# Supplementary material for: Comprehensive Comparative Genomics and Phenotyping of Methylobacterium Species
Source: Front Microbiol. 2021 Oct 6;12:740610. doi: 10.3389/fmicb.2021.740610 (PMC8561711; doi:10.3389/fmicb.2021.740610)
Supplement: Supplementary file 9 [file Data_Sheet_3.ZIP › Mb_marchantiae.gff]

##gff-version 3
##sequence-region M-marchantiae_contig_1_1 1 158114
##sequence-region M-marchantiae_contig_2_1 1 106993
##sequence-region M-marchantiae_contig_3_1 1 62406
##sequence-region M-marchantiae_contig_4_1 1 225164
##sequence-region M-marchantiae_contig_5_1 1 158642
##sequence-region M-marchantiae_contig_6_1 1 94275
##sequence-region M-marchantiae_contig_7_1 1 112879
##sequence-region M-marchantiae_contig_8_1 1 90772
##sequence-region M-marchantiae_contig_9_1 1 84424
##sequence-region M-marchantiae_contig_10_1 1 80465
##sequence-region M-marchantiae_contig_11_1 1 67923
##sequence-region M-marchantiae_contig_12_1 1 129356
##sequence-region M-marchantiae_contig_13_1 1 48788
##sequence-region M-marchantiae_contig_14_1 1 62699
##sequence-region M-marchantiae_contig_15_1 1 247709
##sequence-region M-marchantiae_contig_16_1 1 139468
##sequence-region M-marchantiae_contig_17_1 1 25429
##sequence-region M-marchantiae_contig_18_1 1 118658
##sequence-region M-marchantiae_contig_19_1 1 75118
##sequence-region M-marchantiae_contig_20_1 1 128642
##sequence-region M-marchantiae_contig_21_1 1 90089
##sequence-region M-marchantiae_contig_22_1 1 125031
##sequence-region M-marchantiae_contig_23_1 1 63138
##sequence-region M-marchantiae_contig_24_1 1 1331
##sequence-region M-marchantiae_contig_25_1 1 27687
##sequence-region M-marchantiae_contig_26_1 1 154708
##sequence-region M-marchantiae_contig_27_1 1 112542
##sequence-region M-marchantiae_contig_28_1 1 33586
##sequence-region M-marchantiae_contig_29_1 1 127656
##sequence-region M-marchantiae_contig_30_1 1 80282
##sequence-region M-marchantiae_contig_31_1 1 59732
##sequence-region M-marchantiae_contig_32_1 1 39211
##sequence-region M-marchantiae_contig_33_1 1 144506
##sequence-region M-marchantiae_contig_34_1 1 45007
##sequence-region M-marchantiae_contig_35_1 1 39908
##sequence-region M-marchantiae_contig_36_1 1 61647
##sequence-region M-marchantiae_contig_37_1 1 218205
##sequence-region M-marchantiae_contig_38_1 1 50491
##sequence-region M-marchantiae_contig_39_1 1 34902
##sequence-region M-marchantiae_contig_40_1 1 115117
##sequence-region M-marchantiae_contig_41_1 1 45300
##sequence-region M-marchantiae_contig_42_1 1 28895
##sequence-region M-marchantiae_contig_43_1 1 38128
##sequence-region M-marchantiae_contig_44_1 1 21788
##sequence-region M-marchantiae_contig_45_1 1 68443
##sequence-region M-marchantiae_contig_46_1 1 64201
##sequence-region M-marchantiae_contig_47_1 1 2929
##sequence-region M-marchantiae_contig_48_1 1 11979
##sequence-region M-marchantiae_contig_49_1 1 46041
##sequence-region M-marchantiae_contig_50_1 1 66690
##sequence-region M-marchantiae_contig_51_1 1 18951
##sequence-region M-marchantiae_contig_52_1 1 22986
##sequence-region M-marchantiae_contig_53_1 1 6382
##sequence-region M-marchantiae_contig_54_1 1 11434
##sequence-region M-marchantiae_contig_55_1 1 23551
##sequence-region M-marchantiae_contig_56_1 1 5433
##sequence-region M-marchantiae_contig_57_1 1 1210
##sequence-region M-marchantiae_contig_58_1 1 42188
##sequence-region M-marchantiae_contig_59_1 1 55709
##sequence-region M-marchantiae_contig_60_1 1 1537
##sequence-region M-marchantiae_contig_61_1 1 17839
##sequence-region M-marchantiae_contig_62_1 1 1939
##sequence-region M-marchantiae_contig_63_1 1 8080
##sequence-region M-marchantiae_contig_64_1 1 37887
##sequence-region M-marchantiae_contig_65_1 1 29966
##sequence-region M-marchantiae_contig_66_1 1 3644
##sequence-region M-marchantiae_contig_67_1 1 6819
##sequence-region M-marchantiae_contig_68_1 1 1518
##sequence-region M-marchantiae_contig_69_1 1 10268
##sequence-region M-marchantiae_contig_70_1 1 2292
##sequence-region M-marchantiae_contig_71_1 1 7164
##sequence-region M-marchantiae_contig_72_1 1 1039
##sequence-region M-marchantiae_contig_73_1 1 4312
##sequence-region M-marchantiae_contig_74_1 1 10062
##sequence-region M-marchantiae_contig_75_1 1 12920
##sequence-region M-marchantiae_contig_76_1 1 1202
##sequence-region M-marchantiae_contig_77_1 1 14279
##sequence-region M-marchantiae_contig_78_1 1 1531
##sequence-region M-marchantiae_contig_79_1 1 1233
##sequence-region M-marchantiae_contig_80_1 1 11703
##sequence-region M-marchantiae_contig_81_1 1 1106
##sequence-region M-marchantiae_contig_82_1 1 1095
M-marchantiae_contig_1_1	Prodigal:002006	CDS	122	406	.	-	0	ID=AIGOOFII_00001;eC_number=3.1.11.6;Name=xseB;gene=xseB;inference=ab initio prediction:Prodigal:002006,protein motif:HAMAP:MF_00337;locus_tag=AIGOOFII_00001;product=Exodeoxyribonuclease 7 small subunit
M-marchantiae_contig_1_1	Prodigal:002006	CDS	570	1082	.	-	0	ID=AIGOOFII_00002;eC_number=2.8.1.1;Name=glpE;gene=glpE;inference=ab initio prediction:Prodigal:002006,protein motif:HAMAP:MF_01009;locus_tag=AIGOOFII_00002;product=Thiosulfate sulfurtransferase GlpE
M-marchantiae_contig_1_1	Prodigal:002006	CDS	1033	1647	.	-	0	ID=AIGOOFII_00003;inference=ab initio prediction:Prodigal:002006;locus_tag=AIGOOFII_00003;product=hypothetical protein
M-marchantiae_contig_1_1	Prodigal:002006	CDS	1677	2297	.	-	0	ID=AIGOOFII_00004;eC_number=3.2.2.20;Name=tag;db_xref=COG:COG2818;gene=tag;inference=ab initio prediction:Prodigal:002006,similar to AA sequence:UniProtKB:P05100;locus_tag=AIGOOFII_00004;product=DNA-3-methyladenine glycosylase 1
M-marchantiae_contig_1_1	Prodigal:002006	CDS	2343	3194	.	-	0	ID=AIGOOFII_00005;Name=ygfZ;gene=ygfZ;inference=ab initio prediction:Prodigal:002006,protein motif:HAMAP:MF_01175;locus_tag=AIGOOFII_00005;product=tRNA-modifying protein YgfZ
M-marchantiae_contig_1_1	Prodigal:002006	CDS	3283	4617	.	+	0	ID=AIGOOFII_00006;eC_number=3.5.2.-;Name=lhyD;gene=lhyD;inference=ab initio prediction:Prodigal:002006,similar to AA sequence:UniProtKB:P81006;locus_tag=AIGOOFII_00006;product=L-hydantoinase
M-marchantiae_contig_1_1	Prodigal:002006	CDS	4732	4986	.	-	0	ID=AIGOOFII_00007;inference=ab initio prediction:Prodigal:002006;locus_tag=AIGOOFII_00007;product=hypothetical protein
M-marchantiae_contig_1_1	Prodigal:002006	CDS	5154	5630	.	-	0	ID=AIGOOFII_00008;inference=ab initio prediction:Prodigal:002006;locus_tag=AIGOOFII_00008;product=hypothetical protein
M-marchantiae_contig_1_1	Prodigal:002006	CDS	5657	6139	.	-	0	ID=AIGOOFII_00009;eC_number=3.6.1.-;Name=rppH_1;gene=rppH_1;inference=ab initio prediction:Prodigal:002006,protein motif:HAMAP:MF_00298;locus_tag=AIGOOFII_00009;product=RNA pyrophosphohydrolase
M-marchantiae_contig_1_1	Prodigal:002006	CDS	6153	7379	.	-	0	ID=AIGOOFII_00010;inference=ab initio prediction:Prodigal:002006;locus_tag=AIGOOFII_00010;product=hypothetical protein
M-marchantiae_contig_1_1	Prodigal:002006	CDS	7372	8127	.	-	0	ID=AIGOOFII_00011;eC_number=1.1.1.100;Name=fabG_1;gene=fabG_1;inference=ab initio prediction:Prodigal:002006,similar to AA sequence:UniProtKB:O67610;locus_tag=AIGOOFII_00011;product=3-oxoacyl-[acyl-carrier-protein] reductase FabG
M-marchantiae_contig_1_1	Prodigal:002006	CDS	8422	8793	.	-	0	ID=AIGOOFII_00012;Name=hxlR;db_xref=COG:COG1733;gene=hxlR;inference=ab initio prediction:Prodigal:002006,similar to AA sequence:UniProtKB:P42406;locus_tag=AIGOOFII_00012;product=HTH-type transcriptional activator HxlR
M-marchantiae_contig_1_1	Prodigal:002006	CDS	8963	9352	.	+	0	ID=AIGOOFII_00013;inference=ab initio prediction:Prodigal:002006;locus_tag=AIGOOFII_00013;product=hypothetical protein
M-marchantiae_contig_1_1	Prodigal:002006	CDS	9388	10131	.	+	0	ID=AIGOOFII_00014;eC_number=1.1.1.-;Name=novJ;gene=novJ;inference=ab initio prediction:Prodigal:002006,similar to AA sequence:UniProtKB:Q9L9F8;locus_tag=AIGOOFII_00014;product=Short-chain reductase protein NovJ
M-marchantiae_contig_1_1	Prodigal:002006	CDS	10137	10322	.	+	0	ID=AIGOOFII_00015;inference=ab initio prediction:Prodigal:002006;locus_tag=AIGOOFII_00015;product=hypothetical protein
M-marchantiae_contig_1_1	Prodigal:002006	CDS	10313	10978	.	-	0	ID=AIGOOFII_00016;eC_number=1.4.3.5;Name=pdxH_1;db_xref=COG:COG0259;gene=pdxH_1;inference=ab initio prediction:Prodigal:002006,similar to AA sequence:UniProtKB:P21159;locus_tag=AIGOOFII_00016;product=Pyridoxine/pyridoxamine 5'-phosphate oxidase
M-marchantiae_contig_1_1	Prodigal:002006	CDS	11069	11596	.	+	0	ID=AIGOOFII_00017;inference=ab initio prediction:Prodigal:002006;locus_tag=AIGOOFII_00017;product=hypothetical protein
M-marchantiae_contig_1_1	Prodigal:002006	CDS	11738	12700	.	+	0	ID=AIGOOFII_00018;Name=cbpA;db_xref=COG:COG2214;gene=cbpA;inference=ab initio prediction:Prodigal:002006,similar to AA sequence:UniProtKB:P36659;locus_tag=AIGOOFII_00018;product=Curved DNA-binding protein
M-marchantiae_contig_1_1	Prodigal:002006	CDS	12815	13660	.	+	0	ID=AIGOOFII_00019;eC_number=1.3.1.9;Name=fabI_1;db_xref=COG:COG0623;gene=fabI_1;inference=ab initio prediction:Prodigal:002006,similar to AA sequence:UniProtKB:Q81GI3;locus_tag=AIGOOFII_00019;product=Enoyl-[acyl-carrier-protein] reductase [NADH] FabI
M-marchantiae_contig_1_1	Prodigal:002006	CDS	13747	14787	.	+	0	ID=AIGOOFII_00020;inference=ab initio prediction:Prodigal:002006;locus_tag=AIGOOFII_00020;product=hypothetical protein
M-marchantiae_contig_1_1	Prodigal:002006	CDS	14797	15951	.	-	0	ID=AIGOOFII_00021;inference=ab initio prediction:Prodigal:002006;locus_tag=AIGOOFII_00021;product=hypothetical protein
M-marchantiae_contig_1_1	Prodigal:002006	CDS	16076	17095	.	-	0	ID=AIGOOFII_00022;inference=ab initio prediction:Prodigal:002006;locus_tag=AIGOOFII_00022;product=hypothetical protein
M-marchantiae_contig_1_1	Prodigal:002006	CDS	17276	17860	.	+	0	ID=AIGOOFII_00023;eC_number=5.4.2.11;Name=gpmA_1;gene=gpmA_1;inference=ab initio prediction:Prodigal:002006,protein motif:HAMAP:MF_01039;locus_tag=AIGOOFII_00023;product=2%2C3-bisphosphoglycerate-dependent phosphoglycerate mutase
M-marchantiae_contig_1_1	Prodigal:002006	CDS	18015	22166	.	+	0	ID=AIGOOFII_00024;eC_number=6.2.1.54;Name=dltA_1;gene=dltA_1;inference=ab initio prediction:Prodigal:002006,protein motif:HAMAP:MF_00593;locus_tag=AIGOOFII_00024;product=D-alanine--D-alanyl carrier protein ligase
M-marchantiae_contig_1_1	Prodigal:002006	CDS	22231	22443	.	+	0	ID=AIGOOFII_00025;inference=ab initio prediction:Prodigal:002006;locus_tag=AIGOOFII_00025;product=hypothetical protein
M-marchantiae_contig_1_1	Prodigal:002006	CDS	22443	22721	.	+	0	ID=AIGOOFII_00026;eC_number=3.1.-.-;Name=vapD;db_xref=COG:COG3309;gene=vapD;inference=ab initio prediction:Prodigal:002006,similar to AA sequence:UniProtKB:P71351;locus_tag=AIGOOFII_00026;product=Endoribonuclease VapD
M-marchantiae_contig_1_1	Prodigal:002006	CDS	22854	23510	.	-	0	ID=AIGOOFII_00027;inference=ab initio prediction:Prodigal:002006;locus_tag=AIGOOFII_00027;product=hypothetical protein
M-marchantiae_contig_1_1	Prodigal:002006	CDS	23777	24952	.	+	0	ID=AIGOOFII_00028;eC_number=2.8.1.7;Name=nifS;db_xref=COG:COG1104;gene=nifS;inference=ab initio prediction:Prodigal:002006,similar to AA sequence:UniProtKB:P05341;locus_tag=AIGOOFII_00028;product=Cysteine desulfurase NifS
M-marchantiae_contig_1_1	Prodigal:002006	CDS	25027	26496	.	+	0	ID=AIGOOFII_00029;Name=sufB;db_xref=COG:COG0719;gene=sufB;inference=ab initio prediction:Prodigal:002006,similar to AA sequence:UniProtKB:P77522;locus_tag=AIGOOFII_00029;product=FeS cluster assembly protein SufB
M-marchantiae_contig_1_1	Prodigal:002006	CDS	26535	26795	.	+	0	ID=AIGOOFII_00030;inference=ab initio prediction:Prodigal:002006;locus_tag=AIGOOFII_00030;product=hypothetical protein
M-marchantiae_contig_1_1	Prodigal:002006	CDS	26852	27604	.	+	0	ID=AIGOOFII_00031;Name=sufC;db_xref=COG:COG0396;gene=sufC;inference=ab initio prediction:Prodigal:002006,similar to AA sequence:UniProtKB:P77499;locus_tag=AIGOOFII_00031;product=putative ATP-dependent transporter SufC
M-marchantiae_contig_1_1	Prodigal:002006	CDS	27606	28928	.	+	0	ID=AIGOOFII_00032;Name=sufD;db_xref=COG:COG0719;gene=sufD;inference=ab initio prediction:Prodigal:002006,similar to AA sequence:UniProtKB:P77689;locus_tag=AIGOOFII_00032;product=FeS cluster assembly protein SufD
M-marchantiae_contig_1_1	Prodigal:002006	CDS	29146	30435	.	+	0	ID=AIGOOFII_00033;eC_number=2.8.1.7;Name=sufS_1;db_xref=COG:COG0520;gene=sufS_1;inference=ab initio prediction:Prodigal:002006,similar to AA sequence:UniProtKB:Q9EXP2;locus_tag=AIGOOFII_00033;product=Cysteine desulfurase
M-marchantiae_contig_1_1	Prodigal:002006	CDS	30537	30917	.	+	0	ID=AIGOOFII_00034;inference=ab initio prediction:Prodigal:002006;locus_tag=AIGOOFII_00034;product=hypothetical protein
M-marchantiae_contig_1_1	Prodigal:002006	CDS	30925	31518	.	-	0	ID=AIGOOFII_00035;inference=ab initio prediction:Prodigal:002006;locus_tag=AIGOOFII_00035;product=hypothetical protein
M-marchantiae_contig_1_1	Prodigal:002006	CDS	31678	32055	.	+	0	ID=AIGOOFII_00036;Name=iscA;db_xref=COG:COG0316;gene=iscA;inference=ab initio prediction:Prodigal:002006,similar to AA sequence:UniProtKB:P0AAC8;locus_tag=AIGOOFII_00036;product=Iron-binding protein IscA
M-marchantiae_contig_1_1	Prodigal:002006	CDS	32086	33147	.	-	0	ID=AIGOOFII_00037;eC_number=2.7.7.65;Name=vdcA;gene=vdcA;inference=ab initio prediction:Prodigal:002006,similar to AA sequence:UniProtKB:Q9KKZ4;locus_tag=AIGOOFII_00037;product=Diguanylate cyclase VdcA
M-marchantiae_contig_1_1	Prodigal:002006	CDS	33263	34864	.	-	0	ID=AIGOOFII_00038;eC_number=3.6.4.13;Name=rhlE_1;gene=rhlE_1;inference=ab initio prediction:Prodigal:002006,protein motif:HAMAP:MF_00968;locus_tag=AIGOOFII_00038;product=ATP-dependent RNA helicase RhlE
M-marchantiae_contig_1_1	Prodigal:002006	CDS	35187	36689	.	+	0	ID=AIGOOFII_00039;Name=pucI;db_xref=COG:COG1953;gene=pucI;inference=ab initio prediction:Prodigal:002006,similar to AA sequence:UniProtKB:P94575;locus_tag=AIGOOFII_00039;product=putative allantoin permease
M-marchantiae_contig_1_1	Prodigal:002006	CDS	36707	37435	.	+	0	ID=AIGOOFII_00040;eC_number=5.1.99.5;Name=hyuE;gene=hyuE;inference=ab initio prediction:Prodigal:002006,similar to AA sequence:UniProtKB:Q00924;locus_tag=AIGOOFII_00040;product=Hydantoin racemase
M-marchantiae_contig_1_1	Prodigal:002006	CDS	37536	38147	.	+	0	ID=AIGOOFII_00041;inference=ab initio prediction:Prodigal:002006;locus_tag=AIGOOFII_00041;product=hypothetical protein
M-marchantiae_contig_1_1	Prodigal:002006	CDS	38140	38523	.	+	0	ID=AIGOOFII_00042;inference=ab initio prediction:Prodigal:002006;locus_tag=AIGOOFII_00042;product=hypothetical protein
M-marchantiae_contig_1_1	Prodigal:002006	CDS	38562	39266	.	+	0	ID=AIGOOFII_00043;eC_number=2.5.1.-;Name=uppS_1;gene=uppS_1;inference=ab initio prediction:Prodigal:002006,similar to AA sequence:UniProtKB:P60477;locus_tag=AIGOOFII_00043;product=Isoprenyl transferase
M-marchantiae_contig_1_1	Prodigal:002006	CDS	39294	40832	.	+	0	ID=AIGOOFII_00044;inference=ab initio prediction:Prodigal:002006;locus_tag=AIGOOFII_00044;product=hypothetical protein
M-marchantiae_contig_1_1	Prodigal:002006	CDS	40842	41039	.	-	0	ID=AIGOOFII_00045;inference=ab initio prediction:Prodigal:002006;locus_tag=AIGOOFII_00045;product=hypothetical protein
M-marchantiae_contig_1_1	Prodigal:002006	CDS	41174	43162	.	+	0	ID=AIGOOFII_00046;inference=ab initio prediction:Prodigal:002006;locus_tag=AIGOOFII_00046;product=hypothetical protein
M-marchantiae_contig_1_1	Prodigal:002006	CDS	43592	45697	.	+	0	ID=AIGOOFII_00047;eC_number=5.6.2.2;Name=gyrB_1;db_xref=COG:COG0187;gene=gyrB_1;inference=ab initio prediction:Prodigal:002006,similar to AA sequence:UniProtKB:Q5SHZ4;locus_tag=AIGOOFII_00047;product=DNA gyrase subunit B
M-marchantiae_contig_1_1	Prodigal:002006	CDS	45931	46758	.	-	0	ID=AIGOOFII_00048;inference=ab initio prediction:Prodigal:002006;locus_tag=AIGOOFII_00048;product=hypothetical protein
M-marchantiae_contig_1_1	Prodigal:002006	CDS	47271	47591	.	+	0	ID=AIGOOFII_00049;inference=ab initio prediction:Prodigal:002006;locus_tag=AIGOOFII_00049;product=hypothetical protein
M-marchantiae_contig_1_1	Prodigal:002006	CDS	47673	48470	.	-	0	ID=AIGOOFII_00050;Name=fhcC;db_xref=COG:COG2218;gene=fhcC;inference=ab initio prediction:Prodigal:002006,similar to AA sequence:UniProtKB:C5B135;locus_tag=AIGOOFII_00050;product=Formyltransferase/hydrolase complex Fhc subunit C
M-marchantiae_contig_1_1	Prodigal:002006	CDS	48467	49423	.	-	0	ID=AIGOOFII_00051;eC_number=2.3.1.101;Name=fhcD;db_xref=COG:COG2037;gene=fhcD;inference=ab initio prediction:Prodigal:002006,similar to AA sequence:UniProtKB:Q49118;locus_tag=AIGOOFII_00051;product=Formyltransferase/hydrolase complex subunit D
M-marchantiae_contig_1_1	Prodigal:002006	CDS	49476	51119	.	-	0	ID=AIGOOFII_00052;eC_number=3.5.1.-;Name=fhcA;db_xref=COG:COG1229;gene=fhcA;inference=ab initio prediction:Prodigal:002006,similar to AA sequence:UniProtKB:C5B137;locus_tag=AIGOOFII_00052;product=Formyltransferase/hydrolase complex Fhc subunit A
M-marchantiae_contig_1_1	Prodigal:002006	CDS	51119	52204	.	-	0	ID=AIGOOFII_00053;Name=fhcB;db_xref=COG:COG1029;gene=fhcB;inference=ab initio prediction:Prodigal:002006,similar to AA sequence:UniProtKB:C5B138;locus_tag=AIGOOFII_00053;product=Formyltransferase/hydrolase complex Fhc subunit B
M-marchantiae_contig_1_1	Prodigal:002006	CDS	52657	53658	.	+	0	ID=AIGOOFII_00054;inference=ab initio prediction:Prodigal:002006;locus_tag=AIGOOFII_00054;product=hypothetical protein
M-marchantiae_contig_1_1	Prodigal:002006	CDS	53801	54694	.	+	0	ID=AIGOOFII_00055;eC_number=1.5.1.-;Name=mtdB;gene=mtdB;inference=ab initio prediction:Prodigal:002006,similar to AA sequence:UniProtKB:O85012;locus_tag=AIGOOFII_00055;product=NAD(P)-dependent methylenetetrahydromethanopterin dehydrogenase
M-marchantiae_contig_1_1	Prodigal:002006	CDS	54788	55957	.	+	0	ID=AIGOOFII_00056;inference=ab initio prediction:Prodigal:002006;locus_tag=AIGOOFII_00056;product=hypothetical protein
M-marchantiae_contig_1_1	Prodigal:002006	CDS	55954	56940	.	+	0	ID=AIGOOFII_00057;eC_number=3.5.4.27;Name=mch_1;db_xref=COG:COG3252;gene=mch_1;inference=ab initio prediction:Prodigal:002006,similar to AA sequence:UniProtKB:O85014;locus_tag=AIGOOFII_00057;product=Methenyltetrahydromethanopterin cyclohydrolase
M-marchantiae_contig_1_1	Prodigal:002006	CDS	57103	58017	.	+	0	ID=AIGOOFII_00058;inference=ab initio prediction:Prodigal:002006;locus_tag=AIGOOFII_00058;product=hypothetical protein
M-marchantiae_contig_1_1	Prodigal:002006	CDS	58014	58859	.	+	0	ID=AIGOOFII_00059;eC_number=2.4.2.52;Name=citG_1;gene=citG_1;inference=ab initio prediction:Prodigal:002006,protein motif:HAMAP:MF_00397;locus_tag=AIGOOFII_00059;product=2-(5''-triphosphoribosyl)-3'-dephosphocoenzyme-A synthase
M-marchantiae_contig_1_1	Prodigal:002006	CDS	59123	59635	.	+	0	ID=AIGOOFII_00060;eC_number=4.2.1.147;Name=fae_1;db_xref=COG:COG1795;gene=fae_1;inference=ab initio prediction:Prodigal:002006,similar to AA sequence:UniProtKB:Q9FA38;locus_tag=AIGOOFII_00060;product=5%2C6%2C7%2C8-tetrahydromethanopterin hydro-lyase
M-marchantiae_contig_1_1	Prodigal:002006	CDS	59775	60458	.	-	0	ID=AIGOOFII_00061;eC_number=5.3.1.16;Name=hisA_1;db_xref=COG:COG0106;gene=hisA_1;inference=ab initio prediction:Prodigal:002006,similar to AA sequence:UniProtKB:P10372;locus_tag=AIGOOFII_00061;product=1-(5-phosphoribosyl)-5-[(5-phosphoribosylamino)methylideneamino] imidazole-4-carboxamide isomerase
M-marchantiae_contig_1_1	Prodigal:002006	CDS	60486	61571	.	+	0	ID=AIGOOFII_00062;inference=ab initio prediction:Prodigal:002006;locus_tag=AIGOOFII_00062;product=hypothetical protein
M-marchantiae_contig_1_1	Prodigal:002006	CDS	61568	61768	.	+	0	ID=AIGOOFII_00063;inference=ab initio prediction:Prodigal:002006;locus_tag=AIGOOFII_00063;product=hypothetical protein
M-marchantiae_contig_1_1	Prodigal:002006	CDS	61866	62903	.	-	0	ID=AIGOOFII_00064;eC_number=4.2.99.-;Name=vgb_1;gene=vgb_1;inference=ab initio prediction:Prodigal:002006,protein motif:HAMAP:MF_01282;locus_tag=AIGOOFII_00064;product=Virginiamycin B lyase
M-marchantiae_contig_1_1	Prodigal:002006	CDS	62950	63480	.	-	0	ID=AIGOOFII_00065;inference=ab initio prediction:Prodigal:002006;locus_tag=AIGOOFII_00065;product=hypothetical protein
M-marchantiae_contig_1_1	Prodigal:002006	CDS	63509	64105	.	-	0	ID=AIGOOFII_00066;inference=ab initio prediction:Prodigal:002006;locus_tag=AIGOOFII_00066;product=hypothetical protein
M-marchantiae_contig_1_1	Prodigal:002006	CDS	64110	65678	.	-	0	ID=AIGOOFII_00067;inference=ab initio prediction:Prodigal:002006;locus_tag=AIGOOFII_00067;product=hypothetical protein
M-marchantiae_contig_1_1	Prodigal:002006	CDS	65675	66253	.	-	0	ID=AIGOOFII_00068;inference=ab initio prediction:Prodigal:002006;locus_tag=AIGOOFII_00068;product=hypothetical protein
M-marchantiae_contig_1_1	Prodigal:002006	CDS	66250	66891	.	-	0	ID=AIGOOFII_00069;inference=ab initio prediction:Prodigal:002006;locus_tag=AIGOOFII_00069;product=hypothetical protein
M-marchantiae_contig_1_1	Prodigal:002006	CDS	66993	67556	.	-	0	ID=AIGOOFII_00070;inference=ab initio prediction:Prodigal:002006;locus_tag=AIGOOFII_00070;product=hypothetical protein
M-marchantiae_contig_1_1	Prodigal:002006	CDS	67816	69063	.	+	0	ID=AIGOOFII_00071;inference=ab initio prediction:Prodigal:002006;locus_tag=AIGOOFII_00071;product=hypothetical protein
M-marchantiae_contig_1_1	Prodigal:002006	CDS	69200	70186	.	+	0	ID=AIGOOFII_00072;inference=ab initio prediction:Prodigal:002006,similar to AA sequence:UniProtKB:Q1Q0T4;locus_tag=AIGOOFII_00072;product=Hydrazine synthase subunit beta
M-marchantiae_contig_1_1	Prodigal:002006	CDS	70424	70849	.	+	0	ID=AIGOOFII_00073;inference=ab initio prediction:Prodigal:002006;locus_tag=AIGOOFII_00073;product=hypothetical protein
M-marchantiae_contig_1_1	Prodigal:002006	CDS	70880	71122	.	+	0	ID=AIGOOFII_00074;inference=ab initio prediction:Prodigal:002006;locus_tag=AIGOOFII_00074;product=hypothetical protein
M-marchantiae_contig_1_1	Prodigal:002006	CDS	71119	71874	.	+	0	ID=AIGOOFII_00075;eC_number=3.6.3.-;Name=lnrL;db_xref=COG:COG1131;gene=lnrL;inference=ab initio prediction:Prodigal:002006,similar to AA sequence:UniProtKB:P94440;locus_tag=AIGOOFII_00075;product=Linearmycin resistance ATP-binding protein LnrL
M-marchantiae_contig_1_1	Prodigal:002006	CDS	72077	72970	.	+	0	ID=AIGOOFII_00076;inference=ab initio prediction:Prodigal:002006;locus_tag=AIGOOFII_00076;product=hypothetical protein
M-marchantiae_contig_1_1	Prodigal:002006	CDS	72967	73605	.	+	0	ID=AIGOOFII_00077;inference=ab initio prediction:Prodigal:002006;locus_tag=AIGOOFII_00077;product=hypothetical protein
M-marchantiae_contig_1_1	Prodigal:002006	CDS	74022	76475	.	+	0	ID=AIGOOFII_00078;Name=btuB_1;gene=btuB_1;inference=ab initio prediction:Prodigal:002006,protein motif:HAMAP:MF_01531;locus_tag=AIGOOFII_00078;product=Vitamin B12 transporter BtuB
M-marchantiae_contig_1_1	Prodigal:002006	CDS	76655	77065	.	+	0	ID=AIGOOFII_00079;inference=ab initio prediction:Prodigal:002006;locus_tag=AIGOOFII_00079;product=hypothetical protein
M-marchantiae_contig_1_1	Prodigal:002006	CDS	77173	78717	.	-	0	ID=AIGOOFII_00080;eC_number=2.7.8.31;Name=gumD;db_xref=COG:COG2148;gene=gumD;inference=ab initio prediction:Prodigal:002006,similar to AA sequence:UniProtKB:Q56770;locus_tag=AIGOOFII_00080;product=UDP-glucose:undecaprenyl-phosphate glucose-1-phosphate transferase
M-marchantiae_contig_1_1	Prodigal:002006	CDS	78851	80089	.	-	0	ID=AIGOOFII_00081;eC_number=2.4.1.11;db_xref=COG:COG0438;inference=ab initio prediction:Prodigal:002006,similar to AA sequence:UniProtKB:P9WMY9;locus_tag=AIGOOFII_00081;product=Glycogen synthase
M-marchantiae_contig_1_1	Prodigal:002006	CDS	80421	80996	.	-	0	ID=AIGOOFII_00082;inference=ab initio prediction:Prodigal:002006;locus_tag=AIGOOFII_00082;product=hypothetical protein
M-marchantiae_contig_1_1	Prodigal:002006	CDS	81143	83470	.	+	0	ID=AIGOOFII_00083;inference=ab initio prediction:Prodigal:002006;locus_tag=AIGOOFII_00083;product=hypothetical protein
M-marchantiae_contig_1_1	Prodigal:002006	CDS	83628	84893	.	-	0	ID=AIGOOFII_00084;inference=ab initio prediction:Prodigal:002006;locus_tag=AIGOOFII_00084;product=hypothetical protein
M-marchantiae_contig_1_1	Prodigal:002006	CDS	85109	86173	.	+	0	ID=AIGOOFII_00085;inference=ab initio prediction:Prodigal:002006;locus_tag=AIGOOFII_00085;product=hypothetical protein
M-marchantiae_contig_1_1	Prodigal:002006	CDS	86314	86724	.	-	0	ID=AIGOOFII_00086;inference=ab initio prediction:Prodigal:002006;locus_tag=AIGOOFII_00086;product=hypothetical protein
M-marchantiae_contig_1_1	Prodigal:002006	CDS	86827	87045	.	-	0	ID=AIGOOFII_00087;inference=ab initio prediction:Prodigal:002006;locus_tag=AIGOOFII_00087;product=hypothetical protein
M-marchantiae_contig_1_1	Prodigal:002006	CDS	87286	88449	.	+	0	ID=AIGOOFII_00088;eC_number=1.3.-.-;Name=ctaA;db_xref=COG:COG1612;gene=ctaA;inference=ab initio prediction:Prodigal:002006,similar to AA sequence:UniProtKB:Q3IXW9;locus_tag=AIGOOFII_00088;product=Heme A synthase
M-marchantiae_contig_1_1	Prodigal:002006	CDS	88703	88894	.	+	0	ID=AIGOOFII_00089;inference=ab initio prediction:Prodigal:002006;locus_tag=AIGOOFII_00089;product=hypothetical protein
M-marchantiae_contig_1_1	Prodigal:002006	CDS	89023	89703	.	+	0	ID=AIGOOFII_00090;inference=ab initio prediction:Prodigal:002006,similar to AA sequence:UniProtKB:P67153;locus_tag=AIGOOFII_00090;note=UPF0073 inner membrane protein YqfA;product=hypothetical protein
M-marchantiae_contig_1_1	Prodigal:002006	CDS	89809	91086	.	+	0	ID=AIGOOFII_00091;inference=ab initio prediction:Prodigal:002006;locus_tag=AIGOOFII_00091;product=hypothetical protein
M-marchantiae_contig_1_1	Prodigal:002006	CDS	90987	91856	.	-	0	ID=AIGOOFII_00092;inference=ab initio prediction:Prodigal:002006;locus_tag=AIGOOFII_00092;product=hypothetical protein
M-marchantiae_contig_1_1	Prodigal:002006	CDS	91982	92506	.	+	0	ID=AIGOOFII_00093;inference=ab initio prediction:Prodigal:002006;locus_tag=AIGOOFII_00093;product=hypothetical protein
M-marchantiae_contig_1_1	Prodigal:002006	CDS	92633	93364	.	+	0	ID=AIGOOFII_00094;Name=rpaR;db_xref=COG:COG2771;gene=rpaR;inference=ab initio prediction:Prodigal:002006,similar to AA sequence:UniProtKB:Q6NCZ5;locus_tag=AIGOOFII_00094;product=HTH-type quorum sensing-dependent transcriptional regulator RpaR
M-marchantiae_contig_1_1	Prodigal:002006	CDS	93428	93907	.	+	0	ID=AIGOOFII_00095;inference=ab initio prediction:Prodigal:002006;locus_tag=AIGOOFII_00095;product=hypothetical protein
M-marchantiae_contig_1_1	Prodigal:002006	CDS	93930	94880	.	-	0	ID=AIGOOFII_00096;inference=ab initio prediction:Prodigal:002006;locus_tag=AIGOOFII_00096;product=hypothetical protein
M-marchantiae_contig_1_1	Prodigal:002006	CDS	95002	95955	.	-	0	ID=AIGOOFII_00097;Name=alkA;db_xref=COG:COG0122;gene=alkA;inference=ab initio prediction:Prodigal:002006,similar to AA sequence:UniProtKB:P9WJW3;locus_tag=AIGOOFII_00097;product=putative bifunctional transcriptional activator/DNA repair enzyme AlkA
M-marchantiae_contig_1_1	Prodigal:002006	CDS	96137	97198	.	+	0	ID=AIGOOFII_00098;inference=ab initio prediction:Prodigal:002006;locus_tag=AIGOOFII_00098;product=hypothetical protein
M-marchantiae_contig_1_1	Prodigal:002006	CDS	97200	100376	.	+	0	ID=AIGOOFII_00099;Name=czcA_1;gene=czcA_1;inference=ab initio prediction:Prodigal:002006,similar to AA sequence:UniProtKB:P13511;locus_tag=AIGOOFII_00099;product=Cobalt-zinc-cadmium resistance protein CzcA
M-marchantiae_contig_1_1	Prodigal:002006	CDS	100377	101690	.	-	0	ID=AIGOOFII_00100;Name=arsB_1;db_xref=COG:COG1055;gene=arsB_1;inference=ab initio prediction:Prodigal:002006,similar to AA sequence:UniProtKB:P0AB93;locus_tag=AIGOOFII_00100;product=Arsenical pump membrane protein
M-marchantiae_contig_1_1	Prodigal:002006	CDS	101727	102152	.	-	0	ID=AIGOOFII_00101;eC_number=1.20.4.1;Name=arsC_1;gene=arsC_1;inference=ab initio prediction:Prodigal:002006,similar to AA sequence:UniProtKB:P08692;locus_tag=AIGOOFII_00101;product=Arsenate reductase
M-marchantiae_contig_1_1	Prodigal:002006	CDS	102152	103033	.	-	0	ID=AIGOOFII_00102;eC_number=1.20.4.4;Name=arsC_2;gene=arsC_2;inference=ab initio prediction:Prodigal:002006,protein motif:HAMAP:MF_01624;locus_tag=AIGOOFII_00102;product=Arsenate reductase
M-marchantiae_contig_1_1	Prodigal:002006	CDS	103081	103827	.	+	0	ID=AIGOOFII_00103;inference=ab initio prediction:Prodigal:002006;locus_tag=AIGOOFII_00103;product=hypothetical protein
M-marchantiae_contig_1_1	Prodigal:002006	CDS	104257	105048	.	+	0	ID=AIGOOFII_00104;inference=ab initio prediction:Prodigal:002006;locus_tag=AIGOOFII_00104;product=hypothetical protein
M-marchantiae_contig_1_1	Prodigal:002006	CDS	105102	105917	.	-	0	ID=AIGOOFII_00105;inference=ab initio prediction:Prodigal:002006;locus_tag=AIGOOFII_00105;product=hypothetical protein
M-marchantiae_contig_1_1	Prodigal:002006	CDS	105961	106758	.	-	0	ID=AIGOOFII_00106;eC_number=3.1.-.-;Name=ycfH;db_xref=COG:COG0084;gene=ycfH;inference=ab initio prediction:Prodigal:002006,similar to AA sequence:UniProtKB:P0AFQ7;locus_tag=AIGOOFII_00106;product=putative metal-dependent hydrolase YcfH
M-marchantiae_contig_1_1	Prodigal:002006	CDS	106809	108410	.	-	0	ID=AIGOOFII_00107;eC_number=6.1.1.10;Name=metG;gene=metG;inference=ab initio prediction:Prodigal:002006,similar to AA sequence:UniProtKB:P59078;locus_tag=AIGOOFII_00107;product=Methionine--tRNA ligase
M-marchantiae_contig_1_1	Prodigal:002006	CDS	108464	109528	.	-	0	ID=AIGOOFII_00108;inference=ab initio prediction:Prodigal:002006;locus_tag=AIGOOFII_00108;product=hypothetical protein
M-marchantiae_contig_1_1	Prodigal:002006	CDS	109518	110222	.	-	0	ID=AIGOOFII_00109;eC_number=2.7.4.9;Name=tmk;db_xref=COG:COG0125;gene=tmk;inference=ab initio prediction:Prodigal:002006,similar to AA sequence:UniProtKB:Q9HZN8;locus_tag=AIGOOFII_00109;product=Thymidylate kinase
M-marchantiae_contig_1_1	Prodigal:002006	CDS	110219	111460	.	-	0	ID=AIGOOFII_00110;eC_number=3.4.16.4;Name=dacC;db_xref=COG:COG1686;gene=dacC;inference=ab initio prediction:Prodigal:002006,similar to AA sequence:UniProtKB:P08506;locus_tag=AIGOOFII_00110;product=D-alanyl-D-alanine carboxypeptidase DacC
M-marchantiae_contig_1_1	Prodigal:002006	CDS	111730	113184	.	-	0	ID=AIGOOFII_00111;eC_number=4.2.2.-;Name=rlpA_1;gene=rlpA_1;inference=ab initio prediction:Prodigal:002006,protein motif:HAMAP:MF_02071;locus_tag=AIGOOFII_00111;product=Endolytic peptidoglycan transglycosylase RlpA
M-marchantiae_contig_1_1	Prodigal:002006	CDS	113582	113887	.	-	0	ID=AIGOOFII_00112;inference=ab initio prediction:Prodigal:002006;locus_tag=AIGOOFII_00112;product=hypothetical protein
M-marchantiae_contig_1_1	Prodigal:002006	CDS	113871	114509	.	-	0	ID=AIGOOFII_00113;inference=ab initio prediction:Prodigal:002006;locus_tag=AIGOOFII_00113;product=hypothetical protein
M-marchantiae_contig_1_1	Prodigal:002006	CDS	115004	115585	.	+	0	ID=AIGOOFII_00114;inference=ab initio prediction:Prodigal:002006;locus_tag=AIGOOFII_00114;product=hypothetical protein
M-marchantiae_contig_1_1	Prodigal:002006	CDS	115602	116360	.	-	0	ID=AIGOOFII_00115;inference=ab initio prediction:Prodigal:002006;locus_tag=AIGOOFII_00115;product=hypothetical protein
M-marchantiae_contig_1_1	Prodigal:002006	CDS	116965	118653	.	+	0	ID=AIGOOFII_00116;Name=mdtA_1;gene=mdtA_1;inference=ab initio prediction:Prodigal:002006,protein motif:HAMAP:MF_01422;locus_tag=AIGOOFII_00116;product=Multidrug resistance protein MdtA
M-marchantiae_contig_1_1	Prodigal:002006	CDS	118666	121806	.	+	0	ID=AIGOOFII_00117;Name=czcA_2;gene=czcA_2;inference=ab initio prediction:Prodigal:002006,similar to AA sequence:UniProtKB:P13511;locus_tag=AIGOOFII_00117;product=Cobalt-zinc-cadmium resistance protein CzcA
M-marchantiae_contig_1_1	Prodigal:002006	CDS	121822	122232	.	+	0	ID=AIGOOFII_00118;inference=ab initio prediction:Prodigal:002006;locus_tag=AIGOOFII_00118;product=hypothetical protein
M-marchantiae_contig_1_1	Prodigal:002006	CDS	122405	122935	.	+	0	ID=AIGOOFII_00119;eC_number=1.2.99.6;Name=paoA_1;db_xref=COG:COG2080;gene=paoA_1;inference=ab initio prediction:Prodigal:002006,similar to AA sequence:UniProtKB:P77165;locus_tag=AIGOOFII_00119;product=Aldehyde oxidoreductase iron-sulfur-binding subunit PaoA
M-marchantiae_contig_1_1	Prodigal:002006	CDS	122932	123978	.	+	0	ID=AIGOOFII_00120;eC_number=1.2.99.6;Name=paoB_1;db_xref=COG:COG1319;gene=paoB_1;inference=ab initio prediction:Prodigal:002006,similar to AA sequence:UniProtKB:P77324;locus_tag=AIGOOFII_00120;product=Aldehyde oxidoreductase FAD-binding subunit PaoB
M-marchantiae_contig_1_1	Prodigal:002006	CDS	123968	126202	.	+	0	ID=AIGOOFII_00121;eC_number=1.2.99.6;Name=paoC_1;db_xref=COG:COG1529;gene=paoC_1;inference=ab initio prediction:Prodigal:002006,similar to AA sequence:UniProtKB:P77489;locus_tag=AIGOOFII_00121;product=Aldehyde oxidoreductase molybdenum-binding subunit PaoC
M-marchantiae_contig_1_1	Prodigal:002006	CDS	126287	126670	.	-	0	ID=AIGOOFII_00122;inference=ab initio prediction:Prodigal:002006;locus_tag=AIGOOFII_00122;product=hypothetical protein
M-marchantiae_contig_1_1	Prodigal:002006	CDS	126936	128480	.	-	0	ID=AIGOOFII_00123;inference=ab initio prediction:Prodigal:002006;locus_tag=AIGOOFII_00123;product=hypothetical protein
M-marchantiae_contig_1_1	Prodigal:002006	CDS	129656	130825	.	+	0	ID=AIGOOFII_00124;inference=ab initio prediction:Prodigal:002006;locus_tag=AIGOOFII_00124;product=hypothetical protein
M-marchantiae_contig_1_1	Prodigal:002006	CDS	131058	131855	.	-	0	ID=AIGOOFII_00125;eC_number=5.3.1.35;Name=otnI;db_xref=COG:COG3622;gene=otnI;inference=ab initio prediction:Prodigal:002006,similar to AA sequence:UniProtKB:Q6CZ23;locus_tag=AIGOOFII_00125;product=2-oxo-tetronate isomerase
M-marchantiae_contig_1_1	Prodigal:002006	CDS	131903	132616	.	-	0	ID=AIGOOFII_00126;inference=ab initio prediction:Prodigal:002006;locus_tag=AIGOOFII_00126;product=hypothetical protein
M-marchantiae_contig_1_1	Prodigal:002006	CDS	132613	133191	.	-	0	ID=AIGOOFII_00127;Name=sigK;db_xref=COG:COG1595;gene=sigK;inference=ab initio prediction:Prodigal:002006,similar to AA sequence:UniProtKB:P9WGH7;locus_tag=AIGOOFII_00127;product=ECF RNA polymerase sigma factor SigK
M-marchantiae_contig_1_1	Prodigal:002006	CDS	133455	134429	.	+	0	ID=AIGOOFII_00128;Name=htrA;gene=htrA;inference=ab initio prediction:Prodigal:002006,similar to AA sequence:UniProtKB:P73354;locus_tag=AIGOOFII_00128;product=Putative serine protease HtrA
M-marchantiae_contig_1_1	Prodigal:002006	CDS	134461	135891	.	+	0	ID=AIGOOFII_00129;eC_number=2.1.1.74;Name=trmFO;db_xref=COG:COG1206;gene=trmFO;inference=ab initio prediction:Prodigal:002006,similar to AA sequence:UniProtKB:P39815;locus_tag=AIGOOFII_00129;product=Methylenetetrahydrofolate--tRNA-(uracil-5-)-methyltransferase TrmFO
M-marchantiae_contig_1_1	Prodigal:002006	CDS	135916	136545	.	-	0	ID=AIGOOFII_00130;inference=ab initio prediction:Prodigal:002006;locus_tag=AIGOOFII_00130;product=hypothetical protein
M-marchantiae_contig_1_1	Prodigal:002006	CDS	137092	137631	.	-	0	ID=AIGOOFII_00131;inference=ab initio prediction:Prodigal:002006;locus_tag=AIGOOFII_00131;product=hypothetical protein
M-marchantiae_contig_1_1	Prodigal:002006	CDS	137772	139469	.	-	0	ID=AIGOOFII_00132;Name=glcA;db_xref=COG:COG1620;gene=glcA;inference=ab initio prediction:Prodigal:002006,similar to AA sequence:UniProtKB:Q46839;locus_tag=AIGOOFII_00132;product=Glycolate permease GlcA
M-marchantiae_contig_1_1	Prodigal:002006	CDS	139862	140740	.	-	0	ID=AIGOOFII_00133;eC_number=2.5.1.32;Name=crtB;db_xref=COG:COG1562;gene=crtB;inference=ab initio prediction:Prodigal:002006,similar to AA sequence:UniProtKB:P37269;locus_tag=AIGOOFII_00133;product=15-cis-phytoene synthase
M-marchantiae_contig_1_1	Prodigal:002006	CDS	140737	141123	.	-	0	ID=AIGOOFII_00134;inference=ab initio prediction:Prodigal:002006;locus_tag=AIGOOFII_00134;product=hypothetical protein
M-marchantiae_contig_1_1	Prodigal:002006	CDS	141126	142073	.	-	0	ID=AIGOOFII_00135;Name=secF;gene=secF;inference=ab initio prediction:Prodigal:002006,similar to AA sequence:UniProtKB:A8GQT5;locus_tag=AIGOOFII_00135;product=Protein translocase subunit SecF
M-marchantiae_contig_1_1	Prodigal:002006	CDS	142348	143955	.	-	0	ID=AIGOOFII_00136;Name=secD;db_xref=COG:COG0342;gene=secD;inference=ab initio prediction:Prodigal:002006,similar to AA sequence:UniProtKB:P0AG90;locus_tag=AIGOOFII_00136;product=Protein translocase subunit SecD
M-marchantiae_contig_1_1	Prodigal:002006	CDS	144053	144388	.	-	0	ID=AIGOOFII_00137;Name=yajC;db_xref=COG:COG1862;gene=yajC;inference=ab initio prediction:Prodigal:002006,similar to AA sequence:UniProtKB:P0ADZ7;locus_tag=AIGOOFII_00137;product=Sec translocon accessory complex subunit YajC
M-marchantiae_contig_1_1	Prodigal:002006	CDS	144619	145509	.	+	0	ID=AIGOOFII_00138;inference=ab initio prediction:Prodigal:002006;locus_tag=AIGOOFII_00138;product=hypothetical protein
M-marchantiae_contig_1_1	Prodigal:002006	CDS	145926	147284	.	-	0	ID=AIGOOFII_00139;inference=ab initio prediction:Prodigal:002006;locus_tag=AIGOOFII_00139;product=hypothetical protein
M-marchantiae_contig_1_1	Prodigal:002006	CDS	147498	148151	.	-	0	ID=AIGOOFII_00140;eC_number=2.1.1.77;Name=pcm_1;db_xref=COG:COG2518;gene=pcm_1;inference=ab initio prediction:Prodigal:002006,similar to AA sequence:UniProtKB:P0A7A5;locus_tag=AIGOOFII_00140;product=Protein-L-isoaspartate O-methyltransferase
M-marchantiae_contig_1_1	Prodigal:002006	CDS	148335	149099	.	-	0	ID=AIGOOFII_00141;eC_number=3.1.3.5;Name=surE;db_xref=COG:COG0496;gene=surE;inference=ab initio prediction:Prodigal:002006,similar to AA sequence:UniProtKB:B2S5B9;locus_tag=AIGOOFII_00141;product=5'-nucleotidase SurE
M-marchantiae_contig_1_1	Prodigal:002006	CDS	149099	150385	.	-	0	ID=AIGOOFII_00142;eC_number=6.1.1.11;Name=serS;db_xref=COG:COG0172;gene=serS;inference=ab initio prediction:Prodigal:002006,similar to AA sequence:UniProtKB:P0A8L1;locus_tag=AIGOOFII_00142;product=Serine--tRNA ligase
M-marchantiae_contig_1_1	Prodigal:002006	CDS	150637	151053	.	-	0	ID=AIGOOFII_00143;inference=ab initio prediction:Prodigal:002006;locus_tag=AIGOOFII_00143;product=hypothetical protein
M-marchantiae_contig_1_1	Prodigal:002006	CDS	151067	151312	.	-	0	ID=AIGOOFII_00144;inference=ab initio prediction:Prodigal:002006;locus_tag=AIGOOFII_00144;product=hypothetical protein
M-marchantiae_contig_1_1	Prodigal:002006	CDS	151388	152188	.	-	0	ID=AIGOOFII_00145;Name=tatC;db_xref=COG:COG0805;gene=tatC;inference=ab initio prediction:Prodigal:002006,similar to AA sequence:UniProtKB:P69423;locus_tag=AIGOOFII_00145;product=Sec-independent protein translocase protein TatC
M-marchantiae_contig_1_1	Prodigal:002006	CDS	152185	152751	.	-	0	ID=AIGOOFII_00146;Name=tatB;gene=tatB;inference=ab initio prediction:Prodigal:002006,protein motif:HAMAP:MF_00237;locus_tag=AIGOOFII_00146;product=Sec-independent protein translocase protein TatB
M-marchantiae_contig_1_1	Prodigal:002006	CDS	152848	153114	.	-	0	ID=AIGOOFII_00147;Name=tatA;gene=tatA;inference=ab initio prediction:Prodigal:002006,protein motif:HAMAP:MF_00236;locus_tag=AIGOOFII_00147;product=Sec-independent protein translocase protein TatA
M-marchantiae_contig_1_1	Prodigal:002006	CDS	153300	154316	.	-	0	ID=AIGOOFII_00148;eC_number=3.2.1.52;Name=nagZ;db_xref=COG:COG1472;gene=nagZ;inference=ab initio prediction:Prodigal:002006,similar to AA sequence:UniProtKB:Q8ZQ06;locus_tag=AIGOOFII_00148;product=Beta-hexosaminidase
M-marchantiae_contig_1_1	Prodigal:002006	CDS	154526	155974	.	-	0	ID=AIGOOFII_00149;inference=ab initio prediction:Prodigal:002006;locus_tag=AIGOOFII_00149;product=hypothetical protein
M-marchantiae_contig_1_1	Prodigal:002006	CDS	156005	157750	.	-	0	ID=AIGOOFII_00150;eC_number=6.1.1.19;Name=argS;gene=argS;inference=ab initio prediction:Prodigal:002006,similar to AA sequence:UniProtKB:Q99W05;locus_tag=AIGOOFII_00150;product=Arginine--tRNA ligase
M-marchantiae_contig_2_1	Prodigal:002006	CDS	57	1148	.	-	0	ID=AIGOOFII_00151;eC_number=1.3.1.-;Name=nemA_1;db_xref=COG:COG1902;gene=nemA_1;inference=ab initio prediction:Prodigal:002006,similar to AA sequence:UniProtKB:P77258;locus_tag=AIGOOFII_00151;product=N-ethylmaleimide reductase
M-marchantiae_contig_2_1	Prodigal:002006	CDS	1294	3441	.	-	0	ID=AIGOOFII_00152;eC_number=7.1.3.1;Name=hppA;db_xref=COG:COG3808;gene=hppA;inference=ab initio prediction:Prodigal:002006,similar to AA sequence:UniProtKB:Q8UG67;locus_tag=AIGOOFII_00152;product=K(+)-insensitive pyrophosphate-energized proton pump
M-marchantiae_contig_2_1	Prodigal:002006	CDS	3780	4373	.	+	0	ID=AIGOOFII_00153;inference=ab initio prediction:Prodigal:002006;locus_tag=AIGOOFII_00153;product=hypothetical protein
M-marchantiae_contig_2_1	Prodigal:002006	CDS	4786	4944	.	+	0	ID=AIGOOFII_00154;inference=ab initio prediction:Prodigal:002006;locus_tag=AIGOOFII_00154;product=hypothetical protein
M-marchantiae_contig_2_1	Prodigal:002006	CDS	5055	5312	.	+	0	ID=AIGOOFII_00155;inference=ab initio prediction:Prodigal:002006;locus_tag=AIGOOFII_00155;product=hypothetical protein
M-marchantiae_contig_2_1	Prodigal:002006	CDS	5309	6574	.	+	0	ID=AIGOOFII_00156;eC_number=2.7.7.72;Name=cca;gene=cca;inference=ab initio prediction:Prodigal:002006,protein motif:HAMAP:MF_01263;locus_tag=AIGOOFII_00156;product=CCA-adding enzyme
M-marchantiae_contig_2_1	Prodigal:002006	CDS	6586	7050	.	-	0	ID=AIGOOFII_00157;Name=atpC;gene=atpC;inference=ab initio prediction:Prodigal:002006,protein motif:HAMAP:MF_00530;locus_tag=AIGOOFII_00157;product=ATP synthase epsilon chain
M-marchantiae_contig_2_1	Prodigal:002006	CDS	7070	7339	.	-	0	ID=AIGOOFII_00158;inference=ab initio prediction:Prodigal:002006;locus_tag=AIGOOFII_00158;product=hypothetical protein
M-marchantiae_contig_2_1	Prodigal:002006	CDS	7323	8783	.	-	0	ID=AIGOOFII_00159;eC_number=7.1.2.2;Name=atpD;db_xref=COG:COG0055;gene=atpD;inference=ab initio prediction:Prodigal:002006,similar to AA sequence:UniProtKB:A1B8P0;locus_tag=AIGOOFII_00159;product=ATP synthase subunit beta
M-marchantiae_contig_2_1	Prodigal:002006	CDS	8830	9705	.	-	0	ID=AIGOOFII_00160;Name=atpG_1;db_xref=COG:COG0224;gene=atpG_1;inference=ab initio prediction:Prodigal:002006,similar to AA sequence:UniProtKB:A1B8N9;locus_tag=AIGOOFII_00160;product=ATP synthase gamma chain
M-marchantiae_contig_2_1	Prodigal:002006	CDS	9867	11396	.	-	0	ID=AIGOOFII_00161;eC_number=7.1.2.2;Name=atpA;db_xref=COG:COG0056;gene=atpA;inference=ab initio prediction:Prodigal:002006,similar to AA sequence:UniProtKB:P72245;locus_tag=AIGOOFII_00161;product=ATP synthase subunit alpha
M-marchantiae_contig_2_1	Prodigal:002006	CDS	11469	12038	.	-	0	ID=AIGOOFII_00162;Name=atpH;db_xref=COG:COG0712;gene=atpH;inference=ab initio prediction:Prodigal:002006,similar to AA sequence:UniProtKB:P72244;locus_tag=AIGOOFII_00162;product=ATP synthase subunit delta
M-marchantiae_contig_2_1	Prodigal:002006	CDS	12312	13007	.	-	0	ID=AIGOOFII_00163;inference=ab initio prediction:Prodigal:002006;locus_tag=AIGOOFII_00163;product=hypothetical protein
M-marchantiae_contig_2_1	Prodigal:002006	CDS	13508	14986	.	+	0	ID=AIGOOFII_00164;Name=bdlA_1;db_xref=COG:COG0840;gene=bdlA_1;inference=ab initio prediction:Prodigal:002006,similar to AA sequence:UniProtKB:Q9I3S1;locus_tag=AIGOOFII_00164;product=Biofilm dispersion protein BdlA
M-marchantiae_contig_2_1	Prodigal:002006	CDS	15143	15769	.	-	0	ID=AIGOOFII_00165;eC_number=5.99.1.4;Name=nsaD;gene=nsaD;inference=ab initio prediction:Prodigal:002006,similar to AA sequence:UniProtKB:Q9X9Q7;locus_tag=AIGOOFII_00165;product=2-hydroxychromene-2-carboxylate isomerase
M-marchantiae_contig_2_1	Prodigal:002006	CDS	15963	17204	.	+	0	ID=AIGOOFII_00166;eC_number=6.3.4.5;Name=argG;db_xref=COG:COG0137;gene=argG;inference=ab initio prediction:Prodigal:002006,similar to AA sequence:UniProtKB:Q9PHK7;locus_tag=AIGOOFII_00166;product=Argininosuccinate synthase
M-marchantiae_contig_2_1	Prodigal:002006	CDS	17256	17825	.	-	0	ID=AIGOOFII_00167;inference=ab initio prediction:Prodigal:002006;locus_tag=AIGOOFII_00167;product=hypothetical protein
M-marchantiae_contig_2_1	Prodigal:002006	CDS	17920	18582	.	-	0	ID=AIGOOFII_00168;eC_number=2.4.1.129;Name=mtgA_1;db_xref=COG:COG0744;gene=mtgA_1;inference=ab initio prediction:Prodigal:002006,similar to AA sequence:UniProtKB:P46022;locus_tag=AIGOOFII_00168;product=Biosynthetic peptidoglycan transglycosylase
M-marchantiae_contig_2_1	Prodigal:002006	CDS	18777	19736	.	+	0	ID=AIGOOFII_00169;eC_number=2.5.1.10;inference=ab initio prediction:Prodigal:002006,similar to AA sequence:UniProtKB:Q08291;locus_tag=AIGOOFII_00169;product=Farnesyl diphosphate synthase
M-marchantiae_contig_2_1	Prodigal:002006	CDS	20036	20389	.	-	0	ID=AIGOOFII_00170;inference=ab initio prediction:Prodigal:002006;locus_tag=AIGOOFII_00170;product=hypothetical protein
M-marchantiae_contig_2_1	Prodigal:002006	CDS	20443	21492	.	-	0	ID=AIGOOFII_00171;inference=ab initio prediction:Prodigal:002006;locus_tag=AIGOOFII_00171;product=hypothetical protein
M-marchantiae_contig_2_1	Prodigal:002006	CDS	21489	22925	.	-	0	ID=AIGOOFII_00172;eC_number=2.7.11.1;Name=kaiC_1;gene=kaiC_1;inference=ab initio prediction:Prodigal:002006,similar to AA sequence:UniProtKB:Q6L8J9;locus_tag=AIGOOFII_00172;product=Circadian clock protein kinase KaiC
M-marchantiae_contig_2_1	Prodigal:002006	CDS	23614	25098	.	+	0	ID=AIGOOFII_00173;Name=dauA;db_xref=COG:COG0659;gene=dauA;inference=ab initio prediction:Prodigal:002006,similar to AA sequence:UniProtKB:P0AFR2;locus_tag=AIGOOFII_00173;product=C4-dicarboxylic acid transporter DauA
M-marchantiae_contig_2_1	Prodigal:002006	CDS	25196	26305	.	+	0	ID=AIGOOFII_00174;eC_number=1.1.1.85;Name=leuB;gene=leuB;inference=ab initio prediction:Prodigal:002006,similar to AA sequence:UniProtKB:Q2T7H6;locus_tag=AIGOOFII_00174;product=3-isopropylmalate dehydrogenase
M-marchantiae_contig_2_1	Prodigal:002006	CDS	26385	26789	.	-	0	ID=AIGOOFII_00175;inference=ab initio prediction:Prodigal:002006;locus_tag=AIGOOFII_00175;product=hypothetical protein
M-marchantiae_contig_2_1	Prodigal:002006	CDS	26891	27724	.	-	0	ID=AIGOOFII_00176;inference=ab initio prediction:Prodigal:002006;locus_tag=AIGOOFII_00176;product=hypothetical protein
M-marchantiae_contig_2_1	Prodigal:002006	CDS	28493	29353	.	-	0	ID=AIGOOFII_00177;inference=ab initio prediction:Prodigal:002006;locus_tag=AIGOOFII_00177;product=hypothetical protein
M-marchantiae_contig_2_1	Prodigal:002006	CDS	29833	30867	.	+	0	ID=AIGOOFII_00178;eC_number=1.2.1.11;Name=asd2;db_xref=COG:COG0136;gene=asd2;inference=ab initio prediction:Prodigal:002006,similar to AA sequence:UniProtKB:P23247;locus_tag=AIGOOFII_00178;product=Aspartate-semialdehyde dehydrogenase 2
M-marchantiae_contig_2_1	Prodigal:002006	CDS	31058	32161	.	+	0	ID=AIGOOFII_00179;inference=ab initio prediction:Prodigal:002006;locus_tag=AIGOOFII_00179;product=hypothetical protein
M-marchantiae_contig_2_1	Prodigal:002006	CDS	32158	32865	.	+	0	ID=AIGOOFII_00180;inference=ab initio prediction:Prodigal:002006;locus_tag=AIGOOFII_00180;product=hypothetical protein
M-marchantiae_contig_2_1	Prodigal:002006	CDS	33135	34283	.	+	0	ID=AIGOOFII_00181;inference=ab initio prediction:Prodigal:002006;locus_tag=AIGOOFII_00181;product=hypothetical protein
M-marchantiae_contig_2_1	Prodigal:002006	CDS	34404	34586	.	+	0	ID=AIGOOFII_00182;inference=ab initio prediction:Prodigal:002006;locus_tag=AIGOOFII_00182;product=hypothetical protein
M-marchantiae_contig_2_1	Prodigal:002006	CDS	34785	35627	.	+	0	ID=AIGOOFII_00183;Name=rimP;gene=rimP;inference=ab initio prediction:Prodigal:002006,protein motif:HAMAP:MF_01077;locus_tag=AIGOOFII_00183;product=Ribosome maturation factor RimP
M-marchantiae_contig_2_1	Prodigal:002006	CDS	35703	37304	.	+	0	ID=AIGOOFII_00184;Name=nusA;db_xref=COG:COG0195;gene=nusA;inference=ab initio prediction:Prodigal:002006,similar to AA sequence:UniProtKB:Q83BS0;locus_tag=AIGOOFII_00184;product=Transcription termination/antitermination protein NusA
M-marchantiae_contig_2_1	Prodigal:002006	CDS	37527	38345	.	+	0	ID=AIGOOFII_00185;inference=ab initio prediction:Prodigal:002006;locus_tag=AIGOOFII_00185;product=hypothetical protein
M-marchantiae_contig_2_1	Prodigal:002006	CDS	38346	41264	.	+	0	ID=AIGOOFII_00186;Name=infB;gene=infB;inference=ab initio prediction:Prodigal:002006,protein motif:HAMAP:MF_00100_B;locus_tag=AIGOOFII_00186;product=Translation initiation factor IF-2
M-marchantiae_contig_2_1	Prodigal:002006	CDS	41408	41833	.	+	0	ID=AIGOOFII_00187;Name=rbfA;db_xref=COG:COG0858;gene=rbfA;inference=ab initio prediction:Prodigal:002006,similar to AA sequence:UniProtKB:P0A7G2;locus_tag=AIGOOFII_00187;product=30S ribosome-binding factor
M-marchantiae_contig_2_1	Prodigal:002006	CDS	42019	43044	.	+	0	ID=AIGOOFII_00188;eC_number=5.4.99.25;Name=truB;db_xref=COG:COG0130;gene=truB;inference=ab initio prediction:Prodigal:002006,similar to AA sequence:UniProtKB:P60340;locus_tag=AIGOOFII_00188;product=tRNA pseudouridine synthase B
M-marchantiae_contig_2_1	Prodigal:002006	CDS	43228	44778	.	+	0	ID=AIGOOFII_00189;inference=ab initio prediction:Prodigal:002006;locus_tag=AIGOOFII_00189;product=hypothetical protein
M-marchantiae_contig_2_1	Prodigal:002006	CDS	44793	45347	.	+	0	ID=AIGOOFII_00190;inference=ab initio prediction:Prodigal:002006;locus_tag=AIGOOFII_00190;product=hypothetical protein
M-marchantiae_contig_2_1	Prodigal:002006	CDS	45356	45934	.	+	0	ID=AIGOOFII_00191;inference=ab initio prediction:Prodigal:002006;locus_tag=AIGOOFII_00191;product=hypothetical protein
M-marchantiae_contig_2_1	Prodigal:002006	CDS	45978	47150	.	-	0	ID=AIGOOFII_00192;eC_number=3.5.1.32;Name=hipO_1;db_xref=COG:COG1473;gene=hipO_1;inference=ab initio prediction:Prodigal:002006,similar to AA sequence:UniProtKB:P45493;locus_tag=AIGOOFII_00192;product=Hippurate hydrolase
M-marchantiae_contig_2_1	Prodigal:002006	CDS	47291	47740	.	-	0	ID=AIGOOFII_00193;Name=hmrR_1;gene=hmrR_1;inference=ab initio prediction:Prodigal:002006,similar to AA sequence:UniProtKB:Q9X5X4;locus_tag=AIGOOFII_00193;product=HTH-type transcriptional regulator HmrR
M-marchantiae_contig_2_1	Prodigal:002006	CDS	47737	50220	.	-	0	ID=AIGOOFII_00194;eC_number=7.2.2.9;Name=actP_1;gene=actP_1;inference=ab initio prediction:Prodigal:002006,similar to AA sequence:UniProtKB:Q9X5X3;locus_tag=AIGOOFII_00194;product=Copper-transporting P-type ATPase
M-marchantiae_contig_2_1	Prodigal:002006	CDS	50323	50577	.	+	0	ID=AIGOOFII_00195;inference=ab initio prediction:Prodigal:002006;locus_tag=AIGOOFII_00195;product=hypothetical protein
M-marchantiae_contig_2_1	Prodigal:002006	CDS	50588	51862	.	-	0	ID=AIGOOFII_00196;eC_number=2.7.13.3;Name=phoR;db_xref=COG:COG0642;gene=phoR;inference=ab initio prediction:Prodigal:002006,similar to AA sequence:UniProtKB:P23545;locus_tag=AIGOOFII_00196;product=Alkaline phosphatase synthesis sensor protein PhoR
M-marchantiae_contig_2_1	Prodigal:002006	CDS	51893	52951	.	-	0	ID=AIGOOFII_00197;Name=ybhN;db_xref=COG:COG0392;gene=ybhN;inference=ab initio prediction:Prodigal:002006,similar to AA sequence:UniProtKB:P75770;locus_tag=AIGOOFII_00197;product=Inner membrane protein YbhN
M-marchantiae_contig_2_1	Prodigal:002006	CDS	53077	53748	.	-	0	ID=AIGOOFII_00198;inference=ab initio prediction:Prodigal:002006;locus_tag=AIGOOFII_00198;product=hypothetical protein
M-marchantiae_contig_2_1	Prodigal:002006	CDS	53732	54505	.	-	0	ID=AIGOOFII_00199;inference=ab initio prediction:Prodigal:002006;locus_tag=AIGOOFII_00199;product=hypothetical protein
M-marchantiae_contig_2_1	Prodigal:002006	CDS	54508	55731	.	-	0	ID=AIGOOFII_00200;eC_number=2.4.1.11;db_xref=COG:COG0438;inference=ab initio prediction:Prodigal:002006,similar to AA sequence:UniProtKB:P9WMY9;locus_tag=AIGOOFII_00200;product=Glycogen synthase
M-marchantiae_contig_2_1	Prodigal:002006	CDS	55728	56573	.	-	0	ID=AIGOOFII_00201;inference=ab initio prediction:Prodigal:002006;locus_tag=AIGOOFII_00201;product=hypothetical protein
M-marchantiae_contig_2_1	Prodigal:002006	CDS	56767	58392	.	-	0	ID=AIGOOFII_00202;inference=ab initio prediction:Prodigal:002006;locus_tag=AIGOOFII_00202;product=hypothetical protein
M-marchantiae_contig_2_1	Prodigal:002006	CDS	58488	59567	.	-	0	ID=AIGOOFII_00203;eC_number=1.1.1.292;Name=afr;gene=afr;inference=ab initio prediction:Prodigal:002006,similar to AA sequence:UniProtKB:Q2I8V6;locus_tag=AIGOOFII_00203;product=1%2C5-anhydro-D-fructose reductase
M-marchantiae_contig_2_1	Prodigal:002006	CDS	59567	60751	.	-	0	ID=AIGOOFII_00204;inference=ab initio prediction:Prodigal:002006;locus_tag=AIGOOFII_00204;product=hypothetical protein
M-marchantiae_contig_2_1	Prodigal:002006	CDS	60783	61706	.	-	0	ID=AIGOOFII_00205;inference=ab initio prediction:Prodigal:002006;locus_tag=AIGOOFII_00205;product=hypothetical protein
M-marchantiae_contig_2_1	Prodigal:002006	CDS	61703	62896	.	-	0	ID=AIGOOFII_00206;inference=ab initio prediction:Prodigal:002006;locus_tag=AIGOOFII_00206;product=hypothetical protein
M-marchantiae_contig_2_1	Prodigal:002006	CDS	63216	64403	.	+	0	ID=AIGOOFII_00207;inference=ab initio prediction:Prodigal:002006;locus_tag=AIGOOFII_00207;product=hypothetical protein
M-marchantiae_contig_2_1	Prodigal:002006	CDS	64711	65346	.	+	0	ID=AIGOOFII_00208;inference=ab initio prediction:Prodigal:002006;locus_tag=AIGOOFII_00208;product=hypothetical protein
M-marchantiae_contig_2_1	Prodigal:002006	CDS	65440	67932	.	+	0	ID=AIGOOFII_00209;eC_number=2.4.1.129;Name=mtgA_2;gene=mtgA_2;inference=ab initio prediction:Prodigal:002006,protein motif:HAMAP:MF_00766;locus_tag=AIGOOFII_00209;product=Biosynthetic peptidoglycan transglycosylase
M-marchantiae_contig_2_1	Prodigal:002006	CDS	68247	69941	.	-	0	ID=AIGOOFII_00210;inference=ab initio prediction:Prodigal:002006;locus_tag=AIGOOFII_00210;product=hypothetical protein
M-marchantiae_contig_2_1	Prodigal:002006	CDS	70174	71706	.	-	0	ID=AIGOOFII_00211;eC_number=3.2.2.4;Name=amn;db_xref=COG:COG0775;gene=amn;inference=ab initio prediction:Prodigal:002006,similar to AA sequence:UniProtKB:P0AE12;locus_tag=AIGOOFII_00211;product=AMP nucleosidase
M-marchantiae_contig_2_1	Prodigal:002006	CDS	72040	74415	.	+	0	ID=AIGOOFII_00212;db_xref=COG:COG2199;inference=ab initio prediction:Prodigal:002006,similar to AA sequence:UniProtKB:Q9ABX9;locus_tag=AIGOOFII_00212;product=putative signaling protein
M-marchantiae_contig_2_1	Prodigal:002006	CDS	74548	75120	.	+	0	ID=AIGOOFII_00213;inference=ab initio prediction:Prodigal:002006;locus_tag=AIGOOFII_00213;product=hypothetical protein
M-marchantiae_contig_2_1	Prodigal:002006	CDS	75120	75818	.	+	0	ID=AIGOOFII_00214;inference=ab initio prediction:Prodigal:002006;locus_tag=AIGOOFII_00214;product=hypothetical protein
M-marchantiae_contig_2_1	Prodigal:002006	CDS	75856	78948	.	-	0	ID=AIGOOFII_00215;Name=acrF;db_xref=COG:COG0841;gene=acrF;inference=ab initio prediction:Prodigal:002006,similar to AA sequence:UniProtKB:P24181;locus_tag=AIGOOFII_00215;product=Multidrug export protein AcrF
M-marchantiae_contig_2_1	Prodigal:002006	CDS	78982	80067	.	-	0	ID=AIGOOFII_00216;Name=mdtE_1;gene=mdtE_1;inference=ab initio prediction:Prodigal:002006,similar to AA sequence:UniProtKB:P37636;locus_tag=AIGOOFII_00216;product=Multidrug resistance protein MdtE
M-marchantiae_contig_2_1	Prodigal:002006	CDS	80064	81191	.	-	0	ID=AIGOOFII_00217;Name=mdtA_2;gene=mdtA_2;inference=ab initio prediction:Prodigal:002006,similar to AA sequence:UniProtKB:P76397;locus_tag=AIGOOFII_00217;product=Multidrug resistance protein MdtA
M-marchantiae_contig_2_1	Prodigal:002006	CDS	81298	81891	.	+	0	ID=AIGOOFII_00218;Name=betI_1;gene=betI_1;inference=ab initio prediction:Prodigal:002006,protein motif:HAMAP:MF_00768;locus_tag=AIGOOFII_00218;product=HTH-type transcriptional regulator BetI
M-marchantiae_contig_2_1	Prodigal:002006	CDS	81899	82798	.	-	0	ID=AIGOOFII_00219;Name=acuC;gene=acuC;inference=ab initio prediction:Prodigal:002006,similar to AA sequence:UniProtKB:P64376;locus_tag=AIGOOFII_00219;product=Acetoin utilization protein AcuC
M-marchantiae_contig_2_1	Prodigal:002006	CDS	82812	83777	.	-	0	ID=AIGOOFII_00220;eC_number=1.6.3.5;db_xref=COG:COG3380;inference=ab initio prediction:Prodigal:002006,similar to AA sequence:UniProtKB:Q888A4;locus_tag=AIGOOFII_00220;product=Renalase
M-marchantiae_contig_2_1	Prodigal:002006	CDS	83922	85082	.	+	0	ID=AIGOOFII_00221;inference=ab initio prediction:Prodigal:002006;locus_tag=AIGOOFII_00221;product=hypothetical protein
M-marchantiae_contig_2_1	Prodigal:002006	CDS	85182	86558	.	+	0	ID=AIGOOFII_00222;Name=potE;gene=potE;inference=ab initio prediction:Prodigal:002006,protein motif:HAMAP:MF_02073;locus_tag=AIGOOFII_00222;product=Putrescine transporter PotE
M-marchantiae_contig_2_1	Prodigal:002006	CDS	86605	87303	.	+	0	ID=AIGOOFII_00223;inference=ab initio prediction:Prodigal:002006;locus_tag=AIGOOFII_00223;product=hypothetical protein
M-marchantiae_contig_2_1	Aragorn:001002	tRNA	87347	87433	.	-	.	ID=AIGOOFII_00224;inference=COORDINATES:profile:Aragorn:001002;locus_tag=AIGOOFII_00224;product=tRNA-Leu(caa)
M-marchantiae_contig_2_1	Prodigal:002006	CDS	87565	88146	.	+	0	ID=AIGOOFII_00225;inference=ab initio prediction:Prodigal:002006;locus_tag=AIGOOFII_00225;product=hypothetical protein
M-marchantiae_contig_2_1	Prodigal:002006	CDS	88143	88634	.	+	0	ID=AIGOOFII_00226;Name=dsbB_1;gene=dsbB_1;inference=ab initio prediction:Prodigal:002006,protein motif:HAMAP:MF_00286;locus_tag=AIGOOFII_00226;product=Disulfide bond formation protein B
M-marchantiae_contig_2_1	Prodigal:002006	CDS	88653	89132	.	-	0	ID=AIGOOFII_00227;inference=ab initio prediction:Prodigal:002006;locus_tag=AIGOOFII_00227;product=hypothetical protein
M-marchantiae_contig_2_1	Prodigal:002006	CDS	89157	90032	.	-	0	ID=AIGOOFII_00228;eC_number=3.5.1.128;Name=nit1;gene=nit1;inference=ab initio prediction:Prodigal:002006,similar to AA sequence:UniProtKB:P0DP68;locus_tag=AIGOOFII_00228;product=Deaminated glutathione amidase
M-marchantiae_contig_2_1	Prodigal:002006	CDS	90029	90301	.	-	0	ID=AIGOOFII_00229;Name=grxC;db_xref=COG:COG0695;gene=grxC;inference=ab initio prediction:Prodigal:002006,similar to AA sequence:UniProtKB:P0AC62;locus_tag=AIGOOFII_00229;product=Glutaredoxin 3
M-marchantiae_contig_2_1	Prodigal:002006	CDS	90400	90756	.	-	0	ID=AIGOOFII_00230;Name=cpdR_1;gene=cpdR_1;inference=ab initio prediction:Prodigal:002006,similar to AA sequence:UniProtKB:Q2YIF7;locus_tag=AIGOOFII_00230;product=Response regulator receiver protein CpdR
M-marchantiae_contig_2_1	Prodigal:002006	CDS	90965	91873	.	+	0	ID=AIGOOFII_00231;inference=ab initio prediction:Prodigal:002006;locus_tag=AIGOOFII_00231;product=hypothetical protein
M-marchantiae_contig_2_1	Prodigal:002006	CDS	92218	93084	.	-	0	ID=AIGOOFII_00232;eC_number=2.7.7.9;Name=gtaB;db_xref=COG:COG1210;gene=gtaB;inference=ab initio prediction:Prodigal:002006,similar to AA sequence:UniProtKB:Q05852;locus_tag=AIGOOFII_00232;product=UTP--glucose-1-phosphate uridylyltransferase
M-marchantiae_contig_2_1	Prodigal:002006	CDS	93272	94264	.	+	0	ID=AIGOOFII_00233;eC_number=5.1.3.2;Name=galE;db_xref=COG:COG1087;gene=galE;inference=ab initio prediction:Prodigal:002006,similar to AA sequence:UniProtKB:Q7WTB1;locus_tag=AIGOOFII_00233;product=UDP-glucose 4-epimerase
M-marchantiae_contig_2_1	Prodigal:002006	CDS	94261	95502	.	+	0	ID=AIGOOFII_00234;inference=ab initio prediction:Prodigal:002006,similar to AA sequence:ISfinder:TnXax1;locus_tag=AIGOOFII_00234;product=Tn3 family transposase TnXax1
M-marchantiae_contig_2_1	Prodigal:002006	CDS	95619	96998	.	+	0	ID=AIGOOFII_00235;inference=ab initio prediction:Prodigal:002006;locus_tag=AIGOOFII_00235;product=hypothetical protein
M-marchantiae_contig_2_1	Prodigal:002006	CDS	97084	98517	.	-	0	ID=AIGOOFII_00236;eC_number=1.4.1.13;Name=gltD;db_xref=COG:COG0493;gene=gltD;inference=ab initio prediction:Prodigal:002006,similar to AA sequence:UniProtKB:P9WN19;locus_tag=AIGOOFII_00236;product=Glutamate synthase [NADPH] small chain
M-marchantiae_contig_2_1	Prodigal:002006	CDS	98622	99224	.	-	0	ID=AIGOOFII_00237;eC_number=2.5.1.18;Name=gst;db_xref=COG:COG0625;gene=gst;inference=ab initio prediction:Prodigal:002006,similar to AA sequence:UniProtKB:P45875;locus_tag=AIGOOFII_00237;product=Glutathione S-transferase GST-4.5
M-marchantiae_contig_2_1	Prodigal:002006	CDS	99232	103944	.	-	0	ID=AIGOOFII_00238;eC_number=1.4.7.1;Name=gltB;gene=gltB;inference=ab initio prediction:Prodigal:002006,similar to AA sequence:UniProtKB:P55037;locus_tag=AIGOOFII_00238;product=Ferredoxin-dependent glutamate synthase 1
M-marchantiae_contig_2_1	Prodigal:002006	CDS	104606	105499	.	+	0	ID=AIGOOFII_00239;inference=ab initio prediction:Prodigal:002006;locus_tag=AIGOOFII_00239;product=hypothetical protein
M-marchantiae_contig_2_1	Prodigal:002006	CDS	105588	105881	.	-	0	ID=AIGOOFII_00240;inference=ab initio prediction:Prodigal:002006;locus_tag=AIGOOFII_00240;product=hypothetical protein
M-marchantiae_contig_2_1	Prodigal:002006	CDS	105923	106780	.	-	0	ID=AIGOOFII_00241;Name=fdhD;db_xref=COG:COG1526;gene=fdhD;inference=ab initio prediction:Prodigal:002006,similar to AA sequence:UniProtKB:O87816;locus_tag=AIGOOFII_00241;product=Sulfur carrier protein FdhD
M-marchantiae_contig_2_1	Prodigal:002006	CDS	106767	106985	.	-	0	ID=AIGOOFII_00242;inference=ab initio prediction:Prodigal:002006;locus_tag=AIGOOFII_00242;product=hypothetical protein
M-marchantiae_contig_3_1	Prodigal:002006	CDS	4	534	.	-	0	ID=AIGOOFII_00243;db_xref=COG:COG3039;inference=ab initio prediction:Prodigal:002006,similar to AA sequence:ISfinder:ISMex40;locus_tag=AIGOOFII_00243;product=IS5 family transposase ISMex40
M-marchantiae_contig_3_1	Prodigal:002006	CDS	709	2040	.	-	0	ID=AIGOOFII_00244;Name=yhjE_1;gene=yhjE_1;inference=ab initio prediction:Prodigal:002006,similar to AA sequence:UniProtKB:P37643;locus_tag=AIGOOFII_00244;product=Inner membrane metabolite transport protein YhjE
M-marchantiae_contig_3_1	Prodigal:002006	CDS	2475	3542	.	+	0	ID=AIGOOFII_00245;Name=cyoA;db_xref=COG:COG1622;gene=cyoA;inference=ab initio prediction:Prodigal:002006,similar to AA sequence:UniProtKB:P0ABJ1;locus_tag=AIGOOFII_00245;product=Cytochrome bo(3) ubiquinol oxidase subunit 2
M-marchantiae_contig_3_1	Prodigal:002006	CDS	3679	5682	.	+	0	ID=AIGOOFII_00246;eC_number=7.1.1.3;Name=cyoB;db_xref=COG:COG0843;gene=cyoB;inference=ab initio prediction:Prodigal:002006,similar to AA sequence:UniProtKB:P0ABI8;locus_tag=AIGOOFII_00246;product=Cytochrome bo(3) ubiquinol oxidase subunit 1
M-marchantiae_contig_3_1	Prodigal:002006	CDS	5688	6317	.	+	0	ID=AIGOOFII_00247;Name=cyoC;db_xref=COG:COG1845;gene=cyoC;inference=ab initio prediction:Prodigal:002006,similar to AA sequence:UniProtKB:P0ABJ3;locus_tag=AIGOOFII_00247;product=Cytochrome bo(3) ubiquinol oxidase subunit 3
M-marchantiae_contig_3_1	Prodigal:002006	CDS	6314	6718	.	+	0	ID=AIGOOFII_00248;inference=ab initio prediction:Prodigal:002006;locus_tag=AIGOOFII_00248;product=hypothetical protein
M-marchantiae_contig_3_1	Prodigal:002006	CDS	6946	8559	.	-	0	ID=AIGOOFII_00249;inference=ab initio prediction:Prodigal:002006;locus_tag=AIGOOFII_00249;product=hypothetical protein
M-marchantiae_contig_3_1	Prodigal:002006	CDS	9093	9524	.	+	0	ID=AIGOOFII_00250;inference=ab initio prediction:Prodigal:002006;locus_tag=AIGOOFII_00250;product=hypothetical protein
M-marchantiae_contig_3_1	Prodigal:002006	CDS	9529	11619	.	-	0	ID=AIGOOFII_00251;inference=ab initio prediction:Prodigal:002006;locus_tag=AIGOOFII_00251;product=hypothetical protein
M-marchantiae_contig_3_1	Prodigal:002006	CDS	11718	11969	.	-	0	ID=AIGOOFII_00252;inference=ab initio prediction:Prodigal:002006;locus_tag=AIGOOFII_00252;product=hypothetical protein
M-marchantiae_contig_3_1	Prodigal:002006	CDS	12049	12528	.	-	0	ID=AIGOOFII_00253;Name=rpsI;db_xref=COG:COG0103;gene=rpsI;inference=ab initio prediction:Prodigal:002006,similar to AA sequence:UniProtKB:Q6N650;locus_tag=AIGOOFII_00253;product=30S ribosomal protein S9
M-marchantiae_contig_3_1	Prodigal:002006	CDS	12531	12992	.	-	0	ID=AIGOOFII_00254;Name=rplM;db_xref=COG:COG0102;gene=rplM;inference=ab initio prediction:Prodigal:002006,similar to AA sequence:UniProtKB:Q6N651;locus_tag=AIGOOFII_00254;product=50S ribosomal protein L13
M-marchantiae_contig_3_1	Prodigal:002006	CDS	14561	14989	.	-	0	ID=AIGOOFII_00255;inference=ab initio prediction:Prodigal:002006;locus_tag=AIGOOFII_00255;product=hypothetical protein
M-marchantiae_contig_3_1	Prodigal:002006	CDS	15074	15631	.	+	0	ID=AIGOOFII_00256;inference=ab initio prediction:Prodigal:002006;locus_tag=AIGOOFII_00256;product=hypothetical protein
M-marchantiae_contig_3_1	Prodigal:002006	CDS	15702	18212	.	-	0	ID=AIGOOFII_00257;inference=ab initio prediction:Prodigal:002006;locus_tag=AIGOOFII_00257;product=hypothetical protein
M-marchantiae_contig_3_1	Prodigal:002006	CDS	18323	19606	.	-	0	ID=AIGOOFII_00258;Name=yhjE_2;gene=yhjE_2;inference=ab initio prediction:Prodigal:002006,similar to AA sequence:UniProtKB:P37643;locus_tag=AIGOOFII_00258;product=Inner membrane metabolite transport protein YhjE
M-marchantiae_contig_3_1	Prodigal:002006	CDS	19950	21230	.	+	0	ID=AIGOOFII_00259;eC_number=2.5.1.-;db_xref=COG:COG2873;inference=ab initio prediction:Prodigal:002006,similar to AA sequence:UniProtKB:Q9WZY4;locus_tag=AIGOOFII_00259;product=O-acetyl-L-homoserine sulfhydrylase
M-marchantiae_contig_3_1	Prodigal:002006	CDS	21340	21738	.	+	0	ID=AIGOOFII_00260;Name=cckA_1;gene=cckA_1;inference=ab initio prediction:Prodigal:002006,similar to AA sequence:UniProtKB:P0DOA0;locus_tag=AIGOOFII_00260;product=Sensor kinase CckA
M-marchantiae_contig_3_1	Prodigal:002006	CDS	21777	23075	.	+	0	ID=AIGOOFII_00261;eC_number=2.5.1.-;db_xref=COG:COG2873;inference=ab initio prediction:Prodigal:002006,similar to AA sequence:UniProtKB:Q9WZY4;locus_tag=AIGOOFII_00261;product=O-acetyl-L-homoserine sulfhydrylase
M-marchantiae_contig_3_1	Prodigal:002006	CDS	23093	25453	.	-	0	ID=AIGOOFII_00262;inference=ab initio prediction:Prodigal:002006;locus_tag=AIGOOFII_00262;product=hypothetical protein
M-marchantiae_contig_3_1	Prodigal:002006	CDS	25510	26241	.	-	0	ID=AIGOOFII_00263;eC_number=2.1.1.-;Name=trmJ;gene=trmJ;inference=ab initio prediction:Prodigal:002006,similar to AA sequence:UniProtKB:A0A0H2ZF87;locus_tag=AIGOOFII_00263;product=tRNA (cytidine/uridine/adenosine-2'-O-)-methyltransferase TrmJ
M-marchantiae_contig_3_1	Prodigal:002006	CDS	26527	27075	.	-	0	ID=AIGOOFII_00264;eC_number=4.2.1.147;Name=fae_2;db_xref=COG:COG1795;gene=fae_2;inference=ab initio prediction:Prodigal:002006,similar to AA sequence:UniProtKB:Q9FA38;locus_tag=AIGOOFII_00264;product=5%2C6%2C7%2C8-tetrahydromethanopterin hydro-lyase
M-marchantiae_contig_3_1	Prodigal:002006	CDS	27170	27829	.	-	0	ID=AIGOOFII_00265;inference=ab initio prediction:Prodigal:002006;locus_tag=AIGOOFII_00265;product=hypothetical protein
M-marchantiae_contig_3_1	Prodigal:002006	CDS	27841	28431	.	-	0	ID=AIGOOFII_00266;inference=ab initio prediction:Prodigal:002006;locus_tag=AIGOOFII_00266;product=hypothetical protein
M-marchantiae_contig_3_1	Prodigal:002006	CDS	28428	29741	.	-	0	ID=AIGOOFII_00267;inference=ab initio prediction:Prodigal:002006;locus_tag=AIGOOFII_00267;product=hypothetical protein
M-marchantiae_contig_3_1	Prodigal:002006	CDS	30065	31276	.	+	0	ID=AIGOOFII_00268;eC_number=1.1.1.42;Name=icd;db_xref=COG:COG0538;gene=icd;inference=ab initio prediction:Prodigal:002006,similar to AA sequence:UniProtKB:P9WKL1;locus_tag=AIGOOFII_00268;product=Isocitrate dehydrogenase [NADP]
M-marchantiae_contig_3_1	Prodigal:002006	CDS	31623	31946	.	-	0	ID=AIGOOFII_00269;inference=ab initio prediction:Prodigal:002006;locus_tag=AIGOOFII_00269;product=hypothetical protein
M-marchantiae_contig_3_1	Prodigal:002006	CDS	31995	33617	.	-	0	ID=AIGOOFII_00270;inference=ab initio prediction:Prodigal:002006,similar to AA sequence:UniProtKB:Q881J7;locus_tag=AIGOOFII_00270;product=Blue-light-activated protein
M-marchantiae_contig_3_1	Prodigal:002006	CDS	33752	36028	.	-	0	ID=AIGOOFII_00271;eC_number=3.2.1.-;Name=glgX_1;db_xref=COG:COG1523;gene=glgX_1;inference=ab initio prediction:Prodigal:002006,similar to AA sequence:UniProtKB:P9WQ25;locus_tag=AIGOOFII_00271;product=Glycogen operon protein GlgX 
M-marchantiae_contig_3_1	Prodigal:002006	CDS	36240	37007	.	+	0	ID=AIGOOFII_00272;inference=ab initio prediction:Prodigal:002006;locus_tag=AIGOOFII_00272;product=hypothetical protein
M-marchantiae_contig_3_1	Prodigal:002006	CDS	37034	37900	.	-	0	ID=AIGOOFII_00273;eC_number=1.1.1.341;Name=rfbJ;db_xref=COG:COG0451;gene=rfbJ;inference=ab initio prediction:Prodigal:002006,similar to AA sequence:UniProtKB:P0A1P4;locus_tag=AIGOOFII_00273;product=CDP-abequose synthase
M-marchantiae_contig_3_1	Prodigal:002006	CDS	37941	39020	.	-	0	ID=AIGOOFII_00274;eC_number=4.2.1.45;Name=rfbG;db_xref=COG:COG0451;gene=rfbG;inference=ab initio prediction:Prodigal:002006,similar to AA sequence:UniProtKB:P26397;locus_tag=AIGOOFII_00274;product=CDP-glucose 4%2C6-dehydratase
M-marchantiae_contig_3_1	Prodigal:002006	CDS	39020	39790	.	-	0	ID=AIGOOFII_00275;eC_number=2.7.7.33;Name=rfbF;db_xref=COG:COG1208;gene=rfbF;inference=ab initio prediction:Prodigal:002006,similar to AA sequence:UniProtKB:Q8Z5I4;locus_tag=AIGOOFII_00275;product=Glucose-1-phosphate cytidylyltransferase
M-marchantiae_contig_3_1	Prodigal:002006	CDS	39827	41314	.	-	0	ID=AIGOOFII_00276;inference=ab initio prediction:Prodigal:002006;locus_tag=AIGOOFII_00276;product=hypothetical protein
M-marchantiae_contig_3_1	Prodigal:002006	CDS	41710	41817	.	+	0	ID=AIGOOFII_00277;inference=ab initio prediction:Prodigal:002006;locus_tag=AIGOOFII_00277;product=hypothetical protein
M-marchantiae_contig_3_1	Prodigal:002006	CDS	41837	42148	.	-	0	ID=AIGOOFII_00278;inference=ab initio prediction:Prodigal:002006;locus_tag=AIGOOFII_00278;product=hypothetical protein
M-marchantiae_contig_3_1	Aragorn:001002	tRNA	42198	42274	.	-	.	ID=AIGOOFII_00279;inference=COORDINATES:profile:Aragorn:001002;locus_tag=AIGOOFII_00279;product=tRNA-Pro(tgg)
M-marchantiae_contig_3_1	Prodigal:002006	CDS	42419	42670	.	-	0	ID=AIGOOFII_00280;inference=ab initio prediction:Prodigal:002006;locus_tag=AIGOOFII_00280;product=hypothetical protein
M-marchantiae_contig_3_1	Prodigal:002006	CDS	42745	42939	.	-	0	ID=AIGOOFII_00281;inference=ab initio prediction:Prodigal:002006;locus_tag=AIGOOFII_00281;product=hypothetical protein
M-marchantiae_contig_3_1	Prodigal:002006	CDS	42995	43228	.	-	0	ID=AIGOOFII_00282;inference=ab initio prediction:Prodigal:002006;locus_tag=AIGOOFII_00282;product=hypothetical protein
M-marchantiae_contig_3_1	Prodigal:002006	CDS	43356	44099	.	+	0	ID=AIGOOFII_00283;eC_number=1.8.4.-;Name=yfcG_1;db_xref=COG:COG0625;gene=yfcG_1;inference=ab initio prediction:Prodigal:002006,similar to AA sequence:UniProtKB:P77526;locus_tag=AIGOOFII_00283;product=Disulfide-bond oxidoreductase YfcG
M-marchantiae_contig_3_1	Prodigal:002006	CDS	44116	45087	.	-	0	ID=AIGOOFII_00284;inference=ab initio prediction:Prodigal:002006;locus_tag=AIGOOFII_00284;product=hypothetical protein
M-marchantiae_contig_3_1	Prodigal:002006	CDS	45204	46226	.	+	0	ID=AIGOOFII_00285;eC_number=1.1.98.2;Name=fgd;gene=fgd;inference=ab initio prediction:Prodigal:002006,protein motif:HAMAP:MF_02123;locus_tag=AIGOOFII_00285;product=F420-dependent glucose-6-phosphate dehydrogenase
M-marchantiae_contig_3_1	Prodigal:002006	CDS	46335	46703	.	+	0	ID=AIGOOFII_00286;inference=ab initio prediction:Prodigal:002006;locus_tag=AIGOOFII_00286;product=hypothetical protein
M-marchantiae_contig_3_1	Prodigal:002006	CDS	47155	47385	.	+	0	ID=AIGOOFII_00287;inference=ab initio prediction:Prodigal:002006;locus_tag=AIGOOFII_00287;product=hypothetical protein
M-marchantiae_contig_3_1	Prodigal:002006	CDS	47405	48964	.	+	0	ID=AIGOOFII_00288;Name=ffh;db_xref=COG:COG0541;gene=ffh;inference=ab initio prediction:Prodigal:002006,similar to AA sequence:UniProtKB:P0AGD7;locus_tag=AIGOOFII_00288;product=Signal recognition particle protein
M-marchantiae_contig_3_1	Prodigal:002006	CDS	48964	49611	.	+	0	ID=AIGOOFII_00289;inference=ab initio prediction:Prodigal:002006;locus_tag=AIGOOFII_00289;product=hypothetical protein
M-marchantiae_contig_3_1	Prodigal:002006	CDS	49621	49983	.	+	0	ID=AIGOOFII_00290;Name=rpsP;db_xref=COG:COG0228;gene=rpsP;inference=ab initio prediction:Prodigal:002006,similar to AA sequence:UniProtKB:P62236;locus_tag=AIGOOFII_00290;product=30S ribosomal protein S16
M-marchantiae_contig_3_1	Prodigal:002006	CDS	49996	50682	.	+	0	ID=AIGOOFII_00291;Name=rimM;gene=rimM;inference=ab initio prediction:Prodigal:002006,protein motif:HAMAP:MF_00014;locus_tag=AIGOOFII_00291;product=Ribosome maturation factor RimM
M-marchantiae_contig_3_1	Prodigal:002006	CDS	50686	51477	.	-	0	ID=AIGOOFII_00292;inference=ab initio prediction:Prodigal:002006;locus_tag=AIGOOFII_00292;product=hypothetical protein
M-marchantiae_contig_3_1	Prodigal:002006	CDS	51595	52494	.	-	0	ID=AIGOOFII_00293;eC_number=2.1.1.329;Name=MENG_1;gene=MENG_1;inference=ab initio prediction:Prodigal:002006,protein motif:HAMAP:MF_01982;locus_tag=AIGOOFII_00293;product=2-phytyl-1%2C4-beta-naphthoquinone methyltransferase%2C chloroplastic
M-marchantiae_contig_3_1	Prodigal:002006	CDS	52547	53281	.	+	0	ID=AIGOOFII_00294;eC_number=2.1.1.228;Name=trmD;db_xref=COG:COG0336;gene=trmD;inference=ab initio prediction:Prodigal:002006,similar to AA sequence:UniProtKB:Q6G1R9;locus_tag=AIGOOFII_00294;product=tRNA (guanine-N(1)-)-methyltransferase
M-marchantiae_contig_3_1	Prodigal:002006	CDS	53440	54606	.	+	0	ID=AIGOOFII_00295;eC_number=2.6.1.52;Name=serC;db_xref=COG:COG1932;gene=serC;inference=ab initio prediction:Prodigal:002006,similar to AA sequence:UniProtKB:P9WQ73;locus_tag=AIGOOFII_00295;product=Phosphoserine aminotransferase
M-marchantiae_contig_3_1	Prodigal:002006	CDS	54876	56468	.	+	0	ID=AIGOOFII_00296;eC_number=1.1.1.95;Name=serA;db_xref=COG:COG0111;gene=serA;inference=ab initio prediction:Prodigal:002006,similar to AA sequence:UniProtKB:P9WNX3;locus_tag=AIGOOFII_00296;product=D-3-phosphoglycerate dehydrogenase
M-marchantiae_contig_3_1	Prodigal:002006	CDS	56726	56926	.	-	0	ID=AIGOOFII_00297;inference=ab initio prediction:Prodigal:002006;locus_tag=AIGOOFII_00297;product=hypothetical protein
M-marchantiae_contig_3_1	Prodigal:002006	CDS	57095	57382	.	-	0	ID=AIGOOFII_00298;inference=ab initio prediction:Prodigal:002006;locus_tag=AIGOOFII_00298;product=hypothetical protein
M-marchantiae_contig_3_1	Prodigal:002006	CDS	57517	57879	.	-	0	ID=AIGOOFII_00299;inference=ab initio prediction:Prodigal:002006;locus_tag=AIGOOFII_00299;product=hypothetical protein
M-marchantiae_contig_3_1	Prodigal:002006	CDS	57995	58741	.	+	0	ID=AIGOOFII_00300;eC_number=1.1.1.100;Name=fabG_2;gene=fabG_2;inference=ab initio prediction:Prodigal:002006,similar to AA sequence:UniProtKB:P99093;locus_tag=AIGOOFII_00300;product=3-oxoacyl-[acyl-carrier-protein] reductase FabG
M-marchantiae_contig_3_1	Prodigal:002006	CDS	58867	59778	.	+	0	ID=AIGOOFII_00301;eC_number=2.3.1.239;Name=pikAII;gene=pikAII;inference=ab initio prediction:Prodigal:002006,similar to AA sequence:UniProtKB:Q9ZGI4;locus_tag=AIGOOFII_00301;product=Narbonolide/10-deoxymethynolide synthase PikA2%2C modules 3 and 4
M-marchantiae_contig_3_1	Prodigal:002006	CDS	60056	60919	.	+	0	ID=AIGOOFII_00302;Name=rhaR_1;gene=rhaR_1;inference=ab initio prediction:Prodigal:002006,protein motif:HAMAP:MF_01533;locus_tag=AIGOOFII_00302;product=HTH-type transcriptional activator RhaR
M-marchantiae_contig_3_1	Prodigal:002006	CDS	61049	61411	.	+	0	ID=AIGOOFII_00303;inference=ab initio prediction:Prodigal:002006;locus_tag=AIGOOFII_00303;product=hypothetical protein
M-marchantiae_contig_3_1	Prodigal:002006	CDS	62097	62381	.	-	0	ID=AIGOOFII_00304;inference=ab initio prediction:Prodigal:002006;locus_tag=AIGOOFII_00304;product=hypothetical protein
M-marchantiae_contig_4_1	Prodigal:002006	CDS	1767	4634	.	+	0	ID=AIGOOFII_00305;Name=htpG_1;gene=htpG_1;inference=ab initio prediction:Prodigal:002006,protein motif:HAMAP:MF_00505;locus_tag=AIGOOFII_00305;product=Chaperone protein HtpG
M-marchantiae_contig_4_1	Prodigal:002006	CDS	4856	5401	.	+	0	ID=AIGOOFII_00306;Name=tnpR;db_xref=COG:COG1961;gene=tnpR;inference=ab initio prediction:Prodigal:002006,similar to AA sequence:UniProtKB:P03012;locus_tag=AIGOOFII_00306;product=Transposon gamma-delta resolvase
M-marchantiae_contig_4_1	Prodigal:002006	CDS	5549	5764	.	+	0	ID=AIGOOFII_00307;inference=ab initio prediction:Prodigal:002006;locus_tag=AIGOOFII_00307;product=hypothetical protein
M-marchantiae_contig_4_1	Prodigal:002006	CDS	6145	7077	.	-	0	ID=AIGOOFII_00308;inference=ab initio prediction:Prodigal:002006;locus_tag=AIGOOFII_00308;product=hypothetical protein
M-marchantiae_contig_4_1	Prodigal:002006	CDS	7074	7859	.	-	0	ID=AIGOOFII_00309;inference=ab initio prediction:Prodigal:002006;locus_tag=AIGOOFII_00309;product=hypothetical protein
M-marchantiae_contig_4_1	Prodigal:002006	CDS	8274	10100	.	-	0	ID=AIGOOFII_00310;inference=ab initio prediction:Prodigal:002006;locus_tag=AIGOOFII_00310;product=hypothetical protein
M-marchantiae_contig_4_1	Prodigal:002006	CDS	10100	10621	.	-	0	ID=AIGOOFII_00311;inference=ab initio prediction:Prodigal:002006;locus_tag=AIGOOFII_00311;product=hypothetical protein
M-marchantiae_contig_4_1	Prodigal:002006	CDS	10682	11113	.	-	0	ID=AIGOOFII_00312;inference=ab initio prediction:Prodigal:002006;locus_tag=AIGOOFII_00312;product=hypothetical protein
M-marchantiae_contig_4_1	Prodigal:002006	CDS	11110	11631	.	-	0	ID=AIGOOFII_00313;inference=ab initio prediction:Prodigal:002006;locus_tag=AIGOOFII_00313;product=hypothetical protein
M-marchantiae_contig_4_1	Prodigal:002006	CDS	11767	12030	.	+	0	ID=AIGOOFII_00314;inference=ab initio prediction:Prodigal:002006;locus_tag=AIGOOFII_00314;product=hypothetical protein
M-marchantiae_contig_4_1	Prodigal:002006	CDS	12048	12419	.	-	0	ID=AIGOOFII_00315;inference=ab initio prediction:Prodigal:002006;locus_tag=AIGOOFII_00315;product=hypothetical protein
M-marchantiae_contig_4_1	Prodigal:002006	CDS	12416	13042	.	-	0	ID=AIGOOFII_00316;inference=ab initio prediction:Prodigal:002006;locus_tag=AIGOOFII_00316;product=hypothetical protein
M-marchantiae_contig_4_1	Prodigal:002006	CDS	13353	14012	.	-	0	ID=AIGOOFII_00317;Name=uvrY_1;db_xref=COG:COG2197;gene=uvrY_1;inference=ab initio prediction:Prodigal:002006,similar to AA sequence:UniProtKB:P0AED5;locus_tag=AIGOOFII_00317;product=Response regulator UvrY
M-marchantiae_contig_4_1	Prodigal:002006	CDS	14009	15433	.	-	0	ID=AIGOOFII_00318;inference=ab initio prediction:Prodigal:002006;locus_tag=AIGOOFII_00318;product=hypothetical protein
M-marchantiae_contig_4_1	Prodigal:002006	CDS	15637	17439	.	+	0	ID=AIGOOFII_00319;eC_number=1.1.2.7;inference=ab initio prediction:Prodigal:002006,similar to AA sequence:UniProtKB:P38539;locus_tag=AIGOOFII_00319;product=Methanol dehydrogenase [cytochrome c] subunit 1
M-marchantiae_contig_4_1	Prodigal:002006	CDS	17776	18882	.	-	0	ID=AIGOOFII_00320;inference=ab initio prediction:Prodigal:002006;locus_tag=AIGOOFII_00320;product=hypothetical protein
M-marchantiae_contig_4_1	Prodigal:002006	CDS	19215	20381	.	-	0	ID=AIGOOFII_00321;inference=ab initio prediction:Prodigal:002006;locus_tag=AIGOOFII_00321;product=hypothetical protein
M-marchantiae_contig_4_1	Prodigal:002006	CDS	20612	21466	.	-	0	ID=AIGOOFII_00322;inference=ab initio prediction:Prodigal:002006;locus_tag=AIGOOFII_00322;product=hypothetical protein
M-marchantiae_contig_4_1	Prodigal:002006	CDS	21514	21720	.	-	0	ID=AIGOOFII_00323;inference=ab initio prediction:Prodigal:002006;locus_tag=AIGOOFII_00323;product=hypothetical protein
M-marchantiae_contig_4_1	Prodigal:002006	CDS	22055	22858	.	-	0	ID=AIGOOFII_00324;inference=ab initio prediction:Prodigal:002006;locus_tag=AIGOOFII_00324;product=hypothetical protein
M-marchantiae_contig_4_1	Prodigal:002006	CDS	23203	24189	.	-	0	ID=AIGOOFII_00325;inference=ab initio prediction:Prodigal:002006;locus_tag=AIGOOFII_00325;product=hypothetical protein
M-marchantiae_contig_4_1	Prodigal:002006	CDS	24537	25442	.	-	0	ID=AIGOOFII_00326;inference=ab initio prediction:Prodigal:002006;locus_tag=AIGOOFII_00326;product=hypothetical protein
M-marchantiae_contig_4_1	Aragorn:001002	tRNA	26139	26214	.	-	.	ID=AIGOOFII_00327;inference=COORDINATES:profile:Aragorn:001002;locus_tag=AIGOOFII_00327;product=tRNA-Phe(gaa)
M-marchantiae_contig_4_1	Prodigal:002006	CDS	26315	26521	.	-	0	ID=AIGOOFII_00328;Name=yacG;gene=yacG;inference=ab initio prediction:Prodigal:002006,protein motif:HAMAP:MF_00649;locus_tag=AIGOOFII_00328;product=DNA gyrase inhibitor YacG
M-marchantiae_contig_4_1	Prodigal:002006	CDS	26518	27204	.	-	0	ID=AIGOOFII_00329;eC_number=3.6.1.9;Name=yhdE;db_xref=COG:COG0424;gene=yhdE;inference=ab initio prediction:Prodigal:002006,similar to AA sequence:UniProtKB:P25536;locus_tag=AIGOOFII_00329;product=dTTP/UTP pyrophosphatase
M-marchantiae_contig_4_1	Prodigal:002006	CDS	27305	28330	.	-	0	ID=AIGOOFII_00330;Name=cdhR_1;db_xref=COG:COG4977;gene=cdhR_1;inference=ab initio prediction:Prodigal:002006,similar to AA sequence:UniProtKB:Q9HTH5;locus_tag=AIGOOFII_00330;product=HTH-type transcriptional regulator CdhR
M-marchantiae_contig_4_1	Prodigal:002006	CDS	28440	29690	.	+	0	ID=AIGOOFII_00331;eC_number=1.5.3.1;Name=soxB;gene=soxB;inference=ab initio prediction:Prodigal:002006,similar to AA sequence:UniProtKB:P40875;locus_tag=AIGOOFII_00331;product=Sarcosine oxidase subunit beta
M-marchantiae_contig_4_1	Prodigal:002006	CDS	29704	29991	.	+	0	ID=AIGOOFII_00332;eC_number=1.5.3.1;Name=soxD;gene=soxD;inference=ab initio prediction:Prodigal:002006,similar to AA sequence:UniProtKB:Q46336;locus_tag=AIGOOFII_00332;product=Sarcosine oxidase subunit delta
M-marchantiae_contig_4_1	Aragorn:001002	tRNA	31686	31771	.	-	.	ID=AIGOOFII_00333;inference=COORDINATES:profile:Aragorn:001002;locus_tag=AIGOOFII_00333;product=tRNA-Leu(cag)
M-marchantiae_contig_4_1	Prodigal:002006	CDS	33019	33660	.	+	0	ID=AIGOOFII_00334;eC_number=1.5.3.1;Name=soxG;gene=soxG;inference=ab initio prediction:Prodigal:002006,similar to AA sequence:UniProtKB:Q46338;locus_tag=AIGOOFII_00334;product=Sarcosine oxidase subunit gamma
M-marchantiae_contig_4_1	Prodigal:002006	CDS	33833	35563	.	+	0	ID=AIGOOFII_00335;inference=ab initio prediction:Prodigal:002006;locus_tag=AIGOOFII_00335;product=hypothetical protein
M-marchantiae_contig_4_1	Prodigal:002006	CDS	35820	36365	.	+	0	ID=AIGOOFII_00336;inference=ab initio prediction:Prodigal:002006;locus_tag=AIGOOFII_00336;product=hypothetical protein
M-marchantiae_contig_4_1	Prodigal:002006	CDS	36464	37762	.	-	0	ID=AIGOOFII_00337;eC_number=6.3.1.2;Name=glnT;gene=glnT;inference=ab initio prediction:Prodigal:002006,similar to AA sequence:UniProtKB:P31592;locus_tag=AIGOOFII_00337;product=Glutamine synthetase
M-marchantiae_contig_4_1	Prodigal:002006	CDS	37859	39196	.	-	0	ID=AIGOOFII_00338;eC_number=5.3.3.2;Name=fni;gene=fni;inference=ab initio prediction:Prodigal:002006,protein motif:HAMAP:MF_00354;locus_tag=AIGOOFII_00338;product=Isopentenyl-diphosphate delta-isomerase
M-marchantiae_contig_4_1	Prodigal:002006	CDS	39196	39885	.	-	0	ID=AIGOOFII_00339;inference=ab initio prediction:Prodigal:002006;locus_tag=AIGOOFII_00339;product=hypothetical protein
M-marchantiae_contig_4_1	Prodigal:002006	CDS	39885	40778	.	-	0	ID=AIGOOFII_00340;eC_number=2.4.2.14;Name=purF_1;gene=purF_1;inference=ab initio prediction:Prodigal:002006,protein motif:HAMAP:MF_01931;locus_tag=AIGOOFII_00340;product=Amidophosphoribosyltransferase
M-marchantiae_contig_4_1	Prodigal:002006	CDS	41016	41549	.	+	0	ID=AIGOOFII_00341;inference=ab initio prediction:Prodigal:002006;locus_tag=AIGOOFII_00341;product=hypothetical protein
M-marchantiae_contig_4_1	Prodigal:002006	CDS	41640	42068	.	-	0	ID=AIGOOFII_00342;eC_number=3.-.-.-;Name=blh;db_xref=COG:COG0491;gene=blh;inference=ab initio prediction:Prodigal:002006,similar to AA sequence:UniProtKB:Q8UAA9;locus_tag=AIGOOFII_00342;product=Beta-lactamase hydrolase-like protein
M-marchantiae_contig_4_1	Prodigal:002006	CDS	42242	42751	.	+	0	ID=AIGOOFII_00343;inference=ab initio prediction:Prodigal:002006;locus_tag=AIGOOFII_00343;product=hypothetical protein
M-marchantiae_contig_4_1	Prodigal:002006	CDS	42780	43397	.	-	0	ID=AIGOOFII_00344;eC_number=2.3.1.183;Name=pat_1;db_xref=COG:COG1247;gene=pat_1;inference=ab initio prediction:Prodigal:002006,similar to AA sequence:UniProtKB:Q57146;locus_tag=AIGOOFII_00344;product=Phosphinothricin N-acetyltransferase
M-marchantiae_contig_4_1	Prodigal:002006	CDS	43394	45739	.	-	0	ID=AIGOOFII_00345;eC_number=4.1.1.17;Name=speF;db_xref=COG:COG1982;gene=speF;inference=ab initio prediction:Prodigal:002006,similar to AA sequence:UniProtKB:P24169;locus_tag=AIGOOFII_00345;product=Inducible ornithine decarboxylase
M-marchantiae_contig_4_1	Prodigal:002006	CDS	45803	46831	.	-	0	ID=AIGOOFII_00346;Name=zntB;db_xref=COG:COG0598;gene=zntB;inference=ab initio prediction:Prodigal:002006,similar to AA sequence:UniProtKB:P64423;locus_tag=AIGOOFII_00346;product=Zinc transport protein ZntB
M-marchantiae_contig_4_1	Prodigal:002006	CDS	47023	47370	.	-	0	ID=AIGOOFII_00347;inference=ab initio prediction:Prodigal:002006;locus_tag=AIGOOFII_00347;product=hypothetical protein
M-marchantiae_contig_4_1	Prodigal:002006	CDS	47701	48627	.	+	0	ID=AIGOOFII_00348;eC_number=2.7.4.1;db_xref=COG:COG2326;inference=ab initio prediction:Prodigal:002006,similar to AA sequence:UniProtKB:Q9I154;locus_tag=AIGOOFII_00348;product=Polyphosphate:ADP phosphotransferase
M-marchantiae_contig_4_1	Prodigal:002006	CDS	48665	48952	.	-	0	ID=AIGOOFII_00349;inference=ab initio prediction:Prodigal:002006;locus_tag=AIGOOFII_00349;product=hypothetical protein
M-marchantiae_contig_4_1	Prodigal:002006	CDS	49088	50842	.	-	0	ID=AIGOOFII_00350;eC_number=3.6.3.-;db_xref=COG:COG1132;inference=ab initio prediction:Prodigal:002006,similar to AA sequence:UniProtKB:Q99T13;locus_tag=AIGOOFII_00350;product=Putative multidrug export ATP-binding/permease protein
M-marchantiae_contig_4_1	Prodigal:002006	CDS	50836	51579	.	-	0	ID=AIGOOFII_00351;inference=ab initio prediction:Prodigal:002006;locus_tag=AIGOOFII_00351;product=hypothetical protein
M-marchantiae_contig_4_1	Prodigal:002006	CDS	51576	52814	.	-	0	ID=AIGOOFII_00352;inference=ab initio prediction:Prodigal:002006;locus_tag=AIGOOFII_00352;product=hypothetical protein
M-marchantiae_contig_4_1	Aragorn:001002	tRNA	53322	53398	.	-	.	ID=AIGOOFII_00353;inference=COORDINATES:profile:Aragorn:001002;locus_tag=AIGOOFII_00353;product=tRNA-Arg(acg)
M-marchantiae_contig_4_1	Prodigal:002006	CDS	53609	54658	.	+	0	ID=AIGOOFII_00354;eC_number=4.2.1.22;Name=cbs;db_xref=COG:COG0031;gene=cbs;inference=ab initio prediction:Prodigal:002006,similar to AA sequence:UniProtKB:P9WP51;locus_tag=AIGOOFII_00354;product=Putative cystathionine beta-synthase
M-marchantiae_contig_4_1	Prodigal:002006	CDS	54804	54959	.	+	0	ID=AIGOOFII_00355;inference=ab initio prediction:Prodigal:002006;locus_tag=AIGOOFII_00355;product=hypothetical protein
M-marchantiae_contig_4_1	Prodigal:002006	CDS	55047	56504	.	-	0	ID=AIGOOFII_00356;inference=ab initio prediction:Prodigal:002006;locus_tag=AIGOOFII_00356;product=hypothetical protein
M-marchantiae_contig_4_1	Prodigal:002006	CDS	56679	62003	.	+	0	ID=AIGOOFII_00357;Name=yfhM;db_xref=COG:COG2373;gene=yfhM;inference=ab initio prediction:Prodigal:002006,similar to AA sequence:UniProtKB:P76578;locus_tag=AIGOOFII_00357;product=Alpha-2-macroglobulin
M-marchantiae_contig_4_1	Prodigal:002006	CDS	62146	64317	.	+	0	ID=AIGOOFII_00358;eC_number=2.4.1.129;Name=mtgA_3;gene=mtgA_3;inference=ab initio prediction:Prodigal:002006,protein motif:HAMAP:MF_00766;locus_tag=AIGOOFII_00358;product=Biosynthetic peptidoglycan transglycosylase
M-marchantiae_contig_4_1	Prodigal:002006	CDS	64590	65690	.	+	0	ID=AIGOOFII_00359;inference=ab initio prediction:Prodigal:002006;locus_tag=AIGOOFII_00359;product=hypothetical protein
M-marchantiae_contig_4_1	Prodigal:002006	CDS	65870	66586	.	+	0	ID=AIGOOFII_00360;inference=ab initio prediction:Prodigal:002006;locus_tag=AIGOOFII_00360;product=hypothetical protein
M-marchantiae_contig_4_1	Prodigal:002006	CDS	66593	67567	.	-	0	ID=AIGOOFII_00361;Name=ssuA_1;gene=ssuA_1;inference=ab initio prediction:Prodigal:002006,similar to AA sequence:UniProtKB:P75853;locus_tag=AIGOOFII_00361;product=Putative aliphatic sulfonates-binding protein
M-marchantiae_contig_4_1	Prodigal:002006	CDS	67779	68942	.	-	0	ID=AIGOOFII_00362;eC_number=1.14.14.5;Name=ssuD_1;db_xref=COG:COG2141;gene=ssuD_1;inference=ab initio prediction:Prodigal:002006,similar to AA sequence:UniProtKB:P40402;locus_tag=AIGOOFII_00362;product=Alkanesulfonate monooxygenase
M-marchantiae_contig_4_1	Prodigal:002006	CDS	68989	69834	.	-	0	ID=AIGOOFII_00363;eC_number=3.6.3.-;Name=ssuB_1;db_xref=COG:COG1116;gene=ssuB_1;inference=ab initio prediction:Prodigal:002006,similar to AA sequence:UniProtKB:Q8KZQ6;locus_tag=AIGOOFII_00363;product=Aliphatic sulfonates import ATP-binding protein SsuB
M-marchantiae_contig_4_1	Prodigal:002006	CDS	69886	70674	.	-	0	ID=AIGOOFII_00364;Name=ssuC_1;db_xref=COG:COG0600;gene=ssuC_1;inference=ab initio prediction:Prodigal:002006,similar to AA sequence:UniProtKB:P75851;locus_tag=AIGOOFII_00364;product=Putative aliphatic sulfonates transport permease protein SsuC
M-marchantiae_contig_4_1	Prodigal:002006	CDS	70678	71652	.	-	0	ID=AIGOOFII_00365;Name=ssuA_2;gene=ssuA_2;inference=ab initio prediction:Prodigal:002006,similar to AA sequence:UniProtKB:P75853;locus_tag=AIGOOFII_00365;product=Putative aliphatic sulfonates-binding protein
M-marchantiae_contig_4_1	Prodigal:002006	CDS	71660	72286	.	-	0	ID=AIGOOFII_00366;eC_number=1.5.1.42;Name=sfnF;db_xref=COG:COG0431;gene=sfnF;inference=ab initio prediction:Prodigal:002006,similar to AA sequence:UniProtKB:Q3K9A2;locus_tag=AIGOOFII_00366;product=NADH-dependent FMN reductase SfnF
M-marchantiae_contig_4_1	Prodigal:002006	CDS	72589	73662	.	-	0	ID=AIGOOFII_00367;eC_number=3.1.-.-;Name=rny;gene=rny;inference=ab initio prediction:Prodigal:002006,protein motif:HAMAP:MF_00335;locus_tag=AIGOOFII_00367;product=Ribonuclease Y
M-marchantiae_contig_4_1	Prodigal:002006	CDS	73981	74535	.	+	0	ID=AIGOOFII_00368;inference=ab initio prediction:Prodigal:002006;locus_tag=AIGOOFII_00368;product=hypothetical protein
M-marchantiae_contig_4_1	Prodigal:002006	CDS	74549	74944	.	+	0	ID=AIGOOFII_00369;inference=ab initio prediction:Prodigal:002006,similar to AA sequence:UniProtKB:Q02UQ8;locus_tag=AIGOOFII_00369;product=putative protein
M-marchantiae_contig_4_1	Prodigal:002006	CDS	74944	75810	.	+	0	ID=AIGOOFII_00370;inference=ab initio prediction:Prodigal:002006;locus_tag=AIGOOFII_00370;product=hypothetical protein
M-marchantiae_contig_4_1	Prodigal:002006	CDS	75807	77513	.	+	0	ID=AIGOOFII_00371;inference=ab initio prediction:Prodigal:002006;locus_tag=AIGOOFII_00371;product=hypothetical protein
M-marchantiae_contig_4_1	Prodigal:002006	CDS	77722	77985	.	+	0	ID=AIGOOFII_00372;inference=ab initio prediction:Prodigal:002006;locus_tag=AIGOOFII_00372;product=hypothetical protein
M-marchantiae_contig_4_1	Prodigal:002006	CDS	78011	78949	.	+	0	ID=AIGOOFII_00373;eC_number=3.6.3.-;Name=osmV;db_xref=COG:COG1125;gene=osmV;inference=ab initio prediction:Prodigal:002006,similar to AA sequence:UniProtKB:Q8ZPK4;locus_tag=AIGOOFII_00373;product=Osmoprotectant import ATP-binding protein OsmV
M-marchantiae_contig_4_1	Prodigal:002006	CDS	79007	82462	.	-	0	ID=AIGOOFII_00374;inference=ab initio prediction:Prodigal:002006;locus_tag=AIGOOFII_00374;product=hypothetical protein
M-marchantiae_contig_4_1	Prodigal:002006	CDS	82554	83348	.	-	0	ID=AIGOOFII_00375;eC_number=1.1.1.100;Name=fabG_3;gene=fabG_3;inference=ab initio prediction:Prodigal:002006,similar to AA sequence:UniProtKB:O67610;locus_tag=AIGOOFII_00375;product=3-oxoacyl-[acyl-carrier-protein] reductase FabG
M-marchantiae_contig_4_1	Prodigal:002006	CDS	83477	84373	.	+	0	ID=AIGOOFII_00376;Name=dmlR_1;gene=dmlR_1;inference=ab initio prediction:Prodigal:002006,similar to AA sequence:UniProtKB:P76250;locus_tag=AIGOOFII_00376;product=HTH-type transcriptional regulator DmlR
M-marchantiae_contig_4_1	Prodigal:002006	CDS	84412	85053	.	-	0	ID=AIGOOFII_00377;inference=ab initio prediction:Prodigal:002006;locus_tag=AIGOOFII_00377;product=hypothetical protein
M-marchantiae_contig_4_1	Prodigal:002006	CDS	85144	85443	.	-	0	ID=AIGOOFII_00378;inference=ab initio prediction:Prodigal:002006;locus_tag=AIGOOFII_00378;product=hypothetical protein
M-marchantiae_contig_4_1	Prodigal:002006	CDS	85651	87093	.	-	0	ID=AIGOOFII_00379;inference=ab initio prediction:Prodigal:002006;locus_tag=AIGOOFII_00379;product=hypothetical protein
M-marchantiae_contig_4_1	Prodigal:002006	CDS	87272	87607	.	-	0	ID=AIGOOFII_00380;inference=ab initio prediction:Prodigal:002006;locus_tag=AIGOOFII_00380;product=hypothetical protein
M-marchantiae_contig_4_1	Prodigal:002006	CDS	87604	88071	.	-	0	ID=AIGOOFII_00381;Name=ptsN;db_xref=COG:COG1762;gene=ptsN;inference=ab initio prediction:Prodigal:002006,similar to AA sequence:UniProtKB:P69829;locus_tag=AIGOOFII_00381;product=Nitrogen regulatory protein
M-marchantiae_contig_4_1	Prodigal:002006	CDS	88255	88860	.	-	0	ID=AIGOOFII_00382;Name=hpf;db_xref=COG:COG1544;gene=hpf;inference=ab initio prediction:Prodigal:002006,similar to AA sequence:UniProtKB:A2RIX0;locus_tag=AIGOOFII_00382;product=Ribosome hibernation promotion factor
M-marchantiae_contig_4_1	Prodigal:002006	CDS	89154	90701	.	-	0	ID=AIGOOFII_00383;Name=rpoN2;db_xref=COG:COG1508;gene=rpoN2;inference=ab initio prediction:Prodigal:002006,similar to AA sequence:UniProtKB:P30333;locus_tag=AIGOOFII_00383;product=RNA polymerase sigma-54 factor 2
M-marchantiae_contig_4_1	Prodigal:002006	CDS	90824	91018	.	-	0	ID=AIGOOFII_00384;inference=ab initio prediction:Prodigal:002006;locus_tag=AIGOOFII_00384;product=hypothetical protein
M-marchantiae_contig_4_1	Prodigal:002006	CDS	91215	92135	.	-	0	ID=AIGOOFII_00385;eC_number=7.6.2.8;Name=btuD_1;gene=btuD_1;inference=ab initio prediction:Prodigal:002006,protein motif:HAMAP:MF_01005;locus_tag=AIGOOFII_00385;product=Vitamin B12 import ATP-binding protein BtuD
M-marchantiae_contig_4_1	Prodigal:002006	CDS	92132	92893	.	-	0	ID=AIGOOFII_00386;Name=lptA;gene=lptA;inference=ab initio prediction:Prodigal:002006,protein motif:HAMAP:MF_01914;locus_tag=AIGOOFII_00386;product=Lipopolysaccharide export system protein LptA
M-marchantiae_contig_4_1	Prodigal:002006	CDS	92890	93669	.	-	0	ID=AIGOOFII_00387;inference=ab initio prediction:Prodigal:002006;locus_tag=AIGOOFII_00387;product=hypothetical protein
M-marchantiae_contig_4_1	Prodigal:002006	CDS	93952	94578	.	-	0	ID=AIGOOFII_00388;eC_number=3.1.13.5;Name=rnd_1;gene=rnd_1;inference=ab initio prediction:Prodigal:002006,protein motif:HAMAP:MF_01899;locus_tag=AIGOOFII_00388;product=Ribonuclease D
M-marchantiae_contig_4_1	Prodigal:002006	CDS	94702	95106	.	-	0	ID=AIGOOFII_00389;inference=ab initio prediction:Prodigal:002006;locus_tag=AIGOOFII_00389;product=hypothetical protein
M-marchantiae_contig_4_1	Prodigal:002006	CDS	95421	95609	.	+	0	ID=AIGOOFII_00390;Name=rpmF;db_xref=COG:COG0333;gene=rpmF;inference=ab initio prediction:Prodigal:002006,similar to AA sequence:UniProtKB:Q6NCE6;locus_tag=AIGOOFII_00390;product=50S ribosomal protein L32
M-marchantiae_contig_4_1	Prodigal:002006	CDS	95704	95979	.	-	0	ID=AIGOOFII_00391;inference=ab initio prediction:Prodigal:002006;locus_tag=AIGOOFII_00391;product=hypothetical protein
M-marchantiae_contig_4_1	Prodigal:002006	CDS	96092	96706	.	-	0	ID=AIGOOFII_00392;inference=ab initio prediction:Prodigal:002006;locus_tag=AIGOOFII_00392;product=hypothetical protein
M-marchantiae_contig_4_1	Prodigal:002006	CDS	97034	98215	.	+	0	ID=AIGOOFII_00393;eC_number=2.3.1.9;Name=phaA;gene=phaA;inference=ab initio prediction:Prodigal:002006,similar to AA sequence:UniProtKB:P07097;locus_tag=AIGOOFII_00393;product=Acetyl-CoA acetyltransferase
M-marchantiae_contig_4_1	Prodigal:002006	CDS	98441	99169	.	+	0	ID=AIGOOFII_00394;eC_number=1.1.1.36;Name=phaB;gene=phaB;inference=ab initio prediction:Prodigal:002006,similar to AA sequence:UniProtKB:P14697;locus_tag=AIGOOFII_00394;product=Acetoacetyl-CoA reductase
M-marchantiae_contig_4_1	Prodigal:002006	CDS	99244	100155	.	-	0	ID=AIGOOFII_00395;eC_number=5.2.1.8;Name=prsA_1;gene=prsA_1;inference=ab initio prediction:Prodigal:002006,protein motif:HAMAP:MF_01145;locus_tag=AIGOOFII_00395;product=Foldase protein PrsA
M-marchantiae_contig_4_1	Prodigal:002006	CDS	100435	100788	.	+	0	ID=AIGOOFII_00396;inference=ab initio prediction:Prodigal:002006;locus_tag=AIGOOFII_00396;product=hypothetical protein
M-marchantiae_contig_4_1	Prodigal:002006	CDS	101039	103936	.	+	0	ID=AIGOOFII_00397;Name=secA;db_xref=COG:COG0653;gene=secA;inference=ab initio prediction:Prodigal:002006,similar to AA sequence:UniProtKB:P52966;locus_tag=AIGOOFII_00397;product=Protein translocase subunit SecA
M-marchantiae_contig_4_1	Prodigal:002006	CDS	104140	105024	.	+	0	ID=AIGOOFII_00398;inference=ab initio prediction:Prodigal:002006;locus_tag=AIGOOFII_00398;product=hypothetical protein
M-marchantiae_contig_4_1	Prodigal:002006	CDS	105071	107014	.	-	0	ID=AIGOOFII_00399;Name=kup_1;gene=kup_1;inference=ab initio prediction:Prodigal:002006,protein motif:HAMAP:MF_01522;locus_tag=AIGOOFII_00399;product=Low affinity potassium transport system protein kup
M-marchantiae_contig_4_1	Prodigal:002006	CDS	107364	108701	.	-	0	ID=AIGOOFII_00400;eC_number=1.17.7.3;Name=ispG;db_xref=COG:COG0821;gene=ispG;inference=ab initio prediction:Prodigal:002006,similar to AA sequence:UniProtKB:Q5SLI8;locus_tag=AIGOOFII_00400;product=4-hydroxy-3-methylbut-2-en-1-yl diphosphate synthase (flavodoxin)
M-marchantiae_contig_4_1	Prodigal:002006	CDS	109120	110229	.	+	0	ID=AIGOOFII_00401;inference=ab initio prediction:Prodigal:002006;locus_tag=AIGOOFII_00401;product=hypothetical protein
M-marchantiae_contig_4_1	Prodigal:002006	CDS	110286	110942	.	+	0	ID=AIGOOFII_00402;inference=ab initio prediction:Prodigal:002006;locus_tag=AIGOOFII_00402;product=hypothetical protein
M-marchantiae_contig_4_1	Prodigal:002006	CDS	111031	111801	.	+	0	ID=AIGOOFII_00403;inference=ab initio prediction:Prodigal:002006;locus_tag=AIGOOFII_00403;product=hypothetical protein
M-marchantiae_contig_4_1	Prodigal:002006	CDS	111829	112842	.	-	0	ID=AIGOOFII_00404;Name=ribF;db_xref=COG:COG0196;gene=ribF;inference=ab initio prediction:Prodigal:002006,similar to AA sequence:UniProtKB:P0AG40;locus_tag=AIGOOFII_00404;product=Bifunctional riboflavin kinase/FMN adenylyltransferase
M-marchantiae_contig_4_1	Prodigal:002006	CDS	113117	113500	.	+	0	ID=AIGOOFII_00405;Name=cheY_1;db_xref=COG:COG0784;gene=cheY_1;inference=ab initio prediction:Prodigal:002006,similar to AA sequence:UniProtKB:P0AE67;locus_tag=AIGOOFII_00405;product=Chemotaxis protein CheY
M-marchantiae_contig_4_1	Prodigal:002006	CDS	113557	114096	.	+	0	ID=AIGOOFII_00406;inference=ab initio prediction:Prodigal:002006;locus_tag=AIGOOFII_00406;product=hypothetical protein
M-marchantiae_contig_4_1	Prodigal:002006	CDS	114139	115047	.	-	0	ID=AIGOOFII_00407;eC_number=3.1.3.21;db_xref=COG:COG0647;inference=ab initio prediction:Prodigal:002006,similar to AA sequence:UniProtKB:O33194;locus_tag=AIGOOFII_00407;product=D%2CL-glycerol 3-phosphate phosphatase
M-marchantiae_contig_4_1	Prodigal:002006	CDS	115153	116643	.	-	0	ID=AIGOOFII_00408;inference=ab initio prediction:Prodigal:002006;locus_tag=AIGOOFII_00408;product=hypothetical protein
M-marchantiae_contig_4_1	Prodigal:002006	CDS	116925	117146	.	+	0	ID=AIGOOFII_00409;inference=ab initio prediction:Prodigal:002006;locus_tag=AIGOOFII_00409;product=hypothetical protein
M-marchantiae_contig_4_1	Prodigal:002006	CDS	117436	119109	.	+	0	ID=AIGOOFII_00410;eC_number=6.3.4.3;Name=fhs;db_xref=COG:COG2759;gene=fhs;inference=ab initio prediction:Prodigal:002006,similar to AA sequence:UniProtKB:Q83WS0;locus_tag=AIGOOFII_00410;product=Formate--tetrahydrofolate ligase
M-marchantiae_contig_4_1	Prodigal:002006	CDS	119179	119400	.	-	0	ID=AIGOOFII_00411;inference=ab initio prediction:Prodigal:002006;locus_tag=AIGOOFII_00411;product=hypothetical protein
M-marchantiae_contig_4_1	Prodigal:002006	CDS	119742	120428	.	+	0	ID=AIGOOFII_00412;eC_number=2.5.1.16;Name=speE_1;gene=speE_1;inference=ab initio prediction:Prodigal:002006,protein motif:HAMAP:MF_00198;locus_tag=AIGOOFII_00412;product=Polyamine aminopropyltransferase
M-marchantiae_contig_4_1	Prodigal:002006	CDS	120441	120659	.	-	0	ID=AIGOOFII_00413;inference=ab initio prediction:Prodigal:002006;locus_tag=AIGOOFII_00413;product=hypothetical protein
M-marchantiae_contig_4_1	Prodigal:002006	CDS	120780	121073	.	-	0	ID=AIGOOFII_00414;inference=ab initio prediction:Prodigal:002006;locus_tag=AIGOOFII_00414;product=hypothetical protein
M-marchantiae_contig_4_1	Prodigal:002006	CDS	121190	121780	.	-	0	ID=AIGOOFII_00415;inference=ab initio prediction:Prodigal:002006;locus_tag=AIGOOFII_00415;product=hypothetical protein
M-marchantiae_contig_4_1	Prodigal:002006	CDS	121856	123244	.	+	0	ID=AIGOOFII_00416;Name=zapE;db_xref=COG:COG1485;gene=zapE;inference=ab initio prediction:Prodigal:002006,similar to AA sequence:UniProtKB:P64612;locus_tag=AIGOOFII_00416;product=Cell division protein ZapE
M-marchantiae_contig_4_1	Prodigal:002006	CDS	123720	124199	.	+	0	ID=AIGOOFII_00417;eC_number=1.3.99.16;Name=iorA_1;gene=iorA_1;inference=ab initio prediction:Prodigal:002006,similar to AA sequence:UniProtKB:Q51697;locus_tag=AIGOOFII_00417;product=Isoquinoline 1-oxidoreductase subunit alpha
M-marchantiae_contig_4_1	Prodigal:002006	CDS	124196	126547	.	+	0	ID=AIGOOFII_00418;eC_number=1.2.5.2;inference=ab initio prediction:Prodigal:002006,similar to AA sequence:UniProtKB:P17201;locus_tag=AIGOOFII_00418;product=Membrane-bound aldehyde dehydrogenase [pyrroloquinoline-quinone]
M-marchantiae_contig_4_1	Prodigal:002006	CDS	126656	126919	.	-	0	ID=AIGOOFII_00419;inference=ab initio prediction:Prodigal:002006;locus_tag=AIGOOFII_00419;product=hypothetical protein
M-marchantiae_contig_4_1	Prodigal:002006	CDS	127015	127467	.	-	0	ID=AIGOOFII_00420;inference=ab initio prediction:Prodigal:002006;locus_tag=AIGOOFII_00420;product=hypothetical protein
M-marchantiae_contig_4_1	Prodigal:002006	CDS	127654	127875	.	+	0	ID=AIGOOFII_00421;inference=ab initio prediction:Prodigal:002006;locus_tag=AIGOOFII_00421;product=hypothetical protein
M-marchantiae_contig_4_1	Prodigal:002006	CDS	127879	128565	.	-	0	ID=AIGOOFII_00422;Name=walR;db_xref=COG:COG0745;gene=walR;inference=ab initio prediction:Prodigal:002006,similar to AA sequence:UniProtKB:P37478;locus_tag=AIGOOFII_00422;product=Transcriptional regulatory protein WalR
M-marchantiae_contig_4_1	Prodigal:002006	CDS	128864	129415	.	+	0	ID=AIGOOFII_00423;inference=ab initio prediction:Prodigal:002006;locus_tag=AIGOOFII_00423;product=hypothetical protein
M-marchantiae_contig_4_1	Prodigal:002006	CDS	129428	130753	.	-	0	ID=AIGOOFII_00424;inference=ab initio prediction:Prodigal:002006,similar to AA sequence:UniProtKB:A0LNN5;locus_tag=AIGOOFII_00424;product=L-lactate transporter
M-marchantiae_contig_4_1	Prodigal:002006	CDS	130913	131338	.	+	0	ID=AIGOOFII_00425;inference=ab initio prediction:Prodigal:002006;locus_tag=AIGOOFII_00425;product=hypothetical protein
M-marchantiae_contig_4_1	Prodigal:002006	CDS	131541	131834	.	-	0	ID=AIGOOFII_00426;inference=ab initio prediction:Prodigal:002006;locus_tag=AIGOOFII_00426;product=hypothetical protein
M-marchantiae_contig_4_1	Prodigal:002006	CDS	132104	133627	.	-	0	ID=AIGOOFII_00427;eC_number=6.1.1.21;Name=hisS;db_xref=COG:COG0124;gene=hisS;inference=ab initio prediction:Prodigal:002006,similar to AA sequence:UniProtKB:Q8YMC2;locus_tag=AIGOOFII_00427;product=Histidine--tRNA ligase
M-marchantiae_contig_4_1	Prodigal:002006	CDS	133706	134191	.	-	0	ID=AIGOOFII_00428;inference=ab initio prediction:Prodigal:002006;locus_tag=AIGOOFII_00428;product=hypothetical protein
M-marchantiae_contig_4_1	Prodigal:002006	CDS	134314	134595	.	-	0	ID=AIGOOFII_00429;inference=ab initio prediction:Prodigal:002006;locus_tag=AIGOOFII_00429;product=hypothetical protein
M-marchantiae_contig_4_1	Prodigal:002006	CDS	135024	135719	.	-	0	ID=AIGOOFII_00430;Name=secB;gene=secB;inference=ab initio prediction:Prodigal:002006,protein motif:HAMAP:MF_00821;locus_tag=AIGOOFII_00430;product=Protein-export protein SecB
M-marchantiae_contig_4_1	Prodigal:002006	CDS	135951	136679	.	+	0	ID=AIGOOFII_00431;inference=ab initio prediction:Prodigal:002006;locus_tag=AIGOOFII_00431;product=hypothetical protein
M-marchantiae_contig_4_1	Prodigal:002006	CDS	136706	137926	.	+	0	ID=AIGOOFII_00432;inference=ab initio prediction:Prodigal:002006;locus_tag=AIGOOFII_00432;product=hypothetical protein
M-marchantiae_contig_4_1	Prodigal:002006	CDS	137923	138582	.	+	0	ID=AIGOOFII_00433;inference=ab initio prediction:Prodigal:002006;locus_tag=AIGOOFII_00433;product=hypothetical protein
M-marchantiae_contig_4_1	Prodigal:002006	CDS	138959	140302	.	+	0	ID=AIGOOFII_00434;eC_number=3.6.4.-;Name=rho;db_xref=COG:COG1158;gene=rho;inference=ab initio prediction:Prodigal:002006,similar to AA sequence:UniProtKB:P0AG30;locus_tag=AIGOOFII_00434;product=Transcription termination factor Rho
M-marchantiae_contig_4_1	Prodigal:002006	CDS	140591	141901	.	+	0	ID=AIGOOFII_00435;eC_number=3.6.-.-;Name=mnmE;db_xref=COG:COG0486;gene=mnmE;inference=ab initio prediction:Prodigal:002006,similar to AA sequence:UniProtKB:P25522;locus_tag=AIGOOFII_00435;product=tRNA modification GTPase MnmE
M-marchantiae_contig_4_1	Prodigal:002006	CDS	141943	142836	.	-	0	ID=AIGOOFII_00436;Name=parB;gene=parB;inference=ab initio prediction:Prodigal:002006,similar to AA sequence:UniProtKB:B8GW30;locus_tag=AIGOOFII_00436;product=Chromosome-partitioning protein ParB
M-marchantiae_contig_4_1	Prodigal:002006	CDS	142889	143734	.	-	0	ID=AIGOOFII_00437;Name=parA;gene=parA;inference=ab initio prediction:Prodigal:002006,similar to AA sequence:UniProtKB:B8GW31;locus_tag=AIGOOFII_00437;product=Chromosome partitioning protein ParA
M-marchantiae_contig_4_1	Prodigal:002006	CDS	143731	144411	.	-	0	ID=AIGOOFII_00438;eC_number=2.1.1.170;Name=rsmG;gene=rsmG;inference=ab initio prediction:Prodigal:002006,protein motif:HAMAP:MF_00074;locus_tag=AIGOOFII_00438;product=Ribosomal RNA small subunit methyltransferase G
M-marchantiae_contig_4_1	Prodigal:002006	CDS	144362	146281	.	-	0	ID=AIGOOFII_00439;Name=mnmG;db_xref=COG:COG0445;gene=mnmG;inference=ab initio prediction:Prodigal:002006,similar to AA sequence:UniProtKB:P0A6U3;locus_tag=AIGOOFII_00439;product=tRNA uridine 5-carboxymethylaminomethyl modification enzyme MnmG
M-marchantiae_contig_4_1	Prodigal:002006	CDS	146390	147355	.	-	0	ID=AIGOOFII_00440;inference=ab initio prediction:Prodigal:002006;locus_tag=AIGOOFII_00440;product=hypothetical protein
M-marchantiae_contig_4_1	Prodigal:002006	CDS	147418	147969	.	-	0	ID=AIGOOFII_00441;inference=ab initio prediction:Prodigal:002006;locus_tag=AIGOOFII_00441;product=hypothetical protein
M-marchantiae_contig_4_1	Prodigal:002006	CDS	148099	150699	.	-	0	ID=AIGOOFII_00442;eC_number=6.1.1.4;Name=leuS;gene=leuS;inference=ab initio prediction:Prodigal:002006,similar to AA sequence:UniProtKB:B4RNT1;locus_tag=AIGOOFII_00442;product=Leucine--tRNA ligase
M-marchantiae_contig_4_1	Prodigal:002006	CDS	150895	151614	.	+	0	ID=AIGOOFII_00443;Name=yggS;db_xref=COG:COG0325;gene=yggS;inference=ab initio prediction:Prodigal:002006,similar to AA sequence:UniProtKB:P67080;locus_tag=AIGOOFII_00443;product=Pyridoxal phosphate homeostasis protein
M-marchantiae_contig_4_1	Prodigal:002006	CDS	151775	154672	.	-	0	ID=AIGOOFII_00444;eC_number=4.1.1.31;Name=ppc_1;gene=ppc_1;inference=ab initio prediction:Prodigal:002006,protein motif:HAMAP:MF_00595;locus_tag=AIGOOFII_00444;product=Phosphoenolpyruvate carboxylase
M-marchantiae_contig_4_1	Prodigal:002006	CDS	154991	155854	.	+	0	ID=AIGOOFII_00445;inference=ab initio prediction:Prodigal:002006;locus_tag=AIGOOFII_00445;product=hypothetical protein
M-marchantiae_contig_4_1	Prodigal:002006	CDS	155877	156305	.	+	0	ID=AIGOOFII_00446;inference=ab initio prediction:Prodigal:002006;locus_tag=AIGOOFII_00446;product=hypothetical protein
M-marchantiae_contig_4_1	Prodigal:002006	CDS	156391	157695	.	-	0	ID=AIGOOFII_00447;inference=ab initio prediction:Prodigal:002006,similar to AA sequence:UniProtKB:P37908;locus_tag=AIGOOFII_00447;note=UPF0053 inner membrane protein YfjD;product=hypothetical protein
M-marchantiae_contig_4_1	Prodigal:002006	CDS	157927	158769	.	+	0	ID=AIGOOFII_00448;eC_number=2.3.1.117;Name=dapD;gene=dapD;inference=ab initio prediction:Prodigal:002006,similar to AA sequence:UniProtKB:Q8FV25;locus_tag=AIGOOFII_00448;product=2%2C3%2C4%2C5-tetrahydropyridine-2%2C6-dicarboxylate N-succinyltransferase
M-marchantiae_contig_4_1	Prodigal:002006	CDS	158949	159827	.	+	0	ID=AIGOOFII_00449;inference=ab initio prediction:Prodigal:002006;locus_tag=AIGOOFII_00449;product=hypothetical protein
M-marchantiae_contig_4_1	Prodigal:002006	CDS	160033	160923	.	+	0	ID=AIGOOFII_00450;inference=ab initio prediction:Prodigal:002006;locus_tag=AIGOOFII_00450;product=hypothetical protein
M-marchantiae_contig_4_1	Prodigal:002006	CDS	161382	162128	.	-	0	ID=AIGOOFII_00451;inference=ab initio prediction:Prodigal:002006,similar to AA sequence:UniProtKB:P0AEC0;locus_tag=AIGOOFII_00451;note=UPF0053 inner membrane protein YoaE;product=hypothetical protein
M-marchantiae_contig_4_1	Prodigal:002006	CDS	162156	163094	.	-	0	ID=AIGOOFII_00452;eC_number=2.7.1.107;Name=dagK;db_xref=COG:COG1597;gene=dagK;inference=ab initio prediction:Prodigal:002006,similar to AA sequence:UniProtKB:O31502;locus_tag=AIGOOFII_00452;product=Diacylglycerol kinase
M-marchantiae_contig_4_1	Prodigal:002006	CDS	163577	164425	.	+	0	ID=AIGOOFII_00453;inference=ab initio prediction:Prodigal:002006;locus_tag=AIGOOFII_00453;product=hypothetical protein
M-marchantiae_contig_4_1	Prodigal:002006	CDS	164441	165913	.	+	0	ID=AIGOOFII_00454;inference=ab initio prediction:Prodigal:002006;locus_tag=AIGOOFII_00454;product=hypothetical protein
M-marchantiae_contig_4_1	Prodigal:002006	CDS	166088	167080	.	+	0	ID=AIGOOFII_00455;Name=qmcA;db_xref=COG:COG0330;gene=qmcA;inference=ab initio prediction:Prodigal:002006,similar to AA sequence:UniProtKB:P0AA53;locus_tag=AIGOOFII_00455;product=Protein QmcA
M-marchantiae_contig_4_1	Prodigal:002006	CDS	167077	167511	.	+	0	ID=AIGOOFII_00456;inference=ab initio prediction:Prodigal:002006;locus_tag=AIGOOFII_00456;product=hypothetical protein
M-marchantiae_contig_4_1	Prodigal:002006	CDS	167610	168032	.	-	0	ID=AIGOOFII_00457;Name=ohrB;db_xref=COG:COG1764;gene=ohrB;inference=ab initio prediction:Prodigal:002006,similar to AA sequence:UniProtKB:P80242;locus_tag=AIGOOFII_00457;product=Organic hydroperoxide resistance protein OhrB
M-marchantiae_contig_4_1	Prodigal:002006	CDS	168307	168819	.	+	0	ID=AIGOOFII_00458;Name=ohrR;gene=ohrR;inference=ab initio prediction:Prodigal:002006,similar to AA sequence:UniProtKB:O34777;locus_tag=AIGOOFII_00458;product=Organic hydroperoxide resistance transcriptional regulator
M-marchantiae_contig_4_1	Prodigal:002006	CDS	169086	169454	.	-	0	ID=AIGOOFII_00459;db_xref=COG:COG3474;inference=ab initio prediction:Prodigal:002006,similar to AA sequence:UniProtKB:D5QVH0;locus_tag=AIGOOFII_00459;product=Cytochrome c-554
M-marchantiae_contig_4_1	Prodigal:002006	CDS	169758	171191	.	+	0	ID=AIGOOFII_00460;eC_number=1.-.-.-;db_xref=COG:COG0277;inference=ab initio prediction:Prodigal:002006,similar to AA sequence:UniProtKB:P9WIT1;locus_tag=AIGOOFII_00460;product=putative FAD-linked oxidoreductase
M-marchantiae_contig_4_1	Prodigal:002006	CDS	171317	171604	.	+	0	ID=AIGOOFII_00461;inference=ab initio prediction:Prodigal:002006;locus_tag=AIGOOFII_00461;product=hypothetical protein
M-marchantiae_contig_4_1	Prodigal:002006	CDS	171642	172316	.	-	0	ID=AIGOOFII_00462;eC_number=2.5.1.16;Name=speE_2;gene=speE_2;inference=ab initio prediction:Prodigal:002006,protein motif:HAMAP:MF_00198;locus_tag=AIGOOFII_00462;product=Polyamine aminopropyltransferase
M-marchantiae_contig_4_1	Prodigal:002006	CDS	172342	173187	.	-	0	ID=AIGOOFII_00463;eC_number=2.1.1.266;Name=rlmJ;db_xref=COG:COG2961;gene=rlmJ;inference=ab initio prediction:Prodigal:002006,similar to AA sequence:UniProtKB:P37634;locus_tag=AIGOOFII_00463;product=Ribosomal RNA large subunit methyltransferase J
M-marchantiae_contig_4_1	Prodigal:002006	CDS	173206	173865	.	-	0	ID=AIGOOFII_00464;inference=ab initio prediction:Prodigal:002006;locus_tag=AIGOOFII_00464;product=hypothetical protein
M-marchantiae_contig_4_1	Prodigal:002006	CDS	173862	174359	.	-	0	ID=AIGOOFII_00465;inference=ab initio prediction:Prodigal:002006;locus_tag=AIGOOFII_00465;product=hypothetical protein
M-marchantiae_contig_4_1	Prodigal:002006	CDS	174458	175501	.	-	0	ID=AIGOOFII_00466;inference=ab initio prediction:Prodigal:002006;locus_tag=AIGOOFII_00466;product=hypothetical protein
M-marchantiae_contig_4_1	Prodigal:002006	CDS	175694	176461	.	+	0	ID=AIGOOFII_00467;eC_number=2.1.1.144;Name=tam_1;gene=tam_1;inference=ab initio prediction:Prodigal:002006,protein motif:HAMAP:MF_00560;locus_tag=AIGOOFII_00467;product=Trans-aconitate 2-methyltransferase
M-marchantiae_contig_4_1	Prodigal:002006	CDS	176518	176631	.	-	0	ID=AIGOOFII_00468;inference=ab initio prediction:Prodigal:002006;locus_tag=AIGOOFII_00468;product=hypothetical protein
M-marchantiae_contig_4_1	Prodigal:002006	CDS	176640	176900	.	-	0	ID=AIGOOFII_00469;inference=ab initio prediction:Prodigal:002006;locus_tag=AIGOOFII_00469;product=hypothetical protein
M-marchantiae_contig_4_1	Prodigal:002006	CDS	177124	178440	.	-	0	ID=AIGOOFII_00470;inference=ab initio prediction:Prodigal:002006;locus_tag=AIGOOFII_00470;product=hypothetical protein
M-marchantiae_contig_4_1	Prodigal:002006	CDS	178597	179280	.	-	0	ID=AIGOOFII_00471;inference=ab initio prediction:Prodigal:002006;locus_tag=AIGOOFII_00471;product=hypothetical protein
M-marchantiae_contig_4_1	Prodigal:002006	CDS	179286	180494	.	-	0	ID=AIGOOFII_00472;eC_number=2.3.1.31;Name=metXA_1;db_xref=COG:COG2021;gene=metXA_1;inference=ab initio prediction:Prodigal:002006,similar to AA sequence:UniProtKB:Q9AAS1;locus_tag=AIGOOFII_00472;product=Homoserine O-acetyltransferase
M-marchantiae_contig_4_1	Prodigal:002006	CDS	180809	181672	.	+	0	ID=AIGOOFII_00473;inference=ab initio prediction:Prodigal:002006;locus_tag=AIGOOFII_00473;product=hypothetical protein
M-marchantiae_contig_4_1	Prodigal:002006	CDS	181759	182880	.	+	0	ID=AIGOOFII_00474;eC_number=2.6.1.9;Name=hisC_1;gene=hisC_1;inference=ab initio prediction:Prodigal:002006,similar to AA sequence:UniProtKB:P34037;locus_tag=AIGOOFII_00474;product=Histidinol-phosphate aminotransferase
M-marchantiae_contig_4_1	Prodigal:002006	CDS	182873	183832	.	+	0	ID=AIGOOFII_00475;eC_number=1.3.1.43;Name=tyrC;gene=tyrC;inference=ab initio prediction:Prodigal:002006,similar to AA sequence:UniProtKB:Q04983;locus_tag=AIGOOFII_00475;product=Cyclohexadienyl dehydrogenase
M-marchantiae_contig_4_1	Prodigal:002006	CDS	183968	185062	.	-	0	ID=AIGOOFII_00476;inference=ab initio prediction:Prodigal:002006;locus_tag=AIGOOFII_00476;product=hypothetical protein
M-marchantiae_contig_4_1	Prodigal:002006	CDS	185168	185539	.	-	0	ID=AIGOOFII_00477;inference=ab initio prediction:Prodigal:002006;locus_tag=AIGOOFII_00477;product=hypothetical protein
M-marchantiae_contig_4_1	Prodigal:002006	CDS	185737	186516	.	-	0	ID=AIGOOFII_00478;inference=ab initio prediction:Prodigal:002006;locus_tag=AIGOOFII_00478;product=hypothetical protein
M-marchantiae_contig_4_1	Prodigal:002006	CDS	186589	188340	.	-	0	ID=AIGOOFII_00479;eC_number=3.4.19.13;Name=ggt;db_xref=COG:COG0405;gene=ggt;inference=ab initio prediction:Prodigal:002006,similar to AA sequence:UniProtKB:P18956;locus_tag=AIGOOFII_00479;product=Glutathione hydrolase proenzyme
M-marchantiae_contig_4_1	Prodigal:002006	CDS	188426	188908	.	-	0	ID=AIGOOFII_00480;inference=ab initio prediction:Prodigal:002006;locus_tag=AIGOOFII_00480;product=hypothetical protein
M-marchantiae_contig_4_1	Prodigal:002006	CDS	188918	190204	.	-	0	ID=AIGOOFII_00481;eC_number=2.1.1.192;Name=rlmN;db_xref=COG:COG0820;gene=rlmN;inference=ab initio prediction:Prodigal:002006,similar to AA sequence:UniProtKB:P36979;locus_tag=AIGOOFII_00481;product=Dual-specificity RNA methyltransferase RlmN
M-marchantiae_contig_4_1	Prodigal:002006	CDS	190299	190718	.	-	0	ID=AIGOOFII_00482;inference=ab initio prediction:Prodigal:002006;locus_tag=AIGOOFII_00482;product=hypothetical protein
M-marchantiae_contig_4_1	Prodigal:002006	CDS	190822	191511	.	-	0	ID=AIGOOFII_00483;eC_number=3.2.2.27;inference=ab initio prediction:Prodigal:002006,protein motif:HAMAP:MF_00148;locus_tag=AIGOOFII_00483;product=Uracil-DNA glycosylase
M-marchantiae_contig_4_1	Prodigal:002006	CDS	191508	193028	.	-	0	ID=AIGOOFII_00484;inference=ab initio prediction:Prodigal:002006;locus_tag=AIGOOFII_00484;product=hypothetical protein
M-marchantiae_contig_4_1	Prodigal:002006	CDS	193140	194093	.	-	0	ID=AIGOOFII_00485;eC_number=2.1.1.-;Name=cmoM;gene=cmoM;inference=ab initio prediction:Prodigal:002006,protein motif:HAMAP:MF_02057;locus_tag=AIGOOFII_00485;product=tRNA 5-carboxymethoxyuridine methyltransferase
M-marchantiae_contig_4_1	Prodigal:002006	CDS	194195	195277	.	+	0	ID=AIGOOFII_00486;eC_number=4.99.1.1;Name=hemH;db_xref=COG:COG0276;gene=hemH;inference=ab initio prediction:Prodigal:002006,similar to AA sequence:UniProtKB:P23871;locus_tag=AIGOOFII_00486;product=Ferrochelatase
M-marchantiae_contig_4_1	Prodigal:002006	CDS	195385	196539	.	+	0	ID=AIGOOFII_00487;Name=hisZ;gene=hisZ;inference=ab initio prediction:Prodigal:002006,protein motif:HAMAP:MF_00125;locus_tag=AIGOOFII_00487;product=ATP phosphoribosyltransferase regulatory subunit
M-marchantiae_contig_4_1	Prodigal:002006	CDS	196532	197554	.	+	0	ID=AIGOOFII_00488;eC_number=2.4.2.17;Name=hisG;gene=hisG;inference=ab initio prediction:Prodigal:002006,protein motif:HAMAP:MF_00079;locus_tag=AIGOOFII_00488;product=ATP phosphoribosyltransferase
M-marchantiae_contig_4_1	Prodigal:002006	CDS	197558	197926	.	-	0	ID=AIGOOFII_00489;inference=ab initio prediction:Prodigal:002006;locus_tag=AIGOOFII_00489;product=hypothetical protein
M-marchantiae_contig_4_1	Prodigal:002006	CDS	197923	198375	.	-	0	ID=AIGOOFII_00490;inference=ab initio prediction:Prodigal:002006;locus_tag=AIGOOFII_00490;product=hypothetical protein
M-marchantiae_contig_4_1	Prodigal:002006	CDS	198384	199454	.	-	0	ID=AIGOOFII_00491;eC_number=4.1.1.37;Name=hemE;db_xref=COG:COG0407;gene=hemE;inference=ab initio prediction:Prodigal:002006,similar to AA sequence:UniProtKB:P32920;locus_tag=AIGOOFII_00491;product=Uroporphyrinogen decarboxylase
M-marchantiae_contig_4_1	Prodigal:002006	CDS	200094	200924	.	+	0	ID=AIGOOFII_00492;eC_number=2.7.11.32;Name=yqfL;db_xref=COG:COG1806;gene=yqfL;inference=ab initio prediction:Prodigal:002006,similar to AA sequence:UniProtKB:P54470;locus_tag=AIGOOFII_00492;product=Putative pyruvate%2C phosphate dikinase regulatory protein
M-marchantiae_contig_4_1	Prodigal:002006	CDS	200945	201559	.	+	0	ID=AIGOOFII_00493;eC_number=3.6.1.-;Name=yceF;db_xref=COG:COG0424;gene=yceF;inference=ab initio prediction:Prodigal:002006,similar to AA sequence:UniProtKB:P58627;locus_tag=AIGOOFII_00493;product=7-methyl-GTP pyrophosphatase
M-marchantiae_contig_4_1	Prodigal:002006	CDS	201600	202442	.	+	0	ID=AIGOOFII_00494;eC_number=1.1.1.25;Name=aroE;db_xref=COG:COG0169;gene=aroE;inference=ab initio prediction:Prodigal:002006,similar to AA sequence:UniProtKB:Q5KWX7;locus_tag=AIGOOFII_00494;product=Shikimate dehydrogenase (NADP(+))
M-marchantiae_contig_4_1	Prodigal:002006	CDS	202439	203044	.	+	0	ID=AIGOOFII_00495;eC_number=2.7.1.24;Name=coaE;db_xref=COG:COG0237;gene=coaE;inference=ab initio prediction:Prodigal:002006,similar to AA sequence:UniProtKB:O67792;locus_tag=AIGOOFII_00495;product=Dephospho-CoA kinase
M-marchantiae_contig_4_1	Prodigal:002006	CDS	203080	203805	.	+	0	ID=AIGOOFII_00496;eC_number=2.7.7.7;Name=dnaQ;db_xref=COG:COG0847;gene=dnaQ;inference=ab initio prediction:Prodigal:002006,similar to AA sequence:UniProtKB:P03007;locus_tag=AIGOOFII_00496;product=DNA polymerase III subunit epsilon
M-marchantiae_contig_4_1	Prodigal:002006	CDS	203987	205249	.	+	0	ID=AIGOOFII_00497;inference=ab initio prediction:Prodigal:002006;locus_tag=AIGOOFII_00497;product=hypothetical protein
M-marchantiae_contig_4_1	Prodigal:002006	CDS	205352	206215	.	-	0	ID=AIGOOFII_00498;eC_number=6.3.2.1;Name=panC;db_xref=COG:COG0414;gene=panC;inference=ab initio prediction:Prodigal:002006,similar to AA sequence:UniProtKB:Q9X0G6;locus_tag=AIGOOFII_00498;product=Pantothenate synthetase
M-marchantiae_contig_4_1	Prodigal:002006	CDS	206306	206677	.	-	0	ID=AIGOOFII_00499;inference=ab initio prediction:Prodigal:002006;locus_tag=AIGOOFII_00499;product=hypothetical protein
M-marchantiae_contig_4_1	Prodigal:002006	CDS	206762	208201	.	-	0	ID=AIGOOFII_00500;inference=ab initio prediction:Prodigal:002006;locus_tag=AIGOOFII_00500;product=hypothetical protein
M-marchantiae_contig_4_1	Prodigal:002006	CDS	208195	209124	.	-	0	ID=AIGOOFII_00501;inference=ab initio prediction:Prodigal:002006;locus_tag=AIGOOFII_00501;product=hypothetical protein
M-marchantiae_contig_4_1	Prodigal:002006	CDS	209124	210053	.	-	0	ID=AIGOOFII_00502;inference=ab initio prediction:Prodigal:002006;locus_tag=AIGOOFII_00502;product=hypothetical protein
M-marchantiae_contig_4_1	Prodigal:002006	CDS	210050	211063	.	-	0	ID=AIGOOFII_00503;inference=ab initio prediction:Prodigal:002006;locus_tag=AIGOOFII_00503;product=hypothetical protein
M-marchantiae_contig_4_1	Prodigal:002006	CDS	211068	211535	.	-	0	ID=AIGOOFII_00504;inference=ab initio prediction:Prodigal:002006;locus_tag=AIGOOFII_00504;product=hypothetical protein
M-marchantiae_contig_4_1	Prodigal:002006	CDS	211539	212399	.	-	0	ID=AIGOOFII_00505;inference=ab initio prediction:Prodigal:002006;locus_tag=AIGOOFII_00505;product=hypothetical protein
M-marchantiae_contig_4_1	Prodigal:002006	CDS	212497	213510	.	-	0	ID=AIGOOFII_00506;inference=ab initio prediction:Prodigal:002006;locus_tag=AIGOOFII_00506;product=hypothetical protein
M-marchantiae_contig_4_1	Prodigal:002006	CDS	213895	214797	.	+	0	ID=AIGOOFII_00507;eC_number=3.8.1.3;db_xref=COG:COG0596;inference=ab initio prediction:Prodigal:002006,similar to AA sequence:UniProtKB:Q6NAM1;locus_tag=AIGOOFII_00507;product=Fluoroacetate dehalogenase
M-marchantiae_contig_4_1	Prodigal:002006	CDS	214847	215563	.	+	0	ID=AIGOOFII_00508;Name=mgtC;db_xref=COG:COG1285;gene=mgtC;inference=ab initio prediction:Prodigal:002006,similar to AA sequence:UniProtKB:P0CI70;locus_tag=AIGOOFII_00508;product=Protein MgtC
M-marchantiae_contig_4_1	Prodigal:002006	CDS	215664	216350	.	+	0	ID=AIGOOFII_00509;inference=ab initio prediction:Prodigal:002006;locus_tag=AIGOOFII_00509;product=hypothetical protein
M-marchantiae_contig_4_1	Prodigal:002006	CDS	216358	216708	.	-	0	ID=AIGOOFII_00510;inference=ab initio prediction:Prodigal:002006;locus_tag=AIGOOFII_00510;product=hypothetical protein
M-marchantiae_contig_4_1	Prodigal:002006	CDS	216890	217846	.	+	0	ID=AIGOOFII_00511;inference=ab initio prediction:Prodigal:002006;locus_tag=AIGOOFII_00511;product=hypothetical protein
M-marchantiae_contig_4_1	Prodigal:002006	CDS	217824	218285	.	-	0	ID=AIGOOFII_00512;eC_number=1.20.4.4;Name=arsC_3;db_xref=COG:COG0394;gene=arsC_3;inference=ab initio prediction:Prodigal:002006,similar to AA sequence:UniProtKB:P45947;locus_tag=AIGOOFII_00512;product=Arsenate reductase
M-marchantiae_contig_4_1	Prodigal:002006	CDS	218325	218837	.	-	0	ID=AIGOOFII_00513;inference=ab initio prediction:Prodigal:002006;locus_tag=AIGOOFII_00513;product=hypothetical protein
M-marchantiae_contig_4_1	Prodigal:002006	CDS	218845	220140	.	-	0	ID=AIGOOFII_00514;eC_number=1.1.1.23;Name=hisD;gene=hisD;inference=ab initio prediction:Prodigal:002006,similar to AA sequence:UniProtKB:Q8G2R2;locus_tag=AIGOOFII_00514;product=Histidinol dehydrogenase
M-marchantiae_contig_4_1	Prodigal:002006	CDS	220140	220649	.	-	0	ID=AIGOOFII_00515;inference=ab initio prediction:Prodigal:002006;locus_tag=AIGOOFII_00515;product=hypothetical protein
M-marchantiae_contig_4_1	Prodigal:002006	CDS	220847	221218	.	+	0	ID=AIGOOFII_00516;inference=ab initio prediction:Prodigal:002006;locus_tag=AIGOOFII_00516;product=hypothetical protein
M-marchantiae_contig_4_1	Prodigal:002006	CDS	221231	222520	.	-	0	ID=AIGOOFII_00517;eC_number=2.5.1.7;Name=murA;db_xref=COG:COG0766;gene=murA;inference=ab initio prediction:Prodigal:002006,similar to AA sequence:UniProtKB:Q9HVW7;locus_tag=AIGOOFII_00517;product=UDP-N-acetylglucosamine 1-carboxyvinyltransferase
M-marchantiae_contig_4_1	Prodigal:002006	CDS	222672	222869	.	-	0	ID=AIGOOFII_00518;inference=ab initio prediction:Prodigal:002006;locus_tag=AIGOOFII_00518;product=hypothetical protein
M-marchantiae_contig_4_1	Prodigal:002006	CDS	223201	224538	.	+	0	ID=AIGOOFII_00519;eC_number=2.3.1.37;Name=hemA_1;db_xref=COG:COG0156;gene=hemA_1;inference=ab initio prediction:Prodigal:002006,similar to AA sequence:UniProtKB:P18079;locus_tag=AIGOOFII_00519;product=5-aminolevulinate synthase
M-marchantiae_contig_4_1	Prodigal:002006	CDS	224559	225077	.	-	0	ID=AIGOOFII_00520;Name=crtK-2_1;db_xref=COG:COG3476;gene=crtK-2_1;inference=ab initio prediction:Prodigal:002006,similar to AA sequence:UniProtKB:Q8KBX2;locus_tag=AIGOOFII_00520;product=Tryptophan-rich protein TspO
M-marchantiae_contig_5_1	Prodigal:002006	CDS	58	1020	.	-	0	ID=AIGOOFII_00521;inference=ab initio prediction:Prodigal:002006;locus_tag=AIGOOFII_00521;product=hypothetical protein
M-marchantiae_contig_5_1	Prodigal:002006	CDS	1027	1995	.	-	0	ID=AIGOOFII_00522;inference=ab initio prediction:Prodigal:002006;locus_tag=AIGOOFII_00522;product=hypothetical protein
M-marchantiae_contig_5_1	Prodigal:002006	CDS	1992	3440	.	-	0	ID=AIGOOFII_00523;inference=ab initio prediction:Prodigal:002006;locus_tag=AIGOOFII_00523;product=hypothetical protein
M-marchantiae_contig_5_1	Prodigal:002006	CDS	3468	4712	.	-	0	ID=AIGOOFII_00524;inference=ab initio prediction:Prodigal:002006,protein motif:HAMAP:MF_02040;locus_tag=AIGOOFII_00524;product=Iron-sulfur cluster carrier protein
M-marchantiae_contig_5_1	Prodigal:002006	CDS	4784	5518	.	-	0	ID=AIGOOFII_00525;inference=ab initio prediction:Prodigal:002006;locus_tag=AIGOOFII_00525;product=hypothetical protein
M-marchantiae_contig_5_1	Prodigal:002006	CDS	5574	7070	.	-	0	ID=AIGOOFII_00526;Name=sctC_1;gene=sctC_1;inference=ab initio prediction:Prodigal:002006,protein motif:HAMAP:MF_02219;locus_tag=AIGOOFII_00526;product=Type 3 secretion system secretin
M-marchantiae_contig_5_1	Prodigal:002006	CDS	7105	7908	.	-	0	ID=AIGOOFII_00527;inference=ab initio prediction:Prodigal:002006;locus_tag=AIGOOFII_00527;product=hypothetical protein
M-marchantiae_contig_5_1	Prodigal:002006	CDS	8105	8611	.	-	0	ID=AIGOOFII_00528;inference=ab initio prediction:Prodigal:002006;locus_tag=AIGOOFII_00528;product=hypothetical protein
M-marchantiae_contig_5_1	Prodigal:002006	CDS	8916	9083	.	-	0	ID=AIGOOFII_00529;inference=ab initio prediction:Prodigal:002006;locus_tag=AIGOOFII_00529;product=hypothetical protein
M-marchantiae_contig_5_1	Prodigal:002006	CDS	9541	10026	.	+	0	ID=AIGOOFII_00530;inference=ab initio prediction:Prodigal:002006;locus_tag=AIGOOFII_00530;product=hypothetical protein
M-marchantiae_contig_5_1	Prodigal:002006	CDS	10148	11650	.	-	0	ID=AIGOOFII_00531;eC_number=5.4.2.2;Name=algC;db_xref=COG:COG1109;gene=algC;inference=ab initio prediction:Prodigal:002006,similar to AA sequence:UniProtKB:P26276;locus_tag=AIGOOFII_00531;product=Phosphomannomutase/phosphoglucomutase
M-marchantiae_contig_5_1	Prodigal:002006	CDS	11837	12376	.	-	0	ID=AIGOOFII_00532;inference=ab initio prediction:Prodigal:002006;locus_tag=AIGOOFII_00532;product=hypothetical protein
M-marchantiae_contig_5_1	Prodigal:002006	CDS	12695	13390	.	+	0	ID=AIGOOFII_00533;Name=rplY;db_xref=COG:COG1825;gene=rplY;inference=ab initio prediction:Prodigal:002006,similar to AA sequence:UniProtKB:Q6N1P8;locus_tag=AIGOOFII_00533;product=50S ribosomal protein L25
M-marchantiae_contig_5_1	Prodigal:002006	CDS	13506	14114	.	+	0	ID=AIGOOFII_00534;eC_number=3.1.1.29;Name=pth;db_xref=COG:COG0193;gene=pth;inference=ab initio prediction:Prodigal:002006,similar to AA sequence:UniProtKB:P9WHN7;locus_tag=AIGOOFII_00534;product=Peptidyl-tRNA hydrolase
M-marchantiae_contig_5_1	Prodigal:002006	CDS	14111	14407	.	+	0	ID=AIGOOFII_00535;inference=ab initio prediction:Prodigal:002006;locus_tag=AIGOOFII_00535;product=hypothetical protein
M-marchantiae_contig_5_1	Prodigal:002006	CDS	14397	14687	.	+	0	ID=AIGOOFII_00536;inference=ab initio prediction:Prodigal:002006;locus_tag=AIGOOFII_00536;product=hypothetical protein
M-marchantiae_contig_5_1	Prodigal:002006	CDS	14873	15970	.	+	0	ID=AIGOOFII_00537;Name=ychF;db_xref=COG:COG0012;gene=ychF;inference=ab initio prediction:Prodigal:002006,similar to AA sequence:UniProtKB:P44681;locus_tag=AIGOOFII_00537;product=Ribosome-binding ATPase YchF
M-marchantiae_contig_5_1	Prodigal:002006	CDS	15979	16974	.	+	0	ID=AIGOOFII_00538;inference=ab initio prediction:Prodigal:002006;locus_tag=AIGOOFII_00538;product=hypothetical protein
M-marchantiae_contig_5_1	Prodigal:002006	CDS	17062	18159	.	-	0	ID=AIGOOFII_00539;eC_number=5.3.1.23;Name=mtnA;db_xref=COG:COG0182;gene=mtnA;inference=ab initio prediction:Prodigal:002006,similar to AA sequence:UniProtKB:Q2RXI0;locus_tag=AIGOOFII_00539;product=Methylthioribose-1-phosphate isomerase
M-marchantiae_contig_5_1	Prodigal:002006	CDS	18671	19402	.	-	0	ID=AIGOOFII_00540;inference=ab initio prediction:Prodigal:002006;locus_tag=AIGOOFII_00540;product=hypothetical protein
M-marchantiae_contig_5_1	Prodigal:002006	CDS	20032	20505	.	+	0	ID=AIGOOFII_00541;eC_number=2.-.-.-;Name=erfK;db_xref=COG:COG1376;gene=erfK;inference=ab initio prediction:Prodigal:002006,similar to AA sequence:UniProtKB:P39176;locus_tag=AIGOOFII_00541;product=putative L%2CD-transpeptidase ErfK/SrfK
M-marchantiae_contig_5_1	Prodigal:002006	CDS	20612	21337	.	-	0	ID=AIGOOFII_00542;inference=ab initio prediction:Prodigal:002006;locus_tag=AIGOOFII_00542;product=hypothetical protein
M-marchantiae_contig_5_1	Prodigal:002006	CDS	21619	22452	.	-	0	ID=AIGOOFII_00543;inference=ab initio prediction:Prodigal:002006;locus_tag=AIGOOFII_00543;product=hypothetical protein
M-marchantiae_contig_5_1	Prodigal:002006	CDS	22723	23493	.	-	0	ID=AIGOOFII_00544;eC_number=1.10.3.-;Name=yfiH;db_xref=COG:COG1496;gene=yfiH;inference=ab initio prediction:Prodigal:002006,similar to AA sequence:UniProtKB:P33644;locus_tag=AIGOOFII_00544;product=Polyphenol oxidase
M-marchantiae_contig_5_1	Prodigal:002006	CDS	23724	24323	.	+	0	ID=AIGOOFII_00545;inference=ab initio prediction:Prodigal:002006;locus_tag=AIGOOFII_00545;product=hypothetical protein
M-marchantiae_contig_5_1	Prodigal:002006	CDS	24852	25928	.	+	0	ID=AIGOOFII_00546;inference=ab initio prediction:Prodigal:002006;locus_tag=AIGOOFII_00546;product=hypothetical protein
M-marchantiae_contig_5_1	Prodigal:002006	CDS	26230	27339	.	+	0	ID=AIGOOFII_00547;eC_number=1.14.13.239;inference=ab initio prediction:Prodigal:002006,protein motif:HAMAP:MF_02097;locus_tag=AIGOOFII_00547;product=Carnitine monooxygenase oxygenase subunit
M-marchantiae_contig_5_1	Prodigal:002006	CDS	27412	27618	.	+	0	ID=AIGOOFII_00548;inference=ab initio prediction:Prodigal:002006;locus_tag=AIGOOFII_00548;product=hypothetical protein
M-marchantiae_contig_5_1	Prodigal:002006	CDS	27664	28728	.	+	0	ID=AIGOOFII_00549;db_xref=COG:COG2220;inference=ab initio prediction:Prodigal:002006,similar to AA sequence:UniProtKB:P9WKP3;locus_tag=AIGOOFII_00549;product=putative protein
M-marchantiae_contig_5_1	Prodigal:002006	CDS	28795	30108	.	-	0	ID=AIGOOFII_00550;Name=hslU;db_xref=COG:COG1220;gene=hslU;inference=ab initio prediction:Prodigal:002006,similar to AA sequence:UniProtKB:P43773;locus_tag=AIGOOFII_00550;product=ATP-dependent protease ATPase subunit HslU
M-marchantiae_contig_5_1	Prodigal:002006	CDS	30402	32072	.	-	0	ID=AIGOOFII_00551;inference=ab initio prediction:Prodigal:002006;locus_tag=AIGOOFII_00551;product=hypothetical protein
M-marchantiae_contig_5_1	Prodigal:002006	CDS	32176	32709	.	-	0	ID=AIGOOFII_00552;eC_number=3.4.25.2;Name=hslV;db_xref=COG:COG5405;gene=hslV;inference=ab initio prediction:Prodigal:002006,similar to AA sequence:UniProtKB:P43772;locus_tag=AIGOOFII_00552;product=ATP-dependent protease subunit HslV
M-marchantiae_contig_5_1	Prodigal:002006	CDS	33024	34142	.	-	0	ID=AIGOOFII_00553;eC_number=3.6.4.12;Name=recD2_1;db_xref=COG:COG0507;gene=recD2_1;inference=ab initio prediction:Prodigal:002006,similar to AA sequence:UniProtKB:Q9RT63;locus_tag=AIGOOFII_00553;product=ATP-dependent RecD-like DNA helicase
M-marchantiae_contig_5_1	Prodigal:002006	CDS	34139	35065	.	-	0	ID=AIGOOFII_00554;eC_number=1.3.3.3;Name=hemF;gene=hemF;inference=ab initio prediction:Prodigal:002006,similar to AA sequence:UniProtKB:P72848;locus_tag=AIGOOFII_00554;product=Oxygen-dependent coproporphyrinogen-III oxidase
M-marchantiae_contig_5_1	Prodigal:002006	CDS	35112	35384	.	-	0	ID=AIGOOFII_00555;inference=ab initio prediction:Prodigal:002006;locus_tag=AIGOOFII_00555;product=hypothetical protein
M-marchantiae_contig_5_1	Prodigal:002006	CDS	35489	36169	.	-	0	ID=AIGOOFII_00556;inference=ab initio prediction:Prodigal:002006;locus_tag=AIGOOFII_00556;product=hypothetical protein
M-marchantiae_contig_5_1	Prodigal:002006	CDS	36297	36590	.	-	0	ID=AIGOOFII_00557;inference=ab initio prediction:Prodigal:002006;locus_tag=AIGOOFII_00557;product=hypothetical protein
M-marchantiae_contig_5_1	Prodigal:002006	CDS	36716	37183	.	-	0	ID=AIGOOFII_00558;eC_number=2.1.1.207;Name=trmL;db_xref=COG:COG0219;gene=trmL;inference=ab initio prediction:Prodigal:002006,similar to AA sequence:UniProtKB:P0AGJ7;locus_tag=AIGOOFII_00558;product=tRNA (cytidine(34)-2'-O)-methyltransferase
M-marchantiae_contig_5_1	Prodigal:002006	CDS	37264	39132	.	+	0	ID=AIGOOFII_00559;eC_number=3.6.3.-;db_xref=COG:COG1132;inference=ab initio prediction:Prodigal:002006,similar to AA sequence:UniProtKB:Q99T13;locus_tag=AIGOOFII_00559;product=Putative multidrug export ATP-binding/permease protein
M-marchantiae_contig_5_1	Prodigal:002006	CDS	39129	40544	.	+	0	ID=AIGOOFII_00560;Name=mdtK;db_xref=COG:COG0534;gene=mdtK;inference=ab initio prediction:Prodigal:002006,similar to AA sequence:UniProtKB:P37340;locus_tag=AIGOOFII_00560;product=Multidrug resistance protein MdtK
M-marchantiae_contig_5_1	Prodigal:002006	CDS	40785	41345	.	+	0	ID=AIGOOFII_00561;eC_number=7.1.1.8;Name=petA;db_xref=COG:COG0723;gene=petA;inference=ab initio prediction:Prodigal:002006,similar to AA sequence:UniProtKB:P51130;locus_tag=AIGOOFII_00561;product=Ubiquinol-cytochrome c reductase iron-sulfur subunit
M-marchantiae_contig_5_1	Prodigal:002006	CDS	41441	42724	.	+	0	ID=AIGOOFII_00562;Name=fbcH_1;db_xref=COG:COG1290;gene=fbcH_1;inference=ab initio prediction:Prodigal:002006,similar to AA sequence:UniProtKB:P51131;locus_tag=AIGOOFII_00562;product=Cytochrome b/c1
M-marchantiae_contig_5_1	Prodigal:002006	CDS	42744	43643	.	+	0	ID=AIGOOFII_00563;Name=fbcH_2;db_xref=COG:COG1290;gene=fbcH_2;inference=ab initio prediction:Prodigal:002006,similar to AA sequence:UniProtKB:P51131;locus_tag=AIGOOFII_00563;product=Cytochrome b/c1
M-marchantiae_contig_5_1	Prodigal:002006	CDS	43753	44628	.	+	0	ID=AIGOOFII_00564;eC_number=2.4.2.28;Name=mtnP;db_xref=COG:COG0005;gene=mtnP;inference=ab initio prediction:Prodigal:002006,similar to AA sequence:UniProtKB:Q2RXH9;locus_tag=AIGOOFII_00564;product=S-methyl-5'-thioadenosine phosphorylase
M-marchantiae_contig_5_1	Prodigal:002006	CDS	44770	45357	.	+	0	ID=AIGOOFII_00565;Name=hisB;db_xref=COG:COG0131;gene=hisB;inference=ab initio prediction:Prodigal:002006,similar to AA sequence:UniProtKB:D2QPE6;locus_tag=AIGOOFII_00565;product=Histidine biosynthesis bifunctional protein HisB
M-marchantiae_contig_5_1	Prodigal:002006	CDS	45399	45887	.	+	0	ID=AIGOOFII_00566;inference=ab initio prediction:Prodigal:002006;locus_tag=AIGOOFII_00566;product=hypothetical protein
M-marchantiae_contig_5_1	Prodigal:002006	CDS	45884	46546	.	+	0	ID=AIGOOFII_00567;eC_number=4.3.2.10;Name=hisH;gene=hisH;inference=ab initio prediction:Prodigal:002006,similar to AA sequence:UniProtKB:P59957;locus_tag=AIGOOFII_00567;product=Imidazole glycerol phosphate synthase subunit HisH
M-marchantiae_contig_5_1	Prodigal:002006	CDS	46534	47328	.	+	0	ID=AIGOOFII_00568;eC_number=5.3.1.16;Name=hisA_2;db_xref=COG:COG0106;gene=hisA_2;inference=ab initio prediction:Prodigal:002006,similar to AA sequence:UniProtKB:A1R562;locus_tag=AIGOOFII_00568;product=1-(5-phosphoribosyl)-5-[(5-phosphoribosylamino)methylideneamino] imidazole-4-carboxamide isomerase
M-marchantiae_contig_5_1	Prodigal:002006	CDS	47420	47917	.	-	0	ID=AIGOOFII_00569;Name=bamE;gene=bamE;inference=ab initio prediction:Prodigal:002006,protein motif:HAMAP:MF_00925;locus_tag=AIGOOFII_00569;product=Outer membrane protein assembly factor BamE
M-marchantiae_contig_5_1	Prodigal:002006	CDS	48091	48657	.	+	0	ID=AIGOOFII_00570;inference=ab initio prediction:Prodigal:002006;locus_tag=AIGOOFII_00570;product=hypothetical protein
M-marchantiae_contig_5_1	Prodigal:002006	CDS	48647	49159	.	+	0	ID=AIGOOFII_00571;inference=ab initio prediction:Prodigal:002006;locus_tag=AIGOOFII_00571;product=hypothetical protein
M-marchantiae_contig_5_1	Prodigal:002006	CDS	49398	50432	.	+	0	ID=AIGOOFII_00572;eC_number=2.3.1.274;Name=plsX;db_xref=COG:COG0416;gene=plsX;inference=ab initio prediction:Prodigal:002006,similar to AA sequence:UniProtKB:P27247;locus_tag=AIGOOFII_00572;product=Phosphate acyltransferase
M-marchantiae_contig_5_1	Prodigal:002006	CDS	50460	51437	.	+	0	ID=AIGOOFII_00573;eC_number=2.3.1.180;Name=fabH;gene=fabH;inference=ab initio prediction:Prodigal:002006,similar to AA sequence:UniProtKB:A1KRY9;locus_tag=AIGOOFII_00573;product=3-oxoacyl-[acyl-carrier-protein] synthase 3
M-marchantiae_contig_5_1	Prodigal:002006	CDS	51570	51890	.	+	0	ID=AIGOOFII_00574;Name=ihfA;db_xref=COG:COG0776;gene=ihfA;inference=ab initio prediction:Prodigal:002006,similar to AA sequence:UniProtKB:P30787;locus_tag=AIGOOFII_00574;product=Integration host factor subunit alpha
M-marchantiae_contig_5_1	Prodigal:002006	CDS	51899	52483	.	+	0	ID=AIGOOFII_00575;inference=ab initio prediction:Prodigal:002006;locus_tag=AIGOOFII_00575;product=hypothetical protein
M-marchantiae_contig_5_1	Prodigal:002006	CDS	52681	53130	.	+	0	ID=AIGOOFII_00576;inference=ab initio prediction:Prodigal:002006;locus_tag=AIGOOFII_00576;product=hypothetical protein
M-marchantiae_contig_5_1	Prodigal:002006	CDS	53320	55266	.	+	0	ID=AIGOOFII_00577;inference=ab initio prediction:Prodigal:002006;locus_tag=AIGOOFII_00577;product=hypothetical protein
M-marchantiae_contig_5_1	Prodigal:002006	CDS	55378	56679	.	+	0	ID=AIGOOFII_00578;inference=ab initio prediction:Prodigal:002006,similar to AA sequence:UniProtKB:P45742;locus_tag=AIGOOFII_00578;note=Stress response UPF0229 protein YhbH;product=hypothetical protein
M-marchantiae_contig_5_1	Prodigal:002006	CDS	56776	58350	.	+	0	ID=AIGOOFII_00579;inference=ab initio prediction:Prodigal:002006;locus_tag=AIGOOFII_00579;product=hypothetical protein
M-marchantiae_contig_5_1	Prodigal:002006	CDS	58463	58720	.	+	0	ID=AIGOOFII_00580;inference=ab initio prediction:Prodigal:002006;locus_tag=AIGOOFII_00580;product=hypothetical protein
M-marchantiae_contig_5_1	Aragorn:001002	tRNA	58936	59012	.	-	.	ID=AIGOOFII_00581;inference=COORDINATES:profile:Aragorn:001002;locus_tag=AIGOOFII_00581;product=tRNA-Pro(ggg)
M-marchantiae_contig_5_1	Prodigal:002006	CDS	59208	62417	.	-	0	ID=AIGOOFII_00582;Name=oqxB23;gene=oqxB23;inference=ab initio prediction:Prodigal:002006,similar to AA sequence:BARRGD:NG_050442.1;locus_tag=AIGOOFII_00582;product=multidrug efflux RND transporter permease subunit OqxB23
M-marchantiae_contig_5_1	Prodigal:002006	CDS	62558	63706	.	-	0	ID=AIGOOFII_00583;Name=bepF;gene=bepF;inference=ab initio prediction:Prodigal:002006,similar to AA sequence:UniProtKB:Q8FWV8;locus_tag=AIGOOFII_00583;product=Efflux pump periplasmic linker BepF
M-marchantiae_contig_5_1	Prodigal:002006	CDS	63850	64173	.	-	0	ID=AIGOOFII_00584;Name=moeZ_1;db_xref=COG:COG0476;gene=moeZ_1;inference=ab initio prediction:Prodigal:002006,similar to AA sequence:UniProtKB:P9WMN7;locus_tag=AIGOOFII_00584;product=putative adenylyltransferase/sulfurtransferase MoeZ
M-marchantiae_contig_5_1	Prodigal:002006	CDS	64280	65365	.	-	0	ID=AIGOOFII_00585;inference=ab initio prediction:Prodigal:002006;locus_tag=AIGOOFII_00585;product=hypothetical protein
M-marchantiae_contig_5_1	Prodigal:002006	CDS	65362	66246	.	-	0	ID=AIGOOFII_00586;eC_number=2.5.1.145;Name=lgt;db_xref=COG:COG0682;gene=lgt;inference=ab initio prediction:Prodigal:002006,similar to AA sequence:UniProtKB:P60959;locus_tag=AIGOOFII_00586;product=Phosphatidylglycerol--prolipoprotein diacylglyceryl transferase
M-marchantiae_contig_5_1	Prodigal:002006	CDS	66335	68485	.	-	0	ID=AIGOOFII_00587;inference=ab initio prediction:Prodigal:002006;locus_tag=AIGOOFII_00587;product=hypothetical protein
M-marchantiae_contig_5_1	Prodigal:002006	CDS	68651	70228	.	-	0	ID=AIGOOFII_00588;eC_number=4.3.1.19;Name=ilvA;db_xref=COG:COG1171;gene=ilvA;inference=ab initio prediction:Prodigal:002006,similar to AA sequence:UniProtKB:P04968;locus_tag=AIGOOFII_00588;product=L-threonine dehydratase biosynthetic IlvA
M-marchantiae_contig_5_1	Prodigal:002006	CDS	70380	70727	.	-	0	ID=AIGOOFII_00589;eC_number=2.7.1.107;Name=dgkA;db_xref=COG:COG0818;gene=dgkA;inference=ab initio prediction:Prodigal:002006,similar to AA sequence:UniProtKB:P0ABN1;locus_tag=AIGOOFII_00589;product=Diacylglycerol kinase
M-marchantiae_contig_5_1	Prodigal:002006	CDS	70732	71781	.	-	0	ID=AIGOOFII_00590;inference=ab initio prediction:Prodigal:002006;locus_tag=AIGOOFII_00590;product=hypothetical protein
M-marchantiae_contig_5_1	Prodigal:002006	CDS	71814	72773	.	-	0	ID=AIGOOFII_00591;Name=oxyR_1;gene=oxyR_1;inference=ab initio prediction:Prodigal:002006,similar to AA sequence:UniProtKB:P0ACQ4;locus_tag=AIGOOFII_00591;product=Hydrogen peroxide-inducible genes activator
M-marchantiae_contig_5_1	Prodigal:002006	CDS	72923	74512	.	+	0	ID=AIGOOFII_00592;eC_number=1.11.1.6;Name=katA;db_xref=COG:COG0753;gene=katA;inference=ab initio prediction:Prodigal:002006,similar to AA sequence:UniProtKB:Q59337;locus_tag=AIGOOFII_00592;product=Catalase
M-marchantiae_contig_5_1	Prodigal:002006	CDS	74587	75771	.	-	0	ID=AIGOOFII_00593;Name=yycB;db_xref=COG:COG2807;gene=yycB;inference=ab initio prediction:Prodigal:002006,similar to AA sequence:UniProtKB:P37482;locus_tag=AIGOOFII_00593;product=putative transporter YycB
M-marchantiae_contig_5_1	Prodigal:002006	CDS	75768	77459	.	-	0	ID=AIGOOFII_00594;eC_number=2.3.1.269;Name=lnt;db_xref=COG:COG0815;gene=lnt;inference=ab initio prediction:Prodigal:002006,similar to AA sequence:UniProtKB:Q8FJY4;locus_tag=AIGOOFII_00594;product=Apolipoprotein N-acyltransferase
M-marchantiae_contig_5_1	Prodigal:002006	CDS	77577	78701	.	-	0	ID=AIGOOFII_00595;inference=ab initio prediction:Prodigal:002006;locus_tag=AIGOOFII_00595;product=hypothetical protein
M-marchantiae_contig_5_1	Prodigal:002006	CDS	78738	79247	.	-	0	ID=AIGOOFII_00596;eC_number=3.1.-.-;Name=ybeY;gene=ybeY;inference=ab initio prediction:Prodigal:002006,protein motif:HAMAP:MF_00009;locus_tag=AIGOOFII_00596;product=Endoribonuclease YbeY
M-marchantiae_contig_5_1	Prodigal:002006	CDS	79247	80278	.	-	0	ID=AIGOOFII_00597;db_xref=COG:COG1702;inference=ab initio prediction:Prodigal:002006,similar to AA sequence:UniProtKB:P9WIA3;locus_tag=AIGOOFII_00597;product=PhoH-like protein
M-marchantiae_contig_5_1	Prodigal:002006	CDS	80469	81809	.	-	0	ID=AIGOOFII_00598;eC_number=2.8.4.3;Name=miaB;db_xref=COG:COG0621;gene=miaB;inference=ab initio prediction:Prodigal:002006,similar to AA sequence:UniProtKB:Q9RCI2;locus_tag=AIGOOFII_00598;product=tRNA-2-methylthio-N(6)-dimethylallyladenosine synthase
M-marchantiae_contig_5_1	Prodigal:002006	CDS	82140	84554	.	+	0	ID=AIGOOFII_00599;eC_number=2.7.13.3;Name=rcsC_1;gene=rcsC_1;inference=ab initio prediction:Prodigal:002006,protein motif:HAMAP:MF_00979;locus_tag=AIGOOFII_00599;product=Sensor histidine kinase RcsC
M-marchantiae_contig_5_1	Prodigal:002006	CDS	84561	85433	.	-	0	ID=AIGOOFII_00600;inference=ab initio prediction:Prodigal:002006;locus_tag=AIGOOFII_00600;product=hypothetical protein
M-marchantiae_contig_5_1	Prodigal:002006	CDS	85461	85982	.	-	0	ID=AIGOOFII_00601;eC_number=2.3.1.189;Name=mshD_1;gene=mshD_1;inference=ab initio prediction:Prodigal:002006,protein motif:HAMAP:MF_01698;locus_tag=AIGOOFII_00601;product=Mycothiol acetyltransferase
M-marchantiae_contig_5_1	Prodigal:002006	CDS	85979	86659	.	-	0	ID=AIGOOFII_00602;Name=tsaB;db_xref=COG:COG1214;gene=tsaB;inference=ab initio prediction:Prodigal:002006,similar to AA sequence:UniProtKB:Q7CQE0;locus_tag=AIGOOFII_00602;product=tRNA threonylcarbamoyladenosine biosynthesis protein TsaB
M-marchantiae_contig_5_1	Prodigal:002006	CDS	86783	87349	.	-	0	ID=AIGOOFII_00603;Name=nfuA;gene=nfuA;inference=ab initio prediction:Prodigal:002006,protein motif:HAMAP:MF_01637;locus_tag=AIGOOFII_00603;product=Fe/S biogenesis protein NfuA
M-marchantiae_contig_5_1	Prodigal:002006	CDS	87508	88083	.	+	0	ID=AIGOOFII_00604;inference=ab initio prediction:Prodigal:002006;locus_tag=AIGOOFII_00604;product=hypothetical protein
M-marchantiae_contig_5_1	Prodigal:002006	CDS	88212	88466	.	-	0	ID=AIGOOFII_00605;inference=ab initio prediction:Prodigal:002006;locus_tag=AIGOOFII_00605;product=hypothetical protein
M-marchantiae_contig_5_1	Prodigal:002006	CDS	88745	89935	.	-	0	ID=AIGOOFII_00606;inference=ab initio prediction:Prodigal:002006,similar to AA sequence:ISfinder:TnXax1;locus_tag=AIGOOFII_00606;product=Tn3 family transposase TnXax1
M-marchantiae_contig_5_1	Prodigal:002006	CDS	90016	90618	.	-	0	ID=AIGOOFII_00607;eC_number=4.2.1.33;Name=leuD1;db_xref=COG:COG0066;gene=leuD1;inference=ab initio prediction:Prodigal:002006,similar to AA sequence:UniProtKB:P04787;locus_tag=AIGOOFII_00607;product=3-isopropylmalate dehydratase small subunit 1
M-marchantiae_contig_5_1	Prodigal:002006	CDS	90903	91070	.	+	0	ID=AIGOOFII_00608;inference=ab initio prediction:Prodigal:002006;locus_tag=AIGOOFII_00608;product=hypothetical protein
M-marchantiae_contig_5_1	Prodigal:002006	CDS	91086	92369	.	-	0	ID=AIGOOFII_00609;eC_number=1.3.1.85;Name=ccr;db_xref=COG:COG0604;gene=ccr;inference=ab initio prediction:Prodigal:002006,similar to AA sequence:UniProtKB:Q3IZ91;locus_tag=AIGOOFII_00609;product=Crotonyl-CoA carboxylase/reductase
M-marchantiae_contig_5_1	Prodigal:002006	CDS	92763	94826	.	+	0	ID=AIGOOFII_00610;eC_number=5.4.99.63;Name=ecm;db_xref=COG:COG1884;gene=ecm;inference=ab initio prediction:Prodigal:002006,similar to AA sequence:UniProtKB:Q49115;locus_tag=AIGOOFII_00610;product=Ethylmalonyl-CoA mutase
M-marchantiae_contig_5_1	Prodigal:002006	CDS	95233	96243	.	+	0	ID=AIGOOFII_00611;eC_number=2.7.8.33;Name=tagO;db_xref=COG:COG0472;gene=tagO;inference=ab initio prediction:Prodigal:002006,similar to AA sequence:UniProtKB:O34753;locus_tag=AIGOOFII_00611;product=putative undecaprenyl-phosphate N-acetylglucosaminyl 1-phosphate transferase
M-marchantiae_contig_5_1	Prodigal:002006	CDS	96240	97169	.	+	0	ID=AIGOOFII_00612;eC_number=5.1.3.20;Name=hldD;gene=hldD;inference=ab initio prediction:Prodigal:002006,protein motif:HAMAP:MF_01601;locus_tag=AIGOOFII_00612;product=ADP-L-glycero-D-manno-heptose-6-epimerase
M-marchantiae_contig_5_1	Prodigal:002006	CDS	97166	99133	.	-	0	ID=AIGOOFII_00613;eC_number=4.2.1.135;Name=pglF;db_xref=COG:COG1086;gene=pglF;inference=ab initio prediction:Prodigal:002006,similar to AA sequence:UniProtKB:Q0P9D4;locus_tag=AIGOOFII_00613;product=UDP-N-acetyl-alpha-D-glucosamine C6 dehydratase
M-marchantiae_contig_5_1	Prodigal:002006	CDS	99210	100058	.	-	0	ID=AIGOOFII_00614;inference=ab initio prediction:Prodigal:002006;locus_tag=AIGOOFII_00614;product=hypothetical protein
M-marchantiae_contig_5_1	Prodigal:002006	CDS	100199	100540	.	-	0	ID=AIGOOFII_00615;inference=ab initio prediction:Prodigal:002006;locus_tag=AIGOOFII_00615;product=hypothetical protein
M-marchantiae_contig_5_1	Prodigal:002006	CDS	100576	101070	.	-	0	ID=AIGOOFII_00616;inference=ab initio prediction:Prodigal:002006;locus_tag=AIGOOFII_00616;product=hypothetical protein
M-marchantiae_contig_5_1	Prodigal:002006	CDS	101241	102686	.	-	0	ID=AIGOOFII_00617;eC_number=2.5.1.44;Name=hss;gene=hss;inference=ab initio prediction:Prodigal:002006,similar to AA sequence:UniProtKB:O32323;locus_tag=AIGOOFII_00617;product=Homospermidine synthase
M-marchantiae_contig_5_1	Prodigal:002006	CDS	103009	103173	.	+	0	ID=AIGOOFII_00618;inference=ab initio prediction:Prodigal:002006;locus_tag=AIGOOFII_00618;product=hypothetical protein
M-marchantiae_contig_5_1	Prodigal:002006	CDS	103177	103674	.	-	0	ID=AIGOOFII_00619;inference=ab initio prediction:Prodigal:002006;locus_tag=AIGOOFII_00619;product=hypothetical protein
M-marchantiae_contig_5_1	Prodigal:002006	CDS	103876	105042	.	-	0	ID=AIGOOFII_00620;eC_number=4.1.1.17;Name=ldc;gene=ldc;inference=ab initio prediction:Prodigal:002006,similar to AA sequence:UniProtKB:O50657;locus_tag=AIGOOFII_00620;product=Lysine/ornithine decarboxylase
M-marchantiae_contig_5_1	Prodigal:002006	CDS	105827	107395	.	+	0	ID=AIGOOFII_00621;Name=mdoG_1;db_xref=COG:COG3131;gene=mdoG_1;inference=ab initio prediction:Prodigal:002006,similar to AA sequence:UniProtKB:P33136;locus_tag=AIGOOFII_00621;product=Glucans biosynthesis protein G
M-marchantiae_contig_5_1	Prodigal:002006	CDS	107392	107880	.	+	0	ID=AIGOOFII_00622;eC_number=2.3.1.210;Name=wecD_1;gene=wecD_1;inference=ab initio prediction:Prodigal:002006,protein motif:HAMAP:MF_02027;locus_tag=AIGOOFII_00622;product=dTDP-fucosamine acetyltransferase
M-marchantiae_contig_5_1	Prodigal:002006	CDS	108065	108304	.	-	0	ID=AIGOOFII_00623;inference=ab initio prediction:Prodigal:002006;locus_tag=AIGOOFII_00623;product=hypothetical protein
M-marchantiae_contig_5_1	Prodigal:002006	CDS	108409	110655	.	-	0	ID=AIGOOFII_00624;eC_number=6.1.1.14;Name=glyS;db_xref=COG:COG0751;gene=glyS;inference=ab initio prediction:Prodigal:002006,similar to AA sequence:UniProtKB:P00961;locus_tag=AIGOOFII_00624;product=Glycine--tRNA ligase beta subunit
M-marchantiae_contig_5_1	Prodigal:002006	CDS	110807	111772	.	-	0	ID=AIGOOFII_00625;eC_number=6.1.1.14;Name=glyQ;db_xref=COG:COG0752;gene=glyQ;inference=ab initio prediction:Prodigal:002006,similar to AA sequence:UniProtKB:P00960;locus_tag=AIGOOFII_00625;product=Glycine--tRNA ligase alpha subunit
M-marchantiae_contig_5_1	Prodigal:002006	CDS	112004	112258	.	+	0	ID=AIGOOFII_00626;inference=ab initio prediction:Prodigal:002006;locus_tag=AIGOOFII_00626;product=hypothetical protein
M-marchantiae_contig_5_1	Prodigal:002006	CDS	112263	113141	.	-	0	ID=AIGOOFII_00627;inference=ab initio prediction:Prodigal:002006;locus_tag=AIGOOFII_00627;product=hypothetical protein
M-marchantiae_contig_5_1	Prodigal:002006	CDS	113346	113705	.	+	0	ID=AIGOOFII_00628;inference=ab initio prediction:Prodigal:002006;locus_tag=AIGOOFII_00628;product=hypothetical protein
M-marchantiae_contig_5_1	Prodigal:002006	CDS	113770	114573	.	-	0	ID=AIGOOFII_00629;eC_number=2.1.1.223;Name=yfiC;gene=yfiC;inference=ab initio prediction:Prodigal:002006,protein motif:HAMAP:MF_01872;locus_tag=AIGOOFII_00629;product=tRNA1(Val) (adenine(37)-N6)-methyltransferase
M-marchantiae_contig_5_1	Prodigal:002006	CDS	114539	114763	.	-	0	ID=AIGOOFII_00630;inference=ab initio prediction:Prodigal:002006;locus_tag=AIGOOFII_00630;product=hypothetical protein
M-marchantiae_contig_5_1	Prodigal:002006	CDS	114969	115991	.	+	0	ID=AIGOOFII_00631;eC_number=2.5.1.90;Name=ispB;db_xref=COG:COG0142;gene=ispB;inference=ab initio prediction:Prodigal:002006,similar to AA sequence:UniProtKB:P44916;locus_tag=AIGOOFII_00631;product=Octaprenyl diphosphate synthase
M-marchantiae_contig_5_1	Prodigal:002006	CDS	116070	117692	.	-	0	ID=AIGOOFII_00632;db_xref=COG:COG2199;inference=ab initio prediction:Prodigal:002006,similar to AA sequence:UniProtKB:Q9ABX9;locus_tag=AIGOOFII_00632;product=putative signaling protein
M-marchantiae_contig_5_1	Prodigal:002006	CDS	117854	118741	.	-	0	ID=AIGOOFII_00633;eC_number=2.7.1.148;Name=ispE;db_xref=COG:COG1947;gene=ispE;inference=ab initio prediction:Prodigal:002006,similar to AA sequence:UniProtKB:P83700;locus_tag=AIGOOFII_00633;product=4-diphosphocytidyl-2-C-methyl-D-erythritol kinase
M-marchantiae_contig_5_1	Prodigal:002006	CDS	118871	120727	.	-	0	ID=AIGOOFII_00634;eC_number=3.4.-.-;Name=bepA_1;gene=bepA_1;inference=ab initio prediction:Prodigal:002006,protein motif:HAMAP:MF_00997;locus_tag=AIGOOFII_00634;product=Beta-barrel assembly-enhancing protease
M-marchantiae_contig_5_1	Prodigal:002006	CDS	120864	121439	.	-	0	ID=AIGOOFII_00635;inference=ab initio prediction:Prodigal:002006;locus_tag=AIGOOFII_00635;product=hypothetical protein
M-marchantiae_contig_5_1	Prodigal:002006	CDS	121441	122376	.	-	0	ID=AIGOOFII_00636;Name=malT_1;gene=malT_1;inference=ab initio prediction:Prodigal:002006,protein motif:HAMAP:MF_01247;locus_tag=AIGOOFII_00636;product=HTH-type transcriptional regulator MalT
M-marchantiae_contig_5_1	Prodigal:002006	CDS	122456	124108	.	-	0	ID=AIGOOFII_00637;eC_number=1.5.5.1;db_xref=COG:COG0644;inference=ab initio prediction:Prodigal:002006,similar to AA sequence:UniProtKB:Q9HZP5;locus_tag=AIGOOFII_00637;product=Electron transfer flavoprotein-ubiquinone oxidoreductase
M-marchantiae_contig_5_1	Prodigal:002006	CDS	124330	125214	.	+	0	ID=AIGOOFII_00638;inference=ab initio prediction:Prodigal:002006;locus_tag=AIGOOFII_00638;product=hypothetical protein
M-marchantiae_contig_5_1	Prodigal:002006	CDS	125345	126250	.	+	0	ID=AIGOOFII_00639;inference=ab initio prediction:Prodigal:002006;locus_tag=AIGOOFII_00639;product=hypothetical protein
M-marchantiae_contig_5_1	Prodigal:002006	CDS	126464	127348	.	+	0	ID=AIGOOFII_00640;inference=ab initio prediction:Prodigal:002006;locus_tag=AIGOOFII_00640;product=hypothetical protein
M-marchantiae_contig_5_1	Prodigal:002006	CDS	127420	127977	.	+	0	ID=AIGOOFII_00641;Name=moaB;db_xref=COG:COG0521;gene=moaB;inference=ab initio prediction:Prodigal:002006,similar to AA sequence:UniProtKB:P0AEZ9;locus_tag=AIGOOFII_00641;product=Molybdenum cofactor biosynthesis protein B
M-marchantiae_contig_5_1	Prodigal:002006	CDS	127978	128619	.	-	0	ID=AIGOOFII_00642;inference=ab initio prediction:Prodigal:002006;locus_tag=AIGOOFII_00642;product=hypothetical protein
M-marchantiae_contig_5_1	Prodigal:002006	CDS	128721	129062	.	+	0	ID=AIGOOFII_00643;inference=ab initio prediction:Prodigal:002006;locus_tag=AIGOOFII_00643;product=hypothetical protein
M-marchantiae_contig_5_1	Prodigal:002006	CDS	129059	130180	.	+	0	ID=AIGOOFII_00644;inference=ab initio prediction:Prodigal:002006;locus_tag=AIGOOFII_00644;product=hypothetical protein
M-marchantiae_contig_5_1	Prodigal:002006	CDS	130167	130790	.	-	0	ID=AIGOOFII_00645;eC_number=3.1.26.4;Name=rnhB;db_xref=COG:COG0164;gene=rnhB;inference=ab initio prediction:Prodigal:002006,similar to AA sequence:UniProtKB:P10442;locus_tag=AIGOOFII_00645;product=Ribonuclease HII
M-marchantiae_contig_5_1	Prodigal:002006	CDS	130931	132001	.	-	0	ID=AIGOOFII_00646;eC_number=2.4.1.-;Name=mgtA;db_xref=COG:COG0438;gene=mgtA;inference=ab initio prediction:Prodigal:002006,similar to AA sequence:UniProtKB:P9WMY5;locus_tag=AIGOOFII_00646;product=GDP-mannose-dependent alpha-mannosyltransferase
M-marchantiae_contig_5_1	Prodigal:002006	CDS	131998	132825	.	-	0	ID=AIGOOFII_00647;eC_number=3.6.1.54;Name=lpxH;gene=lpxH;inference=ab initio prediction:Prodigal:002006,protein motif:HAMAP:MF_00575;locus_tag=AIGOOFII_00647;product=UDP-2%2C3-diacylglucosamine hydrolase
M-marchantiae_contig_5_1	Prodigal:002006	CDS	133447	134655	.	+	0	ID=AIGOOFII_00648;eC_number=2.6.1.45;Name=sgaA_1;db_xref=COG:COG0075;gene=sgaA_1;inference=ab initio prediction:Prodigal:002006,similar to AA sequence:UniProtKB:P55819;locus_tag=AIGOOFII_00648;product=Serine--glyoxylate aminotransferase
M-marchantiae_contig_5_1	Prodigal:002006	CDS	134764	135702	.	+	0	ID=AIGOOFII_00649;eC_number=1.1.1.29;Name=hprA;db_xref=COG:COG1052;gene=hprA;inference=ab initio prediction:Prodigal:002006,similar to AA sequence:UniProtKB:Q59516;locus_tag=AIGOOFII_00649;product=Glycerate dehydrogenase
M-marchantiae_contig_5_1	Prodigal:002006	CDS	135911	136774	.	+	0	ID=AIGOOFII_00650;Name=mtdA;gene=mtdA;inference=ab initio prediction:Prodigal:002006,similar to AA sequence:UniProtKB:P55818;locus_tag=AIGOOFII_00650;product=Bifunctional protein MdtA
M-marchantiae_contig_5_1	Prodigal:002006	CDS	136778	137419	.	+	0	ID=AIGOOFII_00651;eC_number=3.5.4.9;Name=fchA;db_xref=COG:COG3404;gene=fchA;inference=ab initio prediction:Prodigal:002006,similar to AA sequence:UniProtKB:Q49135;locus_tag=AIGOOFII_00651;product=Methenyltetrahydrofolate cyclohydrolase
M-marchantiae_contig_5_1	Prodigal:002006	CDS	137600	138778	.	+	0	ID=AIGOOFII_00652;eC_number=6.2.1.5;Name=sucC_1;db_xref=COG:COG0045;gene=sucC_1;inference=ab initio prediction:Prodigal:002006,similar to AA sequence:UniProtKB:P80886;locus_tag=AIGOOFII_00652;product=Succinate--CoA ligase [ADP-forming] subunit beta
M-marchantiae_contig_5_1	Prodigal:002006	CDS	138798	139691	.	+	0	ID=AIGOOFII_00653;eC_number=6.2.1.5;Name=sucD_1;db_xref=COG:COG0074;gene=sucD_1;inference=ab initio prediction:Prodigal:002006,similar to AA sequence:UniProtKB:P80865;locus_tag=AIGOOFII_00653;product=Succinate--CoA ligase [ADP-forming] subunit alpha
M-marchantiae_contig_5_1	Prodigal:002006	CDS	139877	142636	.	+	0	ID=AIGOOFII_00654;eC_number=4.1.1.31;Name=ppc_2;db_xref=COG:COG2352;gene=ppc_2;inference=ab initio prediction:Prodigal:002006,similar to AA sequence:UniProtKB:Q59757;locus_tag=AIGOOFII_00654;product=Phosphoenolpyruvate carboxylase
M-marchantiae_contig_5_1	Prodigal:002006	CDS	142768	143742	.	+	0	ID=AIGOOFII_00655;eC_number=4.1.3.24;Name=mcl1;db_xref=COG:COG2301;gene=mcl1;inference=ab initio prediction:Prodigal:002006,similar to AA sequence:UniProtKB:Q3J5L6;locus_tag=AIGOOFII_00655;product=L-malyl-CoA/beta-methylmalyl-CoA lyase
M-marchantiae_contig_5_1	Prodigal:002006	CDS	143814	144101	.	+	0	ID=AIGOOFII_00656;inference=ab initio prediction:Prodigal:002006;locus_tag=AIGOOFII_00656;product=hypothetical protein
M-marchantiae_contig_5_1	Prodigal:002006	CDS	144155	144589	.	+	0	ID=AIGOOFII_00657;inference=ab initio prediction:Prodigal:002006;locus_tag=AIGOOFII_00657;product=hypothetical protein
M-marchantiae_contig_5_1	Prodigal:002006	CDS	144664	144843	.	+	0	ID=AIGOOFII_00658;inference=ab initio prediction:Prodigal:002006;locus_tag=AIGOOFII_00658;product=hypothetical protein
M-marchantiae_contig_5_1	Prodigal:002006	CDS	144869	145354	.	-	0	ID=AIGOOFII_00659;inference=ab initio prediction:Prodigal:002006;locus_tag=AIGOOFII_00659;product=hypothetical protein
M-marchantiae_contig_5_1	Prodigal:002006	CDS	145549	146406	.	-	0	ID=AIGOOFII_00660;Name=yfdC;db_xref=COG:COG2116;gene=yfdC;inference=ab initio prediction:Prodigal:002006,similar to AA sequence:UniProtKB:P37327;locus_tag=AIGOOFII_00660;product=Inner membrane protein YfdC
M-marchantiae_contig_5_1	Prodigal:002006	CDS	146465	147220	.	-	0	ID=AIGOOFII_00661;Name=cinA;gene=cinA;inference=ab initio prediction:Prodigal:002006,protein motif:HAMAP:MF_00226_A;locus_tag=AIGOOFII_00661;product=Putative competence-damage inducible protein
M-marchantiae_contig_5_1	Prodigal:002006	CDS	147360	148076	.	+	0	ID=AIGOOFII_00662;Name=sfsA;db_xref=COG:COG1489;gene=sfsA;inference=ab initio prediction:Prodigal:002006,similar to AA sequence:UniProtKB:P0A823;locus_tag=AIGOOFII_00662;product=Sugar fermentation stimulation protein A
M-marchantiae_contig_5_1	Prodigal:002006	CDS	148176	148295	.	+	0	ID=AIGOOFII_00663;inference=ab initio prediction:Prodigal:002006;locus_tag=AIGOOFII_00663;product=hypothetical protein
M-marchantiae_contig_5_1	Prodigal:002006	CDS	148310	149248	.	-	0	ID=AIGOOFII_00664;inference=ab initio prediction:Prodigal:002006;locus_tag=AIGOOFII_00664;product=hypothetical protein
M-marchantiae_contig_5_1	Prodigal:002006	CDS	149414	149629	.	-	0	ID=AIGOOFII_00665;inference=ab initio prediction:Prodigal:002006;locus_tag=AIGOOFII_00665;product=hypothetical protein
M-marchantiae_contig_5_1	Prodigal:002006	CDS	149951	151336	.	-	0	ID=AIGOOFII_00666;eC_number=2.6.1.113;Name=spuC_1;db_xref=COG:COG0161;gene=spuC_1;inference=ab initio prediction:Prodigal:002006,similar to AA sequence:UniProtKB:Q9I6J2;locus_tag=AIGOOFII_00666;product=Putrescine--pyruvate aminotransferase
M-marchantiae_contig_5_1	Prodigal:002006	CDS	151448	151990	.	+	0	ID=AIGOOFII_00667;inference=ab initio prediction:Prodigal:002006;locus_tag=AIGOOFII_00667;product=hypothetical protein
M-marchantiae_contig_5_1	Prodigal:002006	CDS	151987	152730	.	+	0	ID=AIGOOFII_00668;eC_number=3.1.3.18;Name=gph_1;db_xref=COG:COG0546;gene=gph_1;inference=ab initio prediction:Prodigal:002006,similar to AA sequence:UniProtKB:O67359;locus_tag=AIGOOFII_00668;product=Phosphoglycolate phosphatase
M-marchantiae_contig_5_1	Prodigal:002006	CDS	152869	153045	.	+	0	ID=AIGOOFII_00669;inference=ab initio prediction:Prodigal:002006;locus_tag=AIGOOFII_00669;product=hypothetical protein
M-marchantiae_contig_5_1	Prodigal:002006	CDS	153065	153544	.	-	0	ID=AIGOOFII_00670;inference=ab initio prediction:Prodigal:002006;locus_tag=AIGOOFII_00670;product=hypothetical protein
M-marchantiae_contig_5_1	Prodigal:002006	CDS	153630	154478	.	+	0	ID=AIGOOFII_00671;inference=ab initio prediction:Prodigal:002006;locus_tag=AIGOOFII_00671;product=hypothetical protein
M-marchantiae_contig_5_1	Prodigal:002006	CDS	154471	155418	.	-	0	ID=AIGOOFII_00672;eC_number=3.1.2.6;Name=gloB_1;gene=gloB_1;inference=ab initio prediction:Prodigal:002006,protein motif:HAMAP:MF_01374;locus_tag=AIGOOFII_00672;product=Hydroxyacylglutathione hydrolase
M-marchantiae_contig_5_1	Prodigal:002006	CDS	155505	156530	.	-	0	ID=AIGOOFII_00673;inference=ab initio prediction:Prodigal:002006;locus_tag=AIGOOFII_00673;product=hypothetical protein
M-marchantiae_contig_5_1	Prodigal:002006	CDS	156849	158195	.	+	0	ID=AIGOOFII_00674;Name=mntH;gene=mntH;inference=ab initio prediction:Prodigal:002006,similar to AA sequence:UniProtKB:Q99UZ7;locus_tag=AIGOOFII_00674;product=Divalent metal cation transporter MntH
M-marchantiae_contig_6_1	Prodigal:002006	CDS	235	984	.	-	0	ID=AIGOOFII_00675;inference=ab initio prediction:Prodigal:002006;locus_tag=AIGOOFII_00675;product=hypothetical protein
M-marchantiae_contig_6_1	Prodigal:002006	CDS	1042	1869	.	-	0	ID=AIGOOFII_00676;db_xref=COG:COG1305;inference=ab initio prediction:Prodigal:002006,similar to AA sequence:UniProtKB:P9WL93;locus_tag=AIGOOFII_00676;product=putative protein
M-marchantiae_contig_6_1	Prodigal:002006	CDS	1922	2866	.	-	0	ID=AIGOOFII_00677;inference=ab initio prediction:Prodigal:002006;locus_tag=AIGOOFII_00677;product=hypothetical protein
M-marchantiae_contig_6_1	Prodigal:002006	CDS	2947	4386	.	-	0	ID=AIGOOFII_00678;db_xref=COG:COG2308;inference=ab initio prediction:Prodigal:002006,similar to AA sequence:UniProtKB:P9WLA9;locus_tag=AIGOOFII_00678;product=putative protein
M-marchantiae_contig_6_1	Prodigal:002006	CDS	4525	5244	.	-	0	ID=AIGOOFII_00679;inference=ab initio prediction:Prodigal:002006,similar to AA sequence:UniProtKB:P72255;locus_tag=AIGOOFII_00679;note=UPF0758 protein;product=hypothetical protein
M-marchantiae_contig_6_1	Prodigal:002006	CDS	5270	6100	.	-	0	ID=AIGOOFII_00680;eC_number=3.4.11.18;Name=map;db_xref=COG:COG0024;gene=map;inference=ab initio prediction:Prodigal:002006,similar to AA sequence:UniProtKB:Q9ZCD3;locus_tag=AIGOOFII_00680;product=Methionine aminopeptidase
M-marchantiae_contig_6_1	Prodigal:002006	CDS	6253	6588	.	-	0	ID=AIGOOFII_00681;inference=ab initio prediction:Prodigal:002006;locus_tag=AIGOOFII_00681;product=hypothetical protein
M-marchantiae_contig_6_1	Prodigal:002006	CDS	7031	7285	.	+	0	ID=AIGOOFII_00682;inference=ab initio prediction:Prodigal:002006;locus_tag=AIGOOFII_00682;product=hypothetical protein
M-marchantiae_contig_6_1	Prodigal:002006	CDS	7303	8532	.	+	0	ID=AIGOOFII_00683;eC_number=1.14.13.24;Name=nagX;db_xref=COG:COG0654;gene=nagX;inference=ab initio prediction:Prodigal:002006,similar to AA sequence:UniProtKB:Q3S4B7;locus_tag=AIGOOFII_00683;product=3-hydroxybenzoate 6-hydroxylase
M-marchantiae_contig_6_1	Aragorn:001002	tRNA	8599	8685	.	+	.	ID=AIGOOFII_00684;inference=COORDINATES:profile:Aragorn:001002;locus_tag=AIGOOFII_00684;product=tRNA-Leu(taa)
M-marchantiae_contig_6_1	Prodigal:002006	CDS	8834	10657	.	+	0	ID=AIGOOFII_00685;eC_number=4.2.1.12;Name=edd;gene=edd;inference=ab initio prediction:Prodigal:002006,similar to AA sequence:UniProtKB:P21909;locus_tag=AIGOOFII_00685;product=Phosphogluconate dehydratase
M-marchantiae_contig_6_1	Prodigal:002006	CDS	10764	11381	.	+	0	ID=AIGOOFII_00686;Name=eda;gene=eda;inference=ab initio prediction:Prodigal:002006,similar to AA sequence:UniProtKB:Q00384;locus_tag=AIGOOFII_00686;product=KHG/KDPG aldolase
M-marchantiae_contig_6_1	Prodigal:002006	CDS	11692	12969	.	+	0	ID=AIGOOFII_00687;Name=gltT;gene=gltT;inference=ab initio prediction:Prodigal:002006,similar to AA sequence:UniProtKB:P24944;locus_tag=AIGOOFII_00687;product=Proton/sodium-glutamate symport protein
M-marchantiae_contig_6_1	Prodigal:002006	CDS	13022	13924	.	+	0	ID=AIGOOFII_00688;Name=gltI_1;db_xref=COG:COG0834;gene=gltI_1;inference=ab initio prediction:Prodigal:002006,similar to AA sequence:UniProtKB:P37902;locus_tag=AIGOOFII_00688;product=Glutamate/aspartate import solute-binding protein
M-marchantiae_contig_6_1	Prodigal:002006	CDS	14493	14951	.	+	0	ID=AIGOOFII_00689;eC_number=4.3.1.1;Name=aspA;db_xref=COG:COG1027;gene=aspA;inference=ab initio prediction:Prodigal:002006,similar to AA sequence:UniProtKB:P0AC38;locus_tag=AIGOOFII_00689;product=Aspartate ammonia-lyase
M-marchantiae_contig_6_1	Prodigal:002006	CDS	15453	17066	.	+	0	ID=AIGOOFII_00690;inference=ab initio prediction:Prodigal:002006;locus_tag=AIGOOFII_00690;product=hypothetical protein
M-marchantiae_contig_6_1	Prodigal:002006	CDS	17432	18370	.	+	0	ID=AIGOOFII_00691;Name=gltI_2;db_xref=COG:COG0834;gene=gltI_2;inference=ab initio prediction:Prodigal:002006,similar to AA sequence:UniProtKB:P37902;locus_tag=AIGOOFII_00691;product=Glutamate/aspartate import solute-binding protein
M-marchantiae_contig_6_1	Prodigal:002006	CDS	18399	19121	.	+	0	ID=AIGOOFII_00692;Name=gltJ;db_xref=COG:COG0765;gene=gltJ;inference=ab initio prediction:Prodigal:002006,similar to AA sequence:UniProtKB:P0AER3;locus_tag=AIGOOFII_00692;product=Glutamate/aspartate import permease protein GltJ
M-marchantiae_contig_6_1	Prodigal:002006	CDS	19197	19889	.	+	0	ID=AIGOOFII_00693;Name=gltK;db_xref=COG:COG0765;gene=gltK;inference=ab initio prediction:Prodigal:002006,similar to AA sequence:UniProtKB:P0AER5;locus_tag=AIGOOFII_00693;product=Glutamate/aspartate import permease protein GltK
M-marchantiae_contig_6_1	Prodigal:002006	CDS	19907	20671	.	+	0	ID=AIGOOFII_00694;eC_number=3.6.3.-;Name=glnQ_1;db_xref=COG:COG1126;gene=glnQ_1;inference=ab initio prediction:Prodigal:002006,similar to AA sequence:UniProtKB:O34677;locus_tag=AIGOOFII_00694;product=Glutamine transport ATP-binding protein GlnQ
M-marchantiae_contig_6_1	Prodigal:002006	CDS	20697	21677	.	-	0	ID=AIGOOFII_00695;inference=ab initio prediction:Prodigal:002006;locus_tag=AIGOOFII_00695;product=hypothetical protein
M-marchantiae_contig_6_1	Prodigal:002006	CDS	21752	22447	.	+	0	ID=AIGOOFII_00696;Name=tupB;gene=tupB;inference=ab initio prediction:Prodigal:002006,similar to AA sequence:UniProtKB:Q93KD5;locus_tag=AIGOOFII_00696;product=Tungstate uptake system permease protein TupB
M-marchantiae_contig_6_1	Prodigal:002006	CDS	22444	23175	.	+	0	ID=AIGOOFII_00697;eC_number=7.3.2.6;Name=tupC;gene=tupC;inference=ab initio prediction:Prodigal:002006,similar to AA sequence:UniProtKB:Q93KD4;locus_tag=AIGOOFII_00697;product=Tungstate uptake system ATP-binding protein TupC
M-marchantiae_contig_6_1	Prodigal:002006	CDS	23148	23990	.	+	0	ID=AIGOOFII_00698;Name=tupA;gene=tupA;inference=ab initio prediction:Prodigal:002006,similar to AA sequence:UniProtKB:Q93KD6;locus_tag=AIGOOFII_00698;product=Tungstate-binding protein TupA
M-marchantiae_contig_6_1	Prodigal:002006	CDS	24443	25390	.	+	0	ID=AIGOOFII_00699;Name=rhaS_1;gene=rhaS_1;inference=ab initio prediction:Prodigal:002006,protein motif:HAMAP:MF_01534;locus_tag=AIGOOFII_00699;product=HTH-type transcriptional activator RhaS
M-marchantiae_contig_6_1	Prodigal:002006	CDS	25565	26113	.	-	0	ID=AIGOOFII_00700;eC_number=2.3.1.183;Name=pat_2;db_xref=COG:COG1247;gene=pat_2;inference=ab initio prediction:Prodigal:002006,similar to AA sequence:UniProtKB:Q57146;locus_tag=AIGOOFII_00700;product=Phosphinothricin N-acetyltransferase
M-marchantiae_contig_6_1	Prodigal:002006	CDS	26403	26975	.	+	0	ID=AIGOOFII_00701;inference=ab initio prediction:Prodigal:002006;locus_tag=AIGOOFII_00701;product=hypothetical protein
M-marchantiae_contig_6_1	Prodigal:002006	CDS	27054	27755	.	-	0	ID=AIGOOFII_00702;inference=ab initio prediction:Prodigal:002006;locus_tag=AIGOOFII_00702;product=hypothetical protein
M-marchantiae_contig_6_1	Prodigal:002006	CDS	27923	29176	.	-	0	ID=AIGOOFII_00703;eC_number=2.10.1.1;Name=moeA_1;db_xref=COG:COG0303;gene=moeA_1;inference=ab initio prediction:Prodigal:002006,similar to AA sequence:UniProtKB:P12281;locus_tag=AIGOOFII_00703;product=Molybdopterin molybdenumtransferase
M-marchantiae_contig_6_1	Prodigal:002006	CDS	29160	29699	.	-	0	ID=AIGOOFII_00704;Name=mobB;db_xref=COG:COG1763;gene=mobB;inference=ab initio prediction:Prodigal:002006,similar to AA sequence:UniProtKB:P32125;locus_tag=AIGOOFII_00704;product=Molybdopterin-guanine dinucleotide biosynthesis adapter protein
M-marchantiae_contig_6_1	Prodigal:002006	CDS	29711	31705	.	-	0	ID=AIGOOFII_00705;inference=ab initio prediction:Prodigal:002006;locus_tag=AIGOOFII_00705;product=hypothetical protein
M-marchantiae_contig_6_1	Prodigal:002006	CDS	31702	32847	.	-	0	ID=AIGOOFII_00706;inference=ab initio prediction:Prodigal:002006;locus_tag=AIGOOFII_00706;product=hypothetical protein
M-marchantiae_contig_6_1	Prodigal:002006	CDS	32915	34276	.	+	0	ID=AIGOOFII_00707;inference=ab initio prediction:Prodigal:002006;locus_tag=AIGOOFII_00707;product=hypothetical protein
M-marchantiae_contig_6_1	Prodigal:002006	CDS	34289	36331	.	-	0	ID=AIGOOFII_00708;eC_number=7.-.-.-;Name=rsxB;gene=rsxB;inference=ab initio prediction:Prodigal:002006,protein motif:HAMAP:MF_00463;locus_tag=AIGOOFII_00708;product=Ion-translocating oxidoreductase complex subunit B
M-marchantiae_contig_6_1	Prodigal:002006	CDS	36461	37198	.	+	0	ID=AIGOOFII_00709;inference=ab initio prediction:Prodigal:002006;locus_tag=AIGOOFII_00709;product=hypothetical protein
M-marchantiae_contig_6_1	Prodigal:002006	CDS	37195	38589	.	+	0	ID=AIGOOFII_00710;Name=oprP;db_xref=COG:COG3746;gene=oprP;inference=ab initio prediction:Prodigal:002006,similar to AA sequence:UniProtKB:P05695;locus_tag=AIGOOFII_00710;product=Porin P
M-marchantiae_contig_6_1	Prodigal:002006	CDS	38746	39324	.	+	0	ID=AIGOOFII_00711;inference=ab initio prediction:Prodigal:002006;locus_tag=AIGOOFII_00711;product=hypothetical protein
M-marchantiae_contig_6_1	Prodigal:002006	CDS	39321	40331	.	+	0	ID=AIGOOFII_00712;inference=ab initio prediction:Prodigal:002006;locus_tag=AIGOOFII_00712;product=hypothetical protein
M-marchantiae_contig_6_1	Prodigal:002006	CDS	40328	40873	.	+	0	ID=AIGOOFII_00713;inference=ab initio prediction:Prodigal:002006;locus_tag=AIGOOFII_00713;product=hypothetical protein
M-marchantiae_contig_6_1	Prodigal:002006	CDS	40870	41517	.	+	0	ID=AIGOOFII_00714;inference=ab initio prediction:Prodigal:002006;locus_tag=AIGOOFII_00714;product=hypothetical protein
M-marchantiae_contig_6_1	Prodigal:002006	CDS	41613	42260	.	+	0	ID=AIGOOFII_00715;Name=torD;gene=torD;inference=ab initio prediction:Prodigal:002006,similar to AA sequence:UniProtKB:O87949;locus_tag=AIGOOFII_00715;product=Chaperone protein TorD
M-marchantiae_contig_6_1	Prodigal:002006	CDS	42272	42529	.	+	0	ID=AIGOOFII_00716;inference=ab initio prediction:Prodigal:002006;locus_tag=AIGOOFII_00716;product=hypothetical protein
M-marchantiae_contig_6_1	Prodigal:002006	CDS	42537	45479	.	+	0	ID=AIGOOFII_00717;eC_number=1.9.6.1;Name=napA;gene=napA;inference=ab initio prediction:Prodigal:002006,protein motif:HAMAP:MF_01630;locus_tag=AIGOOFII_00717;product=Periplasmic nitrate reductase
M-marchantiae_contig_6_1	Prodigal:002006	CDS	45492	46088	.	+	0	ID=AIGOOFII_00718;Name=fdhB1;db_xref=COG:COG0437;gene=fdhB1;inference=ab initio prediction:Prodigal:002006,similar to AA sequence:UniProtKB:P27273;locus_tag=AIGOOFII_00718;product=Formate dehydrogenase iron-sulfur subunit
M-marchantiae_contig_6_1	Prodigal:002006	CDS	46134	47165	.	+	0	ID=AIGOOFII_00719;inference=ab initio prediction:Prodigal:002006;locus_tag=AIGOOFII_00719;product=hypothetical protein
M-marchantiae_contig_6_1	Prodigal:002006	CDS	47229	47432	.	+	0	ID=AIGOOFII_00720;inference=ab initio prediction:Prodigal:002006;locus_tag=AIGOOFII_00720;product=hypothetical protein
M-marchantiae_contig_6_1	Prodigal:002006	CDS	47663	48469	.	-	0	ID=AIGOOFII_00721;Name=moeZ_2;db_xref=COG:COG0476;gene=moeZ_2;inference=ab initio prediction:Prodigal:002006,similar to AA sequence:UniProtKB:P9WMN7;locus_tag=AIGOOFII_00721;product=putative adenylyltransferase/sulfurtransferase MoeZ
M-marchantiae_contig_6_1	Prodigal:002006	CDS	48516	49754	.	+	0	ID=AIGOOFII_00722;eC_number=3.5.1.18;Name=dapE_1;db_xref=COG:COG0624;gene=dapE_1;inference=ab initio prediction:Prodigal:002006,similar to AA sequence:UniProtKB:P0AED7;locus_tag=AIGOOFII_00722;product=Succinyl-diaminopimelate desuccinylase
M-marchantiae_contig_6_1	Prodigal:002006	CDS	49721	50497	.	-	0	ID=AIGOOFII_00723;eC_number=5.4.99.12;Name=truA;db_xref=COG:COG0101;gene=truA;inference=ab initio prediction:Prodigal:002006,similar to AA sequence:UniProtKB:P07649;locus_tag=AIGOOFII_00723;product=tRNA pseudouridine synthase A
M-marchantiae_contig_6_1	Prodigal:002006	CDS	50523	51452	.	-	0	ID=AIGOOFII_00724;eC_number=2.1.2.9;Name=fmt_1;db_xref=COG:COG0223;gene=fmt_1;inference=ab initio prediction:Prodigal:002006,similar to AA sequence:UniProtKB:O85732;locus_tag=AIGOOFII_00724;product=Methionyl-tRNA formyltransferase
M-marchantiae_contig_6_1	Prodigal:002006	CDS	51481	51999	.	-	0	ID=AIGOOFII_00725;eC_number=3.5.1.88;Name=def1;gene=def1;inference=ab initio prediction:Prodigal:002006,similar to AA sequence:UniProtKB:A0A0H3KB98;locus_tag=AIGOOFII_00725;product=Peptide deformylase 1
M-marchantiae_contig_6_1	Prodigal:002006	CDS	52129	52734	.	-	0	ID=AIGOOFII_00726;Name=recR;db_xref=COG:COG0353;gene=recR;inference=ab initio prediction:Prodigal:002006,similar to AA sequence:UniProtKB:Q5SHY0;locus_tag=AIGOOFII_00726;product=Recombination protein RecR
M-marchantiae_contig_6_1	Prodigal:002006	CDS	53077	54693	.	+	0	ID=AIGOOFII_00727;eC_number=4.1.1.49;Name=pckA;db_xref=COG:COG1866;gene=pckA;inference=ab initio prediction:Prodigal:002006,similar to AA sequence:UniProtKB:Q9ZNH4;locus_tag=AIGOOFII_00727;product=Phosphoenolpyruvate carboxykinase (ATP)
M-marchantiae_contig_6_1	Prodigal:002006	CDS	54758	55078	.	-	0	ID=AIGOOFII_00728;db_xref=COG:COG0718;inference=ab initio prediction:Prodigal:002006,similar to AA sequence:UniProtKB:P44711;locus_tag=AIGOOFII_00728;product=Nucleoid-associated protein
M-marchantiae_contig_6_1	Prodigal:002006	CDS	55151	57022	.	-	0	ID=AIGOOFII_00729;eC_number=3.6.4.12;Name=ruvB_1;gene=ruvB_1;inference=ab initio prediction:Prodigal:002006,protein motif:HAMAP:MF_00016;locus_tag=AIGOOFII_00729;product=Holliday junction ATP-dependent DNA helicase RuvB
M-marchantiae_contig_6_1	Prodigal:002006	CDS	57247	57510	.	-	0	ID=AIGOOFII_00730;inference=ab initio prediction:Prodigal:002006;locus_tag=AIGOOFII_00730;product=hypothetical protein
M-marchantiae_contig_6_1	Prodigal:002006	CDS	57657	59192	.	+	0	ID=AIGOOFII_00731;Name=comM;db_xref=COG:COG0606;gene=comM;inference=ab initio prediction:Prodigal:002006,similar to AA sequence:UniProtKB:P45049;locus_tag=AIGOOFII_00731;product=Competence protein ComM
M-marchantiae_contig_6_1	Prodigal:002006	CDS	59204	60637	.	-	0	ID=AIGOOFII_00732;Name=algA;db_xref=COG:COG0662;gene=algA;inference=ab initio prediction:Prodigal:002006,similar to AA sequence:UniProtKB:P07874;locus_tag=AIGOOFII_00732;product=Alginate biosynthesis protein AlgA
M-marchantiae_contig_6_1	Prodigal:002006	CDS	60808	63132	.	-	0	ID=AIGOOFII_00733;eC_number=5.4.99.2;Name=mutB;db_xref=COG:COG1884;gene=mutB;inference=ab initio prediction:Prodigal:002006,similar to AA sequence:UniProtKB:P9WJK5;locus_tag=AIGOOFII_00733;product=putative methylmalonyl-CoA mutase large subunit
M-marchantiae_contig_6_1	Prodigal:002006	CDS	63084	63521	.	-	0	ID=AIGOOFII_00734;inference=ab initio prediction:Prodigal:002006;locus_tag=AIGOOFII_00734;product=hypothetical protein
M-marchantiae_contig_6_1	Prodigal:002006	CDS	63869	64069	.	+	0	ID=AIGOOFII_00735;inference=ab initio prediction:Prodigal:002006;locus_tag=AIGOOFII_00735;product=hypothetical protein
M-marchantiae_contig_6_1	Prodigal:002006	CDS	64283	64498	.	-	0	ID=AIGOOFII_00736;inference=ab initio prediction:Prodigal:002006;locus_tag=AIGOOFII_00736;product=hypothetical protein
M-marchantiae_contig_6_1	Prodigal:002006	CDS	64923	66056	.	+	0	ID=AIGOOFII_00737;Name=hhoA;gene=hhoA;inference=ab initio prediction:Prodigal:002006,similar to AA sequence:UniProtKB:P72780;locus_tag=AIGOOFII_00737;product=Putative serine protease HhoA
M-marchantiae_contig_6_1	Prodigal:002006	CDS	66157	66414	.	+	0	ID=AIGOOFII_00738;inference=ab initio prediction:Prodigal:002006;locus_tag=AIGOOFII_00738;product=hypothetical protein
M-marchantiae_contig_6_1	Prodigal:002006	CDS	66411	67124	.	+	0	ID=AIGOOFII_00739;inference=ab initio prediction:Prodigal:002006;locus_tag=AIGOOFII_00739;product=hypothetical protein
M-marchantiae_contig_6_1	Prodigal:002006	CDS	67265	68752	.	-	0	ID=AIGOOFII_00740;inference=ab initio prediction:Prodigal:002006;locus_tag=AIGOOFII_00740;product=hypothetical protein
M-marchantiae_contig_6_1	Prodigal:002006	CDS	69050	69394	.	+	0	ID=AIGOOFII_00741;inference=ab initio prediction:Prodigal:002006;locus_tag=AIGOOFII_00741;product=hypothetical protein
M-marchantiae_contig_6_1	Prodigal:002006	CDS	69512	70150	.	+	0	ID=AIGOOFII_00742;Name=clpS;gene=clpS;inference=ab initio prediction:Prodigal:002006,protein motif:HAMAP:MF_00302;locus_tag=AIGOOFII_00742;product=ATP-dependent Clp protease adapter protein ClpS
M-marchantiae_contig_6_1	Prodigal:002006	CDS	70174	72651	.	+	0	ID=AIGOOFII_00743;Name=clpA;db_xref=COG:COG0542;gene=clpA;inference=ab initio prediction:Prodigal:002006,similar to AA sequence:UniProtKB:P0ABH9;locus_tag=AIGOOFII_00743;product=ATP-dependent Clp protease ATP-binding subunit ClpA
M-marchantiae_contig_6_1	Prodigal:002006	CDS	73033	73308	.	+	0	ID=AIGOOFII_00744;inference=ab initio prediction:Prodigal:002006;locus_tag=AIGOOFII_00744;product=hypothetical protein
M-marchantiae_contig_6_1	Prodigal:002006	CDS	73312	74286	.	-	0	ID=AIGOOFII_00745;eC_number=2.1.1.44;Name=egtD;db_xref=COG:COG4301;gene=egtD;inference=ab initio prediction:Prodigal:002006,similar to AA sequence:UniProtKB:A0R5M8;locus_tag=AIGOOFII_00745;product=Histidine N-alpha-methyltransferase
M-marchantiae_contig_6_1	Prodigal:002006	CDS	74334	75608	.	-	0	ID=AIGOOFII_00746;eC_number=1.14.99.50;Name=egtB;db_xref=COG:COG1262;gene=egtB;inference=ab initio prediction:Prodigal:002006,similar to AA sequence:UniProtKB:O69671;locus_tag=AIGOOFII_00746;product=Hercynine oxygenase
M-marchantiae_contig_6_1	Prodigal:002006	CDS	75818	76681	.	+	0	ID=AIGOOFII_00747;eC_number=5.1.1.3;Name=murI;gene=murI;inference=ab initio prediction:Prodigal:002006,protein motif:HAMAP:MF_00258;locus_tag=AIGOOFII_00747;product=Glutamate racemase
M-marchantiae_contig_6_1	Prodigal:002006	CDS	76888	77505	.	+	0	ID=AIGOOFII_00748;Name=rpsD;db_xref=COG:COG0522;gene=rpsD;inference=ab initio prediction:Prodigal:002006,similar to AA sequence:UniProtKB:Q6N9G0;locus_tag=AIGOOFII_00748;product=30S ribosomal protein S4
M-marchantiae_contig_6_1	Prodigal:002006	CDS	77790	77984	.	-	0	ID=AIGOOFII_00749;inference=ab initio prediction:Prodigal:002006;locus_tag=AIGOOFII_00749;product=hypothetical protein
M-marchantiae_contig_6_1	Prodigal:002006	CDS	78160	79449	.	-	0	ID=AIGOOFII_00750;eC_number=2.3.3.16;Name=gltA;db_xref=COG:COG0372;gene=gltA;inference=ab initio prediction:Prodigal:002006,similar to AA sequence:UniProtKB:P14165;locus_tag=AIGOOFII_00750;product=Citrate synthase
M-marchantiae_contig_6_1	Prodigal:002006	CDS	79658	81085	.	-	0	ID=AIGOOFII_00751;eC_number=6.1.1.17;Name=gltX_1;db_xref=COG:COG0008;gene=gltX_1;inference=ab initio prediction:Prodigal:002006,similar to AA sequence:UniProtKB:P04805;locus_tag=AIGOOFII_00751;product=Glutamate--tRNA ligase
M-marchantiae_contig_6_1	Prodigal:002006	CDS	81282	83543	.	+	0	ID=AIGOOFII_00752;inference=ab initio prediction:Prodigal:002006;locus_tag=AIGOOFII_00752;product=hypothetical protein
M-marchantiae_contig_6_1	Prodigal:002006	CDS	83537	84280	.	-	0	ID=AIGOOFII_00753;eC_number=3.4.21.88;Name=lexA_1;db_xref=COG:COG1974;gene=lexA_1;inference=ab initio prediction:Prodigal:002006,similar to AA sequence:UniProtKB:Q9ZFA4;locus_tag=AIGOOFII_00753;product=LexA repressor
M-marchantiae_contig_6_1	Prodigal:002006	CDS	84549	85154	.	-	0	ID=AIGOOFII_00754;inference=ab initio prediction:Prodigal:002006;locus_tag=AIGOOFII_00754;product=hypothetical protein
M-marchantiae_contig_6_1	Prodigal:002006	CDS	85366	86058	.	-	0	ID=AIGOOFII_00755;Name=nanR;gene=nanR;inference=ab initio prediction:Prodigal:002006,protein motif:HAMAP:MF_01236;locus_tag=AIGOOFII_00755;product=HTH-type transcriptional repressor NanR
M-marchantiae_contig_6_1	Prodigal:002006	CDS	86857	88599	.	+	0	ID=AIGOOFII_00756;eC_number=4.1.1.8;Name=oxc;db_xref=COG:COG0028;gene=oxc;inference=ab initio prediction:Prodigal:002006,similar to AA sequence:UniProtKB:P40149;locus_tag=AIGOOFII_00756;product=Oxalyl-CoA decarboxylase
M-marchantiae_contig_6_1	Prodigal:002006	CDS	88795	90069	.	+	0	ID=AIGOOFII_00757;eC_number=2.8.3.16;Name=frc_1;db_xref=COG:COG1804;gene=frc_1;inference=ab initio prediction:Prodigal:002006,similar to AA sequence:UniProtKB:P69902;locus_tag=AIGOOFII_00757;product=Formyl-CoA:oxalate CoA-transferase
M-marchantiae_contig_6_1	Prodigal:002006	CDS	90243	90404	.	-	0	ID=AIGOOFII_00758;inference=ab initio prediction:Prodigal:002006;locus_tag=AIGOOFII_00758;product=hypothetical protein
M-marchantiae_contig_6_1	Prodigal:002006	CDS	90700	92577	.	-	0	ID=AIGOOFII_00759;inference=ab initio prediction:Prodigal:002006;locus_tag=AIGOOFII_00759;product=hypothetical protein
M-marchantiae_contig_6_1	Prodigal:002006	CDS	92634	92915	.	-	0	ID=AIGOOFII_00760;inference=ab initio prediction:Prodigal:002006;locus_tag=AIGOOFII_00760;product=hypothetical protein
M-marchantiae_contig_6_1	Prodigal:002006	CDS	93245	93661	.	-	0	ID=AIGOOFII_00761;inference=ab initio prediction:Prodigal:002006;locus_tag=AIGOOFII_00761;product=hypothetical protein
M-marchantiae_contig_7_1	Prodigal:002006	CDS	284	1030	.	-	0	ID=AIGOOFII_00762;db_xref=COG:COG0217;inference=ab initio prediction:Prodigal:002006,similar to AA sequence:UniProtKB:O67517;locus_tag=AIGOOFII_00762;product=putative transcriptional regulatory protein
M-marchantiae_contig_7_1	Prodigal:002006	CDS	1328	2077	.	-	0	ID=AIGOOFII_00763;eC_number=3.1.3.-;Name=cbbY;db_xref=COG:COG0637;gene=cbbY;inference=ab initio prediction:Prodigal:002006,similar to AA sequence:UniProtKB:P95649;locus_tag=AIGOOFII_00763;product=Protein CbbY
M-marchantiae_contig_7_1	Prodigal:002006	CDS	2071	2745	.	-	0	ID=AIGOOFII_00764;eC_number=5.1.3.1;Name=rpe;gene=rpe;inference=ab initio prediction:Prodigal:002006,similar to AA sequence:UniProtKB:P74061;locus_tag=AIGOOFII_00764;product=Ribulose-phosphate 3-epimerase
M-marchantiae_contig_7_1	Prodigal:002006	CDS	2840	3700	.	-	0	ID=AIGOOFII_00765;eC_number=2.7.1.19;Name=prkA;db_xref=COG:COG3954;gene=prkA;inference=ab initio prediction:Prodigal:002006,similar to AA sequence:UniProtKB:P12033;locus_tag=AIGOOFII_00765;product=Phosphoribulokinase 1
M-marchantiae_contig_7_1	Prodigal:002006	CDS	3735	4796	.	-	0	ID=AIGOOFII_00766;eC_number=3.1.3.11;Name=fbp;gene=fbp;inference=ab initio prediction:Prodigal:002006,protein motif:HAMAP:MF_01855;locus_tag=AIGOOFII_00766;product=Fructose-1%2C6-bisphosphatase class 1
M-marchantiae_contig_7_1	Prodigal:002006	CDS	4991	5947	.	+	0	ID=AIGOOFII_00767;Name=cmpR;db_xref=COG:COG0583;gene=cmpR;inference=ab initio prediction:Prodigal:002006,similar to AA sequence:UniProtKB:Q9F1R2;locus_tag=AIGOOFII_00767;product=HTH-type transcriptional activator CmpR
M-marchantiae_contig_7_1	Prodigal:002006	CDS	5944	7179	.	+	0	ID=AIGOOFII_00768;eC_number=1.18.1.-;Name=thcD;gene=thcD;inference=ab initio prediction:Prodigal:002006,similar to AA sequence:UniProtKB:P43494;locus_tag=AIGOOFII_00768;product=Rhodocoxin reductase
M-marchantiae_contig_7_1	Prodigal:002006	CDS	7328	7648	.	-	0	ID=AIGOOFII_00769;inference=ab initio prediction:Prodigal:002006;locus_tag=AIGOOFII_00769;product=hypothetical protein
M-marchantiae_contig_7_1	Prodigal:002006	CDS	7956	8450	.	+	0	ID=AIGOOFII_00770;inference=ab initio prediction:Prodigal:002006;locus_tag=AIGOOFII_00770;product=hypothetical protein
M-marchantiae_contig_7_1	Prodigal:002006	CDS	8586	8756	.	+	0	ID=AIGOOFII_00771;inference=ab initio prediction:Prodigal:002006;locus_tag=AIGOOFII_00771;product=hypothetical protein
M-marchantiae_contig_7_1	Prodigal:002006	CDS	9029	10003	.	+	0	ID=AIGOOFII_00772;eC_number=2.5.1.47;Name=cysK1;db_xref=COG:COG0031;gene=cysK1;inference=ab initio prediction:Prodigal:002006,similar to AA sequence:UniProtKB:P9WP55;locus_tag=AIGOOFII_00772;product=O-acetylserine sulfhydrylase
M-marchantiae_contig_7_1	Prodigal:002006	CDS	10097	11350	.	+	0	ID=AIGOOFII_00773;inference=ab initio prediction:Prodigal:002006;locus_tag=AIGOOFII_00773;product=hypothetical protein
M-marchantiae_contig_7_1	Prodigal:002006	CDS	11402	11752	.	+	0	ID=AIGOOFII_00774;inference=ab initio prediction:Prodigal:002006;locus_tag=AIGOOFII_00774;product=hypothetical protein
M-marchantiae_contig_7_1	Prodigal:002006	CDS	11753	12001	.	+	0	ID=AIGOOFII_00775;inference=ab initio prediction:Prodigal:002006;locus_tag=AIGOOFII_00775;product=hypothetical protein
M-marchantiae_contig_7_1	Prodigal:002006	CDS	12086	12265	.	+	0	ID=AIGOOFII_00776;inference=ab initio prediction:Prodigal:002006;locus_tag=AIGOOFII_00776;product=hypothetical protein
M-marchantiae_contig_7_1	Prodigal:002006	CDS	12391	14043	.	+	0	ID=AIGOOFII_00777;eC_number=6.2.1.3;db_xref=COG:COG0318;inference=ab initio prediction:Prodigal:002006,similar to AA sequence:UniProtKB:Q5SKN9;locus_tag=AIGOOFII_00777;product=Long-chain-fatty-acid--CoA ligase
M-marchantiae_contig_7_1	Prodigal:002006	CDS	14074	17046	.	-	0	ID=AIGOOFII_00778;inference=ab initio prediction:Prodigal:002006;locus_tag=AIGOOFII_00778;product=hypothetical protein
M-marchantiae_contig_7_1	Prodigal:002006	CDS	17534	19354	.	-	0	ID=AIGOOFII_00779;Name=typA;db_xref=COG:COG1217;gene=typA;inference=ab initio prediction:Prodigal:002006,similar to AA sequence:UniProtKB:P32132;locus_tag=AIGOOFII_00779;product=GTP-binding protein TypA/BipA
M-marchantiae_contig_7_1	Prodigal:002006	CDS	19759	20616	.	-	0	ID=AIGOOFII_00780;Name=rhaR_2;gene=rhaR_2;inference=ab initio prediction:Prodigal:002006,protein motif:HAMAP:MF_01533;locus_tag=AIGOOFII_00780;product=HTH-type transcriptional activator RhaR
M-marchantiae_contig_7_1	Prodigal:002006	CDS	20894	23104	.	+	0	ID=AIGOOFII_00781;Name=fcuA;gene=fcuA;inference=ab initio prediction:Prodigal:002006,similar to AA sequence:UniProtKB:Q05202;locus_tag=AIGOOFII_00781;product=Ferrichrome receptor FcuA
M-marchantiae_contig_7_1	Prodigal:002006	CDS	23107	24291	.	+	0	ID=AIGOOFII_00782;inference=ab initio prediction:Prodigal:002006;locus_tag=AIGOOFII_00782;product=hypothetical protein
M-marchantiae_contig_7_1	Prodigal:002006	CDS	24288	24473	.	+	0	ID=AIGOOFII_00783;inference=ab initio prediction:Prodigal:002006;locus_tag=AIGOOFII_00783;product=hypothetical protein
M-marchantiae_contig_7_1	Prodigal:002006	CDS	24536	25828	.	-	0	ID=AIGOOFII_00784;eC_number=3.5.1.16;Name=argE_1;gene=argE_1;inference=ab initio prediction:Prodigal:002006,protein motif:HAMAP:MF_01108;locus_tag=AIGOOFII_00784;product=Acetylornithine deacetylase
M-marchantiae_contig_7_1	Prodigal:002006	CDS	25904	26242	.	-	0	ID=AIGOOFII_00785;inference=ab initio prediction:Prodigal:002006;locus_tag=AIGOOFII_00785;product=hypothetical protein
M-marchantiae_contig_7_1	Prodigal:002006	CDS	26239	27759	.	-	0	ID=AIGOOFII_00786;inference=ab initio prediction:Prodigal:002006;locus_tag=AIGOOFII_00786;product=hypothetical protein
M-marchantiae_contig_7_1	Prodigal:002006	CDS	27756	28079	.	-	0	ID=AIGOOFII_00787;inference=ab initio prediction:Prodigal:002006;locus_tag=AIGOOFII_00787;product=hypothetical protein
M-marchantiae_contig_7_1	Prodigal:002006	CDS	28386	34160	.	+	0	ID=AIGOOFII_00788;eC_number=3.6.4.12;Name=recD2_2;gene=recD2_2;inference=ab initio prediction:Prodigal:002006,protein motif:HAMAP:MF_01488;locus_tag=AIGOOFII_00788;product=ATP-dependent RecD-like DNA helicase
M-marchantiae_contig_7_1	Prodigal:002006	CDS	34297	34506	.	-	0	ID=AIGOOFII_00789;inference=ab initio prediction:Prodigal:002006;locus_tag=AIGOOFII_00789;product=hypothetical protein
M-marchantiae_contig_7_1	Prodigal:002006	CDS	35351	36052	.	-	0	ID=AIGOOFII_00790;Name=phoB;db_xref=COG:COG0745;gene=phoB;inference=ab initio prediction:Prodigal:002006,similar to AA sequence:UniProtKB:P0AFJ5;locus_tag=AIGOOFII_00790;product=Phosphate regulon transcriptional regulatory protein PhoB
M-marchantiae_contig_7_1	Prodigal:002006	CDS	36144	36869	.	-	0	ID=AIGOOFII_00791;Name=phoU;db_xref=COG:COG0704;gene=phoU;inference=ab initio prediction:Prodigal:002006,similar to AA sequence:UniProtKB:Q51547;locus_tag=AIGOOFII_00791;product=Phosphate-specific transport system accessory protein PhoU 
M-marchantiae_contig_7_1	Prodigal:002006	CDS	36954	37772	.	-	0	ID=AIGOOFII_00792;eC_number=7.3.2.1;Name=pstB;db_xref=COG:COG1117;gene=pstB;inference=ab initio prediction:Prodigal:002006,similar to AA sequence:UniProtKB:P0AAH0;locus_tag=AIGOOFII_00792;product=Phosphate import ATP-binding protein PstB
M-marchantiae_contig_7_1	Prodigal:002006	CDS	37819	38712	.	-	0	ID=AIGOOFII_00793;Name=pstA;db_xref=COG:COG0581;gene=pstA;inference=ab initio prediction:Prodigal:002006,similar to AA sequence:UniProtKB:P07654;locus_tag=AIGOOFII_00793;product=Phosphate transport system permease protein PstA
M-marchantiae_contig_7_1	Prodigal:002006	CDS	38730	39704	.	-	0	ID=AIGOOFII_00794;Name=pstC;db_xref=COG:COG0573;gene=pstC;inference=ab initio prediction:Prodigal:002006,similar to AA sequence:UniProtKB:P0AGH8;locus_tag=AIGOOFII_00794;product=Phosphate transport system permease protein PstC
M-marchantiae_contig_7_1	Prodigal:002006	CDS	39844	40878	.	-	0	ID=AIGOOFII_00795;Name=pstS;db_xref=COG:COG0226;gene=pstS;inference=ab initio prediction:Prodigal:002006,similar to AA sequence:UniProtKB:P0AG82;locus_tag=AIGOOFII_00795;product=Phosphate-binding protein PstS
M-marchantiae_contig_7_1	Prodigal:002006	CDS	41170	41421	.	+	0	ID=AIGOOFII_00796;inference=ab initio prediction:Prodigal:002006;locus_tag=AIGOOFII_00796;product=hypothetical protein
M-marchantiae_contig_7_1	Prodigal:002006	CDS	41525	41734	.	-	0	ID=AIGOOFII_00797;inference=ab initio prediction:Prodigal:002006;locus_tag=AIGOOFII_00797;product=hypothetical protein
M-marchantiae_contig_7_1	Prodigal:002006	CDS	41835	43508	.	-	0	ID=AIGOOFII_00798;Name=recN;db_xref=COG:COG0497;gene=recN;inference=ab initio prediction:Prodigal:002006,similar to AA sequence:UniProtKB:P05824;locus_tag=AIGOOFII_00798;product=DNA repair protein RecN
M-marchantiae_contig_7_1	Prodigal:002006	CDS	43625	44503	.	-	0	ID=AIGOOFII_00799;Name=bamD;db_xref=COG:COG4105;gene=bamD;inference=ab initio prediction:Prodigal:002006,similar to AA sequence:UniProtKB:Q9K0B1;locus_tag=AIGOOFII_00799;product=Outer membrane protein assembly factor BamD
M-marchantiae_contig_7_1	Prodigal:002006	CDS	44726	45673	.	-	0	ID=AIGOOFII_00800;eC_number=3.5.1.108;Name=lpxC_1;db_xref=COG:COG0774;gene=lpxC_1;inference=ab initio prediction:Prodigal:002006,similar to AA sequence:UniProtKB:P0A725;locus_tag=AIGOOFII_00800;product=UDP-3-O-acyl-N-acetylglucosamine deacetylase
M-marchantiae_contig_7_1	Prodigal:002006	CDS	45990	47747	.	-	0	ID=AIGOOFII_00801;Name=ftsZ;gene=ftsZ;inference=ab initio prediction:Prodigal:002006,protein motif:HAMAP:MF_00909;locus_tag=AIGOOFII_00801;product=Cell division protein FtsZ
M-marchantiae_contig_7_1	Prodigal:002006	CDS	47871	49193	.	-	0	ID=AIGOOFII_00802;Name=ftsA;db_xref=COG:COG0849;gene=ftsA;inference=ab initio prediction:Prodigal:002006,similar to AA sequence:UniProtKB:Q9K0X8;locus_tag=AIGOOFII_00802;product=Cell division protein FtsA
M-marchantiae_contig_7_1	Prodigal:002006	CDS	49266	50240	.	-	0	ID=AIGOOFII_00803;Name=ftsQ;gene=ftsQ;inference=ab initio prediction:Prodigal:002006,protein motif:HAMAP:MF_00911;locus_tag=AIGOOFII_00803;product=Cell division protein FtsQ
M-marchantiae_contig_7_1	Prodigal:002006	CDS	50207	51130	.	-	0	ID=AIGOOFII_00804;eC_number=6.3.2.4;Name=ddlB;db_xref=COG:COG1181;gene=ddlB;inference=ab initio prediction:Prodigal:002006,similar to AA sequence:UniProtKB:P07862;locus_tag=AIGOOFII_00804;product=D-alanine--D-alanine ligase B
M-marchantiae_contig_7_1	Prodigal:002006	CDS	51246	52181	.	-	0	ID=AIGOOFII_00805;eC_number=1.3.1.98;Name=murB;db_xref=COG:COG0812;gene=murB;inference=ab initio prediction:Prodigal:002006,similar to AA sequence:UniProtKB:Q65JX9;locus_tag=AIGOOFII_00805;product=UDP-N-acetylenolpyruvoylglucosamine reductase
M-marchantiae_contig_7_1	Prodigal:002006	CDS	52178	52717	.	-	0	ID=AIGOOFII_00806;inference=ab initio prediction:Prodigal:002006;locus_tag=AIGOOFII_00806;product=hypothetical protein
M-marchantiae_contig_7_1	Prodigal:002006	CDS	52725	54131	.	-	0	ID=AIGOOFII_00807;eC_number=6.3.2.8;Name=murC;db_xref=COG:COG0773;gene=murC;inference=ab initio prediction:Prodigal:002006,similar to AA sequence:UniProtKB:Q9HW02;locus_tag=AIGOOFII_00807;product=UDP-N-acetylmuramate--L-alanine ligase
M-marchantiae_contig_7_1	Prodigal:002006	CDS	54187	55296	.	-	0	ID=AIGOOFII_00808;eC_number=2.4.1.227;Name=murG;db_xref=COG:COG0707;gene=murG;inference=ab initio prediction:Prodigal:002006,similar to AA sequence:UniProtKB:Q9HW01;locus_tag=AIGOOFII_00808;product=UDP-N-acetylglucosamine--N-acetylmuramyl-(pentapeptide) pyrophosphoryl-undecaprenol N-acetylglucosamine transferase
M-marchantiae_contig_7_1	Prodigal:002006	CDS	55293	56459	.	-	0	ID=AIGOOFII_00809;eC_number=2.4.1.129;Name=ftsW;gene=ftsW;inference=ab initio prediction:Prodigal:002006,similar to AA sequence:UniProtKB:B8H092;locus_tag=AIGOOFII_00809;product=putative peptidoglycan glycosyltransferase FtsW
M-marchantiae_contig_7_1	Prodigal:002006	CDS	57466	58650	.	+	0	ID=AIGOOFII_00810;db_xref=COG:COG0840;inference=ab initio prediction:Prodigal:002006,similar to AA sequence:UniProtKB:Q2W4T8;locus_tag=AIGOOFII_00810;product=Methyl-accepting chemotaxis protein
M-marchantiae_contig_7_1	Prodigal:002006	CDS	58716	58931	.	-	0	ID=AIGOOFII_00811;inference=ab initio prediction:Prodigal:002006;locus_tag=AIGOOFII_00811;product=hypothetical protein
M-marchantiae_contig_7_1	Prodigal:002006	CDS	59021	59251	.	-	0	ID=AIGOOFII_00812;inference=ab initio prediction:Prodigal:002006;locus_tag=AIGOOFII_00812;product=hypothetical protein
M-marchantiae_contig_7_1	Prodigal:002006	CDS	59344	60330	.	-	0	ID=AIGOOFII_00813;eC_number=3.6.-.-;Name=yjiA_1;db_xref=COG:COG0523;gene=yjiA_1;inference=ab initio prediction:Prodigal:002006,similar to AA sequence:UniProtKB:P24203;locus_tag=AIGOOFII_00813;product=P-loop guanosine triphosphatase YjiA
M-marchantiae_contig_7_1	Prodigal:002006	CDS	60384	60998	.	-	0	ID=AIGOOFII_00814;inference=ab initio prediction:Prodigal:002006;locus_tag=AIGOOFII_00814;product=hypothetical protein
M-marchantiae_contig_7_1	Prodigal:002006	CDS	61181	62128	.	+	0	ID=AIGOOFII_00815;inference=ab initio prediction:Prodigal:002006;locus_tag=AIGOOFII_00815;product=hypothetical protein
M-marchantiae_contig_7_1	Prodigal:002006	CDS	62164	63009	.	+	0	ID=AIGOOFII_00816;inference=ab initio prediction:Prodigal:002006;locus_tag=AIGOOFII_00816;product=hypothetical protein
M-marchantiae_contig_7_1	Prodigal:002006	CDS	63025	63624	.	+	0	ID=AIGOOFII_00817;inference=ab initio prediction:Prodigal:002006;locus_tag=AIGOOFII_00817;product=hypothetical protein
M-marchantiae_contig_7_1	Prodigal:002006	CDS	63700	64086	.	+	0	ID=AIGOOFII_00818;inference=ab initio prediction:Prodigal:002006;locus_tag=AIGOOFII_00818;product=hypothetical protein
M-marchantiae_contig_7_1	Prodigal:002006	CDS	64120	64839	.	+	0	ID=AIGOOFII_00819;Name=dipZ;db_xref=COG:COG0785;gene=dipZ;inference=ab initio prediction:Prodigal:002006,similar to AA sequence:UniProtKB:P9WG63;locus_tag=AIGOOFII_00819;product=Protein DipZ
M-marchantiae_contig_7_1	Prodigal:002006	CDS	65182	66006	.	+	0	ID=AIGOOFII_00820;eC_number=2.1.2.11;Name=panB;db_xref=COG:COG0413;gene=panB;inference=ab initio prediction:Prodigal:002006,similar to AA sequence:UniProtKB:P9WIL7;locus_tag=AIGOOFII_00820;product=3-methyl-2-oxobutanoate hydroxymethyltransferase
M-marchantiae_contig_7_1	Prodigal:002006	CDS	66050	66235	.	-	0	ID=AIGOOFII_00821;inference=ab initio prediction:Prodigal:002006;locus_tag=AIGOOFII_00821;product=hypothetical protein
M-marchantiae_contig_7_1	Prodigal:002006	CDS	66408	67703	.	-	0	ID=AIGOOFII_00822;Name=oxlT_1;gene=oxlT_1;inference=ab initio prediction:Prodigal:002006,similar to AA sequence:UniProtKB:Q51330;locus_tag=AIGOOFII_00822;product=Oxalate:formate antiporter
M-marchantiae_contig_7_1	Prodigal:002006	CDS	68268	70535	.	+	0	ID=AIGOOFII_00823;Name=fhuA_1;db_xref=COG:COG1629;gene=fhuA_1;inference=ab initio prediction:Prodigal:002006,similar to AA sequence:UniProtKB:P06971;locus_tag=AIGOOFII_00823;product=Ferrichrome outer membrane transporter/phage receptor
M-marchantiae_contig_7_1	Prodigal:002006	CDS	70563	72149	.	+	0	ID=AIGOOFII_00824;inference=ab initio prediction:Prodigal:002006;locus_tag=AIGOOFII_00824;product=hypothetical protein
M-marchantiae_contig_7_1	Prodigal:002006	CDS	72269	73381	.	+	0	ID=AIGOOFII_00825;Name=ada;db_xref=COG:COG0350;gene=ada;inference=ab initio prediction:Prodigal:002006,similar to AA sequence:UniProtKB:P06134;locus_tag=AIGOOFII_00825;product=Bifunctional transcriptional activator/DNA repair enzyme Ada
M-marchantiae_contig_7_1	Aragorn:001002	tRNA	73542	73616	.	+	.	ID=AIGOOFII_00826;inference=COORDINATES:profile:Aragorn:001002;locus_tag=AIGOOFII_00826;product=tRNA-Gly(ccc)
M-marchantiae_contig_7_1	Prodigal:002006	CDS	73649	74368	.	-	0	ID=AIGOOFII_00827;inference=ab initio prediction:Prodigal:002006;locus_tag=AIGOOFII_00827;product=hypothetical protein
M-marchantiae_contig_7_1	Prodigal:002006	CDS	74365	75003	.	-	0	ID=AIGOOFII_00828;Name=paiB;db_xref=COG:COG2808;gene=paiB;inference=ab initio prediction:Prodigal:002006,similar to AA sequence:UniProtKB:P21341;locus_tag=AIGOOFII_00828;product=Protease synthase and sporulation protein PAI 2
M-marchantiae_contig_7_1	Prodigal:002006	CDS	75059	76615	.	+	0	ID=AIGOOFII_00829;Name=gabR_1;db_xref=COG:COG1167;gene=gabR_1;inference=ab initio prediction:Prodigal:002006,similar to AA sequence:UniProtKB:P94426;locus_tag=AIGOOFII_00829;product=HTH-type transcriptional regulatory protein GabR
M-marchantiae_contig_7_1	Prodigal:002006	CDS	76779	76934	.	-	0	ID=AIGOOFII_00830;inference=ab initio prediction:Prodigal:002006;locus_tag=AIGOOFII_00830;product=hypothetical protein
M-marchantiae_contig_7_1	Prodigal:002006	CDS	77401	78210	.	-	0	ID=AIGOOFII_00831;inference=ab initio prediction:Prodigal:002006;locus_tag=AIGOOFII_00831;product=hypothetical protein
M-marchantiae_contig_7_1	Prodigal:002006	CDS	78622	79812	.	+	0	ID=AIGOOFII_00832;Name=nhaA_1;db_xref=COG:COG3004;gene=nhaA_1;inference=ab initio prediction:Prodigal:002006,similar to AA sequence:UniProtKB:Q56725;locus_tag=AIGOOFII_00832;product=Na(+)/H(+) antiporter NhaA
M-marchantiae_contig_7_1	Prodigal:002006	CDS	79824	80276	.	+	0	ID=AIGOOFII_00833;inference=ab initio prediction:Prodigal:002006;locus_tag=AIGOOFII_00833;product=hypothetical protein
M-marchantiae_contig_7_1	Prodigal:002006	CDS	80595	80804	.	-	0	ID=AIGOOFII_00834;Name=mopII;gene=mopII;inference=ab initio prediction:Prodigal:002006,similar to AA sequence:UniProtKB:P08854;locus_tag=AIGOOFII_00834;product=Molybdenum-pterin-binding protein 2
M-marchantiae_contig_7_1	Prodigal:002006	CDS	80813	81598	.	-	0	ID=AIGOOFII_00835;Name=modA;db_xref=COG:COG0725;gene=modA;inference=ab initio prediction:Prodigal:002006,similar to AA sequence:UniProtKB:Q8PHA1;locus_tag=AIGOOFII_00835;product=Molybdate-binding protein ModA
M-marchantiae_contig_7_1	Prodigal:002006	CDS	81722	82066	.	+	0	ID=AIGOOFII_00836;Name=mopA;db_xref=COG:COG2005;gene=mopA;inference=ab initio prediction:Prodigal:002006,similar to AA sequence:UniProtKB:Q08385;locus_tag=AIGOOFII_00836;product=Molybdenum-pterin-binding protein MopA
M-marchantiae_contig_7_1	Prodigal:002006	CDS	82108	83046	.	-	0	ID=AIGOOFII_00837;inference=ab initio prediction:Prodigal:002006;locus_tag=AIGOOFII_00837;product=hypothetical protein
M-marchantiae_contig_7_1	Prodigal:002006	CDS	83351	84046	.	-	0	ID=AIGOOFII_00838;Name=nagR;db_xref=COG:COG2188;gene=nagR;inference=ab initio prediction:Prodigal:002006,similar to AA sequence:UniProtKB:O34817;locus_tag=AIGOOFII_00838;product=HTH-type transcriptional repressor NagR
M-marchantiae_contig_7_1	Prodigal:002006	CDS	84136	85197	.	+	0	ID=AIGOOFII_00839;eC_number=2.7.1.15;Name=rbsK;db_xref=COG:COG0524;gene=rbsK;inference=ab initio prediction:Prodigal:002006,similar to AA sequence:UniProtKB:P0A9J6;locus_tag=AIGOOFII_00839;product=Ribokinase
M-marchantiae_contig_7_1	Prodigal:002006	CDS	85188	85706	.	+	0	ID=AIGOOFII_00840;inference=ab initio prediction:Prodigal:002006;locus_tag=AIGOOFII_00840;product=hypothetical protein
M-marchantiae_contig_7_1	Aragorn:001002	tRNA	86012	86096	.	-	.	ID=AIGOOFII_00841;inference=COORDINATES:profile:Aragorn:001002;locus_tag=AIGOOFII_00841;product=tRNA-Leu(cag)
M-marchantiae_contig_7_1	Prodigal:002006	CDS	86200	87762	.	-	0	ID=AIGOOFII_00842;eC_number=4.2.1.33;Name=leuC;db_xref=COG:COG0065;gene=leuC;inference=ab initio prediction:Prodigal:002006,similar to AA sequence:UniProtKB:P0A6A6;locus_tag=AIGOOFII_00842;product=3-isopropylmalate dehydratase large subunit
M-marchantiae_contig_7_1	Prodigal:002006	CDS	87860	88840	.	+	0	ID=AIGOOFII_00843;eC_number=1.1.1.215;db_xref=COG:COG1052;inference=ab initio prediction:Prodigal:002006,similar to AA sequence:UniProtKB:Q5FTU6;locus_tag=AIGOOFII_00843;product=2-ketogluconate reductase
M-marchantiae_contig_7_1	Prodigal:002006	CDS	88837	89805	.	+	0	ID=AIGOOFII_00844;inference=ab initio prediction:Prodigal:002006;locus_tag=AIGOOFII_00844;product=hypothetical protein
M-marchantiae_contig_7_1	Prodigal:002006	CDS	89834	90583	.	+	0	ID=AIGOOFII_00845;inference=ab initio prediction:Prodigal:002006,similar to AA sequence:UniProtKB:Q5ZRP2;locus_tag=AIGOOFII_00845;note=UPF0176 protein lpg2838;product=hypothetical protein
M-marchantiae_contig_7_1	Prodigal:002006	CDS	90596	90829	.	+	0	ID=AIGOOFII_00846;Name=slyX;gene=slyX;inference=ab initio prediction:Prodigal:002006,protein motif:HAMAP:MF_00715;locus_tag=AIGOOFII_00846;product=Protein SlyX
M-marchantiae_contig_7_1	Prodigal:002006	CDS	90926	93181	.	+	0	ID=AIGOOFII_00847;eC_number=2.5.1.16;Name=speE_3;gene=speE_3;inference=ab initio prediction:Prodigal:002006,protein motif:HAMAP:MF_00198;locus_tag=AIGOOFII_00847;product=Polyamine aminopropyltransferase
M-marchantiae_contig_7_1	Prodigal:002006	CDS	93184	94605	.	-	0	ID=AIGOOFII_00848;inference=ab initio prediction:Prodigal:002006;locus_tag=AIGOOFII_00848;product=hypothetical protein
M-marchantiae_contig_7_1	Prodigal:002006	CDS	94800	95336	.	+	0	ID=AIGOOFII_00849;Name=recX;gene=recX;inference=ab initio prediction:Prodigal:002006,protein motif:HAMAP:MF_01114;locus_tag=AIGOOFII_00849;product=Regulatory protein RecX
M-marchantiae_contig_7_1	Prodigal:002006	CDS	95460	96674	.	+	0	ID=AIGOOFII_00850;inference=ab initio prediction:Prodigal:002006;locus_tag=AIGOOFII_00850;product=hypothetical protein
M-marchantiae_contig_7_1	Prodigal:002006	CDS	96674	98257	.	+	0	ID=AIGOOFII_00851;inference=ab initio prediction:Prodigal:002006;locus_tag=AIGOOFII_00851;product=hypothetical protein
M-marchantiae_contig_7_1	Prodigal:002006	CDS	98259	100079	.	-	0	ID=AIGOOFII_00852;Name=ybaL;db_xref=COG:COG1226;gene=ybaL;inference=ab initio prediction:Prodigal:002006,similar to AA sequence:UniProtKB:P39830;locus_tag=AIGOOFII_00852;product=Putative cation/proton antiporter YbaL
M-marchantiae_contig_7_1	Prodigal:002006	CDS	100518	101675	.	+	0	ID=AIGOOFII_00853;inference=ab initio prediction:Prodigal:002006;locus_tag=AIGOOFII_00853;product=hypothetical protein
M-marchantiae_contig_7_1	Prodigal:002006	CDS	101800	102711	.	+	0	ID=AIGOOFII_00854;inference=ab initio prediction:Prodigal:002006;locus_tag=AIGOOFII_00854;product=hypothetical protein
M-marchantiae_contig_7_1	Prodigal:002006	CDS	102720	103910	.	-	0	ID=AIGOOFII_00855;inference=ab initio prediction:Prodigal:002006;locus_tag=AIGOOFII_00855;product=hypothetical protein
M-marchantiae_contig_7_1	Prodigal:002006	CDS	104069	104365	.	+	0	ID=AIGOOFII_00856;inference=ab initio prediction:Prodigal:002006;locus_tag=AIGOOFII_00856;product=hypothetical protein
M-marchantiae_contig_7_1	Prodigal:002006	CDS	104346	104705	.	+	0	ID=AIGOOFII_00857;inference=ab initio prediction:Prodigal:002006;locus_tag=AIGOOFII_00857;product=hypothetical protein
M-marchantiae_contig_7_1	Prodigal:002006	CDS	104749	107802	.	+	0	ID=AIGOOFII_00858;eC_number=2.7.7.7;Name=polA;db_xref=COG:COG0258;gene=polA;inference=ab initio prediction:Prodigal:002006,similar to AA sequence:UniProtKB:P00582;locus_tag=AIGOOFII_00858;product=DNA polymerase I
M-marchantiae_contig_7_1	Prodigal:002006	CDS	107930	108250	.	+	0	ID=AIGOOFII_00859;inference=ab initio prediction:Prodigal:002006;locus_tag=AIGOOFII_00859;product=hypothetical protein
M-marchantiae_contig_7_1	Prodigal:002006	CDS	108634	109356	.	+	0	ID=AIGOOFII_00860;inference=ab initio prediction:Prodigal:002006;locus_tag=AIGOOFII_00860;product=hypothetical protein
M-marchantiae_contig_7_1	Prodigal:002006	CDS	109459	110211	.	-	0	ID=AIGOOFII_00861;inference=ab initio prediction:Prodigal:002006;locus_tag=AIGOOFII_00861;product=hypothetical protein
M-marchantiae_contig_7_1	Prodigal:002006	CDS	110279	111103	.	-	0	ID=AIGOOFII_00862;eC_number=1.5.1.2;Name=proC_1;db_xref=COG:COG0345;gene=proC_1;inference=ab initio prediction:Prodigal:002006,similar to AA sequence:UniProtKB:P22008;locus_tag=AIGOOFII_00862;product=Pyrroline-5-carboxylate reductase
M-marchantiae_contig_7_1	Prodigal:002006	CDS	111100	111603	.	-	0	ID=AIGOOFII_00863;inference=ab initio prediction:Prodigal:002006;locus_tag=AIGOOFII_00863;product=hypothetical protein
M-marchantiae_contig_7_1	Prodigal:002006	CDS	111898	112212	.	-	0	ID=AIGOOFII_00864;Name=ubiK;gene=ubiK;inference=ab initio prediction:Prodigal:002006,protein motif:HAMAP:MF_02216;locus_tag=AIGOOFII_00864;product=Ubiquinone biosynthesis accessory factor UbiK
M-marchantiae_contig_7_1	Prodigal:002006	CDS	112413	112811	.	+	0	ID=AIGOOFII_00865;inference=ab initio prediction:Prodigal:002006;locus_tag=AIGOOFII_00865;product=hypothetical protein
M-marchantiae_contig_8_1	Prodigal:002006	CDS	236	613	.	+	0	ID=AIGOOFII_00866;inference=ab initio prediction:Prodigal:002006;locus_tag=AIGOOFII_00866;product=hypothetical protein
M-marchantiae_contig_8_1	Prodigal:002006	CDS	728	1462	.	-	0	ID=AIGOOFII_00867;inference=ab initio prediction:Prodigal:002006;locus_tag=AIGOOFII_00867;product=hypothetical protein
M-marchantiae_contig_8_1	Prodigal:002006	CDS	1546	2814	.	-	0	ID=AIGOOFII_00868;inference=ab initio prediction:Prodigal:002006;locus_tag=AIGOOFII_00868;product=hypothetical protein
M-marchantiae_contig_8_1	Prodigal:002006	CDS	3018	4442	.	+	0	ID=AIGOOFII_00869;eC_number=2.7.13.3;Name=regB;gene=regB;inference=ab initio prediction:Prodigal:002006,similar to AA sequence:UniProtKB:Q3J6C1;locus_tag=AIGOOFII_00869;product=Sensor histidine kinase RegB
M-marchantiae_contig_8_1	Prodigal:002006	CDS	4482	5084	.	+	0	ID=AIGOOFII_00870;Name=regA;db_xref=COG:COG4567;gene=regA;inference=ab initio prediction:Prodigal:002006,similar to AA sequence:UniProtKB:Q53228;locus_tag=AIGOOFII_00870;product=Photosynthetic apparatus regulatory protein RegA
M-marchantiae_contig_8_1	Prodigal:002006	CDS	5184	5429	.	+	0	ID=AIGOOFII_00871;inference=ab initio prediction:Prodigal:002006;locus_tag=AIGOOFII_00871;product=hypothetical protein
M-marchantiae_contig_8_1	Prodigal:002006	CDS	5584	5823	.	+	0	ID=AIGOOFII_00872;eC_number=6.3.5.3;Name=purS;db_xref=COG:COG1828;gene=purS;inference=ab initio prediction:Prodigal:002006,similar to AA sequence:UniProtKB:P12049;locus_tag=AIGOOFII_00872;product=Phosphoribosylformylglycinamidine synthase subunit PurS
M-marchantiae_contig_8_1	Prodigal:002006	CDS	5823	6503	.	+	0	ID=AIGOOFII_00873;eC_number=6.3.5.3;Name=purQ;db_xref=COG:COG0047;gene=purQ;inference=ab initio prediction:Prodigal:002006,similar to AA sequence:UniProtKB:P12041;locus_tag=AIGOOFII_00873;product=Phosphoribosylformylglycinamidine synthase subunit PurQ
M-marchantiae_contig_8_1	Prodigal:002006	CDS	6649	7194	.	-	0	ID=AIGOOFII_00874;eC_number=2.4.2.7;Name=apt;db_xref=COG:COG0503;gene=apt;inference=ab initio prediction:Prodigal:002006,similar to AA sequence:UniProtKB:P69503;locus_tag=AIGOOFII_00874;product=Adenine phosphoribosyltransferase
M-marchantiae_contig_8_1	Prodigal:002006	CDS	7279	8073	.	-	0	ID=AIGOOFII_00875;eC_number=3.1.3.25;Name=suhB_1;db_xref=COG:COG0483;gene=suhB_1;inference=ab initio prediction:Prodigal:002006,similar to AA sequence:UniProtKB:P0ADG4;locus_tag=AIGOOFII_00875;product=Inositol-1-monophosphatase
M-marchantiae_contig_8_1	Prodigal:002006	CDS	8213	9262	.	-	0	ID=AIGOOFII_00876;inference=ab initio prediction:Prodigal:002006;locus_tag=AIGOOFII_00876;product=hypothetical protein
M-marchantiae_contig_8_1	Prodigal:002006	CDS	9259	9918	.	-	0	ID=AIGOOFII_00877;eC_number=2.5.1.3;Name=thiE_1;gene=thiE_1;inference=ab initio prediction:Prodigal:002006,protein motif:HAMAP:MF_00097;locus_tag=AIGOOFII_00877;product=Thiamine-phosphate synthase
M-marchantiae_contig_8_1	Prodigal:002006	CDS	9937	11007	.	-	0	ID=AIGOOFII_00878;eC_number=4.1.2.13;Name=fda;db_xref=COG:COG0191;gene=fda;inference=ab initio prediction:Prodigal:002006,similar to AA sequence:UniProtKB:Q8YNK2;locus_tag=AIGOOFII_00878;product=Fructose-bisphosphate aldolase
M-marchantiae_contig_8_1	Prodigal:002006	CDS	11245	12447	.	-	0	ID=AIGOOFII_00879;eC_number=2.7.2.3;Name=pgk;db_xref=COG:COG0126;gene=pgk;inference=ab initio prediction:Prodigal:002006,similar to AA sequence:UniProtKB:Q81X75;locus_tag=AIGOOFII_00879;product=Phosphoglycerate kinase
M-marchantiae_contig_8_1	Prodigal:002006	CDS	12476	12871	.	-	0	ID=AIGOOFII_00880;inference=ab initio prediction:Prodigal:002006;locus_tag=AIGOOFII_00880;product=hypothetical protein
M-marchantiae_contig_8_1	Prodigal:002006	CDS	13075	14082	.	-	0	ID=AIGOOFII_00881;eC_number=1.2.1.12;Name=gap1;db_xref=COG:COG0057;gene=gap1;inference=ab initio prediction:Prodigal:002006,similar to AA sequence:UniProtKB:Q4MQ58;locus_tag=AIGOOFII_00881;product=Glyceraldehyde-3-phosphate dehydrogenase 1
M-marchantiae_contig_8_1	Prodigal:002006	CDS	14508	14804	.	+	0	ID=AIGOOFII_00882;inference=ab initio prediction:Prodigal:002006;locus_tag=AIGOOFII_00882;product=hypothetical protein
M-marchantiae_contig_8_1	Prodigal:002006	CDS	14835	15194	.	+	0	ID=AIGOOFII_00883;inference=ab initio prediction:Prodigal:002006;locus_tag=AIGOOFII_00883;product=hypothetical protein
M-marchantiae_contig_8_1	Prodigal:002006	CDS	15409	15996	.	+	0	ID=AIGOOFII_00884;eC_number=6.3.3.2;Name=ygfA;db_xref=COG:COG0212;gene=ygfA;inference=ab initio prediction:Prodigal:002006,similar to AA sequence:UniProtKB:P0AC28;locus_tag=AIGOOFII_00884;product=5-formyltetrahydrofolate cyclo-ligase
M-marchantiae_contig_8_1	Prodigal:002006	CDS	16006	16827	.	+	0	ID=AIGOOFII_00885;eC_number=3.1.4.16;Name=ymdB_1;db_xref=COG:COG1692;gene=ymdB_1;inference=ab initio prediction:Prodigal:002006,similar to AA sequence:UniProtKB:O31775;locus_tag=AIGOOFII_00885;product=2'%2C3'-cyclic-nucleotide 2'-phosphodiesterase
M-marchantiae_contig_8_1	Prodigal:002006	CDS	16967	17872	.	+	0	ID=AIGOOFII_00886;inference=ab initio prediction:Prodigal:002006;locus_tag=AIGOOFII_00886;product=hypothetical protein
M-marchantiae_contig_8_1	Prodigal:002006	CDS	17962	18255	.	+	0	ID=AIGOOFII_00887;inference=ab initio prediction:Prodigal:002006;locus_tag=AIGOOFII_00887;product=hypothetical protein
M-marchantiae_contig_8_1	Prodigal:002006	CDS	18507	19472	.	+	0	ID=AIGOOFII_00888;inference=ab initio prediction:Prodigal:002006;locus_tag=AIGOOFII_00888;product=hypothetical protein
M-marchantiae_contig_8_1	Prodigal:002006	CDS	19472	20485	.	+	0	ID=AIGOOFII_00889;Name=ompA_1;gene=ompA_1;inference=ab initio prediction:Prodigal:002006,protein motif:HAMAP:MF_00842;locus_tag=AIGOOFII_00889;product=Outer membrane protein A
M-marchantiae_contig_8_1	Prodigal:002006	CDS	20496	20600	.	-	0	ID=AIGOOFII_00890;inference=ab initio prediction:Prodigal:002006;locus_tag=AIGOOFII_00890;product=hypothetical protein
M-marchantiae_contig_8_1	Prodigal:002006	CDS	20992	21705	.	-	0	ID=AIGOOFII_00891;eC_number=3.6.3.-;Name=lolD;db_xref=COG:COG1136;gene=lolD;inference=ab initio prediction:Prodigal:002006,similar to AA sequence:UniProtKB:P75957;locus_tag=AIGOOFII_00891;product=Lipoprotein-releasing system ATP-binding protein LolD
M-marchantiae_contig_8_1	Prodigal:002006	CDS	21722	23026	.	-	0	ID=AIGOOFII_00892;Name=lolE;db_xref=COG:COG4591;gene=lolE;inference=ab initio prediction:Prodigal:002006,similar to AA sequence:UniProtKB:P75958;locus_tag=AIGOOFII_00892;product=Lipoprotein-releasing system transmembrane protein LolE
M-marchantiae_contig_8_1	Prodigal:002006	CDS	23034	24359	.	-	0	ID=AIGOOFII_00893;eC_number=6.1.1.15;Name=proS;db_xref=COG:COG0442;gene=proS;inference=ab initio prediction:Prodigal:002006,similar to AA sequence:UniProtKB:Q6N5P6;locus_tag=AIGOOFII_00893;product=Proline--tRNA ligase
M-marchantiae_contig_8_1	Prodigal:002006	CDS	24800	25144	.	-	0	ID=AIGOOFII_00894;inference=ab initio prediction:Prodigal:002006;locus_tag=AIGOOFII_00894;product=hypothetical protein
M-marchantiae_contig_8_1	Prodigal:002006	CDS	25141	25545	.	-	0	ID=AIGOOFII_00895;eC_number=5.1.99.-;Name=epi;db_xref=COG:COG0346;gene=epi;inference=ab initio prediction:Prodigal:002006,similar to AA sequence:UniProtKB:Q3IZP4;locus_tag=AIGOOFII_00895;product=Ethylmalonyl-CoA/methylmalonyl-CoA epimerase
M-marchantiae_contig_8_1	Prodigal:002006	CDS	25748	27421	.	-	0	ID=AIGOOFII_00896;eC_number=3.1.-.-;Name=rnj_1;db_xref=COG:COG0595;gene=rnj_1;inference=ab initio prediction:Prodigal:002006,similar to AA sequence:UniProtKB:A0QVT2;locus_tag=AIGOOFII_00896;product=Ribonuclease J
M-marchantiae_contig_8_1	Prodigal:002006	CDS	27434	28165	.	-	0	ID=AIGOOFII_00897;eC_number=6.3.4.15;Name=birA;db_xref=COG:COG0340;gene=birA;inference=ab initio prediction:Prodigal:002006,similar to AA sequence:UniProtKB:P0CI75;locus_tag=AIGOOFII_00897;product=Bifunctional ligase/repressor BirA
M-marchantiae_contig_8_1	Prodigal:002006	CDS	28272	29714	.	-	0	ID=AIGOOFII_00898;eC_number=7.1.1.-;Name=nuoN;db_xref=COG:COG1007;gene=nuoN;inference=ab initio prediction:Prodigal:002006,similar to AA sequence:UniProtKB:A1B479;locus_tag=AIGOOFII_00898;product=NADH-quinone oxidoreductase subunit N
M-marchantiae_contig_8_1	Prodigal:002006	CDS	29729	31249	.	-	0	ID=AIGOOFII_00899;eC_number=7.1.1.-;Name=nuoM;db_xref=COG:COG1008;gene=nuoM;inference=ab initio prediction:Prodigal:002006,similar to AA sequence:UniProtKB:P0AFE8;locus_tag=AIGOOFII_00899;product=NADH-quinone oxidoreductase subunit M
M-marchantiae_contig_8_1	Prodigal:002006	CDS	31297	33402	.	-	0	ID=AIGOOFII_00900;eC_number=7.1.1.-;Name=nuoL;db_xref=COG:COG1009;gene=nuoL;inference=ab initio prediction:Prodigal:002006,similar to AA sequence:UniProtKB:P9WIW1;locus_tag=AIGOOFII_00900;product=NADH-quinone oxidoreductase subunit L
M-marchantiae_contig_8_1	Prodigal:002006	CDS	33505	33810	.	-	0	ID=AIGOOFII_00901;eC_number=7.1.1.-;Name=nuoK;db_xref=COG:COG0713;gene=nuoK;inference=ab initio prediction:Prodigal:002006,similar to AA sequence:UniProtKB:A1B482;locus_tag=AIGOOFII_00901;product=NADH-quinone oxidoreductase subunit K
M-marchantiae_contig_8_1	Prodigal:002006	CDS	33839	34459	.	-	0	ID=AIGOOFII_00902;eC_number=7.1.1.-;Name=nuoJ;db_xref=COG:COG0839;gene=nuoJ;inference=ab initio prediction:Prodigal:002006,similar to AA sequence:UniProtKB:P0AFE0;locus_tag=AIGOOFII_00902;product=NADH-quinone oxidoreductase subunit J
M-marchantiae_contig_8_1	Prodigal:002006	CDS	34581	35069	.	-	0	ID=AIGOOFII_00903;eC_number=7.1.1.-;Name=nuoI;db_xref=COG:COG1143;gene=nuoI;inference=ab initio prediction:Prodigal:002006,similar to AA sequence:UniProtKB:A1B486;locus_tag=AIGOOFII_00903;product=NADH-quinone oxidoreductase subunit I
M-marchantiae_contig_8_1	Prodigal:002006	CDS	35094	36110	.	-	0	ID=AIGOOFII_00904;eC_number=7.1.1.-;Name=nuoH;db_xref=COG:COG1005;gene=nuoH;inference=ab initio prediction:Prodigal:002006,similar to AA sequence:UniProtKB:P42032;locus_tag=AIGOOFII_00904;product=NADH-quinone oxidoreductase subunit H
M-marchantiae_contig_8_1	Prodigal:002006	CDS	36123	38204	.	-	0	ID=AIGOOFII_00905;eC_number=7.1.1.-;Name=nqo3;db_xref=COG:COG1034;gene=nqo3;inference=ab initio prediction:Prodigal:002006,similar to AA sequence:UniProtKB:P29915;locus_tag=AIGOOFII_00905;product=NADH-quinone oxidoreductase chain 3
M-marchantiae_contig_8_1	Prodigal:002006	CDS	38392	39693	.	-	0	ID=AIGOOFII_00906;eC_number=7.1.1.-;Name=nqo1;db_xref=COG:COG1894;gene=nqo1;inference=ab initio prediction:Prodigal:002006,similar to AA sequence:UniProtKB:P29913;locus_tag=AIGOOFII_00906;product=NADH-quinone oxidoreductase chain 1
M-marchantiae_contig_8_1	Prodigal:002006	CDS	39695	40768	.	-	0	ID=AIGOOFII_00907;inference=ab initio prediction:Prodigal:002006;locus_tag=AIGOOFII_00907;product=hypothetical protein
M-marchantiae_contig_8_1	Prodigal:002006	CDS	40791	41981	.	-	0	ID=AIGOOFII_00908;eC_number=7.1.1.-;Name=nuoD;db_xref=COG:COG0649;gene=nuoD;inference=ab initio prediction:Prodigal:002006,similar to AA sequence:UniProtKB:A1B495;locus_tag=AIGOOFII_00908;product=NADH-quinone oxidoreductase subunit D
M-marchantiae_contig_8_1	Prodigal:002006	CDS	42004	42648	.	-	0	ID=AIGOOFII_00909;eC_number=7.1.1.-;Name=nqo5;db_xref=COG:COG0852;gene=nqo5;inference=ab initio prediction:Prodigal:002006,similar to AA sequence:UniProtKB:P29917;locus_tag=AIGOOFII_00909;product=NADH-quinone oxidoreductase chain 5
M-marchantiae_contig_8_1	Prodigal:002006	CDS	42658	43245	.	-	0	ID=AIGOOFII_00910;eC_number=7.1.1.-;Name=nuoB;db_xref=COG:COG0377;gene=nuoB;inference=ab initio prediction:Prodigal:002006,similar to AA sequence:UniProtKB:A1B497;locus_tag=AIGOOFII_00910;product=NADH-quinone oxidoreductase subunit B
M-marchantiae_contig_8_1	Prodigal:002006	CDS	43297	43662	.	-	0	ID=AIGOOFII_00911;eC_number=7.1.1.-;Name=ndhC;gene=ndhC;inference=ab initio prediction:Prodigal:002006,similar to AA sequence:UniProtKB:P19045;locus_tag=AIGOOFII_00911;product=NAD(P)H-quinone oxidoreductase subunit 3
M-marchantiae_contig_8_1	Prodigal:002006	CDS	44111	45244	.	+	0	ID=AIGOOFII_00912;eC_number=2.4.1.250;Name=mshA_1;gene=mshA_1;inference=ab initio prediction:Prodigal:002006,protein motif:HAMAP:MF_01695;locus_tag=AIGOOFII_00912;product=D-inositol-3-phosphate glycosyltransferase
M-marchantiae_contig_8_1	Prodigal:002006	CDS	45540	47873	.	+	0	ID=AIGOOFII_00913;inference=ab initio prediction:Prodigal:002006;locus_tag=AIGOOFII_00913;product=hypothetical protein
M-marchantiae_contig_8_1	Prodigal:002006	CDS	48359	48880	.	-	0	ID=AIGOOFII_00914;Name=infC;db_xref=COG:COG0290;gene=infC;inference=ab initio prediction:Prodigal:002006,similar to AA sequence:UniProtKB:P0A707;locus_tag=AIGOOFII_00914;product=Translation initiation factor IF-3
M-marchantiae_contig_8_1	Prodigal:002006	CDS	49071	50297	.	-	0	ID=AIGOOFII_00915;eC_number=2.4.1.250;Name=mshA_2;gene=mshA_2;inference=ab initio prediction:Prodigal:002006,protein motif:HAMAP:MF_01695;locus_tag=AIGOOFII_00915;product=D-inositol-3-phosphate glycosyltransferase
M-marchantiae_contig_8_1	Prodigal:002006	CDS	50475	51254	.	+	0	ID=AIGOOFII_00916;eC_number=4.2.99.20;Name=menH_1;gene=menH_1;inference=ab initio prediction:Prodigal:002006,protein motif:HAMAP:MF_01660;locus_tag=AIGOOFII_00916;product=2-succinyl-6-hydroxy-2%2C4-cyclohexadiene-1-carboxylate synthase
M-marchantiae_contig_8_1	Prodigal:002006	CDS	51268	51552	.	-	0	ID=AIGOOFII_00917;inference=ab initio prediction:Prodigal:002006;locus_tag=AIGOOFII_00917;product=hypothetical protein
M-marchantiae_contig_8_1	Prodigal:002006	CDS	51621	52058	.	-	0	ID=AIGOOFII_00918;Name=ibpA_1;db_xref=COG:COG0071;gene=ibpA_1;inference=ab initio prediction:Prodigal:002006,similar to AA sequence:UniProtKB:P0C054;locus_tag=AIGOOFII_00918;product=Small heat shock protein IbpA
M-marchantiae_contig_8_1	Prodigal:002006	CDS	52686	53240	.	+	0	ID=AIGOOFII_00919;inference=ab initio prediction:Prodigal:002006;locus_tag=AIGOOFII_00919;product=hypothetical protein
M-marchantiae_contig_8_1	Prodigal:002006	CDS	53367	54065	.	+	0	ID=AIGOOFII_00920;Name=exbB;db_xref=COG:COG0811;gene=exbB;inference=ab initio prediction:Prodigal:002006,similar to AA sequence:UniProtKB:P0ABU7;locus_tag=AIGOOFII_00920;product=Biopolymer transport protein ExbB
M-marchantiae_contig_8_1	Prodigal:002006	CDS	54178	54663	.	+	0	ID=AIGOOFII_00921;Name=exbD_1;db_xref=COG:COG0848;gene=exbD_1;inference=ab initio prediction:Prodigal:002006,similar to AA sequence:UniProtKB:P0ABV2;locus_tag=AIGOOFII_00921;product=Biopolymer transport protein ExbD
M-marchantiae_contig_8_1	Prodigal:002006	CDS	54669	55673	.	+	0	ID=AIGOOFII_00922;inference=ab initio prediction:Prodigal:002006;locus_tag=AIGOOFII_00922;product=hypothetical protein
M-marchantiae_contig_8_1	Prodigal:002006	CDS	55712	56236	.	+	0	ID=AIGOOFII_00923;inference=ab initio prediction:Prodigal:002006;locus_tag=AIGOOFII_00923;product=hypothetical protein
M-marchantiae_contig_8_1	Prodigal:002006	CDS	56356	56670	.	+	0	ID=AIGOOFII_00924;inference=ab initio prediction:Prodigal:002006;locus_tag=AIGOOFII_00924;product=hypothetical protein
M-marchantiae_contig_8_1	Prodigal:002006	CDS	56862	57017	.	+	0	ID=AIGOOFII_00925;inference=ab initio prediction:Prodigal:002006;locus_tag=AIGOOFII_00925;product=hypothetical protein
M-marchantiae_contig_8_1	Prodigal:002006	CDS	57048	57302	.	-	0	ID=AIGOOFII_00926;inference=ab initio prediction:Prodigal:002006;locus_tag=AIGOOFII_00926;product=hypothetical protein
M-marchantiae_contig_8_1	Prodigal:002006	CDS	57600	57959	.	+	0	ID=AIGOOFII_00927;inference=ab initio prediction:Prodigal:002006;locus_tag=AIGOOFII_00927;product=hypothetical protein
M-marchantiae_contig_8_1	Prodigal:002006	CDS	58035	58439	.	-	0	ID=AIGOOFII_00928;Name=flbT;gene=flbT;inference=ab initio prediction:Prodigal:002006,protein motif:HAMAP:MF_00783;locus_tag=AIGOOFII_00928;product=flagellum biosynthesis repressor protein FlbT
M-marchantiae_contig_8_1	Prodigal:002006	CDS	58773	59987	.	+	0	ID=AIGOOFII_00929;inference=ab initio prediction:Prodigal:002006;locus_tag=AIGOOFII_00929;product=hypothetical protein
M-marchantiae_contig_8_1	Prodigal:002006	CDS	60139	61353	.	+	0	ID=AIGOOFII_00930;inference=ab initio prediction:Prodigal:002006;locus_tag=AIGOOFII_00930;product=hypothetical protein
M-marchantiae_contig_8_1	Prodigal:002006	CDS	61443	61820	.	-	0	ID=AIGOOFII_00931;inference=ab initio prediction:Prodigal:002006;locus_tag=AIGOOFII_00931;product=hypothetical protein
M-marchantiae_contig_8_1	Prodigal:002006	CDS	61979	63112	.	-	0	ID=AIGOOFII_00932;eC_number=7.3.2.5;Name=modC;db_xref=COG:COG1118;gene=modC;inference=ab initio prediction:Prodigal:002006,similar to AA sequence:UniProtKB:P9WQL3;locus_tag=AIGOOFII_00932;product=Molybdenum import ATP-binding protein ModC
M-marchantiae_contig_8_1	Prodigal:002006	CDS	63109	63801	.	-	0	ID=AIGOOFII_00933;Name=modB;db_xref=COG:COG4149;gene=modB;inference=ab initio prediction:Prodigal:002006,similar to AA sequence:UniProtKB:P0AF01;locus_tag=AIGOOFII_00933;product=Molybdenum transport system permease protein ModB
M-marchantiae_contig_8_1	Prodigal:002006	CDS	63934	64149	.	-	0	ID=AIGOOFII_00934;inference=ab initio prediction:Prodigal:002006;locus_tag=AIGOOFII_00934;product=hypothetical protein
M-marchantiae_contig_8_1	Prodigal:002006	CDS	64275	65192	.	+	0	ID=AIGOOFII_00935;eC_number=2.1.1.297;Name=prmC_1;gene=prmC_1;inference=ab initio prediction:Prodigal:002006,protein motif:HAMAP:MF_02126;locus_tag=AIGOOFII_00935;product=Release factor glutamine methyltransferase
M-marchantiae_contig_8_1	Prodigal:002006	CDS	65234	67075	.	+	0	ID=AIGOOFII_00936;inference=ab initio prediction:Prodigal:002006;locus_tag=AIGOOFII_00936;product=hypothetical protein
M-marchantiae_contig_8_1	Prodigal:002006	CDS	67114	68388	.	+	0	ID=AIGOOFII_00937;eC_number=1.4.99.-;Name=dadA;db_xref=COG:COG0665;gene=dadA;inference=ab initio prediction:Prodigal:002006,similar to AA sequence:UniProtKB:P0A6J5;locus_tag=AIGOOFII_00937;product=D-amino acid dehydrogenase
M-marchantiae_contig_8_1	Prodigal:002006	CDS	68530	70707	.	+	0	ID=AIGOOFII_00938;eC_number=1.8.1.8;Name=dsbD_1;gene=dsbD_1;inference=ab initio prediction:Prodigal:002006,protein motif:HAMAP:MF_00399;locus_tag=AIGOOFII_00938;product=Thiol:disulfide interchange protein DsbD
M-marchantiae_contig_8_1	Prodigal:002006	CDS	70713	71354	.	+	0	ID=AIGOOFII_00939;Name=resA;gene=resA;inference=ab initio prediction:Prodigal:002006,protein motif:HAMAP:MF_01319;locus_tag=AIGOOFII_00939;product=Thiol-disulfide oxidoreductase ResA
M-marchantiae_contig_8_1	Prodigal:002006	CDS	71379	72557	.	-	0	ID=AIGOOFII_00940;inference=ab initio prediction:Prodigal:002006;locus_tag=AIGOOFII_00940;product=hypothetical protein
M-marchantiae_contig_8_1	Prodigal:002006	CDS	72748	73980	.	+	0	ID=AIGOOFII_00941;Name=entS_1;db_xref=COG:COG0477;gene=entS_1;inference=ab initio prediction:Prodigal:002006,similar to AA sequence:UniProtKB:P24077;locus_tag=AIGOOFII_00941;product=Enterobactin exporter EntS
M-marchantiae_contig_8_1	Prodigal:002006	CDS	74137	75195	.	+	0	ID=AIGOOFII_00942;inference=ab initio prediction:Prodigal:002006;locus_tag=AIGOOFII_00942;product=hypothetical protein
M-marchantiae_contig_8_1	Prodigal:002006	CDS	75199	76530	.	-	0	ID=AIGOOFII_00943;Name=tolB;db_xref=COG:COG0823;gene=tolB;inference=ab initio prediction:Prodigal:002006,similar to AA sequence:UniProtKB:Q83F59;locus_tag=AIGOOFII_00943;product=Tol-Pal system protein TolB
M-marchantiae_contig_8_1	Prodigal:002006	CDS	76748	78127	.	-	0	ID=AIGOOFII_00944;inference=ab initio prediction:Prodigal:002006;locus_tag=AIGOOFII_00944;product=hypothetical protein
M-marchantiae_contig_8_1	Prodigal:002006	CDS	78142	78585	.	-	0	ID=AIGOOFII_00945;Name=exbD_2;db_xref=COG:COG0848;gene=exbD_2;inference=ab initio prediction:Prodigal:002006,similar to AA sequence:UniProtKB:P0ABV2;locus_tag=AIGOOFII_00945;product=Biopolymer transport protein ExbD
M-marchantiae_contig_8_1	Prodigal:002006	CDS	78617	79333	.	-	0	ID=AIGOOFII_00946;Name=tolQ;db_xref=COG:COG0811;gene=tolQ;inference=ab initio prediction:Prodigal:002006,similar to AA sequence:UniProtKB:P0ABU9;locus_tag=AIGOOFII_00946;product=Tol-Pal system protein TolQ
M-marchantiae_contig_8_1	Prodigal:002006	CDS	79665	80963	.	+	0	ID=AIGOOFII_00947;inference=ab initio prediction:Prodigal:002006;locus_tag=AIGOOFII_00947;product=hypothetical protein
M-marchantiae_contig_8_1	Prodigal:002006	CDS	81012	81425	.	-	0	ID=AIGOOFII_00948;eC_number=3.1.2.-;Name=ybgC;db_xref=COG:COG0824;gene=ybgC;inference=ab initio prediction:Prodigal:002006,similar to AA sequence:UniProtKB:P0A8Z3;locus_tag=AIGOOFII_00948;product=Acyl-CoA thioester hydrolase YbgC
M-marchantiae_contig_8_1	Prodigal:002006	CDS	81422	82366	.	-	0	ID=AIGOOFII_00949;inference=ab initio prediction:Prodigal:002006;locus_tag=AIGOOFII_00949;product=hypothetical protein
M-marchantiae_contig_8_1	Prodigal:002006	CDS	82472	83572	.	-	0	ID=AIGOOFII_00950;eC_number=3.6.4.12;Name=ruvB_2;db_xref=COG:COG2255;gene=ruvB_2;inference=ab initio prediction:Prodigal:002006,similar to AA sequence:UniProtKB:P0A812;locus_tag=AIGOOFII_00950;product=Holliday junction ATP-dependent DNA helicase RuvB
M-marchantiae_contig_8_1	Prodigal:002006	CDS	83703	84287	.	+	0	ID=AIGOOFII_00951;inference=ab initio prediction:Prodigal:002006;locus_tag=AIGOOFII_00951;product=hypothetical protein
M-marchantiae_contig_8_1	Prodigal:002006	CDS	84329	84826	.	-	0	ID=AIGOOFII_00952;eC_number=1.16.3.1;Name=bfr;db_xref=COG:COG2193;gene=bfr;inference=ab initio prediction:Prodigal:002006,similar to AA sequence:UniProtKB:Q59738;locus_tag=AIGOOFII_00952;product=Bacterioferritin
M-marchantiae_contig_8_1	Prodigal:002006	CDS	84889	85170	.	-	0	ID=AIGOOFII_00953;inference=ab initio prediction:Prodigal:002006;locus_tag=AIGOOFII_00953;product=hypothetical protein
M-marchantiae_contig_8_1	Prodigal:002006	CDS	85348	85965	.	-	0	ID=AIGOOFII_00954;eC_number=3.6.4.12;Name=ruvA;db_xref=COG:COG0632;gene=ruvA;inference=ab initio prediction:Prodigal:002006,similar to AA sequence:UniProtKB:P0A809;locus_tag=AIGOOFII_00954;product=Holliday junction ATP-dependent DNA helicase RuvA
M-marchantiae_contig_8_1	Prodigal:002006	CDS	86044	86661	.	+	0	ID=AIGOOFII_00955;Name=yceI;db_xref=COG:COG2353;gene=yceI;inference=ab initio prediction:Prodigal:002006,similar to AA sequence:UniProtKB:P0A8X2;locus_tag=AIGOOFII_00955;product=Protein YceI
M-marchantiae_contig_8_1	Prodigal:002006	CDS	86722	87285	.	-	0	ID=AIGOOFII_00956;eC_number=3.1.22.4;Name=ruvC;db_xref=COG:COG0817;gene=ruvC;inference=ab initio prediction:Prodigal:002006,similar to AA sequence:UniProtKB:P0A814;locus_tag=AIGOOFII_00956;product=Crossover junction endodeoxyribonuclease RuvC
M-marchantiae_contig_8_1	Prodigal:002006	CDS	87651	88553	.	-	0	ID=AIGOOFII_00957;Name=dmlR_2;gene=dmlR_2;inference=ab initio prediction:Prodigal:002006,similar to AA sequence:UniProtKB:P76250;locus_tag=AIGOOFII_00957;product=HTH-type transcriptional regulator DmlR
M-marchantiae_contig_8_1	Prodigal:002006	CDS	88654	89610	.	+	0	ID=AIGOOFII_00958;eC_number=3.3.2.10;inference=ab initio prediction:Prodigal:002006,similar to AA sequence:UniProtKB:O52866;locus_tag=AIGOOFII_00958;product=Soluble epoxide hydrolase
M-marchantiae_contig_8_1	Prodigal:002006	CDS	89701	90480	.	+	0	ID=AIGOOFII_00959;eC_number=1.1.1.51;db_xref=COG:COG1028;inference=ab initio prediction:Prodigal:002006,similar to AA sequence:UniProtKB:P19871;locus_tag=AIGOOFII_00959;product=3-beta-hydroxysteroid dehydrogenase
M-marchantiae_contig_9_1	Prodigal:002006	CDS	19	1077	.	-	0	ID=AIGOOFII_00960;inference=ab initio prediction:Prodigal:002006;locus_tag=AIGOOFII_00960;product=hypothetical protein
M-marchantiae_contig_9_1	Prodigal:002006	CDS	1233	1640	.	-	0	ID=AIGOOFII_00961;inference=ab initio prediction:Prodigal:002006;locus_tag=AIGOOFII_00961;product=hypothetical protein
M-marchantiae_contig_9_1	Prodigal:002006	CDS	1724	3079	.	-	0	ID=AIGOOFII_00962;eC_number=7.1.2.2;Name=yscN;gene=yscN;inference=ab initio prediction:Prodigal:002006,similar to AA sequence:UniProtKB:P40291;locus_tag=AIGOOFII_00962;product=putative ATP synthase YscN
M-marchantiae_contig_9_1	Prodigal:002006	CDS	3499	4200	.	+	0	ID=AIGOOFII_00963;Name=ctrA;gene=ctrA;inference=ab initio prediction:Prodigal:002006,similar to AA sequence:UniProtKB:Q8FZ93;locus_tag=AIGOOFII_00963;product=Cell cycle response regulator CtrA
M-marchantiae_contig_9_1	Prodigal:002006	CDS	4369	4752	.	-	0	ID=AIGOOFII_00964;inference=ab initio prediction:Prodigal:002006;locus_tag=AIGOOFII_00964;product=hypothetical protein
M-marchantiae_contig_9_1	Prodigal:002006	CDS	4894	5769	.	-	0	ID=AIGOOFII_00965;eC_number=2.1.1.80;Name=cheR1;gene=cheR1;inference=ab initio prediction:Prodigal:002006,similar to AA sequence:UniProtKB:O87131;locus_tag=AIGOOFII_00965;product=Chemotaxis protein methyltransferase 1
M-marchantiae_contig_9_1	Prodigal:002006	CDS	5766	6926	.	-	0	ID=AIGOOFII_00966;eC_number=3.1.1.61;Name=cheB_1;db_xref=COG:COG2201;gene=cheB_1;inference=ab initio prediction:Prodigal:002006,similar to AA sequence:UniProtKB:Q9WYN9;locus_tag=AIGOOFII_00966;product=Protein-glutamate methylesterase/protein-glutamine glutaminase
M-marchantiae_contig_9_1	Prodigal:002006	CDS	7004	7387	.	-	0	ID=AIGOOFII_00967;Name=cheY_2;db_xref=COG:COG0784;gene=cheY_2;inference=ab initio prediction:Prodigal:002006,similar to AA sequence:UniProtKB:P0A2D5;locus_tag=AIGOOFII_00967;product=Chemotaxis protein CheY
M-marchantiae_contig_9_1	Prodigal:002006	CDS	7411	7902	.	-	0	ID=AIGOOFII_00968;Name=cheW;db_xref=COG:COG0835;gene=cheW;inference=ab initio prediction:Prodigal:002006,similar to AA sequence:UniProtKB:P0A964;locus_tag=AIGOOFII_00968;product=Chemotaxis protein CheW
M-marchantiae_contig_9_1	Prodigal:002006	CDS	7938	10643	.	-	0	ID=AIGOOFII_00969;eC_number=2.7.13.3;Name=rcsC_2;gene=rcsC_2;inference=ab initio prediction:Prodigal:002006,protein motif:HAMAP:MF_00979;locus_tag=AIGOOFII_00969;product=Sensor histidine kinase RcsC
M-marchantiae_contig_9_1	Prodigal:002006	CDS	10789	11523	.	-	0	ID=AIGOOFII_00970;eC_number=2.7.99.-;Name=chpT;gene=chpT;inference=ab initio prediction:Prodigal:002006,similar to AA sequence:UniProtKB:Q2YQA5;locus_tag=AIGOOFII_00970;product=Protein phosphotransferase ChpT
M-marchantiae_contig_9_1	Prodigal:002006	CDS	11548	12588	.	+	0	ID=AIGOOFII_00971;eC_number=3.1.3.7;Name=cysQ;gene=cysQ;inference=ab initio prediction:Prodigal:002006,protein motif:HAMAP:MF_02095;locus_tag=AIGOOFII_00971;product=3'(2')%2C5'-bisphosphate nucleotidase CysQ
M-marchantiae_contig_9_1	Prodigal:002006	CDS	12604	13092	.	-	0	ID=AIGOOFII_00972;inference=ab initio prediction:Prodigal:002006;locus_tag=AIGOOFII_00972;product=hypothetical protein
M-marchantiae_contig_9_1	Prodigal:002006	CDS	13180	13848	.	+	0	ID=AIGOOFII_00973;inference=ab initio prediction:Prodigal:002006;locus_tag=AIGOOFII_00973;product=hypothetical protein
M-marchantiae_contig_9_1	Prodigal:002006	CDS	13985	14713	.	+	0	ID=AIGOOFII_00974;inference=ab initio prediction:Prodigal:002006;locus_tag=AIGOOFII_00974;product=hypothetical protein
M-marchantiae_contig_9_1	Prodigal:002006	CDS	14873	15145	.	+	0	ID=AIGOOFII_00975;inference=ab initio prediction:Prodigal:002006;locus_tag=AIGOOFII_00975;product=hypothetical protein
M-marchantiae_contig_9_1	Prodigal:002006	CDS	15259	15564	.	+	0	ID=AIGOOFII_00976;inference=ab initio prediction:Prodigal:002006;locus_tag=AIGOOFII_00976;product=hypothetical protein
M-marchantiae_contig_9_1	Prodigal:002006	CDS	15660	16934	.	+	0	ID=AIGOOFII_00977;eC_number=4.1.1.20;Name=lysA;db_xref=COG:COG0019;gene=lysA;inference=ab initio prediction:Prodigal:002006,similar to AA sequence:UniProtKB:Q9KVL7;locus_tag=AIGOOFII_00977;product=Diaminopimelate decarboxylase
M-marchantiae_contig_9_1	Prodigal:002006	CDS	17056	19683	.	+	0	ID=AIGOOFII_00978;inference=ab initio prediction:Prodigal:002006;locus_tag=AIGOOFII_00978;product=hypothetical protein
M-marchantiae_contig_9_1	Prodigal:002006	CDS	19783	19968	.	+	0	ID=AIGOOFII_00979;inference=ab initio prediction:Prodigal:002006;locus_tag=AIGOOFII_00979;product=hypothetical protein
M-marchantiae_contig_9_1	Prodigal:002006	CDS	20112	20726	.	+	0	ID=AIGOOFII_00980;inference=ab initio prediction:Prodigal:002006;locus_tag=AIGOOFII_00980;product=hypothetical protein
M-marchantiae_contig_9_1	Prodigal:002006	CDS	20753	21325	.	+	0	ID=AIGOOFII_00981;eC_number=2.5.1.17;db_xref=COG:COG2096;inference=ab initio prediction:Prodigal:002006,similar to AA sequence:UniProtKB:P9WP99;locus_tag=AIGOOFII_00981;product=Corrinoid adenosyltransferase
M-marchantiae_contig_9_1	Prodigal:002006	CDS	21592	22341	.	+	0	ID=AIGOOFII_00982;Name=etfB;gene=etfB;inference=ab initio prediction:Prodigal:002006,similar to AA sequence:UniProtKB:P38975;locus_tag=AIGOOFII_00982;product=Electron transfer flavoprotein subunit beta
M-marchantiae_contig_9_1	Prodigal:002006	CDS	22467	23417	.	+	0	ID=AIGOOFII_00983;Name=etfA;db_xref=COG:COG2025;gene=etfA;inference=ab initio prediction:Prodigal:002006,similar to AA sequence:UniProtKB:P38974;locus_tag=AIGOOFII_00983;product=Electron transfer flavoprotein subunit alpha
M-marchantiae_contig_9_1	Prodigal:002006	CDS	23628	24509	.	+	0	ID=AIGOOFII_00984;eC_number=1.1.1.157;Name=mmgB;db_xref=COG:COG1250;gene=mmgB;inference=ab initio prediction:Prodigal:002006,similar to AA sequence:UniProtKB:P45856;locus_tag=AIGOOFII_00984;product=putative 3-hydroxybutyryl-CoA dehydrogenase
M-marchantiae_contig_9_1	Prodigal:002006	CDS	24612	24896	.	-	0	ID=AIGOOFII_00985;inference=ab initio prediction:Prodigal:002006;locus_tag=AIGOOFII_00985;product=hypothetical protein
M-marchantiae_contig_9_1	Prodigal:002006	CDS	24991	26007	.	-	0	ID=AIGOOFII_00986;eC_number=2.3.1.41;Name=ppsC;gene=ppsC;inference=ab initio prediction:Prodigal:002006,similar to AA sequence:UniProtKB:P96202;locus_tag=AIGOOFII_00986;product=Phthiocerol synthesis polyketide synthase type I PpsC
M-marchantiae_contig_9_1	Prodigal:002006	CDS	26118	26795	.	-	0	ID=AIGOOFII_00987;eC_number=2.4.2.9;Name=upp;gene=upp;inference=ab initio prediction:Prodigal:002006,similar to AA sequence:UniProtKB:P67396;locus_tag=AIGOOFII_00987;product=Uracil phosphoribosyltransferase
M-marchantiae_contig_9_1	Prodigal:002006	CDS	26963	27229	.	+	0	ID=AIGOOFII_00988;inference=ab initio prediction:Prodigal:002006;locus_tag=AIGOOFII_00988;product=hypothetical protein
M-marchantiae_contig_9_1	Prodigal:002006	CDS	27319	27774	.	-	0	ID=AIGOOFII_00989;inference=ab initio prediction:Prodigal:002006;locus_tag=AIGOOFII_00989;product=hypothetical protein
M-marchantiae_contig_9_1	Prodigal:002006	CDS	27858	28502	.	-	0	ID=AIGOOFII_00990;Name=slmA_1;gene=slmA_1;inference=ab initio prediction:Prodigal:002006,protein motif:HAMAP:MF_01839;locus_tag=AIGOOFII_00990;product=Nucleoid occlusion factor SlmA
M-marchantiae_contig_9_1	Prodigal:002006	CDS	28699	29919	.	+	0	ID=AIGOOFII_00991;Name=yciC;db_xref=COG:COG0523;gene=yciC;inference=ab initio prediction:Prodigal:002006,similar to AA sequence:UniProtKB:P94400;locus_tag=AIGOOFII_00991;product=Putative metal chaperone YciC
M-marchantiae_contig_9_1	Prodigal:002006	CDS	29919	30227	.	+	0	ID=AIGOOFII_00992;inference=ab initio prediction:Prodigal:002006;locus_tag=AIGOOFII_00992;product=hypothetical protein
M-marchantiae_contig_9_1	Prodigal:002006	CDS	30224	30415	.	-	0	ID=AIGOOFII_00993;inference=ab initio prediction:Prodigal:002006;locus_tag=AIGOOFII_00993;product=hypothetical protein
M-marchantiae_contig_9_1	Prodigal:002006	CDS	30454	31359	.	-	0	ID=AIGOOFII_00994;eC_number=3.1.1.-;Name=aes_1;gene=aes_1;inference=ab initio prediction:Prodigal:002006,protein motif:HAMAP:MF_01958;locus_tag=AIGOOFII_00994;product=Acetyl esterase
M-marchantiae_contig_9_1	Prodigal:002006	CDS	31442	32317	.	-	0	ID=AIGOOFII_00995;inference=ab initio prediction:Prodigal:002006;locus_tag=AIGOOFII_00995;product=hypothetical protein
M-marchantiae_contig_9_1	Prodigal:002006	CDS	32431	34059	.	+	0	ID=AIGOOFII_00996;Name=yejF;db_xref=COG:COG4172;gene=yejF;inference=ab initio prediction:Prodigal:002006,similar to AA sequence:UniProtKB:P33916;locus_tag=AIGOOFII_00996;product=putative ABC transporter ATP-binding protein YejF
M-marchantiae_contig_9_1	Prodigal:002006	CDS	34081	35301	.	+	0	ID=AIGOOFII_00997;eC_number=5.4.2.7;Name=deoB;db_xref=COG:COG1015;gene=deoB;inference=ab initio prediction:Prodigal:002006,similar to AA sequence:UniProtKB:P0A6K6;locus_tag=AIGOOFII_00997;product=Phosphopentomutase
M-marchantiae_contig_9_1	Prodigal:002006	CDS	35428	35853	.	-	0	ID=AIGOOFII_00998;eC_number=3.1.2.-;db_xref=COG:COG1607;inference=ab initio prediction:Prodigal:002006,similar to AA sequence:UniProtKB:P44886;locus_tag=AIGOOFII_00998;product=putative acyl-CoA thioester hydrolase
M-marchantiae_contig_9_1	Prodigal:002006	CDS	35934	37727	.	-	0	ID=AIGOOFII_00999;eC_number=1.1.9.1;Name=qheDH;db_xref=COG:COG4993;gene=qheDH;inference=ab initio prediction:Prodigal:002006,similar to AA sequence:UniProtKB:Q46444;locus_tag=AIGOOFII_00999;product=Quinohemoprotein alcohol dehydrogenase
M-marchantiae_contig_9_1	Prodigal:002006	CDS	37803	38351	.	-	0	ID=AIGOOFII_01000;inference=ab initio prediction:Prodigal:002006;locus_tag=AIGOOFII_01000;product=hypothetical protein
M-marchantiae_contig_9_1	Prodigal:002006	CDS	38363	39433	.	-	0	ID=AIGOOFII_01001;inference=ab initio prediction:Prodigal:002006;locus_tag=AIGOOFII_01001;product=hypothetical protein
M-marchantiae_contig_9_1	Prodigal:002006	CDS	39528	40358	.	-	0	ID=AIGOOFII_01002;inference=ab initio prediction:Prodigal:002006;locus_tag=AIGOOFII_01002;product=hypothetical protein
M-marchantiae_contig_9_1	Prodigal:002006	CDS	40580	41080	.	-	0	ID=AIGOOFII_01003;eC_number=1.13.11.2;Name=catE;db_xref=COG:COG2514;gene=catE;inference=ab initio prediction:Prodigal:002006,similar to AA sequence:UniProtKB:P54721;locus_tag=AIGOOFII_01003;product=Catechol-2%2C3-dioxygenase
M-marchantiae_contig_9_1	Prodigal:002006	CDS	41175	43862	.	+	0	ID=AIGOOFII_01004;Name=uvrB;gene=uvrB;inference=ab initio prediction:Prodigal:002006,protein motif:HAMAP:MF_00204;locus_tag=AIGOOFII_01004;product=UvrABC system protein B
M-marchantiae_contig_9_1	Prodigal:002006	CDS	43968	44273	.	+	0	ID=AIGOOFII_01005;inference=ab initio prediction:Prodigal:002006;locus_tag=AIGOOFII_01005;product=hypothetical protein
M-marchantiae_contig_9_1	Prodigal:002006	CDS	44370	45086	.	+	0	ID=AIGOOFII_01006;inference=ab initio prediction:Prodigal:002006;locus_tag=AIGOOFII_01006;product=hypothetical protein
M-marchantiae_contig_9_1	Prodigal:002006	CDS	45096	46016	.	-	0	ID=AIGOOFII_01007;eC_number=3.2.2.23;Name=mutM;db_xref=COG:COG0266;gene=mutM;inference=ab initio prediction:Prodigal:002006,similar to AA sequence:UniProtKB:P05523;locus_tag=AIGOOFII_01007;product=Formamidopyrimidine-DNA glycosylase
M-marchantiae_contig_9_1	Prodigal:002006	CDS	46161	46934	.	+	0	ID=AIGOOFII_01008;eC_number=2.1.1.163;Name=ubiE;db_xref=COG:COG2226;gene=ubiE;inference=ab initio prediction:Prodigal:002006,similar to AA sequence:UniProtKB:P0A887;locus_tag=AIGOOFII_01008;product=Ubiquinone/menaquinone biosynthesis C-methyltransferase UbiE
M-marchantiae_contig_9_1	Prodigal:002006	CDS	47047	48603	.	+	0	ID=AIGOOFII_01009;eC_number=2.7.-.-;Name=ubiB_1;gene=ubiB_1;inference=ab initio prediction:Prodigal:002006,protein motif:HAMAP:MF_00414;locus_tag=AIGOOFII_01009;product=protein kinase UbiB
M-marchantiae_contig_9_1	Prodigal:002006	CDS	48759	49133	.	+	0	ID=AIGOOFII_01010;inference=ab initio prediction:Prodigal:002006;locus_tag=AIGOOFII_01010;product=hypothetical protein
M-marchantiae_contig_9_1	Prodigal:002006	CDS	49130	49516	.	+	0	ID=AIGOOFII_01011;inference=ab initio prediction:Prodigal:002006;locus_tag=AIGOOFII_01011;product=hypothetical protein
M-marchantiae_contig_9_1	Prodigal:002006	CDS	49639	50910	.	+	0	ID=AIGOOFII_01012;Name=coaBC;db_xref=COG:COG0452;gene=coaBC;inference=ab initio prediction:Prodigal:002006,similar to AA sequence:UniProtKB:P0ABQ0;locus_tag=AIGOOFII_01012;product=Coenzyme A biosynthesis bifunctional protein CoaBC
M-marchantiae_contig_9_1	Prodigal:002006	CDS	51157	51366	.	+	0	ID=AIGOOFII_01013;inference=ab initio prediction:Prodigal:002006;locus_tag=AIGOOFII_01013;product=hypothetical protein
M-marchantiae_contig_9_1	Prodigal:002006	CDS	51399	51806	.	-	0	ID=AIGOOFII_01014;inference=ab initio prediction:Prodigal:002006;locus_tag=AIGOOFII_01014;product=hypothetical protein
M-marchantiae_contig_9_1	Prodigal:002006	CDS	51875	52519	.	-	0	ID=AIGOOFII_01015;eC_number=1.8.4.-;Name=yfcG_2;db_xref=COG:COG0625;gene=yfcG_2;inference=ab initio prediction:Prodigal:002006,similar to AA sequence:UniProtKB:P77526;locus_tag=AIGOOFII_01015;product=Disulfide-bond oxidoreductase YfcG
M-marchantiae_contig_9_1	Prodigal:002006	CDS	52981	53247	.	+	0	ID=AIGOOFII_01016;Name=rpsT;db_xref=COG:COG0268;gene=rpsT;inference=ab initio prediction:Prodigal:002006,similar to AA sequence:UniProtKB:Q6N0C7;locus_tag=AIGOOFII_01016;product=30S ribosomal protein S20
M-marchantiae_contig_9_1	Prodigal:002006	CDS	53814	55325	.	+	0	ID=AIGOOFII_01017;Name=dnaA_1;db_xref=COG:COG0593;gene=dnaA_1;inference=ab initio prediction:Prodigal:002006,similar to AA sequence:UniProtKB:P03004;locus_tag=AIGOOFII_01017;product=Chromosomal replication initiator protein DnaA
M-marchantiae_contig_9_1	Prodigal:002006	CDS	55513	56634	.	+	0	ID=AIGOOFII_01018;Name=dnaN;gene=dnaN;inference=ab initio prediction:Prodigal:002006,similar to AA sequence:UniProtKB:B8GXP6;locus_tag=AIGOOFII_01018;product=Beta sliding clamp
M-marchantiae_contig_9_1	Prodigal:002006	CDS	56631	57848	.	+	0	ID=AIGOOFII_01019;Name=recF_1;db_xref=COG:COG1195;gene=recF_1;inference=ab initio prediction:Prodigal:002006,similar to AA sequence:UniProtKB:Q9RVE0;locus_tag=AIGOOFII_01019;product=DNA replication and repair protein RecF
M-marchantiae_contig_9_1	Prodigal:002006	CDS	57862	58488	.	-	0	ID=AIGOOFII_01020;Name=dsbB_2;gene=dsbB_2;inference=ab initio prediction:Prodigal:002006,protein motif:HAMAP:MF_00286;locus_tag=AIGOOFII_01020;product=Disulfide bond formation protein B
M-marchantiae_contig_9_1	Prodigal:002006	CDS	58499	58654	.	-	0	ID=AIGOOFII_01021;inference=ab initio prediction:Prodigal:002006;locus_tag=AIGOOFII_01021;product=hypothetical protein
M-marchantiae_contig_9_1	Aragorn:001002	tRNA	59696	59778	.	-	.	ID=AIGOOFII_01022;inference=COORDINATES:profile:Aragorn:001002;locus_tag=AIGOOFII_01022;product=tRNA-Phe(gaa)
M-marchantiae_contig_9_1	Prodigal:002006	CDS	60830	62179	.	+	0	ID=AIGOOFII_01023;inference=ab initio prediction:Prodigal:002006;locus_tag=AIGOOFII_01023;product=hypothetical protein
M-marchantiae_contig_9_1	Prodigal:002006	CDS	62337	64556	.	+	0	ID=AIGOOFII_01024;eC_number=6.3.5.3;Name=purL;db_xref=COG:COG0046;gene=purL;inference=ab initio prediction:Prodigal:002006,similar to AA sequence:UniProtKB:P12042;locus_tag=AIGOOFII_01024;product=Phosphoribosylformylglycinamidine synthase subunit PurL
M-marchantiae_contig_9_1	Prodigal:002006	CDS	64582	64818	.	+	0	ID=AIGOOFII_01025;db_xref=COG:COG0271;inference=ab initio prediction:Prodigal:002006,similar to AA sequence:UniProtKB:Q9ZCE4;locus_tag=AIGOOFII_01025;product=putative protein RP812
M-marchantiae_contig_9_1	Prodigal:002006	CDS	64841	65347	.	+	0	ID=AIGOOFII_01026;inference=ab initio prediction:Prodigal:002006;locus_tag=AIGOOFII_01026;product=hypothetical protein
M-marchantiae_contig_9_1	Prodigal:002006	CDS	65374	65715	.	+	0	ID=AIGOOFII_01027;Name=grxD;db_xref=COG:COG0278;gene=grxD;inference=ab initio prediction:Prodigal:002006,similar to AA sequence:UniProtKB:P0AC69;locus_tag=AIGOOFII_01027;product=Glutaredoxin 4
M-marchantiae_contig_9_1	Prodigal:002006	CDS	66419	66634	.	+	0	ID=AIGOOFII_01028;inference=ab initio prediction:Prodigal:002006;locus_tag=AIGOOFII_01028;product=hypothetical protein
M-marchantiae_contig_9_1	Prodigal:002006	CDS	66690	67514	.	-	0	ID=AIGOOFII_01029;inference=ab initio prediction:Prodigal:002006;locus_tag=AIGOOFII_01029;product=hypothetical protein
M-marchantiae_contig_9_1	Prodigal:002006	CDS	67592	67996	.	+	0	ID=AIGOOFII_01030;inference=ab initio prediction:Prodigal:002006;locus_tag=AIGOOFII_01030;product=hypothetical protein
M-marchantiae_contig_9_1	Prodigal:002006	CDS	68000	68488	.	-	0	ID=AIGOOFII_01031;inference=ab initio prediction:Prodigal:002006;locus_tag=AIGOOFII_01031;product=hypothetical protein
M-marchantiae_contig_9_1	Prodigal:002006	CDS	68472	68897	.	-	0	ID=AIGOOFII_01032;inference=ab initio prediction:Prodigal:002006;locus_tag=AIGOOFII_01032;product=hypothetical protein
M-marchantiae_contig_9_1	Prodigal:002006	CDS	68938	70080	.	-	0	ID=AIGOOFII_01033;Name=flgI;gene=flgI;inference=ab initio prediction:Prodigal:002006,protein motif:HAMAP:MF_00416;locus_tag=AIGOOFII_01033;product=Flagellar P-ring protein
M-marchantiae_contig_9_1	Prodigal:002006	CDS	70363	70794	.	+	0	ID=AIGOOFII_01034;inference=ab initio prediction:Prodigal:002006;locus_tag=AIGOOFII_01034;product=hypothetical protein
M-marchantiae_contig_9_1	Prodigal:002006	CDS	70832	73891	.	-	0	ID=AIGOOFII_01035;eC_number=2.7.13.3;Name=rcsC_3;gene=rcsC_3;inference=ab initio prediction:Prodigal:002006,protein motif:HAMAP:MF_00979;locus_tag=AIGOOFII_01035;product=Sensor histidine kinase RcsC
M-marchantiae_contig_9_1	Prodigal:002006	CDS	74368	74787	.	+	0	ID=AIGOOFII_01036;Name=dksA;db_xref=COG:COG1734;gene=dksA;inference=ab initio prediction:Prodigal:002006,similar to AA sequence:UniProtKB:P0ABS1;locus_tag=AIGOOFII_01036;product=RNA polymerase-binding transcription factor DksA
M-marchantiae_contig_9_1	Prodigal:002006	CDS	74994	75170	.	+	0	ID=AIGOOFII_01037;inference=ab initio prediction:Prodigal:002006;locus_tag=AIGOOFII_01037;product=hypothetical protein
M-marchantiae_contig_9_1	Prodigal:002006	CDS	75192	75977	.	-	0	ID=AIGOOFII_01038;Name=flgH;gene=flgH;inference=ab initio prediction:Prodigal:002006,protein motif:HAMAP:MF_00415;locus_tag=AIGOOFII_01038;product=Flagellar L-ring protein
M-marchantiae_contig_9_1	Prodigal:002006	CDS	76027	77076	.	-	0	ID=AIGOOFII_01039;inference=ab initio prediction:Prodigal:002006;locus_tag=AIGOOFII_01039;product=hypothetical protein
M-marchantiae_contig_9_1	Prodigal:002006	CDS	77153	77944	.	-	0	ID=AIGOOFII_01040;Name=flgG_1;db_xref=COG:COG4786;gene=flgG_1;inference=ab initio prediction:Prodigal:002006,similar to AA sequence:UniProtKB:P0A1J3;locus_tag=AIGOOFII_01040;product=Flagellar basal-body rod protein FlgG
M-marchantiae_contig_9_1	Prodigal:002006	CDS	77956	78696	.	-	0	ID=AIGOOFII_01041;Name=flgG_2;db_xref=COG:COG4786;gene=flgG_2;inference=ab initio prediction:Prodigal:002006,similar to AA sequence:UniProtKB:P0A1J3;locus_tag=AIGOOFII_01041;product=Flagellar basal-body rod protein FlgG
M-marchantiae_contig_9_1	Prodigal:002006	CDS	78970	79479	.	+	0	ID=AIGOOFII_01042;inference=ab initio prediction:Prodigal:002006;locus_tag=AIGOOFII_01042;product=hypothetical protein
M-marchantiae_contig_9_1	Prodigal:002006	CDS	79505	80722	.	+	0	ID=AIGOOFII_01043;inference=ab initio prediction:Prodigal:002006;locus_tag=AIGOOFII_01043;product=hypothetical protein
M-marchantiae_contig_9_1	Prodigal:002006	CDS	80730	81245	.	+	0	ID=AIGOOFII_01044;inference=ab initio prediction:Prodigal:002006;locus_tag=AIGOOFII_01044;product=hypothetical protein
M-marchantiae_contig_9_1	Prodigal:002006	CDS	81242	82093	.	+	0	ID=AIGOOFII_01045;inference=ab initio prediction:Prodigal:002006;locus_tag=AIGOOFII_01045;product=hypothetical protein
M-marchantiae_contig_9_1	Prodigal:002006	CDS	82233	82916	.	+	0	ID=AIGOOFII_01046;inference=ab initio prediction:Prodigal:002006;locus_tag=AIGOOFII_01046;product=hypothetical protein
M-marchantiae_contig_9_1	Prodigal:002006	CDS	82958	83332	.	+	0	ID=AIGOOFII_01047;inference=ab initio prediction:Prodigal:002006;locus_tag=AIGOOFII_01047;product=hypothetical protein
M-marchantiae_contig_9_1	Prodigal:002006	CDS	83450	83662	.	-	0	ID=AIGOOFII_01048;inference=ab initio prediction:Prodigal:002006;locus_tag=AIGOOFII_01048;product=hypothetical protein
M-marchantiae_contig_9_1	Prodigal:002006	CDS	83662	83787	.	-	0	ID=AIGOOFII_01049;inference=ab initio prediction:Prodigal:002006;locus_tag=AIGOOFII_01049;product=hypothetical protein
M-marchantiae_contig_9_1	Prodigal:002006	CDS	83852	84295	.	-	0	ID=AIGOOFII_01050;inference=ab initio prediction:Prodigal:002006;locus_tag=AIGOOFII_01050;product=hypothetical protein
M-marchantiae_contig_10_1	Prodigal:002006	CDS	89	397	.	+	0	ID=AIGOOFII_01051;Name=rpsJ;db_xref=COG:COG0051;gene=rpsJ;inference=ab initio prediction:Prodigal:002006,similar to AA sequence:UniProtKB:Q6N4T6;locus_tag=AIGOOFII_01051;product=30S ribosomal protein S10
M-marchantiae_contig_10_1	Prodigal:002006	CDS	449	1192	.	+	0	ID=AIGOOFII_01052;Name=rplC;db_xref=COG:COG0087;gene=rplC;inference=ab initio prediction:Prodigal:002006,similar to AA sequence:UniProtKB:P60456;locus_tag=AIGOOFII_01052;product=50S ribosomal protein L3
M-marchantiae_contig_10_1	Prodigal:002006	CDS	1192	1812	.	+	0	ID=AIGOOFII_01053;Name=rplD;db_xref=COG:COG0088;gene=rplD;inference=ab initio prediction:Prodigal:002006,similar to AA sequence:UniProtKB:P61068;locus_tag=AIGOOFII_01053;product=50S ribosomal protein L4
M-marchantiae_contig_10_1	Prodigal:002006	CDS	1809	2105	.	+	0	ID=AIGOOFII_01054;Name=rplW;db_xref=COG:COG0089;gene=rplW;inference=ab initio prediction:Prodigal:002006,similar to AA sequence:UniProtKB:Q6N4T7;locus_tag=AIGOOFII_01054;product=50S ribosomal protein L23
M-marchantiae_contig_10_1	Prodigal:002006	CDS	2131	2967	.	+	0	ID=AIGOOFII_01055;Name=rplB;db_xref=COG:COG0090;gene=rplB;inference=ab initio prediction:Prodigal:002006,similar to AA sequence:UniProtKB:P60403;locus_tag=AIGOOFII_01055;product=50S ribosomal protein L2
M-marchantiae_contig_10_1	Prodigal:002006	CDS	2973	3251	.	+	0	ID=AIGOOFII_01056;Name=rpsS;db_xref=COG:COG0185;gene=rpsS;inference=ab initio prediction:Prodigal:002006,similar to AA sequence:UniProtKB:Q6N4T8;locus_tag=AIGOOFII_01056;product=30S ribosomal protein S19
M-marchantiae_contig_10_1	Prodigal:002006	CDS	3253	3639	.	+	0	ID=AIGOOFII_01057;Name=rplV;db_xref=COG:COG0091;gene=rplV;inference=ab initio prediction:Prodigal:002006,similar to AA sequence:UniProtKB:Q6N4T9;locus_tag=AIGOOFII_01057;product=50S ribosomal protein L22
M-marchantiae_contig_10_1	Prodigal:002006	CDS	3650	4390	.	+	0	ID=AIGOOFII_01058;Name=rpsC;db_xref=COG:COG0092;gene=rpsC;inference=ab initio prediction:Prodigal:002006,similar to AA sequence:UniProtKB:Q6N4U0;locus_tag=AIGOOFII_01058;product=30S ribosomal protein S3
M-marchantiae_contig_10_1	Prodigal:002006	CDS	4440	4853	.	+	0	ID=AIGOOFII_01059;Name=rplP;db_xref=COG:COG0197;gene=rplP;inference=ab initio prediction:Prodigal:002006,similar to AA sequence:UniProtKB:Q6N4U1;locus_tag=AIGOOFII_01059;product=50S ribosomal protein L16
M-marchantiae_contig_10_1	Prodigal:002006	CDS	4868	5083	.	+	0	ID=AIGOOFII_01060;Name=rpmC;db_xref=COG:COG0255;gene=rpmC;inference=ab initio prediction:Prodigal:002006,similar to AA sequence:UniProtKB:Q6N4U2;locus_tag=AIGOOFII_01060;product=50S ribosomal protein L29
M-marchantiae_contig_10_1	Prodigal:002006	CDS	5094	5360	.	+	0	ID=AIGOOFII_01061;Name=rpsQ;db_xref=COG:COG0186;gene=rpsQ;inference=ab initio prediction:Prodigal:002006,similar to AA sequence:UniProtKB:Q6N4U3;locus_tag=AIGOOFII_01061;product=30S ribosomal protein S17
M-marchantiae_contig_10_1	Prodigal:002006	CDS	5832	6191	.	+	0	ID=AIGOOFII_01062;Name=rplN;db_xref=COG:COG0093;gene=rplN;inference=ab initio prediction:Prodigal:002006,similar to AA sequence:UniProtKB:Q6N4U4;locus_tag=AIGOOFII_01062;product=50S ribosomal protein L14
M-marchantiae_contig_10_1	Prodigal:002006	CDS	6191	6508	.	+	0	ID=AIGOOFII_01063;Name=rplX;db_xref=COG:COG0198;gene=rplX;inference=ab initio prediction:Prodigal:002006,similar to AA sequence:UniProtKB:P60744;locus_tag=AIGOOFII_01063;product=50S ribosomal protein L24
M-marchantiae_contig_10_1	Prodigal:002006	CDS	6501	7067	.	+	0	ID=AIGOOFII_01064;Name=rplE;db_xref=COG:COG0094;gene=rplE;inference=ab initio prediction:Prodigal:002006,similar to AA sequence:UniProtKB:Q6N4U5;locus_tag=AIGOOFII_01064;product=50S ribosomal protein L5
M-marchantiae_contig_10_1	Prodigal:002006	CDS	7107	7412	.	+	0	ID=AIGOOFII_01065;Name=rpsN;db_xref=COG:COG0199;gene=rpsN;inference=ab initio prediction:Prodigal:002006,similar to AA sequence:UniProtKB:Q6N4U6;locus_tag=AIGOOFII_01065;product=30S ribosomal protein S14
M-marchantiae_contig_10_1	Prodigal:002006	CDS	7425	7820	.	+	0	ID=AIGOOFII_01066;Name=rpsH;db_xref=COG:COG0096;gene=rpsH;inference=ab initio prediction:Prodigal:002006,similar to AA sequence:UniProtKB:Q6N4U7;locus_tag=AIGOOFII_01066;product=30S ribosomal protein S8
M-marchantiae_contig_10_1	Prodigal:002006	CDS	7843	8376	.	+	0	ID=AIGOOFII_01067;Name=rplF;db_xref=COG:COG0097;gene=rplF;inference=ab initio prediction:Prodigal:002006,similar to AA sequence:UniProtKB:Q6N4U8;locus_tag=AIGOOFII_01067;product=50S ribosomal protein L6
M-marchantiae_contig_10_1	Prodigal:002006	CDS	8389	8751	.	+	0	ID=AIGOOFII_01068;Name=rplR;db_xref=COG:COG0256;gene=rplR;inference=ab initio prediction:Prodigal:002006,similar to AA sequence:UniProtKB:Q6N4U9;locus_tag=AIGOOFII_01068;product=50S ribosomal protein L18
M-marchantiae_contig_10_1	Prodigal:002006	CDS	8846	9433	.	+	0	ID=AIGOOFII_01069;Name=rpsE;db_xref=COG:COG0098;gene=rpsE;inference=ab initio prediction:Prodigal:002006,similar to AA sequence:UniProtKB:Q6N4V0;locus_tag=AIGOOFII_01069;product=30S ribosomal protein S5
M-marchantiae_contig_10_1	Prodigal:002006	CDS	9446	9637	.	+	0	ID=AIGOOFII_01070;Name=rpmD;db_xref=COG:COG1841;gene=rpmD;inference=ab initio prediction:Prodigal:002006,similar to AA sequence:UniProtKB:Q6N4V1;locus_tag=AIGOOFII_01070;product=50S ribosomal protein L30
M-marchantiae_contig_10_1	Prodigal:002006	CDS	9649	10146	.	+	0	ID=AIGOOFII_01071;Name=rplO;db_xref=COG:COG0200;gene=rplO;inference=ab initio prediction:Prodigal:002006,similar to AA sequence:UniProtKB:Q6N4V2;locus_tag=AIGOOFII_01071;product=50S ribosomal protein L15
M-marchantiae_contig_10_1	Prodigal:002006	CDS	10297	11634	.	+	0	ID=AIGOOFII_01072;Name=secY;db_xref=COG:COG0201;gene=secY;inference=ab initio prediction:Prodigal:002006,similar to AA sequence:UniProtKB:P0AGA2;locus_tag=AIGOOFII_01072;product=Protein translocase subunit SecY
M-marchantiae_contig_10_1	Prodigal:002006	CDS	11755	12357	.	+	0	ID=AIGOOFII_01073;eC_number=2.7.4.3;Name=adk;db_xref=COG:COG0563;gene=adk;inference=ab initio prediction:Prodigal:002006,similar to AA sequence:UniProtKB:A0QSH8;locus_tag=AIGOOFII_01073;product=Adenylate kinase
M-marchantiae_contig_10_1	Prodigal:002006	CDS	12568	12936	.	+	0	ID=AIGOOFII_01074;Name=rpsM;db_xref=COG:COG0099;gene=rpsM;inference=ab initio prediction:Prodigal:002006,similar to AA sequence:UniProtKB:Q6N4V5;locus_tag=AIGOOFII_01074;product=30S ribosomal protein S13
M-marchantiae_contig_10_1	Prodigal:002006	CDS	13106	13495	.	+	0	ID=AIGOOFII_01075;Name=rpsK;db_xref=COG:COG0100;gene=rpsK;inference=ab initio prediction:Prodigal:002006,similar to AA sequence:UniProtKB:Q6N4V6;locus_tag=AIGOOFII_01075;product=30S ribosomal protein S11
M-marchantiae_contig_10_1	Prodigal:002006	CDS	13537	14412	.	+	0	ID=AIGOOFII_01076;inference=ab initio prediction:Prodigal:002006;locus_tag=AIGOOFII_01076;product=hypothetical protein
M-marchantiae_contig_10_1	Prodigal:002006	CDS	14533	15552	.	+	0	ID=AIGOOFII_01077;eC_number=2.7.7.6;Name=rpoA;db_xref=COG:COG0202;gene=rpoA;inference=ab initio prediction:Prodigal:002006,similar to AA sequence:UniProtKB:Q925Z2;locus_tag=AIGOOFII_01077;product=DNA-directed RNA polymerase subunit alpha
M-marchantiae_contig_10_1	Prodigal:002006	CDS	15791	16201	.	+	0	ID=AIGOOFII_01078;Name=rplQ;db_xref=COG:COG0203;gene=rplQ;inference=ab initio prediction:Prodigal:002006,similar to AA sequence:UniProtKB:Q6N4V8;locus_tag=AIGOOFII_01078;product=50S ribosomal protein L17
M-marchantiae_contig_10_1	Prodigal:002006	CDS	16459	18324	.	-	0	ID=AIGOOFII_01079;eC_number=2.7.13.3;Name=rcsC_4;gene=rcsC_4;inference=ab initio prediction:Prodigal:002006,protein motif:HAMAP:MF_00979;locus_tag=AIGOOFII_01079;product=Sensor histidine kinase RcsC
M-marchantiae_contig_10_1	Prodigal:002006	CDS	18327	20063	.	-	0	ID=AIGOOFII_01080;eC_number=2.7.13.3;Name=rcsC_5;gene=rcsC_5;inference=ab initio prediction:Prodigal:002006,protein motif:HAMAP:MF_00979;locus_tag=AIGOOFII_01080;product=Sensor histidine kinase RcsC
M-marchantiae_contig_10_1	Prodigal:002006	CDS	20072	21214	.	-	0	ID=AIGOOFII_01081;eC_number=3.1.1.61;Name=cheB_2;db_xref=COG:COG2201;gene=cheB_2;inference=ab initio prediction:Prodigal:002006,similar to AA sequence:UniProtKB:P04042;locus_tag=AIGOOFII_01081;product=Protein-glutamate methylesterase/protein-glutamine glutaminase
M-marchantiae_contig_10_1	Prodigal:002006	CDS	21211	23514	.	-	0	ID=AIGOOFII_01082;eC_number=2.7.13.3;Name=rcsC_6;gene=rcsC_6;inference=ab initio prediction:Prodigal:002006,protein motif:HAMAP:MF_00979;locus_tag=AIGOOFII_01082;product=Sensor histidine kinase RcsC
M-marchantiae_contig_10_1	Prodigal:002006	CDS	23541	25211	.	-	0	ID=AIGOOFII_01083;inference=ab initio prediction:Prodigal:002006;locus_tag=AIGOOFII_01083;product=hypothetical protein
M-marchantiae_contig_10_1	Prodigal:002006	CDS	25266	25841	.	-	0	ID=AIGOOFII_01084;inference=ab initio prediction:Prodigal:002006;locus_tag=AIGOOFII_01084;product=hypothetical protein
M-marchantiae_contig_10_1	Prodigal:002006	CDS	25838	27307	.	-	0	ID=AIGOOFII_01085;inference=ab initio prediction:Prodigal:002006;locus_tag=AIGOOFII_01085;product=hypothetical protein
M-marchantiae_contig_10_1	Prodigal:002006	CDS	27316	27747	.	-	0	ID=AIGOOFII_01086;inference=ab initio prediction:Prodigal:002006;locus_tag=AIGOOFII_01086;product=hypothetical protein
M-marchantiae_contig_10_1	Prodigal:002006	CDS	28551	30326	.	+	0	ID=AIGOOFII_01087;eC_number=2.2.1.6;Name=ilvI;db_xref=COG:COG0028;gene=ilvI;inference=ab initio prediction:Prodigal:002006,similar to AA sequence:UniProtKB:P00893;locus_tag=AIGOOFII_01087;product=Acetolactate synthase isozyme 3 large subunit
M-marchantiae_contig_10_1	Prodigal:002006	CDS	30352	30894	.	+	0	ID=AIGOOFII_01088;eC_number=2.2.1.6;Name=ilvH;db_xref=COG:COG0440;gene=ilvH;inference=ab initio prediction:Prodigal:002006,similar to AA sequence:UniProtKB:P00894;locus_tag=AIGOOFII_01088;product=Acetolactate synthase isozyme 3 small subunit
M-marchantiae_contig_10_1	Prodigal:002006	CDS	30947	31249	.	+	0	ID=AIGOOFII_01089;inference=ab initio prediction:Prodigal:002006;locus_tag=AIGOOFII_01089;product=hypothetical protein
M-marchantiae_contig_10_1	Prodigal:002006	CDS	31230	31604	.	+	0	ID=AIGOOFII_01090;eC_number=3.1.-.-;Name=mazF9;db_xref=COG:COG2337;gene=mazF9;inference=ab initio prediction:Prodigal:002006,similar to AA sequence:UniProtKB:P71650;locus_tag=AIGOOFII_01090;product=Endoribonuclease MazF9
M-marchantiae_contig_10_1	Prodigal:002006	CDS	31601	32239	.	+	0	ID=AIGOOFII_01091;eC_number=2.5.1.18;Name=gstB;db_xref=COG:COG0625;gene=gstB;inference=ab initio prediction:Prodigal:002006,similar to AA sequence:UniProtKB:P15214;locus_tag=AIGOOFII_01091;product=Glutathione S-transferase GST-6.0
M-marchantiae_contig_10_1	Prodigal:002006	CDS	32377	33396	.	+	0	ID=AIGOOFII_01092;eC_number=1.1.1.86;Name=ilvC;db_xref=COG:COG0059;gene=ilvC;inference=ab initio prediction:Prodigal:002006,similar to AA sequence:UniProtKB:Q9HVA2;locus_tag=AIGOOFII_01092;product=Ketol-acid reductoisomerase (NADP(+))
M-marchantiae_contig_10_1	Prodigal:002006	CDS	33613	34266	.	+	0	ID=AIGOOFII_01093;inference=ab initio prediction:Prodigal:002006;locus_tag=AIGOOFII_01093;product=hypothetical protein
M-marchantiae_contig_10_1	Prodigal:002006	CDS	34414	35196	.	-	0	ID=AIGOOFII_01094;eC_number=2.1.1.144;Name=tam_2;db_xref=COG:COG4106;gene=tam_2;inference=ab initio prediction:Prodigal:002006,similar to AA sequence:UniProtKB:P76145;locus_tag=AIGOOFII_01094;product=Trans-aconitate 2-methyltransferase
M-marchantiae_contig_10_1	Prodigal:002006	CDS	35297	36367	.	-	0	ID=AIGOOFII_01095;eC_number=6.1.1.2;Name=trpS;db_xref=COG:COG0180;gene=trpS;inference=ab initio prediction:Prodigal:002006,similar to AA sequence:UniProtKB:Q9KNV7;locus_tag=AIGOOFII_01095;product=Tryptophan--tRNA ligase
M-marchantiae_contig_10_1	Prodigal:002006	CDS	36581	36838	.	+	0	ID=AIGOOFII_01096;Name=yafN;db_xref=COG:COG2161;gene=yafN;inference=ab initio prediction:Prodigal:002006,similar to AA sequence:UniProtKB:Q47156;locus_tag=AIGOOFII_01096;product=Antitoxin YafN
M-marchantiae_contig_10_1	Prodigal:002006	CDS	36828	37112	.	+	0	ID=AIGOOFII_01097;eC_number=3.1.-.-;Name=relE;db_xref=COG:COG2026;gene=relE;inference=ab initio prediction:Prodigal:002006,similar to AA sequence:UniProtKB:P0C077;locus_tag=AIGOOFII_01097;product=mRNA interferase toxin RelE
M-marchantiae_contig_10_1	Prodigal:002006	CDS	37168	37929	.	-	0	ID=AIGOOFII_01098;eC_number=4.2.99.18;Name=nth_1;db_xref=COG:COG0177;gene=nth_1;inference=ab initio prediction:Prodigal:002006,similar to AA sequence:UniProtKB:P0AB83;locus_tag=AIGOOFII_01098;product=Endonuclease III
M-marchantiae_contig_10_1	Prodigal:002006	CDS	38271	39461	.	+	0	ID=AIGOOFII_01099;eC_number=2.1.2.10;Name=gcvT;gene=gcvT;inference=ab initio prediction:Prodigal:002006,similar to AA sequence:UniProtKB:P64225;locus_tag=AIGOOFII_01099;product=Aminomethyltransferase
M-marchantiae_contig_10_1	Prodigal:002006	CDS	39511	39873	.	+	0	ID=AIGOOFII_01100;Name=gcvH;db_xref=COG:COG0509;gene=gcvH;inference=ab initio prediction:Prodigal:002006,similar to AA sequence:UniProtKB:Q9WY55;locus_tag=AIGOOFII_01100;product=Glycine cleavage system H protein
M-marchantiae_contig_10_1	Prodigal:002006	CDS	40048	42894	.	+	0	ID=AIGOOFII_01101;eC_number=1.4.4.2;Name=gcvP;gene=gcvP;inference=ab initio prediction:Prodigal:002006,similar to AA sequence:UniProtKB:P74416;locus_tag=AIGOOFII_01101;product=Glycine dehydrogenase (decarboxylating)
M-marchantiae_contig_10_1	Prodigal:002006	CDS	42996	43523	.	-	0	ID=AIGOOFII_01102;inference=ab initio prediction:Prodigal:002006;locus_tag=AIGOOFII_01102;product=hypothetical protein
M-marchantiae_contig_10_1	Prodigal:002006	CDS	43882	44883	.	-	0	ID=AIGOOFII_01103;Name=rhaS_2;gene=rhaS_2;inference=ab initio prediction:Prodigal:002006,protein motif:HAMAP:MF_01534;locus_tag=AIGOOFII_01103;product=HTH-type transcriptional activator RhaS
M-marchantiae_contig_10_1	Prodigal:002006	CDS	45217	45774	.	+	0	ID=AIGOOFII_01104;eC_number=2.1.1.63;Name=ogt;db_xref=COG:COG0350;gene=ogt;inference=ab initio prediction:Prodigal:002006,similar to AA sequence:UniProtKB:P9WJW5;locus_tag=AIGOOFII_01104;product=Methylated-DNA--protein-cysteine methyltransferase
M-marchantiae_contig_10_1	Prodigal:002006	CDS	45783	46493	.	-	0	ID=AIGOOFII_01105;inference=ab initio prediction:Prodigal:002006;locus_tag=AIGOOFII_01105;product=hypothetical protein
M-marchantiae_contig_10_1	Prodigal:002006	CDS	46748	47635	.	+	0	ID=AIGOOFII_01106;eC_number=5.1.1.7;Name=dapF;db_xref=COG:COG0253;gene=dapF;inference=ab initio prediction:Prodigal:002006,similar to AA sequence:UniProtKB:P44859;locus_tag=AIGOOFII_01106;product=Diaminopimelate epimerase
M-marchantiae_contig_10_1	Prodigal:002006	CDS	47860	49107	.	+	0	ID=AIGOOFII_01107;eC_number=2.8.4.5;Name=mtaB;db_xref=COG:COG0621;gene=mtaB;inference=ab initio prediction:Prodigal:002006,similar to AA sequence:UniProtKB:P54462;locus_tag=AIGOOFII_01107;product=Threonylcarbamoyladenosine tRNA methylthiotransferase MtaB
M-marchantiae_contig_10_1	Prodigal:002006	CDS	49246	49959	.	-	0	ID=AIGOOFII_01108;eC_number=5.4.99.28;Name=rluA;db_xref=COG:COG0564;gene=rluA;inference=ab initio prediction:Prodigal:002006,similar to AA sequence:UniProtKB:P0AA37;locus_tag=AIGOOFII_01108;product=Dual-specificity RNA pseudouridine synthase RluA
M-marchantiae_contig_10_1	Prodigal:002006	CDS	50001	51368	.	+	0	ID=AIGOOFII_01109;Name=ftsY;gene=ftsY;inference=ab initio prediction:Prodigal:002006,protein motif:HAMAP:MF_00920;locus_tag=AIGOOFII_01109;product=Signal recognition particle receptor FtsY
M-marchantiae_contig_10_1	Prodigal:002006	CDS	51505	52128	.	+	0	ID=AIGOOFII_01110;Name=yciB;db_xref=COG:COG2917;gene=yciB;inference=ab initio prediction:Prodigal:002006,similar to AA sequence:UniProtKB:P95745;locus_tag=AIGOOFII_01110;product=Intracellular septation protein
M-marchantiae_contig_10_1	Prodigal:002006	CDS	52163	52873	.	-	0	ID=AIGOOFII_01111;inference=ab initio prediction:Prodigal:002006;locus_tag=AIGOOFII_01111;product=hypothetical protein
M-marchantiae_contig_10_1	Prodigal:002006	CDS	53158	53754	.	-	0	ID=AIGOOFII_01112;Name=cycY;db_xref=COG:COG0526;gene=cycY;inference=ab initio prediction:Prodigal:002006,similar to AA sequence:UniProtKB:P30960;locus_tag=AIGOOFII_01112;product=Thiol:disulfide interchange protein CycY
M-marchantiae_contig_10_1	Prodigal:002006	CDS	53751	53906	.	-	0	ID=AIGOOFII_01113;inference=ab initio prediction:Prodigal:002006;locus_tag=AIGOOFII_01113;product=hypothetical protein
M-marchantiae_contig_10_1	Prodigal:002006	CDS	53910	54686	.	-	0	ID=AIGOOFII_01114;Name=ccmC;db_xref=COG:COG0755;gene=ccmC;inference=ab initio prediction:Prodigal:002006,similar to AA sequence:UniProtKB:P0ABM1;locus_tag=AIGOOFII_01114;product=Heme exporter protein C
M-marchantiae_contig_10_1	Prodigal:002006	CDS	54758	55342	.	-	0	ID=AIGOOFII_01115;inference=ab initio prediction:Prodigal:002006;locus_tag=AIGOOFII_01115;product=hypothetical protein
M-marchantiae_contig_10_1	Prodigal:002006	CDS	55474	56490	.	+	0	ID=AIGOOFII_01116;Name=virS_1;gene=virS_1;inference=ab initio prediction:Prodigal:002006,similar to AA sequence:UniProtKB:P9WMJ3;locus_tag=AIGOOFII_01116;product=HTH-type transcriptional regulator VirS
M-marchantiae_contig_10_1	Prodigal:002006	CDS	56500	57111	.	+	0	ID=AIGOOFII_01117;inference=ab initio prediction:Prodigal:002006;locus_tag=AIGOOFII_01117;product=hypothetical protein
M-marchantiae_contig_10_1	Prodigal:002006	CDS	57127	57795	.	-	0	ID=AIGOOFII_01118;Name=ccmB;db_xref=COG:COG2386;gene=ccmB;inference=ab initio prediction:Prodigal:002006,similar to AA sequence:UniProtKB:P0ABL8;locus_tag=AIGOOFII_01118;product=Heme exporter protein B
M-marchantiae_contig_10_1	Prodigal:002006	CDS	57792	58448	.	-	0	ID=AIGOOFII_01119;eC_number=7.6.2.5;Name=ccmA;db_xref=COG:COG4133;gene=ccmA;inference=ab initio prediction:Prodigal:002006,similar to AA sequence:UniProtKB:P33931;locus_tag=AIGOOFII_01119;product=Cytochrome c biogenesis ATP-binding export protein CcmA
M-marchantiae_contig_10_1	Prodigal:002006	CDS	58870	59088	.	-	0	ID=AIGOOFII_01120;inference=ab initio prediction:Prodigal:002006;locus_tag=AIGOOFII_01120;product=hypothetical protein
M-marchantiae_contig_10_1	Prodigal:002006	CDS	59388	62093	.	+	0	ID=AIGOOFII_01121;eC_number=4.2.1.3;Name=acnA;db_xref=COG:COG1048;gene=acnA;inference=ab initio prediction:Prodigal:002006,similar to AA sequence:UniProtKB:P70920;locus_tag=AIGOOFII_01121;product=Aconitate hydratase A
M-marchantiae_contig_10_1	Prodigal:002006	CDS	62199	62933	.	-	0	ID=AIGOOFII_01122;inference=ab initio prediction:Prodigal:002006;locus_tag=AIGOOFII_01122;product=hypothetical protein
M-marchantiae_contig_10_1	Prodigal:002006	CDS	63033	63242	.	+	0	ID=AIGOOFII_01123;inference=ab initio prediction:Prodigal:002006;locus_tag=AIGOOFII_01123;product=hypothetical protein
M-marchantiae_contig_10_1	Prodigal:002006	CDS	63362	63850	.	+	0	ID=AIGOOFII_01124;inference=ab initio prediction:Prodigal:002006;locus_tag=AIGOOFII_01124;product=hypothetical protein
M-marchantiae_contig_10_1	Prodigal:002006	CDS	63857	64963	.	-	0	ID=AIGOOFII_01125;Name=ydiK;db_xref=COG:COG0628;gene=ydiK;inference=ab initio prediction:Prodigal:002006,similar to AA sequence:UniProtKB:P0AFS7;locus_tag=AIGOOFII_01125;product=Putative transport protein YdiK
M-marchantiae_contig_10_1	Prodigal:002006	CDS	65326	65628	.	+	0	ID=AIGOOFII_01126;Name=acpXL;db_xref=COG:COG0236;gene=acpXL;inference=ab initio prediction:Prodigal:002006,similar to AA sequence:UniProtKB:P0A2W5;locus_tag=AIGOOFII_01126;product=Acyl carrier protein AcpXL
M-marchantiae_contig_10_1	Prodigal:002006	CDS	65696	66193	.	+	0	ID=AIGOOFII_01127;inference=ab initio prediction:Prodigal:002006;locus_tag=AIGOOFII_01127;product=hypothetical protein
M-marchantiae_contig_10_1	Prodigal:002006	CDS	66190	67341	.	+	0	ID=AIGOOFII_01128;inference=ab initio prediction:Prodigal:002006;locus_tag=AIGOOFII_01128;product=hypothetical protein
M-marchantiae_contig_10_1	Prodigal:002006	CDS	67537	68772	.	+	0	ID=AIGOOFII_01129;eC_number=2.3.1.179;Name=fabF_1;db_xref=COG:COG0304;gene=fabF_1;inference=ab initio prediction:Prodigal:002006,similar to AA sequence:UniProtKB:Q83E37;locus_tag=AIGOOFII_01129;product=3-oxoacyl-[acyl-carrier-protein] synthase 2
M-marchantiae_contig_10_1	Prodigal:002006	CDS	68769	69533	.	+	0	ID=AIGOOFII_01130;eC_number=1.1.1.100;Name=fabG_4;gene=fabG_4;inference=ab initio prediction:Prodigal:002006,similar to AA sequence:UniProtKB:P0A2C9;locus_tag=AIGOOFII_01130;product=3-oxoacyl-[acyl-carrier-protein] reductase FabG
M-marchantiae_contig_10_1	Prodigal:002006	CDS	69550	69825	.	+	0	ID=AIGOOFII_01131;inference=ab initio prediction:Prodigal:002006;locus_tag=AIGOOFII_01131;product=hypothetical protein
M-marchantiae_contig_10_1	Prodigal:002006	CDS	70031	71056	.	+	0	ID=AIGOOFII_01132;eC_number=1.6.5.5;Name=qorA_1;db_xref=COG:COG0604;gene=qorA_1;inference=ab initio prediction:Prodigal:002006,similar to AA sequence:UniProtKB:P28304;locus_tag=AIGOOFII_01132;product=Quinone oxidoreductase 1
M-marchantiae_contig_10_1	Prodigal:002006	CDS	71157	72176	.	+	0	ID=AIGOOFII_01133;eC_number=2.3.1.241;Name=lpxL;gene=lpxL;inference=ab initio prediction:Prodigal:002006,protein motif:HAMAP:MF_01942;locus_tag=AIGOOFII_01133;product=Lipid A biosynthesis lauroyltransferase
M-marchantiae_contig_10_1	Prodigal:002006	CDS	72229	72939	.	+	0	ID=AIGOOFII_01134;inference=ab initio prediction:Prodigal:002006;locus_tag=AIGOOFII_01134;product=hypothetical protein
M-marchantiae_contig_10_1	Prodigal:002006	CDS	73008	74273	.	-	0	ID=AIGOOFII_01135;eC_number=3.4.11.-;db_xref=COG:COG2309;inference=ab initio prediction:Prodigal:002006,similar to AA sequence:UniProtKB:P42778;locus_tag=AIGOOFII_01135;product=Aminopeptidase T
M-marchantiae_contig_10_1	Prodigal:002006	CDS	74379	74672	.	-	0	ID=AIGOOFII_01136;inference=ab initio prediction:Prodigal:002006;locus_tag=AIGOOFII_01136;product=hypothetical protein
M-marchantiae_contig_10_1	Prodigal:002006	CDS	74987	76432	.	-	0	ID=AIGOOFII_01137;eC_number=1.-.-.-;db_xref=COG:COG0277;inference=ab initio prediction:Prodigal:002006,similar to AA sequence:UniProtKB:P9WIT1;locus_tag=AIGOOFII_01137;product=putative FAD-linked oxidoreductase
M-marchantiae_contig_10_1	Prodigal:002006	CDS	76603	77301	.	+	0	ID=AIGOOFII_01138;eC_number=3.7.1.20;Name=nagK;gene=nagK;inference=ab initio prediction:Prodigal:002006,similar to AA sequence:UniProtKB:O86042;locus_tag=AIGOOFII_01138;product=Fumarylpyruvate hydrolase
M-marchantiae_contig_10_1	Prodigal:002006	CDS	77298	77777	.	+	0	ID=AIGOOFII_01139;eC_number=3.6.1.-;Name=rppH_2;gene=rppH_2;inference=ab initio prediction:Prodigal:002006,protein motif:HAMAP:MF_00298;locus_tag=AIGOOFII_01139;product=RNA pyrophosphohydrolase
M-marchantiae_contig_10_1	Aragorn:001002	tRNA	77907	77981	.	+	.	ID=AIGOOFII_01140;inference=COORDINATES:profile:Aragorn:001002;locus_tag=AIGOOFII_01140;product=tRNA-Gly(gcc)
M-marchantiae_contig_10_1	Prodigal:002006	CDS	78289	78945	.	-	0	ID=AIGOOFII_01141;inference=ab initio prediction:Prodigal:002006;locus_tag=AIGOOFII_01141;product=hypothetical protein
M-marchantiae_contig_10_1	Prodigal:002006	CDS	79613	80443	.	+	0	ID=AIGOOFII_01142;Name=malT_2;gene=malT_2;inference=ab initio prediction:Prodigal:002006,protein motif:HAMAP:MF_01247;locus_tag=AIGOOFII_01142;product=HTH-type transcriptional regulator MalT
M-marchantiae_contig_11_1	Prodigal:002006	CDS	53	751	.	+	0	ID=AIGOOFII_01143;eC_number=1.1.2.7;Name=moxF_1;db_xref=COG:COG4993;gene=moxF_1;inference=ab initio prediction:Prodigal:002006,similar to AA sequence:UniProtKB:P16027;locus_tag=AIGOOFII_01143;product=Methanol dehydrogenase [cytochrome c] subunit 1
M-marchantiae_contig_11_1	Prodigal:002006	CDS	864	1493	.	+	0	ID=AIGOOFII_01144;inference=ab initio prediction:Prodigal:002006;locus_tag=AIGOOFII_01144;product=hypothetical protein
M-marchantiae_contig_11_1	Prodigal:002006	CDS	1493	2350	.	+	0	ID=AIGOOFII_01145;inference=ab initio prediction:Prodigal:002006;locus_tag=AIGOOFII_01145;product=hypothetical protein
M-marchantiae_contig_11_1	Prodigal:002006	CDS	2434	2979	.	+	0	ID=AIGOOFII_01146;inference=ab initio prediction:Prodigal:002006;locus_tag=AIGOOFII_01146;product=hypothetical protein
M-marchantiae_contig_11_1	Prodigal:002006	CDS	2990	3463	.	-	0	ID=AIGOOFII_01147;Name=sulD;db_xref=COG:COG0801;gene=sulD;inference=ab initio prediction:Prodigal:002006,similar to AA sequence:UniProtKB:P22291;locus_tag=AIGOOFII_01147;product=Bifunctional folate synthesis protein
M-marchantiae_contig_11_1	Prodigal:002006	CDS	3460	3837	.	-	0	ID=AIGOOFII_01148;eC_number=4.1.2.25;Name=folB;db_xref=COG:COG1539;gene=folB;inference=ab initio prediction:Prodigal:002006,similar to AA sequence:UniProtKB:P56740;locus_tag=AIGOOFII_01148;product=Dihydroneopterin aldolase
M-marchantiae_contig_11_1	Prodigal:002006	CDS	3834	4673	.	-	0	ID=AIGOOFII_01149;eC_number=2.5.1.15;Name=folP;gene=folP;inference=ab initio prediction:Prodigal:002006,similar to AA sequence:UniProtKB:Q5XCA8;locus_tag=AIGOOFII_01149;product=Dihydropteroate synthase
M-marchantiae_contig_11_1	Prodigal:002006	CDS	4884	5252	.	-	0	ID=AIGOOFII_01150;inference=ab initio prediction:Prodigal:002006;locus_tag=AIGOOFII_01150;product=hypothetical protein
M-marchantiae_contig_11_1	Prodigal:002006	CDS	5233	5946	.	-	0	ID=AIGOOFII_01151;inference=ab initio prediction:Prodigal:002006;locus_tag=AIGOOFII_01151;product=hypothetical protein
M-marchantiae_contig_11_1	Prodigal:002006	CDS	5943	7100	.	-	0	ID=AIGOOFII_01152;eC_number=1.21.98.4;Name=pqqE;db_xref=COG:COG0535;gene=pqqE;inference=ab initio prediction:Prodigal:002006,similar to AA sequence:UniProtKB:P71517;locus_tag=AIGOOFII_01152;product=PqqA peptide cyclase
M-marchantiae_contig_11_1	Prodigal:002006	CDS	7097	8173	.	-	0	ID=AIGOOFII_01153;Name=pqqCD;db_xref=COG:COG5424;gene=pqqCD;inference=ab initio prediction:Prodigal:002006,similar to AA sequence:UniProtKB:Q49150;locus_tag=AIGOOFII_01153;product=Bifunctional coenzyme PQQ synthesis protein C/D
M-marchantiae_contig_11_1	Prodigal:002006	CDS	8322	9221	.	-	0	ID=AIGOOFII_01154;Name=pqqB;db_xref=COG:COG1235;gene=pqqB;inference=ab initio prediction:Prodigal:002006,similar to AA sequence:UniProtKB:Q49149;locus_tag=AIGOOFII_01154;product=Coenzyme PQQ synthesis protein B
M-marchantiae_contig_11_1	Prodigal:002006	CDS	9265	9354	.	-	0	ID=AIGOOFII_01155;Name=pqqA_1;gene=pqqA_1;inference=ab initio prediction:Prodigal:002006,protein motif:HAMAP:MF_00656;locus_tag=AIGOOFII_01155;product=Coenzyme PQQ synthesis protein A
M-marchantiae_contig_11_1	Prodigal:002006	CDS	9534	10238	.	-	0	ID=AIGOOFII_01156;Name=copR;gene=copR;inference=ab initio prediction:Prodigal:002006,similar to AA sequence:UniProtKB:Q02540;locus_tag=AIGOOFII_01156;product=Transcriptional activator protein CopR
M-marchantiae_contig_11_1	Prodigal:002006	CDS	10235	11848	.	-	0	ID=AIGOOFII_01157;eC_number=2.7.-.-;Name=sasA_1;gene=sasA_1;inference=ab initio prediction:Prodigal:002006,protein motif:HAMAP:MF_01837;locus_tag=AIGOOFII_01157;product=Adaptive-response sensory-kinase SasA
M-marchantiae_contig_11_1	Prodigal:002006	CDS	11942	12148	.	-	0	ID=AIGOOFII_01158;inference=ab initio prediction:Prodigal:002006;locus_tag=AIGOOFII_01158;product=hypothetical protein
M-marchantiae_contig_11_1	Prodigal:002006	CDS	12284	15061	.	-	0	ID=AIGOOFII_01159;eC_number=5.6.2.1;Name=topA;db_xref=COG:COG0550;gene=topA;inference=ab initio prediction:Prodigal:002006,similar to AA sequence:UniProtKB:P9WG49;locus_tag=AIGOOFII_01159;product=DNA topoisomerase 1
M-marchantiae_contig_11_1	Prodigal:002006	CDS	15296	16186	.	-	0	ID=AIGOOFII_01160;Name=yedY1_1;db_xref=COG:COG2041;gene=yedY1_1;inference=ab initio prediction:Prodigal:002006,similar to AA sequence:UniProtKB:G8QM63;locus_tag=AIGOOFII_01160;product=Putative protein-methionine-sulfoxide reductase subunit YedZ1
M-marchantiae_contig_11_1	Prodigal:002006	CDS	16183	17052	.	-	0	ID=AIGOOFII_01161;Name=yedZ1_1;db_xref=COG:COG4117;gene=yedZ1_1;inference=ab initio prediction:Prodigal:002006,similar to AA sequence:UniProtKB:G8QM62;locus_tag=AIGOOFII_01161;product=Putative protein-methionine-sulfoxide reductase subunit YedZ1
M-marchantiae_contig_11_1	Prodigal:002006	CDS	17242	18186	.	+	0	ID=AIGOOFII_01162;eC_number=2.1.3.2;Name=pyrB;gene=pyrB;inference=ab initio prediction:Prodigal:002006,similar to AA sequence:UniProtKB:P56585;locus_tag=AIGOOFII_01162;product=Aspartate carbamoyltransferase
M-marchantiae_contig_11_1	Prodigal:002006	CDS	18200	18406	.	+	0	ID=AIGOOFII_01163;inference=ab initio prediction:Prodigal:002006;locus_tag=AIGOOFII_01163;product=hypothetical protein
M-marchantiae_contig_11_1	Prodigal:002006	CDS	18420	18710	.	+	0	ID=AIGOOFII_01164;inference=ab initio prediction:Prodigal:002006;locus_tag=AIGOOFII_01164;product=hypothetical protein
M-marchantiae_contig_11_1	Prodigal:002006	CDS	18799	20106	.	+	0	ID=AIGOOFII_01165;eC_number=3.5.2.3;Name=pyrC;db_xref=COG:COG0044;gene=pyrC;inference=ab initio prediction:Prodigal:002006,similar to AA sequence:UniProtKB:O66990;locus_tag=AIGOOFII_01165;product=Dihydroorotase
M-marchantiae_contig_11_1	Prodigal:002006	CDS	20103	20711	.	+	0	ID=AIGOOFII_01166;eC_number=2.3.1.275;Name=plsY;db_xref=COG:COG0344;gene=plsY;inference=ab initio prediction:Prodigal:002006,similar to AA sequence:UniProtKB:O66905;locus_tag=AIGOOFII_01166;product=Glycerol-3-phosphate acyltransferase
M-marchantiae_contig_11_1	Prodigal:002006	CDS	20742	21923	.	+	0	ID=AIGOOFII_01167;inference=ab initio prediction:Prodigal:002006;locus_tag=AIGOOFII_01167;product=hypothetical protein
M-marchantiae_contig_11_1	Prodigal:002006	CDS	21913	22413	.	-	0	ID=AIGOOFII_01168;eC_number=3.1.-.-;Name=yrrK;db_xref=COG:COG0816;gene=yrrK;inference=ab initio prediction:Prodigal:002006,similar to AA sequence:UniProtKB:O34634;locus_tag=AIGOOFII_01168;product=Putative pre-16S rRNA nuclease
M-marchantiae_contig_11_1	Prodigal:002006	CDS	23318	23878	.	-	0	ID=AIGOOFII_01169;inference=ab initio prediction:Prodigal:002006;locus_tag=AIGOOFII_01169;product=hypothetical protein
M-marchantiae_contig_11_1	Prodigal:002006	CDS	23987	24217	.	+	0	ID=AIGOOFII_01170;inference=ab initio prediction:Prodigal:002006;locus_tag=AIGOOFII_01170;product=hypothetical protein
M-marchantiae_contig_11_1	Prodigal:002006	CDS	24324	24611	.	+	0	ID=AIGOOFII_01171;eC_number=6.3.5.-;Name=gatC;db_xref=COG:COG0721;gene=gatC;inference=ab initio prediction:Prodigal:002006,similar to AA sequence:UniProtKB:Q9HVT9;locus_tag=AIGOOFII_01171;product=Glutamyl-tRNA(Gln) amidotransferase subunit C
M-marchantiae_contig_11_1	Prodigal:002006	CDS	24701	26182	.	+	0	ID=AIGOOFII_01172;eC_number=6.3.5.7;Name=gatA_1;db_xref=COG:COG0154;gene=gatA_1;inference=ab initio prediction:Prodigal:002006,similar to AA sequence:UniProtKB:Q9HVT8;locus_tag=AIGOOFII_01172;product=Glutamyl-tRNA(Gln) amidotransferase subunit A
M-marchantiae_contig_11_1	Prodigal:002006	CDS	26193	26492	.	+	0	ID=AIGOOFII_01173;inference=ab initio prediction:Prodigal:002006;locus_tag=AIGOOFII_01173;product=hypothetical protein
M-marchantiae_contig_11_1	Prodigal:002006	CDS	26561	28066	.	+	0	ID=AIGOOFII_01174;eC_number=6.3.5.-;Name=gatB;db_xref=COG:COG0064;gene=gatB;inference=ab initio prediction:Prodigal:002006,similar to AA sequence:UniProtKB:Q9HVT7;locus_tag=AIGOOFII_01174;product=Aspartyl/glutamyl-tRNA(Asn/Gln) amidotransferase subunit B
M-marchantiae_contig_11_1	Prodigal:002006	CDS	28123	28866	.	+	0	ID=AIGOOFII_01175;Name=uvrC_1;gene=uvrC_1;inference=ab initio prediction:Prodigal:002006,protein motif:HAMAP:MF_00203;locus_tag=AIGOOFII_01175;product=UvrABC system protein C
M-marchantiae_contig_11_1	Aragorn:001002	tRNA	29721	29793	.	-	.	ID=AIGOOFII_01176;inference=COORDINATES:profile:Aragorn:001002;locus_tag=AIGOOFII_01176;product=tRNA-Ala(cgc)
M-marchantiae_contig_11_1	Prodigal:002006	CDS	30023	30811	.	-	0	ID=AIGOOFII_01177;eC_number=1.3.1.87;Name=hcaB_1;gene=hcaB_1;inference=ab initio prediction:Prodigal:002006,protein motif:HAMAP:MF_01647;locus_tag=AIGOOFII_01177;product=3-phenylpropionate-dihydrodiol/cinnamic acid-dihydrodiol dehydrogenase
M-marchantiae_contig_11_1	Prodigal:002006	CDS	31020	32063	.	-	0	ID=AIGOOFII_01178;Name=aaeA;db_xref=COG:COG1566;gene=aaeA;inference=ab initio prediction:Prodigal:002006,similar to AA sequence:UniProtKB:P46482;locus_tag=AIGOOFII_01178;product=p-hydroxybenzoic acid efflux pump subunit AaeA
M-marchantiae_contig_11_1	Prodigal:002006	CDS	32119	32313	.	-	0	ID=AIGOOFII_01179;inference=ab initio prediction:Prodigal:002006;locus_tag=AIGOOFII_01179;product=hypothetical protein
M-marchantiae_contig_11_1	Prodigal:002006	CDS	32374	34407	.	-	0	ID=AIGOOFII_01180;Name=aaeB;gene=aaeB;inference=ab initio prediction:Prodigal:002006,protein motif:HAMAP:MF_01545;locus_tag=AIGOOFII_01180;product=p-hydroxybenzoic acid efflux pump subunit AaeB
M-marchantiae_contig_11_1	Prodigal:002006	CDS	34456	34872	.	-	0	ID=AIGOOFII_01181;inference=ab initio prediction:Prodigal:002006;locus_tag=AIGOOFII_01181;product=hypothetical protein
M-marchantiae_contig_11_1	Prodigal:002006	CDS	35039	35317	.	-	0	ID=AIGOOFII_01182;inference=ab initio prediction:Prodigal:002006;locus_tag=AIGOOFII_01182;product=hypothetical protein
M-marchantiae_contig_11_1	Prodigal:002006	CDS	35528	36163	.	+	0	ID=AIGOOFII_01183;eC_number=1.8.4.-;Name=yfcG_3;db_xref=COG:COG0625;gene=yfcG_3;inference=ab initio prediction:Prodigal:002006,similar to AA sequence:UniProtKB:P77526;locus_tag=AIGOOFII_01183;product=Disulfide-bond oxidoreductase YfcG
M-marchantiae_contig_11_1	Prodigal:002006	CDS	36167	36700	.	-	0	ID=AIGOOFII_01184;inference=ab initio prediction:Prodigal:002006;locus_tag=AIGOOFII_01184;product=hypothetical protein
M-marchantiae_contig_11_1	Prodigal:002006	CDS	36986	37408	.	+	0	ID=AIGOOFII_01185;eC_number=2.7.4.6;Name=ndk;db_xref=COG:COG0105;gene=ndk;inference=ab initio prediction:Prodigal:002006,similar to AA sequence:UniProtKB:P15266;locus_tag=AIGOOFII_01185;product=Nucleoside diphosphate kinase
M-marchantiae_contig_11_1	Prodigal:002006	CDS	37642	38019	.	+	0	ID=AIGOOFII_01186;inference=ab initio prediction:Prodigal:002006;locus_tag=AIGOOFII_01186;product=hypothetical protein
M-marchantiae_contig_11_1	Prodigal:002006	CDS	38072	38731	.	-	0	ID=AIGOOFII_01187;eC_number=2.1.2.2;Name=purN;db_xref=COG:COG0299;gene=purN;inference=ab initio prediction:Prodigal:002006,similar to AA sequence:UniProtKB:P08179;locus_tag=AIGOOFII_01187;product=Phosphoribosylglycinamide formyltransferase
M-marchantiae_contig_11_1	Prodigal:002006	CDS	38731	39813	.	-	0	ID=AIGOOFII_01188;eC_number=6.3.3.1;Name=purM;gene=purM;inference=ab initio prediction:Prodigal:002006,similar to AA sequence:UniProtKB:Q5F973;locus_tag=AIGOOFII_01188;product=Phosphoribosylformylglycinamidine cyclo-ligase
M-marchantiae_contig_11_1	Prodigal:002006	CDS	40180	41271	.	+	0	ID=AIGOOFII_01189;inference=ab initio prediction:Prodigal:002006;locus_tag=AIGOOFII_01189;product=hypothetical protein
M-marchantiae_contig_11_1	Prodigal:002006	CDS	41280	42011	.	+	0	ID=AIGOOFII_01190;Name=dnaA_2;gene=dnaA_2;inference=ab initio prediction:Prodigal:002006,protein motif:HAMAP:MF_00377;locus_tag=AIGOOFII_01190;product=Chromosomal replication initiator protein DnaA
M-marchantiae_contig_11_1	Prodigal:002006	CDS	42097	44643	.	+	0	ID=AIGOOFII_01191;eC_number=2.7.4.1;Name=ppk;gene=ppk;inference=ab initio prediction:Prodigal:002006,protein motif:HAMAP:MF_00347;locus_tag=AIGOOFII_01191;product=Polyphosphate kinase
M-marchantiae_contig_11_1	Prodigal:002006	CDS	44670	46235	.	+	0	ID=AIGOOFII_01192;eC_number=3.6.1.40;Name=gppA_1;gene=gppA_1;inference=ab initio prediction:Prodigal:002006,protein motif:HAMAP:MF_01550;locus_tag=AIGOOFII_01192;product=Guanosine-5'-triphosphate%2C3'-diphosphate pyrophosphatase
M-marchantiae_contig_11_1	Prodigal:002006	CDS	46273	47244	.	-	0	ID=AIGOOFII_01193;inference=ab initio prediction:Prodigal:002006;locus_tag=AIGOOFII_01193;product=hypothetical protein
M-marchantiae_contig_11_1	Prodigal:002006	CDS	47452	48894	.	-	0	ID=AIGOOFII_01194;inference=ab initio prediction:Prodigal:002006;locus_tag=AIGOOFII_01194;product=hypothetical protein
M-marchantiae_contig_11_1	Prodigal:002006	CDS	49059	51392	.	-	0	ID=AIGOOFII_01195;eC_number=1.1.1.39;Name=dme;db_xref=COG:COG0280;gene=dme;inference=ab initio prediction:Prodigal:002006,similar to AA sequence:UniProtKB:O30807;locus_tag=AIGOOFII_01195;product=NAD-dependent malic enzyme
M-marchantiae_contig_11_1	Prodigal:002006	CDS	51456	52112	.	+	0	ID=AIGOOFII_01196;eC_number=2.3.1.89;Name=dapH;gene=dapH;inference=ab initio prediction:Prodigal:002006,protein motif:HAMAP:MF_01691;locus_tag=AIGOOFII_01196;product=2%2C3%2C4%2C5-tetrahydropyridine-2%2C6-dicarboxylate N-acetyltransferase
M-marchantiae_contig_11_1	Prodigal:002006	CDS	52193	52444	.	+	0	ID=AIGOOFII_01197;inference=ab initio prediction:Prodigal:002006;locus_tag=AIGOOFII_01197;product=hypothetical protein
M-marchantiae_contig_11_1	Prodigal:002006	CDS	52451	53143	.	-	0	ID=AIGOOFII_01198;inference=ab initio prediction:Prodigal:002006;locus_tag=AIGOOFII_01198;product=hypothetical protein
M-marchantiae_contig_11_1	Prodigal:002006	CDS	53163	54203	.	-	0	ID=AIGOOFII_01199;inference=ab initio prediction:Prodigal:002006;locus_tag=AIGOOFII_01199;product=hypothetical protein
M-marchantiae_contig_11_1	Prodigal:002006	CDS	54321	54617	.	-	0	ID=AIGOOFII_01200;inference=ab initio prediction:Prodigal:002006;locus_tag=AIGOOFII_01200;product=hypothetical protein
M-marchantiae_contig_11_1	Prodigal:002006	CDS	54614	55483	.	-	0	ID=AIGOOFII_01201;inference=ab initio prediction:Prodigal:002006;locus_tag=AIGOOFII_01201;product=hypothetical protein
M-marchantiae_contig_11_1	Prodigal:002006	CDS	55521	55862	.	-	0	ID=AIGOOFII_01202;inference=ab initio prediction:Prodigal:002006;locus_tag=AIGOOFII_01202;product=hypothetical protein
M-marchantiae_contig_11_1	Prodigal:002006	CDS	56154	57968	.	-	0	ID=AIGOOFII_01203;eC_number=6.1.1.23;Name=aspS;db_xref=COG:COG0173;gene=aspS;inference=ab initio prediction:Prodigal:002006,similar to AA sequence:UniProtKB:Q51422;locus_tag=AIGOOFII_01203;product=Aspartate--tRNA(Asp/Asn) ligase
M-marchantiae_contig_11_1	Prodigal:002006	CDS	58111	59262	.	+	0	ID=AIGOOFII_01204;eC_number=3.1.13.5;Name=rnd_2;db_xref=COG:COG0349;gene=rnd_2;inference=ab initio prediction:Prodigal:002006,similar to AA sequence:UniProtKB:P09155;locus_tag=AIGOOFII_01204;product=Ribonuclease D
M-marchantiae_contig_11_1	Prodigal:002006	CDS	59309	60256	.	+	0	ID=AIGOOFII_01205;Name=yjiE;gene=yjiE;inference=ab initio prediction:Prodigal:002006,similar to AA sequence:UniProtKB:P39376;locus_tag=AIGOOFII_01205;product=HTH-type transcriptional regulator YjiE
M-marchantiae_contig_11_1	Prodigal:002006	CDS	60329	61036	.	+	0	ID=AIGOOFII_01206;eC_number=5.1.1.13;inference=ab initio prediction:Prodigal:002006,similar to AA sequence:UniProtKB:H8L901;locus_tag=AIGOOFII_01206;product=Aspartate racemase
M-marchantiae_contig_11_1	Prodigal:002006	CDS	61055	62902	.	-	0	ID=AIGOOFII_01207;inference=ab initio prediction:Prodigal:002006;locus_tag=AIGOOFII_01207;product=hypothetical protein
M-marchantiae_contig_11_1	Prodigal:002006	CDS	63056	63382	.	-	0	ID=AIGOOFII_01208;Name=erpA;db_xref=COG:COG0316;gene=erpA;inference=ab initio prediction:Prodigal:002006,similar to AA sequence:UniProtKB:P45344;locus_tag=AIGOOFII_01208;product=Iron-sulfur cluster insertion protein ErpA
M-marchantiae_contig_11_1	Prodigal:002006	CDS	63525	64772	.	+	0	ID=AIGOOFII_01209;inference=ab initio prediction:Prodigal:002006,protein motif:HAMAP:MF_01212;locus_tag=AIGOOFII_01209;product=Deoxyguanosinetriphosphate triphosphohydrolase-like protein
M-marchantiae_contig_11_1	Prodigal:002006	CDS	64912	66384	.	+	0	ID=AIGOOFII_01210;eC_number=1.1.1.49;Name=zwf_1;db_xref=COG:COG0364;gene=zwf_1;inference=ab initio prediction:Prodigal:002006,similar to AA sequence:UniProtKB:P0AC53;locus_tag=AIGOOFII_01210;product=Glucose-6-phosphate 1-dehydrogenase
M-marchantiae_contig_11_1	Prodigal:002006	CDS	66503	67879	.	-	0	ID=AIGOOFII_01211;inference=ab initio prediction:Prodigal:002006;locus_tag=AIGOOFII_01211;product=hypothetical protein
M-marchantiae_contig_12_1	Prodigal:002006	CDS	375	791	.	-	0	ID=AIGOOFII_01212;inference=ab initio prediction:Prodigal:002006;locus_tag=AIGOOFII_01212;product=hypothetical protein
M-marchantiae_contig_12_1	Prodigal:002006	CDS	851	3055	.	-	0	ID=AIGOOFII_01213;Name=fadJ;db_xref=COG:COG1024;gene=fadJ;inference=ab initio prediction:Prodigal:002006,similar to AA sequence:UniProtKB:P77399;locus_tag=AIGOOFII_01213;product=Fatty acid oxidation complex subunit alpha
M-marchantiae_contig_12_1	Prodigal:002006	CDS	3170	3952	.	+	0	ID=AIGOOFII_01214;Name=bluF;gene=bluF;inference=ab initio prediction:Prodigal:002006,similar to AA sequence:UniProtKB:P75990;locus_tag=AIGOOFII_01214;product=Blue light- and temperature-regulated antirepressor BluF
M-marchantiae_contig_12_1	Prodigal:002006	CDS	4002	4487	.	-	0	ID=AIGOOFII_01215;inference=ab initio prediction:Prodigal:002006;locus_tag=AIGOOFII_01215;product=hypothetical protein
M-marchantiae_contig_12_1	Prodigal:002006	CDS	4622	5830	.	-	0	ID=AIGOOFII_01216;eC_number=2.3.1.-;Name=fadA;db_xref=COG:COG0183;gene=fadA;inference=ab initio prediction:Prodigal:002006,similar to AA sequence:UniProtKB:O53871;locus_tag=AIGOOFII_01216;product=Putative acyltransferase
M-marchantiae_contig_12_1	Prodigal:002006	CDS	5989	6105	.	+	0	ID=AIGOOFII_01217;inference=ab initio prediction:Prodigal:002006;locus_tag=AIGOOFII_01217;product=hypothetical protein
M-marchantiae_contig_12_1	Prodigal:002006	CDS	6102	7889	.	-	0	ID=AIGOOFII_01218;eC_number=1.3.8.-;Name=dmdC_1;db_xref=COG:COG1960;gene=dmdC_1;inference=ab initio prediction:Prodigal:002006,similar to AA sequence:UniProtKB:Q5LLW7;locus_tag=AIGOOFII_01218;product=3-methylmercaptopropionyl-CoA dehydrogenase
M-marchantiae_contig_12_1	Prodigal:002006	CDS	8186	11569	.	+	0	ID=AIGOOFII_01219;inference=ab initio prediction:Prodigal:002006;locus_tag=AIGOOFII_01219;product=hypothetical protein
M-marchantiae_contig_12_1	Prodigal:002006	CDS	11782	12219	.	+	0	ID=AIGOOFII_01220;inference=ab initio prediction:Prodigal:002006;locus_tag=AIGOOFII_01220;product=hypothetical protein
M-marchantiae_contig_12_1	Prodigal:002006	CDS	12224	13693	.	-	0	ID=AIGOOFII_01221;eC_number=1.14.13.232;Name=oxyL;gene=oxyL;inference=ab initio prediction:Prodigal:002006,similar to AA sequence:UniProtKB:Q3S8Q4;locus_tag=AIGOOFII_01221;product=6-methylpretetramide 4-monooxygenase
M-marchantiae_contig_12_1	Prodigal:002006	CDS	13879	14127	.	+	0	ID=AIGOOFII_01222;inference=ab initio prediction:Prodigal:002006;locus_tag=AIGOOFII_01222;product=hypothetical protein
M-marchantiae_contig_12_1	Prodigal:002006	CDS	14226	14462	.	+	0	ID=AIGOOFII_01223;inference=ab initio prediction:Prodigal:002006;locus_tag=AIGOOFII_01223;product=hypothetical protein
M-marchantiae_contig_12_1	Prodigal:002006	CDS	14489	15304	.	-	0	ID=AIGOOFII_01224;inference=ab initio prediction:Prodigal:002006;locus_tag=AIGOOFII_01224;product=hypothetical protein
M-marchantiae_contig_12_1	Prodigal:002006	CDS	15246	17816	.	-	0	ID=AIGOOFII_01225;eC_number=3.6.4.13;Name=rhlB_1;gene=rhlB_1;inference=ab initio prediction:Prodigal:002006,protein motif:HAMAP:MF_00661;locus_tag=AIGOOFII_01225;product=ATP-dependent RNA helicase RhlB
M-marchantiae_contig_12_1	Prodigal:002006	CDS	17823	18785	.	-	0	ID=AIGOOFII_01226;eC_number=3.1.1.-;Name=aes_2;db_xref=COG:COG0657;gene=aes_2;inference=ab initio prediction:Prodigal:002006,similar to AA sequence:UniProtKB:Q8ZRA1;locus_tag=AIGOOFII_01226;product=Acetyl esterase
M-marchantiae_contig_12_1	Prodigal:002006	CDS	19025	19372	.	+	0	ID=AIGOOFII_01227;inference=ab initio prediction:Prodigal:002006;locus_tag=AIGOOFII_01227;product=hypothetical protein
M-marchantiae_contig_12_1	Prodigal:002006	CDS	19596	20270	.	-	0	ID=AIGOOFII_01228;inference=ab initio prediction:Prodigal:002006;locus_tag=AIGOOFII_01228;product=hypothetical protein
M-marchantiae_contig_12_1	Prodigal:002006	CDS	20558	21418	.	-	0	ID=AIGOOFII_01229;eC_number=2.4.2.19;Name=nadC;db_xref=COG:COG0157;gene=nadC;inference=ab initio prediction:Prodigal:002006,similar to AA sequence:UniProtKB:P39666;locus_tag=AIGOOFII_01229;product=putative nicotinate-nucleotide pyrophosphorylase [carboxylating]
M-marchantiae_contig_12_1	Prodigal:002006	CDS	21626	23167	.	-	0	ID=AIGOOFII_01230;eC_number=1.4.3.16;Name=nadB;db_xref=COG:COG0029;gene=nadB;inference=ab initio prediction:Prodigal:002006,similar to AA sequence:UniProtKB:P9WJJ9;locus_tag=AIGOOFII_01230;product=L-aspartate oxidase
M-marchantiae_contig_12_1	Prodigal:002006	CDS	23164	24174	.	-	0	ID=AIGOOFII_01231;eC_number=2.5.1.72;Name=nadA;db_xref=COG:COG0379;gene=nadA;inference=ab initio prediction:Prodigal:002006,similar to AA sequence:UniProtKB:P9WJK1;locus_tag=AIGOOFII_01231;product=Quinolinate synthase A
M-marchantiae_contig_12_1	Prodigal:002006	CDS	24316	25317	.	-	0	ID=AIGOOFII_01232;inference=ab initio prediction:Prodigal:002006;locus_tag=AIGOOFII_01232;product=hypothetical protein
M-marchantiae_contig_12_1	Prodigal:002006	CDS	25393	25965	.	-	0	ID=AIGOOFII_01233;eC_number=2.3.1.79;Name=maa;db_xref=COG:COG0110;gene=maa;inference=ab initio prediction:Prodigal:002006,similar to AA sequence:UniProtKB:P77791;locus_tag=AIGOOFII_01233;product=Maltose O-acetyltransferase
M-marchantiae_contig_12_1	Prodigal:002006	CDS	26119	26856	.	+	0	ID=AIGOOFII_01234;eC_number=2.5.1.3;Name=thiE_2;db_xref=COG:COG0352;gene=thiE_2;inference=ab initio prediction:Prodigal:002006,similar to AA sequence:UniProtKB:P71350;locus_tag=AIGOOFII_01234;product=Thiamine-phosphate synthase
M-marchantiae_contig_12_1	Prodigal:002006	CDS	26959	27765	.	+	0	ID=AIGOOFII_01235;eC_number=2.7.1.49;Name=thiD;db_xref=COG:COG0351;gene=thiD;inference=ab initio prediction:Prodigal:002006,similar to AA sequence:UniProtKB:P55882;locus_tag=AIGOOFII_01235;product=Hydroxymethylpyrimidine/phosphomethylpyrimidine kinase
M-marchantiae_contig_12_1	Prodigal:002006	CDS	27857	28501	.	+	0	ID=AIGOOFII_01236;inference=ab initio prediction:Prodigal:002006;locus_tag=AIGOOFII_01236;product=hypothetical protein
M-marchantiae_contig_12_1	Prodigal:002006	CDS	28405	28596	.	-	0	ID=AIGOOFII_01237;inference=ab initio prediction:Prodigal:002006;locus_tag=AIGOOFII_01237;product=hypothetical protein
M-marchantiae_contig_12_1	Prodigal:002006	CDS	28731	29309	.	-	0	ID=AIGOOFII_01238;inference=ab initio prediction:Prodigal:002006;locus_tag=AIGOOFII_01238;product=hypothetical protein
M-marchantiae_contig_12_1	Prodigal:002006	CDS	29419	30501	.	-	0	ID=AIGOOFII_01239;inference=ab initio prediction:Prodigal:002006;locus_tag=AIGOOFII_01239;product=hypothetical protein
M-marchantiae_contig_12_1	Prodigal:002006	CDS	30506	30595	.	-	0	ID=AIGOOFII_01240;inference=ab initio prediction:Prodigal:002006;locus_tag=AIGOOFII_01240;product=hypothetical protein
M-marchantiae_contig_12_1	Prodigal:002006	CDS	30588	31457	.	-	0	ID=AIGOOFII_01241;Name=mkl;db_xref=COG:COG1127;gene=mkl;inference=ab initio prediction:Prodigal:002006,similar to AA sequence:UniProtKB:P9WQL5;locus_tag=AIGOOFII_01241;product=putative ribonucleotide transport ATP-binding protein mkl
M-marchantiae_contig_12_1	Prodigal:002006	CDS	31417	32565	.	-	0	ID=AIGOOFII_01242;inference=ab initio prediction:Prodigal:002006;locus_tag=AIGOOFII_01242;product=hypothetical protein
M-marchantiae_contig_12_1	Prodigal:002006	CDS	32653	33846	.	-	0	ID=AIGOOFII_01243;Name=hcaT;gene=hcaT;inference=ab initio prediction:Prodigal:002006,similar to AA sequence:UniProtKB:Q47142;locus_tag=AIGOOFII_01243;product=putative 3-phenylpropionic acid transporter
M-marchantiae_contig_12_1	Prodigal:002006	CDS	34016	35029	.	+	0	ID=AIGOOFII_01244;inference=ab initio prediction:Prodigal:002006;locus_tag=AIGOOFII_01244;product=hypothetical protein
M-marchantiae_contig_12_1	Prodigal:002006	CDS	35082	35522	.	+	0	ID=AIGOOFII_01245;inference=ab initio prediction:Prodigal:002006;locus_tag=AIGOOFII_01245;product=hypothetical protein
M-marchantiae_contig_12_1	Prodigal:002006	CDS	35575	43149	.	-	0	ID=AIGOOFII_01246;inference=ab initio prediction:Prodigal:002006;locus_tag=AIGOOFII_01246;product=hypothetical protein
M-marchantiae_contig_12_1	Prodigal:002006	CDS	43442	43768	.	+	0	ID=AIGOOFII_01247;inference=ab initio prediction:Prodigal:002006;locus_tag=AIGOOFII_01247;product=hypothetical protein
M-marchantiae_contig_12_1	Prodigal:002006	CDS	43929	44249	.	+	0	ID=AIGOOFII_01248;Name=fdxE;db_xref=COG:COG0633;gene=fdxE;inference=ab initio prediction:Prodigal:002006,similar to AA sequence:UniProtKB:P80306;locus_tag=AIGOOFII_01248;product=Ferredoxin-6
M-marchantiae_contig_12_1	Prodigal:002006	CDS	44451	45626	.	-	0	ID=AIGOOFII_01249;inference=ab initio prediction:Prodigal:002006;locus_tag=AIGOOFII_01249;product=hypothetical protein
M-marchantiae_contig_12_1	Prodigal:002006	CDS	45860	46276	.	-	0	ID=AIGOOFII_01250;inference=ab initio prediction:Prodigal:002006;locus_tag=AIGOOFII_01250;product=hypothetical protein
M-marchantiae_contig_12_1	Prodigal:002006	CDS	46437	48599	.	-	0	ID=AIGOOFII_01251;eC_number=1.8.99.-;Name=ynfF;db_xref=COG:COG1104;gene=ynfF;inference=ab initio prediction:Prodigal:002006,similar to AA sequence:UniProtKB:P77783;locus_tag=AIGOOFII_01251;product=putative dimethyl sulfoxide reductase chain YnfF
M-marchantiae_contig_12_1	Prodigal:002006	CDS	48841	50328	.	+	0	ID=AIGOOFII_01252;Name=gabR_2;db_xref=COG:COG1167;gene=gabR_2;inference=ab initio prediction:Prodigal:002006,similar to AA sequence:UniProtKB:P94426;locus_tag=AIGOOFII_01252;product=HTH-type transcriptional regulatory protein GabR
M-marchantiae_contig_12_1	Prodigal:002006	CDS	50683	51135	.	+	0	ID=AIGOOFII_01253;inference=ab initio prediction:Prodigal:002006;locus_tag=AIGOOFII_01253;product=hypothetical protein
M-marchantiae_contig_12_1	Prodigal:002006	CDS	51456	53309	.	-	0	ID=AIGOOFII_01254;Name=kefC_1;db_xref=COG:COG0475;gene=kefC_1;inference=ab initio prediction:Prodigal:002006,similar to AA sequence:UniProtKB:P03819;locus_tag=AIGOOFII_01254;product=Glutathione-regulated potassium-efflux system protein KefC
M-marchantiae_contig_12_1	Prodigal:002006	CDS	53664	54866	.	+	0	ID=AIGOOFII_01255;inference=ab initio prediction:Prodigal:002006;locus_tag=AIGOOFII_01255;product=hypothetical protein
M-marchantiae_contig_12_1	Prodigal:002006	CDS	54863	55507	.	+	0	ID=AIGOOFII_01256;inference=ab initio prediction:Prodigal:002006;locus_tag=AIGOOFII_01256;product=hypothetical protein
M-marchantiae_contig_12_1	Prodigal:002006	CDS	55517	55684	.	-	0	ID=AIGOOFII_01257;inference=ab initio prediction:Prodigal:002006;locus_tag=AIGOOFII_01257;product=hypothetical protein
M-marchantiae_contig_12_1	Prodigal:002006	CDS	55772	55963	.	-	0	ID=AIGOOFII_01258;eC_number=3.1.-.-;Name=fitB;gene=fitB;inference=ab initio prediction:Prodigal:002006,similar to AA sequence:UniProtKB:Q5F882;locus_tag=AIGOOFII_01258;product=Toxin FitB
M-marchantiae_contig_12_1	Prodigal:002006	CDS	55960	56262	.	-	0	ID=AIGOOFII_01259;inference=ab initio prediction:Prodigal:002006;locus_tag=AIGOOFII_01259;product=hypothetical protein
M-marchantiae_contig_12_1	Prodigal:002006	CDS	56402	57253	.	+	0	ID=AIGOOFII_01260;inference=ab initio prediction:Prodigal:002006;locus_tag=AIGOOFII_01260;product=hypothetical protein
M-marchantiae_contig_12_1	Prodigal:002006	CDS	57504	58484	.	+	0	ID=AIGOOFII_01261;eC_number=1.1.-.-;Name=yajO_1;db_xref=COG:COG0667;gene=yajO_1;inference=ab initio prediction:Prodigal:002006,similar to AA sequence:UniProtKB:P77735;locus_tag=AIGOOFII_01261;product=1-deoxyxylulose-5-phosphate synthase YajO
M-marchantiae_contig_12_1	Prodigal:002006	CDS	58554	59222	.	+	0	ID=AIGOOFII_01262;inference=ab initio prediction:Prodigal:002006;locus_tag=AIGOOFII_01262;product=hypothetical protein
M-marchantiae_contig_12_1	Prodigal:002006	CDS	59295	60410	.	+	0	ID=AIGOOFII_01263;inference=ab initio prediction:Prodigal:002006;locus_tag=AIGOOFII_01263;product=hypothetical protein
M-marchantiae_contig_12_1	Prodigal:002006	CDS	60560	61999	.	+	0	ID=AIGOOFII_01264;Name=ycjX;db_xref=COG:COG3106;gene=ycjX;inference=ab initio prediction:Prodigal:002006,similar to AA sequence:UniProtKB:P76046;locus_tag=AIGOOFII_01264;product=putative protein YcjX
M-marchantiae_contig_12_1	Prodigal:002006	CDS	62445	63476	.	+	0	ID=AIGOOFII_01265;inference=ab initio prediction:Prodigal:002006,similar to AA sequence:UniProtKB:P0A8R7;locus_tag=AIGOOFII_01265;note=UPF0283 membrane protein YcjF;product=hypothetical protein
M-marchantiae_contig_12_1	Prodigal:002006	CDS	63487	64038	.	-	0	ID=AIGOOFII_01266;inference=ab initio prediction:Prodigal:002006;locus_tag=AIGOOFII_01266;product=hypothetical protein
M-marchantiae_contig_12_1	Prodigal:002006	CDS	64081	65106	.	-	0	ID=AIGOOFII_01267;eC_number=3.5.2.9;Name=pxpC;db_xref=COG:COG1984;gene=pxpC;inference=ab initio prediction:Prodigal:002006,similar to AA sequence:UniProtKB:Q7WY77;locus_tag=AIGOOFII_01267;product=5-oxoprolinase subunit C
M-marchantiae_contig_12_1	Prodigal:002006	CDS	65103	65852	.	-	0	ID=AIGOOFII_01268;eC_number=3.5.2.9;Name=pxpB;db_xref=COG:COG2049;gene=pxpB;inference=ab initio prediction:Prodigal:002006,similar to AA sequence:UniProtKB:P60495;locus_tag=AIGOOFII_01268;product=5-oxoprolinase subunit B
M-marchantiae_contig_12_1	Prodigal:002006	CDS	66289	66978	.	-	0	ID=AIGOOFII_01269;inference=ab initio prediction:Prodigal:002006;locus_tag=AIGOOFII_01269;product=hypothetical protein
M-marchantiae_contig_12_1	Prodigal:002006	CDS	67057	67446	.	-	0	ID=AIGOOFII_01270;inference=ab initio prediction:Prodigal:002006;locus_tag=AIGOOFII_01270;product=hypothetical protein
M-marchantiae_contig_12_1	Prodigal:002006	CDS	67443	67838	.	-	0	ID=AIGOOFII_01271;inference=ab initio prediction:Prodigal:002006;locus_tag=AIGOOFII_01271;product=hypothetical protein
M-marchantiae_contig_12_1	Prodigal:002006	CDS	67850	68347	.	-	0	ID=AIGOOFII_01272;inference=ab initio prediction:Prodigal:002006;locus_tag=AIGOOFII_01272;product=hypothetical protein
M-marchantiae_contig_12_1	Prodigal:002006	CDS	68773	70194	.	+	0	ID=AIGOOFII_01273;eC_number=2.4.1.15;Name=otsA;db_xref=COG:COG0380;gene=otsA;inference=ab initio prediction:Prodigal:002006,similar to AA sequence:UniProtKB:P31677;locus_tag=AIGOOFII_01273;product=Trehalose-6-phosphate synthase
M-marchantiae_contig_12_1	Prodigal:002006	CDS	70267	72366	.	+	0	ID=AIGOOFII_01274;eC_number=3.2.1.-;Name=glgX_2;db_xref=COG:COG1523;gene=glgX_2;inference=ab initio prediction:Prodigal:002006,similar to AA sequence:UniProtKB:P9WQ25;locus_tag=AIGOOFII_01274;product=Glycogen operon protein GlgX 
M-marchantiae_contig_12_1	Prodigal:002006	CDS	72403	72534	.	-	0	ID=AIGOOFII_01275;inference=ab initio prediction:Prodigal:002006;locus_tag=AIGOOFII_01275;product=hypothetical protein
M-marchantiae_contig_12_1	Prodigal:002006	CDS	72531	73577	.	-	0	ID=AIGOOFII_01276;eC_number=7.1.1.7;Name=cydB_1;db_xref=COG:COG1294;gene=cydB_1;inference=ab initio prediction:Prodigal:002006,similar to AA sequence:UniProtKB:P0ABK2;locus_tag=AIGOOFII_01276;product=Cytochrome bd-I ubiquinol oxidase subunit 2
M-marchantiae_contig_12_1	Prodigal:002006	CDS	73707	74030	.	-	0	ID=AIGOOFII_01277;inference=ab initio prediction:Prodigal:002006;locus_tag=AIGOOFII_01277;product=hypothetical protein
M-marchantiae_contig_12_1	Prodigal:002006	CDS	74339	76252	.	+	0	ID=AIGOOFII_01278;eC_number=2.7.13.3;Name=rcsC_7;gene=rcsC_7;inference=ab initio prediction:Prodigal:002006,protein motif:HAMAP:MF_00979;locus_tag=AIGOOFII_01278;product=Sensor histidine kinase RcsC
M-marchantiae_contig_12_1	Prodigal:002006	CDS	76372	77118	.	+	0	ID=AIGOOFII_01279;inference=ab initio prediction:Prodigal:002006;locus_tag=AIGOOFII_01279;product=hypothetical protein
M-marchantiae_contig_12_1	Prodigal:002006	CDS	77503	78840	.	+	0	ID=AIGOOFII_01280;inference=ab initio prediction:Prodigal:002006;locus_tag=AIGOOFII_01280;product=hypothetical protein
M-marchantiae_contig_12_1	Prodigal:002006	CDS	79093	79434	.	+	0	ID=AIGOOFII_01281;inference=ab initio prediction:Prodigal:002006;locus_tag=AIGOOFII_01281;product=hypothetical protein
M-marchantiae_contig_12_1	Prodigal:002006	CDS	79570	80700	.	-	0	ID=AIGOOFII_01282;inference=ab initio prediction:Prodigal:002006;locus_tag=AIGOOFII_01282;product=hypothetical protein
M-marchantiae_contig_12_1	Prodigal:002006	CDS	80808	82388	.	-	0	ID=AIGOOFII_01283;Name=lapB_1;gene=lapB_1;inference=ab initio prediction:Prodigal:002006,protein motif:HAMAP:MF_00994;locus_tag=AIGOOFII_01283;product=Lipopolysaccharide assembly protein B
M-marchantiae_contig_12_1	Prodigal:002006	CDS	82527	84833	.	-	0	ID=AIGOOFII_01284;inference=ab initio prediction:Prodigal:002006;locus_tag=AIGOOFII_01284;product=hypothetical protein
M-marchantiae_contig_12_1	Prodigal:002006	CDS	84972	85688	.	-	0	ID=AIGOOFII_01285;inference=ab initio prediction:Prodigal:002006;locus_tag=AIGOOFII_01285;product=hypothetical protein
M-marchantiae_contig_12_1	Prodigal:002006	CDS	85893	86936	.	+	0	ID=AIGOOFII_01286;eC_number=2.3.1.234;Name=tsaD;db_xref=COG:COG0533;gene=tsaD;inference=ab initio prediction:Prodigal:002006,similar to AA sequence:UniProtKB:O05518;locus_tag=AIGOOFII_01286;product=tRNA N6-adenosine threonylcarbamoyltransferase
M-marchantiae_contig_12_1	Prodigal:002006	CDS	86929	87870	.	+	0	ID=AIGOOFII_01287;inference=ab initio prediction:Prodigal:002006;locus_tag=AIGOOFII_01287;product=hypothetical protein
M-marchantiae_contig_12_1	Prodigal:002006	CDS	87867	88856	.	+	0	ID=AIGOOFII_01288;eC_number=1.1.1.94;Name=gpsA;db_xref=COG:COG0240;gene=gpsA;inference=ab initio prediction:Prodigal:002006,similar to AA sequence:UniProtKB:P9WN77;locus_tag=AIGOOFII_01288;product=Glycerol-3-phosphate dehydrogenase [NAD(P)+]
M-marchantiae_contig_12_1	Prodigal:002006	CDS	88853	89317	.	+	0	ID=AIGOOFII_01289;inference=ab initio prediction:Prodigal:002006;locus_tag=AIGOOFII_01289;product=hypothetical protein
M-marchantiae_contig_12_1	Prodigal:002006	CDS	89369	89785	.	+	0	ID=AIGOOFII_01290;inference=ab initio prediction:Prodigal:002006;locus_tag=AIGOOFII_01290;product=hypothetical protein
M-marchantiae_contig_12_1	Prodigal:002006	CDS	89990	90652	.	-	0	ID=AIGOOFII_01291;Name=exaE;gene=exaE;inference=ab initio prediction:Prodigal:002006,similar to AA sequence:UniProtKB:A8R3S7;locus_tag=AIGOOFII_01291;product=Transcriptional activator protein ExaE
M-marchantiae_contig_12_1	Prodigal:002006	CDS	90649	92127	.	-	0	ID=AIGOOFII_01292;inference=ab initio prediction:Prodigal:002006;locus_tag=AIGOOFII_01292;product=hypothetical protein
M-marchantiae_contig_12_1	Prodigal:002006	CDS	92515	93447	.	+	0	ID=AIGOOFII_01293;inference=ab initio prediction:Prodigal:002006;locus_tag=AIGOOFII_01293;product=hypothetical protein
M-marchantiae_contig_12_1	Prodigal:002006	CDS	93619	94251	.	+	0	ID=AIGOOFII_01294;inference=ab initio prediction:Prodigal:002006;locus_tag=AIGOOFII_01294;product=hypothetical protein
M-marchantiae_contig_12_1	Prodigal:002006	CDS	94362	96077	.	-	0	ID=AIGOOFII_01295;eC_number=3.6.4.13;Name=deaD;gene=deaD;inference=ab initio prediction:Prodigal:002006,protein motif:HAMAP:MF_00964;locus_tag=AIGOOFII_01295;product=ATP-dependent RNA helicase DeaD
M-marchantiae_contig_12_1	Prodigal:002006	CDS	96371	97507	.	+	0	ID=AIGOOFII_01296;Name=chaA;db_xref=COG:COG0387;gene=chaA;inference=ab initio prediction:Prodigal:002006,similar to AA sequence:UniProtKB:P31801;locus_tag=AIGOOFII_01296;product=Sodium-potassium/proton antiporter ChaA
M-marchantiae_contig_12_1	Prodigal:002006	CDS	97568	98653	.	+	0	ID=AIGOOFII_01297;eC_number=1.1.5.-;Name=lhgD;db_xref=COG:COG0579;gene=lhgD;inference=ab initio prediction:Prodigal:002006,similar to AA sequence:UniProtKB:P37339;locus_tag=AIGOOFII_01297;product=L-2-hydroxyglutarate dehydrogenase
M-marchantiae_contig_12_1	Prodigal:002006	CDS	98745	99470	.	-	0	ID=AIGOOFII_01298;eC_number=1.18.1.-;Name=mimB;gene=mimB;inference=ab initio prediction:Prodigal:002006,similar to AA sequence:UniProtKB:E9RFT0;locus_tag=AIGOOFII_01298;product=Propane 2-monooxygenase%2C reductase component
M-marchantiae_contig_12_1	Prodigal:002006	CDS	99463	100068	.	-	0	ID=AIGOOFII_01299;eC_number=1.8.5.-;Name=msrP_1;gene=msrP_1;inference=ab initio prediction:Prodigal:002006,protein motif:HAMAP:MF_01206;locus_tag=AIGOOFII_01299;product=Protein-methionine-sulfoxide reductase catalytic subunit MsrP
M-marchantiae_contig_12_1	Prodigal:002006	CDS	100128	101630	.	-	0	ID=AIGOOFII_01300;eC_number=2.7.13.3;inference=ab initio prediction:Prodigal:002006,similar to AA sequence:UniProtKB:Q8YC53;locus_tag=AIGOOFII_01300;product=Blue-light-activated histidine kinase
M-marchantiae_contig_12_1	Prodigal:002006	CDS	101946	102251	.	-	0	ID=AIGOOFII_01301;inference=ab initio prediction:Prodigal:002006;locus_tag=AIGOOFII_01301;product=hypothetical protein
M-marchantiae_contig_12_1	Prodigal:002006	CDS	102449	103372	.	-	0	ID=AIGOOFII_01302;Name=gltR;db_xref=COG:COG0583;gene=gltR;inference=ab initio prediction:Prodigal:002006,similar to AA sequence:UniProtKB:P94501;locus_tag=AIGOOFII_01302;product=HTH-type transcriptional regulator GltR
M-marchantiae_contig_12_1	Prodigal:002006	CDS	103493	103879	.	+	0	ID=AIGOOFII_01303;inference=ab initio prediction:Prodigal:002006;locus_tag=AIGOOFII_01303;product=hypothetical protein
M-marchantiae_contig_12_1	Prodigal:002006	CDS	104029	105198	.	+	0	ID=AIGOOFII_01304;eC_number=2.4.1.345;Name=pimA;db_xref=COG:COG0438;gene=pimA;inference=ab initio prediction:Prodigal:002006,similar to AA sequence:UniProtKB:P9WMZ5;locus_tag=AIGOOFII_01304;product=Phosphatidyl-myo-inositol mannosyltransferase
M-marchantiae_contig_12_1	Prodigal:002006	CDS	105191	106306	.	+	0	ID=AIGOOFII_01305;inference=ab initio prediction:Prodigal:002006;locus_tag=AIGOOFII_01305;product=hypothetical protein
M-marchantiae_contig_12_1	Prodigal:002006	CDS	106303	107379	.	+	0	ID=AIGOOFII_01306;inference=ab initio prediction:Prodigal:002006;locus_tag=AIGOOFII_01306;product=hypothetical protein
M-marchantiae_contig_12_1	Prodigal:002006	CDS	107574	108422	.	-	0	ID=AIGOOFII_01307;eC_number=2.4.1.338;Name=valG;db_xref=COG:COG0463;gene=valG;inference=ab initio prediction:Prodigal:002006,similar to AA sequence:UniProtKB:H2K893;locus_tag=AIGOOFII_01307;product=Validoxylamine A glucosyltransferase
M-marchantiae_contig_12_1	Prodigal:002006	CDS	108419	109165	.	-	0	ID=AIGOOFII_01308;eC_number=3.5.1.103;Name=mshB;gene=mshB;inference=ab initio prediction:Prodigal:002006,protein motif:HAMAP:MF_01696;locus_tag=AIGOOFII_01308;product=1D-myo-inositol 2-acetamido-2-deoxy-alpha-D-glucopyranoside deacetylase
M-marchantiae_contig_12_1	Prodigal:002006	CDS	109407	110309	.	-	0	ID=AIGOOFII_01309;Name=cynR;gene=cynR;inference=ab initio prediction:Prodigal:002006,similar to AA sequence:UniProtKB:P27111;locus_tag=AIGOOFII_01309;product=HTH-type transcriptional regulator CynR
M-marchantiae_contig_12_1	Prodigal:002006	CDS	110436	111383	.	+	0	ID=AIGOOFII_01310;Name=ssuA_3;db_xref=COG:COG0715;gene=ssuA_3;inference=ab initio prediction:Prodigal:002006,similar to AA sequence:UniProtKB:P40400;locus_tag=AIGOOFII_01310;product=Putative aliphatic sulfonates-binding protein
M-marchantiae_contig_12_1	Prodigal:002006	CDS	111380	112225	.	+	0	ID=AIGOOFII_01311;inference=ab initio prediction:Prodigal:002006;locus_tag=AIGOOFII_01311;product=hypothetical protein
M-marchantiae_contig_12_1	Prodigal:002006	CDS	112218	112997	.	+	0	ID=AIGOOFII_01312;eC_number=3.6.3.-;Name=cmpD_1;db_xref=COG:COG1116;gene=cmpD_1;inference=ab initio prediction:Prodigal:002006,similar to AA sequence:UniProtKB:Q55108;locus_tag=AIGOOFII_01312;product=Bicarbonate transport ATP-binding protein CmpD
M-marchantiae_contig_12_1	Prodigal:002006	CDS	112994	113845	.	+	0	ID=AIGOOFII_01313;inference=ab initio prediction:Prodigal:002006;locus_tag=AIGOOFII_01313;product=hypothetical protein
M-marchantiae_contig_12_1	Prodigal:002006	CDS	113888	114841	.	-	0	ID=AIGOOFII_01314;inference=ab initio prediction:Prodigal:002006;locus_tag=AIGOOFII_01314;product=hypothetical protein
M-marchantiae_contig_12_1	Prodigal:002006	CDS	115000	115827	.	+	0	ID=AIGOOFII_01315;inference=ab initio prediction:Prodigal:002006;locus_tag=AIGOOFII_01315;product=hypothetical protein
M-marchantiae_contig_12_1	Prodigal:002006	CDS	115824	118583	.	+	0	ID=AIGOOFII_01316;inference=ab initio prediction:Prodigal:002006;locus_tag=AIGOOFII_01316;product=hypothetical protein
M-marchantiae_contig_12_1	Prodigal:002006	CDS	118986	119243	.	-	0	ID=AIGOOFII_01317;inference=ab initio prediction:Prodigal:002006;locus_tag=AIGOOFII_01317;product=hypothetical protein
M-marchantiae_contig_12_1	Prodigal:002006	CDS	119602	120171	.	-	0	ID=AIGOOFII_01318;inference=ab initio prediction:Prodigal:002006;locus_tag=AIGOOFII_01318;product=hypothetical protein
M-marchantiae_contig_12_1	Prodigal:002006	CDS	121011	121646	.	+	0	ID=AIGOOFII_01319;eC_number=1.2.99.6;Name=paoA_2;db_xref=COG:COG2080;gene=paoA_2;inference=ab initio prediction:Prodigal:002006,similar to AA sequence:UniProtKB:P77165;locus_tag=AIGOOFII_01319;product=Aldehyde oxidoreductase iron-sulfur-binding subunit PaoA
M-marchantiae_contig_12_1	Prodigal:002006	CDS	121643	122593	.	+	0	ID=AIGOOFII_01320;eC_number=1.2.99.6;Name=paoB_2;db_xref=COG:COG1319;gene=paoB_2;inference=ab initio prediction:Prodigal:002006,similar to AA sequence:UniProtKB:P77324;locus_tag=AIGOOFII_01320;product=Aldehyde oxidoreductase FAD-binding subunit PaoB
M-marchantiae_contig_12_1	Prodigal:002006	CDS	122597	124801	.	+	0	ID=AIGOOFII_01321;eC_number=1.2.99.6;Name=paoC_2;db_xref=COG:COG1529;gene=paoC_2;inference=ab initio prediction:Prodigal:002006,similar to AA sequence:UniProtKB:P77489;locus_tag=AIGOOFII_01321;product=Aldehyde oxidoreductase molybdenum-binding subunit PaoC
M-marchantiae_contig_12_1	Prodigal:002006	CDS	124873	125787	.	-	0	ID=AIGOOFII_01322;inference=ab initio prediction:Prodigal:002006;locus_tag=AIGOOFII_01322;product=hypothetical protein
M-marchantiae_contig_12_1	Prodigal:002006	CDS	125874	127721	.	-	0	ID=AIGOOFII_01323;inference=ab initio prediction:Prodigal:002006;locus_tag=AIGOOFII_01323;product=hypothetical protein
M-marchantiae_contig_12_1	Prodigal:002006	CDS	127721	128281	.	-	0	ID=AIGOOFII_01324;inference=ab initio prediction:Prodigal:002006;locus_tag=AIGOOFII_01324;product=hypothetical protein
M-marchantiae_contig_12_1	Prodigal:002006	CDS	128313	128990	.	-	0	ID=AIGOOFII_01325;Name=crp_1;db_xref=COG:COG0664;gene=crp_1;inference=ab initio prediction:Prodigal:002006,similar to AA sequence:UniProtKB:P9WMH3;locus_tag=AIGOOFII_01325;product=CRP-like cAMP-activated global transcriptional regulator
M-marchantiae_contig_13_1	Prodigal:002006	CDS	114	1043	.	-	0	ID=AIGOOFII_01326;eC_number=3.6.3.-;Name=cmpC;db_xref=COG:COG0715;gene=cmpC;inference=ab initio prediction:Prodigal:002006,similar to AA sequence:UniProtKB:Q55107;locus_tag=AIGOOFII_01326;product=Bicarbonate transport ATP-binding protein CmpC
M-marchantiae_contig_13_1	Prodigal:002006	CDS	1040	2173	.	-	0	ID=AIGOOFII_01327;inference=ab initio prediction:Prodigal:002006;locus_tag=AIGOOFII_01327;product=hypothetical protein
M-marchantiae_contig_13_1	Prodigal:002006	CDS	2182	3192	.	-	0	ID=AIGOOFII_01328;Name=ssuA_4;gene=ssuA_4;inference=ab initio prediction:Prodigal:002006,similar to AA sequence:UniProtKB:P75853;locus_tag=AIGOOFII_01328;product=Putative aliphatic sulfonates-binding protein
M-marchantiae_contig_13_1	Prodigal:002006	CDS	3303	3821	.	+	0	ID=AIGOOFII_01329;db_xref=COG:COG0864;inference=ab initio prediction:Prodigal:002006,similar to AA sequence:UniProtKB:O25896;locus_tag=AIGOOFII_01329;product=Putative nickel-responsive regulator
M-marchantiae_contig_13_1	Prodigal:002006	CDS	3831	4691	.	-	0	ID=AIGOOFII_01330;Name=ureD_1;db_xref=COG:COG0829;gene=ureD_1;inference=ab initio prediction:Prodigal:002006,similar to AA sequence:UniProtKB:P17089;locus_tag=AIGOOFII_01330;product=Urease accessory protein UreD
M-marchantiae_contig_13_1	Prodigal:002006	CDS	4720	5568	.	-	0	ID=AIGOOFII_01331;eC_number=2.8.1.2;Name=sseA;db_xref=COG:COG2897;gene=sseA;inference=ab initio prediction:Prodigal:002006,similar to AA sequence:UniProtKB:P31142;locus_tag=AIGOOFII_01331;product=3-mercaptopyruvate sulfurtransferase
M-marchantiae_contig_13_1	Prodigal:002006	CDS	5721	5963	.	+	0	ID=AIGOOFII_01332;inference=ab initio prediction:Prodigal:002006;locus_tag=AIGOOFII_01332;product=hypothetical protein
M-marchantiae_contig_13_1	Prodigal:002006	CDS	5966	6319	.	+	0	ID=AIGOOFII_01333;inference=ab initio prediction:Prodigal:002006;locus_tag=AIGOOFII_01333;product=hypothetical protein
M-marchantiae_contig_13_1	Prodigal:002006	CDS	6563	8128	.	+	0	ID=AIGOOFII_01334;eC_number=3.6.4.13;Name=rhlE_2;gene=rhlE_2;inference=ab initio prediction:Prodigal:002006,protein motif:HAMAP:MF_00968;locus_tag=AIGOOFII_01334;product=ATP-dependent RNA helicase RhlE
M-marchantiae_contig_13_1	Prodigal:002006	CDS	8289	8474	.	+	0	ID=AIGOOFII_01335;inference=ab initio prediction:Prodigal:002006,similar to AA sequence:UniProtKB:Q7DDI1;locus_tag=AIGOOFII_01335;note=UPF0339 protein NMB1088;product=hypothetical protein
M-marchantiae_contig_13_1	Prodigal:002006	CDS	8631	8921	.	+	0	ID=AIGOOFII_01336;inference=ab initio prediction:Prodigal:002006;locus_tag=AIGOOFII_01336;product=hypothetical protein
M-marchantiae_contig_13_1	Prodigal:002006	CDS	9174	9578	.	+	0	ID=AIGOOFII_01337;eC_number=3.1.2.-;db_xref=COG:COG1607;inference=ab initio prediction:Prodigal:002006,similar to AA sequence:UniProtKB:P44886;locus_tag=AIGOOFII_01337;product=putative acyl-CoA thioester hydrolase
M-marchantiae_contig_13_1	Prodigal:002006	CDS	9603	10751	.	-	0	ID=AIGOOFII_01338;db_xref=COG:COG4307;inference=ab initio prediction:Prodigal:002006,similar to AA sequence:UniProtKB:P9WL95;locus_tag=AIGOOFII_01338;product=putative protein
M-marchantiae_contig_13_1	Prodigal:002006	CDS	11058	14402	.	+	0	ID=AIGOOFII_01339;inference=ab initio prediction:Prodigal:002006;locus_tag=AIGOOFII_01339;product=hypothetical protein
M-marchantiae_contig_13_1	Prodigal:002006	CDS	14399	16918	.	+	0	ID=AIGOOFII_01340;db_xref=COG:COG2307;inference=ab initio prediction:Prodigal:002006,similar to AA sequence:UniProtKB:P9WL97;locus_tag=AIGOOFII_01340;product=putative protein
M-marchantiae_contig_13_1	Prodigal:002006	CDS	16915	17835	.	+	0	ID=AIGOOFII_01341;db_xref=COG:COG1305;inference=ab initio prediction:Prodigal:002006,similar to AA sequence:UniProtKB:P9WL93;locus_tag=AIGOOFII_01341;product=putative protein
M-marchantiae_contig_13_1	Prodigal:002006	CDS	17862	18602	.	-	0	ID=AIGOOFII_01342;Name=aqpZ2;gene=aqpZ2;inference=ab initio prediction:Prodigal:002006,similar to AA sequence:UniProtKB:Q8UJW4;locus_tag=AIGOOFII_01342;product=Aquaporin Z 2
M-marchantiae_contig_13_1	Prodigal:002006	CDS	18958	19242	.	+	0	ID=AIGOOFII_01343;Name=acpP_1;gene=acpP_1;inference=ab initio prediction:Prodigal:002006,protein motif:HAMAP:MF_01217;locus_tag=AIGOOFII_01343;product=Acyl carrier protein
M-marchantiae_contig_13_1	Prodigal:002006	CDS	19247	20749	.	+	0	ID=AIGOOFII_01344;eC_number=6.2.1.3;Name=lcfB_1;db_xref=COG:COG0318;gene=lcfB_1;inference=ab initio prediction:Prodigal:002006,similar to AA sequence:UniProtKB:O07610;locus_tag=AIGOOFII_01344;product=Long-chain-fatty-acid--CoA ligase
M-marchantiae_contig_13_1	Prodigal:002006	CDS	20742	22034	.	+	0	ID=AIGOOFII_01345;eC_number=4.1.1.95;Name=btrK;gene=btrK;inference=ab initio prediction:Prodigal:002006,similar to AA sequence:UniProtKB:Q2L4H3;locus_tag=AIGOOFII_01345;product=L-glutamyl-[BtrI acyl-carrier protein] decarboxylase
M-marchantiae_contig_13_1	Prodigal:002006	CDS	22313	23167	.	-	0	ID=AIGOOFII_01346;eC_number=3.5.4.13;Name=dcd_1;gene=dcd_1;inference=ab initio prediction:Prodigal:002006,protein motif:HAMAP:MF_00146;locus_tag=AIGOOFII_01346;product=dCTP deaminase%2C dUMP-forming
M-marchantiae_contig_13_1	Prodigal:002006	CDS	24331	24855	.	-	0	ID=AIGOOFII_01347;inference=ab initio prediction:Prodigal:002006;locus_tag=AIGOOFII_01347;product=hypothetical protein
M-marchantiae_contig_13_1	Prodigal:002006	CDS	24950	25546	.	+	0	ID=AIGOOFII_01348;inference=ab initio prediction:Prodigal:002006;locus_tag=AIGOOFII_01348;product=hypothetical protein
M-marchantiae_contig_13_1	Prodigal:002006	CDS	25596	26048	.	-	0	ID=AIGOOFII_01349;Name=mntR;db_xref=COG:COG1321;gene=mntR;inference=ab initio prediction:Prodigal:002006,similar to AA sequence:UniProtKB:P0A9F1;locus_tag=AIGOOFII_01349;product=Transcriptional regulator MntR
M-marchantiae_contig_13_1	Prodigal:002006	CDS	26115	26810	.	-	0	ID=AIGOOFII_01350;inference=ab initio prediction:Prodigal:002006;locus_tag=AIGOOFII_01350;product=hypothetical protein
M-marchantiae_contig_13_1	Prodigal:002006	CDS	27154	27432	.	+	0	ID=AIGOOFII_01351;inference=ab initio prediction:Prodigal:002006;locus_tag=AIGOOFII_01351;product=hypothetical protein
M-marchantiae_contig_13_1	Prodigal:002006	CDS	27554	28639	.	+	0	ID=AIGOOFII_01352;eC_number=1.1.1.-;Name=acoA;db_xref=COG:COG1071;gene=acoA;inference=ab initio prediction:Prodigal:002006,similar to AA sequence:UniProtKB:O31404;locus_tag=AIGOOFII_01352;product=Acetoin:2%2C6-dichlorophenolindophenol oxidoreductase subunit alpha
M-marchantiae_contig_13_1	Prodigal:002006	CDS	28775	30220	.	+	0	ID=AIGOOFII_01353;eC_number=2.2.1.7;Name=dxs;gene=dxs;inference=ab initio prediction:Prodigal:002006,protein motif:HAMAP:MF_00315;locus_tag=AIGOOFII_01353;product=1-deoxy-D-xylulose-5-phosphate synthase
M-marchantiae_contig_13_1	Prodigal:002006	CDS	30408	30698	.	+	0	ID=AIGOOFII_01354;inference=ab initio prediction:Prodigal:002006;locus_tag=AIGOOFII_01354;product=hypothetical protein
M-marchantiae_contig_13_1	Prodigal:002006	CDS	30743	32173	.	+	0	ID=AIGOOFII_01355;eC_number=2.3.1.12;Name=pdhC;gene=pdhC;inference=ab initio prediction:Prodigal:002006,similar to AA sequence:UniProtKB:P65636;locus_tag=AIGOOFII_01355;product=Dihydrolipoyllysine-residue acetyltransferase component of pyruvate dehydrogenase complex
M-marchantiae_contig_13_1	Prodigal:002006	CDS	32258	33697	.	+	0	ID=AIGOOFII_01356;eC_number=1.8.1.4;Name=lpd;db_xref=COG:COG1249;gene=lpd;inference=ab initio prediction:Prodigal:002006,similar to AA sequence:UniProtKB:P85207;locus_tag=AIGOOFII_01356;product=Dihydrolipoyl dehydrogenase
M-marchantiae_contig_13_1	Prodigal:002006	CDS	33797	34030	.	+	0	ID=AIGOOFII_01357;inference=ab initio prediction:Prodigal:002006;locus_tag=AIGOOFII_01357;product=hypothetical protein
M-marchantiae_contig_13_1	Prodigal:002006	CDS	34110	34751	.	+	0	ID=AIGOOFII_01358;inference=ab initio prediction:Prodigal:002006;locus_tag=AIGOOFII_01358;product=hypothetical protein
M-marchantiae_contig_13_1	Prodigal:002006	CDS	35200	36432	.	-	0	ID=AIGOOFII_01359;inference=ab initio prediction:Prodigal:002006;locus_tag=AIGOOFII_01359;product=hypothetical protein
M-marchantiae_contig_13_1	Prodigal:002006	CDS	36827	37117	.	+	0	ID=AIGOOFII_01360;inference=ab initio prediction:Prodigal:002006;locus_tag=AIGOOFII_01360;product=hypothetical protein
M-marchantiae_contig_13_1	Prodigal:002006	CDS	37235	38203	.	+	0	ID=AIGOOFII_01361;eC_number=2.8.1.8;Name=lipA;db_xref=COG:COG0320;gene=lipA;inference=ab initio prediction:Prodigal:002006,similar to AA sequence:UniProtKB:O32129;locus_tag=AIGOOFII_01361;product=Lipoyl synthase
M-marchantiae_contig_13_1	Prodigal:002006	CDS	38210	38665	.	+	0	ID=AIGOOFII_01362;Name=pasT;db_xref=COG:COG2867;gene=pasT;inference=ab initio prediction:Prodigal:002006,similar to AA sequence:UniProtKB:Q8FEY4;locus_tag=AIGOOFII_01362;product=Persistence and stress-resistance toxin PasT
M-marchantiae_contig_13_1	Prodigal:002006	CDS	38751	38990	.	-	0	ID=AIGOOFII_01363;inference=ab initio prediction:Prodigal:002006;locus_tag=AIGOOFII_01363;product=hypothetical protein
M-marchantiae_contig_13_1	Prodigal:002006	CDS	39121	39447	.	-	0	ID=AIGOOFII_01364;inference=ab initio prediction:Prodigal:002006;locus_tag=AIGOOFII_01364;product=hypothetical protein
M-marchantiae_contig_13_1	Prodigal:002006	CDS	39577	41136	.	+	0	ID=AIGOOFII_01365;eC_number=3.4.11.19;Name=dap;gene=dap;inference=ab initio prediction:Prodigal:002006,protein motif:HAMAP:MF_01960;locus_tag=AIGOOFII_01365;product=D-aminopeptidase
M-marchantiae_contig_13_1	Prodigal:002006	CDS	41209	41646	.	-	0	ID=AIGOOFII_01366;eC_number=3.5.1.42;Name=pncC;db_xref=COG:COG1546;gene=pncC;inference=ab initio prediction:Prodigal:002006,similar to AA sequence:UniProtKB:P0A6G3;locus_tag=AIGOOFII_01366;product=Nicotinamide-nucleotide amidohydrolase PncC
M-marchantiae_contig_13_1	Prodigal:002006	CDS	41715	42227	.	-	0	ID=AIGOOFII_01367;eC_number=4.6.1.12;Name=ispF;db_xref=COG:COG0245;gene=ispF;inference=ab initio prediction:Prodigal:002006,similar to AA sequence:UniProtKB:P57708;locus_tag=AIGOOFII_01367;product=2-C-methyl-D-erythritol 2%2C4-cyclodiphosphate synthase
M-marchantiae_contig_13_1	Prodigal:002006	CDS	42224	43009	.	-	0	ID=AIGOOFII_01368;eC_number=2.7.7.60;Name=ispD;db_xref=COG:COG1211;gene=ispD;inference=ab initio prediction:Prodigal:002006,similar to AA sequence:UniProtKB:Q06755;locus_tag=AIGOOFII_01368;product=2-C-methyl-D-erythritol 4-phosphate cytidylyltransferase
M-marchantiae_contig_13_1	Prodigal:002006	CDS	43143	44189	.	+	0	ID=AIGOOFII_01369;eC_number=1.3.1.-;Name=dusB;db_xref=COG:COG0042;gene=dusB;inference=ab initio prediction:Prodigal:002006,similar to AA sequence:UniProtKB:P0ABT5;locus_tag=AIGOOFII_01369;product=tRNA-dihydrouridine synthase B
M-marchantiae_contig_13_1	Prodigal:002006	CDS	44186	45325	.	+	0	ID=AIGOOFII_01370;eC_number=2.7.13.3;Name=glnL;db_xref=COG:COG3852;gene=glnL;inference=ab initio prediction:Prodigal:002006,similar to AA sequence:UniProtKB:P0AFB5;locus_tag=AIGOOFII_01370;product=Sensory histidine kinase/phosphatase NtrB
M-marchantiae_contig_13_1	Prodigal:002006	CDS	45335	46798	.	+	0	ID=AIGOOFII_01371;Name=ntrC;db_xref=COG:COG2204;gene=ntrC;inference=ab initio prediction:Prodigal:002006,similar to AA sequence:UniProtKB:P10577;locus_tag=AIGOOFII_01371;product=DNA-binding transcriptional regulator NtrC
M-marchantiae_contig_13_1	Prodigal:002006	CDS	47436	48710	.	-	0	ID=AIGOOFII_01372;Name=oxlT_2;gene=oxlT_2;inference=ab initio prediction:Prodigal:002006,similar to AA sequence:UniProtKB:Q51330;locus_tag=AIGOOFII_01372;product=Oxalate:formate antiporter
M-marchantiae_contig_14_1	Prodigal:002006	CDS	53	817	.	+	0	ID=AIGOOFII_01373;Name=yisK;db_xref=COG:COG0179;gene=yisK;inference=ab initio prediction:Prodigal:002006,similar to AA sequence:UniProtKB:O06724;locus_tag=AIGOOFII_01373;product=putative protein YisK
M-marchantiae_contig_14_1	Prodigal:002006	CDS	867	1877	.	+	0	ID=AIGOOFII_01374;eC_number=1.1.1.169;Name=panE_1;db_xref=COG:COG1893;gene=panE_1;inference=ab initio prediction:Prodigal:002006,similar to AA sequence:UniProtKB:Q9HW09;locus_tag=AIGOOFII_01374;product=2-dehydropantoate 2-reductase
M-marchantiae_contig_14_1	Prodigal:002006	CDS	1957	3492	.	+	0	ID=AIGOOFII_01375;eC_number=6.2.1.-;Name=sauT;db_xref=COG:COG0318;gene=sauT;inference=ab initio prediction:Prodigal:002006,similar to AA sequence:UniProtKB:Q0K844;locus_tag=AIGOOFII_01375;product=putative sulfoacetate--CoA ligase
M-marchantiae_contig_14_1	Prodigal:002006	CDS	3536	4684	.	-	0	ID=AIGOOFII_01376;inference=ab initio prediction:Prodigal:002006;locus_tag=AIGOOFII_01376;product=hypothetical protein
M-marchantiae_contig_14_1	Prodigal:002006	CDS	5037	5345	.	+	0	ID=AIGOOFII_01377;inference=ab initio prediction:Prodigal:002006;locus_tag=AIGOOFII_01377;product=hypothetical protein
M-marchantiae_contig_14_1	Prodigal:002006	CDS	5353	7275	.	-	0	ID=AIGOOFII_01378;Name=kup_2;gene=kup_2;inference=ab initio prediction:Prodigal:002006,protein motif:HAMAP:MF_01522;locus_tag=AIGOOFII_01378;product=Low affinity potassium transport system protein kup
M-marchantiae_contig_14_1	Prodigal:002006	CDS	7562	8293	.	-	0	ID=AIGOOFII_01379;eC_number=6.3.3.3;Name=bioD;gene=bioD;inference=ab initio prediction:Prodigal:002006,protein motif:HAMAP:MF_00336;locus_tag=AIGOOFII_01379;product=ATP-dependent dethiobiotin synthetase BioD
M-marchantiae_contig_14_1	Prodigal:002006	CDS	8290	9063	.	-	0	ID=AIGOOFII_01380;eC_number=1.18.1.2;Name=fpr;db_xref=COG:COG1018;gene=fpr;inference=ab initio prediction:Prodigal:002006,similar to AA sequence:UniProtKB:Q44532;locus_tag=AIGOOFII_01380;product=Ferredoxin--NADP reductase
M-marchantiae_contig_14_1	Prodigal:002006	CDS	9212	10147	.	-	0	ID=AIGOOFII_01381;eC_number=1.13.11.-;Name=mhqA;db_xref=COG:COG0346;gene=mhqA;inference=ab initio prediction:Prodigal:002006,similar to AA sequence:UniProtKB:O34689;locus_tag=AIGOOFII_01381;product=Putative ring-cleaving dioxygenase MhqA
M-marchantiae_contig_14_1	Prodigal:002006	CDS	10308	10931	.	+	0	ID=AIGOOFII_01382;eC_number=1.7.1.17;Name=azoR;db_xref=COG:COG1182;gene=azoR;inference=ab initio prediction:Prodigal:002006,similar to AA sequence:UniProtKB:Q8ZE60;locus_tag=AIGOOFII_01382;product=FMN-dependent NADH-azoreductase
M-marchantiae_contig_14_1	Prodigal:002006	CDS	10928	11524	.	-	0	ID=AIGOOFII_01383;inference=ab initio prediction:Prodigal:002006;locus_tag=AIGOOFII_01383;product=hypothetical protein
M-marchantiae_contig_14_1	Prodigal:002006	CDS	11716	13017	.	-	0	ID=AIGOOFII_01384;inference=ab initio prediction:Prodigal:002006;locus_tag=AIGOOFII_01384;product=hypothetical protein
M-marchantiae_contig_14_1	Prodigal:002006	CDS	13082	14467	.	-	0	ID=AIGOOFII_01385;eC_number=3.4.24.-;db_xref=COG:COG0612;inference=ab initio prediction:Prodigal:002006,similar to AA sequence:UniProtKB:P9WHT5;locus_tag=AIGOOFII_01385;product=putative zinc protease
M-marchantiae_contig_14_1	Prodigal:002006	CDS	14790	15419	.	-	0	ID=AIGOOFII_01386;inference=ab initio prediction:Prodigal:002006;locus_tag=AIGOOFII_01386;product=hypothetical protein
M-marchantiae_contig_14_1	Prodigal:002006	CDS	15612	16112	.	-	0	ID=AIGOOFII_01387;eC_number=3.4.23.36;Name=lspA_1;db_xref=COG:COG0597;gene=lspA_1;inference=ab initio prediction:Prodigal:002006,similar to AA sequence:UniProtKB:Q9HVM5;locus_tag=AIGOOFII_01387;product=Lipoprotein signal peptidase
M-marchantiae_contig_14_1	Prodigal:002006	CDS	16240	19224	.	-	0	ID=AIGOOFII_01388;eC_number=6.1.1.5;Name=ileS;db_xref=COG:COG0060;gene=ileS;inference=ab initio prediction:Prodigal:002006,similar to AA sequence:UniProtKB:P00956;locus_tag=AIGOOFII_01388;product=Isoleucine--tRNA ligase
M-marchantiae_contig_14_1	Prodigal:002006	CDS	19660	19926	.	+	0	ID=AIGOOFII_01389;inference=ab initio prediction:Prodigal:002006;locus_tag=AIGOOFII_01389;product=hypothetical protein
M-marchantiae_contig_14_1	Prodigal:002006	CDS	20061	20309	.	+	0	ID=AIGOOFII_01390;inference=ab initio prediction:Prodigal:002006;locus_tag=AIGOOFII_01390;product=hypothetical protein
M-marchantiae_contig_14_1	Prodigal:002006	CDS	20387	21025	.	-	0	ID=AIGOOFII_01391;Name=slyA;gene=slyA;inference=ab initio prediction:Prodigal:002006,protein motif:HAMAP:MF_01819;locus_tag=AIGOOFII_01391;product=Transcriptional regulator SlyA
M-marchantiae_contig_14_1	Prodigal:002006	CDS	21222	21611	.	-	0	ID=AIGOOFII_01392;Name=algB;db_xref=COG:COG2204;gene=algB;inference=ab initio prediction:Prodigal:002006,similar to AA sequence:UniProtKB:P23747;locus_tag=AIGOOFII_01392;product=Alginate biosynthesis transcriptional regulatory protein AlgB
M-marchantiae_contig_14_1	Prodigal:002006	CDS	21694	23013	.	-	0	ID=AIGOOFII_01393;eC_number=2.6.1.62;Name=bioA;db_xref=COG:COG0161;gene=bioA;inference=ab initio prediction:Prodigal:002006,similar to AA sequence:UniProtKB:P12995;locus_tag=AIGOOFII_01393;product=Adenosylmethionine-8-amino-7-oxononanoate aminotransferase
M-marchantiae_contig_14_1	Prodigal:002006	CDS	23088	24710	.	+	0	ID=AIGOOFII_01394;inference=ab initio prediction:Prodigal:002006;locus_tag=AIGOOFII_01394;product=hypothetical protein
M-marchantiae_contig_14_1	Prodigal:002006	CDS	24761	25948	.	+	0	ID=AIGOOFII_01395;eC_number=2.3.1.47;Name=bioF_1;gene=bioF_1;inference=ab initio prediction:Prodigal:002006,similar to AA sequence:UniProtKB:P22806;locus_tag=AIGOOFII_01395;product=8-amino-7-oxononanoate synthase
M-marchantiae_contig_14_1	Prodigal:002006	CDS	25951	29376	.	-	0	ID=AIGOOFII_01396;eC_number=6.2.1.20;Name=aas;gene=aas;inference=ab initio prediction:Prodigal:002006,protein motif:HAMAP:MF_01162;locus_tag=AIGOOFII_01396;product=Bifunctional protein Aas
M-marchantiae_contig_14_1	Prodigal:002006	CDS	29564	30181	.	+	0	ID=AIGOOFII_01397;inference=ab initio prediction:Prodigal:002006;locus_tag=AIGOOFII_01397;product=hypothetical protein
M-marchantiae_contig_14_1	Prodigal:002006	CDS	30348	30629	.	+	0	ID=AIGOOFII_01398;inference=ab initio prediction:Prodigal:002006;locus_tag=AIGOOFII_01398;product=hypothetical protein
M-marchantiae_contig_14_1	Prodigal:002006	CDS	30599	30961	.	+	0	ID=AIGOOFII_01399;inference=ab initio prediction:Prodigal:002006;locus_tag=AIGOOFII_01399;product=hypothetical protein
M-marchantiae_contig_14_1	Prodigal:002006	CDS	30982	31548	.	+	0	ID=AIGOOFII_01400;inference=ab initio prediction:Prodigal:002006;locus_tag=AIGOOFII_01400;product=hypothetical protein
M-marchantiae_contig_14_1	Prodigal:002006	CDS	31727	32599	.	-	0	ID=AIGOOFII_01401;inference=ab initio prediction:Prodigal:002006;locus_tag=AIGOOFII_01401;product=hypothetical protein
M-marchantiae_contig_14_1	Prodigal:002006	CDS	32741	33760	.	-	0	ID=AIGOOFII_01402;Name=caiE;gene=caiE;inference=ab initio prediction:Prodigal:002006,protein motif:HAMAP:MF_01525;locus_tag=AIGOOFII_01402;product=Carnitine operon protein CaiE
M-marchantiae_contig_14_1	Prodigal:002006	CDS	33995	34486	.	+	0	ID=AIGOOFII_01403;eC_number=2.8.1.12;Name=moaE;db_xref=COG:COG0314;gene=moaE;inference=ab initio prediction:Prodigal:002006,similar to AA sequence:UniProtKB:P30749;locus_tag=AIGOOFII_01403;product=Molybdopterin synthase catalytic subunit
M-marchantiae_contig_14_1	Prodigal:002006	CDS	34635	35783	.	+	0	ID=AIGOOFII_01404;inference=ab initio prediction:Prodigal:002006;locus_tag=AIGOOFII_01404;product=hypothetical protein
M-marchantiae_contig_14_1	Prodigal:002006	CDS	35856	36827	.	-	0	ID=AIGOOFII_01405;Name=xerD;gene=xerD;inference=ab initio prediction:Prodigal:002006,similar to AA sequence:UniProtKB:Q2YR40;locus_tag=AIGOOFII_01405;product=Tyrosine recombinase XerD
M-marchantiae_contig_14_1	Prodigal:002006	CDS	36824	36976	.	-	0	ID=AIGOOFII_01406;inference=ab initio prediction:Prodigal:002006;locus_tag=AIGOOFII_01406;product=hypothetical protein
M-marchantiae_contig_14_1	Prodigal:002006	CDS	37294	37911	.	+	0	ID=AIGOOFII_01407;eC_number=2.7.1.71;Name=aroK_1;db_xref=COG:COG0703;gene=aroK_1;inference=ab initio prediction:Prodigal:002006,similar to AA sequence:UniProtKB:P0A6D7;locus_tag=AIGOOFII_01407;product=Shikimate kinase 1
M-marchantiae_contig_14_1	Prodigal:002006	CDS	37908	39029	.	+	0	ID=AIGOOFII_01408;eC_number=4.2.3.4;Name=aroB;db_xref=COG:COG0337;gene=aroB;inference=ab initio prediction:Prodigal:002006,similar to AA sequence:UniProtKB:Q9KNV2;locus_tag=AIGOOFII_01408;product=3-dehydroquinate synthase
M-marchantiae_contig_14_1	Prodigal:002006	CDS	39057	39830	.	-	0	ID=AIGOOFII_01409;inference=ab initio prediction:Prodigal:002006;locus_tag=AIGOOFII_01409;product=hypothetical protein
M-marchantiae_contig_14_1	Prodigal:002006	CDS	39899	40354	.	+	0	ID=AIGOOFII_01410;Name=zntR;db_xref=COG:COG0789;gene=zntR;inference=ab initio prediction:Prodigal:002006,similar to AA sequence:UniProtKB:P0ACS5;locus_tag=AIGOOFII_01410;product=HTH-type transcriptional regulator ZntR
M-marchantiae_contig_14_1	Prodigal:002006	CDS	40431	40826	.	+	0	ID=AIGOOFII_01411;inference=ab initio prediction:Prodigal:002006;locus_tag=AIGOOFII_01411;product=hypothetical protein
M-marchantiae_contig_14_1	Prodigal:002006	CDS	41103	41324	.	-	0	ID=AIGOOFII_01412;inference=ab initio prediction:Prodigal:002006;locus_tag=AIGOOFII_01412;product=hypothetical protein
M-marchantiae_contig_14_1	Prodigal:002006	CDS	41720	41899	.	+	0	ID=AIGOOFII_01413;inference=ab initio prediction:Prodigal:002006;locus_tag=AIGOOFII_01413;product=hypothetical protein
M-marchantiae_contig_14_1	Prodigal:002006	CDS	41912	42100	.	+	0	ID=AIGOOFII_01414;inference=ab initio prediction:Prodigal:002006;locus_tag=AIGOOFII_01414;product=hypothetical protein
M-marchantiae_contig_14_1	Prodigal:002006	CDS	42641	43711	.	+	0	ID=AIGOOFII_01415;Name=sbp;db_xref=COG:COG1613;gene=sbp;inference=ab initio prediction:Prodigal:002006,similar to AA sequence:UniProtKB:P0AG78;locus_tag=AIGOOFII_01415;product=Sulfate-binding protein
M-marchantiae_contig_14_1	Prodigal:002006	CDS	43881	44738	.	+	0	ID=AIGOOFII_01416;Name=cysT;db_xref=COG:COG0555;gene=cysT;inference=ab initio prediction:Prodigal:002006,similar to AA sequence:UniProtKB:P27367;locus_tag=AIGOOFII_01416;product=Sulfate transport system permease protein CysT
M-marchantiae_contig_14_1	Prodigal:002006	CDS	44731	45618	.	+	0	ID=AIGOOFII_01417;Name=cysW;db_xref=COG:COG4208;gene=cysW;inference=ab initio prediction:Prodigal:002006,similar to AA sequence:UniProtKB:P0AEB0;locus_tag=AIGOOFII_01417;product=Sulfate transport system permease protein CysW
M-marchantiae_contig_14_1	Prodigal:002006	CDS	45623	46669	.	+	0	ID=AIGOOFII_01418;eC_number=7.3.2.3;Name=cysA;db_xref=COG:COG1118;gene=cysA;inference=ab initio prediction:Prodigal:002006,similar to AA sequence:UniProtKB:P16676;locus_tag=AIGOOFII_01418;product=Sulfate/thiosulfate import ATP-binding protein CysA
M-marchantiae_contig_14_1	Prodigal:002006	CDS	46770	47327	.	+	0	ID=AIGOOFII_01419;inference=ab initio prediction:Prodigal:002006;locus_tag=AIGOOFII_01419;product=hypothetical protein
M-marchantiae_contig_14_1	Prodigal:002006	CDS	47401	47907	.	+	0	ID=AIGOOFII_01420;inference=ab initio prediction:Prodigal:002006;locus_tag=AIGOOFII_01420;product=hypothetical protein
M-marchantiae_contig_14_1	Prodigal:002006	CDS	48075	49421	.	+	0	ID=AIGOOFII_01421;eC_number=4.3.1.17;Name=sdaA;db_xref=COG:COG1760;gene=sdaA;inference=ab initio prediction:Prodigal:002006,similar to AA sequence:UniProtKB:P9WGT5;locus_tag=AIGOOFII_01421;product=L-serine dehydratase
M-marchantiae_contig_14_1	Prodigal:002006	CDS	49481	51814	.	-	0	ID=AIGOOFII_01422;Name=yhgF;db_xref=COG:COG2183;gene=yhgF;inference=ab initio prediction:Prodigal:002006,similar to AA sequence:UniProtKB:P46837;locus_tag=AIGOOFII_01422;product=Protein YhgF
M-marchantiae_contig_14_1	Prodigal:002006	CDS	52166	53155	.	+	0	ID=AIGOOFII_01423;inference=ab initio prediction:Prodigal:002006;locus_tag=AIGOOFII_01423;product=hypothetical protein
M-marchantiae_contig_14_1	Prodigal:002006	CDS	53308	55461	.	-	0	ID=AIGOOFII_01424;Name=btuB_2;gene=btuB_2;inference=ab initio prediction:Prodigal:002006,protein motif:HAMAP:MF_01531;locus_tag=AIGOOFII_01424;product=Vitamin B12 transporter BtuB
M-marchantiae_contig_14_1	Prodigal:002006	CDS	55860	56963	.	-	0	ID=AIGOOFII_01425;inference=ab initio prediction:Prodigal:002006;locus_tag=AIGOOFII_01425;product=hypothetical protein
M-marchantiae_contig_14_1	Prodigal:002006	CDS	57132	58781	.	-	0	ID=AIGOOFII_01426;Name=mdoG_2;db_xref=COG:COG3131;gene=mdoG_2;inference=ab initio prediction:Prodigal:002006,similar to AA sequence:UniProtKB:P33136;locus_tag=AIGOOFII_01426;product=Glucans biosynthesis protein G
M-marchantiae_contig_14_1	Prodigal:002006	CDS	58864	60816	.	+	0	ID=AIGOOFII_01427;eC_number=2.4.1.-;Name=opgH;db_xref=COG:COG2943;gene=opgH;inference=ab initio prediction:Prodigal:002006,similar to AA sequence:UniProtKB:P20401;locus_tag=AIGOOFII_01427;product=Glucans biosynthesis glucosyltransferase H
M-marchantiae_contig_14_1	Prodigal:002006	CDS	60826	61428	.	-	0	ID=AIGOOFII_01428;inference=ab initio prediction:Prodigal:002006;locus_tag=AIGOOFII_01428;product=hypothetical protein
M-marchantiae_contig_14_1	Prodigal:002006	CDS	61385	62563	.	-	0	ID=AIGOOFII_01429;eC_number=2.5.1.48;Name=metB;db_xref=COG:COG0626;gene=metB;inference=ab initio prediction:Prodigal:002006,similar to AA sequence:UniProtKB:P9WGB7;locus_tag=AIGOOFII_01429;product=Cystathionine gamma-synthase
M-marchantiae_contig_15_1	Prodigal:002006	CDS	23	3484	.	-	0	ID=AIGOOFII_01430;inference=ab initio prediction:Prodigal:002006;locus_tag=AIGOOFII_01430;product=hypothetical protein
M-marchantiae_contig_15_1	Prodigal:002006	CDS	3655	4122	.	+	0	ID=AIGOOFII_01431;eC_number=1.11.1.15;Name=bcp;db_xref=COG:COG1225;gene=bcp;inference=ab initio prediction:Prodigal:002006,similar to AA sequence:UniProtKB:Q83CY8;locus_tag=AIGOOFII_01431;product=Putative peroxiredoxin bcp
M-marchantiae_contig_15_1	Prodigal:002006	CDS	4228	5490	.	+	0	ID=AIGOOFII_01432;inference=ab initio prediction:Prodigal:002006;locus_tag=AIGOOFII_01432;product=hypothetical protein
M-marchantiae_contig_15_1	Prodigal:002006	CDS	5542	6507	.	-	0	ID=AIGOOFII_01433;Name=prfB;db_xref=COG:COG1186;gene=prfB;inference=ab initio prediction:Prodigal:002006,similar to AA sequence:UniProtKB:P07012;locus_tag=AIGOOFII_01433;product=Peptide chain release factor RF2
M-marchantiae_contig_15_1	Prodigal:002006	CDS	6802	7272	.	+	0	ID=AIGOOFII_01434;inference=ab initio prediction:Prodigal:002006;locus_tag=AIGOOFII_01434;product=hypothetical protein
M-marchantiae_contig_15_1	Prodigal:002006	CDS	7266	7589	.	-	0	ID=AIGOOFII_01435;inference=ab initio prediction:Prodigal:002006;locus_tag=AIGOOFII_01435;product=hypothetical protein
M-marchantiae_contig_15_1	Prodigal:002006	CDS	7817	8110	.	+	0	ID=AIGOOFII_01436;inference=ab initio prediction:Prodigal:002006;locus_tag=AIGOOFII_01436;product=hypothetical protein
M-marchantiae_contig_15_1	Prodigal:002006	CDS	8235	8471	.	-	0	ID=AIGOOFII_01437;inference=ab initio prediction:Prodigal:002006;locus_tag=AIGOOFII_01437;product=hypothetical protein
M-marchantiae_contig_15_1	Prodigal:002006	CDS	8579	9796	.	-	0	ID=AIGOOFII_01438;eC_number=2.6.1.2;Name=alaC;db_xref=COG:COG0436;gene=alaC;inference=ab initio prediction:Prodigal:002006,similar to AA sequence:UniProtKB:P77434;locus_tag=AIGOOFII_01438;product=Glutamate-pyruvate aminotransferase AlaC
M-marchantiae_contig_15_1	Prodigal:002006	CDS	9922	10182	.	-	0	ID=AIGOOFII_01439;inference=ab initio prediction:Prodigal:002006;locus_tag=AIGOOFII_01439;product=hypothetical protein
M-marchantiae_contig_15_1	Prodigal:002006	CDS	10407	12209	.	+	0	ID=AIGOOFII_01440;eC_number=2.3.1.-;Name=phaC;db_xref=COG:COG3243;gene=phaC;inference=ab initio prediction:Prodigal:002006,similar to AA sequence:UniProtKB:P23608;locus_tag=AIGOOFII_01440;product=Poly(3-hydroxyalkanoate) polymerase subunit PhaC
M-marchantiae_contig_15_1	Prodigal:002006	CDS	12498	13820	.	-	0	ID=AIGOOFII_01441;db_xref=COG:COG2067;inference=ab initio prediction:Prodigal:002006,similar to AA sequence:UniProtKB:P80603;locus_tag=AIGOOFII_01441;product=47 kDa outer membrane protein
M-marchantiae_contig_15_1	Prodigal:002006	CDS	14255	15139	.	+	0	ID=AIGOOFII_01442;eC_number=4.3.2.3;inference=ab initio prediction:Prodigal:002006,similar to AA sequence:UniProtKB:Q39BA7;locus_tag=AIGOOFII_01442;product=Ureidoglycolate lyase
M-marchantiae_contig_15_1	Prodigal:002006	CDS	15215	16207	.	+	0	ID=AIGOOFII_01443;Name=yedI;db_xref=COG:COG2354;gene=yedI;inference=ab initio prediction:Prodigal:002006,similar to AA sequence:UniProtKB:P46125;locus_tag=AIGOOFII_01443;product=Inner membrane protein YedI
M-marchantiae_contig_15_1	Prodigal:002006	CDS	16296	17315	.	+	0	ID=AIGOOFII_01444;eC_number=2.8.1.6;Name=bioB;db_xref=COG:COG0502;gene=bioB;inference=ab initio prediction:Prodigal:002006,similar to AA sequence:UniProtKB:P12996;locus_tag=AIGOOFII_01444;product=Biotin synthase
M-marchantiae_contig_15_1	Prodigal:002006	CDS	17539	19023	.	-	0	ID=AIGOOFII_01445;eC_number=2.7.-.-;Name=sasA_2;gene=sasA_2;inference=ab initio prediction:Prodigal:002006,protein motif:HAMAP:MF_01837;locus_tag=AIGOOFII_01445;product=Adaptive-response sensory-kinase SasA
M-marchantiae_contig_15_1	Prodigal:002006	CDS	19208	19990	.	-	0	ID=AIGOOFII_01446;inference=ab initio prediction:Prodigal:002006;locus_tag=AIGOOFII_01446;product=hypothetical protein
M-marchantiae_contig_15_1	Prodigal:002006	CDS	20013	20663	.	-	0	ID=AIGOOFII_01447;eC_number=2.1.1.163;Name=COQ5_1;gene=COQ5_1;inference=ab initio prediction:Prodigal:002006,protein motif:HAMAP:MF_01813;locus_tag=AIGOOFII_01447;product=2-methoxy-6-polyprenyl-1%2C4-benzoquinol methylase%2C mitochondrial
M-marchantiae_contig_15_1	Prodigal:002006	CDS	20702	21859	.	-	0	ID=AIGOOFII_01448;eC_number=2.8.1.13;Name=mnmA;gene=mnmA;inference=ab initio prediction:Prodigal:002006,similar to AA sequence:UniProtKB:Q99TM8;locus_tag=AIGOOFII_01448;product=tRNA-specific 2-thiouridylase MnmA
M-marchantiae_contig_15_1	Prodigal:002006	CDS	22130	23515	.	+	0	ID=AIGOOFII_01449;inference=ab initio prediction:Prodigal:002006;locus_tag=AIGOOFII_01449;product=hypothetical protein
M-marchantiae_contig_15_1	Prodigal:002006	CDS	23526	24203	.	+	0	ID=AIGOOFII_01450;inference=ab initio prediction:Prodigal:002006;locus_tag=AIGOOFII_01450;product=hypothetical protein
M-marchantiae_contig_15_1	Prodigal:002006	CDS	24308	24583	.	+	0	ID=AIGOOFII_01451;inference=ab initio prediction:Prodigal:002006;locus_tag=AIGOOFII_01451;product=hypothetical protein
M-marchantiae_contig_15_1	Prodigal:002006	CDS	24945	26558	.	+	0	ID=AIGOOFII_01452;inference=ab initio prediction:Prodigal:002006;locus_tag=AIGOOFII_01452;product=hypothetical protein
M-marchantiae_contig_15_1	Prodigal:002006	CDS	26622	27671	.	+	0	ID=AIGOOFII_01453;Name=fliG;db_xref=COG:COG1536;gene=fliG;inference=ab initio prediction:Prodigal:002006,similar to AA sequence:UniProtKB:Q9WY63;locus_tag=AIGOOFII_01453;product=Flagellar motor switch protein FliG
M-marchantiae_contig_15_1	Prodigal:002006	CDS	27668	28276	.	+	0	ID=AIGOOFII_01454;inference=ab initio prediction:Prodigal:002006;locus_tag=AIGOOFII_01454;product=hypothetical protein
M-marchantiae_contig_15_1	Prodigal:002006	CDS	28307	28651	.	+	0	ID=AIGOOFII_01455;Name=fliN;db_xref=COG:COG1886;gene=fliN;inference=ab initio prediction:Prodigal:002006,similar to AA sequence:UniProtKB:P26419;locus_tag=AIGOOFII_01455;product=Flagellar motor switch protein FliN
M-marchantiae_contig_15_1	Prodigal:002006	CDS	28720	30084	.	+	0	ID=AIGOOFII_01456;Name=atoC_1;db_xref=COG:COG2204;gene=atoC_1;inference=ab initio prediction:Prodigal:002006,similar to AA sequence:UniProtKB:Q06065;locus_tag=AIGOOFII_01456;product=Regulatory protein AtoC
M-marchantiae_contig_15_1	Prodigal:002006	CDS	30145	30528	.	+	0	ID=AIGOOFII_01457;inference=ab initio prediction:Prodigal:002006;locus_tag=AIGOOFII_01457;product=hypothetical protein
M-marchantiae_contig_15_1	Prodigal:002006	CDS	30710	31762	.	+	0	ID=AIGOOFII_01458;inference=ab initio prediction:Prodigal:002006;locus_tag=AIGOOFII_01458;product=hypothetical protein
M-marchantiae_contig_15_1	Prodigal:002006	CDS	31954	32340	.	-	0	ID=AIGOOFII_01459;inference=ab initio prediction:Prodigal:002006;locus_tag=AIGOOFII_01459;product=hypothetical protein
M-marchantiae_contig_15_1	Prodigal:002006	CDS	32354	33007	.	-	0	ID=AIGOOFII_01460;eC_number=2.7.4.8;Name=gmk;db_xref=COG:COG0194;gene=gmk;inference=ab initio prediction:Prodigal:002006,similar to AA sequence:UniProtKB:P60546;locus_tag=AIGOOFII_01460;product=Guanylate kinase
M-marchantiae_contig_15_1	Prodigal:002006	CDS	33020	33898	.	-	0	ID=AIGOOFII_01461;inference=ab initio prediction:Prodigal:002006,similar to AA sequence:UniProtKB:P44726;locus_tag=AIGOOFII_01461;note=UPF0701 protein HI_0467;product=hypothetical protein
M-marchantiae_contig_15_1	Prodigal:002006	CDS	33966	35342	.	-	0	ID=AIGOOFII_01462;eC_number=4.2.2.-;Name=mltG;gene=mltG;inference=ab initio prediction:Prodigal:002006,protein motif:HAMAP:MF_02065;locus_tag=AIGOOFII_01462;product=Endolytic murein transglycosylase
M-marchantiae_contig_15_1	Prodigal:002006	CDS	35503	36498	.	-	0	ID=AIGOOFII_01463;inference=ab initio prediction:Prodigal:002006;locus_tag=AIGOOFII_01463;product=hypothetical protein
M-marchantiae_contig_15_1	Prodigal:002006	CDS	36711	37970	.	-	0	ID=AIGOOFII_01464;eC_number=2.3.1.179;Name=fabF_2;db_xref=COG:COG0304;gene=fabF_2;inference=ab initio prediction:Prodigal:002006,similar to AA sequence:UniProtKB:O34340;locus_tag=AIGOOFII_01464;product=3-oxoacyl-[acyl-carrier-protein] synthase 2
M-marchantiae_contig_15_1	Prodigal:002006	CDS	38065	38301	.	-	0	ID=AIGOOFII_01465;Name=acpP_2;db_xref=COG:COG0236;gene=acpP_2;inference=ab initio prediction:Prodigal:002006,similar to AA sequence:UniProtKB:P19372;locus_tag=AIGOOFII_01465;product=Acyl carrier protein AcpP
M-marchantiae_contig_15_1	Prodigal:002006	CDS	38602	39342	.	-	0	ID=AIGOOFII_01466;eC_number=1.1.1.100;Name=fabG_5;gene=fabG_5;inference=ab initio prediction:Prodigal:002006,similar to AA sequence:UniProtKB:P50941;locus_tag=AIGOOFII_01466;product=3-oxoacyl-[acyl-carrier-protein] reductase FabG
M-marchantiae_contig_15_1	Prodigal:002006	CDS	39357	40298	.	-	0	ID=AIGOOFII_01467;eC_number=2.3.1.39;Name=fabD_1;db_xref=COG:COG0331;gene=fabD_1;inference=ab initio prediction:Prodigal:002006,similar to AA sequence:UniProtKB:P0AAI9;locus_tag=AIGOOFII_01467;product=Malonyl CoA-acyl carrier protein transacylase
M-marchantiae_contig_15_1	Prodigal:002006	CDS	40532	41254	.	-	0	ID=AIGOOFII_01468;inference=ab initio prediction:Prodigal:002006;locus_tag=AIGOOFII_01468;product=hypothetical protein
M-marchantiae_contig_15_1	Prodigal:002006	CDS	41501	41911	.	+	0	ID=AIGOOFII_01469;eC_number=2.7.7.6;Name=rpoZ;gene=rpoZ;inference=ab initio prediction:Prodigal:002006,protein motif:HAMAP:MF_00366;locus_tag=AIGOOFII_01469;product=DNA-directed RNA polymerase subunit omega
M-marchantiae_contig_15_1	Prodigal:002006	CDS	42110	44347	.	+	0	ID=AIGOOFII_01470;eC_number=2.7.6.5;Name=rsh;gene=rsh;inference=ab initio prediction:Prodigal:002006,similar to AA sequence:UniProtKB:Q57E90;locus_tag=AIGOOFII_01470;product=GTP pyrophosphokinase rsh
M-marchantiae_contig_15_1	Prodigal:002006	CDS	44593	45183	.	+	0	ID=AIGOOFII_01471;eC_number=2.4.2.10;Name=pyrE;db_xref=COG:COG0461;gene=pyrE;inference=ab initio prediction:Prodigal:002006,similar to AA sequence:UniProtKB:P61498;locus_tag=AIGOOFII_01471;product=Orotate phosphoribosyltransferase
M-marchantiae_contig_15_1	Prodigal:002006	CDS	45542	46213	.	+	0	ID=AIGOOFII_01472;inference=ab initio prediction:Prodigal:002006;locus_tag=AIGOOFII_01472;product=hypothetical protein
M-marchantiae_contig_15_1	Prodigal:002006	CDS	47258	47773	.	-	0	ID=AIGOOFII_01473;Name=smpB;gene=smpB;inference=ab initio prediction:Prodigal:002006,similar to AA sequence:UniProtKB:B8H482;locus_tag=AIGOOFII_01473;product=SsrA-binding protein
M-marchantiae_contig_15_1	Prodigal:002006	CDS	47814	48713	.	-	0	ID=AIGOOFII_01474;eC_number=4.3.3.7;Name=dapA;db_xref=COG:COG0329;gene=dapA;inference=ab initio prediction:Prodigal:002006,similar to AA sequence:UniProtKB:Q8UGL3;locus_tag=AIGOOFII_01474;product=4-hydroxy-tetrahydrodipicolinate synthase
M-marchantiae_contig_15_1	Prodigal:002006	CDS	48899	51205	.	+	0	ID=AIGOOFII_01475;eC_number=4.2.2.-;Name=mltF_1;gene=mltF_1;inference=ab initio prediction:Prodigal:002006,protein motif:HAMAP:MF_02016;locus_tag=AIGOOFII_01475;product=Membrane-bound lytic murein transglycosylase F
M-marchantiae_contig_15_1	Prodigal:002006	CDS	51281	51589	.	-	0	ID=AIGOOFII_01476;inference=ab initio prediction:Prodigal:002006;locus_tag=AIGOOFII_01476;product=hypothetical protein
M-marchantiae_contig_15_1	Prodigal:002006	CDS	51606	53663	.	-	0	ID=AIGOOFII_01477;inference=ab initio prediction:Prodigal:002006;locus_tag=AIGOOFII_01477;product=hypothetical protein
M-marchantiae_contig_15_1	Prodigal:002006	CDS	53980	54885	.	-	0	ID=AIGOOFII_01478;Name=gltI_3;db_xref=COG:COG0834;gene=gltI_3;inference=ab initio prediction:Prodigal:002006,similar to AA sequence:UniProtKB:P37902;locus_tag=AIGOOFII_01478;product=Glutamate/aspartate import solute-binding protein
M-marchantiae_contig_15_1	Prodigal:002006	CDS	54947	56155	.	-	0	ID=AIGOOFII_01479;eC_number=2.6.1.1;inference=ab initio prediction:Prodigal:002006,similar to AA sequence:UniProtKB:A3PMF8;locus_tag=AIGOOFII_01479;product=Aspartate/prephenate aminotransferase
M-marchantiae_contig_15_1	Prodigal:002006	CDS	56184	56855	.	-	0	ID=AIGOOFII_01480;Name=rraA;gene=rraA;inference=ab initio prediction:Prodigal:002006,protein motif:HAMAP:MF_00471;locus_tag=AIGOOFII_01480;product=Regulator of ribonuclease activity A
M-marchantiae_contig_15_1	Prodigal:002006	CDS	56949	57851	.	+	0	ID=AIGOOFII_01481;Name=yofA;db_xref=COG:COG0583;gene=yofA;inference=ab initio prediction:Prodigal:002006,similar to AA sequence:UniProtKB:O34685;locus_tag=AIGOOFII_01481;product=HTH-type transcriptional regulator YofA
M-marchantiae_contig_15_1	Prodigal:002006	CDS	57848	58111	.	+	0	ID=AIGOOFII_01482;inference=ab initio prediction:Prodigal:002006;locus_tag=AIGOOFII_01482;product=hypothetical protein
M-marchantiae_contig_15_1	Prodigal:002006	CDS	58672	60489	.	-	0	ID=AIGOOFII_01483;Name=uup;db_xref=COG:COG0488;gene=uup;inference=ab initio prediction:Prodigal:002006,similar to AA sequence:UniProtKB:P43672;locus_tag=AIGOOFII_01483;product=ABC transporter ATP-binding protein uup
M-marchantiae_contig_15_1	Prodigal:002006	CDS	60546	60758	.	-	0	ID=AIGOOFII_01484;inference=ab initio prediction:Prodigal:002006;locus_tag=AIGOOFII_01484;product=hypothetical protein
M-marchantiae_contig_15_1	Prodigal:002006	CDS	60842	61159	.	-	0	ID=AIGOOFII_01485;inference=ab initio prediction:Prodigal:002006;locus_tag=AIGOOFII_01485;product=hypothetical protein
M-marchantiae_contig_15_1	Prodigal:002006	CDS	61316	61621	.	-	0	ID=AIGOOFII_01486;eC_number=4.2.2.-;Name=rlpA_2;gene=rlpA_2;inference=ab initio prediction:Prodigal:002006,protein motif:HAMAP:MF_02071;locus_tag=AIGOOFII_01486;product=Endolytic peptidoglycan transglycosylase RlpA
M-marchantiae_contig_15_1	Prodigal:002006	CDS	62269	63462	.	+	0	ID=AIGOOFII_01487;inference=ab initio prediction:Prodigal:002006;locus_tag=AIGOOFII_01487;product=hypothetical protein
M-marchantiae_contig_15_1	Prodigal:002006	CDS	63786	65093	.	-	0	ID=AIGOOFII_01488;eC_number=4.2.99.18;Name=nth_2;gene=nth_2;inference=ab initio prediction:Prodigal:002006,protein motif:HAMAP:MF_00942;locus_tag=AIGOOFII_01488;product=Endonuclease III
M-marchantiae_contig_15_1	Prodigal:002006	CDS	65553	65756	.	-	0	ID=AIGOOFII_01489;inference=ab initio prediction:Prodigal:002006;locus_tag=AIGOOFII_01489;product=hypothetical protein
M-marchantiae_contig_15_1	Prodigal:002006	CDS	66166	66651	.	+	0	ID=AIGOOFII_01490;inference=ab initio prediction:Prodigal:002006;locus_tag=AIGOOFII_01490;product=hypothetical protein
M-marchantiae_contig_15_1	Prodigal:002006	CDS	66837	67490	.	+	0	ID=AIGOOFII_01491;inference=ab initio prediction:Prodigal:002006;locus_tag=AIGOOFII_01491;product=hypothetical protein
M-marchantiae_contig_15_1	Prodigal:002006	CDS	67697	68089	.	+	0	ID=AIGOOFII_01492;inference=ab initio prediction:Prodigal:002006;locus_tag=AIGOOFII_01492;product=hypothetical protein
M-marchantiae_contig_15_1	Prodigal:002006	CDS	68195	68950	.	+	0	ID=AIGOOFII_01493;Name=atpB;db_xref=COG:COG0356;gene=atpB;inference=ab initio prediction:Prodigal:002006,similar to AA sequence:UniProtKB:O05330;locus_tag=AIGOOFII_01493;product=ATP synthase subunit a
M-marchantiae_contig_15_1	Prodigal:002006	CDS	69041	69268	.	+	0	ID=AIGOOFII_01494;Name=atpE;gene=atpE;inference=ab initio prediction:Prodigal:002006,similar to AA sequence:UniProtKB:O05331;locus_tag=AIGOOFII_01494;product=ATP synthase subunit c
M-marchantiae_contig_15_1	Prodigal:002006	CDS	69373	69933	.	+	0	ID=AIGOOFII_01495;Name=atpG_2;gene=atpG_2;inference=ab initio prediction:Prodigal:002006,similar to AA sequence:UniProtKB:O05332;locus_tag=AIGOOFII_01495;product=ATP synthase subunit b'
M-marchantiae_contig_15_1	Prodigal:002006	CDS	70003	70491	.	+	0	ID=AIGOOFII_01496;Name=atpF;gene=atpF;inference=ab initio prediction:Prodigal:002006,protein motif:HAMAP:MF_01398;locus_tag=AIGOOFII_01496;product=ATP synthase subunit b
M-marchantiae_contig_15_1	Prodigal:002006	CDS	70658	71584	.	+	0	ID=AIGOOFII_01497;Name=yadG;db_xref=COG:COG1131;gene=yadG;inference=ab initio prediction:Prodigal:002006,similar to AA sequence:UniProtKB:P36879;locus_tag=AIGOOFII_01497;product=putative ABC transporter ATP-binding protein YadG
M-marchantiae_contig_15_1	Prodigal:002006	CDS	71581	72357	.	+	0	ID=AIGOOFII_01498;Name=yadH;db_xref=COG:COG0842;gene=yadH;inference=ab initio prediction:Prodigal:002006,similar to AA sequence:UniProtKB:P0AFN6;locus_tag=AIGOOFII_01498;product=Inner membrane transport permease YadH
M-marchantiae_contig_15_1	Prodigal:002006	CDS	73306	74103	.	-	0	ID=AIGOOFII_01499;eC_number=4.2.99.20;Name=menH_2;gene=menH_2;inference=ab initio prediction:Prodigal:002006,protein motif:HAMAP:MF_01660;locus_tag=AIGOOFII_01499;product=2-succinyl-6-hydroxy-2%2C4-cyclohexadiene-1-carboxylate synthase
M-marchantiae_contig_15_1	Prodigal:002006	CDS	74330	74776	.	+	0	ID=AIGOOFII_01500;inference=ab initio prediction:Prodigal:002006;locus_tag=AIGOOFII_01500;product=hypothetical protein
M-marchantiae_contig_15_1	Prodigal:002006	CDS	75313	76659	.	-	0	ID=AIGOOFII_01501;Name=nrtP;db_xref=COG:COG2223;gene=nrtP;inference=ab initio prediction:Prodigal:002006,similar to AA sequence:UniProtKB:B2IZT6;locus_tag=AIGOOFII_01501;product=Nitrate/nitrite transporter NrtP
M-marchantiae_contig_15_1	Prodigal:002006	CDS	77082	77930	.	+	0	ID=AIGOOFII_01502;inference=ab initio prediction:Prodigal:002006;locus_tag=AIGOOFII_01502;product=hypothetical protein
M-marchantiae_contig_15_1	Prodigal:002006	CDS	78210	79742	.	-	0	ID=AIGOOFII_01503;eC_number=6.4.1.3;Name=pccB;db_xref=COG:COG4799;gene=pccB;inference=ab initio prediction:Prodigal:002006,similar to AA sequence:UniProtKB:Q3J4E3;locus_tag=AIGOOFII_01503;product=Propionyl-CoA carboxylase beta chain
M-marchantiae_contig_15_1	Prodigal:002006	CDS	79858	80655	.	-	0	ID=AIGOOFII_01504;inference=ab initio prediction:Prodigal:002006;locus_tag=AIGOOFII_01504;product=hypothetical protein
M-marchantiae_contig_15_1	Prodigal:002006	CDS	80708	81406	.	-	0	ID=AIGOOFII_01505;db_xref=COG:COG0546;inference=ab initio prediction:Prodigal:002006,similar to AA sequence:UniProtKB:P9WPI9;locus_tag=AIGOOFII_01505;product=putative protein
M-marchantiae_contig_15_1	Prodigal:002006	CDS	81493	81876	.	-	0	ID=AIGOOFII_01506;inference=ab initio prediction:Prodigal:002006;locus_tag=AIGOOFII_01506;product=hypothetical protein
M-marchantiae_contig_15_1	Prodigal:002006	CDS	82049	83467	.	-	0	ID=AIGOOFII_01507;inference=ab initio prediction:Prodigal:002006;locus_tag=AIGOOFII_01507;product=hypothetical protein
M-marchantiae_contig_15_1	Prodigal:002006	CDS	83522	84769	.	-	0	ID=AIGOOFII_01508;Name=dnaK_1;db_xref=COG:COG0443;gene=dnaK_1;inference=ab initio prediction:Prodigal:002006,similar to AA sequence:UniProtKB:Q9RY23;locus_tag=AIGOOFII_01508;product=Chaperone protein DnaK
M-marchantiae_contig_15_1	Prodigal:002006	CDS	84845	85381	.	-	0	ID=AIGOOFII_01509;inference=ab initio prediction:Prodigal:002006;locus_tag=AIGOOFII_01509;product=hypothetical protein
M-marchantiae_contig_15_1	Prodigal:002006	CDS	85419	86003	.	-	0	ID=AIGOOFII_01510;eC_number=3.4.17.19;Name=ypwA;db_xref=COG:COG2317;gene=ypwA;inference=ab initio prediction:Prodigal:002006,similar to AA sequence:UniProtKB:P50848;locus_tag=AIGOOFII_01510;product=Carboxypeptidase 1
M-marchantiae_contig_15_1	Prodigal:002006	CDS	86506	88599	.	+	0	ID=AIGOOFII_01511;inference=ab initio prediction:Prodigal:002006;locus_tag=AIGOOFII_01511;product=hypothetical protein
M-marchantiae_contig_15_1	Prodigal:002006	CDS	88622	89938	.	-	0	ID=AIGOOFII_01512;Name=rarA;db_xref=COG:COG2256;gene=rarA;inference=ab initio prediction:Prodigal:002006,similar to AA sequence:UniProtKB:P0AAZ4;locus_tag=AIGOOFII_01512;product=Replication-associated recombination protein A
M-marchantiae_contig_15_1	Prodigal:002006	CDS	90123	91001	.	+	0	ID=AIGOOFII_01513;inference=ab initio prediction:Prodigal:002006;locus_tag=AIGOOFII_01513;product=hypothetical protein
M-marchantiae_contig_15_1	Prodigal:002006	CDS	91006	92469	.	-	0	ID=AIGOOFII_01514;eC_number=3.4.21.107;Name=degP_1;db_xref=COG:COG0265;gene=degP_1;inference=ab initio prediction:Prodigal:002006,similar to AA sequence:UniProtKB:P0C0V0;locus_tag=AIGOOFII_01514;product=Periplasmic serine endoprotease DegP
M-marchantiae_contig_15_1	Prodigal:002006	CDS	92559	93254	.	-	0	ID=AIGOOFII_01515;inference=ab initio prediction:Prodigal:002006;locus_tag=AIGOOFII_01515;product=hypothetical protein
M-marchantiae_contig_15_1	Prodigal:002006	CDS	93495	93854	.	-	0	ID=AIGOOFII_01516;inference=ab initio prediction:Prodigal:002006;locus_tag=AIGOOFII_01516;product=hypothetical protein
M-marchantiae_contig_15_1	Prodigal:002006	CDS	94178	95416	.	-	0	ID=AIGOOFII_01517;eC_number=2.4.1.250;Name=mshA_3;gene=mshA_3;inference=ab initio prediction:Prodigal:002006,protein motif:HAMAP:MF_01695;locus_tag=AIGOOFII_01517;product=D-inositol-3-phosphate glycosyltransferase
M-marchantiae_contig_15_1	Prodigal:002006	CDS	95632	95814	.	+	0	ID=AIGOOFII_01518;inference=ab initio prediction:Prodigal:002006;locus_tag=AIGOOFII_01518;product=hypothetical protein
M-marchantiae_contig_15_1	Prodigal:002006	CDS	95908	96711	.	-	0	ID=AIGOOFII_01519;eC_number=1.3.5.1;Name=sdhB;db_xref=COG:COG0479;gene=sdhB;inference=ab initio prediction:Prodigal:002006,similar to AA sequence:UniProtKB:P07014;locus_tag=AIGOOFII_01519;product=Succinate dehydrogenase iron-sulfur subunit
M-marchantiae_contig_15_1	Prodigal:002006	CDS	96721	97077	.	-	0	ID=AIGOOFII_01520;inference=ab initio prediction:Prodigal:002006;locus_tag=AIGOOFII_01520;product=hypothetical protein
M-marchantiae_contig_15_1	Prodigal:002006	CDS	97092	97325	.	-	0	ID=AIGOOFII_01521;inference=ab initio prediction:Prodigal:002006;locus_tag=AIGOOFII_01521;product=hypothetical protein
M-marchantiae_contig_15_1	Prodigal:002006	CDS	97353	99173	.	-	0	ID=AIGOOFII_01522;eC_number=1.3.5.1;Name=sdhA;gene=sdhA;inference=ab initio prediction:Prodigal:002006,similar to AA sequence:UniProtKB:G4V4G6;locus_tag=AIGOOFII_01522;product=Succinate dehydrogenase flavoprotein subunit
M-marchantiae_contig_15_1	Prodigal:002006	CDS	99203	99616	.	-	0	ID=AIGOOFII_01523;inference=ab initio prediction:Prodigal:002006;locus_tag=AIGOOFII_01523;product=hypothetical protein
M-marchantiae_contig_15_1	Prodigal:002006	CDS	99629	100030	.	-	0	ID=AIGOOFII_01524;Name=sdhC;db_xref=COG:COG2009;gene=sdhC;inference=ab initio prediction:Prodigal:002006,similar to AA sequence:UniProtKB:P69054;locus_tag=AIGOOFII_01524;product=Succinate dehydrogenase cytochrome b556 subunit
M-marchantiae_contig_15_1	Prodigal:002006	CDS	100187	101509	.	-	0	ID=AIGOOFII_01525;inference=ab initio prediction:Prodigal:002006;locus_tag=AIGOOFII_01525;product=hypothetical protein
M-marchantiae_contig_15_1	Prodigal:002006	CDS	101669	102304	.	-	0	ID=AIGOOFII_01526;Name=bvgA;gene=bvgA;inference=ab initio prediction:Prodigal:002006,similar to AA sequence:UniProtKB:P0A4H2;locus_tag=AIGOOFII_01526;product=Virulence factors putative positive transcription regulator BvgA
M-marchantiae_contig_15_1	Prodigal:002006	CDS	102348	102878	.	-	0	ID=AIGOOFII_01527;inference=ab initio prediction:Prodigal:002006;locus_tag=AIGOOFII_01527;product=hypothetical protein
M-marchantiae_contig_15_1	Prodigal:002006	CDS	102875	103828	.	-	0	ID=AIGOOFII_01528;eC_number=4.2.99.-;Name=vgb_2;gene=vgb_2;inference=ab initio prediction:Prodigal:002006,protein motif:HAMAP:MF_01282;locus_tag=AIGOOFII_01528;product=Virginiamycin B lyase
M-marchantiae_contig_15_1	Prodigal:002006	CDS	103825	104376	.	-	0	ID=AIGOOFII_01529;inference=ab initio prediction:Prodigal:002006;locus_tag=AIGOOFII_01529;product=hypothetical protein
M-marchantiae_contig_15_1	Prodigal:002006	CDS	104380	105369	.	-	0	ID=AIGOOFII_01530;inference=ab initio prediction:Prodigal:002006;locus_tag=AIGOOFII_01530;product=hypothetical protein
M-marchantiae_contig_15_1	Prodigal:002006	CDS	105366	106118	.	-	0	ID=AIGOOFII_01531;inference=ab initio prediction:Prodigal:002006;locus_tag=AIGOOFII_01531;product=hypothetical protein
M-marchantiae_contig_15_1	Prodigal:002006	CDS	106115	107161	.	-	0	ID=AIGOOFII_01532;inference=ab initio prediction:Prodigal:002006;locus_tag=AIGOOFII_01532;product=hypothetical protein
M-marchantiae_contig_15_1	Prodigal:002006	CDS	107158	108078	.	-	0	ID=AIGOOFII_01533;inference=ab initio prediction:Prodigal:002006;locus_tag=AIGOOFII_01533;product=hypothetical protein
M-marchantiae_contig_15_1	Prodigal:002006	CDS	108087	108944	.	-	0	ID=AIGOOFII_01534;inference=ab initio prediction:Prodigal:002006;locus_tag=AIGOOFII_01534;product=hypothetical protein
M-marchantiae_contig_15_1	Prodigal:002006	CDS	108941	109972	.	-	0	ID=AIGOOFII_01535;eC_number=3.6.4.12;Name=ruvB_3;gene=ruvB_3;inference=ab initio prediction:Prodigal:002006,protein motif:HAMAP:MF_00016;locus_tag=AIGOOFII_01535;product=Holliday junction ATP-dependent DNA helicase RuvB
M-marchantiae_contig_15_1	Prodigal:002006	CDS	110083	110373	.	-	0	ID=AIGOOFII_01536;eC_number=1.1.2.7;Name=moxI;gene=moxI;inference=ab initio prediction:Prodigal:002006,similar to AA sequence:UniProtKB:P14775;locus_tag=AIGOOFII_01536;product=Methanol dehydrogenase [cytochrome c] subunit 2
M-marchantiae_contig_15_1	Prodigal:002006	CDS	110464	111054	.	-	0	ID=AIGOOFII_01537;Name=moxG;gene=moxG;inference=ab initio prediction:Prodigal:002006,similar to AA sequence:UniProtKB:P14774;locus_tag=AIGOOFII_01537;product=Cytochrome c-L
M-marchantiae_contig_15_1	Prodigal:002006	CDS	111143	112027	.	-	0	ID=AIGOOFII_01538;inference=ab initio prediction:Prodigal:002006;locus_tag=AIGOOFII_01538;product=hypothetical protein
M-marchantiae_contig_15_1	Prodigal:002006	CDS	112292	114172	.	-	0	ID=AIGOOFII_01539;eC_number=1.1.2.7;Name=moxF_2;db_xref=COG:COG4993;gene=moxF_2;inference=ab initio prediction:Prodigal:002006,similar to AA sequence:UniProtKB:P16027;locus_tag=AIGOOFII_01539;product=Methanol dehydrogenase [cytochrome c] subunit 1
M-marchantiae_contig_15_1	Prodigal:002006	CDS	114717	115013	.	+	0	ID=AIGOOFII_01540;inference=ab initio prediction:Prodigal:002006;locus_tag=AIGOOFII_01540;product=hypothetical protein
M-marchantiae_contig_15_1	Prodigal:002006	CDS	115251	116090	.	+	0	ID=AIGOOFII_01541;inference=ab initio prediction:Prodigal:002006;locus_tag=AIGOOFII_01541;product=hypothetical protein
M-marchantiae_contig_15_1	Prodigal:002006	CDS	116106	116363	.	-	0	ID=AIGOOFII_01542;inference=ab initio prediction:Prodigal:002006;locus_tag=AIGOOFII_01542;product=hypothetical protein
M-marchantiae_contig_15_1	Prodigal:002006	CDS	116464	117864	.	-	0	ID=AIGOOFII_01543;Name=yhdG_1;db_xref=COG:COG0531;gene=yhdG_1;inference=ab initio prediction:Prodigal:002006,similar to AA sequence:UniProtKB:O07576;locus_tag=AIGOOFII_01543;product=putative amino acid permease YhdG
M-marchantiae_contig_15_1	Prodigal:002006	CDS	118097	119137	.	+	0	ID=AIGOOFII_01544;eC_number=4.3.1.12;Name=ocd;gene=ocd;inference=ab initio prediction:Prodigal:002006,similar to AA sequence:UniProtKB:P09773;locus_tag=AIGOOFII_01544;product=Ornithine cyclodeaminase
M-marchantiae_contig_15_1	Prodigal:002006	CDS	119240	120169	.	+	0	ID=AIGOOFII_01545;eC_number=3.5.3.1;Name=arcA;gene=arcA;inference=ab initio prediction:Prodigal:002006,similar to AA sequence:UniProtKB:P14012;locus_tag=AIGOOFII_01545;product=Arginase
M-marchantiae_contig_15_1	Prodigal:002006	CDS	120522	121934	.	-	0	ID=AIGOOFII_01546;eC_number=6.3.1.2;Name=glnA;db_xref=COG:COG0174;gene=glnA;inference=ab initio prediction:Prodigal:002006,similar to AA sequence:UniProtKB:P0A9C5;locus_tag=AIGOOFII_01546;product=Glutamine synthetase
M-marchantiae_contig_15_1	Prodigal:002006	CDS	122171	122509	.	-	0	ID=AIGOOFII_01547;Name=glnB;db_xref=COG:COG0347;gene=glnB;inference=ab initio prediction:Prodigal:002006,similar to AA sequence:UniProtKB:O66513;locus_tag=AIGOOFII_01547;product=Nitrogen regulatory protein P-II
M-marchantiae_contig_15_1	Prodigal:002006	CDS	122764	124254	.	+	0	ID=AIGOOFII_01548;Name=nnr;db_xref=COG:COG0062;gene=nnr;inference=ab initio prediction:Prodigal:002006,similar to AA sequence:UniProtKB:P31806;locus_tag=AIGOOFII_01548;product=Bifunctional NAD(P)H-hydrate repair enzyme Nnr
M-marchantiae_contig_15_1	Prodigal:002006	CDS	124265	125779	.	-	0	ID=AIGOOFII_01549;Name=ftsP;gene=ftsP;inference=ab initio prediction:Prodigal:002006,protein motif:HAMAP:MF_00915;locus_tag=AIGOOFII_01549;product=Cell division protein FtsP
M-marchantiae_contig_15_1	Aragorn:001002	tRNA	125970	126054	.	+	.	ID=AIGOOFII_01550;inference=COORDINATES:profile:Aragorn:001002;locus_tag=AIGOOFII_01550;product=tRNA-Leu(tag)
M-marchantiae_contig_15_1	Prodigal:002006	CDS	126089	127666	.	+	0	ID=AIGOOFII_01551;eC_number=5.2.1.8;Name=tig;db_xref=COG:COG0544;gene=tig;inference=ab initio prediction:Prodigal:002006,similar to AA sequence:UniProtKB:Q9KQS5;locus_tag=AIGOOFII_01551;product=Trigger factor
M-marchantiae_contig_15_1	Prodigal:002006	CDS	127798	128424	.	+	0	ID=AIGOOFII_01552;eC_number=3.4.21.92;Name=clpP;gene=clpP;inference=ab initio prediction:Prodigal:002006,similar to AA sequence:UniProtKB:B8GX16;locus_tag=AIGOOFII_01552;product=ATP-dependent Clp protease proteolytic subunit
M-marchantiae_contig_15_1	Prodigal:002006	CDS	128647	129918	.	+	0	ID=AIGOOFII_01553;Name=clpX;gene=clpX;inference=ab initio prediction:Prodigal:002006,similar to AA sequence:UniProtKB:B8GX14;locus_tag=AIGOOFII_01553;product=ATP-dependent Clp protease ATP-binding subunit ClpX
M-marchantiae_contig_15_1	Prodigal:002006	CDS	130170	132599	.	+	0	ID=AIGOOFII_01554;eC_number=3.4.21.53;Name=lon_1;gene=lon_1;inference=ab initio prediction:Prodigal:002006,similar to AA sequence:UniProtKB:Q2YPX3;locus_tag=AIGOOFII_01554;product=Lon protease
M-marchantiae_contig_15_1	Aragorn:001002	tRNA	132732	132807	.	+	.	ID=AIGOOFII_01555;inference=COORDINATES:profile:Aragorn:001002;locus_tag=AIGOOFII_01555;product=tRNA-Val(tac)
M-marchantiae_contig_15_1	Prodigal:002006	CDS	132858	133112	.	+	0	ID=AIGOOFII_01556;inference=ab initio prediction:Prodigal:002006;locus_tag=AIGOOFII_01556;product=hypothetical protein
M-marchantiae_contig_15_1	Prodigal:002006	CDS	133123	133650	.	-	0	ID=AIGOOFII_01557;inference=ab initio prediction:Prodigal:002006;locus_tag=AIGOOFII_01557;product=hypothetical protein
M-marchantiae_contig_15_1	Prodigal:002006	CDS	133799	134014	.	-	0	ID=AIGOOFII_01558;inference=ab initio prediction:Prodigal:002006;locus_tag=AIGOOFII_01558;product=hypothetical protein
M-marchantiae_contig_15_1	Aragorn:001002	tRNA	134150	134226	.	-	.	ID=AIGOOFII_01559;inference=COORDINATES:profile:Aragorn:001002;locus_tag=AIGOOFII_01559;product=tRNA-Asp(gtc)
M-marchantiae_contig_15_1	Aragorn:001002	tRNA	134253	134329	.	-	.	ID=AIGOOFII_01560;inference=COORDINATES:profile:Aragorn:001002;locus_tag=AIGOOFII_01560;product=tRNA-Asp(gtc)
M-marchantiae_contig_15_1	Prodigal:002006	CDS	134626	134850	.	+	0	ID=AIGOOFII_01561;Name=rpmI;db_xref=COG:COG0291;gene=rpmI;inference=ab initio prediction:Prodigal:002006,similar to AA sequence:UniProtKB:Q6NDR5;locus_tag=AIGOOFII_01561;product=50S ribosomal protein L35
M-marchantiae_contig_15_1	Prodigal:002006	CDS	134897	135271	.	+	0	ID=AIGOOFII_01562;Name=rplT;db_xref=COG:COG0292;gene=rplT;inference=ab initio prediction:Prodigal:002006,similar to AA sequence:UniProtKB:Q6NDR6;locus_tag=AIGOOFII_01562;product=50S ribosomal protein L20
M-marchantiae_contig_15_1	Prodigal:002006	CDS	135454	136536	.	+	0	ID=AIGOOFII_01563;eC_number=6.1.1.20;Name=pheS;db_xref=COG:COG0016;gene=pheS;inference=ab initio prediction:Prodigal:002006,similar to AA sequence:UniProtKB:P08312;locus_tag=AIGOOFII_01563;product=Phenylalanine--tRNA ligase alpha subunit
M-marchantiae_contig_15_1	Prodigal:002006	CDS	136559	136867	.	+	0	ID=AIGOOFII_01564;inference=ab initio prediction:Prodigal:002006;locus_tag=AIGOOFII_01564;product=hypothetical protein
M-marchantiae_contig_15_1	Prodigal:002006	CDS	136867	137352	.	+	0	ID=AIGOOFII_01565;inference=ab initio prediction:Prodigal:002006;locus_tag=AIGOOFII_01565;product=hypothetical protein
M-marchantiae_contig_15_1	Prodigal:002006	CDS	137370	139793	.	+	0	ID=AIGOOFII_01566;eC_number=6.1.1.20;Name=pheT;db_xref=COG:COG0072;gene=pheT;inference=ab initio prediction:Prodigal:002006,similar to AA sequence:UniProtKB:P07395;locus_tag=AIGOOFII_01566;product=Phenylalanine--tRNA ligase beta subunit
M-marchantiae_contig_15_1	Prodigal:002006	CDS	139843	140682	.	+	0	ID=AIGOOFII_01567;inference=ab initio prediction:Prodigal:002006;locus_tag=AIGOOFII_01567;product=hypothetical protein
M-marchantiae_contig_15_1	Prodigal:002006	CDS	140764	141342	.	+	0	ID=AIGOOFII_01568;inference=ab initio prediction:Prodigal:002006;locus_tag=AIGOOFII_01568;product=hypothetical protein
M-marchantiae_contig_15_1	Prodigal:002006	CDS	141454	141780	.	+	0	ID=AIGOOFII_01569;inference=ab initio prediction:Prodigal:002006;locus_tag=AIGOOFII_01569;product=hypothetical protein
M-marchantiae_contig_15_1	Prodigal:002006	CDS	141928	144240	.	+	0	ID=AIGOOFII_01570;eC_number=3.1.13.1;Name=rnr;db_xref=COG:COG0557;gene=rnr;inference=ab initio prediction:Prodigal:002006,similar to AA sequence:UniProtKB:P21499;locus_tag=AIGOOFII_01570;product=Ribonuclease R
M-marchantiae_contig_15_1	Prodigal:002006	CDS	144440	144919	.	+	0	ID=AIGOOFII_01571;inference=ab initio prediction:Prodigal:002006;locus_tag=AIGOOFII_01571;product=hypothetical protein
M-marchantiae_contig_15_1	Prodigal:002006	CDS	144876	145634	.	+	0	ID=AIGOOFII_01572;inference=ab initio prediction:Prodigal:002006;locus_tag=AIGOOFII_01572;product=hypothetical protein
M-marchantiae_contig_15_1	Prodigal:002006	CDS	145920	147302	.	-	0	ID=AIGOOFII_01573;eC_number=2.5.1.54;Name=aroH;db_xref=COG:COG3200;gene=aroH;inference=ab initio prediction:Prodigal:002006,similar to AA sequence:UniProtKB:P80574;locus_tag=AIGOOFII_01573;product=Phospho-2-dehydro-3-deoxyheptonate aldolase
M-marchantiae_contig_15_1	Prodigal:002006	CDS	147555	147890	.	-	0	ID=AIGOOFII_01574;inference=ab initio prediction:Prodigal:002006;locus_tag=AIGOOFII_01574;product=hypothetical protein
M-marchantiae_contig_15_1	Prodigal:002006	CDS	147941	150250	.	-	0	ID=AIGOOFII_01575;Name=ydeP_1;db_xref=COG:COG0243;gene=ydeP_1;inference=ab initio prediction:Prodigal:002006,similar to AA sequence:UniProtKB:P77561;locus_tag=AIGOOFII_01575;product=Protein YdeP
M-marchantiae_contig_15_1	Prodigal:002006	CDS	150321	151706	.	-	0	ID=AIGOOFII_01576;eC_number=1.8.1.16;Name=garB;gene=garB;inference=ab initio prediction:Prodigal:002006,similar to AA sequence:UniProtKB:D0VWY5;locus_tag=AIGOOFII_01576;product=Glutathione amide reductase
M-marchantiae_contig_15_1	Prodigal:002006	CDS	152121	152507	.	+	0	ID=AIGOOFII_01577;inference=ab initio prediction:Prodigal:002006;locus_tag=AIGOOFII_01577;product=hypothetical protein
M-marchantiae_contig_15_1	Prodigal:002006	CDS	152558	153193	.	+	0	ID=AIGOOFII_01578;inference=ab initio prediction:Prodigal:002006;locus_tag=AIGOOFII_01578;product=hypothetical protein
M-marchantiae_contig_15_1	Prodigal:002006	CDS	153272	153439	.	-	0	ID=AIGOOFII_01579;Name=rpmG;db_xref=COG:COG0267;gene=rpmG;inference=ab initio prediction:Prodigal:002006,similar to AA sequence:UniProtKB:Q6N554;locus_tag=AIGOOFII_01579;product=50S ribosomal protein L33
M-marchantiae_contig_15_1	Prodigal:002006	CDS	153546	154718	.	-	0	ID=AIGOOFII_01580;Name=ycaD;gene=ycaD;inference=ab initio prediction:Prodigal:002006,protein motif:HAMAP:MF_01149;locus_tag=AIGOOFII_01580;product=putative MFS-type transporter YcaD
M-marchantiae_contig_15_1	Prodigal:002006	CDS	154866	156209	.	-	0	ID=AIGOOFII_01581;Name=mdtA_3;gene=mdtA_3;inference=ab initio prediction:Prodigal:002006,protein motif:HAMAP:MF_01422;locus_tag=AIGOOFII_01581;product=Multidrug resistance protein MdtA
M-marchantiae_contig_15_1	Prodigal:002006	CDS	156206	159433	.	-	0	ID=AIGOOFII_01582;Name=mdtB_1;db_xref=COG:COG0841;gene=mdtB_1;inference=ab initio prediction:Prodigal:002006,similar to AA sequence:UniProtKB:Q0TG15;locus_tag=AIGOOFII_01582;product=Multidrug resistance protein MdtB
M-marchantiae_contig_15_1	Prodigal:002006	CDS	159590	160690	.	-	0	ID=AIGOOFII_01583;eC_number=3.4.-.-;Name=bepA_2;gene=bepA_2;inference=ab initio prediction:Prodigal:002006,protein motif:HAMAP:MF_00997;locus_tag=AIGOOFII_01583;product=Beta-barrel assembly-enhancing protease
M-marchantiae_contig_15_1	Prodigal:002006	CDS	160690	161982	.	-	0	ID=AIGOOFII_01584;inference=ab initio prediction:Prodigal:002006;locus_tag=AIGOOFII_01584;product=hypothetical protein
M-marchantiae_contig_15_1	Prodigal:002006	CDS	162213	162437	.	-	0	ID=AIGOOFII_01585;inference=ab initio prediction:Prodigal:002006;locus_tag=AIGOOFII_01585;product=hypothetical protein
M-marchantiae_contig_15_1	Prodigal:002006	CDS	162443	164509	.	-	0	ID=AIGOOFII_01586;Name=cstA;db_xref=COG:COG1966;gene=cstA;inference=ab initio prediction:Prodigal:002006,similar to AA sequence:UniProtKB:P15078;locus_tag=AIGOOFII_01586;product=Peptide transporter CstA
M-marchantiae_contig_15_1	Prodigal:002006	CDS	164680	165291	.	-	0	ID=AIGOOFII_01587;inference=ab initio prediction:Prodigal:002006;locus_tag=AIGOOFII_01587;product=hypothetical protein
M-marchantiae_contig_15_1	Prodigal:002006	CDS	165293	166084	.	-	0	ID=AIGOOFII_01588;inference=ab initio prediction:Prodigal:002006;locus_tag=AIGOOFII_01588;product=hypothetical protein
M-marchantiae_contig_15_1	Prodigal:002006	CDS	166089	166742	.	-	0	ID=AIGOOFII_01589;inference=ab initio prediction:Prodigal:002006;locus_tag=AIGOOFII_01589;product=hypothetical protein
M-marchantiae_contig_15_1	Prodigal:002006	CDS	166965	167270	.	+	0	ID=AIGOOFII_01590;inference=ab initio prediction:Prodigal:002006;locus_tag=AIGOOFII_01590;product=hypothetical protein
M-marchantiae_contig_15_1	Prodigal:002006	CDS	167267	169495	.	+	0	ID=AIGOOFII_01591;inference=ab initio prediction:Prodigal:002006;locus_tag=AIGOOFII_01591;product=hypothetical protein
M-marchantiae_contig_15_1	Prodigal:002006	CDS	170009	171385	.	+	0	ID=AIGOOFII_01592;inference=ab initio prediction:Prodigal:002006;locus_tag=AIGOOFII_01592;product=hypothetical protein
M-marchantiae_contig_15_1	Prodigal:002006	CDS	171316	171477	.	-	0	ID=AIGOOFII_01593;inference=ab initio prediction:Prodigal:002006;locus_tag=AIGOOFII_01593;product=hypothetical protein
M-marchantiae_contig_15_1	Prodigal:002006	CDS	171518	173056	.	+	0	ID=AIGOOFII_01594;eC_number=6.2.1.1;Name=acsA_1;db_xref=COG:COG0365;gene=acsA_1;inference=ab initio prediction:Prodigal:002006,similar to AA sequence:UniProtKB:P39062;locus_tag=AIGOOFII_01594;product=Acetyl-coenzyme A synthetase
M-marchantiae_contig_15_1	Prodigal:002006	CDS	173168	173998	.	+	0	ID=AIGOOFII_01595;inference=ab initio prediction:Prodigal:002006;locus_tag=AIGOOFII_01595;product=hypothetical protein
M-marchantiae_contig_15_1	Aragorn:001002	tRNA	174011	174102	.	+	.	ID=AIGOOFII_01596;inference=COORDINATES:profile:Aragorn:001002;locus_tag=AIGOOFII_01596;product=tRNA-Ser(gct)
M-marchantiae_contig_15_1	Prodigal:002006	CDS	174236	174364	.	+	0	ID=AIGOOFII_01597;inference=ab initio prediction:Prodigal:002006;locus_tag=AIGOOFII_01597;product=hypothetical protein
M-marchantiae_contig_15_1	Prodigal:002006	CDS	176052	178106	.	+	0	ID=AIGOOFII_01598;Name=uvrC_2;db_xref=COG:COG0322;gene=uvrC_2;inference=ab initio prediction:Prodigal:002006,similar to AA sequence:UniProtKB:P0A8G0;locus_tag=AIGOOFII_01598;product=UvrABC system protein C
M-marchantiae_contig_15_1	Prodigal:002006	CDS	178233	178919	.	+	0	ID=AIGOOFII_01599;eC_number=2.7.8.5;Name=pgsA;gene=pgsA;inference=ab initio prediction:Prodigal:002006,protein motif:HAMAP:MF_01437;locus_tag=AIGOOFII_01599;product=CDP-diacylglycerol--glycerol-3-phosphate 3-phosphatidyltransferase
M-marchantiae_contig_15_1	Prodigal:002006	CDS	178951	179202	.	+	0	ID=AIGOOFII_01600;Name=moaD;db_xref=COG:COG1977;gene=moaD;inference=ab initio prediction:Prodigal:002006,similar to AA sequence:UniProtKB:P30748;locus_tag=AIGOOFII_01600;product=Molybdopterin synthase sulfur carrier subunit
M-marchantiae_contig_15_1	Prodigal:002006	CDS	179250	179684	.	+	0	ID=AIGOOFII_01601;eC_number=2.3.1.-;Name=ypeA;db_xref=COG:COG0456;gene=ypeA;inference=ab initio prediction:Prodigal:002006,similar to AA sequence:UniProtKB:P63422;locus_tag=AIGOOFII_01601;product=Acetyltransferase YpeA
M-marchantiae_contig_15_1	Prodigal:002006	CDS	179793	180752	.	-	0	ID=AIGOOFII_01602;Name=mntA;db_xref=COG:COG0803;gene=mntA;inference=ab initio prediction:Prodigal:002006,similar to AA sequence:UniProtKB:Q8Y653;locus_tag=AIGOOFII_01602;product=Manganese-binding lipoprotein MntA
M-marchantiae_contig_15_1	Prodigal:002006	CDS	181040	182821	.	+	0	ID=AIGOOFII_01603;eC_number=7.5.2.6;Name=msbA;db_xref=COG:COG1132;gene=msbA;inference=ab initio prediction:Prodigal:002006,similar to AA sequence:UniProtKB:Q9KQW9;locus_tag=AIGOOFII_01603;product=Lipid A export ATP-binding/permease protein MsbA
M-marchantiae_contig_15_1	Prodigal:002006	CDS	182878	183915	.	+	0	ID=AIGOOFII_01604;eC_number=5.1.3.3;Name=mro;db_xref=COG:COG2017;gene=mro;inference=ab initio prediction:Prodigal:002006,similar to AA sequence:UniProtKB:P05149;locus_tag=AIGOOFII_01604;product=Aldose 1-epimerase
M-marchantiae_contig_15_1	Prodigal:002006	CDS	184020	184538	.	+	0	ID=AIGOOFII_01605;inference=ab initio prediction:Prodigal:002006;locus_tag=AIGOOFII_01605;product=hypothetical protein
M-marchantiae_contig_15_1	Prodigal:002006	CDS	184556	185260	.	+	0	ID=AIGOOFII_01606;inference=ab initio prediction:Prodigal:002006;locus_tag=AIGOOFII_01606;product=hypothetical protein
M-marchantiae_contig_15_1	Prodigal:002006	CDS	185286	186785	.	+	0	ID=AIGOOFII_01607;inference=ab initio prediction:Prodigal:002006;locus_tag=AIGOOFII_01607;product=hypothetical protein
M-marchantiae_contig_15_1	Prodigal:002006	CDS	186835	187158	.	+	0	ID=AIGOOFII_01608;inference=ab initio prediction:Prodigal:002006,similar to AA sequence:UniProtKB:P76169;locus_tag=AIGOOFII_01608;note=UPF0060 membrane protein YnfA;product=hypothetical protein
M-marchantiae_contig_15_1	Prodigal:002006	CDS	187168	189870	.	-	0	ID=AIGOOFII_01609;inference=ab initio prediction:Prodigal:002006;locus_tag=AIGOOFII_01609;product=hypothetical protein
M-marchantiae_contig_15_1	Prodigal:002006	CDS	190172	191143	.	-	0	ID=AIGOOFII_01610;inference=ab initio prediction:Prodigal:002006;locus_tag=AIGOOFII_01610;product=hypothetical protein
M-marchantiae_contig_15_1	Prodigal:002006	CDS	191451	192956	.	-	0	ID=AIGOOFII_01611;Name=amtB;gene=amtB;inference=ab initio prediction:Prodigal:002006,similar to AA sequence:UniProtKB:P69681;locus_tag=AIGOOFII_01611;product=Ammonia channel
M-marchantiae_contig_15_1	Prodigal:002006	CDS	193045	193383	.	-	0	ID=AIGOOFII_01612;Name=glnK;db_xref=COG:COG0347;gene=glnK;inference=ab initio prediction:Prodigal:002006,similar to AA sequence:UniProtKB:P0AC55;locus_tag=AIGOOFII_01612;product=Nitrogen regulatory protein P-II 2
M-marchantiae_contig_15_1	Prodigal:002006	CDS	193657	194538	.	-	0	ID=AIGOOFII_01613;eC_number=3.1.2.-;Name=tesB;db_xref=COG:COG1946;gene=tesB;inference=ab initio prediction:Prodigal:002006,similar to AA sequence:UniProtKB:P0AGG2;locus_tag=AIGOOFII_01613;product=Acyl-CoA thioesterase 2
M-marchantiae_contig_15_1	Prodigal:002006	CDS	194760	196040	.	+	0	ID=AIGOOFII_01614;eC_number=1.14.13.-;Name=ubiL_1;db_xref=COG:COG0654;gene=ubiL_1;inference=ab initio prediction:Prodigal:002006,similar to AA sequence:UniProtKB:Q2RMZ4;locus_tag=AIGOOFII_01614;product=Ubiquinone hydroxylase UbiL
M-marchantiae_contig_15_1	Prodigal:002006	CDS	196062	196598	.	-	0	ID=AIGOOFII_01615;eC_number=3.6.1.1;Name=ppa;db_xref=COG:COG0221;gene=ppa;inference=ab initio prediction:Prodigal:002006,similar to AA sequence:UniProtKB:P0A7A9;locus_tag=AIGOOFII_01615;product=Inorganic pyrophosphatase
M-marchantiae_contig_15_1	Prodigal:002006	CDS	196791	197132	.	-	0	ID=AIGOOFII_01616;inference=ab initio prediction:Prodigal:002006;locus_tag=AIGOOFII_01616;product=hypothetical protein
M-marchantiae_contig_15_1	Prodigal:002006	CDS	197256	197762	.	-	0	ID=AIGOOFII_01617;inference=ab initio prediction:Prodigal:002006;locus_tag=AIGOOFII_01617;product=hypothetical protein
M-marchantiae_contig_15_1	Prodigal:002006	CDS	197968	198693	.	+	0	ID=AIGOOFII_01618;inference=ab initio prediction:Prodigal:002006;locus_tag=AIGOOFII_01618;product=hypothetical protein
M-marchantiae_contig_15_1	Prodigal:002006	CDS	198698	199555	.	-	0	ID=AIGOOFII_01619;Name=pheA;db_xref=COG:COG0077;gene=pheA;inference=ab initio prediction:Prodigal:002006,similar to AA sequence:UniProtKB:P0A9J8;locus_tag=AIGOOFII_01619;product=Bifunctional chorismate mutase/prephenate dehydratase
M-marchantiae_contig_15_1	Prodigal:002006	CDS	199574	200317	.	-	0	ID=AIGOOFII_01620;eC_number=2.7.7.38;Name=kdsB;db_xref=COG:COG1212;gene=kdsB;inference=ab initio prediction:Prodigal:002006,similar to AA sequence:UniProtKB:P04951;locus_tag=AIGOOFII_01620;product=3-deoxy-manno-octulosonate cytidylyltransferase
M-marchantiae_contig_15_1	Prodigal:002006	CDS	200559	201221	.	+	0	ID=AIGOOFII_01621;inference=ab initio prediction:Prodigal:002006;locus_tag=AIGOOFII_01621;product=hypothetical protein
M-marchantiae_contig_15_1	Prodigal:002006	CDS	201623	202918	.	+	0	ID=AIGOOFII_01622;eC_number=1.1.-.-;Name=lldD;gene=lldD;inference=ab initio prediction:Prodigal:002006,protein motif:HAMAP:MF_01559;locus_tag=AIGOOFII_01622;product=L-lactate dehydrogenase
M-marchantiae_contig_15_1	Prodigal:002006	CDS	203069	204937	.	+	0	ID=AIGOOFII_01623;Name=appA;gene=appA;inference=ab initio prediction:Prodigal:002006,similar to AA sequence:UniProtKB:P42061;locus_tag=AIGOOFII_01623;product=Oligopeptide-binding protein AppA
M-marchantiae_contig_15_1	Prodigal:002006	CDS	204934	206796	.	+	0	ID=AIGOOFII_01624;inference=ab initio prediction:Prodigal:002006;locus_tag=AIGOOFII_01624;product=hypothetical protein
M-marchantiae_contig_15_1	Prodigal:002006	CDS	206806	207912	.	+	0	ID=AIGOOFII_01625;Name=yejB;db_xref=COG:COG4174;gene=yejB;inference=ab initio prediction:Prodigal:002006,similar to AA sequence:UniProtKB:P0AFU0;locus_tag=AIGOOFII_01625;product=Inner membrane ABC transporter permease protein YejB
M-marchantiae_contig_15_1	Prodigal:002006	CDS	207909	208412	.	+	0	ID=AIGOOFII_01626;inference=ab initio prediction:Prodigal:002006;locus_tag=AIGOOFII_01626;product=hypothetical protein
M-marchantiae_contig_15_1	Prodigal:002006	CDS	208449	209324	.	+	0	ID=AIGOOFII_01627;eC_number=3.3.2.10;inference=ab initio prediction:Prodigal:002006,similar to AA sequence:UniProtKB:O52866;locus_tag=AIGOOFII_01627;product=Soluble epoxide hydrolase
M-marchantiae_contig_15_1	Prodigal:002006	CDS	209525	211609	.	-	0	ID=AIGOOFII_01628;inference=ab initio prediction:Prodigal:002006;locus_tag=AIGOOFII_01628;product=hypothetical protein
M-marchantiae_contig_15_1	Prodigal:002006	CDS	211806	214631	.	-	0	ID=AIGOOFII_01629;inference=ab initio prediction:Prodigal:002006;locus_tag=AIGOOFII_01629;product=hypothetical protein
M-marchantiae_contig_15_1	Prodigal:002006	CDS	214642	215556	.	-	0	ID=AIGOOFII_01630;inference=ab initio prediction:Prodigal:002006;locus_tag=AIGOOFII_01630;product=hypothetical protein
M-marchantiae_contig_15_1	Prodigal:002006	CDS	215561	216571	.	-	0	ID=AIGOOFII_01631;inference=ab initio prediction:Prodigal:002006;locus_tag=AIGOOFII_01631;product=hypothetical protein
M-marchantiae_contig_15_1	Prodigal:002006	CDS	217174	217374	.	+	0	ID=AIGOOFII_01632;inference=ab initio prediction:Prodigal:002006;locus_tag=AIGOOFII_01632;product=hypothetical protein
M-marchantiae_contig_15_1	Prodigal:002006	CDS	217473	217865	.	+	0	ID=AIGOOFII_01633;inference=ab initio prediction:Prodigal:002006;locus_tag=AIGOOFII_01633;product=hypothetical protein
M-marchantiae_contig_15_1	Prodigal:002006	CDS	217957	218964	.	-	0	ID=AIGOOFII_01634;eC_number=2.7.4.16;Name=thiL_1;db_xref=COG:COG0611;gene=thiL_1;inference=ab initio prediction:Prodigal:002006,similar to AA sequence:UniProtKB:P0AGG0;locus_tag=AIGOOFII_01634;product=Thiamine-monophosphate kinase
M-marchantiae_contig_15_1	Prodigal:002006	CDS	218961	219440	.	-	0	ID=AIGOOFII_01635;Name=nusB;db_xref=COG:COG0781;gene=nusB;inference=ab initio prediction:Prodigal:002006,similar to AA sequence:UniProtKB:P0A780;locus_tag=AIGOOFII_01635;product=Transcription antitermination protein NusB
M-marchantiae_contig_15_1	Prodigal:002006	CDS	219447	219956	.	-	0	ID=AIGOOFII_01636;eC_number=2.5.1.78;Name=ribH1;db_xref=COG:COG0054;gene=ribH1;inference=ab initio prediction:Prodigal:002006,similar to AA sequence:UniProtKB:Q983B0;locus_tag=AIGOOFII_01636;product=6%2C7-dimethyl-8-ribityllumazine synthase 1
M-marchantiae_contig_15_1	Prodigal:002006	CDS	220164	220799	.	-	0	ID=AIGOOFII_01637;eC_number=2.5.1.9;Name=ribE;gene=ribE;inference=ab initio prediction:Prodigal:002006,similar to AA sequence:UniProtKB:Q2YN92;locus_tag=AIGOOFII_01637;product=Riboflavin synthase
M-marchantiae_contig_15_1	Prodigal:002006	CDS	220800	221927	.	-	0	ID=AIGOOFII_01638;Name=ribD;db_xref=COG:COG0117;gene=ribD;inference=ab initio prediction:Prodigal:002006,similar to AA sequence:UniProtKB:P25539;locus_tag=AIGOOFII_01638;product=Riboflavin biosynthesis protein RibD
M-marchantiae_contig_15_1	Prodigal:002006	CDS	221924	222496	.	-	0	ID=AIGOOFII_01639;Name=nrdR;gene=nrdR;inference=ab initio prediction:Prodigal:002006,protein motif:HAMAP:MF_00440;locus_tag=AIGOOFII_01639;product=Transcriptional repressor NrdR
M-marchantiae_contig_15_1	Prodigal:002006	CDS	222609	223913	.	-	0	ID=AIGOOFII_01640;eC_number=2.1.2.1;Name=glyA2;gene=glyA2;inference=ab initio prediction:Prodigal:002006,similar to AA sequence:UniProtKB:Q3JGP5;locus_tag=AIGOOFII_01640;product=Serine hydroxymethyltransferase 2
M-marchantiae_contig_15_1	Prodigal:002006	CDS	224884	225336	.	+	0	ID=AIGOOFII_01641;inference=ab initio prediction:Prodigal:002006;locus_tag=AIGOOFII_01641;product=hypothetical protein
M-marchantiae_contig_15_1	Prodigal:002006	CDS	225463	226761	.	-	0	ID=AIGOOFII_01642;inference=ab initio prediction:Prodigal:002006;locus_tag=AIGOOFII_01642;product=hypothetical protein
M-marchantiae_contig_15_1	Prodigal:002006	CDS	227022	227405	.	+	0	ID=AIGOOFII_01643;inference=ab initio prediction:Prodigal:002006;locus_tag=AIGOOFII_01643;product=hypothetical protein
M-marchantiae_contig_15_1	Prodigal:002006	CDS	227447	228448	.	+	0	ID=AIGOOFII_01644;inference=ab initio prediction:Prodigal:002006;locus_tag=AIGOOFII_01644;product=hypothetical protein
M-marchantiae_contig_15_1	Prodigal:002006	CDS	228582	230669	.	+	0	ID=AIGOOFII_01645;Name=fecA;db_xref=COG:COG4772;gene=fecA;inference=ab initio prediction:Prodigal:002006,similar to AA sequence:UniProtKB:P13036;locus_tag=AIGOOFII_01645;product=Fe(3+) dicitrate transport protein FecA
M-marchantiae_contig_15_1	Prodigal:002006	CDS	231070	231591	.	+	0	ID=AIGOOFII_01646;inference=ab initio prediction:Prodigal:002006;locus_tag=AIGOOFII_01646;product=hypothetical protein
M-marchantiae_contig_15_1	Prodigal:002006	CDS	232217	233158	.	+	0	ID=AIGOOFII_01647;Name=rhaR_3;gene=rhaR_3;inference=ab initio prediction:Prodigal:002006,protein motif:HAMAP:MF_01533;locus_tag=AIGOOFII_01647;product=HTH-type transcriptional activator RhaR
M-marchantiae_contig_15_1	Prodigal:002006	CDS	233324	233884	.	+	0	ID=AIGOOFII_01648;inference=ab initio prediction:Prodigal:002006;locus_tag=AIGOOFII_01648;product=hypothetical protein
M-marchantiae_contig_15_1	Prodigal:002006	CDS	234072	234809	.	+	0	ID=AIGOOFII_01649;inference=ab initio prediction:Prodigal:002006;locus_tag=AIGOOFII_01649;product=hypothetical protein
M-marchantiae_contig_15_1	Prodigal:002006	CDS	234939	237362	.	-	0	ID=AIGOOFII_01650;Name=mrcA;db_xref=COG:COG5009;gene=mrcA;inference=ab initio prediction:Prodigal:002006,similar to AA sequence:UniProtKB:Q07806;locus_tag=AIGOOFII_01650;product=Penicillin-binding protein 1A
M-marchantiae_contig_15_1	Prodigal:002006	CDS	237536	238828	.	-	0	ID=AIGOOFII_01651;eC_number=3.5.1.28;Name=amiC_1;db_xref=COG:COG0860;gene=amiC_1;inference=ab initio prediction:Prodigal:002006,similar to AA sequence:UniProtKB:Q9K0V3;locus_tag=AIGOOFII_01651;product=N-acetylmuramoyl-L-alanine amidase AmiC
M-marchantiae_contig_15_1	Prodigal:002006	CDS	239590	242727	.	+	0	ID=AIGOOFII_01652;eC_number=3.1.26.12;Name=rne;gene=rne;inference=ab initio prediction:Prodigal:002006,protein motif:HAMAP:MF_00970;locus_tag=AIGOOFII_01652;product=Ribonuclease E
M-marchantiae_contig_15_1	Prodigal:002006	CDS	243195	244169	.	+	0	ID=AIGOOFII_01653;inference=ab initio prediction:Prodigal:002006;locus_tag=AIGOOFII_01653;product=hypothetical protein
M-marchantiae_contig_15_1	Prodigal:002006	CDS	244311	244628	.	-	0	ID=AIGOOFII_01654;Name=gdx;gene=gdx;inference=ab initio prediction:Prodigal:002006,similar to AA sequence:UniProtKB:O69279;locus_tag=AIGOOFII_01654;product=Guanidinium exporter
M-marchantiae_contig_15_1	Prodigal:002006	CDS	244750	245301	.	+	0	ID=AIGOOFII_01655;Name=betI_2;gene=betI_2;inference=ab initio prediction:Prodigal:002006,protein motif:HAMAP:MF_00768;locus_tag=AIGOOFII_01655;product=HTH-type transcriptional regulator BetI
M-marchantiae_contig_15_1	Prodigal:002006	CDS	245797	246624	.	+	0	ID=AIGOOFII_01656;inference=ab initio prediction:Prodigal:002006;locus_tag=AIGOOFII_01656;product=hypothetical protein
M-marchantiae_contig_15_1	Prodigal:002006	CDS	247140	247400	.	-	0	ID=AIGOOFII_01657;inference=ab initio prediction:Prodigal:002006;locus_tag=AIGOOFII_01657;product=hypothetical protein
M-marchantiae_contig_16_1	Prodigal:002006	CDS	95	2146	.	-	0	ID=AIGOOFII_01658;inference=ab initio prediction:Prodigal:002006;locus_tag=AIGOOFII_01658;product=hypothetical protein
M-marchantiae_contig_16_1	Prodigal:002006	CDS	2151	4430	.	-	0	ID=AIGOOFII_01659;eC_number=2.1.1.222;Name=COQ3_1;gene=COQ3_1;inference=ab initio prediction:Prodigal:002006,protein motif:HAMAP:MF_00472;locus_tag=AIGOOFII_01659;product=Ubiquinone biosynthesis O-methyltransferase%2C mitochondrial
M-marchantiae_contig_16_1	Prodigal:002006	CDS	4643	5632	.	-	0	ID=AIGOOFII_01660;inference=ab initio prediction:Prodigal:002006;locus_tag=AIGOOFII_01660;product=hypothetical protein
M-marchantiae_contig_16_1	Prodigal:002006	CDS	6117	7031	.	+	0	ID=AIGOOFII_01661;inference=ab initio prediction:Prodigal:002006;locus_tag=AIGOOFII_01661;product=hypothetical protein
M-marchantiae_contig_16_1	Prodigal:002006	CDS	7152	8108	.	-	0	ID=AIGOOFII_01662;inference=ab initio prediction:Prodigal:002006;locus_tag=AIGOOFII_01662;product=hypothetical protein
M-marchantiae_contig_16_1	Prodigal:002006	CDS	8392	8589	.	+	0	ID=AIGOOFII_01663;inference=ab initio prediction:Prodigal:002006;locus_tag=AIGOOFII_01663;product=hypothetical protein
M-marchantiae_contig_16_1	Prodigal:002006	CDS	8720	9052	.	+	0	ID=AIGOOFII_01664;inference=ab initio prediction:Prodigal:002006;locus_tag=AIGOOFII_01664;product=hypothetical protein
M-marchantiae_contig_16_1	Prodigal:002006	CDS	9253	9705	.	+	0	ID=AIGOOFII_01665;inference=ab initio prediction:Prodigal:002006;locus_tag=AIGOOFII_01665;product=hypothetical protein
M-marchantiae_contig_16_1	Prodigal:002006	CDS	9725	12706	.	-	0	ID=AIGOOFII_01666;eC_number=2.7.13.3;Name=rcsC_8;gene=rcsC_8;inference=ab initio prediction:Prodigal:002006,protein motif:HAMAP:MF_00979;locus_tag=AIGOOFII_01666;product=Sensor histidine kinase RcsC
M-marchantiae_contig_16_1	Prodigal:002006	CDS	12778	14172	.	-	0	ID=AIGOOFII_01667;inference=ab initio prediction:Prodigal:002006;locus_tag=AIGOOFII_01667;product=hypothetical protein
M-marchantiae_contig_16_1	Prodigal:002006	CDS	14177	16087	.	-	0	ID=AIGOOFII_01668;inference=ab initio prediction:Prodigal:002006;locus_tag=AIGOOFII_01668;product=hypothetical protein
M-marchantiae_contig_16_1	Prodigal:002006	CDS	16123	16293	.	+	0	ID=AIGOOFII_01669;inference=ab initio prediction:Prodigal:002006;locus_tag=AIGOOFII_01669;product=hypothetical protein
M-marchantiae_contig_16_1	Prodigal:002006	CDS	16215	16595	.	-	0	ID=AIGOOFII_01670;Name=mprA;gene=mprA;inference=ab initio prediction:Prodigal:002006,similar to AA sequence:UniProtKB:Q7U0X4;locus_tag=AIGOOFII_01670;product=Response regulator MprA
M-marchantiae_contig_16_1	Prodigal:002006	CDS	17012	17473	.	-	0	ID=AIGOOFII_01671;inference=ab initio prediction:Prodigal:002006;locus_tag=AIGOOFII_01671;product=hypothetical protein
M-marchantiae_contig_16_1	Prodigal:002006	CDS	17660	18457	.	-	0	ID=AIGOOFII_01672;eC_number=4.2.2.-;Name=mltB;db_xref=COG:COG2951;gene=mltB;inference=ab initio prediction:Prodigal:002006,similar to AA sequence:UniProtKB:P41052;locus_tag=AIGOOFII_01672;product=Membrane-bound lytic murein transglycosylase B
M-marchantiae_contig_16_1	Prodigal:002006	CDS	18690	21026	.	-	0	ID=AIGOOFII_01673;Name=btuB_3;gene=btuB_3;inference=ab initio prediction:Prodigal:002006,protein motif:HAMAP:MF_01531;locus_tag=AIGOOFII_01673;product=Vitamin B12 transporter BtuB
M-marchantiae_contig_16_1	Prodigal:002006	CDS	21094	21474	.	-	0	ID=AIGOOFII_01674;inference=ab initio prediction:Prodigal:002006;locus_tag=AIGOOFII_01674;product=hypothetical protein
M-marchantiae_contig_16_1	Prodigal:002006	CDS	21501	22901	.	-	0	ID=AIGOOFII_01675;inference=ab initio prediction:Prodigal:002006;locus_tag=AIGOOFII_01675;product=hypothetical protein
M-marchantiae_contig_16_1	Prodigal:002006	CDS	22944	23336	.	-	0	ID=AIGOOFII_01676;inference=ab initio prediction:Prodigal:002006;locus_tag=AIGOOFII_01676;product=hypothetical protein
M-marchantiae_contig_16_1	Prodigal:002006	CDS	23676	25154	.	+	0	ID=AIGOOFII_01677;Name=bdlA_2;db_xref=COG:COG0840;gene=bdlA_2;inference=ab initio prediction:Prodigal:002006,similar to AA sequence:UniProtKB:Q9I3S1;locus_tag=AIGOOFII_01677;product=Biofilm dispersion protein BdlA
M-marchantiae_contig_16_1	Prodigal:002006	CDS	25159	25827	.	-	0	ID=AIGOOFII_01678;Name=rspR_1;db_xref=COG:COG1802;gene=rspR_1;inference=ab initio prediction:Prodigal:002006,similar to AA sequence:UniProtKB:P0ACM2;locus_tag=AIGOOFII_01678;product=HTH-type transcriptional repressor RspR
M-marchantiae_contig_16_1	Prodigal:002006	CDS	25982	26209	.	-	0	ID=AIGOOFII_01679;inference=ab initio prediction:Prodigal:002006;locus_tag=AIGOOFII_01679;product=hypothetical protein
M-marchantiae_contig_16_1	Prodigal:002006	CDS	26209	26355	.	-	0	ID=AIGOOFII_01680;inference=ab initio prediction:Prodigal:002006;locus_tag=AIGOOFII_01680;product=hypothetical protein
M-marchantiae_contig_16_1	Prodigal:002006	CDS	26596	28242	.	+	0	ID=AIGOOFII_01681;eC_number=2.3.1.187;Name=madA;gene=madA;inference=ab initio prediction:Prodigal:002006,similar to AA sequence:UniProtKB:O06924;locus_tag=AIGOOFII_01681;product=Acetyl-S-ACP:malonate ACP transferase
M-marchantiae_contig_16_1	Prodigal:002006	CDS	28257	28568	.	+	0	ID=AIGOOFII_01682;Name=mdcC;gene=mdcC;inference=ab initio prediction:Prodigal:002006,similar to AA sequence:UniProtKB:Q4K4F7;locus_tag=AIGOOFII_01682;product=Malonate decarboxylase acyl carrier protein
M-marchantiae_contig_16_1	Prodigal:002006	CDS	28568	29500	.	+	0	ID=AIGOOFII_01683;eC_number=2.1.3.10;Name=madC;gene=madC;inference=ab initio prediction:Prodigal:002006,similar to AA sequence:UniProtKB:O06926;locus_tag=AIGOOFII_01683;product=Malonyl-S-ACP:biotin-protein carboxyltransferase MADC
M-marchantiae_contig_16_1	Prodigal:002006	CDS	29487	30203	.	+	0	ID=AIGOOFII_01684;inference=ab initio prediction:Prodigal:002006;locus_tag=AIGOOFII_01684;product=hypothetical protein
M-marchantiae_contig_16_1	Prodigal:002006	CDS	30196	30867	.	+	0	ID=AIGOOFII_01685;eC_number=2.7.7.66;Name=mdcG;gene=mdcG;inference=ab initio prediction:Prodigal:002006,protein motif:HAMAP:MF_00650;locus_tag=AIGOOFII_01685;product=Phosphoribosyl-dephospho-CoA transferase
M-marchantiae_contig_16_1	Prodigal:002006	CDS	30864	31742	.	+	0	ID=AIGOOFII_01686;eC_number=2.4.2.52;Name=citG_2;db_xref=COG:COG1767;gene=citG_2;inference=ab initio prediction:Prodigal:002006,similar to AA sequence:UniProtKB:P77231;locus_tag=AIGOOFII_01686;product=2-(5''-triphosphoribosyl)-3'-dephosphocoenzyme-A synthase
M-marchantiae_contig_16_1	Prodigal:002006	CDS	31739	32692	.	+	0	ID=AIGOOFII_01687;eC_number=2.3.1.39;Name=fabD_2;db_xref=COG:COG0331;gene=fabD_2;inference=ab initio prediction:Prodigal:002006,similar to AA sequence:UniProtKB:O85140;locus_tag=AIGOOFII_01687;product=Malonyl CoA-acyl carrier protein transacylase
M-marchantiae_contig_16_1	Prodigal:002006	CDS	32780	33031	.	+	0	ID=AIGOOFII_01688;inference=ab initio prediction:Prodigal:002006;locus_tag=AIGOOFII_01688;product=hypothetical protein
[truncated: 5,297,748 more chars]
