# Supplementary material for: Comprehensive Comparative Genomics and Phenotyping of Methylobacterium Species
Source: Front Microbiol. 2021 Oct 6;12:740610. doi: 10.3389/fmicb.2021.740610 (PMC8561711; doi:10.3389/fmicb.2021.740610)
Supplement: Supplementary file 9 [file Data_Sheet_3.ZIP › Mb_phyllosphaerae.gff]

##gff-version 3
##sequence-region NZ_CP015367.1 1 6083998
##sequence-region NZ_CP015368.1 1 144167
##sequence-region NZ_CP015369.1 1 52290
##sequence-region NZ_CP015370.1 1 36169
NZ_CP015367.1	Prodigal:002006	CDS	1	711	.	+	0	ID=ENLEDKPG_00001;Name=dnaA_1;gene=dnaA_1;inference=ab initio prediction:Prodigal:002006,protein motif:HAMAP:MF_00377;locus_tag=ENLEDKPG_00001;product=Chromosomal replication initiator protein DnaA
NZ_CP015367.1	Prodigal:002006	CDS	817	3195	.	+	0	ID=ENLEDKPG_00002;eC_number=2.7.4.1;Name=ppk;db_xref=COG:COG0855;gene=ppk;inference=ab initio prediction:Prodigal:002006,similar to AA sequence:UniProtKB:P9WHV9;locus_tag=ENLEDKPG_00002;product=Polyphosphate kinase
NZ_CP015367.1	Prodigal:002006	CDS	3278	4831	.	+	0	ID=ENLEDKPG_00003;eC_number=3.6.1.40;Name=gppA;gene=gppA;inference=ab initio prediction:Prodigal:002006,protein motif:HAMAP:MF_01550;locus_tag=ENLEDKPG_00003;product=Guanosine-5'-triphosphate%2C3'-diphosphate pyrophosphatase
NZ_CP015367.1	Prodigal:002006	CDS	5343	7823	.	+	0	ID=ENLEDKPG_00004;eC_number=1.14.12.17;Name=hmp_1;gene=hmp_1;inference=ab initio prediction:Prodigal:002006,protein motif:HAMAP:MF_01252;locus_tag=ENLEDKPG_00004;product=Flavohemoprotein
NZ_CP015367.1	Prodigal:002006	CDS	7934	9376	.	-	0	ID=ENLEDKPG_00005;inference=ab initio prediction:Prodigal:002006;locus_tag=ENLEDKPG_00005;product=hypothetical protein
NZ_CP015367.1	Prodigal:002006	CDS	9459	11789	.	-	0	ID=ENLEDKPG_00006;eC_number=1.1.1.39;Name=dme;db_xref=COG:COG0280;gene=dme;inference=ab initio prediction:Prodigal:002006,similar to AA sequence:UniProtKB:O30807;locus_tag=ENLEDKPG_00006;product=NAD-dependent malic enzyme
NZ_CP015367.1	Prodigal:002006	CDS	11856	12518	.	+	0	ID=ENLEDKPG_00007;eC_number=2.3.1.89;Name=dapH_1;gene=dapH_1;inference=ab initio prediction:Prodigal:002006,protein motif:HAMAP:MF_01691;locus_tag=ENLEDKPG_00007;product=2%2C3%2C4%2C5-tetrahydropyridine-2%2C6-dicarboxylate N-acetyltransferase
NZ_CP015367.1	Prodigal:002006	CDS	12515	12766	.	+	0	ID=ENLEDKPG_00008;inference=ab initio prediction:Prodigal:002006;locus_tag=ENLEDKPG_00008;product=hypothetical protein
NZ_CP015367.1	Prodigal:002006	CDS	12736	13068	.	-	0	ID=ENLEDKPG_00009;inference=ab initio prediction:Prodigal:002006;locus_tag=ENLEDKPG_00009;product=hypothetical protein
NZ_CP015367.1	Prodigal:002006	CDS	13065	14141	.	-	0	ID=ENLEDKPG_00010;inference=ab initio prediction:Prodigal:002006;locus_tag=ENLEDKPG_00010;product=hypothetical protein
NZ_CP015367.1	Prodigal:002006	CDS	14138	15010	.	-	0	ID=ENLEDKPG_00011;inference=ab initio prediction:Prodigal:002006;locus_tag=ENLEDKPG_00011;product=hypothetical protein
NZ_CP015367.1	Prodigal:002006	CDS	15045	16922	.	-	0	ID=ENLEDKPG_00012;eC_number=6.1.1.23;Name=aspS;db_xref=COG:COG0173;gene=aspS;inference=ab initio prediction:Prodigal:002006,similar to AA sequence:UniProtKB:Q51422;locus_tag=ENLEDKPG_00012;product=Aspartate--tRNA(Asp/Asn) ligase
NZ_CP015367.1	Prodigal:002006	CDS	17025	17432	.	+	0	ID=ENLEDKPG_00013;inference=ab initio prediction:Prodigal:002006;locus_tag=ENLEDKPG_00013;product=hypothetical protein
NZ_CP015367.1	Prodigal:002006	CDS	17528	18715	.	+	0	ID=ENLEDKPG_00014;eC_number=3.1.13.5;Name=rnd_1;db_xref=COG:COG0349;gene=rnd_1;inference=ab initio prediction:Prodigal:002006,similar to AA sequence:UniProtKB:P09155;locus_tag=ENLEDKPG_00014;product=Ribonuclease D
NZ_CP015367.1	Prodigal:002006	CDS	18826	19113	.	+	0	ID=ENLEDKPG_00015;inference=ab initio prediction:Prodigal:002006;locus_tag=ENLEDKPG_00015;product=hypothetical protein
NZ_CP015367.1	Prodigal:002006	CDS	19818	21623	.	+	0	ID=ENLEDKPG_00016;eC_number=1.1.2.7;inference=ab initio prediction:Prodigal:002006,similar to AA sequence:UniProtKB:P38539;locus_tag=ENLEDKPG_00016;product=Methanol dehydrogenase [cytochrome c] subunit 1
NZ_CP015367.1	Prodigal:002006	CDS	21756	22367	.	+	0	ID=ENLEDKPG_00017;inference=ab initio prediction:Prodigal:002006;locus_tag=ENLEDKPG_00017;product=hypothetical protein
NZ_CP015367.1	Prodigal:002006	CDS	22352	23212	.	+	0	ID=ENLEDKPG_00018;inference=ab initio prediction:Prodigal:002006;locus_tag=ENLEDKPG_00018;product=hypothetical protein
NZ_CP015367.1	Prodigal:002006	CDS	23259	23729	.	-	0	ID=ENLEDKPG_00019;eC_number=2.7.6.3;Name=folK;db_xref=COG:COG0801;gene=folK;inference=ab initio prediction:Prodigal:002006,similar to AA sequence:UniProtKB:P43777;locus_tag=ENLEDKPG_00019;product=2-amino-4-hydroxy-6-hydroxymethyldihydropteridine pyrophosphokinase
NZ_CP015367.1	Prodigal:002006	CDS	23726	24103	.	-	0	ID=ENLEDKPG_00020;eC_number=4.1.2.25;Name=folB;db_xref=COG:COG1539;gene=folB;inference=ab initio prediction:Prodigal:002006,similar to AA sequence:UniProtKB:P56740;locus_tag=ENLEDKPG_00020;product=Dihydroneopterin aldolase
NZ_CP015367.1	Prodigal:002006	CDS	24106	24942	.	-	0	ID=ENLEDKPG_00021;eC_number=2.5.1.15;Name=folP;gene=folP;inference=ab initio prediction:Prodigal:002006,similar to AA sequence:UniProtKB:Q5XCA8;locus_tag=ENLEDKPG_00021;product=Dihydropteroate synthase
NZ_CP015367.1	Prodigal:002006	CDS	25028	25390	.	-	0	ID=ENLEDKPG_00022;inference=ab initio prediction:Prodigal:002006;locus_tag=ENLEDKPG_00022;product=hypothetical protein
NZ_CP015367.1	Prodigal:002006	CDS	25371	26096	.	-	0	ID=ENLEDKPG_00023;inference=ab initio prediction:Prodigal:002006;locus_tag=ENLEDKPG_00023;product=hypothetical protein
NZ_CP015367.1	Prodigal:002006	CDS	26093	27238	.	-	0	ID=ENLEDKPG_00024;eC_number=1.21.98.4;Name=pqqE_1;db_xref=COG:COG0535;gene=pqqE_1;inference=ab initio prediction:Prodigal:002006,similar to AA sequence:UniProtKB:P71517;locus_tag=ENLEDKPG_00024;product=PqqA peptide cyclase
NZ_CP015367.1	Prodigal:002006	CDS	27235	28317	.	-	0	ID=ENLEDKPG_00025;Name=pqqCD;db_xref=COG:COG5424;gene=pqqCD;inference=ab initio prediction:Prodigal:002006,similar to AA sequence:UniProtKB:Q49150;locus_tag=ENLEDKPG_00025;product=Bifunctional coenzyme PQQ synthesis protein C/D
NZ_CP015367.1	Prodigal:002006	CDS	28670	29569	.	-	0	ID=ENLEDKPG_00026;Name=pqqB;db_xref=COG:COG1235;gene=pqqB;inference=ab initio prediction:Prodigal:002006,similar to AA sequence:UniProtKB:Q49149;locus_tag=ENLEDKPG_00026;product=Coenzyme PQQ synthesis protein B
NZ_CP015367.1	Prodigal:002006	CDS	29602	29691	.	-	0	ID=ENLEDKPG_00027;Name=pqqA_1;gene=pqqA_1;inference=ab initio prediction:Prodigal:002006,protein motif:HAMAP:MF_00656;locus_tag=ENLEDKPG_00027;product=Coenzyme PQQ synthesis protein A
NZ_CP015367.1	Prodigal:002006	CDS	29916	30620	.	-	0	ID=ENLEDKPG_00028;Name=prrA;gene=prrA;inference=ab initio prediction:Prodigal:002006,similar to AA sequence:UniProtKB:P9WGM1;locus_tag=ENLEDKPG_00028;product=Transcriptional regulatory protein PrrA
NZ_CP015367.1	Prodigal:002006	CDS	30617	32248	.	-	0	ID=ENLEDKPG_00029;eC_number=2.7.-.-;Name=sasA_1;gene=sasA_1;inference=ab initio prediction:Prodigal:002006,protein motif:HAMAP:MF_01837;locus_tag=ENLEDKPG_00029;product=Adaptive-response sensory-kinase SasA
NZ_CP015367.1	Prodigal:002006	CDS	32315	32521	.	-	0	ID=ENLEDKPG_00030;inference=ab initio prediction:Prodigal:002006;locus_tag=ENLEDKPG_00030;product=hypothetical protein
NZ_CP015367.1	Prodigal:002006	CDS	32606	33400	.	-	0	ID=ENLEDKPG_00031;Name=fhcC;db_xref=COG:COG2218;gene=fhcC;inference=ab initio prediction:Prodigal:002006,similar to AA sequence:UniProtKB:C5B135;locus_tag=ENLEDKPG_00031;product=Formyltransferase/hydrolase complex Fhc subunit C
NZ_CP015367.1	Prodigal:002006	CDS	33404	34351	.	-	0	ID=ENLEDKPG_00032;eC_number=2.3.1.101;Name=fhcD;db_xref=COG:COG2037;gene=fhcD;inference=ab initio prediction:Prodigal:002006,similar to AA sequence:UniProtKB:Q49118;locus_tag=ENLEDKPG_00032;product=Formyltransferase/hydrolase complex subunit D
NZ_CP015367.1	Prodigal:002006	CDS	34379	36025	.	-	0	ID=ENLEDKPG_00033;eC_number=3.5.1.-;Name=fhcA;db_xref=COG:COG1229;gene=fhcA;inference=ab initio prediction:Prodigal:002006,similar to AA sequence:UniProtKB:C5B137;locus_tag=ENLEDKPG_00033;product=Formyltransferase/hydrolase complex Fhc subunit A
NZ_CP015367.1	Prodigal:002006	CDS	36019	37089	.	-	0	ID=ENLEDKPG_00034;Name=fhcB;db_xref=COG:COG1029;gene=fhcB;inference=ab initio prediction:Prodigal:002006,similar to AA sequence:UniProtKB:C5B138;locus_tag=ENLEDKPG_00034;product=Formyltransferase/hydrolase complex Fhc subunit B
NZ_CP015367.1	Prodigal:002006	CDS	37556	38536	.	+	0	ID=ENLEDKPG_00035;inference=ab initio prediction:Prodigal:002006;locus_tag=ENLEDKPG_00035;product=hypothetical protein
NZ_CP015367.1	Prodigal:002006	CDS	38623	39516	.	+	0	ID=ENLEDKPG_00036;eC_number=1.5.1.-;Name=mtdB;gene=mtdB;inference=ab initio prediction:Prodigal:002006,similar to AA sequence:UniProtKB:O85012;locus_tag=ENLEDKPG_00036;product=NAD(P)-dependent methylenetetrahydromethanopterin dehydrogenase
NZ_CP015367.1	Prodigal:002006	CDS	39538	40689	.	+	0	ID=ENLEDKPG_00037;inference=ab initio prediction:Prodigal:002006;locus_tag=ENLEDKPG_00037;product=hypothetical protein
NZ_CP015367.1	Prodigal:002006	CDS	40686	41660	.	+	0	ID=ENLEDKPG_00038;eC_number=3.5.4.27;Name=mch_1;db_xref=COG:COG3252;gene=mch_1;inference=ab initio prediction:Prodigal:002006,similar to AA sequence:UniProtKB:O85014;locus_tag=ENLEDKPG_00038;product=Methenyltetrahydromethanopterin cyclohydrolase
NZ_CP015367.1	Prodigal:002006	CDS	41772	42680	.	+	0	ID=ENLEDKPG_00039;inference=ab initio prediction:Prodigal:002006;locus_tag=ENLEDKPG_00039;product=hypothetical protein
NZ_CP015367.1	Prodigal:002006	CDS	42677	43525	.	+	0	ID=ENLEDKPG_00040;eC_number=2.4.2.52;Name=mdcB;gene=mdcB;inference=ab initio prediction:Prodigal:002006,protein motif:HAMAP:MF_01883;locus_tag=ENLEDKPG_00040;product=2-(5''-triphosphoribosyl)-3'-dephosphocoenzyme-A synthase
NZ_CP015367.1	Prodigal:002006	CDS	43764	44276	.	+	0	ID=ENLEDKPG_00041;eC_number=4.2.1.147;Name=fae_1;db_xref=COG:COG1795;gene=fae_1;inference=ab initio prediction:Prodigal:002006,similar to AA sequence:UniProtKB:Q9FA38;locus_tag=ENLEDKPG_00041;product=5%2C6%2C7%2C8-tetrahydromethanopterin hydro-lyase
NZ_CP015367.1	Prodigal:002006	CDS	44689	44979	.	+	0	ID=ENLEDKPG_00042;inference=ab initio prediction:Prodigal:002006;locus_tag=ENLEDKPG_00042;product=hypothetical protein
NZ_CP015367.1	Prodigal:002006	CDS	45086	46726	.	-	0	ID=ENLEDKPG_00043;Name=groL5_1;gene=groL5_1;inference=ab initio prediction:Prodigal:002006,similar to AA sequence:UniProtKB:P35471;locus_tag=ENLEDKPG_00043;product=60 kDa chaperonin 5
NZ_CP015367.1	Prodigal:002006	CDS	46801	47091	.	-	0	ID=ENLEDKPG_00044;Name=groS5;gene=groS5;inference=ab initio prediction:Prodigal:002006,similar to AA sequence:UniProtKB:P35474;locus_tag=ENLEDKPG_00044;product=10 kDa chaperonin 5
NZ_CP015367.1	Prodigal:002006	CDS	47305	48291	.	+	0	ID=ENLEDKPG_00045;Name=corA_1;db_xref=COG:COG0598;gene=corA_1;inference=ab initio prediction:Prodigal:002006,similar to AA sequence:UniProtKB:P0A2R8;locus_tag=ENLEDKPG_00045;product=Magnesium transport protein CorA
NZ_CP015367.1	Prodigal:002006	CDS	48462	49958	.	+	0	ID=ENLEDKPG_00046;inference=ab initio prediction:Prodigal:002006;locus_tag=ENLEDKPG_00046;product=hypothetical protein
NZ_CP015367.1	Prodigal:002006	CDS	50075	50788	.	-	0	ID=ENLEDKPG_00047;inference=ab initio prediction:Prodigal:002006;locus_tag=ENLEDKPG_00047;product=hypothetical protein
NZ_CP015367.1	Prodigal:002006	CDS	50830	53427	.	-	0	ID=ENLEDKPG_00048;eC_number=3.6.4.13;Name=rhlB;gene=rhlB;inference=ab initio prediction:Prodigal:002006,protein motif:HAMAP:MF_00661;locus_tag=ENLEDKPG_00048;product=ATP-dependent RNA helicase RhlB
NZ_CP015367.1	Prodigal:002006	CDS	53550	54506	.	-	0	ID=ENLEDKPG_00049;eC_number=3.1.1.-;Name=aes_1;db_xref=COG:COG0657;gene=aes_1;inference=ab initio prediction:Prodigal:002006,similar to AA sequence:UniProtKB:Q8ZRA1;locus_tag=ENLEDKPG_00049;product=Acetyl esterase
NZ_CP015367.1	Prodigal:002006	CDS	54794	55147	.	+	0	ID=ENLEDKPG_00050;inference=ab initio prediction:Prodigal:002006;locus_tag=ENLEDKPG_00050;product=hypothetical protein
NZ_CP015367.1	Prodigal:002006	CDS	55278	56636	.	+	0	ID=ENLEDKPG_00051;Name=dinF;db_xref=COG:COG0534;gene=dinF;inference=ab initio prediction:Prodigal:002006,similar to AA sequence:UniProtKB:P28303;locus_tag=ENLEDKPG_00051;product=DNA damage-inducible protein F
NZ_CP015367.1	Prodigal:002006	CDS	56671	57012	.	-	0	ID=ENLEDKPG_00052;inference=ab initio prediction:Prodigal:002006;locus_tag=ENLEDKPG_00052;product=hypothetical protein
NZ_CP015367.1	Prodigal:002006	CDS	57228	58121	.	+	0	ID=ENLEDKPG_00053;eC_number=3.1.2.30;Name=mcl2_1;db_xref=COG:COG2301;gene=mcl2_1;inference=ab initio prediction:Prodigal:002006,similar to AA sequence:UniProtKB:D3JV05;locus_tag=ENLEDKPG_00053;product=(3S)-malyl-CoA thioesterase
NZ_CP015367.1	Prodigal:002006	CDS	58214	58489	.	-	0	ID=ENLEDKPG_00054;inference=ab initio prediction:Prodigal:002006;locus_tag=ENLEDKPG_00054;product=hypothetical protein
NZ_CP015367.1	Prodigal:002006	CDS	58486	60783	.	-	0	ID=ENLEDKPG_00055;Name=ydeP_1;db_xref=COG:COG0243;gene=ydeP_1;inference=ab initio prediction:Prodigal:002006,similar to AA sequence:UniProtKB:P77561;locus_tag=ENLEDKPG_00055;product=Protein YdeP
NZ_CP015367.1	Prodigal:002006	CDS	60941	62017	.	-	0	ID=ENLEDKPG_00056;eC_number=1.3.5.2;Name=pyrD;db_xref=COG:COG0167;gene=pyrD;inference=ab initio prediction:Prodigal:002006,similar to AA sequence:UniProtKB:P0A7E1;locus_tag=ENLEDKPG_00056;product=Dihydroorotate dehydrogenase (quinone)
NZ_CP015367.1	Prodigal:002006	CDS	62014	62364	.	-	0	ID=ENLEDKPG_00057;inference=ab initio prediction:Prodigal:002006;locus_tag=ENLEDKPG_00057;product=hypothetical protein
NZ_CP015367.1	Prodigal:002006	CDS	62680	63312	.	+	0	ID=ENLEDKPG_00058;eC_number=3.4.21.88;Name=lexA_1;gene=lexA_1;inference=ab initio prediction:Prodigal:002006,protein motif:HAMAP:MF_00015;locus_tag=ENLEDKPG_00058;product=LexA repressor
NZ_CP015367.1	Prodigal:002006	CDS	63409	64506	.	+	0	ID=ENLEDKPG_00059;inference=ab initio prediction:Prodigal:002006,similar to AA sequence:UniProtKB:Q881J7;locus_tag=ENLEDKPG_00059;product=Blue-light-activated protein
NZ_CP015367.1	Prodigal:002006	CDS	64727	65698	.	+	0	ID=ENLEDKPG_00060;inference=ab initio prediction:Prodigal:002006;locus_tag=ENLEDKPG_00060;product=hypothetical protein
NZ_CP015367.1	Prodigal:002006	CDS	65746	66624	.	-	0	ID=ENLEDKPG_00061;eC_number=2.1.1.182;Name=rsmA_1;gene=rsmA_1;inference=ab initio prediction:Prodigal:002006,similar to AA sequence:UniProtKB:Q1RK29;locus_tag=ENLEDKPG_00061;product=Ribosomal RNA small subunit methyltransferase A
NZ_CP015367.1	Prodigal:002006	CDS	66635	67828	.	-	0	ID=ENLEDKPG_00062;eC_number=1.1.1.262;Name=pdxA;db_xref=COG:COG1995;gene=pdxA;inference=ab initio prediction:Prodigal:002006,similar to AA sequence:UniProtKB:P58719;locus_tag=ENLEDKPG_00062;product=4-hydroxythreonine-4-phosphate dehydrogenase
NZ_CP015367.1	Prodigal:002006	CDS	67871	70450	.	-	0	ID=ENLEDKPG_00063;Name=lptD;gene=lptD;inference=ab initio prediction:Prodigal:002006,protein motif:HAMAP:MF_01411;locus_tag=ENLEDKPG_00063;product=LPS-assembly protein LptD
NZ_CP015367.1	Prodigal:002006	CDS	70528	71619	.	-	0	ID=ENLEDKPG_00064;Name=lptG;db_xref=COG:COG0795;gene=lptG;inference=ab initio prediction:Prodigal:002006,similar to AA sequence:UniProtKB:P0ADC6;locus_tag=ENLEDKPG_00064;product=Lipopolysaccharide export system permease protein LptG
NZ_CP015367.1	Prodigal:002006	CDS	71625	72785	.	-	0	ID=ENLEDKPG_00065;inference=ab initio prediction:Prodigal:002006;locus_tag=ENLEDKPG_00065;product=hypothetical protein
NZ_CP015367.1	Prodigal:002006	CDS	73073	74584	.	+	0	ID=ENLEDKPG_00066;eC_number=3.4.11.1;Name=pepA_1;db_xref=COG:COG0260;gene=pepA_1;inference=ab initio prediction:Prodigal:002006,similar to AA sequence:UniProtKB:O86436;locus_tag=ENLEDKPG_00066;product=Cytosol aminopeptidase
NZ_CP015367.1	Prodigal:002006	CDS	74634	75368	.	+	0	ID=ENLEDKPG_00067;inference=ab initio prediction:Prodigal:002006;locus_tag=ENLEDKPG_00067;product=hypothetical protein
NZ_CP015367.1	Prodigal:002006	CDS	75468	77222	.	+	0	ID=ENLEDKPG_00068;eC_number=6.2.1.3;Name=fadD;db_xref=COG:COG0318;gene=fadD;inference=ab initio prediction:Prodigal:002006,similar to AA sequence:UniProtKB:P69451;locus_tag=ENLEDKPG_00068;product=Long-chain-fatty-acid--CoA ligase
NZ_CP015367.1	Prodigal:002006	CDS	77384	78337	.	+	0	ID=ENLEDKPG_00069;eC_number=1.8.5.-;Name=msrP_1;db_xref=COG:COG2041;gene=msrP_1;inference=ab initio prediction:Prodigal:002006,similar to AA sequence:UniProtKB:P76342;locus_tag=ENLEDKPG_00069;product=Protein-methionine-sulfoxide reductase catalytic subunit MsrP
NZ_CP015367.1	Prodigal:002006	CDS	78462	78722	.	-	0	ID=ENLEDKPG_00070;inference=ab initio prediction:Prodigal:002006;locus_tag=ENLEDKPG_00070;product=hypothetical protein
NZ_CP015367.1	Prodigal:002006	CDS	78765	79655	.	-	0	ID=ENLEDKPG_00071;Name=pgrR_1;gene=pgrR_1;inference=ab initio prediction:Prodigal:002006,similar to AA sequence:UniProtKB:P77333;locus_tag=ENLEDKPG_00071;product=HTH-type transcriptional regulator PgrR
NZ_CP015367.1	Prodigal:002006	CDS	80085	80900	.	-	0	ID=ENLEDKPG_00072;eC_number=1.3.1.87;Name=hcaB_1;gene=hcaB_1;inference=ab initio prediction:Prodigal:002006,protein motif:HAMAP:MF_01647;locus_tag=ENLEDKPG_00072;product=3-phenylpropionate-dihydrodiol/cinnamic acid-dihydrodiol dehydrogenase
NZ_CP015367.1	Prodigal:002006	CDS	81011	81598	.	-	0	ID=ENLEDKPG_00073;db_xref=COG:COG1309;inference=ab initio prediction:Prodigal:002006,similar to AA sequence:UniProtKB:P9WME1;locus_tag=ENLEDKPG_00073;product=putative HTH-type transcriptional regulator
NZ_CP015367.1	Prodigal:002006	CDS	82228	83232	.	-	0	ID=ENLEDKPG_00074;eC_number=1.8.1.9;Name=trxB;db_xref=COG:COG0492;gene=trxB;inference=ab initio prediction:Prodigal:002006,similar to AA sequence:UniProtKB:P0A9P4;locus_tag=ENLEDKPG_00074;product=Thioredoxin reductase
NZ_CP015367.1	Prodigal:002006	CDS	83279	83593	.	-	0	ID=ENLEDKPG_00075;inference=ab initio prediction:Prodigal:002006;locus_tag=ENLEDKPG_00075;product=hypothetical protein
NZ_CP015367.1	Prodigal:002006	CDS	83608	84657	.	-	0	ID=ENLEDKPG_00076;inference=ab initio prediction:Prodigal:002006;locus_tag=ENLEDKPG_00076;product=hypothetical protein
NZ_CP015367.1	Prodigal:002006	CDS	84709	85209	.	-	0	ID=ENLEDKPG_00077;inference=ab initio prediction:Prodigal:002006;locus_tag=ENLEDKPG_00077;product=hypothetical protein
NZ_CP015367.1	Prodigal:002006	CDS	85213	85695	.	-	0	ID=ENLEDKPG_00078;Name=greA_1;db_xref=COG:COG0782;gene=greA_1;inference=ab initio prediction:Prodigal:002006,similar to AA sequence:UniProtKB:P0A6W5;locus_tag=ENLEDKPG_00078;product=Transcription elongation factor GreA
NZ_CP015367.1	Prodigal:002006	CDS	85780	89253	.	-	0	ID=ENLEDKPG_00079;eC_number=6.3.5.5;Name=carB;db_xref=COG:COG0458;gene=carB;inference=ab initio prediction:Prodigal:002006,similar to AA sequence:UniProtKB:P00968;locus_tag=ENLEDKPG_00079;product=Carbamoyl-phosphate synthase large chain
NZ_CP015367.1	Prodigal:002006	CDS	89561	89995	.	+	0	ID=ENLEDKPG_00080;db_xref=COG:COG3794;inference=ab initio prediction:Prodigal:002006,similar to AA sequence:UniProtKB:P04171;locus_tag=ENLEDKPG_00080;product=Pseudoazurin
NZ_CP015367.1	Prodigal:002006	CDS	90031	90408	.	-	0	ID=ENLEDKPG_00081;inference=ab initio prediction:Prodigal:002006;locus_tag=ENLEDKPG_00081;product=hypothetical protein
NZ_CP015367.1	Prodigal:002006	CDS	90571	91803	.	-	0	ID=ENLEDKPG_00082;eC_number=6.3.5.5;Name=carA;db_xref=COG:COG0505;gene=carA;inference=ab initio prediction:Prodigal:002006,similar to AA sequence:UniProtKB:P0A6F1;locus_tag=ENLEDKPG_00082;product=Carbamoyl-phosphate synthase small chain
NZ_CP015367.1	Prodigal:002006	CDS	91996	92457	.	+	0	ID=ENLEDKPG_00083;Name=yqeY;db_xref=COG:COG1610;gene=yqeY;inference=ab initio prediction:Prodigal:002006,similar to AA sequence:UniProtKB:P54464;locus_tag=ENLEDKPG_00083;product=putative protein YqeY
NZ_CP015367.1	Prodigal:002006	CDS	92558	94450	.	+	0	ID=ENLEDKPG_00084;eC_number=2.7.7.-;Name=dnaG_1;gene=dnaG_1;inference=ab initio prediction:Prodigal:002006,protein motif:HAMAP:MF_00974;locus_tag=ENLEDKPG_00084;product=DNA primase
NZ_CP015367.1	Prodigal:002006	CDS	94649	96631	.	+	0	ID=ENLEDKPG_00085;Name=rpoD;db_xref=COG:COG0568;gene=rpoD;inference=ab initio prediction:Prodigal:002006,similar to AA sequence:UniProtKB:Q2K619;locus_tag=ENLEDKPG_00085;product=RNA polymerase sigma factor RpoD
NZ_CP015367.1	Prodigal:002006	CDS	96777	97967	.	+	0	ID=ENLEDKPG_00086;inference=ab initio prediction:Prodigal:002006;locus_tag=ENLEDKPG_00086;product=hypothetical protein
NZ_CP015367.1	Prodigal:002006	CDS	98071	99225	.	-	0	ID=ENLEDKPG_00087;inference=ab initio prediction:Prodigal:002006;locus_tag=ENLEDKPG_00087;product=hypothetical protein
NZ_CP015367.1	Prodigal:002006	CDS	99609	100094	.	-	0	ID=ENLEDKPG_00088;inference=ab initio prediction:Prodigal:002006;locus_tag=ENLEDKPG_00088;product=hypothetical protein
NZ_CP015367.1	Prodigal:002006	CDS	100551	101768	.	+	0	ID=ENLEDKPG_00089;eC_number=1.4.99.5;Name=hcnC;db_xref=COG:COG0665;gene=hcnC;inference=ab initio prediction:Prodigal:002006,similar to AA sequence:UniProtKB:G3XD12;locus_tag=ENLEDKPG_00089;product=Hydrogen cyanide synthase subunit HcnC
NZ_CP015367.1	Prodigal:002006	CDS	101765	101977	.	+	0	ID=ENLEDKPG_00090;inference=ab initio prediction:Prodigal:002006;locus_tag=ENLEDKPG_00090;product=hypothetical protein
NZ_CP015367.1	Prodigal:002006	CDS	101980	102783	.	+	0	ID=ENLEDKPG_00091;eC_number=2.8.1.10;Name=thiG;db_xref=COG:COG2022;gene=thiG;inference=ab initio prediction:Prodigal:002006,similar to AA sequence:UniProtKB:P9WG73;locus_tag=ENLEDKPG_00091;product=Thiazole synthase
NZ_CP015367.1	Prodigal:002006	CDS	102780	103424	.	+	0	ID=ENLEDKPG_00092;eC_number=2.5.1.3;Name=thiE_1;db_xref=COG:COG0352;gene=thiE_1;inference=ab initio prediction:Prodigal:002006,similar to AA sequence:UniProtKB:P39594;locus_tag=ENLEDKPG_00092;product=Thiamine-phosphate synthase
NZ_CP015367.1	Prodigal:002006	CDS	103578	104330	.	-	0	ID=ENLEDKPG_00093;inference=ab initio prediction:Prodigal:002006;locus_tag=ENLEDKPG_00093;product=hypothetical protein
NZ_CP015367.1	Prodigal:002006	CDS	104375	105202	.	-	0	ID=ENLEDKPG_00094;db_xref=COG:COG1305;inference=ab initio prediction:Prodigal:002006,similar to AA sequence:UniProtKB:P9WL93;locus_tag=ENLEDKPG_00094;product=putative protein
NZ_CP015367.1	Prodigal:002006	CDS	105224	106171	.	-	0	ID=ENLEDKPG_00095;inference=ab initio prediction:Prodigal:002006;locus_tag=ENLEDKPG_00095;product=hypothetical protein
NZ_CP015367.1	Prodigal:002006	CDS	106237	107670	.	-	0	ID=ENLEDKPG_00096;db_xref=COG:COG2308;inference=ab initio prediction:Prodigal:002006,similar to AA sequence:UniProtKB:P9WLA9;locus_tag=ENLEDKPG_00096;product=putative protein
NZ_CP015367.1	Prodigal:002006	CDS	107767	108513	.	-	0	ID=ENLEDKPG_00097;inference=ab initio prediction:Prodigal:002006,similar to AA sequence:UniProtKB:P72255;locus_tag=ENLEDKPG_00097;note=UPF0758 protein;product=hypothetical protein
NZ_CP015367.1	Prodigal:002006	CDS	108520	109347	.	-	0	ID=ENLEDKPG_00098;eC_number=3.4.11.18;Name=map;db_xref=COG:COG0024;gene=map;inference=ab initio prediction:Prodigal:002006,similar to AA sequence:UniProtKB:Q9ZCD3;locus_tag=ENLEDKPG_00098;product=Methionine aminopeptidase
NZ_CP015367.1	Prodigal:002006	CDS	109547	109804	.	+	0	ID=ENLEDKPG_00099;inference=ab initio prediction:Prodigal:002006;locus_tag=ENLEDKPG_00099;product=hypothetical protein
NZ_CP015367.1	Prodigal:002006	CDS	109817	111010	.	+	0	ID=ENLEDKPG_00100;eC_number=1.14.13.24;Name=nagX;db_xref=COG:COG0654;gene=nagX;inference=ab initio prediction:Prodigal:002006,similar to AA sequence:UniProtKB:Q3S4B7;locus_tag=ENLEDKPG_00100;product=3-hydroxybenzoate 6-hydroxylase
NZ_CP015367.1	Aragorn:001002	tRNA	111044	111130	.	+	.	ID=ENLEDKPG_00101;inference=COORDINATES:profile:Aragorn:001002;locus_tag=ENLEDKPG_00101;product=tRNA-Leu(taa)
NZ_CP015367.1	Prodigal:002006	CDS	111237	111401	.	+	0	ID=ENLEDKPG_00102;inference=ab initio prediction:Prodigal:002006;locus_tag=ENLEDKPG_00102;product=hypothetical protein
NZ_CP015367.1	Prodigal:002006	CDS	111505	111753	.	+	0	ID=ENLEDKPG_00103;inference=ab initio prediction:Prodigal:002006;locus_tag=ENLEDKPG_00103;product=hypothetical protein
NZ_CP015367.1	Prodigal:002006	CDS	111743	112441	.	-	0	ID=ENLEDKPG_00104;inference=ab initio prediction:Prodigal:002006;locus_tag=ENLEDKPG_00104;product=hypothetical protein
NZ_CP015367.1	Prodigal:002006	CDS	112553	112924	.	-	0	ID=ENLEDKPG_00105;inference=ab initio prediction:Prodigal:002006;locus_tag=ENLEDKPG_00105;product=hypothetical protein
NZ_CP015367.1	Prodigal:002006	CDS	113031	113264	.	-	0	ID=ENLEDKPG_00106;inference=ab initio prediction:Prodigal:002006;locus_tag=ENLEDKPG_00106;product=hypothetical protein
NZ_CP015367.1	Prodigal:002006	CDS	113414	114049	.	-	0	ID=ENLEDKPG_00107;inference=ab initio prediction:Prodigal:002006;locus_tag=ENLEDKPG_00107;product=hypothetical protein
NZ_CP015367.1	Prodigal:002006	CDS	114213	116678	.	+	0	ID=ENLEDKPG_00108;eC_number=3.6.4.13;Name=hrpB;db_xref=COG:COG1643;gene=hrpB;inference=ab initio prediction:Prodigal:002006,similar to AA sequence:UniProtKB:P37024;locus_tag=ENLEDKPG_00108;product=ATP-dependent RNA helicase HrpB
NZ_CP015367.1	Prodigal:002006	CDS	116726	117151	.	+	0	ID=ENLEDKPG_00109;inference=ab initio prediction:Prodigal:002006;locus_tag=ENLEDKPG_00109;product=hypothetical protein
NZ_CP015367.1	Prodigal:002006	CDS	117226	118449	.	+	0	ID=ENLEDKPG_00110;eC_number=3.1.1.17;Name=gnl_1;gene=gnl_1;inference=ab initio prediction:Prodigal:002006,similar to AA sequence:UniProtKB:Q01578;locus_tag=ENLEDKPG_00110;product=Gluconolactonase
NZ_CP015367.1	Prodigal:002006	CDS	118738	119328	.	+	0	ID=ENLEDKPG_00111;inference=ab initio prediction:Prodigal:002006;locus_tag=ENLEDKPG_00111;product=hypothetical protein
NZ_CP015367.1	Prodigal:002006	CDS	119325	119996	.	+	0	ID=ENLEDKPG_00112;eC_number=3.6.1.-;Name=nudL;gene=nudL;inference=ab initio prediction:Prodigal:002006,protein motif:HAMAP:MF_01592;locus_tag=ENLEDKPG_00112;product=putative Nudix hydrolase NudL
NZ_CP015367.1	Prodigal:002006	CDS	120007	120264	.	+	0	ID=ENLEDKPG_00113;inference=ab initio prediction:Prodigal:002006;locus_tag=ENLEDKPG_00113;product=hypothetical protein
NZ_CP015367.1	Prodigal:002006	CDS	120261	121499	.	+	0	ID=ENLEDKPG_00114;eC_number=2.7.7.-;db_xref=COG:COG0617;inference=ab initio prediction:Prodigal:002006,similar to AA sequence:UniProtKB:Q5WGA1;locus_tag=ENLEDKPG_00114;product=CC-adding tRNA nucleotidyltransferase
NZ_CP015367.1	Prodigal:002006	CDS	121507	121908	.	-	0	ID=ENLEDKPG_00115;Name=atpC;db_xref=COG:COG0355;gene=atpC;inference=ab initio prediction:Prodigal:002006,similar to AA sequence:UniProtKB:A1B8P1;locus_tag=ENLEDKPG_00115;product=ATP synthase epsilon chain
NZ_CP015367.1	Prodigal:002006	CDS	122058	123512	.	-	0	ID=ENLEDKPG_00116;eC_number=7.1.2.2;Name=atpD;db_xref=COG:COG0055;gene=atpD;inference=ab initio prediction:Prodigal:002006,similar to AA sequence:UniProtKB:A1B8P0;locus_tag=ENLEDKPG_00116;product=ATP synthase subunit beta
NZ_CP015367.1	Prodigal:002006	CDS	123555	124445	.	-	0	ID=ENLEDKPG_00117;Name=atpG_1;db_xref=COG:COG0224;gene=atpG_1;inference=ab initio prediction:Prodigal:002006,similar to AA sequence:UniProtKB:P72246;locus_tag=ENLEDKPG_00117;product=ATP synthase gamma chain
NZ_CP015367.1	Prodigal:002006	CDS	124580	126112	.	-	0	ID=ENLEDKPG_00118;eC_number=7.1.2.2;Name=atpA;db_xref=COG:COG0056;gene=atpA;inference=ab initio prediction:Prodigal:002006,similar to AA sequence:UniProtKB:P05036;locus_tag=ENLEDKPG_00118;product=ATP synthase subunit alpha
NZ_CP015367.1	Prodigal:002006	CDS	126167	126844	.	-	0	ID=ENLEDKPG_00119;Name=atpH;db_xref=COG:COG0712;gene=atpH;inference=ab initio prediction:Prodigal:002006,similar to AA sequence:UniProtKB:P72244;locus_tag=ENLEDKPG_00119;product=ATP synthase subunit delta
NZ_CP015367.1	Prodigal:002006	CDS	126957	127664	.	-	0	ID=ENLEDKPG_00120;inference=ab initio prediction:Prodigal:002006;locus_tag=ENLEDKPG_00120;product=hypothetical protein
NZ_CP015367.1	Prodigal:002006	CDS	127754	128380	.	-	0	ID=ENLEDKPG_00121;eC_number=5.99.1.4;Name=nsaD;gene=nsaD;inference=ab initio prediction:Prodigal:002006,similar to AA sequence:UniProtKB:Q9X9Q7;locus_tag=ENLEDKPG_00121;product=2-hydroxychromene-2-carboxylate isomerase
NZ_CP015367.1	Prodigal:002006	CDS	128582	129820	.	+	0	ID=ENLEDKPG_00122;eC_number=6.3.4.5;Name=argG;db_xref=COG:COG0137;gene=argG;inference=ab initio prediction:Prodigal:002006,similar to AA sequence:UniProtKB:Q9PHK7;locus_tag=ENLEDKPG_00122;product=Argininosuccinate synthase
NZ_CP015367.1	Prodigal:002006	CDS	129853	130497	.	-	0	ID=ENLEDKPG_00123;inference=ab initio prediction:Prodigal:002006;locus_tag=ENLEDKPG_00123;product=hypothetical protein
NZ_CP015367.1	Prodigal:002006	CDS	130653	130886	.	+	0	ID=ENLEDKPG_00124;inference=ab initio prediction:Prodigal:002006;locus_tag=ENLEDKPG_00124;product=hypothetical protein
NZ_CP015367.1	Prodigal:002006	CDS	131484	132128	.	-	0	ID=ENLEDKPG_00125;eC_number=2.4.1.129;Name=mtgA_1;db_xref=COG:COG0744;gene=mtgA_1;inference=ab initio prediction:Prodigal:002006,similar to AA sequence:UniProtKB:P46022;locus_tag=ENLEDKPG_00125;product=Biosynthetic peptidoglycan transglycosylase
NZ_CP015367.1	Prodigal:002006	CDS	132289	133260	.	+	0	ID=ENLEDKPG_00126;inference=ab initio prediction:Prodigal:002006;locus_tag=ENLEDKPG_00126;product=hypothetical protein
NZ_CP015367.1	Prodigal:002006	CDS	133566	134792	.	-	0	ID=ENLEDKPG_00127;Name=xylH;db_xref=COG:COG4214;gene=xylH;inference=ab initio prediction:Prodigal:002006,similar to AA sequence:UniProtKB:P0AGI4;locus_tag=ENLEDKPG_00127;product=Xylose transport system permease protein XylH
NZ_CP015367.1	Prodigal:002006	CDS	134789	136324	.	-	0	ID=ENLEDKPG_00128;eC_number=7.5.2.10;Name=xylG;db_xref=COG:COG1129;gene=xylG;inference=ab initio prediction:Prodigal:002006,similar to AA sequence:UniProtKB:P37388;locus_tag=ENLEDKPG_00128;product=Xylose import ATP-binding protein XylG
NZ_CP015367.1	Prodigal:002006	CDS	136426	137529	.	-	0	ID=ENLEDKPG_00129;Name=chvE;db_xref=COG:COG4213;gene=chvE;inference=ab initio prediction:Prodigal:002006,similar to AA sequence:UniProtKB:P25548;locus_tag=ENLEDKPG_00129;product=Multiple sugar-binding periplasmic receptor ChvE
NZ_CP015367.1	Prodigal:002006	CDS	138128	138265	.	+	0	ID=ENLEDKPG_00130;inference=ab initio prediction:Prodigal:002006;locus_tag=ENLEDKPG_00130;product=hypothetical protein
NZ_CP015367.1	Prodigal:002006	CDS	138364	139113	.	-	0	ID=ENLEDKPG_00131;eC_number=1.3.1.87;Name=hcaB_2;gene=hcaB_2;inference=ab initio prediction:Prodigal:002006,protein motif:HAMAP:MF_01647;locus_tag=ENLEDKPG_00131;product=3-phenylpropionate-dihydrodiol/cinnamic acid-dihydrodiol dehydrogenase
NZ_CP015367.1	Prodigal:002006	CDS	139330	141063	.	+	0	ID=ENLEDKPG_00132;db_xref=COG:COG0664;inference=ab initio prediction:Prodigal:002006,similar to AA sequence:UniProtKB:P9WIY7;locus_tag=ENLEDKPG_00132;product=putative NTE family protein
NZ_CP015367.1	Prodigal:002006	CDS	141165	141368	.	+	0	ID=ENLEDKPG_00133;inference=ab initio prediction:Prodigal:002006;locus_tag=ENLEDKPG_00133;product=hypothetical protein
NZ_CP015367.1	Prodigal:002006	CDS	141439	142296	.	+	0	ID=ENLEDKPG_00134;eC_number=3.3.2.10;Name=ephA_1;gene=ephA_1;inference=ab initio prediction:Prodigal:002006,similar to AA sequence:UniProtKB:I6YGS0;locus_tag=ENLEDKPG_00134;product=Epoxide hydrolase A
NZ_CP015367.1	Prodigal:002006	CDS	142546	142839	.	+	0	ID=ENLEDKPG_00135;inference=ab initio prediction:Prodigal:002006;locus_tag=ENLEDKPG_00135;product=hypothetical protein
NZ_CP015367.1	Prodigal:002006	CDS	142970	145687	.	+	0	ID=ENLEDKPG_00136;Name=mutS;db_xref=COG:COG0249;gene=mutS;inference=ab initio prediction:Prodigal:002006,similar to AA sequence:UniProtKB:P0A1Y0;locus_tag=ENLEDKPG_00136;product=DNA mismatch repair protein MutS
NZ_CP015367.1	Prodigal:002006	CDS	145725	146153	.	-	0	ID=ENLEDKPG_00137;eC_number=3.5.1.44;Name=cheB_1;gene=cheB_1;inference=ab initio prediction:Prodigal:002006,protein motif:HAMAP:MF_00099;locus_tag=ENLEDKPG_00137;product=Protein-glutamate methylesterase/protein-glutamine glutaminase
NZ_CP015367.1	Prodigal:002006	CDS	146211	147287	.	-	0	ID=ENLEDKPG_00138;eC_number=2.7.13.3;Name=lov;gene=lov;inference=ab initio prediction:Prodigal:002006,similar to AA sequence:UniProtKB:Q1M667;locus_tag=ENLEDKPG_00138;product=Blue-light-activated histidine kinase
NZ_CP015367.1	Prodigal:002006	CDS	147492	148880	.	+	0	ID=ENLEDKPG_00139;Name=ampG_1;db_xref=COG:COG0477;gene=ampG_1;inference=ab initio prediction:Prodigal:002006,similar to AA sequence:UniProtKB:P0AE16;locus_tag=ENLEDKPG_00139;product=Anhydromuropeptide permease
NZ_CP015367.1	Prodigal:002006	CDS	148906	149844	.	+	0	ID=ENLEDKPG_00140;inference=ab initio prediction:Prodigal:002006;locus_tag=ENLEDKPG_00140;product=hypothetical protein
NZ_CP015367.1	Prodigal:002006	CDS	149927	150586	.	+	0	ID=ENLEDKPG_00141;inference=ab initio prediction:Prodigal:002006;locus_tag=ENLEDKPG_00141;product=hypothetical protein
NZ_CP015367.1	Prodigal:002006	CDS	150680	152209	.	-	0	ID=ENLEDKPG_00142;eC_number=4.3.1.19;Name=ilvA;db_xref=COG:COG1171;gene=ilvA;inference=ab initio prediction:Prodigal:002006,similar to AA sequence:UniProtKB:P04968;locus_tag=ENLEDKPG_00142;product=L-threonine dehydratase biosynthetic IlvA
NZ_CP015367.1	Prodigal:002006	CDS	152297	152644	.	-	0	ID=ENLEDKPG_00143;eC_number=2.7.1.107;Name=dgkA;db_xref=COG:COG0818;gene=dgkA;inference=ab initio prediction:Prodigal:002006,similar to AA sequence:UniProtKB:P0ABN1;locus_tag=ENLEDKPG_00143;product=Diacylglycerol kinase
NZ_CP015367.1	Prodigal:002006	CDS	152641	153699	.	-	0	ID=ENLEDKPG_00144;inference=ab initio prediction:Prodigal:002006;locus_tag=ENLEDKPG_00144;product=hypothetical protein
NZ_CP015367.1	Prodigal:002006	CDS	153810	155300	.	-	0	ID=ENLEDKPG_00145;eC_number=4.3.2.1;Name=argH_1;db_xref=COG:COG0165;gene=argH_1;inference=ab initio prediction:Prodigal:002006,similar to AA sequence:UniProtKB:Q9LAE5;locus_tag=ENLEDKPG_00145;product=Argininosuccinate lyase
NZ_CP015367.1	Prodigal:002006	CDS	155394	156329	.	-	0	ID=ENLEDKPG_00146;Name=oxyR_1;gene=oxyR_1;inference=ab initio prediction:Prodigal:002006,similar to AA sequence:UniProtKB:P0ACQ4;locus_tag=ENLEDKPG_00146;product=Hydrogen peroxide-inducible genes activator
NZ_CP015367.1	Prodigal:002006	CDS	156463	158052	.	+	0	ID=ENLEDKPG_00147;eC_number=1.11.1.6;Name=katA;db_xref=COG:COG0753;gene=katA;inference=ab initio prediction:Prodigal:002006,similar to AA sequence:UniProtKB:Q59337;locus_tag=ENLEDKPG_00147;product=Catalase
NZ_CP015367.1	Prodigal:002006	CDS	158138	158614	.	+	0	ID=ENLEDKPG_00148;inference=ab initio prediction:Prodigal:002006;locus_tag=ENLEDKPG_00148;product=hypothetical protein
NZ_CP015367.1	Prodigal:002006	CDS	158566	159810	.	-	0	ID=ENLEDKPG_00149;Name=yycB;db_xref=COG:COG2807;gene=yycB;inference=ab initio prediction:Prodigal:002006,similar to AA sequence:UniProtKB:P37482;locus_tag=ENLEDKPG_00149;product=putative transporter YycB
NZ_CP015367.1	Prodigal:002006	CDS	159807	161462	.	-	0	ID=ENLEDKPG_00150;eC_number=2.3.1.269;Name=lnt;db_xref=COG:COG0815;gene=lnt;inference=ab initio prediction:Prodigal:002006,similar to AA sequence:UniProtKB:Q8FJY4;locus_tag=ENLEDKPG_00150;product=Apolipoprotein N-acyltransferase
NZ_CP015367.1	Prodigal:002006	CDS	161527	162660	.	-	0	ID=ENLEDKPG_00151;inference=ab initio prediction:Prodigal:002006;locus_tag=ENLEDKPG_00151;product=hypothetical protein
NZ_CP015367.1	Prodigal:002006	CDS	162697	163176	.	-	0	ID=ENLEDKPG_00152;eC_number=3.1.-.-;Name=ybeY;gene=ybeY;inference=ab initio prediction:Prodigal:002006,protein motif:HAMAP:MF_00009;locus_tag=ENLEDKPG_00152;product=Endoribonuclease YbeY
NZ_CP015367.1	Prodigal:002006	CDS	163179	164285	.	-	0	ID=ENLEDKPG_00153;db_xref=COG:COG1702;inference=ab initio prediction:Prodigal:002006,similar to AA sequence:UniProtKB:P9WIA3;locus_tag=ENLEDKPG_00153;product=PhoH-like protein
NZ_CP015367.1	Prodigal:002006	CDS	164323	165660	.	-	0	ID=ENLEDKPG_00154;eC_number=2.8.4.3;Name=miaB;db_xref=COG:COG0621;gene=miaB;inference=ab initio prediction:Prodigal:002006,similar to AA sequence:UniProtKB:Q9RCI2;locus_tag=ENLEDKPG_00154;product=tRNA-2-methylthio-N(6)-dimethylallyladenosine synthase
NZ_CP015367.1	Prodigal:002006	CDS	165828	167564	.	-	0	ID=ENLEDKPG_00155;Name=glcA_1;db_xref=COG:COG1620;gene=glcA_1;inference=ab initio prediction:Prodigal:002006,similar to AA sequence:UniProtKB:Q46839;locus_tag=ENLEDKPG_00155;product=Glycolate permease GlcA
NZ_CP015367.1	Prodigal:002006	CDS	167863	168093	.	+	0	ID=ENLEDKPG_00156;inference=ab initio prediction:Prodigal:002006;locus_tag=ENLEDKPG_00156;product=hypothetical protein
NZ_CP015367.1	Prodigal:002006	CDS	168217	169086	.	-	0	ID=ENLEDKPG_00157;inference=ab initio prediction:Prodigal:002006;locus_tag=ENLEDKPG_00157;product=hypothetical protein
NZ_CP015367.1	Prodigal:002006	CDS	169091	169606	.	-	0	ID=ENLEDKPG_00158;eC_number=2.3.1.189;Name=mshD;gene=mshD;inference=ab initio prediction:Prodigal:002006,protein motif:HAMAP:MF_01698;locus_tag=ENLEDKPG_00158;product=Mycothiol acetyltransferase
NZ_CP015367.1	Prodigal:002006	CDS	169603	170277	.	-	0	ID=ENLEDKPG_00159;Name=tsaB;db_xref=COG:COG1214;gene=tsaB;inference=ab initio prediction:Prodigal:002006,similar to AA sequence:UniProtKB:Q7CQE0;locus_tag=ENLEDKPG_00159;product=tRNA threonylcarbamoyladenosine biosynthesis protein TsaB
NZ_CP015367.1	Prodigal:002006	CDS	170635	171201	.	-	0	ID=ENLEDKPG_00160;Name=nfuA;gene=nfuA;inference=ab initio prediction:Prodigal:002006,protein motif:HAMAP:MF_01637;locus_tag=ENLEDKPG_00160;product=Fe/S biogenesis protein NfuA
NZ_CP015367.1	Prodigal:002006	CDS	171370	171846	.	+	0	ID=ENLEDKPG_00161;inference=ab initio prediction:Prodigal:002006;locus_tag=ENLEDKPG_00161;product=hypothetical protein
NZ_CP015367.1	Prodigal:002006	CDS	171969	172406	.	+	0	ID=ENLEDKPG_00162;inference=ab initio prediction:Prodigal:002006;locus_tag=ENLEDKPG_00162;product=hypothetical protein
NZ_CP015367.1	Prodigal:002006	CDS	172576	173241	.	+	0	ID=ENLEDKPG_00163;eC_number=3.1.3.101;Name=vldH;gene=vldH;inference=ab initio prediction:Prodigal:002006,similar to AA sequence:UniProtKB:Q15JF8;locus_tag=ENLEDKPG_00163;product=Validoxylamine A 7'-phosphate phosphatase
NZ_CP015367.1	Prodigal:002006	CDS	173432	173638	.	+	0	ID=ENLEDKPG_00164;inference=ab initio prediction:Prodigal:002006;locus_tag=ENLEDKPG_00164;product=hypothetical protein
NZ_CP015367.1	Prodigal:002006	CDS	174051	174344	.	-	0	ID=ENLEDKPG_00165;inference=ab initio prediction:Prodigal:002006;locus_tag=ENLEDKPG_00165;product=hypothetical protein
NZ_CP015367.1	Prodigal:002006	CDS	174433	174552	.	+	0	ID=ENLEDKPG_00166;inference=ab initio prediction:Prodigal:002006;locus_tag=ENLEDKPG_00166;product=hypothetical protein
NZ_CP015367.1	Prodigal:002006	CDS	174513	174893	.	-	0	ID=ENLEDKPG_00167;inference=ab initio prediction:Prodigal:002006;locus_tag=ENLEDKPG_00167;product=hypothetical protein
NZ_CP015367.1	Prodigal:002006	CDS	175722	175916	.	+	0	ID=ENLEDKPG_00168;inference=ab initio prediction:Prodigal:002006;locus_tag=ENLEDKPG_00168;product=hypothetical protein
NZ_CP015367.1	Prodigal:002006	CDS	175913	177310	.	+	0	ID=ENLEDKPG_00169;eC_number=3.5.1.131;Name=atzE;gene=atzE;inference=ab initio prediction:Prodigal:002006,similar to AA sequence:UniProtKB:Q936X3;locus_tag=ENLEDKPG_00169;product=1-carboxybiuret hydrolase subunit AtzE
NZ_CP015367.1	Prodigal:002006	CDS	177310	177693	.	+	0	ID=ENLEDKPG_00170;inference=ab initio prediction:Prodigal:002006;locus_tag=ENLEDKPG_00170;product=hypothetical protein
NZ_CP015367.1	Prodigal:002006	CDS	177803	179425	.	+	0	ID=ENLEDKPG_00171;Name=dppA_1;db_xref=COG:COG0747;gene=dppA_1;inference=ab initio prediction:Prodigal:002006,similar to AA sequence:UniProtKB:P23847;locus_tag=ENLEDKPG_00171;product=Periplasmic dipeptide transport protein
NZ_CP015367.1	Prodigal:002006	CDS	179684	180637	.	+	0	ID=ENLEDKPG_00172;Name=gsiC_1;db_xref=COG:COG0601;gene=gsiC_1;inference=ab initio prediction:Prodigal:002006,similar to AA sequence:UniProtKB:P75798;locus_tag=ENLEDKPG_00172;product=Glutathione transport system permease protein GsiC
NZ_CP015367.1	Prodigal:002006	CDS	180652	181587	.	+	0	ID=ENLEDKPG_00173;Name=gsiD_1;db_xref=COG:COG1173;gene=gsiD_1;inference=ab initio prediction:Prodigal:002006,similar to AA sequence:UniProtKB:P75799;locus_tag=ENLEDKPG_00173;product=Glutathione transport system permease protein GsiD
NZ_CP015367.1	Prodigal:002006	CDS	181584	182639	.	+	0	ID=ENLEDKPG_00174;eC_number=7.6.2.8;Name=btuD_1;gene=btuD_1;inference=ab initio prediction:Prodigal:002006,protein motif:HAMAP:MF_01005;locus_tag=ENLEDKPG_00174;product=Vitamin B12 import ATP-binding protein BtuD
NZ_CP015367.1	Prodigal:002006	CDS	182648	183697	.	+	0	ID=ENLEDKPG_00175;Name=oppD_1;db_xref=COG:COG0444;gene=oppD_1;inference=ab initio prediction:Prodigal:002006,similar to AA sequence:UniProtKB:P24136;locus_tag=ENLEDKPG_00175;product=Oligopeptide transport ATP-binding protein OppD
NZ_CP015367.1	Prodigal:002006	CDS	183786	185045	.	+	0	ID=ENLEDKPG_00176;inference=ab initio prediction:Prodigal:002006;locus_tag=ENLEDKPG_00176;product=hypothetical protein
NZ_CP015367.1	Prodigal:002006	CDS	185312	185638	.	+	0	ID=ENLEDKPG_00177;inference=ab initio prediction:Prodigal:002006;locus_tag=ENLEDKPG_00177;product=hypothetical protein
NZ_CP015367.1	Prodigal:002006	CDS	185613	187118	.	-	0	ID=ENLEDKPG_00178;Name=gabR;db_xref=COG:COG1167;gene=gabR;inference=ab initio prediction:Prodigal:002006,similar to AA sequence:UniProtKB:P94426;locus_tag=ENLEDKPG_00178;product=HTH-type transcriptional regulatory protein GabR
NZ_CP015367.1	Prodigal:002006	CDS	187217	187843	.	+	0	ID=ENLEDKPG_00179;Name=paiB;db_xref=COG:COG2808;gene=paiB;inference=ab initio prediction:Prodigal:002006,similar to AA sequence:UniProtKB:P21341;locus_tag=ENLEDKPG_00179;product=Protease synthase and sporulation protein PAI 2
NZ_CP015367.1	Prodigal:002006	CDS	187840	188556	.	+	0	ID=ENLEDKPG_00180;inference=ab initio prediction:Prodigal:002006;locus_tag=ENLEDKPG_00180;product=hypothetical protein
NZ_CP015367.1	Prodigal:002006	CDS	188564	190111	.	-	0	ID=ENLEDKPG_00181;eC_number=1.1.1.400;Name=mpdB;gene=mpdB;inference=ab initio prediction:Prodigal:002006,similar to AA sequence:UniProtKB:Q3YAT3;locus_tag=ENLEDKPG_00181;product=2-methyl-1%2C2-propanediol dehydrogenase
NZ_CP015367.1	Prodigal:002006	CDS	190108	191556	.	-	0	ID=ENLEDKPG_00182;eC_number=4.2.99.20;Name=menH_1;gene=menH_1;inference=ab initio prediction:Prodigal:002006,protein motif:HAMAP:MF_01660;locus_tag=ENLEDKPG_00182;product=2-succinyl-6-hydroxy-2%2C4-cyclohexadiene-1-carboxylate synthase
NZ_CP015367.1	Prodigal:002006	CDS	191679	192434	.	+	0	ID=ENLEDKPG_00183;inference=ab initio prediction:Prodigal:002006;locus_tag=ENLEDKPG_00183;product=hypothetical protein
NZ_CP015367.1	Prodigal:002006	CDS	192484	194178	.	-	0	ID=ENLEDKPG_00184;eC_number=3.1.11.6;Name=xseA_1;db_xref=COG:COG1570;gene=xseA_1;inference=ab initio prediction:Prodigal:002006,similar to AA sequence:UniProtKB:P04994;locus_tag=ENLEDKPG_00184;product=Exodeoxyribonuclease 7 large subunit
NZ_CP015367.1	Prodigal:002006	CDS	194259	195731	.	-	0	ID=ENLEDKPG_00185;Name=bmr3_1;gene=bmr3_1;inference=ab initio prediction:Prodigal:002006,similar to AA sequence:UniProtKB:P96712;locus_tag=ENLEDKPG_00185;product=Multidrug resistance protein 3
NZ_CP015367.1	Prodigal:002006	CDS	195896	197212	.	-	0	ID=ENLEDKPG_00186;Name=proP_1;gene=proP_1;inference=ab initio prediction:Prodigal:002006,similar to AA sequence:UniProtKB:P0C0L7;locus_tag=ENLEDKPG_00186;product=Proline/betaine transporter
NZ_CP015367.1	Prodigal:002006	CDS	197212	197418	.	-	0	ID=ENLEDKPG_00187;inference=ab initio prediction:Prodigal:002006;locus_tag=ENLEDKPG_00187;product=hypothetical protein
NZ_CP015367.1	Prodigal:002006	CDS	197486	197743	.	-	0	ID=ENLEDKPG_00188;inference=ab initio prediction:Prodigal:002006;locus_tag=ENLEDKPG_00188;product=hypothetical protein
NZ_CP015367.1	Prodigal:002006	CDS	197853	198116	.	-	0	ID=ENLEDKPG_00189;inference=ab initio prediction:Prodigal:002006;locus_tag=ENLEDKPG_00189;product=hypothetical protein
NZ_CP015367.1	Prodigal:002006	CDS	198259	198498	.	-	0	ID=ENLEDKPG_00190;inference=ab initio prediction:Prodigal:002006;locus_tag=ENLEDKPG_00190;product=hypothetical protein
NZ_CP015367.1	Prodigal:002006	CDS	198656	199672	.	+	0	ID=ENLEDKPG_00191;eC_number=5.1.3.7;Name=wbgU;gene=wbgU;inference=ab initio prediction:Prodigal:002006,similar to AA sequence:UniProtKB:Q7BJX9;locus_tag=ENLEDKPG_00191;product=UDP-N-acetylglucosamine 4-epimerase
NZ_CP015367.1	Prodigal:002006	CDS	199919	200284	.	+	0	ID=ENLEDKPG_00192;db_xref=COG:COG3474;inference=ab initio prediction:Prodigal:002006,similar to AA sequence:UniProtKB:D5QVH0;locus_tag=ENLEDKPG_00192;product=Cytochrome c-554
NZ_CP015367.1	Prodigal:002006	CDS	200351	200869	.	-	0	ID=ENLEDKPG_00193;inference=ab initio prediction:Prodigal:002006;locus_tag=ENLEDKPG_00193;product=hypothetical protein
NZ_CP015367.1	Prodigal:002006	CDS	200998	201942	.	-	0	ID=ENLEDKPG_00194;Name=xerD_1;gene=xerD_1;inference=ab initio prediction:Prodigal:002006,similar to AA sequence:UniProtKB:Q2YR40;locus_tag=ENLEDKPG_00194;product=Tyrosine recombinase XerD
NZ_CP015367.1	Prodigal:002006	CDS	201939	202091	.	-	0	ID=ENLEDKPG_00195;inference=ab initio prediction:Prodigal:002006;locus_tag=ENLEDKPG_00195;product=hypothetical protein
NZ_CP015367.1	Prodigal:002006	CDS	202347	202958	.	+	0	ID=ENLEDKPG_00196;eC_number=2.7.1.71;Name=aroK_1;db_xref=COG:COG0703;gene=aroK_1;inference=ab initio prediction:Prodigal:002006,similar to AA sequence:UniProtKB:P0A6D7;locus_tag=ENLEDKPG_00196;product=Shikimate kinase 1
NZ_CP015367.1	Prodigal:002006	CDS	202978	204123	.	+	0	ID=ENLEDKPG_00197;eC_number=4.2.3.4;Name=aroB;db_xref=COG:COG0337;gene=aroB;inference=ab initio prediction:Prodigal:002006,similar to AA sequence:UniProtKB:Q9KNV2;locus_tag=ENLEDKPG_00197;product=3-dehydroquinate synthase
NZ_CP015367.1	Aragorn:001002	tRNA	204234	204309	.	+	.	ID=ENLEDKPG_00198;inference=COORDINATES:profile:Aragorn:001002;locus_tag=ENLEDKPG_00198;product=tRNA-Thr(cgt)
NZ_CP015367.1	Prodigal:002006	CDS	205119	206597	.	+	0	ID=ENLEDKPG_00199;Name=bdlA_1;db_xref=COG:COG0840;gene=bdlA_1;inference=ab initio prediction:Prodigal:002006,similar to AA sequence:UniProtKB:Q9I3S1;locus_tag=ENLEDKPG_00199;product=Biofilm dispersion protein BdlA
NZ_CP015367.1	Prodigal:002006	CDS	206710	207180	.	-	0	ID=ENLEDKPG_00200;inference=ab initio prediction:Prodigal:002006;locus_tag=ENLEDKPG_00200;product=hypothetical protein
NZ_CP015367.1	Prodigal:002006	CDS	207526	207942	.	+	0	ID=ENLEDKPG_00201;inference=ab initio prediction:Prodigal:002006;locus_tag=ENLEDKPG_00201;product=hypothetical protein
NZ_CP015367.1	Prodigal:002006	CDS	207951	208148	.	-	0	ID=ENLEDKPG_00202;inference=ab initio prediction:Prodigal:002006;locus_tag=ENLEDKPG_00202;product=hypothetical protein
NZ_CP015367.1	Prodigal:002006	CDS	208289	208660	.	-	0	ID=ENLEDKPG_00203;inference=ab initio prediction:Prodigal:002006;locus_tag=ENLEDKPG_00203;product=hypothetical protein
NZ_CP015367.1	Prodigal:002006	CDS	209338	209616	.	-	0	ID=ENLEDKPG_00204;inference=ab initio prediction:Prodigal:002006;locus_tag=ENLEDKPG_00204;product=hypothetical protein
NZ_CP015367.1	Prodigal:002006	CDS	210084	210797	.	-	0	ID=ENLEDKPG_00205;inference=ab initio prediction:Prodigal:002006;locus_tag=ENLEDKPG_00205;product=hypothetical protein
NZ_CP015367.1	Prodigal:002006	CDS	210858	212612	.	-	0	ID=ENLEDKPG_00206;Name=mrpD;db_xref=COG:COG0651;gene=mrpD;inference=ab initio prediction:Prodigal:002006,similar to AA sequence:UniProtKB:Q9RGZ2;locus_tag=ENLEDKPG_00206;product=Na(+)/H(+) antiporter subunit D
NZ_CP015367.1	Prodigal:002006	CDS	212609	213016	.	-	0	ID=ENLEDKPG_00207;Name=mrpC;db_xref=COG:COG1006;gene=mrpC;inference=ab initio prediction:Prodigal:002006,similar to AA sequence:UniProtKB:Q9RGZ3;locus_tag=ENLEDKPG_00207;product=Na(+)/H(+) antiporter subunit C
NZ_CP015367.1	Prodigal:002006	CDS	213013	213789	.	-	0	ID=ENLEDKPG_00208;inference=ab initio prediction:Prodigal:002006;locus_tag=ENLEDKPG_00208;product=hypothetical protein
NZ_CP015367.1	Prodigal:002006	CDS	213786	214037	.	-	0	ID=ENLEDKPG_00209;inference=ab initio prediction:Prodigal:002006;locus_tag=ENLEDKPG_00209;product=hypothetical protein
NZ_CP015367.1	Prodigal:002006	CDS	214034	214318	.	-	0	ID=ENLEDKPG_00210;inference=ab initio prediction:Prodigal:002006;locus_tag=ENLEDKPG_00210;product=hypothetical protein
NZ_CP015367.1	Prodigal:002006	CDS	214315	214566	.	-	0	ID=ENLEDKPG_00211;inference=ab initio prediction:Prodigal:002006;locus_tag=ENLEDKPG_00211;product=hypothetical protein
NZ_CP015367.1	Prodigal:002006	CDS	214563	215051	.	-	0	ID=ENLEDKPG_00212;inference=ab initio prediction:Prodigal:002006;locus_tag=ENLEDKPG_00212;product=hypothetical protein
NZ_CP015367.1	Prodigal:002006	CDS	215183	215752	.	+	0	ID=ENLEDKPG_00213;eC_number=3.6.1.-;Name=nudK_1;gene=nudK_1;inference=ab initio prediction:Prodigal:002006,similar to AA sequence:UniProtKB:P37128;locus_tag=ENLEDKPG_00213;product=GDP-mannose pyrophosphatase NudK
NZ_CP015367.1	Prodigal:002006	CDS	215955	217124	.	+	0	ID=ENLEDKPG_00214;eC_number=2.3.1.16;Name=fadA_1;gene=fadA_1;inference=ab initio prediction:Prodigal:002006,protein motif:HAMAP:MF_01620;locus_tag=ENLEDKPG_00214;product=3-ketoacyl-CoA thiolase
NZ_CP015367.1	Prodigal:002006	CDS	217357	218649	.	-	0	ID=ENLEDKPG_00215;eC_number=2.5.1.-;db_xref=COG:COG2873;inference=ab initio prediction:Prodigal:002006,similar to AA sequence:UniProtKB:Q9WZY4;locus_tag=ENLEDKPG_00215;product=O-acetyl-L-homoserine sulfhydrylase
NZ_CP015367.1	Prodigal:002006	CDS	218709	219095	.	-	0	ID=ENLEDKPG_00216;Name=cckA_1;gene=cckA_1;inference=ab initio prediction:Prodigal:002006,similar to AA sequence:UniProtKB:P0DOA0;locus_tag=ENLEDKPG_00216;product=Sensor kinase CckA
NZ_CP015367.1	Prodigal:002006	CDS	219181	219837	.	-	0	ID=ENLEDKPG_00217;inference=ab initio prediction:Prodigal:002006;locus_tag=ENLEDKPG_00217;product=hypothetical protein
NZ_CP015367.1	Prodigal:002006	CDS	220111	221280	.	+	0	ID=ENLEDKPG_00218;eC_number=2.8.1.7;Name=iscS;db_xref=COG:COG1104;gene=iscS;inference=ab initio prediction:Prodigal:002006,similar to AA sequence:UniProtKB:P0A6B7;locus_tag=ENLEDKPG_00218;product=Cysteine desulfurase IscS
NZ_CP015367.1	Prodigal:002006	CDS	221349	222818	.	+	0	ID=ENLEDKPG_00219;Name=sufB;db_xref=COG:COG0719;gene=sufB;inference=ab initio prediction:Prodigal:002006,similar to AA sequence:UniProtKB:P77522;locus_tag=ENLEDKPG_00219;product=FeS cluster assembly protein SufB
NZ_CP015367.1	Prodigal:002006	CDS	222844	223083	.	+	0	ID=ENLEDKPG_00220;inference=ab initio prediction:Prodigal:002006;locus_tag=ENLEDKPG_00220;product=hypothetical protein
NZ_CP015367.1	Prodigal:002006	CDS	223099	223851	.	+	0	ID=ENLEDKPG_00221;Name=sufC;db_xref=COG:COG0396;gene=sufC;inference=ab initio prediction:Prodigal:002006,similar to AA sequence:UniProtKB:P77499;locus_tag=ENLEDKPG_00221;product=putative ATP-dependent transporter SufC
NZ_CP015367.1	Prodigal:002006	CDS	223855	225177	.	+	0	ID=ENLEDKPG_00222;Name=sufD;db_xref=COG:COG0719;gene=sufD;inference=ab initio prediction:Prodigal:002006,similar to AA sequence:UniProtKB:P77689;locus_tag=ENLEDKPG_00222;product=FeS cluster assembly protein SufD
NZ_CP015367.1	Prodigal:002006	CDS	225365	226609	.	+	0	ID=ENLEDKPG_00223;eC_number=2.8.1.7;Name=sufS_1;db_xref=COG:COG0520;gene=sufS_1;inference=ab initio prediction:Prodigal:002006,similar to AA sequence:UniProtKB:Q9EXP2;locus_tag=ENLEDKPG_00223;product=Cysteine desulfurase
NZ_CP015367.1	Prodigal:002006	CDS	226662	227045	.	+	0	ID=ENLEDKPG_00224;inference=ab initio prediction:Prodigal:002006;locus_tag=ENLEDKPG_00224;product=hypothetical protein
NZ_CP015367.1	Prodigal:002006	CDS	227291	227620	.	+	0	ID=ENLEDKPG_00225;inference=ab initio prediction:Prodigal:002006;locus_tag=ENLEDKPG_00225;product=hypothetical protein
NZ_CP015367.1	Prodigal:002006	CDS	227607	227696	.	-	0	ID=ENLEDKPG_00226;inference=ab initio prediction:Prodigal:002006;locus_tag=ENLEDKPG_00226;product=hypothetical protein
NZ_CP015367.1	Prodigal:002006	CDS	227920	228231	.	+	0	ID=ENLEDKPG_00227;inference=ab initio prediction:Prodigal:002006;locus_tag=ENLEDKPG_00227;product=hypothetical protein
NZ_CP015367.1	Prodigal:002006	CDS	228503	228754	.	+	0	ID=ENLEDKPG_00228;inference=ab initio prediction:Prodigal:002006;locus_tag=ENLEDKPG_00228;product=hypothetical protein
NZ_CP015367.1	Prodigal:002006	CDS	228931	229863	.	+	0	ID=ENLEDKPG_00229;Name=yadG;db_xref=COG:COG1131;gene=yadG;inference=ab initio prediction:Prodigal:002006,similar to AA sequence:UniProtKB:P36879;locus_tag=ENLEDKPG_00229;product=putative ABC transporter ATP-binding protein YadG
NZ_CP015367.1	Prodigal:002006	CDS	229860	230639	.	+	0	ID=ENLEDKPG_00230;Name=yadH;db_xref=COG:COG0842;gene=yadH;inference=ab initio prediction:Prodigal:002006,similar to AA sequence:UniProtKB:P0AFN6;locus_tag=ENLEDKPG_00230;product=Inner membrane transport permease YadH
NZ_CP015367.1	Prodigal:002006	CDS	230644	231441	.	-	0	ID=ENLEDKPG_00231;eC_number=4.2.99.20;Name=menH_2;gene=menH_2;inference=ab initio prediction:Prodigal:002006,protein motif:HAMAP:MF_01660;locus_tag=ENLEDKPG_00231;product=2-succinyl-6-hydroxy-2%2C4-cyclohexadiene-1-carboxylate synthase
NZ_CP015367.1	Prodigal:002006	CDS	231525	232367	.	+	0	ID=ENLEDKPG_00232;inference=ab initio prediction:Prodigal:002006;locus_tag=ENLEDKPG_00232;product=hypothetical protein
NZ_CP015367.1	Prodigal:002006	CDS	232354	233067	.	-	0	ID=ENLEDKPG_00233;Name=sfsA;db_xref=COG:COG1489;gene=sfsA;inference=ab initio prediction:Prodigal:002006,similar to AA sequence:UniProtKB:P0A823;locus_tag=ENLEDKPG_00233;product=Sugar fermentation stimulation protein A
NZ_CP015367.1	Prodigal:002006	CDS	233145	233885	.	+	0	ID=ENLEDKPG_00234;Name=cinA;db_xref=COG:COG1058;gene=cinA;inference=ab initio prediction:Prodigal:002006,similar to AA sequence:UniProtKB:P9WPE3;locus_tag=ENLEDKPG_00234;product=CinA-like protein
NZ_CP015367.1	Prodigal:002006	CDS	233936	234805	.	+	0	ID=ENLEDKPG_00235;Name=yfdC;db_xref=COG:COG2116;gene=yfdC;inference=ab initio prediction:Prodigal:002006,similar to AA sequence:UniProtKB:P37327;locus_tag=ENLEDKPG_00235;product=Inner membrane protein YfdC
NZ_CP015367.1	Prodigal:002006	CDS	235012	235500	.	-	0	ID=ENLEDKPG_00236;Name=atpF;db_xref=COG:COG0711;gene=atpF;inference=ab initio prediction:Prodigal:002006,similar to AA sequence:UniProtKB:O05333;locus_tag=ENLEDKPG_00236;product=ATP synthase subunit b
NZ_CP015367.1	Prodigal:002006	CDS	235514	236092	.	-	0	ID=ENLEDKPG_00237;Name=atpG_2;gene=atpG_2;inference=ab initio prediction:Prodigal:002006,similar to AA sequence:UniProtKB:O05332;locus_tag=ENLEDKPG_00237;product=ATP synthase subunit b'
NZ_CP015367.1	Prodigal:002006	CDS	236239	236466	.	-	0	ID=ENLEDKPG_00238;Name=atpE;gene=atpE;inference=ab initio prediction:Prodigal:002006,similar to AA sequence:UniProtKB:O05331;locus_tag=ENLEDKPG_00238;product=ATP synthase subunit c
NZ_CP015367.1	Prodigal:002006	CDS	236542	237297	.	-	0	ID=ENLEDKPG_00239;Name=atpB;db_xref=COG:COG0356;gene=atpB;inference=ab initio prediction:Prodigal:002006,similar to AA sequence:UniProtKB:O05330;locus_tag=ENLEDKPG_00239;product=ATP synthase subunit a
NZ_CP015367.1	Prodigal:002006	CDS	237372	237572	.	-	0	ID=ENLEDKPG_00240;inference=ab initio prediction:Prodigal:002006;locus_tag=ENLEDKPG_00240;product=hypothetical protein
NZ_CP015367.1	Prodigal:002006	CDS	237938	238582	.	-	0	ID=ENLEDKPG_00241;inference=ab initio prediction:Prodigal:002006;locus_tag=ENLEDKPG_00241;product=hypothetical protein
NZ_CP015367.1	Prodigal:002006	CDS	238672	239154	.	-	0	ID=ENLEDKPG_00242;inference=ab initio prediction:Prodigal:002006;locus_tag=ENLEDKPG_00242;product=hypothetical protein
NZ_CP015367.1	Prodigal:002006	CDS	239275	240609	.	+	0	ID=ENLEDKPG_00243;eC_number=4.2.99.18;Name=nth_1;gene=nth_1;inference=ab initio prediction:Prodigal:002006,protein motif:HAMAP:MF_00942;locus_tag=ENLEDKPG_00243;product=Endonuclease III
NZ_CP015367.1	Prodigal:002006	CDS	240819	241856	.	-	0	ID=ENLEDKPG_00244;inference=ab initio prediction:Prodigal:002006;locus_tag=ENLEDKPG_00244;product=hypothetical protein
NZ_CP015367.1	Prodigal:002006	CDS	242595	242945	.	+	0	ID=ENLEDKPG_00245;eC_number=4.2.2.-;Name=rlpA_1;gene=rlpA_1;inference=ab initio prediction:Prodigal:002006,protein motif:HAMAP:MF_02071;locus_tag=ENLEDKPG_00245;product=Endolytic peptidoglycan transglycosylase RlpA
NZ_CP015367.1	Prodigal:002006	CDS	243069	243383	.	+	0	ID=ENLEDKPG_00246;inference=ab initio prediction:Prodigal:002006;locus_tag=ENLEDKPG_00246;product=hypothetical protein
NZ_CP015367.1	Prodigal:002006	CDS	243464	243700	.	+	0	ID=ENLEDKPG_00247;inference=ab initio prediction:Prodigal:002006;locus_tag=ENLEDKPG_00247;product=hypothetical protein
NZ_CP015367.1	Prodigal:002006	CDS	243767	245569	.	+	0	ID=ENLEDKPG_00248;Name=uup;db_xref=COG:COG0488;gene=uup;inference=ab initio prediction:Prodigal:002006,similar to AA sequence:UniProtKB:P43672;locus_tag=ENLEDKPG_00248;product=ABC transporter ATP-binding protein uup
NZ_CP015367.1	Prodigal:002006	CDS	245664	245849	.	-	0	ID=ENLEDKPG_00249;inference=ab initio prediction:Prodigal:002006;locus_tag=ENLEDKPG_00249;product=hypothetical protein
NZ_CP015367.1	Prodigal:002006	CDS	246054	247553	.	+	0	ID=ENLEDKPG_00250;eC_number=3.4.17.19;db_xref=COG:COG2317;inference=ab initio prediction:Prodigal:002006,similar to AA sequence:UniProtKB:Q5SLM3;locus_tag=ENLEDKPG_00250;product=Thermostable carboxypeptidase 1
NZ_CP015367.1	Prodigal:002006	CDS	247593	251069	.	-	0	ID=ENLEDKPG_00251;inference=ab initio prediction:Prodigal:002006;locus_tag=ENLEDKPG_00251;product=hypothetical protein
NZ_CP015367.1	Prodigal:002006	CDS	251092	252330	.	-	0	ID=ENLEDKPG_00252;eC_number=3.1.4.53;Name=cpdA_1;gene=cpdA_1;inference=ab initio prediction:Prodigal:002006,protein motif:HAMAP:MF_00905;locus_tag=ENLEDKPG_00252;product=3'%2C5'-cyclic adenosine monophosphate phosphodiesterase CpdA
NZ_CP015367.1	Prodigal:002006	CDS	252579	253385	.	+	0	ID=ENLEDKPG_00253;inference=ab initio prediction:Prodigal:002006;locus_tag=ENLEDKPG_00253;product=hypothetical protein
NZ_CP015367.1	Prodigal:002006	CDS	253303	254772	.	-	0	ID=ENLEDKPG_00254;eC_number=2.7.8.-;Name=clsA;db_xref=COG:COG1502;gene=clsA;inference=ab initio prediction:Prodigal:002006,similar to AA sequence:UniProtKB:P71040;locus_tag=ENLEDKPG_00254;product=Major cardiolipin synthase ClsA
NZ_CP015367.1	Prodigal:002006	CDS	254806	255117	.	-	0	ID=ENLEDKPG_00255;inference=ab initio prediction:Prodigal:002006;locus_tag=ENLEDKPG_00255;product=hypothetical protein
NZ_CP015367.1	Prodigal:002006	CDS	255255	256064	.	-	0	ID=ENLEDKPG_00256;eC_number=4.2.1.17;Name=dpgD;gene=dpgD;inference=ab initio prediction:Prodigal:002006,similar to AA sequence:UniProtKB:G4V4T7;locus_tag=ENLEDKPG_00256;product=Enoyl-CoA-hydratase
NZ_CP015367.1	Prodigal:002006	CDS	256241	256711	.	-	0	ID=ENLEDKPG_00257;inference=ab initio prediction:Prodigal:002006;locus_tag=ENLEDKPG_00257;product=hypothetical protein
NZ_CP015367.1	Prodigal:002006	CDS	256985	257410	.	+	0	ID=ENLEDKPG_00258;inference=ab initio prediction:Prodigal:002006;locus_tag=ENLEDKPG_00258;product=hypothetical protein
NZ_CP015367.1	Prodigal:002006	CDS	257426	258115	.	-	0	ID=ENLEDKPG_00259;eC_number=3.2.2.27;Name=ung;gene=ung;inference=ab initio prediction:Prodigal:002006,similar to AA sequence:UniProtKB:Q6GJ88;locus_tag=ENLEDKPG_00259;product=Uracil-DNA glycosylase
NZ_CP015367.1	Prodigal:002006	CDS	258400	259482	.	+	0	ID=ENLEDKPG_00260;eC_number=4.99.1.1;Name=hemH;db_xref=COG:COG0276;gene=hemH;inference=ab initio prediction:Prodigal:002006,similar to AA sequence:UniProtKB:P23871;locus_tag=ENLEDKPG_00260;product=Ferrochelatase
NZ_CP015367.1	Prodigal:002006	CDS	259576	259734	.	+	0	ID=ENLEDKPG_00261;inference=ab initio prediction:Prodigal:002006;locus_tag=ENLEDKPG_00261;product=hypothetical protein
NZ_CP015367.1	Prodigal:002006	CDS	260029	260946	.	-	0	ID=ENLEDKPG_00262;eC_number=5.2.1.8;db_xref=COG:COG0760;inference=ab initio prediction:Prodigal:002006,similar to AA sequence:UniProtKB:P56112;locus_tag=ENLEDKPG_00262;product=Putative peptidyl-prolyl cis-trans isomerase
NZ_CP015367.1	Prodigal:002006	CDS	261208	264102	.	+	0	ID=ENLEDKPG_00263;Name=secA;db_xref=COG:COG0653;gene=secA;inference=ab initio prediction:Prodigal:002006,similar to AA sequence:UniProtKB:P52966;locus_tag=ENLEDKPG_00263;product=Protein translocase subunit SecA
NZ_CP015367.1	Prodigal:002006	CDS	264110	264781	.	+	0	ID=ENLEDKPG_00264;eC_number=6.3.3.3;Name=bioD;gene=bioD;inference=ab initio prediction:Prodigal:002006,protein motif:HAMAP:MF_00336;locus_tag=ENLEDKPG_00264;product=ATP-dependent dethiobiotin synthetase BioD
NZ_CP015367.1	Prodigal:002006	CDS	264908	266851	.	+	0	ID=ENLEDKPG_00265;Name=kup_1;gene=kup_1;inference=ab initio prediction:Prodigal:002006,protein motif:HAMAP:MF_01522;locus_tag=ENLEDKPG_00265;product=Low affinity potassium transport system protein kup
NZ_CP015367.1	Prodigal:002006	CDS	267159	267563	.	+	0	ID=ENLEDKPG_00266;inference=ab initio prediction:Prodigal:002006;locus_tag=ENLEDKPG_00266;product=hypothetical protein
NZ_CP015367.1	Prodigal:002006	CDS	267723	269123	.	+	0	ID=ENLEDKPG_00267;eC_number=3.3.1.1;Name=ahcY;gene=ahcY;inference=ab initio prediction:Prodigal:002006,similar to AA sequence:UniProtKB:A0A087WNH6;locus_tag=ENLEDKPG_00267;product=Adenosylhomocysteinase
NZ_CP015367.1	Prodigal:002006	CDS	269499	272093	.	+	0	ID=ENLEDKPG_00268;eC_number=2.7.13.3;Name=rcsC_1;gene=rcsC_1;inference=ab initio prediction:Prodigal:002006,protein motif:HAMAP:MF_00979;locus_tag=ENLEDKPG_00268;product=Sensor histidine kinase RcsC
NZ_CP015367.1	Prodigal:002006	CDS	272131	273363	.	+	0	ID=ENLEDKPG_00269;Name=entS_1;gene=entS_1;inference=ab initio prediction:Prodigal:002006,protein motif:HAMAP:MF_01436;locus_tag=ENLEDKPG_00269;product=Enterobactin exporter EntS
NZ_CP015367.1	Prodigal:002006	CDS	273574	274911	.	-	0	ID=ENLEDKPG_00270;Name=tolB;db_xref=COG:COG0823;gene=tolB;inference=ab initio prediction:Prodigal:002006,similar to AA sequence:UniProtKB:Q83F59;locus_tag=ENLEDKPG_00270;product=Tol-Pal system protein TolB
NZ_CP015367.1	Prodigal:002006	CDS	274978	276306	.	-	0	ID=ENLEDKPG_00271;inference=ab initio prediction:Prodigal:002006;locus_tag=ENLEDKPG_00271;product=hypothetical protein
NZ_CP015367.1	Prodigal:002006	CDS	276316	276762	.	-	0	ID=ENLEDKPG_00272;Name=exbD_1;db_xref=COG:COG0848;gene=exbD_1;inference=ab initio prediction:Prodigal:002006,similar to AA sequence:UniProtKB:P0ABV2;locus_tag=ENLEDKPG_00272;product=Biopolymer transport protein ExbD
NZ_CP015367.1	Prodigal:002006	CDS	276790	277506	.	-	0	ID=ENLEDKPG_00273;Name=tolQ;db_xref=COG:COG0811;gene=tolQ;inference=ab initio prediction:Prodigal:002006,similar to AA sequence:UniProtKB:P0ABU9;locus_tag=ENLEDKPG_00273;product=Tol-Pal system protein TolQ
NZ_CP015367.1	Prodigal:002006	CDS	277816	278604	.	+	0	ID=ENLEDKPG_00274;eC_number=4.1.3.39;Name=bphF;gene=bphF;inference=ab initio prediction:Prodigal:002006,similar to AA sequence:UniProtKB:O05151;locus_tag=ENLEDKPG_00274;product=4-hydroxy-2-oxovalerate aldolase
NZ_CP015367.1	Prodigal:002006	CDS	278710	279162	.	-	0	ID=ENLEDKPG_00275;eC_number=3.1.2.28;inference=ab initio prediction:Prodigal:002006,protein motif:HAMAP:MF_02101;locus_tag=ENLEDKPG_00275;product=1%2C4-dihydroxy-2-naphthoyl-CoA hydrolase
NZ_CP015367.1	Prodigal:002006	CDS	279253	279978	.	-	0	ID=ENLEDKPG_00276;inference=ab initio prediction:Prodigal:002006;locus_tag=ENLEDKPG_00276;product=hypothetical protein
NZ_CP015367.1	Prodigal:002006	CDS	280347	281402	.	-	0	ID=ENLEDKPG_00277;eC_number=3.6.4.12;Name=ruvB_1;db_xref=COG:COG2255;gene=ruvB_1;inference=ab initio prediction:Prodigal:002006,similar to AA sequence:UniProtKB:Q51426;locus_tag=ENLEDKPG_00277;product=Holliday junction ATP-dependent DNA helicase RuvB
NZ_CP015367.1	Prodigal:002006	CDS	281638	281868	.	+	0	ID=ENLEDKPG_00278;inference=ab initio prediction:Prodigal:002006;locus_tag=ENLEDKPG_00278;product=hypothetical protein
NZ_CP015367.1	Prodigal:002006	CDS	282017	282406	.	+	0	ID=ENLEDKPG_00279;inference=ab initio prediction:Prodigal:002006;locus_tag=ENLEDKPG_00279;product=hypothetical protein
NZ_CP015367.1	Prodigal:002006	CDS	282378	282734	.	-	0	ID=ENLEDKPG_00280;inference=ab initio prediction:Prodigal:002006;locus_tag=ENLEDKPG_00280;product=hypothetical protein
NZ_CP015367.1	Prodigal:002006	CDS	282808	283704	.	+	0	ID=ENLEDKPG_00281;inference=ab initio prediction:Prodigal:002006;locus_tag=ENLEDKPG_00281;product=hypothetical protein
NZ_CP015367.1	Prodigal:002006	CDS	283917	284603	.	+	0	ID=ENLEDKPG_00282;Name=rcsB;gene=rcsB;inference=ab initio prediction:Prodigal:002006,protein motif:HAMAP:MF_00981;locus_tag=ENLEDKPG_00282;product=Transcriptional regulatory protein RcsB
NZ_CP015367.1	Prodigal:002006	CDS	284639	285892	.	-	0	ID=ENLEDKPG_00283;inference=ab initio prediction:Prodigal:002006;locus_tag=ENLEDKPG_00283;product=hypothetical protein
NZ_CP015367.1	Prodigal:002006	CDS	286029	287192	.	+	0	ID=ENLEDKPG_00284;eC_number=2.4.1.290;Name=pglA;gene=pglA;inference=ab initio prediction:Prodigal:002006,similar to AA sequence:UniProtKB:Q0P9C9;locus_tag=ENLEDKPG_00284;product=N%2CN'-diacetylbacillosaminyl-diphospho-undecaprenol alpha-1%2C3-N-acetylgalactosaminyltransferase
NZ_CP015367.1	Prodigal:002006	CDS	287195	287854	.	+	0	ID=ENLEDKPG_00285;inference=ab initio prediction:Prodigal:002006;locus_tag=ENLEDKPG_00285;product=hypothetical protein
NZ_CP015367.1	Prodigal:002006	CDS	288018	288605	.	+	0	ID=ENLEDKPG_00286;eC_number=1.5.1.42;Name=sfnF_1;db_xref=COG:COG0431;gene=sfnF_1;inference=ab initio prediction:Prodigal:002006,similar to AA sequence:UniProtKB:Q3K9A2;locus_tag=ENLEDKPG_00286;product=NADH-dependent FMN reductase SfnF
NZ_CP015367.1	Prodigal:002006	CDS	288673	289287	.	+	0	ID=ENLEDKPG_00287;Name=yceJ_1;db_xref=COG:COG3038;gene=yceJ_1;inference=ab initio prediction:Prodigal:002006,similar to AA sequence:UniProtKB:P75925;locus_tag=ENLEDKPG_00287;product=Cytochrome b561
NZ_CP015367.1	Prodigal:002006	CDS	289339	290226	.	-	0	ID=ENLEDKPG_00288;inference=ab initio prediction:Prodigal:002006;locus_tag=ENLEDKPG_00288;product=hypothetical protein
NZ_CP015367.1	Prodigal:002006	CDS	290223	291194	.	-	0	ID=ENLEDKPG_00289;eC_number=1.1.1.215;db_xref=COG:COG1052;inference=ab initio prediction:Prodigal:002006,similar to AA sequence:UniProtKB:Q5FTU6;locus_tag=ENLEDKPG_00289;product=2-ketogluconate reductase
NZ_CP015367.1	Prodigal:002006	CDS	291437	292849	.	+	0	ID=ENLEDKPG_00290;eC_number=4.2.1.33;Name=leuC1;db_xref=COG:COG0065;gene=leuC1;inference=ab initio prediction:Prodigal:002006,similar to AA sequence:UniProtKB:P15717;locus_tag=ENLEDKPG_00290;product=3-isopropylmalate dehydratase large subunit 1
NZ_CP015367.1	Aragorn:001002	tRNA	292917	293001	.	+	.	ID=ENLEDKPG_00291;inference=COORDINATES:profile:Aragorn:001002;locus_tag=ENLEDKPG_00291;product=tRNA-Leu(cag)
NZ_CP015367.1	Prodigal:002006	CDS	293825	296506	.	-	0	ID=ENLEDKPG_00292;inference=ab initio prediction:Prodigal:002006;locus_tag=ENLEDKPG_00292;product=hypothetical protein
NZ_CP015367.1	Prodigal:002006	CDS	296859	297161	.	+	0	ID=ENLEDKPG_00293;inference=ab initio prediction:Prodigal:002006;locus_tag=ENLEDKPG_00293;product=hypothetical protein
NZ_CP015367.1	Prodigal:002006	CDS	297351	297506	.	+	0	ID=ENLEDKPG_00294;inference=ab initio prediction:Prodigal:002006;locus_tag=ENLEDKPG_00294;product=hypothetical protein
NZ_CP015367.1	Prodigal:002006	CDS	298508	298897	.	-	0	ID=ENLEDKPG_00295;inference=ab initio prediction:Prodigal:002006;locus_tag=ENLEDKPG_00295;product=hypothetical protein
NZ_CP015367.1	Prodigal:002006	CDS	299057	299671	.	+	0	ID=ENLEDKPG_00296;inference=ab initio prediction:Prodigal:002006;locus_tag=ENLEDKPG_00296;product=hypothetical protein
NZ_CP015367.1	Prodigal:002006	CDS	300322	300513	.	-	0	ID=ENLEDKPG_00297;inference=ab initio prediction:Prodigal:002006;locus_tag=ENLEDKPG_00297;product=hypothetical protein
NZ_CP015367.1	Prodigal:002006	CDS	300510	301682	.	-	0	ID=ENLEDKPG_00298;inference=ab initio prediction:Prodigal:002006;locus_tag=ENLEDKPG_00298;product=hypothetical protein
NZ_CP015367.1	Prodigal:002006	CDS	301725	303962	.	-	0	ID=ENLEDKPG_00299;Name=fhuA_1;db_xref=COG:COG1629;gene=fhuA_1;inference=ab initio prediction:Prodigal:002006,similar to AA sequence:UniProtKB:P06971;locus_tag=ENLEDKPG_00299;product=Ferrichrome outer membrane transporter/phage receptor
NZ_CP015367.1	Prodigal:002006	CDS	304656	305711	.	+	0	ID=ENLEDKPG_00300;inference=ab initio prediction:Prodigal:002006;locus_tag=ENLEDKPG_00300;product=hypothetical protein
NZ_CP015367.1	Prodigal:002006	CDS	305824	306900	.	-	0	ID=ENLEDKPG_00301;eC_number=1.1.1.93;Name=ttuC;gene=ttuC;inference=ab initio prediction:Prodigal:002006,similar to AA sequence:UniProtKB:Q44471;locus_tag=ENLEDKPG_00301;product=putative tartrate dehydrogenase/decarboxylase TtuC
NZ_CP015367.1	Prodigal:002006	CDS	307157	307891	.	+	0	ID=ENLEDKPG_00302;Name=ompR_1;gene=ompR_1;inference=ab initio prediction:Prodigal:002006,similar to AA sequence:UniProtKB:P0AA16;locus_tag=ENLEDKPG_00302;product=Transcriptional regulatory protein OmpR
NZ_CP015367.1	Prodigal:002006	CDS	307891	309264	.	+	0	ID=ENLEDKPG_00303;eC_number=2.7.-.-;Name=sasA_2;gene=sasA_2;inference=ab initio prediction:Prodigal:002006,protein motif:HAMAP:MF_01837;locus_tag=ENLEDKPG_00303;product=Adaptive-response sensory-kinase SasA
NZ_CP015367.1	Prodigal:002006	CDS	309449	309712	.	+	0	ID=ENLEDKPG_00304;inference=ab initio prediction:Prodigal:002006;locus_tag=ENLEDKPG_00304;product=hypothetical protein
NZ_CP015367.1	Prodigal:002006	CDS	309782	310129	.	+	0	ID=ENLEDKPG_00305;inference=ab initio prediction:Prodigal:002006;locus_tag=ENLEDKPG_00305;product=hypothetical protein
NZ_CP015367.1	Prodigal:002006	CDS	310187	311173	.	-	0	ID=ENLEDKPG_00306;inference=ab initio prediction:Prodigal:002006;locus_tag=ENLEDKPG_00306;product=hypothetical protein
NZ_CP015367.1	Prodigal:002006	CDS	311189	311830	.	-	0	ID=ENLEDKPG_00307;inference=ab initio prediction:Prodigal:002006;locus_tag=ENLEDKPG_00307;product=hypothetical protein
NZ_CP015367.1	Prodigal:002006	CDS	311966	312223	.	-	0	ID=ENLEDKPG_00308;inference=ab initio prediction:Prodigal:002006;locus_tag=ENLEDKPG_00308;product=hypothetical protein
NZ_CP015367.1	Prodigal:002006	CDS	312330	312542	.	-	0	ID=ENLEDKPG_00309;inference=ab initio prediction:Prodigal:002006;locus_tag=ENLEDKPG_00309;product=hypothetical protein
NZ_CP015367.1	Prodigal:002006	CDS	313025	313222	.	+	0	ID=ENLEDKPG_00310;inference=ab initio prediction:Prodigal:002006;locus_tag=ENLEDKPG_00310;product=hypothetical protein
NZ_CP015367.1	Prodigal:002006	CDS	313345	314205	.	-	0	ID=ENLEDKPG_00311;eC_number=5.1.1.3;Name=murI;db_xref=COG:COG0796;gene=murI;inference=ab initio prediction:Prodigal:002006,similar to AA sequence:UniProtKB:P22634;locus_tag=ENLEDKPG_00311;product=Glutamate racemase
NZ_CP015367.1	Prodigal:002006	CDS	314484	315752	.	+	0	ID=ENLEDKPG_00312;eC_number=1.14.99.50;Name=egtB_1;gene=egtB_1;inference=ab initio prediction:Prodigal:002006,similar to AA sequence:UniProtKB:G7CFI3;locus_tag=ENLEDKPG_00312;product=Hercynine oxygenase
NZ_CP015367.1	Prodigal:002006	CDS	315771	316745	.	+	0	ID=ENLEDKPG_00313;eC_number=2.1.1.44;Name=egtD;db_xref=COG:COG4301;gene=egtD;inference=ab initio prediction:Prodigal:002006,similar to AA sequence:UniProtKB:A0R5M8;locus_tag=ENLEDKPG_00313;product=Histidine N-alpha-methyltransferase
NZ_CP015367.1	Prodigal:002006	CDS	316767	317831	.	+	0	ID=ENLEDKPG_00314;inference=ab initio prediction:Prodigal:002006;locus_tag=ENLEDKPG_00314;product=hypothetical protein
NZ_CP015367.1	Prodigal:002006	CDS	317883	319202	.	-	0	ID=ENLEDKPG_00315;inference=ab initio prediction:Prodigal:002006;locus_tag=ENLEDKPG_00315;product=hypothetical protein
NZ_CP015367.1	Prodigal:002006	CDS	319243	319527	.	-	0	ID=ENLEDKPG_00316;inference=ab initio prediction:Prodigal:002006;locus_tag=ENLEDKPG_00316;product=hypothetical protein
NZ_CP015367.1	Prodigal:002006	CDS	319619	322108	.	-	0	ID=ENLEDKPG_00317;Name=clpA;db_xref=COG:COG0542;gene=clpA;inference=ab initio prediction:Prodigal:002006,similar to AA sequence:UniProtKB:P0ABH9;locus_tag=ENLEDKPG_00317;product=ATP-dependent Clp protease ATP-binding subunit ClpA
NZ_CP015367.1	Prodigal:002006	CDS	322146	322532	.	-	0	ID=ENLEDKPG_00318;Name=clpS;db_xref=COG:COG2127;gene=clpS;inference=ab initio prediction:Prodigal:002006,similar to AA sequence:UniProtKB:Q9A5I0;locus_tag=ENLEDKPG_00318;product=ATP-dependent Clp protease adapter protein ClpS
NZ_CP015367.1	Prodigal:002006	CDS	322722	323069	.	-	0	ID=ENLEDKPG_00319;inference=ab initio prediction:Prodigal:002006;locus_tag=ENLEDKPG_00319;product=hypothetical protein
NZ_CP015367.1	Prodigal:002006	CDS	323408	324877	.	+	0	ID=ENLEDKPG_00320;inference=ab initio prediction:Prodigal:002006;locus_tag=ENLEDKPG_00320;product=hypothetical protein
NZ_CP015367.1	Prodigal:002006	CDS	324982	325752	.	-	0	ID=ENLEDKPG_00321;Name=dnaJ_1;gene=dnaJ_1;inference=ab initio prediction:Prodigal:002006,protein motif:HAMAP:MF_01152;locus_tag=ENLEDKPG_00321;product=Chaperone protein DnaJ
NZ_CP015367.1	Prodigal:002006	CDS	325756	326004	.	-	0	ID=ENLEDKPG_00322;inference=ab initio prediction:Prodigal:002006;locus_tag=ENLEDKPG_00322;product=hypothetical protein
NZ_CP015367.1	Prodigal:002006	CDS	326001	327131	.	-	0	ID=ENLEDKPG_00323;inference=ab initio prediction:Prodigal:002006;locus_tag=ENLEDKPG_00323;product=hypothetical protein
NZ_CP015367.1	Prodigal:002006	CDS	327546	327761	.	+	0	ID=ENLEDKPG_00324;inference=ab initio prediction:Prodigal:002006;locus_tag=ENLEDKPG_00324;product=hypothetical protein
NZ_CP015367.1	Prodigal:002006	CDS	327992	331429	.	-	0	ID=ENLEDKPG_00325;Name=smc_1;gene=smc_1;inference=ab initio prediction:Prodigal:002006,protein motif:HAMAP:MF_01894;locus_tag=ENLEDKPG_00325;product=Chromosome partition protein Smc
NZ_CP015367.1	Prodigal:002006	CDS	331606	333282	.	+	0	ID=ENLEDKPG_00326;inference=ab initio prediction:Prodigal:002006;locus_tag=ENLEDKPG_00326;product=hypothetical protein
NZ_CP015367.1	Prodigal:002006	CDS	333449	334075	.	-	0	ID=ENLEDKPG_00327;inference=ab initio prediction:Prodigal:002006;locus_tag=ENLEDKPG_00327;product=hypothetical protein
NZ_CP015367.1	Prodigal:002006	CDS	334068	335438	.	-	0	ID=ENLEDKPG_00328;inference=ab initio prediction:Prodigal:002006;locus_tag=ENLEDKPG_00328;product=hypothetical protein
NZ_CP015367.1	Prodigal:002006	CDS	335476	335892	.	-	0	ID=ENLEDKPG_00329;inference=ab initio prediction:Prodigal:002006;locus_tag=ENLEDKPG_00329;product=hypothetical protein
NZ_CP015367.1	Prodigal:002006	CDS	336000	338099	.	-	0	ID=ENLEDKPG_00330;inference=ab initio prediction:Prodigal:002006;locus_tag=ENLEDKPG_00330;product=hypothetical protein
NZ_CP015367.1	Prodigal:002006	CDS	338426	339649	.	-	0	ID=ENLEDKPG_00331;Name=coaBC;db_xref=COG:COG0452;gene=coaBC;inference=ab initio prediction:Prodigal:002006,similar to AA sequence:UniProtKB:P0ABQ0;locus_tag=ENLEDKPG_00331;product=Coenzyme A biosynthesis bifunctional protein CoaBC
NZ_CP015367.1	Prodigal:002006	CDS	339693	340415	.	-	0	ID=ENLEDKPG_00332;eC_number=2.5.1.31;Name=uppS;db_xref=COG:COG0020;gene=uppS;inference=ab initio prediction:Prodigal:002006,similar to AA sequence:UniProtKB:Q88VJ8;locus_tag=ENLEDKPG_00332;product=Ditrans%2Cpolycis-undecaprenyl-diphosphate synthase ((2E%2C6E)-farnesyl-diphosphate specific)
NZ_CP015367.1	Prodigal:002006	CDS	340493	340882	.	-	0	ID=ENLEDKPG_00333;inference=ab initio prediction:Prodigal:002006;locus_tag=ENLEDKPG_00333;product=hypothetical protein
NZ_CP015367.1	Prodigal:002006	CDS	340869	341486	.	-	0	ID=ENLEDKPG_00334;inference=ab initio prediction:Prodigal:002006;locus_tag=ENLEDKPG_00334;product=hypothetical protein
NZ_CP015367.1	Prodigal:002006	CDS	341791	344553	.	+	0	ID=ENLEDKPG_00335;Name=uvrB;gene=uvrB;inference=ab initio prediction:Prodigal:002006,protein motif:HAMAP:MF_00204;locus_tag=ENLEDKPG_00335;product=UvrABC system protein B
NZ_CP015367.1	Prodigal:002006	CDS	344569	344781	.	-	0	ID=ENLEDKPG_00336;inference=ab initio prediction:Prodigal:002006;locus_tag=ENLEDKPG_00336;product=hypothetical protein
NZ_CP015367.1	Prodigal:002006	CDS	344918	345451	.	+	0	ID=ENLEDKPG_00337;inference=ab initio prediction:Prodigal:002006;locus_tag=ENLEDKPG_00337;product=hypothetical protein
NZ_CP015367.1	Prodigal:002006	CDS	345512	347269	.	+	0	ID=ENLEDKPG_00338;eC_number=1.1.9.1;Name=qbdA;gene=qbdA;inference=ab initio prediction:Prodigal:002006,similar to AA sequence:UniProtKB:Q8GR64;locus_tag=ENLEDKPG_00338;product=Quinohemoprotein alcohol dehydrogenase ADH IIB
NZ_CP015367.1	Prodigal:002006	CDS	347322	347753	.	+	0	ID=ENLEDKPG_00339;eC_number=3.1.2.-;db_xref=COG:COG1607;inference=ab initio prediction:Prodigal:002006,similar to AA sequence:UniProtKB:P44886;locus_tag=ENLEDKPG_00339;product=putative acyl-CoA thioester hydrolase
NZ_CP015367.1	Prodigal:002006	CDS	348347	349672	.	-	0	ID=ENLEDKPG_00340;inference=ab initio prediction:Prodigal:002006;locus_tag=ENLEDKPG_00340;product=hypothetical protein
NZ_CP015367.1	Prodigal:002006	CDS	349799	350701	.	-	0	ID=ENLEDKPG_00341;eC_number=3.1.1.-;Name=aes_2;gene=aes_2;inference=ab initio prediction:Prodigal:002006,protein motif:HAMAP:MF_01958;locus_tag=ENLEDKPG_00341;product=Acetyl esterase
NZ_CP015367.1	Prodigal:002006	CDS	350785	351717	.	-	0	ID=ENLEDKPG_00342;inference=ab initio prediction:Prodigal:002006;locus_tag=ENLEDKPG_00342;product=hypothetical protein
NZ_CP015367.1	Prodigal:002006	CDS	351871	352470	.	+	0	ID=ENLEDKPG_00343;eC_number=3.5.2.19;Name=sttH;gene=sttH;inference=ab initio prediction:Prodigal:002006,similar to AA sequence:UniProtKB:Q1MW86;locus_tag=ENLEDKPG_00343;product=Streptothricin hydrolase
NZ_CP015367.1	Prodigal:002006	CDS	352551	353849	.	-	0	ID=ENLEDKPG_00344;inference=ab initio prediction:Prodigal:002006;locus_tag=ENLEDKPG_00344;product=hypothetical protein
NZ_CP015367.1	Prodigal:002006	CDS	353853	354044	.	-	0	ID=ENLEDKPG_00345;inference=ab initio prediction:Prodigal:002006;locus_tag=ENLEDKPG_00345;product=hypothetical protein
NZ_CP015367.1	Prodigal:002006	CDS	354057	355280	.	-	0	ID=ENLEDKPG_00346;eC_number=5.4.2.7;Name=deoB;db_xref=COG:COG1015;gene=deoB;inference=ab initio prediction:Prodigal:002006,similar to AA sequence:UniProtKB:P0A6K6;locus_tag=ENLEDKPG_00346;product=Phosphopentomutase
NZ_CP015367.1	Prodigal:002006	CDS	355283	356920	.	-	0	ID=ENLEDKPG_00347;Name=yejF;db_xref=COG:COG4172;gene=yejF;inference=ab initio prediction:Prodigal:002006,similar to AA sequence:UniProtKB:P33916;locus_tag=ENLEDKPG_00347;product=putative ABC transporter ATP-binding protein YejF
NZ_CP015367.1	Prodigal:002006	CDS	357043	357903	.	-	0	ID=ENLEDKPG_00348;inference=ab initio prediction:Prodigal:002006;locus_tag=ENLEDKPG_00348;product=hypothetical protein
NZ_CP015367.1	Prodigal:002006	CDS	357900	358400	.	-	0	ID=ENLEDKPG_00349;inference=ab initio prediction:Prodigal:002006;locus_tag=ENLEDKPG_00349;product=hypothetical protein
NZ_CP015367.1	Prodigal:002006	CDS	358420	359634	.	-	0	ID=ENLEDKPG_00350;inference=ab initio prediction:Prodigal:002006;locus_tag=ENLEDKPG_00350;product=hypothetical protein
NZ_CP015367.1	Prodigal:002006	CDS	359702	360250	.	-	0	ID=ENLEDKPG_00351;inference=ab initio prediction:Prodigal:002006;locus_tag=ENLEDKPG_00351;product=hypothetical protein
NZ_CP015367.1	Prodigal:002006	CDS	360506	361246	.	+	0	ID=ENLEDKPG_00352;Name=flgG_1;db_xref=COG:COG4786;gene=flgG_1;inference=ab initio prediction:Prodigal:002006,similar to AA sequence:UniProtKB:P0A1J3;locus_tag=ENLEDKPG_00352;product=Flagellar basal-body rod protein FlgG
NZ_CP015367.1	Prodigal:002006	CDS	361261	362052	.	+	0	ID=ENLEDKPG_00353;Name=flgG_2;db_xref=COG:COG4786;gene=flgG_2;inference=ab initio prediction:Prodigal:002006,similar to AA sequence:UniProtKB:P0A1J3;locus_tag=ENLEDKPG_00353;product=Flagellar basal-body rod protein FlgG
NZ_CP015367.1	Prodigal:002006	CDS	362087	363238	.	+	0	ID=ENLEDKPG_00354;inference=ab initio prediction:Prodigal:002006;locus_tag=ENLEDKPG_00354;product=hypothetical protein
NZ_CP015367.1	Prodigal:002006	CDS	363275	364024	.	+	0	ID=ENLEDKPG_00355;Name=flgH_1;gene=flgH_1;inference=ab initio prediction:Prodigal:002006,protein motif:HAMAP:MF_00415;locus_tag=ENLEDKPG_00355;product=Flagellar L-ring protein
NZ_CP015367.1	Prodigal:002006	CDS	364031	365341	.	-	0	ID=ENLEDKPG_00356;eC_number=1.1.99.28;Name=gfo;gene=gfo;inference=ab initio prediction:Prodigal:002006,similar to AA sequence:UniProtKB:Q07982;locus_tag=ENLEDKPG_00356;product=Glucose--fructose oxidoreductase
NZ_CP015367.1	Prodigal:002006	CDS	365425	365793	.	-	0	ID=ENLEDKPG_00357;inference=ab initio prediction:Prodigal:002006;locus_tag=ENLEDKPG_00357;product=hypothetical protein
NZ_CP015367.1	Prodigal:002006	CDS	365896	366654	.	-	0	ID=ENLEDKPG_00358;inference=ab initio prediction:Prodigal:002006;locus_tag=ENLEDKPG_00358;product=hypothetical protein
NZ_CP015367.1	Prodigal:002006	CDS	366686	367204	.	-	0	ID=ENLEDKPG_00359;inference=ab initio prediction:Prodigal:002006;locus_tag=ENLEDKPG_00359;product=hypothetical protein
NZ_CP015367.1	Prodigal:002006	CDS	367231	368346	.	-	0	ID=ENLEDKPG_00360;eC_number=4.1.99.14;Name=splB;db_xref=COG:COG1533;gene=splB;inference=ab initio prediction:Prodigal:002006,similar to AA sequence:UniProtKB:P37956;locus_tag=ENLEDKPG_00360;product=Spore photoproduct lyase
NZ_CP015367.1	Prodigal:002006	CDS	368494	369378	.	+	0	ID=ENLEDKPG_00361;inference=ab initio prediction:Prodigal:002006;locus_tag=ENLEDKPG_00361;product=hypothetical protein
NZ_CP015367.1	Prodigal:002006	CDS	369372	369596	.	-	0	ID=ENLEDKPG_00362;inference=ab initio prediction:Prodigal:002006;locus_tag=ENLEDKPG_00362;product=hypothetical protein
NZ_CP015367.1	Prodigal:002006	CDS	369861	370838	.	+	0	ID=ENLEDKPG_00363;eC_number=1.8.5.7;Name=yqjG;db_xref=COG:COG0435;gene=yqjG;inference=ab initio prediction:Prodigal:002006,similar to AA sequence:UniProtKB:P42620;locus_tag=ENLEDKPG_00363;product=Glutathionyl-hydroquinone reductase YqjG
NZ_CP015367.1	Prodigal:002006	CDS	370961	371428	.	+	0	ID=ENLEDKPG_00364;inference=ab initio prediction:Prodigal:002006;locus_tag=ENLEDKPG_00364;product=hypothetical protein
NZ_CP015367.1	Prodigal:002006	CDS	371511	372425	.	+	0	ID=ENLEDKPG_00365;Name=cnoX;db_xref=COG:COG3118;gene=cnoX;inference=ab initio prediction:Prodigal:002006,similar to AA sequence:UniProtKB:P77395;locus_tag=ENLEDKPG_00365;product=Chaperedoxin
NZ_CP015367.1	Prodigal:002006	CDS	372475	373140	.	+	0	ID=ENLEDKPG_00366;eC_number=3.4.21.53;Name=lon2;db_xref=COG:COG0466;gene=lon2;inference=ab initio prediction:Prodigal:002006,similar to AA sequence:UniProtKB:P36774;locus_tag=ENLEDKPG_00366;product=Lon protease 2
NZ_CP015367.1	Prodigal:002006	CDS	373153	373359	.	+	0	ID=ENLEDKPG_00367;inference=ab initio prediction:Prodigal:002006,similar to AA sequence:UniProtKB:A1IQS5;locus_tag=ENLEDKPG_00367;note=UPF0434 protein NMA0874;product=hypothetical protein
NZ_CP015367.1	Prodigal:002006	CDS	373656	374105	.	+	0	ID=ENLEDKPG_00368;inference=ab initio prediction:Prodigal:002006;locus_tag=ENLEDKPG_00368;product=hypothetical protein
NZ_CP015367.1	Prodigal:002006	CDS	374112	374474	.	-	0	ID=ENLEDKPG_00369;inference=ab initio prediction:Prodigal:002006;locus_tag=ENLEDKPG_00369;product=hypothetical protein
NZ_CP015367.1	Prodigal:002006	CDS	374549	376738	.	-	0	ID=ENLEDKPG_00370;eC_number=3.6.4.-;Name=priA_1;db_xref=COG:COG1198;gene=priA_1;inference=ab initio prediction:Prodigal:002006,similar to AA sequence:UniProtKB:P17888;locus_tag=ENLEDKPG_00370;product=Primosomal protein N'
NZ_CP015367.1	Prodigal:002006	CDS	376804	377970	.	-	0	ID=ENLEDKPG_00371;Name=hcaT_1;gene=hcaT_1;inference=ab initio prediction:Prodigal:002006,similar to AA sequence:UniProtKB:Q47142;locus_tag=ENLEDKPG_00371;product=putative 3-phenylpropionic acid transporter
NZ_CP015367.1	Prodigal:002006	CDS	378008	378265	.	-	0	ID=ENLEDKPG_00372;inference=ab initio prediction:Prodigal:002006;locus_tag=ENLEDKPG_00372;product=hypothetical protein
NZ_CP015367.1	Prodigal:002006	CDS	378416	379531	.	-	0	ID=ENLEDKPG_00373;eC_number=3.1.1.-;Name=aes_3;gene=aes_3;inference=ab initio prediction:Prodigal:002006,protein motif:HAMAP:MF_01958;locus_tag=ENLEDKPG_00373;product=Acetyl esterase
NZ_CP015367.1	Prodigal:002006	CDS	379656	380936	.	-	0	ID=ENLEDKPG_00374;inference=ab initio prediction:Prodigal:002006;locus_tag=ENLEDKPG_00374;product=hypothetical protein
NZ_CP015367.1	Prodigal:002006	CDS	380958	381356	.	-	0	ID=ENLEDKPG_00375;inference=ab initio prediction:Prodigal:002006;locus_tag=ENLEDKPG_00375;product=hypothetical protein
NZ_CP015367.1	Prodigal:002006	CDS	381687	383138	.	+	0	ID=ENLEDKPG_00376;inference=ab initio prediction:Prodigal:002006;locus_tag=ENLEDKPG_00376;product=hypothetical protein
NZ_CP015367.1	Prodigal:002006	CDS	383199	384521	.	+	0	ID=ENLEDKPG_00377;inference=ab initio prediction:Prodigal:002006,similar to AA sequence:UniProtKB:P37908;locus_tag=ENLEDKPG_00377;note=UPF0053 inner membrane protein YfjD;product=hypothetical protein
NZ_CP015367.1	Prodigal:002006	CDS	384741	386129	.	-	0	ID=ENLEDKPG_00378;eC_number=2.6.1.113;Name=spuC;db_xref=COG:COG0161;gene=spuC;inference=ab initio prediction:Prodigal:002006,similar to AA sequence:UniProtKB:Q9I6J2;locus_tag=ENLEDKPG_00378;product=Putrescine--pyruvate aminotransferase
NZ_CP015367.1	Prodigal:002006	CDS	386266	386799	.	+	0	ID=ENLEDKPG_00379;inference=ab initio prediction:Prodigal:002006;locus_tag=ENLEDKPG_00379;product=hypothetical protein
NZ_CP015367.1	Prodigal:002006	CDS	387104	387595	.	+	0	ID=ENLEDKPG_00380;eC_number=1.11.1.22;Name=gpx1;gene=gpx1;inference=ab initio prediction:Prodigal:002006,similar to AA sequence:UniProtKB:P74250;locus_tag=ENLEDKPG_00380;product=Hydroperoxy fatty acid reductase gpx1
NZ_CP015367.1	Prodigal:002006	CDS	387619	387939	.	-	0	ID=ENLEDKPG_00381;inference=ab initio prediction:Prodigal:002006;locus_tag=ENLEDKPG_00381;product=hypothetical protein
NZ_CP015367.1	Prodigal:002006	CDS	388077	388868	.	-	0	ID=ENLEDKPG_00382;inference=ab initio prediction:Prodigal:002006;locus_tag=ENLEDKPG_00382;product=hypothetical protein
NZ_CP015367.1	Prodigal:002006	CDS	388915	389580	.	-	0	ID=ENLEDKPG_00383;eC_number=3.6.1.1;Name=ppaX;db_xref=COG:COG0546;gene=ppaX;inference=ab initio prediction:Prodigal:002006,similar to AA sequence:UniProtKB:Q9JMQ2;locus_tag=ENLEDKPG_00383;product=Pyrophosphatase PpaX
NZ_CP015367.1	Prodigal:002006	CDS	389639	390019	.	-	0	ID=ENLEDKPG_00384;inference=ab initio prediction:Prodigal:002006;locus_tag=ENLEDKPG_00384;product=hypothetical protein
NZ_CP015367.1	Prodigal:002006	CDS	390754	392160	.	-	0	ID=ENLEDKPG_00385;inference=ab initio prediction:Prodigal:002006;locus_tag=ENLEDKPG_00385;product=hypothetical protein
NZ_CP015367.1	Prodigal:002006	CDS	392303	392770	.	-	0	ID=ENLEDKPG_00386;inference=ab initio prediction:Prodigal:002006;locus_tag=ENLEDKPG_00386;product=hypothetical protein
NZ_CP015367.1	Prodigal:002006	CDS	393354	395537	.	+	0	ID=ENLEDKPG_00387;Name=cntO_1;db_xref=COG:COG1629;gene=cntO_1;inference=ab initio prediction:Prodigal:002006,similar to AA sequence:UniProtKB:Q9HUX3;locus_tag=ENLEDKPG_00387;product=Metal-pseudopaline receptor CntO
NZ_CP015367.1	Prodigal:002006	CDS	395534	396988	.	+	0	ID=ENLEDKPG_00388;inference=ab initio prediction:Prodigal:002006;locus_tag=ENLEDKPG_00388;product=hypothetical protein
NZ_CP015367.1	Prodigal:002006	CDS	397151	399295	.	-	0	ID=ENLEDKPG_00389;db_xref=COG:COG1629;inference=ab initio prediction:Prodigal:002006,similar to AA sequence:UniProtKB:Q9JZN9;locus_tag=ENLEDKPG_00389;product=putative TonB-dependent receptor
NZ_CP015367.1	Prodigal:002006	CDS	399480	400703	.	+	0	ID=ENLEDKPG_00390;Name=yciC_1;db_xref=COG:COG0523;gene=yciC_1;inference=ab initio prediction:Prodigal:002006,similar to AA sequence:UniProtKB:P94400;locus_tag=ENLEDKPG_00390;product=Putative metal chaperone YciC
NZ_CP015367.1	Prodigal:002006	CDS	400714	401340	.	-	0	ID=ENLEDKPG_00391;inference=ab initio prediction:Prodigal:002006;locus_tag=ENLEDKPG_00391;product=hypothetical protein
NZ_CP015367.1	Prodigal:002006	CDS	401425	401814	.	-	0	ID=ENLEDKPG_00392;Name=cpdR_1;gene=cpdR_1;inference=ab initio prediction:Prodigal:002006,similar to AA sequence:UniProtKB:Q2YIF7;locus_tag=ENLEDKPG_00392;product=Response regulator receiver protein CpdR
NZ_CP015367.1	Aragorn:001002	tRNA	402131	402228	.	-	.	ID=ENLEDKPG_00393;inference=COORDINATES:profile:Aragorn:001002;locus_tag=ENLEDKPG_00393;product=tRNA-Arg(gcg)
NZ_CP015367.1	Prodigal:002006	CDS	403306	404430	.	+	0	ID=ENLEDKPG_00394;eC_number=2.3.1.47;Name=bioF_1;gene=bioF_1;inference=ab initio prediction:Prodigal:002006,similar to AA sequence:UniProtKB:P22806;locus_tag=ENLEDKPG_00394;product=8-amino-7-oxononanoate synthase
NZ_CP015367.1	Prodigal:002006	CDS	404547	405056	.	+	0	ID=ENLEDKPG_00395;inference=ab initio prediction:Prodigal:002006;locus_tag=ENLEDKPG_00395;product=hypothetical protein
NZ_CP015367.1	Prodigal:002006	CDS	405067	405924	.	+	0	ID=ENLEDKPG_00396;eC_number=2.1.1.163;Name=COQ5_1;gene=COQ5_1;inference=ab initio prediction:Prodigal:002006,protein motif:HAMAP:MF_01813;locus_tag=ENLEDKPG_00396;product=2-methoxy-6-polyprenyl-1%2C4-benzoquinol methylase%2C mitochondrial
NZ_CP015367.1	Prodigal:002006	CDS	405963	407561	.	-	0	ID=ENLEDKPG_00397;eC_number=3.5.1.126;Name=hpxW;db_xref=COG:COG0405;gene=hpxW;inference=ab initio prediction:Prodigal:002006,similar to AA sequence:UniProtKB:A6T9C8;locus_tag=ENLEDKPG_00397;product=Oxamate amidohydrolase proenzyme
NZ_CP015367.1	Prodigal:002006	CDS	407683	409122	.	+	0	ID=ENLEDKPG_00398;Name=oprB_1;db_xref=COG:COG3659;gene=oprB_1;inference=ab initio prediction:Prodigal:002006,similar to AA sequence:UniProtKB:Q51485;locus_tag=ENLEDKPG_00398;product=Porin B
NZ_CP015367.1	Prodigal:002006	CDS	409180	410715	.	+	0	ID=ENLEDKPG_00399;db_xref=COG:COG0025;inference=ab initio prediction:Prodigal:002006,similar to AA sequence:UniProtKB:P9WJI3;locus_tag=ENLEDKPG_00399;product=putative Na(+)/H(+) exchanger
NZ_CP015367.1	Prodigal:002006	CDS	410728	411684	.	-	0	ID=ENLEDKPG_00400;eC_number=6.3.2.3;Name=gshB;db_xref=COG:COG0189;gene=gshB;inference=ab initio prediction:Prodigal:002006,similar to AA sequence:UniProtKB:P04425;locus_tag=ENLEDKPG_00400;product=Glutathione synthetase
NZ_CP015367.1	Prodigal:002006	CDS	411734	412027	.	-	0	ID=ENLEDKPG_00401;inference=ab initio prediction:Prodigal:002006;locus_tag=ENLEDKPG_00401;product=hypothetical protein
NZ_CP015367.1	Prodigal:002006	CDS	412469	412681	.	+	0	ID=ENLEDKPG_00402;inference=ab initio prediction:Prodigal:002006;locus_tag=ENLEDKPG_00402;product=hypothetical protein
NZ_CP015367.1	Prodigal:002006	CDS	412780	413565	.	+	0	ID=ENLEDKPG_00403;inference=ab initio prediction:Prodigal:002006;locus_tag=ENLEDKPG_00403;product=hypothetical protein
NZ_CP015367.1	Prodigal:002006	CDS	413809	414498	.	-	0	ID=ENLEDKPG_00404;inference=ab initio prediction:Prodigal:002006;locus_tag=ENLEDKPG_00404;product=hypothetical protein
NZ_CP015367.1	Prodigal:002006	CDS	414486	415169	.	-	0	ID=ENLEDKPG_00405;inference=ab initio prediction:Prodigal:002006;locus_tag=ENLEDKPG_00405;product=hypothetical protein
NZ_CP015367.1	Prodigal:002006	CDS	415174	417474	.	-	0	ID=ENLEDKPG_00406;eC_number=2.4.1.129;Name=mtgA_2;gene=mtgA_2;inference=ab initio prediction:Prodigal:002006,protein motif:HAMAP:MF_00766;locus_tag=ENLEDKPG_00406;product=Biosynthetic peptidoglycan transglycosylase
NZ_CP015367.1	Prodigal:002006	CDS	417768	418259	.	+	0	ID=ENLEDKPG_00407;inference=ab initio prediction:Prodigal:002006;locus_tag=ENLEDKPG_00407;product=hypothetical protein
NZ_CP015367.1	Prodigal:002006	CDS	418338	419027	.	-	0	ID=ENLEDKPG_00408;inference=ab initio prediction:Prodigal:002006;locus_tag=ENLEDKPG_00408;product=hypothetical protein
NZ_CP015367.1	Prodigal:002006	CDS	419027	419698	.	-	0	ID=ENLEDKPG_00409;inference=ab initio prediction:Prodigal:002006;locus_tag=ENLEDKPG_00409;product=hypothetical protein
NZ_CP015367.1	Prodigal:002006	CDS	419695	420438	.	-	0	ID=ENLEDKPG_00410;inference=ab initio prediction:Prodigal:002006;locus_tag=ENLEDKPG_00410;product=hypothetical protein
NZ_CP015367.1	Prodigal:002006	CDS	420509	421297	.	-	0	ID=ENLEDKPG_00411;inference=ab initio prediction:Prodigal:002006;locus_tag=ENLEDKPG_00411;product=hypothetical protein
NZ_CP015367.1	Prodigal:002006	CDS	421421	421954	.	-	0	ID=ENLEDKPG_00412;inference=ab initio prediction:Prodigal:002006;locus_tag=ENLEDKPG_00412;product=hypothetical protein
NZ_CP015367.1	Prodigal:002006	CDS	422065	422448	.	-	0	ID=ENLEDKPG_00413;Name=cheY_1;db_xref=COG:COG0784;gene=cheY_1;inference=ab initio prediction:Prodigal:002006,similar to AA sequence:UniProtKB:P0AE67;locus_tag=ENLEDKPG_00413;product=Chemotaxis protein CheY
NZ_CP015367.1	Prodigal:002006	CDS	422746	423732	.	+	0	ID=ENLEDKPG_00414;Name=ribF;gene=ribF;inference=ab initio prediction:Prodigal:002006,similar to AA sequence:UniProtKB:Q59263;locus_tag=ENLEDKPG_00414;product=Bifunctional riboflavin kinase/FMN adenylyltransferase
NZ_CP015367.1	Prodigal:002006	CDS	423795	424013	.	+	0	ID=ENLEDKPG_00415;inference=ab initio prediction:Prodigal:002006;locus_tag=ENLEDKPG_00415;product=hypothetical protein
NZ_CP015367.1	Prodigal:002006	CDS	424017	424997	.	-	0	ID=ENLEDKPG_00416;eC_number=2.7.1.130;Name=lpxK;db_xref=COG:COG1663;gene=lpxK;inference=ab initio prediction:Prodigal:002006,similar to AA sequence:UniProtKB:P27300;locus_tag=ENLEDKPG_00416;product=Tetraacyldisaccharide 4'-kinase
NZ_CP015367.1	Prodigal:002006	CDS	424997	426328	.	-	0	ID=ENLEDKPG_00417;eC_number=2.4.99.12;Name=waaA;db_xref=COG:COG1519;gene=waaA;inference=ab initio prediction:Prodigal:002006,similar to AA sequence:UniProtKB:P0AC75;locus_tag=ENLEDKPG_00417;product=3-deoxy-D-manno-octulosonic acid transferase
NZ_CP015367.1	Prodigal:002006	CDS	426325	427110	.	-	0	ID=ENLEDKPG_00418;inference=ab initio prediction:Prodigal:002006;locus_tag=ENLEDKPG_00418;product=hypothetical protein
NZ_CP015367.1	Prodigal:002006	CDS	427357	427893	.	+	0	ID=ENLEDKPG_00419;inference=ab initio prediction:Prodigal:002006;locus_tag=ENLEDKPG_00419;product=hypothetical protein
NZ_CP015367.1	Prodigal:002006	CDS	427958	428896	.	+	0	ID=ENLEDKPG_00420;eC_number=3.1.4.53;Name=cpdA_2;gene=cpdA_2;inference=ab initio prediction:Prodigal:002006,protein motif:HAMAP:MF_00905;locus_tag=ENLEDKPG_00420;product=3'%2C5'-cyclic adenosine monophosphate phosphodiesterase CpdA
NZ_CP015367.1	Prodigal:002006	CDS	428952	429113	.	-	0	ID=ENLEDKPG_00421;inference=ab initio prediction:Prodigal:002006;locus_tag=ENLEDKPG_00421;product=hypothetical protein
NZ_CP015367.1	Prodigal:002006	CDS	429433	430827	.	+	0	ID=ENLEDKPG_00422;eC_number=3.5.1.13;Name=aam_1;db_xref=COG:COG0154;gene=aam_1;inference=ab initio prediction:Prodigal:002006,similar to AA sequence:UniProtKB:K9NBS6;locus_tag=ENLEDKPG_00422;product=Acylamidase
NZ_CP015367.1	Prodigal:002006	CDS	431086	432228	.	-	0	ID=ENLEDKPG_00423;eC_number=3.4.17.11;Name=cpg2_1;gene=cpg2_1;inference=ab initio prediction:Prodigal:002006,similar to AA sequence:UniProtKB:P06621;locus_tag=ENLEDKPG_00423;product=Carboxypeptidase G2
NZ_CP015367.1	Prodigal:002006	CDS	432225	433697	.	-	0	ID=ENLEDKPG_00424;inference=ab initio prediction:Prodigal:002006;locus_tag=ENLEDKPG_00424;product=hypothetical protein
NZ_CP015367.1	Prodigal:002006	CDS	433729	436086	.	-	0	ID=ENLEDKPG_00425;eC_number=3.5.1.11;Name=acyII;gene=acyII;inference=ab initio prediction:Prodigal:002006,similar to AA sequence:UniProtKB:P15558;locus_tag=ENLEDKPG_00425;product=Penicillin acylase 2 proenzyme
NZ_CP015367.1	Prodigal:002006	CDS	436083	437651	.	-	0	ID=ENLEDKPG_00426;eC_number=2.2.1.6;Name=ilvX;db_xref=COG:COG0028;gene=ilvX;inference=ab initio prediction:Prodigal:002006,similar to AA sequence:UniProtKB:O53554;locus_tag=ENLEDKPG_00426;product=Putative acetolactate synthase large subunit IlvX
NZ_CP015367.1	Prodigal:002006	CDS	437837	439438	.	+	0	ID=ENLEDKPG_00427;Name=dppA_2;db_xref=COG:COG0747;gene=dppA_2;inference=ab initio prediction:Prodigal:002006,similar to AA sequence:UniProtKB:P23847;locus_tag=ENLEDKPG_00427;product=Periplasmic dipeptide transport protein
NZ_CP015367.1	Prodigal:002006	CDS	439444	440835	.	+	0	ID=ENLEDKPG_00428;eC_number=3.5.99.5;Name=cnbH_1;gene=cnbH_1;inference=ab initio prediction:Prodigal:002006,similar to AA sequence:UniProtKB:Q38M35;locus_tag=ENLEDKPG_00428;product=2-amino-5-chloromuconic acid deaminase
NZ_CP015367.1	Prodigal:002006	CDS	440929	441201	.	-	0	ID=ENLEDKPG_00429;inference=ab initio prediction:Prodigal:002006;locus_tag=ENLEDKPG_00429;product=hypothetical protein
NZ_CP015367.1	Prodigal:002006	CDS	441310	442011	.	-	0	ID=ENLEDKPG_00430;inference=ab initio prediction:Prodigal:002006;locus_tag=ENLEDKPG_00430;product=hypothetical protein
NZ_CP015367.1	Prodigal:002006	CDS	442213	442884	.	+	0	ID=ENLEDKPG_00431;eC_number=4.2.1.84;inference=ab initio prediction:Prodigal:002006,similar to AA sequence:UniProtKB:P29378;locus_tag=ENLEDKPG_00431;product=Low-molecular weight cobalt-containing nitrile hydratase subunit alpha
NZ_CP015367.1	Prodigal:002006	CDS	442881	443540	.	+	0	ID=ENLEDKPG_00432;eC_number=4.2.1.84;inference=ab initio prediction:Prodigal:002006,similar to AA sequence:UniProtKB:P29379;locus_tag=ENLEDKPG_00432;product=Low-molecular weight cobalt-containing nitrile hydratase subunit beta
NZ_CP015367.1	Prodigal:002006	CDS	443537	443860	.	+	0	ID=ENLEDKPG_00433;inference=ab initio prediction:Prodigal:002006;locus_tag=ENLEDKPG_00433;product=hypothetical protein
NZ_CP015367.1	Prodigal:002006	CDS	443848	444723	.	-	0	ID=ENLEDKPG_00434;inference=ab initio prediction:Prodigal:002006;locus_tag=ENLEDKPG_00434;product=hypothetical protein
NZ_CP015367.1	Prodigal:002006	CDS	444782	445792	.	-	0	ID=ENLEDKPG_00435;inference=ab initio prediction:Prodigal:002006;locus_tag=ENLEDKPG_00435;product=hypothetical protein
NZ_CP015367.1	Prodigal:002006	CDS	445971	446219	.	+	0	ID=ENLEDKPG_00436;inference=ab initio prediction:Prodigal:002006;locus_tag=ENLEDKPG_00436;product=hypothetical protein
NZ_CP015367.1	Prodigal:002006	CDS	446366	449779	.	+	0	ID=ENLEDKPG_00437;eC_number=6.2.1.20;Name=aas;gene=aas;inference=ab initio prediction:Prodigal:002006,protein motif:HAMAP:MF_01162;locus_tag=ENLEDKPG_00437;product=Bifunctional protein Aas
NZ_CP015367.1	Prodigal:002006	CDS	449933	450139	.	+	0	ID=ENLEDKPG_00438;inference=ab initio prediction:Prodigal:002006;locus_tag=ENLEDKPG_00438;product=hypothetical protein
NZ_CP015367.1	Prodigal:002006	CDS	450260	452392	.	+	0	ID=ENLEDKPG_00439;eC_number=2.4.1.129;Name=mtgA_3;gene=mtgA_3;inference=ab initio prediction:Prodigal:002006,protein motif:HAMAP:MF_00766;locus_tag=ENLEDKPG_00439;product=Biosynthetic peptidoglycan transglycosylase
NZ_CP015367.1	Prodigal:002006	CDS	452457	452900	.	-	0	ID=ENLEDKPG_00440;inference=ab initio prediction:Prodigal:002006;locus_tag=ENLEDKPG_00440;product=hypothetical protein
NZ_CP015367.1	Prodigal:002006	CDS	452897	453730	.	-	0	ID=ENLEDKPG_00441;inference=ab initio prediction:Prodigal:002006;locus_tag=ENLEDKPG_00441;product=hypothetical protein
NZ_CP015367.1	Prodigal:002006	CDS	454414	455127	.	-	0	ID=ENLEDKPG_00442;inference=ab initio prediction:Prodigal:002006,similar to AA sequence:UniProtKB:P0AEY1;locus_tag=ENLEDKPG_00442;note=UPF0056 inner membrane protein MarC;product=hypothetical protein
NZ_CP015367.1	Prodigal:002006	CDS	455195	455929	.	-	0	ID=ENLEDKPG_00443;inference=ab initio prediction:Prodigal:002006;locus_tag=ENLEDKPG_00443;product=hypothetical protein
NZ_CP015367.1	Prodigal:002006	CDS	456078	456854	.	+	0	ID=ENLEDKPG_00444;eC_number=3.1.2.6;Name=gloB_1;db_xref=COG:COG0491;gene=gloB_1;inference=ab initio prediction:Prodigal:002006,similar to AA sequence:UniProtKB:Q8ZRM2;locus_tag=ENLEDKPG_00444;product=Hydroxyacylglutathione hydrolase
NZ_CP015367.1	Prodigal:002006	CDS	457278	457766	.	+	0	ID=ENLEDKPG_00445;inference=ab initio prediction:Prodigal:002006;locus_tag=ENLEDKPG_00445;product=hypothetical protein
NZ_CP015367.1	Prodigal:002006	CDS	458167	459129	.	+	0	ID=ENLEDKPG_00446;eC_number=1.1.1.37;Name=mdh;db_xref=COG:COG0039;gene=mdh;inference=ab initio prediction:Prodigal:002006,similar to AA sequence:UniProtKB:A9W386;locus_tag=ENLEDKPG_00446;product=Malate dehydrogenase
NZ_CP015367.1	Prodigal:002006	CDS	459232	460428	.	+	0	ID=ENLEDKPG_00447;eC_number=6.2.1.5;Name=sucC_1;db_xref=COG:COG0045;gene=sucC_1;inference=ab initio prediction:Prodigal:002006,similar to AA sequence:UniProtKB:P80886;locus_tag=ENLEDKPG_00447;product=Succinate--CoA ligase [ADP-forming] subunit beta
NZ_CP015367.1	Prodigal:002006	CDS	460431	461315	.	+	0	ID=ENLEDKPG_00448;eC_number=6.2.1.5;Name=sucD_1;db_xref=COG:COG0074;gene=sucD_1;inference=ab initio prediction:Prodigal:002006,similar to AA sequence:UniProtKB:P0AGE9;locus_tag=ENLEDKPG_00448;product=Succinate--CoA ligase [ADP-forming] subunit alpha
NZ_CP015367.1	Prodigal:002006	CDS	461488	464487	.	+	0	ID=ENLEDKPG_00449;eC_number=1.2.4.2;Name=sucA;db_xref=COG:COG0567;gene=sucA;inference=ab initio prediction:Prodigal:002006,similar to AA sequence:UniProtKB:P0AFG3;locus_tag=ENLEDKPG_00449;product=2-oxoglutarate dehydrogenase E1 component
NZ_CP015367.1	Prodigal:002006	CDS	464498	464797	.	+	0	ID=ENLEDKPG_00450;inference=ab initio prediction:Prodigal:002006;locus_tag=ENLEDKPG_00450;product=hypothetical protein
NZ_CP015367.1	Prodigal:002006	CDS	464847	466175	.	+	0	ID=ENLEDKPG_00451;eC_number=2.3.1.61;Name=sucB;db_xref=COG:COG0508;gene=sucB;inference=ab initio prediction:Prodigal:002006,similar to AA sequence:UniProtKB:P0AFG6;locus_tag=ENLEDKPG_00451;product=Dihydrolipoyllysine-residue succinyltransferase component of 2-oxoglutarate dehydrogenase complex
NZ_CP015367.1	Prodigal:002006	CDS	466183	466938	.	+	0	ID=ENLEDKPG_00452;eC_number=1.-.-.-;Name=ygfF;gene=ygfF;inference=ab initio prediction:Prodigal:002006,similar to AA sequence:UniProtKB:P52037;locus_tag=ENLEDKPG_00452;product=putative oxidoreductase YgfF
NZ_CP015367.1	Prodigal:002006	CDS	467006	468409	.	+	0	ID=ENLEDKPG_00453;eC_number=1.8.1.4;Name=lpd3;db_xref=COG:COG1249;gene=lpd3;inference=ab initio prediction:Prodigal:002006,similar to AA sequence:UniProtKB:P31046;locus_tag=ENLEDKPG_00453;product=Dihydrolipoyl dehydrogenase 3
NZ_CP015367.1	Prodigal:002006	CDS	468626	469483	.	-	0	ID=ENLEDKPG_00454;Name=rssB_1;gene=rssB_1;inference=ab initio prediction:Prodigal:002006,protein motif:HAMAP:MF_00958;locus_tag=ENLEDKPG_00454;product=Regulator of RpoS
NZ_CP015367.1	Prodigal:002006	CDS	469639	470607	.	-	0	ID=ENLEDKPG_00455;Name=xerC_1;db_xref=COG:COG4973;gene=xerC_1;inference=ab initio prediction:Prodigal:002006,similar to AA sequence:UniProtKB:O31207;locus_tag=ENLEDKPG_00455;product=Tyrosine recombinase XerC
NZ_CP015367.1	Prodigal:002006	CDS	470721	471344	.	+	0	ID=ENLEDKPG_00456;eC_number=3.1.22.4;Name=ruvC;db_xref=COG:COG0817;gene=ruvC;inference=ab initio prediction:Prodigal:002006,similar to AA sequence:UniProtKB:P0A814;locus_tag=ENLEDKPG_00456;product=Crossover junction endodeoxyribonuclease RuvC
NZ_CP015367.1	Aragorn:001002	tRNA	471362	471445	.	-	.	ID=ENLEDKPG_00457;inference=COORDINATES:profile:Aragorn:001002;locus_tag=ENLEDKPG_00457;product=tRNA-Tyr(gta)
NZ_CP015367.1	Prodigal:002006	CDS	471747	473552	.	+	0	ID=ENLEDKPG_00458;inference=ab initio prediction:Prodigal:002006;locus_tag=ENLEDKPG_00458;product=hypothetical protein
NZ_CP015367.1	Prodigal:002006	CDS	473576	473899	.	+	0	ID=ENLEDKPG_00459;inference=ab initio prediction:Prodigal:002006;locus_tag=ENLEDKPG_00459;product=hypothetical protein
NZ_CP015367.1	Prodigal:002006	CDS	473997	474398	.	+	0	ID=ENLEDKPG_00460;inference=ab initio prediction:Prodigal:002006;locus_tag=ENLEDKPG_00460;product=hypothetical protein
NZ_CP015367.1	Prodigal:002006	CDS	474609	475280	.	+	0	ID=ENLEDKPG_00461;inference=ab initio prediction:Prodigal:002006;locus_tag=ENLEDKPG_00461;product=hypothetical protein
NZ_CP015367.1	Prodigal:002006	CDS	475428	476555	.	-	0	ID=ENLEDKPG_00462;Name=spuD;db_xref=COG:COG0687;gene=spuD;inference=ab initio prediction:Prodigal:002006,similar to AA sequence:UniProtKB:Q9I6J1;locus_tag=ENLEDKPG_00462;product=Putrescine-binding periplasmic protein SpuD
NZ_CP015367.1	Prodigal:002006	CDS	476552	476908	.	-	0	ID=ENLEDKPG_00463;eC_number=3.5.99.10;Name=yabJ;db_xref=COG:COG0251;gene=yabJ;inference=ab initio prediction:Prodigal:002006,similar to AA sequence:UniProtKB:P37552;locus_tag=ENLEDKPG_00463;product=2-iminobutanoate/2-iminopropanoate deaminase
NZ_CP015367.1	Prodigal:002006	CDS	477091	477354	.	+	0	ID=ENLEDKPG_00464;inference=ab initio prediction:Prodigal:002006;locus_tag=ENLEDKPG_00464;product=hypothetical protein
NZ_CP015367.1	Prodigal:002006	CDS	477435	477656	.	-	0	ID=ENLEDKPG_00465;inference=ab initio prediction:Prodigal:002006;locus_tag=ENLEDKPG_00465;product=hypothetical protein
NZ_CP015367.1	Prodigal:002006	CDS	477832	477948	.	-	0	ID=ENLEDKPG_00466;inference=ab initio prediction:Prodigal:002006;locus_tag=ENLEDKPG_00466;product=hypothetical protein
NZ_CP015367.1	Prodigal:002006	CDS	478440	480659	.	-	0	ID=ENLEDKPG_00467;eC_number=2.7.7.8;Name=pnp;db_xref=COG:COG1185;gene=pnp;inference=ab initio prediction:Prodigal:002006,similar to AA sequence:UniProtKB:Q9AC32;locus_tag=ENLEDKPG_00467;product=Polyribonucleotide nucleotidyltransferase
NZ_CP015367.1	Prodigal:002006	CDS	480868	481137	.	-	0	ID=ENLEDKPG_00468;Name=rpsO;db_xref=COG:COG0184;gene=rpsO;inference=ab initio prediction:Prodigal:002006,similar to AA sequence:UniProtKB:Q6NCN7;locus_tag=ENLEDKPG_00468;product=30S ribosomal protein S15
NZ_CP015367.1	Prodigal:002006	CDS	481617	483617	.	+	0	ID=ENLEDKPG_00469;inference=ab initio prediction:Prodigal:002006;locus_tag=ENLEDKPG_00469;product=hypothetical protein
NZ_CP015367.1	Prodigal:002006	CDS	483610	484284	.	+	0	ID=ENLEDKPG_00470;inference=ab initio prediction:Prodigal:002006;locus_tag=ENLEDKPG_00470;product=hypothetical protein
NZ_CP015367.1	Prodigal:002006	CDS	484402	485805	.	+	0	ID=ENLEDKPG_00471;Name=yhdG_1;db_xref=COG:COG0531;gene=yhdG_1;inference=ab initio prediction:Prodigal:002006,similar to AA sequence:UniProtKB:O07576;locus_tag=ENLEDKPG_00471;product=putative amino acid permease YhdG
NZ_CP015367.1	Prodigal:002006	CDS	485789	486199	.	-	0	ID=ENLEDKPG_00472;Name=flgC_1;db_xref=COG:COG1558;gene=flgC_1;inference=ab initio prediction:Prodigal:002006,similar to AA sequence:UniProtKB:P0A1I7;locus_tag=ENLEDKPG_00472;product=Flagellar basal-body rod protein FlgC
NZ_CP015367.1	Prodigal:002006	CDS	486262	487122	.	-	0	ID=ENLEDKPG_00473;eC_number=2.1.2.9;Name=fmt_1;gene=fmt_1;inference=ab initio prediction:Prodigal:002006,protein motif:HAMAP:MF_00182;locus_tag=ENLEDKPG_00473;product=Methionyl-tRNA formyltransferase
NZ_CP015367.1	Prodigal:002006	CDS	487122	487889	.	-	0	ID=ENLEDKPG_00474;eC_number=1.3.1.-;Name=actIII;gene=actIII;inference=ab initio prediction:Prodigal:002006,similar to AA sequence:UniProtKB:P16544;locus_tag=ENLEDKPG_00474;product=Putative ketoacyl reductase
NZ_CP015367.1	Prodigal:002006	CDS	487999	489306	.	-	0	ID=ENLEDKPG_00475;inference=ab initio prediction:Prodigal:002006;locus_tag=ENLEDKPG_00475;product=hypothetical protein
NZ_CP015367.1	Prodigal:002006	CDS	489588	491144	.	+	0	ID=ENLEDKPG_00476;inference=ab initio prediction:Prodigal:002006;locus_tag=ENLEDKPG_00476;product=hypothetical protein
NZ_CP015367.1	Prodigal:002006	CDS	491363	492853	.	+	0	ID=ENLEDKPG_00477;inference=ab initio prediction:Prodigal:002006;locus_tag=ENLEDKPG_00477;product=hypothetical protein
NZ_CP015367.1	Prodigal:002006	CDS	493044	494231	.	+	0	ID=ENLEDKPG_00478;inference=ab initio prediction:Prodigal:002006;locus_tag=ENLEDKPG_00478;product=hypothetical protein
NZ_CP015367.1	Prodigal:002006	CDS	494421	495788	.	-	0	ID=ENLEDKPG_00479;eC_number=2.3.1.47;Name=bioF_2;gene=bioF_2;inference=ab initio prediction:Prodigal:002006,protein motif:HAMAP:MF_01693;locus_tag=ENLEDKPG_00479;product=8-amino-7-oxononanoate synthase
NZ_CP015367.1	Prodigal:002006	CDS	495785	503242	.	-	0	ID=ENLEDKPG_00480;eC_number=1.1.1.103;Name=tdh_1;gene=tdh_1;inference=ab initio prediction:Prodigal:002006,protein motif:HAMAP:MF_00627;locus_tag=ENLEDKPG_00480;product=L-threonine 3-dehydrogenase
NZ_CP015367.1	Prodigal:002006	CDS	503596	504939	.	-	0	ID=ENLEDKPG_00481;eC_number=1.1.1.22;Name=rkpK;db_xref=COG:COG1004;gene=rkpK;inference=ab initio prediction:Prodigal:002006,similar to AA sequence:UniProtKB:O54068;locus_tag=ENLEDKPG_00481;product=UDP-glucose 6-dehydrogenase
NZ_CP015367.1	Prodigal:002006	CDS	505251	506144	.	+	0	ID=ENLEDKPG_00482;eC_number=2.7.2.8;Name=argB;db_xref=COG:COG0548;gene=argB;inference=ab initio prediction:Prodigal:002006,similar to AA sequence:UniProtKB:Q9HTN2;locus_tag=ENLEDKPG_00482;product=Acetylglutamate kinase
NZ_CP015367.1	Prodigal:002006	CDS	506333	507094	.	+	0	ID=ENLEDKPG_00483;inference=ab initio prediction:Prodigal:002006;locus_tag=ENLEDKPG_00483;product=hypothetical protein
NZ_CP015367.1	Prodigal:002006	CDS	507226	507627	.	+	0	ID=ENLEDKPG_00484;Name=rplS;db_xref=COG:COG0335;gene=rplS;inference=ab initio prediction:Prodigal:002006,similar to AA sequence:UniProtKB:Q6ND68;locus_tag=ENLEDKPG_00484;product=50S ribosomal protein L19
NZ_CP015367.1	Prodigal:002006	CDS	507743	509431	.	-	0	ID=ENLEDKPG_00485;db_xref=COG:COG0840;inference=ab initio prediction:Prodigal:002006,similar to AA sequence:UniProtKB:Q2W4T8;locus_tag=ENLEDKPG_00485;product=Methyl-accepting chemotaxis protein
NZ_CP015367.1	Prodigal:002006	CDS	509826	510209	.	-	0	ID=ENLEDKPG_00486;eC_number=1.-.-.-;Name=rutC_1;gene=rutC_1;inference=ab initio prediction:Prodigal:002006,protein motif:HAMAP:MF_00831;locus_tag=ENLEDKPG_00486;product=Putative aminoacrylate peracid reductase RutC
NZ_CP015367.1	Prodigal:002006	CDS	510206	511420	.	-	0	ID=ENLEDKPG_00487;inference=ab initio prediction:Prodigal:002006,similar to AA sequence:ISfinder:TnXax1;locus_tag=ENLEDKPG_00487;product=Tn3 family transposase TnXax1
NZ_CP015367.1	Prodigal:002006	CDS	511592	511933	.	+	0	ID=ENLEDKPG_00488;eC_number=1.11.1.15;Name=ahpD_1;gene=ahpD_1;inference=ab initio prediction:Prodigal:002006,protein motif:HAMAP:MF_01676;locus_tag=ENLEDKPG_00488;product=Alkyl hydroperoxide reductase AhpD
NZ_CP015367.1	Prodigal:002006	CDS	511984	512637	.	-	0	ID=ENLEDKPG_00489;Name=slmA_1;gene=slmA_1;inference=ab initio prediction:Prodigal:002006,protein motif:HAMAP:MF_01839;locus_tag=ENLEDKPG_00489;product=Nucleoid occlusion factor SlmA
NZ_CP015367.1	Prodigal:002006	CDS	512732	513403	.	+	0	ID=ENLEDKPG_00490;eC_number=2.1.1.-;Name=trmR;gene=trmR;inference=ab initio prediction:Prodigal:002006,protein motif:HAMAP:MF_02217;locus_tag=ENLEDKPG_00490;product=tRNA 5-hydroxyuridine methyltransferase
NZ_CP015367.1	Prodigal:002006	CDS	513477	514079	.	-	0	ID=ENLEDKPG_00491;eC_number=4.2.1.33;Name=leuD;db_xref=COG:COG0066;gene=leuD;inference=ab initio prediction:Prodigal:002006,similar to AA sequence:UniProtKB:Q8DTG5;locus_tag=ENLEDKPG_00491;product=3-isopropylmalate dehydratase small subunit
NZ_CP015367.1	Prodigal:002006	CDS	514149	514880	.	-	0	ID=ENLEDKPG_00492;eC_number=5.3.1.16;Name=priA_2;db_xref=COG:COG0106;gene=priA_2;inference=ab initio prediction:Prodigal:002006,similar to AA sequence:UniProtKB:P16250;locus_tag=ENLEDKPG_00492;product=Phosphoribosyl isomerase A
NZ_CP015367.1	Prodigal:002006	CDS	514908	515939	.	+	0	ID=ENLEDKPG_00493;inference=ab initio prediction:Prodigal:002006;locus_tag=ENLEDKPG_00493;product=hypothetical protein
NZ_CP015367.1	Prodigal:002006	CDS	515936	516136	.	+	0	ID=ENLEDKPG_00494;inference=ab initio prediction:Prodigal:002006;locus_tag=ENLEDKPG_00494;product=hypothetical protein
NZ_CP015367.1	Prodigal:002006	CDS	516160	516942	.	+	0	ID=ENLEDKPG_00495;inference=ab initio prediction:Prodigal:002006;locus_tag=ENLEDKPG_00495;product=hypothetical protein
NZ_CP015367.1	Prodigal:002006	CDS	516977	517597	.	+	0	ID=ENLEDKPG_00496;inference=ab initio prediction:Prodigal:002006;locus_tag=ENLEDKPG_00496;product=hypothetical protein
NZ_CP015367.1	Prodigal:002006	CDS	517676	518839	.	-	0	ID=ENLEDKPG_00497;Name=moaA_1;gene=moaA_1;inference=ab initio prediction:Prodigal:002006,protein motif:HAMAP:MF_01225_B;locus_tag=ENLEDKPG_00497;product=GTP 3'%2C8-cyclase
NZ_CP015367.1	Prodigal:002006	CDS	519460	522126	.	+	0	ID=ENLEDKPG_00498;inference=ab initio prediction:Prodigal:002006;locus_tag=ENLEDKPG_00498;product=hypothetical protein
NZ_CP015367.1	Prodigal:002006	CDS	522175	523050	.	-	0	ID=ENLEDKPG_00499;inference=ab initio prediction:Prodigal:002006;locus_tag=ENLEDKPG_00499;product=hypothetical protein
NZ_CP015367.1	Prodigal:002006	CDS	523083	523925	.	-	0	ID=ENLEDKPG_00500;eC_number=3.5.1.-;db_xref=COG:COG3394;inference=ab initio prediction:Prodigal:002006,similar to AA sequence:UniProtKB:P59745;locus_tag=ENLEDKPG_00500;product=Carbohydrate deacetylase
NZ_CP015367.1	Prodigal:002006	CDS	524046	525479	.	-	0	ID=ENLEDKPG_00501;eC_number=1.21.98.3;Name=bchE;gene=bchE;inference=ab initio prediction:Prodigal:002006,similar to AA sequence:UniProtKB:Q7X2C7;locus_tag=ENLEDKPG_00501;product=Anaerobic magnesium-protoporphyrin IX monomethyl ester cyclase
NZ_CP015367.1	Prodigal:002006	CDS	525537	526745	.	-	0	ID=ENLEDKPG_00502;inference=ab initio prediction:Prodigal:002006;locus_tag=ENLEDKPG_00502;product=hypothetical protein
NZ_CP015367.1	Prodigal:002006	CDS	526833	527486	.	-	0	ID=ENLEDKPG_00503;inference=ab initio prediction:Prodigal:002006;locus_tag=ENLEDKPG_00503;product=hypothetical protein
NZ_CP015367.1	Prodigal:002006	CDS	527477	528589	.	-	0	ID=ENLEDKPG_00504;inference=ab initio prediction:Prodigal:002006;locus_tag=ENLEDKPG_00504;product=hypothetical protein
NZ_CP015367.1	Prodigal:002006	CDS	528799	529974	.	+	0	ID=ENLEDKPG_00505;eC_number=2.1.4.2;Name=strB1;db_xref=COG:COG1834;gene=strB1;inference=ab initio prediction:Prodigal:002006,similar to AA sequence:UniProtKB:P08078;locus_tag=ENLEDKPG_00505;product=Inosamine-phosphate amidinotransferase 1
NZ_CP015367.1	Prodigal:002006	CDS	530163	531173	.	-	0	ID=ENLEDKPG_00506;eC_number=3.7.1.17;Name=hsaD;gene=hsaD;inference=ab initio prediction:Prodigal:002006,similar to AA sequence:UniProtKB:P9WNH5;locus_tag=ENLEDKPG_00506;product=4%2C5:9%2C10-diseco-3-hydroxy-5%2C9%2C17-trioxoandrosta-1(10)%2C2-diene-4-oate hydrolase
NZ_CP015367.1	Prodigal:002006	CDS	531347	531835	.	+	0	ID=ENLEDKPG_00507;inference=ab initio prediction:Prodigal:002006;locus_tag=ENLEDKPG_00507;product=hypothetical protein
NZ_CP015367.1	Prodigal:002006	CDS	531846	532700	.	+	0	ID=ENLEDKPG_00508;eC_number=2.5.1.55;Name=kdsA;db_xref=COG:COG2877;gene=kdsA;inference=ab initio prediction:Prodigal:002006,similar to AA sequence:UniProtKB:Q8YHF1;locus_tag=ENLEDKPG_00508;product=2-dehydro-3-deoxyphosphooctonate aldolase
NZ_CP015367.1	Prodigal:002006	CDS	532706	533380	.	-	0	ID=ENLEDKPG_00509;eC_number=2.1.1.163;Name=COQ5_2;gene=COQ5_2;inference=ab initio prediction:Prodigal:002006,protein motif:HAMAP:MF_01813;locus_tag=ENLEDKPG_00509;product=2-methoxy-6-polyprenyl-1%2C4-benzoquinol methylase%2C mitochondrial
NZ_CP015367.1	Prodigal:002006	CDS	533714	534052	.	+	0	ID=ENLEDKPG_00510;inference=ab initio prediction:Prodigal:002006;locus_tag=ENLEDKPG_00510;product=hypothetical protein
NZ_CP015367.1	Prodigal:002006	CDS	534117	534578	.	-	0	ID=ENLEDKPG_00511;eC_number=1.7.1.13;Name=queF;gene=queF;inference=ab initio prediction:Prodigal:002006,protein motif:HAMAP:MF_00818;locus_tag=ENLEDKPG_00511;product=NADPH-dependent 7-cyano-7-deazaguanine reductase
NZ_CP015367.1	Prodigal:002006	CDS	534764	536053	.	+	0	ID=ENLEDKPG_00512;eC_number=4.2.1.11;Name=eno;gene=eno;inference=ab initio prediction:Prodigal:002006,similar to AA sequence:UniProtKB:P33675;locus_tag=ENLEDKPG_00512;product=Enolase
NZ_CP015367.1	Prodigal:002006	CDS	536260	536454	.	+	0	ID=ENLEDKPG_00513;inference=ab initio prediction:Prodigal:002006;locus_tag=ENLEDKPG_00513;product=hypothetical protein
NZ_CP015367.1	Prodigal:002006	CDS	536511	537713	.	-	0	ID=ENLEDKPG_00514;inference=ab initio prediction:Prodigal:002006;locus_tag=ENLEDKPG_00514;product=hypothetical protein
NZ_CP015367.1	Prodigal:002006	CDS	537809	538120	.	+	0	ID=ENLEDKPG_00515;inference=ab initio prediction:Prodigal:002006;locus_tag=ENLEDKPG_00515;product=hypothetical protein
NZ_CP015367.1	Prodigal:002006	CDS	538258	539331	.	+	0	ID=ENLEDKPG_00516;eC_number=1.1.1.-;Name=acoA;db_xref=COG:COG1071;gene=acoA;inference=ab initio prediction:Prodigal:002006,similar to AA sequence:UniProtKB:O31404;locus_tag=ENLEDKPG_00516;product=Acetoin:2%2C6-dichlorophenolindophenol oxidoreductase subunit alpha
NZ_CP015367.1	Prodigal:002006	CDS	539390	540832	.	+	0	ID=ENLEDKPG_00517;eC_number=2.2.1.7;Name=dxs_1;gene=dxs_1;inference=ab initio prediction:Prodigal:002006,protein motif:HAMAP:MF_00315;locus_tag=ENLEDKPG_00517;product=1-deoxy-D-xylulose-5-phosphate synthase
NZ_CP015367.1	Prodigal:002006	CDS	540903	541190	.	+	0	ID=ENLEDKPG_00518;inference=ab initio prediction:Prodigal:002006;locus_tag=ENLEDKPG_00518;product=hypothetical protein
NZ_CP015367.1	Prodigal:002006	CDS	541206	541799	.	+	0	ID=ENLEDKPG_00519;inference=ab initio prediction:Prodigal:002006;locus_tag=ENLEDKPG_00519;product=hypothetical protein
NZ_CP015367.1	Prodigal:002006	CDS	541804	543222	.	+	0	ID=ENLEDKPG_00520;eC_number=2.3.1.12;Name=pdhC;gene=pdhC;inference=ab initio prediction:Prodigal:002006,similar to AA sequence:UniProtKB:P65636;locus_tag=ENLEDKPG_00520;product=Dihydrolipoyllysine-residue acetyltransferase component of pyruvate dehydrogenase complex
NZ_CP015367.1	Prodigal:002006	CDS	543236	544675	.	+	0	ID=ENLEDKPG_00521;eC_number=1.8.1.4;Name=lpd;db_xref=COG:COG1249;gene=lpd;inference=ab initio prediction:Prodigal:002006,similar to AA sequence:UniProtKB:Q8NTE1;locus_tag=ENLEDKPG_00521;product=Dihydrolipoyl dehydrogenase
NZ_CP015367.1	Prodigal:002006	CDS	544743	544946	.	-	0	ID=ENLEDKPG_00522;inference=ab initio prediction:Prodigal:002006;locus_tag=ENLEDKPG_00522;product=hypothetical protein
NZ_CP015367.1	Prodigal:002006	CDS	545080	545298	.	-	0	ID=ENLEDKPG_00523;inference=ab initio prediction:Prodigal:002006;locus_tag=ENLEDKPG_00523;product=hypothetical protein
NZ_CP015367.1	Prodigal:002006	CDS	545454	546524	.	+	0	ID=ENLEDKPG_00524;eC_number=4.3.1.16;Name=thadh;gene=thadh;inference=ab initio prediction:Prodigal:002006,similar to AA sequence:UniProtKB:A4F2N8;locus_tag=ENLEDKPG_00524;product=L-threo-3-hydroxyaspartate ammonia-lyase
NZ_CP015367.1	Prodigal:002006	CDS	546647	547024	.	+	0	ID=ENLEDKPG_00525;Name=iscA;db_xref=COG:COG0316;gene=iscA;inference=ab initio prediction:Prodigal:002006,similar to AA sequence:UniProtKB:P0AAC8;locus_tag=ENLEDKPG_00525;product=Iron-binding protein IscA
NZ_CP015367.1	Prodigal:002006	CDS	547137	548195	.	-	0	ID=ENLEDKPG_00526;eC_number=2.7.7.65;Name=vdcA;gene=vdcA;inference=ab initio prediction:Prodigal:002006,similar to AA sequence:UniProtKB:Q9KKZ4;locus_tag=ENLEDKPG_00526;product=Diguanylate cyclase VdcA
NZ_CP015367.1	Prodigal:002006	CDS	548297	549889	.	-	0	ID=ENLEDKPG_00527;eC_number=3.6.4.13;Name=rhlE_1;gene=rhlE_1;inference=ab initio prediction:Prodigal:002006,protein motif:HAMAP:MF_00968;locus_tag=ENLEDKPG_00527;product=ATP-dependent RNA helicase RhlE
NZ_CP015367.1	Prodigal:002006	CDS	550099	550326	.	-	0	ID=ENLEDKPG_00528;inference=ab initio prediction:Prodigal:002006;locus_tag=ENLEDKPG_00528;product=hypothetical protein
NZ_CP015367.1	Prodigal:002006	CDS	550950	551816	.	+	0	ID=ENLEDKPG_00529;inference=ab initio prediction:Prodigal:002006;locus_tag=ENLEDKPG_00529;product=hypothetical protein
NZ_CP015367.1	Prodigal:002006	CDS	552045	552536	.	+	0	ID=ENLEDKPG_00530;inference=ab initio prediction:Prodigal:002006;locus_tag=ENLEDKPG_00530;product=hypothetical protein
NZ_CP015367.1	Prodigal:002006	CDS	552582	554654	.	-	0	ID=ENLEDKPG_00531;eC_number=5.6.2.2;Name=parE;db_xref=COG:COG0187;gene=parE;inference=ab initio prediction:Prodigal:002006,similar to AA sequence:UniProtKB:P0A2I5;locus_tag=ENLEDKPG_00531;product=DNA topoisomerase 4 subunit B
NZ_CP015367.1	Prodigal:002006	CDS	554987	555202	.	+	0	ID=ENLEDKPG_00532;inference=ab initio prediction:Prodigal:002006;locus_tag=ENLEDKPG_00532;product=hypothetical protein
NZ_CP015367.1	Prodigal:002006	CDS	555383	558067	.	-	0	ID=ENLEDKPG_00533;eC_number=5.6.2.1;Name=topA;db_xref=COG:COG0550;gene=topA;inference=ab initio prediction:Prodigal:002006,similar to AA sequence:UniProtKB:P9WG49;locus_tag=ENLEDKPG_00533;product=DNA topoisomerase 1
NZ_CP015367.1	Prodigal:002006	CDS	558273	559220	.	-	0	ID=ENLEDKPG_00534;eC_number=1.8.5.-;Name=msrP_2;gene=msrP_2;inference=ab initio prediction:Prodigal:002006,protein motif:HAMAP:MF_01206;locus_tag=ENLEDKPG_00534;product=Protein-methionine-sulfoxide reductase catalytic subunit MsrP
NZ_CP015367.1	Prodigal:002006	CDS	559217	560077	.	-	0	ID=ENLEDKPG_00535;inference=ab initio prediction:Prodigal:002006;locus_tag=ENLEDKPG_00535;product=hypothetical protein
NZ_CP015367.1	Prodigal:002006	CDS	560435	561382	.	+	0	ID=ENLEDKPG_00536;eC_number=2.1.3.2;Name=pyrB;gene=pyrB;inference=ab initio prediction:Prodigal:002006,similar to AA sequence:UniProtKB:P56585;locus_tag=ENLEDKPG_00536;product=Aspartate carbamoyltransferase
NZ_CP015367.1	Prodigal:002006	CDS	561507	561830	.	+	0	ID=ENLEDKPG_00537;eC_number=3.6.1.31;Name=hisE;db_xref=COG:COG0140;gene=hisE;inference=ab initio prediction:Prodigal:002006,similar to AA sequence:UniProtKB:Q7P0E6;locus_tag=ENLEDKPG_00537;product=Phosphoribosyl-ATP pyrophosphatase
NZ_CP015367.1	Prodigal:002006	CDS	561827	562816	.	+	0	ID=ENLEDKPG_00538;eC_number=2.7.1.33;Name=coaA;gene=coaA;inference=ab initio prediction:Prodigal:002006,similar to AA sequence:UniProtKB:B5XYG3;locus_tag=ENLEDKPG_00538;product=Pantothenate kinase
NZ_CP015367.1	Prodigal:002006	CDS	562926	563465	.	-	0	ID=ENLEDKPG_00539;eC_number=3.1.4.58;Name=thpR;gene=thpR;inference=ab initio prediction:Prodigal:002006,protein motif:HAMAP:MF_01940;locus_tag=ENLEDKPG_00539;product=RNA 2'%2C3'-cyclic phosphodiesterase
NZ_CP015367.1	Prodigal:002006	CDS	563465	564121	.	-	0	ID=ENLEDKPG_00540;eC_number=3.1.1.2;inference=ab initio prediction:Prodigal:002006,similar to AA sequence:UniProtKB:Q07792;locus_tag=ENLEDKPG_00540;product=Arylesterase
NZ_CP015367.1	Prodigal:002006	CDS	564269	564955	.	+	0	ID=ENLEDKPG_00541;db_xref=COG:COG1136;inference=ab initio prediction:Prodigal:002006,similar to AA sequence:UniProtKB:P9WQK1;locus_tag=ENLEDKPG_00541;product=putative ABC transporter ATP-binding protein
NZ_CP015367.1	Prodigal:002006	CDS	564955	567531	.	+	0	ID=ENLEDKPG_00542;inference=ab initio prediction:Prodigal:002006;locus_tag=ENLEDKPG_00542;product=hypothetical protein
NZ_CP015367.1	Prodigal:002006	CDS	567589	568068	.	-	0	ID=ENLEDKPG_00543;inference=ab initio prediction:Prodigal:002006;locus_tag=ENLEDKPG_00543;product=hypothetical protein
NZ_CP015367.1	Prodigal:002006	CDS	568104	568388	.	-	0	ID=ENLEDKPG_00544;inference=ab initio prediction:Prodigal:002006;locus_tag=ENLEDKPG_00544;product=hypothetical protein
NZ_CP015367.1	Prodigal:002006	CDS	568548	569135	.	+	0	ID=ENLEDKPG_00545;inference=ab initio prediction:Prodigal:002006;locus_tag=ENLEDKPG_00545;product=hypothetical protein
NZ_CP015367.1	Prodigal:002006	CDS	569512	570282	.	+	0	ID=ENLEDKPG_00546;Name=ybhL;db_xref=COG:COG0670;gene=ybhL;inference=ab initio prediction:Prodigal:002006,similar to AA sequence:UniProtKB:P0AAC4;locus_tag=ENLEDKPG_00546;product=Inner membrane protein YbhL
NZ_CP015367.1	Prodigal:002006	CDS	570378	571289	.	+	0	ID=ENLEDKPG_00547;eC_number=4.3.3.7;Name=dapA_1;db_xref=COG:COG0329;gene=dapA_1;inference=ab initio prediction:Prodigal:002006,similar to AA sequence:UniProtKB:Q9JZR4;locus_tag=ENLEDKPG_00547;product=4-hydroxy-tetrahydrodipicolinate synthase
NZ_CP015367.1	Prodigal:002006	CDS	571328	571702	.	-	0	ID=ENLEDKPG_00548;inference=ab initio prediction:Prodigal:002006;locus_tag=ENLEDKPG_00548;product=hypothetical protein
NZ_CP015367.1	Prodigal:002006	CDS	572056	572694	.	+	0	ID=ENLEDKPG_00549;eC_number=1.13.11.79;db_xref=COG:COG0778;inference=ab initio prediction:Prodigal:002006,similar to AA sequence:UniProtKB:Q2RNG5;locus_tag=ENLEDKPG_00549;product=5%2C6-dimethylbenzimidazole synthase
NZ_CP015367.1	Prodigal:002006	CDS	572869	573378	.	+	0	ID=ENLEDKPG_00550;inference=ab initio prediction:Prodigal:002006;locus_tag=ENLEDKPG_00550;product=hypothetical protein
NZ_CP015367.1	Prodigal:002006	CDS	573391	573699	.	-	0	ID=ENLEDKPG_00551;inference=ab initio prediction:Prodigal:002006;locus_tag=ENLEDKPG_00551;product=hypothetical protein
NZ_CP015367.1	Prodigal:002006	CDS	573925	574929	.	+	0	ID=ENLEDKPG_00552;Name=kdgT;gene=kdgT;inference=ab initio prediction:Prodigal:002006,similar to AA sequence:UniProtKB:P0A712;locus_tag=ENLEDKPG_00552;product=2-keto-3-deoxygluconate permease
NZ_CP015367.1	Prodigal:002006	CDS	574963	575214	.	-	0	ID=ENLEDKPG_00553;inference=ab initio prediction:Prodigal:002006;locus_tag=ENLEDKPG_00553;product=hypothetical protein
NZ_CP015367.1	Prodigal:002006	CDS	575271	576650	.	+	0	ID=ENLEDKPG_00554;eC_number=2.1.1.176;Name=rsmB_1;db_xref=COG:COG0144;gene=rsmB_1;inference=ab initio prediction:Prodigal:002006,similar to AA sequence:UniProtKB:P36929;locus_tag=ENLEDKPG_00554;product=Ribosomal RNA small subunit methyltransferase B
NZ_CP015367.1	Prodigal:002006	CDS	577068	577334	.	-	0	ID=ENLEDKPG_00555;inference=ab initio prediction:Prodigal:002006;locus_tag=ENLEDKPG_00555;product=hypothetical protein
NZ_CP015367.1	Prodigal:002006	CDS	577547	578257	.	+	0	ID=ENLEDKPG_00556;eC_number=4.1.1.65;Name=psd_1;db_xref=COG:COG0688;gene=psd_1;inference=ab initio prediction:Prodigal:002006,similar to AA sequence:UniProtKB:P9WHQ5;locus_tag=ENLEDKPG_00556;product=Phosphatidylserine decarboxylase proenzyme
NZ_CP015367.1	Prodigal:002006	CDS	578262	579113	.	+	0	ID=ENLEDKPG_00557;inference=ab initio prediction:Prodigal:002006;locus_tag=ENLEDKPG_00557;product=hypothetical protein
NZ_CP015367.1	Prodigal:002006	CDS	579175	579594	.	+	0	ID=ENLEDKPG_00558;Name=mscL;db_xref=COG:COG1970;gene=mscL;inference=ab initio prediction:Prodigal:002006,similar to AA sequence:UniProtKB:P0A742;locus_tag=ENLEDKPG_00558;product=Large-conductance mechanosensitive channel
NZ_CP015367.1	Prodigal:002006	CDS	579621	579896	.	-	0	ID=ENLEDKPG_00559;inference=ab initio prediction:Prodigal:002006;locus_tag=ENLEDKPG_00559;product=hypothetical protein
NZ_CP015367.1	Prodigal:002006	CDS	580030	580443	.	-	0	ID=ENLEDKPG_00560;inference=ab initio prediction:Prodigal:002006;locus_tag=ENLEDKPG_00560;product=hypothetical protein
NZ_CP015367.1	Prodigal:002006	CDS	580570	581310	.	-	0	ID=ENLEDKPG_00561;inference=ab initio prediction:Prodigal:002006;locus_tag=ENLEDKPG_00561;product=hypothetical protein
NZ_CP015367.1	Prodigal:002006	CDS	581474	582259	.	-	0	ID=ENLEDKPG_00562;eC_number=2.4.2.-;Name=yafJ;db_xref=COG:COG0121;gene=yafJ;inference=ab initio prediction:Prodigal:002006,similar to AA sequence:UniProtKB:Q47147;locus_tag=ENLEDKPG_00562;product=Putative glutamine amidotransferase YafJ
NZ_CP015367.1	Prodigal:002006	CDS	582338	582649	.	-	0	ID=ENLEDKPG_00563;inference=ab initio prediction:Prodigal:002006;locus_tag=ENLEDKPG_00563;product=hypothetical protein
NZ_CP015367.1	Prodigal:002006	CDS	582651	583310	.	-	0	ID=ENLEDKPG_00564;eC_number=1.9.3.1;Name=ctaE_1;db_xref=COG:COG1845;gene=ctaE_1;inference=ab initio prediction:Prodigal:002006,similar to AA sequence:UniProtKB:P9WP67;locus_tag=ENLEDKPG_00564;product=putative cytochrome c oxidase subunit 3
NZ_CP015367.1	Prodigal:002006	CDS	583307	584983	.	-	0	ID=ENLEDKPG_00565;eC_number=1.9.3.1;Name=ctaD_1;gene=ctaD_1;inference=ab initio prediction:Prodigal:002006,similar to AA sequence:UniProtKB:P16262;locus_tag=ENLEDKPG_00565;product=Cytochrome c oxidase subunit 1
NZ_CP015367.1	Prodigal:002006	CDS	585378	586343	.	-	0	ID=ENLEDKPG_00566;eC_number=1.9.3.1;Name=ctaC;db_xref=COG:COG1622;gene=ctaC;inference=ab initio prediction:Prodigal:002006,similar to AA sequence:UniProtKB:Q04441;locus_tag=ENLEDKPG_00566;product=Cytochrome c oxidase subunit 2
NZ_CP015367.1	Prodigal:002006	CDS	586340	586828	.	-	0	ID=ENLEDKPG_00567;inference=ab initio prediction:Prodigal:002006;locus_tag=ENLEDKPG_00567;product=hypothetical protein
NZ_CP015367.1	Prodigal:002006	CDS	586825	587886	.	-	0	ID=ENLEDKPG_00568;inference=ab initio prediction:Prodigal:002006;locus_tag=ENLEDKPG_00568;product=hypothetical protein
NZ_CP015367.1	Prodigal:002006	CDS	587883	588428	.	-	0	ID=ENLEDKPG_00569;inference=ab initio prediction:Prodigal:002006;locus_tag=ENLEDKPG_00569;product=hypothetical protein
NZ_CP015367.1	Prodigal:002006	CDS	588425	590449	.	-	0	ID=ENLEDKPG_00570;inference=ab initio prediction:Prodigal:002006;locus_tag=ENLEDKPG_00570;product=hypothetical protein
NZ_CP015367.1	Prodigal:002006	CDS	590452	593433	.	-	0	ID=ENLEDKPG_00571;eC_number=7.-.-.-;Name=rsxB_1;gene=rsxB_1;inference=ab initio prediction:Prodigal:002006,protein motif:HAMAP:MF_00463;locus_tag=ENLEDKPG_00571;product=Ion-translocating oxidoreductase complex subunit B
NZ_CP015367.1	Prodigal:002006	CDS	593430	594089	.	-	0	ID=ENLEDKPG_00572;inference=ab initio prediction:Prodigal:002006;locus_tag=ENLEDKPG_00572;product=hypothetical protein
NZ_CP015367.1	Prodigal:002006	CDS	594475	597060	.	+	0	ID=ENLEDKPG_00573;inference=ab initio prediction:Prodigal:002006;locus_tag=ENLEDKPG_00573;product=hypothetical protein
NZ_CP015367.1	Prodigal:002006	CDS	597228	598421	.	+	0	ID=ENLEDKPG_00574;inference=ab initio prediction:Prodigal:002006;locus_tag=ENLEDKPG_00574;product=hypothetical protein
NZ_CP015367.1	Prodigal:002006	CDS	598627	599568	.	+	0	ID=ENLEDKPG_00575;eC_number=3.1.26.11;Name=rbn;gene=rbn;inference=ab initio prediction:Prodigal:002006,protein motif:HAMAP:MF_01818;locus_tag=ENLEDKPG_00575;product=Ribonuclease BN
NZ_CP015367.1	Prodigal:002006	CDS	599578	599772	.	-	0	ID=ENLEDKPG_00576;inference=ab initio prediction:Prodigal:002006;locus_tag=ENLEDKPG_00576;product=hypothetical protein
NZ_CP015367.1	Prodigal:002006	CDS	600007	601251	.	+	0	ID=ENLEDKPG_00577;inference=ab initio prediction:Prodigal:002006;locus_tag=ENLEDKPG_00577;product=hypothetical protein
NZ_CP015367.1	Prodigal:002006	CDS	601278	602294	.	+	0	ID=ENLEDKPG_00578;eC_number=1.1.1.281;Name=rmd_1;db_xref=COG:COG1089;gene=rmd_1;inference=ab initio prediction:Prodigal:002006,similar to AA sequence:UniProtKB:Q9HTB6;locus_tag=ENLEDKPG_00578;product=GDP-6-deoxy-D-mannose reductase
NZ_CP015367.1	Prodigal:002006	CDS	602323	603102	.	-	0	ID=ENLEDKPG_00579;eC_number=2.1.1.163;Name=COQ5_3;gene=COQ5_3;inference=ab initio prediction:Prodigal:002006,protein motif:HAMAP:MF_01813;locus_tag=ENLEDKPG_00579;product=2-methoxy-6-polyprenyl-1%2C4-benzoquinol methylase%2C mitochondrial
NZ_CP015367.1	Prodigal:002006	CDS	603179	603646	.	+	0	ID=ENLEDKPG_00580;Name=ywnA;db_xref=COG:COG1959;gene=ywnA;inference=ab initio prediction:Prodigal:002006,similar to AA sequence:UniProtKB:P71036;locus_tag=ENLEDKPG_00580;product=Putative HTH-type transcriptional regulator YwnA
NZ_CP015367.1	Prodigal:002006	CDS	603721	604098	.	+	0	ID=ENLEDKPG_00581;inference=ab initio prediction:Prodigal:002006;locus_tag=ENLEDKPG_00581;product=hypothetical protein
NZ_CP015367.1	Prodigal:002006	CDS	604196	605401	.	-	0	ID=ENLEDKPG_00582;eC_number=2.8.3.19;Name=uctC;gene=uctC;inference=ab initio prediction:Prodigal:002006,similar to AA sequence:UniProtKB:A9X6P9;locus_tag=ENLEDKPG_00582;product=Acetyl-CoA:oxalate CoA-transferase
NZ_CP015367.1	Prodigal:002006	CDS	605413	606228	.	-	0	ID=ENLEDKPG_00583;Name=tsaQ1;gene=tsaQ1;inference=ab initio prediction:Prodigal:002006,similar to AA sequence:UniProtKB:Q6XL52;locus_tag=ENLEDKPG_00583;product=HTH-type transcriptional regulator TsaQ1/TsaQ2
NZ_CP015367.1	Prodigal:002006	CDS	606237	607082	.	-	0	ID=ENLEDKPG_00584;eC_number=4.2.1.17;Name=paaF;db_xref=COG:COG1024;gene=paaF;inference=ab initio prediction:Prodigal:002006,similar to AA sequence:UniProtKB:P76082;locus_tag=ENLEDKPG_00584;product=2%2C3-dehydroadipyl-CoA hydratase
NZ_CP015367.1	Prodigal:002006	CDS	607079	608095	.	-	0	ID=ENLEDKPG_00585;inference=ab initio prediction:Prodigal:002006;locus_tag=ENLEDKPG_00585;product=hypothetical protein
NZ_CP015367.1	Prodigal:002006	CDS	608442	610514	.	+	0	ID=ENLEDKPG_00586;Name=fadJ_1;db_xref=COG:COG1024;gene=fadJ_1;inference=ab initio prediction:Prodigal:002006,similar to AA sequence:UniProtKB:P77399;locus_tag=ENLEDKPG_00586;product=Fatty acid oxidation complex subunit alpha
NZ_CP015367.1	Prodigal:002006	CDS	610681	611868	.	+	0	ID=ENLEDKPG_00587;eC_number=2.3.1.16;Name=fadA_2;db_xref=COG:COG0183;gene=fadA_2;inference=ab initio prediction:Prodigal:002006,similar to AA sequence:UniProtKB:O32177;locus_tag=ENLEDKPG_00587;product=3-ketoacyl-CoA thiolase
NZ_CP015367.1	Prodigal:002006	CDS	611873	613069	.	+	0	ID=ENLEDKPG_00588;eC_number=1.3.99.-;inference=ab initio prediction:Prodigal:002006,similar to AA sequence:UniProtKB:P95280;locus_tag=ENLEDKPG_00588;product=Putative acyl-CoA dehydrogenase FadE17
NZ_CP015367.1	Prodigal:002006	CDS	613317	614471	.	+	0	ID=ENLEDKPG_00589;eC_number=1.3.99.-;Name=acdA_1;db_xref=COG:COG1960;gene=acdA_1;inference=ab initio prediction:Prodigal:002006,similar to AA sequence:UniProtKB:P45867;locus_tag=ENLEDKPG_00589;product=Acyl-CoA dehydrogenase
NZ_CP015367.1	Prodigal:002006	CDS	614604	615476	.	-	0	ID=ENLEDKPG_00590;Name=ycf3;gene=ycf3;inference=ab initio prediction:Prodigal:002006,protein motif:HAMAP:MF_00439;locus_tag=ENLEDKPG_00590;product=Photosystem I assembly protein Ycf3
NZ_CP015367.1	Prodigal:002006	CDS	615808	616920	.	-	0	ID=ENLEDKPG_00591;eC_number=6.3.4.18;Name=purK;gene=purK;inference=ab initio prediction:Prodigal:002006,similar to AA sequence:UniProtKB:Q7A695;locus_tag=ENLEDKPG_00591;product=N5-carboxyaminoimidazole ribonucleotide synthase
NZ_CP015367.1	Prodigal:002006	CDS	616917	617414	.	-	0	ID=ENLEDKPG_00592;eC_number=5.4.99.18;Name=purE;db_xref=COG:COG0041;gene=purE;inference=ab initio prediction:Prodigal:002006,similar to AA sequence:UniProtKB:P0AG18;locus_tag=ENLEDKPG_00592;product=N5-carboxyaminoimidazole ribonucleotide mutase
NZ_CP015367.1	Prodigal:002006	CDS	617493	617753	.	-	0	ID=ENLEDKPG_00593;inference=ab initio prediction:Prodigal:002006;locus_tag=ENLEDKPG_00593;product=hypothetical protein
NZ_CP015367.1	Prodigal:002006	CDS	617885	618067	.	+	0	ID=ENLEDKPG_00594;inference=ab initio prediction:Prodigal:002006;locus_tag=ENLEDKPG_00594;product=hypothetical protein
NZ_CP015367.1	Prodigal:002006	CDS	618514	620439	.	+	0	ID=ENLEDKPG_00595;eC_number=6.2.1.1;Name=acsA_1;db_xref=COG:COG0365;gene=acsA_1;inference=ab initio prediction:Prodigal:002006,similar to AA sequence:UniProtKB:Q89WV5;locus_tag=ENLEDKPG_00595;product=Acetyl-coenzyme A synthetase
NZ_CP015367.1	Prodigal:002006	CDS	620963	621382	.	+	0	ID=ENLEDKPG_00596;inference=ab initio prediction:Prodigal:002006;locus_tag=ENLEDKPG_00596;product=hypothetical protein
NZ_CP015367.1	Prodigal:002006	CDS	621444	622745	.	+	0	ID=ENLEDKPG_00597;inference=ab initio prediction:Prodigal:002006;locus_tag=ENLEDKPG_00597;product=hypothetical protein
NZ_CP015367.1	Prodigal:002006	CDS	622808	623275	.	-	0	ID=ENLEDKPG_00598;inference=ab initio prediction:Prodigal:002006;locus_tag=ENLEDKPG_00598;product=hypothetical protein
NZ_CP015367.1	Prodigal:002006	CDS	623455	624573	.	+	0	ID=ENLEDKPG_00599;eC_number=1.6.99.1;Name=namA_1;db_xref=COG:COG1902;gene=namA_1;inference=ab initio prediction:Prodigal:002006,similar to AA sequence:UniProtKB:Q5KXG9;locus_tag=ENLEDKPG_00599;product=NADPH dehydrogenase
NZ_CP015367.1	Prodigal:002006	CDS	624582	625331	.	-	0	ID=ENLEDKPG_00600;inference=ab initio prediction:Prodigal:002006;locus_tag=ENLEDKPG_00600;product=hypothetical protein
NZ_CP015367.1	Prodigal:002006	CDS	625556	626095	.	+	0	ID=ENLEDKPG_00601;inference=ab initio prediction:Prodigal:002006;locus_tag=ENLEDKPG_00601;product=hypothetical protein
NZ_CP015367.1	Prodigal:002006	CDS	626223	627527	.	+	0	ID=ENLEDKPG_00602;Name=naiP_1;gene=naiP_1;inference=ab initio prediction:Prodigal:002006,similar to AA sequence:UniProtKB:O34691;locus_tag=ENLEDKPG_00602;product=Putative niacin/nicotinamide transporter NaiP
NZ_CP015367.1	Prodigal:002006	CDS	627530	628399	.	+	0	ID=ENLEDKPG_00603;eC_number=3.1.1.92;inference=ab initio prediction:Prodigal:002006,similar to AA sequence:UniProtKB:A6XIG6;locus_tag=ENLEDKPG_00603;product=4-sulfomuconolactone hydrolase
NZ_CP015367.1	Prodigal:002006	CDS	628483	628680	.	-	0	ID=ENLEDKPG_00604;inference=ab initio prediction:Prodigal:002006;locus_tag=ENLEDKPG_00604;product=hypothetical protein
NZ_CP015367.1	Prodigal:002006	CDS	628785	629345	.	-	0	ID=ENLEDKPG_00605;Name=puuR;gene=puuR;inference=ab initio prediction:Prodigal:002006,similar to AA sequence:UniProtKB:P0A9U6;locus_tag=ENLEDKPG_00605;product=HTH-type transcriptional regulator PuuR
NZ_CP015367.1	Prodigal:002006	CDS	629513	630847	.	+	0	ID=ENLEDKPG_00606;eC_number=2.6.1.18;Name=bauA;db_xref=COG:COG0161;gene=bauA;inference=ab initio prediction:Prodigal:002006,similar to AA sequence:UniProtKB:Q9I700;locus_tag=ENLEDKPG_00606;product=Beta-alanine--pyruvate aminotransferase
NZ_CP015367.1	Prodigal:002006	CDS	631079	632140	.	+	0	ID=ENLEDKPG_00607;inference=ab initio prediction:Prodigal:002006;locus_tag=ENLEDKPG_00607;product=hypothetical protein
NZ_CP015367.1	Prodigal:002006	CDS	632247	633539	.	-	0	ID=ENLEDKPG_00608;eC_number=3.5.1.16;Name=argE_1;gene=argE_1;inference=ab initio prediction:Prodigal:002006,protein motif:HAMAP:MF_01108;locus_tag=ENLEDKPG_00608;product=Acetylornithine deacetylase
NZ_CP015367.1	Prodigal:002006	CDS	633626	634510	.	-	0	ID=ENLEDKPG_00609;Name=gltR_1;db_xref=COG:COG0583;gene=gltR_1;inference=ab initio prediction:Prodigal:002006,similar to AA sequence:UniProtKB:P94501;locus_tag=ENLEDKPG_00609;product=HTH-type transcriptional regulator GltR
NZ_CP015367.1	Prodigal:002006	CDS	634647	635630	.	+	0	ID=ENLEDKPG_00610;eC_number=1.6.5.11;db_xref=COG:COG2070;inference=ab initio prediction:Prodigal:002006,similar to AA sequence:UniProtKB:Q9I4V0;locus_tag=ENLEDKPG_00610;product=NADH:quinone reductase
NZ_CP015367.1	Prodigal:002006	CDS	635741	636376	.	+	0	ID=ENLEDKPG_00611;inference=ab initio prediction:Prodigal:002006;locus_tag=ENLEDKPG_00611;product=hypothetical protein
NZ_CP015367.1	Prodigal:002006	CDS	636529	637014	.	+	0	ID=ENLEDKPG_00612;inference=ab initio prediction:Prodigal:002006,similar to AA sequence:ISfinder:ISMpo2;locus_tag=ENLEDKPG_00612;product=IS1595 family transposase ISMpo2
NZ_CP015367.1	Prodigal:002006	CDS	637242	637556	.	+	0	ID=ENLEDKPG_00613;inference=ab initio prediction:Prodigal:002006;locus_tag=ENLEDKPG_00613;product=hypothetical protein
NZ_CP015367.1	Prodigal:002006	CDS	637815	638810	.	-	0	ID=ENLEDKPG_00614;Name=fdhE;db_xref=COG:COG3058;gene=fdhE;inference=ab initio prediction:Prodigal:002006,similar to AA sequence:UniProtKB:P13024;locus_tag=ENLEDKPG_00614;product=Protein FdhE
NZ_CP015367.1	Prodigal:002006	CDS	638814	639536	.	-	0	ID=ENLEDKPG_00615;Name=fdoI;db_xref=COG:COG2864;gene=fdoI;inference=ab initio prediction:Prodigal:002006,similar to AA sequence:UniProtKB:P0AEL0;locus_tag=ENLEDKPG_00615;product=Formate dehydrogenase%2C cytochrome b556(fdo) subunit
NZ_CP015367.1	Prodigal:002006	CDS	639852	640787	.	-	0	ID=ENLEDKPG_00616;Name=fdoH;db_xref=COG:COG0437;gene=fdoH;inference=ab initio prediction:Prodigal:002006,similar to AA sequence:UniProtKB:P0AAJ5;locus_tag=ENLEDKPG_00616;product=Formate dehydrogenase-O iron-sulfur subunit
NZ_CP015367.1	Prodigal:002006	CDS	640801	643236	.	-	0	ID=ENLEDKPG_00617;eC_number=1.17.1.9;Name=fdoG_1;db_xref=COG:COG0243;gene=fdoG_1;inference=ab initio prediction:Prodigal:002006,similar to AA sequence:UniProtKB:P32176;locus_tag=ENLEDKPG_00617;product=Formate dehydrogenase-O major subunit
NZ_CP015367.1	Prodigal:002006	CDS	643285	643881	.	-	0	ID=ENLEDKPG_00618;eC_number=1.17.1.9;Name=fdoG_2;db_xref=COG:COG0243;gene=fdoG_2;inference=ab initio prediction:Prodigal:002006,similar to AA sequence:UniProtKB:P32176;locus_tag=ENLEDKPG_00618;product=Formate dehydrogenase-O major subunit
NZ_CP015367.1	Prodigal:002006	CDS	644038	644379	.	-	0	ID=ENLEDKPG_00619;inference=ab initio prediction:Prodigal:002006;locus_tag=ENLEDKPG_00619;product=hypothetical protein
NZ_CP015367.1	Prodigal:002006	CDS	644571	644756	.	+	0	ID=ENLEDKPG_00620;inference=ab initio prediction:Prodigal:002006;locus_tag=ENLEDKPG_00620;product=hypothetical protein
NZ_CP015367.1	Prodigal:002006	CDS	645168	646178	.	+	0	ID=ENLEDKPG_00621;Name=sbp;db_xref=COG:COG1613;gene=sbp;inference=ab initio prediction:Prodigal:002006,similar to AA sequence:UniProtKB:P0AG78;locus_tag=ENLEDKPG_00621;product=Sulfate-binding protein
NZ_CP015367.1	Prodigal:002006	CDS	646189	647043	.	+	0	ID=ENLEDKPG_00622;Name=cysT;db_xref=COG:COG0555;gene=cysT;inference=ab initio prediction:Prodigal:002006,similar to AA sequence:UniProtKB:P27367;locus_tag=ENLEDKPG_00622;product=Sulfate transport system permease protein CysT
NZ_CP015367.1	Prodigal:002006	CDS	647036	647917	.	+	0	ID=ENLEDKPG_00623;Name=cysW;db_xref=COG:COG4208;gene=cysW;inference=ab initio prediction:Prodigal:002006,similar to AA sequence:UniProtKB:P0AEB0;locus_tag=ENLEDKPG_00623;product=Sulfate transport system permease protein CysW
NZ_CP015367.1	Prodigal:002006	CDS	647976	648959	.	+	0	ID=ENLEDKPG_00624;eC_number=7.3.2.3;Name=cysA_1;db_xref=COG:COG1118;gene=cysA_1;inference=ab initio prediction:Prodigal:002006,similar to AA sequence:UniProtKB:P16676;locus_tag=ENLEDKPG_00624;product=Sulfate/thiosulfate import ATP-binding protein CysA
NZ_CP015367.1	Prodigal:002006	CDS	648999	650048	.	+	0	ID=ENLEDKPG_00625;eC_number=2.5.1.47;Name=cysK_1;gene=cysK_1;inference=ab initio prediction:Prodigal:002006,similar to AA sequence:UniProtKB:P63871;locus_tag=ENLEDKPG_00625;product=Cysteine synthase
NZ_CP015367.1	Prodigal:002006	CDS	650171	650326	.	+	0	ID=ENLEDKPG_00626;inference=ab initio prediction:Prodigal:002006;locus_tag=ENLEDKPG_00626;product=hypothetical protein
NZ_CP015367.1	Prodigal:002006	CDS	650443	651924	.	-	0	ID=ENLEDKPG_00627;inference=ab initio prediction:Prodigal:002006;locus_tag=ENLEDKPG_00627;product=hypothetical protein
NZ_CP015367.1	Prodigal:002006	CDS	652119	652295	.	+	0	ID=ENLEDKPG_00628;inference=ab initio prediction:Prodigal:002006;locus_tag=ENLEDKPG_00628;product=hypothetical protein
NZ_CP015367.1	Prodigal:002006	CDS	652423	652719	.	-	0	ID=ENLEDKPG_00629;inference=ab initio prediction:Prodigal:002006;locus_tag=ENLEDKPG_00629;product=hypothetical protein
NZ_CP015367.1	Prodigal:002006	CDS	652891	654177	.	-	0	ID=ENLEDKPG_00630;eC_number=1.3.1.85;Name=ccr;db_xref=COG:COG0604;gene=ccr;inference=ab initio prediction:Prodigal:002006,similar to AA sequence:UniProtKB:Q3IZ91;locus_tag=ENLEDKPG_00630;product=Crotonyl-CoA carboxylase/reductase
NZ_CP015367.1	Prodigal:002006	CDS	654791	656833	.	+	0	ID=ENLEDKPG_00631;eC_number=5.4.99.63;Name=ecm;db_xref=COG:COG1884;gene=ecm;inference=ab initio prediction:Prodigal:002006,similar to AA sequence:UniProtKB:Q49115;locus_tag=ENLEDKPG_00631;product=Ethylmalonyl-CoA mutase
NZ_CP015367.1	Prodigal:002006	CDS	656944	658629	.	+	0	ID=ENLEDKPG_00632;inference=ab initio prediction:Prodigal:002006;locus_tag=ENLEDKPG_00632;product=hypothetical protein
NZ_CP015367.1	Prodigal:002006	CDS	658674	659723	.	+	0	ID=ENLEDKPG_00633;eC_number=2.7.8.13;Name=mraY_1;db_xref=COG:COG0472;gene=mraY_1;inference=ab initio prediction:Prodigal:002006,similar to AA sequence:UniProtKB:O66465;locus_tag=ENLEDKPG_00633;product=Phospho-N-acetylmuramoyl-pentapeptide-transferase
NZ_CP015367.1	Prodigal:002006	CDS	659720	660655	.	+	0	ID=ENLEDKPG_00634;db_xref=COG:COG0451;inference=ab initio prediction:Prodigal:002006,similar to AA sequence:UniProtKB:P9WQP7;locus_tag=ENLEDKPG_00634;product=3 beta-hydroxysteroid dehydrogenase/Delta 5-->4-isomerase
NZ_CP015367.1	Prodigal:002006	CDS	660671	661594	.	-	0	ID=ENLEDKPG_00635;eC_number=4.1.2.13;Name=fbaB;db_xref=COG:COG1830;gene=fbaB;inference=ab initio prediction:Prodigal:002006,similar to AA sequence:UniProtKB:P0A991;locus_tag=ENLEDKPG_00635;product=Fructose-bisphosphate aldolase class 1
NZ_CP015367.1	Prodigal:002006	CDS	661827	662351	.	+	0	ID=ENLEDKPG_00636;eC_number=3.1.3.-;db_xref=COG:COG2062;inference=ab initio prediction:Prodigal:002006,similar to AA sequence:UniProtKB:P9WGF9;locus_tag=ENLEDKPG_00636;product=putative protein
NZ_CP015367.1	Prodigal:002006	CDS	662356	663390	.	-	0	ID=ENLEDKPG_00637;inference=ab initio prediction:Prodigal:002006;locus_tag=ENLEDKPG_00637;product=hypothetical protein
NZ_CP015367.1	Prodigal:002006	CDS	663596	664078	.	+	0	ID=ENLEDKPG_00638;Name=ibpA_1;db_xref=COG:COG0071;gene=ibpA_1;inference=ab initio prediction:Prodigal:002006,similar to AA sequence:UniProtKB:P0C054;locus_tag=ENLEDKPG_00638;product=Small heat shock protein IbpA
NZ_CP015367.1	Prodigal:002006	CDS	664229	665227	.	+	0	ID=ENLEDKPG_00639;inference=ab initio prediction:Prodigal:002006;locus_tag=ENLEDKPG_00639;product=hypothetical protein
NZ_CP015367.1	Prodigal:002006	CDS	665416	665865	.	-	0	ID=ENLEDKPG_00640;inference=ab initio prediction:Prodigal:002006;locus_tag=ENLEDKPG_00640;product=hypothetical protein
NZ_CP015367.1	Prodigal:002006	CDS	666072	666530	.	+	0	ID=ENLEDKPG_00641;inference=ab initio prediction:Prodigal:002006;locus_tag=ENLEDKPG_00641;product=hypothetical protein
NZ_CP015367.1	Prodigal:002006	CDS	666548	666847	.	+	0	ID=ENLEDKPG_00642;inference=ab initio prediction:Prodigal:002006;locus_tag=ENLEDKPG_00642;product=hypothetical protein
NZ_CP015367.1	Prodigal:002006	CDS	666994	672282	.	+	0	ID=ENLEDKPG_00643;Name=yfhM;db_xref=COG:COG2373;gene=yfhM;inference=ab initio prediction:Prodigal:002006,similar to AA sequence:UniProtKB:P76578;locus_tag=ENLEDKPG_00643;product=Alpha-2-macroglobulin
NZ_CP015367.1	Prodigal:002006	CDS	672478	673602	.	+	0	ID=ENLEDKPG_00644;inference=ab initio prediction:Prodigal:002006;locus_tag=ENLEDKPG_00644;product=hypothetical protein
NZ_CP015367.1	Prodigal:002006	CDS	673784	675058	.	-	0	ID=ENLEDKPG_00645;eC_number=2.1.1.192;Name=rlmN;db_xref=COG:COG0820;gene=rlmN;inference=ab initio prediction:Prodigal:002006,similar to AA sequence:UniProtKB:P36979;locus_tag=ENLEDKPG_00645;product=Dual-specificity RNA methyltransferase RlmN
NZ_CP015367.1	Prodigal:002006	CDS	675158	675814	.	+	0	ID=ENLEDKPG_00646;inference=ab initio prediction:Prodigal:002006;locus_tag=ENLEDKPG_00646;product=hypothetical protein
NZ_CP015367.1	Prodigal:002006	CDS	675889	676227	.	-	0	ID=ENLEDKPG_00647;Name=grxD;db_xref=COG:COG0278;gene=grxD;inference=ab initio prediction:Prodigal:002006,similar to AA sequence:UniProtKB:P0AC69;locus_tag=ENLEDKPG_00647;product=Glutaredoxin 4
NZ_CP015367.1	Prodigal:002006	CDS	676274	676777	.	-	0	ID=ENLEDKPG_00648;inference=ab initio prediction:Prodigal:002006;locus_tag=ENLEDKPG_00648;product=hypothetical protein
NZ_CP015367.1	Prodigal:002006	CDS	676801	677037	.	-	0	ID=ENLEDKPG_00649;db_xref=COG:COG0271;inference=ab initio prediction:Prodigal:002006,similar to AA sequence:UniProtKB:Q9ZCE4;locus_tag=ENLEDKPG_00649;product=putative protein RP812
NZ_CP015367.1	Prodigal:002006	CDS	677064	679289	.	-	0	ID=ENLEDKPG_00650;eC_number=6.3.5.3;Name=purL;db_xref=COG:COG0046;gene=purL;inference=ab initio prediction:Prodigal:002006,similar to AA sequence:UniProtKB:P12042;locus_tag=ENLEDKPG_00650;product=Phosphoribosylformylglycinamidine synthase subunit PurL
NZ_CP015367.1	Prodigal:002006	CDS	679445	681286	.	-	0	ID=ENLEDKPG_00651;eC_number=3.6.4.12;Name=recQ;db_xref=COG:COG0514;gene=recQ;inference=ab initio prediction:Prodigal:002006,similar to AA sequence:UniProtKB:P15043;locus_tag=ENLEDKPG_00651;product=ATP-dependent DNA helicase RecQ
NZ_CP015367.1	Prodigal:002006	CDS	681370	681609	.	+	0	ID=ENLEDKPG_00652;inference=ab initio prediction:Prodigal:002006;locus_tag=ENLEDKPG_00652;product=hypothetical protein
NZ_CP015367.1	Prodigal:002006	CDS	681671	682009	.	+	0	ID=ENLEDKPG_00653;eC_number=3.1.-.-;Name=vapC;gene=vapC;inference=ab initio prediction:Prodigal:002006,protein motif:HAMAP:MF_00265;locus_tag=ENLEDKPG_00653;product=tRNA(fMet)-specific endonuclease VapC
NZ_CP015367.1	Prodigal:002006	CDS	682014	682991	.	-	0	ID=ENLEDKPG_00654;eC_number=1.1.1.410;Name=denD;db_xref=COG:COG0451;gene=denD;inference=ab initio prediction:Prodigal:002006,similar to AA sequence:UniProtKB:Q0KBD2;locus_tag=ENLEDKPG_00654;product=D-erythronate dehydrogenase
NZ_CP015367.1	Prodigal:002006	CDS	683020	684294	.	-	0	ID=ENLEDKPG_00655;eC_number=2.7.1.217;Name=otnK;db_xref=COG:COG3395;gene=otnK;inference=ab initio prediction:Prodigal:002006,similar to AA sequence:UniProtKB:B1M1V6;locus_tag=ENLEDKPG_00655;product=3-oxo-tetronate kinase
NZ_CP015367.1	Prodigal:002006	CDS	684291	685073	.	-	0	ID=ENLEDKPG_00656;eC_number=5.3.1.35;Name=otnI_1;db_xref=COG:COG3622;gene=otnI_1;inference=ab initio prediction:Prodigal:002006,similar to AA sequence:UniProtKB:Q0KBD1;locus_tag=ENLEDKPG_00656;product=2-oxo-tetronate isomerase
NZ_CP015367.1	Prodigal:002006	CDS	685241	686155	.	-	0	ID=ENLEDKPG_00657;eC_number=1.1.1.411;Name=ltnD_1;db_xref=COG:COG2084;gene=ltnD_1;inference=ab initio prediction:Prodigal:002006,similar to AA sequence:UniProtKB:Q0KBC7;locus_tag=ENLEDKPG_00657;product=L-threonate dehydrogenase
NZ_CP015367.1	Prodigal:002006	CDS	686262	687584	.	-	0	ID=ENLEDKPG_00658;Name=ttuB_1;gene=ttuB_1;inference=ab initio prediction:Prodigal:002006,similar to AA sequence:UniProtKB:Q44470;locus_tag=ENLEDKPG_00658;product=Putative tartrate transporter
NZ_CP015367.1	Prodigal:002006	CDS	687888	688946	.	+	0	ID=ENLEDKPG_00659;Name=gntR_1;gene=gntR_1;inference=ab initio prediction:Prodigal:002006,similar to AA sequence:UniProtKB:P0ACP5;locus_tag=ENLEDKPG_00659;product=HTH-type transcriptional regulator GntR
NZ_CP015367.1	Prodigal:002006	CDS	688943	689623	.	+	0	ID=ENLEDKPG_00660;eC_number=4.1.1.104;Name=otnC;db_xref=COG:COG0235;gene=otnC;inference=ab initio prediction:Prodigal:002006,similar to AA sequence:UniProtKB:Q0KBC9;locus_tag=ENLEDKPG_00660;product=3-oxo-tetronate 4-phosphate decarboxylase
NZ_CP015367.1	Prodigal:002006	CDS	689805	691904	.	-	0	ID=ENLEDKPG_00661;eC_number=6.1.1.14;Name=glyS;db_xref=COG:COG0751;gene=glyS;inference=ab initio prediction:Prodigal:002006,similar to AA sequence:UniProtKB:P00961;locus_tag=ENLEDKPG_00661;product=Glycine--tRNA ligase beta subunit
NZ_CP015367.1	Prodigal:002006	CDS	691957	692400	.	-	0	ID=ENLEDKPG_00662;inference=ab initio prediction:Prodigal:002006;locus_tag=ENLEDKPG_00662;product=hypothetical protein
NZ_CP015367.1	Prodigal:002006	CDS	692469	693380	.	-	0	ID=ENLEDKPG_00663;eC_number=6.1.1.14;Name=glyQ;db_xref=COG:COG0752;gene=glyQ;inference=ab initio prediction:Prodigal:002006,similar to AA sequence:UniProtKB:P00960;locus_tag=ENLEDKPG_00663;product=Glycine--tRNA ligase alpha subunit
NZ_CP015367.1	Prodigal:002006	CDS	693571	694020	.	+	0	ID=ENLEDKPG_00664;inference=ab initio prediction:Prodigal:002006;locus_tag=ENLEDKPG_00664;product=hypothetical protein
NZ_CP015367.1	Prodigal:002006	CDS	694169	694447	.	+	0	ID=ENLEDKPG_00665;inference=ab initio prediction:Prodigal:002006;locus_tag=ENLEDKPG_00665;product=hypothetical protein
NZ_CP015367.1	Prodigal:002006	CDS	694538	696142	.	-	0	ID=ENLEDKPG_00666;Name=nhaP2_1;gene=nhaP2_1;inference=ab initio prediction:Prodigal:002006,protein motif:HAMAP:MF_01075;locus_tag=ENLEDKPG_00666;product=K(+)/H(+) antiporter NhaP2
NZ_CP015367.1	Prodigal:002006	CDS	696554	697072	.	-	0	ID=ENLEDKPG_00667;inference=ab initio prediction:Prodigal:002006;locus_tag=ENLEDKPG_00667;product=hypothetical protein
NZ_CP015367.1	Prodigal:002006	CDS	697164	697940	.	-	0	ID=ENLEDKPG_00668;Name=btuF;db_xref=COG:COG0614;gene=btuF;inference=ab initio prediction:Prodigal:002006,similar to AA sequence:UniProtKB:A5F5P5;locus_tag=ENLEDKPG_00668;product=Vitamin B12-binding protein
NZ_CP015367.1	Prodigal:002006	CDS	697940	698461	.	-	0	ID=ENLEDKPG_00669;inference=ab initio prediction:Prodigal:002006;locus_tag=ENLEDKPG_00669;product=hypothetical protein
NZ_CP015367.1	Prodigal:002006	CDS	698598	699446	.	+	0	ID=ENLEDKPG_00670;eC_number=2.7.1.35;Name=pdxY;db_xref=COG:COG2240;gene=pdxY;inference=ab initio prediction:Prodigal:002006,similar to AA sequence:UniProtKB:Q141E8;locus_tag=ENLEDKPG_00670;product=Pyridoxal kinase PdxY
NZ_CP015367.1	Prodigal:002006	CDS	699495	700379	.	+	0	ID=ENLEDKPG_00671;eC_number=5.3.3.17;Name=phzF;gene=phzF;inference=ab initio prediction:Prodigal:002006,similar to AA sequence:UniProtKB:Q51792;locus_tag=ENLEDKPG_00671;product=Trans-2%2C3-dihydro-3-hydroxyanthranilate isomerase
NZ_CP015367.1	Prodigal:002006	CDS	700372	701097	.	+	0	ID=ENLEDKPG_00672;inference=ab initio prediction:Prodigal:002006;locus_tag=ENLEDKPG_00672;product=hypothetical protein
NZ_CP015367.1	Prodigal:002006	CDS	701275	702270	.	+	0	ID=ENLEDKPG_00673;Name=ssuA_1;gene=ssuA_1;inference=ab initio prediction:Prodigal:002006,similar to AA sequence:UniProtKB:P75853;locus_tag=ENLEDKPG_00673;product=Putative aliphatic sulfonates-binding protein
NZ_CP015367.1	Prodigal:002006	CDS	702396	704666	.	+	0	ID=ENLEDKPG_00674;eC_number=3.2.1.-;Name=glgX_1;db_xref=COG:COG1523;gene=glgX_1;inference=ab initio prediction:Prodigal:002006,similar to AA sequence:UniProtKB:P9WQ25;locus_tag=ENLEDKPG_00674;product=Glycogen operon protein GlgX
NZ_CP015367.1	Aragorn:001002	tRNA	704808	704897	.	+	.	ID=ENLEDKPG_00675;inference=COORDINATES:profile:Aragorn:001002;locus_tag=ENLEDKPG_00675;product=tRNA-Ser(gga)
NZ_CP015367.1	Prodigal:002006	CDS	705123	705647	.	+	0	ID=ENLEDKPG_00676;inference=ab initio prediction:Prodigal:002006;locus_tag=ENLEDKPG_00676;product=hypothetical protein
NZ_CP015367.1	Prodigal:002006	CDS	705690	705965	.	-	0	ID=ENLEDKPG_00677;inference=ab initio prediction:Prodigal:002006;locus_tag=ENLEDKPG_00677;product=hypothetical protein
NZ_CP015367.1	Prodigal:002006	CDS	706078	707025	.	-	0	ID=ENLEDKPG_00678;inference=ab initio prediction:Prodigal:002006;locus_tag=ENLEDKPG_00678;product=hypothetical protein
NZ_CP015367.1	Prodigal:002006	CDS	707045	707488	.	-	0	ID=ENLEDKPG_00679;inference=ab initio prediction:Prodigal:002006;locus_tag=ENLEDKPG_00679;product=hypothetical protein
NZ_CP015367.1	Prodigal:002006	CDS	707481	707873	.	-	0	ID=ENLEDKPG_00680;inference=ab initio prediction:Prodigal:002006;locus_tag=ENLEDKPG_00680;product=hypothetical protein
NZ_CP015367.1	Prodigal:002006	CDS	708048	708194	.	-	0	ID=ENLEDKPG_00681;inference=ab initio prediction:Prodigal:002006;locus_tag=ENLEDKPG_00681;product=hypothetical protein
NZ_CP015367.1	Prodigal:002006	CDS	708560	709267	.	-	0	ID=ENLEDKPG_00682;inference=ab initio prediction:Prodigal:002006;locus_tag=ENLEDKPG_00682;product=hypothetical protein
NZ_CP015367.1	Prodigal:002006	CDS	710274	710504	.	-	0	ID=ENLEDKPG_00683;inference=ab initio prediction:Prodigal:002006;locus_tag=ENLEDKPG_00683;product=hypothetical protein
NZ_CP015367.1	Prodigal:002006	CDS	710924	712303	.	-	0	ID=ENLEDKPG_00684;Name=xerC_2;gene=xerC_2;inference=ab initio prediction:Prodigal:002006,protein motif:HAMAP:MF_01808;locus_tag=ENLEDKPG_00684;product=Tyrosine recombinase XerC
NZ_CP015367.1	Prodigal:002006	CDS	712841	713023	.	+	0	ID=ENLEDKPG_00685;inference=ab initio prediction:Prodigal:002006;locus_tag=ENLEDKPG_00685;product=hypothetical protein
NZ_CP015367.1	Prodigal:002006	CDS	713429	713794	.	+	0	ID=ENLEDKPG_00686;db_xref=COG:COG3474;inference=ab initio prediction:Prodigal:002006,similar to AA sequence:UniProtKB:D5QVH0;locus_tag=ENLEDKPG_00686;product=Cytochrome c-554
NZ_CP015367.1	Prodigal:002006	CDS	714051	714404	.	-	0	ID=ENLEDKPG_00687;inference=ab initio prediction:Prodigal:002006;locus_tag=ENLEDKPG_00687;product=hypothetical protein
NZ_CP015367.1	Prodigal:002006	CDS	714548	714814	.	-	0	ID=ENLEDKPG_00688;inference=ab initio prediction:Prodigal:002006;locus_tag=ENLEDKPG_00688;product=hypothetical protein
NZ_CP015367.1	Prodigal:002006	CDS	715004	716302	.	+	0	ID=ENLEDKPG_00689;eC_number=1.1.1.136;Name=wbpA;db_xref=COG:COG0677;gene=wbpA;inference=ab initio prediction:Prodigal:002006,similar to AA sequence:UniProtKB:G3XD94;locus_tag=ENLEDKPG_00689;product=UDP-N-acetyl-D-glucosamine 6-dehydrogenase
NZ_CP015367.1	Prodigal:002006	CDS	716359	716973	.	+	0	ID=ENLEDKPG_00690;inference=ab initio prediction:Prodigal:002006;locus_tag=ENLEDKPG_00690;product=hypothetical protein
NZ_CP015367.1	Prodigal:002006	CDS	717659	718120	.	+	0	ID=ENLEDKPG_00691;Name=rplM;db_xref=COG:COG0102;gene=rplM;inference=ab initio prediction:Prodigal:002006,similar to AA sequence:UniProtKB:Q6N651;locus_tag=ENLEDKPG_00691;product=50S ribosomal protein L13
NZ_CP015367.1	Prodigal:002006	CDS	718123	718608	.	+	0	ID=ENLEDKPG_00692;Name=rpsI;db_xref=COG:COG0103;gene=rpsI;inference=ab initio prediction:Prodigal:002006,similar to AA sequence:UniProtKB:Q6N650;locus_tag=ENLEDKPG_00692;product=30S ribosomal protein S9
NZ_CP015367.1	Prodigal:002006	CDS	718778	719728	.	+	0	ID=ENLEDKPG_00693;eC_number=1.2.1.38;Name=argC;db_xref=COG:COG0002;gene=argC;inference=ab initio prediction:Prodigal:002006,similar to AA sequence:UniProtKB:Q8ZKL8;locus_tag=ENLEDKPG_00693;product=N-acetyl-gamma-glutamyl-phosphate reductase
NZ_CP015367.1	Prodigal:002006	CDS	719983	721332	.	+	0	ID=ENLEDKPG_00694;inference=ab initio prediction:Prodigal:002006;locus_tag=ENLEDKPG_00694;product=hypothetical protein
NZ_CP015367.1	Prodigal:002006	CDS	721406	722650	.	+	0	ID=ENLEDKPG_00695;inference=ab initio prediction:Prodigal:002006;locus_tag=ENLEDKPG_00695;product=hypothetical protein
NZ_CP015367.1	Prodigal:002006	CDS	722674	724329	.	+	0	ID=ENLEDKPG_00696;inference=ab initio prediction:Prodigal:002006;locus_tag=ENLEDKPG_00696;product=hypothetical protein
NZ_CP015367.1	Prodigal:002006	CDS	724638	725417	.	+	0	ID=ENLEDKPG_00697;inference=ab initio prediction:Prodigal:002006;locus_tag=ENLEDKPG_00697;product=hypothetical protein
NZ_CP015367.1	Prodigal:002006	CDS	725487	727871	.	-	0	ID=ENLEDKPG_00698;inference=ab initio prediction:Prodigal:002006;locus_tag=ENLEDKPG_00698;product=hypothetical protein
NZ_CP015367.1	Prodigal:002006	CDS	727924	728340	.	-	0	ID=ENLEDKPG_00699;inference=ab initio prediction:Prodigal:002006;locus_tag=ENLEDKPG_00699;product=hypothetical protein
NZ_CP015367.1	Prodigal:002006	CDS	728576	729637	.	-	0	ID=ENLEDKPG_00700;inference=ab initio prediction:Prodigal:002006;locus_tag=ENLEDKPG_00700;product=hypothetical protein
NZ_CP015367.1	Prodigal:002006	CDS	729765	730808	.	-	0	ID=ENLEDKPG_00701;eC_number=5.1.3.2;Name=galE1;db_xref=COG:COG1088;gene=galE1;inference=ab initio prediction:Prodigal:002006,similar to AA sequence:UniProtKB:P9WN67;locus_tag=ENLEDKPG_00701;product=UDP-glucose 4-epimerase
NZ_CP015367.1	Prodigal:002006	CDS	730805	733477	.	-	0	ID=ENLEDKPG_00702;inference=ab initio prediction:Prodigal:002006;locus_tag=ENLEDKPG_00702;product=hypothetical protein
NZ_CP015367.1	Prodigal:002006	CDS	733744	734388	.	+	0	ID=ENLEDKPG_00703;eC_number=2.3.1.-;Name=epsM;db_xref=COG:COG0110;gene=epsM;inference=ab initio prediction:Prodigal:002006,similar to AA sequence:UniProtKB:P71063;locus_tag=ENLEDKPG_00703;product=Putative acetyltransferase EpsM
NZ_CP015367.1	Prodigal:002006	CDS	734513	735622	.	+	0	ID=ENLEDKPG_00704;db_xref=COG:COG0399;inference=ab initio prediction:Prodigal:002006,similar to AA sequence:UniProtKB:P9WGJ7;locus_tag=ENLEDKPG_00704;product=Protein
NZ_CP015367.1	Prodigal:002006	CDS	735665	737437	.	+	0	ID=ENLEDKPG_00705;inference=ab initio prediction:Prodigal:002006;locus_tag=ENLEDKPG_00705;product=hypothetical protein
NZ_CP015367.1	Prodigal:002006	CDS	737466	739238	.	+	0	ID=ENLEDKPG_00706;inference=ab initio prediction:Prodigal:002006;locus_tag=ENLEDKPG_00706;product=hypothetical protein
NZ_CP015367.1	Prodigal:002006	CDS	739260	742946	.	-	0	ID=ENLEDKPG_00707;inference=ab initio prediction:Prodigal:002006;locus_tag=ENLEDKPG_00707;product=hypothetical protein
NZ_CP015367.1	Prodigal:002006	CDS	743194	745605	.	-	0	ID=ENLEDKPG_00708;inference=ab initio prediction:Prodigal:002006;locus_tag=ENLEDKPG_00708;product=hypothetical protein
NZ_CP015367.1	Prodigal:002006	CDS	745880	746200	.	+	0	ID=ENLEDKPG_00709;inference=ab initio prediction:Prodigal:002006;locus_tag=ENLEDKPG_00709;product=hypothetical protein
NZ_CP015367.1	Prodigal:002006	CDS	746373	747593	.	-	0	ID=ENLEDKPG_00710;inference=ab initio prediction:Prodigal:002006,similar to AA sequence:ISfinder:ISNha9;locus_tag=ENLEDKPG_00710;product=IS256 family transposase ISNha9
NZ_CP015367.1	Prodigal:002006	CDS	747880	749559	.	+	0	ID=ENLEDKPG_00711;inference=ab initio prediction:Prodigal:002006,similar to AA sequence:ISfinder:ISNpu1;locus_tag=ENLEDKPG_00711;product=IS1182 family transposase ISNpu1
NZ_CP015367.1	Prodigal:002006	CDS	749600	749812	.	-	0	ID=ENLEDKPG_00712;inference=ab initio prediction:Prodigal:002006;locus_tag=ENLEDKPG_00712;product=hypothetical protein
NZ_CP015367.1	Prodigal:002006	CDS	750292	751803	.	+	0	ID=ENLEDKPG_00713;inference=ab initio prediction:Prodigal:002006;locus_tag=ENLEDKPG_00713;product=hypothetical protein
NZ_CP015367.1	Prodigal:002006	CDS	752283	752987	.	-	0	ID=ENLEDKPG_00714;inference=ab initio prediction:Prodigal:002006,similar to AA sequence:ISfinder:ISMtsp5;locus_tag=ENLEDKPG_00714;product=IS3 family transposase ISMtsp5
NZ_CP015367.1	Prodigal:002006	CDS	752984	753283	.	-	0	ID=ENLEDKPG_00715;inference=ab initio prediction:Prodigal:002006,similar to AA sequence:ISfinder:ISMtsp5;locus_tag=ENLEDKPG_00715;product=IS3 family transposase ISMtsp5
NZ_CP015367.1	Prodigal:002006	CDS	753346	753690	.	-	0	ID=ENLEDKPG_00716;inference=ab initio prediction:Prodigal:002006;locus_tag=ENLEDKPG_00716;product=hypothetical protein
NZ_CP015367.1	Prodigal:002006	CDS	753687	753812	.	-	0	ID=ENLEDKPG_00717;inference=ab initio prediction:Prodigal:002006;locus_tag=ENLEDKPG_00717;product=hypothetical protein
NZ_CP015367.1	Prodigal:002006	CDS	753852	753953	.	-	0	ID=ENLEDKPG_00718;inference=ab initio prediction:Prodigal:002006;locus_tag=ENLEDKPG_00718;product=hypothetical protein
NZ_CP015367.1	Prodigal:002006	CDS	754083	754673	.	-	0	ID=ENLEDKPG_00719;inference=ab initio prediction:Prodigal:002006,similar to AA sequence:ISfinder:ISMdi2;locus_tag=ENLEDKPG_00719;product=ISL3 family transposase ISMdi2
NZ_CP015367.1	Prodigal:002006	CDS	754692	755660	.	-	0	ID=ENLEDKPG_00720;inference=ab initio prediction:Prodigal:002006,similar to AA sequence:ISfinder:ISMdi2;locus_tag=ENLEDKPG_00720;product=ISL3 family transposase ISMdi2
NZ_CP015367.1	Prodigal:002006	CDS	756259	758067	.	+	0	ID=ENLEDKPG_00721;eC_number=2.4.1.250;Name=mshA_1;gene=mshA_1;inference=ab initio prediction:Prodigal:002006,protein motif:HAMAP:MF_01695;locus_tag=ENLEDKPG_00721;product=D-inositol-3-phosphate glycosyltransferase
NZ_CP015367.1	Prodigal:002006	CDS	758129	761680	.	+	0	ID=ENLEDKPG_00722;eC_number=2.4.1.250;Name=mshA_2;gene=mshA_2;inference=ab initio prediction:Prodigal:002006,protein motif:HAMAP:MF_01695;locus_tag=ENLEDKPG_00722;product=D-inositol-3-phosphate glycosyltransferase
NZ_CP015367.1	Prodigal:002006	CDS	761677	762318	.	+	0	ID=ENLEDKPG_00723;inference=ab initio prediction:Prodigal:002006;locus_tag=ENLEDKPG_00723;product=hypothetical protein
NZ_CP015367.1	Prodigal:002006	CDS	762315	764180	.	+	0	ID=ENLEDKPG_00724;inference=ab initio prediction:Prodigal:002006;locus_tag=ENLEDKPG_00724;product=hypothetical protein
NZ_CP015367.1	Prodigal:002006	CDS	764180	765085	.	+	0	ID=ENLEDKPG_00725;inference=ab initio prediction:Prodigal:002006;locus_tag=ENLEDKPG_00725;product=hypothetical protein
NZ_CP015367.1	Prodigal:002006	CDS	765097	765573	.	+	0	ID=ENLEDKPG_00726;inference=ab initio prediction:Prodigal:002006;locus_tag=ENLEDKPG_00726;product=hypothetical protein
NZ_CP015367.1	Prodigal:002006	CDS	765797	768364	.	+	0	ID=ENLEDKPG_00727;eC_number=2.4.2.53;Name=arnC;gene=arnC;inference=ab initio prediction:Prodigal:002006,protein motif:HAMAP:MF_01164;locus_tag=ENLEDKPG_00727;product=Undecaprenyl-phosphate 4-deoxy-4-formamido-L-arabinose transferase
NZ_CP015367.1	Prodigal:002006	CDS	768371	769201	.	+	0	ID=ENLEDKPG_00728;Name=kfoC;gene=kfoC;inference=ab initio prediction:Prodigal:002006,similar to AA sequence:UniProtKB:Q8L0V4;locus_tag=ENLEDKPG_00728;product=Chondroitin synthase
NZ_CP015367.1	Prodigal:002006	CDS	769570	771033	.	+	0	ID=ENLEDKPG_00729;inference=ab initio prediction:Prodigal:002006;locus_tag=ENLEDKPG_00729;product=hypothetical protein
NZ_CP015367.1	Prodigal:002006	CDS	771344	772126	.	-	0	ID=ENLEDKPG_00730;inference=ab initio prediction:Prodigal:002006,similar to AA sequence:ISfinder:ISMex11;locus_tag=ENLEDKPG_00730;product=IS3 family transposase ISMex11
NZ_CP015367.1	Prodigal:002006	CDS	772177	772443	.	-	0	ID=ENLEDKPG_00731;inference=ab initio prediction:Prodigal:002006,similar to AA sequence:ISfinder:ISMex11;locus_tag=ENLEDKPG_00731;product=IS3 family transposase ISMex11
NZ_CP015367.1	Prodigal:002006	CDS	772491	772817	.	-	0	ID=ENLEDKPG_00732;inference=ab initio prediction:Prodigal:002006;locus_tag=ENLEDKPG_00732;product=hypothetical protein
NZ_CP015367.1	Prodigal:002006	CDS	773233	773982	.	-	0	ID=ENLEDKPG_00733;eC_number=2.3.1.89;Name=dapH_2;gene=dapH_2;inference=ab initio prediction:Prodigal:002006,protein motif:HAMAP:MF_01691;locus_tag=ENLEDKPG_00733;product=2%2C3%2C4%2C5-tetrahydropyridine-2%2C6-dicarboxylate N-acetyltransferase
NZ_CP015367.1	Prodigal:002006	CDS	774501	775709	.	-	0	ID=ENLEDKPG_00734;inference=ab initio prediction:Prodigal:002006;locus_tag=ENLEDKPG_00734;product=hypothetical protein
NZ_CP015367.1	Prodigal:002006	CDS	776228	777664	.	-	0	ID=ENLEDKPG_00735;Name=algA_1;db_xref=COG:COG0662;gene=algA_1;inference=ab initio prediction:Prodigal:002006,similar to AA sequence:UniProtKB:P07874;locus_tag=ENLEDKPG_00735;product=Alginate biosynthesis protein AlgA
NZ_CP015367.1	Prodigal:002006	CDS	777685	778653	.	-	0	ID=ENLEDKPG_00736;eC_number=1.1.1.281;Name=rmd_2;gene=rmd_2;inference=ab initio prediction:Prodigal:002006,similar to AA sequence:UniProtKB:Q6T1X6;locus_tag=ENLEDKPG_00736;product=GDP-6-deoxy-D-mannose reductase
NZ_CP015367.1	Prodigal:002006	CDS	778670	779653	.	-	0	ID=ENLEDKPG_00737;eC_number=4.2.1.47;Name=gmd_1;db_xref=COG:COG1089;gene=gmd_1;inference=ab initio prediction:Prodigal:002006,similar to AA sequence:UniProtKB:Q51366;locus_tag=ENLEDKPG_00737;product=GDP-mannose 4%2C6-dehydratase
NZ_CP015367.1	Prodigal:002006	CDS	779747	780718	.	-	0	ID=ENLEDKPG_00738;eC_number=1.1.1.271;Name=fcl_1;db_xref=COG:COG0451;gene=fcl_1;inference=ab initio prediction:Prodigal:002006,similar to AA sequence:UniProtKB:P32055;locus_tag=ENLEDKPG_00738;product=GDP-L-fucose synthase
NZ_CP015367.1	Prodigal:002006	CDS	781033	781671	.	-	0	ID=ENLEDKPG_00739;eC_number=2.3.1.191;Name=lpxD_1;gene=lpxD_1;inference=ab initio prediction:Prodigal:002006,protein motif:HAMAP:MF_00523;locus_tag=ENLEDKPG_00739;product=UDP-3-O-(3-hydroxymyristoyl)glucosamine N-acyltransferase
NZ_CP015367.1	Prodigal:002006	CDS	781668	782405	.	-	0	ID=ENLEDKPG_00740;eC_number=1.1.1.-;Name=gno_1;gene=gno_1;inference=ab initio prediction:Prodigal:002006,similar to AA sequence:UniProtKB:P50199;locus_tag=ENLEDKPG_00740;product=Gluconate 5-dehydrogenase
NZ_CP015367.1	Prodigal:002006	CDS	782410	782637	.	-	0	ID=ENLEDKPG_00741;inference=ab initio prediction:Prodigal:002006;locus_tag=ENLEDKPG_00741;product=hypothetical protein
NZ_CP015367.1	Prodigal:002006	CDS	782634	783674	.	-	0	ID=ENLEDKPG_00742;eC_number=2.3.1.180;Name=fabH_1;gene=fabH_1;inference=ab initio prediction:Prodigal:002006,similar to AA sequence:UniProtKB:C1CIR8;locus_tag=ENLEDKPG_00742;product=3-oxoacyl-[acyl-carrier-protein] synthase 3
NZ_CP015367.1	Prodigal:002006	CDS	783950	785557	.	-	0	ID=ENLEDKPG_00743;inference=ab initio prediction:Prodigal:002006;locus_tag=ENLEDKPG_00743;product=hypothetical protein
NZ_CP015367.1	Prodigal:002006	CDS	785737	787164	.	+	0	ID=ENLEDKPG_00744;inference=ab initio prediction:Prodigal:002006;locus_tag=ENLEDKPG_00744;product=hypothetical protein
NZ_CP015367.1	Prodigal:002006	CDS	787080	787340	.	-	0	ID=ENLEDKPG_00745;inference=ab initio prediction:Prodigal:002006;locus_tag=ENLEDKPG_00745;product=hypothetical protein
NZ_CP015367.1	Prodigal:002006	CDS	787362	787886	.	-	0	ID=ENLEDKPG_00746;inference=ab initio prediction:Prodigal:002006;locus_tag=ENLEDKPG_00746;product=hypothetical protein
NZ_CP015367.1	Prodigal:002006	CDS	788238	788840	.	+	0	ID=ENLEDKPG_00747;eC_number=2.3.1.-;Name=oatWY;gene=oatWY;inference=ab initio prediction:Prodigal:002006,similar to AA sequence:UniProtKB:Q93S40;locus_tag=ENLEDKPG_00747;product=Polysialic acid O-acetyltransferase
NZ_CP015367.1	Prodigal:002006	CDS	789166	793113	.	+	0	ID=ENLEDKPG_00748;inference=ab initio prediction:Prodigal:002006;locus_tag=ENLEDKPG_00748;product=hypothetical protein
NZ_CP015367.1	Prodigal:002006	CDS	793198	793992	.	+	0	ID=ENLEDKPG_00749;Name=kpsM;db_xref=COG:COG1682;gene=kpsM;inference=ab initio prediction:Prodigal:002006,similar to AA sequence:UniProtKB:P23889;locus_tag=ENLEDKPG_00749;product=Polysialic acid transport protein KpsM
NZ_CP015367.1	Prodigal:002006	CDS	794182	794520	.	+	0	ID=ENLEDKPG_00750;inference=ab initio prediction:Prodigal:002006;locus_tag=ENLEDKPG_00750;product=hypothetical protein
NZ_CP015367.1	Prodigal:002006	CDS	794572	795324	.	+	0	ID=ENLEDKPG_00751;inference=ab initio prediction:Prodigal:002006;locus_tag=ENLEDKPG_00751;product=hypothetical protein
NZ_CP015367.1	Prodigal:002006	CDS	795339	795659	.	+	0	ID=ENLEDKPG_00752;inference=ab initio prediction:Prodigal:002006;locus_tag=ENLEDKPG_00752;product=hypothetical protein
NZ_CP015367.1	Prodigal:002006	CDS	795789	797270	.	+	0	ID=ENLEDKPG_00753;eC_number=5.4.2.10;Name=glmM_1;db_xref=COG:COG1109;gene=glmM_1;inference=ab initio prediction:Prodigal:002006,similar to AA sequence:UniProtKB:Q81VN7;locus_tag=ENLEDKPG_00753;product=Phosphoglucosamine mutase
NZ_CP015367.1	Prodigal:002006	CDS	797504	797695	.	+	0	ID=ENLEDKPG_00754;inference=ab initio prediction:Prodigal:002006;locus_tag=ENLEDKPG_00754;product=hypothetical protein
NZ_CP015367.1	Prodigal:002006	CDS	797715	798032	.	-	0	ID=ENLEDKPG_00755;inference=ab initio prediction:Prodigal:002006;locus_tag=ENLEDKPG_00755;product=hypothetical protein
NZ_CP015367.1	Prodigal:002006	CDS	798848	799561	.	-	0	ID=ENLEDKPG_00756;inference=ab initio prediction:Prodigal:002006;locus_tag=ENLEDKPG_00756;product=hypothetical protein
NZ_CP015367.1	Prodigal:002006	CDS	799704	801524	.	-	0	ID=ENLEDKPG_00757;inference=ab initio prediction:Prodigal:002006;locus_tag=ENLEDKPG_00757;product=hypothetical protein
NZ_CP015367.1	Prodigal:002006	CDS	801848	802774	.	-	0	ID=ENLEDKPG_00758;eC_number=1.1.1.271;Name=fcl_2;db_xref=COG:COG0451;gene=fcl_2;inference=ab initio prediction:Prodigal:002006,similar to AA sequence:UniProtKB:P32055;locus_tag=ENLEDKPG_00758;product=GDP-L-fucose synthase
NZ_CP015367.1	Prodigal:002006	CDS	802761	803726	.	-	0	ID=ENLEDKPG_00759;eC_number=1.1.1.364;Name=chmD;gene=chmD;inference=ab initio prediction:Prodigal:002006,similar to AA sequence:UniProtKB:Q5SFA6;locus_tag=ENLEDKPG_00759;product=dTDP-4-oxo-6-deoxy-D-allose reductase
NZ_CP015367.1	Prodigal:002006	CDS	803729	804985	.	-	0	ID=ENLEDKPG_00760;inference=ab initio prediction:Prodigal:002006;locus_tag=ENLEDKPG_00760;product=hypothetical protein
NZ_CP015367.1	Prodigal:002006	CDS	805193	805735	.	+	0	ID=ENLEDKPG_00761;inference=ab initio prediction:Prodigal:002006;locus_tag=ENLEDKPG_00761;product=hypothetical protein
NZ_CP015367.1	Prodigal:002006	CDS	805834	805983	.	+	0	ID=ENLEDKPG_00762;inference=ab initio prediction:Prodigal:002006;locus_tag=ENLEDKPG_00762;product=hypothetical protein
NZ_CP015367.1	Prodigal:002006	CDS	806035	807273	.	-	0	ID=ENLEDKPG_00763;eC_number=2.7.7.9;Name=cugP;gene=cugP;inference=ab initio prediction:Prodigal:002006,protein motif:HAMAP:MF_02085;locus_tag=ENLEDKPG_00763;product=UTP--glucose-1-phosphate uridylyltransferase
NZ_CP015367.1	Prodigal:002006	CDS	807284	807871	.	-	0	ID=ENLEDKPG_00764;eC_number=5.3.1.28;Name=gmhA;db_xref=COG:COG0279;gene=gmhA;inference=ab initio prediction:Prodigal:002006,similar to AA sequence:UniProtKB:Q93UJ2;locus_tag=ENLEDKPG_00764;product=Phosphoheptose isomerase
NZ_CP015367.1	Prodigal:002006	CDS	807954	808886	.	-	0	ID=ENLEDKPG_00765;eC_number=1.1.1.266;Name=fcf1;gene=fcf1;inference=ab initio prediction:Prodigal:002006,similar to AA sequence:UniProtKB:Q6E7F2;locus_tag=ENLEDKPG_00765;product=dTDP-4-dehydro-6-deoxyglucose reductase
NZ_CP015367.1	Prodigal:002006	CDS	808955	809956	.	-	0	ID=ENLEDKPG_00766;eC_number=2.7.1.168;Name=hddA;gene=hddA;inference=ab initio prediction:Prodigal:002006,similar to AA sequence:UniProtKB:Q9AGY8;locus_tag=ENLEDKPG_00766;product=D-glycero-alpha-D-manno-heptose 7-phosphate kinase
NZ_CP015367.1	Prodigal:002006	CDS	811105	812829	.	-	0	ID=ENLEDKPG_00767;eC_number=3.4.21.53;Name=lon_1;gene=lon_1;inference=ab initio prediction:Prodigal:002006,protein motif:HAMAP:MF_01973;locus_tag=ENLEDKPG_00767;product=Lon protease
NZ_CP015367.1	Prodigal:002006	CDS	812844	813287	.	-	0	ID=ENLEDKPG_00768;inference=ab initio prediction:Prodigal:002006;locus_tag=ENLEDKPG_00768;product=hypothetical protein
NZ_CP015367.1	Prodigal:002006	CDS	813398	814288	.	-	0	ID=ENLEDKPG_00769;inference=ab initio prediction:Prodigal:002006;locus_tag=ENLEDKPG_00769;product=hypothetical protein
NZ_CP015367.1	Prodigal:002006	CDS	814981	816228	.	+	0	ID=ENLEDKPG_00770;inference=ab initio prediction:Prodigal:002006;locus_tag=ENLEDKPG_00770;product=hypothetical protein
NZ_CP015367.1	Prodigal:002006	CDS	816538	816828	.	-	0	ID=ENLEDKPG_00771;inference=ab initio prediction:Prodigal:002006;locus_tag=ENLEDKPG_00771;product=hypothetical protein
NZ_CP015367.1	Prodigal:002006	CDS	817068	817331	.	+	0	ID=ENLEDKPG_00772;inference=ab initio prediction:Prodigal:002006;locus_tag=ENLEDKPG_00772;product=hypothetical protein
NZ_CP015367.1	Prodigal:002006	CDS	817369	817596	.	-	0	ID=ENLEDKPG_00773;inference=ab initio prediction:Prodigal:002006;locus_tag=ENLEDKPG_00773;product=hypothetical protein
NZ_CP015367.1	Prodigal:002006	CDS	818009	819622	.	+	0	ID=ENLEDKPG_00774;inference=ab initio prediction:Prodigal:002006;locus_tag=ENLEDKPG_00774;product=hypothetical protein
NZ_CP015367.1	Prodigal:002006	CDS	819999	820457	.	-	0	ID=ENLEDKPG_00775;inference=ab initio prediction:Prodigal:002006;locus_tag=ENLEDKPG_00775;product=hypothetical protein
NZ_CP015367.1	Prodigal:002006	CDS	820447	821409	.	-	0	ID=ENLEDKPG_00776;inference=ab initio prediction:Prodigal:002006;locus_tag=ENLEDKPG_00776;product=hypothetical protein
NZ_CP015367.1	Prodigal:002006	CDS	821571	824735	.	-	0	ID=ENLEDKPG_00777;Name=czcA_1;gene=czcA_1;inference=ab initio prediction:Prodigal:002006,similar to AA sequence:UniProtKB:P13511;locus_tag=ENLEDKPG_00777;product=Cobalt-zinc-cadmium resistance protein CzcA
NZ_CP015367.1	Prodigal:002006	CDS	824744	826123	.	-	0	ID=ENLEDKPG_00778;Name=mdtA_1;gene=mdtA_1;inference=ab initio prediction:Prodigal:002006,protein motif:HAMAP:MF_01422;locus_tag=ENLEDKPG_00778;product=Multidrug resistance protein MdtA
NZ_CP015367.1	Prodigal:002006	CDS	826179	826376	.	-	0	ID=ENLEDKPG_00779;inference=ab initio prediction:Prodigal:002006;locus_tag=ENLEDKPG_00779;product=hypothetical protein
NZ_CP015367.1	Prodigal:002006	CDS	826662	827339	.	+	0	ID=ENLEDKPG_00780;Name=copR_1;gene=copR_1;inference=ab initio prediction:Prodigal:002006,similar to AA sequence:UniProtKB:Q02540;locus_tag=ENLEDKPG_00780;product=Transcriptional activator protein CopR
NZ_CP015367.1	Prodigal:002006	CDS	827332	828774	.	+	0	ID=ENLEDKPG_00781;eC_number=2.7.-.-;Name=sasA_3;gene=sasA_3;inference=ab initio prediction:Prodigal:002006,protein motif:HAMAP:MF_01837;locus_tag=ENLEDKPG_00781;product=Adaptive-response sensory-kinase SasA
NZ_CP015367.1	Prodigal:002006	CDS	828870	830411	.	+	0	ID=ENLEDKPG_00782;inference=ab initio prediction:Prodigal:002006;locus_tag=ENLEDKPG_00782;product=hypothetical protein
NZ_CP015367.1	Prodigal:002006	CDS	830623	830871	.	+	0	ID=ENLEDKPG_00783;inference=ab initio prediction:Prodigal:002006;locus_tag=ENLEDKPG_00783;product=hypothetical protein
NZ_CP015367.1	Prodigal:002006	CDS	830989	831717	.	-	0	ID=ENLEDKPG_00784;inference=ab initio prediction:Prodigal:002006;locus_tag=ENLEDKPG_00784;product=hypothetical protein
NZ_CP015367.1	Prodigal:002006	CDS	831894	832643	.	+	0	ID=ENLEDKPG_00785;eC_number=5.2.1.1;Name=maiA;gene=maiA;inference=ab initio prediction:Prodigal:002006,similar to AA sequence:UniProtKB:O24766;locus_tag=ENLEDKPG_00785;product=Maleate isomerase
NZ_CP015367.1	Prodigal:002006	CDS	832640	833722	.	+	0	ID=ENLEDKPG_00786;eC_number=7.6.2.11;Name=potA_1;gene=potA_1;inference=ab initio prediction:Prodigal:002006,similar to AA sequence:UniProtKB:Q7A679;locus_tag=ENLEDKPG_00786;product=Spermidine/putrescine import ATP-binding protein PotA
NZ_CP015367.1	Prodigal:002006	CDS	833760	834803	.	+	0	ID=ENLEDKPG_00787;inference=ab initio prediction:Prodigal:002006;locus_tag=ENLEDKPG_00787;product=hypothetical protein
NZ_CP015367.1	Prodigal:002006	CDS	834800	835705	.	+	0	ID=ENLEDKPG_00788;inference=ab initio prediction:Prodigal:002006;locus_tag=ENLEDKPG_00788;product=hypothetical protein
NZ_CP015367.1	Prodigal:002006	CDS	835713	836531	.	+	0	ID=ENLEDKPG_00789;Name=ydcV_1;gene=ydcV_1;inference=ab initio prediction:Prodigal:002006,similar to AA sequence:UniProtKB:P0AFR9;locus_tag=ENLEDKPG_00789;product=Inner membrane ABC transporter permease protein YdcV
NZ_CP015367.1	Prodigal:002006	CDS	836538	837290	.	+	0	ID=ENLEDKPG_00790;eC_number=5.1.99.5;Name=hyuA_1;gene=hyuA_1;inference=ab initio prediction:Prodigal:002006,similar to AA sequence:UniProtKB:Q9F466;locus_tag=ENLEDKPG_00790;product=Hydantoin racemase
NZ_CP015367.1	Prodigal:002006	CDS	837287	838708	.	+	0	ID=ENLEDKPG_00791;eC_number=3.5.1.13;Name=aam_2;db_xref=COG:COG0154;gene=aam_2;inference=ab initio prediction:Prodigal:002006,similar to AA sequence:UniProtKB:K9NBS6;locus_tag=ENLEDKPG_00791;product=Acylamidase
NZ_CP015367.1	Prodigal:002006	CDS	838705	839037	.	+	0	ID=ENLEDKPG_00792;eC_number=3.5.2.17;Name=pucM_1;db_xref=COG:COG2351;gene=pucM_1;inference=ab initio prediction:Prodigal:002006,similar to AA sequence:UniProtKB:O32142;locus_tag=ENLEDKPG_00792;product=5-hydroxyisourate hydrolase
NZ_CP015367.1	Prodigal:002006	CDS	839170	839661	.	+	0	ID=ENLEDKPG_00793;inference=ab initio prediction:Prodigal:002006;locus_tag=ENLEDKPG_00793;product=hypothetical protein
NZ_CP015367.1	Prodigal:002006	CDS	839603	839935	.	-	0	ID=ENLEDKPG_00794;inference=ab initio prediction:Prodigal:002006;locus_tag=ENLEDKPG_00794;product=hypothetical protein
NZ_CP015367.1	Prodigal:002006	CDS	840000	840365	.	+	0	ID=ENLEDKPG_00795;inference=ab initio prediction:Prodigal:002006;locus_tag=ENLEDKPG_00795;product=hypothetical protein
NZ_CP015367.1	Prodigal:002006	CDS	840563	841411	.	+	0	ID=ENLEDKPG_00796;eC_number=2.1.1.222;Name=COQ3_1;gene=COQ3_1;inference=ab initio prediction:Prodigal:002006,protein motif:HAMAP:MF_00472;locus_tag=ENLEDKPG_00796;product=Ubiquinone biosynthesis O-methyltransferase%2C mitochondrial
NZ_CP015367.1	Prodigal:002006	CDS	841510	841686	.	+	0	ID=ENLEDKPG_00797;inference=ab initio prediction:Prodigal:002006;locus_tag=ENLEDKPG_00797;product=hypothetical protein
NZ_CP015367.1	Prodigal:002006	CDS	841711	841995	.	-	0	ID=ENLEDKPG_00798;inference=ab initio prediction:Prodigal:002006;locus_tag=ENLEDKPG_00798;product=hypothetical protein
NZ_CP015367.1	Prodigal:002006	CDS	842060	842353	.	-	0	ID=ENLEDKPG_00799;inference=ab initio prediction:Prodigal:002006;locus_tag=ENLEDKPG_00799;product=hypothetical protein
NZ_CP015367.1	Prodigal:002006	CDS	843190	844134	.	-	0	ID=ENLEDKPG_00800;Name=feaR_1;db_xref=COG:COG2207;gene=feaR_1;inference=ab initio prediction:Prodigal:002006,similar to AA sequence:UniProtKB:Q47129;locus_tag=ENLEDKPG_00800;product=Transcriptional activator FeaR
NZ_CP015367.1	Prodigal:002006	CDS	844448	845890	.	-	0	ID=ENLEDKPG_00801;inference=ab initio prediction:Prodigal:002006;locus_tag=ENLEDKPG_00801;product=hypothetical protein
NZ_CP015367.1	Prodigal:002006	CDS	846660	847592	.	+	0	ID=ENLEDKPG_00802;eC_number=1.1.1.103;Name=tdh_2;gene=tdh_2;inference=ab initio prediction:Prodigal:002006,protein motif:HAMAP:MF_00627;locus_tag=ENLEDKPG_00802;product=L-threonine 3-dehydrogenase
NZ_CP015367.1	Prodigal:002006	CDS	847652	848296	.	+	0	ID=ENLEDKPG_00803;inference=ab initio prediction:Prodigal:002006;locus_tag=ENLEDKPG_00803;product=hypothetical protein
NZ_CP015367.1	Prodigal:002006	CDS	848928	849116	.	-	0	ID=ENLEDKPG_00804;inference=ab initio prediction:Prodigal:002006;locus_tag=ENLEDKPG_00804;product=hypothetical protein
NZ_CP015367.1	Prodigal:002006	CDS	850099	850830	.	-	0	ID=ENLEDKPG_00805;inference=ab initio prediction:Prodigal:002006;locus_tag=ENLEDKPG_00805;product=hypothetical protein
NZ_CP015367.1	Prodigal:002006	CDS	851282	852091	.	-	0	ID=ENLEDKPG_00806;inference=ab initio prediction:Prodigal:002006;locus_tag=ENLEDKPG_00806;product=hypothetical protein
NZ_CP015367.1	Prodigal:002006	CDS	852135	854126	.	-	0	ID=ENLEDKPG_00807;inference=ab initio prediction:Prodigal:002006;locus_tag=ENLEDKPG_00807;product=hypothetical protein
NZ_CP015367.1	Prodigal:002006	CDS	854089	854865	.	-	0	ID=ENLEDKPG_00808;inference=ab initio prediction:Prodigal:002006;locus_tag=ENLEDKPG_00808;product=hypothetical protein
NZ_CP015367.1	Prodigal:002006	CDS	854871	856778	.	-	0	ID=ENLEDKPG_00809;inference=ab initio prediction:Prodigal:002006;locus_tag=ENLEDKPG_00809;product=hypothetical protein
NZ_CP015367.1	Prodigal:002006	CDS	857265	859469	.	+	0	ID=ENLEDKPG_00810;Name=hlyB;db_xref=COG:COG2274;gene=hlyB;inference=ab initio prediction:Prodigal:002006,similar to AA sequence:UniProtKB:Q47258;locus_tag=ENLEDKPG_00810;product=Alpha-hemolysin translocation ATP-binding protein HlyB
NZ_CP015367.1	Prodigal:002006	CDS	859576	860976	.	+	0	ID=ENLEDKPG_00811;Name=ltxD;gene=ltxD;inference=ab initio prediction:Prodigal:002006,similar to AA sequence:UniProtKB:P18790;locus_tag=ENLEDKPG_00811;product=Leukotoxin export protein LtxD
NZ_CP015367.1	Prodigal:002006	CDS	861008	862795	.	+	0	ID=ENLEDKPG_00812;inference=ab initio prediction:Prodigal:002006;locus_tag=ENLEDKPG_00812;product=hypothetical protein
NZ_CP015367.1	Prodigal:002006	CDS	862917	863153	.	+	0	ID=ENLEDKPG_00813;inference=ab initio prediction:Prodigal:002006;locus_tag=ENLEDKPG_00813;product=hypothetical protein
NZ_CP015367.1	Prodigal:002006	CDS	863975	866497	.	+	0	ID=ENLEDKPG_00814;eC_number=2.7.13.3;Name=rcsC_2;gene=rcsC_2;inference=ab initio prediction:Prodigal:002006,protein motif:HAMAP:MF_00979;locus_tag=ENLEDKPG_00814;product=Sensor histidine kinase RcsC
NZ_CP015367.1	Prodigal:002006	CDS	866894	867490	.	-	0	ID=ENLEDKPG_00815;Name=liaR;db_xref=COG:COG2197;gene=liaR;inference=ab initio prediction:Prodigal:002006,similar to AA sequence:UniProtKB:O32197;locus_tag=ENLEDKPG_00815;product=Transcriptional regulatory protein LiaR
NZ_CP015367.1	Prodigal:002006	CDS	868344	868898	.	-	0	ID=ENLEDKPG_00816;inference=ab initio prediction:Prodigal:002006;locus_tag=ENLEDKPG_00816;product=hypothetical protein
NZ_CP015367.1	Prodigal:002006	CDS	870038	870871	.	+	0	ID=ENLEDKPG_00817;inference=ab initio prediction:Prodigal:002006;locus_tag=ENLEDKPG_00817;product=hypothetical protein
NZ_CP015367.1	Prodigal:002006	CDS	871280	871489	.	+	0	ID=ENLEDKPG_00818;inference=ab initio prediction:Prodigal:002006;locus_tag=ENLEDKPG_00818;product=hypothetical protein
NZ_CP015367.1	Prodigal:002006	CDS	872484	872723	.	-	0	ID=ENLEDKPG_00819;inference=ab initio prediction:Prodigal:002006;locus_tag=ENLEDKPG_00819;product=hypothetical protein
NZ_CP015367.1	Prodigal:002006	CDS	873491	874012	.	+	0	ID=ENLEDKPG_00820;inference=ab initio prediction:Prodigal:002006,similar to AA sequence:ISfinder:ISMno4;locus_tag=ENLEDKPG_00820;product=IS66 family transposase ISMno4
NZ_CP015367.1	Prodigal:002006	CDS	874112	875350	.	+	0	ID=ENLEDKPG_00821;inference=ab initio prediction:Prodigal:002006;locus_tag=ENLEDKPG_00821;product=hypothetical protein
NZ_CP015367.1	Prodigal:002006	CDS	875350	876132	.	+	0	ID=ENLEDKPG_00822;inference=ab initio prediction:Prodigal:002006,similar to AA sequence:ISfinder:ISSme2;locus_tag=ENLEDKPG_00822;product=IS21 family transposase ISSme2
NZ_CP015367.1	Prodigal:002006	CDS	876196	876522	.	+	0	ID=ENLEDKPG_00823;inference=ab initio prediction:Prodigal:002006;locus_tag=ENLEDKPG_00823;product=hypothetical protein
NZ_CP015367.1	Prodigal:002006	CDS	876536	876997	.	+	0	ID=ENLEDKPG_00824;inference=ab initio prediction:Prodigal:002006,similar to AA sequence:ISfinder:ISMno4;locus_tag=ENLEDKPG_00824;product=IS66 family transposase ISMno4
NZ_CP015367.1	Prodigal:002006	CDS	877412	890995	.	-	0	ID=ENLEDKPG_00825;Name=tycC_1;gene=tycC_1;inference=ab initio prediction:Prodigal:002006,similar to AA sequence:UniProtKB:O30409;locus_tag=ENLEDKPG_00825;product=Tyrocidine synthase 3
NZ_CP015367.1	Prodigal:002006	CDS	891247	900837	.	-	0	ID=ENLEDKPG_00826;Name=grsB;gene=grsB;inference=ab initio prediction:Prodigal:002006,similar to AA sequence:UniProtKB:P0C064;locus_tag=ENLEDKPG_00826;product=Gramicidin S synthase 2
NZ_CP015367.1	Prodigal:002006	CDS	901089	931826	.	-	0	ID=ENLEDKPG_00827;eC_number=6.2.1.54;Name=dltA_1;gene=dltA_1;inference=ab initio prediction:Prodigal:002006,protein motif:HAMAP:MF_00593;locus_tag=ENLEDKPG_00827;product=D-alanine--D-alanyl carrier protein ligase
NZ_CP015367.1	Prodigal:002006	CDS	934487	934786	.	+	0	ID=ENLEDKPG_00828;inference=ab initio prediction:Prodigal:002006,similar to AA sequence:ISfinder:ISMtsp5;locus_tag=ENLEDKPG_00828;product=IS3 family transposase ISMtsp5
NZ_CP015367.1	Prodigal:002006	CDS	934783	935697	.	+	0	ID=ENLEDKPG_00829;inference=ab initio prediction:Prodigal:002006,similar to AA sequence:ISfinder:ISMtsp5;locus_tag=ENLEDKPG_00829;product=IS3 family transposase ISMtsp5
NZ_CP015367.1	Prodigal:002006	CDS	935794	936561	.	+	0	ID=ENLEDKPG_00830;inference=ab initio prediction:Prodigal:002006;locus_tag=ENLEDKPG_00830;product=hypothetical protein
NZ_CP015367.1	Prodigal:002006	CDS	936604	937467	.	+	0	ID=ENLEDKPG_00831;inference=ab initio prediction:Prodigal:002006,similar to AA sequence:ISfinder:ISMch4;locus_tag=ENLEDKPG_00831;product=IS110 family transposase ISMch4
NZ_CP015367.1	Prodigal:002006	CDS	937948	939693	.	+	0	ID=ENLEDKPG_00832;Name=yojI;db_xref=COG:COG4615;gene=yojI;inference=ab initio prediction:Prodigal:002006,similar to AA sequence:UniProtKB:P33941;locus_tag=ENLEDKPG_00832;product=ABC transporter ATP-binding/permease protein YojI
NZ_CP015367.1	Prodigal:002006	CDS	940189	942390	.	+	0	ID=ENLEDKPG_00833;eC_number=3.6.4.12;Name=recD2_1;db_xref=COG:COG0507;gene=recD2_1;inference=ab initio prediction:Prodigal:002006,similar to AA sequence:UniProtKB:Q9RT63;locus_tag=ENLEDKPG_00833;product=ATP-dependent RecD-like DNA helicase
NZ_CP015367.1	Prodigal:002006	CDS	943217	944206	.	-	0	ID=ENLEDKPG_00834;inference=ab initio prediction:Prodigal:002006;locus_tag=ENLEDKPG_00834;product=hypothetical protein
NZ_CP015367.1	Prodigal:002006	CDS	944680	944928	.	-	0	ID=ENLEDKPG_00835;inference=ab initio prediction:Prodigal:002006;locus_tag=ENLEDKPG_00835;product=hypothetical protein
NZ_CP015367.1	Prodigal:002006	CDS	944963	945058	.	-	0	ID=ENLEDKPG_00836;inference=ab initio prediction:Prodigal:002006;locus_tag=ENLEDKPG_00836;product=hypothetical protein
NZ_CP015367.1	Prodigal:002006	CDS	945565	946197	.	+	0	ID=ENLEDKPG_00837;Name=xerD_2;gene=xerD_2;inference=ab initio prediction:Prodigal:002006,protein motif:HAMAP:MF_01807;locus_tag=ENLEDKPG_00837;product=Tyrosine recombinase XerD
NZ_CP015367.1	Prodigal:002006	CDS	946271	947296	.	+	0	ID=ENLEDKPG_00838;Name=rhaS_1;gene=rhaS_1;inference=ab initio prediction:Prodigal:002006,protein motif:HAMAP:MF_01534;locus_tag=ENLEDKPG_00838;product=HTH-type transcriptional activator RhaS
NZ_CP015367.1	Prodigal:002006	CDS	947508	947909	.	-	0	ID=ENLEDKPG_00839;inference=ab initio prediction:Prodigal:002006;locus_tag=ENLEDKPG_00839;product=hypothetical protein
NZ_CP015367.1	Prodigal:002006	CDS	948394	949290	.	+	0	ID=ENLEDKPG_00840;eC_number=3.1.-.-;Name=dinG_1;gene=dinG_1;inference=ab initio prediction:Prodigal:002006,protein motif:HAMAP:MF_02206;locus_tag=ENLEDKPG_00840;product=3'-5' exonuclease DinG
NZ_CP015367.1	Prodigal:002006	CDS	949326	949835	.	+	0	ID=ENLEDKPG_00841;inference=ab initio prediction:Prodigal:002006;locus_tag=ENLEDKPG_00841;product=hypothetical protein
NZ_CP015367.1	Prodigal:002006	CDS	949859	950599	.	+	0	ID=ENLEDKPG_00842;inference=ab initio prediction:Prodigal:002006;locus_tag=ENLEDKPG_00842;product=hypothetical protein
NZ_CP015367.1	Prodigal:002006	CDS	950995	951186	.	-	0	ID=ENLEDKPG_00843;inference=ab initio prediction:Prodigal:002006;locus_tag=ENLEDKPG_00843;product=hypothetical protein
NZ_CP015367.1	Prodigal:002006	CDS	951209	952633	.	-	0	ID=ENLEDKPG_00844;eC_number=3.1.11.6;Name=xseA_2;gene=xseA_2;inference=ab initio prediction:Prodigal:002006,protein motif:HAMAP:MF_00378;locus_tag=ENLEDKPG_00844;product=Exodeoxyribonuclease 7 large subunit
NZ_CP015367.1	Prodigal:002006	CDS	952712	953644	.	-	0	ID=ENLEDKPG_00845;inference=ab initio prediction:Prodigal:002006;locus_tag=ENLEDKPG_00845;product=hypothetical protein
NZ_CP015367.1	Prodigal:002006	CDS	953967	954527	.	+	0	ID=ENLEDKPG_00846;inference=ab initio prediction:Prodigal:002006;locus_tag=ENLEDKPG_00846;product=hypothetical protein
NZ_CP015367.1	Prodigal:002006	CDS	954338	954934	.	-	0	ID=ENLEDKPG_00847;inference=ab initio prediction:Prodigal:002006;locus_tag=ENLEDKPG_00847;product=hypothetical protein
NZ_CP015367.1	Prodigal:002006	CDS	955412	956098	.	+	0	ID=ENLEDKPG_00848;inference=ab initio prediction:Prodigal:002006,similar to AA sequence:ISfinder:ISMpo1;locus_tag=ENLEDKPG_00848;product=IS6 family transposase ISMpo1
NZ_CP015367.1	Prodigal:002006	CDS	956373	956615	.	-	0	ID=ENLEDKPG_00849;inference=ab initio prediction:Prodigal:002006;locus_tag=ENLEDKPG_00849;product=hypothetical protein
NZ_CP015367.1	Prodigal:002006	CDS	956970	957518	.	+	0	ID=ENLEDKPG_00850;inference=ab initio prediction:Prodigal:002006;locus_tag=ENLEDKPG_00850;product=hypothetical protein
NZ_CP015367.1	Prodigal:002006	CDS	957530	958561	.	+	0	ID=ENLEDKPG_00851;inference=ab initio prediction:Prodigal:002006;locus_tag=ENLEDKPG_00851;product=hypothetical protein
NZ_CP015367.1	Prodigal:002006	CDS	958777	959625	.	+	0	ID=ENLEDKPG_00852;inference=ab initio prediction:Prodigal:002006;locus_tag=ENLEDKPG_00852;product=hypothetical protein
NZ_CP015367.1	Prodigal:002006	CDS	960674	960850	.	+	0	ID=ENLEDKPG_00853;inference=ab initio prediction:Prodigal:002006;locus_tag=ENLEDKPG_00853;product=hypothetical protein
NZ_CP015367.1	Prodigal:002006	CDS	961004	961309	.	+	0	ID=ENLEDKPG_00854;inference=ab initio prediction:Prodigal:002006,similar to AA sequence:ISfinder:ISMno37;locus_tag=ENLEDKPG_00854;product=IS6 family transposase ISMno37
NZ_CP015367.1	Prodigal:002006	CDS	961532	961852	.	-	0	ID=ENLEDKPG_00855;inference=ab initio prediction:Prodigal:002006;locus_tag=ENLEDKPG_00855;product=hypothetical protein
NZ_CP015367.1	Prodigal:002006	CDS	962007	962636	.	+	0	ID=ENLEDKPG_00856;inference=ab initio prediction:Prodigal:002006;locus_tag=ENLEDKPG_00856;product=hypothetical protein
NZ_CP015367.1	Prodigal:002006	CDS	962704	963165	.	+	0	ID=ENLEDKPG_00857;inference=ab initio prediction:Prodigal:002006;locus_tag=ENLEDKPG_00857;product=hypothetical protein
NZ_CP015367.1	Prodigal:002006	CDS	963294	963776	.	+	0	ID=ENLEDKPG_00858;inference=ab initio prediction:Prodigal:002006;locus_tag=ENLEDKPG_00858;product=hypothetical protein
NZ_CP015367.1	Prodigal:002006	CDS	964313	964555	.	+	0	ID=ENLEDKPG_00859;inference=ab initio prediction:Prodigal:002006;locus_tag=ENLEDKPG_00859;product=hypothetical protein
NZ_CP015367.1	Prodigal:002006	CDS	964558	964824	.	+	0	ID=ENLEDKPG_00860;inference=ab initio prediction:Prodigal:002006;locus_tag=ENLEDKPG_00860;product=hypothetical protein
NZ_CP015367.1	Aragorn:001002	tRNA	964893	964968	.	+	.	ID=ENLEDKPG_00861;inference=COORDINATES:profile:Aragorn:001002;locus_tag=ENLEDKPG_00861;product=tRNA-Met(cat)
NZ_CP015367.1	Prodigal:002006	CDS	964986	965225	.	+	0	ID=ENLEDKPG_00862;inference=ab initio prediction:Prodigal:002006;locus_tag=ENLEDKPG_00862;product=hypothetical protein
NZ_CP015367.1	Prodigal:002006	CDS	965453	965908	.	+	0	ID=ENLEDKPG_00863;inference=ab initio prediction:Prodigal:002006;locus_tag=ENLEDKPG_00863;product=hypothetical protein
NZ_CP015367.1	Prodigal:002006	CDS	965918	966139	.	-	0	ID=ENLEDKPG_00864;inference=ab initio prediction:Prodigal:002006;locus_tag=ENLEDKPG_00864;product=hypothetical protein
NZ_CP015367.1	Prodigal:002006	CDS	966238	967044	.	+	0	ID=ENLEDKPG_00865;inference=ab initio prediction:Prodigal:002006,similar to AA sequence:ISfinder:ISMno4;locus_tag=ENLEDKPG_00865;product=IS66 family transposase ISMno4
NZ_CP015367.1	Prodigal:002006	CDS	967058	967519	.	+	0	ID=ENLEDKPG_00866;inference=ab initio prediction:Prodigal:002006,similar to AA sequence:ISfinder:ISMno4;locus_tag=ENLEDKPG_00866;product=IS66 family transposase ISMno4
NZ_CP015367.1	Prodigal:002006	CDS	967800	969608	.	-	0	ID=ENLEDKPG_00867;inference=ab initio prediction:Prodigal:002006;locus_tag=ENLEDKPG_00867;product=hypothetical protein
NZ_CP015367.1	Prodigal:002006	CDS	969922	970608	.	+	0	ID=ENLEDKPG_00868;inference=ab initio prediction:Prodigal:002006,similar to AA sequence:ISfinder:ISMpo1;locus_tag=ENLEDKPG_00868;product=IS6 family transposase ISMpo1
NZ_CP015367.1	Prodigal:002006	CDS	971634	974216	.	-	0	ID=ENLEDKPG_00869;inference=ab initio prediction:Prodigal:002006;locus_tag=ENLEDKPG_00869;product=hypothetical protein
NZ_CP015367.1	Prodigal:002006	CDS	974351	974773	.	-	0	ID=ENLEDKPG_00870;inference=ab initio prediction:Prodigal:002006;locus_tag=ENLEDKPG_00870;product=hypothetical protein
NZ_CP015367.1	Prodigal:002006	CDS	975317	975640	.	-	0	ID=ENLEDKPG_00871;inference=ab initio prediction:Prodigal:002006;locus_tag=ENLEDKPG_00871;product=hypothetical protein
NZ_CP015367.1	Prodigal:002006	CDS	976261	976818	.	+	0	ID=ENLEDKPG_00872;inference=ab initio prediction:Prodigal:002006;locus_tag=ENLEDKPG_00872;product=hypothetical protein
NZ_CP015367.1	Prodigal:002006	CDS	977296	978135	.	+	0	ID=ENLEDKPG_00873;inference=ab initio prediction:Prodigal:002006,protein motif:HAMAP:MF_02040;locus_tag=ENLEDKPG_00873;product=Iron-sulfur cluster carrier protein
NZ_CP015367.1	Prodigal:002006	CDS	978122	978580	.	+	0	ID=ENLEDKPG_00874;inference=ab initio prediction:Prodigal:002006;locus_tag=ENLEDKPG_00874;product=hypothetical protein
NZ_CP015367.1	Prodigal:002006	CDS	979480	980394	.	+	0	ID=ENLEDKPG_00875;inference=ab initio prediction:Prodigal:002006;locus_tag=ENLEDKPG_00875;product=hypothetical protein
NZ_CP015367.1	Prodigal:002006	CDS	980765	981004	.	+	0	ID=ENLEDKPG_00876;inference=ab initio prediction:Prodigal:002006;locus_tag=ENLEDKPG_00876;product=hypothetical protein
NZ_CP015367.1	Prodigal:002006	CDS	981136	981657	.	-	0	ID=ENLEDKPG_00877;inference=ab initio prediction:Prodigal:002006;locus_tag=ENLEDKPG_00877;product=hypothetical protein
NZ_CP015367.1	Prodigal:002006	CDS	981890	981988	.	+	0	ID=ENLEDKPG_00878;inference=ab initio prediction:Prodigal:002006;locus_tag=ENLEDKPG_00878;product=hypothetical protein
NZ_CP015367.1	Prodigal:002006	CDS	982103	983593	.	-	0	ID=ENLEDKPG_00879;inference=ab initio prediction:Prodigal:002006;locus_tag=ENLEDKPG_00879;product=hypothetical protein
NZ_CP015367.1	Prodigal:002006	CDS	983593	984174	.	-	0	ID=ENLEDKPG_00880;eC_number=3.1.2.28;Name=menI;gene=menI;inference=ab initio prediction:Prodigal:002006,protein motif:HAMAP:MF_01936;locus_tag=ENLEDKPG_00880;product=1%2C4-dihydroxy-2-naphthoyl-CoA hydrolase
NZ_CP015367.1	Prodigal:002006	CDS	984269	985447	.	-	0	ID=ENLEDKPG_00881;eC_number=2.3.1.9;Name=thlA;db_xref=COG:COG0183;gene=thlA;inference=ab initio prediction:Prodigal:002006,similar to AA sequence:UniProtKB:P45359;locus_tag=ENLEDKPG_00881;product=Acetyl-CoA acetyltransferase
NZ_CP015367.1	Prodigal:002006	CDS	985543	986409	.	-	0	ID=ENLEDKPG_00882;eC_number=1.11.1.18;Name=bpoC;db_xref=COG:COG0596;gene=bpoC;inference=ab initio prediction:Prodigal:002006,similar to AA sequence:UniProtKB:P9WNH1;locus_tag=ENLEDKPG_00882;product=Putative non-heme bromoperoxidase BpoC
NZ_CP015367.1	Prodigal:002006	CDS	986424	987425	.	-	0	ID=ENLEDKPG_00883;eC_number=2.3.1.239;Name=pikAII;gene=pikAII;inference=ab initio prediction:Prodigal:002006,similar to AA sequence:UniProtKB:Q9ZGI4;locus_tag=ENLEDKPG_00883;product=Narbonolide/10-deoxymethynolide synthase PikA2%2C modules 3 and 4
NZ_CP015367.1	Prodigal:002006	CDS	987461	988249	.	-	0	ID=ENLEDKPG_00884;eC_number=1.3.1.87;Name=hcaB_3;gene=hcaB_3;inference=ab initio prediction:Prodigal:002006,protein motif:HAMAP:MF_01647;locus_tag=ENLEDKPG_00884;product=3-phenylpropionate-dihydrodiol/cinnamic acid-dihydrodiol dehydrogenase
NZ_CP015367.1	Prodigal:002006	CDS	988358	988903	.	+	0	ID=ENLEDKPG_00885;inference=ab initio prediction:Prodigal:002006;locus_tag=ENLEDKPG_00885;product=hypothetical protein
NZ_CP015367.1	Prodigal:002006	CDS	989309	990019	.	+	0	ID=ENLEDKPG_00886;inference=ab initio prediction:Prodigal:002006;locus_tag=ENLEDKPG_00886;product=hypothetical protein
NZ_CP015367.1	Prodigal:002006	CDS	990016	991311	.	+	0	ID=ENLEDKPG_00887;inference=ab initio prediction:Prodigal:002006;locus_tag=ENLEDKPG_00887;product=hypothetical protein
NZ_CP015367.1	Prodigal:002006	CDS	991308	992381	.	+	0	ID=ENLEDKPG_00888;eC_number=1.21.98.4;Name=pqqE_2;gene=pqqE_2;inference=ab initio prediction:Prodigal:002006,protein motif:HAMAP:MF_00660;locus_tag=ENLEDKPG_00888;product=PqqA peptide cyclase
NZ_CP015367.1	Prodigal:002006	CDS	992378	993100	.	+	0	ID=ENLEDKPG_00889;eC_number=2.4.-.-;db_xref=COG:COG0463;inference=ab initio prediction:Prodigal:002006,similar to AA sequence:UniProtKB:P9WMY1;locus_tag=ENLEDKPG_00889;product=putative glycosyltransferase
NZ_CP015367.1	Prodigal:002006	CDS	993111	993773	.	-	0	ID=ENLEDKPG_00890;inference=ab initio prediction:Prodigal:002006;locus_tag=ENLEDKPG_00890;product=hypothetical protein
NZ_CP015367.1	Prodigal:002006	CDS	993804	995363	.	-	0	ID=ENLEDKPG_00891;Name=phnE_1;db_xref=COG:COG3639;gene=phnE_1;inference=ab initio prediction:Prodigal:002006,similar to AA sequence:UniProtKB:A0QQ68;locus_tag=ENLEDKPG_00891;product=Phosphate-import permease protein PhnE
NZ_CP015367.1	Prodigal:002006	CDS	995360	996040	.	-	0	ID=ENLEDKPG_00892;eC_number=7.6.2.11;Name=potA_2;db_xref=COG:COG3842;gene=potA_2;inference=ab initio prediction:Prodigal:002006,similar to AA sequence:UniProtKB:P69874;locus_tag=ENLEDKPG_00892;product=Spermidine/putrescine import ATP-binding protein PotA
NZ_CP015367.1	Prodigal:002006	CDS	996054	996938	.	-	0	ID=ENLEDKPG_00893;Name=phnD1_1;db_xref=COG:COG3221;gene=phnD1_1;inference=ab initio prediction:Prodigal:002006,similar to AA sequence:UniProtKB:A3PC74;locus_tag=ENLEDKPG_00893;product=putative ABC transporter phosphite binding protein PhnD1
NZ_CP015367.1	Prodigal:002006	CDS	997322	998392	.	+	0	ID=ENLEDKPG_00894;eC_number=2.-.-.-;Name=mftC;db_xref=COG:COG0535;gene=mftC;inference=ab initio prediction:Prodigal:002006,similar to AA sequence:UniProtKB:P9WJ79;locus_tag=ENLEDKPG_00894;product=Putative mycofactocin radical SAM maturase MftC
NZ_CP015367.1	Prodigal:002006	CDS	998385	999182	.	+	0	ID=ENLEDKPG_00895;inference=ab initio prediction:Prodigal:002006;locus_tag=ENLEDKPG_00895;product=hypothetical protein
NZ_CP015367.1	Prodigal:002006	CDS	999234	1000283	.	+	0	ID=ENLEDKPG_00896;eC_number=2.7.9.3;Name=selD_1;db_xref=COG:COG0709;gene=selD_1;inference=ab initio prediction:Prodigal:002006,similar to AA sequence:UniProtKB:P16456;locus_tag=ENLEDKPG_00896;product=Selenide%2C water dikinase
NZ_CP015367.1	Prodigal:002006	CDS	1000293	1001093	.	+	0	ID=ENLEDKPG_00897;eC_number=2.4.2.1;Name=deoD;gene=deoD;inference=ab initio prediction:Prodigal:002006,protein motif:HAMAP:MF_01627;locus_tag=ENLEDKPG_00897;product=Purine nucleoside phosphorylase DeoD-type
NZ_CP015367.1	Prodigal:002006	CDS	1001090	1002394	.	-	0	ID=ENLEDKPG_00898;eC_number=1.14.99.50;Name=egtB_2;gene=egtB_2;inference=ab initio prediction:Prodigal:002006,similar to AA sequence:UniProtKB:G7CFI3;locus_tag=ENLEDKPG_00898;product=Hercynine oxygenase
NZ_CP015367.1	Prodigal:002006	CDS	1002485	1003387	.	+	0	ID=ENLEDKPG_00899;inference=ab initio prediction:Prodigal:002006;locus_tag=ENLEDKPG_00899;product=hypothetical protein
NZ_CP015367.1	Aragorn:001002	tRNA	1006318	1006394	.	-	.	ID=ENLEDKPG_00900;inference=COORDINATES:profile:Aragorn:001002;locus_tag=ENLEDKPG_00900;product=tRNA-Arg(ccg)
NZ_CP015367.1	Prodigal:002006	CDS	1006663	1007463	.	+	0	ID=ENLEDKPG_00901;inference=ab initio prediction:Prodigal:002006;locus_tag=ENLEDKPG_00901;product=hypothetical protein
NZ_CP015367.1	Prodigal:002006	CDS	1008055	1009149	.	+	0	ID=ENLEDKPG_00902;inference=ab initio prediction:Prodigal:002006;locus_tag=ENLEDKPG_00902;product=hypothetical protein
NZ_CP015367.1	Prodigal:002006	CDS	1009233	1009655	.	+	0	ID=ENLEDKPG_00903;inference=ab initio prediction:Prodigal:002006;locus_tag=ENLEDKPG_00903;product=hypothetical protein
NZ_CP015367.1	Prodigal:002006	CDS	1009735	1010124	.	+	0	ID=ENLEDKPG_00904;inference=ab initio prediction:Prodigal:002006;locus_tag=ENLEDKPG_00904;product=hypothetical protein
NZ_CP015367.1	Prodigal:002006	CDS	1010353	1012107	.	-	0	ID=ENLEDKPG_00905;inference=ab initio prediction:Prodigal:002006;locus_tag=ENLEDKPG_00905;product=hypothetical protein
NZ_CP015367.1	Prodigal:002006	CDS	1012114	1014975	.	-	0	ID=ENLEDKPG_00906;eC_number=2.7.13.3;Name=rcsC_3;gene=rcsC_3;inference=ab initio prediction:Prodigal:002006,protein motif:HAMAP:MF_00979;locus_tag=ENLEDKPG_00906;product=Sensor histidine kinase RcsC
NZ_CP015367.1	Prodigal:002006	CDS	1015129	1015347	.	-	0	ID=ENLEDKPG_00907;inference=ab initio prediction:Prodigal:002006;locus_tag=ENLEDKPG_00907;product=hypothetical protein
NZ_CP015367.1	Prodigal:002006	CDS	1015558	1016814	.	+	0	ID=ENLEDKPG_00908;inference=ab initio prediction:Prodigal:002006;locus_tag=ENLEDKPG_00908;product=hypothetical protein
NZ_CP015367.1	Prodigal:002006	CDS	1016811	1017569	.	+	0	ID=ENLEDKPG_00909;inference=ab initio prediction:Prodigal:002006;locus_tag=ENLEDKPG_00909;product=hypothetical protein
NZ_CP015367.1	Prodigal:002006	CDS	1017583	1019331	.	+	0	ID=ENLEDKPG_00910;eC_number=3.6.3.-;db_xref=COG:COG1132;inference=ab initio prediction:Prodigal:002006,similar to AA sequence:UniProtKB:Q99T13;locus_tag=ENLEDKPG_00910;product=Putative multidrug export ATP-binding/permease protein
NZ_CP015367.1	Prodigal:002006	CDS	1019370	1020443	.	-	0	ID=ENLEDKPG_00911;Name=purR;db_xref=COG:COG1609;gene=purR;inference=ab initio prediction:Prodigal:002006,similar to AA sequence:UniProtKB:P0ACP7;locus_tag=ENLEDKPG_00911;product=HTH-type transcriptional repressor PurR
NZ_CP015367.1	Prodigal:002006	CDS	1021015	1021221	.	-	0	ID=ENLEDKPG_00912;inference=ab initio prediction:Prodigal:002006;locus_tag=ENLEDKPG_00912;product=hypothetical protein
NZ_CP015367.1	Prodigal:002006	CDS	1021460	1021681	.	+	0	ID=ENLEDKPG_00913;inference=ab initio prediction:Prodigal:002006;locus_tag=ENLEDKPG_00913;product=hypothetical protein
NZ_CP015367.1	Prodigal:002006	CDS	1021974	1022837	.	-	0	ID=ENLEDKPG_00914;eC_number=3.1.1.99;inference=ab initio prediction:Prodigal:002006,similar to AA sequence:UniProtKB:P0DOV6;locus_tag=ENLEDKPG_00914;product=6-deoxy-6-sulfogluconolactonase
NZ_CP015367.1	Prodigal:002006	CDS	1022867	1024192	.	-	0	ID=ENLEDKPG_00915;Name=fucP;db_xref=COG:COG0738;gene=fucP;inference=ab initio prediction:Prodigal:002006,similar to AA sequence:UniProtKB:P11551;locus_tag=ENLEDKPG_00915;product=L-fucose-proton symporter
NZ_CP015367.1	Prodigal:002006	CDS	1024353	1025516	.	+	0	ID=ENLEDKPG_00916;eC_number=5.1.3.3;Name=mro_1;db_xref=COG:COG2017;gene=mro_1;inference=ab initio prediction:Prodigal:002006,similar to AA sequence:UniProtKB:P05149;locus_tag=ENLEDKPG_00916;product=Aldose 1-epimerase
NZ_CP015367.1	Prodigal:002006	CDS	1025513	1027312	.	+	0	ID=ENLEDKPG_00917;eC_number=4.2.1.25;Name=araC_1;gene=araC_1;inference=ab initio prediction:Prodigal:002006,similar to AA sequence:UniProtKB:Q1JUQ1;locus_tag=ENLEDKPG_00917;product=L-arabonate dehydratase
NZ_CP015367.1	Prodigal:002006	CDS	1027353	1028093	.	-	0	ID=ENLEDKPG_00918;Name=lutR;db_xref=COG:COG2186;gene=lutR;inference=ab initio prediction:Prodigal:002006,similar to AA sequence:UniProtKB:O07007;locus_tag=ENLEDKPG_00918;product=HTH-type transcriptional regulator LutR
NZ_CP015367.1	Prodigal:002006	CDS	1028268	1029851	.	+	0	ID=ENLEDKPG_00919;eC_number=1.2.1.26;inference=ab initio prediction:Prodigal:002006,similar to AA sequence:UniProtKB:Q08IC0;locus_tag=ENLEDKPG_00919;product=Alpha-ketoglutaric semialdehyde dehydrogenase 2
NZ_CP015367.1	Prodigal:002006	CDS	1029924	1030904	.	+	0	ID=ENLEDKPG_00920;inference=ab initio prediction:Prodigal:002006;locus_tag=ENLEDKPG_00920;product=hypothetical protein
NZ_CP015367.1	Prodigal:002006	CDS	1030906	1031832	.	+	0	ID=ENLEDKPG_00921;eC_number=1.1.1.376;Name=araA;gene=araA;inference=ab initio prediction:Prodigal:002006,similar to AA sequence:UniProtKB:Q53TZ2;locus_tag=ENLEDKPG_00921;product=L-arabinose 1-dehydrogenase (NAD(P)(+))
NZ_CP015367.1	Prodigal:002006	CDS	1031932	1033461	.	+	0	ID=ENLEDKPG_00922;inference=ab initio prediction:Prodigal:002006;locus_tag=ENLEDKPG_00922;product=hypothetical protein
NZ_CP015367.1	Prodigal:002006	CDS	1033722	1035230	.	+	0	ID=ENLEDKPG_00923;eC_number=2.7.11.1;Name=kaiC_1;gene=kaiC_1;inference=ab initio prediction:Prodigal:002006,similar to AA sequence:UniProtKB:Q6L8J9;locus_tag=ENLEDKPG_00923;product=Circadian clock protein kinase KaiC
NZ_CP015367.1	Prodigal:002006	CDS	1035217	1036257	.	+	0	ID=ENLEDKPG_00924;inference=ab initio prediction:Prodigal:002006;locus_tag=ENLEDKPG_00924;product=hypothetical protein
NZ_CP015367.1	Prodigal:002006	CDS	1036403	1036765	.	+	0	ID=ENLEDKPG_00925;inference=ab initio prediction:Prodigal:002006;locus_tag=ENLEDKPG_00925;product=hypothetical protein
NZ_CP015367.1	Prodigal:002006	CDS	1037212	1037787	.	+	0	ID=ENLEDKPG_00926;eC_number=1.5.1.42;Name=sfnF_2;db_xref=COG:COG0431;gene=sfnF_2;inference=ab initio prediction:Prodigal:002006,similar to AA sequence:UniProtKB:Q3K9A2;locus_tag=ENLEDKPG_00926;product=NADH-dependent FMN reductase SfnF
NZ_CP015367.1	Prodigal:002006	CDS	1037796	1038755	.	+	0	ID=ENLEDKPG_00927;Name=ssuA_2;gene=ssuA_2;inference=ab initio prediction:Prodigal:002006,similar to AA sequence:UniProtKB:P75853;locus_tag=ENLEDKPG_00927;product=Putative aliphatic sulfonates-binding protein
NZ_CP015367.1	Prodigal:002006	CDS	1038774	1039796	.	+	0	ID=ENLEDKPG_00928;Name=ssuA_3;gene=ssuA_3;inference=ab initio prediction:Prodigal:002006,similar to AA sequence:UniProtKB:P75853;locus_tag=ENLEDKPG_00928;product=Putative aliphatic sulfonates-binding protein
NZ_CP015367.1	Prodigal:002006	CDS	1039796	1040578	.	+	0	ID=ENLEDKPG_00929;Name=ssuC_1;db_xref=COG:COG0600;gene=ssuC_1;inference=ab initio prediction:Prodigal:002006,similar to AA sequence:UniProtKB:P75851;locus_tag=ENLEDKPG_00929;product=Putative aliphatic sulfonates transport permease protein SsuC
NZ_CP015367.1	Prodigal:002006	CDS	1040578	1041429	.	+	0	ID=ENLEDKPG_00930;eC_number=3.6.3.-;Name=ssuB_1;db_xref=COG:COG1116;gene=ssuB_1;inference=ab initio prediction:Prodigal:002006,similar to AA sequence:UniProtKB:Q8KZQ6;locus_tag=ENLEDKPG_00930;product=Aliphatic sulfonates import ATP-binding protein SsuB
NZ_CP015367.1	Prodigal:002006	CDS	1041449	1042624	.	+	0	ID=ENLEDKPG_00931;eC_number=1.14.14.5;Name=msuD;db_xref=COG:COG2141;gene=msuD;inference=ab initio prediction:Prodigal:002006,similar to AA sequence:UniProtKB:Q9I1C2;locus_tag=ENLEDKPG_00931;product=Methanesulfonate monooxygenase
NZ_CP015367.1	Prodigal:002006	CDS	1042774	1043043	.	+	0	ID=ENLEDKPG_00932;inference=ab initio prediction:Prodigal:002006;locus_tag=ENLEDKPG_00932;product=hypothetical protein
NZ_CP015367.1	Prodigal:002006	CDS	1043048	1044475	.	-	0	ID=ENLEDKPG_00933;inference=ab initio prediction:Prodigal:002006;locus_tag=ENLEDKPG_00933;product=hypothetical protein
NZ_CP015367.1	Prodigal:002006	CDS	1044771	1047026	.	+	0	ID=ENLEDKPG_00934;inference=ab initio prediction:Prodigal:002006;locus_tag=ENLEDKPG_00934;product=hypothetical protein
NZ_CP015367.1	Prodigal:002006	CDS	1047061	1047456	.	-	0	ID=ENLEDKPG_00935;inference=ab initio prediction:Prodigal:002006;locus_tag=ENLEDKPG_00935;product=hypothetical protein
NZ_CP015367.1	Prodigal:002006	CDS	1048342	1049754	.	-	0	ID=ENLEDKPG_00936;Name=mepA_1;gene=mepA_1;inference=ab initio prediction:Prodigal:002006,similar to AA sequence:UniProtKB:Q7A7N0;locus_tag=ENLEDKPG_00936;product=Multidrug export protein MepA
NZ_CP015367.1	Prodigal:002006	CDS	1049751	1051082	.	-	0	ID=ENLEDKPG_00937;eC_number=1.14.13.195;Name=pvdA;db_xref=COG:COG3486;gene=pvdA;inference=ab initio prediction:Prodigal:002006,similar to AA sequence:UniProtKB:Q51548;locus_tag=ENLEDKPG_00937;product=L-ornithine N(5)-monooxygenase
NZ_CP015367.1	Prodigal:002006	CDS	1051114	1052118	.	-	0	ID=ENLEDKPG_00938;inference=ab initio prediction:Prodigal:002006;locus_tag=ENLEDKPG_00938;product=hypothetical protein
NZ_CP015367.1	Prodigal:002006	CDS	1052304	1055252	.	+	0	ID=ENLEDKPG_00939;eC_number=6.2.1.54;Name=dltA_2;gene=dltA_2;inference=ab initio prediction:Prodigal:002006,protein motif:HAMAP:MF_00593;locus_tag=ENLEDKPG_00939;product=D-alanine--D-alanyl carrier protein ligase
NZ_CP015367.1	Prodigal:002006	CDS	1055249	1056028	.	+	0	ID=ENLEDKPG_00940;inference=ab initio prediction:Prodigal:002006;locus_tag=ENLEDKPG_00940;product=hypothetical protein
NZ_CP015367.1	Prodigal:002006	CDS	1056040	1056357	.	-	0	ID=ENLEDKPG_00941;inference=ab initio prediction:Prodigal:002006;locus_tag=ENLEDKPG_00941;product=hypothetical protein
NZ_CP015367.1	Prodigal:002006	CDS	1056354	1057133	.	-	0	ID=ENLEDKPG_00942;inference=ab initio prediction:Prodigal:002006;locus_tag=ENLEDKPG_00942;product=hypothetical protein
NZ_CP015367.1	Prodigal:002006	CDS	1057529	1058293	.	+	0	ID=ENLEDKPG_00943;eC_number=1.-.-.-;inference=ab initio prediction:Prodigal:002006,similar to AA sequence:UniProtKB:P9WGQ7;locus_tag=ENLEDKPG_00943;product=putative oxidoreductase
NZ_CP015367.1	Prodigal:002006	CDS	1058298	1058558	.	-	0	ID=ENLEDKPG_00944;inference=ab initio prediction:Prodigal:002006;locus_tag=ENLEDKPG_00944;product=hypothetical protein
NZ_CP015367.1	Prodigal:002006	CDS	1058757	1059326	.	+	0	ID=ENLEDKPG_00945;inference=ab initio prediction:Prodigal:002006;locus_tag=ENLEDKPG_00945;product=hypothetical protein
NZ_CP015367.1	Prodigal:002006	CDS	1059565	1061838	.	+	0	ID=ENLEDKPG_00946;eC_number=1.2.99.6;Name=paoC_1;db_xref=COG:COG1529;gene=paoC_1;inference=ab initio prediction:Prodigal:002006,similar to AA sequence:UniProtKB:P77489;locus_tag=ENLEDKPG_00946;product=Aldehyde oxidoreductase molybdenum-binding subunit PaoC
NZ_CP015367.1	Prodigal:002006	CDS	1061901	1063010	.	-	0	ID=ENLEDKPG_00947;inference=ab initio prediction:Prodigal:002006;locus_tag=ENLEDKPG_00947;product=hypothetical protein
NZ_CP015367.1	Prodigal:002006	CDS	1063108	1063788	.	-	0	ID=ENLEDKPG_00948;eC_number=2.5.1.143;Name=larB;db_xref=COG:COG1691;gene=larB;inference=ab initio prediction:Prodigal:002006,similar to AA sequence:UniProtKB:F9UST0;locus_tag=ENLEDKPG_00948;product=Pyridinium-3%2C5-biscarboxylic acid mononucleotide synthase
NZ_CP015367.1	Prodigal:002006	CDS	1063785	1064606	.	-	0	ID=ENLEDKPG_00949;inference=ab initio prediction:Prodigal:002006;locus_tag=ENLEDKPG_00949;product=hypothetical protein
NZ_CP015367.1	Prodigal:002006	CDS	1064603	1065916	.	-	0	ID=ENLEDKPG_00950;eC_number=4.99.1.12;Name=larC;gene=larC;inference=ab initio prediction:Prodigal:002006,similar to AA sequence:UniProtKB:F9UST1;locus_tag=ENLEDKPG_00950;product=Pyridinium-3%2C5-bisthiocarboxylic acid mononucleotide nickel insertion protein
NZ_CP015367.1	Prodigal:002006	CDS	1066028	1066738	.	-	0	ID=ENLEDKPG_00951;inference=ab initio prediction:Prodigal:002006;locus_tag=ENLEDKPG_00951;product=hypothetical protein
NZ_CP015367.1	Prodigal:002006	CDS	1067146	1068327	.	-	0	ID=ENLEDKPG_00952;inference=ab initio prediction:Prodigal:002006;locus_tag=ENLEDKPG_00952;product=hypothetical protein
NZ_CP015367.1	Prodigal:002006	CDS	1068699	1069460	.	+	0	ID=ENLEDKPG_00953;inference=ab initio prediction:Prodigal:002006;locus_tag=ENLEDKPG_00953;product=hypothetical protein
NZ_CP015367.1	Prodigal:002006	CDS	1069699	1070025	.	-	0	ID=ENLEDKPG_00954;inference=ab initio prediction:Prodigal:002006;locus_tag=ENLEDKPG_00954;product=hypothetical protein
NZ_CP015367.1	Prodigal:002006	CDS	1070018	1070335	.	-	0	ID=ENLEDKPG_00955;inference=ab initio prediction:Prodigal:002006;locus_tag=ENLEDKPG_00955;product=hypothetical protein
NZ_CP015367.1	Prodigal:002006	CDS	1070403	1070960	.	-	0	ID=ENLEDKPG_00956;inference=ab initio prediction:Prodigal:002006;locus_tag=ENLEDKPG_00956;product=hypothetical protein
NZ_CP015367.1	Prodigal:002006	CDS	1071432	1071818	.	+	0	ID=ENLEDKPG_00957;inference=ab initio prediction:Prodigal:002006;locus_tag=ENLEDKPG_00957;product=hypothetical protein
NZ_CP015367.1	Aragorn:001002	tRNA	1071856	1071931	.	+	.	ID=ENLEDKPG_00958;inference=COORDINATES:profile:Aragorn:001002;locus_tag=ENLEDKPG_00958;product=tRNA-Met(cat)
NZ_CP015367.1	Prodigal:002006	CDS	1072270	1073373	.	+	0	ID=ENLEDKPG_00959;inference=ab initio prediction:Prodigal:002006;locus_tag=ENLEDKPG_00959;product=hypothetical protein
NZ_CP015367.1	Prodigal:002006	CDS	1073439	1073813	.	-	0	ID=ENLEDKPG_00960;inference=ab initio prediction:Prodigal:002006;locus_tag=ENLEDKPG_00960;product=hypothetical protein
NZ_CP015367.1	Prodigal:002006	CDS	1073810	1074559	.	-	0	ID=ENLEDKPG_00961;inference=ab initio prediction:Prodigal:002006;locus_tag=ENLEDKPG_00961;product=hypothetical protein
NZ_CP015367.1	Prodigal:002006	CDS	1074556	1076406	.	-	0	ID=ENLEDKPG_00962;inference=ab initio prediction:Prodigal:002006;locus_tag=ENLEDKPG_00962;product=hypothetical protein
NZ_CP015367.1	Prodigal:002006	CDS	1076735	1078399	.	-	0	ID=ENLEDKPG_00963;inference=ab initio prediction:Prodigal:002006;locus_tag=ENLEDKPG_00963;product=hypothetical protein
NZ_CP015367.1	Prodigal:002006	CDS	1078396	1081539	.	-	0	ID=ENLEDKPG_00964;inference=ab initio prediction:Prodigal:002006;locus_tag=ENLEDKPG_00964;product=hypothetical protein
NZ_CP015367.1	Prodigal:002006	CDS	1081735	1083675	.	-	0	ID=ENLEDKPG_00965;inference=ab initio prediction:Prodigal:002006;locus_tag=ENLEDKPG_00965;product=hypothetical protein
NZ_CP015367.1	Prodigal:002006	CDS	1083685	1084815	.	-	0	ID=ENLEDKPG_00966;inference=ab initio prediction:Prodigal:002006;locus_tag=ENLEDKPG_00966;product=hypothetical protein
NZ_CP015367.1	Prodigal:002006	CDS	1084812	1088702	.	-	0	ID=ENLEDKPG_00967;inference=ab initio prediction:Prodigal:002006;locus_tag=ENLEDKPG_00967;product=hypothetical protein
NZ_CP015367.1	Prodigal:002006	CDS	1088717	1092616	.	-	0	ID=ENLEDKPG_00968;inference=ab initio prediction:Prodigal:002006;locus_tag=ENLEDKPG_00968;product=hypothetical protein
NZ_CP015367.1	Prodigal:002006	CDS	1092664	1094964	.	-	0	ID=ENLEDKPG_00969;inference=ab initio prediction:Prodigal:002006;locus_tag=ENLEDKPG_00969;product=hypothetical protein
NZ_CP015367.1	Prodigal:002006	CDS	1094961	1096070	.	-	0	ID=ENLEDKPG_00970;Name=yehL;db_xref=COG:COG0714;gene=yehL;inference=ab initio prediction:Prodigal:002006,similar to AA sequence:UniProtKB:P33348;locus_tag=ENLEDKPG_00970;product=putative protein YehL
NZ_CP015367.1	Prodigal:002006	CDS	1096264	1096377	.	-	0	ID=ENLEDKPG_00971;inference=ab initio prediction:Prodigal:002006;locus_tag=ENLEDKPG_00971;product=hypothetical protein
NZ_CP015367.1	Prodigal:002006	CDS	1096705	1097001	.	+	0	ID=ENLEDKPG_00972;inference=ab initio prediction:Prodigal:002006;locus_tag=ENLEDKPG_00972;product=hypothetical protein
NZ_CP015367.1	Prodigal:002006	CDS	1097457	1097600	.	+	0	ID=ENLEDKPG_00973;inference=ab initio prediction:Prodigal:002006;locus_tag=ENLEDKPG_00973;product=hypothetical protein
NZ_CP015367.1	Prodigal:002006	CDS	1098130	1099200	.	-	0	ID=ENLEDKPG_00974;Name=rhaS_2;gene=rhaS_2;inference=ab initio prediction:Prodigal:002006,protein motif:HAMAP:MF_01534;locus_tag=ENLEDKPG_00974;product=HTH-type transcriptional activator RhaS
NZ_CP015367.1	Prodigal:002006	CDS	1099407	1100345	.	-	0	ID=ENLEDKPG_00975;inference=ab initio prediction:Prodigal:002006;locus_tag=ENLEDKPG_00975;product=hypothetical protein
NZ_CP015367.1	Prodigal:002006	CDS	1100293	1100706	.	-	0	ID=ENLEDKPG_00976;inference=ab initio prediction:Prodigal:002006;locus_tag=ENLEDKPG_00976;product=hypothetical protein
NZ_CP015367.1	Prodigal:002006	CDS	1100896	1101054	.	+	0	ID=ENLEDKPG_00977;inference=ab initio prediction:Prodigal:002006;locus_tag=ENLEDKPG_00977;product=hypothetical protein
NZ_CP015367.1	Prodigal:002006	CDS	1101263	1101616	.	+	0	ID=ENLEDKPG_00978;inference=ab initio prediction:Prodigal:002006;locus_tag=ENLEDKPG_00978;product=hypothetical protein
NZ_CP015367.1	Prodigal:002006	CDS	1101928	1102185	.	+	0	ID=ENLEDKPG_00979;inference=ab initio prediction:Prodigal:002006;locus_tag=ENLEDKPG_00979;product=hypothetical protein
NZ_CP015367.1	Prodigal:002006	CDS	1102203	1102382	.	-	0	ID=ENLEDKPG_00980;inference=ab initio prediction:Prodigal:002006;locus_tag=ENLEDKPG_00980;product=hypothetical protein
NZ_CP015367.1	Prodigal:002006	CDS	1102629	1103111	.	-	0	ID=ENLEDKPG_00981;inference=ab initio prediction:Prodigal:002006;locus_tag=ENLEDKPG_00981;product=hypothetical protein
NZ_CP015367.1	Prodigal:002006	CDS	1103207	1103329	.	-	0	ID=ENLEDKPG_00982;inference=ab initio prediction:Prodigal:002006;locus_tag=ENLEDKPG_00982;product=hypothetical protein
NZ_CP015367.1	Prodigal:002006	CDS	1104136	1104966	.	+	0	ID=ENLEDKPG_00983;inference=ab initio prediction:Prodigal:002006;locus_tag=ENLEDKPG_00983;product=hypothetical protein
NZ_CP015367.1	Prodigal:002006	CDS	1105211	1105771	.	-	0	ID=ENLEDKPG_00984;inference=ab initio prediction:Prodigal:002006;locus_tag=ENLEDKPG_00984;product=hypothetical protein
NZ_CP015367.1	Prodigal:002006	CDS	1106269	1106538	.	+	0	ID=ENLEDKPG_00985;inference=ab initio prediction:Prodigal:002006;locus_tag=ENLEDKPG_00985;product=hypothetical protein
NZ_CP015367.1	Prodigal:002006	CDS	1106876	1107418	.	+	0	ID=ENLEDKPG_00986;inference=ab initio prediction:Prodigal:002006;locus_tag=ENLEDKPG_00986;product=hypothetical protein
NZ_CP015367.1	Prodigal:002006	CDS	1107415	1108185	.	+	0	ID=ENLEDKPG_00987;inference=ab initio prediction:Prodigal:002006;locus_tag=ENLEDKPG_00987;product=hypothetical protein
NZ_CP015367.1	Prodigal:002006	CDS	1108256	1108948	.	+	0	ID=ENLEDKPG_00988;inference=ab initio prediction:Prodigal:002006;locus_tag=ENLEDKPG_00988;product=hypothetical protein
NZ_CP015367.1	Prodigal:002006	CDS	1109172	1109399	.	+	0	ID=ENLEDKPG_00989;inference=ab initio prediction:Prodigal:002006;locus_tag=ENLEDKPG_00989;product=hypothetical protein
NZ_CP015367.1	Prodigal:002006	CDS	1109425	1110444	.	-	0	ID=ENLEDKPG_00990;eC_number=1.3.1.103;inference=ab initio prediction:Prodigal:002006,similar to AA sequence:UniProtKB:Q59I44;locus_tag=ENLEDKPG_00990;product=2-haloacrylate reductase
NZ_CP015367.1	Prodigal:002006	CDS	1110622	1111926	.	+	0	ID=ENLEDKPG_00991;eC_number=1.1.1.95;Name=serA_1;db_xref=COG:COG0111;gene=serA_1;inference=ab initio prediction:Prodigal:002006,similar to AA sequence:UniProtKB:P0A9T0;locus_tag=ENLEDKPG_00991;product=D-3-phosphoglycerate dehydrogenase
NZ_CP015367.1	Prodigal:002006	CDS	1112154	1114127	.	-	0	ID=ENLEDKPG_00992;eC_number=4.4.1.16;Name=sufS_2;gene=sufS_2;inference=ab initio prediction:Prodigal:002006,protein motif:HAMAP:MF_01831;locus_tag=ENLEDKPG_00992;product=Cysteine desulfurase
NZ_CP015367.1	Prodigal:002006	CDS	1114114	1115565	.	-	0	ID=ENLEDKPG_00993;inference=ab initio prediction:Prodigal:002006;locus_tag=ENLEDKPG_00993;product=hypothetical protein
NZ_CP015367.1	Prodigal:002006	CDS	1115999	1116871	.	-	0	ID=ENLEDKPG_00994;eC_number=2.3.1.30;Name=cysE_1;db_xref=COG:COG1045;gene=cysE_1;inference=ab initio prediction:Prodigal:002006,similar to AA sequence:UniProtKB:P29847;locus_tag=ENLEDKPG_00994;product=Serine acetyltransferase
NZ_CP015367.1	Prodigal:002006	CDS	1116885	1117091	.	-	0	ID=ENLEDKPG_00995;inference=ab initio prediction:Prodigal:002006;locus_tag=ENLEDKPG_00995;product=hypothetical protein
NZ_CP015367.1	Prodigal:002006	CDS	1117627	1117905	.	+	0	ID=ENLEDKPG_00996;inference=ab initio prediction:Prodigal:002006;locus_tag=ENLEDKPG_00996;product=hypothetical protein
NZ_CP015367.1	Prodigal:002006	CDS	1117961	1119190	.	+	0	ID=ENLEDKPG_00997;inference=ab initio prediction:Prodigal:002006;locus_tag=ENLEDKPG_00997;product=hypothetical protein
NZ_CP015367.1	Prodigal:002006	CDS	1119282	1119503	.	+	0	ID=ENLEDKPG_00998;inference=ab initio prediction:Prodigal:002006;locus_tag=ENLEDKPG_00998;product=hypothetical protein
NZ_CP015367.1	Prodigal:002006	CDS	1119531	1120331	.	-	0	ID=ENLEDKPG_00999;Name=livF_1;db_xref=COG:COG0410;gene=livF_1;inference=ab initio prediction:Prodigal:002006,similar to AA sequence:UniProtKB:P22731;locus_tag=ENLEDKPG_00999;product=High-affinity branched-chain amino acid transport ATP-binding protein LivF
NZ_CP015367.1	Prodigal:002006	CDS	1120339	1121706	.	-	0	ID=ENLEDKPG_01000;inference=ab initio prediction:Prodigal:002006;locus_tag=ENLEDKPG_01000;product=hypothetical protein
NZ_CP015367.1	Prodigal:002006	CDS	1121740	1122774	.	-	0	ID=ENLEDKPG_01001;inference=ab initio prediction:Prodigal:002006;locus_tag=ENLEDKPG_01001;product=hypothetical protein
NZ_CP015367.1	Prodigal:002006	CDS	1122782	1123675	.	-	0	ID=ENLEDKPG_01002;Name=livH_1;db_xref=COG:COG0559;gene=livH_1;inference=ab initio prediction:Prodigal:002006,similar to AA sequence:UniProtKB:P0AEX7;locus_tag=ENLEDKPG_01002;product=High-affinity branched-chain amino acid transport system permease protein LivH
NZ_CP015367.1	Prodigal:002006	CDS	1123672	1124601	.	-	0	ID=ENLEDKPG_01003;eC_number=7.3.2.3;Name=cysA_2;db_xref=COG:COG1118;gene=cysA_2;inference=ab initio prediction:Prodigal:002006,similar to AA sequence:UniProtKB:P14788;locus_tag=ENLEDKPG_01003;product=Sulfate/thiosulfate import ATP-binding protein CysA
NZ_CP015367.1	Prodigal:002006	CDS	1125027	1125758	.	+	0	ID=ENLEDKPG_01004;inference=ab initio prediction:Prodigal:002006;locus_tag=ENLEDKPG_01004;product=hypothetical protein
NZ_CP015367.1	Prodigal:002006	CDS	1125816	1126532	.	+	0	ID=ENLEDKPG_01005;eC_number=2.7.13.3;inference=ab initio prediction:Prodigal:002006,similar to AA sequence:UniProtKB:Q8YC53;locus_tag=ENLEDKPG_01005;product=Blue-light-activated histidine kinase
NZ_CP015367.1	Prodigal:002006	CDS	1126582	1127307	.	-	0	ID=ENLEDKPG_01006;inference=ab initio prediction:Prodigal:002006;locus_tag=ENLEDKPG_01006;product=hypothetical protein
NZ_CP015367.1	Prodigal:002006	CDS	1127670	1127888	.	-	0	ID=ENLEDKPG_01007;inference=ab initio prediction:Prodigal:002006;locus_tag=ENLEDKPG_01007;product=hypothetical protein
NZ_CP015367.1	Prodigal:002006	CDS	1128215	1129510	.	+	0	ID=ENLEDKPG_01008;Name=amiC_1;gene=amiC_1;inference=ab initio prediction:Prodigal:002006,similar to AA sequence:UniProtKB:P27017;locus_tag=ENLEDKPG_01008;product=Aliphatic amidase expression-regulating protein
NZ_CP015367.1	Prodigal:002006	CDS	1129791	1131365	.	+	0	ID=ENLEDKPG_01009;inference=ab initio prediction:Prodigal:002006;locus_tag=ENLEDKPG_01009;product=hypothetical protein
NZ_CP015367.1	Prodigal:002006	CDS	1131371	1132525	.	+	0	ID=ENLEDKPG_01010;inference=ab initio prediction:Prodigal:002006;locus_tag=ENLEDKPG_01010;product=hypothetical protein
NZ_CP015367.1	Prodigal:002006	CDS	1132522	1133319	.	+	0	ID=ENLEDKPG_01011;eC_number=7.5.2.7;Name=rbsA;db_xref=COG:COG1129;gene=rbsA;inference=ab initio prediction:Prodigal:002006,similar to AA sequence:UniProtKB:P04983;locus_tag=ENLEDKPG_01011;product=Ribose import ATP-binding protein RbsA
NZ_CP015367.1	Prodigal:002006	CDS	1133322	1134017	.	+	0	ID=ENLEDKPG_01012;Name=livF_2;db_xref=COG:COG0410;gene=livF_2;inference=ab initio prediction:Prodigal:002006,similar to AA sequence:UniProtKB:P22731;locus_tag=ENLEDKPG_01012;product=High-affinity branched-chain amino acid transport ATP-binding protein LivF
NZ_CP015367.1	Prodigal:002006	CDS	1134320	1134526	.	+	0	ID=ENLEDKPG_01013;inference=ab initio prediction:Prodigal:002006;locus_tag=ENLEDKPG_01013;product=hypothetical protein
NZ_CP015367.1	Prodigal:002006	CDS	1134687	1134971	.	+	0	ID=ENLEDKPG_01014;inference=ab initio prediction:Prodigal:002006;locus_tag=ENLEDKPG_01014;product=hypothetical protein
NZ_CP015367.1	Prodigal:002006	CDS	1135003	1136649	.	-	0	ID=ENLEDKPG_01015;eC_number=2.7.13.3;Name=rpfC;db_xref=COG:COG0642;gene=rpfC;inference=ab initio prediction:Prodigal:002006,similar to AA sequence:UniProtKB:P0C0F6;locus_tag=ENLEDKPG_01015;product=Sensory/regulatory protein RpfC
NZ_CP015367.1	Prodigal:002006	CDS	1137135	1137968	.	-	0	ID=ENLEDKPG_01016;inference=ab initio prediction:Prodigal:002006;locus_tag=ENLEDKPG_01016;product=hypothetical protein
NZ_CP015367.1	Prodigal:002006	CDS	1138051	1138683	.	-	0	ID=ENLEDKPG_01017;Name=narL;db_xref=COG:COG2197;gene=narL;inference=ab initio prediction:Prodigal:002006,similar to AA sequence:UniProtKB:P9WGM5;locus_tag=ENLEDKPG_01017;product=putative transcriptional regulatory protein NarL
NZ_CP015367.1	Prodigal:002006	CDS	1138958	1139551	.	+	0	ID=ENLEDKPG_01018;inference=ab initio prediction:Prodigal:002006;locus_tag=ENLEDKPG_01018;product=hypothetical protein
NZ_CP015367.1	Prodigal:002006	CDS	1139555	1140655	.	+	0	ID=ENLEDKPG_01019;Name=hslU_1;gene=hslU_1;inference=ab initio prediction:Prodigal:002006,protein motif:HAMAP:MF_00249;locus_tag=ENLEDKPG_01019;product=ATP-dependent protease ATPase subunit HslU
NZ_CP015367.1	Prodigal:002006	CDS	1140725	1142677	.	+	0	ID=ENLEDKPG_01020;eC_number=3.6.4.12;Name=ruvB_2;gene=ruvB_2;inference=ab initio prediction:Prodigal:002006,protein motif:HAMAP:MF_00016;locus_tag=ENLEDKPG_01020;product=Holliday junction ATP-dependent DNA helicase RuvB
NZ_CP015367.1	Prodigal:002006	CDS	1142700	1144061	.	+	0	ID=ENLEDKPG_01021;inference=ab initio prediction:Prodigal:002006;locus_tag=ENLEDKPG_01021;product=hypothetical protein
NZ_CP015367.1	Prodigal:002006	CDS	1144058	1145509	.	+	0	ID=ENLEDKPG_01022;inference=ab initio prediction:Prodigal:002006;locus_tag=ENLEDKPG_01022;product=hypothetical protein
NZ_CP015367.1	Prodigal:002006	CDS	1145519	1146865	.	+	0	ID=ENLEDKPG_01023;inference=ab initio prediction:Prodigal:002006;locus_tag=ENLEDKPG_01023;product=hypothetical protein
NZ_CP015367.1	Prodigal:002006	CDS	1146919	1147692	.	+	0	ID=ENLEDKPG_01024;inference=ab initio prediction:Prodigal:002006;locus_tag=ENLEDKPG_01024;product=hypothetical protein
NZ_CP015367.1	Prodigal:002006	CDS	1147759	1148559	.	+	0	ID=ENLEDKPG_01025;inference=ab initio prediction:Prodigal:002006;locus_tag=ENLEDKPG_01025;product=hypothetical protein
NZ_CP015367.1	Prodigal:002006	CDS	1148681	1149100	.	+	0	ID=ENLEDKPG_01026;inference=ab initio prediction:Prodigal:002006;locus_tag=ENLEDKPG_01026;product=hypothetical protein
NZ_CP015367.1	Prodigal:002006	CDS	1149239	1150129	.	+	0	ID=ENLEDKPG_01027;inference=ab initio prediction:Prodigal:002006;locus_tag=ENLEDKPG_01027;product=hypothetical protein
NZ_CP015367.1	Prodigal:002006	CDS	1150288	1151091	.	+	0	ID=ENLEDKPG_01028;inference=ab initio prediction:Prodigal:002006;locus_tag=ENLEDKPG_01028;product=hypothetical protein
NZ_CP015367.1	Prodigal:002006	CDS	1151088	1151432	.	+	0	ID=ENLEDKPG_01029;inference=ab initio prediction:Prodigal:002006;locus_tag=ENLEDKPG_01029;product=hypothetical protein
NZ_CP015367.1	Prodigal:002006	CDS	1151442	1151741	.	-	0	ID=ENLEDKPG_01030;inference=ab initio prediction:Prodigal:002006;locus_tag=ENLEDKPG_01030;product=hypothetical protein
NZ_CP015367.1	Prodigal:002006	CDS	1151725	1152852	.	-	0	ID=ENLEDKPG_01031;inference=ab initio prediction:Prodigal:002006;locus_tag=ENLEDKPG_01031;product=hypothetical protein
NZ_CP015367.1	Prodigal:002006	CDS	1152849	1153262	.	-	0	ID=ENLEDKPG_01032;inference=ab initio prediction:Prodigal:002006;locus_tag=ENLEDKPG_01032;product=hypothetical protein
NZ_CP015367.1	Prodigal:002006	CDS	1153281	1154735	.	-	0	ID=ENLEDKPG_01033;inference=ab initio prediction:Prodigal:002006;locus_tag=ENLEDKPG_01033;product=hypothetical protein
NZ_CP015367.1	Prodigal:002006	CDS	1155619	1155873	.	+	0	ID=ENLEDKPG_01034;inference=ab initio prediction:Prodigal:002006;locus_tag=ENLEDKPG_01034;product=hypothetical protein
NZ_CP015367.1	Prodigal:002006	CDS	1155992	1159240	.	-	0	ID=ENLEDKPG_01035;Name=cnrA_1;gene=cnrA_1;inference=ab initio prediction:Prodigal:002006,similar to AA sequence:UniProtKB:P37972;locus_tag=ENLEDKPG_01035;product=Nickel and cobalt resistance protein CnrA
NZ_CP015367.1	Prodigal:002006	CDS	1159252	1160595	.	-	0	ID=ENLEDKPG_01036;Name=czcB;gene=czcB;inference=ab initio prediction:Prodigal:002006,similar to AA sequence:UniProtKB:P13510;locus_tag=ENLEDKPG_01036;product=Cobalt-zinc-cadmium resistance protein CzcB
NZ_CP015367.1	Prodigal:002006	CDS	1160721	1161101	.	-	0	ID=ENLEDKPG_01037;inference=ab initio prediction:Prodigal:002006;locus_tag=ENLEDKPG_01037;product=hypothetical protein
NZ_CP015367.1	Prodigal:002006	CDS	1161508	1161834	.	-	0	ID=ENLEDKPG_01038;inference=ab initio prediction:Prodigal:002006,similar to AA sequence:UniProtKB:P76169;locus_tag=ENLEDKPG_01038;note=UPF0060 membrane protein YnfA;product=hypothetical protein
NZ_CP015367.1	Prodigal:002006	CDS	1162021	1162224	.	-	0	ID=ENLEDKPG_01039;inference=ab initio prediction:Prodigal:002006;locus_tag=ENLEDKPG_01039;product=hypothetical protein
NZ_CP015367.1	Prodigal:002006	CDS	1162313	1162591	.	+	0	ID=ENLEDKPG_01040;Name=frmR;db_xref=COG:COG1937;gene=frmR;inference=ab initio prediction:Prodigal:002006,similar to AA sequence:UniProtKB:P0AAP3;locus_tag=ENLEDKPG_01040;product=Transcriptional repressor FrmR
NZ_CP015367.1	Prodigal:002006	CDS	1162602	1163735	.	+	0	ID=ENLEDKPG_01041;inference=ab initio prediction:Prodigal:002006;locus_tag=ENLEDKPG_01041;product=hypothetical protein
NZ_CP015367.1	Prodigal:002006	CDS	1163642	1163833	.	-	0	ID=ENLEDKPG_01042;inference=ab initio prediction:Prodigal:002006;locus_tag=ENLEDKPG_01042;product=hypothetical protein
NZ_CP015367.1	Prodigal:002006	CDS	1163910	1165151	.	-	0	ID=ENLEDKPG_01043;Name=chrA;gene=chrA;inference=ab initio prediction:Prodigal:002006,similar to AA sequence:UniProtKB:P14285;locus_tag=ENLEDKPG_01043;product=Chromate transport protein
NZ_CP015367.1	Prodigal:002006	CDS	1165572	1165784	.	+	0	ID=ENLEDKPG_01044;inference=ab initio prediction:Prodigal:002006;locus_tag=ENLEDKPG_01044;product=hypothetical protein
NZ_CP015367.1	Prodigal:002006	CDS	1165875	1166330	.	+	0	ID=ENLEDKPG_01045;inference=ab initio prediction:Prodigal:002006;locus_tag=ENLEDKPG_01045;product=hypothetical protein
NZ_CP015367.1	Prodigal:002006	CDS	1166418	1168151	.	+	0	ID=ENLEDKPG_01046;Name=mdtA_2;gene=mdtA_2;inference=ab initio prediction:Prodigal:002006,protein motif:HAMAP:MF_01422;locus_tag=ENLEDKPG_01046;product=Multidrug resistance protein MdtA
NZ_CP015367.1	Prodigal:002006	CDS	1168163	1171312	.	+	0	ID=ENLEDKPG_01047;Name=czcA_2;gene=czcA_2;inference=ab initio prediction:Prodigal:002006,similar to AA sequence:UniProtKB:P13511;locus_tag=ENLEDKPG_01047;product=Cobalt-zinc-cadmium resistance protein CzcA
NZ_CP015367.1	Prodigal:002006	CDS	1171332	1171697	.	+	0	ID=ENLEDKPG_01048;inference=ab initio prediction:Prodigal:002006;locus_tag=ENLEDKPG_01048;product=hypothetical protein
NZ_CP015367.1	Prodigal:002006	CDS	1171723	1172115	.	+	0	ID=ENLEDKPG_01049;inference=ab initio prediction:Prodigal:002006;locus_tag=ENLEDKPG_01049;product=hypothetical protein
NZ_CP015367.1	Prodigal:002006	CDS	1172431	1172604	.	+	0	ID=ENLEDKPG_01050;inference=ab initio prediction:Prodigal:002006;locus_tag=ENLEDKPG_01050;product=hypothetical protein
NZ_CP015367.1	Aragorn:001002	tRNA	1172929	1173004	.	-	.	ID=ENLEDKPG_01051;inference=COORDINATES:profile:Aragorn:001002;locus_tag=ENLEDKPG_01051;product=tRNA-Glu(ttc)
NZ_CP015367.1	Prodigal:002006	CDS	1173123	1173665	.	+	0	ID=ENLEDKPG_01052;eC_number=2.7.1.156;Name=cobP;gene=cobP;inference=ab initio prediction:Prodigal:002006,similar to AA sequence:UniProtKB:P29931;locus_tag=ENLEDKPG_01052;product=Bifunctional adenosylcobalamin biosynthesis protein CobP
NZ_CP015367.1	Prodigal:002006	CDS	1173662	1174264	.	+	0	ID=ENLEDKPG_01053;eC_number=2.5.1.17;Name=cobO;gene=cobO;inference=ab initio prediction:Prodigal:002006,similar to AA sequence:UniProtKB:P29930;locus_tag=ENLEDKPG_01053;product=Corrinoid adenosyltransferase
NZ_CP015367.1	Prodigal:002006	CDS	1174288	1175730	.	+	0	ID=ENLEDKPG_01054;Name=cobQ;gene=cobQ;inference=ab initio prediction:Prodigal:002006,similar to AA sequence:UniProtKB:P29932;locus_tag=ENLEDKPG_01054;product=Cobyric acid synthase
NZ_CP015367.1	Prodigal:002006	CDS	1175808	1177154	.	+	0	ID=ENLEDKPG_01055;Name=ttuB_2;gene=ttuB_2;inference=ab initio prediction:Prodigal:002006,similar to AA sequence:UniProtKB:Q44470;locus_tag=ENLEDKPG_01055;product=Putative tartrate transporter
NZ_CP015367.1	Prodigal:002006	CDS	1177207	1177431	.	+	0	ID=ENLEDKPG_01056;inference=ab initio prediction:Prodigal:002006;locus_tag=ENLEDKPG_01056;product=hypothetical protein
NZ_CP015367.1	Prodigal:002006	CDS	1177439	1178353	.	-	0	ID=ENLEDKPG_01057;eC_number=1.1.1.81;Name=hpr;db_xref=COG:COG1052;gene=hpr;inference=ab initio prediction:Prodigal:002006,similar to AA sequence:UniProtKB:C0CMQ8;locus_tag=ENLEDKPG_01057;product=Hydroxypyruvate reductase
NZ_CP015367.1	Prodigal:002006	CDS	1178454	1179449	.	-	0	ID=ENLEDKPG_01058;Name=cobD_1;db_xref=COG:COG1270;gene=cobD_1;inference=ab initio prediction:Prodigal:002006,similar to AA sequence:UniProtKB:P9WP93;locus_tag=ENLEDKPG_01058;product=Cobalamin biosynthesis protein CobD
NZ_CP015367.1	Prodigal:002006	CDS	1179453	1180460	.	+	0	ID=ENLEDKPG_01059;eC_number=4.1.1.81;Name=cobD_2;db_xref=COG:COG0079;gene=cobD_2;inference=ab initio prediction:Prodigal:002006,similar to AA sequence:UniProtKB:P97084;locus_tag=ENLEDKPG_01059;product=Threonine-phosphate decarboxylase
NZ_CP015367.1	Prodigal:002006	CDS	1180453	1181628	.	-	0	ID=ENLEDKPG_01060;inference=ab initio prediction:Prodigal:002006,similar to AA sequence:UniProtKB:Q9ADP8;locus_tag=ENLEDKPG_01060;product=putative transporter
NZ_CP015367.1	Prodigal:002006	CDS	1181960	1182151	.	+	0	ID=ENLEDKPG_01061;inference=ab initio prediction:Prodigal:002006;locus_tag=ENLEDKPG_01061;product=hypothetical protein
NZ_CP015367.1	Prodigal:002006	CDS	1182400	1183809	.	+	0	ID=ENLEDKPG_01062;inference=ab initio prediction:Prodigal:002006;locus_tag=ENLEDKPG_01062;product=hypothetical protein
NZ_CP015367.1	Prodigal:002006	CDS	1183942	1185459	.	+	0	ID=ENLEDKPG_01063;eC_number=6.2.1.3;Name=lcfB_1;db_xref=COG:COG0318;gene=lcfB_1;inference=ab initio prediction:Prodigal:002006,similar to AA sequence:UniProtKB:O07610;locus_tag=ENLEDKPG_01063;product=Long-chain-fatty-acid--CoA ligase
NZ_CP015367.1	Prodigal:002006	CDS	1185572	1186402	.	-	0	ID=ENLEDKPG_01064;inference=ab initio prediction:Prodigal:002006;locus_tag=ENLEDKPG_01064;product=hypothetical protein
NZ_CP015367.1	Prodigal:002006	CDS	1186508	1186879	.	-	0	ID=ENLEDKPG_01065;inference=ab initio prediction:Prodigal:002006;locus_tag=ENLEDKPG_01065;product=hypothetical protein
NZ_CP015367.1	Prodigal:002006	CDS	1186885	1187328	.	-	0	ID=ENLEDKPG_01066;inference=ab initio prediction:Prodigal:002006;locus_tag=ENLEDKPG_01066;product=hypothetical protein
NZ_CP015367.1	Prodigal:002006	CDS	1187303	1187824	.	-	0	ID=ENLEDKPG_01067;inference=ab initio prediction:Prodigal:002006;locus_tag=ENLEDKPG_01067;product=hypothetical protein
NZ_CP015367.1	Prodigal:002006	CDS	1188217	1189638	.	+	0	ID=ENLEDKPG_01068;eC_number=2.4.1.15;Name=otsA;db_xref=COG:COG0380;gene=otsA;inference=ab initio prediction:Prodigal:002006,similar to AA sequence:UniProtKB:P31677;locus_tag=ENLEDKPG_01068;product=Trehalose-6-phosphate synthase
NZ_CP015367.1	Prodigal:002006	CDS	1189693	1191813	.	+	0	ID=ENLEDKPG_01069;eC_number=3.2.1.-;Name=glgX_2;db_xref=COG:COG1523;gene=glgX_2;inference=ab initio prediction:Prodigal:002006,similar to AA sequence:UniProtKB:P9WQ25;locus_tag=ENLEDKPG_01069;product=Glycogen operon protein GlgX
NZ_CP015367.1	Prodigal:002006	CDS	1191838	1192782	.	-	0	ID=ENLEDKPG_01070;eC_number=2.7.6.1;Name=prs_1;db_xref=COG:COG0462;gene=prs_1;inference=ab initio prediction:Prodigal:002006,similar to AA sequence:UniProtKB:Q63XL8;locus_tag=ENLEDKPG_01070;product=Ribose-phosphate pyrophosphokinase
NZ_CP015367.1	Prodigal:002006	CDS	1192952	1193188	.	-	0	ID=ENLEDKPG_01071;inference=ab initio prediction:Prodigal:002006;locus_tag=ENLEDKPG_01071;product=hypothetical protein
NZ_CP015367.1	Prodigal:002006	CDS	1193358	1193762	.	+	0	ID=ENLEDKPG_01072;inference=ab initio prediction:Prodigal:002006;locus_tag=ENLEDKPG_01072;product=hypothetical protein
NZ_CP015367.1	Prodigal:002006	CDS	1193788	1194060	.	-	0	ID=ENLEDKPG_01073;inference=ab initio prediction:Prodigal:002006;locus_tag=ENLEDKPG_01073;product=hypothetical protein
NZ_CP015367.1	Aragorn:001002	tRNA	1194271	1194363	.	-	.	ID=ENLEDKPG_01074;inference=COORDINATES:profile:Aragorn:001002;locus_tag=ENLEDKPG_01074;product=tRNA-SeC(tca)
NZ_CP015367.1	Prodigal:002006	CDS	1194489	1195616	.	-	0	ID=ENLEDKPG_01075;eC_number=1.-.-.-;Name=ydgJ;db_xref=COG:COG0673;gene=ydgJ;inference=ab initio prediction:Prodigal:002006,similar to AA sequence:UniProtKB:P77376;locus_tag=ENLEDKPG_01075;product=putative oxidoreductase YdgJ
NZ_CP015367.1	Prodigal:002006	CDS	1195999	1198332	.	+	0	ID=ENLEDKPG_01076;eC_number=2.7.-.-;Name=sasA_4;gene=sasA_4;inference=ab initio prediction:Prodigal:002006,protein motif:HAMAP:MF_01837;locus_tag=ENLEDKPG_01076;product=Adaptive-response sensory-kinase SasA
NZ_CP015367.1	Prodigal:002006	CDS	1198329	1199693	.	+	0	ID=ENLEDKPG_01077;Name=glnG;db_xref=COG:COG2204;gene=glnG;inference=ab initio prediction:Prodigal:002006,similar to AA sequence:UniProtKB:P41789;locus_tag=ENLEDKPG_01077;product=DNA-binding transcriptional regulator NtrC
NZ_CP015367.1	Prodigal:002006	CDS	1199894	1200145	.	+	0	ID=ENLEDKPG_01078;Name=hfq;db_xref=COG:COG1923;gene=hfq;inference=ab initio prediction:Prodigal:002006,similar to AA sequence:UniProtKB:Q9A7H8;locus_tag=ENLEDKPG_01078;product=RNA-binding protein Hfq
NZ_CP015367.1	Prodigal:002006	CDS	1200425	1201849	.	+	0	ID=ENLEDKPG_01079;Name=hflX;db_xref=COG:COG2262;gene=hflX;inference=ab initio prediction:Prodigal:002006,similar to AA sequence:UniProtKB:P25519;locus_tag=ENLEDKPG_01079;product=GTPase HflX
NZ_CP015367.1	Prodigal:002006	CDS	1201849	1203174	.	+	0	ID=ENLEDKPG_01080;inference=ab initio prediction:Prodigal:002006;locus_tag=ENLEDKPG_01080;product=hypothetical protein
NZ_CP015367.1	Prodigal:002006	CDS	1203352	1204278	.	+	0	ID=ENLEDKPG_01081;Name=phnD1_2;db_xref=COG:COG3221;gene=phnD1_2;inference=ab initio prediction:Prodigal:002006,similar to AA sequence:UniProtKB:A3PC74;locus_tag=ENLEDKPG_01081;product=putative ABC transporter phosphite binding protein PhnD1
NZ_CP015367.1	Prodigal:002006	CDS	1204284	1204964	.	+	0	ID=ENLEDKPG_01082;Name=glnQ_1;gene=glnQ_1;inference=ab initio prediction:Prodigal:002006,similar to AA sequence:UniProtKB:P27675;locus_tag=ENLEDKPG_01082;product=Glutamine transport ATP-binding protein GlnQ
NZ_CP015367.1	Prodigal:002006	CDS	1204964	1206505	.	+	0	ID=ENLEDKPG_01083;Name=phnE_2;db_xref=COG:COG3639;gene=phnE_2;inference=ab initio prediction:Prodigal:002006,similar to AA sequence:UniProtKB:A0QQ68;locus_tag=ENLEDKPG_01083;product=Phosphate-import permease protein PhnE
NZ_CP015367.1	Prodigal:002006	CDS	1206623	1208899	.	-	0	ID=ENLEDKPG_01084;Name=fhuA_2;db_xref=COG:COG1629;gene=fhuA_2;inference=ab initio prediction:Prodigal:002006,similar to AA sequence:UniProtKB:P06971;locus_tag=ENLEDKPG_01084;product=Ferrichrome outer membrane transporter/phage receptor
NZ_CP015367.1	Prodigal:002006	CDS	1209139	1210440	.	-	0	ID=ENLEDKPG_01085;inference=ab initio prediction:Prodigal:002006;locus_tag=ENLEDKPG_01085;product=hypothetical protein
NZ_CP015367.1	Prodigal:002006	CDS	1210732	1210917	.	+	0	ID=ENLEDKPG_01086;inference=ab initio prediction:Prodigal:002006;locus_tag=ENLEDKPG_01086;product=hypothetical protein
NZ_CP015367.1	Prodigal:002006	CDS	1210974	1212611	.	-	0	ID=ENLEDKPG_01087;eC_number=6.2.1.3;db_xref=COG:COG0318;inference=ab initio prediction:Prodigal:002006,similar to AA sequence:UniProtKB:Q5SKN9;locus_tag=ENLEDKPG_01087;product=Long-chain-fatty-acid--CoA ligase
NZ_CP015367.1	Prodigal:002006	CDS	1212691	1213305	.	-	0	ID=ENLEDKPG_01088;inference=ab initio prediction:Prodigal:002006;locus_tag=ENLEDKPG_01088;product=hypothetical protein
NZ_CP015367.1	Prodigal:002006	CDS	1213624	1214271	.	+	0	ID=ENLEDKPG_01089;inference=ab initio prediction:Prodigal:002006;locus_tag=ENLEDKPG_01089;product=hypothetical protein
NZ_CP015367.1	Prodigal:002006	CDS	1214255	1214593	.	+	0	ID=ENLEDKPG_01090;inference=ab initio prediction:Prodigal:002006;locus_tag=ENLEDKPG_01090;product=hypothetical protein
NZ_CP015367.1	Prodigal:002006	CDS	1214875	1216206	.	+	0	ID=ENLEDKPG_01091;eC_number=4.2.2.-;Name=rlpA_2;gene=rlpA_2;inference=ab initio prediction:Prodigal:002006,protein motif:HAMAP:MF_02071;locus_tag=ENLEDKPG_01091;product=Endolytic peptidoglycan transglycosylase RlpA
NZ_CP015367.1	Prodigal:002006	CDS	1216340	1217623	.	+	0	ID=ENLEDKPG_01092;eC_number=3.4.16.4;Name=dacC;db_xref=COG:COG1686;gene=dacC;inference=ab initio prediction:Prodigal:002006,similar to AA sequence:UniProtKB:P08506;locus_tag=ENLEDKPG_01092;product=D-alanyl-D-alanine carboxypeptidase DacC
NZ_CP015367.1	Prodigal:002006	CDS	1217595	1218356	.	+	0	ID=ENLEDKPG_01093;eC_number=2.7.4.9;Name=tmk;db_xref=COG:COG0125;gene=tmk;inference=ab initio prediction:Prodigal:002006,similar to AA sequence:UniProtKB:Q9HZN8;locus_tag=ENLEDKPG_01093;product=Thymidylate kinase
NZ_CP015367.1	Prodigal:002006	CDS	1218732	1219784	.	+	0	ID=ENLEDKPG_01094;inference=ab initio prediction:Prodigal:002006;locus_tag=ENLEDKPG_01094;product=hypothetical protein
NZ_CP015367.1	Prodigal:002006	CDS	1220505	1222355	.	+	0	ID=ENLEDKPG_01095;eC_number=6.1.1.10;Name=metG;gene=metG;inference=ab initio prediction:Prodigal:002006,similar to AA sequence:UniProtKB:P59078;locus_tag=ENLEDKPG_01095;product=Methionine--tRNA ligase
NZ_CP015367.1	Prodigal:002006	CDS	1222388	1223191	.	+	0	ID=ENLEDKPG_01096;eC_number=3.1.1.96;Name=dtd3;gene=dtd3;inference=ab initio prediction:Prodigal:002006,similar to AA sequence:UniProtKB:P73335;locus_tag=ENLEDKPG_01096;product=D-aminoacyl-tRNA deacylase
NZ_CP015367.1	Prodigal:002006	CDS	1223220	1224023	.	+	0	ID=ENLEDKPG_01097;eC_number=3.1.4.55;Name=phnP;db_xref=COG:COG1235;gene=phnP;inference=ab initio prediction:Prodigal:002006,similar to AA sequence:UniProtKB:P16692;locus_tag=ENLEDKPG_01097;product=Phosphoribosyl 1%2C2-cyclic phosphate phosphodiesterase
NZ_CP015367.1	barrnap:0.9	rRNA	1224673	1226150	0	+	.	ID=ENLEDKPG_01098;locus_tag=ENLEDKPG_01098;product=16S ribosomal RNA
NZ_CP015367.1	Aragorn:001002	tRNA	1226335	1226411	.	+	.	ID=ENLEDKPG_01099;inference=COORDINATES:profile:Aragorn:001002;locus_tag=ENLEDKPG_01099;product=tRNA-Ile(gat)
NZ_CP015367.1	Aragorn:001002	tRNA	1226446	1226521	.	+	.	ID=ENLEDKPG_01100;inference=COORDINATES:profile:Aragorn:001002;locus_tag=ENLEDKPG_01100;product=tRNA-Ala(tgc)
NZ_CP015367.1	Prodigal:002006	CDS	1226639	1226782	.	+	0	ID=ENLEDKPG_01101;inference=ab initio prediction:Prodigal:002006;locus_tag=ENLEDKPG_01101;product=hypothetical protein
NZ_CP015367.1	barrnap:0.9	rRNA	1226854	1229653	0	+	.	ID=ENLEDKPG_01102;locus_tag=ENLEDKPG_01102;product=23S ribosomal RNA
NZ_CP015367.1	barrnap:0.9	rRNA	1229827	1229935	1.4e-08	+	.	ID=ENLEDKPG_01103;locus_tag=ENLEDKPG_01103;product=5S ribosomal RNA
NZ_CP015367.1	Aragorn:001002	tRNA	1230046	1230122	.	+	.	ID=ENLEDKPG_01104;inference=COORDINATES:profile:Aragorn:001002;locus_tag=ENLEDKPG_01104;product=tRNA-Met(cat)
NZ_CP015367.1	Prodigal:002006	CDS	1230659	1231144	.	+	0	ID=ENLEDKPG_01105;inference=ab initio prediction:Prodigal:002006;locus_tag=ENLEDKPG_01105;product=hypothetical protein
NZ_CP015367.1	Prodigal:002006	CDS	1231271	1232728	.	+	0	ID=ENLEDKPG_01106;eC_number=3.4.21.107;Name=degP_1;db_xref=COG:COG0265;gene=degP_1;inference=ab initio prediction:Prodigal:002006,similar to AA sequence:UniProtKB:P0C0V0;locus_tag=ENLEDKPG_01106;product=Periplasmic serine endoprotease DegP
NZ_CP015367.1	Prodigal:002006	CDS	1232828	1234171	.	+	0	ID=ENLEDKPG_01107;Name=rarA;db_xref=COG:COG2256;gene=rarA;inference=ab initio prediction:Prodigal:002006,similar to AA sequence:UniProtKB:P0AAZ4;locus_tag=ENLEDKPG_01107;product=Replication-associated recombination protein A
NZ_CP015367.1	Prodigal:002006	CDS	1234210	1234674	.	-	0	ID=ENLEDKPG_01108;Name=lrp_1;db_xref=COG:COG1522;gene=lrp_1;inference=ab initio prediction:Prodigal:002006,similar to AA sequence:UniProtKB:P0ACJ0;locus_tag=ENLEDKPG_01108;product=Leucine-responsive regulatory protein
NZ_CP015367.1	Prodigal:002006	CDS	1234929	1235939	.	+	0	ID=ENLEDKPG_01109;eC_number=3.5.99.7;Name=acdS;gene=acdS;inference=ab initio prediction:Prodigal:002006,similar to AA sequence:UniProtKB:P30297;locus_tag=ENLEDKPG_01109;product=1-aminocyclopropane-1-carboxylate deaminase
NZ_CP015367.1	Prodigal:002006	CDS	1236157	1237926	.	+	0	ID=ENLEDKPG_01110;eC_number=3.4.19.13;Name=ggt;gene=ggt;inference=ab initio prediction:Prodigal:002006,similar to AA sequence:UniProtKB:P36267;locus_tag=ENLEDKPG_01110;product=Glutathione hydrolase proenzyme
NZ_CP015367.1	Prodigal:002006	CDS	1238087	1239361	.	-	0	ID=ENLEDKPG_01111;eC_number=6.3.4.13;Name=purD;db_xref=COG:COG0151;gene=purD;inference=ab initio prediction:Prodigal:002006,similar to AA sequence:UniProtKB:P15640;locus_tag=ENLEDKPG_01111;product=Phosphoribosylamine--glycine ligase
NZ_CP015367.1	Prodigal:002006	CDS	1239458	1239793	.	-	0	ID=ENLEDKPG_01112;inference=ab initio prediction:Prodigal:002006;locus_tag=ENLEDKPG_01112;product=hypothetical protein
NZ_CP015367.1	Prodigal:002006	CDS	1239878	1241101	.	-	0	ID=ENLEDKPG_01113;eC_number=4.1.1.2;Name=oxdC;db_xref=COG:COG2140;gene=oxdC;inference=ab initio prediction:Prodigal:002006,similar to AA sequence:UniProtKB:O34714;locus_tag=ENLEDKPG_01113;product=Oxalate decarboxylase OxdC
NZ_CP015367.1	Prodigal:002006	CDS	1241293	1242564	.	+	0	ID=ENLEDKPG_01114;Name=mdtE_1;gene=mdtE_1;inference=ab initio prediction:Prodigal:002006,similar to AA sequence:UniProtKB:P37636;locus_tag=ENLEDKPG_01114;product=Multidrug resistance protein MdtE
NZ_CP015367.1	Prodigal:002006	CDS	1242767	1245202	.	+	0	ID=ENLEDKPG_01115;eC_number=1.1.5.2;Name=gcd;db_xref=COG:COG4993;gene=gcd;inference=ab initio prediction:Prodigal:002006,similar to AA sequence:UniProtKB:P15877;locus_tag=ENLEDKPG_01115;product=Quinoprotein glucose dehydrogenase
NZ_CP015367.1	Prodigal:002006	CDS	1245297	1246232	.	-	0	ID=ENLEDKPG_01116;eC_number=4.2.1.43;Name=araD_1;gene=araD_1;inference=ab initio prediction:Prodigal:002006,similar to AA sequence:UniProtKB:Q1JUQ0;locus_tag=ENLEDKPG_01116;product=L-2-keto-3-deoxyarabonate dehydratase
NZ_CP015367.1	Prodigal:002006	CDS	1246349	1248613	.	-	0	ID=ENLEDKPG_01117;eC_number=1.2.99.6;Name=paoC_2;db_xref=COG:COG1529;gene=paoC_2;inference=ab initio prediction:Prodigal:002006,similar to AA sequence:UniProtKB:P77489;locus_tag=ENLEDKPG_01117;product=Aldehyde oxidoreductase molybdenum-binding subunit PaoC
NZ_CP015367.1	Prodigal:002006	CDS	1248624	1249667	.	-	0	ID=ENLEDKPG_01118;eC_number=1.2.99.6;Name=paoB_1;db_xref=COG:COG1319;gene=paoB_1;inference=ab initio prediction:Prodigal:002006,similar to AA sequence:UniProtKB:P77324;locus_tag=ENLEDKPG_01118;product=Aldehyde oxidoreductase FAD-binding subunit PaoB
NZ_CP015367.1	Prodigal:002006	CDS	1249664	1250155	.	-	0	ID=ENLEDKPG_01119;eC_number=1.2.99.6;Name=paoA_1;db_xref=COG:COG2080;gene=paoA_1;inference=ab initio prediction:Prodigal:002006,similar to AA sequence:UniProtKB:P77165;locus_tag=ENLEDKPG_01119;product=Aldehyde oxidoreductase iron-sulfur-binding subunit PaoA
NZ_CP015367.1	Prodigal:002006	CDS	1250272	1250502	.	-	0	ID=ENLEDKPG_01120;inference=ab initio prediction:Prodigal:002006;locus_tag=ENLEDKPG_01120;product=hypothetical protein
NZ_CP015367.1	Prodigal:002006	CDS	1250603	1250866	.	-	0	ID=ENLEDKPG_01121;inference=ab initio prediction:Prodigal:002006;locus_tag=ENLEDKPG_01121;product=hypothetical protein
NZ_CP015367.1	Prodigal:002006	CDS	1251024	1252268	.	+	0	ID=ENLEDKPG_01122;inference=ab initio prediction:Prodigal:002006;locus_tag=ENLEDKPG_01122;product=hypothetical protein
NZ_CP015367.1	Prodigal:002006	CDS	1252397	1253515	.	+	0	ID=ENLEDKPG_01123;inference=ab initio prediction:Prodigal:002006;locus_tag=ENLEDKPG_01123;product=hypothetical protein
NZ_CP015367.1	Prodigal:002006	CDS	1253824	1254099	.	+	0	ID=ENLEDKPG_01124;inference=ab initio prediction:Prodigal:002006;locus_tag=ENLEDKPG_01124;product=hypothetical protein
NZ_CP015367.1	Prodigal:002006	CDS	1254169	1254618	.	-	0	ID=ENLEDKPG_01125;inference=ab initio prediction:Prodigal:002006;locus_tag=ENLEDKPG_01125;product=hypothetical protein
NZ_CP015367.1	Prodigal:002006	CDS	1255529	1257235	.	-	0	ID=ENLEDKPG_01126;eC_number=3.6.4.13;Name=dbpA;gene=dbpA;inference=ab initio prediction:Prodigal:002006,protein motif:HAMAP:MF_00965;locus_tag=ENLEDKPG_01126;product=ATP-dependent RNA helicase DbpA
NZ_CP015367.1	Prodigal:002006	CDS	1257245	1258033	.	-	0	ID=ENLEDKPG_01127;inference=ab initio prediction:Prodigal:002006;locus_tag=ENLEDKPG_01127;product=hypothetical protein
NZ_CP015367.1	Prodigal:002006	CDS	1258081	1259019	.	-	0	ID=ENLEDKPG_01128;eC_number=1.4.1.1;Name=ala;gene=ala;inference=ab initio prediction:Prodigal:002006,protein motif:HAMAP:MF_00935;locus_tag=ENLEDKPG_01128;product=Alanine dehydrogenase
NZ_CP015367.1	Prodigal:002006	CDS	1259162	1260283	.	-	0	ID=ENLEDKPG_01129;eC_number=4.1.3.41;Name=dhaa;db_xref=COG:COG3616;gene=dhaa;inference=ab initio prediction:Prodigal:002006,similar to AA sequence:UniProtKB:Q8GRC8;locus_tag=ENLEDKPG_01129;product=3-hydroxy-D-aspartate aldolase
NZ_CP015367.1	Prodigal:002006	CDS	1260343	1261482	.	-	0	ID=ENLEDKPG_01130;inference=ab initio prediction:Prodigal:002006;locus_tag=ENLEDKPG_01130;product=hypothetical protein
NZ_CP015367.1	Prodigal:002006	CDS	1261654	1262916	.	-	0	ID=ENLEDKPG_01131;eC_number=1.4.99.-;Name=dadA;db_xref=COG:COG0665;gene=dadA;inference=ab initio prediction:Prodigal:002006,similar to AA sequence:UniProtKB:P0A6J5;locus_tag=ENLEDKPG_01131;product=D-amino acid dehydrogenase
NZ_CP015367.1	Prodigal:002006	CDS	1263365	1263700	.	+	0	ID=ENLEDKPG_01132;inference=ab initio prediction:Prodigal:002006;locus_tag=ENLEDKPG_01132;product=hypothetical protein
NZ_CP015367.1	Prodigal:002006	CDS	1263892	1264149	.	+	0	ID=ENLEDKPG_01133;inference=ab initio prediction:Prodigal:002006;locus_tag=ENLEDKPG_01133;product=hypothetical protein
NZ_CP015367.1	Prodigal:002006	CDS	1264246	1264851	.	+	0	ID=ENLEDKPG_01134;Name=yibF_1;db_xref=COG:COG0625;gene=yibF_1;inference=ab initio prediction:Prodigal:002006,similar to AA sequence:UniProtKB:P0ACA1;locus_tag=ENLEDKPG_01134;product=putative GST-like protein YibF
NZ_CP015367.1	Prodigal:002006	CDS	1264874	1265347	.	-	0	ID=ENLEDKPG_01135;inference=ab initio prediction:Prodigal:002006;locus_tag=ENLEDKPG_01135;product=hypothetical protein
NZ_CP015367.1	Prodigal:002006	CDS	1265548	1265721	.	-	0	ID=ENLEDKPG_01136;inference=ab initio prediction:Prodigal:002006;locus_tag=ENLEDKPG_01136;product=hypothetical protein
NZ_CP015367.1	Prodigal:002006	CDS	1265890	1267122	.	-	0	ID=ENLEDKPG_01137;eC_number=3.5.1.16;Name=argE_2;db_xref=COG:COG0624;gene=argE_2;inference=ab initio prediction:Prodigal:002006,similar to AA sequence:UniProtKB:O68873;locus_tag=ENLEDKPG_01137;product=Acetylornithine deacetylase
NZ_CP015367.1	Prodigal:002006	CDS	1267307	1267609	.	+	0	ID=ENLEDKPG_01138;inference=ab initio prediction:Prodigal:002006;locus_tag=ENLEDKPG_01138;product=hypothetical protein
NZ_CP015367.1	Prodigal:002006	CDS	1267675	1268541	.	+	0	ID=ENLEDKPG_01139;eC_number=3.5.1.-;Name=aqdA1_1;gene=aqdA1_1;inference=ab initio prediction:Prodigal:002006,similar to AA sequence:UniProtKB:A0A0G3FWY4;locus_tag=ENLEDKPG_01139;product=putative N-octanoylanthranilate hydrolase AqdA1
NZ_CP015367.1	Prodigal:002006	CDS	1268707	1270626	.	+	0	ID=ENLEDKPG_01140;inference=ab initio prediction:Prodigal:002006;locus_tag=ENLEDKPG_01140;product=hypothetical protein
NZ_CP015367.1	Prodigal:002006	CDS	1270982	1271311	.	+	0	ID=ENLEDKPG_01141;inference=ab initio prediction:Prodigal:002006;locus_tag=ENLEDKPG_01141;product=hypothetical protein
NZ_CP015367.1	Prodigal:002006	CDS	1271490	1272167	.	+	0	ID=ENLEDKPG_01142;eC_number=4.2.1.1;Name=cynT_1;db_xref=COG:COG0288;gene=cynT_1;inference=ab initio prediction:Prodigal:002006,similar to AA sequence:UniProtKB:P0ABE9;locus_tag=ENLEDKPG_01142;product=Carbonic anhydrase 1
NZ_CP015367.1	Prodigal:002006	CDS	1272171	1273739	.	+	0	ID=ENLEDKPG_01143;inference=ab initio prediction:Prodigal:002006;locus_tag=ENLEDKPG_01143;product=hypothetical protein
NZ_CP015367.1	Prodigal:002006	CDS	1274159	1274524	.	+	0	ID=ENLEDKPG_01144;inference=ab initio prediction:Prodigal:002006;locus_tag=ENLEDKPG_01144;product=hypothetical protein
NZ_CP015367.1	Prodigal:002006	CDS	1274574	1274804	.	-	0	ID=ENLEDKPG_01145;inference=ab initio prediction:Prodigal:002006;locus_tag=ENLEDKPG_01145;product=hypothetical protein
NZ_CP015367.1	Prodigal:002006	CDS	1274987	1275652	.	-	0	ID=ENLEDKPG_01146;inference=ab initio prediction:Prodigal:002006;locus_tag=ENLEDKPG_01146;product=hypothetical protein
NZ_CP015367.1	Prodigal:002006	CDS	1275771	1276865	.	-	0	ID=ENLEDKPG_01147;inference=ab initio prediction:Prodigal:002006;locus_tag=ENLEDKPG_01147;product=hypothetical protein
NZ_CP015367.1	Prodigal:002006	CDS	1277680	1278537	.	+	0	ID=ENLEDKPG_01148;eC_number=2.1.1.-;db_xref=COG:COG0566;inference=ab initio prediction:Prodigal:002006,similar to AA sequence:UniProtKB:P9WFY5;locus_tag=ENLEDKPG_01148;product=putative tRNA/rRNA methyltransferase
NZ_CP015367.1	Prodigal:002006	CDS	1278692	1278946	.	+	0	ID=ENLEDKPG_01149;inference=ab initio prediction:Prodigal:002006;locus_tag=ENLEDKPG_01149;product=hypothetical protein
NZ_CP015367.1	Prodigal:002006	CDS	1279225	1281273	.	-	0	ID=ENLEDKPG_01150;inference=ab initio prediction:Prodigal:002006;locus_tag=ENLEDKPG_01150;product=hypothetical protein
NZ_CP015367.1	Prodigal:002006	CDS	1282037	1282480	.	+	0	ID=ENLEDKPG_01151;inference=ab initio prediction:Prodigal:002006;locus_tag=ENLEDKPG_01151;product=hypothetical protein
NZ_CP015367.1	Prodigal:002006	CDS	1282484	1283665	.	-	0	ID=ENLEDKPG_01152;Name=ybjJ;gene=ybjJ;inference=ab initio prediction:Prodigal:002006,similar to AA sequence:UniProtKB:P75810;locus_tag=ENLEDKPG_01152;product=Inner membrane protein YbjJ
NZ_CP015367.1	Prodigal:002006	CDS	1284120	1287239	.	+	0	ID=ENLEDKPG_01153;Name=uvrA;db_xref=COG:COG0178;gene=uvrA;inference=ab initio prediction:Prodigal:002006,similar to AA sequence:UniProtKB:P0A698;locus_tag=ENLEDKPG_01153;product=UvrABC system protein A
NZ_CP015367.1	Prodigal:002006	CDS	1287926	1288906	.	+	0	ID=ENLEDKPG_01154;inference=ab initio prediction:Prodigal:002006;locus_tag=ENLEDKPG_01154;product=hypothetical protein
NZ_CP015367.1	Prodigal:002006	CDS	1289172	1290146	.	+	0	ID=ENLEDKPG_01155;Name=hhoA;gene=hhoA;inference=ab initio prediction:Prodigal:002006,similar to AA sequence:UniProtKB:P72780;locus_tag=ENLEDKPG_01155;product=Putative serine protease HhoA
NZ_CP015367.1	Prodigal:002006	CDS	1290335	1290604	.	+	0	ID=ENLEDKPG_01156;inference=ab initio prediction:Prodigal:002006;locus_tag=ENLEDKPG_01156;product=hypothetical protein
NZ_CP015367.1	Prodigal:002006	CDS	1290888	1291034	.	+	0	ID=ENLEDKPG_01157;inference=ab initio prediction:Prodigal:002006;locus_tag=ENLEDKPG_01157;product=hypothetical protein
NZ_CP015367.1	Prodigal:002006	CDS	1291124	1292551	.	+	0	ID=ENLEDKPG_01158;eC_number=2.1.1.74;Name=trmFO;db_xref=COG:COG1206;gene=trmFO;inference=ab initio prediction:Prodigal:002006,similar to AA sequence:UniProtKB:Q9S449;locus_tag=ENLEDKPG_01158;product=Methylenetetrahydrofolate--tRNA-(uracil-5-)-methyltransferase TrmFO
NZ_CP015367.1	Prodigal:002006	CDS	1292560	1293804	.	+	0	ID=ENLEDKPG_01159;eC_number=3.5.1.87;Name=amaB_1;gene=amaB_1;inference=ab initio prediction:Prodigal:002006,similar to AA sequence:UniProtKB:Q53389;locus_tag=ENLEDKPG_01159;product=N-carbamoyl-L-amino acid hydrolase
NZ_CP015367.1	Prodigal:002006	CDS	1293871	1294590	.	-	0	ID=ENLEDKPG_01160;eC_number=2.3.1.89;Name=dapH_3;gene=dapH_3;inference=ab initio prediction:Prodigal:002006,protein motif:HAMAP:MF_01691;locus_tag=ENLEDKPG_01160;product=2%2C3%2C4%2C5-tetrahydropyridine-2%2C6-dicarboxylate N-acetyltransferase
NZ_CP015367.1	Prodigal:002006	CDS	1294587	1298540	.	-	0	ID=ENLEDKPG_01161;inference=ab initio prediction:Prodigal:002006;locus_tag=ENLEDKPG_01161;product=hypothetical protein
NZ_CP015367.1	Prodigal:002006	CDS	1299015	1299503	.	+	0	ID=ENLEDKPG_01162;Name=yqjI;db_xref=COG:COG1695;gene=yqjI;inference=ab initio prediction:Prodigal:002006,similar to AA sequence:UniProtKB:P64588;locus_tag=ENLEDKPG_01162;product=Transcriptional regulator YqjI
NZ_CP015367.1	Prodigal:002006	CDS	1299534	1300451	.	+	0	ID=ENLEDKPG_01163;inference=ab initio prediction:Prodigal:002006;locus_tag=ENLEDKPG_01163;product=hypothetical protein
NZ_CP015367.1	Prodigal:002006	CDS	1300448	1301404	.	+	0	ID=ENLEDKPG_01164;eC_number=2.4.1.289;Name=wbbL;db_xref=COG:COG1216;gene=wbbL;inference=ab initio prediction:Prodigal:002006,similar to AA sequence:UniProtKB:P9WMY3;locus_tag=ENLEDKPG_01164;product=N-acetylglucosaminyl-diphospho-decaprenol L-rhamnosyltransferase
NZ_CP015367.1	Prodigal:002006	CDS	1301517	1302440	.	+	0	ID=ENLEDKPG_01165;inference=ab initio prediction:Prodigal:002006;locus_tag=ENLEDKPG_01165;product=hypothetical protein
NZ_CP015367.1	Prodigal:002006	CDS	1302450	1303250	.	-	0	ID=ENLEDKPG_01166;eC_number=3.5.1.-;Name=rutD;gene=rutD;inference=ab initio prediction:Prodigal:002006,similar to AA sequence:UniProtKB:B6I985;locus_tag=ENLEDKPG_01166;product=Putative aminoacrylate hydrolase RutD
NZ_CP015367.1	Prodigal:002006	CDS	1303250	1303636	.	-	0	ID=ENLEDKPG_01167;eC_number=1.-.-.-;Name=rutC_2;db_xref=COG:COG0251;gene=rutC_2;inference=ab initio prediction:Prodigal:002006,similar to AA sequence:UniProtKB:P0AFQ5;locus_tag=ENLEDKPG_01167;product=Putative aminoacrylate peracid reductase RutC
NZ_CP015367.1	Prodigal:002006	CDS	1303751	1304512	.	-	0	ID=ENLEDKPG_01168;eC_number=3.5.1.110;Name=rutB_1;db_xref=COG:COG1335;gene=rutB_1;inference=ab initio prediction:Prodigal:002006,similar to AA sequence:UniProtKB:P75897;locus_tag=ENLEDKPG_01168;product=Peroxyureidoacrylate/ureidoacrylate amidohydrolase RutB
NZ_CP015367.1	Prodigal:002006	CDS	1304512	1305774	.	-	0	ID=ENLEDKPG_01169;eC_number=1.14.99.46;Name=rutA;db_xref=COG:COG2141;gene=rutA;inference=ab initio prediction:Prodigal:002006,similar to AA sequence:UniProtKB:P75898;locus_tag=ENLEDKPG_01169;product=Pyrimidine monooxygenase RutA
NZ_CP015367.1	Prodigal:002006	CDS	1306089	1306502	.	+	0	ID=ENLEDKPG_01170;inference=ab initio prediction:Prodigal:002006;locus_tag=ENLEDKPG_01170;product=hypothetical protein
NZ_CP015367.1	Prodigal:002006	CDS	1306545	1306880	.	-	0	ID=ENLEDKPG_01171;inference=ab initio prediction:Prodigal:002006;locus_tag=ENLEDKPG_01171;product=hypothetical protein
NZ_CP015367.1	Prodigal:002006	CDS	1307091	1308503	.	+	0	ID=ENLEDKPG_01172;eC_number=4.2.3.1;Name=thrC;db_xref=COG:COG0498;gene=thrC;inference=ab initio prediction:Prodigal:002006,similar to AA sequence:UniProtKB:P23669;locus_tag=ENLEDKPG_01172;product=Threonine synthase
NZ_CP015367.1	Prodigal:002006	CDS	1308664	1309959	.	+	0	ID=ENLEDKPG_01173;eC_number=3.4.24.-;db_xref=COG:COG0612;inference=ab initio prediction:Prodigal:002006,similar to AA sequence:UniProtKB:P9WHT5;locus_tag=ENLEDKPG_01173;product=putative zinc protease
NZ_CP015367.1	Prodigal:002006	CDS	1310256	1313138	.	+	0	ID=ENLEDKPG_01174;inference=ab initio prediction:Prodigal:002006;locus_tag=ENLEDKPG_01174;product=hypothetical protein
NZ_CP015367.1	Prodigal:002006	CDS	1313359	1313598	.	+	0	ID=ENLEDKPG_01175;inference=ab initio prediction:Prodigal:002006;locus_tag=ENLEDKPG_01175;product=hypothetical protein
NZ_CP015367.1	Prodigal:002006	CDS	1313707	1314075	.	+	0	ID=ENLEDKPG_01176;inference=ab initio prediction:Prodigal:002006;locus_tag=ENLEDKPG_01176;product=hypothetical protein
NZ_CP015367.1	Prodigal:002006	CDS	1314105	1315040	.	+	0	ID=ENLEDKPG_01177;Name=pyrK;gene=pyrK;inference=ab initio prediction:Prodigal:002006,protein motif:HAMAP:MF_01211;locus_tag=ENLEDKPG_01177;product=Dihydroorotate dehydrogenase B (NAD(+))%2C electron transfer subunit
NZ_CP015367.1	Prodigal:002006	CDS	1315129	1316193	.	+	0	ID=ENLEDKPG_01178;inference=ab initio prediction:Prodigal:002006;locus_tag=ENLEDKPG_01178;product=hypothetical protein
NZ_CP015367.1	Prodigal:002006	CDS	1316497	1318194	.	+	0	ID=ENLEDKPG_01179;inference=ab initio prediction:Prodigal:002006;locus_tag=ENLEDKPG_01179;product=hypothetical protein
NZ_CP015367.1	Prodigal:002006	CDS	1318271	1320715	.	-	0	ID=ENLEDKPG_01180;eC_number=2.4.1.1;Name=malP;db_xref=COG:COG0058;gene=malP;inference=ab initio prediction:Prodigal:002006,similar to AA sequence:UniProtKB:P00490;locus_tag=ENLEDKPG_01180;product=Maltodextrin phosphorylase
NZ_CP015367.1	Prodigal:002006	CDS	1321237	1322823	.	+	0	ID=ENLEDKPG_01181;eC_number=3.2.1.10;Name=malL;db_xref=COG:COG0366;gene=malL;inference=ab initio prediction:Prodigal:002006,similar to AA sequence:UniProtKB:P29094;locus_tag=ENLEDKPG_01181;product=Oligo-1%2C6-glucosidase
NZ_CP015367.1	Prodigal:002006	CDS	1323385	1324923	.	+	0	ID=ENLEDKPG_01182;eC_number=2.4.1.21;Name=glgA;db_xref=COG:COG0297;gene=glgA;inference=ab initio prediction:Prodigal:002006,similar to AA sequence:UniProtKB:P0A6U8;locus_tag=ENLEDKPG_01182;product=Glycogen synthase
NZ_CP015367.1	Prodigal:002006	CDS	1324986	1327268	.	-	0	ID=ENLEDKPG_01183;eC_number=2.4.1.18;Name=glgB;db_xref=COG:COG0296;gene=glgB;inference=ab initio prediction:Prodigal:002006,similar to AA sequence:UniProtKB:P16954;locus_tag=ENLEDKPG_01183;product=1%2C4-alpha-glucan branching enzyme GlgB
NZ_CP015367.1	Prodigal:002006	CDS	1327265	1330543	.	-	0	ID=ENLEDKPG_01184;eC_number=2.7.1.8;inference=ab initio prediction:Prodigal:002006,protein motif:HAMAP:MF_02218;locus_tag=ENLEDKPG_01184;product=Glucosamine kinase
NZ_CP015367.1	Prodigal:002006	CDS	1330693	1334073	.	-	0	ID=ENLEDKPG_01185;eC_number=2.4.99.16;Name=glgE;gene=glgE;inference=ab initio prediction:Prodigal:002006,protein motif:HAMAP:MF_02124;locus_tag=ENLEDKPG_01185;product=Alpha-1%2C4-glucan:maltose-1-phosphate maltosyltransferase
NZ_CP015367.1	Prodigal:002006	CDS	1334445	1339346	.	-	0	ID=ENLEDKPG_01186;inference=ab initio prediction:Prodigal:002006;locus_tag=ENLEDKPG_01186;product=hypothetical protein
NZ_CP015367.1	Prodigal:002006	CDS	1339343	1341148	.	-	0	ID=ENLEDKPG_01187;eC_number=3.2.1.141;Name=treZ;db_xref=COG:COG0296;gene=treZ;inference=ab initio prediction:Prodigal:002006,similar to AA sequence:UniProtKB:Q9RX51;locus_tag=ENLEDKPG_01187;product=Malto-oligosyltrehalose trehalohydrolase
NZ_CP015367.1	Prodigal:002006	CDS	1341533	1342282	.	+	0	ID=ENLEDKPG_01188;inference=ab initio prediction:Prodigal:002006;locus_tag=ENLEDKPG_01188;product=hypothetical protein
NZ_CP015367.1	Prodigal:002006	CDS	1342307	1342582	.	-	0	ID=ENLEDKPG_01189;inference=ab initio prediction:Prodigal:002006;locus_tag=ENLEDKPG_01189;product=hypothetical protein
NZ_CP015367.1	Prodigal:002006	CDS	1342631	1343317	.	-	0	ID=ENLEDKPG_01190;inference=ab initio prediction:Prodigal:002006;locus_tag=ENLEDKPG_01190;product=hypothetical protein
NZ_CP015367.1	Prodigal:002006	CDS	1343425	1344051	.	+	0	ID=ENLEDKPG_01191;inference=ab initio prediction:Prodigal:002006;locus_tag=ENLEDKPG_01191;product=hypothetical protein
NZ_CP015367.1	Prodigal:002006	CDS	1344274	1345314	.	+	0	ID=ENLEDKPG_01192;inference=ab initio prediction:Prodigal:002006;locus_tag=ENLEDKPG_01192;product=hypothetical protein
NZ_CP015367.1	Prodigal:002006	CDS	1345337	1346914	.	-	0	ID=ENLEDKPG_01193;Name=emrB_1;gene=emrB_1;inference=ab initio prediction:Prodigal:002006,similar to AA sequence:UniProtKB:P0DPR7;locus_tag=ENLEDKPG_01193;product=Colistin resistance protein EmrB
NZ_CP015367.1	Prodigal:002006	CDS	1346911	1348170	.	-	0	ID=ENLEDKPG_01194;Name=emrA_1;gene=emrA_1;inference=ab initio prediction:Prodigal:002006,similar to AA sequence:UniProtKB:P0DPR6;locus_tag=ENLEDKPG_01194;product=Colistin resistance protein EmrA
NZ_CP015367.1	Prodigal:002006	CDS	1348248	1348910	.	+	0	ID=ENLEDKPG_01195;inference=ab initio prediction:Prodigal:002006;locus_tag=ENLEDKPG_01195;product=hypothetical protein
NZ_CP015367.1	Prodigal:002006	CDS	1349112	1349822	.	+	0	ID=ENLEDKPG_01196;inference=ab initio prediction:Prodigal:002006;locus_tag=ENLEDKPG_01196;product=hypothetical protein
NZ_CP015367.1	Prodigal:002006	CDS	1349973	1351322	.	-	0	ID=ENLEDKPG_01197;Name=yjhB_1;gene=yjhB_1;inference=ab initio prediction:Prodigal:002006,similar to AA sequence:UniProtKB:P39352;locus_tag=ENLEDKPG_01197;product=Putative metabolite transport protein YjhB
NZ_CP015367.1	Prodigal:002006	CDS	1351480	1352505	.	-	0	ID=ENLEDKPG_01198;eC_number=3.5.1.-;Name=aphA;db_xref=COG:COG0123;gene=aphA;inference=ab initio prediction:Prodigal:002006,similar to AA sequence:UniProtKB:Q9I3T5;locus_tag=ENLEDKPG_01198;product=Acetylpolyamine amidohydrolase 1
NZ_CP015367.1	Prodigal:002006	CDS	1352515	1353918	.	-	0	ID=ENLEDKPG_01199;eC_number=3.5.1.44;Name=cheB_2;gene=cheB_2;inference=ab initio prediction:Prodigal:002006,protein motif:HAMAP:MF_00099;locus_tag=ENLEDKPG_01199;product=Protein-glutamate methylesterase/protein-glutamine glutaminase
NZ_CP015367.1	Prodigal:002006	CDS	1354495	1355379	.	+	0	ID=ENLEDKPG_01200;Name=argP_1;gene=argP_1;inference=ab initio prediction:Prodigal:002006,protein motif:HAMAP:MF_00513;locus_tag=ENLEDKPG_01200;product=HTH-type transcriptional regulator ArgP
NZ_CP015367.1	Prodigal:002006	CDS	1355729	1356016	.	-	0	ID=ENLEDKPG_01201;inference=ab initio prediction:Prodigal:002006;locus_tag=ENLEDKPG_01201;product=hypothetical protein
NZ_CP015367.1	Prodigal:002006	CDS	1356139	1356549	.	-	0	ID=ENLEDKPG_01202;inference=ab initio prediction:Prodigal:002006;locus_tag=ENLEDKPG_01202;product=hypothetical protein
NZ_CP015367.1	Prodigal:002006	CDS	1356838	1358526	.	+	0	ID=ENLEDKPG_01203;eC_number=4.1.1.7;Name=mdlC;gene=mdlC;inference=ab initio prediction:Prodigal:002006,similar to AA sequence:UniProtKB:P20906;locus_tag=ENLEDKPG_01203;product=Benzoylformate decarboxylase
NZ_CP015367.1	Prodigal:002006	CDS	1358664	1359107	.	+	0	ID=ENLEDKPG_01204;inference=ab initio prediction:Prodigal:002006;locus_tag=ENLEDKPG_01204;product=hypothetical protein
NZ_CP015367.1	Prodigal:002006	CDS	1359155	1360483	.	-	0	ID=ENLEDKPG_01205;Name=mntH_1;db_xref=COG:COG1914;gene=mntH_1;inference=ab initio prediction:Prodigal:002006,similar to AA sequence:UniProtKB:Q9RTP8;locus_tag=ENLEDKPG_01205;product=Divalent metal cation transporter MntH
NZ_CP015367.1	Prodigal:002006	CDS	1360640	1361101	.	+	0	ID=ENLEDKPG_01206;Name=mntR;db_xref=COG:COG1321;gene=mntR;inference=ab initio prediction:Prodigal:002006,similar to AA sequence:UniProtKB:P0A9F1;locus_tag=ENLEDKPG_01206;product=Transcriptional regulator MntR
NZ_CP015367.1	Prodigal:002006	CDS	1361126	1362310	.	-	0	ID=ENLEDKPG_01207;db_xref=COG:COG4307;inference=ab initio prediction:Prodigal:002006,similar to AA sequence:UniProtKB:P9WL95;locus_tag=ENLEDKPG_01207;product=putative protein
NZ_CP015367.1	Prodigal:002006	CDS	1362529	1365807	.	+	0	ID=ENLEDKPG_01208;inference=ab initio prediction:Prodigal:002006;locus_tag=ENLEDKPG_01208;product=hypothetical protein
NZ_CP015367.1	Prodigal:002006	CDS	1366070	1368607	.	+	0	ID=ENLEDKPG_01209;db_xref=COG:COG2307;inference=ab initio prediction:Prodigal:002006,similar to AA sequence:UniProtKB:P9WL97;locus_tag=ENLEDKPG_01209;product=putative protein
NZ_CP015367.1	Prodigal:002006	CDS	1368604	1369503	.	+	0	ID=ENLEDKPG_01210;db_xref=COG:COG1305;inference=ab initio prediction:Prodigal:002006,similar to AA sequence:UniProtKB:P9WL93;locus_tag=ENLEDKPG_01210;product=putative protein
NZ_CP015367.1	Prodigal:002006	CDS	1369600	1370211	.	-	0	ID=ENLEDKPG_01211;inference=ab initio prediction:Prodigal:002006;locus_tag=ENLEDKPG_01211;product=hypothetical protein
NZ_CP015367.1	Prodigal:002006	CDS	1370234	1371937	.	-	0	ID=ENLEDKPG_01212;eC_number=6.1.1.6;Name=lysS;db_xref=COG:COG1384;gene=lysS;inference=ab initio prediction:Prodigal:002006,similar to AA sequence:UniProtKB:O51603;locus_tag=ENLEDKPG_01212;product=Lysine--tRNA ligase
NZ_CP015367.1	Prodigal:002006	CDS	1372143	1373012	.	-	0	ID=ENLEDKPG_01213;eC_number=4.2.2.-;Name=mltF_1;gene=mltF_1;inference=ab initio prediction:Prodigal:002006,protein motif:HAMAP:MF_02016;locus_tag=ENLEDKPG_01213;product=Membrane-bound lytic murein transglycosylase F
NZ_CP015367.1	Prodigal:002006	CDS	1373065	1373970	.	+	0	ID=ENLEDKPG_01214;inference=ab initio prediction:Prodigal:002006;locus_tag=ENLEDKPG_01214;product=hypothetical protein
NZ_CP015367.1	Prodigal:002006	CDS	1375427	1375861	.	-	0	ID=ENLEDKPG_01215;inference=ab initio prediction:Prodigal:002006,similar to AA sequence:ISfinder:ISMph1;locus_tag=ENLEDKPG_01215;product=IS1595 family transposase ISMph1
NZ_CP015367.1	Prodigal:002006	CDS	1375861	1376838	.	-	0	ID=ENLEDKPG_01216;inference=ab initio prediction:Prodigal:002006,similar to AA sequence:ISfinder:ISMtsp22;locus_tag=ENLEDKPG_01216;product=IS1595 family transposase ISMtsp22
NZ_CP015367.1	Prodigal:002006	CDS	1376987	1377208	.	+	0	ID=ENLEDKPG_01217;inference=ab initio prediction:Prodigal:002006;locus_tag=ENLEDKPG_01217;product=hypothetical protein
NZ_CP015367.1	Prodigal:002006	CDS	1377154	1377351	.	-	0	ID=ENLEDKPG_01218;inference=ab initio prediction:Prodigal:002006;locus_tag=ENLEDKPG_01218;product=hypothetical protein
NZ_CP015367.1	Prodigal:002006	CDS	1377606	1378388	.	-	0	ID=ENLEDKPG_01219;inference=ab initio prediction:Prodigal:002006;locus_tag=ENLEDKPG_01219;product=hypothetical protein
NZ_CP015367.1	Prodigal:002006	CDS	1378590	1379123	.	+	0	ID=ENLEDKPG_01220;inference=ab initio prediction:Prodigal:002006;locus_tag=ENLEDKPG_01220;product=hypothetical protein
NZ_CP015367.1	Prodigal:002006	CDS	1379034	1379273	.	-	0	ID=ENLEDKPG_01221;inference=ab initio prediction:Prodigal:002006;locus_tag=ENLEDKPG_01221;product=hypothetical protein
NZ_CP015367.1	Prodigal:002006	CDS	1379438	1380451	.	+	0	ID=ENLEDKPG_01222;inference=ab initio prediction:Prodigal:002006;locus_tag=ENLEDKPG_01222;product=hypothetical protein
NZ_CP015367.1	Prodigal:002006	CDS	1380552	1380719	.	+	0	ID=ENLEDKPG_01223;inference=ab initio prediction:Prodigal:002006;locus_tag=ENLEDKPG_01223;product=hypothetical protein
NZ_CP015367.1	Prodigal:002006	CDS	1380839	1381876	.	+	0	ID=ENLEDKPG_01224;eC_number=3.6.1.8;Name=mazG;db_xref=COG:COG1694;gene=mazG;inference=ab initio prediction:Prodigal:002006,similar to AA sequence:UniProtKB:P0AEY3;locus_tag=ENLEDKPG_01224;product=Nucleoside triphosphate pyrophosphohydrolase
NZ_CP015367.1	Prodigal:002006	CDS	1382085	1382462	.	+	0	ID=ENLEDKPG_01225;inference=ab initio prediction:Prodigal:002006;locus_tag=ENLEDKPG_01225;product=hypothetical protein
NZ_CP015367.1	Prodigal:002006	CDS	1382794	1383123	.	+	0	ID=ENLEDKPG_01226;inference=ab initio prediction:Prodigal:002006;locus_tag=ENLEDKPG_01226;product=hypothetical protein
NZ_CP015367.1	Prodigal:002006	CDS	1383191	1383730	.	-	0	ID=ENLEDKPG_01227;Name=yciF;db_xref=COG:COG3685;gene=yciF;inference=ab initio prediction:Prodigal:002006,similar to AA sequence:UniProtKB:P21362;locus_tag=ENLEDKPG_01227;product=Protein YciF
NZ_CP015367.1	Prodigal:002006	CDS	1384026	1384532	.	-	0	ID=ENLEDKPG_01228;inference=ab initio prediction:Prodigal:002006;locus_tag=ENLEDKPG_01228;product=hypothetical protein
NZ_CP015367.1	Prodigal:002006	CDS	1384529	1385392	.	-	0	ID=ENLEDKPG_01229;eC_number=2.6.1.21;Name=dat_1;gene=dat_1;inference=ab initio prediction:Prodigal:002006,similar to AA sequence:UniProtKB:P19938;locus_tag=ENLEDKPG_01229;product=D-alanine aminotransferase
NZ_CP015367.1	Prodigal:002006	CDS	1385379	1385984	.	-	0	ID=ENLEDKPG_01230;eC_number=2.6.1.85;Name=pabA;db_xref=COG:COG0512;gene=pabA;inference=ab initio prediction:Prodigal:002006,similar to AA sequence:UniProtKB:P00903;locus_tag=ENLEDKPG_01230;product=Aminodeoxychorismate synthase component 2
NZ_CP015367.1	Prodigal:002006	CDS	1385981	1387369	.	-	0	ID=ENLEDKPG_01231;eC_number=2.6.1.85;Name=pabB;db_xref=COG:COG0147;gene=pabB;inference=ab initio prediction:Prodigal:002006,similar to AA sequence:UniProtKB:P05041;locus_tag=ENLEDKPG_01231;product=Aminodeoxychorismate synthase component 1
NZ_CP015367.1	Prodigal:002006	CDS	1387746	1389107	.	+	0	ID=ENLEDKPG_01232;eC_number=2.8.4.4;Name=rimO;db_xref=COG:COG0621;gene=rimO;inference=ab initio prediction:Prodigal:002006,similar to AA sequence:UniProtKB:P0AEI4;locus_tag=ENLEDKPG_01232;product=Ribosomal protein S12 methylthiotransferase RimO
NZ_CP015367.1	Prodigal:002006	CDS	1389251	1390333	.	+	0	ID=ENLEDKPG_01233;eC_number=2.7.7.7;Name=dinB_1;db_xref=COG:COG0389;gene=dinB_1;inference=ab initio prediction:Prodigal:002006,similar to AA sequence:UniProtKB:Q47155;locus_tag=ENLEDKPG_01233;product=DNA polymerase IV
NZ_CP015367.1	Prodigal:002006	CDS	1390526	1390753	.	+	0	ID=ENLEDKPG_01234;inference=ab initio prediction:Prodigal:002006;locus_tag=ENLEDKPG_01234;product=hypothetical protein
NZ_CP015367.1	Prodigal:002006	CDS	1390805	1391005	.	-	0	ID=ENLEDKPG_01235;inference=ab initio prediction:Prodigal:002006;locus_tag=ENLEDKPG_01235;product=hypothetical protein
NZ_CP015367.1	Prodigal:002006	CDS	1391118	1391744	.	-	0	ID=ENLEDKPG_01236;eC_number=3.5.1.19;Name=pncA;db_xref=COG:COG1335;gene=pncA;inference=ab initio prediction:Prodigal:002006,similar to AA sequence:UniProtKB:P21369;locus_tag=ENLEDKPG_01236;product=Nicotinamidase
NZ_CP015367.1	Prodigal:002006	CDS	1391756	1392733	.	-	0	ID=ENLEDKPG_01237;eC_number=1.6.5.5;Name=qorA_1;db_xref=COG:COG0604;gene=qorA_1;inference=ab initio prediction:Prodigal:002006,similar to AA sequence:UniProtKB:P28304;locus_tag=ENLEDKPG_01237;product=Quinone oxidoreductase 1
NZ_CP015367.1	Prodigal:002006	CDS	1392946	1393242	.	+	0	ID=ENLEDKPG_01238;inference=ab initio prediction:Prodigal:002006;locus_tag=ENLEDKPG_01238;product=hypothetical protein
NZ_CP015367.1	Prodigal:002006	CDS	1393268	1393498	.	+	0	ID=ENLEDKPG_01239;inference=ab initio prediction:Prodigal:002006;locus_tag=ENLEDKPG_01239;product=hypothetical protein
NZ_CP015367.1	Prodigal:002006	CDS	1393773	1397369	.	+	0	ID=ENLEDKPG_01240;eC_number=3.6.4.-;Name=mfd_1;db_xref=COG:COG1197;gene=mfd_1;inference=ab initio prediction:Prodigal:002006,similar to AA sequence:UniProtKB:P30958;locus_tag=ENLEDKPG_01240;product=Transcription-repair-coupling factor
NZ_CP015367.1	Prodigal:002006	CDS	1397518	1398834	.	+	0	ID=ENLEDKPG_01241;Name=ampG_2;db_xref=COG:COG0477;gene=ampG_2;inference=ab initio prediction:Prodigal:002006,similar to AA sequence:UniProtKB:P0AE16;locus_tag=ENLEDKPG_01241;product=Anhydromuropeptide permease
NZ_CP015367.1	Prodigal:002006	CDS	1399037	1400413	.	+	0	ID=ENLEDKPG_01242;inference=ab initio prediction:Prodigal:002006;locus_tag=ENLEDKPG_01242;product=hypothetical protein
NZ_CP015367.1	Prodigal:002006	CDS	1400539	1401588	.	+	0	ID=ENLEDKPG_01243;eC_number=4.1.3.24;Name=mcl;db_xref=COG:COG2301;gene=mcl;inference=ab initio prediction:Prodigal:002006,similar to AA sequence:UniProtKB:S5N020;locus_tag=ENLEDKPG_01243;product=Malyl-CoA/beta-methylmalyl-CoA/citramalyl-CoA lyase
NZ_CP015367.1	Prodigal:002006	CDS	1401909	1402262	.	+	0	ID=ENLEDKPG_01244;db_xref=COG:COG2852;inference=ab initio prediction:Prodigal:002006,similar to AA sequence:UniProtKB:P44116;locus_tag=ENLEDKPG_01244;product=putative protein
NZ_CP015367.1	Prodigal:002006	CDS	1402270	1403253	.	-	0	ID=ENLEDKPG_01245;Name=rhaS_3;gene=rhaS_3;inference=ab initio prediction:Prodigal:002006,protein motif:HAMAP:MF_01534;locus_tag=ENLEDKPG_01245;product=HTH-type transcriptional activator RhaS
NZ_CP015367.1	Prodigal:002006	CDS	1403307	1404050	.	+	0	ID=ENLEDKPG_01246;eC_number=4.2.1.103;Name=inhA_1;gene=inhA_1;inference=ab initio prediction:Prodigal:002006,similar to AA sequence:UniProtKB:Q8G9F9;locus_tag=ENLEDKPG_01246;product=Isonitrile hydratase
NZ_CP015367.1	Prodigal:002006	CDS	1404147	1404485	.	+	0	ID=ENLEDKPG_01247;Name=hspQ;db_xref=COG:COG3785;gene=hspQ;inference=ab initio prediction:Prodigal:002006,similar to AA sequence:UniProtKB:P0AB20;locus_tag=ENLEDKPG_01247;product=Heat shock protein HspQ
NZ_CP015367.1	Prodigal:002006	CDS	1404570	1405565	.	+	0	ID=ENLEDKPG_01248;inference=ab initio prediction:Prodigal:002006;locus_tag=ENLEDKPG_01248;product=hypothetical protein
NZ_CP015367.1	Prodigal:002006	CDS	1405688	1406464	.	-	0	ID=ENLEDKPG_01249;inference=ab initio prediction:Prodigal:002006;locus_tag=ENLEDKPG_01249;product=hypothetical protein
NZ_CP015367.1	Prodigal:002006	CDS	1406934	1408217	.	+	0	ID=ENLEDKPG_01250;inference=ab initio prediction:Prodigal:002006;locus_tag=ENLEDKPG_01250;product=hypothetical protein
NZ_CP015367.1	Prodigal:002006	CDS	1408380	1408724	.	+	0	ID=ENLEDKPG_01251;inference=ab initio prediction:Prodigal:002006;locus_tag=ENLEDKPG_01251;product=hypothetical protein
NZ_CP015367.1	Prodigal:002006	CDS	1408876	1410120	.	-	0	ID=ENLEDKPG_01252;eC_number=1.14.13.-;Name=ubiL_1;db_xref=COG:COG0654;gene=ubiL_1;inference=ab initio prediction:Prodigal:002006,similar to AA sequence:UniProtKB:Q2RMZ4;locus_tag=ENLEDKPG_01252;product=Ubiquinone hydroxylase UbiL
NZ_CP015367.1	Prodigal:002006	CDS	1410298	1410741	.	+	0	ID=ENLEDKPG_01253;inference=ab initio prediction:Prodigal:002006;locus_tag=ENLEDKPG_01253;product=hypothetical protein
NZ_CP015367.1	Prodigal:002006	CDS	1410612	1411496	.	-	0	ID=ENLEDKPG_01254;eC_number=3.8.1.3;Name=dehH1;gene=dehH1;inference=ab initio prediction:Prodigal:002006,similar to AA sequence:UniProtKB:Q01398;locus_tag=ENLEDKPG_01254;product=Haloacetate dehalogenase H-1
NZ_CP015367.1	Prodigal:002006	CDS	1411627	1413825	.	+	0	ID=ENLEDKPG_01255;eC_number=3.6.4.12;Name=recG;db_xref=COG:COG1200;gene=recG;inference=ab initio prediction:Prodigal:002006,similar to AA sequence:UniProtKB:P24230;locus_tag=ENLEDKPG_01255;product=ATP-dependent DNA helicase RecG
NZ_CP015367.1	Prodigal:002006	CDS	1414111	1414434	.	+	0	ID=ENLEDKPG_01256;inference=ab initio prediction:Prodigal:002006;locus_tag=ENLEDKPG_01256;product=hypothetical protein
NZ_CP015367.1	Prodigal:002006	CDS	1414690	1415496	.	-	0	ID=ENLEDKPG_01257;inference=ab initio prediction:Prodigal:002006;locus_tag=ENLEDKPG_01257;product=hypothetical protein
NZ_CP015367.1	Prodigal:002006	CDS	1415613	1416548	.	-	0	ID=ENLEDKPG_01258;eC_number=2.7.1.45;Name=kdgK_1;db_xref=COG:COG0524;gene=kdgK_1;inference=ab initio prediction:Prodigal:002006,similar to AA sequence:UniProtKB:P45416;locus_tag=ENLEDKPG_01258;product=2-dehydro-3-deoxygluconokinase
NZ_CP015367.1	Prodigal:002006	CDS	1417292	1418245	.	+	0	ID=ENLEDKPG_01259;inference=ab initio prediction:Prodigal:002006;locus_tag=ENLEDKPG_01259;product=hypothetical protein
NZ_CP015367.1	Prodigal:002006	CDS	1418383	1418811	.	-	0	ID=ENLEDKPG_01260;Name=ros_1;db_xref=COG:COG4957;gene=ros_1;inference=ab initio prediction:Prodigal:002006,similar to AA sequence:UniProtKB:Q04152;locus_tag=ENLEDKPG_01260;product=Transcriptional regulatory protein ros
NZ_CP015367.1	Prodigal:002006	CDS	1419420	1420832	.	+	0	ID=ENLEDKPG_01261;inference=ab initio prediction:Prodigal:002006;locus_tag=ENLEDKPG_01261;product=hypothetical protein
NZ_CP015367.1	Prodigal:002006	CDS	1420915	1422147	.	-	0	ID=ENLEDKPG_01262;eC_number=3.4.16.4;Name=yfeW;gene=yfeW;inference=ab initio prediction:Prodigal:002006,protein motif:HAMAP:MF_01034;locus_tag=ENLEDKPG_01262;product=Putative D-alanyl-D-alanine carboxypeptidase
NZ_CP015367.1	Prodigal:002006	CDS	1422512	1422838	.	+	0	ID=ENLEDKPG_01263;Name=emrE;db_xref=COG:COG2076;gene=emrE;inference=ab initio prediction:Prodigal:002006,similar to AA sequence:UniProtKB:P23895;locus_tag=ENLEDKPG_01263;product=Multidrug transporter EmrE
NZ_CP015367.1	Prodigal:002006	CDS	1422982	1423608	.	+	0	ID=ENLEDKPG_01264;inference=ab initio prediction:Prodigal:002006;locus_tag=ENLEDKPG_01264;product=hypothetical protein
NZ_CP015367.1	Prodigal:002006	CDS	1423669	1423932	.	-	0	ID=ENLEDKPG_01265;inference=ab initio prediction:Prodigal:002006;locus_tag=ENLEDKPG_01265;product=hypothetical protein
NZ_CP015367.1	Prodigal:002006	CDS	1424020	1424211	.	+	0	ID=ENLEDKPG_01266;inference=ab initio prediction:Prodigal:002006;locus_tag=ENLEDKPG_01266;product=hypothetical protein
NZ_CP015367.1	Prodigal:002006	CDS	1424411	1424818	.	+	0	ID=ENLEDKPG_01267;inference=ab initio prediction:Prodigal:002006;locus_tag=ENLEDKPG_01267;product=hypothetical protein
NZ_CP015367.1	Prodigal:002006	CDS	1424859	1424972	.	-	0	ID=ENLEDKPG_01268;inference=ab initio prediction:Prodigal:002006;locus_tag=ENLEDKPG_01268;product=hypothetical protein
NZ_CP015367.1	Prodigal:002006	CDS	1425107	1425652	.	-	0	ID=ENLEDKPG_01269;inference=ab initio prediction:Prodigal:002006;locus_tag=ENLEDKPG_01269;product=hypothetical protein
NZ_CP015367.1	Prodigal:002006	CDS	1425612	1427138	.	-	0	ID=ENLEDKPG_01270;inference=ab initio prediction:Prodigal:002006;locus_tag=ENLEDKPG_01270;product=hypothetical protein
NZ_CP015367.1	Prodigal:002006	CDS	1427135	1428409	.	-	0	ID=ENLEDKPG_01271;inference=ab initio prediction:Prodigal:002006;locus_tag=ENLEDKPG_01271;product=hypothetical protein
NZ_CP015367.1	Prodigal:002006	CDS	1428406	1429683	.	-	0	ID=ENLEDKPG_01272;inference=ab initio prediction:Prodigal:002006;locus_tag=ENLEDKPG_01272;product=hypothetical protein
NZ_CP015367.1	Prodigal:002006	CDS	1429686	1430315	.	-	0	ID=ENLEDKPG_01273;inference=ab initio prediction:Prodigal:002006;locus_tag=ENLEDKPG_01273;product=hypothetical protein
NZ_CP015367.1	Prodigal:002006	CDS	1430315	1431952	.	-	0	ID=ENLEDKPG_01274;Name=fliF;db_xref=COG:COG1766;gene=fliF;inference=ab initio prediction:Prodigal:002006,similar to AA sequence:UniProtKB:Q8YDM4;locus_tag=ENLEDKPG_01274;product=Flagellar M-ring protein
NZ_CP015367.1	Prodigal:002006	CDS	1432122	1433288	.	-	0	ID=ENLEDKPG_01275;inference=ab initio prediction:Prodigal:002006;locus_tag=ENLEDKPG_01275;product=hypothetical protein
NZ_CP015367.1	Prodigal:002006	CDS	1433556	1434293	.	-	0	ID=ENLEDKPG_01276;Name=fliP_1;db_xref=COG:COG1338;gene=fliP_1;inference=ab initio prediction:Prodigal:002006,similar to AA sequence:UniProtKB:P54700;locus_tag=ENLEDKPG_01276;product=Flagellar biosynthetic protein FliP
NZ_CP015367.1	Prodigal:002006	CDS	1434352	1434834	.	-	0	ID=ENLEDKPG_01277;inference=ab initio prediction:Prodigal:002006;locus_tag=ENLEDKPG_01277;product=hypothetical protein
NZ_CP015367.1	Prodigal:002006	CDS	1434855	1435553	.	-	0	ID=ENLEDKPG_01278;Name=flgH_2;gene=flgH_2;inference=ab initio prediction:Prodigal:002006,protein motif:HAMAP:MF_00415;locus_tag=ENLEDKPG_01278;product=Flagellar L-ring protein
NZ_CP015367.1	Prodigal:002006	CDS	1435550	1436188	.	-	0	ID=ENLEDKPG_01279;inference=ab initio prediction:Prodigal:002006;locus_tag=ENLEDKPG_01279;product=hypothetical protein
NZ_CP015367.1	Prodigal:002006	CDS	1436589	1437272	.	-	0	ID=ENLEDKPG_01280;Name=ftcR;gene=ftcR;inference=ab initio prediction:Prodigal:002006,similar to AA sequence:UniProtKB:Q8YDL7;locus_tag=ENLEDKPG_01280;product=Flagellar transcriptional regulator FtcR
NZ_CP015367.1	Prodigal:002006	CDS	1437583	1439499	.	+	0	ID=ENLEDKPG_01281;inference=ab initio prediction:Prodigal:002006;locus_tag=ENLEDKPG_01281;product=hypothetical protein
NZ_CP015367.1	Prodigal:002006	CDS	1439595	1440335	.	-	0	ID=ENLEDKPG_01282;Name=flgF;db_xref=COG:COG4787;gene=flgF;inference=ab initio prediction:Prodigal:002006,similar to AA sequence:UniProtKB:P16323;locus_tag=ENLEDKPG_01282;product=Flagellar basal-body rod protein FlgF
NZ_CP015367.1	Prodigal:002006	CDS	1440337	1441116	.	-	0	ID=ENLEDKPG_01283;inference=ab initio prediction:Prodigal:002006;locus_tag=ENLEDKPG_01283;product=hypothetical protein
NZ_CP015367.1	Prodigal:002006	CDS	1441370	1442257	.	+	0	ID=ENLEDKPG_01284;Name=motA_1;db_xref=COG:COG1291;gene=motA_1;inference=ab initio prediction:Prodigal:002006,similar to AA sequence:UniProtKB:P09348;locus_tag=ENLEDKPG_01284;product=Motility protein A
NZ_CP015367.1	Prodigal:002006	CDS	1442260	1443189	.	+	0	ID=ENLEDKPG_01285;inference=ab initio prediction:Prodigal:002006;locus_tag=ENLEDKPG_01285;product=hypothetical protein
NZ_CP015367.1	Prodigal:002006	CDS	1443170	1443511	.	+	0	ID=ENLEDKPG_01286;inference=ab initio prediction:Prodigal:002006;locus_tag=ENLEDKPG_01286;product=hypothetical protein
NZ_CP015367.1	Prodigal:002006	CDS	1443603	1443995	.	+	0	ID=ENLEDKPG_01287;Name=fliN;db_xref=COG:COG1886;gene=fliN;inference=ab initio prediction:Prodigal:002006,similar to AA sequence:UniProtKB:P15070;locus_tag=ENLEDKPG_01287;product=Flagellar motor switch protein FliN
NZ_CP015367.1	Prodigal:002006	CDS	1444010	1445038	.	+	0	ID=ENLEDKPG_01288;Name=fliG_1;db_xref=COG:COG1536;gene=fliG_1;inference=ab initio prediction:Prodigal:002006,similar to AA sequence:UniProtKB:Q9WY63;locus_tag=ENLEDKPG_01288;product=Flagellar motor switch protein FliG
NZ_CP015367.1	Prodigal:002006	CDS	1445053	1446114	.	+	0	ID=ENLEDKPG_01289;Name=flhB_1;db_xref=COG:COG1377;gene=flhB_1;inference=ab initio prediction:Prodigal:002006,similar to AA sequence:UniProtKB:P76299;locus_tag=ENLEDKPG_01289;product=Flagellar biosynthetic protein FlhB
NZ_CP015367.1	Prodigal:002006	CDS	1446405	1448567	.	-	0	ID=ENLEDKPG_01290;eC_number=2.3.3.9;Name=glcB;db_xref=COG:COG2225;gene=glcB;inference=ab initio prediction:Prodigal:002006,similar to AA sequence:UniProtKB:Q9I636;locus_tag=ENLEDKPG_01290;product=Malate synthase G
NZ_CP015367.1	Prodigal:002006	CDS	1448709	1449608	.	+	0	ID=ENLEDKPG_01291;Name=dmlR_1;gene=dmlR_1;inference=ab initio prediction:Prodigal:002006,similar to AA sequence:UniProtKB:P76250;locus_tag=ENLEDKPG_01291;product=HTH-type transcriptional regulator DmlR
NZ_CP015367.1	Prodigal:002006	CDS	1449804	1450613	.	-	0	ID=ENLEDKPG_01292;eC_number=4.1.2.17;Name=fucA_1;gene=fucA_1;inference=ab initio prediction:Prodigal:002006,protein motif:HAMAP:MF_00987;locus_tag=ENLEDKPG_01292;product=L-fuculose phosphate aldolase
NZ_CP015367.1	Prodigal:002006	CDS	1451129	1452412	.	-	0	ID=ENLEDKPG_01293;eC_number=3.5.99.5;Name=cnbH_2;gene=cnbH_2;inference=ab initio prediction:Prodigal:002006,similar to AA sequence:UniProtKB:Q38M35;locus_tag=ENLEDKPG_01293;product=2-amino-5-chloromuconic acid deaminase
NZ_CP015367.1	Prodigal:002006	CDS	1452478	1453257	.	-	0	ID=ENLEDKPG_01294;eC_number=1.1.1.-;Name=gno_2;gene=gno_2;inference=ab initio prediction:Prodigal:002006,similar to AA sequence:UniProtKB:P50199;locus_tag=ENLEDKPG_01294;product=Gluconate 5-dehydrogenase
NZ_CP015367.1	Prodigal:002006	CDS	1453269	1454111	.	+	0	ID=ENLEDKPG_01295;inference=ab initio prediction:Prodigal:002006;locus_tag=ENLEDKPG_01295;product=hypothetical protein
NZ_CP015367.1	Prodigal:002006	CDS	1454102	1454596	.	-	0	ID=ENLEDKPG_01296;inference=ab initio prediction:Prodigal:002006;locus_tag=ENLEDKPG_01296;product=hypothetical protein
NZ_CP015367.1	Prodigal:002006	CDS	1454593	1455102	.	-	0	ID=ENLEDKPG_01297;inference=ab initio prediction:Prodigal:002006;locus_tag=ENLEDKPG_01297;product=hypothetical protein
NZ_CP015367.1	Prodigal:002006	CDS	1455451	1455732	.	+	0	ID=ENLEDKPG_01298;inference=ab initio prediction:Prodigal:002006;locus_tag=ENLEDKPG_01298;product=hypothetical protein
NZ_CP015367.1	Prodigal:002006	CDS	1455784	1455942	.	-	0	ID=ENLEDKPG_01299;inference=ab initio prediction:Prodigal:002006;locus_tag=ENLEDKPG_01299;product=hypothetical protein
NZ_CP015367.1	Prodigal:002006	CDS	1456426	1456719	.	-	0	ID=ENLEDKPG_01300;inference=ab initio prediction:Prodigal:002006;locus_tag=ENLEDKPG_01300;product=hypothetical protein
NZ_CP015367.1	Prodigal:002006	CDS	1457133	1457336	.	-	0	ID=ENLEDKPG_01301;inference=ab initio prediction:Prodigal:002006;locus_tag=ENLEDKPG_01301;product=hypothetical protein
NZ_CP015367.1	Prodigal:002006	CDS	1457333	1457590	.	-	0	ID=ENLEDKPG_01302;inference=ab initio prediction:Prodigal:002006;locus_tag=ENLEDKPG_01302;product=hypothetical protein
NZ_CP015367.1	Aragorn:001002	tRNA	1457700	1457774	.	-	.	ID=ENLEDKPG_01303;inference=COORDINATES:profile:Aragorn:001002;locus_tag=ENLEDKPG_01303;product=tRNA-Val(gac)
NZ_CP015367.1	Prodigal:002006	CDS	1458132	1459175	.	+	0	ID=ENLEDKPG_01304;inference=ab initio prediction:Prodigal:002006;locus_tag=ENLEDKPG_01304;product=hypothetical protein
NZ_CP015367.1	Prodigal:002006	CDS	1459178	1461361	.	+	0	ID=ENLEDKPG_01305;inference=ab initio prediction:Prodigal:002006;locus_tag=ENLEDKPG_01305;product=hypothetical protein
NZ_CP015367.1	Prodigal:002006	CDS	1461529	1462866	.	+	0	ID=ENLEDKPG_01306;Name=yhjE_1;gene=yhjE_1;inference=ab initio prediction:Prodigal:002006,similar to AA sequence:UniProtKB:P37643;locus_tag=ENLEDKPG_01306;product=Inner membrane metabolite transport protein YhjE
NZ_CP015367.1	Prodigal:002006	CDS	1462979	1464190	.	+	0	ID=ENLEDKPG_01307;inference=ab initio prediction:Prodigal:002006;locus_tag=ENLEDKPG_01307;product=hypothetical protein
NZ_CP015367.1	Prodigal:002006	CDS	1464266	1466266	.	+	0	ID=ENLEDKPG_01308;eC_number=7.1.1.3;Name=cyoB;db_xref=COG:COG0843;gene=cyoB;inference=ab initio prediction:Prodigal:002006,similar to AA sequence:UniProtKB:P0ABI8;locus_tag=ENLEDKPG_01308;product=Cytochrome bo(3) ubiquinol oxidase subunit 1
NZ_CP015367.1	Prodigal:002006	CDS	1466271	1466903	.	+	0	ID=ENLEDKPG_01309;Name=cyoC;db_xref=COG:COG1845;gene=cyoC;inference=ab initio prediction:Prodigal:002006,similar to AA sequence:UniProtKB:P0ABJ3;locus_tag=ENLEDKPG_01309;product=Cytochrome bo(3) ubiquinol oxidase subunit 3
NZ_CP015367.1	Prodigal:002006	CDS	1466900	1467304	.	+	0	ID=ENLEDKPG_01310;inference=ab initio prediction:Prodigal:002006;locus_tag=ENLEDKPG_01310;product=hypothetical protein
NZ_CP015367.1	Prodigal:002006	CDS	1467319	1468089	.	+	0	ID=ENLEDKPG_01311;db_xref=COG:COG3346;inference=ab initio prediction:Prodigal:002006,similar to AA sequence:UniProtKB:P9WGA7;locus_tag=ENLEDKPG_01311;product=putative SURF1-like protein
NZ_CP015367.1	Prodigal:002006	CDS	1468146	1470311	.	+	0	ID=ENLEDKPG_01312;eC_number=5.4.99.2;Name=mutB;db_xref=COG:COG1884;gene=mutB;inference=ab initio prediction:Prodigal:002006,similar to AA sequence:UniProtKB:P9WJK5;locus_tag=ENLEDKPG_01312;product=putative methylmalonyl-CoA mutase large subunit
NZ_CP015367.1	Prodigal:002006	CDS	1470517	1471659	.	-	0	ID=ENLEDKPG_01313;inference=ab initio prediction:Prodigal:002006;locus_tag=ENLEDKPG_01313;product=hypothetical protein
NZ_CP015367.1	Prodigal:002006	CDS	1471879	1473513	.	+	0	ID=ENLEDKPG_01314;eC_number=5.4.2.2;Name=pgm;db_xref=COG:COG0033;gene=pgm;inference=ab initio prediction:Prodigal:002006,similar to AA sequence:UniProtKB:P39671;locus_tag=ENLEDKPG_01314;product=Phosphoglucomutase
NZ_CP015367.1	Prodigal:002006	CDS	1473643	1474122	.	-	0	ID=ENLEDKPG_01315;eC_number=2.3.1.210;Name=wecD_1;gene=wecD_1;inference=ab initio prediction:Prodigal:002006,protein motif:HAMAP:MF_02027;locus_tag=ENLEDKPG_01315;product=dTDP-fucosamine acetyltransferase
NZ_CP015367.1	Prodigal:002006	CDS	1474315	1474932	.	+	0	ID=ENLEDKPG_01316;Name=rpsD;db_xref=COG:COG0522;gene=rpsD;inference=ab initio prediction:Prodigal:002006,similar to AA sequence:UniProtKB:Q6N9G0;locus_tag=ENLEDKPG_01316;product=30S ribosomal protein S4
NZ_CP015367.1	Prodigal:002006	CDS	1475044	1475367	.	-	0	ID=ENLEDKPG_01317;inference=ab initio prediction:Prodigal:002006;locus_tag=ENLEDKPG_01317;product=hypothetical protein
NZ_CP015367.1	Prodigal:002006	CDS	1475470	1475811	.	+	0	ID=ENLEDKPG_01318;inference=ab initio prediction:Prodigal:002006;locus_tag=ENLEDKPG_01318;product=hypothetical protein
NZ_CP015367.1	Prodigal:002006	CDS	1475909	1476118	.	+	0	ID=ENLEDKPG_01319;Name=mopII;gene=mopII;inference=ab initio prediction:Prodigal:002006,similar to AA sequence:UniProtKB:P08854;locus_tag=ENLEDKPG_01319;product=Molybdenum-pterin-binding protein 2
NZ_CP015367.1	Prodigal:002006	CDS	1476270	1477325	.	+	0	ID=ENLEDKPG_01320;eC_number=2.3.1.234;Name=tsaD;db_xref=COG:COG0533;gene=tsaD;inference=ab initio prediction:Prodigal:002006,similar to AA sequence:UniProtKB:P40731;locus_tag=ENLEDKPG_01320;product=tRNA N6-adenosine threonylcarbamoyltransferase
NZ_CP015367.1	Prodigal:002006	CDS	1477322	1478179	.	+	0	ID=ENLEDKPG_01321;inference=ab initio prediction:Prodigal:002006;locus_tag=ENLEDKPG_01321;product=hypothetical protein
NZ_CP015367.1	Prodigal:002006	CDS	1478176	1479174	.	+	0	ID=ENLEDKPG_01322;eC_number=1.1.1.94;Name=gpsA;db_xref=COG:COG0240;gene=gpsA;inference=ab initio prediction:Prodigal:002006,similar to AA sequence:UniProtKB:P9WN77;locus_tag=ENLEDKPG_01322;product=Glycerol-3-phosphate dehydrogenase [NAD(P)+]
NZ_CP015367.1	Prodigal:002006	CDS	1479517	1481883	.	-	0	ID=ENLEDKPG_01323;db_xref=COG:COG2199;inference=ab initio prediction:Prodigal:002006,similar to AA sequence:UniProtKB:Q9ABX9;locus_tag=ENLEDKPG_01323;product=putative signaling protein
NZ_CP015367.1	Prodigal:002006	CDS	1482139	1482555	.	+	0	ID=ENLEDKPG_01324;inference=ab initio prediction:Prodigal:002006;locus_tag=ENLEDKPG_01324;product=hypothetical protein
NZ_CP015367.1	Prodigal:002006	CDS	1482580	1484115	.	-	0	ID=ENLEDKPG_01325;eC_number=2.7.13.3;Name=rcsC_4;gene=rcsC_4;inference=ab initio prediction:Prodigal:002006,protein motif:HAMAP:MF_00979;locus_tag=ENLEDKPG_01325;product=Sensor histidine kinase RcsC
NZ_CP015367.1	Prodigal:002006	CDS	1484400	1484855	.	+	0	ID=ENLEDKPG_01326;eC_number=1.3.99.16;Name=iorA_1;gene=iorA_1;inference=ab initio prediction:Prodigal:002006,similar to AA sequence:UniProtKB:Q51697;locus_tag=ENLEDKPG_01326;product=Isoquinoline 1-oxidoreductase subunit alpha
NZ_CP015367.1	Prodigal:002006	CDS	1484906	1487101	.	+	0	ID=ENLEDKPG_01327;eC_number=1.3.99.16;Name=iorB;gene=iorB;inference=ab initio prediction:Prodigal:002006,similar to AA sequence:UniProtKB:Q51698;locus_tag=ENLEDKPG_01327;product=Isoquinoline 1-oxidoreductase subunit beta
NZ_CP015367.1	Prodigal:002006	CDS	1487221	1487856	.	+	0	ID=ENLEDKPG_01328;inference=ab initio prediction:Prodigal:002006;locus_tag=ENLEDKPG_01328;product=hypothetical protein
NZ_CP015367.1	Prodigal:002006	CDS	1487864	1488619	.	+	0	ID=ENLEDKPG_01329;eC_number=4.1.1.23;Name=pyrF;db_xref=COG:COG0284;gene=pyrF;inference=ab initio prediction:Prodigal:002006,similar to AA sequence:UniProtKB:P0CB75;locus_tag=ENLEDKPG_01329;product=Orotidine 5'-phosphate decarboxylase
NZ_CP015367.1	Prodigal:002006	CDS	1488684	1489028	.	+	0	ID=ENLEDKPG_01330;inference=ab initio prediction:Prodigal:002006;locus_tag=ENLEDKPG_01330;product=hypothetical protein
NZ_CP015367.1	Prodigal:002006	CDS	1489330	1489959	.	-	0	ID=ENLEDKPG_01331;inference=ab initio prediction:Prodigal:002006;locus_tag=ENLEDKPG_01331;product=hypothetical protein
NZ_CP015367.1	Prodigal:002006	CDS	1490112	1490882	.	+	0	ID=ENLEDKPG_01332;eC_number=1.-.-.-;Name=yohF;db_xref=COG:COG1028;gene=yohF;inference=ab initio prediction:Prodigal:002006,similar to AA sequence:UniProtKB:P33368;locus_tag=ENLEDKPG_01332;product=putative oxidoreductase YohF
NZ_CP015367.1	Prodigal:002006	CDS	1490988	1491185	.	-	0	ID=ENLEDKPG_01333;inference=ab initio prediction:Prodigal:002006;locus_tag=ENLEDKPG_01333;product=hypothetical protein
NZ_CP015367.1	Prodigal:002006	CDS	1491389	1492033	.	-	0	ID=ENLEDKPG_01334;eC_number=3.5.1.110;Name=rutB_2;gene=rutB_2;inference=ab initio prediction:Prodigal:002006,protein motif:HAMAP:MF_00830;locus_tag=ENLEDKPG_01334;product=Peroxyureidoacrylate/ureidoacrylate amidohydrolase RutB
NZ_CP015367.1	Prodigal:002006	CDS	1492122	1492631	.	-	0	ID=ENLEDKPG_01335;Name=yciE;db_xref=COG:COG3685;gene=yciE;inference=ab initio prediction:Prodigal:002006,similar to AA sequence:UniProtKB:P21363;locus_tag=ENLEDKPG_01335;product=Protein YciE
NZ_CP015367.1	Prodigal:002006	CDS	1492942	1493541	.	-	0	ID=ENLEDKPG_01336;inference=ab initio prediction:Prodigal:002006;locus_tag=ENLEDKPG_01336;product=hypothetical protein
NZ_CP015367.1	Prodigal:002006	CDS	1493741	1494592	.	-	0	ID=ENLEDKPG_01337;Name=ssuC_2;db_xref=COG:COG0600;gene=ssuC_2;inference=ab initio prediction:Prodigal:002006,similar to AA sequence:UniProtKB:P75851;locus_tag=ENLEDKPG_01337;product=Putative aliphatic sulfonates transport permease protein SsuC
NZ_CP015367.1	Prodigal:002006	CDS	1494589	1495380	.	-	0	ID=ENLEDKPG_01338;eC_number=7.6.2.7;Name=tauB;db_xref=COG:COG4525;gene=tauB;inference=ab initio prediction:Prodigal:002006,similar to AA sequence:UniProtKB:Q47538;locus_tag=ENLEDKPG_01338;product=Taurine import ATP-binding protein TauB
NZ_CP015367.1	Prodigal:002006	CDS	1495377	1496402	.	-	0	ID=ENLEDKPG_01339;Name=tauA;db_xref=COG:COG4521;gene=tauA;inference=ab initio prediction:Prodigal:002006,similar to AA sequence:UniProtKB:Q47537;locus_tag=ENLEDKPG_01339;product=Taurine-binding periplasmic protein
NZ_CP015367.1	Prodigal:002006	CDS	1496665	1496775	.	+	0	ID=ENLEDKPG_01340;inference=ab initio prediction:Prodigal:002006;locus_tag=ENLEDKPG_01340;product=hypothetical protein
NZ_CP015367.1	Prodigal:002006	CDS	1496998	1497561	.	-	0	ID=ENLEDKPG_01341;eC_number=2.3.1.79;Name=maa;db_xref=COG:COG0110;gene=maa;inference=ab initio prediction:Prodigal:002006,similar to AA sequence:UniProtKB:P77791;locus_tag=ENLEDKPG_01341;product=Maltose O-acetyltransferase
NZ_CP015367.1	Prodigal:002006	CDS	1497725	1498270	.	+	0	ID=ENLEDKPG_01342;Name=rcdA;db_xref=COG:COG3226;gene=rcdA;inference=ab initio prediction:Prodigal:002006,similar to AA sequence:UniProtKB:P75811;locus_tag=ENLEDKPG_01342;product=HTH-type transcriptional regulator RcdA
NZ_CP015367.1	Prodigal:002006	CDS	1498700	1499023	.	+	0	ID=ENLEDKPG_01343;inference=ab initio prediction:Prodigal:002006;locus_tag=ENLEDKPG_01343;product=hypothetical protein
NZ_CP015367.1	Prodigal:002006	CDS	1499057	1501759	.	-	0	ID=ENLEDKPG_01344;inference=ab initio prediction:Prodigal:002006;locus_tag=ENLEDKPG_01344;product=hypothetical protein
NZ_CP015367.1	Prodigal:002006	CDS	1502112	1503245	.	+	0	ID=ENLEDKPG_01345;db_xref=COG:COG0683;inference=ab initio prediction:Prodigal:002006,similar to AA sequence:UniProtKB:Q8YEE8;locus_tag=ENLEDKPG_01345;product=Leu/Ile/Val-binding protein
NZ_CP015367.1	Prodigal:002006	CDS	1503368	1504258	.	+	0	ID=ENLEDKPG_01346;Name=hcaR_1;gene=hcaR_1;inference=ab initio prediction:Prodigal:002006,similar to AA sequence:UniProtKB:Q47141;locus_tag=ENLEDKPG_01346;product=Hca operon transcriptional activator HcaR
NZ_CP015367.1	Prodigal:002006	CDS	1504393	1505157	.	+	0	ID=ENLEDKPG_01347;eC_number=4.1.2.20;Name=garL;db_xref=COG:COG3836;gene=garL;inference=ab initio prediction:Prodigal:002006,similar to AA sequence:UniProtKB:P23522;locus_tag=ENLEDKPG_01347;product=5-keto-4-deoxy-D-glucarate aldolase
NZ_CP015367.1	Prodigal:002006	CDS	1505182	1506069	.	+	0	ID=ENLEDKPG_01348;eC_number=1.1.1.60;Name=glxR;db_xref=COG:COG2084;gene=glxR;inference=ab initio prediction:Prodigal:002006,similar to AA sequence:UniProtKB:P77161;locus_tag=ENLEDKPG_01348;product=2-hydroxy-3-oxopropionate reductase
NZ_CP015367.1	Prodigal:002006	CDS	1506114	1507682	.	+	0	ID=ENLEDKPG_01349;eC_number=4.2.1.42;Name=garD_1;db_xref=COG:COG2721;gene=garD_1;inference=ab initio prediction:Prodigal:002006,similar to AA sequence:UniProtKB:P39829;locus_tag=ENLEDKPG_01349;product=Galactarate dehydratase (L-threo-forming)
NZ_CP015367.1	Prodigal:002006	CDS	1507754	1508956	.	+	0	ID=ENLEDKPG_01350;inference=ab initio prediction:Prodigal:002006;locus_tag=ENLEDKPG_01350;product=hypothetical protein
NZ_CP015367.1	Prodigal:002006	CDS	1509156	1511336	.	-	0	ID=ENLEDKPG_01351;Name=cntO_2;gene=cntO_2;inference=ab initio prediction:Prodigal:002006,similar to AA sequence:UniProtKB:A0A0H2ZI93;locus_tag=ENLEDKPG_01351;product=Metal-pseudopaline receptor CntO
NZ_CP015367.1	Prodigal:002006	CDS	1511710	1512348	.	-	0	ID=ENLEDKPG_01352;Name=betI_1;gene=betI_1;inference=ab initio prediction:Prodigal:002006,protein motif:HAMAP:MF_00768;locus_tag=ENLEDKPG_01352;product=HTH-type transcriptional regulator BetI
NZ_CP015367.1	Prodigal:002006	CDS	1512345	1512644	.	-	0	ID=ENLEDKPG_01353;inference=ab initio prediction:Prodigal:002006;locus_tag=ENLEDKPG_01353;product=hypothetical protein
NZ_CP015367.1	Prodigal:002006	CDS	1513028	1514860	.	-	0	ID=ENLEDKPG_01354;eC_number=1.8.1.2;Name=cysI;db_xref=COG:COG0155;gene=cysI;inference=ab initio prediction:Prodigal:002006,similar to AA sequence:UniProtKB:O32213;locus_tag=ENLEDKPG_01354;product=Sulfite reductase [NADPH] hemoprotein beta-component
NZ_CP015367.1	Prodigal:002006	CDS	1515123	1516892	.	-	0	ID=ENLEDKPG_01355;eC_number=1.8.1.2;Name=cysJ;db_xref=COG:COG0369;gene=cysJ;inference=ab initio prediction:Prodigal:002006,similar to AA sequence:UniProtKB:O32214;locus_tag=ENLEDKPG_01355;product=Sulfite reductase [NADPH] flavoprotein alpha-component
NZ_CP015367.1	Prodigal:002006	CDS	1517004	1517519	.	-	0	ID=ENLEDKPG_01356;Name=decR_1;db_xref=COG:COG1522;gene=decR_1;inference=ab initio prediction:Prodigal:002006,similar to AA sequence:UniProtKB:P0ACJ5;locus_tag=ENLEDKPG_01356;product=DNA-binding transcriptional activator DecR
NZ_CP015367.1	Prodigal:002006	CDS	1517789	1518613	.	+	0	ID=ENLEDKPG_01357;eC_number=1.8.4.8;Name=cysH;gene=cysH;inference=ab initio prediction:Prodigal:002006,protein motif:HAMAP:MF_00063;locus_tag=ENLEDKPG_01357;product=Phosphoadenosine phosphosulfate reductase
NZ_CP015367.1	Prodigal:002006	CDS	1518610	1519572	.	+	0	ID=ENLEDKPG_01358;eC_number=2.7.7.4;Name=cysD;db_xref=COG:COG0175;gene=cysD;inference=ab initio prediction:Prodigal:002006,similar to AA sequence:UniProtKB:P21156;locus_tag=ENLEDKPG_01358;product=Sulfate adenylyltransferase subunit 2
NZ_CP015367.1	Prodigal:002006	CDS	1519572	1520978	.	+	0	ID=ENLEDKPG_01359;eC_number=2.7.7.4;Name=cysN;db_xref=COG:COG2895;gene=cysN;inference=ab initio prediction:Prodigal:002006,similar to AA sequence:UniProtKB:P23845;locus_tag=ENLEDKPG_01359;product=Sulfate adenylyltransferase subunit 1
NZ_CP015367.1	Prodigal:002006	CDS	1521218	1522258	.	-	0	ID=ENLEDKPG_01360;inference=ab initio prediction:Prodigal:002006;locus_tag=ENLEDKPG_01360;product=hypothetical protein
NZ_CP015367.1	Prodigal:002006	CDS	1522368	1523393	.	-	0	ID=ENLEDKPG_01361;inference=ab initio prediction:Prodigal:002006;locus_tag=ENLEDKPG_01361;product=hypothetical protein
NZ_CP015367.1	Prodigal:002006	CDS	1523595	1524797	.	+	0	ID=ENLEDKPG_01362;eC_number=2.6.1.1;Name=aatA;db_xref=COG:COG0436;gene=aatA;inference=ab initio prediction:Prodigal:002006,similar to AA sequence:UniProtKB:Q02635;locus_tag=ENLEDKPG_01362;product=Aspartate/prephenate aminotransferase
NZ_CP015367.1	Prodigal:002006	CDS	1525376	1525741	.	+	0	ID=ENLEDKPG_01363;inference=ab initio prediction:Prodigal:002006;locus_tag=ENLEDKPG_01363;product=hypothetical protein
NZ_CP015367.1	Prodigal:002006	CDS	1525856	1526809	.	+	0	ID=ENLEDKPG_01364;Name=ribN;gene=ribN;inference=ab initio prediction:Prodigal:002006,similar to AA sequence:UniProtKB:Q9KKU0;locus_tag=ENLEDKPG_01364;product=Riboflavin transporter
NZ_CP015367.1	Prodigal:002006	CDS	1526840	1527109	.	-	0	ID=ENLEDKPG_01365;inference=ab initio prediction:Prodigal:002006;locus_tag=ENLEDKPG_01365;product=hypothetical protein
NZ_CP015367.1	Prodigal:002006	CDS	1527443	1530409	.	+	0	ID=ENLEDKPG_01366;eC_number=6.1.1.5;Name=ileS;db_xref=COG:COG0060;gene=ileS;inference=ab initio prediction:Prodigal:002006,similar to AA sequence:UniProtKB:Q72AR5;locus_tag=ENLEDKPG_01366;product=Isoleucine--tRNA ligase
NZ_CP015367.1	Prodigal:002006	CDS	1530642	1531157	.	+	0	ID=ENLEDKPG_01367;eC_number=3.4.23.36;Name=lspA;db_xref=COG:COG0597;gene=lspA;inference=ab initio prediction:Prodigal:002006,similar to AA sequence:UniProtKB:Q9HVM5;locus_tag=ENLEDKPG_01367;product=Lipoprotein signal peptidase
NZ_CP015367.1	Prodigal:002006	CDS	1531318	1531980	.	+	0	ID=ENLEDKPG_01368;inference=ab initio prediction:Prodigal:002006;locus_tag=ENLEDKPG_01368;product=hypothetical protein
NZ_CP015367.1	Prodigal:002006	CDS	1532140	1533549	.	+	0	ID=ENLEDKPG_01369;eC_number=3.4.24.-;db_xref=COG:COG0612;inference=ab initio prediction:Prodigal:002006,similar to AA sequence:UniProtKB:P9WHT5;locus_tag=ENLEDKPG_01369;product=putative zinc protease
NZ_CP015367.1	Prodigal:002006	CDS	1533656	1534951	.	+	0	ID=ENLEDKPG_01370;inference=ab initio prediction:Prodigal:002006;locus_tag=ENLEDKPG_01370;product=hypothetical protein
NZ_CP015367.1	Prodigal:002006	CDS	1535244	1536194	.	+	0	ID=ENLEDKPG_01371;eC_number=1.13.11.-;Name=mhqA;db_xref=COG:COG0346;gene=mhqA;inference=ab initio prediction:Prodigal:002006,similar to AA sequence:UniProtKB:O34689;locus_tag=ENLEDKPG_01371;product=Putative ring-cleaving dioxygenase MhqA
NZ_CP015367.1	Prodigal:002006	CDS	1536509	1537282	.	+	0	ID=ENLEDKPG_01372;eC_number=1.18.1.2;Name=fpr;db_xref=COG:COG1018;gene=fpr;inference=ab initio prediction:Prodigal:002006,similar to AA sequence:UniProtKB:Q44532;locus_tag=ENLEDKPG_01372;product=Ferredoxin--NADP reductase
NZ_CP015367.1	Prodigal:002006	CDS	1537308	1537601	.	-	0	ID=ENLEDKPG_01373;inference=ab initio prediction:Prodigal:002006;locus_tag=ENLEDKPG_01373;product=hypothetical protein
NZ_CP015367.1	Aragorn:001002	tRNA	1538058	1538151	.	+	.	ID=ENLEDKPG_01374;inference=COORDINATES:profile:Aragorn:001002;locus_tag=ENLEDKPG_01374;product=tRNA-Arg(tcg)
NZ_CP015367.1	Prodigal:002006	CDS	1538674	1540248	.	+	0	ID=ENLEDKPG_01375;Name=rsr;gene=rsr;inference=ab initio prediction:Prodigal:002006,similar to AA sequence:UniProtKB:Q9RUW8;locus_tag=ENLEDKPG_01375;product=60 kDa SS-A/Ro ribonucleoprotein
NZ_CP015367.1	Prodigal:002006	CDS	1540283	1543732	.	-	0	ID=ENLEDKPG_01376;inference=ab initio prediction:Prodigal:002006;locus_tag=ENLEDKPG_01376;product=hypothetical protein
NZ_CP015367.1	Prodigal:002006	CDS	1543916	1544383	.	+	0	ID=ENLEDKPG_01377;eC_number=1.11.1.15;Name=bcp;db_xref=COG:COG1225;gene=bcp;inference=ab initio prediction:Prodigal:002006,similar to AA sequence:UniProtKB:Q8P9V9;locus_tag=ENLEDKPG_01377;product=Peroxiredoxin Bcp
NZ_CP015367.1	Prodigal:002006	CDS	1544461	1545672	.	+	0	ID=ENLEDKPG_01378;inference=ab initio prediction:Prodigal:002006;locus_tag=ENLEDKPG_01378;product=hypothetical protein
NZ_CP015367.1	Prodigal:002006	CDS	1545730	1545960	.	+	0	ID=ENLEDKPG_01379;inference=ab initio prediction:Prodigal:002006;locus_tag=ENLEDKPG_01379;product=hypothetical protein
NZ_CP015367.1	Prodigal:002006	CDS	1546043	1546606	.	+	0	ID=ENLEDKPG_01380;inference=ab initio prediction:Prodigal:002006;locus_tag=ENLEDKPG_01380;product=hypothetical protein
NZ_CP015367.1	Prodigal:002006	CDS	1546656	1546997	.	+	0	ID=ENLEDKPG_01381;inference=ab initio prediction:Prodigal:002006;locus_tag=ENLEDKPG_01381;product=hypothetical protein
NZ_CP015367.1	Prodigal:002006	CDS	1547142	1547993	.	+	0	ID=ENLEDKPG_01382;inference=ab initio prediction:Prodigal:002006;locus_tag=ENLEDKPG_01382;product=hypothetical protein
NZ_CP015367.1	Prodigal:002006	CDS	1548100	1548258	.	+	0	ID=ENLEDKPG_01383;inference=ab initio prediction:Prodigal:002006;locus_tag=ENLEDKPG_01383;product=hypothetical protein
NZ_CP015367.1	Prodigal:002006	CDS	1548360	1550360	.	+	0	ID=ENLEDKPG_01384;eC_number=4.2.1.135;Name=pglF;db_xref=COG:COG1086;gene=pglF;inference=ab initio prediction:Prodigal:002006,similar to AA sequence:UniProtKB:Q0P9D4;locus_tag=ENLEDKPG_01384;product=UDP-N-acetyl-alpha-D-glucosamine C6 dehydratase
NZ_CP015367.1	Prodigal:002006	CDS	1550391	1551416	.	-	0	ID=ENLEDKPG_01385;inference=ab initio prediction:Prodigal:002006;locus_tag=ENLEDKPG_01385;product=hypothetical protein
NZ_CP015367.1	Prodigal:002006	CDS	1551730	1552989	.	+	0	ID=ENLEDKPG_01386;inference=ab initio prediction:Prodigal:002006;locus_tag=ENLEDKPG_01386;product=hypothetical protein
NZ_CP015367.1	Prodigal:002006	CDS	1553008	1553883	.	+	0	ID=ENLEDKPG_01387;Name=livH_2;db_xref=COG:COG0559;gene=livH_2;inference=ab initio prediction:Prodigal:002006,similar to AA sequence:UniProtKB:P0AEX7;locus_tag=ENLEDKPG_01387;product=High-affinity branched-chain amino acid transport system permease protein LivH
NZ_CP015367.1	Prodigal:002006	CDS	1554197	1555117	.	+	0	ID=ENLEDKPG_01388;inference=ab initio prediction:Prodigal:002006;locus_tag=ENLEDKPG_01388;product=hypothetical protein
NZ_CP015367.1	Prodigal:002006	CDS	1555114	1556619	.	+	0	ID=ENLEDKPG_01389;eC_number=7.6.2.8;Name=btuD_2;gene=btuD_2;inference=ab initio prediction:Prodigal:002006,protein motif:HAMAP:MF_01005;locus_tag=ENLEDKPG_01389;product=Vitamin B12 import ATP-binding protein BtuD
NZ_CP015367.1	Prodigal:002006	CDS	1556915	1558150	.	+	0	ID=ENLEDKPG_01390;eC_number=1.3.8.3;Name=bbsG_1;gene=bbsG_1;inference=ab initio prediction:Prodigal:002006,similar to AA sequence:UniProtKB:Q9KJE8;locus_tag=ENLEDKPG_01390;product=(R)-benzylsuccinyl-CoA dehydrogenase
NZ_CP015367.1	Prodigal:002006	CDS	1558147	1559205	.	+	0	ID=ENLEDKPG_01391;inference=ab initio prediction:Prodigal:002006;locus_tag=ENLEDKPG_01391;product=hypothetical protein
NZ_CP015367.1	Prodigal:002006	CDS	1559208	1559984	.	+	0	ID=ENLEDKPG_01392;eC_number=1.3.1.87;Name=hcaB_4;gene=hcaB_4;inference=ab initio prediction:Prodigal:002006,protein motif:HAMAP:MF_01647;locus_tag=ENLEDKPG_01392;product=3-phenylpropionate-dihydrodiol/cinnamic acid-dihydrodiol dehydrogenase
NZ_CP015367.1	Prodigal:002006	CDS	1560205	1560975	.	+	0	ID=ENLEDKPG_01393;eC_number=1.1.1.69;Name=idnO;gene=idnO;inference=ab initio prediction:Prodigal:002006,similar to AA sequence:UniProtKB:P0A9P9;locus_tag=ENLEDKPG_01393;product=5-keto-D-gluconate 5-reductase
NZ_CP015367.1	Prodigal:002006	CDS	1560972	1562744	.	+	0	ID=ENLEDKPG_01394;eC_number=6.2.1.3;Name=lcfB_2;db_xref=COG:COG0318;gene=lcfB_2;inference=ab initio prediction:Prodigal:002006,similar to AA sequence:UniProtKB:O07610;locus_tag=ENLEDKPG_01394;product=Long-chain-fatty-acid--CoA ligase
NZ_CP015367.1	Prodigal:002006	CDS	1562711	1563292	.	-	0	ID=ENLEDKPG_01395;inference=ab initio prediction:Prodigal:002006;locus_tag=ENLEDKPG_01395;product=hypothetical protein
NZ_CP015367.1	Prodigal:002006	CDS	1563878	1565617	.	+	0	ID=ENLEDKPG_01396;db_xref=COG:COG0840;inference=ab initio prediction:Prodigal:002006,similar to AA sequence:UniProtKB:Q2W4T8;locus_tag=ENLEDKPG_01396;product=Methyl-accepting chemotaxis protein
NZ_CP015367.1	Prodigal:002006	CDS	1565658	1566911	.	-	0	ID=ENLEDKPG_01397;eC_number=1.14.-.-;db_xref=COG:COG2124;inference=ab initio prediction:Prodigal:002006,similar to AA sequence:UniProtKB:P33271;locus_tag=ENLEDKPG_01397;product=Cytochrome P450 107B1
NZ_CP015367.1	Prodigal:002006	CDS	1566921	1568192	.	-	0	ID=ENLEDKPG_01398;eC_number=1.18.1.-;Name=thcD_1;gene=thcD_1;inference=ab initio prediction:Prodigal:002006,similar to AA sequence:UniProtKB:P43494;locus_tag=ENLEDKPG_01398;product=Rhodocoxin reductase
NZ_CP015367.1	Prodigal:002006	CDS	1568192	1568437	.	-	0	ID=ENLEDKPG_01399;inference=ab initio prediction:Prodigal:002006;locus_tag=ENLEDKPG_01399;product=hypothetical protein
NZ_CP015367.1	Prodigal:002006	CDS	1568647	1569432	.	-	0	ID=ENLEDKPG_01400;eC_number=3.5.1.94;Name=puuD;db_xref=COG:COG2071;gene=puuD;inference=ab initio prediction:Prodigal:002006,similar to AA sequence:UniProtKB:P76038;locus_tag=ENLEDKPG_01400;product=Gamma-glutamyl-gamma-aminobutyrate hydrolase PuuD
NZ_CP015367.1	Prodigal:002006	CDS	1569555	1570463	.	-	0	ID=ENLEDKPG_01401;eC_number=3.1.1.10;inference=ab initio prediction:Prodigal:002006,similar to AA sequence:UniProtKB:P07383;locus_tag=ENLEDKPG_01401;product=Tropinesterase
NZ_CP015367.1	Prodigal:002006	CDS	1570584	1570829	.	+	0	ID=ENLEDKPG_01402;inference=ab initio prediction:Prodigal:002006;locus_tag=ENLEDKPG_01402;product=hypothetical protein
NZ_CP015367.1	Prodigal:002006	CDS	1570861	1572657	.	-	0	ID=ENLEDKPG_01403;eC_number=6.6.1.1;Name=bchD;db_xref=COG:COG1240;gene=bchD;inference=ab initio prediction:Prodigal:002006,similar to AA sequence:UniProtKB:P26175;locus_tag=ENLEDKPG_01403;product=Magnesium-chelatase 60 kDa subunit
NZ_CP015367.1	Prodigal:002006	CDS	1572758	1573768	.	-	0	ID=ENLEDKPG_01404;eC_number=6.6.1.1;Name=bchI;db_xref=COG:COG1239;gene=bchI;inference=ab initio prediction:Prodigal:002006,similar to AA sequence:UniProtKB:P26239;locus_tag=ENLEDKPG_01404;product=Magnesium-chelatase 38 kDa subunit
NZ_CP015367.1	Prodigal:002006	CDS	1573903	1575120	.	-	0	ID=ENLEDKPG_01405;eC_number=2.3.1.37;Name=hemA_1;db_xref=COG:COG0156;gene=hemA_1;inference=ab initio prediction:Prodigal:002006,similar to AA sequence:UniProtKB:P18079;locus_tag=ENLEDKPG_01405;product=5-aminolevulinate synthase
NZ_CP015367.1	Aragorn:001002	tRNA	1575266	1575344	.	-	.	ID=ENLEDKPG_01406;inference=COORDINATES:profile:Aragorn:001002;locus_tag=ENLEDKPG_01406;product=tRNA-Gly(gcc)
NZ_CP015367.1	Prodigal:002006	CDS	1576029	1577117	.	-	0	ID=ENLEDKPG_01407;inference=ab initio prediction:Prodigal:002006;locus_tag=ENLEDKPG_01407;product=hypothetical protein
NZ_CP015367.1	Prodigal:002006	CDS	1577114	1577410	.	-	0	ID=ENLEDKPG_01408;inference=ab initio prediction:Prodigal:002006;locus_tag=ENLEDKPG_01408;product=hypothetical protein
NZ_CP015367.1	Prodigal:002006	CDS	1577410	1577904	.	-	0	ID=ENLEDKPG_01409;inference=ab initio prediction:Prodigal:002006;locus_tag=ENLEDKPG_01409;product=hypothetical protein
NZ_CP015367.1	Prodigal:002006	CDS	1577916	1578566	.	-	0	ID=ENLEDKPG_01410;inference=ab initio prediction:Prodigal:002006;locus_tag=ENLEDKPG_01410;product=hypothetical protein
NZ_CP015367.1	Prodigal:002006	CDS	1578563	1579342	.	-	0	ID=ENLEDKPG_01411;Name=puhA;gene=puhA;inference=ab initio prediction:Prodigal:002006,similar to AA sequence:UniProtKB:P0C0Y7;locus_tag=ENLEDKPG_01411;product=Reaction center protein H chain
NZ_CP015367.1	Prodigal:002006	CDS	1579361	1580791	.	-	0	ID=ENLEDKPG_01412;Name=pucC_1;gene=pucC_1;inference=ab initio prediction:Prodigal:002006,similar to AA sequence:UniProtKB:P23462;locus_tag=ENLEDKPG_01412;product=Protein PucC
NZ_CP015367.1	Prodigal:002006	CDS	1580788	1581540	.	-	0	ID=ENLEDKPG_01413;eC_number=2.1.1.11;Name=bchM;db_xref=COG:COG2227;gene=bchM;inference=ab initio prediction:Prodigal:002006,similar to AA sequence:UniProtKB:P26236;locus_tag=ENLEDKPG_01413;product=Magnesium-protoporphyrin O-methyltransferase
NZ_CP015367.1	Prodigal:002006	CDS	1581557	1582450	.	-	0	ID=ENLEDKPG_01414;eC_number=1.3.7.7;Name=bchL;db_xref=COG:COG1348;gene=bchL;inference=ab initio prediction:Prodigal:002006,similar to AA sequence:UniProtKB:Q9RFD6;locus_tag=ENLEDKPG_01414;product=Light-independent protochlorophyllide reductase iron-sulfur ATP-binding protein
NZ_CP015367.1	Prodigal:002006	CDS	1582447	1586151	.	-	0	ID=ENLEDKPG_01415;inference=ab initio prediction:Prodigal:002006;locus_tag=ENLEDKPG_01415;product=hypothetical protein
NZ_CP015367.1	Prodigal:002006	CDS	1586126	1587724	.	-	0	ID=ENLEDKPG_01416;eC_number=1.3.7.7;Name=bchB;db_xref=COG:COG2710;gene=bchB;inference=ab initio prediction:Prodigal:002006,similar to AA sequence:UniProtKB:P26163;locus_tag=ENLEDKPG_01416;product=Light-independent protochlorophyllide reductase subunit B
NZ_CP015367.1	Prodigal:002006	CDS	1587729	1589003	.	-	0	ID=ENLEDKPG_01417;eC_number=1.3.7.7;Name=bchN;db_xref=COG:COG2710;gene=bchN;inference=ab initio prediction:Prodigal:002006,similar to AA sequence:UniProtKB:P26164;locus_tag=ENLEDKPG_01417;product=Light-independent protochlorophyllide reductase subunit N
NZ_CP015367.1	Prodigal:002006	CDS	1589000	1589506	.	-	0	ID=ENLEDKPG_01418;inference=ab initio prediction:Prodigal:002006;locus_tag=ENLEDKPG_01418;product=hypothetical protein
NZ_CP015367.1	Prodigal:002006	CDS	1589824	1590714	.	+	0	ID=ENLEDKPG_01419;inference=ab initio prediction:Prodigal:002006;locus_tag=ENLEDKPG_01419;product=hypothetical protein
NZ_CP015367.1	Prodigal:002006	CDS	1590755	1592206	.	+	0	ID=ENLEDKPG_01420;inference=ab initio prediction:Prodigal:002006;locus_tag=ENLEDKPG_01420;product=hypothetical protein
NZ_CP015367.1	Prodigal:002006	CDS	1592499	1593383	.	+	0	ID=ENLEDKPG_01421;eC_number=2.5.1.74;Name=menA;gene=menA;inference=ab initio prediction:Prodigal:002006,protein motif:HAMAP:MF_01937;locus_tag=ENLEDKPG_01421;product=1%2C4-dihydroxy-2-naphthoate octaprenyltransferase
NZ_CP015367.1	Prodigal:002006	CDS	1593383	1594777	.	+	0	ID=ENLEDKPG_01422;Name=pucC_2;gene=pucC_2;inference=ab initio prediction:Prodigal:002006,similar to AA sequence:UniProtKB:P23462;locus_tag=ENLEDKPG_01422;product=Protein PucC
NZ_CP015367.1	Prodigal:002006	CDS	1594782	1596008	.	+	0	ID=ENLEDKPG_01423;eC_number=1.14.13.9;Name=kmo;gene=kmo;inference=ab initio prediction:Prodigal:002006,protein motif:HAMAP:MF_01971;locus_tag=ENLEDKPG_01423;product=Kynurenine 3-monooxygenase
NZ_CP015367.1	Prodigal:002006	CDS	1596005	1596499	.	+	0	ID=ENLEDKPG_01424;inference=ab initio prediction:Prodigal:002006;locus_tag=ENLEDKPG_01424;product=hypothetical protein
NZ_CP015367.1	Prodigal:002006	CDS	1596499	1596852	.	+	0	ID=ENLEDKPG_01425;inference=ab initio prediction:Prodigal:002006;locus_tag=ENLEDKPG_01425;product=hypothetical protein
NZ_CP015367.1	Prodigal:002006	CDS	1596884	1598479	.	+	0	ID=ENLEDKPG_01426;inference=ab initio prediction:Prodigal:002006;locus_tag=ENLEDKPG_01426;product=hypothetical protein
NZ_CP015367.1	Prodigal:002006	CDS	1598611	1598784	.	+	0	ID=ENLEDKPG_01427;inference=ab initio prediction:Prodigal:002006;locus_tag=ENLEDKPG_01427;product=hypothetical protein
NZ_CP015367.1	Prodigal:002006	CDS	1598789	1600282	.	-	0	ID=ENLEDKPG_01428;inference=ab initio prediction:Prodigal:002006;locus_tag=ENLEDKPG_01428;product=hypothetical protein
NZ_CP015367.1	Prodigal:002006	CDS	1600444	1601607	.	-	0	ID=ENLEDKPG_01429;Name=ydhP_1;db_xref=COG:COG2814;gene=ydhP_1;inference=ab initio prediction:Prodigal:002006,similar to AA sequence:UniProtKB:P77389;locus_tag=ENLEDKPG_01429;product=Inner membrane transport protein YdhP
NZ_CP015367.1	Prodigal:002006	CDS	1601879	1602802	.	+	0	ID=ENLEDKPG_01430;Name=dmlR_2;gene=dmlR_2;inference=ab initio prediction:Prodigal:002006,similar to AA sequence:UniProtKB:P76250;locus_tag=ENLEDKPG_01430;product=HTH-type transcriptional regulator DmlR
NZ_CP015367.1	Prodigal:002006	CDS	1602881	1603612	.	-	0	ID=ENLEDKPG_01431;inference=ab initio prediction:Prodigal:002006;locus_tag=ENLEDKPG_01431;product=hypothetical protein
NZ_CP015367.1	Prodigal:002006	CDS	1603609	1604571	.	-	0	ID=ENLEDKPG_01432;eC_number=2.1.3.15;Name=accA;db_xref=COG:COG0825;gene=accA;inference=ab initio prediction:Prodigal:002006,similar to AA sequence:UniProtKB:P0ABD5;locus_tag=ENLEDKPG_01432;product=Acetyl-coenzyme A carboxylase carboxyl transferase subunit alpha
NZ_CP015367.1	Prodigal:002006	CDS	1604631	1604780	.	+	0	ID=ENLEDKPG_01433;inference=ab initio prediction:Prodigal:002006;locus_tag=ENLEDKPG_01433;product=hypothetical protein
NZ_CP015367.1	Prodigal:002006	CDS	1604729	1606102	.	-	0	ID=ENLEDKPG_01434;Name=pleD;gene=pleD;inference=ab initio prediction:Prodigal:002006,similar to AA sequence:UniProtKB:B8GZM2;locus_tag=ENLEDKPG_01434;product=Response regulator PleD
NZ_CP015367.1	Prodigal:002006	CDS	1606275	1606643	.	-	0	ID=ENLEDKPG_01435;Name=divK_1;gene=divK_1;inference=ab initio prediction:Prodigal:002006,similar to AA sequence:UniProtKB:Q7BBW0;locus_tag=ENLEDKPG_01435;product=Polar-differentiation response regulator DivK
NZ_CP015367.1	Prodigal:002006	CDS	1606724	1607020	.	+	0	ID=ENLEDKPG_01436;inference=ab initio prediction:Prodigal:002006;locus_tag=ENLEDKPG_01436;product=hypothetical protein
NZ_CP015367.1	Prodigal:002006	CDS	1607315	1608226	.	-	0	ID=ENLEDKPG_01437;inference=ab initio prediction:Prodigal:002006;locus_tag=ENLEDKPG_01437;product=hypothetical protein
NZ_CP015367.1	Prodigal:002006	CDS	1608336	1610201	.	-	0	ID=ENLEDKPG_01438;eC_number=7.6.2.8;Name=btuD_3;gene=btuD_3;inference=ab initio prediction:Prodigal:002006,protein motif:HAMAP:MF_01005;locus_tag=ENLEDKPG_01438;product=Vitamin B12 import ATP-binding protein BtuD
NZ_CP015367.1	Prodigal:002006	CDS	1610561	1610872	.	+	0	ID=ENLEDKPG_01439;inference=ab initio prediction:Prodigal:002006;locus_tag=ENLEDKPG_01439;product=hypothetical protein
NZ_CP015367.1	Prodigal:002006	CDS	1611101	1612342	.	-	0	ID=ENLEDKPG_01440;eC_number=4.2.1.20;Name=trpB;db_xref=COG:COG0133;gene=trpB;inference=ab initio prediction:Prodigal:002006,similar to AA sequence:UniProtKB:Q2KE82;locus_tag=ENLEDKPG_01440;product=Tryptophan synthase beta chain
NZ_CP015367.1	Prodigal:002006	CDS	1612485	1613201	.	+	0	ID=ENLEDKPG_01441;eC_number=1.8.4.11;Name=msrA_1;gene=msrA_1;inference=ab initio prediction:Prodigal:002006,protein motif:HAMAP:MF_01401;locus_tag=ENLEDKPG_01441;product=Peptide methionine sulfoxide reductase MsrA
NZ_CP015367.1	Prodigal:002006	CDS	1613224	1614168	.	-	0	ID=ENLEDKPG_01442;eC_number=1.3.1.43;Name=tyrC;gene=tyrC;inference=ab initio prediction:Prodigal:002006,similar to AA sequence:UniProtKB:Q04983;locus_tag=ENLEDKPG_01442;product=Cyclohexadienyl dehydrogenase
NZ_CP015367.1	Prodigal:002006	CDS	1614161	1615288	.	-	0	ID=ENLEDKPG_01443;eC_number=2.6.1.9;Name=hisC_1;gene=hisC_1;inference=ab initio prediction:Prodigal:002006,similar to AA sequence:UniProtKB:P34037;locus_tag=ENLEDKPG_01443;product=Histidinol-phosphate aminotransferase
NZ_CP015367.1	Prodigal:002006	CDS	1615780	1616076	.	+	0	ID=ENLEDKPG_01444;inference=ab initio prediction:Prodigal:002006;locus_tag=ENLEDKPG_01444;product=hypothetical protein
NZ_CP015367.1	Prodigal:002006	CDS	1616263	1616430	.	+	0	ID=ENLEDKPG_01445;inference=ab initio prediction:Prodigal:002006;locus_tag=ENLEDKPG_01445;product=hypothetical protein
NZ_CP015367.1	Prodigal:002006	CDS	1616513	1616692	.	+	0	ID=ENLEDKPG_01446;inference=ab initio prediction:Prodigal:002006;locus_tag=ENLEDKPG_01446;product=hypothetical protein
NZ_CP015367.1	Prodigal:002006	CDS	1616818	1616979	.	+	0	ID=ENLEDKPG_01447;inference=ab initio prediction:Prodigal:002006;locus_tag=ENLEDKPG_01447;product=hypothetical protein
NZ_CP015367.1	Prodigal:002006	CDS	1617151	1618356	.	+	0	ID=ENLEDKPG_01448;eC_number=2.3.1.31;Name=metXA_1;db_xref=COG:COG2021;gene=metXA_1;inference=ab initio prediction:Prodigal:002006,similar to AA sequence:UniProtKB:Q9AAS1;locus_tag=ENLEDKPG_01448;product=Homoserine O-acetyltransferase
NZ_CP015367.1	Prodigal:002006	CDS	1618374	1619138	.	+	0	ID=ENLEDKPG_01449;inference=ab initio prediction:Prodigal:002006;locus_tag=ENLEDKPG_01449;product=hypothetical protein
NZ_CP015367.1	Prodigal:002006	CDS	1619485	1620606	.	+	0	ID=ENLEDKPG_01450;inference=ab initio prediction:Prodigal:002006;locus_tag=ENLEDKPG_01450;product=hypothetical protein
NZ_CP015367.1	Prodigal:002006	CDS	1620638	1621336	.	+	0	ID=ENLEDKPG_01451;eC_number=2.7.1.25;Name=cysC;gene=cysC;inference=ab initio prediction:Prodigal:002006,protein motif:HAMAP:MF_00065;locus_tag=ENLEDKPG_01451;product=Adenylyl-sulfate kinase
NZ_CP015367.1	Prodigal:002006	CDS	1621475	1622818	.	-	0	ID=ENLEDKPG_01452;inference=ab initio prediction:Prodigal:002006;locus_tag=ENLEDKPG_01452;product=hypothetical protein
NZ_CP015367.1	Prodigal:002006	CDS	1622815	1623483	.	-	0	ID=ENLEDKPG_01453;Name=phoP_1;gene=phoP_1;inference=ab initio prediction:Prodigal:002006,similar to AA sequence:UniProtKB:P0DM78;locus_tag=ENLEDKPG_01453;product=Virulence transcriptional regulatory protein PhoP
NZ_CP015367.1	Prodigal:002006	CDS	1623496	1623828	.	-	0	ID=ENLEDKPG_01454;inference=ab initio prediction:Prodigal:002006;locus_tag=ENLEDKPG_01454;product=hypothetical protein
NZ_CP015367.1	Prodigal:002006	CDS	1623943	1624533	.	+	0	ID=ENLEDKPG_01455;inference=ab initio prediction:Prodigal:002006;locus_tag=ENLEDKPG_01455;product=hypothetical protein
NZ_CP015367.1	Prodigal:002006	CDS	1624675	1624923	.	+	0	ID=ENLEDKPG_01456;inference=ab initio prediction:Prodigal:002006;locus_tag=ENLEDKPG_01456;product=hypothetical protein
NZ_CP015367.1	Prodigal:002006	CDS	1624975	1625169	.	+	0	ID=ENLEDKPG_01457;inference=ab initio prediction:Prodigal:002006;locus_tag=ENLEDKPG_01457;product=hypothetical protein
NZ_CP015367.1	Prodigal:002006	CDS	1625136	1626122	.	-	0	ID=ENLEDKPG_01458;eC_number=1.11.1.-;Name=srpA_1;db_xref=COG:COG0753;gene=srpA_1;inference=ab initio prediction:Prodigal:002006,similar to AA sequence:UniProtKB:Q55025;locus_tag=ENLEDKPG_01458;product=Catalase-related peroxidase
NZ_CP015367.1	Prodigal:002006	CDS	1626407	1628782	.	-	0	ID=ENLEDKPG_01459;eC_number=4.2.2.-;Name=mltF_2;gene=mltF_2;inference=ab initio prediction:Prodigal:002006,protein motif:HAMAP:MF_02016;locus_tag=ENLEDKPG_01459;product=Membrane-bound lytic murein transglycosylase F
NZ_CP015367.1	Prodigal:002006	CDS	1628983	1629882	.	+	0	ID=ENLEDKPG_01460;eC_number=4.3.3.7;Name=dapA_2;gene=dapA_2;inference=ab initio prediction:Prodigal:002006,similar to AA sequence:UniProtKB:Q07607;locus_tag=ENLEDKPG_01460;product=4-hydroxy-tetrahydrodipicolinate synthase
NZ_CP015367.1	Prodigal:002006	CDS	1629894	1630367	.	+	0	ID=ENLEDKPG_01461;Name=smpB;gene=smpB;inference=ab initio prediction:Prodigal:002006,similar to AA sequence:UniProtKB:B8H482;locus_tag=ENLEDKPG_01461;product=SsrA-binding protein
NZ_CP015367.1	Prodigal:002006	CDS	1630516	1631085	.	+	0	ID=ENLEDKPG_01462;inference=ab initio prediction:Prodigal:002006;locus_tag=ENLEDKPG_01462;product=hypothetical protein
NZ_CP015367.1	Prodigal:002006	CDS	1631090	1631728	.	-	0	ID=ENLEDKPG_01463;inference=ab initio prediction:Prodigal:002006;locus_tag=ENLEDKPG_01463;product=hypothetical protein
NZ_CP015367.1	Prodigal:002006	CDS	1632083	1634530	.	-	0	ID=ENLEDKPG_01464;eC_number=2.7.6.5;Name=rsh;gene=rsh;inference=ab initio prediction:Prodigal:002006,similar to AA sequence:UniProtKB:Q57E90;locus_tag=ENLEDKPG_01464;product=GTP pyrophosphokinase rsh
NZ_CP015367.1	Prodigal:002006	CDS	1634541	1634951	.	-	0	ID=ENLEDKPG_01465;eC_number=2.7.7.6;Name=rpoZ;gene=rpoZ;inference=ab initio prediction:Prodigal:002006,protein motif:HAMAP:MF_00366;locus_tag=ENLEDKPG_01465;product=DNA-directed RNA polymerase subunit omega
NZ_CP015367.1	Prodigal:002006	CDS	1635246	1636190	.	+	0	ID=ENLEDKPG_01466;eC_number=2.3.1.39;Name=fabD_1;db_xref=COG:COG0331;gene=fabD_1;inference=ab initio prediction:Prodigal:002006,similar to AA sequence:UniProtKB:P0AAI9;locus_tag=ENLEDKPG_01466;product=Malonyl CoA-acyl carrier protein transacylase
NZ_CP015367.1	Prodigal:002006	CDS	1636208	1636945	.	+	0	ID=ENLEDKPG_01467;eC_number=1.1.1.100;Name=fabG_1;gene=fabG_1;inference=ab initio prediction:Prodigal:002006,similar to AA sequence:UniProtKB:Q9KQH7;locus_tag=ENLEDKPG_01467;product=3-oxoacyl-[acyl-carrier-protein] reductase FabG
NZ_CP015367.1	Prodigal:002006	CDS	1637278	1637517	.	+	0	ID=ENLEDKPG_01468;Name=acpP;db_xref=COG:COG0236;gene=acpP;inference=ab initio prediction:Prodigal:002006,similar to AA sequence:UniProtKB:P19372;locus_tag=ENLEDKPG_01468;product=Acyl carrier protein AcpP
NZ_CP015367.1	Prodigal:002006	CDS	1637701	1638960	.	+	0	ID=ENLEDKPG_01469;eC_number=2.3.1.179;Name=fabF_1;db_xref=COG:COG0304;gene=fabF_1;inference=ab initio prediction:Prodigal:002006,similar to AA sequence:UniProtKB:Q83E37;locus_tag=ENLEDKPG_01469;product=3-oxoacyl-[acyl-carrier-protein] synthase 2
NZ_CP015367.1	Prodigal:002006	CDS	1639049	1640518	.	+	0	ID=ENLEDKPG_01470;inference=ab initio prediction:Prodigal:002006;locus_tag=ENLEDKPG_01470;product=hypothetical protein
NZ_CP015367.1	Prodigal:002006	CDS	1640528	1641238	.	-	0	ID=ENLEDKPG_01471;inference=ab initio prediction:Prodigal:002006;locus_tag=ENLEDKPG_01471;product=hypothetical protein
NZ_CP015367.1	Prodigal:002006	CDS	1641313	1641513	.	-	0	ID=ENLEDKPG_01472;inference=ab initio prediction:Prodigal:002006;locus_tag=ENLEDKPG_01472;product=hypothetical protein
NZ_CP015367.1	Prodigal:002006	CDS	1641598	1641867	.	-	0	ID=ENLEDKPG_01473;inference=ab initio prediction:Prodigal:002006;locus_tag=ENLEDKPG_01473;product=hypothetical protein
NZ_CP015367.1	Prodigal:002006	CDS	1641953	1644004	.	-	0	ID=ENLEDKPG_01474;inference=ab initio prediction:Prodigal:002006;locus_tag=ENLEDKPG_01474;product=hypothetical protein
NZ_CP015367.1	Prodigal:002006	CDS	1644217	1645245	.	+	0	ID=ENLEDKPG_01475;inference=ab initio prediction:Prodigal:002006;locus_tag=ENLEDKPG_01475;product=hypothetical protein
NZ_CP015367.1	Prodigal:002006	CDS	1645325	1645573	.	+	0	ID=ENLEDKPG_01476;inference=ab initio prediction:Prodigal:002006;locus_tag=ENLEDKPG_01476;product=hypothetical protein
NZ_CP015367.1	Prodigal:002006	CDS	1645722	1646075	.	+	0	ID=ENLEDKPG_01477;inference=ab initio prediction:Prodigal:002006;locus_tag=ENLEDKPG_01477;product=hypothetical protein
NZ_CP015367.1	Prodigal:002006	CDS	1646105	1646332	.	-	0	ID=ENLEDKPG_01478;inference=ab initio prediction:Prodigal:002006;locus_tag=ENLEDKPG_01478;product=hypothetical protein
NZ_CP015367.1	Prodigal:002006	CDS	1646718	1646969	.	+	0	ID=ENLEDKPG_01479;inference=ab initio prediction:Prodigal:002006;locus_tag=ENLEDKPG_01479;product=hypothetical protein
NZ_CP015367.1	Prodigal:002006	CDS	1647021	1647263	.	-	0	ID=ENLEDKPG_01480;inference=ab initio prediction:Prodigal:002006;locus_tag=ENLEDKPG_01480;product=hypothetical protein
NZ_CP015367.1	Prodigal:002006	CDS	1647770	1647961	.	+	0	ID=ENLEDKPG_01481;inference=ab initio prediction:Prodigal:002006;locus_tag=ENLEDKPG_01481;product=hypothetical protein
NZ_CP015367.1	Prodigal:002006	CDS	1648074	1648373	.	-	0	ID=ENLEDKPG_01482;inference=ab initio prediction:Prodigal:002006;locus_tag=ENLEDKPG_01482;product=hypothetical protein
NZ_CP015367.1	Prodigal:002006	CDS	1648628	1648810	.	-	0	ID=ENLEDKPG_01483;inference=ab initio prediction:Prodigal:002006;locus_tag=ENLEDKPG_01483;product=hypothetical protein
NZ_CP015367.1	Prodigal:002006	CDS	1649071	1649445	.	-	0	ID=ENLEDKPG_01484;inference=ab initio prediction:Prodigal:002006;locus_tag=ENLEDKPG_01484;product=hypothetical protein
NZ_CP015367.1	Prodigal:002006	CDS	1649572	1649892	.	-	0	ID=ENLEDKPG_01485;inference=ab initio prediction:Prodigal:002006;locus_tag=ENLEDKPG_01485;product=hypothetical protein
NZ_CP015367.1	Prodigal:002006	CDS	1650087	1650554	.	-	0	ID=ENLEDKPG_01486;Name=ros_2;db_xref=COG:COG4957;gene=ros_2;inference=ab initio prediction:Prodigal:002006,similar to AA sequence:UniProtKB:Q04152;locus_tag=ENLEDKPG_01486;product=Transcriptional regulatory protein ros
NZ_CP015367.1	Prodigal:002006	CDS	1650874	1651080	.	+	0	ID=ENLEDKPG_01487;inference=ab initio prediction:Prodigal:002006;locus_tag=ENLEDKPG_01487;product=hypothetical protein
NZ_CP015367.1	Prodigal:002006	CDS	1651115	1651300	.	+	0	ID=ENLEDKPG_01488;inference=ab initio prediction:Prodigal:002006;locus_tag=ENLEDKPG_01488;product=hypothetical protein
NZ_CP015367.1	Prodigal:002006	CDS	1651351	1651605	.	+	0	ID=ENLEDKPG_01489;inference=ab initio prediction:Prodigal:002006;locus_tag=ENLEDKPG_01489;product=hypothetical protein
NZ_CP015367.1	Prodigal:002006	CDS	1651723	1651956	.	+	0	ID=ENLEDKPG_01490;inference=ab initio prediction:Prodigal:002006;locus_tag=ENLEDKPG_01490;product=hypothetical protein
NZ_CP015367.1	Prodigal:002006	CDS	1652015	1652440	.	+	0	ID=ENLEDKPG_01491;inference=ab initio prediction:Prodigal:002006;locus_tag=ENLEDKPG_01491;product=hypothetical protein
NZ_CP015367.1	Prodigal:002006	CDS	1652474	1652578	.	-	0	ID=ENLEDKPG_01492;inference=ab initio prediction:Prodigal:002006;locus_tag=ENLEDKPG_01492;product=hypothetical protein
NZ_CP015367.1	Prodigal:002006	CDS	1652683	1653693	.	-	0	ID=ENLEDKPG_01493;inference=ab initio prediction:Prodigal:002006;locus_tag=ENLEDKPG_01493;product=hypothetical protein
NZ_CP015367.1	Prodigal:002006	CDS	1654024	1656051	.	-	0	ID=ENLEDKPG_01494;eC_number=6.1.1.3;Name=thrS;db_xref=COG:COG0441;gene=thrS;inference=ab initio prediction:Prodigal:002006,similar to AA sequence:UniProtKB:P0A8M3;locus_tag=ENLEDKPG_01494;product=Threonine--tRNA ligase
NZ_CP015367.1	Prodigal:002006	CDS	1656467	1657372	.	+	0	ID=ENLEDKPG_01495;eC_number=1.1.1.291;Name=Hgd_1;gene=Hgd_1;inference=ab initio prediction:Prodigal:002006,similar to AA sequence:UniProtKB:Q0QLF5;locus_tag=ENLEDKPG_01495;product=2-(hydroxymethyl)glutarate dehydrogenase
NZ_CP015367.1	Prodigal:002006	CDS	1657505	1657741	.	-	0	ID=ENLEDKPG_01496;inference=ab initio prediction:Prodigal:002006;locus_tag=ENLEDKPG_01496;product=hypothetical protein
NZ_CP015367.1	Prodigal:002006	CDS	1657814	1659733	.	-	0	ID=ENLEDKPG_01497;Name=atm1;db_xref=COG:COG5265;gene=atm1;inference=ab initio prediction:Prodigal:002006,similar to AA sequence:UniProtKB:Q2G506;locus_tag=ENLEDKPG_01497;product=ATM1-type heavy metal exporter
NZ_CP015367.1	Prodigal:002006	CDS	1659819	1660013	.	-	0	ID=ENLEDKPG_01498;inference=ab initio prediction:Prodigal:002006;locus_tag=ENLEDKPG_01498;product=hypothetical protein
NZ_CP015367.1	Prodigal:002006	CDS	1660118	1661452	.	+	0	ID=ENLEDKPG_01499;Name=ptsJ;db_xref=COG:COG1167;gene=ptsJ;inference=ab initio prediction:Prodigal:002006,similar to AA sequence:UniProtKB:P40193;locus_tag=ENLEDKPG_01499;product=Vitamin B6 salvage pathway transcriptional repressor PtsJ
NZ_CP015367.1	Prodigal:002006	CDS	1661744	1663246	.	-	0	ID=ENLEDKPG_01500;inference=ab initio prediction:Prodigal:002006;locus_tag=ENLEDKPG_01500;product=hypothetical protein
NZ_CP015367.1	Prodigal:002006	CDS	1663467	1664063	.	+	0	ID=ENLEDKPG_01501;inference=ab initio prediction:Prodigal:002006;locus_tag=ENLEDKPG_01501;product=hypothetical protein
NZ_CP015367.1	Prodigal:002006	CDS	1664120	1665886	.	+	0	ID=ENLEDKPG_01502;eC_number=1.1.2.7;Name=moxF_1;db_xref=COG:COG4993;gene=moxF_1;inference=ab initio prediction:Prodigal:002006,similar to AA sequence:UniProtKB:P16027;locus_tag=ENLEDKPG_01502;product=Methanol dehydrogenase [cytochrome c] subunit 1
NZ_CP015367.1	Prodigal:002006	CDS	1666296	1669511	.	+	0	ID=ENLEDKPG_01503;inference=ab initio prediction:Prodigal:002006;locus_tag=ENLEDKPG_01503;product=hypothetical protein
NZ_CP015367.1	Prodigal:002006	CDS	1669495	1670415	.	-	0	ID=ENLEDKPG_01504;Name=pgrR_2;gene=pgrR_2;inference=ab initio prediction:Prodigal:002006,similar to AA sequence:UniProtKB:P77333;locus_tag=ENLEDKPG_01504;product=HTH-type transcriptional regulator PgrR
NZ_CP015367.1	Prodigal:002006	CDS	1670508	1671377	.	+	0	ID=ENLEDKPG_01505;eC_number=1.1.1.65;Name=pdxI;gene=pdxI;inference=ab initio prediction:Prodigal:002006,similar to AA sequence:UniProtKB:P25906;locus_tag=ENLEDKPG_01505;product=Pyridoxine 4-dehydrogenase
NZ_CP015367.1	Prodigal:002006	CDS	1671535	1672764	.	-	0	ID=ENLEDKPG_01506;inference=ab initio prediction:Prodigal:002006;locus_tag=ENLEDKPG_01506;product=hypothetical protein
NZ_CP015367.1	Prodigal:002006	CDS	1673010	1673897	.	-	0	ID=ENLEDKPG_01507;eC_number=2.3.1.247;Name=kce_1;db_xref=COG:COG3246;gene=kce_1;inference=ab initio prediction:Prodigal:002006,similar to AA sequence:UniProtKB:Q8RHX2;locus_tag=ENLEDKPG_01507;product=3-keto-5-aminohexanoate cleavage enzyme
NZ_CP015367.1	Prodigal:002006	CDS	1673914	1674672	.	-	0	ID=ENLEDKPG_01508;eC_number=1.1.1.100;Name=fabG_2;gene=fabG_2;inference=ab initio prediction:Prodigal:002006,similar to AA sequence:UniProtKB:P99093;locus_tag=ENLEDKPG_01508;product=3-oxoacyl-[acyl-carrier-protein] reductase FabG
NZ_CP015367.1	Prodigal:002006	CDS	1674669	1675619	.	-	0	ID=ENLEDKPG_01509;eC_number=1.1.1.157;Name=mmgB_1;db_xref=COG:COG1250;gene=mmgB_1;inference=ab initio prediction:Prodigal:002006,similar to AA sequence:UniProtKB:P45856;locus_tag=ENLEDKPG_01509;product=putative 3-hydroxybutyryl-CoA dehydrogenase
NZ_CP015367.1	Prodigal:002006	CDS	1675682	1676533	.	-	0	ID=ENLEDKPG_01510;inference=ab initio prediction:Prodigal:002006;locus_tag=ENLEDKPG_01510;product=hypothetical protein
NZ_CP015367.1	Prodigal:002006	CDS	1676765	1677406	.	-	0	ID=ENLEDKPG_01511;inference=ab initio prediction:Prodigal:002006;locus_tag=ENLEDKPG_01511;product=hypothetical protein
NZ_CP015367.1	Prodigal:002006	CDS	1677403	1678662	.	-	0	ID=ENLEDKPG_01512;inference=ab initio prediction:Prodigal:002006;locus_tag=ENLEDKPG_01512;product=hypothetical protein
NZ_CP015367.1	Prodigal:002006	CDS	1678977	1680821	.	+	0	ID=ENLEDKPG_01513;Name=kefC_1;db_xref=COG:COG0475;gene=kefC_1;inference=ab initio prediction:Prodigal:002006,similar to AA sequence:UniProtKB:P03819;locus_tag=ENLEDKPG_01513;product=Glutathione-regulated potassium-efflux system protein KefC
NZ_CP015367.1	Prodigal:002006	CDS	1681477	1682523	.	+	0	ID=ENLEDKPG_01514;inference=ab initio prediction:Prodigal:002006;locus_tag=ENLEDKPG_01514;product=hypothetical protein
NZ_CP015367.1	Prodigal:002006	CDS	1682556	1682963	.	-	0	ID=ENLEDKPG_01515;inference=ab initio prediction:Prodigal:002006;locus_tag=ENLEDKPG_01515;product=hypothetical protein
NZ_CP015367.1	Prodigal:002006	CDS	1683299	1684474	.	+	0	ID=ENLEDKPG_01516;inference=ab initio prediction:Prodigal:002006;locus_tag=ENLEDKPG_01516;product=hypothetical protein
NZ_CP015367.1	Prodigal:002006	CDS	1684689	1685009	.	-	0	ID=ENLEDKPG_01517;Name=fdxE;db_xref=COG:COG0633;gene=fdxE;inference=ab initio prediction:Prodigal:002006,similar to AA sequence:UniProtKB:P80306;locus_tag=ENLEDKPG_01517;product=Ferredoxin-6
NZ_CP015367.1	Prodigal:002006	CDS	1685144	1685464	.	-	0	ID=ENLEDKPG_01518;inference=ab initio prediction:Prodigal:002006;locus_tag=ENLEDKPG_01518;product=hypothetical protein
NZ_CP015367.1	Prodigal:002006	CDS	1685755	1693233	.	+	0	ID=ENLEDKPG_01519;inference=ab initio prediction:Prodigal:002006;locus_tag=ENLEDKPG_01519;product=hypothetical protein
NZ_CP015367.1	Prodigal:002006	CDS	1693449	1693889	.	-	0	ID=ENLEDKPG_01520;inference=ab initio prediction:Prodigal:002006;locus_tag=ENLEDKPG_01520;product=hypothetical protein
NZ_CP015367.1	Prodigal:002006	CDS	1694038	1695177	.	-	0	ID=ENLEDKPG_01521;inference=ab initio prediction:Prodigal:002006;locus_tag=ENLEDKPG_01521;product=hypothetical protein
NZ_CP015367.1	Prodigal:002006	CDS	1695315	1696490	.	+	0	ID=ENLEDKPG_01522;Name=hcaT_2;gene=hcaT_2;inference=ab initio prediction:Prodigal:002006,similar to AA sequence:UniProtKB:Q47142;locus_tag=ENLEDKPG_01522;product=putative 3-phenylpropionic acid transporter
NZ_CP015367.1	Prodigal:002006	CDS	1696539	1697693	.	+	0	ID=ENLEDKPG_01523;inference=ab initio prediction:Prodigal:002006;locus_tag=ENLEDKPG_01523;product=hypothetical protein
NZ_CP015367.1	Prodigal:002006	CDS	1697704	1698489	.	+	0	ID=ENLEDKPG_01524;Name=mkl;db_xref=COG:COG1127;gene=mkl;inference=ab initio prediction:Prodigal:002006,similar to AA sequence:UniProtKB:P9WQL5;locus_tag=ENLEDKPG_01524;product=putative ribonucleotide transport ATP-binding protein mkl
NZ_CP015367.1	Prodigal:002006	CDS	1698597	1699679	.	+	0	ID=ENLEDKPG_01525;inference=ab initio prediction:Prodigal:002006;locus_tag=ENLEDKPG_01525;product=hypothetical protein
NZ_CP015367.1	Prodigal:002006	CDS	1699801	1700382	.	+	0	ID=ENLEDKPG_01526;inference=ab initio prediction:Prodigal:002006;locus_tag=ENLEDKPG_01526;product=hypothetical protein
NZ_CP015367.1	Prodigal:002006	CDS	1700390	1701016	.	-	0	ID=ENLEDKPG_01527;inference=ab initio prediction:Prodigal:002006;locus_tag=ENLEDKPG_01527;product=hypothetical protein
NZ_CP015367.1	Prodigal:002006	CDS	1701141	1701956	.	-	0	ID=ENLEDKPG_01528;eC_number=2.7.1.49;Name=thiD;db_xref=COG:COG0351;gene=thiD;inference=ab initio prediction:Prodigal:002006,similar to AA sequence:UniProtKB:P55882;locus_tag=ENLEDKPG_01528;product=Hydroxymethylpyrimidine/phosphomethylpyrimidine kinase
NZ_CP015367.1	Prodigal:002006	CDS	1701953	1702663	.	-	0	ID=ENLEDKPG_01529;eC_number=2.5.1.3;Name=thiE_2;db_xref=COG:COG0352;gene=thiE_2;inference=ab initio prediction:Prodigal:002006,similar to AA sequence:UniProtKB:P71350;locus_tag=ENLEDKPG_01529;product=Thiamine-phosphate synthase
NZ_CP015367.1	Prodigal:002006	CDS	1702863	1703858	.	+	0	ID=ENLEDKPG_01530;inference=ab initio prediction:Prodigal:002006;locus_tag=ENLEDKPG_01530;product=hypothetical protein
NZ_CP015367.1	Prodigal:002006	CDS	1704283	1704564	.	-	0	ID=ENLEDKPG_01531;inference=ab initio prediction:Prodigal:002006;locus_tag=ENLEDKPG_01531;product=hypothetical protein
NZ_CP015367.1	Prodigal:002006	CDS	1704579	1705397	.	-	0	ID=ENLEDKPG_01532;eC_number=2.1.2.11;Name=panB;db_xref=COG:COG0413;gene=panB;inference=ab initio prediction:Prodigal:002006,similar to AA sequence:UniProtKB:P9WIL7;locus_tag=ENLEDKPG_01532;product=3-methyl-2-oxobutanoate hydroxymethyltransferase
NZ_CP015367.1	Prodigal:002006	CDS	1705578	1706174	.	-	0	ID=ENLEDKPG_01533;inference=ab initio prediction:Prodigal:002006;locus_tag=ENLEDKPG_01533;product=hypothetical protein
NZ_CP015367.1	Prodigal:002006	CDS	1706177	1707016	.	-	0	ID=ENLEDKPG_01534;inference=ab initio prediction:Prodigal:002006;locus_tag=ENLEDKPG_01534;product=hypothetical protein
NZ_CP015367.1	Prodigal:002006	CDS	1707059	1708027	.	-	0	ID=ENLEDKPG_01535;inference=ab initio prediction:Prodigal:002006;locus_tag=ENLEDKPG_01535;product=hypothetical protein
NZ_CP015367.1	Prodigal:002006	CDS	1708154	1708720	.	+	0	ID=ENLEDKPG_01536;Name=acuR;gene=acuR;inference=ab initio prediction:Prodigal:002006,similar to AA sequence:UniProtKB:Q3J6K8;locus_tag=ENLEDKPG_01536;product=Transcriptional regulator AcuR
NZ_CP015367.1	Prodigal:002006	CDS	1708707	1709426	.	-	0	ID=ENLEDKPG_01537;eC_number=6.3.4.20;Name=queC;db_xref=COG:COG0603;gene=queC;inference=ab initio prediction:Prodigal:002006,similar to AA sequence:UniProtKB:O31675;locus_tag=ENLEDKPG_01537;product=7-cyano-7-deazaguanine synthase
NZ_CP015367.1	Prodigal:002006	CDS	1709416	1709772	.	-	0	ID=ENLEDKPG_01538;eC_number=4.1.2.50;Name=queD;db_xref=COG:COG0720;gene=queD;inference=ab initio prediction:Prodigal:002006,similar to AA sequence:UniProtKB:P65870;locus_tag=ENLEDKPG_01538;product=6-carboxy-5%2C6%2C7%2C8-tetrahydropterin synthase
NZ_CP015367.1	Prodigal:002006	CDS	1709909	1710874	.	-	0	ID=ENLEDKPG_01539;eC_number=4.3.3.7;Name=dapA_3;gene=dapA_3;inference=ab initio prediction:Prodigal:002006,protein motif:HAMAP:MF_00418;locus_tag=ENLEDKPG_01539;product=4-hydroxy-tetrahydrodipicolinate synthase
NZ_CP015367.1	Prodigal:002006	CDS	1710978	1711655	.	-	0	ID=ENLEDKPG_01540;Name=gntR_2;gene=gntR_2;inference=ab initio prediction:Prodigal:002006,similar to AA sequence:UniProtKB:Q8GAL4;locus_tag=ENLEDKPG_01540;product=putative D-xylose utilization operon transcriptional repressor
NZ_CP015367.1	Prodigal:002006	CDS	1711773	1713365	.	+	0	ID=ENLEDKPG_01541;Name=gsiB_1;db_xref=COG:COG0747;gene=gsiB_1;inference=ab initio prediction:Prodigal:002006,similar to AA sequence:UniProtKB:P75797;locus_tag=ENLEDKPG_01541;product=Glutathione-binding protein GsiB
NZ_CP015367.1	Prodigal:002006	CDS	1713396	1714436	.	-	0	ID=ENLEDKPG_01542;eC_number=2.4.2.21;Name=cobU;gene=cobU;inference=ab initio prediction:Prodigal:002006,similar to AA sequence:UniProtKB:P29935;locus_tag=ENLEDKPG_01542;product=Nicotinate-nucleotide--dimethylbenzimidazole phosphoribosyltransferase
NZ_CP015367.1	Prodigal:002006	CDS	1714523	1715347	.	+	0	ID=ENLEDKPG_01543;eC_number=2.7.8.26;Name=cobV;gene=cobV;inference=ab initio prediction:Prodigal:002006,similar to AA sequence:UniProtKB:P29936;locus_tag=ENLEDKPG_01543;product=Adenosylcobinamide-GDP ribazoletransferase
NZ_CP015367.1	Prodigal:002006	CDS	1715399	1715611	.	+	0	ID=ENLEDKPG_01544;inference=ab initio prediction:Prodigal:002006;locus_tag=ENLEDKPG_01544;product=hypothetical protein
NZ_CP015367.1	Prodigal:002006	CDS	1715608	1716300	.	+	0	ID=ENLEDKPG_01545;inference=ab initio prediction:Prodigal:002006;locus_tag=ENLEDKPG_01545;product=hypothetical protein
NZ_CP015367.1	Prodigal:002006	CDS	1716313	1717275	.	-	0	ID=ENLEDKPG_01546;eC_number=1.3.1.-;Name=dusA;db_xref=COG:COG0042;gene=dusA;inference=ab initio prediction:Prodigal:002006,similar to AA sequence:UniProtKB:P32695;locus_tag=ENLEDKPG_01546;product=tRNA-dihydrouridine(20/20a) synthase
NZ_CP015367.1	Prodigal:002006	CDS	1717775	1719406	.	+	0	ID=ENLEDKPG_01547;db_xref=COG:COG0840;inference=ab initio prediction:Prodigal:002006,similar to AA sequence:UniProtKB:Q2W4T8;locus_tag=ENLEDKPG_01547;product=Methyl-accepting chemotaxis protein
NZ_CP015367.1	Prodigal:002006	CDS	1719464	1720339	.	-	0	ID=ENLEDKPG_01548;eC_number=1.-.-.-;Name=yghA_1;gene=yghA_1;inference=ab initio prediction:Prodigal:002006,similar to AA sequence:UniProtKB:P0AG84;locus_tag=ENLEDKPG_01548;product=putative oxidoreductase YghA
NZ_CP015367.1	Prodigal:002006	CDS	1720528	1720647	.	+	0	ID=ENLEDKPG_01549;inference=ab initio prediction:Prodigal:002006;locus_tag=ENLEDKPG_01549;product=hypothetical protein
NZ_CP015367.1	Prodigal:002006	CDS	1720644	1720814	.	+	0	ID=ENLEDKPG_01550;inference=ab initio prediction:Prodigal:002006;locus_tag=ENLEDKPG_01550;product=hypothetical protein
NZ_CP015367.1	Prodigal:002006	CDS	1720828	1721043	.	+	0	ID=ENLEDKPG_01551;inference=ab initio prediction:Prodigal:002006;locus_tag=ENLEDKPG_01551;product=hypothetical protein
NZ_CP015367.1	Prodigal:002006	CDS	1721207	1721632	.	+	0	ID=ENLEDKPG_01552;inference=ab initio prediction:Prodigal:002006;locus_tag=ENLEDKPG_01552;product=hypothetical protein
NZ_CP015367.1	Prodigal:002006	CDS	1721744	1722403	.	-	0	ID=ENLEDKPG_01553;Name=ureE;gene=ureE;inference=ab initio prediction:Prodigal:002006,protein motif:HAMAP:MF_00822;locus_tag=ENLEDKPG_01553;product=Urease accessory protein UreE
NZ_CP015367.1	Prodigal:002006	CDS	1722648	1722917	.	+	0	ID=ENLEDKPG_01554;inference=ab initio prediction:Prodigal:002006;locus_tag=ENLEDKPG_01554;product=hypothetical protein
NZ_CP015367.1	Prodigal:002006	CDS	1723074	1723814	.	+	0	ID=ENLEDKPG_01555;Name=djlA;db_xref=COG:COG1076;gene=djlA;inference=ab initio prediction:Prodigal:002006,similar to AA sequence:UniProtKB:P31680;locus_tag=ENLEDKPG_01555;product=Co-chaperone protein DjlA
NZ_CP015367.1	Prodigal:002006	CDS	1723811	1724566	.	+	0	ID=ENLEDKPG_01556;eC_number=3.5.1.28;Name=amiD;db_xref=COG:COG3023;gene=amiD;inference=ab initio prediction:Prodigal:002006,similar to AA sequence:UniProtKB:P75820;locus_tag=ENLEDKPG_01556;product=N-acetylmuramoyl-L-alanine amidase AmiD
NZ_CP015367.1	Prodigal:002006	CDS	1724584	1725654	.	-	0	ID=ENLEDKPG_01557;Name=alx;db_xref=COG:COG0861;gene=alx;inference=ab initio prediction:Prodigal:002006,similar to AA sequence:UniProtKB:P42601;locus_tag=ENLEDKPG_01557;product=Putative membrane-bound redox modulator Alx
NZ_CP015367.1	Prodigal:002006	CDS	1726174	1727721	.	-	0	ID=ENLEDKPG_01558;Name=bmr3_2;gene=bmr3_2;inference=ab initio prediction:Prodigal:002006,similar to AA sequence:UniProtKB:P96712;locus_tag=ENLEDKPG_01558;product=Multidrug resistance protein 3
NZ_CP015367.1	Prodigal:002006	CDS	1727907	1729190	.	+	0	ID=ENLEDKPG_01559;db_xref=COG:COG2081;inference=ab initio prediction:Prodigal:002006,similar to AA sequence:UniProtKB:P44941;locus_tag=ENLEDKPG_01559;product=putative protein
NZ_CP015367.1	Prodigal:002006	CDS	1729201	1730091	.	-	0	ID=ENLEDKPG_01560;inference=ab initio prediction:Prodigal:002006;locus_tag=ENLEDKPG_01560;product=hypothetical protein
NZ_CP015367.1	Prodigal:002006	CDS	1730323	1731114	.	+	0	ID=ENLEDKPG_01561;inference=ab initio prediction:Prodigal:002006;locus_tag=ENLEDKPG_01561;product=hypothetical protein
NZ_CP015367.1	Prodigal:002006	CDS	1731080	1732834	.	+	0	ID=ENLEDKPG_01562;inference=ab initio prediction:Prodigal:002006;locus_tag=ENLEDKPG_01562;product=hypothetical protein
NZ_CP015367.1	Prodigal:002006	CDS	1732831	1736121	.	+	0	ID=ENLEDKPG_01563;eC_number=2.7.7.7;Name=dnaE2;gene=dnaE2;inference=ab initio prediction:Prodigal:002006,similar to AA sequence:UniProtKB:B8H427;locus_tag=ENLEDKPG_01563;product=Error-prone DNA polymerase
NZ_CP015367.1	Prodigal:002006	CDS	1736166	1736642	.	+	0	ID=ENLEDKPG_01564;inference=ab initio prediction:Prodigal:002006;locus_tag=ENLEDKPG_01564;product=hypothetical protein
NZ_CP015367.1	Prodigal:002006	CDS	1736683	1737222	.	-	0	ID=ENLEDKPG_01565;eC_number=4.2.1.147;Name=fae_2;db_xref=COG:COG1795;gene=fae_2;inference=ab initio prediction:Prodigal:002006,similar to AA sequence:UniProtKB:Q9FA38;locus_tag=ENLEDKPG_01565;product=5%2C6%2C7%2C8-tetrahydromethanopterin hydro-lyase
NZ_CP015367.1	Prodigal:002006	CDS	1737285	1738460	.	-	0	ID=ENLEDKPG_01566;Name=mntH_2;gene=mntH_2;inference=ab initio prediction:Prodigal:002006,protein motif:HAMAP:MF_00221;locus_tag=ENLEDKPG_01566;product=Divalent metal cation transporter MntH
NZ_CP015367.1	Prodigal:002006	CDS	1738607	1738822	.	+	0	ID=ENLEDKPG_01567;inference=ab initio prediction:Prodigal:002006;locus_tag=ENLEDKPG_01567;product=hypothetical protein
NZ_CP015367.1	Prodigal:002006	CDS	1738841	1739359	.	-	0	ID=ENLEDKPG_01568;inference=ab initio prediction:Prodigal:002006;locus_tag=ENLEDKPG_01568;product=hypothetical protein
NZ_CP015367.1	Prodigal:002006	CDS	1739538	1740275	.	+	0	ID=ENLEDKPG_01569;eC_number=3.4.21.88;Name=lexA_2;db_xref=COG:COG1974;gene=lexA_2;inference=ab initio prediction:Prodigal:002006,similar to AA sequence:UniProtKB:Q9ZFA4;locus_tag=ENLEDKPG_01569;product=LexA repressor
NZ_CP015367.1	Prodigal:002006	CDS	1740269	1742560	.	-	0	ID=ENLEDKPG_01570;inference=ab initio prediction:Prodigal:002006;locus_tag=ENLEDKPG_01570;product=hypothetical protein
NZ_CP015367.1	Prodigal:002006	CDS	1742753	1744180	.	+	0	ID=ENLEDKPG_01571;eC_number=6.1.1.17;Name=gltX_1;db_xref=COG:COG0008;gene=gltX_1;inference=ab initio prediction:Prodigal:002006,similar to AA sequence:UniProtKB:P04805;locus_tag=ENLEDKPG_01571;product=Glutamate--tRNA ligase
NZ_CP015367.1	Prodigal:002006	CDS	1744411	1745700	.	+	0	ID=ENLEDKPG_01572;eC_number=2.3.3.16;Name=gltA;db_xref=COG:COG0372;gene=gltA;inference=ab initio prediction:Prodigal:002006,similar to AA sequence:UniProtKB:P14165;locus_tag=ENLEDKPG_01572;product=Citrate synthase
NZ_CP015367.1	Prodigal:002006	CDS	1745757	1746650	.	+	0	ID=ENLEDKPG_01573;Name=alkA;db_xref=COG:COG0122;gene=alkA;inference=ab initio prediction:Prodigal:002006,similar to AA sequence:UniProtKB:P9WJW3;locus_tag=ENLEDKPG_01573;product=putative bifunctional transcriptional activator/DNA repair enzyme AlkA
NZ_CP015367.1	Prodigal:002006	CDS	1747182	1749428	.	-	0	ID=ENLEDKPG_01574;eC_number=5.6.2.2;Name=parC;db_xref=COG:COG0188;gene=parC;inference=ab initio prediction:Prodigal:002006,similar to AA sequence:UniProtKB:P0AFI2;locus_tag=ENLEDKPG_01574;product=DNA topoisomerase 4 subunit A
NZ_CP015367.1	Prodigal:002006	CDS	1749677	1750396	.	-	0	ID=ENLEDKPG_01575;Name=recO;gene=recO;inference=ab initio prediction:Prodigal:002006,protein motif:HAMAP:MF_00201;locus_tag=ENLEDKPG_01575;product=DNA repair protein RecO
NZ_CP015367.1	Prodigal:002006	CDS	1750528	1750929	.	+	0	ID=ENLEDKPG_01576;inference=ab initio prediction:Prodigal:002006;locus_tag=ENLEDKPG_01576;product=hypothetical protein
NZ_CP015367.1	Prodigal:002006	CDS	1750949	1751644	.	+	0	ID=ENLEDKPG_01577;inference=ab initio prediction:Prodigal:002006;locus_tag=ENLEDKPG_01577;product=hypothetical protein
NZ_CP015367.1	Prodigal:002006	CDS	1751648	1751791	.	-	0	ID=ENLEDKPG_01578;inference=ab initio prediction:Prodigal:002006;locus_tag=ENLEDKPG_01578;product=hypothetical protein
NZ_CP015367.1	Prodigal:002006	CDS	1751967	1752590	.	+	0	ID=ENLEDKPG_01579;inference=ab initio prediction:Prodigal:002006;locus_tag=ENLEDKPG_01579;product=hypothetical protein
NZ_CP015367.1	Prodigal:002006	CDS	1752587	1756105	.	-	0	ID=ENLEDKPG_01580;eC_number=2.7.7.7;Name=dnaE1;gene=dnaE1;inference=ab initio prediction:Prodigal:002006,similar to AA sequence:UniProtKB:B8GWS6;locus_tag=ENLEDKPG_01580;product=DNA polymerase III subunit alpha
NZ_CP015367.1	Prodigal:002006	CDS	1756311	1756415	.	-	0	ID=ENLEDKPG_01581;inference=ab initio prediction:Prodigal:002006;locus_tag=ENLEDKPG_01581;product=hypothetical protein
NZ_CP015367.1	Prodigal:002006	CDS	1756644	1757912	.	+	0	ID=ENLEDKPG_01582;eC_number=2.4.1.317;Name=tylN;gene=tylN;inference=ab initio prediction:Prodigal:002006,similar to AA sequence:UniProtKB:O70023;locus_tag=ENLEDKPG_01582;product=O-mycaminosyltylonolide 6-deoxyallosyltransferase
NZ_CP015367.1	Prodigal:002006	CDS	1757981	1758079	.	-	0	ID=ENLEDKPG_01583;inference=ab initio prediction:Prodigal:002006;locus_tag=ENLEDKPG_01583;product=hypothetical protein
NZ_CP015367.1	Prodigal:002006	CDS	1758096	1758356	.	-	0	ID=ENLEDKPG_01584;inference=ab initio prediction:Prodigal:002006;locus_tag=ENLEDKPG_01584;product=hypothetical protein
NZ_CP015367.1	Prodigal:002006	CDS	1758478	1758696	.	-	0	ID=ENLEDKPG_01585;inference=ab initio prediction:Prodigal:002006;locus_tag=ENLEDKPG_01585;product=hypothetical protein
NZ_CP015367.1	Prodigal:002006	CDS	1758727	1759440	.	-	0	ID=ENLEDKPG_01586;eC_number=3.6.3.-;Name=lolD;db_xref=COG:COG1136;gene=lolD;inference=ab initio prediction:Prodigal:002006,similar to AA sequence:UniProtKB:P75957;locus_tag=ENLEDKPG_01586;product=Lipoprotein-releasing system ATP-binding protein LolD
NZ_CP015367.1	Prodigal:002006	CDS	1759454	1760755	.	-	0	ID=ENLEDKPG_01587;Name=lolE;db_xref=COG:COG4591;gene=lolE;inference=ab initio prediction:Prodigal:002006,similar to AA sequence:UniProtKB:P75958;locus_tag=ENLEDKPG_01587;product=Lipoprotein-releasing system transmembrane protein LolE
NZ_CP015367.1	Prodigal:002006	CDS	1760765	1762090	.	-	0	ID=ENLEDKPG_01588;eC_number=6.1.1.15;Name=proS;db_xref=COG:COG0442;gene=proS;inference=ab initio prediction:Prodigal:002006,similar to AA sequence:UniProtKB:Q6N5P6;locus_tag=ENLEDKPG_01588;product=Proline--tRNA ligase
NZ_CP015367.1	Prodigal:002006	CDS	1762748	1763074	.	-	0	ID=ENLEDKPG_01589;inference=ab initio prediction:Prodigal:002006;locus_tag=ENLEDKPG_01589;product=hypothetical protein
NZ_CP015367.1	Prodigal:002006	CDS	1763080	1763484	.	-	0	ID=ENLEDKPG_01590;eC_number=5.1.99.-;Name=epi;db_xref=COG:COG0346;gene=epi;inference=ab initio prediction:Prodigal:002006,similar to AA sequence:UniProtKB:Q3IZP4;locus_tag=ENLEDKPG_01590;product=Ethylmalonyl-CoA/methylmalonyl-CoA epimerase
NZ_CP015367.1	Prodigal:002006	CDS	1763714	1765387	.	-	0	ID=ENLEDKPG_01591;eC_number=3.1.-.-;Name=rnj;db_xref=COG:COG0595;gene=rnj;inference=ab initio prediction:Prodigal:002006,similar to AA sequence:UniProtKB:A0QVT2;locus_tag=ENLEDKPG_01591;product=Ribonuclease J
NZ_CP015367.1	Prodigal:002006	CDS	1765404	1766207	.	-	0	ID=ENLEDKPG_01592;eC_number=6.3.4.15;Name=birA;db_xref=COG:COG0340;gene=birA;inference=ab initio prediction:Prodigal:002006,similar to AA sequence:UniProtKB:P0CI75;locus_tag=ENLEDKPG_01592;product=Bifunctional ligase/repressor BirA
NZ_CP015367.1	Prodigal:002006	CDS	1766215	1767660	.	-	0	ID=ENLEDKPG_01593;eC_number=7.1.1.-;Name=nuoN;db_xref=COG:COG1007;gene=nuoN;inference=ab initio prediction:Prodigal:002006,similar to AA sequence:UniProtKB:A1B479;locus_tag=ENLEDKPG_01593;product=NADH-quinone oxidoreductase subunit N
NZ_CP015367.1	Prodigal:002006	CDS	1767671	1769191	.	-	0	ID=ENLEDKPG_01594;eC_number=7.1.1.-;Name=ndhD1;db_xref=COG:COG1008;gene=ndhD1;inference=ab initio prediction:Prodigal:002006,similar to AA sequence:UniProtKB:Q8DKY0;locus_tag=ENLEDKPG_01594;product=NAD(P)H-quinone oxidoreductase chain 4 1
NZ_CP015367.1	Prodigal:002006	CDS	1769193	1771301	.	-	0	ID=ENLEDKPG_01595;eC_number=7.1.1.-;Name=ndhB;gene=ndhB;inference=ab initio prediction:Prodigal:002006,protein motif:HAMAP:MF_00445;locus_tag=ENLEDKPG_01595;product=NAD(P)H-quinone oxidoreductase subunit 2%2C chloroplastic
NZ_CP015367.1	Prodigal:002006	CDS	1771384	1771689	.	-	0	ID=ENLEDKPG_01596;eC_number=7.1.1.-;Name=nuoK;db_xref=COG:COG0713;gene=nuoK;inference=ab initio prediction:Prodigal:002006,similar to AA sequence:UniProtKB:A1B482;locus_tag=ENLEDKPG_01596;product=NADH-quinone oxidoreductase subunit K
NZ_CP015367.1	Prodigal:002006	CDS	1771712	1772431	.	-	0	ID=ENLEDKPG_01597;inference=ab initio prediction:Prodigal:002006;locus_tag=ENLEDKPG_01597;product=hypothetical protein
NZ_CP015367.1	Prodigal:002006	CDS	1772552	1773040	.	-	0	ID=ENLEDKPG_01598;eC_number=7.1.1.-;Name=nuoI;db_xref=COG:COG1143;gene=nuoI;inference=ab initio prediction:Prodigal:002006,similar to AA sequence:UniProtKB:A1B486;locus_tag=ENLEDKPG_01598;product=NADH-quinone oxidoreductase subunit I
NZ_CP015367.1	Prodigal:002006	CDS	1773069	1774091	.	-	0	ID=ENLEDKPG_01599;eC_number=7.1.1.-;Name=nuoH;db_xref=COG:COG1005;gene=nuoH;inference=ab initio prediction:Prodigal:002006,similar to AA sequence:UniProtKB:P42032;locus_tag=ENLEDKPG_01599;product=NADH-quinone oxidoreductase subunit H
NZ_CP015367.1	Prodigal:002006	CDS	1774102	1776183	.	-	0	ID=ENLEDKPG_01600;eC_number=7.1.1.-;Name=nqo3;db_xref=COG:COG1034;gene=nqo3;inference=ab initio prediction:Prodigal:002006,similar to AA sequence:UniProtKB:P29915;locus_tag=ENLEDKPG_01600;product=NADH-quinone oxidoreductase chain 3
NZ_CP015367.1	Prodigal:002006	CDS	1776376	1777677	.	-	0	ID=ENLEDKPG_01601;eC_number=7.1.1.-;Name=nqo1;db_xref=COG:COG1894;gene=nqo1;inference=ab initio prediction:Prodigal:002006,similar to AA sequence:UniProtKB:P29913;locus_tag=ENLEDKPG_01601;product=NADH-quinone oxidoreductase chain 1
NZ_CP015367.1	Prodigal:002006	CDS	1777687	1779048	.	-	0	ID=ENLEDKPG_01602;inference=ab initio prediction:Prodigal:002006;locus_tag=ENLEDKPG_01602;product=hypothetical protein
NZ_CP015367.1	Prodigal:002006	CDS	1779058	1780248	.	-	0	ID=ENLEDKPG_01603;eC_number=7.1.1.-;Name=nuoD;db_xref=COG:COG0649;gene=nuoD;inference=ab initio prediction:Prodigal:002006,similar to AA sequence:UniProtKB:A1B495;locus_tag=ENLEDKPG_01603;product=NADH-quinone oxidoreductase subunit D
NZ_CP015367.1	Prodigal:002006	CDS	1780265	1780912	.	-	0	ID=ENLEDKPG_01604;eC_number=7.1.1.-;Name=nqo5;db_xref=COG:COG0852;gene=nqo5;inference=ab initio prediction:Prodigal:002006,similar to AA sequence:UniProtKB:P29917;locus_tag=ENLEDKPG_01604;product=NADH-quinone oxidoreductase chain 5
NZ_CP015367.1	Prodigal:002006	CDS	1780922	1781521	.	-	0	ID=ENLEDKPG_01605;eC_number=7.1.1.-;Name=nuoB;db_xref=COG:COG0377;gene=nuoB;inference=ab initio prediction:Prodigal:002006,similar to AA sequence:UniProtKB:A1B497;locus_tag=ENLEDKPG_01605;product=NADH-quinone oxidoreductase subunit B
NZ_CP015367.1	Prodigal:002006	CDS	1781564	1781929	.	-	0	ID=ENLEDKPG_01606;eC_number=7.1.1.-;Name=ndhC;gene=ndhC;inference=ab initio prediction:Prodigal:002006,protein motif:HAMAP:MF_01394;locus_tag=ENLEDKPG_01606;product=NAD(P)H-quinone oxidoreductase subunit 3%2C chloroplastic
NZ_CP015367.1	Aragorn:001002	tRNA	1782293	1782369	.	+	.	ID=ENLEDKPG_01607;inference=COORDINATES:profile:Aragorn:001002;locus_tag=ENLEDKPG_01607;product=tRNA-Asp(gtc)
NZ_CP015367.1	Prodigal:002006	CDS	1782467	1783378	.	-	0	ID=ENLEDKPG_01608;Name=eamA;db_xref=COG:COG0697;gene=eamA;inference=ab initio prediction:Prodigal:002006,similar to AA sequence:UniProtKB:P31125;locus_tag=ENLEDKPG_01608;product=putative amino-acid metabolite efflux pump
NZ_CP015367.1	Prodigal:002006	CDS	1783408	1783707	.	-	0	ID=ENLEDKPG_01609;inference=ab initio prediction:Prodigal:002006;locus_tag=ENLEDKPG_01609;product=hypothetical protein
NZ_CP015367.1	Prodigal:002006	CDS	1783822	1785213	.	+	0	ID=ENLEDKPG_01610;eC_number=2.6.1.9;Name=hisC_2;gene=hisC_2;inference=ab initio prediction:Prodigal:002006,protein motif:HAMAP:MF_01023;locus_tag=ENLEDKPG_01610;product=Histidinol-phosphate aminotransferase
NZ_CP015367.1	Prodigal:002006	CDS	1785224	1786549	.	-	0	ID=ENLEDKPG_01611;eC_number=2.7.13.3;Name=phoQ;db_xref=COG:COG0642;gene=phoQ;inference=ab initio prediction:Prodigal:002006,similar to AA sequence:UniProtKB:P23837;locus_tag=ENLEDKPG_01611;product=Sensor protein PhoQ
NZ_CP015367.1	Prodigal:002006	CDS	1786549	1787214	.	-	0	ID=ENLEDKPG_01612;Name=basR;gene=basR;inference=ab initio prediction:Prodigal:002006,similar to AA sequence:UniProtKB:P36556;locus_tag=ENLEDKPG_01612;product=Transcriptional regulatory protein BasR
NZ_CP015367.1	Prodigal:002006	CDS	1787565	1788251	.	+	0	ID=ENLEDKPG_01613;inference=ab initio prediction:Prodigal:002006;locus_tag=ENLEDKPG_01613;product=hypothetical protein
NZ_CP015367.1	Prodigal:002006	CDS	1788276	1788653	.	+	0	ID=ENLEDKPG_01614;inference=ab initio prediction:Prodigal:002006;locus_tag=ENLEDKPG_01614;product=hypothetical protein
NZ_CP015367.1	Prodigal:002006	CDS	1788733	1790484	.	+	0	ID=ENLEDKPG_01615;eC_number=7.5.2.5;Name=pglK;db_xref=COG:COG1132;gene=pglK;inference=ab initio prediction:Prodigal:002006,similar to AA sequence:UniProtKB:Q0P9C4;locus_tag=ENLEDKPG_01615;product=Protein glycosylation K
NZ_CP015367.1	Prodigal:002006	CDS	1790561	1791436	.	+	0	ID=ENLEDKPG_01616;Name=lacX;gene=lacX;inference=ab initio prediction:Prodigal:002006,similar to AA sequence:UniProtKB:P23496;locus_tag=ENLEDKPG_01616;product=Protein LacX%2C plasmid
NZ_CP015367.1	Prodigal:002006	CDS	1791440	1792147	.	+	0	ID=ENLEDKPG_01617;inference=ab initio prediction:Prodigal:002006;locus_tag=ENLEDKPG_01617;product=hypothetical protein
NZ_CP015367.1	Prodigal:002006	CDS	1792253	1794436	.	+	0	ID=ENLEDKPG_01618;inference=ab initio prediction:Prodigal:002006;locus_tag=ENLEDKPG_01618;product=hypothetical protein
NZ_CP015367.1	Prodigal:002006	CDS	1794562	1796148	.	+	0	ID=ENLEDKPG_01619;Name=lapB;gene=lapB;inference=ab initio prediction:Prodigal:002006,protein motif:HAMAP:MF_00994;locus_tag=ENLEDKPG_01619;product=Lipopolysaccharide assembly protein B
NZ_CP015367.1	Prodigal:002006	CDS	1796377	1796811	.	+	0	ID=ENLEDKPG_01620;inference=ab initio prediction:Prodigal:002006;locus_tag=ENLEDKPG_01620;product=hypothetical protein
NZ_CP015367.1	Aragorn:001002	tRNA	1796914	1796988	.	+	.	ID=ENLEDKPG_01621;inference=COORDINATES:profile:Aragorn:001002;locus_tag=ENLEDKPG_01621;product=tRNA-Thr(ggt)
NZ_CP015367.1	Prodigal:002006	CDS	1797112	1797393	.	+	0	ID=ENLEDKPG_01622;inference=ab initio prediction:Prodigal:002006;locus_tag=ENLEDKPG_01622;product=hypothetical protein
NZ_CP015367.1	Prodigal:002006	CDS	1797773	1798630	.	+	0	ID=ENLEDKPG_01623;eC_number=1.11.1.6;Name=ydbD;db_xref=COG:COG3546;gene=ydbD;inference=ab initio prediction:Prodigal:002006,similar to AA sequence:UniProtKB:P80878;locus_tag=ENLEDKPG_01623;product=putative manganese catalase
NZ_CP015367.1	Prodigal:002006	CDS	1798975	1799220	.	-	0	ID=ENLEDKPG_01624;inference=ab initio prediction:Prodigal:002006;locus_tag=ENLEDKPG_01624;product=hypothetical protein
NZ_CP015367.1	Prodigal:002006	CDS	1799519	1800268	.	+	0	ID=ENLEDKPG_01625;inference=ab initio prediction:Prodigal:002006;locus_tag=ENLEDKPG_01625;product=hypothetical protein
NZ_CP015367.1	Prodigal:002006	CDS	1800439	1800726	.	+	0	ID=ENLEDKPG_01626;inference=ab initio prediction:Prodigal:002006;locus_tag=ENLEDKPG_01626;product=hypothetical protein
NZ_CP015367.1	Prodigal:002006	CDS	1800882	1801118	.	-	0	ID=ENLEDKPG_01627;inference=ab initio prediction:Prodigal:002006;locus_tag=ENLEDKPG_01627;product=hypothetical protein
NZ_CP015367.1	Prodigal:002006	CDS	1801492	1801722	.	+	0	ID=ENLEDKPG_01628;inference=ab initio prediction:Prodigal:002006;locus_tag=ENLEDKPG_01628;product=hypothetical protein
NZ_CP015367.1	Prodigal:002006	CDS	1801925	1802512	.	-	0	ID=ENLEDKPG_01629;inference=ab initio prediction:Prodigal:002006;locus_tag=ENLEDKPG_01629;product=hypothetical protein
NZ_CP015367.1	Prodigal:002006	CDS	1802506	1803117	.	-	0	ID=ENLEDKPG_01630;inference=ab initio prediction:Prodigal:002006;locus_tag=ENLEDKPG_01630;product=hypothetical protein
NZ_CP015367.1	Prodigal:002006	CDS	1803591	1804907	.	+	0	ID=ENLEDKPG_01631;inference=ab initio prediction:Prodigal:002006;locus_tag=ENLEDKPG_01631;product=hypothetical protein
NZ_CP015367.1	Prodigal:002006	CDS	1804962	1805999	.	+	0	ID=ENLEDKPG_01632;eC_number=3.1.4.-;Name=rpfG_1;db_xref=COG:COG3437;gene=rpfG_1;inference=ab initio prediction:Prodigal:002006,similar to AA sequence:UniProtKB:Q4UU85;locus_tag=ENLEDKPG_01632;product=Cyclic di-GMP phosphodiesterase response regulator RpfG
NZ_CP015367.1	Prodigal:002006	CDS	1806064	1808796	.	+	0	ID=ENLEDKPG_01633;eC_number=2.7.13.3;Name=rcsC_5;gene=rcsC_5;inference=ab initio prediction:Prodigal:002006,protein motif:HAMAP:MF_00979;locus_tag=ENLEDKPG_01633;product=Sensor histidine kinase RcsC
NZ_CP015367.1	Prodigal:002006	CDS	1809205	1810449	.	-	0	ID=ENLEDKPG_01634;inference=ab initio prediction:Prodigal:002006;locus_tag=ENLEDKPG_01634;product=hypothetical protein
NZ_CP015367.1	Prodigal:002006	CDS	1810702	1810998	.	-	0	ID=ENLEDKPG_01635;inference=ab initio prediction:Prodigal:002006;locus_tag=ENLEDKPG_01635;product=hypothetical protein
NZ_CP015367.1	Prodigal:002006	CDS	1811224	1812471	.	-	0	ID=ENLEDKPG_01636;inference=ab initio prediction:Prodigal:002006;locus_tag=ENLEDKPG_01636;product=hypothetical protein
NZ_CP015367.1	Aragorn:001002	tRNA	1813932	1814031	.	+	.	ID=ENLEDKPG_01637;inference=COORDINATES:profile:Aragorn:001002;locus_tag=ENLEDKPG_01637;product=tRNA-Pro(ggg)
NZ_CP015367.1	Prodigal:002006	CDS	1815831	1817048	.	+	0	ID=ENLEDKPG_01638;Name=mdtA_3;gene=mdtA_3;inference=ab initio prediction:Prodigal:002006,similar to AA sequence:UniProtKB:P76397;locus_tag=ENLEDKPG_01638;product=Multidrug resistance protein MdtA
NZ_CP015367.1	Prodigal:002006	CDS	1817029	1817385	.	+	0	ID=ENLEDKPG_01639;inference=ab initio prediction:Prodigal:002006;locus_tag=ENLEDKPG_01639;product=hypothetical protein
NZ_CP015367.1	Prodigal:002006	CDS	1817771	1819810	.	+	0	ID=ENLEDKPG_01640;inference=ab initio prediction:Prodigal:002006;locus_tag=ENLEDKPG_01640;product=hypothetical protein
NZ_CP015367.1	Prodigal:002006	CDS	1820343	1820663	.	-	0	ID=ENLEDKPG_01641;inference=ab initio prediction:Prodigal:002006;locus_tag=ENLEDKPG_01641;product=hypothetical protein
NZ_CP015367.1	Prodigal:002006	CDS	1820848	1821345	.	+	0	ID=ENLEDKPG_01642;inference=ab initio prediction:Prodigal:002006;locus_tag=ENLEDKPG_01642;product=hypothetical protein
NZ_CP015367.1	Prodigal:002006	CDS	1821439	1821612	.	+	0	ID=ENLEDKPG_01643;inference=ab initio prediction:Prodigal:002006;locus_tag=ENLEDKPG_01643;product=hypothetical protein
NZ_CP015367.1	Prodigal:002006	CDS	1821680	1822186	.	+	0	ID=ENLEDKPG_01644;inference=ab initio prediction:Prodigal:002006;locus_tag=ENLEDKPG_01644;product=hypothetical protein
NZ_CP015367.1	Prodigal:002006	CDS	1822233	1823156	.	+	0	ID=ENLEDKPG_01645;inference=ab initio prediction:Prodigal:002006;locus_tag=ENLEDKPG_01645;product=hypothetical protein
NZ_CP015367.1	Prodigal:002006	CDS	1823239	1823442	.	+	0	ID=ENLEDKPG_01646;inference=ab initio prediction:Prodigal:002006;locus_tag=ENLEDKPG_01646;product=hypothetical protein
NZ_CP015367.1	Prodigal:002006	CDS	1823516	1823899	.	+	0	ID=ENLEDKPG_01647;inference=ab initio prediction:Prodigal:002006;locus_tag=ENLEDKPG_01647;product=hypothetical protein
NZ_CP015367.1	Prodigal:002006	CDS	1823924	1824028	.	+	0	ID=ENLEDKPG_01648;inference=ab initio prediction:Prodigal:002006;locus_tag=ENLEDKPG_01648;product=hypothetical protein
NZ_CP015367.1	Prodigal:002006	CDS	1824077	1824556	.	+	0	ID=ENLEDKPG_01649;inference=ab initio prediction:Prodigal:002006;locus_tag=ENLEDKPG_01649;product=hypothetical protein
NZ_CP015367.1	Prodigal:002006	CDS	1824638	1826299	.	+	0	ID=ENLEDKPG_01650;inference=ab initio prediction:Prodigal:002006;locus_tag=ENLEDKPG_01650;product=hypothetical protein
NZ_CP015367.1	Prodigal:002006	CDS	1826634	1826906	.	-	0	ID=ENLEDKPG_01651;inference=ab initio prediction:Prodigal:002006;locus_tag=ENLEDKPG_01651;product=hypothetical protein
NZ_CP015367.1	Prodigal:002006	CDS	1827704	1829167	.	-	0	ID=ENLEDKPG_01652;inference=ab initio prediction:Prodigal:002006;locus_tag=ENLEDKPG_01652;product=hypothetical protein
NZ_CP015367.1	Prodigal:002006	CDS	1830336	1832309	.	+	0	ID=ENLEDKPG_01653;inference=ab initio prediction:Prodigal:002006;locus_tag=ENLEDKPG_01653;product=hypothetical protein
NZ_CP015367.1	Prodigal:002006	CDS	1832322	1832534	.	+	0	ID=ENLEDKPG_01654;inference=ab initio prediction:Prodigal:002006;locus_tag=ENLEDKPG_01654;product=hypothetical protein
NZ_CP015367.1	Prodigal:002006	CDS	1833259	1834950	.	+	0	ID=ENLEDKPG_01655;inference=ab initio prediction:Prodigal:002006;locus_tag=ENLEDKPG_01655;product=hypothetical protein
NZ_CP015367.1	Prodigal:002006	CDS	1835723	1836319	.	+	0	ID=ENLEDKPG_01656;Name=betI_2;gene=betI_2;inference=ab initio prediction:Prodigal:002006,protein motif:HAMAP:MF_00768;locus_tag=ENLEDKPG_01656;product=HTH-type transcriptional regulator BetI
NZ_CP015367.1	Prodigal:002006	CDS	1836338	1838146	.	+	0	ID=ENLEDKPG_01657;db_xref=COG:COG1132;inference=ab initio prediction:Prodigal:002006,similar to AA sequence:UniProtKB:Q9WYC4;locus_tag=ENLEDKPG_01657;product=putative ABC transporter ATP-binding protein
NZ_CP015367.1	Prodigal:002006	CDS	1838190	1839338	.	+	0	ID=ENLEDKPG_01658;Name=srpA_2;gene=srpA_2;inference=ab initio prediction:Prodigal:002006,similar to AA sequence:UniProtKB:O31099;locus_tag=ENLEDKPG_01658;product=Solvent efflux pump periplasmic linker SrpA
NZ_CP015367.1	Prodigal:002006	CDS	1839360	1842521	.	+	0	ID=ENLEDKPG_01659;Name=mexB_1;db_xref=COG:COG0841;gene=mexB_1;inference=ab initio prediction:Prodigal:002006,similar to AA sequence:UniProtKB:P52002;locus_tag=ENLEDKPG_01659;product=Multidrug resistance protein MexB
NZ_CP015367.1	Prodigal:002006	CDS	1842751	1844547	.	-	0	ID=ENLEDKPG_01660;eC_number=2.4.1.250;Name=mshA_3;gene=mshA_3;inference=ab initio prediction:Prodigal:002006,protein motif:HAMAP:MF_01695;locus_tag=ENLEDKPG_01660;product=D-inositol-3-phosphate glycosyltransferase
NZ_CP015367.1	Prodigal:002006	CDS	1844547	1846193	.	-	0	ID=ENLEDKPG_01661;inference=ab initio prediction:Prodigal:002006;locus_tag=ENLEDKPG_01661;product=hypothetical protein
NZ_CP015367.1	Prodigal:002006	CDS	1846412	1847407	.	+	0	ID=ENLEDKPG_01662;inference=ab initio prediction:Prodigal:002006;locus_tag=ENLEDKPG_01662;product=hypothetical protein
NZ_CP015367.1	Prodigal:002006	CDS	1847440	1850640	.	+	0	ID=ENLEDKPG_01663;inference=ab initio prediction:Prodigal:002006;locus_tag=ENLEDKPG_01663;product=hypothetical protein
NZ_CP015367.1	Prodigal:002006	CDS	1851029	1851286	.	-	0	ID=ENLEDKPG_01664;inference=ab initio prediction:Prodigal:002006;locus_tag=ENLEDKPG_01664;product=hypothetical protein
NZ_CP015367.1	Prodigal:002006	CDS	1851289	1851585	.	-	0	ID=ENLEDKPG_01665;inference=ab initio prediction:Prodigal:002006;locus_tag=ENLEDKPG_01665;product=hypothetical protein
NZ_CP015367.1	Aragorn:001002	tRNA	1851647	1851721	.	-	.	ID=ENLEDKPG_01666;inference=COORDINATES:profile:Aragorn:001002;locus_tag=ENLEDKPG_01666;product=tRNA-Gln(ttg)
NZ_CP015367.1	Prodigal:002006	CDS	1851805	1853382	.	-	0	ID=ENLEDKPG_01667;eC_number=1.2.1.26;Name=LhpG;gene=LhpG;inference=ab initio prediction:Prodigal:002006,similar to AA sequence:UniProtKB:Q08IB7;locus_tag=ENLEDKPG_01667;product=Alpha-ketoglutaric semialdehyde dehydrogenase 3
NZ_CP015367.1	Prodigal:002006	CDS	1853444	1855114	.	-	0	ID=ENLEDKPG_01668;eC_number=2.2.1.6;Name=ilvG;gene=ilvG;inference=ab initio prediction:Prodigal:002006,similar to AA sequence:UniProtKB:P0DP90;locus_tag=ENLEDKPG_01668;product=Acetolactate synthase isozyme 2 large subunit
NZ_CP015367.1	Prodigal:002006	CDS	1855244	1855945	.	-	0	ID=ENLEDKPG_01669;Name=nanR_1;gene=nanR_1;inference=ab initio prediction:Prodigal:002006,protein motif:HAMAP:MF_01236;locus_tag=ENLEDKPG_01669;product=HTH-type transcriptional repressor NanR
NZ_CP015367.1	Prodigal:002006	CDS	1856138	1856857	.	+	0	ID=ENLEDKPG_01670;inference=ab initio prediction:Prodigal:002006;locus_tag=ENLEDKPG_01670;product=hypothetical protein
NZ_CP015367.1	Prodigal:002006	CDS	1856939	1858297	.	+	0	ID=ENLEDKPG_01671;Name=ttuB_3;gene=ttuB_3;inference=ab initio prediction:Prodigal:002006,similar to AA sequence:UniProtKB:Q44470;locus_tag=ENLEDKPG_01671;product=Putative tartrate transporter
NZ_CP015367.1	Prodigal:002006	CDS	1858314	1860044	.	+	0	ID=ENLEDKPG_01672;eC_number=4.2.1.162;inference=ab initio prediction:Prodigal:002006,similar to AA sequence:UniProtKB:P0DOV7;locus_tag=ENLEDKPG_01672;product=6-deoxy-6-sulfo-D-gluconate dehydratase
NZ_CP015367.1	Prodigal:002006	CDS	1860096	1861100	.	+	0	ID=ENLEDKPG_01673;eC_number=3.1.1.17;Name=gnl_2;gene=gnl_2;inference=ab initio prediction:Prodigal:002006,similar to AA sequence:UniProtKB:Q01578;locus_tag=ENLEDKPG_01673;product=Gluconolactonase
NZ_CP015367.1	Prodigal:002006	CDS	1861255	1861590	.	+	0	ID=ENLEDKPG_01674;inference=ab initio prediction:Prodigal:002006;locus_tag=ENLEDKPG_01674;product=hypothetical protein
NZ_CP015367.1	Prodigal:002006	CDS	1861587	1861931	.	+	0	ID=ENLEDKPG_01675;inference=ab initio prediction:Prodigal:002006;locus_tag=ENLEDKPG_01675;product=hypothetical protein
NZ_CP015367.1	Prodigal:002006	CDS	1862155	1865907	.	-	0	ID=ENLEDKPG_01676;eC_number=2.1.1.13;Name=metH;db_xref=COG:COG0646;gene=metH;inference=ab initio prediction:Prodigal:002006,similar to AA sequence:UniProtKB:P13009;locus_tag=ENLEDKPG_01676;product=Methionine synthase
NZ_CP015367.1	Prodigal:002006	CDS	1866210	1867130	.	-	0	ID=ENLEDKPG_01677;eC_number=1.5.1.20;Name=metF;db_xref=COG:COG0685;gene=metF;inference=ab initio prediction:Prodigal:002006,similar to AA sequence:UniProtKB:P0AEZ1;locus_tag=ENLEDKPG_01677;product=5%2C10-methylenetetrahydrofolate reductase
NZ_CP015367.1	Prodigal:002006	CDS	1867188	1868195	.	-	0	ID=ENLEDKPG_01678;eC_number=2.1.1.163;Name=COQ5_4;gene=COQ5_4;inference=ab initio prediction:Prodigal:002006,protein motif:HAMAP:MF_01813;locus_tag=ENLEDKPG_01678;product=2-methoxy-6-polyprenyl-1%2C4-benzoquinol methylase%2C mitochondrial
NZ_CP015367.1	Prodigal:002006	CDS	1868327	1868923	.	+	0	ID=ENLEDKPG_01679;eC_number=3.1.3.2;Name=gpm2;db_xref=COG:COG0406;gene=gpm2;inference=ab initio prediction:Prodigal:002006,similar to AA sequence:UniProtKB:Q6MWZ7;locus_tag=ENLEDKPG_01679;product=Acid phosphatase
NZ_CP015367.1	Prodigal:002006	CDS	1868920	1869816	.	-	0	ID=ENLEDKPG_01680;inference=ab initio prediction:Prodigal:002006;locus_tag=ENLEDKPG_01680;product=hypothetical protein
NZ_CP015367.1	Prodigal:002006	CDS	1870031	1870969	.	-	0	ID=ENLEDKPG_01681;eC_number=2.7.1.4;Name=mak;db_xref=COG:COG1940;gene=mak;inference=ab initio prediction:Prodigal:002006,similar to AA sequence:UniProtKB:P23917;locus_tag=ENLEDKPG_01681;product=Fructokinase
NZ_CP015367.1	Prodigal:002006	CDS	1870969	1872402	.	-	0	ID=ENLEDKPG_01682;Name=dctA1;gene=dctA1;inference=ab initio prediction:Prodigal:002006,similar to AA sequence:UniProtKB:P31601;locus_tag=ENLEDKPG_01682;product=C4-dicarboxylate transport protein
NZ_CP015367.1	Prodigal:002006	CDS	1872587	1873015	.	+	0	ID=ENLEDKPG_01683;inference=ab initio prediction:Prodigal:002006;locus_tag=ENLEDKPG_01683;product=hypothetical protein
NZ_CP015367.1	Prodigal:002006	CDS	1873202	1874176	.	-	0	ID=ENLEDKPG_01684;inference=ab initio prediction:Prodigal:002006;locus_tag=ENLEDKPG_01684;product=hypothetical protein
NZ_CP015367.1	Prodigal:002006	CDS	1874496	1874906	.	-	0	ID=ENLEDKPG_01685;eC_number=1.8.4.12;Name=msrB;gene=msrB;inference=ab initio prediction:Prodigal:002006,similar to AA sequence:UniProtKB:Q3JRF0;locus_tag=ENLEDKPG_01685;product=Peptide methionine sulfoxide reductase MsrB
NZ_CP015367.1	Prodigal:002006	CDS	1875007	1876134	.	-	0	ID=ENLEDKPG_01686;inference=ab initio prediction:Prodigal:002006;locus_tag=ENLEDKPG_01686;product=hypothetical protein
NZ_CP015367.1	Prodigal:002006	CDS	1876311	1877384	.	+	0	ID=ENLEDKPG_01687;eC_number=3.-.-.-;Name=uvsE;db_xref=COG:COG4294;gene=uvsE;inference=ab initio prediction:Prodigal:002006,similar to AA sequence:UniProtKB:Q9RTE6;locus_tag=ENLEDKPG_01687;product=UV DNA damage endonuclease
NZ_CP015367.1	Prodigal:002006	CDS	1877431	1877988	.	+	0	ID=ENLEDKPG_01688;inference=ab initio prediction:Prodigal:002006;locus_tag=ENLEDKPG_01688;product=hypothetical protein
NZ_CP015367.1	Prodigal:002006	CDS	1878138	1878365	.	+	0	ID=ENLEDKPG_01689;inference=ab initio prediction:Prodigal:002006;locus_tag=ENLEDKPG_01689;product=hypothetical protein
NZ_CP015367.1	Prodigal:002006	CDS	1878370	1879401	.	-	0	ID=ENLEDKPG_01690;inference=ab initio prediction:Prodigal:002006,similar to AA sequence:UniProtKB:P0A8R7;locus_tag=ENLEDKPG_01690;note=UPF0283 membrane protein YcjF;product=hypothetical protein
NZ_CP015367.1	Prodigal:002006	CDS	1879433	1880878	.	-	0	ID=ENLEDKPG_01691;Name=ycjX;db_xref=COG:COG3106;gene=ycjX;inference=ab initio prediction:Prodigal:002006,similar to AA sequence:UniProtKB:P76046;locus_tag=ENLEDKPG_01691;product=putative protein YcjX
NZ_CP015367.1	Prodigal:002006	CDS	1880951	1882087	.	-	0	ID=ENLEDKPG_01692;inference=ab initio prediction:Prodigal:002006;locus_tag=ENLEDKPG_01692;product=hypothetical protein
NZ_CP015367.1	Prodigal:002006	CDS	1882227	1883015	.	-	0	ID=ENLEDKPG_01693;eC_number=3.1.3.15;Name=hisN;db_xref=COG:COG0483;gene=hisN;inference=ab initio prediction:Prodigal:002006,similar to AA sequence:UniProtKB:P95189;locus_tag=ENLEDKPG_01693;product=Histidinol-phosphatase
NZ_CP015367.1	Prodigal:002006	CDS	1883110	1885164	.	-	0	ID=ENLEDKPG_01694;inference=ab initio prediction:Prodigal:002006;locus_tag=ENLEDKPG_01694;product=hypothetical protein
NZ_CP015367.1	Prodigal:002006	CDS	1885279	1886733	.	-	0	ID=ENLEDKPG_01695;eC_number=4.2.1.79;Name=prpD2_1;db_xref=COG:COG2079;gene=prpD2_1;inference=ab initio prediction:Prodigal:002006,similar to AA sequence:UniProtKB:Q8NSL3;locus_tag=ENLEDKPG_01695;product=2-methylcitrate dehydratase 2
NZ_CP015367.1	Prodigal:002006	CDS	1886847	1888139	.	-	0	ID=ENLEDKPG_01696;eC_number=6.3.4.21;Name=pncB;db_xref=COG:COG1488;gene=pncB;inference=ab initio prediction:Prodigal:002006,similar to AA sequence:UniProtKB:Q8UIS9;locus_tag=ENLEDKPG_01696;product=Nicotinate phosphoribosyltransferase
NZ_CP015367.1	Prodigal:002006	CDS	1888262	1888765	.	-	0	ID=ENLEDKPG_01697;eC_number=1.4.3.5;Name=pdxH_1;gene=pdxH_1;inference=ab initio prediction:Prodigal:002006,protein motif:HAMAP:MF_01629;locus_tag=ENLEDKPG_01697;product=Pyridoxine/pyridoxamine 5'-phosphate oxidase
NZ_CP015367.1	Prodigal:002006	CDS	1888893	1889180	.	+	0	ID=ENLEDKPG_01698;inference=ab initio prediction:Prodigal:002006;locus_tag=ENLEDKPG_01698;product=hypothetical protein
NZ_CP015367.1	Prodigal:002006	CDS	1889349	1890497	.	+	0	ID=ENLEDKPG_01699;inference=ab initio prediction:Prodigal:002006,protein motif:HAMAP:MF_02040;locus_tag=ENLEDKPG_01699;product=Iron-sulfur cluster carrier protein
NZ_CP015367.1	Prodigal:002006	CDS	1890502	1891146	.	+	0	ID=ENLEDKPG_01700;eC_number=2.7.7.77;Name=mobA;db_xref=COG:COG0746;gene=mobA;inference=ab initio prediction:Prodigal:002006,similar to AA sequence:UniProtKB:P32173;locus_tag=ENLEDKPG_01700;product=Molybdenum cofactor guanylyltransferase
NZ_CP015367.1	Prodigal:002006	CDS	1891097	1891420	.	-	0	ID=ENLEDKPG_01701;inference=ab initio prediction:Prodigal:002006;locus_tag=ENLEDKPG_01701;product=hypothetical protein
NZ_CP015367.1	Prodigal:002006	CDS	1891398	1891763	.	-	0	ID=ENLEDKPG_01702;inference=ab initio prediction:Prodigal:002006;locus_tag=ENLEDKPG_01702;product=hypothetical protein
NZ_CP015367.1	Prodigal:002006	CDS	1891858	1892316	.	-	0	ID=ENLEDKPG_01703;eC_number=5.2.1.8;inference=ab initio prediction:Prodigal:002006,similar to AA sequence:UniProtKB:P83221;locus_tag=ENLEDKPG_01703;product=Peptidyl-prolyl cis-trans isomerase cyp18
NZ_CP015367.1	Prodigal:002006	CDS	1892394	1892891	.	-	0	ID=ENLEDKPG_01704;inference=ab initio prediction:Prodigal:002006;locus_tag=ENLEDKPG_01704;product=hypothetical protein
NZ_CP015367.1	Prodigal:002006	CDS	1892899	1893447	.	-	0	ID=ENLEDKPG_01705;eC_number=5.2.1.8;Name=ppiB;db_xref=COG:COG0652;gene=ppiB;inference=ab initio prediction:Prodigal:002006,similar to AA sequence:UniProtKB:P23869;locus_tag=ENLEDKPG_01705;product=Peptidyl-prolyl cis-trans isomerase B
NZ_CP015367.1	Prodigal:002006	CDS	1893464	1893967	.	-	0	ID=ENLEDKPG_01706;eC_number=2.7.7.3;Name=coaD;db_xref=COG:COG0669;gene=coaD;inference=ab initio prediction:Prodigal:002006,similar to AA sequence:UniProtKB:Q9I6D1;locus_tag=ENLEDKPG_01706;product=Phosphopantetheine adenylyltransferase
NZ_CP015367.1	Prodigal:002006	CDS	1894029	1896860	.	-	0	ID=ENLEDKPG_01707;eC_number=5.6.2.2;Name=gyrA;db_xref=COG:COG0188;gene=gyrA;inference=ab initio prediction:Prodigal:002006,similar to AA sequence:UniProtKB:P0AES5;locus_tag=ENLEDKPG_01707;product=DNA gyrase subunit A
NZ_CP015367.1	Prodigal:002006	CDS	1896979	1897296	.	-	0	ID=ENLEDKPG_01708;inference=ab initio prediction:Prodigal:002006;locus_tag=ENLEDKPG_01708;product=hypothetical protein
NZ_CP015367.1	Prodigal:002006	CDS	1897516	1898373	.	+	0	ID=ENLEDKPG_01709;inference=ab initio prediction:Prodigal:002006;locus_tag=ENLEDKPG_01709;product=hypothetical protein
NZ_CP015367.1	Prodigal:002006	CDS	1898419	1899285	.	-	0	ID=ENLEDKPG_01710;eC_number=1.1.1.373;Name=yihU;db_xref=COG:COG2084;gene=yihU;inference=ab initio prediction:Prodigal:002006,similar to AA sequence:UniProtKB:P0A9V8;locus_tag=ENLEDKPG_01710;product=3-sulfolactaldehyde reductase
NZ_CP015367.1	Prodigal:002006	CDS	1899396	1900418	.	+	0	ID=ENLEDKPG_01711;eC_number=3.4.11.-;db_xref=COG:COG3191;inference=ab initio prediction:Prodigal:002006,similar to AA sequence:UniProtKB:P9WM23;locus_tag=ENLEDKPG_01711;product=putative aminopeptidase
NZ_CP015367.1	Prodigal:002006	CDS	1900537	1900803	.	+	0	ID=ENLEDKPG_01712;inference=ab initio prediction:Prodigal:002006;locus_tag=ENLEDKPG_01712;product=hypothetical protein
NZ_CP015367.1	Prodigal:002006	CDS	1901145	1903505	.	-	0	ID=ENLEDKPG_01713;db_xref=COG:COG2199;inference=ab initio prediction:Prodigal:002006,similar to AA sequence:UniProtKB:Q9ABX9;locus_tag=ENLEDKPG_01713;product=putative signaling protein
NZ_CP015367.1	Prodigal:002006	CDS	1904359	1904640	.	-	0	ID=ENLEDKPG_01714;inference=ab initio prediction:Prodigal:002006;locus_tag=ENLEDKPG_01714;product=hypothetical protein
NZ_CP015367.1	Prodigal:002006	CDS	1904637	1907027	.	-	0	ID=ENLEDKPG_01715;eC_number=2.7.13.3;Name=rcsC_6;gene=rcsC_6;inference=ab initio prediction:Prodigal:002006,protein motif:HAMAP:MF_00979;locus_tag=ENLEDKPG_01715;product=Sensor histidine kinase RcsC
NZ_CP015367.1	Prodigal:002006	CDS	1907081	1907977	.	-	0	ID=ENLEDKPG_01716;Name=rarD;db_xref=COG:COG2962;gene=rarD;inference=ab initio prediction:Prodigal:002006,similar to AA sequence:UniProtKB:P27844;locus_tag=ENLEDKPG_01716;product=Protein RarD
NZ_CP015367.1	Prodigal:002006	CDS	1908094	1909785	.	-	0	ID=ENLEDKPG_01717;inference=ab initio prediction:Prodigal:002006;locus_tag=ENLEDKPG_01717;product=hypothetical protein
NZ_CP015367.1	Prodigal:002006	CDS	1910030	1910632	.	-	0	ID=ENLEDKPG_01718;eC_number=1.4.3.5;Name=pdxH_2;db_xref=COG:COG0259;gene=pdxH_2;inference=ab initio prediction:Prodigal:002006,similar to AA sequence:UniProtKB:P21159;locus_tag=ENLEDKPG_01718;product=Pyridoxine/pyridoxamine 5'-phosphate oxidase
NZ_CP015367.1	Prodigal:002006	CDS	1910629	1910961	.	-	0	ID=ENLEDKPG_01719;inference=ab initio prediction:Prodigal:002006;locus_tag=ENLEDKPG_01719;product=hypothetical protein
NZ_CP015367.1	Prodigal:002006	CDS	1910955	1911722	.	-	0	ID=ENLEDKPG_01720;eC_number=2.4.1.-;Name=rgtE;db_xref=COG:COG0463;gene=rgtE;inference=ab initio prediction:Prodigal:002006,similar to AA sequence:UniProtKB:Q1MJ95;locus_tag=ENLEDKPG_01720;product=Dodecaprenyl-phosphate galacturonate synthase
NZ_CP015367.1	Prodigal:002006	CDS	1911719	1913452	.	-	0	ID=ENLEDKPG_01721;eC_number=2.4.2.43;Name=arnT;gene=arnT;inference=ab initio prediction:Prodigal:002006,protein motif:HAMAP:MF_01165;locus_tag=ENLEDKPG_01721;product=Undecaprenyl phosphate-alpha-4-amino-4-deoxy-L-arabinose arabinosyl transferase
NZ_CP015367.1	Prodigal:002006	CDS	1913541	1914731	.	-	0	ID=ENLEDKPG_01722;eC_number=4.4.1.13;Name=metC;db_xref=COG:COG0626;gene=metC;inference=ab initio prediction:Prodigal:002006,similar to AA sequence:UniProtKB:P06721;locus_tag=ENLEDKPG_01722;product=Cystathionine beta-lyase MetC
NZ_CP015367.1	Prodigal:002006	CDS	1914839	1915012	.	-	0	ID=ENLEDKPG_01723;inference=ab initio prediction:Prodigal:002006;locus_tag=ENLEDKPG_01723;product=hypothetical protein
NZ_CP015367.1	Prodigal:002006	CDS	1915102	1915371	.	+	0	ID=ENLEDKPG_01724;inference=ab initio prediction:Prodigal:002006;locus_tag=ENLEDKPG_01724;product=hypothetical protein
NZ_CP015367.1	Prodigal:002006	CDS	1915460	1916926	.	-	0	ID=ENLEDKPG_01725;Name=ntrC;db_xref=COG:COG2204;gene=ntrC;inference=ab initio prediction:Prodigal:002006,similar to AA sequence:UniProtKB:P10577;locus_tag=ENLEDKPG_01725;product=DNA-binding transcriptional regulator NtrC
NZ_CP015367.1	Prodigal:002006	CDS	1916975	1918117	.	-	0	ID=ENLEDKPG_01726;eC_number=2.7.13.3;Name=glnL;db_xref=COG:COG3852;gene=glnL;inference=ab initio prediction:Prodigal:002006,similar to AA sequence:UniProtKB:P0AFB5;locus_tag=ENLEDKPG_01726;product=Sensory histidine kinase/phosphatase NtrB
NZ_CP015367.1	Prodigal:002006	CDS	1918114	1919139	.	-	0	ID=ENLEDKPG_01727;eC_number=1.3.1.-;Name=dusB;db_xref=COG:COG0042;gene=dusB;inference=ab initio prediction:Prodigal:002006,similar to AA sequence:UniProtKB:P0ABT5;locus_tag=ENLEDKPG_01727;product=tRNA-dihydrouridine synthase B
NZ_CP015367.1	Prodigal:002006	CDS	1919311	1920642	.	+	0	ID=ENLEDKPG_01728;Name=ispDF;db_xref=COG:COG0245;gene=ispDF;inference=ab initio prediction:Prodigal:002006,similar to AA sequence:UniProtKB:Q9PM68;locus_tag=ENLEDKPG_01728;product=Bifunctional enzyme IspD/IspF
NZ_CP015367.1	Prodigal:002006	CDS	1920787	1921185	.	-	0	ID=ENLEDKPG_01729;inference=ab initio prediction:Prodigal:002006;locus_tag=ENLEDKPG_01729;product=hypothetical protein
NZ_CP015367.1	Prodigal:002006	CDS	1921217	1921963	.	-	0	ID=ENLEDKPG_01730;eC_number=1.1.1.-;Name=linC_1;db_xref=COG:COG1028;gene=linC_1;inference=ab initio prediction:Prodigal:002006,similar to AA sequence:UniProtKB:D4YYG1;locus_tag=ENLEDKPG_01730;product=2%2C5-dichloro-2%2C5-cyclohexadiene-1%2C4-diol dehydrogenase
NZ_CP015367.1	Prodigal:002006	CDS	1922084	1922998	.	-	0	ID=ENLEDKPG_01731;Name=pgrR_3;gene=pgrR_3;inference=ab initio prediction:Prodigal:002006,similar to AA sequence:UniProtKB:P77333;locus_tag=ENLEDKPG_01731;product=HTH-type transcriptional regulator PgrR
NZ_CP015367.1	Prodigal:002006	CDS	1923104	1923502	.	-	0	ID=ENLEDKPG_01732;Name=yecN;db_xref=COG:COG3788;gene=yecN;inference=ab initio prediction:Prodigal:002006,similar to AA sequence:UniProtKB:P64515;locus_tag=ENLEDKPG_01732;product=Inner membrane protein YecN
NZ_CP015367.1	Prodigal:002006	CDS	1923604	1924101	.	+	0	ID=ENLEDKPG_01733;eC_number=3.5.1.42;Name=pncC;db_xref=COG:COG1546;gene=pncC;inference=ab initio prediction:Prodigal:002006,similar to AA sequence:UniProtKB:P0A6G3;locus_tag=ENLEDKPG_01733;product=Nicotinamide-nucleotide amidohydrolase PncC
NZ_CP015367.1	Prodigal:002006	CDS	1924124	1925341	.	+	0	ID=ENLEDKPG_01734;eC_number=1.14.13.232;Name=oxyE;gene=oxyE;inference=ab initio prediction:Prodigal:002006,similar to AA sequence:UniProtKB:Q3S8R0;locus_tag=ENLEDKPG_01734;product=6-methylpretetramide 4-monooxygenase
NZ_CP015367.1	Prodigal:002006	CDS	1925417	1925875	.	-	0	ID=ENLEDKPG_01735;Name=pasT;db_xref=COG:COG2867;gene=pasT;inference=ab initio prediction:Prodigal:002006,similar to AA sequence:UniProtKB:Q8FEY4;locus_tag=ENLEDKPG_01735;product=Persistence and stress-resistance toxin PasT
NZ_CP015367.1	Prodigal:002006	CDS	1925891	1926874	.	-	0	ID=ENLEDKPG_01736;eC_number=2.8.1.8;Name=lipA;db_xref=COG:COG0320;gene=lipA;inference=ab initio prediction:Prodigal:002006,similar to AA sequence:UniProtKB:O32129;locus_tag=ENLEDKPG_01736;product=Lipoyl synthase
NZ_CP015367.1	Prodigal:002006	CDS	1927012	1927743	.	-	0	ID=ENLEDKPG_01737;Name=glpF;db_xref=COG:COG0580;gene=glpF;inference=ab initio prediction:Prodigal:002006,similar to AA sequence:UniProtKB:P18156;locus_tag=ENLEDKPG_01737;product=Glycerol uptake facilitator protein
NZ_CP015367.1	Prodigal:002006	CDS	1928024	1929529	.	-	0	ID=ENLEDKPG_01738;eC_number=2.7.1.30;Name=glpK;db_xref=COG:COG0554;gene=glpK;inference=ab initio prediction:Prodigal:002006,similar to AA sequence:UniProtKB:P9WPK1;locus_tag=ENLEDKPG_01738;product=Glycerol kinase
NZ_CP015367.1	Prodigal:002006	CDS	1929585	1931117	.	-	0	ID=ENLEDKPG_01739;eC_number=1.1.1.402;Name=eryB;db_xref=COG:COG0578;gene=eryB;inference=ab initio prediction:Prodigal:002006,similar to AA sequence:UniProtKB:Q2YIQ2;locus_tag=ENLEDKPG_01739;product=D-erythritol 1-phosphate dehydrogenase
NZ_CP015367.1	Prodigal:002006	CDS	1931202	1932023	.	-	0	ID=ENLEDKPG_01740;Name=glpR;db_xref=COG:COG1349;gene=glpR;inference=ab initio prediction:Prodigal:002006,similar to AA sequence:UniProtKB:P0ACL0;locus_tag=ENLEDKPG_01740;product=Glycerol-3-phosphate regulon repressor
NZ_CP015367.1	Prodigal:002006	CDS	1932293	1932541	.	-	0	ID=ENLEDKPG_01741;inference=ab initio prediction:Prodigal:002006;locus_tag=ENLEDKPG_01741;product=hypothetical protein
NZ_CP015367.1	Prodigal:002006	CDS	1932739	1933239	.	+	0	ID=ENLEDKPG_01742;inference=ab initio prediction:Prodigal:002006;locus_tag=ENLEDKPG_01742;product=hypothetical protein
NZ_CP015367.1	Prodigal:002006	CDS	1933247	1934797	.	+	0	ID=ENLEDKPG_01743;inference=ab initio prediction:Prodigal:002006;locus_tag=ENLEDKPG_01743;product=hypothetical protein
NZ_CP015367.1	Prodigal:002006	CDS	1934797	1935369	.	+	0	ID=ENLEDKPG_01744;inference=ab initio prediction:Prodigal:002006;locus_tag=ENLEDKPG_01744;product=hypothetical protein
NZ_CP015367.1	Prodigal:002006	CDS	1935407	1937080	.	+	0	ID=ENLEDKPG_01745;inference=ab initio prediction:Prodigal:002006;locus_tag=ENLEDKPG_01745;product=hypothetical protein
NZ_CP015367.1	Prodigal:002006	CDS	1937094	1939334	.	+	0	ID=ENLEDKPG_01746;eC_number=2.7.13.3;Name=rcsC_7;gene=rcsC_7;inference=ab initio prediction:Prodigal:002006,protein motif:HAMAP:MF_00979;locus_tag=ENLEDKPG_01746;product=Sensor histidine kinase RcsC
NZ_CP015367.1	Prodigal:002006	CDS	1939331	1940398	.	+	0	ID=ENLEDKPG_01747;eC_number=3.1.1.61;Name=cheB3_1;db_xref=COG:COG2201;gene=cheB3_1;inference=ab initio prediction:Prodigal:002006,similar to AA sequence:UniProtKB:O33558;locus_tag=ENLEDKPG_01747;product=Protein-glutamate methylesterase/protein-glutamine glutaminase of group 3 operon
NZ_CP015367.1	Prodigal:002006	CDS	1940395	1942116	.	+	0	ID=ENLEDKPG_01748;eC_number=2.7.13.3;Name=rcsC_8;gene=rcsC_8;inference=ab initio prediction:Prodigal:002006,protein motif:HAMAP:MF_00979;locus_tag=ENLEDKPG_01748;product=Sensor histidine kinase RcsC
NZ_CP015367.1	Prodigal:002006	CDS	1942109	1943995	.	+	0	ID=ENLEDKPG_01749;eC_number=2.7.13.3;Name=rcsC_9;gene=rcsC_9;inference=ab initio prediction:Prodigal:002006,protein motif:HAMAP:MF_00979;locus_tag=ENLEDKPG_01749;product=Sensor histidine kinase RcsC
NZ_CP015367.1	Prodigal:002006	CDS	1944476	1944886	.	-	0	ID=ENLEDKPG_01750;Name=rplQ;db_xref=COG:COG0203;gene=rplQ;inference=ab initio prediction:Prodigal:002006,similar to AA sequence:UniProtKB:Q6N4V8;locus_tag=ENLEDKPG_01750;product=50S ribosomal protein L17
NZ_CP015367.1	Prodigal:002006	CDS	1945087	1946106	.	-	0	ID=ENLEDKPG_01751;eC_number=2.7.7.6;Name=rpoA;db_xref=COG:COG0202;gene=rpoA;inference=ab initio prediction:Prodigal:002006,similar to AA sequence:UniProtKB:Q925Z2;locus_tag=ENLEDKPG_01751;product=DNA-directed RNA polymerase subunit alpha
NZ_CP015367.1	Prodigal:002006	CDS	1946215	1947087	.	-	0	ID=ENLEDKPG_01752;eC_number=3.1.2.6;Name=gloB_2;gene=gloB_2;inference=ab initio prediction:Prodigal:002006,protein motif:HAMAP:MF_01374;locus_tag=ENLEDKPG_01752;product=Hydroxyacylglutathione hydrolase
NZ_CP015367.1	Prodigal:002006	CDS	1947122	1947511	.	-	0	ID=ENLEDKPG_01753;Name=rpsK;db_xref=COG:COG0100;gene=rpsK;inference=ab initio prediction:Prodigal:002006,similar to AA sequence:UniProtKB:Q6N4V6;locus_tag=ENLEDKPG_01753;product=30S ribosomal protein S11
NZ_CP015367.1	Prodigal:002006	CDS	1947684	1948052	.	-	0	ID=ENLEDKPG_01754;Name=rpsM;db_xref=COG:COG0099;gene=rpsM;inference=ab initio prediction:Prodigal:002006,similar to AA sequence:UniProtKB:Q6N4V5;locus_tag=ENLEDKPG_01754;product=30S ribosomal protein S13
NZ_CP015367.1	Prodigal:002006	CDS	1948305	1948661	.	+	0	ID=ENLEDKPG_01755;inference=ab initio prediction:Prodigal:002006;locus_tag=ENLEDKPG_01755;product=hypothetical protein
NZ_CP015367.1	Prodigal:002006	CDS	1948699	1948929	.	-	0	ID=ENLEDKPG_01756;inference=ab initio prediction:Prodigal:002006;locus_tag=ENLEDKPG_01756;product=hypothetical protein
NZ_CP015367.1	Prodigal:002006	CDS	1949024	1949626	.	-	0	ID=ENLEDKPG_01757;eC_number=2.7.4.3;Name=adk;db_xref=COG:COG0563;gene=adk;inference=ab initio prediction:Prodigal:002006,similar to AA sequence:UniProtKB:Q9KTB7;locus_tag=ENLEDKPG_01757;product=Adenylate kinase
NZ_CP015367.1	Prodigal:002006	CDS	1949797	1951143	.	-	0	ID=ENLEDKPG_01758;Name=secY;db_xref=COG:COG0201;gene=secY;inference=ab initio prediction:Prodigal:002006,similar to AA sequence:UniProtKB:P0AGA2;locus_tag=ENLEDKPG_01758;product=Protein translocase subunit SecY
NZ_CP015367.1	Prodigal:002006	CDS	1951289	1951792	.	-	0	ID=ENLEDKPG_01759;Name=rplO;db_xref=COG:COG0200;gene=rplO;inference=ab initio prediction:Prodigal:002006,similar to AA sequence:UniProtKB:Q6N4V2;locus_tag=ENLEDKPG_01759;product=50S ribosomal protein L15
NZ_CP015367.1	Prodigal:002006	CDS	1951803	1951994	.	-	0	ID=ENLEDKPG_01760;Name=rpmD;db_xref=COG:COG1841;gene=rpmD;inference=ab initio prediction:Prodigal:002006,similar to AA sequence:UniProtKB:Q6N4V1;locus_tag=ENLEDKPG_01760;product=50S ribosomal protein L30
NZ_CP015367.1	Prodigal:002006	CDS	1952007	1952594	.	-	0	ID=ENLEDKPG_01761;Name=rpsE;db_xref=COG:COG0098;gene=rpsE;inference=ab initio prediction:Prodigal:002006,similar to AA sequence:UniProtKB:Q6N4V0;locus_tag=ENLEDKPG_01761;product=30S ribosomal protein S5
NZ_CP015367.1	Prodigal:002006	CDS	1952749	1953111	.	-	0	ID=ENLEDKPG_01762;Name=rplR;db_xref=COG:COG0256;gene=rplR;inference=ab initio prediction:Prodigal:002006,similar to AA sequence:UniProtKB:Q6N4U9;locus_tag=ENLEDKPG_01762;product=50S ribosomal protein L18
NZ_CP015367.1	Prodigal:002006	CDS	1953122	1953655	.	-	0	ID=ENLEDKPG_01763;Name=rplF;db_xref=COG:COG0097;gene=rplF;inference=ab initio prediction:Prodigal:002006,similar to AA sequence:UniProtKB:Q6N4U8;locus_tag=ENLEDKPG_01763;product=50S ribosomal protein L6
NZ_CP015367.1	Prodigal:002006	CDS	1953679	1954074	.	-	0	ID=ENLEDKPG_01764;Name=rpsH;db_xref=COG:COG0096;gene=rpsH;inference=ab initio prediction:Prodigal:002006,similar to AA sequence:UniProtKB:Q6N4U7;locus_tag=ENLEDKPG_01764;product=30S ribosomal protein S8
NZ_CP015367.1	Prodigal:002006	CDS	1954085	1954390	.	-	0	ID=ENLEDKPG_01765;Name=rpsN;db_xref=COG:COG0199;gene=rpsN;inference=ab initio prediction:Prodigal:002006,similar to AA sequence:UniProtKB:Q6N4U6;locus_tag=ENLEDKPG_01765;product=30S ribosomal protein S14
NZ_CP015367.1	Prodigal:002006	CDS	1954431	1954997	.	-	0	ID=ENLEDKPG_01766;Name=rplE;db_xref=COG:COG0094;gene=rplE;inference=ab initio prediction:Prodigal:002006,similar to AA sequence:UniProtKB:Q6N4U5;locus_tag=ENLEDKPG_01766;product=50S ribosomal protein L5
NZ_CP015367.1	Prodigal:002006	CDS	1954990	1955304	.	-	0	ID=ENLEDKPG_01767;Name=rplX;db_xref=COG:COG0198;gene=rplX;inference=ab initio prediction:Prodigal:002006,similar to AA sequence:UniProtKB:P60744;locus_tag=ENLEDKPG_01767;product=50S ribosomal protein L24
NZ_CP015367.1	Prodigal:002006	CDS	1955304	1955672	.	-	0	ID=ENLEDKPG_01768;Name=rplN;db_xref=COG:COG0093;gene=rplN;inference=ab initio prediction:Prodigal:002006,similar to AA sequence:UniProtKB:Q6N4U4;locus_tag=ENLEDKPG_01768;product=50S ribosomal protein L14
NZ_CP015367.1	Prodigal:002006	CDS	1956118	1956495	.	-	0	ID=ENLEDKPG_01769;inference=ab initio prediction:Prodigal:002006;locus_tag=ENLEDKPG_01769;product=hypothetical protein
NZ_CP015367.1	Prodigal:002006	CDS	1956891	1957586	.	-	0	ID=ENLEDKPG_01770;Name=glnP;db_xref=COG:COG0765;gene=glnP;inference=ab initio prediction:Prodigal:002006,similar to AA sequence:UniProtKB:P0AEQ6;locus_tag=ENLEDKPG_01770;product=Glutamine transport system permease protein GlnP
NZ_CP015367.1	Prodigal:002006	CDS	1957583	1958320	.	-	0	ID=ENLEDKPG_01771;Name=gltJ_1;db_xref=COG:COG0765;gene=gltJ_1;inference=ab initio prediction:Prodigal:002006,similar to AA sequence:UniProtKB:P0AER3;locus_tag=ENLEDKPG_01771;product=Glutamate/aspartate import permease protein GltJ
NZ_CP015367.1	Prodigal:002006	CDS	1958340	1959143	.	-	0	ID=ENLEDKPG_01772;Name=glnH_1;db_xref=COG:COG0834;gene=glnH_1;inference=ab initio prediction:Prodigal:002006,similar to AA sequence:UniProtKB:O34563;locus_tag=ENLEDKPG_01772;product=ABC transporter glutamine-binding protein GlnH
NZ_CP015367.1	Prodigal:002006	CDS	1959864	1960235	.	+	0	ID=ENLEDKPG_01773;Name=rpsL;db_xref=COG:COG0048;gene=rpsL;inference=ab initio prediction:Prodigal:002006,similar to AA sequence:UniProtKB:Q6N4T2;locus_tag=ENLEDKPG_01773;product=30S ribosomal protein S12
NZ_CP015367.1	Prodigal:002006	CDS	1960364	1960834	.	+	0	ID=ENLEDKPG_01774;Name=rpsG;db_xref=COG:COG0049;gene=rpsG;inference=ab initio prediction:Prodigal:002006,similar to AA sequence:UniProtKB:Q6N4T3;locus_tag=ENLEDKPG_01774;product=30S ribosomal protein S7
NZ_CP015367.1	Prodigal:002006	CDS	1960865	1962940	.	+	0	ID=ENLEDKPG_01775;Name=fusA;db_xref=COG:COG0480;gene=fusA;inference=ab initio prediction:Prodigal:002006,similar to AA sequence:UniProtKB:P41084;locus_tag=ENLEDKPG_01775;product=Elongation factor G
NZ_CP015367.1	Prodigal:002006	CDS	1962999	1964189	.	+	0	ID=ENLEDKPG_01776;Name=tufA_1;db_xref=COG:COG0050;gene=tufA_1;inference=ab initio prediction:Prodigal:002006,similar to AA sequence:UniProtKB:P09591;locus_tag=ENLEDKPG_01776;product=Elongation factor Tu
NZ_CP015367.1	Prodigal:002006	CDS	1964270	1964578	.	+	0	ID=ENLEDKPG_01777;Name=rpsJ;db_xref=COG:COG0051;gene=rpsJ;inference=ab initio prediction:Prodigal:002006,similar to AA sequence:UniProtKB:Q6N4T6;locus_tag=ENLEDKPG_01777;product=30S ribosomal protein S10
NZ_CP015367.1	Prodigal:002006	CDS	1964630	1965355	.	+	0	ID=ENLEDKPG_01778;Name=rplC;db_xref=COG:COG0087;gene=rplC;inference=ab initio prediction:Prodigal:002006,similar to AA sequence:UniProtKB:P60456;locus_tag=ENLEDKPG_01778;product=50S ribosomal protein L3
NZ_CP015367.1	Prodigal:002006	CDS	1965355	1965975	.	+	0	ID=ENLEDKPG_01779;Name=rplD;db_xref=COG:COG0088;gene=rplD;inference=ab initio prediction:Prodigal:002006,similar to AA sequence:UniProtKB:P61068;locus_tag=ENLEDKPG_01779;product=50S ribosomal protein L4
NZ_CP015367.1	Prodigal:002006	CDS	1965972	1966268	.	+	0	ID=ENLEDKPG_01780;Name=rplW;db_xref=COG:COG0089;gene=rplW;inference=ab initio prediction:Prodigal:002006,similar to AA sequence:UniProtKB:Q6N4T7;locus_tag=ENLEDKPG_01780;product=50S ribosomal protein L23
NZ_CP015367.1	Prodigal:002006	CDS	1966294	1967130	.	+	0	ID=ENLEDKPG_01781;Name=rplB;db_xref=COG:COG0090;gene=rplB;inference=ab initio prediction:Prodigal:002006,similar to AA sequence:UniProtKB:P60403;locus_tag=ENLEDKPG_01781;product=50S ribosomal protein L2
NZ_CP015367.1	Prodigal:002006	CDS	1967136	1967414	.	+	0	ID=ENLEDKPG_01782;Name=rpsS;db_xref=COG:COG0185;gene=rpsS;inference=ab initio prediction:Prodigal:002006,similar to AA sequence:UniProtKB:Q6N4T8;locus_tag=ENLEDKPG_01782;product=30S ribosomal protein S19
NZ_CP015367.1	Prodigal:002006	CDS	1967416	1967802	.	+	0	ID=ENLEDKPG_01783;Name=rplV;db_xref=COG:COG0091;gene=rplV;inference=ab initio prediction:Prodigal:002006,similar to AA sequence:UniProtKB:Q6N4T9;locus_tag=ENLEDKPG_01783;product=50S ribosomal protein L22
NZ_CP015367.1	Prodigal:002006	CDS	1967813	1968559	.	+	0	ID=ENLEDKPG_01784;Name=rpsC;db_xref=COG:COG0092;gene=rpsC;inference=ab initio prediction:Prodigal:002006,similar to AA sequence:UniProtKB:Q6N4U0;locus_tag=ENLEDKPG_01784;product=30S ribosomal protein S3
NZ_CP015367.1	Prodigal:002006	CDS	1968571	1968984	.	+	0	ID=ENLEDKPG_01785;Name=rplP;db_xref=COG:COG0197;gene=rplP;inference=ab initio prediction:Prodigal:002006,similar to AA sequence:UniProtKB:Q6N4U1;locus_tag=ENLEDKPG_01785;product=50S ribosomal protein L16
NZ_CP015367.1	Prodigal:002006	CDS	1968997	1969212	.	+	0	ID=ENLEDKPG_01786;inference=ab initio prediction:Prodigal:002006;locus_tag=ENLEDKPG_01786;product=hypothetical protein
NZ_CP015367.1	Prodigal:002006	CDS	1969235	1969498	.	+	0	ID=ENLEDKPG_01787;Name=rpsQ;db_xref=COG:COG0186;gene=rpsQ;inference=ab initio prediction:Prodigal:002006,similar to AA sequence:UniProtKB:Q6N4U3;locus_tag=ENLEDKPG_01787;product=30S ribosomal protein S17
[truncated: 109,357 more rows]
