# Supplementary material for: Comprehensive Comparative Genomics and Phenotyping of Methylobacterium Species
Source: Front Microbiol. 2021 Oct 6;12:740610. doi: 10.3389/fmicb.2021.740610 (PMC8561711; doi:10.3389/fmicb.2021.740610)
Supplement: Supplementary file 9 [file Data_Sheet_3.ZIP › Mb_longum.gff]

##gff-version 3
##sequence-region contig00001 1 398795
##sequence-region contig00002 1 330595
##sequence-region contig00003 1 299111
##sequence-region contig00004 1 259379
##sequence-region contig00005 1 256511
##sequence-region contig00006 1 249339
##sequence-region contig00007 1 245240
##sequence-region contig00008 1 230660
##sequence-region contig00009 1 179239
##sequence-region contig00010 1 170343
##sequence-region contig00011 1 165797
##sequence-region contig00012 1 138757
##sequence-region contig00013 1 131548
##sequence-region contig00014 1 125242
##sequence-region contig00015 1 124885
##sequence-region contig00016 1 112979
##sequence-region contig00017 1 107551
##sequence-region contig00018 1 105636
##sequence-region contig00019 1 105554
##sequence-region contig00020 1 103409
##sequence-region contig00021 1 102608
##sequence-region contig00022 1 101373
##sequence-region contig00023 1 100083
##sequence-region contig00024 1 69860
##sequence-region contig00025 1 69308
##sequence-region contig00026 1 69003
##sequence-region contig00027 1 68564
##sequence-region contig00028 1 67560
##sequence-region contig00029 1 65873
##sequence-region contig00030 1 65713
##sequence-region contig00031 1 63512
##sequence-region contig00032 1 59511
##sequence-region contig00033 1 59148
##sequence-region contig00034 1 54347
##sequence-region contig00035 1 52650
##sequence-region contig00036 1 52545
##sequence-region contig00037 1 50624
##sequence-region contig00038 1 49996
##sequence-region contig00039 1 49023
##sequence-region contig00040 1 47602
##sequence-region contig00041 1 45684
##sequence-region contig00042 1 44571
##sequence-region contig00043 1 42797
##sequence-region contig00044 1 39245
##sequence-region contig00045 1 39191
##sequence-region contig00046 1 39041
##sequence-region contig00047 1 37879
##sequence-region contig00048 1 37378
##sequence-region contig00049 1 37260
##sequence-region contig00050 1 35923
##sequence-region contig00051 1 35534
##sequence-region contig00052 1 34423
##sequence-region contig00053 1 33781
##sequence-region contig00054 1 33401
##sequence-region contig00055 1 32820
##sequence-region contig00056 1 32241
##sequence-region contig00057 1 30963
##sequence-region contig00058 1 30659
##sequence-region contig00059 1 27237
##sequence-region contig00060 1 26812
##sequence-region contig00061 1 26779
##sequence-region contig00062 1 26703
##sequence-region contig00063 1 26537
##sequence-region contig00064 1 26450
##sequence-region contig00065 1 26360
##sequence-region contig00066 1 26061
##sequence-region contig00067 1 24711
##sequence-region contig00068 1 24056
##sequence-region contig00069 1 23331
##sequence-region contig00070 1 22920
##sequence-region contig00071 1 21158
##sequence-region contig00072 1 20059
##sequence-region contig00073 1 18929
##sequence-region contig00074 1 18890
##sequence-region contig00075 1 18736
##sequence-region contig00076 1 18182
##sequence-region contig00077 1 17191
##sequence-region contig00078 1 16180
##sequence-region contig00079 1 15188
##sequence-region contig00080 1 15008
##sequence-region contig00081 1 14768
##sequence-region contig00082 1 13648
##sequence-region contig00083 1 11543
##sequence-region contig00084 1 9898
##sequence-region contig00085 1 9372
##sequence-region contig00086 1 8979
##sequence-region contig00087 1 8775
##sequence-region contig00088 1 8574
##sequence-region contig00089 1 8426
##sequence-region contig00090 1 8402
##sequence-region contig00091 1 8235
##sequence-region contig00092 1 7612
##sequence-region contig00093 1 7524
##sequence-region contig00094 1 6588
##sequence-region contig00095 1 6464
##sequence-region contig00096 1 6384
##sequence-region contig00097 1 6188
##sequence-region contig00098 1 6018
##sequence-region contig00099 1 5549
##sequence-region contig00100 1 5436
##sequence-region contig00101 1 5366
##sequence-region contig00102 1 4530
##sequence-region contig00103 1 4342
##sequence-region contig00104 1 4113
##sequence-region contig00105 1 4105
##sequence-region contig00106 1 3894
##sequence-region contig00107 1 3605
##sequence-region contig00108 1 3107
##sequence-region contig00109 1 3064
##sequence-region contig00110 1 3023
##sequence-region contig00111 1 2895
##sequence-region contig00112 1 2808
##sequence-region contig00113 1 2780
##sequence-region contig00114 1 2371
##sequence-region contig00115 1 2171
##sequence-region contig00116 1 1900
##sequence-region contig00117 1 1834
##sequence-region contig00118 1 1830
##sequence-region contig00119 1 1785
##sequence-region contig00120 1 1750
##sequence-region contig00121 1 1743
##sequence-region contig00122 1 1720
##sequence-region contig00123 1 1504
##sequence-region contig00124 1 1494
##sequence-region contig00125 1 1422
##sequence-region contig00126 1 1284
##sequence-region contig00127 1 1280
##sequence-region contig00128 1 1275
##sequence-region contig00129 1 1248
##sequence-region contig00130 1 1230
##sequence-region contig00131 1 1221
##sequence-region contig00132 1 1204
##sequence-region contig00133 1 1189
##sequence-region contig00134 1 1182
##sequence-region contig00135 1 1166
##sequence-region contig00136 1 1131
##sequence-region contig00137 1 1121
##sequence-region contig00138 1 1112
##sequence-region contig00139 1 1108
##sequence-region contig00140 1 1102
##sequence-region contig00141 1 1054
##sequence-region contig00142 1 1042
##sequence-region contig00143 1 1036
##sequence-region contig00144 1 1028
##sequence-region contig00145 1 966
##sequence-region contig00146 1 946
##sequence-region contig00147 1 935
##sequence-region contig00148 1 933
##sequence-region contig00149 1 919
##sequence-region contig00150 1 914
##sequence-region contig00151 1 902
##sequence-region contig00152 1 901
##sequence-region contig00153 1 900
##sequence-region contig00154 1 898
##sequence-region contig00155 1 898
##sequence-region contig00156 1 881
##sequence-region contig00157 1 874
##sequence-region contig00158 1 851
##sequence-region contig00159 1 808
##sequence-region contig00160 1 780
##sequence-region contig00161 1 774
##sequence-region contig00162 1 761
##sequence-region contig00163 1 760
##sequence-region contig00164 1 670
##sequence-region contig00165 1 655
##sequence-region contig00166 1 644
##sequence-region contig00167 1 638
##sequence-region contig00168 1 622
##sequence-region contig00169 1 603
##sequence-region contig00170 1 602
##sequence-region contig00171 1 600
##sequence-region contig00172 1 593
##sequence-region contig00173 1 568
##sequence-region contig00174 1 553
##sequence-region contig00175 1 542
##sequence-region contig00176 1 525
##sequence-region contig00177 1 514
##sequence-region contig00178 1 509
##sequence-region contig00179 1 508
##sequence-region contig00180 1 499
##sequence-region contig00181 1 486
##sequence-region contig00182 1 482
##sequence-region contig00183 1 481
##sequence-region contig00184 1 452
##sequence-region contig00185 1 450
##sequence-region contig00186 1 446
##sequence-region contig00187 1 445
##sequence-region contig00188 1 445
##sequence-region contig00189 1 436
##sequence-region contig00190 1 432
##sequence-region contig00191 1 426
##sequence-region contig00192 1 417
##sequence-region contig00193 1 361
##sequence-region contig00194 1 344
##sequence-region contig00195 1 325
##sequence-region contig00196 1 323
##sequence-region contig00197 1 311
##sequence-region contig00198 1 303
##sequence-region contig00199 1 295
##sequence-region contig00200 1 293
##sequence-region contig00201 1 290
##sequence-region contig00202 1 286
##sequence-region contig00203 1 280
##sequence-region contig00204 1 258
##sequence-region contig00205 1 250
##sequence-region contig00206 1 221
##sequence-region contig00207 1 217
##sequence-region contig00208 1 217
##sequence-region contig00209 1 217
##sequence-region contig00210 1 216
##sequence-region contig00211 1 215
##sequence-region contig00212 1 206
##sequence-region contig00213 1 205
contig00001	Prodigal:002006	CDS	580	1947	.	-	0	ID=FOHLNKBM_00001;eC_number=2.3.1.47;Name=bioF_1;gene=bioF_1;inference=ab initio prediction:Prodigal:002006,protein motif:HAMAP:MF_01693;locus_tag=FOHLNKBM_00001;product=8-amino-7-oxononanoate synthase
contig00001	Prodigal:002006	CDS	1944	9401	.	-	0	ID=FOHLNKBM_00002;eC_number=1.1.1.103;Name=tdh_1;gene=tdh_1;inference=ab initio prediction:Prodigal:002006,protein motif:HAMAP:MF_00627;locus_tag=FOHLNKBM_00002;product=L-threonine 3-dehydrogenase
contig00001	Prodigal:002006	CDS	9744	11084	.	-	0	ID=FOHLNKBM_00003;eC_number=1.1.1.22;Name=rkpK;db_xref=COG:COG1004;gene=rkpK;inference=ab initio prediction:Prodigal:002006,similar to AA sequence:UniProtKB:O54068;locus_tag=FOHLNKBM_00003;product=UDP-glucose 6-dehydrogenase
contig00001	Prodigal:002006	CDS	11408	12301	.	+	0	ID=FOHLNKBM_00004;eC_number=2.7.2.8;Name=argB;db_xref=COG:COG0548;gene=argB;inference=ab initio prediction:Prodigal:002006,similar to AA sequence:UniProtKB:Q9HTN2;locus_tag=FOHLNKBM_00004;product=Acetylglutamate kinase
contig00001	Prodigal:002006	CDS	12389	13186	.	+	0	ID=FOHLNKBM_00005;inference=ab initio prediction:Prodigal:002006;locus_tag=FOHLNKBM_00005;product=hypothetical protein
contig00001	Prodigal:002006	CDS	13427	13825	.	+	0	ID=FOHLNKBM_00006;Name=rplS;db_xref=COG:COG0335;gene=rplS;inference=ab initio prediction:Prodigal:002006,similar to AA sequence:UniProtKB:Q6ND68;locus_tag=FOHLNKBM_00006;product=50S ribosomal protein L19
contig00001	Prodigal:002006	CDS	14017	14400	.	-	0	ID=FOHLNKBM_00007;eC_number=1.-.-.-;Name=rutC_1;gene=rutC_1;inference=ab initio prediction:Prodigal:002006,protein motif:HAMAP:MF_00831;locus_tag=FOHLNKBM_00007;product=Putative aminoacrylate peracid reductase RutC
contig00001	Prodigal:002006	CDS	14397	15611	.	-	0	ID=FOHLNKBM_00008;inference=ab initio prediction:Prodigal:002006,similar to AA sequence:ISfinder:TnXax1;locus_tag=FOHLNKBM_00008;product=Tn3 family transposase TnXax1
contig00001	Prodigal:002006	CDS	15783	15908	.	+	0	ID=FOHLNKBM_00009;inference=ab initio prediction:Prodigal:002006;locus_tag=FOHLNKBM_00009;product=hypothetical protein
contig00001	Prodigal:002006	CDS	15981	16124	.	+	0	ID=FOHLNKBM_00010;inference=ab initio prediction:Prodigal:002006;locus_tag=FOHLNKBM_00010;product=hypothetical protein
contig00001	Prodigal:002006	CDS	16180	16833	.	-	0	ID=FOHLNKBM_00011;Name=slmA_1;gene=slmA_1;inference=ab initio prediction:Prodigal:002006,protein motif:HAMAP:MF_01839;locus_tag=FOHLNKBM_00011;product=Nucleoid occlusion factor SlmA
contig00001	Prodigal:002006	CDS	16928	17599	.	+	0	ID=FOHLNKBM_00012;eC_number=2.1.1.-;Name=trmR;gene=trmR;inference=ab initio prediction:Prodigal:002006,protein motif:HAMAP:MF_02217;locus_tag=FOHLNKBM_00012;product=tRNA 5-hydroxyuridine methyltransferase
contig00001	Prodigal:002006	CDS	17666	18268	.	-	0	ID=FOHLNKBM_00013;eC_number=4.2.1.33;Name=leuD1;db_xref=COG:COG0066;gene=leuD1;inference=ab initio prediction:Prodigal:002006,similar to AA sequence:UniProtKB:P04787;locus_tag=FOHLNKBM_00013;product=3-isopropylmalate dehydratase small subunit 1
contig00001	Prodigal:002006	CDS	18337	19068	.	-	0	ID=FOHLNKBM_00014;eC_number=5.3.1.16;Name=priA_1;db_xref=COG:COG0106;gene=priA_1;inference=ab initio prediction:Prodigal:002006,similar to AA sequence:UniProtKB:P16250;locus_tag=FOHLNKBM_00014;product=Phosphoribosyl isomerase A
contig00001	Prodigal:002006	CDS	19078	20127	.	+	0	ID=FOHLNKBM_00015;inference=ab initio prediction:Prodigal:002006;locus_tag=FOHLNKBM_00015;product=hypothetical protein
contig00001	Prodigal:002006	CDS	20124	20324	.	+	0	ID=FOHLNKBM_00016;inference=ab initio prediction:Prodigal:002006;locus_tag=FOHLNKBM_00016;product=hypothetical protein
contig00001	Prodigal:002006	CDS	20348	21130	.	+	0	ID=FOHLNKBM_00017;inference=ab initio prediction:Prodigal:002006;locus_tag=FOHLNKBM_00017;product=hypothetical protein
contig00001	Prodigal:002006	CDS	21164	21784	.	+	0	ID=FOHLNKBM_00018;inference=ab initio prediction:Prodigal:002006;locus_tag=FOHLNKBM_00018;product=hypothetical protein
contig00001	Prodigal:002006	CDS	21866	23029	.	-	0	ID=FOHLNKBM_00019;Name=moaA_1;gene=moaA_1;inference=ab initio prediction:Prodigal:002006,protein motif:HAMAP:MF_01225_B;locus_tag=FOHLNKBM_00019;product=GTP 3'%2C8-cyclase
contig00001	Prodigal:002006	CDS	23647	26313	.	+	0	ID=FOHLNKBM_00020;inference=ab initio prediction:Prodigal:002006;locus_tag=FOHLNKBM_00020;product=hypothetical protein
contig00001	Prodigal:002006	CDS	26333	27208	.	-	0	ID=FOHLNKBM_00021;inference=ab initio prediction:Prodigal:002006;locus_tag=FOHLNKBM_00021;product=hypothetical protein
contig00001	Prodigal:002006	CDS	27241	28083	.	-	0	ID=FOHLNKBM_00022;eC_number=3.5.1.105;Name=chbG;gene=chbG;inference=ab initio prediction:Prodigal:002006,protein motif:HAMAP:MF_01246;locus_tag=FOHLNKBM_00022;product=Chitooligosaccharide deacetylase
contig00001	Prodigal:002006	CDS	28206	29639	.	-	0	ID=FOHLNKBM_00023;eC_number=1.21.98.3;Name=bchE_1;gene=bchE_1;inference=ab initio prediction:Prodigal:002006,similar to AA sequence:UniProtKB:Q7X2C7;locus_tag=FOHLNKBM_00023;product=Anaerobic magnesium-protoporphyrin IX monomethyl ester cyclase
contig00001	Prodigal:002006	CDS	29697	30905	.	-	0	ID=FOHLNKBM_00024;inference=ab initio prediction:Prodigal:002006;locus_tag=FOHLNKBM_00024;product=hypothetical protein
contig00001	Prodigal:002006	CDS	30990	31601	.	-	0	ID=FOHLNKBM_00025;inference=ab initio prediction:Prodigal:002006;locus_tag=FOHLNKBM_00025;product=hypothetical protein
contig00001	Prodigal:002006	CDS	31592	32704	.	-	0	ID=FOHLNKBM_00026;inference=ab initio prediction:Prodigal:002006;locus_tag=FOHLNKBM_00026;product=hypothetical protein
contig00001	Prodigal:002006	CDS	32915	34090	.	+	0	ID=FOHLNKBM_00027;eC_number=2.1.4.2;Name=strB1;db_xref=COG:COG1834;gene=strB1;inference=ab initio prediction:Prodigal:002006,similar to AA sequence:UniProtKB:P08078;locus_tag=FOHLNKBM_00027;product=Inosamine-phosphate amidinotransferase 1
contig00001	Prodigal:002006	CDS	34288	35298	.	-	0	ID=FOHLNKBM_00028;eC_number=3.7.1.17;Name=hsaD;gene=hsaD;inference=ab initio prediction:Prodigal:002006,similar to AA sequence:UniProtKB:P9WNH5;locus_tag=FOHLNKBM_00028;product=4%2C5:9%2C10-diseco-3-hydroxy-5%2C9%2C17-trioxoandrosta-1(10)%2C2-diene-4-oate hydrolase
contig00001	Prodigal:002006	CDS	35469	36263	.	-	0	ID=FOHLNKBM_00029;inference=ab initio prediction:Prodigal:002006;locus_tag=FOHLNKBM_00029;product=hypothetical protein
contig00001	Prodigal:002006	CDS	36910	37401	.	+	0	ID=FOHLNKBM_00030;inference=ab initio prediction:Prodigal:002006;locus_tag=FOHLNKBM_00030;product=hypothetical protein
contig00001	Prodigal:002006	CDS	37412	38266	.	+	0	ID=FOHLNKBM_00031;eC_number=2.5.1.55;Name=kdsA;db_xref=COG:COG2877;gene=kdsA;inference=ab initio prediction:Prodigal:002006,similar to AA sequence:UniProtKB:Q8YHF1;locus_tag=FOHLNKBM_00031;product=2-dehydro-3-deoxyphosphooctonate aldolase
contig00001	Prodigal:002006	CDS	38271	38945	.	-	0	ID=FOHLNKBM_00032;eC_number=2.1.1.163;Name=COQ5_1;gene=COQ5_1;inference=ab initio prediction:Prodigal:002006,protein motif:HAMAP:MF_01813;locus_tag=FOHLNKBM_00032;product=2-methoxy-6-polyprenyl-1%2C4-benzoquinol methylase%2C mitochondrial
contig00001	Prodigal:002006	CDS	39299	39640	.	+	0	ID=FOHLNKBM_00033;inference=ab initio prediction:Prodigal:002006;locus_tag=FOHLNKBM_00033;product=hypothetical protein
contig00001	Prodigal:002006	CDS	40262	40714	.	-	0	ID=FOHLNKBM_00034;eC_number=1.7.1.13;Name=queF;gene=queF;inference=ab initio prediction:Prodigal:002006,protein motif:HAMAP:MF_00818;locus_tag=FOHLNKBM_00034;product=NADPH-dependent 7-cyano-7-deazaguanine reductase
contig00001	Prodigal:002006	CDS	40857	41084	.	+	0	ID=FOHLNKBM_00035;inference=ab initio prediction:Prodigal:002006;locus_tag=FOHLNKBM_00035;product=hypothetical protein
contig00001	Prodigal:002006	CDS	41251	42540	.	+	0	ID=FOHLNKBM_00036;eC_number=4.2.1.11;Name=eno_1;gene=eno_1;inference=ab initio prediction:Prodigal:002006,similar to AA sequence:UniProtKB:P33675;locus_tag=FOHLNKBM_00036;product=Enolase
contig00001	Prodigal:002006	CDS	42829	44064	.	-	0	ID=FOHLNKBM_00037;inference=ab initio prediction:Prodigal:002006;locus_tag=FOHLNKBM_00037;product=hypothetical protein
contig00001	Prodigal:002006	CDS	44169	44456	.	+	0	ID=FOHLNKBM_00038;inference=ab initio prediction:Prodigal:002006;locus_tag=FOHLNKBM_00038;product=hypothetical protein
contig00001	Prodigal:002006	CDS	44595	45683	.	+	0	ID=FOHLNKBM_00039;eC_number=1.1.1.-;Name=acoA;db_xref=COG:COG1071;gene=acoA;inference=ab initio prediction:Prodigal:002006,similar to AA sequence:UniProtKB:O31404;locus_tag=FOHLNKBM_00039;product=Acetoin:2%2C6-dichlorophenolindophenol oxidoreductase subunit alpha
contig00001	Prodigal:002006	CDS	45742	47184	.	+	0	ID=FOHLNKBM_00040;eC_number=2.2.1.7;Name=dxs;gene=dxs;inference=ab initio prediction:Prodigal:002006,protein motif:HAMAP:MF_00315;locus_tag=FOHLNKBM_00040;product=1-deoxy-D-xylulose-5-phosphate synthase
contig00001	Prodigal:002006	CDS	47254	47541	.	+	0	ID=FOHLNKBM_00041;inference=ab initio prediction:Prodigal:002006;locus_tag=FOHLNKBM_00041;product=hypothetical protein
contig00001	Prodigal:002006	CDS	47557	48150	.	+	0	ID=FOHLNKBM_00042;inference=ab initio prediction:Prodigal:002006;locus_tag=FOHLNKBM_00042;product=hypothetical protein
contig00001	Prodigal:002006	CDS	48155	49570	.	+	0	ID=FOHLNKBM_00043;eC_number=2.3.1.12;Name=pdhC;gene=pdhC;inference=ab initio prediction:Prodigal:002006,similar to AA sequence:UniProtKB:P65636;locus_tag=FOHLNKBM_00043;product=Dihydrolipoyllysine-residue acetyltransferase component of pyruvate dehydrogenase complex
contig00001	Prodigal:002006	CDS	49584	51023	.	+	0	ID=FOHLNKBM_00044;eC_number=1.8.1.4;Name=lpd;db_xref=COG:COG1249;gene=lpd;inference=ab initio prediction:Prodigal:002006,similar to AA sequence:UniProtKB:Q8NTE1;locus_tag=FOHLNKBM_00044;product=Dihydrolipoyl dehydrogenase
contig00001	Prodigal:002006	CDS	51069	51293	.	-	0	ID=FOHLNKBM_00045;inference=ab initio prediction:Prodigal:002006;locus_tag=FOHLNKBM_00045;product=hypothetical protein
contig00001	Prodigal:002006	CDS	51518	52501	.	+	0	ID=FOHLNKBM_00046;eC_number=4.3.1.16;Name=thadh;gene=thadh;inference=ab initio prediction:Prodigal:002006,similar to AA sequence:UniProtKB:A4F2N8;locus_tag=FOHLNKBM_00046;product=L-threo-3-hydroxyaspartate ammonia-lyase
contig00001	Prodigal:002006	CDS	52624	53001	.	+	0	ID=FOHLNKBM_00047;Name=iscA;db_xref=COG:COG0316;gene=iscA;inference=ab initio prediction:Prodigal:002006,similar to AA sequence:UniProtKB:P0AAC8;locus_tag=FOHLNKBM_00047;product=Iron-binding protein IscA
contig00001	Prodigal:002006	CDS	53026	54084	.	-	0	ID=FOHLNKBM_00048;eC_number=2.7.7.65;Name=vdcA;gene=vdcA;inference=ab initio prediction:Prodigal:002006,similar to AA sequence:UniProtKB:Q9KKZ4;locus_tag=FOHLNKBM_00048;product=Diguanylate cyclase VdcA
contig00001	Prodigal:002006	CDS	54188	55693	.	-	0	ID=FOHLNKBM_00049;eC_number=3.6.4.13;Name=rhlE_1;gene=rhlE_1;inference=ab initio prediction:Prodigal:002006,protein motif:HAMAP:MF_00968;locus_tag=FOHLNKBM_00049;product=ATP-dependent RNA helicase RhlE
contig00001	Prodigal:002006	CDS	55882	56280	.	-	0	ID=FOHLNKBM_00050;inference=ab initio prediction:Prodigal:002006;locus_tag=FOHLNKBM_00050;product=hypothetical protein
contig00001	Prodigal:002006	CDS	56699	57565	.	+	0	ID=FOHLNKBM_00051;inference=ab initio prediction:Prodigal:002006;locus_tag=FOHLNKBM_00051;product=hypothetical protein
contig00001	Prodigal:002006	CDS	57755	58246	.	+	0	ID=FOHLNKBM_00052;inference=ab initio prediction:Prodigal:002006;locus_tag=FOHLNKBM_00052;product=hypothetical protein
contig00001	Prodigal:002006	CDS	58344	60404	.	-	0	ID=FOHLNKBM_00053;eC_number=5.6.2.2;Name=parE;db_xref=COG:COG0187;gene=parE;inference=ab initio prediction:Prodigal:002006,similar to AA sequence:UniProtKB:P0A2I5;locus_tag=FOHLNKBM_00053;product=DNA topoisomerase 4 subunit B
contig00001	Prodigal:002006	CDS	60778	60966	.	+	0	ID=FOHLNKBM_00054;inference=ab initio prediction:Prodigal:002006;locus_tag=FOHLNKBM_00054;product=hypothetical protein
contig00001	Prodigal:002006	CDS	60985	63564	.	-	0	ID=FOHLNKBM_00055;inference=ab initio prediction:Prodigal:002006;locus_tag=FOHLNKBM_00055;product=hypothetical protein
contig00001	Prodigal:002006	CDS	63564	64250	.	-	0	ID=FOHLNKBM_00056;db_xref=COG:COG1136;inference=ab initio prediction:Prodigal:002006,similar to AA sequence:UniProtKB:P9WQK1;locus_tag=FOHLNKBM_00056;product=putative ABC transporter ATP-binding protein
contig00001	Prodigal:002006	CDS	64287	65093	.	+	0	ID=FOHLNKBM_00057;inference=ab initio prediction:Prodigal:002006;locus_tag=FOHLNKBM_00057;product=hypothetical protein
contig00001	Prodigal:002006	CDS	65093	65632	.	+	0	ID=FOHLNKBM_00058;eC_number=3.1.4.58;Name=thpR;gene=thpR;inference=ab initio prediction:Prodigal:002006,protein motif:HAMAP:MF_01940;locus_tag=FOHLNKBM_00058;product=RNA 2'%2C3'-cyclic phosphodiesterase
contig00001	Prodigal:002006	CDS	65989	67716	.	+	0	ID=FOHLNKBM_00059;eC_number=2.4.2.43;Name=arnT;gene=arnT;inference=ab initio prediction:Prodigal:002006,protein motif:HAMAP:MF_01165;locus_tag=FOHLNKBM_00059;product=Undecaprenyl phosphate-alpha-4-amino-4-deoxy-L-arabinose arabinosyl transferase
contig00001	Prodigal:002006	CDS	67722	68480	.	+	0	ID=FOHLNKBM_00060;eC_number=2.4.1.-;Name=rgtE;db_xref=COG:COG0463;gene=rgtE;inference=ab initio prediction:Prodigal:002006,similar to AA sequence:UniProtKB:Q1MJ95;locus_tag=FOHLNKBM_00060;product=Dodecaprenyl-phosphate galacturonate synthase
contig00001	Prodigal:002006	CDS	68474	68806	.	+	0	ID=FOHLNKBM_00061;inference=ab initio prediction:Prodigal:002006;locus_tag=FOHLNKBM_00061;product=hypothetical protein
contig00001	Prodigal:002006	CDS	68803	69405	.	+	0	ID=FOHLNKBM_00062;eC_number=1.4.3.5;Name=pdxH_1;db_xref=COG:COG0259;gene=pdxH_1;inference=ab initio prediction:Prodigal:002006,similar to AA sequence:UniProtKB:P21159;locus_tag=FOHLNKBM_00062;product=Pyridoxine/pyridoxamine 5'-phosphate oxidase
contig00001	Prodigal:002006	CDS	69632	71323	.	+	0	ID=FOHLNKBM_00063;inference=ab initio prediction:Prodigal:002006;locus_tag=FOHLNKBM_00063;product=hypothetical protein
contig00001	Prodigal:002006	CDS	71440	72336	.	+	0	ID=FOHLNKBM_00064;Name=rarD;db_xref=COG:COG2962;gene=rarD;inference=ab initio prediction:Prodigal:002006,similar to AA sequence:UniProtKB:P27844;locus_tag=FOHLNKBM_00064;product=Protein RarD
contig00001	Prodigal:002006	CDS	72389	74779	.	+	0	ID=FOHLNKBM_00065;eC_number=2.7.13.3;Name=rcsC_1;gene=rcsC_1;inference=ab initio prediction:Prodigal:002006,protein motif:HAMAP:MF_00979;locus_tag=FOHLNKBM_00065;product=Sensor histidine kinase RcsC
contig00001	Prodigal:002006	CDS	74776	75057	.	+	0	ID=FOHLNKBM_00066;inference=ab initio prediction:Prodigal:002006;locus_tag=FOHLNKBM_00066;product=hypothetical protein
contig00001	Prodigal:002006	CDS	75147	75413	.	-	0	ID=FOHLNKBM_00067;inference=ab initio prediction:Prodigal:002006;locus_tag=FOHLNKBM_00067;product=hypothetical protein
contig00001	Prodigal:002006	CDS	75520	76542	.	-	0	ID=FOHLNKBM_00068;eC_number=3.4.11.-;db_xref=COG:COG3191;inference=ab initio prediction:Prodigal:002006,similar to AA sequence:UniProtKB:P9WM23;locus_tag=FOHLNKBM_00068;product=putative aminopeptidase
contig00001	Prodigal:002006	CDS	76651	77517	.	+	0	ID=FOHLNKBM_00069;eC_number=1.1.1.373;Name=yihU;db_xref=COG:COG2084;gene=yihU;inference=ab initio prediction:Prodigal:002006,similar to AA sequence:UniProtKB:P0A9V8;locus_tag=FOHLNKBM_00069;product=3-sulfolactaldehyde reductase
contig00001	Prodigal:002006	CDS	77554	78417	.	-	0	ID=FOHLNKBM_00070;inference=ab initio prediction:Prodigal:002006;locus_tag=FOHLNKBM_00070;product=hypothetical protein
contig00001	Prodigal:002006	CDS	78636	78968	.	+	0	ID=FOHLNKBM_00071;inference=ab initio prediction:Prodigal:002006;locus_tag=FOHLNKBM_00071;product=hypothetical protein
contig00001	Prodigal:002006	CDS	79084	81879	.	+	0	ID=FOHLNKBM_00072;eC_number=5.6.2.2;Name=gyrA;db_xref=COG:COG0188;gene=gyrA;inference=ab initio prediction:Prodigal:002006,similar to AA sequence:UniProtKB:P0AES5;locus_tag=FOHLNKBM_00072;product=DNA gyrase subunit A
contig00001	Prodigal:002006	CDS	82087	83478	.	-	0	ID=FOHLNKBM_00073;eC_number=2.1.1.176;Name=rsmB_1;db_xref=COG:COG0144;gene=rsmB_1;inference=ab initio prediction:Prodigal:002006,similar to AA sequence:UniProtKB:P36929;locus_tag=FOHLNKBM_00073;product=Ribosomal RNA small subunit methyltransferase B
contig00001	Prodigal:002006	CDS	83535	83756	.	+	0	ID=FOHLNKBM_00074;inference=ab initio prediction:Prodigal:002006;locus_tag=FOHLNKBM_00074;product=hypothetical protein
contig00001	Prodigal:002006	CDS	83961	84971	.	-	0	ID=FOHLNKBM_00075;Name=kdgT_1;gene=kdgT_1;inference=ab initio prediction:Prodigal:002006,similar to AA sequence:UniProtKB:P0A712;locus_tag=FOHLNKBM_00075;product=2-keto-3-deoxygluconate permease
contig00001	Prodigal:002006	CDS	85172	85477	.	+	0	ID=FOHLNKBM_00076;inference=ab initio prediction:Prodigal:002006;locus_tag=FOHLNKBM_00076;product=hypothetical protein
contig00001	Prodigal:002006	CDS	85485	85994	.	-	0	ID=FOHLNKBM_00077;inference=ab initio prediction:Prodigal:002006;locus_tag=FOHLNKBM_00077;product=hypothetical protein
contig00001	Prodigal:002006	CDS	86177	86815	.	-	0	ID=FOHLNKBM_00078;eC_number=1.13.11.79;db_xref=COG:COG0778;inference=ab initio prediction:Prodigal:002006,similar to AA sequence:UniProtKB:Q2RNG5;locus_tag=FOHLNKBM_00078;product=5%2C6-dimethylbenzimidazole synthase
contig00001	Prodigal:002006	CDS	87193	87567	.	+	0	ID=FOHLNKBM_00079;inference=ab initio prediction:Prodigal:002006;locus_tag=FOHLNKBM_00079;product=hypothetical protein
contig00001	Prodigal:002006	CDS	87581	88474	.	-	0	ID=FOHLNKBM_00080;eC_number=4.3.3.7;Name=dapA_1;db_xref=COG:COG0329;gene=dapA_1;inference=ab initio prediction:Prodigal:002006,similar to AA sequence:UniProtKB:Q9JZR4;locus_tag=FOHLNKBM_00080;product=4-hydroxy-tetrahydrodipicolinate synthase
contig00001	Prodigal:002006	CDS	88572	89342	.	-	0	ID=FOHLNKBM_00081;Name=ybhL;db_xref=COG:COG0670;gene=ybhL;inference=ab initio prediction:Prodigal:002006,similar to AA sequence:UniProtKB:P0AAC4;locus_tag=FOHLNKBM_00081;product=Inner membrane protein YbhL
contig00001	Prodigal:002006	CDS	89957	92641	.	-	0	ID=FOHLNKBM_00082;eC_number=5.6.2.1;Name=topA;db_xref=COG:COG0550;gene=topA;inference=ab initio prediction:Prodigal:002006,similar to AA sequence:UniProtKB:P9WG49;locus_tag=FOHLNKBM_00082;product=DNA topoisomerase 1
contig00001	Prodigal:002006	CDS	93039	93971	.	-	0	ID=FOHLNKBM_00083;eC_number=1.8.5.-;Name=msrP_1;gene=msrP_1;inference=ab initio prediction:Prodigal:002006,protein motif:HAMAP:MF_01206;locus_tag=FOHLNKBM_00083;product=Protein-methionine-sulfoxide reductase catalytic subunit MsrP
contig00001	Prodigal:002006	CDS	93968	94831	.	-	0	ID=FOHLNKBM_00084;inference=ab initio prediction:Prodigal:002006;locus_tag=FOHLNKBM_00084;product=hypothetical protein
contig00001	Prodigal:002006	CDS	94995	95942	.	+	0	ID=FOHLNKBM_00085;eC_number=2.1.3.2;Name=pyrB;gene=pyrB;inference=ab initio prediction:Prodigal:002006,similar to AA sequence:UniProtKB:P56585;locus_tag=FOHLNKBM_00085;product=Aspartate carbamoyltransferase
contig00001	Prodigal:002006	CDS	96067	96390	.	+	0	ID=FOHLNKBM_00086;eC_number=3.6.1.31;Name=hisE;db_xref=COG:COG0140;gene=hisE;inference=ab initio prediction:Prodigal:002006,similar to AA sequence:UniProtKB:Q7P0E6;locus_tag=FOHLNKBM_00086;product=Phosphoribosyl-ATP pyrophosphatase
contig00001	Prodigal:002006	CDS	96387	97376	.	+	0	ID=FOHLNKBM_00087;eC_number=2.7.1.33;Name=coaA;gene=coaA;inference=ab initio prediction:Prodigal:002006,similar to AA sequence:UniProtKB:B5XYG3;locus_tag=FOHLNKBM_00087;product=Pantothenate kinase
contig00001	Prodigal:002006	CDS	97613	98116	.	+	0	ID=FOHLNKBM_00088;eC_number=2.7.7.3;Name=coaD;db_xref=COG:COG0669;gene=coaD;inference=ab initio prediction:Prodigal:002006,similar to AA sequence:UniProtKB:Q9I6D1;locus_tag=FOHLNKBM_00088;product=Phosphopantetheine adenylyltransferase
contig00001	Prodigal:002006	CDS	98137	98685	.	+	0	ID=FOHLNKBM_00089;eC_number=5.2.1.8;Name=ppiB;db_xref=COG:COG0652;gene=ppiB;inference=ab initio prediction:Prodigal:002006,similar to AA sequence:UniProtKB:P23869;locus_tag=FOHLNKBM_00089;product=Peptidyl-prolyl cis-trans isomerase B
contig00001	Prodigal:002006	CDS	98693	99190	.	+	0	ID=FOHLNKBM_00090;inference=ab initio prediction:Prodigal:002006;locus_tag=FOHLNKBM_00090;product=hypothetical protein
contig00001	Prodigal:002006	CDS	99275	99733	.	+	0	ID=FOHLNKBM_00091;eC_number=5.2.1.8;inference=ab initio prediction:Prodigal:002006,similar to AA sequence:UniProtKB:P83221;locus_tag=FOHLNKBM_00091;product=Peptidyl-prolyl cis-trans isomerase cyp18
contig00001	Prodigal:002006	CDS	99853	100494	.	-	0	ID=FOHLNKBM_00092;eC_number=2.7.7.77;Name=mobA;db_xref=COG:COG0746;gene=mobA;inference=ab initio prediction:Prodigal:002006,similar to AA sequence:UniProtKB:P32173;locus_tag=FOHLNKBM_00092;product=Molybdenum cofactor guanylyltransferase
contig00001	Prodigal:002006	CDS	100499	101686	.	-	0	ID=FOHLNKBM_00093;inference=ab initio prediction:Prodigal:002006,protein motif:HAMAP:MF_02040;locus_tag=FOHLNKBM_00093;product=Iron-sulfur cluster carrier protein
contig00001	Prodigal:002006	CDS	101877	102161	.	-	0	ID=FOHLNKBM_00094;inference=ab initio prediction:Prodigal:002006;locus_tag=FOHLNKBM_00094;product=hypothetical protein
contig00001	Prodigal:002006	CDS	102290	102793	.	+	0	ID=FOHLNKBM_00095;eC_number=1.4.3.5;Name=pdxH_2;gene=pdxH_2;inference=ab initio prediction:Prodigal:002006,protein motif:HAMAP:MF_01629;locus_tag=FOHLNKBM_00095;product=Pyridoxine/pyridoxamine 5'-phosphate oxidase
contig00001	Prodigal:002006	CDS	102919	104211	.	+	0	ID=FOHLNKBM_00096;eC_number=6.3.4.21;Name=pncB;db_xref=COG:COG1488;gene=pncB;inference=ab initio prediction:Prodigal:002006,similar to AA sequence:UniProtKB:Q8UIS9;locus_tag=FOHLNKBM_00096;product=Nicotinate phosphoribosyltransferase
contig00001	Prodigal:002006	CDS	104323	105777	.	+	0	ID=FOHLNKBM_00097;inference=ab initio prediction:Prodigal:002006;locus_tag=FOHLNKBM_00097;product=hypothetical protein
contig00001	Prodigal:002006	CDS	105892	107937	.	+	0	ID=FOHLNKBM_00098;inference=ab initio prediction:Prodigal:002006;locus_tag=FOHLNKBM_00098;product=hypothetical protein
contig00001	Prodigal:002006	CDS	108031	108819	.	+	0	ID=FOHLNKBM_00099;eC_number=3.1.3.15;Name=hisN;db_xref=COG:COG0483;gene=hisN;inference=ab initio prediction:Prodigal:002006,similar to AA sequence:UniProtKB:P95189;locus_tag=FOHLNKBM_00099;product=Histidinol-phosphatase
contig00001	Prodigal:002006	CDS	108896	110056	.	+	0	ID=FOHLNKBM_00100;inference=ab initio prediction:Prodigal:002006;locus_tag=FOHLNKBM_00100;product=hypothetical protein
contig00001	Prodigal:002006	CDS	110129	111574	.	+	0	ID=FOHLNKBM_00101;Name=ycjX;db_xref=COG:COG3106;gene=ycjX;inference=ab initio prediction:Prodigal:002006,similar to AA sequence:UniProtKB:P76046;locus_tag=FOHLNKBM_00101;product=putative protein YcjX
contig00001	Prodigal:002006	CDS	111606	112634	.	+	0	ID=FOHLNKBM_00102;inference=ab initio prediction:Prodigal:002006,similar to AA sequence:UniProtKB:P0A8R7;locus_tag=FOHLNKBM_00102;note=UPF0283 membrane protein YcjF;product=hypothetical protein
contig00001	Prodigal:002006	CDS	112653	112880	.	-	0	ID=FOHLNKBM_00103;inference=ab initio prediction:Prodigal:002006;locus_tag=FOHLNKBM_00103;product=hypothetical protein
contig00001	Prodigal:002006	CDS	113041	113592	.	-	0	ID=FOHLNKBM_00104;inference=ab initio prediction:Prodigal:002006;locus_tag=FOHLNKBM_00104;product=hypothetical protein
contig00001	Prodigal:002006	CDS	113639	114736	.	-	0	ID=FOHLNKBM_00105;eC_number=3.-.-.-;Name=uvsE;gene=uvsE;inference=ab initio prediction:Prodigal:002006,protein motif:HAMAP:MF_00606;locus_tag=FOHLNKBM_00105;product=UV DNA damage endonuclease
contig00001	Prodigal:002006	CDS	114830	116014	.	+	0	ID=FOHLNKBM_00106;inference=ab initio prediction:Prodigal:002006;locus_tag=FOHLNKBM_00106;product=hypothetical protein
contig00001	Prodigal:002006	CDS	116123	116533	.	+	0	ID=FOHLNKBM_00107;eC_number=1.8.4.12;Name=msrB;db_xref=COG:COG0229;gene=msrB;inference=ab initio prediction:Prodigal:002006,similar to AA sequence:UniProtKB:P0A746;locus_tag=FOHLNKBM_00107;product=Peptide methionine sulfoxide reductase MsrB
contig00001	Prodigal:002006	CDS	116852	117838	.	+	0	ID=FOHLNKBM_00108;inference=ab initio prediction:Prodigal:002006;locus_tag=FOHLNKBM_00108;product=hypothetical protein
contig00001	Prodigal:002006	CDS	117957	118385	.	-	0	ID=FOHLNKBM_00109;inference=ab initio prediction:Prodigal:002006;locus_tag=FOHLNKBM_00109;product=hypothetical protein
contig00001	Prodigal:002006	CDS	118620	119993	.	+	0	ID=FOHLNKBM_00110;Name=dctA1;gene=dctA1;inference=ab initio prediction:Prodigal:002006,similar to AA sequence:UniProtKB:P31601;locus_tag=FOHLNKBM_00110;product=C4-dicarboxylate transport protein
contig00001	Prodigal:002006	CDS	119993	120919	.	+	0	ID=FOHLNKBM_00111;eC_number=2.7.1.4;Name=mak;db_xref=COG:COG1940;gene=mak;inference=ab initio prediction:Prodigal:002006,similar to AA sequence:UniProtKB:P23917;locus_tag=FOHLNKBM_00111;product=Fructokinase
contig00001	Prodigal:002006	CDS	121052	121948	.	+	0	ID=FOHLNKBM_00112;inference=ab initio prediction:Prodigal:002006;locus_tag=FOHLNKBM_00112;product=hypothetical protein
contig00001	Prodigal:002006	CDS	122175	123230	.	+	0	ID=FOHLNKBM_00113;eC_number=2.1.1.163;Name=COQ5_2;gene=COQ5_2;inference=ab initio prediction:Prodigal:002006,protein motif:HAMAP:MF_01813;locus_tag=FOHLNKBM_00113;product=2-methoxy-6-polyprenyl-1%2C4-benzoquinol methylase%2C mitochondrial
contig00001	Prodigal:002006	CDS	123288	124208	.	+	0	ID=FOHLNKBM_00114;eC_number=1.5.1.20;Name=metF;db_xref=COG:COG0685;gene=metF;inference=ab initio prediction:Prodigal:002006,similar to AA sequence:UniProtKB:P0AEZ1;locus_tag=FOHLNKBM_00114;product=5%2C10-methylenetetrahydrofolate reductase
contig00001	Prodigal:002006	CDS	124445	128197	.	+	0	ID=FOHLNKBM_00115;eC_number=2.1.1.13;Name=metH;db_xref=COG:COG0646;gene=metH;inference=ab initio prediction:Prodigal:002006,similar to AA sequence:UniProtKB:P13009;locus_tag=FOHLNKBM_00115;product=Methionine synthase
contig00001	Prodigal:002006	CDS	128332	129336	.	-	0	ID=FOHLNKBM_00116;eC_number=3.1.1.17;Name=gnl_1;gene=gnl_1;inference=ab initio prediction:Prodigal:002006,similar to AA sequence:UniProtKB:Q01578;locus_tag=FOHLNKBM_00116;product=Gluconolactonase
contig00001	Prodigal:002006	CDS	129388	131118	.	-	0	ID=FOHLNKBM_00117;eC_number=4.2.1.162;inference=ab initio prediction:Prodigal:002006,similar to AA sequence:UniProtKB:P0DOV7;locus_tag=FOHLNKBM_00117;product=6-deoxy-6-sulfo-D-gluconate dehydratase
contig00001	Prodigal:002006	CDS	131185	131904	.	-	0	ID=FOHLNKBM_00118;inference=ab initio prediction:Prodigal:002006;locus_tag=FOHLNKBM_00118;product=hypothetical protein
contig00001	Prodigal:002006	CDS	132095	132805	.	+	0	ID=FOHLNKBM_00119;Name=rspR_1;db_xref=COG:COG1802;gene=rspR_1;inference=ab initio prediction:Prodigal:002006,similar to AA sequence:UniProtKB:P0ACM2;locus_tag=FOHLNKBM_00119;product=HTH-type transcriptional repressor RspR
contig00001	Prodigal:002006	CDS	132936	134606	.	+	0	ID=FOHLNKBM_00120;eC_number=2.2.1.6;Name=ilvG_1;gene=ilvG_1;inference=ab initio prediction:Prodigal:002006,similar to AA sequence:UniProtKB:P0DP90;locus_tag=FOHLNKBM_00120;product=Acetolactate synthase isozyme 2 large subunit
contig00001	Prodigal:002006	CDS	134660	136237	.	+	0	ID=FOHLNKBM_00121;eC_number=1.2.1.26;Name=LhpG;gene=LhpG;inference=ab initio prediction:Prodigal:002006,similar to AA sequence:UniProtKB:Q08IB7;locus_tag=FOHLNKBM_00121;product=Alpha-ketoglutaric semialdehyde dehydrogenase 3
contig00001	Aragorn:001002	tRNA	136334	136408	.	+	.	ID=FOHLNKBM_00122;inference=COORDINATES:profile:Aragorn:001002;locus_tag=FOHLNKBM_00122;product=tRNA-Gln(ttg)
contig00001	Prodigal:002006	CDS	136852	138075	.	+	0	ID=FOHLNKBM_00123;eC_number=1.14.13.10;Name=dhpH;gene=dhpH;inference=ab initio prediction:Prodigal:002006,similar to AA sequence:UniProtKB:Q93NG3;locus_tag=FOHLNKBM_00123;product=2%2C6-dihydroxypyridine 3-monooxygenase
contig00001	Prodigal:002006	CDS	138221	138655	.	-	0	ID=FOHLNKBM_00124;inference=ab initio prediction:Prodigal:002006;locus_tag=FOHLNKBM_00124;product=hypothetical protein
contig00001	Prodigal:002006	CDS	138774	139499	.	-	0	ID=FOHLNKBM_00125;inference=ab initio prediction:Prodigal:002006;locus_tag=FOHLNKBM_00125;product=hypothetical protein
contig00001	Prodigal:002006	CDS	139562	140434	.	+	0	ID=FOHLNKBM_00126;inference=ab initio prediction:Prodigal:002006;locus_tag=FOHLNKBM_00126;product=hypothetical protein
contig00001	Prodigal:002006	CDS	140424	140951	.	+	0	ID=FOHLNKBM_00127;eC_number=1.17.5.2;Name=cdhC;gene=cdhC;inference=ab initio prediction:Prodigal:002006,similar to AA sequence:UniProtKB:D7REY5;locus_tag=FOHLNKBM_00127;product=Caffeine dehydrogenase subunit gamma
contig00001	Prodigal:002006	CDS	140948	143332	.	+	0	ID=FOHLNKBM_00128;eC_number=1.17.5.2;Name=cdhA;gene=cdhA;inference=ab initio prediction:Prodigal:002006,similar to AA sequence:UniProtKB:D7REY3;locus_tag=FOHLNKBM_00128;product=Caffeine dehydrogenase subunit alpha
contig00001	Prodigal:002006	CDS	143580	144815	.	+	0	ID=FOHLNKBM_00129;Name=braC_1;db_xref=COG:COG0683;gene=braC_1;inference=ab initio prediction:Prodigal:002006,similar to AA sequence:UniProtKB:P21175;locus_tag=FOHLNKBM_00129;product=Leucine-%2C isoleucine-%2C valine-%2C threonine-%2C and alanine-binding protein
contig00001	Prodigal:002006	CDS	144853	145752	.	+	0	ID=FOHLNKBM_00130;Name=livH_1;db_xref=COG:COG0559;gene=livH_1;inference=ab initio prediction:Prodigal:002006,similar to AA sequence:UniProtKB:P0AEX7;locus_tag=FOHLNKBM_00130;product=High-affinity branched-chain amino acid transport system permease protein LivH
contig00001	Prodigal:002006	CDS	145749	146789	.	+	0	ID=FOHLNKBM_00131;inference=ab initio prediction:Prodigal:002006;locus_tag=FOHLNKBM_00131;product=hypothetical protein
contig00001	Prodigal:002006	CDS	146783	147589	.	+	0	ID=FOHLNKBM_00132;eC_number=3.6.3.-;Name=lptB_1;db_xref=COG:COG1137;gene=lptB_1;inference=ab initio prediction:Prodigal:002006,similar to AA sequence:UniProtKB:P45073;locus_tag=FOHLNKBM_00132;product=Lipopolysaccharide export system ATP-binding protein LptB
contig00001	Prodigal:002006	CDS	147586	148323	.	+	0	ID=FOHLNKBM_00133;Name=livF_1;db_xref=COG:COG0410;gene=livF_1;inference=ab initio prediction:Prodigal:002006,similar to AA sequence:UniProtKB:P22731;locus_tag=FOHLNKBM_00133;product=High-affinity branched-chain amino acid transport ATP-binding protein LivF
contig00001	Prodigal:002006	CDS	148373	148849	.	+	0	ID=FOHLNKBM_00134;inference=ab initio prediction:Prodigal:002006;locus_tag=FOHLNKBM_00134;product=hypothetical protein
contig00001	Prodigal:002006	CDS	149151	150065	.	+	0	ID=FOHLNKBM_00135;inference=ab initio prediction:Prodigal:002006;locus_tag=FOHLNKBM_00135;product=hypothetical protein
contig00001	Prodigal:002006	CDS	150693	150884	.	-	0	ID=FOHLNKBM_00136;inference=ab initio prediction:Prodigal:002006;locus_tag=FOHLNKBM_00136;product=hypothetical protein
contig00001	Prodigal:002006	CDS	151019	151267	.	-	0	ID=FOHLNKBM_00137;inference=ab initio prediction:Prodigal:002006;locus_tag=FOHLNKBM_00137;product=hypothetical protein
contig00001	Prodigal:002006	CDS	151835	152044	.	-	0	ID=FOHLNKBM_00138;inference=ab initio prediction:Prodigal:002006;locus_tag=FOHLNKBM_00138;product=hypothetical protein
contig00001	Prodigal:002006	CDS	152292	152513	.	-	0	ID=FOHLNKBM_00139;inference=ab initio prediction:Prodigal:002006;locus_tag=FOHLNKBM_00139;product=hypothetical protein
contig00001	Prodigal:002006	CDS	152886	153233	.	-	0	ID=FOHLNKBM_00140;inference=ab initio prediction:Prodigal:002006;locus_tag=FOHLNKBM_00140;product=hypothetical protein
contig00001	Prodigal:002006	CDS	153322	154071	.	-	0	ID=FOHLNKBM_00141;inference=ab initio prediction:Prodigal:002006;locus_tag=FOHLNKBM_00141;product=hypothetical protein
contig00001	Prodigal:002006	CDS	154350	154616	.	+	0	ID=FOHLNKBM_00142;inference=ab initio prediction:Prodigal:002006;locus_tag=FOHLNKBM_00142;product=hypothetical protein
contig00001	Prodigal:002006	CDS	154654	154953	.	-	0	ID=FOHLNKBM_00143;Name=csoR;db_xref=COG:COG1937;gene=csoR;inference=ab initio prediction:Prodigal:002006,similar to AA sequence:UniProtKB:O32222;locus_tag=FOHLNKBM_00143;product=Copper-sensing transcriptional repressor CsoR
contig00001	Prodigal:002006	CDS	155097	155954	.	-	0	ID=FOHLNKBM_00144;eC_number=1.11.1.6;Name=ydbD;db_xref=COG:COG3546;gene=ydbD;inference=ab initio prediction:Prodigal:002006,similar to AA sequence:UniProtKB:P80878;locus_tag=FOHLNKBM_00144;product=putative manganese catalase
contig00001	Prodigal:002006	CDS	156654	156935	.	-	0	ID=FOHLNKBM_00145;inference=ab initio prediction:Prodigal:002006;locus_tag=FOHLNKBM_00145;product=hypothetical protein
contig00001	Prodigal:002006	CDS	157926	158993	.	+	0	ID=FOHLNKBM_00146;inference=ab initio prediction:Prodigal:002006;locus_tag=FOHLNKBM_00146;product=hypothetical protein
contig00001	Prodigal:002006	CDS	160031	160528	.	+	0	ID=FOHLNKBM_00147;inference=ab initio prediction:Prodigal:002006;locus_tag=FOHLNKBM_00147;product=hypothetical protein
contig00001	Prodigal:002006	CDS	161554	162834	.	+	0	ID=FOHLNKBM_00148;Name=xerC_1;gene=xerC_1;inference=ab initio prediction:Prodigal:002006,protein motif:HAMAP:MF_01808;locus_tag=FOHLNKBM_00148;product=Tyrosine recombinase XerC
contig00001	Prodigal:002006	CDS	163417	164346	.	-	0	ID=FOHLNKBM_00149;inference=ab initio prediction:Prodigal:002006;locus_tag=FOHLNKBM_00149;product=hypothetical protein
contig00001	Prodigal:002006	CDS	164487	165224	.	-	0	ID=FOHLNKBM_00150;inference=ab initio prediction:Prodigal:002006;locus_tag=FOHLNKBM_00150;product=hypothetical protein
contig00001	Prodigal:002006	CDS	165383	165712	.	-	0	ID=FOHLNKBM_00151;inference=ab initio prediction:Prodigal:002006;locus_tag=FOHLNKBM_00151;product=hypothetical protein
contig00001	Prodigal:002006	CDS	165864	166718	.	+	0	ID=FOHLNKBM_00152;inference=ab initio prediction:Prodigal:002006;locus_tag=FOHLNKBM_00152;product=hypothetical protein
contig00001	Prodigal:002006	CDS	166730	168016	.	+	0	ID=FOHLNKBM_00153;inference=ab initio prediction:Prodigal:002006;locus_tag=FOHLNKBM_00153;product=hypothetical protein
contig00001	Prodigal:002006	CDS	168213	168362	.	+	0	ID=FOHLNKBM_00154;inference=ab initio prediction:Prodigal:002006;locus_tag=FOHLNKBM_00154;product=hypothetical protein
contig00001	Prodigal:002006	CDS	168314	169336	.	+	0	ID=FOHLNKBM_00155;inference=ab initio prediction:Prodigal:002006;locus_tag=FOHLNKBM_00155;product=hypothetical protein
contig00001	Prodigal:002006	CDS	169347	169970	.	+	0	ID=FOHLNKBM_00156;eC_number=2.7.1.25;Name=cysC;db_xref=COG:COG0529;gene=cysC;inference=ab initio prediction:Prodigal:002006,similar to AA sequence:UniProtKB:O34577;locus_tag=FOHLNKBM_00156;product=putative adenylyl-sulfate kinase
contig00001	Prodigal:002006	CDS	170879	171349	.	-	0	ID=FOHLNKBM_00157;inference=ab initio prediction:Prodigal:002006;locus_tag=FOHLNKBM_00157;product=hypothetical protein
contig00001	Prodigal:002006	CDS	171408	171605	.	-	0	ID=FOHLNKBM_00158;inference=ab initio prediction:Prodigal:002006;locus_tag=FOHLNKBM_00158;product=hypothetical protein
contig00001	Prodigal:002006	CDS	172111	173085	.	-	0	ID=FOHLNKBM_00159;inference=ab initio prediction:Prodigal:002006;locus_tag=FOHLNKBM_00159;product=hypothetical protein
contig00001	Prodigal:002006	CDS	173444	173710	.	-	0	ID=FOHLNKBM_00160;inference=ab initio prediction:Prodigal:002006;locus_tag=FOHLNKBM_00160;product=hypothetical protein
contig00001	Prodigal:002006	CDS	174043	174294	.	+	0	ID=FOHLNKBM_00161;inference=ab initio prediction:Prodigal:002006;locus_tag=FOHLNKBM_00161;product=hypothetical protein
contig00001	Prodigal:002006	CDS	174287	175096	.	+	0	ID=FOHLNKBM_00162;inference=ab initio prediction:Prodigal:002006;locus_tag=FOHLNKBM_00162;product=hypothetical protein
contig00001	Prodigal:002006	CDS	175307	176995	.	+	0	ID=FOHLNKBM_00163;inference=ab initio prediction:Prodigal:002006;locus_tag=FOHLNKBM_00163;product=hypothetical protein
contig00001	Prodigal:002006	CDS	177254	177361	.	-	0	ID=FOHLNKBM_00164;inference=ab initio prediction:Prodigal:002006;locus_tag=FOHLNKBM_00164;product=hypothetical protein
contig00001	Prodigal:002006	CDS	177422	180079	.	-	0	ID=FOHLNKBM_00165;eC_number=2.7.13.3;Name=rcsC_2;gene=rcsC_2;inference=ab initio prediction:Prodigal:002006,protein motif:HAMAP:MF_00979;locus_tag=FOHLNKBM_00165;product=Sensor histidine kinase RcsC
contig00001	Prodigal:002006	CDS	180881	181813	.	-	0	ID=FOHLNKBM_00166;inference=ab initio prediction:Prodigal:002006;locus_tag=FOHLNKBM_00166;product=hypothetical protein
contig00001	Prodigal:002006	CDS	181810	182595	.	-	0	ID=FOHLNKBM_00167;inference=ab initio prediction:Prodigal:002006;locus_tag=FOHLNKBM_00167;product=hypothetical protein
contig00001	Prodigal:002006	CDS	183733	184377	.	+	0	ID=FOHLNKBM_00168;inference=ab initio prediction:Prodigal:002006;locus_tag=FOHLNKBM_00168;product=hypothetical protein
contig00001	Prodigal:002006	CDS	184871	186139	.	+	0	ID=FOHLNKBM_00169;inference=ab initio prediction:Prodigal:002006;locus_tag=FOHLNKBM_00169;product=hypothetical protein
contig00001	Prodigal:002006	CDS	186273	187514	.	+	0	ID=FOHLNKBM_00170;inference=ab initio prediction:Prodigal:002006;locus_tag=FOHLNKBM_00170;product=hypothetical protein
contig00001	Prodigal:002006	CDS	187582	188082	.	-	0	ID=FOHLNKBM_00171;inference=ab initio prediction:Prodigal:002006;locus_tag=FOHLNKBM_00171;product=hypothetical protein
contig00001	Prodigal:002006	CDS	188079	188300	.	-	0	ID=FOHLNKBM_00172;inference=ab initio prediction:Prodigal:002006,similar to AA sequence:ISfinder:ISAzs24;locus_tag=FOHLNKBM_00172;product=IS3 family transposase ISAzs24
contig00001	Prodigal:002006	CDS	188453	188842	.	-	0	ID=FOHLNKBM_00173;inference=ab initio prediction:Prodigal:002006;locus_tag=FOHLNKBM_00173;product=hypothetical protein
contig00001	Prodigal:002006	CDS	189091	189669	.	-	0	ID=FOHLNKBM_00174;inference=ab initio prediction:Prodigal:002006,similar to AA sequence:ISfinder:ISMex13;locus_tag=FOHLNKBM_00174;product=IS21 family transposase ISMex13
contig00001	Prodigal:002006	CDS	189955	190644	.	-	0	ID=FOHLNKBM_00175;inference=ab initio prediction:Prodigal:002006;locus_tag=FOHLNKBM_00175;product=hypothetical protein
contig00001	Prodigal:002006	CDS	190641	191219	.	-	0	ID=FOHLNKBM_00176;inference=ab initio prediction:Prodigal:002006;locus_tag=FOHLNKBM_00176;product=hypothetical protein
contig00001	Prodigal:002006	CDS	191305	191478	.	-	0	ID=FOHLNKBM_00177;inference=ab initio prediction:Prodigal:002006;locus_tag=FOHLNKBM_00177;product=hypothetical protein
contig00001	Prodigal:002006	CDS	191454	193442	.	-	0	ID=FOHLNKBM_00178;inference=ab initio prediction:Prodigal:002006;locus_tag=FOHLNKBM_00178;product=hypothetical protein
contig00001	Prodigal:002006	CDS	193732	194058	.	+	0	ID=FOHLNKBM_00179;inference=ab initio prediction:Prodigal:002006,similar to AA sequence:ISfinder:ISMdi1;locus_tag=FOHLNKBM_00179;product=IS630 family transposase ISMdi1
contig00001	Prodigal:002006	CDS	194171	194611	.	+	0	ID=FOHLNKBM_00180;inference=ab initio prediction:Prodigal:002006;locus_tag=FOHLNKBM_00180;product=hypothetical protein
contig00001	Prodigal:002006	CDS	195189	196808	.	-	0	ID=FOHLNKBM_00181;inference=ab initio prediction:Prodigal:002006;locus_tag=FOHLNKBM_00181;product=hypothetical protein
contig00001	Prodigal:002006	CDS	196962	197957	.	+	0	ID=FOHLNKBM_00182;inference=ab initio prediction:Prodigal:002006;locus_tag=FOHLNKBM_00182;product=hypothetical protein
contig00001	Prodigal:002006	CDS	199262	200260	.	+	0	ID=FOHLNKBM_00183;eC_number=2.4.-.-;inference=ab initio prediction:Prodigal:002006,similar to AA sequence:UniProtKB:Q55487;locus_tag=FOHLNKBM_00183;product=putative glycosyltransferase
contig00001	Prodigal:002006	CDS	200887	202446	.	+	0	ID=FOHLNKBM_00184;inference=ab initio prediction:Prodigal:002006;locus_tag=FOHLNKBM_00184;product=hypothetical protein
contig00001	Prodigal:002006	CDS	203155	203493	.	+	0	ID=FOHLNKBM_00185;inference=ab initio prediction:Prodigal:002006;locus_tag=FOHLNKBM_00185;product=hypothetical protein
contig00001	Prodigal:002006	CDS	203810	204427	.	-	0	ID=FOHLNKBM_00186;inference=ab initio prediction:Prodigal:002006;locus_tag=FOHLNKBM_00186;product=hypothetical protein
contig00001	Prodigal:002006	CDS	204522	205388	.	-	0	ID=FOHLNKBM_00187;inference=ab initio prediction:Prodigal:002006;locus_tag=FOHLNKBM_00187;product=hypothetical protein
contig00001	Aragorn:001002	tRNA	205592	205666	.	-	.	ID=FOHLNKBM_00188;inference=COORDINATES:profile:Aragorn:001002;locus_tag=FOHLNKBM_00188;product=tRNA-Thr(ggt)
contig00001	Prodigal:002006	CDS	205767	206198	.	-	0	ID=FOHLNKBM_00189;inference=ab initio prediction:Prodigal:002006;locus_tag=FOHLNKBM_00189;product=hypothetical protein
contig00001	Prodigal:002006	CDS	206616	208238	.	-	0	ID=FOHLNKBM_00190;Name=lapB;gene=lapB;inference=ab initio prediction:Prodigal:002006,protein motif:HAMAP:MF_00994;locus_tag=FOHLNKBM_00190;product=Lipopolysaccharide assembly protein B
contig00001	Prodigal:002006	CDS	208364	210337	.	-	0	ID=FOHLNKBM_00191;inference=ab initio prediction:Prodigal:002006;locus_tag=FOHLNKBM_00191;product=hypothetical protein
contig00001	Prodigal:002006	CDS	210719	211423	.	-	0	ID=FOHLNKBM_00192;inference=ab initio prediction:Prodigal:002006;locus_tag=FOHLNKBM_00192;product=hypothetical protein
contig00001	Prodigal:002006	CDS	211428	212303	.	-	0	ID=FOHLNKBM_00193;Name=lacX;gene=lacX;inference=ab initio prediction:Prodigal:002006,similar to AA sequence:UniProtKB:P23496;locus_tag=FOHLNKBM_00193;product=Protein LacX%2C plasmid
contig00001	Prodigal:002006	CDS	212371	214122	.	-	0	ID=FOHLNKBM_00194;eC_number=7.5.2.5;Name=pglK;db_xref=COG:COG1132;gene=pglK;inference=ab initio prediction:Prodigal:002006,similar to AA sequence:UniProtKB:Q0P9C4;locus_tag=FOHLNKBM_00194;product=Protein glycosylation K
contig00001	Prodigal:002006	CDS	214202	214570	.	-	0	ID=FOHLNKBM_00195;inference=ab initio prediction:Prodigal:002006;locus_tag=FOHLNKBM_00195;product=hypothetical protein
contig00001	Prodigal:002006	CDS	214592	215269	.	-	0	ID=FOHLNKBM_00196;inference=ab initio prediction:Prodigal:002006;locus_tag=FOHLNKBM_00196;product=hypothetical protein
contig00001	Prodigal:002006	CDS	215646	216377	.	+	0	ID=FOHLNKBM_00197;Name=basR;gene=basR;inference=ab initio prediction:Prodigal:002006,similar to AA sequence:UniProtKB:P30843;locus_tag=FOHLNKBM_00197;product=Transcriptional regulatory protein BasR
contig00001	Prodigal:002006	CDS	216377	217702	.	+	0	ID=FOHLNKBM_00198;eC_number=2.7.-.-;Name=sasA_1;gene=sasA_1;inference=ab initio prediction:Prodigal:002006,protein motif:HAMAP:MF_01837;locus_tag=FOHLNKBM_00198;product=Adaptive-response sensory-kinase SasA
contig00001	Prodigal:002006	CDS	217713	219104	.	-	0	ID=FOHLNKBM_00199;Name=norG;db_xref=COG:COG1167;gene=norG;inference=ab initio prediction:Prodigal:002006,similar to AA sequence:UniProtKB:Q2G1P1;locus_tag=FOHLNKBM_00199;product=HTH-type transcriptional regulator NorG
contig00001	Prodigal:002006	CDS	219219	219509	.	+	0	ID=FOHLNKBM_00200;inference=ab initio prediction:Prodigal:002006;locus_tag=FOHLNKBM_00200;product=hypothetical protein
contig00001	Prodigal:002006	CDS	219539	220444	.	+	0	ID=FOHLNKBM_00201;Name=eamA;db_xref=COG:COG0697;gene=eamA;inference=ab initio prediction:Prodigal:002006,similar to AA sequence:UniProtKB:P31125;locus_tag=FOHLNKBM_00201;product=putative amino-acid metabolite efflux pump
contig00001	Prodigal:002006	CDS	221029	221709	.	+	0	ID=FOHLNKBM_00202;inference=ab initio prediction:Prodigal:002006;locus_tag=FOHLNKBM_00202;product=hypothetical protein
contig00001	Aragorn:001002	tRNA	222233	222309	.	-	.	ID=FOHLNKBM_00203;inference=COORDINATES:profile:Aragorn:001002;locus_tag=FOHLNKBM_00203;product=tRNA-Asp(gtc)
contig00001	Prodigal:002006	CDS	222636	223001	.	+	0	ID=FOHLNKBM_00204;eC_number=7.1.1.-;Name=ndhC;gene=ndhC;inference=ab initio prediction:Prodigal:002006,protein motif:HAMAP:MF_01394;locus_tag=FOHLNKBM_00204;product=NAD(P)H-quinone oxidoreductase subunit 3%2C chloroplastic
contig00001	Prodigal:002006	CDS	223042	223629	.	+	0	ID=FOHLNKBM_00205;eC_number=7.1.1.-;Name=nuoB;db_xref=COG:COG0377;gene=nuoB;inference=ab initio prediction:Prodigal:002006,similar to AA sequence:UniProtKB:A1B497;locus_tag=FOHLNKBM_00205;product=NADH-quinone oxidoreductase subunit B
contig00001	Prodigal:002006	CDS	223639	224286	.	+	0	ID=FOHLNKBM_00206;eC_number=7.1.1.-;Name=nqo5;db_xref=COG:COG0852;gene=nqo5;inference=ab initio prediction:Prodigal:002006,similar to AA sequence:UniProtKB:P29917;locus_tag=FOHLNKBM_00206;product=NADH-quinone oxidoreductase chain 5
contig00001	Prodigal:002006	CDS	224301	225491	.	+	0	ID=FOHLNKBM_00207;eC_number=7.1.1.-;Name=nuoD;db_xref=COG:COG0649;gene=nuoD;inference=ab initio prediction:Prodigal:002006,similar to AA sequence:UniProtKB:A1B495;locus_tag=FOHLNKBM_00207;product=NADH-quinone oxidoreductase subunit D
contig00001	Prodigal:002006	CDS	225502	226863	.	+	0	ID=FOHLNKBM_00208;inference=ab initio prediction:Prodigal:002006;locus_tag=FOHLNKBM_00208;product=hypothetical protein
contig00001	Prodigal:002006	CDS	226873	228174	.	+	0	ID=FOHLNKBM_00209;eC_number=7.1.1.-;Name=nqo1;db_xref=COG:COG1894;gene=nqo1;inference=ab initio prediction:Prodigal:002006,similar to AA sequence:UniProtKB:P29913;locus_tag=FOHLNKBM_00209;product=NADH-quinone oxidoreductase chain 1
contig00001	Prodigal:002006	CDS	228182	228370	.	+	0	ID=FOHLNKBM_00210;inference=ab initio prediction:Prodigal:002006;locus_tag=FOHLNKBM_00210;product=hypothetical protein
contig00001	Prodigal:002006	CDS	228367	230448	.	+	0	ID=FOHLNKBM_00211;eC_number=7.1.1.-;Name=nqo3;db_xref=COG:COG1034;gene=nqo3;inference=ab initio prediction:Prodigal:002006,similar to AA sequence:UniProtKB:P29915;locus_tag=FOHLNKBM_00211;product=NADH-quinone oxidoreductase chain 3
contig00001	Prodigal:002006	CDS	230462	231484	.	+	0	ID=FOHLNKBM_00212;eC_number=7.1.1.-;Name=nuoH;db_xref=COG:COG1005;gene=nuoH;inference=ab initio prediction:Prodigal:002006,similar to AA sequence:UniProtKB:P42032;locus_tag=FOHLNKBM_00212;product=NADH-quinone oxidoreductase subunit H
contig00001	Prodigal:002006	CDS	231508	231996	.	+	0	ID=FOHLNKBM_00213;eC_number=7.1.1.-;Name=nuoI;db_xref=COG:COG1143;gene=nuoI;inference=ab initio prediction:Prodigal:002006,similar to AA sequence:UniProtKB:A1B486;locus_tag=FOHLNKBM_00213;product=NADH-quinone oxidoreductase subunit I
contig00001	Prodigal:002006	CDS	232219	232839	.	+	0	ID=FOHLNKBM_00214;eC_number=7.1.1.-;Name=nuoJ;db_xref=COG:COG0839;gene=nuoJ;inference=ab initio prediction:Prodigal:002006,similar to AA sequence:UniProtKB:P0AFE0;locus_tag=FOHLNKBM_00214;product=NADH-quinone oxidoreductase subunit J
contig00001	Prodigal:002006	CDS	232862	233167	.	+	0	ID=FOHLNKBM_00215;eC_number=7.1.1.-;Name=nuoK;db_xref=COG:COG0713;gene=nuoK;inference=ab initio prediction:Prodigal:002006,similar to AA sequence:UniProtKB:A1B482;locus_tag=FOHLNKBM_00215;product=NADH-quinone oxidoreductase subunit K
contig00001	Prodigal:002006	CDS	233247	235355	.	+	0	ID=FOHLNKBM_00216;eC_number=7.1.1.-;Name=ndhB_1;gene=ndhB_1;inference=ab initio prediction:Prodigal:002006,protein motif:HAMAP:MF_00445;locus_tag=FOHLNKBM_00216;product=NAD(P)H-quinone oxidoreductase subunit 2%2C chloroplastic
contig00001	Prodigal:002006	CDS	235357	236877	.	+	0	ID=FOHLNKBM_00217;eC_number=7.1.1.-;Name=nuoM;db_xref=COG:COG1008;gene=nuoM;inference=ab initio prediction:Prodigal:002006,similar to AA sequence:UniProtKB:P9WIW5;locus_tag=FOHLNKBM_00217;product=NADH-quinone oxidoreductase subunit M
contig00001	Prodigal:002006	CDS	236888	238333	.	+	0	ID=FOHLNKBM_00218;eC_number=7.1.1.-;Name=nuoN;db_xref=COG:COG1007;gene=nuoN;inference=ab initio prediction:Prodigal:002006,similar to AA sequence:UniProtKB:A1B479;locus_tag=FOHLNKBM_00218;product=NADH-quinone oxidoreductase subunit N
contig00001	Prodigal:002006	CDS	238341	239144	.	+	0	ID=FOHLNKBM_00219;eC_number=6.3.4.15;Name=birA;db_xref=COG:COG0340;gene=birA;inference=ab initio prediction:Prodigal:002006,similar to AA sequence:UniProtKB:P0CI75;locus_tag=FOHLNKBM_00219;product=Bifunctional ligase/repressor BirA
contig00001	Prodigal:002006	CDS	239163	240836	.	+	0	ID=FOHLNKBM_00220;eC_number=3.1.-.-;Name=rnj;db_xref=COG:COG0595;gene=rnj;inference=ab initio prediction:Prodigal:002006,similar to AA sequence:UniProtKB:A0QVT2;locus_tag=FOHLNKBM_00220;product=Ribonuclease J
contig00001	Prodigal:002006	CDS	241052	241456	.	+	0	ID=FOHLNKBM_00221;eC_number=5.1.99.-;Name=epi_1;db_xref=COG:COG0346;gene=epi_1;inference=ab initio prediction:Prodigal:002006,similar to AA sequence:UniProtKB:Q3IZP4;locus_tag=FOHLNKBM_00221;product=Ethylmalonyl-CoA/methylmalonyl-CoA epimerase
contig00001	Prodigal:002006	CDS	241462	241788	.	+	0	ID=FOHLNKBM_00222;inference=ab initio prediction:Prodigal:002006;locus_tag=FOHLNKBM_00222;product=hypothetical protein
contig00001	Prodigal:002006	CDS	241795	241989	.	-	0	ID=FOHLNKBM_00223;inference=ab initio prediction:Prodigal:002006;locus_tag=FOHLNKBM_00223;product=hypothetical protein
contig00001	Prodigal:002006	CDS	242582	243907	.	+	0	ID=FOHLNKBM_00224;eC_number=6.1.1.15;Name=proS;db_xref=COG:COG0442;gene=proS;inference=ab initio prediction:Prodigal:002006,similar to AA sequence:UniProtKB:Q6N5P6;locus_tag=FOHLNKBM_00224;product=Proline--tRNA ligase
contig00001	Prodigal:002006	CDS	243917	245215	.	+	0	ID=FOHLNKBM_00225;Name=lolE;db_xref=COG:COG4591;gene=lolE;inference=ab initio prediction:Prodigal:002006,similar to AA sequence:UniProtKB:P75958;locus_tag=FOHLNKBM_00225;product=Lipoprotein-releasing system transmembrane protein LolE
contig00001	Prodigal:002006	CDS	245229	245942	.	+	0	ID=FOHLNKBM_00226;eC_number=3.6.3.-;Name=lolD;db_xref=COG:COG1136;gene=lolD;inference=ab initio prediction:Prodigal:002006,similar to AA sequence:UniProtKB:P75957;locus_tag=FOHLNKBM_00226;product=Lipoprotein-releasing system ATP-binding protein LolD
contig00001	Prodigal:002006	CDS	246414	246674	.	+	0	ID=FOHLNKBM_00227;inference=ab initio prediction:Prodigal:002006;locus_tag=FOHLNKBM_00227;product=hypothetical protein
contig00001	Prodigal:002006	CDS	246693	246791	.	+	0	ID=FOHLNKBM_00228;inference=ab initio prediction:Prodigal:002006;locus_tag=FOHLNKBM_00228;product=hypothetical protein
contig00001	Prodigal:002006	CDS	246947	248239	.	-	0	ID=FOHLNKBM_00229;eC_number=2.4.1.317;Name=tylN;gene=tylN;inference=ab initio prediction:Prodigal:002006,similar to AA sequence:UniProtKB:O70023;locus_tag=FOHLNKBM_00229;product=O-mycaminosyltylonolide 6-deoxyallosyltransferase
contig00001	Prodigal:002006	CDS	248470	248574	.	+	0	ID=FOHLNKBM_00230;inference=ab initio prediction:Prodigal:002006;locus_tag=FOHLNKBM_00230;product=hypothetical protein
contig00001	Prodigal:002006	CDS	248780	252298	.	+	0	ID=FOHLNKBM_00231;eC_number=2.7.7.7;Name=dnaE1;gene=dnaE1;inference=ab initio prediction:Prodigal:002006,similar to AA sequence:UniProtKB:B8GWS6;locus_tag=FOHLNKBM_00231;product=DNA polymerase III subunit alpha
contig00001	Prodigal:002006	CDS	252593	252796	.	+	0	ID=FOHLNKBM_00232;inference=ab initio prediction:Prodigal:002006;locus_tag=FOHLNKBM_00232;product=hypothetical protein
contig00001	Prodigal:002006	CDS	252793	253416	.	-	0	ID=FOHLNKBM_00233;inference=ab initio prediction:Prodigal:002006;locus_tag=FOHLNKBM_00233;product=hypothetical protein
contig00001	Prodigal:002006	CDS	253590	253733	.	+	0	ID=FOHLNKBM_00234;inference=ab initio prediction:Prodigal:002006;locus_tag=FOHLNKBM_00234;product=hypothetical protein
contig00001	Prodigal:002006	CDS	253912	254601	.	-	0	ID=FOHLNKBM_00235;inference=ab initio prediction:Prodigal:002006;locus_tag=FOHLNKBM_00235;product=hypothetical protein
contig00001	Prodigal:002006	CDS	254621	255040	.	-	0	ID=FOHLNKBM_00236;inference=ab initio prediction:Prodigal:002006;locus_tag=FOHLNKBM_00236;product=hypothetical protein
contig00001	Prodigal:002006	CDS	255182	255901	.	+	0	ID=FOHLNKBM_00237;Name=recO;gene=recO;inference=ab initio prediction:Prodigal:002006,protein motif:HAMAP:MF_00201;locus_tag=FOHLNKBM_00237;product=DNA repair protein RecO
contig00001	Prodigal:002006	CDS	256080	258326	.	+	0	ID=FOHLNKBM_00238;eC_number=5.6.2.2;Name=parC;db_xref=COG:COG0188;gene=parC;inference=ab initio prediction:Prodigal:002006,similar to AA sequence:UniProtKB:P0AFI2;locus_tag=FOHLNKBM_00238;product=DNA topoisomerase 4 subunit A
contig00001	Prodigal:002006	CDS	258609	259487	.	-	0	ID=FOHLNKBM_00239;Name=alkA;db_xref=COG:COG0122;gene=alkA;inference=ab initio prediction:Prodigal:002006,similar to AA sequence:UniProtKB:P9WJW3;locus_tag=FOHLNKBM_00239;product=putative bifunctional transcriptional activator/DNA repair enzyme AlkA
contig00001	Prodigal:002006	CDS	259559	260848	.	-	0	ID=FOHLNKBM_00240;eC_number=2.3.3.16;Name=aarA;gene=aarA;inference=ab initio prediction:Prodigal:002006,similar to AA sequence:UniProtKB:P20901;locus_tag=FOHLNKBM_00240;product=Citrate synthase
contig00001	Prodigal:002006	CDS	261099	262526	.	-	0	ID=FOHLNKBM_00241;eC_number=6.1.1.17;Name=gltX_1;db_xref=COG:COG0008;gene=gltX_1;inference=ab initio prediction:Prodigal:002006,similar to AA sequence:UniProtKB:P04805;locus_tag=FOHLNKBM_00241;product=Glutamate--tRNA ligase
contig00001	Prodigal:002006	CDS	262670	265009	.	+	0	ID=FOHLNKBM_00242;inference=ab initio prediction:Prodigal:002006;locus_tag=FOHLNKBM_00242;product=hypothetical protein
contig00001	Prodigal:002006	CDS	265003	265731	.	-	0	ID=FOHLNKBM_00243;eC_number=3.4.21.88;Name=lexA_1;db_xref=COG:COG1974;gene=lexA_1;inference=ab initio prediction:Prodigal:002006,similar to AA sequence:UniProtKB:Q9ZFA4;locus_tag=FOHLNKBM_00243;product=LexA repressor
contig00001	Prodigal:002006	CDS	265967	266422	.	+	0	ID=FOHLNKBM_00244;inference=ab initio prediction:Prodigal:002006;locus_tag=FOHLNKBM_00244;product=hypothetical protein
contig00001	Prodigal:002006	CDS	266429	266644	.	-	0	ID=FOHLNKBM_00245;inference=ab initio prediction:Prodigal:002006;locus_tag=FOHLNKBM_00245;product=hypothetical protein
contig00001	Prodigal:002006	CDS	266791	267966	.	+	0	ID=FOHLNKBM_00246;Name=mntH_1;gene=mntH_1;inference=ab initio prediction:Prodigal:002006,protein motif:HAMAP:MF_00221;locus_tag=FOHLNKBM_00246;product=Divalent metal cation transporter MntH
contig00001	Prodigal:002006	CDS	268029	268568	.	+	0	ID=FOHLNKBM_00247;eC_number=4.2.1.147;Name=fae_1;db_xref=COG:COG1795;gene=fae_1;inference=ab initio prediction:Prodigal:002006,similar to AA sequence:UniProtKB:Q9FA38;locus_tag=FOHLNKBM_00247;product=5%2C6%2C7%2C8-tetrahydromethanopterin hydro-lyase
contig00001	Prodigal:002006	CDS	268687	269160	.	-	0	ID=FOHLNKBM_00248;inference=ab initio prediction:Prodigal:002006;locus_tag=FOHLNKBM_00248;product=hypothetical protein
contig00001	Prodigal:002006	CDS	269199	269648	.	-	0	ID=FOHLNKBM_00249;eC_number=3.5.1.44;Name=cheB_1;gene=cheB_1;inference=ab initio prediction:Prodigal:002006,protein motif:HAMAP:MF_00099;locus_tag=FOHLNKBM_00249;product=Protein-glutamate methylesterase/protein-glutamine glutaminase
contig00001	Prodigal:002006	CDS	269645	270766	.	-	0	ID=FOHLNKBM_00250;eC_number=2.7.13.3;Name=lov_1;gene=lov_1;inference=ab initio prediction:Prodigal:002006,similar to AA sequence:UniProtKB:Q1M667;locus_tag=FOHLNKBM_00250;product=Blue-light-activated histidine kinase
contig00001	Prodigal:002006	CDS	271013	274303	.	-	0	ID=FOHLNKBM_00251;eC_number=2.7.7.7;Name=dnaE2;gene=dnaE2;inference=ab initio prediction:Prodigal:002006,similar to AA sequence:UniProtKB:B8H427;locus_tag=FOHLNKBM_00251;product=Error-prone DNA polymerase
contig00001	Prodigal:002006	CDS	274300	275847	.	-	0	ID=FOHLNKBM_00252;Name=imuB;gene=imuB;inference=ab initio prediction:Prodigal:002006,similar to AA sequence:UniProtKB:B8H428;locus_tag=FOHLNKBM_00252;product=Protein ImuB
contig00001	Prodigal:002006	CDS	275864	276643	.	-	0	ID=FOHLNKBM_00253;Name=imuA;gene=imuA;inference=ab initio prediction:Prodigal:002006,similar to AA sequence:UniProtKB:B8H429;locus_tag=FOHLNKBM_00253;product=Protein ImuA
contig00001	Prodigal:002006	CDS	276876	277769	.	+	0	ID=FOHLNKBM_00254;inference=ab initio prediction:Prodigal:002006;locus_tag=FOHLNKBM_00254;product=hypothetical protein
contig00001	Prodigal:002006	CDS	277780	278994	.	-	0	ID=FOHLNKBM_00255;db_xref=COG:COG2081;inference=ab initio prediction:Prodigal:002006,similar to AA sequence:UniProtKB:P44941;locus_tag=FOHLNKBM_00255;product=putative protein
contig00001	Prodigal:002006	CDS	279252	280808	.	+	0	ID=FOHLNKBM_00256;Name=mdtD;gene=mdtD;inference=ab initio prediction:Prodigal:002006,protein motif:HAMAP:MF_01577;locus_tag=FOHLNKBM_00256;product=Putative multidrug resistance protein MdtD
contig00001	Prodigal:002006	CDS	280880	281557	.	-	0	ID=FOHLNKBM_00257;inference=ab initio prediction:Prodigal:002006;locus_tag=FOHLNKBM_00257;product=hypothetical protein
contig00001	Prodigal:002006	CDS	281675	282649	.	+	0	ID=FOHLNKBM_00258;Name=cdhR_1;db_xref=COG:COG4977;gene=cdhR_1;inference=ab initio prediction:Prodigal:002006,similar to AA sequence:UniProtKB:Q9HTH5;locus_tag=FOHLNKBM_00258;product=HTH-type transcriptional regulator CdhR
contig00001	Prodigal:002006	CDS	282809	283843	.	+	0	ID=FOHLNKBM_00259;Name=alx;db_xref=COG:COG0861;gene=alx;inference=ab initio prediction:Prodigal:002006,similar to AA sequence:UniProtKB:P42601;locus_tag=FOHLNKBM_00259;product=Putative membrane-bound redox modulator Alx
contig00001	Prodigal:002006	CDS	283856	284611	.	-	0	ID=FOHLNKBM_00260;eC_number=3.5.1.28;Name=amiD;db_xref=COG:COG3023;gene=amiD;inference=ab initio prediction:Prodigal:002006,similar to AA sequence:UniProtKB:P75820;locus_tag=FOHLNKBM_00260;product=N-acetylmuramoyl-L-alanine amidase AmiD
contig00001	Prodigal:002006	CDS	284608	285411	.	-	0	ID=FOHLNKBM_00261;Name=djlA;db_xref=COG:COG1076;gene=djlA;inference=ab initio prediction:Prodigal:002006,similar to AA sequence:UniProtKB:P31680;locus_tag=FOHLNKBM_00261;product=Co-chaperone protein DjlA
contig00001	Prodigal:002006	CDS	285509	285778	.	-	0	ID=FOHLNKBM_00262;inference=ab initio prediction:Prodigal:002006;locus_tag=FOHLNKBM_00262;product=hypothetical protein
contig00001	Prodigal:002006	CDS	285989	286606	.	+	0	ID=FOHLNKBM_00263;Name=ureE_1;gene=ureE_1;inference=ab initio prediction:Prodigal:002006,protein motif:HAMAP:MF_00822;locus_tag=FOHLNKBM_00263;product=Urease accessory protein UreE
contig00001	Prodigal:002006	CDS	286951	287751	.	+	0	ID=FOHLNKBM_00264;inference=ab initio prediction:Prodigal:002006;locus_tag=FOHLNKBM_00264;product=hypothetical protein
contig00001	Prodigal:002006	CDS	287884	288096	.	-	0	ID=FOHLNKBM_00265;inference=ab initio prediction:Prodigal:002006;locus_tag=FOHLNKBM_00265;product=hypothetical protein
contig00001	Prodigal:002006	CDS	288287	288403	.	-	0	ID=FOHLNKBM_00266;inference=ab initio prediction:Prodigal:002006;locus_tag=FOHLNKBM_00266;product=hypothetical protein
contig00001	Prodigal:002006	CDS	288619	289494	.	+	0	ID=FOHLNKBM_00267;eC_number=1.-.-.-;Name=yghA_1;gene=yghA_1;inference=ab initio prediction:Prodigal:002006,similar to AA sequence:UniProtKB:P0AG84;locus_tag=FOHLNKBM_00267;product=putative oxidoreductase YghA
contig00001	Prodigal:002006	CDS	289564	291309	.	-	0	ID=FOHLNKBM_00268;db_xref=COG:COG0840;inference=ab initio prediction:Prodigal:002006,similar to AA sequence:UniProtKB:Q2W4T8;locus_tag=FOHLNKBM_00268;product=Methyl-accepting chemotaxis protein
contig00001	Prodigal:002006	CDS	292271	292480	.	+	0	ID=FOHLNKBM_00269;inference=ab initio prediction:Prodigal:002006;locus_tag=FOHLNKBM_00269;product=hypothetical protein
contig00001	Prodigal:002006	CDS	292769	292951	.	+	0	ID=FOHLNKBM_00270;inference=ab initio prediction:Prodigal:002006;locus_tag=FOHLNKBM_00270;product=hypothetical protein
contig00001	Prodigal:002006	CDS	293041	293373	.	-	0	ID=FOHLNKBM_00271;inference=ab initio prediction:Prodigal:002006;locus_tag=FOHLNKBM_00271;product=hypothetical protein
contig00001	Prodigal:002006	CDS	293628	293930	.	-	0	ID=FOHLNKBM_00272;inference=ab initio prediction:Prodigal:002006;locus_tag=FOHLNKBM_00272;product=hypothetical protein
contig00001	Prodigal:002006	CDS	294036	294194	.	+	0	ID=FOHLNKBM_00273;inference=ab initio prediction:Prodigal:002006;locus_tag=FOHLNKBM_00273;product=hypothetical protein
contig00001	Prodigal:002006	CDS	294530	295270	.	-	0	ID=FOHLNKBM_00274;inference=ab initio prediction:Prodigal:002006;locus_tag=FOHLNKBM_00274;product=hypothetical protein
contig00001	Prodigal:002006	CDS	296138	297001	.	+	0	ID=FOHLNKBM_00275;Name=motA_1;db_xref=COG:COG1291;gene=motA_1;inference=ab initio prediction:Prodigal:002006,similar to AA sequence:UniProtKB:P09348;locus_tag=FOHLNKBM_00275;product=Motility protein A
contig00001	Prodigal:002006	CDS	297024	297896	.	+	0	ID=FOHLNKBM_00276;Name=motB;db_xref=COG:COG1360;gene=motB;inference=ab initio prediction:Prodigal:002006,similar to AA sequence:UniProtKB:P0AF06;locus_tag=FOHLNKBM_00276;product=Motility protein B
contig00001	Prodigal:002006	CDS	298695	299714	.	+	0	ID=FOHLNKBM_00277;eC_number=1.3.1.-;Name=dusA;db_xref=COG:COG0042;gene=dusA;inference=ab initio prediction:Prodigal:002006,similar to AA sequence:UniProtKB:P32695;locus_tag=FOHLNKBM_00277;product=tRNA-dihydrouridine(20/20a) synthase
contig00001	Prodigal:002006	CDS	299725	300417	.	-	0	ID=FOHLNKBM_00278;inference=ab initio prediction:Prodigal:002006;locus_tag=FOHLNKBM_00278;product=hypothetical protein
contig00001	Prodigal:002006	CDS	300414	300626	.	-	0	ID=FOHLNKBM_00279;inference=ab initio prediction:Prodigal:002006;locus_tag=FOHLNKBM_00279;product=hypothetical protein
contig00001	Prodigal:002006	CDS	300679	301503	.	-	0	ID=FOHLNKBM_00280;eC_number=2.7.8.26;Name=cobV;gene=cobV;inference=ab initio prediction:Prodigal:002006,similar to AA sequence:UniProtKB:P29936;locus_tag=FOHLNKBM_00280;product=Adenosylcobinamide-GDP ribazoletransferase
contig00001	Prodigal:002006	CDS	301622	302674	.	+	0	ID=FOHLNKBM_00281;eC_number=2.4.2.21;Name=cobU;gene=cobU;inference=ab initio prediction:Prodigal:002006,similar to AA sequence:UniProtKB:P29935;locus_tag=FOHLNKBM_00281;product=Nicotinate-nucleotide--dimethylbenzimidazole phosphoribosyltransferase
contig00001	Prodigal:002006	CDS	302703	304298	.	-	0	ID=FOHLNKBM_00282;Name=gsiB_1;db_xref=COG:COG0747;gene=gsiB_1;inference=ab initio prediction:Prodigal:002006,similar to AA sequence:UniProtKB:P75797;locus_tag=FOHLNKBM_00282;product=Glutathione-binding protein GsiB
contig00001	Prodigal:002006	CDS	304420	305097	.	+	0	ID=FOHLNKBM_00283;Name=gntR_1;gene=gntR_1;inference=ab initio prediction:Prodigal:002006,similar to AA sequence:UniProtKB:Q8GAL4;locus_tag=FOHLNKBM_00283;product=putative D-xylose utilization operon transcriptional repressor
contig00001	Prodigal:002006	CDS	305201	306154	.	+	0	ID=FOHLNKBM_00284;eC_number=4.3.3.7;Name=dapA_2;gene=dapA_2;inference=ab initio prediction:Prodigal:002006,protein motif:HAMAP:MF_00418;locus_tag=FOHLNKBM_00284;product=4-hydroxy-tetrahydrodipicolinate synthase
contig00001	Prodigal:002006	CDS	306256	306612	.	+	0	ID=FOHLNKBM_00285;eC_number=4.1.2.50;Name=queD;db_xref=COG:COG0720;gene=queD;inference=ab initio prediction:Prodigal:002006,similar to AA sequence:UniProtKB:P65870;locus_tag=FOHLNKBM_00285;product=6-carboxy-5%2C6%2C7%2C8-tetrahydropterin synthase
contig00001	Prodigal:002006	CDS	306602	307321	.	+	0	ID=FOHLNKBM_00286;eC_number=6.3.4.20;Name=queC;db_xref=COG:COG0603;gene=queC;inference=ab initio prediction:Prodigal:002006,similar to AA sequence:UniProtKB:O31675;locus_tag=FOHLNKBM_00286;product=7-cyano-7-deazaguanine synthase
contig00001	Prodigal:002006	CDS	307308	307874	.	-	0	ID=FOHLNKBM_00287;Name=acuR_1;gene=acuR_1;inference=ab initio prediction:Prodigal:002006,similar to AA sequence:UniProtKB:Q3J6K8;locus_tag=FOHLNKBM_00287;product=Transcriptional regulator AcuR
contig00001	Prodigal:002006	CDS	308001	308963	.	+	0	ID=FOHLNKBM_00288;inference=ab initio prediction:Prodigal:002006;locus_tag=FOHLNKBM_00288;product=hypothetical protein
contig00001	Prodigal:002006	CDS	309005	309844	.	+	0	ID=FOHLNKBM_00289;inference=ab initio prediction:Prodigal:002006;locus_tag=FOHLNKBM_00289;product=hypothetical protein
contig00001	Prodigal:002006	CDS	309863	310444	.	+	0	ID=FOHLNKBM_00290;inference=ab initio prediction:Prodigal:002006;locus_tag=FOHLNKBM_00290;product=hypothetical protein
contig00001	Prodigal:002006	CDS	310539	311393	.	+	0	ID=FOHLNKBM_00291;eC_number=2.1.2.11;Name=panB;db_xref=COG:COG0413;gene=panB;inference=ab initio prediction:Prodigal:002006,similar to AA sequence:UniProtKB:Q9X712;locus_tag=FOHLNKBM_00291;product=3-methyl-2-oxobutanoate hydroxymethyltransferase
contig00001	Prodigal:002006	CDS	311671	312810	.	+	0	ID=FOHLNKBM_00292;inference=ab initio prediction:Prodigal:002006;locus_tag=FOHLNKBM_00292;product=hypothetical protein
contig00001	Prodigal:002006	CDS	312902	313000	.	+	0	ID=FOHLNKBM_00293;inference=ab initio prediction:Prodigal:002006;locus_tag=FOHLNKBM_00293;product=hypothetical protein
contig00001	Prodigal:002006	CDS	313114	314109	.	-	0	ID=FOHLNKBM_00294;inference=ab initio prediction:Prodigal:002006;locus_tag=FOHLNKBM_00294;product=hypothetical protein
contig00001	Prodigal:002006	CDS	314354	315022	.	+	0	ID=FOHLNKBM_00295;eC_number=2.5.1.3;Name=thiE_1;db_xref=COG:COG0352;gene=thiE_1;inference=ab initio prediction:Prodigal:002006,similar to AA sequence:UniProtKB:P71350;locus_tag=FOHLNKBM_00295;product=Thiamine-phosphate synthase
contig00001	Prodigal:002006	CDS	315019	315834	.	+	0	ID=FOHLNKBM_00296;eC_number=2.7.1.49;Name=thiD;db_xref=COG:COG0351;gene=thiD;inference=ab initio prediction:Prodigal:002006,similar to AA sequence:UniProtKB:P55882;locus_tag=FOHLNKBM_00296;product=Hydroxymethylpyrimidine/phosphomethylpyrimidine kinase
contig00001	Prodigal:002006	CDS	315957	316583	.	+	0	ID=FOHLNKBM_00297;inference=ab initio prediction:Prodigal:002006;locus_tag=FOHLNKBM_00297;product=hypothetical protein
contig00001	Prodigal:002006	CDS	316591	317172	.	-	0	ID=FOHLNKBM_00298;inference=ab initio prediction:Prodigal:002006;locus_tag=FOHLNKBM_00298;product=hypothetical protein
contig00001	Prodigal:002006	CDS	317294	318376	.	-	0	ID=FOHLNKBM_00299;inference=ab initio prediction:Prodigal:002006;locus_tag=FOHLNKBM_00299;product=hypothetical protein
contig00001	Prodigal:002006	CDS	318472	319260	.	-	0	ID=FOHLNKBM_00300;Name=mkl;db_xref=COG:COG1127;gene=mkl;inference=ab initio prediction:Prodigal:002006,similar to AA sequence:UniProtKB:P9WQL5;locus_tag=FOHLNKBM_00300;product=putative ribonucleotide transport ATP-binding protein mkl
contig00001	Prodigal:002006	CDS	319391	320530	.	-	0	ID=FOHLNKBM_00301;inference=ab initio prediction:Prodigal:002006;locus_tag=FOHLNKBM_00301;product=hypothetical protein
contig00001	Prodigal:002006	CDS	320583	321755	.	-	0	ID=FOHLNKBM_00302;Name=hcaT_1;gene=hcaT_1;inference=ab initio prediction:Prodigal:002006,similar to AA sequence:UniProtKB:Q47142;locus_tag=FOHLNKBM_00302;product=putative 3-phenylpropionic acid transporter
contig00001	Prodigal:002006	CDS	321924	322925	.	+	0	ID=FOHLNKBM_00303;inference=ab initio prediction:Prodigal:002006;locus_tag=FOHLNKBM_00303;product=hypothetical protein
contig00001	Prodigal:002006	CDS	323034	323474	.	+	0	ID=FOHLNKBM_00304;inference=ab initio prediction:Prodigal:002006;locus_tag=FOHLNKBM_00304;product=hypothetical protein
contig00001	Prodigal:002006	CDS	323657	331144	.	-	0	ID=FOHLNKBM_00305;inference=ab initio prediction:Prodigal:002006;locus_tag=FOHLNKBM_00305;product=hypothetical protein
contig00001	Prodigal:002006	CDS	331456	331800	.	+	0	ID=FOHLNKBM_00306;inference=ab initio prediction:Prodigal:002006;locus_tag=FOHLNKBM_00306;product=hypothetical protein
contig00001	Prodigal:002006	CDS	331948	332268	.	+	0	ID=FOHLNKBM_00307;Name=fdxE;db_xref=COG:COG0633;gene=fdxE;inference=ab initio prediction:Prodigal:002006,similar to AA sequence:UniProtKB:P80306;locus_tag=FOHLNKBM_00307;product=Ferredoxin-6
contig00001	Prodigal:002006	CDS	332410	333585	.	-	0	ID=FOHLNKBM_00308;inference=ab initio prediction:Prodigal:002006;locus_tag=FOHLNKBM_00308;product=hypothetical protein
contig00001	Prodigal:002006	CDS	333921	334328	.	+	0	ID=FOHLNKBM_00309;inference=ab initio prediction:Prodigal:002006;locus_tag=FOHLNKBM_00309;product=hypothetical protein
contig00001	Prodigal:002006	CDS	334345	336189	.	-	0	ID=FOHLNKBM_00310;Name=kefC_1;db_xref=COG:COG0475;gene=kefC_1;inference=ab initio prediction:Prodigal:002006,similar to AA sequence:UniProtKB:P03819;locus_tag=FOHLNKBM_00310;product=Glutathione-regulated potassium-efflux system protein KefC
contig00001	Prodigal:002006	CDS	336503	337762	.	+	0	ID=FOHLNKBM_00311;inference=ab initio prediction:Prodigal:002006;locus_tag=FOHLNKBM_00311;product=hypothetical protein
contig00001	Prodigal:002006	CDS	337759	338400	.	+	0	ID=FOHLNKBM_00312;inference=ab initio prediction:Prodigal:002006;locus_tag=FOHLNKBM_00312;product=hypothetical protein
contig00001	Prodigal:002006	CDS	338657	339508	.	+	0	ID=FOHLNKBM_00313;inference=ab initio prediction:Prodigal:002006;locus_tag=FOHLNKBM_00313;product=hypothetical protein
contig00001	Prodigal:002006	CDS	339766	340290	.	+	0	ID=FOHLNKBM_00314;eC_number=3.1.3.-;db_xref=COG:COG2062;inference=ab initio prediction:Prodigal:002006,similar to AA sequence:UniProtKB:P9WGF9;locus_tag=FOHLNKBM_00314;product=putative protein
contig00001	Prodigal:002006	CDS	340295	341329	.	-	0	ID=FOHLNKBM_00315;inference=ab initio prediction:Prodigal:002006;locus_tag=FOHLNKBM_00315;product=hypothetical protein
contig00001	Prodigal:002006	CDS	341524	342006	.	+	0	ID=FOHLNKBM_00316;Name=ibpA_1;db_xref=COG:COG0071;gene=ibpA_1;inference=ab initio prediction:Prodigal:002006,similar to AA sequence:UniProtKB:P0C054;locus_tag=FOHLNKBM_00316;product=Small heat shock protein IbpA
contig00001	Prodigal:002006	CDS	342154	343155	.	+	0	ID=FOHLNKBM_00317;inference=ab initio prediction:Prodigal:002006;locus_tag=FOHLNKBM_00317;product=hypothetical protein
contig00001	Prodigal:002006	CDS	343325	343762	.	-	0	ID=FOHLNKBM_00318;inference=ab initio prediction:Prodigal:002006;locus_tag=FOHLNKBM_00318;product=hypothetical protein
contig00001	Prodigal:002006	CDS	343968	344828	.	+	0	ID=FOHLNKBM_00319;inference=ab initio prediction:Prodigal:002006;locus_tag=FOHLNKBM_00319;product=hypothetical protein
contig00001	Prodigal:002006	CDS	344845	345144	.	+	0	ID=FOHLNKBM_00320;inference=ab initio prediction:Prodigal:002006;locus_tag=FOHLNKBM_00320;product=hypothetical protein
contig00001	Prodigal:002006	CDS	345306	350594	.	+	0	ID=FOHLNKBM_00321;Name=yfhM;db_xref=COG:COG2373;gene=yfhM;inference=ab initio prediction:Prodigal:002006,similar to AA sequence:UniProtKB:P76578;locus_tag=FOHLNKBM_00321;product=Alpha-2-macroglobulin
contig00001	Prodigal:002006	CDS	350722	351846	.	+	0	ID=FOHLNKBM_00322;inference=ab initio prediction:Prodigal:002006;locus_tag=FOHLNKBM_00322;product=hypothetical protein
contig00001	Prodigal:002006	CDS	352081	352758	.	-	0	ID=FOHLNKBM_00323;eC_number=4.1.1.104;Name=otnC;db_xref=COG:COG0235;gene=otnC;inference=ab initio prediction:Prodigal:002006,similar to AA sequence:UniProtKB:Q0KBC9;locus_tag=FOHLNKBM_00323;product=3-oxo-tetronate 4-phosphate decarboxylase
contig00001	Prodigal:002006	CDS	352755	353762	.	-	0	ID=FOHLNKBM_00324;Name=gntR_2;gene=gntR_2;inference=ab initio prediction:Prodigal:002006,similar to AA sequence:UniProtKB:P0ACP5;locus_tag=FOHLNKBM_00324;product=HTH-type transcriptional regulator GntR
contig00001	Prodigal:002006	CDS	354126	355448	.	+	0	ID=FOHLNKBM_00325;Name=ttuB_1;gene=ttuB_1;inference=ab initio prediction:Prodigal:002006,similar to AA sequence:UniProtKB:Q44470;locus_tag=FOHLNKBM_00325;product=Putative tartrate transporter
contig00001	Prodigal:002006	CDS	355626	356540	.	+	0	ID=FOHLNKBM_00326;eC_number=1.1.1.411;Name=ltnD_1;db_xref=COG:COG2084;gene=ltnD_1;inference=ab initio prediction:Prodigal:002006,similar to AA sequence:UniProtKB:Q0KBC7;locus_tag=FOHLNKBM_00326;product=L-threonate dehydrogenase
contig00001	Prodigal:002006	CDS	356739	357524	.	+	0	ID=FOHLNKBM_00327;eC_number=5.3.1.35;Name=otnI_1;db_xref=COG:COG3622;gene=otnI_1;inference=ab initio prediction:Prodigal:002006,similar to AA sequence:UniProtKB:Q0KBD1;locus_tag=FOHLNKBM_00327;product=2-oxo-tetronate isomerase
contig00001	Prodigal:002006	CDS	357521	358795	.	+	0	ID=FOHLNKBM_00328;eC_number=2.7.1.217;Name=otnK;db_xref=COG:COG3395;gene=otnK;inference=ab initio prediction:Prodigal:002006,similar to AA sequence:UniProtKB:B1M1V6;locus_tag=FOHLNKBM_00328;product=3-oxo-tetronate kinase
contig00001	Prodigal:002006	CDS	358824	359801	.	+	0	ID=FOHLNKBM_00329;eC_number=1.1.1.410;Name=denD;db_xref=COG:COG0451;gene=denD;inference=ab initio prediction:Prodigal:002006,similar to AA sequence:UniProtKB:Q0KBD2;locus_tag=FOHLNKBM_00329;product=D-erythronate dehydrogenase
contig00001	Prodigal:002006	CDS	360214	360450	.	-	0	ID=FOHLNKBM_00330;inference=ab initio prediction:Prodigal:002006;locus_tag=FOHLNKBM_00330;product=hypothetical protein
contig00001	Prodigal:002006	CDS	360535	362376	.	+	0	ID=FOHLNKBM_00331;eC_number=3.6.4.12;Name=recQ;db_xref=COG:COG0514;gene=recQ;inference=ab initio prediction:Prodigal:002006,similar to AA sequence:UniProtKB:P15043;locus_tag=FOHLNKBM_00331;product=ATP-dependent DNA helicase RecQ
contig00001	Prodigal:002006	CDS	362568	363722	.	+	0	ID=FOHLNKBM_00332;inference=ab initio prediction:Prodigal:002006;locus_tag=FOHLNKBM_00332;product=hypothetical protein
contig00001	Prodigal:002006	CDS	363904	366129	.	+	0	ID=FOHLNKBM_00333;eC_number=6.3.5.3;Name=purL;db_xref=COG:COG0046;gene=purL;inference=ab initio prediction:Prodigal:002006,similar to AA sequence:UniProtKB:P12042;locus_tag=FOHLNKBM_00333;product=Phosphoribosylformylglycinamidine synthase subunit PurL
contig00001	Prodigal:002006	CDS	366157	366393	.	+	0	ID=FOHLNKBM_00334;db_xref=COG:COG0271;inference=ab initio prediction:Prodigal:002006,similar to AA sequence:UniProtKB:Q9ZCE4;locus_tag=FOHLNKBM_00334;product=putative protein RP812
contig00001	Prodigal:002006	CDS	366417	366911	.	+	0	ID=FOHLNKBM_00335;inference=ab initio prediction:Prodigal:002006;locus_tag=FOHLNKBM_00335;product=hypothetical protein
contig00001	Prodigal:002006	CDS	366954	367292	.	+	0	ID=FOHLNKBM_00336;Name=grxD;db_xref=COG:COG0278;gene=grxD;inference=ab initio prediction:Prodigal:002006,similar to AA sequence:UniProtKB:P0AC69;locus_tag=FOHLNKBM_00336;product=Glutaredoxin 4
contig00001	Prodigal:002006	CDS	367366	368022	.	-	0	ID=FOHLNKBM_00337;inference=ab initio prediction:Prodigal:002006;locus_tag=FOHLNKBM_00337;product=hypothetical protein
contig00001	Prodigal:002006	CDS	368104	369396	.	+	0	ID=FOHLNKBM_00338;eC_number=2.1.1.192;Name=rlmN;db_xref=COG:COG0820;gene=rlmN;inference=ab initio prediction:Prodigal:002006,similar to AA sequence:UniProtKB:P36979;locus_tag=FOHLNKBM_00338;product=Dual-specificity RNA methyltransferase RlmN
contig00001	Prodigal:002006	CDS	369490	371589	.	-	0	ID=FOHLNKBM_00339;eC_number=6.1.1.14;Name=glyS;db_xref=COG:COG0751;gene=glyS;inference=ab initio prediction:Prodigal:002006,similar to AA sequence:UniProtKB:P00961;locus_tag=FOHLNKBM_00339;product=Glycine--tRNA ligase beta subunit
contig00001	Prodigal:002006	CDS	371642	372085	.	-	0	ID=FOHLNKBM_00340;inference=ab initio prediction:Prodigal:002006;locus_tag=FOHLNKBM_00340;product=hypothetical protein
contig00001	Prodigal:002006	CDS	372235	373143	.	-	0	ID=FOHLNKBM_00341;eC_number=6.1.1.14;Name=glyQ;db_xref=COG:COG0752;gene=glyQ;inference=ab initio prediction:Prodigal:002006,similar to AA sequence:UniProtKB:P00960;locus_tag=FOHLNKBM_00341;product=Glycine--tRNA ligase alpha subunit
contig00001	Prodigal:002006	CDS	373336	373794	.	+	0	ID=FOHLNKBM_00342;inference=ab initio prediction:Prodigal:002006;locus_tag=FOHLNKBM_00342;product=hypothetical protein
contig00001	Prodigal:002006	CDS	373944	374222	.	+	0	ID=FOHLNKBM_00343;inference=ab initio prediction:Prodigal:002006;locus_tag=FOHLNKBM_00343;product=hypothetical protein
contig00001	Prodigal:002006	CDS	374238	375842	.	-	0	ID=FOHLNKBM_00344;Name=nhaP2_1;gene=nhaP2_1;inference=ab initio prediction:Prodigal:002006,protein motif:HAMAP:MF_01075;locus_tag=FOHLNKBM_00344;product=K(+)/H(+) antiporter NhaP2
contig00001	Prodigal:002006	CDS	375953	376465	.	-	0	ID=FOHLNKBM_00345;inference=ab initio prediction:Prodigal:002006;locus_tag=FOHLNKBM_00345;product=hypothetical protein
contig00001	Prodigal:002006	CDS	376558	377334	.	-	0	ID=FOHLNKBM_00346;Name=btuF;db_xref=COG:COG0614;gene=btuF;inference=ab initio prediction:Prodigal:002006,similar to AA sequence:UniProtKB:A5F5P5;locus_tag=FOHLNKBM_00346;product=Vitamin B12-binding protein
contig00001	Prodigal:002006	CDS	377351	377872	.	-	0	ID=FOHLNKBM_00347;Name=yabI;db_xref=COG:COG0586;gene=yabI;inference=ab initio prediction:Prodigal:002006,similar to AA sequence:UniProtKB:P30149;locus_tag=FOHLNKBM_00347;product=Inner membrane protein YabI
contig00001	Prodigal:002006	CDS	378000	378848	.	+	0	ID=FOHLNKBM_00348;eC_number=2.7.1.35;Name=pdxY;db_xref=COG:COG2240;gene=pdxY;inference=ab initio prediction:Prodigal:002006,similar to AA sequence:UniProtKB:Q7CIR8;locus_tag=FOHLNKBM_00348;product=Pyridoxal kinase PdxY
contig00001	Prodigal:002006	CDS	378908	379792	.	+	0	ID=FOHLNKBM_00349;eC_number=5.3.3.17;Name=phzF;gene=phzF;inference=ab initio prediction:Prodigal:002006,similar to AA sequence:UniProtKB:Q51792;locus_tag=FOHLNKBM_00349;product=Trans-2%2C3-dihydro-3-hydroxyanthranilate isomerase
contig00001	Prodigal:002006	CDS	379785	380507	.	+	0	ID=FOHLNKBM_00350;inference=ab initio prediction:Prodigal:002006;locus_tag=FOHLNKBM_00350;product=hypothetical protein
contig00001	Prodigal:002006	CDS	380696	381670	.	+	0	ID=FOHLNKBM_00351;Name=ssuA_1;db_xref=COG:COG0715;gene=ssuA_1;inference=ab initio prediction:Prodigal:002006,similar to AA sequence:UniProtKB:P40400;locus_tag=FOHLNKBM_00351;product=Putative aliphatic sulfonates-binding protein
contig00001	Prodigal:002006	CDS	381814	384081	.	+	0	ID=FOHLNKBM_00352;eC_number=3.2.1.-;Name=glgX_1;db_xref=COG:COG1523;gene=glgX_1;inference=ab initio prediction:Prodigal:002006,similar to AA sequence:UniProtKB:P9WQ25;locus_tag=FOHLNKBM_00352;product=Glycogen operon protein GlgX 
contig00001	Aragorn:001002	tRNA	384215	384304	.	+	.	ID=FOHLNKBM_00353;inference=COORDINATES:profile:Aragorn:001002;locus_tag=FOHLNKBM_00353;product=tRNA-Ser(gga)
contig00001	Prodigal:002006	CDS	384806	385105	.	-	0	ID=FOHLNKBM_00354;inference=ab initio prediction:Prodigal:002006;locus_tag=FOHLNKBM_00354;product=hypothetical protein
contig00001	Prodigal:002006	CDS	385760	385966	.	-	0	ID=FOHLNKBM_00355;inference=ab initio prediction:Prodigal:002006;locus_tag=FOHLNKBM_00355;product=hypothetical protein
contig00001	Prodigal:002006	CDS	386131	389301	.	-	0	ID=FOHLNKBM_00356;eC_number=2.7.13.3;Name=rcsC_3;gene=rcsC_3;inference=ab initio prediction:Prodigal:002006,protein motif:HAMAP:MF_00979;locus_tag=FOHLNKBM_00356;product=Sensor histidine kinase RcsC
contig00001	Prodigal:002006	CDS	389686	390432	.	-	0	ID=FOHLNKBM_00357;inference=ab initio prediction:Prodigal:002006;locus_tag=FOHLNKBM_00357;product=hypothetical protein
contig00001	Prodigal:002006	CDS	390934	392982	.	-	0	ID=FOHLNKBM_00358;eC_number=2.7.13.3;Name=rcsC_4;gene=rcsC_4;inference=ab initio prediction:Prodigal:002006,protein motif:HAMAP:MF_00979;locus_tag=FOHLNKBM_00358;product=Sensor histidine kinase RcsC
contig00001	Prodigal:002006	CDS	392982	394505	.	-	0	ID=FOHLNKBM_00359;eC_number=2.7.11.1;Name=kaiC_1;db_xref=COG:COG0467;gene=kaiC_1;inference=ab initio prediction:Prodigal:002006,similar to AA sequence:UniProtKB:Q79PF4;locus_tag=FOHLNKBM_00359;product=Circadian clock protein kinase KaiC
contig00001	Prodigal:002006	CDS	394973	395449	.	-	0	ID=FOHLNKBM_00360;inference=ab initio prediction:Prodigal:002006;locus_tag=FOHLNKBM_00360;product=hypothetical protein
contig00001	Prodigal:002006	CDS	395505	395921	.	+	0	ID=FOHLNKBM_00361;inference=ab initio prediction:Prodigal:002006;locus_tag=FOHLNKBM_00361;product=hypothetical protein
contig00001	Prodigal:002006	CDS	395918	396160	.	+	0	ID=FOHLNKBM_00362;inference=ab initio prediction:Prodigal:002006;locus_tag=FOHLNKBM_00362;product=hypothetical protein
contig00001	Prodigal:002006	CDS	396875	398239	.	-	0	ID=FOHLNKBM_00363;inference=ab initio prediction:Prodigal:002006;locus_tag=FOHLNKBM_00363;product=hypothetical protein
contig00002	Prodigal:002006	CDS	636	1418	.	-	0	ID=FOHLNKBM_00364;eC_number=1.10.3.-;Name=yfiH;db_xref=COG:COG1496;gene=yfiH;inference=ab initio prediction:Prodigal:002006,similar to AA sequence:UniProtKB:P33644;locus_tag=FOHLNKBM_00364;product=Polyphenol oxidase
contig00002	Prodigal:002006	CDS	1553	1744	.	+	0	ID=FOHLNKBM_00365;inference=ab initio prediction:Prodigal:002006;locus_tag=FOHLNKBM_00365;product=hypothetical protein
contig00002	Prodigal:002006	CDS	1769	2839	.	-	0	ID=FOHLNKBM_00366;inference=ab initio prediction:Prodigal:002006;locus_tag=FOHLNKBM_00366;product=hypothetical protein
contig00002	Prodigal:002006	CDS	2836	3738	.	-	0	ID=FOHLNKBM_00367;eC_number=2.5.1.145;Name=lgt;db_xref=COG:COG0682;gene=lgt;inference=ab initio prediction:Prodigal:002006,similar to AA sequence:UniProtKB:P60955;locus_tag=FOHLNKBM_00367;product=Phosphatidylglycerol--prolipoprotein diacylglyceryl transferase
contig00002	Prodigal:002006	CDS	3834	4736	.	-	0	ID=FOHLNKBM_00368;inference=ab initio prediction:Prodigal:002006;locus_tag=FOHLNKBM_00368;product=hypothetical protein
contig00002	Prodigal:002006	CDS	4733	5635	.	-	0	ID=FOHLNKBM_00369;eC_number=3.1.1.17;Name=gnl_2;gene=gnl_2;inference=ab initio prediction:Prodigal:002006,similar to AA sequence:UniProtKB:Q01578;locus_tag=FOHLNKBM_00369;product=Gluconolactonase
contig00002	Prodigal:002006	CDS	5646	6095	.	-	0	ID=FOHLNKBM_00370;inference=ab initio prediction:Prodigal:002006;locus_tag=FOHLNKBM_00370;product=hypothetical protein
contig00002	Prodigal:002006	CDS	6521	8008	.	-	0	ID=FOHLNKBM_00371;eC_number=3.6.4.12;Name=dnaC;db_xref=COG:COG0305;gene=dnaC;inference=ab initio prediction:Prodigal:002006,similar to AA sequence:UniProtKB:P37469;locus_tag=FOHLNKBM_00371;product=Replicative DNA helicase
contig00002	Prodigal:002006	CDS	8290	9651	.	-	0	ID=FOHLNKBM_00372;inference=ab initio prediction:Prodigal:002006;locus_tag=FOHLNKBM_00372;product=hypothetical protein
contig00002	Prodigal:002006	CDS	9697	12015	.	-	0	ID=FOHLNKBM_00373;Name=ydeP_1;db_xref=COG:COG0243;gene=ydeP_1;inference=ab initio prediction:Prodigal:002006,similar to AA sequence:UniProtKB:P77561;locus_tag=FOHLNKBM_00373;product=Protein YdeP
contig00002	Prodigal:002006	CDS	12174	12347	.	+	0	ID=FOHLNKBM_00374;Name=smtA_1;gene=smtA_1;inference=ab initio prediction:Prodigal:002006,similar to AA sequence:UniProtKB:P30331;locus_tag=FOHLNKBM_00374;product=Metallothionein
contig00002	Prodigal:002006	CDS	12415	12702	.	-	0	ID=FOHLNKBM_00375;inference=ab initio prediction:Prodigal:002006;locus_tag=FOHLNKBM_00375;product=hypothetical protein
contig00002	Prodigal:002006	CDS	13239	13898	.	+	0	ID=FOHLNKBM_00376;inference=ab initio prediction:Prodigal:002006;locus_tag=FOHLNKBM_00376;product=hypothetical protein
contig00002	Prodigal:002006	CDS	13940	14203	.	-	0	ID=FOHLNKBM_00377;inference=ab initio prediction:Prodigal:002006;locus_tag=FOHLNKBM_00377;product=hypothetical protein
contig00002	Prodigal:002006	CDS	14203	14433	.	-	0	ID=FOHLNKBM_00378;inference=ab initio prediction:Prodigal:002006;locus_tag=FOHLNKBM_00378;product=hypothetical protein
contig00002	Prodigal:002006	CDS	15080	16294	.	-	0	ID=FOHLNKBM_00379;inference=ab initio prediction:Prodigal:002006;locus_tag=FOHLNKBM_00379;product=hypothetical protein
contig00002	Prodigal:002006	CDS	16415	16711	.	-	0	ID=FOHLNKBM_00380;Name=yciI;db_xref=COG:COG2350;gene=yciI;inference=ab initio prediction:Prodigal:002006,similar to AA sequence:UniProtKB:P0AB55;locus_tag=FOHLNKBM_00380;product=Protein YciI
contig00002	Prodigal:002006	CDS	16722	17006	.	-	0	ID=FOHLNKBM_00381;eC_number=5.3.3.4;Name=catC;db_xref=COG:COG4829;gene=catC;inference=ab initio prediction:Prodigal:002006,similar to AA sequence:UniProtKB:P80573;locus_tag=FOHLNKBM_00381;product=Muconolactone Delta-isomerase
contig00002	Prodigal:002006	CDS	17372	17653	.	+	0	ID=FOHLNKBM_00382;inference=ab initio prediction:Prodigal:002006;locus_tag=FOHLNKBM_00382;product=hypothetical protein
contig00002	Prodigal:002006	CDS	17670	17864	.	-	0	ID=FOHLNKBM_00383;inference=ab initio prediction:Prodigal:002006;locus_tag=FOHLNKBM_00383;product=hypothetical protein
contig00002	Prodigal:002006	CDS	17861	18298	.	-	0	ID=FOHLNKBM_00384;Name=dctD_1;gene=dctD_1;inference=ab initio prediction:Prodigal:002006,similar to AA sequence:UniProtKB:P13632;locus_tag=FOHLNKBM_00384;product=C4-dicarboxylate transport transcriptional regulatory protein DctD
contig00002	Aragorn:001002	tRNA	18538	18611	.	-	.	ID=FOHLNKBM_00385;inference=COORDINATES:profile:Aragorn:001002;locus_tag=FOHLNKBM_00385;product=tRNA-Gly(tcc)
contig00002	Prodigal:002006	CDS	18658	19500	.	-	0	ID=FOHLNKBM_00386;eC_number=2.3.1.247;Name=kce_1;gene=kce_1;inference=ab initio prediction:Prodigal:002006,similar to AA sequence:UniProtKB:B0VHH0;locus_tag=FOHLNKBM_00386;product=3-keto-5-aminohexanoate cleavage enzyme
contig00002	Prodigal:002006	CDS	19832	21019	.	-	0	ID=FOHLNKBM_00387;inference=ab initio prediction:Prodigal:002006;locus_tag=FOHLNKBM_00387;product=hypothetical protein
contig00002	Prodigal:002006	CDS	21016	22539	.	-	0	ID=FOHLNKBM_00388;inference=ab initio prediction:Prodigal:002006;locus_tag=FOHLNKBM_00388;product=hypothetical protein
contig00002	Prodigal:002006	CDS	22740	24353	.	+	0	ID=FOHLNKBM_00389;Name=prfC;db_xref=COG:COG4108;gene=prfC;inference=ab initio prediction:Prodigal:002006,similar to AA sequence:UniProtKB:P0A7I4;locus_tag=FOHLNKBM_00389;product=Peptide chain release factor RF3
contig00002	Prodigal:002006	CDS	24474	24932	.	-	0	ID=FOHLNKBM_00390;Name=rssB_1;gene=rssB_1;inference=ab initio prediction:Prodigal:002006,protein motif:HAMAP:MF_00958;locus_tag=FOHLNKBM_00390;product=Regulator of RpoS
contig00002	Prodigal:002006	CDS	24941	25408	.	-	0	ID=FOHLNKBM_00391;inference=ab initio prediction:Prodigal:002006;locus_tag=FOHLNKBM_00391;product=hypothetical protein
contig00002	Prodigal:002006	CDS	25705	26979	.	+	0	ID=FOHLNKBM_00392;Name=flgE_1;db_xref=COG:COG1749;gene=flgE_1;inference=ab initio prediction:Prodigal:002006,similar to AA sequence:UniProtKB:Q8YDL6;locus_tag=FOHLNKBM_00392;product=Flagellar hook protein FlgE
contig00002	Prodigal:002006	CDS	27014	28903	.	+	0	ID=FOHLNKBM_00393;inference=ab initio prediction:Prodigal:002006;locus_tag=FOHLNKBM_00393;product=hypothetical protein
contig00002	Prodigal:002006	CDS	28906	30510	.	+	0	ID=FOHLNKBM_00394;inference=ab initio prediction:Prodigal:002006;locus_tag=FOHLNKBM_00394;product=hypothetical protein
contig00002	Prodigal:002006	CDS	30677	30937	.	+	0	ID=FOHLNKBM_00395;inference=ab initio prediction:Prodigal:002006;locus_tag=FOHLNKBM_00395;product=hypothetical protein
contig00002	Prodigal:002006	CDS	30960	31256	.	+	0	ID=FOHLNKBM_00396;inference=ab initio prediction:Prodigal:002006;locus_tag=FOHLNKBM_00396;product=hypothetical protein
contig00002	Prodigal:002006	CDS	31273	31758	.	-	0	ID=FOHLNKBM_00397;inference=ab initio prediction:Prodigal:002006;locus_tag=FOHLNKBM_00397;product=hypothetical protein
contig00002	Prodigal:002006	CDS	31733	32104	.	-	0	ID=FOHLNKBM_00398;inference=ab initio prediction:Prodigal:002006;locus_tag=FOHLNKBM_00398;product=hypothetical protein
contig00002	Prodigal:002006	CDS	32130	33248	.	-	0	ID=FOHLNKBM_00399;Name=flgI_1;gene=flgI_1;inference=ab initio prediction:Prodigal:002006,protein motif:HAMAP:MF_00416;locus_tag=FOHLNKBM_00399;product=Flagellar P-ring protein
contig00002	Prodigal:002006	CDS	33507	33938	.	+	0	ID=FOHLNKBM_00400;Name=fliX;gene=fliX;inference=ab initio prediction:Prodigal:002006,similar to AA sequence:UniProtKB:O32348;locus_tag=FOHLNKBM_00400;product=Flagellar assembly protein FliX
contig00002	Prodigal:002006	CDS	34017	35513	.	-	0	ID=FOHLNKBM_00401;inference=ab initio prediction:Prodigal:002006;locus_tag=FOHLNKBM_00401;product=hypothetical protein
contig00002	Prodigal:002006	CDS	35892	37139	.	+	0	ID=FOHLNKBM_00402;Name=dnaK_1;db_xref=COG:COG0443;gene=dnaK_1;inference=ab initio prediction:Prodigal:002006,similar to AA sequence:UniProtKB:O06942;locus_tag=FOHLNKBM_00402;product=Chaperone protein DnaK
contig00002	Prodigal:002006	CDS	37495	38262	.	-	0	ID=FOHLNKBM_00403;inference=ab initio prediction:Prodigal:002006;locus_tag=FOHLNKBM_00403;product=hypothetical protein
contig00002	Prodigal:002006	CDS	38384	39781	.	-	0	ID=FOHLNKBM_00404;eC_number=6.1.1.16;Name=cysS;db_xref=COG:COG0215;gene=cysS;inference=ab initio prediction:Prodigal:002006,similar to AA sequence:UniProtKB:Q83BL7;locus_tag=FOHLNKBM_00404;product=Cysteine--tRNA ligase
contig00002	Prodigal:002006	CDS	40093	40440	.	+	0	ID=FOHLNKBM_00405;inference=ab initio prediction:Prodigal:002006;locus_tag=FOHLNKBM_00405;product=hypothetical protein
contig00002	Prodigal:002006	CDS	40474	40986	.	-	0	ID=FOHLNKBM_00406;inference=ab initio prediction:Prodigal:002006;locus_tag=FOHLNKBM_00406;product=hypothetical protein
contig00002	Prodigal:002006	CDS	41146	42213	.	+	0	ID=FOHLNKBM_00407;inference=ab initio prediction:Prodigal:002006;locus_tag=FOHLNKBM_00407;product=hypothetical protein
contig00002	Prodigal:002006	CDS	42182	42574	.	-	0	ID=FOHLNKBM_00408;inference=ab initio prediction:Prodigal:002006;locus_tag=FOHLNKBM_00408;product=hypothetical protein
contig00002	Prodigal:002006	CDS	42893	44476	.	+	0	ID=FOHLNKBM_00409;Name=pal_1;gene=pal_1;inference=ab initio prediction:Prodigal:002006,protein motif:HAMAP:MF_02204;locus_tag=FOHLNKBM_00409;product=Peptidoglycan-associated lipoprotein
contig00002	Prodigal:002006	CDS	44568	45794	.	+	0	ID=FOHLNKBM_00410;Name=ynfM;gene=ynfM;inference=ab initio prediction:Prodigal:002006,similar to AA sequence:UniProtKB:P43531;locus_tag=FOHLNKBM_00410;product=Inner membrane transport protein YnfM
contig00002	Prodigal:002006	CDS	45791	46558	.	+	0	ID=FOHLNKBM_00411;eC_number=2.1.1.-;Name=ycgJ;gene=ycgJ;inference=ab initio prediction:Prodigal:002006,similar to AA sequence:UniProtKB:O31474;locus_tag=FOHLNKBM_00411;product=putative methyltransferase YcgJ
contig00002	Prodigal:002006	CDS	46762	47967	.	+	0	ID=FOHLNKBM_00412;inference=ab initio prediction:Prodigal:002006,similar to AA sequence:UniProtKB:P0AE45;locus_tag=FOHLNKBM_00412;note=UPF0053 inner membrane protein YtfL;product=hypothetical protein
contig00002	Prodigal:002006	CDS	47969	49309	.	-	0	ID=FOHLNKBM_00413;eC_number=6.1.1.17;Name=gltX1;db_xref=COG:COG0008;gene=gltX1;inference=ab initio prediction:Prodigal:002006,similar to AA sequence:UniProtKB:Q9X172;locus_tag=FOHLNKBM_00413;product=Glutamate--tRNA ligase 1
contig00002	Prodigal:002006	CDS	49453	50730	.	+	0	ID=FOHLNKBM_00414;eC_number=1.4.99.-;Name=dadA1;db_xref=COG:COG0665;gene=dadA1;inference=ab initio prediction:Prodigal:002006,similar to AA sequence:UniProtKB:Q9HTQ0;locus_tag=FOHLNKBM_00414;product=D-amino acid dehydrogenase 1
contig00002	Prodigal:002006	CDS	50843	53011	.	-	0	ID=FOHLNKBM_00415;Name=cntO_1;gene=cntO_1;inference=ab initio prediction:Prodigal:002006,similar to AA sequence:UniProtKB:A0A0H2ZI93;locus_tag=FOHLNKBM_00415;product=Metal-pseudopaline receptor CntO
contig00002	Prodigal:002006	CDS	53359	53844	.	-	0	ID=FOHLNKBM_00416;inference=ab initio prediction:Prodigal:002006;locus_tag=FOHLNKBM_00416;product=hypothetical protein
contig00002	Prodigal:002006	CDS	53841	54248	.	-	0	ID=FOHLNKBM_00417;inference=ab initio prediction:Prodigal:002006;locus_tag=FOHLNKBM_00417;product=hypothetical protein
contig00002	Prodigal:002006	CDS	54741	55373	.	+	0	ID=FOHLNKBM_00418;inference=ab initio prediction:Prodigal:002006;locus_tag=FOHLNKBM_00418;product=hypothetical protein
contig00002	Prodigal:002006	CDS	55367	56014	.	+	0	ID=FOHLNKBM_00419;inference=ab initio prediction:Prodigal:002006;locus_tag=FOHLNKBM_00419;product=hypothetical protein
contig00002	Prodigal:002006	CDS	55998	57725	.	+	0	ID=FOHLNKBM_00420;inference=ab initio prediction:Prodigal:002006;locus_tag=FOHLNKBM_00420;product=hypothetical protein
contig00002	Prodigal:002006	CDS	57750	58169	.	-	0	ID=FOHLNKBM_00421;Name=dksA;db_xref=COG:COG1734;gene=dksA;inference=ab initio prediction:Prodigal:002006,similar to AA sequence:UniProtKB:P0ABS1;locus_tag=FOHLNKBM_00421;product=RNA polymerase-binding transcription factor DksA
contig00002	Prodigal:002006	CDS	58343	59371	.	-	0	ID=FOHLNKBM_00422;inference=ab initio prediction:Prodigal:002006;locus_tag=FOHLNKBM_00422;product=hypothetical protein
contig00002	Prodigal:002006	CDS	59374	60747	.	-	0	ID=FOHLNKBM_00423;eC_number=2.3.1.-;Name=patA_1;db_xref=COG:COG1696;gene=patA_1;inference=ab initio prediction:Prodigal:002006,similar to AA sequence:UniProtKB:O25526;locus_tag=FOHLNKBM_00423;product=Peptidoglycan O-acetyltransferase
contig00002	Prodigal:002006	CDS	60923	61807	.	-	0	ID=FOHLNKBM_00424;inference=ab initio prediction:Prodigal:002006;locus_tag=FOHLNKBM_00424;product=hypothetical protein
contig00002	Prodigal:002006	CDS	62075	63592	.	+	0	ID=FOHLNKBM_00425;inference=ab initio prediction:Prodigal:002006;locus_tag=FOHLNKBM_00425;product=hypothetical protein
contig00002	Prodigal:002006	CDS	63589	64263	.	+	0	ID=FOHLNKBM_00426;Name=uvrY;db_xref=COG:COG2197;gene=uvrY;inference=ab initio prediction:Prodigal:002006,similar to AA sequence:UniProtKB:P0AED5;locus_tag=FOHLNKBM_00426;product=Response regulator UvrY
contig00002	Prodigal:002006	CDS	64267	64977	.	+	0	ID=FOHLNKBM_00427;eC_number=3.5.99.2;Name=tenA;db_xref=COG:COG0819;gene=tenA;inference=ab initio prediction:Prodigal:002006,similar to AA sequence:UniProtKB:P25052;locus_tag=FOHLNKBM_00427;product=Aminopyrimidine aminohydrolase
contig00002	Prodigal:002006	CDS	64929	65792	.	+	0	ID=FOHLNKBM_00428;inference=ab initio prediction:Prodigal:002006;locus_tag=FOHLNKBM_00428;product=hypothetical protein
contig00002	Prodigal:002006	CDS	65938	66399	.	+	0	ID=FOHLNKBM_00429;inference=ab initio prediction:Prodigal:002006;locus_tag=FOHLNKBM_00429;product=hypothetical protein
contig00002	Prodigal:002006	CDS	66733	67137	.	+	0	ID=FOHLNKBM_00430;Name=cidA;gene=cidA;inference=ab initio prediction:Prodigal:002006,protein motif:HAMAP:MF_01143;locus_tag=FOHLNKBM_00430;product=Holin-like protein CidA
contig00002	Prodigal:002006	CDS	67142	67858	.	+	0	ID=FOHLNKBM_00431;Name=yohK;db_xref=COG:COG1346;gene=yohK;inference=ab initio prediction:Prodigal:002006,similar to AA sequence:UniProtKB:P0AD19;locus_tag=FOHLNKBM_00431;product=Inner membrane protein YohK
contig00002	Prodigal:002006	CDS	68670	69077	.	+	0	ID=FOHLNKBM_00432;Name=ros_1;db_xref=COG:COG4957;gene=ros_1;inference=ab initio prediction:Prodigal:002006,similar to AA sequence:UniProtKB:Q04152;locus_tag=FOHLNKBM_00432;product=Transcriptional regulatory protein ros
contig00002	Prodigal:002006	CDS	69107	71776	.	-	0	ID=FOHLNKBM_00433;inference=ab initio prediction:Prodigal:002006;locus_tag=FOHLNKBM_00433;product=hypothetical protein
contig00002	Prodigal:002006	CDS	71873	72547	.	-	0	ID=FOHLNKBM_00434;eC_number=3.1.3.22;Name=hxpA;db_xref=COG:COG0637;gene=hxpA;inference=ab initio prediction:Prodigal:002006,similar to AA sequence:UniProtKB:P77625;locus_tag=FOHLNKBM_00434;product=Hexitol phosphatase A
contig00002	Prodigal:002006	CDS	72747	73586	.	+	0	ID=FOHLNKBM_00435;eC_number=4.2.1.20;Name=trpA;db_xref=COG:COG0159;gene=trpA;inference=ab initio prediction:Prodigal:002006,similar to AA sequence:UniProtKB:Q5ZVY3;locus_tag=FOHLNKBM_00435;product=Tryptophan synthase alpha chain
contig00002	Prodigal:002006	CDS	73656	74552	.	+	0	ID=FOHLNKBM_00436;eC_number=2.1.3.15;Name=accD;db_xref=COG:COG0777;gene=accD;inference=ab initio prediction:Prodigal:002006,similar to AA sequence:UniProtKB:P0A9Q5;locus_tag=FOHLNKBM_00436;product=Acetyl-coenzyme A carboxylase carboxyl transferase subunit beta
contig00002	Prodigal:002006	CDS	74561	75886	.	+	0	ID=FOHLNKBM_00437;eC_number=6.3.2.12;Name=folC;db_xref=COG:COG0285;gene=folC;inference=ab initio prediction:Prodigal:002006,similar to AA sequence:UniProtKB:P08192;locus_tag=FOHLNKBM_00437;product=Dihydrofolate synthase/folylpolyglutamate synthase
contig00002	Prodigal:002006	CDS	76121	77023	.	+	0	ID=FOHLNKBM_00438;inference=ab initio prediction:Prodigal:002006;locus_tag=FOHLNKBM_00438;product=hypothetical protein
contig00002	Prodigal:002006	CDS	77140	77463	.	-	0	ID=FOHLNKBM_00439;inference=ab initio prediction:Prodigal:002006,similar to AA sequence:UniProtKB:P00275;locus_tag=FOHLNKBM_00439;product=Thioredoxin C-1
contig00002	Prodigal:002006	CDS	77756	81247	.	-	0	ID=FOHLNKBM_00440;eC_number=3.1.11.5;Name=recB;gene=recB;inference=ab initio prediction:Prodigal:002006,protein motif:HAMAP:MF_01485;locus_tag=FOHLNKBM_00440;product=RecBCD enzyme subunit RecB
contig00002	Prodigal:002006	CDS	81359	82111	.	+	0	ID=FOHLNKBM_00441;Name=minC_1;db_xref=COG:COG0850;gene=minC_1;inference=ab initio prediction:Prodigal:002006,similar to AA sequence:UniProtKB:P65359;locus_tag=FOHLNKBM_00441;product=Septum site-determining protein MinC
contig00002	Prodigal:002006	CDS	82222	82947	.	+	0	ID=FOHLNKBM_00442;Name=minC_2;db_xref=COG:COG0850;gene=minC_2;inference=ab initio prediction:Prodigal:002006,similar to AA sequence:UniProtKB:P65359;locus_tag=FOHLNKBM_00442;product=Septum site-determining protein MinC
contig00002	Prodigal:002006	CDS	82977	83792	.	+	0	ID=FOHLNKBM_00443;Name=minD_1;db_xref=COG:COG2894;gene=minD_1;inference=ab initio prediction:Prodigal:002006,similar to AA sequence:UniProtKB:Q7DDS7;locus_tag=FOHLNKBM_00443;product=Septum site-determining protein MinD
contig00002	Prodigal:002006	CDS	83789	84127	.	+	0	ID=FOHLNKBM_00444;Name=minE_1;gene=minE_1;inference=ab initio prediction:Prodigal:002006,protein motif:HAMAP:MF_00262;locus_tag=FOHLNKBM_00444;product=Cell division topological specificity factor
contig00002	Prodigal:002006	CDS	84496	85380	.	+	0	ID=FOHLNKBM_00445;eC_number=3.-.-.-;Name=ydjP;db_xref=COG:COG0596;gene=ydjP;inference=ab initio prediction:Prodigal:002006,similar to AA sequence:UniProtKB:O34592;locus_tag=FOHLNKBM_00445;product=AB hydrolase superfamily protein YdjP
contig00002	Prodigal:002006	CDS	85370	86806	.	-	0	ID=FOHLNKBM_00446;eC_number=1.14.-.-;inference=ab initio prediction:Prodigal:002006,similar to AA sequence:UniProtKB:P9WPN3;locus_tag=FOHLNKBM_00446;product=Putative cytochrome P450 132
contig00002	Prodigal:002006	CDS	86870	89518	.	-	0	ID=FOHLNKBM_00447;inference=ab initio prediction:Prodigal:002006;locus_tag=FOHLNKBM_00447;product=hypothetical protein
contig00002	Prodigal:002006	CDS	89913	91739	.	+	0	ID=FOHLNKBM_00448;Name=typA;db_xref=COG:COG1217;gene=typA;inference=ab initio prediction:Prodigal:002006,similar to AA sequence:UniProtKB:P32132;locus_tag=FOHLNKBM_00448;product=GTP-binding protein TypA/BipA
contig00002	Prodigal:002006	CDS	91868	92119	.	+	0	ID=FOHLNKBM_00449;inference=ab initio prediction:Prodigal:002006;locus_tag=FOHLNKBM_00449;product=hypothetical protein
contig00002	Prodigal:002006	CDS	92275	92433	.	-	0	ID=FOHLNKBM_00450;inference=ab initio prediction:Prodigal:002006;locus_tag=FOHLNKBM_00450;product=hypothetical protein
contig00002	Prodigal:002006	CDS	92426	92743	.	-	0	ID=FOHLNKBM_00451;inference=ab initio prediction:Prodigal:002006;locus_tag=FOHLNKBM_00451;product=hypothetical protein
contig00002	Prodigal:002006	CDS	92743	92943	.	-	0	ID=FOHLNKBM_00452;inference=ab initio prediction:Prodigal:002006;locus_tag=FOHLNKBM_00452;product=hypothetical protein
contig00002	Prodigal:002006	CDS	93020	93517	.	-	0	ID=FOHLNKBM_00453;inference=ab initio prediction:Prodigal:002006;locus_tag=FOHLNKBM_00453;product=hypothetical protein
contig00002	Prodigal:002006	CDS	93797	94771	.	-	0	ID=FOHLNKBM_00454;eC_number=2.5.1.47;Name=cysK_1;db_xref=COG:COG0031;gene=cysK_1;inference=ab initio prediction:Prodigal:002006,similar to AA sequence:UniProtKB:Q7DDL5;locus_tag=FOHLNKBM_00454;product=Cysteine synthase
contig00002	Prodigal:002006	CDS	95043	95969	.	+	0	ID=FOHLNKBM_00455;inference=ab initio prediction:Prodigal:002006;locus_tag=FOHLNKBM_00455;product=hypothetical protein
contig00002	Prodigal:002006	CDS	95979	96506	.	-	0	ID=FOHLNKBM_00456;inference=ab initio prediction:Prodigal:002006;locus_tag=FOHLNKBM_00456;product=hypothetical protein
contig00002	Prodigal:002006	CDS	96924	98111	.	+	0	ID=FOHLNKBM_00457;inference=ab initio prediction:Prodigal:002006;locus_tag=FOHLNKBM_00457;product=hypothetical protein
contig00002	Prodigal:002006	CDS	98161	98289	.	-	0	ID=FOHLNKBM_00458;inference=ab initio prediction:Prodigal:002006;locus_tag=FOHLNKBM_00458;product=hypothetical protein
contig00002	Prodigal:002006	CDS	98375	99787	.	-	0	ID=FOHLNKBM_00459;eC_number=2.7.1.40;Name=ttuE_1;gene=ttuE_1;inference=ab initio prediction:Prodigal:002006,similar to AA sequence:UniProtKB:P70789;locus_tag=FOHLNKBM_00459;product=Pyruvate kinase
contig00002	Prodigal:002006	CDS	99936	100517	.	-	0	ID=FOHLNKBM_00460;inference=ab initio prediction:Prodigal:002006;locus_tag=FOHLNKBM_00460;product=hypothetical protein
contig00002	Prodigal:002006	CDS	100640	101887	.	+	0	ID=FOHLNKBM_00461;inference=ab initio prediction:Prodigal:002006,similar to AA sequence:ISfinder:TnXax1;locus_tag=FOHLNKBM_00461;product=Tn3 family transposase TnXax1
contig00002	Prodigal:002006	CDS	101894	102682	.	-	0	ID=FOHLNKBM_00462;eC_number=4.2.1.109;Name=mtnB;gene=mtnB;inference=ab initio prediction:Prodigal:002006,protein motif:HAMAP:MF_01677;locus_tag=FOHLNKBM_00462;product=Methylthioribulose-1-phosphate dehydratase
contig00002	Prodigal:002006	CDS	102881	103897	.	-	0	ID=FOHLNKBM_00463;eC_number=3.5.2.9;Name=pxpC;db_xref=COG:COG1984;gene=pxpC;inference=ab initio prediction:Prodigal:002006,similar to AA sequence:UniProtKB:P75745;locus_tag=FOHLNKBM_00463;product=5-oxoprolinase subunit C
contig00002	Prodigal:002006	CDS	103894	104631	.	-	0	ID=FOHLNKBM_00464;eC_number=3.5.2.9;Name=pxpB;db_xref=COG:COG2049;gene=pxpB;inference=ab initio prediction:Prodigal:002006,similar to AA sequence:UniProtKB:P60495;locus_tag=FOHLNKBM_00464;product=5-oxoprolinase subunit B
contig00002	Prodigal:002006	CDS	104628	105389	.	-	0	ID=FOHLNKBM_00465;eC_number=3.5.2.9;Name=pxpA;db_xref=COG:COG1540;gene=pxpA;inference=ab initio prediction:Prodigal:002006,similar to AA sequence:UniProtKB:P42963;locus_tag=FOHLNKBM_00465;product=5-oxoprolinase subunit A
contig00002	Prodigal:002006	CDS	105701	106096	.	+	0	ID=FOHLNKBM_00466;inference=ab initio prediction:Prodigal:002006;locus_tag=FOHLNKBM_00466;product=hypothetical protein
contig00002	Prodigal:002006	CDS	106401	107510	.	+	0	ID=FOHLNKBM_00467;inference=ab initio prediction:Prodigal:002006;locus_tag=FOHLNKBM_00467;product=hypothetical protein
contig00002	Prodigal:002006	CDS	107503	110667	.	+	0	ID=FOHLNKBM_00468;Name=czcA_1;gene=czcA_1;inference=ab initio prediction:Prodigal:002006,similar to AA sequence:UniProtKB:P13511;locus_tag=FOHLNKBM_00468;product=Cobalt-zinc-cadmium resistance protein CzcA
contig00002	Prodigal:002006	CDS	110919	111209	.	-	0	ID=FOHLNKBM_00469;inference=ab initio prediction:Prodigal:002006;locus_tag=FOHLNKBM_00469;product=hypothetical protein
contig00002	Prodigal:002006	CDS	111301	112083	.	-	0	ID=FOHLNKBM_00470;eC_number=3.6.3.-;Name=ssuB_1;db_xref=COG:COG1116;gene=ssuB_1;inference=ab initio prediction:Prodigal:002006,similar to AA sequence:UniProtKB:P97027;locus_tag=FOHLNKBM_00470;product=Aliphatic sulfonates import ATP-binding protein SsuB
contig00002	Prodigal:002006	CDS	112158	112946	.	-	0	ID=FOHLNKBM_00471;Name=ssuC_1;db_xref=COG:COG0600;gene=ssuC_1;inference=ab initio prediction:Prodigal:002006,similar to AA sequence:UniProtKB:P40401;locus_tag=FOHLNKBM_00471;product=Putative aliphatic sulfonates transport permease protein SsuC
contig00002	Prodigal:002006	CDS	112946	113926	.	-	0	ID=FOHLNKBM_00472;inference=ab initio prediction:Prodigal:002006;locus_tag=FOHLNKBM_00472;product=hypothetical protein
contig00002	Prodigal:002006	CDS	114086	114832	.	+	0	ID=FOHLNKBM_00473;inference=ab initio prediction:Prodigal:002006;locus_tag=FOHLNKBM_00473;product=hypothetical protein
contig00002	Prodigal:002006	CDS	114851	115249	.	+	0	ID=FOHLNKBM_00474;inference=ab initio prediction:Prodigal:002006;locus_tag=FOHLNKBM_00474;product=hypothetical protein
contig00002	Prodigal:002006	CDS	115786	116460	.	+	0	ID=FOHLNKBM_00475;inference=ab initio prediction:Prodigal:002006;locus_tag=FOHLNKBM_00475;product=hypothetical protein
contig00002	Prodigal:002006	CDS	116512	117021	.	+	0	ID=FOHLNKBM_00476;inference=ab initio prediction:Prodigal:002006;locus_tag=FOHLNKBM_00476;product=hypothetical protein
contig00002	Prodigal:002006	CDS	117062	117610	.	+	0	ID=FOHLNKBM_00477;inference=ab initio prediction:Prodigal:002006;locus_tag=FOHLNKBM_00477;product=hypothetical protein
contig00002	Prodigal:002006	CDS	117644	117859	.	+	0	ID=FOHLNKBM_00478;inference=ab initio prediction:Prodigal:002006;locus_tag=FOHLNKBM_00478;product=hypothetical protein
contig00002	Prodigal:002006	CDS	117954	119468	.	+	0	ID=FOHLNKBM_00479;eC_number=1.14.14.10;Name=ntaA_1;gene=ntaA_1;inference=ab initio prediction:Prodigal:002006,similar to AA sequence:UniProtKB:P54989;locus_tag=FOHLNKBM_00479;product=Nitrilotriacetate monooxygenase component A
contig00002	Prodigal:002006	CDS	119565	119894	.	-	0	ID=FOHLNKBM_00480;inference=ab initio prediction:Prodigal:002006;locus_tag=FOHLNKBM_00480;product=hypothetical protein
contig00002	Prodigal:002006	CDS	120002	120748	.	+	0	ID=FOHLNKBM_00481;eC_number=1.-.-.-;inference=ab initio prediction:Prodigal:002006,similar to AA sequence:UniProtKB:P9WGQ9;locus_tag=FOHLNKBM_00481;product=putative oxidoreductase
contig00002	Prodigal:002006	CDS	121385	122524	.	+	0	ID=FOHLNKBM_00482;inference=ab initio prediction:Prodigal:002006;locus_tag=FOHLNKBM_00482;product=hypothetical protein
contig00002	Prodigal:002006	CDS	122572	123852	.	+	0	ID=FOHLNKBM_00483;eC_number=1.14.15.28;inference=ab initio prediction:Prodigal:002006,similar to AA sequence:UniProtKB:A0R4Q6;locus_tag=FOHLNKBM_00483;product=Steroid C26-monooxygenase
contig00002	Prodigal:002006	CDS	124115	125275	.	-	0	ID=FOHLNKBM_00484;Name=xerC_2;gene=xerC_2;inference=ab initio prediction:Prodigal:002006,protein motif:HAMAP:MF_01808;locus_tag=FOHLNKBM_00484;product=Tyrosine recombinase XerC
contig00002	Prodigal:002006	CDS	126729	127490	.	+	0	ID=FOHLNKBM_00485;eC_number=5.3.3.7;Name=ais;gene=ais;inference=ab initio prediction:Prodigal:002006,similar to AA sequence:UniProtKB:A0A0A1H8I4;locus_tag=FOHLNKBM_00485;product=Aconitate isomerase
contig00002	Prodigal:002006	CDS	127837	128886	.	+	0	ID=FOHLNKBM_00486;eC_number=1.1.1.-;Name=yjmC;db_xref=COG:COG2055;gene=yjmC;inference=ab initio prediction:Prodigal:002006,similar to AA sequence:UniProtKB:O34736;locus_tag=FOHLNKBM_00486;product=putative oxidoreductase YjmC
contig00002	Prodigal:002006	CDS	129030	129506	.	+	0	ID=FOHLNKBM_00487;inference=ab initio prediction:Prodigal:002006;locus_tag=FOHLNKBM_00487;product=hypothetical protein
contig00002	Prodigal:002006	CDS	129777	130367	.	+	0	ID=FOHLNKBM_00488;Name=hin_1;db_xref=COG:COG1961;gene=hin_1;inference=ab initio prediction:Prodigal:002006,similar to AA sequence:UniProtKB:P03013;locus_tag=FOHLNKBM_00488;product=DNA-invertase hin
contig00002	Prodigal:002006	CDS	130614	131786	.	-	0	ID=FOHLNKBM_00489;inference=ab initio prediction:Prodigal:002006;locus_tag=FOHLNKBM_00489;product=hypothetical protein
contig00002	Prodigal:002006	CDS	132100	132417	.	-	0	ID=FOHLNKBM_00490;inference=ab initio prediction:Prodigal:002006;locus_tag=FOHLNKBM_00490;product=hypothetical protein
contig00002	Prodigal:002006	CDS	132640	132831	.	+	0	ID=FOHLNKBM_00491;inference=ab initio prediction:Prodigal:002006;locus_tag=FOHLNKBM_00491;product=hypothetical protein
contig00002	Prodigal:002006	CDS	133641	133820	.	-	0	ID=FOHLNKBM_00492;inference=ab initio prediction:Prodigal:002006;locus_tag=FOHLNKBM_00492;product=hypothetical protein
contig00002	Prodigal:002006	CDS	133972	134547	.	+	0	ID=FOHLNKBM_00493;inference=ab initio prediction:Prodigal:002006;locus_tag=FOHLNKBM_00493;product=hypothetical protein
contig00002	Prodigal:002006	CDS	135389	135679	.	+	0	ID=FOHLNKBM_00494;inference=ab initio prediction:Prodigal:002006,similar to AA sequence:UniProtKB:B8H4R9;locus_tag=FOHLNKBM_00494;note=UPF0335 protein CCNA_03428;product=hypothetical protein
contig00002	Prodigal:002006	CDS	135793	136536	.	+	0	ID=FOHLNKBM_00495;inference=ab initio prediction:Prodigal:002006;locus_tag=FOHLNKBM_00495;product=hypothetical protein
contig00002	Prodigal:002006	CDS	137078	138451	.	+	0	ID=FOHLNKBM_00496;eC_number=2.7.13.3;inference=ab initio prediction:Prodigal:002006,similar to AA sequence:UniProtKB:Q8YC53;locus_tag=FOHLNKBM_00496;product=Blue-light-activated histidine kinase
contig00002	Prodigal:002006	CDS	138530	141550	.	+	0	ID=FOHLNKBM_00497;inference=ab initio prediction:Prodigal:002006;locus_tag=FOHLNKBM_00497;product=hypothetical protein
contig00002	Prodigal:002006	CDS	142643	142825	.	+	0	ID=FOHLNKBM_00498;inference=ab initio prediction:Prodigal:002006;locus_tag=FOHLNKBM_00498;product=hypothetical protein
contig00002	Prodigal:002006	CDS	142822	143016	.	+	0	ID=FOHLNKBM_00499;inference=ab initio prediction:Prodigal:002006;locus_tag=FOHLNKBM_00499;product=hypothetical protein
contig00002	Prodigal:002006	CDS	143026	143331	.	+	0	ID=FOHLNKBM_00500;inference=ab initio prediction:Prodigal:002006;locus_tag=FOHLNKBM_00500;product=hypothetical protein
contig00002	Prodigal:002006	CDS	143581	143736	.	-	0	ID=FOHLNKBM_00501;inference=ab initio prediction:Prodigal:002006;locus_tag=FOHLNKBM_00501;product=hypothetical protein
contig00002	Prodigal:002006	CDS	143693	143977	.	-	0	ID=FOHLNKBM_00502;inference=ab initio prediction:Prodigal:002006;locus_tag=FOHLNKBM_00502;product=hypothetical protein
contig00002	Prodigal:002006	CDS	144708	145223	.	-	0	ID=FOHLNKBM_00503;inference=ab initio prediction:Prodigal:002006;locus_tag=FOHLNKBM_00503;product=hypothetical protein
contig00002	Prodigal:002006	CDS	145593	145886	.	-	0	ID=FOHLNKBM_00504;inference=ab initio prediction:Prodigal:002006;locus_tag=FOHLNKBM_00504;product=hypothetical protein
contig00002	Prodigal:002006	CDS	145883	146128	.	-	0	ID=FOHLNKBM_00505;inference=ab initio prediction:Prodigal:002006;locus_tag=FOHLNKBM_00505;product=hypothetical protein
contig00002	Prodigal:002006	CDS	146277	146408	.	-	0	ID=FOHLNKBM_00506;inference=ab initio prediction:Prodigal:002006;locus_tag=FOHLNKBM_00506;product=hypothetical protein
contig00002	Prodigal:002006	CDS	147126	147278	.	+	0	ID=FOHLNKBM_00507;inference=ab initio prediction:Prodigal:002006;locus_tag=FOHLNKBM_00507;product=hypothetical protein
contig00002	Prodigal:002006	CDS	148023	148214	.	+	0	ID=FOHLNKBM_00508;inference=ab initio prediction:Prodigal:002006;locus_tag=FOHLNKBM_00508;product=hypothetical protein
contig00002	Prodigal:002006	CDS	148496	148675	.	-	0	ID=FOHLNKBM_00509;inference=ab initio prediction:Prodigal:002006;locus_tag=FOHLNKBM_00509;product=hypothetical protein
contig00002	Prodigal:002006	CDS	149211	149699	.	+	0	ID=FOHLNKBM_00510;inference=ab initio prediction:Prodigal:002006;locus_tag=FOHLNKBM_00510;product=hypothetical protein
contig00002	Prodigal:002006	CDS	149829	150071	.	+	0	ID=FOHLNKBM_00511;inference=ab initio prediction:Prodigal:002006;locus_tag=FOHLNKBM_00511;product=hypothetical protein
contig00002	Prodigal:002006	CDS	150418	150639	.	+	0	ID=FOHLNKBM_00512;inference=ab initio prediction:Prodigal:002006;locus_tag=FOHLNKBM_00512;product=hypothetical protein
contig00002	Prodigal:002006	CDS	151148	153115	.	+	0	ID=FOHLNKBM_00513;eC_number=2.7.13.3;Name=rcsC_5;gene=rcsC_5;inference=ab initio prediction:Prodigal:002006,protein motif:HAMAP:MF_00979;locus_tag=FOHLNKBM_00513;product=Sensor histidine kinase RcsC
contig00002	Prodigal:002006	CDS	153541	154836	.	+	0	ID=FOHLNKBM_00514;eC_number=1.14.15.32;Name=ptlI_1;db_xref=COG:COG2124;gene=ptlI_1;inference=ab initio prediction:Prodigal:002006,similar to AA sequence:UniProtKB:Q82IY3;locus_tag=FOHLNKBM_00514;product=Pentalenene oxygenase
contig00002	Prodigal:002006	CDS	154966	155574	.	+	0	ID=FOHLNKBM_00515;inference=ab initio prediction:Prodigal:002006;locus_tag=FOHLNKBM_00515;product=hypothetical protein
contig00002	Prodigal:002006	CDS	155801	156427	.	+	0	ID=FOHLNKBM_00516;inference=ab initio prediction:Prodigal:002006;locus_tag=FOHLNKBM_00516;product=hypothetical protein
contig00002	Prodigal:002006	CDS	156555	156872	.	-	0	ID=FOHLNKBM_00517;inference=ab initio prediction:Prodigal:002006;locus_tag=FOHLNKBM_00517;product=hypothetical protein
contig00002	Prodigal:002006	CDS	156872	157186	.	-	0	ID=FOHLNKBM_00518;inference=ab initio prediction:Prodigal:002006;locus_tag=FOHLNKBM_00518;product=hypothetical protein
contig00002	Prodigal:002006	CDS	157359	157967	.	-	0	ID=FOHLNKBM_00519;Name=tnpR_1;gene=tnpR_1;inference=ab initio prediction:Prodigal:002006,similar to AA sequence:UniProtKB:P0ADI2;locus_tag=FOHLNKBM_00519;product=Transposon Tn3 resolvase
contig00002	Prodigal:002006	CDS	158494	159702	.	+	0	ID=FOHLNKBM_00520;inference=ab initio prediction:Prodigal:002006;locus_tag=FOHLNKBM_00520;product=hypothetical protein
contig00002	Prodigal:002006	CDS	159778	160257	.	+	0	ID=FOHLNKBM_00521;inference=ab initio prediction:Prodigal:002006;locus_tag=FOHLNKBM_00521;product=hypothetical protein
contig00002	Prodigal:002006	CDS	160644	161033	.	+	0	ID=FOHLNKBM_00522;inference=ab initio prediction:Prodigal:002006;locus_tag=FOHLNKBM_00522;product=hypothetical protein
contig00002	Prodigal:002006	CDS	161024	161551	.	-	0	ID=FOHLNKBM_00523;eC_number=5.1.3.33;Name=cetB;gene=cetB;inference=ab initio prediction:Prodigal:002006,similar to AA sequence:UniProtKB:A1YPR3;locus_tag=FOHLNKBM_00523;product=2-epi-5-epi-valiolone epimerase
contig00002	Prodigal:002006	CDS	161998	162153	.	+	0	ID=FOHLNKBM_00524;inference=ab initio prediction:Prodigal:002006;locus_tag=FOHLNKBM_00524;product=hypothetical protein
contig00002	Prodigal:002006	CDS	162232	165087	.	-	0	ID=FOHLNKBM_00525;eC_number=4.1.1.31;Name=ppc_1;gene=ppc_1;inference=ab initio prediction:Prodigal:002006,protein motif:HAMAP:MF_00595;locus_tag=FOHLNKBM_00525;product=Phosphoenolpyruvate carboxylase
contig00002	Prodigal:002006	CDS	165428	166717	.	-	0	ID=FOHLNKBM_00526;eC_number=4.2.1.11;Name=eno_2;gene=eno_2;inference=ab initio prediction:Prodigal:002006,similar to AA sequence:UniProtKB:P33675;locus_tag=FOHLNKBM_00526;product=Enolase
contig00002	Prodigal:002006	CDS	166792	168204	.	-	0	ID=FOHLNKBM_00527;eC_number=2.7.1.40;Name=ttuE_2;gene=ttuE_2;inference=ab initio prediction:Prodigal:002006,similar to AA sequence:UniProtKB:P70789;locus_tag=FOHLNKBM_00527;product=Pyruvate kinase
contig00002	Prodigal:002006	CDS	168248	169507	.	-	0	ID=FOHLNKBM_00528;eC_number=1.1.1.81;Name=ttuD_1;gene=ttuD_1;inference=ab initio prediction:Prodigal:002006,similar to AA sequence:UniProtKB:Q44472;locus_tag=FOHLNKBM_00528;product=Putative hydroxypyruvate reductase
contig00002	Prodigal:002006	CDS	169518	170597	.	-	0	ID=FOHLNKBM_00529;eC_number=1.1.1.93;Name=ttuC_1;gene=ttuC_1;inference=ab initio prediction:Prodigal:002006,similar to AA sequence:UniProtKB:Q44471;locus_tag=FOHLNKBM_00529;product=putative tartrate dehydrogenase/decarboxylase TtuC
contig00002	Prodigal:002006	CDS	170637	171935	.	-	0	ID=FOHLNKBM_00530;Name=ttuB_2;gene=ttuB_2;inference=ab initio prediction:Prodigal:002006,similar to AA sequence:UniProtKB:Q44470;locus_tag=FOHLNKBM_00530;product=Putative tartrate transporter
contig00002	Prodigal:002006	CDS	172094	172807	.	+	0	ID=FOHLNKBM_00531;Name=rspR_2;db_xref=COG:COG1802;gene=rspR_2;inference=ab initio prediction:Prodigal:002006,similar to AA sequence:UniProtKB:P0ACM2;locus_tag=FOHLNKBM_00531;product=HTH-type transcriptional repressor RspR
contig00002	Prodigal:002006	CDS	172995	173234	.	-	0	ID=FOHLNKBM_00532;inference=ab initio prediction:Prodigal:002006;locus_tag=FOHLNKBM_00532;product=hypothetical protein
contig00002	Prodigal:002006	CDS	173231	173548	.	-	0	ID=FOHLNKBM_00533;inference=ab initio prediction:Prodigal:002006;locus_tag=FOHLNKBM_00533;product=hypothetical protein
contig00002	Prodigal:002006	CDS	173652	174173	.	-	0	ID=FOHLNKBM_00534;inference=ab initio prediction:Prodigal:002006;locus_tag=FOHLNKBM_00534;product=hypothetical protein
contig00002	Prodigal:002006	CDS	174170	174397	.	-	0	ID=FOHLNKBM_00535;inference=ab initio prediction:Prodigal:002006;locus_tag=FOHLNKBM_00535;product=hypothetical protein
contig00002	Prodigal:002006	CDS	174399	175805	.	-	0	ID=FOHLNKBM_00536;inference=ab initio prediction:Prodigal:002006;locus_tag=FOHLNKBM_00536;product=hypothetical protein
contig00002	Prodigal:002006	CDS	175891	175986	.	-	0	ID=FOHLNKBM_00537;inference=ab initio prediction:Prodigal:002006;locus_tag=FOHLNKBM_00537;product=hypothetical protein
contig00002	Prodigal:002006	CDS	176119	176538	.	-	0	ID=FOHLNKBM_00538;inference=ab initio prediction:Prodigal:002006;locus_tag=FOHLNKBM_00538;product=hypothetical protein
contig00002	Prodigal:002006	CDS	176569	176814	.	-	0	ID=FOHLNKBM_00539;inference=ab initio prediction:Prodigal:002006;locus_tag=FOHLNKBM_00539;product=hypothetical protein
contig00002	Prodigal:002006	CDS	177007	177843	.	+	0	ID=FOHLNKBM_00540;inference=ab initio prediction:Prodigal:002006;locus_tag=FOHLNKBM_00540;product=hypothetical protein
contig00002	Prodigal:002006	CDS	178192	178425	.	+	0	ID=FOHLNKBM_00541;inference=ab initio prediction:Prodigal:002006;locus_tag=FOHLNKBM_00541;product=hypothetical protein
contig00002	Prodigal:002006	CDS	178591	179490	.	-	0	ID=FOHLNKBM_00542;inference=ab initio prediction:Prodigal:002006;locus_tag=FOHLNKBM_00542;product=hypothetical protein
contig00002	Prodigal:002006	CDS	179805	180035	.	-	0	ID=FOHLNKBM_00543;inference=ab initio prediction:Prodigal:002006;locus_tag=FOHLNKBM_00543;product=hypothetical protein
contig00002	Aragorn:001002	tRNA	180476	180550	.	-	.	ID=FOHLNKBM_00544;inference=COORDINATES:profile:Aragorn:001002;locus_tag=FOHLNKBM_00544;product=tRNA-Gly(ccc)
contig00002	Prodigal:002006	CDS	180729	181349	.	-	0	ID=FOHLNKBM_00545;eC_number=1.8.4.-;Name=yfcG_1;db_xref=COG:COG0625;gene=yfcG_1;inference=ab initio prediction:Prodigal:002006,similar to AA sequence:UniProtKB:P77526;locus_tag=FOHLNKBM_00545;product=Disulfide-bond oxidoreductase YfcG
contig00002	Prodigal:002006	CDS	181663	183432	.	+	0	ID=FOHLNKBM_00546;eC_number=6.3.5.4;Name=asnB;db_xref=COG:COG0367;gene=asnB;inference=ab initio prediction:Prodigal:002006,similar to AA sequence:UniProtKB:P54420;locus_tag=FOHLNKBM_00546;product=Asparagine synthetase [glutamine-hydrolyzing] 1
contig00002	Prodigal:002006	CDS	183554	184378	.	+	0	ID=FOHLNKBM_00547;eC_number=3.5.1.118;Name=egtC_1;db_xref=COG:COG0121;gene=egtC_1;inference=ab initio prediction:Prodigal:002006,similar to AA sequence:UniProtKB:A0R5M9;locus_tag=FOHLNKBM_00547;product=Gamma-glutamyl-hercynylcysteine sulfoxide hydrolase
contig00002	Prodigal:002006	CDS	184388	184717	.	-	0	ID=FOHLNKBM_00548;inference=ab initio prediction:Prodigal:002006;locus_tag=FOHLNKBM_00548;product=hypothetical protein
contig00002	Prodigal:002006	CDS	185040	186926	.	-	0	ID=FOHLNKBM_00549;eC_number=4.1.99.17;Name=thiC;db_xref=COG:COG0422;gene=thiC;inference=ab initio prediction:Prodigal:002006,similar to AA sequence:UniProtKB:Q9A6Q5;locus_tag=FOHLNKBM_00549;product=Phosphomethylpyrimidine synthase
contig00002	Prodigal:002006	CDS	187202	188032	.	+	0	ID=FOHLNKBM_00550;inference=ab initio prediction:Prodigal:002006;locus_tag=FOHLNKBM_00550;product=hypothetical protein
contig00002	Prodigal:002006	CDS	188058	188432	.	+	0	ID=FOHLNKBM_00551;inference=ab initio prediction:Prodigal:002006;locus_tag=FOHLNKBM_00551;product=hypothetical protein
contig00002	Prodigal:002006	CDS	188556	189626	.	+	0	ID=FOHLNKBM_00552;inference=ab initio prediction:Prodigal:002006;locus_tag=FOHLNKBM_00552;product=hypothetical protein
contig00002	Prodigal:002006	CDS	189636	189881	.	-	0	ID=FOHLNKBM_00553;inference=ab initio prediction:Prodigal:002006;locus_tag=FOHLNKBM_00553;product=hypothetical protein
contig00002	Prodigal:002006	CDS	190414	190806	.	+	0	ID=FOHLNKBM_00554;inference=ab initio prediction:Prodigal:002006;locus_tag=FOHLNKBM_00554;product=hypothetical protein
contig00002	Prodigal:002006	CDS	191621	193675	.	+	0	ID=FOHLNKBM_00555;eC_number=2.4.1.129;Name=mtgA_1;gene=mtgA_1;inference=ab initio prediction:Prodigal:002006,protein motif:HAMAP:MF_00766;locus_tag=FOHLNKBM_00555;product=Biosynthetic peptidoglycan transglycosylase
contig00002	Prodigal:002006	CDS	194079	195629	.	+	0	ID=FOHLNKBM_00556;inference=ab initio prediction:Prodigal:002006;locus_tag=FOHLNKBM_00556;product=hypothetical protein
contig00002	Prodigal:002006	CDS	195644	196483	.	-	0	ID=FOHLNKBM_00557;eC_number=1.-.-.-;db_xref=COG:COG0656;inference=ab initio prediction:Prodigal:002006,similar to AA sequence:UniProtKB:A0QV10;locus_tag=FOHLNKBM_00557;product=putative oxidoreductase/MSMEI_2347
contig00002	Prodigal:002006	CDS	196780	197853	.	+	0	ID=FOHLNKBM_00558;inference=ab initio prediction:Prodigal:002006;locus_tag=FOHLNKBM_00558;product=hypothetical protein
contig00002	Prodigal:002006	CDS	197853	198056	.	+	0	ID=FOHLNKBM_00559;inference=ab initio prediction:Prodigal:002006;locus_tag=FOHLNKBM_00559;product=hypothetical protein
contig00002	Prodigal:002006	CDS	198053	198535	.	+	0	ID=FOHLNKBM_00560;inference=ab initio prediction:Prodigal:002006,similar to AA sequence:UniProtKB:P0A8D3;locus_tag=FOHLNKBM_00560;note=UPF0178 protein YaiI;product=hypothetical protein
contig00002	Prodigal:002006	CDS	198549	198812	.	-	0	ID=FOHLNKBM_00561;inference=ab initio prediction:Prodigal:002006;locus_tag=FOHLNKBM_00561;product=hypothetical protein
contig00002	Prodigal:002006	CDS	198819	199160	.	-	0	ID=FOHLNKBM_00562;inference=ab initio prediction:Prodigal:002006;locus_tag=FOHLNKBM_00562;product=hypothetical protein
contig00002	Prodigal:002006	CDS	199449	200444	.	-	0	ID=FOHLNKBM_00563;inference=ab initio prediction:Prodigal:002006;locus_tag=FOHLNKBM_00563;product=hypothetical protein
contig00002	Prodigal:002006	CDS	200449	200919	.	-	0	ID=FOHLNKBM_00564;Name=exbD_1;db_xref=COG:COG0848;gene=exbD_1;inference=ab initio prediction:Prodigal:002006,similar to AA sequence:UniProtKB:P0ABV2;locus_tag=FOHLNKBM_00564;product=Biopolymer transport protein ExbD
contig00002	Prodigal:002006	CDS	200974	201669	.	-	0	ID=FOHLNKBM_00565;Name=exbB;db_xref=COG:COG0811;gene=exbB;inference=ab initio prediction:Prodigal:002006,similar to AA sequence:UniProtKB:P0ABU7;locus_tag=FOHLNKBM_00565;product=Biopolymer transport protein ExbB
contig00002	Prodigal:002006	CDS	201801	202277	.	-	0	ID=FOHLNKBM_00566;inference=ab initio prediction:Prodigal:002006;locus_tag=FOHLNKBM_00566;product=hypothetical protein
contig00002	Prodigal:002006	CDS	202352	202843	.	-	0	ID=FOHLNKBM_00567;inference=ab initio prediction:Prodigal:002006;locus_tag=FOHLNKBM_00567;product=hypothetical protein
contig00002	Prodigal:002006	CDS	203085	203672	.	+	0	ID=FOHLNKBM_00568;Name=ibpB;gene=ibpB;inference=ab initio prediction:Prodigal:002006,protein motif:HAMAP:MF_02001;locus_tag=FOHLNKBM_00568;product=Small heat shock protein IbpB
contig00002	Prodigal:002006	CDS	203770	204054	.	+	0	ID=FOHLNKBM_00569;inference=ab initio prediction:Prodigal:002006;locus_tag=FOHLNKBM_00569;product=hypothetical protein
contig00002	Prodigal:002006	CDS	204064	204831	.	-	0	ID=FOHLNKBM_00570;eC_number=4.2.99.20;Name=menH_1;gene=menH_1;inference=ab initio prediction:Prodigal:002006,protein motif:HAMAP:MF_01660;locus_tag=FOHLNKBM_00570;product=2-succinyl-6-hydroxy-2%2C4-cyclohexadiene-1-carboxylate synthase
contig00002	Prodigal:002006	CDS	204939	206225	.	+	0	ID=FOHLNKBM_00571;eC_number=2.4.1.250;Name=mshA_1;gene=mshA_1;inference=ab initio prediction:Prodigal:002006,protein motif:HAMAP:MF_01695;locus_tag=FOHLNKBM_00571;product=D-inositol-3-phosphate glycosyltransferase
contig00002	Prodigal:002006	CDS	206195	206491	.	-	0	ID=FOHLNKBM_00572;inference=ab initio prediction:Prodigal:002006;locus_tag=FOHLNKBM_00572;product=hypothetical protein
contig00002	Prodigal:002006	CDS	206869	207021	.	-	0	ID=FOHLNKBM_00573;inference=ab initio prediction:Prodigal:002006;locus_tag=FOHLNKBM_00573;product=hypothetical protein
contig00002	Prodigal:002006	CDS	207310	207831	.	+	0	ID=FOHLNKBM_00574;Name=infC;gene=infC;inference=ab initio prediction:Prodigal:002006,similar to AA sequence:UniProtKB:P03000;locus_tag=FOHLNKBM_00574;product=Translation initiation factor IF-3
contig00002	Prodigal:002006	CDS	207885	208715	.	+	0	ID=FOHLNKBM_00575;Name=moeZ_1;db_xref=COG:COG0476;gene=moeZ_1;inference=ab initio prediction:Prodigal:002006,similar to AA sequence:UniProtKB:P9WMN7;locus_tag=FOHLNKBM_00575;product=putative adenylyltransferase/sulfurtransferase MoeZ
contig00002	Prodigal:002006	CDS	208704	209585	.	-	0	ID=FOHLNKBM_00576;inference=ab initio prediction:Prodigal:002006;locus_tag=FOHLNKBM_00576;product=hypothetical protein
contig00002	Prodigal:002006	CDS	209596	212016	.	-	0	ID=FOHLNKBM_00577;eC_number=6.1.1.20;Name=pheT;db_xref=COG:COG0072;gene=pheT;inference=ab initio prediction:Prodigal:002006,similar to AA sequence:UniProtKB:P07395;locus_tag=FOHLNKBM_00577;product=Phenylalanine--tRNA ligase beta subunit
contig00002	Prodigal:002006	CDS	212109	213191	.	-	0	ID=FOHLNKBM_00578;eC_number=6.1.1.20;Name=pheS;db_xref=COG:COG0016;gene=pheS;inference=ab initio prediction:Prodigal:002006,similar to AA sequence:UniProtKB:P08312;locus_tag=FOHLNKBM_00578;product=Phenylalanine--tRNA ligase alpha subunit
contig00002	Prodigal:002006	CDS	213349	213726	.	-	0	ID=FOHLNKBM_00579;Name=rplT;db_xref=COG:COG0292;gene=rplT;inference=ab initio prediction:Prodigal:002006,similar to AA sequence:UniProtKB:Q6NDR6;locus_tag=FOHLNKBM_00579;product=50S ribosomal protein L20
contig00002	Prodigal:002006	CDS	213778	213981	.	-	0	ID=FOHLNKBM_00580;Name=rpmI;db_xref=COG:COG0291;gene=rpmI;inference=ab initio prediction:Prodigal:002006,similar to AA sequence:UniProtKB:Q6NDR5;locus_tag=FOHLNKBM_00580;product=50S ribosomal protein L35
contig00002	Prodigal:002006	CDS	214403	215533	.	+	0	ID=FOHLNKBM_00581;eC_number=2.4.1.11;db_xref=COG:COG0438;inference=ab initio prediction:Prodigal:002006,similar to AA sequence:UniProtKB:P9WMY9;locus_tag=FOHLNKBM_00581;product=Glycogen synthase
contig00002	Prodigal:002006	CDS	215712	218057	.	+	0	ID=FOHLNKBM_00582;inference=ab initio prediction:Prodigal:002006;locus_tag=FOHLNKBM_00582;product=hypothetical protein
contig00002	Prodigal:002006	CDS	218112	219368	.	+	0	ID=FOHLNKBM_00583;eC_number=3.5.1.18;Name=dapE_1;db_xref=COG:COG0624;gene=dapE_1;inference=ab initio prediction:Prodigal:002006,similar to AA sequence:UniProtKB:P44514;locus_tag=FOHLNKBM_00583;product=Succinyl-diaminopimelate desuccinylase
contig00002	Prodigal:002006	CDS	219755	220528	.	-	0	ID=FOHLNKBM_00584;eC_number=5.4.99.12;Name=truA;db_xref=COG:COG0101;gene=truA;inference=ab initio prediction:Prodigal:002006,similar to AA sequence:UniProtKB:P07649;locus_tag=FOHLNKBM_00584;product=tRNA pseudouridine synthase A
contig00002	Prodigal:002006	CDS	220528	221457	.	-	0	ID=FOHLNKBM_00585;eC_number=2.1.2.9;Name=fmt_1;db_xref=COG:COG0223;gene=fmt_1;inference=ab initio prediction:Prodigal:002006,similar to AA sequence:UniProtKB:O85732;locus_tag=FOHLNKBM_00585;product=Methionyl-tRNA formyltransferase
contig00002	Prodigal:002006	CDS	221465	221980	.	-	0	ID=FOHLNKBM_00586;eC_number=3.5.1.88;Name=def_1;db_xref=COG:COG0242;gene=def_1;inference=ab initio prediction:Prodigal:002006,similar to AA sequence:UniProtKB:Q9I7A8;locus_tag=FOHLNKBM_00586;product=Peptide deformylase
contig00002	Prodigal:002006	CDS	222086	222691	.	-	0	ID=FOHLNKBM_00587;Name=recR;db_xref=COG:COG0353;gene=recR;inference=ab initio prediction:Prodigal:002006,similar to AA sequence:UniProtKB:Q5SHY0;locus_tag=FOHLNKBM_00587;product=Recombination protein RecR
contig00002	Prodigal:002006	CDS	223105	224724	.	+	0	ID=FOHLNKBM_00588;eC_number=4.1.1.49;Name=pckA;db_xref=COG:COG1866;gene=pckA;inference=ab initio prediction:Prodigal:002006,similar to AA sequence:UniProtKB:Q9ZNH4;locus_tag=FOHLNKBM_00588;product=Phosphoenolpyruvate carboxykinase (ATP)
contig00002	Prodigal:002006	CDS	224877	225200	.	-	0	ID=FOHLNKBM_00589;db_xref=COG:COG0718;inference=ab initio prediction:Prodigal:002006,similar to AA sequence:UniProtKB:P44711;locus_tag=FOHLNKBM_00589;product=Nucleoid-associated protein
contig00002	Prodigal:002006	CDS	225283	227148	.	-	0	ID=FOHLNKBM_00590;inference=ab initio prediction:Prodigal:002006;locus_tag=FOHLNKBM_00590;product=hypothetical protein
contig00002	Prodigal:002006	CDS	227324	227584	.	-	0	ID=FOHLNKBM_00591;inference=ab initio prediction:Prodigal:002006;locus_tag=FOHLNKBM_00591;product=hypothetical protein
contig00002	Prodigal:002006	CDS	227729	229267	.	+	0	ID=FOHLNKBM_00592;Name=comM;db_xref=COG:COG0606;gene=comM;inference=ab initio prediction:Prodigal:002006,similar to AA sequence:UniProtKB:P45049;locus_tag=FOHLNKBM_00592;product=Competence protein ComM
contig00002	Prodigal:002006	CDS	229264	231024	.	+	0	ID=FOHLNKBM_00593;eC_number=2.7.11.1;Name=pknD_1;gene=pknD_1;inference=ab initio prediction:Prodigal:002006,protein motif:HAMAP:MF_01957;locus_tag=FOHLNKBM_00593;product=Serine/threonine-protein kinase PknD
contig00002	Prodigal:002006	CDS	231094	231813	.	-	0	ID=FOHLNKBM_00594;inference=ab initio prediction:Prodigal:002006;locus_tag=FOHLNKBM_00594;product=hypothetical protein
contig00002	Prodigal:002006	CDS	231849	232295	.	-	0	ID=FOHLNKBM_00595;inference=ab initio prediction:Prodigal:002006;locus_tag=FOHLNKBM_00595;product=hypothetical protein
contig00002	Prodigal:002006	CDS	232419	232793	.	-	0	ID=FOHLNKBM_00596;inference=ab initio prediction:Prodigal:002006;locus_tag=FOHLNKBM_00596;product=hypothetical protein
contig00002	Prodigal:002006	CDS	232844	234733	.	-	0	ID=FOHLNKBM_00597;eC_number=5.4.99.2;Name=mutA;db_xref=COG:COG1884;gene=mutA;inference=ab initio prediction:Prodigal:002006,similar to AA sequence:UniProtKB:P9WJK7;locus_tag=FOHLNKBM_00597;product=putative methylmalonyl-CoA mutase small subunit
contig00002	Prodigal:002006	CDS	235052	235855	.	-	0	ID=FOHLNKBM_00598;eC_number=3.6.1.27;Name=uppP;db_xref=COG:COG1968;gene=uppP;inference=ab initio prediction:Prodigal:002006,similar to AA sequence:UniProtKB:P60932;locus_tag=FOHLNKBM_00598;product=Undecaprenyl-diphosphatase
contig00002	Prodigal:002006	CDS	236103	236795	.	+	0	ID=FOHLNKBM_00599;Name=fzlA;gene=fzlA;inference=ab initio prediction:Prodigal:002006,similar to AA sequence:UniProtKB:A0A0H3CDY2;locus_tag=FOHLNKBM_00599;product=FtsZ-localized protein A
contig00002	Prodigal:002006	CDS	236879	237970	.	+	0	ID=FOHLNKBM_00600;eC_number=1.17.99.6;Name=queG;db_xref=COG:COG1600;gene=queG;inference=ab initio prediction:Prodigal:002006,similar to AA sequence:UniProtKB:P97030;locus_tag=FOHLNKBM_00600;product=Epoxyqueuosine reductase
contig00002	Prodigal:002006	CDS	237967	238830	.	+	0	ID=FOHLNKBM_00601;Name=yeeZ;db_xref=COG:COG0451;gene=yeeZ;inference=ab initio prediction:Prodigal:002006,similar to AA sequence:UniProtKB:P0AD12;locus_tag=FOHLNKBM_00601;product=Protein YeeZ
contig00002	Prodigal:002006	CDS	238831	239706	.	-	0	ID=FOHLNKBM_00602;Name=mntB;gene=mntB;inference=ab initio prediction:Prodigal:002006,similar to AA sequence:UniProtKB:Q55282;locus_tag=FOHLNKBM_00602;product=Manganese transport system membrane protein MntB
contig00002	Prodigal:002006	CDS	239703	240518	.	-	0	ID=FOHLNKBM_00603;eC_number=7.2.2.5;Name=scaC;db_xref=COG:COG1121;gene=scaC;inference=ab initio prediction:Prodigal:002006,similar to AA sequence:UniProtKB:P42360;locus_tag=FOHLNKBM_00603;product=Manganese import ATP-binding protein ScaC
contig00002	Prodigal:002006	CDS	240781	241266	.	+	0	ID=FOHLNKBM_00604;Name=zur;db_xref=COG:COG0735;gene=zur;inference=ab initio prediction:Prodigal:002006,similar to AA sequence:UniProtKB:P0AC51;locus_tag=FOHLNKBM_00604;product=Zinc uptake regulation protein
contig00002	Prodigal:002006	CDS	241271	242776	.	-	0	ID=FOHLNKBM_00605;inference=ab initio prediction:Prodigal:002006;locus_tag=FOHLNKBM_00605;product=hypothetical protein
contig00002	Prodigal:002006	CDS	243126	243473	.	-	0	ID=FOHLNKBM_00606;eC_number=1.14.14.18;Name=isdG;gene=isdG;inference=ab initio prediction:Prodigal:002006,protein motif:HAMAP:MF_01272;locus_tag=FOHLNKBM_00606;product=Heme oxygenase (staphylobilin-producing)
contig00002	Prodigal:002006	CDS	243760	244251	.	+	0	ID=FOHLNKBM_00607;inference=ab initio prediction:Prodigal:002006;locus_tag=FOHLNKBM_00607;product=hypothetical protein
contig00002	Prodigal:002006	CDS	244406	245728	.	-	0	ID=FOHLNKBM_00608;eC_number=6.3.5.9;Name=cobB_1;gene=cobB_1;inference=ab initio prediction:Prodigal:002006,similar to AA sequence:UniProtKB:P21632;locus_tag=FOHLNKBM_00608;product=Hydrogenobyrinate a%2Cc-diamide synthase
contig00002	Prodigal:002006	CDS	245725	246501	.	-	0	ID=FOHLNKBM_00609;eC_number=2.1.1.133;Name=cobM;db_xref=COG:COG2875;gene=cobM;inference=ab initio prediction:Prodigal:002006,similar to AA sequence:UniProtKB:O68100;locus_tag=FOHLNKBM_00609;product=Precorrin-4 C(11)-methyltransferase
contig00002	Prodigal:002006	CDS	246498	246902	.	-	0	ID=FOHLNKBM_00610;inference=ab initio prediction:Prodigal:002006;locus_tag=FOHLNKBM_00610;product=hypothetical protein
contig00002	Prodigal:002006	CDS	246899	248119	.	-	0	ID=FOHLNKBM_00611;eC_number=2.1.1.132;Name=cobL;gene=cobL;inference=ab initio prediction:Prodigal:002006,similar to AA sequence:UniProtKB:P21921;locus_tag=FOHLNKBM_00611;product=Precorrin-6Y C(5%2C15)-methyltransferase [decarboxylating]
contig00002	Prodigal:002006	CDS	248133	248915	.	+	0	ID=FOHLNKBM_00612;eC_number=1.3.1.54;Name=cobK;gene=cobK;inference=ab initio prediction:Prodigal:002006,similar to AA sequence:UniProtKB:P21920;locus_tag=FOHLNKBM_00612;product=Precorrin-6A reductase
contig00002	Prodigal:002006	CDS	248882	249643	.	-	0	ID=FOHLNKBM_00613;eC_number=2.1.1.131;Name=cobJ;gene=cobJ;inference=ab initio prediction:Prodigal:002006,similar to AA sequence:UniProtKB:P21640;locus_tag=FOHLNKBM_00613;product=Precorrin-3B C(17)-methyltransferase
contig00002	Prodigal:002006	CDS	249640	250419	.	-	0	ID=FOHLNKBM_00614;eC_number=2.1.1.130;Name=cobI;gene=cobI;inference=ab initio prediction:Prodigal:002006,similar to AA sequence:UniProtKB:P21639;locus_tag=FOHLNKBM_00614;product=Precorrin-2 C(20)-methyltransferase
contig00002	Prodigal:002006	CDS	250419	251111	.	-	0	ID=FOHLNKBM_00615;eC_number=5.4.99.61;Name=cobH;gene=cobH;inference=ab initio prediction:Prodigal:002006,similar to AA sequence:UniProtKB:P21638;locus_tag=FOHLNKBM_00615;product=Precorrin-8X methylmutase
contig00002	Prodigal:002006	CDS	251108	252457	.	-	0	ID=FOHLNKBM_00616;inference=ab initio prediction:Prodigal:002006;locus_tag=FOHLNKBM_00616;product=hypothetical protein
contig00002	Prodigal:002006	CDS	252454	255810	.	-	0	ID=FOHLNKBM_00617;inference=ab initio prediction:Prodigal:002006;locus_tag=FOHLNKBM_00617;product=hypothetical protein
contig00002	Prodigal:002006	CDS	255858	256892	.	-	0	ID=FOHLNKBM_00618;eC_number=3.6.-.-;Name=yjiA_1;db_xref=COG:COG0523;gene=yjiA_1;inference=ab initio prediction:Prodigal:002006,similar to AA sequence:UniProtKB:P24203;locus_tag=FOHLNKBM_00618;product=P-loop guanosine triphosphatase YjiA
contig00002	Prodigal:002006	CDS	256889	257290	.	-	0	ID=FOHLNKBM_00619;inference=ab initio prediction:Prodigal:002006;locus_tag=FOHLNKBM_00619;product=hypothetical protein
contig00002	Prodigal:002006	CDS	257283	258038	.	-	0	ID=FOHLNKBM_00620;inference=ab initio prediction:Prodigal:002006;locus_tag=FOHLNKBM_00620;product=hypothetical protein
contig00002	Prodigal:002006	CDS	258055	258237	.	-	0	ID=FOHLNKBM_00621;inference=ab initio prediction:Prodigal:002006;locus_tag=FOHLNKBM_00621;product=hypothetical protein
contig00002	Prodigal:002006	CDS	258663	260264	.	-	0	ID=FOHLNKBM_00622;inference=ab initio prediction:Prodigal:002006;locus_tag=FOHLNKBM_00622;product=hypothetical protein
contig00002	Prodigal:002006	CDS	260264	260728	.	-	0	ID=FOHLNKBM_00623;inference=ab initio prediction:Prodigal:002006;locus_tag=FOHLNKBM_00623;product=hypothetical protein
contig00002	Prodigal:002006	CDS	260784	262412	.	-	0	ID=FOHLNKBM_00624;eC_number=6.3.4.2;Name=pyrG;db_xref=COG:COG0504;gene=pyrG;inference=ab initio prediction:Prodigal:002006,similar to AA sequence:UniProtKB:P0A7E5;locus_tag=FOHLNKBM_00624;product=CTP synthase
contig00002	Prodigal:002006	CDS	262569	262988	.	-	0	ID=FOHLNKBM_00625;Name=secG;db_xref=COG:COG1314;gene=secG;inference=ab initio prediction:Prodigal:002006,similar to AA sequence:UniProtKB:P0AG99;locus_tag=FOHLNKBM_00625;product=Protein-export membrane protein SecG
contig00002	Prodigal:002006	CDS	263286	263732	.	+	0	ID=FOHLNKBM_00626;inference=ab initio prediction:Prodigal:002006;locus_tag=FOHLNKBM_00626;product=hypothetical protein
contig00002	Prodigal:002006	CDS	263965	264726	.	-	0	ID=FOHLNKBM_00627;eC_number=5.3.1.1;Name=tpiA;db_xref=COG:COG0149;gene=tpiA;inference=ab initio prediction:Prodigal:002006,similar to AA sequence:UniProtKB:Q8L1Z5;locus_tag=FOHLNKBM_00627;product=Triosephosphate isomerase
contig00002	Prodigal:002006	CDS	264914	266815	.	+	0	ID=FOHLNKBM_00628;eC_number=5.2.1.8;Name=prsA;gene=prsA;inference=ab initio prediction:Prodigal:002006,protein motif:HAMAP:MF_01145;locus_tag=FOHLNKBM_00628;product=Foldase protein PrsA
contig00002	Prodigal:002006	CDS	266819	268339	.	+	0	ID=FOHLNKBM_00629;eC_number=4.1.3.27;Name=trpE;db_xref=COG:COG0147;gene=trpE;inference=ab initio prediction:Prodigal:002006,similar to AA sequence:UniProtKB:P20580;locus_tag=FOHLNKBM_00629;product=Anthranilate synthase component 1
contig00002	Prodigal:002006	CDS	268403	269086	.	+	0	ID=FOHLNKBM_00630;eC_number=4.1.3.27;Name=trpG;db_xref=COG:COG0512;gene=trpG;inference=ab initio prediction:Prodigal:002006,similar to AA sequence:UniProtKB:P26922;locus_tag=FOHLNKBM_00630;product=Anthranilate synthase component 2
contig00002	Prodigal:002006	CDS	269122	270159	.	+	0	ID=FOHLNKBM_00631;eC_number=2.4.2.18;Name=trpD;db_xref=COG:COG0547;gene=trpD;inference=ab initio prediction:Prodigal:002006,similar to AA sequence:UniProtKB:A0R048;locus_tag=FOHLNKBM_00631;product=Anthranilate phosphoribosyltransferase
contig00002	Prodigal:002006	CDS	270156	271082	.	+	0	ID=FOHLNKBM_00632;eC_number=4.1.1.48;Name=trpC;gene=trpC;inference=ab initio prediction:Prodigal:002006,similar to AA sequence:UniProtKB:Q2YRR4;locus_tag=FOHLNKBM_00632;product=Indole-3-glycerol phosphate synthase
contig00002	Prodigal:002006	CDS	271086	271577	.	+	0	ID=FOHLNKBM_00633;eC_number=4.6.1.17;Name=moaC;db_xref=COG:COG0315;gene=moaC;inference=ab initio prediction:Prodigal:002006,similar to AA sequence:UniProtKB:P0A738;locus_tag=FOHLNKBM_00633;product=Cyclic pyranopterin monophosphate synthase
contig00002	Prodigal:002006	CDS	271574	272803	.	+	0	ID=FOHLNKBM_00634;eC_number=2.10.1.1;Name=moeA_1;db_xref=COG:COG0303;gene=moeA_1;inference=ab initio prediction:Prodigal:002006,similar to AA sequence:UniProtKB:P12281;locus_tag=FOHLNKBM_00634;product=Molybdopterin molybdenumtransferase
contig00002	Prodigal:002006	CDS	273058	274848	.	-	0	ID=FOHLNKBM_00635;inference=ab initio prediction:Prodigal:002006;locus_tag=FOHLNKBM_00635;product=hypothetical protein
contig00002	Prodigal:002006	CDS	275008	276510	.	+	0	ID=FOHLNKBM_00636;eC_number=2.4.2.59;Name=thi4;gene=thi4;inference=ab initio prediction:Prodigal:002006,protein motif:HAMAP:MF_00304;locus_tag=FOHLNKBM_00636;product=Thiamine thiazole synthase
contig00002	Prodigal:002006	CDS	276625	277893	.	+	0	ID=FOHLNKBM_00637;inference=ab initio prediction:Prodigal:002006;locus_tag=FOHLNKBM_00637;product=hypothetical protein
contig00002	Prodigal:002006	CDS	278044	278361	.	+	0	ID=FOHLNKBM_00638;inference=ab initio prediction:Prodigal:002006;locus_tag=FOHLNKBM_00638;product=hypothetical protein
contig00002	Prodigal:002006	CDS	278437	280239	.	-	0	ID=FOHLNKBM_00639;eC_number=3.6.5.-;Name=lepA;db_xref=COG:COG0481;gene=lepA;inference=ab initio prediction:Prodigal:002006,similar to AA sequence:UniProtKB:Q2FXY7;locus_tag=FOHLNKBM_00639;product=Elongation factor 4
contig00002	Prodigal:002006	CDS	280521	280739	.	-	0	ID=FOHLNKBM_00640;inference=ab initio prediction:Prodigal:002006;locus_tag=FOHLNKBM_00640;product=hypothetical protein
contig00002	Prodigal:002006	CDS	280783	281562	.	-	0	ID=FOHLNKBM_00641;inference=ab initio prediction:Prodigal:002006;locus_tag=FOHLNKBM_00641;product=hypothetical protein
contig00002	Prodigal:002006	CDS	281800	282573	.	+	0	ID=FOHLNKBM_00642;Name=baeR;db_xref=COG:COG0745;gene=baeR;inference=ab initio prediction:Prodigal:002006,similar to AA sequence:UniProtKB:P69228;locus_tag=FOHLNKBM_00642;product=Transcriptional regulatory protein BaeR
contig00002	Prodigal:002006	CDS	282570	284396	.	+	0	ID=FOHLNKBM_00643;eC_number=2.7.-.-;Name=sasA_2;gene=sasA_2;inference=ab initio prediction:Prodigal:002006,protein motif:HAMAP:MF_01837;locus_tag=FOHLNKBM_00643;product=Adaptive-response sensory-kinase SasA
contig00002	Prodigal:002006	CDS	284396	284836	.	+	0	ID=FOHLNKBM_00644;eC_number=2.7.11.-;Name=hprK;db_xref=COG:COG1493;gene=hprK;inference=ab initio prediction:Prodigal:002006,similar to AA sequence:UniProtKB:Q9WXK7;locus_tag=FOHLNKBM_00644;product=HPr kinase/phosphorylase
contig00002	Prodigal:002006	CDS	285012	285413	.	+	0	ID=FOHLNKBM_00645;eC_number=2.7.1.191;Name=manX;db_xref=COG:COG2893;gene=manX;inference=ab initio prediction:Prodigal:002006,similar to AA sequence:UniProtKB:P69797;locus_tag=FOHLNKBM_00645;product=PTS system mannose-specific EIIAB component
contig00002	Prodigal:002006	CDS	285420	286301	.	-	0	ID=FOHLNKBM_00646;Name=rhtA;db_xref=COG:COG5006;gene=rhtA;inference=ab initio prediction:Prodigal:002006,similar to AA sequence:UniProtKB:P0AA67;locus_tag=FOHLNKBM_00646;product=Threonine/homoserine exporter RhtA
contig00002	Prodigal:002006	CDS	286527	287840	.	-	0	ID=FOHLNKBM_00647;Name=hslU;db_xref=COG:COG1220;gene=hslU;inference=ab initio prediction:Prodigal:002006,similar to AA sequence:UniProtKB:P0A6H5;locus_tag=FOHLNKBM_00647;product=ATP-dependent protease ATPase subunit HslU
contig00002	Prodigal:002006	CDS	288031	289527	.	-	0	ID=FOHLNKBM_00648;Name=bicA;db_xref=COG:COG0659;gene=bicA;inference=ab initio prediction:Prodigal:002006,similar to AA sequence:UniProtKB:Q14SY0;locus_tag=FOHLNKBM_00648;product=Bicarbonate transporter BicA
contig00002	Prodigal:002006	CDS	289804	291474	.	-	0	ID=FOHLNKBM_00649;inference=ab initio prediction:Prodigal:002006;locus_tag=FOHLNKBM_00649;product=hypothetical protein
contig00002	Prodigal:002006	CDS	291737	292315	.	-	0	ID=FOHLNKBM_00650;eC_number=3.4.25.2;Name=hslV;db_xref=COG:COG5405;gene=hslV;inference=ab initio prediction:Prodigal:002006,similar to AA sequence:UniProtKB:P43772;locus_tag=FOHLNKBM_00650;product=ATP-dependent protease subunit HslV
contig00002	Prodigal:002006	CDS	292410	293399	.	-	0	ID=FOHLNKBM_00651;inference=ab initio prediction:Prodigal:002006;locus_tag=FOHLNKBM_00651;product=hypothetical protein
contig00002	Prodigal:002006	CDS	293502	294740	.	+	0	ID=FOHLNKBM_00652;eC_number=2.4.1.337;db_xref=COG:COG0438;inference=ab initio prediction:Prodigal:002006,similar to AA sequence:UniProtKB:Q8CWR6;locus_tag=FOHLNKBM_00652;product=Alpha-monoglucosyldiacylglycerol synthase
contig00002	Prodigal:002006	CDS	294988	295287	.	+	0	ID=FOHLNKBM_00653;inference=ab initio prediction:Prodigal:002006;locus_tag=FOHLNKBM_00653;product=hypothetical protein
contig00002	Prodigal:002006	CDS	295275	297266	.	-	0	ID=FOHLNKBM_00654;Name=selB;db_xref=COG:COG3276;gene=selB;inference=ab initio prediction:Prodigal:002006,similar to AA sequence:UniProtKB:Q46455;locus_tag=FOHLNKBM_00654;product=Selenocysteine-specific elongation factor
contig00002	Prodigal:002006	CDS	297476	299110	.	+	0	ID=FOHLNKBM_00655;inference=ab initio prediction:Prodigal:002006;locus_tag=FOHLNKBM_00655;product=hypothetical protein
contig00002	Prodigal:002006	CDS	299200	300366	.	+	0	ID=FOHLNKBM_00656;eC_number=6.3.2.2;db_xref=COG:COG2170;inference=ab initio prediction:Prodigal:002006,similar to AA sequence:UniProtKB:P9WPK9;locus_tag=FOHLNKBM_00656;product=Putative glutamate--cysteine ligase 2
contig00002	Prodigal:002006	CDS	300658	301119	.	+	0	ID=FOHLNKBM_00657;inference=ab initio prediction:Prodigal:002006;locus_tag=FOHLNKBM_00657;product=hypothetical protein
contig00002	Prodigal:002006	CDS	301262	302536	.	+	0	ID=FOHLNKBM_00658;eC_number=3.5.1.87;Name=hyuC_1;db_xref=COG:COG0624;gene=hyuC_1;inference=ab initio prediction:Prodigal:002006,similar to AA sequence:UniProtKB:Q6DTN4;locus_tag=FOHLNKBM_00658;product=N-carbamoyl-L-amino-acid hydrolase
contig00002	Prodigal:002006	CDS	302822	304153	.	+	0	ID=FOHLNKBM_00659;eC_number=2.3.1.179;Name=fabF_1;db_xref=COG:COG0304;gene=fabF_1;inference=ab initio prediction:Prodigal:002006,similar to AA sequence:UniProtKB:Q83E37;locus_tag=FOHLNKBM_00659;product=3-oxoacyl-[acyl-carrier-protein] synthase 2
contig00002	Prodigal:002006	CDS	304150	304917	.	+	0	ID=FOHLNKBM_00660;eC_number=1.1.1.100;Name=fabG_1;gene=fabG_1;inference=ab initio prediction:Prodigal:002006,similar to AA sequence:UniProtKB:P0A2C9;locus_tag=FOHLNKBM_00660;product=3-oxoacyl-[acyl-carrier-protein] reductase FabG
contig00002	Prodigal:002006	CDS	304923	305234	.	+	0	ID=FOHLNKBM_00661;inference=ab initio prediction:Prodigal:002006;locus_tag=FOHLNKBM_00661;product=hypothetical protein
contig00002	Prodigal:002006	CDS	305246	306268	.	+	0	ID=FOHLNKBM_00662;eC_number=1.1.1.103;Name=tdh_2;gene=tdh_2;inference=ab initio prediction:Prodigal:002006,protein motif:HAMAP:MF_00627;locus_tag=FOHLNKBM_00662;product=L-threonine 3-dehydrogenase
contig00002	Prodigal:002006	CDS	306391	307407	.	+	0	ID=FOHLNKBM_00663;eC_number=2.3.1.241;Name=lpxL;gene=lpxL;inference=ab initio prediction:Prodigal:002006,protein motif:HAMAP:MF_01942;locus_tag=FOHLNKBM_00663;product=Lipid A biosynthesis lauroyltransferase
contig00002	Prodigal:002006	CDS	307415	308182	.	+	0	ID=FOHLNKBM_00664;inference=ab initio prediction:Prodigal:002006;locus_tag=FOHLNKBM_00664;product=hypothetical protein
contig00002	Prodigal:002006	CDS	308207	308428	.	-	0	ID=FOHLNKBM_00665;inference=ab initio prediction:Prodigal:002006;locus_tag=FOHLNKBM_00665;product=hypothetical protein
contig00002	Prodigal:002006	CDS	308682	309410	.	+	0	ID=FOHLNKBM_00666;inference=ab initio prediction:Prodigal:002006;locus_tag=FOHLNKBM_00666;product=hypothetical protein
contig00002	Prodigal:002006	CDS	309446	310960	.	+	0	ID=FOHLNKBM_00667;inference=ab initio prediction:Prodigal:002006;locus_tag=FOHLNKBM_00667;product=hypothetical protein
contig00002	Prodigal:002006	CDS	311087	312157	.	+	0	ID=FOHLNKBM_00668;eC_number=1.1.1.-;Name=hcxB;db_xref=COG:COG2055;gene=hcxB;inference=ab initio prediction:Prodigal:002006,similar to AA sequence:UniProtKB:P30178;locus_tag=FOHLNKBM_00668;product=Hydroxycarboxylate dehydrogenase B
contig00002	Prodigal:002006	CDS	312244	313767	.	+	0	ID=FOHLNKBM_00669;eC_number=4.2.1.42;Name=garD_1;db_xref=COG:COG2721;gene=garD_1;inference=ab initio prediction:Prodigal:002006,similar to AA sequence:UniProtKB:P39829;locus_tag=FOHLNKBM_00669;product=Galactarate dehydratase (L-threo-forming)
contig00002	Prodigal:002006	CDS	313879	314925	.	-	0	ID=FOHLNKBM_00670;inference=ab initio prediction:Prodigal:002006;locus_tag=FOHLNKBM_00670;product=hypothetical protein
contig00002	Prodigal:002006	CDS	315213	318887	.	+	0	ID=FOHLNKBM_00671;Name=putA;db_xref=COG:COG0506;gene=putA;inference=ab initio prediction:Prodigal:002006,similar to AA sequence:UniProtKB:P09546;locus_tag=FOHLNKBM_00671;product=Bifunctional protein PutA
contig00002	Prodigal:002006	CDS	318903	320495	.	-	0	ID=FOHLNKBM_00672;Name=sgrR;gene=sgrR;inference=ab initio prediction:Prodigal:002006,protein motif:HAMAP:MF_01449;locus_tag=FOHLNKBM_00672;product=HTH-type transcriptional regulator SgrR
contig00002	Prodigal:002006	CDS	320682	320975	.	-	0	ID=FOHLNKBM_00673;inference=ab initio prediction:Prodigal:002006;locus_tag=FOHLNKBM_00673;product=hypothetical protein
contig00002	Prodigal:002006	CDS	321232	322683	.	-	0	ID=FOHLNKBM_00674;eC_number=1.-.-.-;db_xref=COG:COG0277;inference=ab initio prediction:Prodigal:002006,similar to AA sequence:UniProtKB:P9WIT1;locus_tag=FOHLNKBM_00674;product=putative FAD-linked oxidoreductase
contig00002	Prodigal:002006	CDS	322821	323516	.	+	0	ID=FOHLNKBM_00675;Name=ycgM;db_xref=COG:COG0179;gene=ycgM;inference=ab initio prediction:Prodigal:002006,similar to AA sequence:UniProtKB:P76004;locus_tag=FOHLNKBM_00675;product=putative protein YcgM
contig00002	Prodigal:002006	CDS	323533	323997	.	+	0	ID=FOHLNKBM_00676;eC_number=3.6.1.-;Name=rppH_1;gene=rppH_1;inference=ab initio prediction:Prodigal:002006,protein motif:HAMAP:MF_00298;locus_tag=FOHLNKBM_00676;product=RNA pyrophosphohydrolase
contig00002	Aragorn:001002	tRNA	324106	324180	.	+	.	ID=FOHLNKBM_00677;inference=COORDINATES:profile:Aragorn:001002;locus_tag=FOHLNKBM_00677;product=tRNA-Gly(gcc)
contig00002	Prodigal:002006	CDS	324419	325186	.	-	0	ID=FOHLNKBM_00678;eC_number=4.2.2.-;Name=rlpA_1;gene=rlpA_1;inference=ab initio prediction:Prodigal:002006,protein motif:HAMAP:MF_02071;locus_tag=FOHLNKBM_00678;product=Endolytic peptidoglycan transglycosylase RlpA
contig00002	Prodigal:002006	CDS	325520	325822	.	+	0	ID=FOHLNKBM_00679;inference=ab initio prediction:Prodigal:002006;locus_tag=FOHLNKBM_00679;product=hypothetical protein
contig00002	Prodigal:002006	CDS	325929	326225	.	-	0	ID=FOHLNKBM_00680;inference=ab initio prediction:Prodigal:002006;locus_tag=FOHLNKBM_00680;product=hypothetical protein
contig00002	Prodigal:002006	CDS	327317	327691	.	+	0	ID=FOHLNKBM_00681;Name=pdtaR_1;db_xref=COG:COG3707;gene=pdtaR_1;inference=ab initio prediction:Prodigal:002006,similar to AA sequence:UniProtKB:P9WGM3;locus_tag=FOHLNKBM_00681;product=putative transcriptional regulatory protein pdtaR
contig00002	Prodigal:002006	CDS	328639	329592	.	+	0	ID=FOHLNKBM_00682;inference=ab initio prediction:Prodigal:002006;locus_tag=FOHLNKBM_00682;product=hypothetical protein
contig00002	Prodigal:002006	CDS	329687	330466	.	+	0	ID=FOHLNKBM_00683;inference=ab initio prediction:Prodigal:002006;locus_tag=FOHLNKBM_00683;product=hypothetical protein
contig00003	Prodigal:002006	CDS	17	796	.	+	0	ID=FOHLNKBM_00684;Name=groL5_1;gene=groL5_1;inference=ab initio prediction:Prodigal:002006,similar to AA sequence:UniProtKB:P35471;locus_tag=FOHLNKBM_00684;product=60 kDa chaperonin 5
contig00003	Prodigal:002006	CDS	1637	2149	.	-	0	ID=FOHLNKBM_00685;eC_number=4.2.1.147;Name=fae_2;db_xref=COG:COG1795;gene=fae_2;inference=ab initio prediction:Prodigal:002006,similar to AA sequence:UniProtKB:Q9FA38;locus_tag=FOHLNKBM_00685;product=5%2C6%2C7%2C8-tetrahydromethanopterin hydro-lyase
contig00003	Prodigal:002006	CDS	2387	3220	.	-	0	ID=FOHLNKBM_00686;eC_number=2.4.2.52;Name=citG_1;gene=citG_1;inference=ab initio prediction:Prodigal:002006,protein motif:HAMAP:MF_00397;locus_tag=FOHLNKBM_00686;product=2-(5''-triphosphoribosyl)-3'-dephosphocoenzyme-A synthase
contig00003	Prodigal:002006	CDS	3217	4125	.	-	0	ID=FOHLNKBM_00687;inference=ab initio prediction:Prodigal:002006;locus_tag=FOHLNKBM_00687;product=hypothetical protein
contig00003	Prodigal:002006	CDS	4315	5289	.	-	0	ID=FOHLNKBM_00688;eC_number=3.5.4.27;Name=mch_1;db_xref=COG:COG3252;gene=mch_1;inference=ab initio prediction:Prodigal:002006,similar to AA sequence:UniProtKB:O85014;locus_tag=FOHLNKBM_00688;product=Methenyltetrahydromethanopterin cyclohydrolase
contig00003	Prodigal:002006	CDS	5289	6437	.	-	0	ID=FOHLNKBM_00689;inference=ab initio prediction:Prodigal:002006;locus_tag=FOHLNKBM_00689;product=hypothetical protein
contig00003	Prodigal:002006	CDS	6458	7351	.	-	0	ID=FOHLNKBM_00690;eC_number=1.5.1.-;Name=mtdB;gene=mtdB;inference=ab initio prediction:Prodigal:002006,similar to AA sequence:UniProtKB:O85012;locus_tag=FOHLNKBM_00690;product=NAD(P)-dependent methylenetetrahydromethanopterin dehydrogenase
contig00003	Prodigal:002006	CDS	7438	8418	.	-	0	ID=FOHLNKBM_00691;inference=ab initio prediction:Prodigal:002006;locus_tag=FOHLNKBM_00691;product=hypothetical protein
contig00003	Prodigal:002006	CDS	8916	9986	.	+	0	ID=FOHLNKBM_00692;Name=fhcB;db_xref=COG:COG1029;gene=fhcB;inference=ab initio prediction:Prodigal:002006,similar to AA sequence:UniProtKB:C5B138;locus_tag=FOHLNKBM_00692;product=Formyltransferase/hydrolase complex Fhc subunit B
contig00003	Prodigal:002006	CDS	9980	11626	.	+	0	ID=FOHLNKBM_00693;eC_number=3.5.1.-;Name=fhcA;db_xref=COG:COG1229;gene=fhcA;inference=ab initio prediction:Prodigal:002006,similar to AA sequence:UniProtKB:C5B137;locus_tag=FOHLNKBM_00693;product=Formyltransferase/hydrolase complex Fhc subunit A
contig00003	Prodigal:002006	CDS	11654	12601	.	+	0	ID=FOHLNKBM_00694;eC_number=2.3.1.101;Name=fhcD;db_xref=COG:COG2037;gene=fhcD;inference=ab initio prediction:Prodigal:002006,similar to AA sequence:UniProtKB:Q49118;locus_tag=FOHLNKBM_00694;product=Formyltransferase/hydrolase complex subunit D
contig00003	Prodigal:002006	CDS	12605	13399	.	+	0	ID=FOHLNKBM_00695;Name=fhcC;db_xref=COG:COG2218;gene=fhcC;inference=ab initio prediction:Prodigal:002006,similar to AA sequence:UniProtKB:C5B135;locus_tag=FOHLNKBM_00695;product=Formyltransferase/hydrolase complex Fhc subunit C
contig00003	Prodigal:002006	CDS	13484	13690	.	+	0	ID=FOHLNKBM_00696;inference=ab initio prediction:Prodigal:002006;locus_tag=FOHLNKBM_00696;product=hypothetical protein
contig00003	Prodigal:002006	CDS	13790	15424	.	+	0	ID=FOHLNKBM_00697;eC_number=2.7.-.-;Name=sasA_3;gene=sasA_3;inference=ab initio prediction:Prodigal:002006,protein motif:HAMAP:MF_01837;locus_tag=FOHLNKBM_00697;product=Adaptive-response sensory-kinase SasA
contig00003	Prodigal:002006	CDS	15421	16125	.	+	0	ID=FOHLNKBM_00698;Name=prrA;gene=prrA;inference=ab initio prediction:Prodigal:002006,similar to AA sequence:UniProtKB:P9WGM1;locus_tag=FOHLNKBM_00698;product=Transcriptional regulatory protein PrrA
contig00003	Prodigal:002006	CDS	16349	16438	.	+	0	ID=FOHLNKBM_00699;Name=pqqA_1;gene=pqqA_1;inference=ab initio prediction:Prodigal:002006,protein motif:HAMAP:MF_00656;locus_tag=FOHLNKBM_00699;product=Coenzyme PQQ synthesis protein A
contig00003	Prodigal:002006	CDS	16472	17371	.	+	0	ID=FOHLNKBM_00700;Name=pqqB;db_xref=COG:COG1235;gene=pqqB;inference=ab initio prediction:Prodigal:002006,similar to AA sequence:UniProtKB:Q49149;locus_tag=FOHLNKBM_00700;product=Coenzyme PQQ synthesis protein B
contig00003	Prodigal:002006	CDS	17548	18633	.	+	0	ID=FOHLNKBM_00701;Name=pqqCD;db_xref=COG:COG5424;gene=pqqCD;inference=ab initio prediction:Prodigal:002006,similar to AA sequence:UniProtKB:Q49150;locus_tag=FOHLNKBM_00701;product=Bifunctional coenzyme PQQ synthesis protein C/D
contig00003	Prodigal:002006	CDS	18630	19775	.	+	0	ID=FOHLNKBM_00702;eC_number=1.21.98.4;Name=pqqE;db_xref=COG:COG0535;gene=pqqE;inference=ab initio prediction:Prodigal:002006,similar to AA sequence:UniProtKB:P71517;locus_tag=FOHLNKBM_00702;product=PqqA peptide cyclase
contig00003	Prodigal:002006	CDS	19772	20482	.	+	0	ID=FOHLNKBM_00703;inference=ab initio prediction:Prodigal:002006;locus_tag=FOHLNKBM_00703;product=hypothetical protein
contig00003	Prodigal:002006	CDS	20463	20825	.	+	0	ID=FOHLNKBM_00704;inference=ab initio prediction:Prodigal:002006;locus_tag=FOHLNKBM_00704;product=hypothetical protein
contig00003	Prodigal:002006	CDS	20860	21750	.	+	0	ID=FOHLNKBM_00705;eC_number=2.5.1.15;Name=folP;gene=folP;inference=ab initio prediction:Prodigal:002006,similar to AA sequence:UniProtKB:Q5XCA8;locus_tag=FOHLNKBM_00705;product=Dihydropteroate synthase
contig00003	Prodigal:002006	CDS	21753	22130	.	+	0	ID=FOHLNKBM_00706;eC_number=4.1.2.25;Name=folB;db_xref=COG:COG1539;gene=folB;inference=ab initio prediction:Prodigal:002006,similar to AA sequence:UniProtKB:P56740;locus_tag=FOHLNKBM_00706;product=Dihydroneopterin aldolase
contig00003	Prodigal:002006	CDS	22127	22597	.	+	0	ID=FOHLNKBM_00707;eC_number=2.7.6.3;Name=folK;db_xref=COG:COG0801;gene=folK;inference=ab initio prediction:Prodigal:002006,similar to AA sequence:UniProtKB:P26281;locus_tag=FOHLNKBM_00707;product=2-amino-4-hydroxy-6-hydroxymethyldihydropteridine pyrophosphokinase
contig00003	Prodigal:002006	CDS	22651	23511	.	-	0	ID=FOHLNKBM_00708;inference=ab initio prediction:Prodigal:002006;locus_tag=FOHLNKBM_00708;product=hypothetical protein
contig00003	Prodigal:002006	CDS	23496	24107	.	-	0	ID=FOHLNKBM_00709;inference=ab initio prediction:Prodigal:002006;locus_tag=FOHLNKBM_00709;product=hypothetical protein
contig00003	Prodigal:002006	CDS	24240	26045	.	-	0	ID=FOHLNKBM_00710;eC_number=1.1.2.7;inference=ab initio prediction:Prodigal:002006,similar to AA sequence:UniProtKB:P38539;locus_tag=FOHLNKBM_00710;product=Methanol dehydrogenase [cytochrome c] subunit 1
contig00003	Prodigal:002006	CDS	26755	27042	.	-	0	ID=FOHLNKBM_00711;inference=ab initio prediction:Prodigal:002006;locus_tag=FOHLNKBM_00711;product=hypothetical protein
contig00003	Prodigal:002006	CDS	27152	28393	.	-	0	ID=FOHLNKBM_00712;eC_number=3.1.13.5;Name=rnd_1;db_xref=COG:COG0349;gene=rnd_1;inference=ab initio prediction:Prodigal:002006,similar to AA sequence:UniProtKB:P09155;locus_tag=FOHLNKBM_00712;product=Ribonuclease D
contig00003	Prodigal:002006	CDS	28439	28849	.	-	0	ID=FOHLNKBM_00713;inference=ab initio prediction:Prodigal:002006;locus_tag=FOHLNKBM_00713;product=hypothetical protein
contig00003	Prodigal:002006	CDS	28961	30838	.	+	0	ID=FOHLNKBM_00714;eC_number=6.1.1.23;Name=aspS;db_xref=COG:COG0173;gene=aspS;inference=ab initio prediction:Prodigal:002006,similar to AA sequence:UniProtKB:Q51422;locus_tag=FOHLNKBM_00714;product=Aspartate--tRNA(Asp/Asn) ligase
contig00003	Prodigal:002006	CDS	30880	31746	.	+	0	ID=FOHLNKBM_00715;inference=ab initio prediction:Prodigal:002006;locus_tag=FOHLNKBM_00715;product=hypothetical protein
contig00003	Prodigal:002006	CDS	31743	32819	.	+	0	ID=FOHLNKBM_00716;inference=ab initio prediction:Prodigal:002006;locus_tag=FOHLNKBM_00716;product=hypothetical protein
contig00003	Prodigal:002006	CDS	32816	33145	.	+	0	ID=FOHLNKBM_00717;inference=ab initio prediction:Prodigal:002006;locus_tag=FOHLNKBM_00717;product=hypothetical protein
contig00003	Prodigal:002006	CDS	33115	33366	.	-	0	ID=FOHLNKBM_00718;inference=ab initio prediction:Prodigal:002006;locus_tag=FOHLNKBM_00718;product=hypothetical protein
contig00003	Prodigal:002006	CDS	33363	34052	.	-	0	ID=FOHLNKBM_00719;eC_number=2.3.1.89;Name=dapH_1;gene=dapH_1;inference=ab initio prediction:Prodigal:002006,protein motif:HAMAP:MF_01691;locus_tag=FOHLNKBM_00719;product=2%2C3%2C4%2C5-tetrahydropyridine-2%2C6-dicarboxylate N-acetyltransferase
contig00003	Prodigal:002006	CDS	34119	36449	.	+	0	ID=FOHLNKBM_00720;eC_number=1.1.1.39;Name=dme;db_xref=COG:COG0280;gene=dme;inference=ab initio prediction:Prodigal:002006,similar to AA sequence:UniProtKB:O30807;locus_tag=FOHLNKBM_00720;product=NAD-dependent malic enzyme
contig00003	Prodigal:002006	CDS	36532	37509	.	+	0	ID=FOHLNKBM_00721;inference=ab initio prediction:Prodigal:002006;locus_tag=FOHLNKBM_00721;product=hypothetical protein
contig00003	Prodigal:002006	CDS	37513	37977	.	+	0	ID=FOHLNKBM_00722;inference=ab initio prediction:Prodigal:002006;locus_tag=FOHLNKBM_00722;product=hypothetical protein
contig00003	Prodigal:002006	CDS	38206	39903	.	-	0	ID=FOHLNKBM_00723;eC_number=3.6.1.40;Name=gppA;gene=gppA;inference=ab initio prediction:Prodigal:002006,protein motif:HAMAP:MF_01550;locus_tag=FOHLNKBM_00723;product=Guanosine-5'-triphosphate%2C3'-diphosphate pyrophosphatase
contig00003	Prodigal:002006	CDS	40032	42413	.	-	0	ID=FOHLNKBM_00724;eC_number=2.7.4.1;Name=ppk;db_xref=COG:COG0855;gene=ppk;inference=ab initio prediction:Prodigal:002006,similar to AA sequence:UniProtKB:P9WHV9;locus_tag=FOHLNKBM_00724;product=Polyphosphate kinase
contig00003	Prodigal:002006	CDS	42519	43229	.	-	0	ID=FOHLNKBM_00725;Name=dnaA_1;gene=dnaA_1;inference=ab initio prediction:Prodigal:002006,protein motif:HAMAP:MF_00377;locus_tag=FOHLNKBM_00725;product=Chromosomal replication initiator protein DnaA
contig00003	Prodigal:002006	CDS	43258	44382	.	-	0	ID=FOHLNKBM_00726;db_xref=COG:COG0628;inference=ab initio prediction:Prodigal:002006,similar to AA sequence:UniProtKB:P9WFM5;locus_tag=FOHLNKBM_00726;product=Putative transport protein
contig00003	Prodigal:002006	CDS	44524	45603	.	+	0	ID=FOHLNKBM_00727;eC_number=6.3.3.1;Name=purM;gene=purM;inference=ab initio prediction:Prodigal:002006,similar to AA sequence:UniProtKB:Q5F973;locus_tag=FOHLNKBM_00727;product=Phosphoribosylformylglycinamidine cyclo-ligase
contig00003	Prodigal:002006	CDS	45603	46259	.	+	0	ID=FOHLNKBM_00728;eC_number=2.1.2.2;Name=purN;db_xref=COG:COG0299;gene=purN;inference=ab initio prediction:Prodigal:002006,similar to AA sequence:UniProtKB:P08179;locus_tag=FOHLNKBM_00728;product=Phosphoribosylglycinamide formyltransferase
contig00003	Prodigal:002006	CDS	46488	46853	.	-	0	ID=FOHLNKBM_00729;inference=ab initio prediction:Prodigal:002006;locus_tag=FOHLNKBM_00729;product=hypothetical protein
contig00003	Prodigal:002006	CDS	47021	47443	.	-	0	ID=FOHLNKBM_00730;eC_number=2.7.4.6;Name=ndk;db_xref=COG:COG0105;gene=ndk;inference=ab initio prediction:Prodigal:002006,similar to AA sequence:UniProtKB:P15266;locus_tag=FOHLNKBM_00730;product=Nucleoside diphosphate kinase
contig00003	Prodigal:002006	CDS	47711	48172	.	+	0	ID=FOHLNKBM_00731;inference=ab initio prediction:Prodigal:002006;locus_tag=FOHLNKBM_00731;product=hypothetical protein
contig00003	Prodigal:002006	CDS	48180	48815	.	-	0	ID=FOHLNKBM_00732;eC_number=1.8.4.-;Name=yfcG_2;db_xref=COG:COG0625;gene=yfcG_2;inference=ab initio prediction:Prodigal:002006,similar to AA sequence:UniProtKB:P77526;locus_tag=FOHLNKBM_00732;product=Disulfide-bond oxidoreductase YfcG
contig00003	Prodigal:002006	CDS	49056	49346	.	+	0	ID=FOHLNKBM_00733;inference=ab initio prediction:Prodigal:002006;locus_tag=FOHLNKBM_00733;product=hypothetical protein
contig00003	Prodigal:002006	CDS	49476	51509	.	+	0	ID=FOHLNKBM_00734;Name=aaeB_1;gene=aaeB_1;inference=ab initio prediction:Prodigal:002006,protein motif:HAMAP:MF_01545;locus_tag=FOHLNKBM_00734;product=p-hydroxybenzoic acid efflux pump subunit AaeB
contig00003	Prodigal:002006	CDS	51533	51727	.	+	0	ID=FOHLNKBM_00735;inference=ab initio prediction:Prodigal:002006;locus_tag=FOHLNKBM_00735;product=hypothetical protein
contig00003	Prodigal:002006	CDS	51728	52783	.	+	0	ID=FOHLNKBM_00736;Name=aaeA_1;db_xref=COG:COG1566;gene=aaeA_1;inference=ab initio prediction:Prodigal:002006,similar to AA sequence:UniProtKB:P46482;locus_tag=FOHLNKBM_00736;product=p-hydroxybenzoic acid efflux pump subunit AaeA
contig00003	Prodigal:002006	CDS	53801	55273	.	-	0	ID=FOHLNKBM_00737;eC_number=6.3.5.-;Name=gatB;db_xref=COG:COG0064;gene=gatB;inference=ab initio prediction:Prodigal:002006,similar to AA sequence:UniProtKB:Q9HVT7;locus_tag=FOHLNKBM_00737;product=Aspartyl/glutamyl-tRNA(Asn/Gln) amidotransferase subunit B
contig00003	Prodigal:002006	CDS	55484	55783	.	-	0	ID=FOHLNKBM_00738;inference=ab initio prediction:Prodigal:002006;locus_tag=FOHLNKBM_00738;product=hypothetical protein
contig00003	Prodigal:002006	CDS	55780	57300	.	-	0	ID=FOHLNKBM_00739;eC_number=6.3.5.7;Name=gatA_1;db_xref=COG:COG0154;gene=gatA_1;inference=ab initio prediction:Prodigal:002006,similar to AA sequence:UniProtKB:Q9HVT8;locus_tag=FOHLNKBM_00739;product=Glutamyl-tRNA(Gln) amidotransferase subunit A
contig00003	Prodigal:002006	CDS	57335	57622	.	-	0	ID=FOHLNKBM_00740;eC_number=6.3.5.-;Name=gatC;db_xref=COG:COG0721;gene=gatC;inference=ab initio prediction:Prodigal:002006,similar to AA sequence:UniProtKB:Q9HVT9;locus_tag=FOHLNKBM_00740;product=Glutamyl-tRNA(Gln) amidotransferase subunit C
contig00003	Prodigal:002006	CDS	57735	57854	.	-	0	ID=FOHLNKBM_00741;inference=ab initio prediction:Prodigal:002006;locus_tag=FOHLNKBM_00741;product=hypothetical protein
contig00003	Prodigal:002006	CDS	58052	58621	.	+	0	ID=FOHLNKBM_00742;inference=ab initio prediction:Prodigal:002006;locus_tag=FOHLNKBM_00742;product=hypothetical protein
contig00003	Prodigal:002006	CDS	58618	59118	.	+	0	ID=FOHLNKBM_00743;eC_number=3.1.-.-;Name=yrrK;db_xref=COG:COG0816;gene=yrrK;inference=ab initio prediction:Prodigal:002006,similar to AA sequence:UniProtKB:O34634;locus_tag=FOHLNKBM_00743;product=Putative pre-16S rRNA nuclease
contig00003	Prodigal:002006	CDS	59108	60319	.	-	0	ID=FOHLNKBM_00744;inference=ab initio prediction:Prodigal:002006;locus_tag=FOHLNKBM_00744;product=hypothetical protein
contig00003	Prodigal:002006	CDS	60354	60959	.	-	0	ID=FOHLNKBM_00745;eC_number=2.3.1.275;Name=plsY;db_xref=COG:COG0344;gene=plsY;inference=ab initio prediction:Prodigal:002006,similar to AA sequence:UniProtKB:O66905;locus_tag=FOHLNKBM_00745;product=Glycerol-3-phosphate acyltransferase
contig00003	Prodigal:002006	CDS	60956	62260	.	-	0	ID=FOHLNKBM_00746;eC_number=3.5.2.3;Name=pyrC_1;db_xref=COG:COG0044;gene=pyrC_1;inference=ab initio prediction:Prodigal:002006,similar to AA sequence:UniProtKB:O66990;locus_tag=FOHLNKBM_00746;product=Dihydroorotase
contig00003	Prodigal:002006	CDS	62257	63060	.	-	0	ID=FOHLNKBM_00747;eC_number=4.3.2.10;Name=hisF;db_xref=COG:COG0107;gene=hisF;inference=ab initio prediction:Prodigal:002006,similar to AA sequence:UniProtKB:P9WMM3;locus_tag=FOHLNKBM_00747;product=Imidazole glycerol phosphate synthase subunit HisF
contig00003	Prodigal:002006	CDS	63095	63838	.	-	0	ID=FOHLNKBM_00748;eC_number=5.3.1.16;Name=hisA;db_xref=COG:COG0106;gene=hisA;inference=ab initio prediction:Prodigal:002006,similar to AA sequence:UniProtKB:A1R562;locus_tag=FOHLNKBM_00748;product=1-(5-phosphoribosyl)-5-[(5-phosphoribosylamino)methylideneamino] imidazole-4-carboxamide isomerase
contig00003	Prodigal:002006	CDS	63876	64535	.	-	0	ID=FOHLNKBM_00749;eC_number=4.3.2.10;Name=hisH;gene=hisH;inference=ab initio prediction:Prodigal:002006,similar to AA sequence:UniProtKB:P59957;locus_tag=FOHLNKBM_00749;product=Imidazole glycerol phosphate synthase subunit HisH
contig00003	Prodigal:002006	CDS	64555	65040	.	-	0	ID=FOHLNKBM_00750;inference=ab initio prediction:Prodigal:002006;locus_tag=FOHLNKBM_00750;product=hypothetical protein
contig00003	Prodigal:002006	CDS	65105	65692	.	-	0	ID=FOHLNKBM_00751;Name=hisB;db_xref=COG:COG0131;gene=hisB;inference=ab initio prediction:Prodigal:002006,similar to AA sequence:UniProtKB:D2QPE6;locus_tag=FOHLNKBM_00751;product=Histidine biosynthesis bifunctional protein HisB
contig00003	Prodigal:002006	CDS	65775	66650	.	-	0	ID=FOHLNKBM_00752;eC_number=2.4.2.28;Name=mtnP;db_xref=COG:COG0005;gene=mtnP;inference=ab initio prediction:Prodigal:002006,similar to AA sequence:UniProtKB:Q2RXH9;locus_tag=FOHLNKBM_00752;product=S-methyl-5'-thioadenosine phosphorylase
contig00003	Prodigal:002006	CDS	66915	67823	.	-	0	ID=FOHLNKBM_00753;Name=fbcH_1;db_xref=COG:COG1290;gene=fbcH_1;inference=ab initio prediction:Prodigal:002006,similar to AA sequence:UniProtKB:P51131;locus_tag=FOHLNKBM_00753;product=Cytochrome b/c1
contig00003	Prodigal:002006	CDS	67845	69131	.	-	0	ID=FOHLNKBM_00754;Name=fbcH_2;db_xref=COG:COG1290;gene=fbcH_2;inference=ab initio prediction:Prodigal:002006,similar to AA sequence:UniProtKB:P51131;locus_tag=FOHLNKBM_00754;product=Cytochrome b/c1
contig00003	Prodigal:002006	CDS	69145	69714	.	-	0	ID=FOHLNKBM_00755;eC_number=7.1.1.8;Name=petA;db_xref=COG:COG0723;gene=petA;inference=ab initio prediction:Prodigal:002006,similar to AA sequence:UniProtKB:P51130;locus_tag=FOHLNKBM_00755;product=Ubiquinol-cytochrome c reductase iron-sulfur subunit
contig00003	Prodigal:002006	CDS	69908	71914	.	-	0	ID=FOHLNKBM_00756;eC_number=3.6.3.-;db_xref=COG:COG1132;inference=ab initio prediction:Prodigal:002006,similar to AA sequence:UniProtKB:Q99T13;locus_tag=FOHLNKBM_00756;product=Putative multidrug export ATP-binding/permease protein
contig00003	Prodigal:002006	CDS	71935	72519	.	-	0	ID=FOHLNKBM_00757;inference=ab initio prediction:Prodigal:002006;locus_tag=FOHLNKBM_00757;product=hypothetical protein
contig00003	Prodigal:002006	CDS	72707	73531	.	-	0	ID=FOHLNKBM_00758;eC_number=1.3.5.1;Name=sdhB_1;db_xref=COG:COG0479;gene=sdhB_1;inference=ab initio prediction:Prodigal:002006,similar to AA sequence:UniProtKB:P07014;locus_tag=FOHLNKBM_00758;product=Succinate dehydrogenase iron-sulfur subunit
contig00003	Prodigal:002006	CDS	73614	75431	.	-	0	ID=FOHLNKBM_00759;eC_number=1.3.5.1;Name=sdhA_1;gene=sdhA_1;inference=ab initio prediction:Prodigal:002006,similar to AA sequence:UniProtKB:G4V4G6;locus_tag=FOHLNKBM_00759;product=Succinate dehydrogenase flavoprotein subunit
contig00003	Prodigal:002006	CDS	75463	75882	.	-	0	ID=FOHLNKBM_00760;inference=ab initio prediction:Prodigal:002006;locus_tag=FOHLNKBM_00760;product=hypothetical protein
contig00003	Prodigal:002006	CDS	75893	76294	.	-	0	ID=FOHLNKBM_00761;inference=ab initio prediction:Prodigal:002006;locus_tag=FOHLNKBM_00761;product=hypothetical protein
contig00003	Prodigal:002006	CDS	76424	77725	.	-	0	ID=FOHLNKBM_00762;Name=ttdT;db_xref=COG:COG0471;gene=ttdT;inference=ab initio prediction:Prodigal:002006,similar to AA sequence:UniProtKB:P39414;locus_tag=FOHLNKBM_00762;product=L-tartrate/succinate antiporter
contig00003	Prodigal:002006	CDS	77722	77868	.	-	0	ID=FOHLNKBM_00763;inference=ab initio prediction:Prodigal:002006;locus_tag=FOHLNKBM_00763;product=hypothetical protein
contig00003	Prodigal:002006	CDS	78209	79702	.	-	0	ID=FOHLNKBM_00764;eC_number=3.2.2.4;Name=amn;db_xref=COG:COG0775;gene=amn;inference=ab initio prediction:Prodigal:002006,similar to AA sequence:UniProtKB:P0AE12;locus_tag=FOHLNKBM_00764;product=AMP nucleosidase
contig00003	Prodigal:002006	CDS	79815	80312	.	+	0	ID=FOHLNKBM_00765;db_xref=COG:COG1720;inference=ab initio prediction:Prodigal:002006,similar to AA sequence:UniProtKB:Q6NDF6;locus_tag=FOHLNKBM_00765;product=S-adenosyl-L-methionine-binding protein
contig00003	Prodigal:002006	CDS	80309	81001	.	+	0	ID=FOHLNKBM_00766;inference=ab initio prediction:Prodigal:002006;locus_tag=FOHLNKBM_00766;product=hypothetical protein
contig00003	Prodigal:002006	CDS	81077	82633	.	-	0	ID=FOHLNKBM_00767;eC_number=6.3.5.2;Name=guaA;db_xref=COG:COG0518;gene=guaA;inference=ab initio prediction:Prodigal:002006,similar to AA sequence:UniProtKB:P04079;locus_tag=FOHLNKBM_00767;product=GMP synthase [glutamine-hydrolyzing]
contig00003	Prodigal:002006	CDS	82887	83306	.	-	0	ID=FOHLNKBM_00768;inference=ab initio prediction:Prodigal:002006;locus_tag=FOHLNKBM_00768;product=hypothetical protein
contig00003	Prodigal:002006	CDS	83303	83701	.	-	0	ID=FOHLNKBM_00769;inference=ab initio prediction:Prodigal:002006;locus_tag=FOHLNKBM_00769;product=hypothetical protein
contig00003	Prodigal:002006	CDS	83986	85359	.	-	0	ID=FOHLNKBM_00770;inference=ab initio prediction:Prodigal:002006;locus_tag=FOHLNKBM_00770;product=hypothetical protein
contig00003	Prodigal:002006	CDS	85518	86261	.	-	0	ID=FOHLNKBM_00771;eC_number=1.5.1.2;Name=proC_1;gene=proC_1;inference=ab initio prediction:Prodigal:002006,protein motif:HAMAP:MF_01925;locus_tag=FOHLNKBM_00771;product=Pyrroline-5-carboxylate reductase
contig00003	Prodigal:002006	CDS	86251	87156	.	-	0	ID=FOHLNKBM_00772;inference=ab initio prediction:Prodigal:002006;locus_tag=FOHLNKBM_00772;product=hypothetical protein
contig00003	Prodigal:002006	CDS	87258	87596	.	-	0	ID=FOHLNKBM_00773;inference=ab initio prediction:Prodigal:002006;locus_tag=FOHLNKBM_00773;product=hypothetical protein
contig00003	Prodigal:002006	CDS	87660	88100	.	-	0	ID=FOHLNKBM_00774;inference=ab initio prediction:Prodigal:002006;locus_tag=FOHLNKBM_00774;product=hypothetical protein
contig00003	Aragorn:001002	tRNA	88335	88411	.	+	.	ID=FOHLNKBM_00775;inference=COORDINATES:profile:Aragorn:001002;locus_tag=FOHLNKBM_00775;product=tRNA-Met(cat)
contig00003	Prodigal:002006	CDS	88624	89556	.	+	0	ID=FOHLNKBM_00776;Name=ypbG;db_xref=COG:COG1408;gene=ypbG;inference=ab initio prediction:Prodigal:002006,similar to AA sequence:UniProtKB:P50733;locus_tag=FOHLNKBM_00776;product=putative protein YpbG
contig00003	Prodigal:002006	CDS	89740	91488	.	+	0	ID=FOHLNKBM_00777;inference=ab initio prediction:Prodigal:002006;locus_tag=FOHLNKBM_00777;product=hypothetical protein
contig00003	Prodigal:002006	CDS	91870	93126	.	-	0	ID=FOHLNKBM_00778;eC_number=2.4.2.53;Name=arnC;gene=arnC;inference=ab initio prediction:Prodigal:002006,protein motif:HAMAP:MF_01164;locus_tag=FOHLNKBM_00778;product=Undecaprenyl-phosphate 4-deoxy-4-formamido-L-arabinose transferase
contig00003	Prodigal:002006	CDS	93276	93542	.	-	0	ID=FOHLNKBM_00779;inference=ab initio prediction:Prodigal:002006;locus_tag=FOHLNKBM_00779;product=hypothetical protein
contig00003	Prodigal:002006	CDS	94048	96030	.	+	0	ID=FOHLNKBM_00780;inference=ab initio prediction:Prodigal:002006;locus_tag=FOHLNKBM_00780;product=hypothetical protein
contig00003	Prodigal:002006	CDS	96307	97011	.	+	0	ID=FOHLNKBM_00781;eC_number=2.4.2.52;Name=citG_2;db_xref=COG:COG1767;gene=citG_2;inference=ab initio prediction:Prodigal:002006,similar to AA sequence:UniProtKB:P77231;locus_tag=FOHLNKBM_00781;product=2-(5''-triphosphoribosyl)-3'-dephosphocoenzyme-A synthase
contig00003	Prodigal:002006	CDS	97097	97831	.	+	0	ID=FOHLNKBM_00782;inference=ab initio prediction:Prodigal:002006;locus_tag=FOHLNKBM_00782;product=hypothetical protein
contig00003	Prodigal:002006	CDS	98170	99837	.	+	0	ID=FOHLNKBM_00783;inference=ab initio prediction:Prodigal:002006;locus_tag=FOHLNKBM_00783;product=hypothetical protein
contig00003	Prodigal:002006	CDS	99852	100763	.	-	0	ID=FOHLNKBM_00784;eC_number=4.1.1.65;Name=psd_1;db_xref=COG:COG0688;gene=psd_1;inference=ab initio prediction:Prodigal:002006,similar to AA sequence:UniProtKB:P0A8K1;locus_tag=FOHLNKBM_00784;product=Phosphatidylserine decarboxylase proenzyme
contig00003	Prodigal:002006	CDS	100796	102478	.	+	0	ID=FOHLNKBM_00785;eC_number=5.4.3.8;Name=hemL;gene=hemL;inference=ab initio prediction:Prodigal:002006,protein motif:HAMAP:MF_00375;locus_tag=FOHLNKBM_00785;product=Glutamate-1-semialdehyde 2%2C1-aminomutase
contig00003	Prodigal:002006	CDS	102789	103400	.	-	0	ID=FOHLNKBM_00786;inference=ab initio prediction:Prodigal:002006;locus_tag=FOHLNKBM_00786;product=hypothetical protein
contig00003	Prodigal:002006	CDS	103451	104137	.	-	0	ID=FOHLNKBM_00787;eC_number=2.1.1.163;Name=COQ5_3;gene=COQ5_3;inference=ab initio prediction:Prodigal:002006,protein motif:HAMAP:MF_01813;locus_tag=FOHLNKBM_00787;product=2-methoxy-6-polyprenyl-1%2C4-benzoquinol methylase%2C mitochondrial
contig00003	Prodigal:002006	CDS	104274	104525	.	-	0	ID=FOHLNKBM_00788;inference=ab initio prediction:Prodigal:002006;locus_tag=FOHLNKBM_00788;product=hypothetical protein
contig00003	Prodigal:002006	CDS	104786	105577	.	+	0	ID=FOHLNKBM_00789;inference=ab initio prediction:Prodigal:002006;locus_tag=FOHLNKBM_00789;product=hypothetical protein
contig00003	Prodigal:002006	CDS	105812	106942	.	+	0	ID=FOHLNKBM_00790;inference=ab initio prediction:Prodigal:002006;locus_tag=FOHLNKBM_00790;product=hypothetical protein
contig00003	Prodigal:002006	CDS	106995	109439	.	-	0	ID=FOHLNKBM_00791;eC_number=5.6.2.2;Name=gyrB;gene=gyrB;inference=ab initio prediction:Prodigal:002006,similar to AA sequence:UniProtKB:B8GXQ0;locus_tag=FOHLNKBM_00791;product=DNA gyrase subunit B
contig00003	Prodigal:002006	CDS	109618	110580	.	-	0	ID=FOHLNKBM_00792;eC_number=1.1.-.-;Name=yajO_1;db_xref=COG:COG0667;gene=yajO_1;inference=ab initio prediction:Prodigal:002006,similar to AA sequence:UniProtKB:P77735;locus_tag=FOHLNKBM_00792;product=1-deoxyxylulose-5-phosphate synthase YajO
contig00003	Prodigal:002006	CDS	110585	111229	.	-	0	ID=FOHLNKBM_00793;eC_number=3.1.2.6;Name=gloC;db_xref=COG:COG0491;gene=gloC;inference=ab initio prediction:Prodigal:002006,similar to AA sequence:UniProtKB:P75849;locus_tag=FOHLNKBM_00793;product=Hydroxyacylglutathione hydrolase GloC
contig00003	Prodigal:002006	CDS	111316	112983	.	-	0	ID=FOHLNKBM_00794;eC_number=3.2.1.1;Name=treS;db_xref=COG:COG0366;gene=treS;inference=ab initio prediction:Prodigal:002006,similar to AA sequence:UniProtKB:A0R6E0;locus_tag=FOHLNKBM_00794;product=Trehalose synthase/amylase TreS
contig00003	Prodigal:002006	CDS	113142	116165	.	+	0	ID=FOHLNKBM_00795;eC_number=2.4.1.129;Name=mtgA_2;gene=mtgA_2;inference=ab initio prediction:Prodigal:002006,protein motif:HAMAP:MF_00766;locus_tag=FOHLNKBM_00795;product=Biosynthetic peptidoglycan transglycosylase
contig00003	Prodigal:002006	CDS	116194	117258	.	+	0	ID=FOHLNKBM_00796;inference=ab initio prediction:Prodigal:002006;locus_tag=FOHLNKBM_00796;product=hypothetical protein
contig00003	Prodigal:002006	CDS	117274	117489	.	-	0	ID=FOHLNKBM_00797;inference=ab initio prediction:Prodigal:002006;locus_tag=FOHLNKBM_00797;product=hypothetical protein
contig00003	Prodigal:002006	CDS	117760	118008	.	+	0	ID=FOHLNKBM_00798;inference=ab initio prediction:Prodigal:002006;locus_tag=FOHLNKBM_00798;product=hypothetical protein
contig00003	Prodigal:002006	CDS	118196	118834	.	+	0	ID=FOHLNKBM_00799;inference=ab initio prediction:Prodigal:002006;locus_tag=FOHLNKBM_00799;product=hypothetical protein
contig00003	Prodigal:002006	CDS	118847	119434	.	-	0	ID=FOHLNKBM_00800;inference=ab initio prediction:Prodigal:002006;locus_tag=FOHLNKBM_00800;product=hypothetical protein
contig00003	Prodigal:002006	CDS	119614	121836	.	+	0	ID=FOHLNKBM_00801;inference=ab initio prediction:Prodigal:002006;locus_tag=FOHLNKBM_00801;product=hypothetical protein
contig00003	Prodigal:002006	CDS	121841	123025	.	-	0	ID=FOHLNKBM_00802;inference=ab initio prediction:Prodigal:002006;locus_tag=FOHLNKBM_00802;product=hypothetical protein
contig00003	Prodigal:002006	CDS	123274	124335	.	+	0	ID=FOHLNKBM_00803;inference=ab initio prediction:Prodigal:002006;locus_tag=FOHLNKBM_00803;product=hypothetical protein
contig00003	Prodigal:002006	CDS	124340	124678	.	-	0	ID=FOHLNKBM_00804;inference=ab initio prediction:Prodigal:002006;locus_tag=FOHLNKBM_00804;product=hypothetical protein
contig00003	Prodigal:002006	CDS	124763	124969	.	-	0	ID=FOHLNKBM_00805;inference=ab initio prediction:Prodigal:002006;locus_tag=FOHLNKBM_00805;product=hypothetical protein
contig00003	Prodigal:002006	CDS	125135	126235	.	+	0	ID=FOHLNKBM_00806;eC_number=1.3.-.-;Name=ctaA;db_xref=COG:COG1612;gene=ctaA;inference=ab initio prediction:Prodigal:002006,similar to AA sequence:UniProtKB:Q3IXW9;locus_tag=FOHLNKBM_00806;product=Heme A synthase
contig00003	Prodigal:002006	CDS	126385	127068	.	+	0	ID=FOHLNKBM_00807;inference=ab initio prediction:Prodigal:002006,similar to AA sequence:UniProtKB:P67153;locus_tag=FOHLNKBM_00807;note=UPF0073 inner membrane protein YqfA;product=hypothetical protein
contig00003	Prodigal:002006	CDS	127200	128399	.	+	0	ID=FOHLNKBM_00808;eC_number=2.4.1.250;Name=mshA_2;gene=mshA_2;inference=ab initio prediction:Prodigal:002006,protein motif:HAMAP:MF_01695;locus_tag=FOHLNKBM_00808;product=D-inositol-3-phosphate glycosyltransferase
contig00003	Prodigal:002006	CDS	128542	130062	.	+	0	ID=FOHLNKBM_00809;eC_number=2.7.8.31;Name=wcaJ;db_xref=COG:COG2148;gene=wcaJ;inference=ab initio prediction:Prodigal:002006,similar to AA sequence:UniProtKB:P71241;locus_tag=FOHLNKBM_00809;product=UDP-glucose:undecaprenyl-phosphate glucose-1-phosphate transferase
contig00003	Prodigal:002006	CDS	130104	130457	.	-	0	ID=FOHLNKBM_00810;inference=ab initio prediction:Prodigal:002006;locus_tag=FOHLNKBM_00810;product=hypothetical protein
contig00003	Prodigal:002006	CDS	130664	133207	.	-	0	ID=FOHLNKBM_00811;Name=btuB_1;gene=btuB_1;inference=ab initio prediction:Prodigal:002006,protein motif:HAMAP:MF_01531;locus_tag=FOHLNKBM_00811;product=Vitamin B12 transporter BtuB
contig00003	Prodigal:002006	CDS	133494	134123	.	-	0	ID=FOHLNKBM_00812;inference=ab initio prediction:Prodigal:002006;locus_tag=FOHLNKBM_00812;product=hypothetical protein
contig00003	Prodigal:002006	CDS	134137	134991	.	-	0	ID=FOHLNKBM_00813;inference=ab initio prediction:Prodigal:002006;locus_tag=FOHLNKBM_00813;product=hypothetical protein
contig00003	Prodigal:002006	CDS	134988	135737	.	-	0	ID=FOHLNKBM_00814;eC_number=3.6.3.-;Name=lnrL_1;db_xref=COG:COG1131;gene=lnrL_1;inference=ab initio prediction:Prodigal:002006,similar to AA sequence:UniProtKB:P94440;locus_tag=FOHLNKBM_00814;product=Linearmycin resistance ATP-binding protein LnrL
contig00003	Prodigal:002006	CDS	135734	135976	.	-	0	ID=FOHLNKBM_00815;inference=ab initio prediction:Prodigal:002006;locus_tag=FOHLNKBM_00815;product=hypothetical protein
contig00003	Prodigal:002006	CDS	135976	136407	.	-	0	ID=FOHLNKBM_00816;inference=ab initio prediction:Prodigal:002006;locus_tag=FOHLNKBM_00816;product=hypothetical protein
contig00003	Prodigal:002006	CDS	136481	137464	.	-	0	ID=FOHLNKBM_00817;inference=ab initio prediction:Prodigal:002006,similar to AA sequence:UniProtKB:Q1Q0T4;locus_tag=FOHLNKBM_00817;product=Hydrazine synthase subunit beta
contig00003	Prodigal:002006	CDS	137586	138845	.	-	0	ID=FOHLNKBM_00818;inference=ab initio prediction:Prodigal:002006;locus_tag=FOHLNKBM_00818;product=hypothetical protein
contig00003	Prodigal:002006	CDS	139050	139577	.	+	0	ID=FOHLNKBM_00819;inference=ab initio prediction:Prodigal:002006;locus_tag=FOHLNKBM_00819;product=hypothetical protein
contig00003	Prodigal:002006	CDS	139605	140306	.	+	0	ID=FOHLNKBM_00820;inference=ab initio prediction:Prodigal:002006;locus_tag=FOHLNKBM_00820;product=hypothetical protein
contig00003	Prodigal:002006	CDS	140303	140878	.	+	0	ID=FOHLNKBM_00821;inference=ab initio prediction:Prodigal:002006;locus_tag=FOHLNKBM_00821;product=hypothetical protein
contig00003	Prodigal:002006	CDS	140875	142437	.	+	0	ID=FOHLNKBM_00822;inference=ab initio prediction:Prodigal:002006;locus_tag=FOHLNKBM_00822;product=hypothetical protein
contig00003	Prodigal:002006	CDS	142442	143032	.	+	0	ID=FOHLNKBM_00823;inference=ab initio prediction:Prodigal:002006;locus_tag=FOHLNKBM_00823;product=hypothetical protein
contig00003	Prodigal:002006	CDS	143054	143587	.	+	0	ID=FOHLNKBM_00824;inference=ab initio prediction:Prodigal:002006;locus_tag=FOHLNKBM_00824;product=hypothetical protein
contig00003	Prodigal:002006	CDS	143584	144540	.	+	0	ID=FOHLNKBM_00825;eC_number=4.2.99.-;Name=vgb_1;gene=vgb_1;inference=ab initio prediction:Prodigal:002006,protein motif:HAMAP:MF_01282;locus_tag=FOHLNKBM_00825;product=Virginiamycin B lyase
contig00003	Prodigal:002006	CDS	144771	144971	.	-	0	ID=FOHLNKBM_00826;inference=ab initio prediction:Prodigal:002006;locus_tag=FOHLNKBM_00826;product=hypothetical protein
contig00003	Prodigal:002006	CDS	145058	146221	.	-	0	ID=FOHLNKBM_00827;inference=ab initio prediction:Prodigal:002006;locus_tag=FOHLNKBM_00827;product=hypothetical protein
contig00003	Prodigal:002006	CDS	146372	146641	.	-	0	ID=FOHLNKBM_00828;inference=ab initio prediction:Prodigal:002006;locus_tag=FOHLNKBM_00828;product=hypothetical protein
contig00003	Prodigal:002006	CDS	146652	147107	.	-	0	ID=FOHLNKBM_00829;inference=ab initio prediction:Prodigal:002006,similar to AA sequence:UniProtKB:Q881J7;locus_tag=FOHLNKBM_00829;product=Blue-light-activated protein
contig00003	Prodigal:002006	CDS	147298	148170	.	-	0	ID=FOHLNKBM_00830;inference=ab initio prediction:Prodigal:002006;locus_tag=FOHLNKBM_00830;product=hypothetical protein
contig00003	Prodigal:002006	CDS	148261	148665	.	-	0	ID=FOHLNKBM_00831;inference=ab initio prediction:Prodigal:002006;locus_tag=FOHLNKBM_00831;product=hypothetical protein
contig00003	Prodigal:002006	CDS	148786	149277	.	-	0	ID=FOHLNKBM_00832;inference=ab initio prediction:Prodigal:002006;locus_tag=FOHLNKBM_00832;product=hypothetical protein
contig00003	Prodigal:002006	CDS	149436	150041	.	-	0	ID=FOHLNKBM_00833;inference=ab initio prediction:Prodigal:002006;locus_tag=FOHLNKBM_00833;product=hypothetical protein
contig00003	Prodigal:002006	CDS	150391	151404	.	+	0	ID=FOHLNKBM_00834;inference=ab initio prediction:Prodigal:002006;locus_tag=FOHLNKBM_00834;product=hypothetical protein
contig00003	Prodigal:002006	CDS	151417	151983	.	-	0	ID=FOHLNKBM_00835;Name=efp;db_xref=COG:COG0231;gene=efp;inference=ab initio prediction:Prodigal:002006,similar to AA sequence:UniProtKB:P9WNM3;locus_tag=FOHLNKBM_00835;product=Elongation factor P
contig00003	Prodigal:002006	CDS	152247	153302	.	+	0	ID=FOHLNKBM_00836;eC_number=6.3.1.-;Name=epmA;db_xref=COG:COG2269;gene=epmA;inference=ab initio prediction:Prodigal:002006,similar to AA sequence:UniProtKB:Q9ZJ12;locus_tag=FOHLNKBM_00836;product=Elongation factor P--(R)-beta-lysine ligase
contig00003	Prodigal:002006	CDS	153299	154354	.	+	0	ID=FOHLNKBM_00837;eC_number=5.4.3.2;Name=kamA;gene=kamA;inference=ab initio prediction:Prodigal:002006,similar to AA sequence:UniProtKB:Q9XBQ8;locus_tag=FOHLNKBM_00837;product=L-lysine 2%2C3-aminomutase
contig00003	Prodigal:002006	CDS	154359	154970	.	+	0	ID=FOHLNKBM_00838;eC_number=2.5.1.18;Name=gstB_1;db_xref=COG:COG0625;gene=gstB_1;inference=ab initio prediction:Prodigal:002006,similar to AA sequence:UniProtKB:P0ACA7;locus_tag=FOHLNKBM_00838;product=Glutathione S-transferase GstB
contig00003	Prodigal:002006	CDS	155071	155718	.	+	0	ID=FOHLNKBM_00839;eC_number=4.1.3.17;Name=ligK;db_xref=COG:COG0684;gene=ligK;inference=ab initio prediction:Prodigal:002006,similar to AA sequence:UniProtKB:G2IQQ8;locus_tag=FOHLNKBM_00839;product=4-carboxy-4-hydroxy-2-oxoadipate aldolase
contig00003	Prodigal:002006	CDS	155725	156552	.	+	0	ID=FOHLNKBM_00840;inference=ab initio prediction:Prodigal:002006;locus_tag=FOHLNKBM_00840;product=hypothetical protein
contig00003	Prodigal:002006	CDS	156489	156797	.	-	0	ID=FOHLNKBM_00841;inference=ab initio prediction:Prodigal:002006;locus_tag=FOHLNKBM_00841;product=hypothetical protein
contig00003	Prodigal:002006	CDS	156794	157555	.	-	0	ID=FOHLNKBM_00842;inference=ab initio prediction:Prodigal:002006;locus_tag=FOHLNKBM_00842;product=hypothetical protein
contig00003	Prodigal:002006	CDS	157649	157933	.	-	0	ID=FOHLNKBM_00843;eC_number=3.6.1.7;Name=acyP;db_xref=COG:COG1254;gene=acyP;inference=ab initio prediction:Prodigal:002006,similar to AA sequence:UniProtKB:O35031;locus_tag=FOHLNKBM_00843;product=Acylphosphatase
contig00003	Prodigal:002006	CDS	157987	158835	.	-	0	ID=FOHLNKBM_00844;Name=focA;db_xref=COG:COG2116;gene=focA;inference=ab initio prediction:Prodigal:002006,similar to AA sequence:UniProtKB:P0AC23;locus_tag=FOHLNKBM_00844;product=putative formate transporter 1
contig00003	Prodigal:002006	CDS	158993	159424	.	-	0	ID=FOHLNKBM_00845;inference=ab initio prediction:Prodigal:002006;locus_tag=FOHLNKBM_00845;product=hypothetical protein
contig00003	Prodigal:002006	CDS	159890	161893	.	-	0	ID=FOHLNKBM_00846;Name=accA1;db_xref=COG:COG4770;gene=accA1;inference=ab initio prediction:Prodigal:002006,similar to AA sequence:UniProtKB:P9WPQ3;locus_tag=FOHLNKBM_00846;product=Acetyl-/propionyl-coenzyme A carboxylase alpha chain
contig00003	Prodigal:002006	CDS	161994	162434	.	-	0	ID=FOHLNKBM_00847;inference=ab initio prediction:Prodigal:002006;locus_tag=FOHLNKBM_00847;product=hypothetical protein
contig00003	Prodigal:002006	CDS	162597	163175	.	-	0	ID=FOHLNKBM_00848;inference=ab initio prediction:Prodigal:002006;locus_tag=FOHLNKBM_00848;product=hypothetical protein
contig00003	Prodigal:002006	CDS	163358	164287	.	+	0	ID=FOHLNKBM_00849;eC_number=3.5.1.-;db_xref=COG:COG0123;inference=ab initio prediction:Prodigal:002006,similar to AA sequence:UniProtKB:Q9HXM1;locus_tag=FOHLNKBM_00849;product=Histone deacetylase-like amidohydrolase
contig00003	Prodigal:002006	CDS	164298	165380	.	-	0	ID=FOHLNKBM_00850;Name=ribBA;db_xref=COG:COG0108;gene=ribBA;inference=ab initio prediction:Prodigal:002006,similar to AA sequence:UniProtKB:P9WHF1;locus_tag=FOHLNKBM_00850;product=Riboflavin biosynthesis protein RibBA
contig00003	Prodigal:002006	CDS	165409	166509	.	-	0	ID=FOHLNKBM_00851;eC_number=4.2.3.5;Name=aroC;db_xref=COG:COG0082;gene=aroC;inference=ab initio prediction:Prodigal:002006,similar to AA sequence:UniProtKB:P12008;locus_tag=FOHLNKBM_00851;product=Chorismate synthase
contig00003	Prodigal:002006	CDS	166710	167324	.	-	0	ID=FOHLNKBM_00852;inference=ab initio prediction:Prodigal:002006;locus_tag=FOHLNKBM_00852;product=hypothetical protein
contig00003	Prodigal:002006	CDS	167321	168448	.	-	0	ID=FOHLNKBM_00853;eC_number=2.7.1.170;Name=anmK;db_xref=COG:COG2377;gene=anmK;inference=ab initio prediction:Prodigal:002006,similar to AA sequence:UniProtKB:Q8EHB5;locus_tag=FOHLNKBM_00853;product=Anhydro-N-acetylmuramic acid kinase
contig00003	Prodigal:002006	CDS	168579	169850	.	+	0	ID=FOHLNKBM_00854;eC_number=6.1.1.1;Name=tyrS;db_xref=COG:COG0162;gene=tyrS;inference=ab initio prediction:Prodigal:002006,similar to AA sequence:UniProtKB:P0AGJ9;locus_tag=FOHLNKBM_00854;product=Tyrosine--tRNA ligase
contig00003	Prodigal:002006	CDS	169888	170574	.	+	0	ID=FOHLNKBM_00855;Name=kdpE;db_xref=COG:COG0745;gene=kdpE;inference=ab initio prediction:Prodigal:002006,similar to AA sequence:UniProtKB:P9WGN1;locus_tag=FOHLNKBM_00855;product=Transcriptional regulatory protein KdpE
contig00003	Prodigal:002006	CDS	170698	171498	.	-	0	ID=FOHLNKBM_00856;Name=tatC;db_xref=COG:COG0805;gene=tatC;inference=ab initio prediction:Prodigal:002006,similar to AA sequence:UniProtKB:P69423;locus_tag=FOHLNKBM_00856;product=Sec-independent protein translocase protein TatC
contig00003	Prodigal:002006	CDS	171495	172079	.	-	0	ID=FOHLNKBM_00857;Name=tatB;db_xref=COG:COG1826;gene=tatB;inference=ab initio prediction:Prodigal:002006,similar to AA sequence:UniProtKB:P69425;locus_tag=FOHLNKBM_00857;product=Sec-independent protein translocase protein TatB
contig00003	Prodigal:002006	CDS	172184	172456	.	-	0	ID=FOHLNKBM_00858;Name=tatA;db_xref=COG:COG1826;gene=tatA;inference=ab initio prediction:Prodigal:002006,similar to AA sequence:UniProtKB:P69428;locus_tag=FOHLNKBM_00858;product=Sec-independent protein translocase protein TatA
contig00003	Prodigal:002006	CDS	172604	173608	.	-	0	ID=FOHLNKBM_00859;eC_number=3.2.1.52;Name=nagZ;db_xref=COG:COG1472;gene=nagZ;inference=ab initio prediction:Prodigal:002006,similar to AA sequence:UniProtKB:Q8ZQ06;locus_tag=FOHLNKBM_00859;product=Beta-hexosaminidase
contig00003	Prodigal:002006	CDS	173900	175258	.	-	0	ID=FOHLNKBM_00860;inference=ab initio prediction:Prodigal:002006;locus_tag=FOHLNKBM_00860;product=hypothetical protein
contig00003	Prodigal:002006	CDS	175307	177058	.	-	0	ID=FOHLNKBM_00861;eC_number=6.1.1.19;Name=argS;gene=argS;inference=ab initio prediction:Prodigal:002006,similar to AA sequence:UniProtKB:Q99W05;locus_tag=FOHLNKBM_00861;product=Arginine--tRNA ligase
contig00003	Prodigal:002006	CDS	177335	177733	.	+	0	ID=FOHLNKBM_00862;inference=ab initio prediction:Prodigal:002006;locus_tag=FOHLNKBM_00862;product=hypothetical protein
contig00003	Prodigal:002006	CDS	177886	179133	.	-	0	ID=FOHLNKBM_00863;inference=ab initio prediction:Prodigal:002006,protein motif:HAMAP:MF_01212;locus_tag=FOHLNKBM_00863;product=Deoxyguanosinetriphosphate triphosphohydrolase-like protein
contig00003	Prodigal:002006	CDS	179287	179613	.	+	0	ID=FOHLNKBM_00864;Name=erpA;db_xref=COG:COG0316;gene=erpA;inference=ab initio prediction:Prodigal:002006,similar to AA sequence:UniProtKB:P45344;locus_tag=FOHLNKBM_00864;product=Iron-sulfur cluster insertion protein ErpA
contig00003	Prodigal:002006	CDS	179753	181711	.	+	0	ID=FOHLNKBM_00865;inference=ab initio prediction:Prodigal:002006;locus_tag=FOHLNKBM_00865;product=hypothetical protein
contig00003	Prodigal:002006	CDS	181771	182274	.	+	0	ID=FOHLNKBM_00866;inference=ab initio prediction:Prodigal:002006;locus_tag=FOHLNKBM_00866;product=hypothetical protein
contig00003	Prodigal:002006	CDS	182382	183116	.	-	0	ID=FOHLNKBM_00867;eC_number=7.6.2.8;Name=btuD_1;gene=btuD_1;inference=ab initio prediction:Prodigal:002006,protein motif:HAMAP:MF_01005;locus_tag=FOHLNKBM_00867;product=Vitamin B12 import ATP-binding protein BtuD
contig00003	Prodigal:002006	CDS	183097	183834	.	-	0	ID=FOHLNKBM_00868;Name=ssuC_2;db_xref=COG:COG0600;gene=ssuC_2;inference=ab initio prediction:Prodigal:002006,similar to AA sequence:UniProtKB:P75851;locus_tag=FOHLNKBM_00868;product=Putative aliphatic sulfonates transport permease protein SsuC
contig00003	Prodigal:002006	CDS	183886	184869	.	-	0	ID=FOHLNKBM_00869;inference=ab initio prediction:Prodigal:002006;locus_tag=FOHLNKBM_00869;product=hypothetical protein
contig00003	Prodigal:002006	CDS	185057	185434	.	+	0	ID=FOHLNKBM_00870;eC_number=4.2.1.96;inference=ab initio prediction:Prodigal:002006,protein motif:HAMAP:MF_00434;locus_tag=FOHLNKBM_00870;product=Putative pterin-4-alpha-carbinolamine dehydratase
contig00003	Prodigal:002006	CDS	185449	185670	.	-	0	ID=FOHLNKBM_00871;inference=ab initio prediction:Prodigal:002006;locus_tag=FOHLNKBM_00871;product=hypothetical protein
contig00003	Prodigal:002006	CDS	185853	188915	.	-	0	ID=FOHLNKBM_00872;Name=mdtB_1;gene=mdtB_1;inference=ab initio prediction:Prodigal:002006,similar to AA sequence:UniProtKB:B7L9U8;locus_tag=FOHLNKBM_00872;product=Multidrug resistance protein MdtB
contig00003	Prodigal:002006	CDS	188938	190038	.	-	0	ID=FOHLNKBM_00873;Name=bepF_1;gene=bepF_1;inference=ab initio prediction:Prodigal:002006,similar to AA sequence:UniProtKB:Q8FWV8;locus_tag=FOHLNKBM_00873;product=Efflux pump periplasmic linker BepF
contig00003	Prodigal:002006	CDS	190035	191147	.	-	0	ID=FOHLNKBM_00874;Name=mdtA_1;gene=mdtA_1;inference=ab initio prediction:Prodigal:002006,protein motif:HAMAP:MF_01422;locus_tag=FOHLNKBM_00874;product=Multidrug resistance protein MdtA
contig00003	Prodigal:002006	CDS	191233	191796	.	+	0	ID=FOHLNKBM_00875;Name=betI_1;gene=betI_1;inference=ab initio prediction:Prodigal:002006,protein motif:HAMAP:MF_00768;locus_tag=FOHLNKBM_00875;product=HTH-type transcriptional regulator BetI
contig00003	Prodigal:002006	CDS	191806	192870	.	-	0	ID=FOHLNKBM_00876;eC_number=3.5.1.44;Name=cheB_2;gene=cheB_2;inference=ab initio prediction:Prodigal:002006,protein motif:HAMAP:MF_00099;locus_tag=FOHLNKBM_00876;product=Protein-glutamate methylesterase/protein-glutamine glutaminase
contig00003	Prodigal:002006	CDS	192867	193319	.	-	0	ID=FOHLNKBM_00877;Name=rcp1;gene=rcp1;inference=ab initio prediction:Prodigal:002006,similar to AA sequence:UniProtKB:Q55169;locus_tag=FOHLNKBM_00877;product=Response regulator rcp1
contig00003	Prodigal:002006	CDS	193316	195190	.	-	0	ID=FOHLNKBM_00878;eC_number=2.7.-.-;Name=sasA_4;gene=sasA_4;inference=ab initio prediction:Prodigal:002006,protein motif:HAMAP:MF_01837;locus_tag=FOHLNKBM_00878;product=Adaptive-response sensory-kinase SasA
contig00003	Prodigal:002006	CDS	195689	196414	.	+	0	ID=FOHLNKBM_00879;inference=ab initio prediction:Prodigal:002006;locus_tag=FOHLNKBM_00879;product=hypothetical protein
contig00003	Prodigal:002006	CDS	196659	196943	.	-	0	ID=FOHLNKBM_00880;inference=ab initio prediction:Prodigal:002006;locus_tag=FOHLNKBM_00880;product=hypothetical protein
contig00003	Prodigal:002006	CDS	197394	198671	.	+	0	ID=FOHLNKBM_00881;eC_number=2.8.3.16;Name=frc_1;db_xref=COG:COG1804;gene=frc_1;inference=ab initio prediction:Prodigal:002006,similar to AA sequence:UniProtKB:P69902;locus_tag=FOHLNKBM_00881;product=Formyl-CoA:oxalate CoA-transferase
contig00003	Prodigal:002006	CDS	198838	199770	.	+	0	ID=FOHLNKBM_00882;eC_number=2.1.2.9;Name=fmt_2;db_xref=COG:COG0223;gene=fmt_2;inference=ab initio prediction:Prodigal:002006,similar to AA sequence:UniProtKB:P23882;locus_tag=FOHLNKBM_00882;product=Methionyl-tRNA formyltransferase
contig00003	Prodigal:002006	CDS	199971	200624	.	-	0	ID=FOHLNKBM_00883;eC_number=4.1.2.-;Name=ald2;db_xref=COG:COG0235;gene=ald2;inference=ab initio prediction:Prodigal:002006,similar to AA sequence:UniProtKB:Q2RXI1;locus_tag=FOHLNKBM_00883;product=5-(methylthio)ribulose-1-phosphate aldolase
contig00003	Prodigal:002006	CDS	200729	202006	.	-	0	ID=FOHLNKBM_00884;Name=oxlT_1;gene=oxlT_1;inference=ab initio prediction:Prodigal:002006,similar to AA sequence:UniProtKB:Q51330;locus_tag=FOHLNKBM_00884;product=Oxalate:formate antiporter
contig00003	Prodigal:002006	CDS	202486	203178	.	+	0	ID=FOHLNKBM_00885;Name=nanR_1;gene=nanR_1;inference=ab initio prediction:Prodigal:002006,protein motif:HAMAP:MF_01236;locus_tag=FOHLNKBM_00885;product=HTH-type transcriptional repressor NanR
contig00003	Prodigal:002006	CDS	203822	203974	.	+	0	ID=FOHLNKBM_00886;inference=ab initio prediction:Prodigal:002006;locus_tag=FOHLNKBM_00886;product=hypothetical protein
contig00003	Prodigal:002006	CDS	204091	205164	.	+	0	ID=FOHLNKBM_00887;eC_number=3.1.-.-;Name=rny_1;gene=rny_1;inference=ab initio prediction:Prodigal:002006,protein motif:HAMAP:MF_00335;locus_tag=FOHLNKBM_00887;product=Ribonuclease Y
contig00003	Prodigal:002006	CDS	205293	205787	.	+	0	ID=FOHLNKBM_00888;inference=ab initio prediction:Prodigal:002006;locus_tag=FOHLNKBM_00888;product=hypothetical protein
contig00003	Prodigal:002006	CDS	205799	207616	.	-	0	ID=FOHLNKBM_00889;eC_number=3.1.-.-;Name=recJ;db_xref=COG:COG0608;gene=recJ;inference=ab initio prediction:Prodigal:002006,similar to AA sequence:UniProtKB:P21893;locus_tag=FOHLNKBM_00889;product=Single-stranded-DNA-specific exonuclease RecJ
contig00003	Prodigal:002006	CDS	207753	209150	.	-	0	ID=FOHLNKBM_00890;eC_number=7.1.1.1;Name=pntB;db_xref=COG:COG1282;gene=pntB;inference=ab initio prediction:Prodigal:002006,similar to AA sequence:UniProtKB:P0C188;locus_tag=FOHLNKBM_00890;product=NAD(P) transhydrogenase subunit beta
contig00003	Prodigal:002006	CDS	209155	209610	.	-	0	ID=FOHLNKBM_00891;inference=ab initio prediction:Prodigal:002006;locus_tag=FOHLNKBM_00891;product=hypothetical protein
contig00003	Prodigal:002006	CDS	209635	210864	.	-	0	ID=FOHLNKBM_00892;eC_number=7.1.1.1;Name=pntAA;db_xref=COG:COG3288;gene=pntAA;inference=ab initio prediction:Prodigal:002006,similar to AA sequence:UniProtKB:Q2RSB2;locus_tag=FOHLNKBM_00892;product=NAD(P) transhydrogenase subunit alpha part 1
contig00003	Prodigal:002006	CDS	211071	211364	.	-	0	ID=FOHLNKBM_00893;inference=ab initio prediction:Prodigal:002006;locus_tag=FOHLNKBM_00893;product=hypothetical protein
contig00003	Prodigal:002006	CDS	211487	212848	.	-	0	ID=FOHLNKBM_00894;eC_number=2.7.-.-;Name=ubiB_1;gene=ubiB_1;inference=ab initio prediction:Prodigal:002006,protein motif:HAMAP:MF_00414;locus_tag=FOHLNKBM_00894;product=protein kinase UbiB
contig00003	Prodigal:002006	CDS	213125	214996	.	-	0	ID=FOHLNKBM_00895;eC_number=3.4.24.-;Name=pepF1;gene=pepF1;inference=ab initio prediction:Prodigal:002006,similar to AA sequence:UniProtKB:P54124;locus_tag=FOHLNKBM_00895;product=Oligoendopeptidase F%2C plasmid
contig00003	Prodigal:002006	CDS	215258	216742	.	+	0	ID=FOHLNKBM_00896;Name=atoC_1;db_xref=COG:COG2204;gene=atoC_1;inference=ab initio prediction:Prodigal:002006,similar to AA sequence:UniProtKB:Q06065;locus_tag=FOHLNKBM_00896;product=Regulatory protein AtoC
contig00003	Prodigal:002006	CDS	216986	218974	.	+	0	ID=FOHLNKBM_00897;inference=ab initio prediction:Prodigal:002006;locus_tag=FOHLNKBM_00897;product=hypothetical protein
contig00003	Prodigal:002006	CDS	219116	220618	.	+	0	ID=FOHLNKBM_00898;inference=ab initio prediction:Prodigal:002006;locus_tag=FOHLNKBM_00898;product=hypothetical protein
contig00003	Prodigal:002006	CDS	220728	220982	.	-	0	ID=FOHLNKBM_00899;inference=ab initio prediction:Prodigal:002006;locus_tag=FOHLNKBM_00899;product=hypothetical protein
contig00003	Prodigal:002006	CDS	221163	223853	.	-	0	ID=FOHLNKBM_00900;eC_number=2.7.9.1;Name=ppdK;db_xref=COG:COG0574;gene=ppdK;inference=ab initio prediction:Prodigal:002006,similar to AA sequence:UniProtKB:P22983;locus_tag=FOHLNKBM_00900;product=Pyruvate%2C phosphate dikinase
contig00003	Prodigal:002006	CDS	224028	224171	.	-	0	ID=FOHLNKBM_00901;inference=ab initio prediction:Prodigal:002006;locus_tag=FOHLNKBM_00901;product=hypothetical protein
contig00003	Prodigal:002006	CDS	224293	225405	.	-	0	ID=FOHLNKBM_00902;Name=pufC;gene=pufC;inference=ab initio prediction:Prodigal:002006,similar to AA sequence:UniProtKB:D2Z0P5;locus_tag=FOHLNKBM_00902;product=Photosynthetic reaction center cytochrome c subunit
contig00003	Prodigal:002006	CDS	225416	226396	.	-	0	ID=FOHLNKBM_00903;Name=pufM;gene=pufM;inference=ab initio prediction:Prodigal:002006,similar to AA sequence:UniProtKB:P10718;locus_tag=FOHLNKBM_00903;product=Reaction center protein M chain
contig00003	Prodigal:002006	CDS	226478	227302	.	-	0	ID=FOHLNKBM_00904;Name=pufL;gene=pufL;inference=ab initio prediction:Prodigal:002006,similar to AA sequence:UniProtKB:P10717;locus_tag=FOHLNKBM_00904;product=Reaction center protein L chain
contig00003	Prodigal:002006	CDS	227382	227570	.	-	0	ID=FOHLNKBM_00905;inference=ab initio prediction:Prodigal:002006,similar to AA sequence:UniProtKB:P80259;locus_tag=FOHLNKBM_00905;product=Light-harvesting protein B-880 alpha chain
contig00003	Prodigal:002006	CDS	227581	227817	.	-	0	ID=FOHLNKBM_00906;inference=ab initio prediction:Prodigal:002006;locus_tag=FOHLNKBM_00906;product=hypothetical protein
contig00003	Prodigal:002006	CDS	227941	228162	.	-	0	ID=FOHLNKBM_00907;inference=ab initio prediction:Prodigal:002006;locus_tag=FOHLNKBM_00907;product=hypothetical protein
contig00003	Prodigal:002006	CDS	228198	229664	.	-	0	ID=FOHLNKBM_00908;eC_number=1.3.7.15;Name=bchZ;db_xref=COG:COG2710;gene=bchZ;inference=ab initio prediction:Prodigal:002006,similar to AA sequence:UniProtKB:P26179;locus_tag=FOHLNKBM_00908;product=Chlorophyllide reductase subunit Z
contig00003	Prodigal:002006	CDS	229664	231193	.	-	0	ID=FOHLNKBM_00909;eC_number=1.3.7.15;Name=bchY;gene=bchY;inference=ab initio prediction:Prodigal:002006,similar to AA sequence:UniProtKB:P26178;locus_tag=FOHLNKBM_00909;product=Chlorophyllide reductase 52.5 kDa chain
contig00003	Prodigal:002006	CDS	231199	232203	.	-	0	ID=FOHLNKBM_00910;eC_number=1.3.7.15;Name=bchX;db_xref=COG:COG1348;gene=bchX;inference=ab initio prediction:Prodigal:002006,similar to AA sequence:UniProtKB:P26177;locus_tag=FOHLNKBM_00910;product=Chlorophyllide reductase 35.5 kDa chain
contig00003	Prodigal:002006	CDS	232200	233138	.	-	0	ID=FOHLNKBM_00911;eC_number=1.1.1.414;Name=lgoD;db_xref=COG:COG1063;gene=lgoD;inference=ab initio prediction:Prodigal:002006,similar to AA sequence:UniProtKB:P39400;locus_tag=FOHLNKBM_00911;product=L-galactonate-5-dehydrogenase
contig00003	Prodigal:002006	CDS	233232	234368	.	-	0	ID=FOHLNKBM_00912;eC_number=2.1.1.210;Name=crtF;gene=crtF;inference=ab initio prediction:Prodigal:002006,similar to AA sequence:UniProtKB:D5AP78;locus_tag=FOHLNKBM_00912;product=Demethylspheroidene O-methyltransferase
contig00003	Prodigal:002006	CDS	234398	235267	.	-	0	ID=FOHLNKBM_00913;eC_number=2.5.1.10;inference=ab initio prediction:Prodigal:002006,similar to AA sequence:UniProtKB:Q08291;locus_tag=FOHLNKBM_00913;product=Farnesyl diphosphate synthase
contig00003	Prodigal:002006	CDS	235375	236910	.	+	0	ID=FOHLNKBM_00914;eC_number=1.3.99.27;Name=crtD;gene=crtD;inference=ab initio prediction:Prodigal:002006,similar to AA sequence:UniProtKB:Q9JPB5;locus_tag=FOHLNKBM_00914;product=Hydroxyneurosporene desaturase
contig00003	Prodigal:002006	CDS	236907	237764	.	+	0	ID=FOHLNKBM_00915;eC_number=4.2.1.131;Name=crtC;gene=crtC;inference=ab initio prediction:Prodigal:002006,similar to AA sequence:UniProtKB:Q7X3G5;locus_tag=FOHLNKBM_00915;product=Acyclic carotenoid 1%2C2-hydratase
contig00003	Prodigal:002006	CDS	238064	239302	.	+	0	ID=FOHLNKBM_00916;inference=ab initio prediction:Prodigal:002006;locus_tag=FOHLNKBM_00916;product=hypothetical protein
contig00003	Prodigal:002006	CDS	239299	240579	.	+	0	ID=FOHLNKBM_00917;eC_number=2.4.1.250;Name=mshA_3;gene=mshA_3;inference=ab initio prediction:Prodigal:002006,protein motif:HAMAP:MF_01695;locus_tag=FOHLNKBM_00917;product=D-inositol-3-phosphate glycosyltransferase
contig00003	Prodigal:002006	CDS	240567	242513	.	+	0	ID=FOHLNKBM_00918;eC_number=2.4.1.227;Name=murG_1;gene=murG_1;inference=ab initio prediction:Prodigal:002006,protein motif:HAMAP:MF_00033;locus_tag=FOHLNKBM_00918;product=UDP-N-acetylglucosamine--N-acetylmuramyl-(pentapeptide) pyrophosphoryl-undecaprenol N-acetylglucosamine transferase
contig00003	Prodigal:002006	CDS	242510	244351	.	+	0	ID=FOHLNKBM_00919;eC_number=7.4.2.10;Name=gsiA_1;db_xref=COG:COG1123;gene=gsiA_1;inference=ab initio prediction:Prodigal:002006,similar to AA sequence:UniProtKB:P75796;locus_tag=FOHLNKBM_00919;product=Glutathione import ATP-binding protein GsiA
contig00003	Prodigal:002006	CDS	244351	245217	.	+	0	ID=FOHLNKBM_00920;inference=ab initio prediction:Prodigal:002006;locus_tag=FOHLNKBM_00920;product=hypothetical protein
contig00003	Prodigal:002006	CDS	245214	247361	.	+	0	ID=FOHLNKBM_00921;inference=ab initio prediction:Prodigal:002006;locus_tag=FOHLNKBM_00921;product=hypothetical protein
contig00003	Prodigal:002006	CDS	247358	248374	.	+	0	ID=FOHLNKBM_00922;Name=gsiC_1;db_xref=COG:COG0601;gene=gsiC_1;inference=ab initio prediction:Prodigal:002006,similar to AA sequence:UniProtKB:P75798;locus_tag=FOHLNKBM_00922;product=Glutathione transport system permease protein GsiC
contig00003	Prodigal:002006	CDS	248371	249516	.	+	0	ID=FOHLNKBM_00923;inference=ab initio prediction:Prodigal:002006;locus_tag=FOHLNKBM_00923;product=hypothetical protein
contig00003	Prodigal:002006	CDS	249633	251846	.	-	0	ID=FOHLNKBM_00924;inference=ab initio prediction:Prodigal:002006;locus_tag=FOHLNKBM_00924;product=hypothetical protein
contig00003	Prodigal:002006	CDS	251902	252219	.	-	0	ID=FOHLNKBM_00925;inference=ab initio prediction:Prodigal:002006;locus_tag=FOHLNKBM_00925;product=hypothetical protein
contig00003	Aragorn:001002	tRNA	252647	252721	.	+	.	ID=FOHLNKBM_00926;inference=COORDINATES:profile:Aragorn:001002;locus_tag=FOHLNKBM_00926;product=tRNA-Val(cac)
contig00003	Prodigal:002006	CDS	252867	254399	.	+	0	ID=FOHLNKBM_00927;eC_number=6.4.1.3;Name=pccB;db_xref=COG:COG4799;gene=pccB;inference=ab initio prediction:Prodigal:002006,similar to AA sequence:UniProtKB:Q3J4E3;locus_tag=FOHLNKBM_00927;product=Propionyl-CoA carboxylase beta chain
contig00003	Prodigal:002006	CDS	254437	254898	.	-	0	ID=FOHLNKBM_00928;inference=ab initio prediction:Prodigal:002006;locus_tag=FOHLNKBM_00928;product=hypothetical protein
contig00003	Prodigal:002006	CDS	255309	256229	.	-	0	ID=FOHLNKBM_00929;inference=ab initio prediction:Prodigal:002006;locus_tag=FOHLNKBM_00929;product=hypothetical protein
contig00003	Prodigal:002006	CDS	256428	257351	.	+	0	ID=FOHLNKBM_00930;eC_number=2.5.1.61;Name=hemC;db_xref=COG:COG0181;gene=hemC;inference=ab initio prediction:Prodigal:002006,similar to AA sequence:UniProtKB:P06983;locus_tag=FOHLNKBM_00930;product=Porphobilinogen deaminase
contig00003	Prodigal:002006	CDS	257362	258234	.	+	0	ID=FOHLNKBM_00931;eC_number=5.1.-.-;Name=yddE;db_xref=COG:COG0384;gene=yddE;inference=ab initio prediction:Prodigal:002006,similar to AA sequence:UniProtKB:P37757;locus_tag=FOHLNKBM_00931;product=putative isomerase YddE
contig00003	Prodigal:002006	CDS	258338	258886	.	+	0	ID=FOHLNKBM_00932;eC_number=2.3.1.79;Name=maa;db_xref=COG:COG0110;gene=maa;inference=ab initio prediction:Prodigal:002006,similar to AA sequence:UniProtKB:P77791;locus_tag=FOHLNKBM_00932;product=Maltose O-acetyltransferase
contig00003	Prodigal:002006	CDS	259284	259412	.	-	0	ID=FOHLNKBM_00933;inference=ab initio prediction:Prodigal:002006;locus_tag=FOHLNKBM_00933;product=hypothetical protein
contig00003	Prodigal:002006	CDS	259422	260492	.	-	0	ID=FOHLNKBM_00934;inference=ab initio prediction:Prodigal:002006;locus_tag=FOHLNKBM_00934;product=hypothetical protein
contig00003	Prodigal:002006	CDS	260473	261996	.	-	0	ID=FOHLNKBM_00935;eC_number=1.3.99.31;Name=crtI;db_xref=COG:COG1233;gene=crtI;inference=ab initio prediction:Prodigal:002006,similar to AA sequence:UniProtKB:P21685;locus_tag=FOHLNKBM_00935;product=Phytoene desaturase (lycopene-forming)
contig00003	Prodigal:002006	CDS	262222	263193	.	+	0	ID=FOHLNKBM_00936;eC_number=1.1.1.271;Name=fcl;db_xref=COG:COG0451;gene=fcl;inference=ab initio prediction:Prodigal:002006,similar to AA sequence:UniProtKB:P32055;locus_tag=FOHLNKBM_00936;product=GDP-L-fucose synthase
contig00003	Prodigal:002006	CDS	263271	264308	.	+	0	ID=FOHLNKBM_00937;inference=ab initio prediction:Prodigal:002006;locus_tag=FOHLNKBM_00937;product=hypothetical protein
contig00003	Prodigal:002006	CDS	264313	264972	.	+	0	ID=FOHLNKBM_00938;inference=ab initio prediction:Prodigal:002006;locus_tag=FOHLNKBM_00938;product=hypothetical protein
contig00003	Prodigal:002006	CDS	265060	266814	.	-	0	ID=FOHLNKBM_00939;eC_number=3.6.4.13;Name=deaD_1;db_xref=COG:COG0513;gene=deaD_1;inference=ab initio prediction:Prodigal:002006,similar to AA sequence:UniProtKB:P0A9P6;locus_tag=FOHLNKBM_00939;product=ATP-dependent RNA helicase DeaD
contig00003	Prodigal:002006	CDS	267218	268315	.	+	0	ID=FOHLNKBM_00940;Name=chaA;db_xref=COG:COG0387;gene=chaA;inference=ab initio prediction:Prodigal:002006,similar to AA sequence:UniProtKB:P31801;locus_tag=FOHLNKBM_00940;product=Sodium-potassium/proton antiporter ChaA
contig00003	Prodigal:002006	CDS	268390	269109	.	-	0	ID=FOHLNKBM_00941;eC_number=1.14.13.25;Name=mmoC;gene=mmoC;inference=ab initio prediction:Prodigal:002006,similar to AA sequence:UniProtKB:Q53563;locus_tag=FOHLNKBM_00941;product=Methane monooxygenase component C
contig00003	Prodigal:002006	CDS	269102	269707	.	-	0	ID=FOHLNKBM_00942;eC_number=1.8.5.-;Name=msrP_2;gene=msrP_2;inference=ab initio prediction:Prodigal:002006,protein motif:HAMAP:MF_01206;locus_tag=FOHLNKBM_00942;product=Protein-methionine-sulfoxide reductase catalytic subunit MsrP
contig00003	Prodigal:002006	CDS	269862	270164	.	+	0	ID=FOHLNKBM_00943;inference=ab initio prediction:Prodigal:002006;locus_tag=FOHLNKBM_00943;product=hypothetical protein
contig00003	Prodigal:002006	CDS	270134	271102	.	-	0	ID=FOHLNKBM_00944;inference=ab initio prediction:Prodigal:002006;locus_tag=FOHLNKBM_00944;product=hypothetical protein
contig00003	Prodigal:002006	CDS	271099	271374	.	-	0	ID=FOHLNKBM_00945;Name=infA;gene=infA;inference=ab initio prediction:Prodigal:002006,protein motif:HAMAP:MF_00075;locus_tag=FOHLNKBM_00945;product=Translation initiation factor IF-1
contig00003	Prodigal:002006	CDS	271586	272725	.	-	0	ID=FOHLNKBM_00946;db_xref=COG:COG0683;inference=ab initio prediction:Prodigal:002006,similar to AA sequence:UniProtKB:Q8YEE8;locus_tag=FOHLNKBM_00946;product=Leu/Ile/Val-binding protein 
contig00003	Prodigal:002006	CDS	272935	274140	.	+	0	ID=FOHLNKBM_00947;eC_number=2.6.1.57;Name=tyrB;db_xref=COG:COG1448;gene=tyrB;inference=ab initio prediction:Prodigal:002006,similar to AA sequence:UniProtKB:P04693;locus_tag=FOHLNKBM_00947;product=Aromatic-amino-acid aminotransferase
contig00003	Prodigal:002006	CDS	274145	275176	.	+	0	ID=FOHLNKBM_00948;eC_number=1.1.1.81;Name=ghrB_1;gene=ghrB_1;inference=ab initio prediction:Prodigal:002006,protein motif:HAMAP:MF_01667;locus_tag=FOHLNKBM_00948;product=Glyoxylate/hydroxypyruvate reductase B
contig00003	Prodigal:002006	CDS	275366	276160	.	-	0	ID=FOHLNKBM_00949;eC_number=5.3.1.35;Name=otnI_2;db_xref=COG:COG3622;gene=otnI_2;inference=ab initio prediction:Prodigal:002006,similar to AA sequence:UniProtKB:Q46891;locus_tag=FOHLNKBM_00949;product=2-oxo-tetronate isomerase
contig00003	Prodigal:002006	CDS	276164	276835	.	-	0	ID=FOHLNKBM_00950;inference=ab initio prediction:Prodigal:002006;locus_tag=FOHLNKBM_00950;product=hypothetical protein
contig00003	Prodigal:002006	CDS	276938	278014	.	-	0	ID=FOHLNKBM_00951;Name=cytR_1;db_xref=COG:COG1609;gene=cytR_1;inference=ab initio prediction:Prodigal:002006,similar to AA sequence:UniProtKB:P0ACN7;locus_tag=FOHLNKBM_00951;product=HTH-type transcriptional repressor CytR
contig00003	Prodigal:002006	CDS	278147	279454	.	+	0	ID=FOHLNKBM_00952;eC_number=1.1.99.31;Name=mdlB;gene=mdlB;inference=ab initio prediction:Prodigal:002006,similar to AA sequence:UniProtKB:P20932;locus_tag=FOHLNKBM_00952;product=(S)-mandelate dehydrogenase
contig00003	Prodigal:002006	CDS	279731	280795	.	+	0	ID=FOHLNKBM_00953;eC_number=3.1.1.31;Name=pgl_1;db_xref=COG:COG2706;gene=pgl_1;inference=ab initio prediction:Prodigal:002006,similar to AA sequence:UniProtKB:O34499;locus_tag=FOHLNKBM_00953;product=6-phosphogluconolactonase
contig00003	Prodigal:002006	CDS	281124	282419	.	+	0	ID=FOHLNKBM_00954;Name=exuT;gene=exuT;inference=ab initio prediction:Prodigal:002006,similar to AA sequence:UniProtKB:O34456;locus_tag=FOHLNKBM_00954;product=Hexuronate transporter
contig00003	Prodigal:002006	CDS	282464	283297	.	+	0	ID=FOHLNKBM_00955;eC_number=1.1.1.203;Name=udh;db_xref=COG:COG0451;gene=udh;inference=ab initio prediction:Prodigal:002006,similar to AA sequence:UniProtKB:Q888H1;locus_tag=FOHLNKBM_00955;product=Uronate dehydrogenase
contig00003	Prodigal:002006	CDS	283457	283573	.	-	0	ID=FOHLNKBM_00956;inference=ab initio prediction:Prodigal:002006;locus_tag=FOHLNKBM_00956;product=hypothetical protein
contig00003	Prodigal:002006	CDS	283687	284976	.	+	0	ID=FOHLNKBM_00957;Name=oxlT_2;gene=oxlT_2;inference=ab initio prediction:Prodigal:002006,similar to AA sequence:UniProtKB:Q51330;locus_tag=FOHLNKBM_00957;product=Oxalate:formate antiporter
contig00003	Prodigal:002006	CDS	285220	286965	.	+	0	ID=FOHLNKBM_00958;eC_number=4.1.1.8;Name=oxc;db_xref=COG:COG0028;gene=oxc;inference=ab initio prediction:Prodigal:002006,similar to AA sequence:UniProtKB:P40149;locus_tag=FOHLNKBM_00958;product=Oxalyl-CoA decarboxylase
contig00003	Prodigal:002006	CDS	287105	287791	.	+	0	ID=FOHLNKBM_00959;inference=ab initio prediction:Prodigal:002006;locus_tag=FOHLNKBM_00959;product=hypothetical protein
contig00003	Prodigal:002006	CDS	288157	289407	.	-	0	ID=FOHLNKBM_00960;eC_number=2.8.3.16;Name=frc_2;db_xref=COG:COG1804;gene=frc_2;inference=ab initio prediction:Prodigal:002006,similar to AA sequence:UniProtKB:P69902;locus_tag=FOHLNKBM_00960;product=Formyl-CoA:oxalate CoA-transferase
contig00003	Prodigal:002006	CDS	289463	289918	.	-	0	ID=FOHLNKBM_00961;eC_number=2.7.13.3;Name=fixL_1;gene=fixL_1;inference=ab initio prediction:Prodigal:002006,similar to AA sequence:UniProtKB:P10955;locus_tag=FOHLNKBM_00961;product=Sensor protein FixL
contig00003	Prodigal:002006	CDS	290562	291812	.	+	0	ID=FOHLNKBM_00962;inference=ab initio prediction:Prodigal:002006;locus_tag=FOHLNKBM_00962;product=hypothetical protein
contig00003	Prodigal:002006	CDS	292109	292708	.	-	0	ID=FOHLNKBM_00963;inference=ab initio prediction:Prodigal:002006;locus_tag=FOHLNKBM_00963;product=hypothetical protein
contig00003	Prodigal:002006	CDS	292939	295086	.	+	0	ID=FOHLNKBM_00964;Name=flhA_1;db_xref=COG:COG1298;gene=flhA_1;inference=ab initio prediction:Prodigal:002006,similar to AA sequence:UniProtKB:Q8YDK9;locus_tag=FOHLNKBM_00964;product=Flagellar biosynthesis protein FlhA
contig00003	Prodigal:002006	CDS	295402	296469	.	-	0	ID=FOHLNKBM_00965;inference=ab initio prediction:Prodigal:002006;locus_tag=FOHLNKBM_00965;product=hypothetical protein
contig00003	Prodigal:002006	CDS	296624	297031	.	-	0	ID=FOHLNKBM_00966;inference=ab initio prediction:Prodigal:002006;locus_tag=FOHLNKBM_00966;product=hypothetical protein
contig00003	Prodigal:002006	CDS	297182	298546	.	-	0	ID=FOHLNKBM_00967;eC_number=7.1.2.2;Name=fliI;db_xref=COG:COG1157;gene=fliI;inference=ab initio prediction:Prodigal:002006,similar to AA sequence:UniProtKB:P26465;locus_tag=FOHLNKBM_00967;product=Flagellum-specific ATP synthase
contig00003	Prodigal:002006	CDS	298851	299012	.	-	0	ID=FOHLNKBM_00968;inference=ab initio prediction:Prodigal:002006;locus_tag=FOHLNKBM_00968;product=hypothetical protein
contig00004	Prodigal:002006	CDS	292	1455	.	+	0	ID=FOHLNKBM_00969;eC_number=1.1.-.-;Name=lldD;db_xref=COG:COG1304;gene=lldD;inference=ab initio prediction:Prodigal:002006,similar to AA sequence:UniProtKB:P33232;locus_tag=FOHLNKBM_00969;product=L-lactate dehydrogenase
contig00004	Prodigal:002006	CDS	1567	2793	.	+	0	ID=FOHLNKBM_00970;inference=ab initio prediction:Prodigal:002006;locus_tag=FOHLNKBM_00970;product=hypothetical protein
contig00004	Prodigal:002006	CDS	2819	2980	.	-	0	ID=FOHLNKBM_00971;inference=ab initio prediction:Prodigal:002006;locus_tag=FOHLNKBM_00971;product=hypothetical protein
contig00004	Prodigal:002006	CDS	3076	4398	.	-	0	ID=FOHLNKBM_00972;inference=ab initio prediction:Prodigal:002006;locus_tag=FOHLNKBM_00972;product=hypothetical protein
contig00004	Prodigal:002006	CDS	4644	4925	.	+	0	ID=FOHLNKBM_00973;inference=ab initio prediction:Prodigal:002006;locus_tag=FOHLNKBM_00973;product=hypothetical protein
contig00004	Prodigal:002006	CDS	5068	6228	.	-	0	ID=FOHLNKBM_00974;inference=ab initio prediction:Prodigal:002006;locus_tag=FOHLNKBM_00974;product=hypothetical protein
contig00004	Prodigal:002006	CDS	6471	7712	.	-	0	ID=FOHLNKBM_00975;eC_number=1.11.1.-;Name=efeB;db_xref=COG:COG2837;gene=efeB;inference=ab initio prediction:Prodigal:002006,similar to AA sequence:UniProtKB:Q8CW71;locus_tag=FOHLNKBM_00975;product=Deferrochelatase/peroxidase EfeB
contig00004	Prodigal:002006	CDS	7791	8681	.	-	0	ID=FOHLNKBM_00976;Name=efeO;db_xref=COG:COG2822;gene=efeO;inference=ab initio prediction:Prodigal:002006,similar to AA sequence:UniProtKB:P0AB24;locus_tag=FOHLNKBM_00976;product=Iron uptake system component EfeO
contig00004	Prodigal:002006	CDS	8927	9112	.	-	0	ID=FOHLNKBM_00977;inference=ab initio prediction:Prodigal:002006;locus_tag=FOHLNKBM_00977;product=hypothetical protein
contig00004	Prodigal:002006	CDS	9322	11673	.	+	0	ID=FOHLNKBM_00978;eC_number=2.7.-.-;Name=sasA_5;gene=sasA_5;inference=ab initio prediction:Prodigal:002006,protein motif:HAMAP:MF_01837;locus_tag=FOHLNKBM_00978;product=Adaptive-response sensory-kinase SasA
contig00004	Prodigal:002006	CDS	11670	13031	.	+	0	ID=FOHLNKBM_00979;Name=ugpB;db_xref=COG:COG1653;gene=ugpB;inference=ab initio prediction:Prodigal:002006,similar to AA sequence:UniProtKB:P0AG80;locus_tag=FOHLNKBM_00979;product=sn-glycerol-3-phosphate-binding periplasmic protein UgpB
contig00004	Prodigal:002006	CDS	13039	14664	.	-	0	ID=FOHLNKBM_00980;Name=dppA_1;db_xref=COG:COG0747;gene=dppA_1;inference=ab initio prediction:Prodigal:002006,similar to AA sequence:UniProtKB:P23847;locus_tag=FOHLNKBM_00980;product=Periplasmic dipeptide transport protein
contig00004	Prodigal:002006	CDS	14661	16988	.	-	0	ID=FOHLNKBM_00981;eC_number=2.7.-.-;Name=sasA_6;gene=sasA_6;inference=ab initio prediction:Prodigal:002006,protein motif:HAMAP:MF_01837;locus_tag=FOHLNKBM_00981;product=Adaptive-response sensory-kinase SasA
contig00004	Prodigal:002006	CDS	17153	17368	.	-	0	ID=FOHLNKBM_00982;inference=ab initio prediction:Prodigal:002006;locus_tag=FOHLNKBM_00982;product=hypothetical protein
contig00004	Prodigal:002006	CDS	17384	17647	.	-	0	ID=FOHLNKBM_00983;inference=ab initio prediction:Prodigal:002006;locus_tag=FOHLNKBM_00983;product=hypothetical protein
contig00004	Prodigal:002006	CDS	17789	18559	.	-	0	ID=FOHLNKBM_00984;Name=ompR_1;gene=ompR_1;inference=ab initio prediction:Prodigal:002006,similar to AA sequence:UniProtKB:P0AA16;locus_tag=FOHLNKBM_00984;product=Transcriptional regulatory protein OmpR
contig00004	Prodigal:002006	CDS	18694	20448	.	+	0	ID=FOHLNKBM_00985;eC_number=2.7.-.-;Name=sasA_7;gene=sasA_7;inference=ab initio prediction:Prodigal:002006,protein motif:HAMAP:MF_01837;locus_tag=FOHLNKBM_00985;product=Adaptive-response sensory-kinase SasA
contig00004	Prodigal:002006	CDS	20646	20777	.	+	0	ID=FOHLNKBM_00986;inference=ab initio prediction:Prodigal:002006;locus_tag=FOHLNKBM_00986;product=hypothetical protein
contig00004	Prodigal:002006	CDS	20980	22002	.	+	0	ID=FOHLNKBM_00987;inference=ab initio prediction:Prodigal:002006;locus_tag=FOHLNKBM_00987;product=hypothetical protein
contig00004	Prodigal:002006	CDS	22002	22820	.	+	0	ID=FOHLNKBM_00988;eC_number=7.6.2.8;Name=btuD_2;gene=btuD_2;inference=ab initio prediction:Prodigal:002006,protein motif:HAMAP:MF_01005;locus_tag=FOHLNKBM_00988;product=Vitamin B12 import ATP-binding protein BtuD
contig00004	Prodigal:002006	CDS	22817	23623	.	+	0	ID=FOHLNKBM_00989;Name=phnE_1;db_xref=COG:COG3639;gene=phnE_1;inference=ab initio prediction:Prodigal:002006,similar to AA sequence:UniProtKB:A0QQ68;locus_tag=FOHLNKBM_00989;product=Phosphate-import permease protein PhnE
contig00004	Prodigal:002006	CDS	23620	24432	.	+	0	ID=FOHLNKBM_00990;Name=phnE_2;db_xref=COG:COG3639;gene=phnE_2;inference=ab initio prediction:Prodigal:002006,similar to AA sequence:UniProtKB:A0QQ68;locus_tag=FOHLNKBM_00990;product=Phosphate-import permease protein PhnE
contig00004	Prodigal:002006	CDS	24711	24815	.	+	0	ID=FOHLNKBM_00991;inference=ab initio prediction:Prodigal:002006;locus_tag=FOHLNKBM_00991;product=hypothetical protein
contig00004	Prodigal:002006	CDS	25052	26275	.	+	0	ID=FOHLNKBM_00992;inference=ab initio prediction:Prodigal:002006;locus_tag=FOHLNKBM_00992;product=hypothetical protein
contig00004	Prodigal:002006	CDS	26272	27450	.	+	0	ID=FOHLNKBM_00993;eC_number=4.2.1.-;Name=ligJ;gene=ligJ;inference=ab initio prediction:Prodigal:002006,similar to AA sequence:UniProtKB:G2IQQ5;locus_tag=FOHLNKBM_00993;product=2-keto-4-carboxy-3-hexenedioate hydratase
contig00004	Prodigal:002006	CDS	27468	28880	.	-	0	ID=FOHLNKBM_00994;inference=ab initio prediction:Prodigal:002006;locus_tag=FOHLNKBM_00994;product=hypothetical protein
contig00004	Prodigal:002006	CDS	29405	32215	.	+	0	ID=FOHLNKBM_00995;inference=ab initio prediction:Prodigal:002006;locus_tag=FOHLNKBM_00995;product=hypothetical protein
contig00004	Prodigal:002006	CDS	32734	32955	.	-	0	ID=FOHLNKBM_00996;inference=ab initio prediction:Prodigal:002006;locus_tag=FOHLNKBM_00996;product=hypothetical protein
contig00004	Prodigal:002006	CDS	33428	34531	.	+	0	ID=FOHLNKBM_00997;inference=ab initio prediction:Prodigal:002006;locus_tag=FOHLNKBM_00997;product=hypothetical protein
contig00004	Prodigal:002006	CDS	34760	35014	.	+	0	ID=FOHLNKBM_00998;inference=ab initio prediction:Prodigal:002006;locus_tag=FOHLNKBM_00998;product=hypothetical protein
contig00004	Prodigal:002006	CDS	35180	35632	.	+	0	ID=FOHLNKBM_00999;inference=ab initio prediction:Prodigal:002006;locus_tag=FOHLNKBM_00999;product=hypothetical protein
contig00004	Prodigal:002006	CDS	35655	36071	.	+	0	ID=FOHLNKBM_01000;inference=ab initio prediction:Prodigal:002006;locus_tag=FOHLNKBM_01000;product=hypothetical protein
contig00004	Prodigal:002006	CDS	36083	36292	.	+	0	ID=FOHLNKBM_01001;inference=ab initio prediction:Prodigal:002006;locus_tag=FOHLNKBM_01001;product=hypothetical protein
contig00004	Aragorn:001002	tmRNA	36528	36981	.	+	.	ID=FOHLNKBM_01002;Name=ssrA;gene=ssrA;inference=COORDINATES:profile:Aragorn:001002;locus_tag=FOHLNKBM_01002;product=transfer-messenger RNA%2C SsrA
contig00004	Prodigal:002006	CDS	37005	37298	.	+	0	ID=FOHLNKBM_01003;inference=ab initio prediction:Prodigal:002006;locus_tag=FOHLNKBM_01003;product=hypothetical protein
contig00004	Prodigal:002006	CDS	37414	37932	.	-	0	ID=FOHLNKBM_01004;inference=ab initio prediction:Prodigal:002006;locus_tag=FOHLNKBM_01004;product=hypothetical protein
contig00004	Prodigal:002006	CDS	38278	39369	.	+	0	ID=FOHLNKBM_01005;inference=ab initio prediction:Prodigal:002006;locus_tag=FOHLNKBM_01005;product=hypothetical protein
contig00004	Prodigal:002006	CDS	39420	40043	.	+	0	ID=FOHLNKBM_01006;inference=ab initio prediction:Prodigal:002006;locus_tag=FOHLNKBM_01006;product=hypothetical protein
contig00004	Prodigal:002006	CDS	40047	40691	.	+	0	ID=FOHLNKBM_01007;inference=ab initio prediction:Prodigal:002006;locus_tag=FOHLNKBM_01007;product=hypothetical protein
contig00004	Prodigal:002006	CDS	41328	41609	.	+	0	ID=FOHLNKBM_01008;inference=ab initio prediction:Prodigal:002006;locus_tag=FOHLNKBM_01008;product=hypothetical protein
contig00004	Prodigal:002006	CDS	41682	41987	.	-	0	ID=FOHLNKBM_01009;inference=ab initio prediction:Prodigal:002006;locus_tag=FOHLNKBM_01009;product=hypothetical protein
contig00004	Prodigal:002006	CDS	42419	43357	.	+	0	ID=FOHLNKBM_01010;inference=ab initio prediction:Prodigal:002006;locus_tag=FOHLNKBM_01010;product=hypothetical protein
contig00004	Prodigal:002006	CDS	43484	45250	.	+	0	ID=FOHLNKBM_01011;Name=kefC_2;db_xref=COG:COG0475;gene=kefC_2;inference=ab initio prediction:Prodigal:002006,similar to AA sequence:UniProtKB:P03819;locus_tag=FOHLNKBM_01011;product=Glutathione-regulated potassium-efflux system protein KefC
contig00004	Prodigal:002006	CDS	45348	45587	.	+	0	ID=FOHLNKBM_01012;inference=ab initio prediction:Prodigal:002006;locus_tag=FOHLNKBM_01012;product=hypothetical protein
contig00004	Prodigal:002006	CDS	46092	46286	.	+	0	ID=FOHLNKBM_01013;eC_number=4.2.1.2;Name=fumC_1;gene=fumC_1;inference=ab initio prediction:Prodigal:002006,protein motif:HAMAP:MF_00743;locus_tag=FOHLNKBM_01013;product=Fumarate hydratase class II
contig00004	Prodigal:002006	CDS	46575	46952	.	+	0	ID=FOHLNKBM_01014;inference=ab initio prediction:Prodigal:002006;locus_tag=FOHLNKBM_01014;product=hypothetical protein
contig00004	Prodigal:002006	CDS	47313	47837	.	+	0	ID=FOHLNKBM_01015;inference=ab initio prediction:Prodigal:002006;locus_tag=FOHLNKBM_01015;product=hypothetical protein
contig00004	Prodigal:002006	CDS	48089	48826	.	+	0	ID=FOHLNKBM_01016;inference=ab initio prediction:Prodigal:002006;locus_tag=FOHLNKBM_01016;product=hypothetical protein
contig00004	Prodigal:002006	CDS	48855	52028	.	-	0	ID=FOHLNKBM_01017;Name=bepE_1;gene=bepE_1;inference=ab initio prediction:Prodigal:002006,similar to AA sequence:UniProtKB:Q8G2M6;locus_tag=FOHLNKBM_01017;product=Efflux pump membrane transporter BepE
contig00004	Prodigal:002006	CDS	52176	53384	.	-	0	ID=FOHLNKBM_01018;Name=bepF_2;gene=bepF_2;inference=ab initio prediction:Prodigal:002006,similar to AA sequence:UniProtKB:Q8FWV8;locus_tag=FOHLNKBM_01018;product=Efflux pump periplasmic linker BepF
contig00004	Prodigal:002006	CDS	53408	53725	.	-	0	ID=FOHLNKBM_01019;inference=ab initio prediction:Prodigal:002006;locus_tag=FOHLNKBM_01019;product=hypothetical protein
contig00004	Prodigal:002006	CDS	54406	55524	.	+	0	ID=FOHLNKBM_01020;eC_number=3.1.4.53;Name=cpdA_1;gene=cpdA_1;inference=ab initio prediction:Prodigal:002006,protein motif:HAMAP:MF_00905;locus_tag=FOHLNKBM_01020;product=3'%2C5'-cyclic adenosine monophosphate phosphodiesterase CpdA
contig00004	Prodigal:002006	CDS	55604	56590	.	+	0	ID=FOHLNKBM_01021;inference=ab initio prediction:Prodigal:002006;locus_tag=FOHLNKBM_01021;product=hypothetical protein
contig00004	Prodigal:002006	CDS	56819	57814	.	-	0	ID=FOHLNKBM_01022;Name=rhaS_1;gene=rhaS_1;inference=ab initio prediction:Prodigal:002006,protein motif:HAMAP:MF_01534;locus_tag=FOHLNKBM_01022;product=HTH-type transcriptional activator RhaS
contig00004	Prodigal:002006	CDS	58475	60043	.	+	0	ID=FOHLNKBM_01023;inference=ab initio prediction:Prodigal:002006;locus_tag=FOHLNKBM_01023;product=hypothetical protein
contig00004	Aragorn:001002	tRNA	60357	60432	.	-	.	ID=FOHLNKBM_01024;inference=COORDINATES:profile:Aragorn:001002;locus_tag=FOHLNKBM_01024;product=tRNA-Ala(cgc)
contig00004	Prodigal:002006	CDS	60555	60857	.	+	0	ID=FOHLNKBM_01025;inference=ab initio prediction:Prodigal:002006;locus_tag=FOHLNKBM_01025;product=hypothetical protein
contig00004	Prodigal:002006	CDS	60870	61913	.	+	0	ID=FOHLNKBM_01026;eC_number=4.2.1.148;Name=mch_2;db_xref=COG:COG2030;gene=mch_2;inference=ab initio prediction:Prodigal:002006,similar to AA sequence:UniProtKB:A9WC34;locus_tag=FOHLNKBM_01026;product=Beta-methylmalyl-CoA dehydratase
contig00004	Prodigal:002006	CDS	61944	62579	.	+	0	ID=FOHLNKBM_01027;inference=ab initio prediction:Prodigal:002006;locus_tag=FOHLNKBM_01027;product=hypothetical protein
contig00004	Prodigal:002006	CDS	62595	63239	.	-	0	ID=FOHLNKBM_01028;inference=ab initio prediction:Prodigal:002006;locus_tag=FOHLNKBM_01028;product=hypothetical protein
contig00004	Prodigal:002006	CDS	63389	63850	.	+	0	ID=FOHLNKBM_01029;inference=ab initio prediction:Prodigal:002006;locus_tag=FOHLNKBM_01029;product=hypothetical protein
contig00004	Prodigal:002006	CDS	63966	64529	.	-	0	ID=FOHLNKBM_01030;eC_number=2.-.-.-;Name=erfK;db_xref=COG:COG1376;gene=erfK;inference=ab initio prediction:Prodigal:002006,similar to AA sequence:UniProtKB:P39176;locus_tag=FOHLNKBM_01030;product=putative L%2CD-transpeptidase ErfK/SrfK
contig00004	Prodigal:002006	CDS	64656	65150	.	+	0	ID=FOHLNKBM_01031;inference=ab initio prediction:Prodigal:002006;locus_tag=FOHLNKBM_01031;product=hypothetical protein
contig00004	Prodigal:002006	CDS	65241	66599	.	+	0	ID=FOHLNKBM_01032;Name=ttgA;gene=ttgA;inference=ab initio prediction:Prodigal:002006,similar to AA sequence:UniProtKB:Q88N30;locus_tag=FOHLNKBM_01032;product=putative efflux pump periplasmic linker TtgA
contig00004	Prodigal:002006	CDS	66618	69776	.	+	0	ID=FOHLNKBM_01033;Name=mexB;db_xref=COG:COG0841;gene=mexB;inference=ab initio prediction:Prodigal:002006,similar to AA sequence:UniProtKB:P52002;locus_tag=FOHLNKBM_01033;product=Multidrug resistance protein MexB
contig00004	Prodigal:002006	CDS	69986	71680	.	+	0	ID=FOHLNKBM_01034;Name=gsiB_2;db_xref=COG:COG0747;gene=gsiB_2;inference=ab initio prediction:Prodigal:002006,similar to AA sequence:UniProtKB:P75797;locus_tag=FOHLNKBM_01034;product=Glutathione-binding protein GsiB
contig00004	Prodigal:002006	CDS	71690	72670	.	+	0	ID=FOHLNKBM_01035;Name=gsiC_2;db_xref=COG:COG0601;gene=gsiC_2;inference=ab initio prediction:Prodigal:002006,similar to AA sequence:UniProtKB:P75798;locus_tag=FOHLNKBM_01035;product=Glutathione transport system permease protein GsiC
contig00004	Prodigal:002006	CDS	72681	73652	.	+	0	ID=FOHLNKBM_01036;Name=dppC_1;db_xref=COG:COG1173;gene=dppC_1;inference=ab initio prediction:Prodigal:002006,similar to AA sequence:UniProtKB:P0AEG1;locus_tag=FOHLNKBM_01036;product=Dipeptide transport system permease protein DppC
contig00004	Prodigal:002006	CDS	73649	74629	.	+	0	ID=FOHLNKBM_01037;Name=dppD;db_xref=COG:COG0444;gene=dppD;inference=ab initio prediction:Prodigal:002006,similar to AA sequence:UniProtKB:P0AAG0;locus_tag=FOHLNKBM_01037;product=Dipeptide transport ATP-binding protein DppD
contig00004	Prodigal:002006	CDS	74626	75606	.	+	0	ID=FOHLNKBM_01038;eC_number=7.6.2.8;Name=btuD_3;gene=btuD_3;inference=ab initio prediction:Prodigal:002006,protein motif:HAMAP:MF_01005;locus_tag=FOHLNKBM_01038;product=Vitamin B12 import ATP-binding protein BtuD
contig00004	Prodigal:002006	CDS	77066	77509	.	-	0	ID=FOHLNKBM_01039;inference=ab initio prediction:Prodigal:002006;locus_tag=FOHLNKBM_01039;product=hypothetical protein
contig00004	Prodigal:002006	CDS	77580	78749	.	-	0	ID=FOHLNKBM_01040;inference=ab initio prediction:Prodigal:002006;locus_tag=FOHLNKBM_01040;product=hypothetical protein
contig00004	Prodigal:002006	CDS	79374	80078	.	+	0	ID=FOHLNKBM_01041;inference=ab initio prediction:Prodigal:002006,protein motif:HAMAP:MF_02040;locus_tag=FOHLNKBM_01041;product=Iron-sulfur cluster carrier protein
contig00004	Prodigal:002006	CDS	80081	81466	.	-	0	ID=FOHLNKBM_01042;eC_number=3.5.1.18;Name=dapE_2;db_xref=COG:COG0624;gene=dapE_2;inference=ab initio prediction:Prodigal:002006,similar to AA sequence:UniProtKB:Q9JYL2;locus_tag=FOHLNKBM_01042;product=Succinyl-diaminopimelate desuccinylase
contig00004	Prodigal:002006	CDS	81753	82277	.	+	0	ID=FOHLNKBM_01043;eC_number=1.2.99.6;Name=paoA_1;db_xref=COG:COG2080;gene=paoA_1;inference=ab initio prediction:Prodigal:002006,similar to AA sequence:UniProtKB:P77165;locus_tag=FOHLNKBM_01043;product=Aldehyde oxidoreductase iron-sulfur-binding subunit PaoA
contig00004	Prodigal:002006	CDS	82274	83281	.	+	0	ID=FOHLNKBM_01044;eC_number=1.2.99.6;Name=paoB_1;db_xref=COG:COG1319;gene=paoB_1;inference=ab initio prediction:Prodigal:002006,similar to AA sequence:UniProtKB:P77324;locus_tag=FOHLNKBM_01044;product=Aldehyde oxidoreductase FAD-binding subunit PaoB
contig00004	Prodigal:002006	CDS	83289	85541	.	+	0	ID=FOHLNKBM_01045;eC_number=1.2.99.6;Name=paoC_1;db_xref=COG:COG1529;gene=paoC_1;inference=ab initio prediction:Prodigal:002006,similar to AA sequence:UniProtKB:P77489;locus_tag=FOHLNKBM_01045;product=Aldehyde oxidoreductase molybdenum-binding subunit PaoC
contig00004	Prodigal:002006	CDS	85800	86237	.	+	0	ID=FOHLNKBM_01046;inference=ab initio prediction:Prodigal:002006;locus_tag=FOHLNKBM_01046;product=hypothetical protein
contig00004	Prodigal:002006	CDS	86312	86467	.	+	0	ID=FOHLNKBM_01047;inference=ab initio prediction:Prodigal:002006;locus_tag=FOHLNKBM_01047;product=hypothetical protein
contig00004	Prodigal:002006	CDS	86488	87168	.	-	0	ID=FOHLNKBM_01048;eC_number=1.8.4.-;Name=yfcG_3;db_xref=COG:COG0625;gene=yfcG_3;inference=ab initio prediction:Prodigal:002006,similar to AA sequence:UniProtKB:P77526;locus_tag=FOHLNKBM_01048;product=Disulfide-bond oxidoreductase YfcG
contig00004	Prodigal:002006	CDS	87242	88711	.	-	0	ID=FOHLNKBM_01049;eC_number=3.4.-.-;Name=bepA_1;gene=bepA_1;inference=ab initio prediction:Prodigal:002006,protein motif:HAMAP:MF_00997;locus_tag=FOHLNKBM_01049;product=Beta-barrel assembly-enhancing protease
contig00004	Prodigal:002006	CDS	88717	89490	.	-	0	ID=FOHLNKBM_01050;inference=ab initio prediction:Prodigal:002006;locus_tag=FOHLNKBM_01050;product=hypothetical protein
contig00004	Prodigal:002006	CDS	90077	90484	.	+	0	ID=FOHLNKBM_01051;inference=ab initio prediction:Prodigal:002006;locus_tag=FOHLNKBM_01051;product=hypothetical protein
contig00004	Prodigal:002006	CDS	90663	91841	.	+	0	ID=FOHLNKBM_01052;eC_number=2.5.1.6;Name=metK;db_xref=COG:COG0192;gene=metK;inference=ab initio prediction:Prodigal:002006,similar to AA sequence:UniProtKB:P0A817;locus_tag=FOHLNKBM_01052;product=S-adenosylmethionine synthase
contig00004	Prodigal:002006	CDS	92236	92970	.	+	0	ID=FOHLNKBM_01053;eC_number=2.1.1.33;Name=trmB;db_xref=COG:COG0220;gene=trmB;inference=ab initio prediction:Prodigal:002006,similar to AA sequence:UniProtKB:P0A8I5;locus_tag=FOHLNKBM_01053;product=tRNA (guanine-N(7)-)-methyltransferase
contig00004	Prodigal:002006	CDS	93125	94840	.	+	0	ID=FOHLNKBM_01054;inference=ab initio prediction:Prodigal:002006;locus_tag=FOHLNKBM_01054;product=hypothetical protein
contig00004	Prodigal:002006	CDS	95036	95896	.	-	0	ID=FOHLNKBM_01055;inference=ab initio prediction:Prodigal:002006;locus_tag=FOHLNKBM_01055;product=hypothetical protein
contig00004	Prodigal:002006	CDS	96221	96820	.	+	0	ID=FOHLNKBM_01056;eC_number=1.15.1.1;Name=sodB;db_xref=COG:COG0605;gene=sodB;inference=ab initio prediction:Prodigal:002006,similar to AA sequence:UniProtKB:Q9XD74;locus_tag=FOHLNKBM_01056;product=Superoxide dismutase [Mn]
contig00004	Prodigal:002006	CDS	97247	98773	.	+	0	ID=FOHLNKBM_01057;Name=murJ;db_xref=COG:COG0728;gene=murJ;inference=ab initio prediction:Prodigal:002006,similar to AA sequence:UniProtKB:P0AF16;locus_tag=FOHLNKBM_01057;product=Lipid II flippase MurJ
contig00004	Prodigal:002006	CDS	98847	99524	.	+	0	ID=FOHLNKBM_01058;eC_number=3.8.1.2;Name=hdl IVa_1;gene=hdl IVa_1;inference=ab initio prediction:Prodigal:002006,similar to AA sequence:UniProtKB:Q51645;locus_tag=FOHLNKBM_01058;product=(S)-2-haloacid dehalogenase 4A
contig00004	Prodigal:002006	CDS	99737	100084	.	+	0	ID=FOHLNKBM_01059;inference=ab initio prediction:Prodigal:002006;locus_tag=FOHLNKBM_01059;product=hypothetical protein
contig00004	Prodigal:002006	CDS	100140	101918	.	-	0	ID=FOHLNKBM_01060;inference=ab initio prediction:Prodigal:002006;locus_tag=FOHLNKBM_01060;product=hypothetical protein
contig00004	Prodigal:002006	CDS	102107	103306	.	-	0	ID=FOHLNKBM_01061;Name=nhaA_1;db_xref=COG:COG3004;gene=nhaA_1;inference=ab initio prediction:Prodigal:002006,similar to AA sequence:UniProtKB:Q56725;locus_tag=FOHLNKBM_01061;product=Na(+)/H(+) antiporter NhaA
contig00004	Prodigal:002006	CDS	103362	104003	.	-	0	ID=FOHLNKBM_01062;Name=tlpA;db_xref=COG:COG0526;gene=tlpA;inference=ab initio prediction:Prodigal:002006,similar to AA sequence:UniProtKB:P43221;locus_tag=FOHLNKBM_01062;product=Thiol:disulfide interchange protein TlpA
contig00004	Prodigal:002006	CDS	104046	105425	.	+	0	ID=FOHLNKBM_01063;eC_number=4.3.2.1;Name=argH;db_xref=COG:COG0165;gene=argH;inference=ab initio prediction:Prodigal:002006,similar to AA sequence:UniProtKB:Q5SLL0;locus_tag=FOHLNKBM_01063;product=Argininosuccinate lyase
contig00004	Prodigal:002006	CDS	105869	106150	.	+	0	ID=FOHLNKBM_01064;inference=ab initio prediction:Prodigal:002006;locus_tag=FOHLNKBM_01064;product=hypothetical protein
contig00004	Prodigal:002006	CDS	106272	106985	.	+	0	ID=FOHLNKBM_01065;inference=ab initio prediction:Prodigal:002006;locus_tag=FOHLNKBM_01065;product=hypothetical protein
contig00004	Prodigal:002006	CDS	107151	107417	.	-	0	ID=FOHLNKBM_01066;inference=ab initio prediction:Prodigal:002006;locus_tag=FOHLNKBM_01066;product=hypothetical protein
contig00004	Prodigal:002006	CDS	107823	108488	.	-	0	ID=FOHLNKBM_01067;eC_number=3.1.3.-;Name=yieH;db_xref=COG:COG0637;gene=yieH;inference=ab initio prediction:Prodigal:002006,similar to AA sequence:UniProtKB:P31467;locus_tag=FOHLNKBM_01067;product=6-phosphogluconate phosphatase
contig00004	Prodigal:002006	CDS	108724	109044	.	+	0	ID=FOHLNKBM_01068;inference=ab initio prediction:Prodigal:002006;locus_tag=FOHLNKBM_01068;product=hypothetical protein
contig00004	Prodigal:002006	CDS	109066	109560	.	-	0	ID=FOHLNKBM_01069;inference=ab initio prediction:Prodigal:002006;locus_tag=FOHLNKBM_01069;product=hypothetical protein
contig00004	Prodigal:002006	CDS	109767	110423	.	+	0	ID=FOHLNKBM_01070;eC_number=1.8.4.11;Name=msrA_1;db_xref=COG:COG0225;gene=msrA_1;inference=ab initio prediction:Prodigal:002006,similar to AA sequence:UniProtKB:Q93S39;locus_tag=FOHLNKBM_01070;product=Peptide methionine sulfoxide reductase MsrA
contig00004	Prodigal:002006	CDS	110427	110591	.	-	0	ID=FOHLNKBM_01071;inference=ab initio prediction:Prodigal:002006;locus_tag=FOHLNKBM_01071;product=hypothetical protein
contig00004	Prodigal:002006	CDS	110745	111665	.	-	0	ID=FOHLNKBM_01072;eC_number=3.4.24.-;Name=mepA;db_xref=COG:COG3770;gene=mepA;inference=ab initio prediction:Prodigal:002006,similar to AA sequence:UniProtKB:P0C0T5;locus_tag=FOHLNKBM_01072;product=Penicillin-insensitive murein endopeptidase
contig00004	Prodigal:002006	CDS	111929	112192	.	+	0	ID=FOHLNKBM_01073;inference=ab initio prediction:Prodigal:002006;locus_tag=FOHLNKBM_01073;product=hypothetical protein
contig00004	Prodigal:002006	CDS	112208	112834	.	-	0	ID=FOHLNKBM_01074;inference=ab initio prediction:Prodigal:002006;locus_tag=FOHLNKBM_01074;product=hypothetical protein
contig00004	Prodigal:002006	CDS	112916	113146	.	-	0	ID=FOHLNKBM_01075;inference=ab initio prediction:Prodigal:002006;locus_tag=FOHLNKBM_01075;product=hypothetical protein
contig00004	Prodigal:002006	CDS	113292	113495	.	-	0	ID=FOHLNKBM_01076;inference=ab initio prediction:Prodigal:002006;locus_tag=FOHLNKBM_01076;product=hypothetical protein
contig00004	Prodigal:002006	CDS	113558	114967	.	-	0	ID=FOHLNKBM_01077;eC_number=4.2.1.2;Name=fumC_2;db_xref=COG:COG0114;gene=fumC_2;inference=ab initio prediction:Prodigal:002006,similar to AA sequence:UniProtKB:Q92PB6;locus_tag=FOHLNKBM_01077;product=Fumarate hydratase class II
contig00004	Prodigal:002006	CDS	115089	116477	.	+	0	ID=FOHLNKBM_01078;inference=ab initio prediction:Prodigal:002006;locus_tag=FOHLNKBM_01078;product=hypothetical protein
contig00004	Prodigal:002006	CDS	116872	117504	.	-	0	ID=FOHLNKBM_01079;inference=ab initio prediction:Prodigal:002006;locus_tag=FOHLNKBM_01079;product=hypothetical protein
contig00004	Aragorn:001002	tmRNA	117565	117923	.	-	.	ID=FOHLNKBM_01080;Name=ssrA;gene=ssrA;inference=COORDINATES:profile:Aragorn:001002;locus_tag=FOHLNKBM_01080;product=transfer-messenger RNA%2C SsrA
contig00004	Prodigal:002006	CDS	117801	118802	.	+	0	ID=FOHLNKBM_01081;inference=ab initio prediction:Prodigal:002006;locus_tag=FOHLNKBM_01081;product=hypothetical protein
contig00004	Prodigal:002006	CDS	118884	119678	.	+	0	ID=FOHLNKBM_01082;eC_number=2.1.1.45;Name=thyA;db_xref=COG:COG0207;gene=thyA;inference=ab initio prediction:Prodigal:002006,similar to AA sequence:UniProtKB:P67042;locus_tag=FOHLNKBM_01082;product=Thymidylate synthase
contig00004	Prodigal:002006	CDS	119675	120166	.	+	0	ID=FOHLNKBM_01083;inference=ab initio prediction:Prodigal:002006,similar to AA sequence:ISfinder:ISSsu9;locus_tag=FOHLNKBM_01083;product=IS1595 family transposase ISSsu9
contig00004	Prodigal:002006	CDS	120446	121633	.	+	0	ID=FOHLNKBM_01084;Name=hflK;db_xref=COG:COG0330;gene=hflK;inference=ab initio prediction:Prodigal:002006,similar to AA sequence:UniProtKB:P0ABC7;locus_tag=FOHLNKBM_01084;product=Modulator of FtsH protease HflK
contig00004	Prodigal:002006	CDS	121630	122601	.	+	0	ID=FOHLNKBM_01085;Name=hflC;db_xref=COG:COG0330;gene=hflC;inference=ab initio prediction:Prodigal:002006,similar to AA sequence:UniProtKB:P0ABC3;locus_tag=FOHLNKBM_01085;product=Modulator of FtsH protease HflC
contig00004	Prodigal:002006	CDS	122717	124267	.	+	0	ID=FOHLNKBM_01086;eC_number=3.4.21.107;Name=degP_1;db_xref=COG:COG0265;gene=degP_1;inference=ab initio prediction:Prodigal:002006,similar to AA sequence:UniProtKB:P0C0V0;locus_tag=FOHLNKBM_01086;product=Periplasmic serine endoprotease DegP
contig00004	Prodigal:002006	CDS	124555	124746	.	+	0	ID=FOHLNKBM_01087;inference=ab initio prediction:Prodigal:002006;locus_tag=FOHLNKBM_01087;product=hypothetical protein
contig00004	Prodigal:002006	CDS	124751	125644	.	-	0	ID=FOHLNKBM_01088;inference=ab initio prediction:Prodigal:002006;locus_tag=FOHLNKBM_01088;product=hypothetical protein
contig00004	Prodigal:002006	CDS	125659	126582	.	+	0	ID=FOHLNKBM_01089;eC_number=2.5.1.75;Name=miaA;db_xref=COG:COG0324;gene=miaA;inference=ab initio prediction:Prodigal:002006,similar to AA sequence:UniProtKB:P16384;locus_tag=FOHLNKBM_01089;product=tRNA dimethylallyltransferase
contig00004	Prodigal:002006	CDS	126783	127652	.	-	0	ID=FOHLNKBM_01090;eC_number=1.1.1.60;Name=garR;db_xref=COG:COG2084;gene=garR;inference=ab initio prediction:Prodigal:002006,similar to AA sequence:UniProtKB:P0ABQ2;locus_tag=FOHLNKBM_01090;product=2-hydroxy-3-oxopropionate reductase
contig00004	Prodigal:002006	CDS	127937	129997	.	+	0	ID=FOHLNKBM_01091;Name=cstA;db_xref=COG:COG1966;gene=cstA;inference=ab initio prediction:Prodigal:002006,similar to AA sequence:UniProtKB:P15078;locus_tag=FOHLNKBM_01091;product=Peptide transporter CstA
contig00004	Prodigal:002006	CDS	130005	130223	.	+	0	ID=FOHLNKBM_01092;inference=ab initio prediction:Prodigal:002006;locus_tag=FOHLNKBM_01092;product=hypothetical protein
contig00004	Prodigal:002006	CDS	130529	130729	.	+	0	ID=FOHLNKBM_01093;inference=ab initio prediction:Prodigal:002006;locus_tag=FOHLNKBM_01093;product=hypothetical protein
contig00004	Prodigal:002006	CDS	130813	131247	.	+	0	ID=FOHLNKBM_01094;inference=ab initio prediction:Prodigal:002006;locus_tag=FOHLNKBM_01094;product=hypothetical protein
contig00004	Prodigal:002006	CDS	131571	134840	.	+	0	ID=FOHLNKBM_01095;Name=mdtB_2;db_xref=COG:COG0841;gene=mdtB_2;inference=ab initio prediction:Prodigal:002006,similar to AA sequence:UniProtKB:Q0TG15;locus_tag=FOHLNKBM_01095;product=Multidrug resistance protein MdtB
contig00004	Prodigal:002006	CDS	135095	135583	.	-	0	ID=FOHLNKBM_01096;eC_number=4.2.1.104;Name=cynS;db_xref=COG:COG1513;gene=cynS;inference=ab initio prediction:Prodigal:002006,similar to AA sequence:UniProtKB:A8GBZ7;locus_tag=FOHLNKBM_01096;product=Cyanate hydratase
contig00004	Prodigal:002006	CDS	135827	137416	.	+	0	ID=FOHLNKBM_01097;inference=ab initio prediction:Prodigal:002006;locus_tag=FOHLNKBM_01097;product=hypothetical protein
contig00004	Prodigal:002006	CDS	137436	138173	.	+	0	ID=FOHLNKBM_01098;eC_number=2.7.7.99;Name=murU;db_xref=COG:COG1208;gene=murU;inference=ab initio prediction:Prodigal:002006,similar to AA sequence:UniProtKB:Q88QT2;locus_tag=FOHLNKBM_01098;product=N-acetylmuramate alpha-1-phosphate uridylyltransferase
contig00004	Aragorn:001002	tRNA	138313	138389	.	+	.	ID=FOHLNKBM_01099;inference=COORDINATES:profile:Aragorn:001002;locus_tag=FOHLNKBM_01099;product=tRNA-Arg(acg)
contig00004	Prodigal:002006	CDS	138953	139120	.	+	0	ID=FOHLNKBM_01100;inference=ab initio prediction:Prodigal:002006;locus_tag=FOHLNKBM_01100;product=hypothetical protein
contig00004	Prodigal:002006	CDS	139074	139526	.	+	0	ID=FOHLNKBM_01101;inference=ab initio prediction:Prodigal:002006;locus_tag=FOHLNKBM_01101;product=hypothetical protein
contig00004	Prodigal:002006	CDS	139532	140017	.	+	0	ID=FOHLNKBM_01102;inference=ab initio prediction:Prodigal:002006;locus_tag=FOHLNKBM_01102;product=hypothetical protein
contig00004	Prodigal:002006	CDS	140294	143836	.	-	0	ID=FOHLNKBM_01103;inference=ab initio prediction:Prodigal:002006;locus_tag=FOHLNKBM_01103;product=hypothetical protein
contig00004	Prodigal:002006	CDS	144018	145127	.	-	0	ID=FOHLNKBM_01104;inference=ab initio prediction:Prodigal:002006;locus_tag=FOHLNKBM_01104;product=hypothetical protein
contig00004	Prodigal:002006	CDS	145120	146622	.	-	0	ID=FOHLNKBM_01105;eC_number=2.1.1.72;db_xref=COG:COG0286;inference=ab initio prediction:Prodigal:002006,similar to AA sequence:UniProtKB:Q89Z59;locus_tag=FOHLNKBM_01105;product=putative type I restriction enzymeP M protein
contig00004	Prodigal:002006	CDS	146619	148121	.	-	0	ID=FOHLNKBM_01106;eC_number=2.1.1.72;db_xref=COG:COG0286;inference=ab initio prediction:Prodigal:002006,similar to AA sequence:UniProtKB:Q89Z59;locus_tag=FOHLNKBM_01106;product=putative type I restriction enzymeP M protein
contig00004	Prodigal:002006	CDS	148933	155025	.	-	0	ID=FOHLNKBM_01107;eC_number=3.6.4.13;Name=rhlE_2;gene=rhlE_2;inference=ab initio prediction:Prodigal:002006,protein motif:HAMAP:MF_00968;locus_tag=FOHLNKBM_01107;product=ATP-dependent RNA helicase RhlE
contig00004	Prodigal:002006	CDS	155037	158519	.	-	0	ID=FOHLNKBM_01108;inference=ab initio prediction:Prodigal:002006;locus_tag=FOHLNKBM_01108;product=hypothetical protein
contig00004	Prodigal:002006	CDS	158858	159157	.	-	0	ID=FOHLNKBM_01109;inference=ab initio prediction:Prodigal:002006;locus_tag=FOHLNKBM_01109;product=hypothetical protein
contig00004	Prodigal:002006	CDS	159471	160286	.	+	0	ID=FOHLNKBM_01110;inference=ab initio prediction:Prodigal:002006;locus_tag=FOHLNKBM_01110;product=hypothetical protein
contig00004	Prodigal:002006	CDS	160456	160704	.	-	0	ID=FOHLNKBM_01111;inference=ab initio prediction:Prodigal:002006;locus_tag=FOHLNKBM_01111;product=hypothetical protein
contig00004	Prodigal:002006	CDS	161246	164353	.	-	0	ID=FOHLNKBM_01112;inference=ab initio prediction:Prodigal:002006;locus_tag=FOHLNKBM_01112;product=hypothetical protein
contig00004	Prodigal:002006	CDS	166044	166868	.	+	0	ID=FOHLNKBM_01113;inference=ab initio prediction:Prodigal:002006;locus_tag=FOHLNKBM_01113;product=hypothetical protein
contig00004	Prodigal:002006	CDS	166865	170164	.	+	0	ID=FOHLNKBM_01114;inference=ab initio prediction:Prodigal:002006;locus_tag=FOHLNKBM_01114;product=hypothetical protein
contig00004	Prodigal:002006	CDS	170334	172811	.	+	0	ID=FOHLNKBM_01115;eC_number=2.7.13.3;Name=rcsC_6;gene=rcsC_6;inference=ab initio prediction:Prodigal:002006,protein motif:HAMAP:MF_00979;locus_tag=FOHLNKBM_01115;product=Sensor histidine kinase RcsC
contig00004	Prodigal:002006	CDS	172957	174687	.	+	0	ID=FOHLNKBM_01116;inference=ab initio prediction:Prodigal:002006;locus_tag=FOHLNKBM_01116;product=hypothetical protein
contig00004	Prodigal:002006	CDS	174991	176607	.	-	0	ID=FOHLNKBM_01117;inference=ab initio prediction:Prodigal:002006;locus_tag=FOHLNKBM_01117;product=hypothetical protein
contig00004	Prodigal:002006	CDS	176929	177897	.	+	0	ID=FOHLNKBM_01118;eC_number=4.1.1.114;Name=oleB_1;db_xref=COG:COG0596;gene=oleB_1;inference=ab initio prediction:Prodigal:002006,similar to AA sequence:UniProtKB:Q8EG65;locus_tag=FOHLNKBM_01118;product=Cis-3-alkyl-4-alkyloxetan-2-one decarboxylase
contig00004	Prodigal:002006	CDS	178492	179655	.	-	0	ID=FOHLNKBM_01119;eC_number=4.2.1.81;Name=tarD;db_xref=COG:COG4948;gene=tarD;inference=ab initio prediction:Prodigal:002006,similar to AA sequence:UniProtKB:Q89FH0;locus_tag=FOHLNKBM_01119;product=D(-)-tartrate dehydratase
contig00004	Prodigal:002006	CDS	179733	181064	.	-	0	ID=FOHLNKBM_01120;Name=dctA_1;db_xref=COG:COG1301;gene=dctA_1;inference=ab initio prediction:Prodigal:002006,similar to AA sequence:UniProtKB:P0A830;locus_tag=FOHLNKBM_01120;product=Aerobic C4-dicarboxylate transport protein
contig00004	Prodigal:002006	CDS	181208	182122	.	+	0	ID=FOHLNKBM_01121;Name=yjiE;gene=yjiE;inference=ab initio prediction:Prodigal:002006,similar to AA sequence:UniProtKB:P39376;locus_tag=FOHLNKBM_01121;product=HTH-type transcriptional regulator YjiE
contig00004	Prodigal:002006	CDS	182316	183518	.	-	0	ID=FOHLNKBM_01122;Name=xerC_3;gene=xerC_3;inference=ab initio prediction:Prodigal:002006,protein motif:HAMAP:MF_01808;locus_tag=FOHLNKBM_01122;product=Tyrosine recombinase XerC
contig00004	Prodigal:002006	CDS	183850	184275	.	-	0	ID=FOHLNKBM_01123;inference=ab initio prediction:Prodigal:002006;locus_tag=FOHLNKBM_01123;product=hypothetical protein
contig00004	Prodigal:002006	CDS	184215	184601	.	-	0	ID=FOHLNKBM_01124;inference=ab initio prediction:Prodigal:002006;locus_tag=FOHLNKBM_01124;product=hypothetical protein
contig00004	Prodigal:002006	CDS	184873	185151	.	-	0	ID=FOHLNKBM_01125;inference=ab initio prediction:Prodigal:002006;locus_tag=FOHLNKBM_01125;product=hypothetical protein
contig00004	Prodigal:002006	CDS	185449	185970	.	-	0	ID=FOHLNKBM_01126;inference=ab initio prediction:Prodigal:002006;locus_tag=FOHLNKBM_01126;product=hypothetical protein
contig00004	Prodigal:002006	CDS	186313	188277	.	-	0	ID=FOHLNKBM_01127;inference=ab initio prediction:Prodigal:002006;locus_tag=FOHLNKBM_01127;product=hypothetical protein
contig00004	Prodigal:002006	CDS	188535	188843	.	-	0	ID=FOHLNKBM_01128;inference=ab initio prediction:Prodigal:002006;locus_tag=FOHLNKBM_01128;product=hypothetical protein
contig00004	Prodigal:002006	CDS	189111	191126	.	-	0	ID=FOHLNKBM_01129;inference=ab initio prediction:Prodigal:002006;locus_tag=FOHLNKBM_01129;product=hypothetical protein
contig00004	Prodigal:002006	CDS	192141	194459	.	-	0	ID=FOHLNKBM_01130;db_xref=COG:COG2199;inference=ab initio prediction:Prodigal:002006,similar to AA sequence:UniProtKB:Q9ABX9;locus_tag=FOHLNKBM_01130;product=putative signaling protein
contig00004	Prodigal:002006	CDS	195223	195363	.	+	0	ID=FOHLNKBM_01131;inference=ab initio prediction:Prodigal:002006;locus_tag=FOHLNKBM_01131;product=hypothetical protein
contig00004	Prodigal:002006	CDS	196977	197300	.	+	0	ID=FOHLNKBM_01132;inference=ab initio prediction:Prodigal:002006;locus_tag=FOHLNKBM_01132;product=hypothetical protein
contig00004	Prodigal:002006	CDS	197463	198098	.	-	0	ID=FOHLNKBM_01133;eC_number=1.8.4.-;Name=yfcG_4;db_xref=COG:COG0625;gene=yfcG_4;inference=ab initio prediction:Prodigal:002006,similar to AA sequence:UniProtKB:P77526;locus_tag=FOHLNKBM_01133;product=Disulfide-bond oxidoreductase YfcG
contig00004	Prodigal:002006	CDS	198140	198349	.	-	0	ID=FOHLNKBM_01134;inference=ab initio prediction:Prodigal:002006;locus_tag=FOHLNKBM_01134;product=hypothetical protein
contig00004	Prodigal:002006	CDS	198654	200093	.	+	0	ID=FOHLNKBM_01135;eC_number=1.13.11.82;inference=ab initio prediction:Prodigal:002006,similar to AA sequence:UniProtKB:A4XES9;locus_tag=FOHLNKBM_01135;product=8'-apo-carotenoid 13%2C14-cleaving dioxygenase
contig00004	Prodigal:002006	CDS	200206	200841	.	-	0	ID=FOHLNKBM_01136;inference=ab initio prediction:Prodigal:002006;locus_tag=FOHLNKBM_01136;product=hypothetical protein
contig00004	Prodigal:002006	CDS	201153	201392	.	-	0	ID=FOHLNKBM_01137;inference=ab initio prediction:Prodigal:002006;locus_tag=FOHLNKBM_01137;product=hypothetical protein
contig00004	Prodigal:002006	CDS	201760	203763	.	+	0	ID=FOHLNKBM_01138;inference=ab initio prediction:Prodigal:002006;locus_tag=FOHLNKBM_01138;product=hypothetical protein
contig00004	Prodigal:002006	CDS	203856	204587	.	-	0	ID=FOHLNKBM_01139;Name=rpaR;db_xref=COG:COG2771;gene=rpaR;inference=ab initio prediction:Prodigal:002006,similar to AA sequence:UniProtKB:Q6NCZ5;locus_tag=FOHLNKBM_01139;product=HTH-type quorum sensing-dependent transcriptional regulator RpaR
contig00004	Prodigal:002006	CDS	204760	205392	.	+	0	ID=FOHLNKBM_01140;eC_number=2.3.1.229;Name=rpaI;db_xref=COG:COG3916;gene=rpaI;inference=ab initio prediction:Prodigal:002006,similar to AA sequence:UniProtKB:Q6NCZ6;locus_tag=FOHLNKBM_01140;product=4-coumaroyl-homoserine lactone synthase
contig00004	Prodigal:002006	CDS	205409	205588	.	+	0	ID=FOHLNKBM_01141;inference=ab initio prediction:Prodigal:002006;locus_tag=FOHLNKBM_01141;product=hypothetical protein
contig00004	Prodigal:002006	CDS	205777	206229	.	+	0	ID=FOHLNKBM_01142;Name=ros_2;db_xref=COG:COG4957;gene=ros_2;inference=ab initio prediction:Prodigal:002006,similar to AA sequence:UniProtKB:Q04152;locus_tag=FOHLNKBM_01142;product=Transcriptional regulatory protein ros
contig00004	Prodigal:002006	CDS	206365	206613	.	-	0	ID=FOHLNKBM_01143;inference=ab initio prediction:Prodigal:002006;locus_tag=FOHLNKBM_01143;product=hypothetical protein
contig00004	Prodigal:002006	CDS	206872	207099	.	+	0	ID=FOHLNKBM_01144;inference=ab initio prediction:Prodigal:002006;locus_tag=FOHLNKBM_01144;product=hypothetical protein
contig00004	Prodigal:002006	CDS	207115	207471	.	+	0	ID=FOHLNKBM_01145;inference=ab initio prediction:Prodigal:002006;locus_tag=FOHLNKBM_01145;product=hypothetical protein
contig00004	Prodigal:002006	CDS	207407	208642	.	-	0	ID=FOHLNKBM_01146;inference=ab initio prediction:Prodigal:002006;locus_tag=FOHLNKBM_01146;product=hypothetical protein
contig00004	Prodigal:002006	CDS	208652	210067	.	-	0	ID=FOHLNKBM_01147;inference=ab initio prediction:Prodigal:002006;locus_tag=FOHLNKBM_01147;product=hypothetical protein
contig00004	Prodigal:002006	CDS	210560	212098	.	-	0	ID=FOHLNKBM_01148;eC_number=5.4.2.12;Name=gpmI;db_xref=COG:COG0696;gene=gpmI;inference=ab initio prediction:Prodigal:002006,similar to AA sequence:UniProtKB:P37689;locus_tag=FOHLNKBM_01148;product=2%2C3-bisphosphoglycerate-independent phosphoglycerate mutase
contig00004	Prodigal:002006	CDS	212400	212735	.	+	0	ID=FOHLNKBM_01149;inference=ab initio prediction:Prodigal:002006;locus_tag=FOHLNKBM_01149;product=hypothetical protein
contig00004	Prodigal:002006	CDS	212896	213201	.	+	0	ID=FOHLNKBM_01150;inference=ab initio prediction:Prodigal:002006;locus_tag=FOHLNKBM_01150;product=hypothetical protein
contig00004	Prodigal:002006	CDS	213292	213501	.	-	0	ID=FOHLNKBM_01151;inference=ab initio prediction:Prodigal:002006;locus_tag=FOHLNKBM_01151;product=hypothetical protein
contig00004	Prodigal:002006	CDS	213925	214401	.	-	0	ID=FOHLNKBM_01152;eC_number=2.1.1.207;Name=trmL;db_xref=COG:COG0219;gene=trmL;inference=ab initio prediction:Prodigal:002006,similar to AA sequence:UniProtKB:P0AGJ7;locus_tag=FOHLNKBM_01152;product=tRNA (cytidine(34)-2'-O)-methyltransferase
contig00004	Prodigal:002006	CDS	214619	215128	.	+	0	ID=FOHLNKBM_01153;inference=ab initio prediction:Prodigal:002006;locus_tag=FOHLNKBM_01153;product=hypothetical protein
contig00004	Prodigal:002006	CDS	215235	215816	.	+	0	ID=FOHLNKBM_01154;inference=ab initio prediction:Prodigal:002006;locus_tag=FOHLNKBM_01154;product=hypothetical protein
contig00004	Prodigal:002006	CDS	215960	216598	.	-	0	ID=FOHLNKBM_01155;inference=ab initio prediction:Prodigal:002006;locus_tag=FOHLNKBM_01155;product=hypothetical protein
contig00004	Prodigal:002006	CDS	216816	217415	.	-	0	ID=FOHLNKBM_01156;inference=ab initio prediction:Prodigal:002006;locus_tag=FOHLNKBM_01156;product=hypothetical protein
contig00004	Prodigal:002006	CDS	217714	218535	.	+	0	ID=FOHLNKBM_01157;inference=ab initio prediction:Prodigal:002006;locus_tag=FOHLNKBM_01157;product=hypothetical protein
contig00004	Prodigal:002006	CDS	218681	219112	.	+	0	ID=FOHLNKBM_01158;eC_number=1.1.1.205;Name=IMPDH;gene=IMPDH;inference=ab initio prediction:Prodigal:002006,protein motif:HAMAP:MF_01964;locus_tag=FOHLNKBM_01158;product=Inosine-5'-monophosphate dehydrogenase
contig00004	Prodigal:002006	CDS	219213	219845	.	-	0	ID=FOHLNKBM_01159;inference=ab initio prediction:Prodigal:002006;locus_tag=FOHLNKBM_01159;product=hypothetical protein
contig00004	Prodigal:002006	CDS	220071	221057	.	-	0	ID=FOHLNKBM_01160;db_xref=COG:COG1752;inference=ab initio prediction:Prodigal:002006,similar to AA sequence:UniProtKB:P9WIY9;locus_tag=FOHLNKBM_01160;product=putative NTE family protein
contig00004	Prodigal:002006	CDS	221054	221476	.	-	0	ID=FOHLNKBM_01161;eC_number=3.5.4.19;Name=hisI;gene=hisI;inference=ab initio prediction:Prodigal:002006,protein motif:HAMAP:MF_01021;locus_tag=FOHLNKBM_01161;product=Phosphoribosyl-AMP cyclohydrolase
contig00004	Prodigal:002006	CDS	221497	222315	.	-	0	ID=FOHLNKBM_01162;eC_number=3.5.4.16;Name=folE;gene=folE;inference=ab initio prediction:Prodigal:002006,protein motif:HAMAP:MF_00223;locus_tag=FOHLNKBM_01162;product=GTP cyclohydrolase 1
contig00004	Prodigal:002006	CDS	222554	222997	.	+	0	ID=FOHLNKBM_01163;inference=ab initio prediction:Prodigal:002006;locus_tag=FOHLNKBM_01163;product=hypothetical protein
contig00004	Prodigal:002006	CDS	223002	223340	.	+	0	ID=FOHLNKBM_01164;Name=yidD;gene=yidD;inference=ab initio prediction:Prodigal:002006,protein motif:HAMAP:MF_00386;locus_tag=FOHLNKBM_01164;product=Putative membrane protein insertion efficiency factor
contig00004	Prodigal:002006	CDS	223638	224666	.	-	0	ID=FOHLNKBM_01165;eC_number=1.1.1.408;Name=pdxA2;db_xref=COG:COG1995;gene=pdxA2;inference=ab initio prediction:Prodigal:002006,similar to AA sequence:UniProtKB:P58718;locus_tag=FOHLNKBM_01165;product=D-threonate 4-phosphate dehydrogenase
contig00004	Prodigal:002006	CDS	224663	225766	.	-	0	ID=FOHLNKBM_01166;eC_number=2.7.1.219;Name=dtnK;db_xref=COG:COG3395;gene=dtnK;inference=ab initio prediction:Prodigal:002006,similar to AA sequence:UniProtKB:Q0K4F6;locus_tag=FOHLNKBM_01166;product=D-threonate kinase
contig00004	Prodigal:002006	CDS	225872	226720	.	-	0	ID=FOHLNKBM_01167;Name=fadR_1;gene=fadR_1;inference=ab initio prediction:Prodigal:002006,protein motif:HAMAP:MF_00696;locus_tag=FOHLNKBM_01167;product=Fatty acid metabolism regulator protein
contig00004	Prodigal:002006	CDS	226902	227912	.	+	0	ID=FOHLNKBM_01168;Name=kdgT_2;gene=kdgT_2;inference=ab initio prediction:Prodigal:002006,similar to AA sequence:UniProtKB:P50847;locus_tag=FOHLNKBM_01168;product=2-keto-3-deoxygluconate permease
contig00004	Prodigal:002006	CDS	228029	228199	.	+	0	ID=FOHLNKBM_01169;inference=ab initio prediction:Prodigal:002006;locus_tag=FOHLNKBM_01169;product=hypothetical protein
contig00004	Prodigal:002006	CDS	228216	228509	.	+	0	ID=FOHLNKBM_01170;inference=ab initio prediction:Prodigal:002006;locus_tag=FOHLNKBM_01170;product=hypothetical protein
contig00004	Prodigal:002006	CDS	228604	229854	.	-	0	ID=FOHLNKBM_01171;inference=ab initio prediction:Prodigal:002006;locus_tag=FOHLNKBM_01171;product=hypothetical protein
contig00004	Prodigal:002006	CDS	230025	233144	.	-	0	ID=FOHLNKBM_01172;eC_number=3.1.26.12;Name=rne;gene=rne;inference=ab initio prediction:Prodigal:002006,protein motif:HAMAP:MF_00970;locus_tag=FOHLNKBM_01172;product=Ribonuclease E
contig00004	Prodigal:002006	CDS	233838	235166	.	-	0	ID=FOHLNKBM_01173;Name=lutA_1;gene=lutA_1;inference=ab initio prediction:Prodigal:002006,protein motif:HAMAP:MF_02105;locus_tag=FOHLNKBM_01173;product=Lactate utilization protein A
contig00004	Prodigal:002006	CDS	235223	236410	.	-	0	ID=FOHLNKBM_01174;inference=ab initio prediction:Prodigal:002006;locus_tag=FOHLNKBM_01174;product=hypothetical protein
contig00004	Prodigal:002006	CDS	236660	238102	.	-	0	ID=FOHLNKBM_01175;inference=ab initio prediction:Prodigal:002006;locus_tag=FOHLNKBM_01175;product=hypothetical protein
contig00004	Prodigal:002006	CDS	238205	238711	.	-	0	ID=FOHLNKBM_01176;eC_number=2.3.1.210;Name=wecD;gene=wecD;inference=ab initio prediction:Prodigal:002006,protein motif:HAMAP:MF_02027;locus_tag=FOHLNKBM_01176;product=dTDP-fucosamine acetyltransferase
contig00004	Prodigal:002006	CDS	239430	240596	.	+	0	ID=FOHLNKBM_01177;eC_number=4.1.1.17;Name=ldc;gene=ldc;inference=ab initio prediction:Prodigal:002006,similar to AA sequence:UniProtKB:O50657;locus_tag=FOHLNKBM_01177;product=Lysine/ornithine decarboxylase
contig00004	Prodigal:002006	CDS	240728	241279	.	+	0	ID=FOHLNKBM_01178;inference=ab initio prediction:Prodigal:002006;locus_tag=FOHLNKBM_01178;product=hypothetical protein
contig00004	Prodigal:002006	CDS	241608	242621	.	+	0	ID=FOHLNKBM_01179;inference=ab initio prediction:Prodigal:002006;locus_tag=FOHLNKBM_01179;product=hypothetical protein
contig00004	Prodigal:002006	CDS	242623	243606	.	+	0	ID=FOHLNKBM_01180;eC_number=5.1.1.20;Name=ycjG;db_xref=COG:COG4948;gene=ycjG;inference=ab initio prediction:Prodigal:002006,similar to AA sequence:UniProtKB:P51981;locus_tag=FOHLNKBM_01180;product=L-Ala-D/L-Glu epimerase
contig00004	Prodigal:002006	CDS	243678	244022	.	-	0	ID=FOHLNKBM_01181;inference=ab initio prediction:Prodigal:002006;locus_tag=FOHLNKBM_01181;product=hypothetical protein
contig00004	Prodigal:002006	CDS	244886	245953	.	+	0	ID=FOHLNKBM_01182;inference=ab initio prediction:Prodigal:002006;locus_tag=FOHLNKBM_01182;product=hypothetical protein
contig00004	Prodigal:002006	CDS	246111	246449	.	-	0	ID=FOHLNKBM_01183;inference=ab initio prediction:Prodigal:002006;locus_tag=FOHLNKBM_01183;product=hypothetical protein
contig00004	Prodigal:002006	CDS	246772	247062	.	+	0	ID=FOHLNKBM_01184;inference=ab initio prediction:Prodigal:002006;locus_tag=FOHLNKBM_01184;product=hypothetical protein
contig00004	Prodigal:002006	CDS	247252	247986	.	-	0	ID=FOHLNKBM_01185;inference=ab initio prediction:Prodigal:002006;locus_tag=FOHLNKBM_01185;product=hypothetical protein
contig00004	Prodigal:002006	CDS	248014	249867	.	-	0	ID=FOHLNKBM_01186;eC_number=2.7.13.3;Name=rcsC_7;gene=rcsC_7;inference=ab initio prediction:Prodigal:002006,protein motif:HAMAP:MF_00979;locus_tag=FOHLNKBM_01186;product=Sensor histidine kinase RcsC
contig00004	Prodigal:002006	CDS	250156	250446	.	+	0	ID=FOHLNKBM_01187;inference=ab initio prediction:Prodigal:002006;locus_tag=FOHLNKBM_01187;product=hypothetical protein
contig00004	Prodigal:002006	CDS	250612	251742	.	-	0	ID=FOHLNKBM_01188;inference=ab initio prediction:Prodigal:002006;locus_tag=FOHLNKBM_01188;product=hypothetical protein
contig00004	Prodigal:002006	CDS	251981	252337	.	-	0	ID=FOHLNKBM_01189;inference=ab initio prediction:Prodigal:002006;locus_tag=FOHLNKBM_01189;product=hypothetical protein
contig00004	Prodigal:002006	CDS	252408	252869	.	-	0	ID=FOHLNKBM_01190;inference=ab initio prediction:Prodigal:002006;locus_tag=FOHLNKBM_01190;product=hypothetical protein
contig00004	Prodigal:002006	CDS	253148	253408	.	-	0	ID=FOHLNKBM_01191;inference=ab initio prediction:Prodigal:002006;locus_tag=FOHLNKBM_01191;product=hypothetical protein
contig00004	Prodigal:002006	CDS	253613	253798	.	+	0	ID=FOHLNKBM_01192;inference=ab initio prediction:Prodigal:002006;locus_tag=FOHLNKBM_01192;product=hypothetical protein
contig00004	Prodigal:002006	CDS	253860	254375	.	-	0	ID=FOHLNKBM_01193;inference=ab initio prediction:Prodigal:002006;locus_tag=FOHLNKBM_01193;product=hypothetical protein
contig00004	Prodigal:002006	CDS	254833	255324	.	+	0	ID=FOHLNKBM_01194;inference=ab initio prediction:Prodigal:002006;locus_tag=FOHLNKBM_01194;product=hypothetical protein
contig00004	Prodigal:002006	CDS	255357	256289	.	+	0	ID=FOHLNKBM_01195;eC_number=1.3.3.3;Name=hemF;gene=hemF;inference=ab initio prediction:Prodigal:002006,similar to AA sequence:UniProtKB:P72848;locus_tag=FOHLNKBM_01195;product=Oxygen-dependent coproporphyrinogen-III oxidase
contig00004	Prodigal:002006	CDS	256286	257404	.	+	0	ID=FOHLNKBM_01196;eC_number=3.6.4.12;Name=recD2_1;db_xref=COG:COG0507;gene=recD2_1;inference=ab initio prediction:Prodigal:002006,similar to AA sequence:UniProtKB:Q9RT63;locus_tag=FOHLNKBM_01196;product=ATP-dependent RecD-like DNA helicase
contig00004	Aragorn:001002	tRNA	257486	257575	.	+	.	ID=FOHLNKBM_01197;inference=COORDINATES:profile:Aragorn:001002;locus_tag=FOHLNKBM_01197;product=tRNA-Ser(cga)
contig00004	Prodigal:002006	CDS	257807	258466	.	-	0	ID=FOHLNKBM_01198;inference=ab initio prediction:Prodigal:002006;locus_tag=FOHLNKBM_01198;product=hypothetical protein
contig00004	Prodigal:002006	CDS	258808	259059	.	+	0	ID=FOHLNKBM_01199;inference=ab initio prediction:Prodigal:002006;locus_tag=FOHLNKBM_01199;product=hypothetical protein
contig00004	Prodigal:002006	CDS	259096	259272	.	-	0	ID=FOHLNKBM_01200;inference=ab initio prediction:Prodigal:002006;locus_tag=FOHLNKBM_01200;product=hypothetical protein
contig00005	Prodigal:002006	CDS	300	569	.	+	0	ID=FOHLNKBM_01201;inference=ab initio prediction:Prodigal:002006;locus_tag=FOHLNKBM_01201;product=hypothetical protein
contig00005	Prodigal:002006	CDS	662	1033	.	+	0	ID=FOHLNKBM_01202;inference=ab initio prediction:Prodigal:002006;locus_tag=FOHLNKBM_01202;product=hypothetical protein
contig00005	Prodigal:002006	CDS	1258	1440	.	+	0	ID=FOHLNKBM_01203;inference=ab initio prediction:Prodigal:002006;locus_tag=FOHLNKBM_01203;product=hypothetical protein
contig00005	Prodigal:002006	CDS	1657	1956	.	+	0	ID=FOHLNKBM_01204;inference=ab initio prediction:Prodigal:002006;locus_tag=FOHLNKBM_01204;product=hypothetical protein
contig00005	Prodigal:002006	CDS	2256	2579	.	+	0	ID=FOHLNKBM_01205;inference=ab initio prediction:Prodigal:002006;locus_tag=FOHLNKBM_01205;product=hypothetical protein
contig00005	Prodigal:002006	CDS	2688	2906	.	-	0	ID=FOHLNKBM_01206;inference=ab initio prediction:Prodigal:002006;locus_tag=FOHLNKBM_01206;product=hypothetical protein
contig00005	Prodigal:002006	CDS	2964	3194	.	+	0	ID=FOHLNKBM_01207;inference=ab initio prediction:Prodigal:002006;locus_tag=FOHLNKBM_01207;product=hypothetical protein
contig00005	Prodigal:002006	CDS	3307	3549	.	+	0	ID=FOHLNKBM_01208;inference=ab initio prediction:Prodigal:002006;locus_tag=FOHLNKBM_01208;product=hypothetical protein
contig00005	Prodigal:002006	CDS	3713	3964	.	-	0	ID=FOHLNKBM_01209;inference=ab initio prediction:Prodigal:002006;locus_tag=FOHLNKBM_01209;product=hypothetical protein
contig00005	Prodigal:002006	CDS	4643	4987	.	-	0	ID=FOHLNKBM_01210;inference=ab initio prediction:Prodigal:002006;locus_tag=FOHLNKBM_01210;product=hypothetical protein
contig00005	Prodigal:002006	CDS	5068	5316	.	-	0	ID=FOHLNKBM_01211;inference=ab initio prediction:Prodigal:002006;locus_tag=FOHLNKBM_01211;product=hypothetical protein
contig00005	Prodigal:002006	CDS	5396	6286	.	-	0	ID=FOHLNKBM_01212;inference=ab initio prediction:Prodigal:002006;locus_tag=FOHLNKBM_01212;product=hypothetical protein
contig00005	Prodigal:002006	CDS	6461	8614	.	+	0	ID=FOHLNKBM_01213;inference=ab initio prediction:Prodigal:002006;locus_tag=FOHLNKBM_01213;product=hypothetical protein
contig00005	Prodigal:002006	CDS	8611	8880	.	+	0	ID=FOHLNKBM_01214;inference=ab initio prediction:Prodigal:002006;locus_tag=FOHLNKBM_01214;product=hypothetical protein
contig00005	Prodigal:002006	CDS	8976	9179	.	+	0	ID=FOHLNKBM_01215;inference=ab initio prediction:Prodigal:002006;locus_tag=FOHLNKBM_01215;product=hypothetical protein
contig00005	Prodigal:002006	CDS	9334	10047	.	+	0	ID=FOHLNKBM_01216;inference=ab initio prediction:Prodigal:002006;locus_tag=FOHLNKBM_01216;product=hypothetical protein
contig00005	Prodigal:002006	CDS	10178	11488	.	-	0	ID=FOHLNKBM_01217;eC_number=2.3.1.179;Name=fabF_2;db_xref=COG:COG0304;gene=fabF_2;inference=ab initio prediction:Prodigal:002006,similar to AA sequence:UniProtKB:Q9KQH9;locus_tag=FOHLNKBM_01217;product=3-oxoacyl-[acyl-carrier-protein] synthase 2
contig00005	Prodigal:002006	CDS	11617	11856	.	-	0	ID=FOHLNKBM_01218;Name=acpP;db_xref=COG:COG0236;gene=acpP;inference=ab initio prediction:Prodigal:002006,similar to AA sequence:UniProtKB:P19372;locus_tag=FOHLNKBM_01218;product=Acyl carrier protein AcpP
contig00005	Prodigal:002006	CDS	12186	12923	.	-	0	ID=FOHLNKBM_01219;eC_number=1.1.1.100;Name=fabG_2;gene=fabG_2;inference=ab initio prediction:Prodigal:002006,similar to AA sequence:UniProtKB:Q9KQH7;locus_tag=FOHLNKBM_01219;product=3-oxoacyl-[acyl-carrier-protein] reductase FabG
contig00005	Prodigal:002006	CDS	12941	13885	.	-	0	ID=FOHLNKBM_01220;eC_number=2.3.1.39;Name=fabD_1;db_xref=COG:COG0331;gene=fabD_1;inference=ab initio prediction:Prodigal:002006,similar to AA sequence:UniProtKB:P0AAI9;locus_tag=FOHLNKBM_01220;product=Malonyl CoA-acyl carrier protein transacylase
contig00005	Prodigal:002006	CDS	14176	14586	.	+	0	ID=FOHLNKBM_01221;eC_number=2.7.7.6;Name=rpoZ;gene=rpoZ;inference=ab initio prediction:Prodigal:002006,protein motif:HAMAP:MF_00366;locus_tag=FOHLNKBM_01221;product=DNA-directed RNA polymerase subunit omega
contig00005	Prodigal:002006	CDS	14597	17023	.	+	0	ID=FOHLNKBM_01222;eC_number=2.7.6.5;Name=rsh;gene=rsh;inference=ab initio prediction:Prodigal:002006,similar to AA sequence:UniProtKB:Q57E90;locus_tag=FOHLNKBM_01222;product=GTP pyrophosphokinase rsh
contig00005	Prodigal:002006	CDS	17367	18008	.	+	0	ID=FOHLNKBM_01223;inference=ab initio prediction:Prodigal:002006;locus_tag=FOHLNKBM_01223;product=hypothetical protein
contig00005	Prodigal:002006	CDS	18013	18582	.	-	0	ID=FOHLNKBM_01224;inference=ab initio prediction:Prodigal:002006;locus_tag=FOHLNKBM_01224;product=hypothetical protein
contig00005	Prodigal:002006	CDS	18809	19282	.	-	0	ID=FOHLNKBM_01225;Name=smpB;gene=smpB;inference=ab initio prediction:Prodigal:002006,similar to AA sequence:UniProtKB:B8H482;locus_tag=FOHLNKBM_01225;product=SsrA-binding protein
contig00005	Prodigal:002006	CDS	19298	20197	.	-	0	ID=FOHLNKBM_01226;eC_number=4.3.3.7;Name=dapA_3;gene=dapA_3;inference=ab initio prediction:Prodigal:002006,similar to AA sequence:UniProtKB:Q07607;locus_tag=FOHLNKBM_01226;product=4-hydroxy-tetrahydrodipicolinate synthase
contig00005	Prodigal:002006	CDS	20398	22749	.	+	0	ID=FOHLNKBM_01227;eC_number=4.2.2.-;Name=mltF_1;gene=mltF_1;inference=ab initio prediction:Prodigal:002006,protein motif:HAMAP:MF_02016;locus_tag=FOHLNKBM_01227;product=Membrane-bound lytic murein transglycosylase F
contig00005	Prodigal:002006	CDS	22926	23918	.	+	0	ID=FOHLNKBM_01228;eC_number=1.11.1.-;db_xref=COG:COG0753;inference=ab initio prediction:Prodigal:002006,similar to AA sequence:UniProtKB:Q73WB6;locus_tag=FOHLNKBM_01228;product=Catalase-related peroxidase
contig00005	Prodigal:002006	CDS	23932	24192	.	-	0	ID=FOHLNKBM_01229;inference=ab initio prediction:Prodigal:002006;locus_tag=FOHLNKBM_01229;product=hypothetical protein
contig00005	Prodigal:002006	CDS	24378	25097	.	-	0	ID=FOHLNKBM_01230;inference=ab initio prediction:Prodigal:002006;locus_tag=FOHLNKBM_01230;product=hypothetical protein
contig00005	Prodigal:002006	CDS	25127	26332	.	-	0	ID=FOHLNKBM_01231;eC_number=2.3.1.31;Name=metXA_1;db_xref=COG:COG2021;gene=metXA_1;inference=ab initio prediction:Prodigal:002006,similar to AA sequence:UniProtKB:Q9AAS1;locus_tag=FOHLNKBM_01231;product=Homoserine O-acetyltransferase
contig00005	Prodigal:002006	CDS	26527	26706	.	-	0	ID=FOHLNKBM_01232;inference=ab initio prediction:Prodigal:002006;locus_tag=FOHLNKBM_01232;product=hypothetical protein
contig00005	Prodigal:002006	CDS	26778	26945	.	-	0	ID=FOHLNKBM_01233;inference=ab initio prediction:Prodigal:002006;locus_tag=FOHLNKBM_01233;product=hypothetical protein
contig00005	Prodigal:002006	CDS	27080	27391	.	-	0	ID=FOHLNKBM_01234;inference=ab initio prediction:Prodigal:002006;locus_tag=FOHLNKBM_01234;product=hypothetical protein
contig00005	Prodigal:002006	CDS	27637	28752	.	+	0	ID=FOHLNKBM_01235;eC_number=2.6.1.9;Name=hisC_1;gene=hisC_1;inference=ab initio prediction:Prodigal:002006,similar to AA sequence:UniProtKB:P34037;locus_tag=FOHLNKBM_01235;product=Histidinol-phosphate aminotransferase
contig00005	Prodigal:002006	CDS	28745	29695	.	+	0	ID=FOHLNKBM_01236;eC_number=1.3.1.43;Name=tyrC;gene=tyrC;inference=ab initio prediction:Prodigal:002006,similar to AA sequence:UniProtKB:Q04983;locus_tag=FOHLNKBM_01236;product=Cyclohexadienyl dehydrogenase
contig00005	Prodigal:002006	CDS	29862	30578	.	-	0	ID=FOHLNKBM_01237;eC_number=1.8.4.11;Name=msrA_2;gene=msrA_2;inference=ab initio prediction:Prodigal:002006,protein motif:HAMAP:MF_01401;locus_tag=FOHLNKBM_01237;product=Peptide methionine sulfoxide reductase MsrA
contig00005	Prodigal:002006	CDS	30743	31984	.	+	0	ID=FOHLNKBM_01238;eC_number=4.2.1.20;Name=trpB;db_xref=COG:COG0133;gene=trpB;inference=ab initio prediction:Prodigal:002006,similar to AA sequence:UniProtKB:Q2KE82;locus_tag=FOHLNKBM_01238;product=Tryptophan synthase beta chain
contig00005	Prodigal:002006	CDS	32034	32156	.	+	0	ID=FOHLNKBM_01239;inference=ab initio prediction:Prodigal:002006;locus_tag=FOHLNKBM_01239;product=hypothetical protein
contig00005	Prodigal:002006	CDS	32236	32859	.	-	0	ID=FOHLNKBM_01240;inference=ab initio prediction:Prodigal:002006;locus_tag=FOHLNKBM_01240;product=hypothetical protein
contig00005	Prodigal:002006	CDS	32961	34805	.	+	0	ID=FOHLNKBM_01241;eC_number=3.6.3.-;db_xref=COG:COG1132;inference=ab initio prediction:Prodigal:002006,similar to AA sequence:UniProtKB:Q99T13;locus_tag=FOHLNKBM_01241;product=Putative multidrug export ATP-binding/permease protein
contig00005	Prodigal:002006	CDS	34929	35852	.	+	0	ID=FOHLNKBM_01242;inference=ab initio prediction:Prodigal:002006;locus_tag=FOHLNKBM_01242;product=hypothetical protein
contig00005	Prodigal:002006	CDS	35925	36221	.	-	0	ID=FOHLNKBM_01243;inference=ab initio prediction:Prodigal:002006;locus_tag=FOHLNKBM_01243;product=hypothetical protein
contig00005	Prodigal:002006	CDS	36301	36672	.	+	0	ID=FOHLNKBM_01244;Name=divK_1;gene=divK_1;inference=ab initio prediction:Prodigal:002006,similar to AA sequence:UniProtKB:Q7BBW0;locus_tag=FOHLNKBM_01244;product=Polar-differentiation response regulator DivK
contig00005	Prodigal:002006	CDS	36804	38177	.	+	0	ID=FOHLNKBM_01245;Name=pleD_1;gene=pleD_1;inference=ab initio prediction:Prodigal:002006,similar to AA sequence:UniProtKB:B8GZM2;locus_tag=FOHLNKBM_01245;product=Response regulator PleD
contig00005	Prodigal:002006	CDS	38286	39248	.	+	0	ID=FOHLNKBM_01246;eC_number=2.1.3.15;Name=accA;db_xref=COG:COG0825;gene=accA;inference=ab initio prediction:Prodigal:002006,similar to AA sequence:UniProtKB:P0ABD5;locus_tag=FOHLNKBM_01246;product=Acetyl-coenzyme A carboxylase carboxyl transferase subunit alpha
contig00005	Prodigal:002006	CDS	39245	39976	.	+	0	ID=FOHLNKBM_01247;inference=ab initio prediction:Prodigal:002006;locus_tag=FOHLNKBM_01247;product=hypothetical protein
contig00005	Prodigal:002006	CDS	40245	41777	.	+	0	ID=FOHLNKBM_01248;inference=ab initio prediction:Prodigal:002006;locus_tag=FOHLNKBM_01248;product=hypothetical protein
contig00005	Prodigal:002006	CDS	41958	42440	.	-	0	ID=FOHLNKBM_01249;inference=ab initio prediction:Prodigal:002006;locus_tag=FOHLNKBM_01249;product=hypothetical protein
contig00005	Prodigal:002006	CDS	42613	43743	.	-	0	ID=FOHLNKBM_01250;eC_number=4.2.1.156;db_xref=COG:COG4948;inference=ab initio prediction:Prodigal:002006,similar to AA sequence:UniProtKB:Q8ZL58;locus_tag=FOHLNKBM_01250;product=L-talarate/galactarate dehydratase
contig00005	Prodigal:002006	CDS	43872	44099	.	-	0	ID=FOHLNKBM_01251;inference=ab initio prediction:Prodigal:002006;locus_tag=FOHLNKBM_01251;product=hypothetical protein
contig00005	Prodigal:002006	CDS	44245	45846	.	-	0	ID=FOHLNKBM_01252;inference=ab initio prediction:Prodigal:002006;locus_tag=FOHLNKBM_01252;product=hypothetical protein
contig00005	Prodigal:002006	CDS	45869	46240	.	-	0	ID=FOHLNKBM_01253;inference=ab initio prediction:Prodigal:002006;locus_tag=FOHLNKBM_01253;product=hypothetical protein
contig00005	Prodigal:002006	CDS	46240	46740	.	-	0	ID=FOHLNKBM_01254;Name=crtK-2_1;db_xref=COG:COG3476;gene=crtK-2_1;inference=ab initio prediction:Prodigal:002006,similar to AA sequence:UniProtKB:Q8KBX2;locus_tag=FOHLNKBM_01254;product=Tryptophan-rich protein TspO
contig00005	Prodigal:002006	CDS	46737	48008	.	-	0	ID=FOHLNKBM_01255;eC_number=1.14.13.9;Name=kmo;gene=kmo;inference=ab initio prediction:Prodigal:002006,protein motif:HAMAP:MF_01971;locus_tag=FOHLNKBM_01255;product=Kynurenine 3-monooxygenase
contig00005	Prodigal:002006	CDS	48013	49344	.	-	0	ID=FOHLNKBM_01256;Name=pucC_1;gene=pucC_1;inference=ab initio prediction:Prodigal:002006,similar to AA sequence:UniProtKB:P23462;locus_tag=FOHLNKBM_01256;product=Protein PucC
contig00005	Prodigal:002006	CDS	49344	50228	.	-	0	ID=FOHLNKBM_01257;eC_number=2.5.1.74;Name=menA;gene=menA;inference=ab initio prediction:Prodigal:002006,protein motif:HAMAP:MF_01937;locus_tag=FOHLNKBM_01257;product=1%2C4-dihydroxy-2-naphthoate octaprenyltransferase
contig00005	Prodigal:002006	CDS	50838	52370	.	-	0	ID=FOHLNKBM_01258;inference=ab initio prediction:Prodigal:002006;locus_tag=FOHLNKBM_01258;product=hypothetical protein
contig00005	Prodigal:002006	CDS	52313	53206	.	-	0	ID=FOHLNKBM_01259;inference=ab initio prediction:Prodigal:002006;locus_tag=FOHLNKBM_01259;product=hypothetical protein
contig00005	Prodigal:002006	CDS	53523	54029	.	+	0	ID=FOHLNKBM_01260;inference=ab initio prediction:Prodigal:002006;locus_tag=FOHLNKBM_01260;product=hypothetical protein
contig00005	Prodigal:002006	CDS	54026	55300	.	+	0	ID=FOHLNKBM_01261;eC_number=1.3.7.7;Name=bchN;db_xref=COG:COG2710;gene=bchN;inference=ab initio prediction:Prodigal:002006,similar to AA sequence:UniProtKB:P26164;locus_tag=FOHLNKBM_01261;product=Light-independent protochlorophyllide reductase subunit N
contig00005	Prodigal:002006	CDS	55305	56903	.	+	0	ID=FOHLNKBM_01262;eC_number=1.3.7.7;Name=bchB;db_xref=COG:COG2710;gene=bchB;inference=ab initio prediction:Prodigal:002006,similar to AA sequence:UniProtKB:P26163;locus_tag=FOHLNKBM_01262;product=Light-independent protochlorophyllide reductase subunit B
contig00005	Prodigal:002006	CDS	56878	60582	.	+	0	ID=FOHLNKBM_01263;inference=ab initio prediction:Prodigal:002006;locus_tag=FOHLNKBM_01263;product=hypothetical protein
contig00005	Prodigal:002006	CDS	60579	61472	.	+	0	ID=FOHLNKBM_01264;eC_number=1.3.7.7;Name=bchL;db_xref=COG:COG1348;gene=bchL;inference=ab initio prediction:Prodigal:002006,similar to AA sequence:UniProtKB:Q9RFD6;locus_tag=FOHLNKBM_01264;product=Light-independent protochlorophyllide reductase iron-sulfur ATP-binding protein
contig00005	Prodigal:002006	CDS	61489	62247	.	+	0	ID=FOHLNKBM_01265;eC_number=2.1.1.11;Name=bchM;db_xref=COG:COG2227;gene=bchM;inference=ab initio prediction:Prodigal:002006,similar to AA sequence:UniProtKB:P26236;locus_tag=FOHLNKBM_01265;product=Magnesium-protoporphyrin O-methyltransferase
contig00005	Prodigal:002006	CDS	62244	63674	.	+	0	ID=FOHLNKBM_01266;Name=pucC_2;gene=pucC_2;inference=ab initio prediction:Prodigal:002006,similar to AA sequence:UniProtKB:P23462;locus_tag=FOHLNKBM_01266;product=Protein PucC
contig00005	Prodigal:002006	CDS	63693	64472	.	+	0	ID=FOHLNKBM_01267;Name=puhA;gene=puhA;inference=ab initio prediction:Prodigal:002006,similar to AA sequence:UniProtKB:P0C0Y7;locus_tag=FOHLNKBM_01267;product=Reaction center protein H chain
contig00005	Prodigal:002006	CDS	64469	65119	.	+	0	ID=FOHLNKBM_01268;inference=ab initio prediction:Prodigal:002006;locus_tag=FOHLNKBM_01268;product=hypothetical protein
contig00005	Prodigal:002006	CDS	65133	65648	.	+	0	ID=FOHLNKBM_01269;inference=ab initio prediction:Prodigal:002006;locus_tag=FOHLNKBM_01269;product=hypothetical protein
contig00005	Prodigal:002006	CDS	65648	65944	.	+	0	ID=FOHLNKBM_01270;inference=ab initio prediction:Prodigal:002006;locus_tag=FOHLNKBM_01270;product=hypothetical protein
contig00005	Prodigal:002006	CDS	65941	67044	.	+	0	ID=FOHLNKBM_01271;inference=ab initio prediction:Prodigal:002006;locus_tag=FOHLNKBM_01271;product=hypothetical protein
contig00005	Prodigal:002006	CDS	67046	67840	.	+	0	ID=FOHLNKBM_01272;inference=ab initio prediction:Prodigal:002006;locus_tag=FOHLNKBM_01272;product=hypothetical protein
contig00005	Prodigal:002006	CDS	68041	69258	.	+	0	ID=FOHLNKBM_01273;eC_number=2.3.1.37;Name=hemA_1;db_xref=COG:COG0156;gene=hemA_1;inference=ab initio prediction:Prodigal:002006,similar to AA sequence:UniProtKB:P18079;locus_tag=FOHLNKBM_01273;product=5-aminolevulinate synthase
contig00005	Prodigal:002006	CDS	69405	70442	.	+	0	ID=FOHLNKBM_01274;eC_number=6.6.1.1;Name=bchI;db_xref=COG:COG1239;gene=bchI;inference=ab initio prediction:Prodigal:002006,similar to AA sequence:UniProtKB:P26239;locus_tag=FOHLNKBM_01274;product=Magnesium-chelatase 38 kDa subunit
contig00005	Prodigal:002006	CDS	70675	72396	.	+	0	ID=FOHLNKBM_01275;eC_number=6.6.1.1;Name=bchD;db_xref=COG:COG1240;gene=bchD;inference=ab initio prediction:Prodigal:002006,similar to AA sequence:UniProtKB:P26175;locus_tag=FOHLNKBM_01275;product=Magnesium-chelatase 60 kDa subunit
contig00005	Prodigal:002006	CDS	72434	72679	.	-	0	ID=FOHLNKBM_01276;inference=ab initio prediction:Prodigal:002006;locus_tag=FOHLNKBM_01276;product=hypothetical protein
contig00005	Prodigal:002006	CDS	72791	73693	.	+	0	ID=FOHLNKBM_01277;eC_number=4.2.99.20;Name=menH_2;gene=menH_2;inference=ab initio prediction:Prodigal:002006,protein motif:HAMAP:MF_01660;locus_tag=FOHLNKBM_01277;product=2-succinyl-6-hydroxy-2%2C4-cyclohexadiene-1-carboxylate synthase
contig00005	Prodigal:002006	CDS	73855	74640	.	+	0	ID=FOHLNKBM_01278;eC_number=3.5.1.94;Name=puuD;db_xref=COG:COG2071;gene=puuD;inference=ab initio prediction:Prodigal:002006,similar to AA sequence:UniProtKB:P76038;locus_tag=FOHLNKBM_01278;product=Gamma-glutamyl-gamma-aminobutyrate hydrolase PuuD
contig00005	Prodigal:002006	CDS	74945	75691	.	+	0	ID=FOHLNKBM_01279;inference=ab initio prediction:Prodigal:002006;locus_tag=FOHLNKBM_01279;product=hypothetical protein
contig00005	Prodigal:002006	CDS	75700	76296	.	+	0	ID=FOHLNKBM_01280;inference=ab initio prediction:Prodigal:002006;locus_tag=FOHLNKBM_01280;product=hypothetical protein
contig00005	Prodigal:002006	CDS	76456	77709	.	-	0	ID=FOHLNKBM_01281;eC_number=1.14.-.-;db_xref=COG:COG2124;inference=ab initio prediction:Prodigal:002006,similar to AA sequence:UniProtKB:P33271;locus_tag=FOHLNKBM_01281;product=Cytochrome P450 107B1
contig00005	Prodigal:002006	CDS	77719	78990	.	-	0	ID=FOHLNKBM_01282;eC_number=1.18.1.2;Name=fdr;gene=fdr;inference=ab initio prediction:Prodigal:002006,similar to AA sequence:UniProtKB:D5IGG6;locus_tag=FOHLNKBM_01282;product=Ferredoxin--NAD(P)(+) reductase fdr
contig00005	Prodigal:002006	CDS	78990	79235	.	-	0	ID=FOHLNKBM_01283;inference=ab initio prediction:Prodigal:002006;locus_tag=FOHLNKBM_01283;product=hypothetical protein
contig00005	Prodigal:002006	CDS	79417	80064	.	+	0	ID=FOHLNKBM_01284;inference=ab initio prediction:Prodigal:002006;locus_tag=FOHLNKBM_01284;product=hypothetical protein
contig00005	Prodigal:002006	CDS	80031	81803	.	-	0	ID=FOHLNKBM_01285;eC_number=6.2.1.3;Name=lcfB_1;db_xref=COG:COG0318;gene=lcfB_1;inference=ab initio prediction:Prodigal:002006,similar to AA sequence:UniProtKB:O07610;locus_tag=FOHLNKBM_01285;product=Long-chain-fatty-acid--CoA ligase
contig00005	Prodigal:002006	CDS	81800	82570	.	-	0	ID=FOHLNKBM_01286;eC_number=1.1.1.69;Name=idnO;gene=idnO;inference=ab initio prediction:Prodigal:002006,similar to AA sequence:UniProtKB:P0A9P9;locus_tag=FOHLNKBM_01286;product=5-keto-D-gluconate 5-reductase
contig00005	Prodigal:002006	CDS	82812	83618	.	-	0	ID=FOHLNKBM_01287;eC_number=1.3.1.87;Name=hcaB_1;gene=hcaB_1;inference=ab initio prediction:Prodigal:002006,protein motif:HAMAP:MF_01647;locus_tag=FOHLNKBM_01287;product=3-phenylpropionate-dihydrodiol/cinnamic acid-dihydrodiol dehydrogenase
contig00005	Prodigal:002006	CDS	83632	84690	.	-	0	ID=FOHLNKBM_01288;inference=ab initio prediction:Prodigal:002006;locus_tag=FOHLNKBM_01288;product=hypothetical protein
contig00005	Prodigal:002006	CDS	84687	85940	.	-	0	ID=FOHLNKBM_01289;eC_number=1.3.8.3;Name=bbsG_1;gene=bbsG_1;inference=ab initio prediction:Prodigal:002006,similar to AA sequence:UniProtKB:Q9KJE8;locus_tag=FOHLNKBM_01289;product=(R)-benzylsuccinyl-CoA dehydrogenase
contig00005	Prodigal:002006	CDS	85953	86189	.	-	0	ID=FOHLNKBM_01290;inference=ab initio prediction:Prodigal:002006;locus_tag=FOHLNKBM_01290;product=hypothetical protein
contig00005	Prodigal:002006	CDS	86197	87708	.	-	0	ID=FOHLNKBM_01291;eC_number=7.6.2.8;Name=btuD_4;gene=btuD_4;inference=ab initio prediction:Prodigal:002006,protein motif:HAMAP:MF_01005;locus_tag=FOHLNKBM_01291;product=Vitamin B12 import ATP-binding protein BtuD
contig00005	Prodigal:002006	CDS	87705	88625	.	-	0	ID=FOHLNKBM_01292;inference=ab initio prediction:Prodigal:002006;locus_tag=FOHLNKBM_01292;product=hypothetical protein
contig00005	Prodigal:002006	CDS	88762	89637	.	-	0	ID=FOHLNKBM_01293;Name=livH_2;db_xref=COG:COG0559;gene=livH_2;inference=ab initio prediction:Prodigal:002006,similar to AA sequence:UniProtKB:P0AEX7;locus_tag=FOHLNKBM_01293;product=High-affinity branched-chain amino acid transport system permease protein LivH
contig00005	Prodigal:002006	CDS	89657	90916	.	-	0	ID=FOHLNKBM_01294;inference=ab initio prediction:Prodigal:002006;locus_tag=FOHLNKBM_01294;product=hypothetical protein
contig00005	Prodigal:002006	CDS	91237	92214	.	+	0	ID=FOHLNKBM_01295;inference=ab initio prediction:Prodigal:002006;locus_tag=FOHLNKBM_01295;product=hypothetical protein
contig00005	Prodigal:002006	CDS	92724	93749	.	+	0	ID=FOHLNKBM_01296;inference=ab initio prediction:Prodigal:002006;locus_tag=FOHLNKBM_01296;product=hypothetical protein
contig00005	Prodigal:002006	CDS	93938	94888	.	+	0	ID=FOHLNKBM_01297;eC_number=1.1.1.157;Name=mmgB_1;db_xref=COG:COG1250;gene=mmgB_1;inference=ab initio prediction:Prodigal:002006,similar to AA sequence:UniProtKB:P45856;locus_tag=FOHLNKBM_01297;product=putative 3-hydroxybutyryl-CoA dehydrogenase
contig00005	Prodigal:002006	CDS	94885	95643	.	+	0	ID=FOHLNKBM_01298;eC_number=1.1.1.100;Name=fabG_3;gene=fabG_3;inference=ab initio prediction:Prodigal:002006,similar to AA sequence:UniProtKB:P99093;locus_tag=FOHLNKBM_01298;product=3-oxoacyl-[acyl-carrier-protein] reductase FabG
contig00005	Prodigal:002006	CDS	95662	96546	.	+	0	ID=FOHLNKBM_01299;eC_number=2.3.1.247;Name=kce_2;db_xref=COG:COG3246;gene=kce_2;inference=ab initio prediction:Prodigal:002006,similar to AA sequence:UniProtKB:Q8RHX2;locus_tag=FOHLNKBM_01299;product=3-keto-5-aminohexanoate cleavage enzyme
contig00005	Prodigal:002006	CDS	96731	97960	.	+	0	ID=FOHLNKBM_01300;inference=ab initio prediction:Prodigal:002006;locus_tag=FOHLNKBM_01300;product=hypothetical protein
contig00005	Prodigal:002006	CDS	98116	98985	.	-	0	ID=FOHLNKBM_01301;eC_number=1.1.1.65;Name=pdxI;gene=pdxI;inference=ab initio prediction:Prodigal:002006,similar to AA sequence:UniProtKB:P25906;locus_tag=FOHLNKBM_01301;product=Pyridoxine 4-dehydrogenase
contig00005	Prodigal:002006	CDS	99078	100007	.	+	0	ID=FOHLNKBM_01302;Name=pgrR_1;gene=pgrR_1;inference=ab initio prediction:Prodigal:002006,similar to AA sequence:UniProtKB:P77333;locus_tag=FOHLNKBM_01302;product=HTH-type transcriptional regulator PgrR
contig00005	Prodigal:002006	CDS	99961	101748	.	-	0	ID=FOHLNKBM_01303;eC_number=1.1.2.7;Name=moxF;db_xref=COG:COG4993;gene=moxF;inference=ab initio prediction:Prodigal:002006,similar to AA sequence:UniProtKB:P12293;locus_tag=FOHLNKBM_01303;product=Methanol dehydrogenase [cytochrome c] subunit 1
contig00005	Prodigal:002006	CDS	102150	103811	.	+	0	ID=FOHLNKBM_01304;inference=ab initio prediction:Prodigal:002006;locus_tag=FOHLNKBM_01304;product=hypothetical protein
contig00005	Prodigal:002006	CDS	103859	104455	.	-	0	ID=FOHLNKBM_01305;inference=ab initio prediction:Prodigal:002006;locus_tag=FOHLNKBM_01305;product=hypothetical protein
contig00005	Prodigal:002006	CDS	104667	106199	.	+	0	ID=FOHLNKBM_01306;inference=ab initio prediction:Prodigal:002006;locus_tag=FOHLNKBM_01306;product=hypothetical protein
contig00005	Prodigal:002006	CDS	106207	107541	.	-	0	ID=FOHLNKBM_01307;eC_number=2.6.1.9;Name=hisC_2;gene=hisC_2;inference=ab initio prediction:Prodigal:002006,protein motif:HAMAP:MF_01023;locus_tag=FOHLNKBM_01307;product=Histidinol-phosphate aminotransferase
contig00005	Prodigal:002006	CDS	107646	107840	.	+	0	ID=FOHLNKBM_01308;inference=ab initio prediction:Prodigal:002006;locus_tag=FOHLNKBM_01308;product=hypothetical protein
contig00005	Prodigal:002006	CDS	107850	109910	.	+	0	ID=FOHLNKBM_01309;Name=atm1;db_xref=COG:COG5265;gene=atm1;inference=ab initio prediction:Prodigal:002006,similar to AA sequence:UniProtKB:Q2G506;locus_tag=FOHLNKBM_01309;product=ATM1-type heavy metal exporter
contig00005	Prodigal:002006	CDS	109940	110854	.	-	0	ID=FOHLNKBM_01310;eC_number=1.1.1.291;Name=Hgd;gene=Hgd;inference=ab initio prediction:Prodigal:002006,similar to AA sequence:UniProtKB:Q0QLF5;locus_tag=FOHLNKBM_01310;product=2-(hydroxymethyl)glutarate dehydrogenase
contig00005	Prodigal:002006	CDS	111127	111837	.	+	0	ID=FOHLNKBM_01311;eC_number=4.1.1.65;Name=psd_2;db_xref=COG:COG0688;gene=psd_2;inference=ab initio prediction:Prodigal:002006,similar to AA sequence:UniProtKB:P9WHQ5;locus_tag=FOHLNKBM_01311;product=Phosphatidylserine decarboxylase proenzyme
contig00005	Prodigal:002006	CDS	111845	112690	.	+	0	ID=FOHLNKBM_01312;inference=ab initio prediction:Prodigal:002006;locus_tag=FOHLNKBM_01312;product=hypothetical protein
contig00005	Prodigal:002006	CDS	112965	113384	.	+	0	ID=FOHLNKBM_01313;Name=mscL;db_xref=COG:COG1970;gene=mscL;inference=ab initio prediction:Prodigal:002006,similar to AA sequence:UniProtKB:P0A742;locus_tag=FOHLNKBM_01313;product=Large-conductance mechanosensitive channel
contig00005	Prodigal:002006	CDS	113388	113663	.	-	0	ID=FOHLNKBM_01314;inference=ab initio prediction:Prodigal:002006;locus_tag=FOHLNKBM_01314;product=hypothetical protein
contig00005	Prodigal:002006	CDS	113800	114213	.	-	0	ID=FOHLNKBM_01315;inference=ab initio prediction:Prodigal:002006;locus_tag=FOHLNKBM_01315;product=hypothetical protein
contig00005	Prodigal:002006	CDS	114339	115079	.	-	0	ID=FOHLNKBM_01316;inference=ab initio prediction:Prodigal:002006;locus_tag=FOHLNKBM_01316;product=hypothetical protein
contig00005	Prodigal:002006	CDS	115243	116028	.	-	0	ID=FOHLNKBM_01317;eC_number=2.4.2.-;Name=yafJ;db_xref=COG:COG0121;gene=yafJ;inference=ab initio prediction:Prodigal:002006,similar to AA sequence:UniProtKB:Q47147;locus_tag=FOHLNKBM_01317;product=Putative glutamine amidotransferase YafJ
contig00005	Prodigal:002006	CDS	116108	116419	.	-	0	ID=FOHLNKBM_01318;inference=ab initio prediction:Prodigal:002006;locus_tag=FOHLNKBM_01318;product=hypothetical protein
contig00005	Prodigal:002006	CDS	116421	117080	.	-	0	ID=FOHLNKBM_01319;eC_number=1.9.3.1;Name=ctaE_1;db_xref=COG:COG1845;gene=ctaE_1;inference=ab initio prediction:Prodigal:002006,similar to AA sequence:UniProtKB:P9WP67;locus_tag=FOHLNKBM_01319;product=putative cytochrome c oxidase subunit 3
contig00005	Prodigal:002006	CDS	117077	118753	.	-	0	ID=FOHLNKBM_01320;eC_number=1.9.3.1;Name=ctaD_1;gene=ctaD_1;inference=ab initio prediction:Prodigal:002006,similar to AA sequence:UniProtKB:P16262;locus_tag=FOHLNKBM_01320;product=Cytochrome c oxidase subunit 1
contig00005	Prodigal:002006	CDS	118899	119864	.	-	0	ID=FOHLNKBM_01321;eC_number=1.9.3.1;Name=ctaC;db_xref=COG:COG1622;gene=ctaC;inference=ab initio prediction:Prodigal:002006,similar to AA sequence:UniProtKB:Q04441;locus_tag=FOHLNKBM_01321;product=Cytochrome c oxidase subunit 2
contig00005	Prodigal:002006	CDS	119861	120349	.	-	0	ID=FOHLNKBM_01322;inference=ab initio prediction:Prodigal:002006;locus_tag=FOHLNKBM_01322;product=hypothetical protein
contig00005	Prodigal:002006	CDS	120346	121407	.	-	0	ID=FOHLNKBM_01323;inference=ab initio prediction:Prodigal:002006;locus_tag=FOHLNKBM_01323;product=hypothetical protein
contig00005	Prodigal:002006	CDS	121404	121949	.	-	0	ID=FOHLNKBM_01324;inference=ab initio prediction:Prodigal:002006;locus_tag=FOHLNKBM_01324;product=hypothetical protein
contig00005	Prodigal:002006	CDS	121946	123943	.	-	0	ID=FOHLNKBM_01325;inference=ab initio prediction:Prodigal:002006;locus_tag=FOHLNKBM_01325;product=hypothetical protein
contig00005	Prodigal:002006	CDS	123946	126909	.	-	0	ID=FOHLNKBM_01326;eC_number=7.-.-.-;Name=rsxB_1;gene=rsxB_1;inference=ab initio prediction:Prodigal:002006,protein motif:HAMAP:MF_00463;locus_tag=FOHLNKBM_01326;product=Ion-translocating oxidoreductase complex subunit B
contig00005	Prodigal:002006	CDS	126906	127601	.	-	0	ID=FOHLNKBM_01327;inference=ab initio prediction:Prodigal:002006;locus_tag=FOHLNKBM_01327;product=hypothetical protein
contig00005	Prodigal:002006	CDS	127945	130530	.	+	0	ID=FOHLNKBM_01328;inference=ab initio prediction:Prodigal:002006;locus_tag=FOHLNKBM_01328;product=hypothetical protein
contig00005	Prodigal:002006	CDS	130757	131980	.	+	0	ID=FOHLNKBM_01329;inference=ab initio prediction:Prodigal:002006;locus_tag=FOHLNKBM_01329;product=hypothetical protein
contig00005	Prodigal:002006	CDS	132186	133127	.	+	0	ID=FOHLNKBM_01330;eC_number=3.1.26.11;Name=rbn;gene=rbn;inference=ab initio prediction:Prodigal:002006,protein motif:HAMAP:MF_01818;locus_tag=FOHLNKBM_01330;product=Ribonuclease BN
contig00005	Prodigal:002006	CDS	133152	133358	.	-	0	ID=FOHLNKBM_01331;inference=ab initio prediction:Prodigal:002006;locus_tag=FOHLNKBM_01331;product=hypothetical protein
contig00005	Prodigal:002006	CDS	133542	134762	.	+	0	ID=FOHLNKBM_01332;inference=ab initio prediction:Prodigal:002006;locus_tag=FOHLNKBM_01332;product=hypothetical protein
contig00005	Prodigal:002006	CDS	134828	135793	.	+	0	ID=FOHLNKBM_01333;eC_number=1.1.1.281;Name=rmd_1;db_xref=COG:COG1089;gene=rmd_1;inference=ab initio prediction:Prodigal:002006,similar to AA sequence:UniProtKB:Q9HTB6;locus_tag=FOHLNKBM_01333;product=GDP-6-deoxy-D-mannose reductase
contig00005	Prodigal:002006	CDS	136065	137264	.	-	0	ID=FOHLNKBM_01334;eC_number=2.8.3.19;Name=yfdE;db_xref=COG:COG1804;gene=yfdE;inference=ab initio prediction:Prodigal:002006,similar to AA sequence:UniProtKB:P76518;locus_tag=FOHLNKBM_01334;product=Acetyl-CoA:oxalate CoA-transferase
contig00005	Prodigal:002006	CDS	137370	138188	.	-	0	ID=FOHLNKBM_01335;Name=tsaQ1;gene=tsaQ1;inference=ab initio prediction:Prodigal:002006,similar to AA sequence:UniProtKB:Q6XL52;locus_tag=FOHLNKBM_01335;product=HTH-type transcriptional regulator TsaQ1/TsaQ2
contig00005	Prodigal:002006	CDS	138185	138922	.	-	0	ID=FOHLNKBM_01336;eC_number=4.2.1.17;Name=paaF;db_xref=COG:COG1024;gene=paaF;inference=ab initio prediction:Prodigal:002006,similar to AA sequence:UniProtKB:P76082;locus_tag=FOHLNKBM_01336;product=2%2C3-dehydroadipyl-CoA hydratase
contig00005	Prodigal:002006	CDS	138919	139947	.	-	0	ID=FOHLNKBM_01337;inference=ab initio prediction:Prodigal:002006;locus_tag=FOHLNKBM_01337;product=hypothetical protein
contig00005	Prodigal:002006	CDS	140283	142352	.	+	0	ID=FOHLNKBM_01338;Name=fadJ_1;db_xref=COG:COG1024;gene=fadJ_1;inference=ab initio prediction:Prodigal:002006,similar to AA sequence:UniProtKB:P77399;locus_tag=FOHLNKBM_01338;product=Fatty acid oxidation complex subunit alpha
contig00005	Prodigal:002006	CDS	142368	143555	.	+	0	ID=FOHLNKBM_01339;eC_number=2.3.1.16;Name=fadA_1;db_xref=COG:COG0183;gene=fadA_1;inference=ab initio prediction:Prodigal:002006,similar to AA sequence:UniProtKB:O32177;locus_tag=FOHLNKBM_01339;product=3-ketoacyl-CoA thiolase
contig00005	Prodigal:002006	CDS	143560	144756	.	+	0	ID=FOHLNKBM_01340;eC_number=1.3.99.-;inference=ab initio prediction:Prodigal:002006,similar to AA sequence:UniProtKB:P95280;locus_tag=FOHLNKBM_01340;product=Putative acyl-CoA dehydrogenase FadE17
contig00005	Prodigal:002006	CDS	144947	146101	.	+	0	ID=FOHLNKBM_01341;eC_number=1.3.99.-;db_xref=COG:COG1960;inference=ab initio prediction:Prodigal:002006,similar to AA sequence:UniProtKB:P9WQG1;locus_tag=FOHLNKBM_01341;product=putative acyl-CoA dehydrogenase fadE25
contig00005	Prodigal:002006	CDS	146294	147166	.	-	0	ID=FOHLNKBM_01342;Name=ycf3;gene=ycf3;inference=ab initio prediction:Prodigal:002006,protein motif:HAMAP:MF_00439;locus_tag=FOHLNKBM_01342;product=Photosystem I assembly protein Ycf3
contig00005	Prodigal:002006	CDS	147508	148605	.	-	0	ID=FOHLNKBM_01343;eC_number=6.3.4.18;Name=purK;gene=purK;inference=ab initio prediction:Prodigal:002006,similar to AA sequence:UniProtKB:Q7A695;locus_tag=FOHLNKBM_01343;product=N5-carboxyaminoimidazole ribonucleotide synthase
contig00005	Prodigal:002006	CDS	148622	149119	.	-	0	ID=FOHLNKBM_01344;eC_number=5.4.99.18;Name=purE;db_xref=COG:COG0041;gene=purE;inference=ab initio prediction:Prodigal:002006,similar to AA sequence:UniProtKB:P0AG18;locus_tag=FOHLNKBM_01344;product=N5-carboxyaminoimidazole ribonucleotide mutase
contig00005	Prodigal:002006	CDS	149198	149458	.	-	0	ID=FOHLNKBM_01345;inference=ab initio prediction:Prodigal:002006;locus_tag=FOHLNKBM_01345;product=hypothetical protein
contig00005	Prodigal:002006	CDS	149590	149772	.	+	0	ID=FOHLNKBM_01346;inference=ab initio prediction:Prodigal:002006;locus_tag=FOHLNKBM_01346;product=hypothetical protein
contig00005	Prodigal:002006	CDS	150143	152068	.	+	0	ID=FOHLNKBM_01347;eC_number=6.2.1.1;Name=acsA_1;db_xref=COG:COG0365;gene=acsA_1;inference=ab initio prediction:Prodigal:002006,similar to AA sequence:UniProtKB:Q89WV5;locus_tag=FOHLNKBM_01347;product=Acetyl-coenzyme A synthetase
contig00005	Prodigal:002006	CDS	152584	153003	.	+	0	ID=FOHLNKBM_01348;inference=ab initio prediction:Prodigal:002006;locus_tag=FOHLNKBM_01348;product=hypothetical protein
contig00005	Prodigal:002006	CDS	153053	154321	.	+	0	ID=FOHLNKBM_01349;inference=ab initio prediction:Prodigal:002006;locus_tag=FOHLNKBM_01349;product=hypothetical protein
contig00005	Prodigal:002006	CDS	154369	154836	.	-	0	ID=FOHLNKBM_01350;inference=ab initio prediction:Prodigal:002006;locus_tag=FOHLNKBM_01350;product=hypothetical protein
contig00005	Prodigal:002006	CDS	155026	156156	.	+	0	ID=FOHLNKBM_01351;eC_number=1.6.99.1;Name=namA;db_xref=COG:COG1902;gene=namA;inference=ab initio prediction:Prodigal:002006,similar to AA sequence:UniProtKB:Q5KXG9;locus_tag=FOHLNKBM_01351;product=NADPH dehydrogenase
contig00005	Prodigal:002006	CDS	156312	157076	.	-	0	ID=FOHLNKBM_01352;inference=ab initio prediction:Prodigal:002006;locus_tag=FOHLNKBM_01352;product=hypothetical protein
contig00005	Prodigal:002006	CDS	157283	157783	.	+	0	ID=FOHLNKBM_01353;inference=ab initio prediction:Prodigal:002006;locus_tag=FOHLNKBM_01353;product=hypothetical protein
contig00005	Prodigal:002006	CDS	157913	159217	.	+	0	ID=FOHLNKBM_01354;Name=naiP_1;gene=naiP_1;inference=ab initio prediction:Prodigal:002006,similar to AA sequence:UniProtKB:O34691;locus_tag=FOHLNKBM_01354;product=Putative niacin/nicotinamide transporter NaiP
contig00005	Prodigal:002006	CDS	159220	160098	.	+	0	ID=FOHLNKBM_01355;eC_number=3.1.1.57;Name=pmdD_1;db_xref=COG:COG3618;gene=pmdD_1;inference=ab initio prediction:Prodigal:002006,similar to AA sequence:UniProtKB:Q93PS7;locus_tag=FOHLNKBM_01355;product=2-pyrone-4%2C6-dicarbaxylate hydrolase
contig00005	Prodigal:002006	CDS	160311	161357	.	-	0	ID=FOHLNKBM_01356;eC_number=7.3.2.3;Name=cysA;db_xref=COG:COG1118;gene=cysA;inference=ab initio prediction:Prodigal:002006,similar to AA sequence:UniProtKB:P16676;locus_tag=FOHLNKBM_01356;product=Sulfate/thiosulfate import ATP-binding protein CysA
contig00005	Prodigal:002006	CDS	161365	162246	.	-	0	ID=FOHLNKBM_01357;Name=cysW;db_xref=COG:COG4208;gene=cysW;inference=ab initio prediction:Prodigal:002006,similar to AA sequence:UniProtKB:P0AEB0;locus_tag=FOHLNKBM_01357;product=Sulfate transport system permease protein CysW
contig00005	Prodigal:002006	CDS	162239	163093	.	-	0	ID=FOHLNKBM_01358;Name=cysT;db_xref=COG:COG0555;gene=cysT;inference=ab initio prediction:Prodigal:002006,similar to AA sequence:UniProtKB:P27367;locus_tag=FOHLNKBM_01358;product=Sulfate transport system permease protein CysT
contig00005	Prodigal:002006	CDS	163104	164141	.	-	0	ID=FOHLNKBM_01359;Name=sbp;db_xref=COG:COG1613;gene=sbp;inference=ab initio prediction:Prodigal:002006,similar to AA sequence:UniProtKB:P0AG78;locus_tag=FOHLNKBM_01359;product=Sulfate-binding protein
contig00005	Prodigal:002006	CDS	164744	164929	.	-	0	ID=FOHLNKBM_01360;inference=ab initio prediction:Prodigal:002006;locus_tag=FOHLNKBM_01360;product=hypothetical protein
contig00005	Prodigal:002006	CDS	165079	165420	.	+	0	ID=FOHLNKBM_01361;inference=ab initio prediction:Prodigal:002006;locus_tag=FOHLNKBM_01361;product=hypothetical protein
contig00005	Prodigal:002006	CDS	165574	166170	.	+	0	ID=FOHLNKBM_01362;eC_number=1.17.1.9;Name=fdoG_1;db_xref=COG:COG0243;gene=fdoG_1;inference=ab initio prediction:Prodigal:002006,similar to AA sequence:UniProtKB:P32176;locus_tag=FOHLNKBM_01362;product=Formate dehydrogenase-O major subunit
contig00005	Prodigal:002006	CDS	166219	168654	.	+	0	ID=FOHLNKBM_01363;eC_number=1.17.1.9;Name=fdoG_2;db_xref=COG:COG0243;gene=fdoG_2;inference=ab initio prediction:Prodigal:002006,similar to AA sequence:UniProtKB:P32176;locus_tag=FOHLNKBM_01363;product=Formate dehydrogenase-O major subunit
contig00005	Prodigal:002006	CDS	168670	169602	.	+	0	ID=FOHLNKBM_01364;Name=fdoH_1;db_xref=COG:COG0437;gene=fdoH_1;inference=ab initio prediction:Prodigal:002006,similar to AA sequence:UniProtKB:P0AAJ5;locus_tag=FOHLNKBM_01364;product=Formate dehydrogenase-O iron-sulfur subunit
contig00005	Prodigal:002006	CDS	169927	170649	.	+	0	ID=FOHLNKBM_01365;Name=fdoI;db_xref=COG:COG2864;gene=fdoI;inference=ab initio prediction:Prodigal:002006,similar to AA sequence:UniProtKB:P0AEL0;locus_tag=FOHLNKBM_01365;product=Formate dehydrogenase%2C cytochrome b556(fdo) subunit
contig00005	Prodigal:002006	CDS	170621	171649	.	+	0	ID=FOHLNKBM_01366;Name=fdhE;db_xref=COG:COG3058;gene=fdhE;inference=ab initio prediction:Prodigal:002006,similar to AA sequence:UniProtKB:P13024;locus_tag=FOHLNKBM_01366;product=Protein FdhE
contig00005	Prodigal:002006	CDS	171761	172321	.	-	0	ID=FOHLNKBM_01367;Name=puuR;gene=puuR;inference=ab initio prediction:Prodigal:002006,similar to AA sequence:UniProtKB:P0A9U6;locus_tag=FOHLNKBM_01367;product=HTH-type transcriptional regulator PuuR
contig00005	Prodigal:002006	CDS	172489	173823	.	+	0	ID=FOHLNKBM_01368;eC_number=2.6.1.18;Name=bauA;db_xref=COG:COG0161;gene=bauA;inference=ab initio prediction:Prodigal:002006,similar to AA sequence:UniProtKB:Q9I700;locus_tag=FOHLNKBM_01368;product=Beta-alanine--pyruvate aminotransferase
contig00005	Prodigal:002006	CDS	173942	175003	.	+	0	ID=FOHLNKBM_01369;inference=ab initio prediction:Prodigal:002006;locus_tag=FOHLNKBM_01369;product=hypothetical protein
contig00005	Prodigal:002006	CDS	175112	176404	.	-	0	ID=FOHLNKBM_01370;eC_number=3.5.1.-;Name=ylmB;db_xref=COG:COG0624;gene=ylmB;inference=ab initio prediction:Prodigal:002006,similar to AA sequence:UniProtKB:Q9K9G9;locus_tag=FOHLNKBM_01370;product=N-formyl-4-amino-5-aminomethyl-2-methylpyrimidine deformylase
contig00005	Prodigal:002006	CDS	176509	177393	.	-	0	ID=FOHLNKBM_01371;Name=gltR;db_xref=COG:COG0583;gene=gltR;inference=ab initio prediction:Prodigal:002006,similar to AA sequence:UniProtKB:P94501;locus_tag=FOHLNKBM_01371;product=HTH-type transcriptional regulator GltR
contig00005	Prodigal:002006	CDS	177511	178494	.	+	0	ID=FOHLNKBM_01372;eC_number=1.6.5.11;db_xref=COG:COG2070;inference=ab initio prediction:Prodigal:002006,similar to AA sequence:UniProtKB:Q9I4V0;locus_tag=FOHLNKBM_01372;product=NADH:quinone reductase
contig00005	Prodigal:002006	CDS	178604	179242	.	+	0	ID=FOHLNKBM_01373;inference=ab initio prediction:Prodigal:002006;locus_tag=FOHLNKBM_01373;product=hypothetical protein
contig00005	Prodigal:002006	CDS	179408	179893	.	+	0	ID=FOHLNKBM_01374;inference=ab initio prediction:Prodigal:002006,similar to AA sequence:ISfinder:ISMpo2;locus_tag=FOHLNKBM_01374;product=IS1595 family transposase ISMpo2
contig00005	Prodigal:002006	CDS	180103	180438	.	+	0	ID=FOHLNKBM_01375;inference=ab initio prediction:Prodigal:002006;locus_tag=FOHLNKBM_01375;product=hypothetical protein
contig00005	Prodigal:002006	CDS	180754	182073	.	+	0	ID=FOHLNKBM_01376;Name=abaF;gene=abaF;inference=ab initio prediction:Prodigal:002006,similar to AA sequence:UniProtKB:P0DPR5;locus_tag=FOHLNKBM_01376;product=Fosfomycin resistance protein AbaF
contig00005	Prodigal:002006	CDS	182136	182333	.	+	0	ID=FOHLNKBM_01377;inference=ab initio prediction:Prodigal:002006;locus_tag=FOHLNKBM_01377;product=hypothetical protein
contig00005	Prodigal:002006	CDS	182472	183518	.	+	0	ID=FOHLNKBM_01378;eC_number=2.5.1.47;Name=cysK_2;gene=cysK_2;inference=ab initio prediction:Prodigal:002006,similar to AA sequence:UniProtKB:P63871;locus_tag=FOHLNKBM_01378;product=Cysteine synthase
contig00005	Prodigal:002006	CDS	183641	183796	.	+	0	ID=FOHLNKBM_01379;inference=ab initio prediction:Prodigal:002006;locus_tag=FOHLNKBM_01379;product=hypothetical protein
contig00005	Prodigal:002006	CDS	184117	185673	.	-	0	ID=FOHLNKBM_01380;inference=ab initio prediction:Prodigal:002006;locus_tag=FOHLNKBM_01380;product=hypothetical protein
contig00005	Prodigal:002006	CDS	185756	186034	.	+	0	ID=FOHLNKBM_01381;inference=ab initio prediction:Prodigal:002006;locus_tag=FOHLNKBM_01381;product=hypothetical protein
contig00005	Prodigal:002006	CDS	186060	186422	.	-	0	ID=FOHLNKBM_01382;inference=ab initio prediction:Prodigal:002006;locus_tag=FOHLNKBM_01382;product=hypothetical protein
contig00005	Prodigal:002006	CDS	186525	187811	.	-	0	ID=FOHLNKBM_01383;eC_number=1.3.1.85;Name=ccr;db_xref=COG:COG0604;gene=ccr;inference=ab initio prediction:Prodigal:002006,similar to AA sequence:UniProtKB:Q3IZ91;locus_tag=FOHLNKBM_01383;product=Crotonyl-CoA carboxylase/reductase
contig00005	Prodigal:002006	CDS	188266	190308	.	+	0	ID=FOHLNKBM_01384;eC_number=5.4.99.63;Name=ecm;db_xref=COG:COG1884;gene=ecm;inference=ab initio prediction:Prodigal:002006,similar to AA sequence:UniProtKB:Q49115;locus_tag=FOHLNKBM_01384;product=Ethylmalonyl-CoA mutase
contig00005	Prodigal:002006	CDS	190361	191398	.	+	0	ID=FOHLNKBM_01385;eC_number=2.7.8.33;Name=wecA;gene=wecA;inference=ab initio prediction:Prodigal:002006,protein motif:HAMAP:MF_02030;locus_tag=FOHLNKBM_01385;product=Undecaprenyl-phosphate alpha-N-acetylglucosaminyl 1-phosphate transferase
contig00005	Prodigal:002006	CDS	191395	192315	.	+	0	ID=FOHLNKBM_01386;eC_number=5.1.3.20;Name=hldD_1;gene=hldD_1;inference=ab initio prediction:Prodigal:002006,protein motif:HAMAP:MF_01601;locus_tag=FOHLNKBM_01386;product=ADP-L-glycero-D-manno-heptose-6-epimerase
contig00005	Prodigal:002006	CDS	192505	194499	.	-	0	ID=FOHLNKBM_01387;eC_number=4.2.1.135;Name=pglF;db_xref=COG:COG1086;gene=pglF;inference=ab initio prediction:Prodigal:002006,similar to AA sequence:UniProtKB:Q0P9D4;locus_tag=FOHLNKBM_01387;product=UDP-N-acetyl-alpha-D-glucosamine C6 dehydratase
contig00005	Prodigal:002006	CDS	194613	194771	.	-	0	ID=FOHLNKBM_01388;inference=ab initio prediction:Prodigal:002006;locus_tag=FOHLNKBM_01388;product=hypothetical protein
contig00005	Prodigal:002006	CDS	194878	195729	.	-	0	ID=FOHLNKBM_01389;inference=ab initio prediction:Prodigal:002006;locus_tag=FOHLNKBM_01389;product=hypothetical protein
contig00005	Prodigal:002006	CDS	195862	196203	.	-	0	ID=FOHLNKBM_01390;inference=ab initio prediction:Prodigal:002006;locus_tag=FOHLNKBM_01390;product=hypothetical protein
contig00005	Prodigal:002006	CDS	196251	196748	.	-	0	ID=FOHLNKBM_01391;inference=ab initio prediction:Prodigal:002006;locus_tag=FOHLNKBM_01391;product=hypothetical protein
contig00005	Prodigal:002006	CDS	196806	197990	.	-	0	ID=FOHLNKBM_01392;inference=ab initio prediction:Prodigal:002006;locus_tag=FOHLNKBM_01392;product=hypothetical protein
contig00005	Prodigal:002006	CDS	198074	198541	.	-	0	ID=FOHLNKBM_01393;eC_number=1.11.1.15;Name=bcp;db_xref=COG:COG1225;gene=bcp;inference=ab initio prediction:Prodigal:002006,similar to AA sequence:UniProtKB:Q8P9V9;locus_tag=FOHLNKBM_01393;product=Peroxiredoxin Bcp
contig00005	Prodigal:002006	CDS	198725	202174	.	+	0	ID=FOHLNKBM_01394;inference=ab initio prediction:Prodigal:002006;locus_tag=FOHLNKBM_01394;product=hypothetical protein
contig00005	Prodigal:002006	CDS	202404	203177	.	-	0	ID=FOHLNKBM_01395;eC_number=1.18.1.2;Name=fpr;db_xref=COG:COG1018;gene=fpr;inference=ab initio prediction:Prodigal:002006,similar to AA sequence:UniProtKB:Q44532;locus_tag=FOHLNKBM_01395;product=Ferredoxin--NADP reductase
contig00005	Prodigal:002006	CDS	203487	204437	.	-	0	ID=FOHLNKBM_01396;eC_number=1.13.11.-;Name=mhqA;db_xref=COG:COG0346;gene=mhqA;inference=ab initio prediction:Prodigal:002006,similar to AA sequence:UniProtKB:O34689;locus_tag=FOHLNKBM_01396;product=Putative ring-cleaving dioxygenase MhqA
contig00005	Prodigal:002006	CDS	204843	206138	.	-	0	ID=FOHLNKBM_01397;inference=ab initio prediction:Prodigal:002006;locus_tag=FOHLNKBM_01397;product=hypothetical protein
contig00005	Prodigal:002006	CDS	206245	207654	.	-	0	ID=FOHLNKBM_01398;eC_number=3.4.24.-;db_xref=COG:COG0612;inference=ab initio prediction:Prodigal:002006,similar to AA sequence:UniProtKB:P9WHT5;locus_tag=FOHLNKBM_01398;product=putative zinc protease
contig00005	Prodigal:002006	CDS	207812	208474	.	-	0	ID=FOHLNKBM_01399;inference=ab initio prediction:Prodigal:002006;locus_tag=FOHLNKBM_01399;product=hypothetical protein
contig00005	Prodigal:002006	CDS	208667	209158	.	-	0	ID=FOHLNKBM_01400;eC_number=3.4.23.36;Name=lspA;db_xref=COG:COG0597;gene=lspA;inference=ab initio prediction:Prodigal:002006,similar to AA sequence:UniProtKB:Q9HVM5;locus_tag=FOHLNKBM_01400;product=Lipoprotein signal peptidase
contig00005	Prodigal:002006	CDS	209373	212339	.	-	0	ID=FOHLNKBM_01401;eC_number=6.1.1.5;Name=ileS;db_xref=COG:COG0060;gene=ileS;inference=ab initio prediction:Prodigal:002006,similar to AA sequence:UniProtKB:Q72AR5;locus_tag=FOHLNKBM_01401;product=Isoleucine--tRNA ligase
contig00005	Prodigal:002006	CDS	212673	212942	.	+	0	ID=FOHLNKBM_01402;inference=ab initio prediction:Prodigal:002006;locus_tag=FOHLNKBM_01402;product=hypothetical protein
contig00005	Prodigal:002006	CDS	212962	213915	.	-	0	ID=FOHLNKBM_01403;Name=ribN;gene=ribN;inference=ab initio prediction:Prodigal:002006,similar to AA sequence:UniProtKB:Q9KKU0;locus_tag=FOHLNKBM_01403;product=Riboflavin transporter
contig00005	Prodigal:002006	CDS	214031	214468	.	-	0	ID=FOHLNKBM_01404;inference=ab initio prediction:Prodigal:002006;locus_tag=FOHLNKBM_01404;product=hypothetical protein
contig00005	Prodigal:002006	CDS	214859	215701	.	-	0	ID=FOHLNKBM_01405;inference=ab initio prediction:Prodigal:002006;locus_tag=FOHLNKBM_01405;product=hypothetical protein
contig00005	Prodigal:002006	CDS	215729	216931	.	-	0	ID=FOHLNKBM_01406;eC_number=2.6.1.1;Name=aatA;db_xref=COG:COG0436;gene=aatA;inference=ab initio prediction:Prodigal:002006,similar to AA sequence:UniProtKB:Q02635;locus_tag=FOHLNKBM_01406;product=Aspartate/prephenate aminotransferase
contig00005	Prodigal:002006	CDS	217121	218143	.	+	0	ID=FOHLNKBM_01407;inference=ab initio prediction:Prodigal:002006;locus_tag=FOHLNKBM_01407;product=hypothetical protein
contig00005	Prodigal:002006	CDS	218250	219281	.	+	0	ID=FOHLNKBM_01408;inference=ab initio prediction:Prodigal:002006;locus_tag=FOHLNKBM_01408;product=hypothetical protein
contig00005	Prodigal:002006	CDS	219401	220816	.	-	0	ID=FOHLNKBM_01409;eC_number=2.7.7.4;Name=cysN;db_xref=COG:COG2895;gene=cysN;inference=ab initio prediction:Prodigal:002006,similar to AA sequence:UniProtKB:P23845;locus_tag=FOHLNKBM_01409;product=Sulfate adenylyltransferase subunit 1
contig00005	Prodigal:002006	CDS	220816	221778	.	-	0	ID=FOHLNKBM_01410;eC_number=2.7.7.4;Name=cysD;db_xref=COG:COG0175;gene=cysD;inference=ab initio prediction:Prodigal:002006,similar to AA sequence:UniProtKB:P21156;locus_tag=FOHLNKBM_01410;product=Sulfate adenylyltransferase subunit 2
contig00005	Prodigal:002006	CDS	221775	222596	.	-	0	ID=FOHLNKBM_01411;eC_number=1.8.4.10;Name=cysH;gene=cysH;inference=ab initio prediction:Prodigal:002006,similar to AA sequence:UniProtKB:Q9RFS6;locus_tag=FOHLNKBM_01411;product=Thioredoxin-dependent 5'-adenylylsulfate reductase
contig00005	Prodigal:002006	CDS	222864	223379	.	+	0	ID=FOHLNKBM_01412;Name=decR_1;db_xref=COG:COG1522;gene=decR_1;inference=ab initio prediction:Prodigal:002006,similar to AA sequence:UniProtKB:P0ACJ5;locus_tag=FOHLNKBM_01412;product=DNA-binding transcriptional activator DecR
contig00005	Prodigal:002006	CDS	223491	225272	.	+	0	ID=FOHLNKBM_01413;eC_number=1.8.1.2;Name=cysJ;db_xref=COG:COG0369;gene=cysJ;inference=ab initio prediction:Prodigal:002006,similar to AA sequence:UniProtKB:O32214;locus_tag=FOHLNKBM_01413;product=Sulfite reductase [NADPH] flavoprotein alpha-component
contig00005	Prodigal:002006	CDS	225438	227285	.	+	0	ID=FOHLNKBM_01414;eC_number=1.8.1.2;Name=cysI;db_xref=COG:COG0155;gene=cysI;inference=ab initio prediction:Prodigal:002006,similar to AA sequence:UniProtKB:O32213;locus_tag=FOHLNKBM_01414;product=Sulfite reductase [NADPH] hemoprotein beta-component
contig00005	Prodigal:002006	CDS	227575	227874	.	+	0	ID=FOHLNKBM_01415;inference=ab initio prediction:Prodigal:002006;locus_tag=FOHLNKBM_01415;product=hypothetical protein
contig00005	Prodigal:002006	CDS	227871	228509	.	+	0	ID=FOHLNKBM_01416;Name=betI_2;gene=betI_2;inference=ab initio prediction:Prodigal:002006,protein motif:HAMAP:MF_00768;locus_tag=FOHLNKBM_01416;product=HTH-type transcriptional regulator BetI
contig00005	Prodigal:002006	CDS	228931	231114	.	+	0	ID=FOHLNKBM_01417;Name=cntO_2;gene=cntO_2;inference=ab initio prediction:Prodigal:002006,similar to AA sequence:UniProtKB:A0A0H2ZI93;locus_tag=FOHLNKBM_01417;product=Metal-pseudopaline receptor CntO
contig00005	Prodigal:002006	CDS	231172	232383	.	-	0	ID=FOHLNKBM_01418;inference=ab initio prediction:Prodigal:002006;locus_tag=FOHLNKBM_01418;product=hypothetical protein
contig00005	Prodigal:002006	CDS	232867	234447	.	-	0	ID=FOHLNKBM_01419;eC_number=4.2.1.42;Name=garD_2;db_xref=COG:COG2721;gene=garD_2;inference=ab initio prediction:Prodigal:002006,similar to AA sequence:UniProtKB:P39829;locus_tag=FOHLNKBM_01419;product=Galactarate dehydratase (L-threo-forming)
contig00005	Prodigal:002006	CDS	234474	235238	.	-	0	ID=FOHLNKBM_01420;eC_number=4.1.3.39;Name=bphF_1;gene=bphF_1;inference=ab initio prediction:Prodigal:002006,similar to AA sequence:UniProtKB:O05151;locus_tag=FOHLNKBM_01420;product=4-hydroxy-2-oxovalerate aldolase
contig00005	Prodigal:002006	CDS	235337	236227	.	-	0	ID=FOHLNKBM_01421;Name=hcaR_1;gene=hcaR_1;inference=ab initio prediction:Prodigal:002006,similar to AA sequence:UniProtKB:Q47141;locus_tag=FOHLNKBM_01421;product=Hca operon transcriptional activator HcaR
contig00005	Prodigal:002006	CDS	236481	237845	.	-	0	ID=FOHLNKBM_01422;inference=ab initio prediction:Prodigal:002006;locus_tag=FOHLNKBM_01422;product=hypothetical protein
contig00005	Prodigal:002006	CDS	238568	240889	.	+	0	ID=FOHLNKBM_01423;eC_number=1.11.1.21;Name=katG;db_xref=COG:COG0376;gene=katG;inference=ab initio prediction:Prodigal:002006,similar to AA sequence:UniProtKB:Q939D2;locus_tag=FOHLNKBM_01423;product=Catalase-peroxidase
contig00005	Prodigal:002006	CDS	241269	241580	.	+	0	ID=FOHLNKBM_01424;inference=ab initio prediction:Prodigal:002006;locus_tag=FOHLNKBM_01424;product=hypothetical protein
contig00005	Prodigal:002006	CDS	241775	242068	.	-	0	ID=FOHLNKBM_01425;inference=ab initio prediction:Prodigal:002006;locus_tag=FOHLNKBM_01425;product=hypothetical protein
contig00005	Prodigal:002006	CDS	242193	242537	.	+	0	ID=FOHLNKBM_01426;inference=ab initio prediction:Prodigal:002006;locus_tag=FOHLNKBM_01426;product=hypothetical protein
contig00005	Prodigal:002006	CDS	242626	242787	.	+	0	ID=FOHLNKBM_01427;inference=ab initio prediction:Prodigal:002006;locus_tag=FOHLNKBM_01427;product=hypothetical protein
contig00005	Prodigal:002006	CDS	242820	243107	.	+	0	ID=FOHLNKBM_01428;inference=ab initio prediction:Prodigal:002006;locus_tag=FOHLNKBM_01428;product=hypothetical protein
contig00005	Prodigal:002006	CDS	243747	244499	.	+	0	ID=FOHLNKBM_01429;eC_number=2.1.1.77;Name=pcm_1;gene=pcm_1;inference=ab initio prediction:Prodigal:002006,protein motif:HAMAP:MF_00090;locus_tag=FOHLNKBM_01429;product=Protein-L-isoaspartate O-methyltransferase
contig00005	Prodigal:002006	CDS	244717	245412	.	-	0	ID=FOHLNKBM_01430;inference=ab initio prediction:Prodigal:002006;locus_tag=FOHLNKBM_01430;product=hypothetical protein
contig00005	Prodigal:002006	CDS	245573	245824	.	-	0	ID=FOHLNKBM_01431;inference=ab initio prediction:Prodigal:002006;locus_tag=FOHLNKBM_01431;product=hypothetical protein
contig00005	Prodigal:002006	CDS	246099	246389	.	-	0	ID=FOHLNKBM_01432;inference=ab initio prediction:Prodigal:002006;locus_tag=FOHLNKBM_01432;product=hypothetical protein
contig00005	Prodigal:002006	CDS	246377	246703	.	-	0	ID=FOHLNKBM_01433;inference=ab initio prediction:Prodigal:002006;locus_tag=FOHLNKBM_01433;product=hypothetical protein
contig00005	Prodigal:002006	CDS	246791	247054	.	+	0	ID=FOHLNKBM_01434;inference=ab initio prediction:Prodigal:002006;locus_tag=FOHLNKBM_01434;product=hypothetical protein
contig00005	Prodigal:002006	CDS	247051	247278	.	-	0	ID=FOHLNKBM_01435;inference=ab initio prediction:Prodigal:002006;locus_tag=FOHLNKBM_01435;product=hypothetical protein
contig00005	Prodigal:002006	CDS	247507	249045	.	+	0	ID=FOHLNKBM_01436;inference=ab initio prediction:Prodigal:002006;locus_tag=FOHLNKBM_01436;product=hypothetical protein
contig00005	Prodigal:002006	CDS	249408	252104	.	-	0	ID=FOHLNKBM_01437;eC_number=2.7.13.3;Name=rcsC_8;gene=rcsC_8;inference=ab initio prediction:Prodigal:002006,protein motif:HAMAP:MF_00979;locus_tag=FOHLNKBM_01437;product=Sensor histidine kinase RcsC
contig00005	Prodigal:002006	CDS	252167	253204	.	-	0	ID=FOHLNKBM_01438;eC_number=3.1.4.-;Name=rpfG_1;db_xref=COG:COG3437;gene=rpfG_1;inference=ab initio prediction:Prodigal:002006,similar to AA sequence:UniProtKB:Q4UU85;locus_tag=FOHLNKBM_01438;product=Cyclic di-GMP phosphodiesterase response regulator RpfG
contig00005	Prodigal:002006	CDS	253801	254484	.	+	0	ID=FOHLNKBM_01439;inference=ab initio prediction:Prodigal:002006;locus_tag=FOHLNKBM_01439;product=hypothetical protein
contig00005	Prodigal:002006	CDS	254478	255065	.	+	0	ID=FOHLNKBM_01440;inference=ab initio prediction:Prodigal:002006;locus_tag=FOHLNKBM_01440;product=hypothetical protein
contig00005	Prodigal:002006	CDS	255102	255434	.	-	0	ID=FOHLNKBM_01441;inference=ab initio prediction:Prodigal:002006;locus_tag=FOHLNKBM_01441;product=hypothetical protein
contig00005	Prodigal:002006	CDS	255502	255843	.	+	0	ID=FOHLNKBM_01442;inference=ab initio prediction:Prodigal:002006;locus_tag=FOHLNKBM_01442;product=hypothetical protein
contig00005	Prodigal:002006	CDS	255865	256182	.	-	0	ID=FOHLNKBM_01443;inference=ab initio prediction:Prodigal:002006;locus_tag=FOHLNKBM_01443;product=hypothetical protein
contig00006	Prodigal:002006	CDS	772	1038	.	+	0	ID=FOHLNKBM_01444;Name=rpsT;db_xref=COG:COG0268;gene=rpsT;inference=ab initio prediction:Prodigal:002006,similar to AA sequence:UniProtKB:Q6N0C7;locus_tag=FOHLNKBM_01444;product=30S ribosomal protein S20
contig00006	Prodigal:002006	CDS	1526	3022	.	+	0	ID=FOHLNKBM_01445;Name=dnaA_2;db_xref=COG:COG0593;gene=dnaA_2;inference=ab initio prediction:Prodigal:002006,similar to AA sequence:UniProtKB:P05648;locus_tag=FOHLNKBM_01445;product=Chromosomal replication initiator protein DnaA
contig00006	Prodigal:002006	CDS	3291	4499	.	+	0	ID=FOHLNKBM_01446;eC_number=2.3.1.-;Name=fadA_2;db_xref=COG:COG0183;gene=fadA_2;inference=ab initio prediction:Prodigal:002006,similar to AA sequence:UniProtKB:O53871;locus_tag=FOHLNKBM_01446;product=Putative acyltransferase
contig00006	Prodigal:002006	CDS	4680	5180	.	+	0	ID=FOHLNKBM_01447;inference=ab initio prediction:Prodigal:002006;locus_tag=FOHLNKBM_01447;product=hypothetical protein
contig00006	Prodigal:002006	CDS	5212	5988	.	-	0	ID=FOHLNKBM_01448;Name=bluF_1;gene=bluF_1;inference=ab initio prediction:Prodigal:002006,similar to AA sequence:UniProtKB:P75990;locus_tag=FOHLNKBM_01448;product=Blue light- and temperature-regulated antirepressor BluF
contig00006	Prodigal:002006	CDS	6102	8303	.	+	0	ID=FOHLNKBM_01449;Name=fadJ_2;db_xref=COG:COG1024;gene=fadJ_2;inference=ab initio prediction:Prodigal:002006,similar to AA sequence:UniProtKB:P77399;locus_tag=FOHLNKBM_01449;product=Fatty acid oxidation complex subunit alpha
contig00006	Prodigal:002006	CDS	8432	9301	.	-	0	ID=FOHLNKBM_01450;eC_number=3.1.-.-;Name=dinG;gene=dinG;inference=ab initio prediction:Prodigal:002006,protein motif:HAMAP:MF_02206;locus_tag=FOHLNKBM_01450;product=3'-5' exonuclease DinG
contig00006	Prodigal:002006	CDS	9374	11806	.	-	0	ID=FOHLNKBM_01451;eC_number=6.5.1.2;Name=ligA;gene=ligA;inference=ab initio prediction:Prodigal:002006,protein motif:HAMAP:MF_01588;locus_tag=FOHLNKBM_01451;product=DNA ligase
contig00006	Prodigal:002006	CDS	11871	13166	.	-	0	ID=FOHLNKBM_01452;inference=ab initio prediction:Prodigal:002006;locus_tag=FOHLNKBM_01452;product=hypothetical protein
contig00006	Prodigal:002006	CDS	13294	14004	.	+	0	ID=FOHLNKBM_01453;inference=ab initio prediction:Prodigal:002006;locus_tag=FOHLNKBM_01453;product=hypothetical protein
contig00006	Aragorn:001002	tRNA	14088	14164	.	+	.	ID=FOHLNKBM_01454;inference=COORDINATES:profile:Aragorn:001002;locus_tag=FOHLNKBM_01454;product=tRNA-Pro(cgg)
contig00006	Prodigal:002006	CDS	14241	16004	.	-	0	ID=FOHLNKBM_01455;inference=ab initio prediction:Prodigal:002006;locus_tag=FOHLNKBM_01455;product=hypothetical protein
contig00006	Prodigal:002006	CDS	16578	17633	.	+	0	ID=FOHLNKBM_01456;inference=ab initio prediction:Prodigal:002006;locus_tag=FOHLNKBM_01456;product=hypothetical protein
contig00006	Prodigal:002006	CDS	17643	18779	.	-	0	ID=FOHLNKBM_01457;eC_number=2.4.2.29;Name=tgt;gene=tgt;inference=ab initio prediction:Prodigal:002006,similar to AA sequence:UniProtKB:P28720;locus_tag=FOHLNKBM_01457;product=Queuine tRNA-ribosyltransferase
contig00006	Prodigal:002006	CDS	18776	19840	.	-	0	ID=FOHLNKBM_01458;eC_number=2.4.99.17;Name=queA;db_xref=COG:COG0809;gene=queA;inference=ab initio prediction:Prodigal:002006,similar to AA sequence:UniProtKB:O32054;locus_tag=FOHLNKBM_01458;product=S-adenosylmethionine:tRNA ribosyltransferase-isomerase
contig00006	Prodigal:002006	CDS	19939	20187	.	+	0	ID=FOHLNKBM_01459;inference=ab initio prediction:Prodigal:002006;locus_tag=FOHLNKBM_01459;product=hypothetical protein
contig00006	Prodigal:002006	CDS	20193	20414	.	+	0	ID=FOHLNKBM_01460;inference=ab initio prediction:Prodigal:002006;locus_tag=FOHLNKBM_01460;product=hypothetical protein
contig00006	Prodigal:002006	CDS	20512	21399	.	+	0	ID=FOHLNKBM_01461;Name=fieF;db_xref=COG:COG0053;gene=fieF;inference=ab initio prediction:Prodigal:002006,similar to AA sequence:UniProtKB:P69380;locus_tag=FOHLNKBM_01461;product=Ferrous-iron efflux pump FieF
contig00006	Prodigal:002006	CDS	21690	22946	.	-	0	ID=FOHLNKBM_01462;Name=soxC_1;gene=soxC_1;inference=ab initio prediction:Prodigal:002006,similar to AA sequence:UniProtKB:P54998;locus_tag=FOHLNKBM_01462;product=Dibenzothiophene desulfurization enzyme C
contig00006	Prodigal:002006	CDS	22991	24106	.	-	0	ID=FOHLNKBM_01463;eC_number=1.14.14.35;Name=sfnG_1;gene=sfnG_1;inference=ab initio prediction:Prodigal:002006,similar to AA sequence:UniProtKB:Q3KC85;locus_tag=FOHLNKBM_01463;product=FMNH(2)-dependent dimethylsulfone monooxygenase
contig00006	Prodigal:002006	CDS	24318	25028	.	-	0	ID=FOHLNKBM_01464;inference=ab initio prediction:Prodigal:002006;locus_tag=FOHLNKBM_01464;product=hypothetical protein
contig00006	Prodigal:002006	CDS	25079	25453	.	-	0	ID=FOHLNKBM_01465;inference=ab initio prediction:Prodigal:002006;locus_tag=FOHLNKBM_01465;product=hypothetical protein
contig00006	Prodigal:002006	CDS	25602	26465	.	-	0	ID=FOHLNKBM_01466;eC_number=1.9.3.1;Name=ctaE_2;db_xref=COG:COG1845;gene=ctaE_2;inference=ab initio prediction:Prodigal:002006,similar to AA sequence:UniProtKB:P06030;locus_tag=FOHLNKBM_01466;product=Cytochrome c oxidase subunit 3
contig00006	Prodigal:002006	CDS	26613	27224	.	-	0	ID=FOHLNKBM_01467;Name=ctaG;db_xref=COG:COG3175;gene=ctaG;inference=ab initio prediction:Prodigal:002006,similar to AA sequence:UniProtKB:Q92RG6;locus_tag=FOHLNKBM_01467;product=Cytochrome c oxidase assembly protein CtaG
contig00006	Prodigal:002006	CDS	27235	27399	.	-	0	ID=FOHLNKBM_01468;inference=ab initio prediction:Prodigal:002006;locus_tag=FOHLNKBM_01468;product=hypothetical protein
contig00006	Prodigal:002006	CDS	27405	28355	.	-	0	ID=FOHLNKBM_01469;eC_number=2.5.1.141;Name=ctaB;db_xref=COG:COG0109;gene=ctaB;inference=ab initio prediction:Prodigal:002006,similar to AA sequence:UniProtKB:Q3J5F9;locus_tag=FOHLNKBM_01469;product=Protoheme IX farnesyltransferase
contig00006	Prodigal:002006	CDS	28569	30197	.	-	0	ID=FOHLNKBM_01470;eC_number=1.9.3.1;Name=ctaD_2;db_xref=COG:COG0843;gene=ctaD_2;inference=ab initio prediction:Prodigal:002006,similar to AA sequence:UniProtKB:P31833;locus_tag=FOHLNKBM_01470;product=Cytochrome c oxidase subunit 1
contig00006	Prodigal:002006	CDS	30248	31087	.	-	0	ID=FOHLNKBM_01471;inference=ab initio prediction:Prodigal:002006;locus_tag=FOHLNKBM_01471;product=hypothetical protein
contig00006	Prodigal:002006	CDS	31384	32235	.	+	0	ID=FOHLNKBM_01472;Name=fdhD;db_xref=COG:COG1526;gene=fdhD;inference=ab initio prediction:Prodigal:002006,similar to AA sequence:UniProtKB:O87816;locus_tag=FOHLNKBM_01472;product=Sulfur carrier protein FdhD
contig00006	Prodigal:002006	CDS	32229	33104	.	-	0	ID=FOHLNKBM_01473;inference=ab initio prediction:Prodigal:002006;locus_tag=FOHLNKBM_01473;product=hypothetical protein
contig00006	Prodigal:002006	CDS	33719	38362	.	+	0	ID=FOHLNKBM_01474;eC_number=1.4.7.1;Name=gltB;gene=gltB;inference=ab initio prediction:Prodigal:002006,similar to AA sequence:UniProtKB:P55037;locus_tag=FOHLNKBM_01474;product=Ferredoxin-dependent glutamate synthase 1
contig00006	Prodigal:002006	CDS	38464	39897	.	+	0	ID=FOHLNKBM_01475;eC_number=1.4.1.13;Name=gltD;db_xref=COG:COG0493;gene=gltD;inference=ab initio prediction:Prodigal:002006,similar to AA sequence:UniProtKB:P9WN19;locus_tag=FOHLNKBM_01475;product=Glutamate synthase [NADPH] small chain
contig00006	Prodigal:002006	CDS	39945	41372	.	-	0	ID=FOHLNKBM_01476;inference=ab initio prediction:Prodigal:002006;locus_tag=FOHLNKBM_01476;product=hypothetical protein
contig00006	Prodigal:002006	CDS	41463	42671	.	-	0	ID=FOHLNKBM_01477;inference=ab initio prediction:Prodigal:002006,similar to AA sequence:ISfinder:TnXax1;locus_tag=FOHLNKBM_01477;product=Tn3 family transposase TnXax1
contig00006	Prodigal:002006	CDS	42676	43668	.	-	0	ID=FOHLNKBM_01478;eC_number=5.1.3.2;Name=galE;db_xref=COG:COG1087;gene=galE;inference=ab initio prediction:Prodigal:002006,similar to AA sequence:UniProtKB:Q7WTB1;locus_tag=FOHLNKBM_01478;product=UDP-glucose 4-epimerase
contig00006	Prodigal:002006	CDS	43843	44712	.	+	0	ID=FOHLNKBM_01479;eC_number=2.7.7.9;Name=gtaB;db_xref=COG:COG1210;gene=gtaB;inference=ab initio prediction:Prodigal:002006,similar to AA sequence:UniProtKB:Q05852;locus_tag=FOHLNKBM_01479;product=UTP--glucose-1-phosphate uridylyltransferase
contig00006	Prodigal:002006	CDS	44932	45834	.	-	0	ID=FOHLNKBM_01480;inference=ab initio prediction:Prodigal:002006;locus_tag=FOHLNKBM_01480;product=hypothetical protein
contig00006	Prodigal:002006	CDS	46040	46396	.	+	0	ID=FOHLNKBM_01481;Name=cpdR_1;gene=cpdR_1;inference=ab initio prediction:Prodigal:002006,similar to AA sequence:UniProtKB:Q2YIF7;locus_tag=FOHLNKBM_01481;product=Response regulator receiver protein CpdR
contig00006	Prodigal:002006	CDS	46529	46798	.	+	0	ID=FOHLNKBM_01482;Name=grxC;db_xref=COG:COG0695;gene=grxC;inference=ab initio prediction:Prodigal:002006,similar to AA sequence:UniProtKB:P0AC62;locus_tag=FOHLNKBM_01482;product=Glutaredoxin 3
contig00006	Prodigal:002006	CDS	46791	47648	.	+	0	ID=FOHLNKBM_01483;eC_number=3.5.1.128;Name=nit1;gene=nit1;inference=ab initio prediction:Prodigal:002006,similar to AA sequence:UniProtKB:P0DP66;locus_tag=FOHLNKBM_01483;product=Deaminated glutathione amidase
contig00006	Prodigal:002006	CDS	47670	48125	.	+	0	ID=FOHLNKBM_01484;inference=ab initio prediction:Prodigal:002006;locus_tag=FOHLNKBM_01484;product=hypothetical protein
contig00006	Prodigal:002006	CDS	48172	48660	.	-	0	ID=FOHLNKBM_01485;Name=dsbB_1;gene=dsbB_1;inference=ab initio prediction:Prodigal:002006,protein motif:HAMAP:MF_00286;locus_tag=FOHLNKBM_01485;product=Disulfide bond formation protein B
contig00006	Prodigal:002006	CDS	48663	49283	.	-	0	ID=FOHLNKBM_01486;inference=ab initio prediction:Prodigal:002006;locus_tag=FOHLNKBM_01486;product=hypothetical protein
contig00006	Aragorn:001002	tRNA	49370	49454	.	+	.	ID=FOHLNKBM_01487;inference=COORDINATES:profile:Aragorn:001002;locus_tag=FOHLNKBM_01487;product=tRNA-Leu(caa)
contig00006	Prodigal:002006	CDS	49838	50740	.	+	0	ID=FOHLNKBM_01488;eC_number=1.6.3.5;db_xref=COG:COG3380;inference=ab initio prediction:Prodigal:002006,similar to AA sequence:UniProtKB:Q888A4;locus_tag=FOHLNKBM_01488;product=Renalase
contig00006	Prodigal:002006	CDS	50737	51657	.	+	0	ID=FOHLNKBM_01489;Name=acuC;gene=acuC;inference=ab initio prediction:Prodigal:002006,similar to AA sequence:UniProtKB:P64376;locus_tag=FOHLNKBM_01489;product=Acetoin utilization protein AcuC
contig00006	Prodigal:002006	CDS	51801	51974	.	+	0	ID=FOHLNKBM_01490;inference=ab initio prediction:Prodigal:002006;locus_tag=FOHLNKBM_01490;product=hypothetical protein
contig00006	Prodigal:002006	CDS	52130	52240	.	+	0	ID=FOHLNKBM_01491;inference=ab initio prediction:Prodigal:002006;locus_tag=FOHLNKBM_01491;product=hypothetical protein
contig00006	Prodigal:002006	CDS	52388	53551	.	-	0	ID=FOHLNKBM_01492;eC_number=4.3.1.27;Name=dthadh;gene=dthadh;inference=ab initio prediction:Prodigal:002006,similar to AA sequence:UniProtKB:B2DFG5;locus_tag=FOHLNKBM_01492;product=D-threo-3-hydroxyaspartate dehydratase
contig00006	Prodigal:002006	CDS	53637	54272	.	-	0	ID=FOHLNKBM_01493;eC_number=4.1.2.21;Name=dgoA;db_xref=COG:COG0800;gene=dgoA;inference=ab initio prediction:Prodigal:002006,similar to AA sequence:UniProtKB:Q6BF16;locus_tag=FOHLNKBM_01493;product=2-dehydro-3-deoxy-6-phosphogalactonate aldolase
contig00006	Prodigal:002006	CDS	54269	55147	.	-	0	ID=FOHLNKBM_01494;eC_number=2.7.1.58;Name=dgoK1;db_xref=COG:COG3734;gene=dgoK1;inference=ab initio prediction:Prodigal:002006,similar to AA sequence:UniProtKB:Q92RN7;locus_tag=FOHLNKBM_01494;product=putative 2-dehydro-3-deoxygalactonokinase DgoK1
contig00006	Prodigal:002006	CDS	55354	56112	.	+	0	ID=FOHLNKBM_01495;Name=phnT;db_xref=COG:COG3842;gene=phnT;inference=ab initio prediction:Prodigal:002006,similar to AA sequence:UniProtKB:P96063;locus_tag=FOHLNKBM_01495;product=Putative 2-aminoethylphosphonate import ATP-binding protein PhnT
contig00006	Prodigal:002006	CDS	56105	56848	.	+	0	ID=FOHLNKBM_01496;Name=livF_2;db_xref=COG:COG0410;gene=livF_2;inference=ab initio prediction:Prodigal:002006,similar to AA sequence:UniProtKB:P22731;locus_tag=FOHLNKBM_01496;product=High-affinity branched-chain amino acid transport ATP-binding protein LivF
contig00006	Prodigal:002006	CDS	56943	58160	.	+	0	ID=FOHLNKBM_01497;inference=ab initio prediction:Prodigal:002006;locus_tag=FOHLNKBM_01497;product=hypothetical protein
contig00006	Prodigal:002006	CDS	58189	59076	.	+	0	ID=FOHLNKBM_01498;Name=livH_3;db_xref=COG:COG0559;gene=livH_3;inference=ab initio prediction:Prodigal:002006,similar to AA sequence:UniProtKB:P0AEX7;locus_tag=FOHLNKBM_01498;product=High-affinity branched-chain amino acid transport system permease protein LivH
contig00006	Prodigal:002006	CDS	59100	60086	.	+	0	ID=FOHLNKBM_01499;inference=ab initio prediction:Prodigal:002006;locus_tag=FOHLNKBM_01499;product=hypothetical protein
contig00006	Prodigal:002006	CDS	60178	60534	.	+	0	ID=FOHLNKBM_01500;inference=ab initio prediction:Prodigal:002006;locus_tag=FOHLNKBM_01500;product=hypothetical protein
contig00006	Prodigal:002006	CDS	60628	62601	.	+	0	ID=FOHLNKBM_01501;Name=mutL;gene=mutL;inference=ab initio prediction:Prodigal:002006,similar to AA sequence:UniProtKB:Q5F8M6;locus_tag=FOHLNKBM_01501;product=DNA mismatch repair protein MutL
contig00006	Prodigal:002006	CDS	62641	63846	.	+	0	ID=FOHLNKBM_01502;eC_number=1.3.8.3;Name=bbsG_2;gene=bbsG_2;inference=ab initio prediction:Prodigal:002006,similar to AA sequence:UniProtKB:Q9KJE8;locus_tag=FOHLNKBM_01502;product=(R)-benzylsuccinyl-CoA dehydrogenase
contig00006	Prodigal:002006	CDS	64005	65183	.	+	0	ID=FOHLNKBM_01503;eC_number=2.3.1.16;Name=bktB;db_xref=COG:COG0183;gene=bktB;inference=ab initio prediction:Prodigal:002006,similar to AA sequence:UniProtKB:Q0KBP1;locus_tag=FOHLNKBM_01503;product=Beta-ketothiolase BktB
contig00006	Prodigal:002006	CDS	65185	65952	.	+	0	ID=FOHLNKBM_01504;eC_number=1.1.1.-;Name=gno_1;gene=gno_1;inference=ab initio prediction:Prodigal:002006,similar to AA sequence:UniProtKB:P50199;locus_tag=FOHLNKBM_01504;product=Gluconate 5-dehydrogenase
contig00006	Prodigal:002006	CDS	65956	66966	.	+	0	ID=FOHLNKBM_01505;inference=ab initio prediction:Prodigal:002006;locus_tag=FOHLNKBM_01505;product=hypothetical protein
contig00006	Prodigal:002006	CDS	66969	67292	.	+	0	ID=FOHLNKBM_01506;inference=ab initio prediction:Prodigal:002006;locus_tag=FOHLNKBM_01506;product=hypothetical protein
contig00006	Prodigal:002006	CDS	67552	69207	.	-	0	ID=FOHLNKBM_01507;eC_number=6.2.1.3;db_xref=COG:COG0318;inference=ab initio prediction:Prodigal:002006,similar to AA sequence:UniProtKB:Q5SKN9;locus_tag=FOHLNKBM_01507;product=Long-chain-fatty-acid--CoA ligase
contig00006	Prodigal:002006	CDS	69405	69959	.	+	0	ID=FOHLNKBM_01508;inference=ab initio prediction:Prodigal:002006;locus_tag=FOHLNKBM_01508;product=hypothetical protein
contig00006	Prodigal:002006	CDS	69956	70900	.	+	0	ID=FOHLNKBM_01509;eC_number=4.2.99.20;Name=menH_3;gene=menH_3;inference=ab initio prediction:Prodigal:002006,protein motif:HAMAP:MF_01660;locus_tag=FOHLNKBM_01509;product=2-succinyl-6-hydroxy-2%2C4-cyclohexadiene-1-carboxylate synthase
contig00006	Prodigal:002006	CDS	71294	71713	.	+	0	ID=FOHLNKBM_01510;inference=ab initio prediction:Prodigal:002006;locus_tag=FOHLNKBM_01510;product=hypothetical protein
contig00006	Prodigal:002006	CDS	71787	72131	.	+	0	ID=FOHLNKBM_01511;inference=ab initio prediction:Prodigal:002006;locus_tag=FOHLNKBM_01511;product=hypothetical protein
contig00006	Prodigal:002006	CDS	72139	72696	.	-	0	ID=FOHLNKBM_01512;eC_number=2.1.1.171;Name=rsmD;db_xref=COG:COG0742;gene=rsmD;inference=ab initio prediction:Prodigal:002006,similar to AA sequence:UniProtKB:P0ADX9;locus_tag=FOHLNKBM_01512;product=Ribosomal RNA small subunit methyltransferase D
contig00006	Prodigal:002006	CDS	72693	74705	.	-	0	ID=FOHLNKBM_01513;inference=ab initio prediction:Prodigal:002006;locus_tag=FOHLNKBM_01513;product=hypothetical protein
contig00006	Prodigal:002006	CDS	74832	75008	.	-	0	ID=FOHLNKBM_01514;inference=ab initio prediction:Prodigal:002006;locus_tag=FOHLNKBM_01514;product=hypothetical protein
contig00006	Prodigal:002006	CDS	75083	75274	.	-	0	ID=FOHLNKBM_01515;inference=ab initio prediction:Prodigal:002006;locus_tag=FOHLNKBM_01515;product=hypothetical protein
contig00006	Prodigal:002006	CDS	75437	75925	.	+	0	ID=FOHLNKBM_01516;eC_number=3.5.4.33;Name=tadA;db_xref=COG:COG0590;gene=tadA;inference=ab initio prediction:Prodigal:002006,similar to AA sequence:UniProtKB:A9CK16;locus_tag=FOHLNKBM_01516;product=tRNA-specific adenosine deaminase
contig00006	Prodigal:002006	CDS	75985	76689	.	+	0	ID=FOHLNKBM_01517;eC_number=1.-.-.-;inference=ab initio prediction:Prodigal:002006,similar to AA sequence:UniProtKB:Q7A3L9;locus_tag=FOHLNKBM_01517;product=putative oxidoreductase
contig00006	Prodigal:002006	CDS	76696	78498	.	-	0	ID=FOHLNKBM_01518;inference=ab initio prediction:Prodigal:002006;locus_tag=FOHLNKBM_01518;product=hypothetical protein
contig00006	Prodigal:002006	CDS	78819	79313	.	+	0	ID=FOHLNKBM_01519;inference=ab initio prediction:Prodigal:002006;locus_tag=FOHLNKBM_01519;product=hypothetical protein
contig00006	Prodigal:002006	CDS	79586	80809	.	+	0	ID=FOHLNKBM_01520;Name=ydhP;db_xref=COG:COG2814;gene=ydhP;inference=ab initio prediction:Prodigal:002006,similar to AA sequence:UniProtKB:P77389;locus_tag=FOHLNKBM_01520;product=Inner membrane transport protein YdhP
contig00006	Prodigal:002006	CDS	80814	85658	.	-	0	ID=FOHLNKBM_01521;eC_number=1.4.1.2;Name=gdh;db_xref=COG:COG2902;gene=gdh;inference=ab initio prediction:Prodigal:002006,similar to AA sequence:UniProtKB:E1V4J5;locus_tag=FOHLNKBM_01521;product=NAD-specific glutamate dehydrogenase
contig00006	Prodigal:002006	CDS	85849	86280	.	+	0	ID=FOHLNKBM_01522;Name=slyA_1;gene=slyA_1;inference=ab initio prediction:Prodigal:002006,protein motif:HAMAP:MF_01819;locus_tag=FOHLNKBM_01522;product=Transcriptional regulator SlyA
contig00006	Prodigal:002006	CDS	86319	87605	.	+	0	ID=FOHLNKBM_01523;inference=ab initio prediction:Prodigal:002006,similar to AA sequence:UniProtKB:A0LNN5;locus_tag=FOHLNKBM_01523;product=L-lactate transporter
contig00006	Prodigal:002006	CDS	87693	88964	.	+	0	ID=FOHLNKBM_01524;Name=bcr_1;gene=bcr_1;inference=ab initio prediction:Prodigal:002006,similar to AA sequence:UniProtKB:P28246;locus_tag=FOHLNKBM_01524;product=Bicyclomycin resistance protein
contig00006	Prodigal:002006	CDS	89039	89566	.	+	0	ID=FOHLNKBM_01525;inference=ab initio prediction:Prodigal:002006;locus_tag=FOHLNKBM_01525;product=hypothetical protein
contig00006	Prodigal:002006	CDS	89567	91012	.	-	0	ID=FOHLNKBM_01526;Name=hsrA;gene=hsrA;inference=ab initio prediction:Prodigal:002006,similar to AA sequence:UniProtKB:P31474;locus_tag=FOHLNKBM_01526;product=putative transport protein HsrA
contig00006	Prodigal:002006	CDS	91220	92110	.	+	0	ID=FOHLNKBM_01527;inference=ab initio prediction:Prodigal:002006;locus_tag=FOHLNKBM_01527;product=hypothetical protein
contig00006	Prodigal:002006	CDS	92366	93859	.	+	0	ID=FOHLNKBM_01528;eC_number=1.1.1.205;Name=guaB;db_xref=COG:COG0516;gene=guaB;inference=ab initio prediction:Prodigal:002006,similar to AA sequence:UniProtKB:P0C0H6;locus_tag=FOHLNKBM_01528;product=Inosine-5'-monophosphate dehydrogenase
contig00006	Prodigal:002006	CDS	93868	94812	.	+	0	ID=FOHLNKBM_01529;eC_number=1.1.1.169;Name=panE_1;db_xref=COG:COG1893;gene=panE_1;inference=ab initio prediction:Prodigal:002006,similar to AA sequence:UniProtKB:Q9HW09;locus_tag=FOHLNKBM_01529;product=2-dehydropantoate 2-reductase
contig00006	Prodigal:002006	CDS	94835	95008	.	-	0	ID=FOHLNKBM_01530;inference=ab initio prediction:Prodigal:002006;locus_tag=FOHLNKBM_01530;product=hypothetical protein
contig00006	Prodigal:002006	CDS	95409	96521	.	+	0	ID=FOHLNKBM_01531;eC_number=2.1.1.176;Name=rsmB_2;gene=rsmB_2;inference=ab initio prediction:Prodigal:002006,protein motif:HAMAP:MF_01856;locus_tag=FOHLNKBM_01531;product=Ribosomal RNA small subunit methyltransferase B
contig00006	Prodigal:002006	CDS	96620	97633	.	+	0	ID=FOHLNKBM_01532;inference=ab initio prediction:Prodigal:002006;locus_tag=FOHLNKBM_01532;product=hypothetical protein
contig00006	Prodigal:002006	CDS	97638	98876	.	-	0	ID=FOHLNKBM_01533;inference=ab initio prediction:Prodigal:002006;locus_tag=FOHLNKBM_01533;product=hypothetical protein
contig00006	Prodigal:002006	CDS	99003	99527	.	-	0	ID=FOHLNKBM_01534;inference=ab initio prediction:Prodigal:002006;locus_tag=FOHLNKBM_01534;product=hypothetical protein
contig00006	Prodigal:002006	CDS	99597	100610	.	-	0	ID=FOHLNKBM_01535;inference=ab initio prediction:Prodigal:002006;locus_tag=FOHLNKBM_01535;product=hypothetical protein
contig00006	Prodigal:002006	CDS	100607	101281	.	-	0	ID=FOHLNKBM_01536;inference=ab initio prediction:Prodigal:002006;locus_tag=FOHLNKBM_01536;product=hypothetical protein
contig00006	Prodigal:002006	CDS	101489	101920	.	+	0	ID=FOHLNKBM_01537;inference=ab initio prediction:Prodigal:002006,similar to AA sequence:UniProtKB:Q881J7;locus_tag=FOHLNKBM_01537;product=Blue-light-activated protein
contig00006	Prodigal:002006	CDS	101944	102309	.	+	0	ID=FOHLNKBM_01538;inference=ab initio prediction:Prodigal:002006;locus_tag=FOHLNKBM_01538;product=hypothetical protein
contig00006	Prodigal:002006	CDS	102471	103100	.	-	0	ID=FOHLNKBM_01539;inference=ab initio prediction:Prodigal:002006;locus_tag=FOHLNKBM_01539;product=hypothetical protein
contig00006	Prodigal:002006	CDS	103125	103679	.	-	0	ID=FOHLNKBM_01540;eC_number=3.6.1.-;Name=rppH_2;db_xref=COG:COG0494;gene=rppH_2;inference=ab initio prediction:Prodigal:002006,similar to AA sequence:UniProtKB:P35640;locus_tag=FOHLNKBM_01540;product=RNA pyrophosphohydrolase
contig00006	Prodigal:002006	CDS	103775	105013	.	-	0	ID=FOHLNKBM_01541;inference=ab initio prediction:Prodigal:002006;locus_tag=FOHLNKBM_01541;product=hypothetical protein
contig00006	Prodigal:002006	CDS	105191	106531	.	-	0	ID=FOHLNKBM_01542;eC_number=3.4.21.102;Name=ctpB;db_xref=COG:COG0793;gene=ctpB;inference=ab initio prediction:Prodigal:002006,similar to AA sequence:UniProtKB:O35002;locus_tag=FOHLNKBM_01542;product=Carboxy-terminal processing protease CtpB
contig00006	Prodigal:002006	CDS	106531	108126	.	-	0	ID=FOHLNKBM_01543;inference=ab initio prediction:Prodigal:002006;locus_tag=FOHLNKBM_01543;product=hypothetical protein
contig00006	Prodigal:002006	CDS	108133	108627	.	-	0	ID=FOHLNKBM_01544;eC_number=2.1.1.177;Name=rlmH;db_xref=COG:COG1576;gene=rlmH;inference=ab initio prediction:Prodigal:002006,similar to AA sequence:UniProtKB:P0C1V0;locus_tag=FOHLNKBM_01544;product=Ribosomal RNA large subunit methyltransferase H
contig00006	Prodigal:002006	CDS	108642	109085	.	-	0	ID=FOHLNKBM_01545;Name=rsfS;gene=rsfS;inference=ab initio prediction:Prodigal:002006,protein motif:HAMAP:MF_01477;locus_tag=FOHLNKBM_01545;product=Ribosomal silencing factor RsfS
contig00006	Prodigal:002006	CDS	109088	109762	.	-	0	ID=FOHLNKBM_01546;eC_number=2.7.7.18;Name=nadD;db_xref=COG:COG1057;gene=nadD;inference=ab initio prediction:Prodigal:002006,similar to AA sequence:UniProtKB:P54455;locus_tag=FOHLNKBM_01546;product=Nicotinate-nucleotide adenylyltransferase
contig00006	Prodigal:002006	CDS	109782	111080	.	-	0	ID=FOHLNKBM_01547;eC_number=1.2.1.41;Name=proA_1;gene=proA_1;inference=ab initio prediction:Prodigal:002006,similar to AA sequence:UniProtKB:Q2SZ88;locus_tag=FOHLNKBM_01547;product=Gamma-glutamyl phosphate reductase
contig00006	Prodigal:002006	CDS	111241	112356	.	-	0	ID=FOHLNKBM_01548;eC_number=2.7.2.11;Name=proB;gene=proB;inference=ab initio prediction:Prodigal:002006,similar to AA sequence:UniProtKB:Q2SZF9;locus_tag=FOHLNKBM_01548;product=Glutamate 5-kinase
contig00006	Prodigal:002006	CDS	112487	113515	.	-	0	ID=FOHLNKBM_01549;eC_number=3.6.5.-;Name=cgtA;gene=cgtA;inference=ab initio prediction:Prodigal:002006,similar to AA sequence:UniProtKB:B8GYI7;locus_tag=FOHLNKBM_01549;product=GTPase Obg/CgtA
contig00006	Prodigal:002006	CDS	113605	114201	.	-	0	ID=FOHLNKBM_01550;inference=ab initio prediction:Prodigal:002006;locus_tag=FOHLNKBM_01550;product=hypothetical protein
contig00006	Prodigal:002006	CDS	114387	114653	.	-	0	ID=FOHLNKBM_01551;Name=rpmA;db_xref=COG:COG0211;gene=rpmA;inference=ab initio prediction:Prodigal:002006,similar to AA sequence:UniProtKB:Q6NDE9;locus_tag=FOHLNKBM_01551;product=50S ribosomal protein L27
contig00006	Prodigal:002006	CDS	114741	115055	.	-	0	ID=FOHLNKBM_01552;Name=rplU;db_xref=COG:COG0261;gene=rplU;inference=ab initio prediction:Prodigal:002006,similar to AA sequence:UniProtKB:A2RLA4;locus_tag=FOHLNKBM_01552;product=50S ribosomal protein L21
contig00006	Prodigal:002006	CDS	115232	115612	.	-	0	ID=FOHLNKBM_01553;inference=ab initio prediction:Prodigal:002006;locus_tag=FOHLNKBM_01553;product=hypothetical protein
contig00006	Prodigal:002006	CDS	115683	116315	.	-	0	ID=FOHLNKBM_01554;Name=yceI_1;gene=yceI_1;inference=ab initio prediction:Prodigal:002006,protein motif:HAMAP:MF_00780;locus_tag=FOHLNKBM_01554;product=Protein YceI
contig00006	Prodigal:002006	CDS	116452	117069	.	+	0	ID=FOHLNKBM_01555;eC_number=3.6.4.12;Name=ruvA;db_xref=COG:COG0632;gene=ruvA;inference=ab initio prediction:Prodigal:002006,similar to AA sequence:UniProtKB:P0A809;locus_tag=FOHLNKBM_01555;product=Holliday junction ATP-dependent DNA helicase RuvA
contig00006	Prodigal:002006	CDS	117579	118076	.	+	0	ID=FOHLNKBM_01556;eC_number=1.16.3.1;Name=bfr;db_xref=COG:COG2193;gene=bfr;inference=ab initio prediction:Prodigal:002006,similar to AA sequence:UniProtKB:Q59738;locus_tag=FOHLNKBM_01556;product=Bacterioferritin
contig00006	Prodigal:002006	CDS	118193	118990	.	+	0	ID=FOHLNKBM_01557;eC_number=1.17.1.8;Name=dapB;db_xref=COG:COG0289;gene=dapB;inference=ab initio prediction:Prodigal:002006,similar to AA sequence:UniProtKB:Q6G2G3;locus_tag=FOHLNKBM_01557;product=4-hydroxy-tetrahydrodipicolinate reductase
contig00006	Prodigal:002006	CDS	119006	119644	.	+	0	ID=FOHLNKBM_01558;eC_number=5.4.2.11;Name=gpmA_1;gene=gpmA_1;inference=ab initio prediction:Prodigal:002006,similar to AA sequence:UniProtKB:B4RIY7;locus_tag=FOHLNKBM_01558;product=2%2C3-bisphosphoglycerate-dependent phosphoglycerate mutase
contig00006	Prodigal:002006	CDS	119651	120301	.	+	0	ID=FOHLNKBM_01559;inference=ab initio prediction:Prodigal:002006;locus_tag=FOHLNKBM_01559;product=hypothetical protein
contig00006	Prodigal:002006	CDS	120406	121365	.	+	0	ID=FOHLNKBM_01560;inference=ab initio prediction:Prodigal:002006;locus_tag=FOHLNKBM_01560;product=hypothetical protein
contig00006	Prodigal:002006	CDS	121370	122989	.	-	0	ID=FOHLNKBM_01561;eC_number=2.3.2.2;Name=ywrD_1;db_xref=COG:COG0405;gene=ywrD_1;inference=ab initio prediction:Prodigal:002006,similar to AA sequence:UniProtKB:O05218;locus_tag=FOHLNKBM_01561;product=Glutathione hydrolase-like YwrD proenzyme
contig00006	Prodigal:002006	CDS	123146	123568	.	-	0	ID=FOHLNKBM_01562;inference=ab initio prediction:Prodigal:002006;locus_tag=FOHLNKBM_01562;product=hypothetical protein
contig00006	Prodigal:002006	CDS	123706	124533	.	-	0	ID=FOHLNKBM_01563;inference=ab initio prediction:Prodigal:002006;locus_tag=FOHLNKBM_01563;product=hypothetical protein
contig00006	Prodigal:002006	CDS	124854	125891	.	+	0	ID=FOHLNKBM_01564;eC_number=1.2.1.11;Name=asd2;db_xref=COG:COG0136;gene=asd2;inference=ab initio prediction:Prodigal:002006,similar to AA sequence:UniProtKB:P23247;locus_tag=FOHLNKBM_01564;product=Aspartate-semialdehyde dehydrogenase 2
contig00006	Prodigal:002006	CDS	126166	127290	.	+	0	ID=FOHLNKBM_01565;inference=ab initio prediction:Prodigal:002006;locus_tag=FOHLNKBM_01565;product=hypothetical protein
contig00006	Prodigal:002006	CDS	127242	127844	.	+	0	ID=FOHLNKBM_01566;inference=ab initio prediction:Prodigal:002006;locus_tag=FOHLNKBM_01566;product=hypothetical protein
contig00006	Prodigal:002006	CDS	127908	128201	.	-	0	ID=FOHLNKBM_01567;inference=ab initio prediction:Prodigal:002006,similar to AA sequence:UniProtKB:B8H4R9;locus_tag=FOHLNKBM_01567;note=UPF0335 protein CCNA_03428;product=hypothetical protein
contig00006	Prodigal:002006	CDS	128301	128609	.	-	0	ID=FOHLNKBM_01568;inference=ab initio prediction:Prodigal:002006;locus_tag=FOHLNKBM_01568;product=hypothetical protein
contig00006	Prodigal:002006	CDS	128672	129448	.	-	0	ID=FOHLNKBM_01569;inference=ab initio prediction:Prodigal:002006;locus_tag=FOHLNKBM_01569;product=hypothetical protein
contig00006	Prodigal:002006	CDS	129486	130946	.	+	0	ID=FOHLNKBM_01570;eC_number=1.1.1.81;Name=ttuD_2;gene=ttuD_2;inference=ab initio prediction:Prodigal:002006,similar to AA sequence:UniProtKB:Q44472;locus_tag=FOHLNKBM_01570;product=Putative hydroxypyruvate reductase
contig00006	Prodigal:002006	CDS	130984	131394	.	+	0	ID=FOHLNKBM_01571;inference=ab initio prediction:Prodigal:002006;locus_tag=FOHLNKBM_01571;product=hypothetical protein
contig00006	Prodigal:002006	CDS	131507	132943	.	+	0	ID=FOHLNKBM_01572;eC_number=2.7.1.40;Name=ttuE_3;gene=ttuE_3;inference=ab initio prediction:Prodigal:002006,similar to AA sequence:UniProtKB:Q44473;locus_tag=FOHLNKBM_01572;product=Pyruvate kinase
contig00006	Prodigal:002006	CDS	133113	134144	.	-	0	ID=FOHLNKBM_01573;eC_number=3.8.1.5;Name=dhmA;gene=dhmA;inference=ab initio prediction:Prodigal:002006,protein motif:HAMAP:MF_01230;locus_tag=FOHLNKBM_01573;product=Haloalkane dehalogenase
contig00006	Prodigal:002006	CDS	134141	134752	.	-	0	ID=FOHLNKBM_01574;inference=ab initio prediction:Prodigal:002006;locus_tag=FOHLNKBM_01574;product=hypothetical protein
contig00006	Prodigal:002006	CDS	134883	135008	.	-	0	ID=FOHLNKBM_01575;Name=rpmJ;db_xref=COG:COG0257;gene=rpmJ;inference=ab initio prediction:Prodigal:002006,similar to AA sequence:UniProtKB:Q6N253;locus_tag=FOHLNKBM_01575;product=50S ribosomal protein L36
contig00006	Prodigal:002006	CDS	135180	135800	.	-	0	ID=FOHLNKBM_01576;inference=ab initio prediction:Prodigal:002006;locus_tag=FOHLNKBM_01576;product=hypothetical protein
contig00006	Prodigal:002006	CDS	135936	136508	.	-	0	ID=FOHLNKBM_01577;inference=ab initio prediction:Prodigal:002006,similar to AA sequence:UniProtKB:O84741;locus_tag=FOHLNKBM_01577;note=UPF0098 protein CT_736;product=hypothetical protein
contig00006	Prodigal:002006	CDS	136554	137339	.	-	0	ID=FOHLNKBM_01578;eC_number=2.1.1.222;Name=ubiG;db_xref=COG:COG2227;gene=ubiG;inference=ab initio prediction:Prodigal:002006,similar to AA sequence:UniProtKB:P17993;locus_tag=FOHLNKBM_01578;product=Ubiquinone biosynthesis O-methyltransferase
contig00006	Prodigal:002006	CDS	137614	138894	.	+	0	ID=FOHLNKBM_01579;eC_number=2.7.2.4;db_xref=COG:COG0527;inference=ab initio prediction:Prodigal:002006,similar to AA sequence:UniProtKB:Q88EI9;locus_tag=FOHLNKBM_01579;product=Aspartate kinase
contig00006	Prodigal:002006	CDS	138994	141300	.	+	0	ID=FOHLNKBM_01580;eC_number=2.7.3.9;Name=ptsP;db_xref=COG:COG3605;gene=ptsP;inference=ab initio prediction:Prodigal:002006,similar to AA sequence:UniProtKB:P37177;locus_tag=FOHLNKBM_01580;product=Phosphoenolpyruvate-dependent phosphotransferase system
contig00006	Prodigal:002006	CDS	141521	142606	.	+	0	ID=FOHLNKBM_01581;Name=prfA;db_xref=COG:COG0216;gene=prfA;inference=ab initio prediction:Prodigal:002006,similar to AA sequence:UniProtKB:P0A7I0;locus_tag=FOHLNKBM_01581;product=Peptide chain release factor RF1
contig00006	Prodigal:002006	CDS	142615	143532	.	+	0	ID=FOHLNKBM_01582;eC_number=2.1.1.297;Name=prmC_1;db_xref=COG:COG2890;gene=prmC_1;inference=ab initio prediction:Prodigal:002006,similar to AA sequence:UniProtKB:P0ACC1;locus_tag=FOHLNKBM_01582;product=Release factor glutamine methyltransferase
contig00006	Prodigal:002006	CDS	143942	145030	.	+	0	ID=FOHLNKBM_01583;inference=ab initio prediction:Prodigal:002006;locus_tag=FOHLNKBM_01583;product=hypothetical protein
contig00006	Prodigal:002006	CDS	145870	146595	.	-	0	ID=FOHLNKBM_01584;eC_number=2.1.1.166;Name=rlmE;db_xref=COG:COG0293;gene=rlmE;inference=ab initio prediction:Prodigal:002006,similar to AA sequence:UniProtKB:P0C0R7;locus_tag=FOHLNKBM_01584;product=Ribosomal RNA large subunit methyltransferase E
contig00006	Prodigal:002006	CDS	146606	147688	.	-	0	ID=FOHLNKBM_01585;eC_number=3.6.1.11;Name=ppx;db_xref=COG:COG0248;gene=ppx;inference=ab initio prediction:Prodigal:002006,similar to AA sequence:UniProtKB:P0AFL6;locus_tag=FOHLNKBM_01585;product=Exopolyphosphatase
contig00006	Prodigal:002006	CDS	147799	148272	.	-	0	ID=FOHLNKBM_01586;Name=rssB_2;gene=rssB_2;inference=ab initio prediction:Prodigal:002006,protein motif:HAMAP:MF_00958;locus_tag=FOHLNKBM_01586;product=Regulator of RpoS
contig00006	Prodigal:002006	CDS	148586	149401	.	+	0	ID=FOHLNKBM_01587;inference=ab initio prediction:Prodigal:002006;locus_tag=FOHLNKBM_01587;product=hypothetical protein
contig00006	Prodigal:002006	CDS	149497	149757	.	+	0	ID=FOHLNKBM_01588;inference=ab initio prediction:Prodigal:002006;locus_tag=FOHLNKBM_01588;product=hypothetical protein
contig00006	Prodigal:002006	CDS	150008	150319	.	+	0	ID=FOHLNKBM_01589;inference=ab initio prediction:Prodigal:002006;locus_tag=FOHLNKBM_01589;product=hypothetical protein
contig00006	Prodigal:002006	CDS	150346	151839	.	+	0	ID=FOHLNKBM_01590;inference=ab initio prediction:Prodigal:002006;locus_tag=FOHLNKBM_01590;product=hypothetical protein
contig00006	Prodigal:002006	CDS	151836	152183	.	+	0	ID=FOHLNKBM_01591;inference=ab initio prediction:Prodigal:002006;locus_tag=FOHLNKBM_01591;product=hypothetical protein
contig00006	Prodigal:002006	CDS	152529	154052	.	+	0	ID=FOHLNKBM_01592;eC_number=1.2.1.3;Name=adh;db_xref=COG:COG1012;gene=adh;inference=ab initio prediction:Prodigal:002006,similar to AA sequence:UniProtKB:A1B4L2;locus_tag=FOHLNKBM_01592;product=Aldehyde dehydrogenase
contig00006	Prodigal:002006	CDS	154551	154976	.	+	0	ID=FOHLNKBM_01593;inference=ab initio prediction:Prodigal:002006;locus_tag=FOHLNKBM_01593;product=hypothetical protein
contig00006	Prodigal:002006	CDS	154990	155403	.	+	0	ID=FOHLNKBM_01594;eC_number=1.11.1.15;Name=ahpD_1;gene=ahpD_1;inference=ab initio prediction:Prodigal:002006,protein motif:HAMAP:MF_01676;locus_tag=FOHLNKBM_01594;product=Alkyl hydroperoxide reductase AhpD
contig00006	Prodigal:002006	CDS	155400	155834	.	+	0	ID=FOHLNKBM_01595;inference=ab initio prediction:Prodigal:002006;locus_tag=FOHLNKBM_01595;product=hypothetical protein
contig00006	Prodigal:002006	CDS	155839	156891	.	-	0	ID=FOHLNKBM_01596;inference=ab initio prediction:Prodigal:002006;locus_tag=FOHLNKBM_01596;product=hypothetical protein
contig00006	Prodigal:002006	CDS	156888	157532	.	-	0	ID=FOHLNKBM_01597;eC_number=2.5.1.3;Name=thiE_2;gene=thiE_2;inference=ab initio prediction:Prodigal:002006,protein motif:HAMAP:MF_00097;locus_tag=FOHLNKBM_01597;product=Thiamine-phosphate synthase
contig00006	Prodigal:002006	CDS	157552	158622	.	-	0	ID=FOHLNKBM_01598;eC_number=4.1.2.13;Name=fda;db_xref=COG:COG0191;gene=fda;inference=ab initio prediction:Prodigal:002006,similar to AA sequence:UniProtKB:Q8YNK2;locus_tag=FOHLNKBM_01598;product=Fructose-bisphosphate aldolase
contig00006	Prodigal:002006	CDS	158683	158901	.	-	0	ID=FOHLNKBM_01599;inference=ab initio prediction:Prodigal:002006;locus_tag=FOHLNKBM_01599;product=hypothetical protein
contig00006	Prodigal:002006	CDS	159008	160210	.	-	0	ID=FOHLNKBM_01600;eC_number=2.7.2.3;Name=pgk;gene=pgk;inference=ab initio prediction:Prodigal:002006,similar to AA sequence:UniProtKB:P18912;locus_tag=FOHLNKBM_01600;product=Phosphoglycerate kinase
contig00006	Prodigal:002006	CDS	160247	160714	.	-	0	ID=FOHLNKBM_01601;inference=ab initio prediction:Prodigal:002006;locus_tag=FOHLNKBM_01601;product=hypothetical protein
contig00006	Prodigal:002006	CDS	160799	161803	.	-	0	ID=FOHLNKBM_01602;eC_number=1.2.1.12;Name=gap1;db_xref=COG:COG0057;gene=gap1;inference=ab initio prediction:Prodigal:002006,similar to AA sequence:UniProtKB:Q4MQ58;locus_tag=FOHLNKBM_01602;product=Glyceraldehyde-3-phosphate dehydrogenase 1
contig00006	Prodigal:002006	CDS	162234	162518	.	+	0	ID=FOHLNKBM_01603;inference=ab initio prediction:Prodigal:002006;locus_tag=FOHLNKBM_01603;product=hypothetical protein
contig00006	Prodigal:002006	CDS	162560	162931	.	+	0	ID=FOHLNKBM_01604;inference=ab initio prediction:Prodigal:002006;locus_tag=FOHLNKBM_01604;product=hypothetical protein
contig00006	Prodigal:002006	CDS	163032	163700	.	-	0	ID=FOHLNKBM_01605;Name=rspR_3;db_xref=COG:COG1802;gene=rspR_3;inference=ab initio prediction:Prodigal:002006,similar to AA sequence:UniProtKB:P0ACM2;locus_tag=FOHLNKBM_01605;product=HTH-type transcriptional repressor RspR
contig00006	Prodigal:002006	CDS	164374	166020	.	+	0	ID=FOHLNKBM_01606;eC_number=2.3.1.187;Name=madA;gene=madA;inference=ab initio prediction:Prodigal:002006,similar to AA sequence:UniProtKB:O06924;locus_tag=FOHLNKBM_01606;product=Acetyl-S-ACP:malonate ACP transferase
contig00006	Prodigal:002006	CDS	166078	166386	.	+	0	ID=FOHLNKBM_01607;Name=mdcC;gene=mdcC;inference=ab initio prediction:Prodigal:002006,similar to AA sequence:UniProtKB:O06925;locus_tag=FOHLNKBM_01607;product=Malonate decarboxylase acyl carrier protein
contig00006	Prodigal:002006	CDS	166389	167318	.	+	0	ID=FOHLNKBM_01608;eC_number=2.1.3.10;Name=madC;gene=madC;inference=ab initio prediction:Prodigal:002006,similar to AA sequence:UniProtKB:O06926;locus_tag=FOHLNKBM_01608;product=Malonyl-S-ACP:biotin-protein carboxyltransferase MADC
contig00006	Prodigal:002006	CDS	167305	168021	.	+	0	ID=FOHLNKBM_01609;eC_number=2.1.3.10;Name=madD;gene=madD;inference=ab initio prediction:Prodigal:002006,similar to AA sequence:UniProtKB:O06927;locus_tag=FOHLNKBM_01609;product=Malonyl-S-ACP:biotin-protein carboxyltransferase MADD
contig00006	Prodigal:002006	CDS	168014	168673	.	+	0	ID=FOHLNKBM_01610;eC_number=2.7.7.66;Name=mdcG;gene=mdcG;inference=ab initio prediction:Prodigal:002006,protein motif:HAMAP:MF_00650;locus_tag=FOHLNKBM_01610;product=Phosphoribosyl-dephospho-CoA transferase
contig00006	Prodigal:002006	CDS	168670	169596	.	+	0	ID=FOHLNKBM_01611;eC_number=2.3.1.39;Name=fabD_2;db_xref=COG:COG0331;gene=fabD_2;inference=ab initio prediction:Prodigal:002006,similar to AA sequence:UniProtKB:P0AAI9;locus_tag=FOHLNKBM_01611;product=Malonyl CoA-acyl carrier protein transacylase
contig00006	Prodigal:002006	CDS	169773	170756	.	+	0	ID=FOHLNKBM_01612;eC_number=4.2.1.47;Name=gmd_1;db_xref=COG:COG1089;gene=gmd_1;inference=ab initio prediction:Prodigal:002006,similar to AA sequence:UniProtKB:Q51366;locus_tag=FOHLNKBM_01612;product=GDP-mannose 4%2C6-dehydratase
contig00006	Prodigal:002006	CDS	170825	172306	.	+	0	ID=FOHLNKBM_01613;eC_number=1.2.1.-;Name=tgnC;db_xref=COG:COG1012;gene=tgnC;inference=ab initio prediction:Prodigal:002006,similar to AA sequence:UniProtKB:Q6F9F7;locus_tag=FOHLNKBM_01613;product=(Z)-2-((N-methylformamido)methylene)-5-hydroxybutyrolactone dehydrogenase
contig00006	Prodigal:002006	CDS	172557	173534	.	-	0	ID=FOHLNKBM_01614;Name=thpA;db_xref=COG:COG1879;gene=thpA;inference=ab initio prediction:Prodigal:002006,similar to AA sequence:UniProtKB:A0QYB5;locus_tag=FOHLNKBM_01614;product=D-threitol-binding protein
contig00006	Prodigal:002006	CDS	173540	175207	.	-	0	ID=FOHLNKBM_01615;inference=ab initio prediction:Prodigal:002006;locus_tag=FOHLNKBM_01615;product=hypothetical protein
contig00006	Prodigal:002006	CDS	175931	177091	.	-	0	ID=FOHLNKBM_01616;inference=ab initio prediction:Prodigal:002006;locus_tag=FOHLNKBM_01616;product=hypothetical protein
contig00006	Prodigal:002006	CDS	177601	178320	.	+	0	ID=FOHLNKBM_01617;inference=ab initio prediction:Prodigal:002006;locus_tag=FOHLNKBM_01617;product=hypothetical protein
contig00006	Prodigal:002006	CDS	178335	179819	.	-	0	ID=FOHLNKBM_01618;Name=bdlA_1;db_xref=COG:COG0840;gene=bdlA_1;inference=ab initio prediction:Prodigal:002006,similar to AA sequence:UniProtKB:Q9I3S1;locus_tag=FOHLNKBM_01618;product=Biofilm dispersion protein BdlA
contig00006	Prodigal:002006	CDS	180171	181013	.	-	0	ID=FOHLNKBM_01619;eC_number=1.7.3.3;Name=uox;gene=uox;inference=ab initio prediction:Prodigal:002006,similar to AA sequence:UniProtKB:D0VWQ1;locus_tag=FOHLNKBM_01619;product=Uricase
contig00006	Prodigal:002006	CDS	181170	182045	.	+	0	ID=FOHLNKBM_01620;inference=ab initio prediction:Prodigal:002006;locus_tag=FOHLNKBM_01620;product=hypothetical protein
contig00006	Prodigal:002006	CDS	182042	184789	.	+	0	ID=FOHLNKBM_01621;eC_number=1.17.1.4;Name=xdhA_1;db_xref=COG:COG1529;gene=xdhA_1;inference=ab initio prediction:Prodigal:002006,similar to AA sequence:UniProtKB:Q46799;locus_tag=FOHLNKBM_01621;product=Putative xanthine dehydrogenase molybdenum-binding subunit XdhA
contig00006	Prodigal:002006	CDS	184819	186135	.	+	0	ID=FOHLNKBM_01622;Name=adeP;db_xref=COG:COG2252;gene=adeP;inference=ab initio prediction:Prodigal:002006,similar to AA sequence:UniProtKB:P31466;locus_tag=FOHLNKBM_01622;product=Adenine permease AdeP
contig00006	Prodigal:002006	CDS	186178	188895	.	-	0	ID=FOHLNKBM_01623;eC_number=2.7.13.3;Name=kdpD;db_xref=COG:COG2205;gene=kdpD;inference=ab initio prediction:Prodigal:002006,similar to AA sequence:UniProtKB:P21865;locus_tag=FOHLNKBM_01623;product=Sensor protein KdpD
contig00006	Prodigal:002006	CDS	189151	189756	.	-	0	ID=FOHLNKBM_01624;Name=kdpC;db_xref=COG:COG2156;gene=kdpC;inference=ab initio prediction:Prodigal:002006,similar to AA sequence:UniProtKB:P9WKF1;locus_tag=FOHLNKBM_01624;product=Potassium-transporting ATPase KdpC subunit
contig00006	Prodigal:002006	CDS	189774	191864	.	-	0	ID=FOHLNKBM_01625;eC_number=7.2.2.6;Name=kdpB;db_xref=COG:COG2216;gene=kdpB;inference=ab initio prediction:Prodigal:002006,similar to AA sequence:UniProtKB:P03960;locus_tag=FOHLNKBM_01625;product=Potassium-transporting ATPase ATP-binding subunit
contig00006	Prodigal:002006	CDS	191921	192118	.	-	0	ID=FOHLNKBM_01626;inference=ab initio prediction:Prodigal:002006;locus_tag=FOHLNKBM_01626;product=hypothetical protein
contig00006	Prodigal:002006	CDS	192120	193835	.	-	0	ID=FOHLNKBM_01627;Name=kdpA;db_xref=COG:COG2060;gene=kdpA;inference=ab initio prediction:Prodigal:002006,similar to AA sequence:UniProtKB:P03959;locus_tag=FOHLNKBM_01627;product=Potassium-transporting ATPase potassium-binding subunit
contig00006	Prodigal:002006	CDS	193859	193948	.	-	0	ID=FOHLNKBM_01628;inference=ab initio prediction:Prodigal:002006;locus_tag=FOHLNKBM_01628;product=hypothetical protein
contig00006	Prodigal:002006	CDS	194299	195348	.	-	0	ID=FOHLNKBM_01629;inference=ab initio prediction:Prodigal:002006;locus_tag=FOHLNKBM_01629;product=hypothetical protein
contig00006	Prodigal:002006	CDS	195658	199389	.	-	0	ID=FOHLNKBM_01630;inference=ab initio prediction:Prodigal:002006;locus_tag=FOHLNKBM_01630;product=hypothetical protein
contig00006	Prodigal:002006	CDS	199904	200320	.	+	0	ID=FOHLNKBM_01631;inference=ab initio prediction:Prodigal:002006;locus_tag=FOHLNKBM_01631;product=hypothetical protein
contig00006	Prodigal:002006	CDS	200449	201108	.	+	0	ID=FOHLNKBM_01632;inference=ab initio prediction:Prodigal:002006;locus_tag=FOHLNKBM_01632;product=hypothetical protein
contig00006	Prodigal:002006	CDS	201288	201971	.	-	0	ID=FOHLNKBM_01633;eC_number=2.3.2.6;Name=aat;db_xref=COG:COG2360;gene=aat;inference=ab initio prediction:Prodigal:002006,similar to AA sequence:UniProtKB:P0A8P1;locus_tag=FOHLNKBM_01633;product=Leucyl/phenylalanyl-tRNA--protein transferase
contig00006	Prodigal:002006	CDS	202051	203403	.	-	0	ID=FOHLNKBM_01634;eC_number=6.3.4.14;Name=accC;db_xref=COG:COG0439;gene=accC;inference=ab initio prediction:Prodigal:002006,similar to AA sequence:UniProtKB:P43873;locus_tag=FOHLNKBM_01634;product=Biotin carboxylase
contig00006	Prodigal:002006	CDS	203505	203981	.	-	0	ID=FOHLNKBM_01635;Name=accB;db_xref=COG:COG0511;gene=accB;inference=ab initio prediction:Prodigal:002006,similar to AA sequence:UniProtKB:P0ABD8;locus_tag=FOHLNKBM_01635;product=Biotin carboxyl carrier protein of acetyl-CoA carboxylase
contig00006	Prodigal:002006	CDS	204133	204918	.	-	0	ID=FOHLNKBM_01636;inference=ab initio prediction:Prodigal:002006;locus_tag=FOHLNKBM_01636;product=hypothetical protein
contig00006	Prodigal:002006	CDS	205313	206467	.	+	0	ID=FOHLNKBM_01637;eC_number=2.6.1.1;Name=aspC_1;db_xref=COG:COG0436;gene=aspC_1;inference=ab initio prediction:Prodigal:002006,similar to AA sequence:UniProtKB:Q9X0Y2;locus_tag=FOHLNKBM_01637;product=Aspartate aminotransferase
contig00006	Prodigal:002006	CDS	206471	207169	.	-	0	ID=FOHLNKBM_01638;eC_number=3.1.3.18;Name=gph_1;db_xref=COG:COG0546;gene=gph_1;inference=ab initio prediction:Prodigal:002006,similar to AA sequence:UniProtKB:O67359;locus_tag=FOHLNKBM_01638;product=Phosphoglycolate phosphatase
contig00006	Prodigal:002006	CDS	207359	207823	.	+	0	ID=FOHLNKBM_01639;inference=ab initio prediction:Prodigal:002006;locus_tag=FOHLNKBM_01639;product=hypothetical protein
contig00006	Prodigal:002006	CDS	207994	208707	.	+	0	ID=FOHLNKBM_01640;eC_number=5.3.1.6;Name=rpiA;db_xref=COG:COG0120;gene=rpiA;inference=ab initio prediction:Prodigal:002006,similar to AA sequence:UniProtKB:Q6G3V6;locus_tag=FOHLNKBM_01640;product=Ribose-5-phosphate isomerase A
contig00006	Prodigal:002006	CDS	208751	209311	.	+	0	ID=FOHLNKBM_01641;inference=ab initio prediction:Prodigal:002006;locus_tag=FOHLNKBM_01641;product=hypothetical protein
contig00006	Prodigal:002006	CDS	209340	210572	.	+	0	ID=FOHLNKBM_01642;inference=ab initio prediction:Prodigal:002006;locus_tag=FOHLNKBM_01642;product=hypothetical protein
contig00006	Prodigal:002006	CDS	210569	211951	.	+	0	ID=FOHLNKBM_01643;eC_number=1.8.1.16;Name=garB;gene=garB;inference=ab initio prediction:Prodigal:002006,similar to AA sequence:UniProtKB:D0VWY5;locus_tag=FOHLNKBM_01643;product=Glutathione amide reductase
contig00006	Prodigal:002006	CDS	212006	212323	.	+	0	ID=FOHLNKBM_01644;inference=ab initio prediction:Prodigal:002006;locus_tag=FOHLNKBM_01644;product=hypothetical protein
contig00006	Prodigal:002006	CDS	212439	213821	.	+	0	ID=FOHLNKBM_01645;eC_number=2.5.1.54;Name=aroH;db_xref=COG:COG3200;gene=aroH;inference=ab initio prediction:Prodigal:002006,similar to AA sequence:UniProtKB:P80574;locus_tag=FOHLNKBM_01645;product=Phospho-2-dehydro-3-deoxyheptonate aldolase
contig00006	Prodigal:002006	CDS	214045	216927	.	-	0	ID=FOHLNKBM_01646;inference=ab initio prediction:Prodigal:002006;locus_tag=FOHLNKBM_01646;product=hypothetical protein
contig00006	Prodigal:002006	CDS	217141	217518	.	+	0	ID=FOHLNKBM_01647;inference=ab initio prediction:Prodigal:002006;locus_tag=FOHLNKBM_01647;product=hypothetical protein
contig00006	Prodigal:002006	CDS	217525	218799	.	-	0	ID=FOHLNKBM_01648;Name=mdtA_2;gene=mdtA_2;inference=ab initio prediction:Prodigal:002006,protein motif:HAMAP:MF_01422;locus_tag=FOHLNKBM_01648;product=Multidrug resistance protein MdtA
contig00006	Prodigal:002006	CDS	218909	219613	.	-	0	ID=FOHLNKBM_01649;inference=ab initio prediction:Prodigal:002006;locus_tag=FOHLNKBM_01649;product=hypothetical protein
contig00006	Prodigal:002006	CDS	219723	221099	.	+	0	ID=FOHLNKBM_01650;eC_number=1.4.3.24;Name=pao_1;gene=pao_1;inference=ab initio prediction:Prodigal:002006,similar to AA sequence:UniProtKB:H8ZPX1;locus_tag=FOHLNKBM_01650;product=Pseudooxynicotine oxidase
contig00006	Prodigal:002006	CDS	221187	221813	.	+	0	ID=FOHLNKBM_01651;inference=ab initio prediction:Prodigal:002006;locus_tag=FOHLNKBM_01651;product=hypothetical protein
contig00006	Prodigal:002006	CDS	222015	223013	.	-	0	ID=FOHLNKBM_01652;eC_number=1.1.1.29;inference=ab initio prediction:Prodigal:002006,similar to AA sequence:UniProtKB:P36234;locus_tag=FOHLNKBM_01652;product=Glycerate dehydrogenase
contig00006	Prodigal:002006	CDS	223268	223828	.	+	0	ID=FOHLNKBM_01653;inference=ab initio prediction:Prodigal:002006;locus_tag=FOHLNKBM_01653;product=hypothetical protein
contig00006	Prodigal:002006	CDS	224179	224688	.	-	0	ID=FOHLNKBM_01654;inference=ab initio prediction:Prodigal:002006;locus_tag=FOHLNKBM_01654;product=hypothetical protein
contig00006	Prodigal:002006	CDS	224907	225443	.	+	0	ID=FOHLNKBM_01655;eC_number=4.2.1.59;Name=fabA;db_xref=COG:COG0764;gene=fabA;inference=ab initio prediction:Prodigal:002006,similar to AA sequence:UniProtKB:O33877;locus_tag=FOHLNKBM_01655;product=3-hydroxydecanoyl-[acyl-carrier-protein] dehydratase
contig00006	Aragorn:001002	tRNA	226284	226380	.	+	.	ID=FOHLNKBM_01656;inference=COORDINATES:profile:Aragorn:001002;locus_tag=FOHLNKBM_01656;product=tRNA-Arg(gcg)
contig00006	Prodigal:002006	CDS	226870	226992	.	+	0	ID=FOHLNKBM_01657;inference=ab initio prediction:Prodigal:002006;locus_tag=FOHLNKBM_01657;product=hypothetical protein
contig00006	Prodigal:002006	CDS	227191	228021	.	+	0	ID=FOHLNKBM_01658;eC_number=1.3.1.9;Name=fabI_1;db_xref=COG:COG0623;gene=fabI_1;inference=ab initio prediction:Prodigal:002006,similar to AA sequence:UniProtKB:P16657;locus_tag=FOHLNKBM_01658;product=Enoyl-[acyl-carrier-protein] reductase [NADH] FabI
contig00006	Prodigal:002006	CDS	228029	228283	.	-	0	ID=FOHLNKBM_01659;inference=ab initio prediction:Prodigal:002006;locus_tag=FOHLNKBM_01659;product=hypothetical protein
contig00006	Prodigal:002006	CDS	228423	228662	.	+	0	ID=FOHLNKBM_01660;inference=ab initio prediction:Prodigal:002006;locus_tag=FOHLNKBM_01660;product=hypothetical protein
contig00006	Prodigal:002006	CDS	228702	230213	.	+	0	ID=FOHLNKBM_01661;inference=ab initio prediction:Prodigal:002006;locus_tag=FOHLNKBM_01661;product=hypothetical protein
contig00006	Prodigal:002006	CDS	230328	230690	.	-	0	ID=FOHLNKBM_01662;inference=ab initio prediction:Prodigal:002006;locus_tag=FOHLNKBM_01662;product=hypothetical protein
contig00006	Prodigal:002006	CDS	230687	231577	.	-	0	ID=FOHLNKBM_01663;inference=ab initio prediction:Prodigal:002006;locus_tag=FOHLNKBM_01663;product=hypothetical protein
contig00006	Prodigal:002006	CDS	231745	231990	.	+	0	ID=FOHLNKBM_01664;inference=ab initio prediction:Prodigal:002006;locus_tag=FOHLNKBM_01664;product=hypothetical protein
contig00006	Prodigal:002006	CDS	232020	232781	.	+	0	ID=FOHLNKBM_01665;Name=prs_1;gene=prs_1;inference=ab initio prediction:Prodigal:002006,protein motif:HAMAP:MF_00583_A;locus_tag=FOHLNKBM_01665;product=Putative ribose-phosphate pyrophosphokinase
contig00006	Prodigal:002006	CDS	232796	233392	.	-	0	ID=FOHLNKBM_01666;inference=ab initio prediction:Prodigal:002006;locus_tag=FOHLNKBM_01666;product=hypothetical protein
contig00006	Prodigal:002006	CDS	233625	234914	.	+	0	ID=FOHLNKBM_01667;Name=zapE;db_xref=COG:COG1485;gene=zapE;inference=ab initio prediction:Prodigal:002006,similar to AA sequence:UniProtKB:P64612;locus_tag=FOHLNKBM_01667;product=Cell division protein ZapE
contig00006	Prodigal:002006	CDS	234911	237853	.	+	0	ID=FOHLNKBM_01668;eC_number=2.7.13.3;Name=rcsC_9;gene=rcsC_9;inference=ab initio prediction:Prodigal:002006,protein motif:HAMAP:MF_00979;locus_tag=FOHLNKBM_01668;product=Sensor histidine kinase RcsC
contig00006	Prodigal:002006	CDS	237978	239540	.	-	0	ID=FOHLNKBM_01669;eC_number=2.7.-.-;Name=ubiB_2;gene=ubiB_2;inference=ab initio prediction:Prodigal:002006,protein motif:HAMAP:MF_00414;locus_tag=FOHLNKBM_01669;product=protein kinase UbiB
contig00006	Prodigal:002006	CDS	239572	240357	.	-	0	ID=FOHLNKBM_01670;eC_number=2.1.1.163;Name=ubiE;db_xref=COG:COG2226;gene=ubiE;inference=ab initio prediction:Prodigal:002006,similar to AA sequence:UniProtKB:P0A887;locus_tag=FOHLNKBM_01670;product=Ubiquinone/menaquinone biosynthesis C-methyltransferase UbiE
contig00006	Prodigal:002006	CDS	240661	241770	.	-	0	ID=FOHLNKBM_01671;eC_number=1.1.1.85;Name=leuB;db_xref=COG:COG0473;gene=leuB;inference=ab initio prediction:Prodigal:002006,similar to AA sequence:UniProtKB:Q56268;locus_tag=FOHLNKBM_01671;product=3-isopropylmalate dehydrogenase
contig00006	Prodigal:002006	CDS	241927	242676	.	-	0	ID=FOHLNKBM_01672;inference=ab initio prediction:Prodigal:002006;locus_tag=FOHLNKBM_01672;product=hypothetical protein
contig00006	Prodigal:002006	CDS	242837	243712	.	+	0	ID=FOHLNKBM_01673;inference=ab initio prediction:Prodigal:002006;locus_tag=FOHLNKBM_01673;product=hypothetical protein
contig00006	Prodigal:002006	CDS	244058	245620	.	+	0	ID=FOHLNKBM_01674;eC_number=2.3.3.13;Name=leuA;db_xref=COG:COG0119;gene=leuA;inference=ab initio prediction:Prodigal:002006,similar to AA sequence:UniProtKB:Q9JZG1;locus_tag=FOHLNKBM_01674;product=2-isopropylmalate synthase
contig00006	Aragorn:001002	tRNA	245720	245795	.	+	.	ID=FOHLNKBM_01675;inference=COORDINATES:profile:Aragorn:001002;locus_tag=FOHLNKBM_01675;product=tRNA-Lys(ctt)
contig00006	Prodigal:002006	CDS	246196	246468	.	+	0	ID=FOHLNKBM_01676;inference=ab initio prediction:Prodigal:002006;locus_tag=FOHLNKBM_01676;product=hypothetical protein
contig00006	Prodigal:002006	CDS	246746	246868	.	+	0	ID=FOHLNKBM_01677;inference=ab initio prediction:Prodigal:002006;locus_tag=FOHLNKBM_01677;product=hypothetical protein
contig00006	Prodigal:002006	CDS	246938	247222	.	-	0	ID=FOHLNKBM_01678;inference=ab initio prediction:Prodigal:002006;locus_tag=FOHLNKBM_01678;product=hypothetical protein
contig00006	Prodigal:002006	CDS	247423	247545	.	-	0	ID=FOHLNKBM_01679;inference=ab initio prediction:Prodigal:002006;locus_tag=FOHLNKBM_01679;product=hypothetical protein
contig00006	Prodigal:002006	CDS	248333	248617	.	+	0	ID=FOHLNKBM_01680;inference=ab initio prediction:Prodigal:002006;locus_tag=FOHLNKBM_01680;product=hypothetical protein
contig00007	Prodigal:002006	CDS	578	1462	.	+	0	ID=FOHLNKBM_01681;eC_number=4.3.2.3;inference=ab initio prediction:Prodigal:002006,similar to AA sequence:UniProtKB:Q39BA7;locus_tag=FOHLNKBM_01681;product=Ureidoglycolate lyase
contig00007	Prodigal:002006	CDS	1706	2704	.	+	0	ID=FOHLNKBM_01682;eC_number=2.8.1.6;Name=bioB;db_xref=COG:COG0502;gene=bioB;inference=ab initio prediction:Prodigal:002006,similar to AA sequence:UniProtKB:P12996;locus_tag=FOHLNKBM_01682;product=Biotin synthase
contig00007	Prodigal:002006	CDS	2748	4190	.	-	0	ID=FOHLNKBM_01683;eC_number=2.7.-.-;Name=sasA_8;gene=sasA_8;inference=ab initio prediction:Prodigal:002006,protein motif:HAMAP:MF_01837;locus_tag=FOHLNKBM_01683;product=Adaptive-response sensory-kinase SasA
contig00007	Prodigal:002006	CDS	4412	5188	.	-	0	ID=FOHLNKBM_01684;inference=ab initio prediction:Prodigal:002006;locus_tag=FOHLNKBM_01684;product=hypothetical protein
contig00007	Prodigal:002006	CDS	5185	5838	.	-	0	ID=FOHLNKBM_01685;eC_number=2.1.1.163;Name=COQ5_4;gene=COQ5_4;inference=ab initio prediction:Prodigal:002006,protein motif:HAMAP:MF_01813;locus_tag=FOHLNKBM_01685;product=2-methoxy-6-polyprenyl-1%2C4-benzoquinol methylase%2C mitochondrial
contig00007	Prodigal:002006	CDS	5864	7018	.	-	0	ID=FOHLNKBM_01686;eC_number=2.8.1.13;Name=mnmA;gene=mnmA;inference=ab initio prediction:Prodigal:002006,similar to AA sequence:UniProtKB:Q99TM8;locus_tag=FOHLNKBM_01686;product=tRNA-specific 2-thiouridylase MnmA
contig00007	Prodigal:002006	CDS	7268	8875	.	+	0	ID=FOHLNKBM_01687;inference=ab initio prediction:Prodigal:002006;locus_tag=FOHLNKBM_01687;product=hypothetical protein
contig00007	Prodigal:002006	CDS	8971	9657	.	+	0	ID=FOHLNKBM_01688;inference=ab initio prediction:Prodigal:002006;locus_tag=FOHLNKBM_01688;product=hypothetical protein
contig00007	Prodigal:002006	CDS	9749	10024	.	+	0	ID=FOHLNKBM_01689;inference=ab initio prediction:Prodigal:002006;locus_tag=FOHLNKBM_01689;product=hypothetical protein
contig00007	Prodigal:002006	CDS	10295	11938	.	+	0	ID=FOHLNKBM_01690;inference=ab initio prediction:Prodigal:002006;locus_tag=FOHLNKBM_01690;product=hypothetical protein
contig00007	Prodigal:002006	CDS	11964	13034	.	+	0	ID=FOHLNKBM_01691;Name=fliG_1;db_xref=COG:COG1536;gene=fliG_1;inference=ab initio prediction:Prodigal:002006,similar to AA sequence:UniProtKB:Q9WY63;locus_tag=FOHLNKBM_01691;product=Flagellar motor switch protein FliG
contig00007	Prodigal:002006	CDS	13031	13642	.	+	0	ID=FOHLNKBM_01692;inference=ab initio prediction:Prodigal:002006;locus_tag=FOHLNKBM_01692;product=hypothetical protein
contig00007	Prodigal:002006	CDS	13653	13985	.	+	0	ID=FOHLNKBM_01693;inference=ab initio prediction:Prodigal:002006;locus_tag=FOHLNKBM_01693;product=hypothetical protein
contig00007	Prodigal:002006	CDS	14046	15407	.	+	0	ID=FOHLNKBM_01694;Name=atoC_2;db_xref=COG:COG2204;gene=atoC_2;inference=ab initio prediction:Prodigal:002006,similar to AA sequence:UniProtKB:Q06065;locus_tag=FOHLNKBM_01694;product=Regulatory protein AtoC
contig00007	Prodigal:002006	CDS	15712	15996	.	-	0	ID=FOHLNKBM_01695;inference=ab initio prediction:Prodigal:002006;locus_tag=FOHLNKBM_01695;product=hypothetical protein
contig00007	Prodigal:002006	CDS	16095	17402	.	-	0	ID=FOHLNKBM_01696;inference=ab initio prediction:Prodigal:002006;locus_tag=FOHLNKBM_01696;product=hypothetical protein
contig00007	Prodigal:002006	CDS	17582	18076	.	+	0	ID=FOHLNKBM_01697;inference=ab initio prediction:Prodigal:002006;locus_tag=FOHLNKBM_01697;product=hypothetical protein
contig00007	Prodigal:002006	CDS	18141	19208	.	+	0	ID=FOHLNKBM_01698;inference=ab initio prediction:Prodigal:002006;locus_tag=FOHLNKBM_01698;product=hypothetical protein
contig00007	Prodigal:002006	CDS	19214	19987	.	+	0	ID=FOHLNKBM_01699;Name=fliP_1;db_xref=COG:COG1338;gene=fliP_1;inference=ab initio prediction:Prodigal:002006,similar to AA sequence:UniProtKB:P54700;locus_tag=FOHLNKBM_01699;product=Flagellar biosynthetic protein FliP
contig00007	Prodigal:002006	CDS	20047	20607	.	+	0	ID=FOHLNKBM_01700;inference=ab initio prediction:Prodigal:002006;locus_tag=FOHLNKBM_01700;product=hypothetical protein
contig00007	Prodigal:002006	CDS	20607	21320	.	+	0	ID=FOHLNKBM_01701;inference=ab initio prediction:Prodigal:002006;locus_tag=FOHLNKBM_01701;product=hypothetical protein
contig00007	Prodigal:002006	CDS	21305	22753	.	+	0	ID=FOHLNKBM_01702;inference=ab initio prediction:Prodigal:002006;locus_tag=FOHLNKBM_01702;product=hypothetical protein
contig00007	Prodigal:002006	CDS	23081	26473	.	-	0	ID=FOHLNKBM_01703;inference=ab initio prediction:Prodigal:002006;locus_tag=FOHLNKBM_01703;product=hypothetical protein
contig00007	Prodigal:002006	CDS	26601	27287	.	-	0	ID=FOHLNKBM_01704;inference=ab initio prediction:Prodigal:002006;locus_tag=FOHLNKBM_01704;product=hypothetical protein
contig00007	Prodigal:002006	CDS	27415	27591	.	-	0	ID=FOHLNKBM_01705;inference=ab initio prediction:Prodigal:002006;locus_tag=FOHLNKBM_01705;product=hypothetical protein
contig00007	Prodigal:002006	CDS	28105	29550	.	+	0	ID=FOHLNKBM_01706;eC_number=2.5.1.44;Name=hss;gene=hss;inference=ab initio prediction:Prodigal:002006,similar to AA sequence:UniProtKB:O32323;locus_tag=FOHLNKBM_01706;product=Homospermidine synthase
contig00007	Prodigal:002006	CDS	29610	30491	.	-	0	ID=FOHLNKBM_01707;inference=ab initio prediction:Prodigal:002006;locus_tag=FOHLNKBM_01707;product=hypothetical protein
contig00007	Prodigal:002006	CDS	31581	32720	.	+	0	ID=FOHLNKBM_01708;inference=ab initio prediction:Prodigal:002006;locus_tag=FOHLNKBM_01708;product=hypothetical protein
contig00007	Prodigal:002006	CDS	32890	33780	.	-	0	ID=FOHLNKBM_01709;inference=ab initio prediction:Prodigal:002006;locus_tag=FOHLNKBM_01709;product=hypothetical protein
contig00007	Prodigal:002006	CDS	33777	34382	.	-	0	ID=FOHLNKBM_01710;inference=ab initio prediction:Prodigal:002006;locus_tag=FOHLNKBM_01710;product=hypothetical protein
contig00007	Prodigal:002006	CDS	34569	35042	.	+	0	ID=FOHLNKBM_01711;eC_number=4.2.1.119;Name=phaJ;db_xref=COG:COG2030;gene=phaJ;inference=ab initio prediction:Prodigal:002006,similar to AA sequence:UniProtKB:Q2RQ36;locus_tag=FOHLNKBM_01711;product=(R)-specific enoyl-CoA hydratase
contig00007	Prodigal:002006	CDS	35044	35889	.	+	0	ID=FOHLNKBM_01712;eC_number=2.1.1.185;Name=rlmB;gene=rlmB;inference=ab initio prediction:Prodigal:002006,protein motif:HAMAP:MF_01887;locus_tag=FOHLNKBM_01712;product=23S rRNA (guanosine-2'-O-)-methyltransferase RlmB
contig00007	Prodigal:002006	CDS	36041	36421	.	-	0	ID=FOHLNKBM_01713;inference=ab initio prediction:Prodigal:002006;locus_tag=FOHLNKBM_01713;product=hypothetical protein
contig00007	Prodigal:002006	CDS	36711	38300	.	+	0	ID=FOHLNKBM_01714;eC_number=1.3.8.2;Name=crtN;gene=crtN;inference=ab initio prediction:Prodigal:002006,similar to AA sequence:UniProtKB:Q4VKV1;locus_tag=FOHLNKBM_01714;product=4%2C4'-diapophytoene desaturase (4%2C4'-diapolycopene-forming)
contig00007	Prodigal:002006	CDS	38297	38758	.	+	0	ID=FOHLNKBM_01715;inference=ab initio prediction:Prodigal:002006;locus_tag=FOHLNKBM_01715;product=hypothetical protein
contig00007	Prodigal:002006	CDS	38763	39743	.	+	0	ID=FOHLNKBM_01716;eC_number=3.6.3.-;Name=lnrL_2;db_xref=COG:COG1131;gene=lnrL_2;inference=ab initio prediction:Prodigal:002006,similar to AA sequence:UniProtKB:P94440;locus_tag=FOHLNKBM_01716;product=Linearmycin resistance ATP-binding protein LnrL
contig00007	Prodigal:002006	CDS	39740	40948	.	+	0	ID=FOHLNKBM_01717;Name=lnrM;db_xref=COG:COG0842;gene=lnrM;inference=ab initio prediction:Prodigal:002006,similar to AA sequence:UniProtKB:P94441;locus_tag=FOHLNKBM_01717;product=Linearmycin resistance permease protein LnrM
contig00007	Prodigal:002006	CDS	41053	41895	.	+	0	ID=FOHLNKBM_01718;eC_number=3.4.-.-;Name=ipuF;gene=ipuF;inference=ab initio prediction:Prodigal:002006,similar to AA sequence:UniProtKB:Q936S7;locus_tag=FOHLNKBM_01718;product=Gamma-glutamyl-L-1-hydroxyisopropylamide hydrolase
contig00007	Prodigal:002006	CDS	42000	43529	.	+	0	ID=FOHLNKBM_01719;eC_number=1.14.99.44;Name=crtNb;gene=crtNb;inference=ab initio prediction:Prodigal:002006,similar to AA sequence:UniProtKB:Q4VKU9;locus_tag=FOHLNKBM_01719;product=4%2C4'-diapolycopene oxygenase
contig00007	Prodigal:002006	CDS	43616	44374	.	+	0	ID=FOHLNKBM_01720;inference=ab initio prediction:Prodigal:002006;locus_tag=FOHLNKBM_01720;product=hypothetical protein
contig00007	Prodigal:002006	CDS	44442	45587	.	+	0	ID=FOHLNKBM_01721;eC_number=2.4.1.-;Name=crtQ;gene=crtQ;inference=ab initio prediction:Prodigal:002006,similar to AA sequence:UniProtKB:Q7A3E0;locus_tag=FOHLNKBM_01721;product=4%2C4'-diaponeurosporenoate glycosyltransferase
contig00007	Prodigal:002006	CDS	45633	45986	.	-	0	ID=FOHLNKBM_01722;Name=cutA;db_xref=COG:COG1324;gene=cutA;inference=ab initio prediction:Prodigal:002006,similar to AA sequence:UniProtKB:Q74XD3;locus_tag=FOHLNKBM_01722;product=Divalent-cation tolerance protein CutA
contig00007	Prodigal:002006	CDS	46130	46897	.	+	0	ID=FOHLNKBM_01723;eC_number=2.7.1.23;Name=nadK_1;gene=nadK_1;inference=ab initio prediction:Prodigal:002006,protein motif:HAMAP:MF_00361;locus_tag=FOHLNKBM_01723;product=NAD kinase
contig00007	Prodigal:002006	CDS	46894	47382	.	+	0	ID=FOHLNKBM_01724;inference=ab initio prediction:Prodigal:002006;locus_tag=FOHLNKBM_01724;product=hypothetical protein
contig00007	Prodigal:002006	CDS	47387	47587	.	-	0	ID=FOHLNKBM_01725;inference=ab initio prediction:Prodigal:002006;locus_tag=FOHLNKBM_01725;product=hypothetical protein
contig00007	Prodigal:002006	CDS	47627	47995	.	-	0	ID=FOHLNKBM_01726;inference=ab initio prediction:Prodigal:002006;locus_tag=FOHLNKBM_01726;product=hypothetical protein
contig00007	Prodigal:002006	CDS	48102	48311	.	-	0	ID=FOHLNKBM_01727;Name=cspA_1;db_xref=COG:COG1278;gene=cspA_1;inference=ab initio prediction:Prodigal:002006,similar to AA sequence:UniProtKB:Q9Z3S6;locus_tag=FOHLNKBM_01727;product=Cold shock protein CspA
contig00007	Prodigal:002006	CDS	48825	49958	.	-	0	ID=FOHLNKBM_01728;inference=ab initio prediction:Prodigal:002006;locus_tag=FOHLNKBM_01728;product=hypothetical protein
contig00007	Prodigal:002006	CDS	49955	50434	.	-	0	ID=FOHLNKBM_01729;inference=ab initio prediction:Prodigal:002006;locus_tag=FOHLNKBM_01729;product=hypothetical protein
contig00007	Prodigal:002006	CDS	50457	50765	.	-	0	ID=FOHLNKBM_01730;Name=acpXL;db_xref=COG:COG0236;gene=acpXL;inference=ab initio prediction:Prodigal:002006,similar to AA sequence:UniProtKB:P0A2W5;locus_tag=FOHLNKBM_01730;product=Acyl carrier protein AcpXL
contig00007	Prodigal:002006	CDS	51078	52205	.	+	0	ID=FOHLNKBM_01731;Name=ydiK;db_xref=COG:COG0628;gene=ydiK;inference=ab initio prediction:Prodigal:002006,similar to AA sequence:UniProtKB:P0AFS7;locus_tag=FOHLNKBM_01731;product=Putative transport protein YdiK
contig00007	Prodigal:002006	CDS	52219	52719	.	-	0	ID=FOHLNKBM_01732;inference=ab initio prediction:Prodigal:002006;locus_tag=FOHLNKBM_01732;product=hypothetical protein
contig00007	Prodigal:002006	CDS	52913	53164	.	+	0	ID=FOHLNKBM_01733;inference=ab initio prediction:Prodigal:002006;locus_tag=FOHLNKBM_01733;product=hypothetical protein
contig00007	Prodigal:002006	CDS	53388	54080	.	-	0	ID=FOHLNKBM_01734;inference=ab initio prediction:Prodigal:002006;locus_tag=FOHLNKBM_01734;product=hypothetical protein
contig00007	Prodigal:002006	CDS	54238	54681	.	+	0	ID=FOHLNKBM_01735;db_xref=COG:COG0346;inference=ab initio prediction:Prodigal:002006,similar to AA sequence:UniProtKB:Q8ZM36;locus_tag=FOHLNKBM_01735;product=Virulence protein
contig00007	Prodigal:002006	CDS	54689	55132	.	-	0	ID=FOHLNKBM_01736;Name=crp_1;db_xref=COG:COG0664;gene=crp_1;inference=ab initio prediction:Prodigal:002006,similar to AA sequence:UniProtKB:P9WMH3;locus_tag=FOHLNKBM_01736;product=CRP-like cAMP-activated global transcriptional regulator
contig00007	Prodigal:002006	CDS	55194	56036	.	+	0	ID=FOHLNKBM_01737;inference=ab initio prediction:Prodigal:002006;locus_tag=FOHLNKBM_01737;product=hypothetical protein
contig00007	Prodigal:002006	CDS	56046	56252	.	-	0	ID=FOHLNKBM_01738;inference=ab initio prediction:Prodigal:002006;locus_tag=FOHLNKBM_01738;product=hypothetical protein
contig00007	Prodigal:002006	CDS	56495	56683	.	+	0	ID=FOHLNKBM_01739;inference=ab initio prediction:Prodigal:002006;locus_tag=FOHLNKBM_01739;product=hypothetical protein
contig00007	Prodigal:002006	CDS	56822	57187	.	-	0	ID=FOHLNKBM_01740;inference=ab initio prediction:Prodigal:002006;locus_tag=FOHLNKBM_01740;product=hypothetical protein
contig00007	Prodigal:002006	CDS	57618	58421	.	-	0	ID=FOHLNKBM_01741;Name=phyR;gene=phyR;inference=ab initio prediction:Prodigal:002006,similar to AA sequence:UniProtKB:Q0PEV3;locus_tag=FOHLNKBM_01741;product=Phyllosphere-induced regulator PhyR
contig00007	Prodigal:002006	CDS	58657	58932	.	+	0	ID=FOHLNKBM_01742;inference=ab initio prediction:Prodigal:002006;locus_tag=FOHLNKBM_01742;product=hypothetical protein
contig00007	Prodigal:002006	CDS	59273	59449	.	-	0	ID=FOHLNKBM_01743;inference=ab initio prediction:Prodigal:002006;locus_tag=FOHLNKBM_01743;product=hypothetical protein
contig00007	Prodigal:002006	CDS	59670	59846	.	+	0	ID=FOHLNKBM_01744;inference=ab initio prediction:Prodigal:002006;locus_tag=FOHLNKBM_01744;product=hypothetical protein
contig00007	Prodigal:002006	CDS	59978	60898	.	+	0	ID=FOHLNKBM_01745;eC_number=3.1.2.6;Name=gloB_1;gene=gloB_1;inference=ab initio prediction:Prodigal:002006,protein motif:HAMAP:MF_01374;locus_tag=FOHLNKBM_01745;product=Hydroxyacylglutathione hydrolase
contig00007	Prodigal:002006	CDS	60916	61704	.	-	0	ID=FOHLNKBM_01746;inference=ab initio prediction:Prodigal:002006;locus_tag=FOHLNKBM_01746;product=hypothetical protein
contig00007	Prodigal:002006	CDS	61758	63587	.	-	0	ID=FOHLNKBM_01747;inference=ab initio prediction:Prodigal:002006;locus_tag=FOHLNKBM_01747;product=hypothetical protein
contig00007	Prodigal:002006	CDS	63898	64638	.	+	0	ID=FOHLNKBM_01748;eC_number=2.8.3.5;Name=scoA;db_xref=COG:COG1788;gene=scoA;inference=ab initio prediction:Prodigal:002006,similar to AA sequence:UniProtKB:P42315;locus_tag=FOHLNKBM_01748;product=putative succinyl-CoA:3-ketoacid coenzyme A transferase subunit A
contig00007	Prodigal:002006	CDS	64663	65325	.	+	0	ID=FOHLNKBM_01749;eC_number=2.8.3.5;Name=scoB;db_xref=COG:COG2057;gene=scoB;inference=ab initio prediction:Prodigal:002006,similar to AA sequence:UniProtKB:P42316;locus_tag=FOHLNKBM_01749;product=putative succinyl-CoA:3-ketoacid coenzyme A transferase subunit B
contig00007	Prodigal:002006	CDS	65582	66268	.	-	0	ID=FOHLNKBM_01750;inference=ab initio prediction:Prodigal:002006;locus_tag=FOHLNKBM_01750;product=hypothetical protein
contig00007	Prodigal:002006	CDS	66436	69135	.	-	0	ID=FOHLNKBM_01751;eC_number=4.2.1.3;Name=acnA;db_xref=COG:COG1048;gene=acnA;inference=ab initio prediction:Prodigal:002006,similar to AA sequence:UniProtKB:P70920;locus_tag=FOHLNKBM_01751;product=Aconitate hydratase A
contig00007	Prodigal:002006	CDS	69577	70389	.	-	0	ID=FOHLNKBM_01752;eC_number=3.4.-.-;Name=bepA_2;gene=bepA_2;inference=ab initio prediction:Prodigal:002006,protein motif:HAMAP:MF_00997;locus_tag=FOHLNKBM_01752;product=Beta-barrel assembly-enhancing protease
contig00007	Prodigal:002006	CDS	70564	71928	.	+	0	ID=FOHLNKBM_01753;eC_number=3.4.11.10;Name=pepA_1;gene=pepA_1;inference=ab initio prediction:Prodigal:002006,protein motif:HAMAP:MF_00181;locus_tag=FOHLNKBM_01753;product=cytosol aminopeptidase
contig00007	Prodigal:002006	CDS	72247	73419	.	-	0	ID=FOHLNKBM_01754;eC_number=3.5.1.32;Name=hipO_1;db_xref=COG:COG1473;gene=hipO_1;inference=ab initio prediction:Prodigal:002006,similar to AA sequence:UniProtKB:P45493;locus_tag=FOHLNKBM_01754;product=Hippurate hydrolase
contig00007	Prodigal:002006	CDS	73612	74085	.	-	0	ID=FOHLNKBM_01755;Name=hmrR;gene=hmrR;inference=ab initio prediction:Prodigal:002006,similar to AA sequence:UniProtKB:Q9X5X4;locus_tag=FOHLNKBM_01755;product=HTH-type transcriptional regulator HmrR
contig00007	Prodigal:002006	CDS	74082	76556	.	-	0	ID=FOHLNKBM_01756;eC_number=7.2.2.9;Name=actP_1;gene=actP_1;inference=ab initio prediction:Prodigal:002006,similar to AA sequence:UniProtKB:Q9X5X3;locus_tag=FOHLNKBM_01756;product=Copper-transporting P-type ATPase
contig00007	Prodigal:002006	CDS	76727	77329	.	+	0	ID=FOHLNKBM_01757;inference=ab initio prediction:Prodigal:002006;locus_tag=FOHLNKBM_01757;product=hypothetical protein
contig00007	Prodigal:002006	CDS	77320	78582	.	-	0	ID=FOHLNKBM_01758;eC_number=2.7.13.3;Name=phoR;db_xref=COG:COG0642;gene=phoR;inference=ab initio prediction:Prodigal:002006,similar to AA sequence:UniProtKB:P23545;locus_tag=FOHLNKBM_01758;product=Alkaline phosphatase synthesis sensor protein PhoR
contig00007	Prodigal:002006	CDS	78602	79690	.	-	0	ID=FOHLNKBM_01759;inference=ab initio prediction:Prodigal:002006;locus_tag=FOHLNKBM_01759;product=hypothetical protein
contig00007	Prodigal:002006	CDS	79836	80471	.	-	0	ID=FOHLNKBM_01760;inference=ab initio prediction:Prodigal:002006;locus_tag=FOHLNKBM_01760;product=hypothetical protein
contig00007	Prodigal:002006	CDS	80461	81219	.	-	0	ID=FOHLNKBM_01761;inference=ab initio prediction:Prodigal:002006;locus_tag=FOHLNKBM_01761;product=hypothetical protein
contig00007	Prodigal:002006	CDS	81334	82572	.	-	0	ID=FOHLNKBM_01762;eC_number=2.4.1.11;db_xref=COG:COG0438;inference=ab initio prediction:Prodigal:002006,similar to AA sequence:UniProtKB:P9WMY9;locus_tag=FOHLNKBM_01762;product=Glycogen synthase
contig00007	Prodigal:002006	CDS	82682	83548	.	-	0	ID=FOHLNKBM_01763;eC_number=5.1.3.22;Name=ulaE;db_xref=COG:COG3623;gene=ulaE;inference=ab initio prediction:Prodigal:002006,similar to AA sequence:UniProtKB:Q8XDI5;locus_tag=FOHLNKBM_01763;product=L-ribulose-5-phosphate 3-epimerase UlaE
contig00007	Prodigal:002006	CDS	83545	85146	.	-	0	ID=FOHLNKBM_01764;inference=ab initio prediction:Prodigal:002006;locus_tag=FOHLNKBM_01764;product=hypothetical protein
contig00007	Prodigal:002006	CDS	85375	86370	.	-	0	ID=FOHLNKBM_01765;eC_number=1.1.1.292;Name=afr;gene=afr;inference=ab initio prediction:Prodigal:002006,similar to AA sequence:UniProtKB:Q92KZ3;locus_tag=FOHLNKBM_01765;product=1%2C5-anhydro-D-fructose reductase
contig00007	Prodigal:002006	CDS	86370	87551	.	-	0	ID=FOHLNKBM_01766;inference=ab initio prediction:Prodigal:002006;locus_tag=FOHLNKBM_01766;product=hypothetical protein
contig00007	Prodigal:002006	CDS	87596	88519	.	-	0	ID=FOHLNKBM_01767;inference=ab initio prediction:Prodigal:002006;locus_tag=FOHLNKBM_01767;product=hypothetical protein
contig00007	Prodigal:002006	CDS	88748	89938	.	-	0	ID=FOHLNKBM_01768;inference=ab initio prediction:Prodigal:002006;locus_tag=FOHLNKBM_01768;product=hypothetical protein
contig00007	Prodigal:002006	CDS	90260	91549	.	+	0	ID=FOHLNKBM_01769;inference=ab initio prediction:Prodigal:002006;locus_tag=FOHLNKBM_01769;product=hypothetical protein
contig00007	Prodigal:002006	CDS	91658	93361	.	-	0	ID=FOHLNKBM_01770;Name=emrB_1;gene=emrB_1;inference=ab initio prediction:Prodigal:002006,similar to AA sequence:UniProtKB:P0AEJ0;locus_tag=FOHLNKBM_01770;product=Multidrug export protein EmrB
contig00007	Prodigal:002006	CDS	93358	94668	.	-	0	ID=FOHLNKBM_01771;Name=aaeA_2;gene=aaeA_2;inference=ab initio prediction:Prodigal:002006,protein motif:HAMAP:MF_01544;locus_tag=FOHLNKBM_01771;product=p-hydroxybenzoic acid efflux pump subunit AaeA
contig00007	Prodigal:002006	CDS	94810	95448	.	+	0	ID=FOHLNKBM_01772;inference=ab initio prediction:Prodigal:002006;locus_tag=FOHLNKBM_01772;product=hypothetical protein
contig00007	Prodigal:002006	CDS	95576	98047	.	+	0	ID=FOHLNKBM_01773;eC_number=2.4.1.129;Name=mtgA_3;gene=mtgA_3;inference=ab initio prediction:Prodigal:002006,protein motif:HAMAP:MF_00766;locus_tag=FOHLNKBM_01773;product=Biosynthetic peptidoglycan transglycosylase
contig00007	Prodigal:002006	CDS	98058	98480	.	-	0	ID=FOHLNKBM_01774;inference=ab initio prediction:Prodigal:002006;locus_tag=FOHLNKBM_01774;product=hypothetical protein
contig00007	Prodigal:002006	CDS	98582	98965	.	+	0	ID=FOHLNKBM_01775;inference=ab initio prediction:Prodigal:002006;locus_tag=FOHLNKBM_01775;product=hypothetical protein
contig00007	Prodigal:002006	CDS	99004	99288	.	-	0	ID=FOHLNKBM_01776;inference=ab initio prediction:Prodigal:002006;locus_tag=FOHLNKBM_01776;product=hypothetical protein
contig00007	Prodigal:002006	CDS	99463	99735	.	+	0	ID=FOHLNKBM_01777;inference=ab initio prediction:Prodigal:002006;locus_tag=FOHLNKBM_01777;product=hypothetical protein
contig00007	Prodigal:002006	CDS	100007	100807	.	+	0	ID=FOHLNKBM_01778;eC_number=3.1.1.24;Name=catD_1;db_xref=COG:COG0596;gene=catD_1;inference=ab initio prediction:Prodigal:002006,similar to AA sequence:UniProtKB:P00632;locus_tag=FOHLNKBM_01778;product=3-oxoadipate enol-lactonase 2
contig00007	Prodigal:002006	CDS	100887	101300	.	-	0	ID=FOHLNKBM_01779;inference=ab initio prediction:Prodigal:002006;locus_tag=FOHLNKBM_01779;product=hypothetical protein
contig00007	Prodigal:002006	CDS	101837	103456	.	-	0	ID=FOHLNKBM_01780;Name=dppA_2;db_xref=COG:COG0747;gene=dppA_2;inference=ab initio prediction:Prodigal:002006,similar to AA sequence:UniProtKB:P23847;locus_tag=FOHLNKBM_01780;product=Periplasmic dipeptide transport protein
contig00007	Prodigal:002006	CDS	103591	104652	.	-	0	ID=FOHLNKBM_01781;inference=ab initio prediction:Prodigal:002006;locus_tag=FOHLNKBM_01781;product=hypothetical protein
contig00007	Prodigal:002006	CDS	104773	105042	.	-	0	ID=FOHLNKBM_01782;inference=ab initio prediction:Prodigal:002006;locus_tag=FOHLNKBM_01782;product=hypothetical protein
contig00007	Prodigal:002006	CDS	105114	106163	.	-	0	ID=FOHLNKBM_01783;eC_number=1.14.13.239;inference=ab initio prediction:Prodigal:002006,protein motif:HAMAP:MF_02097;locus_tag=FOHLNKBM_01783;product=Carnitine monooxygenase oxygenase subunit
contig00007	Prodigal:002006	CDS	106580	107209	.	-	0	ID=FOHLNKBM_01784;inference=ab initio prediction:Prodigal:002006;locus_tag=FOHLNKBM_01784;product=hypothetical protein
contig00007	Prodigal:002006	CDS	107523	107753	.	+	0	ID=FOHLNKBM_01785;inference=ab initio prediction:Prodigal:002006;locus_tag=FOHLNKBM_01785;product=hypothetical protein
contig00007	Prodigal:002006	CDS	107769	109337	.	+	0	ID=FOHLNKBM_01786;Name=ffh;db_xref=COG:COG0541;gene=ffh;inference=ab initio prediction:Prodigal:002006,similar to AA sequence:UniProtKB:P0AGD7;locus_tag=FOHLNKBM_01786;product=Signal recognition particle protein
contig00007	Prodigal:002006	CDS	109334	109666	.	+	0	ID=FOHLNKBM_01787;inference=ab initio prediction:Prodigal:002006;locus_tag=FOHLNKBM_01787;product=hypothetical protein
contig00007	Prodigal:002006	CDS	109671	110033	.	+	0	ID=FOHLNKBM_01788;Name=rpsP;db_xref=COG:COG0228;gene=rpsP;inference=ab initio prediction:Prodigal:002006,similar to AA sequence:UniProtKB:P62236;locus_tag=FOHLNKBM_01788;product=30S ribosomal protein S16
contig00007	Prodigal:002006	CDS	110046	110741	.	+	0	ID=FOHLNKBM_01789;Name=rimM;gene=rimM;inference=ab initio prediction:Prodigal:002006,protein motif:HAMAP:MF_00014;locus_tag=FOHLNKBM_01789;product=Ribosome maturation factor RimM
contig00007	Prodigal:002006	CDS	110765	111556	.	-	0	ID=FOHLNKBM_01790;inference=ab initio prediction:Prodigal:002006;locus_tag=FOHLNKBM_01790;product=hypothetical protein
contig00007	Prodigal:002006	CDS	111748	112479	.	-	0	ID=FOHLNKBM_01791;eC_number=2.1.1.163;Name=COQ5_5;gene=COQ5_5;inference=ab initio prediction:Prodigal:002006,protein motif:HAMAP:MF_01813;locus_tag=FOHLNKBM_01791;product=2-methoxy-6-polyprenyl-1%2C4-benzoquinol methylase%2C mitochondrial
[truncated: 7,683,405 more chars]
