# Supplementary material for: Comprehensive Comparative Genomics and Phenotyping of Methylobacterium Species
Source: Front Microbiol. 2021 Oct 6;12:740610. doi: 10.3389/fmicb.2021.740610 (PMC8561711; doi:10.3389/fmicb.2021.740610)
Supplement: Supplementary file 9 [file Data_Sheet_3.ZIP › Mb_nodulans.gff]

##gff-version 3
##sequence-region NC_011894.1 1 7772460
##sequence-region NC_011892.1 1 487734
##sequence-region NC_011887.1 1 458070
##sequence-region NC_011893.1 1 40463
##sequence-region NC_011895.1 1 37542
##sequence-region NC_011888.1 1 20286
##sequence-region NC_011889.1 1 12638
##sequence-region NC_011890.1 1 9829
NC_011894.1	Prodigal:002006	CDS	1	1500	.	+	0	ID=IEFELJIB_00001;Name=dnaA_1;db_xref=COG:COG0593;gene=dnaA_1;inference=ab initio prediction:Prodigal:002006,similar to AA sequence:UniProtKB:P05648;locus_tag=IEFELJIB_00001;product=Chromosomal replication initiator protein DnaA
NC_011894.1	Prodigal:002006	CDS	1663	2784	.	+	0	ID=IEFELJIB_00002;Name=dnaN;gene=dnaN;inference=ab initio prediction:Prodigal:002006,similar to AA sequence:UniProtKB:B8GXP6;locus_tag=IEFELJIB_00002;product=Beta sliding clamp
NC_011894.1	Prodigal:002006	CDS	2901	4049	.	+	0	ID=IEFELJIB_00003;Name=recF;db_xref=COG:COG1195;gene=recF;inference=ab initio prediction:Prodigal:002006,similar to AA sequence:UniProtKB:P0A7H0;locus_tag=IEFELJIB_00003;product=DNA replication and repair protein RecF
NC_011894.1	Prodigal:002006	CDS	4346	4486	.	-	0	ID=IEFELJIB_00004;inference=ab initio prediction:Prodigal:002006;locus_tag=IEFELJIB_00004;product=hypothetical protein
NC_011894.1	Prodigal:002006	CDS	4483	4590	.	-	0	ID=IEFELJIB_00005;inference=ab initio prediction:Prodigal:002006;locus_tag=IEFELJIB_00005;product=hypothetical protein
NC_011894.1	Prodigal:002006	CDS	4708	6558	.	+	0	ID=IEFELJIB_00006;eC_number=3.6.4.12;Name=recQ;db_xref=COG:COG0514;gene=recQ;inference=ab initio prediction:Prodigal:002006,similar to AA sequence:UniProtKB:P15043;locus_tag=IEFELJIB_00006;product=ATP-dependent DNA helicase RecQ
NC_011894.1	Prodigal:002006	CDS	6770	8899	.	+	0	ID=IEFELJIB_00007;Name=cntO_1;gene=cntO_1;inference=ab initio prediction:Prodigal:002006,similar to AA sequence:UniProtKB:A0A0H2ZI93;locus_tag=IEFELJIB_00007;product=Metal-pseudopaline receptor CntO
NC_011894.1	Prodigal:002006	CDS	8901	10046	.	+	0	ID=IEFELJIB_00008;inference=ab initio prediction:Prodigal:002006;locus_tag=IEFELJIB_00008;product=hypothetical protein
NC_011894.1	Prodigal:002006	CDS	10128	12341	.	+	0	ID=IEFELJIB_00009;eC_number=6.3.5.3;Name=purL;db_xref=COG:COG0046;gene=purL;inference=ab initio prediction:Prodigal:002006,similar to AA sequence:UniProtKB:P12042;locus_tag=IEFELJIB_00009;product=Phosphoribosylformylglycinamidine synthase subunit PurL
NC_011894.1	Prodigal:002006	CDS	12368	12604	.	+	0	ID=IEFELJIB_00010;db_xref=COG:COG0271;inference=ab initio prediction:Prodigal:002006,similar to AA sequence:UniProtKB:Q9ZCE4;locus_tag=IEFELJIB_00010;product=putative protein RP812
NC_011894.1	Prodigal:002006	CDS	12622	13137	.	+	0	ID=IEFELJIB_00011;inference=ab initio prediction:Prodigal:002006;locus_tag=IEFELJIB_00011;product=hypothetical protein
NC_011894.1	Prodigal:002006	CDS	13151	13489	.	+	0	ID=IEFELJIB_00012;Name=grxD;db_xref=COG:COG0278;gene=grxD;inference=ab initio prediction:Prodigal:002006,similar to AA sequence:UniProtKB:P0AC69;locus_tag=IEFELJIB_00012;product=Glutaredoxin 4
NC_011894.1	Prodigal:002006	CDS	13608	14507	.	+	0	ID=IEFELJIB_00013;eC_number=1.8.1.9;Name=trxB_1;db_xref=COG:COG0492;gene=trxB_1;inference=ab initio prediction:Prodigal:002006,similar to AA sequence:UniProtKB:P9WHH1;locus_tag=IEFELJIB_00013;product=Thioredoxin reductase
NC_011894.1	Prodigal:002006	CDS	14708	14893	.	+	0	ID=IEFELJIB_00014;inference=ab initio prediction:Prodigal:002006;locus_tag=IEFELJIB_00014;product=hypothetical protein
NC_011894.1	Prodigal:002006	CDS	15480	15659	.	+	0	ID=IEFELJIB_00015;inference=ab initio prediction:Prodigal:002006;locus_tag=IEFELJIB_00015;product=hypothetical protein
NC_011894.1	Prodigal:002006	CDS	15663	16535	.	-	0	ID=IEFELJIB_00016;inference=ab initio prediction:Prodigal:002006;locus_tag=IEFELJIB_00016;product=hypothetical protein
NC_011894.1	Prodigal:002006	CDS	16640	18697	.	-	0	ID=IEFELJIB_00017;eC_number=3.4.15.5;Name=dcp;db_xref=COG:COG0339;gene=dcp;inference=ab initio prediction:Prodigal:002006,similar to AA sequence:UniProtKB:P24171;locus_tag=IEFELJIB_00017;product=Dipeptidyl carboxypeptidase
NC_011894.1	Prodigal:002006	CDS	18830	19576	.	+	0	ID=IEFELJIB_00018;inference=ab initio prediction:Prodigal:002006;locus_tag=IEFELJIB_00018;product=hypothetical protein
NC_011894.1	Prodigal:002006	CDS	19635	20654	.	+	0	ID=IEFELJIB_00019;inference=ab initio prediction:Prodigal:002006;locus_tag=IEFELJIB_00019;product=hypothetical protein
NC_011894.1	Prodigal:002006	CDS	20817	21560	.	-	0	ID=IEFELJIB_00020;inference=ab initio prediction:Prodigal:002006;locus_tag=IEFELJIB_00020;product=hypothetical protein
NC_011894.1	Prodigal:002006	CDS	21557	22696	.	-	0	ID=IEFELJIB_00021;Name=yehY;db_xref=COG:COG1174;gene=yehY;inference=ab initio prediction:Prodigal:002006,similar to AA sequence:UniProtKB:P33361;locus_tag=IEFELJIB_00021;product=Glycine betaine uptake system permease protein YehY
NC_011894.1	Prodigal:002006	CDS	22760	23692	.	-	0	ID=IEFELJIB_00022;Name=yehZ;db_xref=COG:COG1732;gene=yehZ;inference=ab initio prediction:Prodigal:002006,similar to AA sequence:UniProtKB:P33362;locus_tag=IEFELJIB_00022;product=Glycine betaine-binding protein YehZ
NC_011894.1	Prodigal:002006	CDS	23879	24307	.	+	0	ID=IEFELJIB_00023;inference=ab initio prediction:Prodigal:002006;locus_tag=IEFELJIB_00023;product=hypothetical protein
NC_011894.1	Prodigal:002006	CDS	24264	24503	.	-	0	ID=IEFELJIB_00024;inference=ab initio prediction:Prodigal:002006;locus_tag=IEFELJIB_00024;product=hypothetical protein
NC_011894.1	Prodigal:002006	CDS	24591	24980	.	-	0	ID=IEFELJIB_00025;inference=ab initio prediction:Prodigal:002006,similar to AA sequence:UniProtKB:Q6NCZ4;locus_tag=IEFELJIB_00025;note=UPF0102 protein RPA0323;product=hypothetical protein
NC_011894.1	Prodigal:002006	CDS	24967	25920	.	-	0	ID=IEFELJIB_00026;eC_number=2.1.1.198;Name=rsmI;gene=rsmI;inference=ab initio prediction:Prodigal:002006,protein motif:HAMAP:MF_01877;locus_tag=IEFELJIB_00026;product=Ribosomal RNA small subunit methyltransferase I
NC_011894.1	Prodigal:002006	CDS	26098	27294	.	+	0	ID=IEFELJIB_00027;Name=lpoA;gene=lpoA;inference=ab initio prediction:Prodigal:002006,protein motif:HAMAP:MF_01890;locus_tag=IEFELJIB_00027;product=Penicillin-binding protein activator LpoA
NC_011894.1	Prodigal:002006	CDS	27573	28736	.	-	0	ID=IEFELJIB_00028;Name=hemW;db_xref=COG:COG0635;gene=hemW;inference=ab initio prediction:Prodigal:002006,similar to AA sequence:UniProtKB:P52062;locus_tag=IEFELJIB_00028;product=Heme chaperone HemW
NC_011894.1	Prodigal:002006	CDS	29036	29338	.	-	0	ID=IEFELJIB_00029;inference=ab initio prediction:Prodigal:002006;locus_tag=IEFELJIB_00029;product=hypothetical protein
NC_011894.1	Prodigal:002006	CDS	29335	29595	.	-	0	ID=IEFELJIB_00030;inference=ab initio prediction:Prodigal:002006;locus_tag=IEFELJIB_00030;product=hypothetical protein
NC_011894.1	Prodigal:002006	CDS	29671	30090	.	-	0	ID=IEFELJIB_00031;eC_number=3.1.2.-;db_xref=COG:COG1607;inference=ab initio prediction:Prodigal:002006,similar to AA sequence:UniProtKB:P44886;locus_tag=IEFELJIB_00031;product=putative acyl-CoA thioester hydrolase
NC_011894.1	Prodigal:002006	CDS	30342	31670	.	+	0	ID=IEFELJIB_00032;inference=ab initio prediction:Prodigal:002006;locus_tag=IEFELJIB_00032;product=hypothetical protein
NC_011894.1	Prodigal:002006	CDS	31804	32214	.	+	0	ID=IEFELJIB_00033;eC_number=2.7.7.6;Name=rpoZ;gene=rpoZ;inference=ab initio prediction:Prodigal:002006,protein motif:HAMAP:MF_00366;locus_tag=IEFELJIB_00033;product=DNA-directed RNA polymerase subunit omega
NC_011894.1	Prodigal:002006	CDS	32653	34866	.	+	0	ID=IEFELJIB_00034;eC_number=2.7.6.5;Name=rsh;gene=rsh;inference=ab initio prediction:Prodigal:002006,similar to AA sequence:UniProtKB:Q8CY42;locus_tag=IEFELJIB_00034;product=GTP pyrophosphokinase rsh
NC_011894.1	Prodigal:002006	CDS	35063	35653	.	+	0	ID=IEFELJIB_00035;eC_number=2.4.2.10;Name=pyrE;db_xref=COG:COG0461;gene=pyrE;inference=ab initio prediction:Prodigal:002006,similar to AA sequence:UniProtKB:P61498;locus_tag=IEFELJIB_00035;product=Orotate phosphoribosyltransferase
NC_011894.1	Prodigal:002006	CDS	35854	36513	.	+	0	ID=IEFELJIB_00036;inference=ab initio prediction:Prodigal:002006;locus_tag=IEFELJIB_00036;product=hypothetical protein
NC_011894.1	Prodigal:002006	CDS	36708	37649	.	-	0	ID=IEFELJIB_00037;eC_number=5.1.3.26;Name=gnu;db_xref=COG:COG0451;gene=gnu;inference=ab initio prediction:Prodigal:002006,similar to AA sequence:UniProtKB:Q8X7P7;locus_tag=IEFELJIB_00037;product=N-acetyl-alpha-D-glucosaminyl-diphospho-ditrans%2Coctacis-undecaprenol 4-epimerase
NC_011894.1	Prodigal:002006	CDS	37646	38647	.	-	0	ID=IEFELJIB_00038;eC_number=2.7.8.33;Name=tagO;db_xref=COG:COG0472;gene=tagO;inference=ab initio prediction:Prodigal:002006,similar to AA sequence:UniProtKB:O34753;locus_tag=IEFELJIB_00038;product=putative undecaprenyl-phosphate N-acetylglucosaminyl 1-phosphate transferase
NC_011894.1	Prodigal:002006	CDS	38939	41011	.	-	0	ID=IEFELJIB_00039;eC_number=5.4.99.63;Name=ecm;db_xref=COG:COG1884;gene=ecm;inference=ab initio prediction:Prodigal:002006,similar to AA sequence:UniProtKB:Q49115;locus_tag=IEFELJIB_00039;product=Ethylmalonyl-CoA mutase
NC_011894.1	Prodigal:002006	CDS	41301	42596	.	+	0	ID=IEFELJIB_00040;eC_number=1.3.1.85;Name=ccr;db_xref=COG:COG0604;gene=ccr;inference=ab initio prediction:Prodigal:002006,similar to AA sequence:UniProtKB:Q3IZ91;locus_tag=IEFELJIB_00040;product=Crotonyl-CoA carboxylase/reductase
NC_011894.1	Prodigal:002006	CDS	42670	43782	.	-	0	ID=IEFELJIB_00041;inference=ab initio prediction:Prodigal:002006;locus_tag=IEFELJIB_00041;product=hypothetical protein
NC_011894.1	Prodigal:002006	CDS	44023	44112	.	+	0	ID=IEFELJIB_00042;inference=ab initio prediction:Prodigal:002006;locus_tag=IEFELJIB_00042;product=hypothetical protein
NC_011894.1	Prodigal:002006	CDS	44173	44775	.	+	0	ID=IEFELJIB_00043;eC_number=4.2.1.33;Name=leuD_1;db_xref=COG:COG0066;gene=leuD_1;inference=ab initio prediction:Prodigal:002006,similar to AA sequence:UniProtKB:P30126;locus_tag=IEFELJIB_00043;product=3-isopropylmalate dehydratase small subunit
NC_011894.1	Prodigal:002006	CDS	44871	46067	.	+	0	ID=IEFELJIB_00044;inference=ab initio prediction:Prodigal:002006,similar to AA sequence:ISfinder:TnXax1;locus_tag=IEFELJIB_00044;product=Tn3 family transposase TnXax1
NC_011894.1	Prodigal:002006	CDS	46344	47576	.	-	0	ID=IEFELJIB_00045;Name=yycB;db_xref=COG:COG2807;gene=yycB;inference=ab initio prediction:Prodigal:002006,similar to AA sequence:UniProtKB:P37482;locus_tag=IEFELJIB_00045;product=putative transporter YycB
NC_011894.1	Prodigal:002006	CDS	47783	49618	.	-	0	ID=IEFELJIB_00046;Name=htpG;db_xref=COG:COG0326;gene=htpG;inference=ab initio prediction:Prodigal:002006,similar to AA sequence:UniProtKB:Q83EL0;locus_tag=IEFELJIB_00046;product=Chaperone protein HtpG
NC_011894.1	Prodigal:002006	CDS	49702	50373	.	-	0	ID=IEFELJIB_00047;eC_number=3.1.-.-;Name=dinG_1;gene=dinG_1;inference=ab initio prediction:Prodigal:002006,protein motif:HAMAP:MF_02206;locus_tag=IEFELJIB_00047;product=3'-5' exonuclease DinG
NC_011894.1	Prodigal:002006	CDS	50375	52192	.	-	0	ID=IEFELJIB_00048;inference=ab initio prediction:Prodigal:002006;locus_tag=IEFELJIB_00048;product=hypothetical protein
NC_011894.1	Prodigal:002006	CDS	52331	52789	.	-	0	ID=IEFELJIB_00049;inference=ab initio prediction:Prodigal:002006;locus_tag=IEFELJIB_00049;product=hypothetical protein
NC_011894.1	Prodigal:002006	CDS	52794	54176	.	-	0	ID=IEFELJIB_00050;inference=ab initio prediction:Prodigal:002006;locus_tag=IEFELJIB_00050;product=hypothetical protein
NC_011894.1	Prodigal:002006	CDS	54826	56358	.	-	0	ID=IEFELJIB_00051;eC_number=6.2.1.-;Name=sauT;db_xref=COG:COG0318;gene=sauT;inference=ab initio prediction:Prodigal:002006,similar to AA sequence:UniProtKB:Q0K844;locus_tag=IEFELJIB_00051;product=putative sulfoacetate--CoA ligase
NC_011894.1	Prodigal:002006	CDS	56404	57411	.	-	0	ID=IEFELJIB_00052;inference=ab initio prediction:Prodigal:002006;locus_tag=IEFELJIB_00052;product=hypothetical protein
NC_011894.1	Prodigal:002006	CDS	57500	58363	.	-	0	ID=IEFELJIB_00053;eC_number=2.6.1.21;Name=dat_1;gene=dat_1;inference=ab initio prediction:Prodigal:002006,similar to AA sequence:UniProtKB:P19938;locus_tag=IEFELJIB_00053;product=D-alanine aminotransferase
NC_011894.1	Prodigal:002006	CDS	58350	58955	.	-	0	ID=IEFELJIB_00054;eC_number=2.6.1.85;Name=pabA;db_xref=COG:COG0512;gene=pabA;inference=ab initio prediction:Prodigal:002006,similar to AA sequence:UniProtKB:P00903;locus_tag=IEFELJIB_00054;product=Aminodeoxychorismate synthase component 2
NC_011894.1	Prodigal:002006	CDS	59059	60453	.	-	0	ID=IEFELJIB_00055;eC_number=2.6.1.85;Name=pabB;db_xref=COG:COG0147;gene=pabB;inference=ab initio prediction:Prodigal:002006,similar to AA sequence:UniProtKB:P05041;locus_tag=IEFELJIB_00055;product=Aminodeoxychorismate synthase component 1
NC_011894.1	Prodigal:002006	CDS	60575	61591	.	-	0	ID=IEFELJIB_00056;inference=ab initio prediction:Prodigal:002006;locus_tag=IEFELJIB_00056;product=hypothetical protein
NC_011894.1	Prodigal:002006	CDS	61654	62532	.	-	0	ID=IEFELJIB_00057;inference=ab initio prediction:Prodigal:002006;locus_tag=IEFELJIB_00057;product=hypothetical protein
NC_011894.1	Prodigal:002006	CDS	62722	63492	.	-	0	ID=IEFELJIB_00058;eC_number=3.6.3.-;Name=cmpD_1;gene=cmpD_1;inference=ab initio prediction:Prodigal:002006,similar to AA sequence:UniProtKB:Q55463;locus_tag=IEFELJIB_00058;product=Bicarbonate transport ATP-binding protein CmpD
NC_011894.1	Prodigal:002006	CDS	63612	64289	.	+	0	ID=IEFELJIB_00059;Name=qseB_1;gene=qseB_1;inference=ab initio prediction:Prodigal:002006,similar to AA sequence:UniProtKB:Q8XBS3;locus_tag=IEFELJIB_00059;product=Transcriptional regulatory protein QseB
NC_011894.1	Prodigal:002006	CDS	64286	65671	.	+	0	ID=IEFELJIB_00060;eC_number=2.7.-.-;Name=sasA_1;gene=sasA_1;inference=ab initio prediction:Prodigal:002006,protein motif:HAMAP:MF_01837;locus_tag=IEFELJIB_00060;product=Adaptive-response sensory-kinase SasA
NC_011894.1	Prodigal:002006	CDS	65668	66780	.	+	0	ID=IEFELJIB_00061;inference=ab initio prediction:Prodigal:002006;locus_tag=IEFELJIB_00061;product=hypothetical protein
NC_011894.1	Prodigal:002006	CDS	67135	67992	.	+	0	ID=IEFELJIB_00062;inference=ab initio prediction:Prodigal:002006;locus_tag=IEFELJIB_00062;product=hypothetical protein
NC_011894.1	Prodigal:002006	CDS	68147	68353	.	-	0	ID=IEFELJIB_00063;inference=ab initio prediction:Prodigal:002006;locus_tag=IEFELJIB_00063;product=hypothetical protein
NC_011894.1	Prodigal:002006	CDS	68448	69587	.	-	0	ID=IEFELJIB_00064;eC_number=1.1.1.202;Name=dhaT;db_xref=COG:COG1454;gene=dhaT;inference=ab initio prediction:Prodigal:002006,similar to AA sequence:UniProtKB:Q59477;locus_tag=IEFELJIB_00064;product=1%2C3-propanediol dehydrogenase
NC_011894.1	Prodigal:002006	CDS	69889	71154	.	+	0	ID=IEFELJIB_00065;Name=braC_1;db_xref=COG:COG0683;gene=braC_1;inference=ab initio prediction:Prodigal:002006,similar to AA sequence:UniProtKB:P21175;locus_tag=IEFELJIB_00065;product=Leucine-%2C isoleucine-%2C valine-%2C threonine-%2C and alanine-binding protein
NC_011894.1	Prodigal:002006	CDS	71240	72115	.	+	0	ID=IEFELJIB_00066;Name=livH_1;db_xref=COG:COG0559;gene=livH_1;inference=ab initio prediction:Prodigal:002006,similar to AA sequence:UniProtKB:P0AEX7;locus_tag=IEFELJIB_00066;product=High-affinity branched-chain amino acid transport system permease protein LivH
NC_011894.1	Prodigal:002006	CDS	72137	73063	.	+	0	ID=IEFELJIB_00067;inference=ab initio prediction:Prodigal:002006;locus_tag=IEFELJIB_00067;product=hypothetical protein
NC_011894.1	Prodigal:002006	CDS	73089	74597	.	+	0	ID=IEFELJIB_00068;eC_number=7.6.2.8;Name=btuD_1;gene=btuD_1;inference=ab initio prediction:Prodigal:002006,protein motif:HAMAP:MF_01005;locus_tag=IEFELJIB_00068;product=Vitamin B12 import ATP-binding protein BtuD
NC_011894.1	Prodigal:002006	CDS	75039	75563	.	-	0	ID=IEFELJIB_00069;inference=ab initio prediction:Prodigal:002006;locus_tag=IEFELJIB_00069;product=hypothetical protein
NC_011894.1	Prodigal:002006	CDS	75893	76396	.	-	0	ID=IEFELJIB_00070;inference=ab initio prediction:Prodigal:002006;locus_tag=IEFELJIB_00070;product=hypothetical protein
NC_011894.1	Prodigal:002006	CDS	76656	76862	.	+	0	ID=IEFELJIB_00071;inference=ab initio prediction:Prodigal:002006;locus_tag=IEFELJIB_00071;product=hypothetical protein
NC_011894.1	Prodigal:002006	CDS	76846	77127	.	+	0	ID=IEFELJIB_00072;inference=ab initio prediction:Prodigal:002006;locus_tag=IEFELJIB_00072;product=hypothetical protein
NC_011894.1	Prodigal:002006	CDS	77203	77832	.	-	0	ID=IEFELJIB_00073;eC_number=2.3.1.89;Name=dapH_1;gene=dapH_1;inference=ab initio prediction:Prodigal:002006,protein motif:HAMAP:MF_01691;locus_tag=IEFELJIB_00073;product=2%2C3%2C4%2C5-tetrahydropyridine-2%2C6-dicarboxylate N-acetyltransferase
NC_011894.1	Prodigal:002006	CDS	78352	78738	.	-	0	ID=IEFELJIB_00074;eC_number=2.7.13.3;Name=rcsC_1;gene=rcsC_1;inference=ab initio prediction:Prodigal:002006,protein motif:HAMAP:MF_00979;locus_tag=IEFELJIB_00074;product=Sensor histidine kinase RcsC
NC_011894.1	Prodigal:002006	CDS	79282	79959	.	-	0	ID=IEFELJIB_00075;eC_number=4.2.99.20;Name=menH_1;gene=menH_1;inference=ab initio prediction:Prodigal:002006,protein motif:HAMAP:MF_01660;locus_tag=IEFELJIB_00075;product=2-succinyl-6-hydroxy-2%2C4-cyclohexadiene-1-carboxylate synthase
NC_011894.1	Prodigal:002006	CDS	80003	81148	.	-	0	ID=IEFELJIB_00076;inference=ab initio prediction:Prodigal:002006;locus_tag=IEFELJIB_00076;product=hypothetical protein
NC_011894.1	Prodigal:002006	CDS	81266	81772	.	-	0	ID=IEFELJIB_00077;inference=ab initio prediction:Prodigal:002006;locus_tag=IEFELJIB_00077;product=hypothetical protein
NC_011894.1	Prodigal:002006	CDS	82001	82246	.	-	0	ID=IEFELJIB_00078;inference=ab initio prediction:Prodigal:002006;locus_tag=IEFELJIB_00078;product=hypothetical protein
NC_011894.1	Prodigal:002006	CDS	83111	84526	.	-	0	ID=IEFELJIB_00079;inference=ab initio prediction:Prodigal:002006;locus_tag=IEFELJIB_00079;product=hypothetical protein
NC_011894.1	Prodigal:002006	CDS	85171	86010	.	+	0	ID=IEFELJIB_00080;inference=ab initio prediction:Prodigal:002006;locus_tag=IEFELJIB_00080;product=hypothetical protein
NC_011894.1	Prodigal:002006	CDS	86372	86647	.	-	0	ID=IEFELJIB_00081;inference=ab initio prediction:Prodigal:002006;locus_tag=IEFELJIB_00081;product=hypothetical protein
NC_011894.1	Prodigal:002006	CDS	87265	87861	.	+	0	ID=IEFELJIB_00082;inference=ab initio prediction:Prodigal:002006;locus_tag=IEFELJIB_00082;product=hypothetical protein
NC_011894.1	Aragorn:001002	tRNA	88195	88269	.	-	.	ID=IEFELJIB_00083;inference=COORDINATES:profile:Aragorn:001002;locus_tag=IEFELJIB_00083;product=tRNA-Thr(ggt)
NC_011894.1	Prodigal:002006	CDS	88520	88762	.	+	0	ID=IEFELJIB_00084;inference=ab initio prediction:Prodigal:002006;locus_tag=IEFELJIB_00084;product=hypothetical protein
NC_011894.1	Prodigal:002006	CDS	89014	89613	.	+	0	ID=IEFELJIB_00085;inference=ab initio prediction:Prodigal:002006;locus_tag=IEFELJIB_00085;product=hypothetical protein
NC_011894.1	Prodigal:002006	CDS	90204	90302	.	+	0	ID=IEFELJIB_00086;inference=ab initio prediction:Prodigal:002006;locus_tag=IEFELJIB_00086;product=hypothetical protein
NC_011894.1	Prodigal:002006	CDS	90479	90703	.	+	0	ID=IEFELJIB_00087;inference=ab initio prediction:Prodigal:002006;locus_tag=IEFELJIB_00087;product=hypothetical protein
NC_011894.1	Prodigal:002006	CDS	91649	91822	.	-	0	ID=IEFELJIB_00088;inference=ab initio prediction:Prodigal:002006;locus_tag=IEFELJIB_00088;product=hypothetical protein
NC_011894.1	Prodigal:002006	CDS	91955	92227	.	+	0	ID=IEFELJIB_00089;inference=ab initio prediction:Prodigal:002006;locus_tag=IEFELJIB_00089;product=hypothetical protein
NC_011894.1	Prodigal:002006	CDS	92845	93063	.	+	0	ID=IEFELJIB_00090;inference=ab initio prediction:Prodigal:002006;locus_tag=IEFELJIB_00090;product=hypothetical protein
NC_011894.1	Prodigal:002006	CDS	93415	95358	.	-	0	ID=IEFELJIB_00091;inference=ab initio prediction:Prodigal:002006;locus_tag=IEFELJIB_00091;product=hypothetical protein
NC_011894.1	Prodigal:002006	CDS	95644	95769	.	+	0	ID=IEFELJIB_00092;inference=ab initio prediction:Prodigal:002006;locus_tag=IEFELJIB_00092;product=hypothetical protein
NC_011894.1	Prodigal:002006	CDS	96128	96322	.	+	0	ID=IEFELJIB_00093;inference=ab initio prediction:Prodigal:002006;locus_tag=IEFELJIB_00093;product=hypothetical protein
NC_011894.1	Prodigal:002006	CDS	97100	97657	.	+	0	ID=IEFELJIB_00094;inference=ab initio prediction:Prodigal:002006;locus_tag=IEFELJIB_00094;product=hypothetical protein
NC_011894.1	Prodigal:002006	CDS	99254	99505	.	-	0	ID=IEFELJIB_00095;inference=ab initio prediction:Prodigal:002006;locus_tag=IEFELJIB_00095;product=hypothetical protein
NC_011894.1	Prodigal:002006	CDS	100201	102144	.	-	0	ID=IEFELJIB_00096;inference=ab initio prediction:Prodigal:002006;locus_tag=IEFELJIB_00096;product=hypothetical protein
NC_011894.1	Prodigal:002006	CDS	103128	103847	.	+	0	ID=IEFELJIB_00097;inference=ab initio prediction:Prodigal:002006;locus_tag=IEFELJIB_00097;product=hypothetical protein
NC_011894.1	Aragorn:001002	tRNA	104891	104965	.	-	.	ID=IEFELJIB_00098;inference=COORDINATES:profile:Aragorn:001002;locus_tag=IEFELJIB_00098;product=tRNA-Thr(ggt)
NC_011894.1	Prodigal:002006	CDS	105255	106244	.	+	0	ID=IEFELJIB_00099;eC_number=7.6.2.8;Name=btuD_2;gene=btuD_2;inference=ab initio prediction:Prodigal:002006,protein motif:HAMAP:MF_01005;locus_tag=IEFELJIB_00099;product=Vitamin B12 import ATP-binding protein BtuD
NC_011894.1	Prodigal:002006	CDS	106269	107552	.	+	0	ID=IEFELJIB_00100;inference=ab initio prediction:Prodigal:002006;locus_tag=IEFELJIB_00100;product=hypothetical protein
NC_011894.1	Prodigal:002006	CDS	107549	108502	.	+	0	ID=IEFELJIB_00101;inference=ab initio prediction:Prodigal:002006;locus_tag=IEFELJIB_00101;product=hypothetical protein
NC_011894.1	Prodigal:002006	CDS	108505	109398	.	+	0	ID=IEFELJIB_00102;Name=ydcV_1;gene=ydcV_1;inference=ab initio prediction:Prodigal:002006,similar to AA sequence:UniProtKB:P0AFR9;locus_tag=IEFELJIB_00102;product=Inner membrane ABC transporter permease protein YdcV
NC_011894.1	Prodigal:002006	CDS	109718	110560	.	+	0	ID=IEFELJIB_00103;eC_number=1.1.1.-;Name=linX_1;gene=linX_1;inference=ab initio prediction:Prodigal:002006,similar to AA sequence:UniProtKB:D4Z260;locus_tag=IEFELJIB_00103;product=2%2C5-dichloro-2%2C5-cyclohexadiene-1%2C4-diol dehydrogenase LinX
NC_011894.1	Prodigal:002006	CDS	110557	111354	.	+	0	ID=IEFELJIB_00104;eC_number=4.2.1.163;Name=hpcG_1;gene=hpcG_1;inference=ab initio prediction:Prodigal:002006,similar to AA sequence:UniProtKB:P42270;locus_tag=IEFELJIB_00104;product=2-oxo-hept-4-ene-1%2C7-dioate hydratase
NC_011894.1	Prodigal:002006	CDS	111374	111646	.	-	0	ID=IEFELJIB_00105;inference=ab initio prediction:Prodigal:002006;locus_tag=IEFELJIB_00105;product=hypothetical protein
NC_011894.1	Prodigal:002006	CDS	111795	113156	.	-	0	ID=IEFELJIB_00106;inference=ab initio prediction:Prodigal:002006;locus_tag=IEFELJIB_00106;product=hypothetical protein
NC_011894.1	Prodigal:002006	CDS	113187	113936	.	-	0	ID=IEFELJIB_00107;eC_number=2.1.1.222;Name=ubiG;db_xref=COG:COG2227;gene=ubiG;inference=ab initio prediction:Prodigal:002006,similar to AA sequence:UniProtKB:P17993;locus_tag=IEFELJIB_00107;product=Ubiquinone biosynthesis O-methyltransferase
NC_011894.1	Prodigal:002006	CDS	113933	114106	.	-	0	ID=IEFELJIB_00108;inference=ab initio prediction:Prodigal:002006;locus_tag=IEFELJIB_00108;product=hypothetical protein
NC_011894.1	Prodigal:002006	CDS	114128	115363	.	+	0	ID=IEFELJIB_00109;eC_number=2.7.2.4;db_xref=COG:COG0527;inference=ab initio prediction:Prodigal:002006,similar to AA sequence:UniProtKB:Q88EI9;locus_tag=IEFELJIB_00109;product=Aspartate kinase
NC_011894.1	Prodigal:002006	CDS	115536	117797	.	+	0	ID=IEFELJIB_00110;eC_number=2.7.3.9;Name=ptsP;db_xref=COG:COG3605;gene=ptsP;inference=ab initio prediction:Prodigal:002006,similar to AA sequence:UniProtKB:P37177;locus_tag=IEFELJIB_00110;product=Phosphoenolpyruvate-dependent phosphotransferase system
NC_011894.1	Prodigal:002006	CDS	117995	119074	.	+	0	ID=IEFELJIB_00111;Name=prfA;db_xref=COG:COG0216;gene=prfA;inference=ab initio prediction:Prodigal:002006,similar to AA sequence:UniProtKB:P0A7I0;locus_tag=IEFELJIB_00111;product=Peptide chain release factor RF1
NC_011894.1	Prodigal:002006	CDS	119071	119970	.	+	0	ID=IEFELJIB_00112;eC_number=2.1.1.297;Name=prmC_1;db_xref=COG:COG2890;gene=prmC_1;inference=ab initio prediction:Prodigal:002006,similar to AA sequence:UniProtKB:P0ACC1;locus_tag=IEFELJIB_00112;product=Release factor glutamine methyltransferase
NC_011894.1	Prodigal:002006	CDS	120329	121264	.	+	0	ID=IEFELJIB_00113;inference=ab initio prediction:Prodigal:002006;locus_tag=IEFELJIB_00113;product=hypothetical protein
NC_011894.1	Prodigal:002006	CDS	121317	122450	.	+	0	ID=IEFELJIB_00114;eC_number=1.5.3.1;Name=soxA_1;gene=soxA_1;inference=ab initio prediction:Prodigal:002006,similar to AA sequence:UniProtKB:P40854;locus_tag=IEFELJIB_00114;product=Monomeric sarcosine oxidase
NC_011894.1	Prodigal:002006	CDS	122593	123213	.	+	0	ID=IEFELJIB_00115;Name=nicS_1;gene=nicS_1;inference=ab initio prediction:Prodigal:002006,similar to AA sequence:UniProtKB:Q88FX7;locus_tag=IEFELJIB_00115;product=HTH-type transcriptional repressor NicS
NC_011894.1	Prodigal:002006	CDS	123605	124939	.	-	0	ID=IEFELJIB_00116;Name=abaF_1;gene=abaF_1;inference=ab initio prediction:Prodigal:002006,similar to AA sequence:UniProtKB:P0DPR5;locus_tag=IEFELJIB_00116;product=Fosfomycin resistance protein AbaF
NC_011894.1	Prodigal:002006	CDS	124972	125847	.	-	0	ID=IEFELJIB_00117;eC_number=1.1.1.-;Name=aroE_1;gene=aroE_1;inference=ab initio prediction:Prodigal:002006,similar to AA sequence:UniProtKB:A4QB65;locus_tag=IEFELJIB_00117;product=Quinate/shikimate dehydrogenase (NAD(+))
NC_011894.1	Prodigal:002006	CDS	126251	127201	.	+	0	ID=IEFELJIB_00118;inference=ab initio prediction:Prodigal:002006;locus_tag=IEFELJIB_00118;product=hypothetical protein
NC_011894.1	Prodigal:002006	CDS	127329	128219	.	+	0	ID=IEFELJIB_00119;eC_number=1.1.1.-;Name=aroE_2;gene=aroE_2;inference=ab initio prediction:Prodigal:002006,similar to AA sequence:UniProtKB:A4QB65;locus_tag=IEFELJIB_00119;product=Quinate/shikimate dehydrogenase (NAD(+))
NC_011894.1	Prodigal:002006	CDS	128363	129769	.	+	0	ID=IEFELJIB_00120;Name=abaF_2;gene=abaF_2;inference=ab initio prediction:Prodigal:002006,similar to AA sequence:UniProtKB:P0DPR5;locus_tag=IEFELJIB_00120;product=Fosfomycin resistance protein AbaF
NC_011894.1	Prodigal:002006	CDS	129870	131753	.	+	0	ID=IEFELJIB_00121;inference=ab initio prediction:Prodigal:002006;locus_tag=IEFELJIB_00121;product=hypothetical protein
NC_011894.1	Prodigal:002006	CDS	131777	132202	.	+	0	ID=IEFELJIB_00122;eC_number=4.2.1.10;Name=aroQ_1;db_xref=COG:COG0757;gene=aroQ_1;inference=ab initio prediction:Prodigal:002006,similar to AA sequence:UniProtKB:P43877;locus_tag=IEFELJIB_00122;product=3-dehydroquinate dehydratase
NC_011894.1	Prodigal:002006	CDS	132491	132904	.	-	0	ID=IEFELJIB_00123;Name=ros_1;db_xref=COG:COG4957;gene=ros_1;inference=ab initio prediction:Prodigal:002006,similar to AA sequence:UniProtKB:Q04152;locus_tag=IEFELJIB_00123;product=Transcriptional regulatory protein ros
NC_011894.1	Prodigal:002006	CDS	133456	134328	.	-	0	ID=IEFELJIB_00124;eC_number=2.5.1.55;Name=kdsA;db_xref=COG:COG2877;gene=kdsA;inference=ab initio prediction:Prodigal:002006,similar to AA sequence:UniProtKB:Q8YHF1;locus_tag=IEFELJIB_00124;product=2-dehydro-3-deoxyphosphooctonate aldolase
NC_011894.1	Prodigal:002006	CDS	134383	134919	.	-	0	ID=IEFELJIB_00125;eC_number=2.3.1.-;Name=ttr;gene=ttr;inference=ab initio prediction:Prodigal:002006,similar to AA sequence:UniProtKB:P16966;locus_tag=IEFELJIB_00125;product=Acetyltransferase
NC_011894.1	Prodigal:002006	CDS	134923	135387	.	-	0	ID=IEFELJIB_00126;inference=ab initio prediction:Prodigal:002006;locus_tag=IEFELJIB_00126;product=hypothetical protein
NC_011894.1	Prodigal:002006	CDS	135625	136527	.	+	0	ID=IEFELJIB_00127;inference=ab initio prediction:Prodigal:002006;locus_tag=IEFELJIB_00127;product=hypothetical protein
NC_011894.1	Prodigal:002006	CDS	136917	138092	.	+	0	ID=IEFELJIB_00128;inference=ab initio prediction:Prodigal:002006,similar to AA sequence:ISfinder:ISGebe1;locus_tag=IEFELJIB_00128;product=IS481 family transposase ISGebe1
NC_011894.1	Prodigal:002006	CDS	138163	139560	.	-	0	ID=IEFELJIB_00129;Name=norR;gene=norR;inference=ab initio prediction:Prodigal:002006,protein motif:HAMAP:MF_01314;locus_tag=IEFELJIB_00129;product=Anaerobic nitric oxide reductase transcription regulator NorR
NC_011894.1	Prodigal:002006	CDS	139557	141449	.	-	0	ID=IEFELJIB_00130;eC_number=2.7.13.3;Name=dctB;gene=dctB;inference=ab initio prediction:Prodigal:002006,similar to AA sequence:UniProtKB:P13633;locus_tag=IEFELJIB_00130;product=C4-dicarboxylate transport sensor protein DctB
NC_011894.1	Prodigal:002006	CDS	141666	143015	.	+	0	ID=IEFELJIB_00131;Name=dctA_1;gene=dctA_1;inference=ab initio prediction:Prodigal:002006,similar to AA sequence:UniProtKB:P20672;locus_tag=IEFELJIB_00131;product=C4-dicarboxylate transport protein
NC_011894.1	Prodigal:002006	CDS	143121	143663	.	-	0	ID=IEFELJIB_00132;eC_number=3.1.3.73;Name=cobC_1;db_xref=COG:COG0406;gene=cobC_1;inference=ab initio prediction:Prodigal:002006,similar to AA sequence:UniProtKB:P52086;locus_tag=IEFELJIB_00132;product=Adenosylcobalamin/alpha-ribazole phosphatase
NC_011894.1	Prodigal:002006	CDS	143660	145426	.	-	0	ID=IEFELJIB_00133;inference=ab initio prediction:Prodigal:002006;locus_tag=IEFELJIB_00133;product=hypothetical protein
NC_011894.1	Prodigal:002006	CDS	145840	147588	.	+	0	ID=IEFELJIB_00134;inference=ab initio prediction:Prodigal:002006;locus_tag=IEFELJIB_00134;product=hypothetical protein
NC_011894.1	Prodigal:002006	CDS	147609	148652	.	+	0	ID=IEFELJIB_00135;eC_number=1.18.1.7;Name=nagAa;gene=nagAa;inference=ab initio prediction:Prodigal:002006,similar to AA sequence:UniProtKB:O52378;locus_tag=IEFELJIB_00135;product=Naphthalene 1%2C2-dioxygenase/salicylate 5-hydroxylase systems%2C ferredoxin--NAD(P)(+)%2C reductase component
NC_011894.1	Prodigal:002006	CDS	148894	149103	.	+	0	ID=IEFELJIB_00136;inference=ab initio prediction:Prodigal:002006;locus_tag=IEFELJIB_00136;product=hypothetical protein
NC_011894.1	Prodigal:002006	CDS	149158	149574	.	+	0	ID=IEFELJIB_00137;inference=ab initio prediction:Prodigal:002006;locus_tag=IEFELJIB_00137;product=hypothetical protein
NC_011894.1	Prodigal:002006	CDS	149680	150477	.	-	0	ID=IEFELJIB_00138;inference=ab initio prediction:Prodigal:002006;locus_tag=IEFELJIB_00138;product=hypothetical protein
NC_011894.1	Prodigal:002006	CDS	150626	151825	.	-	0	ID=IEFELJIB_00139;inference=ab initio prediction:Prodigal:002006;locus_tag=IEFELJIB_00139;product=hypothetical protein
NC_011894.1	Prodigal:002006	CDS	151828	153537	.	-	0	ID=IEFELJIB_00140;eC_number=6.3.2.3;Name=gshAB;gene=gshAB;inference=ab initio prediction:Prodigal:002006,protein motif:HAMAP:MF_00782;locus_tag=IEFELJIB_00140;product=Glutathione biosynthesis bifunctional protein GshAB
NC_011894.1	Prodigal:002006	CDS	153541	155313	.	-	0	ID=IEFELJIB_00141;eC_number=6.3.5.4;Name=asnB_1;db_xref=COG:COG0367;gene=asnB_1;inference=ab initio prediction:Prodigal:002006,similar to AA sequence:UniProtKB:P54420;locus_tag=IEFELJIB_00141;product=Asparagine synthetase [glutamine-hydrolyzing] 1
NC_011894.1	Prodigal:002006	CDS	155543	155935	.	+	0	ID=IEFELJIB_00142;Name=cpdR_1;gene=cpdR_1;inference=ab initio prediction:Prodigal:002006,similar to AA sequence:UniProtKB:Q2YIF7;locus_tag=IEFELJIB_00142;product=Response regulator receiver protein CpdR
NC_011894.1	Prodigal:002006	CDS	156242	159271	.	+	0	ID=IEFELJIB_00143;eC_number=2.7.13.3;Name=rcsC_2;gene=rcsC_2;inference=ab initio prediction:Prodigal:002006,protein motif:HAMAP:MF_00979;locus_tag=IEFELJIB_00143;product=Sensor histidine kinase RcsC
NC_011894.1	Prodigal:002006	CDS	159593	160138	.	-	0	ID=IEFELJIB_00144;inference=ab initio prediction:Prodigal:002006;locus_tag=IEFELJIB_00144;product=hypothetical protein
NC_011894.1	Prodigal:002006	CDS	160252	161034	.	-	0	ID=IEFELJIB_00145;eC_number=4.2.1.17;Name=paaF;db_xref=COG:COG1024;gene=paaF;inference=ab initio prediction:Prodigal:002006,similar to AA sequence:UniProtKB:P76082;locus_tag=IEFELJIB_00145;product=2%2C3-dehydroadipyl-CoA hydratase
NC_011894.1	Prodigal:002006	CDS	161145	161582	.	+	0	ID=IEFELJIB_00146;inference=ab initio prediction:Prodigal:002006;locus_tag=IEFELJIB_00146;product=hypothetical protein
NC_011894.1	Prodigal:002006	CDS	161760	162221	.	+	0	ID=IEFELJIB_00147;Name=rplM;db_xref=COG:COG0102;gene=rplM;inference=ab initio prediction:Prodigal:002006,similar to AA sequence:UniProtKB:Q6N651;locus_tag=IEFELJIB_00147;product=50S ribosomal protein L13
NC_011894.1	Prodigal:002006	CDS	162223	162711	.	+	0	ID=IEFELJIB_00148;Name=rpsI;db_xref=COG:COG0103;gene=rpsI;inference=ab initio prediction:Prodigal:002006,similar to AA sequence:UniProtKB:Q6N650;locus_tag=IEFELJIB_00148;product=30S ribosomal protein S9
NC_011894.1	Prodigal:002006	CDS	162897	163703	.	+	0	ID=IEFELJIB_00149;inference=ab initio prediction:Prodigal:002006;locus_tag=IEFELJIB_00149;product=hypothetical protein
NC_011894.1	Prodigal:002006	CDS	163794	164342	.	-	0	ID=IEFELJIB_00150;Name=proX_1;db_xref=COG:COG3760;gene=proX_1;inference=ab initio prediction:Prodigal:002006,similar to AA sequence:UniProtKB:Q9L4Q7;locus_tag=IEFELJIB_00150;product=Prolyl-tRNA editing protein ProX
NC_011894.1	Prodigal:002006	CDS	164339	165295	.	-	0	ID=IEFELJIB_00151;eC_number=4.3.1.16;Name=thadh;gene=thadh;inference=ab initio prediction:Prodigal:002006,similar to AA sequence:UniProtKB:A4F2N8;locus_tag=IEFELJIB_00151;product=L-threo-3-hydroxyaspartate ammonia-lyase
NC_011894.1	Prodigal:002006	CDS	165295	166068	.	-	0	ID=IEFELJIB_00152;eC_number=4.2.1.17;Name=echA8_1;db_xref=COG:COG1024;gene=echA8_1;inference=ab initio prediction:Prodigal:002006,similar to AA sequence:UniProtKB:P9WNN9;locus_tag=IEFELJIB_00152;product=putative enoyl-CoA hydratase echA8
NC_011894.1	Prodigal:002006	CDS	166481	167230	.	-	0	ID=IEFELJIB_00153;inference=ab initio prediction:Prodigal:002006;locus_tag=IEFELJIB_00153;product=hypothetical protein
NC_011894.1	Prodigal:002006	CDS	167305	168354	.	+	0	ID=IEFELJIB_00154;inference=ab initio prediction:Prodigal:002006;locus_tag=IEFELJIB_00154;product=hypothetical protein
NC_011894.1	Prodigal:002006	CDS	168410	169396	.	+	0	ID=IEFELJIB_00155;eC_number=1.8.5.7;Name=yqjG;db_xref=COG:COG0435;gene=yqjG;inference=ab initio prediction:Prodigal:002006,similar to AA sequence:UniProtKB:P42620;locus_tag=IEFELJIB_00155;product=Glutathionyl-hydroquinone reductase YqjG
NC_011894.1	Prodigal:002006	CDS	169590	169802	.	+	0	ID=IEFELJIB_00156;inference=ab initio prediction:Prodigal:002006;locus_tag=IEFELJIB_00156;product=hypothetical protein
NC_011894.1	Prodigal:002006	CDS	169795	171093	.	+	0	ID=IEFELJIB_00157;eC_number=1.18.1.-;Name=thcD_1;gene=thcD_1;inference=ab initio prediction:Prodigal:002006,similar to AA sequence:UniProtKB:P43494;locus_tag=IEFELJIB_00157;product=Rhodocoxin reductase
NC_011894.1	Prodigal:002006	CDS	171099	172340	.	+	0	ID=IEFELJIB_00158;eC_number=1.14.15.35;Name=eryF;gene=eryF;inference=ab initio prediction:Prodigal:002006,similar to AA sequence:UniProtKB:Q00441;locus_tag=IEFELJIB_00158;product=6-deoxyerythronolide B hydroxylase
NC_011894.1	Prodigal:002006	CDS	172544	174295	.	-	0	ID=IEFELJIB_00159;db_xref=COG:COG0664;inference=ab initio prediction:Prodigal:002006,similar to AA sequence:UniProtKB:P9WIY7;locus_tag=IEFELJIB_00159;product=putative NTE family protein
NC_011894.1	Prodigal:002006	CDS	174342	175523	.	-	0	ID=IEFELJIB_00160;inference=ab initio prediction:Prodigal:002006;locus_tag=IEFELJIB_00160;product=hypothetical protein
NC_011894.1	Prodigal:002006	CDS	175600	177009	.	-	0	ID=IEFELJIB_00161;inference=ab initio prediction:Prodigal:002006;locus_tag=IEFELJIB_00161;product=hypothetical protein
NC_011894.1	Prodigal:002006	CDS	177163	177399	.	-	0	ID=IEFELJIB_00162;inference=ab initio prediction:Prodigal:002006;locus_tag=IEFELJIB_00162;product=hypothetical protein
NC_011894.1	Prodigal:002006	CDS	177547	177852	.	-	0	ID=IEFELJIB_00163;inference=ab initio prediction:Prodigal:002006;locus_tag=IEFELJIB_00163;product=hypothetical protein
NC_011894.1	Prodigal:002006	CDS	177952	179169	.	+	0	ID=IEFELJIB_00164;inference=ab initio prediction:Prodigal:002006;locus_tag=IEFELJIB_00164;product=hypothetical protein
NC_011894.1	Prodigal:002006	CDS	179441	180400	.	+	0	ID=IEFELJIB_00165;inference=ab initio prediction:Prodigal:002006;locus_tag=IEFELJIB_00165;product=hypothetical protein
NC_011894.1	Prodigal:002006	CDS	181196	182197	.	+	0	ID=IEFELJIB_00166;eC_number=2.5.1.72;Name=nadA;db_xref=COG:COG0379;gene=nadA;inference=ab initio prediction:Prodigal:002006,similar to AA sequence:UniProtKB:P9WJK1;locus_tag=IEFELJIB_00166;product=Quinolinate synthase A
NC_011894.1	Prodigal:002006	CDS	182194	183693	.	+	0	ID=IEFELJIB_00167;eC_number=1.4.3.16;Name=nadB;db_xref=COG:COG0029;gene=nadB;inference=ab initio prediction:Prodigal:002006,similar to AA sequence:UniProtKB:P9WJJ9;locus_tag=IEFELJIB_00167;product=L-aspartate oxidase
NC_011894.1	Prodigal:002006	CDS	183690	184553	.	+	0	ID=IEFELJIB_00168;eC_number=2.4.2.19;Name=nadC;db_xref=COG:COG0157;gene=nadC;inference=ab initio prediction:Prodigal:002006,similar to AA sequence:UniProtKB:P39666;locus_tag=IEFELJIB_00168;product=putative nicotinate-nucleotide pyrophosphorylase [carboxylating]
NC_011894.1	Prodigal:002006	CDS	184629	185363	.	-	0	ID=IEFELJIB_00169;inference=ab initio prediction:Prodigal:002006;locus_tag=IEFELJIB_00169;product=hypothetical protein
NC_011894.1	Prodigal:002006	CDS	185765	186592	.	-	0	ID=IEFELJIB_00170;inference=ab initio prediction:Prodigal:002006;locus_tag=IEFELJIB_00170;product=hypothetical protein
NC_011894.1	Prodigal:002006	CDS	186819	187124	.	-	0	ID=IEFELJIB_00171;inference=ab initio prediction:Prodigal:002006;locus_tag=IEFELJIB_00171;product=hypothetical protein
NC_011894.1	Prodigal:002006	CDS	187247	189949	.	-	0	ID=IEFELJIB_00172;eC_number=4.2.1.3;Name=acnA;db_xref=COG:COG1048;gene=acnA;inference=ab initio prediction:Prodigal:002006,similar to AA sequence:UniProtKB:P70920;locus_tag=IEFELJIB_00172;product=Aconitate hydratase A
NC_011894.1	Prodigal:002006	CDS	190529	191176	.	+	0	ID=IEFELJIB_00173;eC_number=7.6.2.5;Name=ccmA;db_xref=COG:COG4133;gene=ccmA;inference=ab initio prediction:Prodigal:002006,similar to AA sequence:UniProtKB:P52218;locus_tag=IEFELJIB_00173;product=Cytochrome c biogenesis ATP-binding export protein CcmA
NC_011894.1	Prodigal:002006	CDS	191173	191841	.	+	0	ID=IEFELJIB_00174;Name=ccmB;db_xref=COG:COG2386;gene=ccmB;inference=ab initio prediction:Prodigal:002006,similar to AA sequence:UniProtKB:P0ABL8;locus_tag=IEFELJIB_00174;product=Heme exporter protein B
NC_011894.1	Prodigal:002006	CDS	191851	192024	.	-	0	ID=IEFELJIB_00175;inference=ab initio prediction:Prodigal:002006;locus_tag=IEFELJIB_00175;product=hypothetical protein
NC_011894.1	Prodigal:002006	CDS	192140	192904	.	+	0	ID=IEFELJIB_00176;Name=ccmC;db_xref=COG:COG0755;gene=ccmC;inference=ab initio prediction:Prodigal:002006,similar to AA sequence:UniProtKB:P0ABM1;locus_tag=IEFELJIB_00176;product=Heme exporter protein C
NC_011894.1	Prodigal:002006	CDS	192932	193078	.	+	0	ID=IEFELJIB_00177;inference=ab initio prediction:Prodigal:002006;locus_tag=IEFELJIB_00177;product=hypothetical protein
NC_011894.1	Prodigal:002006	CDS	193075	193662	.	+	0	ID=IEFELJIB_00178;Name=cycY;db_xref=COG:COG0526;gene=cycY;inference=ab initio prediction:Prodigal:002006,similar to AA sequence:UniProtKB:P30960;locus_tag=IEFELJIB_00178;product=Thiol:disulfide interchange protein CycY
NC_011894.1	Prodigal:002006	CDS	193897	194949	.	+	0	ID=IEFELJIB_00179;inference=ab initio prediction:Prodigal:002006,similar to AA sequence:ISfinder:ISMno16;locus_tag=IEFELJIB_00179;product=IS110 family transposase ISMno16
NC_011894.1	Prodigal:002006	CDS	195284	195994	.	-	0	ID=IEFELJIB_00180;inference=ab initio prediction:Prodigal:002006;locus_tag=IEFELJIB_00180;product=hypothetical protein
NC_011894.1	Prodigal:002006	CDS	196165	197046	.	+	0	ID=IEFELJIB_00181;eC_number=5.1.1.7;Name=dapF;db_xref=COG:COG0253;gene=dapF;inference=ab initio prediction:Prodigal:002006,similar to AA sequence:UniProtKB:P44859;locus_tag=IEFELJIB_00181;product=Diaminopimelate epimerase
NC_011894.1	Prodigal:002006	CDS	197046	198284	.	+	0	ID=IEFELJIB_00182;eC_number=2.8.4.5;Name=mtaB;db_xref=COG:COG0621;gene=mtaB;inference=ab initio prediction:Prodigal:002006,similar to AA sequence:UniProtKB:P54462;locus_tag=IEFELJIB_00182;product=Threonylcarbamoyladenosine tRNA methylthiotransferase MtaB
NC_011894.1	Prodigal:002006	CDS	198408	198953	.	-	0	ID=IEFELJIB_00183;inference=ab initio prediction:Prodigal:002006,similar to AA sequence:ISfinder:ISMno29;locus_tag=IEFELJIB_00183;product=IS110 family transposase ISMno29
NC_011894.1	Prodigal:002006	CDS	198896	199387	.	-	0	ID=IEFELJIB_00184;inference=ab initio prediction:Prodigal:002006;locus_tag=IEFELJIB_00184;product=hypothetical protein
NC_011894.1	Prodigal:002006	CDS	199716	200144	.	-	0	ID=IEFELJIB_00185;inference=ab initio prediction:Prodigal:002006;locus_tag=IEFELJIB_00185;product=hypothetical protein
NC_011894.1	Prodigal:002006	CDS	200219	200908	.	+	0	ID=IEFELJIB_00186;eC_number=5.4.2.-;Name=gpmB;gene=gpmB;inference=ab initio prediction:Prodigal:002006,protein motif:HAMAP:MF_01040;locus_tag=IEFELJIB_00186;product=phosphoglycerate mutase GpmB
NC_011894.1	Prodigal:002006	CDS	200928	203126	.	-	0	ID=IEFELJIB_00187;eC_number=2.3.3.9;Name=glcB;db_xref=COG:COG2225;gene=glcB;inference=ab initio prediction:Prodigal:002006,similar to AA sequence:UniProtKB:Q9I636;locus_tag=IEFELJIB_00187;product=Malate synthase G
NC_011894.1	Prodigal:002006	CDS	203447	204169	.	+	0	ID=IEFELJIB_00188;inference=ab initio prediction:Prodigal:002006;locus_tag=IEFELJIB_00188;product=hypothetical protein
NC_011894.1	Prodigal:002006	CDS	204335	205126	.	-	0	ID=IEFELJIB_00189;inference=ab initio prediction:Prodigal:002006;locus_tag=IEFELJIB_00189;product=hypothetical protein
NC_011894.1	Prodigal:002006	CDS	205381	206091	.	+	0	ID=IEFELJIB_00190;inference=ab initio prediction:Prodigal:002006;locus_tag=IEFELJIB_00190;product=hypothetical protein
NC_011894.1	Aragorn:001002	tRNA	206205	206281	.	-	.	ID=IEFELJIB_00191;inference=COORDINATES:profile:Aragorn:001002;locus_tag=IEFELJIB_00191;product=tRNA-Met(cat)
NC_011894.1	barrnap:0.9	rRNA	206583	209377	0	-	.	ID=IEFELJIB_00192;locus_tag=IEFELJIB_00192;product=23S ribosomal RNA
NC_011894.1	Aragorn:001002	tRNA	209639	209714	.	-	.	ID=IEFELJIB_00193;inference=COORDINATES:profile:Aragorn:001002;locus_tag=IEFELJIB_00193;product=tRNA-Ala(tgc)
NC_011894.1	Aragorn:001002	tRNA	209741	209817	.	-	.	ID=IEFELJIB_00194;inference=COORDINATES:profile:Aragorn:001002;locus_tag=IEFELJIB_00194;product=tRNA-Ile(gat)
NC_011894.1	barrnap:0.9	rRNA	209962	211440	0	-	.	ID=IEFELJIB_00195;locus_tag=IEFELJIB_00195;product=16S ribosomal RNA
NC_011894.1	Prodigal:002006	CDS	212089	212763	.	-	0	ID=IEFELJIB_00196;inference=ab initio prediction:Prodigal:002006;locus_tag=IEFELJIB_00196;product=hypothetical protein
NC_011894.1	Prodigal:002006	CDS	213048	213137	.	+	0	ID=IEFELJIB_00197;inference=ab initio prediction:Prodigal:002006;locus_tag=IEFELJIB_00197;product=hypothetical protein
NC_011894.1	Prodigal:002006	CDS	213151	214866	.	+	0	ID=IEFELJIB_00198;Name=kdpA;db_xref=COG:COG2060;gene=kdpA;inference=ab initio prediction:Prodigal:002006,similar to AA sequence:UniProtKB:P03959;locus_tag=IEFELJIB_00198;product=Potassium-transporting ATPase potassium-binding subunit
NC_011894.1	Prodigal:002006	CDS	214868	215110	.	+	0	ID=IEFELJIB_00199;inference=ab initio prediction:Prodigal:002006;locus_tag=IEFELJIB_00199;product=hypothetical protein
NC_011894.1	Prodigal:002006	CDS	215171	217276	.	+	0	ID=IEFELJIB_00200;eC_number=7.2.2.6;Name=kdpB_1;db_xref=COG:COG2216;gene=kdpB_1;inference=ab initio prediction:Prodigal:002006,similar to AA sequence:UniProtKB:P03960;locus_tag=IEFELJIB_00200;product=Potassium-transporting ATPase ATP-binding subunit
NC_011894.1	Prodigal:002006	CDS	217354	217959	.	+	0	ID=IEFELJIB_00201;Name=kdpC;db_xref=COG:COG2156;gene=kdpC;inference=ab initio prediction:Prodigal:002006,similar to AA sequence:UniProtKB:P94606;locus_tag=IEFELJIB_00201;product=Potassium-transporting ATPase KdpC subunit
NC_011894.1	Prodigal:002006	CDS	217982	220705	.	+	0	ID=IEFELJIB_00202;eC_number=2.7.13.3;Name=kdpD;db_xref=COG:COG2205;gene=kdpD;inference=ab initio prediction:Prodigal:002006,similar to AA sequence:UniProtKB:P21865;locus_tag=IEFELJIB_00202;product=Sensor protein KdpD
NC_011894.1	Prodigal:002006	CDS	220702	220893	.	+	0	ID=IEFELJIB_00203;inference=ab initio prediction:Prodigal:002006;locus_tag=IEFELJIB_00203;product=hypothetical protein
NC_011894.1	Prodigal:002006	CDS	220890	221360	.	+	0	ID=IEFELJIB_00204;Name=ptsN_1;db_xref=COG:COG1762;gene=ptsN_1;inference=ab initio prediction:Prodigal:002006,similar to AA sequence:UniProtKB:P69829;locus_tag=IEFELJIB_00204;product=Nitrogen regulatory protein
NC_011894.1	Prodigal:002006	CDS	221341	222123	.	-	0	ID=IEFELJIB_00205;eC_number=4.2.1.80;Name=mhpD;db_xref=COG:COG3971;gene=mhpD;inference=ab initio prediction:Prodigal:002006,similar to AA sequence:UniProtKB:P77608;locus_tag=IEFELJIB_00205;product=2-keto-4-pentenoate hydratase
NC_011894.1	Prodigal:002006	CDS	222163	222429	.	+	0	ID=IEFELJIB_00206;inference=ab initio prediction:Prodigal:002006;locus_tag=IEFELJIB_00206;product=hypothetical protein
NC_011894.1	Prodigal:002006	CDS	222484	224025	.	-	0	ID=IEFELJIB_00207;eC_number=3.2.1.60;Name=amyP;gene=amyP;inference=ab initio prediction:Prodigal:002006,similar to AA sequence:UniProtKB:P13507;locus_tag=IEFELJIB_00207;product=Glucan 1%2C4-alpha-maltotetraohydrolase
NC_011894.1	Prodigal:002006	CDS	224145	224357	.	-	0	ID=IEFELJIB_00208;db_xref=COG:COG3360;inference=ab initio prediction:Prodigal:002006,similar to AA sequence:UniProtKB:A1WUH0;locus_tag=IEFELJIB_00208;product=Dodecin
NC_011894.1	Prodigal:002006	CDS	224742	226736	.	+	0	ID=IEFELJIB_00209;eC_number=2.4.1.129;Name=mtgA_1;gene=mtgA_1;inference=ab initio prediction:Prodigal:002006,protein motif:HAMAP:MF_00766;locus_tag=IEFELJIB_00209;product=Biosynthetic peptidoglycan transglycosylase
NC_011894.1	Prodigal:002006	CDS	227021	227308	.	+	0	ID=IEFELJIB_00210;inference=ab initio prediction:Prodigal:002006;locus_tag=IEFELJIB_00210;product=hypothetical protein
NC_011894.1	Prodigal:002006	CDS	227335	228603	.	+	0	ID=IEFELJIB_00211;inference=ab initio prediction:Prodigal:002006;locus_tag=IEFELJIB_00211;product=hypothetical protein
NC_011894.1	Aragorn:001002	tRNA	228937	229021	.	-	.	ID=IEFELJIB_00212;inference=COORDINATES:profile:Aragorn:001002;locus_tag=IEFELJIB_00212;product=tRNA-Tyr(gta)
NC_011894.1	Prodigal:002006	CDS	229118	230911	.	-	0	ID=IEFELJIB_00213;eC_number=3.1.-.-;Name=recJ;db_xref=COG:COG0608;gene=recJ;inference=ab initio prediction:Prodigal:002006,similar to AA sequence:UniProtKB:P21893;locus_tag=IEFELJIB_00213;product=Single-stranded-DNA-specific exonuclease RecJ
NC_011894.1	Prodigal:002006	CDS	231185	232582	.	-	0	ID=IEFELJIB_00214;eC_number=7.1.1.1;Name=pntB;db_xref=COG:COG1282;gene=pntB;inference=ab initio prediction:Prodigal:002006,similar to AA sequence:UniProtKB:P0C188;locus_tag=IEFELJIB_00214;product=NAD(P) transhydrogenase subunit beta
NC_011894.1	Prodigal:002006	CDS	232587	233036	.	-	0	ID=IEFELJIB_00215;inference=ab initio prediction:Prodigal:002006;locus_tag=IEFELJIB_00215;product=hypothetical protein
NC_011894.1	Prodigal:002006	CDS	233054	234193	.	-	0	ID=IEFELJIB_00216;eC_number=7.1.1.1;Name=pntAA;db_xref=COG:COG3288;gene=pntAA;inference=ab initio prediction:Prodigal:002006,similar to AA sequence:UniProtKB:Q2RSB2;locus_tag=IEFELJIB_00216;product=NAD(P) transhydrogenase subunit alpha part 1
NC_011894.1	Prodigal:002006	CDS	234413	234706	.	-	0	ID=IEFELJIB_00217;inference=ab initio prediction:Prodigal:002006;locus_tag=IEFELJIB_00217;product=hypothetical protein
NC_011894.1	Prodigal:002006	CDS	234853	236214	.	-	0	ID=IEFELJIB_00218;eC_number=2.7.-.-;Name=ubiB_1;gene=ubiB_1;inference=ab initio prediction:Prodigal:002006,protein motif:HAMAP:MF_00414;locus_tag=IEFELJIB_00218;product=protein kinase UbiB
NC_011894.1	Prodigal:002006	CDS	236430	236741	.	-	0	ID=IEFELJIB_00219;Name=csoR_1;db_xref=COG:COG1937;gene=csoR_1;inference=ab initio prediction:Prodigal:002006,similar to AA sequence:UniProtKB:O32222;locus_tag=IEFELJIB_00219;product=Copper-sensing transcriptional repressor CsoR
NC_011894.1	Prodigal:002006	CDS	237159	239009	.	-	0	ID=IEFELJIB_00220;eC_number=3.4.24.-;Name=pepF1;gene=pepF1;inference=ab initio prediction:Prodigal:002006,similar to AA sequence:UniProtKB:P54124;locus_tag=IEFELJIB_00220;product=Oligoendopeptidase F%2C plasmid
NC_011894.1	Prodigal:002006	CDS	239290	240777	.	+	0	ID=IEFELJIB_00221;Name=atoC_1;db_xref=COG:COG2204;gene=atoC_1;inference=ab initio prediction:Prodigal:002006,similar to AA sequence:UniProtKB:Q06065;locus_tag=IEFELJIB_00221;product=Regulatory protein AtoC
NC_011894.1	Prodigal:002006	CDS	240971	242983	.	+	0	ID=IEFELJIB_00222;inference=ab initio prediction:Prodigal:002006;locus_tag=IEFELJIB_00222;product=hypothetical protein
NC_011894.1	Prodigal:002006	CDS	243210	244742	.	+	0	ID=IEFELJIB_00223;inference=ab initio prediction:Prodigal:002006;locus_tag=IEFELJIB_00223;product=hypothetical protein
NC_011894.1	Prodigal:002006	CDS	245210	246619	.	+	0	ID=IEFELJIB_00224;eC_number=3.5.1.13;Name=aam_1;db_xref=COG:COG0154;gene=aam_1;inference=ab initio prediction:Prodigal:002006,similar to AA sequence:UniProtKB:K9NBS6;locus_tag=IEFELJIB_00224;product=Acylamidase
NC_011894.1	Prodigal:002006	CDS	246627	247130	.	+	0	ID=IEFELJIB_00225;inference=ab initio prediction:Prodigal:002006;locus_tag=IEFELJIB_00225;product=hypothetical protein
NC_011894.1	Prodigal:002006	CDS	247258	248010	.	+	0	ID=IEFELJIB_00226;eC_number=3.1.3.12;Name=otsB;db_xref=COG:COG1877;gene=otsB;inference=ab initio prediction:Prodigal:002006,similar to AA sequence:UniProtKB:P31678;locus_tag=IEFELJIB_00226;product=Trehalose-6-phosphate phosphatase
NC_011894.1	Prodigal:002006	CDS	248088	248510	.	+	0	ID=IEFELJIB_00227;inference=ab initio prediction:Prodigal:002006;locus_tag=IEFELJIB_00227;product=hypothetical protein
NC_011894.1	Prodigal:002006	CDS	248673	249404	.	-	0	ID=IEFELJIB_00228;Name=livF_1;db_xref=COG:COG0410;gene=livF_1;inference=ab initio prediction:Prodigal:002006,similar to AA sequence:UniProtKB:P22731;locus_tag=IEFELJIB_00228;product=High-affinity branched-chain amino acid transport ATP-binding protein LivF
NC_011894.1	Prodigal:002006	CDS	249401	250153	.	-	0	ID=IEFELJIB_00229;eC_number=7.5.2.12;Name=araG;db_xref=COG:COG1129;gene=araG;inference=ab initio prediction:Prodigal:002006,similar to AA sequence:UniProtKB:P0AAF3;locus_tag=IEFELJIB_00229;product=Arabinose import ATP-binding protein AraG
NC_011894.1	Prodigal:002006	CDS	250158	251483	.	-	0	ID=IEFELJIB_00230;inference=ab initio prediction:Prodigal:002006;locus_tag=IEFELJIB_00230;product=hypothetical protein
NC_011894.1	Prodigal:002006	CDS	251480	252433	.	-	0	ID=IEFELJIB_00231;Name=livH_2;db_xref=COG:COG0559;gene=livH_2;inference=ab initio prediction:Prodigal:002006,similar to AA sequence:UniProtKB:P0AEX7;locus_tag=IEFELJIB_00231;product=High-affinity branched-chain amino acid transport system permease protein LivH
NC_011894.1	Prodigal:002006	CDS	252543	253781	.	-	0	ID=IEFELJIB_00232;Name=braC_2;db_xref=COG:COG0683;gene=braC_2;inference=ab initio prediction:Prodigal:002006,similar to AA sequence:UniProtKB:P21175;locus_tag=IEFELJIB_00232;product=Leucine-%2C isoleucine-%2C valine-%2C threonine-%2C and alanine-binding protein
NC_011894.1	Prodigal:002006	CDS	254049	254924	.	+	0	ID=IEFELJIB_00233;Name=tsaQ1;gene=tsaQ1;inference=ab initio prediction:Prodigal:002006,similar to AA sequence:UniProtKB:Q6XL52;locus_tag=IEFELJIB_00233;product=HTH-type transcriptional regulator TsaQ1/TsaQ2
NC_011894.1	Prodigal:002006	CDS	255057	255815	.	+	0	ID=IEFELJIB_00234;eC_number=1.1.1.100;Name=fabG_1;gene=fabG_1;inference=ab initio prediction:Prodigal:002006,similar to AA sequence:UniProtKB:P99093;locus_tag=IEFELJIB_00234;product=3-oxoacyl-[acyl-carrier-protein] reductase FabG
NC_011894.1	Prodigal:002006	CDS	255827	256708	.	+	0	ID=IEFELJIB_00235;eC_number=2.3.1.247;Name=kce_1;db_xref=COG:COG3246;gene=kce_1;inference=ab initio prediction:Prodigal:002006,similar to AA sequence:UniProtKB:Q8RHX2;locus_tag=IEFELJIB_00235;product=3-keto-5-aminohexanoate cleavage enzyme
NC_011894.1	Prodigal:002006	CDS	256727	257140	.	-	0	ID=IEFELJIB_00236;inference=ab initio prediction:Prodigal:002006;locus_tag=IEFELJIB_00236;product=hypothetical protein
NC_011894.1	Prodigal:002006	CDS	257161	258831	.	-	0	ID=IEFELJIB_00237;eC_number=2.3.1.269;Name=lnt;db_xref=COG:COG0815;gene=lnt;inference=ab initio prediction:Prodigal:002006,similar to AA sequence:UniProtKB:P23930;locus_tag=IEFELJIB_00237;product=Apolipoprotein N-acyltransferase
NC_011894.1	Prodigal:002006	CDS	259265	260386	.	-	0	ID=IEFELJIB_00238;Name=tlyC;db_xref=COG:COG1253;gene=tlyC;inference=ab initio prediction:Prodigal:002006,similar to AA sequence:UniProtKB:Q68W10;locus_tag=IEFELJIB_00238;product=Hemolysin C
NC_011894.1	Prodigal:002006	CDS	260421	260900	.	-	0	ID=IEFELJIB_00239;eC_number=3.1.-.-;Name=ybeY;gene=ybeY;inference=ab initio prediction:Prodigal:002006,protein motif:HAMAP:MF_00009;locus_tag=IEFELJIB_00239;product=Endoribonuclease YbeY
NC_011894.1	Prodigal:002006	CDS	260926	262035	.	-	0	ID=IEFELJIB_00240;db_xref=COG:COG1702;inference=ab initio prediction:Prodigal:002006,similar to AA sequence:UniProtKB:P9WIA3;locus_tag=IEFELJIB_00240;product=PhoH-like protein
NC_011894.1	Prodigal:002006	CDS	262047	263390	.	-	0	ID=IEFELJIB_00241;eC_number=2.8.4.3;Name=miaB;db_xref=COG:COG0621;gene=miaB;inference=ab initio prediction:Prodigal:002006,similar to AA sequence:UniProtKB:Q9RCI2;locus_tag=IEFELJIB_00241;product=tRNA-2-methylthio-N(6)-dimethylallyladenosine synthase
NC_011894.1	Prodigal:002006	CDS	263569	263973	.	-	0	ID=IEFELJIB_00242;inference=ab initio prediction:Prodigal:002006;locus_tag=IEFELJIB_00242;product=hypothetical protein
NC_011894.1	Prodigal:002006	CDS	264029	264922	.	-	0	ID=IEFELJIB_00243;inference=ab initio prediction:Prodigal:002006;locus_tag=IEFELJIB_00243;product=hypothetical protein
NC_011894.1	Prodigal:002006	CDS	265366	266400	.	+	0	ID=IEFELJIB_00244;eC_number=1.2.1.11;Name=asd2;db_xref=COG:COG0136;gene=asd2;inference=ab initio prediction:Prodigal:002006,similar to AA sequence:UniProtKB:P23247;locus_tag=IEFELJIB_00244;product=Aspartate-semialdehyde dehydrogenase 2
NC_011894.1	Prodigal:002006	CDS	266492	268021	.	+	0	ID=IEFELJIB_00245;eC_number=1.2.1.79;Name=gabD;db_xref=COG:COG1012;gene=gabD;inference=ab initio prediction:Prodigal:002006,similar to AA sequence:UniProtKB:P25526;locus_tag=IEFELJIB_00245;product=Succinate-semialdehyde dehydrogenase [NADP(+)] GabD
NC_011894.1	Prodigal:002006	CDS	268333	269355	.	-	0	ID=IEFELJIB_00246;inference=ab initio prediction:Prodigal:002006,similar to AA sequence:ISfinder:ISMno14;locus_tag=IEFELJIB_00246;product=IS110 family transposase ISMno14
NC_011894.1	Prodigal:002006	CDS	269915	270835	.	+	0	ID=IEFELJIB_00247;inference=ab initio prediction:Prodigal:002006;locus_tag=IEFELJIB_00247;product=hypothetical protein
NC_011894.1	Prodigal:002006	CDS	270825	271313	.	+	0	ID=IEFELJIB_00248;inference=ab initio prediction:Prodigal:002006;locus_tag=IEFELJIB_00248;product=hypothetical protein
NC_011894.1	Prodigal:002006	CDS	271310	273355	.	+	0	ID=IEFELJIB_00249;inference=ab initio prediction:Prodigal:002006;locus_tag=IEFELJIB_00249;product=hypothetical protein
NC_011894.1	Prodigal:002006	CDS	273510	274676	.	-	0	ID=IEFELJIB_00250;eC_number=3.5.1.32;Name=hipO_1;db_xref=COG:COG1473;gene=hipO_1;inference=ab initio prediction:Prodigal:002006,similar to AA sequence:UniProtKB:P45493;locus_tag=IEFELJIB_00250;product=Hippurate hydrolase
NC_011894.1	Prodigal:002006	CDS	275040	275918	.	+	0	ID=IEFELJIB_00251;Name=lacX;gene=lacX;inference=ab initio prediction:Prodigal:002006,similar to AA sequence:UniProtKB:P23496;locus_tag=IEFELJIB_00251;product=Protein LacX%2C plasmid
NC_011894.1	Prodigal:002006	CDS	276057	277025	.	+	0	ID=IEFELJIB_00252;Name=xerC_1;db_xref=COG:COG4973;gene=xerC_1;inference=ab initio prediction:Prodigal:002006,similar to AA sequence:UniProtKB:O31207;locus_tag=IEFELJIB_00252;product=Tyrosine recombinase XerC
NC_011894.1	Prodigal:002006	CDS	277345	278172	.	-	0	ID=IEFELJIB_00253;inference=ab initio prediction:Prodigal:002006;locus_tag=IEFELJIB_00253;product=hypothetical protein
NC_011894.1	Prodigal:002006	CDS	278254	279036	.	+	0	ID=IEFELJIB_00254;eC_number=2.1.1.-;Name=ycgJ;gene=ycgJ;inference=ab initio prediction:Prodigal:002006,similar to AA sequence:UniProtKB:O31474;locus_tag=IEFELJIB_00254;product=putative methyltransferase YcgJ
NC_011894.1	Prodigal:002006	CDS	279197	280309	.	-	0	ID=IEFELJIB_00255;eC_number=3.5.4.25;Name=ribA_1;gene=ribA_1;inference=ab initio prediction:Prodigal:002006,protein motif:HAMAP:MF_00179;locus_tag=IEFELJIB_00255;product=GTP cyclohydrolase-2
NC_011894.1	Prodigal:002006	CDS	280361	281128	.	+	0	ID=IEFELJIB_00256;inference=ab initio prediction:Prodigal:002006;locus_tag=IEFELJIB_00256;product=hypothetical protein
NC_011894.1	Prodigal:002006	CDS	281148	281690	.	+	0	ID=IEFELJIB_00257;Name=yodB;db_xref=COG:COG3038;gene=yodB;inference=ab initio prediction:Prodigal:002006,similar to AA sequence:UniProtKB:P76345;locus_tag=IEFELJIB_00257;product=Cytochrome b561 
NC_011894.1	Prodigal:002006	CDS	282155	282397	.	-	0	ID=IEFELJIB_00258;inference=ab initio prediction:Prodigal:002006;locus_tag=IEFELJIB_00258;product=hypothetical protein
NC_011894.1	Prodigal:002006	CDS	282394	283293	.	-	0	ID=IEFELJIB_00259;Name=fdhD;db_xref=COG:COG1526;gene=fdhD;inference=ab initio prediction:Prodigal:002006,similar to AA sequence:UniProtKB:O87816;locus_tag=IEFELJIB_00259;product=Sulfur carrier protein FdhD
NC_011894.1	Prodigal:002006	CDS	283238	286096	.	-	0	ID=IEFELJIB_00260;eC_number=1.17.1.9;inference=ab initio prediction:Prodigal:002006,similar to AA sequence:UniProtKB:Q99RW4;locus_tag=IEFELJIB_00260;product=Putative formate dehydrogenase
NC_011894.1	Prodigal:002006	CDS	286107	287666	.	-	0	ID=IEFELJIB_00261;eC_number=7.-.-.-;Name=rsxC_1;gene=rsxC_1;inference=ab initio prediction:Prodigal:002006,protein motif:HAMAP:MF_00461;locus_tag=IEFELJIB_00261;product=Ion-translocating oxidoreductase complex subunit C
NC_011894.1	Prodigal:002006	CDS	287663	288136	.	-	0	ID=IEFELJIB_00262;eC_number=7.1.1.-;Name=nuoE;db_xref=COG:COG1905;gene=nuoE;inference=ab initio prediction:Prodigal:002006,similar to AA sequence:UniProtKB:P0AFD1;locus_tag=IEFELJIB_00262;product=NADH-quinone oxidoreductase subunit E
NC_011894.1	Prodigal:002006	CDS	288426	288824	.	+	0	ID=IEFELJIB_00263;inference=ab initio prediction:Prodigal:002006;locus_tag=IEFELJIB_00263;product=hypothetical protein
NC_011894.1	Prodigal:002006	CDS	288959	289867	.	-	0	ID=IEFELJIB_00264;Name=oxyR_1;gene=oxyR_1;inference=ab initio prediction:Prodigal:002006,similar to AA sequence:UniProtKB:P0ACQ4;locus_tag=IEFELJIB_00264;product=Hydrogen peroxide-inducible genes activator
NC_011894.1	Prodigal:002006	CDS	290210	291076	.	+	0	ID=IEFELJIB_00265;eC_number=1.9.3.1;Name=ctaC_1;db_xref=COG:COG1622;gene=ctaC_1;inference=ab initio prediction:Prodigal:002006,similar to AA sequence:UniProtKB:P08306;locus_tag=IEFELJIB_00265;product=Cytochrome c oxidase subunit 2
NC_011894.1	Prodigal:002006	CDS	291147	292775	.	+	0	ID=IEFELJIB_00266;eC_number=1.9.3.1;Name=ctaD_1;db_xref=COG:COG0843;gene=ctaD_1;inference=ab initio prediction:Prodigal:002006,similar to AA sequence:UniProtKB:P31833;locus_tag=IEFELJIB_00266;product=Cytochrome c oxidase subunit 1
NC_011894.1	Prodigal:002006	CDS	292907	293860	.	+	0	ID=IEFELJIB_00267;eC_number=2.5.1.141;Name=ctaB;db_xref=COG:COG0109;gene=ctaB;inference=ab initio prediction:Prodigal:002006,similar to AA sequence:UniProtKB:Q3J5F9;locus_tag=IEFELJIB_00267;product=Protoheme IX farnesyltransferase
NC_011894.1	Prodigal:002006	CDS	293857	294009	.	+	0	ID=IEFELJIB_00268;inference=ab initio prediction:Prodigal:002006;locus_tag=IEFELJIB_00268;product=hypothetical protein
NC_011894.1	Prodigal:002006	CDS	294026	294637	.	+	0	ID=IEFELJIB_00269;Name=ctaG;db_xref=COG:COG3175;gene=ctaG;inference=ab initio prediction:Prodigal:002006,similar to AA sequence:UniProtKB:Q92RG6;locus_tag=IEFELJIB_00269;product=Cytochrome c oxidase assembly protein CtaG
NC_011894.1	Prodigal:002006	CDS	294798	295664	.	+	0	ID=IEFELJIB_00270;eC_number=1.9.3.1;Name=ctaE_1;db_xref=COG:COG1845;gene=ctaE_1;inference=ab initio prediction:Prodigal:002006,similar to AA sequence:UniProtKB:P06030;locus_tag=IEFELJIB_00270;product=Cytochrome c oxidase subunit 3
NC_011894.1	Prodigal:002006	CDS	295949	296317	.	+	0	ID=IEFELJIB_00271;inference=ab initio prediction:Prodigal:002006;locus_tag=IEFELJIB_00271;product=hypothetical protein
NC_011894.1	Prodigal:002006	CDS	296317	297078	.	+	0	ID=IEFELJIB_00272;inference=ab initio prediction:Prodigal:002006;locus_tag=IEFELJIB_00272;product=hypothetical protein
NC_011894.1	Prodigal:002006	CDS	297415	298830	.	+	0	ID=IEFELJIB_00273;eC_number=4.2.3.1;Name=thrC_1;db_xref=COG:COG0498;gene=thrC_1;inference=ab initio prediction:Prodigal:002006,similar to AA sequence:UniProtKB:P23669;locus_tag=IEFELJIB_00273;product=Threonine synthase
NC_011894.1	Prodigal:002006	CDS	298827	300122	.	+	0	ID=IEFELJIB_00274;eC_number=3.4.24.-;db_xref=COG:COG0612;inference=ab initio prediction:Prodigal:002006,similar to AA sequence:UniProtKB:P9WHT5;locus_tag=IEFELJIB_00274;product=putative zinc protease
NC_011894.1	Prodigal:002006	CDS	300357	303236	.	+	0	ID=IEFELJIB_00275;inference=ab initio prediction:Prodigal:002006;locus_tag=IEFELJIB_00275;product=hypothetical protein
NC_011894.1	Prodigal:002006	CDS	303441	304421	.	-	0	ID=IEFELJIB_00276;inference=ab initio prediction:Prodigal:002006,similar to AA sequence:ISfinder:ISMno29;locus_tag=IEFELJIB_00276;product=IS110 family transposase ISMno29
NC_011894.1	Prodigal:002006	CDS	304972	305358	.	-	0	ID=IEFELJIB_00277;inference=ab initio prediction:Prodigal:002006;locus_tag=IEFELJIB_00277;product=hypothetical protein
NC_011894.1	Prodigal:002006	CDS	305613	305954	.	+	0	ID=IEFELJIB_00278;inference=ab initio prediction:Prodigal:002006;locus_tag=IEFELJIB_00278;product=hypothetical protein
NC_011894.1	Prodigal:002006	CDS	305998	306963	.	+	0	ID=IEFELJIB_00279;Name=pyrK;gene=pyrK;inference=ab initio prediction:Prodigal:002006,protein motif:HAMAP:MF_01211;locus_tag=IEFELJIB_00279;product=Dihydroorotate dehydrogenase B (NAD(+))%2C electron transfer subunit
NC_011894.1	Aragorn:001002	tRNA	307370	307463	.	+	.	ID=IEFELJIB_00280;inference=COORDINATES:profile:Aragorn:001002;locus_tag=IEFELJIB_00280;product=tRNA-Ser(cga)
NC_011894.1	Prodigal:002006	CDS	309848	310774	.	+	0	ID=IEFELJIB_00281;eC_number=3.1.26.11;Name=rbn_1;gene=rbn_1;inference=ab initio prediction:Prodigal:002006,protein motif:HAMAP:MF_01818;locus_tag=IEFELJIB_00281;product=Ribonuclease BN
NC_011894.1	Prodigal:002006	CDS	310905	311918	.	-	0	ID=IEFELJIB_00282;inference=ab initio prediction:Prodigal:002006;locus_tag=IEFELJIB_00282;product=hypothetical protein
NC_011894.1	Prodigal:002006	CDS	311909	312553	.	-	0	ID=IEFELJIB_00283;inference=ab initio prediction:Prodigal:002006;locus_tag=IEFELJIB_00283;product=hypothetical protein
NC_011894.1	Prodigal:002006	CDS	312607	313533	.	-	0	ID=IEFELJIB_00284;Name=gcvA_1;gene=gcvA_1;inference=ab initio prediction:Prodigal:002006,similar to AA sequence:UniProtKB:P0A9F6;locus_tag=IEFELJIB_00284;product=Glycine cleavage system transcriptional activator
NC_011894.1	Prodigal:002006	CDS	313642	313872	.	+	0	ID=IEFELJIB_00285;inference=ab initio prediction:Prodigal:002006;locus_tag=IEFELJIB_00285;product=hypothetical protein
NC_011894.1	Prodigal:002006	CDS	313981	316041	.	-	0	ID=IEFELJIB_00286;inference=ab initio prediction:Prodigal:002006;locus_tag=IEFELJIB_00286;product=hypothetical protein
NC_011894.1	Prodigal:002006	CDS	316282	317022	.	+	0	ID=IEFELJIB_00287;Name=rpaR_1;db_xref=COG:COG2771;gene=rpaR_1;inference=ab initio prediction:Prodigal:002006,similar to AA sequence:UniProtKB:Q6NCZ5;locus_tag=IEFELJIB_00287;product=HTH-type quorum sensing-dependent transcriptional regulator RpaR
NC_011894.1	Prodigal:002006	CDS	317298	317948	.	+	0	ID=IEFELJIB_00288;eC_number=2.3.1.228;Name=bjaI_1;db_xref=COG:COG3916;gene=bjaI_1;inference=ab initio prediction:Prodigal:002006,similar to AA sequence:UniProtKB:Q89VI2;locus_tag=IEFELJIB_00288;product=Isovaleryl-homoserine lactone synthase
NC_011894.1	Prodigal:002006	CDS	318025	318345	.	+	0	ID=IEFELJIB_00289;inference=ab initio prediction:Prodigal:002006;locus_tag=IEFELJIB_00289;product=hypothetical protein
NC_011894.1	Prodigal:002006	CDS	318648	319217	.	-	0	ID=IEFELJIB_00290;eC_number=3.1.22.4;Name=ruvC_1;db_xref=COG:COG0817;gene=ruvC_1;inference=ab initio prediction:Prodigal:002006,similar to AA sequence:UniProtKB:P0A814;locus_tag=IEFELJIB_00290;product=Crossover junction endodeoxyribonuclease RuvC
NC_011894.1	Prodigal:002006	CDS	319388	321748	.	-	0	ID=IEFELJIB_00291;eC_number=4.1.1.17;Name=speF;db_xref=COG:COG1982;gene=speF;inference=ab initio prediction:Prodigal:002006,similar to AA sequence:UniProtKB:P24169;locus_tag=IEFELJIB_00291;product=Inducible ornithine decarboxylase
NC_011894.1	Prodigal:002006	CDS	322083	325568	.	-	0	ID=IEFELJIB_00292;inference=ab initio prediction:Prodigal:002006;locus_tag=IEFELJIB_00292;product=hypothetical protein
NC_011894.1	Prodigal:002006	CDS	325792	327486	.	-	0	ID=IEFELJIB_00293;eC_number=6.2.1.41;Name=fadD3;db_xref=COG:COG0318;gene=fadD3;inference=ab initio prediction:Prodigal:002006,similar to AA sequence:UniProtKB:Q0S7V5;locus_tag=IEFELJIB_00293;product=3-[(3aS%2C4S%2C7aS)-7a-methyl-1%2C5-dioxo-octahydro-1H-inden-4-yl]propanoyl:CoA ligase
NC_011894.1	Prodigal:002006	CDS	327664	328839	.	+	0	ID=IEFELJIB_00294;eC_number=1.3.99.-;Name=mmgC_1;db_xref=COG:COG1960;gene=mmgC_1;inference=ab initio prediction:Prodigal:002006,similar to AA sequence:UniProtKB:P45857;locus_tag=IEFELJIB_00294;product=Acyl-CoA dehydrogenase
NC_011894.1	Prodigal:002006	CDS	328849	330456	.	+	0	ID=IEFELJIB_00295;eC_number=2.1.3.1;db_xref=COG:COG4799;inference=ab initio prediction:Prodigal:002006,similar to AA sequence:UniProtKB:Q8GBW6;locus_tag=IEFELJIB_00295;product=Methylmalonyl-CoA carboxyltransferase 12S subunit
NC_011894.1	Prodigal:002006	CDS	330749	332698	.	+	0	ID=IEFELJIB_00296;eC_number=6.3.2.4;Name=ddl;gene=ddl;inference=ab initio prediction:Prodigal:002006,protein motif:HAMAP:MF_00047;locus_tag=IEFELJIB_00296;product=D-alanine--D-alanine ligase
NC_011894.1	Prodigal:002006	CDS	332702	333202	.	+	0	ID=IEFELJIB_00297;eC_number=4.2.1.148;Name=mch_1;db_xref=COG:COG2030;gene=mch_1;inference=ab initio prediction:Prodigal:002006,similar to AA sequence:UniProtKB:Q3IZ78;locus_tag=IEFELJIB_00297;product=Mesaconyl-CoA hydratase
NC_011894.1	Prodigal:002006	CDS	333202	334077	.	+	0	ID=IEFELJIB_00298;eC_number=3.1.2.30;Name=mcl2_1;db_xref=COG:COG2301;gene=mcl2_1;inference=ab initio prediction:Prodigal:002006,similar to AA sequence:UniProtKB:D3JV05;locus_tag=IEFELJIB_00298;product=(3S)-malyl-CoA thioesterase
NC_011894.1	Prodigal:002006	CDS	334144	335376	.	+	0	ID=IEFELJIB_00299;eC_number=6.2.1.30;db_xref=COG:COG1541;inference=ab initio prediction:Prodigal:002006,similar to AA sequence:UniProtKB:Q72K16;locus_tag=IEFELJIB_00299;product=Phenylacetate-coenzyme A ligase
NC_011894.1	Prodigal:002006	CDS	335348	336010	.	-	0	ID=IEFELJIB_00300;Name=kstR2;gene=kstR2;inference=ab initio prediction:Prodigal:002006,similar to AA sequence:UniProtKB:Q0S7V2;locus_tag=IEFELJIB_00300;product=HTH-type transcriptional repressor KstR2
NC_011894.1	Prodigal:002006	CDS	336206	337015	.	+	0	ID=IEFELJIB_00301;eC_number=7.3.2.3;Name=cysA_1;db_xref=COG:COG1118;gene=cysA_1;inference=ab initio prediction:Prodigal:002006,similar to AA sequence:UniProtKB:P14788;locus_tag=IEFELJIB_00301;product=Sulfate/thiosulfate import ATP-binding protein CysA
NC_011894.1	Prodigal:002006	CDS	337015	338946	.	+	0	ID=IEFELJIB_00302;eC_number=6.2.1.3;db_xref=COG:COG1022;inference=ab initio prediction:Prodigal:002006,similar to AA sequence:UniProtKB:O53521;locus_tag=IEFELJIB_00302;product=Long-chain-fatty-acid--CoA ligase FadD15
NC_011894.1	Prodigal:002006	CDS	338959	339852	.	+	0	ID=IEFELJIB_00303;Name=livH_3;db_xref=COG:COG0559;gene=livH_3;inference=ab initio prediction:Prodigal:002006,similar to AA sequence:UniProtKB:P0AEX7;locus_tag=IEFELJIB_00303;product=High-affinity branched-chain amino acid transport system permease protein LivH
NC_011894.1	Prodigal:002006	CDS	339860	340933	.	+	0	ID=IEFELJIB_00304;inference=ab initio prediction:Prodigal:002006;locus_tag=IEFELJIB_00304;product=hypothetical protein
NC_011894.1	Prodigal:002006	CDS	340992	342272	.	+	0	ID=IEFELJIB_00305;inference=ab initio prediction:Prodigal:002006;locus_tag=IEFELJIB_00305;product=hypothetical protein
NC_011894.1	Prodigal:002006	CDS	342397	343233	.	+	0	ID=IEFELJIB_00306;Name=livF_2;db_xref=COG:COG0410;gene=livF_2;inference=ab initio prediction:Prodigal:002006,similar to AA sequence:UniProtKB:P22731;locus_tag=IEFELJIB_00306;product=High-affinity branched-chain amino acid transport ATP-binding protein LivF
NC_011894.1	Prodigal:002006	CDS	343308	343553	.	+	0	ID=IEFELJIB_00307;inference=ab initio prediction:Prodigal:002006;locus_tag=IEFELJIB_00307;product=hypothetical protein
NC_011894.1	Prodigal:002006	CDS	343838	344839	.	+	0	ID=IEFELJIB_00308;eC_number=3.5.1.1;Name=ansB_1;gene=ansB_1;inference=ab initio prediction:Prodigal:002006,similar to AA sequence:UniProtKB:P06608;locus_tag=IEFELJIB_00308;product=L-asparaginase
NC_011894.1	Prodigal:002006	CDS	345092	345352	.	+	0	ID=IEFELJIB_00309;inference=ab initio prediction:Prodigal:002006;locus_tag=IEFELJIB_00309;product=hypothetical protein
NC_011894.1	Prodigal:002006	CDS	345479	346777	.	-	0	ID=IEFELJIB_00310;inference=ab initio prediction:Prodigal:002006;locus_tag=IEFELJIB_00310;product=hypothetical protein
NC_011894.1	Prodigal:002006	CDS	346902	347462	.	+	0	ID=IEFELJIB_00311;inference=ab initio prediction:Prodigal:002006;locus_tag=IEFELJIB_00311;product=hypothetical protein
NC_011894.1	Prodigal:002006	CDS	347665	348471	.	+	0	ID=IEFELJIB_00312;inference=ab initio prediction:Prodigal:002006;locus_tag=IEFELJIB_00312;product=hypothetical protein
NC_011894.1	Prodigal:002006	CDS	349017	350351	.	-	0	ID=IEFELJIB_00313;inference=ab initio prediction:Prodigal:002006,similar to AA sequence:ISfinder:ISMno8;locus_tag=IEFELJIB_00313;product=IS1182 family transposase ISMno8
NC_011894.1	Prodigal:002006	CDS	350731	352092	.	+	0	ID=IEFELJIB_00314;Name=dctA1;gene=dctA1;inference=ab initio prediction:Prodigal:002006,similar to AA sequence:UniProtKB:P31601;locus_tag=IEFELJIB_00314;product=C4-dicarboxylate transport protein
NC_011894.1	Prodigal:002006	CDS	352089	353012	.	+	0	ID=IEFELJIB_00315;eC_number=2.7.1.4;Name=mak;db_xref=COG:COG1940;gene=mak;inference=ab initio prediction:Prodigal:002006,similar to AA sequence:UniProtKB:P23917;locus_tag=IEFELJIB_00315;product=Fructokinase
NC_011894.1	Prodigal:002006	CDS	353037	353660	.	-	0	ID=IEFELJIB_00316;inference=ab initio prediction:Prodigal:002006;locus_tag=IEFELJIB_00316;product=hypothetical protein
NC_011894.1	Prodigal:002006	CDS	353866	355077	.	+	0	ID=IEFELJIB_00317;Name=emrA_1;gene=emrA_1;inference=ab initio prediction:Prodigal:002006,similar to AA sequence:UniProtKB:P0DPR6;locus_tag=IEFELJIB_00317;product=Colistin resistance protein EmrA
NC_011894.1	Prodigal:002006	CDS	355074	356669	.	+	0	ID=IEFELJIB_00318;Name=emrB_1;gene=emrB_1;inference=ab initio prediction:Prodigal:002006,similar to AA sequence:UniProtKB:P0AEJ0;locus_tag=IEFELJIB_00318;product=Multidrug export protein EmrB
NC_011894.1	Prodigal:002006	CDS	356747	357694	.	+	0	ID=IEFELJIB_00319;Name=mneP;db_xref=COG:COG0053;gene=mneP;inference=ab initio prediction:Prodigal:002006,similar to AA sequence:UniProtKB:C0SP78;locus_tag=IEFELJIB_00319;product=Manganese efflux system protein MneP
NC_011894.1	Prodigal:002006	CDS	357805	359547	.	+	0	ID=IEFELJIB_00320;eC_number=7.2.1.1;Name=nqrF;gene=nqrF;inference=ab initio prediction:Prodigal:002006,protein motif:HAMAP:MF_00430;locus_tag=IEFELJIB_00320;product=Na(+)-translocating NADH-quinone reductase subunit F
NC_011894.1	Prodigal:002006	CDS	359663	360781	.	-	0	ID=IEFELJIB_00321;inference=ab initio prediction:Prodigal:002006;locus_tag=IEFELJIB_00321;product=hypothetical protein
NC_011894.1	Prodigal:002006	CDS	361188	362360	.	+	0	ID=IEFELJIB_00322;inference=ab initio prediction:Prodigal:002006;locus_tag=IEFELJIB_00322;product=hypothetical protein
NC_011894.1	Prodigal:002006	CDS	362424	363380	.	-	0	ID=IEFELJIB_00323;Name=cmpR_1;db_xref=COG:COG0583;gene=cmpR_1;inference=ab initio prediction:Prodigal:002006,similar to AA sequence:UniProtKB:Q9F1R2;locus_tag=IEFELJIB_00323;product=HTH-type transcriptional activator CmpR
NC_011894.1	Prodigal:002006	CDS	363581	364573	.	+	0	ID=IEFELJIB_00324;eC_number=3.1.3.11;Name=fbp;gene=fbp;inference=ab initio prediction:Prodigal:002006,protein motif:HAMAP:MF_01855;locus_tag=IEFELJIB_00324;product=Fructose-1%2C6-bisphosphatase class 1
NC_011894.1	Prodigal:002006	CDS	364666	365526	.	+	0	ID=IEFELJIB_00325;eC_number=2.7.1.19;Name=prkA;db_xref=COG:COG3954;gene=prkA;inference=ab initio prediction:Prodigal:002006,similar to AA sequence:UniProtKB:P12033;locus_tag=IEFELJIB_00325;product=Phosphoribulokinase 1
NC_011894.1	Prodigal:002006	CDS	365584	366396	.	+	0	ID=IEFELJIB_00326;Name=rhaR_1;gene=rhaR_1;inference=ab initio prediction:Prodigal:002006,protein motif:HAMAP:MF_01533;locus_tag=IEFELJIB_00326;product=HTH-type transcriptional activator RhaR
NC_011894.1	Prodigal:002006	CDS	366476	367282	.	+	0	ID=IEFELJIB_00327;eC_number=2.1.1.163;Name=COQ5_1;gene=COQ5_1;inference=ab initio prediction:Prodigal:002006,protein motif:HAMAP:MF_01813;locus_tag=IEFELJIB_00327;product=2-methoxy-6-polyprenyl-1%2C4-benzoquinol methylase%2C mitochondrial
NC_011894.1	Prodigal:002006	CDS	367377	368153	.	+	0	ID=IEFELJIB_00328;eC_number=3.1.3.-;Name=cbbY;db_xref=COG:COG0637;gene=cbbY;inference=ab initio prediction:Prodigal:002006,similar to AA sequence:UniProtKB:P95649;locus_tag=IEFELJIB_00328;product=Protein CbbY
NC_011894.1	Prodigal:002006	CDS	368213	369391	.	+	0	ID=IEFELJIB_00329;inference=ab initio prediction:Prodigal:002006;locus_tag=IEFELJIB_00329;product=hypothetical protein
NC_011894.1	Prodigal:002006	CDS	369574	370515	.	+	0	ID=IEFELJIB_00330;inference=ab initio prediction:Prodigal:002006;locus_tag=IEFELJIB_00330;product=hypothetical protein
NC_011894.1	Prodigal:002006	CDS	370521	371294	.	+	0	ID=IEFELJIB_00331;Name=ssuC_1;db_xref=COG:COG0600;gene=ssuC_1;inference=ab initio prediction:Prodigal:002006,similar to AA sequence:UniProtKB:P40401;locus_tag=IEFELJIB_00331;product=Putative aliphatic sulfonates transport permease protein SsuC
NC_011894.1	Prodigal:002006	CDS	371306	372100	.	+	0	ID=IEFELJIB_00332;eC_number=3.6.3.-;Name=ssuB_1;db_xref=COG:COG1116;gene=ssuB_1;inference=ab initio prediction:Prodigal:002006,similar to AA sequence:UniProtKB:P97027;locus_tag=IEFELJIB_00332;product=Aliphatic sulfonates import ATP-binding protein SsuB
NC_011894.1	Prodigal:002006	CDS	372241	373464	.	+	0	ID=IEFELJIB_00333;eC_number=1.18.1.-;Name=thcD_2;gene=thcD_2;inference=ab initio prediction:Prodigal:002006,similar to AA sequence:UniProtKB:P43494;locus_tag=IEFELJIB_00333;product=Rhodocoxin reductase
NC_011894.1	Prodigal:002006	CDS	373472	373774	.	-	0	ID=IEFELJIB_00334;inference=ab initio prediction:Prodigal:002006;locus_tag=IEFELJIB_00334;product=hypothetical protein
NC_011894.1	Prodigal:002006	CDS	374046	374534	.	+	0	ID=IEFELJIB_00335;inference=ab initio prediction:Prodigal:002006;locus_tag=IEFELJIB_00335;product=hypothetical protein
NC_011894.1	Prodigal:002006	CDS	374787	375920	.	+	0	ID=IEFELJIB_00336;Name=braC_3;db_xref=COG:COG0683;gene=braC_3;inference=ab initio prediction:Prodigal:002006,similar to AA sequence:UniProtKB:P21175;locus_tag=IEFELJIB_00336;product=Leucine-%2C isoleucine-%2C valine-%2C threonine-%2C and alanine-binding protein
NC_011894.1	Prodigal:002006	CDS	376095	377024	.	+	0	ID=IEFELJIB_00337;Name=livH_4;db_xref=COG:COG0559;gene=livH_4;inference=ab initio prediction:Prodigal:002006,similar to AA sequence:UniProtKB:P0AEX7;locus_tag=IEFELJIB_00337;product=High-affinity branched-chain amino acid transport system permease protein LivH
NC_011894.1	Prodigal:002006	CDS	377030	377875	.	+	0	ID=IEFELJIB_00338;inference=ab initio prediction:Prodigal:002006;locus_tag=IEFELJIB_00338;product=hypothetical protein
NC_011894.1	Prodigal:002006	CDS	377872	378672	.	+	0	ID=IEFELJIB_00339;eC_number=3.6.3.-;Name=lptB_1;db_xref=COG:COG1137;gene=lptB_1;inference=ab initio prediction:Prodigal:002006,similar to AA sequence:UniProtKB:P45073;locus_tag=IEFELJIB_00339;product=Lipopolysaccharide export system ATP-binding protein LptB
NC_011894.1	Prodigal:002006	CDS	378669	379418	.	+	0	ID=IEFELJIB_00340;Name=livF_3;db_xref=COG:COG0410;gene=livF_3;inference=ab initio prediction:Prodigal:002006,similar to AA sequence:UniProtKB:P22731;locus_tag=IEFELJIB_00340;product=High-affinity branched-chain amino acid transport ATP-binding protein LivF
NC_011894.1	Prodigal:002006	CDS	379557	380714	.	+	0	ID=IEFELJIB_00341;inference=ab initio prediction:Prodigal:002006;locus_tag=IEFELJIB_00341;product=hypothetical protein
NC_011894.1	Prodigal:002006	CDS	380730	381425	.	+	0	ID=IEFELJIB_00342;inference=ab initio prediction:Prodigal:002006;locus_tag=IEFELJIB_00342;product=hypothetical protein
NC_011894.1	Prodigal:002006	CDS	381330	382487	.	-	0	ID=IEFELJIB_00343;inference=ab initio prediction:Prodigal:002006;locus_tag=IEFELJIB_00343;product=hypothetical protein
NC_011894.1	Prodigal:002006	CDS	382893	382994	.	+	0	ID=IEFELJIB_00344;inference=ab initio prediction:Prodigal:002006;locus_tag=IEFELJIB_00344;product=hypothetical protein
NC_011894.1	Prodigal:002006	CDS	383083	383382	.	+	0	ID=IEFELJIB_00345;Name=yagA_1;gene=yagA_1;inference=ab initio prediction:Prodigal:002006,similar to AA sequence:UniProtKB:P37007;locus_tag=IEFELJIB_00345;product=putative protein YagA
NC_011894.1	Prodigal:002006	CDS	383831	384028	.	+	0	ID=IEFELJIB_00346;inference=ab initio prediction:Prodigal:002006;locus_tag=IEFELJIB_00346;product=hypothetical protein
NC_011894.1	Prodigal:002006	CDS	384075	385346	.	+	0	ID=IEFELJIB_00347;inference=ab initio prediction:Prodigal:002006;locus_tag=IEFELJIB_00347;product=hypothetical protein
NC_011894.1	Prodigal:002006	CDS	385532	387355	.	+	0	ID=IEFELJIB_00348;Name=typA;db_xref=COG:COG1217;gene=typA;inference=ab initio prediction:Prodigal:002006,similar to AA sequence:UniProtKB:P32132;locus_tag=IEFELJIB_00348;product=GTP-binding protein TypA/BipA
NC_011894.1	Prodigal:002006	CDS	387652	389091	.	-	0	ID=IEFELJIB_00349;eC_number=2.7.7.-;Name=selO_1;gene=selO_1;inference=ab initio prediction:Prodigal:002006,protein motif:HAMAP:MF_00692;locus_tag=IEFELJIB_00349;product=Protein adenylyltransferase SelO
NC_011894.1	Prodigal:002006	CDS	389161	389847	.	-	0	ID=IEFELJIB_00350;eC_number=1.7.1.16;Name=nbzA;gene=nbzA;inference=ab initio prediction:Prodigal:002006,similar to AA sequence:UniProtKB:Q6DLR9;locus_tag=IEFELJIB_00350;product=Nitrobenzene nitroreductase
NC_011894.1	Prodigal:002006	CDS	390146	390874	.	+	0	ID=IEFELJIB_00351;inference=ab initio prediction:Prodigal:002006;locus_tag=IEFELJIB_00351;product=hypothetical protein
NC_011894.1	Prodigal:002006	CDS	390883	391185	.	+	0	ID=IEFELJIB_00352;inference=ab initio prediction:Prodigal:002006;locus_tag=IEFELJIB_00352;product=hypothetical protein
NC_011894.1	Prodigal:002006	CDS	391151	391420	.	-	0	ID=IEFELJIB_00353;inference=ab initio prediction:Prodigal:002006;locus_tag=IEFELJIB_00353;product=hypothetical protein
NC_011894.1	Prodigal:002006	CDS	391587	394040	.	-	0	ID=IEFELJIB_00354;Name=clpA;db_xref=COG:COG0542;gene=clpA;inference=ab initio prediction:Prodigal:002006,similar to AA sequence:UniProtKB:P0ABH9;locus_tag=IEFELJIB_00354;product=ATP-dependent Clp protease ATP-binding subunit ClpA
NC_011894.1	Prodigal:002006	CDS	394062	394469	.	-	0	ID=IEFELJIB_00355;Name=clpS;db_xref=COG:COG2127;gene=clpS;inference=ab initio prediction:Prodigal:002006,similar to AA sequence:UniProtKB:Q9A5I0;locus_tag=IEFELJIB_00355;product=ATP-dependent Clp protease adapter protein ClpS
NC_011894.1	Prodigal:002006	CDS	394791	395129	.	-	0	ID=IEFELJIB_00356;inference=ab initio prediction:Prodigal:002006;locus_tag=IEFELJIB_00356;product=hypothetical protein
NC_011894.1	Prodigal:002006	CDS	395421	396917	.	+	0	ID=IEFELJIB_00357;inference=ab initio prediction:Prodigal:002006;locus_tag=IEFELJIB_00357;product=hypothetical protein
NC_011894.1	Prodigal:002006	CDS	397099	397824	.	-	0	ID=IEFELJIB_00358;Name=djlA_1;gene=djlA_1;inference=ab initio prediction:Prodigal:002006,protein motif:HAMAP:MF_01153;locus_tag=IEFELJIB_00358;product=Co-chaperone protein DjlA
NC_011894.1	Prodigal:002006	CDS	397870	398571	.	-	0	ID=IEFELJIB_00359;inference=ab initio prediction:Prodigal:002006;locus_tag=IEFELJIB_00359;product=hypothetical protein
NC_011894.1	Prodigal:002006	CDS	398587	399579	.	-	0	ID=IEFELJIB_00360;eC_number=2.1.1.44;Name=egtD;db_xref=COG:COG4301;gene=egtD;inference=ab initio prediction:Prodigal:002006,similar to AA sequence:UniProtKB:A0R5M8;locus_tag=IEFELJIB_00360;product=Histidine N-alpha-methyltransferase
NC_011894.1	Prodigal:002006	CDS	399621	400877	.	-	0	ID=IEFELJIB_00361;eC_number=1.14.99.50;Name=egtB_1;gene=egtB_1;inference=ab initio prediction:Prodigal:002006,protein motif:HAMAP:MF_02035;locus_tag=IEFELJIB_00361;product=Hercynine oxygenase
NC_011894.1	Prodigal:002006	CDS	401055	401993	.	+	0	ID=IEFELJIB_00362;eC_number=5.1.1.3;Name=murI;db_xref=COG:COG0796;gene=murI;inference=ab initio prediction:Prodigal:002006,similar to AA sequence:UniProtKB:P22634;locus_tag=IEFELJIB_00362;product=Glutamate racemase
NC_011894.1	Prodigal:002006	CDS	402005	402817	.	+	0	ID=IEFELJIB_00363;db_xref=COG:COG1073;inference=ab initio prediction:Prodigal:002006,similar to AA sequence:UniProtKB:P9WLC7;locus_tag=IEFELJIB_00363;product=putative protein
NC_011894.1	Prodigal:002006	CDS	402995	403612	.	+	0	ID=IEFELJIB_00364;Name=rpsD;db_xref=COG:COG0522;gene=rpsD;inference=ab initio prediction:Prodigal:002006,similar to AA sequence:UniProtKB:Q6N9G0;locus_tag=IEFELJIB_00364;product=30S ribosomal protein S4
NC_011894.1	Prodigal:002006	CDS	403728	404474	.	-	0	ID=IEFELJIB_00365;inference=ab initio prediction:Prodigal:002006;locus_tag=IEFELJIB_00365;product=hypothetical protein
NC_011894.1	Prodigal:002006	CDS	404677	405489	.	-	0	ID=IEFELJIB_00366;eC_number=3.1.3.7;Name=cysQ_1;gene=cysQ_1;inference=ab initio prediction:Prodigal:002006,protein motif:HAMAP:MF_02095;locus_tag=IEFELJIB_00366;product=3'(2')%2C5'-bisphosphate nucleotidase CysQ
NC_011894.1	Prodigal:002006	CDS	405848	406369	.	+	0	ID=IEFELJIB_00367;inference=ab initio prediction:Prodigal:002006;locus_tag=IEFELJIB_00367;product=hypothetical protein
NC_011894.1	Prodigal:002006	CDS	406375	407349	.	-	0	ID=IEFELJIB_00368;eC_number=2.5.1.39;Name=ubiA;db_xref=COG:COG0382;gene=ubiA;inference=ab initio prediction:Prodigal:002006,similar to AA sequence:UniProtKB:P0AGK1;locus_tag=IEFELJIB_00368;product=4-hydroxybenzoate octaprenyltransferase
NC_011894.1	Prodigal:002006	CDS	407346	407816	.	-	0	ID=IEFELJIB_00369;inference=ab initio prediction:Prodigal:002006;locus_tag=IEFELJIB_00369;product=hypothetical protein
NC_011894.1	Prodigal:002006	CDS	408044	408847	.	+	0	ID=IEFELJIB_00370;eC_number=2.1.1.193;Name=rsmE;db_xref=COG:COG1385;gene=rsmE;inference=ab initio prediction:Prodigal:002006,similar to AA sequence:UniProtKB:P0AGL7;locus_tag=IEFELJIB_00370;product=Ribosomal RNA small subunit methyltransferase E
NC_011894.1	Prodigal:002006	CDS	408930	410063	.	+	0	ID=IEFELJIB_00371;eC_number=6.3.2.2;db_xref=COG:COG2170;inference=ab initio prediction:Prodigal:002006,similar to AA sequence:UniProtKB:P9WPK9;locus_tag=IEFELJIB_00371;product=Putative glutamate--cysteine ligase 2
NC_011894.1	Prodigal:002006	CDS	410361	410750	.	-	0	ID=IEFELJIB_00372;inference=ab initio prediction:Prodigal:002006;locus_tag=IEFELJIB_00372;product=hypothetical protein
NC_011894.1	Prodigal:002006	CDS	410874	411590	.	+	0	ID=IEFELJIB_00373;inference=ab initio prediction:Prodigal:002006;locus_tag=IEFELJIB_00373;product=hypothetical protein
NC_011894.1	Prodigal:002006	CDS	411606	412751	.	-	0	ID=IEFELJIB_00374;inference=ab initio prediction:Prodigal:002006;locus_tag=IEFELJIB_00374;product=hypothetical protein
NC_011894.1	Prodigal:002006	CDS	412943	413578	.	-	0	ID=IEFELJIB_00375;inference=ab initio prediction:Prodigal:002006;locus_tag=IEFELJIB_00375;product=hypothetical protein
NC_011894.1	Prodigal:002006	CDS	413575	414885	.	-	0	ID=IEFELJIB_00376;inference=ab initio prediction:Prodigal:002006;locus_tag=IEFELJIB_00376;product=hypothetical protein
NC_011894.1	Prodigal:002006	CDS	415257	416303	.	+	0	ID=IEFELJIB_00377;inference=ab initio prediction:Prodigal:002006,similar to AA sequence:ISfinder:ISMno22;locus_tag=IEFELJIB_00377;product=IS110 family transposase ISMno22
NC_011894.1	Prodigal:002006	CDS	416795	418297	.	-	0	ID=IEFELJIB_00378;eC_number=2.4.2.59;Name=thi4_1;gene=thi4_1;inference=ab initio prediction:Prodigal:002006,protein motif:HAMAP:MF_00304;locus_tag=IEFELJIB_00378;product=Thiamine thiazole synthase
NC_011894.1	Prodigal:002006	CDS	418446	420260	.	+	0	ID=IEFELJIB_00379;inference=ab initio prediction:Prodigal:002006;locus_tag=IEFELJIB_00379;product=hypothetical protein
NC_011894.1	Prodigal:002006	CDS	420257	420790	.	+	0	ID=IEFELJIB_00380;inference=ab initio prediction:Prodigal:002006;locus_tag=IEFELJIB_00380;product=hypothetical protein
NC_011894.1	Prodigal:002006	CDS	420787	422160	.	+	0	ID=IEFELJIB_00381;eC_number=2.4.2.59;Name=thi4_2;gene=thi4_2;inference=ab initio prediction:Prodigal:002006,protein motif:HAMAP:MF_00304;locus_tag=IEFELJIB_00381;product=Thiamine thiazole synthase
NC_011894.1	Prodigal:002006	CDS	422329	423333	.	-	0	ID=IEFELJIB_00382;eC_number=1.1.1.29;inference=ab initio prediction:Prodigal:002006,similar to AA sequence:UniProtKB:P36234;locus_tag=IEFELJIB_00382;product=Glycerate dehydrogenase
NC_011894.1	Prodigal:002006	CDS	423623	424186	.	+	0	ID=IEFELJIB_00383;inference=ab initio prediction:Prodigal:002006;locus_tag=IEFELJIB_00383;product=hypothetical protein
NC_011894.1	Prodigal:002006	CDS	424204	424629	.	+	0	ID=IEFELJIB_00384;inference=ab initio prediction:Prodigal:002006;locus_tag=IEFELJIB_00384;product=hypothetical protein
NC_011894.1	Prodigal:002006	CDS	424721	425215	.	-	0	ID=IEFELJIB_00385;inference=ab initio prediction:Prodigal:002006;locus_tag=IEFELJIB_00385;product=hypothetical protein
NC_011894.1	Prodigal:002006	CDS	425454	426005	.	+	0	ID=IEFELJIB_00386;eC_number=4.2.1.59;Name=fabA;db_xref=COG:COG0764;gene=fabA;inference=ab initio prediction:Prodigal:002006,similar to AA sequence:UniProtKB:O33877;locus_tag=IEFELJIB_00386;product=3-hydroxydecanoyl-[acyl-carrier-protein] dehydratase
NC_011894.1	Prodigal:002006	CDS	426078	427304	.	+	0	ID=IEFELJIB_00387;eC_number=2.3.1.41;Name=fabB;gene=fabB;inference=ab initio prediction:Prodigal:002006,similar to AA sequence:UniProtKB:Q02K94;locus_tag=IEFELJIB_00387;product=3-oxoacyl-[acyl-carrier-protein] synthase 1
NC_011894.1	Prodigal:002006	CDS	427344	428171	.	+	0	ID=IEFELJIB_00388;eC_number=1.3.1.9;Name=fabI_1;db_xref=COG:COG0623;gene=fabI_1;inference=ab initio prediction:Prodigal:002006,similar to AA sequence:UniProtKB:P16657;locus_tag=IEFELJIB_00388;product=Enoyl-[acyl-carrier-protein] reductase [NADH] FabI
NC_011894.1	Prodigal:002006	CDS	428546	430243	.	+	0	ID=IEFELJIB_00389;eC_number=3.5.4.2;Name=adeC;gene=adeC;inference=ab initio prediction:Prodigal:002006,similar to AA sequence:UniProtKB:P39761;locus_tag=IEFELJIB_00389;product=Adenine deaminase
NC_011894.1	Prodigal:002006	CDS	430347	431252	.	+	0	ID=IEFELJIB_00390;inference=ab initio prediction:Prodigal:002006;locus_tag=IEFELJIB_00390;product=hypothetical protein
NC_011894.1	Prodigal:002006	CDS	431253	431942	.	-	0	ID=IEFELJIB_00391;inference=ab initio prediction:Prodigal:002006;locus_tag=IEFELJIB_00391;product=hypothetical protein
NC_011894.1	Prodigal:002006	CDS	431985	432368	.	-	0	ID=IEFELJIB_00392;Name=cheY_1;db_xref=COG:COG0784;gene=cheY_1;inference=ab initio prediction:Prodigal:002006,similar to AA sequence:UniProtKB:P0AE67;locus_tag=IEFELJIB_00392;product=Chemotaxis protein CheY
NC_011894.1	Prodigal:002006	CDS	432812	433828	.	+	0	ID=IEFELJIB_00393;Name=ribF;db_xref=COG:COG0196;gene=ribF;inference=ab initio prediction:Prodigal:002006,similar to AA sequence:UniProtKB:P0AG40;locus_tag=IEFELJIB_00393;product=Bifunctional riboflavin kinase/FMN adenylyltransferase
NC_011894.1	Prodigal:002006	CDS	433981	434256	.	-	0	ID=IEFELJIB_00394;inference=ab initio prediction:Prodigal:002006;locus_tag=IEFELJIB_00394;product=hypothetical protein
NC_011894.1	Prodigal:002006	CDS	434589	437558	.	+	0	ID=IEFELJIB_00395;eC_number=6.1.1.5;Name=ileS;db_xref=COG:COG0060;gene=ileS;inference=ab initio prediction:Prodigal:002006,similar to AA sequence:UniProtKB:Q72AR5;locus_tag=IEFELJIB_00395;product=Isoleucine--tRNA ligase
NC_011894.1	Prodigal:002006	CDS	437630	438127	.	+	0	ID=IEFELJIB_00396;eC_number=3.4.23.36;Name=lspA;db_xref=COG:COG0597;gene=lspA;inference=ab initio prediction:Prodigal:002006,similar to AA sequence:UniProtKB:Q9HVM5;locus_tag=IEFELJIB_00396;product=Lipoprotein signal peptidase
NC_011894.1	Prodigal:002006	CDS	438269	438931	.	+	0	ID=IEFELJIB_00397;inference=ab initio prediction:Prodigal:002006;locus_tag=IEFELJIB_00397;product=hypothetical protein
NC_011894.1	Prodigal:002006	CDS	439218	440597	.	+	0	ID=IEFELJIB_00398;eC_number=3.4.24.-;db_xref=COG:COG0612;inference=ab initio prediction:Prodigal:002006,similar to AA sequence:UniProtKB:P9WHT5;locus_tag=IEFELJIB_00398;product=putative zinc protease
NC_011894.1	Prodigal:002006	CDS	440641	441954	.	+	0	ID=IEFELJIB_00399;inference=ab initio prediction:Prodigal:002006;locus_tag=IEFELJIB_00399;product=hypothetical protein
NC_011894.1	Prodigal:002006	CDS	442080	442517	.	-	0	ID=IEFELJIB_00400;inference=ab initio prediction:Prodigal:002006;locus_tag=IEFELJIB_00400;product=hypothetical protein
NC_011894.1	Prodigal:002006	CDS	442613	443455	.	+	0	ID=IEFELJIB_00401;Name=ureD;gene=ureD;inference=ab initio prediction:Prodigal:002006,similar to AA sequence:UniProtKB:Q03285;locus_tag=IEFELJIB_00401;product=Urease accessory protein UreD
NC_011894.1	Prodigal:002006	CDS	443534	444154	.	+	0	ID=IEFELJIB_00402;eC_number=3.5.1.5;Name=ureA;db_xref=COG:COG0831;gene=ureA;inference=ab initio prediction:Prodigal:002006,similar to AA sequence:UniProtKB:P14916;locus_tag=IEFELJIB_00402;product=Urease subunit alpha
NC_011894.1	Prodigal:002006	CDS	444188	445915	.	+	0	ID=IEFELJIB_00403;eC_number=3.5.1.5;Name=ureC1;gene=ureC1;inference=ab initio prediction:Prodigal:002006,similar to AA sequence:UniProtKB:Q8G2P8;locus_tag=IEFELJIB_00403;product=Urease subunit alpha 1
NC_011894.1	Prodigal:002006	CDS	446092	447669	.	+	0	ID=IEFELJIB_00404;Name=gsiB_1;db_xref=COG:COG0747;gene=gsiB_1;inference=ab initio prediction:Prodigal:002006,similar to AA sequence:UniProtKB:P75797;locus_tag=IEFELJIB_00404;product=Glutathione-binding protein GsiB
NC_011894.1	Prodigal:002006	CDS	447677	448618	.	+	0	ID=IEFELJIB_00405;Name=gsiC_1;db_xref=COG:COG0601;gene=gsiC_1;inference=ab initio prediction:Prodigal:002006,similar to AA sequence:UniProtKB:P75798;locus_tag=IEFELJIB_00405;product=Glutathione transport system permease protein GsiC
NC_011894.1	Prodigal:002006	CDS	448615	449487	.	+	0	ID=IEFELJIB_00406;Name=gsiD_1;db_xref=COG:COG1173;gene=gsiD_1;inference=ab initio prediction:Prodigal:002006,similar to AA sequence:UniProtKB:P75799;locus_tag=IEFELJIB_00406;product=Glutathione transport system permease protein GsiD
NC_011894.1	Prodigal:002006	CDS	449484	451136	.	+	0	ID=IEFELJIB_00407;eC_number=7.4.2.10;Name=gsiA_1;db_xref=COG:COG1123;gene=gsiA_1;inference=ab initio prediction:Prodigal:002006,similar to AA sequence:UniProtKB:P75796;locus_tag=IEFELJIB_00407;product=Glutathione import ATP-binding protein GsiA
NC_011894.1	Prodigal:002006	CDS	451314	451883	.	-	0	ID=IEFELJIB_00408;inference=ab initio prediction:Prodigal:002006;locus_tag=IEFELJIB_00408;product=hypothetical protein
NC_011894.1	Prodigal:002006	CDS	452077	453345	.	+	0	ID=IEFELJIB_00409;inference=ab initio prediction:Prodigal:002006;locus_tag=IEFELJIB_00409;product=hypothetical protein
NC_011894.1	Prodigal:002006	CDS	453352	455529	.	+	0	ID=IEFELJIB_00410;eC_number=3.4.22.-;Name=lagD;gene=lagD;inference=ab initio prediction:Prodigal:002006,similar to AA sequence:UniProtKB:P59852;locus_tag=IEFELJIB_00410;product=Lactococcin-G-processing and transport ATP-binding protein LagD
NC_011894.1	Prodigal:002006	CDS	455526	458420	.	+	0	ID=IEFELJIB_00411;eC_number=7.6.2.8;Name=btuD_3;gene=btuD_3;inference=ab initio prediction:Prodigal:002006,protein motif:HAMAP:MF_01005;locus_tag=IEFELJIB_00411;product=Vitamin B12 import ATP-binding protein BtuD
NC_011894.1	Prodigal:002006	CDS	458853	460022	.	-	0	ID=IEFELJIB_00412;eC_number=2.7.2.1;Name=ackA_1;db_xref=COG:COG0282;gene=ackA_1;inference=ab initio prediction:Prodigal:002006,similar to AA sequence:UniProtKB:Q9WYB1;locus_tag=IEFELJIB_00412;product=Acetate kinase
NC_011894.1	Prodigal:002006	CDS	460019	461461	.	-	0	ID=IEFELJIB_00413;inference=ab initio prediction:Prodigal:002006;locus_tag=IEFELJIB_00413;product=hypothetical protein
NC_011894.1	Prodigal:002006	CDS	461462	461557	.	-	0	ID=IEFELJIB_00414;inference=ab initio prediction:Prodigal:002006;locus_tag=IEFELJIB_00414;product=hypothetical protein
NC_011894.1	Prodigal:002006	CDS	461561	463441	.	-	0	ID=IEFELJIB_00415;eC_number=2.3.1.-;Name=phaC_1;db_xref=COG:COG3243;gene=phaC_1;inference=ab initio prediction:Prodigal:002006,similar to AA sequence:UniProtKB:P23608;locus_tag=IEFELJIB_00415;product=Poly(3-hydroxyalkanoate) polymerase subunit PhaC
NC_011894.1	Prodigal:002006	CDS	463630	463839	.	+	0	ID=IEFELJIB_00416;Name=mopII_1;gene=mopII_1;inference=ab initio prediction:Prodigal:002006,similar to AA sequence:UniProtKB:P08854;locus_tag=IEFELJIB_00416;product=Molybdenum-pterin-binding protein 2
NC_011894.1	Prodigal:002006	CDS	464290	464931	.	-	0	ID=IEFELJIB_00417;inference=ab initio prediction:Prodigal:002006;locus_tag=IEFELJIB_00417;product=hypothetical protein
NC_011894.1	Prodigal:002006	CDS	465273	467066	.	+	0	ID=IEFELJIB_00418;Name=ydaP;db_xref=COG:COG0028;gene=ydaP;inference=ab initio prediction:Prodigal:002006,similar to AA sequence:UniProtKB:P96591;locus_tag=IEFELJIB_00418;product=Putative thiamine pyrophosphate-containing protein YdaP
NC_011894.1	Prodigal:002006	CDS	467070	468164	.	+	0	ID=IEFELJIB_00419;eC_number=4.2.1.156;db_xref=COG:COG4948;inference=ab initio prediction:Prodigal:002006,similar to AA sequence:UniProtKB:Q8ZL58;locus_tag=IEFELJIB_00419;product=L-talarate/galactarate dehydratase
NC_011894.1	Prodigal:002006	CDS	468154	469215	.	+	0	ID=IEFELJIB_00420;inference=ab initio prediction:Prodigal:002006;locus_tag=IEFELJIB_00420;product=hypothetical protein
NC_011894.1	Prodigal:002006	CDS	469208	469882	.	+	0	ID=IEFELJIB_00421;inference=ab initio prediction:Prodigal:002006;locus_tag=IEFELJIB_00421;product=hypothetical protein
NC_011894.1	Prodigal:002006	CDS	469890	471611	.	+	0	ID=IEFELJIB_00422;eC_number=1.1.1.400;Name=mpdB;gene=mpdB;inference=ab initio prediction:Prodigal:002006,similar to AA sequence:UniProtKB:Q3YAT3;locus_tag=IEFELJIB_00422;product=2-methyl-1%2C2-propanediol dehydrogenase
NC_011894.1	Prodigal:002006	CDS	471627	472517	.	+	0	ID=IEFELJIB_00423;eC_number=3.1.1.99;inference=ab initio prediction:Prodigal:002006,similar to AA sequence:UniProtKB:P0DOV6;locus_tag=IEFELJIB_00423;product=6-deoxy-6-sulfogluconolactonase
NC_011894.1	Prodigal:002006	CDS	472514	473509	.	+	0	ID=IEFELJIB_00424;eC_number=1.3.1.87;Name=hcaB_1;gene=hcaB_1;inference=ab initio prediction:Prodigal:002006,protein motif:HAMAP:MF_01647;locus_tag=IEFELJIB_00424;product=3-phenylpropionate-dihydrodiol/cinnamic acid-dihydrodiol dehydrogenase
NC_011894.1	Prodigal:002006	CDS	473856	475628	.	-	0	ID=IEFELJIB_00425;eC_number=1.1.2.7;Name=moxF_1;db_xref=COG:COG4993;gene=moxF_1;inference=ab initio prediction:Prodigal:002006,similar to AA sequence:UniProtKB:P12293;locus_tag=IEFELJIB_00425;product=Methanol dehydrogenase [cytochrome c] subunit 1
NC_011894.1	Prodigal:002006	CDS	475849	476589	.	+	0	ID=IEFELJIB_00426;Name=aadR_1;db_xref=COG:COG0664;gene=aadR_1;inference=ab initio prediction:Prodigal:002006,similar to AA sequence:UniProtKB:Q01980;locus_tag=IEFELJIB_00426;product=Transcriptional activatory protein AadR
NC_011894.1	Prodigal:002006	CDS	476605	477420	.	-	0	ID=IEFELJIB_00427;inference=ab initio prediction:Prodigal:002006;locus_tag=IEFELJIB_00427;product=hypothetical protein
NC_011894.1	Prodigal:002006	CDS	477560	477823	.	-	0	ID=IEFELJIB_00428;inference=ab initio prediction:Prodigal:002006;locus_tag=IEFELJIB_00428;product=hypothetical protein
NC_011894.1	Prodigal:002006	CDS	477820	478215	.	-	0	ID=IEFELJIB_00429;inference=ab initio prediction:Prodigal:002006;locus_tag=IEFELJIB_00429;product=hypothetical protein
NC_011894.1	Prodigal:002006	CDS	478231	478479	.	-	0	ID=IEFELJIB_00430;inference=ab initio prediction:Prodigal:002006;locus_tag=IEFELJIB_00430;product=hypothetical protein
NC_011894.1	Prodigal:002006	CDS	478676	478822	.	-	0	ID=IEFELJIB_00431;inference=ab initio prediction:Prodigal:002006;locus_tag=IEFELJIB_00431;product=hypothetical protein
NC_011894.1	Prodigal:002006	CDS	478936	481767	.	-	0	ID=IEFELJIB_00432;eC_number=2.7.13.3;Name=rcsC_3;gene=rcsC_3;inference=ab initio prediction:Prodigal:002006,protein motif:HAMAP:MF_00979;locus_tag=IEFELJIB_00432;product=Sensor histidine kinase RcsC
NC_011894.1	Prodigal:002006	CDS	482216	484447	.	+	0	ID=IEFELJIB_00433;db_xref=COG:COG2199;inference=ab initio prediction:Prodigal:002006,similar to AA sequence:UniProtKB:Q9ABX9;locus_tag=IEFELJIB_00433;product=putative signaling protein
NC_011894.1	Prodigal:002006	CDS	485121	486401	.	+	0	ID=IEFELJIB_00434;inference=ab initio prediction:Prodigal:002006;locus_tag=IEFELJIB_00434;product=hypothetical protein
NC_011894.1	Prodigal:002006	CDS	486561	487358	.	-	0	ID=IEFELJIB_00435;inference=ab initio prediction:Prodigal:002006;locus_tag=IEFELJIB_00435;product=hypothetical protein
NC_011894.1	Prodigal:002006	CDS	487696	488814	.	+	0	ID=IEFELJIB_00436;eC_number=5.1.3.25;Name=wbiB;gene=wbiB;inference=ab initio prediction:Prodigal:002006,similar to AA sequence:UniProtKB:Q2SYH7;locus_tag=IEFELJIB_00436;product=dTDP-L-rhamnose 4-epimerase
NC_011894.1	Prodigal:002006	CDS	488811	489905	.	+	0	ID=IEFELJIB_00437;eC_number=5.1.3.10;Name=rfbE;db_xref=COG:COG0451;gene=rfbE;inference=ab initio prediction:Prodigal:002006,similar to AA sequence:UniProtKB:P14169;locus_tag=IEFELJIB_00437;product=CDP-paratose 2-epimerase
NC_011894.1	Prodigal:002006	CDS	490003	491301	.	+	0	ID=IEFELJIB_00438;eC_number=1.21.98.3;Name=bchE_1;db_xref=COG:COG1032;gene=bchE_1;inference=ab initio prediction:Prodigal:002006,similar to AA sequence:UniProtKB:P26168;locus_tag=IEFELJIB_00438;product=Anaerobic magnesium-protoporphyrin IX monomethyl ester cyclase
NC_011894.1	Prodigal:002006	CDS	491286	492446	.	+	0	ID=IEFELJIB_00439;inference=ab initio prediction:Prodigal:002006;locus_tag=IEFELJIB_00439;product=hypothetical protein
NC_011894.1	Prodigal:002006	CDS	492443	493555	.	+	0	ID=IEFELJIB_00440;inference=ab initio prediction:Prodigal:002006;locus_tag=IEFELJIB_00440;product=hypothetical protein
NC_011894.1	Prodigal:002006	CDS	493641	494738	.	+	0	ID=IEFELJIB_00441;inference=ab initio prediction:Prodigal:002006;locus_tag=IEFELJIB_00441;product=hypothetical protein
NC_011894.1	Prodigal:002006	CDS	494735	495883	.	+	0	ID=IEFELJIB_00442;inference=ab initio prediction:Prodigal:002006;locus_tag=IEFELJIB_00442;product=hypothetical protein
NC_011894.1	Prodigal:002006	CDS	495942	496964	.	+	0	ID=IEFELJIB_00443;eC_number=5.1.3.2;db_xref=COG:COG1088;inference=ab initio prediction:Prodigal:002006,similar to AA sequence:UniProtKB:A0R5C5;locus_tag=IEFELJIB_00443;product=UDP-glucose 4-epimerase
NC_011894.1	Prodigal:002006	CDS	497106	497282	.	-	0	ID=IEFELJIB_00444;Name=smtA_1;gene=smtA_1;inference=ab initio prediction:Prodigal:002006,similar to AA sequence:UniProtKB:P30331;locus_tag=IEFELJIB_00444;product=Metallothionein
NC_011894.1	Prodigal:002006	CDS	497728	498585	.	-	0	ID=IEFELJIB_00445;inference=ab initio prediction:Prodigal:002006;locus_tag=IEFELJIB_00445;product=hypothetical protein
NC_011894.1	Prodigal:002006	CDS	498582	499517	.	-	0	ID=IEFELJIB_00446;inference=ab initio prediction:Prodigal:002006;locus_tag=IEFELJIB_00446;product=hypothetical protein
NC_011894.1	Prodigal:002006	CDS	499683	500642	.	+	0	ID=IEFELJIB_00447;eC_number=1.13.11.-;Name=mhqA;db_xref=COG:COG0346;gene=mhqA;inference=ab initio prediction:Prodigal:002006,similar to AA sequence:UniProtKB:O34689;locus_tag=IEFELJIB_00447;product=Putative ring-cleaving dioxygenase MhqA
NC_011894.1	Prodigal:002006	CDS	500753	501379	.	-	0	ID=IEFELJIB_00448;eC_number=5.4.2.11;Name=gpmA_1;gene=gpmA_1;inference=ab initio prediction:Prodigal:002006,similar to AA sequence:UniProtKB:P30798;locus_tag=IEFELJIB_00448;product=2%2C3-bisphosphoglycerate-dependent phosphoglycerate mutase
NC_011894.1	Prodigal:002006	CDS	501411	502208	.	-	0	ID=IEFELJIB_00449;eC_number=1.17.1.8;Name=dapB;db_xref=COG:COG0289;gene=dapB;inference=ab initio prediction:Prodigal:002006,similar to AA sequence:UniProtKB:Q6G2G3;locus_tag=IEFELJIB_00449;product=4-hydroxy-tetrahydrodipicolinate reductase
NC_011894.1	Prodigal:002006	CDS	502345	503052	.	-	0	ID=IEFELJIB_00450;inference=ab initio prediction:Prodigal:002006,similar to AA sequence:UniProtKB:P0AEY1;locus_tag=IEFELJIB_00450;note=UPF0056 inner membrane protein MarC;product=hypothetical protein
NC_011894.1	Prodigal:002006	CDS	503060	503800	.	-	0	ID=IEFELJIB_00451;inference=ab initio prediction:Prodigal:002006;locus_tag=IEFELJIB_00451;product=hypothetical protein
NC_011894.1	Prodigal:002006	CDS	504007	504774	.	+	0	ID=IEFELJIB_00452;eC_number=3.1.2.6;Name=gloB_1;db_xref=COG:COG0491;gene=gloB_1;inference=ab initio prediction:Prodigal:002006,similar to AA sequence:UniProtKB:Q8ZRM2;locus_tag=IEFELJIB_00452;product=Hydroxyacylglutathione hydrolase
NC_011894.1	Prodigal:002006	CDS	504934	505380	.	+	0	ID=IEFELJIB_00453;inference=ab initio prediction:Prodigal:002006;locus_tag=IEFELJIB_00453;product=hypothetical protein
NC_011894.1	Prodigal:002006	CDS	505587	506360	.	-	0	ID=IEFELJIB_00454;inference=ab initio prediction:Prodigal:002006;locus_tag=IEFELJIB_00454;product=hypothetical protein
NC_011894.1	Prodigal:002006	CDS	506401	507201	.	+	0	ID=IEFELJIB_00455;inference=ab initio prediction:Prodigal:002006;locus_tag=IEFELJIB_00455;product=hypothetical protein
NC_011894.1	Prodigal:002006	CDS	507279	508223	.	+	0	ID=IEFELJIB_00456;inference=ab initio prediction:Prodigal:002006;locus_tag=IEFELJIB_00456;product=hypothetical protein
NC_011894.1	Prodigal:002006	CDS	508211	509926	.	-	0	ID=IEFELJIB_00457;eC_number=4.2.1.25;Name=araC_1;gene=araC_1;inference=ab initio prediction:Prodigal:002006,similar to AA sequence:UniProtKB:Q1JUQ1;locus_tag=IEFELJIB_00457;product=L-arabonate dehydratase
NC_011894.1	Prodigal:002006	CDS	510181	510411	.	+	0	ID=IEFELJIB_00458;inference=ab initio prediction:Prodigal:002006;locus_tag=IEFELJIB_00458;product=hypothetical protein
NC_011894.1	Prodigal:002006	CDS	511130	511813	.	+	0	ID=IEFELJIB_00459;inference=ab initio prediction:Prodigal:002006;locus_tag=IEFELJIB_00459;product=hypothetical protein
NC_011894.1	Prodigal:002006	CDS	512032	512241	.	+	0	ID=IEFELJIB_00460;inference=ab initio prediction:Prodigal:002006;locus_tag=IEFELJIB_00460;product=hypothetical protein
NC_011894.1	Prodigal:002006	CDS	512244	513281	.	+	0	ID=IEFELJIB_00461;Name=zntB;db_xref=COG:COG0598;gene=zntB;inference=ab initio prediction:Prodigal:002006,similar to AA sequence:UniProtKB:Q9EYX5;locus_tag=IEFELJIB_00461;product=Zinc transport protein ZntB
NC_011894.1	Prodigal:002006	CDS	513469	514146	.	+	0	ID=IEFELJIB_00462;inference=ab initio prediction:Prodigal:002006;locus_tag=IEFELJIB_00462;product=hypothetical protein
NC_011894.1	Prodigal:002006	CDS	514258	514833	.	+	0	ID=IEFELJIB_00463;eC_number=2.5.1.17;db_xref=COG:COG2096;inference=ab initio prediction:Prodigal:002006,similar to AA sequence:UniProtKB:P9WP99;locus_tag=IEFELJIB_00463;product=Corrinoid adenosyltransferase
NC_011894.1	Prodigal:002006	CDS	515064	515813	.	+	0	ID=IEFELJIB_00464;Name=etfB_1;gene=etfB_1;inference=ab initio prediction:Prodigal:002006,similar to AA sequence:UniProtKB:P38975;locus_tag=IEFELJIB_00464;product=Electron transfer flavoprotein subunit beta
NC_011894.1	Prodigal:002006	CDS	515845	516795	.	+	0	ID=IEFELJIB_00465;Name=etfA_1;db_xref=COG:COG2025;gene=etfA_1;inference=ab initio prediction:Prodigal:002006,similar to AA sequence:UniProtKB:P38974;locus_tag=IEFELJIB_00465;product=Electron transfer flavoprotein subunit alpha
NC_011894.1	Prodigal:002006	CDS	516965	517846	.	+	0	ID=IEFELJIB_00466;eC_number=1.1.1.157;Name=mmgB_1;db_xref=COG:COG1250;gene=mmgB_1;inference=ab initio prediction:Prodigal:002006,similar to AA sequence:UniProtKB:P45856;locus_tag=IEFELJIB_00466;product=putative 3-hydroxybutyryl-CoA dehydrogenase
NC_011894.1	Prodigal:002006	CDS	517911	518225	.	-	0	ID=IEFELJIB_00467;inference=ab initio prediction:Prodigal:002006;locus_tag=IEFELJIB_00467;product=hypothetical protein
NC_011894.1	Prodigal:002006	CDS	518323	519330	.	-	0	ID=IEFELJIB_00468;eC_number=2.3.1.41;Name=ppsC_1;gene=ppsC_1;inference=ab initio prediction:Prodigal:002006,similar to AA sequence:UniProtKB:P96202;locus_tag=IEFELJIB_00468;product=Phthiocerol synthesis polyketide synthase type I PpsC
NC_011894.1	Prodigal:002006	CDS	519442	520104	.	-	0	ID=IEFELJIB_00469;eC_number=2.4.2.9;Name=upp;gene=upp;inference=ab initio prediction:Prodigal:002006,similar to AA sequence:UniProtKB:P67396;locus_tag=IEFELJIB_00469;product=Uracil phosphoribosyltransferase
NC_011894.1	Prodigal:002006	CDS	520156	521412	.	-	0	ID=IEFELJIB_00470;inference=ab initio prediction:Prodigal:002006;locus_tag=IEFELJIB_00470;product=hypothetical protein
NC_011894.1	Prodigal:002006	CDS	521693	522949	.	-	0	ID=IEFELJIB_00471;eC_number=3.5.4.25;Name=ribA_2;gene=ribA_2;inference=ab initio prediction:Prodigal:002006,protein motif:HAMAP:MF_00179;locus_tag=IEFELJIB_00471;product=GTP cyclohydrolase-2
NC_011894.1	Prodigal:002006	CDS	523080	523499	.	-	0	ID=IEFELJIB_00472;inference=ab initio prediction:Prodigal:002006;locus_tag=IEFELJIB_00472;product=hypothetical protein
NC_011894.1	Prodigal:002006	CDS	523768	523977	.	+	0	ID=IEFELJIB_00473;inference=ab initio prediction:Prodigal:002006;locus_tag=IEFELJIB_00473;product=hypothetical protein
NC_011894.1	Prodigal:002006	CDS	523967	525382	.	-	0	ID=IEFELJIB_00474;eC_number=3.4.21.107;Name=degP_1;db_xref=COG:COG0265;gene=degP_1;inference=ab initio prediction:Prodigal:002006,similar to AA sequence:UniProtKB:P0C0V0;locus_tag=IEFELJIB_00474;product=Periplasmic serine endoprotease DegP
NC_011894.1	Prodigal:002006	CDS	525456	526724	.	-	0	ID=IEFELJIB_00475;eC_number=2.4.1.250;Name=mshA_1;gene=mshA_1;inference=ab initio prediction:Prodigal:002006,protein motif:HAMAP:MF_01695;locus_tag=IEFELJIB_00475;product=D-inositol-3-phosphate glycosyltransferase
NC_011894.1	Prodigal:002006	CDS	526824	528098	.	+	0	ID=IEFELJIB_00476;eC_number=2.4.1.250;Name=mshA_2;gene=mshA_2;inference=ab initio prediction:Prodigal:002006,protein motif:HAMAP:MF_01695;locus_tag=IEFELJIB_00476;product=D-inositol-3-phosphate glycosyltransferase
NC_011894.1	Prodigal:002006	CDS	528345	529397	.	+	0	ID=IEFELJIB_00477;inference=ab initio prediction:Prodigal:002006,similar to AA sequence:ISfinder:ISMno16;locus_tag=IEFELJIB_00477;product=IS110 family transposase ISMno16
NC_011894.1	Prodigal:002006	CDS	529834	530706	.	+	0	ID=IEFELJIB_00478;Name=htrA_1;gene=htrA_1;inference=ab initio prediction:Prodigal:002006,similar to AA sequence:UniProtKB:P73354;locus_tag=IEFELJIB_00478;product=Putative serine protease HtrA
NC_011894.1	Prodigal:002006	CDS	530703	531074	.	+	0	ID=IEFELJIB_00479;Name=malT_1;gene=malT_1;inference=ab initio prediction:Prodigal:002006,protein motif:HAMAP:MF_01247;locus_tag=IEFELJIB_00479;product=HTH-type transcriptional regulator MalT
NC_011894.1	Prodigal:002006	CDS	531185	532135	.	+	0	ID=IEFELJIB_00480;Name=htrA_2;gene=htrA_2;inference=ab initio prediction:Prodigal:002006,similar to AA sequence:UniProtKB:P73354;locus_tag=IEFELJIB_00480;product=Putative serine protease HtrA
NC_011894.1	Prodigal:002006	CDS	532201	533127	.	+	0	ID=IEFELJIB_00481;Name=yadG;db_xref=COG:COG1131;gene=yadG;inference=ab initio prediction:Prodigal:002006,similar to AA sequence:UniProtKB:P36879;locus_tag=IEFELJIB_00481;product=putative ABC transporter ATP-binding protein YadG
NC_011894.1	Prodigal:002006	CDS	533124	533885	.	+	0	ID=IEFELJIB_00482;Name=yadH;db_xref=COG:COG0842;gene=yadH;inference=ab initio prediction:Prodigal:002006,similar to AA sequence:UniProtKB:P0AFN6;locus_tag=IEFELJIB_00482;product=Inner membrane transport permease YadH
NC_011894.1	Prodigal:002006	CDS	534002	534799	.	+	0	ID=IEFELJIB_00483;Name=nanR_1;gene=nanR_1;inference=ab initio prediction:Prodigal:002006,protein motif:HAMAP:MF_01236;locus_tag=IEFELJIB_00483;product=HTH-type transcriptional repressor NanR
NC_011894.1	Prodigal:002006	CDS	535856	536548	.	+	0	ID=IEFELJIB_00484;inference=ab initio prediction:Prodigal:002006;locus_tag=IEFELJIB_00484;product=hypothetical protein
NC_011894.1	Prodigal:002006	CDS	536733	537719	.	+	0	ID=IEFELJIB_00485;eC_number=1.3.1.87;Name=hcaB_2;gene=hcaB_2;inference=ab initio prediction:Prodigal:002006,protein motif:HAMAP:MF_01647;locus_tag=IEFELJIB_00485;product=3-phenylpropionate-dihydrodiol/cinnamic acid-dihydrodiol dehydrogenase
NC_011894.1	Prodigal:002006	CDS	537737	538459	.	-	0	ID=IEFELJIB_00486;eC_number=3.1.4.53;Name=cpdA_1;gene=cpdA_1;inference=ab initio prediction:Prodigal:002006,protein motif:HAMAP:MF_00905;locus_tag=IEFELJIB_00486;product=3'%2C5'-cyclic adenosine monophosphate phosphodiesterase CpdA
NC_011894.1	Prodigal:002006	CDS	538452	539270	.	-	0	ID=IEFELJIB_00487;inference=ab initio prediction:Prodigal:002006;locus_tag=IEFELJIB_00487;product=hypothetical protein
NC_011894.1	Prodigal:002006	CDS	539597	547603	.	-	0	ID=IEFELJIB_00488;inference=ab initio prediction:Prodigal:002006;locus_tag=IEFELJIB_00488;product=hypothetical protein
NC_011894.1	Prodigal:002006	CDS	548032	548916	.	+	0	ID=IEFELJIB_00489;Name=cysL_1;db_xref=COG:COG0583;gene=cysL_1;inference=ab initio prediction:Prodigal:002006,similar to AA sequence:UniProtKB:P39647;locus_tag=IEFELJIB_00489;product=HTH-type transcriptional regulator CysL
NC_011894.1	Prodigal:002006	CDS	549204	550193	.	-	0	ID=IEFELJIB_00490;Name=ddpF;db_xref=COG:COG1124;gene=ddpF;inference=ab initio prediction:Prodigal:002006,similar to AA sequence:UniProtKB:P77622;locus_tag=IEFELJIB_00490;product=putative D%2CD-dipeptide transport ATP-binding protein DdpF
NC_011894.1	Prodigal:002006	CDS	550190	551212	.	-	0	ID=IEFELJIB_00491;Name=dppD;db_xref=COG:COG0444;gene=dppD;inference=ab initio prediction:Prodigal:002006,similar to AA sequence:UniProtKB:P0AAG0;locus_tag=IEFELJIB_00491;product=Dipeptide transport ATP-binding protein DppD
NC_011894.1	Prodigal:002006	CDS	551217	552128	.	-	0	ID=IEFELJIB_00492;Name=dppC_1;db_xref=COG:COG1173;gene=dppC_1;inference=ab initio prediction:Prodigal:002006,similar to AA sequence:UniProtKB:P0AEG1;locus_tag=IEFELJIB_00492;product=Dipeptide transport system permease protein DppC
NC_011894.1	Prodigal:002006	CDS	552169	553179	.	-	0	ID=IEFELJIB_00493;Name=dppB_1;db_xref=COG:COG0601;gene=dppB_1;inference=ab initio prediction:Prodigal:002006,similar to AA sequence:UniProtKB:P0AEF8;locus_tag=IEFELJIB_00493;product=Dipeptide transport system permease protein DppB
NC_011894.1	Prodigal:002006	CDS	553225	554820	.	-	0	ID=IEFELJIB_00494;Name=dppA_1;db_xref=COG:COG0747;gene=dppA_1;inference=ab initio prediction:Prodigal:002006,similar to AA sequence:UniProtKB:P23847;locus_tag=IEFELJIB_00494;product=Periplasmic dipeptide transport protein
NC_011894.1	Prodigal:002006	CDS	555014	557503	.	+	0	ID=IEFELJIB_00495;eC_number=6.5.1.2;Name=ligA;gene=ligA;inference=ab initio prediction:Prodigal:002006,protein motif:HAMAP:MF_01588;locus_tag=IEFELJIB_00495;product=DNA ligase
NC_011894.1	Prodigal:002006	CDS	557536	558105	.	+	0	ID=IEFELJIB_00496;eC_number=3.1.-.-;db_xref=COG:COG0322;inference=ab initio prediction:Prodigal:002006,similar to AA sequence:UniProtKB:P9WLJ1;locus_tag=IEFELJIB_00496;product=Putative bifunctional exonuclease/endonuclease protein
NC_011894.1	Prodigal:002006	CDS	558449	559831	.	+	0	ID=IEFELJIB_00497;eC_number=6.3.2.9;Name=murD;db_xref=COG:COG0771;gene=murD;inference=ab initio prediction:Prodigal:002006,similar to AA sequence:UniProtKB:P0C0D7;locus_tag=IEFELJIB_00497;product=UDP-N-acetylmuramoylalanine--D-glutamate ligase
NC_011894.1	Prodigal:002006	CDS	559951	560730	.	+	0	ID=IEFELJIB_00498;inference=ab initio prediction:Prodigal:002006;locus_tag=IEFELJIB_00498;product=hypothetical protein
NC_011894.1	Prodigal:002006	CDS	560663	562099	.	-	0	ID=IEFELJIB_00499;eC_number=2.7.8.-;Name=clsA;db_xref=COG:COG1502;gene=clsA;inference=ab initio prediction:Prodigal:002006,similar to AA sequence:UniProtKB:P71040;locus_tag=IEFELJIB_00499;product=Major cardiolipin synthase ClsA
NC_011894.1	Prodigal:002006	CDS	562242	563528	.	-	0	ID=IEFELJIB_00500;inference=ab initio prediction:Prodigal:002006;locus_tag=IEFELJIB_00500;product=hypothetical protein
NC_011894.1	Prodigal:002006	CDS	563629	565074	.	-	0	ID=IEFELJIB_00501;eC_number=3.5.1.13;Name=aam_2;db_xref=COG:COG0154;gene=aam_2;inference=ab initio prediction:Prodigal:002006,similar to AA sequence:UniProtKB:K9NBS6;locus_tag=IEFELJIB_00501;product=Acylamidase
NC_011894.1	Prodigal:002006	CDS	565252	565395	.	+	0	ID=IEFELJIB_00502;inference=ab initio prediction:Prodigal:002006;locus_tag=IEFELJIB_00502;product=hypothetical protein
NC_011894.1	Prodigal:002006	CDS	565527	565664	.	+	0	ID=IEFELJIB_00503;inference=ab initio prediction:Prodigal:002006;locus_tag=IEFELJIB_00503;product=hypothetical protein
NC_011894.1	Prodigal:002006	CDS	565785	566216	.	-	0	ID=IEFELJIB_00504;inference=ab initio prediction:Prodigal:002006;locus_tag=IEFELJIB_00504;product=hypothetical protein
NC_011894.1	Prodigal:002006	CDS	566399	567523	.	+	0	ID=IEFELJIB_00505;Name=ada;db_xref=COG:COG0350;gene=ada;inference=ab initio prediction:Prodigal:002006,similar to AA sequence:UniProtKB:P06134;locus_tag=IEFELJIB_00505;product=Bifunctional transcriptional activator/DNA repair enzyme Ada
NC_011894.1	Prodigal:002006	CDS	567523	567711	.	+	0	ID=IEFELJIB_00506;inference=ab initio prediction:Prodigal:002006;locus_tag=IEFELJIB_00506;product=hypothetical protein
NC_011894.1	Prodigal:002006	CDS	567823	568227	.	+	0	ID=IEFELJIB_00507;inference=ab initio prediction:Prodigal:002006;locus_tag=IEFELJIB_00507;product=hypothetical protein
NC_011894.1	Prodigal:002006	CDS	568306	568767	.	-	0	ID=IEFELJIB_00508;inference=ab initio prediction:Prodigal:002006;locus_tag=IEFELJIB_00508;product=hypothetical protein
NC_011894.1	Prodigal:002006	CDS	568944	569966	.	-	0	ID=IEFELJIB_00509;inference=ab initio prediction:Prodigal:002006;locus_tag=IEFELJIB_00509;product=hypothetical protein
NC_011894.1	Prodigal:002006	CDS	570325	570462	.	-	0	ID=IEFELJIB_00510;inference=ab initio prediction:Prodigal:002006;locus_tag=IEFELJIB_00510;product=hypothetical protein
NC_011894.1	Prodigal:002006	CDS	571031	573421	.	+	0	ID=IEFELJIB_00511;eC_number=2.4.1.129;Name=mtgA_2;gene=mtgA_2;inference=ab initio prediction:Prodigal:002006,protein motif:HAMAP:MF_00766;locus_tag=IEFELJIB_00511;product=Biosynthetic peptidoglycan transglycosylase
NC_011894.1	Prodigal:002006	CDS	573459	574148	.	-	0	ID=IEFELJIB_00512;inference=ab initio prediction:Prodigal:002006;locus_tag=IEFELJIB_00512;product=hypothetical protein
NC_011894.1	Prodigal:002006	CDS	574427	575314	.	+	0	ID=IEFELJIB_00513;eC_number=3.-.-.-;Name=yflN;db_xref=COG:COG0491;gene=yflN;inference=ab initio prediction:Prodigal:002006,similar to AA sequence:UniProtKB:O34409;locus_tag=IEFELJIB_00513;product=putative metallo-hydrolase YflN
NC_011894.1	Prodigal:002006	CDS	575716	576576	.	-	0	ID=IEFELJIB_00514;eC_number=2.4.2.1;Name=punA;gene=punA;inference=ab initio prediction:Prodigal:002006,similar to AA sequence:UniProtKB:P77834;locus_tag=IEFELJIB_00514;product=Purine nucleoside phosphorylase 1
NC_011894.1	Prodigal:002006	CDS	576573	577001	.	-	0	ID=IEFELJIB_00515;eC_number=3.5.4.5;Name=cdd;db_xref=COG:COG0295;gene=cdd;inference=ab initio prediction:Prodigal:002006,similar to AA sequence:UniProtKB:P19079;locus_tag=IEFELJIB_00515;product=Cytidine deaminase
NC_011894.1	Prodigal:002006	CDS	577100	577954	.	-	0	ID=IEFELJIB_00516;Name=pheA;db_xref=COG:COG0077;gene=pheA;inference=ab initio prediction:Prodigal:002006,similar to AA sequence:UniProtKB:P0A9J8;locus_tag=IEFELJIB_00516;product=Bifunctional chorismate mutase/prephenate dehydratase
NC_011894.1	Prodigal:002006	CDS	578082	578960	.	-	0	ID=IEFELJIB_00517;eC_number=2.7.7.38;Name=kpsU;db_xref=COG:COG1212;gene=kpsU;inference=ab initio prediction:Prodigal:002006,similar to AA sequence:UniProtKB:P42216;locus_tag=IEFELJIB_00517;product=3-deoxy-manno-octulosonate cytidylyltransferase
NC_011894.1	Prodigal:002006	CDS	579133	579675	.	+	0	ID=IEFELJIB_00518;Name=cycM;db_xref=COG:COG3474;gene=cycM;inference=ab initio prediction:Prodigal:002006,similar to AA sequence:UniProtKB:P54820;locus_tag=IEFELJIB_00518;product=Cytochrome c-552
NC_011894.1	Prodigal:002006	CDS	579903	581756	.	+	0	ID=IEFELJIB_00519;inference=ab initio prediction:Prodigal:002006;locus_tag=IEFELJIB_00519;product=hypothetical protein
NC_011894.1	Prodigal:002006	CDS	581753	583633	.	+	0	ID=IEFELJIB_00520;inference=ab initio prediction:Prodigal:002006;locus_tag=IEFELJIB_00520;product=hypothetical protein
NC_011894.1	Prodigal:002006	CDS	583638	584741	.	+	0	ID=IEFELJIB_00521;Name=yejB;db_xref=COG:COG4174;gene=yejB;inference=ab initio prediction:Prodigal:002006,similar to AA sequence:UniProtKB:P0AFU0;locus_tag=IEFELJIB_00521;product=Inner membrane ABC transporter permease protein YejB
NC_011894.1	Prodigal:002006	CDS	584824	585378	.	-	0	ID=IEFELJIB_00522;inference=ab initio prediction:Prodigal:002006;locus_tag=IEFELJIB_00522;product=hypothetical protein
NC_011894.1	Prodigal:002006	CDS	585637	587055	.	+	0	ID=IEFELJIB_00523;eC_number=1.-.-.-;db_xref=COG:COG0277;inference=ab initio prediction:Prodigal:002006,similar to AA sequence:UniProtKB:P9WIT1;locus_tag=IEFELJIB_00523;product=putative FAD-linked oxidoreductase
NC_011894.1	Prodigal:002006	CDS	587088	588479	.	-	0	ID=IEFELJIB_00524;inference=ab initio prediction:Prodigal:002006;locus_tag=IEFELJIB_00524;product=hypothetical protein
NC_011894.1	Prodigal:002006	CDS	588495	589115	.	+	0	ID=IEFELJIB_00525;Name=recX;gene=recX;inference=ab initio prediction:Prodigal:002006,protein motif:HAMAP:MF_01114;locus_tag=IEFELJIB_00525;product=Regulatory protein RecX
NC_011894.1	Prodigal:002006	CDS	589181	589444	.	-	0	ID=IEFELJIB_00526;inference=ab initio prediction:Prodigal:002006;locus_tag=IEFELJIB_00526;product=hypothetical protein
NC_011894.1	Prodigal:002006	CDS	589592	589876	.	-	0	ID=IEFELJIB_00527;inference=ab initio prediction:Prodigal:002006;locus_tag=IEFELJIB_00527;product=hypothetical protein
NC_011894.1	Prodigal:002006	CDS	590209	590736	.	-	0	ID=IEFELJIB_00528;inference=ab initio prediction:Prodigal:002006;locus_tag=IEFELJIB_00528;product=hypothetical protein
NC_011894.1	Prodigal:002006	CDS	591063	591482	.	-	0	ID=IEFELJIB_00529;inference=ab initio prediction:Prodigal:002006;locus_tag=IEFELJIB_00529;product=hypothetical protein
NC_011894.1	Prodigal:002006	CDS	591811	591945	.	+	0	ID=IEFELJIB_00530;inference=ab initio prediction:Prodigal:002006;locus_tag=IEFELJIB_00530;product=hypothetical protein
NC_011894.1	Prodigal:002006	CDS	591959	592090	.	-	0	ID=IEFELJIB_00531;inference=ab initio prediction:Prodigal:002006;locus_tag=IEFELJIB_00531;product=hypothetical protein
NC_011894.1	Prodigal:002006	CDS	592994	594106	.	+	0	ID=IEFELJIB_00532;inference=ab initio prediction:Prodigal:002006;locus_tag=IEFELJIB_00532;product=hypothetical protein
NC_011894.1	Prodigal:002006	CDS	594136	595299	.	+	0	ID=IEFELJIB_00533;inference=ab initio prediction:Prodigal:002006;locus_tag=IEFELJIB_00533;product=hypothetical protein
NC_011894.1	Prodigal:002006	CDS	595426	595656	.	-	0	ID=IEFELJIB_00534;inference=ab initio prediction:Prodigal:002006;locus_tag=IEFELJIB_00534;product=hypothetical protein
NC_011894.1	Prodigal:002006	CDS	595715	596212	.	-	0	ID=IEFELJIB_00535;inference=ab initio prediction:Prodigal:002006;locus_tag=IEFELJIB_00535;product=hypothetical protein
NC_011894.1	Prodigal:002006	CDS	596261	597574	.	-	0	ID=IEFELJIB_00536;inference=ab initio prediction:Prodigal:002006;locus_tag=IEFELJIB_00536;product=hypothetical protein
NC_011894.1	Prodigal:002006	CDS	597763	600867	.	-	0	ID=IEFELJIB_00537;Name=mdtB_1;gene=mdtB_1;inference=ab initio prediction:Prodigal:002006,similar to AA sequence:UniProtKB:B7MWY8;locus_tag=IEFELJIB_00537;product=Multidrug resistance protein MdtB
NC_011894.1	Prodigal:002006	CDS	600864	602009	.	-	0	ID=IEFELJIB_00538;Name=mdtA_1;gene=mdtA_1;inference=ab initio prediction:Prodigal:002006,similar to AA sequence:UniProtKB:P76397;locus_tag=IEFELJIB_00538;product=Multidrug resistance protein MdtA
NC_011894.1	Prodigal:002006	CDS	602629	603297	.	+	0	ID=IEFELJIB_00539;inference=ab initio prediction:Prodigal:002006;locus_tag=IEFELJIB_00539;product=hypothetical protein
NC_011894.1	Prodigal:002006	CDS	604133	605008	.	+	0	ID=IEFELJIB_00540;eC_number=1.1.1.65;Name=pdxI;gene=pdxI;inference=ab initio prediction:Prodigal:002006,similar to AA sequence:UniProtKB:P25906;locus_tag=IEFELJIB_00540;product=Pyridoxine 4-dehydrogenase
NC_011894.1	Prodigal:002006	CDS	605211	605321	.	+	0	ID=IEFELJIB_00541;inference=ab initio prediction:Prodigal:002006;locus_tag=IEFELJIB_00541;product=hypothetical protein
NC_011894.1	Prodigal:002006	CDS	605472	605627	.	+	0	ID=IEFELJIB_00542;inference=ab initio prediction:Prodigal:002006;locus_tag=IEFELJIB_00542;product=hypothetical protein
NC_011894.1	Prodigal:002006	CDS	605633	606073	.	-	0	ID=IEFELJIB_00543;inference=ab initio prediction:Prodigal:002006;locus_tag=IEFELJIB_00543;product=hypothetical protein
NC_011894.1	Prodigal:002006	CDS	606241	606444	.	-	0	ID=IEFELJIB_00544;inference=ab initio prediction:Prodigal:002006;locus_tag=IEFELJIB_00544;product=hypothetical protein
NC_011894.1	Prodigal:002006	CDS	608755	608904	.	+	0	ID=IEFELJIB_00545;inference=ab initio prediction:Prodigal:002006;locus_tag=IEFELJIB_00545;product=hypothetical protein
NC_011894.1	Prodigal:002006	CDS	609625	611325	.	-	0	ID=IEFELJIB_00546;eC_number=3.5.4.33;Name=tadA_1;gene=tadA_1;inference=ab initio prediction:Prodigal:002006,protein motif:HAMAP:MF_00972;locus_tag=IEFELJIB_00546;product=tRNA-specific adenosine deaminase
NC_011894.1	Prodigal:002006	CDS	611750	611902	.	+	0	ID=IEFELJIB_00547;inference=ab initio prediction:Prodigal:002006;locus_tag=IEFELJIB_00547;product=hypothetical protein
NC_011894.1	Prodigal:002006	CDS	611993	612391	.	+	0	ID=IEFELJIB_00548;inference=ab initio prediction:Prodigal:002006;locus_tag=IEFELJIB_00548;product=hypothetical protein
NC_011894.1	Prodigal:002006	CDS	613011	613421	.	-	0	ID=IEFELJIB_00549;inference=ab initio prediction:Prodigal:002006;locus_tag=IEFELJIB_00549;product=hypothetical protein
NC_011894.1	Prodigal:002006	CDS	613551	614345	.	+	0	ID=IEFELJIB_00550;inference=ab initio prediction:Prodigal:002006;locus_tag=IEFELJIB_00550;product=hypothetical protein
NC_011894.1	Prodigal:002006	CDS	614934	615140	.	-	0	ID=IEFELJIB_00551;inference=ab initio prediction:Prodigal:002006;locus_tag=IEFELJIB_00551;product=hypothetical protein
NC_011894.1	Prodigal:002006	CDS	615499	615942	.	+	0	ID=IEFELJIB_00552;Name=ros_2;db_xref=COG:COG4957;gene=ros_2;inference=ab initio prediction:Prodigal:002006,similar to AA sequence:UniProtKB:Q04152;locus_tag=IEFELJIB_00552;product=Transcriptional regulatory protein ros
NC_011894.1	Prodigal:002006	CDS	616089	616337	.	+	0	ID=IEFELJIB_00553;inference=ab initio prediction:Prodigal:002006;locus_tag=IEFELJIB_00553;product=hypothetical protein
NC_011894.1	Prodigal:002006	CDS	616337	616603	.	+	0	ID=IEFELJIB_00554;inference=ab initio prediction:Prodigal:002006;locus_tag=IEFELJIB_00554;product=hypothetical protein
NC_011894.1	Prodigal:002006	CDS	616600	616833	.	-	0	ID=IEFELJIB_00555;inference=ab initio prediction:Prodigal:002006;locus_tag=IEFELJIB_00555;product=hypothetical protein
NC_011894.1	Prodigal:002006	CDS	617017	617244	.	+	0	ID=IEFELJIB_00556;inference=ab initio prediction:Prodigal:002006;locus_tag=IEFELJIB_00556;product=hypothetical protein
NC_011894.1	Prodigal:002006	CDS	617490	617894	.	+	0	ID=IEFELJIB_00557;inference=ab initio prediction:Prodigal:002006;locus_tag=IEFELJIB_00557;product=hypothetical protein
NC_011894.1	Prodigal:002006	CDS	617963	618247	.	-	0	ID=IEFELJIB_00558;inference=ab initio prediction:Prodigal:002006;locus_tag=IEFELJIB_00558;product=hypothetical protein
NC_011894.1	Prodigal:002006	CDS	618410	620704	.	-	0	ID=IEFELJIB_00559;Name=cya_1;db_xref=COG:COG2931;gene=cya_1;inference=ab initio prediction:Prodigal:002006,similar to AA sequence:UniProtKB:P0DKX7;locus_tag=IEFELJIB_00559;product=Bifunctional hemolysin/adenylate cyclase
NC_011894.1	Prodigal:002006	CDS	620838	622118	.	-	0	ID=IEFELJIB_00560;inference=ab initio prediction:Prodigal:002006,similar to AA sequence:ISfinder:ISMno4;locus_tag=IEFELJIB_00560;product=IS66 family transposase ISMno4
NC_011894.1	Prodigal:002006	CDS	622131	622361	.	-	0	ID=IEFELJIB_00561;Name=umuC_1;db_xref=COG:COG0389;gene=umuC_1;inference=ab initio prediction:Prodigal:002006,similar to AA sequence:UniProtKB:P04152;locus_tag=IEFELJIB_00561;product=Protein UmuC
NC_011894.1	Prodigal:002006	CDS	622354	622869	.	-	0	ID=IEFELJIB_00562;eC_number=3.4.21.88;Name=lexA_1;gene=lexA_1;inference=ab initio prediction:Prodigal:002006,protein motif:HAMAP:MF_00015;locus_tag=IEFELJIB_00562;product=LexA repressor
NC_011894.1	minced:0.4.2	repeat_region	623360	623959	.	.	.	note=CRISPR with 9 repeat units;rpt_family=CRISPR;rpt_type=direct;rpt_unit_seq=GTGCCAACGAGCTCAGGAACTGGCGCCCGTTGAGAC
NC_011894.1	Prodigal:002006	CDS	624239	626215	.	-	0	ID=IEFELJIB_00563;eC_number=3.1.-.-;inference=ab initio prediction:Prodigal:002006,similar to AA sequence:UniProtKB:T0D7A2;locus_tag=IEFELJIB_00563;product=CRISPR-associated endonuclease Cas12b
NC_011894.1	Prodigal:002006	CDS	626253	627647	.	-	0	ID=IEFELJIB_00564;eC_number=3.1.-.-;inference=ab initio prediction:Prodigal:002006,similar to AA sequence:UniProtKB:T0D7A2;locus_tag=IEFELJIB_00564;product=CRISPR-associated endonuclease Cas12b
NC_011894.1	Prodigal:002006	CDS	627980	628339	.	-	0	ID=IEFELJIB_00565;inference=ab initio prediction:Prodigal:002006;locus_tag=IEFELJIB_00565;product=hypothetical protein
NC_011894.1	Prodigal:002006	CDS	628949	629218	.	-	0	ID=IEFELJIB_00566;inference=ab initio prediction:Prodigal:002006;locus_tag=IEFELJIB_00566;product=hypothetical protein
NC_011894.1	Prodigal:002006	CDS	629215	629622	.	-	0	ID=IEFELJIB_00567;inference=ab initio prediction:Prodigal:002006;locus_tag=IEFELJIB_00567;product=hypothetical protein
NC_011894.1	Prodigal:002006	CDS	629794	629988	.	-	0	ID=IEFELJIB_00568;inference=ab initio prediction:Prodigal:002006;locus_tag=IEFELJIB_00568;product=hypothetical protein
NC_011894.1	Prodigal:002006	CDS	630039	630797	.	-	0	ID=IEFELJIB_00569;inference=ab initio prediction:Prodigal:002006;locus_tag=IEFELJIB_00569;product=hypothetical protein
NC_011894.1	Prodigal:002006	CDS	630962	631186	.	-	0	ID=IEFELJIB_00570;inference=ab initio prediction:Prodigal:002006;locus_tag=IEFELJIB_00570;product=hypothetical protein
NC_011894.1	Prodigal:002006	CDS	631281	633635	.	-	0	ID=IEFELJIB_00571;inference=ab initio prediction:Prodigal:002006;locus_tag=IEFELJIB_00571;product=hypothetical protein
NC_011894.1	Prodigal:002006	CDS	633645	634376	.	-	0	ID=IEFELJIB_00572;inference=ab initio prediction:Prodigal:002006;locus_tag=IEFELJIB_00572;product=hypothetical protein
NC_011894.1	Prodigal:002006	CDS	634406	635434	.	-	0	ID=IEFELJIB_00573;inference=ab initio prediction:Prodigal:002006;locus_tag=IEFELJIB_00573;product=hypothetical protein
NC_011894.1	Prodigal:002006	CDS	635447	635674	.	-	0	ID=IEFELJIB_00574;inference=ab initio prediction:Prodigal:002006;locus_tag=IEFELJIB_00574;product=hypothetical protein
NC_011894.1	Prodigal:002006	CDS	635679	636116	.	-	0	ID=IEFELJIB_00575;inference=ab initio prediction:Prodigal:002006;locus_tag=IEFELJIB_00575;product=hypothetical protein
NC_011894.1	Prodigal:002006	CDS	636135	640766	.	-	0	ID=IEFELJIB_00576;inference=ab initio prediction:Prodigal:002006;locus_tag=IEFELJIB_00576;product=hypothetical protein
NC_011894.1	Prodigal:002006	CDS	640878	641309	.	+	0	ID=IEFELJIB_00577;inference=ab initio prediction:Prodigal:002006;locus_tag=IEFELJIB_00577;product=hypothetical protein
NC_011894.1	Prodigal:002006	CDS	641317	642204	.	-	0	ID=IEFELJIB_00578;inference=ab initio prediction:Prodigal:002006;locus_tag=IEFELJIB_00578;product=hypothetical protein
NC_011894.1	Prodigal:002006	CDS	642375	642725	.	-	0	ID=IEFELJIB_00579;inference=ab initio prediction:Prodigal:002006;locus_tag=IEFELJIB_00579;product=hypothetical protein
NC_011894.1	Prodigal:002006	CDS	643257	643793	.	-	0	ID=IEFELJIB_00580;inference=ab initio prediction:Prodigal:002006;locus_tag=IEFELJIB_00580;product=hypothetical protein
NC_011894.1	Prodigal:002006	CDS	643852	644379	.	-	0	ID=IEFELJIB_00581;inference=ab initio prediction:Prodigal:002006;locus_tag=IEFELJIB_00581;product=hypothetical protein
NC_011894.1	Prodigal:002006	CDS	644462	645748	.	-	0	ID=IEFELJIB_00582;Name=gpFI;gene=gpFI;inference=ab initio prediction:Prodigal:002006,similar to AA sequence:UniProtKB:Q02TE1;locus_tag=IEFELJIB_00582;product=Putative prophage major tail sheath protein
NC_011894.1	Prodigal:002006	CDS	645824	646333	.	-	0	ID=IEFELJIB_00583;inference=ab initio prediction:Prodigal:002006;locus_tag=IEFELJIB_00583;product=hypothetical protein
NC_011894.1	Prodigal:002006	CDS	646364	647128	.	-	0	ID=IEFELJIB_00584;inference=ab initio prediction:Prodigal:002006;locus_tag=IEFELJIB_00584;product=hypothetical protein
NC_011894.1	Prodigal:002006	CDS	647141	647710	.	-	0	ID=IEFELJIB_00585;inference=ab initio prediction:Prodigal:002006;locus_tag=IEFELJIB_00585;product=hypothetical protein
NC_011894.1	Prodigal:002006	CDS	647703	648389	.	-	0	ID=IEFELJIB_00586;inference=ab initio prediction:Prodigal:002006;locus_tag=IEFELJIB_00586;product=hypothetical protein
NC_011894.1	Prodigal:002006	CDS	648382	648564	.	-	0	ID=IEFELJIB_00587;inference=ab initio prediction:Prodigal:002006;locus_tag=IEFELJIB_00587;product=hypothetical protein
NC_011894.1	Prodigal:002006	CDS	648611	649132	.	-	0	ID=IEFELJIB_00588;inference=ab initio prediction:Prodigal:002006,similar to AA sequence:ISfinder:ISMno11;locus_tag=IEFELJIB_00588;product=IS630 family transposase ISMno11
NC_011894.1	Prodigal:002006	CDS	649189	649572	.	-	0	ID=IEFELJIB_00589;inference=ab initio prediction:Prodigal:002006,similar to AA sequence:ISfinder:ISMno11;locus_tag=IEFELJIB_00589;product=IS630 family transposase ISMno11
NC_011894.1	Prodigal:002006	CDS	649655	650446	.	-	0	ID=IEFELJIB_00590;inference=ab initio prediction:Prodigal:002006;locus_tag=IEFELJIB_00590;product=hypothetical protein
NC_011894.1	Prodigal:002006	CDS	650477	650899	.	-	0	ID=IEFELJIB_00591;inference=ab initio prediction:Prodigal:002006;locus_tag=IEFELJIB_00591;product=hypothetical protein
NC_011894.1	Prodigal:002006	CDS	650903	651268	.	-	0	ID=IEFELJIB_00592;inference=ab initio prediction:Prodigal:002006;locus_tag=IEFELJIB_00592;product=hypothetical protein
NC_011894.1	Prodigal:002006	CDS	651285	651854	.	-	0	ID=IEFELJIB_00593;inference=ab initio prediction:Prodigal:002006;locus_tag=IEFELJIB_00593;product=hypothetical protein
NC_011894.1	Prodigal:002006	CDS	651851	652627	.	-	0	ID=IEFELJIB_00594;inference=ab initio prediction:Prodigal:002006;locus_tag=IEFELJIB_00594;product=hypothetical protein
NC_011894.1	Prodigal:002006	CDS	652627	653037	.	-	0	ID=IEFELJIB_00595;inference=ab initio prediction:Prodigal:002006;locus_tag=IEFELJIB_00595;product=hypothetical protein
NC_011894.1	Prodigal:002006	CDS	653424	654461	.	-	0	ID=IEFELJIB_00596;inference=ab initio prediction:Prodigal:002006;locus_tag=IEFELJIB_00596;product=hypothetical protein
NC_011894.1	Prodigal:002006	CDS	654468	654857	.	-	0	ID=IEFELJIB_00597;inference=ab initio prediction:Prodigal:002006;locus_tag=IEFELJIB_00597;product=hypothetical protein
NC_011894.1	Prodigal:002006	CDS	654887	656149	.	-	0	ID=IEFELJIB_00598;inference=ab initio prediction:Prodigal:002006;locus_tag=IEFELJIB_00598;product=hypothetical protein
NC_011894.1	Prodigal:002006	CDS	656179	657777	.	-	0	ID=IEFELJIB_00599;inference=ab initio prediction:Prodigal:002006;locus_tag=IEFELJIB_00599;product=hypothetical protein
NC_011894.1	Prodigal:002006	CDS	657777	658004	.	-	0	ID=IEFELJIB_00600;inference=ab initio prediction:Prodigal:002006;locus_tag=IEFELJIB_00600;product=hypothetical protein
NC_011894.1	Prodigal:002006	CDS	658009	660171	.	-	0	ID=IEFELJIB_00601;inference=ab initio prediction:Prodigal:002006;locus_tag=IEFELJIB_00601;product=hypothetical protein
NC_011894.1	Prodigal:002006	CDS	660180	660746	.	-	0	ID=IEFELJIB_00602;inference=ab initio prediction:Prodigal:002006;locus_tag=IEFELJIB_00602;product=hypothetical protein
NC_011894.1	Prodigal:002006	CDS	660853	661383	.	-	0	ID=IEFELJIB_00603;inference=ab initio prediction:Prodigal:002006;locus_tag=IEFELJIB_00603;product=hypothetical protein
NC_011894.1	Prodigal:002006	CDS	661503	662408	.	-	0	ID=IEFELJIB_00604;inference=ab initio prediction:Prodigal:002006;locus_tag=IEFELJIB_00604;product=hypothetical protein
NC_011894.1	Prodigal:002006	CDS	662892	664373	.	-	0	ID=IEFELJIB_00605;inference=ab initio prediction:Prodigal:002006;locus_tag=IEFELJIB_00605;product=hypothetical protein
NC_011894.1	Prodigal:002006	CDS	664513	664824	.	+	0	ID=IEFELJIB_00606;inference=ab initio prediction:Prodigal:002006;locus_tag=IEFELJIB_00606;product=hypothetical protein
NC_011894.1	Prodigal:002006	CDS	664837	665253	.	+	0	ID=IEFELJIB_00607;inference=ab initio prediction:Prodigal:002006;locus_tag=IEFELJIB_00607;product=hypothetical protein
NC_011894.1	Prodigal:002006	CDS	665319	665663	.	-	0	ID=IEFELJIB_00608;inference=ab initio prediction:Prodigal:002006;locus_tag=IEFELJIB_00608;product=hypothetical protein
NC_011894.1	Prodigal:002006	CDS	665660	665812	.	-	0	ID=IEFELJIB_00609;inference=ab initio prediction:Prodigal:002006;locus_tag=IEFELJIB_00609;product=hypothetical protein
NC_011894.1	Prodigal:002006	CDS	665805	666080	.	-	0	ID=IEFELJIB_00610;inference=ab initio prediction:Prodigal:002006;locus_tag=IEFELJIB_00610;product=hypothetical protein
NC_011894.1	Prodigal:002006	CDS	666158	666517	.	-	0	ID=IEFELJIB_00611;inference=ab initio prediction:Prodigal:002006;locus_tag=IEFELJIB_00611;product=hypothetical protein
NC_011894.1	Prodigal:002006	CDS	666514	666711	.	-	0	ID=IEFELJIB_00612;inference=ab initio prediction:Prodigal:002006;locus_tag=IEFELJIB_00612;product=hypothetical protein
NC_011894.1	Prodigal:002006	CDS	666775	667416	.	-	0	ID=IEFELJIB_00613;inference=ab initio prediction:Prodigal:002006;locus_tag=IEFELJIB_00613;product=hypothetical protein
NC_011894.1	Prodigal:002006	CDS	667413	668483	.	-	0	ID=IEFELJIB_00614;inference=ab initio prediction:Prodigal:002006;locus_tag=IEFELJIB_00614;product=hypothetical protein
NC_011894.1	Prodigal:002006	CDS	668483	668701	.	-	0	ID=IEFELJIB_00615;inference=ab initio prediction:Prodigal:002006;locus_tag=IEFELJIB_00615;product=hypothetical protein
NC_011894.1	Prodigal:002006	CDS	668701	669282	.	-	0	ID=IEFELJIB_00616;inference=ab initio prediction:Prodigal:002006;locus_tag=IEFELJIB_00616;product=hypothetical protein
NC_011894.1	Prodigal:002006	CDS	669282	670487	.	-	0	ID=IEFELJIB_00617;inference=ab initio prediction:Prodigal:002006;locus_tag=IEFELJIB_00617;product=hypothetical protein
NC_011894.1	Prodigal:002006	CDS	670492	671277	.	-	0	ID=IEFELJIB_00618;inference=ab initio prediction:Prodigal:002006;locus_tag=IEFELJIB_00618;product=hypothetical protein
NC_011894.1	Prodigal:002006	CDS	671364	671735	.	-	0	ID=IEFELJIB_00619;inference=ab initio prediction:Prodigal:002006;locus_tag=IEFELJIB_00619;product=hypothetical protein
NC_011894.1	Prodigal:002006	CDS	671964	672221	.	+	0	ID=IEFELJIB_00620;inference=ab initio prediction:Prodigal:002006;locus_tag=IEFELJIB_00620;product=hypothetical protein
NC_011894.1	Prodigal:002006	CDS	672270	672914	.	+	0	ID=IEFELJIB_00621;inference=ab initio prediction:Prodigal:002006;locus_tag=IEFELJIB_00621;product=hypothetical protein
NC_011894.1	Prodigal:002006	CDS	673077	673640	.	+	0	ID=IEFELJIB_00622;inference=ab initio prediction:Prodigal:002006;locus_tag=IEFELJIB_00622;product=hypothetical protein
NC_011894.1	Prodigal:002006	CDS	673644	674051	.	+	0	ID=IEFELJIB_00623;inference=ab initio prediction:Prodigal:002006;locus_tag=IEFELJIB_00623;product=hypothetical protein
NC_011894.1	Prodigal:002006	CDS	674048	674263	.	+	0	ID=IEFELJIB_00624;inference=ab initio prediction:Prodigal:002006;locus_tag=IEFELJIB_00624;product=hypothetical protein
NC_011894.1	Prodigal:002006	CDS	674939	675271	.	+	0	ID=IEFELJIB_00625;inference=ab initio prediction:Prodigal:002006;locus_tag=IEFELJIB_00625;product=hypothetical protein
NC_011894.1	Prodigal:002006	CDS	675268	675366	.	+	0	ID=IEFELJIB_00626;inference=ab initio prediction:Prodigal:002006;locus_tag=IEFELJIB_00626;product=hypothetical protein
NC_011894.1	Prodigal:002006	CDS	675469	675690	.	-	0	ID=IEFELJIB_00627;inference=ab initio prediction:Prodigal:002006;locus_tag=IEFELJIB_00627;product=hypothetical protein
NC_011894.1	Prodigal:002006	CDS	676029	677450	.	+	0	ID=IEFELJIB_00628;inference=ab initio prediction:Prodigal:002006;locus_tag=IEFELJIB_00628;product=hypothetical protein
NC_011894.1	Prodigal:002006	CDS	677873	678136	.	-	0	ID=IEFELJIB_00629;inference=ab initio prediction:Prodigal:002006;locus_tag=IEFELJIB_00629;product=hypothetical protein
NC_011894.1	Prodigal:002006	CDS	678191	678640	.	-	0	ID=IEFELJIB_00630;inference=ab initio prediction:Prodigal:002006;locus_tag=IEFELJIB_00630;product=hypothetical protein
NC_011894.1	Prodigal:002006	CDS	679415	679690	.	+	0	ID=IEFELJIB_00631;inference=ab initio prediction:Prodigal:002006;locus_tag=IEFELJIB_00631;product=hypothetical protein
NC_011894.1	Prodigal:002006	CDS	680007	680876	.	+	0	ID=IEFELJIB_00632;inference=ab initio prediction:Prodigal:002006;locus_tag=IEFELJIB_00632;product=hypothetical protein
NC_011894.1	Prodigal:002006	CDS	682321	683763	.	-	0	ID=IEFELJIB_00633;inference=ab initio prediction:Prodigal:002006;locus_tag=IEFELJIB_00633;product=hypothetical protein
NC_011894.1	Prodigal:002006	CDS	683900	684283	.	+	0	ID=IEFELJIB_00634;inference=ab initio prediction:Prodigal:002006,similar to AA sequence:ISfinder:ISMno11;locus_tag=IEFELJIB_00634;product=IS630 family transposase ISMno11
NC_011894.1	Prodigal:002006	CDS	684340	684861	.	+	0	ID=IEFELJIB_00635;inference=ab initio prediction:Prodigal:002006,similar to AA sequence:ISfinder:ISMno11;locus_tag=IEFELJIB_00635;product=IS630 family transposase ISMno11
NC_011894.1	Prodigal:002006	CDS	684818	685372	.	-	0	ID=IEFELJIB_00636;inference=ab initio prediction:Prodigal:002006;locus_tag=IEFELJIB_00636;product=hypothetical protein
NC_011894.1	Prodigal:002006	CDS	685376	690415	.	-	0	ID=IEFELJIB_00637;inference=ab initio prediction:Prodigal:002006;locus_tag=IEFELJIB_00637;product=hypothetical protein
NC_011894.1	Prodigal:002006	CDS	690515	691795	.	-	0	ID=IEFELJIB_00638;inference=ab initio prediction:Prodigal:002006,similar to AA sequence:ISfinder:ISMno2;locus_tag=IEFELJIB_00638;product=IS66 family transposase ISMno2
NC_011894.1	Prodigal:002006	CDS	691870	692127	.	-	0	ID=IEFELJIB_00639;inference=ab initio prediction:Prodigal:002006;locus_tag=IEFELJIB_00639;product=hypothetical protein
NC_011894.1	Prodigal:002006	CDS	692124	693740	.	-	0	ID=IEFELJIB_00640;inference=ab initio prediction:Prodigal:002006;locus_tag=IEFELJIB_00640;product=hypothetical protein
NC_011894.1	Prodigal:002006	CDS	693742	695541	.	-	0	ID=IEFELJIB_00641;inference=ab initio prediction:Prodigal:002006;locus_tag=IEFELJIB_00641;product=hypothetical protein
NC_011894.1	Prodigal:002006	CDS	695550	696362	.	-	0	ID=IEFELJIB_00642;inference=ab initio prediction:Prodigal:002006;locus_tag=IEFELJIB_00642;product=hypothetical protein
NC_011894.1	Prodigal:002006	CDS	696359	696637	.	-	0	ID=IEFELJIB_00643;inference=ab initio prediction:Prodigal:002006;locus_tag=IEFELJIB_00643;product=hypothetical protein
NC_011894.1	Prodigal:002006	CDS	696946	697992	.	-	0	ID=IEFELJIB_00644;inference=ab initio prediction:Prodigal:002006,similar to AA sequence:ISfinder:ISMno22;locus_tag=IEFELJIB_00644;product=IS110 family transposase ISMno22
NC_011894.1	Prodigal:002006	CDS	698135	698992	.	+	0	ID=IEFELJIB_00645;db_xref=COG:COG3039;inference=ab initio prediction:Prodigal:002006,similar to AA sequence:ISfinder:ISMno12;locus_tag=IEFELJIB_00645;product=IS5 family transposase ISMno12
NC_011894.1	Prodigal:002006	CDS	698982	701912	.	-	0	ID=IEFELJIB_00646;inference=ab initio prediction:Prodigal:002006;locus_tag=IEFELJIB_00646;product=hypothetical protein
NC_011894.1	Prodigal:002006	CDS	701909	702805	.	-	0	ID=IEFELJIB_00647;inference=ab initio prediction:Prodigal:002006;locus_tag=IEFELJIB_00647;product=hypothetical protein
NC_011894.1	Prodigal:002006	CDS	702802	703965	.	-	0	ID=IEFELJIB_00648;eC_number=2.8.1.7;Name=iscS;gene=iscS;inference=ab initio prediction:Prodigal:002006,similar to AA sequence:UniProtKB:O54055;locus_tag=IEFELJIB_00648;product=Cysteine desulfurase IscS
NC_011894.1	Prodigal:002006	CDS	704519	704947	.	+	0	ID=IEFELJIB_00649;eC_number=1.1.-.-;Name=lldD_1;gene=lldD_1;inference=ab initio prediction:Prodigal:002006,protein motif:HAMAP:MF_01559;locus_tag=IEFELJIB_00649;product=L-lactate dehydrogenase
NC_011894.1	Prodigal:002006	CDS	705004	706338	.	+	0	ID=IEFELJIB_00650;inference=ab initio prediction:Prodigal:002006,similar to AA sequence:ISfinder:ISMno38;locus_tag=IEFELJIB_00650;product=IS1182 family transposase ISMno38
NC_011894.1	Prodigal:002006	CDS	706849	707310	.	-	0	ID=IEFELJIB_00651;inference=ab initio prediction:Prodigal:002006;locus_tag=IEFELJIB_00651;product=hypothetical protein
NC_011894.1	Prodigal:002006	CDS	708071	709225	.	-	0	ID=IEFELJIB_00652;Name=cytR_1;db_xref=COG:COG1609;gene=cytR_1;inference=ab initio prediction:Prodigal:002006,similar to AA sequence:UniProtKB:P0ACN7;locus_tag=IEFELJIB_00652;product=HTH-type transcriptional repressor CytR
NC_011894.1	Prodigal:002006	CDS	709225	710391	.	-	0	ID=IEFELJIB_00653;inference=ab initio prediction:Prodigal:002006;locus_tag=IEFELJIB_00653;product=hypothetical protein
NC_011894.1	Prodigal:002006	CDS	710586	711359	.	-	0	ID=IEFELJIB_00654;eC_number=1.1.1.127;Name=kduD_1;gene=kduD_1;inference=ab initio prediction:Prodigal:002006,similar to AA sequence:UniProtKB:Q05528;locus_tag=IEFELJIB_00654;product=2-dehydro-3-deoxy-D-gluconate 5-dehydrogenase
NC_011894.1	Prodigal:002006	CDS	711503	712903	.	+	0	ID=IEFELJIB_00655;Name=ydfJ;gene=ydfJ;inference=ab initio prediction:Prodigal:002006,similar to AA sequence:UniProtKB:P77228;locus_tag=IEFELJIB_00655;product=Putative transporter YdfJ
NC_011894.1	Prodigal:002006	CDS	712980	714608	.	+	0	ID=IEFELJIB_00656;eC_number=2.8.3.23;Name=carA_1;db_xref=COG:COG4670;gene=carA_1;inference=ab initio prediction:Prodigal:002006,similar to AA sequence:UniProtKB:F1CYZ5;locus_tag=IEFELJIB_00656;product=Caffeate CoA-transferase
NC_011894.1	Prodigal:002006	CDS	714620	715402	.	+	0	ID=IEFELJIB_00657;eC_number=5.1.2.3;Name=fadJ_1;gene=fadJ_1;inference=ab initio prediction:Prodigal:002006,protein motif:HAMAP:MF_01617;locus_tag=IEFELJIB_00657;product=Fatty acid oxidation complex subunit alpha
NC_011894.1	Prodigal:002006	CDS	715436	716326	.	+	0	ID=IEFELJIB_00658;inference=ab initio prediction:Prodigal:002006;locus_tag=IEFELJIB_00658;product=hypothetical protein
NC_011894.1	Prodigal:002006	CDS	716412	717671	.	+	0	ID=IEFELJIB_00659;eC_number=1.1.1.81;Name=ttuD_1;gene=ttuD_1;inference=ab initio prediction:Prodigal:002006,similar to AA sequence:UniProtKB:Q44472;locus_tag=IEFELJIB_00659;product=Putative hydroxypyruvate reductase
NC_011894.1	Prodigal:002006	CDS	717712	719124	.	+	0	ID=IEFELJIB_00660;eC_number=2.7.1.40;Name=ttuE_1;gene=ttuE_1;inference=ab initio prediction:Prodigal:002006,similar to AA sequence:UniProtKB:P70789;locus_tag=IEFELJIB_00660;product=Pyruvate kinase
NC_011894.1	Prodigal:002006	CDS	719356	719568	.	-	0	ID=IEFELJIB_00661;inference=ab initio prediction:Prodigal:002006;locus_tag=IEFELJIB_00661;product=hypothetical protein
NC_011894.1	Prodigal:002006	CDS	719902	720894	.	-	0	ID=IEFELJIB_00662;Name=hdfR_1;gene=hdfR_1;inference=ab initio prediction:Prodigal:002006,protein motif:HAMAP:MF_01233;locus_tag=IEFELJIB_00662;product=HTH-type transcriptional regulator HdfR
NC_011894.1	Prodigal:002006	CDS	720928	722622	.	+	0	ID=IEFELJIB_00663;eC_number=1.3.8.13;Name=caiA;gene=caiA;inference=ab initio prediction:Prodigal:002006,protein motif:HAMAP:MF_01052;locus_tag=IEFELJIB_00663;product=Crotonobetainyl-CoA reductase
NC_011894.1	Prodigal:002006	CDS	722671	723909	.	+	0	ID=IEFELJIB_00664;inference=ab initio prediction:Prodigal:002006;locus_tag=IEFELJIB_00664;product=hypothetical protein
NC_011894.1	Prodigal:002006	CDS	723906	725054	.	+	0	ID=IEFELJIB_00665;eC_number=2.8.3.19;Name=yfdE_1;db_xref=COG:COG1804;gene=yfdE_1;inference=ab initio prediction:Prodigal:002006,similar to AA sequence:UniProtKB:P76518;locus_tag=IEFELJIB_00665;product=Acetyl-CoA:oxalate CoA-transferase
NC_011894.1	Prodigal:002006	CDS	725117	725587	.	+	0	ID=IEFELJIB_00666;inference=ab initio prediction:Prodigal:002006;locus_tag=IEFELJIB_00666;product=hypothetical protein
NC_011894.1	Prodigal:002006	CDS	725620	726357	.	+	0	ID=IEFELJIB_00667;eC_number=1.3.99.-;Name=mmgC_2;db_xref=COG:COG1960;gene=mmgC_2;inference=ab initio prediction:Prodigal:002006,similar to AA sequence:UniProtKB:P45857;locus_tag=IEFELJIB_00667;product=Acyl-CoA dehydrogenase
NC_011894.1	Prodigal:002006	CDS	726617	726775	.	+	0	ID=IEFELJIB_00668;inference=ab initio prediction:Prodigal:002006;locus_tag=IEFELJIB_00668;product=hypothetical protein
NC_011894.1	Aragorn:001002	tRNA	727066	727141	.	-	.	ID=IEFELJIB_00669;inference=COORDINATES:profile:Aragorn:001002;locus_tag=IEFELJIB_00669;product=tRNA-Thr(cgt)
NC_011894.1	Prodigal:002006	CDS	727291	727773	.	+	0	ID=IEFELJIB_00670;inference=ab initio prediction:Prodigal:002006;locus_tag=IEFELJIB_00670;product=hypothetical protein
NC_011894.1	Prodigal:002006	CDS	727770	728504	.	+	0	ID=IEFELJIB_00671;eC_number=6.3.5.5;Name=carA_2;gene=carA_2;inference=ab initio prediction:Prodigal:002006,protein motif:HAMAP:MF_01209;locus_tag=IEFELJIB_00671;product=Carbamoyl-phosphate synthase small chain
NC_011894.1	Prodigal:002006	CDS	728622	728993	.	+	0	ID=IEFELJIB_00672;Name=cidA;gene=cidA;inference=ab initio prediction:Prodigal:002006,protein motif:HAMAP:MF_01143;locus_tag=IEFELJIB_00672;product=Holin-like protein CidA
NC_011894.1	Prodigal:002006	CDS	728990	729706	.	+	0	ID=IEFELJIB_00673;Name=yohK;db_xref=COG:COG1346;gene=yohK;inference=ab initio prediction:Prodigal:002006,similar to AA sequence:UniProtKB:P0AD19;locus_tag=IEFELJIB_00673;product=Inner membrane protein YohK
NC_011894.1	Prodigal:002006	CDS	729773	731563	.	-	0	ID=IEFELJIB_00674;Name=bacA;db_xref=COG:COG4178;gene=bacA;inference=ab initio prediction:Prodigal:002006,similar to AA sequence:UniProtKB:P9WQI9;locus_tag=IEFELJIB_00674;product=Vitamin B12 transport ATP-binding protein BacA
NC_011894.1	Prodigal:002006	CDS	731877	732509	.	+	0	ID=IEFELJIB_00675;inference=ab initio prediction:Prodigal:002006;locus_tag=IEFELJIB_00675;product=hypothetical protein
NC_011894.1	Prodigal:002006	CDS	732856	733605	.	+	0	ID=IEFELJIB_00676;inference=ab initio prediction:Prodigal:002006;locus_tag=IEFELJIB_00676;product=hypothetical protein
NC_011894.1	Prodigal:002006	CDS	733822	734724	.	+	0	ID=IEFELJIB_00677;eC_number=3.6.-.-;Name=soj_1;db_xref=COG:COG1192;gene=soj_1;inference=ab initio prediction:Prodigal:002006,similar to AA sequence:UniProtKB:Q72H90;locus_tag=IEFELJIB_00677;product=Chromosome-partitioning ATPase Soj
NC_011894.1	Prodigal:002006	CDS	734714	735199	.	+	0	ID=IEFELJIB_00678;inference=ab initio prediction:Prodigal:002006;locus_tag=IEFELJIB_00678;product=hypothetical protein
NC_011894.1	Prodigal:002006	CDS	735209	736123	.	-	0	ID=IEFELJIB_00679;inference=ab initio prediction:Prodigal:002006;locus_tag=IEFELJIB_00679;product=hypothetical protein
NC_011894.1	Prodigal:002006	CDS	736312	737949	.	-	0	ID=IEFELJIB_00680;Name=groL5_1;gene=groL5_1;inference=ab initio prediction:Prodigal:002006,similar to AA sequence:UniProtKB:P35471;locus_tag=IEFELJIB_00680;product=60 kDa chaperonin 5
NC_011894.1	Prodigal:002006	CDS	738052	738339	.	-	0	ID=IEFELJIB_00681;Name=groS1_1;db_xref=COG:COG0234;gene=groS1_1;inference=ab initio prediction:Prodigal:002006,similar to AA sequence:UniProtKB:P35473;locus_tag=IEFELJIB_00681;product=10 kDa chaperonin 1
NC_011894.1	Prodigal:002006	CDS	738516	739490	.	+	0	ID=IEFELJIB_00682;Name=corA_1;db_xref=COG:COG0598;gene=corA_1;inference=ab initio prediction:Prodigal:002006,similar to AA sequence:UniProtKB:P0ABI4;locus_tag=IEFELJIB_00682;product=Magnesium transport protein CorA
NC_011894.1	Prodigal:002006	CDS	739664	741103	.	+	0	ID=IEFELJIB_00683;inference=ab initio prediction:Prodigal:002006;locus_tag=IEFELJIB_00683;product=hypothetical protein
NC_011894.1	Prodigal:002006	CDS	741301	742488	.	+	0	ID=IEFELJIB_00684;inference=ab initio prediction:Prodigal:002006;locus_tag=IEFELJIB_00684;product=hypothetical protein
NC_011894.1	Prodigal:002006	CDS	742692	743336	.	+	0	ID=IEFELJIB_00685;inference=ab initio prediction:Prodigal:002006;locus_tag=IEFELJIB_00685;product=hypothetical protein
NC_011894.1	Prodigal:002006	CDS	743339	743929	.	+	0	ID=IEFELJIB_00686;inference=ab initio prediction:Prodigal:002006;locus_tag=IEFELJIB_00686;product=hypothetical protein
NC_011894.1	Prodigal:002006	CDS	744177	745520	.	+	0	ID=IEFELJIB_00687;Name=lutA_1;gene=lutA_1;inference=ab initio prediction:Prodigal:002006,protein motif:HAMAP:MF_02105;locus_tag=IEFELJIB_00687;product=Lactate utilization protein A
NC_011894.1	Prodigal:002006	CDS	745644	746849	.	-	0	ID=IEFELJIB_00688;eC_number=2.7.1.90;Name=pfp;gene=pfp;inference=ab initio prediction:Prodigal:002006,similar to AA sequence:UniProtKB:G4STG9;locus_tag=IEFELJIB_00688;product=Pyrophosphate--fructose 6-phosphate 1-phosphotransferase
NC_011894.1	Prodigal:002006	CDS	746924	747784	.	-	0	ID=IEFELJIB_00689;eC_number=1.3.1.9;Name=fabI_2;db_xref=COG:COG0623;gene=fabI_2;inference=ab initio prediction:Prodigal:002006,similar to AA sequence:UniProtKB:O24990;locus_tag=IEFELJIB_00689;product=Enoyl-[acyl-carrier-protein] reductase [NADH] FabI
NC_011894.1	Prodigal:002006	CDS	748112	748363	.	+	0	ID=IEFELJIB_00690;inference=ab initio prediction:Prodigal:002006;locus_tag=IEFELJIB_00690;product=hypothetical protein
NC_011894.1	Prodigal:002006	CDS	748429	748749	.	-	0	ID=IEFELJIB_00691;inference=ab initio prediction:Prodigal:002006;locus_tag=IEFELJIB_00691;product=hypothetical protein
NC_011894.1	Prodigal:002006	CDS	749179	749442	.	+	0	ID=IEFELJIB_00692;inference=ab initio prediction:Prodigal:002006;locus_tag=IEFELJIB_00692;product=hypothetical protein
NC_011894.1	Prodigal:002006	CDS	749453	750019	.	+	0	ID=IEFELJIB_00693;inference=ab initio prediction:Prodigal:002006;locus_tag=IEFELJIB_00693;product=hypothetical protein
NC_011894.1	Prodigal:002006	CDS	750343	751323	.	+	0	ID=IEFELJIB_00694;inference=ab initio prediction:Prodigal:002006,similar to AA sequence:ISfinder:ISMno29;locus_tag=IEFELJIB_00694;product=IS110 family transposase ISMno29
NC_011894.1	Prodigal:002006	CDS	751682	752398	.	-	0	ID=IEFELJIB_00695;Name=phoH;db_xref=COG:COG1702;gene=phoH;inference=ab initio prediction:Prodigal:002006,similar to AA sequence:UniProtKB:P0A9K1;locus_tag=IEFELJIB_00695;product=Protein PhoH
NC_011894.1	Prodigal:002006	CDS	752792	755242	.	-	0	ID=IEFELJIB_00696;eC_number=3.6.4.12;Name=uvrD;db_xref=COG:COG0210;gene=uvrD;inference=ab initio prediction:Prodigal:002006,similar to AA sequence:UniProtKB:P03018;locus_tag=IEFELJIB_00696;product=DNA helicase II
NC_011894.1	Prodigal:002006	CDS	755279	755533	.	+	0	ID=IEFELJIB_00697;inference=ab initio prediction:Prodigal:002006;locus_tag=IEFELJIB_00697;product=hypothetical protein
NC_011894.1	Prodigal:002006	CDS	755797	756627	.	-	0	ID=IEFELJIB_00698;Name=ygfZ;gene=ygfZ;inference=ab initio prediction:Prodigal:002006,protein motif:HAMAP:MF_01175;locus_tag=IEFELJIB_00698;product=tRNA-modifying protein YgfZ
NC_011894.1	Prodigal:002006	CDS	756754	758094	.	+	0	ID=IEFELJIB_00699;eC_number=3.5.2.-;Name=lhyD;gene=lhyD;inference=ab initio prediction:Prodigal:002006,similar to AA sequence:UniProtKB:P81006;locus_tag=IEFELJIB_00699;product=L-hydantoinase
NC_011894.1	Prodigal:002006	CDS	758261	758527	.	-	0	ID=IEFELJIB_00700;inference=ab initio prediction:Prodigal:002006;locus_tag=IEFELJIB_00700;product=hypothetical protein
NC_011894.1	Prodigal:002006	CDS	758524	758715	.	-	0	ID=IEFELJIB_00701;inference=ab initio prediction:Prodigal:002006;locus_tag=IEFELJIB_00701;product=hypothetical protein
NC_011894.1	Prodigal:002006	CDS	758720	760129	.	-	0	ID=IEFELJIB_00702;eC_number=4.2.1.2;Name=fumC;db_xref=COG:COG0114;gene=fumC;inference=ab initio prediction:Prodigal:002006,similar to AA sequence:UniProtKB:Q92PB6;locus_tag=IEFELJIB_00702;product=Fumarate hydratase class II
NC_011894.1	Prodigal:002006	CDS	760314	761648	.	+	0	ID=IEFELJIB_00703;Name=cypB;db_xref=COG:COG0369;gene=cypB;inference=ab initio prediction:Prodigal:002006,similar to AA sequence:UniProtKB:O08336;locus_tag=IEFELJIB_00703;product=Bifunctional cytochrome P450/NADPH--P450 reductase 2
NC_011894.1	Prodigal:002006	CDS	761741	762376	.	-	0	ID=IEFELJIB_00704;inference=ab initio prediction:Prodigal:002006;locus_tag=IEFELJIB_00704;product=hypothetical protein
NC_011894.1	Aragorn:001002	tmRNA	762419	762760	.	-	.	ID=IEFELJIB_00705;Name=ssrA;gene=ssrA;inference=COORDINATES:profile:Aragorn:001002;locus_tag=IEFELJIB_00705;product=transfer-messenger RNA%2C SsrA
NC_011894.1	Prodigal:002006	CDS	762833	763567	.	+	0	ID=IEFELJIB_00706;inference=ab initio prediction:Prodigal:002006;locus_tag=IEFELJIB_00706;product=hypothetical protein
NC_011894.1	Prodigal:002006	CDS	763683	764477	.	+	0	ID=IEFELJIB_00707;eC_number=2.1.1.45;Name=thyA;db_xref=COG:COG0207;gene=thyA;inference=ab initio prediction:Prodigal:002006,similar to AA sequence:UniProtKB:P67042;locus_tag=IEFELJIB_00707;product=Thymidylate synthase
NC_011894.1	Prodigal:002006	CDS	764752	765243	.	+	0	ID=IEFELJIB_00708;eC_number=1.5.1.3;Name=dhfrIII;gene=dhfrIII;inference=ab initio prediction:Prodigal:002006,similar to AA sequence:UniProtKB:P12833;locus_tag=IEFELJIB_00708;product=Dihydrofolate reductase type 3
NC_011894.1	Prodigal:002006	CDS	765450	766619	.	+	0	ID=IEFELJIB_00709;Name=hflK;db_xref=COG:COG0330;gene=hflK;inference=ab initio prediction:Prodigal:002006,similar to AA sequence:UniProtKB:P0ABC7;locus_tag=IEFELJIB_00709;product=Modulator of FtsH protease HflK
NC_011894.1	Prodigal:002006	CDS	766616	767548	.	+	0	ID=IEFELJIB_00710;Name=hflC;db_xref=COG:COG0330;gene=hflC;inference=ab initio prediction:Prodigal:002006,similar to AA sequence:UniProtKB:P0ABC3;locus_tag=IEFELJIB_00710;product=Modulator of FtsH protease HflC
NC_011894.1	Prodigal:002006	CDS	767595	767789	.	+	0	ID=IEFELJIB_00711;inference=ab initio prediction:Prodigal:002006;locus_tag=IEFELJIB_00711;product=hypothetical protein
NC_011894.1	Prodigal:002006	CDS	767920	769422	.	+	0	ID=IEFELJIB_00712;eC_number=3.4.21.107;Name=degP_2;db_xref=COG:COG0265;gene=degP_2;inference=ab initio prediction:Prodigal:002006,similar to AA sequence:UniProtKB:P0C0V0;locus_tag=IEFELJIB_00712;product=Periplasmic serine endoprotease DegP
NC_011894.1	Prodigal:002006	CDS	770037	773561	.	-	0	ID=IEFELJIB_00713;inference=ab initio prediction:Prodigal:002006;locus_tag=IEFELJIB_00713;product=hypothetical protein
NC_011894.1	Prodigal:002006	CDS	773804	775567	.	+	0	ID=IEFELJIB_00714;inference=ab initio prediction:Prodigal:002006;locus_tag=IEFELJIB_00714;product=hypothetical protein
NC_011894.1	Prodigal:002006	CDS	775632	775991	.	-	0	ID=IEFELJIB_00715;inference=ab initio prediction:Prodigal:002006;locus_tag=IEFELJIB_00715;product=hypothetical protein
NC_011894.1	Prodigal:002006	CDS	776484	779360	.	-	0	ID=IEFELJIB_00716;Name=secA;db_xref=COG:COG0653;gene=secA;inference=ab initio prediction:Prodigal:002006,similar to AA sequence:UniProtKB:P52966;locus_tag=IEFELJIB_00716;product=Protein translocase subunit SecA
NC_011894.1	Prodigal:002006	CDS	779596	780816	.	+	0	ID=IEFELJIB_00717;inference=ab initio prediction:Prodigal:002006;locus_tag=IEFELJIB_00717;product=hypothetical protein
NC_011894.1	Prodigal:002006	CDS	781255	782703	.	-	0	ID=IEFELJIB_00718;inference=ab initio prediction:Prodigal:002006;locus_tag=IEFELJIB_00718;product=hypothetical protein
NC_011894.1	Prodigal:002006	CDS	782916	783158	.	+	0	ID=IEFELJIB_00719;inference=ab initio prediction:Prodigal:002006;locus_tag=IEFELJIB_00719;product=hypothetical protein
NC_011894.1	Prodigal:002006	CDS	783238	785115	.	+	0	ID=IEFELJIB_00720;eC_number=2.7.13.3;Name=rcsC_4;gene=rcsC_4;inference=ab initio prediction:Prodigal:002006,protein motif:HAMAP:MF_00979;locus_tag=IEFELJIB_00720;product=Sensor histidine kinase RcsC
NC_011894.1	Prodigal:002006	CDS	785252	786082	.	+	0	ID=IEFELJIB_00721;inference=ab initio prediction:Prodigal:002006;locus_tag=IEFELJIB_00721;product=hypothetical protein
NC_011894.1	Prodigal:002006	CDS	786334	786681	.	+	0	ID=IEFELJIB_00722;inference=ab initio prediction:Prodigal:002006;locus_tag=IEFELJIB_00722;product=hypothetical protein
NC_011894.1	Prodigal:002006	CDS	786721	787830	.	-	0	ID=IEFELJIB_00723;inference=ab initio prediction:Prodigal:002006;locus_tag=IEFELJIB_00723;product=hypothetical protein
NC_011894.1	Prodigal:002006	CDS	788098	788295	.	+	0	ID=IEFELJIB_00724;inference=ab initio prediction:Prodigal:002006;locus_tag=IEFELJIB_00724;product=hypothetical protein
NC_011894.1	Prodigal:002006	CDS	788303	789088	.	+	0	ID=IEFELJIB_00725;inference=ab initio prediction:Prodigal:002006;locus_tag=IEFELJIB_00725;product=hypothetical protein
NC_011894.1	Prodigal:002006	CDS	789217	789798	.	-	0	ID=IEFELJIB_00726;inference=ab initio prediction:Prodigal:002006;locus_tag=IEFELJIB_00726;product=hypothetical protein
NC_011894.1	Prodigal:002006	CDS	789795	790508	.	-	0	ID=IEFELJIB_00727;inference=ab initio prediction:Prodigal:002006;locus_tag=IEFELJIB_00727;product=hypothetical protein
NC_011894.1	Prodigal:002006	CDS	790555	792789	.	-	0	ID=IEFELJIB_00728;eC_number=2.4.1.129;Name=mtgA_3;gene=mtgA_3;inference=ab initio prediction:Prodigal:002006,protein motif:HAMAP:MF_00766;locus_tag=IEFELJIB_00728;product=Biosynthetic peptidoglycan transglycosylase
NC_011894.1	Prodigal:002006	CDS	793067	793576	.	+	0	ID=IEFELJIB_00729;inference=ab initio prediction:Prodigal:002006;locus_tag=IEFELJIB_00729;product=hypothetical protein
NC_011894.1	Prodigal:002006	CDS	793860	794816	.	+	0	ID=IEFELJIB_00730;eC_number=6.3.2.3;Name=gshB;db_xref=COG:COG0189;gene=gshB;inference=ab initio prediction:Prodigal:002006,similar to AA sequence:UniProtKB:P04425;locus_tag=IEFELJIB_00730;product=Glutathione synthetase
NC_011894.1	Prodigal:002006	CDS	794871	795182	.	-	0	ID=IEFELJIB_00731;inference=ab initio prediction:Prodigal:002006;locus_tag=IEFELJIB_00731;product=hypothetical protein
NC_011894.1	Prodigal:002006	CDS	795351	796766	.	-	0	ID=IEFELJIB_00732;Name=hsrA;gene=hsrA;inference=ab initio prediction:Prodigal:002006,similar to AA sequence:UniProtKB:P31474;locus_tag=IEFELJIB_00732;product=putative transport protein HsrA
NC_011894.1	Prodigal:002006	CDS	796853	797431	.	+	0	ID=IEFELJIB_00733;inference=ab initio prediction:Prodigal:002006;locus_tag=IEFELJIB_00733;product=hypothetical protein
NC_011894.1	Prodigal:002006	CDS	797442	798107	.	-	0	ID=IEFELJIB_00734;inference=ab initio prediction:Prodigal:002006;locus_tag=IEFELJIB_00734;product=hypothetical protein
NC_011894.1	Prodigal:002006	CDS	798104	799276	.	-	0	ID=IEFELJIB_00735;eC_number=2.3.1.31;Name=metXA;db_xref=COG:COG2021;gene=metXA;inference=ab initio prediction:Prodigal:002006,similar to AA sequence:UniProtKB:Q9AAS1;locus_tag=IEFELJIB_00735;product=Homoserine O-acetyltransferase
NC_011894.1	Prodigal:002006	CDS	799454	800305	.	+	0	ID=IEFELJIB_00736;inference=ab initio prediction:Prodigal:002006;locus_tag=IEFELJIB_00736;product=hypothetical protein
NC_011894.1	Prodigal:002006	CDS	800568	800966	.	-	0	ID=IEFELJIB_00737;eC_number=3.1.2.-;Name=ybgC_1;db_xref=COG:COG0824;gene=ybgC_1;inference=ab initio prediction:Prodigal:002006,similar to AA sequence:UniProtKB:P0A8Z3;locus_tag=IEFELJIB_00737;product=Acyl-CoA thioester hydrolase YbgC
NC_011894.1	Prodigal:002006	CDS	800963	801931	.	-	0	ID=IEFELJIB_00738;inference=ab initio prediction:Prodigal:002006;locus_tag=IEFELJIB_00738;product=hypothetical protein
NC_011894.1	Prodigal:002006	CDS	801924	802970	.	-	0	ID=IEFELJIB_00739;eC_number=3.6.4.12;Name=ruvB_1;db_xref=COG:COG2255;gene=ruvB_1;inference=ab initio prediction:Prodigal:002006,similar to AA sequence:UniProtKB:Q51426;locus_tag=IEFELJIB_00739;product=Holliday junction ATP-dependent DNA helicase RuvB
NC_011894.1	Prodigal:002006	CDS	803087	803443	.	-	0	ID=IEFELJIB_00740;inference=ab initio prediction:Prodigal:002006;locus_tag=IEFELJIB_00740;product=hypothetical protein
NC_011894.1	Prodigal:002006	CDS	803744	804241	.	-	0	ID=IEFELJIB_00741;eC_number=1.16.3.1;Name=bfr;db_xref=COG:COG2193;gene=bfr;inference=ab initio prediction:Prodigal:002006,similar to AA sequence:UniProtKB:Q59738;locus_tag=IEFELJIB_00741;product=Bacterioferritin
NC_011894.1	Prodigal:002006	CDS	804377	807484	.	-	0	ID=IEFELJIB_00742;Name=acrF;db_xref=COG:COG0841;gene=acrF;inference=ab initio prediction:Prodigal:002006,similar to AA sequence:UniProtKB:P24181;locus_tag=IEFELJIB_00742;product=Multidrug export protein AcrF
NC_011894.1	Prodigal:002006	CDS	807804	808877	.	-	0	ID=IEFELJIB_00743;Name=mdtE_1;gene=mdtE_1;inference=ab initio prediction:Prodigal:002006,similar to AA sequence:UniProtKB:P37636;locus_tag=IEFELJIB_00743;product=Multidrug resistance protein MdtE
NC_011894.1	Prodigal:002006	CDS	808874	809959	.	-	0	ID=IEFELJIB_00744;Name=mdtA_2;gene=mdtA_2;inference=ab initio prediction:Prodigal:002006,similar to AA sequence:UniProtKB:P76397;locus_tag=IEFELJIB_00744;product=Multidrug resistance protein MdtA
NC_011894.1	Prodigal:002006	CDS	810226	810855	.	+	0	ID=IEFELJIB_00745;Name=fadR_1;gene=fadR_1;inference=ab initio prediction:Prodigal:002006,similar to AA sequence:UniProtKB:P94548;locus_tag=IEFELJIB_00745;product=Fatty acid metabolism regulator protein
NC_011894.1	Prodigal:002006	CDS	810878	811339	.	-	0	ID=IEFELJIB_00746;inference=ab initio prediction:Prodigal:002006;locus_tag=IEFELJIB_00746;product=hypothetical protein
NC_011894.1	Prodigal:002006	CDS	811526	812113	.	+	0	ID=IEFELJIB_00747;inference=ab initio prediction:Prodigal:002006;locus_tag=IEFELJIB_00747;product=hypothetical protein
NC_011894.1	Prodigal:002006	CDS	812007	812462	.	-	0	ID=IEFELJIB_00748;eC_number=2.8.1.12;Name=moaE;db_xref=COG:COG0314;gene=moaE;inference=ab initio prediction:Prodigal:002006,similar to AA sequence:UniProtKB:P30749;locus_tag=IEFELJIB_00748;product=Molybdopterin synthase catalytic subunit
NC_011894.1	Prodigal:002006	CDS	812561	813592	.	+	0	ID=IEFELJIB_00749;Name=caiE;gene=caiE;inference=ab initio prediction:Prodigal:002006,protein motif:HAMAP:MF_01525;locus_tag=IEFELJIB_00749;product=Carnitine operon protein CaiE
NC_011894.1	Prodigal:002006	CDS	813705	814757	.	+	0	ID=IEFELJIB_00750;inference=ab initio prediction:Prodigal:002006,similar to AA sequence:ISfinder:ISMno16;locus_tag=IEFELJIB_00750;product=IS110 family transposase ISMno16
NC_011894.1	Prodigal:002006	CDS	815150	815449	.	+	0	ID=IEFELJIB_00751;inference=ab initio prediction:Prodigal:002006;locus_tag=IEFELJIB_00751;product=hypothetical protein
NC_011894.1	Prodigal:002006	CDS	815459	816391	.	+	0	ID=IEFELJIB_00752;eC_number=2.1.1.297;Name=prmC_2;gene=prmC_2;inference=ab initio prediction:Prodigal:002006,protein motif:HAMAP:MF_02126;locus_tag=IEFELJIB_00752;product=Release factor glutamine methyltransferase
NC_011894.1	Prodigal:002006	CDS	816372	816848	.	-	0	ID=IEFELJIB_00753;inference=ab initio prediction:Prodigal:002006;locus_tag=IEFELJIB_00753;product=hypothetical protein
NC_011894.1	Prodigal:002006	CDS	816972	818405	.	+	0	ID=IEFELJIB_00754;eC_number=1.2.1.26;Name=araE_1;gene=araE_1;inference=ab initio prediction:Prodigal:002006,similar to AA sequence:UniProtKB:Q1JUP4;locus_tag=IEFELJIB_00754;product=Alpha-ketoglutaric semialdehyde dehydrogenase 1
NC_011894.1	Aragorn:001002	tRNA	818534	818610	.	+	.	ID=IEFELJIB_00755;inference=COORDINATES:profile:Aragorn:001002;locus_tag=IEFELJIB_00755;product=tRNA-Arg(acg)
NC_011894.1	Prodigal:002006	CDS	819250	820152	.	+	0	ID=IEFELJIB_00756;eC_number=1.13.11.37;Name=npcC;gene=npcC;inference=ab initio prediction:Prodigal:002006,similar to AA sequence:UniProtKB:Q6F4M7;locus_tag=IEFELJIB_00756;product=Hydroxyquinol 1%2C2-dioxygenase
NC_011894.1	Prodigal:002006	CDS	820454	820972	.	-	0	ID=IEFELJIB_00757;inference=ab initio prediction:Prodigal:002006;locus_tag=IEFELJIB_00757;product=hypothetical protein
NC_011894.1	Prodigal:002006	CDS	821188	821958	.	-	0	ID=IEFELJIB_00758;Name=nimR_1;gene=nimR_1;inference=ab initio prediction:Prodigal:002006,similar to AA sequence:UniProtKB:P76241;locus_tag=IEFELJIB_00758;product=HTH-type transcriptional regulator NimR
NC_011894.1	Prodigal:002006	CDS	822051	823247	.	+	0	ID=IEFELJIB_00759;inference=ab initio prediction:Prodigal:002006;locus_tag=IEFELJIB_00759;product=hypothetical protein
NC_011894.1	Prodigal:002006	CDS	823419	824759	.	+	0	ID=IEFELJIB_00760;inference=ab initio prediction:Prodigal:002006;locus_tag=IEFELJIB_00760;product=hypothetical protein
NC_011894.1	Prodigal:002006	CDS	824786	825499	.	-	0	ID=IEFELJIB_00761;inference=ab initio prediction:Prodigal:002006;locus_tag=IEFELJIB_00761;product=hypothetical protein
NC_011894.1	Prodigal:002006	CDS	825584	825703	.	+	0	ID=IEFELJIB_00762;inference=ab initio prediction:Prodigal:002006;locus_tag=IEFELJIB_00762;product=hypothetical protein
NC_011894.1	Prodigal:002006	CDS	826165	826590	.	-	0	ID=IEFELJIB_00763;inference=ab initio prediction:Prodigal:002006;locus_tag=IEFELJIB_00763;product=hypothetical protein
NC_011894.1	Prodigal:002006	CDS	826864	827607	.	-	0	ID=IEFELJIB_00764;Name=frlR;db_xref=COG:COG2188;gene=frlR;inference=ab initio prediction:Prodigal:002006,similar to AA sequence:UniProtKB:P45544;locus_tag=IEFELJIB_00764;product=putative fructoselysine utilization operon transcriptional repressor
NC_011894.1	Prodigal:002006	CDS	827731	829104	.	+	0	ID=IEFELJIB_00765;eC_number=5.5.1.2;Name=pcaB_1;db_xref=COG:COG0015;gene=pcaB_1;inference=ab initio prediction:Prodigal:002006,similar to AA sequence:UniProtKB:Q59092;locus_tag=IEFELJIB_00765;product=3-carboxy-cis%2Ccis-muconate cycloisomerase
NC_011894.1	Prodigal:002006	CDS	829206	830546	.	+	0	ID=IEFELJIB_00766;Name=dctA2_1;db_xref=COG:COG1301;gene=dctA2_1;inference=ab initio prediction:Prodigal:002006,similar to AA sequence:UniProtKB:Q9I4F5;locus_tag=IEFELJIB_00766;product=C4-dicarboxylate transport protein 2
NC_011894.1	Prodigal:002006	CDS	830725	831129	.	+	0	ID=IEFELJIB_00767;inference=ab initio prediction:Prodigal:002006;locus_tag=IEFELJIB_00767;product=hypothetical protein
NC_011894.1	Prodigal:002006	CDS	831523	833457	.	+	0	ID=IEFELJIB_00768;inference=ab initio prediction:Prodigal:002006;locus_tag=IEFELJIB_00768;product=hypothetical protein
NC_011894.1	Prodigal:002006	CDS	833450	834877	.	+	0	ID=IEFELJIB_00769;inference=ab initio prediction:Prodigal:002006;locus_tag=IEFELJIB_00769;product=hypothetical protein
NC_011894.1	Prodigal:002006	CDS	834847	835941	.	+	0	ID=IEFELJIB_00770;eC_number=3.1.1.61;Name=cheB_1;db_xref=COG:COG2201;gene=cheB_1;inference=ab initio prediction:Prodigal:002006,similar to AA sequence:UniProtKB:Q9WYN9;locus_tag=IEFELJIB_00770;product=Protein-glutamate methylesterase/protein-glutamine glutaminase
NC_011894.1	Prodigal:002006	CDS	835941	836546	.	+	0	ID=IEFELJIB_00771;inference=ab initio prediction:Prodigal:002006;locus_tag=IEFELJIB_00771;product=hypothetical protein
NC_011894.1	Prodigal:002006	CDS	836556	837416	.	+	0	ID=IEFELJIB_00772;eC_number=2.1.1.80;Name=cheR2;gene=cheR2;inference=ab initio prediction:Prodigal:002006,similar to AA sequence:UniProtKB:Q88ER1;locus_tag=IEFELJIB_00772;product=Chemotaxis protein methyltransferase Cher2
NC_011894.1	Prodigal:002006	CDS	837409	837801	.	+	0	ID=IEFELJIB_00773;Name=cheY_2;db_xref=COG:COG0784;gene=cheY_2;inference=ab initio prediction:Prodigal:002006,similar to AA sequence:UniProtKB:P0AE67;locus_tag=IEFELJIB_00773;product=Chemotaxis protein CheY
NC_011894.1	Prodigal:002006	CDS	837789	840020	.	+	0	ID=IEFELJIB_00774;eC_number=2.7.13.3;Name=cheA;db_xref=COG:COG0643;gene=cheA;inference=ab initio prediction:Prodigal:002006,similar to AA sequence:UniProtKB:P29072;locus_tag=IEFELJIB_00774;product=Chemotaxis protein CheA
NC_011894.1	Prodigal:002006	CDS	840017	840286	.	+	0	ID=IEFELJIB_00775;inference=ab initio prediction:Prodigal:002006;locus_tag=IEFELJIB_00775;product=hypothetical protein
NC_011894.1	Prodigal:002006	CDS	840373	840756	.	+	0	ID=IEFELJIB_00776;Name=citT;db_xref=COG:COG4565;gene=citT;inference=ab initio prediction:Prodigal:002006,similar to AA sequence:UniProtKB:O34534;locus_tag=IEFELJIB_00776;product=Transcriptional regulatory protein CitT
NC_011894.1	Prodigal:002006	CDS	840753	841394	.	+	0	ID=IEFELJIB_00777;inference=ab initio prediction:Prodigal:002006;locus_tag=IEFELJIB_00777;product=hypothetical protein
NC_011894.1	Prodigal:002006	CDS	841438	843882	.	+	0	ID=IEFELJIB_00778;eC_number=2.7.13.3;Name=rcsC_5;gene=rcsC_5;inference=ab initio prediction:Prodigal:002006,protein motif:HAMAP:MF_00979;locus_tag=IEFELJIB_00778;product=Sensor histidine kinase RcsC
NC_011894.1	Prodigal:002006	CDS	843898	844836	.	+	0	ID=IEFELJIB_00779;eC_number=3.3.2.10;inference=ab initio prediction:Prodigal:002006,similar to AA sequence:UniProtKB:O52866;locus_tag=IEFELJIB_00779;product=Soluble epoxide hydrolase
NC_011894.1	Prodigal:002006	CDS	844985	845674	.	-	0	ID=IEFELJIB_00780;Name=kdpE;db_xref=COG:COG0745;gene=kdpE;inference=ab initio prediction:Prodigal:002006,similar to AA sequence:UniProtKB:P9WGN1;locus_tag=IEFELJIB_00780;product=Transcriptional regulatory protein KdpE
NC_011894.1	Prodigal:002006	CDS	845671	846150	.	-	0	ID=IEFELJIB_00781;inference=ab initio prediction:Prodigal:002006;locus_tag=IEFELJIB_00781;product=hypothetical protein
NC_011894.1	Prodigal:002006	CDS	846304	847407	.	+	0	ID=IEFELJIB_00782;inference=ab initio prediction:Prodigal:002006;locus_tag=IEFELJIB_00782;product=hypothetical protein
NC_011894.1	Prodigal:002006	CDS	847531	848889	.	-	0	ID=IEFELJIB_00783;eC_number=1.1.1.22;Name=rkpK_1;db_xref=COG:COG1004;gene=rkpK_1;inference=ab initio prediction:Prodigal:002006,similar to AA sequence:UniProtKB:O54068;locus_tag=IEFELJIB_00783;product=UDP-glucose 6-dehydrogenase
NC_011894.1	Prodigal:002006	CDS	848886	849320	.	-	0	ID=IEFELJIB_00784;inference=ab initio prediction:Prodigal:002006;locus_tag=IEFELJIB_00784;product=hypothetical protein
NC_011894.1	Prodigal:002006	CDS	849741	849833	.	-	0	ID=IEFELJIB_00785;inference=ab initio prediction:Prodigal:002006;locus_tag=IEFELJIB_00785;product=hypothetical protein
NC_011894.1	Prodigal:002006	CDS	850633	851793	.	+	0	ID=IEFELJIB_00786;inference=ab initio prediction:Prodigal:002006;locus_tag=IEFELJIB_00786;product=hypothetical protein
NC_011894.1	Prodigal:002006	CDS	852225	852623	.	+	0	ID=IEFELJIB_00787;inference=ab initio prediction:Prodigal:002006;locus_tag=IEFELJIB_00787;product=hypothetical protein
NC_011894.1	Prodigal:002006	CDS	852859	854412	.	+	0	ID=IEFELJIB_00788;eC_number=2.1.1.-;Name=hpnR;db_xref=COG:COG1032;gene=hpnR;inference=ab initio prediction:Prodigal:002006,similar to AA sequence:UniProtKB:Q60AV6;locus_tag=IEFELJIB_00788;product=Hopanoid C-3 methylase
NC_011894.1	Prodigal:002006	CDS	854850	855344	.	+	0	ID=IEFELJIB_00789;eC_number=2.7.6.5;Name=relA;db_xref=COG:COG0317;gene=relA;inference=ab initio prediction:Prodigal:002006,similar to AA sequence:UniProtKB:O54408;locus_tag=IEFELJIB_00789;product=GTP pyrophosphokinase
NC_011894.1	Prodigal:002006	CDS	855413	856123	.	+	0	ID=IEFELJIB_00790;inference=ab initio prediction:Prodigal:002006;locus_tag=IEFELJIB_00790;product=hypothetical protein
NC_011894.1	Prodigal:002006	CDS	856240	857202	.	+	0	ID=IEFELJIB_00791;eC_number=3.1.4.53;Name=cpdA_2;gene=cpdA_2;inference=ab initio prediction:Prodigal:002006,protein motif:HAMAP:MF_00905;locus_tag=IEFELJIB_00791;product=3'%2C5'-cyclic adenosine monophosphate phosphodiesterase CpdA
NC_011894.1	Prodigal:002006	CDS	857221	857631	.	+	0	ID=IEFELJIB_00792;Name=petE_1;gene=petE_1;inference=ab initio prediction:Prodigal:002006,protein motif:HAMAP:MF_00566;locus_tag=IEFELJIB_00792;product=Plastocyanin
NC_011894.1	Prodigal:002006	CDS	857628	857870	.	+	0	ID=IEFELJIB_00793;inference=ab initio prediction:Prodigal:002006;locus_tag=IEFELJIB_00793;product=hypothetical protein
NC_011894.1	Prodigal:002006	CDS	857870	858469	.	+	0	ID=IEFELJIB_00794;Name=algU_1;db_xref=COG:COG1595;gene=algU_1;inference=ab initio prediction:Prodigal:002006,similar to AA sequence:UniProtKB:Q06198;locus_tag=IEFELJIB_00794;product=RNA polymerase sigma-H factor
NC_011894.1	Prodigal:002006	CDS	858466	859290	.	+	0	ID=IEFELJIB_00795;inference=ab initio prediction:Prodigal:002006;locus_tag=IEFELJIB_00795;product=hypothetical protein
NC_011894.1	Prodigal:002006	CDS	859347	860681	.	+	0	ID=IEFELJIB_00796;inference=ab initio prediction:Prodigal:002006,similar to AA sequence:ISfinder:ISMno38;locus_tag=IEFELJIB_00796;product=IS1182 family transposase ISMno38
NC_011894.1	Prodigal:002006	CDS	860804	861271	.	-	0	ID=IEFELJIB_00797;Name=srpB;db_xref=COG:COG1285;gene=srpB;inference=ab initio prediction:Prodigal:002006,similar to AA sequence:UniProtKB:Q55026;locus_tag=IEFELJIB_00797;product=Protein SrpB
NC_011894.1	Prodigal:002006	CDS	861613	862770	.	+	0	ID=IEFELJIB_00798;inference=ab initio prediction:Prodigal:002006;locus_tag=IEFELJIB_00798;product=hypothetical protein
NC_011894.1	minced:0.4.2	repeat_region	862970	863720	.	.	.	note=CRISPR with 12 repeat units;rpt_family=CRISPR;rpt_type=direct;rpt_unit_seq=GTTTCAATCCGCGCCCCCGTGAGGGGGCGAC
NC_011894.1	Prodigal:002006	CDS	863901	864191	.	-	0	ID=IEFELJIB_00799;eC_number=3.1.-.-;Name=cas2;gene=cas2;inference=ab initio prediction:Prodigal:002006,similar to AA sequence:UniProtKB:Q72WF4;locus_tag=IEFELJIB_00799;product=CRISPR-associated endoribonuclease Cas2
NC_011894.1	Prodigal:002006	CDS	864229	864519	.	-	0	ID=IEFELJIB_00800;eC_number=3.1.-.-;Name=cas1_1;gene=cas1_1;inference=ab initio prediction:Prodigal:002006,protein motif:HAMAP:MF_01470;locus_tag=IEFELJIB_00800;product=CRISPR-associated endonuclease Cas1
NC_011894.1	Prodigal:002006	CDS	864519	865271	.	-	0	ID=IEFELJIB_00801;eC_number=3.1.-.-;Name=cas1_2;db_xref=COG:COG1518;gene=cas1_2;inference=ab initio prediction:Prodigal:002006,similar to AA sequence:UniProtKB:P9WPJ5;locus_tag=IEFELJIB_00801;product=CRISPR-associated endonuclease Cas1
NC_011894.1	Prodigal:002006	CDS	865276	865905	.	-	0	ID=IEFELJIB_00802;inference=ab initio prediction:Prodigal:002006;locus_tag=IEFELJIB_00802;product=hypothetical protein
NC_011894.1	Prodigal:002006	CDS	865898	868141	.	-	0	ID=IEFELJIB_00803;inference=ab initio prediction:Prodigal:002006;locus_tag=IEFELJIB_00803;product=hypothetical protein
NC_011894.1	Prodigal:002006	CDS	868146	869006	.	-	0	ID=IEFELJIB_00804;inference=ab initio prediction:Prodigal:002006;locus_tag=IEFELJIB_00804;product=hypothetical protein
NC_011894.1	Prodigal:002006	CDS	868999	871128	.	-	0	ID=IEFELJIB_00805;inference=ab initio prediction:Prodigal:002006;locus_tag=IEFELJIB_00805;product=hypothetical protein
NC_011894.1	Prodigal:002006	CDS	871118	871618	.	-	0	ID=IEFELJIB_00806;inference=ab initio prediction:Prodigal:002006;locus_tag=IEFELJIB_00806;product=hypothetical protein
NC_011894.1	Prodigal:002006	CDS	872265	875123	.	-	0	ID=IEFELJIB_00807;inference=ab initio prediction:Prodigal:002006;locus_tag=IEFELJIB_00807;product=hypothetical protein
NC_011894.1	Prodigal:002006	CDS	875301	877310	.	-	0	ID=IEFELJIB_00808;inference=ab initio prediction:Prodigal:002006;locus_tag=IEFELJIB_00808;product=hypothetical protein
NC_011894.1	Prodigal:002006	CDS	878657	880522	.	+	0	ID=IEFELJIB_00809;inference=ab initio prediction:Prodigal:002006;locus_tag=IEFELJIB_00809;product=hypothetical protein
NC_011894.1	Prodigal:002006	CDS	880735	883206	.	-	0	ID=IEFELJIB_00810;eC_number=7.2.2.15;Name=silP_1;gene=silP_1;inference=ab initio prediction:Prodigal:002006,similar to AA sequence:UniProtKB:Q9ZHC7;locus_tag=IEFELJIB_00810;product=Silver exporting P-type ATPase
NC_011894.1	Prodigal:002006	CDS	883288	883716	.	+	0	ID=IEFELJIB_00811;Name=hmrR_1;gene=hmrR_1;inference=ab initio prediction:Prodigal:002006,similar to AA sequence:UniProtKB:Q9X5X4;locus_tag=IEFELJIB_00811;product=HTH-type transcriptional regulator HmrR
NC_011894.1	Prodigal:002006	CDS	883988	885235	.	-	0	ID=IEFELJIB_00812;inference=ab initio prediction:Prodigal:002006;locus_tag=IEFELJIB_00812;product=hypothetical protein
NC_011894.1	Prodigal:002006	CDS	885239	885367	.	-	0	ID=IEFELJIB_00813;inference=ab initio prediction:Prodigal:002006;locus_tag=IEFELJIB_00813;product=hypothetical protein
NC_011894.1	Prodigal:002006	CDS	885532	886941	.	-	0	ID=IEFELJIB_00814;eC_number=6.2.1.3;Name=lcfB_1;db_xref=COG:COG0318;gene=lcfB_1;inference=ab initio prediction:Prodigal:002006,similar to AA sequence:UniProtKB:O07610;locus_tag=IEFELJIB_00814;product=Long-chain-fatty-acid--CoA ligase
NC_011894.1	Prodigal:002006	CDS	886938	887759	.	-	0	ID=IEFELJIB_00815;eC_number=4.2.1.150;Name=crt_1;db_xref=COG:COG1024;gene=crt_1;inference=ab initio prediction:Prodigal:002006,similar to AA sequence:UniProtKB:P52046;locus_tag=IEFELJIB_00815;product=Short-chain-enoyl-CoA hydratase
NC_011894.1	Prodigal:002006	CDS	887945	889153	.	-	0	ID=IEFELJIB_00816;inference=ab initio prediction:Prodigal:002006;locus_tag=IEFELJIB_00816;product=hypothetical protein
NC_011894.1	Prodigal:002006	CDS	889346	890329	.	-	0	ID=IEFELJIB_00817;eC_number=1.3.1.84;Name=acuI_1;db_xref=COG:COG0604;gene=acuI_1;inference=ab initio prediction:Prodigal:002006,similar to AA sequence:UniProtKB:Q3J6K9;locus_tag=IEFELJIB_00817;product=Acrylyl-CoA reductase AcuI
NC_011894.1	Prodigal:002006	CDS	890354	890998	.	-	0	ID=IEFELJIB_00818;Name=acuR;gene=acuR;inference=ab initio prediction:Prodigal:002006,similar to AA sequence:UniProtKB:Q3J6K8;locus_tag=IEFELJIB_00818;product=Transcriptional regulator AcuR
NC_011894.1	Prodigal:002006	CDS	891218	891559	.	+	0	ID=IEFELJIB_00819;eC_number=1.11.1.15;Name=ahpD_1;gene=ahpD_1;inference=ab initio prediction:Prodigal:002006,protein motif:HAMAP:MF_01676;locus_tag=IEFELJIB_00819;product=Alkyl hydroperoxide reductase AhpD
NC_011894.1	Prodigal:002006	CDS	891611	892192	.	-	0	ID=IEFELJIB_00820;Name=nemR;gene=nemR;inference=ab initio prediction:Prodigal:002006,similar to AA sequence:UniProtKB:P67430;locus_tag=IEFELJIB_00820;product=HTH-type transcriptional repressor NemR
NC_011894.1	Prodigal:002006	CDS	892475	893536	.	-	0	ID=IEFELJIB_00821;inference=ab initio prediction:Prodigal:002006;locus_tag=IEFELJIB_00821;product=hypothetical protein
NC_011894.1	Prodigal:002006	CDS	893856	894908	.	-	0	ID=IEFELJIB_00822;eC_number=3.8.1.5;Name=dhmA_1;gene=dhmA_1;inference=ab initio prediction:Prodigal:002006,protein motif:HAMAP:MF_01230;locus_tag=IEFELJIB_00822;product=Haloalkane dehalogenase
NC_011894.1	Prodigal:002006	CDS	895061	896830	.	-	0	ID=IEFELJIB_00823;Name=dipZ;db_xref=COG:COG0785;gene=dipZ;inference=ab initio prediction:Prodigal:002006,similar to AA sequence:UniProtKB:P9WG63;locus_tag=IEFELJIB_00823;product=Protein DipZ
NC_011894.1	Prodigal:002006	CDS	897326	898066	.	+	0	ID=IEFELJIB_00824;Name=ompR_1;gene=ompR_1;inference=ab initio prediction:Prodigal:002006,similar to AA sequence:UniProtKB:P0AA16;locus_tag=IEFELJIB_00824;product=Transcriptional regulatory protein OmpR
NC_011894.1	Prodigal:002006	CDS	898072	899403	.	+	0	ID=IEFELJIB_00825;eC_number=2.7.-.-;Name=sasA_2;gene=sasA_2;inference=ab initio prediction:Prodigal:002006,protein motif:HAMAP:MF_01837;locus_tag=IEFELJIB_00825;product=Adaptive-response sensory-kinase SasA
NC_011894.1	Prodigal:002006	CDS	899387	900457	.	-	0	ID=IEFELJIB_00826;eC_number=1.13.12.-;Name=pnoA_1;gene=pnoA_1;inference=ab initio prediction:Prodigal:002006,similar to AA sequence:UniProtKB:D0V3Y4;locus_tag=IEFELJIB_00826;product=Nitronate monooxygenase
NC_011894.1	Prodigal:002006	CDS	900517	900747	.	-	0	ID=IEFELJIB_00827;eC_number=5.3.2.-;db_xref=COG:COG1942;inference=ab initio prediction:Prodigal:002006,similar to AA sequence:UniProtKB:O25581;locus_tag=IEFELJIB_00827;product=putative tautomerase
NC_011894.1	Prodigal:002006	CDS	900769	901479	.	-	0	ID=IEFELJIB_00828;eC_number=1.1.1.385;Name=bacC_1;gene=bacC_1;inference=ab initio prediction:Prodigal:002006,similar to AA sequence:UniProtKB:Q8KWT4;locus_tag=IEFELJIB_00828;product=Dihydroanticapsin 7-dehydrogenase
NC_011894.1	Prodigal:002006	CDS	901630	902565	.	-	0	ID=IEFELJIB_00829;Name=pgrR_1;gene=pgrR_1;inference=ab initio prediction:Prodigal:002006,similar to AA sequence:UniProtKB:P77333;locus_tag=IEFELJIB_00829;product=HTH-type transcriptional regulator PgrR
NC_011894.1	Prodigal:002006	CDS	902793	903041	.	+	0	ID=IEFELJIB_00830;inference=ab initio prediction:Prodigal:002006;locus_tag=IEFELJIB_00830;product=hypothetical protein
NC_011894.1	Prodigal:002006	CDS	903673	905577	.	-	0	ID=IEFELJIB_00831;eC_number=1.14.13.23;Name=mobA_1;db_xref=COG:COG0654;gene=mobA_1;inference=ab initio prediction:Prodigal:002006,similar to AA sequence:UniProtKB:Q6SSJ6;locus_tag=IEFELJIB_00831;product=3-hydroxybenzoate 4-monooxygenase
NC_011894.1	Prodigal:002006	CDS	906050	906502	.	+	0	ID=IEFELJIB_00832;Name=nicR_1;db_xref=COG:COG1846;gene=nicR_1;inference=ab initio prediction:Prodigal:002006,similar to AA sequence:UniProtKB:Q88FY0;locus_tag=IEFELJIB_00832;product=HTH-type transcriptional repressor NicR
NC_011894.1	Prodigal:002006	CDS	906469	906975	.	-	0	ID=IEFELJIB_00833;inference=ab initio prediction:Prodigal:002006;locus_tag=IEFELJIB_00833;product=hypothetical protein
NC_011894.1	Prodigal:002006	CDS	907172	908266	.	-	0	ID=IEFELJIB_00834;eC_number=3.5.1.-;Name=rutD_1;gene=rutD_1;inference=ab initio prediction:Prodigal:002006,protein motif:HAMAP:MF_00832;locus_tag=IEFELJIB_00834;product=Putative aminoacrylate hydrolase RutD
NC_011894.1	Prodigal:002006	CDS	908278	908463	.	-	0	ID=IEFELJIB_00835;inference=ab initio prediction:Prodigal:002006;locus_tag=IEFELJIB_00835;product=hypothetical protein
NC_011894.1	Prodigal:002006	CDS	908664	909059	.	-	0	ID=IEFELJIB_00836;inference=ab initio prediction:Prodigal:002006;locus_tag=IEFELJIB_00836;product=hypothetical protein
NC_011894.1	Prodigal:002006	CDS	909108	909458	.	-	0	ID=IEFELJIB_00837;Name=ybaA_1;db_xref=COG:COG5507;gene=ybaA_1;inference=ab initio prediction:Prodigal:002006,similar to AA sequence:UniProtKB:P0AAQ9;locus_tag=IEFELJIB_00837;product=putative protein YbaA
NC_011894.1	Prodigal:002006	CDS	909476	909817	.	-	0	ID=IEFELJIB_00838;inference=ab initio prediction:Prodigal:002006;locus_tag=IEFELJIB_00838;product=hypothetical protein
NC_011894.1	Prodigal:002006	CDS	909804	910259	.	-	0	ID=IEFELJIB_00839;inference=ab initio prediction:Prodigal:002006;locus_tag=IEFELJIB_00839;product=hypothetical protein
NC_011894.1	Prodigal:002006	CDS	910525	910896	.	+	0	ID=IEFELJIB_00840;inference=ab initio prediction:Prodigal:002006;locus_tag=IEFELJIB_00840;product=hypothetical protein
NC_011894.1	Prodigal:002006	CDS	911045	911302	.	-	0	ID=IEFELJIB_00841;inference=ab initio prediction:Prodigal:002006,similar to AA sequence:ISfinder:ISMch7;locus_tag=IEFELJIB_00841;product=IS701 family transposase ISMch7
NC_011894.1	Prodigal:002006	CDS	911614	911796	.	-	0	ID=IEFELJIB_00842;inference=ab initio prediction:Prodigal:002006;locus_tag=IEFELJIB_00842;product=hypothetical protein
NC_011894.1	Prodigal:002006	CDS	911797	912204	.	-	0	ID=IEFELJIB_00843;inference=ab initio prediction:Prodigal:002006;locus_tag=IEFELJIB_00843;product=hypothetical protein
NC_011894.1	Prodigal:002006	CDS	912689	912973	.	-	0	ID=IEFELJIB_00844;inference=ab initio prediction:Prodigal:002006;locus_tag=IEFELJIB_00844;product=hypothetical protein
NC_011894.1	Prodigal:002006	CDS	913295	913513	.	-	0	ID=IEFELJIB_00845;inference=ab initio prediction:Prodigal:002006;locus_tag=IEFELJIB_00845;product=hypothetical protein
NC_011894.1	Prodigal:002006	CDS	913657	913860	.	-	0	ID=IEFELJIB_00846;inference=ab initio prediction:Prodigal:002006;locus_tag=IEFELJIB_00846;product=hypothetical protein
NC_011894.1	Prodigal:002006	CDS	914024	914437	.	+	0	ID=IEFELJIB_00847;inference=ab initio prediction:Prodigal:002006;locus_tag=IEFELJIB_00847;product=hypothetical protein
NC_011894.1	Prodigal:002006	CDS	914479	914868	.	+	0	ID=IEFELJIB_00848;inference=ab initio prediction:Prodigal:002006;locus_tag=IEFELJIB_00848;product=hypothetical protein
NC_011894.1	Prodigal:002006	CDS	914967	915344	.	+	0	ID=IEFELJIB_00849;inference=ab initio prediction:Prodigal:002006;locus_tag=IEFELJIB_00849;product=hypothetical protein
NC_011894.1	Prodigal:002006	CDS	915313	915444	.	+	0	ID=IEFELJIB_00850;inference=ab initio prediction:Prodigal:002006;locus_tag=IEFELJIB_00850;product=hypothetical protein
NC_011894.1	Prodigal:002006	CDS	915758	915967	.	+	0	ID=IEFELJIB_00851;Name=cspA_1;db_xref=COG:COG1278;gene=cspA_1;inference=ab initio prediction:Prodigal:002006,similar to AA sequence:UniProtKB:Q9Z3S6;locus_tag=IEFELJIB_00851;product=Cold shock protein CspA
NC_011894.1	Prodigal:002006	CDS	916280	916642	.	+	0	ID=IEFELJIB_00852;inference=ab initio prediction:Prodigal:002006;locus_tag=IEFELJIB_00852;product=hypothetical protein
NC_011894.1	Prodigal:002006	CDS	916714	916911	.	+	0	ID=IEFELJIB_00853;inference=ab initio prediction:Prodigal:002006;locus_tag=IEFELJIB_00853;product=hypothetical protein
NC_011894.1	Prodigal:002006	CDS	917404	917661	.	-	0	ID=IEFELJIB_00854;inference=ab initio prediction:Prodigal:002006;locus_tag=IEFELJIB_00854;product=hypothetical protein
NC_011894.1	Prodigal:002006	CDS	917776	917988	.	-	0	ID=IEFELJIB_00855;inference=ab initio prediction:Prodigal:002006;locus_tag=IEFELJIB_00855;product=hypothetical protein
NC_011894.1	Prodigal:002006	CDS	918208	919239	.	-	0	ID=IEFELJIB_00856;eC_number=1.3.1.103;inference=ab initio prediction:Prodigal:002006,similar to AA sequence:UniProtKB:Q59I44;locus_tag=IEFELJIB_00856;product=2-haloacrylate reductase
NC_011894.1	Prodigal:002006	CDS	919571	919795	.	-	0	ID=IEFELJIB_00857;inference=ab initio prediction:Prodigal:002006;locus_tag=IEFELJIB_00857;product=hypothetical protein
NC_011894.1	Prodigal:002006	CDS	921065	921763	.	-	0	ID=IEFELJIB_00858;Name=desR;db_xref=COG:COG2197;gene=desR;inference=ab initio prediction:Prodigal:002006,similar to AA sequence:UniProtKB:O34723;locus_tag=IEFELJIB_00858;product=Transcriptional regulatory protein DesR
NC_011894.1	Prodigal:002006	CDS	922179	923843	.	-	0	ID=IEFELJIB_00859;inference=ab initio prediction:Prodigal:002006,similar to AA sequence:ISfinder:ISMtsp10;locus_tag=IEFELJIB_00859;product=IS1182 family transposase ISMtsp10
NC_011894.1	Prodigal:002006	CDS	924180	924911	.	+	0	ID=IEFELJIB_00860;inference=ab initio prediction:Prodigal:002006,similar to AA sequence:ISfinder:ISMno4;locus_tag=IEFELJIB_00860;product=IS66 family transposase ISMno4
NC_011894.1	Prodigal:002006	CDS	925114	925626	.	-	0	ID=IEFELJIB_00861;inference=ab initio prediction:Prodigal:002006;locus_tag=IEFELJIB_00861;product=hypothetical protein
NC_011894.1	Prodigal:002006	CDS	926046	926717	.	+	0	ID=IEFELJIB_00862;Name=degU_1;db_xref=COG:COG2197;gene=degU_1;inference=ab initio prediction:Prodigal:002006,similar to AA sequence:UniProtKB:P13800;locus_tag=IEFELJIB_00862;product=Transcriptional regulatory protein DegU
NC_011894.1	Prodigal:002006	CDS	926927	927229	.	-	0	ID=IEFELJIB_00863;inference=ab initio prediction:Prodigal:002006;locus_tag=IEFELJIB_00863;product=hypothetical protein
NC_011894.1	Prodigal:002006	CDS	927629	928306	.	+	0	ID=IEFELJIB_00864;eC_number=2.-.-.-;Name=epsL_1;db_xref=COG:COG2148;gene=epsL_1;inference=ab initio prediction:Prodigal:002006,similar to AA sequence:UniProtKB:P71062;locus_tag=IEFELJIB_00864;product=putative sugar transferase EpsL
NC_011894.1	Prodigal:002006	CDS	928497	928868	.	+	0	ID=IEFELJIB_00865;inference=ab initio prediction:Prodigal:002006;locus_tag=IEFELJIB_00865;product=hypothetical protein
NC_011894.1	Prodigal:002006	CDS	928865	930019	.	+	0	ID=IEFELJIB_00866;eC_number=2.4.1.250;Name=mshA_3;gene=mshA_3;inference=ab initio prediction:Prodigal:002006,protein motif:HAMAP:MF_01695;locus_tag=IEFELJIB_00866;product=D-inositol-3-phosphate glycosyltransferase
NC_011894.1	Prodigal:002006	CDS	930135	931448	.	+	0	ID=IEFELJIB_00867;inference=ab initio prediction:Prodigal:002006;locus_tag=IEFELJIB_00867;product=hypothetical protein
NC_011894.1	Prodigal:002006	CDS	931517	933127	.	+	0	ID=IEFELJIB_00868;inference=ab initio prediction:Prodigal:002006;locus_tag=IEFELJIB_00868;product=hypothetical protein
NC_011894.1	Prodigal:002006	CDS	933416	934561	.	+	0	ID=IEFELJIB_00869;eC_number=2.4.1.250;Name=mshA_4;gene=mshA_4;inference=ab initio prediction:Prodigal:002006,protein motif:HAMAP:MF_01695;locus_tag=IEFELJIB_00869;product=D-inositol-3-phosphate glycosyltransferase
NC_011894.1	Prodigal:002006	CDS	934657	937185	.	+	0	ID=IEFELJIB_00870;inference=ab initio prediction:Prodigal:002006;locus_tag=IEFELJIB_00870;product=hypothetical protein
NC_011894.1	Prodigal:002006	CDS	937200	938048	.	+	0	ID=IEFELJIB_00871;inference=ab initio prediction:Prodigal:002006;locus_tag=IEFELJIB_00871;product=hypothetical protein
NC_011894.1	Prodigal:002006	CDS	938288	938986	.	+	0	ID=IEFELJIB_00872;eC_number=2.1.1.222;Name=COQ3_1;gene=COQ3_1;inference=ab initio prediction:Prodigal:002006,protein motif:HAMAP:MF_00472;locus_tag=IEFELJIB_00872;product=Ubiquinone biosynthesis O-methyltransferase%2C mitochondrial
NC_011894.1	Prodigal:002006	CDS	939836	940510	.	+	0	ID=IEFELJIB_00873;eC_number=2.1.1.222;Name=COQ3_2;gene=COQ3_2;inference=ab initio prediction:Prodigal:002006,protein motif:HAMAP:MF_00472;locus_tag=IEFELJIB_00873;product=Ubiquinone biosynthesis O-methyltransferase%2C mitochondrial
NC_011894.1	Prodigal:002006	CDS	940510	941403	.	+	0	ID=IEFELJIB_00874;inference=ab initio prediction:Prodigal:002006;locus_tag=IEFELJIB_00874;product=hypothetical protein
NC_011894.1	Prodigal:002006	CDS	941714	942709	.	+	0	ID=IEFELJIB_00875;inference=ab initio prediction:Prodigal:002006;locus_tag=IEFELJIB_00875;product=hypothetical protein
NC_011894.1	Prodigal:002006	CDS	942874	944403	.	+	0	ID=IEFELJIB_00876;Name=murJ_1;gene=murJ_1;inference=ab initio prediction:Prodigal:002006,protein motif:HAMAP:MF_02078;locus_tag=IEFELJIB_00876;product=lipid II flippase MurJ
NC_011894.1	Prodigal:002006	CDS	944455	946542	.	+	0	ID=IEFELJIB_00877;inference=ab initio prediction:Prodigal:002006;locus_tag=IEFELJIB_00877;product=hypothetical protein
NC_011894.1	Prodigal:002006	CDS	946705	947856	.	+	0	ID=IEFELJIB_00878;eC_number=2.4.1.250;Name=mshA_5;gene=mshA_5;inference=ab initio prediction:Prodigal:002006,protein motif:HAMAP:MF_01695;locus_tag=IEFELJIB_00878;product=D-inositol-3-phosphate glycosyltransferase
NC_011894.1	Prodigal:002006	CDS	948349	949026	.	+	0	ID=IEFELJIB_00879;eC_number=2.-.-.-;Name=epsL_2;db_xref=COG:COG2148;gene=epsL_2;inference=ab initio prediction:Prodigal:002006,similar to AA sequence:UniProtKB:P71062;locus_tag=IEFELJIB_00879;product=putative sugar transferase EpsL
NC_011894.1	Prodigal:002006	CDS	949898	950857	.	+	0	ID=IEFELJIB_00880;eC_number=5.1.3.2;Name=galE_1;db_xref=COG:COG1087;gene=galE_1;inference=ab initio prediction:Prodigal:002006,similar to AA sequence:UniProtKB:Q7WTB1;locus_tag=IEFELJIB_00880;product=UDP-glucose 4-epimerase
NC_011894.1	Prodigal:002006	CDS	950821	951921	.	+	0	ID=IEFELJIB_00881;eC_number=2.6.1.102;Name=per_1;db_xref=COG:COG0399;gene=per_1;inference=ab initio prediction:Prodigal:002006,similar to AA sequence:UniProtKB:Q9A9H3;locus_tag=IEFELJIB_00881;product=GDP-perosamine synthase
NC_011894.1	Prodigal:002006	CDS	952156	953592	.	+	0	ID=IEFELJIB_00882;Name=algA_1;db_xref=COG:COG0662;gene=algA_1;inference=ab initio prediction:Prodigal:002006,similar to AA sequence:UniProtKB:P07874;locus_tag=IEFELJIB_00882;product=Alginate biosynthesis protein AlgA
NC_011894.1	Prodigal:002006	CDS	953844	954755	.	-	0	ID=IEFELJIB_00883;inference=ab initio prediction:Prodigal:002006,similar to AA sequence:ISfinder:ISGme8;locus_tag=IEFELJIB_00883;product=IS110 family transposase ISGme8
NC_011894.1	Prodigal:002006	CDS	955013	955228	.	-	0	ID=IEFELJIB_00884;inference=ab initio prediction:Prodigal:002006;locus_tag=IEFELJIB_00884;product=hypothetical protein
NC_011894.1	Prodigal:002006	CDS	955697	957091	.	+	0	ID=IEFELJIB_00885;inference=ab initio prediction:Prodigal:002006;locus_tag=IEFELJIB_00885;product=hypothetical protein
NC_011894.1	Prodigal:002006	CDS	957194	957724	.	+	0	ID=IEFELJIB_00886;inference=ab initio prediction:Prodigal:002006;locus_tag=IEFELJIB_00886;product=hypothetical protein
NC_011894.1	Prodigal:002006	CDS	957897	958943	.	-	0	ID=IEFELJIB_00887;inference=ab initio prediction:Prodigal:002006,similar to AA sequence:ISfinder:ISMno22;locus_tag=IEFELJIB_00887;product=IS110 family transposase ISMno22
NC_011894.1	Prodigal:002006	CDS	959106	960071	.	+	0	ID=IEFELJIB_00888;inference=ab initio prediction:Prodigal:002006;locus_tag=IEFELJIB_00888;product=hypothetical protein
NC_011894.1	Prodigal:002006	CDS	960320	960526	.	-	0	ID=IEFELJIB_00889;inference=ab initio prediction:Prodigal:002006;locus_tag=IEFELJIB_00889;product=hypothetical protein
NC_011894.1	Prodigal:002006	CDS	960645	961436	.	+	0	ID=IEFELJIB_00890;inference=ab initio prediction:Prodigal:002006;locus_tag=IEFELJIB_00890;product=hypothetical protein
NC_011894.1	Prodigal:002006	CDS	962451	962606	.	+	0	ID=IEFELJIB_00891;Name=xerD_1;gene=xerD_1;inference=ab initio prediction:Prodigal:002006,similar to AA sequence:UniProtKB:P0A0P0;locus_tag=IEFELJIB_00891;product=Tyrosine recombinase XerD
NC_011894.1	Prodigal:002006	CDS	962654	963862	.	+	0	ID=IEFELJIB_00892;inference=ab initio prediction:Prodigal:002006,similar to AA sequence:ISfinder:ISMno23;locus_tag=IEFELJIB_00892;product=IS91 family transposase ISMno23
NC_011894.1	Prodigal:002006	CDS	964540	965874	.	+	0	ID=IEFELJIB_00893;Name=ttuB_1;gene=ttuB_1;inference=ab initio prediction:Prodigal:002006,similar to AA sequence:UniProtKB:Q44470;locus_tag=IEFELJIB_00893;product=Putative tartrate transporter
NC_011894.1	Prodigal:002006	CDS	965885	966604	.	+	0	ID=IEFELJIB_00894;eC_number=4.1.1.76;inference=ab initio prediction:Prodigal:002006,similar to AA sequence:UniProtKB:Q05115;locus_tag=IEFELJIB_00894;product=Arylmalonate decarboxylase
NC_011894.1	Prodigal:002006	CDS	966713	967615	.	-	0	ID=IEFELJIB_00895;Name=yofA_1;db_xref=COG:COG0583;gene=yofA_1;inference=ab initio prediction:Prodigal:002006,similar to AA sequence:UniProtKB:O34685;locus_tag=IEFELJIB_00895;product=HTH-type transcriptional regulator YofA
NC_011894.1	Prodigal:002006	CDS	967729	968400	.	+	0	ID=IEFELJIB_00896;Name=rraA_1;gene=rraA_1;inference=ab initio prediction:Prodigal:002006,protein motif:HAMAP:MF_00471;locus_tag=IEFELJIB_00896;product=Regulator of ribonuclease activity A
NC_011894.1	Prodigal:002006	CDS	968418	969626	.	+	0	ID=IEFELJIB_00897;eC_number=2.6.1.1;inference=ab initio prediction:Prodigal:002006,similar to AA sequence:UniProtKB:A3PMF8;locus_tag=IEFELJIB_00897;product=Aspartate/prephenate aminotransferase
NC_011894.1	Prodigal:002006	CDS	969653	970456	.	+	0	ID=IEFELJIB_00898;Name=glnH_1;db_xref=COG:COG0834;gene=glnH_1;inference=ab initio prediction:Prodigal:002006,similar to AA sequence:UniProtKB:O34563;locus_tag=IEFELJIB_00898;product=ABC transporter glutamine-binding protein GlnH
NC_011894.1	Prodigal:002006	CDS	970608	971306	.	+	0	ID=IEFELJIB_00899;Name=gltJ_1;db_xref=COG:COG0765;gene=gltJ_1;inference=ab initio prediction:Prodigal:002006,similar to AA sequence:UniProtKB:P0AER3;locus_tag=IEFELJIB_00899;product=Glutamate/aspartate import permease protein GltJ
NC_011894.1	Prodigal:002006	CDS	971309	972019	.	+	0	ID=IEFELJIB_00900;Name=glnP;db_xref=COG:COG0765;gene=glnP;inference=ab initio prediction:Prodigal:002006,similar to AA sequence:UniProtKB:O34606;locus_tag=IEFELJIB_00900;product=putative glutamine ABC transporter permease protein GlnP
NC_011894.1	Prodigal:002006	CDS	972016	972744	.	+	0	ID=IEFELJIB_00901;eC_number=3.6.3.-;Name=glnQ_1;db_xref=COG:COG1126;gene=glnQ_1;inference=ab initio prediction:Prodigal:002006,similar to AA sequence:UniProtKB:O34677;locus_tag=IEFELJIB_00901;product=Glutamine transport ATP-binding protein GlnQ
NC_011894.1	Prodigal:002006	CDS	972812	974068	.	+	0	ID=IEFELJIB_00902;eC_number=1.4.1.3;Name=gdhA;db_xref=COG:COG0334;gene=gdhA;inference=ab initio prediction:Prodigal:002006,similar to AA sequence:UniProtKB:P96110;locus_tag=IEFELJIB_00902;product=Glutamate dehydrogenase
NC_011894.1	Prodigal:002006	CDS	974348	975736	.	+	0	ID=IEFELJIB_00903;Name=ydjE;gene=ydjE;inference=ab initio prediction:Prodigal:002006,similar to AA sequence:UniProtKB:P38055;locus_tag=IEFELJIB_00903;product=Inner membrane metabolite transport protein YdjE
NC_011894.1	Prodigal:002006	CDS	975779	976204	.	+	0	ID=IEFELJIB_00904;Name=accB_1;db_xref=COG:COG0511;gene=accB_1;inference=ab initio prediction:Prodigal:002006,similar to AA sequence:UniProtKB:P0ABD8;locus_tag=IEFELJIB_00904;product=Biotin carboxyl carrier protein of acetyl-CoA carboxylase
NC_011894.1	Prodigal:002006	CDS	976237	977589	.	+	0	ID=IEFELJIB_00905;eC_number=6.3.4.14;Name=accC_1;db_xref=COG:COG0439;gene=accC_1;inference=ab initio prediction:Prodigal:002006,similar to AA sequence:UniProtKB:P37798;locus_tag=IEFELJIB_00905;product=Biotin carboxylase
NC_011894.1	Prodigal:002006	CDS	977579	978244	.	+	0	ID=IEFELJIB_00906;eC_number=3.5.2.9;Name=pxpB_1;db_xref=COG:COG2049;gene=pxpB_1;inference=ab initio prediction:Prodigal:002006,similar to AA sequence:UniProtKB:P0AAV4;locus_tag=IEFELJIB_00906;product=5-oxoprolinase subunit B
NC_011894.1	Prodigal:002006	CDS	978241	979230	.	+	0	ID=IEFELJIB_00907;eC_number=3.5.2.9;Name=pxpC_1;db_xref=COG:COG1984;gene=pxpC_1;inference=ab initio prediction:Prodigal:002006,similar to AA sequence:UniProtKB:P75745;locus_tag=IEFELJIB_00907;product=5-oxoprolinase subunit C
NC_011894.1	Prodigal:002006	CDS	979272	979673	.	+	0	ID=IEFELJIB_00908;inference=ab initio prediction:Prodigal:002006;locus_tag=IEFELJIB_00908;product=hypothetical protein
NC_011894.1	Prodigal:002006	CDS	979755	980522	.	+	0	ID=IEFELJIB_00909;eC_number=3.5.2.9;Name=pxpA_1;db_xref=COG:COG1540;gene=pxpA_1;inference=ab initio prediction:Prodigal:002006,similar to AA sequence:UniProtKB:P42963;locus_tag=IEFELJIB_00909;product=5-oxoprolinase subunit A
NC_011894.1	Prodigal:002006	CDS	981347	982681	.	-	0	ID=IEFELJIB_00910;inference=ab initio prediction:Prodigal:002006,similar to AA sequence:ISfinder:ISMno8;locus_tag=IEFELJIB_00910;product=IS1182 family transposase ISMno8
NC_011894.1	Prodigal:002006	CDS	982831	983028	.	+	0	ID=IEFELJIB_00911;inference=ab initio prediction:Prodigal:002006;locus_tag=IEFELJIB_00911;product=hypothetical protein
NC_011894.1	Prodigal:002006	CDS	983031	983381	.	+	0	ID=IEFELJIB_00912;inference=ab initio prediction:Prodigal:002006;locus_tag=IEFELJIB_00912;product=hypothetical protein
NC_011894.1	Prodigal:002006	CDS	983572	984978	.	-	0	ID=IEFELJIB_00913;Name=gabP;db_xref=COG:COG1113;gene=gabP;inference=ab initio prediction:Prodigal:002006,similar to AA sequence:UniProtKB:P46349;locus_tag=IEFELJIB_00913;product=GABA permease
NC_011894.1	Prodigal:002006	CDS	985080	986540	.	-	0	ID=IEFELJIB_00914;inference=ab initio prediction:Prodigal:002006;locus_tag=IEFELJIB_00914;product=hypothetical protein
NC_011894.1	Prodigal:002006	CDS	986694	988076	.	+	0	ID=IEFELJIB_00915;eC_number=1.4.3.-;Name=puuB_1;gene=puuB_1;inference=ab initio prediction:Prodigal:002006,similar to AA sequence:UniProtKB:P37906;locus_tag=IEFELJIB_00915;product=Gamma-glutamylputrescine oxidoreductase
NC_011894.1	Prodigal:002006	CDS	988110	988460	.	+	0	ID=IEFELJIB_00916;inference=ab initio prediction:Prodigal:002006;locus_tag=IEFELJIB_00916;product=hypothetical protein
NC_011894.1	Prodigal:002006	CDS	988582	988872	.	-	0	ID=IEFELJIB_00917;inference=ab initio prediction:Prodigal:002006;locus_tag=IEFELJIB_00917;product=hypothetical protein
NC_011894.1	Prodigal:002006	CDS	988967	989527	.	-	0	ID=IEFELJIB_00918;inference=ab initio prediction:Prodigal:002006;locus_tag=IEFELJIB_00918;product=hypothetical protein
NC_011894.1	Prodigal:002006	CDS	989553	989861	.	-	0	ID=IEFELJIB_00919;inference=ab initio prediction:Prodigal:002006;locus_tag=IEFELJIB_00919;product=hypothetical protein
NC_011894.1	Prodigal:002006	CDS	990462	990617	.	+	0	ID=IEFELJIB_00920;inference=ab initio prediction:Prodigal:002006;locus_tag=IEFELJIB_00920;product=hypothetical protein
NC_011894.1	Prodigal:002006	CDS	990562	991611	.	+	0	ID=IEFELJIB_00921;Name=intS_1;db_xref=COG:COG0582;gene=intS_1;inference=ab initio prediction:Prodigal:002006,similar to AA sequence:UniProtKB:P37326;locus_tag=IEFELJIB_00921;product=Prophage integrase IntS
NC_011894.1	Prodigal:002006	CDS	991859	992119	.	+	0	ID=IEFELJIB_00922;inference=ab initio prediction:Prodigal:002006;locus_tag=IEFELJIB_00922;product=hypothetical protein
NC_011894.1	Prodigal:002006	CDS	992228	992497	.	+	0	ID=IEFELJIB_00923;inference=ab initio prediction:Prodigal:002006;locus_tag=IEFELJIB_00923;product=hypothetical protein
NC_011894.1	Prodigal:002006	CDS	992527	993807	.	+	0	ID=IEFELJIB_00924;inference=ab initio prediction:Prodigal:002006;locus_tag=IEFELJIB_00924;product=hypothetical protein
NC_011894.1	Prodigal:002006	CDS	994624	995772	.	+	0	ID=IEFELJIB_00925;inference=ab initio prediction:Prodigal:002006;locus_tag=IEFELJIB_00925;product=hypothetical protein
NC_011894.1	Prodigal:002006	CDS	995769	996758	.	+	0	ID=IEFELJIB_00926;Name=xerD_2;db_xref=COG:COG4974;gene=xerD_2;inference=ab initio prediction:Prodigal:002006,similar to AA sequence:UniProtKB:P0A2P6;locus_tag=IEFELJIB_00926;product=Tyrosine recombinase XerD
NC_011894.1	Prodigal:002006	CDS	996804	997562	.	+	0	ID=IEFELJIB_00927;inference=ab initio prediction:Prodigal:002006;locus_tag=IEFELJIB_00927;product=hypothetical protein
NC_011894.1	Prodigal:002006	CDS	997606	997704	.	+	0	ID=IEFELJIB_00928;inference=ab initio prediction:Prodigal:002006;locus_tag=IEFELJIB_00928;product=hypothetical protein
NC_011894.1	Prodigal:002006	CDS	997753	997896	.	+	0	ID=IEFELJIB_00929;inference=ab initio prediction:Prodigal:002006;locus_tag=IEFELJIB_00929;product=hypothetical protein
NC_011894.1	Prodigal:002006	CDS	998013	998993	.	+	0	ID=IEFELJIB_00930;inference=ab initio prediction:Prodigal:002006;locus_tag=IEFELJIB_00930;product=hypothetical protein
NC_011894.1	Prodigal:002006	CDS	999342	1000250	.	+	0	ID=IEFELJIB_00931;inference=ab initio prediction:Prodigal:002006;locus_tag=IEFELJIB_00931;product=hypothetical protein
NC_011894.1	Prodigal:002006	CDS	1000247	1001194	.	+	0	ID=IEFELJIB_00932;inference=ab initio prediction:Prodigal:002006;locus_tag=IEFELJIB_00932;product=hypothetical protein
NC_011894.1	Prodigal:002006	CDS	1001250	1001918	.	+	0	ID=IEFELJIB_00933;eC_number=2.1.1.144;Name=tam_1;gene=tam_1;inference=ab initio prediction:Prodigal:002006,protein motif:HAMAP:MF_00560;locus_tag=IEFELJIB_00933;product=Trans-aconitate 2-methyltransferase
NC_011894.1	Prodigal:002006	CDS	1001918	1002421	.	+	0	ID=IEFELJIB_00934;inference=ab initio prediction:Prodigal:002006;locus_tag=IEFELJIB_00934;product=hypothetical protein
NC_011894.1	Prodigal:002006	CDS	1002643	1004025	.	+	0	ID=IEFELJIB_00935;inference=ab initio prediction:Prodigal:002006,similar to AA sequence:ISfinder:ISMno9;locus_tag=IEFELJIB_00935;product=IS1182 family transposase ISMno9
NC_011894.1	Prodigal:002006	CDS	1004294	1005151	.	-	0	ID=IEFELJIB_00936;db_xref=COG:COG3039;inference=ab initio prediction:Prodigal:002006,similar to AA sequence:ISfinder:ISMno12;locus_tag=IEFELJIB_00936;product=IS5 family transposase ISMno12
NC_011894.1	Prodigal:002006	CDS	1005318	1005569	.	+	0	ID=IEFELJIB_00937;inference=ab initio prediction:Prodigal:002006;locus_tag=IEFELJIB_00937;product=hypothetical protein
NC_011894.1	Prodigal:002006	CDS	1005621	1005950	.	+	0	ID=IEFELJIB_00938;inference=ab initio prediction:Prodigal:002006;locus_tag=IEFELJIB_00938;product=hypothetical protein
NC_011894.1	Prodigal:002006	CDS	1005866	1006189	.	-	0	ID=IEFELJIB_00939;inference=ab initio prediction:Prodigal:002006;locus_tag=IEFELJIB_00939;product=hypothetical protein
NC_011894.1	Prodigal:002006	CDS	1006197	1006505	.	-	0	ID=IEFELJIB_00940;inference=ab initio prediction:Prodigal:002006;locus_tag=IEFELJIB_00940;product=hypothetical protein
NC_011894.1	Prodigal:002006	CDS	1006508	1007044	.	-	0	ID=IEFELJIB_00941;inference=ab initio prediction:Prodigal:002006;locus_tag=IEFELJIB_00941;product=hypothetical protein
NC_011894.1	Prodigal:002006	CDS	1007258	1007479	.	+	0	ID=IEFELJIB_00942;inference=ab initio prediction:Prodigal:002006;locus_tag=IEFELJIB_00942;product=hypothetical protein
NC_011894.1	Prodigal:002006	CDS	1007554	1007802	.	+	0	ID=IEFELJIB_00943;db_xref=COG:COG3039;inference=ab initio prediction:Prodigal:002006,similar to AA sequence:ISfinder:ISMtsp20;locus_tag=IEFELJIB_00943;product=IS5 family transposase ISMtsp20
NC_011894.1	Prodigal:002006	CDS	1007845	1008252	.	+	0	ID=IEFELJIB_00944;db_xref=COG:COG3039;inference=ab initio prediction:Prodigal:002006,similar to AA sequence:ISfinder:ISMtsp20;locus_tag=IEFELJIB_00944;product=IS5 family transposase ISMtsp20
NC_011894.1	Prodigal:002006	CDS	1008191	1008457	.	-	0	ID=IEFELJIB_00945;inference=ab initio prediction:Prodigal:002006;locus_tag=IEFELJIB_00945;product=hypothetical protein
NC_011894.1	Prodigal:002006	CDS	1008677	1008889	.	+	0	ID=IEFELJIB_00946;inference=ab initio prediction:Prodigal:002006;locus_tag=IEFELJIB_00946;product=hypothetical protein
NC_011894.1	Prodigal:002006	CDS	1009292	1009516	.	+	0	ID=IEFELJIB_00947;inference=ab initio prediction:Prodigal:002006;locus_tag=IEFELJIB_00947;product=hypothetical protein
NC_011894.1	Prodigal:002006	CDS	1009571	1010047	.	+	0	ID=IEFELJIB_00948;inference=ab initio prediction:Prodigal:002006;locus_tag=IEFELJIB_00948;product=hypothetical protein
NC_011894.1	Prodigal:002006	CDS	1009991	1010227	.	-	0	ID=IEFELJIB_00949;inference=ab initio prediction:Prodigal:002006;locus_tag=IEFELJIB_00949;product=hypothetical protein
NC_011894.1	Prodigal:002006	CDS	1010287	1010535	.	+	0	ID=IEFELJIB_00950;inference=ab initio prediction:Prodigal:002006;locus_tag=IEFELJIB_00950;product=hypothetical protein
NC_011894.1	Prodigal:002006	CDS	1010555	1011193	.	-	0	ID=IEFELJIB_00951;inference=ab initio prediction:Prodigal:002006;locus_tag=IEFELJIB_00951;product=hypothetical protein
NC_011894.1	Prodigal:002006	CDS	1011433	1012290	.	-	0	ID=IEFELJIB_00952;db_xref=COG:COG3039;inference=ab initio prediction:Prodigal:002006,similar to AA sequence:ISfinder:ISMno12;locus_tag=IEFELJIB_00952;product=IS5 family transposase ISMno12
NC_011894.1	Prodigal:002006	CDS	1012376	1013104	.	+	0	ID=IEFELJIB_00953;Name=traR;gene=traR;inference=ab initio prediction:Prodigal:002006,similar to AA sequence:UniProtKB:P55407;locus_tag=IEFELJIB_00953;product=putative transcriptional activator protein TraR
NC_011894.1	Prodigal:002006	CDS	1013658	1014482	.	-	0	ID=IEFELJIB_00954;inference=ab initio prediction:Prodigal:002006;locus_tag=IEFELJIB_00954;product=hypothetical protein
NC_011894.1	Prodigal:002006	CDS	1014641	1015456	.	+	0	ID=IEFELJIB_00955;inference=ab initio prediction:Prodigal:002006,similar to AA sequence:ISfinder:ISMno15;locus_tag=IEFELJIB_00955;product=IS1182 family transposase ISMno15
NC_011894.1	Prodigal:002006	CDS	1015632	1016384	.	-	0	ID=IEFELJIB_00956;inference=ab initio prediction:Prodigal:002006;locus_tag=IEFELJIB_00956;product=hypothetical protein
NC_011894.1	Prodigal:002006	CDS	1016753	1017643	.	+	0	ID=IEFELJIB_00957;Name=cysL_2;db_xref=COG:COG0583;gene=cysL_2;inference=ab initio prediction:Prodigal:002006,similar to AA sequence:UniProtKB:P39647;locus_tag=IEFELJIB_00957;product=HTH-type transcriptional regulator CysL
NC_011894.1	Prodigal:002006	CDS	1017999	1019294	.	-	0	ID=IEFELJIB_00958;inference=ab initio prediction:Prodigal:002006;locus_tag=IEFELJIB_00958;product=hypothetical protein
NC_011894.1	Prodigal:002006	CDS	1019470	1019742	.	-	0	ID=IEFELJIB_00959;inference=ab initio prediction:Prodigal:002006;locus_tag=IEFELJIB_00959;product=hypothetical protein
NC_011894.1	Prodigal:002006	CDS	1020092	1020466	.	+	0	ID=IEFELJIB_00960;inference=ab initio prediction:Prodigal:002006;locus_tag=IEFELJIB_00960;product=hypothetical protein
NC_011894.1	Prodigal:002006	CDS	1020542	1020796	.	-	0	ID=IEFELJIB_00961;inference=ab initio prediction:Prodigal:002006;locus_tag=IEFELJIB_00961;product=hypothetical protein
NC_011894.1	Aragorn:001002	tRNA	1021095	1021170	.	-	.	ID=IEFELJIB_00962;inference=COORDINATES:profile:Aragorn:001002;locus_tag=IEFELJIB_00962;product=tRNA-Lys(ctt)
NC_011894.1	Prodigal:002006	CDS	1021291	1022853	.	-	0	ID=IEFELJIB_00963;eC_number=2.3.3.13;Name=leuA;db_xref=COG:COG0119;gene=leuA;inference=ab initio prediction:Prodigal:002006,similar to AA sequence:UniProtKB:Q9JZG1;locus_tag=IEFELJIB_00963;product=2-isopropylmalate synthase
NC_011894.1	Prodigal:002006	CDS	1023260	1023586	.	+	0	ID=IEFELJIB_00964;inference=ab initio prediction:Prodigal:002006;locus_tag=IEFELJIB_00964;product=hypothetical protein
NC_011894.1	Prodigal:002006	CDS	1023839	1024564	.	-	0	ID=IEFELJIB_00965;inference=ab initio prediction:Prodigal:002006;locus_tag=IEFELJIB_00965;product=hypothetical protein
NC_011894.1	Prodigal:002006	CDS	1024561	1025475	.	-	0	ID=IEFELJIB_00966;eC_number=5.3.3.17;Name=phzF;gene=phzF;inference=ab initio prediction:Prodigal:002006,similar to AA sequence:UniProtKB:Q51792;locus_tag=IEFELJIB_00966;product=Trans-2%2C3-dihydro-3-hydroxyanthranilate isomerase
NC_011894.1	Prodigal:002006	CDS	1025606	1025821	.	-	0	ID=IEFELJIB_00967;inference=ab initio prediction:Prodigal:002006;locus_tag=IEFELJIB_00967;product=hypothetical protein
NC_011894.1	Prodigal:002006	CDS	1026099	1027190	.	+	0	ID=IEFELJIB_00968;inference=ab initio prediction:Prodigal:002006;locus_tag=IEFELJIB_00968;product=hypothetical protein
NC_011894.1	Prodigal:002006	CDS	1027194	1028003	.	+	0	ID=IEFELJIB_00969;inference=ab initio prediction:Prodigal:002006;locus_tag=IEFELJIB_00969;product=hypothetical protein
NC_011894.1	Prodigal:002006	CDS	1028109	1029191	.	+	0	ID=IEFELJIB_00970;eC_number=2.4.1.250;Name=mshA_6;gene=mshA_6;inference=ab initio prediction:Prodigal:002006,protein motif:HAMAP:MF_01695;locus_tag=IEFELJIB_00970;product=D-inositol-3-phosphate glycosyltransferase
NC_011894.1	Prodigal:002006	CDS	1029136	1030203	.	+	0	ID=IEFELJIB_00971;inference=ab initio prediction:Prodigal:002006;locus_tag=IEFELJIB_00971;product=hypothetical protein
NC_011894.1	Prodigal:002006	CDS	1030191	1031087	.	+	0	ID=IEFELJIB_00972;eC_number=2.1.1.163;Name=COQ5_2;gene=COQ5_2;inference=ab initio prediction:Prodigal:002006,protein motif:HAMAP:MF_01813;locus_tag=IEFELJIB_00972;product=2-methoxy-6-polyprenyl-1%2C4-benzoquinol methylase%2C mitochondrial
NC_011894.1	Prodigal:002006	CDS	1031210	1031584	.	+	0	ID=IEFELJIB_00973;Name=crcB;gene=crcB;inference=ab initio prediction:Prodigal:002006,protein motif:HAMAP:MF_00454;locus_tag=IEFELJIB_00973;product=Putative fluoride ion transporter CrcB
NC_011894.1	Prodigal:002006	CDS	1031638	1031931	.	+	0	ID=IEFELJIB_00974;inference=ab initio prediction:Prodigal:002006;locus_tag=IEFELJIB_00974;product=hypothetical protein
NC_011894.1	Prodigal:002006	CDS	1031938	1034490	.	+	0	ID=IEFELJIB_00975;inference=ab initio prediction:Prodigal:002006;locus_tag=IEFELJIB_00975;product=hypothetical protein
NC_011894.1	Prodigal:002006	CDS	1034446	1034883	.	-	0	ID=IEFELJIB_00976;inference=ab initio prediction:Prodigal:002006;locus_tag=IEFELJIB_00976;product=hypothetical protein
NC_011894.1	Prodigal:002006	CDS	1034972	1035238	.	-	0	ID=IEFELJIB_00977;inference=ab initio prediction:Prodigal:002006;locus_tag=IEFELJIB_00977;product=hypothetical protein
NC_011894.1	Prodigal:002006	CDS	1035415	1036239	.	-	0	ID=IEFELJIB_00978;eC_number=1.-.-.-;db_xref=COG:COG0656;inference=ab initio prediction:Prodigal:002006,similar to AA sequence:UniProtKB:A0QV10;locus_tag=IEFELJIB_00978;product=putative oxidoreductase/MSMEI_2347
NC_011894.1	Prodigal:002006	CDS	1036331	1037548	.	-	0	ID=IEFELJIB_00979;inference=ab initio prediction:Prodigal:002006;locus_tag=IEFELJIB_00979;product=hypothetical protein
NC_011894.1	Prodigal:002006	CDS	1037936	1041079	.	-	0	ID=IEFELJIB_00980;Name=mdtB_2;db_xref=COG:COG0841;gene=mdtB_2;inference=ab initio prediction:Prodigal:002006,similar to AA sequence:UniProtKB:P76398;locus_tag=IEFELJIB_00980;product=Multidrug resistance protein MdtB
NC_011894.1	Prodigal:002006	CDS	1041081	1042331	.	-	0	ID=IEFELJIB_00981;Name=mdtA_3;gene=mdtA_3;inference=ab initio prediction:Prodigal:002006,protein motif:HAMAP:MF_01422;locus_tag=IEFELJIB_00981;product=Multidrug resistance protein MdtA
NC_011894.1	Prodigal:002006	CDS	1042430	1043665	.	+	0	ID=IEFELJIB_00982;inference=ab initio prediction:Prodigal:002006;locus_tag=IEFELJIB_00982;product=hypothetical protein
NC_011894.1	Prodigal:002006	CDS	1043728	1044138	.	-	0	ID=IEFELJIB_00983;inference=ab initio prediction:Prodigal:002006;locus_tag=IEFELJIB_00983;product=hypothetical protein
NC_011894.1	Prodigal:002006	CDS	1044164	1044604	.	-	0	ID=IEFELJIB_00984;inference=ab initio prediction:Prodigal:002006;locus_tag=IEFELJIB_00984;product=hypothetical protein
NC_011894.1	Prodigal:002006	CDS	1044989	1046464	.	+	0	ID=IEFELJIB_00985;inference=ab initio prediction:Prodigal:002006;locus_tag=IEFELJIB_00985;product=hypothetical protein
NC_011894.1	Prodigal:002006	CDS	1046689	1048170	.	-	0	ID=IEFELJIB_00986;eC_number=1.1.1.-;Name=por;db_xref=COG:COG0246;gene=por;inference=ab initio prediction:Prodigal:002006,similar to AA sequence:UniProtKB:P80354;locus_tag=IEFELJIB_00986;product=Polyol:NADP oxidoreductase
NC_011894.1	Prodigal:002006	CDS	1048158	1049384	.	-	0	ID=IEFELJIB_00987;eC_number=4.2.1.8;Name=uxuA;db_xref=COG:COG1312;gene=uxuA;inference=ab initio prediction:Prodigal:002006,similar to AA sequence:UniProtKB:P24215;locus_tag=IEFELJIB_00987;product=Mannonate dehydratase
NC_011894.1	Prodigal:002006	CDS	1049732	1050436	.	-	0	ID=IEFELJIB_00988;Name=rspR_1;db_xref=COG:COG1802;gene=rspR_1;inference=ab initio prediction:Prodigal:002006,similar to AA sequence:UniProtKB:P0ACM2;locus_tag=IEFELJIB_00988;product=HTH-type transcriptional repressor RspR
NC_011894.1	Prodigal:002006	CDS	1050454	1052352	.	-	0	ID=IEFELJIB_00989;Name=siaT_1;db_xref=COG:COG1593;gene=siaT_1;inference=ab initio prediction:Prodigal:002006,similar to AA sequence:UniProtKB:P44543;locus_tag=IEFELJIB_00989;product=Sialic acid TRAP transporter permease protein SiaT
NC_011894.1	Prodigal:002006	CDS	1052427	1053446	.	-	0	ID=IEFELJIB_00990;db_xref=COG:COG1638;inference=ab initio prediction:Prodigal:002006,similar to AA sequence:UniProtKB:P44992;locus_tag=IEFELJIB_00990;product=putative protein
NC_011894.1	Prodigal:002006	CDS	1053530	1054558	.	-	0	ID=IEFELJIB_00991;eC_number=1.1.1.-;Name=rspB;db_xref=COG:COG1063;gene=rspB;inference=ab initio prediction:Prodigal:002006,similar to AA sequence:UniProtKB:P38105;locus_tag=IEFELJIB_00991;product=Starvation-sensing protein RspB
NC_011894.1	Prodigal:002006	CDS	1054653	1055051	.	+	0	ID=IEFELJIB_00992;inference=ab initio prediction:Prodigal:002006;locus_tag=IEFELJIB_00992;product=hypothetical protein
NC_011894.1	Prodigal:002006	CDS	1054874	1055260	.	-	0	ID=IEFELJIB_00993;inference=ab initio prediction:Prodigal:002006;locus_tag=IEFELJIB_00993;product=hypothetical protein
NC_011894.1	Prodigal:002006	CDS	1056765	1057928	.	-	0	ID=IEFELJIB_00994;eC_number=2.6.1.87;Name=arnB;db_xref=COG:COG0399;gene=arnB;inference=ab initio prediction:Prodigal:002006,similar to AA sequence:UniProtKB:Q8ZNF3;locus_tag=IEFELJIB_00994;product=UDP-4-amino-4-deoxy-L-arabinose--oxoglutarate aminotransferase
NC_011894.1	Prodigal:002006	CDS	1057967	1059319	.	-	0	ID=IEFELJIB_00995;eC_number=2.4.1.250;Name=mshA_7;gene=mshA_7;inference=ab initio prediction:Prodigal:002006,protein motif:HAMAP:MF_01695;locus_tag=IEFELJIB_00995;product=D-inositol-3-phosphate glycosyltransferase
NC_011894.1	Prodigal:002006	CDS	1059326	1060432	.	-	0	ID=IEFELJIB_00996;eC_number=5.1.3.20;Name=hldD_1;gene=hldD_1;inference=ab initio prediction:Prodigal:002006,protein motif:HAMAP:MF_01601;locus_tag=IEFELJIB_00996;product=ADP-L-glycero-D-manno-heptose-6-epimerase
NC_011894.1	Prodigal:002006	CDS	1060964	1062337	.	-	0	ID=IEFELJIB_00997;inference=ab initio prediction:Prodigal:002006;locus_tag=IEFELJIB_00997;product=hypothetical protein
NC_011894.1	Prodigal:002006	CDS	1063008	1064066	.	+	0	ID=IEFELJIB_00998;inference=ab initio prediction:Prodigal:002006;locus_tag=IEFELJIB_00998;product=hypothetical protein
NC_011894.1	Prodigal:002006	CDS	1063999	1064283	.	-	0	ID=IEFELJIB_00999;inference=ab initio prediction:Prodigal:002006;locus_tag=IEFELJIB_00999;product=hypothetical protein
NC_011894.1	Prodigal:002006	CDS	1064299	1064520	.	-	0	ID=IEFELJIB_01000;inference=ab initio prediction:Prodigal:002006;locus_tag=IEFELJIB_01000;product=hypothetical protein
NC_011894.1	Prodigal:002006	CDS	1065097	1065267	.	-	0	ID=IEFELJIB_01001;inference=ab initio prediction:Prodigal:002006;locus_tag=IEFELJIB_01001;product=hypothetical protein
NC_011894.1	Prodigal:002006	CDS	1065240	1065767	.	-	0	ID=IEFELJIB_01002;inference=ab initio prediction:Prodigal:002006;locus_tag=IEFELJIB_01002;product=hypothetical protein
NC_011894.1	Aragorn:001002	tRNA	1066147	1066238	.	-	.	ID=IEFELJIB_01003;inference=COORDINATES:profile:Aragorn:001002;locus_tag=IEFELJIB_01003;product=tRNA-Ser(gct)
NC_011894.1	Prodigal:002006	CDS	1066366	1066455	.	+	0	ID=IEFELJIB_01004;eC_number=3.5.1.-;Name=pgdA_1;gene=pgdA_1;inference=ab initio prediction:Prodigal:002006,similar to AA sequence:UniProtKB:B5ZA76;locus_tag=IEFELJIB_01004;product=Peptidoglycan deacetylase
NC_011894.1	Prodigal:002006	CDS	1066495	1066812	.	+	0	ID=IEFELJIB_01005;eC_number=3.5.1.-;Name=pgdA_2;gene=pgdA_2;inference=ab initio prediction:Prodigal:002006,similar to AA sequence:UniProtKB:B5ZA76;locus_tag=IEFELJIB_01005;product=Peptidoglycan deacetylase
NC_011894.1	Prodigal:002006	CDS	1066948	1067325	.	+	0	ID=IEFELJIB_01006;inference=ab initio prediction:Prodigal:002006;locus_tag=IEFELJIB_01006;product=hypothetical protein
NC_011894.1	Prodigal:002006	CDS	1067377	1067685	.	+	0	ID=IEFELJIB_01007;inference=ab initio prediction:Prodigal:002006;locus_tag=IEFELJIB_01007;product=hypothetical protein
NC_011894.1	Prodigal:002006	CDS	1067757	1068263	.	-	0	ID=IEFELJIB_01008;Name=secB;db_xref=COG:COG1952;gene=secB;inference=ab initio prediction:Prodigal:002006,similar to AA sequence:UniProtKB:P0AG86;locus_tag=IEFELJIB_01008;product=Protein-export protein SecB
NC_011894.1	Prodigal:002006	CDS	1068625	1069350	.	+	0	ID=IEFELJIB_01009;inference=ab initio prediction:Prodigal:002006;locus_tag=IEFELJIB_01009;product=hypothetical protein
NC_011894.1	Prodigal:002006	CDS	1069367	1070590	.	+	0	ID=IEFELJIB_01010;inference=ab initio prediction:Prodigal:002006;locus_tag=IEFELJIB_01010;product=hypothetical protein
NC_011894.1	Prodigal:002006	CDS	1070587	1071147	.	+	0	ID=IEFELJIB_01011;eC_number=3.1.-.-;Name=mutS2;gene=mutS2;inference=ab initio prediction:Prodigal:002006,protein motif:HAMAP:MF_00092;locus_tag=IEFELJIB_01011;product=Endonuclease MutS2
NC_011894.1	Prodigal:002006	CDS	1071497	1072807	.	+	0	ID=IEFELJIB_01012;eC_number=3.6.4.-;Name=rho;db_xref=COG:COG1158;gene=rho;inference=ab initio prediction:Prodigal:002006,similar to AA sequence:UniProtKB:P0AG30;locus_tag=IEFELJIB_01012;product=Transcription termination factor Rho
NC_011894.1	Prodigal:002006	CDS	1072951	1073190	.	-	0	ID=IEFELJIB_01013;inference=ab initio prediction:Prodigal:002006;locus_tag=IEFELJIB_01013;product=hypothetical protein
NC_011894.1	Prodigal:002006	CDS	1073704	1074441	.	-	0	ID=IEFELJIB_01014;Name=rpaR_2;db_xref=COG:COG2771;gene=rpaR_2;inference=ab initio prediction:Prodigal:002006,similar to AA sequence:UniProtKB:Q6NCZ5;locus_tag=IEFELJIB_01014;product=HTH-type quorum sensing-dependent transcriptional regulator RpaR
NC_011894.1	Prodigal:002006	CDS	1074824	1075840	.	+	0	ID=IEFELJIB_01015;eC_number=3.6.3.-;Name=ravA;db_xref=COG:COG0714;gene=ravA;inference=ab initio prediction:Prodigal:002006,similar to AA sequence:UniProtKB:P31473;locus_tag=IEFELJIB_01015;product=ATPase RavA
NC_011894.1	Prodigal:002006	CDS	1075912	1076880	.	+	0	ID=IEFELJIB_01016;inference=ab initio prediction:Prodigal:002006;locus_tag=IEFELJIB_01016;product=hypothetical protein
NC_011894.1	Prodigal:002006	CDS	1076867	1077328	.	+	0	ID=IEFELJIB_01017;inference=ab initio prediction:Prodigal:002006;locus_tag=IEFELJIB_01017;product=hypothetical protein
NC_011894.1	Prodigal:002006	CDS	1077331	1078305	.	+	0	ID=IEFELJIB_01018;inference=ab initio prediction:Prodigal:002006;locus_tag=IEFELJIB_01018;product=hypothetical protein
NC_011894.1	Prodigal:002006	CDS	1078302	1079222	.	+	0	ID=IEFELJIB_01019;inference=ab initio prediction:Prodigal:002006;locus_tag=IEFELJIB_01019;product=hypothetical protein
NC_011894.1	Prodigal:002006	CDS	1079222	1080127	.	+	0	ID=IEFELJIB_01020;inference=ab initio prediction:Prodigal:002006;locus_tag=IEFELJIB_01020;product=hypothetical protein
NC_011894.1	Prodigal:002006	CDS	1080127	1081578	.	+	0	ID=IEFELJIB_01021;inference=ab initio prediction:Prodigal:002006;locus_tag=IEFELJIB_01021;product=hypothetical protein
NC_011894.1	Prodigal:002006	CDS	1081670	1082542	.	+	0	ID=IEFELJIB_01022;eC_number=3.5.2.6;Name=bla;gene=bla;inference=ab initio prediction:Prodigal:002006,similar to AA sequence:UniProtKB:E1ANH6;locus_tag=IEFELJIB_01022;product=Beta-lactamase CTX-M-97
NC_011894.1	Prodigal:002006	CDS	1082556	1083029	.	+	0	ID=IEFELJIB_01023;eC_number=4.2.-.-;Name=ybaK;db_xref=COG:COG2606;gene=ybaK;inference=ab initio prediction:Prodigal:002006,similar to AA sequence:UniProtKB:P45202;locus_tag=IEFELJIB_01023;product=Cys-tRNA(Pro)/Cys-tRNA(Cys) deacylase YbaK
NC_011894.1	Prodigal:002006	CDS	1083169	1083501	.	+	0	ID=IEFELJIB_01024;inference=ab initio prediction:Prodigal:002006;locus_tag=IEFELJIB_01024;product=hypothetical protein
NC_011894.1	Prodigal:002006	CDS	1083621	1084493	.	+	0	ID=IEFELJIB_01025;eC_number=6.3.2.1;Name=panC;db_xref=COG:COG0414;gene=panC;inference=ab initio prediction:Prodigal:002006,similar to AA sequence:UniProtKB:Q5SHF5;locus_tag=IEFELJIB_01025;product=Pantothenate synthetase
NC_011894.1	Prodigal:002006	CDS	1084562	1085407	.	-	0	ID=IEFELJIB_01026;eC_number=2.3.1.117;Name=dapD;gene=dapD;inference=ab initio prediction:Prodigal:002006,similar to AA sequence:UniProtKB:Q8FV25;locus_tag=IEFELJIB_01026;product=2%2C3%2C4%2C5-tetrahydropyridine-2%2C6-dicarboxylate N-succinyltransferase
NC_011894.1	Prodigal:002006	CDS	1085506	1085955	.	-	0	ID=IEFELJIB_01027;inference=ab initio prediction:Prodigal:002006;locus_tag=IEFELJIB_01027;product=hypothetical protein
NC_011894.1	Prodigal:002006	CDS	1086035	1086721	.	-	0	ID=IEFELJIB_01028;Name=walR;db_xref=COG:COG0745;gene=walR;inference=ab initio prediction:Prodigal:002006,similar to AA sequence:UniProtKB:P37478;locus_tag=IEFELJIB_01028;product=Transcriptional regulatory protein WalR
NC_011894.1	Prodigal:002006	CDS	1086935	1087603	.	-	0	ID=IEFELJIB_01029;eC_number=3.1.-.-;Name=dinG_2;gene=dinG_2;inference=ab initio prediction:Prodigal:002006,protein motif:HAMAP:MF_02206;locus_tag=IEFELJIB_01029;product=3'-5' exonuclease DinG
NC_011894.1	Prodigal:002006	CDS	1087673	1088206	.	+	0	ID=IEFELJIB_01030;inference=ab initio prediction:Prodigal:002006;locus_tag=IEFELJIB_01030;product=hypothetical protein
NC_011894.1	Prodigal:002006	CDS	1088389	1088589	.	+	0	ID=IEFELJIB_01031;inference=ab initio prediction:Prodigal:002006;locus_tag=IEFELJIB_01031;product=hypothetical protein
NC_011894.1	Prodigal:002006	CDS	1088667	1089350	.	-	0	ID=IEFELJIB_01032;db_xref=COG:COG0325;inference=ab initio prediction:Prodigal:002006,similar to AA sequence:UniProtKB:P44506;locus_tag=IEFELJIB_01032;product=Pyridoxal phosphate homeostasis protein
NC_011894.1	Prodigal:002006	CDS	1089519	1092125	.	+	0	ID=IEFELJIB_01033;eC_number=6.1.1.4;Name=leuS;gene=leuS;inference=ab initio prediction:Prodigal:002006,similar to AA sequence:UniProtKB:B4RNT1;locus_tag=IEFELJIB_01033;product=Leucine--tRNA ligase
NC_011894.1	Prodigal:002006	CDS	1092274	1092810	.	+	0	ID=IEFELJIB_01034;inference=ab initio prediction:Prodigal:002006;locus_tag=IEFELJIB_01034;product=hypothetical protein
NC_011894.1	Prodigal:002006	CDS	1092807	1093835	.	+	0	ID=IEFELJIB_01035;inference=ab initio prediction:Prodigal:002006;locus_tag=IEFELJIB_01035;product=hypothetical protein
NC_011894.1	Aragorn:001002	tRNA	1094014	1094093	.	-	.	ID=IEFELJIB_01036;inference=COORDINATES:profile:Aragorn:001002;locus_tag=IEFELJIB_01036;product=tRNA-Ser(gga)
NC_011894.1	Prodigal:002006	CDS	1095012	1095860	.	-	0	ID=IEFELJIB_01037;Name=parA;gene=parA;inference=ab initio prediction:Prodigal:002006,similar to AA sequence:UniProtKB:B8GW31;locus_tag=IEFELJIB_01037;product=Chromosome partitioning protein ParA
NC_011894.1	Prodigal:002006	CDS	1095857	1096495	.	-	0	ID=IEFELJIB_01038;eC_number=2.1.1.170;Name=rsmG;gene=rsmG;inference=ab initio prediction:Prodigal:002006,protein motif:HAMAP:MF_00074;locus_tag=IEFELJIB_01038;product=Ribosomal RNA small subunit methyltransferase G
NC_011894.1	Prodigal:002006	CDS	1096495	1098378	.	-	0	ID=IEFELJIB_01039;Name=mnmG;db_xref=COG:COG0445;gene=mnmG;inference=ab initio prediction:Prodigal:002006,similar to AA sequence:UniProtKB:P0A6U3;locus_tag=IEFELJIB_01039;product=tRNA uridine 5-carboxymethylaminomethyl modification enzyme MnmG
NC_011894.1	Prodigal:002006	CDS	1098475	1099776	.	-	0	ID=IEFELJIB_01040;eC_number=3.6.-.-;Name=mnmE;db_xref=COG:COG0486;gene=mnmE;inference=ab initio prediction:Prodigal:002006,similar to AA sequence:UniProtKB:P25522;locus_tag=IEFELJIB_01040;product=tRNA modification GTPase MnmE
NC_011894.1	Prodigal:002006	CDS	1100273	1100746	.	-	0	ID=IEFELJIB_01041;inference=ab initio prediction:Prodigal:002006;locus_tag=IEFELJIB_01041;product=hypothetical protein
NC_011894.1	Prodigal:002006	CDS	1100946	1102106	.	-	0	ID=IEFELJIB_01042;eC_number=2.5.1.48;Name=metB_1;db_xref=COG:COG0626;gene=metB_1;inference=ab initio prediction:Prodigal:002006,similar to AA sequence:UniProtKB:P9WGB7;locus_tag=IEFELJIB_01042;product=Cystathionine gamma-synthase
NC_011894.1	Prodigal:002006	CDS	1102259	1104523	.	-	0	ID=IEFELJIB_01043;eC_number=1.3.99.16;Name=iorB_1;gene=iorB_1;inference=ab initio prediction:Prodigal:002006,similar to AA sequence:UniProtKB:Q51698;locus_tag=IEFELJIB_01043;product=Isoquinoline 1-oxidoreductase subunit beta
NC_011894.1	Prodigal:002006	CDS	1104534	1104980	.	-	0	ID=IEFELJIB_01044;eC_number=1.3.99.16;Name=iorA_1;gene=iorA_1;inference=ab initio prediction:Prodigal:002006,similar to AA sequence:UniProtKB:Q51697;locus_tag=IEFELJIB_01044;product=Isoquinoline 1-oxidoreductase subunit alpha
NC_011894.1	Prodigal:002006	CDS	1105079	1106029	.	-	0	ID=IEFELJIB_01045;Name=cdhR_1;db_xref=COG:COG4977;gene=cdhR_1;inference=ab initio prediction:Prodigal:002006,similar to AA sequence:UniProtKB:Q9HTH5;locus_tag=IEFELJIB_01045;product=HTH-type transcriptional regulator CdhR
NC_011894.1	Prodigal:002006	CDS	1106140	1106952	.	+	0	ID=IEFELJIB_01046;inference=ab initio prediction:Prodigal:002006;locus_tag=IEFELJIB_01046;product=hypothetical protein
NC_011894.1	Prodigal:002006	CDS	1107162	1108826	.	-	0	ID=IEFELJIB_01047;eC_number=4.2.1.49;Name=hutU;db_xref=COG:COG2987;gene=hutU;inference=ab initio prediction:Prodigal:002006,similar to AA sequence:UniProtKB:Q9HU83;locus_tag=IEFELJIB_01047;product=Urocanate hydratase
NC_011894.1	Prodigal:002006	CDS	1108823	1109638	.	-	0	ID=IEFELJIB_01048;inference=ab initio prediction:Prodigal:002006;locus_tag=IEFELJIB_01048;product=hypothetical protein
NC_011894.1	Prodigal:002006	CDS	1109901	1111448	.	-	0	ID=IEFELJIB_01049;eC_number=4.3.1.3;Name=hutH;gene=hutH;inference=ab initio prediction:Prodigal:002006,similar to AA sequence:UniProtKB:O31197;locus_tag=IEFELJIB_01049;product=Histidine ammonia-lyase
NC_011894.1	Prodigal:002006	CDS	1111445	1112647	.	-	0	ID=IEFELJIB_01050;eC_number=3.5.2.7;Name=hutI;db_xref=COG:COG1228;gene=hutI;inference=ab initio prediction:Prodigal:002006,similar to AA sequence:UniProtKB:Q8U8Z6;locus_tag=IEFELJIB_01050;product=Imidazolonepropionase
NC_011894.1	Prodigal:002006	CDS	1112754	1114814	.	+	0	ID=IEFELJIB_01051;eC_number=3.5.4.31;Name=dadD_1;gene=dadD_1;inference=ab initio prediction:Prodigal:002006,protein motif:HAMAP:MF_01281;locus_tag=IEFELJIB_01051;product=5'-deoxyadenosine deaminase
NC_011894.1	Prodigal:002006	CDS	1115162	1116268	.	+	0	ID=IEFELJIB_01052;inference=ab initio prediction:Prodigal:002006;locus_tag=IEFELJIB_01052;product=hypothetical protein
NC_011894.1	Prodigal:002006	CDS	1116435	1117751	.	+	0	ID=IEFELJIB_01053;eC_number=2.7.-.-;Name=sasA_3;gene=sasA_3;inference=ab initio prediction:Prodigal:002006,protein motif:HAMAP:MF_01837;locus_tag=IEFELJIB_01053;product=Adaptive-response sensory-kinase SasA
NC_011894.1	Prodigal:002006	CDS	1117930	1118586	.	-	0	ID=IEFELJIB_01054;inference=ab initio prediction:Prodigal:002006;locus_tag=IEFELJIB_01054;product=hypothetical protein
NC_011894.1	Prodigal:002006	CDS	1118806	1118931	.	+	0	ID=IEFELJIB_01055;inference=ab initio prediction:Prodigal:002006;locus_tag=IEFELJIB_01055;product=hypothetical protein
NC_011894.1	Prodigal:002006	CDS	1119247	1119417	.	+	0	ID=IEFELJIB_01056;inference=ab initio prediction:Prodigal:002006;locus_tag=IEFELJIB_01056;product=hypothetical protein
NC_011894.1	Prodigal:002006	CDS	1119382	1120395	.	-	0	ID=IEFELJIB_01057;eC_number=4.2.1.70;Name=psuG;db_xref=COG:COG2313;gene=psuG;inference=ab initio prediction:Prodigal:002006,similar to AA sequence:UniProtKB:P33025;locus_tag=IEFELJIB_01057;product=Pseudouridine-5'-phosphate glycosidase
NC_011894.1	Prodigal:002006	CDS	1120530	1121369	.	+	0	ID=IEFELJIB_01058;inference=ab initio prediction:Prodigal:002006;locus_tag=IEFELJIB_01058;product=hypothetical protein
NC_011894.1	Prodigal:002006	CDS	1121613	1122530	.	-	0	ID=IEFELJIB_01059;eC_number=3.6.1.22;Name=nudC;db_xref=COG:COG2816;gene=nudC;inference=ab initio prediction:Prodigal:002006,similar to AA sequence:UniProtKB:P32664;locus_tag=IEFELJIB_01059;product=NADH pyrophosphatase
NC_011894.1	Prodigal:002006	CDS	1122540	1122953	.	-	0	ID=IEFELJIB_01060;inference=ab initio prediction:Prodigal:002006;locus_tag=IEFELJIB_01060;product=hypothetical protein
NC_011894.1	Prodigal:002006	CDS	1123000	1123632	.	-	0	ID=IEFELJIB_01061;inference=ab initio prediction:Prodigal:002006;locus_tag=IEFELJIB_01061;product=hypothetical protein
NC_011894.1	Prodigal:002006	CDS	1123979	1124728	.	-	0	ID=IEFELJIB_01062;eC_number=1.2.1.62;Name=tsaC1;gene=tsaC1;inference=ab initio prediction:Prodigal:002006,similar to AA sequence:UniProtKB:P94681;locus_tag=IEFELJIB_01062;product=4-formylbenzenesulfonate dehydrogenase TsaC1/TsaC2
NC_011894.1	Prodigal:002006	CDS	1124968	1125192	.	+	0	ID=IEFELJIB_01063;inference=ab initio prediction:Prodigal:002006;locus_tag=IEFELJIB_01063;product=hypothetical protein
NC_011894.1	Prodigal:002006	CDS	1125189	1125548	.	+	0	ID=IEFELJIB_01064;eC_number=3.1.-.-;Name=mazF;db_xref=COG:COG2337;gene=mazF;inference=ab initio prediction:Prodigal:002006,similar to AA sequence:UniProtKB:A0R0N4;locus_tag=IEFELJIB_01064;product=putative endoribonuclease MazF
NC_011894.1	Prodigal:002006	CDS	1125571	1126050	.	-	0	ID=IEFELJIB_01065;inference=ab initio prediction:Prodigal:002006;locus_tag=IEFELJIB_01065;product=hypothetical protein
NC_011894.1	Prodigal:002006	CDS	1126053	1126595	.	-	0	ID=IEFELJIB_01066;inference=ab initio prediction:Prodigal:002006;locus_tag=IEFELJIB_01066;product=hypothetical protein
NC_011894.1	Prodigal:002006	CDS	1126759	1127637	.	+	0	ID=IEFELJIB_01067;eC_number=3.6.3.-;Name=cmpD_2;gene=cmpD_2;inference=ab initio prediction:Prodigal:002006,similar to AA sequence:UniProtKB:Q55463;locus_tag=IEFELJIB_01067;product=Bicarbonate transport ATP-binding protein CmpD
NC_011894.1	Prodigal:002006	CDS	1127660	1128460	.	+	0	ID=IEFELJIB_01068;Name=ribX_1;gene=ribX_1;inference=ab initio prediction:Prodigal:002006,similar to AA sequence:UniProtKB:A9WGD1;locus_tag=IEFELJIB_01068;product=Riboflavin transport system permease protein RibX
NC_011894.1	Prodigal:002006	CDS	1128490	1129488	.	+	0	ID=IEFELJIB_01069;inference=ab initio prediction:Prodigal:002006;locus_tag=IEFELJIB_01069;product=hypothetical protein
NC_011894.1	Prodigal:002006	CDS	1129624	1130145	.	-	0	ID=IEFELJIB_01070;Name=yabI_1;db_xref=COG:COG0586;gene=yabI_1;inference=ab initio prediction:Prodigal:002006,similar to AA sequence:UniProtKB:P30149;locus_tag=IEFELJIB_01070;product=Inner membrane protein YabI
NC_011894.1	Prodigal:002006	CDS	1130290	1131138	.	+	0	ID=IEFELJIB_01071;eC_number=2.7.1.35;Name=pdxY;db_xref=COG:COG2240;gene=pdxY;inference=ab initio prediction:Prodigal:002006,similar to AA sequence:UniProtKB:Q7CIR8;locus_tag=IEFELJIB_01071;product=Pyridoxal kinase PdxY
NC_011894.1	Prodigal:002006	CDS	1131284	1131721	.	+	0	ID=IEFELJIB_01072;inference=ab initio prediction:Prodigal:002006;locus_tag=IEFELJIB_01072;product=hypothetical protein
NC_011894.1	Prodigal:002006	CDS	1131785	1132660	.	+	0	ID=IEFELJIB_01073;eC_number=1.1.1.373;Name=yihU;db_xref=COG:COG2084;gene=yihU;inference=ab initio prediction:Prodigal:002006,similar to AA sequence:UniProtKB:P0A9V8;locus_tag=IEFELJIB_01073;product=3-sulfolactaldehyde reductase
NC_011894.1	Prodigal:002006	CDS	1132833	1133993	.	+	0	ID=IEFELJIB_01074;inference=ab initio prediction:Prodigal:002006;locus_tag=IEFELJIB_01074;product=hypothetical protein
NC_011894.1	Prodigal:002006	CDS	1134064	1134477	.	+	0	ID=IEFELJIB_01075;eC_number=1.8.4.12;Name=msrB;db_xref=COG:COG0229;gene=msrB;inference=ab initio prediction:Prodigal:002006,similar to AA sequence:UniProtKB:P0A746;locus_tag=IEFELJIB_01075;product=Peptide methionine sulfoxide reductase MsrB
NC_011894.1	Prodigal:002006	CDS	1134560	1134994	.	-	0	ID=IEFELJIB_01076;inference=ab initio prediction:Prodigal:002006;locus_tag=IEFELJIB_01076;product=hypothetical protein
NC_011894.1	Prodigal:002006	CDS	1134991	1135446	.	-	0	ID=IEFELJIB_01077;inference=ab initio prediction:Prodigal:002006,similar to AA sequence:UniProtKB:Q55928;locus_tag=IEFELJIB_01077;product=Bifunctional NMN adenylyltransferase/Nudix hydrolase
NC_011894.1	Prodigal:002006	CDS	1135443	1136540	.	-	0	ID=IEFELJIB_01078;inference=ab initio prediction:Prodigal:002006;locus_tag=IEFELJIB_01078;product=hypothetical protein
NC_011894.1	Prodigal:002006	CDS	1136533	1137288	.	-	0	ID=IEFELJIB_01079;eC_number=1.1.1.100;Name=fabG_2;gene=fabG_2;inference=ab initio prediction:Prodigal:002006,similar to AA sequence:UniProtKB:O67610;locus_tag=IEFELJIB_01079;product=3-oxoacyl-[acyl-carrier-protein] reductase FabG
NC_011894.1	Prodigal:002006	CDS	1137403	1138011	.	-	0	ID=IEFELJIB_01080;eC_number=1.4.3.5;Name=pdxH;db_xref=COG:COG0259;gene=pdxH;inference=ab initio prediction:Prodigal:002006,similar to AA sequence:UniProtKB:P21159;locus_tag=IEFELJIB_01080;product=Pyridoxine/pyridoxamine 5'-phosphate oxidase
NC_011894.1	Prodigal:002006	CDS	1138113	1138613	.	+	0	ID=IEFELJIB_01081;inference=ab initio prediction:Prodigal:002006;locus_tag=IEFELJIB_01081;product=hypothetical protein
NC_011894.1	Prodigal:002006	CDS	1138716	1139648	.	+	0	ID=IEFELJIB_01082;Name=cbpA;db_xref=COG:COG2214;gene=cbpA;inference=ab initio prediction:Prodigal:002006,similar to AA sequence:UniProtKB:P36659;locus_tag=IEFELJIB_01082;product=Curved DNA-binding protein
NC_011894.1	Prodigal:002006	CDS	1140062	1141573	.	-	0	ID=IEFELJIB_01083;eC_number=1.14.13.-;Name=ethA;db_xref=COG:COG2072;gene=ethA;inference=ab initio prediction:Prodigal:002006,similar to AA sequence:UniProtKB:P9WNF9;locus_tag=IEFELJIB_01083;product=FAD-containing monooxygenase EthA
NC_011894.1	Prodigal:002006	CDS	1141725	1142303	.	+	0	ID=IEFELJIB_01084;inference=ab initio prediction:Prodigal:002006;locus_tag=IEFELJIB_01084;product=hypothetical protein
NC_011894.1	Prodigal:002006	CDS	1142411	1143406	.	-	0	ID=IEFELJIB_01085;eC_number=2.7.1.180;Name=apbE_1;db_xref=COG:COG1477;gene=apbE_1;inference=ab initio prediction:Prodigal:002006,similar to AA sequence:UniProtKB:A5F5Y3;locus_tag=IEFELJIB_01085;product=FAD:protein FMN transferase
NC_011894.1	Prodigal:002006	CDS	1143474	1144295	.	-	0	ID=IEFELJIB_01086;inference=ab initio prediction:Prodigal:002006;locus_tag=IEFELJIB_01086;product=hypothetical protein
NC_011894.1	Prodigal:002006	CDS	1144422	1144934	.	-	0	ID=IEFELJIB_01087;inference=ab initio prediction:Prodigal:002006;locus_tag=IEFELJIB_01087;product=hypothetical protein
NC_011894.1	Prodigal:002006	CDS	1144945	1145622	.	-	0	ID=IEFELJIB_01088;inference=ab initio prediction:Prodigal:002006;locus_tag=IEFELJIB_01088;product=hypothetical protein
NC_011894.1	Prodigal:002006	CDS	1145619	1146302	.	-	0	ID=IEFELJIB_01089;eC_number=1.14.11.-;db_xref=COG:COG3128;inference=ab initio prediction:Prodigal:002006,similar to AA sequence:UniProtKB:A3D8P6;locus_tag=IEFELJIB_01089;product=PKHD-type hydroxylase
NC_011894.1	Prodigal:002006	CDS	1146324	1148570	.	-	0	ID=IEFELJIB_01090;Name=fiu;db_xref=COG:COG4774;gene=fiu;inference=ab initio prediction:Prodigal:002006,similar to AA sequence:UniProtKB:P75780;locus_tag=IEFELJIB_01090;product=Catecholate siderophore receptor Fiu
NC_011894.1	Prodigal:002006	CDS	1148822	1149808	.	+	0	ID=IEFELJIB_01091;inference=ab initio prediction:Prodigal:002006;locus_tag=IEFELJIB_01091;product=hypothetical protein
NC_011894.1	Prodigal:002006	CDS	1149754	1150497	.	-	0	ID=IEFELJIB_01092;eC_number=5.4.99.19;Name=rsuA;db_xref=COG:COG1187;gene=rsuA;inference=ab initio prediction:Prodigal:002006,similar to AA sequence:UniProtKB:P0AA43;locus_tag=IEFELJIB_01092;product=Ribosomal small subunit pseudouridine synthase A
NC_011894.1	Prodigal:002006	CDS	1150494	1151423	.	-	0	ID=IEFELJIB_01093;eC_number=2.1.1.172;Name=rsmC;gene=rsmC;inference=ab initio prediction:Prodigal:002006,protein motif:HAMAP:MF_01862;locus_tag=IEFELJIB_01093;product=Ribosomal RNA small subunit methyltransferase C
NC_011894.1	Prodigal:002006	CDS	1151587	1151862	.	+	0	ID=IEFELJIB_01094;inference=ab initio prediction:Prodigal:002006;locus_tag=IEFELJIB_01094;product=hypothetical protein
NC_011894.1	Prodigal:002006	CDS	1151938	1153554	.	+	0	ID=IEFELJIB_01095;eC_number=1.3.99.-;Name=aidB;db_xref=COG:COG1960;gene=aidB;inference=ab initio prediction:Prodigal:002006,similar to AA sequence:UniProtKB:P33224;locus_tag=IEFELJIB_01095;product=Putative acyl-CoA dehydrogenase AidB
NC_011894.1	Prodigal:002006	CDS	1153682	1154155	.	+	0	ID=IEFELJIB_01096;inference=ab initio prediction:Prodigal:002006;locus_tag=IEFELJIB_01096;product=hypothetical protein
NC_011894.1	Prodigal:002006	CDS	1154326	1155378	.	-	0	ID=IEFELJIB_01097;inference=ab initio prediction:Prodigal:002006;locus_tag=IEFELJIB_01097;product=hypothetical protein
NC_011894.1	Prodigal:002006	CDS	1155491	1156528	.	+	0	ID=IEFELJIB_01098;eC_number=3.6.-.-;db_xref=COG:COG1703;inference=ab initio prediction:Prodigal:002006,similar to AA sequence:UniProtKB:P9WPZ1;locus_tag=IEFELJIB_01098;product=putative GTPase
NC_011894.1	Prodigal:002006	CDS	1156697	1157377	.	+	0	ID=IEFELJIB_01099;eC_number=3.1.3.3;Name=pspA;db_xref=COG:COG0406;gene=pspA;inference=ab initio prediction:Prodigal:002006,similar to AA sequence:UniProtKB:D3DFG8;locus_tag=IEFELJIB_01099;product=Phosphoserine phosphatase 1
NC_011894.1	Prodigal:002006	CDS	1157374	1158129	.	+	0	ID=IEFELJIB_01100;eC_number=2.5.1.-;Name=cmoB_1;db_xref=COG:COG0500;gene=cmoB_1;inference=ab initio prediction:Prodigal:002006,similar to AA sequence:UniProtKB:Q87XG5;locus_tag=IEFELJIB_01100;product=tRNA U34 carboxymethyltransferase
NC_011894.1	Prodigal:002006	CDS	1158134	1158748	.	-	0	ID=IEFELJIB_01101;Name=ureG;db_xref=COG:COG0378;gene=ureG;inference=ab initio prediction:Prodigal:002006,similar to AA sequence:UniProtKB:Q06206;locus_tag=IEFELJIB_01101;product=Urease accessory protein UreG
NC_011894.1	Prodigal:002006	CDS	1158846	1159148	.	-	0	ID=IEFELJIB_01102;inference=ab initio prediction:Prodigal:002006;locus_tag=IEFELJIB_01102;product=hypothetical protein
NC_011894.1	Prodigal:002006	CDS	1159151	1160371	.	-	0	ID=IEFELJIB_01103;Name=yciC_1;db_xref=COG:COG0523;gene=yciC_1;inference=ab initio prediction:Prodigal:002006,similar to AA sequence:UniProtKB:P94400;locus_tag=IEFELJIB_01103;product=Putative metal chaperone YciC
NC_011894.1	Prodigal:002006	CDS	1160505	1161224	.	-	0	ID=IEFELJIB_01104;Name=ureF;db_xref=COG:COG0830;gene=ureF;inference=ab initio prediction:Prodigal:002006,similar to AA sequence:UniProtKB:P17091;locus_tag=IEFELJIB_01104;product=Urease accessory protein UreF
NC_011894.1	Prodigal:002006	CDS	1161187	1161696	.	-	0	ID=IEFELJIB_01105;Name=ureE1_1;gene=ureE1_1;inference=ab initio prediction:Prodigal:002006,similar to AA sequence:UniProtKB:Q8G2P7;locus_tag=IEFELJIB_01105;product=Urease accessory protein UreE 1
NC_011894.1	Prodigal:002006	CDS	1161852	1163117	.	-	0	ID=IEFELJIB_01106;eC_number=1.4.99.-;Name=dadA1_1;db_xref=COG:COG0665;gene=dadA1_1;inference=ab initio prediction:Prodigal:002006,similar to AA sequence:UniProtKB:Q9HTQ0;locus_tag=IEFELJIB_01106;product=D-amino acid dehydrogenase 1
NC_011894.1	Prodigal:002006	CDS	1163260	1163712	.	+	0	ID=IEFELJIB_01107;Name=lrp_1;db_xref=COG:COG1522;gene=lrp_1;inference=ab initio prediction:Prodigal:002006,similar to AA sequence:UniProtKB:P0ACJ0;locus_tag=IEFELJIB_01107;product=Leucine-responsive regulatory protein
NC_011894.1	Prodigal:002006	CDS	1163807	1164700	.	+	0	ID=IEFELJIB_01108;Name=gltR_1;db_xref=COG:COG0583;gene=gltR_1;inference=ab initio prediction:Prodigal:002006,similar to AA sequence:UniProtKB:P94501;locus_tag=IEFELJIB_01108;product=HTH-type transcriptional regulator GltR
NC_011894.1	Prodigal:002006	CDS	1164792	1165607	.	+	0	ID=IEFELJIB_01109;eC_number=4.2.1.-;db_xref=COG:COG4336;inference=ab initio prediction:Prodigal:002006,similar to AA sequence:UniProtKB:Q8U919;locus_tag=IEFELJIB_01109;product=Putative hydro-lyase
NC_011894.1	Prodigal:002006	CDS	1165641	1166891	.	+	0	ID=IEFELJIB_01110;inference=ab initio prediction:Prodigal:002006;locus_tag=IEFELJIB_01110;product=hypothetical protein
NC_011894.1	Prodigal:002006	CDS	1166993	1167871	.	+	0	ID=IEFELJIB_01111;Name=livH_5;db_xref=COG:COG0559;gene=livH_5;inference=ab initio prediction:Prodigal:002006,similar to AA sequence:UniProtKB:P0AEX7;locus_tag=IEFELJIB_01111;product=High-affinity branched-chain amino acid transport system permease protein LivH
NC_011894.1	Prodigal:002006	CDS	1167871	1168902	.	+	0	ID=IEFELJIB_01112;inference=ab initio prediction:Prodigal:002006;locus_tag=IEFELJIB_01112;product=hypothetical protein
NC_011894.1	Prodigal:002006	CDS	1168899	1169666	.	+	0	ID=IEFELJIB_01113;Name=livF_4;db_xref=COG:COG0410;gene=livF_4;inference=ab initio prediction:Prodigal:002006,similar to AA sequence:UniProtKB:P22731;locus_tag=IEFELJIB_01113;product=High-affinity branched-chain amino acid transport ATP-binding protein LivF
NC_011894.1	Prodigal:002006	CDS	1169656	1170363	.	+	0	ID=IEFELJIB_01114;Name=livF_5;db_xref=COG:COG0410;gene=livF_5;inference=ab initio prediction:Prodigal:002006,similar to AA sequence:UniProtKB:P22731;locus_tag=IEFELJIB_01114;product=High-affinity branched-chain amino acid transport ATP-binding protein LivF
NC_011894.1	Prodigal:002006	CDS	1170442	1171209	.	+	0	ID=IEFELJIB_01115;eC_number=3.5.2.9;Name=pxpA_2;db_xref=COG:COG1540;gene=pxpA_2;inference=ab initio prediction:Prodigal:002006,similar to AA sequence:UniProtKB:P42963;locus_tag=IEFELJIB_01115;product=5-oxoprolinase subunit A
NC_011894.1	Prodigal:002006	CDS	1171206	1171940	.	+	0	ID=IEFELJIB_01116;eC_number=3.5.2.9;Name=pxpB_2;db_xref=COG:COG2049;gene=pxpB_2;inference=ab initio prediction:Prodigal:002006,similar to AA sequence:UniProtKB:P60495;locus_tag=IEFELJIB_01116;product=5-oxoprolinase subunit B
NC_011894.1	Prodigal:002006	CDS	1171937	1172956	.	+	0	ID=IEFELJIB_01117;eC_number=3.5.2.9;Name=pxpC_2;db_xref=COG:COG1984;gene=pxpC_2;inference=ab initio prediction:Prodigal:002006,similar to AA sequence:UniProtKB:P75745;locus_tag=IEFELJIB_01117;product=5-oxoprolinase subunit C
NC_011894.1	Prodigal:002006	CDS	1173126	1174463	.	+	0	ID=IEFELJIB_01118;Name=bcr_1;gene=bcr_1;inference=ab initio prediction:Prodigal:002006,similar to AA sequence:UniProtKB:P28246;locus_tag=IEFELJIB_01118;product=Bicyclomycin resistance protein
NC_011894.1	Prodigal:002006	CDS	1174530	1175036	.	+	0	ID=IEFELJIB_01119;inference=ab initio prediction:Prodigal:002006;locus_tag=IEFELJIB_01119;product=hypothetical protein
NC_011894.1	Prodigal:002006	CDS	1175351	1176301	.	-	0	ID=IEFELJIB_01120;inference=ab initio prediction:Prodigal:002006;locus_tag=IEFELJIB_01120;product=hypothetical protein
NC_011894.1	Prodigal:002006	CDS	1176349	1177476	.	-	0	ID=IEFELJIB_01121;inference=ab initio prediction:Prodigal:002006;locus_tag=IEFELJIB_01121;product=hypothetical protein
NC_011894.1	Prodigal:002006	CDS	1177801	1178538	.	-	0	ID=IEFELJIB_01122;Name=degU_2;db_xref=COG:COG2197;gene=degU_2;inference=ab initio prediction:Prodigal:002006,similar to AA sequence:UniProtKB:P13800;locus_tag=IEFELJIB_01122;product=Transcriptional regulatory protein DegU
NC_011894.1	Prodigal:002006	CDS	1178598	1180127	.	+	0	ID=IEFELJIB_01123;eC_number=3.5.4.32;db_xref=COG:COG0402;inference=ab initio prediction:Prodigal:002006,similar to AA sequence:UniProtKB:Q9I6Z0;locus_tag=IEFELJIB_01123;product=8-oxoguanine deaminase
NC_011894.1	Prodigal:002006	CDS	1180275	1180787	.	-	0	ID=IEFELJIB_01124;inference=ab initio prediction:Prodigal:002006;locus_tag=IEFELJIB_01124;product=hypothetical protein
NC_011894.1	Prodigal:002006	CDS	1180995	1181498	.	-	0	ID=IEFELJIB_01125;Name=ohrR_1;gene=ohrR_1;inference=ab initio prediction:Prodigal:002006,similar to AA sequence:UniProtKB:O34777;locus_tag=IEFELJIB_01125;product=Organic hydroperoxide resistance transcriptional regulator
NC_011894.1	Prodigal:002006	CDS	1181944	1182069	.	-	0	ID=IEFELJIB_01126;inference=ab initio prediction:Prodigal:002006;locus_tag=IEFELJIB_01126;product=hypothetical protein
NC_011894.1	Prodigal:002006	CDS	1182275	1182640	.	-	0	ID=IEFELJIB_01127;inference=ab initio prediction:Prodigal:002006;locus_tag=IEFELJIB_01127;product=hypothetical protein
NC_011894.1	Prodigal:002006	CDS	1182887	1183771	.	+	0	ID=IEFELJIB_01128;inference=ab initio prediction:Prodigal:002006;locus_tag=IEFELJIB_01128;product=hypothetical protein
NC_011894.1	Prodigal:002006	CDS	1183811	1184518	.	+	0	ID=IEFELJIB_01129;inference=ab initio prediction:Prodigal:002006;locus_tag=IEFELJIB_01129;product=hypothetical protein
NC_011894.1	Prodigal:002006	CDS	1184515	1184835	.	+	0	ID=IEFELJIB_01130;inference=ab initio prediction:Prodigal:002006;locus_tag=IEFELJIB_01130;product=hypothetical protein
NC_011894.1	Prodigal:002006	CDS	1184881	1185567	.	-	0	ID=IEFELJIB_01131;inference=ab initio prediction:Prodigal:002006;locus_tag=IEFELJIB_01131;product=hypothetical protein
NC_011894.1	Prodigal:002006	CDS	1185610	1186179	.	-	0	ID=IEFELJIB_01132;inference=ab initio prediction:Prodigal:002006;locus_tag=IEFELJIB_01132;product=hypothetical protein
NC_011894.1	Prodigal:002006	CDS	1186266	1187579	.	+	0	ID=IEFELJIB_01133;Name=zapE;db_xref=COG:COG1485;gene=zapE;inference=ab initio prediction:Prodigal:002006,similar to AA sequence:UniProtKB:P64612;locus_tag=IEFELJIB_01133;product=Cell division protein ZapE
NC_011894.1	Prodigal:002006	CDS	1187723	1188451	.	+	0	ID=IEFELJIB_01134;Name=slmA_1;gene=slmA_1;inference=ab initio prediction:Prodigal:002006,protein motif:HAMAP:MF_01839;locus_tag=IEFELJIB_01134;product=Nucleoid occlusion factor SlmA
NC_011894.1	Prodigal:002006	CDS	1188700	1189662	.	+	0	ID=IEFELJIB_01135;eC_number=1.1.1.37;Name=mdh;db_xref=COG:COG0039;gene=mdh;inference=ab initio prediction:Prodigal:002006,similar to AA sequence:UniProtKB:A9W386;locus_tag=IEFELJIB_01135;product=Malate dehydrogenase
NC_011894.1	Prodigal:002006	CDS	1189785	1190981	.	+	0	ID=IEFELJIB_01136;eC_number=6.2.1.5;Name=sucC_1;db_xref=COG:COG0045;gene=sucC_1;inference=ab initio prediction:Prodigal:002006,similar to AA sequence:UniProtKB:P80886;locus_tag=IEFELJIB_01136;product=Succinate--CoA ligase [ADP-forming] subunit beta
NC_011894.1	Prodigal:002006	CDS	1191021	1191905	.	+	0	ID=IEFELJIB_01137;eC_number=6.2.1.5;Name=sucD_1;db_xref=COG:COG0074;gene=sucD_1;inference=ab initio prediction:Prodigal:002006,similar to AA sequence:UniProtKB:P0AGE9;locus_tag=IEFELJIB_01137;product=Succinate--CoA ligase [ADP-forming] subunit alpha
NC_011894.1	Prodigal:002006	CDS	1192045	1195002	.	+	0	ID=IEFELJIB_01138;eC_number=1.2.4.2;Name=sucA;db_xref=COG:COG0567;gene=sucA;inference=ab initio prediction:Prodigal:002006,similar to AA sequence:UniProtKB:P0AFG3;locus_tag=IEFELJIB_01138;product=2-oxoglutarate dehydrogenase E1 component
NC_011894.1	Prodigal:002006	CDS	1195014	1195343	.	+	0	ID=IEFELJIB_01139;inference=ab initio prediction:Prodigal:002006;locus_tag=IEFELJIB_01139;product=hypothetical protein
NC_011894.1	Prodigal:002006	CDS	1195375	1196637	.	+	0	ID=IEFELJIB_01140;eC_number=2.3.1.61;Name=sucB;db_xref=COG:COG0508;gene=sucB;inference=ab initio prediction:Prodigal:002006,similar to AA sequence:UniProtKB:P20708;locus_tag=IEFELJIB_01140;product=Dihydrolipoyllysine-residue succinyltransferase component of 2-oxoglutarate dehydrogenase complex
NC_011894.1	Prodigal:002006	CDS	1196753	1197496	.	+	0	ID=IEFELJIB_01141;eC_number=1.-.-.-;Name=ygfF_1;gene=ygfF_1;inference=ab initio prediction:Prodigal:002006,similar to AA sequence:UniProtKB:P52037;locus_tag=IEFELJIB_01141;product=putative oxidoreductase YgfF
NC_011894.1	Prodigal:002006	CDS	1197569	1198969	.	+	0	ID=IEFELJIB_01142;eC_number=1.8.1.4;Name=lpd3;db_xref=COG:COG1249;gene=lpd3;inference=ab initio prediction:Prodigal:002006,similar to AA sequence:UniProtKB:P31046;locus_tag=IEFELJIB_01142;product=Dihydrolipoyl dehydrogenase 3
NC_011894.1	Prodigal:002006	CDS	1199074	1200186	.	-	0	ID=IEFELJIB_01143;eC_number=4.2.3.4;Name=aroB;db_xref=COG:COG0337;gene=aroB;inference=ab initio prediction:Prodigal:002006,similar to AA sequence:UniProtKB:Q9KNV2;locus_tag=IEFELJIB_01143;product=3-dehydroquinate synthase
NC_011894.1	Prodigal:002006	CDS	1200183	1200785	.	-	0	ID=IEFELJIB_01144;eC_number=2.7.1.71;Name=aroK_1;db_xref=COG:COG0703;gene=aroK_1;inference=ab initio prediction:Prodigal:002006,similar to AA sequence:UniProtKB:P0A6D7;locus_tag=IEFELJIB_01144;product=Shikimate kinase 1
NC_011894.1	Prodigal:002006	CDS	1200994	1201146	.	+	0	ID=IEFELJIB_01145;inference=ab initio prediction:Prodigal:002006;locus_tag=IEFELJIB_01145;product=hypothetical protein
NC_011894.1	Prodigal:002006	CDS	1201143	1202069	.	+	0	ID=IEFELJIB_01146;Name=xerD_3;gene=xerD_3;inference=ab initio prediction:Prodigal:002006,similar to AA sequence:UniProtKB:Q2YR40;locus_tag=IEFELJIB_01146;product=Tyrosine recombinase XerD
NC_011894.1	Prodigal:002006	CDS	1202075	1202248	.	+	0	ID=IEFELJIB_01147;inference=ab initio prediction:Prodigal:002006;locus_tag=IEFELJIB_01147;product=hypothetical protein
NC_011894.1	Prodigal:002006	CDS	1202290	1202703	.	+	0	ID=IEFELJIB_01148;inference=ab initio prediction:Prodigal:002006;locus_tag=IEFELJIB_01148;product=hypothetical protein
NC_011894.1	Prodigal:002006	CDS	1202670	1203062	.	+	0	ID=IEFELJIB_01149;inference=ab initio prediction:Prodigal:002006;locus_tag=IEFELJIB_01149;product=hypothetical protein
NC_011894.1	Prodigal:002006	CDS	1203175	1203588	.	-	0	ID=IEFELJIB_01150;inference=ab initio prediction:Prodigal:002006;locus_tag=IEFELJIB_01150;product=hypothetical protein
NC_011894.1	Prodigal:002006	CDS	1203767	1204690	.	+	0	ID=IEFELJIB_01151;eC_number=3.4.24.-;Name=mepA_1;db_xref=COG:COG3770;gene=mepA_1;inference=ab initio prediction:Prodigal:002006,similar to AA sequence:UniProtKB:P0C0T5;locus_tag=IEFELJIB_01151;product=Penicillin-insensitive murein endopeptidase
NC_011894.1	Prodigal:002006	CDS	1204694	1205359	.	-	0	ID=IEFELJIB_01152;eC_number=1.8.4.11;Name=msrA;db_xref=COG:COG0225;gene=msrA;inference=ab initio prediction:Prodigal:002006,similar to AA sequence:UniProtKB:Q93S39;locus_tag=IEFELJIB_01152;product=Peptide methionine sulfoxide reductase MsrA
NC_011894.1	Prodigal:002006	CDS	1205505	1205825	.	-	0	ID=IEFELJIB_01153;inference=ab initio prediction:Prodigal:002006;locus_tag=IEFELJIB_01153;product=hypothetical protein
NC_011894.1	Prodigal:002006	CDS	1205958	1206653	.	+	0	ID=IEFELJIB_01154;eC_number=3.1.3.-;Name=yieH;db_xref=COG:COG0637;gene=yieH;inference=ab initio prediction:Prodigal:002006,similar to AA sequence:UniProtKB:P31467;locus_tag=IEFELJIB_01154;product=6-phosphogluconate phosphatase
NC_011894.1	Prodigal:002006	CDS	1206921	1207502	.	+	0	ID=IEFELJIB_01155;eC_number=1.5.1.42;Name=sfnF_1;db_xref=COG:COG0431;gene=sfnF_1;inference=ab initio prediction:Prodigal:002006,similar to AA sequence:UniProtKB:Q3K9A2;locus_tag=IEFELJIB_01155;product=NADH-dependent FMN reductase SfnF
NC_011894.1	Prodigal:002006	CDS	1207527	1209065	.	-	0	ID=IEFELJIB_01156;Name=rpoN2_1;db_xref=COG:COG1508;gene=rpoN2_1;inference=ab initio prediction:Prodigal:002006,similar to AA sequence:UniProtKB:P30333;locus_tag=IEFELJIB_01156;product=RNA polymerase sigma-54 factor 2
NC_011894.1	Prodigal:002006	CDS	1209278	1210126	.	-	0	ID=IEFELJIB_01157;eC_number=3.6.3.-;Name=lptB_2;db_xref=COG:COG1137;gene=lptB_2;inference=ab initio prediction:Prodigal:002006,similar to AA sequence:UniProtKB:P45073;locus_tag=IEFELJIB_01157;product=Lipopolysaccharide export system ATP-binding protein LptB
NC_011894.1	Prodigal:002006	CDS	1210263	1210943	.	-	0	ID=IEFELJIB_01158;Name=grpE;gene=grpE;inference=ab initio prediction:Prodigal:002006,protein motif:HAMAP:MF_01151;locus_tag=IEFELJIB_01158;product=Protein GrpE
NC_011894.1	Prodigal:002006	CDS	1211001	1214210	.	-	0	ID=IEFELJIB_01159;Name=glnD;db_xref=COG:COG2844;gene=glnD;inference=ab initio prediction:Prodigal:002006,similar to AA sequence:UniProtKB:Q9RAE4;locus_tag=IEFELJIB_01159;product=Bifunctional uridylyltransferase/uridylyl-removing enzyme
NC_011894.1	Prodigal:002006	CDS	1214223	1214732	.	+	0	ID=IEFELJIB_01160;inference=ab initio prediction:Prodigal:002006;locus_tag=IEFELJIB_01160;product=hypothetical protein
NC_011894.1	Prodigal:002006	CDS	1214875	1215462	.	+	0	ID=IEFELJIB_01161;Name=hpf;db_xref=COG:COG1544;gene=hpf;inference=ab initio prediction:Prodigal:002006,similar to AA sequence:UniProtKB:A2RIX0;locus_tag=IEFELJIB_01161;product=Ribosome hibernation promotion factor
NC_011894.1	Prodigal:002006	CDS	1215547	1216014	.	+	0	ID=IEFELJIB_01162;Name=ptsN_2;db_xref=COG:COG1762;gene=ptsN_2;inference=ab initio prediction:Prodigal:002006,similar to AA sequence:UniProtKB:P69829;locus_tag=IEFELJIB_01162;product=Nitrogen regulatory protein
NC_011894.1	Prodigal:002006	CDS	1216025	1216342	.	+	0	ID=IEFELJIB_01163;inference=ab initio prediction:Prodigal:002006;locus_tag=IEFELJIB_01163;product=hypothetical protein
NC_011894.1	Prodigal:002006	CDS	1216384	1217133	.	-	0	ID=IEFELJIB_01164;inference=ab initio prediction:Prodigal:002006;locus_tag=IEFELJIB_01164;product=hypothetical protein
NC_011894.1	Prodigal:002006	CDS	1217265	1218218	.	-	0	ID=IEFELJIB_01165;inference=ab initio prediction:Prodigal:002006;locus_tag=IEFELJIB_01165;product=hypothetical protein
NC_011894.1	Prodigal:002006	CDS	1218298	1218993	.	-	0	ID=IEFELJIB_01166;Name=ftsE;db_xref=COG:COG2884;gene=ftsE;inference=ab initio prediction:Prodigal:002006,similar to AA sequence:UniProtKB:P0A9R7;locus_tag=IEFELJIB_01166;product=Cell division ATP-binding protein FtsE
NC_011894.1	Prodigal:002006	CDS	1219159	1219872	.	+	0	ID=IEFELJIB_01167;inference=ab initio prediction:Prodigal:002006;locus_tag=IEFELJIB_01167;product=hypothetical protein
NC_011894.1	Prodigal:002006	CDS	1219869	1220456	.	+	0	ID=IEFELJIB_01168;eC_number=2.4.2.8;Name=hpt;db_xref=COG:COG0634;gene=hpt;inference=ab initio prediction:Prodigal:002006,similar to AA sequence:UniProtKB:P0A9M2;locus_tag=IEFELJIB_01168;product=Hypoxanthine phosphoribosyltransferase
NC_011894.1	Prodigal:002006	CDS	1220532	1220915	.	+	0	ID=IEFELJIB_01169;Name=cpdR_2;gene=cpdR_2;inference=ab initio prediction:Prodigal:002006,similar to AA sequence:UniProtKB:Q2YIF7;locus_tag=IEFELJIB_01169;product=Response regulator receiver protein CpdR
NC_011894.1	Prodigal:002006	CDS	1220935	1222569	.	-	0	ID=IEFELJIB_01170;eC_number=6.2.1.1;Name=acsA_1;db_xref=COG:COG0365;gene=acsA_1;inference=ab initio prediction:Prodigal:002006,similar to AA sequence:UniProtKB:P39062;locus_tag=IEFELJIB_01170;product=Acetyl-coenzyme A synthetase
NC_011894.1	Prodigal:002006	CDS	1222649	1223248	.	-	0	ID=IEFELJIB_01171;eC_number=1.1.1.298;Name=rutE;gene=rutE;inference=ab initio prediction:Prodigal:002006,protein motif:HAMAP:MF_01204;locus_tag=IEFELJIB_01171;product=malonic semialdehyde reductase RutE
NC_011894.1	Prodigal:002006	CDS	1223363	1224157	.	-	0	ID=IEFELJIB_01172;eC_number=4.2.1.150;Name=crt_2;db_xref=COG:COG1024;gene=crt_2;inference=ab initio prediction:Prodigal:002006,similar to AA sequence:UniProtKB:P52046;locus_tag=IEFELJIB_01172;product=Short-chain-enoyl-CoA hydratase
NC_011894.1	Prodigal:002006	CDS	1224335	1225057	.	-	0	ID=IEFELJIB_01173;Name=livF_6;db_xref=COG:COG0410;gene=livF_6;inference=ab initio prediction:Prodigal:002006,similar to AA sequence:UniProtKB:P22731;locus_tag=IEFELJIB_01173;product=High-affinity branched-chain amino acid transport ATP-binding protein LivF
NC_011894.1	Prodigal:002006	CDS	1225062	1227098	.	-	0	ID=IEFELJIB_01174;eC_number=7.6.2.8;Name=btuD_4;gene=btuD_4;inference=ab initio prediction:Prodigal:002006,protein motif:HAMAP:MF_01005;locus_tag=IEFELJIB_01174;product=Vitamin B12 import ATP-binding protein BtuD
NC_011894.1	Prodigal:002006	CDS	1227150	1228022	.	-	0	ID=IEFELJIB_01175;Name=livH_6;db_xref=COG:COG0559;gene=livH_6;inference=ab initio prediction:Prodigal:002006,similar to AA sequence:UniProtKB:P0AEX7;locus_tag=IEFELJIB_01175;product=High-affinity branched-chain amino acid transport system permease protein LivH
NC_011894.1	Prodigal:002006	CDS	1228105	1229319	.	-	0	ID=IEFELJIB_01176;Name=braC_4;db_xref=COG:COG0683;gene=braC_4;inference=ab initio prediction:Prodigal:002006,similar to AA sequence:UniProtKB:P21175;locus_tag=IEFELJIB_01176;product=Leucine-%2C isoleucine-%2C valine-%2C threonine-%2C and alanine-binding protein
NC_011894.1	Prodigal:002006	CDS	1229586	1230038	.	+	0	ID=IEFELJIB_01177;inference=ab initio prediction:Prodigal:002006;locus_tag=IEFELJIB_01177;product=hypothetical protein
NC_011894.1	Prodigal:002006	CDS	1230076	1230210	.	-	0	ID=IEFELJIB_01178;inference=ab initio prediction:Prodigal:002006;locus_tag=IEFELJIB_01178;product=hypothetical protein
NC_011894.1	Prodigal:002006	CDS	1230632	1231648	.	-	0	ID=IEFELJIB_01179;inference=ab initio prediction:Prodigal:002006;locus_tag=IEFELJIB_01179;product=hypothetical protein
NC_011894.1	Prodigal:002006	CDS	1231717	1232427	.	+	0	ID=IEFELJIB_01180;inference=ab initio prediction:Prodigal:002006;locus_tag=IEFELJIB_01180;product=hypothetical protein
NC_011894.1	Prodigal:002006	CDS	1232437	1233498	.	-	0	ID=IEFELJIB_01181;eC_number=4.1.2.48;Name=ltaE;gene=ltaE;inference=ab initio prediction:Prodigal:002006,similar to AA sequence:UniProtKB:O50584;locus_tag=IEFELJIB_01181;product=Low specificity L-threonine aldolase
NC_011894.1	Prodigal:002006	CDS	1234110	1238801	.	+	0	ID=IEFELJIB_01182;eC_number=1.4.7.1;Name=gltB;gene=gltB;inference=ab initio prediction:Prodigal:002006,similar to AA sequence:UniProtKB:P55037;locus_tag=IEFELJIB_01182;product=Ferredoxin-dependent glutamate synthase 1
NC_011894.1	Prodigal:002006	CDS	1239017	1239655	.	+	0	ID=IEFELJIB_01183;eC_number=1.8.4.-;Name=yfcG_1;db_xref=COG:COG0625;gene=yfcG_1;inference=ab initio prediction:Prodigal:002006,similar to AA sequence:UniProtKB:P77526;locus_tag=IEFELJIB_01183;product=Disulfide-bond oxidoreductase YfcG
NC_011894.1	Prodigal:002006	CDS	1239704	1241137	.	+	0	ID=IEFELJIB_01184;eC_number=1.4.1.13;Name=gltD;db_xref=COG:COG0493;gene=gltD;inference=ab initio prediction:Prodigal:002006,similar to AA sequence:UniProtKB:P9WN19;locus_tag=IEFELJIB_01184;product=Glutamate synthase [NADPH] small chain
NC_011894.1	Prodigal:002006	CDS	1241154	1242611	.	-	0	ID=IEFELJIB_01185;inference=ab initio prediction:Prodigal:002006;locus_tag=IEFELJIB_01185;product=hypothetical protein
NC_011894.1	Prodigal:002006	CDS	1242694	1243872	.	-	0	ID=IEFELJIB_01186;inference=ab initio prediction:Prodigal:002006,similar to AA sequence:ISfinder:TnXax1;locus_tag=IEFELJIB_01186;product=Tn3 family transposase TnXax1
NC_011894.1	Prodigal:002006	CDS	1243877	1244869	.	-	0	ID=IEFELJIB_01187;eC_number=5.1.3.2;Name=galE_2;db_xref=COG:COG1087;gene=galE_2;inference=ab initio prediction:Prodigal:002006,similar to AA sequence:UniProtKB:Q7WTB1;locus_tag=IEFELJIB_01187;product=UDP-glucose 4-epimerase
NC_011894.1	Prodigal:002006	CDS	1245011	1245877	.	+	0	ID=IEFELJIB_01188;eC_number=2.7.7.9;Name=gtaB;db_xref=COG:COG1210;gene=gtaB;inference=ab initio prediction:Prodigal:002006,similar to AA sequence:UniProtKB:Q05852;locus_tag=IEFELJIB_01188;product=UTP--glucose-1-phosphate uridylyltransferase
NC_011894.1	Prodigal:002006	CDS	1246205	1246663	.	+	0	ID=IEFELJIB_01189;inference=ab initio prediction:Prodigal:002006;locus_tag=IEFELJIB_01189;product=hypothetical protein
NC_011894.1	Prodigal:002006	CDS	1246660	1247448	.	+	0	ID=IEFELJIB_01190;eC_number=1.1.1.268;Name=xecD;gene=xecD;inference=ab initio prediction:Prodigal:002006,similar to AA sequence:UniProtKB:Q56840;locus_tag=IEFELJIB_01190;product=2-(R)-hydroxypropyl-CoM dehydrogenase
NC_011894.1	Prodigal:002006	CDS	1247917	1248864	.	-	0	ID=IEFELJIB_01191;inference=ab initio prediction:Prodigal:002006,similar to AA sequence:ISfinder:ISMno7;locus_tag=IEFELJIB_01191;product=IS110 family transposase ISMno7
NC_011894.1	Prodigal:002006	CDS	1249259	1251376	.	+	0	ID=IEFELJIB_01192;db_xref=COG:COG1629;inference=ab initio prediction:Prodigal:002006,similar to AA sequence:UniProtKB:Q9JZN9;locus_tag=IEFELJIB_01192;product=putative TonB-dependent receptor
NC_011894.1	Prodigal:002006	CDS	1251700	1252314	.	-	0	ID=IEFELJIB_01193;inference=ab initio prediction:Prodigal:002006;locus_tag=IEFELJIB_01193;product=hypothetical protein
NC_011894.1	Prodigal:002006	CDS	1252544	1252783	.	-	0	ID=IEFELJIB_01194;inference=ab initio prediction:Prodigal:002006;locus_tag=IEFELJIB_01194;product=hypothetical protein
NC_011894.1	Prodigal:002006	CDS	1252786	1252947	.	-	0	ID=IEFELJIB_01195;inference=ab initio prediction:Prodigal:002006;locus_tag=IEFELJIB_01195;product=hypothetical protein
NC_011894.1	Prodigal:002006	CDS	1253273	1254775	.	+	0	ID=IEFELJIB_01196;eC_number=5.4.2.2;Name=algC;db_xref=COG:COG1109;gene=algC;inference=ab initio prediction:Prodigal:002006,similar to AA sequence:UniProtKB:P26276;locus_tag=IEFELJIB_01196;product=Phosphomannomutase/phosphoglucomutase
NC_011894.1	Prodigal:002006	CDS	1254890	1256326	.	+	0	ID=IEFELJIB_01197;Name=algA_2;db_xref=COG:COG0662;gene=algA_2;inference=ab initio prediction:Prodigal:002006,similar to AA sequence:UniProtKB:P07874;locus_tag=IEFELJIB_01197;product=Alginate biosynthesis protein AlgA
NC_011894.1	Prodigal:002006	CDS	1256458	1257681	.	-	0	ID=IEFELJIB_01198;inference=ab initio prediction:Prodigal:002006;locus_tag=IEFELJIB_01198;product=hypothetical protein
NC_011894.1	Prodigal:002006	CDS	1257697	1258035	.	-	0	ID=IEFELJIB_01199;inference=ab initio prediction:Prodigal:002006;locus_tag=IEFELJIB_01199;product=hypothetical protein
NC_011894.1	Prodigal:002006	CDS	1258169	1258540	.	+	0	ID=IEFELJIB_01200;inference=ab initio prediction:Prodigal:002006;locus_tag=IEFELJIB_01200;product=hypothetical protein
NC_011894.1	Prodigal:002006	CDS	1258544	1259758	.	-	0	ID=IEFELJIB_01201;eC_number=1.14.14.46;Name=bioI;db_xref=COG:COG2124;gene=bioI;inference=ab initio prediction:Prodigal:002006,similar to AA sequence:UniProtKB:P53554;locus_tag=IEFELJIB_01201;product=Biotin biosynthesis cytochrome P450
NC_011894.1	Prodigal:002006	CDS	1259764	1260969	.	-	0	ID=IEFELJIB_01202;inference=ab initio prediction:Prodigal:002006;locus_tag=IEFELJIB_01202;product=hypothetical protein
NC_011894.1	Prodigal:002006	CDS	1261095	1261730	.	-	0	ID=IEFELJIB_01203;eC_number=5.2.1.4;Name=nagL_1;gene=nagL_1;inference=ab initio prediction:Prodigal:002006,similar to AA sequence:UniProtKB:O86043;locus_tag=IEFELJIB_01203;product=Maleylpyruvate isomerase
NC_011894.1	Prodigal:002006	CDS	1261727	1263034	.	-	0	ID=IEFELJIB_01204;inference=ab initio prediction:Prodigal:002006;locus_tag=IEFELJIB_01204;product=hypothetical protein
NC_011894.1	Prodigal:002006	CDS	1263034	1264395	.	-	0	ID=IEFELJIB_01205;eC_number=1.13.11.5;Name=hmgA;db_xref=COG:COG3508;gene=hmgA;inference=ab initio prediction:Prodigal:002006,similar to AA sequence:UniProtKB:Q9X4F5;locus_tag=IEFELJIB_01205;product=Homogentisate 1%2C2-dioxygenase
NC_011894.1	Prodigal:002006	CDS	1264428	1265645	.	-	0	ID=IEFELJIB_01206;inference=ab initio prediction:Prodigal:002006;locus_tag=IEFELJIB_01206;product=hypothetical protein
NC_011894.1	Prodigal:002006	CDS	1265729	1265959	.	-	0	ID=IEFELJIB_01207;inference=ab initio prediction:Prodigal:002006;locus_tag=IEFELJIB_01207;product=hypothetical protein
NC_011894.1	Prodigal:002006	CDS	1265959	1267623	.	-	0	ID=IEFELJIB_01208;eC_number=1.14.13.127;Name=mhpA_1;gene=mhpA_1;inference=ab initio prediction:Prodigal:002006,protein motif:HAMAP:MF_01652;locus_tag=IEFELJIB_01208;product=3-(3-hydroxy-phenyl)propionate/3-hydroxycinnamic acid hydroxylase
NC_011894.1	Prodigal:002006	CDS	1267683	1268636	.	-	0	ID=IEFELJIB_01209;inference=ab initio prediction:Prodigal:002006;locus_tag=IEFELJIB_01209;product=hypothetical protein
NC_011894.1	Prodigal:002006	CDS	1268791	1269243	.	+	0	ID=IEFELJIB_01210;inference=ab initio prediction:Prodigal:002006;locus_tag=IEFELJIB_01210;product=hypothetical protein
NC_011894.1	Prodigal:002006	CDS	1269360	1270202	.	-	0	ID=IEFELJIB_01211;inference=ab initio prediction:Prodigal:002006;locus_tag=IEFELJIB_01211;product=hypothetical protein
NC_011894.1	Prodigal:002006	CDS	1270219	1270647	.	-	0	ID=IEFELJIB_01212;eC_number=1.-.-.-;Name=rutC_1;gene=rutC_1;inference=ab initio prediction:Prodigal:002006,protein motif:HAMAP:MF_00831;locus_tag=IEFELJIB_01212;product=Putative aminoacrylate peracid reductase RutC
NC_011894.1	Prodigal:002006	CDS	1270745	1272385	.	-	0	ID=IEFELJIB_01213;eC_number=6.2.1.25;Name=bclA;gene=bclA;inference=ab initio prediction:Prodigal:002006,similar to AA sequence:UniProtKB:Q8GQN9;locus_tag=IEFELJIB_01213;product=Benzoate--CoA ligase
NC_011894.1	Prodigal:002006	CDS	1272657	1274999	.	+	0	ID=IEFELJIB_01214;eC_number=1.6.99.1;Name=namA_1;gene=namA_1;inference=ab initio prediction:Prodigal:002006,protein motif:HAMAP:MF_01614;locus_tag=IEFELJIB_01214;product=NADPH dehydrogenase
NC_011894.1	Prodigal:002006	CDS	1275559	1276704	.	-	0	ID=IEFELJIB_01215;eC_number=1.3.99.-;db_xref=COG:COG1960;inference=ab initio prediction:Prodigal:002006,similar to AA sequence:UniProtKB:P9WQG1;locus_tag=IEFELJIB_01215;product=putative acyl-CoA dehydrogenase fadE25
NC_011894.1	Prodigal:002006	CDS	1276706	1277539	.	-	0	ID=IEFELJIB_01216;eC_number=4.2.1.17;db_xref=COG:COG1024;inference=ab initio prediction:Prodigal:002006,similar to AA sequence:UniProtKB:P9WNN7;locus_tag=IEFELJIB_01216;product=putative enoyl-CoA hydratase echA12
NC_011894.1	Prodigal:002006	CDS	1277607	1278392	.	-	0	ID=IEFELJIB_01217;eC_number=1.3.1.-;Name=actIII;gene=actIII;inference=ab initio prediction:Prodigal:002006,similar to AA sequence:UniProtKB:P16544;locus_tag=IEFELJIB_01217;product=Putative ketoacyl reductase
NC_011894.1	Prodigal:002006	CDS	1278457	1279710	.	-	0	ID=IEFELJIB_01218;eC_number=1.14.13.218;Name=phzS;db_xref=COG:COG0654;gene=phzS;inference=ab initio prediction:Prodigal:002006,similar to AA sequence:UniProtKB:Q9HWG9;locus_tag=IEFELJIB_01218;product=5-methylphenazine-1-carboxylate 1-monooxygenase
NC_011894.1	Prodigal:002006	CDS	1279715	1280173	.	-	0	ID=IEFELJIB_01219;inference=ab initio prediction:Prodigal:002006;locus_tag=IEFELJIB_01219;product=hypothetical protein
NC_011894.1	Prodigal:002006	CDS	1280225	1280926	.	-	0	ID=IEFELJIB_01220;Name=livF_7;db_xref=COG:COG0410;gene=livF_7;inference=ab initio prediction:Prodigal:002006,similar to AA sequence:UniProtKB:P22731;locus_tag=IEFELJIB_01220;product=High-affinity branched-chain amino acid transport ATP-binding protein LivF
NC_011894.1	Prodigal:002006	CDS	1280926	1281678	.	-	0	ID=IEFELJIB_01221;eC_number=3.6.3.-;Name=lptB_3;db_xref=COG:COG1137;gene=lptB_3;inference=ab initio prediction:Prodigal:002006,similar to AA sequence:UniProtKB:P45073;locus_tag=IEFELJIB_01221;product=Lipopolysaccharide export system ATP-binding protein LptB
NC_011894.1	Prodigal:002006	CDS	1281675	1282679	.	-	0	ID=IEFELJIB_01222;inference=ab initio prediction:Prodigal:002006;locus_tag=IEFELJIB_01222;product=hypothetical protein
NC_011894.1	Prodigal:002006	CDS	1282676	1283596	.	-	0	ID=IEFELJIB_01223;Name=livH_7;db_xref=COG:COG0559;gene=livH_7;inference=ab initio prediction:Prodigal:002006,similar to AA sequence:UniProtKB:P0AEX7;locus_tag=IEFELJIB_01223;product=High-affinity branched-chain amino acid transport system permease protein LivH
NC_011894.1	Prodigal:002006	CDS	1283631	1284827	.	-	0	ID=IEFELJIB_01224;inference=ab initio prediction:Prodigal:002006;locus_tag=IEFELJIB_01224;product=hypothetical protein
NC_011894.1	Prodigal:002006	CDS	1285395	1285955	.	+	0	ID=IEFELJIB_01225;Name=badR;gene=badR;inference=ab initio prediction:Prodigal:002006,similar to AA sequence:UniProtKB:O07458;locus_tag=IEFELJIB_01225;product=Transcriptional activatory protein BadR
NC_011894.1	Prodigal:002006	CDS	1286102	1286539	.	-	0	ID=IEFELJIB_01226;Name=asnC;db_xref=COG:COG1522;gene=asnC;inference=ab initio prediction:Prodigal:002006,similar to AA sequence:UniProtKB:P0ACI6;locus_tag=IEFELJIB_01226;product=Regulatory protein AsnC
NC_011894.1	Prodigal:002006	CDS	1286664	1287593	.	+	0	ID=IEFELJIB_01227;eC_number=3.5.3.1;Name=arcA;gene=arcA;inference=ab initio prediction:Prodigal:002006,similar to AA sequence:UniProtKB:P14012;locus_tag=IEFELJIB_01227;product=Arginase
NC_011894.1	Prodigal:002006	CDS	1287596	1288648	.	+	0	ID=IEFELJIB_01228;eC_number=4.3.1.12;Name=ocd;gene=ocd;inference=ab initio prediction:Prodigal:002006,similar to AA sequence:UniProtKB:P09773;locus_tag=IEFELJIB_01228;product=Ornithine cyclodeaminase
NC_011894.1	Prodigal:002006	CDS	1288965	1289705	.	-	0	ID=IEFELJIB_01229;inference=ab initio prediction:Prodigal:002006;locus_tag=IEFELJIB_01229;product=hypothetical protein
NC_011894.1	Prodigal:002006	CDS	1290298	1290633	.	+	0	ID=IEFELJIB_01230;inference=ab initio prediction:Prodigal:002006;locus_tag=IEFELJIB_01230;product=hypothetical protein
NC_011894.1	Prodigal:002006	CDS	1290630	1291391	.	+	0	ID=IEFELJIB_01231;Name=aadR_2;db_xref=COG:COG0664;gene=aadR_2;inference=ab initio prediction:Prodigal:002006,similar to AA sequence:UniProtKB:Q01980;locus_tag=IEFELJIB_01231;product=Transcriptional activatory protein AadR
NC_011894.1	Prodigal:002006	CDS	1291573	1292208	.	+	0	ID=IEFELJIB_01232;inference=ab initio prediction:Prodigal:002006;locus_tag=IEFELJIB_01232;product=hypothetical protein
NC_011894.1	Prodigal:002006	CDS	1292308	1293069	.	+	0	ID=IEFELJIB_01233;inference=ab initio prediction:Prodigal:002006;locus_tag=IEFELJIB_01233;product=hypothetical protein
NC_011894.1	Prodigal:002006	CDS	1293059	1293691	.	+	0	ID=IEFELJIB_01234;inference=ab initio prediction:Prodigal:002006;locus_tag=IEFELJIB_01234;product=hypothetical protein
NC_011894.1	Prodigal:002006	CDS	1293710	1294390	.	-	0	ID=IEFELJIB_01235;Name=rraA_2;gene=rraA_2;inference=ab initio prediction:Prodigal:002006,protein motif:HAMAP:MF_00471;locus_tag=IEFELJIB_01235;product=Regulator of ribonuclease activity A
NC_011894.1	Prodigal:002006	CDS	1294425	1295162	.	-	0	ID=IEFELJIB_01236;inference=ab initio prediction:Prodigal:002006;locus_tag=IEFELJIB_01236;product=hypothetical protein
NC_011894.1	Prodigal:002006	CDS	1295208	1296530	.	-	0	ID=IEFELJIB_01237;eC_number=1.8.3.4;Name=mtoX;gene=mtoX;inference=ab initio prediction:Prodigal:002006,similar to AA sequence:UniProtKB:Q5LKW0;locus_tag=IEFELJIB_01237;product=Methanethiol oxidase
NC_011894.1	Prodigal:002006	CDS	1296877	1297827	.	+	0	ID=IEFELJIB_01238;inference=ab initio prediction:Prodigal:002006;locus_tag=IEFELJIB_01238;product=hypothetical protein
NC_011894.1	Prodigal:002006	CDS	1298499	1299851	.	-	0	ID=IEFELJIB_01239;inference=ab initio prediction:Prodigal:002006;locus_tag=IEFELJIB_01239;product=hypothetical protein
NC_011894.1	Prodigal:002006	CDS	1299848	1300708	.	-	0	ID=IEFELJIB_01240;inference=ab initio prediction:Prodigal:002006;locus_tag=IEFELJIB_01240;product=hypothetical protein
NC_011894.1	Prodigal:002006	CDS	1300698	1301606	.	-	0	ID=IEFELJIB_01241;inference=ab initio prediction:Prodigal:002006;locus_tag=IEFELJIB_01241;product=hypothetical protein
NC_011894.1	Prodigal:002006	CDS	1301740	1302480	.	+	0	ID=IEFELJIB_01242;inference=ab initio prediction:Prodigal:002006;locus_tag=IEFELJIB_01242;product=hypothetical protein
NC_011894.1	Prodigal:002006	CDS	1302636	1303328	.	-	0	ID=IEFELJIB_01243;inference=ab initio prediction:Prodigal:002006;locus_tag=IEFELJIB_01243;product=hypothetical protein
NC_011894.1	Prodigal:002006	CDS	1303625	1303780	.	-	0	ID=IEFELJIB_01244;inference=ab initio prediction:Prodigal:002006;locus_tag=IEFELJIB_01244;product=hypothetical protein
NC_011894.1	Prodigal:002006	CDS	1303957	1304244	.	-	0	ID=IEFELJIB_01245;inference=ab initio prediction:Prodigal:002006;locus_tag=IEFELJIB_01245;product=hypothetical protein
NC_011894.1	Prodigal:002006	CDS	1304480	1305754	.	-	0	ID=IEFELJIB_01246;Name=oxlT_1;gene=oxlT_1;inference=ab initio prediction:Prodigal:002006,similar to AA sequence:UniProtKB:Q51330;locus_tag=IEFELJIB_01246;product=Oxalate:formate antiporter
NC_011894.1	Prodigal:002006	CDS	1306259	1306813	.	+	0	ID=IEFELJIB_01247;inference=ab initio prediction:Prodigal:002006;locus_tag=IEFELJIB_01247;product=hypothetical protein
NC_011894.1	Prodigal:002006	CDS	1306883	1308343	.	+	0	ID=IEFELJIB_01248;eC_number=4.1.1.105;db_xref=COG:COG0076;inference=ab initio prediction:Prodigal:002006,similar to AA sequence:UniProtKB:A7B1V0;locus_tag=IEFELJIB_01248;product=Tryptophan decarboxylase
NC_011894.1	Prodigal:002006	CDS	1308391	1309899	.	-	0	ID=IEFELJIB_01249;eC_number=2.7.1.30;Name=glpK;gene=glpK;inference=ab initio prediction:Prodigal:002006,similar to AA sequence:UniProtKB:O86033;locus_tag=IEFELJIB_01249;product=Glycerol kinase
NC_011894.1	Prodigal:002006	CDS	1310000	1311547	.	-	0	ID=IEFELJIB_01250;eC_number=1.1.1.402;Name=eryB;db_xref=COG:COG0578;gene=eryB;inference=ab initio prediction:Prodigal:002006,similar to AA sequence:UniProtKB:Q2YIQ2;locus_tag=IEFELJIB_01250;product=D-erythritol 1-phosphate dehydrogenase
NC_011894.1	Prodigal:002006	CDS	1311909	1313129	.	+	0	ID=IEFELJIB_01251;Name=braC_5;db_xref=COG:COG0683;gene=braC_5;inference=ab initio prediction:Prodigal:002006,similar to AA sequence:UniProtKB:P21175;locus_tag=IEFELJIB_01251;product=Leucine-%2C isoleucine-%2C valine-%2C threonine-%2C and alanine-binding protein
NC_011894.1	Prodigal:002006	CDS	1313283	1315169	.	+	0	ID=IEFELJIB_01252;inference=ab initio prediction:Prodigal:002006;locus_tag=IEFELJIB_01252;product=hypothetical protein
NC_011894.1	Prodigal:002006	CDS	1315166	1315948	.	+	0	ID=IEFELJIB_01253;eC_number=3.6.3.-;Name=lptB_4;db_xref=COG:COG1137;gene=lptB_4;inference=ab initio prediction:Prodigal:002006,similar to AA sequence:UniProtKB:P45073;locus_tag=IEFELJIB_01253;product=Lipopolysaccharide export system ATP-binding protein LptB
NC_011894.1	Prodigal:002006	CDS	1315948	1316658	.	+	0	ID=IEFELJIB_01254;Name=livF_8;db_xref=COG:COG0410;gene=livF_8;inference=ab initio prediction:Prodigal:002006,similar to AA sequence:UniProtKB:P22731;locus_tag=IEFELJIB_01254;product=High-affinity branched-chain amino acid transport ATP-binding protein LivF
NC_011894.1	Prodigal:002006	CDS	1316984	1319023	.	+	0	ID=IEFELJIB_01255;eC_number=6.4.1.8;Name=apc3_1;db_xref=COG:COG0145;gene=apc3_1;inference=ab initio prediction:Prodigal:002006,similar to AA sequence:UniProtKB:Q5P5G4;locus_tag=IEFELJIB_01255;product=Acetophenone carboxylase gamma subunit
NC_011894.1	Prodigal:002006	CDS	1319020	1321557	.	+	0	ID=IEFELJIB_01256;inference=ab initio prediction:Prodigal:002006;locus_tag=IEFELJIB_01256;product=hypothetical protein
NC_011894.1	Prodigal:002006	CDS	1321557	1324301	.	+	0	ID=IEFELJIB_01257;eC_number=1.2.99.7;Name=mop;gene=mop;inference=ab initio prediction:Prodigal:002006,similar to AA sequence:UniProtKB:Q46509;locus_tag=IEFELJIB_01257;product=Aldehyde oxidoreductase
NC_011894.1	Prodigal:002006	CDS	1324298	1325806	.	+	0	ID=IEFELJIB_01258;eC_number=1.3.7.1;Name=Hnr;gene=Hnr;inference=ab initio prediction:Prodigal:002006,similar to AA sequence:UniProtKB:Q0QLF7;locus_tag=IEFELJIB_01258;product=6-hydroxynicotinate reductase
NC_011894.1	Prodigal:002006	CDS	1325803	1326270	.	+	0	ID=IEFELJIB_01259;Name=nicR_2;db_xref=COG:COG1846;gene=nicR_2;inference=ab initio prediction:Prodigal:002006,similar to AA sequence:UniProtKB:Q88FY0;locus_tag=IEFELJIB_01259;product=HTH-type transcriptional repressor NicR
NC_011894.1	Prodigal:002006	CDS	1326276	1327139	.	+	0	ID=IEFELJIB_01260;inference=ab initio prediction:Prodigal:002006;locus_tag=IEFELJIB_01260;product=hypothetical protein
NC_011894.1	Prodigal:002006	CDS	1327443	1327676	.	-	0	ID=IEFELJIB_01261;inference=ab initio prediction:Prodigal:002006;locus_tag=IEFELJIB_01261;product=hypothetical protein
NC_011894.1	Prodigal:002006	CDS	1327803	1328819	.	-	0	ID=IEFELJIB_01262;eC_number=5.3.1.13;Name=kdsD;db_xref=COG:COG0517;gene=kdsD;inference=ab initio prediction:Prodigal:002006,similar to AA sequence:UniProtKB:Q9HVW0;locus_tag=IEFELJIB_01262;product=Arabinose 5-phosphate isomerase KdsD
NC_011894.1	Prodigal:002006	CDS	1328941	1330695	.	-	0	ID=IEFELJIB_01263;eC_number=2.7.-.-;Name=sasA_4;gene=sasA_4;inference=ab initio prediction:Prodigal:002006,protein motif:HAMAP:MF_01837;locus_tag=IEFELJIB_01263;product=Adaptive-response sensory-kinase SasA
NC_011894.1	Prodigal:002006	CDS	1330993	1331265	.	+	0	ID=IEFELJIB_01264;inference=ab initio prediction:Prodigal:002006;locus_tag=IEFELJIB_01264;product=hypothetical protein
NC_011894.1	Prodigal:002006	CDS	1331600	1332265	.	+	0	ID=IEFELJIB_01265;Name=ompR_2;gene=ompR_2;inference=ab initio prediction:Prodigal:002006,similar to AA sequence:UniProtKB:P0AA16;locus_tag=IEFELJIB_01265;product=Transcriptional regulatory protein OmpR
NC_011894.1	Prodigal:002006	CDS	1332534	1333916	.	-	0	ID=IEFELJIB_01266;eC_number=2.5.1.54;Name=aroH;db_xref=COG:COG3200;gene=aroH;inference=ab initio prediction:Prodigal:002006,similar to AA sequence:UniProtKB:P80574;locus_tag=IEFELJIB_01266;product=Phospho-2-dehydro-3-deoxyheptonate aldolase
NC_011894.1	Prodigal:002006	CDS	1334451	1334864	.	+	0	ID=IEFELJIB_01267;inference=ab initio prediction:Prodigal:002006;locus_tag=IEFELJIB_01267;product=hypothetical protein
NC_011894.1	Prodigal:002006	CDS	1334905	1335786	.	-	0	ID=IEFELJIB_01268;Name=msrQ;gene=msrQ;inference=ab initio prediction:Prodigal:002006,protein motif:HAMAP:MF_01207;locus_tag=IEFELJIB_01268;product=Protein-methionine-sulfoxide reductase heme-binding subunit MsrQ
NC_011894.1	Prodigal:002006	CDS	1335928	1336251	.	+	0	ID=IEFELJIB_01269;inference=ab initio prediction:Prodigal:002006;locus_tag=IEFELJIB_01269;product=hypothetical protein
NC_011894.1	Prodigal:002006	CDS	1336393	1337388	.	+	0	ID=IEFELJIB_01270;eC_number=2.7.1.15;Name=RBKS;gene=RBKS;inference=ab initio prediction:Prodigal:002006,protein motif:HAMAP:MF_01987;locus_tag=IEFELJIB_01270;product=Ribokinase
NC_011894.1	Prodigal:002006	CDS	1337405	1338247	.	+	0	ID=IEFELJIB_01271;Name=lacG_1;gene=lacG_1;inference=ab initio prediction:Prodigal:002006,similar to AA sequence:UniProtKB:P29824;locus_tag=IEFELJIB_01271;product=Lactose transport system permease protein LacG
NC_011894.1	Prodigal:002006	CDS	1338266	1339339	.	+	0	ID=IEFELJIB_01272;eC_number=7.6.2.10;Name=ugpC_1;db_xref=COG:COG3839;gene=ugpC_1;inference=ab initio prediction:Prodigal:002006,similar to AA sequence:UniProtKB:Q8ZLF4;locus_tag=IEFELJIB_01272;product=sn-glycerol-3-phosphate import ATP-binding protein UgpC
NC_011894.1	Prodigal:002006	CDS	1339468	1340640	.	+	0	ID=IEFELJIB_01273;eC_number=2.8.3.19;Name=yfdE_2;db_xref=COG:COG1804;gene=yfdE_2;inference=ab initio prediction:Prodigal:002006,similar to AA sequence:UniProtKB:P76518;locus_tag=IEFELJIB_01273;product=Acetyl-CoA:oxalate CoA-transferase
NC_011894.1	Prodigal:002006	CDS	1340672	1342348	.	+	0	ID=IEFELJIB_01274;eC_number=2.2.1.6;Name=ilvG_1;gene=ilvG_1;inference=ab initio prediction:Prodigal:002006,similar to AA sequence:UniProtKB:P0DP90;locus_tag=IEFELJIB_01274;product=Acetolactate synthase isozyme 2 large subunit
NC_011894.1	Prodigal:002006	CDS	1342851	1344191	.	+	0	ID=IEFELJIB_01275;Name=ugpB_1;db_xref=COG:COG1653;gene=ugpB_1;inference=ab initio prediction:Prodigal:002006,similar to AA sequence:UniProtKB:P0AG80;locus_tag=IEFELJIB_01275;product=sn-glycerol-3-phosphate-binding periplasmic protein UgpB
NC_011894.1	Prodigal:002006	CDS	1344196	1345080	.	+	0	ID=IEFELJIB_01276;Name=ugpA_1;db_xref=COG:COG1175;gene=ugpA_1;inference=ab initio prediction:Prodigal:002006,similar to AA sequence:UniProtKB:P10905;locus_tag=IEFELJIB_01276;product=sn-glycerol-3-phosphate transport system permease protein UgpA
NC_011894.1	Prodigal:002006	CDS	1345133	1345768	.	+	0	ID=IEFELJIB_01277;inference=ab initio prediction:Prodigal:002006;locus_tag=IEFELJIB_01277;product=hypothetical protein
NC_011894.1	Prodigal:002006	CDS	1345891	1347132	.	+	0	ID=IEFELJIB_01278;eC_number=1.3.99.-;Name=mmgC_3;db_xref=COG:COG1960;gene=mmgC_3;inference=ab initio prediction:Prodigal:002006,similar to AA sequence:UniProtKB:P45857;locus_tag=IEFELJIB_01278;product=Acyl-CoA dehydrogenase
NC_011894.1	Prodigal:002006	CDS	1347318	1348175	.	-	0	ID=IEFELJIB_01279;inference=ab initio prediction:Prodigal:002006;locus_tag=IEFELJIB_01279;product=hypothetical protein
NC_011894.1	Prodigal:002006	CDS	1348188	1348613	.	-	0	ID=IEFELJIB_01280;inference=ab initio prediction:Prodigal:002006;locus_tag=IEFELJIB_01280;product=hypothetical protein
NC_011894.1	Prodigal:002006	CDS	1348636	1349718	.	-	0	ID=IEFELJIB_01281;eC_number=4.1.1.37;Name=hemE;db_xref=COG:COG0407;gene=hemE;inference=ab initio prediction:Prodigal:002006,similar to AA sequence:UniProtKB:P32920;locus_tag=IEFELJIB_01281;product=Uroporphyrinogen decarboxylase
NC_011894.1	Prodigal:002006	CDS	1350216	1351046	.	+	0	ID=IEFELJIB_01282;eC_number=2.7.11.32;Name=yqfL;db_xref=COG:COG1806;gene=yqfL;inference=ab initio prediction:Prodigal:002006,similar to AA sequence:UniProtKB:P54470;locus_tag=IEFELJIB_01282;product=Putative pyruvate%2C phosphate dikinase regulatory protein
NC_011894.1	Prodigal:002006	CDS	1351130	1351405	.	+	0	ID=IEFELJIB_01283;inference=ab initio prediction:Prodigal:002006;locus_tag=IEFELJIB_01283;product=hypothetical protein
NC_011894.1	Prodigal:002006	CDS	1351481	1352095	.	+	0	ID=IEFELJIB_01284;eC_number=3.6.1.-;Name=yceF;db_xref=COG:COG0424;gene=yceF;inference=ab initio prediction:Prodigal:002006,similar to AA sequence:UniProtKB:P58627;locus_tag=IEFELJIB_01284;product=7-methyl-GTP pyrophosphatase
NC_011894.1	Prodigal:002006	CDS	1352103	1352975	.	+	0	ID=IEFELJIB_01285;eC_number=1.1.1.25;Name=aroE_3;db_xref=COG:COG0169;gene=aroE_3;inference=ab initio prediction:Prodigal:002006,similar to AA sequence:UniProtKB:P15770;locus_tag=IEFELJIB_01285;product=Shikimate dehydrogenase (NADP(+))
NC_011894.1	Prodigal:002006	CDS	1352972	1353595	.	+	0	ID=IEFELJIB_01286;eC_number=2.7.1.24;Name=coaE;db_xref=COG:COG0237;gene=coaE;inference=ab initio prediction:Prodigal:002006,similar to AA sequence:UniProtKB:O67792;locus_tag=IEFELJIB_01286;product=Dephospho-CoA kinase
NC_011894.1	Prodigal:002006	CDS	1353687	1353881	.	-	0	ID=IEFELJIB_01287;inference=ab initio prediction:Prodigal:002006;locus_tag=IEFELJIB_01287;product=hypothetical protein
NC_011894.1	Prodigal:002006	CDS	1353987	1354703	.	+	0	ID=IEFELJIB_01288;eC_number=2.7.7.7;Name=dnaQ;db_xref=COG:COG0847;gene=dnaQ;inference=ab initio prediction:Prodigal:002006,similar to AA sequence:UniProtKB:P03007;locus_tag=IEFELJIB_01288;product=DNA polymerase III subunit epsilon
NC_011894.1	Prodigal:002006	CDS	1354785	1354913	.	+	0	ID=IEFELJIB_01289;inference=ab initio prediction:Prodigal:002006;locus_tag=IEFELJIB_01289;product=hypothetical protein
NC_011894.1	Prodigal:002006	CDS	1354915	1355790	.	-	0	ID=IEFELJIB_01290;eC_number=3.1.1.92;inference=ab initio prediction:Prodigal:002006,similar to AA sequence:UniProtKB:A6XIG7;locus_tag=IEFELJIB_01290;product=4-sulfomuconolactone hydrolase
NC_011894.1	Prodigal:002006	CDS	1355777	1357087	.	-	0	ID=IEFELJIB_01291;Name=naiP_1;gene=naiP_1;inference=ab initio prediction:Prodigal:002006,similar to AA sequence:UniProtKB:O34691;locus_tag=IEFELJIB_01291;product=Putative niacin/nicotinamide transporter NaiP
NC_011894.1	Prodigal:002006	CDS	1357530	1357976	.	+	0	ID=IEFELJIB_01292;Name=ros_3;db_xref=COG:COG4957;gene=ros_3;inference=ab initio prediction:Prodigal:002006,similar to AA sequence:UniProtKB:Q04152;locus_tag=IEFELJIB_01292;product=Transcriptional regulatory protein ros
NC_011894.1	Prodigal:002006	CDS	1358535	1358936	.	-	0	ID=IEFELJIB_01293;inference=ab initio prediction:Prodigal:002006;locus_tag=IEFELJIB_01293;product=hypothetical protein
NC_011894.1	Prodigal:002006	CDS	1359098	1359781	.	+	0	ID=IEFELJIB_01294;eC_number=3.1.3.18;Name=gph_1;db_xref=COG:COG0546;gene=gph_1;inference=ab initio prediction:Prodigal:002006,similar to AA sequence:UniProtKB:O67359;locus_tag=IEFELJIB_01294;product=Phosphoglycolate phosphatase
NC_011894.1	Prodigal:002006	CDS	1359894	1361030	.	+	0	ID=IEFELJIB_01295;inference=ab initio prediction:Prodigal:002006;locus_tag=IEFELJIB_01295;product=hypothetical protein
NC_011894.1	Prodigal:002006	CDS	1361179	1361544	.	-	0	ID=IEFELJIB_01296;inference=ab initio prediction:Prodigal:002006;locus_tag=IEFELJIB_01296;product=hypothetical protein
NC_011894.1	Prodigal:002006	CDS	1361733	1362968	.	-	0	ID=IEFELJIB_01297;Name=srpC;db_xref=COG:COG2059;gene=srpC;inference=ab initio prediction:Prodigal:002006,similar to AA sequence:UniProtKB:Q55027;locus_tag=IEFELJIB_01297;product=putative chromate transport protein
NC_011894.1	Prodigal:002006	CDS	1363085	1363288	.	+	0	ID=IEFELJIB_01298;inference=ab initio prediction:Prodigal:002006;locus_tag=IEFELJIB_01298;product=hypothetical protein
NC_011894.1	Prodigal:002006	CDS	1363594	1365087	.	+	0	ID=IEFELJIB_01299;eC_number=1.1.1.205;Name=guaB;db_xref=COG:COG0516;gene=guaB;inference=ab initio prediction:Prodigal:002006,similar to AA sequence:UniProtKB:P21879;locus_tag=IEFELJIB_01299;product=Inosine-5'-monophosphate dehydrogenase
NC_011894.1	Prodigal:002006	CDS	1365363	1365530	.	-	0	ID=IEFELJIB_01300;inference=ab initio prediction:Prodigal:002006;locus_tag=IEFELJIB_01300;product=hypothetical protein
NC_011894.1	Prodigal:002006	CDS	1365642	1366925	.	+	0	ID=IEFELJIB_01301;eC_number=2.1.1.176;Name=rsmB_1;gene=rsmB_1;inference=ab initio prediction:Prodigal:002006,protein motif:HAMAP:MF_01856;locus_tag=IEFELJIB_01301;product=Ribosomal RNA small subunit methyltransferase B
NC_011894.1	Prodigal:002006	CDS	1367057	1368118	.	+	0	ID=IEFELJIB_01302;inference=ab initio prediction:Prodigal:002006;locus_tag=IEFELJIB_01302;product=hypothetical protein
NC_011894.1	Prodigal:002006	CDS	1368259	1368498	.	-	0	ID=IEFELJIB_01303;inference=ab initio prediction:Prodigal:002006;locus_tag=IEFELJIB_01303;product=hypothetical protein
NC_011894.1	Prodigal:002006	CDS	1368651	1370207	.	+	0	ID=IEFELJIB_01304;eC_number=6.3.5.2;Name=guaA;db_xref=COG:COG0518;gene=guaA;inference=ab initio prediction:Prodigal:002006,similar to AA sequence:UniProtKB:P04079;locus_tag=IEFELJIB_01304;product=GMP synthase [glutamine-hydrolyzing]
NC_011894.1	Aragorn:001002	tRNA	1370833	1370907	.	+	.	ID=IEFELJIB_01305;inference=COORDINATES:profile:Aragorn:001002;locus_tag=IEFELJIB_01305;product=tRNA-Val(cac)
NC_011894.1	Prodigal:002006	CDS	1370939	1371640	.	-	0	ID=IEFELJIB_01306;eC_number=3.1.3.105;Name=mupP_1;db_xref=COG:COG0546;gene=mupP_1;inference=ab initio prediction:Prodigal:002006,similar to AA sequence:UniProtKB:Q9HZ62;locus_tag=IEFELJIB_01306;product=N-acetylmuramic acid 6-phosphate phosphatase
NC_011894.1	Prodigal:002006	CDS	1371941	1372690	.	+	0	ID=IEFELJIB_01307;inference=ab initio prediction:Prodigal:002006;locus_tag=IEFELJIB_01307;product=hypothetical protein
NC_011894.1	Prodigal:002006	CDS	1372915	1373253	.	+	0	ID=IEFELJIB_01308;inference=ab initio prediction:Prodigal:002006;locus_tag=IEFELJIB_01308;product=hypothetical protein
NC_011894.1	Prodigal:002006	CDS	1373458	1373841	.	+	0	ID=IEFELJIB_01309;inference=ab initio prediction:Prodigal:002006;locus_tag=IEFELJIB_01309;product=hypothetical protein
NC_011894.1	Prodigal:002006	CDS	1373804	1374787	.	-	0	ID=IEFELJIB_01310;inference=ab initio prediction:Prodigal:002006;locus_tag=IEFELJIB_01310;product=hypothetical protein
NC_011894.1	Prodigal:002006	CDS	1374939	1375157	.	+	0	ID=IEFELJIB_01311;inference=ab initio prediction:Prodigal:002006;locus_tag=IEFELJIB_01311;product=hypothetical protein
NC_011894.1	Prodigal:002006	CDS	1375242	1377350	.	-	0	ID=IEFELJIB_01312;Name=btuB_1;gene=btuB_1;inference=ab initio prediction:Prodigal:002006,protein motif:HAMAP:MF_01531;locus_tag=IEFELJIB_01312;product=Vitamin B12 transporter BtuB
NC_011894.1	Prodigal:002006	CDS	1377391	1377759	.	-	0	ID=IEFELJIB_01313;inference=ab initio prediction:Prodigal:002006;locus_tag=IEFELJIB_01313;product=hypothetical protein
NC_011894.1	Prodigal:002006	CDS	1377850	1378329	.	-	0	ID=IEFELJIB_01314;inference=ab initio prediction:Prodigal:002006;locus_tag=IEFELJIB_01314;product=hypothetical protein
NC_011894.1	Prodigal:002006	CDS	1378338	1379201	.	-	0	ID=IEFELJIB_01315;inference=ab initio prediction:Prodigal:002006;locus_tag=IEFELJIB_01315;product=hypothetical protein
NC_011894.1	Prodigal:002006	CDS	1379386	1381377	.	-	0	ID=IEFELJIB_01316;eC_number=2.7.-.-;Name=sasA_5;gene=sasA_5;inference=ab initio prediction:Prodigal:002006,protein motif:HAMAP:MF_01837;locus_tag=IEFELJIB_01316;product=Adaptive-response sensory-kinase SasA
NC_011894.1	Prodigal:002006	CDS	1381541	1382503	.	-	0	ID=IEFELJIB_01317;inference=ab initio prediction:Prodigal:002006;locus_tag=IEFELJIB_01317;product=hypothetical protein
NC_011894.1	Prodigal:002006	CDS	1382724	1383860	.	+	0	ID=IEFELJIB_01318;eC_number=6.3.2.4;Name=ddlA;db_xref=COG:COG1181;gene=ddlA;inference=ab initio prediction:Prodigal:002006,similar to AA sequence:UniProtKB:P0A1F0;locus_tag=IEFELJIB_01318;product=D-alanine--D-alanine ligase A
NC_011894.1	Prodigal:002006	CDS	1383892	1385259	.	+	0	ID=IEFELJIB_01319;Name=ribZ;gene=ribZ;inference=ab initio prediction:Prodigal:002006,similar to AA sequence:UniProtKB:Q180E3;locus_tag=IEFELJIB_01319;product=Riboflavin transporter RibZ
NC_011894.1	Prodigal:002006	CDS	1385367	1386164	.	+	0	ID=IEFELJIB_01320;eC_number=1.1.1.100;Name=fabG_3;gene=fabG_3;inference=ab initio prediction:Prodigal:002006,similar to AA sequence:UniProtKB:O67610;locus_tag=IEFELJIB_01320;product=3-oxoacyl-[acyl-carrier-protein] reductase FabG
NC_011894.1	Prodigal:002006	CDS	1387381	1389042	.	+	0	ID=IEFELJIB_01321;inference=ab initio prediction:Prodigal:002006;locus_tag=IEFELJIB_01321;product=hypothetical protein
NC_011894.1	Prodigal:002006	CDS	1390146	1390478	.	-	0	ID=IEFELJIB_01322;inference=ab initio prediction:Prodigal:002006;locus_tag=IEFELJIB_01322;product=hypothetical protein
NC_011894.1	Prodigal:002006	CDS	1390645	1391658	.	-	0	ID=IEFELJIB_01323;eC_number=1.1.-.-;Name=yajO_1;db_xref=COG:COG0667;gene=yajO_1;inference=ab initio prediction:Prodigal:002006,similar to AA sequence:UniProtKB:P77735;locus_tag=IEFELJIB_01323;product=1-deoxyxylulose-5-phosphate synthase YajO
NC_011894.1	Prodigal:002006	CDS	1391806	1391925	.	+	0	ID=IEFELJIB_01324;inference=ab initio prediction:Prodigal:002006;locus_tag=IEFELJIB_01324;product=hypothetical protein
NC_011894.1	Prodigal:002006	CDS	1391971	1393095	.	+	0	ID=IEFELJIB_01325;Name=hcaT_1;gene=hcaT_1;inference=ab initio prediction:Prodigal:002006,similar to AA sequence:UniProtKB:Q47142;locus_tag=IEFELJIB_01325;product=putative 3-phenylpropionic acid transporter
NC_011894.1	Prodigal:002006	CDS	1393168	1393605	.	+	0	ID=IEFELJIB_01326;inference=ab initio prediction:Prodigal:002006;locus_tag=IEFELJIB_01326;product=hypothetical protein
NC_011894.1	Prodigal:002006	CDS	1393611	1394543	.	+	0	ID=IEFELJIB_01327;inference=ab initio prediction:Prodigal:002006;locus_tag=IEFELJIB_01327;product=hypothetical protein
NC_011894.1	Prodigal:002006	CDS	1394990	1395394	.	+	0	ID=IEFELJIB_01328;inference=ab initio prediction:Prodigal:002006;locus_tag=IEFELJIB_01328;product=hypothetical protein
NC_011894.1	Prodigal:002006	CDS	1395399	1396145	.	+	0	ID=IEFELJIB_01329;inference=ab initio prediction:Prodigal:002006;locus_tag=IEFELJIB_01329;product=hypothetical protein
NC_011894.1	Prodigal:002006	CDS	1396608	1397399	.	+	0	ID=IEFELJIB_01330;inference=ab initio prediction:Prodigal:002006;locus_tag=IEFELJIB_01330;product=hypothetical protein
NC_011894.1	Prodigal:002006	CDS	1397399	1399573	.	+	0	ID=IEFELJIB_01331;Name=btuB_2;gene=btuB_2;inference=ab initio prediction:Prodigal:002006,protein motif:HAMAP:MF_01531;locus_tag=IEFELJIB_01331;product=Vitamin B12 transporter BtuB
NC_011894.1	Prodigal:002006	CDS	1399575	1400468	.	+	0	ID=IEFELJIB_01332;Name=btuF;db_xref=COG:COG0614;gene=btuF;inference=ab initio prediction:Prodigal:002006,similar to AA sequence:UniProtKB:A5F5P5;locus_tag=IEFELJIB_01332;product=Vitamin B12-binding protein
NC_011894.1	Prodigal:002006	CDS	1400465	1401445	.	+	0	ID=IEFELJIB_01333;Name=hmuU;db_xref=COG:COG0609;gene=hmuU;inference=ab initio prediction:Prodigal:002006,similar to AA sequence:UniProtKB:Q56992;locus_tag=IEFELJIB_01333;product=Hemin transport system permease protein HmuU
NC_011894.1	Prodigal:002006	CDS	1401442	1402194	.	+	0	ID=IEFELJIB_01334;eC_number=7.2.2.16;Name=fhuC;db_xref=COG:COG1120;gene=fhuC;inference=ab initio prediction:Prodigal:002006,similar to AA sequence:UniProtKB:P07821;locus_tag=IEFELJIB_01334;product=Iron(3+)-hydroxamate import ATP-binding protein FhuC
NC_011894.1	Prodigal:002006	CDS	1402304	1402408	.	+	0	ID=IEFELJIB_01335;inference=ab initio prediction:Prodigal:002006;locus_tag=IEFELJIB_01335;product=hypothetical protein
NC_011894.1	Prodigal:002006	CDS	1402357	1404543	.	-	0	ID=IEFELJIB_01336;inference=ab initio prediction:Prodigal:002006;locus_tag=IEFELJIB_01336;product=hypothetical protein
NC_011894.1	Prodigal:002006	CDS	1404896	1406695	.	+	0	ID=IEFELJIB_01337;inference=ab initio prediction:Prodigal:002006;locus_tag=IEFELJIB_01337;product=hypothetical protein
NC_011894.1	Prodigal:002006	CDS	1406899	1407792	.	+	0	ID=IEFELJIB_01338;inference=ab initio prediction:Prodigal:002006;locus_tag=IEFELJIB_01338;product=hypothetical protein
NC_011894.1	Prodigal:002006	CDS	1408300	1409349	.	+	0	ID=IEFELJIB_01339;inference=ab initio prediction:Prodigal:002006;locus_tag=IEFELJIB_01339;product=hypothetical protein
NC_011894.1	Prodigal:002006	CDS	1409909	1413277	.	+	0	ID=IEFELJIB_01340;inference=ab initio prediction:Prodigal:002006;locus_tag=IEFELJIB_01340;product=hypothetical protein
NC_011894.1	Prodigal:002006	CDS	1413617	1413886	.	+	0	ID=IEFELJIB_01341;inference=ab initio prediction:Prodigal:002006;locus_tag=IEFELJIB_01341;product=hypothetical protein
NC_011894.1	Prodigal:002006	CDS	1413893	1415722	.	-	0	ID=IEFELJIB_01342;eC_number=2.7.11.1;Name=pknD_1;gene=pknD_1;inference=ab initio prediction:Prodigal:002006,protein motif:HAMAP:MF_01957;locus_tag=IEFELJIB_01342;product=Serine/threonine-protein kinase PknD
NC_011894.1	Prodigal:002006	CDS	1415719	1416516	.	-	0	ID=IEFELJIB_01343;inference=ab initio prediction:Prodigal:002006;locus_tag=IEFELJIB_01343;product=hypothetical protein
NC_011894.1	Prodigal:002006	CDS	1416899	1417435	.	+	0	ID=IEFELJIB_01344;Name=pal_1;gene=pal_1;inference=ab initio prediction:Prodigal:002006,protein motif:HAMAP:MF_02204;locus_tag=IEFELJIB_01344;product=Peptidoglycan-associated lipoprotein
NC_011894.1	Prodigal:002006	CDS	1417841	1419409	.	+	0	ID=IEFELJIB_01345;inference=ab initio prediction:Prodigal:002006;locus_tag=IEFELJIB_01345;product=hypothetical protein
NC_011894.1	Prodigal:002006	CDS	1419552	1420220	.	+	0	ID=IEFELJIB_01346;Name=pal_2;gene=pal_2;inference=ab initio prediction:Prodigal:002006,protein motif:HAMAP:MF_02204;locus_tag=IEFELJIB_01346;product=Peptidoglycan-associated lipoprotein
NC_011894.1	Prodigal:002006	CDS	1420326	1421207	.	+	0	ID=IEFELJIB_01347;inference=ab initio prediction:Prodigal:002006;locus_tag=IEFELJIB_01347;product=hypothetical protein
NC_011894.1	Prodigal:002006	CDS	1421306	1424494	.	+	0	ID=IEFELJIB_01348;Name=mdtC_1;gene=mdtC_1;inference=ab initio prediction:Prodigal:002006,similar to AA sequence:UniProtKB:A7ZNP9;locus_tag=IEFELJIB_01348;product=Multidrug resistance protein MdtC
NC_011894.1	Prodigal:002006	CDS	1424513	1424848	.	-	0	ID=IEFELJIB_01349;inference=ab initio prediction:Prodigal:002006;locus_tag=IEFELJIB_01349;product=hypothetical protein
NC_011894.1	Prodigal:002006	CDS	1424806	1425054	.	-	0	ID=IEFELJIB_01350;inference=ab initio prediction:Prodigal:002006;locus_tag=IEFELJIB_01350;product=hypothetical protein
NC_011894.1	Prodigal:002006	CDS	1425303	1425584	.	-	0	ID=IEFELJIB_01351;inference=ab initio prediction:Prodigal:002006;locus_tag=IEFELJIB_01351;product=hypothetical protein
NC_011894.1	Prodigal:002006	CDS	1425912	1427342	.	+	0	ID=IEFELJIB_01352;eC_number=2.7.8.-;Name=clsB;gene=clsB;inference=ab initio prediction:Prodigal:002006,protein motif:HAMAP:MF_01917;locus_tag=IEFELJIB_01352;product=Cardiolipin synthase B
NC_011894.1	Prodigal:002006	CDS	1427284	1428300	.	-	0	ID=IEFELJIB_01353;inference=ab initio prediction:Prodigal:002006;locus_tag=IEFELJIB_01353;product=hypothetical protein
NC_011894.1	Prodigal:002006	CDS	1428300	1429190	.	-	0	ID=IEFELJIB_01354;inference=ab initio prediction:Prodigal:002006;locus_tag=IEFELJIB_01354;product=hypothetical protein
NC_011894.1	Prodigal:002006	CDS	1429301	1430062	.	+	0	ID=IEFELJIB_01355;eC_number=1.-.-.-;inference=ab initio prediction:Prodigal:002006,similar to AA sequence:UniProtKB:P9WGQ7;locus_tag=IEFELJIB_01355;product=putative oxidoreductase
NC_011894.1	Prodigal:002006	CDS	1430112	1430633	.	+	0	ID=IEFELJIB_01356;inference=ab initio prediction:Prodigal:002006;locus_tag=IEFELJIB_01356;product=hypothetical protein
NC_011894.1	Prodigal:002006	CDS	1430772	1431098	.	+	0	ID=IEFELJIB_01357;inference=ab initio prediction:Prodigal:002006;locus_tag=IEFELJIB_01357;product=hypothetical protein
NC_011894.1	Prodigal:002006	CDS	1431182	1431328	.	+	0	ID=IEFELJIB_01358;inference=ab initio prediction:Prodigal:002006;locus_tag=IEFELJIB_01358;product=hypothetical protein
NC_011894.1	Prodigal:002006	CDS	1431567	1431821	.	-	0	ID=IEFELJIB_01359;inference=ab initio prediction:Prodigal:002006;locus_tag=IEFELJIB_01359;product=hypothetical protein
NC_011894.1	Prodigal:002006	CDS	1431996	1432361	.	+	0	ID=IEFELJIB_01360;inference=ab initio prediction:Prodigal:002006;locus_tag=IEFELJIB_01360;product=hypothetical protein
NC_011894.1	Prodigal:002006	CDS	1432431	1432787	.	+	0	ID=IEFELJIB_01361;inference=ab initio prediction:Prodigal:002006;locus_tag=IEFELJIB_01361;product=hypothetical protein
NC_011894.1	Prodigal:002006	CDS	1432810	1434627	.	-	0	ID=IEFELJIB_01362;inference=ab initio prediction:Prodigal:002006;locus_tag=IEFELJIB_01362;product=hypothetical protein
NC_011894.1	Prodigal:002006	CDS	1434775	1434918	.	+	0	ID=IEFELJIB_01363;inference=ab initio prediction:Prodigal:002006;locus_tag=IEFELJIB_01363;product=hypothetical protein
NC_011894.1	Prodigal:002006	CDS	1434867	1436708	.	-	0	ID=IEFELJIB_01364;eC_number=7.4.2.10;Name=gsiA_2;db_xref=COG:COG1123;gene=gsiA_2;inference=ab initio prediction:Prodigal:002006,similar to AA sequence:UniProtKB:P75796;locus_tag=IEFELJIB_01364;product=Glutathione import ATP-binding protein GsiA
NC_011894.1	Prodigal:002006	CDS	1437095	1438018	.	-	0	ID=IEFELJIB_01365;Name=gsiD_2;db_xref=COG:COG1173;gene=gsiD_2;inference=ab initio prediction:Prodigal:002006,similar to AA sequence:UniProtKB:P75799;locus_tag=IEFELJIB_01365;product=Glutathione transport system permease protein GsiD
NC_011894.1	Prodigal:002006	CDS	1437984	1438943	.	-	0	ID=IEFELJIB_01366;Name=dppB_2;db_xref=COG:COG0601;gene=dppB_2;inference=ab initio prediction:Prodigal:002006,similar to AA sequence:UniProtKB:P0AEF8;locus_tag=IEFELJIB_01366;product=Dipeptide transport system permease protein DppB
NC_011894.1	Prodigal:002006	CDS	1438971	1440761	.	-	0	ID=IEFELJIB_01367;inference=ab initio prediction:Prodigal:002006;locus_tag=IEFELJIB_01367;product=hypothetical protein
NC_011894.1	Prodigal:002006	CDS	1441005	1442420	.	+	0	ID=IEFELJIB_01368;eC_number=3.5.1.-;Name=abgB;db_xref=COG:COG1473;gene=abgB;inference=ab initio prediction:Prodigal:002006,similar to AA sequence:UniProtKB:P76052;locus_tag=IEFELJIB_01368;product=p-aminobenzoyl-glutamate hydrolase subunit B
NC_011894.1	Prodigal:002006	CDS	1442462	1443931	.	-	0	ID=IEFELJIB_01369;Name=bmr3;gene=bmr3;inference=ab initio prediction:Prodigal:002006,similar to AA sequence:UniProtKB:P96712;locus_tag=IEFELJIB_01369;product=Multidrug resistance protein 3
NC_011894.1	Prodigal:002006	CDS	1444126	1444473	.	+	0	ID=IEFELJIB_01370;inference=ab initio prediction:Prodigal:002006;locus_tag=IEFELJIB_01370;product=hypothetical protein
NC_011894.1	Prodigal:002006	CDS	1444572	1446023	.	-	0	ID=IEFELJIB_01371;eC_number=4.2.1.79;Name=prpD;db_xref=COG:COG2079;gene=prpD;inference=ab initio prediction:Prodigal:002006,similar to AA sequence:UniProtKB:O06582;locus_tag=IEFELJIB_01371;product=2-methylcitrate dehydratase
NC_011894.1	Prodigal:002006	CDS	1446102	1446845	.	-	0	ID=IEFELJIB_01372;inference=ab initio prediction:Prodigal:002006;locus_tag=IEFELJIB_01372;product=hypothetical protein
NC_011894.1	Prodigal:002006	CDS	1447053	1447871	.	-	0	ID=IEFELJIB_01373;eC_number=1.5.1.2;Name=proC_1;db_xref=COG:COG0345;gene=proC_1;inference=ab initio prediction:Prodigal:002006,similar to AA sequence:UniProtKB:P22008;locus_tag=IEFELJIB_01373;product=Pyrroline-5-carboxylate reductase
NC_011894.1	Prodigal:002006	CDS	1448094	1449344	.	-	0	ID=IEFELJIB_01374;inference=ab initio prediction:Prodigal:002006;locus_tag=IEFELJIB_01374;product=hypothetical protein
NC_011894.1	Prodigal:002006	CDS	1449341	1449712	.	-	0	ID=IEFELJIB_01375;inference=ab initio prediction:Prodigal:002006;locus_tag=IEFELJIB_01375;product=hypothetical protein
NC_011894.1	Prodigal:002006	CDS	1449816	1450718	.	-	0	ID=IEFELJIB_01376;eC_number=3.5.1.29;inference=ab initio prediction:Prodigal:002006,similar to AA sequence:UniProtKB:Q988D4;locus_tag=IEFELJIB_01376;product=2-(acetamidomethylene)succinate hydrolase
NC_011894.1	Prodigal:002006	CDS	1450999	1452285	.	-	0	ID=IEFELJIB_01377;Name=oxlT_2;gene=oxlT_2;inference=ab initio prediction:Prodigal:002006,similar to AA sequence:UniProtKB:Q51330;locus_tag=IEFELJIB_01377;product=Oxalate:formate antiporter
NC_011894.1	Prodigal:002006	CDS	1453244	1455067	.	-	0	ID=IEFELJIB_01378;eC_number=3.1.26.11;Name=rbn_2;gene=rbn_2;inference=ab initio prediction:Prodigal:002006,protein motif:HAMAP:MF_01818;locus_tag=IEFELJIB_01378;product=Ribonuclease BN
NC_011894.1	Prodigal:002006	CDS	1455193	1456323	.	-	0	ID=IEFELJIB_01379;eC_number=3.5.1.16;Name=argE_1;gene=argE_1;inference=ab initio prediction:Prodigal:002006,protein motif:HAMAP:MF_01108;locus_tag=IEFELJIB_01379;product=Acetylornithine deacetylase
NC_011894.1	Prodigal:002006	CDS	1456320	1457783	.	-	0	ID=IEFELJIB_01380;inference=ab initio prediction:Prodigal:002006;locus_tag=IEFELJIB_01380;product=hypothetical protein
NC_011894.1	Prodigal:002006	CDS	1457873	1459414	.	-	0	ID=IEFELJIB_01381;eC_number=6.2.1.3;Name=lcfB_2;db_xref=COG:COG0318;gene=lcfB_2;inference=ab initio prediction:Prodigal:002006,similar to AA sequence:UniProtKB:O07610;locus_tag=IEFELJIB_01381;product=Long-chain-fatty-acid--CoA ligase
NC_011894.1	Prodigal:002006	CDS	1459563	1460201	.	-	0	ID=IEFELJIB_01382;Name=yceI;gene=yceI;inference=ab initio prediction:Prodigal:002006,protein motif:HAMAP:MF_00780;locus_tag=IEFELJIB_01382;product=Protein YceI
NC_011894.1	Prodigal:002006	CDS	1460302	1460919	.	+	0	ID=IEFELJIB_01383;eC_number=3.6.4.12;Name=ruvA;db_xref=COG:COG0632;gene=ruvA;inference=ab initio prediction:Prodigal:002006,similar to AA sequence:UniProtKB:P0A809;locus_tag=IEFELJIB_01383;product=Holliday junction ATP-dependent DNA helicase RuvA
NC_011894.1	Prodigal:002006	CDS	1461251	1462615	.	-	0	ID=IEFELJIB_01384;eC_number=2.7.-.-;Name=sasA_6;gene=sasA_6;inference=ab initio prediction:Prodigal:002006,protein motif:HAMAP:MF_01837;locus_tag=IEFELJIB_01384;product=Adaptive-response sensory-kinase SasA
NC_011894.1	Prodigal:002006	CDS	1462612	1463367	.	-	0	ID=IEFELJIB_01385;Name=ompR_3;gene=ompR_3;inference=ab initio prediction:Prodigal:002006,similar to AA sequence:UniProtKB:P0AA16;locus_tag=IEFELJIB_01385;product=Transcriptional regulatory protein OmpR
NC_011894.1	Prodigal:002006	CDS	1463517	1463807	.	+	0	ID=IEFELJIB_01386;Name=ubiK;gene=ubiK;inference=ab initio prediction:Prodigal:002006,protein motif:HAMAP:MF_02216;locus_tag=IEFELJIB_01386;product=Ubiquinone biosynthesis accessory factor UbiK
NC_011894.1	Prodigal:002006	CDS	1464072	1464575	.	+	0	ID=IEFELJIB_01387;inference=ab initio prediction:Prodigal:002006;locus_tag=IEFELJIB_01387;product=hypothetical protein
NC_011894.1	Prodigal:002006	CDS	1464609	1465286	.	-	0	ID=IEFELJIB_01388;Name=rspR_2;db_xref=COG:COG1802;gene=rspR_2;inference=ab initio prediction:Prodigal:002006,similar to AA sequence:UniProtKB:P0ACM2;locus_tag=IEFELJIB_01388;product=HTH-type transcriptional repressor RspR
NC_011894.1	Prodigal:002006	CDS	1465637	1465912	.	+	0	ID=IEFELJIB_01389;inference=ab initio prediction:Prodigal:002006;locus_tag=IEFELJIB_01389;product=hypothetical protein
NC_011894.1	Prodigal:002006	CDS	1466006	1466866	.	+	0	ID=IEFELJIB_01390;eC_number=1.-.-.-;Name=ydaD;gene=ydaD;inference=ab initio prediction:Prodigal:002006,similar to AA sequence:UniProtKB:P80873;locus_tag=IEFELJIB_01390;product=General stress protein 39
NC_011894.1	Prodigal:002006	CDS	1467313	1467855	.	+	0	ID=IEFELJIB_01391;inference=ab initio prediction:Prodigal:002006;locus_tag=IEFELJIB_01391;product=hypothetical protein
NC_011894.1	Prodigal:002006	CDS	1467941	1468198	.	-	0	ID=IEFELJIB_01392;inference=ab initio prediction:Prodigal:002006;locus_tag=IEFELJIB_01392;product=hypothetical protein
NC_011894.1	Prodigal:002006	CDS	1468438	1469817	.	+	0	ID=IEFELJIB_01393;eC_number=4.3.1.7;Name=eutB_1;db_xref=COG:COG4303;gene=eutB_1;inference=ab initio prediction:Prodigal:002006,similar to AA sequence:UniProtKB:P0AEJ6;locus_tag=IEFELJIB_01393;product=Ethanolamine ammonia-lyase heavy chain
NC_011894.1	Prodigal:002006	CDS	1469814	1470584	.	+	0	ID=IEFELJIB_01394;eC_number=4.3.1.7;Name=eutC_1;db_xref=COG:COG4302;gene=eutC_1;inference=ab initio prediction:Prodigal:002006,similar to AA sequence:UniProtKB:P19636;locus_tag=IEFELJIB_01394;product=Ethanolamine ammonia-lyase light chain
NC_011894.1	Prodigal:002006	CDS	1470844	1471758	.	+	0	ID=IEFELJIB_01395;eC_number=2.7.2.8;Name=argB;db_xref=COG:COG0548;gene=argB;inference=ab initio prediction:Prodigal:002006,similar to AA sequence:UniProtKB:Q9HTN2;locus_tag=IEFELJIB_01395;product=Acetylglutamate kinase
NC_011894.1	Prodigal:002006	CDS	1471861	1472592	.	+	0	ID=IEFELJIB_01396;inference=ab initio prediction:Prodigal:002006;locus_tag=IEFELJIB_01396;product=hypothetical protein
NC_011894.1	Prodigal:002006	CDS	1472610	1472705	.	+	0	ID=IEFELJIB_01397;inference=ab initio prediction:Prodigal:002006;locus_tag=IEFELJIB_01397;product=hypothetical protein
NC_011894.1	Prodigal:002006	CDS	1472705	1473127	.	+	0	ID=IEFELJIB_01398;inference=ab initio prediction:Prodigal:002006;locus_tag=IEFELJIB_01398;product=hypothetical protein
NC_011894.1	Prodigal:002006	CDS	1473200	1474426	.	-	0	ID=IEFELJIB_01399;inference=ab initio prediction:Prodigal:002006;locus_tag=IEFELJIB_01399;product=hypothetical protein
NC_011894.1	Prodigal:002006	CDS	1474847	1475116	.	-	0	ID=IEFELJIB_01400;inference=ab initio prediction:Prodigal:002006;locus_tag=IEFELJIB_01400;product=hypothetical protein
NC_011894.1	Prodigal:002006	CDS	1475123	1476136	.	-	0	ID=IEFELJIB_01401;inference=ab initio prediction:Prodigal:002006;locus_tag=IEFELJIB_01401;product=hypothetical protein
NC_011894.1	Prodigal:002006	CDS	1476399	1476806	.	+	0	ID=IEFELJIB_01402;inference=ab initio prediction:Prodigal:002006,similar to AA sequence:UniProtKB:Q881J7;locus_tag=IEFELJIB_01402;product=Blue-light-activated protein
NC_011894.1	Prodigal:002006	CDS	1476831	1477193	.	+	0	ID=IEFELJIB_01403;inference=ab initio prediction:Prodigal:002006;locus_tag=IEFELJIB_01403;product=hypothetical protein
NC_011894.1	Prodigal:002006	CDS	1477906	1478991	.	+	0	ID=IEFELJIB_01404;inference=ab initio prediction:Prodigal:002006;locus_tag=IEFELJIB_01404;product=hypothetical protein
NC_011894.1	Prodigal:002006	CDS	1479248	1479718	.	+	0	ID=IEFELJIB_01405;inference=ab initio prediction:Prodigal:002006;locus_tag=IEFELJIB_01405;product=hypothetical protein
NC_011894.1	Prodigal:002006	CDS	1479765	1480451	.	+	0	ID=IEFELJIB_01406;Name=exbB;db_xref=COG:COG0811;gene=exbB;inference=ab initio prediction:Prodigal:002006,similar to AA sequence:UniProtKB:P0ABU7;locus_tag=IEFELJIB_01406;product=Biopolymer transport protein ExbB
NC_011894.1	Prodigal:002006	CDS	1480470	1480940	.	+	0	ID=IEFELJIB_01407;Name=exbD_1;db_xref=COG:COG0848;gene=exbD_1;inference=ab initio prediction:Prodigal:002006,similar to AA sequence:UniProtKB:P0ABV2;locus_tag=IEFELJIB_01407;product=Biopolymer transport protein ExbD
NC_011894.1	Prodigal:002006	CDS	1480946	1481953	.	+	0	ID=IEFELJIB_01408;inference=ab initio prediction:Prodigal:002006;locus_tag=IEFELJIB_01408;product=hypothetical protein
NC_011894.1	Prodigal:002006	CDS	1482279	1482503	.	-	0	ID=IEFELJIB_01409;inference=ab initio prediction:Prodigal:002006;locus_tag=IEFELJIB_01409;product=hypothetical protein
NC_011894.1	Prodigal:002006	CDS	1482529	1483209	.	-	0	ID=IEFELJIB_01410;inference=ab initio prediction:Prodigal:002006;locus_tag=IEFELJIB_01410;product=hypothetical protein
NC_011894.1	Prodigal:002006	CDS	1483416	1484435	.	+	0	ID=IEFELJIB_01411;inference=ab initio prediction:Prodigal:002006;locus_tag=IEFELJIB_01411;product=hypothetical protein
NC_011894.1	Prodigal:002006	CDS	1484564	1485019	.	+	0	ID=IEFELJIB_01412;inference=ab initio prediction:Prodigal:002006;locus_tag=IEFELJIB_01412;product=hypothetical protein
NC_011894.1	Prodigal:002006	CDS	1485147	1485263	.	+	0	ID=IEFELJIB_01413;inference=ab initio prediction:Prodigal:002006;locus_tag=IEFELJIB_01413;product=hypothetical protein
NC_011894.1	Prodigal:002006	CDS	1485424	1486065	.	+	0	ID=IEFELJIB_01414;Name=pal_3;gene=pal_3;inference=ab initio prediction:Prodigal:002006,protein motif:HAMAP:MF_02204;locus_tag=IEFELJIB_01414;product=Peptidoglycan-associated lipoprotein
NC_011894.1	Prodigal:002006	CDS	1486218	1487138	.	+	0	ID=IEFELJIB_01415;inference=ab initio prediction:Prodigal:002006;locus_tag=IEFELJIB_01415;product=hypothetical protein
NC_011894.1	Prodigal:002006	CDS	1487248	1488018	.	+	0	ID=IEFELJIB_01416;eC_number=1.1.1.381;Name=ydfG;db_xref=COG:COG4221;gene=ydfG;inference=ab initio prediction:Prodigal:002006,similar to AA sequence:UniProtKB:P39831;locus_tag=IEFELJIB_01416;product=NADP-dependent 3-hydroxy acid dehydrogenase YdfG
NC_011894.1	Prodigal:002006	CDS	1488038	1489435	.	-	0	ID=IEFELJIB_01417;inference=ab initio prediction:Prodigal:002006;locus_tag=IEFELJIB_01417;product=hypothetical protein
NC_011894.1	Prodigal:002006	CDS	1489457	1491574	.	-	0	ID=IEFELJIB_01418;Name=cntO_2;db_xref=COG:COG1629;gene=cntO_2;inference=ab initio prediction:Prodigal:002006,similar to AA sequence:UniProtKB:Q9HUX3;locus_tag=IEFELJIB_01418;product=Metal-pseudopaline receptor CntO
NC_011894.1	Prodigal:002006	CDS	1492258	1492422	.	+	0	ID=IEFELJIB_01419;inference=ab initio prediction:Prodigal:002006;locus_tag=IEFELJIB_01419;product=hypothetical protein
NC_011894.1	Prodigal:002006	CDS	1492391	1493572	.	-	0	ID=IEFELJIB_01420;eC_number=1.1.1.192;Name=adh1_1;db_xref=COG:COG1454;gene=adh1_1;inference=ab initio prediction:Prodigal:002006,similar to AA sequence:UniProtKB:A4IP64;locus_tag=IEFELJIB_01420;product=Long-chain-alcohol dehydrogenase 1
NC_011894.1	Prodigal:002006	CDS	1493634	1494398	.	-	0	ID=IEFELJIB_01421;inference=ab initio prediction:Prodigal:002006;locus_tag=IEFELJIB_01421;product=hypothetical protein
NC_011894.1	Prodigal:002006	CDS	1494395	1495354	.	-	0	ID=IEFELJIB_01422;eC_number=1.1.1.215;db_xref=COG:COG1052;inference=ab initio prediction:Prodigal:002006,similar to AA sequence:UniProtKB:Q5FTU6;locus_tag=IEFELJIB_01422;product=2-ketogluconate reductase
NC_011894.1	Prodigal:002006	CDS	1495616	1496710	.	+	0	ID=IEFELJIB_01423;eC_number=7.6.2.10;Name=ugpC_2;db_xref=COG:COG3839;gene=ugpC_2;inference=ab initio prediction:Prodigal:002006,similar to AA sequence:UniProtKB:P10907;locus_tag=IEFELJIB_01423;product=sn-glycerol-3-phosphate import ATP-binding protein UgpC
NC_011894.1	Prodigal:002006	CDS	1496870	1498180	.	+	0	ID=IEFELJIB_01424;inference=ab initio prediction:Prodigal:002006;locus_tag=IEFELJIB_01424;product=hypothetical protein
NC_011894.1	Prodigal:002006	CDS	1498272	1499216	.	+	0	ID=IEFELJIB_01425;Name=lacF;gene=lacF;inference=ab initio prediction:Prodigal:002006,similar to AA sequence:UniProtKB:P29823;locus_tag=IEFELJIB_01425;product=Lactose transport system permease protein LacF
NC_011894.1	Prodigal:002006	CDS	1499229	1500107	.	+	0	ID=IEFELJIB_01426;Name=ycjP;db_xref=COG:COG0395;gene=ycjP;inference=ab initio prediction:Prodigal:002006,similar to AA sequence:UniProtKB:P77716;locus_tag=IEFELJIB_01426;product=Inner membrane ABC transporter permease protein YcjP
NC_011894.1	Prodigal:002006	CDS	1500247	1501659	.	+	0	ID=IEFELJIB_01427;eC_number=4.2.1.33;Name=leuC_1;db_xref=COG:COG0065;gene=leuC_1;inference=ab initio prediction:Prodigal:002006,similar to AA sequence:UniProtKB:P0A6A6;locus_tag=IEFELJIB_01427;product=3-isopropylmalate dehydratase large subunit
NC_011894.1	Aragorn:001002	tRNA	1501748	1501832	.	+	.	ID=IEFELJIB_01428;inference=COORDINATES:profile:Aragorn:001002;locus_tag=IEFELJIB_01428;product=tRNA-Leu(cag)
NC_011894.1	Prodigal:002006	CDS	1501897	1502505	.	+	0	ID=IEFELJIB_01429;inference=ab initio prediction:Prodigal:002006;locus_tag=IEFELJIB_01429;product=hypothetical protein
NC_011894.1	Prodigal:002006	CDS	1502605	1503036	.	-	0	ID=IEFELJIB_01430;inference=ab initio prediction:Prodigal:002006;locus_tag=IEFELJIB_01430;product=hypothetical protein
NC_011894.1	Prodigal:002006	CDS	1503036	1504205	.	-	0	ID=IEFELJIB_01431;inference=ab initio prediction:Prodigal:002006;locus_tag=IEFELJIB_01431;product=hypothetical protein
NC_011894.1	Prodigal:002006	CDS	1504458	1504622	.	+	0	ID=IEFELJIB_01432;inference=ab initio prediction:Prodigal:002006;locus_tag=IEFELJIB_01432;product=hypothetical protein
NC_011894.1	Prodigal:002006	CDS	1504805	1504996	.	+	0	ID=IEFELJIB_01433;inference=ab initio prediction:Prodigal:002006;locus_tag=IEFELJIB_01433;product=hypothetical protein
NC_011894.1	Prodigal:002006	CDS	1505071	1505499	.	-	0	ID=IEFELJIB_01434;inference=ab initio prediction:Prodigal:002006;locus_tag=IEFELJIB_01434;product=hypothetical protein
NC_011894.1	Prodigal:002006	CDS	1505874	1507058	.	-	0	ID=IEFELJIB_01435;inference=ab initio prediction:Prodigal:002006;locus_tag=IEFELJIB_01435;product=hypothetical protein
NC_011894.1	Prodigal:002006	CDS	1508286	1508531	.	-	0	ID=IEFELJIB_01436;inference=ab initio prediction:Prodigal:002006;locus_tag=IEFELJIB_01436;product=hypothetical protein
NC_011894.1	Prodigal:002006	CDS	1508922	1509269	.	-	0	ID=IEFELJIB_01437;inference=ab initio prediction:Prodigal:002006;locus_tag=IEFELJIB_01437;product=hypothetical protein
NC_011894.1	Prodigal:002006	CDS	1509313	1510116	.	-	0	ID=IEFELJIB_01438;inference=ab initio prediction:Prodigal:002006;locus_tag=IEFELJIB_01438;product=hypothetical protein
NC_011894.1	Prodigal:002006	CDS	1511126	1511722	.	+	0	ID=IEFELJIB_01439;inference=ab initio prediction:Prodigal:002006;locus_tag=IEFELJIB_01439;product=hypothetical protein
NC_011894.1	Prodigal:002006	CDS	1511933	1512118	.	+	0	ID=IEFELJIB_01440;inference=ab initio prediction:Prodigal:002006;locus_tag=IEFELJIB_01440;product=hypothetical protein
NC_011894.1	Prodigal:002006	CDS	1512132	1512707	.	+	0	ID=IEFELJIB_01441;inference=ab initio prediction:Prodigal:002006;locus_tag=IEFELJIB_01441;product=hypothetical protein
NC_011894.1	Prodigal:002006	CDS	1513312	1513728	.	+	0	ID=IEFELJIB_01442;inference=ab initio prediction:Prodigal:002006;locus_tag=IEFELJIB_01442;product=hypothetical protein
NC_011894.1	Prodigal:002006	CDS	1513903	1514175	.	-	0	ID=IEFELJIB_01443;inference=ab initio prediction:Prodigal:002006;locus_tag=IEFELJIB_01443;product=hypothetical protein
NC_011894.1	Prodigal:002006	CDS	1515070	1515558	.	-	0	ID=IEFELJIB_01444;inference=ab initio prediction:Prodigal:002006;locus_tag=IEFELJIB_01444;product=hypothetical protein
NC_011894.1	Prodigal:002006	CDS	1515653	1515970	.	+	0	ID=IEFELJIB_01445;inference=ab initio prediction:Prodigal:002006;locus_tag=IEFELJIB_01445;product=hypothetical protein
NC_011894.1	Prodigal:002006	CDS	1516005	1516211	.	+	0	ID=IEFELJIB_01446;inference=ab initio prediction:Prodigal:002006;locus_tag=IEFELJIB_01446;product=hypothetical protein
NC_011894.1	Prodigal:002006	CDS	1516482	1516646	.	+	0	ID=IEFELJIB_01447;inference=ab initio prediction:Prodigal:002006;locus_tag=IEFELJIB_01447;product=hypothetical protein
NC_011894.1	Prodigal:002006	CDS	1516738	1516863	.	-	0	ID=IEFELJIB_01448;inference=ab initio prediction:Prodigal:002006;locus_tag=IEFELJIB_01448;product=hypothetical protein
NC_011894.1	Prodigal:002006	CDS	1516918	1517430	.	-	0	ID=IEFELJIB_01449;inference=ab initio prediction:Prodigal:002006;locus_tag=IEFELJIB_01449;product=hypothetical protein
NC_011894.1	Prodigal:002006	CDS	1517647	1517760	.	-	0	ID=IEFELJIB_01450;inference=ab initio prediction:Prodigal:002006;locus_tag=IEFELJIB_01450;product=hypothetical protein
NC_011894.1	Prodigal:002006	CDS	1518212	1518643	.	-	0	ID=IEFELJIB_01451;inference=ab initio prediction:Prodigal:002006;locus_tag=IEFELJIB_01451;product=hypothetical protein
NC_011894.1	Prodigal:002006	CDS	1518745	1519086	.	+	0	ID=IEFELJIB_01452;inference=ab initio prediction:Prodigal:002006;locus_tag=IEFELJIB_01452;product=hypothetical protein
NC_011894.1	Prodigal:002006	CDS	1519407	1523102	.	-	0	ID=IEFELJIB_01453;Name=putA;db_xref=COG:COG0506;gene=putA;inference=ab initio prediction:Prodigal:002006,similar to AA sequence:UniProtKB:P09546;locus_tag=IEFELJIB_01453;product=Bifunctional protein PutA
NC_011894.1	Prodigal:002006	CDS	1523247	1523702	.	+	0	ID=IEFELJIB_01454;Name=lrp_2;db_xref=COG:COG1522;gene=lrp_2;inference=ab initio prediction:Prodigal:002006,similar to AA sequence:UniProtKB:P0ACJ0;locus_tag=IEFELJIB_01454;product=Leucine-responsive regulatory protein
NC_011894.1	Prodigal:002006	CDS	1523812	1524516	.	-	0	ID=IEFELJIB_01455;Name=rspR_3;db_xref=COG:COG1802;gene=rspR_3;inference=ab initio prediction:Prodigal:002006,similar to AA sequence:UniProtKB:P0ACM2;locus_tag=IEFELJIB_01455;product=HTH-type transcriptional repressor RspR
NC_011894.1	Prodigal:002006	CDS	1524681	1525979	.	+	0	ID=IEFELJIB_01456;Name=ttuB_2;gene=ttuB_2;inference=ab initio prediction:Prodigal:002006,similar to AA sequence:UniProtKB:Q44470;locus_tag=IEFELJIB_01456;product=Putative tartrate transporter
NC_011894.1	Prodigal:002006	CDS	1526015	1527091	.	+	0	ID=IEFELJIB_01457;eC_number=1.1.1.93;Name=ttuC;gene=ttuC;inference=ab initio prediction:Prodigal:002006,similar to AA sequence:UniProtKB:Q44471;locus_tag=IEFELJIB_01457;product=putative tartrate dehydrogenase/decarboxylase TtuC
NC_011894.1	Prodigal:002006	CDS	1527401	1528813	.	+	0	ID=IEFELJIB_01458;eC_number=2.7.1.40;Name=ttuE_2;gene=ttuE_2;inference=ab initio prediction:Prodigal:002006,similar to AA sequence:UniProtKB:P70789;locus_tag=IEFELJIB_01458;product=Pyruvate kinase
NC_011894.1	Prodigal:002006	CDS	1528813	1529085	.	+	0	ID=IEFELJIB_01459;eC_number=4.2.1.11;Name=eno_1;gene=eno_1;inference=ab initio prediction:Prodigal:002006,protein motif:HAMAP:MF_00318;locus_tag=IEFELJIB_01459;product=Enolase
NC_011894.1	Prodigal:002006	CDS	1529016	1530005	.	-	0	ID=IEFELJIB_01460;eC_number=1.1.1.169;Name=panE_1;db_xref=COG:COG1893;gene=panE_1;inference=ab initio prediction:Prodigal:002006,similar to AA sequence:UniProtKB:P0A9J4;locus_tag=IEFELJIB_01460;product=2-dehydropantoate 2-reductase
NC_011894.1	Prodigal:002006	CDS	1530183	1530818	.	-	0	ID=IEFELJIB_01461;inference=ab initio prediction:Prodigal:002006;locus_tag=IEFELJIB_01461;product=hypothetical protein
NC_011894.1	Prodigal:002006	CDS	1530861	1531610	.	-	0	ID=IEFELJIB_01462;Name=dctA_2;db_xref=COG:COG1301;gene=dctA_2;inference=ab initio prediction:Prodigal:002006,similar to AA sequence:UniProtKB:P0A830;locus_tag=IEFELJIB_01462;product=Aerobic C4-dicarboxylate transport protein
NC_011894.1	Prodigal:002006	CDS	1531730	1532998	.	+	0	ID=IEFELJIB_01463;eC_number=4.2.1.162;inference=ab initio prediction:Prodigal:002006,similar to AA sequence:UniProtKB:P0DOV7;locus_tag=IEFELJIB_01463;product=6-deoxy-6-sulfo-D-gluconate dehydratase
NC_011894.1	Prodigal:002006	CDS	1533056	1533733	.	-	0	ID=IEFELJIB_01464;eC_number=3.8.1.2;Name=hdl IVa_1;gene=hdl IVa_1;inference=ab initio prediction:Prodigal:002006,similar to AA sequence:UniProtKB:Q51645;locus_tag=IEFELJIB_01464;product=(S)-2-haloacid dehalogenase 4A
NC_011894.1	Prodigal:002006	CDS	1533804	1534775	.	-	0	ID=IEFELJIB_01465;eC_number=2.3.1.41;Name=ppsC_2;gene=ppsC_2;inference=ab initio prediction:Prodigal:002006,similar to AA sequence:UniProtKB:P96202;locus_tag=IEFELJIB_01465;product=Phthiocerol synthesis polyketide synthase type I PpsC
NC_011894.1	Prodigal:002006	CDS	1534862	1535713	.	-	0	ID=IEFELJIB_01466;eC_number=3.8.1.5;Name=dhmA_2;gene=dhmA_2;inference=ab initio prediction:Prodigal:002006,protein motif:HAMAP:MF_01230;locus_tag=IEFELJIB_01466;product=Haloalkane dehalogenase
NC_011894.1	Prodigal:002006	CDS	1535974	1536594	.	+	0	ID=IEFELJIB_01467;inference=ab initio prediction:Prodigal:002006;locus_tag=IEFELJIB_01467;product=hypothetical protein
NC_011894.1	Prodigal:002006	CDS	1536777	1538117	.	-	0	ID=IEFELJIB_01468;Name=rhmT_1;gene=rhmT_1;inference=ab initio prediction:Prodigal:002006,similar to AA sequence:UniProtKB:P76470;locus_tag=IEFELJIB_01468;product=Inner membrane transport protein RhmT
NC_011894.1	Prodigal:002006	CDS	1538161	1538928	.	-	0	ID=IEFELJIB_01469;eC_number=1.-.-.-;Name=ygfF_2;gene=ygfF_2;inference=ab initio prediction:Prodigal:002006,similar to AA sequence:UniProtKB:P52037;locus_tag=IEFELJIB_01469;product=putative oxidoreductase YgfF
NC_011894.1	Prodigal:002006	CDS	1538925	1540361	.	-	0	ID=IEFELJIB_01470;eC_number=1.-.-.-;db_xref=COG:COG0277;inference=ab initio prediction:Prodigal:002006,similar to AA sequence:UniProtKB:P9WIT1;locus_tag=IEFELJIB_01470;product=putative FAD-linked oxidoreductase
NC_011894.1	Prodigal:002006	CDS	1540470	1541306	.	-	0	ID=IEFELJIB_01471;eC_number=4.1.3.32;Name=Dml_1;gene=Dml_1;inference=ab initio prediction:Prodigal:002006,similar to AA sequence:UniProtKB:Q0QLE4;locus_tag=IEFELJIB_01471;product=2%2C3-dimethylmalate lyase
NC_011894.1	Prodigal:002006	CDS	1541454	1542755	.	+	0	ID=IEFELJIB_01472;Name=ttuB_3;gene=ttuB_3;inference=ab initio prediction:Prodigal:002006,similar to AA sequence:UniProtKB:Q44470;locus_tag=IEFELJIB_01472;product=Putative tartrate transporter
NC_011894.1	Prodigal:002006	CDS	1542880	1543686	.	+	0	ID=IEFELJIB_01473;Name=nanR_2;gene=nanR_2;inference=ab initio prediction:Prodigal:002006,protein motif:HAMAP:MF_01236;locus_tag=IEFELJIB_01473;product=HTH-type transcriptional repressor NanR
NC_011894.1	Prodigal:002006	CDS	1544112	1545317	.	-	0	ID=IEFELJIB_01474;inference=ab initio prediction:Prodigal:002006;locus_tag=IEFELJIB_01474;product=hypothetical protein
NC_011894.1	Prodigal:002006	CDS	1545523	1546443	.	-	0	ID=IEFELJIB_01475;eC_number=4.3.3.7;Name=dapA_1;db_xref=COG:COG0329;gene=dapA_1;inference=ab initio prediction:Prodigal:002006,similar to AA sequence:UniProtKB:Q04796;locus_tag=IEFELJIB_01475;product=4-hydroxy-tetrahydrodipicolinate synthase
NC_011894.1	Prodigal:002006	CDS	1546457	1547584	.	-	0	ID=IEFELJIB_01476;eC_number=1.1.1.192;Name=adh1_2;db_xref=COG:COG1454;gene=adh1_2;inference=ab initio prediction:Prodigal:002006,similar to AA sequence:UniProtKB:A4IP64;locus_tag=IEFELJIB_01476;product=Long-chain-alcohol dehydrogenase 1
NC_011894.1	Prodigal:002006	CDS	1547581	1548618	.	-	0	ID=IEFELJIB_01477;eC_number=1.1.1.408;Name=pdxA2_1;db_xref=COG:COG1995;gene=pdxA2_1;inference=ab initio prediction:Prodigal:002006,similar to AA sequence:UniProtKB:P58718;locus_tag=IEFELJIB_01477;product=D-threonate 4-phosphate dehydrogenase
NC_011894.1	Prodigal:002006	CDS	1548615	1549715	.	-	0	ID=IEFELJIB_01478;eC_number=2.7.1.219;Name=dtnK_1;db_xref=COG:COG3395;gene=dtnK_1;inference=ab initio prediction:Prodigal:002006,similar to AA sequence:UniProtKB:Q0K4F6;locus_tag=IEFELJIB_01478;product=D-threonate kinase
NC_011894.1	Prodigal:002006	CDS	1549725	1551056	.	-	0	ID=IEFELJIB_01479;Name=dgoT;gene=dgoT;inference=ab initio prediction:Prodigal:002006,similar to AA sequence:UniProtKB:P0AA76;locus_tag=IEFELJIB_01479;product=D-galactonate transporter
NC_011894.1	Prodigal:002006	CDS	1551086	1552549	.	-	0	ID=IEFELJIB_01480;eC_number=1.-.-.-;db_xref=COG:COG0277;inference=ab initio prediction:Prodigal:002006,similar to AA sequence:UniProtKB:P9WIT1;locus_tag=IEFELJIB_01480;product=putative FAD-linked oxidoreductase
NC_011894.1	Prodigal:002006	CDS	1552702	1553454	.	-	0	ID=IEFELJIB_01481;Name=lutR_1;db_xref=COG:COG2186;gene=lutR_1;inference=ab initio prediction:Prodigal:002006,similar to AA sequence:UniProtKB:O07007;locus_tag=IEFELJIB_01481;product=HTH-type transcriptional regulator LutR
NC_011894.1	Prodigal:002006	CDS	1553695	1554267	.	+	0	ID=IEFELJIB_01482;inference=ab initio prediction:Prodigal:002006;locus_tag=IEFELJIB_01482;product=hypothetical protein
NC_011894.1	Prodigal:002006	CDS	1554516	1554719	.	+	0	ID=IEFELJIB_01483;inference=ab initio prediction:Prodigal:002006;locus_tag=IEFELJIB_01483;product=hypothetical protein
NC_011894.1	Prodigal:002006	CDS	1554862	1555110	.	+	0	ID=IEFELJIB_01484;inference=ab initio prediction:Prodigal:002006;locus_tag=IEFELJIB_01484;product=hypothetical protein
NC_011894.1	Prodigal:002006	CDS	1555258	1555491	.	+	0	ID=IEFELJIB_01485;inference=ab initio prediction:Prodigal:002006;locus_tag=IEFELJIB_01485;product=hypothetical protein
NC_011894.1	Prodigal:002006	CDS	1555705	1556895	.	-	0	ID=IEFELJIB_01486;inference=ab initio prediction:Prodigal:002006;locus_tag=IEFELJIB_01486;product=hypothetical protein
NC_011894.1	Prodigal:002006	CDS	1557247	1557621	.	+	0	ID=IEFELJIB_01487;eC_number=4.2.2.-;Name=rlpA_1;gene=rlpA_1;inference=ab initio prediction:Prodigal:002006,protein motif:HAMAP:MF_02071;locus_tag=IEFELJIB_01487;product=Endolytic peptidoglycan transglycosylase RlpA
NC_011894.1	Prodigal:002006	CDS	1557779	1558093	.	+	0	ID=IEFELJIB_01488;inference=ab initio prediction:Prodigal:002006;locus_tag=IEFELJIB_01488;product=hypothetical protein
NC_011894.1	Prodigal:002006	CDS	1558151	1558351	.	+	0	ID=IEFELJIB_01489;inference=ab initio prediction:Prodigal:002006;locus_tag=IEFELJIB_01489;product=hypothetical protein
NC_011894.1	Prodigal:002006	CDS	1558556	1560379	.	+	0	ID=IEFELJIB_01490;Name=uup;db_xref=COG:COG0488;gene=uup;inference=ab initio prediction:Prodigal:002006,similar to AA sequence:UniProtKB:P43672;locus_tag=IEFELJIB_01490;product=ABC transporter ATP-binding protein uup
NC_011894.1	Prodigal:002006	CDS	1560884	1562467	.	+	0	ID=IEFELJIB_01491;inference=ab initio prediction:Prodigal:002006;locus_tag=IEFELJIB_01491;product=hypothetical protein
NC_011894.1	Prodigal:002006	CDS	1562635	1564473	.	+	0	ID=IEFELJIB_01492;Name=pal_4;gene=pal_4;inference=ab initio prediction:Prodigal:002006,protein motif:HAMAP:MF_02204;locus_tag=IEFELJIB_01492;product=Peptidoglycan-associated lipoprotein
NC_011894.1	Prodigal:002006	CDS	1564482	1564787	.	+	0	ID=IEFELJIB_01493;inference=ab initio prediction:Prodigal:002006;locus_tag=IEFELJIB_01493;product=hypothetical protein
NC_011894.1	Prodigal:002006	CDS	1565195	1565398	.	+	0	ID=IEFELJIB_01494;inference=ab initio prediction:Prodigal:002006;locus_tag=IEFELJIB_01494;product=hypothetical protein
NC_011894.1	Prodigal:002006	CDS	1565329	1567611	.	-	0	ID=IEFELJIB_01495;eC_number=4.2.2.-;Name=mltF_1;gene=mltF_1;inference=ab initio prediction:Prodigal:002006,protein motif:HAMAP:MF_02016;locus_tag=IEFELJIB_01495;product=Membrane-bound lytic murein transglycosylase F
NC_011894.1	Prodigal:002006	CDS	1567775	1568677	.	+	0	ID=IEFELJIB_01496;eC_number=4.3.3.7;Name=dapA_2;gene=dapA_2;inference=ab initio prediction:Prodigal:002006,similar to AA sequence:UniProtKB:Q07607;locus_tag=IEFELJIB_01496;product=4-hydroxy-tetrahydrodipicolinate synthase
NC_011894.1	Prodigal:002006	CDS	1568706	1569179	.	+	0	ID=IEFELJIB_01497;Name=smpB;gene=smpB;inference=ab initio prediction:Prodigal:002006,similar to AA sequence:UniProtKB:B8H482;locus_tag=IEFELJIB_01497;product=SsrA-binding protein
NC_011894.1	Prodigal:002006	CDS	1569563	1571563	.	+	0	ID=IEFELJIB_01498;Name=pal_5;gene=pal_5;inference=ab initio prediction:Prodigal:002006,protein motif:HAMAP:MF_02204;locus_tag=IEFELJIB_01498;product=Peptidoglycan-associated lipoprotein
NC_011894.1	Prodigal:002006	CDS	1571652	1572395	.	+	0	ID=IEFELJIB_01499;inference=ab initio prediction:Prodigal:002006;locus_tag=IEFELJIB_01499;product=hypothetical protein
NC_011894.1	Prodigal:002006	CDS	1572455	1573111	.	-	0	ID=IEFELJIB_01500;inference=ab initio prediction:Prodigal:002006;locus_tag=IEFELJIB_01500;product=hypothetical protein
NC_011894.1	Prodigal:002006	CDS	1573428	1574642	.	+	0	ID=IEFELJIB_01501;inference=ab initio prediction:Prodigal:002006;locus_tag=IEFELJIB_01501;product=hypothetical protein
NC_011894.1	Prodigal:002006	CDS	1574940	1575230	.	+	0	ID=IEFELJIB_01502;Name=rpsU;db_xref=COG:COG0828;gene=rpsU;inference=ab initio prediction:Prodigal:002006,similar to AA sequence:UniProtKB:Q6N274;locus_tag=IEFELJIB_01502;product=30S ribosomal protein S21
NC_011894.1	Prodigal:002006	CDS	1575343	1575651	.	+	0	ID=IEFELJIB_01503;Name=bauB;gene=bauB;inference=ab initio prediction:Prodigal:002006,similar to AA sequence:UniProtKB:Q9I701;locus_tag=IEFELJIB_01503;product=Beta-alanine degradation protein BauB
NC_011894.1	Prodigal:002006	CDS	1575764	1576183	.	+	0	ID=IEFELJIB_01504;Name=flbT_1;gene=flbT_1;inference=ab initio prediction:Prodigal:002006,protein motif:HAMAP:MF_00783;locus_tag=IEFELJIB_01504;product=flagellum biosynthesis repressor protein FlbT
NC_011894.1	Prodigal:002006	CDS	1576374	1576883	.	+	0	ID=IEFELJIB_01505;Name=yciE;db_xref=COG:COG3685;gene=yciE;inference=ab initio prediction:Prodigal:002006,similar to AA sequence:UniProtKB:P21363;locus_tag=IEFELJIB_01505;product=Protein YciE
NC_011894.1	Prodigal:002006	CDS	1576995	1578938	.	+	0	ID=IEFELJIB_01506;Name=atm1;db_xref=COG:COG5265;gene=atm1;inference=ab initio prediction:Prodigal:002006,similar to AA sequence:UniProtKB:Q2G506;locus_tag=IEFELJIB_01506;product=ATM1-type heavy metal exporter
NC_011894.1	Prodigal:002006	CDS	1579228	1579941	.	+	0	ID=IEFELJIB_01507;eC_number=4.1.1.65;Name=psd_1;db_xref=COG:COG0688;gene=psd_1;inference=ab initio prediction:Prodigal:002006,similar to AA sequence:UniProtKB:P9WHQ5;locus_tag=IEFELJIB_01507;product=Phosphatidylserine decarboxylase proenzyme
NC_011894.1	Prodigal:002006	CDS	1580154	1580987	.	+	0	ID=IEFELJIB_01508;eC_number=2.7.8.5;Name=pgsA_1;gene=pgsA_1;inference=ab initio prediction:Prodigal:002006,protein motif:HAMAP:MF_01437;locus_tag=IEFELJIB_01508;product=CDP-diacylglycerol--glycerol-3-phosphate 3-phosphatidyltransferase
NC_011894.1	Prodigal:002006	CDS	1581062	1582180	.	+	0	ID=IEFELJIB_01509;Name=rip3;db_xref=COG:COG0517;gene=rip3;inference=ab initio prediction:Prodigal:002006,similar to AA sequence:UniProtKB:P9WHR1;locus_tag=IEFELJIB_01509;product=Putative zinc metalloprotease Rip3
NC_011894.1	Prodigal:002006	CDS	1582265	1582810	.	-	0	ID=IEFELJIB_01510;inference=ab initio prediction:Prodigal:002006;locus_tag=IEFELJIB_01510;product=hypothetical protein
NC_011894.1	Prodigal:002006	CDS	1582899	1583357	.	-	0	ID=IEFELJIB_01511;inference=ab initio prediction:Prodigal:002006;locus_tag=IEFELJIB_01511;product=hypothetical protein
NC_011894.1	Prodigal:002006	CDS	1583546	1584016	.	-	0	ID=IEFELJIB_01512;inference=ab initio prediction:Prodigal:002006;locus_tag=IEFELJIB_01512;product=hypothetical protein
NC_011894.1	Prodigal:002006	CDS	1584276	1587350	.	+	0	ID=IEFELJIB_01513;eC_number=2.7.7.7;Name=polA;db_xref=COG:COG0258;gene=polA;inference=ab initio prediction:Prodigal:002006,similar to AA sequence:UniProtKB:P00582;locus_tag=IEFELJIB_01513;product=DNA polymerase I
NC_011894.1	Prodigal:002006	CDS	1587466	1588257	.	-	0	ID=IEFELJIB_01514;eC_number=3.5.1.118;Name=egtC;db_xref=COG:COG0121;gene=egtC;inference=ab initio prediction:Prodigal:002006,similar to AA sequence:UniProtKB:A0R5M9;locus_tag=IEFELJIB_01514;product=Gamma-glutamyl-hercynylcysteine sulfoxide hydrolase
NC_011894.1	Prodigal:002006	CDS	1588571	1588963	.	+	0	ID=IEFELJIB_01515;inference=ab initio prediction:Prodigal:002006;locus_tag=IEFELJIB_01515;product=hypothetical protein
NC_011894.1	Prodigal:002006	CDS	1588997	1590022	.	-	0	ID=IEFELJIB_01516;eC_number=3.5.1.-;Name=aphA;db_xref=COG:COG0123;gene=aphA;inference=ab initio prediction:Prodigal:002006,similar to AA sequence:UniProtKB:Q9I3T5;locus_tag=IEFELJIB_01516;product=Acetylpolyamine amidohydrolase 1
NC_011894.1	Prodigal:002006	CDS	1590086	1590817	.	-	0	ID=IEFELJIB_01517;Name=gntR_1;gene=gntR_1;inference=ab initio prediction:Prodigal:002006,similar to AA sequence:UniProtKB:Q8GAL4;locus_tag=IEFELJIB_01517;product=putative D-xylose utilization operon transcriptional repressor
NC_011894.1	Prodigal:002006	CDS	1590936	1591694	.	+	0	ID=IEFELJIB_01518;eC_number=4.1.-.-;Name=novR;gene=novR;inference=ab initio prediction:Prodigal:002006,similar to AA sequence:UniProtKB:Q9L9F0;locus_tag=IEFELJIB_01518;product=Decarboxylase NovR
NC_011894.1	Prodigal:002006	CDS	1591805	1593355	.	+	0	ID=IEFELJIB_01519;Name=ddpA;db_xref=COG:COG0747;gene=ddpA;inference=ab initio prediction:Prodigal:002006,similar to AA sequence:UniProtKB:P76128;locus_tag=IEFELJIB_01519;product=putative D%2CD-dipeptide-binding periplasmic protein DdpA
NC_011894.1	Prodigal:002006	CDS	1593359	1594330	.	+	0	ID=IEFELJIB_01520;Name=dppB_3;db_xref=COG:COG0601;gene=dppB_3;inference=ab initio prediction:Prodigal:002006,similar to AA sequence:UniProtKB:P0AEF8;locus_tag=IEFELJIB_01520;product=Dipeptide transport system permease protein DppB
NC_011894.1	Prodigal:002006	CDS	1594327	1595169	.	+	0	ID=IEFELJIB_01521;Name=dppC_2;db_xref=COG:COG1173;gene=dppC_2;inference=ab initio prediction:Prodigal:002006,similar to AA sequence:UniProtKB:P26904;locus_tag=IEFELJIB_01521;product=Dipeptide transport system permease protein DppC
NC_011894.1	Prodigal:002006	CDS	1595166	1596770	.	+	0	ID=IEFELJIB_01522;eC_number=7.4.2.10;Name=gsiA_3;db_xref=COG:COG1123;gene=gsiA_3;inference=ab initio prediction:Prodigal:002006,similar to AA sequence:UniProtKB:P75796;locus_tag=IEFELJIB_01522;product=Glutathione import ATP-binding protein GsiA
NC_011894.1	Prodigal:002006	CDS	1596767	1597714	.	+	0	ID=IEFELJIB_01523;eC_number=1.1.1.79;Name=ghrA_1;db_xref=COG:COG0111;gene=ghrA_1;inference=ab initio prediction:Prodigal:002006,similar to AA sequence:UniProtKB:Q8ZQ30;locus_tag=IEFELJIB_01523;product=Glyoxylate/hydroxypyruvate reductase A
NC_011894.1	Prodigal:002006	CDS	1598513	1598746	.	+	0	ID=IEFELJIB_01524;inference=ab initio prediction:Prodigal:002006;locus_tag=IEFELJIB_01524;product=hypothetical protein
NC_011894.1	Prodigal:002006	CDS	1598734	1599057	.	-	0	ID=IEFELJIB_01525;inference=ab initio prediction:Prodigal:002006;locus_tag=IEFELJIB_01525;product=hypothetical protein
NC_011894.1	Prodigal:002006	CDS	1599032	1599799	.	-	0	ID=IEFELJIB_01526;eC_number=2.1.1.166;Name=rlmE;db_xref=COG:COG0293;gene=rlmE;inference=ab initio prediction:Prodigal:002006,similar to AA sequence:UniProtKB:P0C0R7;locus_tag=IEFELJIB_01526;product=Ribosomal RNA large subunit methyltransferase E
NC_011894.1	Prodigal:002006	CDS	1599993	1600178	.	+	0	ID=IEFELJIB_01527;inference=ab initio prediction:Prodigal:002006;locus_tag=IEFELJIB_01527;product=hypothetical protein
NC_011894.1	Prodigal:002006	CDS	1600268	1601398	.	-	0	ID=IEFELJIB_01528;eC_number=3.6.1.11;Name=ppx;db_xref=COG:COG0248;gene=ppx;inference=ab initio prediction:Prodigal:002006,similar to AA sequence:UniProtKB:P0AFL6;locus_tag=IEFELJIB_01528;product=Exopolyphosphatase
NC_011894.1	Prodigal:002006	CDS	1601511	1601990	.	-	0	ID=IEFELJIB_01529;eC_number=3.5.1.44;Name=cheB_2;gene=cheB_2;inference=ab initio prediction:Prodigal:002006,protein motif:HAMAP:MF_00099;locus_tag=IEFELJIB_01529;product=Protein-glutamate methylesterase/protein-glutamine glutaminase
NC_011894.1	Prodigal:002006	CDS	1602032	1602160	.	-	0	ID=IEFELJIB_01530;inference=ab initio prediction:Prodigal:002006;locus_tag=IEFELJIB_01530;product=hypothetical protein
NC_011894.1	Prodigal:002006	CDS	1602157	1603365	.	-	0	ID=IEFELJIB_01531;Name=ynfM_1;gene=ynfM_1;inference=ab initio prediction:Prodigal:002006,similar to AA sequence:UniProtKB:P43531;locus_tag=IEFELJIB_01531;product=Inner membrane transport protein YnfM
NC_011894.1	Prodigal:002006	CDS	1603455	1603745	.	-	0	ID=IEFELJIB_01532;inference=ab initio prediction:Prodigal:002006;locus_tag=IEFELJIB_01532;product=hypothetical protein
NC_011894.1	Prodigal:002006	CDS	1604120	1604533	.	-	0	ID=IEFELJIB_01533;inference=ab initio prediction:Prodigal:002006;locus_tag=IEFELJIB_01533;product=hypothetical protein
NC_011894.1	Prodigal:002006	CDS	1604581	1604877	.	-	0	ID=IEFELJIB_01534;inference=ab initio prediction:Prodigal:002006;locus_tag=IEFELJIB_01534;product=hypothetical protein
NC_011894.1	Prodigal:002006	CDS	1605178	1607388	.	-	0	ID=IEFELJIB_01535;inference=ab initio prediction:Prodigal:002006;locus_tag=IEFELJIB_01535;product=hypothetical protein
NC_011894.1	Prodigal:002006	CDS	1607523	1608947	.	+	0	ID=IEFELJIB_01536;eC_number=6.1.1.17;Name=gltX_1;db_xref=COG:COG0008;gene=gltX_1;inference=ab initio prediction:Prodigal:002006,similar to AA sequence:UniProtKB:P04805;locus_tag=IEFELJIB_01536;product=Glutamate--tRNA ligase
NC_011894.1	Prodigal:002006	CDS	1609230	1610522	.	+	0	ID=IEFELJIB_01537;eC_number=2.3.3.16;Name=aarA;gene=aarA;inference=ab initio prediction:Prodigal:002006,similar to AA sequence:UniProtKB:P20901;locus_tag=IEFELJIB_01537;product=Citrate synthase
NC_011894.1	Prodigal:002006	CDS	1610658	1611833	.	+	0	ID=IEFELJIB_01538;inference=ab initio prediction:Prodigal:002006,similar to AA sequence:ISfinder:ISGebe1;locus_tag=IEFELJIB_01538;product=IS481 family transposase ISGebe1
NC_011894.1	Prodigal:002006	CDS	1611980	1613179	.	-	0	ID=IEFELJIB_01539;eC_number=2.4.1.182;Name=lpxB;db_xref=COG:COG0763;gene=lpxB;inference=ab initio prediction:Prodigal:002006,similar to AA sequence:UniProtKB:P10441;locus_tag=IEFELJIB_01539;product=Lipid-A-disaccharide synthase
NC_011894.1	Prodigal:002006	CDS	1613176	1614021	.	-	0	ID=IEFELJIB_01540;eC_number=3.6.1.54;Name=lpxI;db_xref=COG:COG3494;gene=lpxI;inference=ab initio prediction:Prodigal:002006,similar to AA sequence:UniProtKB:Q9A716;locus_tag=IEFELJIB_01540;product=UDP-2%2C3-diacylglucosamine pyrophosphatase LpxI
NC_011894.1	Prodigal:002006	CDS	1614031	1614855	.	-	0	ID=IEFELJIB_01541;eC_number=2.3.1.129;Name=lpxA;db_xref=COG:COG1043;gene=lpxA;inference=ab initio prediction:Prodigal:002006,similar to AA sequence:UniProtKB:P0A722;locus_tag=IEFELJIB_01541;product=Acyl-[acyl-carrier-protein]--UDP-N-acetylglucosamine O-acyltransferase
NC_011894.1	Prodigal:002006	CDS	1614858	1615337	.	-	0	ID=IEFELJIB_01542;eC_number=4.2.1.59;Name=fabZ;gene=fabZ;inference=ab initio prediction:Prodigal:002006,similar to AA sequence:UniProtKB:A1VXZ7;locus_tag=IEFELJIB_01542;product=3-hydroxyacyl-[acyl-carrier-protein] dehydratase FabZ
NC_011894.1	Prodigal:002006	CDS	1615455	1616513	.	-	0	ID=IEFELJIB_01543;eC_number=2.3.1.-;Name=lpxD;db_xref=COG:COG1044;gene=lpxD;inference=ab initio prediction:Prodigal:002006,similar to AA sequence:UniProtKB:P0CD76;locus_tag=IEFELJIB_01543;product=UDP-3-O-acylglucosamine N-acyltransferase
NC_011894.1	Prodigal:002006	CDS	1616655	1619228	.	-	0	ID=IEFELJIB_01544;Name=bamA_1;db_xref=COG:COG4775;gene=bamA_1;inference=ab initio prediction:Prodigal:002006,similar to AA sequence:UniProtKB:Q9K1H0;locus_tag=IEFELJIB_01544;product=Outer membrane protein assembly factor BamA
NC_011894.1	Prodigal:002006	CDS	1619542	1620702	.	-	0	ID=IEFELJIB_01545;eC_number=3.4.24.-;Name=mmpA;db_xref=COG:COG0750;gene=mmpA;inference=ab initio prediction:Prodigal:002006,similar to AA sequence:UniProtKB:Q9A710;locus_tag=IEFELJIB_01545;product=Metalloprotease MmpA
NC_011894.1	Prodigal:002006	CDS	1620869	1622032	.	-	0	ID=IEFELJIB_01546;eC_number=1.1.1.267;Name=dxr;gene=dxr;inference=ab initio prediction:Prodigal:002006,similar to AA sequence:UniProtKB:Q9X5F2;locus_tag=IEFELJIB_01546;product=1-deoxy-D-xylulose 5-phosphate reductoisomerase
NC_011894.1	Prodigal:002006	CDS	1622326	1623189	.	+	0	ID=IEFELJIB_01547;inference=ab initio prediction:Prodigal:002006;locus_tag=IEFELJIB_01547;product=hypothetical protein
NC_011894.1	Prodigal:002006	CDS	1623223	1624107	.	-	0	ID=IEFELJIB_01548;eC_number=2.7.7.41;Name=cdsA;db_xref=COG:COG0575;gene=cdsA;inference=ab initio prediction:Prodigal:002006,similar to AA sequence:UniProtKB:Q9X1B7;locus_tag=IEFELJIB_01548;product=Phosphatidate cytidylyltransferase
NC_011894.1	Prodigal:002006	CDS	1624107	1624880	.	-	0	ID=IEFELJIB_01549;eC_number=2.5.1.31;Name=uppS_1;gene=uppS_1;inference=ab initio prediction:Prodigal:002006,similar to AA sequence:UniProtKB:O82827;locus_tag=IEFELJIB_01549;product=Ditrans%2Cpolycis-undecaprenyl-diphosphate synthase ((2E%2C6E)-farnesyl-diphosphate specific)
NC_011894.1	Prodigal:002006	CDS	1624952	1625515	.	-	0	ID=IEFELJIB_01550;Name=frr;db_xref=COG:COG0233;gene=frr;inference=ab initio prediction:Prodigal:002006,similar to AA sequence:UniProtKB:P81101;locus_tag=IEFELJIB_01550;product=Ribosome-recycling factor
NC_011894.1	Prodigal:002006	CDS	1625637	1626359	.	-	0	ID=IEFELJIB_01551;eC_number=2.7.4.22;Name=pyrH;db_xref=COG:COG0528;gene=pyrH;inference=ab initio prediction:Prodigal:002006,similar to AA sequence:UniProtKB:P59009;locus_tag=IEFELJIB_01551;product=Uridylate kinase
NC_011894.1	Prodigal:002006	CDS	1626511	1627449	.	-	0	ID=IEFELJIB_01552;eC_number=2.1.1.144;Name=tam_2;gene=tam_2;inference=ab initio prediction:Prodigal:002006,protein motif:HAMAP:MF_00560;locus_tag=IEFELJIB_01552;product=Trans-aconitate 2-methyltransferase
NC_011894.1	Prodigal:002006	CDS	1627527	1628564	.	+	0	ID=IEFELJIB_01553;inference=ab initio prediction:Prodigal:002006;locus_tag=IEFELJIB_01553;product=hypothetical protein
NC_011894.1	Prodigal:002006	CDS	1628561	1630273	.	+	0	ID=IEFELJIB_01554;eC_number=6.5.1.1;Name=lig;gene=lig;inference=ab initio prediction:Prodigal:002006,protein motif:HAMAP:MF_00407;locus_tag=IEFELJIB_01554;product=DNA ligase
NC_011894.1	Prodigal:002006	CDS	1630270	1630770	.	+	0	ID=IEFELJIB_01555;inference=ab initio prediction:Prodigal:002006;locus_tag=IEFELJIB_01555;product=hypothetical protein
NC_011894.1	Prodigal:002006	CDS	1630916	1631581	.	+	0	ID=IEFELJIB_01556;Name=degU_3;db_xref=COG:COG2197;gene=degU_3;inference=ab initio prediction:Prodigal:002006,similar to AA sequence:UniProtKB:P13800;locus_tag=IEFELJIB_01556;product=Transcriptional regulatory protein DegU
NC_011894.1	Prodigal:002006	CDS	1631586	1632302	.	-	0	ID=IEFELJIB_01557;Name=livF_9;db_xref=COG:COG0410;gene=livF_9;inference=ab initio prediction:Prodigal:002006,similar to AA sequence:UniProtKB:P22731;locus_tag=IEFELJIB_01557;product=High-affinity branched-chain amino acid transport ATP-binding protein LivF
NC_011894.1	Prodigal:002006	CDS	1632299	1633057	.	-	0	ID=IEFELJIB_01558;eC_number=3.6.3.-;Name=lptB_5;db_xref=COG:COG1137;gene=lptB_5;inference=ab initio prediction:Prodigal:002006,similar to AA sequence:UniProtKB:P45073;locus_tag=IEFELJIB_01558;product=Lipopolysaccharide export system ATP-binding protein LptB
NC_011894.1	Prodigal:002006	CDS	1633054	1633938	.	-	0	ID=IEFELJIB_01559;Name=livH_8;db_xref=COG:COG0559;gene=livH_8;inference=ab initio prediction:Prodigal:002006,similar to AA sequence:UniProtKB:P0AEX7;locus_tag=IEFELJIB_01559;product=High-affinity branched-chain amino acid transport system permease protein LivH
NC_011894.1	Prodigal:002006	CDS	1633938	1634801	.	-	0	ID=IEFELJIB_01560;Name=livH_9;db_xref=COG:COG0559;gene=livH_9;inference=ab initio prediction:Prodigal:002006,similar to AA sequence:UniProtKB:P0AEX7;locus_tag=IEFELJIB_01560;product=High-affinity branched-chain amino acid transport system permease protein LivH
NC_011894.1	Prodigal:002006	CDS	1634925	1636142	.	-	0	ID=IEFELJIB_01561;db_xref=COG:COG0683;inference=ab initio prediction:Prodigal:002006,similar to AA sequence:UniProtKB:Q8YEE8;locus_tag=IEFELJIB_01561;product=Leu/Ile/Val-binding protein 
NC_011894.1	Prodigal:002006	CDS	1636192	1637433	.	-	0	ID=IEFELJIB_01562;db_xref=COG:COG1228;inference=ab initio prediction:Prodigal:002006,similar to AA sequence:UniProtKB:P9WL23;locus_tag=IEFELJIB_01562;product=putative protein
NC_011894.1	Prodigal:002006	CDS	1637463	1638092	.	-	0	ID=IEFELJIB_01563;Name=cymR_1;gene=cymR_1;inference=ab initio prediction:Prodigal:002006,similar to AA sequence:UniProtKB:O33453;locus_tag=IEFELJIB_01563;product=HTH-type transcriptional regulator CymR
NC_011894.1	Prodigal:002006	CDS	1638351	1638599	.	+	0	ID=IEFELJIB_01564;inference=ab initio prediction:Prodigal:002006;locus_tag=IEFELJIB_01564;product=hypothetical protein
NC_011894.1	Prodigal:002006	CDS	1638699	1639145	.	-	0	ID=IEFELJIB_01565;inference=ab initio prediction:Prodigal:002006;locus_tag=IEFELJIB_01565;product=hypothetical protein
NC_011894.1	Prodigal:002006	CDS	1639292	1639546	.	-	0	ID=IEFELJIB_01566;inference=ab initio prediction:Prodigal:002006;locus_tag=IEFELJIB_01566;product=hypothetical protein
NC_011894.1	Prodigal:002006	CDS	1639867	1640607	.	+	0	ID=IEFELJIB_01567;inference=ab initio prediction:Prodigal:002006;locus_tag=IEFELJIB_01567;product=hypothetical protein
NC_011894.1	Prodigal:002006	CDS	1640657	1640923	.	-	0	ID=IEFELJIB_01568;inference=ab initio prediction:Prodigal:002006;locus_tag=IEFELJIB_01568;product=hypothetical protein
NC_011894.1	Prodigal:002006	CDS	1641031	1642737	.	-	0	ID=IEFELJIB_01569;Name=dauA;db_xref=COG:COG0659;gene=dauA;inference=ab initio prediction:Prodigal:002006,similar to AA sequence:UniProtKB:P0AFR2;locus_tag=IEFELJIB_01569;product=C4-dicarboxylic acid transporter DauA
NC_011894.1	Prodigal:002006	CDS	1642873	1643145	.	-	0	ID=IEFELJIB_01570;inference=ab initio prediction:Prodigal:002006;locus_tag=IEFELJIB_01570;product=hypothetical protein
NC_011894.1	Prodigal:002006	CDS	1643246	1643800	.	-	0	ID=IEFELJIB_01571;inference=ab initio prediction:Prodigal:002006;locus_tag=IEFELJIB_01571;product=hypothetical protein
NC_011894.1	Prodigal:002006	CDS	1644218	1644712	.	+	0	ID=IEFELJIB_01572;inference=ab initio prediction:Prodigal:002006;locus_tag=IEFELJIB_01572;product=hypothetical protein
NC_011894.1	Prodigal:002006	CDS	1644734	1645285	.	-	0	ID=IEFELJIB_01573;eC_number=3.1.2.28;Name=menI;gene=menI;inference=ab initio prediction:Prodigal:002006,protein motif:HAMAP:MF_01936;locus_tag=IEFELJIB_01573;product=1%2C4-dihydroxy-2-naphthoyl-CoA hydrolase
NC_011894.1	Prodigal:002006	CDS	1645542	1646915	.	+	0	ID=IEFELJIB_01574;eC_number=2.3.1.-;Name=patA_1;db_xref=COG:COG1696;gene=patA_1;inference=ab initio prediction:Prodigal:002006,similar to AA sequence:UniProtKB:O25526;locus_tag=IEFELJIB_01574;product=Peptidoglycan O-acetyltransferase
NC_011894.1	Prodigal:002006	CDS	1646902	1647882	.	+	0	ID=IEFELJIB_01575;inference=ab initio prediction:Prodigal:002006;locus_tag=IEFELJIB_01575;product=hypothetical protein
NC_011894.1	Prodigal:002006	CDS	1647879	1648493	.	+	0	ID=IEFELJIB_01576;inference=ab initio prediction:Prodigal:002006;locus_tag=IEFELJIB_01576;product=hypothetical protein
NC_011894.1	Prodigal:002006	CDS	1648714	1648944	.	+	0	ID=IEFELJIB_01577;inference=ab initio prediction:Prodigal:002006;locus_tag=IEFELJIB_01577;product=hypothetical protein
NC_011894.1	Prodigal:002006	CDS	1648988	1649434	.	+	0	ID=IEFELJIB_01578;inference=ab initio prediction:Prodigal:002006;locus_tag=IEFELJIB_01578;product=hypothetical protein
NC_011894.1	Prodigal:002006	CDS	1649828	1650082	.	+	0	ID=IEFELJIB_01579;inference=ab initio prediction:Prodigal:002006;locus_tag=IEFELJIB_01579;product=hypothetical protein
NC_011894.1	Prodigal:002006	CDS	1650418	1650786	.	-	0	ID=IEFELJIB_01580;inference=ab initio prediction:Prodigal:002006;locus_tag=IEFELJIB_01580;product=hypothetical protein
NC_011894.1	Prodigal:002006	CDS	1650953	1651213	.	+	0	ID=IEFELJIB_01581;inference=ab initio prediction:Prodigal:002006;locus_tag=IEFELJIB_01581;product=hypothetical protein
NC_011894.1	Prodigal:002006	CDS	1651542	1652567	.	+	0	ID=IEFELJIB_01582;Name=cya_2;db_xref=COG:COG2931;gene=cya_2;inference=ab initio prediction:Prodigal:002006,similar to AA sequence:UniProtKB:P0DKX7;locus_tag=IEFELJIB_01582;product=Bifunctional hemolysin/adenylate cyclase
NC_011894.1	Prodigal:002006	CDS	1652929	1653198	.	-	0	ID=IEFELJIB_01583;inference=ab initio prediction:Prodigal:002006;locus_tag=IEFELJIB_01583;product=hypothetical protein
NC_011894.1	Prodigal:002006	CDS	1653420	1653743	.	+	0	ID=IEFELJIB_01584;Name=psiF;gene=psiF;inference=ab initio prediction:Prodigal:002006,similar to AA sequence:UniProtKB:P0AFM4;locus_tag=IEFELJIB_01584;product=Phosphate starvation-inducible protein PsiF
NC_011894.1	Prodigal:002006	CDS	1654109	1654264	.	-	0	ID=IEFELJIB_01585;inference=ab initio prediction:Prodigal:002006;locus_tag=IEFELJIB_01585;product=hypothetical protein
NC_011894.1	Prodigal:002006	CDS	1654623	1655111	.	-	0	ID=IEFELJIB_01586;inference=ab initio prediction:Prodigal:002006;locus_tag=IEFELJIB_01586;product=hypothetical protein
NC_011894.1	Prodigal:002006	CDS	1655492	1655623	.	+	0	ID=IEFELJIB_01587;inference=ab initio prediction:Prodigal:002006;locus_tag=IEFELJIB_01587;product=hypothetical protein
NC_011894.1	Prodigal:002006	CDS	1655900	1656118	.	-	0	ID=IEFELJIB_01588;inference=ab initio prediction:Prodigal:002006;locus_tag=IEFELJIB_01588;product=hypothetical protein
NC_011894.1	Prodigal:002006	CDS	1656392	1656532	.	+	0	ID=IEFELJIB_01589;inference=ab initio prediction:Prodigal:002006;locus_tag=IEFELJIB_01589;product=hypothetical protein
NC_011894.1	Prodigal:002006	CDS	1657084	1657596	.	-	0	ID=IEFELJIB_01590;inference=ab initio prediction:Prodigal:002006;locus_tag=IEFELJIB_01590;product=hypothetical protein
NC_011894.1	Prodigal:002006	CDS	1658068	1658268	.	+	0	ID=IEFELJIB_01591;inference=ab initio prediction:Prodigal:002006;locus_tag=IEFELJIB_01591;product=hypothetical protein
NC_011894.1	Aragorn:001002	tRNA	1658352	1658428	.	-	.	ID=IEFELJIB_01592;inference=COORDINATES:profile:Aragorn:001002;locus_tag=IEFELJIB_01592;product=tRNA-Arg(ccg)
NC_011894.1	Prodigal:002006	CDS	1658530	1659237	.	-	0	ID=IEFELJIB_01593;inference=ab initio prediction:Prodigal:002006;locus_tag=IEFELJIB_01593;product=hypothetical protein
NC_011894.1	Prodigal:002006	CDS	1659218	1659547	.	-	0	ID=IEFELJIB_01594;inference=ab initio prediction:Prodigal:002006;locus_tag=IEFELJIB_01594;product=hypothetical protein
NC_011894.1	Prodigal:002006	CDS	1659584	1659862	.	+	0	ID=IEFELJIB_01595;inference=ab initio prediction:Prodigal:002006;locus_tag=IEFELJIB_01595;product=hypothetical protein
NC_011894.1	Prodigal:002006	CDS	1659946	1660620	.	-	0	ID=IEFELJIB_01596;inference=ab initio prediction:Prodigal:002006;locus_tag=IEFELJIB_01596;product=hypothetical protein
NC_011894.1	Prodigal:002006	CDS	1661037	1661501	.	-	0	ID=IEFELJIB_01597;inference=ab initio prediction:Prodigal:002006;locus_tag=IEFELJIB_01597;product=hypothetical protein
NC_011894.1	Prodigal:002006	CDS	1661691	1663211	.	-	0	ID=IEFELJIB_01598;eC_number=1.2.1.3;Name=acoD;db_xref=COG:COG1012;gene=acoD;inference=ab initio prediction:Prodigal:002006,similar to AA sequence:UniProtKB:P46368;locus_tag=IEFELJIB_01598;product=Acetaldehyde dehydrogenase 2
NC_011894.1	Prodigal:002006	CDS	1663275	1663625	.	-	0	ID=IEFELJIB_01599;inference=ab initio prediction:Prodigal:002006;locus_tag=IEFELJIB_01599;product=hypothetical protein
NC_011894.1	Prodigal:002006	CDS	1663764	1663925	.	-	0	ID=IEFELJIB_01600;inference=ab initio prediction:Prodigal:002006;locus_tag=IEFELJIB_01600;product=hypothetical protein
NC_011894.1	Prodigal:002006	CDS	1664230	1665207	.	-	0	ID=IEFELJIB_01601;db_xref=COG:COG3039;inference=ab initio prediction:Prodigal:002006,similar to AA sequence:ISfinder:IS4811;locus_tag=IEFELJIB_01601;product=IS5 family transposase IS4811
NC_011894.1	Prodigal:002006	CDS	1665265	1665750	.	-	0	ID=IEFELJIB_01602;inference=ab initio prediction:Prodigal:002006;locus_tag=IEFELJIB_01602;product=hypothetical protein
NC_011894.1	Prodigal:002006	CDS	1666023	1666862	.	-	0	ID=IEFELJIB_01603;inference=ab initio prediction:Prodigal:002006,similar to AA sequence:UniProtKB:P9WLY7;locus_tag=IEFELJIB_01603;product=putative protein
NC_011894.1	Prodigal:002006	CDS	1667410	1668264	.	-	0	ID=IEFELJIB_01604;inference=ab initio prediction:Prodigal:002006;locus_tag=IEFELJIB_01604;product=hypothetical protein
NC_011894.1	Prodigal:002006	CDS	1668704	1669666	.	-	0	ID=IEFELJIB_01605;inference=ab initio prediction:Prodigal:002006;locus_tag=IEFELJIB_01605;product=hypothetical protein
NC_011894.1	Prodigal:002006	CDS	1669928	1671091	.	+	0	ID=IEFELJIB_01606;inference=ab initio prediction:Prodigal:002006;locus_tag=IEFELJIB_01606;product=hypothetical protein
NC_011894.1	Prodigal:002006	CDS	1671383	1671739	.	-	0	ID=IEFELJIB_01607;inference=ab initio prediction:Prodigal:002006;locus_tag=IEFELJIB_01607;product=hypothetical protein
NC_011894.1	Prodigal:002006	CDS	1671838	1672779	.	+	0	ID=IEFELJIB_01608;Name=nodD2_1;gene=nodD2_1;inference=ab initio prediction:Prodigal:002006,similar to AA sequence:UniProtKB:P55700;locus_tag=IEFELJIB_01608;product=Nodulation protein D 2
NC_011894.1	Prodigal:002006	CDS	1672942	1674855	.	-	0	ID=IEFELJIB_01609;Name=kup_1;gene=kup_1;inference=ab initio prediction:Prodigal:002006,protein motif:HAMAP:MF_01522;locus_tag=IEFELJIB_01609;product=Low affinity potassium transport system protein kup
NC_011894.1	Prodigal:002006	CDS	1675103	1675963	.	-	0	ID=IEFELJIB_01610;inference=ab initio prediction:Prodigal:002006;locus_tag=IEFELJIB_01610;product=hypothetical protein
NC_011894.1	Prodigal:002006	CDS	1676206	1677987	.	-	0	ID=IEFELJIB_01611;inference=ab initio prediction:Prodigal:002006;locus_tag=IEFELJIB_01611;product=hypothetical protein
NC_011894.1	Prodigal:002006	CDS	1678240	1681515	.	+	0	ID=IEFELJIB_01612;eC_number=3.6.4.-;Name=mfd_1;gene=mfd_1;inference=ab initio prediction:Prodigal:002006,protein motif:HAMAP:MF_00969;locus_tag=IEFELJIB_01612;product=Transcription-repair-coupling factor
NC_011894.1	Prodigal:002006	CDS	1681612	1682784	.	-	0	ID=IEFELJIB_01613;eC_number=3.5.1.25;Name=nagA;db_xref=COG:COG1820;gene=nagA;inference=ab initio prediction:Prodigal:002006,similar to AA sequence:UniProtKB:O32445;locus_tag=IEFELJIB_01613;product=N-acetylglucosamine-6-phosphate deacetylase
NC_011894.1	Prodigal:002006	CDS	1682781	1683818	.	-	0	ID=IEFELJIB_01614;eC_number=2.6.1.16;Name=glmS;db_xref=COG:COG0449;gene=glmS;inference=ab initio prediction:Prodigal:002006,similar to AA sequence:UniProtKB:P9WN49;locus_tag=IEFELJIB_01614;product=Glutamine--fructose-6-phosphate aminotransferase [isomerizing]
NC_011894.1	Prodigal:002006	CDS	1683815	1684726	.	-	0	ID=IEFELJIB_01615;eC_number=4.2.1.126;Name=murQ;db_xref=COG:COG2103;gene=murQ;inference=ab initio prediction:Prodigal:002006,similar to AA sequence:UniProtKB:P44862;locus_tag=IEFELJIB_01615;product=N-acetylmuramic acid 6-phosphate etherase
NC_011894.1	Prodigal:002006	CDS	1684956	1686575	.	-	0	ID=IEFELJIB_01616;Name=hbpA;db_xref=COG:COG0747;gene=hbpA;inference=ab initio prediction:Prodigal:002006,similar to AA sequence:UniProtKB:P33950;locus_tag=IEFELJIB_01616;product=Heme-binding protein A
NC_011894.1	Prodigal:002006	CDS	1687050	1688456	.	+	0	ID=IEFELJIB_01617;eC_number=3.3.1.1;Name=ahcY;gene=ahcY;inference=ab initio prediction:Prodigal:002006,similar to AA sequence:UniProtKB:A0A087WNH6;locus_tag=IEFELJIB_01617;product=Adenosylhomocysteinase
NC_011894.1	Prodigal:002006	CDS	1688869	1691361	.	+	0	ID=IEFELJIB_01618;eC_number=2.7.13.3;Name=rcsC_6;gene=rcsC_6;inference=ab initio prediction:Prodigal:002006,protein motif:HAMAP:MF_00979;locus_tag=IEFELJIB_01618;product=Sensor histidine kinase RcsC
NC_011894.1	Prodigal:002006	CDS	1691757	1693346	.	+	0	ID=IEFELJIB_01619;inference=ab initio prediction:Prodigal:002006;locus_tag=IEFELJIB_01619;product=hypothetical protein
NC_011894.1	Prodigal:002006	CDS	1693380	1694126	.	+	0	ID=IEFELJIB_01620;eC_number=2.7.7.99;Name=murU;db_xref=COG:COG1208;gene=murU;inference=ab initio prediction:Prodigal:002006,similar to AA sequence:UniProtKB:Q88QT2;locus_tag=IEFELJIB_01620;product=N-acetylmuramate alpha-1-phosphate uridylyltransferase
NC_011894.1	Prodigal:002006	CDS	1694533	1697646	.	+	0	ID=IEFELJIB_01621;inference=ab initio prediction:Prodigal:002006;locus_tag=IEFELJIB_01621;product=hypothetical protein
NC_011894.1	Prodigal:002006	CDS	1697957	1699120	.	+	0	ID=IEFELJIB_01622;inference=ab initio prediction:Prodigal:002006;locus_tag=IEFELJIB_01622;product=hypothetical protein
NC_011894.1	Prodigal:002006	CDS	1699477	1702950	.	+	0	ID=IEFELJIB_01623;eC_number=3.1.11.5;Name=recB;gene=recB;inference=ab initio prediction:Prodigal:002006,protein motif:HAMAP:MF_01485;locus_tag=IEFELJIB_01623;product=RecBCD enzyme subunit RecB
NC_011894.1	Prodigal:002006	CDS	1702975	1703115	.	-	0	ID=IEFELJIB_01624;inference=ab initio prediction:Prodigal:002006;locus_tag=IEFELJIB_01624;product=hypothetical protein
NC_011894.1	Prodigal:002006	CDS	1703112	1703426	.	-	0	ID=IEFELJIB_01625;inference=ab initio prediction:Prodigal:002006;locus_tag=IEFELJIB_01625;product=hypothetical protein
NC_011894.1	Prodigal:002006	CDS	1703607	1703807	.	+	0	ID=IEFELJIB_01626;inference=ab initio prediction:Prodigal:002006,similar to AA sequence:UniProtKB:A1IQS5;locus_tag=IEFELJIB_01626;note=UPF0434 protein NMA0874;product=hypothetical protein
NC_011894.1	Prodigal:002006	CDS	1703833	1706097	.	-	0	ID=IEFELJIB_01627;eC_number=3.6.4.-;Name=priA;db_xref=COG:COG1198;gene=priA;inference=ab initio prediction:Prodigal:002006,similar to AA sequence:UniProtKB:P17888;locus_tag=IEFELJIB_01627;product=Primosomal protein N'
NC_011894.1	Prodigal:002006	CDS	1706094	1706438	.	-	0	ID=IEFELJIB_01628;inference=ab initio prediction:Prodigal:002006;locus_tag=IEFELJIB_01628;product=hypothetical protein
NC_011894.1	Prodigal:002006	CDS	1706909	1707529	.	-	0	ID=IEFELJIB_01629;eC_number=3.5.2.19;Name=sttH;gene=sttH;inference=ab initio prediction:Prodigal:002006,similar to AA sequence:UniProtKB:Q1MW86;locus_tag=IEFELJIB_01629;product=Streptothricin hydrolase
NC_011894.1	Prodigal:002006	CDS	1707634	1708530	.	+	0	ID=IEFELJIB_01630;Name=argP_1;gene=argP_1;inference=ab initio prediction:Prodigal:002006,protein motif:HAMAP:MF_00513;locus_tag=IEFELJIB_01630;product=HTH-type transcriptional regulator ArgP
NC_011894.1	Prodigal:002006	CDS	1708679	1709659	.	-	0	ID=IEFELJIB_01631;inference=ab initio prediction:Prodigal:002006,similar to AA sequence:ISfinder:ISMno29;locus_tag=IEFELJIB_01631;product=IS110 family transposase ISMno29
NC_011894.1	Prodigal:002006	CDS	1709999	1710274	.	+	0	ID=IEFELJIB_01632;inference=ab initio prediction:Prodigal:002006;locus_tag=IEFELJIB_01632;product=hypothetical protein
NC_011894.1	Prodigal:002006	CDS	1710285	1711238	.	+	0	ID=IEFELJIB_01633;eC_number=3.6.3.-;Name=osmV_1;db_xref=COG:COG1125;gene=osmV_1;inference=ab initio prediction:Prodigal:002006,similar to AA sequence:UniProtKB:Q8ZPK4;locus_tag=IEFELJIB_01633;product=Osmoprotectant import ATP-binding protein OsmV
NC_011894.1	Prodigal:002006	CDS	1711323	1712159	.	+	0	ID=IEFELJIB_01634;eC_number=4.2.1.20;Name=trpA;db_xref=COG:COG0159;gene=trpA;inference=ab initio prediction:Prodigal:002006,similar to AA sequence:UniProtKB:Q5ZVY3;locus_tag=IEFELJIB_01634;product=Tryptophan synthase alpha chain
NC_011894.1	Prodigal:002006	CDS	1712173	1713078	.	+	0	ID=IEFELJIB_01635;eC_number=2.1.3.15;Name=accD;db_xref=COG:COG0777;gene=accD;inference=ab initio prediction:Prodigal:002006,similar to AA sequence:UniProtKB:P0A9Q5;locus_tag=IEFELJIB_01635;product=Acetyl-coenzyme A carboxylase carboxyl transferase subunit beta
NC_011894.1	Prodigal:002006	CDS	1713464	1714789	.	+	0	ID=IEFELJIB_01636;eC_number=6.3.2.17;Name=fpgS;gene=fpgS;inference=ab initio prediction:Prodigal:002006,similar to AA sequence:UniProtKB:P15925;locus_tag=IEFELJIB_01636;product=Folylpolyglutamate synthase
NC_011894.1	Prodigal:002006	CDS	1715000	1715857	.	+	0	ID=IEFELJIB_01637;inference=ab initio prediction:Prodigal:002006;locus_tag=IEFELJIB_01637;product=hypothetical protein
NC_011894.1	Prodigal:002006	CDS	1716120	1716443	.	-	0	ID=IEFELJIB_01638;inference=ab initio prediction:Prodigal:002006,similar to AA sequence:UniProtKB:P00275;locus_tag=IEFELJIB_01638;product=Thioredoxin C-1
NC_011894.1	Prodigal:002006	CDS	1716836	1718452	.	+	0	ID=IEFELJIB_01639;eC_number=2.7.13.3;Name=rcsC_7;gene=rcsC_7;inference=ab initio prediction:Prodigal:002006,protein motif:HAMAP:MF_00979;locus_tag=IEFELJIB_01639;product=Sensor histidine kinase RcsC
NC_011894.1	Prodigal:002006	CDS	1718563	1718715	.	-	0	ID=IEFELJIB_01640;inference=ab initio prediction:Prodigal:002006;locus_tag=IEFELJIB_01640;product=hypothetical protein
NC_011894.1	Prodigal:002006	CDS	1718889	1719506	.	+	0	ID=IEFELJIB_01641;inference=ab initio prediction:Prodigal:002006;locus_tag=IEFELJIB_01641;product=hypothetical protein
NC_011894.1	Prodigal:002006	CDS	1719499	1719861	.	+	0	ID=IEFELJIB_01642;inference=ab initio prediction:Prodigal:002006;locus_tag=IEFELJIB_01642;product=hypothetical protein
NC_011894.1	Prodigal:002006	CDS	1719924	1720625	.	+	0	ID=IEFELJIB_01643;eC_number=2.5.1.-;Name=uppS_2;gene=uppS_2;inference=ab initio prediction:Prodigal:002006,similar to AA sequence:UniProtKB:P60477;locus_tag=IEFELJIB_01643;product=Isoprenyl transferase
NC_011894.1	Prodigal:002006	CDS	1720771	1721664	.	+	0	ID=IEFELJIB_01644;Name=yiaJ;db_xref=COG:COG1414;gene=yiaJ;inference=ab initio prediction:Prodigal:002006,similar to AA sequence:UniProtKB:P37671;locus_tag=IEFELJIB_01644;product=DNA-binding transcriptional repressor YiaJ
NC_011894.1	Prodigal:002006	CDS	1721876	1723108	.	+	0	ID=IEFELJIB_01645;eC_number=1.14.13.114;Name=nicC;gene=nicC;inference=ab initio prediction:Prodigal:002006,similar to AA sequence:UniProtKB:A0A0H3LKL4;locus_tag=IEFELJIB_01645;product=6-hydroxynicotinate 3-monooxygenase
NC_011894.1	Prodigal:002006	CDS	1723139	1723411	.	+	0	ID=IEFELJIB_01646;Name=acpM;db_xref=COG:COG0236;gene=acpM;inference=ab initio prediction:Prodigal:002006,similar to AA sequence:UniProtKB:A0R0B3;locus_tag=IEFELJIB_01646;product=Meromycolate extension acyl carrier protein
NC_011894.1	Aragorn:001002	tRNA	1723416	1723511	.	-	.	ID=IEFELJIB_01647;inference=COORDINATES:profile:Aragorn:001002;locus_tag=IEFELJIB_01647;product=tRNA-Pro(cgg)
NC_011894.1	Prodigal:002006	CDS	1724365	1725720	.	-	0	ID=IEFELJIB_01648;inference=ab initio prediction:Prodigal:002006;locus_tag=IEFELJIB_01648;product=hypothetical protein
NC_011894.1	Prodigal:002006	CDS	1725938	1726531	.	+	0	ID=IEFELJIB_01649;inference=ab initio prediction:Prodigal:002006;locus_tag=IEFELJIB_01649;product=hypothetical protein
NC_011894.1	Prodigal:002006	CDS	1726562	1727944	.	-	0	ID=IEFELJIB_01650;eC_number=6.1.1.16;Name=cysS;db_xref=COG:COG0215;gene=cysS;inference=ab initio prediction:Prodigal:002006,similar to AA sequence:UniProtKB:P21888;locus_tag=IEFELJIB_01650;product=Cysteine--tRNA ligase
NC_011894.1	Prodigal:002006	CDS	1728289	1728624	.	+	0	ID=IEFELJIB_01651;inference=ab initio prediction:Prodigal:002006;locus_tag=IEFELJIB_01651;product=hypothetical protein
NC_011894.1	Prodigal:002006	CDS	1728650	1729171	.	-	0	ID=IEFELJIB_01652;inference=ab initio prediction:Prodigal:002006;locus_tag=IEFELJIB_01652;product=hypothetical protein
NC_011894.1	Prodigal:002006	CDS	1729332	1730366	.	+	0	ID=IEFELJIB_01653;inference=ab initio prediction:Prodigal:002006;locus_tag=IEFELJIB_01653;product=hypothetical protein
NC_011894.1	Prodigal:002006	CDS	1730829	1732817	.	-	0	ID=IEFELJIB_01654;eC_number=4.2.1.135;Name=pglF;db_xref=COG:COG1086;gene=pglF;inference=ab initio prediction:Prodigal:002006,similar to AA sequence:UniProtKB:Q0P9D4;locus_tag=IEFELJIB_01654;product=UDP-N-acetyl-alpha-D-glucosamine C6 dehydratase
NC_011894.1	Prodigal:002006	CDS	1732858	1734249	.	-	0	ID=IEFELJIB_01655;eC_number=3.5.1.13;Name=aam_3;db_xref=COG:COG0154;gene=aam_3;inference=ab initio prediction:Prodigal:002006,similar to AA sequence:UniProtKB:K9NBS6;locus_tag=IEFELJIB_01655;product=Acylamidase
NC_011894.1	Prodigal:002006	CDS	1734492	1734830	.	-	0	ID=IEFELJIB_01656;inference=ab initio prediction:Prodigal:002006;locus_tag=IEFELJIB_01656;product=hypothetical protein
NC_011894.1	Prodigal:002006	CDS	1734846	1735412	.	-	0	ID=IEFELJIB_01657;inference=ab initio prediction:Prodigal:002006;locus_tag=IEFELJIB_01657;product=hypothetical protein
NC_011894.1	Prodigal:002006	CDS	1735533	1736963	.	-	0	ID=IEFELJIB_01658;eC_number=2.5.1.44;Name=hss_1;gene=hss_1;inference=ab initio prediction:Prodigal:002006,similar to AA sequence:UniProtKB:O32323;locus_tag=IEFELJIB_01658;product=Homospermidine synthase
NC_011894.1	Prodigal:002006	CDS	1737237	1737449	.	+	0	ID=IEFELJIB_01659;inference=ab initio prediction:Prodigal:002006;locus_tag=IEFELJIB_01659;product=hypothetical protein
NC_011894.1	Prodigal:002006	CDS	1737525	1738088	.	-	0	ID=IEFELJIB_01660;eC_number=2.3.1.-;Name=eis_1;gene=eis_1;inference=ab initio prediction:Prodigal:002006,protein motif:HAMAP:MF_01812;locus_tag=IEFELJIB_01660;product=N-acetyltransferase Eis
NC_011894.1	Prodigal:002006	CDS	1738272	1739438	.	-	0	ID=IEFELJIB_01661;eC_number=4.1.1.17;Name=ldc;gene=ldc;inference=ab initio prediction:Prodigal:002006,similar to AA sequence:UniProtKB:O50657;locus_tag=IEFELJIB_01661;product=Lysine/ornithine decarboxylase
NC_011894.1	Prodigal:002006	CDS	1740099	1741721	.	+	0	ID=IEFELJIB_01662;Name=mdoG_1;db_xref=COG:COG3131;gene=mdoG_1;inference=ab initio prediction:Prodigal:002006,similar to AA sequence:UniProtKB:P33136;locus_tag=IEFELJIB_01662;product=Glucans biosynthesis protein G
NC_011894.1	Prodigal:002006	CDS	1741706	1742197	.	+	0	ID=IEFELJIB_01663;eC_number=2.3.1.189;Name=mshD_1;gene=mshD_1;inference=ab initio prediction:Prodigal:002006,protein motif:HAMAP:MF_01698;locus_tag=IEFELJIB_01663;product=Mycothiol acetyltransferase
NC_011894.1	Prodigal:002006	CDS	1742227	1742475	.	-	0	ID=IEFELJIB_01664;inference=ab initio prediction:Prodigal:002006;locus_tag=IEFELJIB_01664;product=hypothetical protein
NC_011894.1	Prodigal:002006	CDS	1742502	1743203	.	-	0	ID=IEFELJIB_01665;eC_number=1.8.4.-;Name=yfcG_2;db_xref=COG:COG0625;gene=yfcG_2;inference=ab initio prediction:Prodigal:002006,similar to AA sequence:UniProtKB:P77526;locus_tag=IEFELJIB_01665;product=Disulfide-bond oxidoreductase YfcG
NC_011894.1	Prodigal:002006	CDS	1743479	1744276	.	-	0	ID=IEFELJIB_01666;Name=kpsM;db_xref=COG:COG1682;gene=kpsM;inference=ab initio prediction:Prodigal:002006,similar to AA sequence:UniProtKB:P23889;locus_tag=IEFELJIB_01666;product=Polysialic acid transport protein KpsM
NC_011894.1	Aragorn:001002	tRNA	1744596	1744672	.	+	.	ID=IEFELJIB_01667;inference=COORDINATES:profile:Aragorn:001002;locus_tag=IEFELJIB_01667;product=tRNA-Pro(tgg)
NC_011894.1	Prodigal:002006	CDS	1744699	1745007	.	+	0	ID=IEFELJIB_01668;inference=ab initio prediction:Prodigal:002006;locus_tag=IEFELJIB_01668;product=hypothetical protein
NC_011894.1	Prodigal:002006	CDS	1745015	1745794	.	-	0	ID=IEFELJIB_01669;inference=ab initio prediction:Prodigal:002006;locus_tag=IEFELJIB_01669;product=hypothetical protein
NC_011894.1	Prodigal:002006	CDS	1746244	1746924	.	-	0	ID=IEFELJIB_01670;inference=ab initio prediction:Prodigal:002006;locus_tag=IEFELJIB_01670;product=hypothetical protein
NC_011894.1	Prodigal:002006	CDS	1746941	1748182	.	-	0	ID=IEFELJIB_01671;inference=ab initio prediction:Prodigal:002006;locus_tag=IEFELJIB_01671;product=hypothetical protein
NC_011894.1	Prodigal:002006	CDS	1748241	1748894	.	-	0	ID=IEFELJIB_01672;Name=kpsT;gene=kpsT;inference=ab initio prediction:Prodigal:002006,similar to AA sequence:UniProtKB:P23888;locus_tag=IEFELJIB_01672;product=Polysialic acid transport ATP-binding protein KpsT
NC_011894.1	Prodigal:002006	CDS	1748918	1749967	.	+	0	ID=IEFELJIB_01673;inference=ab initio prediction:Prodigal:002006;locus_tag=IEFELJIB_01673;product=hypothetical protein
NC_011894.1	Prodigal:002006	CDS	1749992	1751119	.	+	0	ID=IEFELJIB_01674;Name=efeO;db_xref=COG:COG2822;gene=efeO;inference=ab initio prediction:Prodigal:002006,similar to AA sequence:UniProtKB:Q0WFT9;locus_tag=IEFELJIB_01674;product=Iron uptake system component EfeO
NC_011894.1	Prodigal:002006	CDS	1751129	1752370	.	+	0	ID=IEFELJIB_01675;eC_number=1.11.1.-;Name=efeB;db_xref=COG:COG2837;gene=efeB;inference=ab initio prediction:Prodigal:002006,similar to AA sequence:UniProtKB:Q8XAS4;locus_tag=IEFELJIB_01675;product=Deferrochelatase/peroxidase EfeB
NC_011894.1	Prodigal:002006	CDS	1752616	1753596	.	+	0	ID=IEFELJIB_01676;inference=ab initio prediction:Prodigal:002006,similar to AA sequence:ISfinder:ISMno29;locus_tag=IEFELJIB_01676;product=IS110 family transposase ISMno29
NC_011894.1	Prodigal:002006	CDS	1753900	1754079	.	-	0	ID=IEFELJIB_01677;inference=ab initio prediction:Prodigal:002006;locus_tag=IEFELJIB_01677;product=hypothetical protein
NC_011894.1	Prodigal:002006	CDS	1754184	1754855	.	+	0	ID=IEFELJIB_01678;Name=slmA_2;gene=slmA_2;inference=ab initio prediction:Prodigal:002006,protein motif:HAMAP:MF_01839;locus_tag=IEFELJIB_01678;product=Nucleoid occlusion factor SlmA
NC_011894.1	Prodigal:002006	CDS	1754855	1756045	.	+	0	ID=IEFELJIB_01679;Name=mdtA_4;gene=mdtA_4;inference=ab initio prediction:Prodigal:002006,protein motif:HAMAP:MF_01422;locus_tag=IEFELJIB_01679;product=Multidrug resistance protein MdtA
NC_011894.1	Prodigal:002006	CDS	1756087	1759200	.	+	0	ID=IEFELJIB_01680;Name=mdtB_3;gene=mdtB_3;inference=ab initio prediction:Prodigal:002006,similar to AA sequence:UniProtKB:B7LV39;locus_tag=IEFELJIB_01680;product=Multidrug resistance protein MdtB
NC_011894.1	Prodigal:002006	CDS	1759401	1759574	.	+	0	ID=IEFELJIB_01681;inference=ab initio prediction:Prodigal:002006;locus_tag=IEFELJIB_01681;product=hypothetical protein
NC_011894.1	Prodigal:002006	CDS	1759785	1760579	.	-	0	ID=IEFELJIB_01682;inference=ab initio prediction:Prodigal:002006;locus_tag=IEFELJIB_01682;product=hypothetical protein
NC_011894.1	Prodigal:002006	CDS	1760716	1761261	.	+	0	ID=IEFELJIB_01683;Name=yebE;db_xref=COG:COG2979;gene=yebE;inference=ab initio prediction:Prodigal:002006,similar to AA sequence:UniProtKB:P33218;locus_tag=IEFELJIB_01683;product=Inner membrane protein YebE
NC_011894.1	Prodigal:002006	CDS	1761272	1762108	.	+	0	ID=IEFELJIB_01684;inference=ab initio prediction:Prodigal:002006;locus_tag=IEFELJIB_01684;product=hypothetical protein
NC_011894.1	Prodigal:002006	CDS	1762133	1762693	.	-	0	ID=IEFELJIB_01685;eC_number=2.3.1.79;Name=maa;db_xref=COG:COG0110;gene=maa;inference=ab initio prediction:Prodigal:002006,similar to AA sequence:UniProtKB:P77791;locus_tag=IEFELJIB_01685;product=Maltose O-acetyltransferase
NC_011894.1	Prodigal:002006	CDS	1762842	1763084	.	+	0	ID=IEFELJIB_01686;eC_number=6.3.5.3;Name=purS;db_xref=COG:COG1828;gene=purS;inference=ab initio prediction:Prodigal:002006,similar to AA sequence:UniProtKB:P12049;locus_tag=IEFELJIB_01686;product=Phosphoribosylformylglycinamidine synthase subunit PurS
NC_011894.1	Prodigal:002006	CDS	1763081	1763767	.	+	0	ID=IEFELJIB_01687;eC_number=6.3.5.3;Name=purQ;db_xref=COG:COG0047;gene=purQ;inference=ab initio prediction:Prodigal:002006,similar to AA sequence:UniProtKB:P12041;locus_tag=IEFELJIB_01687;product=Phosphoribosylformylglycinamidine synthase subunit PurQ
NC_011894.1	Prodigal:002006	CDS	1764193	1766004	.	-	0	ID=IEFELJIB_01688;eC_number=4.2.1.25;Name=araC_2;gene=araC_2;inference=ab initio prediction:Prodigal:002006,similar to AA sequence:UniProtKB:Q1JUQ1;locus_tag=IEFELJIB_01688;product=L-arabonate dehydratase
NC_011894.1	Prodigal:002006	CDS	1766289	1766495	.	+	0	ID=IEFELJIB_01689;inference=ab initio prediction:Prodigal:002006;locus_tag=IEFELJIB_01689;product=hypothetical protein
NC_011894.1	Prodigal:002006	CDS	1766512	1767690	.	+	0	ID=IEFELJIB_01690;eC_number=2.6.1.1;Name=aspC;gene=aspC;inference=ab initio prediction:Prodigal:002006,similar to AA sequence:UniProtKB:Q55128;locus_tag=IEFELJIB_01690;product=Aspartate aminotransferase
NC_011894.1	Prodigal:002006	CDS	1768219	1769265	.	+	0	ID=IEFELJIB_01691;eC_number=2.7.11.1;Name=spoIIAB;gene=spoIIAB;inference=ab initio prediction:Prodigal:002006,protein motif:HAMAP:MF_00637;locus_tag=IEFELJIB_01691;product=Anti-sigma F factor
NC_011894.1	Prodigal:002006	CDS	1769318	1769503	.	-	0	ID=IEFELJIB_01692;inference=ab initio prediction:Prodigal:002006;locus_tag=IEFELJIB_01692;product=hypothetical protein
NC_011894.1	Prodigal:002006	CDS	1769662	1772283	.	-	0	ID=IEFELJIB_01693;inference=ab initio prediction:Prodigal:002006;locus_tag=IEFELJIB_01693;product=hypothetical protein
NC_011894.1	Prodigal:002006	CDS	1772372	1772578	.	-	0	ID=IEFELJIB_01694;inference=ab initio prediction:Prodigal:002006;locus_tag=IEFELJIB_01694;product=hypothetical protein
NC_011894.1	Prodigal:002006	CDS	1772659	1773951	.	-	0	ID=IEFELJIB_01695;eC_number=4.1.1.20;Name=lysA;db_xref=COG:COG0019;gene=lysA;inference=ab initio prediction:Prodigal:002006,similar to AA sequence:UniProtKB:Q9KVL7;locus_tag=IEFELJIB_01695;product=Diaminopimelate decarboxylase
NC_011894.1	Prodigal:002006	CDS	1774256	1774684	.	-	0	ID=IEFELJIB_01696;inference=ab initio prediction:Prodigal:002006;locus_tag=IEFELJIB_01696;product=hypothetical protein
NC_011894.1	Prodigal:002006	CDS	1775045	1777150	.	+	0	ID=IEFELJIB_01697;eC_number=2.7.13.3;Name=rcsC_8;gene=rcsC_8;inference=ab initio prediction:Prodigal:002006,protein motif:HAMAP:MF_00979;locus_tag=IEFELJIB_01697;product=Sensor histidine kinase RcsC
NC_011894.1	Prodigal:002006	CDS	1777523	1777786	.	-	0	ID=IEFELJIB_01698;inference=ab initio prediction:Prodigal:002006;locus_tag=IEFELJIB_01698;product=hypothetical protein
NC_011894.1	Prodigal:002006	CDS	1777883	1778893	.	-	0	ID=IEFELJIB_01699;Name=smc_1;gene=smc_1;inference=ab initio prediction:Prodigal:002006,protein motif:HAMAP:MF_01894;locus_tag=IEFELJIB_01699;product=Chromosome partition protein Smc
NC_011894.1	Prodigal:002006	CDS	1778937	1779539	.	-	0	ID=IEFELJIB_01700;inference=ab initio prediction:Prodigal:002006;locus_tag=IEFELJIB_01700;product=hypothetical protein
NC_011894.1	Prodigal:002006	CDS	1779674	1780156	.	+	0	ID=IEFELJIB_01701;inference=ab initio prediction:Prodigal:002006;locus_tag=IEFELJIB_01701;product=hypothetical protein
NC_011894.1	Prodigal:002006	CDS	1780203	1781039	.	-	0	ID=IEFELJIB_01702;eC_number=3.1.3.7;Name=cysQ_2;db_xref=COG:COG1218;gene=cysQ_2;inference=ab initio prediction:Prodigal:002006,similar to AA sequence:UniProtKB:P26264;locus_tag=IEFELJIB_01702;product=3'(2')%2C5'-bisphosphate nucleotidase CysQ
NC_011894.1	Prodigal:002006	CDS	1781086	1781883	.	+	0	ID=IEFELJIB_01703;eC_number=2.7.99.-;Name=chpT;gene=chpT;inference=ab initio prediction:Prodigal:002006,similar to AA sequence:UniProtKB:Q2YQA5;locus_tag=IEFELJIB_01703;product=Protein phosphotransferase ChpT
NC_011894.1	Prodigal:002006	CDS	1782132	1784768	.	+	0	ID=IEFELJIB_01704;eC_number=2.7.13.3;Name=rcsC_9;gene=rcsC_9;inference=ab initio prediction:Prodigal:002006,protein motif:HAMAP:MF_00979;locus_tag=IEFELJIB_01704;product=Sensor histidine kinase RcsC
NC_011894.1	Prodigal:002006	CDS	1784821	1785330	.	+	0	ID=IEFELJIB_01705;Name=cheW;db_xref=COG:COG0835;gene=cheW;inference=ab initio prediction:Prodigal:002006,similar to AA sequence:UniProtKB:P0A964;locus_tag=IEFELJIB_01705;product=Chemotaxis protein CheW
NC_011894.1	Prodigal:002006	CDS	1785345	1785710	.	+	0	ID=IEFELJIB_01706;Name=cheY_3;db_xref=COG:COG0784;gene=cheY_3;inference=ab initio prediction:Prodigal:002006,similar to AA sequence:UniProtKB:P0A2D5;locus_tag=IEFELJIB_01706;product=Chemotaxis protein CheY
NC_011894.1	Prodigal:002006	CDS	1785811	1786980	.	+	0	ID=IEFELJIB_01707;eC_number=3.1.1.61;Name=cheB_3;db_xref=COG:COG2201;gene=cheB_3;inference=ab initio prediction:Prodigal:002006,similar to AA sequence:UniProtKB:P07330;locus_tag=IEFELJIB_01707;product=Protein-glutamate methylesterase/protein-glutamine glutaminase
NC_011894.1	Prodigal:002006	CDS	1787021	1787890	.	+	0	ID=IEFELJIB_01708;eC_number=2.1.1.80;Name=cheR1;gene=cheR1;inference=ab initio prediction:Prodigal:002006,similar to AA sequence:UniProtKB:O87131;locus_tag=IEFELJIB_01708;product=Chemotaxis protein methyltransferase 1
NC_011894.1	Prodigal:002006	CDS	1788303	1788530	.	+	0	ID=IEFELJIB_01709;inference=ab initio prediction:Prodigal:002006;locus_tag=IEFELJIB_01709;product=hypothetical protein
NC_011894.1	Prodigal:002006	CDS	1788626	1789549	.	-	0	ID=IEFELJIB_01710;Name=tsf;gene=tsf;inference=ab initio prediction:Prodigal:002006,similar to AA sequence:UniProtKB:P99171;locus_tag=IEFELJIB_01710;product=Elongation factor Ts
NC_011894.1	Prodigal:002006	CDS	1789671	1790720	.	-	0	ID=IEFELJIB_01711;Name=rpsB;db_xref=COG:COG0052;gene=rpsB;inference=ab initio prediction:Prodigal:002006,similar to AA sequence:UniProtKB:Q6N5Q2;locus_tag=IEFELJIB_01711;product=30S ribosomal protein S2
NC_011894.1	Prodigal:002006	CDS	1790944	1791579	.	+	0	ID=IEFELJIB_01712;eC_number=2.5.1.18;Name=gstA;db_xref=COG:COG0625;gene=gstA;inference=ab initio prediction:Prodigal:002006,similar to AA sequence:UniProtKB:P0A9D2;locus_tag=IEFELJIB_01712;product=Glutathione S-transferase GstA
NC_011894.1	Prodigal:002006	CDS	1791654	1792919	.	-	0	ID=IEFELJIB_01713;Name=nasA_1;gene=nasA_1;inference=ab initio prediction:Prodigal:002006,similar to AA sequence:UniProtKB:P42432;locus_tag=IEFELJIB_01713;product=Nitrate transporter
NC_011894.1	Prodigal:002006	CDS	1793201	1793839	.	-	0	ID=IEFELJIB_01714;inference=ab initio prediction:Prodigal:002006;locus_tag=IEFELJIB_01714;product=hypothetical protein
NC_011894.1	Prodigal:002006	CDS	1794118	1794951	.	+	0	ID=IEFELJIB_01715;inference=ab initio prediction:Prodigal:002006;locus_tag=IEFELJIB_01715;product=hypothetical protein
NC_011894.1	Prodigal:002006	CDS	1795068	1795538	.	+	0	ID=IEFELJIB_01716;inference=ab initio prediction:Prodigal:002006;locus_tag=IEFELJIB_01716;product=hypothetical protein
NC_011894.1	Prodigal:002006	CDS	1795532	1797049	.	-	0	ID=IEFELJIB_01717;eC_number=1.1.1.49;Name=zwf;db_xref=COG:COG0364;gene=zwf;inference=ab initio prediction:Prodigal:002006,similar to AA sequence:UniProtKB:A0QP90;locus_tag=IEFELJIB_01717;product=Glucose-6-phosphate 1-dehydrogenase
NC_011894.1	Prodigal:002006	CDS	1797127	1797963	.	-	0	ID=IEFELJIB_01718;inference=ab initio prediction:Prodigal:002006;locus_tag=IEFELJIB_01718;product=hypothetical protein
NC_011894.1	Prodigal:002006	CDS	1798158	1799285	.	+	0	ID=IEFELJIB_01719;inference=ab initio prediction:Prodigal:002006;locus_tag=IEFELJIB_01719;product=hypothetical protein
NC_011894.1	Prodigal:002006	CDS	1799414	1799902	.	+	0	ID=IEFELJIB_01720;eC_number=4.2.1.104;Name=cynS;db_xref=COG:COG1513;gene=cynS;inference=ab initio prediction:Prodigal:002006,similar to AA sequence:UniProtKB:A8GBZ7;locus_tag=IEFELJIB_01720;product=Cyanate hydratase
NC_011894.1	Prodigal:002006	CDS	1799889	1800683	.	-	0	ID=IEFELJIB_01721;Name=prs_1;gene=prs_1;inference=ab initio prediction:Prodigal:002006,protein motif:HAMAP:MF_00583_A;locus_tag=IEFELJIB_01721;product=Putative ribose-phosphate pyrophosphokinase
NC_011894.1	Prodigal:002006	CDS	1800897	1801526	.	+	0	ID=IEFELJIB_01722;inference=ab initio prediction:Prodigal:002006;locus_tag=IEFELJIB_01722;product=hypothetical protein
NC_011894.1	Prodigal:002006	CDS	1801566	1802453	.	+	0	ID=IEFELJIB_01723;inference=ab initio prediction:Prodigal:002006;locus_tag=IEFELJIB_01723;product=hypothetical protein
NC_011894.1	Prodigal:002006	CDS	1802456	1802821	.	+	0	ID=IEFELJIB_01724;inference=ab initio prediction:Prodigal:002006;locus_tag=IEFELJIB_01724;product=hypothetical protein
NC_011894.1	Prodigal:002006	CDS	1802857	1803273	.	-	0	ID=IEFELJIB_01725;eC_number=3.6.1.65;Name=nudG;db_xref=COG:COG0494;gene=nudG;inference=ab initio prediction:Prodigal:002006,similar to AA sequence:UniProtKB:P77788;locus_tag=IEFELJIB_01725;product=CTP pyrophosphohydrolase
NC_011894.1	Prodigal:002006	CDS	1803348	1804070	.	-	0	ID=IEFELJIB_01726;db_xref=COG:COG2968;inference=ab initio prediction:Prodigal:002006,similar to AA sequence:UniProtKB:Q44642;locus_tag=IEFELJIB_01726;product=26 kDa periplasmic immunogenic protein
NC_011894.1	Prodigal:002006	CDS	1804067	1805317	.	-	0	ID=IEFELJIB_01727;Name=argJ;db_xref=COG:COG1364;gene=argJ;inference=ab initio prediction:Prodigal:002006,similar to AA sequence:UniProtKB:Q9Z4S1;locus_tag=IEFELJIB_01727;product=Arginine biosynthesis bifunctional protein ArgJ
NC_011894.1	Prodigal:002006	CDS	1805575	1806540	.	+	0	ID=IEFELJIB_01728;Name=pgrR_2;gene=pgrR_2;inference=ab initio prediction:Prodigal:002006,similar to AA sequence:UniProtKB:P77333;locus_tag=IEFELJIB_01728;product=HTH-type transcriptional regulator PgrR
NC_011894.1	Prodigal:002006	CDS	1806737	1807468	.	+	0	ID=IEFELJIB_01729;inference=ab initio prediction:Prodigal:002006;locus_tag=IEFELJIB_01729;product=hypothetical protein
NC_011894.1	Prodigal:002006	CDS	1807473	1808354	.	-	0	ID=IEFELJIB_01730;Name=rpoH_1;db_xref=COG:COG0568;gene=rpoH_1;inference=ab initio prediction:Prodigal:002006,similar to AA sequence:UniProtKB:P0CAW9;locus_tag=IEFELJIB_01730;product=RNA polymerase sigma factor RpoH
NC_011894.1	Prodigal:002006	CDS	1808575	1809168	.	-	0	ID=IEFELJIB_01731;Name=carD_1;db_xref=COG:COG1329;gene=carD_1;inference=ab initio prediction:Prodigal:002006,similar to AA sequence:UniProtKB:A0R561;locus_tag=IEFELJIB_01731;product=RNA polymerase-binding transcription factor CarD
NC_011894.1	Prodigal:002006	CDS	1809578	1809916	.	-	0	ID=IEFELJIB_01732;Name=fdxA;db_xref=COG:COG1146;gene=fdxA;inference=ab initio prediction:Prodigal:002006,similar to AA sequence:UniProtKB:D5AP15;locus_tag=IEFELJIB_01732;product=Ferredoxin-2
NC_011894.1	Prodigal:002006	CDS	1810051	1810332	.	-	0	ID=IEFELJIB_01733;Name=hslR;db_xref=COG:COG1188;gene=hslR;inference=ab initio prediction:Prodigal:002006,similar to AA sequence:UniProtKB:P0ACG8;locus_tag=IEFELJIB_01733;product=Heat shock protein 15
NC_011894.1	Prodigal:002006	CDS	1810340	1813747	.	-	0	ID=IEFELJIB_01734;inference=ab initio prediction:Prodigal:002006;locus_tag=IEFELJIB_01734;product=hypothetical protein
NC_011894.1	Prodigal:002006	CDS	1813885	1814232	.	-	0	ID=IEFELJIB_01735;inference=ab initio prediction:Prodigal:002006;locus_tag=IEFELJIB_01735;product=hypothetical protein
NC_011894.1	Prodigal:002006	CDS	1814422	1814931	.	+	0	ID=IEFELJIB_01736;inference=ab initio prediction:Prodigal:002006;locus_tag=IEFELJIB_01736;product=hypothetical protein
NC_011894.1	Prodigal:002006	CDS	1815027	1816319	.	+	0	ID=IEFELJIB_01737;eC_number=6.3.4.21;Name=pncB;db_xref=COG:COG1488;gene=pncB;inference=ab initio prediction:Prodigal:002006,similar to AA sequence:UniProtKB:Q8UIS9;locus_tag=IEFELJIB_01737;product=Nicotinate phosphoribosyltransferase
NC_011894.1	Prodigal:002006	CDS	1816551	1818593	.	+	0	ID=IEFELJIB_01738;inference=ab initio prediction:Prodigal:002006;locus_tag=IEFELJIB_01738;product=hypothetical protein
NC_011894.1	Prodigal:002006	CDS	1818669	1819457	.	+	0	ID=IEFELJIB_01739;eC_number=3.1.3.15;Name=hisN;db_xref=COG:COG0483;gene=hisN;inference=ab initio prediction:Prodigal:002006,similar to AA sequence:UniProtKB:Q9K4B1;locus_tag=IEFELJIB_01739;product=Histidinol-phosphatase
NC_011894.1	Prodigal:002006	CDS	1819638	1820639	.	-	0	ID=IEFELJIB_01740;inference=ab initio prediction:Prodigal:002006;locus_tag=IEFELJIB_01740;product=hypothetical protein
NC_011894.1	Prodigal:002006	CDS	1820863	1821330	.	+	0	ID=IEFELJIB_01741;Name=ibpA_1;db_xref=COG:COG0071;gene=ibpA_1;inference=ab initio prediction:Prodigal:002006,similar to AA sequence:UniProtKB:P0C054;locus_tag=IEFELJIB_01741;product=Small heat shock protein IbpA
NC_011894.1	Prodigal:002006	CDS	1821824	1822249	.	-	0	ID=IEFELJIB_01742;inference=ab initio prediction:Prodigal:002006;locus_tag=IEFELJIB_01742;product=hypothetical protein
NC_011894.1	Prodigal:002006	CDS	1822455	1822754	.	+	0	ID=IEFELJIB_01743;inference=ab initio prediction:Prodigal:002006;locus_tag=IEFELJIB_01743;product=hypothetical protein
NC_011894.1	Prodigal:002006	CDS	1822796	1822981	.	+	0	ID=IEFELJIB_01744;inference=ab initio prediction:Prodigal:002006;locus_tag=IEFELJIB_01744;product=hypothetical protein
NC_011894.1	Prodigal:002006	CDS	1823033	1823989	.	+	0	ID=IEFELJIB_01745;eC_number=2.5.1.61;Name=hemC;gene=hemC;inference=ab initio prediction:Prodigal:002006,similar to AA sequence:UniProtKB:P64341;locus_tag=IEFELJIB_01745;product=Porphobilinogen deaminase
NC_011894.1	Prodigal:002006	CDS	1824013	1826130	.	-	0	ID=IEFELJIB_01746;eC_number=2.4.1.129;Name=mtgA_4;gene=mtgA_4;inference=ab initio prediction:Prodigal:002006,protein motif:HAMAP:MF_00766;locus_tag=IEFELJIB_01746;product=Biosynthetic peptidoglycan transglycosylase
NC_011894.1	Prodigal:002006	CDS	1826468	1827454	.	-	0	ID=IEFELJIB_01747;eC_number=1.1.1.-;Name=iolS_1;db_xref=COG:COG0667;gene=iolS_1;inference=ab initio prediction:Prodigal:002006,similar to AA sequence:UniProtKB:P46336;locus_tag=IEFELJIB_01747;product=Aldo-keto reductase IolS
NC_011894.1	Prodigal:002006	CDS	1827695	1828591	.	+	0	ID=IEFELJIB_01748;Name=pgrR_3;gene=pgrR_3;inference=ab initio prediction:Prodigal:002006,similar to AA sequence:UniProtKB:P77333;locus_tag=IEFELJIB_01748;product=HTH-type transcriptional regulator PgrR
NC_011894.1	Prodigal:002006	CDS	1828598	1833874	.	-	0	ID=IEFELJIB_01749;Name=yfhM;db_xref=COG:COG2373;gene=yfhM;inference=ab initio prediction:Prodigal:002006,similar to AA sequence:UniProtKB:P76578;locus_tag=IEFELJIB_01749;product=Alpha-2-macroglobulin
NC_011894.1	Prodigal:002006	CDS	1834139	1835539	.	+	0	ID=IEFELJIB_01750;inference=ab initio prediction:Prodigal:002006;locus_tag=IEFELJIB_01750;product=hypothetical protein
NC_011894.1	Prodigal:002006	CDS	1835602	1836429	.	-	0	ID=IEFELJIB_01751;inference=ab initio prediction:Prodigal:002006;locus_tag=IEFELJIB_01751;product=hypothetical protein
NC_011894.1	Prodigal:002006	CDS	1836544	1837227	.	-	0	ID=IEFELJIB_01752;eC_number=5.1.3.1;Name=rpe;gene=rpe;inference=ab initio prediction:Prodigal:002006,similar to AA sequence:UniProtKB:P74061;locus_tag=IEFELJIB_01752;product=Ribulose-phosphate 3-epimerase
NC_011894.1	Prodigal:002006	CDS	1837307	1837585	.	-	0	ID=IEFELJIB_01753;Name=infA;gene=infA;inference=ab initio prediction:Prodigal:002006,protein motif:HAMAP:MF_00075;locus_tag=IEFELJIB_01753;product=Translation initiation factor IF-1
NC_011894.1	Prodigal:002006	CDS	1837841	1838968	.	-	0	ID=IEFELJIB_01754;db_xref=COG:COG0683;inference=ab initio prediction:Prodigal:002006,similar to AA sequence:UniProtKB:Q8YEE8;locus_tag=IEFELJIB_01754;product=Leu/Ile/Val-binding protein 
NC_011894.1	Prodigal:002006	CDS	1839097	1839471	.	-	0	ID=IEFELJIB_01755;inference=ab initio prediction:Prodigal:002006;locus_tag=IEFELJIB_01755;product=hypothetical protein
NC_011894.1	Prodigal:002006	CDS	1839471	1840247	.	-	0	ID=IEFELJIB_01756;Name=livF_10;db_xref=COG:COG0410;gene=livF_10;inference=ab initio prediction:Prodigal:002006,similar to AA sequence:UniProtKB:P22731;locus_tag=IEFELJIB_01756;product=High-affinity branched-chain amino acid transport ATP-binding protein LivF
NC_011894.1	Prodigal:002006	CDS	1840244	1840858	.	-	0	ID=IEFELJIB_01757;Name=rhtB_1;db_xref=COG:COG1280;gene=rhtB_1;inference=ab initio prediction:Prodigal:002006,similar to AA sequence:UniProtKB:P0AG34;locus_tag=IEFELJIB_01757;product=Homoserine/homoserine lactone efflux protein
NC_011894.1	Prodigal:002006	CDS	1840855	1841712	.	-	0	ID=IEFELJIB_01758;Name=artM_1;db_xref=COG:COG1126;gene=artM_1;inference=ab initio prediction:Prodigal:002006,similar to AA sequence:UniProtKB:P54537;locus_tag=IEFELJIB_01758;product=Arginine transport ATP-binding protein ArtM
NC_011894.1	Prodigal:002006	CDS	1841712	1843136	.	-	0	ID=IEFELJIB_01759;inference=ab initio prediction:Prodigal:002006;locus_tag=IEFELJIB_01759;product=hypothetical protein
NC_011894.1	Prodigal:002006	CDS	1843136	1844056	.	-	0	ID=IEFELJIB_01760;Name=livH_10;db_xref=COG:COG0559;gene=livH_10;inference=ab initio prediction:Prodigal:002006,similar to AA sequence:UniProtKB:P0AEX7;locus_tag=IEFELJIB_01760;product=High-affinity branched-chain amino acid transport system permease protein LivH
NC_011894.1	Prodigal:002006	CDS	1844286	1844750	.	+	0	ID=IEFELJIB_01761;inference=ab initio prediction:Prodigal:002006;locus_tag=IEFELJIB_01761;product=hypothetical protein
NC_011894.1	Prodigal:002006	CDS	1845099	1845599	.	+	0	ID=IEFELJIB_01762;eC_number=1.2.5.3;Name=coxS;gene=coxS;inference=ab initio prediction:Prodigal:002006,similar to AA sequence:UniProtKB:P19921;locus_tag=IEFELJIB_01762;product=Carbon monoxide dehydrogenase small chain
NC_011894.1	Prodigal:002006	CDS	1845677	1848046	.	+	0	ID=IEFELJIB_01763;eC_number=1.2.5.3;Name=cutL_1;gene=cutL_1;inference=ab initio prediction:Prodigal:002006,similar to AA sequence:UniProtKB:P19913;locus_tag=IEFELJIB_01763;product=Carbon monoxide dehydrogenase large chain
NC_011894.1	Prodigal:002006	CDS	1848063	1848866	.	+	0	ID=IEFELJIB_01764;eC_number=1.2.5.3;Name=coxM_1;gene=coxM_1;inference=ab initio prediction:Prodigal:002006,similar to AA sequence:UniProtKB:P19920;locus_tag=IEFELJIB_01764;product=Carbon monoxide dehydrogenase medium chain
NC_011894.1	Prodigal:002006	CDS	1848985	1849887	.	+	0	ID=IEFELJIB_01765;inference=ab initio prediction:Prodigal:002006;locus_tag=IEFELJIB_01765;product=hypothetical protein
NC_011894.1	Prodigal:002006	CDS	1849884	1851071	.	+	0	ID=IEFELJIB_01766;inference=ab initio prediction:Prodigal:002006;locus_tag=IEFELJIB_01766;product=hypothetical protein
NC_011894.1	Prodigal:002006	CDS	1851120	1851443	.	+	0	ID=IEFELJIB_01767;Name=paoD;db_xref=COG:COG1975;gene=paoD;inference=ab initio prediction:Prodigal:002006,similar to AA sequence:UniProtKB:P77183;locus_tag=IEFELJIB_01767;product=Molybdenum cofactor insertion chaperone PaoD
NC_011894.1	Prodigal:002006	CDS	1851459	1852187	.	+	0	ID=IEFELJIB_01768;inference=ab initio prediction:Prodigal:002006;locus_tag=IEFELJIB_01768;product=hypothetical protein
NC_011894.1	Prodigal:002006	CDS	1852198	1853223	.	+	0	ID=IEFELJIB_01769;inference=ab initio prediction:Prodigal:002006;locus_tag=IEFELJIB_01769;product=hypothetical protein
NC_011894.1	Prodigal:002006	CDS	1853220	1853819	.	+	0	ID=IEFELJIB_01770;eC_number=1.1.1.328;Name=nboR;gene=nboR;inference=ab initio prediction:Prodigal:002006,similar to AA sequence:UniProtKB:Q93NF6;locus_tag=IEFELJIB_01770;product=Nicotine blue oxidoreductase
NC_011894.1	Prodigal:002006	CDS	1853845	1854627	.	-	0	ID=IEFELJIB_01771;inference=ab initio prediction:Prodigal:002006;locus_tag=IEFELJIB_01771;product=hypothetical protein
NC_011894.1	Prodigal:002006	CDS	1854714	1854983	.	-	0	ID=IEFELJIB_01772;inference=ab initio prediction:Prodigal:002006;locus_tag=IEFELJIB_01772;product=hypothetical protein
NC_011894.1	Prodigal:002006	CDS	1855357	1856070	.	+	0	ID=IEFELJIB_01773;inference=ab initio prediction:Prodigal:002006;locus_tag=IEFELJIB_01773;product=hypothetical protein
NC_011894.1	Prodigal:002006	CDS	1856258	1857124	.	+	0	ID=IEFELJIB_01774;eC_number=2.1.2.9;Name=fmt_1;gene=fmt_1;inference=ab initio prediction:Prodigal:002006,protein motif:HAMAP:MF_00182;locus_tag=IEFELJIB_01774;product=Methionyl-tRNA formyltransferase
NC_011894.1	Prodigal:002006	CDS	1857436	1858776	.	+	0	ID=IEFELJIB_01775;Name=oprB;db_xref=COG:COG3659;gene=oprB;inference=ab initio prediction:Prodigal:002006,similar to AA sequence:UniProtKB:Q51485;locus_tag=IEFELJIB_01775;product=Porin B
NC_011894.1	Prodigal:002006	CDS	1858792	1859961	.	-	0	ID=IEFELJIB_01776;Name=emrD;gene=emrD;inference=ab initio prediction:Prodigal:002006,similar to AA sequence:UniProtKB:P31442;locus_tag=IEFELJIB_01776;product=Multidrug resistance protein D
NC_011894.1	Prodigal:002006	CDS	1860136	1860348	.	-	0	ID=IEFELJIB_01777;inference=ab initio prediction:Prodigal:002006;locus_tag=IEFELJIB_01777;product=hypothetical protein
NC_011894.1	Prodigal:002006	CDS	1860389	1860994	.	-	0	ID=IEFELJIB_01778;eC_number=2.3.1.228;Name=bjaI_2;db_xref=COG:COG3916;gene=bjaI_2;inference=ab initio prediction:Prodigal:002006,similar to AA sequence:UniProtKB:Q89VI2;locus_tag=IEFELJIB_01778;product=Isovaleryl-homoserine lactone synthase
NC_011894.1	Prodigal:002006	CDS	1861073	1861807	.	-	0	ID=IEFELJIB_01779;inference=ab initio prediction:Prodigal:002006;locus_tag=IEFELJIB_01779;product=hypothetical protein
NC_011894.1	Prodigal:002006	CDS	1862183	1863829	.	-	0	ID=IEFELJIB_01780;Name=groL5_2;gene=groL5_2;inference=ab initio prediction:Prodigal:002006,similar to AA sequence:UniProtKB:P35471;locus_tag=IEFELJIB_01780;product=60 kDa chaperonin 5
NC_011894.1	Prodigal:002006	CDS	1863921	1864208	.	-	0	ID=IEFELJIB_01781;Name=groS1_2;db_xref=COG:COG0234;gene=groS1_2;inference=ab initio prediction:Prodigal:002006,similar to AA sequence:UniProtKB:P35473;locus_tag=IEFELJIB_01781;product=10 kDa chaperonin 1
NC_011894.1	Prodigal:002006	CDS	1864525	1866294	.	-	0	ID=IEFELJIB_01782;Name=dppA_2;db_xref=COG:COG0747;gene=dppA_2;inference=ab initio prediction:Prodigal:002006,similar to AA sequence:UniProtKB:P23847;locus_tag=IEFELJIB_01782;product=Periplasmic dipeptide transport protein
NC_011894.1	Prodigal:002006	CDS	1866327	1868663	.	-	0	ID=IEFELJIB_01783;eC_number=2.7.-.-;Name=sasA_7;gene=sasA_7;inference=ab initio prediction:Prodigal:002006,protein motif:HAMAP:MF_01837;locus_tag=IEFELJIB_01783;product=Adaptive-response sensory-kinase SasA
NC_011894.1	Prodigal:002006	CDS	1868780	1869028	.	-	0	ID=IEFELJIB_01784;inference=ab initio prediction:Prodigal:002006;locus_tag=IEFELJIB_01784;product=hypothetical protein
NC_011894.1	Prodigal:002006	CDS	1869032	1869265	.	-	0	ID=IEFELJIB_01785;inference=ab initio prediction:Prodigal:002006;locus_tag=IEFELJIB_01785;product=hypothetical protein
NC_011894.1	Prodigal:002006	CDS	1869418	1870137	.	-	0	ID=IEFELJIB_01786;inference=ab initio prediction:Prodigal:002006;locus_tag=IEFELJIB_01786;product=hypothetical protein
NC_011894.1	Prodigal:002006	CDS	1870212	1871420	.	+	0	ID=IEFELJIB_01787;eC_number=1.1.5.-;Name=yliI;db_xref=COG:COG2133;gene=yliI;inference=ab initio prediction:Prodigal:002006,similar to AA sequence:UniProtKB:P75804;locus_tag=IEFELJIB_01787;product=Aldose sugar dehydrogenase YliI
NC_011894.1	Prodigal:002006	CDS	1871444	1871983	.	-	0	ID=IEFELJIB_01788;eC_number=3.1.4.58;Name=ytlP;gene=ytlP;inference=ab initio prediction:Prodigal:002006,similar to AA sequence:UniProtKB:O34570;locus_tag=IEFELJIB_01788;product=RNA 2'%2C3'-cyclic phosphodiesterase
NC_011894.1	Prodigal:002006	CDS	1871996	1872718	.	-	0	ID=IEFELJIB_01789;inference=ab initio prediction:Prodigal:002006;locus_tag=IEFELJIB_01789;product=hypothetical protein
NC_011894.1	Prodigal:002006	CDS	1872769	1873464	.	+	0	ID=IEFELJIB_01790;db_xref=COG:COG1136;inference=ab initio prediction:Prodigal:002006,similar to AA sequence:UniProtKB:P9WQK1;locus_tag=IEFELJIB_01790;product=putative ABC transporter ATP-binding protein
NC_011894.1	Prodigal:002006	CDS	1873478	1876069	.	+	0	ID=IEFELJIB_01791;inference=ab initio prediction:Prodigal:002006;locus_tag=IEFELJIB_01791;product=hypothetical protein
NC_011894.1	Prodigal:002006	CDS	1876270	1877094	.	+	0	ID=IEFELJIB_01792;Name=ybhL_1;db_xref=COG:COG0670;gene=ybhL_1;inference=ab initio prediction:Prodigal:002006,similar to AA sequence:UniProtKB:P0AAC4;locus_tag=IEFELJIB_01792;product=Inner membrane protein YbhL
NC_011894.1	Prodigal:002006	CDS	1877364	1877966	.	-	0	ID=IEFELJIB_01793;Name=slmA_3;gene=slmA_3;inference=ab initio prediction:Prodigal:002006,protein motif:HAMAP:MF_01839;locus_tag=IEFELJIB_01793;product=Nucleoid occlusion factor SlmA
NC_011894.1	Prodigal:002006	CDS	1878070	1878267	.	-	0	ID=IEFELJIB_01794;inference=ab initio prediction:Prodigal:002006;locus_tag=IEFELJIB_01794;product=hypothetical protein
NC_011894.1	Prodigal:002006	CDS	1878472	1879053	.	+	0	ID=IEFELJIB_01795;eC_number=1.11.1.15;Name=btuE;gene=btuE;inference=ab initio prediction:Prodigal:002006,protein motif:HAMAP:MF_02061;locus_tag=IEFELJIB_01795;product=Thioredoxin/glutathione peroxidase BtuE
NC_011894.1	Prodigal:002006	CDS	1879706	1880494	.	+	0	ID=IEFELJIB_01796;inference=ab initio prediction:Prodigal:002006;locus_tag=IEFELJIB_01796;product=hypothetical protein
NC_011894.1	Prodigal:002006	CDS	1880536	1881105	.	+	0	ID=IEFELJIB_01797;inference=ab initio prediction:Prodigal:002006;locus_tag=IEFELJIB_01797;product=hypothetical protein
NC_011894.1	Prodigal:002006	CDS	1881095	1881841	.	+	0	ID=IEFELJIB_01798;inference=ab initio prediction:Prodigal:002006;locus_tag=IEFELJIB_01798;product=hypothetical protein
NC_011894.1	Prodigal:002006	CDS	1881838	1882701	.	+	0	ID=IEFELJIB_01799;inference=ab initio prediction:Prodigal:002006;locus_tag=IEFELJIB_01799;product=hypothetical protein
NC_011894.1	Prodigal:002006	CDS	1882885	1884519	.	+	0	ID=IEFELJIB_01800;Name=xpsE;db_xref=COG:COG2804;gene=xpsE;inference=ab initio prediction:Prodigal:002006,similar to AA sequence:UniProtKB:P31742;locus_tag=IEFELJIB_01800;product=Type II secretion system protein E
NC_011894.1	Prodigal:002006	CDS	1884529	1885596	.	+	0	ID=IEFELJIB_01801;inference=ab initio prediction:Prodigal:002006;locus_tag=IEFELJIB_01801;product=hypothetical protein
NC_011894.1	Prodigal:002006	CDS	1885593	1886156	.	+	0	ID=IEFELJIB_01802;inference=ab initio prediction:Prodigal:002006;locus_tag=IEFELJIB_01802;product=hypothetical protein
NC_011894.1	Prodigal:002006	CDS	1886153	1886821	.	+	0	ID=IEFELJIB_01803;inference=ab initio prediction:Prodigal:002006;locus_tag=IEFELJIB_01803;product=hypothetical protein
NC_011894.1	Prodigal:002006	CDS	1887045	1889399	.	+	0	ID=IEFELJIB_01804;Name=xpsD;db_xref=COG:COG1450;gene=xpsD;inference=ab initio prediction:Prodigal:002006,similar to AA sequence:UniProtKB:P29041;locus_tag=IEFELJIB_01804;product=Secretin XpsD
NC_011894.1	Prodigal:002006	CDS	1889610	1890188	.	+	0	ID=IEFELJIB_01805;inference=ab initio prediction:Prodigal:002006;locus_tag=IEFELJIB_01805;product=hypothetical protein
NC_011894.1	Prodigal:002006	CDS	1890185	1891402	.	+	0	ID=IEFELJIB_01806;Name=epsF;db_xref=COG:COG1459;gene=epsF;inference=ab initio prediction:Prodigal:002006,similar to AA sequence:UniProtKB:P45780;locus_tag=IEFELJIB_01806;product=Type II secretion system protein F
NC_011894.1	Prodigal:002006	CDS	1891473	1891937	.	+	0	ID=IEFELJIB_01807;Name=xcpT;db_xref=COG:COG2165;gene=xcpT;inference=ab initio prediction:Prodigal:002006,similar to AA sequence:UniProtKB:Q00514;locus_tag=IEFELJIB_01807;product=Type II secretion system protein G
NC_011894.1	Prodigal:002006	CDS	1892131	1892484	.	+	0	ID=IEFELJIB_01808;inference=ab initio prediction:Prodigal:002006;locus_tag=IEFELJIB_01808;product=hypothetical protein
NC_011894.1	Prodigal:002006	CDS	1892548	1893678	.	-	0	ID=IEFELJIB_01809;eC_number=7.6.2.8;Name=btuD_5;gene=btuD_5;inference=ab initio prediction:Prodigal:002006,protein motif:HAMAP:MF_01005;locus_tag=IEFELJIB_01809;product=Vitamin B12 import ATP-binding protein BtuD
NC_011894.1	Prodigal:002006	CDS	1893680	1894558	.	-	0	ID=IEFELJIB_01810;Name=cysW;db_xref=COG:COG4208;gene=cysW;inference=ab initio prediction:Prodigal:002006,similar to AA sequence:UniProtKB:P0AEB0;locus_tag=IEFELJIB_01810;product=Sulfate transport system permease protein CysW
NC_011894.1	Prodigal:002006	CDS	1894551	1895429	.	-	0	ID=IEFELJIB_01811;Name=cysT;db_xref=COG:COG0555;gene=cysT;inference=ab initio prediction:Prodigal:002006,similar to AA sequence:UniProtKB:P27367;locus_tag=IEFELJIB_01811;product=Sulfate transport system permease protein CysT
NC_011894.1	Prodigal:002006	CDS	1895426	1897849	.	-	0	ID=IEFELJIB_01812;eC_number=2.7.7.4;Name=cysN;gene=cysN;inference=ab initio prediction:Prodigal:002006,protein motif:HAMAP:MF_00062;locus_tag=IEFELJIB_01812;product=Sulfate adenylyltransferase subunit 1
NC_011894.1	Prodigal:002006	CDS	1897849	1898787	.	-	0	ID=IEFELJIB_01813;eC_number=2.7.7.4;Name=cysD;db_xref=COG:COG0175;gene=cysD;inference=ab initio prediction:Prodigal:002006,similar to AA sequence:UniProtKB:P21156;locus_tag=IEFELJIB_01813;product=Sulfate adenylyltransferase subunit 2
NC_011894.1	Prodigal:002006	CDS	1898784	1899578	.	-	0	ID=IEFELJIB_01814;eC_number=1.8.4.10;Name=cysH;gene=cysH;inference=ab initio prediction:Prodigal:002006,similar to AA sequence:UniProtKB:Q9RFS6;locus_tag=IEFELJIB_01814;product=Thioredoxin-dependent 5'-adenylylsulfate reductase
NC_011894.1	Prodigal:002006	CDS	1899802	1900302	.	+	0	ID=IEFELJIB_01815;Name=decR_1;db_xref=COG:COG1522;gene=decR_1;inference=ab initio prediction:Prodigal:002006,similar to AA sequence:UniProtKB:P0ACJ5;locus_tag=IEFELJIB_01815;product=DNA-binding transcriptional activator DecR
[truncated: 10,455,488 more chars]
