# Supplementary material for: Comprehensive Comparative Genomics and Phenotyping of Methylobacterium Species
Source: Front Microbiol. 2021 Oct 6;12:740610. doi: 10.3389/fmicb.2021.740610 (PMC8561711; doi:10.3389/fmicb.2021.740610)
Supplement: Supplementary file 9 [file Data_Sheet_3.ZIP › Mb_persicinum.gff]

##gff-version 3
##sequence-region M-persicinum_contig_1_1 1 71820
##sequence-region M-persicinum_contig_2_1 1 17607
##sequence-region M-persicinum_contig_3_1 1 73201
##sequence-region M-persicinum_contig_4_1 1 20525
##sequence-region M-persicinum_contig_5_1 1 12063
##sequence-region M-persicinum_contig_6_1 1 31034
##sequence-region M-persicinum_contig_7_1 1 144468
##sequence-region M-persicinum_contig_8_1 1 16382
##sequence-region M-persicinum_contig_9_1 1 25393
##sequence-region M-persicinum_contig_10_1 1 102383
##sequence-region M-persicinum_contig_11_1 1 336710
##sequence-region M-persicinum_contig_12_1 1 119343
##sequence-region M-persicinum_contig_13_1 1 46632
##sequence-region M-persicinum_contig_14_1 1 245736
##sequence-region M-persicinum_contig_15_1 1 178121
##sequence-region M-persicinum_contig_16_1 1 91399
##sequence-region M-persicinum_contig_17_1 1 65673
##sequence-region M-persicinum_contig_18_1 1 200972
##sequence-region M-persicinum_contig_19_1 1 2069
##sequence-region M-persicinum_contig_20_1 1 105200
##sequence-region M-persicinum_contig_21_1 1 136024
##sequence-region M-persicinum_contig_22_1 1 78263
##sequence-region M-persicinum_contig_23_1 1 104066
##sequence-region M-persicinum_contig_24_1 1 1139
##sequence-region M-persicinum_contig_25_1 1 80327
##sequence-region M-persicinum_contig_26_1 1 203226
##sequence-region M-persicinum_contig_27_1 1 9888
##sequence-region M-persicinum_contig_28_1 1 179829
##sequence-region M-persicinum_contig_29_1 1 33211
##sequence-region M-persicinum_contig_30_1 1 87829
##sequence-region M-persicinum_contig_31_1 1 69705
##sequence-region M-persicinum_contig_32_1 1 53606
##sequence-region M-persicinum_contig_33_1 1 267667
##sequence-region M-persicinum_contig_34_1 1 95593
##sequence-region M-persicinum_contig_35_1 1 52067
##sequence-region M-persicinum_contig_36_1 1 55975
##sequence-region M-persicinum_contig_37_1 1 307709
##sequence-region M-persicinum_contig_38_1 1 9105
##sequence-region M-persicinum_contig_39_1 1 11188
##sequence-region M-persicinum_contig_40_1 1 4799
##sequence-region M-persicinum_contig_41_1 1 2549
##sequence-region M-persicinum_contig_42_1 1 89144
##sequence-region M-persicinum_contig_43_1 1 116406
##sequence-region M-persicinum_contig_44_1 1 45449
##sequence-region M-persicinum_contig_45_1 1 90067
##sequence-region M-persicinum_contig_46_1 1 8684
##sequence-region M-persicinum_contig_47_1 1 8388
##sequence-region M-persicinum_contig_48_1 1 24114
##sequence-region M-persicinum_contig_49_1 1 25446
##sequence-region M-persicinum_contig_50_1 1 3133
##sequence-region M-persicinum_contig_51_1 1 76528
##sequence-region M-persicinum_contig_52_1 1 12502
##sequence-region M-persicinum_contig_53_1 1 72429
##sequence-region M-persicinum_contig_54_1 1 163872
##sequence-region M-persicinum_contig_55_1 1 78194
##sequence-region M-persicinum_contig_56_1 1 75206
##sequence-region M-persicinum_contig_57_1 1 6106
##sequence-region M-persicinum_contig_58_1 1 22672
##sequence-region M-persicinum_contig_59_1 1 59677
##sequence-region M-persicinum_contig_60_1 1 2795
##sequence-region M-persicinum_contig_61_1 1 60838
##sequence-region M-persicinum_contig_62_1 1 8039
##sequence-region M-persicinum_contig_63_1 1 102153
##sequence-region M-persicinum_contig_64_1 1 4132
##sequence-region M-persicinum_contig_65_1 1 37362
##sequence-region M-persicinum_contig_66_1 1 6370
##sequence-region M-persicinum_contig_67_1 1 18998
##sequence-region M-persicinum_contig_68_1 1 1347
##sequence-region M-persicinum_contig_69_1 1 78692
##sequence-region M-persicinum_contig_70_1 1 26807
##sequence-region M-persicinum_contig_71_1 1 6402
##sequence-region M-persicinum_contig_72_1 1 51736
##sequence-region M-persicinum_contig_73_1 1 1135
##sequence-region M-persicinum_contig_74_1 1 2166
##sequence-region M-persicinum_contig_75_1 1 28125
##sequence-region M-persicinum_contig_76_1 1 3289
##sequence-region M-persicinum_contig_77_1 1 7241
##sequence-region M-persicinum_contig_78_1 1 34575
##sequence-region M-persicinum_contig_79_1 1 1366
##sequence-region M-persicinum_contig_80_1 1 6031
##sequence-region M-persicinum_contig_81_1 1 1571
##sequence-region M-persicinum_contig_82_1 1 6520
##sequence-region M-persicinum_contig_83_1 1 6952
##sequence-region M-persicinum_contig_84_1 1 4093
##sequence-region M-persicinum_contig_85_1 1 2693
##sequence-region M-persicinum_contig_86_1 1 6895
##sequence-region M-persicinum_contig_87_1 1 7522
##sequence-region M-persicinum_contig_88_1 1 1314
##sequence-region M-persicinum_contig_89_1 1 2371
##sequence-region M-persicinum_contig_90_1 1 2258
##sequence-region M-persicinum_contig_91_1 1 2900
##sequence-region M-persicinum_contig_92_1 1 1319
##sequence-region M-persicinum_contig_93_1 1 2839
##sequence-region M-persicinum_contig_94_1 1 2804
##sequence-region M-persicinum_contig_95_1 1 1328
M-persicinum_contig_1_1	Prodigal:002006	CDS	162	1025	.	+	0	ID=KHHGKMAE_00001;inference=ab initio prediction:Prodigal:002006;locus_tag=KHHGKMAE_00001;product=hypothetical protein
M-persicinum_contig_1_1	Prodigal:002006	CDS	1095	2840	.	-	0	ID=KHHGKMAE_00002;inference=ab initio prediction:Prodigal:002006;locus_tag=KHHGKMAE_00002;product=hypothetical protein
M-persicinum_contig_1_1	Prodigal:002006	CDS	3084	3521	.	+	0	ID=KHHGKMAE_00003;inference=ab initio prediction:Prodigal:002006;locus_tag=KHHGKMAE_00003;product=hypothetical protein
M-persicinum_contig_1_1	Prodigal:002006	CDS	3586	4206	.	-	0	ID=KHHGKMAE_00004;eC_number=2.5.1.9;Name=ribE;gene=ribE;inference=ab initio prediction:Prodigal:002006,similar to AA sequence:UniProtKB:Q2YN92;locus_tag=KHHGKMAE_00004;product=Riboflavin synthase
M-persicinum_contig_1_1	Prodigal:002006	CDS	4209	5309	.	-	0	ID=KHHGKMAE_00005;Name=ribD;db_xref=COG:COG0117;gene=ribD;inference=ab initio prediction:Prodigal:002006,similar to AA sequence:UniProtKB:P25539;locus_tag=KHHGKMAE_00005;product=Riboflavin biosynthesis protein RibD
M-persicinum_contig_1_1	Prodigal:002006	CDS	5306	5836	.	-	0	ID=KHHGKMAE_00006;Name=nrdR;db_xref=COG:COG1327;gene=nrdR;inference=ab initio prediction:Prodigal:002006,similar to AA sequence:UniProtKB:P67318;locus_tag=KHHGKMAE_00006;product=Transcriptional repressor NrdR
M-persicinum_contig_1_1	Prodigal:002006	CDS	6018	7322	.	-	0	ID=KHHGKMAE_00007;eC_number=2.1.2.1;Name=glyA2;gene=glyA2;inference=ab initio prediction:Prodigal:002006,similar to AA sequence:UniProtKB:Q3JGP5;locus_tag=KHHGKMAE_00007;product=Serine hydroxymethyltransferase 2
M-persicinum_contig_1_1	Prodigal:002006	CDS	7585	8376	.	-	0	ID=KHHGKMAE_00008;inference=ab initio prediction:Prodigal:002006;locus_tag=KHHGKMAE_00008;product=hypothetical protein
M-persicinum_contig_1_1	Prodigal:002006	CDS	8483	9928	.	-	0	ID=KHHGKMAE_00009;Name=mepA_1;gene=mepA_1;inference=ab initio prediction:Prodigal:002006,similar to AA sequence:UniProtKB:Q7A7N0;locus_tag=KHHGKMAE_00009;product=Multidrug export protein MepA
M-persicinum_contig_1_1	Prodigal:002006	CDS	9921	11906	.	-	0	ID=KHHGKMAE_00010;Name=kefC_1;db_xref=COG:COG0475;gene=kefC_1;inference=ab initio prediction:Prodigal:002006,similar to AA sequence:UniProtKB:P03819;locus_tag=KHHGKMAE_00010;product=Glutathione-regulated potassium-efflux system protein KefC
M-persicinum_contig_1_1	Prodigal:002006	CDS	12229	12822	.	-	0	ID=KHHGKMAE_00011;eC_number=2.3.1.183;Name=pat_1;db_xref=COG:COG1247;gene=pat_1;inference=ab initio prediction:Prodigal:002006,similar to AA sequence:UniProtKB:Q57146;locus_tag=KHHGKMAE_00011;product=Phosphinothricin N-acetyltransferase
M-persicinum_contig_1_1	Prodigal:002006	CDS	12822	15164	.	-	0	ID=KHHGKMAE_00012;eC_number=4.1.1.17;Name=speF;db_xref=COG:COG1982;gene=speF;inference=ab initio prediction:Prodigal:002006,similar to AA sequence:UniProtKB:P24169;locus_tag=KHHGKMAE_00012;product=Inducible ornithine decarboxylase
M-persicinum_contig_1_1	Prodigal:002006	CDS	15266	16822	.	-	0	ID=KHHGKMAE_00013;inference=ab initio prediction:Prodigal:002006;locus_tag=KHHGKMAE_00013;product=hypothetical protein
M-persicinum_contig_1_1	Prodigal:002006	CDS	17182	18189	.	+	0	ID=KHHGKMAE_00014;eC_number=1.17.7.4;Name=ispH;db_xref=COG:COG0761;gene=ispH;inference=ab initio prediction:Prodigal:002006,similar to AA sequence:UniProtKB:P62623;locus_tag=KHHGKMAE_00014;product=4-hydroxy-3-methylbut-2-enyl diphosphate reductase
M-persicinum_contig_1_1	Prodigal:002006	CDS	18302	19369	.	+	0	ID=KHHGKMAE_00015;eC_number=2.7.1.39;Name=thrB;db_xref=COG:COG2334;gene=thrB;inference=ab initio prediction:Prodigal:002006,similar to AA sequence:UniProtKB:Q8UHA8;locus_tag=KHHGKMAE_00015;product=Homoserine kinase
M-persicinum_contig_1_1	Prodigal:002006	CDS	19366	19815	.	+	0	ID=KHHGKMAE_00016;eC_number=3.1.26.4;Name=rnhA;db_xref=COG:COG0328;gene=rnhA;inference=ab initio prediction:Prodigal:002006,similar to AA sequence:UniProtKB:P0A7Y4;locus_tag=KHHGKMAE_00016;product=Ribonuclease HI
M-persicinum_contig_1_1	Prodigal:002006	CDS	19935	21461	.	-	0	ID=KHHGKMAE_00017;eC_number=1.1.1.49;Name=zwf_1;db_xref=COG:COG0364;gene=zwf_1;inference=ab initio prediction:Prodigal:002006,similar to AA sequence:UniProtKB:P54547;locus_tag=KHHGKMAE_00017;product=Glucose-6-phosphate 1-dehydrogenase
M-persicinum_contig_1_1	Prodigal:002006	CDS	21602	23182	.	-	0	ID=KHHGKMAE_00018;Name=oprM;db_xref=COG:COG1538;gene=oprM;inference=ab initio prediction:Prodigal:002006,similar to AA sequence:UniProtKB:Q51487;locus_tag=KHHGKMAE_00018;product=Outer membrane protein OprM
M-persicinum_contig_1_1	Prodigal:002006	CDS	23179	26622	.	-	0	ID=KHHGKMAE_00019;Name=mdtC;gene=mdtC;inference=ab initio prediction:Prodigal:002006,protein motif:HAMAP:MF_01424;locus_tag=KHHGKMAE_00019;product=Multidrug resistance protein MdtC
M-persicinum_contig_1_1	Prodigal:002006	CDS	26828	29950	.	-	0	ID=KHHGKMAE_00020;Name=mdtB_1;gene=mdtB_1;inference=ab initio prediction:Prodigal:002006,similar to AA sequence:UniProtKB:B6HYS0;locus_tag=KHHGKMAE_00020;product=Multidrug resistance protein MdtB
M-persicinum_contig_1_1	Prodigal:002006	CDS	30234	31628	.	-	0	ID=KHHGKMAE_00021;Name=mdtA_1;gene=mdtA_1;inference=ab initio prediction:Prodigal:002006,protein motif:HAMAP:MF_01422;locus_tag=KHHGKMAE_00021;product=Multidrug resistance protein MdtA
M-persicinum_contig_1_1	Prodigal:002006	CDS	32248	33393	.	+	0	ID=KHHGKMAE_00022;eC_number=2.6.1.88;Name=ybdL;db_xref=COG:COG0436;gene=ybdL;inference=ab initio prediction:Prodigal:002006,similar to AA sequence:UniProtKB:P77806;locus_tag=KHHGKMAE_00022;product=Methionine aminotransferase
M-persicinum_contig_1_1	Prodigal:002006	CDS	33444	33917	.	+	0	ID=KHHGKMAE_00023;inference=ab initio prediction:Prodigal:002006;locus_tag=KHHGKMAE_00023;product=hypothetical protein
M-persicinum_contig_1_1	Prodigal:002006	CDS	33978	35216	.	+	0	ID=KHHGKMAE_00024;Name=yejE;db_xref=COG:COG4239;gene=yejE;inference=ab initio prediction:Prodigal:002006,similar to AA sequence:UniProtKB:P33915;locus_tag=KHHGKMAE_00024;product=Inner membrane ABC transporter permease protein YejE
M-persicinum_contig_1_1	Prodigal:002006	CDS	35620	36162	.	+	0	ID=KHHGKMAE_00025;inference=ab initio prediction:Prodigal:002006;locus_tag=KHHGKMAE_00025;product=hypothetical protein
M-persicinum_contig_1_1	Prodigal:002006	CDS	36451	37884	.	-	0	ID=KHHGKMAE_00026;eC_number=1.-.-.-;db_xref=COG:COG0277;inference=ab initio prediction:Prodigal:002006,similar to AA sequence:UniProtKB:P9WIT1;locus_tag=KHHGKMAE_00026;product=putative FAD-linked oxidoreductase
M-persicinum_contig_1_1	Prodigal:002006	CDS	38073	39101	.	+	0	ID=KHHGKMAE_00027;eC_number=5.3.1.13;Name=kdsD;db_xref=COG:COG0517;gene=kdsD;inference=ab initio prediction:Prodigal:002006,similar to AA sequence:UniProtKB:Q9HVW0;locus_tag=KHHGKMAE_00027;product=Arabinose 5-phosphate isomerase KdsD
M-persicinum_contig_1_1	Prodigal:002006	CDS	39189	39953	.	-	0	ID=KHHGKMAE_00028;inference=ab initio prediction:Prodigal:002006;locus_tag=KHHGKMAE_00028;product=hypothetical protein
M-persicinum_contig_1_1	Prodigal:002006	CDS	40018	40626	.	-	0	ID=KHHGKMAE_00029;eC_number=1.1.1.298;Name=rutE;gene=rutE;inference=ab initio prediction:Prodigal:002006,protein motif:HAMAP:MF_01204;locus_tag=KHHGKMAE_00029;product=malonic semialdehyde reductase RutE
M-persicinum_contig_1_1	Prodigal:002006	CDS	40706	40939	.	-	0	ID=KHHGKMAE_00030;inference=ab initio prediction:Prodigal:002006;locus_tag=KHHGKMAE_00030;product=hypothetical protein
M-persicinum_contig_1_1	Prodigal:002006	CDS	41291	42133	.	+	0	ID=KHHGKMAE_00031;eC_number=2.8.1.2;Name=sseA;db_xref=COG:COG2897;gene=sseA;inference=ab initio prediction:Prodigal:002006,similar to AA sequence:UniProtKB:P31142;locus_tag=KHHGKMAE_00031;product=3-mercaptopyruvate sulfurtransferase
M-persicinum_contig_1_1	Prodigal:002006	CDS	42185	43024	.	-	0	ID=KHHGKMAE_00032;Name=efeU;db_xref=COG:COG0672;gene=efeU;inference=ab initio prediction:Prodigal:002006,similar to AA sequence:UniProtKB:Q8XAS8;locus_tag=KHHGKMAE_00032;product=Ferrous iron permease EfeU
M-persicinum_contig_1_1	Prodigal:002006	CDS	43058	44482	.	-	0	ID=KHHGKMAE_00033;inference=ab initio prediction:Prodigal:002006;locus_tag=KHHGKMAE_00033;product=hypothetical protein
M-persicinum_contig_1_1	Prodigal:002006	CDS	44515	44850	.	-	0	ID=KHHGKMAE_00034;inference=ab initio prediction:Prodigal:002006;locus_tag=KHHGKMAE_00034;product=hypothetical protein
M-persicinum_contig_1_1	Prodigal:002006	CDS	44864	45484	.	-	0	ID=KHHGKMAE_00035;inference=ab initio prediction:Prodigal:002006;locus_tag=KHHGKMAE_00035;product=hypothetical protein
M-persicinum_contig_1_1	Prodigal:002006	CDS	45788	47926	.	+	0	ID=KHHGKMAE_00036;inference=ab initio prediction:Prodigal:002006;locus_tag=KHHGKMAE_00036;product=hypothetical protein
M-persicinum_contig_1_1	Prodigal:002006	CDS	48011	48262	.	+	0	ID=KHHGKMAE_00037;inference=ab initio prediction:Prodigal:002006;locus_tag=KHHGKMAE_00037;product=hypothetical protein
M-persicinum_contig_1_1	Prodigal:002006	CDS	48273	48662	.	+	0	ID=KHHGKMAE_00038;inference=ab initio prediction:Prodigal:002006;locus_tag=KHHGKMAE_00038;product=hypothetical protein
M-persicinum_contig_1_1	Prodigal:002006	CDS	48674	49387	.	-	0	ID=KHHGKMAE_00039;eC_number=2.3.1.181;Name=lipB;gene=lipB;inference=ab initio prediction:Prodigal:002006,protein motif:HAMAP:MF_00013;locus_tag=KHHGKMAE_00039;product=Octanoyltransferase
M-persicinum_contig_1_1	Prodigal:002006	CDS	49416	49760	.	+	0	ID=KHHGKMAE_00040;inference=ab initio prediction:Prodigal:002006;locus_tag=KHHGKMAE_00040;product=hypothetical protein
M-persicinum_contig_1_1	Aragorn:001002	tRNA	49886	49970	.	+	.	ID=KHHGKMAE_00041;inference=COORDINATES:profile:Aragorn:001002;locus_tag=KHHGKMAE_00041;product=tRNA-Leu(gag)
M-persicinum_contig_1_1	Prodigal:002006	CDS	50513	51031	.	+	0	ID=KHHGKMAE_00042;inference=ab initio prediction:Prodigal:002006;locus_tag=KHHGKMAE_00042;product=hypothetical protein
M-persicinum_contig_1_1	Prodigal:002006	CDS	51150	52346	.	+	0	ID=KHHGKMAE_00043;eC_number=2.6.1.1;Name=aspC_1;db_xref=COG:COG0436;gene=aspC_1;inference=ab initio prediction:Prodigal:002006,similar to AA sequence:UniProtKB:Q9X0Y2;locus_tag=KHHGKMAE_00043;product=Aspartate aminotransferase
M-persicinum_contig_1_1	Prodigal:002006	CDS	52351	52833	.	-	0	ID=KHHGKMAE_00044;inference=ab initio prediction:Prodigal:002006;locus_tag=KHHGKMAE_00044;product=hypothetical protein
M-persicinum_contig_1_1	Prodigal:002006	CDS	53048	55693	.	-	0	ID=KHHGKMAE_00045;inference=ab initio prediction:Prodigal:002006;locus_tag=KHHGKMAE_00045;product=hypothetical protein
M-persicinum_contig_1_1	Prodigal:002006	CDS	55850	56947	.	+	0	ID=KHHGKMAE_00046;eC_number=5.3.1.23;Name=mtnA;db_xref=COG:COG0182;gene=mtnA;inference=ab initio prediction:Prodigal:002006,similar to AA sequence:UniProtKB:Q2RXI0;locus_tag=KHHGKMAE_00046;product=Methylthioribose-1-phosphate isomerase
M-persicinum_contig_1_1	Prodigal:002006	CDS	57085	57420	.	+	0	ID=KHHGKMAE_00047;inference=ab initio prediction:Prodigal:002006;locus_tag=KHHGKMAE_00047;product=hypothetical protein
M-persicinum_contig_1_1	Prodigal:002006	CDS	57615	57971	.	-	0	ID=KHHGKMAE_00048;inference=ab initio prediction:Prodigal:002006;locus_tag=KHHGKMAE_00048;product=hypothetical protein
M-persicinum_contig_1_1	Prodigal:002006	CDS	58060	58272	.	-	0	ID=KHHGKMAE_00049;inference=ab initio prediction:Prodigal:002006;locus_tag=KHHGKMAE_00049;product=hypothetical protein
M-persicinum_contig_1_1	Prodigal:002006	CDS	58431	59648	.	-	0	ID=KHHGKMAE_00050;eC_number=2.6.1.2;Name=alaC;db_xref=COG:COG0436;gene=alaC;inference=ab initio prediction:Prodigal:002006,similar to AA sequence:UniProtKB:P77434;locus_tag=KHHGKMAE_00050;product=Glutamate-pyruvate aminotransferase AlaC
M-persicinum_contig_1_1	Prodigal:002006	CDS	59751	60152	.	-	0	ID=KHHGKMAE_00051;inference=ab initio prediction:Prodigal:002006;locus_tag=KHHGKMAE_00051;product=hypothetical protein
M-persicinum_contig_1_1	Prodigal:002006	CDS	60311	62164	.	+	0	ID=KHHGKMAE_00052;eC_number=2.3.1.-;Name=phaC_1;db_xref=COG:COG3243;gene=phaC_1;inference=ab initio prediction:Prodigal:002006,similar to AA sequence:UniProtKB:P23608;locus_tag=KHHGKMAE_00052;product=Poly(3-hydroxyalkanoate) polymerase subunit PhaC
M-persicinum_contig_1_1	Prodigal:002006	CDS	62466	63341	.	+	0	ID=KHHGKMAE_00053;eC_number=4.3.2.3;inference=ab initio prediction:Prodigal:002006,similar to AA sequence:UniProtKB:Q39BA7;locus_tag=KHHGKMAE_00053;product=Ureidoglycolate lyase
M-persicinum_contig_1_1	Prodigal:002006	CDS	63373	64374	.	+	0	ID=KHHGKMAE_00054;eC_number=2.8.1.6;Name=bioB;db_xref=COG:COG0502;gene=bioB;inference=ab initio prediction:Prodigal:002006,similar to AA sequence:UniProtKB:P12996;locus_tag=KHHGKMAE_00054;product=Biotin synthase
M-persicinum_contig_1_1	Prodigal:002006	CDS	64379	65839	.	-	0	ID=KHHGKMAE_00055;eC_number=2.7.-.-;Name=sasA_1;gene=sasA_1;inference=ab initio prediction:Prodigal:002006,protein motif:HAMAP:MF_01837;locus_tag=KHHGKMAE_00055;product=Adaptive-response sensory-kinase SasA
M-persicinum_contig_1_1	Prodigal:002006	CDS	66056	66859	.	-	0	ID=KHHGKMAE_00056;inference=ab initio prediction:Prodigal:002006;locus_tag=KHHGKMAE_00056;product=hypothetical protein
M-persicinum_contig_1_1	Prodigal:002006	CDS	66856	67509	.	-	0	ID=KHHGKMAE_00057;eC_number=2.1.1.163;Name=COQ5_1;gene=COQ5_1;inference=ab initio prediction:Prodigal:002006,protein motif:HAMAP:MF_01813;locus_tag=KHHGKMAE_00057;product=2-methoxy-6-polyprenyl-1%2C4-benzoquinol methylase%2C mitochondrial
M-persicinum_contig_1_1	Prodigal:002006	CDS	67605	68756	.	-	0	ID=KHHGKMAE_00058;eC_number=2.8.1.13;Name=mnmA;gene=mnmA;inference=ab initio prediction:Prodigal:002006,similar to AA sequence:UniProtKB:Q99TM8;locus_tag=KHHGKMAE_00058;product=tRNA-specific 2-thiouridylase MnmA
M-persicinum_contig_1_1	Prodigal:002006	CDS	68998	70350	.	+	0	ID=KHHGKMAE_00059;inference=ab initio prediction:Prodigal:002006;locus_tag=KHHGKMAE_00059;product=hypothetical protein
M-persicinum_contig_1_1	Prodigal:002006	CDS	70401	71084	.	+	0	ID=KHHGKMAE_00060;inference=ab initio prediction:Prodigal:002006;locus_tag=KHHGKMAE_00060;product=hypothetical protein
M-persicinum_contig_1_1	Prodigal:002006	CDS	71176	71451	.	+	0	ID=KHHGKMAE_00061;inference=ab initio prediction:Prodigal:002006;locus_tag=KHHGKMAE_00061;product=hypothetical protein
M-persicinum_contig_2_1	Prodigal:002006	CDS	743	1087	.	+	0	ID=KHHGKMAE_00062;inference=ab initio prediction:Prodigal:002006;locus_tag=KHHGKMAE_00062;product=hypothetical protein
M-persicinum_contig_2_1	Prodigal:002006	CDS	2287	2586	.	-	0	ID=KHHGKMAE_00063;inference=ab initio prediction:Prodigal:002006;locus_tag=KHHGKMAE_00063;product=hypothetical protein
M-persicinum_contig_2_1	Prodigal:002006	CDS	2869	3336	.	+	0	ID=KHHGKMAE_00064;inference=ab initio prediction:Prodigal:002006;locus_tag=KHHGKMAE_00064;product=hypothetical protein
M-persicinum_contig_2_1	Prodigal:002006	CDS	3432	4235	.	-	0	ID=KHHGKMAE_00065;inference=ab initio prediction:Prodigal:002006;locus_tag=KHHGKMAE_00065;product=hypothetical protein
M-persicinum_contig_2_1	Prodigal:002006	CDS	4290	5120	.	-	0	ID=KHHGKMAE_00066;inference=ab initio prediction:Prodigal:002006;locus_tag=KHHGKMAE_00066;product=hypothetical protein
M-persicinum_contig_2_1	Prodigal:002006	CDS	5181	5963	.	-	0	ID=KHHGKMAE_00067;inference=ab initio prediction:Prodigal:002006;locus_tag=KHHGKMAE_00067;product=hypothetical protein
M-persicinum_contig_2_1	Prodigal:002006	CDS	6514	6753	.	-	0	ID=KHHGKMAE_00068;inference=ab initio prediction:Prodigal:002006;locus_tag=KHHGKMAE_00068;product=hypothetical protein
M-persicinum_contig_2_1	Prodigal:002006	CDS	6772	8121	.	-	0	ID=KHHGKMAE_00069;eC_number=3.1.11.6;Name=xseA_1;gene=xseA_1;inference=ab initio prediction:Prodigal:002006,protein motif:HAMAP:MF_00378;locus_tag=KHHGKMAE_00069;product=Exodeoxyribonuclease 7 large subunit
M-persicinum_contig_2_1	Prodigal:002006	CDS	8211	9110	.	-	0	ID=KHHGKMAE_00070;inference=ab initio prediction:Prodigal:002006;locus_tag=KHHGKMAE_00070;product=hypothetical protein
M-persicinum_contig_2_1	Prodigal:002006	CDS	9416	10234	.	-	0	ID=KHHGKMAE_00071;inference=ab initio prediction:Prodigal:002006;locus_tag=KHHGKMAE_00071;product=hypothetical protein
M-persicinum_contig_2_1	Prodigal:002006	CDS	11094	11783	.	+	0	ID=KHHGKMAE_00072;Name=virC1_1;gene=virC1_1;inference=ab initio prediction:Prodigal:002006,similar to AA sequence:UniProtKB:P07165;locus_tag=KHHGKMAE_00072;product=Protein virC1
M-persicinum_contig_2_1	Prodigal:002006	CDS	11780	12151	.	+	0	ID=KHHGKMAE_00073;inference=ab initio prediction:Prodigal:002006;locus_tag=KHHGKMAE_00073;product=hypothetical protein
M-persicinum_contig_2_1	Prodigal:002006	CDS	12433	13077	.	-	0	ID=KHHGKMAE_00074;Name=nrsF_1;gene=nrsF_1;inference=ab initio prediction:Prodigal:002006,similar to AA sequence:UniProtKB:A0A0H3CC47;locus_tag=KHHGKMAE_00074;product=Anti-sigma-F factor NrsF
M-persicinum_contig_2_1	Prodigal:002006	CDS	13074	13631	.	-	0	ID=KHHGKMAE_00075;Name=sigF_1;db_xref=COG:COG1595;gene=sigF_1;inference=ab initio prediction:Prodigal:002006,similar to AA sequence:UniProtKB:G8QM61;locus_tag=KHHGKMAE_00075;product=ECF RNA polymerase sigma factor SigF
M-persicinum_contig_2_1	Prodigal:002006	CDS	13941	14300	.	-	0	ID=KHHGKMAE_00076;inference=ab initio prediction:Prodigal:002006;locus_tag=KHHGKMAE_00076;product=hypothetical protein
M-persicinum_contig_2_1	Prodigal:002006	CDS	15046	16062	.	+	0	ID=KHHGKMAE_00077;Name=rpoH_1;db_xref=COG:COG0568;gene=rpoH_1;inference=ab initio prediction:Prodigal:002006,similar to AA sequence:UniProtKB:P0CAW9;locus_tag=KHHGKMAE_00077;product=RNA polymerase sigma factor RpoH
M-persicinum_contig_2_1	Prodigal:002006	CDS	16432	16782	.	+	0	ID=KHHGKMAE_00078;inference=ab initio prediction:Prodigal:002006;locus_tag=KHHGKMAE_00078;product=hypothetical protein
M-persicinum_contig_2_1	Prodigal:002006	CDS	16782	17579	.	+	0	ID=KHHGKMAE_00079;inference=ab initio prediction:Prodigal:002006,similar to AA sequence:ISfinder:ISMco1;locus_tag=KHHGKMAE_00079;product=IS3 family transposase ISMco1
M-persicinum_contig_3_1	Prodigal:002006	CDS	113	694	.	+	0	ID=KHHGKMAE_00080;Name=hin_1;db_xref=COG:COG1961;gene=hin_1;inference=ab initio prediction:Prodigal:002006,similar to AA sequence:UniProtKB:P03013;locus_tag=KHHGKMAE_00080;product=DNA-invertase hin
M-persicinum_contig_3_1	Prodigal:002006	CDS	699	1124	.	+	0	ID=KHHGKMAE_00081;inference=ab initio prediction:Prodigal:002006;locus_tag=KHHGKMAE_00081;product=hypothetical protein
M-persicinum_contig_3_1	Prodigal:002006	CDS	1388	2794	.	-	0	ID=KHHGKMAE_00082;Name=ydjE_1;gene=ydjE_1;inference=ab initio prediction:Prodigal:002006,similar to AA sequence:UniProtKB:P38055;locus_tag=KHHGKMAE_00082;product=Inner membrane metabolite transport protein YdjE
M-persicinum_contig_3_1	Prodigal:002006	CDS	3187	3504	.	-	0	ID=KHHGKMAE_00083;inference=ab initio prediction:Prodigal:002006;locus_tag=KHHGKMAE_00083;product=hypothetical protein
M-persicinum_contig_3_1	Prodigal:002006	CDS	3544	3756	.	-	0	ID=KHHGKMAE_00084;inference=ab initio prediction:Prodigal:002006;locus_tag=KHHGKMAE_00084;product=hypothetical protein
M-persicinum_contig_3_1	Prodigal:002006	CDS	4154	4768	.	+	0	ID=KHHGKMAE_00085;inference=ab initio prediction:Prodigal:002006;locus_tag=KHHGKMAE_00085;product=hypothetical protein
M-persicinum_contig_3_1	Prodigal:002006	CDS	4906	8778	.	-	0	ID=KHHGKMAE_00086;eC_number=3.1.11.5;Name=recD;gene=recD;inference=ab initio prediction:Prodigal:002006,protein motif:HAMAP:MF_01487;locus_tag=KHHGKMAE_00086;product=RecBCD enzyme subunit RecD
M-persicinum_contig_3_1	Prodigal:002006	CDS	8799	9098	.	-	0	ID=KHHGKMAE_00087;inference=ab initio prediction:Prodigal:002006;locus_tag=KHHGKMAE_00087;product=hypothetical protein
M-persicinum_contig_3_1	Prodigal:002006	CDS	9384	9821	.	+	0	ID=KHHGKMAE_00088;inference=ab initio prediction:Prodigal:002006;locus_tag=KHHGKMAE_00088;product=hypothetical protein
M-persicinum_contig_3_1	Prodigal:002006	CDS	9865	10695	.	+	0	ID=KHHGKMAE_00089;inference=ab initio prediction:Prodigal:002006,protein motif:HAMAP:MF_02040;locus_tag=KHHGKMAE_00089;product=Iron-sulfur cluster carrier protein
M-persicinum_contig_3_1	Prodigal:002006	CDS	10716	11519	.	+	0	ID=KHHGKMAE_00090;inference=ab initio prediction:Prodigal:002006;locus_tag=KHHGKMAE_00090;product=hypothetical protein
M-persicinum_contig_3_1	Prodigal:002006	CDS	11572	12222	.	-	0	ID=KHHGKMAE_00091;inference=ab initio prediction:Prodigal:002006;locus_tag=KHHGKMAE_00091;product=hypothetical protein
M-persicinum_contig_3_1	Prodigal:002006	CDS	12363	12572	.	-	0	ID=KHHGKMAE_00092;inference=ab initio prediction:Prodigal:002006;locus_tag=KHHGKMAE_00092;product=hypothetical protein
M-persicinum_contig_3_1	Prodigal:002006	CDS	12683	13471	.	-	0	ID=KHHGKMAE_00093;inference=ab initio prediction:Prodigal:002006;locus_tag=KHHGKMAE_00093;product=hypothetical protein
M-persicinum_contig_3_1	Prodigal:002006	CDS	14035	14343	.	+	0	ID=KHHGKMAE_00094;Name=higB-2_1;db_xref=COG:COG2026;gene=higB-2_1;inference=ab initio prediction:Prodigal:002006,similar to AA sequence:UniProtKB:Q9KMA6;locus_tag=KHHGKMAE_00094;product=Toxin HigB-2
M-persicinum_contig_3_1	Prodigal:002006	CDS	14448	14747	.	+	0	ID=KHHGKMAE_00095;inference=ab initio prediction:Prodigal:002006;locus_tag=KHHGKMAE_00095;product=hypothetical protein
M-persicinum_contig_3_1	Prodigal:002006	CDS	15511	16047	.	+	0	ID=KHHGKMAE_00096;inference=ab initio prediction:Prodigal:002006;locus_tag=KHHGKMAE_00096;product=hypothetical protein
M-persicinum_contig_3_1	Prodigal:002006	CDS	16044	16289	.	+	0	ID=KHHGKMAE_00097;inference=ab initio prediction:Prodigal:002006;locus_tag=KHHGKMAE_00097;product=hypothetical protein
M-persicinum_contig_3_1	Prodigal:002006	CDS	16471	16941	.	+	0	ID=KHHGKMAE_00098;inference=ab initio prediction:Prodigal:002006;locus_tag=KHHGKMAE_00098;product=hypothetical protein
M-persicinum_contig_3_1	Prodigal:002006	CDS	17028	17390	.	-	0	ID=KHHGKMAE_00099;inference=ab initio prediction:Prodigal:002006;locus_tag=KHHGKMAE_00099;product=hypothetical protein
M-persicinum_contig_3_1	Prodigal:002006	CDS	17394	17888	.	-	0	ID=KHHGKMAE_00100;inference=ab initio prediction:Prodigal:002006;locus_tag=KHHGKMAE_00100;product=hypothetical protein
M-persicinum_contig_3_1	Prodigal:002006	CDS	17891	18523	.	-	0	ID=KHHGKMAE_00101;inference=ab initio prediction:Prodigal:002006,protein motif:HAMAP:MF_02040;locus_tag=KHHGKMAE_00101;product=Iron-sulfur cluster carrier protein
M-persicinum_contig_3_1	Prodigal:002006	CDS	19175	19642	.	-	0	ID=KHHGKMAE_00102;Name=decR_1;db_xref=COG:COG1522;gene=decR_1;inference=ab initio prediction:Prodigal:002006,similar to AA sequence:UniProtKB:P0ACJ5;locus_tag=KHHGKMAE_00102;product=DNA-binding transcriptional activator DecR
M-persicinum_contig_3_1	Prodigal:002006	CDS	19660	20763	.	+	0	ID=KHHGKMAE_00103;eC_number=4.3.1.15;Name=dpaL;db_xref=COG:COG1171;gene=dpaL;inference=ab initio prediction:Prodigal:002006,similar to AA sequence:UniProtKB:P40817;locus_tag=KHHGKMAE_00103;product=Diaminopropionate ammonia-lyase
M-persicinum_contig_3_1	Prodigal:002006	CDS	20799	21587	.	+	0	ID=KHHGKMAE_00104;eC_number=4.2.1.109;Name=mtnB;gene=mtnB;inference=ab initio prediction:Prodigal:002006,protein motif:HAMAP:MF_01677;locus_tag=KHHGKMAE_00104;product=Methylthioribulose-1-phosphate dehydratase
M-persicinum_contig_3_1	Prodigal:002006	CDS	21636	21749	.	+	0	ID=KHHGKMAE_00105;inference=ab initio prediction:Prodigal:002006;locus_tag=KHHGKMAE_00105;product=hypothetical protein
M-persicinum_contig_3_1	Prodigal:002006	CDS	21843	23039	.	-	0	ID=KHHGKMAE_00106;inference=ab initio prediction:Prodigal:002006;locus_tag=KHHGKMAE_00106;product=hypothetical protein
M-persicinum_contig_3_1	Prodigal:002006	CDS	24042	24431	.	-	0	ID=KHHGKMAE_00107;eC_number=3.1.-.-;Name=vapC_1;gene=vapC_1;inference=ab initio prediction:Prodigal:002006,protein motif:HAMAP:MF_00265;locus_tag=KHHGKMAE_00107;product=tRNA(fMet)-specific endonuclease VapC
M-persicinum_contig_3_1	Prodigal:002006	CDS	24428	24670	.	-	0	ID=KHHGKMAE_00108;inference=ab initio prediction:Prodigal:002006;locus_tag=KHHGKMAE_00108;product=hypothetical protein
M-persicinum_contig_3_1	Prodigal:002006	CDS	24936	25532	.	+	0	ID=KHHGKMAE_00109;Name=hin_2;db_xref=COG:COG1961;gene=hin_2;inference=ab initio prediction:Prodigal:002006,similar to AA sequence:UniProtKB:P03013;locus_tag=KHHGKMAE_00109;product=DNA-invertase hin
M-persicinum_contig_3_1	Prodigal:002006	CDS	25912	26178	.	+	0	ID=KHHGKMAE_00110;inference=ab initio prediction:Prodigal:002006;locus_tag=KHHGKMAE_00110;product=hypothetical protein
M-persicinum_contig_3_1	Prodigal:002006	CDS	26171	26788	.	+	0	ID=KHHGKMAE_00111;inference=ab initio prediction:Prodigal:002006;locus_tag=KHHGKMAE_00111;product=hypothetical protein
M-persicinum_contig_3_1	Prodigal:002006	CDS	26892	28574	.	+	0	ID=KHHGKMAE_00112;inference=ab initio prediction:Prodigal:002006;locus_tag=KHHGKMAE_00112;product=hypothetical protein
M-persicinum_contig_3_1	Prodigal:002006	CDS	28602	29198	.	-	0	ID=KHHGKMAE_00113;inference=ab initio prediction:Prodigal:002006;locus_tag=KHHGKMAE_00113;product=hypothetical protein
M-persicinum_contig_3_1	Prodigal:002006	CDS	29182	29988	.	-	0	ID=KHHGKMAE_00114;inference=ab initio prediction:Prodigal:002006;locus_tag=KHHGKMAE_00114;product=hypothetical protein
M-persicinum_contig_3_1	Prodigal:002006	CDS	29994	30506	.	-	0	ID=KHHGKMAE_00115;inference=ab initio prediction:Prodigal:002006;locus_tag=KHHGKMAE_00115;product=hypothetical protein
M-persicinum_contig_3_1	Prodigal:002006	CDS	30789	31085	.	+	0	ID=KHHGKMAE_00116;inference=ab initio prediction:Prodigal:002006;locus_tag=KHHGKMAE_00116;product=hypothetical protein
M-persicinum_contig_3_1	Prodigal:002006	CDS	31082	34006	.	+	0	ID=KHHGKMAE_00117;eC_number=3.6.4.12;Name=recD2_1;gene=recD2_1;inference=ab initio prediction:Prodigal:002006,protein motif:HAMAP:MF_01488;locus_tag=KHHGKMAE_00117;product=ATP-dependent RecD-like DNA helicase
M-persicinum_contig_3_1	Prodigal:002006	CDS	34067	34495	.	-	0	ID=KHHGKMAE_00118;inference=ab initio prediction:Prodigal:002006;locus_tag=KHHGKMAE_00118;product=hypothetical protein
M-persicinum_contig_3_1	Prodigal:002006	CDS	34673	35491	.	-	0	ID=KHHGKMAE_00119;inference=ab initio prediction:Prodigal:002006;locus_tag=KHHGKMAE_00119;product=hypothetical protein
M-persicinum_contig_3_1	Prodigal:002006	CDS	35943	36638	.	+	0	ID=KHHGKMAE_00120;db_xref=COG:COG1192;inference=ab initio prediction:Prodigal:002006,similar to AA sequence:UniProtKB:P9WLT1;locus_tag=KHHGKMAE_00120;product=putative protein
M-persicinum_contig_3_1	Prodigal:002006	CDS	37107	37670	.	+	0	ID=KHHGKMAE_00121;Name=hin_3;db_xref=COG:COG1961;gene=hin_3;inference=ab initio prediction:Prodigal:002006,similar to AA sequence:UniProtKB:P03013;locus_tag=KHHGKMAE_00121;product=DNA-invertase hin
M-persicinum_contig_3_1	Prodigal:002006	CDS	37677	38936	.	+	0	ID=KHHGKMAE_00122;inference=ab initio prediction:Prodigal:002006;locus_tag=KHHGKMAE_00122;product=hypothetical protein
M-persicinum_contig_3_1	Prodigal:002006	CDS	38937	39419	.	+	0	ID=KHHGKMAE_00123;inference=ab initio prediction:Prodigal:002006;locus_tag=KHHGKMAE_00123;product=hypothetical protein
M-persicinum_contig_3_1	Prodigal:002006	CDS	39577	40530	.	+	0	ID=KHHGKMAE_00124;inference=ab initio prediction:Prodigal:002006,similar to AA sequence:ISfinder:ISPpu16;locus_tag=KHHGKMAE_00124;product=IS1182 family transposase ISPpu16
M-persicinum_contig_3_1	Prodigal:002006	CDS	40511	41791	.	+	0	ID=KHHGKMAE_00125;inference=ab initio prediction:Prodigal:002006,similar to AA sequence:ISfinder:ISMno4;locus_tag=KHHGKMAE_00125;product=IS66 family transposase ISMno4
M-persicinum_contig_3_1	Prodigal:002006	CDS	41825	42385	.	+	0	ID=KHHGKMAE_00126;inference=ab initio prediction:Prodigal:002006,similar to AA sequence:ISfinder:ISMno15;locus_tag=KHHGKMAE_00126;product=IS1182 family transposase ISMno15
M-persicinum_contig_3_1	Prodigal:002006	CDS	42595	44196	.	-	0	ID=KHHGKMAE_00127;Name=gsiB_1;db_xref=COG:COG0747;gene=gsiB_1;inference=ab initio prediction:Prodigal:002006,similar to AA sequence:UniProtKB:P75797;locus_tag=KHHGKMAE_00127;product=Glutathione-binding protein GsiB
M-persicinum_contig_3_1	Prodigal:002006	CDS	44536	45966	.	+	0	ID=KHHGKMAE_00128;inference=ab initio prediction:Prodigal:002006,similar to AA sequence:ISfinder:ISMpo6;locus_tag=KHHGKMAE_00128;product=IS1182 family transposase ISMpo6
M-persicinum_contig_3_1	Prodigal:002006	CDS	46190	46672	.	-	0	ID=KHHGKMAE_00129;inference=ab initio prediction:Prodigal:002006;locus_tag=KHHGKMAE_00129;product=hypothetical protein
M-persicinum_contig_3_1	Prodigal:002006	CDS	46840	47223	.	-	0	ID=KHHGKMAE_00130;Name=comR_1;gene=comR_1;inference=ab initio prediction:Prodigal:002006,similar to AA sequence:UniProtKB:P75952;locus_tag=KHHGKMAE_00130;product=HTH-type transcriptional repressor ComR
M-persicinum_contig_3_1	Prodigal:002006	CDS	47251	47388	.	-	0	ID=KHHGKMAE_00131;Name=comR_2;gene=comR_2;inference=ab initio prediction:Prodigal:002006,similar to AA sequence:UniProtKB:P75952;locus_tag=KHHGKMAE_00131;product=HTH-type transcriptional repressor ComR
M-persicinum_contig_3_1	Prodigal:002006	CDS	47564	47677	.	+	0	ID=KHHGKMAE_00132;inference=ab initio prediction:Prodigal:002006;locus_tag=KHHGKMAE_00132;product=hypothetical protein
M-persicinum_contig_3_1	Prodigal:002006	CDS	48083	48409	.	-	0	ID=KHHGKMAE_00133;inference=ab initio prediction:Prodigal:002006;locus_tag=KHHGKMAE_00133;product=hypothetical protein
M-persicinum_contig_3_1	Prodigal:002006	CDS	48754	48978	.	+	0	ID=KHHGKMAE_00134;inference=ab initio prediction:Prodigal:002006;locus_tag=KHHGKMAE_00134;product=hypothetical protein
M-persicinum_contig_3_1	Prodigal:002006	CDS	49237	49722	.	+	0	ID=KHHGKMAE_00135;eC_number=3.6.1.31;Name=hisE_1;gene=hisE_1;inference=ab initio prediction:Prodigal:002006,protein motif:HAMAP:MF_01020;locus_tag=KHHGKMAE_00135;product=Phosphoribosyl-ATP pyrophosphatase
M-persicinum_contig_3_1	Prodigal:002006	CDS	49745	51421	.	+	0	ID=KHHGKMAE_00136;Name=mntH_1;gene=mntH_1;inference=ab initio prediction:Prodigal:002006,protein motif:HAMAP:MF_00221;locus_tag=KHHGKMAE_00136;product=Divalent metal cation transporter MntH
M-persicinum_contig_3_1	Prodigal:002006	CDS	51426	51683	.	+	0	ID=KHHGKMAE_00137;inference=ab initio prediction:Prodigal:002006;locus_tag=KHHGKMAE_00137;product=hypothetical protein
M-persicinum_contig_3_1	Prodigal:002006	CDS	51680	53452	.	+	0	ID=KHHGKMAE_00138;inference=ab initio prediction:Prodigal:002006;locus_tag=KHHGKMAE_00138;product=hypothetical protein
M-persicinum_contig_3_1	Prodigal:002006	CDS	53466	53915	.	+	0	ID=KHHGKMAE_00139;inference=ab initio prediction:Prodigal:002006;locus_tag=KHHGKMAE_00139;product=hypothetical protein
M-persicinum_contig_3_1	Prodigal:002006	CDS	53942	54346	.	+	0	ID=KHHGKMAE_00140;inference=ab initio prediction:Prodigal:002006;locus_tag=KHHGKMAE_00140;product=hypothetical protein
M-persicinum_contig_3_1	Prodigal:002006	CDS	54445	56580	.	+	0	ID=KHHGKMAE_00141;inference=ab initio prediction:Prodigal:002006;locus_tag=KHHGKMAE_00141;product=hypothetical protein
M-persicinum_contig_3_1	Prodigal:002006	CDS	56691	57275	.	-	0	ID=KHHGKMAE_00142;Name=cusR_1;db_xref=COG:COG0745;gene=cusR_1;inference=ab initio prediction:Prodigal:002006,similar to AA sequence:UniProtKB:P0ACZ8;locus_tag=KHHGKMAE_00142;product=Transcriptional regulatory protein CusR
M-persicinum_contig_3_1	Prodigal:002006	CDS	57272	58297	.	-	0	ID=KHHGKMAE_00143;eC_number=2.7.-.-;Name=sasA_2;gene=sasA_2;inference=ab initio prediction:Prodigal:002006,protein motif:HAMAP:MF_01837;locus_tag=KHHGKMAE_00143;product=Adaptive-response sensory-kinase SasA
M-persicinum_contig_3_1	Prodigal:002006	CDS	58907	60247	.	+	0	ID=KHHGKMAE_00144;Name=czcB_1;gene=czcB_1;inference=ab initio prediction:Prodigal:002006,similar to AA sequence:UniProtKB:P13510;locus_tag=KHHGKMAE_00144;product=Cobalt-zinc-cadmium resistance protein CzcB
M-persicinum_contig_3_1	Prodigal:002006	CDS	60300	63473	.	+	0	ID=KHHGKMAE_00145;Name=czcA_1;gene=czcA_1;inference=ab initio prediction:Prodigal:002006,similar to AA sequence:UniProtKB:P13511;locus_tag=KHHGKMAE_00145;product=Cobalt-zinc-cadmium resistance protein CzcA
M-persicinum_contig_3_1	Prodigal:002006	CDS	63555	65174	.	+	0	ID=KHHGKMAE_00146;Name=ttgC_1;db_xref=COG:COG1538;gene=ttgC_1;inference=ab initio prediction:Prodigal:002006,similar to AA sequence:UniProtKB:Q88N32;locus_tag=KHHGKMAE_00146;product=putative efflux pump outer membrane protein TtgC
M-persicinum_contig_3_1	Prodigal:002006	CDS	65453	66163	.	+	0	ID=KHHGKMAE_00147;inference=ab initio prediction:Prodigal:002006;locus_tag=KHHGKMAE_00147;product=hypothetical protein
M-persicinum_contig_3_1	Prodigal:002006	CDS	66815	67114	.	-	0	ID=KHHGKMAE_00148;inference=ab initio prediction:Prodigal:002006;locus_tag=KHHGKMAE_00148;product=hypothetical protein
M-persicinum_contig_3_1	Prodigal:002006	CDS	67232	67900	.	-	0	ID=KHHGKMAE_00149;inference=ab initio prediction:Prodigal:002006;locus_tag=KHHGKMAE_00149;product=hypothetical protein
M-persicinum_contig_3_1	Prodigal:002006	CDS	68032	68157	.	-	0	ID=KHHGKMAE_00150;inference=ab initio prediction:Prodigal:002006;locus_tag=KHHGKMAE_00150;product=hypothetical protein
M-persicinum_contig_3_1	Prodigal:002006	CDS	68495	68965	.	+	0	ID=KHHGKMAE_00151;inference=ab initio prediction:Prodigal:002006;locus_tag=KHHGKMAE_00151;product=hypothetical protein
M-persicinum_contig_3_1	Prodigal:002006	CDS	68965	69336	.	+	0	ID=KHHGKMAE_00152;db_xref=COG:COG3039;inference=ab initio prediction:Prodigal:002006,similar to AA sequence:ISfinder:IS1355;locus_tag=KHHGKMAE_00152;product=IS5 family transposase IS1355
M-persicinum_contig_3_1	Prodigal:002006	CDS	69502	69813	.	+	0	ID=KHHGKMAE_00153;inference=ab initio prediction:Prodigal:002006;locus_tag=KHHGKMAE_00153;product=hypothetical protein
M-persicinum_contig_3_1	Prodigal:002006	CDS	69961	70443	.	-	0	ID=KHHGKMAE_00154;inference=ab initio prediction:Prodigal:002006;locus_tag=KHHGKMAE_00154;product=hypothetical protein
M-persicinum_contig_3_1	Aragorn:001002	tRNA	71240	71329	.	-	.	ID=KHHGKMAE_00155;inference=COORDINATES:profile:Aragorn:001002;locus_tag=KHHGKMAE_00155;product=tRNA-Cys(gca)
M-persicinum_contig_3_1	Prodigal:002006	CDS	72208	72816	.	+	0	ID=KHHGKMAE_00156;Name=cyc1_1;db_xref=COG:COG2863;gene=cyc1_1;inference=ab initio prediction:Prodigal:002006,similar to AA sequence:UniProtKB:P74917;locus_tag=KHHGKMAE_00156;product=Cytochrome c-552
M-persicinum_contig_4_1	Prodigal:002006	CDS	109	549	.	+	0	ID=KHHGKMAE_00157;inference=ab initio prediction:Prodigal:002006;locus_tag=KHHGKMAE_00157;product=hypothetical protein
M-persicinum_contig_4_1	Prodigal:002006	CDS	559	660	.	+	0	ID=KHHGKMAE_00158;inference=ab initio prediction:Prodigal:002006;locus_tag=KHHGKMAE_00158;product=hypothetical protein
M-persicinum_contig_4_1	Prodigal:002006	CDS	792	1868	.	+	0	ID=KHHGKMAE_00159;inference=ab initio prediction:Prodigal:002006;locus_tag=KHHGKMAE_00159;product=hypothetical protein
M-persicinum_contig_4_1	Prodigal:002006	CDS	1963	2172	.	+	0	ID=KHHGKMAE_00160;inference=ab initio prediction:Prodigal:002006;locus_tag=KHHGKMAE_00160;product=hypothetical protein
M-persicinum_contig_4_1	Prodigal:002006	CDS	2335	3588	.	-	0	ID=KHHGKMAE_00161;Name=mdtA_2;gene=mdtA_2;inference=ab initio prediction:Prodigal:002006,protein motif:HAMAP:MF_01422;locus_tag=KHHGKMAE_00161;product=Multidrug resistance protein MdtA
M-persicinum_contig_4_1	Prodigal:002006	CDS	3991	5667	.	-	0	ID=KHHGKMAE_00162;eC_number=2.2.1.6;Name=ilvG_1;gene=ilvG_1;inference=ab initio prediction:Prodigal:002006,similar to AA sequence:UniProtKB:P0DP90;locus_tag=KHHGKMAE_00162;product=Acetolactate synthase isozyme 2 large subunit
M-persicinum_contig_4_1	Prodigal:002006	CDS	5895	7127	.	+	0	ID=KHHGKMAE_00163;inference=ab initio prediction:Prodigal:002006;locus_tag=KHHGKMAE_00163;product=hypothetical protein
M-persicinum_contig_4_1	Prodigal:002006	CDS	7144	8019	.	+	0	ID=KHHGKMAE_00164;Name=livH_1;db_xref=COG:COG0559;gene=livH_1;inference=ab initio prediction:Prodigal:002006,similar to AA sequence:UniProtKB:P0AEX7;locus_tag=KHHGKMAE_00164;product=High-affinity branched-chain amino acid transport system permease protein LivH
M-persicinum_contig_4_1	Prodigal:002006	CDS	8177	9094	.	+	0	ID=KHHGKMAE_00165;inference=ab initio prediction:Prodigal:002006;locus_tag=KHHGKMAE_00165;product=hypothetical protein
M-persicinum_contig_4_1	Prodigal:002006	CDS	9091	10593	.	+	0	ID=KHHGKMAE_00166;eC_number=7.6.2.8;Name=btuD_1;gene=btuD_1;inference=ab initio prediction:Prodigal:002006,protein motif:HAMAP:MF_01005;locus_tag=KHHGKMAE_00166;product=Vitamin B12 import ATP-binding protein BtuD
M-persicinum_contig_4_1	Prodigal:002006	CDS	10851	12086	.	+	0	ID=KHHGKMAE_00167;eC_number=1.3.8.3;Name=bbsG_1;gene=bbsG_1;inference=ab initio prediction:Prodigal:002006,similar to AA sequence:UniProtKB:Q9KJE8;locus_tag=KHHGKMAE_00167;product=(R)-benzylsuccinyl-CoA dehydrogenase
M-persicinum_contig_4_1	Prodigal:002006	CDS	12083	13141	.	+	0	ID=KHHGKMAE_00168;inference=ab initio prediction:Prodigal:002006;locus_tag=KHHGKMAE_00168;product=hypothetical protein
M-persicinum_contig_4_1	Prodigal:002006	CDS	13138	13911	.	+	0	ID=KHHGKMAE_00169;eC_number=1.1.1.100;Name=fabG_1;gene=fabG_1;inference=ab initio prediction:Prodigal:002006,similar to AA sequence:UniProtKB:P0AEK2;locus_tag=KHHGKMAE_00169;product=3-oxoacyl-[acyl-carrier-protein] reductase FabG
M-persicinum_contig_4_1	Prodigal:002006	CDS	13921	14691	.	+	0	ID=KHHGKMAE_00170;eC_number=1.1.1.159;Name=hdhA_1;gene=hdhA_1;inference=ab initio prediction:Prodigal:002006,similar to AA sequence:UniProtKB:P0AET8;locus_tag=KHHGKMAE_00170;product=7-alpha-hydroxysteroid dehydrogenase
M-persicinum_contig_4_1	Prodigal:002006	CDS	14724	16436	.	+	0	ID=KHHGKMAE_00171;eC_number=6.2.1.3;Name=lcfB_1;db_xref=COG:COG0318;gene=lcfB_1;inference=ab initio prediction:Prodigal:002006,similar to AA sequence:UniProtKB:O07610;locus_tag=KHHGKMAE_00171;product=Long-chain-fatty-acid--CoA ligase
M-persicinum_contig_4_1	Prodigal:002006	CDS	16600	17847	.	+	0	ID=KHHGKMAE_00172;Name=braC_1;db_xref=COG:COG0683;gene=braC_1;inference=ab initio prediction:Prodigal:002006,similar to AA sequence:UniProtKB:P21175;locus_tag=KHHGKMAE_00172;product=Leucine-%2C isoleucine-%2C valine-%2C threonine-%2C and alanine-binding protein
M-persicinum_contig_4_1	Prodigal:002006	CDS	18659	20437	.	-	0	ID=KHHGKMAE_00173;inference=ab initio prediction:Prodigal:002006;locus_tag=KHHGKMAE_00173;product=hypothetical protein
M-persicinum_contig_5_1	Prodigal:002006	CDS	489	1181	.	+	0	ID=KHHGKMAE_00174;inference=ab initio prediction:Prodigal:002006;locus_tag=KHHGKMAE_00174;product=hypothetical protein
M-persicinum_contig_5_1	Prodigal:002006	CDS	1269	1670	.	-	0	ID=KHHGKMAE_00175;inference=ab initio prediction:Prodigal:002006;locus_tag=KHHGKMAE_00175;product=hypothetical protein
M-persicinum_contig_5_1	Prodigal:002006	CDS	1723	1908	.	-	0	ID=KHHGKMAE_00176;inference=ab initio prediction:Prodigal:002006;locus_tag=KHHGKMAE_00176;product=hypothetical protein
M-persicinum_contig_5_1	Prodigal:002006	CDS	2150	2455	.	+	0	ID=KHHGKMAE_00177;inference=ab initio prediction:Prodigal:002006;locus_tag=KHHGKMAE_00177;product=hypothetical protein
M-persicinum_contig_5_1	Prodigal:002006	CDS	2499	3575	.	-	0	ID=KHHGKMAE_00178;eC_number=2.4.1.345;Name=pimA;db_xref=COG:COG0438;gene=pimA;inference=ab initio prediction:Prodigal:002006,similar to AA sequence:UniProtKB:A0QWG6;locus_tag=KHHGKMAE_00178;product=Phosphatidyl-myo-inositol mannosyltransferase
M-persicinum_contig_5_1	Prodigal:002006	CDS	3572	4519	.	-	0	ID=KHHGKMAE_00179;inference=ab initio prediction:Prodigal:002006;locus_tag=KHHGKMAE_00179;product=hypothetical protein
M-persicinum_contig_5_1	Prodigal:002006	CDS	4558	5709	.	-	0	ID=KHHGKMAE_00180;inference=ab initio prediction:Prodigal:002006;locus_tag=KHHGKMAE_00180;product=hypothetical protein
M-persicinum_contig_5_1	Prodigal:002006	CDS	5733	6608	.	-	0	ID=KHHGKMAE_00181;inference=ab initio prediction:Prodigal:002006;locus_tag=KHHGKMAE_00181;product=hypothetical protein
M-persicinum_contig_5_1	Prodigal:002006	CDS	6598	8649	.	-	0	ID=KHHGKMAE_00182;eC_number=2.4.1.250;Name=mshA_1;gene=mshA_1;inference=ab initio prediction:Prodigal:002006,protein motif:HAMAP:MF_01695;locus_tag=KHHGKMAE_00182;product=D-inositol-3-phosphate glycosyltransferase
M-persicinum_contig_5_1	Prodigal:002006	CDS	8833	9750	.	+	0	ID=KHHGKMAE_00183;eC_number=2.4.1.250;Name=mshA_2;gene=mshA_2;inference=ab initio prediction:Prodigal:002006,protein motif:HAMAP:MF_01695;locus_tag=KHHGKMAE_00183;product=D-inositol-3-phosphate glycosyltransferase
M-persicinum_contig_5_1	Prodigal:002006	CDS	9750	10946	.	+	0	ID=KHHGKMAE_00184;eC_number=2.4.1.11;db_xref=COG:COG0438;inference=ab initio prediction:Prodigal:002006,similar to AA sequence:UniProtKB:P9WMY9;locus_tag=KHHGKMAE_00184;product=Glycogen synthase
M-persicinum_contig_5_1	Prodigal:002006	CDS	10934	11887	.	-	0	ID=KHHGKMAE_00185;inference=ab initio prediction:Prodigal:002006;locus_tag=KHHGKMAE_00185;product=hypothetical protein
M-persicinum_contig_6_1	Prodigal:002006	CDS	111	845	.	-	0	ID=KHHGKMAE_00186;inference=ab initio prediction:Prodigal:002006,similar to AA sequence:ISfinder:ISMdi27;locus_tag=KHHGKMAE_00186;product=IS21 family transposase ISMdi27
M-persicinum_contig_6_1	Prodigal:002006	CDS	842	2341	.	-	0	ID=KHHGKMAE_00187;inference=ab initio prediction:Prodigal:002006;locus_tag=KHHGKMAE_00187;product=hypothetical protein
M-persicinum_contig_6_1	Prodigal:002006	CDS	2461	2946	.	+	0	ID=KHHGKMAE_00188;inference=ab initio prediction:Prodigal:002006,similar to AA sequence:ISfinder:ISYps3;locus_tag=KHHGKMAE_00188;product=Tn3 family transposase ISYps3
M-persicinum_contig_6_1	Prodigal:002006	CDS	2987	3409	.	-	0	ID=KHHGKMAE_00189;eC_number=3.1.-.-;Name=vapC_2;gene=vapC_2;inference=ab initio prediction:Prodigal:002006,protein motif:HAMAP:MF_00265;locus_tag=KHHGKMAE_00189;product=tRNA(fMet)-specific endonuclease VapC
M-persicinum_contig_6_1	Prodigal:002006	CDS	3409	3651	.	-	0	ID=KHHGKMAE_00190;inference=ab initio prediction:Prodigal:002006;locus_tag=KHHGKMAE_00190;product=hypothetical protein
M-persicinum_contig_6_1	Prodigal:002006	CDS	3857	4012	.	+	0	ID=KHHGKMAE_00191;inference=ab initio prediction:Prodigal:002006;locus_tag=KHHGKMAE_00191;product=hypothetical protein
M-persicinum_contig_6_1	Prodigal:002006	CDS	4127	4387	.	-	0	ID=KHHGKMAE_00192;inference=ab initio prediction:Prodigal:002006;locus_tag=KHHGKMAE_00192;product=hypothetical protein
M-persicinum_contig_6_1	Prodigal:002006	CDS	4797	6464	.	+	0	ID=KHHGKMAE_00193;inference=ab initio prediction:Prodigal:002006;locus_tag=KHHGKMAE_00193;product=hypothetical protein
M-persicinum_contig_6_1	Prodigal:002006	CDS	6478	7077	.	-	0	ID=KHHGKMAE_00194;inference=ab initio prediction:Prodigal:002006;locus_tag=KHHGKMAE_00194;product=hypothetical protein
M-persicinum_contig_6_1	Prodigal:002006	CDS	7082	7825	.	-	0	ID=KHHGKMAE_00195;inference=ab initio prediction:Prodigal:002006;locus_tag=KHHGKMAE_00195;product=hypothetical protein
M-persicinum_contig_6_1	Prodigal:002006	CDS	7830	8339	.	-	0	ID=KHHGKMAE_00196;inference=ab initio prediction:Prodigal:002006;locus_tag=KHHGKMAE_00196;product=hypothetical protein
M-persicinum_contig_6_1	Prodigal:002006	CDS	8545	8847	.	+	0	ID=KHHGKMAE_00197;inference=ab initio prediction:Prodigal:002006;locus_tag=KHHGKMAE_00197;product=hypothetical protein
M-persicinum_contig_6_1	Prodigal:002006	CDS	8844	11810	.	+	0	ID=KHHGKMAE_00198;eC_number=3.6.4.12;Name=recD2_2;gene=recD2_2;inference=ab initio prediction:Prodigal:002006,protein motif:HAMAP:MF_01488;locus_tag=KHHGKMAE_00198;product=ATP-dependent RecD-like DNA helicase
M-persicinum_contig_6_1	Prodigal:002006	CDS	12003	12824	.	-	0	ID=KHHGKMAE_00199;inference=ab initio prediction:Prodigal:002006;locus_tag=KHHGKMAE_00199;product=hypothetical protein
M-persicinum_contig_6_1	Prodigal:002006	CDS	13500	14591	.	+	0	ID=KHHGKMAE_00200;inference=ab initio prediction:Prodigal:002006,similar to AA sequence:ISfinder:ISMex18;locus_tag=KHHGKMAE_00200;product=IS630 family transposase ISMex18
M-persicinum_contig_6_1	Prodigal:002006	CDS	14781	15470	.	+	0	ID=KHHGKMAE_00201;Name=virC1_2;gene=virC1_2;inference=ab initio prediction:Prodigal:002006,similar to AA sequence:UniProtKB:P07165;locus_tag=KHHGKMAE_00201;product=Protein virC1
M-persicinum_contig_6_1	Prodigal:002006	CDS	15470	15838	.	+	0	ID=KHHGKMAE_00202;inference=ab initio prediction:Prodigal:002006;locus_tag=KHHGKMAE_00202;product=hypothetical protein
M-persicinum_contig_6_1	Prodigal:002006	CDS	16041	16229	.	-	0	ID=KHHGKMAE_00203;inference=ab initio prediction:Prodigal:002006;locus_tag=KHHGKMAE_00203;product=hypothetical protein
M-persicinum_contig_6_1	Prodigal:002006	CDS	16270	16914	.	-	0	ID=KHHGKMAE_00204;Name=nrsF_2;gene=nrsF_2;inference=ab initio prediction:Prodigal:002006,similar to AA sequence:UniProtKB:A0A0H3CC47;locus_tag=KHHGKMAE_00204;product=Anti-sigma-F factor NrsF
M-persicinum_contig_6_1	Prodigal:002006	CDS	16911	17468	.	-	0	ID=KHHGKMAE_00205;Name=sigF_2;db_xref=COG:COG1595;gene=sigF_2;inference=ab initio prediction:Prodigal:002006,similar to AA sequence:UniProtKB:G8QM61;locus_tag=KHHGKMAE_00205;product=ECF RNA polymerase sigma factor SigF
M-persicinum_contig_6_1	Prodigal:002006	CDS	17779	18141	.	-	0	ID=KHHGKMAE_00206;inference=ab initio prediction:Prodigal:002006;locus_tag=KHHGKMAE_00206;product=hypothetical protein
M-persicinum_contig_6_1	Prodigal:002006	CDS	18344	18646	.	-	0	ID=KHHGKMAE_00207;inference=ab initio prediction:Prodigal:002006;locus_tag=KHHGKMAE_00207;product=hypothetical protein
M-persicinum_contig_6_1	Prodigal:002006	CDS	19045	19941	.	+	0	ID=KHHGKMAE_00208;Name=rpoH_2;db_xref=COG:COG0568;gene=rpoH_2;inference=ab initio prediction:Prodigal:002006,similar to AA sequence:UniProtKB:P0CAW9;locus_tag=KHHGKMAE_00208;product=RNA polymerase sigma factor RpoH
M-persicinum_contig_6_1	Prodigal:002006	CDS	20112	20393	.	+	0	ID=KHHGKMAE_00209;inference=ab initio prediction:Prodigal:002006;locus_tag=KHHGKMAE_00209;product=hypothetical protein
M-persicinum_contig_6_1	Prodigal:002006	CDS	20447	20863	.	+	0	ID=KHHGKMAE_00210;inference=ab initio prediction:Prodigal:002006;locus_tag=KHHGKMAE_00210;product=hypothetical protein
M-persicinum_contig_6_1	Prodigal:002006	CDS	20863	21423	.	+	0	ID=KHHGKMAE_00211;inference=ab initio prediction:Prodigal:002006;locus_tag=KHHGKMAE_00211;product=hypothetical protein
M-persicinum_contig_6_1	Prodigal:002006	CDS	21423	22946	.	+	0	ID=KHHGKMAE_00212;inference=ab initio prediction:Prodigal:002006;locus_tag=KHHGKMAE_00212;product=hypothetical protein
M-persicinum_contig_6_1	Prodigal:002006	CDS	22943	26137	.	+	0	ID=KHHGKMAE_00213;Name=cusA_1;db_xref=COG:COG3696;gene=cusA_1;inference=ab initio prediction:Prodigal:002006,similar to AA sequence:UniProtKB:P38054;locus_tag=KHHGKMAE_00213;product=Cation efflux system protein CusA
M-persicinum_contig_6_1	Prodigal:002006	CDS	26300	27295	.	+	0	ID=KHHGKMAE_00214;eC_number=1.8.1.9;Name=trxB_1;gene=trxB_1;inference=ab initio prediction:Prodigal:002006,similar to AA sequence:UniProtKB:P66011;locus_tag=KHHGKMAE_00214;product=Thioredoxin reductase
M-persicinum_contig_6_1	Prodigal:002006	CDS	27413	27694	.	+	0	ID=KHHGKMAE_00215;inference=ab initio prediction:Prodigal:002006;locus_tag=KHHGKMAE_00215;product=hypothetical protein
M-persicinum_contig_6_1	Prodigal:002006	CDS	27828	28076	.	+	0	ID=KHHGKMAE_00216;inference=ab initio prediction:Prodigal:002006;locus_tag=KHHGKMAE_00216;product=hypothetical protein
M-persicinum_contig_6_1	Prodigal:002006	CDS	28273	28650	.	+	0	ID=KHHGKMAE_00217;Name=cusF;db_xref=COG:COG5569;gene=cusF;inference=ab initio prediction:Prodigal:002006,similar to AA sequence:UniProtKB:P77214;locus_tag=KHHGKMAE_00217;product=Cation efflux system protein CusF
M-persicinum_contig_6_1	Prodigal:002006	CDS	28675	29112	.	+	0	ID=KHHGKMAE_00218;inference=ab initio prediction:Prodigal:002006;locus_tag=KHHGKMAE_00218;product=hypothetical protein
M-persicinum_contig_6_1	Prodigal:002006	CDS	29160	29429	.	+	0	ID=KHHGKMAE_00219;inference=ab initio prediction:Prodigal:002006;locus_tag=KHHGKMAE_00219;product=hypothetical protein
M-persicinum_contig_6_1	Prodigal:002006	CDS	29724	30029	.	+	0	ID=KHHGKMAE_00220;inference=ab initio prediction:Prodigal:002006;locus_tag=KHHGKMAE_00220;product=hypothetical protein
M-persicinum_contig_6_1	Prodigal:002006	CDS	30107	30331	.	+	0	ID=KHHGKMAE_00221;inference=ab initio prediction:Prodigal:002006;locus_tag=KHHGKMAE_00221;product=hypothetical protein
M-persicinum_contig_6_1	Prodigal:002006	CDS	30677	31021	.	-	0	ID=KHHGKMAE_00222;inference=ab initio prediction:Prodigal:002006,similar to AA sequence:ISfinder:ISMex34;locus_tag=KHHGKMAE_00222;product=IS200/IS605 family transposase ISMex34
M-persicinum_contig_7_1	Prodigal:002006	CDS	275	2446	.	-	0	ID=KHHGKMAE_00223;inference=ab initio prediction:Prodigal:002006;locus_tag=KHHGKMAE_00223;product=hypothetical protein
M-persicinum_contig_7_1	Prodigal:002006	CDS	2443	3099	.	-	0	ID=KHHGKMAE_00224;eC_number=2.3.1.89;Name=dapH_1;gene=dapH_1;inference=ab initio prediction:Prodigal:002006,protein motif:HAMAP:MF_01691;locus_tag=KHHGKMAE_00224;product=2%2C3%2C4%2C5-tetrahydropyridine-2%2C6-dicarboxylate N-acetyltransferase
M-persicinum_contig_7_1	Prodigal:002006	CDS	3096	4196	.	-	0	ID=KHHGKMAE_00225;eC_number=2.6.1.106;Name=desV;gene=desV;inference=ab initio prediction:Prodigal:002006,similar to AA sequence:UniProtKB:Q9ZGH4;locus_tag=KHHGKMAE_00225;product=dTDP-3-amino-3%2C4%2C6-trideoxy-alpha-D-glucose transaminase
M-persicinum_contig_7_1	Prodigal:002006	CDS	4373	5260	.	-	0	ID=KHHGKMAE_00226;inference=ab initio prediction:Prodigal:002006,similar to AA sequence:ISfinder:ISMtsp5;locus_tag=KHHGKMAE_00226;product=IS3 family transposase ISMtsp5
M-persicinum_contig_7_1	Prodigal:002006	CDS	5257	5550	.	-	0	ID=KHHGKMAE_00227;inference=ab initio prediction:Prodigal:002006;locus_tag=KHHGKMAE_00227;product=hypothetical protein
M-persicinum_contig_7_1	Prodigal:002006	CDS	5656	5943	.	-	0	ID=KHHGKMAE_00228;inference=ab initio prediction:Prodigal:002006;locus_tag=KHHGKMAE_00228;product=hypothetical protein
M-persicinum_contig_7_1	Prodigal:002006	CDS	6518	6994	.	+	0	ID=KHHGKMAE_00229;inference=ab initio prediction:Prodigal:002006;locus_tag=KHHGKMAE_00229;product=hypothetical protein
M-persicinum_contig_7_1	Prodigal:002006	CDS	7183	8070	.	+	0	ID=KHHGKMAE_00230;inference=ab initio prediction:Prodigal:002006;locus_tag=KHHGKMAE_00230;product=hypothetical protein
M-persicinum_contig_7_1	Prodigal:002006	CDS	8243	9277	.	+	0	ID=KHHGKMAE_00231;eC_number=3.6.1.-;Name=rsgA;gene=rsgA;inference=ab initio prediction:Prodigal:002006,protein motif:HAMAP:MF_01820;locus_tag=KHHGKMAE_00231;product=Small ribosomal subunit biogenesis GTPase RsgA
M-persicinum_contig_7_1	Prodigal:002006	CDS	9802	10617	.	-	0	ID=KHHGKMAE_00232;inference=ab initio prediction:Prodigal:002006;locus_tag=KHHGKMAE_00232;product=hypothetical protein
M-persicinum_contig_7_1	Prodigal:002006	CDS	10819	12462	.	-	0	ID=KHHGKMAE_00233;Name=groL5_1;gene=groL5_1;inference=ab initio prediction:Prodigal:002006,similar to AA sequence:UniProtKB:P35471;locus_tag=KHHGKMAE_00233;product=60 kDa chaperonin 5
M-persicinum_contig_7_1	Prodigal:002006	CDS	12562	12849	.	-	0	ID=KHHGKMAE_00234;Name=groS1_1;db_xref=COG:COG0234;gene=groS1_1;inference=ab initio prediction:Prodigal:002006,similar to AA sequence:UniProtKB:P35473;locus_tag=KHHGKMAE_00234;product=10 kDa chaperonin 1
M-persicinum_contig_7_1	Prodigal:002006	CDS	13586	14371	.	-	0	ID=KHHGKMAE_00235;Name=btuF;db_xref=COG:COG0614;gene=btuF;inference=ab initio prediction:Prodigal:002006,similar to AA sequence:UniProtKB:A5F5P5;locus_tag=KHHGKMAE_00235;product=Vitamin B12-binding protein
M-persicinum_contig_7_1	Prodigal:002006	CDS	14429	16465	.	-	0	ID=KHHGKMAE_00236;eC_number=2.7.13.3;Name=rcsC_1;gene=rcsC_1;inference=ab initio prediction:Prodigal:002006,protein motif:HAMAP:MF_00979;locus_tag=KHHGKMAE_00236;product=Sensor histidine kinase RcsC
M-persicinum_contig_7_1	Prodigal:002006	CDS	16843	19683	.	+	0	ID=KHHGKMAE_00237;eC_number=2.7.13.3;Name=rcsC_2;gene=rcsC_2;inference=ab initio prediction:Prodigal:002006,protein motif:HAMAP:MF_00979;locus_tag=KHHGKMAE_00237;product=Sensor histidine kinase RcsC
M-persicinum_contig_7_1	Prodigal:002006	CDS	19836	20240	.	+	0	ID=KHHGKMAE_00238;inference=ab initio prediction:Prodigal:002006;locus_tag=KHHGKMAE_00238;product=hypothetical protein
M-persicinum_contig_7_1	Prodigal:002006	CDS	20400	20774	.	+	0	ID=KHHGKMAE_00239;Name=cckA_1;gene=cckA_1;inference=ab initio prediction:Prodigal:002006,similar to AA sequence:UniProtKB:P0DOA0;locus_tag=KHHGKMAE_00239;product=Sensor kinase CckA
M-persicinum_contig_7_1	Prodigal:002006	CDS	20826	21029	.	-	0	ID=KHHGKMAE_00240;inference=ab initio prediction:Prodigal:002006;locus_tag=KHHGKMAE_00240;product=hypothetical protein
M-persicinum_contig_7_1	Prodigal:002006	CDS	21124	21357	.	+	0	ID=KHHGKMAE_00241;inference=ab initio prediction:Prodigal:002006;locus_tag=KHHGKMAE_00241;product=hypothetical protein
M-persicinum_contig_7_1	Prodigal:002006	CDS	21379	21663	.	-	0	ID=KHHGKMAE_00242;inference=ab initio prediction:Prodigal:002006;locus_tag=KHHGKMAE_00242;product=hypothetical protein
M-persicinum_contig_7_1	Prodigal:002006	CDS	21727	22080	.	-	0	ID=KHHGKMAE_00243;inference=ab initio prediction:Prodigal:002006;locus_tag=KHHGKMAE_00243;product=hypothetical protein
M-persicinum_contig_7_1	Prodigal:002006	CDS	22385	22813	.	+	0	ID=KHHGKMAE_00244;eC_number=3.4.21.-;Name=umuD_1;db_xref=COG:COG1974;gene=umuD_1;inference=ab initio prediction:Prodigal:002006,similar to AA sequence:UniProtKB:P0AG11;locus_tag=KHHGKMAE_00244;product=Protein UmuD
M-persicinum_contig_7_1	Prodigal:002006	CDS	22810	24096	.	+	0	ID=KHHGKMAE_00245;Name=umuC_1;db_xref=COG:COG0389;gene=umuC_1;inference=ab initio prediction:Prodigal:002006,similar to AA sequence:UniProtKB:P04152;locus_tag=KHHGKMAE_00245;product=Protein UmuC
M-persicinum_contig_7_1	Prodigal:002006	CDS	25293	26357	.	-	0	ID=KHHGKMAE_00246;db_xref=COG:COG1638;inference=ab initio prediction:Prodigal:002006,similar to AA sequence:UniProtKB:P44992;locus_tag=KHHGKMAE_00246;product=putative protein
M-persicinum_contig_7_1	Prodigal:002006	CDS	26484	27200	.	-	0	ID=KHHGKMAE_00247;inference=ab initio prediction:Prodigal:002006;locus_tag=KHHGKMAE_00247;product=hypothetical protein
M-persicinum_contig_7_1	Prodigal:002006	CDS	27314	28525	.	+	0	ID=KHHGKMAE_00248;eC_number=1.3.8.3;Name=bbsG_2;gene=bbsG_2;inference=ab initio prediction:Prodigal:002006,similar to AA sequence:UniProtKB:Q9KJE8;locus_tag=KHHGKMAE_00248;product=(R)-benzylsuccinyl-CoA dehydrogenase
M-persicinum_contig_7_1	Prodigal:002006	CDS	28599	29777	.	+	0	ID=KHHGKMAE_00249;eC_number=2.3.1.16;Name=bktB_1;db_xref=COG:COG0183;gene=bktB_1;inference=ab initio prediction:Prodigal:002006,similar to AA sequence:UniProtKB:Q0KBP1;locus_tag=KHHGKMAE_00249;product=Beta-ketothiolase BktB
M-persicinum_contig_7_1	Prodigal:002006	CDS	29785	30552	.	+	0	ID=KHHGKMAE_00250;eC_number=1.1.1.-;Name=gno_1;gene=gno_1;inference=ab initio prediction:Prodigal:002006,similar to AA sequence:UniProtKB:P50199;locus_tag=KHHGKMAE_00250;product=Gluconate 5-dehydrogenase
M-persicinum_contig_7_1	Prodigal:002006	CDS	30555	31586	.	+	0	ID=KHHGKMAE_00251;inference=ab initio prediction:Prodigal:002006;locus_tag=KHHGKMAE_00251;product=hypothetical protein
M-persicinum_contig_7_1	Prodigal:002006	CDS	31579	31902	.	+	0	ID=KHHGKMAE_00252;inference=ab initio prediction:Prodigal:002006;locus_tag=KHHGKMAE_00252;product=hypothetical protein
M-persicinum_contig_7_1	Prodigal:002006	CDS	31904	33637	.	-	0	ID=KHHGKMAE_00253;eC_number=2.2.1.6;Name=ilvG_2;db_xref=COG:COG0028;gene=ilvG_2;inference=ab initio prediction:Prodigal:002006,similar to AA sequence:UniProtKB:P9WG39;locus_tag=KHHGKMAE_00253;product=Acetolactate synthase large subunit IlvG
M-persicinum_contig_7_1	Prodigal:002006	CDS	33670	35265	.	-	0	ID=KHHGKMAE_00254;eC_number=6.2.1.3;Name=lcfB_2;db_xref=COG:COG0318;gene=lcfB_2;inference=ab initio prediction:Prodigal:002006,similar to AA sequence:UniProtKB:O07610;locus_tag=KHHGKMAE_00254;product=Long-chain-fatty-acid--CoA ligase
M-persicinum_contig_7_1	Prodigal:002006	CDS	35308	35787	.	-	0	ID=KHHGKMAE_00255;inference=ab initio prediction:Prodigal:002006;locus_tag=KHHGKMAE_00255;product=hypothetical protein
M-persicinum_contig_7_1	Prodigal:002006	CDS	35784	37640	.	-	0	ID=KHHGKMAE_00256;eC_number=1.1.2.8;Name=qedA;gene=qedA;inference=ab initio prediction:Prodigal:002006,similar to AA sequence:UniProtKB:A8R3S4;locus_tag=KHHGKMAE_00256;product=Quinoprotein alcohol dehydrogenase (cytochrome c)
M-persicinum_contig_7_1	Prodigal:002006	CDS	37679	38239	.	-	0	ID=KHHGKMAE_00257;eC_number=7.1.1.6;Name=petC;gene=petC;inference=ab initio prediction:Prodigal:002006,protein motif:HAMAP:MF_01335;locus_tag=KHHGKMAE_00257;product=Cytochrome b6-f complex iron-sulfur subunit
M-persicinum_contig_7_1	Prodigal:002006	CDS	38419	39306	.	-	0	ID=KHHGKMAE_00258;inference=ab initio prediction:Prodigal:002006;locus_tag=KHHGKMAE_00258;product=hypothetical protein
M-persicinum_contig_7_1	Prodigal:002006	CDS	39486	40925	.	-	0	ID=KHHGKMAE_00259;eC_number=1.2.1.22;Name=aldA;db_xref=COG:COG1012;gene=aldA;inference=ab initio prediction:Prodigal:002006,similar to AA sequence:UniProtKB:P25553;locus_tag=KHHGKMAE_00259;product=Lactaldehyde dehydrogenase
M-persicinum_contig_7_1	Prodigal:002006	CDS	41277	41990	.	+	0	ID=KHHGKMAE_00260;Name=rspR_1;db_xref=COG:COG1802;gene=rspR_1;inference=ab initio prediction:Prodigal:002006,similar to AA sequence:UniProtKB:P0ACM2;locus_tag=KHHGKMAE_00260;product=HTH-type transcriptional repressor RspR
M-persicinum_contig_7_1	Prodigal:002006	CDS	42054	42314	.	-	0	ID=KHHGKMAE_00261;inference=ab initio prediction:Prodigal:002006;locus_tag=KHHGKMAE_00261;product=hypothetical protein
M-persicinum_contig_7_1	Prodigal:002006	CDS	42900	43193	.	+	0	ID=KHHGKMAE_00262;inference=ab initio prediction:Prodigal:002006;locus_tag=KHHGKMAE_00262;product=hypothetical protein
M-persicinum_contig_7_1	Prodigal:002006	CDS	43249	44223	.	+	0	ID=KHHGKMAE_00263;eC_number=1.3.1.103;inference=ab initio prediction:Prodigal:002006,similar to AA sequence:UniProtKB:Q59I44;locus_tag=KHHGKMAE_00263;product=2-haloacrylate reductase
M-persicinum_contig_7_1	Prodigal:002006	CDS	44409	44657	.	+	0	ID=KHHGKMAE_00264;inference=ab initio prediction:Prodigal:002006;locus_tag=KHHGKMAE_00264;product=hypothetical protein
M-persicinum_contig_7_1	Prodigal:002006	CDS	44654	45481	.	-	0	ID=KHHGKMAE_00265;inference=ab initio prediction:Prodigal:002006;locus_tag=KHHGKMAE_00265;product=hypothetical protein
M-persicinum_contig_7_1	Prodigal:002006	CDS	45689	45925	.	+	0	ID=KHHGKMAE_00266;inference=ab initio prediction:Prodigal:002006;locus_tag=KHHGKMAE_00266;product=hypothetical protein
M-persicinum_contig_7_1	Prodigal:002006	CDS	46407	47039	.	-	0	ID=KHHGKMAE_00267;Name=xerC_1;gene=xerC_1;inference=ab initio prediction:Prodigal:002006,protein motif:HAMAP:MF_01808;locus_tag=KHHGKMAE_00267;product=Tyrosine recombinase XerC
M-persicinum_contig_7_1	Prodigal:002006	CDS	47447	49609	.	-	0	ID=KHHGKMAE_00268;Name=bfrD;db_xref=COG:COG4774;gene=bfrD;inference=ab initio prediction:Prodigal:002006,similar to AA sequence:UniProtKB:P81549;locus_tag=KHHGKMAE_00268;product=putative TonB-dependent receptor BfrD
M-persicinum_contig_7_1	Prodigal:002006	CDS	50599	51552	.	-	0	ID=KHHGKMAE_00269;Name=cdhR_1;db_xref=COG:COG4977;gene=cdhR_1;inference=ab initio prediction:Prodigal:002006,similar to AA sequence:UniProtKB:Q9HTH5;locus_tag=KHHGKMAE_00269;product=HTH-type transcriptional regulator CdhR
M-persicinum_contig_7_1	Prodigal:002006	CDS	51756	52919	.	+	0	ID=KHHGKMAE_00270;eC_number=1.5.3.1;Name=soxA_1;gene=soxA_1;inference=ab initio prediction:Prodigal:002006,similar to AA sequence:UniProtKB:P40859;locus_tag=KHHGKMAE_00270;product=Monomeric sarcosine oxidase
M-persicinum_contig_7_1	Prodigal:002006	CDS	53093	53935	.	+	0	ID=KHHGKMAE_00271;Name=glnH;db_xref=COG:COG0834;gene=glnH;inference=ab initio prediction:Prodigal:002006,similar to AA sequence:UniProtKB:O34563;locus_tag=KHHGKMAE_00271;product=ABC transporter glutamine-binding protein GlnH
M-persicinum_contig_7_1	Prodigal:002006	CDS	53973	54722	.	+	0	ID=KHHGKMAE_00272;Name=hisM;db_xref=COG:COG4160;gene=hisM;inference=ab initio prediction:Prodigal:002006,similar to AA sequence:UniProtKB:P0A2I7;locus_tag=KHHGKMAE_00272;product=Histidine transport system permease protein HisM
M-persicinum_contig_7_1	Prodigal:002006	CDS	54719	55570	.	+	0	ID=KHHGKMAE_00273;inference=ab initio prediction:Prodigal:002006;locus_tag=KHHGKMAE_00273;product=hypothetical protein
M-persicinum_contig_7_1	Prodigal:002006	CDS	55575	56354	.	+	0	ID=KHHGKMAE_00274;Name=glnQ_1;gene=glnQ_1;inference=ab initio prediction:Prodigal:002006,similar to AA sequence:UniProtKB:P27675;locus_tag=KHHGKMAE_00274;product=Glutamine transport ATP-binding protein GlnQ
M-persicinum_contig_7_1	Prodigal:002006	CDS	56508	58724	.	-	0	ID=KHHGKMAE_00275;inference=ab initio prediction:Prodigal:002006;locus_tag=KHHGKMAE_00275;product=hypothetical protein
M-persicinum_contig_7_1	Aragorn:001002	tRNA	59046	59120	.	-	.	ID=KHHGKMAE_00276;inference=COORDINATES:profile:Aragorn:001002;locus_tag=KHHGKMAE_00276;product=tRNA-Gln(ttg)
M-persicinum_contig_7_1	Prodigal:002006	CDS	59245	59958	.	-	0	ID=KHHGKMAE_00277;eC_number=1.3.1.87;Name=hcaB_1;gene=hcaB_1;inference=ab initio prediction:Prodigal:002006,protein motif:HAMAP:MF_01647;locus_tag=KHHGKMAE_00277;product=3-phenylpropionate-dihydrodiol/cinnamic acid-dihydrodiol dehydrogenase
M-persicinum_contig_7_1	Prodigal:002006	CDS	60091	60330	.	+	0	ID=KHHGKMAE_00278;inference=ab initio prediction:Prodigal:002006;locus_tag=KHHGKMAE_00278;product=hypothetical protein
M-persicinum_contig_7_1	Prodigal:002006	CDS	60371	60760	.	-	0	ID=KHHGKMAE_00279;inference=ab initio prediction:Prodigal:002006;locus_tag=KHHGKMAE_00279;product=hypothetical protein
M-persicinum_contig_7_1	Prodigal:002006	CDS	60894	61697	.	-	0	ID=KHHGKMAE_00280;Name=kpsM;db_xref=COG:COG1682;gene=kpsM;inference=ab initio prediction:Prodigal:002006,similar to AA sequence:UniProtKB:P23889;locus_tag=KHHGKMAE_00280;product=Polysialic acid transport protein KpsM
M-persicinum_contig_7_1	Prodigal:002006	CDS	61826	62032	.	-	0	ID=KHHGKMAE_00281;inference=ab initio prediction:Prodigal:002006;locus_tag=KHHGKMAE_00281;product=hypothetical protein
M-persicinum_contig_7_1	Prodigal:002006	CDS	62159	62575	.	-	0	ID=KHHGKMAE_00282;inference=ab initio prediction:Prodigal:002006;locus_tag=KHHGKMAE_00282;product=hypothetical protein
M-persicinum_contig_7_1	Prodigal:002006	CDS	62822	64282	.	+	0	ID=KHHGKMAE_00283;Name=bdlA_1;db_xref=COG:COG0840;gene=bdlA_1;inference=ab initio prediction:Prodigal:002006,similar to AA sequence:UniProtKB:Q9I3S1;locus_tag=KHHGKMAE_00283;product=Biofilm dispersion protein BdlA
M-persicinum_contig_7_1	Prodigal:002006	CDS	64302	64841	.	-	0	ID=KHHGKMAE_00284;eC_number=3.1.4.58;Name=thpR;gene=thpR;inference=ab initio prediction:Prodigal:002006,protein motif:HAMAP:MF_01940;locus_tag=KHHGKMAE_00284;product=RNA 2'%2C3'-cyclic phosphodiesterase
M-persicinum_contig_7_1	Prodigal:002006	CDS	64841	65467	.	-	0	ID=KHHGKMAE_00285;eC_number=3.1.1.2;inference=ab initio prediction:Prodigal:002006,similar to AA sequence:UniProtKB:Q07792;locus_tag=KHHGKMAE_00285;product=Arylesterase
M-persicinum_contig_7_1	Prodigal:002006	CDS	65600	66301	.	+	0	ID=KHHGKMAE_00286;Name=ytrE;db_xref=COG:COG1136;gene=ytrE;inference=ab initio prediction:Prodigal:002006,similar to AA sequence:UniProtKB:O34392;locus_tag=KHHGKMAE_00286;product=ABC transporter ATP-binding protein YtrE
M-persicinum_contig_7_1	Prodigal:002006	CDS	66556	69123	.	+	0	ID=KHHGKMAE_00287;inference=ab initio prediction:Prodigal:002006;locus_tag=KHHGKMAE_00287;product=hypothetical protein
M-persicinum_contig_7_1	Prodigal:002006	CDS	69372	70145	.	+	0	ID=KHHGKMAE_00288;Name=ybhL;db_xref=COG:COG0670;gene=ybhL;inference=ab initio prediction:Prodigal:002006,similar to AA sequence:UniProtKB:P0AAC4;locus_tag=KHHGKMAE_00288;product=Inner membrane protein YbhL
M-persicinum_contig_7_1	Prodigal:002006	CDS	70308	71201	.	+	0	ID=KHHGKMAE_00289;eC_number=4.3.3.7;Name=dapA_1;db_xref=COG:COG0329;gene=dapA_1;inference=ab initio prediction:Prodigal:002006,similar to AA sequence:UniProtKB:Q9JZR4;locus_tag=KHHGKMAE_00289;product=4-hydroxy-tetrahydrodipicolinate synthase
M-persicinum_contig_7_1	Prodigal:002006	CDS	71209	71583	.	-	0	ID=KHHGKMAE_00290;inference=ab initio prediction:Prodigal:002006;locus_tag=KHHGKMAE_00290;product=hypothetical protein
M-persicinum_contig_7_1	Prodigal:002006	CDS	71959	72603	.	+	0	ID=KHHGKMAE_00291;eC_number=1.13.11.79;db_xref=COG:COG0778;inference=ab initio prediction:Prodigal:002006,similar to AA sequence:UniProtKB:Q2RNG5;locus_tag=KHHGKMAE_00291;product=5%2C6-dimethylbenzimidazole synthase
M-persicinum_contig_7_1	Prodigal:002006	CDS	72829	73326	.	+	0	ID=KHHGKMAE_00292;inference=ab initio prediction:Prodigal:002006;locus_tag=KHHGKMAE_00292;product=hypothetical protein
M-persicinum_contig_7_1	Prodigal:002006	CDS	73553	73861	.	-	0	ID=KHHGKMAE_00293;inference=ab initio prediction:Prodigal:002006;locus_tag=KHHGKMAE_00293;product=hypothetical protein
M-persicinum_contig_7_1	Prodigal:002006	CDS	73917	74135	.	-	0	ID=KHHGKMAE_00294;inference=ab initio prediction:Prodigal:002006;locus_tag=KHHGKMAE_00294;product=hypothetical protein
M-persicinum_contig_7_1	Prodigal:002006	CDS	74191	75546	.	+	0	ID=KHHGKMAE_00295;eC_number=2.1.1.176;Name=rsmB_1;db_xref=COG:COG0144;gene=rsmB_1;inference=ab initio prediction:Prodigal:002006,similar to AA sequence:UniProtKB:P36929;locus_tag=KHHGKMAE_00295;product=Ribosomal RNA small subunit methyltransferase B
M-persicinum_contig_7_1	Prodigal:002006	CDS	75730	77757	.	+	0	ID=KHHGKMAE_00296;eC_number=6.1.1.3;Name=thrS;db_xref=COG:COG0441;gene=thrS;inference=ab initio prediction:Prodigal:002006,similar to AA sequence:UniProtKB:P0A8M3;locus_tag=KHHGKMAE_00296;product=Threonine--tRNA ligase
M-persicinum_contig_7_1	Prodigal:002006	CDS	78086	78586	.	+	0	ID=KHHGKMAE_00297;eC_number=2.7.7.3;Name=coaD;db_xref=COG:COG0669;gene=coaD;inference=ab initio prediction:Prodigal:002006,similar to AA sequence:UniProtKB:P0A6I6;locus_tag=KHHGKMAE_00297;product=Phosphopantetheine adenylyltransferase
M-persicinum_contig_7_1	Prodigal:002006	CDS	78618	79163	.	+	0	ID=KHHGKMAE_00298;eC_number=5.2.1.8;Name=ppiA;db_xref=COG:COG0652;gene=ppiA;inference=ab initio prediction:Prodigal:002006,similar to AA sequence:UniProtKB:P0AFL3;locus_tag=KHHGKMAE_00298;product=Peptidyl-prolyl cis-trans isomerase A
M-persicinum_contig_7_1	Prodigal:002006	CDS	79160	79675	.	+	0	ID=KHHGKMAE_00299;inference=ab initio prediction:Prodigal:002006;locus_tag=KHHGKMAE_00299;product=hypothetical protein
M-persicinum_contig_7_1	Prodigal:002006	CDS	79738	80196	.	+	0	ID=KHHGKMAE_00300;eC_number=5.2.1.8;inference=ab initio prediction:Prodigal:002006,similar to AA sequence:UniProtKB:P83221;locus_tag=KHHGKMAE_00300;product=Peptidyl-prolyl cis-trans isomerase cyp18
M-persicinum_contig_7_1	Prodigal:002006	CDS	80450	81052	.	-	0	ID=KHHGKMAE_00301;eC_number=2.7.7.77;Name=mobA;db_xref=COG:COG0746;gene=mobA;inference=ab initio prediction:Prodigal:002006,similar to AA sequence:UniProtKB:P32173;locus_tag=KHHGKMAE_00301;product=Molybdenum cofactor guanylyltransferase
M-persicinum_contig_7_1	Prodigal:002006	CDS	81304	82452	.	-	0	ID=KHHGKMAE_00302;inference=ab initio prediction:Prodigal:002006,protein motif:HAMAP:MF_02040;locus_tag=KHHGKMAE_00302;product=Iron-sulfur cluster carrier protein
M-persicinum_contig_7_1	Prodigal:002006	CDS	82657	83157	.	+	0	ID=KHHGKMAE_00303;eC_number=1.4.3.5;Name=pdxH_1;gene=pdxH_1;inference=ab initio prediction:Prodigal:002006,protein motif:HAMAP:MF_01629;locus_tag=KHHGKMAE_00303;product=Pyridoxine/pyridoxamine 5'-phosphate oxidase
M-persicinum_contig_7_1	Prodigal:002006	CDS	83353	84648	.	+	0	ID=KHHGKMAE_00304;eC_number=6.3.4.21;Name=pncB;db_xref=COG:COG1488;gene=pncB;inference=ab initio prediction:Prodigal:002006,similar to AA sequence:UniProtKB:Q8UIS9;locus_tag=KHHGKMAE_00304;product=Nicotinate phosphoribosyltransferase
M-persicinum_contig_7_1	Prodigal:002006	CDS	84913	86382	.	+	0	ID=KHHGKMAE_00305;inference=ab initio prediction:Prodigal:002006;locus_tag=KHHGKMAE_00305;product=hypothetical protein
M-persicinum_contig_7_1	Prodigal:002006	CDS	86555	88633	.	+	0	ID=KHHGKMAE_00306;inference=ab initio prediction:Prodigal:002006;locus_tag=KHHGKMAE_00306;product=hypothetical protein
M-persicinum_contig_7_1	Prodigal:002006	CDS	88702	89490	.	+	0	ID=KHHGKMAE_00307;eC_number=3.1.3.15;Name=hisN;db_xref=COG:COG0483;gene=hisN;inference=ab initio prediction:Prodigal:002006,similar to AA sequence:UniProtKB:P95189;locus_tag=KHHGKMAE_00307;product=Histidinol-phosphatase
M-persicinum_contig_7_1	Prodigal:002006	CDS	89537	90673	.	+	0	ID=KHHGKMAE_00308;inference=ab initio prediction:Prodigal:002006;locus_tag=KHHGKMAE_00308;product=hypothetical protein
M-persicinum_contig_7_1	Prodigal:002006	CDS	90798	92246	.	+	0	ID=KHHGKMAE_00309;Name=ycjX;db_xref=COG:COG3106;gene=ycjX;inference=ab initio prediction:Prodigal:002006,similar to AA sequence:UniProtKB:P76046;locus_tag=KHHGKMAE_00309;product=putative protein YcjX
M-persicinum_contig_7_1	Prodigal:002006	CDS	92321	93340	.	+	0	ID=KHHGKMAE_00310;inference=ab initio prediction:Prodigal:002006;locus_tag=KHHGKMAE_00310;product=hypothetical protein
M-persicinum_contig_7_1	Prodigal:002006	CDS	93474	93878	.	-	0	ID=KHHGKMAE_00311;inference=ab initio prediction:Prodigal:002006;locus_tag=KHHGKMAE_00311;product=hypothetical protein
M-persicinum_contig_7_1	Prodigal:002006	CDS	94028	94984	.	-	0	ID=KHHGKMAE_00312;inference=ab initio prediction:Prodigal:002006;locus_tag=KHHGKMAE_00312;product=hypothetical protein
M-persicinum_contig_7_1	Prodigal:002006	CDS	95163	95726	.	+	0	ID=KHHGKMAE_00313;eC_number=1.-.-.-;Name=ydjA;db_xref=COG:COG0778;gene=ydjA;inference=ab initio prediction:Prodigal:002006,similar to AA sequence:UniProtKB:P0ACY1;locus_tag=KHHGKMAE_00313;product=Putative NAD(P)H nitroreductase YdjA
M-persicinum_contig_7_1	Prodigal:002006	CDS	95734	96363	.	+	0	ID=KHHGKMAE_00314;inference=ab initio prediction:Prodigal:002006;locus_tag=KHHGKMAE_00314;product=hypothetical protein
M-persicinum_contig_7_1	Prodigal:002006	CDS	96499	97590	.	+	0	ID=KHHGKMAE_00315;inference=ab initio prediction:Prodigal:002006;locus_tag=KHHGKMAE_00315;product=hypothetical protein
M-persicinum_contig_7_1	Prodigal:002006	CDS	97590	99095	.	+	0	ID=KHHGKMAE_00316;inference=ab initio prediction:Prodigal:002006;locus_tag=KHHGKMAE_00316;product=hypothetical protein
M-persicinum_contig_7_1	Prodigal:002006	CDS	99272	100468	.	+	0	ID=KHHGKMAE_00317;inference=ab initio prediction:Prodigal:002006;locus_tag=KHHGKMAE_00317;product=hypothetical protein
M-persicinum_contig_7_1	Prodigal:002006	CDS	100778	101344	.	-	0	ID=KHHGKMAE_00318;eC_number=2.3.1.57;Name=speG;db_xref=COG:COG1670;gene=speG;inference=ab initio prediction:Prodigal:002006,similar to AA sequence:UniProtKB:P0A951;locus_tag=KHHGKMAE_00318;product=Spermidine N(1)-acetyltransferase
M-persicinum_contig_7_1	Prodigal:002006	CDS	101341	102510	.	-	0	ID=KHHGKMAE_00319;eC_number=3.5.1.16;Name=argE_1;gene=argE_1;inference=ab initio prediction:Prodigal:002006,similar to AA sequence:UniProtKB:Q9K4Z2;locus_tag=KHHGKMAE_00319;product=Acetylornithine deacetylase
M-persicinum_contig_7_1	Prodigal:002006	CDS	102566	102958	.	-	0	ID=KHHGKMAE_00320;Name=apaG;db_xref=COG:COG2967;gene=apaG;inference=ab initio prediction:Prodigal:002006,similar to AA sequence:UniProtKB:Q7VU61;locus_tag=KHHGKMAE_00320;product=Protein ApaG
M-persicinum_contig_7_1	Prodigal:002006	CDS	103186	104292	.	+	0	ID=KHHGKMAE_00321;eC_number=3.5.4.13;Name=dcd;gene=dcd;inference=ab initio prediction:Prodigal:002006,protein motif:HAMAP:MF_00146;locus_tag=KHHGKMAE_00321;product=dCTP deaminase%2C dUMP-forming
M-persicinum_contig_7_1	Prodigal:002006	CDS	104364	105434	.	-	0	ID=KHHGKMAE_00322;inference=ab initio prediction:Prodigal:002006;locus_tag=KHHGKMAE_00322;product=hypothetical protein
M-persicinum_contig_7_1	Prodigal:002006	CDS	105563	106288	.	-	0	ID=KHHGKMAE_00323;eC_number=3.1.1.31;Name=pgl;gene=pgl;inference=ab initio prediction:Prodigal:002006,similar to AA sequence:UniProtKB:P74618;locus_tag=KHHGKMAE_00323;product=6-phosphogluconolactonase
M-persicinum_contig_7_1	Prodigal:002006	CDS	106296	107276	.	-	0	ID=KHHGKMAE_00324;eC_number=1.1.1.343;db_xref=COG:COG1023;inference=ab initio prediction:Prodigal:002006,similar to AA sequence:UniProtKB:G5EBD7;locus_tag=KHHGKMAE_00324;product=6-phosphogluconate dehydrogenase%2C NAD(+)-dependent%2C decarboxylating
M-persicinum_contig_7_1	Prodigal:002006	CDS	107556	110405	.	-	0	ID=KHHGKMAE_00325;eC_number=2.2.1.2;Name=tal;gene=tal;inference=ab initio prediction:Prodigal:002006,protein motif:HAMAP:MF_00493;locus_tag=KHHGKMAE_00325;product=Transaldolase
M-persicinum_contig_7_1	Prodigal:002006	CDS	110653	112728	.	-	0	ID=KHHGKMAE_00326;eC_number=2.2.1.1;Name=tkt;gene=tkt;inference=ab initio prediction:Prodigal:002006,similar to AA sequence:UniProtKB:A0A0I9QGZ2;locus_tag=KHHGKMAE_00326;product=Transketolase
M-persicinum_contig_7_1	Prodigal:002006	CDS	112747	114609	.	-	0	ID=KHHGKMAE_00327;eC_number=3.2.1.28;db_xref=COG:COG3387;inference=ab initio prediction:Prodigal:002006,similar to AA sequence:UniProtKB:A0R0W9;locus_tag=KHHGKMAE_00327;product=Trehalase
M-persicinum_contig_7_1	Prodigal:002006	CDS	114930	115571	.	-	0	ID=KHHGKMAE_00328;inference=ab initio prediction:Prodigal:002006;locus_tag=KHHGKMAE_00328;product=hypothetical protein
M-persicinum_contig_7_1	Prodigal:002006	CDS	115844	116431	.	+	0	ID=KHHGKMAE_00329;inference=ab initio prediction:Prodigal:002006;locus_tag=KHHGKMAE_00329;product=hypothetical protein
M-persicinum_contig_7_1	Prodigal:002006	CDS	116484	117500	.	+	0	ID=KHHGKMAE_00330;eC_number=3.6.3.-;Name=cmpC;gene=cmpC;inference=ab initio prediction:Prodigal:002006,similar to AA sequence:UniProtKB:Q55462;locus_tag=KHHGKMAE_00330;product=Bicarbonate transport ATP-binding protein CmpC
M-persicinum_contig_7_1	Prodigal:002006	CDS	117592	117813	.	+	0	ID=KHHGKMAE_00331;inference=ab initio prediction:Prodigal:002006;locus_tag=KHHGKMAE_00331;product=hypothetical protein
M-persicinum_contig_7_1	Prodigal:002006	CDS	118397	119665	.	+	0	ID=KHHGKMAE_00332;eC_number=1.7.1.4;Name=nasD_1;db_xref=COG:COG1251;gene=nasD_1;inference=ab initio prediction:Prodigal:002006,similar to AA sequence:UniProtKB:P42435;locus_tag=KHHGKMAE_00332;product=Nitrite reductase [NAD(P)H]
M-persicinum_contig_7_1	Prodigal:002006	CDS	119677	121467	.	+	0	ID=KHHGKMAE_00333;eC_number=1.8.7.1;Name=sir_1;db_xref=COG:COG0155;gene=sir_1;inference=ab initio prediction:Prodigal:002006,similar to AA sequence:UniProtKB:P9WJ03;locus_tag=KHHGKMAE_00333;product=Sulfite reductase [ferredoxin]
M-persicinum_contig_7_1	Prodigal:002006	CDS	121464	123068	.	+	0	ID=KHHGKMAE_00334;eC_number=1.8.1.2;Name=cysJ_1;db_xref=COG:COG0369;gene=cysJ_1;inference=ab initio prediction:Prodigal:002006,similar to AA sequence:UniProtKB:P38038;locus_tag=KHHGKMAE_00334;product=Sulfite reductase [NADPH] flavoprotein alpha-component
M-persicinum_contig_7_1	Prodigal:002006	CDS	123365	126019	.	+	0	ID=KHHGKMAE_00335;eC_number=1.7.-.-;Name=nasA_1;gene=nasA_1;inference=ab initio prediction:Prodigal:002006,similar to AA sequence:UniProtKB:Q06457;locus_tag=KHHGKMAE_00335;product=Nitrate reductase
M-persicinum_contig_7_1	Prodigal:002006	CDS	126223	127692	.	+	0	ID=KHHGKMAE_00336;Name=cysG;db_xref=COG:COG0007;gene=cysG;inference=ab initio prediction:Prodigal:002006,similar to AA sequence:UniProtKB:P25924;locus_tag=KHHGKMAE_00336;product=Siroheme synthase
M-persicinum_contig_7_1	Prodigal:002006	CDS	127835	129388	.	-	0	ID=KHHGKMAE_00337;Name=mdtD_1;gene=mdtD_1;inference=ab initio prediction:Prodigal:002006,protein motif:HAMAP:MF_01577;locus_tag=KHHGKMAE_00337;product=Putative multidrug resistance protein MdtD
M-persicinum_contig_7_1	Prodigal:002006	CDS	129565	130842	.	-	0	ID=KHHGKMAE_00338;eC_number=6.3.4.13;Name=purD;db_xref=COG:COG0151;gene=purD;inference=ab initio prediction:Prodigal:002006,similar to AA sequence:UniProtKB:P15640;locus_tag=KHHGKMAE_00338;product=Phosphoribosylamine--glycine ligase
M-persicinum_contig_7_1	Prodigal:002006	CDS	130931	131254	.	-	0	ID=KHHGKMAE_00339;inference=ab initio prediction:Prodigal:002006;locus_tag=KHHGKMAE_00339;product=hypothetical protein
M-persicinum_contig_7_1	Prodigal:002006	CDS	131327	132553	.	-	0	ID=KHHGKMAE_00340;eC_number=4.1.1.2;Name=oxdC;db_xref=COG:COG2140;gene=oxdC;inference=ab initio prediction:Prodigal:002006,similar to AA sequence:UniProtKB:O34714;locus_tag=KHHGKMAE_00340;product=Oxalate decarboxylase OxdC
M-persicinum_contig_7_1	Prodigal:002006	CDS	132795	134054	.	+	0	ID=KHHGKMAE_00341;Name=bepF_1;gene=bepF_1;inference=ab initio prediction:Prodigal:002006,similar to AA sequence:UniProtKB:Q8FWV8;locus_tag=KHHGKMAE_00341;product=Efflux pump periplasmic linker BepF
M-persicinum_contig_7_1	Prodigal:002006	CDS	134369	135304	.	-	0	ID=KHHGKMAE_00342;eC_number=4.2.1.43;Name=araD;gene=araD;inference=ab initio prediction:Prodigal:002006,similar to AA sequence:UniProtKB:Q1JUQ0;locus_tag=KHHGKMAE_00342;product=L-2-keto-3-deoxyarabonate dehydratase
M-persicinum_contig_7_1	Prodigal:002006	CDS	135467	137707	.	-	0	ID=KHHGKMAE_00343;eC_number=1.2.99.6;Name=paoC_1;db_xref=COG:COG1529;gene=paoC_1;inference=ab initio prediction:Prodigal:002006,similar to AA sequence:UniProtKB:P77489;locus_tag=KHHGKMAE_00343;product=Aldehyde oxidoreductase molybdenum-binding subunit PaoC
M-persicinum_contig_7_1	Prodigal:002006	CDS	137841	138881	.	-	0	ID=KHHGKMAE_00344;eC_number=1.2.99.6;Name=paoB_1;db_xref=COG:COG1319;gene=paoB_1;inference=ab initio prediction:Prodigal:002006,similar to AA sequence:UniProtKB:P77324;locus_tag=KHHGKMAE_00344;product=Aldehyde oxidoreductase FAD-binding subunit PaoB
M-persicinum_contig_7_1	Prodigal:002006	CDS	138878	139369	.	-	0	ID=KHHGKMAE_00345;eC_number=1.2.99.6;Name=paoA_1;db_xref=COG:COG2080;gene=paoA_1;inference=ab initio prediction:Prodigal:002006,similar to AA sequence:UniProtKB:P77165;locus_tag=KHHGKMAE_00345;product=Aldehyde oxidoreductase iron-sulfur-binding subunit PaoA
M-persicinum_contig_7_1	Prodigal:002006	CDS	139557	139814	.	-	0	ID=KHHGKMAE_00346;inference=ab initio prediction:Prodigal:002006;locus_tag=KHHGKMAE_00346;product=hypothetical protein
M-persicinum_contig_7_1	Prodigal:002006	CDS	139967	141214	.	+	0	ID=KHHGKMAE_00347;inference=ab initio prediction:Prodigal:002006;locus_tag=KHHGKMAE_00347;product=hypothetical protein
M-persicinum_contig_7_1	Prodigal:002006	CDS	141465	141878	.	+	0	ID=KHHGKMAE_00348;inference=ab initio prediction:Prodigal:002006;locus_tag=KHHGKMAE_00348;product=hypothetical protein
M-persicinum_contig_7_1	Prodigal:002006	CDS	141935	143092	.	+	0	ID=KHHGKMAE_00349;inference=ab initio prediction:Prodigal:002006;locus_tag=KHHGKMAE_00349;product=hypothetical protein
M-persicinum_contig_7_1	Prodigal:002006	CDS	143111	144193	.	-	0	ID=KHHGKMAE_00350;inference=ab initio prediction:Prodigal:002006;locus_tag=KHHGKMAE_00350;product=hypothetical protein
M-persicinum_contig_8_1	Prodigal:002006	CDS	192	509	.	+	0	ID=KHHGKMAE_00351;inference=ab initio prediction:Prodigal:002006;locus_tag=KHHGKMAE_00351;product=hypothetical protein
M-persicinum_contig_8_1	Prodigal:002006	CDS	698	2350	.	+	0	ID=KHHGKMAE_00352;inference=ab initio prediction:Prodigal:002006,similar to AA sequence:ISfinder:ISMex10;locus_tag=KHHGKMAE_00352;product=ISL3 family transposase ISMex10
M-persicinum_contig_8_1	Prodigal:002006	CDS	2428	2790	.	+	0	ID=KHHGKMAE_00353;inference=ab initio prediction:Prodigal:002006;locus_tag=KHHGKMAE_00353;product=hypothetical protein
M-persicinum_contig_8_1	Prodigal:002006	CDS	2947	3249	.	+	0	ID=KHHGKMAE_00354;inference=ab initio prediction:Prodigal:002006;locus_tag=KHHGKMAE_00354;product=hypothetical protein
M-persicinum_contig_8_1	Prodigal:002006	CDS	3608	4801	.	+	0	ID=KHHGKMAE_00355;inference=ab initio prediction:Prodigal:002006;locus_tag=KHHGKMAE_00355;product=hypothetical protein
M-persicinum_contig_8_1	Prodigal:002006	CDS	4807	5265	.	+	0	ID=KHHGKMAE_00356;inference=ab initio prediction:Prodigal:002006;locus_tag=KHHGKMAE_00356;product=hypothetical protein
M-persicinum_contig_8_1	Prodigal:002006	CDS	5569	6042	.	+	0	ID=KHHGKMAE_00357;inference=ab initio prediction:Prodigal:002006;locus_tag=KHHGKMAE_00357;product=hypothetical protein
M-persicinum_contig_8_1	Prodigal:002006	CDS	6395	8308	.	+	0	ID=KHHGKMAE_00358;Name=kup_1;gene=kup_1;inference=ab initio prediction:Prodigal:002006,protein motif:HAMAP:MF_01522;locus_tag=KHHGKMAE_00358;product=Low affinity potassium transport system protein kup
M-persicinum_contig_8_1	Prodigal:002006	CDS	8614	9051	.	-	0	ID=KHHGKMAE_00359;inference=ab initio prediction:Prodigal:002006;locus_tag=KHHGKMAE_00359;product=hypothetical protein
M-persicinum_contig_8_1	Prodigal:002006	CDS	9376	11511	.	+	0	ID=KHHGKMAE_00360;inference=ab initio prediction:Prodigal:002006;locus_tag=KHHGKMAE_00360;product=hypothetical protein
M-persicinum_contig_8_1	Prodigal:002006	CDS	12682	12972	.	+	0	ID=KHHGKMAE_00361;inference=ab initio prediction:Prodigal:002006;locus_tag=KHHGKMAE_00361;product=hypothetical protein
M-persicinum_contig_8_1	Prodigal:002006	CDS	13127	14905	.	+	0	ID=KHHGKMAE_00362;inference=ab initio prediction:Prodigal:002006;locus_tag=KHHGKMAE_00362;product=hypothetical protein
M-persicinum_contig_8_1	Prodigal:002006	CDS	14953	16323	.	+	0	ID=KHHGKMAE_00363;eC_number=7.6.2.8;Name=btuD_2;gene=btuD_2;inference=ab initio prediction:Prodigal:002006,protein motif:HAMAP:MF_01005;locus_tag=KHHGKMAE_00363;product=Vitamin B12 import ATP-binding protein BtuD
M-persicinum_contig_9_1	Prodigal:002006	CDS	13	1038	.	+	0	ID=KHHGKMAE_00364;Name=xerC_2;gene=xerC_2;inference=ab initio prediction:Prodigal:002006,protein motif:HAMAP:MF_01808;locus_tag=KHHGKMAE_00364;product=Tyrosine recombinase XerC
M-persicinum_contig_9_1	Prodigal:002006	CDS	1426	5058	.	+	0	ID=KHHGKMAE_00365;inference=ab initio prediction:Prodigal:002006;locus_tag=KHHGKMAE_00365;product=hypothetical protein
M-persicinum_contig_9_1	Prodigal:002006	CDS	5059	5703	.	+	0	ID=KHHGKMAE_00366;inference=ab initio prediction:Prodigal:002006;locus_tag=KHHGKMAE_00366;product=hypothetical protein
M-persicinum_contig_9_1	Prodigal:002006	CDS	5768	6220	.	+	0	ID=KHHGKMAE_00367;inference=ab initio prediction:Prodigal:002006;locus_tag=KHHGKMAE_00367;product=hypothetical protein
M-persicinum_contig_9_1	Prodigal:002006	CDS	6214	8499	.	+	0	ID=KHHGKMAE_00368;eC_number=3.6.4.12;Name=recD2_3;gene=recD2_3;inference=ab initio prediction:Prodigal:002006,protein motif:HAMAP:MF_01488;locus_tag=KHHGKMAE_00368;product=ATP-dependent RecD-like DNA helicase
M-persicinum_contig_9_1	Prodigal:002006	CDS	8769	9146	.	-	0	ID=KHHGKMAE_00369;inference=ab initio prediction:Prodigal:002006;locus_tag=KHHGKMAE_00369;product=hypothetical protein
M-persicinum_contig_9_1	Prodigal:002006	CDS	9166	10170	.	-	0	ID=KHHGKMAE_00370;eC_number=4.3.1.9;db_xref=COG:COG0492;inference=ab initio prediction:Prodigal:002006,similar to AA sequence:UniProtKB:Q93HX6;locus_tag=KHHGKMAE_00370;product=Glucosaminate ammonia-lyase
M-persicinum_contig_9_1	Prodigal:002006	CDS	10219	11157	.	-	0	ID=KHHGKMAE_00371;eC_number=1.8.1.9;Name=trxB_2;db_xref=COG:COG0492;gene=trxB_2;inference=ab initio prediction:Prodigal:002006,similar to AA sequence:UniProtKB:P0A9P4;locus_tag=KHHGKMAE_00371;product=Thioredoxin reductase
M-persicinum_contig_9_1	Prodigal:002006	CDS	11203	12201	.	-	0	ID=KHHGKMAE_00372;inference=ab initio prediction:Prodigal:002006;locus_tag=KHHGKMAE_00372;product=hypothetical protein
M-persicinum_contig_9_1	Prodigal:002006	CDS	12257	12757	.	-	0	ID=KHHGKMAE_00373;inference=ab initio prediction:Prodigal:002006;locus_tag=KHHGKMAE_00373;product=hypothetical protein
M-persicinum_contig_9_1	Prodigal:002006	CDS	12762	13223	.	-	0	ID=KHHGKMAE_00374;Name=greA;db_xref=COG:COG0782;gene=greA;inference=ab initio prediction:Prodigal:002006,similar to AA sequence:UniProtKB:P0A6W5;locus_tag=KHHGKMAE_00374;product=Transcription elongation factor GreA
M-persicinum_contig_9_1	Prodigal:002006	CDS	13327	16800	.	-	0	ID=KHHGKMAE_00375;eC_number=6.3.5.5;Name=carB;db_xref=COG:COG0458;gene=carB;inference=ab initio prediction:Prodigal:002006,similar to AA sequence:UniProtKB:P00968;locus_tag=KHHGKMAE_00375;product=Carbamoyl-phosphate synthase large chain
M-persicinum_contig_9_1	Prodigal:002006	CDS	16960	17337	.	-	0	ID=KHHGKMAE_00376;inference=ab initio prediction:Prodigal:002006;locus_tag=KHHGKMAE_00376;product=hypothetical protein
M-persicinum_contig_9_1	Prodigal:002006	CDS	17534	18760	.	-	0	ID=KHHGKMAE_00377;eC_number=6.3.5.5;Name=carA;db_xref=COG:COG0505;gene=carA;inference=ab initio prediction:Prodigal:002006,similar to AA sequence:UniProtKB:P0A6F1;locus_tag=KHHGKMAE_00377;product=Carbamoyl-phosphate synthase small chain
M-persicinum_contig_9_1	Prodigal:002006	CDS	18940	19404	.	+	0	ID=KHHGKMAE_00378;Name=yqeY;db_xref=COG:COG1610;gene=yqeY;inference=ab initio prediction:Prodigal:002006,similar to AA sequence:UniProtKB:P54464;locus_tag=KHHGKMAE_00378;product=putative protein YqeY
M-persicinum_contig_9_1	Prodigal:002006	CDS	19623	21515	.	+	0	ID=KHHGKMAE_00379;eC_number=2.7.7.-;Name=dnaG;gene=dnaG;inference=ab initio prediction:Prodigal:002006,protein motif:HAMAP:MF_00974;locus_tag=KHHGKMAE_00379;product=DNA primase
M-persicinum_contig_9_1	Prodigal:002006	CDS	21736	23712	.	+	0	ID=KHHGKMAE_00380;Name=rpoD;db_xref=COG:COG0568;gene=rpoD;inference=ab initio prediction:Prodigal:002006,similar to AA sequence:UniProtKB:Q2K619;locus_tag=KHHGKMAE_00380;product=RNA polymerase sigma factor RpoD
M-persicinum_contig_9_1	Prodigal:002006	CDS	23784	25043	.	+	0	ID=KHHGKMAE_00381;inference=ab initio prediction:Prodigal:002006;locus_tag=KHHGKMAE_00381;product=hypothetical protein
M-persicinum_contig_10_1	Prodigal:002006	CDS	36	779	.	+	0	ID=KHHGKMAE_00382;inference=ab initio prediction:Prodigal:002006;locus_tag=KHHGKMAE_00382;product=hypothetical protein
M-persicinum_contig_10_1	Prodigal:002006	CDS	788	1912	.	+	0	ID=KHHGKMAE_00383;eC_number=2.4.1.-;Name=crtQ;gene=crtQ;inference=ab initio prediction:Prodigal:002006,similar to AA sequence:UniProtKB:Q7A3E0;locus_tag=KHHGKMAE_00383;product=4%2C4'-diaponeurosporenoate glycosyltransferase
M-persicinum_contig_10_1	Prodigal:002006	CDS	2077	2403	.	-	0	ID=KHHGKMAE_00384;Name=cutA;db_xref=COG:COG1324;gene=cutA;inference=ab initio prediction:Prodigal:002006,similar to AA sequence:UniProtKB:Q74XD3;locus_tag=KHHGKMAE_00384;product=Divalent-cation tolerance protein CutA
M-persicinum_contig_10_1	Prodigal:002006	CDS	2532	3296	.	+	0	ID=KHHGKMAE_00385;eC_number=2.7.1.23;Name=nadK;gene=nadK;inference=ab initio prediction:Prodigal:002006,protein motif:HAMAP:MF_00361;locus_tag=KHHGKMAE_00385;product=NAD kinase
M-persicinum_contig_10_1	Prodigal:002006	CDS	3485	4123	.	-	0	ID=KHHGKMAE_00386;eC_number=2.1.1.182;Name=rsmA_1;gene=rsmA_1;inference=ab initio prediction:Prodigal:002006,protein motif:HAMAP:MF_00607;locus_tag=KHHGKMAE_00386;product=Ribosomal RNA small subunit methyltransferase A
M-persicinum_contig_10_1	Prodigal:002006	CDS	4253	5398	.	-	0	ID=KHHGKMAE_00387;Name=dnaJ_1;db_xref=COG:COG0484;gene=dnaJ_1;inference=ab initio prediction:Prodigal:002006,similar to AA sequence:UniProtKB:P50018;locus_tag=KHHGKMAE_00387;product=Chaperone protein DnaJ
M-persicinum_contig_10_1	Prodigal:002006	CDS	5733	7652	.	-	0	ID=KHHGKMAE_00388;Name=dnaK_1;gene=dnaK_1;inference=ab initio prediction:Prodigal:002006,similar to AA sequence:UniProtKB:Q05981;locus_tag=KHHGKMAE_00388;product=Chaperone protein DnaK
M-persicinum_contig_10_1	Prodigal:002006	CDS	8055	9056	.	+	0	ID=KHHGKMAE_00389;inference=ab initio prediction:Prodigal:002006;locus_tag=KHHGKMAE_00389;product=hypothetical protein
M-persicinum_contig_10_1	Prodigal:002006	CDS	9125	9745	.	-	0	ID=KHHGKMAE_00390;inference=ab initio prediction:Prodigal:002006,similar to AA sequence:UniProtKB:Q9KUP8;locus_tag=KHHGKMAE_00390;note=UPF0301 protein VC_0467;product=hypothetical protein
M-persicinum_contig_10_1	Prodigal:002006	CDS	9913	10392	.	+	0	ID=KHHGKMAE_00391;eC_number=1.11.1.15;Name=PGdx;db_xref=COG:COG0678;gene=PGdx;inference=ab initio prediction:Prodigal:002006,similar to AA sequence:UniProtKB:P44758;locus_tag=KHHGKMAE_00391;product=Hybrid peroxiredoxin hyPrx5
M-persicinum_contig_10_1	Prodigal:002006	CDS	10478	11119	.	+	0	ID=KHHGKMAE_00392;db_xref=COG:COG0586;inference=ab initio prediction:Prodigal:002006,similar to AA sequence:UniProtKB:P9WP07;locus_tag=KHHGKMAE_00392;product=putative membrane protein
M-persicinum_contig_10_1	Prodigal:002006	CDS	11182	11997	.	-	0	ID=KHHGKMAE_00393;inference=ab initio prediction:Prodigal:002006;locus_tag=KHHGKMAE_00393;product=hypothetical protein
M-persicinum_contig_10_1	Prodigal:002006	CDS	12159	14885	.	+	0	ID=KHHGKMAE_00394;eC_number=2.3.1.-;Name=pat_2;db_xref=COG:COG0454;gene=pat_2;inference=ab initio prediction:Prodigal:002006,similar to AA sequence:UniProtKB:Q8ZMX2;locus_tag=KHHGKMAE_00394;product=Peptidyl-lysine N-acetyltransferase Pat
M-persicinum_contig_10_1	Prodigal:002006	CDS	14905	15492	.	-	0	ID=KHHGKMAE_00395;Name=ecfG_1;gene=ecfG_1;inference=ab initio prediction:Prodigal:002006,similar to AA sequence:UniProtKB:B3Q6P8;locus_tag=KHHGKMAE_00395;product=ECF RNA polymerase sigma factor EcfG
M-persicinum_contig_10_1	Prodigal:002006	CDS	15489	15734	.	-	0	ID=KHHGKMAE_00396;inference=ab initio prediction:Prodigal:002006;locus_tag=KHHGKMAE_00396;product=hypothetical protein
M-persicinum_contig_10_1	Prodigal:002006	CDS	16258	17661	.	+	0	ID=KHHGKMAE_00397;eC_number=4.3.1.7;Name=eutB;db_xref=COG:COG4303;gene=eutB;inference=ab initio prediction:Prodigal:002006,similar to AA sequence:UniProtKB:P0AEJ6;locus_tag=KHHGKMAE_00397;product=Ethanolamine ammonia-lyase heavy chain
M-persicinum_contig_10_1	Prodigal:002006	CDS	17658	18413	.	+	0	ID=KHHGKMAE_00398;eC_number=4.3.1.7;Name=eutC;db_xref=COG:COG4302;gene=eutC;inference=ab initio prediction:Prodigal:002006,similar to AA sequence:UniProtKB:P19636;locus_tag=KHHGKMAE_00398;product=Ethanolamine ammonia-lyase light chain
M-persicinum_contig_10_1	Prodigal:002006	CDS	18505	18696	.	+	0	ID=KHHGKMAE_00399;inference=ab initio prediction:Prodigal:002006;locus_tag=KHHGKMAE_00399;product=hypothetical protein
M-persicinum_contig_10_1	Prodigal:002006	CDS	18787	19596	.	+	0	ID=KHHGKMAE_00400;inference=ab initio prediction:Prodigal:002006;locus_tag=KHHGKMAE_00400;product=hypothetical protein
M-persicinum_contig_10_1	Prodigal:002006	CDS	19633	20370	.	-	0	ID=KHHGKMAE_00401;Name=aadR_1;db_xref=COG:COG0664;gene=aadR_1;inference=ab initio prediction:Prodigal:002006,similar to AA sequence:UniProtKB:Q01980;locus_tag=KHHGKMAE_00401;product=Transcriptional activatory protein AadR
M-persicinum_contig_10_1	Prodigal:002006	CDS	20745	21560	.	-	0	ID=KHHGKMAE_00402;inference=ab initio prediction:Prodigal:002006;locus_tag=KHHGKMAE_00402;product=hypothetical protein
M-persicinum_contig_10_1	Prodigal:002006	CDS	21896	23338	.	+	0	ID=KHHGKMAE_00403;eC_number=2.7.7.13;Name=manC1;db_xref=COG:COG0662;gene=manC1;inference=ab initio prediction:Prodigal:002006,similar to AA sequence:UniProtKB:Q8X7P1;locus_tag=KHHGKMAE_00403;product=Mannose-1-phosphate guanylyltransferase 1
M-persicinum_contig_10_1	Prodigal:002006	CDS	23823	24152	.	+	0	ID=KHHGKMAE_00404;inference=ab initio prediction:Prodigal:002006;locus_tag=KHHGKMAE_00404;product=hypothetical protein
M-persicinum_contig_10_1	Aragorn:001002	tRNA	24223	24297	.	-	.	ID=KHHGKMAE_00405;inference=COORDINATES:profile:Aragorn:001002;locus_tag=KHHGKMAE_00405;product=tRNA-Thr(tgt)
M-persicinum_contig_10_1	Prodigal:002006	CDS	24344	26461	.	-	0	ID=KHHGKMAE_00406;inference=ab initio prediction:Prodigal:002006;locus_tag=KHHGKMAE_00406;product=hypothetical protein
M-persicinum_contig_10_1	Aragorn:001002	tRNA	26602	26678	.	+	.	ID=KHHGKMAE_00407;inference=COORDINATES:profile:Aragorn:001002;locus_tag=KHHGKMAE_00407;product=tRNA-Arg(tct)
M-persicinum_contig_10_1	Prodigal:002006	CDS	26693	26920	.	-	0	ID=KHHGKMAE_00408;inference=ab initio prediction:Prodigal:002006;locus_tag=KHHGKMAE_00408;product=hypothetical protein
M-persicinum_contig_10_1	Prodigal:002006	CDS	27017	28495	.	-	0	ID=KHHGKMAE_00409;eC_number=1.1.1.49;Name=zwf_2;db_xref=COG:COG0364;gene=zwf_2;inference=ab initio prediction:Prodigal:002006,similar to AA sequence:UniProtKB:A0QP90;locus_tag=KHHGKMAE_00409;product=Glucose-6-phosphate 1-dehydrogenase
M-persicinum_contig_10_1	Prodigal:002006	CDS	28772	29614	.	-	0	ID=KHHGKMAE_00410;eC_number=1.3.1.87;Name=hcaB_2;gene=hcaB_2;inference=ab initio prediction:Prodigal:002006,protein motif:HAMAP:MF_01647;locus_tag=KHHGKMAE_00410;product=3-phenylpropionate-dihydrodiol/cinnamic acid-dihydrodiol dehydrogenase
M-persicinum_contig_10_1	Prodigal:002006	CDS	29731	30909	.	+	0	ID=KHHGKMAE_00411;eC_number=3.2.1.8;Name=xynZ;db_xref=COG:COG2382;gene=xynZ;inference=ab initio prediction:Prodigal:002006,similar to AA sequence:UniProtKB:P10478;locus_tag=KHHGKMAE_00411;product=Endo-1%2C4-beta-xylanase Z
M-persicinum_contig_10_1	Prodigal:002006	CDS	31008	32627	.	+	0	ID=KHHGKMAE_00412;inference=ab initio prediction:Prodigal:002006;locus_tag=KHHGKMAE_00412;product=hypothetical protein
M-persicinum_contig_10_1	Prodigal:002006	CDS	32756	33289	.	+	0	ID=KHHGKMAE_00413;eC_number=1.16.-.-;Name=dps_1;gene=dps_1;inference=ab initio prediction:Prodigal:002006,protein motif:HAMAP:MF_01441;locus_tag=KHHGKMAE_00413;product=DNA protection during starvation protein
M-persicinum_contig_10_1	Prodigal:002006	CDS	33363	33893	.	-	0	ID=KHHGKMAE_00414;inference=ab initio prediction:Prodigal:002006;locus_tag=KHHGKMAE_00414;product=hypothetical protein
M-persicinum_contig_10_1	Prodigal:002006	CDS	33906	34907	.	-	0	ID=KHHGKMAE_00415;eC_number=3.5.1.1;Name=ansB_1;db_xref=COG:COG0252;gene=ansB_1;inference=ab initio prediction:Prodigal:002006,similar to AA sequence:UniProtKB:P43843;locus_tag=KHHGKMAE_00415;product=putative L-asparaginase periplasmic
M-persicinum_contig_10_1	Prodigal:002006	CDS	35041	35667	.	-	0	ID=KHHGKMAE_00416;inference=ab initio prediction:Prodigal:002006;locus_tag=KHHGKMAE_00416;product=hypothetical protein
M-persicinum_contig_10_1	Prodigal:002006	CDS	35986	38565	.	-	0	ID=KHHGKMAE_00417;eC_number=6.1.1.4;Name=leuS;gene=leuS;inference=ab initio prediction:Prodigal:002006,similar to AA sequence:UniProtKB:B4RNT1;locus_tag=KHHGKMAE_00417;product=Leucine--tRNA ligase
M-persicinum_contig_10_1	Prodigal:002006	CDS	38697	39434	.	+	0	ID=KHHGKMAE_00418;Name=yggS;db_xref=COG:COG0325;gene=yggS;inference=ab initio prediction:Prodigal:002006,similar to AA sequence:UniProtKB:P67080;locus_tag=KHHGKMAE_00418;product=Pyridoxal phosphate homeostasis protein
M-persicinum_contig_10_1	Prodigal:002006	CDS	39614	40333	.	-	0	ID=KHHGKMAE_00419;Name=ompR_1;gene=ompR_1;inference=ab initio prediction:Prodigal:002006,similar to AA sequence:UniProtKB:P0AA16;locus_tag=KHHGKMAE_00419;product=Transcriptional regulatory protein OmpR
M-persicinum_contig_10_1	Prodigal:002006	CDS	40333	40875	.	-	0	ID=KHHGKMAE_00420;inference=ab initio prediction:Prodigal:002006;locus_tag=KHHGKMAE_00420;product=hypothetical protein
M-persicinum_contig_10_1	Prodigal:002006	CDS	41002	42675	.	-	0	ID=KHHGKMAE_00421;eC_number=6.3.4.3;Name=fhs;db_xref=COG:COG2759;gene=fhs;inference=ab initio prediction:Prodigal:002006,similar to AA sequence:UniProtKB:Q83WS0;locus_tag=KHHGKMAE_00421;product=Formate--tetrahydrofolate ligase
M-persicinum_contig_10_1	Prodigal:002006	CDS	43159	45060	.	-	0	ID=KHHGKMAE_00422;eC_number=3.4.-.-;Name=bepA_1;gene=bepA_1;inference=ab initio prediction:Prodigal:002006,protein motif:HAMAP:MF_00997;locus_tag=KHHGKMAE_00422;product=Beta-barrel assembly-enhancing protease
M-persicinum_contig_10_1	Prodigal:002006	CDS	45225	45485	.	-	0	ID=KHHGKMAE_00423;inference=ab initio prediction:Prodigal:002006;locus_tag=KHHGKMAE_00423;product=hypothetical protein
M-persicinum_contig_10_1	Prodigal:002006	CDS	45715	47388	.	-	0	ID=KHHGKMAE_00424;eC_number=1.5.5.1;db_xref=COG:COG0644;inference=ab initio prediction:Prodigal:002006,similar to AA sequence:UniProtKB:Q9HZP5;locus_tag=KHHGKMAE_00424;product=Electron transfer flavoprotein-ubiquinone oxidoreductase
M-persicinum_contig_10_1	Prodigal:002006	CDS	47614	48468	.	+	0	ID=KHHGKMAE_00425;inference=ab initio prediction:Prodigal:002006;locus_tag=KHHGKMAE_00425;product=hypothetical protein
M-persicinum_contig_10_1	Prodigal:002006	CDS	48549	49466	.	+	0	ID=KHHGKMAE_00426;inference=ab initio prediction:Prodigal:002006;locus_tag=KHHGKMAE_00426;product=hypothetical protein
M-persicinum_contig_10_1	Prodigal:002006	CDS	49650	49910	.	-	0	ID=KHHGKMAE_00427;inference=ab initio prediction:Prodigal:002006;locus_tag=KHHGKMAE_00427;product=hypothetical protein
M-persicinum_contig_10_1	Prodigal:002006	CDS	50061	51683	.	+	0	ID=KHHGKMAE_00428;Name=yheS_1;db_xref=COG:COG0488;gene=yheS_1;inference=ab initio prediction:Prodigal:002006,similar to AA sequence:UniProtKB:P63389;locus_tag=KHHGKMAE_00428;product=putative ABC transporter ATP-binding protein YheS
M-persicinum_contig_10_1	Prodigal:002006	CDS	51695	52687	.	+	0	ID=KHHGKMAE_00429;inference=ab initio prediction:Prodigal:002006;locus_tag=KHHGKMAE_00429;product=hypothetical protein
M-persicinum_contig_10_1	Prodigal:002006	CDS	52714	54054	.	-	0	ID=KHHGKMAE_00430;eC_number=3.6.-.-;Name=mnmE;db_xref=COG:COG0486;gene=mnmE;inference=ab initio prediction:Prodigal:002006,similar to AA sequence:UniProtKB:P25522;locus_tag=KHHGKMAE_00430;product=tRNA modification GTPase MnmE
M-persicinum_contig_10_1	Prodigal:002006	CDS	54147	55016	.	+	0	ID=KHHGKMAE_00431;eC_number=3.5.2.6;Name=bla;gene=bla;inference=ab initio prediction:Prodigal:002006,similar to AA sequence:UniProtKB:E1ANH6;locus_tag=KHHGKMAE_00431;product=Beta-lactamase CTX-M-97
M-persicinum_contig_10_1	Prodigal:002006	CDS	55058	55537	.	+	0	ID=KHHGKMAE_00432;eC_number=4.2.-.-;Name=ybaK;db_xref=COG:COG2606;gene=ybaK;inference=ab initio prediction:Prodigal:002006,similar to AA sequence:UniProtKB:P0AAR3;locus_tag=KHHGKMAE_00432;product=Cys-tRNA(Pro)/Cys-tRNA(Cys) deacylase YbaK
M-persicinum_contig_10_1	Prodigal:002006	CDS	55608	55952	.	+	0	ID=KHHGKMAE_00433;inference=ab initio prediction:Prodigal:002006;locus_tag=KHHGKMAE_00433;product=hypothetical protein
M-persicinum_contig_10_1	Prodigal:002006	CDS	56022	56870	.	+	0	ID=KHHGKMAE_00434;eC_number=6.3.2.1;Name=panC;db_xref=COG:COG0414;gene=panC;inference=ab initio prediction:Prodigal:002006,similar to AA sequence:UniProtKB:Q8ZBK7;locus_tag=KHHGKMAE_00434;product=Pantothenate synthetase
M-persicinum_contig_10_1	Prodigal:002006	CDS	56880	58355	.	-	0	ID=KHHGKMAE_00435;inference=ab initio prediction:Prodigal:002006;locus_tag=KHHGKMAE_00435;product=hypothetical protein
M-persicinum_contig_10_1	Prodigal:002006	CDS	58570	58719	.	-	0	ID=KHHGKMAE_00436;inference=ab initio prediction:Prodigal:002006;locus_tag=KHHGKMAE_00436;product=hypothetical protein
M-persicinum_contig_10_1	Prodigal:002006	CDS	59120	61006	.	+	0	ID=KHHGKMAE_00437;Name=mnmG;db_xref=COG:COG0445;gene=mnmG;inference=ab initio prediction:Prodigal:002006,similar to AA sequence:UniProtKB:P0A6U3;locus_tag=KHHGKMAE_00437;product=tRNA uridine 5-carboxymethylaminomethyl modification enzyme MnmG
M-persicinum_contig_10_1	Prodigal:002006	CDS	61003	61629	.	+	0	ID=KHHGKMAE_00438;eC_number=2.1.1.170;Name=rsmG;gene=rsmG;inference=ab initio prediction:Prodigal:002006,protein motif:HAMAP:MF_00074;locus_tag=KHHGKMAE_00438;product=Ribosomal RNA small subunit methyltransferase G
M-persicinum_contig_10_1	Prodigal:002006	CDS	61637	62494	.	+	0	ID=KHHGKMAE_00439;Name=parA;gene=parA;inference=ab initio prediction:Prodigal:002006,similar to AA sequence:UniProtKB:B8GW31;locus_tag=KHHGKMAE_00439;product=Chromosome partitioning protein ParA
M-persicinum_contig_10_1	Prodigal:002006	CDS	62571	63467	.	+	0	ID=KHHGKMAE_00440;Name=parB;gene=parB;inference=ab initio prediction:Prodigal:002006,similar to AA sequence:UniProtKB:B8GW30;locus_tag=KHHGKMAE_00440;product=Chromosome-partitioning protein ParB
M-persicinum_contig_10_1	Prodigal:002006	CDS	63507	64535	.	-	0	ID=KHHGKMAE_00441;inference=ab initio prediction:Prodigal:002006;locus_tag=KHHGKMAE_00441;product=hypothetical protein
M-persicinum_contig_10_1	Prodigal:002006	CDS	64543	65088	.	-	0	ID=KHHGKMAE_00442;inference=ab initio prediction:Prodigal:002006;locus_tag=KHHGKMAE_00442;product=hypothetical protein
M-persicinum_contig_10_1	Prodigal:002006	CDS	65268	67466	.	-	0	ID=KHHGKMAE_00443;Name=fhuA_1;db_xref=COG:COG1629;gene=fhuA_1;inference=ab initio prediction:Prodigal:002006,similar to AA sequence:UniProtKB:P06971;locus_tag=KHHGKMAE_00443;product=Ferrichrome outer membrane transporter/phage receptor
M-persicinum_contig_10_1	Prodigal:002006	CDS	67596	68456	.	-	0	ID=KHHGKMAE_00444;inference=ab initio prediction:Prodigal:002006;locus_tag=KHHGKMAE_00444;product=hypothetical protein
M-persicinum_contig_10_1	Prodigal:002006	CDS	68607	69464	.	-	0	ID=KHHGKMAE_00445;inference=ab initio prediction:Prodigal:002006;locus_tag=KHHGKMAE_00445;product=hypothetical protein
M-persicinum_contig_10_1	Prodigal:002006	CDS	69474	70328	.	-	0	ID=KHHGKMAE_00446;eC_number=2.3.1.117;Name=dapD;gene=dapD;inference=ab initio prediction:Prodigal:002006,similar to AA sequence:UniProtKB:Q8FV25;locus_tag=KHHGKMAE_00446;product=2%2C3%2C4%2C5-tetrahydropyridine-2%2C6-dicarboxylate N-succinyltransferase
M-persicinum_contig_10_1	Prodigal:002006	CDS	70408	70881	.	-	0	ID=KHHGKMAE_00447;inference=ab initio prediction:Prodigal:002006;locus_tag=KHHGKMAE_00447;product=hypothetical protein
M-persicinum_contig_10_1	Prodigal:002006	CDS	70919	71605	.	-	0	ID=KHHGKMAE_00448;Name=walR;db_xref=COG:COG0745;gene=walR;inference=ab initio prediction:Prodigal:002006,similar to AA sequence:UniProtKB:P37478;locus_tag=KHHGKMAE_00448;product=Transcriptional regulatory protein WalR
M-persicinum_contig_10_1	Prodigal:002006	CDS	71814	72359	.	+	0	ID=KHHGKMAE_00449;inference=ab initio prediction:Prodigal:002006;locus_tag=KHHGKMAE_00449;product=hypothetical protein
M-persicinum_contig_10_1	Prodigal:002006	CDS	72385	72618	.	-	0	ID=KHHGKMAE_00450;inference=ab initio prediction:Prodigal:002006;locus_tag=KHHGKMAE_00450;product=hypothetical protein
M-persicinum_contig_10_1	Prodigal:002006	CDS	72983	74158	.	+	0	ID=KHHGKMAE_00451;eC_number=1.1.1.1;db_xref=COG:COG1063;inference=ab initio prediction:Prodigal:002006,similar to AA sequence:UniProtKB:O07737;locus_tag=KHHGKMAE_00451;product=putative zinc-binding alcohol dehydrogenase
M-persicinum_contig_10_1	Prodigal:002006	CDS	74439	76358	.	+	0	ID=KHHGKMAE_00452;eC_number=2.7.-.-;Name=sasA_3;gene=sasA_3;inference=ab initio prediction:Prodigal:002006,protein motif:HAMAP:MF_01837;locus_tag=KHHGKMAE_00452;product=Adaptive-response sensory-kinase SasA
M-persicinum_contig_10_1	Prodigal:002006	CDS	76373	76807	.	+	0	ID=KHHGKMAE_00453;Name=rcp1_1;gene=rcp1_1;inference=ab initio prediction:Prodigal:002006,similar to AA sequence:UniProtKB:Q55169;locus_tag=KHHGKMAE_00453;product=Response regulator rcp1
M-persicinum_contig_10_1	Prodigal:002006	CDS	76804	77850	.	+	0	ID=KHHGKMAE_00454;eC_number=3.5.1.44;Name=cheB_1;gene=cheB_1;inference=ab initio prediction:Prodigal:002006,protein motif:HAMAP:MF_00099;locus_tag=KHHGKMAE_00454;product=Protein-glutamate methylesterase/protein-glutamine glutaminase
M-persicinum_contig_10_1	Prodigal:002006	CDS	78121	78495	.	-	0	ID=KHHGKMAE_00455;inference=ab initio prediction:Prodigal:002006;locus_tag=KHHGKMAE_00455;product=hypothetical protein
M-persicinum_contig_10_1	Prodigal:002006	CDS	78526	78831	.	-	0	ID=KHHGKMAE_00456;inference=ab initio prediction:Prodigal:002006;locus_tag=KHHGKMAE_00456;product=hypothetical protein
M-persicinum_contig_10_1	Prodigal:002006	CDS	78964	79329	.	-	0	ID=KHHGKMAE_00457;Name=cpdR_1;gene=cpdR_1;inference=ab initio prediction:Prodigal:002006,similar to AA sequence:UniProtKB:Q2YIF7;locus_tag=KHHGKMAE_00457;product=Response regulator receiver protein CpdR
M-persicinum_contig_10_1	Prodigal:002006	CDS	79480	80049	.	-	0	ID=KHHGKMAE_00458;eC_number=2.4.2.8;Name=hpt;db_xref=COG:COG0634;gene=hpt;inference=ab initio prediction:Prodigal:002006,similar to AA sequence:UniProtKB:P0A9M2;locus_tag=KHHGKMAE_00458;product=Hypoxanthine phosphoribosyltransferase
M-persicinum_contig_10_1	Aragorn:001002	tRNA	80131	80207	.	-	.	ID=KHHGKMAE_00459;inference=COORDINATES:profile:Aragorn:001002;locus_tag=KHHGKMAE_00459;product=tRNA-His(gtg)
M-persicinum_contig_10_1	Prodigal:002006	CDS	80266	81144	.	-	0	ID=KHHGKMAE_00460;eC_number=1.-.-.-;Name=yghA;gene=yghA;inference=ab initio prediction:Prodigal:002006,similar to AA sequence:UniProtKB:P0AG84;locus_tag=KHHGKMAE_00460;product=putative oxidoreductase YghA
M-persicinum_contig_10_1	Prodigal:002006	CDS	81180	81278	.	-	0	ID=KHHGKMAE_00461;inference=ab initio prediction:Prodigal:002006;locus_tag=KHHGKMAE_00461;product=hypothetical protein
M-persicinum_contig_10_1	Prodigal:002006	CDS	81501	82310	.	-	0	ID=KHHGKMAE_00462;eC_number=3.1.11.2;Name=xthA_1;db_xref=COG:COG0708;gene=xthA_1;inference=ab initio prediction:Prodigal:002006,similar to AA sequence:UniProtKB:P09030;locus_tag=KHHGKMAE_00462;product=Exodeoxyribonuclease III
M-persicinum_contig_10_1	Prodigal:002006	CDS	82323	83231	.	-	0	ID=KHHGKMAE_00463;Name=lolA;gene=lolA;inference=ab initio prediction:Prodigal:002006,protein motif:HAMAP:MF_00240;locus_tag=KHHGKMAE_00463;product=Outer-membrane lipoprotein carrier protein
M-persicinum_contig_10_1	Prodigal:002006	CDS	83572	86901	.	-	0	ID=KHHGKMAE_00464;inference=ab initio prediction:Prodigal:002006;locus_tag=KHHGKMAE_00464;product=hypothetical protein
M-persicinum_contig_10_1	Prodigal:002006	CDS	87323	89386	.	+	0	ID=KHHGKMAE_00465;eC_number=6.3.5.1;Name=nadE;db_xref=COG:COG0171;gene=nadE;inference=ab initio prediction:Prodigal:002006,similar to AA sequence:UniProtKB:P9WJJ3;locus_tag=KHHGKMAE_00465;product=Glutamine-dependent NAD(+) synthetase
M-persicinum_contig_10_1	Prodigal:002006	CDS	89490	89720	.	+	0	ID=KHHGKMAE_00466;inference=ab initio prediction:Prodigal:002006;locus_tag=KHHGKMAE_00466;product=hypothetical protein
M-persicinum_contig_10_1	Prodigal:002006	CDS	89824	90219	.	+	0	ID=KHHGKMAE_00467;inference=ab initio prediction:Prodigal:002006;locus_tag=KHHGKMAE_00467;product=hypothetical protein
M-persicinum_contig_10_1	Prodigal:002006	CDS	90243	90671	.	-	0	ID=KHHGKMAE_00468;inference=ab initio prediction:Prodigal:002006;locus_tag=KHHGKMAE_00468;product=hypothetical protein
M-persicinum_contig_10_1	Prodigal:002006	CDS	90698	91756	.	+	0	ID=KHHGKMAE_00469;Name=fieF_1;gene=fieF_1;inference=ab initio prediction:Prodigal:002006,protein motif:HAMAP:MF_01425;locus_tag=KHHGKMAE_00469;product=Ferrous-iron efflux pump FieF
M-persicinum_contig_10_1	Prodigal:002006	CDS	91845	92486	.	-	0	ID=KHHGKMAE_00470;eC_number=1.1.1.100;Name=fabG_2;gene=fabG_2;inference=ab initio prediction:Prodigal:002006,similar to AA sequence:UniProtKB:P73574;locus_tag=KHHGKMAE_00470;product=3-oxoacyl-[acyl-carrier-protein] reductase
M-persicinum_contig_10_1	Prodigal:002006	CDS	92705	92884	.	-	0	ID=KHHGKMAE_00471;inference=ab initio prediction:Prodigal:002006;locus_tag=KHHGKMAE_00471;product=hypothetical protein
M-persicinum_contig_10_1	Prodigal:002006	CDS	92998	94374	.	-	0	ID=KHHGKMAE_00472;Name=clcA;db_xref=COG:COG0038;gene=clcA;inference=ab initio prediction:Prodigal:002006,similar to AA sequence:UniProtKB:Q8ZRP8;locus_tag=KHHGKMAE_00472;product=H(+)/Cl(-) exchange transporter ClcA
M-persicinum_contig_10_1	Prodigal:002006	CDS	94478	95884	.	-	0	ID=KHHGKMAE_00473;inference=ab initio prediction:Prodigal:002006;locus_tag=KHHGKMAE_00473;product=hypothetical protein
M-persicinum_contig_10_1	Prodigal:002006	CDS	96300	97712	.	-	0	ID=KHHGKMAE_00474;inference=ab initio prediction:Prodigal:002006;locus_tag=KHHGKMAE_00474;product=hypothetical protein
M-persicinum_contig_10_1	Prodigal:002006	CDS	97797	98927	.	-	0	ID=KHHGKMAE_00475;Name=takP;db_xref=COG:COG4663;gene=takP;inference=ab initio prediction:Prodigal:002006,similar to AA sequence:UniProtKB:Q3J1R2;locus_tag=KHHGKMAE_00475;product=Alpha-keto acid-binding periplasmic protein TakP
M-persicinum_contig_10_1	Prodigal:002006	CDS	99138	99725	.	+	0	ID=KHHGKMAE_00476;inference=ab initio prediction:Prodigal:002006;locus_tag=KHHGKMAE_00476;product=hypothetical protein
M-persicinum_contig_10_1	Prodigal:002006	CDS	99773	100750	.	-	0	ID=KHHGKMAE_00477;inference=ab initio prediction:Prodigal:002006;locus_tag=KHHGKMAE_00477;product=hypothetical protein
M-persicinum_contig_10_1	Prodigal:002006	CDS	101046	102176	.	-	0	ID=KHHGKMAE_00478;Name=livJ;db_xref=COG:COG0683;gene=livJ;inference=ab initio prediction:Prodigal:002006,similar to AA sequence:UniProtKB:P17215;locus_tag=KHHGKMAE_00478;product=Leu/Ile/Val/Thr-binding protein
M-persicinum_contig_11_1	Prodigal:002006	CDS	360	1214	.	+	0	ID=KHHGKMAE_00479;inference=ab initio prediction:Prodigal:002006;locus_tag=KHHGKMAE_00479;product=hypothetical protein
M-persicinum_contig_11_1	Prodigal:002006	CDS	1756	2430	.	-	0	ID=KHHGKMAE_00480;eC_number=1.11.1.6;Name=katE_1;gene=katE_1;inference=ab initio prediction:Prodigal:002006,similar to AA sequence:UniProtKB:Q9X576;locus_tag=KHHGKMAE_00480;product=Catalase C
M-persicinum_contig_11_1	Prodigal:002006	CDS	2472	3881	.	-	0	ID=KHHGKMAE_00481;eC_number=1.11.1.6;Name=katE_2;gene=katE_2;inference=ab initio prediction:Prodigal:002006,similar to AA sequence:UniProtKB:Q9X576;locus_tag=KHHGKMAE_00481;product=Catalase C
M-persicinum_contig_11_1	Prodigal:002006	CDS	3960	4610	.	-	0	ID=KHHGKMAE_00482;inference=ab initio prediction:Prodigal:002006;locus_tag=KHHGKMAE_00482;product=hypothetical protein
M-persicinum_contig_11_1	Prodigal:002006	CDS	4620	5576	.	-	0	ID=KHHGKMAE_00483;inference=ab initio prediction:Prodigal:002006;locus_tag=KHHGKMAE_00483;product=hypothetical protein
M-persicinum_contig_11_1	Prodigal:002006	CDS	5656	6567	.	-	0	ID=KHHGKMAE_00484;eC_number=1.16.-.-;Name=dps_2;gene=dps_2;inference=ab initio prediction:Prodigal:002006,protein motif:HAMAP:MF_01441;locus_tag=KHHGKMAE_00484;product=DNA protection during starvation protein
M-persicinum_contig_11_1	Prodigal:002006	CDS	6695	7174	.	-	0	ID=KHHGKMAE_00485;eC_number=2.7.13.3;Name=senX3;gene=senX3;inference=ab initio prediction:Prodigal:002006,similar to AA sequence:UniProtKB:P9WGK5;locus_tag=KHHGKMAE_00485;product=Sensor-like histidine kinase senX3
M-persicinum_contig_11_1	Prodigal:002006	CDS	7717	8478	.	-	0	ID=KHHGKMAE_00486;inference=ab initio prediction:Prodigal:002006;locus_tag=KHHGKMAE_00486;product=hypothetical protein
M-persicinum_contig_11_1	Prodigal:002006	CDS	9219	9515	.	+	0	ID=KHHGKMAE_00487;inference=ab initio prediction:Prodigal:002006;locus_tag=KHHGKMAE_00487;product=hypothetical protein
M-persicinum_contig_11_1	Prodigal:002006	CDS	9735	11057	.	+	0	ID=KHHGKMAE_00488;inference=ab initio prediction:Prodigal:002006;locus_tag=KHHGKMAE_00488;product=hypothetical protein
M-persicinum_contig_11_1	Prodigal:002006	CDS	11482	12606	.	-	0	ID=KHHGKMAE_00489;inference=ab initio prediction:Prodigal:002006;locus_tag=KHHGKMAE_00489;product=hypothetical protein
M-persicinum_contig_11_1	Prodigal:002006	CDS	13218	14528	.	+	0	ID=KHHGKMAE_00490;inference=ab initio prediction:Prodigal:002006;locus_tag=KHHGKMAE_00490;product=hypothetical protein
M-persicinum_contig_11_1	Prodigal:002006	CDS	14512	15246	.	-	0	ID=KHHGKMAE_00491;inference=ab initio prediction:Prodigal:002006;locus_tag=KHHGKMAE_00491;product=hypothetical protein
M-persicinum_contig_11_1	Prodigal:002006	CDS	15255	17759	.	-	0	ID=KHHGKMAE_00492;eC_number=7.2.2.15;Name=silP_1;gene=silP_1;inference=ab initio prediction:Prodigal:002006,similar to AA sequence:UniProtKB:Q9ZHC7;locus_tag=KHHGKMAE_00492;product=Silver exporting P-type ATPase
M-persicinum_contig_11_1	Prodigal:002006	CDS	17780	18277	.	-	0	ID=KHHGKMAE_00493;inference=ab initio prediction:Prodigal:002006;locus_tag=KHHGKMAE_00493;product=hypothetical protein
M-persicinum_contig_11_1	Prodigal:002006	CDS	18333	18665	.	-	0	ID=KHHGKMAE_00494;Name=yhjQ_1;db_xref=COG:COG1145;gene=yhjQ_1;inference=ab initio prediction:Prodigal:002006,similar to AA sequence:UniProtKB:O07571;locus_tag=KHHGKMAE_00494;product=putative cysteine-rich protein YhjQ
M-persicinum_contig_11_1	Prodigal:002006	CDS	19032	19508	.	-	0	ID=KHHGKMAE_00495;inference=ab initio prediction:Prodigal:002006;locus_tag=KHHGKMAE_00495;product=hypothetical protein
M-persicinum_contig_11_1	Prodigal:002006	CDS	19618	19830	.	-	0	ID=KHHGKMAE_00496;inference=ab initio prediction:Prodigal:002006;locus_tag=KHHGKMAE_00496;product=hypothetical protein
M-persicinum_contig_11_1	Prodigal:002006	CDS	20340	20816	.	-	0	ID=KHHGKMAE_00497;inference=ab initio prediction:Prodigal:002006;locus_tag=KHHGKMAE_00497;product=hypothetical protein
M-persicinum_contig_11_1	Prodigal:002006	CDS	20837	23998	.	-	0	ID=KHHGKMAE_00498;Name=cusA_2;db_xref=COG:COG3696;gene=cusA_2;inference=ab initio prediction:Prodigal:002006,similar to AA sequence:UniProtKB:P38054;locus_tag=KHHGKMAE_00498;product=Cation efflux system protein CusA
M-persicinum_contig_11_1	Prodigal:002006	CDS	23995	25557	.	-	0	ID=KHHGKMAE_00499;Name=mdtA_3;gene=mdtA_3;inference=ab initio prediction:Prodigal:002006,protein motif:HAMAP:MF_01422;locus_tag=KHHGKMAE_00499;product=Multidrug resistance protein MdtA
M-persicinum_contig_11_1	Prodigal:002006	CDS	25554	25949	.	-	0	ID=KHHGKMAE_00500;inference=ab initio prediction:Prodigal:002006;locus_tag=KHHGKMAE_00500;product=hypothetical protein
M-persicinum_contig_11_1	Prodigal:002006	CDS	26031	26435	.	-	0	ID=KHHGKMAE_00501;inference=ab initio prediction:Prodigal:002006;locus_tag=KHHGKMAE_00501;product=hypothetical protein
M-persicinum_contig_11_1	Prodigal:002006	CDS	26786	29293	.	+	0	ID=KHHGKMAE_00502;eC_number=2.7.13.3;Name=rcsC_3;gene=rcsC_3;inference=ab initio prediction:Prodigal:002006,protein motif:HAMAP:MF_00979;locus_tag=KHHGKMAE_00502;product=Sensor histidine kinase RcsC
M-persicinum_contig_11_1	Prodigal:002006	CDS	29706	29939	.	-	0	ID=KHHGKMAE_00503;inference=ab initio prediction:Prodigal:002006;locus_tag=KHHGKMAE_00503;product=hypothetical protein
M-persicinum_contig_11_1	Prodigal:002006	CDS	30111	30761	.	-	0	ID=KHHGKMAE_00504;Name=nrsF_3;gene=nrsF_3;inference=ab initio prediction:Prodigal:002006,similar to AA sequence:UniProtKB:A0A0H3CC47;locus_tag=KHHGKMAE_00504;product=Anti-sigma-F factor NrsF
M-persicinum_contig_11_1	Prodigal:002006	CDS	30758	31378	.	-	0	ID=KHHGKMAE_00505;Name=sigF_3;db_xref=COG:COG1595;gene=sigF_3;inference=ab initio prediction:Prodigal:002006,similar to AA sequence:UniProtKB:G8QM61;locus_tag=KHHGKMAE_00505;product=ECF RNA polymerase sigma factor SigF
M-persicinum_contig_11_1	Prodigal:002006	CDS	31837	32595	.	+	0	ID=KHHGKMAE_00506;inference=ab initio prediction:Prodigal:002006;locus_tag=KHHGKMAE_00506;product=hypothetical protein
M-persicinum_contig_11_1	Prodigal:002006	CDS	33424	33720	.	+	0	ID=KHHGKMAE_00507;inference=ab initio prediction:Prodigal:002006;locus_tag=KHHGKMAE_00507;product=hypothetical protein
M-persicinum_contig_11_1	Prodigal:002006	CDS	33720	35306	.	+	0	ID=KHHGKMAE_00508;inference=ab initio prediction:Prodigal:002006;locus_tag=KHHGKMAE_00508;product=hypothetical protein
M-persicinum_contig_11_1	Prodigal:002006	CDS	35348	36766	.	+	0	ID=KHHGKMAE_00509;Name=ftsP_1;gene=ftsP_1;inference=ab initio prediction:Prodigal:002006,protein motif:HAMAP:MF_00915;locus_tag=KHHGKMAE_00509;product=Cell division protein FtsP
M-persicinum_contig_11_1	Prodigal:002006	CDS	36931	37221	.	+	0	ID=KHHGKMAE_00510;inference=ab initio prediction:Prodigal:002006;locus_tag=KHHGKMAE_00510;product=hypothetical protein
M-persicinum_contig_11_1	Prodigal:002006	CDS	37298	38008	.	+	0	ID=KHHGKMAE_00511;inference=ab initio prediction:Prodigal:002006;locus_tag=KHHGKMAE_00511;product=hypothetical protein
M-persicinum_contig_11_1	Prodigal:002006	CDS	38008	38718	.	+	0	ID=KHHGKMAE_00512;eC_number=4.2.2.-;Name=emtA_1;gene=emtA_1;inference=ab initio prediction:Prodigal:002006,protein motif:HAMAP:MF_01381;locus_tag=KHHGKMAE_00512;product=Endo-type membrane-bound lytic murein transglycosylase A
M-persicinum_contig_11_1	Prodigal:002006	CDS	38840	39706	.	+	0	ID=KHHGKMAE_00513;inference=ab initio prediction:Prodigal:002006;locus_tag=KHHGKMAE_00513;product=hypothetical protein
M-persicinum_contig_11_1	Prodigal:002006	CDS	39703	41007	.	+	0	ID=KHHGKMAE_00514;inference=ab initio prediction:Prodigal:002006;locus_tag=KHHGKMAE_00514;product=hypothetical protein
M-persicinum_contig_11_1	Prodigal:002006	CDS	41340	41795	.	+	0	ID=KHHGKMAE_00515;Name=hmrR_1;gene=hmrR_1;inference=ab initio prediction:Prodigal:002006,similar to AA sequence:UniProtKB:Q9X5X4;locus_tag=KHHGKMAE_00515;product=HTH-type transcriptional regulator HmrR
M-persicinum_contig_11_1	Prodigal:002006	CDS	41886	42164	.	-	0	ID=KHHGKMAE_00516;inference=ab initio prediction:Prodigal:002006;locus_tag=KHHGKMAE_00516;product=hypothetical protein
M-persicinum_contig_11_1	Prodigal:002006	CDS	42359	43153	.	-	0	ID=KHHGKMAE_00517;Name=copB;gene=copB;inference=ab initio prediction:Prodigal:002006,similar to AA sequence:UniProtKB:P12375;locus_tag=KHHGKMAE_00517;product=Copper resistance protein B
M-persicinum_contig_11_1	Prodigal:002006	CDS	43153	44952	.	-	0	ID=KHHGKMAE_00518;Name=copA_1;gene=copA_1;inference=ab initio prediction:Prodigal:002006,similar to AA sequence:UniProtKB:P12374;locus_tag=KHHGKMAE_00518;product=Copper resistance protein A
M-persicinum_contig_11_1	Prodigal:002006	CDS	45515	46180	.	+	0	ID=KHHGKMAE_00519;inference=ab initio prediction:Prodigal:002006;locus_tag=KHHGKMAE_00519;product=hypothetical protein
M-persicinum_contig_11_1	Prodigal:002006	CDS	46194	46517	.	-	0	ID=KHHGKMAE_00520;inference=ab initio prediction:Prodigal:002006;locus_tag=KHHGKMAE_00520;product=hypothetical protein
M-persicinum_contig_11_1	Prodigal:002006	CDS	46746	46994	.	-	0	ID=KHHGKMAE_00521;inference=ab initio prediction:Prodigal:002006;locus_tag=KHHGKMAE_00521;product=hypothetical protein
M-persicinum_contig_11_1	Prodigal:002006	CDS	47241	48077	.	-	0	ID=KHHGKMAE_00522;inference=ab initio prediction:Prodigal:002006,similar to AA sequence:ISfinder:ISMdi3;locus_tag=KHHGKMAE_00522;product=IS3 family transposase ISMdi3
M-persicinum_contig_11_1	Prodigal:002006	CDS	48101	48382	.	-	0	ID=KHHGKMAE_00523;inference=ab initio prediction:Prodigal:002006,similar to AA sequence:ISfinder:ISMdi3;locus_tag=KHHGKMAE_00523;product=IS3 family transposase ISMdi3
M-persicinum_contig_11_1	Prodigal:002006	CDS	48455	48643	.	+	0	ID=KHHGKMAE_00524;inference=ab initio prediction:Prodigal:002006;locus_tag=KHHGKMAE_00524;product=hypothetical protein
M-persicinum_contig_11_1	Prodigal:002006	CDS	48796	49035	.	+	0	ID=KHHGKMAE_00525;inference=ab initio prediction:Prodigal:002006;locus_tag=KHHGKMAE_00525;product=hypothetical protein
M-persicinum_contig_11_1	Prodigal:002006	CDS	49108	49332	.	+	0	ID=KHHGKMAE_00526;inference=ab initio prediction:Prodigal:002006;locus_tag=KHHGKMAE_00526;product=hypothetical protein
M-persicinum_contig_11_1	Prodigal:002006	CDS	49591	49782	.	+	0	ID=KHHGKMAE_00527;inference=ab initio prediction:Prodigal:002006;locus_tag=KHHGKMAE_00527;product=hypothetical protein
M-persicinum_contig_11_1	Prodigal:002006	CDS	49782	50180	.	+	0	ID=KHHGKMAE_00528;inference=ab initio prediction:Prodigal:002006;locus_tag=KHHGKMAE_00528;product=hypothetical protein
M-persicinum_contig_11_1	Prodigal:002006	CDS	50191	50424	.	-	0	ID=KHHGKMAE_00529;inference=ab initio prediction:Prodigal:002006;locus_tag=KHHGKMAE_00529;product=hypothetical protein
M-persicinum_contig_11_1	Prodigal:002006	CDS	50625	52349	.	-	0	ID=KHHGKMAE_00530;inference=ab initio prediction:Prodigal:002006;locus_tag=KHHGKMAE_00530;product=hypothetical protein
M-persicinum_contig_11_1	Prodigal:002006	CDS	52401	52700	.	-	0	ID=KHHGKMAE_00531;inference=ab initio prediction:Prodigal:002006;locus_tag=KHHGKMAE_00531;product=hypothetical protein
M-persicinum_contig_11_1	Prodigal:002006	CDS	52705	52926	.	-	0	ID=KHHGKMAE_00532;inference=ab initio prediction:Prodigal:002006;locus_tag=KHHGKMAE_00532;product=hypothetical protein
M-persicinum_contig_11_1	Prodigal:002006	CDS	53008	54816	.	-	0	ID=KHHGKMAE_00533;inference=ab initio prediction:Prodigal:002006,similar to AA sequence:UniProtKB:Q881J7;locus_tag=KHHGKMAE_00533;product=Blue-light-activated protein
M-persicinum_contig_11_1	Prodigal:002006	CDS	54934	55959	.	+	0	ID=KHHGKMAE_00534;inference=ab initio prediction:Prodigal:002006,similar to AA sequence:ISfinder:ISMdi12;locus_tag=KHHGKMAE_00534;product=IS110 family transposase ISMdi12
M-persicinum_contig_11_1	Prodigal:002006	CDS	56147	58435	.	-	0	ID=KHHGKMAE_00535;inference=ab initio prediction:Prodigal:002006;locus_tag=KHHGKMAE_00535;product=hypothetical protein
M-persicinum_contig_11_1	Prodigal:002006	CDS	58937	59149	.	-	0	ID=KHHGKMAE_00536;inference=ab initio prediction:Prodigal:002006;locus_tag=KHHGKMAE_00536;product=hypothetical protein
M-persicinum_contig_11_1	Prodigal:002006	CDS	59339	59707	.	+	0	ID=KHHGKMAE_00537;inference=ab initio prediction:Prodigal:002006;locus_tag=KHHGKMAE_00537;product=hypothetical protein
M-persicinum_contig_11_1	Prodigal:002006	CDS	60016	60390	.	-	0	ID=KHHGKMAE_00538;Name=cpdR_2;gene=cpdR_2;inference=ab initio prediction:Prodigal:002006,similar to AA sequence:UniProtKB:Q2YIF7;locus_tag=KHHGKMAE_00538;product=Response regulator receiver protein CpdR
M-persicinum_contig_11_1	Prodigal:002006	CDS	60488	62725	.	-	0	ID=KHHGKMAE_00539;inference=ab initio prediction:Prodigal:002006;locus_tag=KHHGKMAE_00539;product=hypothetical protein
M-persicinum_contig_11_1	Prodigal:002006	CDS	63758	65209	.	-	0	ID=KHHGKMAE_00540;eC_number=2.7.-.-;Name=sasA_4;gene=sasA_4;inference=ab initio prediction:Prodigal:002006,protein motif:HAMAP:MF_01837;locus_tag=KHHGKMAE_00540;product=Adaptive-response sensory-kinase SasA
M-persicinum_contig_11_1	Prodigal:002006	CDS	65202	65879	.	-	0	ID=KHHGKMAE_00541;Name=czcR_1;gene=czcR_1;inference=ab initio prediction:Prodigal:002006,similar to AA sequence:UniProtKB:Q44006;locus_tag=KHHGKMAE_00541;product=Transcriptional activator protein CzcR
M-persicinum_contig_11_1	Prodigal:002006	CDS	66157	67419	.	+	0	ID=KHHGKMAE_00542;Name=mdtA_4;gene=mdtA_4;inference=ab initio prediction:Prodigal:002006,protein motif:HAMAP:MF_01422;locus_tag=KHHGKMAE_00542;product=Multidrug resistance protein MdtA
M-persicinum_contig_11_1	Prodigal:002006	CDS	67424	70561	.	+	0	ID=KHHGKMAE_00543;Name=czcA_2;gene=czcA_2;inference=ab initio prediction:Prodigal:002006,similar to AA sequence:UniProtKB:P13511;locus_tag=KHHGKMAE_00543;product=Cobalt-zinc-cadmium resistance protein CzcA
M-persicinum_contig_11_1	Prodigal:002006	CDS	70665	70889	.	+	0	ID=KHHGKMAE_00544;inference=ab initio prediction:Prodigal:002006;locus_tag=KHHGKMAE_00544;product=hypothetical protein
M-persicinum_contig_11_1	Prodigal:002006	CDS	71329	72702	.	-	0	ID=KHHGKMAE_00545;eC_number=2.7.-.-;Name=sasA_5;gene=sasA_5;inference=ab initio prediction:Prodigal:002006,protein motif:HAMAP:MF_01837;locus_tag=KHHGKMAE_00545;product=Adaptive-response sensory-kinase SasA
M-persicinum_contig_11_1	Prodigal:002006	CDS	72686	73366	.	-	0	ID=KHHGKMAE_00546;Name=cusR_2;db_xref=COG:COG0745;gene=cusR_2;inference=ab initio prediction:Prodigal:002006,similar to AA sequence:UniProtKB:P0ACZ8;locus_tag=KHHGKMAE_00546;product=Transcriptional regulatory protein CusR
M-persicinum_contig_11_1	Prodigal:002006	CDS	73599	73880	.	+	0	ID=KHHGKMAE_00547;inference=ab initio prediction:Prodigal:002006;locus_tag=KHHGKMAE_00547;product=hypothetical protein
M-persicinum_contig_11_1	Prodigal:002006	CDS	73928	74335	.	+	0	ID=KHHGKMAE_00548;inference=ab initio prediction:Prodigal:002006;locus_tag=KHHGKMAE_00548;product=hypothetical protein
M-persicinum_contig_11_1	Prodigal:002006	CDS	74335	75198	.	+	0	ID=KHHGKMAE_00549;inference=ab initio prediction:Prodigal:002006;locus_tag=KHHGKMAE_00549;product=hypothetical protein
M-persicinum_contig_11_1	Prodigal:002006	CDS	75500	76183	.	-	0	ID=KHHGKMAE_00550;inference=ab initio prediction:Prodigal:002006;locus_tag=KHHGKMAE_00550;product=hypothetical protein
M-persicinum_contig_11_1	Prodigal:002006	CDS	76227	76928	.	+	0	ID=KHHGKMAE_00551;Name=qseB_1;gene=qseB_1;inference=ab initio prediction:Prodigal:002006,similar to AA sequence:UniProtKB:P52076;locus_tag=KHHGKMAE_00551;product=Transcriptional regulatory protein QseB
M-persicinum_contig_11_1	Prodigal:002006	CDS	76925	78220	.	+	0	ID=KHHGKMAE_00552;eC_number=2.7.13.3;Name=qseC_1;gene=qseC_1;inference=ab initio prediction:Prodigal:002006,similar to AA sequence:UniProtKB:P45336;locus_tag=KHHGKMAE_00552;product=Sensor protein QseC
M-persicinum_contig_11_1	Prodigal:002006	CDS	78313	79089	.	+	0	ID=KHHGKMAE_00553;inference=ab initio prediction:Prodigal:002006;locus_tag=KHHGKMAE_00553;product=hypothetical protein
M-persicinum_contig_11_1	Prodigal:002006	CDS	79158	79565	.	+	0	ID=KHHGKMAE_00554;inference=ab initio prediction:Prodigal:002006;locus_tag=KHHGKMAE_00554;product=hypothetical protein
M-persicinum_contig_11_1	Prodigal:002006	CDS	79595	80377	.	+	0	ID=KHHGKMAE_00555;inference=ab initio prediction:Prodigal:002006;locus_tag=KHHGKMAE_00555;product=hypothetical protein
M-persicinum_contig_11_1	Prodigal:002006	CDS	80407	81186	.	+	0	ID=KHHGKMAE_00556;inference=ab initio prediction:Prodigal:002006;locus_tag=KHHGKMAE_00556;product=hypothetical protein
M-persicinum_contig_11_1	Prodigal:002006	CDS	81450	83102	.	+	0	ID=KHHGKMAE_00557;eC_number=3.5.4.33;Name=tadA_1;gene=tadA_1;inference=ab initio prediction:Prodigal:002006,protein motif:HAMAP:MF_00972;locus_tag=KHHGKMAE_00557;product=tRNA-specific adenosine deaminase
M-persicinum_contig_11_1	Prodigal:002006	CDS	83099	83641	.	+	0	ID=KHHGKMAE_00558;inference=ab initio prediction:Prodigal:002006;locus_tag=KHHGKMAE_00558;product=hypothetical protein
M-persicinum_contig_11_1	Prodigal:002006	CDS	84182	86485	.	+	0	ID=KHHGKMAE_00559;inference=ab initio prediction:Prodigal:002006;locus_tag=KHHGKMAE_00559;product=hypothetical protein
M-persicinum_contig_11_1	Prodigal:002006	CDS	86473	87780	.	+	0	ID=KHHGKMAE_00560;inference=ab initio prediction:Prodigal:002006;locus_tag=KHHGKMAE_00560;product=hypothetical protein
M-persicinum_contig_11_1	Prodigal:002006	CDS	88145	88345	.	-	0	ID=KHHGKMAE_00561;inference=ab initio prediction:Prodigal:002006;locus_tag=KHHGKMAE_00561;product=hypothetical protein
M-persicinum_contig_11_1	Prodigal:002006	CDS	88461	90032	.	-	0	ID=KHHGKMAE_00562;inference=ab initio prediction:Prodigal:002006;locus_tag=KHHGKMAE_00562;product=hypothetical protein
M-persicinum_contig_11_1	Prodigal:002006	CDS	90097	91407	.	-	0	ID=KHHGKMAE_00563;inference=ab initio prediction:Prodigal:002006;locus_tag=KHHGKMAE_00563;product=hypothetical protein
M-persicinum_contig_11_1	Prodigal:002006	CDS	91492	92127	.	+	0	ID=KHHGKMAE_00564;inference=ab initio prediction:Prodigal:002006;locus_tag=KHHGKMAE_00564;product=hypothetical protein
M-persicinum_contig_11_1	Prodigal:002006	CDS	92392	93156	.	-	0	ID=KHHGKMAE_00565;inference=ab initio prediction:Prodigal:002006;locus_tag=KHHGKMAE_00565;product=hypothetical protein
M-persicinum_contig_11_1	Prodigal:002006	CDS	93465	94877	.	+	0	ID=KHHGKMAE_00566;inference=ab initio prediction:Prodigal:002006;locus_tag=KHHGKMAE_00566;product=hypothetical protein
M-persicinum_contig_11_1	Prodigal:002006	CDS	94884	96128	.	-	0	ID=KHHGKMAE_00567;inference=ab initio prediction:Prodigal:002006;locus_tag=KHHGKMAE_00567;product=hypothetical protein
M-persicinum_contig_11_1	Prodigal:002006	CDS	96512	97309	.	+	0	ID=KHHGKMAE_00568;inference=ab initio prediction:Prodigal:002006;locus_tag=KHHGKMAE_00568;product=hypothetical protein
M-persicinum_contig_11_1	Prodigal:002006	CDS	97696	99063	.	-	0	ID=KHHGKMAE_00569;inference=ab initio prediction:Prodigal:002006;locus_tag=KHHGKMAE_00569;product=hypothetical protein
M-persicinum_contig_11_1	Prodigal:002006	CDS	99060	99530	.	-	0	ID=KHHGKMAE_00570;inference=ab initio prediction:Prodigal:002006;locus_tag=KHHGKMAE_00570;product=hypothetical protein
M-persicinum_contig_11_1	Prodigal:002006	CDS	99527	99964	.	-	0	ID=KHHGKMAE_00571;inference=ab initio prediction:Prodigal:002006;locus_tag=KHHGKMAE_00571;product=hypothetical protein
M-persicinum_contig_11_1	Prodigal:002006	CDS	99957	100673	.	-	0	ID=KHHGKMAE_00572;inference=ab initio prediction:Prodigal:002006;locus_tag=KHHGKMAE_00572;product=hypothetical protein
M-persicinum_contig_11_1	Prodigal:002006	CDS	100828	101217	.	+	0	ID=KHHGKMAE_00573;inference=ab initio prediction:Prodigal:002006;locus_tag=KHHGKMAE_00573;product=hypothetical protein
M-persicinum_contig_11_1	Prodigal:002006	CDS	101198	101920	.	+	0	ID=KHHGKMAE_00574;inference=ab initio prediction:Prodigal:002006;locus_tag=KHHGKMAE_00574;product=hypothetical protein
M-persicinum_contig_11_1	Prodigal:002006	CDS	101934	102278	.	-	0	ID=KHHGKMAE_00575;inference=ab initio prediction:Prodigal:002006;locus_tag=KHHGKMAE_00575;product=hypothetical protein
M-persicinum_contig_11_1	Prodigal:002006	CDS	102763	104622	.	-	0	ID=KHHGKMAE_00576;inference=ab initio prediction:Prodigal:002006;locus_tag=KHHGKMAE_00576;product=hypothetical protein
M-persicinum_contig_11_1	Prodigal:002006	CDS	104633	105754	.	-	0	ID=KHHGKMAE_00577;inference=ab initio prediction:Prodigal:002006;locus_tag=KHHGKMAE_00577;product=hypothetical protein
M-persicinum_contig_11_1	Prodigal:002006	CDS	105765	108017	.	-	0	ID=KHHGKMAE_00578;inference=ab initio prediction:Prodigal:002006;locus_tag=KHHGKMAE_00578;product=hypothetical protein
M-persicinum_contig_11_1	Prodigal:002006	CDS	108014	108226	.	-	0	ID=KHHGKMAE_00579;inference=ab initio prediction:Prodigal:002006;locus_tag=KHHGKMAE_00579;product=hypothetical protein
M-persicinum_contig_11_1	Prodigal:002006	CDS	108231	108917	.	-	0	ID=KHHGKMAE_00580;inference=ab initio prediction:Prodigal:002006;locus_tag=KHHGKMAE_00580;product=hypothetical protein
M-persicinum_contig_11_1	Prodigal:002006	CDS	108917	110080	.	-	0	ID=KHHGKMAE_00581;inference=ab initio prediction:Prodigal:002006;locus_tag=KHHGKMAE_00581;product=hypothetical protein
M-persicinum_contig_11_1	Prodigal:002006	CDS	110172	110324	.	-	0	ID=KHHGKMAE_00582;inference=ab initio prediction:Prodigal:002006;locus_tag=KHHGKMAE_00582;product=hypothetical protein
M-persicinum_contig_11_1	Prodigal:002006	CDS	110784	111281	.	-	0	ID=KHHGKMAE_00583;inference=ab initio prediction:Prodigal:002006;locus_tag=KHHGKMAE_00583;product=hypothetical protein
M-persicinum_contig_11_1	Prodigal:002006	CDS	111534	112910	.	-	0	ID=KHHGKMAE_00584;inference=ab initio prediction:Prodigal:002006;locus_tag=KHHGKMAE_00584;product=hypothetical protein
M-persicinum_contig_11_1	Prodigal:002006	CDS	113117	113515	.	-	0	ID=KHHGKMAE_00585;inference=ab initio prediction:Prodigal:002006;locus_tag=KHHGKMAE_00585;product=hypothetical protein
M-persicinum_contig_11_1	Prodigal:002006	CDS	113573	114409	.	-	0	ID=KHHGKMAE_00586;inference=ab initio prediction:Prodigal:002006;locus_tag=KHHGKMAE_00586;product=hypothetical protein
M-persicinum_contig_11_1	Prodigal:002006	CDS	114731	116005	.	-	0	ID=KHHGKMAE_00587;inference=ab initio prediction:Prodigal:002006;locus_tag=KHHGKMAE_00587;product=hypothetical protein
M-persicinum_contig_11_1	Prodigal:002006	CDS	116444	116680	.	-	0	ID=KHHGKMAE_00588;inference=ab initio prediction:Prodigal:002006;locus_tag=KHHGKMAE_00588;product=hypothetical protein
M-persicinum_contig_11_1	Prodigal:002006	CDS	117048	117662	.	-	0	ID=KHHGKMAE_00589;inference=ab initio prediction:Prodigal:002006;locus_tag=KHHGKMAE_00589;product=hypothetical protein
M-persicinum_contig_11_1	Prodigal:002006	CDS	118575	119309	.	+	0	ID=KHHGKMAE_00590;inference=ab initio prediction:Prodigal:002006;locus_tag=KHHGKMAE_00590;product=hypothetical protein
M-persicinum_contig_11_1	Prodigal:002006	CDS	119565	120836	.	+	0	ID=KHHGKMAE_00591;inference=ab initio prediction:Prodigal:002006;locus_tag=KHHGKMAE_00591;product=hypothetical protein
M-persicinum_contig_11_1	Prodigal:002006	CDS	121221	121388	.	+	0	ID=KHHGKMAE_00592;inference=ab initio prediction:Prodigal:002006;locus_tag=KHHGKMAE_00592;product=hypothetical protein
M-persicinum_contig_11_1	Prodigal:002006	CDS	121450	123744	.	+	0	ID=KHHGKMAE_00593;eC_number=3.4.-.-;Name=bepA_2;gene=bepA_2;inference=ab initio prediction:Prodigal:002006,protein motif:HAMAP:MF_00997;locus_tag=KHHGKMAE_00593;product=Beta-barrel assembly-enhancing protease
M-persicinum_contig_11_1	Prodigal:002006	CDS	123764	124279	.	-	0	ID=KHHGKMAE_00594;Name=srpB;db_xref=COG:COG1285;gene=srpB;inference=ab initio prediction:Prodigal:002006,similar to AA sequence:UniProtKB:Q55026;locus_tag=KHHGKMAE_00594;product=Protein SrpB
M-persicinum_contig_11_1	Prodigal:002006	CDS	124409	124921	.	-	0	ID=KHHGKMAE_00595;inference=ab initio prediction:Prodigal:002006;locus_tag=KHHGKMAE_00595;product=hypothetical protein
M-persicinum_contig_11_1	Prodigal:002006	CDS	125062	126759	.	-	0	ID=KHHGKMAE_00596;Name=bepC_1;gene=bepC_1;inference=ab initio prediction:Prodigal:002006,similar to AA sequence:UniProtKB:Q8G0Y6;locus_tag=KHHGKMAE_00596;product=Outer membrane efflux protein BepC
M-persicinum_contig_11_1	Prodigal:002006	CDS	126901	127287	.	-	0	ID=KHHGKMAE_00597;inference=ab initio prediction:Prodigal:002006;locus_tag=KHHGKMAE_00597;product=hypothetical protein
M-persicinum_contig_11_1	Prodigal:002006	CDS	127450	128127	.	-	0	ID=KHHGKMAE_00598;inference=ab initio prediction:Prodigal:002006;locus_tag=KHHGKMAE_00598;product=hypothetical protein
M-persicinum_contig_11_1	Prodigal:002006	CDS	129012	129389	.	-	0	ID=KHHGKMAE_00599;inference=ab initio prediction:Prodigal:002006;locus_tag=KHHGKMAE_00599;product=hypothetical protein
M-persicinum_contig_11_1	Prodigal:002006	CDS	129554	129907	.	-	0	ID=KHHGKMAE_00600;inference=ab initio prediction:Prodigal:002006;locus_tag=KHHGKMAE_00600;product=hypothetical protein
M-persicinum_contig_11_1	Prodigal:002006	CDS	129980	130534	.	-	0	ID=KHHGKMAE_00601;inference=ab initio prediction:Prodigal:002006;locus_tag=KHHGKMAE_00601;product=hypothetical protein
M-persicinum_contig_11_1	Prodigal:002006	CDS	130599	133859	.	-	0	ID=KHHGKMAE_00602;Name=cnrA_1;gene=cnrA_1;inference=ab initio prediction:Prodigal:002006,similar to AA sequence:UniProtKB:P37972;locus_tag=KHHGKMAE_00602;product=Nickel and cobalt resistance protein CnrA
M-persicinum_contig_11_1	Prodigal:002006	CDS	133874	135223	.	-	0	ID=KHHGKMAE_00603;Name=mdtA_5;gene=mdtA_5;inference=ab initio prediction:Prodigal:002006,protein motif:HAMAP:MF_01422;locus_tag=KHHGKMAE_00603;product=Multidrug resistance protein MdtA
M-persicinum_contig_11_1	Prodigal:002006	CDS	135358	135732	.	-	0	ID=KHHGKMAE_00604;inference=ab initio prediction:Prodigal:002006;locus_tag=KHHGKMAE_00604;product=hypothetical protein
M-persicinum_contig_11_1	Prodigal:002006	CDS	135741	135983	.	-	0	ID=KHHGKMAE_00605;inference=ab initio prediction:Prodigal:002006;locus_tag=KHHGKMAE_00605;product=hypothetical protein
M-persicinum_contig_11_1	Prodigal:002006	CDS	136201	136674	.	-	0	ID=KHHGKMAE_00606;inference=ab initio prediction:Prodigal:002006;locus_tag=KHHGKMAE_00606;product=hypothetical protein
M-persicinum_contig_11_1	Prodigal:002006	CDS	136709	137713	.	+	0	ID=KHHGKMAE_00607;inference=ab initio prediction:Prodigal:002006;locus_tag=KHHGKMAE_00607;product=hypothetical protein
M-persicinum_contig_11_1	Prodigal:002006	CDS	137940	139274	.	+	0	ID=KHHGKMAE_00608;eC_number=3.1.4.53;Name=cpdA_1;gene=cpdA_1;inference=ab initio prediction:Prodigal:002006,protein motif:HAMAP:MF_00905;locus_tag=KHHGKMAE_00608;product=3'%2C5'-cyclic adenosine monophosphate phosphodiesterase CpdA
M-persicinum_contig_11_1	Prodigal:002006	CDS	139378	140757	.	+	0	ID=KHHGKMAE_00609;inference=ab initio prediction:Prodigal:002006;locus_tag=KHHGKMAE_00609;product=hypothetical protein
M-persicinum_contig_11_1	Prodigal:002006	CDS	140921	141232	.	-	0	ID=KHHGKMAE_00610;inference=ab initio prediction:Prodigal:002006;locus_tag=KHHGKMAE_00610;product=hypothetical protein
M-persicinum_contig_11_1	Prodigal:002006	CDS	141442	142182	.	-	0	ID=KHHGKMAE_00611;eC_number=1.8.1.8;Name=dsbD_1;db_xref=COG:COG4232;gene=dsbD_1;inference=ab initio prediction:Prodigal:002006,similar to AA sequence:UniProtKB:P36655;locus_tag=KHHGKMAE_00611;product=Thiol:disulfide interchange protein DsbD
M-persicinum_contig_11_1	Prodigal:002006	CDS	142175	142882	.	-	0	ID=KHHGKMAE_00612;eC_number=3.6.3.-;Name=yknY_1;db_xref=COG:COG1136;gene=yknY_1;inference=ab initio prediction:Prodigal:002006,similar to AA sequence:UniProtKB:O31711;locus_tag=KHHGKMAE_00612;product=putative ABC transporter ATP-binding protein YknY
M-persicinum_contig_11_1	Prodigal:002006	CDS	142875	144038	.	-	0	ID=KHHGKMAE_00613;eC_number=3.6.3.-;Name=macB_1;db_xref=COG:COG0577;gene=macB_1;inference=ab initio prediction:Prodigal:002006,similar to AA sequence:UniProtKB:Q5MK06;locus_tag=KHHGKMAE_00613;product=Macrolide export ATP-binding/permease protein MacB
M-persicinum_contig_11_1	Prodigal:002006	CDS	144082	144546	.	-	0	ID=KHHGKMAE_00614;inference=ab initio prediction:Prodigal:002006;locus_tag=KHHGKMAE_00614;product=hypothetical protein
M-persicinum_contig_11_1	Prodigal:002006	CDS	144543	145100	.	-	0	ID=KHHGKMAE_00615;Name=resA;gene=resA;inference=ab initio prediction:Prodigal:002006,protein motif:HAMAP:MF_01319;locus_tag=KHHGKMAE_00615;product=Thiol-disulfide oxidoreductase ResA
M-persicinum_contig_11_1	Prodigal:002006	CDS	145097	147160	.	-	0	ID=KHHGKMAE_00616;eC_number=7.2.2.6;Name=kdpB_1;gene=kdpB_1;inference=ab initio prediction:Prodigal:002006,protein motif:HAMAP:MF_00285;locus_tag=KHHGKMAE_00616;product=Potassium-transporting ATPase ATP-binding subunit
M-persicinum_contig_11_1	Prodigal:002006	CDS	147419	148045	.	-	0	ID=KHHGKMAE_00617;Name=bdbD;db_xref=COG:COG1651;gene=bdbD;inference=ab initio prediction:Prodigal:002006,similar to AA sequence:UniProtKB:O32218;locus_tag=KHHGKMAE_00617;product=Disulfide bond formation protein D
M-persicinum_contig_11_1	Prodigal:002006	CDS	148131	148892	.	-	0	ID=KHHGKMAE_00618;inference=ab initio prediction:Prodigal:002006;locus_tag=KHHGKMAE_00618;product=hypothetical protein
M-persicinum_contig_11_1	Prodigal:002006	CDS	149228	149767	.	+	0	ID=KHHGKMAE_00619;eC_number=2.7.7.75;Name=mog;db_xref=COG:COG0521;gene=mog;inference=ab initio prediction:Prodigal:002006,similar to AA sequence:UniProtKB:Q9ZL45;locus_tag=KHHGKMAE_00619;product=Molybdopterin adenylyltransferase
M-persicinum_contig_11_1	Prodigal:002006	CDS	150275	151714	.	-	0	ID=KHHGKMAE_00620;eC_number=1.16.1.1;Name=merA;gene=merA;inference=ab initio prediction:Prodigal:002006,similar to AA sequence:UniProtKB:P16171;locus_tag=KHHGKMAE_00620;product=Mercuric reductase
M-persicinum_contig_11_1	Prodigal:002006	CDS	151984	152322	.	-	0	ID=KHHGKMAE_00621;inference=ab initio prediction:Prodigal:002006;locus_tag=KHHGKMAE_00621;product=hypothetical protein
M-persicinum_contig_11_1	Prodigal:002006	CDS	152352	153275	.	-	0	ID=KHHGKMAE_00622;eC_number=3.5.4.19;Name=hisI_1;gene=hisI_1;inference=ab initio prediction:Prodigal:002006,protein motif:HAMAP:MF_01021;locus_tag=KHHGKMAE_00622;product=Phosphoribosyl-AMP cyclohydrolase
M-persicinum_contig_11_1	Prodigal:002006	CDS	153361	154446	.	-	0	ID=KHHGKMAE_00623;eC_number=4.2.99.-;Name=vgb_1;gene=vgb_1;inference=ab initio prediction:Prodigal:002006,similar to AA sequence:UniProtKB:P17978;locus_tag=KHHGKMAE_00623;product=Virginiamycin B lyase
M-persicinum_contig_11_1	Prodigal:002006	CDS	154510	154944	.	+	0	ID=KHHGKMAE_00624;Name=merR1;gene=merR1;inference=ab initio prediction:Prodigal:002006,similar to AA sequence:UniProtKB:P22853;locus_tag=KHHGKMAE_00624;product=Mercuric resistance operon regulatory protein
M-persicinum_contig_11_1	Prodigal:002006	CDS	155677	157035	.	+	0	ID=KHHGKMAE_00625;eC_number=1.8.1.16;Name=garB_1;gene=garB_1;inference=ab initio prediction:Prodigal:002006,similar to AA sequence:UniProtKB:D0VWY5;locus_tag=KHHGKMAE_00625;product=Glutathione amide reductase
M-persicinum_contig_11_1	Prodigal:002006	CDS	156996	157346	.	-	0	ID=KHHGKMAE_00626;inference=ab initio prediction:Prodigal:002006;locus_tag=KHHGKMAE_00626;product=hypothetical protein
M-persicinum_contig_11_1	Prodigal:002006	CDS	157802	159013	.	-	0	ID=KHHGKMAE_00627;Name=mdtD_2;gene=mdtD_2;inference=ab initio prediction:Prodigal:002006,protein motif:HAMAP:MF_01577;locus_tag=KHHGKMAE_00627;product=Putative multidrug resistance protein MdtD
M-persicinum_contig_11_1	Prodigal:002006	CDS	159010	159249	.	-	0	ID=KHHGKMAE_00628;inference=ab initio prediction:Prodigal:002006;locus_tag=KHHGKMAE_00628;product=hypothetical protein
M-persicinum_contig_11_1	Prodigal:002006	CDS	159264	159944	.	-	0	ID=KHHGKMAE_00629;inference=ab initio prediction:Prodigal:002006;locus_tag=KHHGKMAE_00629;product=hypothetical protein
M-persicinum_contig_11_1	Prodigal:002006	CDS	159941	160285	.	-	0	ID=KHHGKMAE_00630;inference=ab initio prediction:Prodigal:002006;locus_tag=KHHGKMAE_00630;product=hypothetical protein
M-persicinum_contig_11_1	Prodigal:002006	CDS	160282	162744	.	-	0	ID=KHHGKMAE_00631;eC_number=7.2.2.8;Name=copA_2;db_xref=COG:COG2217;gene=copA_2;inference=ab initio prediction:Prodigal:002006,similar to AA sequence:UniProtKB:O32220;locus_tag=KHHGKMAE_00631;product=Copper-exporting P-type ATPase
M-persicinum_contig_11_1	Prodigal:002006	CDS	162778	162999	.	-	0	ID=KHHGKMAE_00632;Name=copZ;gene=copZ;inference=ab initio prediction:Prodigal:002006,similar to AA sequence:UniProtKB:Q7A3E5;locus_tag=KHHGKMAE_00632;product=Copper chaperone CopZ
M-persicinum_contig_11_1	Prodigal:002006	CDS	162996	163463	.	-	0	ID=KHHGKMAE_00633;Name=merR;gene=merR;inference=ab initio prediction:Prodigal:002006,similar to AA sequence:UniProtKB:P0A183;locus_tag=KHHGKMAE_00633;product=Mercuric resistance operon regulatory protein
M-persicinum_contig_11_1	Prodigal:002006	CDS	163644	164153	.	-	0	ID=KHHGKMAE_00634;inference=ab initio prediction:Prodigal:002006;locus_tag=KHHGKMAE_00634;product=hypothetical protein
M-persicinum_contig_11_1	Prodigal:002006	CDS	164254	164496	.	-	0	ID=KHHGKMAE_00635;inference=ab initio prediction:Prodigal:002006;locus_tag=KHHGKMAE_00635;product=hypothetical protein
M-persicinum_contig_11_1	Prodigal:002006	CDS	165294	165572	.	+	0	ID=KHHGKMAE_00636;Name=frmR_1;db_xref=COG:COG1937;gene=frmR_1;inference=ab initio prediction:Prodigal:002006,similar to AA sequence:UniProtKB:P0AAP3;locus_tag=KHHGKMAE_00636;product=Transcriptional repressor FrmR
M-persicinum_contig_11_1	Prodigal:002006	CDS	165587	166705	.	+	0	ID=KHHGKMAE_00637;inference=ab initio prediction:Prodigal:002006;locus_tag=KHHGKMAE_00637;product=hypothetical protein
M-persicinum_contig_11_1	Prodigal:002006	CDS	166918	167121	.	+	0	ID=KHHGKMAE_00638;inference=ab initio prediction:Prodigal:002006;locus_tag=KHHGKMAE_00638;product=hypothetical protein
M-persicinum_contig_11_1	Prodigal:002006	CDS	167650	168126	.	+	0	ID=KHHGKMAE_00639;inference=ab initio prediction:Prodigal:002006;locus_tag=KHHGKMAE_00639;product=hypothetical protein
M-persicinum_contig_11_1	Prodigal:002006	CDS	168442	169947	.	+	0	ID=KHHGKMAE_00640;Name=mdtA_6;gene=mdtA_6;inference=ab initio prediction:Prodigal:002006,protein motif:HAMAP:MF_01422;locus_tag=KHHGKMAE_00640;product=Multidrug resistance protein MdtA
M-persicinum_contig_11_1	Prodigal:002006	CDS	169959	173108	.	+	0	ID=KHHGKMAE_00641;Name=czcA_3;gene=czcA_3;inference=ab initio prediction:Prodigal:002006,similar to AA sequence:UniProtKB:P13511;locus_tag=KHHGKMAE_00641;product=Cobalt-zinc-cadmium resistance protein CzcA
M-persicinum_contig_11_1	Prodigal:002006	CDS	173131	173496	.	+	0	ID=KHHGKMAE_00642;inference=ab initio prediction:Prodigal:002006;locus_tag=KHHGKMAE_00642;product=hypothetical protein
M-persicinum_contig_11_1	Prodigal:002006	CDS	173522	173920	.	+	0	ID=KHHGKMAE_00643;inference=ab initio prediction:Prodigal:002006;locus_tag=KHHGKMAE_00643;product=hypothetical protein
M-persicinum_contig_11_1	Prodigal:002006	CDS	174100	174432	.	+	0	ID=KHHGKMAE_00644;Name=yhjQ_2;db_xref=COG:COG1145;gene=yhjQ_2;inference=ab initio prediction:Prodigal:002006,similar to AA sequence:UniProtKB:O07571;locus_tag=KHHGKMAE_00644;product=putative cysteine-rich protein YhjQ
M-persicinum_contig_11_1	Prodigal:002006	CDS	174488	174967	.	+	0	ID=KHHGKMAE_00645;inference=ab initio prediction:Prodigal:002006;locus_tag=KHHGKMAE_00645;product=hypothetical protein
M-persicinum_contig_11_1	Prodigal:002006	CDS	175035	177455	.	+	0	ID=KHHGKMAE_00646;eC_number=7.2.2.15;Name=silP_2;gene=silP_2;inference=ab initio prediction:Prodigal:002006,similar to AA sequence:UniProtKB:Q9ZHC7;locus_tag=KHHGKMAE_00646;product=Silver exporting P-type ATPase
M-persicinum_contig_11_1	Prodigal:002006	CDS	178257	178412	.	+	0	ID=KHHGKMAE_00647;inference=ab initio prediction:Prodigal:002006;locus_tag=KHHGKMAE_00647;product=hypothetical protein
M-persicinum_contig_11_1	Prodigal:002006	CDS	178451	178870	.	-	0	ID=KHHGKMAE_00648;Name=hmrR_2;gene=hmrR_2;inference=ab initio prediction:Prodigal:002006,similar to AA sequence:UniProtKB:Q9X5X4;locus_tag=KHHGKMAE_00648;product=HTH-type transcriptional regulator HmrR
M-persicinum_contig_11_1	Prodigal:002006	CDS	178952	181150	.	+	0	ID=KHHGKMAE_00649;eC_number=3.6.3.3;Name=zntA_1;db_xref=COG:COG2217;gene=zntA_1;inference=ab initio prediction:Prodigal:002006,similar to AA sequence:UniProtKB:P37617;locus_tag=KHHGKMAE_00649;product=Zinc/cadmium/lead-transporting P-type ATPase
M-persicinum_contig_11_1	Prodigal:002006	CDS	181150	181662	.	+	0	ID=KHHGKMAE_00650;eC_number=3.4.23.36;Name=lspA_1;db_xref=COG:COG0597;gene=lspA_1;inference=ab initio prediction:Prodigal:002006,similar to AA sequence:UniProtKB:P00804;locus_tag=KHHGKMAE_00650;product=Lipoprotein signal peptidase
M-persicinum_contig_11_1	Prodigal:002006	CDS	181751	182821	.	+	0	ID=KHHGKMAE_00651;inference=ab initio prediction:Prodigal:002006;locus_tag=KHHGKMAE_00651;product=hypothetical protein
M-persicinum_contig_11_1	Prodigal:002006	CDS	182858	183580	.	+	0	ID=KHHGKMAE_00652;eC_number=1.8.1.8;Name=dsbD_2;gene=dsbD_2;inference=ab initio prediction:Prodigal:002006,protein motif:HAMAP:MF_00399;locus_tag=KHHGKMAE_00652;product=Thiol:disulfide interchange protein DsbD
M-persicinum_contig_11_1	Prodigal:002006	CDS	183726	183917	.	-	0	ID=KHHGKMAE_00653;inference=ab initio prediction:Prodigal:002006;locus_tag=KHHGKMAE_00653;product=hypothetical protein
M-persicinum_contig_11_1	Prodigal:002006	CDS	184362	185807	.	+	0	ID=KHHGKMAE_00654;eC_number=3.1.5.1;Name=dgt;db_xref=COG:COG0232;gene=dgt;inference=ab initio prediction:Prodigal:002006,similar to AA sequence:UniProtKB:P15723;locus_tag=KHHGKMAE_00654;product=Deoxyguanosinetriphosphate triphosphohydrolase
M-persicinum_contig_11_1	Prodigal:002006	CDS	185800	186600	.	+	0	ID=KHHGKMAE_00655;inference=ab initio prediction:Prodigal:002006;locus_tag=KHHGKMAE_00655;product=hypothetical protein
M-persicinum_contig_11_1	Prodigal:002006	CDS	186611	189187	.	+	0	ID=KHHGKMAE_00656;inference=ab initio prediction:Prodigal:002006;locus_tag=KHHGKMAE_00656;product=hypothetical protein
M-persicinum_contig_11_1	Prodigal:002006	CDS	189192	190517	.	+	0	ID=KHHGKMAE_00657;inference=ab initio prediction:Prodigal:002006;locus_tag=KHHGKMAE_00657;product=hypothetical protein
M-persicinum_contig_11_1	Prodigal:002006	CDS	190492	192759	.	+	0	ID=KHHGKMAE_00658;eC_number=3.6.4.13;Name=cshA;gene=cshA;inference=ab initio prediction:Prodigal:002006,protein motif:HAMAP:MF_01493;locus_tag=KHHGKMAE_00658;product=DEAD-box ATP-dependent RNA helicase CshA
M-persicinum_contig_11_1	Prodigal:002006	CDS	193004	195664	.	+	0	ID=KHHGKMAE_00659;inference=ab initio prediction:Prodigal:002006;locus_tag=KHHGKMAE_00659;product=hypothetical protein
M-persicinum_contig_11_1	Prodigal:002006	CDS	195664	199038	.	+	0	ID=KHHGKMAE_00660;eC_number=3.1.11.5;Name=recB_1;gene=recB_1;inference=ab initio prediction:Prodigal:002006,protein motif:HAMAP:MF_01485;locus_tag=KHHGKMAE_00660;product=RecBCD enzyme subunit RecB
M-persicinum_contig_11_1	Prodigal:002006	CDS	199085	199732	.	-	0	ID=KHHGKMAE_00661;inference=ab initio prediction:Prodigal:002006;locus_tag=KHHGKMAE_00661;product=hypothetical protein
M-persicinum_contig_11_1	Prodigal:002006	CDS	199816	200139	.	+	0	ID=KHHGKMAE_00662;Name=hlyU_1;db_xref=COG:COG0640;gene=hlyU_1;inference=ab initio prediction:Prodigal:002006,similar to AA sequence:UniProtKB:P52695;locus_tag=KHHGKMAE_00662;product=Transcriptional activator HlyU
M-persicinum_contig_11_1	Prodigal:002006	CDS	200801	201226	.	+	0	ID=KHHGKMAE_00663;inference=ab initio prediction:Prodigal:002006,similar to AA sequence:UniProtKB:Q9PFB2;locus_tag=KHHGKMAE_00663;note=UPF0394 membrane protein XF_0766;product=hypothetical protein
M-persicinum_contig_11_1	Prodigal:002006	CDS	201229	201687	.	+	0	ID=KHHGKMAE_00664;inference=ab initio prediction:Prodigal:002006,similar to AA sequence:UniProtKB:Q9PFB3;locus_tag=KHHGKMAE_00664;note=UPF0394 membrane protein XF_0765;product=hypothetical protein
M-persicinum_contig_11_1	Prodigal:002006	CDS	201687	202490	.	+	0	ID=KHHGKMAE_00665;db_xref=COG:COG0730;inference=ab initio prediction:Prodigal:002006,similar to AA sequence:UniProtKB:Q9PFB4;locus_tag=KHHGKMAE_00665;product=putative membrane transporter protein
M-persicinum_contig_11_1	Prodigal:002006	CDS	202534	203445	.	+	0	ID=KHHGKMAE_00666;eC_number=3.-.-.-;Name=blh;db_xref=COG:COG0491;gene=blh;inference=ab initio prediction:Prodigal:002006,similar to AA sequence:UniProtKB:Q9PFB0;locus_tag=KHHGKMAE_00666;product=Beta-lactamase hydrolase-like protein
M-persicinum_contig_11_1	Prodigal:002006	CDS	203457	203843	.	+	0	ID=KHHGKMAE_00667;eC_number=2.8.1.-;db_xref=COG:COG0607;inference=ab initio prediction:Prodigal:002006,similar to AA sequence:UniProtKB:D3RPB9;locus_tag=KHHGKMAE_00667;product=Sulfurtransferase
M-persicinum_contig_11_1	Prodigal:002006	CDS	204243	205559	.	-	0	ID=KHHGKMAE_00668;eC_number=2.7.13.3;Name=qseC_2;gene=qseC_2;inference=ab initio prediction:Prodigal:002006,similar to AA sequence:UniProtKB:Q8X524;locus_tag=KHHGKMAE_00668;product=Sensor protein QseC
M-persicinum_contig_11_1	Prodigal:002006	CDS	205556	206218	.	-	0	ID=KHHGKMAE_00669;Name=qseB_2;gene=qseB_2;inference=ab initio prediction:Prodigal:002006,similar to AA sequence:UniProtKB:P52076;locus_tag=KHHGKMAE_00669;product=Transcriptional regulatory protein QseB
M-persicinum_contig_11_1	Prodigal:002006	CDS	206326	208119	.	+	0	ID=KHHGKMAE_00670;eC_number=1.8.1.8;Name=dsbD_3;db_xref=COG:COG4232;gene=dsbD_3;inference=ab initio prediction:Prodigal:002006,similar to AA sequence:UniProtKB:Q9JYM0;locus_tag=KHHGKMAE_00670;product=Thiol:disulfide interchange protein DsbD
M-persicinum_contig_11_1	Prodigal:002006	CDS	208155	208790	.	+	0	ID=KHHGKMAE_00671;inference=ab initio prediction:Prodigal:002006;locus_tag=KHHGKMAE_00671;product=hypothetical protein
M-persicinum_contig_11_1	Prodigal:002006	CDS	208790	209659	.	+	0	ID=KHHGKMAE_00672;inference=ab initio prediction:Prodigal:002006;locus_tag=KHHGKMAE_00672;product=hypothetical protein
M-persicinum_contig_11_1	Prodigal:002006	CDS	209681	210268	.	-	0	ID=KHHGKMAE_00673;eC_number=1.8.2.2;Name=tsdA;gene=tsdA;inference=ab initio prediction:Prodigal:002006,similar to AA sequence:UniProtKB:D5WYQ5;locus_tag=KHHGKMAE_00673;product=Thiosulfate dehydrogenase
M-persicinum_contig_11_1	Prodigal:002006	CDS	210815	211615	.	+	0	ID=KHHGKMAE_00674;inference=ab initio prediction:Prodigal:002006;locus_tag=KHHGKMAE_00674;product=hypothetical protein
M-persicinum_contig_11_1	Prodigal:002006	CDS	211650	212042	.	+	0	ID=KHHGKMAE_00675;Name=trxA;db_xref=COG:COG0526;gene=trxA;inference=ab initio prediction:Prodigal:002006,similar to AA sequence:UniProtKB:Q7M1B9;locus_tag=KHHGKMAE_00675;product=Thioredoxin
M-persicinum_contig_11_1	Prodigal:002006	CDS	212151	212309	.	-	0	ID=KHHGKMAE_00676;inference=ab initio prediction:Prodigal:002006;locus_tag=KHHGKMAE_00676;product=hypothetical protein
M-persicinum_contig_11_1	Prodigal:002006	CDS	212522	213529	.	-	0	ID=KHHGKMAE_00677;inference=ab initio prediction:Prodigal:002006;locus_tag=KHHGKMAE_00677;product=hypothetical protein
M-persicinum_contig_11_1	Prodigal:002006	CDS	213539	214006	.	-	0	ID=KHHGKMAE_00678;inference=ab initio prediction:Prodigal:002006;locus_tag=KHHGKMAE_00678;product=hypothetical protein
M-persicinum_contig_11_1	Prodigal:002006	CDS	214050	214511	.	-	0	ID=KHHGKMAE_00679;inference=ab initio prediction:Prodigal:002006;locus_tag=KHHGKMAE_00679;product=hypothetical protein
M-persicinum_contig_11_1	Prodigal:002006	CDS	214612	215577	.	-	0	ID=KHHGKMAE_00680;inference=ab initio prediction:Prodigal:002006;locus_tag=KHHGKMAE_00680;product=hypothetical protein
M-persicinum_contig_11_1	Prodigal:002006	CDS	215604	216284	.	-	0	ID=KHHGKMAE_00681;inference=ab initio prediction:Prodigal:002006;locus_tag=KHHGKMAE_00681;product=hypothetical protein
M-persicinum_contig_11_1	Prodigal:002006	CDS	216268	217557	.	-	0	ID=KHHGKMAE_00682;inference=ab initio prediction:Prodigal:002006;locus_tag=KHHGKMAE_00682;product=hypothetical protein
M-persicinum_contig_11_1	Prodigal:002006	CDS	217611	219290	.	-	0	ID=KHHGKMAE_00683;inference=ab initio prediction:Prodigal:002006;locus_tag=KHHGKMAE_00683;product=hypothetical protein
M-persicinum_contig_11_1	Prodigal:002006	CDS	219306	220172	.	-	0	ID=KHHGKMAE_00684;eC_number=2.8.5.2;Name=soxA_2;gene=soxA_2;inference=ab initio prediction:Prodigal:002006,similar to AA sequence:UniProtKB:Q9K4M4;locus_tag=KHHGKMAE_00684;product=L-cysteine S-thiosulfotransferase subunit SoxA
M-persicinum_contig_11_1	Prodigal:002006	CDS	220229	220558	.	-	0	ID=KHHGKMAE_00685;inference=ab initio prediction:Prodigal:002006;locus_tag=KHHGKMAE_00685;product=hypothetical protein
M-persicinum_contig_11_1	Prodigal:002006	CDS	220599	221057	.	-	0	ID=KHHGKMAE_00686;inference=ab initio prediction:Prodigal:002006;locus_tag=KHHGKMAE_00686;product=hypothetical protein
M-persicinum_contig_11_1	Prodigal:002006	CDS	221087	221563	.	-	0	ID=KHHGKMAE_00687;inference=ab initio prediction:Prodigal:002006;locus_tag=KHHGKMAE_00687;product=hypothetical protein
M-persicinum_contig_11_1	Prodigal:002006	CDS	221735	222310	.	-	0	ID=KHHGKMAE_00688;inference=ab initio prediction:Prodigal:002006;locus_tag=KHHGKMAE_00688;product=hypothetical protein
M-persicinum_contig_11_1	Prodigal:002006	CDS	222864	223067	.	+	0	ID=KHHGKMAE_00689;inference=ab initio prediction:Prodigal:002006;locus_tag=KHHGKMAE_00689;product=hypothetical protein
M-persicinum_contig_11_1	Prodigal:002006	CDS	223115	223870	.	-	0	ID=KHHGKMAE_00690;eC_number=1.8.1.8;Name=dsbD_4;gene=dsbD_4;inference=ab initio prediction:Prodigal:002006,protein motif:HAMAP:MF_00399;locus_tag=KHHGKMAE_00690;product=Thiol:disulfide interchange protein DsbD
M-persicinum_contig_11_1	Prodigal:002006	CDS	223921	224286	.	+	0	ID=KHHGKMAE_00691;inference=ab initio prediction:Prodigal:002006;locus_tag=KHHGKMAE_00691;product=hypothetical protein
M-persicinum_contig_11_1	Prodigal:002006	CDS	224342	224698	.	+	0	ID=KHHGKMAE_00692;Name=hlyU_2;db_xref=COG:COG0640;gene=hlyU_2;inference=ab initio prediction:Prodigal:002006,similar to AA sequence:UniProtKB:P52695;locus_tag=KHHGKMAE_00692;product=Transcriptional activator HlyU
M-persicinum_contig_11_1	Prodigal:002006	CDS	225079	225579	.	-	0	ID=KHHGKMAE_00693;inference=ab initio prediction:Prodigal:002006;locus_tag=KHHGKMAE_00693;product=hypothetical protein
M-persicinum_contig_11_1	Prodigal:002006	CDS	225724	226776	.	-	0	ID=KHHGKMAE_00694;inference=ab initio prediction:Prodigal:002006,similar to AA sequence:UniProtKB:P33015;locus_tag=KHHGKMAE_00694;note=UPF0394 inner membrane protein YeeE;product=hypothetical protein
M-persicinum_contig_11_1	Prodigal:002006	CDS	227059	228357	.	-	0	ID=KHHGKMAE_00695;inference=ab initio prediction:Prodigal:002006;locus_tag=KHHGKMAE_00695;product=hypothetical protein
M-persicinum_contig_11_1	Prodigal:002006	CDS	228363	229934	.	-	0	ID=KHHGKMAE_00696;inference=ab initio prediction:Prodigal:002006;locus_tag=KHHGKMAE_00696;product=hypothetical protein
M-persicinum_contig_11_1	Prodigal:002006	CDS	230397	230642	.	+	0	ID=KHHGKMAE_00697;inference=ab initio prediction:Prodigal:002006;locus_tag=KHHGKMAE_00697;product=hypothetical protein
M-persicinum_contig_11_1	Prodigal:002006	CDS	230646	231611	.	+	0	ID=KHHGKMAE_00698;inference=ab initio prediction:Prodigal:002006;locus_tag=KHHGKMAE_00698;product=hypothetical protein
M-persicinum_contig_11_1	Prodigal:002006	CDS	231755	231988	.	+	0	ID=KHHGKMAE_00699;inference=ab initio prediction:Prodigal:002006;locus_tag=KHHGKMAE_00699;product=hypothetical protein
M-persicinum_contig_11_1	Prodigal:002006	CDS	232298	234742	.	-	0	ID=KHHGKMAE_00700;eC_number=5.6.2.2;Name=gyrB;gene=gyrB;inference=ab initio prediction:Prodigal:002006,similar to AA sequence:UniProtKB:B8GXQ0;locus_tag=KHHGKMAE_00700;product=DNA gyrase subunit B
M-persicinum_contig_11_1	Prodigal:002006	CDS	235061	236029	.	-	0	ID=KHHGKMAE_00701;eC_number=1.1.-.-;Name=yajO_1;db_xref=COG:COG0667;gene=yajO_1;inference=ab initio prediction:Prodigal:002006,similar to AA sequence:UniProtKB:P77735;locus_tag=KHHGKMAE_00701;product=1-deoxyxylulose-5-phosphate synthase YajO
M-persicinum_contig_11_1	Prodigal:002006	CDS	236033	236677	.	-	0	ID=KHHGKMAE_00702;eC_number=3.1.2.6;Name=gloC;db_xref=COG:COG0491;gene=gloC;inference=ab initio prediction:Prodigal:002006,similar to AA sequence:UniProtKB:P75849;locus_tag=KHHGKMAE_00702;product=Hydroxyacylglutathione hydrolase GloC
M-persicinum_contig_11_1	Prodigal:002006	CDS	236831	238774	.	+	0	ID=KHHGKMAE_00703;inference=ab initio prediction:Prodigal:002006;locus_tag=KHHGKMAE_00703;product=hypothetical protein
M-persicinum_contig_11_1	Prodigal:002006	CDS	239242	242292	.	+	0	ID=KHHGKMAE_00704;eC_number=2.4.1.129;Name=mtgA_1;gene=mtgA_1;inference=ab initio prediction:Prodigal:002006,protein motif:HAMAP:MF_00766;locus_tag=KHHGKMAE_00704;product=Biosynthetic peptidoglycan transglycosylase
M-persicinum_contig_11_1	Prodigal:002006	CDS	242318	243379	.	+	0	ID=KHHGKMAE_00705;inference=ab initio prediction:Prodigal:002006;locus_tag=KHHGKMAE_00705;product=hypothetical protein
M-persicinum_contig_11_1	Prodigal:002006	CDS	243414	243626	.	-	0	ID=KHHGKMAE_00706;inference=ab initio prediction:Prodigal:002006;locus_tag=KHHGKMAE_00706;product=hypothetical protein
M-persicinum_contig_11_1	Prodigal:002006	CDS	243890	244138	.	+	0	ID=KHHGKMAE_00707;inference=ab initio prediction:Prodigal:002006;locus_tag=KHHGKMAE_00707;product=hypothetical protein
M-persicinum_contig_11_1	Prodigal:002006	CDS	244200	244805	.	+	0	ID=KHHGKMAE_00708;inference=ab initio prediction:Prodigal:002006;locus_tag=KHHGKMAE_00708;product=hypothetical protein
M-persicinum_contig_11_1	Prodigal:002006	CDS	244806	245384	.	-	0	ID=KHHGKMAE_00709;inference=ab initio prediction:Prodigal:002006;locus_tag=KHHGKMAE_00709;product=hypothetical protein
M-persicinum_contig_11_1	Prodigal:002006	CDS	245567	247864	.	+	0	ID=KHHGKMAE_00710;inference=ab initio prediction:Prodigal:002006;locus_tag=KHHGKMAE_00710;product=hypothetical protein
M-persicinum_contig_11_1	Prodigal:002006	CDS	247896	249104	.	-	0	ID=KHHGKMAE_00711;inference=ab initio prediction:Prodigal:002006;locus_tag=KHHGKMAE_00711;product=hypothetical protein
M-persicinum_contig_11_1	Prodigal:002006	CDS	249308	250369	.	+	0	ID=KHHGKMAE_00712;inference=ab initio prediction:Prodigal:002006;locus_tag=KHHGKMAE_00712;product=hypothetical protein
M-persicinum_contig_11_1	Prodigal:002006	CDS	250376	250714	.	-	0	ID=KHHGKMAE_00713;inference=ab initio prediction:Prodigal:002006;locus_tag=KHHGKMAE_00713;product=hypothetical protein
M-persicinum_contig_11_1	Prodigal:002006	CDS	250827	251030	.	-	0	ID=KHHGKMAE_00714;inference=ab initio prediction:Prodigal:002006;locus_tag=KHHGKMAE_00714;product=hypothetical protein
M-persicinum_contig_11_1	Prodigal:002006	CDS	251193	252305	.	+	0	ID=KHHGKMAE_00715;eC_number=1.3.-.-;Name=ctaA;db_xref=COG:COG1612;gene=ctaA;inference=ab initio prediction:Prodigal:002006,similar to AA sequence:UniProtKB:Q3IXW9;locus_tag=KHHGKMAE_00715;product=Heme A synthase
M-persicinum_contig_11_1	Prodigal:002006	CDS	252458	253141	.	+	0	ID=KHHGKMAE_00716;inference=ab initio prediction:Prodigal:002006,similar to AA sequence:UniProtKB:P67153;locus_tag=KHHGKMAE_00716;note=UPF0073 inner membrane protein YqfA;product=hypothetical protein
M-persicinum_contig_11_1	Prodigal:002006	CDS	253263	254450	.	+	0	ID=KHHGKMAE_00717;eC_number=2.4.1.11;db_xref=COG:COG0438;inference=ab initio prediction:Prodigal:002006,similar to AA sequence:UniProtKB:P9WMY9;locus_tag=KHHGKMAE_00717;product=Glycogen synthase
M-persicinum_contig_11_1	Prodigal:002006	CDS	254568	256082	.	+	0	ID=KHHGKMAE_00718;eC_number=2.7.8.31;Name=gumD_1;db_xref=COG:COG2148;gene=gumD_1;inference=ab initio prediction:Prodigal:002006,similar to AA sequence:UniProtKB:Q56770;locus_tag=KHHGKMAE_00718;product=UDP-glucose:undecaprenyl-phosphate glucose-1-phosphate transferase
M-persicinum_contig_11_1	Prodigal:002006	CDS	256076	257308	.	-	0	ID=KHHGKMAE_00719;Name=lpoA;gene=lpoA;inference=ab initio prediction:Prodigal:002006,protein motif:HAMAP:MF_01890;locus_tag=KHHGKMAE_00719;product=Penicillin-binding protein activator LpoA
M-persicinum_contig_11_1	Prodigal:002006	CDS	257446	258393	.	+	0	ID=KHHGKMAE_00720;eC_number=2.1.1.198;Name=rsmI;gene=rsmI;inference=ab initio prediction:Prodigal:002006,protein motif:HAMAP:MF_01877;locus_tag=KHHGKMAE_00720;product=Ribosomal RNA small subunit methyltransferase I
M-persicinum_contig_11_1	Prodigal:002006	CDS	258390	258773	.	+	0	ID=KHHGKMAE_00721;inference=ab initio prediction:Prodigal:002006,similar to AA sequence:UniProtKB:Q6NCZ4;locus_tag=KHHGKMAE_00721;note=UPF0102 protein RPA0323;product=hypothetical protein
M-persicinum_contig_11_1	Prodigal:002006	CDS	258807	259196	.	-	0	ID=KHHGKMAE_00722;Name=pdtaR;db_xref=COG:COG3707;gene=pdtaR;inference=ab initio prediction:Prodigal:002006,similar to AA sequence:UniProtKB:P9WGM3;locus_tag=KHHGKMAE_00722;product=putative transcriptional regulatory protein pdtaR
M-persicinum_contig_11_1	Prodigal:002006	CDS	259506	260702	.	-	0	ID=KHHGKMAE_00723;inference=ab initio prediction:Prodigal:002006;locus_tag=KHHGKMAE_00723;product=hypothetical protein
M-persicinum_contig_11_1	Prodigal:002006	CDS	260784	261704	.	-	0	ID=KHHGKMAE_00724;inference=ab initio prediction:Prodigal:002006;locus_tag=KHHGKMAE_00724;product=hypothetical protein
M-persicinum_contig_11_1	Prodigal:002006	CDS	261835	263910	.	+	0	ID=KHHGKMAE_00725;eC_number=3.4.15.5;Name=dcp;db_xref=COG:COG0339;gene=dcp;inference=ab initio prediction:Prodigal:002006,similar to AA sequence:UniProtKB:P27236;locus_tag=KHHGKMAE_00725;product=Dipeptidyl carboxypeptidase
M-persicinum_contig_11_1	Prodigal:002006	CDS	264009	264890	.	+	0	ID=KHHGKMAE_00726;inference=ab initio prediction:Prodigal:002006;locus_tag=KHHGKMAE_00726;product=hypothetical protein
M-persicinum_contig_11_1	Prodigal:002006	CDS	264905	265123	.	-	0	ID=KHHGKMAE_00727;inference=ab initio prediction:Prodigal:002006;locus_tag=KHHGKMAE_00727;product=hypothetical protein
M-persicinum_contig_11_1	Prodigal:002006	CDS	265331	265726	.	-	0	ID=KHHGKMAE_00728;inference=ab initio prediction:Prodigal:002006;locus_tag=KHHGKMAE_00728;product=hypothetical protein
M-persicinum_contig_11_1	Prodigal:002006	CDS	265948	266691	.	+	0	ID=KHHGKMAE_00729;Name=lutA_1;db_xref=COG:COG0247;gene=lutA_1;inference=ab initio prediction:Prodigal:002006,similar to AA sequence:UniProtKB:O07020;locus_tag=KHHGKMAE_00729;product=Lactate utilization protein A
M-persicinum_contig_11_1	Prodigal:002006	CDS	266688	268259	.	+	0	ID=KHHGKMAE_00730;Name=lutB;db_xref=COG:COG1139;gene=lutB;inference=ab initio prediction:Prodigal:002006,similar to AA sequence:UniProtKB:O07021;locus_tag=KHHGKMAE_00730;product=Lactate utilization protein B
M-persicinum_contig_11_1	Prodigal:002006	CDS	268256	268852	.	+	0	ID=KHHGKMAE_00731;inference=ab initio prediction:Prodigal:002006;locus_tag=KHHGKMAE_00731;product=hypothetical protein
M-persicinum_contig_11_1	Prodigal:002006	CDS	268947	269807	.	+	0	ID=KHHGKMAE_00732;inference=ab initio prediction:Prodigal:002006;locus_tag=KHHGKMAE_00732;product=hypothetical protein
M-persicinum_contig_11_1	Prodigal:002006	CDS	270228	271958	.	+	0	ID=KHHGKMAE_00733;eC_number=4.2.1.9;Name=ilvD;db_xref=COG:COG0129;gene=ilvD;inference=ab initio prediction:Prodigal:002006,similar to AA sequence:UniProtKB:P9WKJ5;locus_tag=KHHGKMAE_00733;product=Dihydroxy-acid dehydratase
M-persicinum_contig_11_1	Prodigal:002006	CDS	271945	272823	.	+	0	ID=KHHGKMAE_00734;inference=ab initio prediction:Prodigal:002006;locus_tag=KHHGKMAE_00734;product=hypothetical protein
M-persicinum_contig_11_1	Prodigal:002006	CDS	272947	273570	.	-	0	ID=KHHGKMAE_00735;Name=yibF_1;db_xref=COG:COG0625;gene=yibF_1;inference=ab initio prediction:Prodigal:002006,similar to AA sequence:UniProtKB:P0ACA1;locus_tag=KHHGKMAE_00735;product=putative GST-like protein YibF
M-persicinum_contig_11_1	Prodigal:002006	CDS	273590	274384	.	-	0	ID=KHHGKMAE_00736;eC_number=3.1.11.2;Name=xthA_2;db_xref=COG:COG0708;gene=xthA_2;inference=ab initio prediction:Prodigal:002006,similar to AA sequence:UniProtKB:P09030;locus_tag=KHHGKMAE_00736;product=Exodeoxyribonuclease III
M-persicinum_contig_11_1	Prodigal:002006	CDS	274470	275162	.	+	0	ID=KHHGKMAE_00737;inference=ab initio prediction:Prodigal:002006;locus_tag=KHHGKMAE_00737;product=hypothetical protein
M-persicinum_contig_11_1	Prodigal:002006	CDS	275284	276600	.	+	0	ID=KHHGKMAE_00738;eC_number=1.1.1.3;Name=hom;db_xref=COG:COG0460;gene=hom;inference=ab initio prediction:Prodigal:002006,similar to AA sequence:UniProtKB:P19582;locus_tag=KHHGKMAE_00738;product=Homoserine dehydrogenase
M-persicinum_contig_11_1	Prodigal:002006	CDS	276738	277727	.	+	0	ID=KHHGKMAE_00739;eC_number=3.1.3.11;Name=glpX;db_xref=COG:COG1494;gene=glpX;inference=ab initio prediction:Prodigal:002006,similar to AA sequence:UniProtKB:Q03224;locus_tag=KHHGKMAE_00739;product=Fructose-1%2C6-bisphosphatase class 2
M-persicinum_contig_11_1	Prodigal:002006	CDS	278004	278363	.	-	0	ID=KHHGKMAE_00740;inference=ab initio prediction:Prodigal:002006;locus_tag=KHHGKMAE_00740;product=hypothetical protein
M-persicinum_contig_11_1	Prodigal:002006	CDS	278539	281094	.	-	0	ID=KHHGKMAE_00741;Name=btuB_1;gene=btuB_1;inference=ab initio prediction:Prodigal:002006,protein motif:HAMAP:MF_01531;locus_tag=KHHGKMAE_00741;product=Vitamin B12 transporter BtuB
M-persicinum_contig_11_1	Prodigal:002006	CDS	281321	281941	.	-	0	ID=KHHGKMAE_00742;inference=ab initio prediction:Prodigal:002006;locus_tag=KHHGKMAE_00742;product=hypothetical protein
M-persicinum_contig_11_1	Prodigal:002006	CDS	281938	282825	.	-	0	ID=KHHGKMAE_00743;inference=ab initio prediction:Prodigal:002006;locus_tag=KHHGKMAE_00743;product=hypothetical protein
M-persicinum_contig_11_1	Prodigal:002006	CDS	282843	283589	.	-	0	ID=KHHGKMAE_00744;eC_number=3.6.3.-;Name=lnrL;db_xref=COG:COG1131;gene=lnrL;inference=ab initio prediction:Prodigal:002006,similar to AA sequence:UniProtKB:P94440;locus_tag=KHHGKMAE_00744;product=Linearmycin resistance ATP-binding protein LnrL
M-persicinum_contig_11_1	Prodigal:002006	CDS	283586	283831	.	-	0	ID=KHHGKMAE_00745;inference=ab initio prediction:Prodigal:002006;locus_tag=KHHGKMAE_00745;product=hypothetical protein
M-persicinum_contig_11_1	Prodigal:002006	CDS	283831	284274	.	-	0	ID=KHHGKMAE_00746;inference=ab initio prediction:Prodigal:002006;locus_tag=KHHGKMAE_00746;product=hypothetical protein
M-persicinum_contig_11_1	Prodigal:002006	CDS	284315	285298	.	-	0	ID=KHHGKMAE_00747;inference=ab initio prediction:Prodigal:002006,similar to AA sequence:UniProtKB:Q1Q0T4;locus_tag=KHHGKMAE_00747;product=Hydrazine synthase subunit beta
M-persicinum_contig_11_1	Prodigal:002006	CDS	285400	286638	.	-	0	ID=KHHGKMAE_00748;inference=ab initio prediction:Prodigal:002006;locus_tag=KHHGKMAE_00748;product=hypothetical protein
M-persicinum_contig_11_1	Prodigal:002006	CDS	286815	287339	.	+	0	ID=KHHGKMAE_00749;inference=ab initio prediction:Prodigal:002006;locus_tag=KHHGKMAE_00749;product=hypothetical protein
M-persicinum_contig_11_1	Prodigal:002006	CDS	287448	288146	.	+	0	ID=KHHGKMAE_00750;inference=ab initio prediction:Prodigal:002006;locus_tag=KHHGKMAE_00750;product=hypothetical protein
M-persicinum_contig_11_1	Prodigal:002006	CDS	288143	288718	.	+	0	ID=KHHGKMAE_00751;inference=ab initio prediction:Prodigal:002006;locus_tag=KHHGKMAE_00751;product=hypothetical protein
M-persicinum_contig_11_1	Prodigal:002006	CDS	288715	290286	.	+	0	ID=KHHGKMAE_00752;inference=ab initio prediction:Prodigal:002006;locus_tag=KHHGKMAE_00752;product=hypothetical protein
M-persicinum_contig_11_1	Prodigal:002006	CDS	290291	290899	.	+	0	ID=KHHGKMAE_00753;inference=ab initio prediction:Prodigal:002006;locus_tag=KHHGKMAE_00753;product=hypothetical protein
M-persicinum_contig_11_1	Prodigal:002006	CDS	290918	291451	.	+	0	ID=KHHGKMAE_00754;inference=ab initio prediction:Prodigal:002006;locus_tag=KHHGKMAE_00754;product=hypothetical protein
M-persicinum_contig_11_1	Prodigal:002006	CDS	291448	292416	.	+	0	ID=KHHGKMAE_00755;eC_number=4.2.99.-;Name=vgb_2;gene=vgb_2;inference=ab initio prediction:Prodigal:002006,protein motif:HAMAP:MF_01282;locus_tag=KHHGKMAE_00755;product=Virginiamycin B lyase
M-persicinum_contig_11_1	Prodigal:002006	CDS	292653	292856	.	-	0	ID=KHHGKMAE_00756;inference=ab initio prediction:Prodigal:002006;locus_tag=KHHGKMAE_00756;product=hypothetical protein
M-persicinum_contig_11_1	Prodigal:002006	CDS	292954	294099	.	-	0	ID=KHHGKMAE_00757;inference=ab initio prediction:Prodigal:002006;locus_tag=KHHGKMAE_00757;product=hypothetical protein
M-persicinum_contig_11_1	Prodigal:002006	CDS	294199	294495	.	-	0	ID=KHHGKMAE_00758;inference=ab initio prediction:Prodigal:002006;locus_tag=KHHGKMAE_00758;product=hypothetical protein
M-persicinum_contig_11_1	Prodigal:002006	CDS	294526	294972	.	-	0	ID=KHHGKMAE_00759;eC_number=2.7.13.3;Name=rcsC_4;gene=rcsC_4;inference=ab initio prediction:Prodigal:002006,protein motif:HAMAP:MF_00979;locus_tag=KHHGKMAE_00759;product=Sensor histidine kinase RcsC
M-persicinum_contig_11_1	Prodigal:002006	CDS	295208	296077	.	-	0	ID=KHHGKMAE_00760;inference=ab initio prediction:Prodigal:002006;locus_tag=KHHGKMAE_00760;product=hypothetical protein
M-persicinum_contig_11_1	Prodigal:002006	CDS	296132	297073	.	-	0	ID=KHHGKMAE_00761;inference=ab initio prediction:Prodigal:002006;locus_tag=KHHGKMAE_00761;product=hypothetical protein
M-persicinum_contig_11_1	Prodigal:002006	CDS	297264	298160	.	+	0	ID=KHHGKMAE_00762;inference=ab initio prediction:Prodigal:002006;locus_tag=KHHGKMAE_00762;product=hypothetical protein
M-persicinum_contig_11_1	Prodigal:002006	CDS	298251	299801	.	+	0	ID=KHHGKMAE_00763;eC_number=1.18.1.3;Name=hcaD;gene=hcaD;inference=ab initio prediction:Prodigal:002006,protein motif:HAMAP:MF_01651;locus_tag=KHHGKMAE_00763;product=3-phenylpropionate/cinnamic acid dioxygenase ferredoxin--NAD(+) reductase component
M-persicinum_contig_11_1	Prodigal:002006	CDS	299929	300135	.	+	0	ID=KHHGKMAE_00764;inference=ab initio prediction:Prodigal:002006;locus_tag=KHHGKMAE_00764;product=hypothetical protein
M-persicinum_contig_11_1	Prodigal:002006	CDS	300245	301927	.	+	0	ID=KHHGKMAE_00765;eC_number=1.3.8.12;Name=mcd;db_xref=COG:COG1960;gene=mcd;inference=ab initio prediction:Prodigal:002006,similar to AA sequence:UniProtKB:D3JV03;locus_tag=KHHGKMAE_00765;product=(2S)-methylsuccinyl-CoA dehydrogenase
M-persicinum_contig_11_1	Prodigal:002006	CDS	302127	302303	.	-	0	ID=KHHGKMAE_00766;inference=ab initio prediction:Prodigal:002006;locus_tag=KHHGKMAE_00766;product=hypothetical protein
M-persicinum_contig_11_1	Prodigal:002006	CDS	302417	303685	.	-	0	ID=KHHGKMAE_00767;eC_number=2.4.1.250;Name=mshA_3;gene=mshA_3;inference=ab initio prediction:Prodigal:002006,protein motif:HAMAP:MF_01695;locus_tag=KHHGKMAE_00767;product=D-inositol-3-phosphate glycosyltransferase
M-persicinum_contig_11_1	Prodigal:002006	CDS	303792	305057	.	+	0	ID=KHHGKMAE_00768;inference=ab initio prediction:Prodigal:002006;locus_tag=KHHGKMAE_00768;product=hypothetical protein
M-persicinum_contig_11_1	Prodigal:002006	CDS	305395	305748	.	+	0	ID=KHHGKMAE_00769;inference=ab initio prediction:Prodigal:002006;locus_tag=KHHGKMAE_00769;product=hypothetical protein
M-persicinum_contig_11_1	Prodigal:002006	CDS	305920	306462	.	+	0	ID=KHHGKMAE_00770;inference=ab initio prediction:Prodigal:002006;locus_tag=KHHGKMAE_00770;product=hypothetical protein
M-persicinum_contig_11_1	Prodigal:002006	CDS	306585	307841	.	+	0	ID=KHHGKMAE_00771;eC_number=3.5.1.28;Name=amiC_1;db_xref=COG:COG0860;gene=amiC_1;inference=ab initio prediction:Prodigal:002006,similar to AA sequence:UniProtKB:Q9K0V3;locus_tag=KHHGKMAE_00771;product=N-acetylmuramoyl-L-alanine amidase AmiC
M-persicinum_contig_11_1	Prodigal:002006	CDS	307985	310405	.	+	0	ID=KHHGKMAE_00772;Name=mrcA;db_xref=COG:COG5009;gene=mrcA;inference=ab initio prediction:Prodigal:002006,similar to AA sequence:UniProtKB:O05131;locus_tag=KHHGKMAE_00772;product=Penicillin-binding protein 1A
M-persicinum_contig_11_1	Prodigal:002006	CDS	310581	311810	.	-	0	ID=KHHGKMAE_00773;eC_number=1.3.99.-;Name=mmgC;db_xref=COG:COG1960;gene=mmgC;inference=ab initio prediction:Prodigal:002006,similar to AA sequence:UniProtKB:P45857;locus_tag=KHHGKMAE_00773;product=Acyl-CoA dehydrogenase
M-persicinum_contig_11_1	Prodigal:002006	CDS	311982	312446	.	-	0	ID=KHHGKMAE_00774;inference=ab initio prediction:Prodigal:002006;locus_tag=KHHGKMAE_00774;product=hypothetical protein
M-persicinum_contig_11_1	Prodigal:002006	CDS	312545	313714	.	-	0	ID=KHHGKMAE_00775;eC_number=2.5.1.48;Name=metB;db_xref=COG:COG0626;gene=metB;inference=ab initio prediction:Prodigal:002006,similar to AA sequence:UniProtKB:P9WGB7;locus_tag=KHHGKMAE_00775;product=Cystathionine gamma-synthase
M-persicinum_contig_11_1	Prodigal:002006	CDS	313831	314349	.	+	0	ID=KHHGKMAE_00776;Name=crtK-2_1;db_xref=COG:COG3476;gene=crtK-2_1;inference=ab initio prediction:Prodigal:002006,similar to AA sequence:UniProtKB:Q8KBX2;locus_tag=KHHGKMAE_00776;product=Tryptophan-rich protein TspO
M-persicinum_contig_11_1	Prodigal:002006	CDS	314362	314892	.	-	0	ID=KHHGKMAE_00777;inference=ab initio prediction:Prodigal:002006;locus_tag=KHHGKMAE_00777;product=hypothetical protein
M-persicinum_contig_11_1	Prodigal:002006	CDS	315117	315674	.	-	0	ID=KHHGKMAE_00778;inference=ab initio prediction:Prodigal:002006;locus_tag=KHHGKMAE_00778;product=hypothetical protein
M-persicinum_contig_11_1	Prodigal:002006	CDS	315772	318906	.	-	0	ID=KHHGKMAE_00779;Name=mdtB_2;gene=mdtB_2;inference=ab initio prediction:Prodigal:002006,similar to AA sequence:UniProtKB:B7LV39;locus_tag=KHHGKMAE_00779;product=Multidrug resistance protein MdtB
M-persicinum_contig_11_1	Prodigal:002006	CDS	318916	320112	.	-	0	ID=KHHGKMAE_00780;Name=mdtE_1;gene=mdtE_1;inference=ab initio prediction:Prodigal:002006,similar to AA sequence:UniProtKB:P37636;locus_tag=KHHGKMAE_00780;product=Multidrug resistance protein MdtE
M-persicinum_contig_11_1	Prodigal:002006	CDS	320280	320462	.	+	0	ID=KHHGKMAE_00781;inference=ab initio prediction:Prodigal:002006;locus_tag=KHHGKMAE_00781;product=hypothetical protein
M-persicinum_contig_11_1	Prodigal:002006	CDS	320474	321508	.	-	0	ID=KHHGKMAE_00782;inference=ab initio prediction:Prodigal:002006;locus_tag=KHHGKMAE_00782;product=hypothetical protein
M-persicinum_contig_11_1	Prodigal:002006	CDS	321505	322575	.	-	0	ID=KHHGKMAE_00783;inference=ab initio prediction:Prodigal:002006;locus_tag=KHHGKMAE_00783;product=hypothetical protein
M-persicinum_contig_11_1	Prodigal:002006	CDS	322589	323620	.	-	0	ID=KHHGKMAE_00784;eC_number=2.4.1.11;db_xref=COG:COG0438;inference=ab initio prediction:Prodigal:002006,similar to AA sequence:UniProtKB:P9WMY9;locus_tag=KHHGKMAE_00784;product=Glycogen synthase
M-persicinum_contig_11_1	Prodigal:002006	CDS	324057	326927	.	-	0	ID=KHHGKMAE_00785;eC_number=4.1.1.31;Name=ppc_1;gene=ppc_1;inference=ab initio prediction:Prodigal:002006,protein motif:HAMAP:MF_00595;locus_tag=KHHGKMAE_00785;product=Phosphoenolpyruvate carboxylase
M-persicinum_contig_11_1	Prodigal:002006	CDS	327037	327297	.	+	0	ID=KHHGKMAE_00786;inference=ab initio prediction:Prodigal:002006;locus_tag=KHHGKMAE_00786;product=hypothetical protein
M-persicinum_contig_11_1	Prodigal:002006	CDS	327294	327899	.	+	0	ID=KHHGKMAE_00787;inference=ab initio prediction:Prodigal:002006;locus_tag=KHHGKMAE_00787;product=hypothetical protein
M-persicinum_contig_11_1	Prodigal:002006	CDS	327928	328284	.	-	0	ID=KHHGKMAE_00788;inference=ab initio prediction:Prodigal:002006;locus_tag=KHHGKMAE_00788;product=hypothetical protein
M-persicinum_contig_11_1	Prodigal:002006	CDS	328516	329058	.	+	0	ID=KHHGKMAE_00789;inference=ab initio prediction:Prodigal:002006;locus_tag=KHHGKMAE_00789;product=hypothetical protein
M-persicinum_contig_11_1	Prodigal:002006	CDS	329232	329420	.	+	0	ID=KHHGKMAE_00790;Name=rpmF;db_xref=COG:COG0333;gene=rpmF;inference=ab initio prediction:Prodigal:002006,similar to AA sequence:UniProtKB:Q6NCE6;locus_tag=KHHGKMAE_00790;product=50S ribosomal protein L32
M-persicinum_contig_11_1	Prodigal:002006	CDS	329736	330026	.	-	0	ID=KHHGKMAE_00791;inference=ab initio prediction:Prodigal:002006;locus_tag=KHHGKMAE_00791;product=hypothetical protein
M-persicinum_contig_11_1	Prodigal:002006	CDS	330115	330702	.	-	0	ID=KHHGKMAE_00792;inference=ab initio prediction:Prodigal:002006;locus_tag=KHHGKMAE_00792;product=hypothetical protein
M-persicinum_contig_11_1	Prodigal:002006	CDS	331082	332266	.	+	0	ID=KHHGKMAE_00793;eC_number=2.3.1.9;Name=phaA;gene=phaA;inference=ab initio prediction:Prodigal:002006,similar to AA sequence:UniProtKB:P07097;locus_tag=KHHGKMAE_00793;product=Acetyl-CoA acetyltransferase
M-persicinum_contig_11_1	Prodigal:002006	CDS	332402	333130	.	+	0	ID=KHHGKMAE_00794;eC_number=1.1.1.36;Name=phaB;gene=phaB;inference=ab initio prediction:Prodigal:002006,similar to AA sequence:UniProtKB:P14697;locus_tag=KHHGKMAE_00794;product=Acetoacetyl-CoA reductase
M-persicinum_contig_11_1	Prodigal:002006	CDS	333443	335032	.	+	0	ID=KHHGKMAE_00795;eC_number=2.3.2.2;Name=ywrD;db_xref=COG:COG0405;gene=ywrD;inference=ab initio prediction:Prodigal:002006,similar to AA sequence:UniProtKB:O05218;locus_tag=KHHGKMAE_00795;product=Glutathione hydrolase-like YwrD proenzyme
M-persicinum_contig_11_1	Prodigal:002006	CDS	335109	336632	.	+	0	ID=KHHGKMAE_00796;eC_number=3.4.17.19;db_xref=COG:COG2317;inference=ab initio prediction:Prodigal:002006,similar to AA sequence:UniProtKB:Q5SLM3;locus_tag=KHHGKMAE_00796;product=Thermostable carboxypeptidase 1
M-persicinum_contig_12_1	Prodigal:002006	CDS	218	544	.	-	0	ID=KHHGKMAE_00797;inference=ab initio prediction:Prodigal:002006;locus_tag=KHHGKMAE_00797;product=hypothetical protein
M-persicinum_contig_12_1	Prodigal:002006	CDS	578	1084	.	-	0	ID=KHHGKMAE_00798;inference=ab initio prediction:Prodigal:002006;locus_tag=KHHGKMAE_00798;product=hypothetical protein
M-persicinum_contig_12_1	Prodigal:002006	CDS	1211	1558	.	-	0	ID=KHHGKMAE_00799;inference=ab initio prediction:Prodigal:002006;locus_tag=KHHGKMAE_00799;product=hypothetical protein
M-persicinum_contig_12_1	Prodigal:002006	CDS	1913	2536	.	+	0	ID=KHHGKMAE_00800;Name=fixJ_1;gene=fixJ_1;inference=ab initio prediction:Prodigal:002006,similar to AA sequence:UniProtKB:P10958;locus_tag=KHHGKMAE_00800;product=Transcriptional regulatory protein FixJ
M-persicinum_contig_12_1	Prodigal:002006	CDS	2674	4104	.	+	0	ID=KHHGKMAE_00801;Name=macA_1;db_xref=COG:COG0845;gene=macA_1;inference=ab initio prediction:Prodigal:002006,similar to AA sequence:UniProtKB:P75830;locus_tag=KHHGKMAE_00801;product=Macrolide export protein MacA
M-persicinum_contig_12_1	Prodigal:002006	CDS	4101	4817	.	+	0	ID=KHHGKMAE_00802;eC_number=3.6.3.-;Name=yknY_2;db_xref=COG:COG1136;gene=yknY_2;inference=ab initio prediction:Prodigal:002006,similar to AA sequence:UniProtKB:O31711;locus_tag=KHHGKMAE_00802;product=putative ABC transporter ATP-binding protein YknY
M-persicinum_contig_12_1	Prodigal:002006	CDS	4814	6031	.	+	0	ID=KHHGKMAE_00803;eC_number=3.6.3.-;Name=macB_2;db_xref=COG:COG0577;gene=macB_2;inference=ab initio prediction:Prodigal:002006,similar to AA sequence:UniProtKB:Q5MK06;locus_tag=KHHGKMAE_00803;product=Macrolide export ATP-binding/permease protein MacB
M-persicinum_contig_12_1	Prodigal:002006	CDS	6071	6388	.	+	0	ID=KHHGKMAE_00804;Name=malT_1;gene=malT_1;inference=ab initio prediction:Prodigal:002006,protein motif:HAMAP:MF_01247;locus_tag=KHHGKMAE_00804;product=HTH-type transcriptional regulator MalT
M-persicinum_contig_12_1	Prodigal:002006	CDS	6404	6934	.	-	0	ID=KHHGKMAE_00805;inference=ab initio prediction:Prodigal:002006;locus_tag=KHHGKMAE_00805;product=hypothetical protein
M-persicinum_contig_12_1	Prodigal:002006	CDS	7043	9262	.	-	0	ID=KHHGKMAE_00806;eC_number=1.2.99.6;Name=paoC_2;db_xref=COG:COG1529;gene=paoC_2;inference=ab initio prediction:Prodigal:002006,similar to AA sequence:UniProtKB:P77489;locus_tag=KHHGKMAE_00806;product=Aldehyde oxidoreductase molybdenum-binding subunit PaoC
M-persicinum_contig_12_1	Prodigal:002006	CDS	9266	10216	.	-	0	ID=KHHGKMAE_00807;eC_number=1.2.99.6;Name=paoB_2;db_xref=COG:COG1319;gene=paoB_2;inference=ab initio prediction:Prodigal:002006,similar to AA sequence:UniProtKB:P77324;locus_tag=KHHGKMAE_00807;product=Aldehyde oxidoreductase FAD-binding subunit PaoB
M-persicinum_contig_12_1	Prodigal:002006	CDS	10213	10824	.	-	0	ID=KHHGKMAE_00808;eC_number=1.2.99.6;Name=paoA_2;db_xref=COG:COG2080;gene=paoA_2;inference=ab initio prediction:Prodigal:002006,similar to AA sequence:UniProtKB:P77165;locus_tag=KHHGKMAE_00808;product=Aldehyde oxidoreductase iron-sulfur-binding subunit PaoA
M-persicinum_contig_12_1	Prodigal:002006	CDS	11000	12229	.	-	0	ID=KHHGKMAE_00809;inference=ab initio prediction:Prodigal:002006;locus_tag=KHHGKMAE_00809;product=hypothetical protein
M-persicinum_contig_12_1	Prodigal:002006	CDS	12323	13399	.	-	0	ID=KHHGKMAE_00810;inference=ab initio prediction:Prodigal:002006;locus_tag=KHHGKMAE_00810;product=hypothetical protein
M-persicinum_contig_12_1	Aragorn:001002	tRNA	14487	14575	.	+	.	ID=KHHGKMAE_00811;inference=COORDINATES:profile:Aragorn:001002;locus_tag=KHHGKMAE_00811;product=tRNA-Ala(tgc)
M-persicinum_contig_12_1	Prodigal:002006	CDS	16212	16847	.	-	0	ID=KHHGKMAE_00812;inference=ab initio prediction:Prodigal:002006;locus_tag=KHHGKMAE_00812;product=hypothetical protein
M-persicinum_contig_12_1	Prodigal:002006	CDS	17320	18579	.	-	0	ID=KHHGKMAE_00813;eC_number=1.4.99.-;Name=dadA1_1;db_xref=COG:COG0665;gene=dadA1_1;inference=ab initio prediction:Prodigal:002006,similar to AA sequence:UniProtKB:Q9HTQ0;locus_tag=KHHGKMAE_00813;product=D-amino acid dehydrogenase 1
M-persicinum_contig_12_1	Prodigal:002006	CDS	18788	19237	.	+	0	ID=KHHGKMAE_00814;Name=lrp_1;db_xref=COG:COG1522;gene=lrp_1;inference=ab initio prediction:Prodigal:002006,similar to AA sequence:UniProtKB:P0ACJ0;locus_tag=KHHGKMAE_00814;product=Leucine-responsive regulatory protein
M-persicinum_contig_12_1	Prodigal:002006	CDS	19291	20430	.	+	0	ID=KHHGKMAE_00815;inference=ab initio prediction:Prodigal:002006;locus_tag=KHHGKMAE_00815;product=hypothetical protein
M-persicinum_contig_12_1	Prodigal:002006	CDS	20463	21401	.	+	0	ID=KHHGKMAE_00816;eC_number=1.6.3.5;db_xref=COG:COG3380;inference=ab initio prediction:Prodigal:002006,similar to AA sequence:UniProtKB:Q888A4;locus_tag=KHHGKMAE_00816;product=Renalase
M-persicinum_contig_12_1	Prodigal:002006	CDS	21388	24864	.	-	0	ID=KHHGKMAE_00817;eC_number=3.5.1.44;Name=cheB_2;gene=cheB_2;inference=ab initio prediction:Prodigal:002006,protein motif:HAMAP:MF_00099;locus_tag=KHHGKMAE_00817;product=Protein-glutamate methylesterase/protein-glutamine glutaminase
M-persicinum_contig_12_1	Prodigal:002006	CDS	24845	25438	.	-	0	ID=KHHGKMAE_00818;inference=ab initio prediction:Prodigal:002006;locus_tag=KHHGKMAE_00818;product=hypothetical protein
M-persicinum_contig_12_1	Prodigal:002006	CDS	25630	27564	.	-	0	ID=KHHGKMAE_00819;inference=ab initio prediction:Prodigal:002006;locus_tag=KHHGKMAE_00819;product=hypothetical protein
M-persicinum_contig_12_1	Prodigal:002006	CDS	27825	28505	.	-	0	ID=KHHGKMAE_00820;inference=ab initio prediction:Prodigal:002006;locus_tag=KHHGKMAE_00820;product=hypothetical protein
M-persicinum_contig_12_1	Prodigal:002006	CDS	28607	29959	.	-	0	ID=KHHGKMAE_00821;eC_number=1.3.98.3;Name=hemN;gene=hemN;inference=ab initio prediction:Prodigal:002006,similar to AA sequence:UniProtKB:P74132;locus_tag=KHHGKMAE_00821;product=Oxygen-independent coproporphyrinogen III oxidase
M-persicinum_contig_12_1	Prodigal:002006	CDS	30465	30602	.	-	0	ID=KHHGKMAE_00822;inference=ab initio prediction:Prodigal:002006;locus_tag=KHHGKMAE_00822;product=hypothetical protein
M-persicinum_contig_12_1	Prodigal:002006	CDS	30599	30994	.	-	0	ID=KHHGKMAE_00823;eC_number=7.2.2.8;Name=copA_3;gene=copA_3;inference=ab initio prediction:Prodigal:002006,similar to AA sequence:UniProtKB:Q7A3E6;locus_tag=KHHGKMAE_00823;product=Copper-exporting P-type ATPase
M-persicinum_contig_12_1	Prodigal:002006	CDS	31038	32906	.	-	0	ID=KHHGKMAE_00824;eC_number=7.2.2.8;Name=pacS;gene=pacS;inference=ab initio prediction:Prodigal:002006,similar to AA sequence:UniProtKB:P73241;locus_tag=KHHGKMAE_00824;product=putative copper-transporting ATPase PacS
M-persicinum_contig_12_1	Prodigal:002006	CDS	32920	33411	.	-	0	ID=KHHGKMAE_00825;inference=ab initio prediction:Prodigal:002006;locus_tag=KHHGKMAE_00825;product=hypothetical protein
M-persicinum_contig_12_1	Prodigal:002006	CDS	33516	35027	.	-	0	ID=KHHGKMAE_00826;inference=ab initio prediction:Prodigal:002006;locus_tag=KHHGKMAE_00826;product=hypothetical protein
M-persicinum_contig_12_1	Prodigal:002006	CDS	35281	35553	.	-	0	ID=KHHGKMAE_00827;eC_number=3.1.-.-;Name=yoeB;db_xref=COG:COG4115;gene=yoeB;inference=ab initio prediction:Prodigal:002006,similar to AA sequence:UniProtKB:P69348;locus_tag=KHHGKMAE_00827;product=Toxin YoeB
M-persicinum_contig_12_1	Prodigal:002006	CDS	35550	35804	.	-	0	ID=KHHGKMAE_00828;Name=yefM;db_xref=COG:COG2161;gene=yefM;inference=ab initio prediction:Prodigal:002006,similar to AA sequence:UniProtKB:P69346;locus_tag=KHHGKMAE_00828;product=Antitoxin YefM
M-persicinum_contig_12_1	Prodigal:002006	CDS	35866	36744	.	-	0	ID=KHHGKMAE_00829;Name=fixP;db_xref=COG:COG2010;gene=fixP;inference=ab initio prediction:Prodigal:002006,similar to AA sequence:UniProtKB:Q03075;locus_tag=KHHGKMAE_00829;product=Cbb3-type cytochrome c oxidase subunit FixP
M-persicinum_contig_12_1	Prodigal:002006	CDS	36748	36897	.	-	0	ID=KHHGKMAE_00830;inference=ab initio prediction:Prodigal:002006;locus_tag=KHHGKMAE_00830;product=hypothetical protein
M-persicinum_contig_12_1	Prodigal:002006	CDS	36903	37649	.	-	0	ID=KHHGKMAE_00831;inference=ab initio prediction:Prodigal:002006;locus_tag=KHHGKMAE_00831;product=hypothetical protein
M-persicinum_contig_12_1	Prodigal:002006	CDS	37711	39372	.	-	0	ID=KHHGKMAE_00832;eC_number=1.9.3.1;Name=fixN;db_xref=COG:COG3278;gene=fixN;inference=ab initio prediction:Prodigal:002006,similar to AA sequence:UniProtKB:Q03073;locus_tag=KHHGKMAE_00832;product=Cytochrome c oxidase subunit 1 %2C bacteroid
M-persicinum_contig_12_1	Prodigal:002006	CDS	39613	40014	.	-	0	ID=KHHGKMAE_00833;inference=ab initio prediction:Prodigal:002006;locus_tag=KHHGKMAE_00833;product=hypothetical protein
M-persicinum_contig_12_1	Prodigal:002006	CDS	40135	40881	.	+	0	ID=KHHGKMAE_00834;inference=ab initio prediction:Prodigal:002006;locus_tag=KHHGKMAE_00834;product=hypothetical protein
M-persicinum_contig_12_1	Prodigal:002006	CDS	41259	43082	.	+	0	ID=KHHGKMAE_00835;inference=ab initio prediction:Prodigal:002006;locus_tag=KHHGKMAE_00835;product=hypothetical protein
M-persicinum_contig_12_1	Prodigal:002006	CDS	43085	44758	.	+	0	ID=KHHGKMAE_00836;inference=ab initio prediction:Prodigal:002006;locus_tag=KHHGKMAE_00836;product=hypothetical protein
M-persicinum_contig_12_1	Prodigal:002006	CDS	44795	45358	.	-	0	ID=KHHGKMAE_00837;inference=ab initio prediction:Prodigal:002006;locus_tag=KHHGKMAE_00837;product=hypothetical protein
M-persicinum_contig_12_1	Prodigal:002006	CDS	45547	45942	.	-	0	ID=KHHGKMAE_00838;inference=ab initio prediction:Prodigal:002006;locus_tag=KHHGKMAE_00838;product=hypothetical protein
M-persicinum_contig_12_1	Prodigal:002006	CDS	46186	46773	.	-	0	ID=KHHGKMAE_00839;eC_number=2.1.1.222;Name=COQ3_1;gene=COQ3_1;inference=ab initio prediction:Prodigal:002006,protein motif:HAMAP:MF_00472;locus_tag=KHHGKMAE_00839;product=Ubiquinone biosynthesis O-methyltransferase%2C mitochondrial
M-persicinum_contig_12_1	Prodigal:002006	CDS	46770	47909	.	-	0	ID=KHHGKMAE_00840;eC_number=1.3.8.1;Name=bcd;db_xref=COG:COG1960;gene=bcd;inference=ab initio prediction:Prodigal:002006,similar to AA sequence:UniProtKB:P52042;locus_tag=KHHGKMAE_00840;product=Acyl-CoA dehydrogenase%2C short-chain specific
M-persicinum_contig_12_1	Prodigal:002006	CDS	47961	49157	.	-	0	ID=KHHGKMAE_00841;inference=ab initio prediction:Prodigal:002006;locus_tag=KHHGKMAE_00841;product=hypothetical protein
M-persicinum_contig_12_1	Prodigal:002006	CDS	49389	50582	.	+	0	ID=KHHGKMAE_00842;Name=hcaT_1;gene=hcaT_1;inference=ab initio prediction:Prodigal:002006,similar to AA sequence:UniProtKB:Q47142;locus_tag=KHHGKMAE_00842;product=putative 3-phenylpropionic acid transporter
M-persicinum_contig_12_1	Prodigal:002006	CDS	50639	52102	.	-	0	ID=KHHGKMAE_00843;eC_number=3.5.1.-;Name=abgB;db_xref=COG:COG1473;gene=abgB;inference=ab initio prediction:Prodigal:002006,similar to AA sequence:UniProtKB:P76052;locus_tag=KHHGKMAE_00843;product=p-aminobenzoyl-glutamate hydrolase subunit B
M-persicinum_contig_12_1	Prodigal:002006	CDS	52251	54038	.	+	0	ID=KHHGKMAE_00844;inference=ab initio prediction:Prodigal:002006;locus_tag=KHHGKMAE_00844;product=hypothetical protein
M-persicinum_contig_12_1	Prodigal:002006	CDS	54054	55013	.	+	0	ID=KHHGKMAE_00845;Name=nikB;db_xref=COG:COG0601;gene=nikB;inference=ab initio prediction:Prodigal:002006,similar to AA sequence:UniProtKB:P33591;locus_tag=KHHGKMAE_00845;product=Nickel transport system permease protein NikB
M-persicinum_contig_12_1	Prodigal:002006	CDS	54979	55905	.	+	0	ID=KHHGKMAE_00846;Name=gsiD_1;db_xref=COG:COG1173;gene=gsiD_1;inference=ab initio prediction:Prodigal:002006,similar to AA sequence:UniProtKB:P75799;locus_tag=KHHGKMAE_00846;product=Glutathione transport system permease protein GsiD
M-persicinum_contig_12_1	Prodigal:002006	CDS	56085	57935	.	+	0	ID=KHHGKMAE_00847;eC_number=7.4.2.10;Name=gsiA_1;db_xref=COG:COG1123;gene=gsiA_1;inference=ab initio prediction:Prodigal:002006,similar to AA sequence:UniProtKB:P75796;locus_tag=KHHGKMAE_00847;product=Glutathione import ATP-binding protein GsiA
M-persicinum_contig_12_1	Prodigal:002006	CDS	58037	59848	.	+	0	ID=KHHGKMAE_00848;inference=ab initio prediction:Prodigal:002006;locus_tag=KHHGKMAE_00848;product=hypothetical protein
M-persicinum_contig_12_1	Prodigal:002006	CDS	59888	60697	.	+	0	ID=KHHGKMAE_00849;inference=ab initio prediction:Prodigal:002006;locus_tag=KHHGKMAE_00849;product=hypothetical protein
M-persicinum_contig_12_1	Prodigal:002006	CDS	60750	62117	.	+	0	ID=KHHGKMAE_00850;inference=ab initio prediction:Prodigal:002006;locus_tag=KHHGKMAE_00850;product=hypothetical protein
M-persicinum_contig_12_1	Prodigal:002006	CDS	62453	63169	.	-	0	ID=KHHGKMAE_00851;inference=ab initio prediction:Prodigal:002006;locus_tag=KHHGKMAE_00851;product=hypothetical protein
M-persicinum_contig_12_1	Prodigal:002006	CDS	63517	64233	.	+	0	ID=KHHGKMAE_00852;Name=crp_1;db_xref=COG:COG0664;gene=crp_1;inference=ab initio prediction:Prodigal:002006,similar to AA sequence:UniProtKB:P9WMH3;locus_tag=KHHGKMAE_00852;product=CRP-like cAMP-activated global transcriptional regulator
M-persicinum_contig_12_1	Prodigal:002006	CDS	64609	65034	.	-	0	ID=KHHGKMAE_00853;inference=ab initio prediction:Prodigal:002006;locus_tag=KHHGKMAE_00853;product=hypothetical protein
M-persicinum_contig_12_1	Prodigal:002006	CDS	65614	66675	.	+	0	ID=KHHGKMAE_00854;eC_number=7.6.2.10;Name=ugpC;db_xref=COG:COG3839;gene=ugpC;inference=ab initio prediction:Prodigal:002006,similar to AA sequence:UniProtKB:P10907;locus_tag=KHHGKMAE_00854;product=sn-glycerol-3-phosphate import ATP-binding protein UgpC
M-persicinum_contig_12_1	Prodigal:002006	CDS	66727	68037	.	+	0	ID=KHHGKMAE_00855;inference=ab initio prediction:Prodigal:002006;locus_tag=KHHGKMAE_00855;product=hypothetical protein
M-persicinum_contig_12_1	Prodigal:002006	CDS	68061	69017	.	+	0	ID=KHHGKMAE_00856;Name=melD;db_xref=COG:COG1175;gene=melD;inference=ab initio prediction:Prodigal:002006,similar to AA sequence:UniProtKB:O34706;locus_tag=KHHGKMAE_00856;product=Melibiose/raffinose/stachyose import permease protein MelD
M-persicinum_contig_12_1	Prodigal:002006	CDS	69014	69952	.	+	0	ID=KHHGKMAE_00857;Name=ycjP;db_xref=COG:COG0395;gene=ycjP;inference=ab initio prediction:Prodigal:002006,similar to AA sequence:UniProtKB:P77716;locus_tag=KHHGKMAE_00857;product=Inner membrane ABC transporter permease protein YcjP
M-persicinum_contig_12_1	Prodigal:002006	CDS	70188	70730	.	-	0	ID=KHHGKMAE_00858;inference=ab initio prediction:Prodigal:002006;locus_tag=KHHGKMAE_00858;product=hypothetical protein
M-persicinum_contig_12_1	Prodigal:002006	CDS	70717	71958	.	-	0	ID=KHHGKMAE_00859;inference=ab initio prediction:Prodigal:002006;locus_tag=KHHGKMAE_00859;product=hypothetical protein
M-persicinum_contig_12_1	Prodigal:002006	CDS	72005	73372	.	-	0	ID=KHHGKMAE_00860;eC_number=1.14.14.10;Name=ntaA_1;gene=ntaA_1;inference=ab initio prediction:Prodigal:002006,similar to AA sequence:UniProtKB:P54989;locus_tag=KHHGKMAE_00860;product=Nitrilotriacetate monooxygenase component A
M-persicinum_contig_12_1	Prodigal:002006	CDS	73383	74603	.	-	0	ID=KHHGKMAE_00861;eC_number=1.14.14.-;Name=sfnC;gene=sfnC;inference=ab initio prediction:Prodigal:002006,similar to AA sequence:UniProtKB:Q845S8;locus_tag=KHHGKMAE_00861;product=putative FMNH2-dependent monooxygenase SfnC
M-persicinum_contig_12_1	Prodigal:002006	CDS	75016	76002	.	+	0	ID=KHHGKMAE_00862;Name=ssuA_1;gene=ssuA_1;inference=ab initio prediction:Prodigal:002006,similar to AA sequence:UniProtKB:P75853;locus_tag=KHHGKMAE_00862;product=Putative aliphatic sulfonates-binding protein
M-persicinum_contig_12_1	Prodigal:002006	CDS	76007	77050	.	+	0	ID=KHHGKMAE_00863;eC_number=1.14.14.35;Name=sfnG_1;gene=sfnG_1;inference=ab initio prediction:Prodigal:002006,similar to AA sequence:UniProtKB:Q65YW9;locus_tag=KHHGKMAE_00863;product=FMNH(2)-dependent dimethylsulfone monooxygenase
M-persicinum_contig_12_1	Prodigal:002006	CDS	77065	78423	.	+	0	ID=KHHGKMAE_00864;eC_number=1.14.14.10;Name=ntaA_2;gene=ntaA_2;inference=ab initio prediction:Prodigal:002006,similar to AA sequence:UniProtKB:P54989;locus_tag=KHHGKMAE_00864;product=Nitrilotriacetate monooxygenase component A
M-persicinum_contig_12_1	Prodigal:002006	CDS	79147	79482	.	-	0	ID=KHHGKMAE_00865;inference=ab initio prediction:Prodigal:002006,similar to AA sequence:ISfinder:ISPye47;locus_tag=KHHGKMAE_00865;product=IS110 family transposase ISPye47
M-persicinum_contig_12_1	Prodigal:002006	CDS	79706	80239	.	-	0	ID=KHHGKMAE_00866;eC_number=3.4.21.-;inference=ab initio prediction:Prodigal:002006,similar to AA sequence:UniProtKB:P09489;locus_tag=KHHGKMAE_00866;product=Extracellular serine protease
M-persicinum_contig_12_1	Aragorn:001002	tRNA	80975	81074	.	+	.	ID=KHHGKMAE_00867;inference=COORDINATES:profile:Aragorn:001002;locus_tag=KHHGKMAE_00867;product=tRNA-Thr(ggt)
M-persicinum_contig_12_1	Prodigal:002006	CDS	83604	83882	.	-	0	ID=KHHGKMAE_00868;db_xref=COG:COG3039;inference=ab initio prediction:Prodigal:002006,similar to AA sequence:ISfinder:ISMex15;locus_tag=KHHGKMAE_00868;product=IS5 family transposase ISMex15
M-persicinum_contig_12_1	Prodigal:002006	CDS	85188	85616	.	+	0	ID=KHHGKMAE_00869;inference=ab initio prediction:Prodigal:002006;locus_tag=KHHGKMAE_00869;product=hypothetical protein
M-persicinum_contig_12_1	Prodigal:002006	CDS	86174	88855	.	-	0	ID=KHHGKMAE_00870;eC_number=1.17.1.9;inference=ab initio prediction:Prodigal:002006,similar to AA sequence:UniProtKB:Q99RW4;locus_tag=KHHGKMAE_00870;product=Putative formate dehydrogenase
M-persicinum_contig_12_1	Prodigal:002006	CDS	88852	90345	.	-	0	ID=KHHGKMAE_00871;inference=ab initio prediction:Prodigal:002006;locus_tag=KHHGKMAE_00871;product=hypothetical protein
M-persicinum_contig_12_1	Prodigal:002006	CDS	90329	91132	.	-	0	ID=KHHGKMAE_00872;eC_number=7.3.2.1;Name=phnC_1;db_xref=COG:COG3638;gene=phnC_1;inference=ab initio prediction:Prodigal:002006,similar to AA sequence:UniProtKB:A0QQ70;locus_tag=KHHGKMAE_00872;product=Phosphate-import ATP-binding protein PhnC
M-persicinum_contig_12_1	Prodigal:002006	CDS	91154	92035	.	-	0	ID=KHHGKMAE_00873;Name=phnE_1;db_xref=COG:COG3639;gene=phnE_1;inference=ab initio prediction:Prodigal:002006,similar to AA sequence:UniProtKB:A0QQ68;locus_tag=KHHGKMAE_00873;product=Phosphate-import permease protein PhnE
M-persicinum_contig_12_1	Prodigal:002006	CDS	92132	93013	.	-	0	ID=KHHGKMAE_00874;Name=htxB;gene=htxB;inference=ab initio prediction:Prodigal:002006,similar to AA sequence:UniProtKB:O69061;locus_tag=KHHGKMAE_00874;product=putative phosphite transport system-binding protein HtxB
M-persicinum_contig_12_1	Prodigal:002006	CDS	93307	94215	.	+	0	ID=KHHGKMAE_00875;Name=cmpR_1;gene=cmpR_1;inference=ab initio prediction:Prodigal:002006,similar to AA sequence:UniProtKB:Q55459;locus_tag=KHHGKMAE_00875;product=HTH-type transcriptional activator CmpR
M-persicinum_contig_12_1	Prodigal:002006	CDS	94242	95237	.	+	0	ID=KHHGKMAE_00876;eC_number=1.20.1.1;Name=ptxD;gene=ptxD;inference=ab initio prediction:Prodigal:002006,similar to AA sequence:UniProtKB:O69054;locus_tag=KHHGKMAE_00876;product=Phosphonate dehydrogenase
M-persicinum_contig_12_1	Prodigal:002006	CDS	95504	95731	.	-	0	ID=KHHGKMAE_00877;inference=ab initio prediction:Prodigal:002006;locus_tag=KHHGKMAE_00877;product=hypothetical protein
M-persicinum_contig_12_1	Prodigal:002006	CDS	95733	96059	.	-	0	ID=KHHGKMAE_00878;inference=ab initio prediction:Prodigal:002006;locus_tag=KHHGKMAE_00878;product=hypothetical protein
M-persicinum_contig_12_1	Prodigal:002006	CDS	96231	99146	.	+	0	ID=KHHGKMAE_00879;eC_number=3.6.4.12;Name=recD2_4;gene=recD2_4;inference=ab initio prediction:Prodigal:002006,protein motif:HAMAP:MF_01488;locus_tag=KHHGKMAE_00879;product=ATP-dependent RecD-like DNA helicase
M-persicinum_contig_12_1	Prodigal:002006	CDS	99275	99493	.	+	0	ID=KHHGKMAE_00880;inference=ab initio prediction:Prodigal:002006;locus_tag=KHHGKMAE_00880;product=hypothetical protein
M-persicinum_contig_12_1	Prodigal:002006	CDS	99579	99725	.	+	0	ID=KHHGKMAE_00881;inference=ab initio prediction:Prodigal:002006;locus_tag=KHHGKMAE_00881;product=hypothetical protein
M-persicinum_contig_12_1	Prodigal:002006	CDS	99812	100060	.	+	0	ID=KHHGKMAE_00882;inference=ab initio prediction:Prodigal:002006;locus_tag=KHHGKMAE_00882;product=hypothetical protein
M-persicinum_contig_12_1	Prodigal:002006	CDS	100057	100518	.	+	0	ID=KHHGKMAE_00883;eC_number=3.1.-.-;Name=fitB_1;gene=fitB_1;inference=ab initio prediction:Prodigal:002006,similar to AA sequence:UniProtKB:Q5F882;locus_tag=KHHGKMAE_00883;product=Toxin FitB
M-persicinum_contig_12_1	Aragorn:001002	tRNA	102114	102203	.	-	.	ID=KHHGKMAE_00884;inference=COORDINATES:profile:Aragorn:001002;locus_tag=KHHGKMAE_00884;product=tRNA-Ser(gga)
M-persicinum_contig_12_1	Prodigal:002006	CDS	102333	104600	.	-	0	ID=KHHGKMAE_00885;eC_number=3.2.1.-;Name=glgX;db_xref=COG:COG1523;gene=glgX;inference=ab initio prediction:Prodigal:002006,similar to AA sequence:UniProtKB:P9WQ25;locus_tag=KHHGKMAE_00885;product=Glycogen operon protein GlgX 
M-persicinum_contig_12_1	Prodigal:002006	CDS	104866	105858	.	-	0	ID=KHHGKMAE_00886;Name=ssuA_2;gene=ssuA_2;inference=ab initio prediction:Prodigal:002006,similar to AA sequence:UniProtKB:P75853;locus_tag=KHHGKMAE_00886;product=Putative aliphatic sulfonates-binding protein
M-persicinum_contig_12_1	Prodigal:002006	CDS	106066	106764	.	-	0	ID=KHHGKMAE_00887;inference=ab initio prediction:Prodigal:002006;locus_tag=KHHGKMAE_00887;product=hypothetical protein
M-persicinum_contig_12_1	Prodigal:002006	CDS	106757	107644	.	-	0	ID=KHHGKMAE_00888;eC_number=5.3.3.17;Name=phzF;gene=phzF;inference=ab initio prediction:Prodigal:002006,similar to AA sequence:UniProtKB:Q51792;locus_tag=KHHGKMAE_00888;product=Trans-2%2C3-dihydro-3-hydroxyanthranilate isomerase
M-persicinum_contig_12_1	Prodigal:002006	CDS	107690	108538	.	-	0	ID=KHHGKMAE_00889;eC_number=2.7.1.35;Name=pdxY;db_xref=COG:COG2240;gene=pdxY;inference=ab initio prediction:Prodigal:002006,similar to AA sequence:UniProtKB:Q7CIR8;locus_tag=KHHGKMAE_00889;product=Pyridoxal kinase PdxY
M-persicinum_contig_12_1	Prodigal:002006	CDS	108756	109277	.	+	0	ID=KHHGKMAE_00890;Name=yabI;db_xref=COG:COG0586;gene=yabI;inference=ab initio prediction:Prodigal:002006,similar to AA sequence:UniProtKB:P30149;locus_tag=KHHGKMAE_00890;product=Inner membrane protein YabI
M-persicinum_contig_12_1	Prodigal:002006	CDS	109359	109889	.	+	0	ID=KHHGKMAE_00891;inference=ab initio prediction:Prodigal:002006;locus_tag=KHHGKMAE_00891;product=hypothetical protein
M-persicinum_contig_12_1	Prodigal:002006	CDS	109984	111588	.	+	0	ID=KHHGKMAE_00892;Name=nhaP2_1;gene=nhaP2_1;inference=ab initio prediction:Prodigal:002006,protein motif:HAMAP:MF_01075;locus_tag=KHHGKMAE_00892;product=K(+)/H(+) antiporter NhaP2
M-persicinum_contig_12_1	Prodigal:002006	CDS	111627	111881	.	-	0	ID=KHHGKMAE_00893;inference=ab initio prediction:Prodigal:002006;locus_tag=KHHGKMAE_00893;product=hypothetical protein
M-persicinum_contig_12_1	Prodigal:002006	CDS	112213	113133	.	+	0	ID=KHHGKMAE_00894;eC_number=6.1.1.14;Name=glyQ;db_xref=COG:COG0752;gene=glyQ;inference=ab initio prediction:Prodigal:002006,similar to AA sequence:UniProtKB:P00960;locus_tag=KHHGKMAE_00894;product=Glycine--tRNA ligase alpha subunit
M-persicinum_contig_12_1	Prodigal:002006	CDS	113352	113795	.	+	0	ID=KHHGKMAE_00895;inference=ab initio prediction:Prodigal:002006;locus_tag=KHHGKMAE_00895;product=hypothetical protein
M-persicinum_contig_12_1	Prodigal:002006	CDS	113845	115944	.	+	0	ID=KHHGKMAE_00896;eC_number=6.1.1.14;Name=glyS;db_xref=COG:COG0751;gene=glyS;inference=ab initio prediction:Prodigal:002006,similar to AA sequence:UniProtKB:P00961;locus_tag=KHHGKMAE_00896;product=Glycine--tRNA ligase beta subunit
M-persicinum_contig_12_1	Prodigal:002006	CDS	116213	116884	.	-	0	ID=KHHGKMAE_00897;eC_number=4.1.1.104;Name=otnC;db_xref=COG:COG0235;gene=otnC;inference=ab initio prediction:Prodigal:002006,similar to AA sequence:UniProtKB:Q0KBC9;locus_tag=KHHGKMAE_00897;product=3-oxo-tetronate 4-phosphate decarboxylase
M-persicinum_contig_12_1	Prodigal:002006	CDS	117037	118356	.	+	0	ID=KHHGKMAE_00898;Name=ttuB_1;gene=ttuB_1;inference=ab initio prediction:Prodigal:002006,similar to AA sequence:UniProtKB:Q44470;locus_tag=KHHGKMAE_00898;product=Putative tartrate transporter
M-persicinum_contig_12_1	Prodigal:002006	CDS	118367	119278	.	+	0	ID=KHHGKMAE_00899;eC_number=1.1.1.411;Name=ltnD;db_xref=COG:COG2084;gene=ltnD;inference=ab initio prediction:Prodigal:002006,similar to AA sequence:UniProtKB:Q0KBC7;locus_tag=KHHGKMAE_00899;product=L-threonate dehydrogenase
M-persicinum_contig_13_1	Aragorn:001002	tRNA	2004	2093	.	-	.	ID=KHHGKMAE_00900;inference=COORDINATES:profile:Aragorn:001002;locus_tag=KHHGKMAE_00900;product=tRNA-Ser(cga)
M-persicinum_contig_13_1	Prodigal:002006	CDS	2120	2341	.	+	0	ID=KHHGKMAE_00901;inference=ab initio prediction:Prodigal:002006;locus_tag=KHHGKMAE_00901;product=hypothetical protein
M-persicinum_contig_13_1	Prodigal:002006	CDS	2343	4607	.	+	0	ID=KHHGKMAE_00902;eC_number=1.2.99.6;Name=paoC_3;db_xref=COG:COG1529;gene=paoC_3;inference=ab initio prediction:Prodigal:002006,similar to AA sequence:UniProtKB:P77489;locus_tag=KHHGKMAE_00902;product=Aldehyde oxidoreductase molybdenum-binding subunit PaoC
M-persicinum_contig_13_1	Prodigal:002006	CDS	4983	6872	.	+	0	ID=KHHGKMAE_00903;eC_number=2.4.1.-;Name=mdoH_1;db_xref=COG:COG2943;gene=mdoH_1;inference=ab initio prediction:Prodigal:002006,similar to AA sequence:UniProtKB:P62517;locus_tag=KHHGKMAE_00903;product=Glucans biosynthesis glucosyltransferase H
M-persicinum_contig_13_1	Prodigal:002006	CDS	7114	7779	.	+	0	ID=KHHGKMAE_00904;inference=ab initio prediction:Prodigal:002006;locus_tag=KHHGKMAE_00904;product=hypothetical protein
M-persicinum_contig_13_1	Prodigal:002006	CDS	8258	9553	.	-	0	ID=KHHGKMAE_00905;eC_number=2.4.2.4;Name=deoA;db_xref=COG:COG0213;gene=deoA;inference=ab initio prediction:Prodigal:002006,similar to AA sequence:UniProtKB:P07650;locus_tag=KHHGKMAE_00905;product=Thymidine phosphorylase
M-persicinum_contig_13_1	Prodigal:002006	CDS	9557	10288	.	-	0	ID=KHHGKMAE_00906;eC_number=4.1.2.4;Name=deoC;db_xref=COG:COG0274;gene=deoC;inference=ab initio prediction:Prodigal:002006,similar to AA sequence:UniProtKB:B0TQ91;locus_tag=KHHGKMAE_00906;product=Deoxyribose-phosphate aldolase
M-persicinum_contig_13_1	Prodigal:002006	CDS	10285	11103	.	-	0	ID=KHHGKMAE_00907;eC_number=2.4.2.1;Name=xapA;db_xref=COG:COG0005;gene=xapA;inference=ab initio prediction:Prodigal:002006,similar to AA sequence:UniProtKB:P45563;locus_tag=KHHGKMAE_00907;product=Purine nucleoside phosphorylase 2
M-persicinum_contig_13_1	Prodigal:002006	CDS	11100	11525	.	-	0	ID=KHHGKMAE_00908;eC_number=3.5.4.5;Name=cdd;db_xref=COG:COG0295;gene=cdd;inference=ab initio prediction:Prodigal:002006,similar to AA sequence:UniProtKB:P19079;locus_tag=KHHGKMAE_00908;product=Cytidine deaminase
M-persicinum_contig_13_1	Prodigal:002006	CDS	11640	12386	.	-	0	ID=KHHGKMAE_00909;inference=ab initio prediction:Prodigal:002006;locus_tag=KHHGKMAE_00909;product=hypothetical protein
M-persicinum_contig_13_1	Prodigal:002006	CDS	12466	13062	.	-	0	ID=KHHGKMAE_00910;Name=ecfG_2;gene=ecfG_2;inference=ab initio prediction:Prodigal:002006,similar to AA sequence:UniProtKB:B3Q6P8;locus_tag=KHHGKMAE_00910;product=ECF RNA polymerase sigma factor EcfG
M-persicinum_contig_13_1	Prodigal:002006	CDS	13101	14225	.	-	0	ID=KHHGKMAE_00911;inference=ab initio prediction:Prodigal:002006;locus_tag=KHHGKMAE_00911;product=hypothetical protein
M-persicinum_contig_13_1	Prodigal:002006	CDS	14469	15632	.	+	0	ID=KHHGKMAE_00912;eC_number=1.1.1.1;Name=adhB;gene=adhB;inference=ab initio prediction:Prodigal:002006,similar to AA sequence:UniProtKB:P0DJA2;locus_tag=KHHGKMAE_00912;product=Alcohol dehydrogenase 2
M-persicinum_contig_13_1	Prodigal:002006	CDS	15766	17007	.	-	0	ID=KHHGKMAE_00913;inference=ab initio prediction:Prodigal:002006;locus_tag=KHHGKMAE_00913;product=hypothetical protein
M-persicinum_contig_13_1	Prodigal:002006	CDS	17265	18074	.	+	0	ID=KHHGKMAE_00914;inference=ab initio prediction:Prodigal:002006;locus_tag=KHHGKMAE_00914;product=hypothetical protein
M-persicinum_contig_13_1	Prodigal:002006	CDS	18080	19672	.	+	0	ID=KHHGKMAE_00915;Name=sctC_1;gene=sctC_1;inference=ab initio prediction:Prodigal:002006,protein motif:HAMAP:MF_02219;locus_tag=KHHGKMAE_00915;product=Type 3 secretion system secretin
M-persicinum_contig_13_1	Prodigal:002006	CDS	19740	20495	.	+	0	ID=KHHGKMAE_00916;inference=ab initio prediction:Prodigal:002006;locus_tag=KHHGKMAE_00916;product=hypothetical protein
M-persicinum_contig_13_1	Prodigal:002006	CDS	20679	21929	.	+	0	ID=KHHGKMAE_00917;inference=ab initio prediction:Prodigal:002006;locus_tag=KHHGKMAE_00917;product=hypothetical protein
M-persicinum_contig_13_1	Prodigal:002006	CDS	21948	23387	.	+	0	ID=KHHGKMAE_00918;inference=ab initio prediction:Prodigal:002006;locus_tag=KHHGKMAE_00918;product=hypothetical protein
M-persicinum_contig_13_1	Prodigal:002006	CDS	23392	24381	.	+	0	ID=KHHGKMAE_00919;inference=ab initio prediction:Prodigal:002006;locus_tag=KHHGKMAE_00919;product=hypothetical protein
M-persicinum_contig_13_1	Prodigal:002006	CDS	24392	25360	.	+	0	ID=KHHGKMAE_00920;inference=ab initio prediction:Prodigal:002006;locus_tag=KHHGKMAE_00920;product=hypothetical protein
M-persicinum_contig_13_1	Prodigal:002006	CDS	25478	25795	.	-	0	ID=KHHGKMAE_00921;inference=ab initio prediction:Prodigal:002006;locus_tag=KHHGKMAE_00921;product=hypothetical protein
M-persicinum_contig_13_1	Prodigal:002006	CDS	25807	27003	.	-	0	ID=KHHGKMAE_00922;eC_number=1.8.5.-;Name=msrP_1;gene=msrP_1;inference=ab initio prediction:Prodigal:002006,protein motif:HAMAP:MF_01206;locus_tag=KHHGKMAE_00922;product=Protein-methionine-sulfoxide reductase catalytic subunit MsrP
M-persicinum_contig_13_1	Prodigal:002006	CDS	27032	28405	.	-	0	ID=KHHGKMAE_00923;Name=ydfJ;gene=ydfJ;inference=ab initio prediction:Prodigal:002006,similar to AA sequence:UniProtKB:P77228;locus_tag=KHHGKMAE_00923;product=Putative transporter YdfJ
M-persicinum_contig_13_1	Prodigal:002006	CDS	28829	29593	.	+	0	ID=KHHGKMAE_00924;Name=yurK;db_xref=COG:COG2188;gene=yurK;inference=ab initio prediction:Prodigal:002006,similar to AA sequence:UniProtKB:O32152;locus_tag=KHHGKMAE_00924;product=putative HTH-type transcriptional regulator YurK
M-persicinum_contig_13_1	Prodigal:002006	CDS	29722	30009	.	+	0	ID=KHHGKMAE_00925;eC_number=4.2.1.42;Name=garD_1;gene=garD_1;inference=ab initio prediction:Prodigal:002006,protein motif:HAMAP:MF_02031;locus_tag=KHHGKMAE_00925;product=Galactarate dehydratase (L-threo-forming)
M-persicinum_contig_13_1	Prodigal:002006	CDS	30017	31294	.	+	0	ID=KHHGKMAE_00926;eC_number=4.4.1.24;Name=suyB;gene=suyB;inference=ab initio prediction:Prodigal:002006,similar to AA sequence:UniProtKB:Q58Y43;locus_tag=KHHGKMAE_00926;product=(2R)-sulfolactate sulfo-lyase subunit beta
M-persicinum_contig_13_1	Prodigal:002006	CDS	31488	32480	.	+	0	ID=KHHGKMAE_00927;eC_number=1.1.1.338;Name=comC;db_xref=COG:COG2055;gene=comC;inference=ab initio prediction:Prodigal:002006,similar to AA sequence:UniProtKB:Q1QWN5;locus_tag=KHHGKMAE_00927;product=(2R)-3-sulfolactate dehydrogenase (NADP(+))
M-persicinum_contig_13_1	Prodigal:002006	CDS	32620	33573	.	+	0	ID=KHHGKMAE_00928;eC_number=1.1.1.310;Name=slcC;db_xref=COG:COG0111;gene=slcC;inference=ab initio prediction:Prodigal:002006,similar to AA sequence:UniProtKB:Q1QWN6;locus_tag=KHHGKMAE_00928;product=(S)-sulfolactate dehydrogenase
M-persicinum_contig_13_1	Prodigal:002006	CDS	33547	33855	.	-	0	ID=KHHGKMAE_00929;Name=parE4;db_xref=COG:COG3668;gene=parE4;inference=ab initio prediction:Prodigal:002006,similar to AA sequence:UniProtKB:Q9A459;locus_tag=KHHGKMAE_00929;product=Toxin ParE4
M-persicinum_contig_13_1	Prodigal:002006	CDS	33848	34117	.	-	0	ID=KHHGKMAE_00930;Name=parD4;db_xref=COG:COG3609;gene=parD4;inference=ab initio prediction:Prodigal:002006,similar to AA sequence:UniProtKB:Q9A458;locus_tag=KHHGKMAE_00930;product=Antitoxin ParD4
M-persicinum_contig_13_1	Prodigal:002006	CDS	34206	37346	.	-	0	ID=KHHGKMAE_00931;Name=czcA_4;gene=czcA_4;inference=ab initio prediction:Prodigal:002006,similar to AA sequence:UniProtKB:P13511;locus_tag=KHHGKMAE_00931;product=Cobalt-zinc-cadmium resistance protein CzcA
M-persicinum_contig_13_1	Prodigal:002006	CDS	37339	38445	.	-	0	ID=KHHGKMAE_00932;inference=ab initio prediction:Prodigal:002006;locus_tag=KHHGKMAE_00932;product=hypothetical protein
M-persicinum_contig_13_1	Prodigal:002006	CDS	38748	39761	.	+	0	ID=KHHGKMAE_00933;eC_number=1.3.1.87;Name=hcaB_3;gene=hcaB_3;inference=ab initio prediction:Prodigal:002006,protein motif:HAMAP:MF_01647;locus_tag=KHHGKMAE_00933;product=3-phenylpropionate-dihydrodiol/cinnamic acid-dihydrodiol dehydrogenase
M-persicinum_contig_13_1	Prodigal:002006	CDS	39764	40696	.	+	0	ID=KHHGKMAE_00934;eC_number=3.1.1.10;inference=ab initio prediction:Prodigal:002006,similar to AA sequence:UniProtKB:P07383;locus_tag=KHHGKMAE_00934;product=Tropinesterase
M-persicinum_contig_13_1	Prodigal:002006	CDS	40644	41336	.	-	0	ID=KHHGKMAE_00935;Name=rspR_2;db_xref=COG:COG1802;gene=rspR_2;inference=ab initio prediction:Prodigal:002006,similar to AA sequence:UniProtKB:P0ACM2;locus_tag=KHHGKMAE_00935;product=HTH-type transcriptional repressor RspR
M-persicinum_contig_13_1	Prodigal:002006	CDS	41474	42253	.	-	0	ID=KHHGKMAE_00936;inference=ab initio prediction:Prodigal:002006;locus_tag=KHHGKMAE_00936;product=hypothetical protein
M-persicinum_contig_13_1	Prodigal:002006	CDS	42250	42639	.	-	0	ID=KHHGKMAE_00937;inference=ab initio prediction:Prodigal:002006;locus_tag=KHHGKMAE_00937;product=hypothetical protein
M-persicinum_contig_13_1	Prodigal:002006	CDS	42645	43538	.	-	0	ID=KHHGKMAE_00938;eC_number=1.1.1.291;Name=Hgd_1;gene=Hgd_1;inference=ab initio prediction:Prodigal:002006,similar to AA sequence:UniProtKB:Q0QLF5;locus_tag=KHHGKMAE_00938;product=2-(hydroxymethyl)glutarate dehydrogenase
M-persicinum_contig_13_1	Prodigal:002006	CDS	43563	44936	.	-	0	ID=KHHGKMAE_00939;Name=proP_1;gene=proP_1;inference=ab initio prediction:Prodigal:002006,similar to AA sequence:UniProtKB:P0C0L7;locus_tag=KHHGKMAE_00939;product=Proline/betaine transporter
M-persicinum_contig_13_1	Prodigal:002006	CDS	45017	45430	.	-	0	ID=KHHGKMAE_00940;inference=ab initio prediction:Prodigal:002006;locus_tag=KHHGKMAE_00940;product=hypothetical protein
M-persicinum_contig_13_1	Prodigal:002006	CDS	45572	46444	.	-	0	ID=KHHGKMAE_00941;eC_number=1.1.1.291;Name=Hgd_2;gene=Hgd_2;inference=ab initio prediction:Prodigal:002006,similar to AA sequence:UniProtKB:Q0QLF5;locus_tag=KHHGKMAE_00941;product=2-(hydroxymethyl)glutarate dehydrogenase
M-persicinum_contig_14_1	Prodigal:002006	CDS	60	401	.	-	0	ID=KHHGKMAE_00942;inference=ab initio prediction:Prodigal:002006;locus_tag=KHHGKMAE_00942;product=hypothetical protein
M-persicinum_contig_14_1	Prodigal:002006	CDS	448	918	.	-	0	ID=KHHGKMAE_00943;inference=ab initio prediction:Prodigal:002006;locus_tag=KHHGKMAE_00943;product=hypothetical protein
M-persicinum_contig_14_1	Prodigal:002006	CDS	1040	1939	.	+	0	ID=KHHGKMAE_00944;eC_number=4.2.99.20;Name=menH_1;gene=menH_1;inference=ab initio prediction:Prodigal:002006,protein motif:HAMAP:MF_01660;locus_tag=KHHGKMAE_00944;product=2-succinyl-6-hydroxy-2%2C4-cyclohexadiene-1-carboxylate synthase
M-persicinum_contig_14_1	Prodigal:002006	CDS	1956	2153	.	-	0	ID=KHHGKMAE_00945;inference=ab initio prediction:Prodigal:002006;locus_tag=KHHGKMAE_00945;product=hypothetical protein
M-persicinum_contig_14_1	Prodigal:002006	CDS	2150	2401	.	-	0	ID=KHHGKMAE_00946;inference=ab initio prediction:Prodigal:002006;locus_tag=KHHGKMAE_00946;product=hypothetical protein
M-persicinum_contig_14_1	Prodigal:002006	CDS	2567	3616	.	+	0	ID=KHHGKMAE_00947;eC_number=4.1.3.24;Name=mcl;db_xref=COG:COG2301;gene=mcl;inference=ab initio prediction:Prodigal:002006,similar to AA sequence:UniProtKB:S5N020;locus_tag=KHHGKMAE_00947;product=Malyl-CoA/beta-methylmalyl-CoA/citramalyl-CoA lyase
M-persicinum_contig_14_1	Prodigal:002006	CDS	3803	4723	.	-	0	ID=KHHGKMAE_00948;eC_number=2.7.1.4;Name=mak;db_xref=COG:COG1940;gene=mak;inference=ab initio prediction:Prodigal:002006,similar to AA sequence:UniProtKB:P23917;locus_tag=KHHGKMAE_00948;product=Fructokinase
M-persicinum_contig_14_1	Prodigal:002006	CDS	4720	6093	.	-	0	ID=KHHGKMAE_00949;Name=dctA1;gene=dctA1;inference=ab initio prediction:Prodigal:002006,similar to AA sequence:UniProtKB:P31601;locus_tag=KHHGKMAE_00949;product=C4-dicarboxylate transport protein
M-persicinum_contig_14_1	Prodigal:002006	CDS	6293	6772	.	+	0	ID=KHHGKMAE_00950;inference=ab initio prediction:Prodigal:002006;locus_tag=KHHGKMAE_00950;product=hypothetical protein
M-persicinum_contig_14_1	Prodigal:002006	CDS	6823	7830	.	-	0	ID=KHHGKMAE_00951;inference=ab initio prediction:Prodigal:002006;locus_tag=KHHGKMAE_00951;product=hypothetical protein
M-persicinum_contig_14_1	Prodigal:002006	CDS	8161	8568	.	-	0	ID=KHHGKMAE_00952;eC_number=1.8.4.12;Name=msrB;db_xref=COG:COG0229;gene=msrB;inference=ab initio prediction:Prodigal:002006,similar to AA sequence:UniProtKB:P0A746;locus_tag=KHHGKMAE_00952;product=Peptide methionine sulfoxide reductase MsrB
M-persicinum_contig_14_1	Prodigal:002006	CDS	8613	9731	.	-	0	ID=KHHGKMAE_00953;inference=ab initio prediction:Prodigal:002006;locus_tag=KHHGKMAE_00953;product=hypothetical protein
M-persicinum_contig_14_1	Prodigal:002006	CDS	9919	11031	.	+	0	ID=KHHGKMAE_00954;eC_number=3.-.-.-;Name=uvsE;gene=uvsE;inference=ab initio prediction:Prodigal:002006,protein motif:HAMAP:MF_00606;locus_tag=KHHGKMAE_00954;product=UV DNA damage endonuclease
M-persicinum_contig_14_1	Prodigal:002006	CDS	11078	11629	.	+	0	ID=KHHGKMAE_00955;inference=ab initio prediction:Prodigal:002006;locus_tag=KHHGKMAE_00955;product=hypothetical protein
M-persicinum_contig_14_1	Prodigal:002006	CDS	11703	11951	.	+	0	ID=KHHGKMAE_00956;inference=ab initio prediction:Prodigal:002006;locus_tag=KHHGKMAE_00956;product=hypothetical protein
M-persicinum_contig_14_1	Prodigal:002006	CDS	11956	12048	.	+	0	ID=KHHGKMAE_00957;inference=ab initio prediction:Prodigal:002006;locus_tag=KHHGKMAE_00957;product=hypothetical protein
M-persicinum_contig_14_1	Prodigal:002006	CDS	12064	12345	.	+	0	ID=KHHGKMAE_00958;inference=ab initio prediction:Prodigal:002006;locus_tag=KHHGKMAE_00958;product=hypothetical protein
M-persicinum_contig_14_1	Prodigal:002006	CDS	12419	12643	.	+	0	ID=KHHGKMAE_00959;inference=ab initio prediction:Prodigal:002006;locus_tag=KHHGKMAE_00959;product=hypothetical protein
M-persicinum_contig_14_1	Prodigal:002006	CDS	12666	15383	.	-	0	ID=KHHGKMAE_00960;eC_number=5.6.2.2;Name=gyrA;db_xref=COG:COG0188;gene=gyrA;inference=ab initio prediction:Prodigal:002006,similar to AA sequence:UniProtKB:P0AES5;locus_tag=KHHGKMAE_00960;product=DNA gyrase subunit A
M-persicinum_contig_14_1	Prodigal:002006	CDS	15600	15920	.	-	0	ID=KHHGKMAE_00961;inference=ab initio prediction:Prodigal:002006;locus_tag=KHHGKMAE_00961;product=hypothetical protein
M-persicinum_contig_14_1	Prodigal:002006	CDS	16156	17022	.	+	0	ID=KHHGKMAE_00962;inference=ab initio prediction:Prodigal:002006;locus_tag=KHHGKMAE_00962;product=hypothetical protein
M-persicinum_contig_14_1	Prodigal:002006	CDS	17033	18754	.	-	0	ID=KHHGKMAE_00963;Name=smc_1;gene=smc_1;inference=ab initio prediction:Prodigal:002006,protein motif:HAMAP:MF_01894;locus_tag=KHHGKMAE_00963;product=Chromosome partition protein Smc
M-persicinum_contig_14_1	Prodigal:002006	CDS	18868	19737	.	-	0	ID=KHHGKMAE_00964;eC_number=1.1.1.31;Name=mmsB_1;db_xref=COG:COG2084;gene=mmsB_1;inference=ab initio prediction:Prodigal:002006,similar to AA sequence:UniProtKB:P28811;locus_tag=KHHGKMAE_00964;product=3-hydroxyisobutyrate dehydrogenase
M-persicinum_contig_14_1	Prodigal:002006	CDS	19854	20903	.	+	0	ID=KHHGKMAE_00965;inference=ab initio prediction:Prodigal:002006;locus_tag=KHHGKMAE_00965;product=hypothetical protein
M-persicinum_contig_14_1	Prodigal:002006	CDS	21044	21322	.	-	0	ID=KHHGKMAE_00966;inference=ab initio prediction:Prodigal:002006;locus_tag=KHHGKMAE_00966;product=hypothetical protein
M-persicinum_contig_14_1	Prodigal:002006	CDS	21319	23673	.	-	0	ID=KHHGKMAE_00967;eC_number=2.7.13.3;Name=rcsC_5;gene=rcsC_5;inference=ab initio prediction:Prodigal:002006,protein motif:HAMAP:MF_00979;locus_tag=KHHGKMAE_00967;product=Sensor histidine kinase RcsC
M-persicinum_contig_14_1	Prodigal:002006	CDS	23739	24611	.	-	0	ID=KHHGKMAE_00968;Name=rarD;db_xref=COG:COG2962;gene=rarD;inference=ab initio prediction:Prodigal:002006,similar to AA sequence:UniProtKB:P27844;locus_tag=KHHGKMAE_00968;product=Protein RarD
M-persicinum_contig_14_1	Prodigal:002006	CDS	24757	25659	.	-	0	ID=KHHGKMAE_00969;Name=perR;gene=perR;inference=ab initio prediction:Prodigal:002006,similar to AA sequence:UniProtKB:Q57083;locus_tag=KHHGKMAE_00969;product=HTH-type transcriptional regulator PerR
M-persicinum_contig_14_1	Prodigal:002006	CDS	25793	27097	.	+	0	ID=KHHGKMAE_00970;Name=nicT;gene=nicT;inference=ab initio prediction:Prodigal:002006,similar to AA sequence:UniProtKB:Q88FY6;locus_tag=KHHGKMAE_00970;product=Putative metabolite transport protein NicT
M-persicinum_contig_14_1	Prodigal:002006	CDS	27144	28007	.	+	0	ID=KHHGKMAE_00971;eC_number=4.1.-.-;Name=novR;gene=novR;inference=ab initio prediction:Prodigal:002006,similar to AA sequence:UniProtKB:Q9L9F0;locus_tag=KHHGKMAE_00971;product=Decarboxylase NovR
M-persicinum_contig_14_1	Prodigal:002006	CDS	28196	28789	.	-	0	ID=KHHGKMAE_00972;eC_number=1.4.3.5;Name=pdxH_2;gene=pdxH_2;inference=ab initio prediction:Prodigal:002006,protein motif:HAMAP:MF_01629;locus_tag=KHHGKMAE_00972;product=Pyridoxine/pyridoxamine 5'-phosphate oxidase
M-persicinum_contig_14_1	Prodigal:002006	CDS	28786	29121	.	-	0	ID=KHHGKMAE_00973;inference=ab initio prediction:Prodigal:002006;locus_tag=KHHGKMAE_00973;product=hypothetical protein
M-persicinum_contig_14_1	Prodigal:002006	CDS	29115	29891	.	-	0	ID=KHHGKMAE_00974;eC_number=2.4.1.-;Name=rgtE;db_xref=COG:COG0463;gene=rgtE;inference=ab initio prediction:Prodigal:002006,similar to AA sequence:UniProtKB:Q1MJ95;locus_tag=KHHGKMAE_00974;product=Dodecaprenyl-phosphate galacturonate synthase
M-persicinum_contig_14_1	Prodigal:002006	CDS	29888	31855	.	-	0	ID=KHHGKMAE_00975;eC_number=2.4.2.43;Name=arnT;gene=arnT;inference=ab initio prediction:Prodigal:002006,protein motif:HAMAP:MF_01165;locus_tag=KHHGKMAE_00975;product=Undecaprenyl phosphate-alpha-4-amino-4-deoxy-L-arabinose arabinosyl transferase
M-persicinum_contig_14_1	Prodigal:002006	CDS	31914	33113	.	-	0	ID=KHHGKMAE_00976;eC_number=4.4.1.13;Name=metC;db_xref=COG:COG0626;gene=metC;inference=ab initio prediction:Prodigal:002006,similar to AA sequence:UniProtKB:P06721;locus_tag=KHHGKMAE_00976;product=Cystathionine beta-lyase MetC
M-persicinum_contig_14_1	Prodigal:002006	CDS	33205	33444	.	-	0	ID=KHHGKMAE_00977;inference=ab initio prediction:Prodigal:002006;locus_tag=KHHGKMAE_00977;product=hypothetical protein
M-persicinum_contig_14_1	Prodigal:002006	CDS	33591	33767	.	-	0	ID=KHHGKMAE_00978;inference=ab initio prediction:Prodigal:002006;locus_tag=KHHGKMAE_00978;product=hypothetical protein
M-persicinum_contig_14_1	Prodigal:002006	CDS	33863	34138	.	+	0	ID=KHHGKMAE_00979;inference=ab initio prediction:Prodigal:002006;locus_tag=KHHGKMAE_00979;product=hypothetical protein
M-persicinum_contig_14_1	Prodigal:002006	CDS	34181	35650	.	-	0	ID=KHHGKMAE_00980;Name=ntrC;db_xref=COG:COG2204;gene=ntrC;inference=ab initio prediction:Prodigal:002006,similar to AA sequence:UniProtKB:P10577;locus_tag=KHHGKMAE_00980;product=DNA-binding transcriptional regulator NtrC
M-persicinum_contig_14_1	Prodigal:002006	CDS	35685	36824	.	-	0	ID=KHHGKMAE_00981;eC_number=2.7.13.3;Name=glnL;db_xref=COG:COG3852;gene=glnL;inference=ab initio prediction:Prodigal:002006,similar to AA sequence:UniProtKB:P0AFB5;locus_tag=KHHGKMAE_00981;product=Sensory histidine kinase/phosphatase NtrB
M-persicinum_contig_14_1	Prodigal:002006	CDS	36821	37834	.	-	0	ID=KHHGKMAE_00982;eC_number=1.3.1.-;Name=dusB;db_xref=COG:COG0042;gene=dusB;inference=ab initio prediction:Prodigal:002006,similar to AA sequence:UniProtKB:P0ABT5;locus_tag=KHHGKMAE_00982;product=tRNA-dihydrouridine synthase B
M-persicinum_contig_14_1	Prodigal:002006	CDS	37988	39241	.	+	0	ID=KHHGKMAE_00983;Name=ispDF;db_xref=COG:COG0245;gene=ispDF;inference=ab initio prediction:Prodigal:002006,similar to AA sequence:UniProtKB:Q9PM68;locus_tag=KHHGKMAE_00983;product=Bifunctional enzyme IspD/IspF
M-persicinum_contig_14_1	Prodigal:002006	CDS	39286	39675	.	-	0	ID=KHHGKMAE_00984;Name=yecN;db_xref=COG:COG3788;gene=yecN;inference=ab initio prediction:Prodigal:002006,similar to AA sequence:UniProtKB:P64515;locus_tag=KHHGKMAE_00984;product=Inner membrane protein YecN
M-persicinum_contig_14_1	Prodigal:002006	CDS	39773	40270	.	+	0	ID=KHHGKMAE_00985;eC_number=3.5.1.42;Name=pncC;db_xref=COG:COG1546;gene=pncC;inference=ab initio prediction:Prodigal:002006,similar to AA sequence:UniProtKB:P0A6G3;locus_tag=KHHGKMAE_00985;product=Nicotinamide-nucleotide amidohydrolase PncC
M-persicinum_contig_14_1	Prodigal:002006	CDS	40509	41681	.	+	0	ID=KHHGKMAE_00986;inference=ab initio prediction:Prodigal:002006;locus_tag=KHHGKMAE_00986;product=hypothetical protein
M-persicinum_contig_14_1	Prodigal:002006	CDS	41686	42141	.	-	0	ID=KHHGKMAE_00987;Name=pasT;db_xref=COG:COG2867;gene=pasT;inference=ab initio prediction:Prodigal:002006,similar to AA sequence:UniProtKB:Q8FEY4;locus_tag=KHHGKMAE_00987;product=Persistence and stress-resistance toxin PasT
M-persicinum_contig_14_1	Prodigal:002006	CDS	42157	43134	.	-	0	ID=KHHGKMAE_00988;eC_number=2.8.1.8;Name=lipA;db_xref=COG:COG0320;gene=lipA;inference=ab initio prediction:Prodigal:002006,similar to AA sequence:UniProtKB:O32129;locus_tag=KHHGKMAE_00988;product=Lipoyl synthase
M-persicinum_contig_14_1	Prodigal:002006	CDS	43443	44174	.	-	0	ID=KHHGKMAE_00989;Name=glpF;db_xref=COG:COG0580;gene=glpF;inference=ab initio prediction:Prodigal:002006,similar to AA sequence:UniProtKB:P18156;locus_tag=KHHGKMAE_00989;product=Glycerol uptake facilitator protein
M-persicinum_contig_14_1	Prodigal:002006	CDS	44361	45866	.	-	0	ID=KHHGKMAE_00990;eC_number=2.7.1.30;Name=glpK;db_xref=COG:COG0554;gene=glpK;inference=ab initio prediction:Prodigal:002006,similar to AA sequence:UniProtKB:P9WPK1;locus_tag=KHHGKMAE_00990;product=Glycerol kinase
M-persicinum_contig_14_1	Prodigal:002006	CDS	45922	47454	.	-	0	ID=KHHGKMAE_00991;eC_number=1.1.1.402;Name=eryB;db_xref=COG:COG0578;gene=eryB;inference=ab initio prediction:Prodigal:002006,similar to AA sequence:UniProtKB:Q2YIQ2;locus_tag=KHHGKMAE_00991;product=D-erythritol 1-phosphate dehydrogenase
M-persicinum_contig_14_1	Prodigal:002006	CDS	47529	48338	.	-	0	ID=KHHGKMAE_00992;Name=glpR;db_xref=COG:COG1349;gene=glpR;inference=ab initio prediction:Prodigal:002006,similar to AA sequence:UniProtKB:P0ACL0;locus_tag=KHHGKMAE_00992;product=Glycerol-3-phosphate regulon repressor
M-persicinum_contig_14_1	Prodigal:002006	CDS	48507	48758	.	-	0	ID=KHHGKMAE_00993;inference=ab initio prediction:Prodigal:002006;locus_tag=KHHGKMAE_00993;product=hypothetical protein
M-persicinum_contig_14_1	Prodigal:002006	CDS	49050	49550	.	+	0	ID=KHHGKMAE_00994;inference=ab initio prediction:Prodigal:002006;locus_tag=KHHGKMAE_00994;product=hypothetical protein
M-persicinum_contig_14_1	Prodigal:002006	CDS	49557	51065	.	+	0	ID=KHHGKMAE_00995;inference=ab initio prediction:Prodigal:002006;locus_tag=KHHGKMAE_00995;product=hypothetical protein
M-persicinum_contig_14_1	Prodigal:002006	CDS	51068	51610	.	+	0	ID=KHHGKMAE_00996;inference=ab initio prediction:Prodigal:002006;locus_tag=KHHGKMAE_00996;product=hypothetical protein
M-persicinum_contig_14_1	Prodigal:002006	CDS	51695	53308	.	+	0	ID=KHHGKMAE_00997;inference=ab initio prediction:Prodigal:002006;locus_tag=KHHGKMAE_00997;product=hypothetical protein
M-persicinum_contig_14_1	Prodigal:002006	CDS	53321	55588	.	+	0	ID=KHHGKMAE_00998;eC_number=2.7.13.3;Name=rcsC_6;gene=rcsC_6;inference=ab initio prediction:Prodigal:002006,protein motif:HAMAP:MF_00979;locus_tag=KHHGKMAE_00998;product=Sensor histidine kinase RcsC
M-persicinum_contig_14_1	Prodigal:002006	CDS	55731	56798	.	+	0	ID=KHHGKMAE_00999;eC_number=3.1.1.61;Name=cheB_3;db_xref=COG:COG2201;gene=cheB_3;inference=ab initio prediction:Prodigal:002006,similar to AA sequence:UniProtKB:P07330;locus_tag=KHHGKMAE_00999;product=Protein-glutamate methylesterase/protein-glutamine glutaminase
M-persicinum_contig_14_1	Prodigal:002006	CDS	56795	58504	.	+	0	ID=KHHGKMAE_01000;eC_number=2.7.13.3;Name=rcsC_7;gene=rcsC_7;inference=ab initio prediction:Prodigal:002006,protein motif:HAMAP:MF_00979;locus_tag=KHHGKMAE_01000;product=Sensor histidine kinase RcsC
M-persicinum_contig_14_1	Prodigal:002006	CDS	58497	60389	.	+	0	ID=KHHGKMAE_01001;eC_number=2.7.13.3;Name=rcsC_8;gene=rcsC_8;inference=ab initio prediction:Prodigal:002006,protein motif:HAMAP:MF_00979;locus_tag=KHHGKMAE_01001;product=Sensor histidine kinase RcsC
M-persicinum_contig_14_1	Prodigal:002006	CDS	60963	62105	.	+	0	ID=KHHGKMAE_01002;Name=recF;db_xref=COG:COG1195;gene=recF;inference=ab initio prediction:Prodigal:002006,similar to AA sequence:UniProtKB:Q9RVE0;locus_tag=KHHGKMAE_01002;product=DNA replication and repair protein RecF
M-persicinum_contig_14_1	Prodigal:002006	CDS	62185	62580	.	+	0	ID=KHHGKMAE_01003;eC_number=4.4.1.5;Name=gloA_1;db_xref=COG:COG0346;gene=gloA_1;inference=ab initio prediction:Prodigal:002006,similar to AA sequence:UniProtKB:P44638;locus_tag=KHHGKMAE_01003;product=Lactoylglutathione lyase
M-persicinum_contig_14_1	Prodigal:002006	CDS	62624	63214	.	+	0	ID=KHHGKMAE_01004;eC_number=5.4.2.11;Name=gpmA_1;gene=gpmA_1;inference=ab initio prediction:Prodigal:002006,protein motif:HAMAP:MF_01039;locus_tag=KHHGKMAE_01004;product=2%2C3-bisphosphoglycerate-dependent phosphoglycerate mutase
M-persicinum_contig_14_1	Prodigal:002006	CDS	63359	64114	.	-	0	ID=KHHGKMAE_01005;eC_number=1.1.1.100;Name=fabG_3;gene=fabG_3;inference=ab initio prediction:Prodigal:002006,similar to AA sequence:UniProtKB:P99093;locus_tag=KHHGKMAE_01005;product=3-oxoacyl-[acyl-carrier-protein] reductase FabG
M-persicinum_contig_14_1	Prodigal:002006	CDS	64111	65058	.	-	0	ID=KHHGKMAE_01006;eC_number=1.1.1.157;Name=mmgB_1;db_xref=COG:COG1250;gene=mmgB_1;inference=ab initio prediction:Prodigal:002006,similar to AA sequence:UniProtKB:P45856;locus_tag=KHHGKMAE_01006;product=putative 3-hydroxybutyryl-CoA dehydrogenase
M-persicinum_contig_14_1	Prodigal:002006	CDS	65155	66183	.	-	0	ID=KHHGKMAE_01007;inference=ab initio prediction:Prodigal:002006;locus_tag=KHHGKMAE_01007;product=hypothetical protein
M-persicinum_contig_14_1	Prodigal:002006	CDS	66379	67488	.	-	0	ID=KHHGKMAE_01008;inference=ab initio prediction:Prodigal:002006;locus_tag=KHHGKMAE_01008;product=hypothetical protein
M-persicinum_contig_14_1	Prodigal:002006	CDS	67560	68246	.	-	0	ID=KHHGKMAE_01009;eC_number=2.5.1.143;Name=larB;db_xref=COG:COG1691;gene=larB;inference=ab initio prediction:Prodigal:002006,similar to AA sequence:UniProtKB:F9UST0;locus_tag=KHHGKMAE_01009;product=Pyridinium-3%2C5-biscarboxylic acid mononucleotide synthase
M-persicinum_contig_14_1	Prodigal:002006	CDS	68243	69064	.	-	0	ID=KHHGKMAE_01010;inference=ab initio prediction:Prodigal:002006;locus_tag=KHHGKMAE_01010;product=hypothetical protein
M-persicinum_contig_14_1	Prodigal:002006	CDS	69061	70449	.	-	0	ID=KHHGKMAE_01011;eC_number=4.99.1.12;Name=larC;gene=larC;inference=ab initio prediction:Prodigal:002006,protein motif:HAMAP:MF_01074;locus_tag=KHHGKMAE_01011;product=Pyridinium-3%2C5-bisthiocarboxylic acid mononucleotide nickel insertion protein
M-persicinum_contig_14_1	Prodigal:002006	CDS	70507	71274	.	-	0	ID=KHHGKMAE_01012;eC_number=3.5.1.94;Name=puuD;db_xref=COG:COG2071;gene=puuD;inference=ab initio prediction:Prodigal:002006,similar to AA sequence:UniProtKB:P76038;locus_tag=KHHGKMAE_01012;product=Gamma-glutamyl-gamma-aminobutyrate hydrolase PuuD
M-persicinum_contig_14_1	Prodigal:002006	CDS	71352	72251	.	-	0	ID=KHHGKMAE_01013;eC_number=4.2.99.20;Name=menH_2;gene=menH_2;inference=ab initio prediction:Prodigal:002006,protein motif:HAMAP:MF_01660;locus_tag=KHHGKMAE_01013;product=2-succinyl-6-hydroxy-2%2C4-cyclohexadiene-1-carboxylate synthase
M-persicinum_contig_14_1	Prodigal:002006	CDS	72584	72727	.	+	0	ID=KHHGKMAE_01014;inference=ab initio prediction:Prodigal:002006;locus_tag=KHHGKMAE_01014;product=hypothetical protein
M-persicinum_contig_14_1	Prodigal:002006	CDS	72733	74391	.	-	0	ID=KHHGKMAE_01015;eC_number=6.6.1.1;Name=bchD;db_xref=COG:COG1240;gene=bchD;inference=ab initio prediction:Prodigal:002006,similar to AA sequence:UniProtKB:P26175;locus_tag=KHHGKMAE_01015;product=Magnesium-chelatase 60 kDa subunit
M-persicinum_contig_14_1	Prodigal:002006	CDS	74448	75458	.	-	0	ID=KHHGKMAE_01016;eC_number=6.6.1.1;Name=bchI;db_xref=COG:COG1239;gene=bchI;inference=ab initio prediction:Prodigal:002006,similar to AA sequence:UniProtKB:P26239;locus_tag=KHHGKMAE_01016;product=Magnesium-chelatase 38 kDa subunit
M-persicinum_contig_14_1	Prodigal:002006	CDS	75760	76977	.	-	0	ID=KHHGKMAE_01017;eC_number=2.3.1.37;Name=hemA_1;db_xref=COG:COG0156;gene=hemA_1;inference=ab initio prediction:Prodigal:002006,similar to AA sequence:UniProtKB:P18079;locus_tag=KHHGKMAE_01017;product=5-aminolevulinate synthase
M-persicinum_contig_14_1	Prodigal:002006	CDS	77110	77898	.	-	0	ID=KHHGKMAE_01018;inference=ab initio prediction:Prodigal:002006;locus_tag=KHHGKMAE_01018;product=hypothetical protein
M-persicinum_contig_14_1	Prodigal:002006	CDS	77900	78973	.	-	0	ID=KHHGKMAE_01019;inference=ab initio prediction:Prodigal:002006;locus_tag=KHHGKMAE_01019;product=hypothetical protein
M-persicinum_contig_14_1	Prodigal:002006	CDS	78970	79266	.	-	0	ID=KHHGKMAE_01020;inference=ab initio prediction:Prodigal:002006;locus_tag=KHHGKMAE_01020;product=hypothetical protein
M-persicinum_contig_14_1	Prodigal:002006	CDS	79266	79775	.	-	0	ID=KHHGKMAE_01021;inference=ab initio prediction:Prodigal:002006;locus_tag=KHHGKMAE_01021;product=hypothetical protein
M-persicinum_contig_14_1	Prodigal:002006	CDS	79786	80433	.	-	0	ID=KHHGKMAE_01022;inference=ab initio prediction:Prodigal:002006;locus_tag=KHHGKMAE_01022;product=hypothetical protein
M-persicinum_contig_14_1	Prodigal:002006	CDS	80430	81209	.	-	0	ID=KHHGKMAE_01023;Name=puhA_1;gene=puhA_1;inference=ab initio prediction:Prodigal:002006,similar to AA sequence:UniProtKB:P06008;locus_tag=KHHGKMAE_01023;product=Reaction center protein H chain
M-persicinum_contig_14_1	Prodigal:002006	CDS	81229	82620	.	-	0	ID=KHHGKMAE_01024;Name=pucC_1;gene=pucC_1;inference=ab initio prediction:Prodigal:002006,similar to AA sequence:UniProtKB:P23462;locus_tag=KHHGKMAE_01024;product=Protein PucC
M-persicinum_contig_14_1	Prodigal:002006	CDS	82617	83351	.	-	0	ID=KHHGKMAE_01025;eC_number=2.1.1.11;Name=bchM;db_xref=COG:COG2227;gene=bchM;inference=ab initio prediction:Prodigal:002006,similar to AA sequence:UniProtKB:P26236;locus_tag=KHHGKMAE_01025;product=Magnesium-protoporphyrin O-methyltransferase
M-persicinum_contig_14_1	Prodigal:002006	CDS	83368	84261	.	-	0	ID=KHHGKMAE_01026;eC_number=1.3.7.7;Name=bchL;db_xref=COG:COG1348;gene=bchL;inference=ab initio prediction:Prodigal:002006,similar to AA sequence:UniProtKB:Q9RFD6;locus_tag=KHHGKMAE_01026;product=Light-independent protochlorophyllide reductase iron-sulfur ATP-binding protein
M-persicinum_contig_14_1	Prodigal:002006	CDS	84258	88061	.	-	0	ID=KHHGKMAE_01027;inference=ab initio prediction:Prodigal:002006;locus_tag=KHHGKMAE_01027;product=hypothetical protein
M-persicinum_contig_14_1	Prodigal:002006	CDS	88036	89607	.	-	0	ID=KHHGKMAE_01028;eC_number=1.3.7.7;Name=bchB;db_xref=COG:COG2710;gene=bchB;inference=ab initio prediction:Prodigal:002006,similar to AA sequence:UniProtKB:P26163;locus_tag=KHHGKMAE_01028;product=Light-independent protochlorophyllide reductase subunit B
M-persicinum_contig_14_1	Prodigal:002006	CDS	89612	90886	.	-	0	ID=KHHGKMAE_01029;eC_number=1.3.7.7;Name=bchN;db_xref=COG:COG2710;gene=bchN;inference=ab initio prediction:Prodigal:002006,similar to AA sequence:UniProtKB:P26164;locus_tag=KHHGKMAE_01029;product=Light-independent protochlorophyllide reductase subunit N
M-persicinum_contig_14_1	Prodigal:002006	CDS	90883	91401	.	-	0	ID=KHHGKMAE_01030;inference=ab initio prediction:Prodigal:002006;locus_tag=KHHGKMAE_01030;product=hypothetical protein
M-persicinum_contig_14_1	Prodigal:002006	CDS	91713	92534	.	+	0	ID=KHHGKMAE_01031;inference=ab initio prediction:Prodigal:002006;locus_tag=KHHGKMAE_01031;product=hypothetical protein
M-persicinum_contig_14_1	Prodigal:002006	CDS	92570	94009	.	+	0	ID=KHHGKMAE_01032;inference=ab initio prediction:Prodigal:002006;locus_tag=KHHGKMAE_01032;product=hypothetical protein
M-persicinum_contig_14_1	Prodigal:002006	CDS	94187	95071	.	+	0	ID=KHHGKMAE_01033;eC_number=2.5.1.74;Name=menA;gene=menA;inference=ab initio prediction:Prodigal:002006,protein motif:HAMAP:MF_01937;locus_tag=KHHGKMAE_01033;product=1%2C4-dihydroxy-2-naphthoate octaprenyltransferase
M-persicinum_contig_14_1	Prodigal:002006	CDS	95071	96444	.	+	0	ID=KHHGKMAE_01034;Name=pucC_2;gene=pucC_2;inference=ab initio prediction:Prodigal:002006,similar to AA sequence:UniProtKB:P23462;locus_tag=KHHGKMAE_01034;product=Protein PucC
M-persicinum_contig_14_1	Prodigal:002006	CDS	96449	97741	.	+	0	ID=KHHGKMAE_01035;eC_number=1.14.13.9;Name=kmo;gene=kmo;inference=ab initio prediction:Prodigal:002006,protein motif:HAMAP:MF_01971;locus_tag=KHHGKMAE_01035;product=Kynurenine 3-monooxygenase
M-persicinum_contig_14_1	Prodigal:002006	CDS	97738	98229	.	+	0	ID=KHHGKMAE_01036;Name=crtK-2_2;db_xref=COG:COG3476;gene=crtK-2_2;inference=ab initio prediction:Prodigal:002006,similar to AA sequence:UniProtKB:Q8KBX2;locus_tag=KHHGKMAE_01036;product=Tryptophan-rich protein TspO
M-persicinum_contig_14_1	Prodigal:002006	CDS	98229	98537	.	+	0	ID=KHHGKMAE_01037;inference=ab initio prediction:Prodigal:002006;locus_tag=KHHGKMAE_01037;product=hypothetical protein
M-persicinum_contig_14_1	Prodigal:002006	CDS	98628	100205	.	+	0	ID=KHHGKMAE_01038;inference=ab initio prediction:Prodigal:002006;locus_tag=KHHGKMAE_01038;product=hypothetical protein
M-persicinum_contig_14_1	Prodigal:002006	CDS	100288	100461	.	+	0	ID=KHHGKMAE_01039;inference=ab initio prediction:Prodigal:002006;locus_tag=KHHGKMAE_01039;product=hypothetical protein
M-persicinum_contig_14_1	Prodigal:002006	CDS	100496	102025	.	-	0	ID=KHHGKMAE_01040;inference=ab initio prediction:Prodigal:002006;locus_tag=KHHGKMAE_01040;product=hypothetical protein
M-persicinum_contig_14_1	Prodigal:002006	CDS	102187	103353	.	-	0	ID=KHHGKMAE_01041;Name=ydhP;db_xref=COG:COG2814;gene=ydhP;inference=ab initio prediction:Prodigal:002006,similar to AA sequence:UniProtKB:P77389;locus_tag=KHHGKMAE_01041;product=Inner membrane transport protein YdhP
M-persicinum_contig_14_1	Prodigal:002006	CDS	103452	104363	.	+	0	ID=KHHGKMAE_01042;Name=dmlR_1;gene=dmlR_1;inference=ab initio prediction:Prodigal:002006,similar to AA sequence:UniProtKB:P76250;locus_tag=KHHGKMAE_01042;product=HTH-type transcriptional regulator DmlR
M-persicinum_contig_14_1	Prodigal:002006	CDS	104374	105105	.	-	0	ID=KHHGKMAE_01043;inference=ab initio prediction:Prodigal:002006;locus_tag=KHHGKMAE_01043;product=hypothetical protein
M-persicinum_contig_14_1	Prodigal:002006	CDS	105102	106064	.	-	0	ID=KHHGKMAE_01044;eC_number=2.1.3.15;Name=accA;db_xref=COG:COG0825;gene=accA;inference=ab initio prediction:Prodigal:002006,similar to AA sequence:UniProtKB:P0ABD5;locus_tag=KHHGKMAE_01044;product=Acetyl-coenzyme A carboxylase carboxyl transferase subunit alpha
M-persicinum_contig_14_1	Prodigal:002006	CDS	106230	107603	.	-	0	ID=KHHGKMAE_01045;Name=pleD_1;gene=pleD_1;inference=ab initio prediction:Prodigal:002006,similar to AA sequence:UniProtKB:B8GZM2;locus_tag=KHHGKMAE_01045;product=Response regulator PleD
M-persicinum_contig_14_1	Prodigal:002006	CDS	107686	108057	.	-	0	ID=KHHGKMAE_01046;Name=divK_1;gene=divK_1;inference=ab initio prediction:Prodigal:002006,similar to AA sequence:UniProtKB:Q7BBW0;locus_tag=KHHGKMAE_01046;product=Polar-differentiation response regulator DivK
M-persicinum_contig_14_1	Prodigal:002006	CDS	108131	108433	.	+	0	ID=KHHGKMAE_01047;inference=ab initio prediction:Prodigal:002006;locus_tag=KHHGKMAE_01047;product=hypothetical protein
M-persicinum_contig_14_1	Prodigal:002006	CDS	108468	109358	.	-	0	ID=KHHGKMAE_01048;inference=ab initio prediction:Prodigal:002006;locus_tag=KHHGKMAE_01048;product=hypothetical protein
M-persicinum_contig_14_1	Prodigal:002006	CDS	109472	110590	.	-	0	ID=KHHGKMAE_01049;inference=ab initio prediction:Prodigal:002006;locus_tag=KHHGKMAE_01049;product=hypothetical protein
M-persicinum_contig_14_1	Prodigal:002006	CDS	111059	111934	.	-	0	ID=KHHGKMAE_01050;eC_number=2.1.1.297;Name=prmC;db_xref=COG:COG2890;gene=prmC;inference=ab initio prediction:Prodigal:002006,similar to AA sequence:UniProtKB:P0ACC1;locus_tag=KHHGKMAE_01050;product=Release factor glutamine methyltransferase
M-persicinum_contig_14_1	Prodigal:002006	CDS	111931	113112	.	-	0	ID=KHHGKMAE_01051;Name=prfA;db_xref=COG:COG0216;gene=prfA;inference=ab initio prediction:Prodigal:002006,similar to AA sequence:UniProtKB:P0A7I0;locus_tag=KHHGKMAE_01051;product=Peptide chain release factor RF1
M-persicinum_contig_14_1	Prodigal:002006	CDS	113206	115464	.	-	0	ID=KHHGKMAE_01052;eC_number=2.7.3.9;Name=ptsP;db_xref=COG:COG3605;gene=ptsP;inference=ab initio prediction:Prodigal:002006,similar to AA sequence:UniProtKB:P37177;locus_tag=KHHGKMAE_01052;product=Phosphoenolpyruvate-dependent phosphotransferase system
M-persicinum_contig_14_1	Prodigal:002006	CDS	115607	116842	.	-	0	ID=KHHGKMAE_01053;eC_number=2.7.2.4;db_xref=COG:COG0527;inference=ab initio prediction:Prodigal:002006,similar to AA sequence:UniProtKB:Q88EI9;locus_tag=KHHGKMAE_01053;product=Aspartate kinase
M-persicinum_contig_14_1	Prodigal:002006	CDS	117078	117830	.	+	0	ID=KHHGKMAE_01054;eC_number=2.1.1.222;Name=ubiG;db_xref=COG:COG2227;gene=ubiG;inference=ab initio prediction:Prodigal:002006,similar to AA sequence:UniProtKB:P17993;locus_tag=KHHGKMAE_01054;product=Ubiquinone biosynthesis O-methyltransferase
M-persicinum_contig_14_1	Prodigal:002006	CDS	117877	118440	.	+	0	ID=KHHGKMAE_01055;inference=ab initio prediction:Prodigal:002006,similar to AA sequence:UniProtKB:O84741;locus_tag=KHHGKMAE_01055;note=UPF0098 protein CT_736;product=hypothetical protein
M-persicinum_contig_14_1	Prodigal:002006	CDS	118649	118774	.	+	0	ID=KHHGKMAE_01056;Name=rpmJ;db_xref=COG:COG0257;gene=rpmJ;inference=ab initio prediction:Prodigal:002006,similar to AA sequence:UniProtKB:Q6N253;locus_tag=KHHGKMAE_01056;product=50S ribosomal protein L36
M-persicinum_contig_14_1	Prodigal:002006	CDS	118922	119542	.	+	0	ID=KHHGKMAE_01057;inference=ab initio prediction:Prodigal:002006;locus_tag=KHHGKMAE_01057;product=hypothetical protein
M-persicinum_contig_14_1	Prodigal:002006	CDS	119577	120590	.	+	0	ID=KHHGKMAE_01058;db_xref=COG:COG0596;inference=ab initio prediction:Prodigal:002006,similar to AA sequence:UniProtKB:P9WNH3;locus_tag=KHHGKMAE_01058;product=putative protein
M-persicinum_contig_14_1	Prodigal:002006	CDS	120613	122049	.	-	0	ID=KHHGKMAE_01059;eC_number=2.7.1.40;Name=ttuE_1;gene=ttuE_1;inference=ab initio prediction:Prodigal:002006,similar to AA sequence:UniProtKB:P70789;locus_tag=KHHGKMAE_01059;product=Pyruvate kinase
M-persicinum_contig_14_1	Prodigal:002006	CDS	122398	123039	.	+	0	ID=KHHGKMAE_01060;inference=ab initio prediction:Prodigal:002006;locus_tag=KHHGKMAE_01060;product=hypothetical protein
M-persicinum_contig_14_1	Prodigal:002006	CDS	123101	123727	.	+	0	ID=KHHGKMAE_01061;inference=ab initio prediction:Prodigal:002006;locus_tag=KHHGKMAE_01061;product=hypothetical protein
M-persicinum_contig_14_1	Prodigal:002006	CDS	123784	124323	.	-	0	ID=KHHGKMAE_01062;inference=ab initio prediction:Prodigal:002006;locus_tag=KHHGKMAE_01062;product=hypothetical protein
M-persicinum_contig_14_1	Prodigal:002006	CDS	124361	125680	.	-	0	ID=KHHGKMAE_01063;eC_number=1.1.1.81;Name=ttuD;gene=ttuD;inference=ab initio prediction:Prodigal:002006,similar to AA sequence:UniProtKB:Q44472;locus_tag=KHHGKMAE_01063;product=Putative hydroxypyruvate reductase
M-persicinum_contig_14_1	Prodigal:002006	CDS	125929	126726	.	+	0	ID=KHHGKMAE_01064;inference=ab initio prediction:Prodigal:002006;locus_tag=KHHGKMAE_01064;product=hypothetical protein
M-persicinum_contig_14_1	Prodigal:002006	CDS	126850	127155	.	+	0	ID=KHHGKMAE_01065;inference=ab initio prediction:Prodigal:002006;locus_tag=KHHGKMAE_01065;product=hypothetical protein
M-persicinum_contig_14_1	Prodigal:002006	CDS	127245	127538	.	+	0	ID=KHHGKMAE_01066;inference=ab initio prediction:Prodigal:002006,similar to AA sequence:UniProtKB:B8H4R9;locus_tag=KHHGKMAE_01066;note=UPF0335 protein CCNA_03428;product=hypothetical protein
M-persicinum_contig_14_1	Prodigal:002006	CDS	128018	129250	.	+	0	ID=KHHGKMAE_01067;Name=braC_2;db_xref=COG:COG0683;gene=braC_2;inference=ab initio prediction:Prodigal:002006,similar to AA sequence:UniProtKB:P21175;locus_tag=KHHGKMAE_01067;product=Leucine-%2C isoleucine-%2C valine-%2C threonine-%2C and alanine-binding protein
M-persicinum_contig_14_1	Prodigal:002006	CDS	129478	130350	.	+	0	ID=KHHGKMAE_01068;Name=livH_2;db_xref=COG:COG0559;gene=livH_2;inference=ab initio prediction:Prodigal:002006,similar to AA sequence:UniProtKB:P0AEX7;locus_tag=KHHGKMAE_01068;product=High-affinity branched-chain amino acid transport system permease protein LivH
M-persicinum_contig_14_1	Prodigal:002006	CDS	130356	132410	.	+	0	ID=KHHGKMAE_01069;eC_number=7.6.2.8;Name=btuD_3;gene=btuD_3;inference=ab initio prediction:Prodigal:002006,protein motif:HAMAP:MF_01005;locus_tag=KHHGKMAE_01069;product=Vitamin B12 import ATP-binding protein BtuD
M-persicinum_contig_14_1	Prodigal:002006	CDS	132403	133122	.	+	0	ID=KHHGKMAE_01070;Name=livF_1;db_xref=COG:COG0410;gene=livF_1;inference=ab initio prediction:Prodigal:002006,similar to AA sequence:UniProtKB:P22731;locus_tag=KHHGKMAE_01070;product=High-affinity branched-chain amino acid transport ATP-binding protein LivF
M-persicinum_contig_14_1	Prodigal:002006	CDS	133274	134308	.	-	0	ID=KHHGKMAE_01071;eC_number=1.2.1.11;Name=asd2;db_xref=COG:COG0136;gene=asd2;inference=ab initio prediction:Prodigal:002006,similar to AA sequence:UniProtKB:P23247;locus_tag=KHHGKMAE_01071;product=Aspartate-semialdehyde dehydrogenase 2
M-persicinum_contig_14_1	Prodigal:002006	CDS	134635	135420	.	+	0	ID=KHHGKMAE_01072;inference=ab initio prediction:Prodigal:002006;locus_tag=KHHGKMAE_01072;product=hypothetical protein
M-persicinum_contig_14_1	Prodigal:002006	CDS	135558	135980	.	+	0	ID=KHHGKMAE_01073;inference=ab initio prediction:Prodigal:002006;locus_tag=KHHGKMAE_01073;product=hypothetical protein
M-persicinum_contig_14_1	Prodigal:002006	CDS	136190	137224	.	-	0	ID=KHHGKMAE_01074;eC_number=3.5.2.9;Name=pxpC_1;db_xref=COG:COG1984;gene=pxpC_1;inference=ab initio prediction:Prodigal:002006,similar to AA sequence:UniProtKB:P75745;locus_tag=KHHGKMAE_01074;product=5-oxoprolinase subunit C
M-persicinum_contig_14_1	Prodigal:002006	CDS	137221	137949	.	-	0	ID=KHHGKMAE_01075;eC_number=3.5.2.9;Name=pxpB_1;db_xref=COG:COG2049;gene=pxpB_1;inference=ab initio prediction:Prodigal:002006,similar to AA sequence:UniProtKB:P60495;locus_tag=KHHGKMAE_01075;product=5-oxoprolinase subunit B
M-persicinum_contig_14_1	Prodigal:002006	CDS	137946	138707	.	-	0	ID=KHHGKMAE_01076;eC_number=3.5.2.9;Name=pxpA_1;db_xref=COG:COG1540;gene=pxpA_1;inference=ab initio prediction:Prodigal:002006,similar to AA sequence:UniProtKB:P42963;locus_tag=KHHGKMAE_01076;product=5-oxoprolinase subunit A
M-persicinum_contig_14_1	Prodigal:002006	CDS	138762	139715	.	-	0	ID=KHHGKMAE_01077;inference=ab initio prediction:Prodigal:002006;locus_tag=KHHGKMAE_01077;product=hypothetical protein
M-persicinum_contig_14_1	Prodigal:002006	CDS	139721	140203	.	-	0	ID=KHHGKMAE_01078;inference=ab initio prediction:Prodigal:002006;locus_tag=KHHGKMAE_01078;product=hypothetical protein
M-persicinum_contig_14_1	Prodigal:002006	CDS	140200	141141	.	-	0	ID=KHHGKMAE_01079;inference=ab initio prediction:Prodigal:002006;locus_tag=KHHGKMAE_01079;product=hypothetical protein
M-persicinum_contig_14_1	Prodigal:002006	CDS	141146	141784	.	-	0	ID=KHHGKMAE_01080;inference=ab initio prediction:Prodigal:002006;locus_tag=KHHGKMAE_01080;product=hypothetical protein
M-persicinum_contig_14_1	Prodigal:002006	CDS	141781	142416	.	-	0	ID=KHHGKMAE_01081;eC_number=5.4.2.11;Name=gpmA_2;db_xref=COG:COG0588;gene=gpmA_2;inference=ab initio prediction:Prodigal:002006,similar to AA sequence:UniProtKB:O51602;locus_tag=KHHGKMAE_01081;product=2%2C3-bisphosphoglycerate-dependent phosphoglycerate mutase
M-persicinum_contig_14_1	Prodigal:002006	CDS	142541	143338	.	-	0	ID=KHHGKMAE_01082;eC_number=1.17.1.8;Name=dapB;db_xref=COG:COG0289;gene=dapB;inference=ab initio prediction:Prodigal:002006,similar to AA sequence:UniProtKB:Q6G2G3;locus_tag=KHHGKMAE_01082;product=4-hydroxy-tetrahydrodipicolinate reductase
M-persicinum_contig_14_1	Prodigal:002006	CDS	143419	143916	.	-	0	ID=KHHGKMAE_01083;eC_number=1.16.3.1;Name=bfr;db_xref=COG:COG2193;gene=bfr;inference=ab initio prediction:Prodigal:002006,similar to AA sequence:UniProtKB:Q59738;locus_tag=KHHGKMAE_01083;product=Bacterioferritin
M-persicinum_contig_14_1	Prodigal:002006	CDS	143961	144236	.	-	0	ID=KHHGKMAE_01084;eC_number=1.7.1.4;Name=nasD_2;db_xref=COG:COG1251;gene=nasD_2;inference=ab initio prediction:Prodigal:002006,similar to AA sequence:UniProtKB:P42435;locus_tag=KHHGKMAE_01084;product=Nitrite reductase [NAD(P)H]
M-persicinum_contig_14_1	Prodigal:002006	CDS	144598	145215	.	-	0	ID=KHHGKMAE_01085;eC_number=3.6.4.12;Name=ruvA;db_xref=COG:COG0632;gene=ruvA;inference=ab initio prediction:Prodigal:002006,similar to AA sequence:UniProtKB:P0A809;locus_tag=KHHGKMAE_01085;product=Holliday junction ATP-dependent DNA helicase RuvA
M-persicinum_contig_14_1	Prodigal:002006	CDS	145347	145973	.	+	0	ID=KHHGKMAE_01086;Name=yceI_1;gene=yceI_1;inference=ab initio prediction:Prodigal:002006,protein motif:HAMAP:MF_00780;locus_tag=KHHGKMAE_01086;product=Protein YceI
M-persicinum_contig_14_1	Prodigal:002006	CDS	146005	146388	.	+	0	ID=KHHGKMAE_01087;inference=ab initio prediction:Prodigal:002006;locus_tag=KHHGKMAE_01087;product=hypothetical protein
M-persicinum_contig_14_1	Prodigal:002006	CDS	146565	146879	.	+	0	ID=KHHGKMAE_01088;Name=rplU;db_xref=COG:COG0261;gene=rplU;inference=ab initio prediction:Prodigal:002006,similar to AA sequence:UniProtKB:P26908;locus_tag=KHHGKMAE_01088;product=50S ribosomal protein L21
M-persicinum_contig_14_1	Prodigal:002006	CDS	146946	147212	.	+	0	ID=KHHGKMAE_01089;Name=rpmA;db_xref=COG:COG0211;gene=rpmA;inference=ab initio prediction:Prodigal:002006,similar to AA sequence:UniProtKB:Q6NDE9;locus_tag=KHHGKMAE_01089;product=50S ribosomal protein L27
M-persicinum_contig_14_1	Prodigal:002006	CDS	147394	147999	.	+	0	ID=KHHGKMAE_01090;inference=ab initio prediction:Prodigal:002006;locus_tag=KHHGKMAE_01090;product=hypothetical protein
M-persicinum_contig_14_1	Prodigal:002006	CDS	148171	149199	.	+	0	ID=KHHGKMAE_01091;eC_number=3.6.5.-;Name=cgtA;gene=cgtA;inference=ab initio prediction:Prodigal:002006,similar to AA sequence:UniProtKB:B8GYI7;locus_tag=KHHGKMAE_01091;product=GTPase Obg/CgtA
M-persicinum_contig_14_1	Prodigal:002006	CDS	149237	150436	.	-	0	ID=KHHGKMAE_01092;eC_number=4.1.1.2;Name=oxdD;db_xref=COG:COG2140;gene=oxdD;inference=ab initio prediction:Prodigal:002006,similar to AA sequence:UniProtKB:O34767;locus_tag=KHHGKMAE_01092;product=Oxalate decarboxylase OxdD
M-persicinum_contig_14_1	Prodigal:002006	CDS	150665	151780	.	+	0	ID=KHHGKMAE_01093;eC_number=2.7.2.11;Name=proB;gene=proB;inference=ab initio prediction:Prodigal:002006,similar to AA sequence:UniProtKB:Q2SZF9;locus_tag=KHHGKMAE_01093;product=Glutamate 5-kinase
M-persicinum_contig_14_1	Prodigal:002006	CDS	152002	153300	.	+	0	ID=KHHGKMAE_01094;eC_number=1.2.1.41;Name=proA_1;gene=proA_1;inference=ab initio prediction:Prodigal:002006,similar to AA sequence:UniProtKB:Q2SZ88;locus_tag=KHHGKMAE_01094;product=Gamma-glutamyl phosphate reductase
M-persicinum_contig_14_1	Prodigal:002006	CDS	153374	153952	.	+	0	ID=KHHGKMAE_01095;eC_number=2.7.7.18;Name=nadD;gene=nadD;inference=ab initio prediction:Prodigal:002006,similar to AA sequence:UniProtKB:C3L5T6;locus_tag=KHHGKMAE_01095;product=putative nicotinate-nucleotide adenylyltransferase
M-persicinum_contig_14_1	Prodigal:002006	CDS	154088	154486	.	+	0	ID=KHHGKMAE_01096;Name=rsfS;gene=rsfS;inference=ab initio prediction:Prodigal:002006,similar to AA sequence:UniProtKB:Q5NLX3;locus_tag=KHHGKMAE_01096;product=Ribosomal silencing factor RsfS
M-persicinum_contig_14_1	Prodigal:002006	CDS	154502	154996	.	+	0	ID=KHHGKMAE_01097;eC_number=2.1.1.177;Name=rlmH;db_xref=COG:COG1576;gene=rlmH;inference=ab initio prediction:Prodigal:002006,similar to AA sequence:UniProtKB:P0C1V0;locus_tag=KHHGKMAE_01097;product=Ribosomal RNA large subunit methyltransferase H
M-persicinum_contig_14_1	Prodigal:002006	CDS	154993	156522	.	+	0	ID=KHHGKMAE_01098;Name=smc_2;gene=smc_2;inference=ab initio prediction:Prodigal:002006,protein motif:HAMAP:MF_01894;locus_tag=KHHGKMAE_01098;product=Chromosome partition protein Smc
M-persicinum_contig_14_1	Prodigal:002006	CDS	156522	157862	.	+	0	ID=KHHGKMAE_01099;eC_number=3.4.21.102;Name=ctpB;db_xref=COG:COG0793;gene=ctpB;inference=ab initio prediction:Prodigal:002006,similar to AA sequence:UniProtKB:O35002;locus_tag=KHHGKMAE_01099;product=Carboxy-terminal processing protease CtpB
M-persicinum_contig_14_1	Prodigal:002006	CDS	157931	158440	.	-	0	ID=KHHGKMAE_01100;Name=yciE;db_xref=COG:COG3685;gene=yciE;inference=ab initio prediction:Prodigal:002006,similar to AA sequence:UniProtKB:P21363;locus_tag=KHHGKMAE_01100;product=Protein YciE
M-persicinum_contig_14_1	Prodigal:002006	CDS	158801	160030	.	+	0	ID=KHHGKMAE_01101;inference=ab initio prediction:Prodigal:002006;locus_tag=KHHGKMAE_01101;product=hypothetical protein
M-persicinum_contig_14_1	Prodigal:002006	CDS	160090	160641	.	+	0	ID=KHHGKMAE_01102;eC_number=3.6.1.-;Name=rppH_1;db_xref=COG:COG0494;gene=rppH_1;inference=ab initio prediction:Prodigal:002006,similar to AA sequence:UniProtKB:P35640;locus_tag=KHHGKMAE_01102;product=RNA pyrophosphohydrolase
M-persicinum_contig_14_1	Prodigal:002006	CDS	160665	161288	.	+	0	ID=KHHGKMAE_01103;inference=ab initio prediction:Prodigal:002006;locus_tag=KHHGKMAE_01103;product=hypothetical protein
M-persicinum_contig_14_1	Prodigal:002006	CDS	161313	161732	.	-	0	ID=KHHGKMAE_01104;inference=ab initio prediction:Prodigal:002006;locus_tag=KHHGKMAE_01104;product=hypothetical protein
M-persicinum_contig_14_1	Prodigal:002006	CDS	161748	162173	.	-	0	ID=KHHGKMAE_01105;inference=ab initio prediction:Prodigal:002006,similar to AA sequence:UniProtKB:Q881J7;locus_tag=KHHGKMAE_01105;product=Blue-light-activated protein
M-persicinum_contig_14_1	Prodigal:002006	CDS	162380	163048	.	+	0	ID=KHHGKMAE_01106;inference=ab initio prediction:Prodigal:002006;locus_tag=KHHGKMAE_01106;product=hypothetical protein
M-persicinum_contig_14_1	Prodigal:002006	CDS	163045	164058	.	+	0	ID=KHHGKMAE_01107;inference=ab initio prediction:Prodigal:002006;locus_tag=KHHGKMAE_01107;product=hypothetical protein
M-persicinum_contig_14_1	Prodigal:002006	CDS	164177	164515	.	+	0	ID=KHHGKMAE_01108;Name=hspQ;gene=hspQ;inference=ab initio prediction:Prodigal:002006,protein motif:HAMAP:MF_01194;locus_tag=KHHGKMAE_01108;product=Heat shock protein HspQ
M-persicinum_contig_14_1	Prodigal:002006	CDS	164622	165386	.	-	0	ID=KHHGKMAE_01109;inference=ab initio prediction:Prodigal:002006;locus_tag=KHHGKMAE_01109;product=hypothetical protein
M-persicinum_contig_14_1	Prodigal:002006	CDS	165737	166972	.	+	0	ID=KHHGKMAE_01110;inference=ab initio prediction:Prodigal:002006;locus_tag=KHHGKMAE_01110;product=hypothetical protein
M-persicinum_contig_14_1	Prodigal:002006	CDS	167134	167478	.	+	0	ID=KHHGKMAE_01111;inference=ab initio prediction:Prodigal:002006;locus_tag=KHHGKMAE_01111;product=hypothetical protein
M-persicinum_contig_14_1	Prodigal:002006	CDS	167825	169051	.	-	0	ID=KHHGKMAE_01112;eC_number=1.14.13.-;Name=ubiL_1;db_xref=COG:COG0654;gene=ubiL_1;inference=ab initio prediction:Prodigal:002006,similar to AA sequence:UniProtKB:Q2RMZ4;locus_tag=KHHGKMAE_01112;product=Ubiquinone hydroxylase UbiL
M-persicinum_contig_14_1	Prodigal:002006	CDS	169143	170027	.	-	0	ID=KHHGKMAE_01113;eC_number=3.8.1.3;db_xref=COG:COG0596;inference=ab initio prediction:Prodigal:002006,similar to AA sequence:UniProtKB:Q6NAM1;locus_tag=KHHGKMAE_01113;product=Fluoroacetate dehalogenase
M-persicinum_contig_14_1	Prodigal:002006	CDS	170230	172362	.	+	0	ID=KHHGKMAE_01114;eC_number=3.6.4.12;Name=recG;db_xref=COG:COG1200;gene=recG;inference=ab initio prediction:Prodigal:002006,similar to AA sequence:UniProtKB:P24230;locus_tag=KHHGKMAE_01114;product=ATP-dependent DNA helicase RecG
M-persicinum_contig_14_1	Prodigal:002006	CDS	172614	172934	.	+	0	ID=KHHGKMAE_01115;inference=ab initio prediction:Prodigal:002006;locus_tag=KHHGKMAE_01115;product=hypothetical protein
M-persicinum_contig_14_1	Prodigal:002006	CDS	173145	173921	.	-	0	ID=KHHGKMAE_01116;inference=ab initio prediction:Prodigal:002006;locus_tag=KHHGKMAE_01116;product=hypothetical protein
M-persicinum_contig_14_1	Prodigal:002006	CDS	174383	176503	.	+	0	ID=KHHGKMAE_01117;Name=cntO;gene=cntO;inference=ab initio prediction:Prodigal:002006,similar to AA sequence:UniProtKB:A0A0H2ZI93;locus_tag=KHHGKMAE_01117;product=Metal-pseudopaline receptor CntO
M-persicinum_contig_14_1	Prodigal:002006	CDS	176505	177674	.	-	0	ID=KHHGKMAE_01118;inference=ab initio prediction:Prodigal:002006;locus_tag=KHHGKMAE_01118;product=hypothetical protein
M-persicinum_contig_14_1	Prodigal:002006	CDS	178165	178437	.	+	0	ID=KHHGKMAE_01119;inference=ab initio prediction:Prodigal:002006;locus_tag=KHHGKMAE_01119;product=hypothetical protein
M-persicinum_contig_14_1	Prodigal:002006	CDS	178976	181408	.	+	0	ID=KHHGKMAE_01120;inference=ab initio prediction:Prodigal:002006;locus_tag=KHHGKMAE_01120;product=hypothetical protein
M-persicinum_contig_14_1	Prodigal:002006	CDS	181768	181923	.	+	0	ID=KHHGKMAE_01121;inference=ab initio prediction:Prodigal:002006;locus_tag=KHHGKMAE_01121;product=hypothetical protein
M-persicinum_contig_14_1	Prodigal:002006	CDS	182483	184177	.	+	0	ID=KHHGKMAE_01122;inference=ab initio prediction:Prodigal:002006;locus_tag=KHHGKMAE_01122;product=hypothetical protein
M-persicinum_contig_14_1	Prodigal:002006	CDS	184255	185151	.	+	0	ID=KHHGKMAE_01123;inference=ab initio prediction:Prodigal:002006;locus_tag=KHHGKMAE_01123;product=hypothetical protein
M-persicinum_contig_14_1	Aragorn:001002	tRNA	185398	185473	.	+	.	ID=KHHGKMAE_01124;inference=COORDINATES:profile:Aragorn:001002;locus_tag=KHHGKMAE_01124;product=tRNA-Met(cat)
M-persicinum_contig_14_1	Prodigal:002006	CDS	185623	187875	.	-	0	ID=KHHGKMAE_01125;inference=ab initio prediction:Prodigal:002006;locus_tag=KHHGKMAE_01125;product=hypothetical protein
M-persicinum_contig_14_1	Prodigal:002006	CDS	188515	189255	.	+	0	ID=KHHGKMAE_01126;Name=aqpZ_1;db_xref=COG:COG0580;gene=aqpZ_1;inference=ab initio prediction:Prodigal:002006,similar to AA sequence:UniProtKB:P60844;locus_tag=KHHGKMAE_01126;product=Aquaporin Z
M-persicinum_contig_14_1	Prodigal:002006	CDS	189474	190880	.	-	0	ID=KHHGKMAE_01127;eC_number=6.3.5.7;Name=gatA_1;gene=gatA_1;inference=ab initio prediction:Prodigal:002006,similar to AA sequence:UniProtKB:P63489;locus_tag=KHHGKMAE_01127;product=Glutamyl-tRNA(Gln) amidotransferase subunit A
M-persicinum_contig_14_1	Prodigal:002006	CDS	190873	191739	.	-	0	ID=KHHGKMAE_01128;inference=ab initio prediction:Prodigal:002006;locus_tag=KHHGKMAE_01128;product=hypothetical protein
M-persicinum_contig_14_1	Prodigal:002006	CDS	191746	192477	.	-	0	ID=KHHGKMAE_01129;Name=livF_2;db_xref=COG:COG0410;gene=livF_2;inference=ab initio prediction:Prodigal:002006,similar to AA sequence:UniProtKB:P22731;locus_tag=KHHGKMAE_01129;product=High-affinity branched-chain amino acid transport ATP-binding protein LivF
M-persicinum_contig_14_1	Prodigal:002006	CDS	192470	194278	.	-	0	ID=KHHGKMAE_01130;eC_number=7.6.2.8;Name=btuD_4;gene=btuD_4;inference=ab initio prediction:Prodigal:002006,protein motif:HAMAP:MF_01005;locus_tag=KHHGKMAE_01130;product=Vitamin B12 import ATP-binding protein BtuD
M-persicinum_contig_14_1	Prodigal:002006	CDS	194271	195104	.	-	0	ID=KHHGKMAE_01131;Name=livH_3;db_xref=COG:COG0559;gene=livH_3;inference=ab initio prediction:Prodigal:002006,similar to AA sequence:UniProtKB:P0AEX7;locus_tag=KHHGKMAE_01131;product=High-affinity branched-chain amino acid transport system permease protein LivH
M-persicinum_contig_14_1	Prodigal:002006	CDS	195159	196313	.	-	0	ID=KHHGKMAE_01132;Name=amiC_2;gene=amiC_2;inference=ab initio prediction:Prodigal:002006,similar to AA sequence:UniProtKB:P27017;locus_tag=KHHGKMAE_01132;product=Aliphatic amidase expression-regulating protein
M-persicinum_contig_14_1	Prodigal:002006	CDS	196356	197201	.	-	0	ID=KHHGKMAE_01133;eC_number=3.5.1.77;inference=ab initio prediction:Prodigal:002006,similar to AA sequence:UniProtKB:Q44185;locus_tag=KHHGKMAE_01133;product=N-carbamoyl-D-amino acid hydrolase
M-persicinum_contig_14_1	Prodigal:002006	CDS	197373	197999	.	-	0	ID=KHHGKMAE_01134;Name=amiR;db_xref=COG:COG3707;gene=amiR;inference=ab initio prediction:Prodigal:002006,similar to AA sequence:UniProtKB:P10932;locus_tag=KHHGKMAE_01134;product=Aliphatic amidase regulator
M-persicinum_contig_14_1	Prodigal:002006	CDS	197996	199195	.	-	0	ID=KHHGKMAE_01135;Name=amiC_3;gene=amiC_3;inference=ab initio prediction:Prodigal:002006,similar to AA sequence:UniProtKB:P27017;locus_tag=KHHGKMAE_01135;product=Aliphatic amidase expression-regulating protein
M-persicinum_contig_14_1	Prodigal:002006	CDS	199340	199918	.	+	0	ID=KHHGKMAE_01136;eC_number=1.11.1.15;Name=btuE;gene=btuE;inference=ab initio prediction:Prodigal:002006,protein motif:HAMAP:MF_02061;locus_tag=KHHGKMAE_01136;product=Thioredoxin/glutathione peroxidase BtuE
M-persicinum_contig_14_1	Prodigal:002006	CDS	200070	201065	.	+	0	ID=KHHGKMAE_01137;eC_number=2.7.13.3;inference=ab initio prediction:Prodigal:002006,similar to AA sequence:UniProtKB:Q8YC53;locus_tag=KHHGKMAE_01137;product=Blue-light-activated histidine kinase
M-persicinum_contig_14_1	Prodigal:002006	CDS	201062	202165	.	-	0	ID=KHHGKMAE_01138;Name=nhaA;db_xref=COG:COG3004;gene=nhaA;inference=ab initio prediction:Prodigal:002006,similar to AA sequence:UniProtKB:Q56725;locus_tag=KHHGKMAE_01138;product=Na(+)/H(+) antiporter NhaA
M-persicinum_contig_14_1	Prodigal:002006	CDS	202321	203484	.	-	0	ID=KHHGKMAE_01139;eC_number=1.3.8.10;db_xref=COG:COG1960;inference=ab initio prediction:Prodigal:002006,similar to AA sequence:UniProtKB:Q2LQN9;locus_tag=KHHGKMAE_01139;product=Cyclohex-1-ene-1-carbonyl-CoA dehydrogenase
M-persicinum_contig_14_1	Prodigal:002006	CDS	203601	205175	.	-	0	ID=KHHGKMAE_01140;Name=gsiB_2;db_xref=COG:COG0747;gene=gsiB_2;inference=ab initio prediction:Prodigal:002006,similar to AA sequence:UniProtKB:P75797;locus_tag=KHHGKMAE_01140;product=Glutathione-binding protein GsiB
M-persicinum_contig_14_1	Prodigal:002006	CDS	205294	206418	.	-	0	ID=KHHGKMAE_01141;inference=ab initio prediction:Prodigal:002006;locus_tag=KHHGKMAE_01141;product=hypothetical protein
M-persicinum_contig_14_1	Prodigal:002006	CDS	206541	207914	.	-	0	ID=KHHGKMAE_01142;eC_number=2.7.-.-;Name=sasA_6;gene=sasA_6;inference=ab initio prediction:Prodigal:002006,protein motif:HAMAP:MF_01837;locus_tag=KHHGKMAE_01142;product=Adaptive-response sensory-kinase SasA
M-persicinum_contig_14_1	Prodigal:002006	CDS	207914	208732	.	-	0	ID=KHHGKMAE_01143;Name=ompR_2;gene=ompR_2;inference=ab initio prediction:Prodigal:002006,similar to AA sequence:UniProtKB:P0AA16;locus_tag=KHHGKMAE_01143;product=Transcriptional regulatory protein OmpR
M-persicinum_contig_14_1	Prodigal:002006	CDS	208933	210159	.	+	0	ID=KHHGKMAE_01144;Name=amiC_4;gene=amiC_4;inference=ab initio prediction:Prodigal:002006,similar to AA sequence:UniProtKB:P27017;locus_tag=KHHGKMAE_01144;product=Aliphatic amidase expression-regulating protein
M-persicinum_contig_14_1	Prodigal:002006	CDS	210152	211801	.	+	0	ID=KHHGKMAE_01145;inference=ab initio prediction:Prodigal:002006;locus_tag=KHHGKMAE_01145;product=hypothetical protein
M-persicinum_contig_14_1	Prodigal:002006	CDS	211798	212898	.	+	0	ID=KHHGKMAE_01146;Name=livH_4;db_xref=COG:COG0559;gene=livH_4;inference=ab initio prediction:Prodigal:002006,similar to AA sequence:UniProtKB:P0AEX7;locus_tag=KHHGKMAE_01146;product=High-affinity branched-chain amino acid transport system permease protein LivH
M-persicinum_contig_14_1	Prodigal:002006	CDS	212895	213605	.	+	0	ID=KHHGKMAE_01147;eC_number=3.6.3.-;Name=cbiO;db_xref=COG:COG1122;gene=cbiO;inference=ab initio prediction:Prodigal:002006,similar to AA sequence:UniProtKB:O68106;locus_tag=KHHGKMAE_01147;product=Cobalt import ATP-binding protein CbiO
M-persicinum_contig_14_1	Prodigal:002006	CDS	213602	214315	.	+	0	ID=KHHGKMAE_01148;Name=livF_3;db_xref=COG:COG0410;gene=livF_3;inference=ab initio prediction:Prodigal:002006,similar to AA sequence:UniProtKB:P22731;locus_tag=KHHGKMAE_01148;product=High-affinity branched-chain amino acid transport ATP-binding protein LivF
M-persicinum_contig_14_1	Prodigal:002006	CDS	214336	215286	.	+	0	ID=KHHGKMAE_01149;inference=ab initio prediction:Prodigal:002006;locus_tag=KHHGKMAE_01149;product=hypothetical protein
M-persicinum_contig_14_1	Prodigal:002006	CDS	215333	215680	.	-	0	ID=KHHGKMAE_01150;inference=ab initio prediction:Prodigal:002006;locus_tag=KHHGKMAE_01150;product=hypothetical protein
M-persicinum_contig_14_1	Prodigal:002006	CDS	215832	216344	.	-	0	ID=KHHGKMAE_01151;inference=ab initio prediction:Prodigal:002006;locus_tag=KHHGKMAE_01151;product=hypothetical protein
M-persicinum_contig_14_1	Prodigal:002006	CDS	216627	216929	.	+	0	ID=KHHGKMAE_01152;inference=ab initio prediction:Prodigal:002006;locus_tag=KHHGKMAE_01152;product=hypothetical protein
M-persicinum_contig_14_1	Prodigal:002006	CDS	216984	217166	.	+	0	ID=KHHGKMAE_01153;inference=ab initio prediction:Prodigal:002006;locus_tag=KHHGKMAE_01153;product=hypothetical protein
M-persicinum_contig_14_1	Prodigal:002006	CDS	217216	217965	.	-	0	ID=KHHGKMAE_01154;eC_number=2.1.1.222;Name=COQ3_2;gene=COQ3_2;inference=ab initio prediction:Prodigal:002006,protein motif:HAMAP:MF_00472;locus_tag=KHHGKMAE_01154;product=Ubiquinone biosynthesis O-methyltransferase%2C mitochondrial
M-persicinum_contig_14_1	Prodigal:002006	CDS	218792	219103	.	-	0	ID=KHHGKMAE_01155;inference=ab initio prediction:Prodigal:002006;locus_tag=KHHGKMAE_01155;product=hypothetical protein
M-persicinum_contig_14_1	Prodigal:002006	CDS	219365	220435	.	+	0	ID=KHHGKMAE_01156;Name=mdtE_2;gene=mdtE_2;inference=ab initio prediction:Prodigal:002006,similar to AA sequence:UniProtKB:P37636;locus_tag=KHHGKMAE_01156;product=Multidrug resistance protein MdtE
M-persicinum_contig_14_1	Prodigal:002006	CDS	220432	223545	.	+	0	ID=KHHGKMAE_01157;Name=czcA_5;gene=czcA_5;inference=ab initio prediction:Prodigal:002006,similar to AA sequence:UniProtKB:P13511;locus_tag=KHHGKMAE_01157;product=Cobalt-zinc-cadmium resistance protein CzcA
M-persicinum_contig_14_1	Prodigal:002006	CDS	223629	224171	.	+	0	ID=KHHGKMAE_01158;inference=ab initio prediction:Prodigal:002006;locus_tag=KHHGKMAE_01158;product=hypothetical protein
M-persicinum_contig_14_1	Prodigal:002006	CDS	224304	225125	.	+	0	ID=KHHGKMAE_01159;eC_number=1.3.1.87;Name=hcaB_4;gene=hcaB_4;inference=ab initio prediction:Prodigal:002006,protein motif:HAMAP:MF_01647;locus_tag=KHHGKMAE_01159;product=3-phenylpropionate-dihydrodiol/cinnamic acid-dihydrodiol dehydrogenase
M-persicinum_contig_14_1	Prodigal:002006	CDS	225302	226651	.	-	0	ID=KHHGKMAE_01160;eC_number=2.7.13.3;Name=phoQ;db_xref=COG:COG0642;gene=phoQ;inference=ab initio prediction:Prodigal:002006,similar to AA sequence:UniProtKB:P23837;locus_tag=KHHGKMAE_01160;product=Sensor protein PhoQ
M-persicinum_contig_14_1	Prodigal:002006	CDS	226648	227328	.	-	0	ID=KHHGKMAE_01161;Name=phoP_1;gene=phoP_1;inference=ab initio prediction:Prodigal:002006,similar to AA sequence:UniProtKB:P0DM78;locus_tag=KHHGKMAE_01161;product=Virulence transcriptional regulatory protein PhoP
M-persicinum_contig_14_1	Prodigal:002006	CDS	227350	227658	.	-	0	ID=KHHGKMAE_01162;inference=ab initio prediction:Prodigal:002006;locus_tag=KHHGKMAE_01162;product=hypothetical protein
M-persicinum_contig_14_1	Prodigal:002006	CDS	227777	228352	.	+	0	ID=KHHGKMAE_01163;inference=ab initio prediction:Prodigal:002006;locus_tag=KHHGKMAE_01163;product=hypothetical protein
M-persicinum_contig_14_1	Prodigal:002006	CDS	228502	229713	.	-	0	ID=KHHGKMAE_01164;inference=ab initio prediction:Prodigal:002006;locus_tag=KHHGKMAE_01164;product=hypothetical protein
M-persicinum_contig_14_1	Prodigal:002006	CDS	230939	231517	.	-	0	ID=KHHGKMAE_01165;eC_number=1.14.13.127;Name=mhpA;gene=mhpA;inference=ab initio prediction:Prodigal:002006,protein motif:HAMAP:MF_01652;locus_tag=KHHGKMAE_01165;product=3-(3-hydroxy-phenyl)propionate/3-hydroxycinnamic acid hydroxylase
M-persicinum_contig_14_1	Prodigal:002006	CDS	231572	233245	.	+	0	ID=KHHGKMAE_01166;inference=ab initio prediction:Prodigal:002006;locus_tag=KHHGKMAE_01166;product=hypothetical protein
M-persicinum_contig_14_1	Prodigal:002006	CDS	233192	233494	.	-	0	ID=KHHGKMAE_01167;inference=ab initio prediction:Prodigal:002006;locus_tag=KHHGKMAE_01167;product=hypothetical protein
M-persicinum_contig_14_1	Prodigal:002006	CDS	233760	234497	.	-	0	ID=KHHGKMAE_01168;Name=aqpZ_2;db_xref=COG:COG0580;gene=aqpZ_2;inference=ab initio prediction:Prodigal:002006,similar to AA sequence:UniProtKB:P60844;locus_tag=KHHGKMAE_01168;product=Aquaporin Z
M-persicinum_contig_14_1	Prodigal:002006	CDS	234613	235041	.	-	0	ID=KHHGKMAE_01169;inference=ab initio prediction:Prodigal:002006;locus_tag=KHHGKMAE_01169;product=hypothetical protein
M-persicinum_contig_14_1	Prodigal:002006	CDS	235038	235295	.	-	0	ID=KHHGKMAE_01170;inference=ab initio prediction:Prodigal:002006;locus_tag=KHHGKMAE_01170;product=hypothetical protein
M-persicinum_contig_14_1	Prodigal:002006	CDS	235299	235967	.	-	0	ID=KHHGKMAE_01171;inference=ab initio prediction:Prodigal:002006;locus_tag=KHHGKMAE_01171;product=hypothetical protein
M-persicinum_contig_14_1	Prodigal:002006	CDS	236170	237642	.	+	0	ID=KHHGKMAE_01172;Name=malT_2;gene=malT_2;inference=ab initio prediction:Prodigal:002006,protein motif:HAMAP:MF_01247;locus_tag=KHHGKMAE_01172;product=HTH-type transcriptional regulator MalT
M-persicinum_contig_14_1	Prodigal:002006	CDS	237735	237908	.	+	0	ID=KHHGKMAE_01173;inference=ab initio prediction:Prodigal:002006;locus_tag=KHHGKMAE_01173;product=hypothetical protein
M-persicinum_contig_14_1	Prodigal:002006	CDS	237971	238477	.	+	0	ID=KHHGKMAE_01174;inference=ab initio prediction:Prodigal:002006;locus_tag=KHHGKMAE_01174;product=hypothetical protein
M-persicinum_contig_14_1	Prodigal:002006	CDS	238540	239466	.	+	0	ID=KHHGKMAE_01175;inference=ab initio prediction:Prodigal:002006;locus_tag=KHHGKMAE_01175;product=hypothetical protein
M-persicinum_contig_14_1	Prodigal:002006	CDS	239554	239754	.	+	0	ID=KHHGKMAE_01176;inference=ab initio prediction:Prodigal:002006;locus_tag=KHHGKMAE_01176;product=hypothetical protein
M-persicinum_contig_14_1	Prodigal:002006	CDS	239830	240213	.	+	0	ID=KHHGKMAE_01177;inference=ab initio prediction:Prodigal:002006;locus_tag=KHHGKMAE_01177;product=hypothetical protein
M-persicinum_contig_14_1	Prodigal:002006	CDS	240238	240342	.	+	0	ID=KHHGKMAE_01178;inference=ab initio prediction:Prodigal:002006;locus_tag=KHHGKMAE_01178;product=hypothetical protein
M-persicinum_contig_14_1	Prodigal:002006	CDS	240397	240879	.	+	0	ID=KHHGKMAE_01179;inference=ab initio prediction:Prodigal:002006;locus_tag=KHHGKMAE_01179;product=hypothetical protein
M-persicinum_contig_14_1	Prodigal:002006	CDS	240977	242665	.	+	0	ID=KHHGKMAE_01180;inference=ab initio prediction:Prodigal:002006;locus_tag=KHHGKMAE_01180;product=hypothetical protein
M-persicinum_contig_14_1	Prodigal:002006	CDS	242779	243066	.	-	0	ID=KHHGKMAE_01181;inference=ab initio prediction:Prodigal:002006;locus_tag=KHHGKMAE_01181;product=hypothetical protein
M-persicinum_contig_14_1	Prodigal:002006	CDS	243098	243262	.	-	0	ID=KHHGKMAE_01182;inference=ab initio prediction:Prodigal:002006;locus_tag=KHHGKMAE_01182;product=hypothetical protein
M-persicinum_contig_14_1	Prodigal:002006	CDS	243753	243950	.	-	0	ID=KHHGKMAE_01183;inference=ab initio prediction:Prodigal:002006;locus_tag=KHHGKMAE_01183;product=hypothetical protein
M-persicinum_contig_14_1	Prodigal:002006	CDS	244222	245154	.	-	0	ID=KHHGKMAE_01184;inference=ab initio prediction:Prodigal:002006;locus_tag=KHHGKMAE_01184;product=hypothetical protein
M-persicinum_contig_14_1	Prodigal:002006	CDS	245163	245699	.	-	0	ID=KHHGKMAE_01185;eC_number=1.-.-.-;Name=arsH;db_xref=COG:COG0431;gene=arsH;inference=ab initio prediction:Prodigal:002006,similar to AA sequence:UniProtKB:Q92R45;locus_tag=KHHGKMAE_01185;product=NADPH-dependent FMN reductase ArsH
M-persicinum_contig_15_1	Prodigal:002006	CDS	277	1794	.	+	0	ID=KHHGKMAE_01186;eC_number=4.3.1.19;Name=ilvA;db_xref=COG:COG1171;gene=ilvA;inference=ab initio prediction:Prodigal:002006,similar to AA sequence:UniProtKB:P04968;locus_tag=KHHGKMAE_01186;product=L-threonine dehydratase biosynthetic IlvA
M-persicinum_contig_15_1	Prodigal:002006	CDS	1829	2773	.	-	0	ID=KHHGKMAE_01187;inference=ab initio prediction:Prodigal:002006;locus_tag=KHHGKMAE_01187;product=hypothetical protein
M-persicinum_contig_15_1	Prodigal:002006	CDS	2800	4203	.	-	0	ID=KHHGKMAE_01188;Name=ampG_1;db_xref=COG:COG0477;gene=ampG_1;inference=ab initio prediction:Prodigal:002006,similar to AA sequence:UniProtKB:P0AE16;locus_tag=KHHGKMAE_01188;product=Anhydromuropeptide permease
M-persicinum_contig_15_1	Prodigal:002006	CDS	4443	5444	.	+	0	ID=KHHGKMAE_01189;eC_number=2.7.13.3;Name=lov;gene=lov;inference=ab initio prediction:Prodigal:002006,similar to AA sequence:UniProtKB:Q1M667;locus_tag=KHHGKMAE_01189;product=Blue-light-activated histidine kinase
M-persicinum_contig_15_1	Prodigal:002006	CDS	5630	8365	.	-	0	ID=KHHGKMAE_01190;Name=mutS;db_xref=COG:COG0249;gene=mutS;inference=ab initio prediction:Prodigal:002006,similar to AA sequence:UniProtKB:P0A1Y0;locus_tag=KHHGKMAE_01190;product=DNA mismatch repair protein MutS
M-persicinum_contig_15_1	Prodigal:002006	CDS	8474	8770	.	-	0	ID=KHHGKMAE_01191;inference=ab initio prediction:Prodigal:002006;locus_tag=KHHGKMAE_01191;product=hypothetical protein
M-persicinum_contig_15_1	Prodigal:002006	CDS	8911	9831	.	-	0	ID=KHHGKMAE_01192;eC_number=3.3.2.10;Name=ephA;gene=ephA;inference=ab initio prediction:Prodigal:002006,similar to AA sequence:UniProtKB:I6YGS0;locus_tag=KHHGKMAE_01192;product=Epoxide hydrolase A
M-persicinum_contig_15_1	Prodigal:002006	CDS	9980	10732	.	+	0	ID=KHHGKMAE_01193;eC_number=1.3.1.87;Name=hcaB_5;gene=hcaB_5;inference=ab initio prediction:Prodigal:002006,protein motif:HAMAP:MF_01647;locus_tag=KHHGKMAE_01193;product=3-phenylpropionate-dihydrodiol/cinnamic acid-dihydrodiol dehydrogenase
M-persicinum_contig_15_1	Prodigal:002006	CDS	10798	11769	.	-	0	ID=KHHGKMAE_01194;eC_number=2.5.1.10;inference=ab initio prediction:Prodigal:002006,similar to AA sequence:UniProtKB:Q08291;locus_tag=KHHGKMAE_01194;product=Farnesyl diphosphate synthase
M-persicinum_contig_15_1	Prodigal:002006	CDS	11794	12567	.	+	0	ID=KHHGKMAE_01195;eC_number=2.4.1.129;Name=mtgA_2;gene=mtgA_2;inference=ab initio prediction:Prodigal:002006,protein motif:HAMAP:MF_00766;locus_tag=KHHGKMAE_01195;product=Biosynthetic peptidoglycan transglycosylase
M-persicinum_contig_15_1	Prodigal:002006	CDS	12660	13898	.	-	0	ID=KHHGKMAE_01196;eC_number=6.3.4.5;Name=argG;db_xref=COG:COG0137;gene=argG;inference=ab initio prediction:Prodigal:002006,similar to AA sequence:UniProtKB:Q9PHK7;locus_tag=KHHGKMAE_01196;product=Argininosuccinate synthase
M-persicinum_contig_15_1	Prodigal:002006	CDS	14109	14735	.	+	0	ID=KHHGKMAE_01197;eC_number=5.99.1.4;Name=nsaD;gene=nsaD;inference=ab initio prediction:Prodigal:002006,similar to AA sequence:UniProtKB:Q9X9Q7;locus_tag=KHHGKMAE_01197;product=2-hydroxychromene-2-carboxylate isomerase
M-persicinum_contig_15_1	Prodigal:002006	CDS	14824	15507	.	+	0	ID=KHHGKMAE_01198;inference=ab initio prediction:Prodigal:002006;locus_tag=KHHGKMAE_01198;product=hypothetical protein
M-persicinum_contig_15_1	Prodigal:002006	CDS	15744	16316	.	+	0	ID=KHHGKMAE_01199;Name=atpH;db_xref=COG:COG0712;gene=atpH;inference=ab initio prediction:Prodigal:002006,similar to AA sequence:UniProtKB:P72244;locus_tag=KHHGKMAE_01199;product=ATP synthase subunit delta
M-persicinum_contig_15_1	Prodigal:002006	CDS	16373	17905	.	+	0	ID=KHHGKMAE_01200;eC_number=7.1.2.2;Name=atpA;db_xref=COG:COG0056;gene=atpA;inference=ab initio prediction:Prodigal:002006,similar to AA sequence:UniProtKB:P05036;locus_tag=KHHGKMAE_01200;product=ATP synthase subunit alpha
M-persicinum_contig_15_1	Prodigal:002006	CDS	18034	18924	.	+	0	ID=KHHGKMAE_01201;Name=atpG_1;db_xref=COG:COG0224;gene=atpG_1;inference=ab initio prediction:Prodigal:002006,similar to AA sequence:UniProtKB:P72246;locus_tag=KHHGKMAE_01201;product=ATP synthase gamma chain
M-persicinum_contig_15_1	Prodigal:002006	CDS	18967	20424	.	+	0	ID=KHHGKMAE_01202;eC_number=7.1.2.2;Name=atpD;db_xref=COG:COG0055;gene=atpD;inference=ab initio prediction:Prodigal:002006,similar to AA sequence:UniProtKB:P72247;locus_tag=KHHGKMAE_01202;product=ATP synthase subunit beta
M-persicinum_contig_15_1	Prodigal:002006	CDS	20568	20969	.	+	0	ID=KHHGKMAE_01203;Name=atpC;db_xref=COG:COG0355;gene=atpC;inference=ab initio prediction:Prodigal:002006,similar to AA sequence:UniProtKB:A1B8P1;locus_tag=KHHGKMAE_01203;product=ATP synthase epsilon chain
M-persicinum_contig_15_1	Prodigal:002006	CDS	21314	22756	.	-	0	ID=KHHGKMAE_01204;inference=ab initio prediction:Prodigal:002006;locus_tag=KHHGKMAE_01204;product=hypothetical protein
M-persicinum_contig_15_1	Prodigal:002006	CDS	22753	24951	.	-	0	ID=KHHGKMAE_01205;Name=fhuA_2;db_xref=COG:COG1629;gene=fhuA_2;inference=ab initio prediction:Prodigal:002006,similar to AA sequence:UniProtKB:P06971;locus_tag=KHHGKMAE_01205;product=Ferrichrome outer membrane transporter/phage receptor
M-persicinum_contig_15_1	Prodigal:002006	CDS	25952	27007	.	+	0	ID=KHHGKMAE_01206;eC_number=5.4.99.24;Name=rluC;db_xref=COG:COG0564;gene=rluC;inference=ab initio prediction:Prodigal:002006,similar to AA sequence:UniProtKB:P0AA39;locus_tag=KHHGKMAE_01206;product=Ribosomal large subunit pseudouridine synthase C
M-persicinum_contig_15_1	Prodigal:002006	CDS	27126	27524	.	+	0	ID=KHHGKMAE_01207;inference=ab initio prediction:Prodigal:002006;locus_tag=KHHGKMAE_01207;product=hypothetical protein
M-persicinum_contig_15_1	Prodigal:002006	CDS	27574	28236	.	+	0	ID=KHHGKMAE_01208;db_xref=COG:COG0546;inference=ab initio prediction:Prodigal:002006,similar to AA sequence:UniProtKB:P9WPI9;locus_tag=KHHGKMAE_01208;product=putative protein
M-persicinum_contig_15_1	Prodigal:002006	CDS	28279	29070	.	+	0	ID=KHHGKMAE_01209;inference=ab initio prediction:Prodigal:002006;locus_tag=KHHGKMAE_01209;product=hypothetical protein
M-persicinum_contig_15_1	Prodigal:002006	CDS	29205	29516	.	+	0	ID=KHHGKMAE_01210;inference=ab initio prediction:Prodigal:002006;locus_tag=KHHGKMAE_01210;product=hypothetical protein
M-persicinum_contig_15_1	Prodigal:002006	CDS	29659	30192	.	-	0	ID=KHHGKMAE_01211;eC_number=1.11.1.22;Name=gpx1;gene=gpx1;inference=ab initio prediction:Prodigal:002006,similar to AA sequence:UniProtKB:P74250;locus_tag=KHHGKMAE_01211;product=Hydroperoxy fatty acid reductase gpx1
M-persicinum_contig_15_1	Prodigal:002006	CDS	30224	30772	.	-	0	ID=KHHGKMAE_01212;inference=ab initio prediction:Prodigal:002006;locus_tag=KHHGKMAE_01212;product=hypothetical protein
M-persicinum_contig_15_1	Prodigal:002006	CDS	30891	32273	.	+	0	ID=KHHGKMAE_01213;eC_number=2.6.1.113;Name=spuC;db_xref=COG:COG0161;gene=spuC;inference=ab initio prediction:Prodigal:002006,similar to AA sequence:UniProtKB:Q9I6J2;locus_tag=KHHGKMAE_01213;product=Putrescine--pyruvate aminotransferase
M-persicinum_contig_15_1	Prodigal:002006	CDS	32365	36432	.	-	0	ID=KHHGKMAE_01214;eC_number=6.2.1.54;Name=dltA;gene=dltA;inference=ab initio prediction:Prodigal:002006,protein motif:HAMAP:MF_00593;locus_tag=KHHGKMAE_01214;product=D-alanine--D-alanyl carrier protein ligase
M-persicinum_contig_15_1	Prodigal:002006	CDS	36562	37149	.	-	0	ID=KHHGKMAE_01215;eC_number=3.1.3.3;Name=pspA;db_xref=COG:COG0406;gene=pspA;inference=ab initio prediction:Prodigal:002006,similar to AA sequence:UniProtKB:D3DFG8;locus_tag=KHHGKMAE_01215;product=Phosphoserine phosphatase 1
M-persicinum_contig_15_1	Prodigal:002006	CDS	37246	38238	.	+	0	ID=KHHGKMAE_01216;inference=ab initio prediction:Prodigal:002006;locus_tag=KHHGKMAE_01216;product=hypothetical protein
M-persicinum_contig_15_1	Prodigal:002006	CDS	38270	39493	.	-	0	ID=KHHGKMAE_01217;db_xref=COG:COG1680;inference=ab initio prediction:Prodigal:002006,similar to AA sequence:UniProtKB:P9WLZ3;locus_tag=KHHGKMAE_01217;product=putative protein
M-persicinum_contig_15_1	Prodigal:002006	CDS	39601	39834	.	-	0	ID=KHHGKMAE_01218;inference=ab initio prediction:Prodigal:002006;locus_tag=KHHGKMAE_01218;product=hypothetical protein
M-persicinum_contig_15_1	Prodigal:002006	CDS	39984	41456	.	+	0	ID=KHHGKMAE_01219;Name=naiP_1;gene=naiP_1;inference=ab initio prediction:Prodigal:002006,similar to AA sequence:UniProtKB:O34691;locus_tag=KHHGKMAE_01219;product=Putative niacin/nicotinamide transporter NaiP
M-persicinum_contig_15_1	Prodigal:002006	CDS	41493	41732	.	-	0	ID=KHHGKMAE_01220;inference=ab initio prediction:Prodigal:002006;locus_tag=KHHGKMAE_01220;product=hypothetical protein
M-persicinum_contig_15_1	Prodigal:002006	CDS	41964	42971	.	-	0	ID=KHHGKMAE_01221;eC_number=2.7.1.2;Name=glk;db_xref=COG:COG0837;gene=glk;inference=ab initio prediction:Prodigal:002006,similar to AA sequence:UniProtKB:P0A6V8;locus_tag=KHHGKMAE_01221;product=Glucokinase
M-persicinum_contig_15_1	Prodigal:002006	CDS	43074	43817	.	-	0	ID=KHHGKMAE_01222;eC_number=3.1.3.12;Name=otsB;db_xref=COG:COG1877;gene=otsB;inference=ab initio prediction:Prodigal:002006,similar to AA sequence:UniProtKB:P31678;locus_tag=KHHGKMAE_01222;product=Trehalose-6-phosphate phosphatase
M-persicinum_contig_15_1	Prodigal:002006	CDS	44006	44209	.	+	0	ID=KHHGKMAE_01223;inference=ab initio prediction:Prodigal:002006;locus_tag=KHHGKMAE_01223;product=hypothetical protein
M-persicinum_contig_15_1	Prodigal:002006	CDS	44253	44624	.	+	0	ID=KHHGKMAE_01224;inference=ab initio prediction:Prodigal:002006;locus_tag=KHHGKMAE_01224;product=hypothetical protein
M-persicinum_contig_15_1	Prodigal:002006	CDS	44710	46269	.	-	0	ID=KHHGKMAE_01225;Name=nnr;db_xref=COG:COG0062;gene=nnr;inference=ab initio prediction:Prodigal:002006,similar to AA sequence:UniProtKB:Q9X024;locus_tag=KHHGKMAE_01225;product=Bifunctional NAD(P)H-hydrate repair enzyme Nnr
M-persicinum_contig_15_1	Prodigal:002006	CDS	46432	46770	.	+	0	ID=KHHGKMAE_01226;Name=glnB;db_xref=COG:COG0347;gene=glnB;inference=ab initio prediction:Prodigal:002006,similar to AA sequence:UniProtKB:P11671;locus_tag=KHHGKMAE_01226;product=Nitrogen regulatory protein P-II
M-persicinum_contig_15_1	Prodigal:002006	CDS	47283	48317	.	-	0	ID=KHHGKMAE_01227;eC_number=6.3.1.2;Name=glnII;db_xref=COG:COG0174;gene=glnII;inference=ab initio prediction:Prodigal:002006,similar to AA sequence:UniProtKB:P04772;locus_tag=KHHGKMAE_01227;product=Glutamine synthetase
M-persicinum_contig_15_1	Prodigal:002006	CDS	48651	50060	.	+	0	ID=KHHGKMAE_01228;eC_number=6.3.1.2;Name=glnA;db_xref=COG:COG0174;gene=glnA;inference=ab initio prediction:Prodigal:002006,similar to AA sequence:UniProtKB:P0A9C5;locus_tag=KHHGKMAE_01228;product=Glutamine synthetase
M-persicinum_contig_15_1	Prodigal:002006	CDS	50269	50922	.	+	0	ID=KHHGKMAE_01229;inference=ab initio prediction:Prodigal:002006;locus_tag=KHHGKMAE_01229;product=hypothetical protein
M-persicinum_contig_15_1	Prodigal:002006	CDS	51413	52039	.	-	0	ID=KHHGKMAE_01230;eC_number=3.1.13.5;Name=rnd_1;gene=rnd_1;inference=ab initio prediction:Prodigal:002006,protein motif:HAMAP:MF_01899;locus_tag=KHHGKMAE_01230;product=Ribonuclease D
M-persicinum_contig_15_1	Prodigal:002006	CDS	52187	52633	.	+	0	ID=KHHGKMAE_01231;inference=ab initio prediction:Prodigal:002006;locus_tag=KHHGKMAE_01231;product=hypothetical protein
M-persicinum_contig_15_1	Prodigal:002006	CDS	52640	53527	.	-	0	ID=KHHGKMAE_01232;Name=yddG;db_xref=COG:COG0697;gene=yddG;inference=ab initio prediction:Prodigal:002006,similar to AA sequence:UniProtKB:P46136;locus_tag=KHHGKMAE_01232;product=Aromatic amino acid exporter YddG
M-persicinum_contig_15_1	Prodigal:002006	CDS	53987	55666	.	+	0	ID=KHHGKMAE_01233;inference=ab initio prediction:Prodigal:002006;locus_tag=KHHGKMAE_01233;product=hypothetical protein
M-persicinum_contig_15_1	Prodigal:002006	CDS	56013	57389	.	+	0	ID=KHHGKMAE_01234;Name=cimH;db_xref=COG:COG3493;gene=cimH;inference=ab initio prediction:Prodigal:002006,similar to AA sequence:UniProtKB:P94363;locus_tag=KHHGKMAE_01234;product=Citrate/malate transporter
M-persicinum_contig_15_1	Prodigal:002006	CDS	57732	59045	.	+	0	ID=KHHGKMAE_01235;Name=proP_2;gene=proP_2;inference=ab initio prediction:Prodigal:002006,similar to AA sequence:UniProtKB:P0C0L7;locus_tag=KHHGKMAE_01235;product=Proline/betaine transporter
M-persicinum_contig_15_1	Prodigal:002006	CDS	59055	59708	.	-	0	ID=KHHGKMAE_01236;Name=rspR_3;db_xref=COG:COG1802;gene=rspR_3;inference=ab initio prediction:Prodigal:002006,similar to AA sequence:UniProtKB:P0ACM2;locus_tag=KHHGKMAE_01236;product=HTH-type transcriptional repressor RspR
M-persicinum_contig_15_1	Prodigal:002006	CDS	59843	61330	.	+	0	ID=KHHGKMAE_01237;eC_number=1.3.5.4;Name=ifcA;db_xref=COG:COG1053;gene=ifcA;inference=ab initio prediction:Prodigal:002006,similar to AA sequence:UniProtKB:Q9Z4P0;locus_tag=KHHGKMAE_01237;product=Fumarate reductase flavoprotein subunit
M-persicinum_contig_15_1	Prodigal:002006	CDS	61347	62414	.	-	0	ID=KHHGKMAE_01238;inference=ab initio prediction:Prodigal:002006;locus_tag=KHHGKMAE_01238;product=hypothetical protein
M-persicinum_contig_15_1	Prodigal:002006	CDS	62435	63505	.	+	0	ID=KHHGKMAE_01239;inference=ab initio prediction:Prodigal:002006;locus_tag=KHHGKMAE_01239;product=hypothetical protein
M-persicinum_contig_15_1	Prodigal:002006	CDS	63531	63926	.	-	0	ID=KHHGKMAE_01240;Name=cckA_2;gene=cckA_2;inference=ab initio prediction:Prodigal:002006,similar to AA sequence:UniProtKB:P0DOA0;locus_tag=KHHGKMAE_01240;product=Sensor kinase CckA
M-persicinum_contig_15_1	Prodigal:002006	CDS	64287	64793	.	+	0	ID=KHHGKMAE_01241;Name=pal_1;gene=pal_1;inference=ab initio prediction:Prodigal:002006,similar to AA sequence:UniProtKB:P0A3S8;locus_tag=KHHGKMAE_01241;product=Peptidoglycan-associated lipoprotein
M-persicinum_contig_15_1	Prodigal:002006	CDS	64915	65874	.	+	0	ID=KHHGKMAE_01242;Name=cpoB;gene=cpoB;inference=ab initio prediction:Prodigal:002006,protein motif:HAMAP:MF_02066;locus_tag=KHHGKMAE_01242;product=Cell division coordinator CpoB
M-persicinum_contig_15_1	Prodigal:002006	CDS	65871	66935	.	+	0	ID=KHHGKMAE_01243;eC_number=6.3.4.19;Name=tilS;gene=tilS;inference=ab initio prediction:Prodigal:002006,protein motif:HAMAP:MF_01161;locus_tag=KHHGKMAE_01243;product=tRNA(Ile)-lysidine synthase
M-persicinum_contig_15_1	Prodigal:002006	CDS	67000	68922	.	+	0	ID=KHHGKMAE_01244;eC_number=3.4.24.-;Name=ftsH_1;gene=ftsH_1;inference=ab initio prediction:Prodigal:002006,similar to AA sequence:UniProtKB:B8H444;locus_tag=KHHGKMAE_01244;product=ATP-dependent zinc metalloprotease FtsH
M-persicinum_contig_15_1	Prodigal:002006	CDS	69189	70529	.	+	0	ID=KHHGKMAE_01245;eC_number=5.4.2.10;Name=glmM;db_xref=COG:COG1109;gene=glmM;inference=ab initio prediction:Prodigal:002006,similar to AA sequence:UniProtKB:P31120;locus_tag=KHHGKMAE_01245;product=Phosphoglucosamine mutase
M-persicinum_contig_15_1	Prodigal:002006	CDS	70545	70880	.	-	0	ID=KHHGKMAE_01246;inference=ab initio prediction:Prodigal:002006;locus_tag=KHHGKMAE_01246;product=hypothetical protein
M-persicinum_contig_15_1	Prodigal:002006	CDS	71140	72021	.	+	0	ID=KHHGKMAE_01247;inference=ab initio prediction:Prodigal:002006;locus_tag=KHHGKMAE_01247;product=hypothetical protein
M-persicinum_contig_15_1	Prodigal:002006	CDS	72318	73253	.	+	0	ID=KHHGKMAE_01248;inference=ab initio prediction:Prodigal:002006;locus_tag=KHHGKMAE_01248;product=hypothetical protein
M-persicinum_contig_15_1	Prodigal:002006	CDS	73283	73540	.	+	0	ID=KHHGKMAE_01249;inference=ab initio prediction:Prodigal:002006;locus_tag=KHHGKMAE_01249;product=hypothetical protein
M-persicinum_contig_15_1	Prodigal:002006	CDS	73541	74089	.	-	0	ID=KHHGKMAE_01250;inference=ab initio prediction:Prodigal:002006;locus_tag=KHHGKMAE_01250;product=hypothetical protein
M-persicinum_contig_15_1	Prodigal:002006	CDS	74629	77283	.	+	0	ID=KHHGKMAE_01251;inference=ab initio prediction:Prodigal:002006;locus_tag=KHHGKMAE_01251;product=hypothetical protein
M-persicinum_contig_15_1	Prodigal:002006	CDS	77413	77940	.	+	0	ID=KHHGKMAE_01252;inference=ab initio prediction:Prodigal:002006;locus_tag=KHHGKMAE_01252;product=hypothetical protein
M-persicinum_contig_15_1	Prodigal:002006	CDS	78054	78902	.	-	0	ID=KHHGKMAE_01253;Name=lafU;db_xref=COG:COG1360;gene=lafU;inference=ab initio prediction:Prodigal:002006,similar to AA sequence:UniProtKB:Q03478;locus_tag=KHHGKMAE_01253;product=Chemotaxis protein LafU
M-persicinum_contig_15_1	Prodigal:002006	CDS	78889	79662	.	-	0	ID=KHHGKMAE_01254;Name=pomA;db_xref=COG:COG1291;gene=pomA;inference=ab initio prediction:Prodigal:002006,similar to AA sequence:UniProtKB:O06873;locus_tag=KHHGKMAE_01254;product=Chemotaxis protein PomA
M-persicinum_contig_15_1	Prodigal:002006	CDS	79916	81694	.	+	0	ID=KHHGKMAE_01255;eC_number=7.5.2.3;Name=ndvA;gene=ndvA;inference=ab initio prediction:Prodigal:002006,similar to AA sequence:UniProtKB:Q2YQ73;locus_tag=KHHGKMAE_01255;product=Beta-(1-->2)glucan export ATP-binding/permease protein NdvA
M-persicinum_contig_15_1	Prodigal:002006	CDS	81753	82922	.	-	0	ID=KHHGKMAE_01256;eC_number=4.3.1.27;Name=dthadh;gene=dthadh;inference=ab initio prediction:Prodigal:002006,similar to AA sequence:UniProtKB:B2DFG5;locus_tag=KHHGKMAE_01256;product=D-threo-3-hydroxyaspartate dehydratase
M-persicinum_contig_15_1	Prodigal:002006	CDS	83097	83855	.	+	0	ID=KHHGKMAE_01257;Name=phnT;db_xref=COG:COG3842;gene=phnT;inference=ab initio prediction:Prodigal:002006,similar to AA sequence:UniProtKB:P96063;locus_tag=KHHGKMAE_01257;product=Putative 2-aminoethylphosphonate import ATP-binding protein PhnT
M-persicinum_contig_15_1	Prodigal:002006	CDS	83848	84588	.	+	0	ID=KHHGKMAE_01258;Name=livF_4;db_xref=COG:COG0410;gene=livF_4;inference=ab initio prediction:Prodigal:002006,similar to AA sequence:UniProtKB:P22731;locus_tag=KHHGKMAE_01258;product=High-affinity branched-chain amino acid transport ATP-binding protein LivF
M-persicinum_contig_15_1	Prodigal:002006	CDS	84651	85868	.	+	0	ID=KHHGKMAE_01259;inference=ab initio prediction:Prodigal:002006;locus_tag=KHHGKMAE_01259;product=hypothetical protein
M-persicinum_contig_15_1	Prodigal:002006	CDS	85896	86783	.	+	0	ID=KHHGKMAE_01260;Name=livH_5;db_xref=COG:COG0559;gene=livH_5;inference=ab initio prediction:Prodigal:002006,similar to AA sequence:UniProtKB:P0AEX7;locus_tag=KHHGKMAE_01260;product=High-affinity branched-chain amino acid transport system permease protein LivH
M-persicinum_contig_15_1	Prodigal:002006	CDS	86807	87793	.	+	0	ID=KHHGKMAE_01261;inference=ab initio prediction:Prodigal:002006;locus_tag=KHHGKMAE_01261;product=hypothetical protein
M-persicinum_contig_15_1	Prodigal:002006	CDS	88029	88787	.	+	0	ID=KHHGKMAE_01262;eC_number=1.-.-.-;inference=ab initio prediction:Prodigal:002006,similar to AA sequence:UniProtKB:P9WGQ7;locus_tag=KHHGKMAE_01262;product=putative oxidoreductase
M-persicinum_contig_15_1	Prodigal:002006	CDS	89026	89382	.	+	0	ID=KHHGKMAE_01263;inference=ab initio prediction:Prodigal:002006;locus_tag=KHHGKMAE_01263;product=hypothetical protein
M-persicinum_contig_15_1	Prodigal:002006	CDS	89440	91338	.	+	0	ID=KHHGKMAE_01264;Name=mutL;gene=mutL;inference=ab initio prediction:Prodigal:002006,similar to AA sequence:UniProtKB:Q5F8M6;locus_tag=KHHGKMAE_01264;product=DNA mismatch repair protein MutL
M-persicinum_contig_15_1	Prodigal:002006	CDS	91586	91963	.	-	0	ID=KHHGKMAE_01265;eC_number=4.2.1.96;inference=ab initio prediction:Prodigal:002006,protein motif:HAMAP:MF_00434;locus_tag=KHHGKMAE_01265;product=Putative pterin-4-alpha-carbinolamine dehydratase
M-persicinum_contig_15_1	Prodigal:002006	CDS	92210	93196	.	+	0	ID=KHHGKMAE_01266;inference=ab initio prediction:Prodigal:002006;locus_tag=KHHGKMAE_01266;product=hypothetical protein
M-persicinum_contig_15_1	Prodigal:002006	CDS	93230	93961	.	+	0	ID=KHHGKMAE_01267;Name=ssuC_1;db_xref=COG:COG0600;gene=ssuC_1;inference=ab initio prediction:Prodigal:002006,similar to AA sequence:UniProtKB:P75851;locus_tag=KHHGKMAE_01267;product=Putative aliphatic sulfonates transport permease protein SsuC
M-persicinum_contig_15_1	Prodigal:002006	CDS	93942	94682	.	+	0	ID=KHHGKMAE_01268;eC_number=7.3.2.4;Name=nrtD;db_xref=COG:COG1116;gene=nrtD;inference=ab initio prediction:Prodigal:002006,similar to AA sequence:UniProtKB:P38046;locus_tag=KHHGKMAE_01268;product=Nitrate import ATP-binding protein NrtD
M-persicinum_contig_15_1	Prodigal:002006	CDS	94837	96750	.	-	0	ID=KHHGKMAE_01269;inference=ab initio prediction:Prodigal:002006;locus_tag=KHHGKMAE_01269;product=hypothetical protein
M-persicinum_contig_15_1	Prodigal:002006	CDS	96887	97213	.	-	0	ID=KHHGKMAE_01270;Name=erpA;db_xref=COG:COG0316;gene=erpA;inference=ab initio prediction:Prodigal:002006,similar to AA sequence:UniProtKB:P45344;locus_tag=KHHGKMAE_01270;product=Iron-sulfur cluster insertion protein ErpA
M-persicinum_contig_15_1	Prodigal:002006	CDS	97330	98589	.	+	0	ID=KHHGKMAE_01271;inference=ab initio prediction:Prodigal:002006,protein motif:HAMAP:MF_01212;locus_tag=KHHGKMAE_01271;product=Deoxyguanosinetriphosphate triphosphohydrolase-like protein
M-persicinum_contig_15_1	Prodigal:002006	CDS	98707	98934	.	-	0	ID=KHHGKMAE_01272;inference=ab initio prediction:Prodigal:002006;locus_tag=KHHGKMAE_01272;product=hypothetical protein
M-persicinum_contig_15_1	Prodigal:002006	CDS	99077	99922	.	+	0	ID=KHHGKMAE_01273;eC_number=4.2.1.20;Name=trpA;db_xref=COG:COG0159;gene=trpA;inference=ab initio prediction:Prodigal:002006,similar to AA sequence:UniProtKB:Q5ZVY3;locus_tag=KHHGKMAE_01273;product=Tryptophan synthase alpha chain
M-persicinum_contig_15_1	Prodigal:002006	CDS	99982	100890	.	+	0	ID=KHHGKMAE_01274;eC_number=2.1.3.15;Name=accD;db_xref=COG:COG0777;gene=accD;inference=ab initio prediction:Prodigal:002006,similar to AA sequence:UniProtKB:P0A9Q5;locus_tag=KHHGKMAE_01274;product=Acetyl-coenzyme A carboxylase carboxyl transferase subunit beta
M-persicinum_contig_15_1	Prodigal:002006	CDS	100897	102222	.	+	0	ID=KHHGKMAE_01275;eC_number=6.3.2.12;Name=folC;db_xref=COG:COG0285;gene=folC;inference=ab initio prediction:Prodigal:002006,similar to AA sequence:UniProtKB:P08192;locus_tag=KHHGKMAE_01275;product=Dihydrofolate synthase/folylpolyglutamate synthase
M-persicinum_contig_15_1	Prodigal:002006	CDS	102400	103578	.	-	0	ID=KHHGKMAE_01276;eC_number=1.1.1.267;Name=dxr;gene=dxr;inference=ab initio prediction:Prodigal:002006,similar to AA sequence:UniProtKB:Q9X5F2;locus_tag=KHHGKMAE_01276;product=1-deoxy-D-xylulose 5-phosphate reductoisomerase
M-persicinum_contig_15_1	Prodigal:002006	CDS	103598	104476	.	-	0	ID=KHHGKMAE_01277;inference=ab initio prediction:Prodigal:002006;locus_tag=KHHGKMAE_01277;product=hypothetical protein
M-persicinum_contig_15_1	Prodigal:002006	CDS	104484	105047	.	-	0	ID=KHHGKMAE_01278;Name=frr;db_xref=COG:COG0233;gene=frr;inference=ab initio prediction:Prodigal:002006,similar to AA sequence:UniProtKB:P81101;locus_tag=KHHGKMAE_01278;product=Ribosome-recycling factor
M-persicinum_contig_15_1	Prodigal:002006	CDS	105172	105894	.	-	0	ID=KHHGKMAE_01279;eC_number=2.7.4.22;Name=pyrH;db_xref=COG:COG0528;gene=pyrH;inference=ab initio prediction:Prodigal:002006,similar to AA sequence:UniProtKB:P65932;locus_tag=KHHGKMAE_01279;product=Uridylate kinase
M-persicinum_contig_15_1	Prodigal:002006	CDS	106044	106940	.	+	0	ID=KHHGKMAE_01280;eC_number=2.7.1.-;Name=bmrU;db_xref=COG:COG1597;gene=bmrU;inference=ab initio prediction:Prodigal:002006,similar to AA sequence:UniProtKB:P39074;locus_tag=KHHGKMAE_01280;product=Putative lipid kinase BmrU
M-persicinum_contig_15_1	Prodigal:002006	CDS	106937	107785	.	+	0	ID=KHHGKMAE_01281;eC_number=3.1.4.53;Name=cpdA_2;gene=cpdA_2;inference=ab initio prediction:Prodigal:002006,protein motif:HAMAP:MF_00905;locus_tag=KHHGKMAE_01281;product=3'%2C5'-cyclic adenosine monophosphate phosphodiesterase CpdA
M-persicinum_contig_15_1	Prodigal:002006	CDS	107787	107900	.	-	0	ID=KHHGKMAE_01282;inference=ab initio prediction:Prodigal:002006;locus_tag=KHHGKMAE_01282;product=hypothetical protein
M-persicinum_contig_15_1	Prodigal:002006	CDS	108169	109095	.	-	0	ID=KHHGKMAE_01283;Name=tsf;gene=tsf;inference=ab initio prediction:Prodigal:002006,similar to AA sequence:UniProtKB:P99171;locus_tag=KHHGKMAE_01283;product=Elongation factor Ts
M-persicinum_contig_15_1	Prodigal:002006	CDS	109223	110293	.	-	0	ID=KHHGKMAE_01284;Name=rpsB;db_xref=COG:COG0052;gene=rpsB;inference=ab initio prediction:Prodigal:002006,similar to AA sequence:UniProtKB:Q6N5Q2;locus_tag=KHHGKMAE_01284;product=30S ribosomal protein S2
M-persicinum_contig_15_1	Prodigal:002006	CDS	110535	110792	.	+	0	ID=KHHGKMAE_01285;inference=ab initio prediction:Prodigal:002006;locus_tag=KHHGKMAE_01285;product=hypothetical protein
M-persicinum_contig_15_1	Prodigal:002006	CDS	110776	111516	.	-	0	ID=KHHGKMAE_01286;eC_number=5.4.99.19;Name=rsuA;db_xref=COG:COG1187;gene=rsuA;inference=ab initio prediction:Prodigal:002006,similar to AA sequence:UniProtKB:P45124;locus_tag=KHHGKMAE_01286;product=Ribosomal small subunit pseudouridine synthase A
M-persicinum_contig_15_1	Prodigal:002006	CDS	111513	112700	.	-	0	ID=KHHGKMAE_01287;eC_number=2.1.1.172;Name=rsmC;gene=rsmC;inference=ab initio prediction:Prodigal:002006,protein motif:HAMAP:MF_01862;locus_tag=KHHGKMAE_01287;product=Ribosomal RNA small subunit methyltransferase C
M-persicinum_contig_15_1	Prodigal:002006	CDS	112756	113736	.	-	0	ID=KHHGKMAE_01288;Name=era;db_xref=COG:COG1159;gene=era;inference=ab initio prediction:Prodigal:002006,similar to AA sequence:UniProtKB:P42182;locus_tag=KHHGKMAE_01288;product=GTPase Era
M-persicinum_contig_15_1	Prodigal:002006	CDS	113733	114500	.	-	0	ID=KHHGKMAE_01289;eC_number=3.1.26.3;Name=rnc;db_xref=COG:COG0571;gene=rnc;inference=ab initio prediction:Prodigal:002006,similar to AA sequence:UniProtKB:Q52698;locus_tag=KHHGKMAE_01289;product=Ribonuclease 3
M-persicinum_contig_15_1	Prodigal:002006	CDS	114497	115282	.	-	0	ID=KHHGKMAE_01290;eC_number=3.4.21.89;Name=lepB;db_xref=COG:COG0681;gene=lepB;inference=ab initio prediction:Prodigal:002006,similar to AA sequence:UniProtKB:Q8L2J7;locus_tag=KHHGKMAE_01290;product=Signal peptidase I
M-persicinum_contig_15_1	Prodigal:002006	CDS	115449	115847	.	-	0	ID=KHHGKMAE_01291;eC_number=2.7.8.7;Name=acpS;db_xref=COG:COG0736;gene=acpS;inference=ab initio prediction:Prodigal:002006,similar to AA sequence:UniProtKB:Q9KPB6;locus_tag=KHHGKMAE_01291;product=Holo-[acyl-carrier-protein] synthase
M-persicinum_contig_15_1	Prodigal:002006	CDS	115844	116593	.	-	0	ID=KHHGKMAE_01292;eC_number=2.6.99.2;Name=pdxJ;db_xref=COG:COG0854;gene=pdxJ;inference=ab initio prediction:Prodigal:002006,similar to AA sequence:UniProtKB:P0A794;locus_tag=KHHGKMAE_01292;product=Pyridoxine 5'-phosphate synthase
M-persicinum_contig_15_1	Prodigal:002006	CDS	116972	117376	.	+	0	ID=KHHGKMAE_01293;Name=rpsF;db_xref=COG:COG0360;gene=rpsF;inference=ab initio prediction:Prodigal:002006,similar to AA sequence:UniProtKB:Q6N5A4;locus_tag=KHHGKMAE_01293;product=30S ribosomal protein S6
M-persicinum_contig_15_1	Prodigal:002006	CDS	117379	117630	.	+	0	ID=KHHGKMAE_01294;Name=rpsR;db_xref=COG:COG0238;gene=rpsR;inference=ab initio prediction:Prodigal:002006,similar to AA sequence:UniProtKB:Q6N5A3;locus_tag=KHHGKMAE_01294;product=30S ribosomal protein S18
M-persicinum_contig_15_1	Prodigal:002006	CDS	117760	118749	.	+	0	ID=KHHGKMAE_01295;inference=ab initio prediction:Prodigal:002006;locus_tag=KHHGKMAE_01295;product=hypothetical protein
M-persicinum_contig_15_1	Prodigal:002006	CDS	118797	119369	.	+	0	ID=KHHGKMAE_01296;Name=rplI;db_xref=COG:COG0359;gene=rplI;inference=ab initio prediction:Prodigal:002006,similar to AA sequence:UniProtKB:Q6N5A1;locus_tag=KHHGKMAE_01296;product=50S ribosomal protein L9
M-persicinum_contig_15_1	Prodigal:002006	CDS	119619	121106	.	+	0	ID=KHHGKMAE_01297;eC_number=3.6.4.12;Name=dnaC;db_xref=COG:COG0305;gene=dnaC;inference=ab initio prediction:Prodigal:002006,similar to AA sequence:UniProtKB:P37469;locus_tag=KHHGKMAE_01297;product=Replicative DNA helicase
M-persicinum_contig_15_1	Prodigal:002006	CDS	121390	121839	.	+	0	ID=KHHGKMAE_01298;inference=ab initio prediction:Prodigal:002006;locus_tag=KHHGKMAE_01298;product=hypothetical protein
M-persicinum_contig_15_1	Prodigal:002006	CDS	121850	122752	.	+	0	ID=KHHGKMAE_01299;eC_number=3.1.1.17;Name=gnl;gene=gnl;inference=ab initio prediction:Prodigal:002006,similar to AA sequence:UniProtKB:Q01578;locus_tag=KHHGKMAE_01299;product=Gluconolactonase
M-persicinum_contig_15_1	Prodigal:002006	CDS	122749	123651	.	+	0	ID=KHHGKMAE_01300;inference=ab initio prediction:Prodigal:002006;locus_tag=KHHGKMAE_01300;product=hypothetical protein
M-persicinum_contig_15_1	Prodigal:002006	CDS	123756	124661	.	+	0	ID=KHHGKMAE_01301;eC_number=2.5.1.145;Name=lgt;db_xref=COG:COG0682;gene=lgt;inference=ab initio prediction:Prodigal:002006,similar to AA sequence:UniProtKB:P60955;locus_tag=KHHGKMAE_01301;product=Phosphatidylglycerol--prolipoprotein diacylglyceryl transferase
M-persicinum_contig_15_1	Prodigal:002006	CDS	124658	125734	.	+	0	ID=KHHGKMAE_01302;inference=ab initio prediction:Prodigal:002006;locus_tag=KHHGKMAE_01302;product=hypothetical protein
M-persicinum_contig_15_1	Prodigal:002006	CDS	125783	125971	.	-	0	ID=KHHGKMAE_01303;inference=ab initio prediction:Prodigal:002006;locus_tag=KHHGKMAE_01303;product=hypothetical protein
M-persicinum_contig_15_1	Prodigal:002006	CDS	126107	126889	.	+	0	ID=KHHGKMAE_01304;eC_number=1.10.3.-;db_xref=COG:COG1496;inference=ab initio prediction:Prodigal:002006,similar to AA sequence:UniProtKB:Q89ZI8;locus_tag=KHHGKMAE_01304;product=Polyphenol oxidase
M-persicinum_contig_15_1	Prodigal:002006	CDS	127137	128039	.	+	0	ID=KHHGKMAE_01305;inference=ab initio prediction:Prodigal:002006;locus_tag=KHHGKMAE_01305;product=hypothetical protein
M-persicinum_contig_15_1	Prodigal:002006	CDS	128239	129024	.	+	0	ID=KHHGKMAE_01306;inference=ab initio prediction:Prodigal:002006;locus_tag=KHHGKMAE_01306;product=hypothetical protein
M-persicinum_contig_15_1	Prodigal:002006	CDS	129117	129884	.	-	0	ID=KHHGKMAE_01307;inference=ab initio prediction:Prodigal:002006;locus_tag=KHHGKMAE_01307;product=hypothetical protein
M-persicinum_contig_15_1	Prodigal:002006	CDS	130198	130902	.	+	0	ID=KHHGKMAE_01308;inference=ab initio prediction:Prodigal:002006;locus_tag=KHHGKMAE_01308;product=hypothetical protein
M-persicinum_contig_15_1	Prodigal:002006	CDS	130951	133008	.	+	0	ID=KHHGKMAE_01309;Name=uvrC;db_xref=COG:COG0322;gene=uvrC;inference=ab initio prediction:Prodigal:002006,similar to AA sequence:UniProtKB:P0A8G0;locus_tag=KHHGKMAE_01309;product=UvrABC system protein C
M-persicinum_contig_15_1	Prodigal:002006	CDS	133073	133672	.	+	0	ID=KHHGKMAE_01310;eC_number=2.7.8.5;Name=pgsA;db_xref=COG:COG0558;gene=pgsA;inference=ab initio prediction:Prodigal:002006,similar to AA sequence:UniProtKB:P0ABF8;locus_tag=KHHGKMAE_01310;product=CDP-diacylglycerol--glycerol-3-phosphate 3-phosphatidyltransferase
M-persicinum_contig_15_1	Prodigal:002006	CDS	133736	133987	.	+	0	ID=KHHGKMAE_01311;Name=moaD;db_xref=COG:COG1977;gene=moaD;inference=ab initio prediction:Prodigal:002006,similar to AA sequence:UniProtKB:P30748;locus_tag=KHHGKMAE_01311;product=Molybdopterin synthase sulfur carrier subunit
M-persicinum_contig_15_1	Prodigal:002006	CDS	134247	134957	.	+	0	ID=KHHGKMAE_01312;eC_number=4.1.3.17;Name=ligK;db_xref=COG:COG0684;gene=ligK;inference=ab initio prediction:Prodigal:002006,similar to AA sequence:UniProtKB:G2IQQ8;locus_tag=KHHGKMAE_01312;product=4-carboxy-4-hydroxy-2-oxoadipate aldolase
M-persicinum_contig_15_1	Prodigal:002006	CDS	135042	135992	.	-	0	ID=KHHGKMAE_01313;inference=ab initio prediction:Prodigal:002006;locus_tag=KHHGKMAE_01313;product=hypothetical protein
M-persicinum_contig_15_1	Prodigal:002006	CDS	136075	137391	.	+	0	ID=KHHGKMAE_01314;eC_number=1.14.99.50;Name=egtB_1;gene=egtB_1;inference=ab initio prediction:Prodigal:002006,similar to AA sequence:UniProtKB:G7CFI3;locus_tag=KHHGKMAE_01314;product=Hercynine oxygenase
M-persicinum_contig_15_1	Prodigal:002006	CDS	137425	138624	.	-	0	ID=KHHGKMAE_01315;inference=ab initio prediction:Prodigal:002006;locus_tag=KHHGKMAE_01315;product=hypothetical protein
M-persicinum_contig_15_1	Prodigal:002006	CDS	138846	140042	.	-	0	ID=KHHGKMAE_01316;inference=ab initio prediction:Prodigal:002006;locus_tag=KHHGKMAE_01316;product=hypothetical protein
M-persicinum_contig_15_1	Prodigal:002006	CDS	140262	141458	.	-	0	ID=KHHGKMAE_01317;inference=ab initio prediction:Prodigal:002006;locus_tag=KHHGKMAE_01317;product=hypothetical protein
M-persicinum_contig_15_1	Prodigal:002006	CDS	141727	142140	.	+	0	ID=KHHGKMAE_01318;Name=flbT;gene=flbT;inference=ab initio prediction:Prodigal:002006,protein motif:HAMAP:MF_00783;locus_tag=KHHGKMAE_01318;product=flagellum biosynthesis repressor protein FlbT
M-persicinum_contig_15_1	Prodigal:002006	CDS	142702	143064	.	-	0	ID=KHHGKMAE_01319;inference=ab initio prediction:Prodigal:002006;locus_tag=KHHGKMAE_01319;product=hypothetical protein
M-persicinum_contig_15_1	Prodigal:002006	CDS	143340	143678	.	+	0	ID=KHHGKMAE_01320;inference=ab initio prediction:Prodigal:002006;locus_tag=KHHGKMAE_01320;product=hypothetical protein
M-persicinum_contig_15_1	Prodigal:002006	CDS	143712	143840	.	-	0	ID=KHHGKMAE_01321;inference=ab initio prediction:Prodigal:002006;locus_tag=KHHGKMAE_01321;product=hypothetical protein
M-persicinum_contig_15_1	Prodigal:002006	CDS	143950	144273	.	-	0	ID=KHHGKMAE_01322;inference=ab initio prediction:Prodigal:002006;locus_tag=KHHGKMAE_01322;product=hypothetical protein
M-persicinum_contig_15_1	Prodigal:002006	CDS	144399	144911	.	-	0	ID=KHHGKMAE_01323;inference=ab initio prediction:Prodigal:002006;locus_tag=KHHGKMAE_01323;product=hypothetical protein
M-persicinum_contig_15_1	Prodigal:002006	CDS	145028	146074	.	+	0	ID=KHHGKMAE_01324;eC_number=2.7.9.3;Name=selD;db_xref=COG:COG0709;gene=selD;inference=ab initio prediction:Prodigal:002006,similar to AA sequence:UniProtKB:P16456;locus_tag=KHHGKMAE_01324;product=Selenide%2C water dikinase
M-persicinum_contig_15_1	Prodigal:002006	CDS	146179	148212	.	+	0	ID=KHHGKMAE_01325;eC_number=2.4.1.250;Name=mshA_4;gene=mshA_4;inference=ab initio prediction:Prodigal:002006,protein motif:HAMAP:MF_01695;locus_tag=KHHGKMAE_01325;product=D-inositol-3-phosphate glycosyltransferase
M-persicinum_contig_15_1	Prodigal:002006	CDS	148212	149297	.	+	0	ID=KHHGKMAE_01326;inference=ab initio prediction:Prodigal:002006;locus_tag=KHHGKMAE_01326;product=hypothetical protein
M-persicinum_contig_15_1	Prodigal:002006	CDS	149513	150991	.	+	0	ID=KHHGKMAE_01327;Name=smc_3;gene=smc_3;inference=ab initio prediction:Prodigal:002006,protein motif:HAMAP:MF_01894;locus_tag=KHHGKMAE_01327;product=Chromosome partition protein Smc
M-persicinum_contig_15_1	Prodigal:002006	CDS	151273	151842	.	-	0	ID=KHHGKMAE_01328;eC_number=3.6.1.-;Name=nudK;gene=nudK;inference=ab initio prediction:Prodigal:002006,similar to AA sequence:UniProtKB:P37128;locus_tag=KHHGKMAE_01328;product=GDP-mannose pyrophosphatase NudK
M-persicinum_contig_15_1	Prodigal:002006	CDS	151885	152136	.	-	0	ID=KHHGKMAE_01329;Name=tusA;db_xref=COG:COG0425;gene=tusA;inference=ab initio prediction:Prodigal:002006,similar to AA sequence:UniProtKB:D3RPC0;locus_tag=KHHGKMAE_01329;product=Sulfur carrier protein TusA
M-persicinum_contig_15_1	Prodigal:002006	CDS	152218	152628	.	-	0	ID=KHHGKMAE_01330;inference=ab initio prediction:Prodigal:002006;locus_tag=KHHGKMAE_01330;product=hypothetical protein
M-persicinum_contig_15_1	Prodigal:002006	CDS	152733	154100	.	-	0	ID=KHHGKMAE_01331;eC_number=6.3.2.2;Name=egtA;gene=egtA;inference=ab initio prediction:Prodigal:002006,protein motif:HAMAP:MF_02034;locus_tag=KHHGKMAE_01331;product=Glutamate--cysteine ligase EgtA
M-persicinum_contig_15_1	Prodigal:002006	CDS	154382	155134	.	-	0	ID=KHHGKMAE_01332;eC_number=2.1.1.193;Name=rsmE;db_xref=COG:COG1385;gene=rsmE;inference=ab initio prediction:Prodigal:002006,similar to AA sequence:UniProtKB:P0AGL7;locus_tag=KHHGKMAE_01332;product=Ribosomal RNA small subunit methyltransferase E
M-persicinum_contig_15_1	Prodigal:002006	CDS	155354	155884	.	+	0	ID=KHHGKMAE_01333;inference=ab initio prediction:Prodigal:002006;locus_tag=KHHGKMAE_01333;product=hypothetical protein
M-persicinum_contig_15_1	Prodigal:002006	CDS	155914	156846	.	+	0	ID=KHHGKMAE_01334;eC_number=2.5.1.39;Name=ubiA;db_xref=COG:COG0382;gene=ubiA;inference=ab initio prediction:Prodigal:002006,similar to AA sequence:UniProtKB:P0AGK1;locus_tag=KHHGKMAE_01334;product=4-hydroxybenzoate octaprenyltransferase
M-persicinum_contig_15_1	Prodigal:002006	CDS	156863	157339	.	-	0	ID=KHHGKMAE_01335;inference=ab initio prediction:Prodigal:002006;locus_tag=KHHGKMAE_01335;product=hypothetical protein
M-persicinum_contig_15_1	Prodigal:002006	CDS	157758	158573	.	+	0	ID=KHHGKMAE_01336;eC_number=3.1.3.7;Name=cysQ_1;gene=cysQ_1;inference=ab initio prediction:Prodigal:002006,protein motif:HAMAP:MF_02095;locus_tag=KHHGKMAE_01336;product=3'(2')%2C5'-bisphosphate nucleotidase CysQ
M-persicinum_contig_15_1	Prodigal:002006	CDS	158686	158916	.	-	0	ID=KHHGKMAE_01337;inference=ab initio prediction:Prodigal:002006;locus_tag=KHHGKMAE_01337;product=hypothetical protein
M-persicinum_contig_15_1	Prodigal:002006	CDS	159068	159277	.	-	0	ID=KHHGKMAE_01338;Name=cspA_1;db_xref=COG:COG1278;gene=cspA_1;inference=ab initio prediction:Prodigal:002006,similar to AA sequence:UniProtKB:Q9Z3S6;locus_tag=KHHGKMAE_01338;product=Cold shock protein CspA
M-persicinum_contig_15_1	Prodigal:002006	CDS	159638	160024	.	+	0	ID=KHHGKMAE_01339;inference=ab initio prediction:Prodigal:002006;locus_tag=KHHGKMAE_01339;product=hypothetical protein
M-persicinum_contig_15_1	Prodigal:002006	CDS	160040	160243	.	-	0	ID=KHHGKMAE_01340;inference=ab initio prediction:Prodigal:002006;locus_tag=KHHGKMAE_01340;product=hypothetical protein
M-persicinum_contig_15_1	Prodigal:002006	CDS	160405	160983	.	+	0	ID=KHHGKMAE_01341;eC_number=3.2.-.-;Name=yraA;db_xref=COG:COG0693;gene=yraA;inference=ab initio prediction:Prodigal:002006,similar to AA sequence:UniProtKB:O06006;locus_tag=KHHGKMAE_01341;product=Putative cysteine protease YraA
M-persicinum_contig_15_1	Prodigal:002006	CDS	160993	162612	.	-	0	ID=KHHGKMAE_01342;eC_number=3.1.4.53;Name=cpdA_3;gene=cpdA_3;inference=ab initio prediction:Prodigal:002006,protein motif:HAMAP:MF_00905;locus_tag=KHHGKMAE_01342;product=3'%2C5'-cyclic adenosine monophosphate phosphodiesterase CpdA
M-persicinum_contig_15_1	Prodigal:002006	CDS	162739	164064	.	-	0	ID=KHHGKMAE_01343;inference=ab initio prediction:Prodigal:002006;locus_tag=KHHGKMAE_01343;product=hypothetical protein
M-persicinum_contig_15_1	Prodigal:002006	CDS	164502	165035	.	+	0	ID=KHHGKMAE_01344;inference=ab initio prediction:Prodigal:002006;locus_tag=KHHGKMAE_01344;product=hypothetical protein
M-persicinum_contig_15_1	Prodigal:002006	CDS	165046	166299	.	-	0	ID=KHHGKMAE_01345;eC_number=1.14.-.-;db_xref=COG:COG2124;inference=ab initio prediction:Prodigal:002006,similar to AA sequence:UniProtKB:P33271;locus_tag=KHHGKMAE_01345;product=Cytochrome P450 107B1
M-persicinum_contig_15_1	Prodigal:002006	CDS	166326	167606	.	-	0	ID=KHHGKMAE_01346;eC_number=1.18.1.3;Name=ddmA1_1;gene=ddmA1_1;inference=ab initio prediction:Prodigal:002006,similar to AA sequence:UniProtKB:Q5S3I2;locus_tag=KHHGKMAE_01346;product=Dicamba O-demethylase 1%2C ferredoxin reductase component
M-persicinum_contig_15_1	Prodigal:002006	CDS	167608	167805	.	-	0	ID=KHHGKMAE_01347;inference=ab initio prediction:Prodigal:002006;locus_tag=KHHGKMAE_01347;product=hypothetical protein
M-persicinum_contig_15_1	Prodigal:002006	CDS	168110	168631	.	+	0	ID=KHHGKMAE_01348;inference=ab initio prediction:Prodigal:002006;locus_tag=KHHGKMAE_01348;product=hypothetical protein
M-persicinum_contig_15_1	Prodigal:002006	CDS	168650	170134	.	-	0	ID=KHHGKMAE_01349;inference=ab initio prediction:Prodigal:002006;locus_tag=KHHGKMAE_01349;product=hypothetical protein
M-persicinum_contig_15_1	Prodigal:002006	CDS	170345	172459	.	-	0	ID=KHHGKMAE_01350;inference=ab initio prediction:Prodigal:002006;locus_tag=KHHGKMAE_01350;product=hypothetical protein
M-persicinum_contig_15_1	Prodigal:002006	CDS	172723	174090	.	-	0	ID=KHHGKMAE_01351;eC_number=2.7.-.-;Name=ubiB_1;gene=ubiB_1;inference=ab initio prediction:Prodigal:002006,protein motif:HAMAP:MF_00414;locus_tag=KHHGKMAE_01351;product=protein kinase UbiB
M-persicinum_contig_15_1	Prodigal:002006	CDS	174362	174661	.	-	0	ID=KHHGKMAE_01352;inference=ab initio prediction:Prodigal:002006;locus_tag=KHHGKMAE_01352;product=hypothetical protein
M-persicinum_contig_15_1	Prodigal:002006	CDS	174902	176761	.	+	0	ID=KHHGKMAE_01353;db_xref=COG:COG1132;inference=ab initio prediction:Prodigal:002006,similar to AA sequence:UniProtKB:Q9WYC4;locus_tag=KHHGKMAE_01353;product=putative ABC transporter ATP-binding protein
M-persicinum_contig_16_1	Prodigal:002006	CDS	64	930	.	-	0	ID=KHHGKMAE_01354;eC_number=3.1.1.92;inference=ab initio prediction:Prodigal:002006,similar to AA sequence:UniProtKB:A6XIG7;locus_tag=KHHGKMAE_01354;product=4-sulfomuconolactone hydrolase
M-persicinum_contig_16_1	Prodigal:002006	CDS	933	2240	.	-	0	ID=KHHGKMAE_01355;Name=naiP_2;gene=naiP_2;inference=ab initio prediction:Prodigal:002006,similar to AA sequence:UniProtKB:O34691;locus_tag=KHHGKMAE_01355;product=Putative niacin/nicotinamide transporter NaiP
M-persicinum_contig_16_1	Prodigal:002006	CDS	2387	2899	.	-	0	ID=KHHGKMAE_01356;inference=ab initio prediction:Prodigal:002006;locus_tag=KHHGKMAE_01356;product=hypothetical protein
M-persicinum_contig_16_1	Prodigal:002006	CDS	3220	3870	.	+	0	ID=KHHGKMAE_01357;inference=ab initio prediction:Prodigal:002006;locus_tag=KHHGKMAE_01357;product=hypothetical protein
M-persicinum_contig_16_1	Prodigal:002006	CDS	3978	5096	.	-	0	ID=KHHGKMAE_01358;eC_number=1.6.99.1;Name=namA;db_xref=COG:COG1902;gene=namA;inference=ab initio prediction:Prodigal:002006,similar to AA sequence:UniProtKB:Q5KXG9;locus_tag=KHHGKMAE_01358;product=NADPH dehydrogenase
M-persicinum_contig_16_1	Prodigal:002006	CDS	5286	5723	.	+	0	ID=KHHGKMAE_01359;inference=ab initio prediction:Prodigal:002006;locus_tag=KHHGKMAE_01359;product=hypothetical protein
M-persicinum_contig_16_1	Prodigal:002006	CDS	5752	7668	.	-	0	ID=KHHGKMAE_01360;eC_number=6.2.1.1;Name=acsA_1;db_xref=COG:COG0365;gene=acsA_1;inference=ab initio prediction:Prodigal:002006,similar to AA sequence:UniProtKB:Q89WV5;locus_tag=KHHGKMAE_01360;product=Acetyl-coenzyme A synthetase
M-persicinum_contig_16_1	Prodigal:002006	CDS	8033	8212	.	-	0	ID=KHHGKMAE_01361;inference=ab initio prediction:Prodigal:002006;locus_tag=KHHGKMAE_01361;product=hypothetical protein
M-persicinum_contig_16_1	Prodigal:002006	CDS	8344	8604	.	+	0	ID=KHHGKMAE_01362;inference=ab initio prediction:Prodigal:002006;locus_tag=KHHGKMAE_01362;product=hypothetical protein
M-persicinum_contig_16_1	Prodigal:002006	CDS	8682	9176	.	+	0	ID=KHHGKMAE_01363;eC_number=5.4.99.18;Name=purE;db_xref=COG:COG0041;gene=purE;inference=ab initio prediction:Prodigal:002006,similar to AA sequence:UniProtKB:P0AG18;locus_tag=KHHGKMAE_01363;product=N5-carboxyaminoimidazole ribonucleotide mutase
M-persicinum_contig_16_1	Prodigal:002006	CDS	9173	10270	.	+	0	ID=KHHGKMAE_01364;eC_number=6.3.4.18;Name=purK;gene=purK;inference=ab initio prediction:Prodigal:002006,similar to AA sequence:UniProtKB:Q7A695;locus_tag=KHHGKMAE_01364;product=N5-carboxyaminoimidazole ribonucleotide synthase
M-persicinum_contig_16_1	Prodigal:002006	CDS	10587	11459	.	+	0	ID=KHHGKMAE_01365;Name=ycf3;gene=ycf3;inference=ab initio prediction:Prodigal:002006,protein motif:HAMAP:MF_00439;locus_tag=KHHGKMAE_01365;product=Photosystem I assembly protein Ycf3
M-persicinum_contig_16_1	Prodigal:002006	CDS	11689	12843	.	-	0	ID=KHHGKMAE_01366;eC_number=1.3.99.-;db_xref=COG:COG1960;inference=ab initio prediction:Prodigal:002006,similar to AA sequence:UniProtKB:P9WQG3;locus_tag=KHHGKMAE_01366;product=Acyl-CoA dehydrogenase fadE12
M-persicinum_contig_16_1	Prodigal:002006	CDS	13087	14283	.	-	0	ID=KHHGKMAE_01367;eC_number=1.3.99.-;inference=ab initio prediction:Prodigal:002006,similar to AA sequence:UniProtKB:P95280;locus_tag=KHHGKMAE_01367;product=Putative acyl-CoA dehydrogenase FadE17
M-persicinum_contig_16_1	Prodigal:002006	CDS	14287	15471	.	-	0	ID=KHHGKMAE_01368;eC_number=2.3.1.16;Name=fadA_1;db_xref=COG:COG0183;gene=fadA_1;inference=ab initio prediction:Prodigal:002006,similar to AA sequence:UniProtKB:O32177;locus_tag=KHHGKMAE_01368;product=3-ketoacyl-CoA thiolase
M-persicinum_contig_16_1	Prodigal:002006	CDS	15665	17737	.	-	0	ID=KHHGKMAE_01369;Name=fadJ_1;db_xref=COG:COG1024;gene=fadJ_1;inference=ab initio prediction:Prodigal:002006,similar to AA sequence:UniProtKB:P77399;locus_tag=KHHGKMAE_01369;product=Fatty acid oxidation complex subunit alpha
M-persicinum_contig_16_1	Prodigal:002006	CDS	18390	19376	.	+	0	ID=KHHGKMAE_01370;inference=ab initio prediction:Prodigal:002006;locus_tag=KHHGKMAE_01370;product=hypothetical protein
M-persicinum_contig_16_1	Prodigal:002006	CDS	19373	20161	.	+	0	ID=KHHGKMAE_01371;inference=ab initio prediction:Prodigal:002006;locus_tag=KHHGKMAE_01371;product=hypothetical protein
M-persicinum_contig_16_1	Prodigal:002006	CDS	20172	21371	.	+	0	ID=KHHGKMAE_01372;eC_number=2.8.3.19;Name=yfdE_1;db_xref=COG:COG1804;gene=yfdE_1;inference=ab initio prediction:Prodigal:002006,similar to AA sequence:UniProtKB:P76518;locus_tag=KHHGKMAE_01372;product=Acetyl-CoA:oxalate CoA-transferase
M-persicinum_contig_16_1	Prodigal:002006	CDS	21484	22719	.	-	0	ID=KHHGKMAE_01373;inference=ab initio prediction:Prodigal:002006;locus_tag=KHHGKMAE_01373;product=hypothetical protein
M-persicinum_contig_16_1	Prodigal:002006	CDS	22871	23074	.	+	0	ID=KHHGKMAE_01374;inference=ab initio prediction:Prodigal:002006;locus_tag=KHHGKMAE_01374;product=hypothetical protein
M-persicinum_contig_16_1	Prodigal:002006	CDS	23091	24050	.	-	0	ID=KHHGKMAE_01375;eC_number=3.1.26.11;Name=rbn_1;gene=rbn_1;inference=ab initio prediction:Prodigal:002006,protein motif:HAMAP:MF_01818;locus_tag=KHHGKMAE_01375;product=Ribonuclease BN
M-persicinum_contig_16_1	Prodigal:002006	CDS	24348	25511	.	-	0	ID=KHHGKMAE_01376;inference=ab initio prediction:Prodigal:002006;locus_tag=KHHGKMAE_01376;product=hypothetical protein
M-persicinum_contig_16_1	Prodigal:002006	CDS	25686	28265	.	-	0	ID=KHHGKMAE_01377;inference=ab initio prediction:Prodigal:002006;locus_tag=KHHGKMAE_01377;product=hypothetical protein
M-persicinum_contig_16_1	Prodigal:002006	CDS	28478	29176	.	+	0	ID=KHHGKMAE_01378;inference=ab initio prediction:Prodigal:002006;locus_tag=KHHGKMAE_01378;product=hypothetical protein
M-persicinum_contig_16_1	Prodigal:002006	CDS	29173	32130	.	+	0	ID=KHHGKMAE_01379;eC_number=7.-.-.-;Name=rsxB;gene=rsxB;inference=ab initio prediction:Prodigal:002006,protein motif:HAMAP:MF_00463;locus_tag=KHHGKMAE_01379;product=Ion-translocating oxidoreductase complex subunit B
M-persicinum_contig_16_1	Prodigal:002006	CDS	32168	34150	.	+	0	ID=KHHGKMAE_01380;inference=ab initio prediction:Prodigal:002006;locus_tag=KHHGKMAE_01380;product=hypothetical protein
M-persicinum_contig_16_1	Prodigal:002006	CDS	34147	34695	.	+	0	ID=KHHGKMAE_01381;inference=ab initio prediction:Prodigal:002006;locus_tag=KHHGKMAE_01381;product=hypothetical protein
M-persicinum_contig_16_1	Prodigal:002006	CDS	34692	35744	.	+	0	ID=KHHGKMAE_01382;inference=ab initio prediction:Prodigal:002006;locus_tag=KHHGKMAE_01382;product=hypothetical protein
M-persicinum_contig_16_1	Prodigal:002006	CDS	35741	36250	.	+	0	ID=KHHGKMAE_01383;inference=ab initio prediction:Prodigal:002006;locus_tag=KHHGKMAE_01383;product=hypothetical protein
M-persicinum_contig_16_1	Prodigal:002006	CDS	36247	37215	.	+	0	ID=KHHGKMAE_01384;eC_number=1.9.3.1;Name=ctaC;db_xref=COG:COG1622;gene=ctaC;inference=ab initio prediction:Prodigal:002006,similar to AA sequence:UniProtKB:Q04441;locus_tag=KHHGKMAE_01384;product=Cytochrome c oxidase subunit 2
M-persicinum_contig_16_1	Prodigal:002006	CDS	37212	38888	.	+	0	ID=KHHGKMAE_01385;eC_number=1.9.3.1;Name=ctaD_1;gene=ctaD_1;inference=ab initio prediction:Prodigal:002006,similar to AA sequence:UniProtKB:P16262;locus_tag=KHHGKMAE_01385;product=Cytochrome c oxidase subunit 1
M-persicinum_contig_16_1	Prodigal:002006	CDS	38885	39565	.	+	0	ID=KHHGKMAE_01386;eC_number=1.9.3.1;Name=ctaE_1;db_xref=COG:COG1845;gene=ctaE_1;inference=ab initio prediction:Prodigal:002006,similar to AA sequence:UniProtKB:P9WP67;locus_tag=KHHGKMAE_01386;product=putative cytochrome c oxidase subunit 3
M-persicinum_contig_16_1	Prodigal:002006	CDS	39568	39879	.	+	0	ID=KHHGKMAE_01387;inference=ab initio prediction:Prodigal:002006;locus_tag=KHHGKMAE_01387;product=hypothetical protein
M-persicinum_contig_16_1	Prodigal:002006	CDS	39949	40746	.	+	0	ID=KHHGKMAE_01388;eC_number=2.4.2.-;Name=yafJ;db_xref=COG:COG0121;gene=yafJ;inference=ab initio prediction:Prodigal:002006,similar to AA sequence:UniProtKB:Q47147;locus_tag=KHHGKMAE_01388;product=Putative glutamine amidotransferase YafJ
M-persicinum_contig_16_1	Prodigal:002006	CDS	40898	41632	.	+	0	ID=KHHGKMAE_01389;inference=ab initio prediction:Prodigal:002006;locus_tag=KHHGKMAE_01389;product=hypothetical protein
M-persicinum_contig_16_1	Prodigal:002006	CDS	41819	42232	.	+	0	ID=KHHGKMAE_01390;inference=ab initio prediction:Prodigal:002006;locus_tag=KHHGKMAE_01390;product=hypothetical protein
M-persicinum_contig_16_1	Prodigal:002006	CDS	42363	42632	.	+	0	ID=KHHGKMAE_01391;inference=ab initio prediction:Prodigal:002006;locus_tag=KHHGKMAE_01391;product=hypothetical protein
M-persicinum_contig_16_1	Prodigal:002006	CDS	42666	43094	.	-	0	ID=KHHGKMAE_01392;Name=mscL;db_xref=COG:COG1970;gene=mscL;inference=ab initio prediction:Prodigal:002006,similar to AA sequence:UniProtKB:P0A742;locus_tag=KHHGKMAE_01392;product=Large-conductance mechanosensitive channel
M-persicinum_contig_16_1	Prodigal:002006	CDS	43164	44012	.	-	0	ID=KHHGKMAE_01393;inference=ab initio prediction:Prodigal:002006;locus_tag=KHHGKMAE_01393;product=hypothetical protein
M-persicinum_contig_16_1	Prodigal:002006	CDS	44024	44734	.	-	0	ID=KHHGKMAE_01394;eC_number=4.1.1.65;Name=psd_1;db_xref=COG:COG0688;gene=psd_1;inference=ab initio prediction:Prodigal:002006,similar to AA sequence:UniProtKB:P9WHQ5;locus_tag=KHHGKMAE_01394;product=Phosphatidylserine decarboxylase proenzyme
M-persicinum_contig_16_1	Prodigal:002006	CDS	44795	45109	.	-	0	ID=KHHGKMAE_01395;Name=relE4;db_xref=COG:COG3668;gene=relE4;inference=ab initio prediction:Prodigal:002006,similar to AA sequence:UniProtKB:Q9A3S1;locus_tag=KHHGKMAE_01395;product=Toxin RelE4
M-persicinum_contig_16_1	Prodigal:002006	CDS	45106	45336	.	-	0	ID=KHHGKMAE_01396;inference=ab initio prediction:Prodigal:002006;locus_tag=KHHGKMAE_01396;product=hypothetical protein
M-persicinum_contig_16_1	Prodigal:002006	CDS	45398	46288	.	+	0	ID=KHHGKMAE_01397;eC_number=1.1.1.291;Name=Hgd_3;gene=Hgd_3;inference=ab initio prediction:Prodigal:002006,similar to AA sequence:UniProtKB:Q0QLF5;locus_tag=KHHGKMAE_01397;product=2-(hydroxymethyl)glutarate dehydrogenase
M-persicinum_contig_16_1	Prodigal:002006	CDS	46412	47206	.	-	0	ID=KHHGKMAE_01398;eC_number=3.6.3.-;Name=cmpD;gene=cmpD;inference=ab initio prediction:Prodigal:002006,similar to AA sequence:UniProtKB:Q55463;locus_tag=KHHGKMAE_01398;product=Bicarbonate transport ATP-binding protein CmpD
M-persicinum_contig_16_1	Prodigal:002006	CDS	47270	48079	.	-	0	ID=KHHGKMAE_01399;Name=ssuC_2;db_xref=COG:COG0600;gene=ssuC_2;inference=ab initio prediction:Prodigal:002006,similar to AA sequence:UniProtKB:P40401;locus_tag=KHHGKMAE_01399;product=Putative aliphatic sulfonates transport permease protein SsuC
M-persicinum_contig_16_1	Prodigal:002006	CDS	48084	49058	.	-	0	ID=KHHGKMAE_01400;inference=ab initio prediction:Prodigal:002006;locus_tag=KHHGKMAE_01400;product=hypothetical protein
M-persicinum_contig_16_1	Prodigal:002006	CDS	49303	51210	.	-	0	ID=KHHGKMAE_01401;Name=atm1;db_xref=COG:COG5265;gene=atm1;inference=ab initio prediction:Prodigal:002006,similar to AA sequence:UniProtKB:Q2G506;locus_tag=KHHGKMAE_01401;product=ATM1-type heavy metal exporter
M-persicinum_contig_16_1	Prodigal:002006	CDS	51438	52307	.	-	0	ID=KHHGKMAE_01402;Name=motB;db_xref=COG:COG1360;gene=motB;inference=ab initio prediction:Prodigal:002006,similar to AA sequence:UniProtKB:P0AF06;locus_tag=KHHGKMAE_01402;product=Motility protein B
M-persicinum_contig_16_1	Prodigal:002006	CDS	52336	53193	.	-	0	ID=KHHGKMAE_01403;Name=motA;db_xref=COG:COG1291;gene=motA;inference=ab initio prediction:Prodigal:002006,similar to AA sequence:UniProtKB:P09348;locus_tag=KHHGKMAE_01403;product=Motility protein A
M-persicinum_contig_16_1	Prodigal:002006	CDS	53562	55109	.	-	0	ID=KHHGKMAE_01404;inference=ab initio prediction:Prodigal:002006;locus_tag=KHHGKMAE_01404;product=hypothetical protein
M-persicinum_contig_16_1	Prodigal:002006	CDS	55341	55937	.	+	0	ID=KHHGKMAE_01405;inference=ab initio prediction:Prodigal:002006;locus_tag=KHHGKMAE_01405;product=hypothetical protein
M-persicinum_contig_16_1	Prodigal:002006	CDS	56156	59425	.	+	0	ID=KHHGKMAE_01406;inference=ab initio prediction:Prodigal:002006;locus_tag=KHHGKMAE_01406;product=hypothetical protein
M-persicinum_contig_16_1	Prodigal:002006	CDS	59690	60907	.	-	0	ID=KHHGKMAE_01407;inference=ab initio prediction:Prodigal:002006;locus_tag=KHHGKMAE_01407;product=hypothetical protein
M-persicinum_contig_16_1	Prodigal:002006	CDS	61198	62076	.	-	0	ID=KHHGKMAE_01408;eC_number=2.3.1.247;Name=kce_1;db_xref=COG:COG3246;gene=kce_1;inference=ab initio prediction:Prodigal:002006,similar to AA sequence:UniProtKB:Q8RHX2;locus_tag=KHHGKMAE_01408;product=3-keto-5-aminohexanoate cleavage enzyme
M-persicinum_contig_16_1	Prodigal:002006	CDS	62385	63266	.	+	0	ID=KHHGKMAE_01409;inference=ab initio prediction:Prodigal:002006;locus_tag=KHHGKMAE_01409;product=hypothetical protein
M-persicinum_contig_16_1	Prodigal:002006	CDS	63326	63856	.	+	0	ID=KHHGKMAE_01410;eC_number=7.-.-.-;Name=rsxG;gene=rsxG;inference=ab initio prediction:Prodigal:002006,protein motif:HAMAP:MF_00479;locus_tag=KHHGKMAE_01410;product=Ion-translocating oxidoreductase complex subunit G
M-persicinum_contig_16_1	Prodigal:002006	CDS	63885	64703	.	+	0	ID=KHHGKMAE_01411;inference=ab initio prediction:Prodigal:002006;locus_tag=KHHGKMAE_01411;product=hypothetical protein
M-persicinum_contig_16_1	Prodigal:002006	CDS	64700	65170	.	+	0	ID=KHHGKMAE_01412;inference=ab initio prediction:Prodigal:002006;locus_tag=KHHGKMAE_01412;product=hypothetical protein
M-persicinum_contig_16_1	Prodigal:002006	CDS	65394	66395	.	-	0	ID=KHHGKMAE_01413;inference=ab initio prediction:Prodigal:002006;locus_tag=KHHGKMAE_01413;product=hypothetical protein
M-persicinum_contig_16_1	Prodigal:002006	CDS	66386	67042	.	-	0	ID=KHHGKMAE_01414;inference=ab initio prediction:Prodigal:002006;locus_tag=KHHGKMAE_01414;product=hypothetical protein
M-persicinum_contig_16_1	Prodigal:002006	CDS	67124	68032	.	-	0	ID=KHHGKMAE_01415;Name=gltI_1;db_xref=COG:COG0834;gene=gltI_1;inference=ab initio prediction:Prodigal:002006,similar to AA sequence:UniProtKB:P37902;locus_tag=KHHGKMAE_01415;product=Glutamate/aspartate import solute-binding protein
M-persicinum_contig_16_1	Prodigal:002006	CDS	68046	69326	.	-	0	ID=KHHGKMAE_01416;Name=gltT;gene=gltT;inference=ab initio prediction:Prodigal:002006,similar to AA sequence:UniProtKB:P24944;locus_tag=KHHGKMAE_01416;product=Proton/sodium-glutamate symport protein
M-persicinum_contig_16_1	Prodigal:002006	CDS	69555	70472	.	+	0	ID=KHHGKMAE_01417;Name=livH_6;db_xref=COG:COG0559;gene=livH_6;inference=ab initio prediction:Prodigal:002006,similar to AA sequence:UniProtKB:P0AEX7;locus_tag=KHHGKMAE_01417;product=High-affinity branched-chain amino acid transport system permease protein LivH
M-persicinum_contig_16_1	Prodigal:002006	CDS	70472	71869	.	+	0	ID=KHHGKMAE_01418;inference=ab initio prediction:Prodigal:002006;locus_tag=KHHGKMAE_01418;product=hypothetical protein
M-persicinum_contig_16_1	Prodigal:002006	CDS	71869	72729	.	+	0	ID=KHHGKMAE_01419;eC_number=3.6.3.-;Name=glnQ_2;db_xref=COG:COG1126;gene=glnQ_2;inference=ab initio prediction:Prodigal:002006,similar to AA sequence:UniProtKB:O34677;locus_tag=KHHGKMAE_01419;product=Glutamine transport ATP-binding protein GlnQ
M-persicinum_contig_16_1	Prodigal:002006	CDS	72740	73549	.	+	0	ID=KHHGKMAE_01420;Name=livF_5;db_xref=COG:COG0410;gene=livF_5;inference=ab initio prediction:Prodigal:002006,similar to AA sequence:UniProtKB:P22731;locus_tag=KHHGKMAE_01420;product=High-affinity branched-chain amino acid transport ATP-binding protein LivF
M-persicinum_contig_16_1	Prodigal:002006	CDS	73542	73895	.	+	0	ID=KHHGKMAE_01421;inference=ab initio prediction:Prodigal:002006;locus_tag=KHHGKMAE_01421;product=hypothetical protein
M-persicinum_contig_16_1	Prodigal:002006	CDS	73952	75073	.	+	0	ID=KHHGKMAE_01422;db_xref=COG:COG0683;inference=ab initio prediction:Prodigal:002006,similar to AA sequence:UniProtKB:Q8YEE8;locus_tag=KHHGKMAE_01422;product=Leu/Ile/Val-binding protein 
M-persicinum_contig_16_1	Prodigal:002006	CDS	75448	76371	.	+	0	ID=KHHGKMAE_01423;Name=gltI_2;db_xref=COG:COG0834;gene=gltI_2;inference=ab initio prediction:Prodigal:002006,similar to AA sequence:UniProtKB:P37902;locus_tag=KHHGKMAE_01423;product=Glutamate/aspartate import solute-binding protein
M-persicinum_contig_16_1	Prodigal:002006	CDS	76618	77340	.	+	0	ID=KHHGKMAE_01424;Name=gltJ;db_xref=COG:COG0765;gene=gltJ;inference=ab initio prediction:Prodigal:002006,similar to AA sequence:UniProtKB:P0AER3;locus_tag=KHHGKMAE_01424;product=Glutamate/aspartate import permease protein GltJ
M-persicinum_contig_16_1	Prodigal:002006	CDS	77398	78090	.	+	0	ID=KHHGKMAE_01425;Name=gltK;db_xref=COG:COG0765;gene=gltK;inference=ab initio prediction:Prodigal:002006,similar to AA sequence:UniProtKB:P0AER5;locus_tag=KHHGKMAE_01425;product=Glutamate/aspartate import permease protein GltK
M-persicinum_contig_16_1	Prodigal:002006	CDS	78107	78967	.	+	0	ID=KHHGKMAE_01426;Name=glnQ_3;gene=glnQ_3;inference=ab initio prediction:Prodigal:002006,similar to AA sequence:UniProtKB:P27675;locus_tag=KHHGKMAE_01426;product=Glutamine transport ATP-binding protein GlnQ
M-persicinum_contig_16_1	Prodigal:002006	CDS	79187	80209	.	-	0	ID=KHHGKMAE_01427;Name=caiE;gene=caiE;inference=ab initio prediction:Prodigal:002006,protein motif:HAMAP:MF_01525;locus_tag=KHHGKMAE_01427;product=Carnitine operon protein CaiE
M-persicinum_contig_16_1	Prodigal:002006	CDS	80346	80819	.	+	0	ID=KHHGKMAE_01428;inference=ab initio prediction:Prodigal:002006;locus_tag=KHHGKMAE_01428;product=hypothetical protein
M-persicinum_contig_16_1	Prodigal:002006	CDS	80865	81008	.	-	0	ID=KHHGKMAE_01429;inference=ab initio prediction:Prodigal:002006;locus_tag=KHHGKMAE_01429;product=hypothetical protein
M-persicinum_contig_16_1	Prodigal:002006	CDS	81129	82274	.	+	0	ID=KHHGKMAE_01430;inference=ab initio prediction:Prodigal:002006;locus_tag=KHHGKMAE_01430;product=hypothetical protein
M-persicinum_contig_16_1	Prodigal:002006	CDS	82426	83655	.	-	0	ID=KHHGKMAE_01431;eC_number=6.3.5.7;Name=gatA_2;db_xref=COG:COG0154;gene=gatA_2;inference=ab initio prediction:Prodigal:002006,similar to AA sequence:UniProtKB:Q9X0Z9;locus_tag=KHHGKMAE_01431;product=Glutamyl-tRNA(Gln) amidotransferase subunit A
M-persicinum_contig_16_1	Prodigal:002006	CDS	83768	84796	.	+	0	ID=KHHGKMAE_01432;inference=ab initio prediction:Prodigal:002006;locus_tag=KHHGKMAE_01432;product=hypothetical protein
M-persicinum_contig_16_1	Prodigal:002006	CDS	85137	85601	.	+	0	ID=KHHGKMAE_01433;inference=ab initio prediction:Prodigal:002006;locus_tag=KHHGKMAE_01433;product=hypothetical protein
M-persicinum_contig_16_1	Prodigal:002006	CDS	85612	86283	.	+	0	ID=KHHGKMAE_01434;eC_number=3.1.27.-;inference=ab initio prediction:Prodigal:002006,similar to AA sequence:UniProtKB:Q07465;locus_tag=KHHGKMAE_01434;product=Ribonuclease
M-persicinum_contig_16_1	Prodigal:002006	CDS	86354	87208	.	+	0	ID=KHHGKMAE_01435;eC_number=2.1.1.266;Name=rlmJ;db_xref=COG:COG2961;gene=rlmJ;inference=ab initio prediction:Prodigal:002006,similar to AA sequence:UniProtKB:P37634;locus_tag=KHHGKMAE_01435;product=Ribosomal RNA large subunit methyltransferase J
M-persicinum_contig_16_1	Prodigal:002006	CDS	87483	88679	.	+	0	ID=KHHGKMAE_01436;inference=ab initio prediction:Prodigal:002006;locus_tag=KHHGKMAE_01436;product=hypothetical protein
M-persicinum_contig_16_1	Prodigal:002006	CDS	88748	89296	.	-	0	ID=KHHGKMAE_01437;eC_number=2.3.1.-;db_xref=COG:COG1670;inference=ab initio prediction:Prodigal:002006,similar to AA sequence:UniProtKB:Q9HX72;locus_tag=KHHGKMAE_01437;product=Acetyltransferase
M-persicinum_contig_16_1	Prodigal:002006	CDS	89526	91013	.	+	0	ID=KHHGKMAE_01438;inference=ab initio prediction:Prodigal:002006;locus_tag=KHHGKMAE_01438;product=hypothetical protein
M-persicinum_contig_16_1	Prodigal:002006	CDS	91206	91322	.	-	0	ID=KHHGKMAE_01439;inference=ab initio prediction:Prodigal:002006;locus_tag=KHHGKMAE_01439;product=hypothetical protein
M-persicinum_contig_17_1	Prodigal:002006	CDS	1079	1342	.	-	0	ID=KHHGKMAE_01440;inference=ab initio prediction:Prodigal:002006;locus_tag=KHHGKMAE_01440;product=hypothetical protein
M-persicinum_contig_17_1	Prodigal:002006	CDS	1511	2215	.	-	0	ID=KHHGKMAE_01441;inference=ab initio prediction:Prodigal:002006;locus_tag=KHHGKMAE_01441;product=hypothetical protein
M-persicinum_contig_17_1	Prodigal:002006	CDS	2339	2839	.	-	0	ID=KHHGKMAE_01442;inference=ab initio prediction:Prodigal:002006;locus_tag=KHHGKMAE_01442;product=hypothetical protein
M-persicinum_contig_17_1	Prodigal:002006	CDS	3376	3681	.	-	0	ID=KHHGKMAE_01443;inference=ab initio prediction:Prodigal:002006;locus_tag=KHHGKMAE_01443;product=hypothetical protein
M-persicinum_contig_17_1	Prodigal:002006	CDS	4299	4631	.	-	0	ID=KHHGKMAE_01444;inference=ab initio prediction:Prodigal:002006;locus_tag=KHHGKMAE_01444;product=hypothetical protein
M-persicinum_contig_17_1	Prodigal:002006	CDS	4649	5434	.	-	0	ID=KHHGKMAE_01445;inference=ab initio prediction:Prodigal:002006;locus_tag=KHHGKMAE_01445;product=hypothetical protein
M-persicinum_contig_17_1	Prodigal:002006	CDS	5547	5723	.	-	0	ID=KHHGKMAE_01446;inference=ab initio prediction:Prodigal:002006;locus_tag=KHHGKMAE_01446;product=hypothetical protein
M-persicinum_contig_17_1	Prodigal:002006	CDS	6080	7108	.	+	0	ID=KHHGKMAE_01447;inference=ab initio prediction:Prodigal:002006;locus_tag=KHHGKMAE_01447;product=hypothetical protein
M-persicinum_contig_17_1	Prodigal:002006	CDS	7198	7629	.	+	0	ID=KHHGKMAE_01448;inference=ab initio prediction:Prodigal:002006;locus_tag=KHHGKMAE_01448;product=hypothetical protein
M-persicinum_contig_17_1	Prodigal:002006	CDS	7684	8469	.	+	0	ID=KHHGKMAE_01449;inference=ab initio prediction:Prodigal:002006;locus_tag=KHHGKMAE_01449;product=hypothetical protein
M-persicinum_contig_17_1	Prodigal:002006	CDS	8554	10497	.	+	0	ID=KHHGKMAE_01450;eC_number=3.4.24.-;Name=ftsH_2;gene=ftsH_2;inference=ab initio prediction:Prodigal:002006,protein motif:HAMAP:MF_01458;locus_tag=KHHGKMAE_01450;product=ATP-dependent zinc metalloprotease FtsH
M-persicinum_contig_17_1	Aragorn:001002	tRNA	10832	10925	.	+	.	ID=KHHGKMAE_01451;inference=COORDINATES:profile:Aragorn:001002;locus_tag=KHHGKMAE_01451;product=tRNA-Pro(cgg)
M-persicinum_contig_17_1	Prodigal:002006	CDS	11498	12418	.	+	0	ID=KHHGKMAE_01452;inference=ab initio prediction:Prodigal:002006;locus_tag=KHHGKMAE_01452;product=hypothetical protein
M-persicinum_contig_17_1	Prodigal:002006	CDS	12970	14334	.	+	0	ID=KHHGKMAE_01453;inference=ab initio prediction:Prodigal:002006;locus_tag=KHHGKMAE_01453;product=hypothetical protein
M-persicinum_contig_17_1	Prodigal:002006	CDS	14879	15388	.	+	0	ID=KHHGKMAE_01454;inference=ab initio prediction:Prodigal:002006;locus_tag=KHHGKMAE_01454;product=hypothetical protein
M-persicinum_contig_17_1	Prodigal:002006	CDS	15853	16023	.	+	0	ID=KHHGKMAE_01455;inference=ab initio prediction:Prodigal:002006;locus_tag=KHHGKMAE_01455;product=hypothetical protein
M-persicinum_contig_17_1	Prodigal:002006	CDS	16132	17331	.	+	0	ID=KHHGKMAE_01456;inference=ab initio prediction:Prodigal:002006;locus_tag=KHHGKMAE_01456;product=hypothetical protein
M-persicinum_contig_17_1	Prodigal:002006	CDS	17331	18026	.	+	0	ID=KHHGKMAE_01457;inference=ab initio prediction:Prodigal:002006;locus_tag=KHHGKMAE_01457;product=hypothetical protein
M-persicinum_contig_17_1	Prodigal:002006	CDS	18023	18244	.	+	0	ID=KHHGKMAE_01458;inference=ab initio prediction:Prodigal:002006;locus_tag=KHHGKMAE_01458;product=hypothetical protein
M-persicinum_contig_17_1	Prodigal:002006	CDS	18247	20481	.	+	0	ID=KHHGKMAE_01459;inference=ab initio prediction:Prodigal:002006;locus_tag=KHHGKMAE_01459;product=hypothetical protein
M-persicinum_contig_17_1	Prodigal:002006	CDS	20492	21622	.	+	0	ID=KHHGKMAE_01460;inference=ab initio prediction:Prodigal:002006;locus_tag=KHHGKMAE_01460;product=hypothetical protein
M-persicinum_contig_17_1	Prodigal:002006	CDS	21785	23740	.	+	0	ID=KHHGKMAE_01461;inference=ab initio prediction:Prodigal:002006;locus_tag=KHHGKMAE_01461;product=hypothetical protein
M-persicinum_contig_17_1	Prodigal:002006	CDS	23989	24189	.	+	0	ID=KHHGKMAE_01462;inference=ab initio prediction:Prodigal:002006;locus_tag=KHHGKMAE_01462;product=hypothetical protein
M-persicinum_contig_17_1	Prodigal:002006	CDS	24283	24486	.	-	0	ID=KHHGKMAE_01463;inference=ab initio prediction:Prodigal:002006;locus_tag=KHHGKMAE_01463;product=hypothetical protein
M-persicinum_contig_17_1	Prodigal:002006	CDS	24574	24852	.	+	0	ID=KHHGKMAE_01464;Name=frmR_2;db_xref=COG:COG1937;gene=frmR_2;inference=ab initio prediction:Prodigal:002006,similar to AA sequence:UniProtKB:P0AAP3;locus_tag=KHHGKMAE_01464;product=Transcriptional repressor FrmR
M-persicinum_contig_17_1	Prodigal:002006	CDS	24866	25990	.	+	0	ID=KHHGKMAE_01465;inference=ab initio prediction:Prodigal:002006;locus_tag=KHHGKMAE_01465;product=hypothetical protein
M-persicinum_contig_17_1	Prodigal:002006	CDS	26290	27624	.	-	0	ID=KHHGKMAE_01466;inference=ab initio prediction:Prodigal:002006;locus_tag=KHHGKMAE_01466;product=hypothetical protein
M-persicinum_contig_17_1	Prodigal:002006	CDS	27633	27905	.	-	0	ID=KHHGKMAE_01467;Name=ricR;db_xref=COG:COG1937;gene=ricR;inference=ab initio prediction:Prodigal:002006,similar to AA sequence:UniProtKB:O07434;locus_tag=KHHGKMAE_01467;product=Copper-sensing transcriptional repressor RicR
M-persicinum_contig_17_1	Prodigal:002006	CDS	28013	28324	.	+	0	ID=KHHGKMAE_01468;inference=ab initio prediction:Prodigal:002006;locus_tag=KHHGKMAE_01468;product=hypothetical protein
M-persicinum_contig_17_1	Prodigal:002006	CDS	28362	29621	.	+	0	ID=KHHGKMAE_01469;Name=czcB_2;gene=czcB_2;inference=ab initio prediction:Prodigal:002006,similar to AA sequence:UniProtKB:P13510;locus_tag=KHHGKMAE_01469;product=Cobalt-zinc-cadmium resistance protein CzcB
M-persicinum_contig_17_1	Prodigal:002006	CDS	29625	32918	.	+	0	ID=KHHGKMAE_01470;Name=cnrA_2;gene=cnrA_2;inference=ab initio prediction:Prodigal:002006,similar to AA sequence:UniProtKB:P37972;locus_tag=KHHGKMAE_01470;product=Nickel and cobalt resistance protein CnrA
M-persicinum_contig_17_1	Prodigal:002006	CDS	33536	34129	.	-	0	ID=KHHGKMAE_01471;inference=ab initio prediction:Prodigal:002006;locus_tag=KHHGKMAE_01471;product=hypothetical protein
M-persicinum_contig_17_1	Prodigal:002006	CDS	34137	34664	.	-	0	ID=KHHGKMAE_01472;inference=ab initio prediction:Prodigal:002006;locus_tag=KHHGKMAE_01472;product=hypothetical protein
M-persicinum_contig_17_1	Prodigal:002006	CDS	34869	36020	.	+	0	ID=KHHGKMAE_01473;inference=ab initio prediction:Prodigal:002006;locus_tag=KHHGKMAE_01473;product=hypothetical protein
M-persicinum_contig_17_1	Prodigal:002006	CDS	36017	36685	.	+	0	ID=KHHGKMAE_01474;inference=ab initio prediction:Prodigal:002006;locus_tag=KHHGKMAE_01474;product=hypothetical protein
M-persicinum_contig_17_1	Prodigal:002006	CDS	36998	38281	.	+	0	ID=KHHGKMAE_01475;inference=ab initio prediction:Prodigal:002006;locus_tag=KHHGKMAE_01475;product=hypothetical protein
M-persicinum_contig_17_1	Prodigal:002006	CDS	38281	38811	.	+	0	ID=KHHGKMAE_01476;inference=ab initio prediction:Prodigal:002006;locus_tag=KHHGKMAE_01476;product=hypothetical protein
M-persicinum_contig_17_1	Prodigal:002006	CDS	38808	40865	.	+	0	ID=KHHGKMAE_01477;Name=smc_4;gene=smc_4;inference=ab initio prediction:Prodigal:002006,protein motif:HAMAP:MF_01894;locus_tag=KHHGKMAE_01477;product=Chromosome partition protein Smc
M-persicinum_contig_17_1	Prodigal:002006	CDS	41186	41596	.	-	0	ID=KHHGKMAE_01478;inference=ab initio prediction:Prodigal:002006;locus_tag=KHHGKMAE_01478;product=hypothetical protein
M-persicinum_contig_17_1	Prodigal:002006	CDS	42318	43619	.	-	0	ID=KHHGKMAE_01479;inference=ab initio prediction:Prodigal:002006;locus_tag=KHHGKMAE_01479;product=hypothetical protein
M-persicinum_contig_17_1	Prodigal:002006	CDS	43792	44532	.	-	0	ID=KHHGKMAE_01480;eC_number=1.5.1.2;Name=proC_1;gene=proC_1;inference=ab initio prediction:Prodigal:002006,protein motif:HAMAP:MF_01925;locus_tag=KHHGKMAE_01480;product=Pyrroline-5-carboxylate reductase
M-persicinum_contig_17_1	Prodigal:002006	CDS	44522	45424	.	-	0	ID=KHHGKMAE_01481;inference=ab initio prediction:Prodigal:002006;locus_tag=KHHGKMAE_01481;product=hypothetical protein
M-persicinum_contig_17_1	Prodigal:002006	CDS	45467	45802	.	-	0	ID=KHHGKMAE_01482;inference=ab initio prediction:Prodigal:002006;locus_tag=KHHGKMAE_01482;product=hypothetical protein
M-persicinum_contig_17_1	Prodigal:002006	CDS	45848	46279	.	-	0	ID=KHHGKMAE_01483;inference=ab initio prediction:Prodigal:002006;locus_tag=KHHGKMAE_01483;product=hypothetical protein
M-persicinum_contig_17_1	Prodigal:002006	CDS	46412	48403	.	+	0	ID=KHHGKMAE_01484;inference=ab initio prediction:Prodigal:002006;locus_tag=KHHGKMAE_01484;product=hypothetical protein
M-persicinum_contig_17_1	Aragorn:001002	tRNA	48499	48575	.	+	.	ID=KHHGKMAE_01485;inference=COORDINATES:profile:Aragorn:001002;locus_tag=KHHGKMAE_01485;product=tRNA-Met(cat)
M-persicinum_contig_17_1	Prodigal:002006	CDS	51497	52975	.	+	0	ID=KHHGKMAE_01486;inference=ab initio prediction:Prodigal:002006;locus_tag=KHHGKMAE_01486;product=hypothetical protein
M-persicinum_contig_17_1	Prodigal:002006	CDS	53382	53921	.	+	0	ID=KHHGKMAE_01487;inference=ab initio prediction:Prodigal:002006;locus_tag=KHHGKMAE_01487;product=hypothetical protein
M-persicinum_contig_17_1	Prodigal:002006	CDS	53946	54386	.	+	0	ID=KHHGKMAE_01488;inference=ab initio prediction:Prodigal:002006;locus_tag=KHHGKMAE_01488;product=hypothetical protein
M-persicinum_contig_17_1	Prodigal:002006	CDS	54470	55372	.	+	0	ID=KHHGKMAE_01489;Name=csgG;db_xref=COG:COG1462;gene=csgG;inference=ab initio prediction:Prodigal:002006,similar to AA sequence:UniProtKB:P0AEA2;locus_tag=KHHGKMAE_01489;product=Curli production assembly/transport component CsgG
M-persicinum_contig_17_1	Prodigal:002006	CDS	55375	56346	.	+	0	ID=KHHGKMAE_01490;inference=ab initio prediction:Prodigal:002006;locus_tag=KHHGKMAE_01490;product=hypothetical protein
M-persicinum_contig_17_1	Prodigal:002006	CDS	56340	56705	.	-	0	ID=KHHGKMAE_01491;inference=ab initio prediction:Prodigal:002006;locus_tag=KHHGKMAE_01491;product=hypothetical protein
M-persicinum_contig_17_1	Prodigal:002006	CDS	56937	57641	.	+	0	ID=KHHGKMAE_01492;inference=ab initio prediction:Prodigal:002006;locus_tag=KHHGKMAE_01492;product=hypothetical protein
M-persicinum_contig_17_1	Prodigal:002006	CDS	57684	58007	.	+	0	ID=KHHGKMAE_01493;inference=ab initio prediction:Prodigal:002006;locus_tag=KHHGKMAE_01493;product=hypothetical protein
M-persicinum_contig_17_1	Prodigal:002006	CDS	58124	58732	.	-	0	ID=KHHGKMAE_01494;inference=ab initio prediction:Prodigal:002006;locus_tag=KHHGKMAE_01494;product=hypothetical protein
M-persicinum_contig_17_1	Prodigal:002006	CDS	59879	60121	.	-	0	ID=KHHGKMAE_01495;inference=ab initio prediction:Prodigal:002006;locus_tag=KHHGKMAE_01495;product=hypothetical protein
M-persicinum_contig_17_1	Prodigal:002006	CDS	60067	61260	.	-	0	ID=KHHGKMAE_01496;inference=ab initio prediction:Prodigal:002006;locus_tag=KHHGKMAE_01496;product=hypothetical protein
M-persicinum_contig_17_1	Prodigal:002006	CDS	62202	62699	.	-	0	ID=KHHGKMAE_01497;inference=ab initio prediction:Prodigal:002006;locus_tag=KHHGKMAE_01497;product=hypothetical protein
M-persicinum_contig_17_1	Prodigal:002006	CDS	62770	63489	.	-	0	ID=KHHGKMAE_01498;eC_number=1.8.1.8;Name=dsbD_5;gene=dsbD_5;inference=ab initio prediction:Prodigal:002006,protein motif:HAMAP:MF_00399;locus_tag=KHHGKMAE_01498;product=Thiol:disulfide interchange protein DsbD
M-persicinum_contig_17_1	Prodigal:002006	CDS	63499	63888	.	-	0	ID=KHHGKMAE_01499;inference=ab initio prediction:Prodigal:002006;locus_tag=KHHGKMAE_01499;product=hypothetical protein
M-persicinum_contig_17_1	Prodigal:002006	CDS	63933	64733	.	-	0	ID=KHHGKMAE_01500;inference=ab initio prediction:Prodigal:002006;locus_tag=KHHGKMAE_01500;product=hypothetical protein
M-persicinum_contig_17_1	Prodigal:002006	CDS	64918	65592	.	+	0	ID=KHHGKMAE_01501;db_xref=COG:COG0664;inference=ab initio prediction:Prodigal:002006,similar to AA sequence:UniProtKB:Q5SID7;locus_tag=KHHGKMAE_01501;product=Cyclic AMP receptor protein
M-persicinum_contig_18_1	Prodigal:002006	CDS	1047	1460	.	-	0	ID=KHHGKMAE_01502;inference=ab initio prediction:Prodigal:002006;locus_tag=KHHGKMAE_01502;product=hypothetical protein
M-persicinum_contig_18_1	Prodigal:002006	CDS	1522	2823	.	-	0	ID=KHHGKMAE_01503;inference=ab initio prediction:Prodigal:002006;locus_tag=KHHGKMAE_01503;product=hypothetical protein
M-persicinum_contig_18_1	Prodigal:002006	CDS	2931	3560	.	+	0	ID=KHHGKMAE_01504;inference=ab initio prediction:Prodigal:002006,similar to AA sequence:UniProtKB:Q2W8M7;locus_tag=KHHGKMAE_01504;product=Methyl-accepting chemotaxis protein
M-persicinum_contig_18_1	Prodigal:002006	CDS	3600	3758	.	+	0	ID=KHHGKMAE_01505;inference=ab initio prediction:Prodigal:002006;locus_tag=KHHGKMAE_01505;product=hypothetical protein
M-persicinum_contig_18_1	Prodigal:002006	CDS	4105	4908	.	+	0	ID=KHHGKMAE_01506;Name=bluF;gene=bluF;inference=ab initio prediction:Prodigal:002006,similar to AA sequence:UniProtKB:P75990;locus_tag=KHHGKMAE_01506;product=Blue light- and temperature-regulated antirepressor BluF
M-persicinum_contig_18_1	Prodigal:002006	CDS	4952	5308	.	+	0	ID=KHHGKMAE_01507;Name=pyp;gene=pyp;inference=ab initio prediction:Prodigal:002006,similar to AA sequence:UniProtKB:Q53120;locus_tag=KHHGKMAE_01507;product=Photoactive yellow protein
M-persicinum_contig_18_1	Prodigal:002006	CDS	5323	6606	.	+	0	ID=KHHGKMAE_01508;inference=ab initio prediction:Prodigal:002006;locus_tag=KHHGKMAE_01508;product=hypothetical protein
M-persicinum_contig_18_1	Prodigal:002006	CDS	6750	7832	.	+	0	ID=KHHGKMAE_01509;eC_number=6.2.1.3;Name=lcfB_3;db_xref=COG:COG0318;gene=lcfB_3;inference=ab initio prediction:Prodigal:002006,similar to AA sequence:UniProtKB:O07610;locus_tag=KHHGKMAE_01509;product=Long-chain-fatty-acid--CoA ligase
M-persicinum_contig_18_1	Prodigal:002006	CDS	8118	9944	.	+	0	ID=KHHGKMAE_01510;Name=nhaP2_2;gene=nhaP2_2;inference=ab initio prediction:Prodigal:002006,protein motif:HAMAP:MF_01075;locus_tag=KHHGKMAE_01510;product=K(+)/H(+) antiporter NhaP2
M-persicinum_contig_18_1	Prodigal:002006	CDS	10456	10902	.	-	0	ID=KHHGKMAE_01511;inference=ab initio prediction:Prodigal:002006;locus_tag=KHHGKMAE_01511;product=hypothetical protein
M-persicinum_contig_18_1	Prodigal:002006	CDS	11073	11918	.	+	0	ID=KHHGKMAE_01512;Name=occR;gene=occR;inference=ab initio prediction:Prodigal:002006,similar to AA sequence:UniProtKB:P0A4T3;locus_tag=KHHGKMAE_01512;product=Octopine catabolism/uptake operon regulatory protein OccR
M-persicinum_contig_18_1	Aragorn:001002	tRNA	12312	12403	.	-	.	ID=KHHGKMAE_01513;inference=COORDINATES:profile:Aragorn:001002;locus_tag=KHHGKMAE_01513;product=tRNA-Ser(gct)
M-persicinum_contig_18_1	Prodigal:002006	CDS	12416	13216	.	-	0	ID=KHHGKMAE_01514;inference=ab initio prediction:Prodigal:002006;locus_tag=KHHGKMAE_01514;product=hypothetical protein
M-persicinum_contig_18_1	Prodigal:002006	CDS	13296	14564	.	-	0	ID=KHHGKMAE_01515;eC_number=4.1.1.20;Name=lysA;db_xref=COG:COG0019;gene=lysA;inference=ab initio prediction:Prodigal:002006,similar to AA sequence:UniProtKB:Q9KVL7;locus_tag=KHHGKMAE_01515;product=Diaminopimelate decarboxylase
M-persicinum_contig_18_1	Prodigal:002006	CDS	14606	14959	.	-	0	ID=KHHGKMAE_01516;inference=ab initio prediction:Prodigal:002006;locus_tag=KHHGKMAE_01516;product=hypothetical protein
M-persicinum_contig_18_1	Prodigal:002006	CDS	15092	15388	.	-	0	ID=KHHGKMAE_01517;inference=ab initio prediction:Prodigal:002006;locus_tag=KHHGKMAE_01517;product=hypothetical protein
M-persicinum_contig_18_1	Prodigal:002006	CDS	15526	16227	.	-	0	ID=KHHGKMAE_01518;inference=ab initio prediction:Prodigal:002006;locus_tag=KHHGKMAE_01518;product=hypothetical protein
M-persicinum_contig_18_1	Prodigal:002006	CDS	16366	16983	.	-	0	ID=KHHGKMAE_01519;inference=ab initio prediction:Prodigal:002006;locus_tag=KHHGKMAE_01519;product=hypothetical protein
M-persicinum_contig_18_1	Prodigal:002006	CDS	17141	17725	.	+	0	ID=KHHGKMAE_01520;inference=ab initio prediction:Prodigal:002006;locus_tag=KHHGKMAE_01520;product=hypothetical protein
M-persicinum_contig_18_1	Prodigal:002006	CDS	17706	18566	.	-	0	ID=KHHGKMAE_01521;eC_number=3.1.3.7;Name=cysQ_2;gene=cysQ_2;inference=ab initio prediction:Prodigal:002006,protein motif:HAMAP:MF_02095;locus_tag=KHHGKMAE_01521;product=3'(2')%2C5'-bisphosphate nucleotidase CysQ
M-persicinum_contig_18_1	Prodigal:002006	CDS	18841	19536	.	+	0	ID=KHHGKMAE_01522;eC_number=2.7.99.-;Name=chpT;gene=chpT;inference=ab initio prediction:Prodigal:002006,similar to AA sequence:UniProtKB:Q2YQA5;locus_tag=KHHGKMAE_01522;product=Protein phosphotransferase ChpT
M-persicinum_contig_18_1	Prodigal:002006	CDS	19642	22377	.	+	0	ID=KHHGKMAE_01523;eC_number=2.7.13.3;Name=rcsC_9;gene=rcsC_9;inference=ab initio prediction:Prodigal:002006,protein motif:HAMAP:MF_00979;locus_tag=KHHGKMAE_01523;product=Sensor histidine kinase RcsC
M-persicinum_contig_18_1	Prodigal:002006	CDS	22423	22938	.	+	0	ID=KHHGKMAE_01524;Name=cheW;db_xref=COG:COG0835;gene=cheW;inference=ab initio prediction:Prodigal:002006,similar to AA sequence:UniProtKB:P39802;locus_tag=KHHGKMAE_01524;product=Chemotaxis protein CheW
M-persicinum_contig_18_1	Prodigal:002006	CDS	22949	23350	.	+	0	ID=KHHGKMAE_01525;Name=phoB_1;db_xref=COG:COG0745;gene=phoB_1;inference=ab initio prediction:Prodigal:002006,similar to AA sequence:UniProtKB:P0AFJ5;locus_tag=KHHGKMAE_01525;product=Phosphate regulon transcriptional regulatory protein PhoB
M-persicinum_contig_18_1	Prodigal:002006	CDS	23485	24645	.	+	0	ID=KHHGKMAE_01526;eC_number=3.1.1.61;Name=cheB_4;db_xref=COG:COG2201;gene=cheB_4;inference=ab initio prediction:Prodigal:002006,similar to AA sequence:UniProtKB:Q9WYN9;locus_tag=KHHGKMAE_01526;product=Protein-glutamate methylesterase/protein-glutamine glutaminase
M-persicinum_contig_18_1	Prodigal:002006	CDS	24642	25487	.	+	0	ID=KHHGKMAE_01527;eC_number=2.1.1.80;Name=cheR2;gene=cheR2;inference=ab initio prediction:Prodigal:002006,similar to AA sequence:UniProtKB:Q88ER1;locus_tag=KHHGKMAE_01527;product=Chemotaxis protein methyltransferase Cher2
M-persicinum_contig_18_1	Prodigal:002006	CDS	25540	26277	.	-	0	ID=KHHGKMAE_01528;inference=ab initio prediction:Prodigal:002006,similar to AA sequence:UniProtKB:P0AEC0;locus_tag=KHHGKMAE_01528;note=UPF0053 inner membrane protein YoaE;product=hypothetical protein
M-persicinum_contig_18_1	Prodigal:002006	CDS	26283	27230	.	-	0	ID=KHHGKMAE_01529;eC_number=2.7.1.-;Name=yegS;gene=yegS;inference=ab initio prediction:Prodigal:002006,protein motif:HAMAP:MF_01377;locus_tag=KHHGKMAE_01529;product=lipid kinase YegS
M-persicinum_contig_18_1	Prodigal:002006	CDS	27510	28349	.	+	0	ID=KHHGKMAE_01530;inference=ab initio prediction:Prodigal:002006;locus_tag=KHHGKMAE_01530;product=hypothetical protein
M-persicinum_contig_18_1	Prodigal:002006	CDS	28413	29744	.	+	0	ID=KHHGKMAE_01531;inference=ab initio prediction:Prodigal:002006;locus_tag=KHHGKMAE_01531;product=hypothetical protein
M-persicinum_contig_18_1	Prodigal:002006	CDS	29794	30156	.	+	0	ID=KHHGKMAE_01532;inference=ab initio prediction:Prodigal:002006;locus_tag=KHHGKMAE_01532;product=hypothetical protein
M-persicinum_contig_18_1	Prodigal:002006	CDS	30196	31566	.	+	0	ID=KHHGKMAE_01533;inference=ab initio prediction:Prodigal:002006;locus_tag=KHHGKMAE_01533;product=hypothetical protein
M-persicinum_contig_18_1	Prodigal:002006	CDS	31592	31990	.	+	0	ID=KHHGKMAE_01534;inference=ab initio prediction:Prodigal:002006;locus_tag=KHHGKMAE_01534;product=hypothetical protein
M-persicinum_contig_18_1	Prodigal:002006	CDS	32032	34338	.	+	0	ID=KHHGKMAE_01535;Name=btuB_2;gene=btuB_2;inference=ab initio prediction:Prodigal:002006,protein motif:HAMAP:MF_01531;locus_tag=KHHGKMAE_01535;product=Vitamin B12 transporter BtuB
M-persicinum_contig_18_1	Prodigal:002006	CDS	34351	35019	.	-	0	ID=KHHGKMAE_01536;inference=ab initio prediction:Prodigal:002006;locus_tag=KHHGKMAE_01536;product=hypothetical protein
M-persicinum_contig_18_1	Prodigal:002006	CDS	35312	36487	.	-	0	ID=KHHGKMAE_01537;eC_number=1.14.14.5;Name=msuD;db_xref=COG:COG2141;gene=msuD;inference=ab initio prediction:Prodigal:002006,similar to AA sequence:UniProtKB:Q9I1C2;locus_tag=KHHGKMAE_01537;product=Methanesulfonate monooxygenase
M-persicinum_contig_18_1	Prodigal:002006	CDS	36507	37355	.	-	0	ID=KHHGKMAE_01538;eC_number=3.6.3.-;Name=ssuB_1;db_xref=COG:COG1116;gene=ssuB_1;inference=ab initio prediction:Prodigal:002006,similar to AA sequence:UniProtKB:Q8KZQ6;locus_tag=KHHGKMAE_01538;product=Aliphatic sulfonates import ATP-binding protein SsuB
M-persicinum_contig_18_1	Prodigal:002006	CDS	37355	38140	.	-	0	ID=KHHGKMAE_01539;Name=ssuC_3;db_xref=COG:COG0600;gene=ssuC_3;inference=ab initio prediction:Prodigal:002006,similar to AA sequence:UniProtKB:P75851;locus_tag=KHHGKMAE_01539;product=Putative aliphatic sulfonates transport permease protein SsuC
M-persicinum_contig_18_1	Prodigal:002006	CDS	38137	39099	.	-	0	ID=KHHGKMAE_01540;Name=ssuA_3;gene=ssuA_3;inference=ab initio prediction:Prodigal:002006,similar to AA sequence:UniProtKB:P75853;locus_tag=KHHGKMAE_01540;product=Putative aliphatic sulfonates-binding protein
M-persicinum_contig_18_1	Prodigal:002006	CDS	39108	39683	.	-	0	ID=KHHGKMAE_01541;eC_number=1.5.1.42;Name=sfnF_1;db_xref=COG:COG0431;gene=sfnF_1;inference=ab initio prediction:Prodigal:002006,similar to AA sequence:UniProtKB:Q3K9A2;locus_tag=KHHGKMAE_01541;product=NADH-dependent FMN reductase SfnF
M-persicinum_contig_18_1	Prodigal:002006	CDS	40044	41063	.	-	0	ID=KHHGKMAE_01542;eC_number=1.3.1.-;Name=curA;db_xref=COG:COG2130;gene=curA;inference=ab initio prediction:Prodigal:002006,similar to AA sequence:UniProtKB:P76113;locus_tag=KHHGKMAE_01542;product=NADPH-dependent curcumin reductase
M-persicinum_contig_18_1	Prodigal:002006	CDS	41290	41466	.	+	0	ID=KHHGKMAE_01543;inference=ab initio prediction:Prodigal:002006;locus_tag=KHHGKMAE_01543;product=hypothetical protein
M-persicinum_contig_18_1	Prodigal:002006	CDS	41709	42155	.	+	0	ID=KHHGKMAE_01544;inference=ab initio prediction:Prodigal:002006;locus_tag=KHHGKMAE_01544;product=hypothetical protein
M-persicinum_contig_18_1	Prodigal:002006	CDS	42200	42598	.	-	0	ID=KHHGKMAE_01545;inference=ab initio prediction:Prodigal:002006;locus_tag=KHHGKMAE_01545;product=hypothetical protein
M-persicinum_contig_18_1	Prodigal:002006	CDS	42725	43792	.	-	0	ID=KHHGKMAE_01546;Name=msrQ;gene=msrQ;inference=ab initio prediction:Prodigal:002006,protein motif:HAMAP:MF_01207;locus_tag=KHHGKMAE_01546;product=Protein-methionine-sulfoxide reductase heme-binding subunit MsrQ
M-persicinum_contig_18_1	Prodigal:002006	CDS	43918	44934	.	+	0	ID=KHHGKMAE_01547;eC_number=1.1.-.-;Name=yajO_2;db_xref=COG:COG0667;gene=yajO_2;inference=ab initio prediction:Prodigal:002006,similar to AA sequence:UniProtKB:P77735;locus_tag=KHHGKMAE_01547;product=1-deoxyxylulose-5-phosphate synthase YajO
M-persicinum_contig_18_1	Prodigal:002006	CDS	44944	45492	.	-	0	ID=KHHGKMAE_01548;inference=ab initio prediction:Prodigal:002006;locus_tag=KHHGKMAE_01548;product=hypothetical protein
M-persicinum_contig_18_1	Prodigal:002006	CDS	45518	46036	.	-	0	ID=KHHGKMAE_01549;inference=ab initio prediction:Prodigal:002006;locus_tag=KHHGKMAE_01549;product=hypothetical protein
M-persicinum_contig_18_1	Prodigal:002006	CDS	46105	46773	.	-	0	ID=KHHGKMAE_01550;inference=ab initio prediction:Prodigal:002006;locus_tag=KHHGKMAE_01550;product=hypothetical protein
M-persicinum_contig_18_1	Prodigal:002006	CDS	47234	47944	.	-	0	ID=KHHGKMAE_01551;eC_number=2.5.1.16;Name=speE;gene=speE;inference=ab initio prediction:Prodigal:002006,protein motif:HAMAP:MF_00198;locus_tag=KHHGKMAE_01551;product=Polyamine aminopropyltransferase
M-persicinum_contig_18_1	Prodigal:002006	CDS	48120	48917	.	+	0	ID=KHHGKMAE_01552;inference=ab initio prediction:Prodigal:002006;locus_tag=KHHGKMAE_01552;product=hypothetical protein
M-persicinum_contig_18_1	Prodigal:002006	CDS	48914	49654	.	+	0	ID=KHHGKMAE_01553;eC_number=2.1.1.222;Name=COQ3_3;gene=COQ3_3;inference=ab initio prediction:Prodigal:002006,protein motif:HAMAP:MF_00472;locus_tag=KHHGKMAE_01553;product=Ubiquinone biosynthesis O-methyltransferase%2C mitochondrial
M-persicinum_contig_18_1	Prodigal:002006	CDS	49834	50598	.	+	0	ID=KHHGKMAE_01554;Name=rimP;gene=rimP;inference=ab initio prediction:Prodigal:002006,protein motif:HAMAP:MF_01077;locus_tag=KHHGKMAE_01554;product=Ribosome maturation factor RimP
M-persicinum_contig_18_1	Prodigal:002006	CDS	50681	52327	.	+	0	ID=KHHGKMAE_01555;Name=nusA;db_xref=COG:COG0195;gene=nusA;inference=ab initio prediction:Prodigal:002006,similar to AA sequence:UniProtKB:P0AFF6;locus_tag=KHHGKMAE_01555;product=Transcription termination/antitermination protein NusA
M-persicinum_contig_18_1	Prodigal:002006	CDS	52485	53192	.	+	0	ID=KHHGKMAE_01556;inference=ab initio prediction:Prodigal:002006;locus_tag=KHHGKMAE_01556;product=hypothetical protein
M-persicinum_contig_18_1	Prodigal:002006	CDS	53302	56322	.	+	0	ID=KHHGKMAE_01557;Name=infB;gene=infB;inference=ab initio prediction:Prodigal:002006,protein motif:HAMAP:MF_00100_B;locus_tag=KHHGKMAE_01557;product=Translation initiation factor IF-2
M-persicinum_contig_18_1	Prodigal:002006	CDS	56434	56844	.	+	0	ID=KHHGKMAE_01558;Name=rbfA;gene=rbfA;inference=ab initio prediction:Prodigal:002006,protein motif:HAMAP:MF_00003;locus_tag=KHHGKMAE_01558;product=Ribosome-binding factor A
M-persicinum_contig_18_1	Prodigal:002006	CDS	56988	58013	.	+	0	ID=KHHGKMAE_01559;eC_number=5.4.99.25;Name=truB;db_xref=COG:COG0130;gene=truB;inference=ab initio prediction:Prodigal:002006,similar to AA sequence:UniProtKB:P60340;locus_tag=KHHGKMAE_01559;product=tRNA pseudouridine synthase B
M-persicinum_contig_18_1	Prodigal:002006	CDS	58086	59489	.	+	0	ID=KHHGKMAE_01560;eC_number=1.8.1.4;Name=pdhD;gene=pdhD;inference=ab initio prediction:Prodigal:002006,similar to AA sequence:UniProtKB:P11959;locus_tag=KHHGKMAE_01560;product=Dihydrolipoyl dehydrogenase
M-persicinum_contig_18_1	Prodigal:002006	CDS	59588	62221	.	+	0	ID=KHHGKMAE_01561;eC_number=2.7.13.3;Name=cph1_1;gene=cph1_1;inference=ab initio prediction:Prodigal:002006,similar to AA sequence:UniProtKB:Q55168;locus_tag=KHHGKMAE_01561;product=Phytochrome-like protein cph1
M-persicinum_contig_18_1	Prodigal:002006	CDS	62224	62784	.	+	0	ID=KHHGKMAE_01562;inference=ab initio prediction:Prodigal:002006;locus_tag=KHHGKMAE_01562;product=hypothetical protein
M-persicinum_contig_18_1	Prodigal:002006	CDS	62933	63589	.	-	0	ID=KHHGKMAE_01563;eC_number=2.7.4.8;Name=gmk;db_xref=COG:COG0194;gene=gmk;inference=ab initio prediction:Prodigal:002006,similar to AA sequence:UniProtKB:P60546;locus_tag=KHHGKMAE_01563;product=Guanylate kinase
M-persicinum_contig_18_1	Prodigal:002006	CDS	63639	64517	.	-	0	ID=KHHGKMAE_01564;inference=ab initio prediction:Prodigal:002006,similar to AA sequence:UniProtKB:P44726;locus_tag=KHHGKMAE_01564;note=UPF0701 protein HI_0467;product=hypothetical protein
M-persicinum_contig_18_1	Prodigal:002006	CDS	64754	66157	.	-	0	ID=KHHGKMAE_01565;eC_number=4.2.2.-;Name=mltG;gene=mltG;inference=ab initio prediction:Prodigal:002006,protein motif:HAMAP:MF_02065;locus_tag=KHHGKMAE_01565;product=Endolytic murein transglycosylase
M-persicinum_contig_18_1	Prodigal:002006	CDS	66244	67188	.	-	0	ID=KHHGKMAE_01566;eC_number=3.2.2.23;Name=mutM;db_xref=COG:COG0266;gene=mutM;inference=ab initio prediction:Prodigal:002006,similar to AA sequence:UniProtKB:P05523;locus_tag=KHHGKMAE_01566;product=Formamidopyrimidine-DNA glycosylase
M-persicinum_contig_18_1	Prodigal:002006	CDS	67292	67711	.	-	0	ID=KHHGKMAE_01567;eC_number=3.1.1.29;Name=arfB;db_xref=COG:COG1186;gene=arfB;inference=ab initio prediction:Prodigal:002006,similar to AA sequence:UniProtKB:P40711;locus_tag=KHHGKMAE_01567;product=Peptidyl-tRNA hydrolase ArfB
M-persicinum_contig_18_1	Prodigal:002006	CDS	67734	68012	.	-	0	ID=KHHGKMAE_01568;Name=bolA;db_xref=COG:COG0271;gene=bolA;inference=ab initio prediction:Prodigal:002006,similar to AA sequence:UniProtKB:P0ABE2;locus_tag=KHHGKMAE_01568;product=DNA-binding transcriptional regulator BolA
M-persicinum_contig_18_1	Prodigal:002006	CDS	68116	68739	.	+	0	ID=KHHGKMAE_01569;Name=dnaJ_2;gene=dnaJ_2;inference=ab initio prediction:Prodigal:002006,protein motif:HAMAP:MF_01152;locus_tag=KHHGKMAE_01569;product=Chaperone protein DnaJ
M-persicinum_contig_18_1	Prodigal:002006	CDS	68932	69915	.	+	0	ID=KHHGKMAE_01570;eC_number=6.6.1.2;Name=cobS;gene=cobS;inference=ab initio prediction:Prodigal:002006,similar to AA sequence:UniProtKB:P29933;locus_tag=KHHGKMAE_01570;product=Aerobic cobaltochelatase subunit CobS
M-persicinum_contig_18_1	Prodigal:002006	CDS	69924	71834	.	+	0	ID=KHHGKMAE_01571;eC_number=6.6.1.2;Name=cobT;gene=cobT;inference=ab initio prediction:Prodigal:002006,similar to AA sequence:UniProtKB:P29934;locus_tag=KHHGKMAE_01571;product=Aerobic cobaltochelatase subunit CobT
M-persicinum_contig_18_1	Prodigal:002006	CDS	71953	72426	.	-	0	ID=KHHGKMAE_01572;inference=ab initio prediction:Prodigal:002006;locus_tag=KHHGKMAE_01572;product=hypothetical protein
M-persicinum_contig_18_1	Prodigal:002006	CDS	72580	72879	.	-	0	ID=KHHGKMAE_01573;Name=rpmB;db_xref=COG:COG0227;gene=rpmB;inference=ab initio prediction:Prodigal:002006,similar to AA sequence:UniProtKB:Q6NCH9;locus_tag=KHHGKMAE_01573;product=50S ribosomal protein L28
M-persicinum_contig_18_1	Prodigal:002006	CDS	73140	74042	.	+	0	ID=KHHGKMAE_01574;inference=ab initio prediction:Prodigal:002006;locus_tag=KHHGKMAE_01574;product=hypothetical protein
M-persicinum_contig_18_1	Prodigal:002006	CDS	74109	74399	.	+	0	ID=KHHGKMAE_01575;inference=ab initio prediction:Prodigal:002006;locus_tag=KHHGKMAE_01575;product=hypothetical protein
M-persicinum_contig_18_1	Prodigal:002006	CDS	74462	74728	.	+	0	ID=KHHGKMAE_01576;inference=ab initio prediction:Prodigal:002006;locus_tag=KHHGKMAE_01576;product=hypothetical protein
M-persicinum_contig_18_1	Prodigal:002006	CDS	74845	78171	.	+	0	ID=KHHGKMAE_01577;inference=ab initio prediction:Prodigal:002006;locus_tag=KHHGKMAE_01577;product=hypothetical protein
M-persicinum_contig_18_1	Prodigal:002006	CDS	78187	78456	.	+	0	ID=KHHGKMAE_01578;Name=hslR;db_xref=COG:COG1188;gene=hslR;inference=ab initio prediction:Prodigal:002006,similar to AA sequence:UniProtKB:P0ACG8;locus_tag=KHHGKMAE_01578;product=Heat shock protein 15
M-persicinum_contig_18_1	Prodigal:002006	CDS	78638	78976	.	+	0	ID=KHHGKMAE_01579;Name=fdxA;db_xref=COG:COG1146;gene=fdxA;inference=ab initio prediction:Prodigal:002006,similar to AA sequence:UniProtKB:D5AP15;locus_tag=KHHGKMAE_01579;product=Ferredoxin-2
M-persicinum_contig_18_1	Prodigal:002006	CDS	79424	80020	.	+	0	ID=KHHGKMAE_01580;inference=ab initio prediction:Prodigal:002006;locus_tag=KHHGKMAE_01580;product=hypothetical protein
M-persicinum_contig_18_1	Prodigal:002006	CDS	79989	80246	.	+	0	ID=KHHGKMAE_01581;inference=ab initio prediction:Prodigal:002006;locus_tag=KHHGKMAE_01581;product=hypothetical protein
M-persicinum_contig_18_1	Prodigal:002006	CDS	80408	81283	.	+	0	ID=KHHGKMAE_01582;Name=rpoH_3;db_xref=COG:COG0568;gene=rpoH_3;inference=ab initio prediction:Prodigal:002006,similar to AA sequence:UniProtKB:P0CAW9;locus_tag=KHHGKMAE_01582;product=RNA polymerase sigma factor RpoH
M-persicinum_contig_18_1	Prodigal:002006	CDS	81303	82535	.	-	0	ID=KHHGKMAE_01583;inference=ab initio prediction:Prodigal:002006,similar to AA sequence:UniProtKB:P9WJX1;locus_tag=KHHGKMAE_01583;product=putative MFS-type transporter
M-persicinum_contig_18_1	Prodigal:002006	CDS	82732	83229	.	-	0	ID=KHHGKMAE_01584;Name=secB;db_xref=COG:COG1952;gene=secB;inference=ab initio prediction:Prodigal:002006,similar to AA sequence:UniProtKB:P44853;locus_tag=KHHGKMAE_01584;product=Protein-export protein SecB
M-persicinum_contig_18_1	Prodigal:002006	CDS	83553	84263	.	+	0	ID=KHHGKMAE_01585;inference=ab initio prediction:Prodigal:002006;locus_tag=KHHGKMAE_01585;product=hypothetical protein
M-persicinum_contig_18_1	Prodigal:002006	CDS	84277	85449	.	+	0	ID=KHHGKMAE_01586;inference=ab initio prediction:Prodigal:002006;locus_tag=KHHGKMAE_01586;product=hypothetical protein
M-persicinum_contig_18_1	Prodigal:002006	CDS	85446	86138	.	+	0	ID=KHHGKMAE_01587;inference=ab initio prediction:Prodigal:002006;locus_tag=KHHGKMAE_01587;product=hypothetical protein
M-persicinum_contig_18_1	Prodigal:002006	CDS	86114	89281	.	-	0	ID=KHHGKMAE_01588;Name=czcA_6;gene=czcA_6;inference=ab initio prediction:Prodigal:002006,similar to AA sequence:UniProtKB:P13511;locus_tag=KHHGKMAE_01588;product=Cobalt-zinc-cadmium resistance protein CzcA
M-persicinum_contig_18_1	Prodigal:002006	CDS	89290	90654	.	-	0	ID=KHHGKMAE_01589;Name=mdtA_7;gene=mdtA_7;inference=ab initio prediction:Prodigal:002006,protein motif:HAMAP:MF_01422;locus_tag=KHHGKMAE_01589;product=Multidrug resistance protein MdtA
M-persicinum_contig_18_1	Prodigal:002006	CDS	90704	90901	.	-	0	ID=KHHGKMAE_01590;inference=ab initio prediction:Prodigal:002006;locus_tag=KHHGKMAE_01590;product=hypothetical protein
M-persicinum_contig_18_1	Prodigal:002006	CDS	91153	91830	.	+	0	ID=KHHGKMAE_01591;Name=copR;gene=copR;inference=ab initio prediction:Prodigal:002006,similar to AA sequence:UniProtKB:Q02540;locus_tag=KHHGKMAE_01591;product=Transcriptional activator protein CopR
M-persicinum_contig_18_1	Prodigal:002006	CDS	91823	93178	.	+	0	ID=KHHGKMAE_01592;eC_number=2.7.-.-;Name=sasA_7;gene=sasA_7;inference=ab initio prediction:Prodigal:002006,protein motif:HAMAP:MF_01837;locus_tag=KHHGKMAE_01592;product=Adaptive-response sensory-kinase SasA
M-persicinum_contig_18_1	Prodigal:002006	CDS	93224	94351	.	-	0	ID=KHHGKMAE_01593;inference=ab initio prediction:Prodigal:002006;locus_tag=KHHGKMAE_01593;product=hypothetical protein
M-persicinum_contig_18_1	Prodigal:002006	CDS	94348	94830	.	-	0	ID=KHHGKMAE_01594;inference=ab initio prediction:Prodigal:002006;locus_tag=KHHGKMAE_01594;product=hypothetical protein
M-persicinum_contig_18_1	Prodigal:002006	CDS	94862	95170	.	-	0	ID=KHHGKMAE_01595;Name=acpXL;db_xref=COG:COG0236;gene=acpXL;inference=ab initio prediction:Prodigal:002006,similar to AA sequence:UniProtKB:P0A2W5;locus_tag=KHHGKMAE_01595;product=Acyl carrier protein AcpXL
M-persicinum_contig_18_1	Prodigal:002006	CDS	95527	96687	.	+	0	ID=KHHGKMAE_01596;Name=ydiK;db_xref=COG:COG0628;gene=ydiK;inference=ab initio prediction:Prodigal:002006,similar to AA sequence:UniProtKB:P0AFS7;locus_tag=KHHGKMAE_01596;product=Putative transport protein YdiK
M-persicinum_contig_18_1	Prodigal:002006	CDS	96874	97908	.	+	0	ID=KHHGKMAE_01597;inference=ab initio prediction:Prodigal:002006;locus_tag=KHHGKMAE_01597;product=hypothetical protein
M-persicinum_contig_18_1	Prodigal:002006	CDS	97911	98819	.	+	0	ID=KHHGKMAE_01598;db_xref=COG:COG1721;inference=ab initio prediction:Prodigal:002006,similar to AA sequence:UniProtKB:P9WLX5;locus_tag=KHHGKMAE_01598;product=putative protein
M-persicinum_contig_18_1	Prodigal:002006	CDS	98827	101664	.	+	0	ID=KHHGKMAE_01599;inference=ab initio prediction:Prodigal:002006;locus_tag=KHHGKMAE_01599;product=hypothetical protein
M-persicinum_contig_18_1	Prodigal:002006	CDS	101870	103954	.	+	0	ID=KHHGKMAE_01600;inference=ab initio prediction:Prodigal:002006;locus_tag=KHHGKMAE_01600;product=hypothetical protein
M-persicinum_contig_18_1	Prodigal:002006	CDS	104343	104939	.	+	0	ID=KHHGKMAE_01601;inference=ab initio prediction:Prodigal:002006;locus_tag=KHHGKMAE_01601;product=hypothetical protein
M-persicinum_contig_18_1	Prodigal:002006	CDS	105085	106962	.	+	0	ID=KHHGKMAE_01602;inference=ab initio prediction:Prodigal:002006;locus_tag=KHHGKMAE_01602;product=hypothetical protein
M-persicinum_contig_18_1	Prodigal:002006	CDS	106959	108806	.	+	0	ID=KHHGKMAE_01603;Name=appA;gene=appA;inference=ab initio prediction:Prodigal:002006,similar to AA sequence:UniProtKB:P42061;locus_tag=KHHGKMAE_01603;product=Oligopeptide-binding protein AppA
M-persicinum_contig_18_1	Prodigal:002006	CDS	108955	110058	.	+	0	ID=KHHGKMAE_01604;Name=yejB;db_xref=COG:COG4174;gene=yejB;inference=ab initio prediction:Prodigal:002006,similar to AA sequence:UniProtKB:P0AFU0;locus_tag=KHHGKMAE_01604;product=Inner membrane ABC transporter permease protein YejB
M-persicinum_contig_18_1	Prodigal:002006	CDS	110350	110979	.	-	0	ID=KHHGKMAE_01605;inference=ab initio prediction:Prodigal:002006;locus_tag=KHHGKMAE_01605;product=hypothetical protein
M-persicinum_contig_18_1	Prodigal:002006	CDS	111096	111599	.	+	0	ID=KHHGKMAE_01606;eC_number=2.3.1.-;Name=eis_1;gene=eis_1;inference=ab initio prediction:Prodigal:002006,protein motif:HAMAP:MF_01812;locus_tag=KHHGKMAE_01606;product=N-acetyltransferase Eis
M-persicinum_contig_18_1	Prodigal:002006	CDS	111603	112802	.	-	0	ID=KHHGKMAE_01607;Name=bcr_1;gene=bcr_1;inference=ab initio prediction:Prodigal:002006,similar to AA sequence:UniProtKB:P28246;locus_tag=KHHGKMAE_01607;product=Bicyclomycin resistance protein
M-persicinum_contig_18_1	Prodigal:002006	CDS	112910	113899	.	-	0	ID=KHHGKMAE_01608;inference=ab initio prediction:Prodigal:002006;locus_tag=KHHGKMAE_01608;product=hypothetical protein
M-persicinum_contig_18_1	Prodigal:002006	CDS	114158	114901	.	+	0	ID=KHHGKMAE_01609;eC_number=2.7.7.38;Name=kdsB;db_xref=COG:COG1212;gene=kdsB;inference=ab initio prediction:Prodigal:002006,similar to AA sequence:UniProtKB:Q8ZGA4;locus_tag=KHHGKMAE_01609;product=3-deoxy-manno-octulosonate cytidylyltransferase
M-persicinum_contig_18_1	Prodigal:002006	CDS	114914	115768	.	+	0	ID=KHHGKMAE_01610;Name=pheA;db_xref=COG:COG0077;gene=pheA;inference=ab initio prediction:Prodigal:002006,similar to AA sequence:UniProtKB:P0A9J8;locus_tag=KHHGKMAE_01610;product=Bifunctional chorismate mutase/prephenate dehydratase
M-persicinum_contig_18_1	Prodigal:002006	CDS	115940	116665	.	-	0	ID=KHHGKMAE_01611;inference=ab initio prediction:Prodigal:002006;locus_tag=KHHGKMAE_01611;product=hypothetical protein
M-persicinum_contig_18_1	Prodigal:002006	CDS	116829	117335	.	+	0	ID=KHHGKMAE_01612;eC_number=2.3.1.-;Name=mnaT;db_xref=COG:COG1247;gene=mnaT;inference=ab initio prediction:Prodigal:002006,similar to AA sequence:UniProtKB:P76112;locus_tag=KHHGKMAE_01612;product=L-amino acid N-acyltransferase MnaT
M-persicinum_contig_18_1	Prodigal:002006	CDS	117442	117975	.	+	0	ID=KHHGKMAE_01613;eC_number=3.6.1.1;Name=ppa;db_xref=COG:COG0221;gene=ppa;inference=ab initio prediction:Prodigal:002006,similar to AA sequence:UniProtKB:P0A7A9;locus_tag=KHHGKMAE_01613;product=Inorganic pyrophosphatase
M-persicinum_contig_18_1	Prodigal:002006	CDS	118021	119274	.	-	0	ID=KHHGKMAE_01614;eC_number=1.14.13.-;Name=ubiL_2;db_xref=COG:COG0654;gene=ubiL_2;inference=ab initio prediction:Prodigal:002006,similar to AA sequence:UniProtKB:Q2RMZ4;locus_tag=KHHGKMAE_01614;product=Ubiquinone hydroxylase UbiL
M-persicinum_contig_18_1	Prodigal:002006	CDS	119377	120264	.	+	0	ID=KHHGKMAE_01615;eC_number=3.1.2.-;Name=tesB;db_xref=COG:COG1946;gene=tesB;inference=ab initio prediction:Prodigal:002006,similar to AA sequence:UniProtKB:P0AGG2;locus_tag=KHHGKMAE_01615;product=Acyl-CoA thioesterase 2
M-persicinum_contig_18_1	Prodigal:002006	CDS	120563	120901	.	+	0	ID=KHHGKMAE_01616;Name=glnK;db_xref=COG:COG0347;gene=glnK;inference=ab initio prediction:Prodigal:002006,similar to AA sequence:UniProtKB:P0AC55;locus_tag=KHHGKMAE_01616;product=Nitrogen regulatory protein P-II 2
M-persicinum_contig_18_1	Prodigal:002006	CDS	121002	122501	.	+	0	ID=KHHGKMAE_01617;Name=amtB_1;gene=amtB_1;inference=ab initio prediction:Prodigal:002006,similar to AA sequence:UniProtKB:P69681;locus_tag=KHHGKMAE_01617;product=Ammonia channel
M-persicinum_contig_18_1	Prodigal:002006	CDS	122673	124280	.	-	0	ID=KHHGKMAE_01618;eC_number=1.1.1.95;Name=serA_1;db_xref=COG:COG0111;gene=serA_1;inference=ab initio prediction:Prodigal:002006,similar to AA sequence:UniProtKB:P9WNX3;locus_tag=KHHGKMAE_01618;product=D-3-phosphoglycerate dehydrogenase
M-persicinum_contig_18_1	Prodigal:002006	CDS	124559	125728	.	-	0	ID=KHHGKMAE_01619;eC_number=2.6.1.52;Name=serC;db_xref=COG:COG1932;gene=serC;inference=ab initio prediction:Prodigal:002006,similar to AA sequence:UniProtKB:P9WQ73;locus_tag=KHHGKMAE_01619;product=Phosphoserine aminotransferase
M-persicinum_contig_18_1	Prodigal:002006	CDS	125916	126095	.	+	0	ID=KHHGKMAE_01620;inference=ab initio prediction:Prodigal:002006;locus_tag=KHHGKMAE_01620;product=hypothetical protein
M-persicinum_contig_18_1	Prodigal:002006	CDS	126102	126812	.	-	0	ID=KHHGKMAE_01621;eC_number=2.1.1.228;Name=trmD;db_xref=COG:COG0336;gene=trmD;inference=ab initio prediction:Prodigal:002006,similar to AA sequence:UniProtKB:Q6G1R9;locus_tag=KHHGKMAE_01621;product=tRNA (guanine-N(1)-)-methyltransferase
M-persicinum_contig_18_1	Prodigal:002006	CDS	126888	127616	.	+	0	ID=KHHGKMAE_01622;eC_number=2.1.1.163;Name=COQ5_2;gene=COQ5_2;inference=ab initio prediction:Prodigal:002006,protein motif:HAMAP:MF_01813;locus_tag=KHHGKMAE_01622;product=2-methoxy-6-polyprenyl-1%2C4-benzoquinol methylase%2C mitochondrial
M-persicinum_contig_18_1	Prodigal:002006	CDS	128000	128677	.	-	0	ID=KHHGKMAE_01623;Name=rimM;gene=rimM;inference=ab initio prediction:Prodigal:002006,protein motif:HAMAP:MF_00014;locus_tag=KHHGKMAE_01623;product=Ribosome maturation factor RimM
M-persicinum_contig_18_1	Prodigal:002006	CDS	128689	129051	.	-	0	ID=KHHGKMAE_01624;Name=rpsP;db_xref=COG:COG0228;gene=rpsP;inference=ab initio prediction:Prodigal:002006,similar to AA sequence:UniProtKB:P62236;locus_tag=KHHGKMAE_01624;product=30S ribosomal protein S16
M-persicinum_contig_18_1	Prodigal:002006	CDS	129061	129390	.	-	0	ID=KHHGKMAE_01625;inference=ab initio prediction:Prodigal:002006;locus_tag=KHHGKMAE_01625;product=hypothetical protein
M-persicinum_contig_18_1	Prodigal:002006	CDS	129387	130958	.	-	0	ID=KHHGKMAE_01626;Name=ffh;db_xref=COG:COG0541;gene=ffh;inference=ab initio prediction:Prodigal:002006,similar to AA sequence:UniProtKB:P0AGD7;locus_tag=KHHGKMAE_01626;product=Signal recognition particle protein
M-persicinum_contig_18_1	Prodigal:002006	CDS	130969	131187	.	-	0	ID=KHHGKMAE_01627;inference=ab initio prediction:Prodigal:002006;locus_tag=KHHGKMAE_01627;product=hypothetical protein
M-persicinum_contig_18_1	Prodigal:002006	CDS	131708	132325	.	+	0	ID=KHHGKMAE_01628;inference=ab initio prediction:Prodigal:002006;locus_tag=KHHGKMAE_01628;product=hypothetical protein
M-persicinum_contig_18_1	Prodigal:002006	CDS	132609	133775	.	+	0	ID=KHHGKMAE_01629;eC_number=1.14.13.239;inference=ab initio prediction:Prodigal:002006,protein motif:HAMAP:MF_02097;locus_tag=KHHGKMAE_01629;product=Carnitine monooxygenase oxygenase subunit
M-persicinum_contig_18_1	Prodigal:002006	CDS	133885	134124	.	+	0	ID=KHHGKMAE_01630;inference=ab initio prediction:Prodigal:002006;locus_tag=KHHGKMAE_01630;product=hypothetical protein
M-persicinum_contig_18_1	Prodigal:002006	CDS	134170	135231	.	+	0	ID=KHHGKMAE_01631;inference=ab initio prediction:Prodigal:002006;locus_tag=KHHGKMAE_01631;product=hypothetical protein
M-persicinum_contig_18_1	Prodigal:002006	CDS	135362	136978	.	+	0	ID=KHHGKMAE_01632;Name=hbpA;db_xref=COG:COG0747;gene=hbpA;inference=ab initio prediction:Prodigal:002006,similar to AA sequence:UniProtKB:P33950;locus_tag=KHHGKMAE_01632;product=Heme-binding protein A
M-persicinum_contig_18_1	Prodigal:002006	CDS	137179	137592	.	+	0	ID=KHHGKMAE_01633;inference=ab initio prediction:Prodigal:002006;locus_tag=KHHGKMAE_01633;product=hypothetical protein
M-persicinum_contig_18_1	Prodigal:002006	CDS	137675	138463	.	-	0	ID=KHHGKMAE_01634;eC_number=3.1.1.24;Name=catD;db_xref=COG:COG0596;gene=catD;inference=ab initio prediction:Prodigal:002006,similar to AA sequence:UniProtKB:P00632;locus_tag=KHHGKMAE_01634;product=3-oxoadipate enol-lactonase 2
M-persicinum_contig_18_1	Prodigal:002006	CDS	138483	138692	.	-	0	ID=KHHGKMAE_01635;inference=ab initio prediction:Prodigal:002006;locus_tag=KHHGKMAE_01635;product=hypothetical protein
M-persicinum_contig_18_1	Prodigal:002006	CDS	138788	139222	.	+	0	ID=KHHGKMAE_01636;inference=ab initio prediction:Prodigal:002006;locus_tag=KHHGKMAE_01636;product=hypothetical protein
M-persicinum_contig_18_1	Prodigal:002006	CDS	139401	141758	.	-	0	ID=KHHGKMAE_01637;eC_number=2.4.1.129;Name=mtgA_3;gene=mtgA_3;inference=ab initio prediction:Prodigal:002006,protein motif:HAMAP:MF_00766;locus_tag=KHHGKMAE_01637;product=Biosynthetic peptidoglycan transglycosylase
M-persicinum_contig_18_1	Prodigal:002006	CDS	141830	142471	.	-	0	ID=KHHGKMAE_01638;inference=ab initio prediction:Prodigal:002006;locus_tag=KHHGKMAE_01638;product=hypothetical protein
M-persicinum_contig_18_1	Prodigal:002006	CDS	142617	143813	.	-	0	ID=KHHGKMAE_01639;inference=ab initio prediction:Prodigal:002006;locus_tag=KHHGKMAE_01639;product=hypothetical protein
M-persicinum_contig_18_1	Prodigal:002006	CDS	144184	145374	.	+	0	ID=KHHGKMAE_01640;inference=ab initio prediction:Prodigal:002006;locus_tag=KHHGKMAE_01640;product=hypothetical protein
M-persicinum_contig_18_1	Prodigal:002006	CDS	145374	146300	.	+	0	ID=KHHGKMAE_01641;inference=ab initio prediction:Prodigal:002006;locus_tag=KHHGKMAE_01641;product=hypothetical protein
M-persicinum_contig_18_1	Prodigal:002006	CDS	146359	147540	.	+	0	ID=KHHGKMAE_01642;inference=ab initio prediction:Prodigal:002006;locus_tag=KHHGKMAE_01642;product=hypothetical protein
M-persicinum_contig_18_1	Prodigal:002006	CDS	147540	148535	.	+	0	ID=KHHGKMAE_01643;eC_number=1.1.1.292;Name=afr;gene=afr;inference=ab initio prediction:Prodigal:002006,similar to AA sequence:UniProtKB:Q2I8V6;locus_tag=KHHGKMAE_01643;product=1%2C5-anhydro-D-fructose reductase
M-persicinum_contig_18_1	Prodigal:002006	CDS	148716	150302	.	+	0	ID=KHHGKMAE_01644;inference=ab initio prediction:Prodigal:002006;locus_tag=KHHGKMAE_01644;product=hypothetical protein
M-persicinum_contig_18_1	Prodigal:002006	CDS	150299	151165	.	+	0	ID=KHHGKMAE_01645;inference=ab initio prediction:Prodigal:002006;locus_tag=KHHGKMAE_01645;product=hypothetical protein
M-persicinum_contig_18_1	Prodigal:002006	CDS	151239	152477	.	+	0	ID=KHHGKMAE_01646;eC_number=2.4.1.11;db_xref=COG:COG0438;inference=ab initio prediction:Prodigal:002006,similar to AA sequence:UniProtKB:P9WMY9;locus_tag=KHHGKMAE_01646;product=Glycogen synthase
M-persicinum_contig_18_1	Prodigal:002006	CDS	152628	153386	.	+	0	ID=KHHGKMAE_01647;eC_number=3.5.1.112;Name=neoL;gene=neoL;inference=ab initio prediction:Prodigal:002006,similar to AA sequence:UniProtKB:Q53U10;locus_tag=KHHGKMAE_01647;product=2'-N-acetylparomamine deacetylase
M-persicinum_contig_18_1	Prodigal:002006	CDS	153376	153999	.	+	0	ID=KHHGKMAE_01648;inference=ab initio prediction:Prodigal:002006;locus_tag=KHHGKMAE_01648;product=hypothetical protein
M-persicinum_contig_18_1	Prodigal:002006	CDS	154176	155294	.	+	0	ID=KHHGKMAE_01649;inference=ab initio prediction:Prodigal:002006;locus_tag=KHHGKMAE_01649;product=hypothetical protein
M-persicinum_contig_18_1	Prodigal:002006	CDS	155309	156556	.	+	0	ID=KHHGKMAE_01650;eC_number=2.7.13.3;Name=phoR;db_xref=COG:COG0642;gene=phoR;inference=ab initio prediction:Prodigal:002006,similar to AA sequence:UniProtKB:P23545;locus_tag=KHHGKMAE_01650;product=Alkaline phosphatase synthesis sensor protein PhoR
M-persicinum_contig_18_1	Prodigal:002006	CDS	156547	157149	.	-	0	ID=KHHGKMAE_01651;eC_number=2.5.1.18;Name=gstB_1;db_xref=COG:COG0625;gene=gstB_1;inference=ab initio prediction:Prodigal:002006,similar to AA sequence:UniProtKB:P15214;locus_tag=KHHGKMAE_01651;product=Glutathione S-transferase GST-6.0
M-persicinum_contig_18_1	Prodigal:002006	CDS	157388	159901	.	+	0	ID=KHHGKMAE_01652;eC_number=7.2.2.9;Name=actP_1;gene=actP_1;inference=ab initio prediction:Prodigal:002006,similar to AA sequence:UniProtKB:Q9X5X3;locus_tag=KHHGKMAE_01652;product=Copper-transporting P-type ATPase
M-persicinum_contig_18_1	Prodigal:002006	CDS	159898	160356	.	+	0	ID=KHHGKMAE_01653;Name=hmrR_3;gene=hmrR_3;inference=ab initio prediction:Prodigal:002006,similar to AA sequence:UniProtKB:Q9X5X4;locus_tag=KHHGKMAE_01653;product=HTH-type transcriptional regulator HmrR
M-persicinum_contig_18_1	Prodigal:002006	CDS	160417	161625	.	+	0	ID=KHHGKMAE_01654;eC_number=3.5.1.32;Name=hipO_1;db_xref=COG:COG1473;gene=hipO_1;inference=ab initio prediction:Prodigal:002006,similar to AA sequence:UniProtKB:P45493;locus_tag=KHHGKMAE_01654;product=Hippurate hydrolase
M-persicinum_contig_18_1	Prodigal:002006	CDS	161879	163273	.	-	0	ID=KHHGKMAE_01655;eC_number=3.4.11.1;Name=pepA_1;db_xref=COG:COG0260;gene=pepA_1;inference=ab initio prediction:Prodigal:002006,similar to AA sequence:UniProtKB:O84049;locus_tag=KHHGKMAE_01655;product=putative cytosol aminopeptidase
M-persicinum_contig_18_1	Prodigal:002006	CDS	163420	164211	.	+	0	ID=KHHGKMAE_01656;eC_number=3.4.-.-;Name=bepA_3;gene=bepA_3;inference=ab initio prediction:Prodigal:002006,protein motif:HAMAP:MF_00997;locus_tag=KHHGKMAE_01656;product=Beta-barrel assembly-enhancing protease
M-persicinum_contig_18_1	Prodigal:002006	CDS	164795	167494	.	+	0	ID=KHHGKMAE_01657;eC_number=4.2.1.3;Name=acnA;db_xref=COG:COG1048;gene=acnA;inference=ab initio prediction:Prodigal:002006,similar to AA sequence:UniProtKB:P70920;locus_tag=KHHGKMAE_01657;product=Aconitate hydratase A
M-persicinum_contig_18_1	Prodigal:002006	CDS	167984	168691	.	+	0	ID=KHHGKMAE_01658;inference=ab initio prediction:Prodigal:002006;locus_tag=KHHGKMAE_01658;product=hypothetical protein
M-persicinum_contig_18_1	Prodigal:002006	CDS	168738	169424	.	+	0	ID=KHHGKMAE_01659;inference=ab initio prediction:Prodigal:002006;locus_tag=KHHGKMAE_01659;product=hypothetical protein
M-persicinum_contig_18_1	Prodigal:002006	CDS	169824	170483	.	-	0	ID=KHHGKMAE_01660;eC_number=2.8.3.5;Name=scoB;db_xref=COG:COG2057;gene=scoB;inference=ab initio prediction:Prodigal:002006,similar to AA sequence:UniProtKB:P42316;locus_tag=KHHGKMAE_01660;product=putative succinyl-CoA:3-ketoacid coenzyme A transferase subunit B
M-persicinum_contig_18_1	Prodigal:002006	CDS	170504	171244	.	-	0	ID=KHHGKMAE_01661;eC_number=2.8.3.5;Name=scoA;db_xref=COG:COG1788;gene=scoA;inference=ab initio prediction:Prodigal:002006,similar to AA sequence:UniProtKB:P42315;locus_tag=KHHGKMAE_01661;product=putative succinyl-CoA:3-ketoacid coenzyme A transferase subunit A
M-persicinum_contig_18_1	Prodigal:002006	CDS	171527	173350	.	+	0	ID=KHHGKMAE_01662;inference=ab initio prediction:Prodigal:002006;locus_tag=KHHGKMAE_01662;product=hypothetical protein
M-persicinum_contig_18_1	Prodigal:002006	CDS	173447	174226	.	+	0	ID=KHHGKMAE_01663;inference=ab initio prediction:Prodigal:002006;locus_tag=KHHGKMAE_01663;product=hypothetical protein
M-persicinum_contig_18_1	Prodigal:002006	CDS	174255	175184	.	-	0	ID=KHHGKMAE_01664;eC_number=3.1.2.6;Name=gloB_1;gene=gloB_1;inference=ab initio prediction:Prodigal:002006,protein motif:HAMAP:MF_01374;locus_tag=KHHGKMAE_01664;product=Hydroxyacylglutathione hydrolase
M-persicinum_contig_18_1	Prodigal:002006	CDS	175218	176231	.	-	0	ID=KHHGKMAE_01665;inference=ab initio prediction:Prodigal:002006;locus_tag=KHHGKMAE_01665;product=hypothetical protein
M-persicinum_contig_18_1	Prodigal:002006	CDS	176868	177044	.	+	0	ID=KHHGKMAE_01666;inference=ab initio prediction:Prodigal:002006;locus_tag=KHHGKMAE_01666;product=hypothetical protein
M-persicinum_contig_18_1	Prodigal:002006	CDS	177161	177325	.	-	0	ID=KHHGKMAE_01667;inference=ab initio prediction:Prodigal:002006;locus_tag=KHHGKMAE_01667;product=hypothetical protein
M-persicinum_contig_18_1	Aragorn:001002	tRNA	177862	177937	.	-	.	ID=KHHGKMAE_01668;inference=COORDINATES:profile:Aragorn:001002;locus_tag=KHHGKMAE_01668;product=tRNA-Arg(gcg)
M-persicinum_contig_18_1	Prodigal:002006	CDS	178911	179276	.	+	0	ID=KHHGKMAE_01669;inference=ab initio prediction:Prodigal:002006;locus_tag=KHHGKMAE_01669;product=hypothetical protein
M-persicinum_contig_18_1	Prodigal:002006	CDS	179585	179773	.	-	0	ID=KHHGKMAE_01670;inference=ab initio prediction:Prodigal:002006;locus_tag=KHHGKMAE_01670;product=hypothetical protein
M-persicinum_contig_18_1	Prodigal:002006	CDS	179962	180159	.	+	0	ID=KHHGKMAE_01671;inference=ab initio prediction:Prodigal:002006;locus_tag=KHHGKMAE_01671;product=hypothetical protein
M-persicinum_contig_18_1	Prodigal:002006	CDS	180169	180939	.	-	0	ID=KHHGKMAE_01672;inference=ab initio prediction:Prodigal:002006;locus_tag=KHHGKMAE_01672;product=hypothetical protein
M-persicinum_contig_18_1	Prodigal:002006	CDS	181060	181503	.	+	0	ID=KHHGKMAE_01673;db_xref=COG:COG0664;inference=ab initio prediction:Prodigal:002006,similar to AA sequence:UniProtKB:P9WIY7;locus_tag=KHHGKMAE_01673;product=putative NTE family protein
M-persicinum_contig_18_1	Prodigal:002006	CDS	181506	181949	.	-	0	ID=KHHGKMAE_01674;db_xref=COG:COG0346;inference=ab initio prediction:Prodigal:002006,similar to AA sequence:UniProtKB:Q8ZM36;locus_tag=KHHGKMAE_01674;product=Virulence protein
M-persicinum_contig_18_1	Prodigal:002006	CDS	182116	182781	.	+	0	ID=KHHGKMAE_01675;inference=ab initio prediction:Prodigal:002006;locus_tag=KHHGKMAE_01675;product=hypothetical protein
M-persicinum_contig_18_1	Prodigal:002006	CDS	182826	183017	.	-	0	ID=KHHGKMAE_01676;inference=ab initio prediction:Prodigal:002006;locus_tag=KHHGKMAE_01676;product=hypothetical protein
M-persicinum_contig_18_1	Prodigal:002006	CDS	183056	183169	.	-	0	ID=KHHGKMAE_01677;inference=ab initio prediction:Prodigal:002006;locus_tag=KHHGKMAE_01677;product=hypothetical protein
M-persicinum_contig_18_1	Prodigal:002006	CDS	183166	183285	.	-	0	ID=KHHGKMAE_01678;inference=ab initio prediction:Prodigal:002006;locus_tag=KHHGKMAE_01678;product=hypothetical protein
M-persicinum_contig_18_1	Prodigal:002006	CDS	183455	184363	.	-	0	ID=KHHGKMAE_01679;Name=hdfR_1;gene=hdfR_1;inference=ab initio prediction:Prodigal:002006,protein motif:HAMAP:MF_01233;locus_tag=KHHGKMAE_01679;product=HTH-type transcriptional regulator HdfR
M-persicinum_contig_18_1	Prodigal:002006	CDS	184511	186025	.	+	0	ID=KHHGKMAE_01680;Name=sgrR;gene=sgrR;inference=ab initio prediction:Prodigal:002006,protein motif:HAMAP:MF_01449;locus_tag=KHHGKMAE_01680;product=HTH-type transcriptional regulator SgrR
M-persicinum_contig_18_1	Prodigal:002006	CDS	186108	186233	.	-	0	ID=KHHGKMAE_01681;inference=ab initio prediction:Prodigal:002006;locus_tag=KHHGKMAE_01681;product=hypothetical protein
M-persicinum_contig_18_1	Prodigal:002006	CDS	186302	187216	.	+	0	ID=KHHGKMAE_01682;Name=gsiC_1;db_xref=COG:COG0601;gene=gsiC_1;inference=ab initio prediction:Prodigal:002006,similar to AA sequence:UniProtKB:P75798;locus_tag=KHHGKMAE_01682;product=Glutathione transport system permease protein GsiC
M-persicinum_contig_18_1	Prodigal:002006	CDS	187213	188169	.	+	0	ID=KHHGKMAE_01683;Name=gsiD_2;db_xref=COG:COG1173;gene=gsiD_2;inference=ab initio prediction:Prodigal:002006,similar to AA sequence:UniProtKB:P75799;locus_tag=KHHGKMAE_01683;product=Glutathione transport system permease protein GsiD
M-persicinum_contig_18_1	Prodigal:002006	CDS	188306	189727	.	+	0	ID=KHHGKMAE_01684;eC_number=3.5.1.16;Name=argE_2;gene=argE_2;inference=ab initio prediction:Prodigal:002006,protein motif:HAMAP:MF_01108;locus_tag=KHHGKMAE_01684;product=Acetylornithine deacetylase
M-persicinum_contig_18_1	Prodigal:002006	CDS	189731	191350	.	+	0	ID=KHHGKMAE_01685;eC_number=7.4.2.10;Name=gsiA_2;db_xref=COG:COG1123;gene=gsiA_2;inference=ab initio prediction:Prodigal:002006,similar to AA sequence:UniProtKB:P75796;locus_tag=KHHGKMAE_01685;product=Glutathione import ATP-binding protein GsiA
M-persicinum_contig_18_1	Prodigal:002006	CDS	191733	193025	.	+	0	ID=KHHGKMAE_01686;inference=ab initio prediction:Prodigal:002006;locus_tag=KHHGKMAE_01686;product=hypothetical protein
M-persicinum_contig_18_1	Prodigal:002006	CDS	193025	196381	.	+	0	ID=KHHGKMAE_01687;eC_number=2.7.13.3;Name=rcsC_10;gene=rcsC_10;inference=ab initio prediction:Prodigal:002006,protein motif:HAMAP:MF_00979;locus_tag=KHHGKMAE_01687;product=Sensor histidine kinase RcsC
M-persicinum_contig_18_1	Prodigal:002006	CDS	196619	196930	.	-	0	ID=KHHGKMAE_01688;inference=ab initio prediction:Prodigal:002006;locus_tag=KHHGKMAE_01688;product=hypothetical protein
M-persicinum_contig_18_1	Prodigal:002006	CDS	196927	197229	.	-	0	ID=KHHGKMAE_01689;inference=ab initio prediction:Prodigal:002006;locus_tag=KHHGKMAE_01689;product=hypothetical protein
M-persicinum_contig_18_1	Prodigal:002006	CDS	197311	198642	.	-	0	ID=KHHGKMAE_01690;eC_number=1.6.99.3;Name=ndh_1;db_xref=COG:COG1252;gene=ndh_1;inference=ab initio prediction:Prodigal:002006,similar to AA sequence:UniProtKB:P00393;locus_tag=KHHGKMAE_01690;product=NADH dehydrogenase
M-persicinum_contig_18_1	Prodigal:002006	CDS	198834	199481	.	-	0	ID=KHHGKMAE_01691;eC_number=5.2.1.4;Name=nagL;gene=nagL;inference=ab initio prediction:Prodigal:002006,similar to AA sequence:UniProtKB:O86043;locus_tag=KHHGKMAE_01691;product=Maleylpyruvate isomerase
M-persicinum_contig_18_1	Prodigal:002006	CDS	199579	200442	.	-	0	ID=KHHGKMAE_01692;inference=ab initio prediction:Prodigal:002006;locus_tag=KHHGKMAE_01692;product=hypothetical protein
M-persicinum_contig_19_1	Prodigal:002006	CDS	20	1117	.	+	0	ID=KHHGKMAE_01693;inference=ab initio prediction:Prodigal:002006;locus_tag=KHHGKMAE_01693;product=hypothetical protein
M-persicinum_contig_19_1	Prodigal:002006	CDS	1114	1938	.	+	0	ID=KHHGKMAE_01694;inference=ab initio prediction:Prodigal:002006,similar to AA sequence:ISfinder:ISRel5;locus_tag=KHHGKMAE_01694;product=IS21 family transposase ISRel5
M-persicinum_contig_20_1	Prodigal:002006	CDS	22	7887	.	+	0	ID=KHHGKMAE_01695;inference=ab initio prediction:Prodigal:002006;locus_tag=KHHGKMAE_01695;product=hypothetical protein
M-persicinum_contig_20_1	Prodigal:002006	CDS	7944	8738	.	+	0	ID=KHHGKMAE_01696;inference=ab initio prediction:Prodigal:002006;locus_tag=KHHGKMAE_01696;product=hypothetical protein
M-persicinum_contig_20_1	Prodigal:002006	CDS	8899	12735	.	+	0	ID=KHHGKMAE_01697;eC_number=2.7.13.3;Name=rcsC_11;gene=rcsC_11;inference=ab initio prediction:Prodigal:002006,protein motif:HAMAP:MF_00979;locus_tag=KHHGKMAE_01697;product=Sensor histidine kinase RcsC
M-persicinum_contig_20_1	Prodigal:002006	CDS	13253	13561	.	+	0	ID=KHHGKMAE_01698;inference=ab initio prediction:Prodigal:002006;locus_tag=KHHGKMAE_01698;product=hypothetical protein
M-persicinum_contig_20_1	Prodigal:002006	CDS	14107	15786	.	+	0	ID=KHHGKMAE_01699;db_xref=COG:COG0840;inference=ab initio prediction:Prodigal:002006,similar to AA sequence:UniProtKB:Q2W4T8;locus_tag=KHHGKMAE_01699;product=Methyl-accepting chemotaxis protein
M-persicinum_contig_20_1	Prodigal:002006	CDS	15810	16424	.	+	0	ID=KHHGKMAE_01700;inference=ab initio prediction:Prodigal:002006;locus_tag=KHHGKMAE_01700;product=hypothetical protein
M-persicinum_contig_20_1	Prodigal:002006	CDS	16559	16816	.	-	0	ID=KHHGKMAE_01701;inference=ab initio prediction:Prodigal:002006;locus_tag=KHHGKMAE_01701;product=hypothetical protein
M-persicinum_contig_20_1	Prodigal:002006	CDS	16936	17106	.	-	0	ID=KHHGKMAE_01702;inference=ab initio prediction:Prodigal:002006;locus_tag=KHHGKMAE_01702;product=hypothetical protein
M-persicinum_contig_20_1	Prodigal:002006	CDS	17606	17779	.	-	0	ID=KHHGKMAE_01703;inference=ab initio prediction:Prodigal:002006;locus_tag=KHHGKMAE_01703;product=hypothetical protein
M-persicinum_contig_20_1	Prodigal:002006	CDS	18021	19280	.	+	0	ID=KHHGKMAE_01704;inference=ab initio prediction:Prodigal:002006;locus_tag=KHHGKMAE_01704;product=hypothetical protein
M-persicinum_contig_20_1	Prodigal:002006	CDS	19607	19876	.	-	0	ID=KHHGKMAE_01705;inference=ab initio prediction:Prodigal:002006;locus_tag=KHHGKMAE_01705;product=hypothetical protein
M-persicinum_contig_20_1	Prodigal:002006	CDS	20124	21578	.	-	0	ID=KHHGKMAE_01706;inference=ab initio prediction:Prodigal:002006;locus_tag=KHHGKMAE_01706;product=hypothetical protein
M-persicinum_contig_20_1	Prodigal:002006	CDS	21585	21911	.	-	0	ID=KHHGKMAE_01707;inference=ab initio prediction:Prodigal:002006;locus_tag=KHHGKMAE_01707;product=hypothetical protein
M-persicinum_contig_20_1	Prodigal:002006	CDS	21908	22240	.	-	0	ID=KHHGKMAE_01708;inference=ab initio prediction:Prodigal:002006;locus_tag=KHHGKMAE_01708;product=hypothetical protein
M-persicinum_contig_20_1	Prodigal:002006	CDS	22251	23732	.	-	0	ID=KHHGKMAE_01709;inference=ab initio prediction:Prodigal:002006;locus_tag=KHHGKMAE_01709;product=hypothetical protein
M-persicinum_contig_20_1	Prodigal:002006	CDS	23956	24453	.	+	0	ID=KHHGKMAE_01710;inference=ab initio prediction:Prodigal:002006;locus_tag=KHHGKMAE_01710;product=hypothetical protein
M-persicinum_contig_20_1	Prodigal:002006	CDS	24758	24976	.	-	0	ID=KHHGKMAE_01711;inference=ab initio prediction:Prodigal:002006;locus_tag=KHHGKMAE_01711;product=hypothetical protein
M-persicinum_contig_20_1	Prodigal:002006	CDS	25253	28057	.	-	0	ID=KHHGKMAE_01712;eC_number=2.7.13.3;Name=rcsC_12;gene=rcsC_12;inference=ab initio prediction:Prodigal:002006,protein motif:HAMAP:MF_00979;locus_tag=KHHGKMAE_01712;product=Sensor histidine kinase RcsC
M-persicinum_contig_20_1	Prodigal:002006	CDS	28646	28924	.	-	0	ID=KHHGKMAE_01713;inference=ab initio prediction:Prodigal:002006;locus_tag=KHHGKMAE_01713;product=hypothetical protein
M-persicinum_contig_20_1	Aragorn:001002	tRNA	29180	29255	.	-	.	ID=KHHGKMAE_01714;inference=COORDINATES:profile:Aragorn:001002;locus_tag=KHHGKMAE_01714;product=tRNA-Ala(cgc)
M-persicinum_contig_20_1	Prodigal:002006	CDS	29378	29680	.	+	0	ID=KHHGKMAE_01715;inference=ab initio prediction:Prodigal:002006;locus_tag=KHHGKMAE_01715;product=hypothetical protein
M-persicinum_contig_20_1	Prodigal:002006	CDS	29692	30735	.	+	0	ID=KHHGKMAE_01716;eC_number=4.2.1.148;Name=mch_1;db_xref=COG:COG2030;gene=mch_1;inference=ab initio prediction:Prodigal:002006,similar to AA sequence:UniProtKB:A9WC34;locus_tag=KHHGKMAE_01716;product=Beta-methylmalyl-CoA dehydratase
M-persicinum_contig_20_1	Prodigal:002006	CDS	30848	31423	.	-	0	ID=KHHGKMAE_01717;inference=ab initio prediction:Prodigal:002006;locus_tag=KHHGKMAE_01717;product=hypothetical protein
M-persicinum_contig_20_1	Prodigal:002006	CDS	31636	32049	.	+	0	ID=KHHGKMAE_01718;inference=ab initio prediction:Prodigal:002006;locus_tag=KHHGKMAE_01718;product=hypothetical protein
M-persicinum_contig_20_1	Prodigal:002006	CDS	32189	33454	.	+	0	ID=KHHGKMAE_01719;Name=ttgA;gene=ttgA;inference=ab initio prediction:Prodigal:002006,similar to AA sequence:UniProtKB:Q88N30;locus_tag=KHHGKMAE_01719;product=putative efflux pump periplasmic linker TtgA
M-persicinum_contig_20_1	Prodigal:002006	CDS	33792	36941	.	+	0	ID=KHHGKMAE_01720;Name=mexB;db_xref=COG:COG0841;gene=mexB;inference=ab initio prediction:Prodigal:002006,similar to AA sequence:UniProtKB:P52002;locus_tag=KHHGKMAE_01720;product=Multidrug resistance protein MexB
M-persicinum_contig_20_1	Prodigal:002006	CDS	37243	37923	.	-	0	ID=KHHGKMAE_01721;eC_number=6.3.5.3;Name=purQ;db_xref=COG:COG0047;gene=purQ;inference=ab initio prediction:Prodigal:002006,similar to AA sequence:UniProtKB:P12041;locus_tag=KHHGKMAE_01721;product=Phosphoribosylformylglycinamidine synthase subunit PurQ
M-persicinum_contig_20_1	Prodigal:002006	CDS	37923	38162	.	-	0	ID=KHHGKMAE_01722;eC_number=6.3.5.3;Name=purS;db_xref=COG:COG1828;gene=purS;inference=ab initio prediction:Prodigal:002006,similar to AA sequence:UniProtKB:P12049;locus_tag=KHHGKMAE_01722;product=Phosphoribosylformylglycinamidine synthase subunit PurS
M-persicinum_contig_20_1	Prodigal:002006	CDS	38326	38556	.	-	0	ID=KHHGKMAE_01723;inference=ab initio prediction:Prodigal:002006;locus_tag=KHHGKMAE_01723;product=hypothetical protein
M-persicinum_contig_20_1	Prodigal:002006	CDS	38653	39252	.	-	0	ID=KHHGKMAE_01724;Name=regA;db_xref=COG:COG4567;gene=regA;inference=ab initio prediction:Prodigal:002006,similar to AA sequence:UniProtKB:Q53228;locus_tag=KHHGKMAE_01724;product=Photosynthetic apparatus regulatory protein RegA
M-persicinum_contig_20_1	Prodigal:002006	CDS	39289	40698	.	-	0	ID=KHHGKMAE_01725;eC_number=2.7.13.3;Name=regB;gene=regB;inference=ab initio prediction:Prodigal:002006,similar to AA sequence:UniProtKB:Q3J6C1;locus_tag=KHHGKMAE_01725;product=Sensor histidine kinase RegB
M-persicinum_contig_20_1	Prodigal:002006	CDS	41042	42322	.	+	0	ID=KHHGKMAE_01726;inference=ab initio prediction:Prodigal:002006;locus_tag=KHHGKMAE_01726;product=hypothetical protein
M-persicinum_contig_20_1	Prodigal:002006	CDS	42335	42547	.	-	0	ID=KHHGKMAE_01727;inference=ab initio prediction:Prodigal:002006;locus_tag=KHHGKMAE_01727;product=hypothetical protein
M-persicinum_contig_20_1	Prodigal:002006	CDS	42763	43545	.	-	0	ID=KHHGKMAE_01728;eC_number=1.1.1.100;Name=fabG_4;gene=fabG_4;inference=ab initio prediction:Prodigal:002006,similar to AA sequence:UniProtKB:O67610;locus_tag=KHHGKMAE_01728;product=3-oxoacyl-[acyl-carrier-protein] reductase FabG
M-persicinum_contig_20_1	Prodigal:002006	CDS	43588	44337	.	-	0	ID=KHHGKMAE_01729;eC_number=2.7.7.99;Name=murU;db_xref=COG:COG1208;gene=murU;inference=ab initio prediction:Prodigal:002006,similar to AA sequence:UniProtKB:Q88QT2;locus_tag=KHHGKMAE_01729;product=N-acetylmuramate alpha-1-phosphate uridylyltransferase
[truncated: 6,100,099 more chars]
