# Supplementary material for: Comprehensive Comparative Genomics and Phenotyping of Methylobacterium Species
Source: Front Microbiol. 2021 Oct 6;12:740610. doi: 10.3389/fmicb.2021.740610 (PMC8561711; doi:10.3389/fmicb.2021.740610)
Supplement: Supplementary file 9 [file Data_Sheet_3.ZIP › Mb_nonmethylotrophicum.gff]

##gff-version 3
##sequence-region NZ_SRLB01000001.1 1 588521
##sequence-region NZ_SRLB01000010.1 1 272736
##sequence-region NZ_SRLB01000100.1 1 1073
##sequence-region NZ_SRLB01000101.1 1 1042
##sequence-region NZ_SRLB01000102.1 1 1036
##sequence-region NZ_SRLB01000011.1 1 272439
##sequence-region NZ_SRLB01000012.1 1 257564
##sequence-region NZ_SRLB01000013.1 1 240407
##sequence-region NZ_SRLB01000014.1 1 197190
##sequence-region NZ_SRLB01000015.1 1 192612
##sequence-region NZ_SRLB01000016.1 1 164711
##sequence-region NZ_SRLB01000017.1 1 157845
##sequence-region NZ_SRLB01000018.1 1 135392
##sequence-region NZ_SRLB01000019.1 1 132317
##sequence-region NZ_SRLB01000002.1 1 422926
##sequence-region NZ_SRLB01000020.1 1 122556
##sequence-region NZ_SRLB01000021.1 1 118026
##sequence-region NZ_SRLB01000022.1 1 100985
##sequence-region NZ_SRLB01000023.1 1 99519
##sequence-region NZ_SRLB01000024.1 1 92516
##sequence-region NZ_SRLB01000025.1 1 90044
##sequence-region NZ_SRLB01000026.1 1 89364
##sequence-region NZ_SRLB01000027.1 1 84496
##sequence-region NZ_SRLB01000028.1 1 83826
##sequence-region NZ_SRLB01000029.1 1 78876
##sequence-region NZ_SRLB01000003.1 1 75415
##sequence-region NZ_SRLB01000030.1 1 75494
##sequence-region NZ_SRLB01000031.1 1 74608
##sequence-region NZ_SRLB01000032.1 1 73478
##sequence-region NZ_SRLB01000033.1 1 72031
##sequence-region NZ_SRLB01000034.1 1 71566
##sequence-region NZ_SRLB01000035.1 1 69018
##sequence-region NZ_SRLB01000036.1 1 66437
##sequence-region NZ_SRLB01000037.1 1 51383
##sequence-region NZ_SRLB01000038.1 1 13704
##sequence-region NZ_SRLB01000039.1 1 59476
##sequence-region NZ_SRLB01000004.1 1 464218
##sequence-region NZ_SRLB01000040.1 1 54152
##sequence-region NZ_SRLB01000041.1 1 53146
##sequence-region NZ_SRLB01000042.1 1 50373
##sequence-region NZ_SRLB01000043.1 1 49971
##sequence-region NZ_SRLB01000044.1 1 49749
##sequence-region NZ_SRLB01000045.1 1 47371
##sequence-region NZ_SRLB01000046.1 1 38169
##sequence-region NZ_SRLB01000047.1 1 36179
##sequence-region NZ_SRLB01000048.1 1 34166
##sequence-region NZ_SRLB01000049.1 1 33528
##sequence-region NZ_SRLB01000005.1 1 423714
##sequence-region NZ_SRLB01000050.1 1 32998
##sequence-region NZ_SRLB01000051.1 1 32180
##sequence-region NZ_SRLB01000052.1 1 29248
##sequence-region NZ_SRLB01000053.1 1 29065
##sequence-region NZ_SRLB01000054.1 1 28248
##sequence-region NZ_SRLB01000055.1 1 27549
##sequence-region NZ_SRLB01000056.1 1 25856
##sequence-region NZ_SRLB01000057.1 1 22263
##sequence-region NZ_SRLB01000058.1 1 22002
##sequence-region NZ_SRLB01000059.1 1 20988
##sequence-region NZ_SRLB01000006.1 1 376912
##sequence-region NZ_SRLB01000060.1 1 20575
##sequence-region NZ_SRLB01000061.1 1 20300
##sequence-region NZ_SRLB01000062.1 1 19249
##sequence-region NZ_SRLB01000063.1 1 19122
##sequence-region NZ_SRLB01000064.1 1 17801
##sequence-region NZ_SRLB01000065.1 1 16234
##sequence-region NZ_SRLB01000066.1 1 14194
##sequence-region NZ_SRLB01000067.1 1 14093
##sequence-region NZ_SRLB01000068.1 1 11708
##sequence-region NZ_SRLB01000069.1 1 10645
##sequence-region NZ_SRLB01000007.1 1 310415
##sequence-region NZ_SRLB01000070.1 1 10381
##sequence-region NZ_SRLB01000071.1 1 9414
##sequence-region NZ_SRLB01000072.1 1 7608
##sequence-region NZ_SRLB01000073.1 1 7302
##sequence-region NZ_SRLB01000074.1 1 6582
##sequence-region NZ_SRLB01000075.1 1 6384
##sequence-region NZ_SRLB01000076.1 1 4464
##sequence-region NZ_SRLB01000077.1 1 4412
##sequence-region NZ_SRLB01000078.1 1 4141
##sequence-region NZ_SRLB01000079.1 1 4103
##sequence-region NZ_SRLB01000008.1 1 292550
##sequence-region NZ_SRLB01000080.1 1 4059
##sequence-region NZ_SRLB01000081.1 1 3940
##sequence-region NZ_SRLB01000082.1 1 3402
##sequence-region NZ_SRLB01000083.1 1 3361
##sequence-region NZ_SRLB01000084.1 1 3259
##sequence-region NZ_SRLB01000085.1 1 3207
##sequence-region NZ_SRLB01000086.1 1 2367
##sequence-region NZ_SRLB01000087.1 1 1910
##sequence-region NZ_SRLB01000088.1 1 1691
##sequence-region NZ_SRLB01000089.1 1 1690
##sequence-region NZ_SRLB01000009.1 1 275000
##sequence-region NZ_SRLB01000090.1 1 1548
##sequence-region NZ_SRLB01000091.1 1 1457
##sequence-region NZ_SRLB01000092.1 1 1408
##sequence-region NZ_SRLB01000093.1 1 1389
##sequence-region NZ_SRLB01000094.1 1 1340
##sequence-region NZ_SRLB01000095.1 1 1319
##sequence-region NZ_SRLB01000096.1 1 1290
##sequence-region NZ_SRLB01000097.1 1 1192
##sequence-region NZ_SRLB01000098.1 1 1101
##sequence-region NZ_SRLB01000099.1 1 1091
NZ_SRLB01000001.1	Prodigal:002006	CDS	385	663	.	-	0	ID=OEGBLJEF_00001;inference=ab initio prediction:Prodigal:002006,similar to AA sequence:ISfinder:ISMex5;locus_tag=OEGBLJEF_00001;product=IS3 family transposase ISMex5
NZ_SRLB01000001.1	Prodigal:002006	CDS	749	1504	.	-	0	ID=OEGBLJEF_00002;eC_number=3.4.11.18;Name=mapB;db_xref=COG:COG0024;gene=mapB;inference=ab initio prediction:Prodigal:002006,similar to AA sequence:UniProtKB:O34484;locus_tag=OEGBLJEF_00002;product=Methionine aminopeptidase 2
NZ_SRLB01000001.1	Prodigal:002006	CDS	1581	2423	.	-	0	ID=OEGBLJEF_00003;eC_number=3.5.1.-;Name=aqdA1;gene=aqdA1;inference=ab initio prediction:Prodigal:002006,similar to AA sequence:UniProtKB:A0A0G3FWY4;locus_tag=OEGBLJEF_00003;product=putative N-octanoylanthranilate hydrolase AqdA1
NZ_SRLB01000001.1	Prodigal:002006	CDS	2423	2866	.	-	0	ID=OEGBLJEF_00004;inference=ab initio prediction:Prodigal:002006;locus_tag=OEGBLJEF_00004;product=hypothetical protein
NZ_SRLB01000001.1	Prodigal:002006	CDS	2863	4611	.	-	0	ID=OEGBLJEF_00005;eC_number=6.2.1.25;Name=bclA;gene=bclA;inference=ab initio prediction:Prodigal:002006,similar to AA sequence:UniProtKB:Q8GQN9;locus_tag=OEGBLJEF_00005;product=Benzoate--CoA ligase
NZ_SRLB01000001.1	Prodigal:002006	CDS	4624	5769	.	-	0	ID=OEGBLJEF_00006;eC_number=1.3.99.-;db_xref=COG:COG1960;inference=ab initio prediction:Prodigal:002006,similar to AA sequence:UniProtKB:P9WQG1;locus_tag=OEGBLJEF_00006;product=putative acyl-CoA dehydrogenase fadE25
NZ_SRLB01000001.1	Prodigal:002006	CDS	5960	7315	.	-	0	ID=OEGBLJEF_00007;eC_number=4.1.3.36;Name=menB;gene=menB;inference=ab initio prediction:Prodigal:002006,protein motif:HAMAP:MF_01934;locus_tag=OEGBLJEF_00007;product=1%2C4-dihydroxy-2-naphthoyl-CoA synthase
NZ_SRLB01000001.1	Prodigal:002006	CDS	7312	8079	.	-	0	ID=OEGBLJEF_00008;eC_number=1.3.1.-;Name=actIII_1;gene=actIII_1;inference=ab initio prediction:Prodigal:002006,similar to AA sequence:UniProtKB:P16544;locus_tag=OEGBLJEF_00008;product=Putative ketoacyl reductase
NZ_SRLB01000001.1	Prodigal:002006	CDS	8164	9420	.	-	0	ID=OEGBLJEF_00009;eC_number=1.14.13.218;Name=phzS;db_xref=COG:COG0654;gene=phzS;inference=ab initio prediction:Prodigal:002006,similar to AA sequence:UniProtKB:Q9HWG9;locus_tag=OEGBLJEF_00009;product=5-methylphenazine-1-carboxylate 1-monooxygenase
NZ_SRLB01000001.1	Prodigal:002006	CDS	9424	9882	.	-	0	ID=OEGBLJEF_00010;inference=ab initio prediction:Prodigal:002006;locus_tag=OEGBLJEF_00010;product=hypothetical protein
NZ_SRLB01000001.1	Prodigal:002006	CDS	10114	10809	.	-	0	ID=OEGBLJEF_00011;Name=livF_1;db_xref=COG:COG0410;gene=livF_1;inference=ab initio prediction:Prodigal:002006,similar to AA sequence:UniProtKB:P22731;locus_tag=OEGBLJEF_00011;product=High-affinity branched-chain amino acid transport ATP-binding protein LivF
NZ_SRLB01000001.1	Prodigal:002006	CDS	10809	11564	.	-	0	ID=OEGBLJEF_00012;eC_number=3.6.3.-;Name=lptB_1;db_xref=COG:COG1137;gene=lptB_1;inference=ab initio prediction:Prodigal:002006,similar to AA sequence:UniProtKB:P45073;locus_tag=OEGBLJEF_00012;product=Lipopolysaccharide export system ATP-binding protein LptB
NZ_SRLB01000001.1	Prodigal:002006	CDS	11561	12550	.	-	0	ID=OEGBLJEF_00013;inference=ab initio prediction:Prodigal:002006;locus_tag=OEGBLJEF_00013;product=hypothetical protein
NZ_SRLB01000001.1	Prodigal:002006	CDS	12547	13470	.	-	0	ID=OEGBLJEF_00014;Name=livH_1;db_xref=COG:COG0559;gene=livH_1;inference=ab initio prediction:Prodigal:002006,similar to AA sequence:UniProtKB:P0AEX7;locus_tag=OEGBLJEF_00014;product=High-affinity branched-chain amino acid transport system permease protein LivH
NZ_SRLB01000001.1	Prodigal:002006	CDS	13496	14683	.	-	0	ID=OEGBLJEF_00015;Name=amiC_1;gene=amiC_1;inference=ab initio prediction:Prodigal:002006,similar to AA sequence:UniProtKB:P27017;locus_tag=OEGBLJEF_00015;product=Aliphatic amidase expression-regulating protein
NZ_SRLB01000001.1	Prodigal:002006	CDS	15069	17447	.	+	0	ID=OEGBLJEF_00016;eC_number=1.6.99.1;Name=namA_1;gene=namA_1;inference=ab initio prediction:Prodigal:002006,protein motif:HAMAP:MF_01614;locus_tag=OEGBLJEF_00016;product=NADPH dehydrogenase
NZ_SRLB01000001.1	Prodigal:002006	CDS	17835	19406	.	+	0	ID=OEGBLJEF_00017;eC_number=2.3.3.13;Name=leuA;db_xref=COG:COG0119;gene=leuA;inference=ab initio prediction:Prodigal:002006,similar to AA sequence:UniProtKB:Q9JZG1;locus_tag=OEGBLJEF_00017;product=2-isopropylmalate synthase
NZ_SRLB01000001.1	Aragorn:001002	tRNA	19549	19624	.	+	.	ID=OEGBLJEF_00018;inference=COORDINATES:profile:Aragorn:001002;locus_tag=OEGBLJEF_00018;product=tRNA-Lys(ctt)
NZ_SRLB01000001.1	Aragorn:001002	tRNA	19700	19775	.	+	.	ID=OEGBLJEF_00019;inference=COORDINATES:profile:Aragorn:001002;locus_tag=OEGBLJEF_00019;product=tRNA-Lys(ctt)
NZ_SRLB01000001.1	Aragorn:001002	tRNA	19851	19926	.	+	.	ID=OEGBLJEF_00020;inference=COORDINATES:profile:Aragorn:001002;locus_tag=OEGBLJEF_00020;product=tRNA-Lys(ctt)
NZ_SRLB01000001.1	Prodigal:002006	CDS	20290	21186	.	-	0	ID=OEGBLJEF_00021;Name=ydcV_1;gene=ydcV_1;inference=ab initio prediction:Prodigal:002006,similar to AA sequence:UniProtKB:P0AFR9;locus_tag=OEGBLJEF_00021;product=Inner membrane ABC transporter permease protein YdcV
NZ_SRLB01000001.1	Prodigal:002006	CDS	21191	22144	.	-	0	ID=OEGBLJEF_00022;inference=ab initio prediction:Prodigal:002006;locus_tag=OEGBLJEF_00022;product=hypothetical protein
NZ_SRLB01000001.1	Prodigal:002006	CDS	22141	23424	.	-	0	ID=OEGBLJEF_00023;inference=ab initio prediction:Prodigal:002006;locus_tag=OEGBLJEF_00023;product=hypothetical protein
NZ_SRLB01000001.1	Prodigal:002006	CDS	23471	24460	.	-	0	ID=OEGBLJEF_00024;eC_number=7.6.2.11;Name=potA_1;db_xref=COG:COG3842;gene=potA_1;inference=ab initio prediction:Prodigal:002006,similar to AA sequence:UniProtKB:P69874;locus_tag=OEGBLJEF_00024;product=Spermidine/putrescine import ATP-binding protein PotA
NZ_SRLB01000001.1	Aragorn:001002	tRNA	24678	24752	.	+	.	ID=OEGBLJEF_00025;inference=COORDINATES:profile:Aragorn:001002;locus_tag=OEGBLJEF_00025;product=tRNA-Thr(ggt)
NZ_SRLB01000001.1	Prodigal:002006	CDS	25364	26326	.	-	0	ID=OEGBLJEF_00026;inference=ab initio prediction:Prodigal:002006;locus_tag=OEGBLJEF_00026;product=hypothetical protein
NZ_SRLB01000001.1	Prodigal:002006	CDS	26389	26478	.	-	0	ID=OEGBLJEF_00027;inference=ab initio prediction:Prodigal:002006;locus_tag=OEGBLJEF_00027;product=hypothetical protein
NZ_SRLB01000001.1	Prodigal:002006	CDS	26953	27948	.	-	0	ID=OEGBLJEF_00028;inference=ab initio prediction:Prodigal:002006;locus_tag=OEGBLJEF_00028;product=hypothetical protein
NZ_SRLB01000001.1	Prodigal:002006	CDS	28206	29204	.	-	0	ID=OEGBLJEF_00029;inference=ab initio prediction:Prodigal:002006;locus_tag=OEGBLJEF_00029;product=hypothetical protein
NZ_SRLB01000001.1	Prodigal:002006	CDS	29981	31012	.	+	0	ID=OEGBLJEF_00030;inference=ab initio prediction:Prodigal:002006;locus_tag=OEGBLJEF_00030;product=hypothetical protein
NZ_SRLB01000001.1	Prodigal:002006	CDS	31022	32797	.	-	0	ID=OEGBLJEF_00031;inference=ab initio prediction:Prodigal:002006;locus_tag=OEGBLJEF_00031;product=hypothetical protein
NZ_SRLB01000001.1	Prodigal:002006	CDS	32832	33518	.	-	0	ID=OEGBLJEF_00032;inference=ab initio prediction:Prodigal:002006;locus_tag=OEGBLJEF_00032;product=hypothetical protein
NZ_SRLB01000001.1	Prodigal:002006	CDS	33524	34780	.	-	0	ID=OEGBLJEF_00033;eC_number=1.8.3.4;Name=mtoX;gene=mtoX;inference=ab initio prediction:Prodigal:002006,similar to AA sequence:UniProtKB:Q5LKW0;locus_tag=OEGBLJEF_00033;product=Methanethiol oxidase
NZ_SRLB01000001.1	Prodigal:002006	CDS	35160	35318	.	+	0	ID=OEGBLJEF_00034;inference=ab initio prediction:Prodigal:002006;locus_tag=OEGBLJEF_00034;product=hypothetical protein
NZ_SRLB01000001.1	Prodigal:002006	CDS	35655	35888	.	+	0	ID=OEGBLJEF_00035;inference=ab initio prediction:Prodigal:002006;locus_tag=OEGBLJEF_00035;product=hypothetical protein
NZ_SRLB01000001.1	Prodigal:002006	CDS	36017	36424	.	+	0	ID=OEGBLJEF_00036;inference=ab initio prediction:Prodigal:002006;locus_tag=OEGBLJEF_00036;product=hypothetical protein
NZ_SRLB01000001.1	Prodigal:002006	CDS	36430	38154	.	-	0	ID=OEGBLJEF_00037;inference=ab initio prediction:Prodigal:002006;locus_tag=OEGBLJEF_00037;product=hypothetical protein
NZ_SRLB01000001.1	Prodigal:002006	CDS	38297	40804	.	-	0	ID=OEGBLJEF_00038;eC_number=2.7.13.3;Name=rcsC_1;gene=rcsC_1;inference=ab initio prediction:Prodigal:002006,protein motif:HAMAP:MF_00979;locus_tag=OEGBLJEF_00038;product=Sensor histidine kinase RcsC
NZ_SRLB01000001.1	Prodigal:002006	CDS	41106	41351	.	+	0	ID=OEGBLJEF_00039;inference=ab initio prediction:Prodigal:002006;locus_tag=OEGBLJEF_00039;product=hypothetical protein
NZ_SRLB01000001.1	Prodigal:002006	CDS	41384	41881	.	-	0	ID=OEGBLJEF_00040;eC_number=1.16.3.1;Name=bfr;db_xref=COG:COG2193;gene=bfr;inference=ab initio prediction:Prodigal:002006,similar to AA sequence:UniProtKB:Q59738;locus_tag=OEGBLJEF_00040;product=Bacterioferritin
NZ_SRLB01000001.1	Prodigal:002006	CDS	42024	43136	.	-	0	ID=OEGBLJEF_00041;eC_number=3.5.4.25;Name=ribA_1;gene=ribA_1;inference=ab initio prediction:Prodigal:002006,protein motif:HAMAP:MF_00179;locus_tag=OEGBLJEF_00041;product=GTP cyclohydrolase-2
NZ_SRLB01000001.1	Prodigal:002006	CDS	43329	43871	.	+	0	ID=OEGBLJEF_00042;Name=yceJ_1;db_xref=COG:COG3038;gene=yceJ_1;inference=ab initio prediction:Prodigal:002006,similar to AA sequence:UniProtKB:P75925;locus_tag=OEGBLJEF_00042;product=Cytochrome b561 
NZ_SRLB01000001.1	Prodigal:002006	CDS	43971	45908	.	-	0	ID=OEGBLJEF_00043;eC_number=3.4.24.-;Name=htpX;gene=htpX;inference=ab initio prediction:Prodigal:002006,protein motif:HAMAP:MF_00188;locus_tag=OEGBLJEF_00043;product=Protease HtpX
NZ_SRLB01000001.1	Prodigal:002006	CDS	45916	46485	.	-	0	ID=OEGBLJEF_00044;inference=ab initio prediction:Prodigal:002006;locus_tag=OEGBLJEF_00044;product=hypothetical protein
NZ_SRLB01000001.1	Prodigal:002006	CDS	46629	47294	.	+	0	ID=OEGBLJEF_00045;inference=ab initio prediction:Prodigal:002006;locus_tag=OEGBLJEF_00045;product=hypothetical protein
NZ_SRLB01000001.1	Prodigal:002006	CDS	47288	47578	.	+	0	ID=OEGBLJEF_00046;inference=ab initio prediction:Prodigal:002006;locus_tag=OEGBLJEF_00046;product=hypothetical protein
NZ_SRLB01000001.1	Prodigal:002006	CDS	47852	48718	.	-	0	ID=OEGBLJEF_00047;inference=ab initio prediction:Prodigal:002006;locus_tag=OEGBLJEF_00047;product=hypothetical protein
NZ_SRLB01000001.1	Prodigal:002006	CDS	48746	49786	.	-	0	ID=OEGBLJEF_00048;eC_number=2.4.1.250;Name=mshA_1;gene=mshA_1;inference=ab initio prediction:Prodigal:002006,protein motif:HAMAP:MF_01695;locus_tag=OEGBLJEF_00048;product=D-inositol-3-phosphate glycosyltransferase
NZ_SRLB01000001.1	Prodigal:002006	CDS	49786	50187	.	-	0	ID=OEGBLJEF_00049;inference=ab initio prediction:Prodigal:002006;locus_tag=OEGBLJEF_00049;product=hypothetical protein
NZ_SRLB01000001.1	Prodigal:002006	CDS	50199	51140	.	-	0	ID=OEGBLJEF_00050;eC_number=1.1.1.329;Name=neoA;gene=neoA;inference=ab initio prediction:Prodigal:002006,similar to AA sequence:UniProtKB:Q53U21;locus_tag=OEGBLJEF_00050;product=2-deoxy-scyllo-inosamine dehydrogenase
NZ_SRLB01000001.1	Prodigal:002006	CDS	51174	52958	.	+	0	ID=OEGBLJEF_00051;eC_number=2.4.1.-;Name=opgH_1;db_xref=COG:COG2943;gene=opgH_1;inference=ab initio prediction:Prodigal:002006,similar to AA sequence:UniProtKB:P20401;locus_tag=OEGBLJEF_00051;product=Glucans biosynthesis glucosyltransferase H
NZ_SRLB01000001.1	Prodigal:002006	CDS	53051	53587	.	-	0	ID=OEGBLJEF_00052;inference=ab initio prediction:Prodigal:002006;locus_tag=OEGBLJEF_00052;product=hypothetical protein
NZ_SRLB01000001.1	Prodigal:002006	CDS	53740	54855	.	-	0	ID=OEGBLJEF_00053;eC_number=6.3.2.4;Name=ddlA;db_xref=COG:COG1181;gene=ddlA;inference=ab initio prediction:Prodigal:002006,similar to AA sequence:UniProtKB:P0A1F0;locus_tag=OEGBLJEF_00053;product=D-alanine--D-alanine ligase A
NZ_SRLB01000001.1	Prodigal:002006	CDS	54950	55849	.	-	0	ID=OEGBLJEF_00054;Name=benM_1;gene=benM_1;inference=ab initio prediction:Prodigal:002006,similar to AA sequence:UniProtKB:O68014;locus_tag=OEGBLJEF_00054;product=HTH-type transcriptional regulator BenM
NZ_SRLB01000001.1	Prodigal:002006	CDS	56112	57392	.	+	0	ID=OEGBLJEF_00055;eC_number=3.5.1.87;Name=amaB_1;gene=amaB_1;inference=ab initio prediction:Prodigal:002006,similar to AA sequence:UniProtKB:Q53389;locus_tag=OEGBLJEF_00055;product=N-carbamoyl-L-amino acid hydrolase
NZ_SRLB01000001.1	Prodigal:002006	CDS	57439	57852	.	+	0	ID=OEGBLJEF_00056;inference=ab initio prediction:Prodigal:002006;locus_tag=OEGBLJEF_00056;product=hypothetical protein
NZ_SRLB01000001.1	Prodigal:002006	CDS	58091	60925	.	+	0	ID=OEGBLJEF_00057;eC_number=2.7.13.3;Name=rcsC_2;gene=rcsC_2;inference=ab initio prediction:Prodigal:002006,protein motif:HAMAP:MF_00979;locus_tag=OEGBLJEF_00057;product=Sensor histidine kinase RcsC
NZ_SRLB01000001.1	Prodigal:002006	CDS	61027	61929	.	-	0	ID=OEGBLJEF_00058;eC_number=2.3.1.247;Name=kce_1;gene=kce_1;inference=ab initio prediction:Prodigal:002006,similar to AA sequence:UniProtKB:B0VHH0;locus_tag=OEGBLJEF_00058;product=3-keto-5-aminohexanoate cleavage enzyme
NZ_SRLB01000001.1	Prodigal:002006	CDS	62088	63038	.	+	0	ID=OEGBLJEF_00059;inference=ab initio prediction:Prodigal:002006;locus_tag=OEGBLJEF_00059;product=hypothetical protein
NZ_SRLB01000001.1	Prodigal:002006	CDS	63043	63666	.	+	0	ID=OEGBLJEF_00060;inference=ab initio prediction:Prodigal:002006;locus_tag=OEGBLJEF_00060;product=hypothetical protein
NZ_SRLB01000001.1	Prodigal:002006	CDS	63834	64046	.	+	0	ID=OEGBLJEF_00061;inference=ab initio prediction:Prodigal:002006;locus_tag=OEGBLJEF_00061;product=hypothetical protein
NZ_SRLB01000001.1	Prodigal:002006	CDS	64223	64777	.	-	0	ID=OEGBLJEF_00062;inference=ab initio prediction:Prodigal:002006;locus_tag=OEGBLJEF_00062;product=hypothetical protein
NZ_SRLB01000001.1	Prodigal:002006	CDS	65283	65954	.	-	0	ID=OEGBLJEF_00063;eC_number=4.1.3.17;Name=ligK;db_xref=COG:COG0684;gene=ligK;inference=ab initio prediction:Prodigal:002006,similar to AA sequence:UniProtKB:G2IQQ8;locus_tag=OEGBLJEF_00063;product=4-carboxy-4-hydroxy-2-oxoadipate aldolase
NZ_SRLB01000001.1	Prodigal:002006	CDS	66126	66944	.	+	0	ID=OEGBLJEF_00064;eC_number=1.1.1.-;Name=linX_1;gene=linX_1;inference=ab initio prediction:Prodigal:002006,similar to AA sequence:UniProtKB:D4Z260;locus_tag=OEGBLJEF_00064;product=2%2C5-dichloro-2%2C5-cyclohexadiene-1%2C4-diol dehydrogenase LinX
NZ_SRLB01000001.1	Prodigal:002006	CDS	66941	67735	.	+	0	ID=OEGBLJEF_00065;eC_number=4.2.1.80;Name=mhpD_1;gene=mhpD_1;inference=ab initio prediction:Prodigal:002006,similar to AA sequence:UniProtKB:Q9S156;locus_tag=OEGBLJEF_00065;product=2-keto-4-pentenoate hydratase
NZ_SRLB01000001.1	Prodigal:002006	CDS	67775	69286	.	-	0	ID=OEGBLJEF_00066;eC_number=4.2.1.2;Name=fumB;db_xref=COG:COG1838;gene=fumB;inference=ab initio prediction:Prodigal:002006,similar to AA sequence:UniProtKB:P14407;locus_tag=OEGBLJEF_00066;product=Fumarate hydratase class I%2C anaerobic
NZ_SRLB01000001.1	Prodigal:002006	CDS	69594	70727	.	-	0	ID=OEGBLJEF_00067;eC_number=2.8.3.19;Name=uctC_1;gene=uctC_1;inference=ab initio prediction:Prodigal:002006,similar to AA sequence:UniProtKB:A9X6P9;locus_tag=OEGBLJEF_00067;product=Acetyl-CoA:oxalate CoA-transferase
NZ_SRLB01000001.1	Prodigal:002006	CDS	70769	72205	.	-	0	ID=OEGBLJEF_00068;eC_number=1.2.1.98;Name=mpdC;gene=mpdC;inference=ab initio prediction:Prodigal:002006,similar to AA sequence:UniProtKB:Q3YAT5;locus_tag=OEGBLJEF_00068;product=Hydroxyisobutyraldehyde dehydrogenase
NZ_SRLB01000001.1	Prodigal:002006	CDS	72350	72637	.	-	0	ID=OEGBLJEF_00069;inference=ab initio prediction:Prodigal:002006;locus_tag=OEGBLJEF_00069;product=hypothetical protein
NZ_SRLB01000001.1	Prodigal:002006	CDS	73138	74760	.	+	0	ID=OEGBLJEF_00070;Name=hbpA_1;db_xref=COG:COG0747;gene=hbpA_1;inference=ab initio prediction:Prodigal:002006,similar to AA sequence:UniProtKB:P33950;locus_tag=OEGBLJEF_00070;product=Heme-binding protein A
NZ_SRLB01000001.1	Prodigal:002006	CDS	75208	76164	.	+	0	ID=OEGBLJEF_00071;Name=gsiC_1;db_xref=COG:COG0601;gene=gsiC_1;inference=ab initio prediction:Prodigal:002006,similar to AA sequence:UniProtKB:P75798;locus_tag=OEGBLJEF_00071;product=Glutathione transport system permease protein GsiC
NZ_SRLB01000001.1	Prodigal:002006	CDS	76161	77015	.	+	0	ID=OEGBLJEF_00072;Name=gsiD_1;db_xref=COG:COG1173;gene=gsiD_1;inference=ab initio prediction:Prodigal:002006,similar to AA sequence:UniProtKB:P75799;locus_tag=OEGBLJEF_00072;product=Glutathione transport system permease protein GsiD
NZ_SRLB01000001.1	Prodigal:002006	CDS	77018	78679	.	+	0	ID=OEGBLJEF_00073;eC_number=7.4.2.10;Name=gsiA_1;db_xref=COG:COG1123;gene=gsiA_1;inference=ab initio prediction:Prodigal:002006,similar to AA sequence:UniProtKB:P75796;locus_tag=OEGBLJEF_00073;product=Glutathione import ATP-binding protein GsiA
NZ_SRLB01000001.1	Prodigal:002006	CDS	79074	80453	.	+	0	ID=OEGBLJEF_00074;eC_number=2.6.1.113;Name=spuC_1;db_xref=COG:COG0161;gene=spuC_1;inference=ab initio prediction:Prodigal:002006,similar to AA sequence:UniProtKB:Q9I6J2;locus_tag=OEGBLJEF_00074;product=Putrescine--pyruvate aminotransferase
NZ_SRLB01000001.1	Prodigal:002006	CDS	80716	81483	.	-	0	ID=OEGBLJEF_00075;eC_number=1.1.1.-;Name=gno;gene=gno;inference=ab initio prediction:Prodigal:002006,similar to AA sequence:UniProtKB:P50199;locus_tag=OEGBLJEF_00075;product=Gluconate 5-dehydrogenase
NZ_SRLB01000001.1	Prodigal:002006	CDS	81639	82679	.	+	0	ID=OEGBLJEF_00076;eC_number=1.1.1.264;Name=idnD;db_xref=COG:COG1063;gene=idnD;inference=ab initio prediction:Prodigal:002006,similar to AA sequence:UniProtKB:P39346;locus_tag=OEGBLJEF_00076;product=L-idonate 5-dehydrogenase (NAD(P)(+))
NZ_SRLB01000001.1	Prodigal:002006	CDS	82829	83824	.	+	0	ID=OEGBLJEF_00077;Name=gntR_1;gene=gntR_1;inference=ab initio prediction:Prodigal:002006,similar to AA sequence:UniProtKB:P0ACP5;locus_tag=OEGBLJEF_00077;product=HTH-type transcriptional regulator GntR
NZ_SRLB01000001.1	Prodigal:002006	CDS	84254	85408	.	+	0	ID=OEGBLJEF_00078;inference=ab initio prediction:Prodigal:002006;locus_tag=OEGBLJEF_00078;product=hypothetical protein
NZ_SRLB01000001.1	Prodigal:002006	CDS	85892	86866	.	+	0	ID=OEGBLJEF_00079;db_xref=COG:COG0596;inference=ab initio prediction:Prodigal:002006,similar to AA sequence:UniProtKB:P9WNH3;locus_tag=OEGBLJEF_00079;product=putative protein
NZ_SRLB01000001.1	Prodigal:002006	CDS	86955	90062	.	+	0	ID=OEGBLJEF_00080;inference=ab initio prediction:Prodigal:002006;locus_tag=OEGBLJEF_00080;product=hypothetical protein
NZ_SRLB01000001.1	Prodigal:002006	CDS	90091	90327	.	-	0	ID=OEGBLJEF_00081;inference=ab initio prediction:Prodigal:002006;locus_tag=OEGBLJEF_00081;product=hypothetical protein
NZ_SRLB01000001.1	Prodigal:002006	CDS	90489	91046	.	-	0	ID=OEGBLJEF_00082;Name=ecfG_1;gene=ecfG_1;inference=ab initio prediction:Prodigal:002006,similar to AA sequence:UniProtKB:B3Q6P8;locus_tag=OEGBLJEF_00082;product=ECF RNA polymerase sigma factor EcfG
NZ_SRLB01000001.1	Prodigal:002006	CDS	91043	91321	.	-	0	ID=OEGBLJEF_00083;inference=ab initio prediction:Prodigal:002006;locus_tag=OEGBLJEF_00083;product=hypothetical protein
NZ_SRLB01000001.1	Prodigal:002006	CDS	91751	92020	.	+	0	ID=OEGBLJEF_00084;inference=ab initio prediction:Prodigal:002006;locus_tag=OEGBLJEF_00084;product=hypothetical protein
NZ_SRLB01000001.1	Prodigal:002006	CDS	92089	93324	.	-	0	ID=OEGBLJEF_00085;eC_number=2.10.1.1;Name=moeA_1;db_xref=COG:COG0303;gene=moeA_1;inference=ab initio prediction:Prodigal:002006,similar to AA sequence:UniProtKB:P12281;locus_tag=OEGBLJEF_00085;product=Molybdopterin molybdenumtransferase
NZ_SRLB01000001.1	Prodigal:002006	CDS	93321	93875	.	-	0	ID=OEGBLJEF_00086;eC_number=4.6.1.17;Name=moaC;db_xref=COG:COG0315;gene=moaC;inference=ab initio prediction:Prodigal:002006,similar to AA sequence:UniProtKB:P0A738;locus_tag=OEGBLJEF_00086;product=Cyclic pyranopterin monophosphate synthase
NZ_SRLB01000001.1	Prodigal:002006	CDS	93948	94793	.	-	0	ID=OEGBLJEF_00087;inference=ab initio prediction:Prodigal:002006;locus_tag=OEGBLJEF_00087;product=hypothetical protein
NZ_SRLB01000001.1	Prodigal:002006	CDS	94915	96132	.	+	0	ID=OEGBLJEF_00088;inference=ab initio prediction:Prodigal:002006;locus_tag=OEGBLJEF_00088;product=hypothetical protein
NZ_SRLB01000001.1	Prodigal:002006	CDS	96122	98221	.	+	0	ID=OEGBLJEF_00089;eC_number=6.2.1.34;Name=FCS1_1;gene=FCS1_1;inference=ab initio prediction:Prodigal:002006,similar to AA sequence:UniProtKB:A0A2P1BT06;locus_tag=OEGBLJEF_00089;product=Trans-feruloyl-CoA synthase FCS1
NZ_SRLB01000001.1	Prodigal:002006	CDS	98454	99977	.	+	0	ID=OEGBLJEF_00090;inference=ab initio prediction:Prodigal:002006;locus_tag=OEGBLJEF_00090;product=hypothetical protein
NZ_SRLB01000001.1	Prodigal:002006	CDS	99977	100750	.	+	0	ID=OEGBLJEF_00091;eC_number=4.2.1.149;Name=caiD_1;gene=caiD_1;inference=ab initio prediction:Prodigal:002006,similar to AA sequence:UniProtKB:Q8GB17;locus_tag=OEGBLJEF_00091;product=Carnitinyl-CoA dehydratase
NZ_SRLB01000001.1	Prodigal:002006	CDS	100768	101682	.	+	0	ID=OEGBLJEF_00092;eC_number=1.1.1.-;db_xref=COG:COG1028;inference=ab initio prediction:Prodigal:002006,similar to AA sequence:UniProtKB:P96825;locus_tag=OEGBLJEF_00092;product=Putative short-chain type dehydrogenase/reductase
NZ_SRLB01000001.1	Prodigal:002006	CDS	101806	102972	.	+	0	ID=OEGBLJEF_00093;inference=ab initio prediction:Prodigal:002006;locus_tag=OEGBLJEF_00093;product=hypothetical protein
NZ_SRLB01000001.1	Prodigal:002006	CDS	102978	103400	.	+	0	ID=OEGBLJEF_00094;inference=ab initio prediction:Prodigal:002006;locus_tag=OEGBLJEF_00094;product=hypothetical protein
NZ_SRLB01000001.1	Prodigal:002006	CDS	103410	104747	.	-	0	ID=OEGBLJEF_00095;inference=ab initio prediction:Prodigal:002006;locus_tag=OEGBLJEF_00095;product=hypothetical protein
NZ_SRLB01000001.1	Prodigal:002006	CDS	104847	105872	.	-	0	ID=OEGBLJEF_00096;Name=leuO;gene=leuO;inference=ab initio prediction:Prodigal:002006,similar to AA sequence:UniProtKB:P10151;locus_tag=OEGBLJEF_00096;product=HTH-type transcriptional regulator LeuO
NZ_SRLB01000001.1	Prodigal:002006	CDS	106078	107262	.	-	0	ID=OEGBLJEF_00097;eC_number=4.1.1.2;Name=oxdD_1;db_xref=COG:COG2140;gene=oxdD_1;inference=ab initio prediction:Prodigal:002006,similar to AA sequence:UniProtKB:O34767;locus_tag=OEGBLJEF_00097;product=Oxalate decarboxylase OxdD
NZ_SRLB01000001.1	Prodigal:002006	CDS	107440	107862	.	+	0	ID=OEGBLJEF_00098;inference=ab initio prediction:Prodigal:002006;locus_tag=OEGBLJEF_00098;product=hypothetical protein
NZ_SRLB01000001.1	Prodigal:002006	CDS	107888	110200	.	-	0	ID=OEGBLJEF_00099;inference=ab initio prediction:Prodigal:002006;locus_tag=OEGBLJEF_00099;product=hypothetical protein
NZ_SRLB01000001.1	Prodigal:002006	CDS	110312	110716	.	-	0	ID=OEGBLJEF_00100;inference=ab initio prediction:Prodigal:002006;locus_tag=OEGBLJEF_00100;product=hypothetical protein
NZ_SRLB01000001.1	Prodigal:002006	CDS	111070	112149	.	+	0	ID=OEGBLJEF_00101;inference=ab initio prediction:Prodigal:002006;locus_tag=OEGBLJEF_00101;product=hypothetical protein
NZ_SRLB01000001.1	Prodigal:002006	CDS	113334	114998	.	-	0	ID=OEGBLJEF_00102;eC_number=4.2.1.49;Name=hutU;db_xref=COG:COG2987;gene=hutU;inference=ab initio prediction:Prodigal:002006,similar to AA sequence:UniProtKB:Q9HU83;locus_tag=OEGBLJEF_00102;product=Urocanate hydratase
NZ_SRLB01000001.1	Prodigal:002006	CDS	115401	116936	.	-	0	ID=OEGBLJEF_00103;eC_number=4.3.1.3;Name=hutH;gene=hutH;inference=ab initio prediction:Prodigal:002006,similar to AA sequence:UniProtKB:O31197;locus_tag=OEGBLJEF_00103;product=Histidine ammonia-lyase
NZ_SRLB01000001.1	Prodigal:002006	CDS	116933	118156	.	-	0	ID=OEGBLJEF_00104;eC_number=3.5.2.7;Name=hutI_1;db_xref=COG:COG1228;gene=hutI_1;inference=ab initio prediction:Prodigal:002006,similar to AA sequence:UniProtKB:Q8U8Z6;locus_tag=OEGBLJEF_00104;product=Imidazolonepropionase
NZ_SRLB01000001.1	Prodigal:002006	CDS	118269	119627	.	+	0	ID=OEGBLJEF_00105;eC_number=3.5.4.31;Name=dadD;gene=dadD;inference=ab initio prediction:Prodigal:002006,protein motif:HAMAP:MF_01281;locus_tag=OEGBLJEF_00105;product=5'-deoxyadenosine deaminase
NZ_SRLB01000001.1	Prodigal:002006	CDS	119897	120640	.	+	0	ID=OEGBLJEF_00106;Name=nagR_1;db_xref=COG:COG2188;gene=nagR_1;inference=ab initio prediction:Prodigal:002006,similar to AA sequence:UniProtKB:O34817;locus_tag=OEGBLJEF_00106;product=HTH-type transcriptional repressor NagR
NZ_SRLB01000001.1	Prodigal:002006	CDS	120748	121254	.	+	0	ID=OEGBLJEF_00107;eC_number=3.6.1.25;db_xref=COG:COG2954;inference=ab initio prediction:Prodigal:002006,similar to AA sequence:UniProtKB:A3DIJ8;locus_tag=OEGBLJEF_00107;product=Inorganic triphosphatase
NZ_SRLB01000001.1	Prodigal:002006	CDS	121322	123067	.	-	0	ID=OEGBLJEF_00108;eC_number=7.1.1.-;Name=ndhB_1;gene=ndhB_1;inference=ab initio prediction:Prodigal:002006,protein motif:HAMAP:MF_00445;locus_tag=OEGBLJEF_00108;product=NAD(P)H-quinone oxidoreductase subunit 2%2C chloroplastic
NZ_SRLB01000001.1	Prodigal:002006	CDS	123064	123429	.	-	0	ID=OEGBLJEF_00109;Name=mrpC;db_xref=COG:COG1006;gene=mrpC;inference=ab initio prediction:Prodigal:002006,similar to AA sequence:UniProtKB:Q9RGZ3;locus_tag=OEGBLJEF_00109;product=Na(+)/H(+) antiporter subunit C
NZ_SRLB01000001.1	Prodigal:002006	CDS	123426	124202	.	-	0	ID=OEGBLJEF_00110;inference=ab initio prediction:Prodigal:002006;locus_tag=OEGBLJEF_00110;product=hypothetical protein
NZ_SRLB01000001.1	Prodigal:002006	CDS	124199	124444	.	-	0	ID=OEGBLJEF_00111;inference=ab initio prediction:Prodigal:002006;locus_tag=OEGBLJEF_00111;product=hypothetical protein
NZ_SRLB01000001.1	Prodigal:002006	CDS	124441	124734	.	-	0	ID=OEGBLJEF_00112;inference=ab initio prediction:Prodigal:002006;locus_tag=OEGBLJEF_00112;product=hypothetical protein
NZ_SRLB01000001.1	Prodigal:002006	CDS	124731	124985	.	-	0	ID=OEGBLJEF_00113;inference=ab initio prediction:Prodigal:002006;locus_tag=OEGBLJEF_00113;product=hypothetical protein
NZ_SRLB01000001.1	Prodigal:002006	CDS	124982	125464	.	-	0	ID=OEGBLJEF_00114;inference=ab initio prediction:Prodigal:002006;locus_tag=OEGBLJEF_00114;product=hypothetical protein
NZ_SRLB01000001.1	Prodigal:002006	CDS	125698	127305	.	+	0	ID=OEGBLJEF_00115;eC_number=1.1.99.-;Name=alkJ_1;gene=alkJ_1;inference=ab initio prediction:Prodigal:002006,similar to AA sequence:UniProtKB:Q00593;locus_tag=OEGBLJEF_00115;product=Alcohol dehydrogenase [acceptor]
NZ_SRLB01000001.1	Prodigal:002006	CDS	127319	128092	.	-	0	ID=OEGBLJEF_00116;inference=ab initio prediction:Prodigal:002006;locus_tag=OEGBLJEF_00116;product=hypothetical protein
NZ_SRLB01000001.1	Prodigal:002006	CDS	128415	129686	.	-	0	ID=OEGBLJEF_00117;eC_number=2.7.7.72;Name=cca;gene=cca;inference=ab initio prediction:Prodigal:002006,protein motif:HAMAP:MF_01263;locus_tag=OEGBLJEF_00117;product=CCA-adding enzyme
NZ_SRLB01000001.1	Prodigal:002006	CDS	129683	129940	.	-	0	ID=OEGBLJEF_00118;inference=ab initio prediction:Prodigal:002006;locus_tag=OEGBLJEF_00118;product=hypothetical protein
NZ_SRLB01000001.1	Prodigal:002006	CDS	130001	130690	.	-	0	ID=OEGBLJEF_00119;eC_number=3.6.1.-;Name=nudL;gene=nudL;inference=ab initio prediction:Prodigal:002006,protein motif:HAMAP:MF_01592;locus_tag=OEGBLJEF_00119;product=putative Nudix hydrolase NudL
NZ_SRLB01000001.1	Prodigal:002006	CDS	130687	131301	.	-	0	ID=OEGBLJEF_00120;inference=ab initio prediction:Prodigal:002006;locus_tag=OEGBLJEF_00120;product=hypothetical protein
NZ_SRLB01000001.1	Prodigal:002006	CDS	131345	131770	.	-	0	ID=OEGBLJEF_00121;inference=ab initio prediction:Prodigal:002006;locus_tag=OEGBLJEF_00121;product=hypothetical protein
NZ_SRLB01000001.1	Prodigal:002006	CDS	131866	132354	.	+	0	ID=OEGBLJEF_00122;inference=ab initio prediction:Prodigal:002006;locus_tag=OEGBLJEF_00122;product=hypothetical protein
NZ_SRLB01000001.1	Prodigal:002006	CDS	132479	132835	.	-	0	ID=OEGBLJEF_00123;Name=cycA;gene=cycA;inference=ab initio prediction:Prodigal:002006,similar to AA sequence:UniProtKB:P00083;locus_tag=OEGBLJEF_00123;product=Cytochrome c2
NZ_SRLB01000001.1	Prodigal:002006	CDS	133097	134530	.	+	0	ID=OEGBLJEF_00124;eC_number=1.-.-.-;db_xref=COG:COG0277;inference=ab initio prediction:Prodigal:002006,similar to AA sequence:UniProtKB:P9WIT1;locus_tag=OEGBLJEF_00124;product=putative FAD-linked oxidoreductase
NZ_SRLB01000001.1	Prodigal:002006	CDS	134527	136281	.	+	0	ID=OEGBLJEF_00125;inference=ab initio prediction:Prodigal:002006;locus_tag=OEGBLJEF_00125;product=hypothetical protein
NZ_SRLB01000001.1	Prodigal:002006	CDS	136283	137128	.	-	0	ID=OEGBLJEF_00126;eC_number=2.1.1.266;Name=rlmJ;db_xref=COG:COG2961;gene=rlmJ;inference=ab initio prediction:Prodigal:002006,similar to AA sequence:UniProtKB:P31777;locus_tag=OEGBLJEF_00126;product=Ribosomal RNA large subunit methyltransferase J
NZ_SRLB01000001.1	Prodigal:002006	CDS	137696	138349	.	-	0	ID=OEGBLJEF_00127;inference=ab initio prediction:Prodigal:002006;locus_tag=OEGBLJEF_00127;product=hypothetical protein
NZ_SRLB01000001.1	Prodigal:002006	CDS	138349	138822	.	-	0	ID=OEGBLJEF_00128;inference=ab initio prediction:Prodigal:002006;locus_tag=OEGBLJEF_00128;product=hypothetical protein
NZ_SRLB01000001.1	Prodigal:002006	CDS	139085	142147	.	+	0	ID=OEGBLJEF_00129;eC_number=2.7.7.7;Name=polA;db_xref=COG:COG0258;gene=polA;inference=ab initio prediction:Prodigal:002006,similar to AA sequence:UniProtKB:P00582;locus_tag=OEGBLJEF_00129;product=DNA polymerase I
NZ_SRLB01000001.1	Prodigal:002006	CDS	142350	143213	.	-	0	ID=OEGBLJEF_00130;eC_number=2.4.2.19;Name=nadC;db_xref=COG:COG0157;gene=nadC;inference=ab initio prediction:Prodigal:002006,similar to AA sequence:UniProtKB:P39666;locus_tag=OEGBLJEF_00130;product=putative nicotinate-nucleotide pyrophosphorylase [carboxylating]
NZ_SRLB01000001.1	Prodigal:002006	CDS	143210	144727	.	-	0	ID=OEGBLJEF_00131;eC_number=1.4.3.16;Name=nadB;db_xref=COG:COG0029;gene=nadB;inference=ab initio prediction:Prodigal:002006,similar to AA sequence:UniProtKB:P9WJJ9;locus_tag=OEGBLJEF_00131;product=L-aspartate oxidase
NZ_SRLB01000001.1	Prodigal:002006	CDS	144724	145725	.	-	0	ID=OEGBLJEF_00132;eC_number=2.5.1.72;Name=nadA;db_xref=COG:COG0379;gene=nadA;inference=ab initio prediction:Prodigal:002006,similar to AA sequence:UniProtKB:Q9X1X7;locus_tag=OEGBLJEF_00132;product=Quinolinate synthase A
NZ_SRLB01000001.1	Prodigal:002006	CDS	145867	146811	.	-	0	ID=OEGBLJEF_00133;inference=ab initio prediction:Prodigal:002006;locus_tag=OEGBLJEF_00133;product=hypothetical protein
NZ_SRLB01000001.1	Prodigal:002006	CDS	146896	148095	.	-	0	ID=OEGBLJEF_00134;inference=ab initio prediction:Prodigal:002006;locus_tag=OEGBLJEF_00134;product=hypothetical protein
NZ_SRLB01000001.1	Prodigal:002006	CDS	148092	148784	.	-	0	ID=OEGBLJEF_00135;inference=ab initio prediction:Prodigal:002006;locus_tag=OEGBLJEF_00135;product=hypothetical protein
NZ_SRLB01000001.1	Prodigal:002006	CDS	148781	149797	.	-	0	ID=OEGBLJEF_00136;inference=ab initio prediction:Prodigal:002006;locus_tag=OEGBLJEF_00136;product=hypothetical protein
NZ_SRLB01000001.1	Prodigal:002006	CDS	149897	151273	.	-	0	ID=OEGBLJEF_00137;eC_number=2.7.-.-;Name=sasA_1;gene=sasA_1;inference=ab initio prediction:Prodigal:002006,protein motif:HAMAP:MF_01837;locus_tag=OEGBLJEF_00137;product=Adaptive-response sensory-kinase SasA
NZ_SRLB01000001.1	Prodigal:002006	CDS	151279	152010	.	-	0	ID=OEGBLJEF_00138;Name=ompR_1;gene=ompR_1;inference=ab initio prediction:Prodigal:002006,similar to AA sequence:UniProtKB:P0AA16;locus_tag=OEGBLJEF_00138;product=Transcriptional regulatory protein OmpR
NZ_SRLB01000001.1	Prodigal:002006	CDS	152007	152648	.	-	0	ID=OEGBLJEF_00139;inference=ab initio prediction:Prodigal:002006;locus_tag=OEGBLJEF_00139;product=hypothetical protein
NZ_SRLB01000001.1	Prodigal:002006	CDS	152841	153728	.	+	0	ID=OEGBLJEF_00140;eC_number=2.6.1.42;Name=ilvE_1;db_xref=COG:COG0115;gene=ilvE_1;inference=ab initio prediction:Prodigal:002006,similar to AA sequence:UniProtKB:O86428;locus_tag=OEGBLJEF_00140;product=Branched-chain-amino-acid aminotransferase
NZ_SRLB01000001.1	Prodigal:002006	CDS	153841	154077	.	-	0	ID=OEGBLJEF_00141;inference=ab initio prediction:Prodigal:002006;locus_tag=OEGBLJEF_00141;product=hypothetical protein
NZ_SRLB01000001.1	Prodigal:002006	CDS	154145	154237	.	-	0	ID=OEGBLJEF_00142;inference=ab initio prediction:Prodigal:002006;locus_tag=OEGBLJEF_00142;product=hypothetical protein
NZ_SRLB01000001.1	Prodigal:002006	CDS	154803	156524	.	+	0	ID=OEGBLJEF_00143;inference=ab initio prediction:Prodigal:002006;locus_tag=OEGBLJEF_00143;product=hypothetical protein
NZ_SRLB01000001.1	Prodigal:002006	CDS	156772	157149	.	-	0	ID=OEGBLJEF_00144;inference=ab initio prediction:Prodigal:002006;locus_tag=OEGBLJEF_00144;product=hypothetical protein
NZ_SRLB01000001.1	Prodigal:002006	CDS	157401	157622	.	-	0	ID=OEGBLJEF_00145;inference=ab initio prediction:Prodigal:002006;locus_tag=OEGBLJEF_00145;product=hypothetical protein
NZ_SRLB01000001.1	Prodigal:002006	CDS	157910	158470	.	-	0	ID=OEGBLJEF_00146;Name=ssb;gene=ssb;inference=ab initio prediction:Prodigal:002006,similar to AA sequence:UniProtKB:P25762;locus_tag=OEGBLJEF_00146;product=Single-stranded DNA-binding protein
NZ_SRLB01000001.1	Prodigal:002006	CDS	158792	160903	.	-	0	ID=OEGBLJEF_00147;Name=fecA;db_xref=COG:COG4772;gene=fecA;inference=ab initio prediction:Prodigal:002006,similar to AA sequence:UniProtKB:P13036;locus_tag=OEGBLJEF_00147;product=Fe(3+) dicitrate transport protein FecA
NZ_SRLB01000001.1	Prodigal:002006	CDS	161248	162231	.	-	0	ID=OEGBLJEF_00148;inference=ab initio prediction:Prodigal:002006;locus_tag=OEGBLJEF_00148;product=hypothetical protein
NZ_SRLB01000001.1	Prodigal:002006	CDS	162289	162717	.	-	0	ID=OEGBLJEF_00149;inference=ab initio prediction:Prodigal:002006;locus_tag=OEGBLJEF_00149;product=hypothetical protein
NZ_SRLB01000001.1	Prodigal:002006	CDS	162935	164224	.	+	0	ID=OEGBLJEF_00150;inference=ab initio prediction:Prodigal:002006;locus_tag=OEGBLJEF_00150;product=hypothetical protein
NZ_SRLB01000001.1	Prodigal:002006	CDS	164300	164527	.	+	0	ID=OEGBLJEF_00151;Name=slyX;gene=slyX;inference=ab initio prediction:Prodigal:002006,protein motif:HAMAP:MF_00715;locus_tag=OEGBLJEF_00151;product=Protein SlyX
NZ_SRLB01000001.1	Prodigal:002006	CDS	164535	165986	.	-	0	ID=OEGBLJEF_00152;eC_number=1.14.13.-;Name=hpyO_1;db_xref=COG:COG2072;gene=hpyO_1;inference=ab initio prediction:Prodigal:002006,similar to AA sequence:UniProtKB:Q8PDQ6;locus_tag=OEGBLJEF_00152;product=FAD-dependent urate hydroxylase
NZ_SRLB01000001.1	Prodigal:002006	CDS	166011	166643	.	+	0	ID=OEGBLJEF_00153;eC_number=5.99.1.4;Name=nsaD_1;gene=nsaD_1;inference=ab initio prediction:Prodigal:002006,similar to AA sequence:UniProtKB:Q9X9Q7;locus_tag=OEGBLJEF_00153;product=2-hydroxychromene-2-carboxylate isomerase
NZ_SRLB01000001.1	Prodigal:002006	CDS	166749	168164	.	+	0	ID=OEGBLJEF_00154;eC_number=3.5.1.-;Name=abgB_1;db_xref=COG:COG1473;gene=abgB_1;inference=ab initio prediction:Prodigal:002006,similar to AA sequence:UniProtKB:P76052;locus_tag=OEGBLJEF_00154;product=p-aminobenzoyl-glutamate hydrolase subunit B
NZ_SRLB01000001.1	Prodigal:002006	CDS	168227	168490	.	-	0	ID=OEGBLJEF_00155;inference=ab initio prediction:Prodigal:002006;locus_tag=OEGBLJEF_00155;product=hypothetical protein
NZ_SRLB01000001.1	Prodigal:002006	CDS	168834	169037	.	-	0	ID=OEGBLJEF_00156;inference=ab initio prediction:Prodigal:002006;locus_tag=OEGBLJEF_00156;product=hypothetical protein
NZ_SRLB01000001.1	Prodigal:002006	CDS	169204	169953	.	+	0	ID=OEGBLJEF_00157;Name=rspR_1;db_xref=COG:COG1802;gene=rspR_1;inference=ab initio prediction:Prodigal:002006,similar to AA sequence:UniProtKB:P0ACM2;locus_tag=OEGBLJEF_00157;product=HTH-type transcriptional repressor RspR
NZ_SRLB01000001.1	Prodigal:002006	CDS	169990	170301	.	-	0	ID=OEGBLJEF_00158;inference=ab initio prediction:Prodigal:002006;locus_tag=OEGBLJEF_00158;product=hypothetical protein
NZ_SRLB01000001.1	Prodigal:002006	CDS	170333	171043	.	-	0	ID=OEGBLJEF_00159;eC_number=4.1.1.23;Name=pyrF;db_xref=COG:COG0284;gene=pyrF;inference=ab initio prediction:Prodigal:002006,similar to AA sequence:UniProtKB:Q5FJB3;locus_tag=OEGBLJEF_00159;product=Orotidine 5'-phosphate decarboxylase
NZ_SRLB01000001.1	Prodigal:002006	CDS	171103	171792	.	-	0	ID=OEGBLJEF_00160;inference=ab initio prediction:Prodigal:002006;locus_tag=OEGBLJEF_00160;product=hypothetical protein
NZ_SRLB01000001.1	Prodigal:002006	CDS	171833	174034	.	-	0	ID=OEGBLJEF_00161;eC_number=1.3.99.16;Name=iorB_1;gene=iorB_1;inference=ab initio prediction:Prodigal:002006,similar to AA sequence:UniProtKB:Q51698;locus_tag=OEGBLJEF_00161;product=Isoquinoline 1-oxidoreductase subunit beta
NZ_SRLB01000001.1	Prodigal:002006	CDS	174048	174503	.	-	0	ID=OEGBLJEF_00162;eC_number=1.3.99.16;Name=iorA_1;gene=iorA_1;inference=ab initio prediction:Prodigal:002006,similar to AA sequence:UniProtKB:Q51697;locus_tag=OEGBLJEF_00162;product=Isoquinoline 1-oxidoreductase subunit alpha
NZ_SRLB01000001.1	Prodigal:002006	CDS	174775	176310	.	+	0	ID=OEGBLJEF_00163;eC_number=2.7.13.3;Name=rcsC_3;gene=rcsC_3;inference=ab initio prediction:Prodigal:002006,protein motif:HAMAP:MF_00979;locus_tag=OEGBLJEF_00163;product=Sensor histidine kinase RcsC
NZ_SRLB01000001.1	Prodigal:002006	CDS	176316	177413	.	-	0	ID=OEGBLJEF_00164;Name=chaA;db_xref=COG:COG0387;gene=chaA;inference=ab initio prediction:Prodigal:002006,similar to AA sequence:UniProtKB:P31801;locus_tag=OEGBLJEF_00164;product=Sodium-potassium/proton antiporter ChaA
NZ_SRLB01000001.1	Prodigal:002006	CDS	177501	178382	.	-	0	ID=OEGBLJEF_00165;eC_number=2.6.1.42;Name=ilvE_2;db_xref=COG:COG0115;gene=ilvE_2;inference=ab initio prediction:Prodigal:002006,similar to AA sequence:UniProtKB:O86428;locus_tag=OEGBLJEF_00165;product=Branched-chain-amino-acid aminotransferase
NZ_SRLB01000001.1	Prodigal:002006	CDS	178623	178967	.	-	0	ID=OEGBLJEF_00166;inference=ab initio prediction:Prodigal:002006;locus_tag=OEGBLJEF_00166;product=hypothetical protein
NZ_SRLB01000001.1	Prodigal:002006	CDS	179250	179798	.	-	0	ID=OEGBLJEF_00167;inference=ab initio prediction:Prodigal:002006;locus_tag=OEGBLJEF_00167;product=hypothetical protein
NZ_SRLB01000001.1	Prodigal:002006	CDS	179882	180067	.	-	0	ID=OEGBLJEF_00168;inference=ab initio prediction:Prodigal:002006;locus_tag=OEGBLJEF_00168;product=hypothetical protein
NZ_SRLB01000001.1	Prodigal:002006	CDS	180349	180945	.	+	0	ID=OEGBLJEF_00169;inference=ab initio prediction:Prodigal:002006;locus_tag=OEGBLJEF_00169;product=hypothetical protein
NZ_SRLB01000001.1	Prodigal:002006	CDS	181068	181745	.	-	0	ID=OEGBLJEF_00170;inference=ab initio prediction:Prodigal:002006;locus_tag=OEGBLJEF_00170;product=hypothetical protein
NZ_SRLB01000001.1	Prodigal:002006	CDS	182016	182414	.	-	0	ID=OEGBLJEF_00171;inference=ab initio prediction:Prodigal:002006;locus_tag=OEGBLJEF_00171;product=hypothetical protein
NZ_SRLB01000001.1	Prodigal:002006	CDS	182525	182863	.	-	0	ID=OEGBLJEF_00172;inference=ab initio prediction:Prodigal:002006;locus_tag=OEGBLJEF_00172;product=hypothetical protein
NZ_SRLB01000001.1	Prodigal:002006	CDS	182984	183535	.	-	0	ID=OEGBLJEF_00173;inference=ab initio prediction:Prodigal:002006;locus_tag=OEGBLJEF_00173;product=hypothetical protein
NZ_SRLB01000001.1	Prodigal:002006	CDS	184148	186802	.	+	0	ID=OEGBLJEF_00174;inference=ab initio prediction:Prodigal:002006;locus_tag=OEGBLJEF_00174;product=hypothetical protein
NZ_SRLB01000001.1	Prodigal:002006	CDS	186799	187329	.	+	0	ID=OEGBLJEF_00175;inference=ab initio prediction:Prodigal:002006;locus_tag=OEGBLJEF_00175;product=hypothetical protein
NZ_SRLB01000001.1	Prodigal:002006	CDS	187379	188263	.	-	0	ID=OEGBLJEF_00176;Name=ugpA_1;db_xref=COG:COG1175;gene=ugpA_1;inference=ab initio prediction:Prodigal:002006,similar to AA sequence:UniProtKB:P10905;locus_tag=OEGBLJEF_00176;product=sn-glycerol-3-phosphate transport system permease protein UgpA
NZ_SRLB01000001.1	Prodigal:002006	CDS	188271	189590	.	-	0	ID=OEGBLJEF_00177;Name=ugpB_1;db_xref=COG:COG1653;gene=ugpB_1;inference=ab initio prediction:Prodigal:002006,similar to AA sequence:UniProtKB:P0AG80;locus_tag=OEGBLJEF_00177;product=sn-glycerol-3-phosphate-binding periplasmic protein UgpB
NZ_SRLB01000001.1	Prodigal:002006	CDS	189753	191429	.	-	0	ID=OEGBLJEF_00178;eC_number=2.2.1.6;Name=ilvG_1;gene=ilvG_1;inference=ab initio prediction:Prodigal:002006,similar to AA sequence:UniProtKB:P0DP90;locus_tag=OEGBLJEF_00178;product=Acetolactate synthase isozyme 2 large subunit
NZ_SRLB01000001.1	Prodigal:002006	CDS	191770	192960	.	-	0	ID=OEGBLJEF_00179;eC_number=2.8.3.19;Name=yfdE_1;db_xref=COG:COG1804;gene=yfdE_1;inference=ab initio prediction:Prodigal:002006,similar to AA sequence:UniProtKB:P76518;locus_tag=OEGBLJEF_00179;product=Acetyl-CoA:oxalate CoA-transferase
NZ_SRLB01000001.1	Prodigal:002006	CDS	193043	194095	.	-	0	ID=OEGBLJEF_00180;eC_number=7.6.2.10;Name=ugpC_1;db_xref=COG:COG3839;gene=ugpC_1;inference=ab initio prediction:Prodigal:002006,similar to AA sequence:UniProtKB:Q8ZLF4;locus_tag=OEGBLJEF_00180;product=sn-glycerol-3-phosphate import ATP-binding protein UgpC
NZ_SRLB01000001.1	Prodigal:002006	CDS	194124	194966	.	-	0	ID=OEGBLJEF_00181;Name=lacG;gene=lacG;inference=ab initio prediction:Prodigal:002006,similar to AA sequence:UniProtKB:P29824;locus_tag=OEGBLJEF_00181;product=Lactose transport system permease protein LacG
NZ_SRLB01000001.1	Prodigal:002006	CDS	195083	196078	.	-	0	ID=OEGBLJEF_00182;eC_number=2.7.1.-;Name=ydjH;db_xref=COG:COG0524;gene=ydjH;inference=ab initio prediction:Prodigal:002006,similar to AA sequence:UniProtKB:P77493;locus_tag=OEGBLJEF_00182;product=putative sugar kinase YdjH
NZ_SRLB01000001.1	Prodigal:002006	CDS	196154	196705	.	-	0	ID=OEGBLJEF_00183;inference=ab initio prediction:Prodigal:002006;locus_tag=OEGBLJEF_00183;product=hypothetical protein
NZ_SRLB01000001.1	Prodigal:002006	CDS	196746	197297	.	-	0	ID=OEGBLJEF_00184;inference=ab initio prediction:Prodigal:002006;locus_tag=OEGBLJEF_00184;product=hypothetical protein
NZ_SRLB01000001.1	Prodigal:002006	CDS	197322	197636	.	-	0	ID=OEGBLJEF_00185;inference=ab initio prediction:Prodigal:002006;locus_tag=OEGBLJEF_00185;product=hypothetical protein
NZ_SRLB01000001.1	Prodigal:002006	CDS	197749	198687	.	+	0	ID=OEGBLJEF_00186;Name=msrQ;gene=msrQ;inference=ab initio prediction:Prodigal:002006,protein motif:HAMAP:MF_01207;locus_tag=OEGBLJEF_00186;product=Protein-methionine-sulfoxide reductase heme-binding subunit MsrQ
NZ_SRLB01000001.1	Prodigal:002006	CDS	198788	200050	.	+	0	ID=OEGBLJEF_00187;eC_number=1.3.99.-;Name=mmgC_1;db_xref=COG:COG1960;gene=mmgC_1;inference=ab initio prediction:Prodigal:002006,similar to AA sequence:UniProtKB:P45857;locus_tag=OEGBLJEF_00187;product=Acyl-CoA dehydrogenase
NZ_SRLB01000001.1	Prodigal:002006	CDS	200047	200517	.	-	0	ID=OEGBLJEF_00188;inference=ab initio prediction:Prodigal:002006;locus_tag=OEGBLJEF_00188;product=hypothetical protein
NZ_SRLB01000001.1	Prodigal:002006	CDS	200547	200801	.	-	0	ID=OEGBLJEF_00189;inference=ab initio prediction:Prodigal:002006;locus_tag=OEGBLJEF_00189;product=hypothetical protein
NZ_SRLB01000001.1	Prodigal:002006	CDS	200959	202209	.	-	0	ID=OEGBLJEF_00190;eC_number=1.3.8.3;Name=bbsG_1;gene=bbsG_1;inference=ab initio prediction:Prodigal:002006,similar to AA sequence:UniProtKB:Q9KJE8;locus_tag=OEGBLJEF_00190;product=(R)-benzylsuccinyl-CoA dehydrogenase
NZ_SRLB01000001.1	Prodigal:002006	CDS	202353	203450	.	-	0	ID=OEGBLJEF_00191;eC_number=5.1.1.1;Name=alr;gene=alr;inference=ab initio prediction:Prodigal:002006,similar to AA sequence:UniProtKB:B9WZ64;locus_tag=OEGBLJEF_00191;product=Alanine racemase
NZ_SRLB01000001.1	Prodigal:002006	CDS	203544	205031	.	-	0	ID=OEGBLJEF_00192;eC_number=3.6.4.12;Name=dnaC;db_xref=COG:COG0305;gene=dnaC;inference=ab initio prediction:Prodigal:002006,similar to AA sequence:UniProtKB:P37469;locus_tag=OEGBLJEF_00192;product=Replicative DNA helicase
NZ_SRLB01000001.1	Prodigal:002006	CDS	205319	205891	.	-	0	ID=OEGBLJEF_00193;Name=rplI;db_xref=COG:COG0359;gene=rplI;inference=ab initio prediction:Prodigal:002006,similar to AA sequence:UniProtKB:Q6N5A1;locus_tag=OEGBLJEF_00193;product=50S ribosomal protein L9
NZ_SRLB01000001.1	Prodigal:002006	CDS	206000	206950	.	-	0	ID=OEGBLJEF_00194;inference=ab initio prediction:Prodigal:002006;locus_tag=OEGBLJEF_00194;product=hypothetical protein
NZ_SRLB01000001.1	Prodigal:002006	CDS	207056	207307	.	-	0	ID=OEGBLJEF_00195;Name=rpsR;db_xref=COG:COG0238;gene=rpsR;inference=ab initio prediction:Prodigal:002006,similar to AA sequence:UniProtKB:Q6N5A3;locus_tag=OEGBLJEF_00195;product=30S ribosomal protein S18
NZ_SRLB01000001.1	Prodigal:002006	CDS	207311	207796	.	-	0	ID=OEGBLJEF_00196;Name=rpsF;db_xref=COG:COG0360;gene=rpsF;inference=ab initio prediction:Prodigal:002006,similar to AA sequence:UniProtKB:Q6N5A4;locus_tag=OEGBLJEF_00196;product=30S ribosomal protein S6
NZ_SRLB01000001.1	Prodigal:002006	CDS	208186	209355	.	+	0	ID=OEGBLJEF_00197;inference=ab initio prediction:Prodigal:002006;locus_tag=OEGBLJEF_00197;product=hypothetical protein
NZ_SRLB01000001.1	Prodigal:002006	CDS	209363	210484	.	-	0	ID=OEGBLJEF_00198;inference=ab initio prediction:Prodigal:002006;locus_tag=OEGBLJEF_00198;product=hypothetical protein
NZ_SRLB01000001.1	Prodigal:002006	CDS	211030	212172	.	-	0	ID=OEGBLJEF_00199;eC_number=3.1.1.-;Name=aes_1;gene=aes_1;inference=ab initio prediction:Prodigal:002006,protein motif:HAMAP:MF_01958;locus_tag=OEGBLJEF_00199;product=Acetyl esterase
NZ_SRLB01000001.1	Prodigal:002006	CDS	212255	212929	.	-	0	ID=OEGBLJEF_00200;eC_number=3.1.3.101;Name=vldH;gene=vldH;inference=ab initio prediction:Prodigal:002006,similar to AA sequence:UniProtKB:Q15JF8;locus_tag=OEGBLJEF_00200;product=Validoxylamine A 7'-phosphate phosphatase
NZ_SRLB01000001.1	Prodigal:002006	CDS	213099	213470	.	+	0	ID=OEGBLJEF_00201;inference=ab initio prediction:Prodigal:002006;locus_tag=OEGBLJEF_00201;product=hypothetical protein
NZ_SRLB01000001.1	Prodigal:002006	CDS	213500	214498	.	-	0	ID=OEGBLJEF_00202;inference=ab initio prediction:Prodigal:002006;locus_tag=OEGBLJEF_00202;product=hypothetical protein
NZ_SRLB01000001.1	Prodigal:002006	CDS	214507	214941	.	-	0	ID=OEGBLJEF_00203;inference=ab initio prediction:Prodigal:002006;locus_tag=OEGBLJEF_00203;product=hypothetical protein
NZ_SRLB01000001.1	Prodigal:002006	CDS	215020	215505	.	-	0	ID=OEGBLJEF_00204;inference=ab initio prediction:Prodigal:002006;locus_tag=OEGBLJEF_00204;product=hypothetical protein
NZ_SRLB01000001.1	Prodigal:002006	CDS	215709	216365	.	-	0	ID=OEGBLJEF_00205;inference=ab initio prediction:Prodigal:002006;locus_tag=OEGBLJEF_00205;product=hypothetical protein
NZ_SRLB01000001.1	Prodigal:002006	CDS	216433	217611	.	-	0	ID=OEGBLJEF_00206;Name=hcaT_1;gene=hcaT_1;inference=ab initio prediction:Prodigal:002006,similar to AA sequence:UniProtKB:Q47142;locus_tag=OEGBLJEF_00206;product=putative 3-phenylpropionic acid transporter
NZ_SRLB01000001.1	Prodigal:002006	CDS	217627	217746	.	-	0	ID=OEGBLJEF_00207;inference=ab initio prediction:Prodigal:002006;locus_tag=OEGBLJEF_00207;product=hypothetical protein
NZ_SRLB01000001.1	Prodigal:002006	CDS	217894	218913	.	+	0	ID=OEGBLJEF_00208;eC_number=1.1.-.-;Name=yajO_1;db_xref=COG:COG0667;gene=yajO_1;inference=ab initio prediction:Prodigal:002006,similar to AA sequence:UniProtKB:P77735;locus_tag=OEGBLJEF_00208;product=1-deoxyxylulose-5-phosphate synthase YajO
NZ_SRLB01000001.1	Prodigal:002006	CDS	219081	219479	.	+	0	ID=OEGBLJEF_00209;inference=ab initio prediction:Prodigal:002006;locus_tag=OEGBLJEF_00209;product=hypothetical protein
NZ_SRLB01000001.1	Prodigal:002006	CDS	219624	219806	.	+	0	ID=OEGBLJEF_00210;inference=ab initio prediction:Prodigal:002006;locus_tag=OEGBLJEF_00210;product=hypothetical protein
NZ_SRLB01000001.1	Prodigal:002006	CDS	219829	221202	.	-	0	ID=OEGBLJEF_00211;Name=ribZ_1;gene=ribZ_1;inference=ab initio prediction:Prodigal:002006,similar to AA sequence:UniProtKB:Q180E3;locus_tag=OEGBLJEF_00211;product=Riboflavin transporter RibZ
NZ_SRLB01000001.1	Prodigal:002006	CDS	221277	222083	.	+	0	ID=OEGBLJEF_00212;inference=ab initio prediction:Prodigal:002006;locus_tag=OEGBLJEF_00212;product=hypothetical protein
NZ_SRLB01000001.1	Prodigal:002006	CDS	222053	223114	.	+	0	ID=OEGBLJEF_00213;inference=ab initio prediction:Prodigal:002006;locus_tag=OEGBLJEF_00213;product=hypothetical protein
NZ_SRLB01000001.1	Prodigal:002006	CDS	223144	224205	.	-	0	ID=OEGBLJEF_00214;eC_number=4.1.2.48;Name=ltaE;gene=ltaE;inference=ab initio prediction:Prodigal:002006,similar to AA sequence:UniProtKB:O50584;locus_tag=OEGBLJEF_00214;product=Low specificity L-threonine aldolase
NZ_SRLB01000001.1	Prodigal:002006	CDS	224242	224577	.	+	0	ID=OEGBLJEF_00215;inference=ab initio prediction:Prodigal:002006;locus_tag=OEGBLJEF_00215;product=hypothetical protein
NZ_SRLB01000001.1	Prodigal:002006	CDS	224900	229591	.	+	0	ID=OEGBLJEF_00216;eC_number=1.4.7.1;Name=gltB;gene=gltB;inference=ab initio prediction:Prodigal:002006,similar to AA sequence:UniProtKB:P55037;locus_tag=OEGBLJEF_00216;product=Ferredoxin-dependent glutamate synthase 1
NZ_SRLB01000001.1	Prodigal:002006	CDS	229834	230436	.	+	0	ID=OEGBLJEF_00217;eC_number=2.5.1.18;Name=gst_1;db_xref=COG:COG0625;gene=gst_1;inference=ab initio prediction:Prodigal:002006,similar to AA sequence:UniProtKB:P45875;locus_tag=OEGBLJEF_00217;product=Glutathione S-transferase GST-4.5
NZ_SRLB01000001.1	Prodigal:002006	CDS	230482	231909	.	+	0	ID=OEGBLJEF_00218;eC_number=1.4.1.13;Name=gltD;db_xref=COG:COG0493;gene=gltD;inference=ab initio prediction:Prodigal:002006,similar to AA sequence:UniProtKB:P9WN19;locus_tag=OEGBLJEF_00218;product=Glutamate synthase [NADPH] small chain
NZ_SRLB01000001.1	Prodigal:002006	CDS	232316	234478	.	+	0	ID=OEGBLJEF_00219;Name=cntO_1;gene=cntO_1;inference=ab initio prediction:Prodigal:002006,similar to AA sequence:UniProtKB:A0A0H2ZI93;locus_tag=OEGBLJEF_00219;product=Metal-pseudopaline receptor CntO
NZ_SRLB01000001.1	Prodigal:002006	CDS	234484	235176	.	+	0	ID=OEGBLJEF_00220;inference=ab initio prediction:Prodigal:002006;locus_tag=OEGBLJEF_00220;product=hypothetical protein
NZ_SRLB01000001.1	Prodigal:002006	CDS	235181	236605	.	-	0	ID=OEGBLJEF_00221;inference=ab initio prediction:Prodigal:002006;locus_tag=OEGBLJEF_00221;product=hypothetical protein
NZ_SRLB01000001.1	Prodigal:002006	CDS	236886	237167	.	+	0	ID=OEGBLJEF_00222;inference=ab initio prediction:Prodigal:002006;locus_tag=OEGBLJEF_00222;product=hypothetical protein
NZ_SRLB01000001.1	Prodigal:002006	CDS	237151	237795	.	-	0	ID=OEGBLJEF_00223;inference=ab initio prediction:Prodigal:002006;locus_tag=OEGBLJEF_00223;product=hypothetical protein
NZ_SRLB01000001.1	Prodigal:002006	CDS	237908	239083	.	-	0	ID=OEGBLJEF_00224;Name=emrD;gene=emrD;inference=ab initio prediction:Prodigal:002006,similar to AA sequence:UniProtKB:P31442;locus_tag=OEGBLJEF_00224;product=Multidrug resistance protein D
NZ_SRLB01000001.1	Prodigal:002006	CDS	239420	239734	.	+	0	ID=OEGBLJEF_00225;inference=ab initio prediction:Prodigal:002006;locus_tag=OEGBLJEF_00225;product=hypothetical protein
NZ_SRLB01000001.1	Prodigal:002006	CDS	239891	242206	.	-	0	ID=OEGBLJEF_00226;inference=ab initio prediction:Prodigal:002006;locus_tag=OEGBLJEF_00226;product=hypothetical protein
NZ_SRLB01000001.1	Prodigal:002006	CDS	242396	243118	.	-	0	ID=OEGBLJEF_00227;eC_number=2.5.1.16;Name=speE_1;gene=speE_1;inference=ab initio prediction:Prodigal:002006,protein motif:HAMAP:MF_00198;locus_tag=OEGBLJEF_00227;product=Polyamine aminopropyltransferase
NZ_SRLB01000001.1	Prodigal:002006	CDS	243406	244566	.	+	0	ID=OEGBLJEF_00228;Name=xerC_1;gene=xerC_1;inference=ab initio prediction:Prodigal:002006,protein motif:HAMAP:MF_01808;locus_tag=OEGBLJEF_00228;product=Tyrosine recombinase XerC
NZ_SRLB01000001.1	Prodigal:002006	CDS	245491	245799	.	+	0	ID=OEGBLJEF_00229;inference=ab initio prediction:Prodigal:002006;locus_tag=OEGBLJEF_00229;product=hypothetical protein
NZ_SRLB01000001.1	Prodigal:002006	CDS	245880	248315	.	+	0	ID=OEGBLJEF_00230;inference=ab initio prediction:Prodigal:002006;locus_tag=OEGBLJEF_00230;product=hypothetical protein
NZ_SRLB01000001.1	Prodigal:002006	CDS	248465	248950	.	+	0	ID=OEGBLJEF_00231;inference=ab initio prediction:Prodigal:002006;locus_tag=OEGBLJEF_00231;product=hypothetical protein
NZ_SRLB01000001.1	Prodigal:002006	CDS	249052	249375	.	+	0	ID=OEGBLJEF_00232;inference=ab initio prediction:Prodigal:002006;locus_tag=OEGBLJEF_00232;product=hypothetical protein
NZ_SRLB01000001.1	Prodigal:002006	CDS	249706	250569	.	-	0	ID=OEGBLJEF_00233;eC_number=3.3.2.10;inference=ab initio prediction:Prodigal:002006,similar to AA sequence:UniProtKB:O52866;locus_tag=OEGBLJEF_00233;product=Soluble epoxide hydrolase
NZ_SRLB01000001.1	Prodigal:002006	CDS	250674	251342	.	-	0	ID=OEGBLJEF_00234;inference=ab initio prediction:Prodigal:002006;locus_tag=OEGBLJEF_00234;product=hypothetical protein
NZ_SRLB01000001.1	Prodigal:002006	CDS	251374	252777	.	-	0	ID=OEGBLJEF_00235;inference=ab initio prediction:Prodigal:002006;locus_tag=OEGBLJEF_00235;product=hypothetical protein
NZ_SRLB01000001.1	Prodigal:002006	CDS	252774	253670	.	-	0	ID=OEGBLJEF_00236;inference=ab initio prediction:Prodigal:002006;locus_tag=OEGBLJEF_00236;product=hypothetical protein
NZ_SRLB01000001.1	Prodigal:002006	CDS	253918	255807	.	-	0	ID=OEGBLJEF_00237;eC_number=3.5.1.91;Name=nfdA_1;gene=nfdA_1;inference=ab initio prediction:Prodigal:002006,similar to AA sequence:UniProtKB:Q68AP4;locus_tag=OEGBLJEF_00237;product=N-substituted formamide deformylase
NZ_SRLB01000001.1	Prodigal:002006	CDS	255852	256085	.	-	0	ID=OEGBLJEF_00238;inference=ab initio prediction:Prodigal:002006;locus_tag=OEGBLJEF_00238;product=hypothetical protein
NZ_SRLB01000001.1	Prodigal:002006	CDS	256103	256759	.	-	0	ID=OEGBLJEF_00239;inference=ab initio prediction:Prodigal:002006;locus_tag=OEGBLJEF_00239;product=hypothetical protein
NZ_SRLB01000001.1	Prodigal:002006	CDS	257129	258376	.	+	0	ID=OEGBLJEF_00240;inference=ab initio prediction:Prodigal:002006;locus_tag=OEGBLJEF_00240;product=hypothetical protein
NZ_SRLB01000001.1	Prodigal:002006	CDS	258363	259178	.	-	0	ID=OEGBLJEF_00241;eC_number=3.1.1.2;inference=ab initio prediction:Prodigal:002006,similar to AA sequence:UniProtKB:P22862;locus_tag=OEGBLJEF_00241;product=Arylesterase
NZ_SRLB01000001.1	Prodigal:002006	CDS	259546	260358	.	+	0	ID=OEGBLJEF_00242;Name=rhaR_1;gene=rhaR_1;inference=ab initio prediction:Prodigal:002006,protein motif:HAMAP:MF_01533;locus_tag=OEGBLJEF_00242;product=HTH-type transcriptional activator RhaR
NZ_SRLB01000001.1	Prodigal:002006	CDS	260561	261490	.	+	0	ID=OEGBLJEF_00243;Name=dmlR_1;gene=dmlR_1;inference=ab initio prediction:Prodigal:002006,similar to AA sequence:UniProtKB:P76250;locus_tag=OEGBLJEF_00243;product=HTH-type transcriptional regulator DmlR
NZ_SRLB01000001.1	Prodigal:002006	CDS	261548	262546	.	-	0	ID=OEGBLJEF_00244;Name=rhaR_2;gene=rhaR_2;inference=ab initio prediction:Prodigal:002006,protein motif:HAMAP:MF_01533;locus_tag=OEGBLJEF_00244;product=HTH-type transcriptional activator RhaR
NZ_SRLB01000001.1	Prodigal:002006	CDS	262710	263828	.	-	0	ID=OEGBLJEF_00245;eC_number=1.3.1.-;Name=nemA_1;db_xref=COG:COG1902;gene=nemA_1;inference=ab initio prediction:Prodigal:002006,similar to AA sequence:UniProtKB:P77258;locus_tag=OEGBLJEF_00245;product=N-ethylmaleimide reductase
NZ_SRLB01000001.1	Prodigal:002006	CDS	263848	266067	.	-	0	ID=OEGBLJEF_00246;eC_number=1.17.2.1;Name=nicB_1;db_xref=COG:COG1529;gene=nicB_1;inference=ab initio prediction:Prodigal:002006,similar to AA sequence:UniProtKB:Q88FX8;locus_tag=OEGBLJEF_00246;product=Nicotinate dehydrogenase subunit B
NZ_SRLB01000001.1	Prodigal:002006	CDS	266064	266549	.	-	0	ID=OEGBLJEF_00247;eC_number=1.17.2.1;Name=nicA_1;db_xref=COG:COG2080;gene=nicA_1;inference=ab initio prediction:Prodigal:002006,similar to AA sequence:UniProtKB:Q88FX9;locus_tag=OEGBLJEF_00247;product=Nicotinate dehydrogenase subunit A
NZ_SRLB01000001.1	Prodigal:002006	CDS	266558	267898	.	-	0	ID=OEGBLJEF_00248;eC_number=1.17.2.1;Name=nicB_2;db_xref=COG:COG1529;gene=nicB_2;inference=ab initio prediction:Prodigal:002006,similar to AA sequence:UniProtKB:Q88FX8;locus_tag=OEGBLJEF_00248;product=Nicotinate dehydrogenase subunit B
NZ_SRLB01000001.1	Prodigal:002006	CDS	267986	269170	.	-	0	ID=OEGBLJEF_00249;Name=sotB;gene=sotB;inference=ab initio prediction:Prodigal:002006,protein motif:HAMAP:MF_00517;locus_tag=OEGBLJEF_00249;product=sugar efflux transporter
NZ_SRLB01000001.1	Prodigal:002006	CDS	269291	270166	.	+	0	ID=OEGBLJEF_00250;Name=dmlR_2;gene=dmlR_2;inference=ab initio prediction:Prodigal:002006,similar to AA sequence:UniProtKB:P76250;locus_tag=OEGBLJEF_00250;product=HTH-type transcriptional regulator DmlR
NZ_SRLB01000001.1	Prodigal:002006	CDS	270208	271125	.	-	0	ID=OEGBLJEF_00251;Name=rhaR_3;gene=rhaR_3;inference=ab initio prediction:Prodigal:002006,protein motif:HAMAP:MF_01533;locus_tag=OEGBLJEF_00251;product=HTH-type transcriptional activator RhaR
NZ_SRLB01000001.1	Prodigal:002006	CDS	271293	272189	.	-	0	ID=OEGBLJEF_00252;Name=rhaS_1;gene=rhaS_1;inference=ab initio prediction:Prodigal:002006,protein motif:HAMAP:MF_01534;locus_tag=OEGBLJEF_00252;product=HTH-type transcriptional activator RhaS
NZ_SRLB01000001.1	Prodigal:002006	CDS	272381	273937	.	+	0	ID=OEGBLJEF_00253;eC_number=2.7.-.-;Name=sasA_2;gene=sasA_2;inference=ab initio prediction:Prodigal:002006,protein motif:HAMAP:MF_01837;locus_tag=OEGBLJEF_00253;product=Adaptive-response sensory-kinase SasA
NZ_SRLB01000001.1	Prodigal:002006	CDS	273919	274302	.	+	0	ID=OEGBLJEF_00254;Name=glnG_1;db_xref=COG:COG2204;gene=glnG_1;inference=ab initio prediction:Prodigal:002006,similar to AA sequence:UniProtKB:P41789;locus_tag=OEGBLJEF_00254;product=DNA-binding transcriptional regulator NtrC
NZ_SRLB01000001.1	Prodigal:002006	CDS	274390	275013	.	+	0	ID=OEGBLJEF_00255;Name=tmoT_1;gene=tmoT_1;inference=ab initio prediction:Prodigal:002006,similar to AA sequence:UniProtKB:Q8KR08;locus_tag=OEGBLJEF_00255;product=Response regulator protein TmoT
NZ_SRLB01000001.1	Prodigal:002006	CDS	275021	275668	.	-	0	ID=OEGBLJEF_00256;inference=ab initio prediction:Prodigal:002006;locus_tag=OEGBLJEF_00256;product=hypothetical protein
NZ_SRLB01000001.1	Prodigal:002006	CDS	275733	276797	.	-	0	ID=OEGBLJEF_00257;eC_number=3.1.2.6;Name=gloB_1;gene=gloB_1;inference=ab initio prediction:Prodigal:002006,protein motif:HAMAP:MF_01374;locus_tag=OEGBLJEF_00257;product=Hydroxyacylglutathione hydrolase
NZ_SRLB01000001.1	Prodigal:002006	CDS	276794	277387	.	-	0	ID=OEGBLJEF_00258;inference=ab initio prediction:Prodigal:002006;locus_tag=OEGBLJEF_00258;product=hypothetical protein
NZ_SRLB01000001.1	Prodigal:002006	CDS	278847	279044	.	+	0	ID=OEGBLJEF_00259;inference=ab initio prediction:Prodigal:002006;locus_tag=OEGBLJEF_00259;product=hypothetical protein
NZ_SRLB01000001.1	Prodigal:002006	CDS	280452	280976	.	-	0	ID=OEGBLJEF_00260;inference=ab initio prediction:Prodigal:002006;locus_tag=OEGBLJEF_00260;product=hypothetical protein
NZ_SRLB01000001.1	Prodigal:002006	CDS	280979	281212	.	-	0	ID=OEGBLJEF_00261;inference=ab initio prediction:Prodigal:002006;locus_tag=OEGBLJEF_00261;product=hypothetical protein
NZ_SRLB01000001.1	Prodigal:002006	CDS	281346	281618	.	+	0	ID=OEGBLJEF_00262;inference=ab initio prediction:Prodigal:002006;locus_tag=OEGBLJEF_00262;product=hypothetical protein
NZ_SRLB01000001.1	Prodigal:002006	CDS	282028	283017	.	+	0	ID=OEGBLJEF_00263;inference=ab initio prediction:Prodigal:002006;locus_tag=OEGBLJEF_00263;product=hypothetical protein
NZ_SRLB01000001.1	Prodigal:002006	CDS	283010	284119	.	+	0	ID=OEGBLJEF_00264;inference=ab initio prediction:Prodigal:002006;locus_tag=OEGBLJEF_00264;product=hypothetical protein
NZ_SRLB01000001.1	Prodigal:002006	CDS	284116	285570	.	+	0	ID=OEGBLJEF_00265;inference=ab initio prediction:Prodigal:002006;locus_tag=OEGBLJEF_00265;product=hypothetical protein
NZ_SRLB01000001.1	Prodigal:002006	CDS	285567	286883	.	+	0	ID=OEGBLJEF_00266;inference=ab initio prediction:Prodigal:002006;locus_tag=OEGBLJEF_00266;product=hypothetical protein
NZ_SRLB01000001.1	Aragorn:001002	tRNA	287785	287860	.	-	.	ID=OEGBLJEF_00267;inference=COORDINATES:profile:Aragorn:001002;locus_tag=OEGBLJEF_00267;product=tRNA-Thr(cgt)
NZ_SRLB01000001.1	Prodigal:002006	CDS	288081	288563	.	+	0	ID=OEGBLJEF_00268;inference=ab initio prediction:Prodigal:002006;locus_tag=OEGBLJEF_00268;product=hypothetical protein
NZ_SRLB01000001.1	Prodigal:002006	CDS	288575	289327	.	+	0	ID=OEGBLJEF_00269;inference=ab initio prediction:Prodigal:002006;locus_tag=OEGBLJEF_00269;product=hypothetical protein
NZ_SRLB01000001.1	Prodigal:002006	CDS	289324	289695	.	+	0	ID=OEGBLJEF_00270;inference=ab initio prediction:Prodigal:002006,similar to AA sequence:UniProtKB:P60632;locus_tag=OEGBLJEF_00270;note=UPF0299 membrane protein YohJ;product=hypothetical protein
NZ_SRLB01000001.1	Prodigal:002006	CDS	289692	290408	.	+	0	ID=OEGBLJEF_00271;Name=yohK;db_xref=COG:COG1346;gene=yohK;inference=ab initio prediction:Prodigal:002006,similar to AA sequence:UniProtKB:P0AD19;locus_tag=OEGBLJEF_00271;product=Inner membrane protein YohK
NZ_SRLB01000001.1	Prodigal:002006	CDS	290688	292478	.	-	0	ID=OEGBLJEF_00272;Name=bacA;db_xref=COG:COG4178;gene=bacA;inference=ab initio prediction:Prodigal:002006,similar to AA sequence:UniProtKB:P9WQI9;locus_tag=OEGBLJEF_00272;product=Vitamin B12 transport ATP-binding protein BacA
NZ_SRLB01000001.1	Prodigal:002006	CDS	292941	293618	.	+	0	ID=OEGBLJEF_00273;inference=ab initio prediction:Prodigal:002006;locus_tag=OEGBLJEF_00273;product=hypothetical protein
NZ_SRLB01000001.1	Prodigal:002006	CDS	293758	294576	.	+	0	ID=OEGBLJEF_00274;inference=ab initio prediction:Prodigal:002006;locus_tag=OEGBLJEF_00274;product=hypothetical protein
NZ_SRLB01000001.1	Prodigal:002006	CDS	294740	295639	.	+	0	ID=OEGBLJEF_00275;inference=ab initio prediction:Prodigal:002006,protein motif:HAMAP:MF_02040;locus_tag=OEGBLJEF_00275;product=Iron-sulfur cluster carrier protein
NZ_SRLB01000001.1	Prodigal:002006	CDS	295629	296198	.	+	0	ID=OEGBLJEF_00276;inference=ab initio prediction:Prodigal:002006;locus_tag=OEGBLJEF_00276;product=hypothetical protein
NZ_SRLB01000001.1	Prodigal:002006	CDS	296472	298127	.	+	0	ID=OEGBLJEF_00277;eC_number=2.2.1.6;Name=budB_1;db_xref=COG:COG0028;gene=budB_1;inference=ab initio prediction:Prodigal:002006,similar to AA sequence:UniProtKB:P27696;locus_tag=OEGBLJEF_00277;product=Acetolactate synthase%2C catabolic
NZ_SRLB01000001.1	Prodigal:002006	CDS	298132	299247	.	+	0	ID=OEGBLJEF_00278;inference=ab initio prediction:Prodigal:002006;locus_tag=OEGBLJEF_00278;product=hypothetical protein
NZ_SRLB01000001.1	Prodigal:002006	CDS	299781	300431	.	+	0	ID=OEGBLJEF_00279;inference=ab initio prediction:Prodigal:002006;locus_tag=OEGBLJEF_00279;product=hypothetical protein
NZ_SRLB01000001.1	Prodigal:002006	CDS	300485	301264	.	-	0	ID=OEGBLJEF_00280;Name=nagR_2;db_xref=COG:COG2188;gene=nagR_2;inference=ab initio prediction:Prodigal:002006,similar to AA sequence:UniProtKB:O34817;locus_tag=OEGBLJEF_00280;product=HTH-type transcriptional repressor NagR
NZ_SRLB01000001.1	Prodigal:002006	CDS	301330	302307	.	+	0	ID=OEGBLJEF_00281;eC_number=2.7.1.15;Name=rbsK_1;db_xref=COG:COG0524;gene=rbsK_1;inference=ab initio prediction:Prodigal:002006,similar to AA sequence:UniProtKB:P0A9J6;locus_tag=OEGBLJEF_00281;product=Ribokinase
NZ_SRLB01000001.1	Prodigal:002006	CDS	302300	302392	.	-	0	ID=OEGBLJEF_00282;inference=ab initio prediction:Prodigal:002006;locus_tag=OEGBLJEF_00282;product=hypothetical protein
NZ_SRLB01000001.1	Prodigal:002006	CDS	302883	303788	.	+	0	ID=OEGBLJEF_00283;eC_number=3.3.2.10;Name=ephA_1;gene=ephA_1;inference=ab initio prediction:Prodigal:002006,similar to AA sequence:UniProtKB:I6YGS0;locus_tag=OEGBLJEF_00283;product=Epoxide hydrolase A
NZ_SRLB01000001.1	Prodigal:002006	CDS	303779	304627	.	-	0	ID=OEGBLJEF_00284;eC_number=4.1.1.48;Name=trpC;gene=trpC;inference=ab initio prediction:Prodigal:002006,similar to AA sequence:UniProtKB:Q2YRR4;locus_tag=OEGBLJEF_00284;product=Indole-3-glycerol phosphate synthase
NZ_SRLB01000001.1	Prodigal:002006	CDS	304688	305701	.	-	0	ID=OEGBLJEF_00285;eC_number=2.4.2.18;Name=trpD;db_xref=COG:COG0547;gene=trpD;inference=ab initio prediction:Prodigal:002006,similar to AA sequence:UniProtKB:A0R048;locus_tag=OEGBLJEF_00285;product=Anthranilate phosphoribosyltransferase
NZ_SRLB01000001.1	Prodigal:002006	CDS	305746	306396	.	-	0	ID=OEGBLJEF_00286;eC_number=4.1.3.27;Name=trpG;db_xref=COG:COG0512;gene=trpG;inference=ab initio prediction:Prodigal:002006,similar to AA sequence:UniProtKB:P26922;locus_tag=OEGBLJEF_00286;product=Anthranilate synthase component 2
NZ_SRLB01000001.1	Prodigal:002006	CDS	306668	307642	.	-	0	ID=OEGBLJEF_00287;Name=rhaS_2;gene=rhaS_2;inference=ab initio prediction:Prodigal:002006,protein motif:HAMAP:MF_01534;locus_tag=OEGBLJEF_00287;product=HTH-type transcriptional activator RhaS
NZ_SRLB01000001.1	Prodigal:002006	CDS	308037	309041	.	-	0	ID=OEGBLJEF_00288;inference=ab initio prediction:Prodigal:002006;locus_tag=OEGBLJEF_00288;product=hypothetical protein
NZ_SRLB01000001.1	Prodigal:002006	CDS	309156	309893	.	-	0	ID=OEGBLJEF_00289;eC_number=3.1.1.88;Name=pytH;gene=pytH;inference=ab initio prediction:Prodigal:002006,similar to AA sequence:UniProtKB:C0LA90;locus_tag=OEGBLJEF_00289;product=Pyrethroid hydrolase
NZ_SRLB01000001.1	Prodigal:002006	CDS	310336	310551	.	-	0	ID=OEGBLJEF_00290;inference=ab initio prediction:Prodigal:002006;locus_tag=OEGBLJEF_00290;product=hypothetical protein
NZ_SRLB01000001.1	Prodigal:002006	CDS	310652	310840	.	-	0	ID=OEGBLJEF_00291;inference=ab initio prediction:Prodigal:002006;locus_tag=OEGBLJEF_00291;product=hypothetical protein
NZ_SRLB01000001.1	Prodigal:002006	CDS	310924	312438	.	-	0	ID=OEGBLJEF_00292;eC_number=4.1.3.27;Name=trpE;db_xref=COG:COG0147;gene=trpE;inference=ab initio prediction:Prodigal:002006,similar to AA sequence:UniProtKB:P20580;locus_tag=OEGBLJEF_00292;product=Anthranilate synthase component 1
NZ_SRLB01000001.1	Prodigal:002006	CDS	312438	314342	.	-	0	ID=OEGBLJEF_00293;eC_number=5.2.1.8;Name=prsA;gene=prsA;inference=ab initio prediction:Prodigal:002006,protein motif:HAMAP:MF_01145;locus_tag=OEGBLJEF_00293;product=Foldase protein PrsA
NZ_SRLB01000001.1	Prodigal:002006	CDS	314533	315294	.	+	0	ID=OEGBLJEF_00294;eC_number=5.3.1.1;Name=tpiA;db_xref=COG:COG0149;gene=tpiA;inference=ab initio prediction:Prodigal:002006,similar to AA sequence:UniProtKB:Q8L1Z5;locus_tag=OEGBLJEF_00294;product=Triosephosphate isomerase
NZ_SRLB01000001.1	Aragorn:001002	tRNA	318122	318197	.	-	.	ID=OEGBLJEF_00295;inference=COORDINATES:profile:Aragorn:001002;locus_tag=OEGBLJEF_00295;product=tRNA-Val(tac)
NZ_SRLB01000001.1	Aragorn:001002	tRNA	318345	318421	.	+	.	ID=OEGBLJEF_00296;inference=COORDINATES:profile:Aragorn:001002;locus_tag=OEGBLJEF_00296;product=tRNA-Asp(gtc)
NZ_SRLB01000001.1	Aragorn:001002	tRNA	318479	318555	.	+	.	ID=OEGBLJEF_00297;inference=COORDINATES:profile:Aragorn:001002;locus_tag=OEGBLJEF_00297;product=tRNA-Asp(gtc)
NZ_SRLB01000001.1	Prodigal:002006	CDS	318725	319270	.	+	0	ID=OEGBLJEF_00298;inference=ab initio prediction:Prodigal:002006;locus_tag=OEGBLJEF_00298;product=hypothetical protein
NZ_SRLB01000001.1	Prodigal:002006	CDS	319570	319935	.	+	0	ID=OEGBLJEF_00299;eC_number=7.1.1.-;Name=ndhC_1;gene=ndhC_1;inference=ab initio prediction:Prodigal:002006,similar to AA sequence:UniProtKB:P19045;locus_tag=OEGBLJEF_00299;product=NAD(P)H-quinone oxidoreductase subunit 3
NZ_SRLB01000001.1	Prodigal:002006	CDS	319985	320566	.	+	0	ID=OEGBLJEF_00300;eC_number=7.1.1.-;Name=nuoB;db_xref=COG:COG0377;gene=nuoB;inference=ab initio prediction:Prodigal:002006,similar to AA sequence:UniProtKB:A1B497;locus_tag=OEGBLJEF_00300;product=NADH-quinone oxidoreductase subunit B
NZ_SRLB01000001.1	Prodigal:002006	CDS	320577	321239	.	+	0	ID=OEGBLJEF_00301;eC_number=7.1.1.-;Name=nqo5;db_xref=COG:COG0852;gene=nqo5;inference=ab initio prediction:Prodigal:002006,similar to AA sequence:UniProtKB:P29917;locus_tag=OEGBLJEF_00301;product=NADH-quinone oxidoreductase chain 5
NZ_SRLB01000001.1	Prodigal:002006	CDS	321246	322436	.	+	0	ID=OEGBLJEF_00302;eC_number=7.1.1.-;Name=nuoD;db_xref=COG:COG0649;gene=nuoD;inference=ab initio prediction:Prodigal:002006,similar to AA sequence:UniProtKB:A1B495;locus_tag=OEGBLJEF_00302;product=NADH-quinone oxidoreductase subunit D
NZ_SRLB01000001.1	Prodigal:002006	CDS	322475	323584	.	+	0	ID=OEGBLJEF_00303;inference=ab initio prediction:Prodigal:002006;locus_tag=OEGBLJEF_00303;product=hypothetical protein
NZ_SRLB01000001.1	Prodigal:002006	CDS	323634	324935	.	+	0	ID=OEGBLJEF_00304;eC_number=7.1.1.-;Name=nqo1;db_xref=COG:COG1894;gene=nqo1;inference=ab initio prediction:Prodigal:002006,similar to AA sequence:UniProtKB:P29913;locus_tag=OEGBLJEF_00304;product=NADH-quinone oxidoreductase chain 1
NZ_SRLB01000001.1	Prodigal:002006	CDS	324943	325194	.	+	0	ID=OEGBLJEF_00305;inference=ab initio prediction:Prodigal:002006;locus_tag=OEGBLJEF_00305;product=hypothetical protein
NZ_SRLB01000001.1	Prodigal:002006	CDS	325191	325397	.	+	0	ID=OEGBLJEF_00306;inference=ab initio prediction:Prodigal:002006;locus_tag=OEGBLJEF_00306;product=hypothetical protein
NZ_SRLB01000001.1	Prodigal:002006	CDS	325410	327491	.	+	0	ID=OEGBLJEF_00307;eC_number=7.1.1.-;Name=nqo3;db_xref=COG:COG1034;gene=nqo3;inference=ab initio prediction:Prodigal:002006,similar to AA sequence:UniProtKB:P29915;locus_tag=OEGBLJEF_00307;product=NADH-quinone oxidoreductase chain 3
NZ_SRLB01000001.1	Prodigal:002006	CDS	327505	328527	.	+	0	ID=OEGBLJEF_00308;eC_number=7.1.1.-;Name=nuoH_1;db_xref=COG:COG1005;gene=nuoH_1;inference=ab initio prediction:Prodigal:002006,similar to AA sequence:UniProtKB:P42032;locus_tag=OEGBLJEF_00308;product=NADH-quinone oxidoreductase subunit H
NZ_SRLB01000001.1	Prodigal:002006	CDS	328552	329040	.	+	0	ID=OEGBLJEF_00309;eC_number=7.1.1.-;Name=nuoI;db_xref=COG:COG1143;gene=nuoI;inference=ab initio prediction:Prodigal:002006,similar to AA sequence:UniProtKB:A1B486;locus_tag=OEGBLJEF_00309;product=NADH-quinone oxidoreductase subunit I
NZ_SRLB01000001.1	Prodigal:002006	CDS	329190	329810	.	+	0	ID=OEGBLJEF_00310;eC_number=7.1.1.-;Name=nuoJ;db_xref=COG:COG0839;gene=nuoJ;inference=ab initio prediction:Prodigal:002006,similar to AA sequence:UniProtKB:P0AFE0;locus_tag=OEGBLJEF_00310;product=NADH-quinone oxidoreductase subunit J
NZ_SRLB01000001.1	Prodigal:002006	CDS	329938	330243	.	+	0	ID=OEGBLJEF_00311;eC_number=7.1.1.-;Name=nuoK_1;db_xref=COG:COG0713;gene=nuoK_1;inference=ab initio prediction:Prodigal:002006,similar to AA sequence:UniProtKB:A1B482;locus_tag=OEGBLJEF_00311;product=NADH-quinone oxidoreductase subunit K
NZ_SRLB01000001.1	Prodigal:002006	CDS	330321	332450	.	+	0	ID=OEGBLJEF_00312;eC_number=7.1.1.-;Name=nuoL_1;db_xref=COG:COG1009;gene=nuoL_1;inference=ab initio prediction:Prodigal:002006,similar to AA sequence:UniProtKB:P9WIW1;locus_tag=OEGBLJEF_00312;product=NADH-quinone oxidoreductase subunit L
NZ_SRLB01000001.1	Prodigal:002006	CDS	332473	333993	.	+	0	ID=OEGBLJEF_00313;eC_number=7.1.1.-;Name=nuoM_1;db_xref=COG:COG1008;gene=nuoM_1;inference=ab initio prediction:Prodigal:002006,similar to AA sequence:UniProtKB:P0AFE8;locus_tag=OEGBLJEF_00313;product=NADH-quinone oxidoreductase subunit M
NZ_SRLB01000001.1	Prodigal:002006	CDS	334004	335449	.	+	0	ID=OEGBLJEF_00314;eC_number=7.1.1.-;Name=nuoN;db_xref=COG:COG1007;gene=nuoN;inference=ab initio prediction:Prodigal:002006,similar to AA sequence:UniProtKB:A1B479;locus_tag=OEGBLJEF_00314;product=NADH-quinone oxidoreductase subunit N
NZ_SRLB01000001.1	Prodigal:002006	CDS	335454	336254	.	+	0	ID=OEGBLJEF_00315;eC_number=6.3.4.15;Name=birA;db_xref=COG:COG0340;gene=birA;inference=ab initio prediction:Prodigal:002006,similar to AA sequence:UniProtKB:P0CI75;locus_tag=OEGBLJEF_00315;product=Bifunctional ligase/repressor BirA
NZ_SRLB01000001.1	Prodigal:002006	CDS	336462	338135	.	+	0	ID=OEGBLJEF_00316;eC_number=3.1.-.-;Name=rnj;db_xref=COG:COG0595;gene=rnj;inference=ab initio prediction:Prodigal:002006,similar to AA sequence:UniProtKB:A0QVT2;locus_tag=OEGBLJEF_00316;product=Ribonuclease J
NZ_SRLB01000001.1	Prodigal:002006	CDS	338432	338836	.	+	0	ID=OEGBLJEF_00317;eC_number=5.1.99.-;Name=epi;db_xref=COG:COG0346;gene=epi;inference=ab initio prediction:Prodigal:002006,similar to AA sequence:UniProtKB:Q3IZP4;locus_tag=OEGBLJEF_00317;product=Ethylmalonyl-CoA/methylmalonyl-CoA epimerase
NZ_SRLB01000001.1	Prodigal:002006	CDS	338833	339171	.	+	0	ID=OEGBLJEF_00318;inference=ab initio prediction:Prodigal:002006;locus_tag=OEGBLJEF_00318;product=hypothetical protein
NZ_SRLB01000001.1	Prodigal:002006	CDS	339664	340998	.	+	0	ID=OEGBLJEF_00319;eC_number=6.1.1.15;Name=proS;db_xref=COG:COG0442;gene=proS;inference=ab initio prediction:Prodigal:002006,similar to AA sequence:UniProtKB:Q6N5P6;locus_tag=OEGBLJEF_00319;product=Proline--tRNA ligase
NZ_SRLB01000001.1	Prodigal:002006	CDS	341003	342328	.	+	0	ID=OEGBLJEF_00320;Name=lolE;db_xref=COG:COG4591;gene=lolE;inference=ab initio prediction:Prodigal:002006,similar to AA sequence:UniProtKB:P75958;locus_tag=OEGBLJEF_00320;product=Lipoprotein-releasing system transmembrane protein LolE
NZ_SRLB01000001.1	Prodigal:002006	CDS	342446	343147	.	+	0	ID=OEGBLJEF_00321;eC_number=3.6.3.-;Name=lolD;db_xref=COG:COG1136;gene=lolD;inference=ab initio prediction:Prodigal:002006,similar to AA sequence:UniProtKB:P75957;locus_tag=OEGBLJEF_00321;product=Lipoprotein-releasing system ATP-binding protein LolD
NZ_SRLB01000001.1	Prodigal:002006	CDS	343329	346007	.	+	0	ID=OEGBLJEF_00322;eC_number=2.7.9.1;Name=ppdK;db_xref=COG:COG0574;gene=ppdK;inference=ab initio prediction:Prodigal:002006,similar to AA sequence:UniProtKB:P22983;locus_tag=OEGBLJEF_00322;product=Pyruvate%2C phosphate dikinase
NZ_SRLB01000001.1	Prodigal:002006	CDS	346263	348020	.	+	0	ID=OEGBLJEF_00323;eC_number=7.2.1.1;Name=nqrF_1;gene=nqrF_1;inference=ab initio prediction:Prodigal:002006,protein motif:HAMAP:MF_00430;locus_tag=OEGBLJEF_00323;product=Na(+)-translocating NADH-quinone reductase subunit F
NZ_SRLB01000001.1	Prodigal:002006	CDS	348140	349318	.	+	0	ID=OEGBLJEF_00324;inference=ab initio prediction:Prodigal:002006;locus_tag=OEGBLJEF_00324;product=hypothetical protein
NZ_SRLB01000001.1	Prodigal:002006	CDS	349970	350575	.	+	0	ID=OEGBLJEF_00325;inference=ab initio prediction:Prodigal:002006;locus_tag=OEGBLJEF_00325;product=hypothetical protein
NZ_SRLB01000001.1	Prodigal:002006	CDS	350691	351680	.	+	0	ID=OEGBLJEF_00326;eC_number=1.3.1.84;Name=acuI;db_xref=COG:COG0604;gene=acuI;inference=ab initio prediction:Prodigal:002006,similar to AA sequence:UniProtKB:Q3J6K9;locus_tag=OEGBLJEF_00326;product=Acrylyl-CoA reductase AcuI
NZ_SRLB01000001.1	Prodigal:002006	CDS	351751	352212	.	+	0	ID=OEGBLJEF_00327;Name=greB;gene=greB;inference=ab initio prediction:Prodigal:002006,protein motif:HAMAP:MF_00930;locus_tag=OEGBLJEF_00327;product=Transcription elongation factor GreB
NZ_SRLB01000001.1	Prodigal:002006	CDS	352182	353099	.	-	0	ID=OEGBLJEF_00328;Name=pgrR_1;gene=pgrR_1;inference=ab initio prediction:Prodigal:002006,similar to AA sequence:UniProtKB:P77333;locus_tag=OEGBLJEF_00328;product=HTH-type transcriptional regulator PgrR
NZ_SRLB01000001.1	Prodigal:002006	CDS	353227	353826	.	+	0	ID=OEGBLJEF_00329;eC_number=1.6.5.2;inference=ab initio prediction:Prodigal:002006,similar to AA sequence:UniProtKB:Q2YQ23;locus_tag=OEGBLJEF_00329;product=NAD(P)H dehydrogenase (quinone)
NZ_SRLB01000001.1	Prodigal:002006	CDS	354167	355186	.	-	0	ID=OEGBLJEF_00330;eC_number=2.7.7.87;Name=ywlC;db_xref=COG:COG0009;gene=ywlC;inference=ab initio prediction:Prodigal:002006,similar to AA sequence:UniProtKB:P39153;locus_tag=OEGBLJEF_00330;product=Threonylcarbamoyl-AMP synthase
NZ_SRLB01000001.1	Prodigal:002006	CDS	355297	357066	.	+	0	ID=OEGBLJEF_00331;eC_number=1.3.8.-;Name=dmdC_1;db_xref=COG:COG1960;gene=dmdC_1;inference=ab initio prediction:Prodigal:002006,similar to AA sequence:UniProtKB:Q5LLW7;locus_tag=OEGBLJEF_00331;product=3-methylmercaptopropionyl-CoA dehydrogenase
NZ_SRLB01000001.1	Prodigal:002006	CDS	357312	358085	.	+	0	ID=OEGBLJEF_00332;eC_number=4.2.1.17;Name=paaF_1;db_xref=COG:COG1024;gene=paaF_1;inference=ab initio prediction:Prodigal:002006,similar to AA sequence:UniProtKB:P76082;locus_tag=OEGBLJEF_00332;product=2%2C3-dehydroadipyl-CoA hydratase
NZ_SRLB01000001.1	Prodigal:002006	CDS	358082	358933	.	+	0	ID=OEGBLJEF_00333;inference=ab initio prediction:Prodigal:002006;locus_tag=OEGBLJEF_00333;product=hypothetical protein
NZ_SRLB01000001.1	Prodigal:002006	CDS	359203	360720	.	-	0	ID=OEGBLJEF_00334;eC_number=3.4.21.107;Name=degP_1;db_xref=COG:COG0265;gene=degP_1;inference=ab initio prediction:Prodigal:002006,similar to AA sequence:UniProtKB:P0C0V0;locus_tag=OEGBLJEF_00334;product=Periplasmic serine endoprotease DegP
NZ_SRLB01000001.1	Prodigal:002006	CDS	360887	361237	.	-	0	ID=OEGBLJEF_00335;inference=ab initio prediction:Prodigal:002006;locus_tag=OEGBLJEF_00335;product=hypothetical protein
NZ_SRLB01000001.1	Prodigal:002006	CDS	361274	362194	.	-	0	ID=OEGBLJEF_00336;Name=hflC;db_xref=COG:COG0330;gene=hflC;inference=ab initio prediction:Prodigal:002006,similar to AA sequence:UniProtKB:P0ABC3;locus_tag=OEGBLJEF_00336;product=Modulator of FtsH protease HflC
NZ_SRLB01000001.1	Prodigal:002006	CDS	362191	363405	.	-	0	ID=OEGBLJEF_00337;Name=hflK;db_xref=COG:COG0330;gene=hflK;inference=ab initio prediction:Prodigal:002006,similar to AA sequence:UniProtKB:P0ABC7;locus_tag=OEGBLJEF_00337;product=Modulator of FtsH protease HflK
NZ_SRLB01000001.1	Prodigal:002006	CDS	363613	364107	.	-	0	ID=OEGBLJEF_00338;eC_number=1.5.1.3;Name=dhfrIII;gene=dhfrIII;inference=ab initio prediction:Prodigal:002006,similar to AA sequence:UniProtKB:P12833;locus_tag=OEGBLJEF_00338;product=Dihydrofolate reductase type 3
NZ_SRLB01000001.1	Prodigal:002006	CDS	364110	364904	.	-	0	ID=OEGBLJEF_00339;eC_number=2.1.1.45;Name=thyA;db_xref=COG:COG0207;gene=thyA;inference=ab initio prediction:Prodigal:002006,similar to AA sequence:UniProtKB:P67042;locus_tag=OEGBLJEF_00339;product=Thymidylate synthase
NZ_SRLB01000001.1	Prodigal:002006	CDS	365069	365875	.	-	0	ID=OEGBLJEF_00340;inference=ab initio prediction:Prodigal:002006;locus_tag=OEGBLJEF_00340;product=hypothetical protein
NZ_SRLB01000001.1	Aragorn:001002	tmRNA	365888	366229	.	+	.	ID=OEGBLJEF_00341;Name=ssrA;gene=ssrA;inference=COORDINATES:profile:Aragorn:001002;locus_tag=OEGBLJEF_00341;product=transfer-messenger RNA%2C SsrA
NZ_SRLB01000001.1	Prodigal:002006	CDS	366272	366910	.	+	0	ID=OEGBLJEF_00342;inference=ab initio prediction:Prodigal:002006;locus_tag=OEGBLJEF_00342;product=hypothetical protein
NZ_SRLB01000001.1	Prodigal:002006	CDS	367131	368522	.	-	0	ID=OEGBLJEF_00343;eC_number=1.14.-.-;inference=ab initio prediction:Prodigal:002006,similar to AA sequence:UniProtKB:P9WPN3;locus_tag=OEGBLJEF_00343;product=Putative cytochrome P450 132
NZ_SRLB01000001.1	Prodigal:002006	CDS	368641	370050	.	+	0	ID=OEGBLJEF_00344;eC_number=4.2.1.2;Name=fumC_1;db_xref=COG:COG0114;gene=fumC_1;inference=ab initio prediction:Prodigal:002006,similar to AA sequence:UniProtKB:Q92PB6;locus_tag=OEGBLJEF_00344;product=Fumarate hydratase class II
NZ_SRLB01000001.1	Prodigal:002006	CDS	370132	370323	.	+	0	ID=OEGBLJEF_00345;inference=ab initio prediction:Prodigal:002006;locus_tag=OEGBLJEF_00345;product=hypothetical protein
NZ_SRLB01000001.1	Prodigal:002006	CDS	370320	370610	.	+	0	ID=OEGBLJEF_00346;inference=ab initio prediction:Prodigal:002006;locus_tag=OEGBLJEF_00346;product=hypothetical protein
NZ_SRLB01000001.1	Prodigal:002006	CDS	370625	371308	.	-	0	ID=OEGBLJEF_00347;Name=ftcR_1;gene=ftcR_1;inference=ab initio prediction:Prodigal:002006,similar to AA sequence:UniProtKB:Q8YDL7;locus_tag=OEGBLJEF_00347;product=Flagellar transcriptional regulator FtcR
NZ_SRLB01000001.1	Prodigal:002006	CDS	371706	372419	.	-	0	ID=OEGBLJEF_00348;inference=ab initio prediction:Prodigal:002006;locus_tag=OEGBLJEF_00348;product=hypothetical protein
NZ_SRLB01000001.1	Prodigal:002006	CDS	372479	373210	.	-	0	ID=OEGBLJEF_00349;inference=ab initio prediction:Prodigal:002006;locus_tag=OEGBLJEF_00349;product=hypothetical protein
NZ_SRLB01000001.1	Prodigal:002006	CDS	373276	373572	.	-	0	ID=OEGBLJEF_00350;inference=ab initio prediction:Prodigal:002006;locus_tag=OEGBLJEF_00350;product=hypothetical protein
NZ_SRLB01000001.1	Prodigal:002006	CDS	373693	373803	.	-	0	ID=OEGBLJEF_00351;inference=ab initio prediction:Prodigal:002006;locus_tag=OEGBLJEF_00351;product=hypothetical protein
NZ_SRLB01000001.1	Prodigal:002006	CDS	373815	374135	.	-	0	ID=OEGBLJEF_00352;inference=ab initio prediction:Prodigal:002006;locus_tag=OEGBLJEF_00352;product=hypothetical protein
NZ_SRLB01000001.1	Prodigal:002006	CDS	374472	374867	.	+	0	ID=OEGBLJEF_00353;eC_number=4.4.1.5;Name=gloA_1;db_xref=COG:COG0346;gene=gloA_1;inference=ab initio prediction:Prodigal:002006,similar to AA sequence:UniProtKB:P44638;locus_tag=OEGBLJEF_00353;product=Lactoylglutathione lyase
NZ_SRLB01000001.1	Prodigal:002006	CDS	374962	375510	.	+	0	ID=OEGBLJEF_00354;inference=ab initio prediction:Prodigal:002006;locus_tag=OEGBLJEF_00354;product=hypothetical protein
NZ_SRLB01000001.1	Prodigal:002006	CDS	375611	377179	.	+	0	ID=OEGBLJEF_00355;eC_number=1.1.1.400;Name=mpdB_1;gene=mpdB_1;inference=ab initio prediction:Prodigal:002006,similar to AA sequence:UniProtKB:Q3YAT3;locus_tag=OEGBLJEF_00355;product=2-methyl-1%2C2-propanediol dehydrogenase
NZ_SRLB01000001.1	Prodigal:002006	CDS	377179	377538	.	+	0	ID=OEGBLJEF_00356;inference=ab initio prediction:Prodigal:002006;locus_tag=OEGBLJEF_00356;product=hypothetical protein
NZ_SRLB01000001.1	Prodigal:002006	CDS	377639	377965	.	-	0	ID=OEGBLJEF_00357;inference=ab initio prediction:Prodigal:002006;locus_tag=OEGBLJEF_00357;product=hypothetical protein
NZ_SRLB01000001.1	Prodigal:002006	CDS	377962	378105	.	-	0	ID=OEGBLJEF_00358;inference=ab initio prediction:Prodigal:002006;locus_tag=OEGBLJEF_00358;product=hypothetical protein
NZ_SRLB01000001.1	Prodigal:002006	CDS	378337	378600	.	+	0	ID=OEGBLJEF_00359;inference=ab initio prediction:Prodigal:002006;locus_tag=OEGBLJEF_00359;product=hypothetical protein
NZ_SRLB01000001.1	Prodigal:002006	CDS	378587	379078	.	-	0	ID=OEGBLJEF_00360;eC_number=1.13.11.2;Name=catE;db_xref=COG:COG2514;gene=catE;inference=ab initio prediction:Prodigal:002006,similar to AA sequence:UniProtKB:P54721;locus_tag=OEGBLJEF_00360;product=Catechol-2%2C3-dioxygenase
NZ_SRLB01000001.1	Prodigal:002006	CDS	379205	380200	.	+	0	ID=OEGBLJEF_00361;Name=dmlR_3;gene=dmlR_3;inference=ab initio prediction:Prodigal:002006,similar to AA sequence:UniProtKB:P76250;locus_tag=OEGBLJEF_00361;product=HTH-type transcriptional regulator DmlR
NZ_SRLB01000001.1	Prodigal:002006	CDS	380197	381279	.	+	0	ID=OEGBLJEF_00362;inference=ab initio prediction:Prodigal:002006;locus_tag=OEGBLJEF_00362;product=hypothetical protein
NZ_SRLB01000001.1	Prodigal:002006	CDS	381338	384124	.	+	0	ID=OEGBLJEF_00363;Name=uvrB;gene=uvrB;inference=ab initio prediction:Prodigal:002006,protein motif:HAMAP:MF_00204;locus_tag=OEGBLJEF_00363;product=UvrABC system protein B
NZ_SRLB01000001.1	Prodigal:002006	CDS	384313	385050	.	+	0	ID=OEGBLJEF_00364;eC_number=3.4.21.88;Name=lexA;db_xref=COG:COG1974;gene=lexA;inference=ab initio prediction:Prodigal:002006,similar to AA sequence:UniProtKB:Q9ZFA4;locus_tag=OEGBLJEF_00364;product=LexA repressor
NZ_SRLB01000001.1	Prodigal:002006	CDS	385263	386618	.	-	0	ID=OEGBLJEF_00365;Name=adeP;db_xref=COG:COG2252;gene=adeP;inference=ab initio prediction:Prodigal:002006,similar to AA sequence:UniProtKB:P31466;locus_tag=OEGBLJEF_00365;product=Adenine permease AdeP
NZ_SRLB01000001.1	Prodigal:002006	CDS	386609	389377	.	-	0	ID=OEGBLJEF_00366;eC_number=1.17.1.4;Name=xdhA;db_xref=COG:COG1529;gene=xdhA;inference=ab initio prediction:Prodigal:002006,similar to AA sequence:UniProtKB:Q46799;locus_tag=OEGBLJEF_00366;product=Putative xanthine dehydrogenase molybdenum-binding subunit XdhA
NZ_SRLB01000001.1	Prodigal:002006	CDS	389374	390198	.	-	0	ID=OEGBLJEF_00367;inference=ab initio prediction:Prodigal:002006;locus_tag=OEGBLJEF_00367;product=hypothetical protein
NZ_SRLB01000001.1	Prodigal:002006	CDS	390459	391364	.	+	0	ID=OEGBLJEF_00368;inference=ab initio prediction:Prodigal:002006;locus_tag=OEGBLJEF_00368;product=hypothetical protein
NZ_SRLB01000001.1	Prodigal:002006	CDS	391424	392425	.	+	0	ID=OEGBLJEF_00369;inference=ab initio prediction:Prodigal:002006;locus_tag=OEGBLJEF_00369;product=hypothetical protein
NZ_SRLB01000001.1	Prodigal:002006	CDS	392784	395075	.	-	0	ID=OEGBLJEF_00370;inference=ab initio prediction:Prodigal:002006;locus_tag=OEGBLJEF_00370;product=hypothetical protein
NZ_SRLB01000001.1	Prodigal:002006	CDS	395716	397140	.	-	0	ID=OEGBLJEF_00371;inference=ab initio prediction:Prodigal:002006;locus_tag=OEGBLJEF_00371;product=hypothetical protein
NZ_SRLB01000001.1	Prodigal:002006	CDS	397140	399275	.	-	0	ID=OEGBLJEF_00372;Name=cntO_2;db_xref=COG:COG1629;gene=cntO_2;inference=ab initio prediction:Prodigal:002006,similar to AA sequence:UniProtKB:Q9HUX3;locus_tag=OEGBLJEF_00372;product=Metal-pseudopaline receptor CntO
NZ_SRLB01000001.1	Prodigal:002006	CDS	400280	401506	.	+	0	ID=OEGBLJEF_00373;inference=ab initio prediction:Prodigal:002006;locus_tag=OEGBLJEF_00373;product=hypothetical protein
NZ_SRLB01000001.1	Prodigal:002006	CDS	401572	402399	.	+	0	ID=OEGBLJEF_00374;eC_number=1.-.-.-;db_xref=COG:COG0656;inference=ab initio prediction:Prodigal:002006,similar to AA sequence:UniProtKB:A0QV10;locus_tag=OEGBLJEF_00374;product=putative oxidoreductase/MSMEI_2347
NZ_SRLB01000001.1	Prodigal:002006	CDS	402470	402919	.	+	0	ID=OEGBLJEF_00375;inference=ab initio prediction:Prodigal:002006;locus_tag=OEGBLJEF_00375;product=hypothetical protein
NZ_SRLB01000001.1	Prodigal:002006	CDS	402916	403320	.	+	0	ID=OEGBLJEF_00376;inference=ab initio prediction:Prodigal:002006;locus_tag=OEGBLJEF_00376;product=hypothetical protein
NZ_SRLB01000001.1	Prodigal:002006	CDS	403431	403634	.	+	0	ID=OEGBLJEF_00377;inference=ab initio prediction:Prodigal:002006;locus_tag=OEGBLJEF_00377;product=hypothetical protein
NZ_SRLB01000001.1	Prodigal:002006	CDS	403644	404408	.	+	0	ID=OEGBLJEF_00378;inference=ab initio prediction:Prodigal:002006;locus_tag=OEGBLJEF_00378;product=hypothetical protein
NZ_SRLB01000001.1	Prodigal:002006	CDS	404416	404976	.	-	0	ID=OEGBLJEF_00379;inference=ab initio prediction:Prodigal:002006;locus_tag=OEGBLJEF_00379;product=hypothetical protein
NZ_SRLB01000001.1	Prodigal:002006	CDS	405353	405541	.	+	0	ID=OEGBLJEF_00380;inference=ab initio prediction:Prodigal:002006;locus_tag=OEGBLJEF_00380;product=hypothetical protein
NZ_SRLB01000001.1	Prodigal:002006	CDS	405777	406538	.	+	0	ID=OEGBLJEF_00381;eC_number=3.5.2.9;Name=pxpA_1;db_xref=COG:COG1540;gene=pxpA_1;inference=ab initio prediction:Prodigal:002006,similar to AA sequence:UniProtKB:P42963;locus_tag=OEGBLJEF_00381;product=5-oxoprolinase subunit A
NZ_SRLB01000001.1	Prodigal:002006	CDS	406543	407265	.	+	0	ID=OEGBLJEF_00382;eC_number=3.5.2.9;Name=pxpB_1;db_xref=COG:COG2049;gene=pxpB_1;inference=ab initio prediction:Prodigal:002006,similar to AA sequence:UniProtKB:P60495;locus_tag=OEGBLJEF_00382;product=5-oxoprolinase subunit B
NZ_SRLB01000001.1	Prodigal:002006	CDS	407262	408290	.	+	0	ID=OEGBLJEF_00383;eC_number=3.5.2.9;Name=pxpC_1;db_xref=COG:COG1984;gene=pxpC_1;inference=ab initio prediction:Prodigal:002006,similar to AA sequence:UniProtKB:P75745;locus_tag=OEGBLJEF_00383;product=5-oxoprolinase subunit C
NZ_SRLB01000001.1	Prodigal:002006	CDS	408275	409543	.	-	0	ID=OEGBLJEF_00384;eC_number=2.1.2.1;Name=glyA2_1;gene=glyA2_1;inference=ab initio prediction:Prodigal:002006,similar to AA sequence:UniProtKB:Q3JGP5;locus_tag=OEGBLJEF_00384;product=Serine hydroxymethyltransferase 2
NZ_SRLB01000001.1	Prodigal:002006	CDS	409687	410268	.	-	0	ID=OEGBLJEF_00385;inference=ab initio prediction:Prodigal:002006;locus_tag=OEGBLJEF_00385;product=hypothetical protein
NZ_SRLB01000001.1	Prodigal:002006	CDS	410456	411832	.	-	0	ID=OEGBLJEF_00386;eC_number=2.7.-.-;Name=sasA_3;gene=sasA_3;inference=ab initio prediction:Prodigal:002006,protein motif:HAMAP:MF_01837;locus_tag=OEGBLJEF_00386;product=Adaptive-response sensory-kinase SasA
NZ_SRLB01000001.1	Prodigal:002006	CDS	411829	412545	.	-	0	ID=OEGBLJEF_00387;Name=ompR_2;gene=ompR_2;inference=ab initio prediction:Prodigal:002006,similar to AA sequence:UniProtKB:P0AA16;locus_tag=OEGBLJEF_00387;product=Transcriptional regulatory protein OmpR
NZ_SRLB01000001.1	Prodigal:002006	CDS	412794	413123	.	+	0	ID=OEGBLJEF_00388;Name=ubiK;gene=ubiK;inference=ab initio prediction:Prodigal:002006,protein motif:HAMAP:MF_02216;locus_tag=OEGBLJEF_00388;product=Ubiquinone biosynthesis accessory factor UbiK
NZ_SRLB01000001.1	Prodigal:002006	CDS	413408	413911	.	+	0	ID=OEGBLJEF_00389;inference=ab initio prediction:Prodigal:002006;locus_tag=OEGBLJEF_00389;product=hypothetical protein
NZ_SRLB01000001.1	Prodigal:002006	CDS	413908	414741	.	+	0	ID=OEGBLJEF_00390;eC_number=1.5.1.2;Name=proC_1;db_xref=COG:COG0345;gene=proC_1;inference=ab initio prediction:Prodigal:002006,similar to AA sequence:UniProtKB:P22008;locus_tag=OEGBLJEF_00390;product=Pyrroline-5-carboxylate reductase
NZ_SRLB01000001.1	Prodigal:002006	CDS	414884	415654	.	+	0	ID=OEGBLJEF_00391;inference=ab initio prediction:Prodigal:002006;locus_tag=OEGBLJEF_00391;product=hypothetical protein
NZ_SRLB01000001.1	Prodigal:002006	CDS	415782	416363	.	+	0	ID=OEGBLJEF_00392;Name=yceJ_2;db_xref=COG:COG3038;gene=yceJ_2;inference=ab initio prediction:Prodigal:002006,similar to AA sequence:UniProtKB:P75925;locus_tag=OEGBLJEF_00392;product=Cytochrome b561 
NZ_SRLB01000001.1	Prodigal:002006	CDS	416373	416729	.	+	0	ID=OEGBLJEF_00393;inference=ab initio prediction:Prodigal:002006;locus_tag=OEGBLJEF_00393;product=hypothetical protein
NZ_SRLB01000001.1	Prodigal:002006	CDS	416748	417374	.	-	0	ID=OEGBLJEF_00394;eC_number=3.6.4.12;Name=ruvA;db_xref=COG:COG0632;gene=ruvA;inference=ab initio prediction:Prodigal:002006,similar to AA sequence:UniProtKB:P0A809;locus_tag=OEGBLJEF_00394;product=Holliday junction ATP-dependent DNA helicase RuvA
NZ_SRLB01000001.1	Aragorn:001002	tRNA	417549	417625	.	+	.	ID=OEGBLJEF_00395;inference=COORDINATES:profile:Aragorn:001002;locus_tag=OEGBLJEF_00395;product=tRNA-Pro(tgg)
NZ_SRLB01000001.1	Prodigal:002006	CDS	417651	417959	.	+	0	ID=OEGBLJEF_00396;inference=ab initio prediction:Prodigal:002006;locus_tag=OEGBLJEF_00396;product=hypothetical protein
NZ_SRLB01000001.1	Prodigal:002006	CDS	417997	418887	.	-	0	ID=OEGBLJEF_00397;inference=ab initio prediction:Prodigal:002006;locus_tag=OEGBLJEF_00397;product=hypothetical protein
NZ_SRLB01000001.1	Prodigal:002006	CDS	419093	420259	.	-	0	ID=OEGBLJEF_00398;inference=ab initio prediction:Prodigal:002006,similar to AA sequence:UniProtKB:Q9ADP8;locus_tag=OEGBLJEF_00398;product=putative transporter
NZ_SRLB01000001.1	Prodigal:002006	CDS	420684	420887	.	+	0	ID=OEGBLJEF_00399;inference=ab initio prediction:Prodigal:002006;locus_tag=OEGBLJEF_00399;product=hypothetical protein
NZ_SRLB01000001.1	Prodigal:002006	CDS	421002	421343	.	+	0	ID=OEGBLJEF_00400;inference=ab initio prediction:Prodigal:002006;locus_tag=OEGBLJEF_00400;product=hypothetical protein
NZ_SRLB01000001.1	Prodigal:002006	CDS	421506	422708	.	+	0	ID=OEGBLJEF_00401;eC_number=3.5.1.16;Name=argE_1;db_xref=COG:COG0624;gene=argE_1;inference=ab initio prediction:Prodigal:002006,similar to AA sequence:UniProtKB:O68873;locus_tag=OEGBLJEF_00401;product=Acetylornithine deacetylase
NZ_SRLB01000001.1	Prodigal:002006	CDS	422837	423094	.	-	0	ID=OEGBLJEF_00402;inference=ab initio prediction:Prodigal:002006;locus_tag=OEGBLJEF_00402;product=hypothetical protein
NZ_SRLB01000001.1	Prodigal:002006	CDS	423534	424283	.	-	0	ID=OEGBLJEF_00403;Name=aadR_1;db_xref=COG:COG0664;gene=aadR_1;inference=ab initio prediction:Prodigal:002006,similar to AA sequence:UniProtKB:Q01980;locus_tag=OEGBLJEF_00403;product=Transcriptional activatory protein AadR
NZ_SRLB01000001.1	Prodigal:002006	CDS	424273	427842	.	-	0	ID=OEGBLJEF_00404;eC_number=3.5.1.44;Name=cheB_1;gene=cheB_1;inference=ab initio prediction:Prodigal:002006,protein motif:HAMAP:MF_00099;locus_tag=OEGBLJEF_00404;product=Protein-glutamate methylesterase/protein-glutamine glutaminase
NZ_SRLB01000001.1	Prodigal:002006	CDS	427968	429044	.	-	0	ID=OEGBLJEF_00405;eC_number=3.5.1.44;Name=cheB_2;gene=cheB_2;inference=ab initio prediction:Prodigal:002006,protein motif:HAMAP:MF_00099;locus_tag=OEGBLJEF_00405;product=Protein-glutamate methylesterase/protein-glutamine glutaminase
NZ_SRLB01000001.1	Prodigal:002006	CDS	429158	429964	.	-	0	ID=OEGBLJEF_00406;inference=ab initio prediction:Prodigal:002006;locus_tag=OEGBLJEF_00406;product=hypothetical protein
NZ_SRLB01000001.1	Prodigal:002006	CDS	430255	431538	.	+	0	ID=OEGBLJEF_00407;inference=ab initio prediction:Prodigal:002006;locus_tag=OEGBLJEF_00407;product=hypothetical protein
NZ_SRLB01000001.1	Prodigal:002006	CDS	431543	432238	.	-	0	ID=OEGBLJEF_00408;inference=ab initio prediction:Prodigal:002006;locus_tag=OEGBLJEF_00408;product=hypothetical protein
NZ_SRLB01000001.1	Prodigal:002006	CDS	432343	433251	.	+	0	ID=OEGBLJEF_00409;Name=dmlR_4;gene=dmlR_4;inference=ab initio prediction:Prodigal:002006,similar to AA sequence:UniProtKB:P76250;locus_tag=OEGBLJEF_00409;product=HTH-type transcriptional regulator DmlR
NZ_SRLB01000001.1	Prodigal:002006	CDS	433347	434354	.	+	0	ID=OEGBLJEF_00410;Name=siaP_1;db_xref=COG:COG1638;gene=siaP_1;inference=ab initio prediction:Prodigal:002006,similar to AA sequence:UniProtKB:P44542;locus_tag=OEGBLJEF_00410;product=Sialic acid-binding periplasmic protein SiaP
NZ_SRLB01000001.1	Prodigal:002006	CDS	434379	434834	.	-	0	ID=OEGBLJEF_00411;inference=ab initio prediction:Prodigal:002006;locus_tag=OEGBLJEF_00411;product=hypothetical protein
NZ_SRLB01000001.1	Prodigal:002006	CDS	434831	436000	.	-	0	ID=OEGBLJEF_00412;eC_number=4.2.1.81;Name=tarD;db_xref=COG:COG4948;gene=tarD;inference=ab initio prediction:Prodigal:002006,similar to AA sequence:UniProtKB:Q89FH0;locus_tag=OEGBLJEF_00412;product=D(-)-tartrate dehydratase
NZ_SRLB01000001.1	Prodigal:002006	CDS	436095	436415	.	-	0	ID=OEGBLJEF_00413;inference=ab initio prediction:Prodigal:002006;locus_tag=OEGBLJEF_00413;product=hypothetical protein
NZ_SRLB01000001.1	Prodigal:002006	CDS	436765	436887	.	+	0	ID=OEGBLJEF_00414;inference=ab initio prediction:Prodigal:002006;locus_tag=OEGBLJEF_00414;product=hypothetical protein
NZ_SRLB01000001.1	Prodigal:002006	CDS	437001	437270	.	+	0	ID=OEGBLJEF_00415;inference=ab initio prediction:Prodigal:002006;locus_tag=OEGBLJEF_00415;product=hypothetical protein
NZ_SRLB01000001.1	Prodigal:002006	CDS	437636	438199	.	+	0	ID=OEGBLJEF_00416;inference=ab initio prediction:Prodigal:002006;locus_tag=OEGBLJEF_00416;product=hypothetical protein
NZ_SRLB01000001.1	Prodigal:002006	CDS	438270	438506	.	+	0	ID=OEGBLJEF_00417;inference=ab initio prediction:Prodigal:002006;locus_tag=OEGBLJEF_00417;product=hypothetical protein
NZ_SRLB01000001.1	Prodigal:002006	CDS	438555	439346	.	-	0	ID=OEGBLJEF_00418;inference=ab initio prediction:Prodigal:002006;locus_tag=OEGBLJEF_00418;product=hypothetical protein
NZ_SRLB01000001.1	Prodigal:002006	CDS	439359	441005	.	-	0	ID=OEGBLJEF_00419;eC_number=7.4.2.10;Name=gsiA_2;db_xref=COG:COG1123;gene=gsiA_2;inference=ab initio prediction:Prodigal:002006,similar to AA sequence:UniProtKB:P75796;locus_tag=OEGBLJEF_00419;product=Glutathione import ATP-binding protein GsiA
NZ_SRLB01000001.1	Prodigal:002006	CDS	441002	441853	.	-	0	ID=OEGBLJEF_00420;Name=gsiD_2;db_xref=COG:COG1173;gene=gsiD_2;inference=ab initio prediction:Prodigal:002006,similar to AA sequence:UniProtKB:P75799;locus_tag=OEGBLJEF_00420;product=Glutathione transport system permease protein GsiD
NZ_SRLB01000001.1	Prodigal:002006	CDS	441859	442836	.	-	0	ID=OEGBLJEF_00421;Name=gsiC_2;db_xref=COG:COG0601;gene=gsiC_2;inference=ab initio prediction:Prodigal:002006,similar to AA sequence:UniProtKB:P75798;locus_tag=OEGBLJEF_00421;product=Glutathione transport system permease protein GsiC
NZ_SRLB01000001.1	Prodigal:002006	CDS	442877	444499	.	-	0	ID=OEGBLJEF_00422;Name=dppA_1;db_xref=COG:COG0747;gene=dppA_1;inference=ab initio prediction:Prodigal:002006,similar to AA sequence:UniProtKB:P23847;locus_tag=OEGBLJEF_00422;product=Periplasmic dipeptide transport protein
NZ_SRLB01000001.1	Prodigal:002006	CDS	444781	445236	.	+	0	ID=OEGBLJEF_00423;inference=ab initio prediction:Prodigal:002006;locus_tag=OEGBLJEF_00423;product=hypothetical protein
NZ_SRLB01000001.1	Prodigal:002006	CDS	445631	445876	.	+	0	ID=OEGBLJEF_00424;inference=ab initio prediction:Prodigal:002006;locus_tag=OEGBLJEF_00424;product=hypothetical protein
NZ_SRLB01000001.1	Prodigal:002006	CDS	445961	446158	.	-	0	ID=OEGBLJEF_00425;inference=ab initio prediction:Prodigal:002006;locus_tag=OEGBLJEF_00425;product=hypothetical protein
NZ_SRLB01000001.1	Prodigal:002006	CDS	446195	446578	.	-	0	ID=OEGBLJEF_00426;inference=ab initio prediction:Prodigal:002006;locus_tag=OEGBLJEF_00426;product=hypothetical protein
NZ_SRLB01000001.1	Prodigal:002006	CDS	446582	446875	.	-	0	ID=OEGBLJEF_00427;inference=ab initio prediction:Prodigal:002006;locus_tag=OEGBLJEF_00427;product=hypothetical protein
NZ_SRLB01000001.1	Prodigal:002006	CDS	446891	447100	.	-	0	ID=OEGBLJEF_00428;Name=cspA_1;db_xref=COG:COG1278;gene=cspA_1;inference=ab initio prediction:Prodigal:002006,similar to AA sequence:UniProtKB:Q9Z3S6;locus_tag=OEGBLJEF_00428;product=Cold shock protein CspA
NZ_SRLB01000001.1	Prodigal:002006	CDS	447547	448863	.	+	0	ID=OEGBLJEF_00429;Name=entS_1;gene=entS_1;inference=ab initio prediction:Prodigal:002006,protein motif:HAMAP:MF_01436;locus_tag=OEGBLJEF_00429;product=Enterobactin exporter EntS
NZ_SRLB01000001.1	Prodigal:002006	CDS	448794	449285	.	-	0	ID=OEGBLJEF_00430;eC_number=3.1.-.-;Name=yrrK;db_xref=COG:COG0816;gene=yrrK;inference=ab initio prediction:Prodigal:002006,similar to AA sequence:UniProtKB:O34634;locus_tag=OEGBLJEF_00430;product=Putative pre-16S rRNA nuclease
NZ_SRLB01000001.1	Prodigal:002006	CDS	449390	450091	.	+	0	ID=OEGBLJEF_00431;inference=ab initio prediction:Prodigal:002006,similar to AA sequence:UniProtKB:P99149;locus_tag=OEGBLJEF_00431;note=UPF0173 metal-dependent hydrolase SA1529;product=hypothetical protein
NZ_SRLB01000001.1	Prodigal:002006	CDS	450225	450692	.	+	0	ID=OEGBLJEF_00432;inference=ab initio prediction:Prodigal:002006;locus_tag=OEGBLJEF_00432;product=hypothetical protein
NZ_SRLB01000001.1	Prodigal:002006	CDS	450806	451093	.	+	0	ID=OEGBLJEF_00433;eC_number=6.3.5.-;Name=gatC;db_xref=COG:COG0721;gene=gatC;inference=ab initio prediction:Prodigal:002006,similar to AA sequence:UniProtKB:Q9HVT9;locus_tag=OEGBLJEF_00433;product=Glutamyl-tRNA(Gln) amidotransferase subunit C
NZ_SRLB01000001.1	Prodigal:002006	CDS	451158	452651	.	+	0	ID=OEGBLJEF_00434;eC_number=6.3.5.7;Name=gatA_1;db_xref=COG:COG0154;gene=gatA_1;inference=ab initio prediction:Prodigal:002006,similar to AA sequence:UniProtKB:Q9HVT8;locus_tag=OEGBLJEF_00434;product=Glutamyl-tRNA(Gln) amidotransferase subunit A
NZ_SRLB01000001.1	Prodigal:002006	CDS	452648	452956	.	+	0	ID=OEGBLJEF_00435;inference=ab initio prediction:Prodigal:002006;locus_tag=OEGBLJEF_00435;product=hypothetical protein
NZ_SRLB01000001.1	Prodigal:002006	CDS	453205	454695	.	+	0	ID=OEGBLJEF_00436;eC_number=6.3.5.-;Name=gatB;db_xref=COG:COG0064;gene=gatB;inference=ab initio prediction:Prodigal:002006,similar to AA sequence:UniProtKB:Q9HVT7;locus_tag=OEGBLJEF_00436;product=Aspartyl/glutamyl-tRNA(Asn/Gln) amidotransferase subunit B
NZ_SRLB01000001.1	Prodigal:002006	CDS	454787	456445	.	-	0	ID=OEGBLJEF_00437;inference=ab initio prediction:Prodigal:002006;locus_tag=OEGBLJEF_00437;product=hypothetical protein
NZ_SRLB01000001.1	Prodigal:002006	CDS	457066	459810	.	-	0	ID=OEGBLJEF_00438;eC_number=5.6.2.1;Name=topA;gene=topA;inference=ab initio prediction:Prodigal:002006,protein motif:HAMAP:MF_00952;locus_tag=OEGBLJEF_00438;product=DNA topoisomerase 1
NZ_SRLB01000001.1	Prodigal:002006	CDS	460001	460948	.	+	0	ID=OEGBLJEF_00439;eC_number=2.1.3.2;Name=pyrB;gene=pyrB;inference=ab initio prediction:Prodigal:002006,similar to AA sequence:UniProtKB:P56585;locus_tag=OEGBLJEF_00439;product=Aspartate carbamoyltransferase
NZ_SRLB01000001.1	Prodigal:002006	CDS	461186	461593	.	+	0	ID=OEGBLJEF_00440;db_xref=COG:COG2852;inference=ab initio prediction:Prodigal:002006,similar to AA sequence:UniProtKB:P44116;locus_tag=OEGBLJEF_00440;product=putative protein
NZ_SRLB01000001.1	Prodigal:002006	CDS	461590	462885	.	+	0	ID=OEGBLJEF_00441;eC_number=3.5.2.3;Name=pyrC;db_xref=COG:COG0044;gene=pyrC;inference=ab initio prediction:Prodigal:002006,similar to AA sequence:UniProtKB:O66990;locus_tag=OEGBLJEF_00441;product=Dihydroorotase
NZ_SRLB01000001.1	Prodigal:002006	CDS	462885	463484	.	+	0	ID=OEGBLJEF_00442;eC_number=2.3.1.275;Name=plsY;db_xref=COG:COG0344;gene=plsY;inference=ab initio prediction:Prodigal:002006,similar to AA sequence:UniProtKB:O66905;locus_tag=OEGBLJEF_00442;product=Glycerol-3-phosphate acyltransferase
NZ_SRLB01000001.1	Prodigal:002006	CDS	463540	464727	.	+	0	ID=OEGBLJEF_00443;inference=ab initio prediction:Prodigal:002006;locus_tag=OEGBLJEF_00443;product=hypothetical protein
NZ_SRLB01000001.1	Prodigal:002006	CDS	464733	465503	.	-	0	ID=OEGBLJEF_00444;eC_number=2.1.1.223;Name=yfiC;gene=yfiC;inference=ab initio prediction:Prodigal:002006,protein motif:HAMAP:MF_01872;locus_tag=OEGBLJEF_00444;product=tRNA1(Val) (adenine(37)-N6)-methyltransferase
NZ_SRLB01000001.1	Prodigal:002006	CDS	465487	465720	.	-	0	ID=OEGBLJEF_00445;inference=ab initio prediction:Prodigal:002006;locus_tag=OEGBLJEF_00445;product=hypothetical protein
NZ_SRLB01000001.1	Prodigal:002006	CDS	465874	466953	.	+	0	ID=OEGBLJEF_00446;eC_number=2.5.1.90;Name=ispB;db_xref=COG:COG0142;gene=ispB;inference=ab initio prediction:Prodigal:002006,similar to AA sequence:UniProtKB:P0AD57;locus_tag=OEGBLJEF_00446;product=Octaprenyl diphosphate synthase
NZ_SRLB01000001.1	Prodigal:002006	CDS	467070	467957	.	-	0	ID=OEGBLJEF_00447;eC_number=2.7.1.148;Name=ispE;db_xref=COG:COG1947;gene=ispE;inference=ab initio prediction:Prodigal:002006,similar to AA sequence:UniProtKB:P83700;locus_tag=OEGBLJEF_00447;product=4-diphosphocytidyl-2-C-methyl-D-erythritol kinase
NZ_SRLB01000001.1	Prodigal:002006	CDS	468044	469906	.	-	0	ID=OEGBLJEF_00448;eC_number=3.4.-.-;Name=bepA_1;gene=bepA_1;inference=ab initio prediction:Prodigal:002006,protein motif:HAMAP:MF_00997;locus_tag=OEGBLJEF_00448;product=Beta-barrel assembly-enhancing protease
NZ_SRLB01000001.1	Prodigal:002006	CDS	470416	472080	.	-	0	ID=OEGBLJEF_00449;eC_number=1.5.5.1;db_xref=COG:COG0644;inference=ab initio prediction:Prodigal:002006,similar to AA sequence:UniProtKB:Q9HZP5;locus_tag=OEGBLJEF_00449;product=Electron transfer flavoprotein-ubiquinone oxidoreductase
NZ_SRLB01000001.1	Prodigal:002006	CDS	472276	473172	.	+	0	ID=OEGBLJEF_00450;inference=ab initio prediction:Prodigal:002006;locus_tag=OEGBLJEF_00450;product=hypothetical protein
NZ_SRLB01000001.1	Prodigal:002006	CDS	473280	474185	.	+	0	ID=OEGBLJEF_00451;inference=ab initio prediction:Prodigal:002006;locus_tag=OEGBLJEF_00451;product=hypothetical protein
NZ_SRLB01000001.1	Prodigal:002006	CDS	474185	474778	.	+	0	ID=OEGBLJEF_00452;Name=moaB;db_xref=COG:COG0521;gene=moaB;inference=ab initio prediction:Prodigal:002006,similar to AA sequence:UniProtKB:P0AEZ9;locus_tag=OEGBLJEF_00452;product=Molybdenum cofactor biosynthesis protein B
NZ_SRLB01000001.1	Prodigal:002006	CDS	474744	475259	.	-	0	ID=OEGBLJEF_00453;inference=ab initio prediction:Prodigal:002006;locus_tag=OEGBLJEF_00453;product=hypothetical protein
NZ_SRLB01000001.1	Prodigal:002006	CDS	475369	476478	.	+	0	ID=OEGBLJEF_00454;inference=ab initio prediction:Prodigal:002006;locus_tag=OEGBLJEF_00454;product=hypothetical protein
NZ_SRLB01000001.1	Prodigal:002006	CDS	476847	477422	.	+	0	ID=OEGBLJEF_00455;inference=ab initio prediction:Prodigal:002006;locus_tag=OEGBLJEF_00455;product=hypothetical protein
NZ_SRLB01000001.1	Prodigal:002006	CDS	477385	478254	.	-	0	ID=OEGBLJEF_00456;inference=ab initio prediction:Prodigal:002006;locus_tag=OEGBLJEF_00456;product=hypothetical protein
NZ_SRLB01000001.1	Prodigal:002006	CDS	478244	479854	.	-	0	ID=OEGBLJEF_00457;eC_number=6.2.1.3;db_xref=COG:COG0318;inference=ab initio prediction:Prodigal:002006,similar to AA sequence:UniProtKB:P9WQ37;locus_tag=OEGBLJEF_00457;product=Long-chain-fatty-acid--CoA ligase FadD13
NZ_SRLB01000001.1	Prodigal:002006	CDS	479995	480591	.	-	0	ID=OEGBLJEF_00458;eC_number=3.1.26.4;Name=rnhB;db_xref=COG:COG0164;gene=rnhB;inference=ab initio prediction:Prodigal:002006,similar to AA sequence:UniProtKB:Q9X017;locus_tag=OEGBLJEF_00458;product=Ribonuclease HII
NZ_SRLB01000001.1	Prodigal:002006	CDS	480860	481105	.	+	0	ID=OEGBLJEF_00459;inference=ab initio prediction:Prodigal:002006;locus_tag=OEGBLJEF_00459;product=hypothetical protein
NZ_SRLB01000001.1	Prodigal:002006	CDS	481192	481344	.	+	0	ID=OEGBLJEF_00460;inference=ab initio prediction:Prodigal:002006;locus_tag=OEGBLJEF_00460;product=hypothetical protein
NZ_SRLB01000001.1	Prodigal:002006	CDS	481774	482142	.	+	0	ID=OEGBLJEF_00461;inference=ab initio prediction:Prodigal:002006;locus_tag=OEGBLJEF_00461;product=hypothetical protein
NZ_SRLB01000001.1	Prodigal:002006	CDS	482249	484576	.	-	0	ID=OEGBLJEF_00462;eC_number=2.7.13.3;Name=rcsC_4;gene=rcsC_4;inference=ab initio prediction:Prodigal:002006,protein motif:HAMAP:MF_00979;locus_tag=OEGBLJEF_00462;product=Sensor histidine kinase RcsC
NZ_SRLB01000001.1	Prodigal:002006	CDS	484744	485772	.	-	0	ID=OEGBLJEF_00463;eC_number=1.1.-.-;Name=yajO_2;db_xref=COG:COG0667;gene=yajO_2;inference=ab initio prediction:Prodigal:002006,similar to AA sequence:UniProtKB:P77735;locus_tag=OEGBLJEF_00463;product=1-deoxyxylulose-5-phosphate synthase YajO
NZ_SRLB01000001.1	Prodigal:002006	CDS	485924	487069	.	-	0	ID=OEGBLJEF_00464;inference=ab initio prediction:Prodigal:002006;locus_tag=OEGBLJEF_00464;product=hypothetical protein
NZ_SRLB01000001.1	Prodigal:002006	CDS	487208	488917	.	-	0	ID=OEGBLJEF_00465;Name=fzlC;gene=fzlC;inference=ab initio prediction:Prodigal:002006,similar to AA sequence:UniProtKB:A0A0H3C3S1;locus_tag=OEGBLJEF_00465;product=FtsZ-localized protein C
NZ_SRLB01000001.1	Prodigal:002006	CDS	489148	490500	.	-	0	ID=OEGBLJEF_00466;eC_number=2.1.1.176;Name=rsmB_1;db_xref=COG:COG0144;gene=rsmB_1;inference=ab initio prediction:Prodigal:002006,similar to AA sequence:UniProtKB:P36929;locus_tag=OEGBLJEF_00466;product=Ribosomal RNA small subunit methyltransferase B
NZ_SRLB01000001.1	Prodigal:002006	CDS	490726	490926	.	+	0	ID=OEGBLJEF_00467;inference=ab initio prediction:Prodigal:002006;locus_tag=OEGBLJEF_00467;product=hypothetical protein
NZ_SRLB01000001.1	Prodigal:002006	CDS	491406	491780	.	+	0	ID=OEGBLJEF_00468;inference=ab initio prediction:Prodigal:002006;locus_tag=OEGBLJEF_00468;product=hypothetical protein
NZ_SRLB01000001.1	Prodigal:002006	CDS	491859	492197	.	+	0	ID=OEGBLJEF_00469;inference=ab initio prediction:Prodigal:002006;locus_tag=OEGBLJEF_00469;product=hypothetical protein
NZ_SRLB01000001.1	Prodigal:002006	CDS	493002	493508	.	-	0	ID=OEGBLJEF_00470;eC_number=2.-.-.-;Name=ybiS;db_xref=COG:COG1376;gene=ybiS;inference=ab initio prediction:Prodigal:002006,similar to AA sequence:UniProtKB:P0AAX8;locus_tag=OEGBLJEF_00470;product=putative L%2CD-transpeptidase YbiS
NZ_SRLB01000001.1	Prodigal:002006	CDS	493649	494335	.	-	0	ID=OEGBLJEF_00471;eC_number=3.1.26.4;Name=rnhA;gene=rnhA;inference=ab initio prediction:Prodigal:002006,protein motif:HAMAP:MF_00042;locus_tag=OEGBLJEF_00471;product=Ribonuclease H
NZ_SRLB01000001.1	Prodigal:002006	CDS	494601	496001	.	+	0	ID=OEGBLJEF_00472;Name=uacT_1;db_xref=COG:COG2233;gene=uacT_1;inference=ab initio prediction:Prodigal:002006,similar to AA sequence:UniProtKB:Q46821;locus_tag=OEGBLJEF_00472;product=Uric acid transporter UacT
NZ_SRLB01000001.1	Prodigal:002006	CDS	496031	496867	.	+	0	ID=OEGBLJEF_00473;eC_number=1.7.3.3;Name=uox;gene=uox;inference=ab initio prediction:Prodigal:002006,similar to AA sequence:UniProtKB:D0VWQ1;locus_tag=OEGBLJEF_00473;product=Uricase
NZ_SRLB01000001.1	Prodigal:002006	CDS	497594	498730	.	-	0	ID=OEGBLJEF_00474;eC_number=6.3.2.2;db_xref=COG:COG2170;inference=ab initio prediction:Prodigal:002006,similar to AA sequence:UniProtKB:P9WPK9;locus_tag=OEGBLJEF_00474;product=Putative glutamate--cysteine ligase 2
NZ_SRLB01000001.1	Prodigal:002006	CDS	498880	499665	.	-	0	ID=OEGBLJEF_00475;eC_number=2.1.1.193;Name=rsmE;db_xref=COG:COG1385;gene=rsmE;inference=ab initio prediction:Prodigal:002006,similar to AA sequence:UniProtKB:P0AGL7;locus_tag=OEGBLJEF_00475;product=Ribosomal RNA small subunit methyltransferase E
NZ_SRLB01000001.1	Prodigal:002006	CDS	499931	500407	.	+	0	ID=OEGBLJEF_00476;inference=ab initio prediction:Prodigal:002006;locus_tag=OEGBLJEF_00476;product=hypothetical protein
NZ_SRLB01000001.1	Prodigal:002006	CDS	500463	501404	.	+	0	ID=OEGBLJEF_00477;eC_number=2.5.1.39;Name=ubiA;db_xref=COG:COG0382;gene=ubiA;inference=ab initio prediction:Prodigal:002006,similar to AA sequence:UniProtKB:P0AGK1;locus_tag=OEGBLJEF_00477;product=4-hydroxybenzoate octaprenyltransferase
NZ_SRLB01000001.1	Prodigal:002006	CDS	501456	501974	.	-	0	ID=OEGBLJEF_00478;inference=ab initio prediction:Prodigal:002006;locus_tag=OEGBLJEF_00478;product=hypothetical protein
NZ_SRLB01000001.1	Prodigal:002006	CDS	502356	503168	.	+	0	ID=OEGBLJEF_00479;eC_number=3.1.3.7;Name=cysQ_1;gene=cysQ_1;inference=ab initio prediction:Prodigal:002006,protein motif:HAMAP:MF_02095;locus_tag=OEGBLJEF_00479;product=3'(2')%2C5'-bisphosphate nucleotidase CysQ
NZ_SRLB01000001.1	Prodigal:002006	CDS	503785	504546	.	-	0	ID=OEGBLJEF_00480;Name=livF_2;db_xref=COG:COG0410;gene=livF_2;inference=ab initio prediction:Prodigal:002006,similar to AA sequence:UniProtKB:P22731;locus_tag=OEGBLJEF_00480;product=High-affinity branched-chain amino acid transport ATP-binding protein LivF
NZ_SRLB01000001.1	Prodigal:002006	CDS	504543	506306	.	-	0	ID=OEGBLJEF_00481;eC_number=7.6.2.8;Name=btuD_1;gene=btuD_1;inference=ab initio prediction:Prodigal:002006,protein motif:HAMAP:MF_01005;locus_tag=OEGBLJEF_00481;product=Vitamin B12 import ATP-binding protein BtuD
NZ_SRLB01000001.1	Prodigal:002006	CDS	506308	507345	.	-	0	ID=OEGBLJEF_00482;inference=ab initio prediction:Prodigal:002006;locus_tag=OEGBLJEF_00482;product=hypothetical protein
NZ_SRLB01000001.1	Prodigal:002006	CDS	507613	508773	.	-	0	ID=OEGBLJEF_00483;inference=ab initio prediction:Prodigal:002006;locus_tag=OEGBLJEF_00483;product=hypothetical protein
NZ_SRLB01000001.1	Prodigal:002006	CDS	509016	509819	.	+	0	ID=OEGBLJEF_00484;eC_number=5.3.3.18;Name=paaG_1;db_xref=COG:COG1024;gene=paaG_1;inference=ab initio prediction:Prodigal:002006,similar to AA sequence:UniProtKB:P77467;locus_tag=OEGBLJEF_00484;product=1%2C2-epoxyphenylacetyl-CoA isomerase
NZ_SRLB01000001.1	Prodigal:002006	CDS	509816	510277	.	+	0	ID=OEGBLJEF_00485;eC_number=3.1.2.-;Name=paaI;db_xref=COG:COG2050;gene=paaI;inference=ab initio prediction:Prodigal:002006,similar to AA sequence:UniProtKB:P76084;locus_tag=OEGBLJEF_00485;product=Acyl-coenzyme A thioesterase PaaI
NZ_SRLB01000001.1	Prodigal:002006	CDS	510386	511720	.	+	0	ID=OEGBLJEF_00486;eC_number=6.2.1.30;Name=paaK_1;gene=paaK_1;inference=ab initio prediction:Prodigal:002006,similar to AA sequence:UniProtKB:Q9L9C1;locus_tag=OEGBLJEF_00486;product=Phenylacetate-coenzyme A ligase
NZ_SRLB01000001.1	Prodigal:002006	CDS	511750	512379	.	+	0	ID=OEGBLJEF_00487;Name=betI_1;gene=betI_1;inference=ab initio prediction:Prodigal:002006,protein motif:HAMAP:MF_00768;locus_tag=OEGBLJEF_00487;product=HTH-type transcriptional regulator BetI
NZ_SRLB01000001.1	Prodigal:002006	CDS	512462	512998	.	-	0	ID=OEGBLJEF_00488;eC_number=2.3.1.-;Name=eis_1;gene=eis_1;inference=ab initio prediction:Prodigal:002006,protein motif:HAMAP:MF_01812;locus_tag=OEGBLJEF_00488;product=N-acetyltransferase Eis
NZ_SRLB01000001.1	Prodigal:002006	CDS	513180	514346	.	-	0	ID=OEGBLJEF_00489;eC_number=4.1.1.17;Name=ldc;gene=ldc;inference=ab initio prediction:Prodigal:002006,similar to AA sequence:UniProtKB:O50657;locus_tag=OEGBLJEF_00489;product=Lysine/ornithine decarboxylase
NZ_SRLB01000001.1	Prodigal:002006	CDS	515093	516709	.	+	0	ID=OEGBLJEF_00490;Name=mdoG_1;db_xref=COG:COG3131;gene=mdoG_1;inference=ab initio prediction:Prodigal:002006,similar to AA sequence:UniProtKB:P33136;locus_tag=OEGBLJEF_00490;product=Glucans biosynthesis protein G
NZ_SRLB01000001.1	Prodigal:002006	CDS	516694	517197	.	+	0	ID=OEGBLJEF_00491;eC_number=2.3.1.-;Name=ypeA_1;gene=ypeA_1;inference=ab initio prediction:Prodigal:002006,protein motif:HAMAP:MF_01127;locus_tag=OEGBLJEF_00491;product=Acetyltransferase YpeA
NZ_SRLB01000001.1	Prodigal:002006	CDS	517392	517817	.	+	0	ID=OEGBLJEF_00492;inference=ab initio prediction:Prodigal:002006;locus_tag=OEGBLJEF_00492;product=hypothetical protein
NZ_SRLB01000001.1	Prodigal:002006	CDS	518157	519191	.	+	0	ID=OEGBLJEF_00493;inference=ab initio prediction:Prodigal:002006;locus_tag=OEGBLJEF_00493;product=hypothetical protein
NZ_SRLB01000001.1	Prodigal:002006	CDS	520080	520745	.	+	0	ID=OEGBLJEF_00494;inference=ab initio prediction:Prodigal:002006;locus_tag=OEGBLJEF_00494;product=hypothetical protein
NZ_SRLB01000001.1	Prodigal:002006	CDS	520758	522554	.	-	0	ID=OEGBLJEF_00495;inference=ab initio prediction:Prodigal:002006;locus_tag=OEGBLJEF_00495;product=hypothetical protein
NZ_SRLB01000001.1	Prodigal:002006	CDS	522632	523678	.	-	0	ID=OEGBLJEF_00496;inference=ab initio prediction:Prodigal:002006;locus_tag=OEGBLJEF_00496;product=hypothetical protein
NZ_SRLB01000001.1	Prodigal:002006	CDS	523678	525891	.	-	0	ID=OEGBLJEF_00497;inference=ab initio prediction:Prodigal:002006;locus_tag=OEGBLJEF_00497;product=hypothetical protein
NZ_SRLB01000001.1	Prodigal:002006	CDS	525966	526574	.	-	0	ID=OEGBLJEF_00498;inference=ab initio prediction:Prodigal:002006;locus_tag=OEGBLJEF_00498;product=hypothetical protein
NZ_SRLB01000001.1	Prodigal:002006	CDS	526700	526789	.	-	0	ID=OEGBLJEF_00499;inference=ab initio prediction:Prodigal:002006;locus_tag=OEGBLJEF_00499;product=hypothetical protein
NZ_SRLB01000001.1	Prodigal:002006	CDS	527129	527335	.	-	0	ID=OEGBLJEF_00500;inference=ab initio prediction:Prodigal:002006;locus_tag=OEGBLJEF_00500;product=hypothetical protein
NZ_SRLB01000001.1	Prodigal:002006	CDS	527328	529361	.	-	0	ID=OEGBLJEF_00501;eC_number=3.4.24.-;Name=ftsH_1;gene=ftsH_1;inference=ab initio prediction:Prodigal:002006,protein motif:HAMAP:MF_01458;locus_tag=OEGBLJEF_00501;product=ATP-dependent zinc metalloprotease FtsH
NZ_SRLB01000001.1	Prodigal:002006	CDS	529541	529873	.	-	0	ID=OEGBLJEF_00502;inference=ab initio prediction:Prodigal:002006;locus_tag=OEGBLJEF_00502;product=hypothetical protein
NZ_SRLB01000001.1	Prodigal:002006	CDS	530145	530699	.	-	0	ID=OEGBLJEF_00503;inference=ab initio prediction:Prodigal:002006;locus_tag=OEGBLJEF_00503;product=hypothetical protein
NZ_SRLB01000001.1	Prodigal:002006	CDS	531316	532749	.	+	0	ID=OEGBLJEF_00504;inference=ab initio prediction:Prodigal:002006;locus_tag=OEGBLJEF_00504;product=hypothetical protein
NZ_SRLB01000001.1	Prodigal:002006	CDS	532945	535263	.	+	0	ID=OEGBLJEF_00505;inference=ab initio prediction:Prodigal:002006;locus_tag=OEGBLJEF_00505;product=hypothetical protein
NZ_SRLB01000001.1	Prodigal:002006	CDS	535251	536525	.	+	0	ID=OEGBLJEF_00506;inference=ab initio prediction:Prodigal:002006;locus_tag=OEGBLJEF_00506;product=hypothetical protein
NZ_SRLB01000001.1	Prodigal:002006	CDS	536590	537387	.	+	0	ID=OEGBLJEF_00507;inference=ab initio prediction:Prodigal:002006;locus_tag=OEGBLJEF_00507;product=hypothetical protein
NZ_SRLB01000001.1	Prodigal:002006	CDS	537671	538279	.	-	0	ID=OEGBLJEF_00508;inference=ab initio prediction:Prodigal:002006;locus_tag=OEGBLJEF_00508;product=hypothetical protein
NZ_SRLB01000001.1	Prodigal:002006	CDS	538667	539359	.	+	0	ID=OEGBLJEF_00509;inference=ab initio prediction:Prodigal:002006;locus_tag=OEGBLJEF_00509;product=hypothetical protein
NZ_SRLB01000001.1	Prodigal:002006	CDS	539363	542527	.	-	0	ID=OEGBLJEF_00510;eC_number=2.7.13.3;Name=rcsC_5;gene=rcsC_5;inference=ab initio prediction:Prodigal:002006,protein motif:HAMAP:MF_00979;locus_tag=OEGBLJEF_00510;product=Sensor histidine kinase RcsC
NZ_SRLB01000001.1	Prodigal:002006	CDS	542723	543469	.	-	0	ID=OEGBLJEF_00511;eC_number=1.-.-.-;Name=arsH_1;db_xref=COG:COG0431;gene=arsH_1;inference=ab initio prediction:Prodigal:002006,similar to AA sequence:UniProtKB:B7J950;locus_tag=OEGBLJEF_00511;product=NADPH-dependent FMN reductase ArsH
NZ_SRLB01000001.1	Prodigal:002006	CDS	543520	543879	.	+	0	ID=OEGBLJEF_00512;inference=ab initio prediction:Prodigal:002006;locus_tag=OEGBLJEF_00512;product=hypothetical protein
NZ_SRLB01000001.1	Prodigal:002006	CDS	543872	544399	.	+	0	ID=OEGBLJEF_00513;eC_number=1.20.4.4;Name=arsC_1;gene=arsC_1;inference=ab initio prediction:Prodigal:002006,protein motif:HAMAP:MF_01624;locus_tag=OEGBLJEF_00513;product=Arsenate reductase
NZ_SRLB01000001.1	Prodigal:002006	CDS	544399	544824	.	+	0	ID=OEGBLJEF_00514;eC_number=1.20.4.1;Name=arsC_2;gene=arsC_2;inference=ab initio prediction:Prodigal:002006,similar to AA sequence:UniProtKB:P08692;locus_tag=OEGBLJEF_00514;product=Arsenate reductase
NZ_SRLB01000001.1	Prodigal:002006	CDS	544832	545896	.	+	0	ID=OEGBLJEF_00515;Name=acr3_1;db_xref=COG:COG0798;gene=acr3_1;inference=ab initio prediction:Prodigal:002006,similar to AA sequence:UniProtKB:A6TP80;locus_tag=OEGBLJEF_00515;product=Arsenical-resistance protein Acr3
NZ_SRLB01000001.1	Prodigal:002006	CDS	546053	546409	.	+	0	ID=OEGBLJEF_00516;inference=ab initio prediction:Prodigal:002006;locus_tag=OEGBLJEF_00516;product=hypothetical protein
NZ_SRLB01000001.1	Prodigal:002006	CDS	546456	547832	.	+	0	ID=OEGBLJEF_00517;inference=ab initio prediction:Prodigal:002006;locus_tag=OEGBLJEF_00517;product=hypothetical protein
NZ_SRLB01000001.1	Prodigal:002006	CDS	547772	549043	.	+	0	ID=OEGBLJEF_00518;inference=ab initio prediction:Prodigal:002006;locus_tag=OEGBLJEF_00518;product=hypothetical protein
NZ_SRLB01000001.1	Prodigal:002006	CDS	549166	551313	.	-	0	ID=OEGBLJEF_00519;eC_number=7.1.3.1;Name=hppA;db_xref=COG:COG3808;gene=hppA;inference=ab initio prediction:Prodigal:002006,similar to AA sequence:UniProtKB:Q8UG67;locus_tag=OEGBLJEF_00519;product=K(+)-insensitive pyrophosphate-energized proton pump
NZ_SRLB01000001.1	Prodigal:002006	CDS	551521	552525	.	-	0	ID=OEGBLJEF_00520;eC_number=2.7.4.16;Name=thiL_1;db_xref=COG:COG0611;gene=thiL_1;inference=ab initio prediction:Prodigal:002006,similar to AA sequence:UniProtKB:P0AGG0;locus_tag=OEGBLJEF_00520;product=Thiamine-monophosphate kinase
NZ_SRLB01000001.1	Prodigal:002006	CDS	552721	553218	.	-	0	ID=OEGBLJEF_00521;Name=nusB;db_xref=COG:COG0781;gene=nusB;inference=ab initio prediction:Prodigal:002006,similar to AA sequence:UniProtKB:P0A780;locus_tag=OEGBLJEF_00521;product=Transcription antitermination protein NusB
NZ_SRLB01000001.1	Prodigal:002006	CDS	553220	553762	.	-	0	ID=OEGBLJEF_00522;eC_number=2.5.1.78;Name=ribH1;db_xref=COG:COG0054;gene=ribH1;inference=ab initio prediction:Prodigal:002006,similar to AA sequence:UniProtKB:Q8YGH2;locus_tag=OEGBLJEF_00522;product=6%2C7-dimethyl-8-ribityllumazine synthase 1
NZ_SRLB01000001.1	Prodigal:002006	CDS	554029	555336	.	+	0	ID=OEGBLJEF_00523;Name=ttuB_1;gene=ttuB_1;inference=ab initio prediction:Prodigal:002006,similar to AA sequence:UniProtKB:Q44470;locus_tag=OEGBLJEF_00523;product=Putative tartrate transporter
NZ_SRLB01000001.1	Prodigal:002006	CDS	555635	556198	.	+	0	ID=OEGBLJEF_00524;eC_number=7.1.1.8;Name=petA;db_xref=COG:COG0723;gene=petA;inference=ab initio prediction:Prodigal:002006,similar to AA sequence:UniProtKB:P51130;locus_tag=OEGBLJEF_00524;product=Ubiquinol-cytochrome c reductase iron-sulfur subunit
NZ_SRLB01000001.1	Prodigal:002006	CDS	556240	557526	.	+	0	ID=OEGBLJEF_00525;Name=fbcH_1;db_xref=COG:COG1290;gene=fbcH_1;inference=ab initio prediction:Prodigal:002006,similar to AA sequence:UniProtKB:P51131;locus_tag=OEGBLJEF_00525;product=Cytochrome b/c1
NZ_SRLB01000001.1	Prodigal:002006	CDS	557613	558509	.	+	0	ID=OEGBLJEF_00526;Name=fbcH_2;db_xref=COG:COG1290;gene=fbcH_2;inference=ab initio prediction:Prodigal:002006,similar to AA sequence:UniProtKB:P51131;locus_tag=OEGBLJEF_00526;product=Cytochrome b/c1
NZ_SRLB01000001.1	Prodigal:002006	CDS	558582	559460	.	+	0	ID=OEGBLJEF_00527;eC_number=2.4.2.28;Name=mtnP;db_xref=COG:COG0005;gene=mtnP;inference=ab initio prediction:Prodigal:002006,similar to AA sequence:UniProtKB:Q2RXH9;locus_tag=OEGBLJEF_00527;product=S-methyl-5'-thioadenosine phosphorylase
NZ_SRLB01000001.1	Prodigal:002006	CDS	559575	560177	.	+	0	ID=OEGBLJEF_00528;eC_number=4.2.1.19;Name=hisB;db_xref=COG:COG0131;gene=hisB;inference=ab initio prediction:Prodigal:002006,similar to AA sequence:UniProtKB:A0QX83;locus_tag=OEGBLJEF_00528;product=Imidazoleglycerol-phosphate dehydratase
NZ_SRLB01000001.1	Prodigal:002006	CDS	560230	560721	.	+	0	ID=OEGBLJEF_00529;inference=ab initio prediction:Prodigal:002006;locus_tag=OEGBLJEF_00529;product=hypothetical protein
NZ_SRLB01000001.1	Prodigal:002006	CDS	560786	561445	.	+	0	ID=OEGBLJEF_00530;eC_number=4.3.2.10;Name=hisH;gene=hisH;inference=ab initio prediction:Prodigal:002006,similar to AA sequence:UniProtKB:P59957;locus_tag=OEGBLJEF_00530;product=Imidazole glycerol phosphate synthase subunit HisH
NZ_SRLB01000001.1	Prodigal:002006	CDS	561493	562269	.	+	0	ID=OEGBLJEF_00531;eC_number=5.3.1.16;Name=hisA_1;db_xref=COG:COG0106;gene=hisA_1;inference=ab initio prediction:Prodigal:002006,similar to AA sequence:UniProtKB:A1R562;locus_tag=OEGBLJEF_00531;product=1-(5-phosphoribosyl)-5-[(5-phosphoribosylamino)methylideneamino] imidazole-4-carboxamide isomerase
NZ_SRLB01000001.1	Prodigal:002006	CDS	562325	562822	.	+	0	ID=OEGBLJEF_00532;inference=ab initio prediction:Prodigal:002006;locus_tag=OEGBLJEF_00532;product=hypothetical protein
NZ_SRLB01000001.1	Prodigal:002006	CDS	562833	563615	.	+	0	ID=OEGBLJEF_00533;eC_number=4.3.2.10;Name=hisF;db_xref=COG:COG0107;gene=hisF;inference=ab initio prediction:Prodigal:002006,similar to AA sequence:UniProtKB:Q7SIB9;locus_tag=OEGBLJEF_00533;product=Imidazole glycerol phosphate synthase subunit HisF
NZ_SRLB01000001.1	Prodigal:002006	CDS	563713	564036	.	+	0	ID=OEGBLJEF_00534;eC_number=3.6.1.31;Name=hisE;db_xref=COG:COG0140;gene=hisE;inference=ab initio prediction:Prodigal:002006,similar to AA sequence:UniProtKB:Q7P0E6;locus_tag=OEGBLJEF_00534;product=Phosphoribosyl-ATP pyrophosphatase
NZ_SRLB01000001.1	Prodigal:002006	CDS	564033	565121	.	+	0	ID=OEGBLJEF_00535;eC_number=2.7.1.33;Name=coaA;gene=coaA;inference=ab initio prediction:Prodigal:002006,similar to AA sequence:UniProtKB:B5XYG3;locus_tag=OEGBLJEF_00535;product=Pantothenate kinase
NZ_SRLB01000001.1	Prodigal:002006	CDS	565219	566790	.	-	0	ID=OEGBLJEF_00536;inference=ab initio prediction:Prodigal:002006;locus_tag=OEGBLJEF_00536;product=hypothetical protein
NZ_SRLB01000001.1	Prodigal:002006	CDS	567146	567694	.	-	0	ID=OEGBLJEF_00537;eC_number=3.1.4.58;Name=ytlP;gene=ytlP;inference=ab initio prediction:Prodigal:002006,similar to AA sequence:UniProtKB:O34570;locus_tag=OEGBLJEF_00537;product=RNA 2'%2C3'-cyclic phosphodiesterase
NZ_SRLB01000001.1	Prodigal:002006	CDS	567700	568299	.	-	0	ID=OEGBLJEF_00538;eC_number=3.1.1.2;inference=ab initio prediction:Prodigal:002006,similar to AA sequence:UniProtKB:Q07792;locus_tag=OEGBLJEF_00538;product=Arylesterase
NZ_SRLB01000001.1	Prodigal:002006	CDS	568345	569166	.	+	0	ID=OEGBLJEF_00539;db_xref=COG:COG1136;inference=ab initio prediction:Prodigal:002006,similar to AA sequence:UniProtKB:P9WQK1;locus_tag=OEGBLJEF_00539;product=putative ABC transporter ATP-binding protein
NZ_SRLB01000001.1	Prodigal:002006	CDS	569172	571766	.	+	0	ID=OEGBLJEF_00540;inference=ab initio prediction:Prodigal:002006;locus_tag=OEGBLJEF_00540;product=hypothetical protein
NZ_SRLB01000001.1	Prodigal:002006	CDS	572002	572805	.	+	0	ID=OEGBLJEF_00541;Name=ybhL_1;db_xref=COG:COG0670;gene=ybhL_1;inference=ab initio prediction:Prodigal:002006,similar to AA sequence:UniProtKB:P0AAC4;locus_tag=OEGBLJEF_00541;product=Inner membrane protein YbhL
NZ_SRLB01000001.1	Prodigal:002006	CDS	572941	573816	.	+	0	ID=OEGBLJEF_00542;inference=ab initio prediction:Prodigal:002006;locus_tag=OEGBLJEF_00542;product=hypothetical protein
NZ_SRLB01000001.1	Prodigal:002006	CDS	573735	574526	.	-	0	ID=OEGBLJEF_00543;inference=ab initio prediction:Prodigal:002006;locus_tag=OEGBLJEF_00543;product=hypothetical protein
NZ_SRLB01000001.1	Prodigal:002006	CDS	574530	574760	.	-	0	ID=OEGBLJEF_00544;inference=ab initio prediction:Prodigal:002006;locus_tag=OEGBLJEF_00544;product=hypothetical protein
NZ_SRLB01000001.1	Prodigal:002006	CDS	574760	575635	.	-	0	ID=OEGBLJEF_00545;eC_number=2.7.8.26;Name=cobV;gene=cobV;inference=ab initio prediction:Prodigal:002006,similar to AA sequence:UniProtKB:P29936;locus_tag=OEGBLJEF_00545;product=Adenosylcobinamide-GDP ribazoletransferase
NZ_SRLB01000001.1	Prodigal:002006	CDS	575810	576841	.	+	0	ID=OEGBLJEF_00546;eC_number=2.4.2.21;Name=cobU;gene=cobU;inference=ab initio prediction:Prodigal:002006,similar to AA sequence:UniProtKB:P29935;locus_tag=OEGBLJEF_00546;product=Nicotinate-nucleotide--dimethylbenzimidazole phosphoribosyltransferase
NZ_SRLB01000001.1	Prodigal:002006	CDS	576981	577445	.	-	0	ID=OEGBLJEF_00547;inference=ab initio prediction:Prodigal:002006;locus_tag=OEGBLJEF_00547;product=hypothetical protein
NZ_SRLB01000001.1	Aragorn:001002	tRNA	579298	579382	.	+	.	ID=OEGBLJEF_00548;inference=COORDINATES:profile:Aragorn:001002;locus_tag=OEGBLJEF_00548;product=tRNA-Leu(tag)
NZ_SRLB01000001.1	Prodigal:002006	CDS	579526	580953	.	+	0	ID=OEGBLJEF_00549;eC_number=5.2.1.8;Name=tig;db_xref=COG:COG0544;gene=tig;inference=ab initio prediction:Prodigal:002006,similar to AA sequence:UniProtKB:Q9KQS5;locus_tag=OEGBLJEF_00549;product=Trigger factor
NZ_SRLB01000001.1	Prodigal:002006	CDS	581069	581698	.	+	0	ID=OEGBLJEF_00550;eC_number=3.4.21.92;Name=clpP;gene=clpP;inference=ab initio prediction:Prodigal:002006,similar to AA sequence:UniProtKB:B8GX16;locus_tag=OEGBLJEF_00550;product=ATP-dependent Clp protease proteolytic subunit
NZ_SRLB01000001.1	Prodigal:002006	CDS	581973	583244	.	+	0	ID=OEGBLJEF_00551;Name=clpX;gene=clpX;inference=ab initio prediction:Prodigal:002006,similar to AA sequence:UniProtKB:B8GX14;locus_tag=OEGBLJEF_00551;product=ATP-dependent Clp protease ATP-binding subunit ClpX
NZ_SRLB01000001.1	Prodigal:002006	CDS	583537	585960	.	+	0	ID=OEGBLJEF_00552;eC_number=3.4.21.53;Name=lon_1;gene=lon_1;inference=ab initio prediction:Prodigal:002006,similar to AA sequence:UniProtKB:Q2YPX3;locus_tag=OEGBLJEF_00552;product=Lon protease
NZ_SRLB01000001.1	Prodigal:002006	CDS	586065	586469	.	-	0	ID=OEGBLJEF_00553;Name=ros_1;db_xref=COG:COG4957;gene=ros_1;inference=ab initio prediction:Prodigal:002006,similar to AA sequence:UniProtKB:Q04152;locus_tag=OEGBLJEF_00553;product=Transcriptional regulatory protein ros
NZ_SRLB01000001.1	barrnap:0.9	rRNA	587132	588520	0	+	.	ID=OEGBLJEF_00554;locus_tag=OEGBLJEF_00554;product=16S ribosomal RNA
NZ_SRLB01000010.1	Prodigal:002006	CDS	101	535	.	-	0	ID=OEGBLJEF_00555;inference=ab initio prediction:Prodigal:002006;locus_tag=OEGBLJEF_00555;product=hypothetical protein
NZ_SRLB01000010.1	Prodigal:002006	CDS	640	1299	.	-	0	ID=OEGBLJEF_00556;eC_number=2.1.2.2;Name=purN;db_xref=COG:COG0299;gene=purN;inference=ab initio prediction:Prodigal:002006,similar to AA sequence:UniProtKB:P08179;locus_tag=OEGBLJEF_00556;product=Phosphoribosylglycinamide formyltransferase
NZ_SRLB01000010.1	Prodigal:002006	CDS	1296	2372	.	-	0	ID=OEGBLJEF_00557;eC_number=6.3.3.1;Name=purM;gene=purM;inference=ab initio prediction:Prodigal:002006,similar to AA sequence:UniProtKB:Q5F973;locus_tag=OEGBLJEF_00557;product=Phosphoribosylformylglycinamidine cyclo-ligase
NZ_SRLB01000010.1	Prodigal:002006	CDS	2486	3037	.	+	0	ID=OEGBLJEF_00558;eC_number=2.7.8.5;Name=pgsA_1;gene=pgsA_1;inference=ab initio prediction:Prodigal:002006,protein motif:HAMAP:MF_01437;locus_tag=OEGBLJEF_00558;product=CDP-diacylglycerol--glycerol-3-phosphate 3-phosphatidyltransferase
NZ_SRLB01000010.1	Prodigal:002006	CDS	3146	4315	.	+	0	ID=OEGBLJEF_00559;db_xref=COG:COG0628;inference=ab initio prediction:Prodigal:002006,similar to AA sequence:UniProtKB:P9WFM5;locus_tag=OEGBLJEF_00559;product=Putative transport protein
NZ_SRLB01000010.1	Prodigal:002006	CDS	4340	5074	.	+	0	ID=OEGBLJEF_00560;inference=ab initio prediction:Prodigal:002006;locus_tag=OEGBLJEF_00560;product=hypothetical protein
NZ_SRLB01000010.1	Prodigal:002006	CDS	5227	7551	.	+	0	ID=OEGBLJEF_00561;eC_number=2.7.4.1;Name=ppk;db_xref=COG:COG0855;gene=ppk;inference=ab initio prediction:Prodigal:002006,similar to AA sequence:UniProtKB:P9WHV9;locus_tag=OEGBLJEF_00561;product=Polyphosphate kinase
NZ_SRLB01000010.1	Prodigal:002006	CDS	7607	9160	.	+	0	ID=OEGBLJEF_00562;eC_number=3.6.1.40;Name=gppA;gene=gppA;inference=ab initio prediction:Prodigal:002006,protein motif:HAMAP:MF_01550;locus_tag=OEGBLJEF_00562;product=Guanosine-5'-triphosphate%2C3'-diphosphate pyrophosphatase
NZ_SRLB01000010.1	Prodigal:002006	CDS	9353	10870	.	+	0	ID=OEGBLJEF_00563;eC_number=1.18.1.2;inference=ab initio prediction:Prodigal:002006,protein motif:HAMAP:MF_01685;locus_tag=OEGBLJEF_00563;product=Ferredoxin--NADP reductase
NZ_SRLB01000010.1	Prodigal:002006	CDS	10880	11893	.	-	0	ID=OEGBLJEF_00564;inference=ab initio prediction:Prodigal:002006;locus_tag=OEGBLJEF_00564;product=hypothetical protein
NZ_SRLB01000010.1	Prodigal:002006	CDS	12116	12580	.	+	0	ID=OEGBLJEF_00565;inference=ab initio prediction:Prodigal:002006;locus_tag=OEGBLJEF_00565;product=hypothetical protein
NZ_SRLB01000010.1	Prodigal:002006	CDS	12599	13912	.	-	0	ID=OEGBLJEF_00566;eC_number=2.4.2.4;Name=deoA;db_xref=COG:COG0213;gene=deoA;inference=ab initio prediction:Prodigal:002006,similar to AA sequence:UniProtKB:Q7CP66;locus_tag=OEGBLJEF_00566;product=Thymidine phosphorylase
NZ_SRLB01000010.1	Prodigal:002006	CDS	13937	14779	.	-	0	ID=OEGBLJEF_00567;eC_number=2.4.2.1;Name=punA;gene=punA;inference=ab initio prediction:Prodigal:002006,similar to AA sequence:UniProtKB:P77834;locus_tag=OEGBLJEF_00567;product=Purine nucleoside phosphorylase 1
NZ_SRLB01000010.1	Prodigal:002006	CDS	14776	15174	.	-	0	ID=OEGBLJEF_00568;eC_number=3.5.4.5;Name=cdd;db_xref=COG:COG0295;gene=cdd;inference=ab initio prediction:Prodigal:002006,similar to AA sequence:UniProtKB:P19079;locus_tag=OEGBLJEF_00568;product=Cytidine deaminase
NZ_SRLB01000010.1	Prodigal:002006	CDS	15298	15519	.	+	0	ID=OEGBLJEF_00569;inference=ab initio prediction:Prodigal:002006;locus_tag=OEGBLJEF_00569;product=hypothetical protein
NZ_SRLB01000010.1	Prodigal:002006	CDS	15601	16896	.	-	0	ID=OEGBLJEF_00570;eC_number=2.5.1.-;db_xref=COG:COG2873;inference=ab initio prediction:Prodigal:002006,similar to AA sequence:UniProtKB:Q9WZY4;locus_tag=OEGBLJEF_00570;product=O-acetyl-L-homoserine sulfhydrylase
NZ_SRLB01000010.1	Prodigal:002006	CDS	16916	17275	.	-	0	ID=OEGBLJEF_00571;Name=cheY_1;db_xref=COG:COG0784;gene=cheY_1;inference=ab initio prediction:Prodigal:002006,similar to AA sequence:UniProtKB:P71403;locus_tag=OEGBLJEF_00571;product=Chemotaxis protein CheY 
NZ_SRLB01000010.1	Prodigal:002006	CDS	17635	18828	.	-	0	ID=OEGBLJEF_00572;inference=ab initio prediction:Prodigal:002006;locus_tag=OEGBLJEF_00572;product=hypothetical protein
NZ_SRLB01000010.1	Prodigal:002006	CDS	19067	20344	.	-	0	ID=OEGBLJEF_00573;eC_number=2.5.1.-;db_xref=COG:COG2873;inference=ab initio prediction:Prodigal:002006,similar to AA sequence:UniProtKB:Q9WZY4;locus_tag=OEGBLJEF_00573;product=O-acetyl-L-homoserine sulfhydrylase
NZ_SRLB01000010.1	Prodigal:002006	CDS	20587	21138	.	-	0	ID=OEGBLJEF_00574;inference=ab initio prediction:Prodigal:002006;locus_tag=OEGBLJEF_00574;product=hypothetical protein
NZ_SRLB01000010.1	Prodigal:002006	CDS	21203	21490	.	-	0	ID=OEGBLJEF_00575;inference=ab initio prediction:Prodigal:002006;locus_tag=OEGBLJEF_00575;product=hypothetical protein
NZ_SRLB01000010.1	Prodigal:002006	CDS	21737	22711	.	-	0	ID=OEGBLJEF_00576;eC_number=2.7.1.130;Name=lpxK;db_xref=COG:COG1663;gene=lpxK;inference=ab initio prediction:Prodigal:002006,similar to AA sequence:UniProtKB:P27300;locus_tag=OEGBLJEF_00576;product=Tetraacyldisaccharide 4'-kinase
NZ_SRLB01000010.1	Prodigal:002006	CDS	22708	24012	.	-	0	ID=OEGBLJEF_00577;eC_number=2.4.99.12;Name=waaA;db_xref=COG:COG1519;gene=waaA;inference=ab initio prediction:Prodigal:002006,similar to AA sequence:UniProtKB:P0AC75;locus_tag=OEGBLJEF_00577;product=3-deoxy-D-manno-octulosonic acid transferase
NZ_SRLB01000010.1	Prodigal:002006	CDS	24009	24740	.	-	0	ID=OEGBLJEF_00578;inference=ab initio prediction:Prodigal:002006;locus_tag=OEGBLJEF_00578;product=hypothetical protein
NZ_SRLB01000010.1	Prodigal:002006	CDS	25246	26214	.	+	0	ID=OEGBLJEF_00579;inference=ab initio prediction:Prodigal:002006;locus_tag=OEGBLJEF_00579;product=hypothetical protein
NZ_SRLB01000010.1	Prodigal:002006	CDS	26348	27691	.	+	0	ID=OEGBLJEF_00580;Name=lutA;gene=lutA;inference=ab initio prediction:Prodigal:002006,protein motif:HAMAP:MF_02105;locus_tag=OEGBLJEF_00580;product=Lactate utilization protein A
NZ_SRLB01000010.1	Prodigal:002006	CDS	27984	29171	.	-	0	ID=OEGBLJEF_00581;inference=ab initio prediction:Prodigal:002006;locus_tag=OEGBLJEF_00581;product=hypothetical protein
NZ_SRLB01000010.1	Prodigal:002006	CDS	29250	30416	.	-	0	ID=OEGBLJEF_00582;eC_number=2.5.1.48;Name=metB_1;db_xref=COG:COG0626;gene=metB_1;inference=ab initio prediction:Prodigal:002006,similar to AA sequence:UniProtKB:P00935;locus_tag=OEGBLJEF_00582;product=Cystathionine gamma-synthase
NZ_SRLB01000010.1	Prodigal:002006	CDS	30512	31333	.	-	0	ID=OEGBLJEF_00583;eC_number=6.3.2.34;Name=fbiB;gene=fbiB;inference=ab initio prediction:Prodigal:002006,protein motif:HAMAP:MF_01259;locus_tag=OEGBLJEF_00583;product=Bifunctional F420 biosynthesis protein FbiB
NZ_SRLB01000010.1	Prodigal:002006	CDS	31485	32849	.	+	0	ID=OEGBLJEF_00584;eC_number=1.14.14.10;Name=ntaA_1;gene=ntaA_1;inference=ab initio prediction:Prodigal:002006,similar to AA sequence:UniProtKB:P54989;locus_tag=OEGBLJEF_00584;product=Nitrilotriacetate monooxygenase component A
NZ_SRLB01000010.1	Prodigal:002006	CDS	32842	33804	.	-	0	ID=OEGBLJEF_00585;inference=ab initio prediction:Prodigal:002006;locus_tag=OEGBLJEF_00585;product=hypothetical protein
NZ_SRLB01000010.1	Prodigal:002006	CDS	33820	34788	.	-	0	ID=OEGBLJEF_00586;inference=ab initio prediction:Prodigal:002006;locus_tag=OEGBLJEF_00586;product=hypothetical protein
NZ_SRLB01000010.1	Prodigal:002006	CDS	34820	36283	.	-	0	ID=OEGBLJEF_00587;inference=ab initio prediction:Prodigal:002006;locus_tag=OEGBLJEF_00587;product=hypothetical protein
NZ_SRLB01000010.1	Prodigal:002006	CDS	36365	37609	.	-	0	ID=OEGBLJEF_00588;inference=ab initio prediction:Prodigal:002006,protein motif:HAMAP:MF_02040;locus_tag=OEGBLJEF_00588;product=Iron-sulfur cluster carrier protein
NZ_SRLB01000010.1	Prodigal:002006	CDS	37718	38434	.	-	0	ID=OEGBLJEF_00589;inference=ab initio prediction:Prodigal:002006;locus_tag=OEGBLJEF_00589;product=hypothetical protein
NZ_SRLB01000010.1	Prodigal:002006	CDS	38509	40053	.	-	0	ID=OEGBLJEF_00590;Name=sctC;gene=sctC;inference=ab initio prediction:Prodigal:002006,protein motif:HAMAP:MF_02219;locus_tag=OEGBLJEF_00590;product=Type 3 secretion system secretin
NZ_SRLB01000010.1	Prodigal:002006	CDS	40145	40960	.	-	0	ID=OEGBLJEF_00591;inference=ab initio prediction:Prodigal:002006;locus_tag=OEGBLJEF_00591;product=hypothetical protein
NZ_SRLB01000010.1	Prodigal:002006	CDS	41361	41867	.	-	0	ID=OEGBLJEF_00592;inference=ab initio prediction:Prodigal:002006;locus_tag=OEGBLJEF_00592;product=hypothetical protein
NZ_SRLB01000010.1	Prodigal:002006	CDS	42088	42252	.	-	0	ID=OEGBLJEF_00593;inference=ab initio prediction:Prodigal:002006;locus_tag=OEGBLJEF_00593;product=hypothetical protein
NZ_SRLB01000010.1	Prodigal:002006	CDS	42547	43053	.	+	0	ID=OEGBLJEF_00594;inference=ab initio prediction:Prodigal:002006;locus_tag=OEGBLJEF_00594;product=hypothetical protein
NZ_SRLB01000010.1	Prodigal:002006	CDS	43306	43989	.	+	0	ID=OEGBLJEF_00595;inference=ab initio prediction:Prodigal:002006;locus_tag=OEGBLJEF_00595;product=hypothetical protein
NZ_SRLB01000010.1	Prodigal:002006	CDS	43986	44708	.	+	0	ID=OEGBLJEF_00596;inference=ab initio prediction:Prodigal:002006;locus_tag=OEGBLJEF_00596;product=hypothetical protein
NZ_SRLB01000010.1	Prodigal:002006	CDS	44715	45230	.	-	0	ID=OEGBLJEF_00597;inference=ab initio prediction:Prodigal:002006;locus_tag=OEGBLJEF_00597;product=hypothetical protein
NZ_SRLB01000010.1	Prodigal:002006	CDS	45500	46192	.	+	0	ID=OEGBLJEF_00598;Name=rplY;db_xref=COG:COG1825;gene=rplY;inference=ab initio prediction:Prodigal:002006,similar to AA sequence:UniProtKB:Q6N1P8;locus_tag=OEGBLJEF_00598;product=50S ribosomal protein L25
NZ_SRLB01000010.1	Prodigal:002006	CDS	46283	46894	.	+	0	ID=OEGBLJEF_00599;eC_number=3.1.1.29;Name=pth;db_xref=COG:COG0193;gene=pth;inference=ab initio prediction:Prodigal:002006,similar to AA sequence:UniProtKB:Q5SHZ2;locus_tag=OEGBLJEF_00599;product=Peptidyl-tRNA hydrolase
NZ_SRLB01000010.1	Prodigal:002006	CDS	46974	48071	.	+	0	ID=OEGBLJEF_00600;Name=ychF;db_xref=COG:COG0012;gene=ychF;inference=ab initio prediction:Prodigal:002006,similar to AA sequence:UniProtKB:P44681;locus_tag=OEGBLJEF_00600;product=Ribosome-binding ATPase YchF
NZ_SRLB01000010.1	Prodigal:002006	CDS	48071	48736	.	+	0	ID=OEGBLJEF_00601;eC_number=3.1.21.7;Name=nfi;db_xref=COG:COG1515;gene=nfi;inference=ab initio prediction:Prodigal:002006,similar to AA sequence:UniProtKB:Q9X2H9;locus_tag=OEGBLJEF_00601;product=Endonuclease V
NZ_SRLB01000010.1	Prodigal:002006	CDS	48788	49786	.	+	0	ID=OEGBLJEF_00602;inference=ab initio prediction:Prodigal:002006;locus_tag=OEGBLJEF_00602;product=hypothetical protein
NZ_SRLB01000010.1	Prodigal:002006	CDS	49919	53236	.	+	0	ID=OEGBLJEF_00603;eC_number=3.6.4.-;Name=mfd_1;gene=mfd_1;inference=ab initio prediction:Prodigal:002006,protein motif:HAMAP:MF_00969;locus_tag=OEGBLJEF_00603;product=Transcription-repair-coupling factor
NZ_SRLB01000010.1	Prodigal:002006	CDS	53354	54874	.	+	0	ID=OEGBLJEF_00604;inference=ab initio prediction:Prodigal:002006;locus_tag=OEGBLJEF_00604;product=hypothetical protein
NZ_SRLB01000010.1	Prodigal:002006	CDS	54878	55828	.	-	0	ID=OEGBLJEF_00605;inference=ab initio prediction:Prodigal:002006;locus_tag=OEGBLJEF_00605;product=hypothetical protein
NZ_SRLB01000010.1	Prodigal:002006	CDS	55936	56502	.	-	0	ID=OEGBLJEF_00606;Name=yceI_1;gene=yceI_1;inference=ab initio prediction:Prodigal:002006,protein motif:HAMAP:MF_00780;locus_tag=OEGBLJEF_00606;product=Protein YceI
NZ_SRLB01000010.1	Prodigal:002006	CDS	56499	57104	.	-	0	ID=OEGBLJEF_00607;Name=yceJ_3;db_xref=COG:COG3038;gene=yceJ_3;inference=ab initio prediction:Prodigal:002006,similar to AA sequence:UniProtKB:P75925;locus_tag=OEGBLJEF_00607;product=Cytochrome b561 
NZ_SRLB01000010.1	Prodigal:002006	CDS	57127	57735	.	-	0	ID=OEGBLJEF_00608;Name=yceI_2;db_xref=COG:COG2353;gene=yceI_2;inference=ab initio prediction:Prodigal:002006,similar to AA sequence:UniProtKB:P0A8X2;locus_tag=OEGBLJEF_00608;product=Protein YceI
NZ_SRLB01000010.1	Prodigal:002006	CDS	57858	58802	.	+	0	ID=OEGBLJEF_00609;Name=dmlR_5;gene=dmlR_5;inference=ab initio prediction:Prodigal:002006,similar to AA sequence:UniProtKB:P76250;locus_tag=OEGBLJEF_00609;product=HTH-type transcriptional regulator DmlR
NZ_SRLB01000010.1	Prodigal:002006	CDS	58816	59505	.	-	0	ID=OEGBLJEF_00610;inference=ab initio prediction:Prodigal:002006;locus_tag=OEGBLJEF_00610;product=hypothetical protein
NZ_SRLB01000010.1	Prodigal:002006	CDS	59904	60707	.	-	0	ID=OEGBLJEF_00611;Name=rpaR_1;db_xref=COG:COG2771;gene=rpaR_1;inference=ab initio prediction:Prodigal:002006,similar to AA sequence:UniProtKB:Q6NCZ5;locus_tag=OEGBLJEF_00611;product=HTH-type quorum sensing-dependent transcriptional regulator RpaR
NZ_SRLB01000010.1	Prodigal:002006	CDS	60787	62505	.	-	0	ID=OEGBLJEF_00612;Name=fruA;db_xref=COG:COG1299;gene=fruA;inference=ab initio prediction:Prodigal:002006,similar to AA sequence:UniProtKB:P23355;locus_tag=OEGBLJEF_00612;product=PTS system fructose-specific EIIB'BC component
NZ_SRLB01000010.1	Prodigal:002006	CDS	62593	63534	.	-	0	ID=OEGBLJEF_00613;eC_number=2.7.1.144;Name=lacC;db_xref=COG:COG1105;gene=lacC;inference=ab initio prediction:Prodigal:002006,similar to AA sequence:UniProtKB:Q833W9;locus_tag=OEGBLJEF_00613;product=Tagatose-6-phosphate kinase
NZ_SRLB01000010.1	Aragorn:001002	tRNA	63865	63954	.	+	.	ID=OEGBLJEF_00614;inference=COORDINATES:profile:Aragorn:001002;locus_tag=OEGBLJEF_00614;product=tRNA-Thr(ggt)
NZ_SRLB01000010.1	Prodigal:002006	CDS	66265	67263	.	+	0	ID=OEGBLJEF_00615;Name=rbsR;db_xref=COG:COG1609;gene=rbsR;inference=ab initio prediction:Prodigal:002006,similar to AA sequence:UniProtKB:P0ACQ0;locus_tag=OEGBLJEF_00615;product=Ribose operon repressor
NZ_SRLB01000010.1	Prodigal:002006	CDS	67413	67646	.	-	0	ID=OEGBLJEF_00616;inference=ab initio prediction:Prodigal:002006;locus_tag=OEGBLJEF_00616;product=hypothetical protein
NZ_SRLB01000010.1	Prodigal:002006	CDS	67702	69093	.	-	0	ID=OEGBLJEF_00617;eC_number=2.8.3.16;Name=frc_1;gene=frc_1;inference=ab initio prediction:Prodigal:002006,protein motif:HAMAP:MF_00742;locus_tag=OEGBLJEF_00617;product=Formyl-CoA:oxalate CoA-transferase
NZ_SRLB01000010.1	Prodigal:002006	CDS	69269	69691	.	-	0	ID=OEGBLJEF_00618;eC_number=3.5.4.19;Name=hisI;gene=hisI;inference=ab initio prediction:Prodigal:002006,protein motif:HAMAP:MF_01021;locus_tag=OEGBLJEF_00618;product=Phosphoribosyl-AMP cyclohydrolase
NZ_SRLB01000010.1	Prodigal:002006	CDS	69688	70347	.	-	0	ID=OEGBLJEF_00619;eC_number=3.5.4.16;Name=folE;db_xref=COG:COG0302;gene=folE;inference=ab initio prediction:Prodigal:002006,similar to AA sequence:UniProtKB:P19465;locus_tag=OEGBLJEF_00619;product=GTP cyclohydrolase 1
NZ_SRLB01000010.1	Prodigal:002006	CDS	70599	71045	.	+	0	ID=OEGBLJEF_00620;inference=ab initio prediction:Prodigal:002006;locus_tag=OEGBLJEF_00620;product=hypothetical protein
NZ_SRLB01000010.1	Prodigal:002006	CDS	71042	71347	.	+	0	ID=OEGBLJEF_00621;Name=yidD;gene=yidD;inference=ab initio prediction:Prodigal:002006,protein motif:HAMAP:MF_00386;locus_tag=OEGBLJEF_00621;product=Putative membrane protein insertion efficiency factor
NZ_SRLB01000010.1	Prodigal:002006	CDS	72486	74498	.	+	0	ID=OEGBLJEF_00622;eC_number=6.1.1.3;Name=thrS;db_xref=COG:COG0441;gene=thrS;inference=ab initio prediction:Prodigal:002006,similar to AA sequence:UniProtKB:P0A8M3;locus_tag=OEGBLJEF_00622;product=Threonine--tRNA ligase
NZ_SRLB01000010.1	Prodigal:002006	CDS	74685	76130	.	-	0	ID=OEGBLJEF_00623;inference=ab initio prediction:Prodigal:002006;locus_tag=OEGBLJEF_00623;product=hypothetical protein
NZ_SRLB01000010.1	Prodigal:002006	CDS	76115	76873	.	-	0	ID=OEGBLJEF_00624;inference=ab initio prediction:Prodigal:002006;locus_tag=OEGBLJEF_00624;product=hypothetical protein
NZ_SRLB01000010.1	Prodigal:002006	CDS	76873	77424	.	-	0	ID=OEGBLJEF_00625;inference=ab initio prediction:Prodigal:002006;locus_tag=OEGBLJEF_00625;product=hypothetical protein
NZ_SRLB01000010.1	Prodigal:002006	CDS	77621	78520	.	-	0	ID=OEGBLJEF_00626;inference=ab initio prediction:Prodigal:002006;locus_tag=OEGBLJEF_00626;product=hypothetical protein
NZ_SRLB01000010.1	Prodigal:002006	CDS	78495	80960	.	-	0	ID=OEGBLJEF_00627;inference=ab initio prediction:Prodigal:002006;locus_tag=OEGBLJEF_00627;product=hypothetical protein
NZ_SRLB01000010.1	Prodigal:002006	CDS	81096	81659	.	+	0	ID=OEGBLJEF_00628;eC_number=1.-.-.-;Name=ydjA;db_xref=COG:COG0778;gene=ydjA;inference=ab initio prediction:Prodigal:002006,similar to AA sequence:UniProtKB:P0ACY1;locus_tag=OEGBLJEF_00628;product=Putative NAD(P)H nitroreductase YdjA
NZ_SRLB01000010.1	Prodigal:002006	CDS	81799	82425	.	+	0	ID=OEGBLJEF_00629;inference=ab initio prediction:Prodigal:002006;locus_tag=OEGBLJEF_00629;product=hypothetical protein
NZ_SRLB01000010.1	Prodigal:002006	CDS	82533	82847	.	+	0	ID=OEGBLJEF_00630;inference=ab initio prediction:Prodigal:002006;locus_tag=OEGBLJEF_00630;product=hypothetical protein
NZ_SRLB01000010.1	Prodigal:002006	CDS	82840	83157	.	+	0	ID=OEGBLJEF_00631;inference=ab initio prediction:Prodigal:002006;locus_tag=OEGBLJEF_00631;product=hypothetical protein
NZ_SRLB01000010.1	Prodigal:002006	CDS	83266	84306	.	+	0	ID=OEGBLJEF_00632;inference=ab initio prediction:Prodigal:002006;locus_tag=OEGBLJEF_00632;product=hypothetical protein
NZ_SRLB01000010.1	Prodigal:002006	CDS	84329	85549	.	+	0	ID=OEGBLJEF_00633;inference=ab initio prediction:Prodigal:002006;locus_tag=OEGBLJEF_00633;product=hypothetical protein
NZ_SRLB01000010.1	Prodigal:002006	CDS	85583	85699	.	-	0	ID=OEGBLJEF_00634;inference=ab initio prediction:Prodigal:002006;locus_tag=OEGBLJEF_00634;product=hypothetical protein
NZ_SRLB01000010.1	Prodigal:002006	CDS	85982	86686	.	+	0	ID=OEGBLJEF_00635;eC_number=2.1.1.163;Name=COQ5_1;gene=COQ5_1;inference=ab initio prediction:Prodigal:002006,protein motif:HAMAP:MF_01813;locus_tag=OEGBLJEF_00635;product=2-methoxy-6-polyprenyl-1%2C4-benzoquinol methylase%2C mitochondrial
NZ_SRLB01000010.1	Prodigal:002006	CDS	86856	89054	.	-	0	ID=OEGBLJEF_00636;eC_number=2.4.1.-;Name=mdoH_1;db_xref=COG:COG2943;gene=mdoH_1;inference=ab initio prediction:Prodigal:002006,similar to AA sequence:UniProtKB:P62517;locus_tag=OEGBLJEF_00636;product=Glucans biosynthesis glucosyltransferase H
NZ_SRLB01000010.1	Prodigal:002006	CDS	89030	90613	.	-	0	ID=OEGBLJEF_00637;Name=mdoG_2;db_xref=COG:COG3131;gene=mdoG_2;inference=ab initio prediction:Prodigal:002006,similar to AA sequence:UniProtKB:P33136;locus_tag=OEGBLJEF_00637;product=Glucans biosynthesis protein G
NZ_SRLB01000010.1	Prodigal:002006	CDS	90808	92151	.	+	0	ID=OEGBLJEF_00638;Name=glmU_1;gene=glmU_1;inference=ab initio prediction:Prodigal:002006,similar to AA sequence:UniProtKB:A4TSJ5;locus_tag=OEGBLJEF_00638;product=Bifunctional protein GlmU
NZ_SRLB01000010.1	Prodigal:002006	CDS	92222	94885	.	-	0	ID=OEGBLJEF_00639;Name=lptD;gene=lptD;inference=ab initio prediction:Prodigal:002006,protein motif:HAMAP:MF_01411;locus_tag=OEGBLJEF_00639;product=LPS-assembly protein LptD
NZ_SRLB01000010.1	Prodigal:002006	CDS	94885	95973	.	-	0	ID=OEGBLJEF_00640;Name=lptG;db_xref=COG:COG0795;gene=lptG;inference=ab initio prediction:Prodigal:002006,similar to AA sequence:UniProtKB:P0ADC6;locus_tag=OEGBLJEF_00640;product=Lipopolysaccharide export system permease protein LptG
NZ_SRLB01000010.1	Prodigal:002006	CDS	95980	97152	.	-	0	ID=OEGBLJEF_00641;inference=ab initio prediction:Prodigal:002006;locus_tag=OEGBLJEF_00641;product=hypothetical protein
NZ_SRLB01000010.1	Prodigal:002006	CDS	97383	98894	.	+	0	ID=OEGBLJEF_00642;eC_number=3.4.11.1;Name=pepA_1;db_xref=COG:COG0260;gene=pepA_1;inference=ab initio prediction:Prodigal:002006,similar to AA sequence:UniProtKB:O86436;locus_tag=OEGBLJEF_00642;product=Cytosol aminopeptidase
NZ_SRLB01000010.1	Prodigal:002006	CDS	98891	99616	.	+	0	ID=OEGBLJEF_00643;inference=ab initio prediction:Prodigal:002006;locus_tag=OEGBLJEF_00643;product=hypothetical protein
NZ_SRLB01000010.1	Prodigal:002006	CDS	99670	101388	.	+	0	ID=OEGBLJEF_00644;eC_number=6.2.1.3;Name=fadD_1;db_xref=COG:COG0318;gene=fadD_1;inference=ab initio prediction:Prodigal:002006,similar to AA sequence:UniProtKB:P69451;locus_tag=OEGBLJEF_00644;product=Long-chain-fatty-acid--CoA ligase
NZ_SRLB01000010.1	Prodigal:002006	CDS	101852	102172	.	-	0	ID=OEGBLJEF_00645;inference=ab initio prediction:Prodigal:002006;locus_tag=OEGBLJEF_00645;product=hypothetical protein
NZ_SRLB01000010.1	Prodigal:002006	CDS	102175	102645	.	-	0	ID=OEGBLJEF_00646;inference=ab initio prediction:Prodigal:002006;locus_tag=OEGBLJEF_00646;product=hypothetical protein
NZ_SRLB01000010.1	Prodigal:002006	CDS	102642	103073	.	-	0	ID=OEGBLJEF_00647;inference=ab initio prediction:Prodigal:002006;locus_tag=OEGBLJEF_00647;product=hypothetical protein
NZ_SRLB01000010.1	Prodigal:002006	CDS	103070	104326	.	-	0	ID=OEGBLJEF_00648;eC_number=1.8.2.3;Name=fccB;db_xref=COG:COG0446;gene=fccB;inference=ab initio prediction:Prodigal:002006,similar to AA sequence:UniProtKB:Q06530;locus_tag=OEGBLJEF_00648;product=Sulfide dehydrogenase [flavocytochrome c] flavoprotein chain
NZ_SRLB01000010.1	Prodigal:002006	CDS	104323	104592	.	-	0	ID=OEGBLJEF_00649;inference=ab initio prediction:Prodigal:002006;locus_tag=OEGBLJEF_00649;product=hypothetical protein
NZ_SRLB01000010.1	Prodigal:002006	CDS	104589	106784	.	-	0	ID=OEGBLJEF_00650;eC_number=1.2.5.2;inference=ab initio prediction:Prodigal:002006,similar to AA sequence:UniProtKB:P17201;locus_tag=OEGBLJEF_00650;product=Membrane-bound aldehyde dehydrogenase [pyrroloquinoline-quinone]
NZ_SRLB01000010.1	Prodigal:002006	CDS	106797	107264	.	-	0	ID=OEGBLJEF_00651;eC_number=1.3.99.16;Name=iorA_2;gene=iorA_2;inference=ab initio prediction:Prodigal:002006,similar to AA sequence:UniProtKB:Q51697;locus_tag=OEGBLJEF_00651;product=Isoquinoline 1-oxidoreductase subunit alpha
NZ_SRLB01000010.1	Prodigal:002006	CDS	107468	108055	.	+	0	ID=OEGBLJEF_00652;inference=ab initio prediction:Prodigal:002006;locus_tag=OEGBLJEF_00652;product=hypothetical protein
NZ_SRLB01000010.1	Prodigal:002006	CDS	108363	109130	.	-	0	ID=OEGBLJEF_00653;eC_number=1.1.1.100;Name=fabG_1;gene=fabG_1;inference=ab initio prediction:Prodigal:002006,similar to AA sequence:UniProtKB:P99093;locus_tag=OEGBLJEF_00653;product=3-oxoacyl-[acyl-carrier-protein] reductase FabG
NZ_SRLB01000010.1	Prodigal:002006	CDS	109127	110155	.	-	0	ID=OEGBLJEF_00654;inference=ab initio prediction:Prodigal:002006;locus_tag=OEGBLJEF_00654;product=hypothetical protein
NZ_SRLB01000010.1	Prodigal:002006	CDS	110161	110910	.	-	0	ID=OEGBLJEF_00655;Name=ribX_1;gene=ribX_1;inference=ab initio prediction:Prodigal:002006,similar to AA sequence:UniProtKB:A9WGD1;locus_tag=OEGBLJEF_00655;product=Riboflavin transport system permease protein RibX
NZ_SRLB01000010.1	Prodigal:002006	CDS	110907	111704	.	-	0	ID=OEGBLJEF_00656;eC_number=3.6.3.-;Name=cmpD_1;gene=cmpD_1;inference=ab initio prediction:Prodigal:002006,similar to AA sequence:UniProtKB:Q55463;locus_tag=OEGBLJEF_00656;product=Bicarbonate transport ATP-binding protein CmpD
NZ_SRLB01000010.1	Prodigal:002006	CDS	111694	113148	.	-	0	ID=OEGBLJEF_00657;inference=ab initio prediction:Prodigal:002006;locus_tag=OEGBLJEF_00657;product=hypothetical protein
NZ_SRLB01000010.1	Prodigal:002006	CDS	113145	114221	.	-	0	ID=OEGBLJEF_00658;inference=ab initio prediction:Prodigal:002006;locus_tag=OEGBLJEF_00658;product=hypothetical protein
NZ_SRLB01000010.1	Prodigal:002006	CDS	114471	115037	.	-	0	ID=OEGBLJEF_00659;Name=tetC;gene=tetC;inference=ab initio prediction:Prodigal:002006,similar to AA sequence:UniProtKB:P28815;locus_tag=OEGBLJEF_00659;product=Transposon Tn10 TetC protein
NZ_SRLB01000010.1	Prodigal:002006	CDS	115170	115592	.	+	0	ID=OEGBLJEF_00660;Name=yjgH;db_xref=COG:COG0251;gene=yjgH;inference=ab initio prediction:Prodigal:002006,similar to AA sequence:UniProtKB:P39332;locus_tag=OEGBLJEF_00660;product=RutC family protein YjgH
NZ_SRLB01000010.1	Prodigal:002006	CDS	115644	115871	.	+	0	ID=OEGBLJEF_00661;inference=ab initio prediction:Prodigal:002006;locus_tag=OEGBLJEF_00661;product=hypothetical protein
NZ_SRLB01000010.1	Prodigal:002006	CDS	115820	117166	.	-	0	ID=OEGBLJEF_00662;Name=ampG_1;db_xref=COG:COG0477;gene=ampG_1;inference=ab initio prediction:Prodigal:002006,similar to AA sequence:UniProtKB:P0AE16;locus_tag=OEGBLJEF_00662;product=Anhydromuropeptide permease
NZ_SRLB01000010.1	Prodigal:002006	CDS	117309	118337	.	-	0	ID=OEGBLJEF_00663;eC_number=3.6.-.-;Name=yjiA_1;db_xref=COG:COG0523;gene=yjiA_1;inference=ab initio prediction:Prodigal:002006,similar to AA sequence:UniProtKB:P24203;locus_tag=OEGBLJEF_00663;product=P-loop guanosine triphosphatase YjiA
NZ_SRLB01000010.1	Prodigal:002006	CDS	118334	119959	.	-	0	ID=OEGBLJEF_00664;eC_number=3.5.2.7;Name=hutI_2;gene=hutI_2;inference=ab initio prediction:Prodigal:002006,protein motif:HAMAP:MF_00372;locus_tag=OEGBLJEF_00664;product=Imidazolonepropionase
NZ_SRLB01000010.1	Prodigal:002006	CDS	119987	120814	.	-	0	ID=OEGBLJEF_00665;inference=ab initio prediction:Prodigal:002006;locus_tag=OEGBLJEF_00665;product=hypothetical protein
NZ_SRLB01000010.1	Prodigal:002006	CDS	121051	122076	.	-	0	ID=OEGBLJEF_00666;inference=ab initio prediction:Prodigal:002006;locus_tag=OEGBLJEF_00666;product=hypothetical protein
NZ_SRLB01000010.1	Prodigal:002006	CDS	122073	123164	.	-	0	ID=OEGBLJEF_00667;eC_number=7.6.2.11;Name=potA_2;db_xref=COG:COG3842;gene=potA_2;inference=ab initio prediction:Prodigal:002006,similar to AA sequence:UniProtKB:P69874;locus_tag=OEGBLJEF_00667;product=Spermidine/putrescine import ATP-binding protein PotA
NZ_SRLB01000010.1	Prodigal:002006	CDS	123164	124084	.	-	0	ID=OEGBLJEF_00668;inference=ab initio prediction:Prodigal:002006;locus_tag=OEGBLJEF_00668;product=hypothetical protein
NZ_SRLB01000010.1	Prodigal:002006	CDS	124151	124804	.	-	0	ID=OEGBLJEF_00669;Name=cymR_1;gene=cymR_1;inference=ab initio prediction:Prodigal:002006,similar to AA sequence:UniProtKB:O33453;locus_tag=OEGBLJEF_00669;product=HTH-type transcriptional regulator CymR
NZ_SRLB01000010.1	Prodigal:002006	CDS	124940	126184	.	+	0	ID=OEGBLJEF_00670;db_xref=COG:COG1228;inference=ab initio prediction:Prodigal:002006,similar to AA sequence:UniProtKB:P9WL23;locus_tag=OEGBLJEF_00670;product=putative protein
NZ_SRLB01000010.1	Prodigal:002006	CDS	126542	126748	.	+	0	ID=OEGBLJEF_00671;inference=ab initio prediction:Prodigal:002006;locus_tag=OEGBLJEF_00671;product=hypothetical protein
NZ_SRLB01000010.1	Prodigal:002006	CDS	127043	127498	.	+	0	ID=OEGBLJEF_00672;inference=ab initio prediction:Prodigal:002006;locus_tag=OEGBLJEF_00672;product=hypothetical protein
NZ_SRLB01000010.1	Prodigal:002006	CDS	127601	128551	.	+	0	ID=OEGBLJEF_00673;eC_number=1.1.1.169;Name=panE_1;db_xref=COG:COG1893;gene=panE_1;inference=ab initio prediction:Prodigal:002006,similar to AA sequence:UniProtKB:P0A9J4;locus_tag=OEGBLJEF_00673;product=2-dehydropantoate 2-reductase
NZ_SRLB01000010.1	Prodigal:002006	CDS	128612	128851	.	+	0	ID=OEGBLJEF_00674;eC_number=4.2.1.9;Name=ilvD_1;gene=ilvD_1;inference=ab initio prediction:Prodigal:002006,protein motif:HAMAP:MF_00012;locus_tag=OEGBLJEF_00674;product=Dihydroxy-acid dehydratase
NZ_SRLB01000010.1	Prodigal:002006	CDS	130175	131170	.	-	0	ID=OEGBLJEF_00675;inference=ab initio prediction:Prodigal:002006;locus_tag=OEGBLJEF_00675;product=hypothetical protein
NZ_SRLB01000010.1	Prodigal:002006	CDS	131354	134224	.	-	0	ID=OEGBLJEF_00676;Name=secA;db_xref=COG:COG0653;gene=secA;inference=ab initio prediction:Prodigal:002006,similar to AA sequence:UniProtKB:P52966;locus_tag=OEGBLJEF_00676;product=Protein translocase subunit SecA
NZ_SRLB01000010.1	Prodigal:002006	CDS	134470	135705	.	+	0	ID=OEGBLJEF_00677;inference=ab initio prediction:Prodigal:002006;locus_tag=OEGBLJEF_00677;product=hypothetical protein
NZ_SRLB01000010.1	Prodigal:002006	CDS	135804	136532	.	-	0	ID=OEGBLJEF_00678;eC_number=1.1.1.36;Name=phaB;gene=phaB;inference=ab initio prediction:Prodigal:002006,similar to AA sequence:UniProtKB:P14697;locus_tag=OEGBLJEF_00678;product=Acetoacetyl-CoA reductase
NZ_SRLB01000010.1	Prodigal:002006	CDS	136723	137904	.	-	0	ID=OEGBLJEF_00679;eC_number=2.3.1.9;Name=phaA;gene=phaA;inference=ab initio prediction:Prodigal:002006,similar to AA sequence:UniProtKB:P07097;locus_tag=OEGBLJEF_00679;product=Acetyl-CoA acetyltransferase
NZ_SRLB01000010.1	Prodigal:002006	CDS	138196	138792	.	+	0	ID=OEGBLJEF_00680;inference=ab initio prediction:Prodigal:002006;locus_tag=OEGBLJEF_00680;product=hypothetical protein
NZ_SRLB01000010.1	Prodigal:002006	CDS	138863	139075	.	+	0	ID=OEGBLJEF_00681;inference=ab initio prediction:Prodigal:002006;locus_tag=OEGBLJEF_00681;product=hypothetical protein
NZ_SRLB01000010.1	Prodigal:002006	CDS	139330	139752	.	-	0	ID=OEGBLJEF_00682;eC_number=2.3.1.-;Name=ypeA_2;db_xref=COG:COG0456;gene=ypeA_2;inference=ab initio prediction:Prodigal:002006,similar to AA sequence:UniProtKB:P63422;locus_tag=OEGBLJEF_00682;product=Acetyltransferase YpeA
NZ_SRLB01000010.1	Prodigal:002006	CDS	139866	140672	.	+	0	ID=OEGBLJEF_00683;eC_number=3.5.1.9;Name=kynB_1;gene=kynB_1;inference=ab initio prediction:Prodigal:002006,protein motif:HAMAP:MF_01969;locus_tag=OEGBLJEF_00683;product=Kynurenine formamidase
NZ_SRLB01000010.1	Prodigal:002006	CDS	140834	141064	.	+	0	ID=OEGBLJEF_00684;inference=ab initio prediction:Prodigal:002006;locus_tag=OEGBLJEF_00684;product=hypothetical protein
NZ_SRLB01000010.1	Prodigal:002006	CDS	141071	141247	.	-	0	ID=OEGBLJEF_00685;inference=ab initio prediction:Prodigal:002006;locus_tag=OEGBLJEF_00685;product=hypothetical protein
NZ_SRLB01000010.1	Prodigal:002006	CDS	141647	142090	.	-	0	ID=OEGBLJEF_00686;inference=ab initio prediction:Prodigal:002006;locus_tag=OEGBLJEF_00686;product=hypothetical protein
NZ_SRLB01000010.1	Prodigal:002006	CDS	142157	143035	.	+	0	ID=OEGBLJEF_00687;inference=ab initio prediction:Prodigal:002006;locus_tag=OEGBLJEF_00687;product=hypothetical protein
NZ_SRLB01000010.1	Prodigal:002006	CDS	143252	144163	.	-	0	ID=OEGBLJEF_00688;Name=gcvA_1;gene=gcvA_1;inference=ab initio prediction:Prodigal:002006,similar to AA sequence:UniProtKB:P0A9F6;locus_tag=OEGBLJEF_00688;product=Glycine cleavage system transcriptional activator
NZ_SRLB01000010.1	Prodigal:002006	CDS	144256	145755	.	+	0	ID=OEGBLJEF_00689;eC_number=1.2.1.-;Name=bauC;db_xref=COG:COG1012;gene=bauC;inference=ab initio prediction:Prodigal:002006,similar to AA sequence:UniProtKB:Q9I702;locus_tag=OEGBLJEF_00689;product=Putative 3-oxopropanoate dehydrogenase
NZ_SRLB01000010.1	Prodigal:002006	CDS	145931	147073	.	+	0	ID=OEGBLJEF_00690;eC_number=1.3.99.-;Name=acdA_1;db_xref=COG:COG1960;gene=acdA_1;inference=ab initio prediction:Prodigal:002006,similar to AA sequence:UniProtKB:P45867;locus_tag=OEGBLJEF_00690;product=Acyl-CoA dehydrogenase
NZ_SRLB01000010.1	Prodigal:002006	CDS	147125	148012	.	+	0	ID=OEGBLJEF_00691;eC_number=1.1.1.31;Name=mmsB;db_xref=COG:COG2084;gene=mmsB;inference=ab initio prediction:Prodigal:002006,similar to AA sequence:UniProtKB:P9WNY5;locus_tag=OEGBLJEF_00691;product=putative 3-hydroxyisobutyrate dehydrogenase
NZ_SRLB01000010.1	Prodigal:002006	CDS	148360	149319	.	-	0	ID=OEGBLJEF_00692;Name=lgoR;db_xref=COG:COG1802;gene=lgoR;inference=ab initio prediction:Prodigal:002006,similar to AA sequence:UniProtKB:P39399;locus_tag=OEGBLJEF_00692;product=putative HTH-type transcriptional regulator LgoR
NZ_SRLB01000010.1	Prodigal:002006	CDS	149519	150667	.	+	0	ID=OEGBLJEF_00693;eC_number=1.1.1.58;Name=uxaB;db_xref=COG:COG0246;gene=uxaB;inference=ab initio prediction:Prodigal:002006,similar to AA sequence:UniProtKB:O34354;locus_tag=OEGBLJEF_00693;product=Altronate oxidoreductase
NZ_SRLB01000010.1	Prodigal:002006	CDS	150664	151347	.	+	0	ID=OEGBLJEF_00694;Name=occM_1;gene=occM_1;inference=ab initio prediction:Prodigal:002006,similar to AA sequence:UniProtKB:P35114;locus_tag=OEGBLJEF_00694;product=Octopine transport system permease protein OccM
NZ_SRLB01000010.1	Prodigal:002006	CDS	151362	152015	.	+	0	ID=OEGBLJEF_00695;Name=yecS_1;db_xref=COG:COG0765;gene=yecS_1;inference=ab initio prediction:Prodigal:002006,similar to AA sequence:UniProtKB:P0AFT2;locus_tag=OEGBLJEF_00695;product=L-cystine transport system permease protein YecS
NZ_SRLB01000010.1	Prodigal:002006	CDS	151999	152727	.	+	0	ID=OEGBLJEF_00696;Name=glnQ_1;db_xref=COG:COG1126;gene=glnQ_1;inference=ab initio prediction:Prodigal:002006,similar to AA sequence:UniProtKB:P10346;locus_tag=OEGBLJEF_00696;product=Glutamine transport ATP-binding protein GlnQ
NZ_SRLB01000010.1	Prodigal:002006	CDS	152751	153533	.	+	0	ID=OEGBLJEF_00697;Name=glnH_1;db_xref=COG:COG0834;gene=glnH_1;inference=ab initio prediction:Prodigal:002006,similar to AA sequence:UniProtKB:O34563;locus_tag=OEGBLJEF_00697;product=ABC transporter glutamine-binding protein GlnH
NZ_SRLB01000010.1	Prodigal:002006	CDS	154074	155084	.	+	0	ID=OEGBLJEF_00698;eC_number=1.1.1.414;Name=lgoD_1;db_xref=COG:COG1063;gene=lgoD_1;inference=ab initio prediction:Prodigal:002006,similar to AA sequence:UniProtKB:P39400;locus_tag=OEGBLJEF_00698;product=L-galactonate-5-dehydrogenase
NZ_SRLB01000010.1	Prodigal:002006	CDS	155330	155764	.	+	0	ID=OEGBLJEF_00699;inference=ab initio prediction:Prodigal:002006;locus_tag=OEGBLJEF_00699;product=hypothetical protein
NZ_SRLB01000010.1	Prodigal:002006	CDS	155752	156555	.	-	0	ID=OEGBLJEF_00700;eC_number=5.1.3.4;Name=ulaF;gene=ulaF;inference=ab initio prediction:Prodigal:002006,protein motif:HAMAP:MF_01952;locus_tag=OEGBLJEF_00700;product=L-ribulose-5-phosphate 4-epimerase UlaF
NZ_SRLB01000010.1	Prodigal:002006	CDS	156625	157821	.	-	0	ID=OEGBLJEF_00701;inference=ab initio prediction:Prodigal:002006,similar to AA sequence:ISfinder:TnXax1;locus_tag=OEGBLJEF_00701;product=Tn3 family transposase TnXax1
NZ_SRLB01000010.1	Prodigal:002006	CDS	157824	158816	.	-	0	ID=OEGBLJEF_00702;eC_number=5.1.3.2;Name=galE;db_xref=COG:COG1087;gene=galE;inference=ab initio prediction:Prodigal:002006,similar to AA sequence:UniProtKB:Q7WTB1;locus_tag=OEGBLJEF_00702;product=UDP-glucose 4-epimerase
NZ_SRLB01000010.1	Prodigal:002006	CDS	158912	159862	.	+	0	ID=OEGBLJEF_00703;eC_number=2.7.7.9;Name=gtaB;db_xref=COG:COG1210;gene=gtaB;inference=ab initio prediction:Prodigal:002006,similar to AA sequence:UniProtKB:Q05852;locus_tag=OEGBLJEF_00703;product=UTP--glucose-1-phosphate uridylyltransferase
NZ_SRLB01000010.1	Prodigal:002006	CDS	159950	160855	.	-	0	ID=OEGBLJEF_00704;Name=occR;gene=occR;inference=ab initio prediction:Prodigal:002006,similar to AA sequence:UniProtKB:P0A4T3;locus_tag=OEGBLJEF_00704;product=Octopine catabolism/uptake operon regulatory protein OccR
NZ_SRLB01000010.1	Prodigal:002006	CDS	161020	162060	.	+	0	ID=OEGBLJEF_00705;inference=ab initio prediction:Prodigal:002006;locus_tag=OEGBLJEF_00705;product=hypothetical protein
NZ_SRLB01000010.1	Prodigal:002006	CDS	162413	163489	.	+	0	ID=OEGBLJEF_00706;eC_number=7.6.2.11;Name=potA_3;gene=potA_3;inference=ab initio prediction:Prodigal:002006,similar to AA sequence:UniProtKB:Q7A679;locus_tag=OEGBLJEF_00706;product=Spermidine/putrescine import ATP-binding protein PotA
NZ_SRLB01000010.1	Prodigal:002006	CDS	163486	164400	.	+	0	ID=OEGBLJEF_00707;Name=potB_1;db_xref=COG:COG1176;gene=potB_1;inference=ab initio prediction:Prodigal:002006,similar to AA sequence:UniProtKB:P0AFK4;locus_tag=OEGBLJEF_00707;product=Spermidine/putrescine transport system permease protein PotB
NZ_SRLB01000010.1	Prodigal:002006	CDS	164397	165197	.	+	0	ID=OEGBLJEF_00708;Name=phnV_1;db_xref=COG:COG1177;gene=phnV_1;inference=ab initio prediction:Prodigal:002006,similar to AA sequence:UniProtKB:P96065;locus_tag=OEGBLJEF_00708;product=Putative 2-aminoethylphosphonate transport system permease protein PhnV
NZ_SRLB01000010.1	Prodigal:002006	CDS	165233	166372	.	+	0	ID=OEGBLJEF_00709;eC_number=1.4.99.5;Name=hcnC;db_xref=COG:COG0665;gene=hcnC;inference=ab initio prediction:Prodigal:002006,similar to AA sequence:UniProtKB:G3XD12;locus_tag=OEGBLJEF_00709;product=Hydrogen cyanide synthase subunit HcnC
NZ_SRLB01000010.1	Prodigal:002006	CDS	166623	166919	.	+	0	ID=OEGBLJEF_00710;eC_number=1.4.99.5;Name=hcnA;db_xref=COG:COG0446;gene=hcnA;inference=ab initio prediction:Prodigal:002006,similar to AA sequence:UniProtKB:G3XD67;locus_tag=OEGBLJEF_00710;product=Hydrogen cyanide synthase subunit HcnA
NZ_SRLB01000010.1	Prodigal:002006	CDS	166916	168349	.	+	0	ID=OEGBLJEF_00711;eC_number=1.4.99.5;Name=hcnB_1;gene=hcnB_1;inference=ab initio prediction:Prodigal:002006,similar to AA sequence:UniProtKB:Q9I1S2;locus_tag=OEGBLJEF_00711;product=Hydrogen cyanide synthase subunit HcnB
NZ_SRLB01000010.1	Prodigal:002006	CDS	168346	169458	.	+	0	ID=OEGBLJEF_00712;eC_number=1.5.3.1;Name=soxA_1;gene=soxA_1;inference=ab initio prediction:Prodigal:002006,similar to AA sequence:UniProtKB:P40859;locus_tag=OEGBLJEF_00712;product=Monomeric sarcosine oxidase
NZ_SRLB01000010.1	Prodigal:002006	CDS	169476	169823	.	+	0	ID=OEGBLJEF_00713;eC_number=1.-.-.-;Name=rutC;gene=rutC;inference=ab initio prediction:Prodigal:002006,protein motif:HAMAP:MF_00831;locus_tag=OEGBLJEF_00713;product=Putative aminoacrylate peracid reductase RutC
NZ_SRLB01000010.1	Prodigal:002006	CDS	169833	170156	.	-	0	ID=OEGBLJEF_00714;inference=ab initio prediction:Prodigal:002006;locus_tag=OEGBLJEF_00714;product=hypothetical protein
NZ_SRLB01000010.1	Prodigal:002006	CDS	170216	171430	.	-	0	ID=OEGBLJEF_00715;Name=epsF_1;db_xref=COG:COG1459;gene=epsF_1;inference=ab initio prediction:Prodigal:002006,similar to AA sequence:UniProtKB:P45780;locus_tag=OEGBLJEF_00715;product=Type II secretion system protein F
NZ_SRLB01000010.1	Prodigal:002006	CDS	171720	173450	.	-	0	ID=OEGBLJEF_00716;Name=xpsE_1;db_xref=COG:COG2804;gene=xpsE_1;inference=ab initio prediction:Prodigal:002006,similar to AA sequence:UniProtKB:P31742;locus_tag=OEGBLJEF_00716;product=Type II secretion system protein E
NZ_SRLB01000010.1	Prodigal:002006	CDS	173605	174669	.	+	0	ID=OEGBLJEF_00717;inference=ab initio prediction:Prodigal:002006;locus_tag=OEGBLJEF_00717;product=hypothetical protein
NZ_SRLB01000010.1	Prodigal:002006	CDS	174666	175196	.	+	0	ID=OEGBLJEF_00718;inference=ab initio prediction:Prodigal:002006;locus_tag=OEGBLJEF_00718;product=hypothetical protein
NZ_SRLB01000010.1	Prodigal:002006	CDS	175193	175714	.	+	0	ID=OEGBLJEF_00719;inference=ab initio prediction:Prodigal:002006;locus_tag=OEGBLJEF_00719;product=hypothetical protein
NZ_SRLB01000010.1	Prodigal:002006	CDS	175711	178053	.	-	0	ID=OEGBLJEF_00720;Name=xpsD_1;db_xref=COG:COG1450;gene=xpsD_1;inference=ab initio prediction:Prodigal:002006,similar to AA sequence:UniProtKB:P29041;locus_tag=OEGBLJEF_00720;product=Secretin XpsD
NZ_SRLB01000010.1	Prodigal:002006	CDS	178593	179036	.	-	0	ID=OEGBLJEF_00721;Name=xcpT;db_xref=COG:COG2165;gene=xcpT;inference=ab initio prediction:Prodigal:002006,similar to AA sequence:UniProtKB:Q00514;locus_tag=OEGBLJEF_00721;product=Type II secretion system protein G
NZ_SRLB01000010.1	Prodigal:002006	CDS	179216	180277	.	+	0	ID=OEGBLJEF_00722;inference=ab initio prediction:Prodigal:002006;locus_tag=OEGBLJEF_00722;product=hypothetical protein
NZ_SRLB01000010.1	Prodigal:002006	CDS	180277	180768	.	+	0	ID=OEGBLJEF_00723;inference=ab initio prediction:Prodigal:002006;locus_tag=OEGBLJEF_00723;product=hypothetical protein
NZ_SRLB01000010.1	Prodigal:002006	CDS	181020	181985	.	-	0	ID=OEGBLJEF_00724;eC_number=5.1.3.2;Name=galE1;db_xref=COG:COG1088;gene=galE1;inference=ab initio prediction:Prodigal:002006,similar to AA sequence:UniProtKB:P9WN67;locus_tag=OEGBLJEF_00724;product=UDP-glucose 4-epimerase
NZ_SRLB01000010.1	Prodigal:002006	CDS	182236	183186	.	-	0	ID=OEGBLJEF_00725;eC_number=2.1.1.222;Name=COQ3_1;gene=COQ3_1;inference=ab initio prediction:Prodigal:002006,protein motif:HAMAP:MF_00472;locus_tag=OEGBLJEF_00725;product=Ubiquinone biosynthesis O-methyltransferase%2C mitochondrial
NZ_SRLB01000010.1	Prodigal:002006	CDS	183195	183743	.	-	0	ID=OEGBLJEF_00726;inference=ab initio prediction:Prodigal:002006;locus_tag=OEGBLJEF_00726;product=hypothetical protein
NZ_SRLB01000010.1	Prodigal:002006	CDS	183787	184896	.	-	0	ID=OEGBLJEF_00727;eC_number=3.-.-.-;Name=uvsE;gene=uvsE;inference=ab initio prediction:Prodigal:002006,protein motif:HAMAP:MF_00606;locus_tag=OEGBLJEF_00727;product=UV DNA damage endonuclease
NZ_SRLB01000010.1	Prodigal:002006	CDS	184949	186685	.	-	0	ID=OEGBLJEF_00728;Name=dipZ_1;db_xref=COG:COG0785;gene=dipZ_1;inference=ab initio prediction:Prodigal:002006,similar to AA sequence:UniProtKB:P9WG63;locus_tag=OEGBLJEF_00728;product=Protein DipZ
NZ_SRLB01000010.1	Prodigal:002006	CDS	186946	187722	.	+	0	ID=OEGBLJEF_00729;Name=ompR_3;gene=ompR_3;inference=ab initio prediction:Prodigal:002006,similar to AA sequence:UniProtKB:P0AA16;locus_tag=OEGBLJEF_00729;product=Transcriptional regulatory protein OmpR
NZ_SRLB01000010.1	Prodigal:002006	CDS	187719	189011	.	+	0	ID=OEGBLJEF_00730;eC_number=2.7.-.-;Name=sasA_4;gene=sasA_4;inference=ab initio prediction:Prodigal:002006,protein motif:HAMAP:MF_01837;locus_tag=OEGBLJEF_00730;product=Adaptive-response sensory-kinase SasA
NZ_SRLB01000010.1	Prodigal:002006	CDS	189191	190228	.	+	0	ID=OEGBLJEF_00731;eC_number=3.8.1.5;Name=dhmA_1;gene=dhmA_1;inference=ab initio prediction:Prodigal:002006,protein motif:HAMAP:MF_01230;locus_tag=OEGBLJEF_00731;product=Haloalkane dehalogenase
NZ_SRLB01000010.1	Prodigal:002006	CDS	190294	190656	.	-	0	ID=OEGBLJEF_00732;Name=malT_1;gene=malT_1;inference=ab initio prediction:Prodigal:002006,protein motif:HAMAP:MF_01247;locus_tag=OEGBLJEF_00732;product=HTH-type transcriptional regulator MalT
NZ_SRLB01000010.1	Prodigal:002006	CDS	191007	191837	.	-	0	ID=OEGBLJEF_00733;inference=ab initio prediction:Prodigal:002006;locus_tag=OEGBLJEF_00733;product=hypothetical protein
NZ_SRLB01000010.1	Prodigal:002006	CDS	191961	192806	.	-	0	ID=OEGBLJEF_00734;inference=ab initio prediction:Prodigal:002006;locus_tag=OEGBLJEF_00734;product=hypothetical protein
NZ_SRLB01000010.1	Prodigal:002006	CDS	192803	193657	.	-	0	ID=OEGBLJEF_00735;inference=ab initio prediction:Prodigal:002006;locus_tag=OEGBLJEF_00735;product=hypothetical protein
NZ_SRLB01000010.1	Prodigal:002006	CDS	193750	194847	.	-	0	ID=OEGBLJEF_00736;inference=ab initio prediction:Prodigal:002006;locus_tag=OEGBLJEF_00736;product=hypothetical protein
NZ_SRLB01000010.1	Prodigal:002006	CDS	194971	195402	.	-	0	ID=OEGBLJEF_00737;inference=ab initio prediction:Prodigal:002006;locus_tag=OEGBLJEF_00737;product=hypothetical protein
NZ_SRLB01000010.1	Prodigal:002006	CDS	195714	197486	.	-	0	ID=OEGBLJEF_00738;inference=ab initio prediction:Prodigal:002006;locus_tag=OEGBLJEF_00738;product=hypothetical protein
NZ_SRLB01000010.1	Prodigal:002006	CDS	197495	198820	.	-	0	ID=OEGBLJEF_00739;inference=ab initio prediction:Prodigal:002006;locus_tag=OEGBLJEF_00739;product=hypothetical protein
NZ_SRLB01000010.1	Prodigal:002006	CDS	198869	199801	.	-	0	ID=OEGBLJEF_00740;inference=ab initio prediction:Prodigal:002006;locus_tag=OEGBLJEF_00740;product=hypothetical protein
NZ_SRLB01000010.1	Prodigal:002006	CDS	200078	200581	.	-	0	ID=OEGBLJEF_00741;inference=ab initio prediction:Prodigal:002006;locus_tag=OEGBLJEF_00741;product=hypothetical protein
NZ_SRLB01000010.1	Prodigal:002006	CDS	200794	201501	.	+	0	ID=OEGBLJEF_00742;inference=ab initio prediction:Prodigal:002006;locus_tag=OEGBLJEF_00742;product=hypothetical protein
NZ_SRLB01000010.1	Prodigal:002006	CDS	201793	201888	.	-	0	ID=OEGBLJEF_00743;inference=ab initio prediction:Prodigal:002006;locus_tag=OEGBLJEF_00743;product=hypothetical protein
NZ_SRLB01000010.1	Prodigal:002006	CDS	201995	202537	.	-	0	ID=OEGBLJEF_00744;inference=ab initio prediction:Prodigal:002006;locus_tag=OEGBLJEF_00744;product=hypothetical protein
NZ_SRLB01000010.1	Prodigal:002006	CDS	202604	203497	.	-	0	ID=OEGBLJEF_00745;eC_number=4.2.1.131;Name=crtC;gene=crtC;inference=ab initio prediction:Prodigal:002006,similar to AA sequence:UniProtKB:Q7X3G5;locus_tag=OEGBLJEF_00745;product=Acyclic carotenoid 1%2C2-hydratase
NZ_SRLB01000010.1	Prodigal:002006	CDS	203500	204981	.	-	0	ID=OEGBLJEF_00746;eC_number=1.3.99.27;Name=crtD;gene=crtD;inference=ab initio prediction:Prodigal:002006,similar to AA sequence:UniProtKB:Q9JPB5;locus_tag=OEGBLJEF_00746;product=Hydroxyneurosporene desaturase
NZ_SRLB01000010.1	Prodigal:002006	CDS	205065	205937	.	+	0	ID=OEGBLJEF_00747;eC_number=2.5.1.10;inference=ab initio prediction:Prodigal:002006,similar to AA sequence:UniProtKB:Q08291;locus_tag=OEGBLJEF_00747;product=Farnesyl diphosphate synthase
NZ_SRLB01000010.1	Prodigal:002006	CDS	206273	207436	.	+	0	ID=OEGBLJEF_00748;eC_number=2.1.1.210;Name=crtF;gene=crtF;inference=ab initio prediction:Prodigal:002006,similar to AA sequence:UniProtKB:D5AP78;locus_tag=OEGBLJEF_00748;product=Demethylspheroidene O-methyltransferase
NZ_SRLB01000010.1	Prodigal:002006	CDS	207602	208534	.	+	0	ID=OEGBLJEF_00749;eC_number=1.1.1.414;Name=lgoD_2;db_xref=COG:COG1063;gene=lgoD_2;inference=ab initio prediction:Prodigal:002006,similar to AA sequence:UniProtKB:P39400;locus_tag=OEGBLJEF_00749;product=L-galactonate-5-dehydrogenase
NZ_SRLB01000010.1	Prodigal:002006	CDS	208531	209535	.	+	0	ID=OEGBLJEF_00750;eC_number=1.3.7.15;Name=bchX;db_xref=COG:COG1348;gene=bchX;inference=ab initio prediction:Prodigal:002006,similar to AA sequence:UniProtKB:P26177;locus_tag=OEGBLJEF_00750;product=Chlorophyllide reductase 35.5 kDa chain
NZ_SRLB01000010.1	Prodigal:002006	CDS	209538	211085	.	+	0	ID=OEGBLJEF_00751;eC_number=1.3.7.15;Name=bchY;gene=bchY;inference=ab initio prediction:Prodigal:002006,similar to AA sequence:UniProtKB:P26178;locus_tag=OEGBLJEF_00751;product=Chlorophyllide reductase 52.5 kDa chain
NZ_SRLB01000010.1	Aragorn:001002	tRNA	211364	211445	.	-	.	ID=OEGBLJEF_00752;inference=COORDINATES:profile:Aragorn:001002;locus_tag=OEGBLJEF_00752;product=tRNA-Thr(ggt)
NZ_SRLB01000010.1	Prodigal:002006	CDS	212648	212860	.	+	0	ID=OEGBLJEF_00753;inference=ab initio prediction:Prodigal:002006;locus_tag=OEGBLJEF_00753;product=hypothetical protein
NZ_SRLB01000010.1	Prodigal:002006	CDS	213060	213290	.	+	0	ID=OEGBLJEF_00754;inference=ab initio prediction:Prodigal:002006;locus_tag=OEGBLJEF_00754;product=hypothetical protein
NZ_SRLB01000010.1	Prodigal:002006	CDS	213298	213486	.	+	0	ID=OEGBLJEF_00755;inference=ab initio prediction:Prodigal:002006,similar to AA sequence:UniProtKB:P80259;locus_tag=OEGBLJEF_00755;product=Light-harvesting protein B-880 alpha chain
NZ_SRLB01000010.1	Prodigal:002006	CDS	213591	214415	.	+	0	ID=OEGBLJEF_00756;Name=pufL;gene=pufL;inference=ab initio prediction:Prodigal:002006,similar to AA sequence:UniProtKB:P10717;locus_tag=OEGBLJEF_00756;product=Reaction center protein L chain
NZ_SRLB01000010.1	Prodigal:002006	CDS	214465	215442	.	+	0	ID=OEGBLJEF_00757;Name=pufM;gene=pufM;inference=ab initio prediction:Prodigal:002006,similar to AA sequence:UniProtKB:P10718;locus_tag=OEGBLJEF_00757;product=Reaction center protein M chain
NZ_SRLB01000010.1	Prodigal:002006	CDS	215439	216485	.	+	0	ID=OEGBLJEF_00758;Name=pufC;gene=pufC;inference=ab initio prediction:Prodigal:002006,similar to AA sequence:UniProtKB:D2Z0P5;locus_tag=OEGBLJEF_00758;product=Photosynthetic reaction center cytochrome c subunit
NZ_SRLB01000010.1	Prodigal:002006	CDS	216772	216948	.	+	0	ID=OEGBLJEF_00759;inference=ab initio prediction:Prodigal:002006;locus_tag=OEGBLJEF_00759;product=hypothetical protein
NZ_SRLB01000010.1	Prodigal:002006	CDS	217422	218954	.	-	0	ID=OEGBLJEF_00760;eC_number=1.1.99.3;inference=ab initio prediction:Prodigal:002006,similar to AA sequence:UniProtKB:O34215;locus_tag=OEGBLJEF_00760;product=Gluconate 2-dehydrogenase cytochrome c subunit
NZ_SRLB01000010.1	Prodigal:002006	CDS	218974	219243	.	-	0	ID=OEGBLJEF_00761;inference=ab initio prediction:Prodigal:002006;locus_tag=OEGBLJEF_00761;product=hypothetical protein
NZ_SRLB01000010.1	Prodigal:002006	CDS	219469	219954	.	-	0	ID=OEGBLJEF_00762;inference=ab initio prediction:Prodigal:002006;locus_tag=OEGBLJEF_00762;product=hypothetical protein
NZ_SRLB01000010.1	Prodigal:002006	CDS	219954	221132	.	-	0	ID=OEGBLJEF_00763;eC_number=1.14.13.9;Name=kmo_1;gene=kmo_1;inference=ab initio prediction:Prodigal:002006,protein motif:HAMAP:MF_01971;locus_tag=OEGBLJEF_00763;product=Kynurenine 3-monooxygenase
NZ_SRLB01000010.1	Prodigal:002006	CDS	221179	222513	.	-	0	ID=OEGBLJEF_00764;Name=pucC_1;gene=pucC_1;inference=ab initio prediction:Prodigal:002006,similar to AA sequence:UniProtKB:P23462;locus_tag=OEGBLJEF_00764;product=Protein PucC
NZ_SRLB01000010.1	Prodigal:002006	CDS	222510	223442	.	-	0	ID=OEGBLJEF_00765;eC_number=2.5.1.74;Name=menA;gene=menA;inference=ab initio prediction:Prodigal:002006,protein motif:HAMAP:MF_01937;locus_tag=OEGBLJEF_00765;product=1%2C4-dihydroxy-2-naphthoate octaprenyltransferase
NZ_SRLB01000010.1	Prodigal:002006	CDS	223523	224935	.	-	0	ID=OEGBLJEF_00766;inference=ab initio prediction:Prodigal:002006;locus_tag=OEGBLJEF_00766;product=hypothetical protein
NZ_SRLB01000010.1	Prodigal:002006	CDS	225015	225902	.	-	0	ID=OEGBLJEF_00767;inference=ab initio prediction:Prodigal:002006;locus_tag=OEGBLJEF_00767;product=hypothetical protein
NZ_SRLB01000010.1	Prodigal:002006	CDS	226172	226663	.	+	0	ID=OEGBLJEF_00768;inference=ab initio prediction:Prodigal:002006;locus_tag=OEGBLJEF_00768;product=hypothetical protein
NZ_SRLB01000010.1	Prodigal:002006	CDS	226660	227922	.	+	0	ID=OEGBLJEF_00769;eC_number=1.3.7.7;Name=bchN;db_xref=COG:COG2710;gene=bchN;inference=ab initio prediction:Prodigal:002006,similar to AA sequence:UniProtKB:P26164;locus_tag=OEGBLJEF_00769;product=Light-independent protochlorophyllide reductase subunit N
NZ_SRLB01000010.1	Prodigal:002006	CDS	227928	229460	.	+	0	ID=OEGBLJEF_00770;eC_number=1.3.7.7;Name=bchB;db_xref=COG:COG2710;gene=bchB;inference=ab initio prediction:Prodigal:002006,similar to AA sequence:UniProtKB:P26163;locus_tag=OEGBLJEF_00770;product=Light-independent protochlorophyllide reductase subunit B
NZ_SRLB01000010.1	Prodigal:002006	CDS	229435	233151	.	+	0	ID=OEGBLJEF_00771;inference=ab initio prediction:Prodigal:002006;locus_tag=OEGBLJEF_00771;product=hypothetical protein
NZ_SRLB01000010.1	Prodigal:002006	CDS	233148	234041	.	+	0	ID=OEGBLJEF_00772;eC_number=1.3.7.7;Name=chlL;db_xref=COG:COG1348;gene=chlL;inference=ab initio prediction:Prodigal:002006,similar to AA sequence:UniProtKB:Q7VD39;locus_tag=OEGBLJEF_00772;product=Light-independent protochlorophyllide reductase iron-sulfur ATP-binding protein
NZ_SRLB01000010.1	Prodigal:002006	CDS	234041	234742	.	+	0	ID=OEGBLJEF_00773;eC_number=2.1.1.11;Name=bchM;db_xref=COG:COG2227;gene=bchM;inference=ab initio prediction:Prodigal:002006,similar to AA sequence:UniProtKB:P26236;locus_tag=OEGBLJEF_00773;product=Magnesium-protoporphyrin O-methyltransferase
NZ_SRLB01000010.1	Prodigal:002006	CDS	234739	236148	.	+	0	ID=OEGBLJEF_00774;Name=pucC_2;gene=pucC_2;inference=ab initio prediction:Prodigal:002006,similar to AA sequence:UniProtKB:P23462;locus_tag=OEGBLJEF_00774;product=Protein PucC
NZ_SRLB01000010.1	Prodigal:002006	CDS	236161	236952	.	+	0	ID=OEGBLJEF_00775;Name=puhA;gene=puhA;inference=ab initio prediction:Prodigal:002006,similar to AA sequence:UniProtKB:P06008;locus_tag=OEGBLJEF_00775;product=Reaction center protein H chain
NZ_SRLB01000010.1	Prodigal:002006	CDS	236949	237575	.	+	0	ID=OEGBLJEF_00776;inference=ab initio prediction:Prodigal:002006;locus_tag=OEGBLJEF_00776;product=hypothetical protein
NZ_SRLB01000010.1	Prodigal:002006	CDS	237586	238035	.	+	0	ID=OEGBLJEF_00777;inference=ab initio prediction:Prodigal:002006;locus_tag=OEGBLJEF_00777;product=hypothetical protein
NZ_SRLB01000010.1	Prodigal:002006	CDS	238032	238334	.	+	0	ID=OEGBLJEF_00778;inference=ab initio prediction:Prodigal:002006;locus_tag=OEGBLJEF_00778;product=hypothetical protein
NZ_SRLB01000010.1	Prodigal:002006	CDS	238331	239392	.	+	0	ID=OEGBLJEF_00779;inference=ab initio prediction:Prodigal:002006;locus_tag=OEGBLJEF_00779;product=hypothetical protein
NZ_SRLB01000010.1	Prodigal:002006	CDS	239400	240182	.	+	0	ID=OEGBLJEF_00780;inference=ab initio prediction:Prodigal:002006;locus_tag=OEGBLJEF_00780;product=hypothetical protein
NZ_SRLB01000010.1	Prodigal:002006	CDS	240232	241443	.	+	0	ID=OEGBLJEF_00781;eC_number=2.3.1.37;Name=hemA_1;db_xref=COG:COG0156;gene=hemA_1;inference=ab initio prediction:Prodigal:002006,similar to AA sequence:UniProtKB:P18079;locus_tag=OEGBLJEF_00781;product=5-aminolevulinate synthase
NZ_SRLB01000010.1	Prodigal:002006	CDS	241744	242844	.	+	0	ID=OEGBLJEF_00782;eC_number=6.6.1.1;Name=bchI;db_xref=COG:COG1239;gene=bchI;inference=ab initio prediction:Prodigal:002006,similar to AA sequence:UniProtKB:P26239;locus_tag=OEGBLJEF_00782;product=Magnesium-chelatase 38 kDa subunit
NZ_SRLB01000010.1	Prodigal:002006	CDS	242841	244580	.	+	0	ID=OEGBLJEF_00783;eC_number=6.6.1.1;Name=bchD;db_xref=COG:COG1240;gene=bchD;inference=ab initio prediction:Prodigal:002006,similar to AA sequence:UniProtKB:P26175;locus_tag=OEGBLJEF_00783;product=Magnesium-chelatase 60 kDa subunit
NZ_SRLB01000010.1	Prodigal:002006	CDS	244574	245461	.	+	0	ID=OEGBLJEF_00784;eC_number=4.2.99.20;Name=menH_1;gene=menH_1;inference=ab initio prediction:Prodigal:002006,protein motif:HAMAP:MF_01660;locus_tag=OEGBLJEF_00784;product=2-succinyl-6-hydroxy-2%2C4-cyclohexadiene-1-carboxylate synthase
NZ_SRLB01000010.1	Prodigal:002006	CDS	245537	247063	.	+	0	ID=OEGBLJEF_00785;eC_number=1.3.99.28;Name=crtI;db_xref=COG:COG1233;gene=crtI;inference=ab initio prediction:Prodigal:002006,similar to AA sequence:UniProtKB:P17054;locus_tag=OEGBLJEF_00785;product=Phytoene desaturase (neurosporene-forming)
NZ_SRLB01000010.1	Prodigal:002006	CDS	247044	248099	.	+	0	ID=OEGBLJEF_00786;eC_number=2.5.1.32;Name=crtB_1;gene=crtB_1;inference=ab initio prediction:Prodigal:002006,similar to AA sequence:UniProtKB:P54975;locus_tag=OEGBLJEF_00786;product=15-cis-phytoene synthase
NZ_SRLB01000010.1	Prodigal:002006	CDS	248096	248245	.	+	0	ID=OEGBLJEF_00787;inference=ab initio prediction:Prodigal:002006;locus_tag=OEGBLJEF_00787;product=hypothetical protein
NZ_SRLB01000010.1	Prodigal:002006	CDS	248716	249270	.	-	0	ID=OEGBLJEF_00788;inference=ab initio prediction:Prodigal:002006;locus_tag=OEGBLJEF_00788;product=hypothetical protein
NZ_SRLB01000010.1	Prodigal:002006	CDS	249374	249628	.	+	0	ID=OEGBLJEF_00789;inference=ab initio prediction:Prodigal:002006;locus_tag=OEGBLJEF_00789;product=hypothetical protein
NZ_SRLB01000010.1	Prodigal:002006	CDS	249686	250933	.	+	0	ID=OEGBLJEF_00790;eC_number=1.2.4.4;Name=bkdA1;db_xref=COG:COG1071;gene=bkdA1;inference=ab initio prediction:Prodigal:002006,similar to AA sequence:UniProtKB:P09060;locus_tag=OEGBLJEF_00790;product=2-oxoisovalerate dehydrogenase subunit alpha
NZ_SRLB01000010.1	Prodigal:002006	CDS	250935	251948	.	+	0	ID=OEGBLJEF_00791;eC_number=1.2.4.4;Name=bkdA2;db_xref=COG:COG0022;gene=bkdA2;inference=ab initio prediction:Prodigal:002006,similar to AA sequence:UniProtKB:P09061;locus_tag=OEGBLJEF_00791;product=2-oxoisovalerate dehydrogenase subunit beta
NZ_SRLB01000010.1	Prodigal:002006	CDS	251952	253322	.	+	0	ID=OEGBLJEF_00792;eC_number=2.3.1.168;Name=bkdB;db_xref=COG:COG0508;gene=bkdB;inference=ab initio prediction:Prodigal:002006,similar to AA sequence:UniProtKB:Q9I1M0;locus_tag=OEGBLJEF_00792;product=Lipoamide acyltransferase component of branched-chain alpha-keto acid dehydrogenase complex
NZ_SRLB01000010.1	Prodigal:002006	CDS	253325	254713	.	+	0	ID=OEGBLJEF_00793;eC_number=1.8.1.4;Name=lpdV;db_xref=COG:COG1249;gene=lpdV;inference=ab initio prediction:Prodigal:002006,similar to AA sequence:UniProtKB:Q9I1L9;locus_tag=OEGBLJEF_00793;product=Dihydrolipoyl dehydrogenase
NZ_SRLB01000010.1	Prodigal:002006	CDS	254784	255116	.	+	0	ID=OEGBLJEF_00794;inference=ab initio prediction:Prodigal:002006;locus_tag=OEGBLJEF_00794;product=hypothetical protein
NZ_SRLB01000010.1	Prodigal:002006	CDS	255263	256306	.	+	0	ID=OEGBLJEF_00795;inference=ab initio prediction:Prodigal:002006;locus_tag=OEGBLJEF_00795;product=hypothetical protein
NZ_SRLB01000010.1	Prodigal:002006	CDS	256421	257686	.	-	0	ID=OEGBLJEF_00796;eC_number=1.1.99.31;Name=mdlB_1;gene=mdlB_1;inference=ab initio prediction:Prodigal:002006,similar to AA sequence:UniProtKB:P20932;locus_tag=OEGBLJEF_00796;product=(S)-mandelate dehydrogenase
NZ_SRLB01000010.1	Prodigal:002006	CDS	257860	258669	.	+	0	ID=OEGBLJEF_00797;Name=yfdC;db_xref=COG:COG2116;gene=yfdC;inference=ab initio prediction:Prodigal:002006,similar to AA sequence:UniProtKB:P37327;locus_tag=OEGBLJEF_00797;product=Inner membrane protein YfdC
NZ_SRLB01000010.1	Prodigal:002006	CDS	258679	259293	.	-	0	ID=OEGBLJEF_00798;inference=ab initio prediction:Prodigal:002006;locus_tag=OEGBLJEF_00798;product=hypothetical protein
NZ_SRLB01000010.1	Prodigal:002006	CDS	259397	259594	.	-	0	ID=OEGBLJEF_00799;inference=ab initio prediction:Prodigal:002006;locus_tag=OEGBLJEF_00799;product=hypothetical protein
NZ_SRLB01000010.1	Prodigal:002006	CDS	259763	260350	.	+	0	ID=OEGBLJEF_00800;eC_number=1.11.1.22;Name=gpx1_1;gene=gpx1_1;inference=ab initio prediction:Prodigal:002006,similar to AA sequence:UniProtKB:P74250;locus_tag=OEGBLJEF_00800;product=Hydroperoxy fatty acid reductase gpx1
NZ_SRLB01000010.1	Prodigal:002006	CDS	260373	262226	.	-	0	ID=OEGBLJEF_00801;eC_number=1.8.1.2;Name=cysI;db_xref=COG:COG0155;gene=cysI;inference=ab initio prediction:Prodigal:002006,similar to AA sequence:UniProtKB:O32213;locus_tag=OEGBLJEF_00801;product=Sulfite reductase [NADPH] hemoprotein beta-component
NZ_SRLB01000010.1	Prodigal:002006	CDS	262675	264453	.	-	0	ID=OEGBLJEF_00802;eC_number=1.8.1.2;Name=cysJ_1;db_xref=COG:COG0369;gene=cysJ_1;inference=ab initio prediction:Prodigal:002006,similar to AA sequence:UniProtKB:O32214;locus_tag=OEGBLJEF_00802;product=Sulfite reductase [NADPH] flavoprotein alpha-component
NZ_SRLB01000010.1	Prodigal:002006	CDS	264562	265053	.	-	0	ID=OEGBLJEF_00803;Name=decR_1;db_xref=COG:COG1522;gene=decR_1;inference=ab initio prediction:Prodigal:002006,similar to AA sequence:UniProtKB:P0ACJ5;locus_tag=OEGBLJEF_00803;product=DNA-binding transcriptional activator DecR
NZ_SRLB01000010.1	Prodigal:002006	CDS	265267	266115	.	+	0	ID=OEGBLJEF_00804;eC_number=1.8.4.8;Name=cysH;gene=cysH;inference=ab initio prediction:Prodigal:002006,protein motif:HAMAP:MF_00063;locus_tag=OEGBLJEF_00804;product=Phosphoadenosine phosphosulfate reductase
NZ_SRLB01000010.1	Prodigal:002006	CDS	266112	267047	.	+	0	ID=OEGBLJEF_00805;eC_number=2.7.7.4;Name=cysD;db_xref=COG:COG0175;gene=cysD;inference=ab initio prediction:Prodigal:002006,similar to AA sequence:UniProtKB:P21156;locus_tag=OEGBLJEF_00805;product=Sulfate adenylyltransferase subunit 2
NZ_SRLB01000010.1	Prodigal:002006	CDS	267047	269467	.	+	0	ID=OEGBLJEF_00806;eC_number=2.7.7.4;Name=cysN;gene=cysN;inference=ab initio prediction:Prodigal:002006,protein motif:HAMAP:MF_00062;locus_tag=OEGBLJEF_00806;product=Sulfate adenylyltransferase subunit 1
NZ_SRLB01000010.1	Prodigal:002006	CDS	269464	270333	.	+	0	ID=OEGBLJEF_00807;Name=cysT;db_xref=COG:COG0555;gene=cysT;inference=ab initio prediction:Prodigal:002006,similar to AA sequence:UniProtKB:P27367;locus_tag=OEGBLJEF_00807;product=Sulfate transport system permease protein CysT
NZ_SRLB01000010.1	Prodigal:002006	CDS	270326	271207	.	+	0	ID=OEGBLJEF_00808;Name=cysW;db_xref=COG:COG4208;gene=cysW;inference=ab initio prediction:Prodigal:002006,similar to AA sequence:UniProtKB:P0AEB0;locus_tag=OEGBLJEF_00808;product=Sulfate transport system permease protein CysW
NZ_SRLB01000010.1	Prodigal:002006	CDS	271209	272345	.	+	0	ID=OEGBLJEF_00809;eC_number=7.6.2.8;Name=btuD_2;gene=btuD_2;inference=ab initio prediction:Prodigal:002006,protein motif:HAMAP:MF_01005;locus_tag=OEGBLJEF_00809;product=Vitamin B12 import ATP-binding protein BtuD
NZ_SRLB01000010.1	Prodigal:002006	CDS	272423	272695	.	-	0	ID=OEGBLJEF_00810;inference=ab initio prediction:Prodigal:002006;locus_tag=OEGBLJEF_00810;product=hypothetical protein
NZ_SRLB01000100.1	Prodigal:002006	CDS	413	676	.	+	0	ID=OEGBLJEF_00811;inference=ab initio prediction:Prodigal:002006;locus_tag=OEGBLJEF_00811;product=hypothetical protein
NZ_SRLB01000100.1	Prodigal:002006	CDS	800	1063	.	+	0	ID=OEGBLJEF_00812;inference=ab initio prediction:Prodigal:002006;locus_tag=OEGBLJEF_00812;product=hypothetical protein
NZ_SRLB01000101.1	Prodigal:002006	CDS	69	392	.	-	0	ID=OEGBLJEF_00813;inference=ab initio prediction:Prodigal:002006;locus_tag=OEGBLJEF_00813;product=hypothetical protein
NZ_SRLB01000101.1	Prodigal:002006	CDS	572	1009	.	-	0	ID=OEGBLJEF_00814;inference=ab initio prediction:Prodigal:002006;locus_tag=OEGBLJEF_00814;product=hypothetical protein
NZ_SRLB01000102.1	Prodigal:002006	CDS	38	1036	.	+	0	ID=OEGBLJEF_00815;inference=ab initio prediction:Prodigal:002006;locus_tag=OEGBLJEF_00815;product=hypothetical protein
NZ_SRLB01000011.1	Prodigal:002006	CDS	7	225	.	+	0	ID=OEGBLJEF_00816;Name=minE_1;db_xref=COG:COG0851;gene=minE_1;inference=ab initio prediction:Prodigal:002006,similar to AA sequence:UniProtKB:P58152;locus_tag=OEGBLJEF_00816;product=Cell division topological specificity factor
NZ_SRLB01000011.1	Prodigal:002006	CDS	307	1125	.	+	0	ID=OEGBLJEF_00817;eC_number=1.-.-.-;Name=sadH;gene=sadH;inference=ab initio prediction:Prodigal:002006,similar to AA sequence:UniProtKB:P9WGP9;locus_tag=OEGBLJEF_00817;product=Putative oxidoreductase SadH
NZ_SRLB01000011.1	Prodigal:002006	CDS	1130	2056	.	+	0	ID=OEGBLJEF_00818;eC_number=3.1.1.83;Name=mlhB;gene=mlhB;inference=ab initio prediction:Prodigal:002006,similar to AA sequence:UniProtKB:Q9EX73;locus_tag=OEGBLJEF_00818;product=Monoterpene epsilon-lactone hydrolase
NZ_SRLB01000011.1	Prodigal:002006	CDS	2053	3564	.	+	0	ID=OEGBLJEF_00819;eC_number=1.14.13.-;db_xref=COG:COG2072;inference=ab initio prediction:Prodigal:002006,similar to AA sequence:UniProtKB:Q9RKB5;locus_tag=OEGBLJEF_00819;product=Baeyer-Villiger monooxygenase
NZ_SRLB01000011.1	Prodigal:002006	CDS	3751	5244	.	+	0	ID=OEGBLJEF_00820;eC_number=1.1.1.205;Name=guaB;db_xref=COG:COG0516;gene=guaB;inference=ab initio prediction:Prodigal:002006,similar to AA sequence:UniProtKB:P0C0H6;locus_tag=OEGBLJEF_00820;product=Inosine-5'-monophosphate dehydrogenase
NZ_SRLB01000011.1	Prodigal:002006	CDS	5368	5748	.	-	0	ID=OEGBLJEF_00821;inference=ab initio prediction:Prodigal:002006;locus_tag=OEGBLJEF_00821;product=hypothetical protein
NZ_SRLB01000011.1	Prodigal:002006	CDS	5789	6076	.	-	0	ID=OEGBLJEF_00822;inference=ab initio prediction:Prodigal:002006;locus_tag=OEGBLJEF_00822;product=hypothetical protein
NZ_SRLB01000011.1	Prodigal:002006	CDS	6202	7353	.	-	0	ID=OEGBLJEF_00823;inference=ab initio prediction:Prodigal:002006;locus_tag=OEGBLJEF_00823;product=hypothetical protein
NZ_SRLB01000011.1	Prodigal:002006	CDS	7833	8840	.	+	0	ID=OEGBLJEF_00824;eC_number=1.2.1.12;Name=gapA;db_xref=COG:COG0057;gene=gapA;inference=ab initio prediction:Prodigal:002006,similar to AA sequence:UniProtKB:P09124;locus_tag=OEGBLJEF_00824;product=Glyceraldehyde-3-phosphate dehydrogenase 1
NZ_SRLB01000011.1	Prodigal:002006	CDS	8968	9540	.	+	0	ID=OEGBLJEF_00825;inference=ab initio prediction:Prodigal:002006;locus_tag=OEGBLJEF_00825;product=hypothetical protein
NZ_SRLB01000011.1	Prodigal:002006	CDS	9579	10781	.	+	0	ID=OEGBLJEF_00826;eC_number=2.7.2.3;Name=pgk;db_xref=COG:COG0126;gene=pgk;inference=ab initio prediction:Prodigal:002006,similar to AA sequence:UniProtKB:Q81X75;locus_tag=OEGBLJEF_00826;product=Phosphoglycerate kinase
NZ_SRLB01000011.1	Prodigal:002006	CDS	10869	11954	.	+	0	ID=OEGBLJEF_00827;eC_number=4.1.2.13;Name=fda;db_xref=COG:COG0191;gene=fda;inference=ab initio prediction:Prodigal:002006,similar to AA sequence:UniProtKB:Q8YNK2;locus_tag=OEGBLJEF_00827;product=Fructose-bisphosphate aldolase
NZ_SRLB01000011.1	Prodigal:002006	CDS	12082	12747	.	+	0	ID=OEGBLJEF_00828;eC_number=2.5.1.3;Name=thiE_1;gene=thiE_1;inference=ab initio prediction:Prodigal:002006,protein motif:HAMAP:MF_00097;locus_tag=OEGBLJEF_00828;product=Thiamine-phosphate synthase
NZ_SRLB01000011.1	Prodigal:002006	CDS	12750	13769	.	+	0	ID=OEGBLJEF_00829;inference=ab initio prediction:Prodigal:002006;locus_tag=OEGBLJEF_00829;product=hypothetical protein
NZ_SRLB01000011.1	Prodigal:002006	CDS	13932	16199	.	-	0	ID=OEGBLJEF_00830;eC_number=1.1.1.40;Name=maeB;db_xref=COG:COG0280;gene=maeB;inference=ab initio prediction:Prodigal:002006,similar to AA sequence:UniProtKB:P76558;locus_tag=OEGBLJEF_00830;product=NADP-dependent malic enzyme
NZ_SRLB01000011.1	Prodigal:002006	CDS	16679	18511	.	-	0	ID=OEGBLJEF_00831;eC_number=1.6.1.1;Name=sthA;gene=sthA;inference=ab initio prediction:Prodigal:002006,protein motif:HAMAP:MF_00247;locus_tag=OEGBLJEF_00831;product=Soluble pyridine nucleotide transhydrogenase
NZ_SRLB01000011.1	Prodigal:002006	CDS	18537	19850	.	-	0	ID=OEGBLJEF_00832;eC_number=2.3.1.12;Name=aceF_1;db_xref=COG:COG0508;gene=aceF_1;inference=ab initio prediction:Prodigal:002006,similar to AA sequence:UniProtKB:P06959;locus_tag=OEGBLJEF_00832;product=Dihydrolipoyllysine-residue acetyltransferase component of pyruvate dehydrogenase complex
NZ_SRLB01000011.1	Prodigal:002006	CDS	19962	22619	.	-	0	ID=OEGBLJEF_00833;eC_number=1.2.4.1;Name=aceE_1;db_xref=COG:COG2609;gene=aceE_1;inference=ab initio prediction:Prodigal:002006,similar to AA sequence:UniProtKB:P0AFG8;locus_tag=OEGBLJEF_00833;product=Pyruvate dehydrogenase E1 component
NZ_SRLB01000011.1	Prodigal:002006	CDS	22862	23131	.	-	0	ID=OEGBLJEF_00834;inference=ab initio prediction:Prodigal:002006;locus_tag=OEGBLJEF_00834;product=hypothetical protein
NZ_SRLB01000011.1	Prodigal:002006	CDS	23339	24286	.	-	0	ID=OEGBLJEF_00835;Name=dmlR_6;gene=dmlR_6;inference=ab initio prediction:Prodigal:002006,similar to AA sequence:UniProtKB:P76250;locus_tag=OEGBLJEF_00835;product=HTH-type transcriptional regulator DmlR
NZ_SRLB01000011.1	Prodigal:002006	CDS	24417	25370	.	+	0	ID=OEGBLJEF_00836;eC_number=1.13.11.-;Name=mhqO;db_xref=COG:COG0346;gene=mhqO;inference=ab initio prediction:Prodigal:002006,similar to AA sequence:UniProtKB:P96693;locus_tag=OEGBLJEF_00836;product=Putative ring-cleaving dioxygenase MhqO
NZ_SRLB01000011.1	Prodigal:002006	CDS	25494	25754	.	+	0	ID=OEGBLJEF_00837;inference=ab initio prediction:Prodigal:002006;locus_tag=OEGBLJEF_00837;product=hypothetical protein
NZ_SRLB01000011.1	Prodigal:002006	CDS	26060	26254	.	+	0	ID=OEGBLJEF_00838;inference=ab initio prediction:Prodigal:002006;locus_tag=OEGBLJEF_00838;product=hypothetical protein
NZ_SRLB01000011.1	Prodigal:002006	CDS	26372	26962	.	-	0	ID=OEGBLJEF_00839;inference=ab initio prediction:Prodigal:002006;locus_tag=OEGBLJEF_00839;product=hypothetical protein
NZ_SRLB01000011.1	Prodigal:002006	CDS	27123	28013	.	-	0	ID=OEGBLJEF_00840;Name=yofA_1;db_xref=COG:COG0583;gene=yofA_1;inference=ab initio prediction:Prodigal:002006,similar to AA sequence:UniProtKB:O34685;locus_tag=OEGBLJEF_00840;product=HTH-type transcriptional regulator YofA
NZ_SRLB01000011.1	Prodigal:002006	CDS	28171	28500	.	+	0	ID=OEGBLJEF_00841;inference=ab initio prediction:Prodigal:002006;locus_tag=OEGBLJEF_00841;product=hypothetical protein
NZ_SRLB01000011.1	Prodigal:002006	CDS	28740	29720	.	-	0	ID=OEGBLJEF_00842;inference=ab initio prediction:Prodigal:002006;locus_tag=OEGBLJEF_00842;product=hypothetical protein
NZ_SRLB01000011.1	Prodigal:002006	CDS	30467	31873	.	-	0	ID=OEGBLJEF_00843;inference=ab initio prediction:Prodigal:002006;locus_tag=OEGBLJEF_00843;product=hypothetical protein
NZ_SRLB01000011.1	Prodigal:002006	CDS	31866	33725	.	-	0	ID=OEGBLJEF_00844;Name=kefC_1;db_xref=COG:COG0475;gene=kefC_1;inference=ab initio prediction:Prodigal:002006,similar to AA sequence:UniProtKB:P03819;locus_tag=OEGBLJEF_00844;product=Glutathione-regulated potassium-efflux system protein KefC
NZ_SRLB01000011.1	Prodigal:002006	CDS	33941	34942	.	+	0	ID=OEGBLJEF_00845;eC_number=1.17.7.4;Name=ispH_1;db_xref=COG:COG0761;gene=ispH_1;inference=ab initio prediction:Prodigal:002006,similar to AA sequence:UniProtKB:P62623;locus_tag=OEGBLJEF_00845;product=4-hydroxy-3-methylbut-2-enyl diphosphate reductase
NZ_SRLB01000011.1	Prodigal:002006	CDS	35110	36084	.	+	0	ID=OEGBLJEF_00846;eC_number=2.7.1.39;Name=thrB_1;db_xref=COG:COG2334;gene=thrB_1;inference=ab initio prediction:Prodigal:002006,similar to AA sequence:UniProtKB:Q8UHA8;locus_tag=OEGBLJEF_00846;product=Homoserine kinase
NZ_SRLB01000011.1	Prodigal:002006	CDS	36374	37183	.	-	0	ID=OEGBLJEF_00847;inference=ab initio prediction:Prodigal:002006;locus_tag=OEGBLJEF_00847;product=hypothetical protein
NZ_SRLB01000011.1	Prodigal:002006	CDS	37283	39097	.	-	0	ID=OEGBLJEF_00848;inference=ab initio prediction:Prodigal:002006;locus_tag=OEGBLJEF_00848;product=hypothetical protein
NZ_SRLB01000011.1	Prodigal:002006	CDS	39174	40340	.	-	0	ID=OEGBLJEF_00849;inference=ab initio prediction:Prodigal:002006;locus_tag=OEGBLJEF_00849;product=hypothetical protein
NZ_SRLB01000011.1	Prodigal:002006	CDS	40374	41885	.	-	0	ID=OEGBLJEF_00850;eC_number=2.7.-.-;Name=sasA_5;gene=sasA_5;inference=ab initio prediction:Prodigal:002006,protein motif:HAMAP:MF_01837;locus_tag=OEGBLJEF_00850;product=Adaptive-response sensory-kinase SasA
NZ_SRLB01000011.1	Prodigal:002006	CDS	41882	42559	.	-	0	ID=OEGBLJEF_00851;Name=phoP;gene=phoP;inference=ab initio prediction:Prodigal:002006,similar to AA sequence:UniProtKB:P23836;locus_tag=OEGBLJEF_00851;product=Transcriptional regulatory protein PhoP
NZ_SRLB01000011.1	Prodigal:002006	CDS	42590	42979	.	-	0	ID=OEGBLJEF_00852;inference=ab initio prediction:Prodigal:002006;locus_tag=OEGBLJEF_00852;product=hypothetical protein
NZ_SRLB01000011.1	Prodigal:002006	CDS	43272	43712	.	+	0	ID=OEGBLJEF_00853;inference=ab initio prediction:Prodigal:002006;locus_tag=OEGBLJEF_00853;product=hypothetical protein
NZ_SRLB01000011.1	Prodigal:002006	CDS	43995	44177	.	+	0	ID=OEGBLJEF_00854;inference=ab initio prediction:Prodigal:002006;locus_tag=OEGBLJEF_00854;product=hypothetical protein
NZ_SRLB01000011.1	Prodigal:002006	CDS	44240	45058	.	+	0	ID=OEGBLJEF_00855;inference=ab initio prediction:Prodigal:002006;locus_tag=OEGBLJEF_00855;product=hypothetical protein
NZ_SRLB01000011.1	Prodigal:002006	CDS	45226	46101	.	+	0	ID=OEGBLJEF_00856;inference=ab initio prediction:Prodigal:002006;locus_tag=OEGBLJEF_00856;product=hypothetical protein
NZ_SRLB01000011.1	Prodigal:002006	CDS	46174	46563	.	+	0	ID=OEGBLJEF_00857;Name=yphA;db_xref=COG:COG2259;gene=yphA;inference=ab initio prediction:Prodigal:002006,similar to AA sequence:UniProtKB:P0AD47;locus_tag=OEGBLJEF_00857;product=Inner membrane protein YphA
NZ_SRLB01000011.1	Prodigal:002006	CDS	46677	47681	.	+	0	ID=OEGBLJEF_00858;inference=ab initio prediction:Prodigal:002006;locus_tag=OEGBLJEF_00858;product=hypothetical protein
NZ_SRLB01000011.1	Prodigal:002006	CDS	47813	48241	.	+	0	ID=OEGBLJEF_00859;Name=csdE;db_xref=COG:COG2166;gene=csdE;inference=ab initio prediction:Prodigal:002006,similar to AA sequence:UniProtKB:P0AGF2;locus_tag=OEGBLJEF_00859;product=Sulfur acceptor protein CsdE
NZ_SRLB01000011.1	Prodigal:002006	CDS	48311	50449	.	+	0	ID=OEGBLJEF_00860;eC_number=3.4.14.-;Name=dapb1;gene=dapb1;inference=ab initio prediction:Prodigal:002006,similar to AA sequence:UniProtKB:O07834;locus_tag=OEGBLJEF_00860;product=Dipeptidyl aminopeptidase BI
NZ_SRLB01000011.1	Prodigal:002006	CDS	50677	51339	.	-	0	ID=OEGBLJEF_00861;inference=ab initio prediction:Prodigal:002006;locus_tag=OEGBLJEF_00861;product=hypothetical protein
NZ_SRLB01000011.1	Prodigal:002006	CDS	51598	52848	.	+	0	ID=OEGBLJEF_00862;Name=emrA;gene=emrA;inference=ab initio prediction:Prodigal:002006,similar to AA sequence:UniProtKB:P0DPR6;locus_tag=OEGBLJEF_00862;product=Colistin resistance protein EmrA
NZ_SRLB01000011.1	Prodigal:002006	CDS	52865	54460	.	+	0	ID=OEGBLJEF_00863;Name=farB;gene=farB;inference=ab initio prediction:Prodigal:002006,similar to AA sequence:UniProtKB:Q9RQ29;locus_tag=OEGBLJEF_00863;product=Fatty acid resistance protein FarB
NZ_SRLB01000011.1	Prodigal:002006	CDS	54552	55493	.	+	0	ID=OEGBLJEF_00864;Name=mneP;db_xref=COG:COG0053;gene=mneP;inference=ab initio prediction:Prodigal:002006,similar to AA sequence:UniProtKB:C0SP78;locus_tag=OEGBLJEF_00864;product=Manganese efflux system protein MneP
NZ_SRLB01000011.1	Prodigal:002006	CDS	55620	56822	.	-	0	ID=OEGBLJEF_00865;inference=ab initio prediction:Prodigal:002006;locus_tag=OEGBLJEF_00865;product=hypothetical protein
NZ_SRLB01000011.1	Prodigal:002006	CDS	57146	58336	.	+	0	ID=OEGBLJEF_00866;inference=ab initio prediction:Prodigal:002006;locus_tag=OEGBLJEF_00866;product=hypothetical protein
NZ_SRLB01000011.1	Prodigal:002006	CDS	58339	59280	.	+	0	ID=OEGBLJEF_00867;inference=ab initio prediction:Prodigal:002006;locus_tag=OEGBLJEF_00867;product=hypothetical protein
NZ_SRLB01000011.1	Prodigal:002006	CDS	59375	60547	.	+	0	ID=OEGBLJEF_00868;inference=ab initio prediction:Prodigal:002006;locus_tag=OEGBLJEF_00868;product=hypothetical protein
NZ_SRLB01000011.1	Prodigal:002006	CDS	60547	61584	.	+	0	ID=OEGBLJEF_00869;eC_number=1.1.1.292;Name=afr;gene=afr;inference=ab initio prediction:Prodigal:002006,similar to AA sequence:UniProtKB:Q2I8V6;locus_tag=OEGBLJEF_00869;product=1%2C5-anhydro-D-fructose reductase
NZ_SRLB01000011.1	Prodigal:002006	CDS	61609	63165	.	+	0	ID=OEGBLJEF_00870;inference=ab initio prediction:Prodigal:002006;locus_tag=OEGBLJEF_00870;product=hypothetical protein
NZ_SRLB01000011.1	Prodigal:002006	CDS	63162	63986	.	+	0	ID=OEGBLJEF_00871;inference=ab initio prediction:Prodigal:002006;locus_tag=OEGBLJEF_00871;product=hypothetical protein
NZ_SRLB01000011.1	Prodigal:002006	CDS	63983	65218	.	+	0	ID=OEGBLJEF_00872;eC_number=2.4.1.11;db_xref=COG:COG0438;inference=ab initio prediction:Prodigal:002006,similar to AA sequence:UniProtKB:P9WMY9;locus_tag=OEGBLJEF_00872;product=Glycogen synthase
NZ_SRLB01000011.1	Prodigal:002006	CDS	65361	66110	.	+	0	ID=OEGBLJEF_00873;eC_number=3.5.1.103;Name=mshB_1;gene=mshB_1;inference=ab initio prediction:Prodigal:002006,protein motif:HAMAP:MF_01696;locus_tag=OEGBLJEF_00873;product=1D-myo-inositol 2-acetamido-2-deoxy-alpha-D-glucopyranoside deacetylase
NZ_SRLB01000011.1	Prodigal:002006	CDS	66107	66763	.	+	0	ID=OEGBLJEF_00874;inference=ab initio prediction:Prodigal:002006;locus_tag=OEGBLJEF_00874;product=hypothetical protein
NZ_SRLB01000011.1	Prodigal:002006	CDS	66933	68069	.	+	0	ID=OEGBLJEF_00875;inference=ab initio prediction:Prodigal:002006;locus_tag=OEGBLJEF_00875;product=hypothetical protein
NZ_SRLB01000011.1	Prodigal:002006	CDS	68038	69426	.	+	0	ID=OEGBLJEF_00876;eC_number=2.7.-.-;Name=sasA_6;gene=sasA_6;inference=ab initio prediction:Prodigal:002006,protein motif:HAMAP:MF_01837;locus_tag=OEGBLJEF_00876;product=Adaptive-response sensory-kinase SasA
NZ_SRLB01000011.1	Prodigal:002006	CDS	69393	70031	.	-	0	ID=OEGBLJEF_00877;inference=ab initio prediction:Prodigal:002006;locus_tag=OEGBLJEF_00877;product=hypothetical protein
NZ_SRLB01000011.1	Prodigal:002006	CDS	70168	72597	.	+	0	ID=OEGBLJEF_00878;eC_number=7.2.2.9;Name=actP_1;gene=actP_1;inference=ab initio prediction:Prodigal:002006,similar to AA sequence:UniProtKB:Q9X5X3;locus_tag=OEGBLJEF_00878;product=Copper-transporting P-type ATPase
NZ_SRLB01000011.1	Prodigal:002006	CDS	72883	74052	.	-	0	ID=OEGBLJEF_00879;eC_number=3.5.1.32;Name=hipO_1;db_xref=COG:COG1473;gene=hipO_1;inference=ab initio prediction:Prodigal:002006,similar to AA sequence:UniProtKB:P45493;locus_tag=OEGBLJEF_00879;product=Hippurate hydrolase
NZ_SRLB01000011.1	Prodigal:002006	CDS	74341	75951	.	+	0	ID=OEGBLJEF_00880;Name=dppA_2;db_xref=COG:COG0747;gene=dppA_2;inference=ab initio prediction:Prodigal:002006,similar to AA sequence:UniProtKB:P23847;locus_tag=OEGBLJEF_00880;product=Periplasmic dipeptide transport protein
NZ_SRLB01000011.1	Prodigal:002006	CDS	76193	77173	.	+	0	ID=OEGBLJEF_00881;Name=gsiC_3;db_xref=COG:COG0601;gene=gsiC_3;inference=ab initio prediction:Prodigal:002006,similar to AA sequence:UniProtKB:P75798;locus_tag=OEGBLJEF_00881;product=Glutathione transport system permease protein GsiC
NZ_SRLB01000011.1	Prodigal:002006	CDS	77197	78153	.	+	0	ID=OEGBLJEF_00882;Name=dppC_1;db_xref=COG:COG1173;gene=dppC_1;inference=ab initio prediction:Prodigal:002006,similar to AA sequence:UniProtKB:P0AEG1;locus_tag=OEGBLJEF_00882;product=Dipeptide transport system permease protein DppC
NZ_SRLB01000011.1	Prodigal:002006	CDS	78159	79142	.	+	0	ID=OEGBLJEF_00883;Name=oppD_1;db_xref=COG:COG0444;gene=oppD_1;inference=ab initio prediction:Prodigal:002006,similar to AA sequence:UniProtKB:P24136;locus_tag=OEGBLJEF_00883;product=Oligopeptide transport ATP-binding protein OppD
NZ_SRLB01000011.1	Prodigal:002006	CDS	79139	80185	.	+	0	ID=OEGBLJEF_00884;Name=ddpF;db_xref=COG:COG1124;gene=ddpF;inference=ab initio prediction:Prodigal:002006,similar to AA sequence:UniProtKB:P77622;locus_tag=OEGBLJEF_00884;product=putative D%2CD-dipeptide transport ATP-binding protein DdpF
NZ_SRLB01000011.1	Prodigal:002006	CDS	80932	81795	.	-	0	ID=OEGBLJEF_00885;inference=ab initio prediction:Prodigal:002006;locus_tag=OEGBLJEF_00885;product=hypothetical protein
NZ_SRLB01000011.1	Prodigal:002006	CDS	82306	83706	.	-	0	ID=OEGBLJEF_00886;inference=ab initio prediction:Prodigal:002006;locus_tag=OEGBLJEF_00886;product=hypothetical protein
NZ_SRLB01000011.1	Prodigal:002006	CDS	83926	85143	.	+	0	ID=OEGBLJEF_00887;inference=ab initio prediction:Prodigal:002006;locus_tag=OEGBLJEF_00887;product=hypothetical protein
NZ_SRLB01000011.1	Prodigal:002006	CDS	85406	86935	.	-	0	ID=OEGBLJEF_00888;eC_number=1.2.1.79;Name=gabD;db_xref=COG:COG1012;gene=gabD;inference=ab initio prediction:Prodigal:002006,similar to AA sequence:UniProtKB:P25526;locus_tag=OEGBLJEF_00888;product=Succinate-semialdehyde dehydrogenase [NADP(+)] GabD
NZ_SRLB01000011.1	Prodigal:002006	CDS	87036	88070	.	-	0	ID=OEGBLJEF_00889;eC_number=1.2.1.11;Name=asd2;db_xref=COG:COG0136;gene=asd2;inference=ab initio prediction:Prodigal:002006,similar to AA sequence:UniProtKB:P23247;locus_tag=OEGBLJEF_00889;product=Aspartate-semialdehyde dehydrogenase 2
NZ_SRLB01000011.1	Prodigal:002006	CDS	88496	89410	.	+	0	ID=OEGBLJEF_00890;inference=ab initio prediction:Prodigal:002006;locus_tag=OEGBLJEF_00890;product=hypothetical protein
NZ_SRLB01000011.1	Prodigal:002006	CDS	89508	89921	.	+	0	ID=OEGBLJEF_00891;inference=ab initio prediction:Prodigal:002006;locus_tag=OEGBLJEF_00891;product=hypothetical protein
NZ_SRLB01000011.1	Prodigal:002006	CDS	90135	90713	.	-	0	ID=OEGBLJEF_00892;eC_number=3.2.2.-;db_xref=COG:COG1611;inference=ab initio prediction:Prodigal:002006,similar to AA sequence:UniProtKB:P48636;locus_tag=OEGBLJEF_00892;product=Putative cytokinin riboside 5'-monophosphate phosphoribohydrolase
NZ_SRLB01000011.1	Prodigal:002006	CDS	90947	92053	.	-	0	ID=OEGBLJEF_00893;eC_number=1.1.1.85;Name=leuB_1;db_xref=COG:COG0473;gene=leuB_1;inference=ab initio prediction:Prodigal:002006,similar to AA sequence:UniProtKB:Q56268;locus_tag=OEGBLJEF_00893;product=3-isopropylmalate dehydrogenase
NZ_SRLB01000011.1	Prodigal:002006	CDS	92122	93063	.	-	0	ID=OEGBLJEF_00894;eC_number=2.5.1.10;inference=ab initio prediction:Prodigal:002006,similar to AA sequence:UniProtKB:Q08291;locus_tag=OEGBLJEF_00894;product=Farnesyl diphosphate synthase
NZ_SRLB01000011.1	Prodigal:002006	CDS	93198	93917	.	+	0	ID=OEGBLJEF_00895;eC_number=2.4.1.129;Name=mtgA_1;db_xref=COG:COG0744;gene=mtgA_1;inference=ab initio prediction:Prodigal:002006,similar to AA sequence:UniProtKB:P46022;locus_tag=OEGBLJEF_00895;product=Biosynthetic peptidoglycan transglycosylase
NZ_SRLB01000011.1	Prodigal:002006	CDS	94215	95210	.	+	0	ID=OEGBLJEF_00896;inference=ab initio prediction:Prodigal:002006;locus_tag=OEGBLJEF_00896;product=hypothetical protein
NZ_SRLB01000011.1	Prodigal:002006	CDS	95365	95706	.	+	0	ID=OEGBLJEF_00897;inference=ab initio prediction:Prodigal:002006;locus_tag=OEGBLJEF_00897;product=hypothetical protein
NZ_SRLB01000011.1	Prodigal:002006	CDS	95763	96428	.	-	0	ID=OEGBLJEF_00898;inference=ab initio prediction:Prodigal:002006;locus_tag=OEGBLJEF_00898;product=hypothetical protein
NZ_SRLB01000011.1	Prodigal:002006	CDS	96425	97801	.	-	0	ID=OEGBLJEF_00899;Name=smc_1;gene=smc_1;inference=ab initio prediction:Prodigal:002006,protein motif:HAMAP:MF_01894;locus_tag=OEGBLJEF_00899;product=Chromosome partition protein Smc
NZ_SRLB01000011.1	Prodigal:002006	CDS	97812	99053	.	-	0	ID=OEGBLJEF_00900;eC_number=6.3.4.5;Name=argG;db_xref=COG:COG0137;gene=argG;inference=ab initio prediction:Prodigal:002006,similar to AA sequence:UniProtKB:Q9PHK7;locus_tag=OEGBLJEF_00900;product=Argininosuccinate synthase
NZ_SRLB01000011.1	Prodigal:002006	CDS	99241	99867	.	+	0	ID=OEGBLJEF_00901;eC_number=5.99.1.4;Name=nsaD_2;gene=nsaD_2;inference=ab initio prediction:Prodigal:002006,similar to AA sequence:UniProtKB:Q9X9Q7;locus_tag=OEGBLJEF_00901;product=2-hydroxychromene-2-carboxylate isomerase
NZ_SRLB01000011.1	Prodigal:002006	CDS	99966	101330	.	-	0	ID=OEGBLJEF_00902;Name=pcaK_1;db_xref=COG:COG0477;gene=pcaK_1;inference=ab initio prediction:Prodigal:002006,similar to AA sequence:UniProtKB:Q43975;locus_tag=OEGBLJEF_00902;product=4-hydroxybenzoate transporter PcaK
NZ_SRLB01000011.1	Prodigal:002006	CDS	101624	102595	.	-	0	ID=OEGBLJEF_00903;eC_number=1.14.13.239;Name=yeaX;db_xref=COG:COG1018;gene=yeaX;inference=ab initio prediction:Prodigal:002006,similar to AA sequence:UniProtKB:P76254;locus_tag=OEGBLJEF_00903;product=Carnitine monooxygenase reductase subunit
NZ_SRLB01000011.1	Prodigal:002006	CDS	102602	103714	.	-	0	ID=OEGBLJEF_00904;eC_number=1.14.14.-;Name=tsaM1;gene=tsaM1;inference=ab initio prediction:Prodigal:002006,similar to AA sequence:UniProtKB:P94679;locus_tag=OEGBLJEF_00904;product=Toluene-4-sulfonate monooxygenase system iron-sulfur subunit TsaM1
NZ_SRLB01000011.1	Prodigal:002006	CDS	104019	104924	.	+	0	ID=OEGBLJEF_00905;Name=rhaS_3;gene=rhaS_3;inference=ab initio prediction:Prodigal:002006,protein motif:HAMAP:MF_01534;locus_tag=OEGBLJEF_00905;product=HTH-type transcriptional activator RhaS
NZ_SRLB01000011.1	Prodigal:002006	CDS	105242	106414	.	-	0	ID=OEGBLJEF_00906;inference=ab initio prediction:Prodigal:002006;locus_tag=OEGBLJEF_00906;product=hypothetical protein
NZ_SRLB01000011.1	Prodigal:002006	CDS	106503	107975	.	-	0	ID=OEGBLJEF_00907;inference=ab initio prediction:Prodigal:002006;locus_tag=OEGBLJEF_00907;product=hypothetical protein
NZ_SRLB01000011.1	Prodigal:002006	CDS	108269	109111	.	-	0	ID=OEGBLJEF_00908;eC_number=3.5.1.29;inference=ab initio prediction:Prodigal:002006,similar to AA sequence:UniProtKB:Q988D4;locus_tag=OEGBLJEF_00908;product=2-(acetamidomethylene)succinate hydrolase
NZ_SRLB01000011.1	Prodigal:002006	CDS	109108	110337	.	-	0	ID=OEGBLJEF_00909;Name=sbnD;gene=sbnD;inference=ab initio prediction:Prodigal:002006,similar to AA sequence:UniProtKB:Q2G1N0;locus_tag=OEGBLJEF_00909;product=Staphyloferrin B transporter
NZ_SRLB01000011.1	Prodigal:002006	CDS	110503	111285	.	-	0	ID=OEGBLJEF_00910;inference=ab initio prediction:Prodigal:002006;locus_tag=OEGBLJEF_00910;product=hypothetical protein
NZ_SRLB01000011.1	Prodigal:002006	CDS	111286	111915	.	-	0	ID=OEGBLJEF_00911;Name=ureG;db_xref=COG:COG0378;gene=ureG;inference=ab initio prediction:Prodigal:002006,similar to AA sequence:UniProtKB:Q06206;locus_tag=OEGBLJEF_00911;product=Urease accessory protein UreG
NZ_SRLB01000011.1	Prodigal:002006	CDS	111998	112318	.	-	0	ID=OEGBLJEF_00912;inference=ab initio prediction:Prodigal:002006;locus_tag=OEGBLJEF_00912;product=hypothetical protein
NZ_SRLB01000011.1	Prodigal:002006	CDS	112378	112734	.	-	0	ID=OEGBLJEF_00913;Name=csaA;db_xref=COG:COG0073;gene=csaA;inference=ab initio prediction:Prodigal:002006,similar to AA sequence:UniProtKB:P37584;locus_tag=OEGBLJEF_00913;product=putative chaperone CsaA
NZ_SRLB01000011.1	Prodigal:002006	CDS	112819	114237	.	-	0	ID=OEGBLJEF_00914;eC_number=3.5.1.-;Name=abgB_2;db_xref=COG:COG1473;gene=abgB_2;inference=ab initio prediction:Prodigal:002006,similar to AA sequence:UniProtKB:P76052;locus_tag=OEGBLJEF_00914;product=p-aminobenzoyl-glutamate hydrolase subunit B
NZ_SRLB01000011.1	Prodigal:002006	CDS	114441	116234	.	+	0	ID=OEGBLJEF_00915;inference=ab initio prediction:Prodigal:002006;locus_tag=OEGBLJEF_00915;product=hypothetical protein
NZ_SRLB01000011.1	Prodigal:002006	CDS	116245	117204	.	+	0	ID=OEGBLJEF_00916;Name=dppB_1;db_xref=COG:COG0601;gene=dppB_1;inference=ab initio prediction:Prodigal:002006,similar to AA sequence:UniProtKB:P0AEF8;locus_tag=OEGBLJEF_00916;product=Dipeptide transport system permease protein DppB
NZ_SRLB01000011.1	Prodigal:002006	CDS	117170	118102	.	+	0	ID=OEGBLJEF_00917;Name=gsiD_3;db_xref=COG:COG1173;gene=gsiD_3;inference=ab initio prediction:Prodigal:002006,similar to AA sequence:UniProtKB:P75799;locus_tag=OEGBLJEF_00917;product=Glutathione transport system permease protein GsiD
NZ_SRLB01000011.1	Prodigal:002006	CDS	118290	120140	.	+	0	ID=OEGBLJEF_00918;eC_number=7.4.2.10;Name=gsiA_3;db_xref=COG:COG1123;gene=gsiA_3;inference=ab initio prediction:Prodigal:002006,similar to AA sequence:UniProtKB:P75796;locus_tag=OEGBLJEF_00918;product=Glutathione import ATP-binding protein GsiA
NZ_SRLB01000011.1	Prodigal:002006	CDS	120169	120696	.	-	0	ID=OEGBLJEF_00919;eC_number=3.1.-.-;Name=yhaV;gene=yhaV;inference=ab initio prediction:Prodigal:002006,similar to AA sequence:UniProtKB:P64594;locus_tag=OEGBLJEF_00919;product=Ribonuclease toxin YhaV
NZ_SRLB01000011.1	Prodigal:002006	CDS	120693	121031	.	-	0	ID=OEGBLJEF_00920;Name=prlF;db_xref=COG:COG2002;gene=prlF;inference=ab initio prediction:Prodigal:002006,similar to AA sequence:UniProtKB:P15373;locus_tag=OEGBLJEF_00920;product=Antitoxin PrlF
NZ_SRLB01000011.1	Prodigal:002006	CDS	121194	122858	.	-	0	ID=OEGBLJEF_00921;eC_number=3.2.1.1;Name=treS_1;db_xref=COG:COG0366;gene=treS_1;inference=ab initio prediction:Prodigal:002006,similar to AA sequence:UniProtKB:A0R6E0;locus_tag=OEGBLJEF_00921;product=Trehalose synthase/amylase TreS
NZ_SRLB01000011.1	Prodigal:002006	CDS	123119	124405	.	+	0	ID=OEGBLJEF_00922;Name=amiC_2;gene=amiC_2;inference=ab initio prediction:Prodigal:002006,similar to AA sequence:UniProtKB:P27017;locus_tag=OEGBLJEF_00922;product=Aliphatic amidase expression-regulating protein
NZ_SRLB01000011.1	Prodigal:002006	CDS	124604	126193	.	+	0	ID=OEGBLJEF_00923;inference=ab initio prediction:Prodigal:002006;locus_tag=OEGBLJEF_00923;product=hypothetical protein
NZ_SRLB01000011.1	Prodigal:002006	CDS	126195	127364	.	+	0	ID=OEGBLJEF_00924;inference=ab initio prediction:Prodigal:002006;locus_tag=OEGBLJEF_00924;product=hypothetical protein
NZ_SRLB01000011.1	Prodigal:002006	CDS	127361	128152	.	+	0	ID=OEGBLJEF_00925;eC_number=3.6.3.-;Name=metN_1;db_xref=COG:COG1135;gene=metN_1;inference=ab initio prediction:Prodigal:002006,similar to AA sequence:UniProtKB:Q87RS1;locus_tag=OEGBLJEF_00925;product=Methionine import ATP-binding protein MetN
NZ_SRLB01000011.1	Prodigal:002006	CDS	128168	128863	.	+	0	ID=OEGBLJEF_00926;Name=livF_3;db_xref=COG:COG0410;gene=livF_3;inference=ab initio prediction:Prodigal:002006,similar to AA sequence:UniProtKB:P22731;locus_tag=OEGBLJEF_00926;product=High-affinity branched-chain amino acid transport ATP-binding protein LivF
NZ_SRLB01000011.1	Prodigal:002006	CDS	128868	129740	.	-	0	ID=OEGBLJEF_00927;Name=dmlR_7;gene=dmlR_7;inference=ab initio prediction:Prodigal:002006,similar to AA sequence:UniProtKB:P76250;locus_tag=OEGBLJEF_00927;product=HTH-type transcriptional regulator DmlR
NZ_SRLB01000011.1	Prodigal:002006	CDS	129842	130957	.	+	0	ID=OEGBLJEF_00928;eC_number=1.3.1.-;Name=nemA_2;db_xref=COG:COG1902;gene=nemA_2;inference=ab initio prediction:Prodigal:002006,similar to AA sequence:UniProtKB:P77258;locus_tag=OEGBLJEF_00928;product=N-ethylmaleimide reductase
NZ_SRLB01000011.1	Prodigal:002006	CDS	131230	131847	.	+	0	ID=OEGBLJEF_00929;Name=rimP;gene=rimP;inference=ab initio prediction:Prodigal:002006,protein motif:HAMAP:MF_01077;locus_tag=OEGBLJEF_00929;product=Ribosome maturation factor RimP
NZ_SRLB01000011.1	Prodigal:002006	CDS	131899	133581	.	+	0	ID=OEGBLJEF_00930;Name=nusA;db_xref=COG:COG0195;gene=nusA;inference=ab initio prediction:Prodigal:002006,similar to AA sequence:UniProtKB:P0AFF6;locus_tag=OEGBLJEF_00930;product=Transcription termination/antitermination protein NusA
NZ_SRLB01000011.1	Prodigal:002006	CDS	133611	134387	.	+	0	ID=OEGBLJEF_00931;inference=ab initio prediction:Prodigal:002006;locus_tag=OEGBLJEF_00931;product=hypothetical protein
NZ_SRLB01000011.1	Prodigal:002006	CDS	134541	137519	.	+	0	ID=OEGBLJEF_00932;Name=infB;gene=infB;inference=ab initio prediction:Prodigal:002006,protein motif:HAMAP:MF_00100_B;locus_tag=OEGBLJEF_00932;product=Translation initiation factor IF-2
NZ_SRLB01000011.1	Prodigal:002006	CDS	137700	138110	.	+	0	ID=OEGBLJEF_00933;Name=rbfA;db_xref=COG:COG0858;gene=rbfA;inference=ab initio prediction:Prodigal:002006,similar to AA sequence:UniProtKB:Q9WZV9;locus_tag=OEGBLJEF_00933;product=Ribosome-binding factor A
NZ_SRLB01000011.1	Prodigal:002006	CDS	138233	139264	.	+	0	ID=OEGBLJEF_00934;eC_number=5.4.99.25;Name=truB;db_xref=COG:COG0130;gene=truB;inference=ab initio prediction:Prodigal:002006,similar to AA sequence:UniProtKB:P60340;locus_tag=OEGBLJEF_00934;product=tRNA pseudouridine synthase B
NZ_SRLB01000011.1	Prodigal:002006	CDS	139281	139706	.	+	0	ID=OEGBLJEF_00935;inference=ab initio prediction:Prodigal:002006;locus_tag=OEGBLJEF_00935;product=hypothetical protein
NZ_SRLB01000011.1	Prodigal:002006	CDS	140076	140669	.	-	0	ID=OEGBLJEF_00936;inference=ab initio prediction:Prodigal:002006;locus_tag=OEGBLJEF_00936;product=hypothetical protein
NZ_SRLB01000011.1	Prodigal:002006	CDS	140738	141895	.	-	0	ID=OEGBLJEF_00937;inference=ab initio prediction:Prodigal:002006;locus_tag=OEGBLJEF_00937;product=hypothetical protein
NZ_SRLB01000011.1	Prodigal:002006	CDS	141997	142602	.	+	0	ID=OEGBLJEF_00938;inference=ab initio prediction:Prodigal:002006;locus_tag=OEGBLJEF_00938;product=hypothetical protein
NZ_SRLB01000011.1	Prodigal:002006	CDS	142727	143506	.	+	0	ID=OEGBLJEF_00939;inference=ab initio prediction:Prodigal:002006;locus_tag=OEGBLJEF_00939;product=hypothetical protein
NZ_SRLB01000011.1	Prodigal:002006	CDS	143608	144954	.	+	0	ID=OEGBLJEF_00940;Name=der;db_xref=COG:COG1160;gene=der;inference=ab initio prediction:Prodigal:002006,similar to AA sequence:UniProtKB:P50743;locus_tag=OEGBLJEF_00940;product=GTPase Der
NZ_SRLB01000011.1	Prodigal:002006	CDS	144989	145159	.	-	0	ID=OEGBLJEF_00941;inference=ab initio prediction:Prodigal:002006;locus_tag=OEGBLJEF_00941;product=hypothetical protein
NZ_SRLB01000011.1	Prodigal:002006	CDS	145270	146154	.	-	0	ID=OEGBLJEF_00942;Name=dmlR_8;gene=dmlR_8;inference=ab initio prediction:Prodigal:002006,similar to AA sequence:UniProtKB:P76250;locus_tag=OEGBLJEF_00942;product=HTH-type transcriptional regulator DmlR
NZ_SRLB01000011.1	Prodigal:002006	CDS	146256	147125	.	+	0	ID=OEGBLJEF_00943;inference=ab initio prediction:Prodigal:002006;locus_tag=OEGBLJEF_00943;product=hypothetical protein
NZ_SRLB01000011.1	Prodigal:002006	CDS	147149	147622	.	+	0	ID=OEGBLJEF_00944;inference=ab initio prediction:Prodigal:002006;locus_tag=OEGBLJEF_00944;product=hypothetical protein
NZ_SRLB01000011.1	Prodigal:002006	CDS	147648	148235	.	-	0	ID=OEGBLJEF_00945;inference=ab initio prediction:Prodigal:002006;locus_tag=OEGBLJEF_00945;product=hypothetical protein
NZ_SRLB01000011.1	Prodigal:002006	CDS	148328	149521	.	+	0	ID=OEGBLJEF_00946;inference=ab initio prediction:Prodigal:002006;locus_tag=OEGBLJEF_00946;product=hypothetical protein
NZ_SRLB01000011.1	Prodigal:002006	CDS	149437	149607	.	-	0	ID=OEGBLJEF_00947;inference=ab initio prediction:Prodigal:002006;locus_tag=OEGBLJEF_00947;product=hypothetical protein
NZ_SRLB01000011.1	Prodigal:002006	CDS	149629	151425	.	-	0	ID=OEGBLJEF_00948;eC_number=3.5.1.54;Name=atzF;gene=atzF;inference=ab initio prediction:Prodigal:002006,similar to AA sequence:UniProtKB:Q936X2;locus_tag=OEGBLJEF_00948;product=Allophanate hydrolase
NZ_SRLB01000011.1	Prodigal:002006	CDS	151422	151811	.	-	0	ID=OEGBLJEF_00949;inference=ab initio prediction:Prodigal:002006;locus_tag=OEGBLJEF_00949;product=hypothetical protein
NZ_SRLB01000011.1	Prodigal:002006	CDS	152043	153443	.	-	0	ID=OEGBLJEF_00950;eC_number=3.5.1.131;Name=atzE;gene=atzE;inference=ab initio prediction:Prodigal:002006,similar to AA sequence:UniProtKB:Q936X3;locus_tag=OEGBLJEF_00950;product=1-carboxybiuret hydrolase subunit AtzE
NZ_SRLB01000011.1	Prodigal:002006	CDS	153440	153661	.	-	0	ID=OEGBLJEF_00951;inference=ab initio prediction:Prodigal:002006;locus_tag=OEGBLJEF_00951;product=hypothetical protein
NZ_SRLB01000011.1	Prodigal:002006	CDS	153915	155588	.	-	0	ID=OEGBLJEF_00952;eC_number=7.4.2.10;Name=gsiA_4;db_xref=COG:COG1123;gene=gsiA_4;inference=ab initio prediction:Prodigal:002006,similar to AA sequence:UniProtKB:P75796;locus_tag=OEGBLJEF_00952;product=Glutathione import ATP-binding protein GsiA
NZ_SRLB01000011.1	Prodigal:002006	CDS	155585	156481	.	-	0	ID=OEGBLJEF_00953;Name=ddpC_1;db_xref=COG:COG1173;gene=ddpC_1;inference=ab initio prediction:Prodigal:002006,similar to AA sequence:UniProtKB:P77463;locus_tag=OEGBLJEF_00953;product=putative D%2CD-dipeptide transport system permease protein DdpC
NZ_SRLB01000011.1	Prodigal:002006	CDS	156478	157491	.	-	0	ID=OEGBLJEF_00954;Name=dppB_2;db_xref=COG:COG0601;gene=dppB_2;inference=ab initio prediction:Prodigal:002006,similar to AA sequence:UniProtKB:P0AEF8;locus_tag=OEGBLJEF_00954;product=Dipeptide transport system permease protein DppB
NZ_SRLB01000011.1	Prodigal:002006	CDS	157833	159434	.	-	0	ID=OEGBLJEF_00955;Name=ddpA_1;db_xref=COG:COG0747;gene=ddpA_1;inference=ab initio prediction:Prodigal:002006,similar to AA sequence:UniProtKB:P76128;locus_tag=OEGBLJEF_00955;product=putative D%2CD-dipeptide-binding periplasmic protein DdpA
NZ_SRLB01000011.1	Prodigal:002006	CDS	159664	160383	.	+	0	ID=OEGBLJEF_00956;Name=lutR_1;db_xref=COG:COG2186;gene=lutR_1;inference=ab initio prediction:Prodigal:002006,similar to AA sequence:UniProtKB:O07007;locus_tag=OEGBLJEF_00956;product=HTH-type transcriptional regulator LutR
NZ_SRLB01000011.1	Prodigal:002006	CDS	160666	161637	.	-	0	ID=OEGBLJEF_00957;inference=ab initio prediction:Prodigal:002006,similar to AA sequence:UniProtKB:B3EWP1;locus_tag=OEGBLJEF_00957;note=UPF0065 protein in clcB-clcD intergenic region;product=hypothetical protein
NZ_SRLB01000011.1	Prodigal:002006	CDS	161634	163727	.	-	0	ID=OEGBLJEF_00958;eC_number=6.2.1.34;Name=FCS1_2;gene=FCS1_2;inference=ab initio prediction:Prodigal:002006,similar to AA sequence:UniProtKB:A0A2P1BT06;locus_tag=OEGBLJEF_00958;product=Trans-feruloyl-CoA synthase FCS1
NZ_SRLB01000011.1	Prodigal:002006	CDS	163724	164092	.	-	0	ID=OEGBLJEF_00959;inference=ab initio prediction:Prodigal:002006;locus_tag=OEGBLJEF_00959;product=hypothetical protein
NZ_SRLB01000011.1	Prodigal:002006	CDS	164089	165219	.	-	0	ID=OEGBLJEF_00960;inference=ab initio prediction:Prodigal:002006;locus_tag=OEGBLJEF_00960;product=hypothetical protein
NZ_SRLB01000011.1	Prodigal:002006	CDS	165610	166422	.	+	0	ID=OEGBLJEF_00961;inference=ab initio prediction:Prodigal:002006;locus_tag=OEGBLJEF_00961;product=hypothetical protein
NZ_SRLB01000011.1	Prodigal:002006	CDS	166625	167737	.	+	0	ID=OEGBLJEF_00962;eC_number=5.5.1.27;Name=gci;db_xref=COG:COG4948;gene=gci;inference=ab initio prediction:Prodigal:002006,similar to AA sequence:UniProtKB:A9CEQ8;locus_tag=OEGBLJEF_00962;product=D-galactarolactone cycloisomerase
NZ_SRLB01000011.1	Prodigal:002006	CDS	167751	168839	.	+	0	ID=OEGBLJEF_00963;eC_number=4.2.1.156;db_xref=COG:COG4948;inference=ab initio prediction:Prodigal:002006,similar to AA sequence:UniProtKB:Q8ZL58;locus_tag=OEGBLJEF_00963;product=L-talarate/galactarate dehydratase
NZ_SRLB01000011.1	Prodigal:002006	CDS	168883	170079	.	+	0	ID=OEGBLJEF_00964;inference=ab initio prediction:Prodigal:002006;locus_tag=OEGBLJEF_00964;product=hypothetical protein
NZ_SRLB01000011.1	Prodigal:002006	CDS	170102	170962	.	+	0	ID=OEGBLJEF_00965;Name=livH_2;db_xref=COG:COG0559;gene=livH_2;inference=ab initio prediction:Prodigal:002006,similar to AA sequence:UniProtKB:P0AEX7;locus_tag=OEGBLJEF_00965;product=High-affinity branched-chain amino acid transport system permease protein LivH
NZ_SRLB01000011.1	Prodigal:002006	CDS	170959	172764	.	+	0	ID=OEGBLJEF_00966;eC_number=7.6.2.8;Name=btuD_3;gene=btuD_3;inference=ab initio prediction:Prodigal:002006,protein motif:HAMAP:MF_01005;locus_tag=OEGBLJEF_00966;product=Vitamin B12 import ATP-binding protein BtuD
NZ_SRLB01000011.1	Prodigal:002006	CDS	172745	173515	.	+	0	ID=OEGBLJEF_00967;Name=livF_4;db_xref=COG:COG0410;gene=livF_4;inference=ab initio prediction:Prodigal:002006,similar to AA sequence:UniProtKB:P22731;locus_tag=OEGBLJEF_00967;product=High-affinity branched-chain amino acid transport ATP-binding protein LivF
NZ_SRLB01000011.1	Prodigal:002006	CDS	173544	173975	.	-	0	ID=OEGBLJEF_00968;inference=ab initio prediction:Prodigal:002006;locus_tag=OEGBLJEF_00968;product=hypothetical protein
NZ_SRLB01000011.1	Prodigal:002006	CDS	174075	175193	.	-	0	ID=OEGBLJEF_00969;inference=ab initio prediction:Prodigal:002006;locus_tag=OEGBLJEF_00969;product=hypothetical protein
NZ_SRLB01000011.1	Prodigal:002006	CDS	175722	176351	.	-	0	ID=OEGBLJEF_00970;inference=ab initio prediction:Prodigal:002006;locus_tag=OEGBLJEF_00970;product=hypothetical protein
NZ_SRLB01000011.1	Prodigal:002006	CDS	176564	177769	.	+	0	ID=OEGBLJEF_00971;inference=ab initio prediction:Prodigal:002006;locus_tag=OEGBLJEF_00971;product=hypothetical protein
NZ_SRLB01000011.1	Prodigal:002006	CDS	177762	178883	.	+	0	ID=OEGBLJEF_00972;eC_number=1.3.99.-;Name=ydbM_1;gene=ydbM_1;inference=ab initio prediction:Prodigal:002006,similar to AA sequence:UniProtKB:P96608;locus_tag=OEGBLJEF_00972;product=Putative acyl-CoA dehydrogenase YdbM
NZ_SRLB01000011.1	Prodigal:002006	CDS	178883	179620	.	+	0	ID=OEGBLJEF_00973;eC_number=3.5.1.103;Name=mshB_2;gene=mshB_2;inference=ab initio prediction:Prodigal:002006,protein motif:HAMAP:MF_01696;locus_tag=OEGBLJEF_00973;product=1D-myo-inositol 2-acetamido-2-deoxy-alpha-D-glucopyranoside deacetylase
NZ_SRLB01000011.1	Prodigal:002006	CDS	179631	180224	.	+	0	ID=OEGBLJEF_00974;inference=ab initio prediction:Prodigal:002006;locus_tag=OEGBLJEF_00974;product=hypothetical protein
NZ_SRLB01000011.1	Prodigal:002006	CDS	180547	182289	.	+	0	ID=OEGBLJEF_00975;db_xref=COG:COG2199;inference=ab initio prediction:Prodigal:002006,similar to AA sequence:UniProtKB:Q9ABX9;locus_tag=OEGBLJEF_00975;product=putative signaling protein
NZ_SRLB01000011.1	Prodigal:002006	CDS	182286	183110	.	+	0	ID=OEGBLJEF_00976;inference=ab initio prediction:Prodigal:002006;locus_tag=OEGBLJEF_00976;product=hypothetical protein
NZ_SRLB01000011.1	Prodigal:002006	CDS	184172	184942	.	+	0	ID=OEGBLJEF_00977;inference=ab initio prediction:Prodigal:002006;locus_tag=OEGBLJEF_00977;product=hypothetical protein
NZ_SRLB01000011.1	Prodigal:002006	CDS	184980	185531	.	+	0	ID=OEGBLJEF_00978;inference=ab initio prediction:Prodigal:002006;locus_tag=OEGBLJEF_00978;product=hypothetical protein
NZ_SRLB01000011.1	Prodigal:002006	CDS	185644	186546	.	-	0	ID=OEGBLJEF_00979;Name=rhaS_4;gene=rhaS_4;inference=ab initio prediction:Prodigal:002006,protein motif:HAMAP:MF_01534;locus_tag=OEGBLJEF_00979;product=HTH-type transcriptional activator RhaS
NZ_SRLB01000011.1	Prodigal:002006	CDS	186859	188022	.	+	0	ID=OEGBLJEF_00980;eC_number=1.6.99.1;Name=namA_2;db_xref=COG:COG1902;gene=namA_2;inference=ab initio prediction:Prodigal:002006,similar to AA sequence:UniProtKB:Q5KXG9;locus_tag=OEGBLJEF_00980;product=NADPH dehydrogenase
NZ_SRLB01000011.1	Prodigal:002006	CDS	188073	188336	.	+	0	ID=OEGBLJEF_00981;inference=ab initio prediction:Prodigal:002006;locus_tag=OEGBLJEF_00981;product=hypothetical protein
NZ_SRLB01000011.1	Prodigal:002006	CDS	188352	189950	.	+	0	ID=OEGBLJEF_00982;Name=actP_2;db_xref=COG:COG4147;gene=actP_2;inference=ab initio prediction:Prodigal:002006,similar to AA sequence:UniProtKB:P32705;locus_tag=OEGBLJEF_00982;product=Cation/acetate symporter ActP
NZ_SRLB01000011.1	Prodigal:002006	CDS	190158	191138	.	-	0	ID=OEGBLJEF_00983;eC_number=1.11.1.-;Name=srpA_1;db_xref=COG:COG0753;gene=srpA_1;inference=ab initio prediction:Prodigal:002006,similar to AA sequence:UniProtKB:Q55025;locus_tag=OEGBLJEF_00983;product=Catalase-related peroxidase
NZ_SRLB01000011.1	Prodigal:002006	CDS	191248	192492	.	-	0	ID=OEGBLJEF_00984;eC_number=2.6.1.39;Name=lysN;db_xref=COG:COG1167;gene=lysN;inference=ab initio prediction:Prodigal:002006,similar to AA sequence:UniProtKB:Q72LL6;locus_tag=OEGBLJEF_00984;product=2-aminoadipate transaminase
NZ_SRLB01000011.1	Prodigal:002006	CDS	192836	194449	.	-	0	ID=OEGBLJEF_00985;eC_number=7.4.2.10;Name=gsiA_5;db_xref=COG:COG1123;gene=gsiA_5;inference=ab initio prediction:Prodigal:002006,similar to AA sequence:UniProtKB:P75796;locus_tag=OEGBLJEF_00985;product=Glutathione import ATP-binding protein GsiA
NZ_SRLB01000011.1	Prodigal:002006	CDS	194705	196129	.	-	0	ID=OEGBLJEF_00986;eC_number=3.5.1.18;Name=dapE_1;gene=dapE_1;inference=ab initio prediction:Prodigal:002006,protein motif:HAMAP:MF_01690;locus_tag=OEGBLJEF_00986;product=Succinyl-diaminopimelate desuccinylase
NZ_SRLB01000011.1	Prodigal:002006	CDS	196402	197319	.	-	0	ID=OEGBLJEF_00987;Name=dppC_2;db_xref=COG:COG1173;gene=dppC_2;inference=ab initio prediction:Prodigal:002006,similar to AA sequence:UniProtKB:P0AEG1;locus_tag=OEGBLJEF_00987;product=Dipeptide transport system permease protein DppC
NZ_SRLB01000011.1	Prodigal:002006	CDS	197316	198230	.	-	0	ID=OEGBLJEF_00988;Name=gsiC_4;db_xref=COG:COG0601;gene=gsiC_4;inference=ab initio prediction:Prodigal:002006,similar to AA sequence:UniProtKB:P75798;locus_tag=OEGBLJEF_00988;product=Glutathione transport system permease protein GsiC
NZ_SRLB01000011.1	Prodigal:002006	CDS	198238	199797	.	-	0	ID=OEGBLJEF_00989;Name=sgrR;gene=sgrR;inference=ab initio prediction:Prodigal:002006,protein motif:HAMAP:MF_01449;locus_tag=OEGBLJEF_00989;product=HTH-type transcriptional regulator SgrR
NZ_SRLB01000011.1	Prodigal:002006	CDS	199954	200853	.	+	0	ID=OEGBLJEF_00990;Name=gltC_1;gene=gltC_1;inference=ab initio prediction:Prodigal:002006,similar to AA sequence:UniProtKB:P20668;locus_tag=OEGBLJEF_00990;product=HTH-type transcriptional regulator GltC
NZ_SRLB01000011.1	Prodigal:002006	CDS	201015	201413	.	+	0	ID=OEGBLJEF_00991;inference=ab initio prediction:Prodigal:002006,similar to AA sequence:UniProtKB:P0AF80;locus_tag=OEGBLJEF_00991;note=UPF0719 inner membrane protein YjfL;product=hypothetical protein
NZ_SRLB01000011.1	Prodigal:002006	CDS	201426	202082	.	+	0	ID=OEGBLJEF_00992;inference=ab initio prediction:Prodigal:002006;locus_tag=OEGBLJEF_00992;product=hypothetical protein
NZ_SRLB01000011.1	Prodigal:002006	CDS	202082	203251	.	+	0	ID=OEGBLJEF_00993;eC_number=6.3.1.-;Name=ygiC;db_xref=COG:COG0754;gene=ygiC;inference=ab initio prediction:Prodigal:002006,similar to AA sequence:UniProtKB:P0ADT5;locus_tag=OEGBLJEF_00993;product=Putative acid--amine ligase YgiC
NZ_SRLB01000011.1	Prodigal:002006	CDS	203268	203981	.	-	0	ID=OEGBLJEF_00994;inference=ab initio prediction:Prodigal:002006;locus_tag=OEGBLJEF_00994;product=hypothetical protein
NZ_SRLB01000011.1	Prodigal:002006	CDS	203978	205216	.	-	0	ID=OEGBLJEF_00995;inference=ab initio prediction:Prodigal:002006;locus_tag=OEGBLJEF_00995;product=hypothetical protein
NZ_SRLB01000011.1	Prodigal:002006	CDS	205393	206331	.	-	0	ID=OEGBLJEF_00996;eC_number=3.4.19.5;Name=iaaA;db_xref=COG:COG1446;gene=iaaA;inference=ab initio prediction:Prodigal:002006,similar to AA sequence:UniProtKB:P37595;locus_tag=OEGBLJEF_00996;product=Isoaspartyl peptidase
NZ_SRLB01000011.1	Prodigal:002006	CDS	206497	206862	.	-	0	ID=OEGBLJEF_00997;inference=ab initio prediction:Prodigal:002006;locus_tag=OEGBLJEF_00997;product=hypothetical protein
NZ_SRLB01000011.1	Prodigal:002006	CDS	207258	209213	.	-	0	ID=OEGBLJEF_00998;inference=ab initio prediction:Prodigal:002006;locus_tag=OEGBLJEF_00998;product=hypothetical protein
NZ_SRLB01000011.1	Prodigal:002006	CDS	209435	209815	.	+	0	ID=OEGBLJEF_00999;inference=ab initio prediction:Prodigal:002006;locus_tag=OEGBLJEF_00999;product=hypothetical protein
NZ_SRLB01000011.1	Prodigal:002006	CDS	209924	210034	.	-	0	ID=OEGBLJEF_01000;inference=ab initio prediction:Prodigal:002006;locus_tag=OEGBLJEF_01000;product=hypothetical protein
NZ_SRLB01000011.1	Prodigal:002006	CDS	210652	210831	.	+	0	ID=OEGBLJEF_01001;inference=ab initio prediction:Prodigal:002006;locus_tag=OEGBLJEF_01001;product=hypothetical protein
NZ_SRLB01000011.1	Prodigal:002006	CDS	211521	212315	.	+	0	ID=OEGBLJEF_01002;inference=ab initio prediction:Prodigal:002006;locus_tag=OEGBLJEF_01002;product=hypothetical protein
NZ_SRLB01000011.1	Prodigal:002006	CDS	212321	213835	.	+	0	ID=OEGBLJEF_01003;eC_number=3.4.-.-;Name=bepA_2;gene=bepA_2;inference=ab initio prediction:Prodigal:002006,protein motif:HAMAP:MF_00997;locus_tag=OEGBLJEF_01003;product=Beta-barrel assembly-enhancing protease
NZ_SRLB01000011.1	Aragorn:001002	tRNA	213908	213981	.	+	.	ID=OEGBLJEF_01004;inference=COORDINATES:profile:Aragorn:001002;locus_tag=OEGBLJEF_01004;product=tRNA-Gly(tcc)
NZ_SRLB01000011.1	Prodigal:002006	CDS	214401	214553	.	+	0	ID=OEGBLJEF_01005;inference=ab initio prediction:Prodigal:002006;locus_tag=OEGBLJEF_01005;product=hypothetical protein
NZ_SRLB01000011.1	Prodigal:002006	CDS	214622	214960	.	-	0	ID=OEGBLJEF_01006;inference=ab initio prediction:Prodigal:002006;locus_tag=OEGBLJEF_01006;product=hypothetical protein
NZ_SRLB01000011.1	Prodigal:002006	CDS	215393	216943	.	+	0	ID=OEGBLJEF_01007;eC_number=2.7.13.3;Name=fixL_1;gene=fixL_1;inference=ab initio prediction:Prodigal:002006,similar to AA sequence:UniProtKB:P23222;locus_tag=OEGBLJEF_01007;product=Sensor protein FixL
NZ_SRLB01000011.1	Prodigal:002006	CDS	216933	217553	.	+	0	ID=OEGBLJEF_01008;Name=fixJ_1;gene=fixJ_1;inference=ab initio prediction:Prodigal:002006,similar to AA sequence:UniProtKB:P10958;locus_tag=OEGBLJEF_01008;product=Transcriptional regulatory protein FixJ
NZ_SRLB01000011.1	Prodigal:002006	CDS	217694	218071	.	+	0	ID=OEGBLJEF_01009;Name=fixJ_2;gene=fixJ_2;inference=ab initio prediction:Prodigal:002006,similar to AA sequence:UniProtKB:P10958;locus_tag=OEGBLJEF_01009;product=Transcriptional regulatory protein FixJ
NZ_SRLB01000011.1	Prodigal:002006	CDS	218191	218871	.	+	0	ID=OEGBLJEF_01010;Name=fixK_1;db_xref=COG:COG0664;gene=fixK_1;inference=ab initio prediction:Prodigal:002006,similar to AA sequence:UniProtKB:P26488;locus_tag=OEGBLJEF_01010;product=Nitrogen fixation regulation protein FixK
NZ_SRLB01000011.1	Prodigal:002006	CDS	219162	219461	.	-	0	ID=OEGBLJEF_01011;inference=ab initio prediction:Prodigal:002006;locus_tag=OEGBLJEF_01011;product=hypothetical protein
NZ_SRLB01000011.1	Prodigal:002006	CDS	219529	219744	.	-	0	ID=OEGBLJEF_01012;inference=ab initio prediction:Prodigal:002006;locus_tag=OEGBLJEF_01012;product=hypothetical protein
NZ_SRLB01000011.1	Prodigal:002006	CDS	220162	220902	.	+	0	ID=OEGBLJEF_01013;Name=aadR_2;db_xref=COG:COG0664;gene=aadR_2;inference=ab initio prediction:Prodigal:002006,similar to AA sequence:UniProtKB:Q01980;locus_tag=OEGBLJEF_01013;product=Transcriptional activatory protein AadR
NZ_SRLB01000011.1	Prodigal:002006	CDS	220932	221237	.	-	0	ID=OEGBLJEF_01014;inference=ab initio prediction:Prodigal:002006;locus_tag=OEGBLJEF_01014;product=hypothetical protein
NZ_SRLB01000011.1	Prodigal:002006	CDS	221237	222049	.	-	0	ID=OEGBLJEF_01015;inference=ab initio prediction:Prodigal:002006;locus_tag=OEGBLJEF_01015;product=hypothetical protein
NZ_SRLB01000011.1	Prodigal:002006	CDS	222865	224217	.	-	0	ID=OEGBLJEF_01016;eC_number=1.3.98.3;Name=hemN;db_xref=COG:COG0635;gene=hemN;inference=ab initio prediction:Prodigal:002006,similar to AA sequence:UniProtKB:O34162;locus_tag=OEGBLJEF_01016;product=Oxygen-independent coproporphyrinogen III oxidase
NZ_SRLB01000011.1	Prodigal:002006	CDS	224430	224639	.	+	0	ID=OEGBLJEF_01017;inference=ab initio prediction:Prodigal:002006;locus_tag=OEGBLJEF_01017;product=hypothetical protein
NZ_SRLB01000011.1	Prodigal:002006	CDS	224629	225108	.	-	0	ID=OEGBLJEF_01018;Name=ccmE_1;db_xref=COG:COG2332;gene=ccmE_1;inference=ab initio prediction:Prodigal:002006,similar to AA sequence:UniProtKB:Q9LA01;locus_tag=OEGBLJEF_01018;product=Cytochrome c-type biogenesis protein CcmE
NZ_SRLB01000011.1	Prodigal:002006	CDS	225105	225485	.	-	0	ID=OEGBLJEF_01019;inference=ab initio prediction:Prodigal:002006;locus_tag=OEGBLJEF_01019;product=hypothetical protein
NZ_SRLB01000011.1	Prodigal:002006	CDS	225559	225696	.	-	0	ID=OEGBLJEF_01020;inference=ab initio prediction:Prodigal:002006;locus_tag=OEGBLJEF_01020;product=hypothetical protein
NZ_SRLB01000011.1	Prodigal:002006	CDS	225704	228019	.	-	0	ID=OEGBLJEF_01021;eC_number=7.2.2.8;Name=pacS;gene=pacS;inference=ab initio prediction:Prodigal:002006,similar to AA sequence:UniProtKB:P73241;locus_tag=OEGBLJEF_01021;product=putative copper-transporting ATPase PacS
NZ_SRLB01000011.1	Prodigal:002006	CDS	228032	228481	.	-	0	ID=OEGBLJEF_01022;inference=ab initio prediction:Prodigal:002006;locus_tag=OEGBLJEF_01022;product=hypothetical protein
NZ_SRLB01000011.1	Prodigal:002006	CDS	228550	230049	.	-	0	ID=OEGBLJEF_01023;inference=ab initio prediction:Prodigal:002006;locus_tag=OEGBLJEF_01023;product=hypothetical protein
NZ_SRLB01000011.1	Prodigal:002006	CDS	230229	231107	.	-	0	ID=OEGBLJEF_01024;Name=fixP;db_xref=COG:COG2010;gene=fixP;inference=ab initio prediction:Prodigal:002006,similar to AA sequence:UniProtKB:Q03075;locus_tag=OEGBLJEF_01024;product=Cbb3-type cytochrome c oxidase subunit FixP
NZ_SRLB01000011.1	Prodigal:002006	CDS	231111	231260	.	-	0	ID=OEGBLJEF_01025;inference=ab initio prediction:Prodigal:002006;locus_tag=OEGBLJEF_01025;product=hypothetical protein
NZ_SRLB01000011.1	Prodigal:002006	CDS	231266	232012	.	-	0	ID=OEGBLJEF_01026;inference=ab initio prediction:Prodigal:002006;locus_tag=OEGBLJEF_01026;product=hypothetical protein
NZ_SRLB01000011.1	Prodigal:002006	CDS	232085	233755	.	-	0	ID=OEGBLJEF_01027;eC_number=1.9.3.1;Name=fixN;db_xref=COG:COG3278;gene=fixN;inference=ab initio prediction:Prodigal:002006,similar to AA sequence:UniProtKB:Q03073;locus_tag=OEGBLJEF_01027;product=Cytochrome c oxidase subunit 1 %2C bacteroid
NZ_SRLB01000011.1	Prodigal:002006	CDS	234193	234609	.	-	0	ID=OEGBLJEF_01028;Name=mcpP_1;db_xref=COG:COG0840;gene=mcpP_1;inference=ab initio prediction:Prodigal:002006,similar to AA sequence:UniProtKB:Q88IY8;locus_tag=OEGBLJEF_01028;product=Methyl-accepting chemotaxis protein McpP
NZ_SRLB01000011.1	Prodigal:002006	CDS	234661	234759	.	-	0	ID=OEGBLJEF_01029;Name=mcpP_2;db_xref=COG:COG0840;gene=mcpP_2;inference=ab initio prediction:Prodigal:002006,similar to AA sequence:UniProtKB:Q88IY8;locus_tag=OEGBLJEF_01029;product=Methyl-accepting chemotaxis protein McpP
NZ_SRLB01000011.1	Prodigal:002006	CDS	234887	235246	.	-	0	ID=OEGBLJEF_01030;inference=ab initio prediction:Prodigal:002006;locus_tag=OEGBLJEF_01030;product=hypothetical protein
NZ_SRLB01000011.1	Prodigal:002006	CDS	235331	236425	.	+	0	ID=OEGBLJEF_01031;eC_number=2.10.1.1;Name=moeA_2;db_xref=COG:COG0303;gene=moeA_2;inference=ab initio prediction:Prodigal:002006,similar to AA sequence:UniProtKB:P12281;locus_tag=OEGBLJEF_01031;product=Molybdopterin molybdenumtransferase
NZ_SRLB01000011.1	Prodigal:002006	CDS	236422	238395	.	+	0	ID=OEGBLJEF_01032;inference=ab initio prediction:Prodigal:002006;locus_tag=OEGBLJEF_01032;product=hypothetical protein
NZ_SRLB01000011.1	Prodigal:002006	CDS	238398	238961	.	+	0	ID=OEGBLJEF_01033;Name=mobB;db_xref=COG:COG1763;gene=mobB;inference=ab initio prediction:Prodigal:002006,similar to AA sequence:UniProtKB:P44902;locus_tag=OEGBLJEF_01033;product=Molybdopterin-guanine dinucleotide biosynthesis adapter protein
NZ_SRLB01000011.1	Prodigal:002006	CDS	238945	240198	.	+	0	ID=OEGBLJEF_01034;eC_number=2.10.1.1;Name=moeA_3;db_xref=COG:COG0303;gene=moeA_3;inference=ab initio prediction:Prodigal:002006,similar to AA sequence:UniProtKB:P12281;locus_tag=OEGBLJEF_01034;product=Molybdopterin molybdenumtransferase
NZ_SRLB01000011.1	Prodigal:002006	CDS	240411	241445	.	-	0	ID=OEGBLJEF_01035;inference=ab initio prediction:Prodigal:002006;locus_tag=OEGBLJEF_01035;product=hypothetical protein
NZ_SRLB01000011.1	Prodigal:002006	CDS	241457	242359	.	-	0	ID=OEGBLJEF_01036;eC_number=3.1.1.17;Name=gnl_1;gene=gnl_1;inference=ab initio prediction:Prodigal:002006,similar to AA sequence:UniProtKB:Q01578;locus_tag=OEGBLJEF_01036;product=Gluconolactonase
NZ_SRLB01000011.1	Prodigal:002006	CDS	242364	242810	.	-	0	ID=OEGBLJEF_01037;inference=ab initio prediction:Prodigal:002006;locus_tag=OEGBLJEF_01037;product=hypothetical protein
NZ_SRLB01000011.1	Prodigal:002006	CDS	242807	243277	.	-	0	ID=OEGBLJEF_01038;inference=ab initio prediction:Prodigal:002006;locus_tag=OEGBLJEF_01038;product=hypothetical protein
NZ_SRLB01000011.1	Prodigal:002006	CDS	243508	245076	.	+	0	ID=OEGBLJEF_01039;eC_number=1.1.3.43;Name=neoG;gene=neoG;inference=ab initio prediction:Prodigal:002006,similar to AA sequence:UniProtKB:Q53U15;locus_tag=OEGBLJEF_01039;product=Paromamine 6'-oxidase
NZ_SRLB01000011.1	Prodigal:002006	CDS	245655	246776	.	-	0	ID=OEGBLJEF_01040;inference=ab initio prediction:Prodigal:002006;locus_tag=OEGBLJEF_01040;product=hypothetical protein
NZ_SRLB01000011.1	Prodigal:002006	CDS	247715	249016	.	+	0	ID=OEGBLJEF_01041;eC_number=3.5.1.18;Name=dapE_2;gene=dapE_2;inference=ab initio prediction:Prodigal:002006,protein motif:HAMAP:MF_01690;locus_tag=OEGBLJEF_01041;product=Succinyl-diaminopimelate desuccinylase
NZ_SRLB01000011.1	Prodigal:002006	CDS	249164	252622	.	+	0	ID=OEGBLJEF_01042;eC_number=3.1.11.5;Name=recB;gene=recB;inference=ab initio prediction:Prodigal:002006,protein motif:HAMAP:MF_01485;locus_tag=OEGBLJEF_01042;product=RecBCD enzyme subunit RecB
NZ_SRLB01000011.1	Prodigal:002006	CDS	252763	253083	.	+	0	ID=OEGBLJEF_01043;inference=ab initio prediction:Prodigal:002006,similar to AA sequence:UniProtKB:P00275;locus_tag=OEGBLJEF_01043;product=Thioredoxin C-1
NZ_SRLB01000011.1	Prodigal:002006	CDS	253336	253473	.	+	0	ID=OEGBLJEF_01044;inference=ab initio prediction:Prodigal:002006;locus_tag=OEGBLJEF_01044;product=hypothetical protein
NZ_SRLB01000011.1	Prodigal:002006	CDS	253552	253887	.	+	0	ID=OEGBLJEF_01045;inference=ab initio prediction:Prodigal:002006;locus_tag=OEGBLJEF_01045;product=hypothetical protein
NZ_SRLB01000011.1	Prodigal:002006	CDS	253896	254261	.	+	0	ID=OEGBLJEF_01046;inference=ab initio prediction:Prodigal:002006;locus_tag=OEGBLJEF_01046;product=hypothetical protein
NZ_SRLB01000011.1	Prodigal:002006	CDS	254372	255985	.	+	0	ID=OEGBLJEF_01047;eC_number=2.1.1.-;Name=hpnP;gene=hpnP;inference=ab initio prediction:Prodigal:002006,similar to AA sequence:UniProtKB:B3QHD1;locus_tag=OEGBLJEF_01047;product=Hopanoid C-2 methylase
NZ_SRLB01000011.1	Prodigal:002006	CDS	256285	258369	.	+	0	ID=OEGBLJEF_01048;inference=ab initio prediction:Prodigal:002006;locus_tag=OEGBLJEF_01048;product=hypothetical protein
NZ_SRLB01000011.1	Prodigal:002006	CDS	258881	259414	.	+	0	ID=OEGBLJEF_01049;Name=rplJ;db_xref=COG:COG0244;gene=rplJ;inference=ab initio prediction:Prodigal:002006,similar to AA sequence:UniProtKB:Q6N4R7;locus_tag=OEGBLJEF_01049;product=50S ribosomal protein L10
NZ_SRLB01000011.1	Prodigal:002006	CDS	259466	259843	.	+	0	ID=OEGBLJEF_01050;Name=rplL;db_xref=COG:COG0222;gene=rplL;inference=ab initio prediction:Prodigal:002006,similar to AA sequence:UniProtKB:Q6N4R8;locus_tag=OEGBLJEF_01050;product=50S ribosomal protein L7/L12
NZ_SRLB01000011.1	Prodigal:002006	CDS	260211	264335	.	+	0	ID=OEGBLJEF_01051;eC_number=2.7.7.6;Name=rpoB;gene=rpoB;inference=ab initio prediction:Prodigal:002006,similar to AA sequence:UniProtKB:B2SQQ1;locus_tag=OEGBLJEF_01051;product=DNA-directed RNA polymerase subunit beta
NZ_SRLB01000011.1	Prodigal:002006	CDS	264469	268674	.	+	0	ID=OEGBLJEF_01052;eC_number=2.7.7.6;Name=rpoC;gene=rpoC;inference=ab initio prediction:Prodigal:002006,similar to AA sequence:UniProtKB:Q8KTH8;locus_tag=OEGBLJEF_01052;product=DNA-directed RNA polymerase subunit beta'
NZ_SRLB01000011.1	Prodigal:002006	CDS	269151	269522	.	+	0	ID=OEGBLJEF_01053;Name=rpsL;db_xref=COG:COG0048;gene=rpsL;inference=ab initio prediction:Prodigal:002006,similar to AA sequence:UniProtKB:Q6N4T2;locus_tag=OEGBLJEF_01053;product=30S ribosomal protein S12
NZ_SRLB01000011.1	Prodigal:002006	CDS	269643	270113	.	+	0	ID=OEGBLJEF_01054;Name=rpsG;db_xref=COG:COG0049;gene=rpsG;inference=ab initio prediction:Prodigal:002006,similar to AA sequence:UniProtKB:Q6N4T3;locus_tag=OEGBLJEF_01054;product=30S ribosomal protein S7
NZ_SRLB01000011.1	Prodigal:002006	CDS	270167	272242	.	+	0	ID=OEGBLJEF_01055;Name=fusA_1;db_xref=COG:COG0480;gene=fusA_1;inference=ab initio prediction:Prodigal:002006,similar to AA sequence:UniProtKB:P41084;locus_tag=OEGBLJEF_01055;product=Elongation factor G
NZ_SRLB01000012.1	Prodigal:002006	CDS	72	1616	.	+	0	ID=OEGBLJEF_01056;inference=ab initio prediction:Prodigal:002006;locus_tag=OEGBLJEF_01056;product=hypothetical protein
NZ_SRLB01000012.1	Prodigal:002006	CDS	1650	3071	.	+	0	ID=OEGBLJEF_01057;Name=ftsP;gene=ftsP;inference=ab initio prediction:Prodigal:002006,protein motif:HAMAP:MF_00915;locus_tag=OEGBLJEF_01057;product=Cell division protein FtsP
NZ_SRLB01000012.1	Prodigal:002006	CDS	3243	3527	.	+	0	ID=OEGBLJEF_01058;inference=ab initio prediction:Prodigal:002006;locus_tag=OEGBLJEF_01058;product=hypothetical protein
NZ_SRLB01000012.1	Prodigal:002006	CDS	3599	4297	.	+	0	ID=OEGBLJEF_01059;inference=ab initio prediction:Prodigal:002006;locus_tag=OEGBLJEF_01059;product=hypothetical protein
NZ_SRLB01000012.1	Prodigal:002006	CDS	4403	5041	.	+	0	ID=OEGBLJEF_01060;inference=ab initio prediction:Prodigal:002006;locus_tag=OEGBLJEF_01060;product=hypothetical protein
NZ_SRLB01000012.1	Prodigal:002006	CDS	5275	5655	.	+	0	ID=OEGBLJEF_01061;inference=ab initio prediction:Prodigal:002006;locus_tag=OEGBLJEF_01061;product=hypothetical protein
NZ_SRLB01000012.1	Prodigal:002006	CDS	6006	7154	.	+	0	ID=OEGBLJEF_01062;inference=ab initio prediction:Prodigal:002006,similar to AA sequence:ISfinder:ISAba30;locus_tag=OEGBLJEF_01062;product=IS200/IS605 family transposase ISAba30
NZ_SRLB01000012.1	Prodigal:002006	CDS	7295	8578	.	+	0	ID=OEGBLJEF_01063;inference=ab initio prediction:Prodigal:002006;locus_tag=OEGBLJEF_01063;product=hypothetical protein
NZ_SRLB01000012.1	Prodigal:002006	CDS	8578	9108	.	+	0	ID=OEGBLJEF_01064;inference=ab initio prediction:Prodigal:002006;locus_tag=OEGBLJEF_01064;product=hypothetical protein
NZ_SRLB01000012.1	Prodigal:002006	CDS	9105	11168	.	+	0	ID=OEGBLJEF_01065;Name=smc_2;gene=smc_2;inference=ab initio prediction:Prodigal:002006,protein motif:HAMAP:MF_01894;locus_tag=OEGBLJEF_01065;product=Chromosome partition protein Smc
NZ_SRLB01000012.1	Prodigal:002006	CDS	11382	11768	.	-	0	ID=OEGBLJEF_01066;inference=ab initio prediction:Prodigal:002006;locus_tag=OEGBLJEF_01066;product=hypothetical protein
NZ_SRLB01000012.1	Prodigal:002006	CDS	11814	12359	.	-	0	ID=OEGBLJEF_01067;inference=ab initio prediction:Prodigal:002006;locus_tag=OEGBLJEF_01067;product=hypothetical protein
NZ_SRLB01000012.1	Prodigal:002006	CDS	12559	15888	.	-	0	ID=OEGBLJEF_01068;inference=ab initio prediction:Prodigal:002006;locus_tag=OEGBLJEF_01068;product=hypothetical protein
NZ_SRLB01000012.1	Prodigal:002006	CDS	16176	16820	.	+	0	ID=OEGBLJEF_01069;inference=ab initio prediction:Prodigal:002006;locus_tag=OEGBLJEF_01069;product=hypothetical protein
NZ_SRLB01000012.1	Prodigal:002006	CDS	18121	18396	.	+	0	ID=OEGBLJEF_01070;inference=ab initio prediction:Prodigal:002006;locus_tag=OEGBLJEF_01070;product=hypothetical protein
NZ_SRLB01000012.1	Prodigal:002006	CDS	19437	20264	.	-	0	ID=OEGBLJEF_01071;inference=ab initio prediction:Prodigal:002006;locus_tag=OEGBLJEF_01071;product=hypothetical protein
NZ_SRLB01000012.1	Prodigal:002006	CDS	20425	21780	.	-	0	ID=OEGBLJEF_01072;inference=ab initio prediction:Prodigal:002006;locus_tag=OEGBLJEF_01072;product=hypothetical protein
NZ_SRLB01000012.1	Prodigal:002006	CDS	21786	22262	.	-	0	ID=OEGBLJEF_01073;inference=ab initio prediction:Prodigal:002006;locus_tag=OEGBLJEF_01073;product=hypothetical protein
NZ_SRLB01000012.1	Prodigal:002006	CDS	22592	23005	.	-	0	ID=OEGBLJEF_01074;inference=ab initio prediction:Prodigal:002006;locus_tag=OEGBLJEF_01074;product=hypothetical protein
NZ_SRLB01000012.1	Prodigal:002006	CDS	23122	23325	.	-	0	ID=OEGBLJEF_01075;inference=ab initio prediction:Prodigal:002006;locus_tag=OEGBLJEF_01075;product=hypothetical protein
NZ_SRLB01000012.1	Prodigal:002006	CDS	23535	26099	.	+	0	ID=OEGBLJEF_01076;eC_number=7.2.2.9;Name=actP_3;gene=actP_3;inference=ab initio prediction:Prodigal:002006,similar to AA sequence:UniProtKB:Q9X5X3;locus_tag=OEGBLJEF_01076;product=Copper-transporting P-type ATPase
NZ_SRLB01000012.1	Prodigal:002006	CDS	26113	26610	.	+	0	ID=OEGBLJEF_01077;Name=hmrR_1;gene=hmrR_1;inference=ab initio prediction:Prodigal:002006,similar to AA sequence:UniProtKB:Q9X5X4;locus_tag=OEGBLJEF_01077;product=HTH-type transcriptional regulator HmrR
NZ_SRLB01000012.1	Prodigal:002006	CDS	26867	27790	.	-	0	ID=OEGBLJEF_01078;inference=ab initio prediction:Prodigal:002006;locus_tag=OEGBLJEF_01078;product=hypothetical protein
NZ_SRLB01000012.1	Prodigal:002006	CDS	27795	28739	.	-	0	ID=OEGBLJEF_01079;inference=ab initio prediction:Prodigal:002006;locus_tag=OEGBLJEF_01079;product=hypothetical protein
NZ_SRLB01000012.1	Prodigal:002006	CDS	28736	30685	.	-	0	ID=OEGBLJEF_01080;eC_number=3.4.24.-;Name=ftsH_2;gene=ftsH_2;inference=ab initio prediction:Prodigal:002006,protein motif:HAMAP:MF_01458;locus_tag=OEGBLJEF_01080;product=ATP-dependent zinc metalloprotease FtsH
NZ_SRLB01000012.1	Prodigal:002006	CDS	30832	31257	.	-	0	ID=OEGBLJEF_01081;inference=ab initio prediction:Prodigal:002006;locus_tag=OEGBLJEF_01081;product=hypothetical protein
NZ_SRLB01000012.1	Prodigal:002006	CDS	31342	32403	.	-	0	ID=OEGBLJEF_01082;inference=ab initio prediction:Prodigal:002006;locus_tag=OEGBLJEF_01082;product=hypothetical protein
NZ_SRLB01000012.1	Prodigal:002006	CDS	32663	32968	.	-	0	ID=OEGBLJEF_01083;inference=ab initio prediction:Prodigal:002006;locus_tag=OEGBLJEF_01083;product=hypothetical protein
NZ_SRLB01000012.1	Prodigal:002006	CDS	32981	33757	.	-	0	ID=OEGBLJEF_01084;inference=ab initio prediction:Prodigal:002006;locus_tag=OEGBLJEF_01084;product=hypothetical protein
NZ_SRLB01000012.1	Prodigal:002006	CDS	34111	34470	.	-	0	ID=OEGBLJEF_01085;inference=ab initio prediction:Prodigal:002006;locus_tag=OEGBLJEF_01085;product=hypothetical protein
NZ_SRLB01000012.1	Prodigal:002006	CDS	34461	34904	.	-	0	ID=OEGBLJEF_01086;inference=ab initio prediction:Prodigal:002006;locus_tag=OEGBLJEF_01086;product=hypothetical protein
NZ_SRLB01000012.1	Prodigal:002006	CDS	34904	35137	.	-	0	ID=OEGBLJEF_01087;inference=ab initio prediction:Prodigal:002006;locus_tag=OEGBLJEF_01087;product=hypothetical protein
NZ_SRLB01000012.1	Prodigal:002006	CDS	35336	36199	.	+	0	ID=OEGBLJEF_01088;inference=ab initio prediction:Prodigal:002006;locus_tag=OEGBLJEF_01088;product=hypothetical protein
NZ_SRLB01000012.1	Prodigal:002006	CDS	36827	37744	.	-	0	ID=OEGBLJEF_01089;Name=czcD_1;gene=czcD_1;inference=ab initio prediction:Prodigal:002006,similar to AA sequence:UniProtKB:P13512;locus_tag=OEGBLJEF_01089;product=Metal cation efflux system protein CzcD
NZ_SRLB01000012.1	Prodigal:002006	CDS	37782	38321	.	-	0	ID=OEGBLJEF_01090;inference=ab initio prediction:Prodigal:002006;locus_tag=OEGBLJEF_01090;product=hypothetical protein
NZ_SRLB01000012.1	Prodigal:002006	CDS	38326	41574	.	-	0	ID=OEGBLJEF_01091;Name=cnrA_1;gene=cnrA_1;inference=ab initio prediction:Prodigal:002006,similar to AA sequence:UniProtKB:P37972;locus_tag=OEGBLJEF_01091;product=Nickel and cobalt resistance protein CnrA
NZ_SRLB01000012.1	Prodigal:002006	CDS	41586	42998	.	-	0	ID=OEGBLJEF_01092;Name=mdtA_1;gene=mdtA_1;inference=ab initio prediction:Prodigal:002006,protein motif:HAMAP:MF_01422;locus_tag=OEGBLJEF_01092;product=Multidrug resistance protein MdtA
NZ_SRLB01000012.1	Prodigal:002006	CDS	43126	43497	.	-	0	ID=OEGBLJEF_01093;inference=ab initio prediction:Prodigal:002006;locus_tag=OEGBLJEF_01093;product=hypothetical protein
NZ_SRLB01000012.1	Prodigal:002006	CDS	43802	44041	.	+	0	ID=OEGBLJEF_01094;inference=ab initio prediction:Prodigal:002006;locus_tag=OEGBLJEF_01094;product=hypothetical protein
NZ_SRLB01000012.1	Prodigal:002006	CDS	44199	44429	.	+	0	ID=OEGBLJEF_01095;inference=ab initio prediction:Prodigal:002006;locus_tag=OEGBLJEF_01095;product=hypothetical protein
NZ_SRLB01000012.1	Prodigal:002006	CDS	44441	45418	.	-	0	ID=OEGBLJEF_01096;Name=czcD_2;db_xref=COG:COG1230;gene=czcD_2;inference=ab initio prediction:Prodigal:002006,similar to AA sequence:UniProtKB:O07084;locus_tag=OEGBLJEF_01096;product=Cadmium%2C cobalt and zinc/H(+)-K(+) antiporter
NZ_SRLB01000012.1	Prodigal:002006	CDS	45534	45956	.	-	0	ID=OEGBLJEF_01097;Name=hmrR_2;gene=hmrR_2;inference=ab initio prediction:Prodigal:002006,similar to AA sequence:UniProtKB:Q9X5X4;locus_tag=OEGBLJEF_01097;product=HTH-type transcriptional regulator HmrR
NZ_SRLB01000012.1	Prodigal:002006	CDS	46021	48156	.	+	0	ID=OEGBLJEF_01098;eC_number=3.6.3.3;Name=zntA;gene=zntA;inference=ab initio prediction:Prodigal:002006,similar to AA sequence:UniProtKB:Q3YW59;locus_tag=OEGBLJEF_01098;product=Zinc/cadmium/lead-transporting P-type ATPase
NZ_SRLB01000012.1	Prodigal:002006	CDS	49295	49972	.	+	0	ID=OEGBLJEF_01099;inference=ab initio prediction:Prodigal:002006;locus_tag=OEGBLJEF_01099;product=hypothetical protein
NZ_SRLB01000012.1	Prodigal:002006	CDS	49969	51945	.	+	0	ID=OEGBLJEF_01100;inference=ab initio prediction:Prodigal:002006;locus_tag=OEGBLJEF_01100;product=hypothetical protein
NZ_SRLB01000012.1	Prodigal:002006	CDS	51956	53923	.	+	0	ID=OEGBLJEF_01101;inference=ab initio prediction:Prodigal:002006;locus_tag=OEGBLJEF_01101;product=hypothetical protein
NZ_SRLB01000012.1	Prodigal:002006	CDS	54061	54615	.	+	0	ID=OEGBLJEF_01102;inference=ab initio prediction:Prodigal:002006;locus_tag=OEGBLJEF_01102;product=hypothetical protein
NZ_SRLB01000012.1	Prodigal:002006	CDS	54693	55400	.	-	0	ID=OEGBLJEF_01103;inference=ab initio prediction:Prodigal:002006;locus_tag=OEGBLJEF_01103;product=hypothetical protein
NZ_SRLB01000012.1	Prodigal:002006	CDS	58130	58276	.	+	0	ID=OEGBLJEF_01104;inference=ab initio prediction:Prodigal:002006;locus_tag=OEGBLJEF_01104;product=hypothetical protein
NZ_SRLB01000012.1	Prodigal:002006	CDS	58401	58574	.	+	0	ID=OEGBLJEF_01105;inference=ab initio prediction:Prodigal:002006;locus_tag=OEGBLJEF_01105;product=hypothetical protein
NZ_SRLB01000012.1	Prodigal:002006	CDS	59043	59690	.	+	0	ID=OEGBLJEF_01106;inference=ab initio prediction:Prodigal:002006;locus_tag=OEGBLJEF_01106;product=hypothetical protein
NZ_SRLB01000012.1	Prodigal:002006	CDS	59687	61831	.	+	0	ID=OEGBLJEF_01107;inference=ab initio prediction:Prodigal:002006;locus_tag=OEGBLJEF_01107;product=hypothetical protein
NZ_SRLB01000012.1	Prodigal:002006	CDS	61828	62949	.	+	0	ID=OEGBLJEF_01108;inference=ab initio prediction:Prodigal:002006;locus_tag=OEGBLJEF_01108;product=hypothetical protein
NZ_SRLB01000012.1	Prodigal:002006	CDS	62976	63329	.	-	0	ID=OEGBLJEF_01109;inference=ab initio prediction:Prodigal:002006;locus_tag=OEGBLJEF_01109;product=hypothetical protein
NZ_SRLB01000012.1	Prodigal:002006	CDS	63600	64841	.	+	0	ID=OEGBLJEF_01110;inference=ab initio prediction:Prodigal:002006;locus_tag=OEGBLJEF_01110;product=hypothetical protein
NZ_SRLB01000012.1	Prodigal:002006	CDS	64792	66711	.	+	0	ID=OEGBLJEF_01111;inference=ab initio prediction:Prodigal:002006;locus_tag=OEGBLJEF_01111;product=hypothetical protein
NZ_SRLB01000012.1	Prodigal:002006	CDS	67177	68154	.	+	0	ID=OEGBLJEF_01112;eC_number=6.3.2.6;Name=purC_1;db_xref=COG:COG0152;gene=purC_1;inference=ab initio prediction:Prodigal:002006,similar to AA sequence:UniProtKB:A0R4I0;locus_tag=OEGBLJEF_01112;product=Phosphoribosylaminoimidazole-succinocarboxamide synthase
NZ_SRLB01000012.1	Prodigal:002006	CDS	68428	69750	.	-	0	ID=OEGBLJEF_01113;inference=ab initio prediction:Prodigal:002006;locus_tag=OEGBLJEF_01113;product=hypothetical protein
NZ_SRLB01000012.1	Prodigal:002006	CDS	69778	70197	.	-	0	ID=OEGBLJEF_01114;inference=ab initio prediction:Prodigal:002006;locus_tag=OEGBLJEF_01114;product=hypothetical protein
NZ_SRLB01000012.1	Prodigal:002006	CDS	70354	71622	.	+	0	ID=OEGBLJEF_01115;inference=ab initio prediction:Prodigal:002006;locus_tag=OEGBLJEF_01115;product=hypothetical protein
NZ_SRLB01000012.1	Prodigal:002006	CDS	71619	72590	.	+	0	ID=OEGBLJEF_01116;inference=ab initio prediction:Prodigal:002006;locus_tag=OEGBLJEF_01116;product=hypothetical protein
NZ_SRLB01000012.1	Prodigal:002006	CDS	72692	73717	.	+	0	ID=OEGBLJEF_01117;eC_number=1.14.14.3;Name=luxA;gene=luxA;inference=ab initio prediction:Prodigal:002006,similar to AA sequence:UniProtKB:P23146;locus_tag=OEGBLJEF_01117;product=Alkanal monooxygenase alpha chain
NZ_SRLB01000012.1	Prodigal:002006	CDS	73854	75590	.	-	0	ID=OEGBLJEF_01118;inference=ab initio prediction:Prodigal:002006;locus_tag=OEGBLJEF_01118;product=hypothetical protein
NZ_SRLB01000012.1	Prodigal:002006	CDS	75670	76737	.	-	0	ID=OEGBLJEF_01119;Name=futA1;gene=futA1;inference=ab initio prediction:Prodigal:002006,similar to AA sequence:UniProtKB:P72827;locus_tag=OEGBLJEF_01119;product=Iron uptake protein A1
NZ_SRLB01000012.1	Prodigal:002006	CDS	76843	77913	.	-	0	ID=OEGBLJEF_01120;eC_number=7.2.2.7;Name=fbpC2;db_xref=COG:COG3842;gene=fbpC2;inference=ab initio prediction:Prodigal:002006,similar to AA sequence:UniProtKB:P44513;locus_tag=OEGBLJEF_01120;product=Fe(3+) ions import ATP-binding protein FbpC 2
NZ_SRLB01000012.1	Prodigal:002006	CDS	78118	78555	.	+	0	ID=OEGBLJEF_01121;inference=ab initio prediction:Prodigal:002006;locus_tag=OEGBLJEF_01121;product=hypothetical protein
NZ_SRLB01000012.1	Prodigal:002006	CDS	78985	80685	.	+	0	ID=OEGBLJEF_01122;eC_number=2.4.2.43;Name=arnT;gene=arnT;inference=ab initio prediction:Prodigal:002006,protein motif:HAMAP:MF_01165;locus_tag=OEGBLJEF_01122;product=Undecaprenyl phosphate-alpha-4-amino-4-deoxy-L-arabinose arabinosyl transferase
NZ_SRLB01000012.1	Prodigal:002006	CDS	80715	81473	.	+	0	ID=OEGBLJEF_01123;eC_number=2.4.1.-;Name=rgtE;db_xref=COG:COG0463;gene=rgtE;inference=ab initio prediction:Prodigal:002006,similar to AA sequence:UniProtKB:Q1MJ95;locus_tag=OEGBLJEF_01123;product=Dodecaprenyl-phosphate galacturonate synthase
NZ_SRLB01000012.1	Prodigal:002006	CDS	81478	81804	.	+	0	ID=OEGBLJEF_01124;inference=ab initio prediction:Prodigal:002006;locus_tag=OEGBLJEF_01124;product=hypothetical protein
NZ_SRLB01000012.1	Prodigal:002006	CDS	81818	82126	.	-	0	ID=OEGBLJEF_01125;inference=ab initio prediction:Prodigal:002006;locus_tag=OEGBLJEF_01125;product=hypothetical protein
NZ_SRLB01000012.1	Prodigal:002006	CDS	82254	82847	.	+	0	ID=OEGBLJEF_01126;eC_number=1.4.3.5;Name=pdxH_1;gene=pdxH_1;inference=ab initio prediction:Prodigal:002006,protein motif:HAMAP:MF_01629;locus_tag=OEGBLJEF_01126;product=Pyridoxine/pyridoxamine 5'-phosphate oxidase
NZ_SRLB01000012.1	Prodigal:002006	CDS	82801	82986	.	-	0	ID=OEGBLJEF_01127;inference=ab initio prediction:Prodigal:002006;locus_tag=OEGBLJEF_01127;product=hypothetical protein
NZ_SRLB01000012.1	Prodigal:002006	CDS	83232	84419	.	-	0	ID=OEGBLJEF_01128;eC_number=4.4.1.13;Name=metC;db_xref=COG:COG0626;gene=metC;inference=ab initio prediction:Prodigal:002006,similar to AA sequence:UniProtKB:P06721;locus_tag=OEGBLJEF_01128;product=Cystathionine beta-lyase MetC
NZ_SRLB01000012.1	Prodigal:002006	CDS	84681	85703	.	+	0	ID=OEGBLJEF_01129;Name=yhdW;gene=yhdW;inference=ab initio prediction:Prodigal:002006,similar to AA sequence:UniProtKB:P45766;locus_tag=OEGBLJEF_01129;product=Putative amino-acid ABC transporter-binding protein YhdW
NZ_SRLB01000012.1	Prodigal:002006	CDS	85729	86985	.	+	0	ID=OEGBLJEF_01130;inference=ab initio prediction:Prodigal:002006;locus_tag=OEGBLJEF_01130;product=hypothetical protein
NZ_SRLB01000012.1	Prodigal:002006	CDS	86994	88151	.	+	0	ID=OEGBLJEF_01131;Name=yhdY;db_xref=COG:COG0765;gene=yhdY;inference=ab initio prediction:Prodigal:002006,similar to AA sequence:UniProtKB:P45768;locus_tag=OEGBLJEF_01131;product=Inner membrane amino-acid ABC transporter permease protein YhdY
NZ_SRLB01000012.1	Prodigal:002006	CDS	88157	88987	.	+	0	ID=OEGBLJEF_01132;Name=glnQ_2;gene=glnQ_2;inference=ab initio prediction:Prodigal:002006,similar to AA sequence:UniProtKB:P27675;locus_tag=OEGBLJEF_01132;product=Glutamine transport ATP-binding protein GlnQ
NZ_SRLB01000012.1	Prodigal:002006	CDS	89090	89935	.	-	0	ID=OEGBLJEF_01133;eC_number=2.8.1.2;Name=sseA;db_xref=COG:COG2897;gene=sseA;inference=ab initio prediction:Prodigal:002006,similar to AA sequence:UniProtKB:P31142;locus_tag=OEGBLJEF_01133;product=3-mercaptopyruvate sulfurtransferase
NZ_SRLB01000012.1	Prodigal:002006	CDS	90442	90666	.	+	0	ID=OEGBLJEF_01134;inference=ab initio prediction:Prodigal:002006;locus_tag=OEGBLJEF_01134;product=hypothetical protein
NZ_SRLB01000012.1	Prodigal:002006	CDS	90745	90921	.	-	0	ID=OEGBLJEF_01135;inference=ab initio prediction:Prodigal:002006;locus_tag=OEGBLJEF_01135;product=hypothetical protein
NZ_SRLB01000012.1	Aragorn:001002	tRNA	91140	91215	.	-	.	ID=OEGBLJEF_01136;inference=COORDINATES:profile:Aragorn:001002;locus_tag=OEGBLJEF_01136;product=tRNA-Asn(gtt)
NZ_SRLB01000012.1	Aragorn:001002	tRNA	91467	91540	.	+	.	ID=OEGBLJEF_01137;inference=COORDINATES:profile:Aragorn:001002;locus_tag=OEGBLJEF_01137;product=tRNA-Cys(gca)
NZ_SRLB01000012.1	Prodigal:002006	CDS	91693	92442	.	-	0	ID=OEGBLJEF_01138;inference=ab initio prediction:Prodigal:002006;locus_tag=OEGBLJEF_01138;product=hypothetical protein
NZ_SRLB01000012.1	Prodigal:002006	CDS	92934	93587	.	+	0	ID=OEGBLJEF_01139;eC_number=2.1.1.77;Name=pcm_1;gene=pcm_1;inference=ab initio prediction:Prodigal:002006,protein motif:HAMAP:MF_00090;locus_tag=OEGBLJEF_01139;product=Protein-L-isoaspartate O-methyltransferase
NZ_SRLB01000012.1	Prodigal:002006	CDS	94033	95445	.	+	0	ID=OEGBLJEF_01140;Name=bepC_1;gene=bepC_1;inference=ab initio prediction:Prodigal:002006,similar to AA sequence:UniProtKB:Q8G0Y6;locus_tag=OEGBLJEF_01140;product=Outer membrane efflux protein BepC
NZ_SRLB01000012.1	Prodigal:002006	CDS	95591	96259	.	+	0	ID=OEGBLJEF_01141;inference=ab initio prediction:Prodigal:002006;locus_tag=OEGBLJEF_01141;product=hypothetical protein
NZ_SRLB01000012.1	Prodigal:002006	CDS	96447	99158	.	+	0	ID=OEGBLJEF_01142;eC_number=6.1.1.9;Name=valS;db_xref=COG:COG0525;gene=valS;inference=ab initio prediction:Prodigal:002006,similar to AA sequence:UniProtKB:Q9HXH0;locus_tag=OEGBLJEF_01142;product=Valine--tRNA ligase
NZ_SRLB01000012.1	Prodigal:002006	CDS	99319	99558	.	+	0	ID=OEGBLJEF_01143;inference=ab initio prediction:Prodigal:002006;locus_tag=OEGBLJEF_01143;product=hypothetical protein
NZ_SRLB01000012.1	Prodigal:002006	CDS	99563	100288	.	+	0	ID=OEGBLJEF_01144;inference=ab initio prediction:Prodigal:002006;locus_tag=OEGBLJEF_01144;product=hypothetical protein
NZ_SRLB01000012.1	Prodigal:002006	CDS	100411	101643	.	-	0	ID=OEGBLJEF_01145;Name=mdtA_2;gene=mdtA_2;inference=ab initio prediction:Prodigal:002006,similar to AA sequence:UniProtKB:P76397;locus_tag=OEGBLJEF_01145;product=Multidrug resistance protein MdtA
NZ_SRLB01000012.1	Prodigal:002006	CDS	101903	105049	.	+	0	ID=OEGBLJEF_01146;Name=bepE;gene=bepE;inference=ab initio prediction:Prodigal:002006,similar to AA sequence:UniProtKB:Q8G2M6;locus_tag=OEGBLJEF_01146;product=Efflux pump membrane transporter BepE
NZ_SRLB01000012.1	Prodigal:002006	CDS	105241	106521	.	+	0	ID=OEGBLJEF_01147;eC_number=4.2.2.-;Name=rlpA_1;gene=rlpA_1;inference=ab initio prediction:Prodigal:002006,protein motif:HAMAP:MF_02071;locus_tag=OEGBLJEF_01147;product=Endolytic peptidoglycan transglycosylase RlpA
NZ_SRLB01000012.1	Prodigal:002006	CDS	106742	107992	.	+	0	ID=OEGBLJEF_01148;eC_number=3.4.16.4;Name=dacC;db_xref=COG:COG1686;gene=dacC;inference=ab initio prediction:Prodigal:002006,similar to AA sequence:UniProtKB:P08506;locus_tag=OEGBLJEF_01148;product=D-alanyl-D-alanine carboxypeptidase DacC
NZ_SRLB01000012.1	Prodigal:002006	CDS	107989	108711	.	+	0	ID=OEGBLJEF_01149;eC_number=2.7.4.9;Name=tmk;db_xref=COG:COG0125;gene=tmk;inference=ab initio prediction:Prodigal:002006,similar to AA sequence:UniProtKB:Q9HZN8;locus_tag=OEGBLJEF_01149;product=Thymidylate kinase
NZ_SRLB01000012.1	Prodigal:002006	CDS	108701	109729	.	+	0	ID=OEGBLJEF_01150;inference=ab initio prediction:Prodigal:002006;locus_tag=OEGBLJEF_01150;product=hypothetical protein
NZ_SRLB01000012.1	Prodigal:002006	CDS	109736	110587	.	+	0	ID=OEGBLJEF_01151;inference=ab initio prediction:Prodigal:002006;locus_tag=OEGBLJEF_01151;product=hypothetical protein
NZ_SRLB01000012.1	Aragorn:001002	tRNA	110912	110989	.	+	.	ID=OEGBLJEF_01152;inference=COORDINATES:profile:Aragorn:001002;locus_tag=OEGBLJEF_01152;product=tRNA-Pro(ggg)
NZ_SRLB01000012.1	Prodigal:002006	CDS	112028	112339	.	+	0	ID=OEGBLJEF_01153;inference=ab initio prediction:Prodigal:002006;locus_tag=OEGBLJEF_01153;product=hypothetical protein
NZ_SRLB01000012.1	Prodigal:002006	CDS	112336	114204	.	-	0	ID=OEGBLJEF_01154;inference=ab initio prediction:Prodigal:002006;locus_tag=OEGBLJEF_01154;product=hypothetical protein
NZ_SRLB01000012.1	Prodigal:002006	CDS	114206	114739	.	-	0	ID=OEGBLJEF_01155;inference=ab initio prediction:Prodigal:002006;locus_tag=OEGBLJEF_01155;product=hypothetical protein
NZ_SRLB01000012.1	Prodigal:002006	CDS	114736	115422	.	-	0	ID=OEGBLJEF_01156;db_xref=COG:COG0664;inference=ab initio prediction:Prodigal:002006,similar to AA sequence:UniProtKB:Q5SID7;locus_tag=OEGBLJEF_01156;product=Cyclic AMP receptor protein
NZ_SRLB01000012.1	Prodigal:002006	CDS	115673	116107	.	+	0	ID=OEGBLJEF_01157;inference=ab initio prediction:Prodigal:002006;locus_tag=OEGBLJEF_01157;product=hypothetical protein
NZ_SRLB01000012.1	Prodigal:002006	CDS	116368	116766	.	+	0	ID=OEGBLJEF_01158;inference=ab initio prediction:Prodigal:002006;locus_tag=OEGBLJEF_01158;product=hypothetical protein
NZ_SRLB01000012.1	Prodigal:002006	CDS	117632	118435	.	-	0	ID=OEGBLJEF_01159;db_xref=COG:COG0596;inference=ab initio prediction:Prodigal:002006,similar to AA sequence:UniProtKB:P9WNH3;locus_tag=OEGBLJEF_01159;product=putative protein
NZ_SRLB01000012.1	Prodigal:002006	CDS	118511	119173	.	+	0	ID=OEGBLJEF_01160;Name=rspR_2;db_xref=COG:COG1802;gene=rspR_2;inference=ab initio prediction:Prodigal:002006,similar to AA sequence:UniProtKB:P0ACM2;locus_tag=OEGBLJEF_01160;product=HTH-type transcriptional repressor RspR
NZ_SRLB01000012.1	Prodigal:002006	CDS	119194	120714	.	+	0	ID=OEGBLJEF_01161;eC_number=1.2.1.8;Name=betB;db_xref=COG:COG1012;gene=betB;inference=ab initio prediction:Prodigal:002006,similar to AA sequence:UniProtKB:Q9HTJ1;locus_tag=OEGBLJEF_01161;product=NAD/NADP-dependent betaine aldehyde dehydrogenase
NZ_SRLB01000012.1	Prodigal:002006	CDS	120801	122189	.	+	0	ID=OEGBLJEF_01162;Name=ydjE_1;gene=ydjE_1;inference=ab initio prediction:Prodigal:002006,similar to AA sequence:UniProtKB:P38055;locus_tag=OEGBLJEF_01162;product=Inner membrane metabolite transport protein YdjE
NZ_SRLB01000012.1	Prodigal:002006	CDS	122434	123723	.	+	0	ID=OEGBLJEF_01163;inference=ab initio prediction:Prodigal:002006;locus_tag=OEGBLJEF_01163;product=hypothetical protein
NZ_SRLB01000012.1	Prodigal:002006	CDS	123781	124347	.	+	0	ID=OEGBLJEF_01164;Name=cc4;db_xref=COG:COG2863;gene=cc4;inference=ab initio prediction:Prodigal:002006,similar to AA sequence:UniProtKB:P00106;locus_tag=OEGBLJEF_01164;product=Cytochrome c4
NZ_SRLB01000012.1	Prodigal:002006	CDS	124720	126159	.	-	0	ID=OEGBLJEF_01165;eC_number=1.8.1.4;Name=lpdC;db_xref=COG:COG1249;gene=lpdC;inference=ab initio prediction:Prodigal:002006,similar to AA sequence:UniProtKB:P9WHH9;locus_tag=OEGBLJEF_01165;product=Dihydrolipoyl dehydrogenase
NZ_SRLB01000012.1	Prodigal:002006	CDS	126160	126492	.	-	0	ID=OEGBLJEF_01166;db_xref=COG:COG2852;inference=ab initio prediction:Prodigal:002006,similar to AA sequence:UniProtKB:P44116;locus_tag=OEGBLJEF_01166;product=putative protein
NZ_SRLB01000012.1	Prodigal:002006	CDS	126716	128167	.	-	0	ID=OEGBLJEF_01167;eC_number=2.3.1.12;Name=pdhC;gene=pdhC;inference=ab initio prediction:Prodigal:002006,similar to AA sequence:UniProtKB:P65636;locus_tag=OEGBLJEF_01167;product=Dihydrolipoyllysine-residue acetyltransferase component of pyruvate dehydrogenase complex
NZ_SRLB01000012.1	Prodigal:002006	CDS	128172	128780	.	-	0	ID=OEGBLJEF_01168;inference=ab initio prediction:Prodigal:002006;locus_tag=OEGBLJEF_01168;product=hypothetical protein
NZ_SRLB01000012.1	Prodigal:002006	CDS	128789	129073	.	-	0	ID=OEGBLJEF_01169;inference=ab initio prediction:Prodigal:002006;locus_tag=OEGBLJEF_01169;product=hypothetical protein
NZ_SRLB01000012.1	Prodigal:002006	CDS	129094	130548	.	-	0	ID=OEGBLJEF_01170;eC_number=2.2.1.7;Name=dxs;gene=dxs;inference=ab initio prediction:Prodigal:002006,protein motif:HAMAP:MF_00315;locus_tag=OEGBLJEF_01170;product=1-deoxy-D-xylulose-5-phosphate synthase
NZ_SRLB01000012.1	Prodigal:002006	CDS	130794	131849	.	-	0	ID=OEGBLJEF_01171;eC_number=1.1.1.-;Name=acoA;db_xref=COG:COG1071;gene=acoA;inference=ab initio prediction:Prodigal:002006,similar to AA sequence:UniProtKB:O31404;locus_tag=OEGBLJEF_01171;product=Acetoin:2%2C6-dichlorophenolindophenol oxidoreductase subunit alpha
NZ_SRLB01000012.1	Prodigal:002006	CDS	131971	132294	.	-	0	ID=OEGBLJEF_01172;inference=ab initio prediction:Prodigal:002006;locus_tag=OEGBLJEF_01172;product=hypothetical protein
NZ_SRLB01000012.1	Prodigal:002006	CDS	132363	133451	.	-	0	ID=OEGBLJEF_01173;eC_number=3.1.4.53;Name=cpdA_1;gene=cpdA_1;inference=ab initio prediction:Prodigal:002006,protein motif:HAMAP:MF_00905;locus_tag=OEGBLJEF_01173;product=3'%2C5'-cyclic adenosine monophosphate phosphodiesterase CpdA
NZ_SRLB01000012.1	Prodigal:002006	CDS	133734	135014	.	-	0	ID=OEGBLJEF_01174;eC_number=4.2.1.11;Name=eno;gene=eno;inference=ab initio prediction:Prodigal:002006,similar to AA sequence:UniProtKB:P33675;locus_tag=OEGBLJEF_01174;product=Enolase
NZ_SRLB01000012.1	Prodigal:002006	CDS	135168	135632	.	+	0	ID=OEGBLJEF_01175;eC_number=1.7.1.13;Name=queF;gene=queF;inference=ab initio prediction:Prodigal:002006,protein motif:HAMAP:MF_00818;locus_tag=OEGBLJEF_01175;product=NADPH-dependent 7-cyano-7-deazaguanine reductase
NZ_SRLB01000012.1	Prodigal:002006	CDS	135709	136044	.	-	0	ID=OEGBLJEF_01176;inference=ab initio prediction:Prodigal:002006;locus_tag=OEGBLJEF_01176;product=hypothetical protein
NZ_SRLB01000012.1	Prodigal:002006	CDS	136244	137419	.	-	0	ID=OEGBLJEF_01177;Name=ynfM_1;gene=ynfM_1;inference=ab initio prediction:Prodigal:002006,similar to AA sequence:UniProtKB:P43531;locus_tag=OEGBLJEF_01177;product=Inner membrane transport protein YnfM
NZ_SRLB01000012.1	Prodigal:002006	CDS	137433	138338	.	-	0	ID=OEGBLJEF_01178;eC_number=2.5.1.55;Name=kdsA;db_xref=COG:COG2877;gene=kdsA;inference=ab initio prediction:Prodigal:002006,similar to AA sequence:UniProtKB:Q8YHF1;locus_tag=OEGBLJEF_01178;product=2-dehydro-3-deoxyphosphooctonate aldolase
NZ_SRLB01000012.1	Prodigal:002006	CDS	138640	139107	.	+	0	ID=OEGBLJEF_01179;inference=ab initio prediction:Prodigal:002006;locus_tag=OEGBLJEF_01179;product=hypothetical protein
NZ_SRLB01000012.1	Prodigal:002006	CDS	139115	139321	.	-	0	ID=OEGBLJEF_01180;inference=ab initio prediction:Prodigal:002006;locus_tag=OEGBLJEF_01180;product=hypothetical protein
NZ_SRLB01000012.1	Prodigal:002006	CDS	139717	141258	.	+	0	ID=OEGBLJEF_01181;eC_number=2.7.11.1;Name=kaiC_1;gene=kaiC_1;inference=ab initio prediction:Prodigal:002006,similar to AA sequence:UniProtKB:Q6L8J9;locus_tag=OEGBLJEF_01181;product=Circadian clock protein kinase KaiC
NZ_SRLB01000012.1	Prodigal:002006	CDS	141255	142295	.	+	0	ID=OEGBLJEF_01182;inference=ab initio prediction:Prodigal:002006;locus_tag=OEGBLJEF_01182;product=hypothetical protein
NZ_SRLB01000012.1	Prodigal:002006	CDS	142426	142713	.	+	0	ID=OEGBLJEF_01183;inference=ab initio prediction:Prodigal:002006;locus_tag=OEGBLJEF_01183;product=hypothetical protein
NZ_SRLB01000012.1	Prodigal:002006	CDS	142891	143853	.	+	0	ID=OEGBLJEF_01184;eC_number=2.8.1.8;Name=lipA;db_xref=COG:COG0320;gene=lipA;inference=ab initio prediction:Prodigal:002006,similar to AA sequence:UniProtKB:O32129;locus_tag=OEGBLJEF_01184;product=Lipoyl synthase
NZ_SRLB01000012.1	Prodigal:002006	CDS	143858	144313	.	+	0	ID=OEGBLJEF_01185;Name=pasT;db_xref=COG:COG2867;gene=pasT;inference=ab initio prediction:Prodigal:002006,similar to AA sequence:UniProtKB:Q8FEY4;locus_tag=OEGBLJEF_01185;product=Persistence and stress-resistance toxin PasT
NZ_SRLB01000012.1	Prodigal:002006	CDS	144438	144647	.	+	0	ID=OEGBLJEF_01186;inference=ab initio prediction:Prodigal:002006;locus_tag=OEGBLJEF_01186;product=hypothetical protein
NZ_SRLB01000012.1	Prodigal:002006	CDS	144679	145119	.	+	0	ID=OEGBLJEF_01187;inference=ab initio prediction:Prodigal:002006;locus_tag=OEGBLJEF_01187;product=hypothetical protein
NZ_SRLB01000012.1	Prodigal:002006	CDS	145151	146497	.	-	0	ID=OEGBLJEF_01188;inference=ab initio prediction:Prodigal:002006;locus_tag=OEGBLJEF_01188;product=hypothetical protein
NZ_SRLB01000012.1	Prodigal:002006	CDS	146803	147279	.	+	0	ID=OEGBLJEF_01189;inference=ab initio prediction:Prodigal:002006;locus_tag=OEGBLJEF_01189;product=hypothetical protein
NZ_SRLB01000012.1	Prodigal:002006	CDS	147406	148131	.	+	0	ID=OEGBLJEF_01190;eC_number=3.8.1.5;Name=dhmA_2;gene=dhmA_2;inference=ab initio prediction:Prodigal:002006,protein motif:HAMAP:MF_01230;locus_tag=OEGBLJEF_01190;product=Haloalkane dehalogenase
NZ_SRLB01000012.1	Prodigal:002006	CDS	148224	148508	.	-	0	ID=OEGBLJEF_01191;inference=ab initio prediction:Prodigal:002006;locus_tag=OEGBLJEF_01191;product=hypothetical protein
NZ_SRLB01000012.1	Prodigal:002006	CDS	148589	148903	.	-	0	ID=OEGBLJEF_01192;inference=ab initio prediction:Prodigal:002006;locus_tag=OEGBLJEF_01192;product=hypothetical protein
NZ_SRLB01000012.1	Prodigal:002006	CDS	149036	149719	.	+	0	ID=OEGBLJEF_01193;eC_number=4.3.2.7;Name=chaC_1;db_xref=COG:COG3703;gene=chaC_1;inference=ab initio prediction:Prodigal:002006,similar to AA sequence:UniProtKB:P39163;locus_tag=OEGBLJEF_01193;product=Glutathione-specific gamma-glutamylcyclotransferase
NZ_SRLB01000012.1	Prodigal:002006	CDS	149726	150460	.	-	0	ID=OEGBLJEF_01194;eC_number=3.1.3.18;Name=gph_1;gene=gph_1;inference=ab initio prediction:Prodigal:002006,protein motif:HAMAP:MF_00495;locus_tag=OEGBLJEF_01194;product=Phosphoglycolate phosphatase
NZ_SRLB01000012.1	Prodigal:002006	CDS	150451	151230	.	-	0	ID=OEGBLJEF_01195;inference=ab initio prediction:Prodigal:002006;locus_tag=OEGBLJEF_01195;product=hypothetical protein
NZ_SRLB01000012.1	Prodigal:002006	CDS	151469	152188	.	+	0	ID=OEGBLJEF_01196;eC_number=2.3.1.286;Name=cobB_1;db_xref=COG:COG0846;gene=cobB_1;inference=ab initio prediction:Prodigal:002006,similar to AA sequence:UniProtKB:P0A2F2;locus_tag=OEGBLJEF_01196;product=NAD-dependent protein deacylase
NZ_SRLB01000012.1	Prodigal:002006	CDS	152169	152705	.	-	0	ID=OEGBLJEF_01197;inference=ab initio prediction:Prodigal:002006;locus_tag=OEGBLJEF_01197;product=hypothetical protein
NZ_SRLB01000012.1	Prodigal:002006	CDS	152852	154675	.	-	0	ID=OEGBLJEF_01198;inference=ab initio prediction:Prodigal:002006;locus_tag=OEGBLJEF_01198;product=hypothetical protein
NZ_SRLB01000012.1	Prodigal:002006	CDS	154967	155722	.	+	0	ID=OEGBLJEF_01199;eC_number=2.8.3.5;Name=scoA;db_xref=COG:COG1788;gene=scoA;inference=ab initio prediction:Prodigal:002006,similar to AA sequence:UniProtKB:P42315;locus_tag=OEGBLJEF_01199;product=putative succinyl-CoA:3-ketoacid coenzyme A transferase subunit A
NZ_SRLB01000012.1	Prodigal:002006	CDS	155744	156409	.	+	0	ID=OEGBLJEF_01200;eC_number=2.8.3.5;Name=scoB;db_xref=COG:COG2057;gene=scoB;inference=ab initio prediction:Prodigal:002006,similar to AA sequence:UniProtKB:P9WPW3;locus_tag=OEGBLJEF_01200;product=putative succinyl-CoA:3-ketoacid coenzyme A transferase subunit B
NZ_SRLB01000012.1	Prodigal:002006	CDS	156594	157421	.	-	0	ID=OEGBLJEF_01201;eC_number=3.1.4.53;Name=cpdA_2;gene=cpdA_2;inference=ab initio prediction:Prodigal:002006,protein motif:HAMAP:MF_00905;locus_tag=OEGBLJEF_01201;product=3'%2C5'-cyclic adenosine monophosphate phosphodiesterase CpdA
NZ_SRLB01000012.1	Prodigal:002006	CDS	157487	158812	.	-	0	ID=OEGBLJEF_01202;Name=ugpB_2;db_xref=COG:COG1653;gene=ugpB_2;inference=ab initio prediction:Prodigal:002006,similar to AA sequence:UniProtKB:P0AG80;locus_tag=OEGBLJEF_01202;product=sn-glycerol-3-phosphate-binding periplasmic protein UgpB
NZ_SRLB01000012.1	Prodigal:002006	CDS	158824	159678	.	-	0	ID=OEGBLJEF_01203;Name=ngcG_1;db_xref=COG:COG0395;gene=ngcG_1;inference=ab initio prediction:Prodigal:002006,similar to AA sequence:UniProtKB:O50501;locus_tag=OEGBLJEF_01203;product=Diacetylchitobiose uptake system permease protein NgcG
NZ_SRLB01000012.1	Prodigal:002006	CDS	159675	160610	.	-	0	ID=OEGBLJEF_01204;Name=ugpA_2;db_xref=COG:COG1175;gene=ugpA_2;inference=ab initio prediction:Prodigal:002006,similar to AA sequence:UniProtKB:P10905;locus_tag=OEGBLJEF_01204;product=sn-glycerol-3-phosphate transport system permease protein UgpA
NZ_SRLB01000012.1	Prodigal:002006	CDS	160758	161231	.	+	0	ID=OEGBLJEF_01205;eC_number=2.3.1.-;Name=ysnE;gene=ysnE;inference=ab initio prediction:Prodigal:002006,similar to AA sequence:UniProtKB:P94562;locus_tag=OEGBLJEF_01205;product=putative N-acetyltransferase YsnE
NZ_SRLB01000012.1	Prodigal:002006	CDS	161298	161669	.	+	0	ID=OEGBLJEF_01206;inference=ab initio prediction:Prodigal:002006;locus_tag=OEGBLJEF_01206;product=hypothetical protein
NZ_SRLB01000012.1	Prodigal:002006	CDS	162325	162771	.	+	0	ID=OEGBLJEF_01207;inference=ab initio prediction:Prodigal:002006;locus_tag=OEGBLJEF_01207;product=hypothetical protein
NZ_SRLB01000012.1	Prodigal:002006	CDS	162797	163144	.	+	0	ID=OEGBLJEF_01208;inference=ab initio prediction:Prodigal:002006;locus_tag=OEGBLJEF_01208;product=hypothetical protein
NZ_SRLB01000012.1	Prodigal:002006	CDS	163131	164534	.	-	0	ID=OEGBLJEF_01209;eC_number=1.14.15.32;Name=ptlI;db_xref=COG:COG2124;gene=ptlI;inference=ab initio prediction:Prodigal:002006,similar to AA sequence:UniProtKB:Q82IY3;locus_tag=OEGBLJEF_01209;product=Pentalenene oxygenase
NZ_SRLB01000012.1	Prodigal:002006	CDS	164666	165094	.	+	0	ID=OEGBLJEF_01210;inference=ab initio prediction:Prodigal:002006;locus_tag=OEGBLJEF_01210;product=hypothetical protein
NZ_SRLB01000012.1	Prodigal:002006	CDS	165155	166291	.	+	0	ID=OEGBLJEF_01211;eC_number=6.3.2.2;db_xref=COG:COG2170;inference=ab initio prediction:Prodigal:002006,similar to AA sequence:UniProtKB:P9WPK9;locus_tag=OEGBLJEF_01211;product=Putative glutamate--cysteine ligase 2
NZ_SRLB01000012.1	Prodigal:002006	CDS	166317	167219	.	-	0	ID=OEGBLJEF_01212;Name=pgrR_2;gene=pgrR_2;inference=ab initio prediction:Prodigal:002006,similar to AA sequence:UniProtKB:P77333;locus_tag=OEGBLJEF_01212;product=HTH-type transcriptional regulator PgrR
NZ_SRLB01000012.1	Prodigal:002006	CDS	167317	168213	.	+	0	ID=OEGBLJEF_01213;eC_number=1.1.1.65;Name=pdxI;gene=pdxI;inference=ab initio prediction:Prodigal:002006,similar to AA sequence:UniProtKB:P25906;locus_tag=OEGBLJEF_01213;product=Pyridoxine 4-dehydrogenase
NZ_SRLB01000012.1	Prodigal:002006	CDS	168834	169385	.	-	0	ID=OEGBLJEF_01214;inference=ab initio prediction:Prodigal:002006;locus_tag=OEGBLJEF_01214;product=hypothetical protein
NZ_SRLB01000012.1	Prodigal:002006	CDS	169760	170059	.	+	0	ID=OEGBLJEF_01215;inference=ab initio prediction:Prodigal:002006;locus_tag=OEGBLJEF_01215;product=hypothetical protein
NZ_SRLB01000012.1	Prodigal:002006	CDS	170056	170448	.	+	0	ID=OEGBLJEF_01216;inference=ab initio prediction:Prodigal:002006;locus_tag=OEGBLJEF_01216;product=hypothetical protein
NZ_SRLB01000012.1	Prodigal:002006	CDS	170415	171221	.	-	0	ID=OEGBLJEF_01217;inference=ab initio prediction:Prodigal:002006;locus_tag=OEGBLJEF_01217;product=hypothetical protein
NZ_SRLB01000012.1	Prodigal:002006	CDS	171236	172021	.	-	0	ID=OEGBLJEF_01218;eC_number=3.1.-.-;Name=ycfH;db_xref=COG:COG0084;gene=ycfH;inference=ab initio prediction:Prodigal:002006,similar to AA sequence:UniProtKB:P0AFQ7;locus_tag=OEGBLJEF_01218;product=putative metal-dependent hydrolase YcfH
NZ_SRLB01000012.1	Prodigal:002006	CDS	172018	173706	.	-	0	ID=OEGBLJEF_01219;eC_number=6.1.1.10;Name=metG;gene=metG;inference=ab initio prediction:Prodigal:002006,similar to AA sequence:UniProtKB:P59078;locus_tag=OEGBLJEF_01219;product=Methionine--tRNA ligase
NZ_SRLB01000012.1	Prodigal:002006	CDS	173688	175550	.	-	0	ID=OEGBLJEF_01220;eC_number=3.2.1.28;db_xref=COG:COG3387;inference=ab initio prediction:Prodigal:002006,similar to AA sequence:UniProtKB:P71741;locus_tag=OEGBLJEF_01220;product=Trehalase
NZ_SRLB01000012.1	Prodigal:002006	CDS	175695	175931	.	-	0	ID=OEGBLJEF_01221;inference=ab initio prediction:Prodigal:002006;locus_tag=OEGBLJEF_01221;product=hypothetical protein
NZ_SRLB01000012.1	Prodigal:002006	CDS	176286	176801	.	+	0	ID=OEGBLJEF_01222;Name=nsrR_1;db_xref=COG:COG1959;gene=nsrR_1;inference=ab initio prediction:Prodigal:002006,similar to AA sequence:UniProtKB:Q9L132;locus_tag=OEGBLJEF_01222;product=HTH-type transcriptional repressor NsrR
NZ_SRLB01000012.1	Prodigal:002006	CDS	176853	177473	.	-	0	ID=OEGBLJEF_01223;inference=ab initio prediction:Prodigal:002006;locus_tag=OEGBLJEF_01223;product=hypothetical protein
NZ_SRLB01000012.1	Prodigal:002006	CDS	177985	179820	.	-	0	ID=OEGBLJEF_01224;inference=ab initio prediction:Prodigal:002006;locus_tag=OEGBLJEF_01224;product=hypothetical protein
NZ_SRLB01000012.1	Prodigal:002006	CDS	180511	180972	.	+	0	ID=OEGBLJEF_01225;eC_number=4.2.1.119;Name=phaJ;db_xref=COG:COG2030;gene=phaJ;inference=ab initio prediction:Prodigal:002006,similar to AA sequence:UniProtKB:Q2RQ36;locus_tag=OEGBLJEF_01225;product=(R)-specific enoyl-CoA hydratase
NZ_SRLB01000012.1	Prodigal:002006	CDS	180974	181807	.	+	0	ID=OEGBLJEF_01226;eC_number=2.1.1.185;Name=rlmB_1;gene=rlmB_1;inference=ab initio prediction:Prodigal:002006,protein motif:HAMAP:MF_01887;locus_tag=OEGBLJEF_01226;product=23S rRNA (guanosine-2'-O-)-methyltransferase RlmB
NZ_SRLB01000012.1	Prodigal:002006	CDS	182069	182356	.	-	0	ID=OEGBLJEF_01227;inference=ab initio prediction:Prodigal:002006;locus_tag=OEGBLJEF_01227;product=hypothetical protein
NZ_SRLB01000012.1	Prodigal:002006	CDS	182703	184271	.	+	0	ID=OEGBLJEF_01228;eC_number=1.3.8.2;Name=crtN;gene=crtN;inference=ab initio prediction:Prodigal:002006,similar to AA sequence:UniProtKB:Q4VKV1;locus_tag=OEGBLJEF_01228;product=4%2C4'-diapophytoene desaturase (4%2C4'-diapolycopene-forming)
NZ_SRLB01000012.1	Prodigal:002006	CDS	184268	184711	.	+	0	ID=OEGBLJEF_01229;inference=ab initio prediction:Prodigal:002006;locus_tag=OEGBLJEF_01229;product=hypothetical protein
NZ_SRLB01000012.1	Prodigal:002006	CDS	184789	185763	.	+	0	ID=OEGBLJEF_01230;eC_number=7.6.2.8;Name=btuD_4;gene=btuD_4;inference=ab initio prediction:Prodigal:002006,protein motif:HAMAP:MF_01005;locus_tag=OEGBLJEF_01230;product=Vitamin B12 import ATP-binding protein BtuD
NZ_SRLB01000012.1	Prodigal:002006	CDS	185760	186968	.	+	0	ID=OEGBLJEF_01231;Name=lnrM;db_xref=COG:COG0842;gene=lnrM;inference=ab initio prediction:Prodigal:002006,similar to AA sequence:UniProtKB:P94441;locus_tag=OEGBLJEF_01231;product=Linearmycin resistance permease protein LnrM
NZ_SRLB01000012.1	Prodigal:002006	CDS	186991	187386	.	-	0	ID=OEGBLJEF_01232;inference=ab initio prediction:Prodigal:002006;locus_tag=OEGBLJEF_01232;product=hypothetical protein
NZ_SRLB01000012.1	Prodigal:002006	CDS	187653	188927	.	+	0	ID=OEGBLJEF_01233;inference=ab initio prediction:Prodigal:002006;locus_tag=OEGBLJEF_01233;product=hypothetical protein
NZ_SRLB01000012.1	Prodigal:002006	CDS	189196	189897	.	+	0	ID=OEGBLJEF_01234;inference=ab initio prediction:Prodigal:002006;locus_tag=OEGBLJEF_01234;product=hypothetical protein
NZ_SRLB01000012.1	Prodigal:002006	CDS	190017	190187	.	-	0	ID=OEGBLJEF_01235;inference=ab initio prediction:Prodigal:002006;locus_tag=OEGBLJEF_01235;product=hypothetical protein
NZ_SRLB01000012.1	Prodigal:002006	CDS	190422	190781	.	+	0	ID=OEGBLJEF_01236;inference=ab initio prediction:Prodigal:002006;locus_tag=OEGBLJEF_01236;product=hypothetical protein
NZ_SRLB01000012.1	Prodigal:002006	CDS	191006	191290	.	+	0	ID=OEGBLJEF_01237;inference=ab initio prediction:Prodigal:002006;locus_tag=OEGBLJEF_01237;product=hypothetical protein
NZ_SRLB01000012.1	Prodigal:002006	CDS	191410	191529	.	+	0	ID=OEGBLJEF_01238;inference=ab initio prediction:Prodigal:002006;locus_tag=OEGBLJEF_01238;product=hypothetical protein
NZ_SRLB01000012.1	Prodigal:002006	CDS	191541	191630	.	+	0	ID=OEGBLJEF_01239;inference=ab initio prediction:Prodigal:002006;locus_tag=OEGBLJEF_01239;product=hypothetical protein
NZ_SRLB01000012.1	Prodigal:002006	CDS	191642	193360	.	+	0	ID=OEGBLJEF_01240;Name=kdpA;db_xref=COG:COG2060;gene=kdpA;inference=ab initio prediction:Prodigal:002006,similar to AA sequence:UniProtKB:P03959;locus_tag=OEGBLJEF_01240;product=Potassium-transporting ATPase potassium-binding subunit
NZ_SRLB01000012.1	Prodigal:002006	CDS	193363	193551	.	+	0	ID=OEGBLJEF_01241;inference=ab initio prediction:Prodigal:002006;locus_tag=OEGBLJEF_01241;product=hypothetical protein
NZ_SRLB01000012.1	Prodigal:002006	CDS	193873	195987	.	+	0	ID=OEGBLJEF_01242;eC_number=7.2.2.6;Name=kdpB_1;db_xref=COG:COG2216;gene=kdpB_1;inference=ab initio prediction:Prodigal:002006,similar to AA sequence:UniProtKB:P03960;locus_tag=OEGBLJEF_01242;product=Potassium-transporting ATPase ATP-binding subunit
NZ_SRLB01000012.1	Prodigal:002006	CDS	196002	196607	.	+	0	ID=OEGBLJEF_01243;Name=kdpC;db_xref=COG:COG2156;gene=kdpC;inference=ab initio prediction:Prodigal:002006,similar to AA sequence:UniProtKB:P9WKF1;locus_tag=OEGBLJEF_01243;product=Potassium-transporting ATPase KdpC subunit
NZ_SRLB01000012.1	Prodigal:002006	CDS	196604	199360	.	+	0	ID=OEGBLJEF_01244;eC_number=2.7.13.3;Name=kdpD;db_xref=COG:COG2205;gene=kdpD;inference=ab initio prediction:Prodigal:002006,similar to AA sequence:UniProtKB:P21865;locus_tag=OEGBLJEF_01244;product=Sensor protein KdpD
NZ_SRLB01000012.1	Prodigal:002006	CDS	199357	200046	.	+	0	ID=OEGBLJEF_01245;Name=kdpE_1;db_xref=COG:COG0745;gene=kdpE_1;inference=ab initio prediction:Prodigal:002006,similar to AA sequence:UniProtKB:P9WGN1;locus_tag=OEGBLJEF_01245;product=Transcriptional regulatory protein KdpE
NZ_SRLB01000012.1	Prodigal:002006	CDS	200213	201010	.	-	0	ID=OEGBLJEF_01246;eC_number=4.2.1.80;Name=mhpD_2;db_xref=COG:COG3971;gene=mhpD_2;inference=ab initio prediction:Prodigal:002006,similar to AA sequence:UniProtKB:P77608;locus_tag=OEGBLJEF_01246;product=2-keto-4-pentenoate hydratase
NZ_SRLB01000012.1	Prodigal:002006	CDS	201007	201921	.	-	0	ID=OEGBLJEF_01247;eC_number=4.3.3.7;Name=dapA_1;gene=dapA_1;inference=ab initio prediction:Prodigal:002006,similar to AA sequence:UniProtKB:Q07607;locus_tag=OEGBLJEF_01247;product=4-hydroxy-tetrahydrodipicolinate synthase
NZ_SRLB01000012.1	Prodigal:002006	CDS	201918	202145	.	-	0	ID=OEGBLJEF_01248;inference=ab initio prediction:Prodigal:002006;locus_tag=OEGBLJEF_01248;product=hypothetical protein
NZ_SRLB01000012.1	Prodigal:002006	CDS	202390	202743	.	-	0	ID=OEGBLJEF_01249;Name=gudP;gene=gudP;inference=ab initio prediction:Prodigal:002006,similar to AA sequence:UniProtKB:Q46916;locus_tag=OEGBLJEF_01249;product=putative glucarate transporter
NZ_SRLB01000012.1	Prodigal:002006	CDS	202967	203482	.	-	0	ID=OEGBLJEF_01250;inference=ab initio prediction:Prodigal:002006;locus_tag=OEGBLJEF_01250;product=hypothetical protein
NZ_SRLB01000012.1	Prodigal:002006	CDS	204025	205119	.	-	0	ID=OEGBLJEF_01251;inference=ab initio prediction:Prodigal:002006;locus_tag=OEGBLJEF_01251;product=hypothetical protein
NZ_SRLB01000012.1	Prodigal:002006	CDS	205995	206867	.	+	0	ID=OEGBLJEF_01252;eC_number=3.6.1.8;Name=mazG;db_xref=COG:COG1694;gene=mazG;inference=ab initio prediction:Prodigal:002006,similar to AA sequence:UniProtKB:P0AEY3;locus_tag=OEGBLJEF_01252;product=Nucleoside triphosphate pyrophosphohydrolase
NZ_SRLB01000012.1	Prodigal:002006	CDS	207276	208319	.	+	0	ID=OEGBLJEF_01253;eC_number=1.11.1.-;db_xref=COG:COG0753;inference=ab initio prediction:Prodigal:002006,similar to AA sequence:UniProtKB:Q73WB6;locus_tag=OEGBLJEF_01253;product=Catalase-related peroxidase
NZ_SRLB01000012.1	Prodigal:002006	CDS	208361	208681	.	-	0	ID=OEGBLJEF_01254;Name=higA-1;db_xref=COG:COG3093;gene=higA-1;inference=ab initio prediction:Prodigal:002006,similar to AA sequence:UniProtKB:Q9KMG4;locus_tag=OEGBLJEF_01254;product=Antitoxin HigA-1
NZ_SRLB01000012.1	Prodigal:002006	CDS	208835	210097	.	+	0	ID=OEGBLJEF_01255;inference=ab initio prediction:Prodigal:002006;locus_tag=OEGBLJEF_01255;product=hypothetical protein
NZ_SRLB01000012.1	Prodigal:002006	CDS	210202	211362	.	-	0	ID=OEGBLJEF_01256;inference=ab initio prediction:Prodigal:002006;locus_tag=OEGBLJEF_01256;product=hypothetical protein
NZ_SRLB01000012.1	Prodigal:002006	CDS	211380	211637	.	-	0	ID=OEGBLJEF_01257;inference=ab initio prediction:Prodigal:002006;locus_tag=OEGBLJEF_01257;product=hypothetical protein
NZ_SRLB01000012.1	Prodigal:002006	CDS	211612	211956	.	-	0	ID=OEGBLJEF_01258;inference=ab initio prediction:Prodigal:002006;locus_tag=OEGBLJEF_01258;product=hypothetical protein
NZ_SRLB01000012.1	Prodigal:002006	CDS	212118	213503	.	-	0	ID=OEGBLJEF_01259;Name=hflX;gene=hflX;inference=ab initio prediction:Prodigal:002006,protein motif:HAMAP:MF_00900;locus_tag=OEGBLJEF_01259;product=GTPase HflX
NZ_SRLB01000012.1	Prodigal:002006	CDS	213767	214021	.	-	0	ID=OEGBLJEF_01260;Name=hfq;db_xref=COG:COG1923;gene=hfq;inference=ab initio prediction:Prodigal:002006,similar to AA sequence:UniProtKB:Q9A7H8;locus_tag=OEGBLJEF_01260;product=RNA-binding protein Hfq
NZ_SRLB01000012.1	Prodigal:002006	CDS	214314	215684	.	-	0	ID=OEGBLJEF_01261;Name=glnG_2;db_xref=COG:COG2204;gene=glnG_2;inference=ab initio prediction:Prodigal:002006,similar to AA sequence:UniProtKB:P41789;locus_tag=OEGBLJEF_01261;product=DNA-binding transcriptional regulator NtrC
NZ_SRLB01000012.1	Prodigal:002006	CDS	215825	218140	.	-	0	ID=OEGBLJEF_01262;eC_number=2.7.-.-;Name=sasA_7;gene=sasA_7;inference=ab initio prediction:Prodigal:002006,protein motif:HAMAP:MF_01837;locus_tag=OEGBLJEF_01262;product=Adaptive-response sensory-kinase SasA
NZ_SRLB01000012.1	Prodigal:002006	CDS	218307	218744	.	-	0	ID=OEGBLJEF_01263;Name=ros_2;db_xref=COG:COG4957;gene=ros_2;inference=ab initio prediction:Prodigal:002006,similar to AA sequence:UniProtKB:Q04152;locus_tag=OEGBLJEF_01263;product=Transcriptional regulatory protein ros
NZ_SRLB01000012.1	Prodigal:002006	CDS	219614	221068	.	-	0	ID=OEGBLJEF_01264;Name=ntrC;db_xref=COG:COG2204;gene=ntrC;inference=ab initio prediction:Prodigal:002006,similar to AA sequence:UniProtKB:P10577;locus_tag=OEGBLJEF_01264;product=DNA-binding transcriptional regulator NtrC
NZ_SRLB01000012.1	Prodigal:002006	CDS	221119	222222	.	-	0	ID=OEGBLJEF_01265;eC_number=2.7.13.3;Name=glnL;db_xref=COG:COG3852;gene=glnL;inference=ab initio prediction:Prodigal:002006,similar to AA sequence:UniProtKB:P0AFB5;locus_tag=OEGBLJEF_01265;product=Sensory histidine kinase/phosphatase NtrB
NZ_SRLB01000012.1	Prodigal:002006	CDS	222309	223436	.	-	0	ID=OEGBLJEF_01266;eC_number=1.3.1.-;Name=dusB;db_xref=COG:COG0042;gene=dusB;inference=ab initio prediction:Prodigal:002006,similar to AA sequence:UniProtKB:P0ABT5;locus_tag=OEGBLJEF_01266;product=tRNA-dihydrouridine synthase B
NZ_SRLB01000012.1	Prodigal:002006	CDS	224163	225398	.	+	0	ID=OEGBLJEF_01267;Name=ispDF;db_xref=COG:COG0245;gene=ispDF;inference=ab initio prediction:Prodigal:002006,similar to AA sequence:UniProtKB:Q9PM68;locus_tag=OEGBLJEF_01267;product=Bifunctional enzyme IspD/IspF
NZ_SRLB01000012.1	Prodigal:002006	CDS	225388	225888	.	+	0	ID=OEGBLJEF_01268;eC_number=3.5.1.42;Name=pncC;db_xref=COG:COG1546;gene=pncC;inference=ab initio prediction:Prodigal:002006,similar to AA sequence:UniProtKB:P0A6G3;locus_tag=OEGBLJEF_01268;product=Nicotinamide-nucleotide amidohydrolase PncC
NZ_SRLB01000012.1	Prodigal:002006	CDS	226369	226917	.	-	0	ID=OEGBLJEF_01269;inference=ab initio prediction:Prodigal:002006;locus_tag=OEGBLJEF_01269;product=hypothetical protein
NZ_SRLB01000012.1	Prodigal:002006	CDS	227072	228340	.	+	0	ID=OEGBLJEF_01270;inference=ab initio prediction:Prodigal:002006;locus_tag=OEGBLJEF_01270;product=hypothetical protein
NZ_SRLB01000012.1	Prodigal:002006	CDS	228345	230546	.	+	0	ID=OEGBLJEF_01271;eC_number=3.4.22.-;Name=lagD_1;gene=lagD_1;inference=ab initio prediction:Prodigal:002006,similar to AA sequence:UniProtKB:P59852;locus_tag=OEGBLJEF_01271;product=Lactococcin-G-processing and transport ATP-binding protein LagD
NZ_SRLB01000012.1	Prodigal:002006	CDS	230543	233434	.	+	0	ID=OEGBLJEF_01272;eC_number=7.6.2.8;Name=btuD_5;gene=btuD_5;inference=ab initio prediction:Prodigal:002006,protein motif:HAMAP:MF_01005;locus_tag=OEGBLJEF_01272;product=Vitamin B12 import ATP-binding protein BtuD
NZ_SRLB01000012.1	Prodigal:002006	CDS	234015	234176	.	+	0	ID=OEGBLJEF_01273;inference=ab initio prediction:Prodigal:002006;locus_tag=OEGBLJEF_01273;product=hypothetical protein
NZ_SRLB01000012.1	Prodigal:002006	CDS	234237	234566	.	+	0	ID=OEGBLJEF_01274;inference=ab initio prediction:Prodigal:002006;locus_tag=OEGBLJEF_01274;product=hypothetical protein
NZ_SRLB01000012.1	Prodigal:002006	CDS	234623	234886	.	-	0	ID=OEGBLJEF_01275;inference=ab initio prediction:Prodigal:002006;locus_tag=OEGBLJEF_01275;product=hypothetical protein
NZ_SRLB01000012.1	Prodigal:002006	CDS	235076	236749	.	-	0	ID=OEGBLJEF_01276;eC_number=3.1.1.84;Name=cocE;gene=cocE;inference=ab initio prediction:Prodigal:002006,similar to AA sequence:UniProtKB:Q9L9D7;locus_tag=OEGBLJEF_01276;product=Cocaine esterase
NZ_SRLB01000012.1	Prodigal:002006	CDS	237185	238078	.	-	0	ID=OEGBLJEF_01277;inference=ab initio prediction:Prodigal:002006;locus_tag=OEGBLJEF_01277;product=hypothetical protein
NZ_SRLB01000012.1	Prodigal:002006	CDS	238548	239720	.	-	0	ID=OEGBLJEF_01278;Name=xerC_2;gene=xerC_2;inference=ab initio prediction:Prodigal:002006,protein motif:HAMAP:MF_01808;locus_tag=OEGBLJEF_01278;product=Tyrosine recombinase XerC
NZ_SRLB01000012.1	Prodigal:002006	CDS	239892	240485	.	-	0	ID=OEGBLJEF_01279;inference=ab initio prediction:Prodigal:002006;locus_tag=OEGBLJEF_01279;product=hypothetical protein
NZ_SRLB01000012.1	Prodigal:002006	CDS	240478	240738	.	-	0	ID=OEGBLJEF_01280;inference=ab initio prediction:Prodigal:002006;locus_tag=OEGBLJEF_01280;product=hypothetical protein
NZ_SRLB01000012.1	Prodigal:002006	CDS	240735	241004	.	-	0	ID=OEGBLJEF_01281;inference=ab initio prediction:Prodigal:002006;locus_tag=OEGBLJEF_01281;product=hypothetical protein
NZ_SRLB01000012.1	Prodigal:002006	CDS	241001	241234	.	-	0	ID=OEGBLJEF_01282;inference=ab initio prediction:Prodigal:002006;locus_tag=OEGBLJEF_01282;product=hypothetical protein
NZ_SRLB01000012.1	Prodigal:002006	CDS	241240	241497	.	-	0	ID=OEGBLJEF_01283;inference=ab initio prediction:Prodigal:002006;locus_tag=OEGBLJEF_01283;product=hypothetical protein
NZ_SRLB01000012.1	Prodigal:002006	CDS	241627	241827	.	+	0	ID=OEGBLJEF_01284;inference=ab initio prediction:Prodigal:002006;locus_tag=OEGBLJEF_01284;product=hypothetical protein
NZ_SRLB01000012.1	Prodigal:002006	CDS	241857	242204	.	-	0	ID=OEGBLJEF_01285;inference=ab initio prediction:Prodigal:002006;locus_tag=OEGBLJEF_01285;product=hypothetical protein
NZ_SRLB01000012.1	Prodigal:002006	CDS	242201	242716	.	-	0	ID=OEGBLJEF_01286;inference=ab initio prediction:Prodigal:002006;locus_tag=OEGBLJEF_01286;product=hypothetical protein
NZ_SRLB01000012.1	Prodigal:002006	CDS	242716	243201	.	-	0	ID=OEGBLJEF_01287;inference=ab initio prediction:Prodigal:002006;locus_tag=OEGBLJEF_01287;product=hypothetical protein
NZ_SRLB01000012.1	Prodigal:002006	CDS	243201	243839	.	-	0	ID=OEGBLJEF_01288;inference=ab initio prediction:Prodigal:002006;locus_tag=OEGBLJEF_01288;product=hypothetical protein
NZ_SRLB01000012.1	Prodigal:002006	CDS	243839	244639	.	-	0	ID=OEGBLJEF_01289;inference=ab initio prediction:Prodigal:002006;locus_tag=OEGBLJEF_01289;product=hypothetical protein
NZ_SRLB01000012.1	Prodigal:002006	CDS	244639	244827	.	-	0	ID=OEGBLJEF_01290;inference=ab initio prediction:Prodigal:002006;locus_tag=OEGBLJEF_01290;product=hypothetical protein
NZ_SRLB01000012.1	Prodigal:002006	CDS	244824	245183	.	-	0	ID=OEGBLJEF_01291;inference=ab initio prediction:Prodigal:002006;locus_tag=OEGBLJEF_01291;product=hypothetical protein
NZ_SRLB01000012.1	Prodigal:002006	CDS	245191	245628	.	-	0	ID=OEGBLJEF_01292;inference=ab initio prediction:Prodigal:002006;locus_tag=OEGBLJEF_01292;product=hypothetical protein
NZ_SRLB01000012.1	Prodigal:002006	CDS	245641	245847	.	-	0	ID=OEGBLJEF_01293;inference=ab initio prediction:Prodigal:002006;locus_tag=OEGBLJEF_01293;product=hypothetical protein
NZ_SRLB01000012.1	Prodigal:002006	CDS	247154	247423	.	+	0	ID=OEGBLJEF_01294;inference=ab initio prediction:Prodigal:002006;locus_tag=OEGBLJEF_01294;product=hypothetical protein
NZ_SRLB01000012.1	Prodigal:002006	CDS	247330	248871	.	-	0	ID=OEGBLJEF_01295;inference=ab initio prediction:Prodigal:002006;locus_tag=OEGBLJEF_01295;product=hypothetical protein
NZ_SRLB01000012.1	Prodigal:002006	CDS	249051	249539	.	+	0	ID=OEGBLJEF_01296;inference=ab initio prediction:Prodigal:002006;locus_tag=OEGBLJEF_01296;product=hypothetical protein
NZ_SRLB01000012.1	Prodigal:002006	CDS	249566	250243	.	+	0	ID=OEGBLJEF_01297;inference=ab initio prediction:Prodigal:002006;locus_tag=OEGBLJEF_01297;product=hypothetical protein
NZ_SRLB01000012.1	Prodigal:002006	CDS	250360	250617	.	+	0	ID=OEGBLJEF_01298;inference=ab initio prediction:Prodigal:002006,similar to AA sequence:UniProtKB:B8H4R9;locus_tag=OEGBLJEF_01298;note=UPF0335 protein CCNA_03428;product=hypothetical protein
NZ_SRLB01000012.1	Prodigal:002006	CDS	250655	250882	.	+	0	ID=OEGBLJEF_01299;inference=ab initio prediction:Prodigal:002006;locus_tag=OEGBLJEF_01299;product=hypothetical protein
NZ_SRLB01000012.1	Prodigal:002006	CDS	250879	251481	.	+	0	ID=OEGBLJEF_01300;inference=ab initio prediction:Prodigal:002006;locus_tag=OEGBLJEF_01300;product=hypothetical protein
NZ_SRLB01000012.1	Prodigal:002006	CDS	251486	251851	.	+	0	ID=OEGBLJEF_01301;inference=ab initio prediction:Prodigal:002006;locus_tag=OEGBLJEF_01301;product=hypothetical protein
NZ_SRLB01000012.1	Prodigal:002006	CDS	251848	252780	.	+	0	ID=OEGBLJEF_01302;inference=ab initio prediction:Prodigal:002006;locus_tag=OEGBLJEF_01302;product=hypothetical protein
NZ_SRLB01000012.1	Prodigal:002006	CDS	252785	253366	.	+	0	ID=OEGBLJEF_01303;inference=ab initio prediction:Prodigal:002006;locus_tag=OEGBLJEF_01303;product=hypothetical protein
NZ_SRLB01000012.1	Prodigal:002006	CDS	253380	253622	.	+	0	ID=OEGBLJEF_01304;inference=ab initio prediction:Prodigal:002006;locus_tag=OEGBLJEF_01304;product=hypothetical protein
NZ_SRLB01000012.1	Prodigal:002006	CDS	253647	254126	.	+	0	ID=OEGBLJEF_01305;Name=ros_3;db_xref=COG:COG4957;gene=ros_3;inference=ab initio prediction:Prodigal:002006,similar to AA sequence:UniProtKB:Q04152;locus_tag=OEGBLJEF_01305;product=Transcriptional regulatory protein ros
NZ_SRLB01000012.1	Prodigal:002006	CDS	254150	254584	.	+	0	ID=OEGBLJEF_01306;inference=ab initio prediction:Prodigal:002006;locus_tag=OEGBLJEF_01306;product=hypothetical protein
NZ_SRLB01000012.1	Prodigal:002006	CDS	255102	256841	.	+	0	ID=OEGBLJEF_01307;inference=ab initio prediction:Prodigal:002006;locus_tag=OEGBLJEF_01307;product=hypothetical protein
NZ_SRLB01000012.1	Prodigal:002006	CDS	257314	257526	.	-	0	ID=OEGBLJEF_01308;inference=ab initio prediction:Prodigal:002006;locus_tag=OEGBLJEF_01308;product=hypothetical protein
NZ_SRLB01000013.1	Prodigal:002006	CDS	247	414	.	+	0	ID=OEGBLJEF_01309;inference=ab initio prediction:Prodigal:002006;locus_tag=OEGBLJEF_01309;product=hypothetical protein
NZ_SRLB01000013.1	Prodigal:002006	CDS	1014	2273	.	-	0	ID=OEGBLJEF_01310;Name=braC_1;db_xref=COG:COG0683;gene=braC_1;inference=ab initio prediction:Prodigal:002006,similar to AA sequence:UniProtKB:P21175;locus_tag=OEGBLJEF_01310;product=Leucine-%2C isoleucine-%2C valine-%2C threonine-%2C and alanine-binding protein
NZ_SRLB01000013.1	Prodigal:002006	CDS	2698	3837	.	+	0	ID=OEGBLJEF_01311;inference=ab initio prediction:Prodigal:002006;locus_tag=OEGBLJEF_01311;product=hypothetical protein
NZ_SRLB01000013.1	Prodigal:002006	CDS	3952	6174	.	+	0	ID=OEGBLJEF_01312;eC_number=6.3.5.3;Name=purL;db_xref=COG:COG0046;gene=purL;inference=ab initio prediction:Prodigal:002006,similar to AA sequence:UniProtKB:P12042;locus_tag=OEGBLJEF_01312;product=Phosphoribosylformylglycinamidine synthase subunit PurL
NZ_SRLB01000013.1	Prodigal:002006	CDS	6190	6426	.	+	0	ID=OEGBLJEF_01313;db_xref=COG:COG0271;inference=ab initio prediction:Prodigal:002006,similar to AA sequence:UniProtKB:Q9ZCE4;locus_tag=OEGBLJEF_01313;product=putative protein RP812
NZ_SRLB01000013.1	Prodigal:002006	CDS	6579	6917	.	+	0	ID=OEGBLJEF_01314;Name=grxD;db_xref=COG:COG0278;gene=grxD;inference=ab initio prediction:Prodigal:002006,similar to AA sequence:UniProtKB:P0AC69;locus_tag=OEGBLJEF_01314;product=Glutaredoxin 4
NZ_SRLB01000013.1	Prodigal:002006	CDS	7038	7946	.	+	0	ID=OEGBLJEF_01315;eC_number=1.8.1.9;Name=trxB_1;db_xref=COG:COG0492;gene=trxB_1;inference=ab initio prediction:Prodigal:002006,similar to AA sequence:UniProtKB:P80880;locus_tag=OEGBLJEF_01315;product=Thioredoxin reductase
NZ_SRLB01000013.1	Prodigal:002006	CDS	8157	8330	.	+	0	ID=OEGBLJEF_01316;inference=ab initio prediction:Prodigal:002006;locus_tag=OEGBLJEF_01316;product=hypothetical protein
NZ_SRLB01000013.1	Prodigal:002006	CDS	8852	9043	.	+	0	ID=OEGBLJEF_01317;inference=ab initio prediction:Prodigal:002006;locus_tag=OEGBLJEF_01317;product=hypothetical protein
NZ_SRLB01000013.1	Prodigal:002006	CDS	9060	9947	.	-	0	ID=OEGBLJEF_01318;Name=cpoB_1;gene=cpoB_1;inference=ab initio prediction:Prodigal:002006,protein motif:HAMAP:MF_02066;locus_tag=OEGBLJEF_01318;product=Cell division coordinator CpoB
NZ_SRLB01000013.1	Prodigal:002006	CDS	10018	12078	.	-	0	ID=OEGBLJEF_01319;eC_number=3.4.15.5;Name=dcp;db_xref=COG:COG0339;gene=dcp;inference=ab initio prediction:Prodigal:002006,similar to AA sequence:UniProtKB:P27236;locus_tag=OEGBLJEF_01319;product=Dipeptidyl carboxypeptidase
NZ_SRLB01000013.1	Prodigal:002006	CDS	12214	13128	.	+	0	ID=OEGBLJEF_01320;inference=ab initio prediction:Prodigal:002006;locus_tag=OEGBLJEF_01320;product=hypothetical protein
NZ_SRLB01000013.1	Prodigal:002006	CDS	13209	14282	.	+	0	ID=OEGBLJEF_01321;inference=ab initio prediction:Prodigal:002006;locus_tag=OEGBLJEF_01321;product=hypothetical protein
NZ_SRLB01000013.1	Prodigal:002006	CDS	14561	15310	.	-	0	ID=OEGBLJEF_01322;inference=ab initio prediction:Prodigal:002006;locus_tag=OEGBLJEF_01322;product=hypothetical protein
NZ_SRLB01000013.1	Prodigal:002006	CDS	15307	16458	.	-	0	ID=OEGBLJEF_01323;Name=yehY;db_xref=COG:COG1174;gene=yehY;inference=ab initio prediction:Prodigal:002006,similar to AA sequence:UniProtKB:P33361;locus_tag=OEGBLJEF_01323;product=Glycine betaine uptake system permease protein YehY
NZ_SRLB01000013.1	Prodigal:002006	CDS	16455	17426	.	-	0	ID=OEGBLJEF_01324;Name=yehZ;db_xref=COG:COG1732;gene=yehZ;inference=ab initio prediction:Prodigal:002006,similar to AA sequence:UniProtKB:P33362;locus_tag=OEGBLJEF_01324;product=Glycine betaine-binding protein YehZ
NZ_SRLB01000013.1	Prodigal:002006	CDS	17531	17977	.	+	0	ID=OEGBLJEF_01325;inference=ab initio prediction:Prodigal:002006;locus_tag=OEGBLJEF_01325;product=hypothetical protein
NZ_SRLB01000013.1	Prodigal:002006	CDS	18321	18536	.	-	0	ID=OEGBLJEF_01326;inference=ab initio prediction:Prodigal:002006;locus_tag=OEGBLJEF_01326;product=hypothetical protein
NZ_SRLB01000013.1	Prodigal:002006	CDS	18630	19022	.	-	0	ID=OEGBLJEF_01327;inference=ab initio prediction:Prodigal:002006,similar to AA sequence:UniProtKB:Q6NCZ4;locus_tag=OEGBLJEF_01327;note=UPF0102 protein RPA0323;product=hypothetical protein
NZ_SRLB01000013.1	Prodigal:002006	CDS	19006	19977	.	-	0	ID=OEGBLJEF_01328;eC_number=2.1.1.198;Name=rsmI;db_xref=COG:COG0313;gene=rsmI;inference=ab initio prediction:Prodigal:002006,similar to AA sequence:UniProtKB:P67087;locus_tag=OEGBLJEF_01328;product=Ribosomal RNA small subunit methyltransferase I
NZ_SRLB01000013.1	Prodigal:002006	CDS	20135	21361	.	+	0	ID=OEGBLJEF_01329;Name=lpoA;gene=lpoA;inference=ab initio prediction:Prodigal:002006,protein motif:HAMAP:MF_01890;locus_tag=OEGBLJEF_01329;product=Penicillin-binding protein activator LpoA
NZ_SRLB01000013.1	Prodigal:002006	CDS	21369	22532	.	-	0	ID=OEGBLJEF_01330;Name=hemW;db_xref=COG:COG0635;gene=hemW;inference=ab initio prediction:Prodigal:002006,similar to AA sequence:UniProtKB:P52062;locus_tag=OEGBLJEF_01330;product=Heme chaperone HemW
NZ_SRLB01000013.1	Prodigal:002006	CDS	22595	22936	.	-	0	ID=OEGBLJEF_01331;inference=ab initio prediction:Prodigal:002006;locus_tag=OEGBLJEF_01331;product=hypothetical protein
NZ_SRLB01000013.1	Prodigal:002006	CDS	22933	23394	.	-	0	ID=OEGBLJEF_01332;inference=ab initio prediction:Prodigal:002006;locus_tag=OEGBLJEF_01332;product=hypothetical protein
NZ_SRLB01000013.1	Prodigal:002006	CDS	23536	23904	.	+	0	ID=OEGBLJEF_01333;inference=ab initio prediction:Prodigal:002006;locus_tag=OEGBLJEF_01333;product=hypothetical protein
NZ_SRLB01000013.1	Prodigal:002006	CDS	24092	24760	.	+	0	ID=OEGBLJEF_01334;Name=gntR_2;gene=gntR_2;inference=ab initio prediction:Prodigal:002006,similar to AA sequence:UniProtKB:Q8GAL4;locus_tag=OEGBLJEF_01334;product=putative D-xylose utilization operon transcriptional repressor
NZ_SRLB01000013.1	Prodigal:002006	CDS	24753	26708	.	+	0	ID=OEGBLJEF_01335;inference=ab initio prediction:Prodigal:002006;locus_tag=OEGBLJEF_01335;product=hypothetical protein
NZ_SRLB01000013.1	Prodigal:002006	CDS	26705	28039	.	+	0	ID=OEGBLJEF_01336;eC_number=5.4.3.8;Name=hemL;db_xref=COG:COG0001;gene=hemL;inference=ab initio prediction:Prodigal:002006,similar to AA sequence:UniProtKB:Q8ZBL9;locus_tag=OEGBLJEF_01336;product=Glutamate-1-semialdehyde 2%2C1-aminomutase
NZ_SRLB01000013.1	Prodigal:002006	CDS	28051	30075	.	+	0	ID=OEGBLJEF_01337;eC_number=6.4.1.8;Name=apc3_1;db_xref=COG:COG0145;gene=apc3_1;inference=ab initio prediction:Prodigal:002006,similar to AA sequence:UniProtKB:Q5P5G4;locus_tag=OEGBLJEF_01337;product=Acetophenone carboxylase gamma subunit
NZ_SRLB01000013.1	Prodigal:002006	CDS	30072	31247	.	+	0	ID=OEGBLJEF_01338;Name=ynfM_2;gene=ynfM_2;inference=ab initio prediction:Prodigal:002006,similar to AA sequence:UniProtKB:P43531;locus_tag=OEGBLJEF_01338;product=Inner membrane transport protein YnfM
NZ_SRLB01000013.1	Prodigal:002006	CDS	31416	33029	.	+	0	ID=OEGBLJEF_01339;Name=hbpA_2;db_xref=COG:COG0747;gene=hbpA_2;inference=ab initio prediction:Prodigal:002006,similar to AA sequence:UniProtKB:P33950;locus_tag=OEGBLJEF_01339;product=Heme-binding protein A
NZ_SRLB01000013.1	Prodigal:002006	CDS	33039	33428	.	-	0	ID=OEGBLJEF_01340;inference=ab initio prediction:Prodigal:002006;locus_tag=OEGBLJEF_01340;product=hypothetical protein
NZ_SRLB01000013.1	Prodigal:002006	CDS	33576	34334	.	+	0	ID=OEGBLJEF_01341;inference=ab initio prediction:Prodigal:002006;locus_tag=OEGBLJEF_01341;product=hypothetical protein
NZ_SRLB01000013.1	Prodigal:002006	CDS	34339	35580	.	-	0	ID=OEGBLJEF_01342;eC_number=1.6.-.-;db_xref=COG:COG1252;inference=ab initio prediction:Prodigal:002006,similar to AA sequence:UniProtKB:P9WJJ1;locus_tag=OEGBLJEF_01342;product=NADH dehydrogenase-like protein
NZ_SRLB01000013.1	Prodigal:002006	CDS	35692	37314	.	+	0	ID=OEGBLJEF_01343;eC_number=1.3.99.-;Name=aidB;db_xref=COG:COG1960;gene=aidB;inference=ab initio prediction:Prodigal:002006,similar to AA sequence:UniProtKB:P33224;locus_tag=OEGBLJEF_01343;product=Putative acyl-CoA dehydrogenase AidB
NZ_SRLB01000013.1	Prodigal:002006	CDS	38104	38961	.	+	0	ID=OEGBLJEF_01344;inference=ab initio prediction:Prodigal:002006;locus_tag=OEGBLJEF_01344;product=hypothetical protein
NZ_SRLB01000013.1	Prodigal:002006	CDS	38958	40175	.	+	0	ID=OEGBLJEF_01345;db_xref=COG:COG0683;inference=ab initio prediction:Prodigal:002006,similar to AA sequence:UniProtKB:Q8YEE8;locus_tag=OEGBLJEF_01345;product=Leu/Ile/Val-binding protein 
NZ_SRLB01000013.1	Prodigal:002006	CDS	40178	41050	.	+	0	ID=OEGBLJEF_01346;Name=livH_3;db_xref=COG:COG0559;gene=livH_3;inference=ab initio prediction:Prodigal:002006,similar to AA sequence:UniProtKB:P0AEX7;locus_tag=OEGBLJEF_01346;product=High-affinity branched-chain amino acid transport system permease protein LivH
NZ_SRLB01000013.1	Prodigal:002006	CDS	41047	42021	.	+	0	ID=OEGBLJEF_01347;inference=ab initio prediction:Prodigal:002006;locus_tag=OEGBLJEF_01347;product=hypothetical protein
NZ_SRLB01000013.1	Prodigal:002006	CDS	42025	42786	.	+	0	ID=OEGBLJEF_01348;eC_number=3.6.3.-;Name=lptB_2;db_xref=COG:COG1137;gene=lptB_2;inference=ab initio prediction:Prodigal:002006,similar to AA sequence:UniProtKB:P45073;locus_tag=OEGBLJEF_01348;product=Lipopolysaccharide export system ATP-binding protein LptB
NZ_SRLB01000013.1	Prodigal:002006	CDS	42779	43480	.	+	0	ID=OEGBLJEF_01349;Name=livF_5;db_xref=COG:COG0410;gene=livF_5;inference=ab initio prediction:Prodigal:002006,similar to AA sequence:UniProtKB:P22731;locus_tag=OEGBLJEF_01349;product=High-affinity branched-chain amino acid transport ATP-binding protein LivF
NZ_SRLB01000013.1	Prodigal:002006	CDS	43483	44874	.	+	0	ID=OEGBLJEF_01350;eC_number=4.2.1.79;Name=prpD;db_xref=COG:COG2079;gene=prpD;inference=ab initio prediction:Prodigal:002006,similar to AA sequence:UniProtKB:O06582;locus_tag=OEGBLJEF_01350;product=2-methylcitrate dehydratase
NZ_SRLB01000013.1	Prodigal:002006	CDS	45203	46069	.	+	0	ID=OEGBLJEF_01351;eC_number=4.1.3.32;Name=Dml_1;gene=Dml_1;inference=ab initio prediction:Prodigal:002006,similar to AA sequence:UniProtKB:Q0QLE4;locus_tag=OEGBLJEF_01351;product=2%2C3-dimethylmalate lyase
NZ_SRLB01000013.1	Prodigal:002006	CDS	46066	47760	.	+	0	ID=OEGBLJEF_01352;eC_number=6.4.1.8;Name=apc4_1;db_xref=COG:COG0146;gene=apc4_1;inference=ab initio prediction:Prodigal:002006,similar to AA sequence:UniProtKB:Q5P5G5;locus_tag=OEGBLJEF_01352;product=Acetophenone carboxylase delta subunit
NZ_SRLB01000013.1	Prodigal:002006	CDS	47757	49823	.	+	0	ID=OEGBLJEF_01353;eC_number=6.4.1.8;Name=apc3_2;db_xref=COG:COG0145;gene=apc3_2;inference=ab initio prediction:Prodigal:002006,similar to AA sequence:UniProtKB:Q5P5G4;locus_tag=OEGBLJEF_01353;product=Acetophenone carboxylase gamma subunit
NZ_SRLB01000013.1	Prodigal:002006	CDS	49820	50431	.	+	0	ID=OEGBLJEF_01354;eC_number=3.5.1.110;Name=rutB_1;db_xref=COG:COG1335;gene=rutB_1;inference=ab initio prediction:Prodigal:002006,similar to AA sequence:UniProtKB:P75897;locus_tag=OEGBLJEF_01354;product=Peroxyureidoacrylate/ureidoacrylate amidohydrolase RutB
NZ_SRLB01000013.1	Prodigal:002006	CDS	50428	51816	.	+	0	ID=OEGBLJEF_01355;eC_number=1.3.5.4;Name=ifcA;db_xref=COG:COG1053;gene=ifcA;inference=ab initio prediction:Prodigal:002006,similar to AA sequence:UniProtKB:Q9Z4P0;locus_tag=OEGBLJEF_01355;product=Fumarate reductase flavoprotein subunit
NZ_SRLB01000013.1	Prodigal:002006	CDS	52069	53475	.	+	0	ID=OEGBLJEF_01356;eC_number=4.2.1.33;Name=leuC_1;db_xref=COG:COG0065;gene=leuC_1;inference=ab initio prediction:Prodigal:002006,similar to AA sequence:UniProtKB:P80858;locus_tag=OEGBLJEF_01356;product=3-isopropylmalate dehydratase large subunit
NZ_SRLB01000013.1	Prodigal:002006	CDS	53478	54077	.	+	0	ID=OEGBLJEF_01357;eC_number=4.2.1.33;Name=leuD1_1;db_xref=COG:COG0066;gene=leuD1_1;inference=ab initio prediction:Prodigal:002006,similar to AA sequence:UniProtKB:P04787;locus_tag=OEGBLJEF_01357;product=3-isopropylmalate dehydratase small subunit 1
NZ_SRLB01000013.1	Prodigal:002006	CDS	54573	55838	.	+	0	ID=OEGBLJEF_01358;Name=braC_2;db_xref=COG:COG0683;gene=braC_2;inference=ab initio prediction:Prodigal:002006,similar to AA sequence:UniProtKB:P21175;locus_tag=OEGBLJEF_01358;product=Leucine-%2C isoleucine-%2C valine-%2C threonine-%2C and alanine-binding protein
NZ_SRLB01000013.1	Prodigal:002006	CDS	56071	56946	.	+	0	ID=OEGBLJEF_01359;Name=livH_4;db_xref=COG:COG0559;gene=livH_4;inference=ab initio prediction:Prodigal:002006,similar to AA sequence:UniProtKB:P0AEX7;locus_tag=OEGBLJEF_01359;product=High-affinity branched-chain amino acid transport system permease protein LivH
NZ_SRLB01000013.1	Prodigal:002006	CDS	56981	57907	.	+	0	ID=OEGBLJEF_01360;inference=ab initio prediction:Prodigal:002006;locus_tag=OEGBLJEF_01360;product=hypothetical protein
NZ_SRLB01000013.1	Prodigal:002006	CDS	57942	59465	.	+	0	ID=OEGBLJEF_01361;eC_number=7.6.2.8;Name=btuD_6;gene=btuD_6;inference=ab initio prediction:Prodigal:002006,protein motif:HAMAP:MF_01005;locus_tag=OEGBLJEF_01361;product=Vitamin B12 import ATP-binding protein BtuD
NZ_SRLB01000013.1	Prodigal:002006	CDS	59593	59844	.	+	0	ID=OEGBLJEF_01362;inference=ab initio prediction:Prodigal:002006;locus_tag=OEGBLJEF_01362;product=hypothetical protein
NZ_SRLB01000013.1	Prodigal:002006	CDS	59953	60834	.	-	0	ID=OEGBLJEF_01363;inference=ab initio prediction:Prodigal:002006;locus_tag=OEGBLJEF_01363;product=hypothetical protein
NZ_SRLB01000013.1	Prodigal:002006	CDS	61186	62358	.	+	0	ID=OEGBLJEF_01364;inference=ab initio prediction:Prodigal:002006;locus_tag=OEGBLJEF_01364;product=hypothetical protein
NZ_SRLB01000013.1	Prodigal:002006	CDS	62397	63548	.	+	0	ID=OEGBLJEF_01365;eC_number=5.4.99.9;Name=rfbD_1;gene=rfbD_1;inference=ab initio prediction:Prodigal:002006,similar to AA sequence:UniProtKB:Q48485;locus_tag=OEGBLJEF_01365;product=UDP-galactopyranose mutase
NZ_SRLB01000013.1	Prodigal:002006	CDS	63658	64152	.	+	0	ID=OEGBLJEF_01366;inference=ab initio prediction:Prodigal:002006;locus_tag=OEGBLJEF_01366;product=hypothetical protein
NZ_SRLB01000013.1	Prodigal:002006	CDS	64149	65477	.	+	0	ID=OEGBLJEF_01367;inference=ab initio prediction:Prodigal:002006;locus_tag=OEGBLJEF_01367;product=hypothetical protein
NZ_SRLB01000013.1	Aragorn:001002	tRNA	65594	65689	.	+	.	ID=OEGBLJEF_01368;inference=COORDINATES:profile:Aragorn:001002;locus_tag=OEGBLJEF_01368;product=tRNA-Gly(tcc)
NZ_SRLB01000013.1	Prodigal:002006	CDS	66230	67540	.	+	0	ID=OEGBLJEF_01369;db_xref=COG:COG1926;inference=ab initio prediction:Prodigal:002006,similar to AA sequence:UniProtKB:P9WLM1;locus_tag=OEGBLJEF_01369;product=putative protein
NZ_SRLB01000013.1	Prodigal:002006	CDS	67673	68407	.	-	0	ID=OEGBLJEF_01370;inference=ab initio prediction:Prodigal:002006;locus_tag=OEGBLJEF_01370;product=hypothetical protein
NZ_SRLB01000013.1	Prodigal:002006	CDS	68404	68709	.	-	0	ID=OEGBLJEF_01371;eC_number=3.8.1.5;Name=dhmA_3;gene=dhmA_3;inference=ab initio prediction:Prodigal:002006,protein motif:HAMAP:MF_01230;locus_tag=OEGBLJEF_01371;product=Haloalkane dehalogenase
NZ_SRLB01000013.1	Prodigal:002006	CDS	68768	69262	.	+	0	ID=OEGBLJEF_01372;inference=ab initio prediction:Prodigal:002006;locus_tag=OEGBLJEF_01372;product=hypothetical protein
NZ_SRLB01000013.1	Prodigal:002006	CDS	69346	70104	.	-	0	ID=OEGBLJEF_01373;inference=ab initio prediction:Prodigal:002006;locus_tag=OEGBLJEF_01373;product=hypothetical protein
NZ_SRLB01000013.1	Prodigal:002006	CDS	70101	70481	.	-	0	ID=OEGBLJEF_01374;inference=ab initio prediction:Prodigal:002006;locus_tag=OEGBLJEF_01374;product=hypothetical protein
NZ_SRLB01000013.1	Prodigal:002006	CDS	71113	71367	.	+	0	ID=OEGBLJEF_01375;inference=ab initio prediction:Prodigal:002006;locus_tag=OEGBLJEF_01375;product=hypothetical protein
NZ_SRLB01000013.1	Prodigal:002006	CDS	72063	73205	.	-	0	ID=OEGBLJEF_01376;inference=ab initio prediction:Prodigal:002006;locus_tag=OEGBLJEF_01376;product=hypothetical protein
NZ_SRLB01000013.1	Prodigal:002006	CDS	73711	75189	.	-	0	ID=OEGBLJEF_01377;eC_number=2.7.7.-;Name=selO_1;db_xref=COG:COG0397;gene=selO_1;inference=ab initio prediction:Prodigal:002006,similar to AA sequence:UniProtKB:P77649;locus_tag=OEGBLJEF_01377;product=Protein adenylyltransferase SelO
NZ_SRLB01000013.1	Prodigal:002006	CDS	76347	77090	.	+	0	ID=OEGBLJEF_01378;inference=ab initio prediction:Prodigal:002006;locus_tag=OEGBLJEF_01378;product=hypothetical protein
NZ_SRLB01000013.1	Prodigal:002006	CDS	77105	78274	.	+	0	ID=OEGBLJEF_01379;eC_number=1.1.1.1;db_xref=COG:COG1063;inference=ab initio prediction:Prodigal:002006,similar to AA sequence:UniProtKB:O07737;locus_tag=OEGBLJEF_01379;product=putative zinc-binding alcohol dehydrogenase
NZ_SRLB01000013.1	Prodigal:002006	CDS	79139	81088	.	+	0	ID=OEGBLJEF_01380;inference=ab initio prediction:Prodigal:002006;locus_tag=OEGBLJEF_01380;product=hypothetical protein
NZ_SRLB01000013.1	Prodigal:002006	CDS	81111	81683	.	-	0	ID=OEGBLJEF_01381;eC_number=3.2.-.-;Name=yfkM;db_xref=COG:COG0693;gene=yfkM;inference=ab initio prediction:Prodigal:002006,similar to AA sequence:UniProtKB:P80876;locus_tag=OEGBLJEF_01381;product=General stress protein 18
NZ_SRLB01000013.1	Prodigal:002006	CDS	81890	83068	.	-	0	ID=OEGBLJEF_01382;inference=ab initio prediction:Prodigal:002006;locus_tag=OEGBLJEF_01382;product=hypothetical protein
NZ_SRLB01000013.1	Prodigal:002006	CDS	83567	84361	.	-	0	ID=OEGBLJEF_01383;Name=aadR_3;db_xref=COG:COG0664;gene=aadR_3;inference=ab initio prediction:Prodigal:002006,similar to AA sequence:UniProtKB:Q01980;locus_tag=OEGBLJEF_01383;product=Transcriptional activatory protein AadR
NZ_SRLB01000013.1	Prodigal:002006	CDS	84427	85524	.	-	0	ID=OEGBLJEF_01384;inference=ab initio prediction:Prodigal:002006;locus_tag=OEGBLJEF_01384;product=hypothetical protein
NZ_SRLB01000013.1	Prodigal:002006	CDS	85659	85829	.	-	0	ID=OEGBLJEF_01385;inference=ab initio prediction:Prodigal:002006;locus_tag=OEGBLJEF_01385;product=hypothetical protein
NZ_SRLB01000013.1	Prodigal:002006	CDS	86158	87333	.	+	0	ID=OEGBLJEF_01386;eC_number=1.1.1.1;db_xref=COG:COG1063;inference=ab initio prediction:Prodigal:002006,similar to AA sequence:UniProtKB:O07737;locus_tag=OEGBLJEF_01386;product=putative zinc-binding alcohol dehydrogenase
NZ_SRLB01000013.1	Prodigal:002006	CDS	87352	87951	.	+	0	ID=OEGBLJEF_01387;inference=ab initio prediction:Prodigal:002006;locus_tag=OEGBLJEF_01387;product=hypothetical protein
NZ_SRLB01000013.1	Prodigal:002006	CDS	89231	90175	.	+	0	ID=OEGBLJEF_01388;Name=feaR;db_xref=COG:COG2207;gene=feaR;inference=ab initio prediction:Prodigal:002006,similar to AA sequence:UniProtKB:Q47129;locus_tag=OEGBLJEF_01388;product=Transcriptional activator FeaR
NZ_SRLB01000013.1	Prodigal:002006	CDS	90868	91866	.	-	0	ID=OEGBLJEF_01389;Name=yijE;gene=yijE;inference=ab initio prediction:Prodigal:002006,similar to AA sequence:UniProtKB:P0ABT8;locus_tag=OEGBLJEF_01389;product=putative cystine transporter YijE
NZ_SRLB01000013.1	Prodigal:002006	CDS	92545	93285	.	-	0	ID=OEGBLJEF_01390;eC_number=2.7.13.3;Name=kinB;db_xref=COG:COG5000;gene=kinB;inference=ab initio prediction:Prodigal:002006,similar to AA sequence:UniProtKB:O34206;locus_tag=OEGBLJEF_01390;product=Alginate biosynthesis sensor protein KinB
NZ_SRLB01000013.1	Prodigal:002006	CDS	93572	93901	.	+	0	ID=OEGBLJEF_01391;inference=ab initio prediction:Prodigal:002006;locus_tag=OEGBLJEF_01391;product=hypothetical protein
NZ_SRLB01000013.1	Prodigal:002006	CDS	94074	94475	.	-	0	ID=OEGBLJEF_01392;Name=tmoT_2;gene=tmoT_2;inference=ab initio prediction:Prodigal:002006,similar to AA sequence:UniProtKB:Q8KR08;locus_tag=OEGBLJEF_01392;product=Response regulator protein TmoT
NZ_SRLB01000013.1	Prodigal:002006	CDS	94649	95317	.	-	0	ID=OEGBLJEF_01393;Name=tmoT_3;gene=tmoT_3;inference=ab initio prediction:Prodigal:002006,similar to AA sequence:UniProtKB:Q8KR08;locus_tag=OEGBLJEF_01393;product=Response regulator protein TmoT
NZ_SRLB01000013.1	Prodigal:002006	CDS	95771	96529	.	+	0	ID=OEGBLJEF_01394;eC_number=1.3.1.87;Name=hcaB_1;gene=hcaB_1;inference=ab initio prediction:Prodigal:002006,protein motif:HAMAP:MF_01647;locus_tag=OEGBLJEF_01394;product=3-phenylpropionate-dihydrodiol/cinnamic acid-dihydrodiol dehydrogenase
NZ_SRLB01000013.1	Prodigal:002006	CDS	96593	97975	.	+	0	ID=OEGBLJEF_01395;Name=rclA;db_xref=COG:COG1249;gene=rclA;inference=ab initio prediction:Prodigal:002006,similar to AA sequence:UniProtKB:P77212;locus_tag=OEGBLJEF_01395;product=putative pyridine nucleotide-disulfide oxidoreductase RclA
NZ_SRLB01000013.1	Prodigal:002006	CDS	97984	100497	.	-	0	ID=OEGBLJEF_01396;eC_number=2.7.-.-;Name=sasA_8;gene=sasA_8;inference=ab initio prediction:Prodigal:002006,protein motif:HAMAP:MF_01837;locus_tag=OEGBLJEF_01396;product=Adaptive-response sensory-kinase SasA
NZ_SRLB01000013.1	Prodigal:002006	CDS	100828	103680	.	-	0	ID=OEGBLJEF_01397;inference=ab initio prediction:Prodigal:002006;locus_tag=OEGBLJEF_01397;product=hypothetical protein
NZ_SRLB01000013.1	Prodigal:002006	CDS	103973	104929	.	+	0	ID=OEGBLJEF_01398;Name=cdhR_1;db_xref=COG:COG4977;gene=cdhR_1;inference=ab initio prediction:Prodigal:002006,similar to AA sequence:UniProtKB:Q9HTH5;locus_tag=OEGBLJEF_01398;product=HTH-type transcriptional regulator CdhR
NZ_SRLB01000013.1	Prodigal:002006	CDS	105084	106052	.	+	0	ID=OEGBLJEF_01399;Name=cdhR_2;db_xref=COG:COG4977;gene=cdhR_2;inference=ab initio prediction:Prodigal:002006,similar to AA sequence:UniProtKB:Q9HTH5;locus_tag=OEGBLJEF_01399;product=HTH-type transcriptional regulator CdhR
NZ_SRLB01000013.1	Prodigal:002006	CDS	106218	106664	.	+	0	ID=OEGBLJEF_01400;eC_number=1.3.99.16;Name=iorA_3;gene=iorA_3;inference=ab initio prediction:Prodigal:002006,similar to AA sequence:UniProtKB:Q51697;locus_tag=OEGBLJEF_01400;product=Isoquinoline 1-oxidoreductase subunit alpha
NZ_SRLB01000013.1	Prodigal:002006	CDS	106677	108920	.	+	0	ID=OEGBLJEF_01401;eC_number=1.3.99.16;Name=iorB_2;gene=iorB_2;inference=ab initio prediction:Prodigal:002006,similar to AA sequence:UniProtKB:Q51698;locus_tag=OEGBLJEF_01401;product=Isoquinoline 1-oxidoreductase subunit beta
NZ_SRLB01000013.1	Prodigal:002006	CDS	109318	109719	.	+	0	ID=OEGBLJEF_01402;inference=ab initio prediction:Prodigal:002006;locus_tag=OEGBLJEF_01402;product=hypothetical protein
NZ_SRLB01000013.1	Prodigal:002006	CDS	109746	110561	.	+	0	ID=OEGBLJEF_01403;eC_number=3.5.1.-;Name=rutD_1;gene=rutD_1;inference=ab initio prediction:Prodigal:002006,protein motif:HAMAP:MF_00832;locus_tag=OEGBLJEF_01403;product=Putative aminoacrylate hydrolase RutD
NZ_SRLB01000013.1	Prodigal:002006	CDS	110576	111304	.	+	0	ID=OEGBLJEF_01404;inference=ab initio prediction:Prodigal:002006;locus_tag=OEGBLJEF_01404;product=hypothetical protein
NZ_SRLB01000013.1	Prodigal:002006	CDS	111342	111950	.	+	0	ID=OEGBLJEF_01405;inference=ab initio prediction:Prodigal:002006;locus_tag=OEGBLJEF_01405;product=hypothetical protein
NZ_SRLB01000013.1	Prodigal:002006	CDS	113434	113658	.	+	0	ID=OEGBLJEF_01406;inference=ab initio prediction:Prodigal:002006;locus_tag=OEGBLJEF_01406;product=hypothetical protein
NZ_SRLB01000013.1	Prodigal:002006	CDS	113812	114018	.	+	0	ID=OEGBLJEF_01407;inference=ab initio prediction:Prodigal:002006;locus_tag=OEGBLJEF_01407;product=hypothetical protein
NZ_SRLB01000013.1	Prodigal:002006	CDS	114073	114591	.	+	0	ID=OEGBLJEF_01408;inference=ab initio prediction:Prodigal:002006;locus_tag=OEGBLJEF_01408;product=hypothetical protein
NZ_SRLB01000013.1	Prodigal:002006	CDS	114675	114893	.	+	0	ID=OEGBLJEF_01409;inference=ab initio prediction:Prodigal:002006;locus_tag=OEGBLJEF_01409;product=hypothetical protein
NZ_SRLB01000013.1	Prodigal:002006	CDS	114904	115155	.	+	0	ID=OEGBLJEF_01410;inference=ab initio prediction:Prodigal:002006;locus_tag=OEGBLJEF_01410;product=hypothetical protein
NZ_SRLB01000013.1	Prodigal:002006	CDS	115294	115821	.	+	0	ID=OEGBLJEF_01411;inference=ab initio prediction:Prodigal:002006;locus_tag=OEGBLJEF_01411;product=hypothetical protein
NZ_SRLB01000013.1	Prodigal:002006	CDS	115814	116461	.	+	0	ID=OEGBLJEF_01412;inference=ab initio prediction:Prodigal:002006;locus_tag=OEGBLJEF_01412;product=hypothetical protein
NZ_SRLB01000013.1	Prodigal:002006	CDS	116552	117358	.	+	0	ID=OEGBLJEF_01413;inference=ab initio prediction:Prodigal:002006;locus_tag=OEGBLJEF_01413;product=hypothetical protein
NZ_SRLB01000013.1	Prodigal:002006	CDS	117575	117844	.	+	0	ID=OEGBLJEF_01414;inference=ab initio prediction:Prodigal:002006;locus_tag=OEGBLJEF_01414;product=hypothetical protein
NZ_SRLB01000013.1	Prodigal:002006	CDS	117912	118772	.	-	0	ID=OEGBLJEF_01415;inference=ab initio prediction:Prodigal:002006;locus_tag=OEGBLJEF_01415;product=hypothetical protein
NZ_SRLB01000013.1	Prodigal:002006	CDS	118789	119115	.	-	0	ID=OEGBLJEF_01416;inference=ab initio prediction:Prodigal:002006;locus_tag=OEGBLJEF_01416;product=hypothetical protein
NZ_SRLB01000013.1	Prodigal:002006	CDS	119115	119930	.	-	0	ID=OEGBLJEF_01417;inference=ab initio prediction:Prodigal:002006;locus_tag=OEGBLJEF_01417;product=hypothetical protein
NZ_SRLB01000013.1	Prodigal:002006	CDS	120074	122680	.	+	0	ID=OEGBLJEF_01418;eC_number=4.1.2.9;Name=xpkA;gene=xpkA;inference=ab initio prediction:Prodigal:002006,similar to AA sequence:UniProtKB:Q937F6;locus_tag=OEGBLJEF_01418;product=Xylulose-5-phosphate phosphoketolase
NZ_SRLB01000013.1	Prodigal:002006	CDS	122779	123069	.	-	0	ID=OEGBLJEF_01419;inference=ab initio prediction:Prodigal:002006;locus_tag=OEGBLJEF_01419;product=hypothetical protein
NZ_SRLB01000013.1	Prodigal:002006	CDS	123267	123743	.	-	0	ID=OEGBLJEF_01420;inference=ab initio prediction:Prodigal:002006;locus_tag=OEGBLJEF_01420;product=hypothetical protein
NZ_SRLB01000013.1	Prodigal:002006	CDS	123754	124404	.	-	0	ID=OEGBLJEF_01421;inference=ab initio prediction:Prodigal:002006;locus_tag=OEGBLJEF_01421;product=hypothetical protein
NZ_SRLB01000013.1	Prodigal:002006	CDS	124467	124811	.	-	0	ID=OEGBLJEF_01422;inference=ab initio prediction:Prodigal:002006;locus_tag=OEGBLJEF_01422;product=hypothetical protein
NZ_SRLB01000013.1	Prodigal:002006	CDS	124855	125547	.	-	0	ID=OEGBLJEF_01423;Name=fixK_2;db_xref=COG:COG0664;gene=fixK_2;inference=ab initio prediction:Prodigal:002006,similar to AA sequence:UniProtKB:P26488;locus_tag=OEGBLJEF_01423;product=Nitrogen fixation regulation protein FixK
NZ_SRLB01000013.1	Prodigal:002006	CDS	126270	126656	.	-	0	ID=OEGBLJEF_01424;Name=tmoT_4;gene=tmoT_4;inference=ab initio prediction:Prodigal:002006,similar to AA sequence:UniProtKB:Q8KR08;locus_tag=OEGBLJEF_01424;product=Response regulator protein TmoT
NZ_SRLB01000013.1	Prodigal:002006	CDS	126744	127352	.	-	0	ID=OEGBLJEF_01425;Name=fixJ_3;gene=fixJ_3;inference=ab initio prediction:Prodigal:002006,similar to AA sequence:UniProtKB:P10958;locus_tag=OEGBLJEF_01425;product=Transcriptional regulatory protein FixJ
NZ_SRLB01000013.1	Prodigal:002006	CDS	127342	128937	.	-	0	ID=OEGBLJEF_01426;eC_number=2.7.13.3;Name=fixL_2;gene=fixL_2;inference=ab initio prediction:Prodigal:002006,similar to AA sequence:UniProtKB:P23222;locus_tag=OEGBLJEF_01426;product=Sensor protein FixL
NZ_SRLB01000013.1	Prodigal:002006	CDS	129645	130103	.	+	0	ID=OEGBLJEF_01427;inference=ab initio prediction:Prodigal:002006;locus_tag=OEGBLJEF_01427;product=hypothetical protein
NZ_SRLB01000013.1	Prodigal:002006	CDS	130190	131941	.	+	0	ID=OEGBLJEF_01428;Name=mdtA_3;gene=mdtA_3;inference=ab initio prediction:Prodigal:002006,protein motif:HAMAP:MF_01422;locus_tag=OEGBLJEF_01428;product=Multidrug resistance protein MdtA
NZ_SRLB01000013.1	Prodigal:002006	CDS	131955	135101	.	+	0	ID=OEGBLJEF_01429;Name=czcA_1;gene=czcA_1;inference=ab initio prediction:Prodigal:002006,similar to AA sequence:UniProtKB:P13511;locus_tag=OEGBLJEF_01429;product=Cobalt-zinc-cadmium resistance protein CzcA
NZ_SRLB01000013.1	Prodigal:002006	CDS	135142	135510	.	+	0	ID=OEGBLJEF_01430;inference=ab initio prediction:Prodigal:002006;locus_tag=OEGBLJEF_01430;product=hypothetical protein
NZ_SRLB01000013.1	Prodigal:002006	CDS	135534	135971	.	+	0	ID=OEGBLJEF_01431;inference=ab initio prediction:Prodigal:002006;locus_tag=OEGBLJEF_01431;product=hypothetical protein
NZ_SRLB01000013.1	Prodigal:002006	CDS	136006	136434	.	-	0	ID=OEGBLJEF_01432;Name=hmrR_3;gene=hmrR_3;inference=ab initio prediction:Prodigal:002006,similar to AA sequence:UniProtKB:Q9X5X4;locus_tag=OEGBLJEF_01432;product=HTH-type transcriptional regulator HmrR
NZ_SRLB01000013.1	Prodigal:002006	CDS	136517	139048	.	+	0	ID=OEGBLJEF_01433;eC_number=7.2.2.15;Name=silP_1;gene=silP_1;inference=ab initio prediction:Prodigal:002006,similar to AA sequence:UniProtKB:Q9ZHC7;locus_tag=OEGBLJEF_01433;product=Silver exporting P-type ATPase
NZ_SRLB01000013.1	Prodigal:002006	CDS	139062	139358	.	-	0	ID=OEGBLJEF_01434;inference=ab initio prediction:Prodigal:002006;locus_tag=OEGBLJEF_01434;product=hypothetical protein
NZ_SRLB01000013.1	Prodigal:002006	CDS	139481	140143	.	+	0	ID=OEGBLJEF_01435;inference=ab initio prediction:Prodigal:002006;locus_tag=OEGBLJEF_01435;product=hypothetical protein
NZ_SRLB01000013.1	Prodigal:002006	CDS	140157	140387	.	+	0	ID=OEGBLJEF_01436;inference=ab initio prediction:Prodigal:002006;locus_tag=OEGBLJEF_01436;product=hypothetical protein
NZ_SRLB01000013.1	Prodigal:002006	CDS	140353	140490	.	+	0	ID=OEGBLJEF_01437;inference=ab initio prediction:Prodigal:002006;locus_tag=OEGBLJEF_01437;product=hypothetical protein
NZ_SRLB01000013.1	Prodigal:002006	CDS	140734	141249	.	-	0	ID=OEGBLJEF_01438;Name=aqpZ;db_xref=COG:COG0580;gene=aqpZ;inference=ab initio prediction:Prodigal:002006,similar to AA sequence:UniProtKB:P60844;locus_tag=OEGBLJEF_01438;product=Aquaporin Z
NZ_SRLB01000013.1	Prodigal:002006	CDS	141484	143427	.	-	0	ID=OEGBLJEF_01439;inference=ab initio prediction:Prodigal:002006;locus_tag=OEGBLJEF_01439;product=hypothetical protein
NZ_SRLB01000013.1	Prodigal:002006	CDS	143601	144188	.	+	0	ID=OEGBLJEF_01440;inference=ab initio prediction:Prodigal:002006;locus_tag=OEGBLJEF_01440;product=hypothetical protein
NZ_SRLB01000013.1	Prodigal:002006	CDS	144770	145630	.	+	0	ID=OEGBLJEF_01441;inference=ab initio prediction:Prodigal:002006;locus_tag=OEGBLJEF_01441;product=hypothetical protein
NZ_SRLB01000013.1	Prodigal:002006	CDS	145646	145855	.	+	0	ID=OEGBLJEF_01442;inference=ab initio prediction:Prodigal:002006;locus_tag=OEGBLJEF_01442;product=hypothetical protein
NZ_SRLB01000013.1	Prodigal:002006	CDS	145931	147886	.	-	0	ID=OEGBLJEF_01443;eC_number=7.2.2.6;Name=kdpB_2;gene=kdpB_2;inference=ab initio prediction:Prodigal:002006,protein motif:HAMAP:MF_00285;locus_tag=OEGBLJEF_01443;product=Potassium-transporting ATPase ATP-binding subunit
NZ_SRLB01000013.1	Prodigal:002006	CDS	148065	148790	.	+	0	ID=OEGBLJEF_01444;eC_number=1.1.1.205;Name=IMPDH_1;gene=IMPDH_1;inference=ab initio prediction:Prodigal:002006,protein motif:HAMAP:MF_01964;locus_tag=OEGBLJEF_01444;product=Inosine-5'-monophosphate dehydrogenase
NZ_SRLB01000013.1	Prodigal:002006	CDS	148814	149569	.	+	0	ID=OEGBLJEF_01445;eC_number=1.1.1.205;Name=IMPDH_2;gene=IMPDH_2;inference=ab initio prediction:Prodigal:002006,protein motif:HAMAP:MF_01964;locus_tag=OEGBLJEF_01445;product=Inosine-5'-monophosphate dehydrogenase
NZ_SRLB01000013.1	Prodigal:002006	CDS	149688	150035	.	+	0	ID=OEGBLJEF_01446;inference=ab initio prediction:Prodigal:002006;locus_tag=OEGBLJEF_01446;product=hypothetical protein
NZ_SRLB01000013.1	Prodigal:002006	CDS	150334	150828	.	-	0	ID=OEGBLJEF_01447;inference=ab initio prediction:Prodigal:002006;locus_tag=OEGBLJEF_01447;product=hypothetical protein
NZ_SRLB01000013.1	Prodigal:002006	CDS	150929	151744	.	-	0	ID=OEGBLJEF_01448;inference=ab initio prediction:Prodigal:002006;locus_tag=OEGBLJEF_01448;product=hypothetical protein
NZ_SRLB01000013.1	Prodigal:002006	CDS	151929	152711	.	+	0	ID=OEGBLJEF_01449;inference=ab initio prediction:Prodigal:002006;locus_tag=OEGBLJEF_01449;product=hypothetical protein
NZ_SRLB01000013.1	Prodigal:002006	CDS	152708	153895	.	+	0	ID=OEGBLJEF_01450;eC_number=2.7.2.1;Name=ackA_1;db_xref=COG:COG0282;gene=ackA_1;inference=ab initio prediction:Prodigal:002006,similar to AA sequence:UniProtKB:P37877;locus_tag=OEGBLJEF_01450;product=Acetate kinase
NZ_SRLB01000013.1	Prodigal:002006	CDS	154559	156169	.	-	0	ID=OEGBLJEF_01451;db_xref=COG:COG0645;inference=ab initio prediction:Prodigal:002006,similar to AA sequence:UniProtKB:P9WLN3;locus_tag=OEGBLJEF_01451;product=putative protein
NZ_SRLB01000013.1	Prodigal:002006	CDS	156166	158868	.	-	0	ID=OEGBLJEF_01452;eC_number=7.2.2.14;Name=mgtA_1;db_xref=COG:COG0474;gene=mgtA_1;inference=ab initio prediction:Prodigal:002006,similar to AA sequence:UniProtKB:P0ABB8;locus_tag=OEGBLJEF_01452;product=Magnesium-transporting ATPase%2C P-type 1
NZ_SRLB01000013.1	Prodigal:002006	CDS	158968	159810	.	-	0	ID=OEGBLJEF_01453;inference=ab initio prediction:Prodigal:002006;locus_tag=OEGBLJEF_01453;product=hypothetical protein
NZ_SRLB01000013.1	Prodigal:002006	CDS	159964	162807	.	+	0	ID=OEGBLJEF_01454;eC_number=7.2.2.10;Name=pacL;db_xref=COG:COG0474;gene=pacL;inference=ab initio prediction:Prodigal:002006,similar to AA sequence:UniProtKB:P37278;locus_tag=OEGBLJEF_01454;product=Calcium-transporting ATPase
NZ_SRLB01000013.1	Prodigal:002006	CDS	163373	163471	.	+	0	ID=OEGBLJEF_01455;inference=ab initio prediction:Prodigal:002006;locus_tag=OEGBLJEF_01455;product=hypothetical protein
NZ_SRLB01000013.1	Prodigal:002006	CDS	164902	166392	.	+	0	ID=OEGBLJEF_01456;inference=ab initio prediction:Prodigal:002006;locus_tag=OEGBLJEF_01456;product=hypothetical protein
NZ_SRLB01000013.1	Prodigal:002006	CDS	166893	167810	.	+	0	ID=OEGBLJEF_01457;inference=ab initio prediction:Prodigal:002006;locus_tag=OEGBLJEF_01457;product=hypothetical protein
NZ_SRLB01000013.1	Prodigal:002006	CDS	168171	168629	.	+	0	ID=OEGBLJEF_01458;eC_number=2.7.13.3;Name=rcsC_6;gene=rcsC_6;inference=ab initio prediction:Prodigal:002006,protein motif:HAMAP:MF_00979;locus_tag=OEGBLJEF_01458;product=Sensor histidine kinase RcsC
NZ_SRLB01000013.1	Prodigal:002006	CDS	168909	169301	.	-	0	ID=OEGBLJEF_01459;Name=todT_1;gene=todT_1;inference=ab initio prediction:Prodigal:002006,similar to AA sequence:UniProtKB:I7CA98;locus_tag=OEGBLJEF_01459;product=Response regulator protein TodT
NZ_SRLB01000013.1	Prodigal:002006	CDS	169447	170076	.	-	0	ID=OEGBLJEF_01460;Name=todT_2;gene=todT_2;inference=ab initio prediction:Prodigal:002006,similar to AA sequence:UniProtKB:I7CA98;locus_tag=OEGBLJEF_01460;product=Response regulator protein TodT
NZ_SRLB01000013.1	Prodigal:002006	CDS	170073	172001	.	-	0	ID=OEGBLJEF_01461;eC_number=2.7.-.-;Name=sasA_9;gene=sasA_9;inference=ab initio prediction:Prodigal:002006,protein motif:HAMAP:MF_01837;locus_tag=OEGBLJEF_01461;product=Adaptive-response sensory-kinase SasA
NZ_SRLB01000013.1	Prodigal:002006	CDS	171985	172740	.	-	0	ID=OEGBLJEF_01462;eC_number=2.7.13.3;Name=srrB;gene=srrB;inference=ab initio prediction:Prodigal:002006,similar to AA sequence:UniProtKB:Q7A5H7;locus_tag=OEGBLJEF_01462;product=Sensor protein SrrB
NZ_SRLB01000013.1	Prodigal:002006	CDS	173310	173639	.	+	0	ID=OEGBLJEF_01463;inference=ab initio prediction:Prodigal:002006;locus_tag=OEGBLJEF_01463;product=hypothetical protein
NZ_SRLB01000013.1	Prodigal:002006	CDS	173732	174892	.	+	0	ID=OEGBLJEF_01464;Name=mdtA_4;gene=mdtA_4;inference=ab initio prediction:Prodigal:002006,similar to AA sequence:UniProtKB:P76397;locus_tag=OEGBLJEF_01464;product=Multidrug resistance protein MdtA
NZ_SRLB01000013.1	Prodigal:002006	CDS	174889	178044	.	+	0	ID=OEGBLJEF_01465;Name=mdtB_1;gene=mdtB_1;inference=ab initio prediction:Prodigal:002006,similar to AA sequence:UniProtKB:B7MWY8;locus_tag=OEGBLJEF_01465;product=Multidrug resistance protein MdtB
NZ_SRLB01000013.1	Prodigal:002006	CDS	178422	180131	.	+	0	ID=OEGBLJEF_01466;eC_number=1.2.5.1;Name=poxB_1;db_xref=COG:COG0028;gene=poxB_1;inference=ab initio prediction:Prodigal:002006,similar to AA sequence:UniProtKB:P07003;locus_tag=OEGBLJEF_01466;product=Pyruvate dehydrogenase [ubiquinone]
NZ_SRLB01000013.1	Prodigal:002006	CDS	180297	181409	.	+	0	ID=OEGBLJEF_01467;eC_number=1.11.1.-;Name=srpA_2;db_xref=COG:COG0753;gene=srpA_2;inference=ab initio prediction:Prodigal:002006,similar to AA sequence:UniProtKB:Q55025;locus_tag=OEGBLJEF_01467;product=Catalase-related peroxidase
NZ_SRLB01000013.1	Prodigal:002006	CDS	181406	181960	.	+	0	ID=OEGBLJEF_01468;Name=yodB;db_xref=COG:COG3038;gene=yodB;inference=ab initio prediction:Prodigal:002006,similar to AA sequence:UniProtKB:P76345;locus_tag=OEGBLJEF_01468;product=Cytochrome b561 
NZ_SRLB01000013.1	Prodigal:002006	CDS	182014	184311	.	-	0	ID=OEGBLJEF_01469;Name=ydeP_1;db_xref=COG:COG0243;gene=ydeP_1;inference=ab initio prediction:Prodigal:002006,similar to AA sequence:UniProtKB:P77561;locus_tag=OEGBLJEF_01469;product=Protein YdeP
NZ_SRLB01000013.1	Prodigal:002006	CDS	184348	185592	.	-	0	ID=OEGBLJEF_01470;eC_number=4.1.1.2;Name=oxdD_2;db_xref=COG:COG2140;gene=oxdD_2;inference=ab initio prediction:Prodigal:002006,similar to AA sequence:UniProtKB:O34767;locus_tag=OEGBLJEF_01470;product=Oxalate decarboxylase OxdD
NZ_SRLB01000013.1	Prodigal:002006	CDS	185695	186501	.	-	0	ID=OEGBLJEF_01471;eC_number=4.1.1.4;Name=adc_1;gene=adc_1;inference=ab initio prediction:Prodigal:002006,protein motif:HAMAP:MF_00597;locus_tag=OEGBLJEF_01471;product=acetoacetate decarboxylase
NZ_SRLB01000013.1	Prodigal:002006	CDS	187097	187471	.	+	0	ID=OEGBLJEF_01472;inference=ab initio prediction:Prodigal:002006;locus_tag=OEGBLJEF_01472;product=hypothetical protein
NZ_SRLB01000013.1	Prodigal:002006	CDS	187468	188349	.	+	0	ID=OEGBLJEF_01473;inference=ab initio prediction:Prodigal:002006;locus_tag=OEGBLJEF_01473;product=hypothetical protein
NZ_SRLB01000013.1	Prodigal:002006	CDS	188390	190726	.	-	0	ID=OEGBLJEF_01474;inference=ab initio prediction:Prodigal:002006;locus_tag=OEGBLJEF_01474;product=hypothetical protein
NZ_SRLB01000013.1	Prodigal:002006	CDS	190877	191353	.	-	0	ID=OEGBLJEF_01475;inference=ab initio prediction:Prodigal:002006;locus_tag=OEGBLJEF_01475;product=hypothetical protein
NZ_SRLB01000013.1	Prodigal:002006	CDS	191658	194426	.	-	0	ID=OEGBLJEF_01476;inference=ab initio prediction:Prodigal:002006;locus_tag=OEGBLJEF_01476;product=hypothetical protein
NZ_SRLB01000013.1	Prodigal:002006	CDS	194681	195775	.	-	0	ID=OEGBLJEF_01477;inference=ab initio prediction:Prodigal:002006;locus_tag=OEGBLJEF_01477;product=hypothetical protein
NZ_SRLB01000013.1	Prodigal:002006	CDS	195775	196626	.	-	0	ID=OEGBLJEF_01478;Name=ribX_2;gene=ribX_2;inference=ab initio prediction:Prodigal:002006,similar to AA sequence:UniProtKB:A9WGD1;locus_tag=OEGBLJEF_01478;product=Riboflavin transport system permease protein RibX
NZ_SRLB01000013.1	Prodigal:002006	CDS	196623	197456	.	-	0	ID=OEGBLJEF_01479;eC_number=7.6.2.8;Name=btuD_7;gene=btuD_7;inference=ab initio prediction:Prodigal:002006,protein motif:HAMAP:MF_01005;locus_tag=OEGBLJEF_01479;product=Vitamin B12 import ATP-binding protein BtuD
NZ_SRLB01000013.1	Prodigal:002006	CDS	197589	198554	.	-	0	ID=OEGBLJEF_01480;Name=aaeA_1;db_xref=COG:COG1566;gene=aaeA_1;inference=ab initio prediction:Prodigal:002006,similar to AA sequence:UniProtKB:P46482;locus_tag=OEGBLJEF_01480;product=p-hydroxybenzoic acid efflux pump subunit AaeA
NZ_SRLB01000013.1	Prodigal:002006	CDS	198554	198796	.	-	0	ID=OEGBLJEF_01481;inference=ab initio prediction:Prodigal:002006;locus_tag=OEGBLJEF_01481;product=hypothetical protein
NZ_SRLB01000013.1	Prodigal:002006	CDS	198793	199869	.	-	0	ID=OEGBLJEF_01482;Name=aaeB_1;gene=aaeB_1;inference=ab initio prediction:Prodigal:002006,protein motif:HAMAP:MF_01545;locus_tag=OEGBLJEF_01482;product=p-hydroxybenzoic acid efflux pump subunit AaeB
NZ_SRLB01000013.1	Prodigal:002006	CDS	199880	200872	.	-	0	ID=OEGBLJEF_01483;eC_number=7.1.1.7;Name=cydB_1;db_xref=COG:COG1294;gene=cydB_1;inference=ab initio prediction:Prodigal:002006,similar to AA sequence:UniProtKB:P0ABK2;locus_tag=OEGBLJEF_01483;product=Cytochrome bd-I ubiquinol oxidase subunit 2
NZ_SRLB01000013.1	Prodigal:002006	CDS	200869	202281	.	-	0	ID=OEGBLJEF_01484;inference=ab initio prediction:Prodigal:002006;locus_tag=OEGBLJEF_01484;product=hypothetical protein
NZ_SRLB01000013.1	Prodigal:002006	CDS	202344	204080	.	-	0	ID=OEGBLJEF_01485;eC_number=1.2.5.1;Name=poxB_2;db_xref=COG:COG0028;gene=poxB_2;inference=ab initio prediction:Prodigal:002006,similar to AA sequence:UniProtKB:P07003;locus_tag=OEGBLJEF_01485;product=Pyruvate dehydrogenase [ubiquinone]
NZ_SRLB01000013.1	Prodigal:002006	CDS	205051	205275	.	+	0	ID=OEGBLJEF_01486;inference=ab initio prediction:Prodigal:002006;locus_tag=OEGBLJEF_01486;product=hypothetical protein
NZ_SRLB01000013.1	Prodigal:002006	CDS	205292	206572	.	+	0	ID=OEGBLJEF_01487;inference=ab initio prediction:Prodigal:002006;locus_tag=OEGBLJEF_01487;product=hypothetical protein
NZ_SRLB01000013.1	Prodigal:002006	CDS	206737	206997	.	-	0	ID=OEGBLJEF_01488;inference=ab initio prediction:Prodigal:002006;locus_tag=OEGBLJEF_01488;product=hypothetical protein
NZ_SRLB01000013.1	Prodigal:002006	CDS	207341	207718	.	-	0	ID=OEGBLJEF_01489;eC_number=1.3.5.1;Name=frdB;db_xref=COG:COG0479;gene=frdB;inference=ab initio prediction:Prodigal:002006,similar to AA sequence:UniProtKB:P0AC47;locus_tag=OEGBLJEF_01489;product=Fumarate reductase iron-sulfur subunit
NZ_SRLB01000013.1	Prodigal:002006	CDS	207715	209418	.	-	0	ID=OEGBLJEF_01490;eC_number=1.3.5.4;Name=frdA;db_xref=COG:COG1053;gene=frdA;inference=ab initio prediction:Prodigal:002006,similar to AA sequence:UniProtKB:P00363;locus_tag=OEGBLJEF_01490;product=Fumarate reductase flavoprotein subunit
NZ_SRLB01000013.1	Prodigal:002006	CDS	209819	209998	.	+	0	ID=OEGBLJEF_01491;eC_number=1.3.1.-;Name=nemA_3;db_xref=COG:COG1902;gene=nemA_3;inference=ab initio prediction:Prodigal:002006,similar to AA sequence:UniProtKB:P77258;locus_tag=OEGBLJEF_01491;product=N-ethylmaleimide reductase
NZ_SRLB01000013.1	Prodigal:002006	CDS	210133	211092	.	-	0	ID=OEGBLJEF_01492;inference=ab initio prediction:Prodigal:002006;locus_tag=OEGBLJEF_01492;product=hypothetical protein
NZ_SRLB01000013.1	Prodigal:002006	CDS	211249	212202	.	+	0	ID=OEGBLJEF_01493;eC_number=3.5.3.7;Name=gbuA;db_xref=COG:COG0010;gene=gbuA;inference=ab initio prediction:Prodigal:002006,similar to AA sequence:UniProtKB:Q9I3S3;locus_tag=OEGBLJEF_01493;product=Guanidinobutyrase
NZ_SRLB01000013.1	Prodigal:002006	CDS	212255	213112	.	+	0	ID=OEGBLJEF_01494;Name=fliY_1;db_xref=COG:COG0834;gene=fliY_1;inference=ab initio prediction:Prodigal:002006,similar to AA sequence:UniProtKB:P0AEM9;locus_tag=OEGBLJEF_01494;product=L-cystine-binding protein FliY
NZ_SRLB01000013.1	Prodigal:002006	CDS	213354	214013	.	+	0	ID=OEGBLJEF_01495;Name=artQ;db_xref=COG:COG0765;gene=artQ;inference=ab initio prediction:Prodigal:002006,similar to AA sequence:UniProtKB:P54536;locus_tag=OEGBLJEF_01495;product=Arginine transport system permease protein ArtQ
NZ_SRLB01000013.1	Prodigal:002006	CDS	214013	214741	.	+	0	ID=OEGBLJEF_01496;Name=glnM;db_xref=COG:COG0765;gene=glnM;inference=ab initio prediction:Prodigal:002006,similar to AA sequence:UniProtKB:O34671;locus_tag=OEGBLJEF_01496;product=putative glutamine ABC transporter permease protein GlnM
NZ_SRLB01000013.1	Prodigal:002006	CDS	214738	215526	.	+	0	ID=OEGBLJEF_01497;Name=artM_1;db_xref=COG:COG1126;gene=artM_1;inference=ab initio prediction:Prodigal:002006,similar to AA sequence:UniProtKB:P54537;locus_tag=OEGBLJEF_01497;product=Arginine transport ATP-binding protein ArtM
NZ_SRLB01000013.1	Prodigal:002006	CDS	215523	216536	.	+	0	ID=OEGBLJEF_01498;eC_number=3.5.3.22;Name=pah;db_xref=COG:COG0010;gene=pah;inference=ab initio prediction:Prodigal:002006,similar to AA sequence:UniProtKB:P0DJQ3;locus_tag=OEGBLJEF_01498;product=Proclavaminate amidinohydrolase
NZ_SRLB01000013.1	Prodigal:002006	CDS	216533	217132	.	+	0	ID=OEGBLJEF_01499;inference=ab initio prediction:Prodigal:002006;locus_tag=OEGBLJEF_01499;product=hypothetical protein
NZ_SRLB01000013.1	Prodigal:002006	CDS	217129	217410	.	+	0	ID=OEGBLJEF_01500;inference=ab initio prediction:Prodigal:002006;locus_tag=OEGBLJEF_01500;product=hypothetical protein
NZ_SRLB01000013.1	Prodigal:002006	CDS	217565	218236	.	+	0	ID=OEGBLJEF_01501;inference=ab initio prediction:Prodigal:002006;locus_tag=OEGBLJEF_01501;product=hypothetical protein
NZ_SRLB01000013.1	Prodigal:002006	CDS	218463	218570	.	-	0	ID=OEGBLJEF_01502;inference=ab initio prediction:Prodigal:002006;locus_tag=OEGBLJEF_01502;product=hypothetical protein
NZ_SRLB01000013.1	Prodigal:002006	CDS	218896	219069	.	-	0	ID=OEGBLJEF_01503;inference=ab initio prediction:Prodigal:002006;locus_tag=OEGBLJEF_01503;product=hypothetical protein
NZ_SRLB01000013.1	Prodigal:002006	CDS	220299	221201	.	-	0	ID=OEGBLJEF_01504;inference=ab initio prediction:Prodigal:002006;locus_tag=OEGBLJEF_01504;product=hypothetical protein
NZ_SRLB01000013.1	Prodigal:002006	CDS	221260	224472	.	-	0	ID=OEGBLJEF_01505;db_xref=COG:COG0247;inference=ab initio prediction:Prodigal:002006,similar to AA sequence:UniProtKB:Q57252;locus_tag=OEGBLJEF_01505;product=putative protein
NZ_SRLB01000013.1	Prodigal:002006	CDS	224554	225936	.	-	0	ID=OEGBLJEF_01506;Name=dgoT_1;gene=dgoT_1;inference=ab initio prediction:Prodigal:002006,similar to AA sequence:UniProtKB:P0AA76;locus_tag=OEGBLJEF_01506;product=D-galactonate transporter
NZ_SRLB01000013.1	Prodigal:002006	CDS	226114	226794	.	-	0	ID=OEGBLJEF_01507;Name=rraA_1;gene=rraA_1;inference=ab initio prediction:Prodigal:002006,protein motif:HAMAP:MF_00471;locus_tag=OEGBLJEF_01507;product=Regulator of ribonuclease activity A
NZ_SRLB01000013.1	Prodigal:002006	CDS	227321	227992	.	+	0	ID=OEGBLJEF_01508;Name=rspR_3;db_xref=COG:COG1802;gene=rspR_3;inference=ab initio prediction:Prodigal:002006,similar to AA sequence:UniProtKB:P0ACM2;locus_tag=OEGBLJEF_01508;product=HTH-type transcriptional repressor RspR
NZ_SRLB01000013.1	Prodigal:002006	CDS	228032	228934	.	-	0	ID=OEGBLJEF_01509;Name=yofA_2;db_xref=COG:COG0583;gene=yofA_2;inference=ab initio prediction:Prodigal:002006,similar to AA sequence:UniProtKB:O34685;locus_tag=OEGBLJEF_01509;product=HTH-type transcriptional regulator YofA
NZ_SRLB01000013.1	Prodigal:002006	CDS	229244	232762	.	+	0	ID=OEGBLJEF_01510;eC_number=6.4.1.1;Name=pycA;gene=pycA;inference=ab initio prediction:Prodigal:002006,similar to AA sequence:UniProtKB:A0A0H3JRU9;locus_tag=OEGBLJEF_01510;product=Pyruvate carboxylase
NZ_SRLB01000013.1	Prodigal:002006	CDS	232794	233441	.	+	0	ID=OEGBLJEF_01511;Name=rraA_2;gene=rraA_2;inference=ab initio prediction:Prodigal:002006,protein motif:HAMAP:MF_00471;locus_tag=OEGBLJEF_01511;product=Regulator of ribonuclease activity A
NZ_SRLB01000013.1	Prodigal:002006	CDS	233578	234483	.	+	0	ID=OEGBLJEF_01512;Name=gltI_1;db_xref=COG:COG0834;gene=gltI_1;inference=ab initio prediction:Prodigal:002006,similar to AA sequence:UniProtKB:P37902;locus_tag=OEGBLJEF_01512;product=Glutamate/aspartate import solute-binding protein
NZ_SRLB01000013.1	Prodigal:002006	CDS	234534	235337	.	-	0	ID=OEGBLJEF_01513;eC_number=3.1.1.57;Name=pmdD_1;db_xref=COG:COG3618;gene=pmdD_1;inference=ab initio prediction:Prodigal:002006,similar to AA sequence:UniProtKB:Q93PS7;locus_tag=OEGBLJEF_01513;product=2-pyrone-4%2C6-dicarbaxylate hydrolase
NZ_SRLB01000013.1	Prodigal:002006	CDS	235419	237344	.	-	0	ID=OEGBLJEF_01514;inference=ab initio prediction:Prodigal:002006;locus_tag=OEGBLJEF_01514;product=hypothetical protein
NZ_SRLB01000013.1	Prodigal:002006	CDS	237362	238348	.	-	0	ID=OEGBLJEF_01515;db_xref=COG:COG1638;inference=ab initio prediction:Prodigal:002006,similar to AA sequence:UniProtKB:P44992;locus_tag=OEGBLJEF_01515;product=putative protein
NZ_SRLB01000013.1	Prodigal:002006	CDS	238994	239662	.	+	0	ID=OEGBLJEF_01516;Name=glaR_1;db_xref=COG:COG1802;gene=glaR_1;inference=ab initio prediction:Prodigal:002006,similar to AA sequence:UniProtKB:P37338;locus_tag=OEGBLJEF_01516;product=HTH-type transcriptional repressor GlaR
NZ_SRLB01000013.1	Prodigal:002006	CDS	240060	240338	.	-	0	ID=OEGBLJEF_01517;inference=ab initio prediction:Prodigal:002006;locus_tag=OEGBLJEF_01517;product=hypothetical protein
NZ_SRLB01000014.1	Prodigal:002006	CDS	259	615	.	-	0	ID=OEGBLJEF_01518;inference=ab initio prediction:Prodigal:002006;locus_tag=OEGBLJEF_01518;product=hypothetical protein
NZ_SRLB01000014.1	Prodigal:002006	CDS	940	1845	.	+	0	ID=OEGBLJEF_01519;Name=nhaR;db_xref=COG:COG0583;gene=nhaR;inference=ab initio prediction:Prodigal:002006,similar to AA sequence:UniProtKB:P0A9G2;locus_tag=OEGBLJEF_01519;product=Transcriptional activator protein NhaR
NZ_SRLB01000014.1	Prodigal:002006	CDS	1898	4321	.	-	0	ID=OEGBLJEF_01520;inference=ab initio prediction:Prodigal:002006;locus_tag=OEGBLJEF_01520;product=hypothetical protein
NZ_SRLB01000014.1	Prodigal:002006	CDS	4341	5900	.	-	0	ID=OEGBLJEF_01521;eC_number=7.1.1.-;Name=ndhB_2;gene=ndhB_2;inference=ab initio prediction:Prodigal:002006,protein motif:HAMAP:MF_00445;locus_tag=OEGBLJEF_01521;product=NAD(P)H-quinone oxidoreductase subunit 2%2C chloroplastic
NZ_SRLB01000014.1	Prodigal:002006	CDS	6502	6954	.	+	0	ID=OEGBLJEF_01522;inference=ab initio prediction:Prodigal:002006;locus_tag=OEGBLJEF_01522;product=hypothetical protein
NZ_SRLB01000014.1	Prodigal:002006	CDS	7377	8702	.	+	0	ID=OEGBLJEF_01523;Name=ttuB_2;gene=ttuB_2;inference=ab initio prediction:Prodigal:002006,similar to AA sequence:UniProtKB:Q44470;locus_tag=OEGBLJEF_01523;product=Putative tartrate transporter
NZ_SRLB01000014.1	Prodigal:002006	CDS	8943	11087	.	+	0	ID=OEGBLJEF_01524;eC_number=2.7.13.3;Name=rcsC_7;gene=rcsC_7;inference=ab initio prediction:Prodigal:002006,protein motif:HAMAP:MF_00979;locus_tag=OEGBLJEF_01524;product=Sensor histidine kinase RcsC
NZ_SRLB01000014.1	Prodigal:002006	CDS	11140	12225	.	-	0	ID=OEGBLJEF_01525;inference=ab initio prediction:Prodigal:002006;locus_tag=OEGBLJEF_01525;product=hypothetical protein
NZ_SRLB01000014.1	Prodigal:002006	CDS	12680	13663	.	+	0	ID=OEGBLJEF_01526;inference=ab initio prediction:Prodigal:002006;locus_tag=OEGBLJEF_01526;product=hypothetical protein
NZ_SRLB01000014.1	Prodigal:002006	CDS	13660	16758	.	+	0	ID=OEGBLJEF_01527;eC_number=2.7.-.-;Name=sasA_10;gene=sasA_10;inference=ab initio prediction:Prodigal:002006,protein motif:HAMAP:MF_01837;locus_tag=OEGBLJEF_01527;product=Adaptive-response sensory-kinase SasA
NZ_SRLB01000014.1	Prodigal:002006	CDS	16755	17153	.	+	0	ID=OEGBLJEF_01528;Name=zraR;db_xref=COG:COG2204;gene=zraR;inference=ab initio prediction:Prodigal:002006,similar to AA sequence:UniProtKB:P25852;locus_tag=OEGBLJEF_01528;product=Transcriptional regulatory protein ZraR
NZ_SRLB01000014.1	Prodigal:002006	CDS	17150	18451	.	+	0	ID=OEGBLJEF_01529;Name=rssB_1;gene=rssB_1;inference=ab initio prediction:Prodigal:002006,protein motif:HAMAP:MF_00958;locus_tag=OEGBLJEF_01529;product=Regulator of RpoS
NZ_SRLB01000014.1	Prodigal:002006	CDS	18493	19485	.	-	0	ID=OEGBLJEF_01530;inference=ab initio prediction:Prodigal:002006;locus_tag=OEGBLJEF_01530;product=hypothetical protein
NZ_SRLB01000014.1	Prodigal:002006	CDS	19813	21315	.	+	0	ID=OEGBLJEF_01531;Name=dppA_3;db_xref=COG:COG0747;gene=dppA_3;inference=ab initio prediction:Prodigal:002006,similar to AA sequence:UniProtKB:P23847;locus_tag=OEGBLJEF_01531;product=Periplasmic dipeptide transport protein
NZ_SRLB01000014.1	Prodigal:002006	CDS	21329	22273	.	+	0	ID=OEGBLJEF_01532;Name=gsiC_5;db_xref=COG:COG0601;gene=gsiC_5;inference=ab initio prediction:Prodigal:002006,similar to AA sequence:UniProtKB:P75798;locus_tag=OEGBLJEF_01532;product=Glutathione transport system permease protein GsiC
NZ_SRLB01000014.1	Prodigal:002006	CDS	22270	23178	.	+	0	ID=OEGBLJEF_01533;Name=gsiD_4;db_xref=COG:COG1173;gene=gsiD_4;inference=ab initio prediction:Prodigal:002006,similar to AA sequence:UniProtKB:P75799;locus_tag=OEGBLJEF_01533;product=Glutathione transport system permease protein GsiD
NZ_SRLB01000014.1	Prodigal:002006	CDS	23175	24224	.	+	0	ID=OEGBLJEF_01534;Name=oppD_2;db_xref=COG:COG0444;gene=oppD_2;inference=ab initio prediction:Prodigal:002006,similar to AA sequence:UniProtKB:P24136;locus_tag=OEGBLJEF_01534;product=Oligopeptide transport ATP-binding protein OppD
NZ_SRLB01000014.1	Prodigal:002006	CDS	24221	25144	.	+	0	ID=OEGBLJEF_01535;Name=oppF_1;db_xref=COG:COG4608;gene=oppF_1;inference=ab initio prediction:Prodigal:002006,similar to AA sequence:UniProtKB:P24137;locus_tag=OEGBLJEF_01535;product=Oligopeptide transport ATP-binding protein OppF
NZ_SRLB01000014.1	Prodigal:002006	CDS	25567	27144	.	+	0	ID=OEGBLJEF_01536;eC_number=2.3.2.2;Name=ywrD_1;db_xref=COG:COG0405;gene=ywrD_1;inference=ab initio prediction:Prodigal:002006,similar to AA sequence:UniProtKB:O05218;locus_tag=OEGBLJEF_01536;product=Glutathione hydrolase-like YwrD proenzyme
NZ_SRLB01000014.1	Prodigal:002006	CDS	27152	27916	.	+	0	ID=OEGBLJEF_01537;eC_number=4.2.1.80;Name=mhpD_3;gene=mhpD_3;inference=ab initio prediction:Prodigal:002006,protein motif:HAMAP:MF_01655;locus_tag=OEGBLJEF_01537;product=2-keto-4-pentenoate hydratase
NZ_SRLB01000014.1	Prodigal:002006	CDS	28007	29203	.	-	0	ID=OEGBLJEF_01538;eC_number=4.1.3.41;Name=dhaa;db_xref=COG:COG3616;gene=dhaa;inference=ab initio prediction:Prodigal:002006,similar to AA sequence:UniProtKB:Q8GRC8;locus_tag=OEGBLJEF_01538;product=3-hydroxy-D-aspartate aldolase
NZ_SRLB01000014.1	Prodigal:002006	CDS	29265	31685	.	-	0	ID=OEGBLJEF_01539;inference=ab initio prediction:Prodigal:002006;locus_tag=OEGBLJEF_01539;product=hypothetical protein
NZ_SRLB01000014.1	Prodigal:002006	CDS	31998	33209	.	+	0	ID=OEGBLJEF_01540;inference=ab initio prediction:Prodigal:002006;locus_tag=OEGBLJEF_01540;product=hypothetical protein
NZ_SRLB01000014.1	Prodigal:002006	CDS	33343	34251	.	+	0	ID=OEGBLJEF_01541;inference=ab initio prediction:Prodigal:002006;locus_tag=OEGBLJEF_01541;product=hypothetical protein
NZ_SRLB01000014.1	Prodigal:002006	CDS	34491	34952	.	+	0	ID=OEGBLJEF_01542;inference=ab initio prediction:Prodigal:002006;locus_tag=OEGBLJEF_01542;product=hypothetical protein
NZ_SRLB01000014.1	Prodigal:002006	CDS	34977	35966	.	-	0	ID=OEGBLJEF_01543;inference=ab initio prediction:Prodigal:002006,similar to AA sequence:UniProtKB:B3EWP1;locus_tag=OEGBLJEF_01543;note=UPF0065 protein in clcB-clcD intergenic region;product=hypothetical protein
NZ_SRLB01000014.1	Prodigal:002006	CDS	36091	36807	.	+	0	ID=OEGBLJEF_01544;inference=ab initio prediction:Prodigal:002006;locus_tag=OEGBLJEF_01544;product=hypothetical protein
NZ_SRLB01000014.1	Prodigal:002006	CDS	36807	38351	.	+	0	ID=OEGBLJEF_01545;inference=ab initio prediction:Prodigal:002006;locus_tag=OEGBLJEF_01545;product=hypothetical protein
NZ_SRLB01000014.1	Prodigal:002006	CDS	38458	39801	.	+	0	ID=OEGBLJEF_01546;inference=ab initio prediction:Prodigal:002006;locus_tag=OEGBLJEF_01546;product=hypothetical protein
NZ_SRLB01000014.1	Prodigal:002006	CDS	39794	40447	.	+	0	ID=OEGBLJEF_01547;eC_number=4.1.2.-;Name=ald2;db_xref=COG:COG0235;gene=ald2;inference=ab initio prediction:Prodigal:002006,similar to AA sequence:UniProtKB:Q2RXI1;locus_tag=OEGBLJEF_01547;product=5-(methylthio)ribulose-1-phosphate aldolase
NZ_SRLB01000014.1	Prodigal:002006	CDS	40452	40739	.	+	0	ID=OEGBLJEF_01548;inference=ab initio prediction:Prodigal:002006;locus_tag=OEGBLJEF_01548;product=hypothetical protein
NZ_SRLB01000014.1	Prodigal:002006	CDS	41113	42096	.	-	0	ID=OEGBLJEF_01549;inference=ab initio prediction:Prodigal:002006;locus_tag=OEGBLJEF_01549;product=hypothetical protein
NZ_SRLB01000014.1	Prodigal:002006	CDS	42423	43922	.	+	0	ID=OEGBLJEF_01550;eC_number=3.5.2.-;inference=ab initio prediction:Prodigal:002006,similar to AA sequence:UniProtKB:Q45515;locus_tag=OEGBLJEF_01550;product=D-hydantoinase
NZ_SRLB01000014.1	Prodigal:002006	CDS	44246	44518	.	+	0	ID=OEGBLJEF_01551;inference=ab initio prediction:Prodigal:002006;locus_tag=OEGBLJEF_01551;product=hypothetical protein
NZ_SRLB01000014.1	Prodigal:002006	CDS	44576	44980	.	+	0	ID=OEGBLJEF_01552;eC_number=1.11.1.15;Name=ahpD;gene=ahpD;inference=ab initio prediction:Prodigal:002006,protein motif:HAMAP:MF_01676;locus_tag=OEGBLJEF_01552;product=Alkyl hydroperoxide reductase AhpD
NZ_SRLB01000014.1	Prodigal:002006	CDS	45067	46422	.	-	0	ID=OEGBLJEF_01553;inference=ab initio prediction:Prodigal:002006;locus_tag=OEGBLJEF_01553;product=hypothetical protein
NZ_SRLB01000014.1	Prodigal:002006	CDS	46540	46980	.	+	0	ID=OEGBLJEF_01554;inference=ab initio prediction:Prodigal:002006;locus_tag=OEGBLJEF_01554;product=hypothetical protein
NZ_SRLB01000014.1	Prodigal:002006	CDS	47271	49208	.	-	0	ID=OEGBLJEF_01555;Name=kup_1;gene=kup_1;inference=ab initio prediction:Prodigal:002006,protein motif:HAMAP:MF_01522;locus_tag=OEGBLJEF_01555;product=Low affinity potassium transport system protein kup
NZ_SRLB01000014.1	Prodigal:002006	CDS	50035	50316	.	-	0	ID=OEGBLJEF_01556;inference=ab initio prediction:Prodigal:002006;locus_tag=OEGBLJEF_01556;product=hypothetical protein
NZ_SRLB01000014.1	Aragorn:001002	tRNA	51321	51419	.	-	.	ID=OEGBLJEF_01557;inference=COORDINATES:profile:Aragorn:001002;locus_tag=OEGBLJEF_01557;product=tRNA-Leu(cag)
NZ_SRLB01000014.1	Prodigal:002006	CDS	51677	54058	.	+	0	ID=OEGBLJEF_01558;inference=ab initio prediction:Prodigal:002006;locus_tag=OEGBLJEF_01558;product=hypothetical protein
NZ_SRLB01000014.1	Prodigal:002006	CDS	54311	56368	.	-	0	ID=OEGBLJEF_01559;inference=ab initio prediction:Prodigal:002006;locus_tag=OEGBLJEF_01559;product=hypothetical protein
NZ_SRLB01000014.1	Prodigal:002006	CDS	56695	57654	.	-	0	ID=OEGBLJEF_01560;inference=ab initio prediction:Prodigal:002006;locus_tag=OEGBLJEF_01560;product=hypothetical protein
NZ_SRLB01000014.1	Prodigal:002006	CDS	57673	58392	.	-	0	ID=OEGBLJEF_01561;Name=ftsE;db_xref=COG:COG2884;gene=ftsE;inference=ab initio prediction:Prodigal:002006,similar to AA sequence:UniProtKB:P0A9R7;locus_tag=OEGBLJEF_01561;product=Cell division ATP-binding protein FtsE
NZ_SRLB01000014.1	Prodigal:002006	CDS	58607	59293	.	+	0	ID=OEGBLJEF_01562;inference=ab initio prediction:Prodigal:002006;locus_tag=OEGBLJEF_01562;product=hypothetical protein
NZ_SRLB01000014.1	Prodigal:002006	CDS	59290	59859	.	+	0	ID=OEGBLJEF_01563;eC_number=2.4.2.8;Name=hpt;db_xref=COG:COG0634;gene=hpt;inference=ab initio prediction:Prodigal:002006,similar to AA sequence:UniProtKB:P0A9M2;locus_tag=OEGBLJEF_01563;product=Hypoxanthine phosphoribosyltransferase
NZ_SRLB01000014.1	Prodigal:002006	CDS	60069	60449	.	+	0	ID=OEGBLJEF_01564;Name=cpdR_1;gene=cpdR_1;inference=ab initio prediction:Prodigal:002006,similar to AA sequence:UniProtKB:Q2YIF7;locus_tag=OEGBLJEF_01564;product=Response regulator receiver protein CpdR
NZ_SRLB01000014.1	Prodigal:002006	CDS	60458	61357	.	-	0	ID=OEGBLJEF_01565;Name=dmlR_9;gene=dmlR_9;inference=ab initio prediction:Prodigal:002006,similar to AA sequence:UniProtKB:P76250;locus_tag=OEGBLJEF_01565;product=HTH-type transcriptional regulator DmlR
NZ_SRLB01000014.1	Prodigal:002006	CDS	61469	62449	.	+	0	ID=OEGBLJEF_01566;eC_number=1.6.5.5;Name=qorA_1;db_xref=COG:COG0604;gene=qorA_1;inference=ab initio prediction:Prodigal:002006,similar to AA sequence:UniProtKB:P28304;locus_tag=OEGBLJEF_01566;product=Quinone oxidoreductase 1
NZ_SRLB01000014.1	Prodigal:002006	CDS	62499	63029	.	-	0	ID=OEGBLJEF_01567;Name=crtK-2;db_xref=COG:COG3476;gene=crtK-2;inference=ab initio prediction:Prodigal:002006,similar to AA sequence:UniProtKB:Q8KBX2;locus_tag=OEGBLJEF_01567;product=Tryptophan-rich protein TspO
NZ_SRLB01000014.1	Prodigal:002006	CDS	63147	64301	.	+	0	ID=OEGBLJEF_01568;eC_number=2.5.1.48;Name=metB_2;db_xref=COG:COG0626;gene=metB_2;inference=ab initio prediction:Prodigal:002006,similar to AA sequence:UniProtKB:P9WGB7;locus_tag=OEGBLJEF_01568;product=Cystathionine gamma-synthase
NZ_SRLB01000014.1	Prodigal:002006	CDS	64390	64854	.	+	0	ID=OEGBLJEF_01569;inference=ab initio prediction:Prodigal:002006;locus_tag=OEGBLJEF_01569;product=hypothetical protein
NZ_SRLB01000014.1	Prodigal:002006	CDS	64860	66788	.	-	0	ID=OEGBLJEF_01570;eC_number=2.4.1.-;Name=opgH_2;db_xref=COG:COG2943;gene=opgH_2;inference=ab initio prediction:Prodigal:002006,similar to AA sequence:UniProtKB:P20401;locus_tag=OEGBLJEF_01570;product=Glucans biosynthesis glucosyltransferase H
NZ_SRLB01000014.1	Prodigal:002006	CDS	67032	68156	.	+	0	ID=OEGBLJEF_01571;eC_number=5.1.3.25;Name=wbiB_1;gene=wbiB_1;inference=ab initio prediction:Prodigal:002006,similar to AA sequence:UniProtKB:Q2SYH7;locus_tag=OEGBLJEF_01571;product=dTDP-L-rhamnose 4-epimerase
NZ_SRLB01000014.1	Prodigal:002006	CDS	68156	69232	.	+	0	ID=OEGBLJEF_01572;eC_number=5.1.3.10;Name=rfbE;db_xref=COG:COG0451;gene=rfbE;inference=ab initio prediction:Prodigal:002006,similar to AA sequence:UniProtKB:P14169;locus_tag=OEGBLJEF_01572;product=CDP-paratose 2-epimerase
NZ_SRLB01000014.1	Prodigal:002006	CDS	69462	70760	.	+	0	ID=OEGBLJEF_01573;eC_number=1.21.98.3;Name=bchE_1;db_xref=COG:COG1032;gene=bchE_1;inference=ab initio prediction:Prodigal:002006,similar to AA sequence:UniProtKB:P26168;locus_tag=OEGBLJEF_01573;product=Anaerobic magnesium-protoporphyrin IX monomethyl ester cyclase
NZ_SRLB01000014.1	Prodigal:002006	CDS	70745	71917	.	+	0	ID=OEGBLJEF_01574;eC_number=2.4.1.250;Name=mshA_2;gene=mshA_2;inference=ab initio prediction:Prodigal:002006,protein motif:HAMAP:MF_01695;locus_tag=OEGBLJEF_01574;product=D-inositol-3-phosphate glycosyltransferase
NZ_SRLB01000014.1	Prodigal:002006	CDS	71914	73017	.	+	0	ID=OEGBLJEF_01575;inference=ab initio prediction:Prodigal:002006;locus_tag=OEGBLJEF_01575;product=hypothetical protein
NZ_SRLB01000014.1	Prodigal:002006	CDS	73195	74481	.	+	0	ID=OEGBLJEF_01576;Name=moaA_1;gene=moaA_1;inference=ab initio prediction:Prodigal:002006,protein motif:HAMAP:MF_01225_B;locus_tag=OEGBLJEF_01576;product=GTP 3'%2C8-cyclase
NZ_SRLB01000014.1	Prodigal:002006	CDS	74509	74649	.	-	0	ID=OEGBLJEF_01577;inference=ab initio prediction:Prodigal:002006;locus_tag=OEGBLJEF_01577;product=hypothetical protein
NZ_SRLB01000014.1	Prodigal:002006	CDS	74881	75150	.	+	0	ID=OEGBLJEF_01578;inference=ab initio prediction:Prodigal:002006;locus_tag=OEGBLJEF_01578;product=hypothetical protein
NZ_SRLB01000014.1	Prodigal:002006	CDS	75195	76418	.	-	0	ID=OEGBLJEF_01579;eC_number=1.1.-.-;Name=lldD;db_xref=COG:COG1304;gene=lldD;inference=ab initio prediction:Prodigal:002006,similar to AA sequence:UniProtKB:P33232;locus_tag=OEGBLJEF_01579;product=L-lactate dehydrogenase
NZ_SRLB01000014.1	Prodigal:002006	CDS	76577	78142	.	-	0	ID=OEGBLJEF_01580;Name=nhaK;db_xref=COG:COG0025;gene=nhaK;inference=ab initio prediction:Prodigal:002006,similar to AA sequence:UniProtKB:O32212;locus_tag=OEGBLJEF_01580;product=Sodium%2C potassium%2C lithium and rubidium/H(+) antiporter
NZ_SRLB01000014.1	Prodigal:002006	CDS	78354	78758	.	-	0	ID=OEGBLJEF_01581;Name=flbT_1;gene=flbT_1;inference=ab initio prediction:Prodigal:002006,protein motif:HAMAP:MF_00783;locus_tag=OEGBLJEF_01581;product=flagellum biosynthesis repressor protein FlbT
NZ_SRLB01000014.1	Prodigal:002006	CDS	79208	81103	.	+	0	ID=OEGBLJEF_01582;inference=ab initio prediction:Prodigal:002006;locus_tag=OEGBLJEF_01582;product=hypothetical protein
NZ_SRLB01000014.1	Prodigal:002006	CDS	82257	84152	.	+	0	ID=OEGBLJEF_01583;inference=ab initio prediction:Prodigal:002006;locus_tag=OEGBLJEF_01583;product=hypothetical protein
NZ_SRLB01000014.1	Prodigal:002006	CDS	84229	84549	.	-	0	ID=OEGBLJEF_01584;Name=bauB;gene=bauB;inference=ab initio prediction:Prodigal:002006,similar to AA sequence:UniProtKB:Q9I701;locus_tag=OEGBLJEF_01584;product=Beta-alanine degradation protein BauB
NZ_SRLB01000014.1	Prodigal:002006	CDS	84566	85594	.	-	0	ID=OEGBLJEF_01585;eC_number=3.5.1.-;Name=aphA;db_xref=COG:COG0123;gene=aphA;inference=ab initio prediction:Prodigal:002006,similar to AA sequence:UniProtKB:Q9I3T5;locus_tag=OEGBLJEF_01585;product=Acetylpolyamine amidohydrolase 1
NZ_SRLB01000014.1	Prodigal:002006	CDS	85591	86295	.	-	0	ID=OEGBLJEF_01586;Name=gntR_3;gene=gntR_3;inference=ab initio prediction:Prodigal:002006,similar to AA sequence:UniProtKB:Q8GAL4;locus_tag=OEGBLJEF_01586;product=putative D-xylose utilization operon transcriptional repressor
NZ_SRLB01000014.1	Prodigal:002006	CDS	86520	87287	.	+	0	ID=OEGBLJEF_01587;eC_number=4.1.-.-;Name=novR;gene=novR;inference=ab initio prediction:Prodigal:002006,similar to AA sequence:UniProtKB:Q9L9F0;locus_tag=OEGBLJEF_01587;product=Decarboxylase NovR
NZ_SRLB01000014.1	Prodigal:002006	CDS	87532	89085	.	+	0	ID=OEGBLJEF_01588;Name=ddpA_2;db_xref=COG:COG0747;gene=ddpA_2;inference=ab initio prediction:Prodigal:002006,similar to AA sequence:UniProtKB:P76128;locus_tag=OEGBLJEF_01588;product=putative D%2CD-dipeptide-binding periplasmic protein DdpA
NZ_SRLB01000014.1	Prodigal:002006	CDS	89095	90066	.	+	0	ID=OEGBLJEF_01589;Name=dppB_3;db_xref=COG:COG0601;gene=dppB_3;inference=ab initio prediction:Prodigal:002006,similar to AA sequence:UniProtKB:P0AEF8;locus_tag=OEGBLJEF_01589;product=Dipeptide transport system permease protein DppB
NZ_SRLB01000014.1	Prodigal:002006	CDS	90063	90941	.	+	0	ID=OEGBLJEF_01590;Name=dppC_3;db_xref=COG:COG1173;gene=dppC_3;inference=ab initio prediction:Prodigal:002006,similar to AA sequence:UniProtKB:P26904;locus_tag=OEGBLJEF_01590;product=Dipeptide transport system permease protein DppC
NZ_SRLB01000014.1	Prodigal:002006	CDS	90943	92562	.	+	0	ID=OEGBLJEF_01591;eC_number=7.4.2.10;Name=gsiA_6;db_xref=COG:COG1123;gene=gsiA_6;inference=ab initio prediction:Prodigal:002006,similar to AA sequence:UniProtKB:P75796;locus_tag=OEGBLJEF_01591;product=Glutathione import ATP-binding protein GsiA
NZ_SRLB01000014.1	Prodigal:002006	CDS	92801	93742	.	+	0	ID=OEGBLJEF_01592;eC_number=1.1.1.79;Name=ghrA_1;db_xref=COG:COG0111;gene=ghrA_1;inference=ab initio prediction:Prodigal:002006,similar to AA sequence:UniProtKB:P75913;locus_tag=OEGBLJEF_01592;product=Glyoxylate/hydroxypyruvate reductase A
NZ_SRLB01000014.1	Prodigal:002006	CDS	94320	95537	.	+	0	ID=OEGBLJEF_01593;eC_number=6.5.1.-;Name=rtcB;gene=rtcB;inference=ab initio prediction:Prodigal:002006,similar to AA sequence:UniProtKB:P9WGW4;locus_tag=OEGBLJEF_01593;product=RNA-splicing ligase RtcB
NZ_SRLB01000014.1	Prodigal:002006	CDS	95539	96171	.	+	0	ID=OEGBLJEF_01594;Name=prfB_1;db_xref=COG:COG1186;gene=prfB_1;inference=ab initio prediction:Prodigal:002006,similar to AA sequence:UniProtKB:P07012;locus_tag=OEGBLJEF_01594;product=Peptide chain release factor RF2
NZ_SRLB01000014.1	Prodigal:002006	CDS	96324	96557	.	+	0	ID=OEGBLJEF_01595;inference=ab initio prediction:Prodigal:002006;locus_tag=OEGBLJEF_01595;product=hypothetical protein
NZ_SRLB01000014.1	Prodigal:002006	CDS	96811	97044	.	+	0	ID=OEGBLJEF_01596;inference=ab initio prediction:Prodigal:002006;locus_tag=OEGBLJEF_01596;product=hypothetical protein
NZ_SRLB01000014.1	Prodigal:002006	CDS	97346	98113	.	-	0	ID=OEGBLJEF_01597;inference=ab initio prediction:Prodigal:002006;locus_tag=OEGBLJEF_01597;product=hypothetical protein
NZ_SRLB01000014.1	Prodigal:002006	CDS	98151	99947	.	-	0	ID=OEGBLJEF_01598;eC_number=4.2.1.162;inference=ab initio prediction:Prodigal:002006,similar to AA sequence:UniProtKB:P0DOV7;locus_tag=OEGBLJEF_01598;product=6-deoxy-6-sulfo-D-gluconate dehydratase
NZ_SRLB01000014.1	Prodigal:002006	CDS	100252	101115	.	-	0	ID=OEGBLJEF_01599;inference=ab initio prediction:Prodigal:002006;locus_tag=OEGBLJEF_01599;product=hypothetical protein
NZ_SRLB01000014.1	Prodigal:002006	CDS	101138	101902	.	-	0	ID=OEGBLJEF_01600;eC_number=3.6.3.-;Name=cmpD_2;gene=cmpD_2;inference=ab initio prediction:Prodigal:002006,similar to AA sequence:UniProtKB:Q55463;locus_tag=OEGBLJEF_01600;product=Bicarbonate transport ATP-binding protein CmpD
NZ_SRLB01000014.1	Prodigal:002006	CDS	101930	102955	.	-	0	ID=OEGBLJEF_01601;inference=ab initio prediction:Prodigal:002006;locus_tag=OEGBLJEF_01601;product=hypothetical protein
NZ_SRLB01000014.1	Prodigal:002006	CDS	103133	103828	.	+	0	ID=OEGBLJEF_01602;Name=rspR_4;db_xref=COG:COG1802;gene=rspR_4;inference=ab initio prediction:Prodigal:002006,similar to AA sequence:UniProtKB:P0ACM2;locus_tag=OEGBLJEF_01602;product=HTH-type transcriptional repressor RspR
NZ_SRLB01000014.1	Prodigal:002006	CDS	103838	104263	.	-	0	ID=OEGBLJEF_01603;inference=ab initio prediction:Prodigal:002006;locus_tag=OEGBLJEF_01603;product=hypothetical protein
NZ_SRLB01000014.1	Prodigal:002006	CDS	104251	104547	.	-	0	ID=OEGBLJEF_01604;eC_number=3.1.-.-;Name=higB;db_xref=COG:COG4680;gene=higB;inference=ab initio prediction:Prodigal:002006,similar to AA sequence:UniProtKB:P64580;locus_tag=OEGBLJEF_01604;product=mRNA interferase HigB
NZ_SRLB01000014.1	Prodigal:002006	CDS	104644	105093	.	-	0	ID=OEGBLJEF_01605;Name=lrp_1;db_xref=COG:COG1522;gene=lrp_1;inference=ab initio prediction:Prodigal:002006,similar to AA sequence:UniProtKB:P0ACJ0;locus_tag=OEGBLJEF_01605;product=Leucine-responsive regulatory protein
NZ_SRLB01000014.1	Prodigal:002006	CDS	105264	106529	.	+	0	ID=OEGBLJEF_01606;eC_number=1.4.99.-;Name=dadA1_1;db_xref=COG:COG0665;gene=dadA1_1;inference=ab initio prediction:Prodigal:002006,similar to AA sequence:UniProtKB:Q9HTQ0;locus_tag=OEGBLJEF_01606;product=D-amino acid dehydrogenase 1
NZ_SRLB01000014.1	Prodigal:002006	CDS	107010	107741	.	+	0	ID=OEGBLJEF_01607;inference=ab initio prediction:Prodigal:002006;locus_tag=OEGBLJEF_01607;product=hypothetical protein
NZ_SRLB01000014.1	Prodigal:002006	CDS	107738	108262	.	+	0	ID=OEGBLJEF_01608;eC_number=3.6.1.-;Name=rppH_1;gene=rppH_1;inference=ab initio prediction:Prodigal:002006,protein motif:HAMAP:MF_00298;locus_tag=OEGBLJEF_01608;product=RNA pyrophosphohydrolase
NZ_SRLB01000014.1	Prodigal:002006	CDS	108299	108997	.	+	0	ID=OEGBLJEF_01609;eC_number=4.2.1.1;Name=cynT_1;db_xref=COG:COG0288;gene=cynT_1;inference=ab initio prediction:Prodigal:002006,similar to AA sequence:UniProtKB:P0ABE9;locus_tag=OEGBLJEF_01609;product=Carbonic anhydrase 1
NZ_SRLB01000014.1	Prodigal:002006	CDS	109290	109694	.	+	0	ID=OEGBLJEF_01610;inference=ab initio prediction:Prodigal:002006;locus_tag=OEGBLJEF_01610;product=hypothetical protein
NZ_SRLB01000014.1	Prodigal:002006	CDS	110179	110796	.	+	0	ID=OEGBLJEF_01611;eC_number=2.5.1.18;Name=gst_2;db_xref=COG:COG0625;gene=gst_2;inference=ab initio prediction:Prodigal:002006,similar to AA sequence:UniProtKB:P45875;locus_tag=OEGBLJEF_01611;product=Glutathione S-transferase GST-4.5
NZ_SRLB01000014.1	Prodigal:002006	CDS	110853	112922	.	+	0	ID=OEGBLJEF_01612;eC_number=1.14.12.17;Name=hmp_1;gene=hmp_1;inference=ab initio prediction:Prodigal:002006,protein motif:HAMAP:MF_01252;locus_tag=OEGBLJEF_01612;product=Flavohemoprotein
NZ_SRLB01000014.1	Prodigal:002006	CDS	113097	114005	.	+	0	ID=OEGBLJEF_01613;Name=pgrR_3;gene=pgrR_3;inference=ab initio prediction:Prodigal:002006,similar to AA sequence:UniProtKB:P77333;locus_tag=OEGBLJEF_01613;product=HTH-type transcriptional regulator PgrR
NZ_SRLB01000014.1	Prodigal:002006	CDS	114224	116317	.	+	0	ID=OEGBLJEF_01614;eC_number=2.4.1.129;Name=mtgA_2;gene=mtgA_2;inference=ab initio prediction:Prodigal:002006,protein motif:HAMAP:MF_00766;locus_tag=OEGBLJEF_01614;product=Biosynthetic peptidoglycan transglycosylase
NZ_SRLB01000014.1	Prodigal:002006	CDS	116444	118495	.	+	0	ID=OEGBLJEF_01615;inference=ab initio prediction:Prodigal:002006;locus_tag=OEGBLJEF_01615;product=hypothetical protein
NZ_SRLB01000014.1	Prodigal:002006	CDS	118590	119381	.	+	0	ID=OEGBLJEF_01616;eC_number=3.1.3.15;Name=hisN;db_xref=COG:COG0483;gene=hisN;inference=ab initio prediction:Prodigal:002006,similar to AA sequence:UniProtKB:Q8NS80;locus_tag=OEGBLJEF_01616;product=Histidinol-phosphatase
NZ_SRLB01000014.1	Prodigal:002006	CDS	119744	120196	.	+	0	ID=OEGBLJEF_01617;inference=ab initio prediction:Prodigal:002006;locus_tag=OEGBLJEF_01617;product=hypothetical protein
NZ_SRLB01000014.1	Prodigal:002006	CDS	120264	120632	.	+	0	ID=OEGBLJEF_01618;inference=ab initio prediction:Prodigal:002006;locus_tag=OEGBLJEF_01618;product=hypothetical protein
NZ_SRLB01000014.1	Prodigal:002006	CDS	120706	121629	.	-	0	ID=OEGBLJEF_01619;inference=ab initio prediction:Prodigal:002006;locus_tag=OEGBLJEF_01619;product=hypothetical protein
NZ_SRLB01000014.1	Prodigal:002006	CDS	122494	122721	.	-	0	ID=OEGBLJEF_01620;inference=ab initio prediction:Prodigal:002006;locus_tag=OEGBLJEF_01620;product=hypothetical protein
NZ_SRLB01000014.1	Prodigal:002006	CDS	122715	123116	.	-	0	ID=OEGBLJEF_01621;inference=ab initio prediction:Prodigal:002006;locus_tag=OEGBLJEF_01621;product=hypothetical protein
NZ_SRLB01000014.1	Prodigal:002006	CDS	123289	124287	.	-	0	ID=OEGBLJEF_01622;eC_number=3.1.1.5;Name=pldB;db_xref=COG:COG2267;gene=pldB;inference=ab initio prediction:Prodigal:002006,similar to AA sequence:UniProtKB:P07000;locus_tag=OEGBLJEF_01622;product=Lysophospholipase L2
NZ_SRLB01000014.1	Prodigal:002006	CDS	124546	125010	.	+	0	ID=OEGBLJEF_01623;Name=ibpA_1;db_xref=COG:COG0071;gene=ibpA_1;inference=ab initio prediction:Prodigal:002006,similar to AA sequence:UniProtKB:P0C054;locus_tag=OEGBLJEF_01623;product=Small heat shock protein IbpA
NZ_SRLB01000014.1	Prodigal:002006	CDS	125076	125393	.	-	0	ID=OEGBLJEF_01624;inference=ab initio prediction:Prodigal:002006;locus_tag=OEGBLJEF_01624;product=hypothetical protein
NZ_SRLB01000014.1	Prodigal:002006	CDS	125508	126956	.	-	0	ID=OEGBLJEF_01625;inference=ab initio prediction:Prodigal:002006;locus_tag=OEGBLJEF_01625;product=hypothetical protein
NZ_SRLB01000014.1	Prodigal:002006	CDS	126974	127708	.	-	0	ID=OEGBLJEF_01626;inference=ab initio prediction:Prodigal:002006;locus_tag=OEGBLJEF_01626;product=hypothetical protein
NZ_SRLB01000014.1	Prodigal:002006	CDS	127680	128309	.	-	0	ID=OEGBLJEF_01627;inference=ab initio prediction:Prodigal:002006;locus_tag=OEGBLJEF_01627;product=hypothetical protein
NZ_SRLB01000014.1	Prodigal:002006	CDS	128817	129260	.	-	0	ID=OEGBLJEF_01628;inference=ab initio prediction:Prodigal:002006;locus_tag=OEGBLJEF_01628;product=hypothetical protein
NZ_SRLB01000014.1	Prodigal:002006	CDS	129460	129759	.	+	0	ID=OEGBLJEF_01629;inference=ab initio prediction:Prodigal:002006;locus_tag=OEGBLJEF_01629;product=hypothetical protein
NZ_SRLB01000014.1	Prodigal:002006	CDS	129810	130016	.	+	0	ID=OEGBLJEF_01630;inference=ab initio prediction:Prodigal:002006;locus_tag=OEGBLJEF_01630;product=hypothetical protein
NZ_SRLB01000014.1	Prodigal:002006	CDS	130143	131036	.	+	0	ID=OEGBLJEF_01631;eC_number=2.5.1.61;Name=hemC;db_xref=COG:COG0181;gene=hemC;inference=ab initio prediction:Prodigal:002006,similar to AA sequence:UniProtKB:P06983;locus_tag=OEGBLJEF_01631;product=Porphobilinogen deaminase
NZ_SRLB01000014.1	Prodigal:002006	CDS	131053	132345	.	-	0	ID=OEGBLJEF_01632;eC_number=6.3.4.21;Name=pncB;db_xref=COG:COG1488;gene=pncB;inference=ab initio prediction:Prodigal:002006,similar to AA sequence:UniProtKB:Q8UIS9;locus_tag=OEGBLJEF_01632;product=Nicotinate phosphoribosyltransferase
NZ_SRLB01000014.1	Prodigal:002006	CDS	132492	133001	.	-	0	ID=OEGBLJEF_01633;inference=ab initio prediction:Prodigal:002006;locus_tag=OEGBLJEF_01633;product=hypothetical protein
NZ_SRLB01000014.1	Prodigal:002006	CDS	133220	133429	.	+	0	ID=OEGBLJEF_01634;Name=mopII;gene=mopII;inference=ab initio prediction:Prodigal:002006,similar to AA sequence:UniProtKB:P08854;locus_tag=OEGBLJEF_01634;product=Molybdenum-pterin-binding protein 2
NZ_SRLB01000014.1	Prodigal:002006	CDS	133661	134689	.	+	0	ID=OEGBLJEF_01635;Name=btuF;gene=btuF;inference=ab initio prediction:Prodigal:002006,protein motif:HAMAP:MF_01000;locus_tag=OEGBLJEF_01635;product=Vitamin B12-binding protein
NZ_SRLB01000014.1	Prodigal:002006	CDS	134686	135723	.	+	0	ID=OEGBLJEF_01636;db_xref=COG:COG0609;inference=ab initio prediction:Prodigal:002006,similar to AA sequence:UniProtKB:Q57130;locus_tag=OEGBLJEF_01636;product=putative ABC transporter permease protein
NZ_SRLB01000014.1	Prodigal:002006	CDS	135720	136490	.	+	0	ID=OEGBLJEF_01637;db_xref=COG:COG1120;inference=ab initio prediction:Prodigal:002006,similar to AA sequence:UniProtKB:Q57399;locus_tag=OEGBLJEF_01637;product=putative ABC transporter ATP-binding protein
NZ_SRLB01000014.1	Prodigal:002006	CDS	136826	138463	.	+	0	ID=OEGBLJEF_01638;eC_number=3.5.1.13;Name=aam_1;db_xref=COG:COG0154;gene=aam_1;inference=ab initio prediction:Prodigal:002006,similar to AA sequence:UniProtKB:K9NBS6;locus_tag=OEGBLJEF_01638;product=Acylamidase
NZ_SRLB01000014.1	Aragorn:001002	tRNA	139507	139602	.	-	.	ID=OEGBLJEF_01639;inference=COORDINATES:profile:Aragorn:001002;locus_tag=OEGBLJEF_01639;product=tRNA-Arg(acg)
NZ_SRLB01000014.1	Prodigal:002006	CDS	140068	140385	.	+	0	ID=OEGBLJEF_01640;inference=ab initio prediction:Prodigal:002006;locus_tag=OEGBLJEF_01640;product=hypothetical protein
NZ_SRLB01000014.1	Prodigal:002006	CDS	140416	141885	.	-	0	ID=OEGBLJEF_01641;eC_number=2.7.-.-;Name=sasA_11;gene=sasA_11;inference=ab initio prediction:Prodigal:002006,protein motif:HAMAP:MF_01837;locus_tag=OEGBLJEF_01641;product=Adaptive-response sensory-kinase SasA
NZ_SRLB01000014.1	Prodigal:002006	CDS	141882	142568	.	-	0	ID=OEGBLJEF_01642;Name=copR;gene=copR;inference=ab initio prediction:Prodigal:002006,similar to AA sequence:UniProtKB:Q02540;locus_tag=OEGBLJEF_01642;product=Transcriptional activator protein CopR
NZ_SRLB01000014.1	Prodigal:002006	CDS	142907	144256	.	+	0	ID=OEGBLJEF_01643;Name=mdtA_5;gene=mdtA_5;inference=ab initio prediction:Prodigal:002006,protein motif:HAMAP:MF_01422;locus_tag=OEGBLJEF_01643;product=Multidrug resistance protein MdtA
NZ_SRLB01000014.1	Prodigal:002006	CDS	144264	147401	.	+	0	ID=OEGBLJEF_01644;Name=czcA_2;gene=czcA_2;inference=ab initio prediction:Prodigal:002006,similar to AA sequence:UniProtKB:P13511;locus_tag=OEGBLJEF_01644;product=Cobalt-zinc-cadmium resistance protein CzcA
NZ_SRLB01000014.1	Prodigal:002006	CDS	147541	148056	.	+	0	ID=OEGBLJEF_01645;inference=ab initio prediction:Prodigal:002006;locus_tag=OEGBLJEF_01645;product=hypothetical protein
NZ_SRLB01000014.1	Prodigal:002006	CDS	148204	148956	.	+	0	ID=OEGBLJEF_01646;eC_number=2.3.2.29;Name=bpt;db_xref=COG:COG2935;gene=bpt;inference=ab initio prediction:Prodigal:002006,similar to AA sequence:UniProtKB:Q983E4;locus_tag=OEGBLJEF_01646;product=Aspartate/glutamate leucyltransferase
NZ_SRLB01000014.1	Prodigal:002006	CDS	148857	149084	.	-	0	ID=OEGBLJEF_01647;inference=ab initio prediction:Prodigal:002006;locus_tag=OEGBLJEF_01647;product=hypothetical protein
NZ_SRLB01000014.1	Prodigal:002006	CDS	149112	151004	.	+	0	ID=OEGBLJEF_01648;eC_number=3.1.1.1;Name=estP;db_xref=COG:COG3240;gene=estP;inference=ab initio prediction:Prodigal:002006,similar to AA sequence:UniProtKB:Q88QS0;locus_tag=OEGBLJEF_01648;product=Esterase EstP
NZ_SRLB01000014.1	Prodigal:002006	CDS	151296	152606	.	+	0	ID=OEGBLJEF_01649;eC_number=4.3.2.2;Name=purB;db_xref=COG:COG0015;gene=purB;inference=ab initio prediction:Prodigal:002006,similar to AA sequence:UniProtKB:P12047;locus_tag=OEGBLJEF_01649;product=Adenylosuccinate lyase
NZ_SRLB01000014.1	Prodigal:002006	CDS	152754	154025	.	+	0	ID=OEGBLJEF_01650;eC_number=2.1.1.79;Name=cfa;db_xref=COG:COG2230;gene=cfa;inference=ab initio prediction:Prodigal:002006,similar to AA sequence:UniProtKB:P0A9H7;locus_tag=OEGBLJEF_01650;product=Cyclopropane-fatty-acyl-phospholipid synthase
NZ_SRLB01000014.1	Prodigal:002006	CDS	154177	155454	.	+	0	ID=OEGBLJEF_01651;eC_number=1.4.5.1;Name=dadA_1;db_xref=COG:COG0665;gene=dadA_1;inference=ab initio prediction:Prodigal:002006,similar to AA sequence:UniProtKB:A3KEZ1;locus_tag=OEGBLJEF_01651;product=D-amino acid dehydrogenase
NZ_SRLB01000014.1	Prodigal:002006	CDS	155926	156804	.	-	0	ID=OEGBLJEF_01652;eC_number=3.1.1.92;inference=ab initio prediction:Prodigal:002006,similar to AA sequence:UniProtKB:A6XIG7;locus_tag=OEGBLJEF_01652;product=4-sulfomuconolactone hydrolase
NZ_SRLB01000014.1	Prodigal:002006	CDS	156797	158083	.	-	0	ID=OEGBLJEF_01653;Name=naiP_1;gene=naiP_1;inference=ab initio prediction:Prodigal:002006,similar to AA sequence:UniProtKB:O34691;locus_tag=OEGBLJEF_01653;product=Putative niacin/nicotinamide transporter NaiP
NZ_SRLB01000014.1	Prodigal:002006	CDS	158239	160197	.	-	0	ID=OEGBLJEF_01654;inference=ab initio prediction:Prodigal:002006;locus_tag=OEGBLJEF_01654;product=hypothetical protein
NZ_SRLB01000014.1	Prodigal:002006	CDS	160328	162469	.	-	0	ID=OEGBLJEF_01655;eC_number=2.7.13.3;Name=rcsC_8;gene=rcsC_8;inference=ab initio prediction:Prodigal:002006,protein motif:HAMAP:MF_00979;locus_tag=OEGBLJEF_01655;product=Sensor histidine kinase RcsC
NZ_SRLB01000014.1	Prodigal:002006	CDS	162753	164381	.	+	0	ID=OEGBLJEF_01656;eC_number=2.7.1.29;Name=dhaK;gene=dhaK;inference=ab initio prediction:Prodigal:002006,similar to AA sequence:UniProtKB:P45510;locus_tag=OEGBLJEF_01656;product=Dihydroxyacetone kinase
NZ_SRLB01000014.1	Prodigal:002006	CDS	164536	165093	.	-	0	ID=OEGBLJEF_01657;inference=ab initio prediction:Prodigal:002006;locus_tag=OEGBLJEF_01657;product=hypothetical protein
NZ_SRLB01000014.1	Prodigal:002006	CDS	165320	165535	.	+	0	ID=OEGBLJEF_01658;inference=ab initio prediction:Prodigal:002006;locus_tag=OEGBLJEF_01658;product=hypothetical protein
NZ_SRLB01000014.1	Prodigal:002006	CDS	165532	166827	.	+	0	ID=OEGBLJEF_01659;eC_number=1.18.1.3;Name=andAa;gene=andAa;inference=ab initio prediction:Prodigal:002006,similar to AA sequence:UniProtKB:Q84BZ0;locus_tag=OEGBLJEF_01659;product=Anthranilate 1%2C2-dioxygenase system ferredoxin--NAD(+) reductase component
NZ_SRLB01000014.1	Prodigal:002006	CDS	166824	168071	.	+	0	ID=OEGBLJEF_01660;eC_number=1.14.-.-;db_xref=COG:COG2124;inference=ab initio prediction:Prodigal:002006,similar to AA sequence:UniProtKB:P33271;locus_tag=OEGBLJEF_01660;product=Cytochrome P450 107B1
NZ_SRLB01000014.1	Prodigal:002006	CDS	168121	169920	.	-	0	ID=OEGBLJEF_01661;eC_number=3.1.26.11;Name=rbn_1;gene=rbn_1;inference=ab initio prediction:Prodigal:002006,protein motif:HAMAP:MF_01818;locus_tag=OEGBLJEF_01661;product=Ribonuclease BN
NZ_SRLB01000014.1	Prodigal:002006	CDS	170107	170592	.	+	0	ID=OEGBLJEF_01662;Name=slyA_1;gene=slyA_1;inference=ab initio prediction:Prodigal:002006,protein motif:HAMAP:MF_01819;locus_tag=OEGBLJEF_01662;product=Transcriptional regulator SlyA
NZ_SRLB01000014.1	Prodigal:002006	CDS	170597	171058	.	-	0	ID=OEGBLJEF_01663;eC_number=3.1.2.23;inference=ab initio prediction:Prodigal:002006,similar to AA sequence:UniProtKB:P56653;locus_tag=OEGBLJEF_01663;product=4-hydroxybenzoyl-CoA thioesterase
NZ_SRLB01000014.1	Prodigal:002006	CDS	171055	172866	.	-	0	ID=OEGBLJEF_01664;eC_number=6.2.1.26;Name=menE_1;gene=menE_1;inference=ab initio prediction:Prodigal:002006,protein motif:HAMAP:MF_00731;locus_tag=OEGBLJEF_01664;product=2-succinylbenzoate--CoA ligase
NZ_SRLB01000014.1	Prodigal:002006	CDS	172870	174084	.	-	0	ID=OEGBLJEF_01665;inference=ab initio prediction:Prodigal:002006;locus_tag=OEGBLJEF_01665;product=hypothetical protein
NZ_SRLB01000014.1	Prodigal:002006	CDS	174441	175232	.	-	0	ID=OEGBLJEF_01666;eC_number=4.2.1.155;Name=dmdD;db_xref=COG:COG1024;gene=dmdD;inference=ab initio prediction:Prodigal:002006,similar to AA sequence:UniProtKB:Q5LLW6;locus_tag=OEGBLJEF_01666;product=Methylthioacryloyl-CoA hydratase
NZ_SRLB01000014.1	Prodigal:002006	CDS	175370	176341	.	+	0	ID=OEGBLJEF_01667;eC_number=1.1.1.108;Name=lcdH_1;gene=lcdH_1;inference=ab initio prediction:Prodigal:002006,similar to AA sequence:UniProtKB:D7URM0;locus_tag=OEGBLJEF_01667;product=L-carnitine dehydrogenase
NZ_SRLB01000014.1	Prodigal:002006	CDS	176475	177356	.	+	0	ID=OEGBLJEF_01668;eC_number=2.3.1.247;Name=kce_2;db_xref=COG:COG3246;gene=kce_2;inference=ab initio prediction:Prodigal:002006,similar to AA sequence:UniProtKB:Q8RHX2;locus_tag=OEGBLJEF_01668;product=3-keto-5-aminohexanoate cleavage enzyme
NZ_SRLB01000014.1	Prodigal:002006	CDS	177368	178588	.	+	0	ID=OEGBLJEF_01669;inference=ab initio prediction:Prodigal:002006;locus_tag=OEGBLJEF_01669;product=hypothetical protein
NZ_SRLB01000014.1	Prodigal:002006	CDS	178585	179049	.	+	0	ID=OEGBLJEF_01670;inference=ab initio prediction:Prodigal:002006,similar to AA sequence:UniProtKB:P61167;locus_tag=OEGBLJEF_01670;note=UPF0311 protein RPA1785;product=hypothetical protein
NZ_SRLB01000014.1	Prodigal:002006	CDS	179114	180223	.	-	0	ID=OEGBLJEF_01671;inference=ab initio prediction:Prodigal:002006;locus_tag=OEGBLJEF_01671;product=hypothetical protein
NZ_SRLB01000014.1	Prodigal:002006	CDS	180786	181046	.	+	0	ID=OEGBLJEF_01672;inference=ab initio prediction:Prodigal:002006;locus_tag=OEGBLJEF_01672;product=hypothetical protein
NZ_SRLB01000014.1	Prodigal:002006	CDS	181163	181822	.	+	0	ID=OEGBLJEF_01673;eC_number=1.8.4.11;Name=msrA;db_xref=COG:COG0225;gene=msrA;inference=ab initio prediction:Prodigal:002006,similar to AA sequence:UniProtKB:Q93S39;locus_tag=OEGBLJEF_01673;product=Peptide methionine sulfoxide reductase MsrA
NZ_SRLB01000014.1	Prodigal:002006	CDS	181866	182786	.	-	0	ID=OEGBLJEF_01674;eC_number=3.4.24.-;Name=mepA;db_xref=COG:COG3770;gene=mepA;inference=ab initio prediction:Prodigal:002006,similar to AA sequence:UniProtKB:P0C0T5;locus_tag=OEGBLJEF_01674;product=Penicillin-insensitive murein endopeptidase
NZ_SRLB01000014.1	Prodigal:002006	CDS	182943	183356	.	+	0	ID=OEGBLJEF_01675;inference=ab initio prediction:Prodigal:002006;locus_tag=OEGBLJEF_01675;product=hypothetical protein
NZ_SRLB01000014.1	Prodigal:002006	CDS	183375	183740	.	-	0	ID=OEGBLJEF_01676;inference=ab initio prediction:Prodigal:002006;locus_tag=OEGBLJEF_01676;product=hypothetical protein
NZ_SRLB01000014.1	Prodigal:002006	CDS	183751	184212	.	-	0	ID=OEGBLJEF_01677;inference=ab initio prediction:Prodigal:002006;locus_tag=OEGBLJEF_01677;product=hypothetical protein
NZ_SRLB01000014.1	Prodigal:002006	CDS	184374	185000	.	+	0	ID=OEGBLJEF_01678;Name=eamB;db_xref=COG:COG1280;gene=eamB;inference=ab initio prediction:Prodigal:002006,similar to AA sequence:UniProtKB:P38101;locus_tag=OEGBLJEF_01678;product=Cysteine/O-acetylserine efflux protein
NZ_SRLB01000014.1	Prodigal:002006	CDS	185070	185567	.	-	0	ID=OEGBLJEF_01679;Name=secB;gene=secB;inference=ab initio prediction:Prodigal:002006,protein motif:HAMAP:MF_00821;locus_tag=OEGBLJEF_01679;product=Protein-export protein SecB
NZ_SRLB01000014.1	Prodigal:002006	CDS	186027	186746	.	+	0	ID=OEGBLJEF_01680;inference=ab initio prediction:Prodigal:002006;locus_tag=OEGBLJEF_01680;product=hypothetical protein
NZ_SRLB01000014.1	Prodigal:002006	CDS	186850	188067	.	+	0	ID=OEGBLJEF_01681;inference=ab initio prediction:Prodigal:002006;locus_tag=OEGBLJEF_01681;product=hypothetical protein
NZ_SRLB01000014.1	Prodigal:002006	CDS	188064	188720	.	+	0	ID=OEGBLJEF_01682;eC_number=3.1.-.-;Name=mutS2;gene=mutS2;inference=ab initio prediction:Prodigal:002006,protein motif:HAMAP:MF_00092;locus_tag=OEGBLJEF_01682;product=Endonuclease MutS2
NZ_SRLB01000014.1	Prodigal:002006	CDS	189267	190619	.	+	0	ID=OEGBLJEF_01683;eC_number=3.6.4.-;Name=rho;db_xref=COG:COG1158;gene=rho;inference=ab initio prediction:Prodigal:002006,similar to AA sequence:UniProtKB:P0AG30;locus_tag=OEGBLJEF_01683;product=Transcription termination factor Rho
NZ_SRLB01000014.1	Prodigal:002006	CDS	191166	192476	.	+	0	ID=OEGBLJEF_01684;eC_number=3.6.-.-;Name=mnmE;db_xref=COG:COG0486;gene=mnmE;inference=ab initio prediction:Prodigal:002006,similar to AA sequence:UniProtKB:P25522;locus_tag=OEGBLJEF_01684;product=tRNA modification GTPase MnmE
NZ_SRLB01000014.1	Prodigal:002006	CDS	192575	194458	.	+	0	ID=OEGBLJEF_01685;Name=mnmG;db_xref=COG:COG0445;gene=mnmG;inference=ab initio prediction:Prodigal:002006,similar to AA sequence:UniProtKB:P0A6U3;locus_tag=OEGBLJEF_01685;product=tRNA uridine 5-carboxymethylaminomethyl modification enzyme MnmG
NZ_SRLB01000014.1	Prodigal:002006	CDS	194455	195096	.	+	0	ID=OEGBLJEF_01686;eC_number=2.1.1.170;Name=rsmG;gene=rsmG;inference=ab initio prediction:Prodigal:002006,protein motif:HAMAP:MF_00074;locus_tag=OEGBLJEF_01686;product=Ribosomal RNA small subunit methyltransferase G
NZ_SRLB01000014.1	Prodigal:002006	CDS	195093	195962	.	+	0	ID=OEGBLJEF_01687;Name=parA;gene=parA;inference=ab initio prediction:Prodigal:002006,similar to AA sequence:UniProtKB:B8GW31;locus_tag=OEGBLJEF_01687;product=Chromosome partitioning protein ParA
NZ_SRLB01000014.1	Prodigal:002006	CDS	195998	196885	.	+	0	ID=OEGBLJEF_01688;Name=parB;gene=parB;inference=ab initio prediction:Prodigal:002006,similar to AA sequence:UniProtKB:B8GW30;locus_tag=OEGBLJEF_01688;product=Chromosome-partitioning protein ParB
NZ_SRLB01000015.1	Prodigal:002006	CDS	249	1277	.	-	0	ID=OEGBLJEF_01689;inference=ab initio prediction:Prodigal:002006;locus_tag=OEGBLJEF_01689;product=hypothetical protein
NZ_SRLB01000015.1	Prodigal:002006	CDS	1279	1815	.	-	0	ID=OEGBLJEF_01690;inference=ab initio prediction:Prodigal:002006;locus_tag=OEGBLJEF_01690;product=hypothetical protein
NZ_SRLB01000015.1	Prodigal:002006	CDS	2083	4674	.	-	0	ID=OEGBLJEF_01691;eC_number=6.1.1.4;Name=leuS_1;gene=leuS_1;inference=ab initio prediction:Prodigal:002006,similar to AA sequence:UniProtKB:B4RNT1;locus_tag=OEGBLJEF_01691;product=Leucine--tRNA ligase
NZ_SRLB01000015.1	Prodigal:002006	CDS	4862	5545	.	+	0	ID=OEGBLJEF_01692;Name=yggS;db_xref=COG:COG0325;gene=yggS;inference=ab initio prediction:Prodigal:002006,similar to AA sequence:UniProtKB:P67080;locus_tag=OEGBLJEF_01692;product=Pyridoxal phosphate homeostasis protein
NZ_SRLB01000015.1	Prodigal:002006	CDS	5571	5771	.	-	0	ID=OEGBLJEF_01693;inference=ab initio prediction:Prodigal:002006;locus_tag=OEGBLJEF_01693;product=hypothetical protein
NZ_SRLB01000015.1	Prodigal:002006	CDS	5946	6479	.	-	0	ID=OEGBLJEF_01694;inference=ab initio prediction:Prodigal:002006;locus_tag=OEGBLJEF_01694;product=hypothetical protein
NZ_SRLB01000015.1	Prodigal:002006	CDS	6600	7274	.	+	0	ID=OEGBLJEF_01695;eC_number=3.1.-.-;Name=dinG_1;gene=dinG_1;inference=ab initio prediction:Prodigal:002006,protein motif:HAMAP:MF_02206;locus_tag=OEGBLJEF_01695;product=3'-5' exonuclease DinG
NZ_SRLB01000015.1	Prodigal:002006	CDS	7450	8136	.	+	0	ID=OEGBLJEF_01696;Name=kdpE_2;db_xref=COG:COG0745;gene=kdpE_2;inference=ab initio prediction:Prodigal:002006,similar to AA sequence:UniProtKB:P9WGN1;locus_tag=OEGBLJEF_01696;product=Transcriptional regulatory protein KdpE
NZ_SRLB01000015.1	Prodigal:002006	CDS	8432	9523	.	-	0	ID=OEGBLJEF_01697;eC_number=4.1.2.42;inference=ab initio prediction:Prodigal:002006,similar to AA sequence:UniProtKB:O82872;locus_tag=OEGBLJEF_01697;product=D-threonine aldolase
NZ_SRLB01000015.1	Prodigal:002006	CDS	9744	11267	.	+	0	ID=OEGBLJEF_01698;inference=ab initio prediction:Prodigal:002006;locus_tag=OEGBLJEF_01698;product=hypothetical protein
NZ_SRLB01000015.1	Prodigal:002006	CDS	11386	11838	.	+	0	ID=OEGBLJEF_01699;inference=ab initio prediction:Prodigal:002006;locus_tag=OEGBLJEF_01699;product=hypothetical protein
NZ_SRLB01000015.1	Prodigal:002006	CDS	11903	12748	.	+	0	ID=OEGBLJEF_01700;eC_number=2.3.1.117;Name=dapD;gene=dapD;inference=ab initio prediction:Prodigal:002006,similar to AA sequence:UniProtKB:Q8FV25;locus_tag=OEGBLJEF_01700;product=2%2C3%2C4%2C5-tetrahydropyridine-2%2C6-dicarboxylate N-succinyltransferase
NZ_SRLB01000015.1	Prodigal:002006	CDS	12788	13654	.	-	0	ID=OEGBLJEF_01701;eC_number=6.3.2.1;Name=panC;db_xref=COG:COG0414;gene=panC;inference=ab initio prediction:Prodigal:002006,similar to AA sequence:UniProtKB:Q9X0G6;locus_tag=OEGBLJEF_01701;product=Pantothenate synthetase
NZ_SRLB01000015.1	Prodigal:002006	CDS	13865	14290	.	+	0	ID=OEGBLJEF_01702;inference=ab initio prediction:Prodigal:002006;locus_tag=OEGBLJEF_01702;product=hypothetical protein
NZ_SRLB01000015.1	Prodigal:002006	CDS	14290	14952	.	+	0	ID=OEGBLJEF_01703;inference=ab initio prediction:Prodigal:002006;locus_tag=OEGBLJEF_01703;product=hypothetical protein
NZ_SRLB01000015.1	Prodigal:002006	CDS	14949	15071	.	+	0	ID=OEGBLJEF_01704;inference=ab initio prediction:Prodigal:002006;locus_tag=OEGBLJEF_01704;product=hypothetical protein
NZ_SRLB01000015.1	Prodigal:002006	CDS	15084	15521	.	+	0	ID=OEGBLJEF_01705;inference=ab initio prediction:Prodigal:002006;locus_tag=OEGBLJEF_01705;product=hypothetical protein
NZ_SRLB01000015.1	Prodigal:002006	CDS	15530	16216	.	-	0	ID=OEGBLJEF_01706;inference=ab initio prediction:Prodigal:002006;locus_tag=OEGBLJEF_01706;product=hypothetical protein
NZ_SRLB01000015.1	Prodigal:002006	CDS	16328	16675	.	-	0	ID=OEGBLJEF_01707;inference=ab initio prediction:Prodigal:002006;locus_tag=OEGBLJEF_01707;product=hypothetical protein
NZ_SRLB01000015.1	Prodigal:002006	CDS	16740	17210	.	-	0	ID=OEGBLJEF_01708;eC_number=4.2.-.-;Name=ybaK;db_xref=COG:COG2606;gene=ybaK;inference=ab initio prediction:Prodigal:002006,similar to AA sequence:UniProtKB:P45202;locus_tag=OEGBLJEF_01708;product=Cys-tRNA(Pro)/Cys-tRNA(Cys) deacylase YbaK
NZ_SRLB01000015.1	Prodigal:002006	CDS	17239	18138	.	-	0	ID=OEGBLJEF_01709;eC_number=3.5.2.6;Name=bla;gene=bla;inference=ab initio prediction:Prodigal:002006,similar to AA sequence:UniProtKB:P23954;locus_tag=OEGBLJEF_01709;product=Beta-lactamase OXY-2
NZ_SRLB01000015.1	Prodigal:002006	CDS	18313	18534	.	-	0	ID=OEGBLJEF_01710;inference=ab initio prediction:Prodigal:002006;locus_tag=OEGBLJEF_01710;product=hypothetical protein
NZ_SRLB01000015.1	Prodigal:002006	CDS	18585	18770	.	-	0	ID=OEGBLJEF_01711;inference=ab initio prediction:Prodigal:002006;locus_tag=OEGBLJEF_01711;product=hypothetical protein
NZ_SRLB01000015.1	Prodigal:002006	CDS	18982	19491	.	+	0	ID=OEGBLJEF_01712;Name=yciE;db_xref=COG:COG3685;gene=yciE;inference=ab initio prediction:Prodigal:002006,similar to AA sequence:UniProtKB:P21363;locus_tag=OEGBLJEF_01712;product=Protein YciE
NZ_SRLB01000015.1	Prodigal:002006	CDS	19704	20417	.	-	0	ID=OEGBLJEF_01713;eC_number=5.2.1.1;Name=maiA;db_xref=COG:COG3473;gene=maiA;inference=ab initio prediction:Prodigal:002006,similar to AA sequence:UniProtKB:Q5YXQ1;locus_tag=OEGBLJEF_01713;product=Maleate isomerase
NZ_SRLB01000015.1	Prodigal:002006	CDS	20414	21184	.	-	0	ID=OEGBLJEF_01714;eC_number=7.6.2.7;Name=tauB;db_xref=COG:COG4525;gene=tauB;inference=ab initio prediction:Prodigal:002006,similar to AA sequence:UniProtKB:Q47538;locus_tag=OEGBLJEF_01714;product=Taurine import ATP-binding protein TauB
NZ_SRLB01000015.1	Prodigal:002006	CDS	21392	22255	.	-	0	ID=OEGBLJEF_01715;Name=ssuC_1;db_xref=COG:COG0600;gene=ssuC_1;inference=ab initio prediction:Prodigal:002006,similar to AA sequence:UniProtKB:P40401;locus_tag=OEGBLJEF_01715;product=Putative aliphatic sulfonates transport permease protein SsuC
NZ_SRLB01000015.1	Prodigal:002006	CDS	22239	23264	.	-	0	ID=OEGBLJEF_01716;inference=ab initio prediction:Prodigal:002006;locus_tag=OEGBLJEF_01716;product=hypothetical protein
NZ_SRLB01000015.1	Prodigal:002006	CDS	23549	24280	.	+	0	ID=OEGBLJEF_01717;Name=rspR_5;db_xref=COG:COG1802;gene=rspR_5;inference=ab initio prediction:Prodigal:002006,similar to AA sequence:UniProtKB:P0ACM2;locus_tag=OEGBLJEF_01717;product=HTH-type transcriptional repressor RspR
NZ_SRLB01000015.1	Prodigal:002006	CDS	24298	25041	.	+	0	ID=OEGBLJEF_01718;eC_number=5.1.99.5;Name=hyuE;gene=hyuE;inference=ab initio prediction:Prodigal:002006,similar to AA sequence:UniProtKB:Q00924;locus_tag=OEGBLJEF_01718;product=Hydantoin racemase
NZ_SRLB01000015.1	Prodigal:002006	CDS	25082	27814	.	-	0	ID=OEGBLJEF_01719;eC_number=1.2.4.1;Name=aceE_2;db_xref=COG:COG2609;gene=aceE_2;inference=ab initio prediction:Prodigal:002006,similar to AA sequence:UniProtKB:P0AFG8;locus_tag=OEGBLJEF_01719;product=Pyruvate dehydrogenase E1 component
NZ_SRLB01000015.1	Prodigal:002006	CDS	28167	29318	.	+	0	ID=OEGBLJEF_01720;eC_number=2.1.2.10;Name=gcvT;db_xref=COG:COG0404;gene=gcvT;inference=ab initio prediction:Prodigal:002006,similar to AA sequence:UniProtKB:P9WN51;locus_tag=OEGBLJEF_01720;product=Aminomethyltransferase
NZ_SRLB01000015.1	Prodigal:002006	CDS	29334	29696	.	+	0	ID=OEGBLJEF_01721;Name=gcvH;db_xref=COG:COG0509;gene=gcvH;inference=ab initio prediction:Prodigal:002006,similar to AA sequence:UniProtKB:Q6G2F0;locus_tag=OEGBLJEF_01721;product=Glycine cleavage system H protein
NZ_SRLB01000015.1	Prodigal:002006	CDS	29788	32637	.	+	0	ID=OEGBLJEF_01722;eC_number=1.4.4.2;Name=gcvP;gene=gcvP;inference=ab initio prediction:Prodigal:002006,similar to AA sequence:UniProtKB:P74416;locus_tag=OEGBLJEF_01722;product=Glycine dehydrogenase (decarboxylating)
NZ_SRLB01000015.1	Prodigal:002006	CDS	32812	33054	.	+	0	ID=OEGBLJEF_01723;inference=ab initio prediction:Prodigal:002006;locus_tag=OEGBLJEF_01723;product=hypothetical protein
NZ_SRLB01000015.1	Prodigal:002006	CDS	33054	33449	.	+	0	ID=OEGBLJEF_01724;eC_number=3.1.-.-;db_xref=COG:COG3742;inference=ab initio prediction:Prodigal:002006,similar to AA sequence:UniProtKB:P9WF77;locus_tag=OEGBLJEF_01724;product=Ribonuclease VapC30
NZ_SRLB01000015.1	Prodigal:002006	CDS	33484	34203	.	-	0	ID=OEGBLJEF_01725;eC_number=2.7.7.7;Name=dnaQ;db_xref=COG:COG0847;gene=dnaQ;inference=ab initio prediction:Prodigal:002006,similar to AA sequence:UniProtKB:P03007;locus_tag=OEGBLJEF_01725;product=DNA polymerase III subunit epsilon
NZ_SRLB01000015.1	Prodigal:002006	CDS	34253	34855	.	-	0	ID=OEGBLJEF_01726;eC_number=2.7.1.24;Name=coaE;db_xref=COG:COG0237;gene=coaE;inference=ab initio prediction:Prodigal:002006,similar to AA sequence:UniProtKB:O67792;locus_tag=OEGBLJEF_01726;product=Dephospho-CoA kinase
NZ_SRLB01000015.1	Prodigal:002006	CDS	34852	35715	.	-	0	ID=OEGBLJEF_01727;eC_number=1.1.1.25;Name=aroE_1;db_xref=COG:COG0169;gene=aroE_1;inference=ab initio prediction:Prodigal:002006,similar to AA sequence:UniProtKB:Q5HNV1;locus_tag=OEGBLJEF_01727;product=Shikimate dehydrogenase (NADP(+))
NZ_SRLB01000015.1	Prodigal:002006	CDS	35729	36352	.	-	0	ID=OEGBLJEF_01728;eC_number=3.6.1.-;Name=yceF;db_xref=COG:COG0424;gene=yceF;inference=ab initio prediction:Prodigal:002006,similar to AA sequence:UniProtKB:P58627;locus_tag=OEGBLJEF_01728;product=7-methyl-GTP pyrophosphatase
NZ_SRLB01000015.1	Prodigal:002006	CDS	36358	37188	.	-	0	ID=OEGBLJEF_01729;eC_number=2.7.11.32;Name=yqfL;db_xref=COG:COG1806;gene=yqfL;inference=ab initio prediction:Prodigal:002006,similar to AA sequence:UniProtKB:P54470;locus_tag=OEGBLJEF_01729;product=Putative pyruvate%2C phosphate dikinase regulatory protein
NZ_SRLB01000015.1	Prodigal:002006	CDS	37747	38835	.	+	0	ID=OEGBLJEF_01730;eC_number=4.1.1.37;Name=hemE;db_xref=COG:COG0407;gene=hemE;inference=ab initio prediction:Prodigal:002006,similar to AA sequence:UniProtKB:P32920;locus_tag=OEGBLJEF_01730;product=Uroporphyrinogen decarboxylase
NZ_SRLB01000015.1	Prodigal:002006	CDS	39077	39499	.	+	0	ID=OEGBLJEF_01731;inference=ab initio prediction:Prodigal:002006;locus_tag=OEGBLJEF_01731;product=hypothetical protein
NZ_SRLB01000015.1	Prodigal:002006	CDS	39511	40386	.	+	0	ID=OEGBLJEF_01732;inference=ab initio prediction:Prodigal:002006;locus_tag=OEGBLJEF_01732;product=hypothetical protein
NZ_SRLB01000015.1	Prodigal:002006	CDS	40391	41161	.	+	0	ID=OEGBLJEF_01733;eC_number=3.1.3.2;Name=phoC;gene=phoC;inference=ab initio prediction:Prodigal:002006,similar to AA sequence:UniProtKB:P28581;locus_tag=OEGBLJEF_01733;product=Major phosphate-irrepressible acid phosphatase
NZ_SRLB01000015.1	Prodigal:002006	CDS	41281	41484	.	-	0	ID=OEGBLJEF_01734;inference=ab initio prediction:Prodigal:002006;locus_tag=OEGBLJEF_01734;product=hypothetical protein
NZ_SRLB01000015.1	Prodigal:002006	CDS	41722	42450	.	-	0	ID=OEGBLJEF_01735;inference=ab initio prediction:Prodigal:002006,similar to AA sequence:UniProtKB:P0AEC0;locus_tag=OEGBLJEF_01735;note=UPF0053 inner membrane protein YoaE;product=hypothetical protein
[truncated: 9,177,644 more chars]
