# Supplementary material for: Comprehensive Comparative Genomics and Phenotyping of Methylobacterium Species
Source: Front Microbiol. 2021 Oct 6;12:740610. doi: 10.3389/fmicb.2021.740610 (PMC8561711; doi:10.3389/fmicb.2021.740610)
Supplement: Supplementary file 9 [file Data_Sheet_3.ZIP › Mb_jeotgali.gff]

##gff-version 3
##sequence-region M-jeotgali_contig_1_1 1 171843
##sequence-region M-jeotgali_contig_2_1 1 44492
##sequence-region M-jeotgali_contig_3_1 1 67530
##sequence-region M-jeotgali_contig_4_1 1 63224
##sequence-region M-jeotgali_contig_5_1 1 35208
##sequence-region M-jeotgali_contig_6_1 1 24351
##sequence-region M-jeotgali_contig_7_1 1 61973
##sequence-region M-jeotgali_contig_8_1 1 51115
##sequence-region M-jeotgali_contig_9_1 1 42976
##sequence-region M-jeotgali_contig_10_1 1 164004
##sequence-region M-jeotgali_contig_11_1 1 109471
##sequence-region M-jeotgali_contig_12_1 1 46117
##sequence-region M-jeotgali_contig_13_1 1 67028
##sequence-region M-jeotgali_contig_14_1 1 18472
##sequence-region M-jeotgali_contig_15_1 1 60784
##sequence-region M-jeotgali_contig_16_1 1 77835
##sequence-region M-jeotgali_contig_17_1 1 43173
##sequence-region M-jeotgali_contig_18_1 1 58111
##sequence-region M-jeotgali_contig_19_1 1 64826
##sequence-region M-jeotgali_contig_20_1 1 58082
##sequence-region M-jeotgali_contig_21_1 1 45807
##sequence-region M-jeotgali_contig_22_1 1 131047
##sequence-region M-jeotgali_contig_23_1 1 29221
##sequence-region M-jeotgali_contig_24_1 1 35824
##sequence-region M-jeotgali_contig_25_1 1 63211
##sequence-region M-jeotgali_contig_26_1 1 43110
##sequence-region M-jeotgali_contig_27_1 1 110343
##sequence-region M-jeotgali_contig_28_1 1 35217
##sequence-region M-jeotgali_contig_29_1 1 24433
##sequence-region M-jeotgali_contig_30_1 1 89991
##sequence-region M-jeotgali_contig_31_1 1 132250
##sequence-region M-jeotgali_contig_32_1 1 11378
##sequence-region M-jeotgali_contig_33_1 1 37183
##sequence-region M-jeotgali_contig_34_1 1 32573
##sequence-region M-jeotgali_contig_35_1 1 87204
##sequence-region M-jeotgali_contig_36_1 1 21455
##sequence-region M-jeotgali_contig_37_1 1 45535
##sequence-region M-jeotgali_contig_38_1 1 96348
##sequence-region M-jeotgali_contig_39_1 1 50730
##sequence-region M-jeotgali_contig_40_1 1 32798
##sequence-region M-jeotgali_contig_41_1 1 60029
##sequence-region M-jeotgali_contig_42_1 1 133495
##sequence-region M-jeotgali_contig_43_1 1 133038
##sequence-region M-jeotgali_contig_44_1 1 47547
##sequence-region M-jeotgali_contig_45_1 1 80458
##sequence-region M-jeotgali_contig_46_1 1 76859
##sequence-region M-jeotgali_contig_47_1 1 5946
##sequence-region M-jeotgali_contig_48_1 1 34368
##sequence-region M-jeotgali_contig_49_1 1 70306
##sequence-region M-jeotgali_contig_50_1 1 19490
##sequence-region M-jeotgali_contig_51_1 1 42452
##sequence-region M-jeotgali_contig_52_1 1 30156
##sequence-region M-jeotgali_contig_53_1 1 43983
##sequence-region M-jeotgali_contig_54_1 1 14142
##sequence-region M-jeotgali_contig_55_1 1 14359
##sequence-region M-jeotgali_contig_56_1 1 117757
##sequence-region M-jeotgali_contig_57_1 1 20667
##sequence-region M-jeotgali_contig_58_1 1 41150
##sequence-region M-jeotgali_contig_59_1 1 25234
##sequence-region M-jeotgali_contig_60_1 1 31586
##sequence-region M-jeotgali_contig_61_1 1 28571
##sequence-region M-jeotgali_contig_62_1 1 79998
##sequence-region M-jeotgali_contig_63_1 1 4130
##sequence-region M-jeotgali_contig_64_1 1 7956
##sequence-region M-jeotgali_contig_65_1 1 29740
##sequence-region M-jeotgali_contig_66_1 1 5386
##sequence-region M-jeotgali_contig_67_1 1 20950
##sequence-region M-jeotgali_contig_68_1 1 29873
##sequence-region M-jeotgali_contig_69_1 1 21598
##sequence-region M-jeotgali_contig_70_1 1 22066
##sequence-region M-jeotgali_contig_71_1 1 6527
##sequence-region M-jeotgali_contig_72_1 1 4648
##sequence-region M-jeotgali_contig_73_1 1 7421
##sequence-region M-jeotgali_contig_74_1 1 1512
##sequence-region M-jeotgali_contig_75_1 1 36854
##sequence-region M-jeotgali_contig_76_1 1 24863
##sequence-region M-jeotgali_contig_77_1 1 8536
##sequence-region M-jeotgali_contig_78_1 1 18313
##sequence-region M-jeotgali_contig_79_1 1 10280
##sequence-region M-jeotgali_contig_80_1 1 75865
##sequence-region M-jeotgali_contig_81_1 1 64725
##sequence-region M-jeotgali_contig_82_1 1 6894
##sequence-region M-jeotgali_contig_83_1 1 32300
##sequence-region M-jeotgali_contig_84_1 1 73896
##sequence-region M-jeotgali_contig_85_1 1 55791
##sequence-region M-jeotgali_contig_86_1 1 8468
##sequence-region M-jeotgali_contig_87_1 1 14073
##sequence-region M-jeotgali_contig_88_1 1 14076
##sequence-region M-jeotgali_contig_89_1 1 24123
##sequence-region M-jeotgali_contig_90_1 1 14388
##sequence-region M-jeotgali_contig_91_1 1 3981
##sequence-region M-jeotgali_contig_92_1 1 30477
##sequence-region M-jeotgali_contig_93_1 1 12169
##sequence-region M-jeotgali_contig_94_1 1 21826
##sequence-region M-jeotgali_contig_95_1 1 18092
##sequence-region M-jeotgali_contig_96_1 1 17495
##sequence-region M-jeotgali_contig_97_1 1 3251
##sequence-region M-jeotgali_contig_98_1 1 2080
##sequence-region M-jeotgali_contig_99_1 1 12542
##sequence-region M-jeotgali_contig_100_1 1 1188
##sequence-region M-jeotgali_contig_101_1 1 9087
##sequence-region M-jeotgali_contig_102_1 1 1938
##sequence-region M-jeotgali_contig_103_1 1 3674
##sequence-region M-jeotgali_contig_104_1 1 1255
##sequence-region M-jeotgali_contig_105_1 1 2139
##sequence-region M-jeotgali_contig_106_1 1 8748
##sequence-region M-jeotgali_contig_107_1 1 1085
##sequence-region M-jeotgali_contig_108_1 1 11770
##sequence-region M-jeotgali_contig_109_1 1 1215
##sequence-region M-jeotgali_contig_110_1 1 7400
##sequence-region M-jeotgali_contig_111_1 1 3887
##sequence-region M-jeotgali_contig_112_1 1 1073
M-jeotgali_contig_1_1	Prodigal:002006	CDS	222	725	.	+	0	ID=AOPFMNJM_00001;inference=ab initio prediction:Prodigal:002006;locus_tag=AOPFMNJM_00001;product=hypothetical protein
M-jeotgali_contig_1_1	Prodigal:002006	CDS	862	2154	.	+	0	ID=AOPFMNJM_00002;eC_number=6.3.4.21;Name=pncB;db_xref=COG:COG1488;gene=pncB;inference=ab initio prediction:Prodigal:002006,similar to AA sequence:UniProtKB:Q8UIS9;locus_tag=AOPFMNJM_00002;product=Nicotinate phosphoribosyltransferase
M-jeotgali_contig_1_1	Prodigal:002006	CDS	2154	2912	.	+	0	ID=AOPFMNJM_00003;eC_number=3.5.2.9;Name=pxpA;db_xref=COG:COG1540;gene=pxpA;inference=ab initio prediction:Prodigal:002006,similar to AA sequence:UniProtKB:P42963;locus_tag=AOPFMNJM_00003;product=5-oxoprolinase subunit A
M-jeotgali_contig_1_1	Prodigal:002006	CDS	3038	4984	.	+	0	ID=AOPFMNJM_00004;inference=ab initio prediction:Prodigal:002006;locus_tag=AOPFMNJM_00004;product=hypothetical protein
M-jeotgali_contig_1_1	Prodigal:002006	CDS	5037	5825	.	+	0	ID=AOPFMNJM_00005;eC_number=3.1.3.15;Name=hisN;db_xref=COG:COG0483;gene=hisN;inference=ab initio prediction:Prodigal:002006,similar to AA sequence:UniProtKB:Q8NS80;locus_tag=AOPFMNJM_00005;product=Histidinol-phosphatase
M-jeotgali_contig_1_1	Prodigal:002006	CDS	5848	6927	.	+	0	ID=AOPFMNJM_00006;inference=ab initio prediction:Prodigal:002006;locus_tag=AOPFMNJM_00006;product=hypothetical protein
M-jeotgali_contig_1_1	Prodigal:002006	CDS	7001	8446	.	+	0	ID=AOPFMNJM_00007;Name=ycjX;db_xref=COG:COG3106;gene=ycjX;inference=ab initio prediction:Prodigal:002006,similar to AA sequence:UniProtKB:P76046;locus_tag=AOPFMNJM_00007;product=putative protein YcjX
M-jeotgali_contig_1_1	Prodigal:002006	CDS	8453	9028	.	-	0	ID=AOPFMNJM_00008;inference=ab initio prediction:Prodigal:002006;locus_tag=AOPFMNJM_00008;product=hypothetical protein
M-jeotgali_contig_1_1	Prodigal:002006	CDS	9075	9524	.	+	0	ID=AOPFMNJM_00009;inference=ab initio prediction:Prodigal:002006;locus_tag=AOPFMNJM_00009;product=hypothetical protein
M-jeotgali_contig_1_1	Prodigal:002006	CDS	9706	10167	.	+	0	ID=AOPFMNJM_00010;Name=rplM;db_xref=COG:COG0102;gene=rplM;inference=ab initio prediction:Prodigal:002006,similar to AA sequence:UniProtKB:Q6N651;locus_tag=AOPFMNJM_00010;product=50S ribosomal protein L13
M-jeotgali_contig_1_1	Prodigal:002006	CDS	10170	10652	.	+	0	ID=AOPFMNJM_00011;Name=rpsI;db_xref=COG:COG0103;gene=rpsI;inference=ab initio prediction:Prodigal:002006,similar to AA sequence:UniProtKB:Q6N650;locus_tag=AOPFMNJM_00011;product=30S ribosomal protein S9
M-jeotgali_contig_1_1	Prodigal:002006	CDS	10731	11246	.	-	0	ID=AOPFMNJM_00012;inference=ab initio prediction:Prodigal:002006;locus_tag=AOPFMNJM_00012;product=hypothetical protein
M-jeotgali_contig_1_1	Prodigal:002006	CDS	11404	12354	.	+	0	ID=AOPFMNJM_00013;eC_number=1.2.1.38;Name=argC;db_xref=COG:COG0002;gene=argC;inference=ab initio prediction:Prodigal:002006,similar to AA sequence:UniProtKB:Q8ZKL8;locus_tag=AOPFMNJM_00013;product=N-acetyl-gamma-glutamyl-phosphate reductase
M-jeotgali_contig_1_1	Prodigal:002006	CDS	12632	13189	.	+	0	ID=AOPFMNJM_00014;inference=ab initio prediction:Prodigal:002006;locus_tag=AOPFMNJM_00014;product=hypothetical protein
M-jeotgali_contig_1_1	Aragorn:001002	tRNA	13344	13420	.	+	.	ID=AOPFMNJM_00015;inference=COORDINATES:profile:Aragorn:001002;locus_tag=AOPFMNJM_00015;product=tRNA-Arg(tct)
M-jeotgali_contig_1_1	Prodigal:002006	CDS	13849	14721	.	-	0	ID=AOPFMNJM_00016;inference=ab initio prediction:Prodigal:002006;locus_tag=AOPFMNJM_00016;product=hypothetical protein
M-jeotgali_contig_1_1	Prodigal:002006	CDS	14718	14951	.	-	0	ID=AOPFMNJM_00017;inference=ab initio prediction:Prodigal:002006;locus_tag=AOPFMNJM_00017;product=hypothetical protein
M-jeotgali_contig_1_1	Prodigal:002006	CDS	15540	16649	.	+	0	ID=AOPFMNJM_00018;inference=ab initio prediction:Prodigal:002006;locus_tag=AOPFMNJM_00018;product=hypothetical protein
M-jeotgali_contig_1_1	Prodigal:002006	CDS	16654	17571	.	-	0	ID=AOPFMNJM_00019;inference=ab initio prediction:Prodigal:002006;locus_tag=AOPFMNJM_00019;product=hypothetical protein
M-jeotgali_contig_1_1	Prodigal:002006	CDS	17764	21753	.	+	0	ID=AOPFMNJM_00020;inference=ab initio prediction:Prodigal:002006;locus_tag=AOPFMNJM_00020;product=hypothetical protein
M-jeotgali_contig_1_1	Prodigal:002006	CDS	21770	22120	.	-	0	ID=AOPFMNJM_00021;inference=ab initio prediction:Prodigal:002006;locus_tag=AOPFMNJM_00021;product=hypothetical protein
M-jeotgali_contig_1_1	Prodigal:002006	CDS	22609	24093	.	-	0	ID=AOPFMNJM_00022;inference=ab initio prediction:Prodigal:002006;locus_tag=AOPFMNJM_00022;product=hypothetical protein
M-jeotgali_contig_1_1	Prodigal:002006	CDS	24307	26466	.	+	0	ID=AOPFMNJM_00023;eC_number=5.4.99.2;Name=mutB;db_xref=COG:COG1884;gene=mutB;inference=ab initio prediction:Prodigal:002006,similar to AA sequence:UniProtKB:P9WJK5;locus_tag=AOPFMNJM_00023;product=putative methylmalonyl-CoA mutase large subunit
M-jeotgali_contig_1_1	Prodigal:002006	CDS	26586	27572	.	+	0	ID=AOPFMNJM_00024;eC_number=1.1.1.281;Name=rmd;gene=rmd;inference=ab initio prediction:Prodigal:002006,similar to AA sequence:UniProtKB:Q6T1X6;locus_tag=AOPFMNJM_00024;product=GDP-6-deoxy-D-mannose reductase
M-jeotgali_contig_1_1	Aragorn:001002	tRNA	27686	27778	.	-	.	ID=AOPFMNJM_00025;inference=COORDINATES:profile:Aragorn:001002;locus_tag=AOPFMNJM_00025;product=tRNA-Ser(gct)
M-jeotgali_contig_1_1	Prodigal:002006	CDS	27792	28631	.	-	0	ID=AOPFMNJM_00026;inference=ab initio prediction:Prodigal:002006;locus_tag=AOPFMNJM_00026;product=hypothetical protein
M-jeotgali_contig_1_1	Prodigal:002006	CDS	28628	30157	.	-	0	ID=AOPFMNJM_00027;eC_number=6.2.1.3;Name=lcfB_1;db_xref=COG:COG0318;gene=lcfB_1;inference=ab initio prediction:Prodigal:002006,similar to AA sequence:UniProtKB:O07610;locus_tag=AOPFMNJM_00027;product=Long-chain-fatty-acid--CoA ligase
M-jeotgali_contig_1_1	Prodigal:002006	CDS	30232	30975	.	-	0	ID=AOPFMNJM_00028;inference=ab initio prediction:Prodigal:002006;locus_tag=AOPFMNJM_00028;product=hypothetical protein
M-jeotgali_contig_1_1	Prodigal:002006	CDS	31467	32525	.	+	0	ID=AOPFMNJM_00029;eC_number=2.5.1.72;Name=nadA;db_xref=COG:COG0379;gene=nadA;inference=ab initio prediction:Prodigal:002006,similar to AA sequence:UniProtKB:P9WJK1;locus_tag=AOPFMNJM_00029;product=Quinolinate synthase A
M-jeotgali_contig_1_1	Prodigal:002006	CDS	32522	34042	.	+	0	ID=AOPFMNJM_00030;eC_number=1.4.3.16;Name=nadB;db_xref=COG:COG0029;gene=nadB;inference=ab initio prediction:Prodigal:002006,similar to AA sequence:UniProtKB:P10902;locus_tag=AOPFMNJM_00030;product=L-aspartate oxidase
M-jeotgali_contig_1_1	Prodigal:002006	CDS	34054	34911	.	+	0	ID=AOPFMNJM_00031;eC_number=2.4.2.19;Name=nadC;db_xref=COG:COG0157;gene=nadC;inference=ab initio prediction:Prodigal:002006,similar to AA sequence:UniProtKB:P39666;locus_tag=AOPFMNJM_00031;product=putative nicotinate-nucleotide pyrophosphorylase [carboxylating]
M-jeotgali_contig_1_1	Prodigal:002006	CDS	35302	35964	.	+	0	ID=AOPFMNJM_00032;inference=ab initio prediction:Prodigal:002006;locus_tag=AOPFMNJM_00032;product=hypothetical protein
M-jeotgali_contig_1_1	Prodigal:002006	CDS	36056	36592	.	-	0	ID=AOPFMNJM_00033;inference=ab initio prediction:Prodigal:002006;locus_tag=AOPFMNJM_00033;product=hypothetical protein
M-jeotgali_contig_1_1	Prodigal:002006	CDS	36693	37085	.	-	0	ID=AOPFMNJM_00034;eC_number=2.8.1.1;Name=glpE;gene=glpE;inference=ab initio prediction:Prodigal:002006,protein motif:HAMAP:MF_01009;locus_tag=AOPFMNJM_00034;product=Thiosulfate sulfurtransferase GlpE
M-jeotgali_contig_1_1	Prodigal:002006	CDS	37097	37534	.	-	0	ID=AOPFMNJM_00035;inference=ab initio prediction:Prodigal:002006;locus_tag=AOPFMNJM_00035;product=hypothetical protein
M-jeotgali_contig_1_1	Prodigal:002006	CDS	37658	38683	.	+	0	ID=AOPFMNJM_00036;eC_number=4.1.99.22;Name=moaA_1;gene=moaA_1;inference=ab initio prediction:Prodigal:002006,similar to AA sequence:UniProtKB:Q44118;locus_tag=AOPFMNJM_00036;product=GTP 3'%2C8-cyclase
M-jeotgali_contig_1_1	Prodigal:002006	CDS	38693	39331	.	-	0	ID=AOPFMNJM_00037;inference=ab initio prediction:Prodigal:002006;locus_tag=AOPFMNJM_00037;product=hypothetical protein
M-jeotgali_contig_1_1	Prodigal:002006	CDS	39315	40091	.	-	0	ID=AOPFMNJM_00038;inference=ab initio prediction:Prodigal:002006;locus_tag=AOPFMNJM_00038;product=hypothetical protein
M-jeotgali_contig_1_1	Prodigal:002006	CDS	40101	40733	.	-	0	ID=AOPFMNJM_00039;inference=ab initio prediction:Prodigal:002006;locus_tag=AOPFMNJM_00039;product=hypothetical protein
M-jeotgali_contig_1_1	Prodigal:002006	CDS	40888	41187	.	+	0	ID=AOPFMNJM_00040;inference=ab initio prediction:Prodigal:002006;locus_tag=AOPFMNJM_00040;product=hypothetical protein
M-jeotgali_contig_1_1	Prodigal:002006	CDS	41240	43447	.	+	0	ID=AOPFMNJM_00041;inference=ab initio prediction:Prodigal:002006;locus_tag=AOPFMNJM_00041;product=hypothetical protein
M-jeotgali_contig_1_1	Prodigal:002006	CDS	43456	44748	.	+	0	ID=AOPFMNJM_00042;inference=ab initio prediction:Prodigal:002006;locus_tag=AOPFMNJM_00042;product=hypothetical protein
M-jeotgali_contig_1_1	Prodigal:002006	CDS	44738	45733	.	-	0	ID=AOPFMNJM_00043;inference=ab initio prediction:Prodigal:002006;locus_tag=AOPFMNJM_00043;product=hypothetical protein
M-jeotgali_contig_1_1	Prodigal:002006	CDS	45929	46630	.	+	0	ID=AOPFMNJM_00044;eC_number=2.5.1.3;Name=thiE_1;db_xref=COG:COG0352;gene=thiE_1;inference=ab initio prediction:Prodigal:002006,similar to AA sequence:UniProtKB:P39594;locus_tag=AOPFMNJM_00044;product=Thiamine-phosphate synthase
M-jeotgali_contig_1_1	Prodigal:002006	CDS	46627	47436	.	+	0	ID=AOPFMNJM_00045;eC_number=2.7.1.49;Name=thiD;db_xref=COG:COG0351;gene=thiD;inference=ab initio prediction:Prodigal:002006,similar to AA sequence:UniProtKB:P76422;locus_tag=AOPFMNJM_00045;product=Hydroxymethylpyrimidine/phosphomethylpyrimidine kinase
M-jeotgali_contig_1_1	Prodigal:002006	CDS	47532	48161	.	+	0	ID=AOPFMNJM_00046;inference=ab initio prediction:Prodigal:002006;locus_tag=AOPFMNJM_00046;product=hypothetical protein
M-jeotgali_contig_1_1	Prodigal:002006	CDS	48167	48622	.	+	0	ID=AOPFMNJM_00047;inference=ab initio prediction:Prodigal:002006;locus_tag=AOPFMNJM_00047;product=hypothetical protein
M-jeotgali_contig_1_1	Prodigal:002006	CDS	48633	49217	.	-	0	ID=AOPFMNJM_00048;inference=ab initio prediction:Prodigal:002006;locus_tag=AOPFMNJM_00048;product=hypothetical protein
M-jeotgali_contig_1_1	Prodigal:002006	CDS	49324	50406	.	-	0	ID=AOPFMNJM_00049;inference=ab initio prediction:Prodigal:002006;locus_tag=AOPFMNJM_00049;product=hypothetical protein
M-jeotgali_contig_1_1	Prodigal:002006	CDS	50411	51265	.	-	0	ID=AOPFMNJM_00050;Name=mkl;db_xref=COG:COG1127;gene=mkl;inference=ab initio prediction:Prodigal:002006,similar to AA sequence:UniProtKB:P9WQL5;locus_tag=AOPFMNJM_00050;product=putative ribonucleotide transport ATP-binding protein mkl
M-jeotgali_contig_1_1	Prodigal:002006	CDS	51271	52428	.	-	0	ID=AOPFMNJM_00051;inference=ab initio prediction:Prodigal:002006;locus_tag=AOPFMNJM_00051;product=hypothetical protein
M-jeotgali_contig_1_1	Prodigal:002006	CDS	52512	53705	.	-	0	ID=AOPFMNJM_00052;Name=hcaT;gene=hcaT;inference=ab initio prediction:Prodigal:002006,similar to AA sequence:UniProtKB:Q47142;locus_tag=AOPFMNJM_00052;product=putative 3-phenylpropionic acid transporter
M-jeotgali_contig_1_1	Prodigal:002006	CDS	53832	55049	.	+	0	ID=AOPFMNJM_00053;inference=ab initio prediction:Prodigal:002006;locus_tag=AOPFMNJM_00053;product=hypothetical protein
M-jeotgali_contig_1_1	Prodigal:002006	CDS	55273	55584	.	+	0	ID=AOPFMNJM_00054;inference=ab initio prediction:Prodigal:002006;locus_tag=AOPFMNJM_00054;product=hypothetical protein
M-jeotgali_contig_1_1	Prodigal:002006	CDS	55651	61677	.	-	0	ID=AOPFMNJM_00055;inference=ab initio prediction:Prodigal:002006;locus_tag=AOPFMNJM_00055;product=hypothetical protein
M-jeotgali_contig_1_1	Prodigal:002006	CDS	61966	62292	.	+	0	ID=AOPFMNJM_00056;inference=ab initio prediction:Prodigal:002006;locus_tag=AOPFMNJM_00056;product=hypothetical protein
M-jeotgali_contig_1_1	Prodigal:002006	CDS	62490	62810	.	+	0	ID=AOPFMNJM_00057;Name=fdxE;db_xref=COG:COG0633;gene=fdxE;inference=ab initio prediction:Prodigal:002006,similar to AA sequence:UniProtKB:P80306;locus_tag=AOPFMNJM_00057;product=Ferredoxin-6
M-jeotgali_contig_1_1	Prodigal:002006	CDS	62820	64001	.	-	0	ID=AOPFMNJM_00058;inference=ab initio prediction:Prodigal:002006;locus_tag=AOPFMNJM_00058;product=hypothetical protein
M-jeotgali_contig_1_1	Prodigal:002006	CDS	64269	64688	.	+	0	ID=AOPFMNJM_00059;inference=ab initio prediction:Prodigal:002006;locus_tag=AOPFMNJM_00059;product=hypothetical protein
M-jeotgali_contig_1_1	Prodigal:002006	CDS	64714	66552	.	-	0	ID=AOPFMNJM_00060;Name=kefC_1;db_xref=COG:COG0475;gene=kefC_1;inference=ab initio prediction:Prodigal:002006,similar to AA sequence:UniProtKB:P03819;locus_tag=AOPFMNJM_00060;product=Glutathione-regulated potassium-efflux system protein KefC
M-jeotgali_contig_1_1	Prodigal:002006	CDS	66775	67695	.	-	0	ID=AOPFMNJM_00061;eC_number=2.4.1.187;inference=ab initio prediction:Prodigal:002006,protein motif:HAMAP:MF_02070;locus_tag=AOPFMNJM_00061;product=N-acetylglucosaminyldiphosphoundecaprenol N-acetyl-beta-D-mannosaminyltransferase
M-jeotgali_contig_1_1	Prodigal:002006	CDS	67688	69172	.	-	0	ID=AOPFMNJM_00062;Name=smc_1;gene=smc_1;inference=ab initio prediction:Prodigal:002006,protein motif:HAMAP:MF_01894;locus_tag=AOPFMNJM_00062;product=Chromosome partition protein Smc
M-jeotgali_contig_1_1	Prodigal:002006	CDS	69425	70486	.	-	0	ID=AOPFMNJM_00063;inference=ab initio prediction:Prodigal:002006;locus_tag=AOPFMNJM_00063;product=hypothetical protein
M-jeotgali_contig_1_1	Prodigal:002006	CDS	70483	72564	.	-	0	ID=AOPFMNJM_00064;eC_number=2.4.1.250;Name=mshA_1;gene=mshA_1;inference=ab initio prediction:Prodigal:002006,protein motif:HAMAP:MF_01695;locus_tag=AOPFMNJM_00064;product=D-inositol-3-phosphate glycosyltransferase
M-jeotgali_contig_1_1	Prodigal:002006	CDS	72636	73838	.	+	0	ID=AOPFMNJM_00065;inference=ab initio prediction:Prodigal:002006;locus_tag=AOPFMNJM_00065;product=hypothetical protein
M-jeotgali_contig_1_1	Prodigal:002006	CDS	73835	74482	.	+	0	ID=AOPFMNJM_00066;inference=ab initio prediction:Prodigal:002006;locus_tag=AOPFMNJM_00066;product=hypothetical protein
M-jeotgali_contig_1_1	Prodigal:002006	CDS	74498	76195	.	-	0	ID=AOPFMNJM_00067;inference=ab initio prediction:Prodigal:002006;locus_tag=AOPFMNJM_00067;product=hypothetical protein
M-jeotgali_contig_1_1	Prodigal:002006	CDS	76180	76866	.	-	0	ID=AOPFMNJM_00068;inference=ab initio prediction:Prodigal:002006;locus_tag=AOPFMNJM_00068;product=hypothetical protein
M-jeotgali_contig_1_1	Prodigal:002006	CDS	76869	77474	.	-	0	ID=AOPFMNJM_00069;inference=ab initio prediction:Prodigal:002006;locus_tag=AOPFMNJM_00069;product=hypothetical protein
M-jeotgali_contig_1_1	Prodigal:002006	CDS	77663	78511	.	+	0	ID=AOPFMNJM_00070;inference=ab initio prediction:Prodigal:002006;locus_tag=AOPFMNJM_00070;product=hypothetical protein
M-jeotgali_contig_1_1	Prodigal:002006	CDS	78581	79561	.	+	0	ID=AOPFMNJM_00071;eC_number=1.1.-.-;Name=yajO;db_xref=COG:COG0667;gene=yajO;inference=ab initio prediction:Prodigal:002006,similar to AA sequence:UniProtKB:P77735;locus_tag=AOPFMNJM_00071;product=1-deoxyxylulose-5-phosphate synthase YajO
M-jeotgali_contig_1_1	Prodigal:002006	CDS	79563	80081	.	+	0	ID=AOPFMNJM_00072;eC_number=3.1.3.-;db_xref=COG:COG2062;inference=ab initio prediction:Prodigal:002006,similar to AA sequence:UniProtKB:P9WGF9;locus_tag=AOPFMNJM_00072;product=putative protein
M-jeotgali_contig_1_1	Prodigal:002006	CDS	80091	81080	.	-	0	ID=AOPFMNJM_00073;eC_number=5.4.99.25;Name=truB;db_xref=COG:COG0130;gene=truB;inference=ab initio prediction:Prodigal:002006,similar to AA sequence:UniProtKB:P60340;locus_tag=AOPFMNJM_00073;product=tRNA pseudouridine synthase B
M-jeotgali_contig_1_1	Prodigal:002006	CDS	81217	81654	.	-	0	ID=AOPFMNJM_00074;Name=rbfA;db_xref=COG:COG0858;gene=rbfA;inference=ab initio prediction:Prodigal:002006,similar to AA sequence:UniProtKB:P0A7G2;locus_tag=AOPFMNJM_00074;product=30S ribosome-binding factor
M-jeotgali_contig_1_1	Prodigal:002006	CDS	81769	84717	.	-	0	ID=AOPFMNJM_00075;Name=infB;gene=infB;inference=ab initio prediction:Prodigal:002006,protein motif:HAMAP:MF_00100_B;locus_tag=AOPFMNJM_00075;product=Translation initiation factor IF-2
M-jeotgali_contig_1_1	Prodigal:002006	CDS	84718	85506	.	-	0	ID=AOPFMNJM_00076;inference=ab initio prediction:Prodigal:002006;locus_tag=AOPFMNJM_00076;product=hypothetical protein
M-jeotgali_contig_1_1	Prodigal:002006	CDS	85523	87139	.	-	0	ID=AOPFMNJM_00077;Name=nusA;db_xref=COG:COG0195;gene=nusA;inference=ab initio prediction:Prodigal:002006,similar to AA sequence:UniProtKB:P0AFF6;locus_tag=AOPFMNJM_00077;product=Transcription termination/antitermination protein NusA
M-jeotgali_contig_1_1	Prodigal:002006	CDS	87204	87959	.	-	0	ID=AOPFMNJM_00078;Name=rimP;gene=rimP;inference=ab initio prediction:Prodigal:002006,protein motif:HAMAP:MF_01077;locus_tag=AOPFMNJM_00078;product=Ribosome maturation factor RimP
M-jeotgali_contig_1_1	Prodigal:002006	CDS	88203	88856	.	+	0	ID=AOPFMNJM_00079;eC_number=2.3.1.-;Name=vatD;gene=vatD;inference=ab initio prediction:Prodigal:002006,similar to AA sequence:UniProtKB:P50870;locus_tag=AOPFMNJM_00079;product=Streptogramin A acetyltransferase
M-jeotgali_contig_1_1	Prodigal:002006	CDS	89158	90192	.	-	0	ID=AOPFMNJM_00080;eC_number=1.2.1.11;Name=asd2;db_xref=COG:COG0136;gene=asd2;inference=ab initio prediction:Prodigal:002006,similar to AA sequence:UniProtKB:P23247;locus_tag=AOPFMNJM_00080;product=Aspartate-semialdehyde dehydrogenase 2
M-jeotgali_contig_1_1	Prodigal:002006	CDS	90458	91249	.	+	0	ID=AOPFMNJM_00081;inference=ab initio prediction:Prodigal:002006;locus_tag=AOPFMNJM_00081;product=hypothetical protein
M-jeotgali_contig_1_1	Prodigal:002006	CDS	91390	91800	.	+	0	ID=AOPFMNJM_00082;inference=ab initio prediction:Prodigal:002006;locus_tag=AOPFMNJM_00082;product=hypothetical protein
M-jeotgali_contig_1_1	Prodigal:002006	CDS	91876	92985	.	-	0	ID=AOPFMNJM_00083;eC_number=1.1.1.85;Name=leuB;gene=leuB;inference=ab initio prediction:Prodigal:002006,similar to AA sequence:UniProtKB:Q2T7H6;locus_tag=AOPFMNJM_00083;product=3-isopropylmalate dehydrogenase
M-jeotgali_contig_1_1	Prodigal:002006	CDS	93081	93227	.	-	0	ID=AOPFMNJM_00084;inference=ab initio prediction:Prodigal:002006;locus_tag=AOPFMNJM_00084;product=hypothetical protein
M-jeotgali_contig_1_1	Prodigal:002006	CDS	93228	93479	.	-	0	ID=AOPFMNJM_00085;inference=ab initio prediction:Prodigal:002006;locus_tag=AOPFMNJM_00085;product=hypothetical protein
M-jeotgali_contig_1_1	Prodigal:002006	CDS	93863	94825	.	-	0	ID=AOPFMNJM_00086;inference=ab initio prediction:Prodigal:002006;locus_tag=AOPFMNJM_00086;product=hypothetical protein
M-jeotgali_contig_1_1	Prodigal:002006	CDS	94899	95639	.	+	0	ID=AOPFMNJM_00087;eC_number=2.4.1.129;Name=mtgA_1;db_xref=COG:COG0744;gene=mtgA_1;inference=ab initio prediction:Prodigal:002006,similar to AA sequence:UniProtKB:P46022;locus_tag=AOPFMNJM_00087;product=Biosynthetic peptidoglycan transglycosylase
M-jeotgali_contig_1_1	Prodigal:002006	CDS	95685	96368	.	+	0	ID=AOPFMNJM_00088;inference=ab initio prediction:Prodigal:002006;locus_tag=AOPFMNJM_00088;product=hypothetical protein
M-jeotgali_contig_1_1	Prodigal:002006	CDS	96540	98192	.	+	0	ID=AOPFMNJM_00089;inference=ab initio prediction:Prodigal:002006;locus_tag=AOPFMNJM_00089;product=hypothetical protein
M-jeotgali_contig_1_1	Prodigal:002006	CDS	98239	99471	.	-	0	ID=AOPFMNJM_00090;eC_number=6.3.4.5;Name=argG;db_xref=COG:COG0137;gene=argG;inference=ab initio prediction:Prodigal:002006,similar to AA sequence:UniProtKB:Q9PHK7;locus_tag=AOPFMNJM_00090;product=Argininosuccinate synthase
M-jeotgali_contig_1_1	Prodigal:002006	CDS	99646	100269	.	+	0	ID=AOPFMNJM_00091;eC_number=5.99.1.4;Name=nsaD;gene=nsaD;inference=ab initio prediction:Prodigal:002006,similar to AA sequence:UniProtKB:Q9X9Q7;locus_tag=AOPFMNJM_00091;product=2-hydroxychromene-2-carboxylate isomerase
M-jeotgali_contig_1_1	Prodigal:002006	CDS	100353	101042	.	+	0	ID=AOPFMNJM_00092;inference=ab initio prediction:Prodigal:002006;locus_tag=AOPFMNJM_00092;product=hypothetical protein
M-jeotgali_contig_1_1	Prodigal:002006	CDS	101265	101837	.	+	0	ID=AOPFMNJM_00093;Name=atpH;db_xref=COG:COG0712;gene=atpH;inference=ab initio prediction:Prodigal:002006,similar to AA sequence:UniProtKB:P72244;locus_tag=AOPFMNJM_00093;product=ATP synthase subunit delta
M-jeotgali_contig_1_1	Prodigal:002006	CDS	101898	103427	.	+	0	ID=AOPFMNJM_00094;eC_number=7.1.2.2;Name=atpA;db_xref=COG:COG0056;gene=atpA;inference=ab initio prediction:Prodigal:002006,similar to AA sequence:UniProtKB:P05036;locus_tag=AOPFMNJM_00094;product=ATP synthase subunit alpha
M-jeotgali_contig_1_1	Prodigal:002006	CDS	103508	104392	.	+	0	ID=AOPFMNJM_00095;Name=atpG_1;db_xref=COG:COG0224;gene=atpG_1;inference=ab initio prediction:Prodigal:002006,similar to AA sequence:UniProtKB:P72246;locus_tag=AOPFMNJM_00095;product=ATP synthase gamma chain
M-jeotgali_contig_1_1	Prodigal:002006	CDS	104437	105891	.	+	0	ID=AOPFMNJM_00096;eC_number=7.1.2.2;Name=atpD;db_xref=COG:COG0055;gene=atpD;inference=ab initio prediction:Prodigal:002006,similar to AA sequence:UniProtKB:A1B8P0;locus_tag=AOPFMNJM_00096;product=ATP synthase subunit beta
M-jeotgali_contig_1_1	Prodigal:002006	CDS	105902	106150	.	+	0	ID=AOPFMNJM_00097;inference=ab initio prediction:Prodigal:002006;locus_tag=AOPFMNJM_00097;product=hypothetical protein
M-jeotgali_contig_1_1	Prodigal:002006	CDS	106221	106622	.	+	0	ID=AOPFMNJM_00098;Name=atpC;db_xref=COG:COG0355;gene=atpC;inference=ab initio prediction:Prodigal:002006,similar to AA sequence:UniProtKB:A1B8P1;locus_tag=AOPFMNJM_00098;product=ATP synthase epsilon chain
M-jeotgali_contig_1_1	Prodigal:002006	CDS	106728	107963	.	-	0	ID=AOPFMNJM_00099;eC_number=2.7.7.72;Name=cca;gene=cca;inference=ab initio prediction:Prodigal:002006,protein motif:HAMAP:MF_01263;locus_tag=AOPFMNJM_00099;product=CCA-adding enzyme
M-jeotgali_contig_1_1	Prodigal:002006	CDS	107960	108217	.	-	0	ID=AOPFMNJM_00100;inference=ab initio prediction:Prodigal:002006;locus_tag=AOPFMNJM_00100;product=hypothetical protein
M-jeotgali_contig_1_1	Prodigal:002006	CDS	108379	109518	.	-	0	ID=AOPFMNJM_00101;inference=ab initio prediction:Prodigal:002006;locus_tag=AOPFMNJM_00101;product=hypothetical protein
M-jeotgali_contig_1_1	Prodigal:002006	CDS	109649	110341	.	-	0	ID=AOPFMNJM_00102;eC_number=3.6.1.-;Name=nudL;gene=nudL;inference=ab initio prediction:Prodigal:002006,protein motif:HAMAP:MF_01592;locus_tag=AOPFMNJM_00102;product=putative Nudix hydrolase NudL
M-jeotgali_contig_1_1	Prodigal:002006	CDS	110338	110931	.	-	0	ID=AOPFMNJM_00103;inference=ab initio prediction:Prodigal:002006;locus_tag=AOPFMNJM_00103;product=hypothetical protein
M-jeotgali_contig_1_1	Prodigal:002006	CDS	110938	111417	.	-	0	ID=AOPFMNJM_00104;inference=ab initio prediction:Prodigal:002006;locus_tag=AOPFMNJM_00104;product=hypothetical protein
M-jeotgali_contig_1_1	Prodigal:002006	CDS	111592	112596	.	+	0	ID=AOPFMNJM_00105;inference=ab initio prediction:Prodigal:002006;locus_tag=AOPFMNJM_00105;product=hypothetical protein
M-jeotgali_contig_1_1	Prodigal:002006	CDS	112600	113514	.	+	0	ID=AOPFMNJM_00106;inference=ab initio prediction:Prodigal:002006;locus_tag=AOPFMNJM_00106;product=hypothetical protein
M-jeotgali_contig_1_1	Prodigal:002006	CDS	113522	116329	.	+	0	ID=AOPFMNJM_00107;inference=ab initio prediction:Prodigal:002006;locus_tag=AOPFMNJM_00107;product=hypothetical protein
M-jeotgali_contig_1_1	Prodigal:002006	CDS	116553	118634	.	+	0	ID=AOPFMNJM_00108;inference=ab initio prediction:Prodigal:002006;locus_tag=AOPFMNJM_00108;product=hypothetical protein
M-jeotgali_contig_1_1	Prodigal:002006	CDS	118642	119142	.	-	0	ID=AOPFMNJM_00109;eC_number=2.3.1.-;Name=eis_1;gene=eis_1;inference=ab initio prediction:Prodigal:002006,protein motif:HAMAP:MF_01812;locus_tag=AOPFMNJM_00109;product=N-acetyltransferase Eis
M-jeotgali_contig_1_1	Prodigal:002006	CDS	119437	121110	.	+	0	ID=AOPFMNJM_00110;inference=ab initio prediction:Prodigal:002006;locus_tag=AOPFMNJM_00110;product=hypothetical protein
M-jeotgali_contig_1_1	Prodigal:002006	CDS	121372	122097	.	+	0	ID=AOPFMNJM_00111;inference=ab initio prediction:Prodigal:002006;locus_tag=AOPFMNJM_00111;product=hypothetical protein
M-jeotgali_contig_1_1	Prodigal:002006	CDS	122099	122956	.	-	0	ID=AOPFMNJM_00112;Name=pheA;db_xref=COG:COG0077;gene=pheA;inference=ab initio prediction:Prodigal:002006,similar to AA sequence:UniProtKB:P0A9J8;locus_tag=AOPFMNJM_00112;product=Bifunctional chorismate mutase/prephenate dehydratase
M-jeotgali_contig_1_1	Prodigal:002006	CDS	122981	123724	.	-	0	ID=AOPFMNJM_00113;eC_number=2.7.7.38;Name=kdsB;db_xref=COG:COG1212;gene=kdsB;inference=ab initio prediction:Prodigal:002006,similar to AA sequence:UniProtKB:P04951;locus_tag=AOPFMNJM_00113;product=3-deoxy-manno-octulosonate cytidylyltransferase
M-jeotgali_contig_1_1	Prodigal:002006	CDS	124000	124863	.	+	0	ID=AOPFMNJM_00114;inference=ab initio prediction:Prodigal:002006;locus_tag=AOPFMNJM_00114;product=hypothetical protein
M-jeotgali_contig_1_1	Prodigal:002006	CDS	125007	126905	.	+	0	ID=AOPFMNJM_00115;inference=ab initio prediction:Prodigal:002006;locus_tag=AOPFMNJM_00115;product=hypothetical protein
M-jeotgali_contig_1_1	Prodigal:002006	CDS	126902	128758	.	+	0	ID=AOPFMNJM_00116;inference=ab initio prediction:Prodigal:002006;locus_tag=AOPFMNJM_00116;product=hypothetical protein
M-jeotgali_contig_1_1	Prodigal:002006	CDS	128758	129864	.	+	0	ID=AOPFMNJM_00117;Name=yejB;db_xref=COG:COG4174;gene=yejB;inference=ab initio prediction:Prodigal:002006,similar to AA sequence:UniProtKB:P0AFU0;locus_tag=AOPFMNJM_00117;product=Inner membrane ABC transporter permease protein YejB
M-jeotgali_contig_1_1	Prodigal:002006	CDS	129861	130364	.	+	0	ID=AOPFMNJM_00118;inference=ab initio prediction:Prodigal:002006;locus_tag=AOPFMNJM_00118;product=hypothetical protein
M-jeotgali_contig_1_1	Prodigal:002006	CDS	130506	131042	.	+	0	ID=AOPFMNJM_00119;eC_number=3.6.1.1;Name=ppa;db_xref=COG:COG0221;gene=ppa;inference=ab initio prediction:Prodigal:002006,similar to AA sequence:UniProtKB:P0A7A9;locus_tag=AOPFMNJM_00119;product=Inorganic pyrophosphatase
M-jeotgali_contig_1_1	Prodigal:002006	CDS	131081	132331	.	-	0	ID=AOPFMNJM_00120;eC_number=1.14.13.-;Name=ubiL_1;db_xref=COG:COG0654;gene=ubiL_1;inference=ab initio prediction:Prodigal:002006,similar to AA sequence:UniProtKB:Q2RMZ4;locus_tag=AOPFMNJM_00120;product=Ubiquinone hydroxylase UbiL
M-jeotgali_contig_1_1	Prodigal:002006	CDS	132478	133347	.	+	0	ID=AOPFMNJM_00121;eC_number=3.1.2.-;Name=tesB;db_xref=COG:COG1946;gene=tesB;inference=ab initio prediction:Prodigal:002006,similar to AA sequence:UniProtKB:P0AGG2;locus_tag=AOPFMNJM_00121;product=Acyl-CoA thioesterase 2
M-jeotgali_contig_1_1	Prodigal:002006	CDS	133639	133977	.	+	0	ID=AOPFMNJM_00122;Name=glnK;db_xref=COG:COG0347;gene=glnK;inference=ab initio prediction:Prodigal:002006,similar to AA sequence:UniProtKB:P0AC55;locus_tag=AOPFMNJM_00122;product=Nitrogen regulatory protein P-II 2
M-jeotgali_contig_1_1	Prodigal:002006	CDS	134051	135550	.	+	0	ID=AOPFMNJM_00123;Name=amtB;gene=amtB;inference=ab initio prediction:Prodigal:002006,similar to AA sequence:UniProtKB:P69681;locus_tag=AOPFMNJM_00123;product=Ammonia channel
M-jeotgali_contig_1_1	Prodigal:002006	CDS	135823	136782	.	+	0	ID=AOPFMNJM_00124;inference=ab initio prediction:Prodigal:002006;locus_tag=AOPFMNJM_00124;product=hypothetical protein
M-jeotgali_contig_1_1	Prodigal:002006	CDS	136962	137288	.	+	0	ID=AOPFMNJM_00125;inference=ab initio prediction:Prodigal:002006,similar to AA sequence:UniProtKB:P76169;locus_tag=AOPFMNJM_00125;note=UPF0060 membrane protein YnfA;product=hypothetical protein
M-jeotgali_contig_1_1	Prodigal:002006	CDS	137351	138958	.	-	0	ID=AOPFMNJM_00126;eC_number=1.1.1.95;Name=serA;db_xref=COG:COG0111;gene=serA;inference=ab initio prediction:Prodigal:002006,similar to AA sequence:UniProtKB:P9WNX3;locus_tag=AOPFMNJM_00126;product=D-3-phosphoglycerate dehydrogenase
M-jeotgali_contig_1_1	Prodigal:002006	CDS	139110	140279	.	-	0	ID=AOPFMNJM_00127;eC_number=2.6.1.52;Name=serC;db_xref=COG:COG1932;gene=serC;inference=ab initio prediction:Prodigal:002006,similar to AA sequence:UniProtKB:P9WQ73;locus_tag=AOPFMNJM_00127;product=Phosphoserine aminotransferase
M-jeotgali_contig_1_1	Prodigal:002006	CDS	140461	140631	.	+	0	ID=AOPFMNJM_00128;inference=ab initio prediction:Prodigal:002006;locus_tag=AOPFMNJM_00128;product=hypothetical protein
M-jeotgali_contig_1_1	Prodigal:002006	CDS	140635	141336	.	-	0	ID=AOPFMNJM_00129;eC_number=2.1.1.228;Name=trmD;db_xref=COG:COG0336;gene=trmD;inference=ab initio prediction:Prodigal:002006,similar to AA sequence:UniProtKB:Q6G1R9;locus_tag=AOPFMNJM_00129;product=tRNA (guanine-N(1)-)-methyltransferase
M-jeotgali_contig_1_1	Prodigal:002006	CDS	141502	142089	.	+	0	ID=AOPFMNJM_00130;Name=pdtaR;db_xref=COG:COG3707;gene=pdtaR;inference=ab initio prediction:Prodigal:002006,similar to AA sequence:UniProtKB:P9WGM3;locus_tag=AOPFMNJM_00130;product=putative transcriptional regulatory protein pdtaR
M-jeotgali_contig_1_1	Prodigal:002006	CDS	142100	143113	.	+	0	ID=AOPFMNJM_00131;inference=ab initio prediction:Prodigal:002006;locus_tag=AOPFMNJM_00131;product=hypothetical protein
M-jeotgali_contig_1_1	Prodigal:002006	CDS	143691	144947	.	+	0	ID=AOPFMNJM_00132;eC_number=1.7.1.4;Name=nasD;db_xref=COG:COG1251;gene=nasD;inference=ab initio prediction:Prodigal:002006,similar to AA sequence:UniProtKB:P42435;locus_tag=AOPFMNJM_00132;product=Nitrite reductase [NAD(P)H]
M-jeotgali_contig_1_1	Prodigal:002006	CDS	144960	146762	.	+	0	ID=AOPFMNJM_00133;eC_number=1.8.7.1;Name=sir;db_xref=COG:COG0155;gene=sir;inference=ab initio prediction:Prodigal:002006,similar to AA sequence:UniProtKB:P9WJ03;locus_tag=AOPFMNJM_00133;product=Sulfite reductase [ferredoxin]
M-jeotgali_contig_1_1	Prodigal:002006	CDS	146759	148357	.	+	0	ID=AOPFMNJM_00134;eC_number=7.-.-.-;Name=rsxB;gene=rsxB;inference=ab initio prediction:Prodigal:002006,protein motif:HAMAP:MF_00463;locus_tag=AOPFMNJM_00134;product=Ion-translocating oxidoreductase complex subunit B
M-jeotgali_contig_1_1	Prodigal:002006	CDS	148585	151257	.	+	0	ID=AOPFMNJM_00135;eC_number=1.7.-.-;Name=nasA_1;gene=nasA_1;inference=ab initio prediction:Prodigal:002006,similar to AA sequence:UniProtKB:Q06457;locus_tag=AOPFMNJM_00135;product=Nitrate reductase
M-jeotgali_contig_1_1	Prodigal:002006	CDS	151284	152762	.	+	0	ID=AOPFMNJM_00136;Name=cysG;db_xref=COG:COG0007;gene=cysG;inference=ab initio prediction:Prodigal:002006,similar to AA sequence:UniProtKB:P25924;locus_tag=AOPFMNJM_00136;product=Siroheme synthase
M-jeotgali_contig_1_1	Prodigal:002006	CDS	152890	153387	.	+	0	ID=AOPFMNJM_00137;eC_number=5.4.99.18;Name=purE;db_xref=COG:COG0041;gene=purE;inference=ab initio prediction:Prodigal:002006,similar to AA sequence:UniProtKB:P0AG18;locus_tag=AOPFMNJM_00137;product=N5-carboxyaminoimidazole ribonucleotide mutase
M-jeotgali_contig_1_1	Prodigal:002006	CDS	153384	154490	.	+	0	ID=AOPFMNJM_00138;eC_number=6.3.4.18;Name=purK;gene=purK;inference=ab initio prediction:Prodigal:002006,similar to AA sequence:UniProtKB:Q7A695;locus_tag=AOPFMNJM_00138;product=N5-carboxyaminoimidazole ribonucleotide synthase
M-jeotgali_contig_1_1	Prodigal:002006	CDS	154715	155638	.	+	0	ID=AOPFMNJM_00139;Name=lapB_1;gene=lapB_1;inference=ab initio prediction:Prodigal:002006,protein motif:HAMAP:MF_00994;locus_tag=AOPFMNJM_00139;product=Lipopolysaccharide assembly protein B
M-jeotgali_contig_1_1	Prodigal:002006	CDS	155712	156830	.	+	0	ID=AOPFMNJM_00140;eC_number=1.6.99.1;Name=namA;db_xref=COG:COG1902;gene=namA;inference=ab initio prediction:Prodigal:002006,similar to AA sequence:UniProtKB:Q5KXG9;locus_tag=AOPFMNJM_00140;product=NADPH dehydrogenase
M-jeotgali_contig_1_1	Prodigal:002006	CDS	156836	157603	.	-	0	ID=AOPFMNJM_00141;inference=ab initio prediction:Prodigal:002006;locus_tag=AOPFMNJM_00141;product=hypothetical protein
M-jeotgali_contig_1_1	Prodigal:002006	CDS	157799	158251	.	+	0	ID=AOPFMNJM_00142;inference=ab initio prediction:Prodigal:002006;locus_tag=AOPFMNJM_00142;product=hypothetical protein
M-jeotgali_contig_1_1	Prodigal:002006	CDS	158321	158728	.	-	0	ID=AOPFMNJM_00143;inference=ab initio prediction:Prodigal:002006;locus_tag=AOPFMNJM_00143;product=hypothetical protein
M-jeotgali_contig_1_1	Prodigal:002006	CDS	158870	159886	.	+	0	ID=AOPFMNJM_00144;eC_number=1.3.1.-;Name=curA;db_xref=COG:COG2130;gene=curA;inference=ab initio prediction:Prodigal:002006,similar to AA sequence:UniProtKB:P76113;locus_tag=AOPFMNJM_00144;product=NADPH-dependent curcumin reductase
M-jeotgali_contig_1_1	Prodigal:002006	CDS	160045	160581	.	+	0	ID=AOPFMNJM_00145;Name=ssb;gene=ssb;inference=ab initio prediction:Prodigal:002006,similar to AA sequence:UniProtKB:P25762;locus_tag=AOPFMNJM_00145;product=Single-stranded DNA-binding protein
M-jeotgali_contig_1_1	Prodigal:002006	CDS	160619	161536	.	-	0	ID=AOPFMNJM_00146;Name=czcD_1;gene=czcD_1;inference=ab initio prediction:Prodigal:002006,similar to AA sequence:UniProtKB:P13512;locus_tag=AOPFMNJM_00146;product=Metal cation efflux system protein CzcD
M-jeotgali_contig_1_1	Prodigal:002006	CDS	161574	164804	.	-	0	ID=AOPFMNJM_00147;Name=cnrA_1;gene=cnrA_1;inference=ab initio prediction:Prodigal:002006,similar to AA sequence:UniProtKB:P37972;locus_tag=AOPFMNJM_00147;product=Nickel and cobalt resistance protein CnrA
M-jeotgali_contig_1_1	Prodigal:002006	CDS	164816	166138	.	-	0	ID=AOPFMNJM_00148;Name=czcB_1;gene=czcB_1;inference=ab initio prediction:Prodigal:002006,similar to AA sequence:UniProtKB:P13510;locus_tag=AOPFMNJM_00148;product=Cobalt-zinc-cadmium resistance protein CzcB
M-jeotgali_contig_1_1	Prodigal:002006	CDS	166262	166642	.	-	0	ID=AOPFMNJM_00149;inference=ab initio prediction:Prodigal:002006;locus_tag=AOPFMNJM_00149;product=hypothetical protein
M-jeotgali_contig_1_1	Prodigal:002006	CDS	166717	169863	.	-	0	ID=AOPFMNJM_00150;Name=mexB_1;db_xref=COG:COG0841;gene=mexB_1;inference=ab initio prediction:Prodigal:002006,similar to AA sequence:UniProtKB:P52002;locus_tag=AOPFMNJM_00150;product=Multidrug resistance protein MexB
M-jeotgali_contig_1_1	Prodigal:002006	CDS	169888	171060	.	-	0	ID=AOPFMNJM_00151;Name=srpA_1;gene=srpA_1;inference=ab initio prediction:Prodigal:002006,similar to AA sequence:UniProtKB:O31099;locus_tag=AOPFMNJM_00151;product=Solvent efflux pump periplasmic linker SrpA
M-jeotgali_contig_1_1	Prodigal:002006	CDS	171119	171679	.	-	0	ID=AOPFMNJM_00152;Name=betI;gene=betI;inference=ab initio prediction:Prodigal:002006,protein motif:HAMAP:MF_00768;locus_tag=AOPFMNJM_00152;product=HTH-type transcriptional regulator BetI
M-jeotgali_contig_2_1	Prodigal:002006	CDS	240	1223	.	-	0	ID=AOPFMNJM_00153;Name=cpoB;gene=cpoB;inference=ab initio prediction:Prodigal:002006,protein motif:HAMAP:MF_02066;locus_tag=AOPFMNJM_00153;product=Cell division coordinator CpoB
M-jeotgali_contig_2_1	Prodigal:002006	CDS	1304	1804	.	-	0	ID=AOPFMNJM_00154;Name=pal_1;gene=pal_1;inference=ab initio prediction:Prodigal:002006,similar to AA sequence:UniProtKB:P0A3S8;locus_tag=AOPFMNJM_00154;product=Peptidoglycan-associated lipoprotein
M-jeotgali_contig_2_1	Prodigal:002006	CDS	2101	2487	.	-	0	ID=AOPFMNJM_00155;inference=ab initio prediction:Prodigal:002006;locus_tag=AOPFMNJM_00155;product=hypothetical protein
M-jeotgali_contig_2_1	Prodigal:002006	CDS	2674	3582	.	-	0	ID=AOPFMNJM_00156;inference=ab initio prediction:Prodigal:002006;locus_tag=AOPFMNJM_00156;product=hypothetical protein
M-jeotgali_contig_2_1	Prodigal:002006	CDS	3773	4840	.	+	0	ID=AOPFMNJM_00157;inference=ab initio prediction:Prodigal:002006;locus_tag=AOPFMNJM_00157;product=hypothetical protein
M-jeotgali_contig_2_1	Prodigal:002006	CDS	4844	6022	.	-	0	ID=AOPFMNJM_00158;eC_number=3.5.1.32;Name=hipO_1;db_xref=COG:COG1473;gene=hipO_1;inference=ab initio prediction:Prodigal:002006,similar to AA sequence:UniProtKB:P45493;locus_tag=AOPFMNJM_00158;product=Hippurate hydrolase
M-jeotgali_contig_2_1	Prodigal:002006	CDS	6119	7360	.	-	0	ID=AOPFMNJM_00159;eC_number=2.7.13.3;Name=phoR;db_xref=COG:COG0642;gene=phoR;inference=ab initio prediction:Prodigal:002006,similar to AA sequence:UniProtKB:P23545;locus_tag=AOPFMNJM_00159;product=Alkaline phosphatase synthesis sensor protein PhoR
M-jeotgali_contig_2_1	Prodigal:002006	CDS	7376	8557	.	-	0	ID=AOPFMNJM_00160;inference=ab initio prediction:Prodigal:002006;locus_tag=AOPFMNJM_00160;product=hypothetical protein
M-jeotgali_contig_2_1	Prodigal:002006	CDS	8561	9187	.	-	0	ID=AOPFMNJM_00161;inference=ab initio prediction:Prodigal:002006;locus_tag=AOPFMNJM_00161;product=hypothetical protein
M-jeotgali_contig_2_1	Prodigal:002006	CDS	9196	9942	.	-	0	ID=AOPFMNJM_00162;eC_number=3.5.1.112;Name=neoL;gene=neoL;inference=ab initio prediction:Prodigal:002006,similar to AA sequence:UniProtKB:Q53U10;locus_tag=AOPFMNJM_00162;product=2'-N-acetylparomamine deacetylase
M-jeotgali_contig_2_1	Prodigal:002006	CDS	9946	11184	.	-	0	ID=AOPFMNJM_00163;eC_number=2.4.1.11;db_xref=COG:COG0438;inference=ab initio prediction:Prodigal:002006,similar to AA sequence:UniProtKB:P9WMY9;locus_tag=AOPFMNJM_00163;product=Glycogen synthase
M-jeotgali_contig_2_1	Prodigal:002006	CDS	11181	12059	.	-	0	ID=AOPFMNJM_00164;inference=ab initio prediction:Prodigal:002006;locus_tag=AOPFMNJM_00164;product=hypothetical protein
M-jeotgali_contig_2_1	Prodigal:002006	CDS	12056	13666	.	-	0	ID=AOPFMNJM_00165;inference=ab initio prediction:Prodigal:002006;locus_tag=AOPFMNJM_00165;product=hypothetical protein
M-jeotgali_contig_2_1	Prodigal:002006	CDS	13677	14714	.	-	0	ID=AOPFMNJM_00166;eC_number=1.1.1.292;Name=afr;gene=afr;inference=ab initio prediction:Prodigal:002006,similar to AA sequence:UniProtKB:Q2I8V6;locus_tag=AOPFMNJM_00166;product=1%2C5-anhydro-D-fructose reductase
M-jeotgali_contig_2_1	Prodigal:002006	CDS	14714	15898	.	-	0	ID=AOPFMNJM_00167;inference=ab initio prediction:Prodigal:002006;locus_tag=AOPFMNJM_00167;product=hypothetical protein
M-jeotgali_contig_2_1	Prodigal:002006	CDS	15952	16875	.	-	0	ID=AOPFMNJM_00168;inference=ab initio prediction:Prodigal:002006;locus_tag=AOPFMNJM_00168;product=hypothetical protein
M-jeotgali_contig_2_1	Prodigal:002006	CDS	16875	18065	.	-	0	ID=AOPFMNJM_00169;inference=ab initio prediction:Prodigal:002006;locus_tag=AOPFMNJM_00169;product=hypothetical protein
M-jeotgali_contig_2_1	Prodigal:002006	CDS	18547	19509	.	+	0	ID=AOPFMNJM_00170;inference=ab initio prediction:Prodigal:002006;locus_tag=AOPFMNJM_00170;product=hypothetical protein
M-jeotgali_contig_2_1	Prodigal:002006	CDS	19532	21127	.	-	0	ID=AOPFMNJM_00171;Name=emrB;gene=emrB;inference=ab initio prediction:Prodigal:002006,similar to AA sequence:UniProtKB:P0AEJ0;locus_tag=AOPFMNJM_00171;product=Multidrug export protein EmrB
M-jeotgali_contig_2_1	Prodigal:002006	CDS	21124	22338	.	-	0	ID=AOPFMNJM_00172;Name=emrA;gene=emrA;inference=ab initio prediction:Prodigal:002006,similar to AA sequence:UniProtKB:P0DPR6;locus_tag=AOPFMNJM_00172;product=Colistin resistance protein EmrA
M-jeotgali_contig_2_1	Prodigal:002006	CDS	22536	23027	.	+	0	ID=AOPFMNJM_00173;db_xref=COG:COG1720;inference=ab initio prediction:Prodigal:002006,similar to AA sequence:UniProtKB:Q6NDF6;locus_tag=AOPFMNJM_00173;product=S-adenosyl-L-methionine-binding protein
M-jeotgali_contig_2_1	Prodigal:002006	CDS	23036	23758	.	+	0	ID=AOPFMNJM_00174;inference=ab initio prediction:Prodigal:002006;locus_tag=AOPFMNJM_00174;product=hypothetical protein
M-jeotgali_contig_2_1	Prodigal:002006	CDS	23691	26804	.	-	0	ID=AOPFMNJM_00175;Name=acrF;db_xref=COG:COG0841;gene=acrF;inference=ab initio prediction:Prodigal:002006,similar to AA sequence:UniProtKB:P24181;locus_tag=AOPFMNJM_00175;product=Multidrug export protein AcrF
M-jeotgali_contig_2_1	Prodigal:002006	CDS	26801	27874	.	-	0	ID=AOPFMNJM_00176;Name=bepF_1;gene=bepF_1;inference=ab initio prediction:Prodigal:002006,similar to AA sequence:UniProtKB:Q8FWV8;locus_tag=AOPFMNJM_00176;product=Efflux pump periplasmic linker BepF
M-jeotgali_contig_2_1	Prodigal:002006	CDS	27871	28974	.	-	0	ID=AOPFMNJM_00177;Name=mdtA_1;gene=mdtA_1;inference=ab initio prediction:Prodigal:002006,similar to AA sequence:UniProtKB:P76397;locus_tag=AOPFMNJM_00177;product=Multidrug resistance protein MdtA
M-jeotgali_contig_2_1	Prodigal:002006	CDS	29056	29628	.	+	0	ID=AOPFMNJM_00178;inference=ab initio prediction:Prodigal:002006;locus_tag=AOPFMNJM_00178;product=hypothetical protein
M-jeotgali_contig_2_1	Prodigal:002006	CDS	29697	31430	.	+	0	ID=AOPFMNJM_00179;inference=ab initio prediction:Prodigal:002006;locus_tag=AOPFMNJM_00179;product=hypothetical protein
M-jeotgali_contig_2_1	Prodigal:002006	CDS	31418	32227	.	-	0	ID=AOPFMNJM_00180;eC_number=4.3.1.7;Name=eutC;db_xref=COG:COG4302;gene=eutC;inference=ab initio prediction:Prodigal:002006,similar to AA sequence:UniProtKB:P19636;locus_tag=AOPFMNJM_00180;product=Ethanolamine ammonia-lyase light chain
M-jeotgali_contig_2_1	Prodigal:002006	CDS	32224	33627	.	-	0	ID=AOPFMNJM_00181;eC_number=4.3.1.7;Name=eutB;db_xref=COG:COG4303;gene=eutB;inference=ab initio prediction:Prodigal:002006,similar to AA sequence:UniProtKB:P0AEJ6;locus_tag=AOPFMNJM_00181;product=Ethanolamine ammonia-lyase heavy chain
M-jeotgali_contig_2_1	Prodigal:002006	CDS	33678	34595	.	-	0	ID=AOPFMNJM_00182;Name=acuC;gene=acuC;inference=ab initio prediction:Prodigal:002006,similar to AA sequence:UniProtKB:P64376;locus_tag=AOPFMNJM_00182;product=Acetoin utilization protein AcuC
M-jeotgali_contig_2_1	Prodigal:002006	CDS	34705	35865	.	+	0	ID=AOPFMNJM_00183;inference=ab initio prediction:Prodigal:002006;locus_tag=AOPFMNJM_00183;product=hypothetical protein
M-jeotgali_contig_2_1	Prodigal:002006	CDS	35873	36133	.	-	0	ID=AOPFMNJM_00184;Name=tusA;gene=tusA;inference=ab initio prediction:Prodigal:002006,protein motif:HAMAP:MF_00413;locus_tag=AOPFMNJM_00184;product=Sulfur carrier protein TusA
M-jeotgali_contig_2_1	Prodigal:002006	CDS	36215	36619	.	-	0	ID=AOPFMNJM_00185;inference=ab initio prediction:Prodigal:002006;locus_tag=AOPFMNJM_00185;product=hypothetical protein
M-jeotgali_contig_2_1	Prodigal:002006	CDS	36744	38111	.	-	0	ID=AOPFMNJM_00186;eC_number=6.3.2.2;Name=egtA;gene=egtA;inference=ab initio prediction:Prodigal:002006,protein motif:HAMAP:MF_02034;locus_tag=AOPFMNJM_00186;product=Glutamate--cysteine ligase EgtA
M-jeotgali_contig_2_1	Prodigal:002006	CDS	38378	39130	.	-	0	ID=AOPFMNJM_00187;eC_number=2.1.1.193;Name=rsmE;db_xref=COG:COG1385;gene=rsmE;inference=ab initio prediction:Prodigal:002006,similar to AA sequence:UniProtKB:P0AGL7;locus_tag=AOPFMNJM_00187;product=Ribosomal RNA small subunit methyltransferase E
M-jeotgali_contig_2_1	Prodigal:002006	CDS	39383	39877	.	+	0	ID=AOPFMNJM_00188;inference=ab initio prediction:Prodigal:002006;locus_tag=AOPFMNJM_00188;product=hypothetical protein
M-jeotgali_contig_2_1	Prodigal:002006	CDS	39935	40888	.	+	0	ID=AOPFMNJM_00189;eC_number=2.5.1.39;Name=ubiA;db_xref=COG:COG0382;gene=ubiA;inference=ab initio prediction:Prodigal:002006,similar to AA sequence:UniProtKB:P0AGK1;locus_tag=AOPFMNJM_00189;product=4-hydroxybenzoate octaprenyltransferase
M-jeotgali_contig_2_1	Prodigal:002006	CDS	40893	41459	.	-	0	ID=AOPFMNJM_00190;inference=ab initio prediction:Prodigal:002006;locus_tag=AOPFMNJM_00190;product=hypothetical protein
M-jeotgali_contig_2_1	Prodigal:002006	CDS	41723	42526	.	+	0	ID=AOPFMNJM_00191;eC_number=3.1.3.7;Name=cysQ_1;gene=cysQ_1;inference=ab initio prediction:Prodigal:002006,protein motif:HAMAP:MF_02095;locus_tag=AOPFMNJM_00191;product=3'(2')%2C5'-bisphosphate nucleotidase CysQ
M-jeotgali_contig_2_1	Prodigal:002006	CDS	42531	42770	.	-	0	ID=AOPFMNJM_00192;inference=ab initio prediction:Prodigal:002006;locus_tag=AOPFMNJM_00192;product=hypothetical protein
M-jeotgali_contig_2_1	Prodigal:002006	CDS	42911	43120	.	-	0	ID=AOPFMNJM_00193;Name=cspA_1;db_xref=COG:COG1278;gene=cspA_1;inference=ab initio prediction:Prodigal:002006,similar to AA sequence:UniProtKB:Q9Z3S6;locus_tag=AOPFMNJM_00193;product=Cold shock protein CspA
M-jeotgali_contig_2_1	Prodigal:002006	CDS	43406	43795	.	+	0	ID=AOPFMNJM_00194;inference=ab initio prediction:Prodigal:002006;locus_tag=AOPFMNJM_00194;product=hypothetical protein
M-jeotgali_contig_2_1	Prodigal:002006	CDS	43799	44020	.	-	0	ID=AOPFMNJM_00195;inference=ab initio prediction:Prodigal:002006;locus_tag=AOPFMNJM_00195;product=hypothetical protein
M-jeotgali_contig_3_1	Prodigal:002006	CDS	13	366	.	+	0	ID=AOPFMNJM_00196;inference=ab initio prediction:Prodigal:002006;locus_tag=AOPFMNJM_00196;product=hypothetical protein
M-jeotgali_contig_3_1	Prodigal:002006	CDS	1084	2010	.	-	0	ID=AOPFMNJM_00197;Name=tsf;gene=tsf;inference=ab initio prediction:Prodigal:002006,similar to AA sequence:UniProtKB:P99171;locus_tag=AOPFMNJM_00197;product=Elongation factor Ts
M-jeotgali_contig_3_1	Prodigal:002006	CDS	2117	3181	.	-	0	ID=AOPFMNJM_00198;Name=rpsB;db_xref=COG:COG0052;gene=rpsB;inference=ab initio prediction:Prodigal:002006,similar to AA sequence:UniProtKB:Q6N5Q2;locus_tag=AOPFMNJM_00198;product=30S ribosomal protein S2
M-jeotgali_contig_3_1	Prodigal:002006	CDS	3347	4096	.	-	0	ID=AOPFMNJM_00199;eC_number=5.4.99.19;Name=rsuA;db_xref=COG:COG1187;gene=rsuA;inference=ab initio prediction:Prodigal:002006,similar to AA sequence:UniProtKB:P0AA43;locus_tag=AOPFMNJM_00199;product=Ribosomal small subunit pseudouridine synthase A
M-jeotgali_contig_3_1	Prodigal:002006	CDS	4093	5013	.	-	0	ID=AOPFMNJM_00200;eC_number=2.1.1.172;Name=rsmC;gene=rsmC;inference=ab initio prediction:Prodigal:002006,protein motif:HAMAP:MF_01862;locus_tag=AOPFMNJM_00200;product=Ribosomal RNA small subunit methyltransferase C
M-jeotgali_contig_3_1	Prodigal:002006	CDS	5388	6365	.	-	0	ID=AOPFMNJM_00201;Name=era;db_xref=COG:COG1159;gene=era;inference=ab initio prediction:Prodigal:002006,similar to AA sequence:UniProtKB:P42182;locus_tag=AOPFMNJM_00201;product=GTPase Era
M-jeotgali_contig_3_1	Prodigal:002006	CDS	6362	7144	.	-	0	ID=AOPFMNJM_00202;eC_number=3.1.26.3;Name=rnc;db_xref=COG:COG0571;gene=rnc;inference=ab initio prediction:Prodigal:002006,similar to AA sequence:UniProtKB:Q52698;locus_tag=AOPFMNJM_00202;product=Ribonuclease 3
M-jeotgali_contig_3_1	Prodigal:002006	CDS	7146	7961	.	-	0	ID=AOPFMNJM_00203;eC_number=3.4.21.89;Name=lepB;db_xref=COG:COG0681;gene=lepB;inference=ab initio prediction:Prodigal:002006,similar to AA sequence:UniProtKB:Q8L2J7;locus_tag=AOPFMNJM_00203;product=Signal peptidase I
M-jeotgali_contig_3_1	Prodigal:002006	CDS	8135	8509	.	-	0	ID=AOPFMNJM_00204;inference=ab initio prediction:Prodigal:002006;locus_tag=AOPFMNJM_00204;product=hypothetical protein
M-jeotgali_contig_3_1	Prodigal:002006	CDS	8538	8981	.	-	0	ID=AOPFMNJM_00205;inference=ab initio prediction:Prodigal:002006;locus_tag=AOPFMNJM_00205;product=hypothetical protein
M-jeotgali_contig_3_1	Prodigal:002006	CDS	9389	9817	.	+	0	ID=AOPFMNJM_00206;eC_number=2.7.13.3;Name=fixL;gene=fixL;inference=ab initio prediction:Prodigal:002006,similar to AA sequence:UniProtKB:P23222;locus_tag=AOPFMNJM_00206;product=Sensor protein FixL
M-jeotgali_contig_3_1	Prodigal:002006	CDS	9955	11205	.	+	0	ID=AOPFMNJM_00207;eC_number=2.8.3.16;Name=frc_1;db_xref=COG:COG1804;gene=frc_1;inference=ab initio prediction:Prodigal:002006,similar to AA sequence:UniProtKB:P69902;locus_tag=AOPFMNJM_00207;product=Formyl-CoA:oxalate CoA-transferase
M-jeotgali_contig_3_1	Prodigal:002006	CDS	11293	11691	.	-	0	ID=AOPFMNJM_00208;eC_number=2.7.8.7;Name=acpS;db_xref=COG:COG0736;gene=acpS;inference=ab initio prediction:Prodigal:002006,similar to AA sequence:UniProtKB:Q9KPB6;locus_tag=AOPFMNJM_00208;product=Holo-[acyl-carrier-protein] synthase
M-jeotgali_contig_3_1	Prodigal:002006	CDS	11688	12446	.	-	0	ID=AOPFMNJM_00209;eC_number=2.6.99.2;Name=pdxJ;db_xref=COG:COG0854;gene=pdxJ;inference=ab initio prediction:Prodigal:002006,similar to AA sequence:UniProtKB:P0A794;locus_tag=AOPFMNJM_00209;product=Pyridoxine 5'-phosphate synthase
M-jeotgali_contig_3_1	Prodigal:002006	CDS	12598	12867	.	-	0	ID=AOPFMNJM_00210;inference=ab initio prediction:Prodigal:002006;locus_tag=AOPFMNJM_00210;product=hypothetical protein
M-jeotgali_contig_3_1	Prodigal:002006	CDS	13204	13677	.	+	0	ID=AOPFMNJM_00211;Name=rpsF;db_xref=COG:COG0360;gene=rpsF;inference=ab initio prediction:Prodigal:002006,similar to AA sequence:UniProtKB:Q6N5A4;locus_tag=AOPFMNJM_00211;product=30S ribosomal protein S6
M-jeotgali_contig_3_1	Prodigal:002006	CDS	13681	13932	.	+	0	ID=AOPFMNJM_00212;Name=rpsR;db_xref=COG:COG0238;gene=rpsR;inference=ab initio prediction:Prodigal:002006,similar to AA sequence:UniProtKB:Q6N5A3;locus_tag=AOPFMNJM_00212;product=30S ribosomal protein S18
M-jeotgali_contig_3_1	Prodigal:002006	CDS	14042	15055	.	+	0	ID=AOPFMNJM_00213;inference=ab initio prediction:Prodigal:002006;locus_tag=AOPFMNJM_00213;product=hypothetical protein
M-jeotgali_contig_3_1	Prodigal:002006	CDS	15113	15682	.	+	0	ID=AOPFMNJM_00214;Name=rplI;db_xref=COG:COG0359;gene=rplI;inference=ab initio prediction:Prodigal:002006,similar to AA sequence:UniProtKB:Q6N5A1;locus_tag=AOPFMNJM_00214;product=50S ribosomal protein L9
M-jeotgali_contig_3_1	Prodigal:002006	CDS	15949	17436	.	+	0	ID=AOPFMNJM_00215;eC_number=3.6.4.12;Name=dnaC;db_xref=COG:COG0305;gene=dnaC;inference=ab initio prediction:Prodigal:002006,similar to AA sequence:UniProtKB:P37469;locus_tag=AOPFMNJM_00215;product=Replicative DNA helicase
M-jeotgali_contig_3_1	Prodigal:002006	CDS	17441	18538	.	+	0	ID=AOPFMNJM_00216;eC_number=5.1.1.1;Name=alr1;db_xref=COG:COG0787;gene=alr1;inference=ab initio prediction:Prodigal:002006,similar to AA sequence:UniProtKB:Q9KUY6;locus_tag=AOPFMNJM_00216;product=Alanine racemase
M-jeotgali_contig_3_1	Prodigal:002006	CDS	18578	20020	.	+	0	ID=AOPFMNJM_00217;eC_number=3.6.4.-;Name=radA;db_xref=COG:COG1066;gene=radA;inference=ab initio prediction:Prodigal:002006,similar to AA sequence:UniProtKB:P37572;locus_tag=AOPFMNJM_00217;product=DNA repair protein RadA
M-jeotgali_contig_3_1	Prodigal:002006	CDS	20028	20294	.	-	0	ID=AOPFMNJM_00218;inference=ab initio prediction:Prodigal:002006;locus_tag=AOPFMNJM_00218;product=hypothetical protein
M-jeotgali_contig_3_1	Prodigal:002006	CDS	21404	22018	.	+	0	ID=AOPFMNJM_00219;inference=ab initio prediction:Prodigal:002006;locus_tag=AOPFMNJM_00219;product=hypothetical protein
M-jeotgali_contig_3_1	Prodigal:002006	CDS	22131	23642	.	+	0	ID=AOPFMNJM_00220;eC_number=2.4.2.14;Name=purF_1;db_xref=COG:COG0034;gene=purF_1;inference=ab initio prediction:Prodigal:002006,similar to AA sequence:UniProtKB:P00497;locus_tag=AOPFMNJM_00220;product=Amidophosphoribosyltransferase
M-jeotgali_contig_3_1	Prodigal:002006	CDS	23653	24405	.	+	0	ID=AOPFMNJM_00221;eC_number=1.-.-.-;Name=yciK;db_xref=COG:COG1028;gene=yciK;inference=ab initio prediction:Prodigal:002006,similar to AA sequence:UniProtKB:P31808;locus_tag=AOPFMNJM_00221;product=putative oxidoreductase YciK
M-jeotgali_contig_3_1	Prodigal:002006	CDS	24416	24823	.	+	0	ID=AOPFMNJM_00222;eC_number=1.5.1.47;Name=dmrA;gene=dmrA;inference=ab initio prediction:Prodigal:002006,similar to AA sequence:UniProtKB:C5B2R8;locus_tag=AOPFMNJM_00222;product=Dihydromethanopterin reductase
M-jeotgali_contig_3_1	Prodigal:002006	CDS	24891	26015	.	+	0	ID=AOPFMNJM_00223;eC_number=6.3.2.2;db_xref=COG:COG2170;inference=ab initio prediction:Prodigal:002006,similar to AA sequence:UniProtKB:P9WPK9;locus_tag=AOPFMNJM_00223;product=Putative glutamate--cysteine ligase 2
M-jeotgali_contig_3_1	Prodigal:002006	CDS	26019	27356	.	-	0	ID=AOPFMNJM_00224;Name=der;db_xref=COG:COG1160;gene=der;inference=ab initio prediction:Prodigal:002006,similar to AA sequence:UniProtKB:P50743;locus_tag=AOPFMNJM_00224;product=GTPase Der
M-jeotgali_contig_3_1	Prodigal:002006	CDS	27401	28108	.	-	0	ID=AOPFMNJM_00225;inference=ab initio prediction:Prodigal:002006;locus_tag=AOPFMNJM_00225;product=hypothetical protein
M-jeotgali_contig_3_1	Prodigal:002006	CDS	28235	28840	.	-	0	ID=AOPFMNJM_00226;inference=ab initio prediction:Prodigal:002006;locus_tag=AOPFMNJM_00226;product=hypothetical protein
M-jeotgali_contig_3_1	Prodigal:002006	CDS	29092	30183	.	+	0	ID=AOPFMNJM_00227;inference=ab initio prediction:Prodigal:002006;locus_tag=AOPFMNJM_00227;product=hypothetical protein
M-jeotgali_contig_3_1	Prodigal:002006	CDS	30180	31082	.	+	0	ID=AOPFMNJM_00228;inference=ab initio prediction:Prodigal:002006;locus_tag=AOPFMNJM_00228;product=hypothetical protein
M-jeotgali_contig_3_1	Prodigal:002006	CDS	31123	31932	.	-	0	ID=AOPFMNJM_00229;inference=ab initio prediction:Prodigal:002006;locus_tag=AOPFMNJM_00229;product=hypothetical protein
M-jeotgali_contig_3_1	Prodigal:002006	CDS	32282	33715	.	+	0	ID=AOPFMNJM_00230;inference=ab initio prediction:Prodigal:002006;locus_tag=AOPFMNJM_00230;product=hypothetical protein
M-jeotgali_contig_3_1	Prodigal:002006	CDS	33712	34386	.	+	0	ID=AOPFMNJM_00231;Name=exaE;gene=exaE;inference=ab initio prediction:Prodigal:002006,similar to AA sequence:UniProtKB:A8R3S7;locus_tag=AOPFMNJM_00231;product=Transcriptional activator protein ExaE
M-jeotgali_contig_3_1	Prodigal:002006	CDS	34405	35079	.	+	0	ID=AOPFMNJM_00232;eC_number=3.5.99.2;Name=tenA;db_xref=COG:COG0819;gene=tenA;inference=ab initio prediction:Prodigal:002006,similar to AA sequence:UniProtKB:P25052;locus_tag=AOPFMNJM_00232;product=Aminopyrimidine aminohydrolase
M-jeotgali_contig_3_1	Prodigal:002006	CDS	35089	35847	.	+	0	ID=AOPFMNJM_00233;inference=ab initio prediction:Prodigal:002006;locus_tag=AOPFMNJM_00233;product=hypothetical protein
M-jeotgali_contig_3_1	Prodigal:002006	CDS	35931	37406	.	+	0	ID=AOPFMNJM_00234;Name=yhdG_1;db_xref=COG:COG0531;gene=yhdG_1;inference=ab initio prediction:Prodigal:002006,similar to AA sequence:UniProtKB:O07576;locus_tag=AOPFMNJM_00234;product=putative amino acid permease YhdG
M-jeotgali_contig_3_1	Prodigal:002006	CDS	37557	37799	.	+	0	ID=AOPFMNJM_00235;inference=ab initio prediction:Prodigal:002006;locus_tag=AOPFMNJM_00235;product=hypothetical protein
M-jeotgali_contig_3_1	Prodigal:002006	CDS	37809	38720	.	-	0	ID=AOPFMNJM_00236;eC_number=3.1.26.11;Name=rbn_1;gene=rbn_1;inference=ab initio prediction:Prodigal:002006,protein motif:HAMAP:MF_01818;locus_tag=AOPFMNJM_00236;product=Ribonuclease BN
M-jeotgali_contig_3_1	Prodigal:002006	CDS	38932	40113	.	-	0	ID=AOPFMNJM_00237;inference=ab initio prediction:Prodigal:002006;locus_tag=AOPFMNJM_00237;product=hypothetical protein
M-jeotgali_contig_3_1	Prodigal:002006	CDS	40220	42826	.	-	0	ID=AOPFMNJM_00238;inference=ab initio prediction:Prodigal:002006;locus_tag=AOPFMNJM_00238;product=hypothetical protein
M-jeotgali_contig_3_1	Prodigal:002006	CDS	43040	43885	.	+	0	ID=AOPFMNJM_00239;eC_number=2.4.2.-;Name=yafJ;db_xref=COG:COG0121;gene=yafJ;inference=ab initio prediction:Prodigal:002006,similar to AA sequence:UniProtKB:Q47147;locus_tag=AOPFMNJM_00239;product=Putative glutamine amidotransferase YafJ
M-jeotgali_contig_3_1	Prodigal:002006	CDS	44010	44741	.	+	0	ID=AOPFMNJM_00240;inference=ab initio prediction:Prodigal:002006;locus_tag=AOPFMNJM_00240;product=hypothetical protein
M-jeotgali_contig_3_1	Prodigal:002006	CDS	44947	45360	.	+	0	ID=AOPFMNJM_00241;inference=ab initio prediction:Prodigal:002006;locus_tag=AOPFMNJM_00241;product=hypothetical protein
M-jeotgali_contig_3_1	Prodigal:002006	CDS	45544	45804	.	+	0	ID=AOPFMNJM_00242;inference=ab initio prediction:Prodigal:002006;locus_tag=AOPFMNJM_00242;product=hypothetical protein
M-jeotgali_contig_3_1	Prodigal:002006	CDS	45807	46235	.	-	0	ID=AOPFMNJM_00243;Name=mscL;db_xref=COG:COG1970;gene=mscL;inference=ab initio prediction:Prodigal:002006,similar to AA sequence:UniProtKB:P0A742;locus_tag=AOPFMNJM_00243;product=Large-conductance mechanosensitive channel
M-jeotgali_contig_3_1	Prodigal:002006	CDS	46351	47175	.	-	0	ID=AOPFMNJM_00244;inference=ab initio prediction:Prodigal:002006;locus_tag=AOPFMNJM_00244;product=hypothetical protein
M-jeotgali_contig_3_1	Prodigal:002006	CDS	47188	47898	.	-	0	ID=AOPFMNJM_00245;eC_number=4.1.1.65;Name=psd;db_xref=COG:COG0688;gene=psd;inference=ab initio prediction:Prodigal:002006,similar to AA sequence:UniProtKB:P9WHQ5;locus_tag=AOPFMNJM_00245;product=Phosphatidylserine decarboxylase proenzyme
M-jeotgali_contig_3_1	Prodigal:002006	CDS	48001	48510	.	+	0	ID=AOPFMNJM_00246;inference=ab initio prediction:Prodigal:002006;locus_tag=AOPFMNJM_00246;product=hypothetical protein
M-jeotgali_contig_3_1	Prodigal:002006	CDS	48519	50447	.	-	0	ID=AOPFMNJM_00247;Name=atm1;db_xref=COG:COG5265;gene=atm1;inference=ab initio prediction:Prodigal:002006,similar to AA sequence:UniProtKB:Q2G506;locus_tag=AOPFMNJM_00247;product=ATM1-type heavy metal exporter
M-jeotgali_contig_3_1	Prodigal:002006	CDS	50587	52218	.	-	0	ID=AOPFMNJM_00248;inference=ab initio prediction:Prodigal:002006;locus_tag=AOPFMNJM_00248;product=hypothetical protein
M-jeotgali_contig_3_1	Prodigal:002006	CDS	52397	52999	.	+	0	ID=AOPFMNJM_00249;inference=ab initio prediction:Prodigal:002006;locus_tag=AOPFMNJM_00249;product=hypothetical protein
M-jeotgali_contig_3_1	Prodigal:002006	CDS	53001	53177	.	-	0	ID=AOPFMNJM_00250;inference=ab initio prediction:Prodigal:002006;locus_tag=AOPFMNJM_00250;product=hypothetical protein
M-jeotgali_contig_3_1	Prodigal:002006	CDS	53174	54601	.	-	0	ID=AOPFMNJM_00251;eC_number=6.1.1.16;Name=cysS;db_xref=COG:COG0215;gene=cysS;inference=ab initio prediction:Prodigal:002006,similar to AA sequence:UniProtKB:Q83BL7;locus_tag=AOPFMNJM_00251;product=Cysteine--tRNA ligase
M-jeotgali_contig_3_1	Prodigal:002006	CDS	54815	55135	.	+	0	ID=AOPFMNJM_00252;inference=ab initio prediction:Prodigal:002006;locus_tag=AOPFMNJM_00252;product=hypothetical protein
M-jeotgali_contig_3_1	Prodigal:002006	CDS	55187	55729	.	-	0	ID=AOPFMNJM_00253;inference=ab initio prediction:Prodigal:002006;locus_tag=AOPFMNJM_00253;product=hypothetical protein
M-jeotgali_contig_3_1	Prodigal:002006	CDS	55846	56841	.	+	0	ID=AOPFMNJM_00254;inference=ab initio prediction:Prodigal:002006;locus_tag=AOPFMNJM_00254;product=hypothetical protein
M-jeotgali_contig_3_1	Prodigal:002006	CDS	56921	58939	.	+	0	ID=AOPFMNJM_00255;Name=pal_2;gene=pal_2;inference=ab initio prediction:Prodigal:002006,protein motif:HAMAP:MF_02204;locus_tag=AOPFMNJM_00255;product=Peptidoglycan-associated lipoprotein
M-jeotgali_contig_3_1	Prodigal:002006	CDS	59052	60257	.	+	0	ID=AOPFMNJM_00256;Name=ynfM;gene=ynfM;inference=ab initio prediction:Prodigal:002006,similar to AA sequence:UniProtKB:P43531;locus_tag=AOPFMNJM_00256;product=Inner membrane transport protein YnfM
M-jeotgali_contig_3_1	Prodigal:002006	CDS	60365	61648	.	+	0	ID=AOPFMNJM_00257;inference=ab initio prediction:Prodigal:002006,similar to AA sequence:UniProtKB:P0AE45;locus_tag=AOPFMNJM_00257;note=UPF0053 inner membrane protein YtfL;product=hypothetical protein
M-jeotgali_contig_3_1	Prodigal:002006	CDS	61767	63110	.	-	0	ID=AOPFMNJM_00258;eC_number=6.1.1.17;Name=gltX_1;gene=gltX_1;inference=ab initio prediction:Prodigal:002006,similar to AA sequence:UniProtKB:P99170;locus_tag=AOPFMNJM_00258;product=Glutamate--tRNA ligase
M-jeotgali_contig_3_1	Aragorn:001002	tRNA	63213	63287	.	+	.	ID=AOPFMNJM_00259;inference=COORDINATES:profile:Aragorn:001002;locus_tag=AOPFMNJM_00259;product=tRNA-Val(cac)
M-jeotgali_contig_3_1	Prodigal:002006	CDS	63416	64690	.	+	0	ID=AOPFMNJM_00260;Name=mdtE_1;gene=mdtE_1;inference=ab initio prediction:Prodigal:002006,similar to AA sequence:UniProtKB:P37636;locus_tag=AOPFMNJM_00260;product=Multidrug resistance protein MdtE
M-jeotgali_contig_3_1	Prodigal:002006	CDS	64767	67262	.	-	0	ID=AOPFMNJM_00261;inference=ab initio prediction:Prodigal:002006;locus_tag=AOPFMNJM_00261;product=hypothetical protein
M-jeotgali_contig_4_1	Prodigal:002006	CDS	92	730	.	+	0	ID=AOPFMNJM_00262;eC_number=2.7.13.3;Name=rcsC_1;gene=rcsC_1;inference=ab initio prediction:Prodigal:002006,protein motif:HAMAP:MF_00979;locus_tag=AOPFMNJM_00262;product=Sensor histidine kinase RcsC
M-jeotgali_contig_4_1	Prodigal:002006	CDS	780	1244	.	-	0	ID=AOPFMNJM_00263;inference=ab initio prediction:Prodigal:002006;locus_tag=AOPFMNJM_00263;product=hypothetical protein
M-jeotgali_contig_4_1	Prodigal:002006	CDS	1241	2242	.	-	0	ID=AOPFMNJM_00264;eC_number=1.1.1.94;Name=gpsA;db_xref=COG:COG0240;gene=gpsA;inference=ab initio prediction:Prodigal:002006,similar to AA sequence:UniProtKB:P9WN77;locus_tag=AOPFMNJM_00264;product=Glycerol-3-phosphate dehydrogenase [NAD(P)+]
M-jeotgali_contig_4_1	Prodigal:002006	CDS	2239	2574	.	-	0	ID=AOPFMNJM_00265;inference=ab initio prediction:Prodigal:002006;locus_tag=AOPFMNJM_00265;product=hypothetical protein
M-jeotgali_contig_4_1	Prodigal:002006	CDS	2571	3665	.	-	0	ID=AOPFMNJM_00266;eC_number=2.3.1.234;Name=tsaD;db_xref=COG:COG0533;gene=tsaD;inference=ab initio prediction:Prodigal:002006,similar to AA sequence:UniProtKB:P40731;locus_tag=AOPFMNJM_00266;product=tRNA N6-adenosine threonylcarbamoyltransferase
M-jeotgali_contig_4_1	Prodigal:002006	CDS	3902	4078	.	+	0	ID=AOPFMNJM_00267;inference=ab initio prediction:Prodigal:002006;locus_tag=AOPFMNJM_00267;product=hypothetical protein
M-jeotgali_contig_4_1	Prodigal:002006	CDS	4151	5803	.	-	0	ID=AOPFMNJM_00268;inference=ab initio prediction:Prodigal:002006;locus_tag=AOPFMNJM_00268;product=hypothetical protein
M-jeotgali_contig_4_1	Prodigal:002006	CDS	5834	6145	.	-	0	ID=AOPFMNJM_00269;inference=ab initio prediction:Prodigal:002006;locus_tag=AOPFMNJM_00269;product=hypothetical protein
M-jeotgali_contig_4_1	Prodigal:002006	CDS	6149	6655	.	-	0	ID=AOPFMNJM_00270;Name=crtK-2_1;db_xref=COG:COG3476;gene=crtK-2_1;inference=ab initio prediction:Prodigal:002006,similar to AA sequence:UniProtKB:Q8KBX2;locus_tag=AOPFMNJM_00270;product=Tryptophan-rich protein TspO
M-jeotgali_contig_4_1	Prodigal:002006	CDS	6652	7863	.	-	0	ID=AOPFMNJM_00271;eC_number=2.4.2.59;Name=thi4_1;gene=thi4_1;inference=ab initio prediction:Prodigal:002006,protein motif:HAMAP:MF_00304;locus_tag=AOPFMNJM_00271;product=Thiamine thiazole synthase
M-jeotgali_contig_4_1	Prodigal:002006	CDS	7868	9208	.	-	0	ID=AOPFMNJM_00272;Name=pucC_1;gene=pucC_1;inference=ab initio prediction:Prodigal:002006,similar to AA sequence:UniProtKB:P23462;locus_tag=AOPFMNJM_00272;product=Protein PucC
M-jeotgali_contig_4_1	Prodigal:002006	CDS	9208	10092	.	-	0	ID=AOPFMNJM_00273;eC_number=2.5.1.74;Name=menA;gene=menA;inference=ab initio prediction:Prodigal:002006,protein motif:HAMAP:MF_01937;locus_tag=AOPFMNJM_00273;product=1%2C4-dihydroxy-2-naphthoate octaprenyltransferase
M-jeotgali_contig_4_1	Prodigal:002006	CDS	10174	11529	.	-	0	ID=AOPFMNJM_00274;inference=ab initio prediction:Prodigal:002006;locus_tag=AOPFMNJM_00274;product=hypothetical protein
M-jeotgali_contig_4_1	Prodigal:002006	CDS	11695	12576	.	-	0	ID=AOPFMNJM_00275;inference=ab initio prediction:Prodigal:002006;locus_tag=AOPFMNJM_00275;product=hypothetical protein
M-jeotgali_contig_4_1	Prodigal:002006	CDS	12881	13372	.	+	0	ID=AOPFMNJM_00276;inference=ab initio prediction:Prodigal:002006;locus_tag=AOPFMNJM_00276;product=hypothetical protein
M-jeotgali_contig_4_1	Prodigal:002006	CDS	13369	14646	.	+	0	ID=AOPFMNJM_00277;eC_number=1.3.7.7;Name=bchN;db_xref=COG:COG2710;gene=bchN;inference=ab initio prediction:Prodigal:002006,similar to AA sequence:UniProtKB:P26164;locus_tag=AOPFMNJM_00277;product=Light-independent protochlorophyllide reductase subunit N
M-jeotgali_contig_4_1	Prodigal:002006	CDS	14651	16267	.	+	0	ID=AOPFMNJM_00278;eC_number=1.3.7.7;Name=bchB;db_xref=COG:COG2710;gene=bchB;inference=ab initio prediction:Prodigal:002006,similar to AA sequence:UniProtKB:P26163;locus_tag=AOPFMNJM_00278;product=Light-independent protochlorophyllide reductase subunit B
M-jeotgali_contig_4_1	Prodigal:002006	CDS	16242	19952	.	+	0	ID=AOPFMNJM_00279;inference=ab initio prediction:Prodigal:002006;locus_tag=AOPFMNJM_00279;product=hypothetical protein
M-jeotgali_contig_4_1	Prodigal:002006	CDS	19949	20842	.	+	0	ID=AOPFMNJM_00280;eC_number=1.3.7.7;Name=bchL;db_xref=COG:COG1348;gene=bchL;inference=ab initio prediction:Prodigal:002006,similar to AA sequence:UniProtKB:Q9RFD6;locus_tag=AOPFMNJM_00280;product=Light-independent protochlorophyllide reductase iron-sulfur ATP-binding protein
M-jeotgali_contig_4_1	Prodigal:002006	CDS	20853	21692	.	+	0	ID=AOPFMNJM_00281;eC_number=2.1.1.11;Name=bchM;db_xref=COG:COG2227;gene=bchM;inference=ab initio prediction:Prodigal:002006,similar to AA sequence:UniProtKB:P26236;locus_tag=AOPFMNJM_00281;product=Magnesium-protoporphyrin O-methyltransferase
M-jeotgali_contig_4_1	Prodigal:002006	CDS	21689	23128	.	+	0	ID=AOPFMNJM_00282;Name=pucC_2;gene=pucC_2;inference=ab initio prediction:Prodigal:002006,similar to AA sequence:UniProtKB:P23462;locus_tag=AOPFMNJM_00282;product=Protein PucC
M-jeotgali_contig_4_1	Prodigal:002006	CDS	23141	23917	.	+	0	ID=AOPFMNJM_00283;Name=puhA;gene=puhA;inference=ab initio prediction:Prodigal:002006,similar to AA sequence:UniProtKB:P06008;locus_tag=AOPFMNJM_00283;product=Reaction center protein H chain
M-jeotgali_contig_4_1	Prodigal:002006	CDS	23914	24600	.	+	0	ID=AOPFMNJM_00284;inference=ab initio prediction:Prodigal:002006;locus_tag=AOPFMNJM_00284;product=hypothetical protein
M-jeotgali_contig_4_1	Prodigal:002006	CDS	24612	25139	.	+	0	ID=AOPFMNJM_00285;inference=ab initio prediction:Prodigal:002006;locus_tag=AOPFMNJM_00285;product=hypothetical protein
M-jeotgali_contig_4_1	Prodigal:002006	CDS	25136	25438	.	+	0	ID=AOPFMNJM_00286;inference=ab initio prediction:Prodigal:002006;locus_tag=AOPFMNJM_00286;product=hypothetical protein
M-jeotgali_contig_4_1	Prodigal:002006	CDS	25435	26511	.	+	0	ID=AOPFMNJM_00287;inference=ab initio prediction:Prodigal:002006;locus_tag=AOPFMNJM_00287;product=hypothetical protein
M-jeotgali_contig_4_1	Prodigal:002006	CDS	26513	27364	.	+	0	ID=AOPFMNJM_00288;inference=ab initio prediction:Prodigal:002006;locus_tag=AOPFMNJM_00288;product=hypothetical protein
M-jeotgali_contig_4_1	Prodigal:002006	CDS	27463	28680	.	+	0	ID=AOPFMNJM_00289;eC_number=2.3.1.37;Name=hemA_1;db_xref=COG:COG0156;gene=hemA_1;inference=ab initio prediction:Prodigal:002006,similar to AA sequence:UniProtKB:P18079;locus_tag=AOPFMNJM_00289;product=5-aminolevulinate synthase
M-jeotgali_contig_4_1	Prodigal:002006	CDS	28723	29904	.	+	0	ID=AOPFMNJM_00290;eC_number=6.6.1.1;Name=bchI_1;db_xref=COG:COG1239;gene=bchI_1;inference=ab initio prediction:Prodigal:002006,similar to AA sequence:UniProtKB:P26239;locus_tag=AOPFMNJM_00290;product=Magnesium-chelatase 38 kDa subunit
M-jeotgali_contig_4_1	Prodigal:002006	CDS	29901	31592	.	+	0	ID=AOPFMNJM_00291;eC_number=6.6.1.1;Name=bchD;db_xref=COG:COG1240;gene=bchD;inference=ab initio prediction:Prodigal:002006,similar to AA sequence:UniProtKB:O34845;locus_tag=AOPFMNJM_00291;product=Magnesium-chelatase 60 kDa subunit
M-jeotgali_contig_4_1	Prodigal:002006	CDS	31603	32508	.	+	0	ID=AOPFMNJM_00292;eC_number=4.2.99.20;Name=menH_1;gene=menH_1;inference=ab initio prediction:Prodigal:002006,protein motif:HAMAP:MF_01660;locus_tag=AOPFMNJM_00292;product=2-succinyl-6-hydroxy-2%2C4-cyclohexadiene-1-carboxylate synthase
M-jeotgali_contig_4_1	Prodigal:002006	CDS	32564	34090	.	+	0	ID=AOPFMNJM_00293;eC_number=1.3.99.31;Name=crtI;db_xref=COG:COG1233;gene=crtI;inference=ab initio prediction:Prodigal:002006,similar to AA sequence:UniProtKB:P21685;locus_tag=AOPFMNJM_00293;product=Phytoene desaturase (lycopene-forming)
M-jeotgali_contig_4_1	Aragorn:001002	tRNA	34725	34804	.	+	.	ID=AOPFMNJM_00294;inference=COORDINATES:profile:Aragorn:001002;locus_tag=AOPFMNJM_00294;product=tRNA-Glu(ctc)
M-jeotgali_contig_4_1	Prodigal:002006	CDS	35161	35310	.	+	0	ID=AOPFMNJM_00295;inference=ab initio prediction:Prodigal:002006;locus_tag=AOPFMNJM_00295;product=hypothetical protein
M-jeotgali_contig_4_1	Prodigal:002006	CDS	35316	36212	.	-	0	ID=AOPFMNJM_00296;eC_number=4.2.1.131;Name=crtC;gene=crtC;inference=ab initio prediction:Prodigal:002006,similar to AA sequence:UniProtKB:Q7X3G5;locus_tag=AOPFMNJM_00296;product=Acyclic carotenoid 1%2C2-hydratase
M-jeotgali_contig_4_1	Prodigal:002006	CDS	36170	37723	.	-	0	ID=AOPFMNJM_00297;eC_number=1.3.99.27;Name=crtD;gene=crtD;inference=ab initio prediction:Prodigal:002006,similar to AA sequence:UniProtKB:Q9JPB5;locus_tag=AOPFMNJM_00297;product=Hydroxyneurosporene desaturase
M-jeotgali_contig_4_1	Prodigal:002006	CDS	37821	38690	.	+	0	ID=AOPFMNJM_00298;eC_number=2.5.1.10;inference=ab initio prediction:Prodigal:002006,similar to AA sequence:UniProtKB:Q08291;locus_tag=AOPFMNJM_00298;product=Farnesyl diphosphate synthase
M-jeotgali_contig_4_1	Prodigal:002006	CDS	38692	39843	.	+	0	ID=AOPFMNJM_00299;eC_number=2.1.1.210;Name=crtF;gene=crtF;inference=ab initio prediction:Prodigal:002006,similar to AA sequence:UniProtKB:D5AP78;locus_tag=AOPFMNJM_00299;product=Demethylspheroidene O-methyltransferase
M-jeotgali_contig_4_1	Prodigal:002006	CDS	39953	40888	.	+	0	ID=AOPFMNJM_00300;eC_number=1.1.1.414;Name=lgoD;db_xref=COG:COG1063;gene=lgoD;inference=ab initio prediction:Prodigal:002006,similar to AA sequence:UniProtKB:P39400;locus_tag=AOPFMNJM_00300;product=L-galactonate-5-dehydrogenase
M-jeotgali_contig_4_1	Prodigal:002006	CDS	40885	41886	.	+	0	ID=AOPFMNJM_00301;eC_number=1.3.7.15;Name=bchX;db_xref=COG:COG1348;gene=bchX;inference=ab initio prediction:Prodigal:002006,similar to AA sequence:UniProtKB:P26177;locus_tag=AOPFMNJM_00301;product=Chlorophyllide reductase 35.5 kDa chain
M-jeotgali_contig_4_1	Prodigal:002006	CDS	41893	43461	.	+	0	ID=AOPFMNJM_00302;eC_number=1.3.7.15;Name=bchY;gene=bchY;inference=ab initio prediction:Prodigal:002006,similar to AA sequence:UniProtKB:P26178;locus_tag=AOPFMNJM_00302;product=Chlorophyllide reductase 52.5 kDa chain
M-jeotgali_contig_4_1	Prodigal:002006	CDS	43461	44927	.	+	0	ID=AOPFMNJM_00303;eC_number=1.3.7.15;Name=bchZ;db_xref=COG:COG2710;gene=bchZ;inference=ab initio prediction:Prodigal:002006,similar to AA sequence:UniProtKB:P26179;locus_tag=AOPFMNJM_00303;product=Chlorophyllide reductase subunit Z
M-jeotgali_contig_4_1	Prodigal:002006	CDS	45044	45259	.	+	0	ID=AOPFMNJM_00304;inference=ab initio prediction:Prodigal:002006;locus_tag=AOPFMNJM_00304;product=hypothetical protein
M-jeotgali_contig_4_1	Prodigal:002006	CDS	45442	45663	.	+	0	ID=AOPFMNJM_00305;inference=ab initio prediction:Prodigal:002006;locus_tag=AOPFMNJM_00305;product=hypothetical protein
M-jeotgali_contig_4_1	Prodigal:002006	CDS	45675	45863	.	+	0	ID=AOPFMNJM_00306;inference=ab initio prediction:Prodigal:002006;locus_tag=AOPFMNJM_00306;product=hypothetical protein
M-jeotgali_contig_4_1	Prodigal:002006	CDS	45961	46785	.	+	0	ID=AOPFMNJM_00307;Name=pufL;gene=pufL;inference=ab initio prediction:Prodigal:002006,similar to AA sequence:UniProtKB:P10717;locus_tag=AOPFMNJM_00307;product=Reaction center protein L chain
M-jeotgali_contig_4_1	Prodigal:002006	CDS	46809	47801	.	+	0	ID=AOPFMNJM_00308;Name=pufM;gene=pufM;inference=ab initio prediction:Prodigal:002006,similar to AA sequence:UniProtKB:P10718;locus_tag=AOPFMNJM_00308;product=Reaction center protein M chain
M-jeotgali_contig_4_1	Prodigal:002006	CDS	47798	48910	.	+	0	ID=AOPFMNJM_00309;Name=pufC;gene=pufC;inference=ab initio prediction:Prodigal:002006,similar to AA sequence:UniProtKB:D2Z0P5;locus_tag=AOPFMNJM_00309;product=Photosynthetic reaction center cytochrome c subunit
M-jeotgali_contig_4_1	Prodigal:002006	CDS	49158	49460	.	-	0	ID=AOPFMNJM_00310;inference=ab initio prediction:Prodigal:002006;locus_tag=AOPFMNJM_00310;product=hypothetical protein
M-jeotgali_contig_4_1	Prodigal:002006	CDS	49684	50067	.	-	0	ID=AOPFMNJM_00311;inference=ab initio prediction:Prodigal:002006,similar to AA sequence:UniProtKB:O86237;locus_tag=AOPFMNJM_00311;product=putative protein.1
M-jeotgali_contig_4_1	Prodigal:002006	CDS	50190	50387	.	-	0	ID=AOPFMNJM_00312;inference=ab initio prediction:Prodigal:002006;locus_tag=AOPFMNJM_00312;product=hypothetical protein
M-jeotgali_contig_4_1	Prodigal:002006	CDS	50430	50585	.	-	0	ID=AOPFMNJM_00313;inference=ab initio prediction:Prodigal:002006;locus_tag=AOPFMNJM_00313;product=hypothetical protein
M-jeotgali_contig_4_1	Prodigal:002006	CDS	50601	51413	.	-	0	ID=AOPFMNJM_00314;eC_number=1.-.-.-;inference=ab initio prediction:Prodigal:002006,similar to AA sequence:UniProtKB:Q7A3L9;locus_tag=AOPFMNJM_00314;product=putative oxidoreductase
M-jeotgali_contig_4_1	Prodigal:002006	CDS	51532	52485	.	+	0	ID=AOPFMNJM_00315;Name=cdhR_1;db_xref=COG:COG4977;gene=cdhR_1;inference=ab initio prediction:Prodigal:002006,similar to AA sequence:UniProtKB:Q9HTH5;locus_tag=AOPFMNJM_00315;product=HTH-type transcriptional regulator CdhR
M-jeotgali_contig_4_1	Prodigal:002006	CDS	52596	52802	.	-	0	ID=AOPFMNJM_00316;inference=ab initio prediction:Prodigal:002006;locus_tag=AOPFMNJM_00316;product=hypothetical protein
M-jeotgali_contig_4_1	Prodigal:002006	CDS	52948	53169	.	-	0	ID=AOPFMNJM_00317;inference=ab initio prediction:Prodigal:002006;locus_tag=AOPFMNJM_00317;product=hypothetical protein
M-jeotgali_contig_4_1	Prodigal:002006	CDS	53873	54349	.	-	0	ID=AOPFMNJM_00318;inference=ab initio prediction:Prodigal:002006;locus_tag=AOPFMNJM_00318;product=hypothetical protein
M-jeotgali_contig_4_1	Aragorn:001002	tRNA	55335	55424	.	-	.	ID=AOPFMNJM_00319;inference=COORDINATES:profile:Aragorn:001002;locus_tag=AOPFMNJM_00319;product=tRNA-Ser(cga)
M-jeotgali_contig_4_1	Prodigal:002006	CDS	55474	56535	.	-	0	ID=AOPFMNJM_00320;inference=ab initio prediction:Prodigal:002006;locus_tag=AOPFMNJM_00320;product=hypothetical protein
M-jeotgali_contig_4_1	Prodigal:002006	CDS	56555	58408	.	-	0	ID=AOPFMNJM_00321;Name=htpG;db_xref=COG:COG0326;gene=htpG;inference=ab initio prediction:Prodigal:002006,similar to AA sequence:UniProtKB:Q83EL0;locus_tag=AOPFMNJM_00321;product=Chaperone protein HtpG
M-jeotgali_contig_4_1	Prodigal:002006	CDS	58489	60012	.	-	0	ID=AOPFMNJM_00322;inference=ab initio prediction:Prodigal:002006;locus_tag=AOPFMNJM_00322;product=hypothetical protein
M-jeotgali_contig_4_1	Prodigal:002006	CDS	60024	60725	.	-	0	ID=AOPFMNJM_00323;eC_number=2.5.1.-;Name=uppS_1;gene=uppS_1;inference=ab initio prediction:Prodigal:002006,similar to AA sequence:UniProtKB:P60477;locus_tag=AOPFMNJM_00323;product=Isoprenyl transferase
M-jeotgali_contig_4_1	Prodigal:002006	CDS	60775	61146	.	-	0	ID=AOPFMNJM_00324;inference=ab initio prediction:Prodigal:002006;locus_tag=AOPFMNJM_00324;product=hypothetical protein
M-jeotgali_contig_4_1	Prodigal:002006	CDS	61139	61753	.	-	0	ID=AOPFMNJM_00325;inference=ab initio prediction:Prodigal:002006;locus_tag=AOPFMNJM_00325;product=hypothetical protein
M-jeotgali_contig_4_1	Prodigal:002006	CDS	61940	62206	.	-	0	ID=AOPFMNJM_00326;inference=ab initio prediction:Prodigal:002006;locus_tag=AOPFMNJM_00326;product=hypothetical protein
M-jeotgali_contig_5_1	Prodigal:002006	CDS	16	618	.	+	0	ID=AOPFMNJM_00327;eC_number=6.3.4.14;Name=accC;db_xref=COG:COG0439;gene=accC;inference=ab initio prediction:Prodigal:002006,similar to AA sequence:UniProtKB:P37798;locus_tag=AOPFMNJM_00327;product=Biotin carboxylase
M-jeotgali_contig_5_1	Prodigal:002006	CDS	634	1179	.	-	0	ID=AOPFMNJM_00328;eC_number=2.1.1.222;Name=COQ3_1;gene=COQ3_1;inference=ab initio prediction:Prodigal:002006,protein motif:HAMAP:MF_00472;locus_tag=AOPFMNJM_00328;product=Ubiquinone biosynthesis O-methyltransferase%2C mitochondrial
M-jeotgali_contig_5_1	Prodigal:002006	CDS	1205	1786	.	-	0	ID=AOPFMNJM_00329;inference=ab initio prediction:Prodigal:002006;locus_tag=AOPFMNJM_00329;product=hypothetical protein
M-jeotgali_contig_5_1	Prodigal:002006	CDS	1825	2709	.	-	0	ID=AOPFMNJM_00330;inference=ab initio prediction:Prodigal:002006;locus_tag=AOPFMNJM_00330;product=hypothetical protein
M-jeotgali_contig_5_1	Prodigal:002006	CDS	2748	3404	.	-	0	ID=AOPFMNJM_00331;inference=ab initio prediction:Prodigal:002006;locus_tag=AOPFMNJM_00331;product=hypothetical protein
M-jeotgali_contig_5_1	Prodigal:002006	CDS	3413	3838	.	-	0	ID=AOPFMNJM_00332;Name=flbT;gene=flbT;inference=ab initio prediction:Prodigal:002006,protein motif:HAMAP:MF_00783;locus_tag=AOPFMNJM_00332;product=flagellum biosynthesis repressor protein FlbT
M-jeotgali_contig_5_1	Prodigal:002006	CDS	4046	5245	.	+	0	ID=AOPFMNJM_00333;inference=ab initio prediction:Prodigal:002006;locus_tag=AOPFMNJM_00333;product=hypothetical protein
M-jeotgali_contig_5_1	Prodigal:002006	CDS	5435	6634	.	+	0	ID=AOPFMNJM_00334;inference=ab initio prediction:Prodigal:002006;locus_tag=AOPFMNJM_00334;product=hypothetical protein
M-jeotgali_contig_5_1	Prodigal:002006	CDS	6718	7458	.	+	0	ID=AOPFMNJM_00335;inference=ab initio prediction:Prodigal:002006;locus_tag=AOPFMNJM_00335;product=hypothetical protein
M-jeotgali_contig_5_1	Prodigal:002006	CDS	7463	7930	.	-	0	ID=AOPFMNJM_00336;inference=ab initio prediction:Prodigal:002006,similar to AA sequence:UniProtKB:P9WFP9;locus_tag=AOPFMNJM_00336;note=UPF0047 protein Rv2556c;product=hypothetical protein
M-jeotgali_contig_5_1	Prodigal:002006	CDS	7927	9777	.	-	0	ID=AOPFMNJM_00337;eC_number=6.5.1.1;Name=lig_1;gene=lig_1;inference=ab initio prediction:Prodigal:002006,protein motif:HAMAP:MF_00407;locus_tag=AOPFMNJM_00337;product=DNA ligase
M-jeotgali_contig_5_1	Prodigal:002006	CDS	9774	10874	.	-	0	ID=AOPFMNJM_00338;inference=ab initio prediction:Prodigal:002006;locus_tag=AOPFMNJM_00338;product=hypothetical protein
M-jeotgali_contig_5_1	Prodigal:002006	CDS	10883	11818	.	+	0	ID=AOPFMNJM_00339;eC_number=2.1.1.144;Name=tam_1;gene=tam_1;inference=ab initio prediction:Prodigal:002006,protein motif:HAMAP:MF_00560;locus_tag=AOPFMNJM_00339;product=Trans-aconitate 2-methyltransferase
M-jeotgali_contig_5_1	Prodigal:002006	CDS	11840	12586	.	-	0	ID=AOPFMNJM_00340;eC_number=1.1.1.100;Name=fabG_1;gene=fabG_1;inference=ab initio prediction:Prodigal:002006,similar to AA sequence:UniProtKB:P99093;locus_tag=AOPFMNJM_00340;product=3-oxoacyl-[acyl-carrier-protein] reductase FabG
M-jeotgali_contig_5_1	Prodigal:002006	CDS	12692	13039	.	+	0	ID=AOPFMNJM_00341;inference=ab initio prediction:Prodigal:002006;locus_tag=AOPFMNJM_00341;product=hypothetical protein
M-jeotgali_contig_5_1	Prodigal:002006	CDS	13050	13472	.	-	0	ID=AOPFMNJM_00342;eC_number=3.1.1.29;Name=arfB;db_xref=COG:COG1186;gene=arfB;inference=ab initio prediction:Prodigal:002006,similar to AA sequence:UniProtKB:P40711;locus_tag=AOPFMNJM_00342;product=Peptidyl-tRNA hydrolase ArfB
M-jeotgali_contig_5_1	Prodigal:002006	CDS	13486	13797	.	-	0	ID=AOPFMNJM_00343;Name=bolA;db_xref=COG:COG0271;gene=bolA;inference=ab initio prediction:Prodigal:002006,similar to AA sequence:UniProtKB:P0ABE2;locus_tag=AOPFMNJM_00343;product=DNA-binding transcriptional regulator BolA
M-jeotgali_contig_5_1	Prodigal:002006	CDS	13918	14550	.	+	0	ID=AOPFMNJM_00344;Name=dnaJ_1;gene=dnaJ_1;inference=ab initio prediction:Prodigal:002006,protein motif:HAMAP:MF_01152;locus_tag=AOPFMNJM_00344;product=Chaperone protein DnaJ
M-jeotgali_contig_5_1	Prodigal:002006	CDS	14807	15790	.	+	0	ID=AOPFMNJM_00345;eC_number=6.6.1.2;Name=cobS;gene=cobS;inference=ab initio prediction:Prodigal:002006,similar to AA sequence:UniProtKB:P29933;locus_tag=AOPFMNJM_00345;product=Aerobic cobaltochelatase subunit CobS
M-jeotgali_contig_5_1	Prodigal:002006	CDS	15811	17760	.	+	0	ID=AOPFMNJM_00346;eC_number=6.6.1.2;Name=cobT;gene=cobT;inference=ab initio prediction:Prodigal:002006,similar to AA sequence:UniProtKB:P29934;locus_tag=AOPFMNJM_00346;product=Aerobic cobaltochelatase subunit CobT
M-jeotgali_contig_5_1	Prodigal:002006	CDS	17757	18686	.	-	0	ID=AOPFMNJM_00347;inference=ab initio prediction:Prodigal:002006;locus_tag=AOPFMNJM_00347;product=hypothetical protein
M-jeotgali_contig_5_1	Prodigal:002006	CDS	18811	19113	.	-	0	ID=AOPFMNJM_00348;Name=rpmB;db_xref=COG:COG0227;gene=rpmB;inference=ab initio prediction:Prodigal:002006,similar to AA sequence:UniProtKB:Q6NCH9;locus_tag=AOPFMNJM_00348;product=50S ribosomal protein L28
M-jeotgali_contig_5_1	Prodigal:002006	CDS	19402	20307	.	+	0	ID=AOPFMNJM_00349;inference=ab initio prediction:Prodigal:002006;locus_tag=AOPFMNJM_00349;product=hypothetical protein
M-jeotgali_contig_5_1	Prodigal:002006	CDS	20304	20606	.	+	0	ID=AOPFMNJM_00350;inference=ab initio prediction:Prodigal:002006;locus_tag=AOPFMNJM_00350;product=hypothetical protein
M-jeotgali_contig_5_1	Prodigal:002006	CDS	20702	24034	.	+	0	ID=AOPFMNJM_00351;inference=ab initio prediction:Prodigal:002006;locus_tag=AOPFMNJM_00351;product=hypothetical protein
M-jeotgali_contig_5_1	Prodigal:002006	CDS	24130	24321	.	+	0	ID=AOPFMNJM_00352;inference=ab initio prediction:Prodigal:002006;locus_tag=AOPFMNJM_00352;product=hypothetical protein
M-jeotgali_contig_5_1	Prodigal:002006	CDS	24547	24885	.	+	0	ID=AOPFMNJM_00353;Name=fdxA;db_xref=COG:COG1146;gene=fdxA;inference=ab initio prediction:Prodigal:002006,similar to AA sequence:UniProtKB:D5AP15;locus_tag=AOPFMNJM_00353;product=Ferredoxin-2
M-jeotgali_contig_5_1	Prodigal:002006	CDS	25276	25866	.	+	0	ID=AOPFMNJM_00354;Name=carD;db_xref=COG:COG1329;gene=carD;inference=ab initio prediction:Prodigal:002006,similar to AA sequence:UniProtKB:A0R561;locus_tag=AOPFMNJM_00354;product=RNA polymerase-binding transcription factor CarD
M-jeotgali_contig_5_1	Prodigal:002006	CDS	26146	27021	.	+	0	ID=AOPFMNJM_00355;Name=rpoH_1;db_xref=COG:COG0568;gene=rpoH_1;inference=ab initio prediction:Prodigal:002006,similar to AA sequence:UniProtKB:P0CAW9;locus_tag=AOPFMNJM_00355;product=RNA polymerase sigma factor RpoH
M-jeotgali_contig_5_1	Prodigal:002006	CDS	27254	29614	.	+	0	ID=AOPFMNJM_00356;eC_number=4.1.1.17;Name=speF;db_xref=COG:COG1982;gene=speF;inference=ab initio prediction:Prodigal:002006,similar to AA sequence:UniProtKB:P24169;locus_tag=AOPFMNJM_00356;product=Inducible ornithine decarboxylase
M-jeotgali_contig_5_1	Prodigal:002006	CDS	29711	30340	.	-	0	ID=AOPFMNJM_00357;inference=ab initio prediction:Prodigal:002006;locus_tag=AOPFMNJM_00357;product=hypothetical protein
M-jeotgali_contig_5_1	Prodigal:002006	CDS	30333	31709	.	-	0	ID=AOPFMNJM_00358;inference=ab initio prediction:Prodigal:002006;locus_tag=AOPFMNJM_00358;product=hypothetical protein
M-jeotgali_contig_5_1	Prodigal:002006	CDS	31743	32186	.	-	0	ID=AOPFMNJM_00359;inference=ab initio prediction:Prodigal:002006;locus_tag=AOPFMNJM_00359;product=hypothetical protein
M-jeotgali_contig_5_1	Prodigal:002006	CDS	32309	32647	.	+	0	ID=AOPFMNJM_00360;inference=ab initio prediction:Prodigal:002006;locus_tag=AOPFMNJM_00360;product=hypothetical protein
M-jeotgali_contig_5_1	Prodigal:002006	CDS	32634	34463	.	-	0	ID=AOPFMNJM_00361;inference=ab initio prediction:Prodigal:002006;locus_tag=AOPFMNJM_00361;product=hypothetical protein
M-jeotgali_contig_5_1	Prodigal:002006	CDS	34463	34735	.	-	0	ID=AOPFMNJM_00362;inference=ab initio prediction:Prodigal:002006;locus_tag=AOPFMNJM_00362;product=hypothetical protein
M-jeotgali_contig_6_1	Prodigal:002006	CDS	43	210	.	+	0	ID=AOPFMNJM_00363;inference=ab initio prediction:Prodigal:002006;locus_tag=AOPFMNJM_00363;product=hypothetical protein
M-jeotgali_contig_6_1	Prodigal:002006	CDS	324	530	.	+	0	ID=AOPFMNJM_00364;inference=ab initio prediction:Prodigal:002006;locus_tag=AOPFMNJM_00364;product=hypothetical protein
M-jeotgali_contig_6_1	Prodigal:002006	CDS	527	817	.	+	0	ID=AOPFMNJM_00365;inference=ab initio prediction:Prodigal:002006;locus_tag=AOPFMNJM_00365;product=hypothetical protein
M-jeotgali_contig_6_1	Prodigal:002006	CDS	814	1818	.	-	0	ID=AOPFMNJM_00366;eC_number=3.4.11.-;db_xref=COG:COG3191;inference=ab initio prediction:Prodigal:002006,similar to AA sequence:UniProtKB:P9WM23;locus_tag=AOPFMNJM_00366;product=putative aminopeptidase
M-jeotgali_contig_6_1	Prodigal:002006	CDS	1859	2515	.	-	0	ID=AOPFMNJM_00367;eC_number=2.7.1.25;Name=cysC;gene=cysC;inference=ab initio prediction:Prodigal:002006,protein motif:HAMAP:MF_00065;locus_tag=AOPFMNJM_00367;product=Adenylyl-sulfate kinase
M-jeotgali_contig_6_1	Prodigal:002006	CDS	2663	3082	.	-	0	ID=AOPFMNJM_00368;eC_number=3.1.2.-;db_xref=COG:COG1607;inference=ab initio prediction:Prodigal:002006,similar to AA sequence:UniProtKB:P44886;locus_tag=AOPFMNJM_00368;product=putative acyl-CoA thioester hydrolase
M-jeotgali_contig_6_1	Prodigal:002006	CDS	3079	3234	.	-	0	ID=AOPFMNJM_00369;inference=ab initio prediction:Prodigal:002006;locus_tag=AOPFMNJM_00369;product=hypothetical protein
M-jeotgali_contig_6_1	Prodigal:002006	CDS	3368	3637	.	-	0	ID=AOPFMNJM_00370;inference=ab initio prediction:Prodigal:002006;locus_tag=AOPFMNJM_00370;product=hypothetical protein
M-jeotgali_contig_6_1	Prodigal:002006	CDS	3785	3970	.	-	0	ID=AOPFMNJM_00371;inference=ab initio prediction:Prodigal:002006,similar to AA sequence:UniProtKB:Q7DDI1;locus_tag=AOPFMNJM_00371;note=UPF0339 protein NMB1088;product=hypothetical protein
M-jeotgali_contig_6_1	Prodigal:002006	CDS	4138	5622	.	-	0	ID=AOPFMNJM_00372;eC_number=3.6.4.13;Name=rhlE_1;gene=rhlE_1;inference=ab initio prediction:Prodigal:002006,protein motif:HAMAP:MF_00968;locus_tag=AOPFMNJM_00372;product=ATP-dependent RNA helicase RhlE
M-jeotgali_contig_6_1	Prodigal:002006	CDS	6108	7538	.	+	0	ID=AOPFMNJM_00373;inference=ab initio prediction:Prodigal:002006;locus_tag=AOPFMNJM_00373;product=hypothetical protein
M-jeotgali_contig_6_1	Prodigal:002006	CDS	7535	8755	.	+	0	ID=AOPFMNJM_00374;inference=ab initio prediction:Prodigal:002006;locus_tag=AOPFMNJM_00374;product=hypothetical protein
M-jeotgali_contig_6_1	Prodigal:002006	CDS	8759	8992	.	-	0	ID=AOPFMNJM_00375;inference=ab initio prediction:Prodigal:002006;locus_tag=AOPFMNJM_00375;product=hypothetical protein
M-jeotgali_contig_6_1	Prodigal:002006	CDS	8989	10443	.	-	0	ID=AOPFMNJM_00376;eC_number=2.7.7.-;Name=selO;db_xref=COG:COG0397;gene=selO;inference=ab initio prediction:Prodigal:002006,similar to AA sequence:UniProtKB:P77649;locus_tag=AOPFMNJM_00376;product=Protein adenylyltransferase SelO
M-jeotgali_contig_6_1	Prodigal:002006	CDS	10545	13220	.	-	0	ID=AOPFMNJM_00377;inference=ab initio prediction:Prodigal:002006;locus_tag=AOPFMNJM_00377;product=hypothetical protein
M-jeotgali_contig_6_1	Aragorn:001002	tRNA	13475	13548	.	+	.	ID=AOPFMNJM_00378;inference=COORDINATES:profile:Aragorn:001002;locus_tag=AOPFMNJM_00378;product=tRNA-Gln(ctg)
M-jeotgali_contig_6_1	Prodigal:002006	CDS	13884	14843	.	-	0	ID=AOPFMNJM_00379;inference=ab initio prediction:Prodigal:002006;locus_tag=AOPFMNJM_00379;product=hypothetical protein
M-jeotgali_contig_6_1	Prodigal:002006	CDS	14849	15082	.	-	0	ID=AOPFMNJM_00380;eC_number=7.1.1.-;Name=ndhI;gene=ndhI;inference=ab initio prediction:Prodigal:002006,protein motif:HAMAP:MF_01351;locus_tag=AOPFMNJM_00380;product=NAD(P)H-quinone oxidoreductase subunit I%2C chloroplastic
M-jeotgali_contig_6_1	Prodigal:002006	CDS	15183	16928	.	-	0	ID=AOPFMNJM_00381;eC_number=1.18.1.2;inference=ab initio prediction:Prodigal:002006,protein motif:HAMAP:MF_01685;locus_tag=AOPFMNJM_00381;product=Ferredoxin--NADP reductase
M-jeotgali_contig_6_1	Prodigal:002006	CDS	16977	17336	.	-	0	ID=AOPFMNJM_00382;inference=ab initio prediction:Prodigal:002006;locus_tag=AOPFMNJM_00382;product=hypothetical protein
M-jeotgali_contig_6_1	Prodigal:002006	CDS	17509	17874	.	-	0	ID=AOPFMNJM_00383;inference=ab initio prediction:Prodigal:002006;locus_tag=AOPFMNJM_00383;product=hypothetical protein
M-jeotgali_contig_6_1	Prodigal:002006	CDS	17990	18316	.	-	0	ID=AOPFMNJM_00384;inference=ab initio prediction:Prodigal:002006;locus_tag=AOPFMNJM_00384;product=hypothetical protein
M-jeotgali_contig_6_1	Prodigal:002006	CDS	18456	19151	.	+	0	ID=AOPFMNJM_00385;eC_number=2.4.2.10;Name=pyrE;db_xref=COG:COG0461;gene=pyrE;inference=ab initio prediction:Prodigal:002006,similar to AA sequence:UniProtKB:P42719;locus_tag=AOPFMNJM_00385;product=Orotate phosphoribosyltransferase
M-jeotgali_contig_6_1	Prodigal:002006	CDS	19389	19859	.	+	0	ID=AOPFMNJM_00386;inference=ab initio prediction:Prodigal:002006;locus_tag=AOPFMNJM_00386;product=hypothetical protein
M-jeotgali_contig_6_1	Prodigal:002006	CDS	19856	20944	.	+	0	ID=AOPFMNJM_00387;eC_number=2.6.1.90;Name=fdtB;gene=fdtB;inference=ab initio prediction:Prodigal:002006,similar to AA sequence:UniProtKB:Q6T1W6;locus_tag=AOPFMNJM_00387;product=dTDP-3-amino-3%2C6-dideoxy-alpha-D-galactopyranose transaminase
M-jeotgali_contig_6_1	Prodigal:002006	CDS	20941	21597	.	+	0	ID=AOPFMNJM_00388;eC_number=2.3.1.89;Name=dapH_1;gene=dapH_1;inference=ab initio prediction:Prodigal:002006,protein motif:HAMAP:MF_01691;locus_tag=AOPFMNJM_00388;product=2%2C3%2C4%2C5-tetrahydropyridine-2%2C6-dicarboxylate N-acetyltransferase
M-jeotgali_contig_6_1	Prodigal:002006	CDS	21608	23803	.	+	0	ID=AOPFMNJM_00389;inference=ab initio prediction:Prodigal:002006;locus_tag=AOPFMNJM_00389;product=hypothetical protein
M-jeotgali_contig_6_1	Aragorn:001002	tRNA	23912	24001	.	+	.	ID=AOPFMNJM_00390;inference=COORDINATES:profile:Aragorn:001002;locus_tag=AOPFMNJM_00390;product=tRNA-Ser(tga)
M-jeotgali_contig_7_1	Prodigal:002006	CDS	656	1618	.	+	0	ID=AOPFMNJM_00391;inference=ab initio prediction:Prodigal:002006;locus_tag=AOPFMNJM_00391;product=hypothetical protein
M-jeotgali_contig_7_1	Prodigal:002006	CDS	1727	2836	.	+	0	ID=AOPFMNJM_00392;eC_number=5.3.1.23;Name=mtnA;db_xref=COG:COG0182;gene=mtnA;inference=ab initio prediction:Prodigal:002006,similar to AA sequence:UniProtKB:Q2RXI0;locus_tag=AOPFMNJM_00392;product=Methylthioribose-1-phosphate isomerase
M-jeotgali_contig_7_1	Prodigal:002006	CDS	2841	3836	.	-	0	ID=AOPFMNJM_00393;inference=ab initio prediction:Prodigal:002006;locus_tag=AOPFMNJM_00393;product=hypothetical protein
M-jeotgali_contig_7_1	Prodigal:002006	CDS	3859	4521	.	-	0	ID=AOPFMNJM_00394;eC_number=3.1.21.7;Name=nfi;db_xref=COG:COG1515;gene=nfi;inference=ab initio prediction:Prodigal:002006,similar to AA sequence:UniProtKB:Q9X2H9;locus_tag=AOPFMNJM_00394;product=Endonuclease V
M-jeotgali_contig_7_1	Prodigal:002006	CDS	4538	5635	.	-	0	ID=AOPFMNJM_00395;Name=ychF;db_xref=COG:COG0012;gene=ychF;inference=ab initio prediction:Prodigal:002006,similar to AA sequence:UniProtKB:P44681;locus_tag=AOPFMNJM_00395;product=Ribosome-binding ATPase YchF
M-jeotgali_contig_7_1	Prodigal:002006	CDS	5645	6091	.	-	0	ID=AOPFMNJM_00396;eC_number=3.1.-.-;Name=vapC_1;gene=vapC_1;inference=ab initio prediction:Prodigal:002006,protein motif:HAMAP:MF_00265;locus_tag=AOPFMNJM_00396;product=tRNA(fMet)-specific endonuclease VapC
M-jeotgali_contig_7_1	Prodigal:002006	CDS	6084	6317	.	-	0	ID=AOPFMNJM_00397;inference=ab initio prediction:Prodigal:002006;locus_tag=AOPFMNJM_00397;product=hypothetical protein
M-jeotgali_contig_7_1	Prodigal:002006	CDS	6361	6969	.	-	0	ID=AOPFMNJM_00398;eC_number=3.1.1.29;Name=pth;db_xref=COG:COG0193;gene=pth;inference=ab initio prediction:Prodigal:002006,similar to AA sequence:UniProtKB:P9WHN7;locus_tag=AOPFMNJM_00398;product=Peptidyl-tRNA hydrolase
M-jeotgali_contig_7_1	Prodigal:002006	CDS	7075	7770	.	-	0	ID=AOPFMNJM_00399;Name=rplY;db_xref=COG:COG1825;gene=rplY;inference=ab initio prediction:Prodigal:002006,similar to AA sequence:UniProtKB:Q6N1P8;locus_tag=AOPFMNJM_00399;product=50S ribosomal protein L25
M-jeotgali_contig_7_1	Prodigal:002006	CDS	7940	8395	.	-	0	ID=AOPFMNJM_00400;inference=ab initio prediction:Prodigal:002006;locus_tag=AOPFMNJM_00400;product=hypothetical protein
M-jeotgali_contig_7_1	Prodigal:002006	CDS	8553	10055	.	+	0	ID=AOPFMNJM_00401;eC_number=5.4.2.2;Name=algC;db_xref=COG:COG1109;gene=algC;inference=ab initio prediction:Prodigal:002006,similar to AA sequence:UniProtKB:P26276;locus_tag=AOPFMNJM_00401;product=Phosphomannomutase/phosphoglucomutase
M-jeotgali_contig_7_1	Prodigal:002006	CDS	10071	10577	.	-	0	ID=AOPFMNJM_00402;inference=ab initio prediction:Prodigal:002006;locus_tag=AOPFMNJM_00402;product=hypothetical protein
M-jeotgali_contig_7_1	Prodigal:002006	CDS	10945	11121	.	+	0	ID=AOPFMNJM_00403;inference=ab initio prediction:Prodigal:002006;locus_tag=AOPFMNJM_00403;product=hypothetical protein
M-jeotgali_contig_7_1	Prodigal:002006	CDS	11246	11815	.	+	0	ID=AOPFMNJM_00404;inference=ab initio prediction:Prodigal:002006;locus_tag=AOPFMNJM_00404;product=hypothetical protein
M-jeotgali_contig_7_1	Prodigal:002006	CDS	11928	12725	.	+	0	ID=AOPFMNJM_00405;inference=ab initio prediction:Prodigal:002006;locus_tag=AOPFMNJM_00405;product=hypothetical protein
M-jeotgali_contig_7_1	Prodigal:002006	CDS	12725	14293	.	+	0	ID=AOPFMNJM_00406;Name=sctC_1;gene=sctC_1;inference=ab initio prediction:Prodigal:002006,protein motif:HAMAP:MF_02219;locus_tag=AOPFMNJM_00406;product=Type 3 secretion system secretin
M-jeotgali_contig_7_1	Prodigal:002006	CDS	14341	15081	.	+	0	ID=AOPFMNJM_00407;inference=ab initio prediction:Prodigal:002006;locus_tag=AOPFMNJM_00407;product=hypothetical protein
M-jeotgali_contig_7_1	Prodigal:002006	CDS	15121	16365	.	+	0	ID=AOPFMNJM_00408;inference=ab initio prediction:Prodigal:002006,protein motif:HAMAP:MF_02040;locus_tag=AOPFMNJM_00408;product=Iron-sulfur cluster carrier protein
M-jeotgali_contig_7_1	Prodigal:002006	CDS	16407	17834	.	+	0	ID=AOPFMNJM_00409;inference=ab initio prediction:Prodigal:002006;locus_tag=AOPFMNJM_00409;product=hypothetical protein
M-jeotgali_contig_7_1	Prodigal:002006	CDS	17842	18816	.	+	0	ID=AOPFMNJM_00410;inference=ab initio prediction:Prodigal:002006;locus_tag=AOPFMNJM_00410;product=hypothetical protein
M-jeotgali_contig_7_1	Prodigal:002006	CDS	18842	19810	.	+	0	ID=AOPFMNJM_00411;inference=ab initio prediction:Prodigal:002006;locus_tag=AOPFMNJM_00411;product=hypothetical protein
M-jeotgali_contig_7_1	Prodigal:002006	CDS	19826	21928	.	-	0	ID=AOPFMNJM_00412;eC_number=2.7.13.3;Name=rcsC_2;gene=rcsC_2;inference=ab initio prediction:Prodigal:002006,protein motif:HAMAP:MF_00979;locus_tag=AOPFMNJM_00412;product=Sensor histidine kinase RcsC
M-jeotgali_contig_7_1	Prodigal:002006	CDS	22205	23056	.	-	0	ID=AOPFMNJM_00413;eC_number=3.4.-.-;Name=bepA_1;gene=bepA_1;inference=ab initio prediction:Prodigal:002006,protein motif:HAMAP:MF_00997;locus_tag=AOPFMNJM_00413;product=Beta-barrel assembly-enhancing protease
M-jeotgali_contig_7_1	Prodigal:002006	CDS	23170	24558	.	+	0	ID=AOPFMNJM_00414;eC_number=3.4.11.10;Name=pepA_1;gene=pepA_1;inference=ab initio prediction:Prodigal:002006,protein motif:HAMAP:MF_00181;locus_tag=AOPFMNJM_00414;product=cytosol aminopeptidase
M-jeotgali_contig_7_1	Prodigal:002006	CDS	24562	25497	.	-	0	ID=AOPFMNJM_00415;eC_number=2.5.1.61;Name=hemC;db_xref=COG:COG0181;gene=hemC;inference=ab initio prediction:Prodigal:002006,similar to AA sequence:UniProtKB:P06983;locus_tag=AOPFMNJM_00415;product=Porphobilinogen deaminase
M-jeotgali_contig_7_1	Prodigal:002006	CDS	25612	25911	.	-	0	ID=AOPFMNJM_00416;inference=ab initio prediction:Prodigal:002006;locus_tag=AOPFMNJM_00416;product=hypothetical protein
M-jeotgali_contig_7_1	Prodigal:002006	CDS	25940	26803	.	-	0	ID=AOPFMNJM_00417;inference=ab initio prediction:Prodigal:002006;locus_tag=AOPFMNJM_00417;product=hypothetical protein
M-jeotgali_contig_7_1	Prodigal:002006	CDS	27067	27540	.	+	0	ID=AOPFMNJM_00418;inference=ab initio prediction:Prodigal:002006;locus_tag=AOPFMNJM_00418;product=hypothetical protein
M-jeotgali_contig_7_1	Prodigal:002006	CDS	27618	27914	.	+	0	ID=AOPFMNJM_00419;inference=ab initio prediction:Prodigal:002006;locus_tag=AOPFMNJM_00419;product=hypothetical protein
M-jeotgali_contig_7_1	Prodigal:002006	CDS	27980	28453	.	-	0	ID=AOPFMNJM_00420;Name=ibpA_1;db_xref=COG:COG0071;gene=ibpA_1;inference=ab initio prediction:Prodigal:002006,similar to AA sequence:UniProtKB:P0C054;locus_tag=AOPFMNJM_00420;product=Small heat shock protein IbpA
M-jeotgali_contig_7_1	Prodigal:002006	CDS	28636	29619	.	+	0	ID=AOPFMNJM_00421;inference=ab initio prediction:Prodigal:002006;locus_tag=AOPFMNJM_00421;product=hypothetical protein
M-jeotgali_contig_7_1	Prodigal:002006	CDS	29744	30550	.	+	0	ID=AOPFMNJM_00422;eC_number=1.1.1.100;Name=fabG_2;gene=fabG_2;inference=ab initio prediction:Prodigal:002006,similar to AA sequence:UniProtKB:P0A2C9;locus_tag=AOPFMNJM_00422;product=3-oxoacyl-[acyl-carrier-protein] reductase FabG
M-jeotgali_contig_7_1	Prodigal:002006	CDS	30564	31955	.	+	0	ID=AOPFMNJM_00423;eC_number=1.8.1.4;Name=pdhD;gene=pdhD;inference=ab initio prediction:Prodigal:002006,similar to AA sequence:UniProtKB:P11959;locus_tag=AOPFMNJM_00423;product=Dihydrolipoyl dehydrogenase
M-jeotgali_contig_7_1	Prodigal:002006	CDS	32061	34667	.	+	0	ID=AOPFMNJM_00424;eC_number=2.7.13.3;Name=cph1;gene=cph1;inference=ab initio prediction:Prodigal:002006,similar to AA sequence:UniProtKB:Q55168;locus_tag=AOPFMNJM_00424;product=Phytochrome-like protein cph1
M-jeotgali_contig_7_1	Prodigal:002006	CDS	34678	35271	.	+	0	ID=AOPFMNJM_00425;inference=ab initio prediction:Prodigal:002006;locus_tag=AOPFMNJM_00425;product=hypothetical protein
M-jeotgali_contig_7_1	Prodigal:002006	CDS	35278	35943	.	-	0	ID=AOPFMNJM_00426;eC_number=2.7.4.8;Name=gmk;db_xref=COG:COG0194;gene=gmk;inference=ab initio prediction:Prodigal:002006,similar to AA sequence:UniProtKB:P60546;locus_tag=AOPFMNJM_00426;product=Guanylate kinase
M-jeotgali_contig_7_1	Prodigal:002006	CDS	35957	36832	.	-	0	ID=AOPFMNJM_00427;inference=ab initio prediction:Prodigal:002006,similar to AA sequence:UniProtKB:P44726;locus_tag=AOPFMNJM_00427;note=UPF0701 protein HI_0467;product=hypothetical protein
M-jeotgali_contig_7_1	Prodigal:002006	CDS	36873	38246	.	-	0	ID=AOPFMNJM_00428;eC_number=4.2.2.-;Name=mltG;gene=mltG;inference=ab initio prediction:Prodigal:002006,protein motif:HAMAP:MF_02065;locus_tag=AOPFMNJM_00428;product=Endolytic murein transglycosylase
M-jeotgali_contig_7_1	Prodigal:002006	CDS	38324	39277	.	-	0	ID=AOPFMNJM_00429;eC_number=3.2.2.23;Name=mutM;db_xref=COG:COG0266;gene=mutM;inference=ab initio prediction:Prodigal:002006,similar to AA sequence:UniProtKB:P05523;locus_tag=AOPFMNJM_00429;product=Formamidopyrimidine-DNA glycosylase
M-jeotgali_contig_7_1	Prodigal:002006	CDS	39398	40159	.	+	0	ID=AOPFMNJM_00430;eC_number=2.1.1.163;Name=ubiE;db_xref=COG:COG2226;gene=ubiE;inference=ab initio prediction:Prodigal:002006,similar to AA sequence:UniProtKB:P0A887;locus_tag=AOPFMNJM_00430;product=Ubiquinone/menaquinone biosynthesis C-methyltransferase UbiE
M-jeotgali_contig_7_1	Prodigal:002006	CDS	40182	41738	.	+	0	ID=AOPFMNJM_00431;eC_number=2.7.-.-;Name=ubiB_1;db_xref=COG:COG0661;gene=ubiB_1;inference=ab initio prediction:Prodigal:002006,similar to AA sequence:UniProtKB:O07443;locus_tag=AOPFMNJM_00431;product=putative protein kinase UbiB
M-jeotgali_contig_7_1	Prodigal:002006	CDS	41735	42994	.	+	0	ID=AOPFMNJM_00432;Name=coaBC;db_xref=COG:COG0452;gene=coaBC;inference=ab initio prediction:Prodigal:002006,similar to AA sequence:UniProtKB:P0ABQ0;locus_tag=AOPFMNJM_00432;product=Coenzyme A biosynthesis bifunctional protein CoaBC
M-jeotgali_contig_7_1	Prodigal:002006	CDS	43038	44054	.	-	0	ID=AOPFMNJM_00433;eC_number=3.5.3.17;Name=gpuA;db_xref=COG:COG0010;gene=gpuA;inference=ab initio prediction:Prodigal:002006,similar to AA sequence:UniProtKB:Q9I6K2;locus_tag=AOPFMNJM_00433;product=Guanidinopropionase
M-jeotgali_contig_7_1	Prodigal:002006	CDS	44181	45620	.	+	0	ID=AOPFMNJM_00434;inference=ab initio prediction:Prodigal:002006;locus_tag=AOPFMNJM_00434;product=hypothetical protein
M-jeotgali_contig_7_1	Prodigal:002006	CDS	45796	46074	.	+	0	ID=AOPFMNJM_00435;Name=rpsT;db_xref=COG:COG0268;gene=rpsT;inference=ab initio prediction:Prodigal:002006,similar to AA sequence:UniProtKB:Q6N0C7;locus_tag=AOPFMNJM_00435;product=30S ribosomal protein S20
M-jeotgali_contig_7_1	Prodigal:002006	CDS	46573	48072	.	+	0	ID=AOPFMNJM_00436;Name=dnaA_1;db_xref=COG:COG0593;gene=dnaA_1;inference=ab initio prediction:Prodigal:002006,similar to AA sequence:UniProtKB:P03004;locus_tag=AOPFMNJM_00436;product=Chromosomal replication initiator protein DnaA
M-jeotgali_contig_7_1	Prodigal:002006	CDS	48381	49502	.	+	0	ID=AOPFMNJM_00437;Name=dnaN;gene=dnaN;inference=ab initio prediction:Prodigal:002006,similar to AA sequence:UniProtKB:B8GXP6;locus_tag=AOPFMNJM_00437;product=Beta sliding clamp
M-jeotgali_contig_7_1	Prodigal:002006	CDS	49528	50670	.	+	0	ID=AOPFMNJM_00438;Name=recF;db_xref=COG:COG1195;gene=recF;inference=ab initio prediction:Prodigal:002006,similar to AA sequence:UniProtKB:Q9RVE0;locus_tag=AOPFMNJM_00438;product=DNA replication and repair protein RecF
M-jeotgali_contig_7_1	Prodigal:002006	CDS	50678	51079	.	-	0	ID=AOPFMNJM_00439;eC_number=3.1.-.-;db_xref=COG:COG3742;inference=ab initio prediction:Prodigal:002006,similar to AA sequence:UniProtKB:P9WF57;locus_tag=AOPFMNJM_00439;product=Ribonuclease VapC42
M-jeotgali_contig_7_1	Prodigal:002006	CDS	51079	51318	.	-	0	ID=AOPFMNJM_00440;inference=ab initio prediction:Prodigal:002006;locus_tag=AOPFMNJM_00440;product=hypothetical protein
M-jeotgali_contig_7_1	Prodigal:002006	CDS	51427	53292	.	+	0	ID=AOPFMNJM_00441;eC_number=3.6.4.12;Name=recQ;db_xref=COG:COG0514;gene=recQ;inference=ab initio prediction:Prodigal:002006,similar to AA sequence:UniProtKB:P15043;locus_tag=AOPFMNJM_00441;product=ATP-dependent DNA helicase RecQ
M-jeotgali_contig_7_1	Prodigal:002006	CDS	53307	54173	.	+	0	ID=AOPFMNJM_00442;eC_number=2.3.1.5;Name=nat;db_xref=COG:COG2162;gene=nat;inference=ab initio prediction:Prodigal:002006,similar to AA sequence:UniProtKB:P9WJI5;locus_tag=AOPFMNJM_00442;product=Arylamine N-acetyltransferase
M-jeotgali_contig_7_1	Prodigal:002006	CDS	54568	55488	.	+	0	ID=AOPFMNJM_00443;inference=ab initio prediction:Prodigal:002006;locus_tag=AOPFMNJM_00443;product=hypothetical protein
M-jeotgali_contig_7_1	Prodigal:002006	CDS	55640	57862	.	+	0	ID=AOPFMNJM_00444;eC_number=6.3.5.3;Name=purL;db_xref=COG:COG0046;gene=purL;inference=ab initio prediction:Prodigal:002006,similar to AA sequence:UniProtKB:P12042;locus_tag=AOPFMNJM_00444;product=Phosphoribosylformylglycinamidine synthase subunit PurL
M-jeotgali_contig_7_1	Prodigal:002006	CDS	57891	58127	.	+	0	ID=AOPFMNJM_00445;db_xref=COG:COG0271;inference=ab initio prediction:Prodigal:002006,similar to AA sequence:UniProtKB:Q9ZCE4;locus_tag=AOPFMNJM_00445;product=putative protein RP812
M-jeotgali_contig_7_1	Prodigal:002006	CDS	58180	58518	.	+	0	ID=AOPFMNJM_00446;Name=grxD;db_xref=COG:COG0278;gene=grxD;inference=ab initio prediction:Prodigal:002006,similar to AA sequence:UniProtKB:P0AC69;locus_tag=AOPFMNJM_00446;product=Glutaredoxin 4
M-jeotgali_contig_7_1	Prodigal:002006	CDS	58583	59482	.	+	0	ID=AOPFMNJM_00447;eC_number=1.8.1.9;Name=trxB_1;db_xref=COG:COG0492;gene=trxB_1;inference=ab initio prediction:Prodigal:002006,similar to AA sequence:UniProtKB:P56431;locus_tag=AOPFMNJM_00447;product=Thioredoxin reductase
M-jeotgali_contig_7_1	Prodigal:002006	CDS	59548	60420	.	+	0	ID=AOPFMNJM_00448;eC_number=3.1.1.15;Name=araB;gene=araB;inference=ab initio prediction:Prodigal:002006,similar to AA sequence:UniProtKB:Q1JUP5;locus_tag=AOPFMNJM_00448;product=L-arabinolactonase
M-jeotgali_contig_7_1	Prodigal:002006	CDS	60635	60853	.	+	0	ID=AOPFMNJM_00449;inference=ab initio prediction:Prodigal:002006;locus_tag=AOPFMNJM_00449;product=hypothetical protein
M-jeotgali_contig_7_1	Prodigal:002006	CDS	60871	61734	.	-	0	ID=AOPFMNJM_00450;inference=ab initio prediction:Prodigal:002006;locus_tag=AOPFMNJM_00450;product=hypothetical protein
M-jeotgali_contig_8_1	Prodigal:002006	CDS	22	1275	.	-	0	ID=AOPFMNJM_00451;inference=ab initio prediction:Prodigal:002006;locus_tag=AOPFMNJM_00451;product=hypothetical protein
M-jeotgali_contig_8_1	Prodigal:002006	CDS	1426	3375	.	-	0	ID=AOPFMNJM_00452;Name=kup_1;gene=kup_1;inference=ab initio prediction:Prodigal:002006,protein motif:HAMAP:MF_01522;locus_tag=AOPFMNJM_00452;product=Low affinity potassium transport system protein kup
M-jeotgali_contig_8_1	Prodigal:002006	CDS	3496	4197	.	-	0	ID=AOPFMNJM_00453;eC_number=6.3.3.3;Name=bioD;gene=bioD;inference=ab initio prediction:Prodigal:002006,protein motif:HAMAP:MF_00336;locus_tag=AOPFMNJM_00453;product=ATP-dependent dethiobiotin synthetase BioD
M-jeotgali_contig_8_1	Prodigal:002006	CDS	4207	4980	.	-	0	ID=AOPFMNJM_00454;eC_number=1.18.1.2;Name=fpr;db_xref=COG:COG1018;gene=fpr;inference=ab initio prediction:Prodigal:002006,similar to AA sequence:UniProtKB:Q44532;locus_tag=AOPFMNJM_00454;product=Ferredoxin--NADP reductase
M-jeotgali_contig_8_1	Prodigal:002006	CDS	5116	6084	.	-	0	ID=AOPFMNJM_00455;eC_number=1.13.11.-;Name=mhqA;db_xref=COG:COG0346;gene=mhqA;inference=ab initio prediction:Prodigal:002006,similar to AA sequence:UniProtKB:O34689;locus_tag=AOPFMNJM_00455;product=Putative ring-cleaving dioxygenase MhqA
M-jeotgali_contig_8_1	Prodigal:002006	CDS	6092	7375	.	-	0	ID=AOPFMNJM_00456;inference=ab initio prediction:Prodigal:002006;locus_tag=AOPFMNJM_00456;product=hypothetical protein
M-jeotgali_contig_8_1	Prodigal:002006	CDS	7423	8805	.	-	0	ID=AOPFMNJM_00457;eC_number=3.4.24.-;db_xref=COG:COG0612;inference=ab initio prediction:Prodigal:002006,similar to AA sequence:UniProtKB:P9WHT5;locus_tag=AOPFMNJM_00457;product=putative zinc protease
M-jeotgali_contig_8_1	Prodigal:002006	CDS	8954	9604	.	-	0	ID=AOPFMNJM_00458;inference=ab initio prediction:Prodigal:002006;locus_tag=AOPFMNJM_00458;product=hypothetical protein
M-jeotgali_contig_8_1	Prodigal:002006	CDS	9798	10295	.	-	0	ID=AOPFMNJM_00459;eC_number=3.4.23.36;Name=lspA;db_xref=COG:COG0597;gene=lspA;inference=ab initio prediction:Prodigal:002006,similar to AA sequence:UniProtKB:Q9HVM5;locus_tag=AOPFMNJM_00459;product=Lipoprotein signal peptidase
M-jeotgali_contig_8_1	Prodigal:002006	CDS	10292	13270	.	-	0	ID=AOPFMNJM_00460;eC_number=6.1.1.5;Name=ileS;db_xref=COG:COG0060;gene=ileS;inference=ab initio prediction:Prodigal:002006,similar to AA sequence:UniProtKB:P00956;locus_tag=AOPFMNJM_00460;product=Isoleucine--tRNA ligase
M-jeotgali_contig_8_1	Prodigal:002006	CDS	13583	14605	.	+	0	ID=AOPFMNJM_00461;inference=ab initio prediction:Prodigal:002006;locus_tag=AOPFMNJM_00461;product=hypothetical protein
M-jeotgali_contig_8_1	Prodigal:002006	CDS	14813	15100	.	+	0	ID=AOPFMNJM_00462;inference=ab initio prediction:Prodigal:002006;locus_tag=AOPFMNJM_00462;product=hypothetical protein
M-jeotgali_contig_8_1	Prodigal:002006	CDS	15166	15828	.	-	0	ID=AOPFMNJM_00463;Name=slyA_1;gene=slyA_1;inference=ab initio prediction:Prodigal:002006,protein motif:HAMAP:MF_01819;locus_tag=AOPFMNJM_00463;product=Transcriptional regulator SlyA
M-jeotgali_contig_8_1	Prodigal:002006	CDS	15980	16414	.	-	0	ID=AOPFMNJM_00464;inference=ab initio prediction:Prodigal:002006;locus_tag=AOPFMNJM_00464;product=hypothetical protein
M-jeotgali_contig_8_1	Prodigal:002006	CDS	16495	17751	.	-	0	ID=AOPFMNJM_00465;eC_number=2.6.1.62;Name=bioA;db_xref=COG:COG0161;gene=bioA;inference=ab initio prediction:Prodigal:002006,similar to AA sequence:UniProtKB:P12995;locus_tag=AOPFMNJM_00465;product=Adenosylmethionine-8-amino-7-oxononanoate aminotransferase
M-jeotgali_contig_8_1	Prodigal:002006	CDS	17795	18019	.	-	0	ID=AOPFMNJM_00466;inference=ab initio prediction:Prodigal:002006;locus_tag=AOPFMNJM_00466;product=hypothetical protein
M-jeotgali_contig_8_1	Prodigal:002006	CDS	18103	19035	.	-	0	ID=AOPFMNJM_00467;Name=tehA;db_xref=COG:COG1275;gene=tehA;inference=ab initio prediction:Prodigal:002006,similar to AA sequence:UniProtKB:P25396;locus_tag=AOPFMNJM_00467;product=Tellurite resistance protein TehA
M-jeotgali_contig_8_1	Prodigal:002006	CDS	19230	20384	.	+	0	ID=AOPFMNJM_00468;eC_number=2.3.1.47;Name=bioF_1;gene=bioF_1;inference=ab initio prediction:Prodigal:002006,similar to AA sequence:UniProtKB:P22806;locus_tag=AOPFMNJM_00468;product=8-amino-7-oxononanoate synthase
M-jeotgali_contig_8_1	Prodigal:002006	CDS	20481	21608	.	+	0	ID=AOPFMNJM_00469;eC_number=3.5.1.38;Name=ansB;gene=ansB;inference=ab initio prediction:Prodigal:002006,similar to AA sequence:UniProtKB:P10172;locus_tag=AOPFMNJM_00469;product=Glutaminase-asparaginase
M-jeotgali_contig_8_1	Prodigal:002006	CDS	21888	22994	.	-	0	ID=AOPFMNJM_00470;Name=pal_3;gene=pal_3;inference=ab initio prediction:Prodigal:002006,protein motif:HAMAP:MF_02204;locus_tag=AOPFMNJM_00470;product=Peptidoglycan-associated lipoprotein
M-jeotgali_contig_8_1	Prodigal:002006	CDS	23105	26524	.	-	0	ID=AOPFMNJM_00471;eC_number=6.2.1.20;Name=aas;gene=aas;inference=ab initio prediction:Prodigal:002006,protein motif:HAMAP:MF_01162;locus_tag=AOPFMNJM_00471;product=Bifunctional protein Aas
M-jeotgali_contig_8_1	Prodigal:002006	CDS	26746	27390	.	+	0	ID=AOPFMNJM_00472;inference=ab initio prediction:Prodigal:002006;locus_tag=AOPFMNJM_00472;product=hypothetical protein
M-jeotgali_contig_8_1	Prodigal:002006	CDS	27411	27980	.	+	0	ID=AOPFMNJM_00473;inference=ab initio prediction:Prodigal:002006;locus_tag=AOPFMNJM_00473;product=hypothetical protein
M-jeotgali_contig_8_1	Prodigal:002006	CDS	27988	29118	.	-	0	ID=AOPFMNJM_00474;inference=ab initio prediction:Prodigal:002006;locus_tag=AOPFMNJM_00474;product=hypothetical protein
M-jeotgali_contig_8_1	Prodigal:002006	CDS	29338	29526	.	+	0	ID=AOPFMNJM_00475;inference=ab initio prediction:Prodigal:002006;locus_tag=AOPFMNJM_00475;product=hypothetical protein
M-jeotgali_contig_8_1	Prodigal:002006	CDS	29530	31362	.	-	0	ID=AOPFMNJM_00476;Name=mdoG_1;db_xref=COG:COG3131;gene=mdoG_1;inference=ab initio prediction:Prodigal:002006,similar to AA sequence:UniProtKB:P33136;locus_tag=AOPFMNJM_00476;product=Glucans biosynthesis protein G
M-jeotgali_contig_8_1	Prodigal:002006	CDS	31415	33298	.	+	0	ID=AOPFMNJM_00477;eC_number=2.4.1.-;Name=opgH;db_xref=COG:COG2943;gene=opgH;inference=ab initio prediction:Prodigal:002006,similar to AA sequence:UniProtKB:P20401;locus_tag=AOPFMNJM_00477;product=Glucans biosynthesis glucosyltransferase H
M-jeotgali_contig_8_1	Prodigal:002006	CDS	33310	33780	.	-	0	ID=AOPFMNJM_00478;inference=ab initio prediction:Prodigal:002006;locus_tag=AOPFMNJM_00478;product=hypothetical protein
M-jeotgali_contig_8_1	Prodigal:002006	CDS	33889	35091	.	-	0	ID=AOPFMNJM_00479;eC_number=2.5.1.48;Name=metB;db_xref=COG:COG0626;gene=metB;inference=ab initio prediction:Prodigal:002006,similar to AA sequence:UniProtKB:P9WGB7;locus_tag=AOPFMNJM_00479;product=Cystathionine gamma-synthase
M-jeotgali_contig_8_1	Prodigal:002006	CDS	35165	35686	.	+	0	ID=AOPFMNJM_00480;Name=crtK-2_2;db_xref=COG:COG3476;gene=crtK-2_2;inference=ab initio prediction:Prodigal:002006,similar to AA sequence:UniProtKB:Q8KBX2;locus_tag=AOPFMNJM_00480;product=Tryptophan-rich protein TspO
M-jeotgali_contig_8_1	Prodigal:002006	CDS	35743	36300	.	-	0	ID=AOPFMNJM_00481;inference=ab initio prediction:Prodigal:002006;locus_tag=AOPFMNJM_00481;product=hypothetical protein
M-jeotgali_contig_8_1	Prodigal:002006	CDS	36369	37697	.	-	0	ID=AOPFMNJM_00482;eC_number=2.3.1.37;Name=hemA_2;db_xref=COG:COG0156;gene=hemA_2;inference=ab initio prediction:Prodigal:002006,similar to AA sequence:UniProtKB:P18079;locus_tag=AOPFMNJM_00482;product=5-aminolevulinate synthase
M-jeotgali_contig_8_1	Prodigal:002006	CDS	38017	38163	.	+	0	ID=AOPFMNJM_00483;inference=ab initio prediction:Prodigal:002006;locus_tag=AOPFMNJM_00483;product=hypothetical protein
M-jeotgali_contig_8_1	Prodigal:002006	CDS	38286	39575	.	+	0	ID=AOPFMNJM_00484;eC_number=2.5.1.7;Name=murA;db_xref=COG:COG0766;gene=murA;inference=ab initio prediction:Prodigal:002006,similar to AA sequence:UniProtKB:Q9HVW7;locus_tag=AOPFMNJM_00484;product=UDP-N-acetylglucosamine 1-carboxyvinyltransferase
M-jeotgali_contig_8_1	Prodigal:002006	CDS	39597	39914	.	-	0	ID=AOPFMNJM_00485;inference=ab initio prediction:Prodigal:002006;locus_tag=AOPFMNJM_00485;product=hypothetical protein
M-jeotgali_contig_8_1	Prodigal:002006	CDS	40007	41482	.	-	0	ID=AOPFMNJM_00486;Name=bdlA_1;db_xref=COG:COG0840;gene=bdlA_1;inference=ab initio prediction:Prodigal:002006,similar to AA sequence:UniProtKB:Q9I3S1;locus_tag=AOPFMNJM_00486;product=Biofilm dispersion protein BdlA
M-jeotgali_contig_8_1	Prodigal:002006	CDS	41810	42253	.	+	0	ID=AOPFMNJM_00487;inference=ab initio prediction:Prodigal:002006;locus_tag=AOPFMNJM_00487;product=hypothetical protein
M-jeotgali_contig_8_1	Prodigal:002006	CDS	42293	43588	.	+	0	ID=AOPFMNJM_00488;eC_number=1.1.1.23;Name=hisD;gene=hisD;inference=ab initio prediction:Prodigal:002006,similar to AA sequence:UniProtKB:Q8G2R2;locus_tag=AOPFMNJM_00488;product=Histidinol dehydrogenase
M-jeotgali_contig_8_1	Prodigal:002006	CDS	43605	44120	.	+	0	ID=AOPFMNJM_00489;inference=ab initio prediction:Prodigal:002006;locus_tag=AOPFMNJM_00489;product=hypothetical protein
M-jeotgali_contig_8_1	Prodigal:002006	CDS	44172	44645	.	+	0	ID=AOPFMNJM_00490;eC_number=1.20.4.4;Name=arsC_1;db_xref=COG:COG0394;gene=arsC_1;inference=ab initio prediction:Prodigal:002006,similar to AA sequence:UniProtKB:P45947;locus_tag=AOPFMNJM_00490;product=Arsenate reductase
M-jeotgali_contig_8_1	Prodigal:002006	CDS	44623	45489	.	-	0	ID=AOPFMNJM_00491;inference=ab initio prediction:Prodigal:002006;locus_tag=AOPFMNJM_00491;product=hypothetical protein
M-jeotgali_contig_8_1	Prodigal:002006	CDS	45671	46009	.	+	0	ID=AOPFMNJM_00492;inference=ab initio prediction:Prodigal:002006;locus_tag=AOPFMNJM_00492;product=hypothetical protein
M-jeotgali_contig_8_1	Prodigal:002006	CDS	46017	46706	.	-	0	ID=AOPFMNJM_00493;inference=ab initio prediction:Prodigal:002006;locus_tag=AOPFMNJM_00493;product=hypothetical protein
M-jeotgali_contig_8_1	Prodigal:002006	CDS	46774	47490	.	-	0	ID=AOPFMNJM_00494;Name=mgtC;db_xref=COG:COG1285;gene=mgtC;inference=ab initio prediction:Prodigal:002006,similar to AA sequence:UniProtKB:P0CI70;locus_tag=AOPFMNJM_00494;product=Protein MgtC
M-jeotgali_contig_8_1	Prodigal:002006	CDS	47784	48797	.	+	0	ID=AOPFMNJM_00495;inference=ab initio prediction:Prodigal:002006;locus_tag=AOPFMNJM_00495;product=hypothetical protein
M-jeotgali_contig_8_1	Prodigal:002006	CDS	48799	49728	.	+	0	ID=AOPFMNJM_00496;inference=ab initio prediction:Prodigal:002006;locus_tag=AOPFMNJM_00496;product=hypothetical protein
M-jeotgali_contig_8_1	Prodigal:002006	CDS	49738	50202	.	+	0	ID=AOPFMNJM_00497;inference=ab initio prediction:Prodigal:002006;locus_tag=AOPFMNJM_00497;product=hypothetical protein
M-jeotgali_contig_9_1	Aragorn:001002	tRNA	338	427	.	-	.	ID=AOPFMNJM_00498;inference=COORDINATES:profile:Aragorn:001002;locus_tag=AOPFMNJM_00498;product=tRNA-Cys(gca)
M-jeotgali_contig_9_1	Prodigal:002006	CDS	1306	1914	.	+	0	ID=AOPFMNJM_00499;Name=cyc1;db_xref=COG:COG2863;gene=cyc1;inference=ab initio prediction:Prodigal:002006,similar to AA sequence:UniProtKB:P74917;locus_tag=AOPFMNJM_00499;product=Cytochrome c-552
M-jeotgali_contig_9_1	Prodigal:002006	CDS	2499	4412	.	-	0	ID=AOPFMNJM_00500;Name=kup_2;gene=kup_2;inference=ab initio prediction:Prodigal:002006,protein motif:HAMAP:MF_01522;locus_tag=AOPFMNJM_00500;product=Low affinity potassium transport system protein kup
M-jeotgali_contig_9_1	Prodigal:002006	CDS	4826	5215	.	-	0	ID=AOPFMNJM_00501;eC_number=3.1.-.-;Name=vapC_2;gene=vapC_2;inference=ab initio prediction:Prodigal:002006,protein motif:HAMAP:MF_00265;locus_tag=AOPFMNJM_00501;product=tRNA(fMet)-specific endonuclease VapC
M-jeotgali_contig_9_1	Prodigal:002006	CDS	5212	5454	.	-	0	ID=AOPFMNJM_00502;inference=ab initio prediction:Prodigal:002006;locus_tag=AOPFMNJM_00502;product=hypothetical protein
M-jeotgali_contig_9_1	Prodigal:002006	CDS	5719	6315	.	+	0	ID=AOPFMNJM_00503;Name=hin_1;db_xref=COG:COG1961;gene=hin_1;inference=ab initio prediction:Prodigal:002006,similar to AA sequence:UniProtKB:P03013;locus_tag=AOPFMNJM_00503;product=DNA-invertase hin
M-jeotgali_contig_9_1	Prodigal:002006	CDS	6694	6960	.	+	0	ID=AOPFMNJM_00504;inference=ab initio prediction:Prodigal:002006;locus_tag=AOPFMNJM_00504;product=hypothetical protein
M-jeotgali_contig_9_1	Prodigal:002006	CDS	6953	7570	.	+	0	ID=AOPFMNJM_00505;inference=ab initio prediction:Prodigal:002006;locus_tag=AOPFMNJM_00505;product=hypothetical protein
M-jeotgali_contig_9_1	Prodigal:002006	CDS	7685	9367	.	+	0	ID=AOPFMNJM_00506;inference=ab initio prediction:Prodigal:002006;locus_tag=AOPFMNJM_00506;product=hypothetical protein
M-jeotgali_contig_9_1	Prodigal:002006	CDS	9532	10131	.	-	0	ID=AOPFMNJM_00507;inference=ab initio prediction:Prodigal:002006;locus_tag=AOPFMNJM_00507;product=hypothetical protein
M-jeotgali_contig_9_1	Prodigal:002006	CDS	10115	10921	.	-	0	ID=AOPFMNJM_00508;inference=ab initio prediction:Prodigal:002006;locus_tag=AOPFMNJM_00508;product=hypothetical protein
M-jeotgali_contig_9_1	Prodigal:002006	CDS	10926	11438	.	-	0	ID=AOPFMNJM_00509;inference=ab initio prediction:Prodigal:002006;locus_tag=AOPFMNJM_00509;product=hypothetical protein
M-jeotgali_contig_9_1	Prodigal:002006	CDS	11710	12003	.	+	0	ID=AOPFMNJM_00510;inference=ab initio prediction:Prodigal:002006;locus_tag=AOPFMNJM_00510;product=hypothetical protein
M-jeotgali_contig_9_1	Prodigal:002006	CDS	12003	14948	.	+	0	ID=AOPFMNJM_00511;eC_number=3.6.4.12;Name=recD2_1;gene=recD2_1;inference=ab initio prediction:Prodigal:002006,protein motif:HAMAP:MF_01488;locus_tag=AOPFMNJM_00511;product=ATP-dependent RecD-like DNA helicase
M-jeotgali_contig_9_1	Prodigal:002006	CDS	15012	15440	.	-	0	ID=AOPFMNJM_00512;inference=ab initio prediction:Prodigal:002006;locus_tag=AOPFMNJM_00512;product=hypothetical protein
M-jeotgali_contig_9_1	Prodigal:002006	CDS	15616	16434	.	-	0	ID=AOPFMNJM_00513;inference=ab initio prediction:Prodigal:002006;locus_tag=AOPFMNJM_00513;product=hypothetical protein
M-jeotgali_contig_9_1	Prodigal:002006	CDS	17286	17975	.	+	0	ID=AOPFMNJM_00514;Name=virC1;gene=virC1;inference=ab initio prediction:Prodigal:002006,similar to AA sequence:UniProtKB:P07165;locus_tag=AOPFMNJM_00514;product=Protein virC1
M-jeotgali_contig_9_1	Prodigal:002006	CDS	17975	18343	.	+	0	ID=AOPFMNJM_00515;inference=ab initio prediction:Prodigal:002006;locus_tag=AOPFMNJM_00515;product=hypothetical protein
M-jeotgali_contig_9_1	Prodigal:002006	CDS	18510	18893	.	-	0	ID=AOPFMNJM_00516;Name=comR_1;gene=comR_1;inference=ab initio prediction:Prodigal:002006,similar to AA sequence:UniProtKB:P75952;locus_tag=AOPFMNJM_00516;product=HTH-type transcriptional repressor ComR
M-jeotgali_contig_9_1	Prodigal:002006	CDS	18921	19058	.	-	0	ID=AOPFMNJM_00517;Name=comR_2;gene=comR_2;inference=ab initio prediction:Prodigal:002006,similar to AA sequence:UniProtKB:P75952;locus_tag=AOPFMNJM_00517;product=HTH-type transcriptional repressor ComR
M-jeotgali_contig_9_1	Prodigal:002006	CDS	19234	19347	.	+	0	ID=AOPFMNJM_00518;inference=ab initio prediction:Prodigal:002006;locus_tag=AOPFMNJM_00518;product=hypothetical protein
M-jeotgali_contig_9_1	Prodigal:002006	CDS	19753	20079	.	-	0	ID=AOPFMNJM_00519;inference=ab initio prediction:Prodigal:002006;locus_tag=AOPFMNJM_00519;product=hypothetical protein
M-jeotgali_contig_9_1	Prodigal:002006	CDS	20424	20648	.	+	0	ID=AOPFMNJM_00520;inference=ab initio prediction:Prodigal:002006;locus_tag=AOPFMNJM_00520;product=hypothetical protein
M-jeotgali_contig_9_1	Prodigal:002006	CDS	20907	21392	.	+	0	ID=AOPFMNJM_00521;eC_number=3.6.1.31;Name=hisE_1;gene=hisE_1;inference=ab initio prediction:Prodigal:002006,protein motif:HAMAP:MF_01020;locus_tag=AOPFMNJM_00521;product=Phosphoribosyl-ATP pyrophosphatase
M-jeotgali_contig_9_1	Prodigal:002006	CDS	21415	23091	.	+	0	ID=AOPFMNJM_00522;Name=mntH_1;gene=mntH_1;inference=ab initio prediction:Prodigal:002006,protein motif:HAMAP:MF_00221;locus_tag=AOPFMNJM_00522;product=Divalent metal cation transporter MntH
M-jeotgali_contig_9_1	Prodigal:002006	CDS	23096	23353	.	+	0	ID=AOPFMNJM_00523;inference=ab initio prediction:Prodigal:002006;locus_tag=AOPFMNJM_00523;product=hypothetical protein
M-jeotgali_contig_9_1	Prodigal:002006	CDS	23350	25122	.	+	0	ID=AOPFMNJM_00524;inference=ab initio prediction:Prodigal:002006;locus_tag=AOPFMNJM_00524;product=hypothetical protein
M-jeotgali_contig_9_1	Prodigal:002006	CDS	25136	25585	.	+	0	ID=AOPFMNJM_00525;inference=ab initio prediction:Prodigal:002006;locus_tag=AOPFMNJM_00525;product=hypothetical protein
M-jeotgali_contig_9_1	Prodigal:002006	CDS	25612	26016	.	+	0	ID=AOPFMNJM_00526;inference=ab initio prediction:Prodigal:002006;locus_tag=AOPFMNJM_00526;product=hypothetical protein
M-jeotgali_contig_9_1	Prodigal:002006	CDS	26115	28250	.	+	0	ID=AOPFMNJM_00527;inference=ab initio prediction:Prodigal:002006;locus_tag=AOPFMNJM_00527;product=hypothetical protein
M-jeotgali_contig_9_1	Prodigal:002006	CDS	28361	28945	.	-	0	ID=AOPFMNJM_00528;Name=cusR_1;db_xref=COG:COG0745;gene=cusR_1;inference=ab initio prediction:Prodigal:002006,similar to AA sequence:UniProtKB:P0ACZ8;locus_tag=AOPFMNJM_00528;product=Transcriptional regulatory protein CusR
M-jeotgali_contig_9_1	Prodigal:002006	CDS	28942	29967	.	-	0	ID=AOPFMNJM_00529;eC_number=2.7.-.-;Name=sasA_1;gene=sasA_1;inference=ab initio prediction:Prodigal:002006,protein motif:HAMAP:MF_01837;locus_tag=AOPFMNJM_00529;product=Adaptive-response sensory-kinase SasA
M-jeotgali_contig_9_1	Prodigal:002006	CDS	30577	31917	.	+	0	ID=AOPFMNJM_00530;Name=czcB_2;gene=czcB_2;inference=ab initio prediction:Prodigal:002006,similar to AA sequence:UniProtKB:P13510;locus_tag=AOPFMNJM_00530;product=Cobalt-zinc-cadmium resistance protein CzcB
M-jeotgali_contig_9_1	Prodigal:002006	CDS	31970	35143	.	+	0	ID=AOPFMNJM_00531;Name=czcA_1;gene=czcA_1;inference=ab initio prediction:Prodigal:002006,similar to AA sequence:UniProtKB:P13511;locus_tag=AOPFMNJM_00531;product=Cobalt-zinc-cadmium resistance protein CzcA
M-jeotgali_contig_9_1	Prodigal:002006	CDS	35225	36844	.	+	0	ID=AOPFMNJM_00532;Name=ttgC_1;db_xref=COG:COG1538;gene=ttgC_1;inference=ab initio prediction:Prodigal:002006,similar to AA sequence:UniProtKB:Q88N32;locus_tag=AOPFMNJM_00532;product=putative efflux pump outer membrane protein TtgC
M-jeotgali_contig_9_1	Prodigal:002006	CDS	37453	37833	.	+	0	ID=AOPFMNJM_00533;inference=ab initio prediction:Prodigal:002006;locus_tag=AOPFMNJM_00533;product=hypothetical protein
M-jeotgali_contig_9_1	Prodigal:002006	CDS	38485	38613	.	-	0	ID=AOPFMNJM_00534;inference=ab initio prediction:Prodigal:002006;locus_tag=AOPFMNJM_00534;product=hypothetical protein
M-jeotgali_contig_9_1	Prodigal:002006	CDS	38902	39570	.	-	0	ID=AOPFMNJM_00535;inference=ab initio prediction:Prodigal:002006;locus_tag=AOPFMNJM_00535;product=hypothetical protein
M-jeotgali_contig_9_1	Prodigal:002006	CDS	39702	39827	.	-	0	ID=AOPFMNJM_00536;inference=ab initio prediction:Prodigal:002006;locus_tag=AOPFMNJM_00536;product=hypothetical protein
M-jeotgali_contig_9_1	Prodigal:002006	CDS	40165	40635	.	+	0	ID=AOPFMNJM_00537;inference=ab initio prediction:Prodigal:002006;locus_tag=AOPFMNJM_00537;product=hypothetical protein
M-jeotgali_contig_9_1	Prodigal:002006	CDS	40635	41006	.	+	0	ID=AOPFMNJM_00538;db_xref=COG:COG3039;inference=ab initio prediction:Prodigal:002006,similar to AA sequence:ISfinder:IS1355;locus_tag=AOPFMNJM_00538;product=IS5 family transposase IS1355
M-jeotgali_contig_9_1	Prodigal:002006	CDS	41003	41098	.	+	0	ID=AOPFMNJM_00539;inference=ab initio prediction:Prodigal:002006;locus_tag=AOPFMNJM_00539;product=hypothetical protein
M-jeotgali_contig_9_1	Prodigal:002006	CDS	41759	42241	.	-	0	ID=AOPFMNJM_00540;inference=ab initio prediction:Prodigal:002006;locus_tag=AOPFMNJM_00540;product=hypothetical protein
M-jeotgali_contig_10_1	Prodigal:002006	CDS	259	432	.	-	0	ID=AOPFMNJM_00541;inference=ab initio prediction:Prodigal:002006;locus_tag=AOPFMNJM_00541;product=hypothetical protein
M-jeotgali_contig_10_1	Prodigal:002006	CDS	961	1704	.	+	0	ID=AOPFMNJM_00542;inference=ab initio prediction:Prodigal:002006;locus_tag=AOPFMNJM_00542;product=hypothetical protein
M-jeotgali_contig_10_1	Prodigal:002006	CDS	1701	3884	.	+	0	ID=AOPFMNJM_00543;Name=btuB_1;gene=btuB_1;inference=ab initio prediction:Prodigal:002006,protein motif:HAMAP:MF_01531;locus_tag=AOPFMNJM_00543;product=Vitamin B12 transporter BtuB
M-jeotgali_contig_10_1	Prodigal:002006	CDS	3886	4776	.	+	0	ID=AOPFMNJM_00544;Name=btuF;db_xref=COG:COG0614;gene=btuF;inference=ab initio prediction:Prodigal:002006,similar to AA sequence:UniProtKB:A5F5P5;locus_tag=AOPFMNJM_00544;product=Vitamin B12-binding protein
M-jeotgali_contig_10_1	Prodigal:002006	CDS	4773	5753	.	+	0	ID=AOPFMNJM_00545;Name=hmuU_1;db_xref=COG:COG0609;gene=hmuU_1;inference=ab initio prediction:Prodigal:002006,similar to AA sequence:UniProtKB:Q56992;locus_tag=AOPFMNJM_00545;product=Hemin transport system permease protein HmuU
M-jeotgali_contig_10_1	Prodigal:002006	CDS	5750	6499	.	+	0	ID=AOPFMNJM_00546;eC_number=3.6.3.-;Name=hmuV_1;gene=hmuV_1;inference=ab initio prediction:Prodigal:002006,similar to AA sequence:UniProtKB:O70014;locus_tag=AOPFMNJM_00546;product=Hemin import ATP-binding protein HmuV
M-jeotgali_contig_10_1	Prodigal:002006	CDS	6930	7439	.	+	0	ID=AOPFMNJM_00547;Name=fecI_1;db_xref=COG:COG1595;gene=fecI_1;inference=ab initio prediction:Prodigal:002006,similar to AA sequence:UniProtKB:P23484;locus_tag=AOPFMNJM_00547;product=putative RNA polymerase sigma factor FecI
M-jeotgali_contig_10_1	Prodigal:002006	CDS	7534	8478	.	+	0	ID=AOPFMNJM_00548;Name=fecR_1;db_xref=COG:COG3712;gene=fecR_1;inference=ab initio prediction:Prodigal:002006,similar to AA sequence:UniProtKB:P23485;locus_tag=AOPFMNJM_00548;product=Protein FecR
M-jeotgali_contig_10_1	Prodigal:002006	CDS	8609	11194	.	+	0	ID=AOPFMNJM_00549;Name=btuB_2;gene=btuB_2;inference=ab initio prediction:Prodigal:002006,protein motif:HAMAP:MF_01531;locus_tag=AOPFMNJM_00549;product=Vitamin B12 transporter BtuB
M-jeotgali_contig_10_1	Prodigal:002006	CDS	11247	12413	.	+	0	ID=AOPFMNJM_00550;inference=ab initio prediction:Prodigal:002006;locus_tag=AOPFMNJM_00550;product=hypothetical protein
M-jeotgali_contig_10_1	Prodigal:002006	CDS	12410	12604	.	+	0	ID=AOPFMNJM_00551;inference=ab initio prediction:Prodigal:002006;locus_tag=AOPFMNJM_00551;product=hypothetical protein
M-jeotgali_contig_10_1	Prodigal:002006	CDS	12643	12864	.	-	0	ID=AOPFMNJM_00552;Name=uacT;db_xref=COG:COG2233;gene=uacT;inference=ab initio prediction:Prodigal:002006,similar to AA sequence:UniProtKB:Q46821;locus_tag=AOPFMNJM_00552;product=Uric acid transporter UacT
M-jeotgali_contig_10_1	Prodigal:002006	CDS	12983	13588	.	-	0	ID=AOPFMNJM_00553;inference=ab initio prediction:Prodigal:002006;locus_tag=AOPFMNJM_00553;product=hypothetical protein
M-jeotgali_contig_10_1	Prodigal:002006	CDS	13581	14699	.	-	0	ID=AOPFMNJM_00554;eC_number=3.1.26.11;Name=rbn_2;gene=rbn_2;inference=ab initio prediction:Prodigal:002006,protein motif:HAMAP:MF_01818;locus_tag=AOPFMNJM_00554;product=Ribonuclease BN
M-jeotgali_contig_10_1	Prodigal:002006	CDS	15237	16667	.	+	0	ID=AOPFMNJM_00555;Name=xerC_1;gene=xerC_1;inference=ab initio prediction:Prodigal:002006,protein motif:HAMAP:MF_01808;locus_tag=AOPFMNJM_00555;product=Tyrosine recombinase XerC
M-jeotgali_contig_10_1	Prodigal:002006	CDS	16756	16962	.	-	0	ID=AOPFMNJM_00556;inference=ab initio prediction:Prodigal:002006;locus_tag=AOPFMNJM_00556;product=hypothetical protein
M-jeotgali_contig_10_1	Prodigal:002006	CDS	17278	18633	.	+	0	ID=AOPFMNJM_00557;inference=ab initio prediction:Prodigal:002006;locus_tag=AOPFMNJM_00557;product=hypothetical protein
M-jeotgali_contig_10_1	Prodigal:002006	CDS	18769	19155	.	+	0	ID=AOPFMNJM_00558;inference=ab initio prediction:Prodigal:002006,similar to AA sequence:ISfinder:ISGdi6;locus_tag=AOPFMNJM_00558;product=IS630 family transposase ISGdi6
M-jeotgali_contig_10_1	Prodigal:002006	CDS	19205	19711	.	+	0	ID=AOPFMNJM_00559;inference=ab initio prediction:Prodigal:002006,similar to AA sequence:ISfinder:ISRel6;locus_tag=AOPFMNJM_00559;product=IS630 family transposase ISRel6
M-jeotgali_contig_10_1	Prodigal:002006	CDS	19696	20430	.	-	0	ID=AOPFMNJM_00560;inference=ab initio prediction:Prodigal:002006;locus_tag=AOPFMNJM_00560;product=hypothetical protein
M-jeotgali_contig_10_1	Prodigal:002006	CDS	20494	20973	.	-	0	ID=AOPFMNJM_00561;inference=ab initio prediction:Prodigal:002006;locus_tag=AOPFMNJM_00561;product=hypothetical protein
M-jeotgali_contig_10_1	Prodigal:002006	CDS	21329	22135	.	+	0	ID=AOPFMNJM_00562;eC_number=3.1.4.53;Name=cpdA_1;gene=cpdA_1;inference=ab initio prediction:Prodigal:002006,protein motif:HAMAP:MF_00905;locus_tag=AOPFMNJM_00562;product=3'%2C5'-cyclic adenosine monophosphate phosphodiesterase CpdA
M-jeotgali_contig_10_1	Prodigal:002006	CDS	22276	23229	.	+	0	ID=AOPFMNJM_00563;inference=ab initio prediction:Prodigal:002006;locus_tag=AOPFMNJM_00563;product=hypothetical protein
M-jeotgali_contig_10_1	Prodigal:002006	CDS	23424	25532	.	+	0	ID=AOPFMNJM_00564;inference=ab initio prediction:Prodigal:002006;locus_tag=AOPFMNJM_00564;product=hypothetical protein
M-jeotgali_contig_10_1	Prodigal:002006	CDS	25542	26417	.	+	0	ID=AOPFMNJM_00565;inference=ab initio prediction:Prodigal:002006;locus_tag=AOPFMNJM_00565;product=hypothetical protein
M-jeotgali_contig_10_1	Prodigal:002006	CDS	26408	27787	.	+	0	ID=AOPFMNJM_00566;inference=ab initio prediction:Prodigal:002006;locus_tag=AOPFMNJM_00566;product=hypothetical protein
M-jeotgali_contig_10_1	Prodigal:002006	CDS	28171	30810	.	+	0	ID=AOPFMNJM_00567;eC_number=3.6.4.-;Name=rapA;gene=rapA;inference=ab initio prediction:Prodigal:002006,protein motif:HAMAP:MF_01821;locus_tag=AOPFMNJM_00567;product=RNA polymerase-associated protein RapA
M-jeotgali_contig_10_1	Prodigal:002006	CDS	30794	31660	.	+	0	ID=AOPFMNJM_00568;inference=ab initio prediction:Prodigal:002006;locus_tag=AOPFMNJM_00568;product=hypothetical protein
M-jeotgali_contig_10_1	Prodigal:002006	CDS	31832	32530	.	+	0	ID=AOPFMNJM_00569;inference=ab initio prediction:Prodigal:002006;locus_tag=AOPFMNJM_00569;product=hypothetical protein
M-jeotgali_contig_10_1	Prodigal:002006	CDS	32530	33120	.	+	0	ID=AOPFMNJM_00570;inference=ab initio prediction:Prodigal:002006;locus_tag=AOPFMNJM_00570;product=hypothetical protein
M-jeotgali_contig_10_1	Prodigal:002006	CDS	33127	36540	.	+	0	ID=AOPFMNJM_00571;eC_number=3.6.4.12;Name=rep;gene=rep;inference=ab initio prediction:Prodigal:002006,protein motif:HAMAP:MF_01920;locus_tag=AOPFMNJM_00571;product=ATP-dependent DNA helicase Rep
M-jeotgali_contig_10_1	Prodigal:002006	CDS	36641	37129	.	+	0	ID=AOPFMNJM_00572;inference=ab initio prediction:Prodigal:002006;locus_tag=AOPFMNJM_00572;product=hypothetical protein
M-jeotgali_contig_10_1	Prodigal:002006	CDS	37129	37584	.	+	0	ID=AOPFMNJM_00573;inference=ab initio prediction:Prodigal:002006;locus_tag=AOPFMNJM_00573;product=hypothetical protein
M-jeotgali_contig_10_1	Prodigal:002006	CDS	37571	38065	.	+	0	ID=AOPFMNJM_00574;inference=ab initio prediction:Prodigal:002006;locus_tag=AOPFMNJM_00574;product=hypothetical protein
M-jeotgali_contig_10_1	Prodigal:002006	CDS	38062	39429	.	+	0	ID=AOPFMNJM_00575;inference=ab initio prediction:Prodigal:002006;locus_tag=AOPFMNJM_00575;product=hypothetical protein
M-jeotgali_contig_10_1	Prodigal:002006	CDS	39835	41772	.	+	0	ID=AOPFMNJM_00576;eC_number=3.4.24.-;Name=ftsH_1;gene=ftsH_1;inference=ab initio prediction:Prodigal:002006,protein motif:HAMAP:MF_01458;locus_tag=AOPFMNJM_00576;product=ATP-dependent zinc metalloprotease FtsH
M-jeotgali_contig_10_1	Prodigal:002006	CDS	41765	42022	.	+	0	ID=AOPFMNJM_00577;inference=ab initio prediction:Prodigal:002006;locus_tag=AOPFMNJM_00577;product=hypothetical protein
M-jeotgali_contig_10_1	Prodigal:002006	CDS	42412	43401	.	+	0	ID=AOPFMNJM_00578;inference=ab initio prediction:Prodigal:002006;locus_tag=AOPFMNJM_00578;product=hypothetical protein
M-jeotgali_contig_10_1	Prodigal:002006	CDS	43450	43842	.	+	0	ID=AOPFMNJM_00579;inference=ab initio prediction:Prodigal:002006;locus_tag=AOPFMNJM_00579;product=hypothetical protein
M-jeotgali_contig_10_1	Prodigal:002006	CDS	43845	45656	.	+	0	ID=AOPFMNJM_00580;inference=ab initio prediction:Prodigal:002006;locus_tag=AOPFMNJM_00580;product=hypothetical protein
M-jeotgali_contig_10_1	Prodigal:002006	CDS	46474	47916	.	+	0	ID=AOPFMNJM_00581;inference=ab initio prediction:Prodigal:002006;locus_tag=AOPFMNJM_00581;product=hypothetical protein
M-jeotgali_contig_10_1	Prodigal:002006	CDS	48262	49164	.	+	0	ID=AOPFMNJM_00582;inference=ab initio prediction:Prodigal:002006;locus_tag=AOPFMNJM_00582;product=hypothetical protein
M-jeotgali_contig_10_1	Prodigal:002006	CDS	50206	50724	.	+	0	ID=AOPFMNJM_00583;inference=ab initio prediction:Prodigal:002006;locus_tag=AOPFMNJM_00583;product=hypothetical protein
M-jeotgali_contig_10_1	Prodigal:002006	CDS	51037	51234	.	-	0	ID=AOPFMNJM_00584;inference=ab initio prediction:Prodigal:002006;locus_tag=AOPFMNJM_00584;product=hypothetical protein
M-jeotgali_contig_10_1	Prodigal:002006	CDS	51462	51935	.	-	0	ID=AOPFMNJM_00585;inference=ab initio prediction:Prodigal:002006;locus_tag=AOPFMNJM_00585;product=hypothetical protein
M-jeotgali_contig_10_1	Prodigal:002006	CDS	52196	52519	.	+	0	ID=AOPFMNJM_00586;Name=hlyU_1;db_xref=COG:COG0640;gene=hlyU_1;inference=ab initio prediction:Prodigal:002006,similar to AA sequence:UniProtKB:P52695;locus_tag=AOPFMNJM_00586;product=Transcriptional activator HlyU
M-jeotgali_contig_10_1	Prodigal:002006	CDS	52526	53842	.	-	0	ID=AOPFMNJM_00587;eC_number=2.7.13.3;Name=qseC_1;gene=qseC_1;inference=ab initio prediction:Prodigal:002006,similar to AA sequence:UniProtKB:Q8X524;locus_tag=AOPFMNJM_00587;product=Sensor protein QseC
M-jeotgali_contig_10_1	Prodigal:002006	CDS	53839	54501	.	-	0	ID=AOPFMNJM_00588;Name=qseB_1;gene=qseB_1;inference=ab initio prediction:Prodigal:002006,similar to AA sequence:UniProtKB:P52076;locus_tag=AOPFMNJM_00588;product=Transcriptional regulatory protein QseB
M-jeotgali_contig_10_1	Prodigal:002006	CDS	54603	56348	.	+	0	ID=AOPFMNJM_00589;eC_number=1.8.1.8;Name=dsbD_1;db_xref=COG:COG4232;gene=dsbD_1;inference=ab initio prediction:Prodigal:002006,similar to AA sequence:UniProtKB:P36655;locus_tag=AOPFMNJM_00589;product=Thiol:disulfide interchange protein DsbD
M-jeotgali_contig_10_1	Prodigal:002006	CDS	56389	57024	.	+	0	ID=AOPFMNJM_00590;inference=ab initio prediction:Prodigal:002006;locus_tag=AOPFMNJM_00590;product=hypothetical protein
M-jeotgali_contig_10_1	Prodigal:002006	CDS	57024	57872	.	+	0	ID=AOPFMNJM_00591;inference=ab initio prediction:Prodigal:002006;locus_tag=AOPFMNJM_00591;product=hypothetical protein
M-jeotgali_contig_10_1	Prodigal:002006	CDS	57859	58320	.	+	0	ID=AOPFMNJM_00592;inference=ab initio prediction:Prodigal:002006;locus_tag=AOPFMNJM_00592;product=hypothetical protein
M-jeotgali_contig_10_1	Prodigal:002006	CDS	58575	59000	.	+	0	ID=AOPFMNJM_00593;inference=ab initio prediction:Prodigal:002006,similar to AA sequence:UniProtKB:Q9PFB2;locus_tag=AOPFMNJM_00593;note=UPF0394 membrane protein XF_0766;product=hypothetical protein
M-jeotgali_contig_10_1	Prodigal:002006	CDS	59004	59450	.	+	0	ID=AOPFMNJM_00594;inference=ab initio prediction:Prodigal:002006,similar to AA sequence:UniProtKB:Q9PFB3;locus_tag=AOPFMNJM_00594;note=UPF0394 membrane protein XF_0765;product=hypothetical protein
M-jeotgali_contig_10_1	Prodigal:002006	CDS	59447	60256	.	+	0	ID=AOPFMNJM_00595;db_xref=COG:COG0730;inference=ab initio prediction:Prodigal:002006,similar to AA sequence:UniProtKB:Q9PFB4;locus_tag=AOPFMNJM_00595;product=putative membrane transporter protein
M-jeotgali_contig_10_1	Prodigal:002006	CDS	60278	61189	.	+	0	ID=AOPFMNJM_00596;eC_number=3.-.-.-;Name=blh_1;db_xref=COG:COG0491;gene=blh_1;inference=ab initio prediction:Prodigal:002006,similar to AA sequence:UniProtKB:Q9PFB0;locus_tag=AOPFMNJM_00596;product=Beta-lactamase hydrolase-like protein
M-jeotgali_contig_10_1	Prodigal:002006	CDS	61201	61584	.	+	0	ID=AOPFMNJM_00597;eC_number=2.8.1.-;db_xref=COG:COG0607;inference=ab initio prediction:Prodigal:002006,similar to AA sequence:UniProtKB:D3RPB9;locus_tag=AOPFMNJM_00597;product=Sulfurtransferase
M-jeotgali_contig_10_1	Prodigal:002006	CDS	61697	62467	.	-	0	ID=AOPFMNJM_00598;inference=ab initio prediction:Prodigal:002006;locus_tag=AOPFMNJM_00598;product=hypothetical protein
M-jeotgali_contig_10_1	Prodigal:002006	CDS	62516	63718	.	-	0	ID=AOPFMNJM_00599;Name=nhaA_1;db_xref=COG:COG3004;gene=nhaA_1;inference=ab initio prediction:Prodigal:002006,similar to AA sequence:UniProtKB:Q56725;locus_tag=AOPFMNJM_00599;product=Na(+)/H(+) antiporter NhaA
M-jeotgali_contig_10_1	Prodigal:002006	CDS	63968	65452	.	-	0	ID=AOPFMNJM_00600;Name=dauA;db_xref=COG:COG0659;gene=dauA;inference=ab initio prediction:Prodigal:002006,similar to AA sequence:UniProtKB:P0AFR2;locus_tag=AOPFMNJM_00600;product=C4-dicarboxylic acid transporter DauA
M-jeotgali_contig_10_1	Prodigal:002006	CDS	66142	67113	.	-	0	ID=AOPFMNJM_00601;eC_number=1.8.2.2;Name=tsdA;gene=tsdA;inference=ab initio prediction:Prodigal:002006,similar to AA sequence:UniProtKB:D5WYQ5;locus_tag=AOPFMNJM_00601;product=Thiosulfate dehydrogenase
M-jeotgali_contig_10_1	Prodigal:002006	CDS	67110	67835	.	-	0	ID=AOPFMNJM_00602;inference=ab initio prediction:Prodigal:002006;locus_tag=AOPFMNJM_00602;product=hypothetical protein
M-jeotgali_contig_10_1	Prodigal:002006	CDS	69034	69819	.	+	0	ID=AOPFMNJM_00603;inference=ab initio prediction:Prodigal:002006;locus_tag=AOPFMNJM_00603;product=hypothetical protein
M-jeotgali_contig_10_1	Prodigal:002006	CDS	69851	70243	.	+	0	ID=AOPFMNJM_00604;inference=ab initio prediction:Prodigal:002006;locus_tag=AOPFMNJM_00604;product=hypothetical protein
M-jeotgali_contig_10_1	Prodigal:002006	CDS	70638	70883	.	-	0	ID=AOPFMNJM_00605;inference=ab initio prediction:Prodigal:002006;locus_tag=AOPFMNJM_00605;product=hypothetical protein
M-jeotgali_contig_10_1	Prodigal:002006	CDS	70957	71130	.	-	0	ID=AOPFMNJM_00606;inference=ab initio prediction:Prodigal:002006;locus_tag=AOPFMNJM_00606;product=hypothetical protein
M-jeotgali_contig_10_1	Prodigal:002006	CDS	71271	72044	.	-	0	ID=AOPFMNJM_00607;inference=ab initio prediction:Prodigal:002006;locus_tag=AOPFMNJM_00607;product=hypothetical protein
M-jeotgali_contig_10_1	Prodigal:002006	CDS	72047	73033	.	-	0	ID=AOPFMNJM_00608;inference=ab initio prediction:Prodigal:002006;locus_tag=AOPFMNJM_00608;product=hypothetical protein
M-jeotgali_contig_10_1	Prodigal:002006	CDS	73043	73507	.	-	0	ID=AOPFMNJM_00609;inference=ab initio prediction:Prodigal:002006;locus_tag=AOPFMNJM_00609;product=hypothetical protein
M-jeotgali_contig_10_1	Prodigal:002006	CDS	73572	74030	.	-	0	ID=AOPFMNJM_00610;inference=ab initio prediction:Prodigal:002006;locus_tag=AOPFMNJM_00610;product=hypothetical protein
M-jeotgali_contig_10_1	Prodigal:002006	CDS	74129	75094	.	-	0	ID=AOPFMNJM_00611;inference=ab initio prediction:Prodigal:002006;locus_tag=AOPFMNJM_00611;product=hypothetical protein
M-jeotgali_contig_10_1	Prodigal:002006	CDS	75123	75800	.	-	0	ID=AOPFMNJM_00612;inference=ab initio prediction:Prodigal:002006;locus_tag=AOPFMNJM_00612;product=hypothetical protein
M-jeotgali_contig_10_1	Prodigal:002006	CDS	75784	77079	.	-	0	ID=AOPFMNJM_00613;inference=ab initio prediction:Prodigal:002006;locus_tag=AOPFMNJM_00613;product=hypothetical protein
M-jeotgali_contig_10_1	Prodigal:002006	CDS	77133	78812	.	-	0	ID=AOPFMNJM_00614;inference=ab initio prediction:Prodigal:002006;locus_tag=AOPFMNJM_00614;product=hypothetical protein
M-jeotgali_contig_10_1	Prodigal:002006	CDS	78828	78947	.	-	0	ID=AOPFMNJM_00615;eC_number=2.8.5.2;Name=soxA_1;gene=soxA_1;inference=ab initio prediction:Prodigal:002006,similar to AA sequence:UniProtKB:Q9K4M4;locus_tag=AOPFMNJM_00615;product=L-cysteine S-thiosulfotransferase subunit SoxA
M-jeotgali_contig_10_1	Prodigal:002006	CDS	79140	79700	.	-	0	ID=AOPFMNJM_00616;inference=ab initio prediction:Prodigal:002006;locus_tag=AOPFMNJM_00616;product=hypothetical protein
M-jeotgali_contig_10_1	Prodigal:002006	CDS	79757	80086	.	-	0	ID=AOPFMNJM_00617;inference=ab initio prediction:Prodigal:002006;locus_tag=AOPFMNJM_00617;product=hypothetical protein
M-jeotgali_contig_10_1	Prodigal:002006	CDS	80128	80586	.	-	0	ID=AOPFMNJM_00618;inference=ab initio prediction:Prodigal:002006;locus_tag=AOPFMNJM_00618;product=hypothetical protein
M-jeotgali_contig_10_1	Prodigal:002006	CDS	80616	81092	.	-	0	ID=AOPFMNJM_00619;inference=ab initio prediction:Prodigal:002006;locus_tag=AOPFMNJM_00619;product=hypothetical protein
M-jeotgali_contig_10_1	Prodigal:002006	CDS	81265	81840	.	-	0	ID=AOPFMNJM_00620;inference=ab initio prediction:Prodigal:002006;locus_tag=AOPFMNJM_00620;product=hypothetical protein
M-jeotgali_contig_10_1	Prodigal:002006	CDS	82069	82659	.	+	0	ID=AOPFMNJM_00621;inference=ab initio prediction:Prodigal:002006;locus_tag=AOPFMNJM_00621;product=hypothetical protein
M-jeotgali_contig_10_1	Prodigal:002006	CDS	82710	83444	.	-	0	ID=AOPFMNJM_00622;Name=dipZ_1;db_xref=COG:COG0785;gene=dipZ_1;inference=ab initio prediction:Prodigal:002006,similar to AA sequence:UniProtKB:P9WG63;locus_tag=AOPFMNJM_00622;product=Protein DipZ
M-jeotgali_contig_10_1	Prodigal:002006	CDS	83533	83928	.	+	0	ID=AOPFMNJM_00623;inference=ab initio prediction:Prodigal:002006;locus_tag=AOPFMNJM_00623;product=hypothetical protein
M-jeotgali_contig_10_1	Prodigal:002006	CDS	83932	84288	.	+	0	ID=AOPFMNJM_00624;Name=hlyU_2;db_xref=COG:COG0640;gene=hlyU_2;inference=ab initio prediction:Prodigal:002006,similar to AA sequence:UniProtKB:P52695;locus_tag=AOPFMNJM_00624;product=Transcriptional activator HlyU
M-jeotgali_contig_10_1	Prodigal:002006	CDS	84368	84868	.	-	0	ID=AOPFMNJM_00625;inference=ab initio prediction:Prodigal:002006;locus_tag=AOPFMNJM_00625;product=hypothetical protein
M-jeotgali_contig_10_1	Prodigal:002006	CDS	85026	86078	.	-	0	ID=AOPFMNJM_00626;inference=ab initio prediction:Prodigal:002006,similar to AA sequence:UniProtKB:P33015;locus_tag=AOPFMNJM_00626;note=UPF0394 inner membrane protein YeeE;product=hypothetical protein
M-jeotgali_contig_10_1	Prodigal:002006	CDS	86203	86880	.	-	0	ID=AOPFMNJM_00627;inference=ab initio prediction:Prodigal:002006;locus_tag=AOPFMNJM_00627;product=hypothetical protein
M-jeotgali_contig_10_1	Prodigal:002006	CDS	86850	88523	.	-	0	ID=AOPFMNJM_00628;inference=ab initio prediction:Prodigal:002006;locus_tag=AOPFMNJM_00628;product=hypothetical protein
M-jeotgali_contig_10_1	Prodigal:002006	CDS	88651	89322	.	+	0	ID=AOPFMNJM_00629;eC_number=1.11.1.15;db_xref=COG:COG0450;inference=ab initio prediction:Prodigal:002006,similar to AA sequence:UniProtKB:O67024;locus_tag=AOPFMNJM_00629;product=Peroxiredoxin
M-jeotgali_contig_10_1	Prodigal:002006	CDS	89319	90212	.	+	0	ID=AOPFMNJM_00630;eC_number=3.-.-.-;Name=blh_2;db_xref=COG:COG0491;gene=blh_2;inference=ab initio prediction:Prodigal:002006,similar to AA sequence:UniProtKB:Q9PFB0;locus_tag=AOPFMNJM_00630;product=Beta-lactamase hydrolase-like protein
M-jeotgali_contig_10_1	Prodigal:002006	CDS	90209	90640	.	+	0	ID=AOPFMNJM_00631;inference=ab initio prediction:Prodigal:002006;locus_tag=AOPFMNJM_00631;product=hypothetical protein
M-jeotgali_contig_10_1	Prodigal:002006	CDS	90637	91422	.	+	0	ID=AOPFMNJM_00632;db_xref=COG:COG0730;inference=ab initio prediction:Prodigal:002006,similar to AA sequence:UniProtKB:Q9PFB4;locus_tag=AOPFMNJM_00632;product=putative membrane transporter protein
M-jeotgali_contig_10_1	Prodigal:002006	CDS	91449	92870	.	+	0	ID=AOPFMNJM_00633;eC_number=1.10.3.-;Name=cydA;db_xref=COG:COG1271;gene=cydA;inference=ab initio prediction:Prodigal:002006,similar to AA sequence:UniProtKB:Q09049;locus_tag=AOPFMNJM_00633;product=Cytochrome bd ubiquinol oxidase subunit 1
M-jeotgali_contig_10_1	Prodigal:002006	CDS	92875	93894	.	+	0	ID=AOPFMNJM_00634;eC_number=7.1.1.7;Name=cydB;db_xref=COG:COG1294;gene=cydB;inference=ab initio prediction:Prodigal:002006,similar to AA sequence:UniProtKB:P0ABK2;locus_tag=AOPFMNJM_00634;product=Cytochrome bd-I ubiquinol oxidase subunit 2
M-jeotgali_contig_10_1	Prodigal:002006	CDS	93891	94010	.	+	0	ID=AOPFMNJM_00635;inference=ab initio prediction:Prodigal:002006;locus_tag=AOPFMNJM_00635;product=hypothetical protein
M-jeotgali_contig_10_1	Prodigal:002006	CDS	94154	94666	.	+	0	ID=AOPFMNJM_00636;inference=ab initio prediction:Prodigal:002006;locus_tag=AOPFMNJM_00636;product=hypothetical protein
M-jeotgali_contig_10_1	Prodigal:002006	CDS	95016	95396	.	-	0	ID=AOPFMNJM_00637;inference=ab initio prediction:Prodigal:002006;locus_tag=AOPFMNJM_00637;product=hypothetical protein
M-jeotgali_contig_10_1	Prodigal:002006	CDS	95569	96546	.	+	0	ID=AOPFMNJM_00638;inference=ab initio prediction:Prodigal:002006;locus_tag=AOPFMNJM_00638;product=hypothetical protein
M-jeotgali_contig_10_1	Prodigal:002006	CDS	96675	97115	.	+	0	ID=AOPFMNJM_00639;inference=ab initio prediction:Prodigal:002006;locus_tag=AOPFMNJM_00639;product=hypothetical protein
M-jeotgali_contig_10_1	Prodigal:002006	CDS	97167	97943	.	+	0	ID=AOPFMNJM_00640;inference=ab initio prediction:Prodigal:002006;locus_tag=AOPFMNJM_00640;product=hypothetical protein
M-jeotgali_contig_10_1	Prodigal:002006	CDS	98214	99230	.	+	0	ID=AOPFMNJM_00641;inference=ab initio prediction:Prodigal:002006;locus_tag=AOPFMNJM_00641;product=hypothetical protein
M-jeotgali_contig_10_1	Prodigal:002006	CDS	100117	102198	.	+	0	ID=AOPFMNJM_00642;eC_number=3.4.24.-;Name=ftsH_2;gene=ftsH_2;inference=ab initio prediction:Prodigal:002006,protein motif:HAMAP:MF_01458;locus_tag=AOPFMNJM_00642;product=ATP-dependent zinc metalloprotease FtsH
M-jeotgali_contig_10_1	Prodigal:002006	CDS	102224	103240	.	+	0	ID=AOPFMNJM_00643;inference=ab initio prediction:Prodigal:002006;locus_tag=AOPFMNJM_00643;product=hypothetical protein
M-jeotgali_contig_10_1	Prodigal:002006	CDS	103974	104840	.	+	0	ID=AOPFMNJM_00644;inference=ab initio prediction:Prodigal:002006;locus_tag=AOPFMNJM_00644;product=hypothetical protein
M-jeotgali_contig_10_1	Prodigal:002006	CDS	105335	105649	.	+	0	ID=AOPFMNJM_00645;inference=ab initio prediction:Prodigal:002006;locus_tag=AOPFMNJM_00645;product=hypothetical protein
M-jeotgali_contig_10_1	Prodigal:002006	CDS	106351	106809	.	-	0	ID=AOPFMNJM_00646;inference=ab initio prediction:Prodigal:002006;locus_tag=AOPFMNJM_00646;product=hypothetical protein
M-jeotgali_contig_10_1	Prodigal:002006	CDS	107882	109231	.	+	0	ID=AOPFMNJM_00647;inference=ab initio prediction:Prodigal:002006;locus_tag=AOPFMNJM_00647;product=hypothetical protein
M-jeotgali_contig_10_1	Prodigal:002006	CDS	109714	110892	.	+	0	ID=AOPFMNJM_00648;inference=ab initio prediction:Prodigal:002006;locus_tag=AOPFMNJM_00648;product=hypothetical protein
M-jeotgali_contig_10_1	Prodigal:002006	CDS	110944	112110	.	+	0	ID=AOPFMNJM_00649;inference=ab initio prediction:Prodigal:002006;locus_tag=AOPFMNJM_00649;product=hypothetical protein
M-jeotgali_contig_10_1	Prodigal:002006	CDS	112335	113765	.	+	0	ID=AOPFMNJM_00650;inference=ab initio prediction:Prodigal:002006;locus_tag=AOPFMNJM_00650;product=hypothetical protein
M-jeotgali_contig_10_1	Prodigal:002006	CDS	113762	116830	.	+	0	ID=AOPFMNJM_00651;inference=ab initio prediction:Prodigal:002006;locus_tag=AOPFMNJM_00651;product=hypothetical protein
M-jeotgali_contig_10_1	Aragorn:001002	tRNA	117577	117671	.	+	.	ID=AOPFMNJM_00652;inference=COORDINATES:profile:Aragorn:001002;locus_tag=AOPFMNJM_00652;product=tRNA-Ile(aat)
M-jeotgali_contig_10_1	Prodigal:002006	CDS	117925	118443	.	-	0	ID=AOPFMNJM_00653;inference=ab initio prediction:Prodigal:002006;locus_tag=AOPFMNJM_00653;product=hypothetical protein
M-jeotgali_contig_10_1	Prodigal:002006	CDS	118436	120109	.	-	0	ID=AOPFMNJM_00654;eC_number=3.5.4.33;Name=tadA_1;gene=tadA_1;inference=ab initio prediction:Prodigal:002006,protein motif:HAMAP:MF_00972;locus_tag=AOPFMNJM_00654;product=tRNA-specific adenosine deaminase
M-jeotgali_contig_10_1	Prodigal:002006	CDS	121135	121809	.	-	0	ID=AOPFMNJM_00655;Name=ntcA;gene=ntcA;inference=ab initio prediction:Prodigal:002006,similar to AA sequence:UniProtKB:P29283;locus_tag=AOPFMNJM_00655;product=Global nitrogen regulator
M-jeotgali_contig_10_1	Prodigal:002006	CDS	122226	123047	.	+	0	ID=AOPFMNJM_00656;inference=ab initio prediction:Prodigal:002006;locus_tag=AOPFMNJM_00656;product=hypothetical protein
M-jeotgali_contig_10_1	Prodigal:002006	CDS	123047	123634	.	+	0	ID=AOPFMNJM_00657;inference=ab initio prediction:Prodigal:002006;locus_tag=AOPFMNJM_00657;product=hypothetical protein
M-jeotgali_contig_10_1	Prodigal:002006	CDS	123669	124055	.	+	0	ID=AOPFMNJM_00658;inference=ab initio prediction:Prodigal:002006;locus_tag=AOPFMNJM_00658;product=hypothetical protein
M-jeotgali_contig_10_1	Prodigal:002006	CDS	124066	124785	.	+	0	ID=AOPFMNJM_00659;Name=dipZ_2;db_xref=COG:COG0785;gene=dipZ_2;inference=ab initio prediction:Prodigal:002006,similar to AA sequence:UniProtKB:P9WG63;locus_tag=AOPFMNJM_00659;product=Protein DipZ
M-jeotgali_contig_10_1	Prodigal:002006	CDS	124800	125351	.	+	0	ID=AOPFMNJM_00660;inference=ab initio prediction:Prodigal:002006;locus_tag=AOPFMNJM_00660;product=hypothetical protein
M-jeotgali_contig_10_1	Prodigal:002006	CDS	125851	126774	.	+	0	ID=AOPFMNJM_00661;inference=ab initio prediction:Prodigal:002006;locus_tag=AOPFMNJM_00661;product=hypothetical protein
M-jeotgali_contig_10_1	Prodigal:002006	CDS	127517	128896	.	-	0	ID=AOPFMNJM_00662;inference=ab initio prediction:Prodigal:002006;locus_tag=AOPFMNJM_00662;product=hypothetical protein
M-jeotgali_contig_10_1	Prodigal:002006	CDS	128973	131780	.	-	0	ID=AOPFMNJM_00663;inference=ab initio prediction:Prodigal:002006;locus_tag=AOPFMNJM_00663;product=hypothetical protein
M-jeotgali_contig_10_1	Prodigal:002006	CDS	131777	132328	.	-	0	ID=AOPFMNJM_00664;inference=ab initio prediction:Prodigal:002006;locus_tag=AOPFMNJM_00664;product=hypothetical protein
M-jeotgali_contig_10_1	Prodigal:002006	CDS	132333	134180	.	-	0	ID=AOPFMNJM_00665;inference=ab initio prediction:Prodigal:002006;locus_tag=AOPFMNJM_00665;product=hypothetical protein
M-jeotgali_contig_10_1	Aragorn:001002	tRNA	134681	134756	.	-	.	ID=AOPFMNJM_00666;inference=COORDINATES:profile:Aragorn:001002;locus_tag=AOPFMNJM_00666;product=tRNA-Ala(cgc)
M-jeotgali_contig_10_1	Prodigal:002006	CDS	134877	135179	.	+	0	ID=AOPFMNJM_00667;inference=ab initio prediction:Prodigal:002006;locus_tag=AOPFMNJM_00667;product=hypothetical protein
M-jeotgali_contig_10_1	Prodigal:002006	CDS	135223	136269	.	+	0	ID=AOPFMNJM_00668;eC_number=4.2.1.148;Name=mch_1;db_xref=COG:COG2030;gene=mch_1;inference=ab initio prediction:Prodigal:002006,similar to AA sequence:UniProtKB:A9WC34;locus_tag=AOPFMNJM_00668;product=Beta-methylmalyl-CoA dehydratase
M-jeotgali_contig_10_1	Prodigal:002006	CDS	136256	137059	.	-	0	ID=AOPFMNJM_00669;Name=yfcA;db_xref=COG:COG0730;gene=yfcA;inference=ab initio prediction:Prodigal:002006,similar to AA sequence:UniProtKB:P0AD30;locus_tag=AOPFMNJM_00669;product=putative membrane transporter protein YfcA
M-jeotgali_contig_10_1	Prodigal:002006	CDS	137112	137702	.	-	0	ID=AOPFMNJM_00670;inference=ab initio prediction:Prodigal:002006;locus_tag=AOPFMNJM_00670;product=hypothetical protein
M-jeotgali_contig_10_1	Prodigal:002006	CDS	137877	138329	.	+	0	ID=AOPFMNJM_00671;inference=ab initio prediction:Prodigal:002006;locus_tag=AOPFMNJM_00671;product=hypothetical protein
M-jeotgali_contig_10_1	Prodigal:002006	CDS	138501	139754	.	+	0	ID=AOPFMNJM_00672;Name=mexA;gene=mexA;inference=ab initio prediction:Prodigal:002006,similar to AA sequence:UniProtKB:P52477;locus_tag=AOPFMNJM_00672;product=Multidrug resistance protein MexA
M-jeotgali_contig_10_1	Prodigal:002006	CDS	139776	142940	.	+	0	ID=AOPFMNJM_00673;Name=mexB_2;db_xref=COG:COG0841;gene=mexB_2;inference=ab initio prediction:Prodigal:002006,similar to AA sequence:UniProtKB:P52002;locus_tag=AOPFMNJM_00673;product=Multidrug resistance protein MexB
M-jeotgali_contig_10_1	Prodigal:002006	CDS	143021	143722	.	-	0	ID=AOPFMNJM_00674;inference=ab initio prediction:Prodigal:002006;locus_tag=AOPFMNJM_00674;product=hypothetical protein
M-jeotgali_contig_10_1	Prodigal:002006	CDS	143859	144404	.	+	0	ID=AOPFMNJM_00675;inference=ab initio prediction:Prodigal:002006;locus_tag=AOPFMNJM_00675;product=hypothetical protein
M-jeotgali_contig_10_1	Prodigal:002006	CDS	144415	144648	.	-	0	ID=AOPFMNJM_00676;inference=ab initio prediction:Prodigal:002006;locus_tag=AOPFMNJM_00676;product=hypothetical protein
M-jeotgali_contig_10_1	Prodigal:002006	CDS	145021	146031	.	+	0	ID=AOPFMNJM_00677;eC_number=5.1.3.2;Name=galE1;db_xref=COG:COG1088;gene=galE1;inference=ab initio prediction:Prodigal:002006,similar to AA sequence:UniProtKB:P9WN67;locus_tag=AOPFMNJM_00677;product=UDP-glucose 4-epimerase
M-jeotgali_contig_10_1	Prodigal:002006	CDS	146093	146326	.	-	0	ID=AOPFMNJM_00678;inference=ab initio prediction:Prodigal:002006;locus_tag=AOPFMNJM_00678;product=hypothetical protein
M-jeotgali_contig_10_1	Prodigal:002006	CDS	146479	147336	.	+	0	ID=AOPFMNJM_00679;eC_number=2.8.1.2;Name=sseA;db_xref=COG:COG2897;gene=sseA;inference=ab initio prediction:Prodigal:002006,similar to AA sequence:UniProtKB:P31142;locus_tag=AOPFMNJM_00679;product=3-mercaptopyruvate sulfurtransferase
M-jeotgali_contig_10_1	Prodigal:002006	CDS	147526	149598	.	+	0	ID=AOPFMNJM_00680;inference=ab initio prediction:Prodigal:002006;locus_tag=AOPFMNJM_00680;product=hypothetical protein
M-jeotgali_contig_10_1	Prodigal:002006	CDS	149640	150500	.	+	0	ID=AOPFMNJM_00681;eC_number=2.1.1.185;Name=rlmB_1;gene=rlmB_1;inference=ab initio prediction:Prodigal:002006,protein motif:HAMAP:MF_01887;locus_tag=AOPFMNJM_00681;product=23S rRNA (guanosine-2'-O-)-methyltransferase RlmB
M-jeotgali_contig_10_1	Prodigal:002006	CDS	150598	152124	.	-	0	ID=AOPFMNJM_00682;inference=ab initio prediction:Prodigal:002006;locus_tag=AOPFMNJM_00682;product=hypothetical protein
M-jeotgali_contig_10_1	Prodigal:002006	CDS	152422	153249	.	+	0	ID=AOPFMNJM_00683;inference=ab initio prediction:Prodigal:002006;locus_tag=AOPFMNJM_00683;product=hypothetical protein
M-jeotgali_contig_10_1	Prodigal:002006	CDS	153367	153588	.	+	0	ID=AOPFMNJM_00684;inference=ab initio prediction:Prodigal:002006;locus_tag=AOPFMNJM_00684;product=hypothetical protein
M-jeotgali_contig_10_1	Prodigal:002006	CDS	153585	155054	.	+	0	ID=AOPFMNJM_00685;Name=yodF;db_xref=COG:COG0591;gene=yodF;inference=ab initio prediction:Prodigal:002006,similar to AA sequence:UniProtKB:O34745;locus_tag=AOPFMNJM_00685;product=putative symporter YodF
M-jeotgali_contig_10_1	Prodigal:002006	CDS	155105	155245	.	+	0	ID=AOPFMNJM_00686;inference=ab initio prediction:Prodigal:002006;locus_tag=AOPFMNJM_00686;product=hypothetical protein
M-jeotgali_contig_10_1	Prodigal:002006	CDS	155355	155930	.	+	0	ID=AOPFMNJM_00687;inference=ab initio prediction:Prodigal:002006;locus_tag=AOPFMNJM_00687;product=hypothetical protein
M-jeotgali_contig_10_1	Prodigal:002006	CDS	156052	157686	.	-	0	ID=AOPFMNJM_00688;inference=ab initio prediction:Prodigal:002006;locus_tag=AOPFMNJM_00688;product=hypothetical protein
M-jeotgali_contig_10_1	Prodigal:002006	CDS	157683	158126	.	-	0	ID=AOPFMNJM_00689;inference=ab initio prediction:Prodigal:002006;locus_tag=AOPFMNJM_00689;product=hypothetical protein
M-jeotgali_contig_10_1	Prodigal:002006	CDS	158227	159033	.	-	0	ID=AOPFMNJM_00690;eC_number=3.1.1.24;Name=catD;db_xref=COG:COG0596;gene=catD;inference=ab initio prediction:Prodigal:002006,similar to AA sequence:UniProtKB:P00632;locus_tag=AOPFMNJM_00690;product=3-oxoadipate enol-lactonase 2
M-jeotgali_contig_10_1	Prodigal:002006	CDS	159038	159877	.	-	0	ID=AOPFMNJM_00691;eC_number=2.3.1.247;Name=kce;db_xref=COG:COG3246;gene=kce;inference=ab initio prediction:Prodigal:002006,similar to AA sequence:UniProtKB:Q8RHX2;locus_tag=AOPFMNJM_00691;product=3-keto-5-aminohexanoate cleavage enzyme
M-jeotgali_contig_10_1	Prodigal:002006	CDS	160181	160897	.	+	0	ID=AOPFMNJM_00692;inference=ab initio prediction:Prodigal:002006;locus_tag=AOPFMNJM_00692;product=hypothetical protein
M-jeotgali_contig_10_1	Prodigal:002006	CDS	160903	161289	.	-	0	ID=AOPFMNJM_00693;inference=ab initio prediction:Prodigal:002006;locus_tag=AOPFMNJM_00693;product=hypothetical protein
M-jeotgali_contig_10_1	Prodigal:002006	CDS	161562	162896	.	+	0	ID=AOPFMNJM_00694;inference=ab initio prediction:Prodigal:002006;locus_tag=AOPFMNJM_00694;product=hypothetical protein
M-jeotgali_contig_10_1	Prodigal:002006	CDS	162962	163741	.	-	0	ID=AOPFMNJM_00695;inference=ab initio prediction:Prodigal:002006;locus_tag=AOPFMNJM_00695;product=hypothetical protein
M-jeotgali_contig_11_1	Prodigal:002006	CDS	176	1201	.	+	0	ID=AOPFMNJM_00696;eC_number=1.1.1.394;Name=auaH;gene=auaH;inference=ab initio prediction:Prodigal:002006,similar to AA sequence:UniProtKB:H1ZZB0;locus_tag=AOPFMNJM_00696;product=Aurachin B dehydrogenase
M-jeotgali_contig_11_1	Prodigal:002006	CDS	1198	2079	.	+	0	ID=AOPFMNJM_00697;eC_number=4.2.3.156;Name=hpnC;db_xref=COG:COG1562;gene=hpnC;inference=ab initio prediction:Prodigal:002006,similar to AA sequence:UniProtKB:Q6N3F1;locus_tag=AOPFMNJM_00697;product=Hydroxysqualene synthase
M-jeotgali_contig_11_1	Prodigal:002006	CDS	2076	2930	.	+	0	ID=AOPFMNJM_00698;eC_number=2.5.1.103;Name=hpnD;db_xref=COG:COG1562;gene=hpnD;inference=ab initio prediction:Prodigal:002006,similar to AA sequence:UniProtKB:Q6N3F2;locus_tag=AOPFMNJM_00698;product=Presqualene diphosphate synthase
M-jeotgali_contig_11_1	Prodigal:002006	CDS	2930	4198	.	+	0	ID=AOPFMNJM_00699;eC_number=1.17.8.1;Name=hpnE;db_xref=COG:COG2907;gene=hpnE;inference=ab initio prediction:Prodigal:002006,similar to AA sequence:UniProtKB:Q6N3F3;locus_tag=AOPFMNJM_00699;product=Hydroxysqualene dehydroxylase
M-jeotgali_contig_11_1	Prodigal:002006	CDS	4233	6230	.	+	0	ID=AOPFMNJM_00700;eC_number=4.2.1.129;Name=shc;db_xref=COG:COG1657;gene=shc;inference=ab initio prediction:Prodigal:002006,similar to AA sequence:UniProtKB:P33247;locus_tag=AOPFMNJM_00700;product=Squalene--hopene cyclase
M-jeotgali_contig_11_1	Prodigal:002006	CDS	6317	7024	.	+	0	ID=AOPFMNJM_00701;eC_number=3.2.2.26;Name=mqnB;gene=mqnB;inference=ab initio prediction:Prodigal:002006,protein motif:HAMAP:MF_00991;locus_tag=AOPFMNJM_00701;product=Futalosine hydrolase
M-jeotgali_contig_11_1	Prodigal:002006	CDS	7095	8258	.	-	0	ID=AOPFMNJM_00702;Name=moaA_2;gene=moaA_2;inference=ab initio prediction:Prodigal:002006,protein motif:HAMAP:MF_01225_B;locus_tag=AOPFMNJM_00702;product=GTP 3'%2C8-cyclase
M-jeotgali_contig_11_1	Prodigal:002006	CDS	8828	11461	.	+	0	ID=AOPFMNJM_00703;inference=ab initio prediction:Prodigal:002006;locus_tag=AOPFMNJM_00703;product=hypothetical protein
M-jeotgali_contig_11_1	Prodigal:002006	CDS	11504	12355	.	-	0	ID=AOPFMNJM_00704;eC_number=3.5.1.-;db_xref=COG:COG3394;inference=ab initio prediction:Prodigal:002006,similar to AA sequence:UniProtKB:P59745;locus_tag=AOPFMNJM_00704;product=Carbohydrate deacetylase
M-jeotgali_contig_11_1	Prodigal:002006	CDS	12352	13137	.	-	0	ID=AOPFMNJM_00705;inference=ab initio prediction:Prodigal:002006;locus_tag=AOPFMNJM_00705;product=hypothetical protein
M-jeotgali_contig_11_1	Prodigal:002006	CDS	13438	14871	.	-	0	ID=AOPFMNJM_00706;eC_number=1.21.98.3;Name=bchE;gene=bchE;inference=ab initio prediction:Prodigal:002006,similar to AA sequence:UniProtKB:Q7X2C7;locus_tag=AOPFMNJM_00706;product=Anaerobic magnesium-protoporphyrin IX monomethyl ester cyclase
M-jeotgali_contig_11_1	Prodigal:002006	CDS	14922	16124	.	-	0	ID=AOPFMNJM_00707;inference=ab initio prediction:Prodigal:002006;locus_tag=AOPFMNJM_00707;product=hypothetical protein
M-jeotgali_contig_11_1	Prodigal:002006	CDS	16297	17412	.	-	0	ID=AOPFMNJM_00708;inference=ab initio prediction:Prodigal:002006;locus_tag=AOPFMNJM_00708;product=hypothetical protein
M-jeotgali_contig_11_1	Prodigal:002006	CDS	17628	18806	.	+	0	ID=AOPFMNJM_00709;eC_number=2.1.4.2;Name=strB1;db_xref=COG:COG1834;gene=strB1;inference=ab initio prediction:Prodigal:002006,similar to AA sequence:UniProtKB:P08078;locus_tag=AOPFMNJM_00709;product=Inosamine-phosphate amidinotransferase 1
M-jeotgali_contig_11_1	Prodigal:002006	CDS	18927	19805	.	+	0	ID=AOPFMNJM_00710;inference=ab initio prediction:Prodigal:002006;locus_tag=AOPFMNJM_00710;product=hypothetical protein
M-jeotgali_contig_11_1	Prodigal:002006	CDS	19834	20898	.	+	0	ID=AOPFMNJM_00711;inference=ab initio prediction:Prodigal:002006;locus_tag=AOPFMNJM_00711;product=hypothetical protein
M-jeotgali_contig_11_1	Prodigal:002006	CDS	20892	23312	.	-	0	ID=AOPFMNJM_00712;Name=mrcA;db_xref=COG:COG5009;gene=mrcA;inference=ab initio prediction:Prodigal:002006,similar to AA sequence:UniProtKB:O05131;locus_tag=AOPFMNJM_00712;product=Penicillin-binding protein 1A
M-jeotgali_contig_11_1	Prodigal:002006	CDS	23453	24721	.	-	0	ID=AOPFMNJM_00713;eC_number=3.5.1.28;Name=amiC_1;db_xref=COG:COG0860;gene=amiC_1;inference=ab initio prediction:Prodigal:002006,similar to AA sequence:UniProtKB:Q9K0V3;locus_tag=AOPFMNJM_00713;product=N-acetylmuramoyl-L-alanine amidase AmiC
M-jeotgali_contig_11_1	Prodigal:002006	CDS	24861	25733	.	-	0	ID=AOPFMNJM_00714;eC_number=2.7.7.24;Name=rfbA;db_xref=COG:COG1209;gene=rfbA;inference=ab initio prediction:Prodigal:002006,similar to AA sequence:UniProtKB:P37744;locus_tag=AOPFMNJM_00714;product=Glucose-1-phosphate thymidylyltransferase 1
M-jeotgali_contig_11_1	Prodigal:002006	CDS	25744	26658	.	-	0	ID=AOPFMNJM_00715;eC_number=1.1.1.133;Name=rfbD;db_xref=COG:COG1091;gene=rfbD;inference=ab initio prediction:Prodigal:002006,similar to AA sequence:UniProtKB:P37778;locus_tag=AOPFMNJM_00715;product=dTDP-4-dehydrorhamnose reductase
M-jeotgali_contig_11_1	Prodigal:002006	CDS	26664	27725	.	-	0	ID=AOPFMNJM_00716;eC_number=4.2.1.46;Name=rffG;db_xref=COG:COG1088;gene=rffG;inference=ab initio prediction:Prodigal:002006,similar to AA sequence:UniProtKB:P27830;locus_tag=AOPFMNJM_00716;product=dTDP-glucose 4%2C6-dehydratase 2
M-jeotgali_contig_11_1	Prodigal:002006	CDS	27758	28309	.	-	0	ID=AOPFMNJM_00717;eC_number=5.1.3.13;Name=rfbC;db_xref=COG:COG1898;gene=rfbC;inference=ab initio prediction:Prodigal:002006,similar to AA sequence:UniProtKB:P26394;locus_tag=AOPFMNJM_00717;product=dTDP-4-dehydrorhamnose 3%2C5-epimerase
M-jeotgali_contig_11_1	Prodigal:002006	CDS	28505	29158	.	+	0	ID=AOPFMNJM_00718;Name=kpsT;gene=kpsT;inference=ab initio prediction:Prodigal:002006,similar to AA sequence:UniProtKB:P23888;locus_tag=AOPFMNJM_00718;product=Polysialic acid transport ATP-binding protein KpsT
M-jeotgali_contig_11_1	Prodigal:002006	CDS	29262	30506	.	+	0	ID=AOPFMNJM_00719;inference=ab initio prediction:Prodigal:002006;locus_tag=AOPFMNJM_00719;product=hypothetical protein
M-jeotgali_contig_11_1	Prodigal:002006	CDS	30510	31184	.	-	0	ID=AOPFMNJM_00720;inference=ab initio prediction:Prodigal:002006;locus_tag=AOPFMNJM_00720;product=hypothetical protein
M-jeotgali_contig_11_1	Prodigal:002006	CDS	31340	33478	.	+	0	ID=AOPFMNJM_00721;Name=flhA;db_xref=COG:COG1298;gene=flhA;inference=ab initio prediction:Prodigal:002006,similar to AA sequence:UniProtKB:Q8YDK9;locus_tag=AOPFMNJM_00721;product=Flagellar biosynthesis protein FlhA
M-jeotgali_contig_11_1	Prodigal:002006	CDS	33501	34409	.	-	0	ID=AOPFMNJM_00722;eC_number=3.1.-.-;Name=dinG;gene=dinG;inference=ab initio prediction:Prodigal:002006,protein motif:HAMAP:MF_02206;locus_tag=AOPFMNJM_00722;product=3'-5' exonuclease DinG
M-jeotgali_contig_11_1	Prodigal:002006	CDS	34474	36909	.	-	0	ID=AOPFMNJM_00723;eC_number=6.5.1.2;Name=ligA;gene=ligA;inference=ab initio prediction:Prodigal:002006,protein motif:HAMAP:MF_01588;locus_tag=AOPFMNJM_00723;product=DNA ligase
M-jeotgali_contig_11_1	Prodigal:002006	CDS	37075	37935	.	+	0	ID=AOPFMNJM_00724;Name=msrQ;gene=msrQ;inference=ab initio prediction:Prodigal:002006,protein motif:HAMAP:MF_01207;locus_tag=AOPFMNJM_00724;product=Protein-methionine-sulfoxide reductase heme-binding subunit MsrQ
M-jeotgali_contig_11_1	Prodigal:002006	CDS	38000	38311	.	+	0	ID=AOPFMNJM_00725;inference=ab initio prediction:Prodigal:002006;locus_tag=AOPFMNJM_00725;product=hypothetical protein
M-jeotgali_contig_11_1	Prodigal:002006	CDS	38371	40527	.	-	0	ID=AOPFMNJM_00726;eC_number=1.8.99.-;Name=ynfE;db_xref=COG:COG0243;gene=ynfE;inference=ab initio prediction:Prodigal:002006,similar to AA sequence:UniProtKB:P77374;locus_tag=AOPFMNJM_00726;product=Putative dimethyl sulfoxide reductase chain YnfE
M-jeotgali_contig_11_1	Prodigal:002006	CDS	40805	41818	.	+	0	ID=AOPFMNJM_00727;eC_number=2.7.1.15;Name=rbsK_1;gene=rbsK_1;inference=ab initio prediction:Prodigal:002006,similar to AA sequence:UniProtKB:A0A0H2WZY4;locus_tag=AOPFMNJM_00727;product=Ribokinase
M-jeotgali_contig_11_1	Prodigal:002006	CDS	41822	42796	.	-	0	ID=AOPFMNJM_00728;eC_number=1.3.1.103;inference=ab initio prediction:Prodigal:002006,similar to AA sequence:UniProtKB:Q59I44;locus_tag=AOPFMNJM_00728;product=2-haloacrylate reductase
M-jeotgali_contig_11_1	Prodigal:002006	CDS	42793	43542	.	-	0	ID=AOPFMNJM_00729;eC_number=2.1.1.222;Name=ubiG;db_xref=COG:COG2227;gene=ubiG;inference=ab initio prediction:Prodigal:002006,similar to AA sequence:UniProtKB:P17993;locus_tag=AOPFMNJM_00729;product=Ubiquinone biosynthesis O-methyltransferase
M-jeotgali_contig_11_1	Prodigal:002006	CDS	43707	44942	.	+	0	ID=AOPFMNJM_00730;eC_number=2.7.2.4;db_xref=COG:COG0527;inference=ab initio prediction:Prodigal:002006,similar to AA sequence:UniProtKB:Q88EI9;locus_tag=AOPFMNJM_00730;product=Aspartate kinase
M-jeotgali_contig_11_1	Prodigal:002006	CDS	45021	47282	.	+	0	ID=AOPFMNJM_00731;eC_number=2.7.3.9;Name=ptsP;db_xref=COG:COG3605;gene=ptsP;inference=ab initio prediction:Prodigal:002006,similar to AA sequence:UniProtKB:P37177;locus_tag=AOPFMNJM_00731;product=Phosphoenolpyruvate-dependent phosphotransferase system
M-jeotgali_contig_11_1	Prodigal:002006	CDS	47343	48428	.	+	0	ID=AOPFMNJM_00732;Name=prfA;db_xref=COG:COG0216;gene=prfA;inference=ab initio prediction:Prodigal:002006,similar to AA sequence:UniProtKB:P0A7I0;locus_tag=AOPFMNJM_00732;product=Peptide chain release factor RF1
M-jeotgali_contig_11_1	Prodigal:002006	CDS	48434	49303	.	+	0	ID=AOPFMNJM_00733;eC_number=2.1.1.297;Name=prmC_1;db_xref=COG:COG2890;gene=prmC_1;inference=ab initio prediction:Prodigal:002006,similar to AA sequence:UniProtKB:P0ACC1;locus_tag=AOPFMNJM_00733;product=Release factor glutamine methyltransferase
M-jeotgali_contig_11_1	Prodigal:002006	CDS	49704	50789	.	+	0	ID=AOPFMNJM_00734;inference=ab initio prediction:Prodigal:002006;locus_tag=AOPFMNJM_00734;product=hypothetical protein
M-jeotgali_contig_11_1	Prodigal:002006	CDS	50840	51622	.	-	0	ID=AOPFMNJM_00735;inference=ab initio prediction:Prodigal:002006;locus_tag=AOPFMNJM_00735;product=hypothetical protein
M-jeotgali_contig_11_1	Prodigal:002006	CDS	51651	52733	.	-	0	ID=AOPFMNJM_00736;inference=ab initio prediction:Prodigal:002006;locus_tag=AOPFMNJM_00736;product=hypothetical protein
M-jeotgali_contig_11_1	Prodigal:002006	CDS	52878	53042	.	+	0	ID=AOPFMNJM_00737;inference=ab initio prediction:Prodigal:002006;locus_tag=AOPFMNJM_00737;product=hypothetical protein
M-jeotgali_contig_11_1	Prodigal:002006	CDS	53050	53874	.	-	0	ID=AOPFMNJM_00738;eC_number=2.1.2.11;Name=panB;db_xref=COG:COG0413;gene=panB;inference=ab initio prediction:Prodigal:002006,similar to AA sequence:UniProtKB:P9WIL7;locus_tag=AOPFMNJM_00738;product=3-methyl-2-oxobutanoate hydroxymethyltransferase
M-jeotgali_contig_11_1	Prodigal:002006	CDS	53964	54560	.	-	0	ID=AOPFMNJM_00739;inference=ab initio prediction:Prodigal:002006;locus_tag=AOPFMNJM_00739;product=hypothetical protein
M-jeotgali_contig_11_1	Prodigal:002006	CDS	54560	55366	.	-	0	ID=AOPFMNJM_00740;inference=ab initio prediction:Prodigal:002006;locus_tag=AOPFMNJM_00740;product=hypothetical protein
M-jeotgali_contig_11_1	Prodigal:002006	CDS	55447	56391	.	-	0	ID=AOPFMNJM_00741;inference=ab initio prediction:Prodigal:002006;locus_tag=AOPFMNJM_00741;product=hypothetical protein
M-jeotgali_contig_11_1	Prodigal:002006	CDS	56530	57120	.	+	0	ID=AOPFMNJM_00742;inference=ab initio prediction:Prodigal:002006;locus_tag=AOPFMNJM_00742;product=hypothetical protein
M-jeotgali_contig_11_1	Prodigal:002006	CDS	57090	57797	.	-	0	ID=AOPFMNJM_00743;eC_number=6.3.4.20;Name=queC;db_xref=COG:COG0603;gene=queC;inference=ab initio prediction:Prodigal:002006,similar to AA sequence:UniProtKB:O31675;locus_tag=AOPFMNJM_00743;product=7-cyano-7-deazaguanine synthase
M-jeotgali_contig_11_1	Prodigal:002006	CDS	57802	58158	.	-	0	ID=AOPFMNJM_00744;eC_number=4.1.2.50;Name=queD;db_xref=COG:COG0720;gene=queD;inference=ab initio prediction:Prodigal:002006,similar to AA sequence:UniProtKB:P65870;locus_tag=AOPFMNJM_00744;product=6-carboxy-5%2C6%2C7%2C8-tetrahydropterin synthase
M-jeotgali_contig_11_1	Prodigal:002006	CDS	58275	58919	.	-	0	ID=AOPFMNJM_00745;eC_number=4.3.99.3;Name=queE;gene=queE;inference=ab initio prediction:Prodigal:002006,similar to AA sequence:UniProtKB:A0A0H3KB22;locus_tag=AOPFMNJM_00745;product=7-carboxy-7-deazaguanine synthase
M-jeotgali_contig_11_1	Prodigal:002006	CDS	59182	60684	.	+	0	ID=AOPFMNJM_00746;inference=ab initio prediction:Prodigal:002006;locus_tag=AOPFMNJM_00746;product=hypothetical protein
M-jeotgali_contig_11_1	Prodigal:002006	CDS	60686	61795	.	+	0	ID=AOPFMNJM_00747;eC_number=3.6.-.-;Name=yjiA_1;db_xref=COG:COG0523;gene=yjiA_1;inference=ab initio prediction:Prodigal:002006,similar to AA sequence:UniProtKB:P24203;locus_tag=AOPFMNJM_00747;product=P-loop guanosine triphosphatase YjiA
M-jeotgali_contig_11_1	Prodigal:002006	CDS	61916	62158	.	+	0	ID=AOPFMNJM_00748;inference=ab initio prediction:Prodigal:002006;locus_tag=AOPFMNJM_00748;product=hypothetical protein
M-jeotgali_contig_11_1	Prodigal:002006	CDS	62162	62485	.	-	0	ID=AOPFMNJM_00749;inference=ab initio prediction:Prodigal:002006;locus_tag=AOPFMNJM_00749;product=hypothetical protein
M-jeotgali_contig_11_1	Prodigal:002006	CDS	62617	63018	.	-	0	ID=AOPFMNJM_00750;eC_number=2.7.1.191;Name=manX;db_xref=COG:COG2893;gene=manX;inference=ab initio prediction:Prodigal:002006,similar to AA sequence:UniProtKB:P69797;locus_tag=AOPFMNJM_00750;product=PTS system mannose-specific EIIAB component
M-jeotgali_contig_11_1	Prodigal:002006	CDS	63147	63641	.	-	0	ID=AOPFMNJM_00751;eC_number=2.7.4.-;Name=hprK;gene=hprK;inference=ab initio prediction:Prodigal:002006,protein motif:HAMAP:MF_01249;locus_tag=AOPFMNJM_00751;product=HPr kinase/phosphorylase
M-jeotgali_contig_11_1	Prodigal:002006	CDS	63638	65434	.	-	0	ID=AOPFMNJM_00752;eC_number=2.7.-.-;Name=sasA_2;gene=sasA_2;inference=ab initio prediction:Prodigal:002006,protein motif:HAMAP:MF_01837;locus_tag=AOPFMNJM_00752;product=Adaptive-response sensory-kinase SasA
M-jeotgali_contig_11_1	Prodigal:002006	CDS	65469	66179	.	-	0	ID=AOPFMNJM_00753;Name=baeR;db_xref=COG:COG0745;gene=baeR;inference=ab initio prediction:Prodigal:002006,similar to AA sequence:UniProtKB:P69228;locus_tag=AOPFMNJM_00753;product=Transcriptional regulatory protein BaeR
M-jeotgali_contig_11_1	Prodigal:002006	CDS	66465	67235	.	+	0	ID=AOPFMNJM_00754;inference=ab initio prediction:Prodigal:002006;locus_tag=AOPFMNJM_00754;product=hypothetical protein
M-jeotgali_contig_11_1	Prodigal:002006	CDS	67358	69163	.	+	0	ID=AOPFMNJM_00755;eC_number=3.6.5.-;Name=lepA;db_xref=COG:COG0481;gene=lepA;inference=ab initio prediction:Prodigal:002006,similar to AA sequence:UniProtKB:Q2FXY7;locus_tag=AOPFMNJM_00755;product=Elongation factor 4
M-jeotgali_contig_11_1	Prodigal:002006	CDS	69135	70247	.	-	0	ID=AOPFMNJM_00756;eC_number=2.4.1.250;Name=mshA_2;gene=mshA_2;inference=ab initio prediction:Prodigal:002006,protein motif:HAMAP:MF_01695;locus_tag=AOPFMNJM_00756;product=D-inositol-3-phosphate glycosyltransferase
M-jeotgali_contig_11_1	Prodigal:002006	CDS	70244	71236	.	-	0	ID=AOPFMNJM_00757;eC_number=2.4.2.53;Name=arnC;gene=arnC;inference=ab initio prediction:Prodigal:002006,protein motif:HAMAP:MF_01164;locus_tag=AOPFMNJM_00757;product=Undecaprenyl-phosphate 4-deoxy-4-formamido-L-arabinose transferase
M-jeotgali_contig_11_1	Prodigal:002006	CDS	71233	71967	.	-	0	ID=AOPFMNJM_00758;inference=ab initio prediction:Prodigal:002006;locus_tag=AOPFMNJM_00758;product=hypothetical protein
M-jeotgali_contig_11_1	Prodigal:002006	CDS	71957	73036	.	-	0	ID=AOPFMNJM_00759;inference=ab initio prediction:Prodigal:002006;locus_tag=AOPFMNJM_00759;product=hypothetical protein
M-jeotgali_contig_11_1	Prodigal:002006	CDS	73033	74211	.	-	0	ID=AOPFMNJM_00760;eC_number=2.4.1.250;Name=mshA_3;gene=mshA_3;inference=ab initio prediction:Prodigal:002006,protein motif:HAMAP:MF_01695;locus_tag=AOPFMNJM_00760;product=D-inositol-3-phosphate glycosyltransferase
M-jeotgali_contig_11_1	Prodigal:002006	CDS	74216	75121	.	-	0	ID=AOPFMNJM_00761;inference=ab initio prediction:Prodigal:002006;locus_tag=AOPFMNJM_00761;product=hypothetical protein
M-jeotgali_contig_11_1	Prodigal:002006	CDS	75118	75975	.	-	0	ID=AOPFMNJM_00762;inference=ab initio prediction:Prodigal:002006;locus_tag=AOPFMNJM_00762;product=hypothetical protein
M-jeotgali_contig_11_1	Prodigal:002006	CDS	75972	76859	.	-	0	ID=AOPFMNJM_00763;eC_number=2.1.1.222;Name=COQ3_2;gene=COQ3_2;inference=ab initio prediction:Prodigal:002006,protein motif:HAMAP:MF_00472;locus_tag=AOPFMNJM_00763;product=Ubiquinone biosynthesis O-methyltransferase%2C mitochondrial
M-jeotgali_contig_11_1	Prodigal:002006	CDS	77208	78524	.	-	0	ID=AOPFMNJM_00764;inference=ab initio prediction:Prodigal:002006;locus_tag=AOPFMNJM_00764;product=hypothetical protein
M-jeotgali_contig_11_1	Prodigal:002006	CDS	78897	79850	.	+	0	ID=AOPFMNJM_00765;inference=ab initio prediction:Prodigal:002006;locus_tag=AOPFMNJM_00765;product=hypothetical protein
M-jeotgali_contig_11_1	Prodigal:002006	CDS	79847	80704	.	+	0	ID=AOPFMNJM_00766;inference=ab initio prediction:Prodigal:002006;locus_tag=AOPFMNJM_00766;product=hypothetical protein
M-jeotgali_contig_11_1	Prodigal:002006	CDS	80716	81732	.	-	0	ID=AOPFMNJM_00767;inference=ab initio prediction:Prodigal:002006;locus_tag=AOPFMNJM_00767;product=hypothetical protein
M-jeotgali_contig_11_1	Prodigal:002006	CDS	81879	83393	.	+	0	ID=AOPFMNJM_00768;inference=ab initio prediction:Prodigal:002006;locus_tag=AOPFMNJM_00768;product=hypothetical protein
M-jeotgali_contig_11_1	Prodigal:002006	CDS	83390	84775	.	+	0	ID=AOPFMNJM_00769;inference=ab initio prediction:Prodigal:002006;locus_tag=AOPFMNJM_00769;product=hypothetical protein
M-jeotgali_contig_11_1	Prodigal:002006	CDS	84780	86171	.	-	0	ID=AOPFMNJM_00770;inference=ab initio prediction:Prodigal:002006;locus_tag=AOPFMNJM_00770;product=hypothetical protein
M-jeotgali_contig_11_1	Prodigal:002006	CDS	86278	87678	.	-	0	ID=AOPFMNJM_00771;Name=dctA1;gene=dctA1;inference=ab initio prediction:Prodigal:002006,similar to AA sequence:UniProtKB:P31601;locus_tag=AOPFMNJM_00771;product=C4-dicarboxylate transport protein
M-jeotgali_contig_11_1	Prodigal:002006	CDS	87908	88900	.	-	0	ID=AOPFMNJM_00772;inference=ab initio prediction:Prodigal:002006;locus_tag=AOPFMNJM_00772;product=hypothetical protein
M-jeotgali_contig_11_1	Prodigal:002006	CDS	89056	89952	.	+	0	ID=AOPFMNJM_00773;eC_number=4.3.3.7;Name=dapA_1;db_xref=COG:COG0329;gene=dapA_1;inference=ab initio prediction:Prodigal:002006,similar to AA sequence:UniProtKB:Q9JZR4;locus_tag=AOPFMNJM_00773;product=4-hydroxy-tetrahydrodipicolinate synthase
M-jeotgali_contig_11_1	Prodigal:002006	CDS	89957	90373	.	-	0	ID=AOPFMNJM_00774;eC_number=1.8.4.12;Name=msrB;db_xref=COG:COG0229;gene=msrB;inference=ab initio prediction:Prodigal:002006,similar to AA sequence:UniProtKB:P0A746;locus_tag=AOPFMNJM_00774;product=Peptide methionine sulfoxide reductase MsrB
M-jeotgali_contig_11_1	Prodigal:002006	CDS	90438	91583	.	-	0	ID=AOPFMNJM_00775;inference=ab initio prediction:Prodigal:002006;locus_tag=AOPFMNJM_00775;product=hypothetical protein
M-jeotgali_contig_11_1	Prodigal:002006	CDS	91653	93173	.	-	0	ID=AOPFMNJM_00776;eC_number=6.2.1.3;Name=lcfB_2;db_xref=COG:COG0318;gene=lcfB_2;inference=ab initio prediction:Prodigal:002006,similar to AA sequence:UniProtKB:O07610;locus_tag=AOPFMNJM_00776;product=Long-chain-fatty-acid--CoA ligase
M-jeotgali_contig_11_1	Prodigal:002006	CDS	93219	94166	.	-	0	ID=AOPFMNJM_00777;Name=czcD_2;db_xref=COG:COG1230;gene=czcD_2;inference=ab initio prediction:Prodigal:002006,similar to AA sequence:UniProtKB:O07084;locus_tag=AOPFMNJM_00777;product=Cadmium%2C cobalt and zinc/H(+)-K(+) antiporter
M-jeotgali_contig_11_1	Prodigal:002006	CDS	94184	95593	.	-	0	ID=AOPFMNJM_00778;inference=ab initio prediction:Prodigal:002006;locus_tag=AOPFMNJM_00778;product=hypothetical protein
M-jeotgali_contig_11_1	Prodigal:002006	CDS	95703	95897	.	-	0	ID=AOPFMNJM_00779;inference=ab initio prediction:Prodigal:002006;locus_tag=AOPFMNJM_00779;product=hypothetical protein
M-jeotgali_contig_11_1	Prodigal:002006	CDS	96152	97351	.	+	0	ID=AOPFMNJM_00780;inference=ab initio prediction:Prodigal:002006,similar to AA sequence:UniProtKB:Q9ADP8;locus_tag=AOPFMNJM_00780;product=putative transporter
M-jeotgali_contig_11_1	Prodigal:002006	CDS	97344	97979	.	-	0	ID=AOPFMNJM_00781;eC_number=2.6.1.9;Name=hisC_1;gene=hisC_1;inference=ab initio prediction:Prodigal:002006,protein motif:HAMAP:MF_01023;locus_tag=AOPFMNJM_00781;product=Histidinol-phosphate aminotransferase
M-jeotgali_contig_11_1	Prodigal:002006	CDS	98310	99353	.	+	0	ID=AOPFMNJM_00782;Name=cobD;db_xref=COG:COG1270;gene=cobD;inference=ab initio prediction:Prodigal:002006,similar to AA sequence:UniProtKB:P9WP93;locus_tag=AOPFMNJM_00782;product=Cobalamin biosynthesis protein CobD
M-jeotgali_contig_11_1	Prodigal:002006	CDS	99337	99807	.	-	0	ID=AOPFMNJM_00783;inference=ab initio prediction:Prodigal:002006;locus_tag=AOPFMNJM_00783;product=hypothetical protein
M-jeotgali_contig_11_1	Prodigal:002006	CDS	99865	101328	.	-	0	ID=AOPFMNJM_00784;Name=cobQ;gene=cobQ;inference=ab initio prediction:Prodigal:002006,similar to AA sequence:UniProtKB:P29932;locus_tag=AOPFMNJM_00784;product=Cobyric acid synthase
M-jeotgali_contig_11_1	Prodigal:002006	CDS	101328	101930	.	-	0	ID=AOPFMNJM_00785;eC_number=2.5.1.17;Name=cobO;gene=cobO;inference=ab initio prediction:Prodigal:002006,similar to AA sequence:UniProtKB:P29930;locus_tag=AOPFMNJM_00785;product=Corrinoid adenosyltransferase
M-jeotgali_contig_11_1	Prodigal:002006	CDS	101927	102448	.	-	0	ID=AOPFMNJM_00786;eC_number=2.7.1.156;Name=cobP;gene=cobP;inference=ab initio prediction:Prodigal:002006,similar to AA sequence:UniProtKB:P29931;locus_tag=AOPFMNJM_00786;product=Bifunctional adenosylcobalamin biosynthesis protein CobP
M-jeotgali_contig_11_1	Prodigal:002006	CDS	102761	102943	.	+	0	ID=AOPFMNJM_00787;inference=ab initio prediction:Prodigal:002006;locus_tag=AOPFMNJM_00787;product=hypothetical protein
M-jeotgali_contig_11_1	Prodigal:002006	CDS	102970	103701	.	+	0	ID=AOPFMNJM_00788;inference=ab initio prediction:Prodigal:002006;locus_tag=AOPFMNJM_00788;product=hypothetical protein
M-jeotgali_contig_11_1	Prodigal:002006	CDS	103694	104095	.	+	0	ID=AOPFMNJM_00789;inference=ab initio prediction:Prodigal:002006;locus_tag=AOPFMNJM_00789;product=hypothetical protein
M-jeotgali_contig_11_1	Prodigal:002006	CDS	104092	105126	.	+	0	ID=AOPFMNJM_00790;eC_number=3.6.-.-;Name=yjiA_2;db_xref=COG:COG0523;gene=yjiA_2;inference=ab initio prediction:Prodigal:002006,similar to AA sequence:UniProtKB:P24203;locus_tag=AOPFMNJM_00790;product=P-loop guanosine triphosphatase YjiA
M-jeotgali_contig_11_1	Prodigal:002006	CDS	105132	106013	.	+	0	ID=AOPFMNJM_00791;inference=ab initio prediction:Prodigal:002006;locus_tag=AOPFMNJM_00791;product=hypothetical protein
M-jeotgali_contig_11_1	Prodigal:002006	CDS	106030	109305	.	+	0	ID=AOPFMNJM_00792;inference=ab initio prediction:Prodigal:002006;locus_tag=AOPFMNJM_00792;product=hypothetical protein
M-jeotgali_contig_12_1	Prodigal:002006	CDS	296	616	.	+	0	ID=AOPFMNJM_00793;inference=ab initio prediction:Prodigal:002006;locus_tag=AOPFMNJM_00793;product=hypothetical protein
M-jeotgali_contig_12_1	Prodigal:002006	CDS	690	1487	.	-	0	ID=AOPFMNJM_00794;eC_number=1.1.1.100;Name=fabG_3;gene=fabG_3;inference=ab initio prediction:Prodigal:002006,similar to AA sequence:UniProtKB:O67610;locus_tag=AOPFMNJM_00794;product=3-oxoacyl-[acyl-carrier-protein] reductase FabG
M-jeotgali_contig_12_1	Prodigal:002006	CDS	1721	4135	.	+	0	ID=AOPFMNJM_00795;inference=ab initio prediction:Prodigal:002006;locus_tag=AOPFMNJM_00795;product=hypothetical protein
M-jeotgali_contig_12_1	Prodigal:002006	CDS	4342	5148	.	+	0	ID=AOPFMNJM_00796;inference=ab initio prediction:Prodigal:002006;locus_tag=AOPFMNJM_00796;product=hypothetical protein
M-jeotgali_contig_12_1	Prodigal:002006	CDS	5066	6502	.	-	0	ID=AOPFMNJM_00797;eC_number=2.7.8.-;Name=clsA;db_xref=COG:COG1502;gene=clsA;inference=ab initio prediction:Prodigal:002006,similar to AA sequence:UniProtKB:P71040;locus_tag=AOPFMNJM_00797;product=Major cardiolipin synthase ClsA
M-jeotgali_contig_12_1	Prodigal:002006	CDS	6761	6955	.	+	0	ID=AOPFMNJM_00798;inference=ab initio prediction:Prodigal:002006;locus_tag=AOPFMNJM_00798;product=hypothetical protein
M-jeotgali_contig_12_1	Prodigal:002006	CDS	6970	7170	.	-	0	ID=AOPFMNJM_00799;inference=ab initio prediction:Prodigal:002006;locus_tag=AOPFMNJM_00799;product=hypothetical protein
M-jeotgali_contig_12_1	Prodigal:002006	CDS	7253	9625	.	-	0	ID=AOPFMNJM_00800;db_xref=COG:COG2199;inference=ab initio prediction:Prodigal:002006,similar to AA sequence:UniProtKB:Q9ABX9;locus_tag=AOPFMNJM_00800;product=putative signaling protein
M-jeotgali_contig_12_1	Prodigal:002006	CDS	10106	10690	.	+	0	ID=AOPFMNJM_00801;eC_number=1.5.1.42;Name=sfnF_1;db_xref=COG:COG0431;gene=sfnF_1;inference=ab initio prediction:Prodigal:002006,similar to AA sequence:UniProtKB:Q3K9A2;locus_tag=AOPFMNJM_00801;product=NADH-dependent FMN reductase SfnF
M-jeotgali_contig_12_1	Prodigal:002006	CDS	10687	11637	.	+	0	ID=AOPFMNJM_00802;Name=ssuA_1;gene=ssuA_1;inference=ab initio prediction:Prodigal:002006,similar to AA sequence:UniProtKB:P75853;locus_tag=AOPFMNJM_00802;product=Putative aliphatic sulfonates-binding protein
M-jeotgali_contig_12_1	Prodigal:002006	CDS	11643	12452	.	+	0	ID=AOPFMNJM_00803;Name=ssuC_1;db_xref=COG:COG0600;gene=ssuC_1;inference=ab initio prediction:Prodigal:002006,similar to AA sequence:UniProtKB:P75851;locus_tag=AOPFMNJM_00803;product=Putative aliphatic sulfonates transport permease protein SsuC
M-jeotgali_contig_12_1	Prodigal:002006	CDS	12458	13324	.	+	0	ID=AOPFMNJM_00804;eC_number=3.6.3.-;Name=ssuB_1;db_xref=COG:COG1116;gene=ssuB_1;inference=ab initio prediction:Prodigal:002006,similar to AA sequence:UniProtKB:Q8KZQ6;locus_tag=AOPFMNJM_00804;product=Aliphatic sulfonates import ATP-binding protein SsuB
M-jeotgali_contig_12_1	Prodigal:002006	CDS	13321	14496	.	+	0	ID=AOPFMNJM_00805;eC_number=1.14.14.5;Name=msuD_1;db_xref=COG:COG2141;gene=msuD_1;inference=ab initio prediction:Prodigal:002006,similar to AA sequence:UniProtKB:Q9I1C2;locus_tag=AOPFMNJM_00805;product=Methanesulfonate monooxygenase
M-jeotgali_contig_12_1	Prodigal:002006	CDS	14513	15508	.	+	0	ID=AOPFMNJM_00806;Name=ssuA_2;gene=ssuA_2;inference=ab initio prediction:Prodigal:002006,similar to AA sequence:UniProtKB:P75853;locus_tag=AOPFMNJM_00806;product=Putative aliphatic sulfonates-binding protein
M-jeotgali_contig_12_1	Prodigal:002006	CDS	15512	16510	.	-	0	ID=AOPFMNJM_00807;inference=ab initio prediction:Prodigal:002006;locus_tag=AOPFMNJM_00807;product=hypothetical protein
M-jeotgali_contig_12_1	Prodigal:002006	CDS	16501	17166	.	-	0	ID=AOPFMNJM_00808;inference=ab initio prediction:Prodigal:002006;locus_tag=AOPFMNJM_00808;product=hypothetical protein
M-jeotgali_contig_12_1	Prodigal:002006	CDS	17306	17662	.	-	0	ID=AOPFMNJM_00809;inference=ab initio prediction:Prodigal:002006;locus_tag=AOPFMNJM_00809;product=hypothetical protein
M-jeotgali_contig_12_1	Prodigal:002006	CDS	17852	18304	.	-	0	ID=AOPFMNJM_00810;Name=ccmH;db_xref=COG:COG3088;gene=ccmH;inference=ab initio prediction:Prodigal:002006,similar to AA sequence:UniProtKB:Q9I3N0;locus_tag=AOPFMNJM_00810;product=Cytochrome c-type biogenesis protein CcmH
M-jeotgali_contig_12_1	Prodigal:002006	CDS	18319	20322	.	-	0	ID=AOPFMNJM_00811;Name=ccmF;db_xref=COG:COG1138;gene=ccmF;inference=ab initio prediction:Prodigal:002006,similar to AA sequence:UniProtKB:P33927;locus_tag=AOPFMNJM_00811;product=Cytochrome c-type biogenesis protein CcmF
M-jeotgali_contig_12_1	Prodigal:002006	CDS	20369	20890	.	-	0	ID=AOPFMNJM_00812;Name=ccmE;db_xref=COG:COG2332;gene=ccmE;inference=ab initio prediction:Prodigal:002006,similar to AA sequence:UniProtKB:Q9LA01;locus_tag=AOPFMNJM_00812;product=Cytochrome c-type biogenesis protein CcmE
M-jeotgali_contig_12_1	Prodigal:002006	CDS	21037	22524	.	-	0	ID=AOPFMNJM_00813;inference=ab initio prediction:Prodigal:002006;locus_tag=AOPFMNJM_00813;product=hypothetical protein
M-jeotgali_contig_12_1	Prodigal:002006	CDS	22666	24084	.	-	0	ID=AOPFMNJM_00814;eC_number=2.7.-.-;Name=sasA_3;gene=sasA_3;inference=ab initio prediction:Prodigal:002006,protein motif:HAMAP:MF_01837;locus_tag=AOPFMNJM_00814;product=Adaptive-response sensory-kinase SasA
M-jeotgali_contig_12_1	Prodigal:002006	CDS	24125	24802	.	-	0	ID=AOPFMNJM_00815;Name=phoP;gene=phoP;inference=ab initio prediction:Prodigal:002006,similar to AA sequence:UniProtKB:P23836;locus_tag=AOPFMNJM_00815;product=Transcriptional regulatory protein PhoP
M-jeotgali_contig_12_1	Prodigal:002006	CDS	24837	25202	.	-	0	ID=AOPFMNJM_00816;inference=ab initio prediction:Prodigal:002006;locus_tag=AOPFMNJM_00816;product=hypothetical protein
M-jeotgali_contig_12_1	Prodigal:002006	CDS	25325	25531	.	-	0	ID=AOPFMNJM_00817;inference=ab initio prediction:Prodigal:002006;locus_tag=AOPFMNJM_00817;product=hypothetical protein
M-jeotgali_contig_12_1	Prodigal:002006	CDS	25550	25903	.	-	0	ID=AOPFMNJM_00818;inference=ab initio prediction:Prodigal:002006;locus_tag=AOPFMNJM_00818;product=hypothetical protein
M-jeotgali_contig_12_1	Prodigal:002006	CDS	25936	26448	.	-	0	ID=AOPFMNJM_00819;inference=ab initio prediction:Prodigal:002006;locus_tag=AOPFMNJM_00819;product=hypothetical protein
M-jeotgali_contig_12_1	Prodigal:002006	CDS	26478	27095	.	-	0	ID=AOPFMNJM_00820;inference=ab initio prediction:Prodigal:002006;locus_tag=AOPFMNJM_00820;product=hypothetical protein
M-jeotgali_contig_12_1	Prodigal:002006	CDS	27210	27467	.	+	0	ID=AOPFMNJM_00821;inference=ab initio prediction:Prodigal:002006;locus_tag=AOPFMNJM_00821;product=hypothetical protein
M-jeotgali_contig_12_1	Prodigal:002006	CDS	27483	29048	.	-	0	ID=AOPFMNJM_00822;inference=ab initio prediction:Prodigal:002006;locus_tag=AOPFMNJM_00822;product=hypothetical protein
M-jeotgali_contig_12_1	Prodigal:002006	CDS	29065	32964	.	-	0	ID=AOPFMNJM_00823;inference=ab initio prediction:Prodigal:002006;locus_tag=AOPFMNJM_00823;product=hypothetical protein
M-jeotgali_contig_12_1	Prodigal:002006	CDS	32952	33425	.	-	0	ID=AOPFMNJM_00824;inference=ab initio prediction:Prodigal:002006;locus_tag=AOPFMNJM_00824;product=hypothetical protein
M-jeotgali_contig_12_1	Prodigal:002006	CDS	33495	34205	.	+	0	ID=AOPFMNJM_00825;eC_number=4.3.2.7;Name=chaC;db_xref=COG:COG3703;gene=chaC;inference=ab initio prediction:Prodigal:002006,similar to AA sequence:UniProtKB:P39163;locus_tag=AOPFMNJM_00825;product=Glutathione-specific gamma-glutamylcyclotransferase
M-jeotgali_contig_12_1	Prodigal:002006	CDS	34270	35148	.	-	0	ID=AOPFMNJM_00826;inference=ab initio prediction:Prodigal:002006;locus_tag=AOPFMNJM_00826;product=hypothetical protein
M-jeotgali_contig_12_1	Prodigal:002006	CDS	35156	35791	.	-	0	ID=AOPFMNJM_00827;inference=ab initio prediction:Prodigal:002006;locus_tag=AOPFMNJM_00827;product=hypothetical protein
M-jeotgali_contig_12_1	Prodigal:002006	CDS	35831	36406	.	-	0	ID=AOPFMNJM_00828;inference=ab initio prediction:Prodigal:002006;locus_tag=AOPFMNJM_00828;product=hypothetical protein
M-jeotgali_contig_12_1	Prodigal:002006	CDS	36586	38148	.	-	0	ID=AOPFMNJM_00829;inference=ab initio prediction:Prodigal:002006;locus_tag=AOPFMNJM_00829;product=hypothetical protein
M-jeotgali_contig_12_1	Prodigal:002006	CDS	38167	38391	.	-	0	ID=AOPFMNJM_00830;inference=ab initio prediction:Prodigal:002006;locus_tag=AOPFMNJM_00830;product=hypothetical protein
M-jeotgali_contig_12_1	Prodigal:002006	CDS	38388	38711	.	-	0	ID=AOPFMNJM_00831;inference=ab initio prediction:Prodigal:002006;locus_tag=AOPFMNJM_00831;product=hypothetical protein
M-jeotgali_contig_12_1	Prodigal:002006	CDS	38716	39126	.	-	0	ID=AOPFMNJM_00832;inference=ab initio prediction:Prodigal:002006;locus_tag=AOPFMNJM_00832;product=hypothetical protein
M-jeotgali_contig_12_1	Prodigal:002006	CDS	39150	39560	.	-	0	ID=AOPFMNJM_00833;inference=ab initio prediction:Prodigal:002006;locus_tag=AOPFMNJM_00833;product=hypothetical protein
M-jeotgali_contig_12_1	Prodigal:002006	CDS	39557	39919	.	-	0	ID=AOPFMNJM_00834;inference=ab initio prediction:Prodigal:002006;locus_tag=AOPFMNJM_00834;product=hypothetical protein
M-jeotgali_contig_12_1	Prodigal:002006	CDS	39954	40520	.	-	0	ID=AOPFMNJM_00835;inference=ab initio prediction:Prodigal:002006;locus_tag=AOPFMNJM_00835;product=hypothetical protein
M-jeotgali_contig_12_1	Prodigal:002006	CDS	40649	41284	.	+	0	ID=AOPFMNJM_00836;eC_number=3.4.21.4;db_xref=COG:COG5640;inference=ab initio prediction:Prodigal:002006,similar to AA sequence:UniProtKB:P24664;locus_tag=AOPFMNJM_00836;product=Trypsin
M-jeotgali_contig_12_1	Prodigal:002006	CDS	41375	42244	.	+	0	ID=AOPFMNJM_00837;inference=ab initio prediction:Prodigal:002006;locus_tag=AOPFMNJM_00837;product=hypothetical protein
M-jeotgali_contig_12_1	Prodigal:002006	CDS	42309	43592	.	-	0	ID=AOPFMNJM_00838;inference=ab initio prediction:Prodigal:002006;locus_tag=AOPFMNJM_00838;product=hypothetical protein
M-jeotgali_contig_12_1	Prodigal:002006	CDS	43622	44077	.	-	0	ID=AOPFMNJM_00839;inference=ab initio prediction:Prodigal:002006;locus_tag=AOPFMNJM_00839;product=hypothetical protein
M-jeotgali_contig_12_1	Prodigal:002006	CDS	44104	45279	.	-	0	ID=AOPFMNJM_00840;inference=ab initio prediction:Prodigal:002006;locus_tag=AOPFMNJM_00840;product=hypothetical protein
M-jeotgali_contig_12_1	Prodigal:002006	CDS	45406	45657	.	-	0	ID=AOPFMNJM_00841;inference=ab initio prediction:Prodigal:002006;locus_tag=AOPFMNJM_00841;product=hypothetical protein
M-jeotgali_contig_12_1	Prodigal:002006	CDS	45769	46047	.	-	0	ID=AOPFMNJM_00842;inference=ab initio prediction:Prodigal:002006;locus_tag=AOPFMNJM_00842;product=hypothetical protein
M-jeotgali_contig_13_1	Prodigal:002006	CDS	770	1993	.	-	0	ID=AOPFMNJM_00843;inference=ab initio prediction:Prodigal:002006;locus_tag=AOPFMNJM_00843;product=hypothetical protein
M-jeotgali_contig_13_1	Prodigal:002006	CDS	2314	3714	.	-	0	ID=AOPFMNJM_00844;inference=ab initio prediction:Prodigal:002006;locus_tag=AOPFMNJM_00844;product=hypothetical protein
M-jeotgali_contig_13_1	Prodigal:002006	CDS	3757	4560	.	-	0	ID=AOPFMNJM_00845;eC_number=1.1.1.266;Name=fcf1;gene=fcf1;inference=ab initio prediction:Prodigal:002006,similar to AA sequence:UniProtKB:Q6E7F2;locus_tag=AOPFMNJM_00845;product=dTDP-4-dehydro-6-deoxyglucose reductase
M-jeotgali_contig_13_1	Prodigal:002006	CDS	4724	5974	.	-	0	ID=AOPFMNJM_00846;inference=ab initio prediction:Prodigal:002006;locus_tag=AOPFMNJM_00846;product=hypothetical protein
M-jeotgali_contig_13_1	Prodigal:002006	CDS	5984	7096	.	-	0	ID=AOPFMNJM_00847;inference=ab initio prediction:Prodigal:002006;locus_tag=AOPFMNJM_00847;product=hypothetical protein
M-jeotgali_contig_13_1	Prodigal:002006	CDS	8013	8288	.	-	0	ID=AOPFMNJM_00848;inference=ab initio prediction:Prodigal:002006;locus_tag=AOPFMNJM_00848;product=hypothetical protein
M-jeotgali_contig_13_1	Aragorn:001002	tRNA	8881	8956	.	-	.	ID=AOPFMNJM_00849;inference=COORDINATES:profile:Aragorn:001002;locus_tag=AOPFMNJM_00849;product=tRNA-Phe(gaa)
M-jeotgali_contig_13_1	Prodigal:002006	CDS	9029	9238	.	-	0	ID=AOPFMNJM_00850;Name=yacG;gene=yacG;inference=ab initio prediction:Prodigal:002006,protein motif:HAMAP:MF_00649;locus_tag=AOPFMNJM_00850;product=DNA gyrase inhibitor YacG
M-jeotgali_contig_13_1	Prodigal:002006	CDS	9235	9900	.	-	0	ID=AOPFMNJM_00851;eC_number=3.6.1.9;Name=yhdE;db_xref=COG:COG0424;gene=yhdE;inference=ab initio prediction:Prodigal:002006,similar to AA sequence:UniProtKB:P25536;locus_tag=AOPFMNJM_00851;product=dTTP/UTP pyrophosphatase
M-jeotgali_contig_13_1	Aragorn:001002	tRNA	10046	10120	.	+	.	ID=AOPFMNJM_00852;inference=COORDINATES:profile:Aragorn:001002;locus_tag=AOPFMNJM_00852;product=tRNA-Gly(ccc)
M-jeotgali_contig_13_1	Prodigal:002006	CDS	10175	11407	.	-	0	ID=AOPFMNJM_00853;inference=ab initio prediction:Prodigal:002006;locus_tag=AOPFMNJM_00853;product=hypothetical protein
M-jeotgali_contig_13_1	Prodigal:002006	CDS	11505	13733	.	-	0	ID=AOPFMNJM_00854;inference=ab initio prediction:Prodigal:002006;locus_tag=AOPFMNJM_00854;product=hypothetical protein
M-jeotgali_contig_13_1	Prodigal:002006	CDS	13753	18687	.	-	0	ID=AOPFMNJM_00855;inference=ab initio prediction:Prodigal:002006;locus_tag=AOPFMNJM_00855;product=hypothetical protein
M-jeotgali_contig_13_1	Prodigal:002006	CDS	19188	19670	.	-	0	ID=AOPFMNJM_00856;inference=ab initio prediction:Prodigal:002006;locus_tag=AOPFMNJM_00856;product=hypothetical protein
M-jeotgali_contig_13_1	Aragorn:001002	tRNA	19862	19937	.	+	.	ID=AOPFMNJM_00857;inference=COORDINATES:profile:Aragorn:001002;locus_tag=AOPFMNJM_00857;product=tRNA-Thr(cgt)
M-jeotgali_contig_13_1	Prodigal:002006	CDS	20042	20368	.	-	0	ID=AOPFMNJM_00858;Name=emrE_1;db_xref=COG:COG2076;gene=emrE_1;inference=ab initio prediction:Prodigal:002006,similar to AA sequence:UniProtKB:P23895;locus_tag=AOPFMNJM_00858;product=Multidrug transporter EmrE
M-jeotgali_contig_13_1	Prodigal:002006	CDS	20574	21785	.	+	0	ID=AOPFMNJM_00859;eC_number=3.4.16.4;Name=yfeW;gene=yfeW;inference=ab initio prediction:Prodigal:002006,protein motif:HAMAP:MF_01034;locus_tag=AOPFMNJM_00859;product=Putative D-alanyl-D-alanine carboxypeptidase
M-jeotgali_contig_13_1	Prodigal:002006	CDS	21802	23175	.	-	0	ID=AOPFMNJM_00860;inference=ab initio prediction:Prodigal:002006;locus_tag=AOPFMNJM_00860;product=hypothetical protein
M-jeotgali_contig_13_1	Prodigal:002006	CDS	23898	25259	.	+	0	ID=AOPFMNJM_00861;inference=ab initio prediction:Prodigal:002006;locus_tag=AOPFMNJM_00861;product=hypothetical protein
M-jeotgali_contig_13_1	Prodigal:002006	CDS	25259	26809	.	+	0	ID=AOPFMNJM_00862;inference=ab initio prediction:Prodigal:002006;locus_tag=AOPFMNJM_00862;product=hypothetical protein
M-jeotgali_contig_13_1	Prodigal:002006	CDS	26853	27950	.	+	0	ID=AOPFMNJM_00863;Name=yehL;db_xref=COG:COG0714;gene=yehL;inference=ab initio prediction:Prodigal:002006,similar to AA sequence:UniProtKB:P33348;locus_tag=AOPFMNJM_00863;product=putative protein YehL
M-jeotgali_contig_13_1	Prodigal:002006	CDS	28146	30470	.	+	0	ID=AOPFMNJM_00864;inference=ab initio prediction:Prodigal:002006;locus_tag=AOPFMNJM_00864;product=hypothetical protein
M-jeotgali_contig_13_1	Prodigal:002006	CDS	30467	31633	.	+	0	ID=AOPFMNJM_00865;inference=ab initio prediction:Prodigal:002006;locus_tag=AOPFMNJM_00865;product=hypothetical protein
M-jeotgali_contig_13_1	Prodigal:002006	CDS	31644	32882	.	+	0	ID=AOPFMNJM_00866;inference=ab initio prediction:Prodigal:002006;locus_tag=AOPFMNJM_00866;product=hypothetical protein
M-jeotgali_contig_13_1	Prodigal:002006	CDS	32879	33472	.	+	0	ID=AOPFMNJM_00867;inference=ab initio prediction:Prodigal:002006;locus_tag=AOPFMNJM_00867;product=hypothetical protein
M-jeotgali_contig_13_1	Prodigal:002006	CDS	33494	34714	.	-	0	ID=AOPFMNJM_00868;eC_number=2.10.1.1;Name=moeA_1;db_xref=COG:COG0303;gene=moeA_1;inference=ab initio prediction:Prodigal:002006,similar to AA sequence:UniProtKB:P12281;locus_tag=AOPFMNJM_00868;product=Molybdopterin molybdenumtransferase
M-jeotgali_contig_13_1	Prodigal:002006	CDS	34711	35184	.	-	0	ID=AOPFMNJM_00869;eC_number=4.6.1.17;Name=moaC;db_xref=COG:COG0315;gene=moaC;inference=ab initio prediction:Prodigal:002006,similar to AA sequence:UniProtKB:P0A738;locus_tag=AOPFMNJM_00869;product=Cyclic pyranopterin monophosphate synthase
M-jeotgali_contig_13_1	Prodigal:002006	CDS	35181	36026	.	-	0	ID=AOPFMNJM_00870;eC_number=4.1.1.48;Name=trpC;gene=trpC;inference=ab initio prediction:Prodigal:002006,similar to AA sequence:UniProtKB:Q2YRR4;locus_tag=AOPFMNJM_00870;product=Indole-3-glycerol phosphate synthase
M-jeotgali_contig_13_1	Prodigal:002006	CDS	36038	37051	.	-	0	ID=AOPFMNJM_00871;eC_number=2.4.2.18;Name=trpD;db_xref=COG:COG0547;gene=trpD;inference=ab initio prediction:Prodigal:002006,similar to AA sequence:UniProtKB:P00500;locus_tag=AOPFMNJM_00871;product=Anthranilate phosphoribosyltransferase
M-jeotgali_contig_13_1	Prodigal:002006	CDS	37080	37694	.	-	0	ID=AOPFMNJM_00872;eC_number=4.1.3.27;Name=trpG;db_xref=COG:COG0512;gene=trpG;inference=ab initio prediction:Prodigal:002006,similar to AA sequence:UniProtKB:P26922;locus_tag=AOPFMNJM_00872;product=Anthranilate synthase component 2
M-jeotgali_contig_13_1	Prodigal:002006	CDS	37852	38379	.	+	0	ID=AOPFMNJM_00873;inference=ab initio prediction:Prodigal:002006;locus_tag=AOPFMNJM_00873;product=hypothetical protein
M-jeotgali_contig_13_1	Prodigal:002006	CDS	38507	39724	.	+	0	ID=AOPFMNJM_00874;inference=ab initio prediction:Prodigal:002006,similar to AA sequence:UniProtKB:P9WJX1;locus_tag=AOPFMNJM_00874;product=putative MFS-type transporter
M-jeotgali_contig_13_1	Prodigal:002006	CDS	39729	40481	.	-	0	ID=AOPFMNJM_00875;eC_number=2.1.1.144;Name=tam_2;gene=tam_2;inference=ab initio prediction:Prodigal:002006,protein motif:HAMAP:MF_00560;locus_tag=AOPFMNJM_00875;product=Trans-aconitate 2-methyltransferase
M-jeotgali_contig_13_1	Prodigal:002006	CDS	40493	41605	.	-	0	ID=AOPFMNJM_00876;Name=chaA;db_xref=COG:COG0387;gene=chaA;inference=ab initio prediction:Prodigal:002006,similar to AA sequence:UniProtKB:P31801;locus_tag=AOPFMNJM_00876;product=Sodium-potassium/proton antiporter ChaA
M-jeotgali_contig_13_1	Prodigal:002006	CDS	41868	43580	.	+	0	ID=AOPFMNJM_00877;eC_number=3.6.4.13;Name=deaD;db_xref=COG:COG0513;gene=deaD;inference=ab initio prediction:Prodigal:002006,similar to AA sequence:UniProtKB:P0A9P6;locus_tag=AOPFMNJM_00877;product=ATP-dependent RNA helicase DeaD
M-jeotgali_contig_13_1	Prodigal:002006	CDS	43689	44423	.	+	0	ID=AOPFMNJM_00878;eC_number=3.4.21.88;Name=lexA_1;db_xref=COG:COG1974;gene=lexA_1;inference=ab initio prediction:Prodigal:002006,similar to AA sequence:UniProtKB:Q9ZFA4;locus_tag=AOPFMNJM_00878;product=LexA repressor
M-jeotgali_contig_13_1	Prodigal:002006	CDS	44417	46690	.	-	0	ID=AOPFMNJM_00879;inference=ab initio prediction:Prodigal:002006;locus_tag=AOPFMNJM_00879;product=hypothetical protein
M-jeotgali_contig_13_1	Prodigal:002006	CDS	46791	48218	.	+	0	ID=AOPFMNJM_00880;eC_number=6.1.1.17;Name=gltX_2;gene=gltX_2;inference=ab initio prediction:Prodigal:002006,similar to AA sequence:UniProtKB:Q2SX36;locus_tag=AOPFMNJM_00880;product=Glutamate--tRNA ligase
M-jeotgali_contig_13_1	Prodigal:002006	CDS	48388	49719	.	+	0	ID=AOPFMNJM_00881;eC_number=2.3.3.16;Name=aarA;gene=aarA;inference=ab initio prediction:Prodigal:002006,similar to AA sequence:UniProtKB:P20901;locus_tag=AOPFMNJM_00881;product=Citrate synthase
M-jeotgali_contig_13_1	Prodigal:002006	CDS	49716	49856	.	-	0	ID=AOPFMNJM_00882;inference=ab initio prediction:Prodigal:002006;locus_tag=AOPFMNJM_00882;product=hypothetical protein
M-jeotgali_contig_13_1	Prodigal:002006	CDS	49921	51210	.	-	0	ID=AOPFMNJM_00883;eC_number=2.3.1.41;Name=fabB;gene=fabB;inference=ab initio prediction:Prodigal:002006,similar to AA sequence:UniProtKB:Q02K94;locus_tag=AOPFMNJM_00883;product=3-oxoacyl-[acyl-carrier-protein] synthase 1
M-jeotgali_contig_13_1	Prodigal:002006	CDS	51257	51790	.	-	0	ID=AOPFMNJM_00884;eC_number=4.2.1.59;Name=fabA;db_xref=COG:COG0764;gene=fabA;inference=ab initio prediction:Prodigal:002006,similar to AA sequence:UniProtKB:O33877;locus_tag=AOPFMNJM_00884;product=3-hydroxydecanoyl-[acyl-carrier-protein] dehydratase
M-jeotgali_contig_13_1	Prodigal:002006	CDS	51981	52679	.	+	0	ID=AOPFMNJM_00885;inference=ab initio prediction:Prodigal:002006;locus_tag=AOPFMNJM_00885;product=hypothetical protein
M-jeotgali_contig_13_1	Prodigal:002006	CDS	52743	53171	.	-	0	ID=AOPFMNJM_00886;inference=ab initio prediction:Prodigal:002006;locus_tag=AOPFMNJM_00886;product=hypothetical protein
M-jeotgali_contig_13_1	Prodigal:002006	CDS	53420	53932	.	+	0	ID=AOPFMNJM_00887;inference=ab initio prediction:Prodigal:002006;locus_tag=AOPFMNJM_00887;product=hypothetical protein
M-jeotgali_contig_13_1	Prodigal:002006	CDS	53987	54538	.	-	0	ID=AOPFMNJM_00888;inference=ab initio prediction:Prodigal:002006;locus_tag=AOPFMNJM_00888;product=hypothetical protein
M-jeotgali_contig_13_1	Prodigal:002006	CDS	54737	55738	.	+	0	ID=AOPFMNJM_00889;eC_number=1.1.1.29;inference=ab initio prediction:Prodigal:002006,similar to AA sequence:UniProtKB:P36234;locus_tag=AOPFMNJM_00889;product=Glycerate dehydrogenase
M-jeotgali_contig_13_1	Prodigal:002006	CDS	55753	56184	.	+	0	ID=AOPFMNJM_00890;inference=ab initio prediction:Prodigal:002006;locus_tag=AOPFMNJM_00890;product=hypothetical protein
M-jeotgali_contig_13_1	Prodigal:002006	CDS	56250	56894	.	-	0	ID=AOPFMNJM_00891;inference=ab initio prediction:Prodigal:002006;locus_tag=AOPFMNJM_00891;product=hypothetical protein
M-jeotgali_contig_13_1	Prodigal:002006	CDS	56957	58288	.	-	0	ID=AOPFMNJM_00892;eC_number=1.4.3.24;Name=pao;gene=pao;inference=ab initio prediction:Prodigal:002006,similar to AA sequence:UniProtKB:H8ZPX1;locus_tag=AOPFMNJM_00892;product=Pseudooxynicotine oxidase
M-jeotgali_contig_13_1	Prodigal:002006	CDS	58303	59220	.	-	0	ID=AOPFMNJM_00893;eC_number=5.1.3.24;Name=nanM;gene=nanM;inference=ab initio prediction:Prodigal:002006,protein motif:HAMAP:MF_01195;locus_tag=AOPFMNJM_00893;product=N-acetylneuraminate epimerase
M-jeotgali_contig_13_1	Prodigal:002006	CDS	59350	60069	.	+	0	ID=AOPFMNJM_00894;inference=ab initio prediction:Prodigal:002006;locus_tag=AOPFMNJM_00894;product=hypothetical protein
M-jeotgali_contig_13_1	Prodigal:002006	CDS	60066	61223	.	-	0	ID=AOPFMNJM_00895;inference=ab initio prediction:Prodigal:002006;locus_tag=AOPFMNJM_00895;product=hypothetical protein
M-jeotgali_contig_13_1	Prodigal:002006	CDS	61296	62819	.	-	0	ID=AOPFMNJM_00896;inference=ab initio prediction:Prodigal:002006;locus_tag=AOPFMNJM_00896;product=hypothetical protein
M-jeotgali_contig_13_1	Prodigal:002006	CDS	62983	63999	.	-	0	ID=AOPFMNJM_00897;Name=futA1;gene=futA1;inference=ab initio prediction:Prodigal:002006,similar to AA sequence:UniProtKB:P72827;locus_tag=AOPFMNJM_00897;product=Iron uptake protein A1
M-jeotgali_contig_13_1	Prodigal:002006	CDS	64116	65180	.	-	0	ID=AOPFMNJM_00898;eC_number=7.6.2.8;Name=btuD_1;gene=btuD_1;inference=ab initio prediction:Prodigal:002006,protein motif:HAMAP:MF_01005;locus_tag=AOPFMNJM_00898;product=Vitamin B12 import ATP-binding protein BtuD
M-jeotgali_contig_13_1	Prodigal:002006	CDS	65300	65614	.	-	0	ID=AOPFMNJM_00899;inference=ab initio prediction:Prodigal:002006;locus_tag=AOPFMNJM_00899;product=hypothetical protein
M-jeotgali_contig_13_1	Prodigal:002006	CDS	65757	66737	.	-	0	ID=AOPFMNJM_00900;inference=ab initio prediction:Prodigal:002006;locus_tag=AOPFMNJM_00900;product=hypothetical protein
M-jeotgali_contig_14_1	Prodigal:002006	CDS	260	2335	.	-	0	ID=AOPFMNJM_00901;Name=fusA;db_xref=COG:COG0480;gene=fusA;inference=ab initio prediction:Prodigal:002006,similar to AA sequence:UniProtKB:P41084;locus_tag=AOPFMNJM_00901;product=Elongation factor G
M-jeotgali_contig_14_1	Prodigal:002006	CDS	2393	2863	.	-	0	ID=AOPFMNJM_00902;Name=rpsG;db_xref=COG:COG0049;gene=rpsG;inference=ab initio prediction:Prodigal:002006,similar to AA sequence:UniProtKB:Q6N4T3;locus_tag=AOPFMNJM_00902;product=30S ribosomal protein S7
M-jeotgali_contig_14_1	Prodigal:002006	CDS	2978	3349	.	-	0	ID=AOPFMNJM_00903;Name=rpsL;db_xref=COG:COG0048;gene=rpsL;inference=ab initio prediction:Prodigal:002006,similar to AA sequence:UniProtKB:Q6N4T2;locus_tag=AOPFMNJM_00903;product=30S ribosomal protein S12
M-jeotgali_contig_14_1	Prodigal:002006	CDS	3769	7977	.	-	0	ID=AOPFMNJM_00904;eC_number=2.7.7.6;Name=rpoC;gene=rpoC;inference=ab initio prediction:Prodigal:002006,similar to AA sequence:UniProtKB:Q8KTH8;locus_tag=AOPFMNJM_00904;product=DNA-directed RNA polymerase subunit beta'
M-jeotgali_contig_14_1	Prodigal:002006	CDS	8152	12276	.	-	0	ID=AOPFMNJM_00905;eC_number=2.7.7.6;Name=rpoB;gene=rpoB;inference=ab initio prediction:Prodigal:002006,similar to AA sequence:UniProtKB:B2SQQ1;locus_tag=AOPFMNJM_00905;product=DNA-directed RNA polymerase subunit beta
M-jeotgali_contig_14_1	Prodigal:002006	CDS	12536	12916	.	-	0	ID=AOPFMNJM_00906;Name=rplL;db_xref=COG:COG0222;gene=rplL;inference=ab initio prediction:Prodigal:002006,similar to AA sequence:UniProtKB:Q6N4R8;locus_tag=AOPFMNJM_00906;product=50S ribosomal protein L7/L12
M-jeotgali_contig_14_1	Prodigal:002006	CDS	12977	13495	.	-	0	ID=AOPFMNJM_00907;Name=rplJ;db_xref=COG:COG0244;gene=rplJ;inference=ab initio prediction:Prodigal:002006,similar to AA sequence:UniProtKB:Q6N4R7;locus_tag=AOPFMNJM_00907;product=50S ribosomal protein L10
M-jeotgali_contig_14_1	Prodigal:002006	CDS	14021	15664	.	-	0	ID=AOPFMNJM_00908;eC_number=2.1.1.-;Name=hpnP;gene=hpnP;inference=ab initio prediction:Prodigal:002006,similar to AA sequence:UniProtKB:B3QHD1;locus_tag=AOPFMNJM_00908;product=Hopanoid C-2 methylase
M-jeotgali_contig_14_1	Prodigal:002006	CDS	15999	16946	.	+	0	ID=AOPFMNJM_00909;eC_number=2.8.1.1;db_xref=COG:COG2897;inference=ab initio prediction:Prodigal:002006,similar to AA sequence:UniProtKB:A0R4C9;locus_tag=AOPFMNJM_00909;product=Putative thiosulfate sulfurtransferase
M-jeotgali_contig_14_1	Prodigal:002006	CDS	16981	18207	.	+	0	ID=AOPFMNJM_00910;inference=ab initio prediction:Prodigal:002006,similar to AA sequence:UniProtKB:P33015;locus_tag=AOPFMNJM_00910;note=UPF0394 inner membrane protein YeeE;product=hypothetical protein
M-jeotgali_contig_15_1	Prodigal:002006	CDS	239	1147	.	-	0	ID=AOPFMNJM_00911;inference=ab initio prediction:Prodigal:002006;locus_tag=AOPFMNJM_00911;product=hypothetical protein
M-jeotgali_contig_15_1	Prodigal:002006	CDS	1337	2311	.	-	0	ID=AOPFMNJM_00912;eC_number=3.5.4.27;Name=mch_2;db_xref=COG:COG3252;gene=mch_2;inference=ab initio prediction:Prodigal:002006,similar to AA sequence:UniProtKB:O85014;locus_tag=AOPFMNJM_00912;product=Methenyltetrahydromethanopterin cyclohydrolase
M-jeotgali_contig_15_1	Prodigal:002006	CDS	2256	3452	.	-	0	ID=AOPFMNJM_00913;inference=ab initio prediction:Prodigal:002006;locus_tag=AOPFMNJM_00913;product=hypothetical protein
M-jeotgali_contig_15_1	Prodigal:002006	CDS	3461	4354	.	-	0	ID=AOPFMNJM_00914;eC_number=1.5.1.-;Name=mtdB;gene=mtdB;inference=ab initio prediction:Prodigal:002006,similar to AA sequence:UniProtKB:O85012;locus_tag=AOPFMNJM_00914;product=NAD(P)-dependent methylenetetrahydromethanopterin dehydrogenase
M-jeotgali_contig_15_1	Prodigal:002006	CDS	4504	5553	.	-	0	ID=AOPFMNJM_00915;inference=ab initio prediction:Prodigal:002006;locus_tag=AOPFMNJM_00915;product=hypothetical protein
M-jeotgali_contig_15_1	Prodigal:002006	CDS	5842	6867	.	+	0	ID=AOPFMNJM_00916;Name=fhcB;db_xref=COG:COG1029;gene=fhcB;inference=ab initio prediction:Prodigal:002006,similar to AA sequence:UniProtKB:C5B138;locus_tag=AOPFMNJM_00916;product=Formyltransferase/hydrolase complex Fhc subunit B
M-jeotgali_contig_15_1	Prodigal:002006	CDS	6867	8510	.	+	0	ID=AOPFMNJM_00917;eC_number=3.5.1.-;Name=fhcA;db_xref=COG:COG1229;gene=fhcA;inference=ab initio prediction:Prodigal:002006,similar to AA sequence:UniProtKB:C5B137;locus_tag=AOPFMNJM_00917;product=Formyltransferase/hydrolase complex Fhc subunit A
M-jeotgali_contig_15_1	Prodigal:002006	CDS	8557	9492	.	+	0	ID=AOPFMNJM_00918;eC_number=2.3.1.101;Name=fhcD;db_xref=COG:COG2037;gene=fhcD;inference=ab initio prediction:Prodigal:002006,similar to AA sequence:UniProtKB:Q49118;locus_tag=AOPFMNJM_00918;product=Formyltransferase/hydrolase complex subunit D
M-jeotgali_contig_15_1	Prodigal:002006	CDS	9489	10283	.	+	0	ID=AOPFMNJM_00919;Name=fhcC;db_xref=COG:COG2218;gene=fhcC;inference=ab initio prediction:Prodigal:002006,similar to AA sequence:UniProtKB:C5B135;locus_tag=AOPFMNJM_00919;product=Formyltransferase/hydrolase complex Fhc subunit C
M-jeotgali_contig_15_1	Prodigal:002006	CDS	10430	10636	.	+	0	ID=AOPFMNJM_00920;inference=ab initio prediction:Prodigal:002006;locus_tag=AOPFMNJM_00920;product=hypothetical protein
M-jeotgali_contig_15_1	Prodigal:002006	CDS	10734	12338	.	+	0	ID=AOPFMNJM_00921;eC_number=2.7.-.-;Name=sasA_4;gene=sasA_4;inference=ab initio prediction:Prodigal:002006,protein motif:HAMAP:MF_01837;locus_tag=AOPFMNJM_00921;product=Adaptive-response sensory-kinase SasA
M-jeotgali_contig_15_1	Prodigal:002006	CDS	12335	13039	.	+	0	ID=AOPFMNJM_00922;Name=mprA_1;db_xref=COG:COG0745;gene=mprA_1;inference=ab initio prediction:Prodigal:002006,similar to AA sequence:UniProtKB:A0R3I8;locus_tag=AOPFMNJM_00922;product=Response regulator MprA
M-jeotgali_contig_15_1	Prodigal:002006	CDS	13303	13392	.	+	0	ID=AOPFMNJM_00923;Name=pqqA;gene=pqqA;inference=ab initio prediction:Prodigal:002006,protein motif:HAMAP:MF_00656;locus_tag=AOPFMNJM_00923;product=Coenzyme PQQ synthesis protein A
M-jeotgali_contig_15_1	Prodigal:002006	CDS	13444	14343	.	+	0	ID=AOPFMNJM_00924;Name=pqqB;db_xref=COG:COG1235;gene=pqqB;inference=ab initio prediction:Prodigal:002006,similar to AA sequence:UniProtKB:Q49149;locus_tag=AOPFMNJM_00924;product=Coenzyme PQQ synthesis protein B
M-jeotgali_contig_15_1	Prodigal:002006	CDS	14488	15579	.	+	0	ID=AOPFMNJM_00925;Name=pqqCD;db_xref=COG:COG5424;gene=pqqCD;inference=ab initio prediction:Prodigal:002006,similar to AA sequence:UniProtKB:Q49150;locus_tag=AOPFMNJM_00925;product=Bifunctional coenzyme PQQ synthesis protein C/D
M-jeotgali_contig_15_1	Prodigal:002006	CDS	15576	16724	.	+	0	ID=AOPFMNJM_00926;eC_number=1.21.98.4;Name=pqqE;db_xref=COG:COG0535;gene=pqqE;inference=ab initio prediction:Prodigal:002006,similar to AA sequence:UniProtKB:P71517;locus_tag=AOPFMNJM_00926;product=PqqA peptide cyclase
M-jeotgali_contig_15_1	Prodigal:002006	CDS	16721	17434	.	+	0	ID=AOPFMNJM_00927;inference=ab initio prediction:Prodigal:002006;locus_tag=AOPFMNJM_00927;product=hypothetical protein
M-jeotgali_contig_15_1	Prodigal:002006	CDS	17415	17792	.	+	0	ID=AOPFMNJM_00928;inference=ab initio prediction:Prodigal:002006;locus_tag=AOPFMNJM_00928;product=hypothetical protein
M-jeotgali_contig_15_1	Prodigal:002006	CDS	17869	18714	.	+	0	ID=AOPFMNJM_00929;eC_number=2.5.1.15;Name=folP;gene=folP;inference=ab initio prediction:Prodigal:002006,similar to AA sequence:UniProtKB:Q5XCA8;locus_tag=AOPFMNJM_00929;product=Dihydropteroate synthase
M-jeotgali_contig_15_1	Prodigal:002006	CDS	18711	19583	.	+	0	ID=AOPFMNJM_00930;Name=sulD;db_xref=COG:COG0801;gene=sulD;inference=ab initio prediction:Prodigal:002006,similar to AA sequence:UniProtKB:P59657;locus_tag=AOPFMNJM_00930;product=Bifunctional folate synthesis protein
M-jeotgali_contig_15_1	Prodigal:002006	CDS	19637	20734	.	-	0	ID=AOPFMNJM_00931;eC_number=3.5.4.13;Name=dcd;gene=dcd;inference=ab initio prediction:Prodigal:002006,protein motif:HAMAP:MF_00146;locus_tag=AOPFMNJM_00931;product=dCTP deaminase%2C dUMP-forming
M-jeotgali_contig_15_1	Prodigal:002006	CDS	20734	21252	.	-	0	ID=AOPFMNJM_00932;inference=ab initio prediction:Prodigal:002006;locus_tag=AOPFMNJM_00932;product=hypothetical protein
M-jeotgali_contig_15_1	Prodigal:002006	CDS	21360	21752	.	+	0	ID=AOPFMNJM_00933;Name=apaG;db_xref=COG:COG2967;gene=apaG;inference=ab initio prediction:Prodigal:002006,similar to AA sequence:UniProtKB:Q7VU61;locus_tag=AOPFMNJM_00933;product=Protein ApaG
M-jeotgali_contig_15_1	Prodigal:002006	CDS	21758	22918	.	+	0	ID=AOPFMNJM_00934;eC_number=3.5.1.16;Name=argE;db_xref=COG:COG0624;gene=argE;inference=ab initio prediction:Prodigal:002006,similar to AA sequence:UniProtKB:P23908;locus_tag=AOPFMNJM_00934;product=Acetylornithine deacetylase
M-jeotgali_contig_15_1	Prodigal:002006	CDS	22986	24044	.	-	0	ID=AOPFMNJM_00935;inference=ab initio prediction:Prodigal:002006;locus_tag=AOPFMNJM_00935;product=hypothetical protein
M-jeotgali_contig_15_1	Prodigal:002006	CDS	24205	25230	.	-	0	ID=AOPFMNJM_00936;Name=hslO;db_xref=COG:COG1281;gene=hslO;inference=ab initio prediction:Prodigal:002006,similar to AA sequence:UniProtKB:P0A6Y5;locus_tag=AOPFMNJM_00936;product=33 kDa chaperonin
M-jeotgali_contig_15_1	Prodigal:002006	CDS	25403	26365	.	-	0	ID=AOPFMNJM_00937;eC_number=2.1.3.3;Name=argF;db_xref=COG:COG0078;gene=argF;inference=ab initio prediction:Prodigal:002006,similar to AA sequence:UniProtKB:P11724;locus_tag=AOPFMNJM_00937;product=Ornithine carbamoyltransferase%2C anabolic
M-jeotgali_contig_15_1	Prodigal:002006	CDS	26392	27588	.	-	0	ID=AOPFMNJM_00938;eC_number=2.6.1.11;Name=aruC;db_xref=COG:COG4992;gene=aruC;inference=ab initio prediction:Prodigal:002006,similar to AA sequence:UniProtKB:O30508;locus_tag=AOPFMNJM_00938;product=Succinylornithine transaminase/acetylornithine aminotransferase
M-jeotgali_contig_15_1	Prodigal:002006	CDS	27828	28301	.	+	0	ID=AOPFMNJM_00939;inference=ab initio prediction:Prodigal:002006;locus_tag=AOPFMNJM_00939;product=hypothetical protein
M-jeotgali_contig_15_1	Prodigal:002006	CDS	28304	29047	.	+	0	ID=AOPFMNJM_00940;inference=ab initio prediction:Prodigal:002006;locus_tag=AOPFMNJM_00940;product=hypothetical protein
M-jeotgali_contig_15_1	Prodigal:002006	CDS	29407	30261	.	+	0	ID=AOPFMNJM_00941;inference=ab initio prediction:Prodigal:002006;locus_tag=AOPFMNJM_00941;product=hypothetical protein
M-jeotgali_contig_15_1	Aragorn:001002	tRNA	30703	30778	.	-	.	ID=AOPFMNJM_00942;inference=COORDINATES:profile:Aragorn:001002;locus_tag=AOPFMNJM_00942;product=tRNA-Met(cat)
M-jeotgali_contig_15_1	Prodigal:002006	CDS	31011	32168	.	-	0	ID=AOPFMNJM_00943;eC_number=3.1.1.-;Name=aes_1;gene=aes_1;inference=ab initio prediction:Prodigal:002006,protein motif:HAMAP:MF_01958;locus_tag=AOPFMNJM_00943;product=Acetyl esterase
M-jeotgali_contig_15_1	Prodigal:002006	CDS	32339	32863	.	+	0	ID=AOPFMNJM_00944;inference=ab initio prediction:Prodigal:002006;locus_tag=AOPFMNJM_00944;product=hypothetical protein
M-jeotgali_contig_15_1	Prodigal:002006	CDS	32931	33440	.	-	0	ID=AOPFMNJM_00945;inference=ab initio prediction:Prodigal:002006;locus_tag=AOPFMNJM_00945;product=hypothetical protein
M-jeotgali_contig_15_1	Prodigal:002006	CDS	33474	34133	.	-	0	ID=AOPFMNJM_00946;eC_number=2.8.3.5;Name=scoB;db_xref=COG:COG2057;gene=scoB;inference=ab initio prediction:Prodigal:002006,similar to AA sequence:UniProtKB:P42316;locus_tag=AOPFMNJM_00946;product=putative succinyl-CoA:3-ketoacid coenzyme A transferase subunit B
M-jeotgali_contig_15_1	Prodigal:002006	CDS	34215	34952	.	-	0	ID=AOPFMNJM_00947;eC_number=2.8.3.5;Name=scoA;db_xref=COG:COG1788;gene=scoA;inference=ab initio prediction:Prodigal:002006,similar to AA sequence:UniProtKB:P42315;locus_tag=AOPFMNJM_00947;product=putative succinyl-CoA:3-ketoacid coenzyme A transferase subunit A
M-jeotgali_contig_15_1	Prodigal:002006	CDS	35202	37091	.	+	0	ID=AOPFMNJM_00948;inference=ab initio prediction:Prodigal:002006;locus_tag=AOPFMNJM_00948;product=hypothetical protein
M-jeotgali_contig_15_1	Prodigal:002006	CDS	37113	37886	.	-	0	ID=AOPFMNJM_00949;Name=ydcV;gene=ydcV;inference=ab initio prediction:Prodigal:002006,similar to AA sequence:UniProtKB:P0AFR9;locus_tag=AOPFMNJM_00949;product=Inner membrane ABC transporter permease protein YdcV
M-jeotgali_contig_15_1	Prodigal:002006	CDS	37883	38791	.	-	0	ID=AOPFMNJM_00950;Name=potH;db_xref=COG:COG1176;gene=potH;inference=ab initio prediction:Prodigal:002006,similar to AA sequence:UniProtKB:P31135;locus_tag=AOPFMNJM_00950;product=Putrescine transport system permease protein PotH
M-jeotgali_contig_15_1	Prodigal:002006	CDS	38788	39867	.	-	0	ID=AOPFMNJM_00951;eC_number=7.6.2.11;Name=potA;gene=potA;inference=ab initio prediction:Prodigal:002006,similar to AA sequence:UniProtKB:Q7A679;locus_tag=AOPFMNJM_00951;product=Spermidine/putrescine import ATP-binding protein PotA
M-jeotgali_contig_15_1	Prodigal:002006	CDS	39872	40558	.	-	0	ID=AOPFMNJM_00952;Name=crp;db_xref=COG:COG0664;gene=crp;inference=ab initio prediction:Prodigal:002006,similar to AA sequence:UniProtKB:P29281;locus_tag=AOPFMNJM_00952;product=cAMP-activated global transcriptional regulator CRP
M-jeotgali_contig_15_1	Prodigal:002006	CDS	40893	41768	.	+	0	ID=AOPFMNJM_00953;eC_number=3.5.1.108;Name=lpxC_1;db_xref=COG:COG0774;gene=lpxC_1;inference=ab initio prediction:Prodigal:002006,similar to AA sequence:UniProtKB:P0A725;locus_tag=AOPFMNJM_00953;product=UDP-3-O-acyl-N-acetylglucosamine deacetylase
M-jeotgali_contig_15_1	Prodigal:002006	CDS	41827	43698	.	+	0	ID=AOPFMNJM_00954;Name=yheS_1;db_xref=COG:COG0488;gene=yheS_1;inference=ab initio prediction:Prodigal:002006,similar to AA sequence:UniProtKB:P63389;locus_tag=AOPFMNJM_00954;product=putative ABC transporter ATP-binding protein YheS
M-jeotgali_contig_15_1	Prodigal:002006	CDS	43705	44832	.	-	0	ID=AOPFMNJM_00955;inference=ab initio prediction:Prodigal:002006;locus_tag=AOPFMNJM_00955;product=hypothetical protein
M-jeotgali_contig_15_1	Prodigal:002006	CDS	44888	45322	.	+	0	ID=AOPFMNJM_00956;inference=ab initio prediction:Prodigal:002006;locus_tag=AOPFMNJM_00956;product=hypothetical protein
M-jeotgali_contig_15_1	Prodigal:002006	CDS	45327	46913	.	+	0	ID=AOPFMNJM_00957;Name=mppA;db_xref=COG:COG4166;gene=mppA;inference=ab initio prediction:Prodigal:002006,similar to AA sequence:UniProtKB:P77348;locus_tag=AOPFMNJM_00957;product=Periplasmic murein peptide-binding protein
M-jeotgali_contig_15_1	Prodigal:002006	CDS	46910	47833	.	+	0	ID=AOPFMNJM_00958;Name=oppB;db_xref=COG:COG0601;gene=oppB;inference=ab initio prediction:Prodigal:002006,similar to AA sequence:UniProtKB:P0AFH2;locus_tag=AOPFMNJM_00958;product=Oligopeptide transport system permease protein OppB
M-jeotgali_contig_15_1	Prodigal:002006	CDS	47830	48933	.	+	0	ID=AOPFMNJM_00959;inference=ab initio prediction:Prodigal:002006;locus_tag=AOPFMNJM_00959;product=hypothetical protein
M-jeotgali_contig_15_1	Prodigal:002006	CDS	48930	49196	.	-	0	ID=AOPFMNJM_00960;inference=ab initio prediction:Prodigal:002006;locus_tag=AOPFMNJM_00960;product=hypothetical protein
M-jeotgali_contig_15_1	Prodigal:002006	CDS	49270	50787	.	+	0	ID=AOPFMNJM_00961;Name=nanT_1;gene=nanT_1;inference=ab initio prediction:Prodigal:002006,protein motif:HAMAP:MF_01238;locus_tag=AOPFMNJM_00961;product=Sialic acid transporter NanT
M-jeotgali_contig_15_1	Prodigal:002006	CDS	50791	51798	.	-	0	ID=AOPFMNJM_00962;eC_number=2.7.1.2;Name=glk_1;db_xref=COG:COG0837;gene=glk_1;inference=ab initio prediction:Prodigal:002006,similar to AA sequence:UniProtKB:P0A6V8;locus_tag=AOPFMNJM_00962;product=Glucokinase
M-jeotgali_contig_15_1	Prodigal:002006	CDS	51826	52575	.	-	0	ID=AOPFMNJM_00963;eC_number=3.1.3.12;Name=otsB;db_xref=COG:COG1877;gene=otsB;inference=ab initio prediction:Prodigal:002006,similar to AA sequence:UniProtKB:P31678;locus_tag=AOPFMNJM_00963;product=Trehalose-6-phosphate phosphatase
M-jeotgali_contig_15_1	Prodigal:002006	CDS	52735	53967	.	+	0	ID=AOPFMNJM_00964;db_xref=COG:COG1680;inference=ab initio prediction:Prodigal:002006,similar to AA sequence:UniProtKB:P9WLZ3;locus_tag=AOPFMNJM_00964;product=putative protein
M-jeotgali_contig_15_1	Prodigal:002006	CDS	53994	54629	.	-	0	ID=AOPFMNJM_00965;inference=ab initio prediction:Prodigal:002006;locus_tag=AOPFMNJM_00965;product=hypothetical protein
M-jeotgali_contig_15_1	Prodigal:002006	CDS	54847	55056	.	-	0	ID=AOPFMNJM_00966;inference=ab initio prediction:Prodigal:002006;locus_tag=AOPFMNJM_00966;product=hypothetical protein
M-jeotgali_contig_15_1	Prodigal:002006	CDS	55379	58111	.	-	0	ID=AOPFMNJM_00967;inference=ab initio prediction:Prodigal:002006;locus_tag=AOPFMNJM_00967;product=hypothetical protein
M-jeotgali_contig_15_1	Prodigal:002006	CDS	58340	59038	.	+	0	ID=AOPFMNJM_00968;inference=ab initio prediction:Prodigal:002006;locus_tag=AOPFMNJM_00968;product=hypothetical protein
M-jeotgali_contig_15_1	Prodigal:002006	CDS	59061	59906	.	-	0	ID=AOPFMNJM_00969;inference=ab initio prediction:Prodigal:002006;locus_tag=AOPFMNJM_00969;product=hypothetical protein
M-jeotgali_contig_15_1	Prodigal:002006	CDS	59906	60517	.	-	0	ID=AOPFMNJM_00970;inference=ab initio prediction:Prodigal:002006;locus_tag=AOPFMNJM_00970;product=hypothetical protein
M-jeotgali_contig_16_1	Prodigal:002006	CDS	382	819	.	-	0	ID=AOPFMNJM_00971;inference=ab initio prediction:Prodigal:002006;locus_tag=AOPFMNJM_00971;product=hypothetical protein
M-jeotgali_contig_16_1	Prodigal:002006	CDS	1321	3093	.	+	0	ID=AOPFMNJM_00972;inference=ab initio prediction:Prodigal:002006;locus_tag=AOPFMNJM_00972;product=hypothetical protein
M-jeotgali_contig_16_1	Prodigal:002006	CDS	3090	3587	.	+	0	ID=AOPFMNJM_00973;inference=ab initio prediction:Prodigal:002006;locus_tag=AOPFMNJM_00973;product=hypothetical protein
M-jeotgali_contig_16_1	Prodigal:002006	CDS	4166	6334	.	-	0	ID=AOPFMNJM_00974;inference=ab initio prediction:Prodigal:002006;locus_tag=AOPFMNJM_00974;product=hypothetical protein
M-jeotgali_contig_16_1	Prodigal:002006	CDS	6351	8999	.	-	0	ID=AOPFMNJM_00975;inference=ab initio prediction:Prodigal:002006;locus_tag=AOPFMNJM_00975;product=hypothetical protein
M-jeotgali_contig_16_1	Prodigal:002006	CDS	9008	10279	.	-	0	ID=AOPFMNJM_00976;inference=ab initio prediction:Prodigal:002006;locus_tag=AOPFMNJM_00976;product=hypothetical protein
M-jeotgali_contig_16_1	Prodigal:002006	CDS	10641	10856	.	+	0	ID=AOPFMNJM_00977;inference=ab initio prediction:Prodigal:002006;locus_tag=AOPFMNJM_00977;product=hypothetical protein
M-jeotgali_contig_16_1	Prodigal:002006	CDS	10932	11252	.	+	0	ID=AOPFMNJM_00978;inference=ab initio prediction:Prodigal:002006;locus_tag=AOPFMNJM_00978;product=hypothetical protein
M-jeotgali_contig_16_1	Prodigal:002006	CDS	11971	12852	.	+	0	ID=AOPFMNJM_00979;inference=ab initio prediction:Prodigal:002006,similar to AA sequence:ISfinder:ISMxa1;locus_tag=AOPFMNJM_00979;product=IS3 family transposase ISMxa1
M-jeotgali_contig_16_1	Prodigal:002006	CDS	13038	13307	.	+	0	ID=AOPFMNJM_00980;inference=ab initio prediction:Prodigal:002006;locus_tag=AOPFMNJM_00980;product=hypothetical protein
M-jeotgali_contig_16_1	Prodigal:002006	CDS	13307	14293	.	+	0	ID=AOPFMNJM_00981;inference=ab initio prediction:Prodigal:002006;locus_tag=AOPFMNJM_00981;product=hypothetical protein
M-jeotgali_contig_16_1	Prodigal:002006	CDS	14211	14558	.	-	0	ID=AOPFMNJM_00982;inference=ab initio prediction:Prodigal:002006;locus_tag=AOPFMNJM_00982;product=hypothetical protein
M-jeotgali_contig_16_1	Prodigal:002006	CDS	14597	15040	.	-	0	ID=AOPFMNJM_00983;inference=ab initio prediction:Prodigal:002006;locus_tag=AOPFMNJM_00983;product=hypothetical protein
M-jeotgali_contig_16_1	Prodigal:002006	CDS	15037	15411	.	-	0	ID=AOPFMNJM_00984;inference=ab initio prediction:Prodigal:002006;locus_tag=AOPFMNJM_00984;product=hypothetical protein
M-jeotgali_contig_16_1	Prodigal:002006	CDS	15550	15924	.	-	0	ID=AOPFMNJM_00985;inference=ab initio prediction:Prodigal:002006;locus_tag=AOPFMNJM_00985;product=hypothetical protein
M-jeotgali_contig_16_1	Prodigal:002006	CDS	15955	16197	.	-	0	ID=AOPFMNJM_00986;inference=ab initio prediction:Prodigal:002006;locus_tag=AOPFMNJM_00986;product=hypothetical protein
M-jeotgali_contig_16_1	Prodigal:002006	CDS	16211	18790	.	-	0	ID=AOPFMNJM_00987;eC_number=3.4.24.-;Name=ftsH_3;gene=ftsH_3;inference=ab initio prediction:Prodigal:002006,protein motif:HAMAP:MF_01458;locus_tag=AOPFMNJM_00987;product=ATP-dependent zinc metalloprotease FtsH
M-jeotgali_contig_16_1	Prodigal:002006	CDS	18876	19409	.	-	0	ID=AOPFMNJM_00988;inference=ab initio prediction:Prodigal:002006;locus_tag=AOPFMNJM_00988;product=hypothetical protein
M-jeotgali_contig_16_1	Prodigal:002006	CDS	19858	20256	.	+	0	ID=AOPFMNJM_00989;inference=ab initio prediction:Prodigal:002006;locus_tag=AOPFMNJM_00989;product=hypothetical protein
M-jeotgali_contig_16_1	Prodigal:002006	CDS	20259	20729	.	+	0	ID=AOPFMNJM_00990;inference=ab initio prediction:Prodigal:002006;locus_tag=AOPFMNJM_00990;product=hypothetical protein
M-jeotgali_contig_16_1	Prodigal:002006	CDS	20732	20965	.	-	0	ID=AOPFMNJM_00991;inference=ab initio prediction:Prodigal:002006;locus_tag=AOPFMNJM_00991;product=hypothetical protein
M-jeotgali_contig_16_1	Prodigal:002006	CDS	20990	21457	.	-	0	ID=AOPFMNJM_00992;inference=ab initio prediction:Prodigal:002006;locus_tag=AOPFMNJM_00992;product=hypothetical protein
M-jeotgali_contig_16_1	Prodigal:002006	CDS	22428	22697	.	+	0	ID=AOPFMNJM_00993;inference=ab initio prediction:Prodigal:002006;locus_tag=AOPFMNJM_00993;product=hypothetical protein
M-jeotgali_contig_16_1	Aragorn:001002	tRNA	23160	23233	.	-	.	ID=AOPFMNJM_00994;inference=COORDINATES:profile:Aragorn:001002;locus_tag=AOPFMNJM_00994;product=tRNA-Gly(tcc)
M-jeotgali_contig_16_1	Aragorn:001002	tRNA	23309	23392	.	-	.	ID=AOPFMNJM_00995;inference=COORDINATES:profile:Aragorn:001002;locus_tag=AOPFMNJM_00995;product=tRNA-Tyr(gta)
M-jeotgali_contig_16_1	Prodigal:002006	CDS	23535	25385	.	-	0	ID=AOPFMNJM_00996;eC_number=3.1.-.-;Name=recJ;db_xref=COG:COG0608;gene=recJ;inference=ab initio prediction:Prodigal:002006,similar to AA sequence:UniProtKB:P21893;locus_tag=AOPFMNJM_00996;product=Single-stranded-DNA-specific exonuclease RecJ
M-jeotgali_contig_16_1	Prodigal:002006	CDS	25699	25992	.	-	0	ID=AOPFMNJM_00997;inference=ab initio prediction:Prodigal:002006;locus_tag=AOPFMNJM_00997;product=hypothetical protein
M-jeotgali_contig_16_1	Prodigal:002006	CDS	26193	27554	.	-	0	ID=AOPFMNJM_00998;eC_number=2.7.-.-;Name=ubiB_2;gene=ubiB_2;inference=ab initio prediction:Prodigal:002006,protein motif:HAMAP:MF_00414;locus_tag=AOPFMNJM_00998;product=protein kinase UbiB
M-jeotgali_contig_16_1	Prodigal:002006	CDS	27659	28852	.	-	0	ID=AOPFMNJM_00999;inference=ab initio prediction:Prodigal:002006;locus_tag=AOPFMNJM_00999;product=hypothetical protein
M-jeotgali_contig_16_1	Prodigal:002006	CDS	28883	30763	.	-	0	ID=AOPFMNJM_01000;eC_number=3.4.24.-;Name=pepF1;gene=pepF1;inference=ab initio prediction:Prodigal:002006,similar to AA sequence:UniProtKB:P54124;locus_tag=AOPFMNJM_01000;product=Oligoendopeptidase F%2C plasmid
M-jeotgali_contig_16_1	Prodigal:002006	CDS	31034	32524	.	+	0	ID=AOPFMNJM_01001;Name=atoC_1;db_xref=COG:COG2204;gene=atoC_1;inference=ab initio prediction:Prodigal:002006,similar to AA sequence:UniProtKB:Q06065;locus_tag=AOPFMNJM_01001;product=Regulatory protein AtoC
M-jeotgali_contig_16_1	Prodigal:002006	CDS	32646	34670	.	+	0	ID=AOPFMNJM_01002;inference=ab initio prediction:Prodigal:002006;locus_tag=AOPFMNJM_01002;product=hypothetical protein
M-jeotgali_contig_16_1	Prodigal:002006	CDS	34903	36408	.	+	0	ID=AOPFMNJM_01003;inference=ab initio prediction:Prodigal:002006;locus_tag=AOPFMNJM_01003;product=hypothetical protein
M-jeotgali_contig_16_1	Prodigal:002006	CDS	36579	39275	.	-	0	ID=AOPFMNJM_01004;eC_number=2.7.9.1;Name=ppdK;db_xref=COG:COG0574;gene=ppdK;inference=ab initio prediction:Prodigal:002006,similar to AA sequence:UniProtKB:P22983;locus_tag=AOPFMNJM_01004;product=Pyruvate%2C phosphate dikinase
M-jeotgali_contig_16_1	Prodigal:002006	CDS	39513	40154	.	-	0	ID=AOPFMNJM_01005;inference=ab initio prediction:Prodigal:002006;locus_tag=AOPFMNJM_01005;product=hypothetical protein
M-jeotgali_contig_16_1	Prodigal:002006	CDS	40274	40789	.	+	0	ID=AOPFMNJM_01006;inference=ab initio prediction:Prodigal:002006;locus_tag=AOPFMNJM_01006;product=hypothetical protein
M-jeotgali_contig_16_1	Prodigal:002006	CDS	40878	41120	.	+	0	ID=AOPFMNJM_01007;inference=ab initio prediction:Prodigal:002006;locus_tag=AOPFMNJM_01007;product=hypothetical protein
M-jeotgali_contig_16_1	Prodigal:002006	CDS	41137	41580	.	-	0	ID=AOPFMNJM_01008;db_xref=COG:COG0664;inference=ab initio prediction:Prodigal:002006,similar to AA sequence:UniProtKB:P9WIY7;locus_tag=AOPFMNJM_01008;product=putative NTE family protein
M-jeotgali_contig_16_1	Prodigal:002006	CDS	41701	41907	.	-	0	ID=AOPFMNJM_01009;inference=ab initio prediction:Prodigal:002006;locus_tag=AOPFMNJM_01009;product=hypothetical protein
M-jeotgali_contig_16_1	Prodigal:002006	CDS	42134	42286	.	+	0	ID=AOPFMNJM_01010;inference=ab initio prediction:Prodigal:002006;locus_tag=AOPFMNJM_01010;product=hypothetical protein
M-jeotgali_contig_16_1	Prodigal:002006	CDS	42444	42815	.	-	0	ID=AOPFMNJM_01011;inference=ab initio prediction:Prodigal:002006;locus_tag=AOPFMNJM_01011;product=hypothetical protein
M-jeotgali_contig_16_1	Prodigal:002006	CDS	43216	44019	.	-	0	ID=AOPFMNJM_01012;Name=phyR;gene=phyR;inference=ab initio prediction:Prodigal:002006,similar to AA sequence:UniProtKB:Q0PEV3;locus_tag=AOPFMNJM_01012;product=Phyllosphere-induced regulator PhyR
M-jeotgali_contig_16_1	Prodigal:002006	CDS	44205	44438	.	+	0	ID=AOPFMNJM_01013;inference=ab initio prediction:Prodigal:002006;locus_tag=AOPFMNJM_01013;product=hypothetical protein
M-jeotgali_contig_16_1	Prodigal:002006	CDS	44553	44726	.	-	0	ID=AOPFMNJM_01014;inference=ab initio prediction:Prodigal:002006;locus_tag=AOPFMNJM_01014;product=hypothetical protein
M-jeotgali_contig_16_1	Prodigal:002006	CDS	44984	45130	.	+	0	ID=AOPFMNJM_01015;inference=ab initio prediction:Prodigal:002006;locus_tag=AOPFMNJM_01015;product=hypothetical protein
M-jeotgali_contig_16_1	Prodigal:002006	CDS	45289	46143	.	+	0	ID=AOPFMNJM_01016;eC_number=3.1.2.6;Name=gloB_1;gene=gloB_1;inference=ab initio prediction:Prodigal:002006,protein motif:HAMAP:MF_01374;locus_tag=AOPFMNJM_01016;product=Hydroxyacylglutathione hydrolase
M-jeotgali_contig_16_1	Prodigal:002006	CDS	46148	46927	.	-	0	ID=AOPFMNJM_01017;inference=ab initio prediction:Prodigal:002006;locus_tag=AOPFMNJM_01017;product=hypothetical protein
M-jeotgali_contig_16_1	Prodigal:002006	CDS	47108	47584	.	+	0	ID=AOPFMNJM_01018;inference=ab initio prediction:Prodigal:002006;locus_tag=AOPFMNJM_01018;product=hypothetical protein
M-jeotgali_contig_16_1	Prodigal:002006	CDS	47696	48628	.	+	0	ID=AOPFMNJM_01019;eC_number=2.4.2.14;Name=purF_2;gene=purF_2;inference=ab initio prediction:Prodigal:002006,protein motif:HAMAP:MF_01931;locus_tag=AOPFMNJM_01019;product=Amidophosphoribosyltransferase
M-jeotgali_contig_16_1	Prodigal:002006	CDS	48628	49317	.	+	0	ID=AOPFMNJM_01020;inference=ab initio prediction:Prodigal:002006;locus_tag=AOPFMNJM_01020;product=hypothetical protein
M-jeotgali_contig_16_1	Prodigal:002006	CDS	49317	50663	.	+	0	ID=AOPFMNJM_01021;eC_number=5.3.3.2;Name=fni;gene=fni;inference=ab initio prediction:Prodigal:002006,protein motif:HAMAP:MF_00354;locus_tag=AOPFMNJM_01021;product=Isopentenyl-diphosphate delta-isomerase
M-jeotgali_contig_16_1	Prodigal:002006	CDS	50752	52050	.	+	0	ID=AOPFMNJM_01022;eC_number=6.3.1.2;Name=glnT;gene=glnT;inference=ab initio prediction:Prodigal:002006,similar to AA sequence:UniProtKB:P31592;locus_tag=AOPFMNJM_01022;product=Glutamine synthetase
M-jeotgali_contig_16_1	Prodigal:002006	CDS	52306	52854	.	+	0	ID=AOPFMNJM_01023;eC_number=4.2.1.147;Name=fae_1;db_xref=COG:COG1795;gene=fae_1;inference=ab initio prediction:Prodigal:002006,similar to AA sequence:UniProtKB:Q9FA38;locus_tag=AOPFMNJM_01023;product=5%2C6%2C7%2C8-tetrahydromethanopterin hydro-lyase
M-jeotgali_contig_16_1	Prodigal:002006	CDS	52976	53521	.	+	0	ID=AOPFMNJM_01024;inference=ab initio prediction:Prodigal:002006;locus_tag=AOPFMNJM_01024;product=hypothetical protein
M-jeotgali_contig_16_1	Prodigal:002006	CDS	53553	54173	.	-	0	ID=AOPFMNJM_01025;inference=ab initio prediction:Prodigal:002006;locus_tag=AOPFMNJM_01025;product=hypothetical protein
M-jeotgali_contig_16_1	Prodigal:002006	CDS	54166	57201	.	-	0	ID=AOPFMNJM_01026;eC_number=1.5.3.1;Name=soxA_2;gene=soxA_2;inference=ab initio prediction:Prodigal:002006,similar to AA sequence:UniProtKB:Q46337;locus_tag=AOPFMNJM_01026;product=Sarcosine oxidase subunit alpha
M-jeotgali_contig_16_1	Prodigal:002006	CDS	57198	57500	.	-	0	ID=AOPFMNJM_01027;eC_number=1.5.3.1;Name=soxD;gene=soxD;inference=ab initio prediction:Prodigal:002006,similar to AA sequence:UniProtKB:Q46336;locus_tag=AOPFMNJM_01027;product=Sarcosine oxidase subunit delta
M-jeotgali_contig_16_1	Prodigal:002006	CDS	57618	58868	.	-	0	ID=AOPFMNJM_01028;eC_number=1.5.3.1;Name=soxB;gene=soxB;inference=ab initio prediction:Prodigal:002006,similar to AA sequence:UniProtKB:P40875;locus_tag=AOPFMNJM_01028;product=Sarcosine oxidase subunit beta
M-jeotgali_contig_16_1	Prodigal:002006	CDS	58982	59947	.	+	0	ID=AOPFMNJM_01029;Name=cdhR_2;db_xref=COG:COG4977;gene=cdhR_2;inference=ab initio prediction:Prodigal:002006,similar to AA sequence:UniProtKB:Q9HTH5;locus_tag=AOPFMNJM_01029;product=HTH-type transcriptional regulator CdhR
M-jeotgali_contig_16_1	Prodigal:002006	CDS	59935	60222	.	-	0	ID=AOPFMNJM_01030;inference=ab initio prediction:Prodigal:002006;locus_tag=AOPFMNJM_01030;product=hypothetical protein
M-jeotgali_contig_16_1	Prodigal:002006	CDS	60191	60871	.	-	0	ID=AOPFMNJM_01031;inference=ab initio prediction:Prodigal:002006;locus_tag=AOPFMNJM_01031;product=hypothetical protein
M-jeotgali_contig_16_1	Prodigal:002006	CDS	60878	62329	.	-	0	ID=AOPFMNJM_01032;inference=ab initio prediction:Prodigal:002006;locus_tag=AOPFMNJM_01032;product=hypothetical protein
M-jeotgali_contig_16_1	Prodigal:002006	CDS	62329	62499	.	-	0	ID=AOPFMNJM_01033;inference=ab initio prediction:Prodigal:002006;locus_tag=AOPFMNJM_01033;product=hypothetical protein
M-jeotgali_contig_16_1	Prodigal:002006	CDS	62541	62942	.	-	0	ID=AOPFMNJM_01034;inference=ab initio prediction:Prodigal:002006;locus_tag=AOPFMNJM_01034;product=hypothetical protein
M-jeotgali_contig_16_1	Prodigal:002006	CDS	62939	63244	.	-	0	ID=AOPFMNJM_01035;inference=ab initio prediction:Prodigal:002006;locus_tag=AOPFMNJM_01035;product=hypothetical protein
M-jeotgali_contig_16_1	Prodigal:002006	CDS	63471	63746	.	-	0	ID=AOPFMNJM_01036;inference=ab initio prediction:Prodigal:002006,similar to AA sequence:UniProtKB:B8H4R9;locus_tag=AOPFMNJM_01036;note=UPF0335 protein CCNA_03428;product=hypothetical protein
M-jeotgali_contig_16_1	Prodigal:002006	CDS	63850	64179	.	-	0	ID=AOPFMNJM_01037;inference=ab initio prediction:Prodigal:002006;locus_tag=AOPFMNJM_01037;product=hypothetical protein
M-jeotgali_contig_16_1	Prodigal:002006	CDS	64179	64961	.	-	0	ID=AOPFMNJM_01038;inference=ab initio prediction:Prodigal:002006;locus_tag=AOPFMNJM_01038;product=hypothetical protein
M-jeotgali_contig_16_1	Prodigal:002006	CDS	65178	66485	.	+	0	ID=AOPFMNJM_01039;eC_number=1.1.1.81;Name=ttuD;gene=ttuD;inference=ab initio prediction:Prodigal:002006,similar to AA sequence:UniProtKB:Q44472;locus_tag=AOPFMNJM_01039;product=Putative hydroxypyruvate reductase
M-jeotgali_contig_16_1	Prodigal:002006	CDS	66496	66948	.	+	0	ID=AOPFMNJM_01040;inference=ab initio prediction:Prodigal:002006;locus_tag=AOPFMNJM_01040;product=hypothetical protein
M-jeotgali_contig_16_1	Prodigal:002006	CDS	67137	68573	.	+	0	ID=AOPFMNJM_01041;eC_number=2.7.1.40;Name=ttuE;gene=ttuE;inference=ab initio prediction:Prodigal:002006,similar to AA sequence:UniProtKB:P70789;locus_tag=AOPFMNJM_01041;product=Pyruvate kinase
M-jeotgali_contig_16_1	Prodigal:002006	CDS	68577	69563	.	-	0	ID=AOPFMNJM_01042;eC_number=3.7.1.14;Name=mhpC;db_xref=COG:COG0596;gene=mhpC;inference=ab initio prediction:Prodigal:002006,similar to AA sequence:UniProtKB:P77044;locus_tag=AOPFMNJM_01042;product=2-hydroxy-6-oxononadienedioate/2-hydroxy-6-oxononatrienedioate hydrolase
M-jeotgali_contig_16_1	Prodigal:002006	CDS	69577	70212	.	-	0	ID=AOPFMNJM_01043;inference=ab initio prediction:Prodigal:002006;locus_tag=AOPFMNJM_01043;product=hypothetical protein
M-jeotgali_contig_16_1	Prodigal:002006	CDS	70404	70529	.	-	0	ID=AOPFMNJM_01044;Name=rpmJ;db_xref=COG:COG0257;gene=rpmJ;inference=ab initio prediction:Prodigal:002006,similar to AA sequence:UniProtKB:Q6N253;locus_tag=AOPFMNJM_01044;product=50S ribosomal protein L36
M-jeotgali_contig_16_1	Prodigal:002006	CDS	70684	72039	.	-	0	ID=AOPFMNJM_01045;Name=prsE_1;gene=prsE_1;inference=ab initio prediction:Prodigal:002006,similar to AA sequence:UniProtKB:Q7ANN5;locus_tag=AOPFMNJM_01045;product=Type I secretion system membrane fusion protein PrsE
M-jeotgali_contig_16_1	Prodigal:002006	CDS	72039	73820	.	-	0	ID=AOPFMNJM_01046;Name=prsD;gene=prsD;inference=ab initio prediction:Prodigal:002006,similar to AA sequence:UniProtKB:Q7ANN4;locus_tag=AOPFMNJM_01046;product=Type I secretion system ATP-binding protein PrsD
M-jeotgali_contig_16_1	Prodigal:002006	CDS	74112	74306	.	-	0	ID=AOPFMNJM_01047;inference=ab initio prediction:Prodigal:002006;locus_tag=AOPFMNJM_01047;product=hypothetical protein
M-jeotgali_contig_16_1	Prodigal:002006	CDS	74422	75312	.	+	0	ID=AOPFMNJM_01048;eC_number=2.5.1.145;Name=lgt;db_xref=COG:COG0682;gene=lgt;inference=ab initio prediction:Prodigal:002006,similar to AA sequence:UniProtKB:P60955;locus_tag=AOPFMNJM_01048;product=Phosphatidylglycerol--prolipoprotein diacylglyceryl transferase
M-jeotgali_contig_16_1	Prodigal:002006	CDS	75309	76376	.	+	0	ID=AOPFMNJM_01049;inference=ab initio prediction:Prodigal:002006;locus_tag=AOPFMNJM_01049;product=hypothetical protein
M-jeotgali_contig_16_1	Prodigal:002006	CDS	76383	76550	.	-	0	ID=AOPFMNJM_01050;inference=ab initio prediction:Prodigal:002006;locus_tag=AOPFMNJM_01050;product=hypothetical protein
M-jeotgali_contig_16_1	Prodigal:002006	CDS	76709	77479	.	+	0	ID=AOPFMNJM_01051;eC_number=1.10.3.-;db_xref=COG:COG1496;inference=ab initio prediction:Prodigal:002006,similar to AA sequence:UniProtKB:Q89ZI8;locus_tag=AOPFMNJM_01051;product=Polyphenol oxidase
M-jeotgali_contig_17_1	Prodigal:002006	CDS	6	386	.	+	0	ID=AOPFMNJM_01052;Name=bepC_1;gene=bepC_1;inference=ab initio prediction:Prodigal:002006,similar to AA sequence:UniProtKB:Q8G0Y6;locus_tag=AOPFMNJM_01052;product=Outer membrane efflux protein BepC
M-jeotgali_contig_17_1	Prodigal:002006	CDS	548	1063	.	+	0	ID=AOPFMNJM_01053;inference=ab initio prediction:Prodigal:002006;locus_tag=AOPFMNJM_01053;product=hypothetical protein
M-jeotgali_contig_17_1	Prodigal:002006	CDS	1181	3904	.	+	0	ID=AOPFMNJM_01054;eC_number=6.1.1.9;Name=valS;db_xref=COG:COG0525;gene=valS;inference=ab initio prediction:Prodigal:002006,similar to AA sequence:UniProtKB:Q9HXH0;locus_tag=AOPFMNJM_01054;product=Valine--tRNA ligase
M-jeotgali_contig_17_1	Prodigal:002006	CDS	3901	4617	.	+	0	ID=AOPFMNJM_01055;inference=ab initio prediction:Prodigal:002006;locus_tag=AOPFMNJM_01055;product=hypothetical protein
M-jeotgali_contig_17_1	Prodigal:002006	CDS	4614	4946	.	-	0	ID=AOPFMNJM_01056;Name=gdx;gene=gdx;inference=ab initio prediction:Prodigal:002006,similar to AA sequence:UniProtKB:O69279;locus_tag=AOPFMNJM_01056;product=Guanidinium exporter
M-jeotgali_contig_17_1	Prodigal:002006	CDS	5154	6701	.	+	0	ID=AOPFMNJM_01057;eC_number=3.4.21.107;Name=degP_1;db_xref=COG:COG0265;gene=degP_1;inference=ab initio prediction:Prodigal:002006,similar to AA sequence:UniProtKB:P0C0V0;locus_tag=AOPFMNJM_01057;product=Periplasmic serine endoprotease DegP
M-jeotgali_contig_17_1	Prodigal:002006	CDS	6819	7223	.	+	0	ID=AOPFMNJM_01058;inference=ab initio prediction:Prodigal:002006;locus_tag=AOPFMNJM_01058;product=hypothetical protein
M-jeotgali_contig_17_1	Prodigal:002006	CDS	7264	7782	.	+	0	ID=AOPFMNJM_01059;inference=ab initio prediction:Prodigal:002006;locus_tag=AOPFMNJM_01059;product=hypothetical protein
M-jeotgali_contig_17_1	Prodigal:002006	CDS	7792	8655	.	+	0	ID=AOPFMNJM_01060;eC_number=2.5.1.55;Name=kdsA;db_xref=COG:COG2877;gene=kdsA;inference=ab initio prediction:Prodigal:002006,similar to AA sequence:UniProtKB:Q8YHF1;locus_tag=AOPFMNJM_01060;product=2-dehydro-3-deoxyphosphooctonate aldolase
M-jeotgali_contig_17_1	Prodigal:002006	CDS	9039	9431	.	+	0	ID=AOPFMNJM_01061;inference=ab initio prediction:Prodigal:002006;locus_tag=AOPFMNJM_01061;product=hypothetical protein
M-jeotgali_contig_17_1	Prodigal:002006	CDS	9562	10080	.	+	0	ID=AOPFMNJM_01062;inference=ab initio prediction:Prodigal:002006;locus_tag=AOPFMNJM_01062;product=hypothetical protein
M-jeotgali_contig_17_1	Prodigal:002006	CDS	10087	10551	.	-	0	ID=AOPFMNJM_01063;eC_number=1.7.1.13;Name=queF;gene=queF;inference=ab initio prediction:Prodigal:002006,protein motif:HAMAP:MF_00818;locus_tag=AOPFMNJM_01063;product=NADPH-dependent 7-cyano-7-deazaguanine reductase
M-jeotgali_contig_17_1	Prodigal:002006	CDS	10666	11955	.	+	0	ID=AOPFMNJM_01064;eC_number=4.2.1.11;Name=eno;gene=eno;inference=ab initio prediction:Prodigal:002006,similar to AA sequence:UniProtKB:P33675;locus_tag=AOPFMNJM_01064;product=Enolase
M-jeotgali_contig_17_1	Prodigal:002006	CDS	11982	13043	.	-	0	ID=AOPFMNJM_01065;inference=ab initio prediction:Prodigal:002006;locus_tag=AOPFMNJM_01065;product=hypothetical protein
M-jeotgali_contig_17_1	Prodigal:002006	CDS	13175	13555	.	+	0	ID=AOPFMNJM_01066;Name=hxlR;db_xref=COG:COG1733;gene=hxlR;inference=ab initio prediction:Prodigal:002006,similar to AA sequence:UniProtKB:P42406;locus_tag=AOPFMNJM_01066;product=HTH-type transcriptional activator HxlR
M-jeotgali_contig_17_1	Prodigal:002006	CDS	13623	13934	.	+	0	ID=AOPFMNJM_01067;inference=ab initio prediction:Prodigal:002006;locus_tag=AOPFMNJM_01067;product=hypothetical protein
M-jeotgali_contig_17_1	Prodigal:002006	CDS	14084	15166	.	+	0	ID=AOPFMNJM_01068;eC_number=1.1.1.-;Name=acoA;db_xref=COG:COG1071;gene=acoA;inference=ab initio prediction:Prodigal:002006,similar to AA sequence:UniProtKB:O31404;locus_tag=AOPFMNJM_01068;product=Acetoin:2%2C6-dichlorophenolindophenol oxidoreductase subunit alpha
M-jeotgali_contig_17_1	Prodigal:002006	CDS	15238	16689	.	+	0	ID=AOPFMNJM_01069;eC_number=2.2.1.7;Name=dxs;gene=dxs;inference=ab initio prediction:Prodigal:002006,protein motif:HAMAP:MF_00315;locus_tag=AOPFMNJM_01069;product=1-deoxy-D-xylulose-5-phosphate synthase
M-jeotgali_contig_17_1	Prodigal:002006	CDS	16700	16978	.	+	0	ID=AOPFMNJM_01070;inference=ab initio prediction:Prodigal:002006;locus_tag=AOPFMNJM_01070;product=hypothetical protein
M-jeotgali_contig_17_1	Prodigal:002006	CDS	17029	18447	.	+	0	ID=AOPFMNJM_01071;eC_number=2.3.1.12;Name=pdhC;gene=pdhC;inference=ab initio prediction:Prodigal:002006,similar to AA sequence:UniProtKB:P65636;locus_tag=AOPFMNJM_01071;product=Dihydrolipoyllysine-residue acetyltransferase component of pyruvate dehydrogenase complex
M-jeotgali_contig_17_1	Prodigal:002006	CDS	18515	19954	.	+	0	ID=AOPFMNJM_01072;eC_number=1.8.1.4;Name=lpdC;db_xref=COG:COG1249;gene=lpdC;inference=ab initio prediction:Prodigal:002006,similar to AA sequence:UniProtKB:P9WHH9;locus_tag=AOPFMNJM_01072;product=Dihydrolipoyl dehydrogenase
M-jeotgali_contig_17_1	Prodigal:002006	CDS	19979	20068	.	-	0	ID=AOPFMNJM_01073;inference=ab initio prediction:Prodigal:002006;locus_tag=AOPFMNJM_01073;product=hypothetical protein
M-jeotgali_contig_17_1	Prodigal:002006	CDS	20074	20229	.	-	0	ID=AOPFMNJM_01074;inference=ab initio prediction:Prodigal:002006;locus_tag=AOPFMNJM_01074;product=hypothetical protein
M-jeotgali_contig_17_1	Prodigal:002006	CDS	20386	20916	.	-	0	ID=AOPFMNJM_01075;inference=ab initio prediction:Prodigal:002006;locus_tag=AOPFMNJM_01075;product=hypothetical protein
M-jeotgali_contig_17_1	Prodigal:002006	CDS	21075	21950	.	+	0	ID=AOPFMNJM_01076;eC_number=3.5.2.6;Name=blaP;gene=blaP;inference=ab initio prediction:Prodigal:002006,similar to AA sequence:UniProtKB:P30897;locus_tag=AOPFMNJM_01076;product=Beta-lactamase
M-jeotgali_contig_17_1	Prodigal:002006	CDS	22030	22920	.	+	0	ID=AOPFMNJM_01077;inference=ab initio prediction:Prodigal:002006;locus_tag=AOPFMNJM_01077;product=hypothetical protein
M-jeotgali_contig_17_1	Prodigal:002006	CDS	22966	23742	.	+	0	ID=AOPFMNJM_01078;Name=yisK;db_xref=COG:COG0179;gene=yisK;inference=ab initio prediction:Prodigal:002006,similar to AA sequence:UniProtKB:O06724;locus_tag=AOPFMNJM_01078;product=putative protein YisK
M-jeotgali_contig_17_1	Prodigal:002006	CDS	23891	24553	.	+	0	ID=AOPFMNJM_01079;inference=ab initio prediction:Prodigal:002006;locus_tag=AOPFMNJM_01079;product=hypothetical protein
M-jeotgali_contig_17_1	Prodigal:002006	CDS	24708	25697	.	+	0	ID=AOPFMNJM_01080;eC_number=2.8.1.8;Name=lipA;gene=lipA;inference=ab initio prediction:Prodigal:002006,similar to AA sequence:UniProtKB:P65286;locus_tag=AOPFMNJM_01080;product=Lipoyl synthase
M-jeotgali_contig_17_1	Prodigal:002006	CDS	25720	26178	.	+	0	ID=AOPFMNJM_01081;Name=pasT;db_xref=COG:COG2867;gene=pasT;inference=ab initio prediction:Prodigal:002006,similar to AA sequence:UniProtKB:Q8FEY4;locus_tag=AOPFMNJM_01081;product=Persistence and stress-resistance toxin PasT
M-jeotgali_contig_17_1	Prodigal:002006	CDS	26183	27397	.	-	0	ID=AOPFMNJM_01082;eC_number=1.14.13.232;Name=oxyE;gene=oxyE;inference=ab initio prediction:Prodigal:002006,similar to AA sequence:UniProtKB:Q3S8R0;locus_tag=AOPFMNJM_01082;product=6-methylpretetramide 4-monooxygenase
M-jeotgali_contig_17_1	Prodigal:002006	CDS	27436	27927	.	-	0	ID=AOPFMNJM_01083;eC_number=3.5.1.42;Name=pncC;db_xref=COG:COG1546;gene=pncC;inference=ab initio prediction:Prodigal:002006,similar to AA sequence:UniProtKB:P0A6G3;locus_tag=AOPFMNJM_01083;product=Nicotinamide-nucleotide amidohydrolase PncC
M-jeotgali_contig_17_1	Prodigal:002006	CDS	27938	29230	.	-	0	ID=AOPFMNJM_01084;Name=ispDF;db_xref=COG:COG0245;gene=ispDF;inference=ab initio prediction:Prodigal:002006,similar to AA sequence:UniProtKB:Q9PM68;locus_tag=AOPFMNJM_01084;product=Bifunctional enzyme IspD/IspF
M-jeotgali_contig_17_1	Prodigal:002006	CDS	29399	30424	.	+	0	ID=AOPFMNJM_01085;eC_number=1.3.1.-;Name=dusB;db_xref=COG:COG0042;gene=dusB;inference=ab initio prediction:Prodigal:002006,similar to AA sequence:UniProtKB:P0ABT5;locus_tag=AOPFMNJM_01085;product=tRNA-dihydrouridine synthase B
M-jeotgali_contig_17_1	Prodigal:002006	CDS	30421	31566	.	+	0	ID=AOPFMNJM_01086;eC_number=2.7.13.3;Name=glnL;db_xref=COG:COG3852;gene=glnL;inference=ab initio prediction:Prodigal:002006,similar to AA sequence:UniProtKB:P0AFB5;locus_tag=AOPFMNJM_01086;product=Sensory histidine kinase/phosphatase NtrB
M-jeotgali_contig_17_1	Prodigal:002006	CDS	31575	33038	.	+	0	ID=AOPFMNJM_01087;Name=ntrC;db_xref=COG:COG2204;gene=ntrC;inference=ab initio prediction:Prodigal:002006,similar to AA sequence:UniProtKB:P10577;locus_tag=AOPFMNJM_01087;product=DNA-binding transcriptional regulator NtrC
M-jeotgali_contig_17_1	Prodigal:002006	CDS	33077	33649	.	-	0	ID=AOPFMNJM_01088;inference=ab initio prediction:Prodigal:002006;locus_tag=AOPFMNJM_01088;product=hypothetical protein
M-jeotgali_contig_17_1	Prodigal:002006	CDS	34023	34661	.	+	0	ID=AOPFMNJM_01089;inference=ab initio prediction:Prodigal:002006;locus_tag=AOPFMNJM_01089;product=hypothetical protein
M-jeotgali_contig_17_1	Prodigal:002006	CDS	34645	34986	.	+	0	ID=AOPFMNJM_01090;inference=ab initio prediction:Prodigal:002006;locus_tag=AOPFMNJM_01090;product=hypothetical protein
M-jeotgali_contig_17_1	Prodigal:002006	CDS	35398	36726	.	+	0	ID=AOPFMNJM_01091;eC_number=4.2.2.-;Name=rlpA_1;gene=rlpA_1;inference=ab initio prediction:Prodigal:002006,protein motif:HAMAP:MF_02071;locus_tag=AOPFMNJM_01091;product=Endolytic peptidoglycan transglycosylase RlpA
M-jeotgali_contig_17_1	Prodigal:002006	CDS	36852	38063	.	+	0	ID=AOPFMNJM_01092;eC_number=3.4.16.4;Name=dacC;db_xref=COG:COG1686;gene=dacC;inference=ab initio prediction:Prodigal:002006,similar to AA sequence:UniProtKB:P08506;locus_tag=AOPFMNJM_01092;product=D-alanyl-D-alanine carboxypeptidase DacC
M-jeotgali_contig_17_1	Prodigal:002006	CDS	38060	38761	.	+	0	ID=AOPFMNJM_01093;eC_number=2.7.4.9;Name=tmk;db_xref=COG:COG0125;gene=tmk;inference=ab initio prediction:Prodigal:002006,similar to AA sequence:UniProtKB:Q9HZN8;locus_tag=AOPFMNJM_01093;product=Thymidylate kinase
M-jeotgali_contig_17_1	Prodigal:002006	CDS	38751	39794	.	+	0	ID=AOPFMNJM_01094;inference=ab initio prediction:Prodigal:002006;locus_tag=AOPFMNJM_01094;product=hypothetical protein
M-jeotgali_contig_17_1	Prodigal:002006	CDS	39851	41443	.	+	0	ID=AOPFMNJM_01095;eC_number=6.1.1.10;Name=metG;gene=metG;inference=ab initio prediction:Prodigal:002006,similar to AA sequence:UniProtKB:P59078;locus_tag=AOPFMNJM_01095;product=Methionine--tRNA ligase
M-jeotgali_contig_17_1	Prodigal:002006	CDS	41464	42270	.	+	0	ID=AOPFMNJM_01096;eC_number=3.1.-.-;Name=ycfH;db_xref=COG:COG0084;gene=ycfH;inference=ab initio prediction:Prodigal:002006,similar to AA sequence:UniProtKB:P0AFQ7;locus_tag=AOPFMNJM_01096;product=putative metal-dependent hydrolase YcfH
M-jeotgali_contig_17_1	Prodigal:002006	CDS	42314	43117	.	+	0	ID=AOPFMNJM_01097;eC_number=3.1.4.55;Name=phnP;db_xref=COG:COG1235;gene=phnP;inference=ab initio prediction:Prodigal:002006,similar to AA sequence:UniProtKB:P16692;locus_tag=AOPFMNJM_01097;product=Phosphoribosyl 1%2C2-cyclic phosphate phosphodiesterase
M-jeotgali_contig_18_1	Prodigal:002006	CDS	191	559	.	+	0	ID=AOPFMNJM_01098;Name=rpsM;db_xref=COG:COG0099;gene=rpsM;inference=ab initio prediction:Prodigal:002006,similar to AA sequence:UniProtKB:Q6N4V5;locus_tag=AOPFMNJM_01098;product=30S ribosomal protein S13
M-jeotgali_contig_18_1	Prodigal:002006	CDS	729	1118	.	+	0	ID=AOPFMNJM_01099;Name=rpsK;db_xref=COG:COG0100;gene=rpsK;inference=ab initio prediction:Prodigal:002006,similar to AA sequence:UniProtKB:Q6N4V6;locus_tag=AOPFMNJM_01099;product=30S ribosomal protein S11
M-jeotgali_contig_18_1	Prodigal:002006	CDS	1149	2024	.	+	0	ID=AOPFMNJM_01100;inference=ab initio prediction:Prodigal:002006;locus_tag=AOPFMNJM_01100;product=hypothetical protein
M-jeotgali_contig_18_1	Prodigal:002006	CDS	2135	3154	.	+	0	ID=AOPFMNJM_01101;eC_number=2.7.7.6;Name=rpoA;db_xref=COG:COG0202;gene=rpoA;inference=ab initio prediction:Prodigal:002006,similar to AA sequence:UniProtKB:Q925Z2;locus_tag=AOPFMNJM_01101;product=DNA-directed RNA polymerase subunit alpha
M-jeotgali_contig_18_1	Prodigal:002006	CDS	3329	3742	.	+	0	ID=AOPFMNJM_01102;Name=rplQ;db_xref=COG:COG0203;gene=rplQ;inference=ab initio prediction:Prodigal:002006,similar to AA sequence:UniProtKB:Q6N4V8;locus_tag=AOPFMNJM_01102;product=50S ribosomal protein L17
M-jeotgali_contig_18_1	Prodigal:002006	CDS	3816	5675	.	-	0	ID=AOPFMNJM_01103;eC_number=2.7.13.3;Name=rcsC_3;gene=rcsC_3;inference=ab initio prediction:Prodigal:002006,protein motif:HAMAP:MF_00979;locus_tag=AOPFMNJM_01103;product=Sensor histidine kinase RcsC
M-jeotgali_contig_18_1	Prodigal:002006	CDS	5672	7390	.	-	0	ID=AOPFMNJM_01104;eC_number=2.7.13.3;Name=tmoS;gene=tmoS;inference=ab initio prediction:Prodigal:002006,similar to AA sequence:UniProtKB:Q8KIY1;locus_tag=AOPFMNJM_01104;product=Sensor histidine kinase TmoS
M-jeotgali_contig_18_1	Prodigal:002006	CDS	7387	8472	.	-	0	ID=AOPFMNJM_01105;eC_number=3.1.1.61;Name=cheB_1;db_xref=COG:COG2201;gene=cheB_1;inference=ab initio prediction:Prodigal:002006,similar to AA sequence:UniProtKB:P07330;locus_tag=AOPFMNJM_01105;product=Protein-glutamate methylesterase/protein-glutamine glutaminase
M-jeotgali_contig_18_1	Prodigal:002006	CDS	8481	10745	.	-	0	ID=AOPFMNJM_01106;eC_number=2.7.13.3;Name=rcsC_4;gene=rcsC_4;inference=ab initio prediction:Prodigal:002006,protein motif:HAMAP:MF_00979;locus_tag=AOPFMNJM_01106;product=Sensor histidine kinase RcsC
M-jeotgali_contig_18_1	Prodigal:002006	CDS	10764	12437	.	-	0	ID=AOPFMNJM_01107;inference=ab initio prediction:Prodigal:002006;locus_tag=AOPFMNJM_01107;product=hypothetical protein
M-jeotgali_contig_18_1	Prodigal:002006	CDS	12509	13000	.	-	0	ID=AOPFMNJM_01108;inference=ab initio prediction:Prodigal:002006;locus_tag=AOPFMNJM_01108;product=hypothetical protein
M-jeotgali_contig_18_1	Prodigal:002006	CDS	12997	14469	.	-	0	ID=AOPFMNJM_01109;inference=ab initio prediction:Prodigal:002006;locus_tag=AOPFMNJM_01109;product=hypothetical protein
M-jeotgali_contig_18_1	Prodigal:002006	CDS	14480	14980	.	-	0	ID=AOPFMNJM_01110;inference=ab initio prediction:Prodigal:002006;locus_tag=AOPFMNJM_01110;product=hypothetical protein
M-jeotgali_contig_18_1	Prodigal:002006	CDS	15227	17110	.	+	0	ID=AOPFMNJM_01111;eC_number=2.2.1.6;Name=ilvI;db_xref=COG:COG0028;gene=ilvI;inference=ab initio prediction:Prodigal:002006,similar to AA sequence:UniProtKB:P00893;locus_tag=AOPFMNJM_01111;product=Acetolactate synthase isozyme 3 large subunit
M-jeotgali_contig_18_1	Prodigal:002006	CDS	17243	17785	.	+	0	ID=AOPFMNJM_01112;eC_number=2.2.1.6;Name=ilvH;db_xref=COG:COG0440;gene=ilvH;inference=ab initio prediction:Prodigal:002006,similar to AA sequence:UniProtKB:P00894;locus_tag=AOPFMNJM_01112;product=Acetolactate synthase isozyme 3 small subunit
M-jeotgali_contig_18_1	Prodigal:002006	CDS	17844	18077	.	+	0	ID=AOPFMNJM_01113;inference=ab initio prediction:Prodigal:002006;locus_tag=AOPFMNJM_01113;product=hypothetical protein
M-jeotgali_contig_18_1	Prodigal:002006	CDS	18070	18432	.	+	0	ID=AOPFMNJM_01114;eC_number=3.1.27.-;Name=mazF;db_xref=COG:COG2337;gene=mazF;inference=ab initio prediction:Prodigal:002006,similar to AA sequence:UniProtKB:P0AE70;locus_tag=AOPFMNJM_01114;product=Endoribonuclease toxin MazF
M-jeotgali_contig_18_1	Prodigal:002006	CDS	18441	19082	.	+	0	ID=AOPFMNJM_01115;eC_number=2.5.1.18;Name=gstB_1;db_xref=COG:COG0625;gene=gstB_1;inference=ab initio prediction:Prodigal:002006,similar to AA sequence:UniProtKB:P15214;locus_tag=AOPFMNJM_01115;product=Glutathione S-transferase GST-6.0
M-jeotgali_contig_18_1	Prodigal:002006	CDS	19184	19825	.	+	0	ID=AOPFMNJM_01116;inference=ab initio prediction:Prodigal:002006;locus_tag=AOPFMNJM_01116;product=hypothetical protein
M-jeotgali_contig_18_1	Prodigal:002006	CDS	19849	20868	.	+	0	ID=AOPFMNJM_01117;eC_number=1.1.1.86;Name=ilvC;db_xref=COG:COG0059;gene=ilvC;inference=ab initio prediction:Prodigal:002006,similar to AA sequence:UniProtKB:Q9HVA2;locus_tag=AOPFMNJM_01117;product=Ketol-acid reductoisomerase (NADP(+))
M-jeotgali_contig_18_1	Prodigal:002006	CDS	20926	21381	.	-	0	ID=AOPFMNJM_01118;inference=ab initio prediction:Prodigal:002006;locus_tag=AOPFMNJM_01118;product=hypothetical protein
M-jeotgali_contig_18_1	Prodigal:002006	CDS	21419	22036	.	+	0	ID=AOPFMNJM_01119;eC_number=1.7.1.17;Name=azoR1;db_xref=COG:COG1182;gene=azoR1;inference=ab initio prediction:Prodigal:002006,similar to AA sequence:UniProtKB:Q88IY3;locus_tag=AOPFMNJM_01119;product=FMN-dependent NADH-azoreductase 1
M-jeotgali_contig_18_1	Prodigal:002006	CDS	22131	22784	.	+	0	ID=AOPFMNJM_01120;inference=ab initio prediction:Prodigal:002006;locus_tag=AOPFMNJM_01120;product=hypothetical protein
M-jeotgali_contig_18_1	Prodigal:002006	CDS	22781	23347	.	+	0	ID=AOPFMNJM_01121;inference=ab initio prediction:Prodigal:002006;locus_tag=AOPFMNJM_01121;product=hypothetical protein
M-jeotgali_contig_18_1	Prodigal:002006	CDS	23369	23971	.	-	0	ID=AOPFMNJM_01122;eC_number=2.5.1.18;Name=gstB_2;db_xref=COG:COG0625;gene=gstB_2;inference=ab initio prediction:Prodigal:002006,similar to AA sequence:UniProtKB:P15214;locus_tag=AOPFMNJM_01122;product=Glutathione S-transferase GST-6.0
M-jeotgali_contig_18_1	Prodigal:002006	CDS	24045	24749	.	+	0	ID=AOPFMNJM_01123;eC_number=6.3.4.15;Name=birA_1;gene=birA_1;inference=ab initio prediction:Prodigal:002006,protein motif:HAMAP:MF_00978;locus_tag=AOPFMNJM_01123;product=Bifunctional ligase/repressor BirA
M-jeotgali_contig_18_1	Prodigal:002006	CDS	24737	25798	.	-	0	ID=AOPFMNJM_01124;eC_number=6.1.1.2;Name=trpS;db_xref=COG:COG0180;gene=trpS;inference=ab initio prediction:Prodigal:002006,similar to AA sequence:UniProtKB:Q9KNV7;locus_tag=AOPFMNJM_01124;product=Tryptophan--tRNA ligase
M-jeotgali_contig_18_1	Prodigal:002006	CDS	25888	26667	.	-	0	ID=AOPFMNJM_01125;Name=pdg;gene=pdg;inference=ab initio prediction:Prodigal:002006,similar to AA sequence:UniProtKB:P46303;locus_tag=AOPFMNJM_01125;product=Ultraviolet N-glycosylase/AP lyase
M-jeotgali_contig_18_1	Prodigal:002006	CDS	26721	27491	.	-	0	ID=AOPFMNJM_01126;inference=ab initio prediction:Prodigal:002006;locus_tag=AOPFMNJM_01126;product=hypothetical protein
M-jeotgali_contig_18_1	Prodigal:002006	CDS	27694	28581	.	+	0	ID=AOPFMNJM_01127;eC_number=5.1.1.7;Name=dapF;db_xref=COG:COG0253;gene=dapF;inference=ab initio prediction:Prodigal:002006,similar to AA sequence:UniProtKB:P44859;locus_tag=AOPFMNJM_01127;product=Diaminopimelate epimerase
M-jeotgali_contig_18_1	Prodigal:002006	CDS	28581	29807	.	+	0	ID=AOPFMNJM_01128;eC_number=2.8.4.5;Name=mtaB;db_xref=COG:COG0621;gene=mtaB;inference=ab initio prediction:Prodigal:002006,similar to AA sequence:UniProtKB:P54462;locus_tag=AOPFMNJM_01128;product=Threonylcarbamoyladenosine tRNA methylthiotransferase MtaB
M-jeotgali_contig_18_1	Prodigal:002006	CDS	29804	30541	.	-	0	ID=AOPFMNJM_01129;eC_number=5.4.99.28;Name=rluA;db_xref=COG:COG0564;gene=rluA;inference=ab initio prediction:Prodigal:002006,similar to AA sequence:UniProtKB:P0AA37;locus_tag=AOPFMNJM_01129;product=Dual-specificity RNA pseudouridine synthase RluA
M-jeotgali_contig_18_1	Prodigal:002006	CDS	30585	32057	.	+	0	ID=AOPFMNJM_01130;Name=ftsY;gene=ftsY;inference=ab initio prediction:Prodigal:002006,protein motif:HAMAP:MF_00920;locus_tag=AOPFMNJM_01130;product=Signal recognition particle receptor FtsY
M-jeotgali_contig_18_1	Prodigal:002006	CDS	32047	32736	.	+	0	ID=AOPFMNJM_01131;Name=yciB;db_xref=COG:COG2917;gene=yciB;inference=ab initio prediction:Prodigal:002006,similar to AA sequence:UniProtKB:P95745;locus_tag=AOPFMNJM_01131;product=Intracellular septation protein
M-jeotgali_contig_18_1	Prodigal:002006	CDS	32837	33448	.	-	0	ID=AOPFMNJM_01132;Name=cycY;db_xref=COG:COG0526;gene=cycY;inference=ab initio prediction:Prodigal:002006,similar to AA sequence:UniProtKB:P30960;locus_tag=AOPFMNJM_01132;product=Thiol:disulfide interchange protein CycY
M-jeotgali_contig_18_1	Prodigal:002006	CDS	33445	33591	.	-	0	ID=AOPFMNJM_01133;inference=ab initio prediction:Prodigal:002006;locus_tag=AOPFMNJM_01133;product=hypothetical protein
M-jeotgali_contig_18_1	Prodigal:002006	CDS	33606	34379	.	-	0	ID=AOPFMNJM_01134;Name=ccmC;db_xref=COG:COG0755;gene=ccmC;inference=ab initio prediction:Prodigal:002006,similar to AA sequence:UniProtKB:P0ABM1;locus_tag=AOPFMNJM_01134;product=Heme exporter protein C
M-jeotgali_contig_18_1	Prodigal:002006	CDS	34442	35110	.	-	0	ID=AOPFMNJM_01135;Name=ccmB;db_xref=COG:COG2386;gene=ccmB;inference=ab initio prediction:Prodigal:002006,similar to AA sequence:UniProtKB:P0ABL8;locus_tag=AOPFMNJM_01135;product=Heme exporter protein B
M-jeotgali_contig_18_1	Prodigal:002006	CDS	35107	35727	.	-	0	ID=AOPFMNJM_01136;eC_number=7.6.2.5;Name=ccmA;db_xref=COG:COG4133;gene=ccmA;inference=ab initio prediction:Prodigal:002006,similar to AA sequence:UniProtKB:P52218;locus_tag=AOPFMNJM_01136;product=Cytochrome c biogenesis ATP-binding export protein CcmA
M-jeotgali_contig_18_1	Prodigal:002006	CDS	36065	38773	.	+	0	ID=AOPFMNJM_01137;eC_number=4.2.1.3;Name=acnA;db_xref=COG:COG1048;gene=acnA;inference=ab initio prediction:Prodigal:002006,similar to AA sequence:UniProtKB:P70920;locus_tag=AOPFMNJM_01137;product=Aconitate hydratase A
M-jeotgali_contig_18_1	Prodigal:002006	CDS	38955	39629	.	+	0	ID=AOPFMNJM_01138;inference=ab initio prediction:Prodigal:002006;locus_tag=AOPFMNJM_01138;product=hypothetical protein
M-jeotgali_contig_18_1	Prodigal:002006	CDS	39647	40741	.	-	0	ID=AOPFMNJM_01139;Name=ydiK;db_xref=COG:COG0628;gene=ydiK;inference=ab initio prediction:Prodigal:002006,similar to AA sequence:UniProtKB:P0AFS7;locus_tag=AOPFMNJM_01139;product=Putative transport protein YdiK
M-jeotgali_contig_18_1	Prodigal:002006	CDS	40978	41289	.	+	0	ID=AOPFMNJM_01140;Name=acpXL;db_xref=COG:COG0236;gene=acpXL;inference=ab initio prediction:Prodigal:002006,similar to AA sequence:UniProtKB:P0A2W5;locus_tag=AOPFMNJM_01140;product=Acyl carrier protein AcpXL
M-jeotgali_contig_18_1	Prodigal:002006	CDS	41321	41785	.	+	0	ID=AOPFMNJM_01141;inference=ab initio prediction:Prodigal:002006;locus_tag=AOPFMNJM_01141;product=hypothetical protein
M-jeotgali_contig_18_1	Prodigal:002006	CDS	41782	42930	.	+	0	ID=AOPFMNJM_01142;inference=ab initio prediction:Prodigal:002006;locus_tag=AOPFMNJM_01142;product=hypothetical protein
M-jeotgali_contig_18_1	Prodigal:002006	CDS	43004	44299	.	+	0	ID=AOPFMNJM_01143;eC_number=2.3.1.179;Name=fabF_1;db_xref=COG:COG0304;gene=fabF_1;inference=ab initio prediction:Prodigal:002006,similar to AA sequence:UniProtKB:Q83E37;locus_tag=AOPFMNJM_01143;product=3-oxoacyl-[acyl-carrier-protein] synthase 2
M-jeotgali_contig_18_1	Prodigal:002006	CDS	44296	45066	.	+	0	ID=AOPFMNJM_01144;eC_number=1.1.1.100;Name=fabG_4;gene=fabG_4;inference=ab initio prediction:Prodigal:002006,similar to AA sequence:UniProtKB:Q9KQH7;locus_tag=AOPFMNJM_01144;product=3-oxoacyl-[acyl-carrier-protein] reductase FabG
M-jeotgali_contig_18_1	Prodigal:002006	CDS	45078	45356	.	+	0	ID=AOPFMNJM_01145;inference=ab initio prediction:Prodigal:002006;locus_tag=AOPFMNJM_01145;product=hypothetical protein
M-jeotgali_contig_18_1	Prodigal:002006	CDS	45498	46520	.	+	0	ID=AOPFMNJM_01146;eC_number=1.6.5.5;Name=qorA_1;db_xref=COG:COG0604;gene=qorA_1;inference=ab initio prediction:Prodigal:002006,similar to AA sequence:UniProtKB:P28304;locus_tag=AOPFMNJM_01146;product=Quinone oxidoreductase 1
M-jeotgali_contig_18_1	Prodigal:002006	CDS	46618	47589	.	+	0	ID=AOPFMNJM_01147;eC_number=2.3.1.241;Name=lpxL;gene=lpxL;inference=ab initio prediction:Prodigal:002006,protein motif:HAMAP:MF_01942;locus_tag=AOPFMNJM_01147;product=Lipid A biosynthesis lauroyltransferase
M-jeotgali_contig_18_1	Prodigal:002006	CDS	47573	48346	.	+	0	ID=AOPFMNJM_01148;inference=ab initio prediction:Prodigal:002006;locus_tag=AOPFMNJM_01148;product=hypothetical protein
M-jeotgali_contig_18_1	Prodigal:002006	CDS	48974	49150	.	+	0	ID=AOPFMNJM_01149;inference=ab initio prediction:Prodigal:002006;locus_tag=AOPFMNJM_01149;product=hypothetical protein
M-jeotgali_contig_18_1	Prodigal:002006	CDS	49162	49479	.	+	0	ID=AOPFMNJM_01150;inference=ab initio prediction:Prodigal:002006;locus_tag=AOPFMNJM_01150;product=hypothetical protein
M-jeotgali_contig_18_1	Prodigal:002006	CDS	49487	50965	.	+	0	ID=AOPFMNJM_01151;eC_number=1.1.1.402;Name=eryB;db_xref=COG:COG0578;gene=eryB;inference=ab initio prediction:Prodigal:002006,similar to AA sequence:UniProtKB:Q2YIQ2;locus_tag=AOPFMNJM_01151;product=D-erythritol 1-phosphate dehydrogenase
M-jeotgali_contig_18_1	Prodigal:002006	CDS	51056	52570	.	+	0	ID=AOPFMNJM_01152;eC_number=2.7.1.30;Name=glpK;db_xref=COG:COG0554;gene=glpK;inference=ab initio prediction:Prodigal:002006,similar to AA sequence:UniProtKB:P9WPK1;locus_tag=AOPFMNJM_01152;product=Glycerol kinase
M-jeotgali_contig_18_1	Prodigal:002006	CDS	52567	53700	.	+	0	ID=AOPFMNJM_01153;eC_number=2.3.1.46;Name=metXA_1;gene=metXA_1;inference=ab initio prediction:Prodigal:002006,protein motif:HAMAP:MF_00296;locus_tag=AOPFMNJM_01153;product=Homoserine O-acetyltransferase
M-jeotgali_contig_18_1	Prodigal:002006	CDS	53658	54431	.	-	0	ID=AOPFMNJM_01154;eC_number=3.6.3.-;Name=cmpD_1;gene=cmpD_1;inference=ab initio prediction:Prodigal:002006,similar to AA sequence:UniProtKB:Q55463;locus_tag=AOPFMNJM_01154;product=Bicarbonate transport ATP-binding protein CmpD
M-jeotgali_contig_18_1	Prodigal:002006	CDS	54434	55186	.	-	0	ID=AOPFMNJM_01155;Name=ssuC_2;db_xref=COG:COG0600;gene=ssuC_2;inference=ab initio prediction:Prodigal:002006,similar to AA sequence:UniProtKB:P40401;locus_tag=AOPFMNJM_01155;product=Putative aliphatic sulfonates transport permease protein SsuC
M-jeotgali_contig_18_1	Prodigal:002006	CDS	55221	56255	.	-	0	ID=AOPFMNJM_01156;inference=ab initio prediction:Prodigal:002006;locus_tag=AOPFMNJM_01156;product=hypothetical protein
M-jeotgali_contig_18_1	Prodigal:002006	CDS	56502	56924	.	+	0	ID=AOPFMNJM_01157;inference=ab initio prediction:Prodigal:002006;locus_tag=AOPFMNJM_01157;product=hypothetical protein
M-jeotgali_contig_18_1	Prodigal:002006	CDS	57006	57983	.	-	0	ID=AOPFMNJM_01158;Name=spuD;db_xref=COG:COG0687;gene=spuD;inference=ab initio prediction:Prodigal:002006,similar to AA sequence:UniProtKB:Q9I6J1;locus_tag=AOPFMNJM_01158;product=Putrescine-binding periplasmic protein SpuD
M-jeotgali_contig_19_1	Prodigal:002006	CDS	57	1400	.	+	0	ID=AOPFMNJM_01159;Name=uup;db_xref=COG:COG0488;gene=uup;inference=ab initio prediction:Prodigal:002006,similar to AA sequence:UniProtKB:P43672;locus_tag=AOPFMNJM_01159;product=ABC transporter ATP-binding protein uup
M-jeotgali_contig_19_1	Prodigal:002006	CDS	1785	3440	.	+	0	ID=AOPFMNJM_01160;inference=ab initio prediction:Prodigal:002006;locus_tag=AOPFMNJM_01160;product=hypothetical protein
M-jeotgali_contig_19_1	Prodigal:002006	CDS	3661	5568	.	+	0	ID=AOPFMNJM_01161;inference=ab initio prediction:Prodigal:002006;locus_tag=AOPFMNJM_01161;product=hypothetical protein
M-jeotgali_contig_19_1	Prodigal:002006	CDS	5609	5884	.	+	0	ID=AOPFMNJM_01162;inference=ab initio prediction:Prodigal:002006;locus_tag=AOPFMNJM_01162;product=hypothetical protein
M-jeotgali_contig_19_1	Prodigal:002006	CDS	5901	8207	.	-	0	ID=AOPFMNJM_01163;eC_number=4.2.2.-;Name=mltF_1;gene=mltF_1;inference=ab initio prediction:Prodigal:002006,protein motif:HAMAP:MF_02016;locus_tag=AOPFMNJM_01163;product=Membrane-bound lytic murein transglycosylase F
M-jeotgali_contig_19_1	Prodigal:002006	CDS	8345	9244	.	+	0	ID=AOPFMNJM_01164;eC_number=4.3.3.7;Name=dapA_2;db_xref=COG:COG0329;gene=dapA_2;inference=ab initio prediction:Prodigal:002006,similar to AA sequence:UniProtKB:Q8UGL3;locus_tag=AOPFMNJM_01164;product=4-hydroxy-tetrahydrodipicolinate synthase
M-jeotgali_contig_19_1	Prodigal:002006	CDS	9333	9806	.	+	0	ID=AOPFMNJM_01165;Name=smpB;gene=smpB;inference=ab initio prediction:Prodigal:002006,similar to AA sequence:UniProtKB:B8H482;locus_tag=AOPFMNJM_01165;product=SsrA-binding protein
M-jeotgali_contig_19_1	Prodigal:002006	CDS	9816	10472	.	-	0	ID=AOPFMNJM_01166;inference=ab initio prediction:Prodigal:002006;locus_tag=AOPFMNJM_01166;product=hypothetical protein
M-jeotgali_contig_19_1	Prodigal:002006	CDS	10590	12914	.	-	0	ID=AOPFMNJM_01167;eC_number=2.7.6.5;Name=rsh;gene=rsh;inference=ab initio prediction:Prodigal:002006,similar to AA sequence:UniProtKB:Q8CY42;locus_tag=AOPFMNJM_01167;product=GTP pyrophosphokinase rsh
M-jeotgali_contig_19_1	Prodigal:002006	CDS	13003	13413	.	-	0	ID=AOPFMNJM_01168;eC_number=2.7.7.6;Name=rpoZ;gene=rpoZ;inference=ab initio prediction:Prodigal:002006,protein motif:HAMAP:MF_00366;locus_tag=AOPFMNJM_01168;product=DNA-directed RNA polymerase subunit omega
M-jeotgali_contig_19_1	Prodigal:002006	CDS	13668	14600	.	+	0	ID=AOPFMNJM_01169;eC_number=2.3.1.39;Name=fabD_1;db_xref=COG:COG0331;gene=fabD_1;inference=ab initio prediction:Prodigal:002006,similar to AA sequence:UniProtKB:P0AAI9;locus_tag=AOPFMNJM_01169;product=Malonyl CoA-acyl carrier protein transacylase
M-jeotgali_contig_19_1	Prodigal:002006	CDS	14691	15431	.	+	0	ID=AOPFMNJM_01170;eC_number=1.1.1.100;Name=fabG_5;gene=fabG_5;inference=ab initio prediction:Prodigal:002006,similar to AA sequence:UniProtKB:P0AEK2;locus_tag=AOPFMNJM_01170;product=3-oxoacyl-[acyl-carrier-protein] reductase FabG
M-jeotgali_contig_19_1	Prodigal:002006	CDS	15740	15976	.	+	0	ID=AOPFMNJM_01171;Name=acpP_1;db_xref=COG:COG0236;gene=acpP_1;inference=ab initio prediction:Prodigal:002006,similar to AA sequence:UniProtKB:P19372;locus_tag=AOPFMNJM_01171;product=Acyl carrier protein AcpP
M-jeotgali_contig_19_1	Prodigal:002006	CDS	16058	17320	.	+	0	ID=AOPFMNJM_01172;eC_number=2.3.1.179;Name=fabF_2;db_xref=COG:COG0304;gene=fabF_2;inference=ab initio prediction:Prodigal:002006,similar to AA sequence:UniProtKB:Q9KQH9;locus_tag=AOPFMNJM_01172;product=3-oxoacyl-[acyl-carrier-protein] synthase 2
M-jeotgali_contig_19_1	Prodigal:002006	CDS	17352	18047	.	-	0	ID=AOPFMNJM_01173;inference=ab initio prediction:Prodigal:002006;locus_tag=AOPFMNJM_01173;product=hypothetical protein
M-jeotgali_contig_19_1	Prodigal:002006	CDS	18116	18319	.	-	0	ID=AOPFMNJM_01174;inference=ab initio prediction:Prodigal:002006;locus_tag=AOPFMNJM_01174;product=hypothetical protein
M-jeotgali_contig_19_1	Prodigal:002006	CDS	18503	19717	.	+	0	ID=AOPFMNJM_01175;inference=ab initio prediction:Prodigal:002006;locus_tag=AOPFMNJM_01175;product=hypothetical protein
M-jeotgali_contig_19_1	Prodigal:002006	CDS	19721	22381	.	-	0	ID=AOPFMNJM_01176;Name=uvrB;gene=uvrB;inference=ab initio prediction:Prodigal:002006,protein motif:HAMAP:MF_00204;locus_tag=AOPFMNJM_01176;product=UvrABC system protein B
M-jeotgali_contig_19_1	Prodigal:002006	CDS	22505	23002	.	+	0	ID=AOPFMNJM_01177;inference=ab initio prediction:Prodigal:002006;locus_tag=AOPFMNJM_01177;product=hypothetical protein
M-jeotgali_contig_19_1	Prodigal:002006	CDS	22999	23502	.	+	0	ID=AOPFMNJM_01178;eC_number=1.13.11.2;Name=catE;db_xref=COG:COG2514;gene=catE;inference=ab initio prediction:Prodigal:002006,similar to AA sequence:UniProtKB:P54721;locus_tag=AOPFMNJM_01178;product=Catechol-2%2C3-dioxygenase
M-jeotgali_contig_19_1	Prodigal:002006	CDS	23557	24084	.	+	0	ID=AOPFMNJM_01179;inference=ab initio prediction:Prodigal:002006;locus_tag=AOPFMNJM_01179;product=hypothetical protein
M-jeotgali_contig_19_1	Prodigal:002006	CDS	24105	25877	.	+	0	ID=AOPFMNJM_01180;eC_number=1.1.9.1;Name=qbdA;gene=qbdA;inference=ab initio prediction:Prodigal:002006,similar to AA sequence:UniProtKB:Q8GR64;locus_tag=AOPFMNJM_01180;product=Quinohemoprotein alcohol dehydrogenase ADH IIB
M-jeotgali_contig_19_1	Prodigal:002006	CDS	25881	27200	.	-	0	ID=AOPFMNJM_01181;inference=ab initio prediction:Prodigal:002006;locus_tag=AOPFMNJM_01181;product=hypothetical protein
M-jeotgali_contig_19_1	Prodigal:002006	CDS	27345	28418	.	+	0	ID=AOPFMNJM_01182;eC_number=3.2.1.8;Name=xynZ;db_xref=COG:COG2382;gene=xynZ;inference=ab initio prediction:Prodigal:002006,similar to AA sequence:UniProtKB:P10478;locus_tag=AOPFMNJM_01182;product=Endo-1%2C4-beta-xylanase Z
M-jeotgali_contig_19_1	Prodigal:002006	CDS	28483	28857	.	-	0	ID=AOPFMNJM_01183;Name=arcA_1;db_xref=COG:COG0745;gene=arcA_1;inference=ab initio prediction:Prodigal:002006,similar to AA sequence:UniProtKB:P0A9Q1;locus_tag=AOPFMNJM_01183;product=Aerobic respiration control protein ArcA
M-jeotgali_contig_19_1	Prodigal:002006	CDS	28953	29858	.	-	0	ID=AOPFMNJM_01184;eC_number=3.1.1.-;Name=aes_2;gene=aes_2;inference=ab initio prediction:Prodigal:002006,protein motif:HAMAP:MF_01958;locus_tag=AOPFMNJM_01184;product=Acetyl esterase
M-jeotgali_contig_19_1	Prodigal:002006	CDS	29935	30882	.	-	0	ID=AOPFMNJM_01185;inference=ab initio prediction:Prodigal:002006;locus_tag=AOPFMNJM_01185;product=hypothetical protein
M-jeotgali_contig_19_1	Prodigal:002006	CDS	31014	32654	.	+	0	ID=AOPFMNJM_01186;Name=yejF;db_xref=COG:COG4172;gene=yejF;inference=ab initio prediction:Prodigal:002006,similar to AA sequence:UniProtKB:P33916;locus_tag=AOPFMNJM_01186;product=putative ABC transporter ATP-binding protein YejF
M-jeotgali_contig_19_1	Prodigal:002006	CDS	32656	33876	.	+	0	ID=AOPFMNJM_01187;eC_number=5.4.2.7;Name=deoB;db_xref=COG:COG1015;gene=deoB;inference=ab initio prediction:Prodigal:002006,similar to AA sequence:UniProtKB:P0A6K6;locus_tag=AOPFMNJM_01187;product=Phosphopentomutase
M-jeotgali_contig_19_1	Prodigal:002006	CDS	33913	34101	.	+	0	ID=AOPFMNJM_01188;inference=ab initio prediction:Prodigal:002006;locus_tag=AOPFMNJM_01188;product=hypothetical protein
M-jeotgali_contig_19_1	Prodigal:002006	CDS	34091	34387	.	-	0	ID=AOPFMNJM_01189;inference=ab initio prediction:Prodigal:002006;locus_tag=AOPFMNJM_01189;product=hypothetical protein
M-jeotgali_contig_19_1	Prodigal:002006	CDS	34399	35607	.	-	0	ID=AOPFMNJM_01190;Name=yciC;db_xref=COG:COG0523;gene=yciC;inference=ab initio prediction:Prodigal:002006,similar to AA sequence:UniProtKB:P94400;locus_tag=AOPFMNJM_01190;product=Putative metal chaperone YciC
M-jeotgali_contig_19_1	Prodigal:002006	CDS	35796	36434	.	+	0	ID=AOPFMNJM_01191;Name=slmA_1;gene=slmA_1;inference=ab initio prediction:Prodigal:002006,protein motif:HAMAP:MF_01839;locus_tag=AOPFMNJM_01191;product=Nucleoid occlusion factor SlmA
M-jeotgali_contig_19_1	Prodigal:002006	CDS	36492	36971	.	+	0	ID=AOPFMNJM_01192;inference=ab initio prediction:Prodigal:002006;locus_tag=AOPFMNJM_01192;product=hypothetical protein
M-jeotgali_contig_19_1	Prodigal:002006	CDS	37075	37707	.	+	0	ID=AOPFMNJM_01193;eC_number=2.4.2.9;Name=upp;gene=upp;inference=ab initio prediction:Prodigal:002006,similar to AA sequence:UniProtKB:P67396;locus_tag=AOPFMNJM_01193;product=Uracil phosphoribosyltransferase
M-jeotgali_contig_19_1	Prodigal:002006	CDS	37783	38793	.	+	0	ID=AOPFMNJM_01194;eC_number=1.3.1.103;inference=ab initio prediction:Prodigal:002006,similar to AA sequence:UniProtKB:Q59I44;locus_tag=AOPFMNJM_01194;product=2-haloacrylate reductase
M-jeotgali_contig_19_1	Prodigal:002006	CDS	38907	39218	.	+	0	ID=AOPFMNJM_01195;inference=ab initio prediction:Prodigal:002006;locus_tag=AOPFMNJM_01195;product=hypothetical protein
M-jeotgali_contig_19_1	Prodigal:002006	CDS	39266	40147	.	-	0	ID=AOPFMNJM_01196;eC_number=1.1.1.157;Name=mmgB;db_xref=COG:COG1250;gene=mmgB;inference=ab initio prediction:Prodigal:002006,similar to AA sequence:UniProtKB:P45856;locus_tag=AOPFMNJM_01196;product=putative 3-hydroxybutyryl-CoA dehydrogenase
M-jeotgali_contig_19_1	Prodigal:002006	CDS	40274	41224	.	-	0	ID=AOPFMNJM_01197;Name=etfA;db_xref=COG:COG2025;gene=etfA;inference=ab initio prediction:Prodigal:002006,similar to AA sequence:UniProtKB:P38974;locus_tag=AOPFMNJM_01197;product=Electron transfer flavoprotein subunit alpha
M-jeotgali_contig_19_1	Prodigal:002006	CDS	41307	42056	.	-	0	ID=AOPFMNJM_01198;Name=etfB;gene=etfB;inference=ab initio prediction:Prodigal:002006,similar to AA sequence:UniProtKB:P38975;locus_tag=AOPFMNJM_01198;product=Electron transfer flavoprotein subunit beta
M-jeotgali_contig_19_1	Prodigal:002006	CDS	42227	42793	.	-	0	ID=AOPFMNJM_01199;eC_number=2.5.1.17;db_xref=COG:COG2096;inference=ab initio prediction:Prodigal:002006,similar to AA sequence:UniProtKB:P9WP99;locus_tag=AOPFMNJM_01199;product=Corrinoid adenosyltransferase
M-jeotgali_contig_19_1	Prodigal:002006	CDS	42878	43516	.	-	0	ID=AOPFMNJM_01200;inference=ab initio prediction:Prodigal:002006;locus_tag=AOPFMNJM_01200;product=hypothetical protein
M-jeotgali_contig_19_1	Prodigal:002006	CDS	43714	44283	.	+	0	ID=AOPFMNJM_01201;inference=ab initio prediction:Prodigal:002006;locus_tag=AOPFMNJM_01201;product=hypothetical protein
M-jeotgali_contig_19_1	Prodigal:002006	CDS	44311	44499	.	-	0	ID=AOPFMNJM_01202;inference=ab initio prediction:Prodigal:002006;locus_tag=AOPFMNJM_01202;product=hypothetical protein
M-jeotgali_contig_19_1	Prodigal:002006	CDS	44578	47202	.	-	0	ID=AOPFMNJM_01203;inference=ab initio prediction:Prodigal:002006;locus_tag=AOPFMNJM_01203;product=hypothetical protein
M-jeotgali_contig_19_1	Prodigal:002006	CDS	47346	48431	.	+	0	ID=AOPFMNJM_01204;eC_number=4.1.2.48;Name=ltaE;gene=ltaE;inference=ab initio prediction:Prodigal:002006,similar to AA sequence:UniProtKB:O50584;locus_tag=AOPFMNJM_01204;product=Low specificity L-threonine aldolase
M-jeotgali_contig_19_1	Prodigal:002006	CDS	48380	49651	.	-	0	ID=AOPFMNJM_01205;eC_number=4.1.1.20;Name=lysA;db_xref=COG:COG0019;gene=lysA;inference=ab initio prediction:Prodigal:002006,similar to AA sequence:UniProtKB:Q9KVL7;locus_tag=AOPFMNJM_01205;product=Diaminopimelate decarboxylase
M-jeotgali_contig_19_1	Prodigal:002006	CDS	49718	50143	.	-	0	ID=AOPFMNJM_01206;inference=ab initio prediction:Prodigal:002006;locus_tag=AOPFMNJM_01206;product=hypothetical protein
M-jeotgali_contig_19_1	Prodigal:002006	CDS	50191	50463	.	-	0	ID=AOPFMNJM_01207;inference=ab initio prediction:Prodigal:002006;locus_tag=AOPFMNJM_01207;product=hypothetical protein
M-jeotgali_contig_19_1	Prodigal:002006	CDS	50573	51259	.	-	0	ID=AOPFMNJM_01208;inference=ab initio prediction:Prodigal:002006;locus_tag=AOPFMNJM_01208;product=hypothetical protein
M-jeotgali_contig_19_1	Prodigal:002006	CDS	51355	51963	.	-	0	ID=AOPFMNJM_01209;inference=ab initio prediction:Prodigal:002006;locus_tag=AOPFMNJM_01209;product=hypothetical protein
M-jeotgali_contig_19_1	Prodigal:002006	CDS	52191	52649	.	+	0	ID=AOPFMNJM_01210;inference=ab initio prediction:Prodigal:002006;locus_tag=AOPFMNJM_01210;product=hypothetical protein
M-jeotgali_contig_19_1	Prodigal:002006	CDS	52646	53470	.	-	0	ID=AOPFMNJM_01211;eC_number=3.1.3.7;Name=cysQ_2;gene=cysQ_2;inference=ab initio prediction:Prodigal:002006,protein motif:HAMAP:MF_02095;locus_tag=AOPFMNJM_01211;product=3'(2')%2C5'-bisphosphate nucleotidase CysQ
M-jeotgali_contig_19_1	Prodigal:002006	CDS	53594	54286	.	+	0	ID=AOPFMNJM_01212;eC_number=2.7.99.-;Name=chpT;gene=chpT;inference=ab initio prediction:Prodigal:002006,similar to AA sequence:UniProtKB:Q2YQA5;locus_tag=AOPFMNJM_01212;product=Protein phosphotransferase ChpT
M-jeotgali_contig_19_1	Prodigal:002006	CDS	54434	57118	.	+	0	ID=AOPFMNJM_01213;eC_number=2.7.13.3;Name=rcsC_5;gene=rcsC_5;inference=ab initio prediction:Prodigal:002006,protein motif:HAMAP:MF_00979;locus_tag=AOPFMNJM_01213;product=Sensor histidine kinase RcsC
M-jeotgali_contig_19_1	Prodigal:002006	CDS	57148	57639	.	+	0	ID=AOPFMNJM_01214;Name=cheW;db_xref=COG:COG0835;gene=cheW;inference=ab initio prediction:Prodigal:002006,similar to AA sequence:UniProtKB:Q56311;locus_tag=AOPFMNJM_01214;product=Chemotaxis protein CheW
M-jeotgali_contig_19_1	Prodigal:002006	CDS	57660	58043	.	+	0	ID=AOPFMNJM_01215;Name=cheY_1;db_xref=COG:COG0784;gene=cheY_1;inference=ab initio prediction:Prodigal:002006,similar to AA sequence:UniProtKB:P0A2D5;locus_tag=AOPFMNJM_01215;product=Chemotaxis protein CheY
M-jeotgali_contig_19_1	Prodigal:002006	CDS	58083	59261	.	+	0	ID=AOPFMNJM_01216;eC_number=3.1.1.61;Name=cheB_2;db_xref=COG:COG2201;gene=cheB_2;inference=ab initio prediction:Prodigal:002006,similar to AA sequence:UniProtKB:P07330;locus_tag=AOPFMNJM_01216;product=Protein-glutamate methylesterase/protein-glutamine glutaminase
M-jeotgali_contig_19_1	Prodigal:002006	CDS	59258	60136	.	+	0	ID=AOPFMNJM_01217;eC_number=2.1.1.80;Name=cheR1;gene=cheR1;inference=ab initio prediction:Prodigal:002006,similar to AA sequence:UniProtKB:O87131;locus_tag=AOPFMNJM_01217;product=Chemotaxis protein methyltransferase 1
M-jeotgali_contig_19_1	Prodigal:002006	CDS	60315	61016	.	-	0	ID=AOPFMNJM_01218;Name=ctrA;gene=ctrA;inference=ab initio prediction:Prodigal:002006,similar to AA sequence:UniProtKB:Q8FZ93;locus_tag=AOPFMNJM_01218;product=Cell cycle response regulator CtrA
M-jeotgali_contig_19_1	Prodigal:002006	CDS	61444	62799	.	+	0	ID=AOPFMNJM_01219;eC_number=7.1.2.2;Name=yscN_1;gene=yscN_1;inference=ab initio prediction:Prodigal:002006,similar to AA sequence:UniProtKB:P40291;locus_tag=AOPFMNJM_01219;product=putative ATP synthase YscN
M-jeotgali_contig_19_1	Prodigal:002006	CDS	62859	63266	.	+	0	ID=AOPFMNJM_01220;inference=ab initio prediction:Prodigal:002006;locus_tag=AOPFMNJM_01220;product=hypothetical protein
M-jeotgali_contig_19_1	Prodigal:002006	CDS	63426	64496	.	+	0	ID=AOPFMNJM_01221;inference=ab initio prediction:Prodigal:002006;locus_tag=AOPFMNJM_01221;product=hypothetical protein
M-jeotgali_contig_20_1	Prodigal:002006	CDS	53	298	.	+	0	ID=AOPFMNJM_01222;eC_number=2.7.4.22;Name=pyrH;db_xref=COG:COG0528;gene=pyrH;inference=ab initio prediction:Prodigal:002006,similar to AA sequence:UniProtKB:P65932;locus_tag=AOPFMNJM_01222;product=Uridylate kinase
M-jeotgali_contig_20_1	Prodigal:002006	CDS	438	1001	.	+	0	ID=AOPFMNJM_01223;Name=frr;db_xref=COG:COG0233;gene=frr;inference=ab initio prediction:Prodigal:002006,similar to AA sequence:UniProtKB:Q81WL1;locus_tag=AOPFMNJM_01223;product=Ribosome-recycling factor
M-jeotgali_contig_20_1	Prodigal:002006	CDS	1233	1994	.	+	0	ID=AOPFMNJM_01224;eC_number=2.5.1.31;Name=uppS_2;gene=uppS_2;inference=ab initio prediction:Prodigal:002006,similar to AA sequence:UniProtKB:O82827;locus_tag=AOPFMNJM_01224;product=Ditrans%2Cpolycis-undecaprenyl-diphosphate synthase ((2E%2C6E)-farnesyl-diphosphate specific)
M-jeotgali_contig_20_1	Prodigal:002006	CDS	1994	2854	.	+	0	ID=AOPFMNJM_01225;eC_number=2.7.7.41;Name=cdsA;db_xref=COG:COG0575;gene=cdsA;inference=ab initio prediction:Prodigal:002006,similar to AA sequence:UniProtKB:Q9X1B7;locus_tag=AOPFMNJM_01225;product=Phosphatidate cytidylyltransferase
M-jeotgali_contig_20_1	Prodigal:002006	CDS	2866	4044	.	+	0	ID=AOPFMNJM_01226;eC_number=1.1.1.267;Name=dxr;gene=dxr;inference=ab initio prediction:Prodigal:002006,similar to AA sequence:UniProtKB:Q9X5F2;locus_tag=AOPFMNJM_01226;product=1-deoxy-D-xylulose 5-phosphate reductoisomerase
M-jeotgali_contig_20_1	Prodigal:002006	CDS	4205	5356	.	+	0	ID=AOPFMNJM_01227;eC_number=3.4.24.-;Name=mmpA;db_xref=COG:COG0750;gene=mmpA;inference=ab initio prediction:Prodigal:002006,similar to AA sequence:UniProtKB:Q9A710;locus_tag=AOPFMNJM_01227;product=Metalloprotease MmpA
M-jeotgali_contig_20_1	Prodigal:002006	CDS	5688	8234	.	+	0	ID=AOPFMNJM_01228;Name=bamA_1;db_xref=COG:COG4775;gene=bamA_1;inference=ab initio prediction:Prodigal:002006,similar to AA sequence:UniProtKB:Q9K1H0;locus_tag=AOPFMNJM_01228;product=Outer membrane protein assembly factor BamA
M-jeotgali_contig_20_1	Prodigal:002006	CDS	8284	9336	.	+	0	ID=AOPFMNJM_01229;eC_number=2.3.1.-;Name=lpxD;db_xref=COG:COG1044;gene=lpxD;inference=ab initio prediction:Prodigal:002006,similar to AA sequence:UniProtKB:P0CD76;locus_tag=AOPFMNJM_01229;product=UDP-3-O-acylglucosamine N-acyltransferase
M-jeotgali_contig_20_1	Prodigal:002006	CDS	9558	11786	.	+	0	ID=AOPFMNJM_01230;eC_number=2.7.13.3;Name=rcsC_6;gene=rcsC_6;inference=ab initio prediction:Prodigal:002006,protein motif:HAMAP:MF_00979;locus_tag=AOPFMNJM_01230;product=Sensor histidine kinase RcsC
M-jeotgali_contig_20_1	Prodigal:002006	CDS	11898	15860	.	-	0	ID=AOPFMNJM_01231;inference=ab initio prediction:Prodigal:002006;locus_tag=AOPFMNJM_01231;product=hypothetical protein
M-jeotgali_contig_20_1	Prodigal:002006	CDS	16270	16848	.	+	0	ID=AOPFMNJM_01232;inference=ab initio prediction:Prodigal:002006;locus_tag=AOPFMNJM_01232;product=hypothetical protein
M-jeotgali_contig_20_1	Prodigal:002006	CDS	16904	17242	.	+	0	ID=AOPFMNJM_01233;inference=ab initio prediction:Prodigal:002006;locus_tag=AOPFMNJM_01233;product=hypothetical protein
M-jeotgali_contig_20_1	Prodigal:002006	CDS	17366	19684	.	+	0	ID=AOPFMNJM_01234;eC_number=3.1.13.1;Name=rnr;db_xref=COG:COG0557;gene=rnr;inference=ab initio prediction:Prodigal:002006,similar to AA sequence:UniProtKB:P21499;locus_tag=AOPFMNJM_01234;product=Ribonuclease R
M-jeotgali_contig_20_1	Prodigal:002006	CDS	19703	20071	.	+	0	ID=AOPFMNJM_01235;inference=ab initio prediction:Prodigal:002006;locus_tag=AOPFMNJM_01235;product=hypothetical protein
M-jeotgali_contig_20_1	Prodigal:002006	CDS	20209	20604	.	+	0	ID=AOPFMNJM_01236;inference=ab initio prediction:Prodigal:002006;locus_tag=AOPFMNJM_01236;product=hypothetical protein
M-jeotgali_contig_20_1	Prodigal:002006	CDS	20555	21295	.	+	0	ID=AOPFMNJM_01237;inference=ab initio prediction:Prodigal:002006;locus_tag=AOPFMNJM_01237;product=hypothetical protein
M-jeotgali_contig_20_1	Prodigal:002006	CDS	21428	21595	.	+	0	ID=AOPFMNJM_01238;Name=rpmG;db_xref=COG:COG0267;gene=rpmG;inference=ab initio prediction:Prodigal:002006,similar to AA sequence:UniProtKB:Q6N554;locus_tag=AOPFMNJM_01238;product=50S ribosomal protein L33
M-jeotgali_contig_20_1	Prodigal:002006	CDS	21994	22530	.	+	0	ID=AOPFMNJM_01239;inference=ab initio prediction:Prodigal:002006;locus_tag=AOPFMNJM_01239;product=hypothetical protein
M-jeotgali_contig_20_1	Prodigal:002006	CDS	22609	22920	.	+	0	ID=AOPFMNJM_01240;inference=ab initio prediction:Prodigal:002006;locus_tag=AOPFMNJM_01240;product=hypothetical protein
M-jeotgali_contig_20_1	Prodigal:002006	CDS	23023	23160	.	+	0	ID=AOPFMNJM_01241;inference=ab initio prediction:Prodigal:002006;locus_tag=AOPFMNJM_01241;product=hypothetical protein
M-jeotgali_contig_20_1	Prodigal:002006	CDS	23175	23417	.	-	0	ID=AOPFMNJM_01242;inference=ab initio prediction:Prodigal:002006;locus_tag=AOPFMNJM_01242;product=hypothetical protein
M-jeotgali_contig_20_1	Prodigal:002006	CDS	23592	23954	.	+	0	ID=AOPFMNJM_01243;inference=ab initio prediction:Prodigal:002006;locus_tag=AOPFMNJM_01243;product=hypothetical protein
M-jeotgali_contig_20_1	Prodigal:002006	CDS	24138	24524	.	-	0	ID=AOPFMNJM_01244;inference=ab initio prediction:Prodigal:002006;locus_tag=AOPFMNJM_01244;product=hypothetical protein
M-jeotgali_contig_20_1	Prodigal:002006	CDS	24745	26637	.	-	0	ID=AOPFMNJM_01245;eC_number=4.1.99.17;Name=thiC;db_xref=COG:COG0422;gene=thiC;inference=ab initio prediction:Prodigal:002006,similar to AA sequence:UniProtKB:Q9A6Q5;locus_tag=AOPFMNJM_01245;product=Phosphomethylpyrimidine synthase
M-jeotgali_contig_20_1	Prodigal:002006	CDS	26869	27231	.	+	0	ID=AOPFMNJM_01246;inference=ab initio prediction:Prodigal:002006;locus_tag=AOPFMNJM_01246;product=hypothetical protein
M-jeotgali_contig_20_1	Prodigal:002006	CDS	27295	27519	.	+	0	ID=AOPFMNJM_01247;inference=ab initio prediction:Prodigal:002006;locus_tag=AOPFMNJM_01247;product=hypothetical protein
M-jeotgali_contig_20_1	Prodigal:002006	CDS	27636	27947	.	+	0	ID=AOPFMNJM_01248;inference=ab initio prediction:Prodigal:002006;locus_tag=AOPFMNJM_01248;product=hypothetical protein
M-jeotgali_contig_20_1	Prodigal:002006	CDS	28295	30379	.	+	0	ID=AOPFMNJM_01249;Name=pbpG;db_xref=COG:COG0744;gene=pbpG;inference=ab initio prediction:Prodigal:002006,similar to AA sequence:UniProtKB:P70997;locus_tag=AOPFMNJM_01249;product=Penicillin-binding protein 2D
M-jeotgali_contig_20_1	Prodigal:002006	CDS	30540	32072	.	+	0	ID=AOPFMNJM_01250;inference=ab initio prediction:Prodigal:002006;locus_tag=AOPFMNJM_01250;product=hypothetical protein
M-jeotgali_contig_20_1	Prodigal:002006	CDS	32091	32339	.	-	0	ID=AOPFMNJM_01251;inference=ab initio prediction:Prodigal:002006;locus_tag=AOPFMNJM_01251;product=hypothetical protein
M-jeotgali_contig_20_1	Prodigal:002006	CDS	32573	33565	.	-	0	ID=AOPFMNJM_01252;inference=ab initio prediction:Prodigal:002006;locus_tag=AOPFMNJM_01252;product=hypothetical protein
M-jeotgali_contig_20_1	Prodigal:002006	CDS	33570	34055	.	-	0	ID=AOPFMNJM_01253;Name=exbD_1;db_xref=COG:COG0848;gene=exbD_1;inference=ab initio prediction:Prodigal:002006,similar to AA sequence:UniProtKB:P0ABV2;locus_tag=AOPFMNJM_01253;product=Biopolymer transport protein ExbD
M-jeotgali_contig_20_1	Prodigal:002006	CDS	34165	34854	.	-	0	ID=AOPFMNJM_01254;Name=exbB;db_xref=COG:COG0811;gene=exbB;inference=ab initio prediction:Prodigal:002006,similar to AA sequence:UniProtKB:P0ABU7;locus_tag=AOPFMNJM_01254;product=Biopolymer transport protein ExbB
M-jeotgali_contig_20_1	Prodigal:002006	CDS	34944	35411	.	-	0	ID=AOPFMNJM_01255;inference=ab initio prediction:Prodigal:002006;locus_tag=AOPFMNJM_01255;product=hypothetical protein
M-jeotgali_contig_20_1	Prodigal:002006	CDS	35814	36245	.	+	0	ID=AOPFMNJM_01256;Name=ibpA_2;db_xref=COG:COG0071;gene=ibpA_2;inference=ab initio prediction:Prodigal:002006,similar to AA sequence:UniProtKB:P0C054;locus_tag=AOPFMNJM_01256;product=Small heat shock protein IbpA
M-jeotgali_contig_20_1	Prodigal:002006	CDS	36694	36969	.	+	0	ID=AOPFMNJM_01257;inference=ab initio prediction:Prodigal:002006;locus_tag=AOPFMNJM_01257;product=hypothetical protein
M-jeotgali_contig_20_1	Prodigal:002006	CDS	37001	37780	.	-	0	ID=AOPFMNJM_01258;eC_number=4.2.99.20;Name=menH_2;gene=menH_2;inference=ab initio prediction:Prodigal:002006,protein motif:HAMAP:MF_01660;locus_tag=AOPFMNJM_01258;product=2-succinyl-6-hydroxy-2%2C4-cyclohexadiene-1-carboxylate synthase
M-jeotgali_contig_20_1	Prodigal:002006	CDS	37924	39147	.	+	0	ID=AOPFMNJM_01259;eC_number=2.4.1.250;Name=mshA_4;gene=mshA_4;inference=ab initio prediction:Prodigal:002006,protein motif:HAMAP:MF_01695;locus_tag=AOPFMNJM_01259;product=D-inositol-3-phosphate glycosyltransferase
M-jeotgali_contig_20_1	Prodigal:002006	CDS	39325	39846	.	+	0	ID=AOPFMNJM_01260;Name=infC;db_xref=COG:COG0290;gene=infC;inference=ab initio prediction:Prodigal:002006,similar to AA sequence:UniProtKB:P0A707;locus_tag=AOPFMNJM_01260;product=Translation initiation factor IF-3
M-jeotgali_contig_20_1	Prodigal:002006	CDS	39902	40753	.	+	0	ID=AOPFMNJM_01261;inference=ab initio prediction:Prodigal:002006;locus_tag=AOPFMNJM_01261;product=hypothetical protein
M-jeotgali_contig_20_1	Prodigal:002006	CDS	40787	43120	.	-	0	ID=AOPFMNJM_01262;inference=ab initio prediction:Prodigal:002006;locus_tag=AOPFMNJM_01262;product=hypothetical protein
M-jeotgali_contig_20_1	Prodigal:002006	CDS	43289	44425	.	-	0	ID=AOPFMNJM_01263;eC_number=2.4.1.11;db_xref=COG:COG0438;inference=ab initio prediction:Prodigal:002006,similar to AA sequence:UniProtKB:P9WMY9;locus_tag=AOPFMNJM_01263;product=Glycogen synthase
M-jeotgali_contig_20_1	Prodigal:002006	CDS	44831	45034	.	+	0	ID=AOPFMNJM_01264;Name=rpmI;db_xref=COG:COG0291;gene=rpmI;inference=ab initio prediction:Prodigal:002006,similar to AA sequence:UniProtKB:Q6NDR5;locus_tag=AOPFMNJM_01264;product=50S ribosomal protein L35
M-jeotgali_contig_20_1	Prodigal:002006	CDS	45084	45449	.	+	0	ID=AOPFMNJM_01265;Name=rplT;db_xref=COG:COG0292;gene=rplT;inference=ab initio prediction:Prodigal:002006,similar to AA sequence:UniProtKB:Q6NDR6;locus_tag=AOPFMNJM_01265;product=50S ribosomal protein L20
M-jeotgali_contig_20_1	Prodigal:002006	CDS	45497	46153	.	-	0	ID=AOPFMNJM_01266;eC_number=3.5.1.110;Name=rutB_1;gene=rutB_1;inference=ab initio prediction:Prodigal:002006,protein motif:HAMAP:MF_00830;locus_tag=AOPFMNJM_01266;product=Peroxyureidoacrylate/ureidoacrylate amidohydrolase RutB
M-jeotgali_contig_20_1	Prodigal:002006	CDS	46293	47372	.	+	0	ID=AOPFMNJM_01267;eC_number=6.1.1.20;Name=pheS;db_xref=COG:COG0016;gene=pheS;inference=ab initio prediction:Prodigal:002006,similar to AA sequence:UniProtKB:P08312;locus_tag=AOPFMNJM_01267;product=Phenylalanine--tRNA ligase alpha subunit
M-jeotgali_contig_20_1	Prodigal:002006	CDS	47460	49880	.	+	0	ID=AOPFMNJM_01268;eC_number=6.1.1.20;Name=pheT;db_xref=COG:COG0072;gene=pheT;inference=ab initio prediction:Prodigal:002006,similar to AA sequence:UniProtKB:P07395;locus_tag=AOPFMNJM_01268;product=Phenylalanine--tRNA ligase beta subunit
M-jeotgali_contig_20_1	Prodigal:002006	CDS	49877	50701	.	+	0	ID=AOPFMNJM_01269;inference=ab initio prediction:Prodigal:002006;locus_tag=AOPFMNJM_01269;product=hypothetical protein
M-jeotgali_contig_20_1	Prodigal:002006	CDS	50709	51485	.	-	0	ID=AOPFMNJM_01270;Name=moeZ;db_xref=COG:COG0476;gene=moeZ;inference=ab initio prediction:Prodigal:002006,similar to AA sequence:UniProtKB:P9WMN7;locus_tag=AOPFMNJM_01270;product=putative adenylyltransferase/sulfurtransferase MoeZ
M-jeotgali_contig_20_1	Prodigal:002006	CDS	51588	52754	.	+	0	ID=AOPFMNJM_01271;eC_number=3.5.1.18;Name=dapE_1;db_xref=COG:COG0624;gene=dapE_1;inference=ab initio prediction:Prodigal:002006,similar to AA sequence:UniProtKB:P0AED7;locus_tag=AOPFMNJM_01271;product=Succinyl-diaminopimelate desuccinylase
M-jeotgali_contig_20_1	Prodigal:002006	CDS	52733	53497	.	-	0	ID=AOPFMNJM_01272;eC_number=5.4.99.12;Name=truA;db_xref=COG:COG0101;gene=truA;inference=ab initio prediction:Prodigal:002006,similar to AA sequence:UniProtKB:P07649;locus_tag=AOPFMNJM_01272;product=tRNA pseudouridine synthase A
M-jeotgali_contig_20_1	Prodigal:002006	CDS	53705	54634	.	-	0	ID=AOPFMNJM_01273;eC_number=2.1.2.9;Name=fmt_1;db_xref=COG:COG0223;gene=fmt_1;inference=ab initio prediction:Prodigal:002006,similar to AA sequence:UniProtKB:O85732;locus_tag=AOPFMNJM_01273;product=Methionyl-tRNA formyltransferase
M-jeotgali_contig_20_1	Prodigal:002006	CDS	54658	55176	.	-	0	ID=AOPFMNJM_01274;eC_number=3.5.1.88;Name=def1;gene=def1;inference=ab initio prediction:Prodigal:002006,similar to AA sequence:UniProtKB:A0A0H3KB98;locus_tag=AOPFMNJM_01274;product=Peptide deformylase 1
M-jeotgali_contig_20_1	Prodigal:002006	CDS	55300	55905	.	-	0	ID=AOPFMNJM_01275;Name=recR;db_xref=COG:COG0353;gene=recR;inference=ab initio prediction:Prodigal:002006,similar to AA sequence:UniProtKB:Q5SHY0;locus_tag=AOPFMNJM_01275;product=Recombination protein RecR
M-jeotgali_contig_20_1	Prodigal:002006	CDS	56273	57889	.	+	0	ID=AOPFMNJM_01276;eC_number=4.1.1.49;Name=pckA;db_xref=COG:COG1866;gene=pckA;inference=ab initio prediction:Prodigal:002006,similar to AA sequence:UniProtKB:Q9ZNH4;locus_tag=AOPFMNJM_01276;product=Phosphoenolpyruvate carboxykinase (ATP)
M-jeotgali_contig_21_1	Prodigal:002006	CDS	169	1599	.	+	0	ID=AOPFMNJM_01277;Name=algA;db_xref=COG:COG0662;gene=algA;inference=ab initio prediction:Prodigal:002006,similar to AA sequence:UniProtKB:P07874;locus_tag=AOPFMNJM_01277;product=Alginate biosynthesis protein AlgA
M-jeotgali_contig_21_1	Prodigal:002006	CDS	1677	5552	.	+	0	ID=AOPFMNJM_01278;inference=ab initio prediction:Prodigal:002006;locus_tag=AOPFMNJM_01278;product=hypothetical protein
M-jeotgali_contig_21_1	Prodigal:002006	CDS	5556	6041	.	-	0	ID=AOPFMNJM_01279;inference=ab initio prediction:Prodigal:002006;locus_tag=AOPFMNJM_01279;product=hypothetical protein
M-jeotgali_contig_21_1	Prodigal:002006	CDS	6132	7406	.	-	0	ID=AOPFMNJM_01280;Name=bcr;gene=bcr;inference=ab initio prediction:Prodigal:002006,similar to AA sequence:UniProtKB:P28246;locus_tag=AOPFMNJM_01280;product=Bicyclomycin resistance protein
M-jeotgali_contig_21_1	Prodigal:002006	CDS	7603	9330	.	+	0	ID=AOPFMNJM_01281;eC_number=3.4.11.19;Name=dap;gene=dap;inference=ab initio prediction:Prodigal:002006,protein motif:HAMAP:MF_01960;locus_tag=AOPFMNJM_01281;product=D-aminopeptidase
M-jeotgali_contig_21_1	Prodigal:002006	CDS	9488	11011	.	+	0	ID=AOPFMNJM_01282;eC_number=1.2.1.3;Name=adh;db_xref=COG:COG1012;gene=adh;inference=ab initio prediction:Prodigal:002006,similar to AA sequence:UniProtKB:A1B4L2;locus_tag=AOPFMNJM_01282;product=Aldehyde dehydrogenase
M-jeotgali_contig_21_1	Prodigal:002006	CDS	11171	11437	.	-	0	ID=AOPFMNJM_01283;Name=minE;db_xref=COG:COG0851;gene=minE;inference=ab initio prediction:Prodigal:002006,similar to AA sequence:UniProtKB:P58152;locus_tag=AOPFMNJM_01283;product=Cell division topological specificity factor
M-jeotgali_contig_21_1	Prodigal:002006	CDS	11434	12249	.	-	0	ID=AOPFMNJM_01284;Name=minD;db_xref=COG:COG2894;gene=minD;inference=ab initio prediction:Prodigal:002006,similar to AA sequence:UniProtKB:P0AEZ3;locus_tag=AOPFMNJM_01284;product=Septum site-determining protein MinD
M-jeotgali_contig_21_1	Prodigal:002006	CDS	12262	12951	.	-	0	ID=AOPFMNJM_01285;Name=minC_1;db_xref=COG:COG0850;gene=minC_1;inference=ab initio prediction:Prodigal:002006,similar to AA sequence:UniProtKB:P18196;locus_tag=AOPFMNJM_01285;product=Septum site-determining protein MinC
M-jeotgali_contig_21_1	Prodigal:002006	CDS	13055	13747	.	-	0	ID=AOPFMNJM_01286;Name=minC_2;db_xref=COG:COG0850;gene=minC_2;inference=ab initio prediction:Prodigal:002006,similar to AA sequence:UniProtKB:P18196;locus_tag=AOPFMNJM_01286;product=Septum site-determining protein MinC
M-jeotgali_contig_21_1	Prodigal:002006	CDS	13978	14283	.	+	0	ID=AOPFMNJM_01287;inference=ab initio prediction:Prodigal:002006;locus_tag=AOPFMNJM_01287;product=hypothetical protein
M-jeotgali_contig_21_1	Prodigal:002006	CDS	14292	15839	.	+	0	ID=AOPFMNJM_01288;inference=ab initio prediction:Prodigal:002006;locus_tag=AOPFMNJM_01288;product=hypothetical protein
M-jeotgali_contig_21_1	Prodigal:002006	CDS	15836	16183	.	+	0	ID=AOPFMNJM_01289;inference=ab initio prediction:Prodigal:002006;locus_tag=AOPFMNJM_01289;product=hypothetical protein
M-jeotgali_contig_21_1	Prodigal:002006	CDS	16325	18151	.	+	0	ID=AOPFMNJM_01290;Name=typA;db_xref=COG:COG1217;gene=typA;inference=ab initio prediction:Prodigal:002006,similar to AA sequence:UniProtKB:P32132;locus_tag=AOPFMNJM_01290;product=GTP-binding protein TypA/BipA
M-jeotgali_contig_21_1	Prodigal:002006	CDS	18200	18361	.	-	0	ID=AOPFMNJM_01291;inference=ab initio prediction:Prodigal:002006;locus_tag=AOPFMNJM_01291;product=hypothetical protein
M-jeotgali_contig_21_1	Prodigal:002006	CDS	18358	18678	.	-	0	ID=AOPFMNJM_01292;inference=ab initio prediction:Prodigal:002006;locus_tag=AOPFMNJM_01292;product=hypothetical protein
M-jeotgali_contig_21_1	Prodigal:002006	CDS	18678	19019	.	-	0	ID=AOPFMNJM_01293;inference=ab initio prediction:Prodigal:002006;locus_tag=AOPFMNJM_01293;product=hypothetical protein
M-jeotgali_contig_21_1	Prodigal:002006	CDS	19104	20084	.	-	0	ID=AOPFMNJM_01294;eC_number=2.5.1.47;Name=cysK1;db_xref=COG:COG0031;gene=cysK1;inference=ab initio prediction:Prodigal:002006,similar to AA sequence:UniProtKB:P9WP55;locus_tag=AOPFMNJM_01294;product=O-acetylserine sulfhydrylase
M-jeotgali_contig_21_1	Prodigal:002006	CDS	20209	21291	.	-	0	ID=AOPFMNJM_01295;eC_number=2.4.1.250;Name=mshA_5;gene=mshA_5;inference=ab initio prediction:Prodigal:002006,protein motif:HAMAP:MF_01695;locus_tag=AOPFMNJM_01295;product=D-inositol-3-phosphate glycosyltransferase
M-jeotgali_contig_21_1	Prodigal:002006	CDS	21329	21496	.	-	0	ID=AOPFMNJM_01296;inference=ab initio prediction:Prodigal:002006;locus_tag=AOPFMNJM_01296;product=hypothetical protein
M-jeotgali_contig_21_1	Prodigal:002006	CDS	21594	22109	.	-	0	ID=AOPFMNJM_01297;inference=ab initio prediction:Prodigal:002006;locus_tag=AOPFMNJM_01297;product=hypothetical protein
M-jeotgali_contig_21_1	Prodigal:002006	CDS	22348	22671	.	+	0	ID=AOPFMNJM_01298;inference=ab initio prediction:Prodigal:002006;locus_tag=AOPFMNJM_01298;product=hypothetical protein
M-jeotgali_contig_21_1	Prodigal:002006	CDS	22676	23905	.	-	0	ID=AOPFMNJM_01299;eC_number=1.18.1.-;Name=thcD;gene=thcD;inference=ab initio prediction:Prodigal:002006,similar to AA sequence:UniProtKB:P43494;locus_tag=AOPFMNJM_01299;product=Rhodocoxin reductase
M-jeotgali_contig_21_1	Prodigal:002006	CDS	23902	24843	.	-	0	ID=AOPFMNJM_01300;Name=cmpR_1;db_xref=COG:COG0583;gene=cmpR_1;inference=ab initio prediction:Prodigal:002006,similar to AA sequence:UniProtKB:Q9F1R2;locus_tag=AOPFMNJM_01300;product=HTH-type transcriptional activator CmpR
M-jeotgali_contig_21_1	Prodigal:002006	CDS	25016	26068	.	+	0	ID=AOPFMNJM_01301;eC_number=3.1.3.11;Name=fbp;db_xref=COG:COG0158;gene=fbp;inference=ab initio prediction:Prodigal:002006,similar to AA sequence:UniProtKB:P0A993;locus_tag=AOPFMNJM_01301;product=Fructose-1%2C6-bisphosphatase class 1
M-jeotgali_contig_21_1	Prodigal:002006	CDS	26100	26960	.	+	0	ID=AOPFMNJM_01302;eC_number=2.7.1.19;Name=prkA;db_xref=COG:COG3954;gene=prkA;inference=ab initio prediction:Prodigal:002006,similar to AA sequence:UniProtKB:P12033;locus_tag=AOPFMNJM_01302;product=Phosphoribulokinase 1
M-jeotgali_contig_21_1	Prodigal:002006	CDS	26978	27433	.	-	0	ID=AOPFMNJM_01303;inference=ab initio prediction:Prodigal:002006;locus_tag=AOPFMNJM_01303;product=hypothetical protein
M-jeotgali_contig_21_1	Prodigal:002006	CDS	27510	28391	.	+	0	ID=AOPFMNJM_01304;eC_number=1.6.5.2;Name=qorB;db_xref=COG:COG0702;gene=qorB;inference=ab initio prediction:Prodigal:002006,similar to AA sequence:UniProtKB:P39315;locus_tag=AOPFMNJM_01304;product=Quinone oxidoreductase 2
M-jeotgali_contig_21_1	Prodigal:002006	CDS	28495	29181	.	+	0	ID=AOPFMNJM_01305;eC_number=5.1.3.1;Name=rpe;gene=rpe;inference=ab initio prediction:Prodigal:002006,similar to AA sequence:UniProtKB:P74061;locus_tag=AOPFMNJM_01305;product=Ribulose-phosphate 3-epimerase
M-jeotgali_contig_21_1	Prodigal:002006	CDS	29175	29933	.	+	0	ID=AOPFMNJM_01306;eC_number=3.1.3.-;Name=cbbY;db_xref=COG:COG0637;gene=cbbY;inference=ab initio prediction:Prodigal:002006,similar to AA sequence:UniProtKB:P95649;locus_tag=AOPFMNJM_01306;product=Protein CbbY
M-jeotgali_contig_21_1	Prodigal:002006	CDS	30178	30924	.	+	0	ID=AOPFMNJM_01307;db_xref=COG:COG0217;inference=ab initio prediction:Prodigal:002006,similar to AA sequence:UniProtKB:O67517;locus_tag=AOPFMNJM_01307;product=putative transcriptional regulatory protein
M-jeotgali_contig_21_1	Prodigal:002006	CDS	30956	31519	.	+	0	ID=AOPFMNJM_01308;eC_number=3.1.22.4;Name=ruvC;db_xref=COG:COG0817;gene=ruvC;inference=ab initio prediction:Prodigal:002006,similar to AA sequence:UniProtKB:P0A814;locus_tag=AOPFMNJM_01308;product=Crossover junction endodeoxyribonuclease RuvC
M-jeotgali_contig_21_1	Prodigal:002006	CDS	31526	32152	.	-	0	ID=AOPFMNJM_01309;Name=yceI;db_xref=COG:COG2353;gene=yceI;inference=ab initio prediction:Prodigal:002006,similar to AA sequence:UniProtKB:P0A8X2;locus_tag=AOPFMNJM_01309;product=Protein YceI
M-jeotgali_contig_21_1	Prodigal:002006	CDS	32291	32908	.	+	0	ID=AOPFMNJM_01310;eC_number=3.6.4.12;Name=ruvA;db_xref=COG:COG0632;gene=ruvA;inference=ab initio prediction:Prodigal:002006,similar to AA sequence:UniProtKB:P0A809;locus_tag=AOPFMNJM_01310;product=Holliday junction ATP-dependent DNA helicase RuvA
M-jeotgali_contig_21_1	Prodigal:002006	CDS	33095	33364	.	+	0	ID=AOPFMNJM_01311;inference=ab initio prediction:Prodigal:002006;locus_tag=AOPFMNJM_01311;product=hypothetical protein
M-jeotgali_contig_21_1	Prodigal:002006	CDS	33427	33924	.	+	0	ID=AOPFMNJM_01312;eC_number=1.16.3.1;Name=bfr;db_xref=COG:COG2193;gene=bfr;inference=ab initio prediction:Prodigal:002006,similar to AA sequence:UniProtKB:Q59738;locus_tag=AOPFMNJM_01312;product=Bacterioferritin
M-jeotgali_contig_21_1	Prodigal:002006	CDS	34100	35152	.	+	0	ID=AOPFMNJM_01313;eC_number=3.6.4.12;Name=ruvB_1;db_xref=COG:COG2255;gene=ruvB_1;inference=ab initio prediction:Prodigal:002006,similar to AA sequence:UniProtKB:P0A812;locus_tag=AOPFMNJM_01313;product=Holliday junction ATP-dependent DNA helicase RuvB
M-jeotgali_contig_21_1	Prodigal:002006	CDS	35157	35573	.	+	0	ID=AOPFMNJM_01314;eC_number=3.1.2.-;Name=ybgC;db_xref=COG:COG0824;gene=ybgC;inference=ab initio prediction:Prodigal:002006,similar to AA sequence:UniProtKB:P44679;locus_tag=AOPFMNJM_01314;product=Acyl-CoA thioesterase YbgC
M-jeotgali_contig_21_1	Prodigal:002006	CDS	35773	36492	.	+	0	ID=AOPFMNJM_01315;Name=tolQ;db_xref=COG:COG0811;gene=tolQ;inference=ab initio prediction:Prodigal:002006,similar to AA sequence:UniProtKB:P0ABU9;locus_tag=AOPFMNJM_01315;product=Tol-Pal system protein TolQ
M-jeotgali_contig_21_1	Prodigal:002006	CDS	36511	36954	.	+	0	ID=AOPFMNJM_01316;Name=exbD_2;db_xref=COG:COG0848;gene=exbD_2;inference=ab initio prediction:Prodigal:002006,similar to AA sequence:UniProtKB:P0ABV2;locus_tag=AOPFMNJM_01316;product=Biopolymer transport protein ExbD
M-jeotgali_contig_21_1	Prodigal:002006	CDS	36974	38254	.	+	0	ID=AOPFMNJM_01317;inference=ab initio prediction:Prodigal:002006;locus_tag=AOPFMNJM_01317;product=hypothetical protein
M-jeotgali_contig_21_1	Prodigal:002006	CDS	38313	39653	.	+	0	ID=AOPFMNJM_01318;Name=tolB;db_xref=COG:COG0823;gene=tolB;inference=ab initio prediction:Prodigal:002006,similar to AA sequence:UniProtKB:Q83F59;locus_tag=AOPFMNJM_01318;product=Tol-Pal system protein TolB
M-jeotgali_contig_21_1	Prodigal:002006	CDS	39800	41119	.	+	0	ID=AOPFMNJM_01319;inference=ab initio prediction:Prodigal:002006,similar to AA sequence:UniProtKB:P9WJX1;locus_tag=AOPFMNJM_01319;product=putative MFS-type transporter
M-jeotgali_contig_21_1	Prodigal:002006	CDS	41144	42442	.	+	0	ID=AOPFMNJM_01320;eC_number=3.1.4.53;Name=cpdA_2;gene=cpdA_2;inference=ab initio prediction:Prodigal:002006,protein motif:HAMAP:MF_00905;locus_tag=AOPFMNJM_01320;product=3'%2C5'-cyclic adenosine monophosphate phosphodiesterase CpdA
M-jeotgali_contig_21_1	Prodigal:002006	CDS	42471	43742	.	+	0	ID=AOPFMNJM_01321;Name=arsB_1;db_xref=COG:COG1055;gene=arsB_1;inference=ab initio prediction:Prodigal:002006,similar to AA sequence:UniProtKB:P0AB93;locus_tag=AOPFMNJM_01321;product=Arsenical pump membrane protein
M-jeotgali_contig_21_1	Prodigal:002006	CDS	43842	44459	.	-	0	ID=AOPFMNJM_01322;inference=ab initio prediction:Prodigal:002006;locus_tag=AOPFMNJM_01322;product=hypothetical protein
M-jeotgali_contig_21_1	Prodigal:002006	CDS	44465	45796	.	-	0	ID=AOPFMNJM_01323;Name=prsE_2;gene=prsE_2;inference=ab initio prediction:Prodigal:002006,similar to AA sequence:UniProtKB:Q7ANN5;locus_tag=AOPFMNJM_01323;product=Type I secretion system membrane fusion protein PrsE
M-jeotgali_contig_22_1	Prodigal:002006	CDS	32	511	.	+	0	ID=AOPFMNJM_01324;inference=ab initio prediction:Prodigal:002006;locus_tag=AOPFMNJM_01324;product=hypothetical protein
M-jeotgali_contig_22_1	Prodigal:002006	CDS	578	1882	.	+	0	ID=AOPFMNJM_01325;inference=ab initio prediction:Prodigal:002006;locus_tag=AOPFMNJM_01325;product=hypothetical protein
M-jeotgali_contig_22_1	Prodigal:002006	CDS	2210	2485	.	+	0	ID=AOPFMNJM_01326;inference=ab initio prediction:Prodigal:002006;locus_tag=AOPFMNJM_01326;product=hypothetical protein
M-jeotgali_contig_22_1	Prodigal:002006	CDS	2839	3261	.	-	0	ID=AOPFMNJM_01327;inference=ab initio prediction:Prodigal:002006;locus_tag=AOPFMNJM_01327;product=hypothetical protein
M-jeotgali_contig_22_1	Prodigal:002006	CDS	3331	3756	.	+	0	ID=AOPFMNJM_01328;Name=merR1;gene=merR1;inference=ab initio prediction:Prodigal:002006,similar to AA sequence:UniProtKB:P22853;locus_tag=AOPFMNJM_01328;product=Mercuric resistance operon regulatory protein
M-jeotgali_contig_22_1	Prodigal:002006	CDS	3902	4447	.	-	0	ID=AOPFMNJM_01329;inference=ab initio prediction:Prodigal:002006;locus_tag=AOPFMNJM_01329;product=hypothetical protein
M-jeotgali_contig_22_1	Prodigal:002006	CDS	4515	5270	.	+	0	ID=AOPFMNJM_01330;inference=ab initio prediction:Prodigal:002006;locus_tag=AOPFMNJM_01330;product=hypothetical protein
M-jeotgali_contig_22_1	Prodigal:002006	CDS	5318	6304	.	+	0	ID=AOPFMNJM_01331;Name=czcD_3;db_xref=COG:COG1230;gene=czcD_3;inference=ab initio prediction:Prodigal:002006,similar to AA sequence:UniProtKB:O07084;locus_tag=AOPFMNJM_01331;product=Cadmium%2C cobalt and zinc/H(+)-K(+) antiporter
M-jeotgali_contig_22_1	Prodigal:002006	CDS	6312	6998	.	+	0	ID=AOPFMNJM_01332;inference=ab initio prediction:Prodigal:002006;locus_tag=AOPFMNJM_01332;product=hypothetical protein
M-jeotgali_contig_22_1	Prodigal:002006	CDS	7011	7757	.	+	0	ID=AOPFMNJM_01333;Name=arcA_2;db_xref=COG:COG0745;gene=arcA_2;inference=ab initio prediction:Prodigal:002006,similar to AA sequence:UniProtKB:P0A9Q1;locus_tag=AOPFMNJM_01333;product=Aerobic respiration control protein ArcA
M-jeotgali_contig_22_1	Prodigal:002006	CDS	7754	9088	.	+	0	ID=AOPFMNJM_01334;eC_number=2.7.-.-;Name=sasA_5;gene=sasA_5;inference=ab initio prediction:Prodigal:002006,protein motif:HAMAP:MF_01837;locus_tag=AOPFMNJM_01334;product=Adaptive-response sensory-kinase SasA
M-jeotgali_contig_22_1	Prodigal:002006	CDS	9188	9451	.	+	0	ID=AOPFMNJM_01335;inference=ab initio prediction:Prodigal:002006;locus_tag=AOPFMNJM_01335;product=hypothetical protein
M-jeotgali_contig_22_1	Prodigal:002006	CDS	9489	9605	.	+	0	ID=AOPFMNJM_01336;inference=ab initio prediction:Prodigal:002006;locus_tag=AOPFMNJM_01336;product=hypothetical protein
M-jeotgali_contig_22_1	Prodigal:002006	CDS	9665	9904	.	-	0	ID=AOPFMNJM_01337;inference=ab initio prediction:Prodigal:002006;locus_tag=AOPFMNJM_01337;product=hypothetical protein
M-jeotgali_contig_22_1	Prodigal:002006	CDS	10077	10313	.	-	0	ID=AOPFMNJM_01338;inference=ab initio prediction:Prodigal:002006;locus_tag=AOPFMNJM_01338;product=hypothetical protein
M-jeotgali_contig_22_1	Prodigal:002006	CDS	10544	10915	.	+	0	ID=AOPFMNJM_01339;inference=ab initio prediction:Prodigal:002006;locus_tag=AOPFMNJM_01339;product=hypothetical protein
M-jeotgali_contig_22_1	Prodigal:002006	CDS	11036	12388	.	+	0	ID=AOPFMNJM_01340;Name=czcB_3;gene=czcB_3;inference=ab initio prediction:Prodigal:002006,similar to AA sequence:UniProtKB:P13510;locus_tag=AOPFMNJM_01340;product=Cobalt-zinc-cadmium resistance protein CzcB
M-jeotgali_contig_22_1	Prodigal:002006	CDS	12400	15648	.	+	0	ID=AOPFMNJM_01341;Name=cnrA_2;gene=cnrA_2;inference=ab initio prediction:Prodigal:002006,similar to AA sequence:UniProtKB:P37972;locus_tag=AOPFMNJM_01341;product=Nickel and cobalt resistance protein CnrA
M-jeotgali_contig_22_1	Prodigal:002006	CDS	15654	16211	.	+	0	ID=AOPFMNJM_01342;inference=ab initio prediction:Prodigal:002006;locus_tag=AOPFMNJM_01342;product=hypothetical protein
M-jeotgali_contig_22_1	Prodigal:002006	CDS	16252	17193	.	+	0	ID=AOPFMNJM_01343;Name=czcD_4;gene=czcD_4;inference=ab initio prediction:Prodigal:002006,similar to AA sequence:UniProtKB:P13512;locus_tag=AOPFMNJM_01343;product=Metal cation efflux system protein CzcD
M-jeotgali_contig_22_1	Prodigal:002006	CDS	17209	17379	.	+	0	ID=AOPFMNJM_01344;inference=ab initio prediction:Prodigal:002006;locus_tag=AOPFMNJM_01344;product=hypothetical protein
M-jeotgali_contig_22_1	Prodigal:002006	CDS	17882	18490	.	+	0	ID=AOPFMNJM_01345;inference=ab initio prediction:Prodigal:002006;locus_tag=AOPFMNJM_01345;product=hypothetical protein
M-jeotgali_contig_22_1	Prodigal:002006	CDS	18622	19059	.	+	0	ID=AOPFMNJM_01346;inference=ab initio prediction:Prodigal:002006;locus_tag=AOPFMNJM_01346;product=hypothetical protein
M-jeotgali_contig_22_1	Prodigal:002006	CDS	19127	19786	.	+	0	ID=AOPFMNJM_01347;Name=qseB_2;gene=qseB_2;inference=ab initio prediction:Prodigal:002006,similar to AA sequence:UniProtKB:Q8XBS3;locus_tag=AOPFMNJM_01347;product=Transcriptional regulatory protein QseB
M-jeotgali_contig_22_1	Prodigal:002006	CDS	19783	21078	.	+	0	ID=AOPFMNJM_01348;eC_number=2.7.13.3;Name=qseC_2;gene=qseC_2;inference=ab initio prediction:Prodigal:002006,similar to AA sequence:UniProtKB:P45336;locus_tag=AOPFMNJM_01348;product=Sensor protein QseC
M-jeotgali_contig_22_1	Prodigal:002006	CDS	21171	21947	.	+	0	ID=AOPFMNJM_01349;inference=ab initio prediction:Prodigal:002006;locus_tag=AOPFMNJM_01349;product=hypothetical protein
M-jeotgali_contig_22_1	Prodigal:002006	CDS	22016	22423	.	+	0	ID=AOPFMNJM_01350;inference=ab initio prediction:Prodigal:002006;locus_tag=AOPFMNJM_01350;product=hypothetical protein
M-jeotgali_contig_22_1	Prodigal:002006	CDS	22420	23235	.	+	0	ID=AOPFMNJM_01351;inference=ab initio prediction:Prodigal:002006;locus_tag=AOPFMNJM_01351;product=hypothetical protein
M-jeotgali_contig_22_1	Prodigal:002006	CDS	23265	24044	.	+	0	ID=AOPFMNJM_01352;inference=ab initio prediction:Prodigal:002006;locus_tag=AOPFMNJM_01352;product=hypothetical protein
M-jeotgali_contig_22_1	Prodigal:002006	CDS	24368	24985	.	+	0	ID=AOPFMNJM_01353;inference=ab initio prediction:Prodigal:002006;locus_tag=AOPFMNJM_01353;product=hypothetical protein
M-jeotgali_contig_22_1	Prodigal:002006	CDS	25011	25142	.	-	0	ID=AOPFMNJM_01354;inference=ab initio prediction:Prodigal:002006;locus_tag=AOPFMNJM_01354;product=hypothetical protein
M-jeotgali_contig_22_1	Prodigal:002006	CDS	25409	27856	.	-	0	ID=AOPFMNJM_01355;eC_number=5.6.2.2;Name=gyrB_1;gene=gyrB_1;inference=ab initio prediction:Prodigal:002006,similar to AA sequence:UniProtKB:B8GXQ0;locus_tag=AOPFMNJM_01355;product=DNA gyrase subunit B
M-jeotgali_contig_22_1	Prodigal:002006	CDS	28070	28717	.	-	0	ID=AOPFMNJM_01356;eC_number=3.1.2.6;Name=gloC;db_xref=COG:COG0491;gene=gloC;inference=ab initio prediction:Prodigal:002006,similar to AA sequence:UniProtKB:P75849;locus_tag=AOPFMNJM_01356;product=Hydroxyacylglutathione hydrolase GloC
M-jeotgali_contig_22_1	Prodigal:002006	CDS	28801	29433	.	-	0	ID=AOPFMNJM_01357;Name=rhtB;db_xref=COG:COG1280;gene=rhtB;inference=ab initio prediction:Prodigal:002006,similar to AA sequence:UniProtKB:P0AG34;locus_tag=AOPFMNJM_01357;product=Homoserine/homoserine lactone efflux protein
M-jeotgali_contig_22_1	Prodigal:002006	CDS	29519	31186	.	-	0	ID=AOPFMNJM_01358;eC_number=3.2.1.1;Name=treS;db_xref=COG:COG0366;gene=treS;inference=ab initio prediction:Prodigal:002006,similar to AA sequence:UniProtKB:P9WQ19;locus_tag=AOPFMNJM_01358;product=Trehalose synthase/amylase TreS
M-jeotgali_contig_22_1	Prodigal:002006	CDS	31373	31984	.	+	0	ID=AOPFMNJM_01359;inference=ab initio prediction:Prodigal:002006;locus_tag=AOPFMNJM_01359;product=hypothetical protein
M-jeotgali_contig_22_1	Prodigal:002006	CDS	32107	35163	.	+	0	ID=AOPFMNJM_01360;eC_number=2.4.1.129;Name=mtgA_2;gene=mtgA_2;inference=ab initio prediction:Prodigal:002006,protein motif:HAMAP:MF_00766;locus_tag=AOPFMNJM_01360;product=Biosynthetic peptidoglycan transglycosylase
M-jeotgali_contig_22_1	Prodigal:002006	CDS	35223	36314	.	+	0	ID=AOPFMNJM_01361;inference=ab initio prediction:Prodigal:002006;locus_tag=AOPFMNJM_01361;product=hypothetical protein
M-jeotgali_contig_22_1	Prodigal:002006	CDS	36370	36588	.	-	0	ID=AOPFMNJM_01362;inference=ab initio prediction:Prodigal:002006;locus_tag=AOPFMNJM_01362;product=hypothetical protein
M-jeotgali_contig_22_1	Prodigal:002006	CDS	36904	37149	.	+	0	ID=AOPFMNJM_01363;inference=ab initio prediction:Prodigal:002006;locus_tag=AOPFMNJM_01363;product=hypothetical protein
M-jeotgali_contig_22_1	Prodigal:002006	CDS	37273	37947	.	+	0	ID=AOPFMNJM_01364;inference=ab initio prediction:Prodigal:002006;locus_tag=AOPFMNJM_01364;product=hypothetical protein
M-jeotgali_contig_22_1	Prodigal:002006	CDS	37980	38666	.	-	0	ID=AOPFMNJM_01365;inference=ab initio prediction:Prodigal:002006,similar to AA sequence:UniProtKB:P67153;locus_tag=AOPFMNJM_01365;note=UPF0073 inner membrane protein YqfA;product=hypothetical protein
M-jeotgali_contig_22_1	Prodigal:002006	CDS	38789	39937	.	-	0	ID=AOPFMNJM_01366;eC_number=1.3.-.-;Name=ctaA;db_xref=COG:COG1612;gene=ctaA;inference=ab initio prediction:Prodigal:002006,similar to AA sequence:UniProtKB:Q3IXW9;locus_tag=AOPFMNJM_01366;product=Heme A synthase
M-jeotgali_contig_22_1	Prodigal:002006	CDS	40077	40283	.	+	0	ID=AOPFMNJM_01367;inference=ab initio prediction:Prodigal:002006;locus_tag=AOPFMNJM_01367;product=hypothetical protein
M-jeotgali_contig_22_1	Prodigal:002006	CDS	40393	40758	.	+	0	ID=AOPFMNJM_01368;inference=ab initio prediction:Prodigal:002006;locus_tag=AOPFMNJM_01368;product=hypothetical protein
M-jeotgali_contig_22_1	Prodigal:002006	CDS	40985	42193	.	+	0	ID=AOPFMNJM_01369;inference=ab initio prediction:Prodigal:002006;locus_tag=AOPFMNJM_01369;product=hypothetical protein
M-jeotgali_contig_22_1	Prodigal:002006	CDS	42174	44495	.	-	0	ID=AOPFMNJM_01370;inference=ab initio prediction:Prodigal:002006;locus_tag=AOPFMNJM_01370;product=hypothetical protein
M-jeotgali_contig_22_1	Prodigal:002006	CDS	44674	45246	.	+	0	ID=AOPFMNJM_01371;inference=ab initio prediction:Prodigal:002006;locus_tag=AOPFMNJM_01371;product=hypothetical protein
M-jeotgali_contig_22_1	Prodigal:002006	CDS	45273	46607	.	-	0	ID=AOPFMNJM_01372;Name=yhjE_1;gene=yhjE_1;inference=ab initio prediction:Prodigal:002006,similar to AA sequence:UniProtKB:P37643;locus_tag=AOPFMNJM_01372;product=Inner membrane metabolite transport protein YhjE
M-jeotgali_contig_22_1	Prodigal:002006	CDS	46938	48107	.	+	0	ID=AOPFMNJM_01373;inference=ab initio prediction:Prodigal:002006;locus_tag=AOPFMNJM_01373;product=hypothetical protein
M-jeotgali_contig_22_1	Prodigal:002006	CDS	48165	50168	.	+	0	ID=AOPFMNJM_01374;eC_number=7.1.1.3;Name=cyoB;db_xref=COG:COG0843;gene=cyoB;inference=ab initio prediction:Prodigal:002006,similar to AA sequence:UniProtKB:P0ABI8;locus_tag=AOPFMNJM_01374;product=Cytochrome bo(3) ubiquinol oxidase subunit 1
M-jeotgali_contig_22_1	Prodigal:002006	CDS	50173	50802	.	+	0	ID=AOPFMNJM_01375;Name=cyoC;db_xref=COG:COG1845;gene=cyoC;inference=ab initio prediction:Prodigal:002006,similar to AA sequence:UniProtKB:P0ABJ3;locus_tag=AOPFMNJM_01375;product=Cytochrome bo(3) ubiquinol oxidase subunit 3
M-jeotgali_contig_22_1	Prodigal:002006	CDS	50799	51269	.	+	0	ID=AOPFMNJM_01376;inference=ab initio prediction:Prodigal:002006;locus_tag=AOPFMNJM_01376;product=hypothetical protein
M-jeotgali_contig_22_1	Prodigal:002006	CDS	51301	51996	.	+	0	ID=AOPFMNJM_01377;inference=ab initio prediction:Prodigal:002006;locus_tag=AOPFMNJM_01377;product=hypothetical protein
M-jeotgali_contig_22_1	Prodigal:002006	CDS	52177	53274	.	+	0	ID=AOPFMNJM_01378;eC_number=2.4.1.11;db_xref=COG:COG0438;inference=ab initio prediction:Prodigal:002006,similar to AA sequence:UniProtKB:P9WMY9;locus_tag=AOPFMNJM_01378;product=Glycogen synthase
M-jeotgali_contig_22_1	Prodigal:002006	CDS	53277	54347	.	+	0	ID=AOPFMNJM_01379;inference=ab initio prediction:Prodigal:002006;locus_tag=AOPFMNJM_01379;product=hypothetical protein
M-jeotgali_contig_22_1	Prodigal:002006	CDS	54344	55417	.	+	0	ID=AOPFMNJM_01380;inference=ab initio prediction:Prodigal:002006;locus_tag=AOPFMNJM_01380;product=hypothetical protein
M-jeotgali_contig_22_1	Prodigal:002006	CDS	55414	56265	.	-	0	ID=AOPFMNJM_01381;eC_number=2.4.1.338;Name=valG;db_xref=COG:COG0463;gene=valG;inference=ab initio prediction:Prodigal:002006,similar to AA sequence:UniProtKB:H2K893;locus_tag=AOPFMNJM_01381;product=Validoxylamine A glucosyltransferase
M-jeotgali_contig_22_1	Prodigal:002006	CDS	56262	57020	.	-	0	ID=AOPFMNJM_01382;eC_number=3.5.1.103;Name=mshB;gene=mshB;inference=ab initio prediction:Prodigal:002006,protein motif:HAMAP:MF_01696;locus_tag=AOPFMNJM_01382;product=1D-myo-inositol 2-acetamido-2-deoxy-alpha-D-glucopyranoside deacetylase
M-jeotgali_contig_22_1	Prodigal:002006	CDS	57190	58527	.	-	0	ID=AOPFMNJM_01383;Name=dctA;gene=dctA;inference=ab initio prediction:Prodigal:002006,similar to AA sequence:UniProtKB:P20672;locus_tag=AOPFMNJM_01383;product=C4-dicarboxylate transport protein
M-jeotgali_contig_22_1	Prodigal:002006	CDS	58906	60690	.	+	0	ID=AOPFMNJM_01384;eC_number=2.7.13.3;Name=dctB;gene=dctB;inference=ab initio prediction:Prodigal:002006,similar to AA sequence:UniProtKB:P13633;locus_tag=AOPFMNJM_01384;product=C4-dicarboxylate transport sensor protein DctB
M-jeotgali_contig_22_1	Prodigal:002006	CDS	60687	62042	.	+	0	ID=AOPFMNJM_01385;Name=dctD;gene=dctD;inference=ab initio prediction:Prodigal:002006,similar to AA sequence:UniProtKB:P13632;locus_tag=AOPFMNJM_01385;product=C4-dicarboxylate transport transcriptional regulatory protein DctD
M-jeotgali_contig_22_1	Prodigal:002006	CDS	62218	62508	.	+	0	ID=AOPFMNJM_01386;inference=ab initio prediction:Prodigal:002006;locus_tag=AOPFMNJM_01386;product=hypothetical protein
M-jeotgali_contig_22_1	Prodigal:002006	CDS	62526	63749	.	-	0	ID=AOPFMNJM_01387;Name=ydhP;db_xref=COG:COG2814;gene=ydhP;inference=ab initio prediction:Prodigal:002006,similar to AA sequence:UniProtKB:P77389;locus_tag=AOPFMNJM_01387;product=Inner membrane transport protein YdhP
M-jeotgali_contig_22_1	Prodigal:002006	CDS	64054	65550	.	+	0	ID=AOPFMNJM_01388;inference=ab initio prediction:Prodigal:002006;locus_tag=AOPFMNJM_01388;product=hypothetical protein
M-jeotgali_contig_22_1	Prodigal:002006	CDS	65553	66947	.	-	0	ID=AOPFMNJM_01389;inference=ab initio prediction:Prodigal:002006;locus_tag=AOPFMNJM_01389;product=hypothetical protein
M-jeotgali_contig_22_1	Prodigal:002006	CDS	67084	67413	.	+	0	ID=AOPFMNJM_01390;inference=ab initio prediction:Prodigal:002006;locus_tag=AOPFMNJM_01390;product=hypothetical protein
M-jeotgali_contig_22_1	Prodigal:002006	CDS	67423	68388	.	-	0	ID=AOPFMNJM_01391;inference=ab initio prediction:Prodigal:002006;locus_tag=AOPFMNJM_01391;product=hypothetical protein
M-jeotgali_contig_22_1	Prodigal:002006	CDS	68640	70523	.	+	0	ID=AOPFMNJM_01392;eC_number=1.1.2.7;Name=moxF;db_xref=COG:COG4993;gene=moxF;inference=ab initio prediction:Prodigal:002006,similar to AA sequence:UniProtKB:P16027;locus_tag=AOPFMNJM_01392;product=Methanol dehydrogenase [cytochrome c] subunit 1
M-jeotgali_contig_22_1	Prodigal:002006	CDS	70682	71569	.	+	0	ID=AOPFMNJM_01393;inference=ab initio prediction:Prodigal:002006;locus_tag=AOPFMNJM_01393;product=hypothetical protein
M-jeotgali_contig_22_1	Prodigal:002006	CDS	71668	72261	.	+	0	ID=AOPFMNJM_01394;Name=moxG;gene=moxG;inference=ab initio prediction:Prodigal:002006,similar to AA sequence:UniProtKB:P14774;locus_tag=AOPFMNJM_01394;product=Cytochrome c-L
M-jeotgali_contig_22_1	Prodigal:002006	CDS	72348	72638	.	+	0	ID=AOPFMNJM_01395;eC_number=1.1.2.7;Name=moxI;gene=moxI;inference=ab initio prediction:Prodigal:002006,similar to AA sequence:UniProtKB:P14775;locus_tag=AOPFMNJM_01395;product=Methanol dehydrogenase [cytochrome c] subunit 2
M-jeotgali_contig_22_1	Prodigal:002006	CDS	72702	73733	.	+	0	ID=AOPFMNJM_01396;eC_number=6.6.1.1;Name=bchI_2;db_xref=COG:COG1239;gene=bchI_2;inference=ab initio prediction:Prodigal:002006,similar to AA sequence:UniProtKB:P26239;locus_tag=AOPFMNJM_01396;product=Magnesium-chelatase 38 kDa subunit
M-jeotgali_contig_22_1	Prodigal:002006	CDS	73730	74584	.	+	0	ID=AOPFMNJM_01397;inference=ab initio prediction:Prodigal:002006;locus_tag=AOPFMNJM_01397;product=hypothetical protein
M-jeotgali_contig_22_1	Prodigal:002006	CDS	74584	75510	.	+	0	ID=AOPFMNJM_01398;inference=ab initio prediction:Prodigal:002006;locus_tag=AOPFMNJM_01398;product=hypothetical protein
M-jeotgali_contig_22_1	Prodigal:002006	CDS	75515	76603	.	+	0	ID=AOPFMNJM_01399;inference=ab initio prediction:Prodigal:002006;locus_tag=AOPFMNJM_01399;product=hypothetical protein
M-jeotgali_contig_22_1	Prodigal:002006	CDS	76600	77229	.	+	0	ID=AOPFMNJM_01400;inference=ab initio prediction:Prodigal:002006;locus_tag=AOPFMNJM_01400;product=hypothetical protein
M-jeotgali_contig_22_1	Prodigal:002006	CDS	77226	78251	.	+	0	ID=AOPFMNJM_01401;inference=ab initio prediction:Prodigal:002006;locus_tag=AOPFMNJM_01401;product=hypothetical protein
M-jeotgali_contig_22_1	Prodigal:002006	CDS	78251	78790	.	+	0	ID=AOPFMNJM_01402;inference=ab initio prediction:Prodigal:002006;locus_tag=AOPFMNJM_01402;product=hypothetical protein
M-jeotgali_contig_22_1	Prodigal:002006	CDS	78796	79731	.	+	0	ID=AOPFMNJM_01403;eC_number=4.2.99.-;Name=vgb_1;gene=vgb_1;inference=ab initio prediction:Prodigal:002006,protein motif:HAMAP:MF_01282;locus_tag=AOPFMNJM_01403;product=Virginiamycin B lyase
M-jeotgali_contig_22_1	Prodigal:002006	CDS	79728	80237	.	+	0	ID=AOPFMNJM_01404;inference=ab initio prediction:Prodigal:002006;locus_tag=AOPFMNJM_01404;product=hypothetical protein
M-jeotgali_contig_22_1	Prodigal:002006	CDS	80234	80908	.	+	0	ID=AOPFMNJM_01405;Name=bvgA;gene=bvgA;inference=ab initio prediction:Prodigal:002006,similar to AA sequence:UniProtKB:P0A4H2;locus_tag=AOPFMNJM_01405;product=Virulence factors putative positive transcription regulator BvgA
M-jeotgali_contig_22_1	Prodigal:002006	CDS	80918	81757	.	-	0	ID=AOPFMNJM_01406;inference=ab initio prediction:Prodigal:002006;locus_tag=AOPFMNJM_01406;product=hypothetical protein
M-jeotgali_contig_22_1	Prodigal:002006	CDS	81896	82111	.	+	0	ID=AOPFMNJM_01407;inference=ab initio prediction:Prodigal:002006;locus_tag=AOPFMNJM_01407;product=hypothetical protein
M-jeotgali_contig_22_1	Prodigal:002006	CDS	82345	82722	.	-	0	ID=AOPFMNJM_01408;inference=ab initio prediction:Prodigal:002006;locus_tag=AOPFMNJM_01408;product=hypothetical protein
M-jeotgali_contig_22_1	Prodigal:002006	CDS	82725	86258	.	-	0	ID=AOPFMNJM_01409;eC_number=3.5.1.44;Name=cheB_3;gene=cheB_3;inference=ab initio prediction:Prodigal:002006,protein motif:HAMAP:MF_00099;locus_tag=AOPFMNJM_01409;product=Protein-glutamate methylesterase/protein-glutamine glutaminase
M-jeotgali_contig_22_1	Prodigal:002006	CDS	86314	87327	.	-	0	ID=AOPFMNJM_01410;eC_number=3.5.1.44;Name=cheB_4;gene=cheB_4;inference=ab initio prediction:Prodigal:002006,protein motif:HAMAP:MF_00099;locus_tag=AOPFMNJM_01410;product=Protein-glutamate methylesterase/protein-glutamine glutaminase
M-jeotgali_contig_22_1	Prodigal:002006	CDS	87560	88288	.	+	0	ID=AOPFMNJM_01411;Name=fixK;db_xref=COG:COG0664;gene=fixK;inference=ab initio prediction:Prodigal:002006,similar to AA sequence:UniProtKB:P29286;locus_tag=AOPFMNJM_01411;product=Nitrogen fixation regulation protein FixK
M-jeotgali_contig_22_1	Prodigal:002006	CDS	88351	89046	.	+	0	ID=AOPFMNJM_01412;eC_number=2.7.13.3;Name=lov_1;gene=lov_1;inference=ab initio prediction:Prodigal:002006,similar to AA sequence:UniProtKB:Q1M667;locus_tag=AOPFMNJM_01412;product=Blue-light-activated histidine kinase
M-jeotgali_contig_22_1	Prodigal:002006	CDS	90144	91010	.	+	0	ID=AOPFMNJM_01413;Name=xerC_2;gene=xerC_2;inference=ab initio prediction:Prodigal:002006,protein motif:HAMAP:MF_01808;locus_tag=AOPFMNJM_01413;product=Tyrosine recombinase XerC
M-jeotgali_contig_22_1	Prodigal:002006	CDS	91660	92649	.	+	0	ID=AOPFMNJM_01414;inference=ab initio prediction:Prodigal:002006;locus_tag=AOPFMNJM_01414;product=hypothetical protein
M-jeotgali_contig_22_1	Prodigal:002006	CDS	92722	93927	.	-	0	ID=AOPFMNJM_01415;inference=ab initio prediction:Prodigal:002006;locus_tag=AOPFMNJM_01415;product=hypothetical protein
M-jeotgali_contig_22_1	Prodigal:002006	CDS	93991	94137	.	-	0	ID=AOPFMNJM_01416;inference=ab initio prediction:Prodigal:002006;locus_tag=AOPFMNJM_01416;product=hypothetical protein
M-jeotgali_contig_22_1	Prodigal:002006	CDS	94519	95682	.	-	0	ID=AOPFMNJM_01417;inference=ab initio prediction:Prodigal:002006;locus_tag=AOPFMNJM_01417;product=hypothetical protein
M-jeotgali_contig_22_1	Prodigal:002006	CDS	95690	96985	.	-	0	ID=AOPFMNJM_01418;Name=arsB_2;db_xref=COG:COG1055;gene=arsB_2;inference=ab initio prediction:Prodigal:002006,similar to AA sequence:UniProtKB:P0AB93;locus_tag=AOPFMNJM_01418;product=Arsenical pump membrane protein
M-jeotgali_contig_22_1	Prodigal:002006	CDS	97020	97457	.	-	0	ID=AOPFMNJM_01419;eC_number=1.20.4.1;Name=arsC_2;gene=arsC_2;inference=ab initio prediction:Prodigal:002006,similar to AA sequence:UniProtKB:P08692;locus_tag=AOPFMNJM_01419;product=Arsenate reductase
M-jeotgali_contig_22_1	Prodigal:002006	CDS	97450	97809	.	-	0	ID=AOPFMNJM_01420;inference=ab initio prediction:Prodigal:002006;locus_tag=AOPFMNJM_01420;product=hypothetical protein
M-jeotgali_contig_22_1	Prodigal:002006	CDS	97860	98606	.	+	0	ID=AOPFMNJM_01421;eC_number=1.-.-.-;Name=arsH_1;db_xref=COG:COG0431;gene=arsH_1;inference=ab initio prediction:Prodigal:002006,similar to AA sequence:UniProtKB:Q92R45;locus_tag=AOPFMNJM_01421;product=NADPH-dependent FMN reductase ArsH
M-jeotgali_contig_22_1	Prodigal:002006	CDS	98531	98695	.	-	0	ID=AOPFMNJM_01422;inference=ab initio prediction:Prodigal:002006;locus_tag=AOPFMNJM_01422;product=hypothetical protein
M-jeotgali_contig_22_1	Prodigal:002006	CDS	99023	99931	.	+	0	ID=AOPFMNJM_01423;inference=ab initio prediction:Prodigal:002006;locus_tag=AOPFMNJM_01423;product=hypothetical protein
M-jeotgali_contig_22_1	Prodigal:002006	CDS	99931	100944	.	+	0	ID=AOPFMNJM_01424;Name=xerC_3;gene=xerC_3;inference=ab initio prediction:Prodigal:002006,protein motif:HAMAP:MF_01808;locus_tag=AOPFMNJM_01424;product=Tyrosine recombinase XerC
M-jeotgali_contig_22_1	Prodigal:002006	CDS	101473	101937	.	+	0	ID=AOPFMNJM_01425;inference=ab initio prediction:Prodigal:002006;locus_tag=AOPFMNJM_01425;product=hypothetical protein
M-jeotgali_contig_22_1	Prodigal:002006	CDS	102252	105440	.	+	0	ID=AOPFMNJM_01426;inference=ab initio prediction:Prodigal:002006;locus_tag=AOPFMNJM_01426;product=hypothetical protein
M-jeotgali_contig_22_1	Prodigal:002006	CDS	105555	106103	.	-	0	ID=AOPFMNJM_01427;inference=ab initio prediction:Prodigal:002006;locus_tag=AOPFMNJM_01427;product=hypothetical protein
M-jeotgali_contig_22_1	Prodigal:002006	CDS	106306	106641	.	-	0	ID=AOPFMNJM_01428;inference=ab initio prediction:Prodigal:002006;locus_tag=AOPFMNJM_01428;product=hypothetical protein
M-jeotgali_contig_22_1	Prodigal:002006	CDS	106987	107418	.	+	0	ID=AOPFMNJM_01429;inference=ab initio prediction:Prodigal:002006;locus_tag=AOPFMNJM_01429;product=hypothetical protein
M-jeotgali_contig_22_1	Aragorn:001002	tRNA	107528	107603	.	-	.	ID=AOPFMNJM_01430;inference=COORDINATES:profile:Aragorn:001002;locus_tag=AOPFMNJM_01430;product=tRNA-Lys(ttt)
M-jeotgali_contig_22_1	Prodigal:002006	CDS	107778	108887	.	+	0	ID=AOPFMNJM_01431;inference=ab initio prediction:Prodigal:002006;locus_tag=AOPFMNJM_01431;product=hypothetical protein
M-jeotgali_contig_22_1	Prodigal:002006	CDS	108900	109154	.	-	0	ID=AOPFMNJM_01432;inference=ab initio prediction:Prodigal:002006;locus_tag=AOPFMNJM_01432;product=hypothetical protein
M-jeotgali_contig_22_1	Prodigal:002006	CDS	109347	110573	.	-	0	ID=AOPFMNJM_01433;eC_number=1.3.8.12;Name=mcd_1;db_xref=COG:COG1960;gene=mcd_1;inference=ab initio prediction:Prodigal:002006,similar to AA sequence:UniProtKB:D3JV03;locus_tag=AOPFMNJM_01433;product=(2S)-methylsuccinyl-CoA dehydrogenase
M-jeotgali_contig_22_1	Prodigal:002006	CDS	110665	113172	.	+	0	ID=AOPFMNJM_01434;eC_number=7.2.2.8;Name=copA;db_xref=COG:COG2217;gene=copA;inference=ab initio prediction:Prodigal:002006,similar to AA sequence:UniProtKB:Q2FV64;locus_tag=AOPFMNJM_01434;product=Copper-exporting P-type ATPase
M-jeotgali_contig_22_1	Prodigal:002006	CDS	113169	113645	.	+	0	ID=AOPFMNJM_01435;Name=hmrR;gene=hmrR;inference=ab initio prediction:Prodigal:002006,similar to AA sequence:UniProtKB:Q9X5X4;locus_tag=AOPFMNJM_01435;product=HTH-type transcriptional regulator HmrR
M-jeotgali_contig_22_1	Prodigal:002006	CDS	113657	117094	.	+	0	ID=AOPFMNJM_01436;eC_number=2.7.13.3;Name=rcsC_7;gene=rcsC_7;inference=ab initio prediction:Prodigal:002006,protein motif:HAMAP:MF_00979;locus_tag=AOPFMNJM_01436;product=Sensor histidine kinase RcsC
M-jeotgali_contig_22_1	Prodigal:002006	CDS	117212	118279	.	+	0	ID=AOPFMNJM_01437;inference=ab initio prediction:Prodigal:002006;locus_tag=AOPFMNJM_01437;product=hypothetical protein
M-jeotgali_contig_22_1	Prodigal:002006	CDS	118314	120602	.	-	0	ID=AOPFMNJM_01438;Name=ydeP;db_xref=COG:COG0243;gene=ydeP;inference=ab initio prediction:Prodigal:002006,similar to AA sequence:UniProtKB:P77561;locus_tag=AOPFMNJM_01438;product=Protein YdeP
M-jeotgali_contig_22_1	Prodigal:002006	CDS	120770	121996	.	+	0	ID=AOPFMNJM_01439;inference=ab initio prediction:Prodigal:002006;locus_tag=AOPFMNJM_01439;product=hypothetical protein
M-jeotgali_contig_22_1	Prodigal:002006	CDS	121993	123159	.	+	0	ID=AOPFMNJM_01440;eC_number=3.5.1.32;Name=hipO_2;db_xref=COG:COG1473;gene=hipO_2;inference=ab initio prediction:Prodigal:002006,similar to AA sequence:UniProtKB:P45493;locus_tag=AOPFMNJM_01440;product=Hippurate hydrolase
M-jeotgali_contig_22_1	Prodigal:002006	CDS	123165	123647	.	+	0	ID=AOPFMNJM_01441;Name=bsaA;gene=bsaA;inference=ab initio prediction:Prodigal:002006,similar to AA sequence:UniProtKB:P99097;locus_tag=AOPFMNJM_01441;product=Glutathione peroxidase BsaA
M-jeotgali_contig_22_1	Prodigal:002006	CDS	123652	124638	.	-	0	ID=AOPFMNJM_01442;Name=mamB;gene=mamB;inference=ab initio prediction:Prodigal:002006,similar to AA sequence:UniProtKB:W6KHH6;locus_tag=AOPFMNJM_01442;product=Magnetosome protein MamB
M-jeotgali_contig_22_1	Prodigal:002006	CDS	124793	125230	.	+	0	ID=AOPFMNJM_01443;inference=ab initio prediction:Prodigal:002006;locus_tag=AOPFMNJM_01443;product=hypothetical protein
M-jeotgali_contig_22_1	Prodigal:002006	CDS	125227	125703	.	+	0	ID=AOPFMNJM_01444;inference=ab initio prediction:Prodigal:002006,similar to AA sequence:UniProtKB:P0A8D3;locus_tag=AOPFMNJM_01444;note=UPF0178 protein YaiI;product=hypothetical protein
M-jeotgali_contig_22_1	Prodigal:002006	CDS	125722	126117	.	-	0	ID=AOPFMNJM_01445;inference=ab initio prediction:Prodigal:002006;locus_tag=AOPFMNJM_01445;product=hypothetical protein
M-jeotgali_contig_22_1	Prodigal:002006	CDS	126208	126435	.	-	0	ID=AOPFMNJM_01446;inference=ab initio prediction:Prodigal:002006;locus_tag=AOPFMNJM_01446;product=hypothetical protein
M-jeotgali_contig_22_1	Prodigal:002006	CDS	126546	128612	.	-	0	ID=AOPFMNJM_01447;eC_number=6.3.5.1;Name=nadE;db_xref=COG:COG0171;gene=nadE;inference=ab initio prediction:Prodigal:002006,similar to AA sequence:UniProtKB:P9WJJ3;locus_tag=AOPFMNJM_01447;product=Glutamine-dependent NAD(+) synthetase
M-jeotgali_contig_22_1	Prodigal:002006	CDS	129219	129539	.	-	0	ID=AOPFMNJM_01448;inference=ab initio prediction:Prodigal:002006;locus_tag=AOPFMNJM_01448;product=hypothetical protein
M-jeotgali_contig_22_1	Prodigal:002006	CDS	129888	131036	.	+	0	ID=AOPFMNJM_01449;inference=ab initio prediction:Prodigal:002006;locus_tag=AOPFMNJM_01449;product=hypothetical protein
M-jeotgali_contig_23_1	barrnap:0.9	rRNA	210	1691	0	+	.	ID=AOPFMNJM_01450;locus_tag=AOPFMNJM_01450;product=16S ribosomal RNA
M-jeotgali_contig_23_1	Aragorn:001002	tRNA	1926	2002	.	+	.	ID=AOPFMNJM_01451;inference=COORDINATES:profile:Aragorn:001002;locus_tag=AOPFMNJM_01451;product=tRNA-Ile(gat)
M-jeotgali_contig_23_1	Aragorn:001002	tRNA	2056	2131	.	+	.	ID=AOPFMNJM_01452;inference=COORDINATES:profile:Aragorn:001002;locus_tag=AOPFMNJM_01452;product=tRNA-Ala(tgc)
M-jeotgali_contig_23_1	barrnap:0.9	rRNA	2449	5243	0	+	.	ID=AOPFMNJM_01453;locus_tag=AOPFMNJM_01453;product=23S ribosomal RNA
M-jeotgali_contig_23_1	barrnap:0.9	rRNA	5406	5490	1.7e-07	+	.	ID=AOPFMNJM_01454;locus_tag=AOPFMNJM_01454;note=aligned only 71 percent of the 5S ribosomal RNA;product=5S ribosomal RNA (partial)
M-jeotgali_contig_23_1	Aragorn:001002	tRNA	5563	5639	.	+	.	ID=AOPFMNJM_01455;inference=COORDINATES:profile:Aragorn:001002;locus_tag=AOPFMNJM_01455;product=tRNA-Met(cat)
M-jeotgali_contig_23_1	Prodigal:002006	CDS	5812	6639	.	+	0	ID=AOPFMNJM_01456;eC_number=2.3.1.89;Name=dapH_2;gene=dapH_2;inference=ab initio prediction:Prodigal:002006,protein motif:HAMAP:MF_01691;locus_tag=AOPFMNJM_01456;product=2%2C3%2C4%2C5-tetrahydropyridine-2%2C6-dicarboxylate N-acetyltransferase
M-jeotgali_contig_23_1	Prodigal:002006	CDS	6676	8910	.	-	0	ID=AOPFMNJM_01457;eC_number=6.1.1.14;Name=glyS;db_xref=COG:COG0751;gene=glyS;inference=ab initio prediction:Prodigal:002006,similar to AA sequence:UniProtKB:P00961;locus_tag=AOPFMNJM_01457;product=Glycine--tRNA ligase beta subunit
M-jeotgali_contig_23_1	Prodigal:002006	CDS	8961	10871	.	-	0	ID=AOPFMNJM_01458;inference=ab initio prediction:Prodigal:002006;locus_tag=AOPFMNJM_01458;product=hypothetical protein
M-jeotgali_contig_23_1	Prodigal:002006	CDS	10938	11876	.	-	0	ID=AOPFMNJM_01459;eC_number=6.1.1.14;Name=glyQ;db_xref=COG:COG0752;gene=glyQ;inference=ab initio prediction:Prodigal:002006,similar to AA sequence:UniProtKB:P00960;locus_tag=AOPFMNJM_01459;product=Glycine--tRNA ligase alpha subunit
M-jeotgali_contig_23_1	Prodigal:002006	CDS	12083	12319	.	+	0	ID=AOPFMNJM_01460;inference=ab initio prediction:Prodigal:002006;locus_tag=AOPFMNJM_01460;product=hypothetical protein
M-jeotgali_contig_23_1	Prodigal:002006	CDS	12324	13190	.	-	0	ID=AOPFMNJM_01461;inference=ab initio prediction:Prodigal:002006;locus_tag=AOPFMNJM_01461;product=hypothetical protein
M-jeotgali_contig_23_1	Prodigal:002006	CDS	13240	14004	.	-	0	ID=AOPFMNJM_01462;eC_number=2.1.1.223;Name=yfiC;gene=yfiC;inference=ab initio prediction:Prodigal:002006,protein motif:HAMAP:MF_01872;locus_tag=AOPFMNJM_01462;product=tRNA1(Val) (adenine(37)-N6)-methyltransferase
M-jeotgali_contig_23_1	Prodigal:002006	CDS	13997	14221	.	-	0	ID=AOPFMNJM_01463;inference=ab initio prediction:Prodigal:002006;locus_tag=AOPFMNJM_01463;product=hypothetical protein
M-jeotgali_contig_23_1	Prodigal:002006	CDS	14386	15405	.	+	0	ID=AOPFMNJM_01464;eC_number=2.5.1.90;Name=ispB;db_xref=COG:COG0142;gene=ispB;inference=ab initio prediction:Prodigal:002006,similar to AA sequence:UniProtKB:P44916;locus_tag=AOPFMNJM_01464;product=Octaprenyl diphosphate synthase
M-jeotgali_contig_23_1	Prodigal:002006	CDS	15415	16290	.	-	0	ID=AOPFMNJM_01465;eC_number=2.7.1.148;Name=ispE;db_xref=COG:COG1947;gene=ispE;inference=ab initio prediction:Prodigal:002006,similar to AA sequence:UniProtKB:P83700;locus_tag=AOPFMNJM_01465;product=4-diphosphocytidyl-2-C-methyl-D-erythritol kinase
M-jeotgali_contig_23_1	Prodigal:002006	CDS	16584	18284	.	+	0	ID=AOPFMNJM_01466;inference=ab initio prediction:Prodigal:002006;locus_tag=AOPFMNJM_01466;product=hypothetical protein
M-jeotgali_contig_23_1	Prodigal:002006	CDS	18300	20183	.	-	0	ID=AOPFMNJM_01467;eC_number=3.4.-.-;Name=bepA_2;gene=bepA_2;inference=ab initio prediction:Prodigal:002006,protein motif:HAMAP:MF_00997;locus_tag=AOPFMNJM_01467;product=Beta-barrel assembly-enhancing protease
M-jeotgali_contig_23_1	Prodigal:002006	CDS	20315	21988	.	-	0	ID=AOPFMNJM_01468;eC_number=1.5.5.1;db_xref=COG:COG0644;inference=ab initio prediction:Prodigal:002006,similar to AA sequence:UniProtKB:Q9HZP5;locus_tag=AOPFMNJM_01468;product=Electron transfer flavoprotein-ubiquinone oxidoreductase
M-jeotgali_contig_23_1	Prodigal:002006	CDS	22175	23023	.	+	0	ID=AOPFMNJM_01469;inference=ab initio prediction:Prodigal:002006;locus_tag=AOPFMNJM_01469;product=hypothetical protein
M-jeotgali_contig_23_1	Prodigal:002006	CDS	23112	24014	.	+	0	ID=AOPFMNJM_01470;inference=ab initio prediction:Prodigal:002006;locus_tag=AOPFMNJM_01470;product=hypothetical protein
M-jeotgali_contig_23_1	Prodigal:002006	CDS	24028	24855	.	-	0	ID=AOPFMNJM_01471;Name=kpsM;db_xref=COG:COG1682;gene=kpsM;inference=ab initio prediction:Prodigal:002006,similar to AA sequence:UniProtKB:P23889;locus_tag=AOPFMNJM_01471;product=Polysialic acid transport protein KpsM
M-jeotgali_contig_23_1	Prodigal:002006	CDS	24929	25756	.	-	0	ID=AOPFMNJM_01472;inference=ab initio prediction:Prodigal:002006;locus_tag=AOPFMNJM_01472;product=hypothetical protein
M-jeotgali_contig_23_1	Prodigal:002006	CDS	26081	27379	.	+	0	ID=AOPFMNJM_01473;inference=ab initio prediction:Prodigal:002006;locus_tag=AOPFMNJM_01473;product=hypothetical protein
M-jeotgali_contig_23_1	Prodigal:002006	CDS	27397	28551	.	-	0	ID=AOPFMNJM_01474;eC_number=2.4.1.250;Name=mshA_6;gene=mshA_6;inference=ab initio prediction:Prodigal:002006,protein motif:HAMAP:MF_01695;locus_tag=AOPFMNJM_01474;product=D-inositol-3-phosphate glycosyltransferase
M-jeotgali_contig_23_1	Prodigal:002006	CDS	29023	29202	.	-	0	ID=AOPFMNJM_01475;inference=ab initio prediction:Prodigal:002006;locus_tag=AOPFMNJM_01475;product=hypothetical protein
M-jeotgali_contig_24_1	Prodigal:002006	CDS	185	910	.	+	0	ID=AOPFMNJM_01476;Name=djlA;db_xref=COG:COG1076;gene=djlA;inference=ab initio prediction:Prodigal:002006,similar to AA sequence:UniProtKB:P31680;locus_tag=AOPFMNJM_01476;product=Co-chaperone protein DjlA
M-jeotgali_contig_24_1	Prodigal:002006	CDS	907	1668	.	+	0	ID=AOPFMNJM_01477;eC_number=3.5.1.28;Name=amiD;db_xref=COG:COG3023;gene=amiD;inference=ab initio prediction:Prodigal:002006,similar to AA sequence:UniProtKB:P75820;locus_tag=AOPFMNJM_01477;product=N-acetylmuramoyl-L-alanine amidase AmiD
M-jeotgali_contig_24_1	Prodigal:002006	CDS	1711	2730	.	-	0	ID=AOPFMNJM_01478;Name=alx;db_xref=COG:COG0861;gene=alx;inference=ab initio prediction:Prodigal:002006,similar to AA sequence:UniProtKB:P42601;locus_tag=AOPFMNJM_01478;product=Putative membrane-bound redox modulator Alx
M-jeotgali_contig_24_1	Prodigal:002006	CDS	2953	4173	.	+	0	ID=AOPFMNJM_01479;eC_number=1.3.1.114;Name=baiN;db_xref=COG:COG2081;gene=baiN;inference=ab initio prediction:Prodigal:002006,similar to AA sequence:UniProtKB:B0NAQ4;locus_tag=AOPFMNJM_01479;product=3-dehydro-bile acid delta(4%2C6)-reductase
M-jeotgali_contig_24_1	Prodigal:002006	CDS	4189	4971	.	-	0	ID=AOPFMNJM_01480;inference=ab initio prediction:Prodigal:002006;locus_tag=AOPFMNJM_01480;product=hypothetical protein
M-jeotgali_contig_24_1	Prodigal:002006	CDS	5115	5570	.	+	0	ID=AOPFMNJM_01481;inference=ab initio prediction:Prodigal:002006;locus_tag=AOPFMNJM_01481;product=hypothetical protein
M-jeotgali_contig_24_1	Prodigal:002006	CDS	5592	6131	.	-	0	ID=AOPFMNJM_01482;eC_number=4.2.1.147;Name=fae_2;db_xref=COG:COG1795;gene=fae_2;inference=ab initio prediction:Prodigal:002006,similar to AA sequence:UniProtKB:Q9FA38;locus_tag=AOPFMNJM_01482;product=5%2C6%2C7%2C8-tetrahydromethanopterin hydro-lyase
M-jeotgali_contig_24_1	Prodigal:002006	CDS	6321	6551	.	+	0	ID=AOPFMNJM_01483;inference=ab initio prediction:Prodigal:002006;locus_tag=AOPFMNJM_01483;product=hypothetical protein
M-jeotgali_contig_24_1	Prodigal:002006	CDS	6858	7310	.	-	0	ID=AOPFMNJM_01484;inference=ab initio prediction:Prodigal:002006;locus_tag=AOPFMNJM_01484;product=hypothetical protein
M-jeotgali_contig_24_1	Prodigal:002006	CDS	7415	11167	.	-	0	ID=AOPFMNJM_01485;eC_number=2.1.1.13;Name=metH;db_xref=COG:COG0646;gene=metH;inference=ab initio prediction:Prodigal:002006,similar to AA sequence:UniProtKB:P13009;locus_tag=AOPFMNJM_01485;product=Methionine synthase
M-jeotgali_contig_24_1	Prodigal:002006	CDS	11228	11479	.	-	0	ID=AOPFMNJM_01486;inference=ab initio prediction:Prodigal:002006;locus_tag=AOPFMNJM_01486;product=hypothetical protein
M-jeotgali_contig_24_1	Prodigal:002006	CDS	11500	12414	.	-	0	ID=AOPFMNJM_01487;eC_number=1.5.1.20;Name=metF;db_xref=COG:COG0685;gene=metF;inference=ab initio prediction:Prodigal:002006,similar to AA sequence:UniProtKB:P0AEZ1;locus_tag=AOPFMNJM_01487;product=5%2C10-methylenetetrahydrofolate reductase
M-jeotgali_contig_24_1	Prodigal:002006	CDS	12459	13418	.	-	0	ID=AOPFMNJM_01488;eC_number=2.1.1.163;Name=COQ5_1;gene=COQ5_1;inference=ab initio prediction:Prodigal:002006,protein motif:HAMAP:MF_01813;locus_tag=AOPFMNJM_01488;product=2-methoxy-6-polyprenyl-1%2C4-benzoquinol methylase%2C mitochondrial
M-jeotgali_contig_24_1	Prodigal:002006	CDS	13544	14746	.	-	0	ID=AOPFMNJM_01489;inference=ab initio prediction:Prodigal:002006,similar to AA sequence:ISfinder:TnXax1;locus_tag=AOPFMNJM_01489;product=Tn3 family transposase TnXax1
M-jeotgali_contig_24_1	Prodigal:002006	CDS	14743	15735	.	-	0	ID=AOPFMNJM_01490;eC_number=5.1.3.2;Name=galE_1;db_xref=COG:COG1087;gene=galE_1;inference=ab initio prediction:Prodigal:002006,similar to AA sequence:UniProtKB:Q7WTB1;locus_tag=AOPFMNJM_01490;product=UDP-glucose 4-epimerase
M-jeotgali_contig_24_1	Prodigal:002006	CDS	15891	16751	.	+	0	ID=AOPFMNJM_01491;eC_number=2.7.7.9;Name=gtaB;db_xref=COG:COG1210;gene=gtaB;inference=ab initio prediction:Prodigal:002006,similar to AA sequence:UniProtKB:Q05852;locus_tag=AOPFMNJM_01491;product=UTP--glucose-1-phosphate uridylyltransferase
M-jeotgali_contig_24_1	Prodigal:002006	CDS	16983	17885	.	-	0	ID=AOPFMNJM_01492;inference=ab initio prediction:Prodigal:002006;locus_tag=AOPFMNJM_01492;product=hypothetical protein
M-jeotgali_contig_24_1	Prodigal:002006	CDS	18056	18412	.	+	0	ID=AOPFMNJM_01493;Name=cpdR_1;gene=cpdR_1;inference=ab initio prediction:Prodigal:002006,similar to AA sequence:UniProtKB:Q2YIF7;locus_tag=AOPFMNJM_01493;product=Response regulator receiver protein CpdR
M-jeotgali_contig_24_1	Prodigal:002006	CDS	18521	18802	.	+	0	ID=AOPFMNJM_01494;Name=grxC;db_xref=COG:COG0695;gene=grxC;inference=ab initio prediction:Prodigal:002006,similar to AA sequence:UniProtKB:P0AC62;locus_tag=AOPFMNJM_01494;product=Glutaredoxin 3
M-jeotgali_contig_24_1	Prodigal:002006	CDS	18795	19649	.	+	0	ID=AOPFMNJM_01495;eC_number=3.5.1.128;Name=nit1;gene=nit1;inference=ab initio prediction:Prodigal:002006,similar to AA sequence:UniProtKB:P0DP66;locus_tag=AOPFMNJM_01495;product=Deaminated glutathione amidase
M-jeotgali_contig_24_1	Prodigal:002006	CDS	19646	20083	.	+	0	ID=AOPFMNJM_01496;inference=ab initio prediction:Prodigal:002006;locus_tag=AOPFMNJM_01496;product=hypothetical protein
M-jeotgali_contig_24_1	Prodigal:002006	CDS	20089	20574	.	-	0	ID=AOPFMNJM_01497;Name=dsbB;gene=dsbB;inference=ab initio prediction:Prodigal:002006,protein motif:HAMAP:MF_00286;locus_tag=AOPFMNJM_01497;product=Disulfide bond formation protein B
M-jeotgali_contig_24_1	Prodigal:002006	CDS	20576	21157	.	-	0	ID=AOPFMNJM_01498;inference=ab initio prediction:Prodigal:002006;locus_tag=AOPFMNJM_01498;product=hypothetical protein
M-jeotgali_contig_24_1	Aragorn:001002	tRNA	21320	21406	.	+	.	ID=AOPFMNJM_01499;inference=COORDINATES:profile:Aragorn:001002;locus_tag=AOPFMNJM_01499;product=tRNA-Leu(caa)
M-jeotgali_contig_24_1	Prodigal:002006	CDS	21480	22049	.	-	0	ID=AOPFMNJM_01500;inference=ab initio prediction:Prodigal:002006;locus_tag=AOPFMNJM_01500;product=hypothetical protein
M-jeotgali_contig_24_1	Prodigal:002006	CDS	22140	23033	.	+	0	ID=AOPFMNJM_01501;inference=ab initio prediction:Prodigal:002006;locus_tag=AOPFMNJM_01501;product=hypothetical protein
M-jeotgali_contig_24_1	Prodigal:002006	CDS	23107	24510	.	+	0	ID=AOPFMNJM_01502;inference=ab initio prediction:Prodigal:002006;locus_tag=AOPFMNJM_01502;product=hypothetical protein
M-jeotgali_contig_24_1	Prodigal:002006	CDS	24539	25972	.	-	0	ID=AOPFMNJM_01503;eC_number=1.4.1.13;Name=gltD;db_xref=COG:COG0493;gene=gltD;inference=ab initio prediction:Prodigal:002006,similar to AA sequence:UniProtKB:P9WN19;locus_tag=AOPFMNJM_01503;product=Glutamate synthase [NADPH] small chain
M-jeotgali_contig_24_1	Prodigal:002006	CDS	26019	26633	.	-	0	ID=AOPFMNJM_01504;eC_number=1.8.4.-;Name=yfcG_1;db_xref=COG:COG0625;gene=yfcG_1;inference=ab initio prediction:Prodigal:002006,similar to AA sequence:UniProtKB:P77526;locus_tag=AOPFMNJM_01504;product=Disulfide-bond oxidoreductase YfcG
M-jeotgali_contig_24_1	Prodigal:002006	CDS	26636	31345	.	-	0	ID=AOPFMNJM_01505;eC_number=1.4.7.1;Name=gltB;gene=gltB;inference=ab initio prediction:Prodigal:002006,similar to AA sequence:UniProtKB:P55037;locus_tag=AOPFMNJM_01505;product=Ferredoxin-dependent glutamate synthase 1
M-jeotgali_contig_24_1	Prodigal:002006	CDS	31986	32894	.	+	0	ID=AOPFMNJM_01506;inference=ab initio prediction:Prodigal:002006;locus_tag=AOPFMNJM_01506;product=hypothetical protein
M-jeotgali_contig_24_1	Prodigal:002006	CDS	32899	33780	.	-	0	ID=AOPFMNJM_01507;Name=fdhD;db_xref=COG:COG1526;gene=fdhD;inference=ab initio prediction:Prodigal:002006,similar to AA sequence:UniProtKB:O87816;locus_tag=AOPFMNJM_01507;product=Sulfur carrier protein FdhD
M-jeotgali_contig_24_1	Prodigal:002006	CDS	34075	34911	.	+	0	ID=AOPFMNJM_01508;eC_number=1.9.3.1;Name=ctaC;db_xref=COG:COG1622;gene=ctaC;inference=ab initio prediction:Prodigal:002006,similar to AA sequence:UniProtKB:P08306;locus_tag=AOPFMNJM_01508;product=Cytochrome c oxidase subunit 2
M-jeotgali_contig_24_1	Prodigal:002006	CDS	35209	35340	.	-	0	ID=AOPFMNJM_01509;inference=ab initio prediction:Prodigal:002006;locus_tag=AOPFMNJM_01509;product=hypothetical protein
M-jeotgali_contig_25_1	Prodigal:002006	CDS	112	594	.	+	0	ID=AOPFMNJM_01510;inference=ab initio prediction:Prodigal:002006;locus_tag=AOPFMNJM_01510;product=hypothetical protein
M-jeotgali_contig_25_1	Prodigal:002006	CDS	646	1134	.	+	0	ID=AOPFMNJM_01511;inference=ab initio prediction:Prodigal:002006;locus_tag=AOPFMNJM_01511;product=hypothetical protein
M-jeotgali_contig_25_1	Prodigal:002006	CDS	1153	1527	.	+	0	ID=AOPFMNJM_01512;inference=ab initio prediction:Prodigal:002006;locus_tag=AOPFMNJM_01512;product=hypothetical protein
M-jeotgali_contig_25_1	Prodigal:002006	CDS	2161	2382	.	+	0	ID=AOPFMNJM_01513;inference=ab initio prediction:Prodigal:002006;locus_tag=AOPFMNJM_01513;product=hypothetical protein
M-jeotgali_contig_25_1	Prodigal:002006	CDS	2488	2844	.	+	0	ID=AOPFMNJM_01514;inference=ab initio prediction:Prodigal:002006;locus_tag=AOPFMNJM_01514;product=hypothetical protein
M-jeotgali_contig_25_1	Prodigal:002006	CDS	2848	3081	.	+	0	ID=AOPFMNJM_01515;inference=ab initio prediction:Prodigal:002006;locus_tag=AOPFMNJM_01515;product=hypothetical protein
M-jeotgali_contig_25_1	Prodigal:002006	CDS	3553	3759	.	+	0	ID=AOPFMNJM_01516;inference=ab initio prediction:Prodigal:002006;locus_tag=AOPFMNJM_01516;product=hypothetical protein
M-jeotgali_contig_25_1	Prodigal:002006	CDS	3955	4185	.	+	0	ID=AOPFMNJM_01517;inference=ab initio prediction:Prodigal:002006;locus_tag=AOPFMNJM_01517;product=hypothetical protein
M-jeotgali_contig_25_1	Prodigal:002006	CDS	4348	4542	.	+	0	ID=AOPFMNJM_01518;inference=ab initio prediction:Prodigal:002006;locus_tag=AOPFMNJM_01518;product=hypothetical protein
M-jeotgali_contig_25_1	Prodigal:002006	CDS	4624	4854	.	+	0	ID=AOPFMNJM_01519;inference=ab initio prediction:Prodigal:002006;locus_tag=AOPFMNJM_01519;product=hypothetical protein
M-jeotgali_contig_25_1	Prodigal:002006	CDS	4906	6072	.	-	0	ID=AOPFMNJM_01520;inference=ab initio prediction:Prodigal:002006;locus_tag=AOPFMNJM_01520;product=hypothetical protein
M-jeotgali_contig_25_1	Prodigal:002006	CDS	7026	7400	.	-	0	ID=AOPFMNJM_01521;inference=ab initio prediction:Prodigal:002006;locus_tag=AOPFMNJM_01521;product=hypothetical protein
M-jeotgali_contig_25_1	Prodigal:002006	CDS	7513	9591	.	-	0	ID=AOPFMNJM_01522;eC_number=3.4.21.26;inference=ab initio prediction:Prodigal:002006,similar to AA sequence:UniProtKB:Q06903;locus_tag=AOPFMNJM_01522;product=Prolyl endopeptidase
M-jeotgali_contig_25_1	Prodigal:002006	CDS	9815	10393	.	-	0	ID=AOPFMNJM_01523;inference=ab initio prediction:Prodigal:002006;locus_tag=AOPFMNJM_01523;product=hypothetical protein
M-jeotgali_contig_25_1	Prodigal:002006	CDS	10535	11446	.	-	0	ID=AOPFMNJM_01524;Name=dmlR_1;gene=dmlR_1;inference=ab initio prediction:Prodigal:002006,similar to AA sequence:UniProtKB:P76250;locus_tag=AOPFMNJM_01524;product=HTH-type transcriptional regulator DmlR
M-jeotgali_contig_25_1	Prodigal:002006	CDS	11550	12209	.	+	0	ID=AOPFMNJM_01525;inference=ab initio prediction:Prodigal:002006;locus_tag=AOPFMNJM_01525;product=hypothetical protein
M-jeotgali_contig_25_1	Prodigal:002006	CDS	12543	15839	.	-	0	ID=AOPFMNJM_01526;eC_number=2.7.7.7;Name=dnaE2;gene=dnaE2;inference=ab initio prediction:Prodigal:002006,similar to AA sequence:UniProtKB:B8H427;locus_tag=AOPFMNJM_01526;product=Error-prone DNA polymerase
M-jeotgali_contig_25_1	Prodigal:002006	CDS	15845	17260	.	-	0	ID=AOPFMNJM_01527;Name=imuB;gene=imuB;inference=ab initio prediction:Prodigal:002006,similar to AA sequence:UniProtKB:B8H428;locus_tag=AOPFMNJM_01527;product=Protein ImuB
M-jeotgali_contig_25_1	Prodigal:002006	CDS	17271	18047	.	-	0	ID=AOPFMNJM_01528;Name=imuA;gene=imuA;inference=ab initio prediction:Prodigal:002006,similar to AA sequence:UniProtKB:B8H429;locus_tag=AOPFMNJM_01528;product=Protein ImuA
M-jeotgali_contig_25_1	Prodigal:002006	CDS	18822	19448	.	-	0	ID=AOPFMNJM_01529;Name=ureG_1;gene=ureG_1;inference=ab initio prediction:Prodigal:002006,similar to AA sequence:UniProtKB:Q03287;locus_tag=AOPFMNJM_01529;product=Urease accessory protein UreG
M-jeotgali_contig_25_1	Prodigal:002006	CDS	19457	20161	.	-	0	ID=AOPFMNJM_01530;Name=ureF_1;db_xref=COG:COG0830;gene=ureF_1;inference=ab initio prediction:Prodigal:002006,similar to AA sequence:UniProtKB:P17091;locus_tag=AOPFMNJM_01530;product=Urease accessory protein UreF
M-jeotgali_contig_25_1	Prodigal:002006	CDS	20118	20585	.	-	0	ID=AOPFMNJM_01531;Name=ureE1;gene=ureE1;inference=ab initio prediction:Prodigal:002006,similar to AA sequence:UniProtKB:Q8G2P7;locus_tag=AOPFMNJM_01531;product=Urease accessory protein UreE 1
M-jeotgali_contig_25_1	Prodigal:002006	CDS	20585	22306	.	-	0	ID=AOPFMNJM_01532;eC_number=3.5.1.5;Name=ureC1;gene=ureC1;inference=ab initio prediction:Prodigal:002006,similar to AA sequence:UniProtKB:Q8G2P8;locus_tag=AOPFMNJM_01532;product=Urease subunit alpha 1
M-jeotgali_contig_25_1	Prodigal:002006	CDS	22309	22929	.	-	0	ID=AOPFMNJM_01533;eC_number=3.5.1.5;Name=ureA_1;db_xref=COG:COG0831;gene=ureA_1;inference=ab initio prediction:Prodigal:002006,similar to AA sequence:UniProtKB:P14916;locus_tag=AOPFMNJM_01533;product=Urease subunit alpha
M-jeotgali_contig_25_1	Prodigal:002006	CDS	22992	23825	.	-	0	ID=AOPFMNJM_01534;Name=ureD_1;db_xref=COG:COG0829;gene=ureD_1;inference=ab initio prediction:Prodigal:002006,similar to AA sequence:UniProtKB:P17089;locus_tag=AOPFMNJM_01534;product=Urease accessory protein UreD
M-jeotgali_contig_25_1	Prodigal:002006	CDS	24051	25103	.	-	0	ID=AOPFMNJM_01535;eC_number=3.5.1.4;Name=amiE;gene=amiE;inference=ab initio prediction:Prodigal:002006,similar to AA sequence:UniProtKB:Q9L543;locus_tag=AOPFMNJM_01535;product=Aliphatic amidase
M-jeotgali_contig_25_1	Prodigal:002006	CDS	25179	26552	.	-	0	ID=AOPFMNJM_01536;inference=ab initio prediction:Prodigal:002006;locus_tag=AOPFMNJM_01536;product=hypothetical protein
M-jeotgali_contig_25_1	Prodigal:002006	CDS	26742	27071	.	-	0	ID=AOPFMNJM_01537;inference=ab initio prediction:Prodigal:002006;locus_tag=AOPFMNJM_01537;product=hypothetical protein
M-jeotgali_contig_25_1	Prodigal:002006	CDS	27130	28359	.	-	0	ID=AOPFMNJM_01538;eC_number=3.5.1.49;Name=fmdA;gene=fmdA;inference=ab initio prediction:Prodigal:002006,similar to AA sequence:UniProtKB:Q50228;locus_tag=AOPFMNJM_01538;product=Formamidase
M-jeotgali_contig_25_1	Prodigal:002006	CDS	28515	29531	.	-	0	ID=AOPFMNJM_01539;eC_number=2.3.1.31;Name=metXA_2;db_xref=COG:COG2021;gene=metXA_2;inference=ab initio prediction:Prodigal:002006,similar to AA sequence:UniProtKB:Q3M5Q6;locus_tag=AOPFMNJM_01539;product=Homoserine O-acetyltransferase
M-jeotgali_contig_25_1	Prodigal:002006	CDS	29543	30289	.	-	0	ID=AOPFMNJM_01540;Name=livF_1;db_xref=COG:COG0410;gene=livF_1;inference=ab initio prediction:Prodigal:002006,similar to AA sequence:UniProtKB:P22731;locus_tag=AOPFMNJM_01540;product=High-affinity branched-chain amino acid transport ATP-binding protein LivF
M-jeotgali_contig_25_1	Prodigal:002006	CDS	30303	31097	.	-	0	ID=AOPFMNJM_01541;eC_number=3.6.3.-;Name=lptB_1;db_xref=COG:COG1137;gene=lptB_1;inference=ab initio prediction:Prodigal:002006,similar to AA sequence:UniProtKB:P45073;locus_tag=AOPFMNJM_01541;product=Lipopolysaccharide export system ATP-binding protein LptB
M-jeotgali_contig_25_1	Prodigal:002006	CDS	31105	32286	.	-	0	ID=AOPFMNJM_01542;inference=ab initio prediction:Prodigal:002006;locus_tag=AOPFMNJM_01542;product=hypothetical protein
M-jeotgali_contig_25_1	Prodigal:002006	CDS	32297	33223	.	-	0	ID=AOPFMNJM_01543;Name=livH_1;db_xref=COG:COG0559;gene=livH_1;inference=ab initio prediction:Prodigal:002006,similar to AA sequence:UniProtKB:P0AEX7;locus_tag=AOPFMNJM_01543;product=High-affinity branched-chain amino acid transport system permease protein LivH
M-jeotgali_contig_25_1	Prodigal:002006	CDS	33324	34589	.	-	0	ID=AOPFMNJM_01544;Name=amiC_2;gene=amiC_2;inference=ab initio prediction:Prodigal:002006,similar to AA sequence:UniProtKB:P27017;locus_tag=AOPFMNJM_01544;product=Aliphatic amidase expression-regulating protein
M-jeotgali_contig_25_1	Prodigal:002006	CDS	34843	38310	.	+	0	ID=AOPFMNJM_01545;eC_number=2.7.13.3;Name=rcsC_8;gene=rcsC_8;inference=ab initio prediction:Prodigal:002006,protein motif:HAMAP:MF_00979;locus_tag=AOPFMNJM_01545;product=Sensor histidine kinase RcsC
M-jeotgali_contig_25_1	Prodigal:002006	CDS	38303	39223	.	+	0	ID=AOPFMNJM_01546;eC_number=3.5.1.44;Name=cheB_5;gene=cheB_5;inference=ab initio prediction:Prodigal:002006,protein motif:HAMAP:MF_00099;locus_tag=AOPFMNJM_01546;product=Protein-glutamate methylesterase/protein-glutamine glutaminase
M-jeotgali_contig_25_1	Prodigal:002006	CDS	39462	39929	.	+	0	ID=AOPFMNJM_01547;Name=ureE_1;gene=ureE_1;inference=ab initio prediction:Prodigal:002006,similar to AA sequence:UniProtKB:Q7A429;locus_tag=AOPFMNJM_01547;product=Urease accessory protein UreE
M-jeotgali_contig_25_1	Prodigal:002006	CDS	39934	40617	.	+	0	ID=AOPFMNJM_01548;Name=ureF_2;gene=ureF_2;inference=ab initio prediction:Prodigal:002006,protein motif:HAMAP:MF_01385;locus_tag=AOPFMNJM_01548;product=Urease accessory protein UreF
M-jeotgali_contig_25_1	Prodigal:002006	CDS	40630	41325	.	+	0	ID=AOPFMNJM_01549;eC_number=3.5.1.5;Name=ureA_2;db_xref=COG:COG0831;gene=ureA_2;inference=ab initio prediction:Prodigal:002006,similar to AA sequence:UniProtKB:P14916;locus_tag=AOPFMNJM_01549;product=Urease subunit alpha
M-jeotgali_contig_25_1	Prodigal:002006	CDS	41342	43054	.	+	0	ID=AOPFMNJM_01550;eC_number=3.5.1.5;Name=ureC;gene=ureC;inference=ab initio prediction:Prodigal:002006,similar to AA sequence:UniProtKB:Q07397;locus_tag=AOPFMNJM_01550;product=Urease subunit alpha
M-jeotgali_contig_25_1	Prodigal:002006	CDS	43065	43730	.	+	0	ID=AOPFMNJM_01551;Name=ureG_2;db_xref=COG:COG0378;gene=ureG_2;inference=ab initio prediction:Prodigal:002006,similar to AA sequence:UniProtKB:Q09066;locus_tag=AOPFMNJM_01551;product=Urease accessory protein UreG
M-jeotgali_contig_25_1	Prodigal:002006	CDS	43748	44623	.	+	0	ID=AOPFMNJM_01552;Name=ureD_2;gene=ureD_2;inference=ab initio prediction:Prodigal:002006,protein motif:HAMAP:MF_01384;locus_tag=AOPFMNJM_01552;product=Urease accessory protein UreD
M-jeotgali_contig_25_1	Prodigal:002006	CDS	44640	45368	.	-	0	ID=AOPFMNJM_01553;inference=ab initio prediction:Prodigal:002006;locus_tag=AOPFMNJM_01553;product=hypothetical protein
M-jeotgali_contig_25_1	Prodigal:002006	CDS	45365	47473	.	-	0	ID=AOPFMNJM_01554;Name=btuB_3;gene=btuB_3;inference=ab initio prediction:Prodigal:002006,protein motif:HAMAP:MF_01531;locus_tag=AOPFMNJM_01554;product=Vitamin B12 transporter BtuB
M-jeotgali_contig_25_1	Prodigal:002006	CDS	47575	48012	.	-	0	ID=AOPFMNJM_01555;Name=nikR;db_xref=COG:COG0864;gene=nikR;inference=ab initio prediction:Prodigal:002006,similar to AA sequence:UniProtKB:P0A6Z6;locus_tag=AOPFMNJM_01555;product=Nickel-responsive regulator
M-jeotgali_contig_25_1	Aragorn:001002	tRNA	48507	48581	.	-	.	ID=AOPFMNJM_01556;inference=COORDINATES:profile:Aragorn:001002;locus_tag=AOPFMNJM_01556;product=tRNA-Gln(ttg)
M-jeotgali_contig_25_1	Prodigal:002006	CDS	48687	49430	.	+	0	ID=AOPFMNJM_01557;eC_number=1.3.1.87;Name=hcaB_1;gene=hcaB_1;inference=ab initio prediction:Prodigal:002006,protein motif:HAMAP:MF_01647;locus_tag=AOPFMNJM_01557;product=3-phenylpropionate-dihydrodiol/cinnamic acid-dihydrodiol dehydrogenase
M-jeotgali_contig_25_1	Prodigal:002006	CDS	49552	51177	.	+	0	ID=AOPFMNJM_01558;Name=prfC;db_xref=COG:COG4108;gene=prfC;inference=ab initio prediction:Prodigal:002006,similar to AA sequence:UniProtKB:P0A7I4;locus_tag=AOPFMNJM_01558;product=Peptide chain release factor RF3
M-jeotgali_contig_25_1	Prodigal:002006	CDS	51185	51637	.	-	0	ID=AOPFMNJM_01559;eC_number=2.7.13.3;Name=rcsC_9;gene=rcsC_9;inference=ab initio prediction:Prodigal:002006,protein motif:HAMAP:MF_00979;locus_tag=AOPFMNJM_01559;product=Sensor histidine kinase RcsC
M-jeotgali_contig_25_1	Prodigal:002006	CDS	51669	52136	.	-	0	ID=AOPFMNJM_01560;inference=ab initio prediction:Prodigal:002006;locus_tag=AOPFMNJM_01560;product=hypothetical protein
M-jeotgali_contig_25_1	Prodigal:002006	CDS	52361	53755	.	+	0	ID=AOPFMNJM_01561;Name=flgE;db_xref=COG:COG1749;gene=flgE;inference=ab initio prediction:Prodigal:002006,similar to AA sequence:UniProtKB:Q8YDL6;locus_tag=AOPFMNJM_01561;product=Flagellar hook protein FlgE
M-jeotgali_contig_25_1	Prodigal:002006	CDS	53795	55675	.	+	0	ID=AOPFMNJM_01562;inference=ab initio prediction:Prodigal:002006;locus_tag=AOPFMNJM_01562;product=hypothetical protein
M-jeotgali_contig_25_1	Prodigal:002006	CDS	55680	57503	.	+	0	ID=AOPFMNJM_01563;inference=ab initio prediction:Prodigal:002006;locus_tag=AOPFMNJM_01563;product=hypothetical protein
M-jeotgali_contig_25_1	Prodigal:002006	CDS	57577	57885	.	+	0	ID=AOPFMNJM_01564;inference=ab initio prediction:Prodigal:002006;locus_tag=AOPFMNJM_01564;product=hypothetical protein
M-jeotgali_contig_25_1	Prodigal:002006	CDS	58251	61403	.	+	0	ID=AOPFMNJM_01565;inference=ab initio prediction:Prodigal:002006;locus_tag=AOPFMNJM_01565;product=hypothetical protein
M-jeotgali_contig_25_1	Prodigal:002006	CDS	61564	62451	.	+	0	ID=AOPFMNJM_01566;eC_number=5.3.3.17;Name=phzF;gene=phzF;inference=ab initio prediction:Prodigal:002006,similar to AA sequence:UniProtKB:Q51792;locus_tag=AOPFMNJM_01566;product=Trans-2%2C3-dihydro-3-hydroxyanthranilate isomerase
M-jeotgali_contig_25_1	Prodigal:002006	CDS	62444	63163	.	+	0	ID=AOPFMNJM_01567;inference=ab initio prediction:Prodigal:002006;locus_tag=AOPFMNJM_01567;product=hypothetical protein
M-jeotgali_contig_26_1	Prodigal:002006	CDS	688	1992	.	+	0	ID=AOPFMNJM_01568;inference=ab initio prediction:Prodigal:002006;locus_tag=AOPFMNJM_01568;product=hypothetical protein
M-jeotgali_contig_26_1	Prodigal:002006	CDS	2217	2537	.	+	0	ID=AOPFMNJM_01569;Name=rpsU;db_xref=COG:COG0828;gene=rpsU;inference=ab initio prediction:Prodigal:002006,similar to AA sequence:UniProtKB:Q6N274;locus_tag=AOPFMNJM_01569;product=30S ribosomal protein S21
M-jeotgali_contig_26_1	Prodigal:002006	CDS	2622	3011	.	-	0	ID=AOPFMNJM_01570;Name=hupR1;db_xref=COG:COG2204;gene=hupR1;inference=ab initio prediction:Prodigal:002006,similar to AA sequence:UniProtKB:P26408;locus_tag=AOPFMNJM_01570;product=Hydrogenase transcriptional regulatory protein hupR1
M-jeotgali_contig_26_1	Prodigal:002006	CDS	3345	4157	.	+	0	ID=AOPFMNJM_01571;eC_number=3.5.1.118;Name=egtC;db_xref=COG:COG0121;gene=egtC;inference=ab initio prediction:Prodigal:002006,similar to AA sequence:UniProtKB:A0R5M9;locus_tag=AOPFMNJM_01571;product=Gamma-glutamyl-hercynylcysteine sulfoxide hydrolase
M-jeotgali_contig_26_1	Prodigal:002006	CDS	4261	5694	.	+	0	ID=AOPFMNJM_01572;eC_number=1.2.1.26;Name=araE;gene=araE;inference=ab initio prediction:Prodigal:002006,similar to AA sequence:UniProtKB:Q1JUP4;locus_tag=AOPFMNJM_01572;product=Alpha-ketoglutaric semialdehyde dehydrogenase 1
M-jeotgali_contig_26_1	Prodigal:002006	CDS	5705	5923	.	-	0	ID=AOPFMNJM_01573;Name=slyX;gene=slyX;inference=ab initio prediction:Prodigal:002006,protein motif:HAMAP:MF_00715;locus_tag=AOPFMNJM_01573;product=Protein SlyX
M-jeotgali_contig_26_1	Prodigal:002006	CDS	5920	9057	.	-	0	ID=AOPFMNJM_01574;eC_number=3.1.-.-;Name=xni_1;gene=xni_1;inference=ab initio prediction:Prodigal:002006,protein motif:HAMAP:MF_01192;locus_tag=AOPFMNJM_01574;product=Flap endonuclease Xni
M-jeotgali_contig_26_1	Prodigal:002006	CDS	9114	10571	.	-	0	ID=AOPFMNJM_01575;inference=ab initio prediction:Prodigal:002006;locus_tag=AOPFMNJM_01575;product=hypothetical protein
M-jeotgali_contig_26_1	Prodigal:002006	CDS	10571	11782	.	-	0	ID=AOPFMNJM_01576;inference=ab initio prediction:Prodigal:002006;locus_tag=AOPFMNJM_01576;product=hypothetical protein
M-jeotgali_contig_26_1	Prodigal:002006	CDS	11878	12405	.	-	0	ID=AOPFMNJM_01577;Name=recX;gene=recX;inference=ab initio prediction:Prodigal:002006,protein motif:HAMAP:MF_01114;locus_tag=AOPFMNJM_01577;product=Regulatory protein RecX
M-jeotgali_contig_26_1	Prodigal:002006	CDS	12540	13946	.	+	0	ID=AOPFMNJM_01578;inference=ab initio prediction:Prodigal:002006;locus_tag=AOPFMNJM_01578;product=hypothetical protein
M-jeotgali_contig_26_1	Prodigal:002006	CDS	14227	15555	.	+	0	ID=AOPFMNJM_01579;Name=oxlT_1;gene=oxlT_1;inference=ab initio prediction:Prodigal:002006,similar to AA sequence:UniProtKB:Q51330;locus_tag=AOPFMNJM_01579;product=Oxalate:formate antiporter
M-jeotgali_contig_26_1	Prodigal:002006	CDS	15705	17036	.	-	0	ID=AOPFMNJM_01580;eC_number=1.1.1.369;Name=iolG_1;gene=iolG_1;inference=ab initio prediction:Prodigal:002006,protein motif:HAMAP:MF_01671;locus_tag=AOPFMNJM_01580;product=Inositol 2-dehydrogenase/D-chiro-inositol 3-dehydrogenase
M-jeotgali_contig_26_1	Prodigal:002006	CDS	17136	17897	.	-	0	ID=AOPFMNJM_01581;inference=ab initio prediction:Prodigal:002006;locus_tag=AOPFMNJM_01581;product=hypothetical protein
M-jeotgali_contig_26_1	Prodigal:002006	CDS	17897	18439	.	-	0	ID=AOPFMNJM_01582;inference=ab initio prediction:Prodigal:002006;locus_tag=AOPFMNJM_01582;product=hypothetical protein
M-jeotgali_contig_26_1	Prodigal:002006	CDS	18513	19424	.	+	0	ID=AOPFMNJM_01583;inference=ab initio prediction:Prodigal:002006;locus_tag=AOPFMNJM_01583;product=hypothetical protein
M-jeotgali_contig_26_1	Prodigal:002006	CDS	19425	19652	.	-	0	ID=AOPFMNJM_01584;inference=ab initio prediction:Prodigal:002006;locus_tag=AOPFMNJM_01584;product=hypothetical protein
M-jeotgali_contig_26_1	Prodigal:002006	CDS	19830	20306	.	+	0	ID=AOPFMNJM_01585;inference=ab initio prediction:Prodigal:002006;locus_tag=AOPFMNJM_01585;product=hypothetical protein
M-jeotgali_contig_26_1	Prodigal:002006	CDS	20364	21356	.	+	0	ID=AOPFMNJM_01586;Name=cnoX;db_xref=COG:COG3118;gene=cnoX;inference=ab initio prediction:Prodigal:002006,similar to AA sequence:UniProtKB:P77395;locus_tag=AOPFMNJM_01586;product=Chaperedoxin
M-jeotgali_contig_26_1	Prodigal:002006	CDS	21382	22056	.	+	0	ID=AOPFMNJM_01587;eC_number=3.4.21.53;Name=lon2;db_xref=COG:COG0466;gene=lon2;inference=ab initio prediction:Prodigal:002006,similar to AA sequence:UniProtKB:P36774;locus_tag=AOPFMNJM_01587;product=Lon protease 2
M-jeotgali_contig_26_1	Prodigal:002006	CDS	22073	22279	.	+	0	ID=AOPFMNJM_01588;inference=ab initio prediction:Prodigal:002006,similar to AA sequence:UniProtKB:A1IQS5;locus_tag=AOPFMNJM_01588;note=UPF0434 protein NMA0874;product=hypothetical protein
M-jeotgali_contig_26_1	Prodigal:002006	CDS	22296	23102	.	-	0	ID=AOPFMNJM_01589;eC_number=7.3.2.4;Name=nrtD_1;db_xref=COG:COG1116;gene=nrtD_1;inference=ab initio prediction:Prodigal:002006,similar to AA sequence:UniProtKB:P38046;locus_tag=AOPFMNJM_01589;product=Nitrate import ATP-binding protein NrtD
M-jeotgali_contig_26_1	Prodigal:002006	CDS	23114	23983	.	-	0	ID=AOPFMNJM_01590;Name=cmpB;gene=cmpB;inference=ab initio prediction:Prodigal:002006,similar to AA sequence:UniProtKB:Q55461;locus_tag=AOPFMNJM_01590;product=Bicarbonate transport system permease protein CmpB
M-jeotgali_contig_26_1	Prodigal:002006	CDS	23983	25272	.	-	0	ID=AOPFMNJM_01591;Name=nrtA;gene=nrtA;inference=ab initio prediction:Prodigal:002006,similar to AA sequence:UniProtKB:P73452;locus_tag=AOPFMNJM_01591;product=Nitrate/nitrite binding protein NrtA
M-jeotgali_contig_26_1	Prodigal:002006	CDS	25587	26888	.	+	0	ID=AOPFMNJM_01592;Name=yhjE_2;gene=yhjE_2;inference=ab initio prediction:Prodigal:002006,similar to AA sequence:UniProtKB:P37643;locus_tag=AOPFMNJM_01592;product=Inner membrane metabolite transport protein YhjE
M-jeotgali_contig_26_1	Prodigal:002006	CDS	26885	28270	.	-	0	ID=AOPFMNJM_01593;inference=ab initio prediction:Prodigal:002006;locus_tag=AOPFMNJM_01593;product=hypothetical protein
M-jeotgali_contig_26_1	Prodigal:002006	CDS	28488	28895	.	+	0	ID=AOPFMNJM_01594;inference=ab initio prediction:Prodigal:002006;locus_tag=AOPFMNJM_01594;product=hypothetical protein
M-jeotgali_contig_26_1	Prodigal:002006	CDS	28924	29331	.	+	0	ID=AOPFMNJM_01595;Name=flgC;db_xref=COG:COG1558;gene=flgC;inference=ab initio prediction:Prodigal:002006,similar to AA sequence:UniProtKB:P0A1I7;locus_tag=AOPFMNJM_01595;product=Flagellar basal-body rod protein FlgC
M-jeotgali_contig_26_1	Prodigal:002006	CDS	29342	29659	.	+	0	ID=AOPFMNJM_01596;Name=fliE;gene=fliE;inference=ab initio prediction:Prodigal:002006,protein motif:HAMAP:MF_00724;locus_tag=AOPFMNJM_01596;product=Flagellar hook-basal body complex protein FliE
M-jeotgali_contig_26_1	Prodigal:002006	CDS	29708	29974	.	+	0	ID=AOPFMNJM_01597;inference=ab initio prediction:Prodigal:002006;locus_tag=AOPFMNJM_01597;product=hypothetical protein
M-jeotgali_contig_26_1	Prodigal:002006	CDS	29992	30756	.	+	0	ID=AOPFMNJM_01598;Name=fliR;db_xref=COG:COG1684;gene=fliR;inference=ab initio prediction:Prodigal:002006,similar to AA sequence:UniProtKB:P54702;locus_tag=AOPFMNJM_01598;product=Flagellar biosynthetic protein FliR
M-jeotgali_contig_26_1	Prodigal:002006	CDS	30774	31841	.	+	0	ID=AOPFMNJM_01599;Name=flhB;db_xref=COG:COG1377;gene=flhB;inference=ab initio prediction:Prodigal:002006,similar to AA sequence:UniProtKB:P40727;locus_tag=AOPFMNJM_01599;product=Flagellar biosynthetic protein FlhB
M-jeotgali_contig_26_1	Prodigal:002006	CDS	31987	34623	.	+	0	ID=AOPFMNJM_01600;Name=cckA_1;gene=cckA_1;inference=ab initio prediction:Prodigal:002006,similar to AA sequence:UniProtKB:P0DOA0;locus_tag=AOPFMNJM_01600;product=Sensor kinase CckA
M-jeotgali_contig_26_1	Prodigal:002006	CDS	34742	35833	.	+	0	ID=AOPFMNJM_01601;Name=recA;gene=recA;inference=ab initio prediction:Prodigal:002006,similar to AA sequence:UniProtKB:Q2YRU7;locus_tag=AOPFMNJM_01601;product=Protein RecA
M-jeotgali_contig_26_1	Prodigal:002006	CDS	35899	36315	.	-	0	ID=AOPFMNJM_01602;inference=ab initio prediction:Prodigal:002006;locus_tag=AOPFMNJM_01602;product=hypothetical protein
M-jeotgali_contig_26_1	Prodigal:002006	CDS	36487	39174	.	+	0	ID=AOPFMNJM_01603;eC_number=6.1.1.7;Name=alaS;db_xref=COG:COG0013;gene=alaS;inference=ab initio prediction:Prodigal:002006,similar to AA sequence:UniProtKB:P00957;locus_tag=AOPFMNJM_01603;product=Alanine--tRNA ligase
M-jeotgali_contig_26_1	Prodigal:002006	CDS	39206	39550	.	+	0	ID=AOPFMNJM_01604;inference=ab initio prediction:Prodigal:002006;locus_tag=AOPFMNJM_01604;product=hypothetical protein
M-jeotgali_contig_26_1	Prodigal:002006	CDS	39561	39977	.	-	0	ID=AOPFMNJM_01605;inference=ab initio prediction:Prodigal:002006;locus_tag=AOPFMNJM_01605;product=hypothetical protein
M-jeotgali_contig_26_1	Prodigal:002006	CDS	40141	40794	.	-	0	ID=AOPFMNJM_01606;inference=ab initio prediction:Prodigal:002006;locus_tag=AOPFMNJM_01606;product=hypothetical protein
M-jeotgali_contig_26_1	Aragorn:001002	tRNA	40889	40964	.	-	.	ID=AOPFMNJM_01607;inference=COORDINATES:profile:Aragorn:001002;locus_tag=AOPFMNJM_01607;product=tRNA-Ala(ggc)
M-jeotgali_contig_26_1	Prodigal:002006	CDS	41097	42773	.	-	0	ID=AOPFMNJM_01608;inference=ab initio prediction:Prodigal:002006;locus_tag=AOPFMNJM_01608;product=hypothetical protein
M-jeotgali_contig_27_1	Prodigal:002006	CDS	606	1280	.	+	0	ID=AOPFMNJM_01609;eC_number=3.1.3.-;db_xref=COG:COG0637;inference=ab initio prediction:Prodigal:002006,similar to AA sequence:UniProtKB:Q9X0Y1;locus_tag=AOPFMNJM_01609;product=Phosphorylated carbohydrates phosphatase
M-jeotgali_contig_27_1	Prodigal:002006	CDS	1330	1698	.	+	0	ID=AOPFMNJM_01610;inference=ab initio prediction:Prodigal:002006;locus_tag=AOPFMNJM_01610;product=hypothetical protein
M-jeotgali_contig_27_1	Prodigal:002006	CDS	1836	2054	.	+	0	ID=AOPFMNJM_01611;inference=ab initio prediction:Prodigal:002006;locus_tag=AOPFMNJM_01611;product=hypothetical protein
M-jeotgali_contig_27_1	Prodigal:002006	CDS	2194	4371	.	+	0	ID=AOPFMNJM_01612;inference=ab initio prediction:Prodigal:002006;locus_tag=AOPFMNJM_01612;product=hypothetical protein
M-jeotgali_contig_27_1	Prodigal:002006	CDS	4507	5646	.	+	0	ID=AOPFMNJM_01613;inference=ab initio prediction:Prodigal:002006;locus_tag=AOPFMNJM_01613;product=hypothetical protein
M-jeotgali_contig_27_1	Prodigal:002006	CDS	5825	6439	.	+	0	ID=AOPFMNJM_01614;inference=ab initio prediction:Prodigal:002006;locus_tag=AOPFMNJM_01614;product=hypothetical protein
M-jeotgali_contig_27_1	Prodigal:002006	CDS	6596	7255	.	+	0	ID=AOPFMNJM_01615;inference=ab initio prediction:Prodigal:002006;locus_tag=AOPFMNJM_01615;product=hypothetical protein
M-jeotgali_contig_27_1	Prodigal:002006	CDS	7337	7669	.	-	0	ID=AOPFMNJM_01616;inference=ab initio prediction:Prodigal:002006;locus_tag=AOPFMNJM_01616;product=hypothetical protein
M-jeotgali_contig_27_1	Prodigal:002006	CDS	7823	8332	.	-	0	ID=AOPFMNJM_01617;inference=ab initio prediction:Prodigal:002006;locus_tag=AOPFMNJM_01617;product=hypothetical protein
M-jeotgali_contig_27_1	Prodigal:002006	CDS	8564	11107	.	+	0	ID=AOPFMNJM_01618;eC_number=2.7.-.-;Name=sasA_6;gene=sasA_6;inference=ab initio prediction:Prodigal:002006,protein motif:HAMAP:MF_01837;locus_tag=AOPFMNJM_01618;product=Adaptive-response sensory-kinase SasA
M-jeotgali_contig_27_1	Prodigal:002006	CDS	11443	13392	.	+	0	ID=AOPFMNJM_01619;eC_number=6.2.1.1;Name=acsA_1;db_xref=COG:COG0365;gene=acsA_1;inference=ab initio prediction:Prodigal:002006,similar to AA sequence:UniProtKB:Q89WV5;locus_tag=AOPFMNJM_01619;product=Acetyl-coenzyme A synthetase
M-jeotgali_contig_27_1	Prodigal:002006	CDS	13621	15354	.	+	0	ID=AOPFMNJM_01620;Name=nanT_2;gene=nanT_2;inference=ab initio prediction:Prodigal:002006,protein motif:HAMAP:MF_01238;locus_tag=AOPFMNJM_01620;product=Sialic acid transporter NanT
M-jeotgali_contig_27_1	Prodigal:002006	CDS	15475	16656	.	-	0	ID=AOPFMNJM_01621;inference=ab initio prediction:Prodigal:002006;locus_tag=AOPFMNJM_01621;product=hypothetical protein
M-jeotgali_contig_27_1	Prodigal:002006	CDS	16733	18328	.	-	0	ID=AOPFMNJM_01622;Name=purH;db_xref=COG:COG0138;gene=purH;inference=ab initio prediction:Prodigal:002006,similar to AA sequence:UniProtKB:P15639;locus_tag=AOPFMNJM_01622;product=Bifunctional purine biosynthesis protein PurH
M-jeotgali_contig_27_1	Prodigal:002006	CDS	18439	20139	.	-	0	ID=AOPFMNJM_01623;Name=fzlC;gene=fzlC;inference=ab initio prediction:Prodigal:002006,similar to AA sequence:UniProtKB:A0A0H3C3S1;locus_tag=AOPFMNJM_01623;product=FtsZ-localized protein C
M-jeotgali_contig_27_1	Prodigal:002006	CDS	20277	21659	.	-	0	ID=AOPFMNJM_01624;eC_number=2.1.1.176;Name=rsmB_1;db_xref=COG:COG0144;gene=rsmB_1;inference=ab initio prediction:Prodigal:002006,similar to AA sequence:UniProtKB:P36929;locus_tag=AOPFMNJM_01624;product=Ribosomal RNA small subunit methyltransferase B
M-jeotgali_contig_27_1	Prodigal:002006	CDS	21728	21967	.	+	0	ID=AOPFMNJM_01625;inference=ab initio prediction:Prodigal:002006;locus_tag=AOPFMNJM_01625;product=hypothetical protein
M-jeotgali_contig_27_1	Prodigal:002006	CDS	22065	22589	.	-	0	ID=AOPFMNJM_01626;inference=ab initio prediction:Prodigal:002006;locus_tag=AOPFMNJM_01626;product=hypothetical protein
M-jeotgali_contig_27_1	Prodigal:002006	CDS	22780	23412	.	-	0	ID=AOPFMNJM_01627;eC_number=1.13.11.79;db_xref=COG:COG0778;inference=ab initio prediction:Prodigal:002006,similar to AA sequence:UniProtKB:Q2RNG5;locus_tag=AOPFMNJM_01627;product=5%2C6-dimethylbenzimidazole synthase
M-jeotgali_contig_27_1	Prodigal:002006	CDS	23827	24219	.	+	0	ID=AOPFMNJM_01628;inference=ab initio prediction:Prodigal:002006;locus_tag=AOPFMNJM_01628;product=hypothetical protein
M-jeotgali_contig_27_1	Prodigal:002006	CDS	24304	25071	.	-	0	ID=AOPFMNJM_01629;Name=ybhL;db_xref=COG:COG0670;gene=ybhL;inference=ab initio prediction:Prodigal:002006,similar to AA sequence:UniProtKB:P0AAC4;locus_tag=AOPFMNJM_01629;product=Inner membrane protein YbhL
M-jeotgali_contig_27_1	Prodigal:002006	CDS	25380	27962	.	-	0	ID=AOPFMNJM_01630;inference=ab initio prediction:Prodigal:002006;locus_tag=AOPFMNJM_01630;product=hypothetical protein
M-jeotgali_contig_27_1	Prodigal:002006	CDS	27972	28811	.	-	0	ID=AOPFMNJM_01631;db_xref=COG:COG1136;inference=ab initio prediction:Prodigal:002006,similar to AA sequence:UniProtKB:P9WQK1;locus_tag=AOPFMNJM_01631;product=putative ABC transporter ATP-binding protein
M-jeotgali_contig_27_1	Prodigal:002006	CDS	28842	29465	.	+	0	ID=AOPFMNJM_01632;eC_number=3.1.1.2;inference=ab initio prediction:Prodigal:002006,similar to AA sequence:UniProtKB:Q07792;locus_tag=AOPFMNJM_01632;product=Arylesterase
M-jeotgali_contig_27_1	Prodigal:002006	CDS	29471	30007	.	+	0	ID=AOPFMNJM_01633;eC_number=3.1.4.58;Name=thpR;gene=thpR;inference=ab initio prediction:Prodigal:002006,protein motif:HAMAP:MF_01940;locus_tag=AOPFMNJM_01633;product=RNA 2'%2C3'-cyclic phosphodiesterase
M-jeotgali_contig_27_1	Prodigal:002006	CDS	30012	31043	.	-	0	ID=AOPFMNJM_01634;eC_number=2.7.1.33;Name=coaA;gene=coaA;inference=ab initio prediction:Prodigal:002006,similar to AA sequence:UniProtKB:B5XYG3;locus_tag=AOPFMNJM_01634;product=Pantothenate kinase
M-jeotgali_contig_27_1	Prodigal:002006	CDS	31040	31363	.	-	0	ID=AOPFMNJM_01635;eC_number=3.6.1.31;Name=hisE_2;db_xref=COG:COG0140;gene=hisE_2;inference=ab initio prediction:Prodigal:002006,similar to AA sequence:UniProtKB:Q7P0E6;locus_tag=AOPFMNJM_01635;product=Phosphoribosyl-ATP pyrophosphatase
M-jeotgali_contig_27_1	Prodigal:002006	CDS	31523	32302	.	-	0	ID=AOPFMNJM_01636;eC_number=4.3.2.10;Name=hisF;db_xref=COG:COG0107;gene=hisF;inference=ab initio prediction:Prodigal:002006,similar to AA sequence:UniProtKB:P9WMM3;locus_tag=AOPFMNJM_01636;product=Imidazole glycerol phosphate synthase subunit HisF
M-jeotgali_contig_27_1	Prodigal:002006	CDS	32306	33061	.	-	0	ID=AOPFMNJM_01637;eC_number=5.3.1.16;Name=hisA;db_xref=COG:COG0106;gene=hisA;inference=ab initio prediction:Prodigal:002006,similar to AA sequence:UniProtKB:A1R562;locus_tag=AOPFMNJM_01637;product=1-(5-phosphoribosyl)-5-[(5-phosphoribosylamino)methylideneamino] imidazole-4-carboxamide isomerase
M-jeotgali_contig_27_1	Prodigal:002006	CDS	33088	33738	.	-	0	ID=AOPFMNJM_01638;eC_number=4.3.2.10;Name=hisH;gene=hisH;inference=ab initio prediction:Prodigal:002006,similar to AA sequence:UniProtKB:P59957;locus_tag=AOPFMNJM_01638;product=Imidazole glycerol phosphate synthase subunit HisH
M-jeotgali_contig_27_1	Prodigal:002006	CDS	33770	34252	.	-	0	ID=AOPFMNJM_01639;inference=ab initio prediction:Prodigal:002006;locus_tag=AOPFMNJM_01639;product=hypothetical protein
M-jeotgali_contig_27_1	Prodigal:002006	CDS	34300	34887	.	-	0	ID=AOPFMNJM_01640;eC_number=4.2.1.19;Name=hisB;db_xref=COG:COG0131;gene=hisB;inference=ab initio prediction:Prodigal:002006,similar to AA sequence:UniProtKB:A0QX83;locus_tag=AOPFMNJM_01640;product=Imidazoleglycerol-phosphate dehydratase
M-jeotgali_contig_27_1	Prodigal:002006	CDS	35078	35953	.	-	0	ID=AOPFMNJM_01641;eC_number=2.4.2.28;Name=mtnP;db_xref=COG:COG0005;gene=mtnP;inference=ab initio prediction:Prodigal:002006,similar to AA sequence:UniProtKB:Q2RXH9;locus_tag=AOPFMNJM_01641;product=S-methyl-5'-thioadenosine phosphorylase
M-jeotgali_contig_27_1	Prodigal:002006	CDS	36152	37069	.	-	0	ID=AOPFMNJM_01642;Name=fbcH_1;db_xref=COG:COG1290;gene=fbcH_1;inference=ab initio prediction:Prodigal:002006,similar to AA sequence:UniProtKB:P51131;locus_tag=AOPFMNJM_01642;product=Cytochrome b/c1
M-jeotgali_contig_27_1	Prodigal:002006	CDS	37087	38373	.	-	0	ID=AOPFMNJM_01643;Name=fbcH_2;db_xref=COG:COG1290;gene=fbcH_2;inference=ab initio prediction:Prodigal:002006,similar to AA sequence:UniProtKB:P51131;locus_tag=AOPFMNJM_01643;product=Cytochrome b/c1
M-jeotgali_contig_27_1	Prodigal:002006	CDS	38400	39005	.	-	0	ID=AOPFMNJM_01644;eC_number=7.1.1.8;Name=petA;db_xref=COG:COG0723;gene=petA;inference=ab initio prediction:Prodigal:002006,similar to AA sequence:UniProtKB:P51130;locus_tag=AOPFMNJM_01644;product=Ubiquinol-cytochrome c reductase iron-sulfur subunit
M-jeotgali_contig_27_1	Prodigal:002006	CDS	39439	40896	.	-	0	ID=AOPFMNJM_01645;Name=mdtK;db_xref=COG:COG0534;gene=mdtK;inference=ab initio prediction:Prodigal:002006,similar to AA sequence:UniProtKB:P37340;locus_tag=AOPFMNJM_01645;product=Multidrug resistance protein MdtK
M-jeotgali_contig_27_1	Prodigal:002006	CDS	40956	42842	.	-	0	ID=AOPFMNJM_01646;eC_number=3.6.3.-;db_xref=COG:COG1132;inference=ab initio prediction:Prodigal:002006,similar to AA sequence:UniProtKB:Q99T13;locus_tag=AOPFMNJM_01646;product=Putative multidrug export ATP-binding/permease protein
M-jeotgali_contig_27_1	Prodigal:002006	CDS	42954	43406	.	+	0	ID=AOPFMNJM_01647;eC_number=2.1.1.207;Name=trmL;db_xref=COG:COG0219;gene=trmL;inference=ab initio prediction:Prodigal:002006,similar to AA sequence:UniProtKB:P44868;locus_tag=AOPFMNJM_01647;product=tRNA (cytidine(34)-2'-O)-methyltransferase
M-jeotgali_contig_27_1	Prodigal:002006	CDS	43472	44419	.	+	0	ID=AOPFMNJM_01648;eC_number=1.3.3.3;Name=hemF;gene=hemF;inference=ab initio prediction:Prodigal:002006,similar to AA sequence:UniProtKB:P72848;locus_tag=AOPFMNJM_01648;product=Oxygen-dependent coproporphyrinogen-III oxidase
M-jeotgali_contig_27_1	Prodigal:002006	CDS	44416	45534	.	+	0	ID=AOPFMNJM_01649;eC_number=3.6.4.12;Name=recD2_2;db_xref=COG:COG0507;gene=recD2_2;inference=ab initio prediction:Prodigal:002006,similar to AA sequence:UniProtKB:Q9RT63;locus_tag=AOPFMNJM_01649;product=ATP-dependent RecD-like DNA helicase
M-jeotgali_contig_27_1	Prodigal:002006	CDS	45558	46847	.	-	0	ID=AOPFMNJM_01650;db_xref=COG:COG1167;inference=ab initio prediction:Prodigal:002006,similar to AA sequence:UniProtKB:A0R5R7;locus_tag=AOPFMNJM_01650;product=Putative aminotransferase/MSMEI_6121
M-jeotgali_contig_27_1	Prodigal:002006	CDS	47027	47584	.	+	0	ID=AOPFMNJM_01651;eC_number=3.4.25.2;Name=hslV;db_xref=COG:COG5405;gene=hslV;inference=ab initio prediction:Prodigal:002006,similar to AA sequence:UniProtKB:P43772;locus_tag=AOPFMNJM_01651;product=ATP-dependent protease subunit HslV
M-jeotgali_contig_27_1	Prodigal:002006	CDS	47586	48899	.	+	0	ID=AOPFMNJM_01652;Name=hslU;db_xref=COG:COG1220;gene=hslU;inference=ab initio prediction:Prodigal:002006,similar to AA sequence:UniProtKB:P43773;locus_tag=AOPFMNJM_01652;product=ATP-dependent protease ATPase subunit HslU
M-jeotgali_contig_27_1	Prodigal:002006	CDS	48896	49765	.	+	0	ID=AOPFMNJM_01653;Name=rhtA;db_xref=COG:COG5006;gene=rhtA;inference=ab initio prediction:Prodigal:002006,similar to AA sequence:UniProtKB:P0AA67;locus_tag=AOPFMNJM_01653;product=Threonine/homoserine exporter RhtA
M-jeotgali_contig_27_1	Prodigal:002006	CDS	49872	50567	.	-	0	ID=AOPFMNJM_01654;Name=rimM;gene=rimM;inference=ab initio prediction:Prodigal:002006,protein motif:HAMAP:MF_00014;locus_tag=AOPFMNJM_01654;product=Ribosome maturation factor RimM
M-jeotgali_contig_27_1	Prodigal:002006	CDS	50578	50940	.	-	0	ID=AOPFMNJM_01655;Name=rpsP;db_xref=COG:COG0228;gene=rpsP;inference=ab initio prediction:Prodigal:002006,similar to AA sequence:UniProtKB:P62236;locus_tag=AOPFMNJM_01655;product=30S ribosomal protein S16
M-jeotgali_contig_27_1	Prodigal:002006	CDS	50940	51287	.	-	0	ID=AOPFMNJM_01656;inference=ab initio prediction:Prodigal:002006;locus_tag=AOPFMNJM_01656;product=hypothetical protein
M-jeotgali_contig_27_1	Prodigal:002006	CDS	51284	52864	.	-	0	ID=AOPFMNJM_01657;Name=ffh;db_xref=COG:COG0541;gene=ffh;inference=ab initio prediction:Prodigal:002006,similar to AA sequence:UniProtKB:P0AGD7;locus_tag=AOPFMNJM_01657;product=Signal recognition particle protein
M-jeotgali_contig_27_1	Prodigal:002006	CDS	52896	53129	.	-	0	ID=AOPFMNJM_01658;inference=ab initio prediction:Prodigal:002006;locus_tag=AOPFMNJM_01658;product=hypothetical protein
M-jeotgali_contig_27_1	Prodigal:002006	CDS	53406	53852	.	+	0	ID=AOPFMNJM_01659;inference=ab initio prediction:Prodigal:002006;locus_tag=AOPFMNJM_01659;product=hypothetical protein
M-jeotgali_contig_27_1	Prodigal:002006	CDS	54272	54676	.	-	0	ID=AOPFMNJM_01660;inference=ab initio prediction:Prodigal:002006;locus_tag=AOPFMNJM_01660;product=hypothetical protein
M-jeotgali_contig_27_1	Prodigal:002006	CDS	54673	55119	.	-	0	ID=AOPFMNJM_01661;inference=ab initio prediction:Prodigal:002006;locus_tag=AOPFMNJM_01661;product=hypothetical protein
M-jeotgali_contig_27_1	Prodigal:002006	CDS	55119	56372	.	-	0	ID=AOPFMNJM_01662;inference=ab initio prediction:Prodigal:002006;locus_tag=AOPFMNJM_01662;product=hypothetical protein
M-jeotgali_contig_27_1	Prodigal:002006	CDS	56395	58842	.	-	0	ID=AOPFMNJM_01663;inference=ab initio prediction:Prodigal:002006;locus_tag=AOPFMNJM_01663;product=hypothetical protein
M-jeotgali_contig_27_1	Prodigal:002006	CDS	58906	61488	.	-	0	ID=AOPFMNJM_01664;inference=ab initio prediction:Prodigal:002006;locus_tag=AOPFMNJM_01664;product=hypothetical protein
M-jeotgali_contig_27_1	Prodigal:002006	CDS	61779	65072	.	-	0	ID=AOPFMNJM_01665;inference=ab initio prediction:Prodigal:002006;locus_tag=AOPFMNJM_01665;product=hypothetical protein
M-jeotgali_contig_27_1	Prodigal:002006	CDS	65069	67276	.	-	0	ID=AOPFMNJM_01666;inference=ab initio prediction:Prodigal:002006;locus_tag=AOPFMNJM_01666;product=hypothetical protein
M-jeotgali_contig_27_1	Prodigal:002006	CDS	67278	67868	.	-	0	ID=AOPFMNJM_01667;inference=ab initio prediction:Prodigal:002006;locus_tag=AOPFMNJM_01667;product=hypothetical protein
M-jeotgali_contig_27_1	Prodigal:002006	CDS	67873	70323	.	-	0	ID=AOPFMNJM_01668;inference=ab initio prediction:Prodigal:002006;locus_tag=AOPFMNJM_01668;product=hypothetical protein
M-jeotgali_contig_27_1	Prodigal:002006	CDS	70323	70946	.	-	0	ID=AOPFMNJM_01669;inference=ab initio prediction:Prodigal:002006;locus_tag=AOPFMNJM_01669;product=hypothetical protein
M-jeotgali_contig_27_1	Prodigal:002006	CDS	71000	71269	.	-	0	ID=AOPFMNJM_01670;inference=ab initio prediction:Prodigal:002006;locus_tag=AOPFMNJM_01670;product=hypothetical protein
M-jeotgali_contig_27_1	Prodigal:002006	CDS	71331	72194	.	-	0	ID=AOPFMNJM_01671;inference=ab initio prediction:Prodigal:002006;locus_tag=AOPFMNJM_01671;product=hypothetical protein
M-jeotgali_contig_27_1	Prodigal:002006	CDS	72355	73887	.	-	0	ID=AOPFMNJM_01672;inference=ab initio prediction:Prodigal:002006;locus_tag=AOPFMNJM_01672;product=hypothetical protein
M-jeotgali_contig_27_1	Prodigal:002006	CDS	73899	74744	.	-	0	ID=AOPFMNJM_01673;inference=ab initio prediction:Prodigal:002006;locus_tag=AOPFMNJM_01673;product=hypothetical protein
M-jeotgali_contig_27_1	Prodigal:002006	CDS	74746	75132	.	-	0	ID=AOPFMNJM_01674;inference=ab initio prediction:Prodigal:002006;locus_tag=AOPFMNJM_01674;product=hypothetical protein
M-jeotgali_contig_27_1	Prodigal:002006	CDS	75129	76775	.	-	0	ID=AOPFMNJM_01675;inference=ab initio prediction:Prodigal:002006;locus_tag=AOPFMNJM_01675;product=hypothetical protein
M-jeotgali_contig_27_1	Prodigal:002006	CDS	76775	77020	.	-	0	ID=AOPFMNJM_01676;inference=ab initio prediction:Prodigal:002006;locus_tag=AOPFMNJM_01676;product=hypothetical protein
M-jeotgali_contig_27_1	Prodigal:002006	CDS	77447	78958	.	-	0	ID=AOPFMNJM_01677;inference=ab initio prediction:Prodigal:002006;locus_tag=AOPFMNJM_01677;product=hypothetical protein
M-jeotgali_contig_27_1	Prodigal:002006	CDS	79242	79865	.	-	0	ID=AOPFMNJM_01678;inference=ab initio prediction:Prodigal:002006;locus_tag=AOPFMNJM_01678;product=hypothetical protein
M-jeotgali_contig_27_1	Prodigal:002006	CDS	80431	80775	.	-	0	ID=AOPFMNJM_01679;inference=ab initio prediction:Prodigal:002006;locus_tag=AOPFMNJM_01679;product=hypothetical protein
M-jeotgali_contig_27_1	Prodigal:002006	CDS	80816	81049	.	-	0	ID=AOPFMNJM_01680;inference=ab initio prediction:Prodigal:002006;locus_tag=AOPFMNJM_01680;product=hypothetical protein
M-jeotgali_contig_27_1	Prodigal:002006	CDS	81046	82914	.	-	0	ID=AOPFMNJM_01681;inference=ab initio prediction:Prodigal:002006;locus_tag=AOPFMNJM_01681;product=hypothetical protein
M-jeotgali_contig_27_1	Prodigal:002006	CDS	82985	84268	.	-	0	ID=AOPFMNJM_01682;inference=ab initio prediction:Prodigal:002006;locus_tag=AOPFMNJM_01682;product=hypothetical protein
M-jeotgali_contig_27_1	Prodigal:002006	CDS	84265	85374	.	-	0	ID=AOPFMNJM_01683;inference=ab initio prediction:Prodigal:002006;locus_tag=AOPFMNJM_01683;product=hypothetical protein
M-jeotgali_contig_27_1	Prodigal:002006	CDS	85371	85751	.	-	0	ID=AOPFMNJM_01684;inference=ab initio prediction:Prodigal:002006;locus_tag=AOPFMNJM_01684;product=hypothetical protein
M-jeotgali_contig_27_1	Prodigal:002006	CDS	85748	86194	.	-	0	ID=AOPFMNJM_01685;inference=ab initio prediction:Prodigal:002006;locus_tag=AOPFMNJM_01685;product=hypothetical protein
M-jeotgali_contig_27_1	Prodigal:002006	CDS	86191	86568	.	-	0	ID=AOPFMNJM_01686;inference=ab initio prediction:Prodigal:002006;locus_tag=AOPFMNJM_01686;product=hypothetical protein
M-jeotgali_contig_27_1	Prodigal:002006	CDS	86561	86815	.	-	0	ID=AOPFMNJM_01687;inference=ab initio prediction:Prodigal:002006;locus_tag=AOPFMNJM_01687;product=hypothetical protein
M-jeotgali_contig_27_1	Prodigal:002006	CDS	86812	87390	.	-	0	ID=AOPFMNJM_01688;inference=ab initio prediction:Prodigal:002006;locus_tag=AOPFMNJM_01688;product=hypothetical protein
M-jeotgali_contig_27_1	Prodigal:002006	CDS	87390	87584	.	-	0	ID=AOPFMNJM_01689;inference=ab initio prediction:Prodigal:002006;locus_tag=AOPFMNJM_01689;product=hypothetical protein
M-jeotgali_contig_27_1	Prodigal:002006	CDS	87700	88332	.	+	0	ID=AOPFMNJM_01690;inference=ab initio prediction:Prodigal:002006;locus_tag=AOPFMNJM_01690;product=hypothetical protein
M-jeotgali_contig_27_1	Prodigal:002006	CDS	88329	88616	.	+	0	ID=AOPFMNJM_01691;inference=ab initio prediction:Prodigal:002006;locus_tag=AOPFMNJM_01691;product=hypothetical protein
M-jeotgali_contig_27_1	Prodigal:002006	CDS	88689	88973	.	+	0	ID=AOPFMNJM_01692;inference=ab initio prediction:Prodigal:002006;locus_tag=AOPFMNJM_01692;product=hypothetical protein
M-jeotgali_contig_27_1	Prodigal:002006	CDS	88966	89223	.	+	0	ID=AOPFMNJM_01693;inference=ab initio prediction:Prodigal:002006;locus_tag=AOPFMNJM_01693;product=hypothetical protein
M-jeotgali_contig_27_1	Prodigal:002006	CDS	89239	90495	.	+	0	ID=AOPFMNJM_01694;inference=ab initio prediction:Prodigal:002006;locus_tag=AOPFMNJM_01694;product=hypothetical protein
M-jeotgali_contig_27_1	Prodigal:002006	CDS	90492	90758	.	+	0	ID=AOPFMNJM_01695;inference=ab initio prediction:Prodigal:002006;locus_tag=AOPFMNJM_01695;product=hypothetical protein
M-jeotgali_contig_27_1	Prodigal:002006	CDS	91124	92254	.	+	0	ID=AOPFMNJM_01696;eC_number=1.14.13.239;inference=ab initio prediction:Prodigal:002006,protein motif:HAMAP:MF_02097;locus_tag=AOPFMNJM_01696;product=Carnitine monooxygenase oxygenase subunit
M-jeotgali_contig_27_1	Prodigal:002006	CDS	92472	95393	.	+	0	ID=AOPFMNJM_01697;inference=ab initio prediction:Prodigal:002006;locus_tag=AOPFMNJM_01697;product=hypothetical protein
M-jeotgali_contig_27_1	Prodigal:002006	CDS	95549	96649	.	+	0	ID=AOPFMNJM_01698;inference=ab initio prediction:Prodigal:002006;locus_tag=AOPFMNJM_01698;product=hypothetical protein
M-jeotgali_contig_27_1	Prodigal:002006	CDS	96653	97432	.	-	0	ID=AOPFMNJM_01699;eC_number=2.1.1.163;Name=COQ5_2;gene=COQ5_2;inference=ab initio prediction:Prodigal:002006,protein motif:HAMAP:MF_01813;locus_tag=AOPFMNJM_01699;product=2-methoxy-6-polyprenyl-1%2C4-benzoquinol methylase%2C mitochondrial
M-jeotgali_contig_27_1	Prodigal:002006	CDS	97610	98278	.	+	0	ID=AOPFMNJM_01700;inference=ab initio prediction:Prodigal:002006;locus_tag=AOPFMNJM_01700;product=hypothetical protein
M-jeotgali_contig_27_1	Prodigal:002006	CDS	98383	100191	.	+	0	ID=AOPFMNJM_01701;eC_number=3.2.1.28;db_xref=COG:COG3387;inference=ab initio prediction:Prodigal:002006,similar to AA sequence:UniProtKB:P71741;locus_tag=AOPFMNJM_01701;product=Trehalase
M-jeotgali_contig_27_1	Prodigal:002006	CDS	100234	102309	.	+	0	ID=AOPFMNJM_01702;eC_number=2.2.1.1;Name=tkt;gene=tkt;inference=ab initio prediction:Prodigal:002006,similar to AA sequence:UniProtKB:A0A0I9QGZ2;locus_tag=AOPFMNJM_01702;product=Transketolase
M-jeotgali_contig_27_1	Prodigal:002006	CDS	102573	105422	.	+	0	ID=AOPFMNJM_01703;eC_number=2.2.1.2;Name=tal;gene=tal;inference=ab initio prediction:Prodigal:002006,protein motif:HAMAP:MF_00493;locus_tag=AOPFMNJM_01703;product=Transaldolase
M-jeotgali_contig_27_1	Prodigal:002006	CDS	105502	106476	.	+	0	ID=AOPFMNJM_01704;eC_number=1.1.1.343;db_xref=COG:COG1023;inference=ab initio prediction:Prodigal:002006,similar to AA sequence:UniProtKB:G5EBD7;locus_tag=AOPFMNJM_01704;product=6-phosphogluconate dehydrogenase%2C NAD(+)-dependent%2C decarboxylating
M-jeotgali_contig_27_1	Prodigal:002006	CDS	106473	107222	.	+	0	ID=AOPFMNJM_01705;eC_number=3.1.1.31;Name=pgl_1;gene=pgl_1;inference=ab initio prediction:Prodigal:002006,similar to AA sequence:UniProtKB:P74618;locus_tag=AOPFMNJM_01705;product=6-phosphogluconolactonase
M-jeotgali_contig_27_1	Prodigal:002006	CDS	107328	107615	.	+	0	ID=AOPFMNJM_01706;inference=ab initio prediction:Prodigal:002006;locus_tag=AOPFMNJM_01706;product=hypothetical protein
M-jeotgali_contig_27_1	Prodigal:002006	CDS	107632	108330	.	-	0	ID=AOPFMNJM_01707;inference=ab initio prediction:Prodigal:002006;locus_tag=AOPFMNJM_01707;product=hypothetical protein
M-jeotgali_contig_27_1	Prodigal:002006	CDS	108327	108887	.	-	0	ID=AOPFMNJM_01708;Name=algU;db_xref=COG:COG1595;gene=algU;inference=ab initio prediction:Prodigal:002006,similar to AA sequence:UniProtKB:Q06198;locus_tag=AOPFMNJM_01708;product=RNA polymerase sigma-H factor
M-jeotgali_contig_27_1	Prodigal:002006	CDS	108970	110229	.	-	0	ID=AOPFMNJM_01709;eC_number=3.4.21.-;inference=ab initio prediction:Prodigal:002006,similar to AA sequence:UniProtKB:Q45670;locus_tag=AOPFMNJM_01709;product=Thermophilic serine proteinase
M-jeotgali_contig_28_1	Prodigal:002006	CDS	330	1409	.	+	0	ID=AOPFMNJM_01710;inference=ab initio prediction:Prodigal:002006;locus_tag=AOPFMNJM_01710;product=hypothetical protein
M-jeotgali_contig_28_1	Prodigal:002006	CDS	1525	1998	.	+	0	ID=AOPFMNJM_01711;inference=ab initio prediction:Prodigal:002006;locus_tag=AOPFMNJM_01711;product=hypothetical protein
M-jeotgali_contig_28_1	Prodigal:002006	CDS	1982	2362	.	+	0	ID=AOPFMNJM_01712;inference=ab initio prediction:Prodigal:002006;locus_tag=AOPFMNJM_01712;product=hypothetical protein
M-jeotgali_contig_28_1	Prodigal:002006	CDS	2696	2986	.	+	0	ID=AOPFMNJM_01713;inference=ab initio prediction:Prodigal:002006;locus_tag=AOPFMNJM_01713;product=hypothetical protein
M-jeotgali_contig_28_1	Prodigal:002006	CDS	2986	3381	.	+	0	ID=AOPFMNJM_01714;inference=ab initio prediction:Prodigal:002006;locus_tag=AOPFMNJM_01714;product=hypothetical protein
M-jeotgali_contig_28_1	Aragorn:001002	tRNA	4666	4740	.	+	.	ID=AOPFMNJM_01715;inference=COORDINATES:profile:Aragorn:001002;locus_tag=AOPFMNJM_01715;product=tRNA-Phe(gaa)
M-jeotgali_contig_28_1	Prodigal:002006	CDS	6847	8331	.	+	0	ID=AOPFMNJM_01716;eC_number=2.1.1.72;Name=hsdM;db_xref=COG:COG0286;gene=hsdM;inference=ab initio prediction:Prodigal:002006,similar to AA sequence:UniProtKB:P08957;locus_tag=AOPFMNJM_01716;product=Type I restriction enzyme EcoKI M protein
M-jeotgali_contig_28_1	Prodigal:002006	CDS	8328	9728	.	+	0	ID=AOPFMNJM_01717;Name=hsdS;db_xref=COG:COG0732;gene=hsdS;inference=ab initio prediction:Prodigal:002006,similar to AA sequence:UniProtKB:P05719;locus_tag=AOPFMNJM_01717;product=Type-1 restriction enzyme EcoKI specificity protein
M-jeotgali_contig_28_1	Prodigal:002006	CDS	9737	10222	.	+	0	ID=AOPFMNJM_01718;inference=ab initio prediction:Prodigal:002006;locus_tag=AOPFMNJM_01718;product=hypothetical protein
M-jeotgali_contig_28_1	Prodigal:002006	CDS	10233	11684	.	+	0	ID=AOPFMNJM_01719;inference=ab initio prediction:Prodigal:002006;locus_tag=AOPFMNJM_01719;product=hypothetical protein
M-jeotgali_contig_28_1	Prodigal:002006	CDS	11714	12592	.	-	0	ID=AOPFMNJM_01720;inference=ab initio prediction:Prodigal:002006;locus_tag=AOPFMNJM_01720;product=hypothetical protein
M-jeotgali_contig_28_1	Prodigal:002006	CDS	12674	13990	.	+	0	ID=AOPFMNJM_01721;inference=ab initio prediction:Prodigal:002006;locus_tag=AOPFMNJM_01721;product=hypothetical protein
M-jeotgali_contig_28_1	Prodigal:002006	CDS	13987	14457	.	+	0	ID=AOPFMNJM_01722;inference=ab initio prediction:Prodigal:002006;locus_tag=AOPFMNJM_01722;product=hypothetical protein
M-jeotgali_contig_28_1	Prodigal:002006	CDS	14457	15512	.	+	0	ID=AOPFMNJM_01723;inference=ab initio prediction:Prodigal:002006;locus_tag=AOPFMNJM_01723;product=hypothetical protein
M-jeotgali_contig_28_1	Aragorn:001002	tRNA	15690	15764	.	-	.	ID=AOPFMNJM_01724;inference=COORDINATES:profile:Aragorn:001002;locus_tag=AOPFMNJM_01724;product=tRNA-Gly(gcc)
M-jeotgali_contig_28_1	Prodigal:002006	CDS	15850	16341	.	-	0	ID=AOPFMNJM_01725;eC_number=3.6.1.-;Name=rppH_1;gene=rppH_1;inference=ab initio prediction:Prodigal:002006,protein motif:HAMAP:MF_00298;locus_tag=AOPFMNJM_01725;product=RNA pyrophosphohydrolase
M-jeotgali_contig_28_1	Prodigal:002006	CDS	16346	17044	.	-	0	ID=AOPFMNJM_01726;eC_number=3.7.1.20;Name=nagK;gene=nagK;inference=ab initio prediction:Prodigal:002006,similar to AA sequence:UniProtKB:O86042;locus_tag=AOPFMNJM_01726;product=Fumarylpyruvate hydrolase
M-jeotgali_contig_28_1	Prodigal:002006	CDS	17179	18642	.	+	0	ID=AOPFMNJM_01727;eC_number=1.-.-.-;db_xref=COG:COG0277;inference=ab initio prediction:Prodigal:002006,similar to AA sequence:UniProtKB:P9WIT1;locus_tag=AOPFMNJM_01727;product=putative FAD-linked oxidoreductase
M-jeotgali_contig_28_1	Prodigal:002006	CDS	18883	19176	.	+	0	ID=AOPFMNJM_01728;inference=ab initio prediction:Prodigal:002006;locus_tag=AOPFMNJM_01728;product=hypothetical protein
M-jeotgali_contig_28_1	Prodigal:002006	CDS	19243	20499	.	+	0	ID=AOPFMNJM_01729;eC_number=3.4.11.-;db_xref=COG:COG2309;inference=ab initio prediction:Prodigal:002006,similar to AA sequence:UniProtKB:P23341;locus_tag=AOPFMNJM_01729;product=Aminopeptidase T
M-jeotgali_contig_28_1	Prodigal:002006	CDS	20496	20924	.	+	0	ID=AOPFMNJM_01730;Name=ctb;db_xref=COG:COG2346;gene=ctb;inference=ab initio prediction:Prodigal:002006,similar to AA sequence:UniProtKB:Q0PB48;locus_tag=AOPFMNJM_01730;product=Group 3 truncated hemoglobin ctb
M-jeotgali_contig_28_1	Prodigal:002006	CDS	21067	21444	.	+	0	ID=AOPFMNJM_01731;inference=ab initio prediction:Prodigal:002006;locus_tag=AOPFMNJM_01731;product=hypothetical protein
M-jeotgali_contig_28_1	Prodigal:002006	CDS	21502	21768	.	+	0	ID=AOPFMNJM_01732;inference=ab initio prediction:Prodigal:002006;locus_tag=AOPFMNJM_01732;product=hypothetical protein
M-jeotgali_contig_28_1	Prodigal:002006	CDS	21860	22237	.	+	0	ID=AOPFMNJM_01733;inference=ab initio prediction:Prodigal:002006;locus_tag=AOPFMNJM_01733;product=hypothetical protein
M-jeotgali_contig_28_1	Prodigal:002006	CDS	22369	22602	.	+	0	ID=AOPFMNJM_01734;inference=ab initio prediction:Prodigal:002006;locus_tag=AOPFMNJM_01734;product=hypothetical protein
M-jeotgali_contig_28_1	Prodigal:002006	CDS	22781	22996	.	+	0	ID=AOPFMNJM_01735;inference=ab initio prediction:Prodigal:002006;locus_tag=AOPFMNJM_01735;product=hypothetical protein
M-jeotgali_contig_28_1	Prodigal:002006	CDS	23004	23306	.	-	0	ID=AOPFMNJM_01736;inference=ab initio prediction:Prodigal:002006;locus_tag=AOPFMNJM_01736;product=hypothetical protein
M-jeotgali_contig_28_1	Prodigal:002006	CDS	23421	23873	.	-	0	ID=AOPFMNJM_01737;inference=ab initio prediction:Prodigal:002006;locus_tag=AOPFMNJM_01737;product=hypothetical protein
M-jeotgali_contig_28_1	Prodigal:002006	CDS	23906	24409	.	-	0	ID=AOPFMNJM_01738;eC_number=3.5.1.88;Name=def;db_xref=COG:COG0242;gene=def;inference=ab initio prediction:Prodigal:002006,similar to AA sequence:UniProtKB:Q9I7A8;locus_tag=AOPFMNJM_01738;product=Peptide deformylase
M-jeotgali_contig_28_1	Prodigal:002006	CDS	24607	24849	.	+	0	ID=AOPFMNJM_01739;inference=ab initio prediction:Prodigal:002006;locus_tag=AOPFMNJM_01739;product=hypothetical protein
M-jeotgali_contig_28_1	Prodigal:002006	CDS	25040	25453	.	+	0	ID=AOPFMNJM_01740;inference=ab initio prediction:Prodigal:002006;locus_tag=AOPFMNJM_01740;product=hypothetical protein
M-jeotgali_contig_28_1	Prodigal:002006	CDS	25524	29822	.	-	0	ID=AOPFMNJM_01741;inference=ab initio prediction:Prodigal:002006;locus_tag=AOPFMNJM_01741;product=hypothetical protein
M-jeotgali_contig_28_1	Prodigal:002006	CDS	29822	31810	.	-	0	ID=AOPFMNJM_01742;Name=bamA_2;gene=bamA_2;inference=ab initio prediction:Prodigal:002006,protein motif:HAMAP:MF_01430;locus_tag=AOPFMNJM_01742;product=Outer membrane protein assembly factor BamA
M-jeotgali_contig_28_1	Prodigal:002006	CDS	32425	32799	.	+	0	ID=AOPFMNJM_01743;inference=ab initio prediction:Prodigal:002006;locus_tag=AOPFMNJM_01743;product=hypothetical protein
M-jeotgali_contig_28_1	Prodigal:002006	CDS	33060	33851	.	+	0	ID=AOPFMNJM_01744;eC_number=5.3.1.35;Name=otnI;db_xref=COG:COG3622;gene=otnI;inference=ab initio prediction:Prodigal:002006,similar to AA sequence:UniProtKB:Q0KBD1;locus_tag=AOPFMNJM_01744;product=2-oxo-tetronate isomerase
M-jeotgali_contig_28_1	Prodigal:002006	CDS	34053	34826	.	-	0	ID=AOPFMNJM_01745;inference=ab initio prediction:Prodigal:002006;locus_tag=AOPFMNJM_01745;product=hypothetical protein
M-jeotgali_contig_28_1	Aragorn:001002	tRNA	35093	35169	.	-	.	ID=AOPFMNJM_01746;inference=COORDINATES:profile:Aragorn:001002;locus_tag=AOPFMNJM_01746;product=tRNA-Met(cat)
M-jeotgali_contig_29_1	Prodigal:002006	CDS	9	443	.	+	0	ID=AOPFMNJM_01747;Name=kefC_2;gene=kefC_2;inference=ab initio prediction:Prodigal:002006,protein motif:HAMAP:MF_01413;locus_tag=AOPFMNJM_01747;product=Glutathione-regulated potassium-efflux system protein KefC
M-jeotgali_contig_29_1	Prodigal:002006	CDS	436	1908	.	+	0	ID=AOPFMNJM_01748;inference=ab initio prediction:Prodigal:002006;locus_tag=AOPFMNJM_01748;product=hypothetical protein
[truncated: 5,111,615 more chars]
