# Supplementary material for: Comprehensive Comparative Genomics and Phenotyping of Methylobacterium Species
Source: Front Microbiol. 2021 Oct 6;12:740610. doi: 10.3389/fmicb.2021.740610 (PMC8561711; doi:10.3389/fmicb.2021.740610)
Supplement: Supplementary file 9 [file Data_Sheet_3.ZIP › Mb_oxalidis.gff]

##gff-version 3
##sequence-region M-oxalidis_contig_1_1 1 24652
##sequence-region M-oxalidis_contig_2_1 1 3548
##sequence-region M-oxalidis_contig_3_1 1 48966
##sequence-region M-oxalidis_contig_4_1 1 31079
##sequence-region M-oxalidis_contig_5_1 1 1604
##sequence-region M-oxalidis_contig_6_1 1 79305
##sequence-region M-oxalidis_contig_7_1 1 77264
##sequence-region M-oxalidis_contig_8_1 1 43961
##sequence-region M-oxalidis_contig_9_1 1 8653
##sequence-region M-oxalidis_contig_10_1 1 7544
##sequence-region M-oxalidis_contig_11_1 1 13071
##sequence-region M-oxalidis_contig_12_1 1 27086
##sequence-region M-oxalidis_contig_13_1 1 29474
##sequence-region M-oxalidis_contig_14_1 1 1026
##sequence-region M-oxalidis_contig_15_1 1 75633
##sequence-region M-oxalidis_contig_16_1 1 90591
##sequence-region M-oxalidis_contig_17_1 1 6666
##sequence-region M-oxalidis_contig_18_1 1 36657
##sequence-region M-oxalidis_contig_19_1 1 2557
##sequence-region M-oxalidis_contig_20_1 1 63222
##sequence-region M-oxalidis_contig_21_1 1 88727
##sequence-region M-oxalidis_contig_22_1 1 24589
##sequence-region M-oxalidis_contig_23_1 1 65036
##sequence-region M-oxalidis_contig_24_1 1 26179
##sequence-region M-oxalidis_contig_25_1 1 49381
##sequence-region M-oxalidis_contig_26_1 1 32897
##sequence-region M-oxalidis_contig_27_1 1 38406
##sequence-region M-oxalidis_contig_28_1 1 2731
##sequence-region M-oxalidis_contig_29_1 1 103687
##sequence-region M-oxalidis_contig_30_1 1 50596
##sequence-region M-oxalidis_contig_31_1 1 85593
##sequence-region M-oxalidis_contig_32_1 1 2863
##sequence-region M-oxalidis_contig_33_1 1 70251
##sequence-region M-oxalidis_contig_34_1 1 15195
##sequence-region M-oxalidis_contig_35_1 1 23801
##sequence-region M-oxalidis_contig_36_1 1 1117
##sequence-region M-oxalidis_contig_37_1 1 8133
##sequence-region M-oxalidis_contig_38_1 1 4239
##sequence-region M-oxalidis_contig_39_1 1 52027
##sequence-region M-oxalidis_contig_40_1 1 115880
##sequence-region M-oxalidis_contig_41_1 1 14238
##sequence-region M-oxalidis_contig_42_1 1 71967
##sequence-region M-oxalidis_contig_43_1 1 6180
##sequence-region M-oxalidis_contig_44_1 1 28306
##sequence-region M-oxalidis_contig_45_1 1 4876
##sequence-region M-oxalidis_contig_46_1 1 33358
##sequence-region M-oxalidis_contig_47_1 1 26770
##sequence-region M-oxalidis_contig_48_1 1 22033
##sequence-region M-oxalidis_contig_49_1 1 28360
##sequence-region M-oxalidis_contig_50_1 1 54484
##sequence-region M-oxalidis_contig_51_1 1 66996
##sequence-region M-oxalidis_contig_52_1 1 24058
##sequence-region M-oxalidis_contig_53_1 1 44747
##sequence-region M-oxalidis_contig_54_1 1 38260
##sequence-region M-oxalidis_contig_55_1 1 83648
##sequence-region M-oxalidis_contig_56_1 1 45733
##sequence-region M-oxalidis_contig_57_1 1 5386
##sequence-region M-oxalidis_contig_58_1 1 45389
##sequence-region M-oxalidis_contig_59_1 1 17765
##sequence-region M-oxalidis_contig_60_1 1 103500
##sequence-region M-oxalidis_contig_61_1 1 60130
##sequence-region M-oxalidis_contig_62_1 1 23402
##sequence-region M-oxalidis_contig_63_1 1 35251
##sequence-region M-oxalidis_contig_64_1 1 153404
##sequence-region M-oxalidis_contig_65_1 1 34723
##sequence-region M-oxalidis_contig_66_1 1 10866
##sequence-region M-oxalidis_contig_67_1 1 32292
##sequence-region M-oxalidis_contig_68_1 1 34481
##sequence-region M-oxalidis_contig_69_1 1 88326
##sequence-region M-oxalidis_contig_70_1 1 41760
##sequence-region M-oxalidis_contig_71_1 1 29070
##sequence-region M-oxalidis_contig_72_1 1 10965
##sequence-region M-oxalidis_contig_73_1 1 40901
##sequence-region M-oxalidis_contig_74_1 1 31460
##sequence-region M-oxalidis_contig_75_1 1 56136
##sequence-region M-oxalidis_contig_76_1 1 25159
##sequence-region M-oxalidis_contig_77_1 1 90151
##sequence-region M-oxalidis_contig_78_1 1 5392
##sequence-region M-oxalidis_contig_79_1 1 19959
##sequence-region M-oxalidis_contig_80_1 1 32155
##sequence-region M-oxalidis_contig_81_1 1 40623
##sequence-region M-oxalidis_contig_82_1 1 5758
##sequence-region M-oxalidis_contig_83_1 1 34541
##sequence-region M-oxalidis_contig_84_1 1 11682
##sequence-region M-oxalidis_contig_85_1 1 14376
##sequence-region M-oxalidis_contig_86_1 1 18873
##sequence-region M-oxalidis_contig_87_1 1 30215
##sequence-region M-oxalidis_contig_88_1 1 17686
##sequence-region M-oxalidis_contig_89_1 1 34783
##sequence-region M-oxalidis_contig_90_1 1 3521
##sequence-region M-oxalidis_contig_91_1 1 44561
##sequence-region M-oxalidis_contig_92_1 1 26820
##sequence-region M-oxalidis_contig_93_1 1 40713
##sequence-region M-oxalidis_contig_94_1 1 37133
##sequence-region M-oxalidis_contig_95_1 1 59844
##sequence-region M-oxalidis_contig_96_1 1 23086
##sequence-region M-oxalidis_contig_97_1 1 20198
##sequence-region M-oxalidis_contig_98_1 1 6701
##sequence-region M-oxalidis_contig_99_1 1 3732
##sequence-region M-oxalidis_contig_100_1 1 12284
##sequence-region M-oxalidis_contig_101_1 1 20611
##sequence-region M-oxalidis_contig_102_1 1 43647
##sequence-region M-oxalidis_contig_103_1 1 25629
##sequence-region M-oxalidis_contig_104_1 1 28746
##sequence-region M-oxalidis_contig_105_1 1 11364
##sequence-region M-oxalidis_contig_106_1 1 15646
##sequence-region M-oxalidis_contig_107_1 1 23968
##sequence-region M-oxalidis_contig_108_1 1 44879
##sequence-region M-oxalidis_contig_109_1 1 57035
##sequence-region M-oxalidis_contig_110_1 1 4670
##sequence-region M-oxalidis_contig_111_1 1 14254
##sequence-region M-oxalidis_contig_112_1 1 78485
##sequence-region M-oxalidis_contig_113_1 1 6434
##sequence-region M-oxalidis_contig_114_1 1 10552
##sequence-region M-oxalidis_contig_115_1 1 1658
##sequence-region M-oxalidis_contig_116_1 1 10170
##sequence-region M-oxalidis_contig_117_1 1 10750
##sequence-region M-oxalidis_contig_118_1 1 15992
##sequence-region M-oxalidis_contig_119_1 1 42692
##sequence-region M-oxalidis_contig_120_1 1 42368
##sequence-region M-oxalidis_contig_121_1 1 11239
##sequence-region M-oxalidis_contig_122_1 1 19427
##sequence-region M-oxalidis_contig_123_1 1 2360
##sequence-region M-oxalidis_contig_124_1 1 18770
##sequence-region M-oxalidis_contig_125_1 1 15961
##sequence-region M-oxalidis_contig_126_1 1 32933
##sequence-region M-oxalidis_contig_127_1 1 10151
##sequence-region M-oxalidis_contig_128_1 1 21265
##sequence-region M-oxalidis_contig_129_1 1 24645
##sequence-region M-oxalidis_contig_130_1 1 10470
##sequence-region M-oxalidis_contig_131_1 1 16496
##sequence-region M-oxalidis_contig_132_1 1 17423
##sequence-region M-oxalidis_contig_133_1 1 6247
##sequence-region M-oxalidis_contig_134_1 1 27555
##sequence-region M-oxalidis_contig_135_1 1 17981
##sequence-region M-oxalidis_contig_136_1 1 22079
##sequence-region M-oxalidis_contig_137_1 1 28690
##sequence-region M-oxalidis_contig_138_1 1 44416
##sequence-region M-oxalidis_contig_139_1 1 6540
##sequence-region M-oxalidis_contig_140_1 1 3381
##sequence-region M-oxalidis_contig_141_1 1 59846
##sequence-region M-oxalidis_contig_142_1 1 19842
##sequence-region M-oxalidis_contig_143_1 1 22658
##sequence-region M-oxalidis_contig_144_1 1 119053
##sequence-region M-oxalidis_contig_145_1 1 4506
##sequence-region M-oxalidis_contig_146_1 1 59151
##sequence-region M-oxalidis_contig_147_1 1 36356
##sequence-region M-oxalidis_contig_148_1 1 11148
##sequence-region M-oxalidis_contig_149_1 1 31731
##sequence-region M-oxalidis_contig_150_1 1 4250
##sequence-region M-oxalidis_contig_151_1 1 11613
##sequence-region M-oxalidis_contig_152_1 1 8505
##sequence-region M-oxalidis_contig_153_1 1 9046
##sequence-region M-oxalidis_contig_154_1 1 56222
##sequence-region M-oxalidis_contig_155_1 1 18148
##sequence-region M-oxalidis_contig_156_1 1 26371
##sequence-region M-oxalidis_contig_157_1 1 3713
##sequence-region M-oxalidis_contig_158_1 1 5845
##sequence-region M-oxalidis_contig_159_1 1 5207
##sequence-region M-oxalidis_contig_160_1 1 20936
##sequence-region M-oxalidis_contig_161_1 1 13544
##sequence-region M-oxalidis_contig_162_1 1 31459
##sequence-region M-oxalidis_contig_163_1 1 27454
##sequence-region M-oxalidis_contig_164_1 1 5413
##sequence-region M-oxalidis_contig_165_1 1 32766
##sequence-region M-oxalidis_contig_166_1 1 19167
##sequence-region M-oxalidis_contig_167_1 1 17222
##sequence-region M-oxalidis_contig_168_1 1 6056
##sequence-region M-oxalidis_contig_169_1 1 27758
##sequence-region M-oxalidis_contig_170_1 1 15868
##sequence-region M-oxalidis_contig_171_1 1 1499
##sequence-region M-oxalidis_contig_172_1 1 22570
##sequence-region M-oxalidis_contig_173_1 1 60324
##sequence-region M-oxalidis_contig_174_1 1 47189
##sequence-region M-oxalidis_contig_175_1 1 39027
##sequence-region M-oxalidis_contig_176_1 1 8182
##sequence-region M-oxalidis_contig_177_1 1 8980
##sequence-region M-oxalidis_contig_178_1 1 1355
##sequence-region M-oxalidis_contig_179_1 1 10553
##sequence-region M-oxalidis_contig_180_1 1 14384
##sequence-region M-oxalidis_contig_181_1 1 7910
##sequence-region M-oxalidis_contig_182_1 1 2304
##sequence-region M-oxalidis_contig_183_1 1 5413
##sequence-region M-oxalidis_contig_184_1 1 5545
##sequence-region M-oxalidis_contig_185_1 1 13564
##sequence-region M-oxalidis_contig_186_1 1 5869
##sequence-region M-oxalidis_contig_187_1 1 2922
##sequence-region M-oxalidis_contig_188_1 1 8360
##sequence-region M-oxalidis_contig_189_1 1 5859
##sequence-region M-oxalidis_contig_190_1 1 6575
##sequence-region M-oxalidis_contig_191_1 1 1862
##sequence-region M-oxalidis_contig_192_1 1 11198
##sequence-region M-oxalidis_contig_193_1 1 32763
##sequence-region M-oxalidis_contig_194_1 1 1923
##sequence-region M-oxalidis_contig_195_1 1 32138
##sequence-region M-oxalidis_contig_196_1 1 51711
##sequence-region M-oxalidis_contig_197_1 1 10701
##sequence-region M-oxalidis_contig_198_1 1 4372
##sequence-region M-oxalidis_contig_199_1 1 1795
##sequence-region M-oxalidis_contig_200_1 1 10992
##sequence-region M-oxalidis_contig_201_1 1 23892
##sequence-region M-oxalidis_contig_202_1 1 16575
##sequence-region M-oxalidis_contig_203_1 1 1671
##sequence-region M-oxalidis_contig_204_1 1 23369
##sequence-region M-oxalidis_contig_205_1 1 38508
##sequence-region M-oxalidis_contig_206_1 1 5004
##sequence-region M-oxalidis_contig_207_1 1 9992
##sequence-region M-oxalidis_contig_208_1 1 1201
##sequence-region M-oxalidis_contig_209_1 1 14838
##sequence-region M-oxalidis_contig_210_1 1 5498
##sequence-region M-oxalidis_contig_211_1 1 16361
##sequence-region M-oxalidis_contig_212_1 1 1083
##sequence-region M-oxalidis_contig_213_1 1 24674
##sequence-region M-oxalidis_contig_214_1 1 7813
##sequence-region M-oxalidis_contig_215_1 1 11752
##sequence-region M-oxalidis_contig_216_1 1 12775
##sequence-region M-oxalidis_contig_217_1 1 4005
##sequence-region M-oxalidis_contig_218_1 1 1388
##sequence-region M-oxalidis_contig_219_1 1 6604
##sequence-region M-oxalidis_contig_220_1 1 10803
##sequence-region M-oxalidis_contig_221_1 1 7735
##sequence-region M-oxalidis_contig_222_1 1 7443
##sequence-region M-oxalidis_contig_223_1 1 29614
##sequence-region M-oxalidis_contig_224_1 1 13709
##sequence-region M-oxalidis_contig_225_1 1 2210
##sequence-region M-oxalidis_contig_226_1 1 10722
##sequence-region M-oxalidis_contig_227_1 1 4198
##sequence-region M-oxalidis_contig_228_1 1 11515
##sequence-region M-oxalidis_contig_229_1 1 10000
##sequence-region M-oxalidis_contig_230_1 1 1790
##sequence-region M-oxalidis_contig_231_1 1 3844
##sequence-region M-oxalidis_contig_232_1 1 4434
##sequence-region M-oxalidis_contig_233_1 1 8557
##sequence-region M-oxalidis_contig_234_1 1 1337
##sequence-region M-oxalidis_contig_235_1 1 1288
##sequence-region M-oxalidis_contig_236_1 1 4360
##sequence-region M-oxalidis_contig_237_1 1 19292
##sequence-region M-oxalidis_contig_238_1 1 5963
##sequence-region M-oxalidis_contig_239_1 1 3651
##sequence-region M-oxalidis_contig_240_1 1 5332
##sequence-region M-oxalidis_contig_241_1 1 5617
##sequence-region M-oxalidis_contig_242_1 1 10831
##sequence-region M-oxalidis_contig_243_1 1 3146
##sequence-region M-oxalidis_contig_244_1 1 3310
##sequence-region M-oxalidis_contig_245_1 1 4292
##sequence-region M-oxalidis_contig_246_1 1 10906
##sequence-region M-oxalidis_contig_247_1 1 4589
##sequence-region M-oxalidis_contig_248_1 1 8914
##sequence-region M-oxalidis_contig_249_1 1 1420
##sequence-region M-oxalidis_contig_250_1 1 1434
##sequence-region M-oxalidis_contig_251_1 1 1335
##sequence-region M-oxalidis_contig_252_1 1 9068
##sequence-region M-oxalidis_contig_253_1 1 8884
##sequence-region M-oxalidis_contig_254_1 1 7180
##sequence-region M-oxalidis_contig_255_1 1 1306
##sequence-region M-oxalidis_contig_256_1 1 1336
##sequence-region M-oxalidis_contig_257_1 1 7181
##sequence-region M-oxalidis_contig_258_1 1 9708
##sequence-region M-oxalidis_contig_259_1 1 1484
##sequence-region M-oxalidis_contig_260_1 1 1207
##sequence-region M-oxalidis_contig_261_1 1 2576
##sequence-region M-oxalidis_contig_262_1 1 13104
##sequence-region M-oxalidis_contig_263_1 1 6133
##sequence-region M-oxalidis_contig_264_1 1 2962
##sequence-region M-oxalidis_contig_265_1 1 3008
##sequence-region M-oxalidis_contig_266_1 1 1132
##sequence-region M-oxalidis_contig_267_1 1 1141
##sequence-region M-oxalidis_contig_268_1 1 1046
##sequence-region M-oxalidis_contig_269_1 1 1264
##sequence-region M-oxalidis_contig_270_1 1 2545
##sequence-region M-oxalidis_contig_271_1 1 6091
##sequence-region M-oxalidis_contig_272_1 1 3989
##sequence-region M-oxalidis_contig_273_1 1 1965
##sequence-region M-oxalidis_contig_274_1 1 2943
##sequence-region M-oxalidis_contig_275_1 1 7285
##sequence-region M-oxalidis_contig_276_1 1 2377
##sequence-region M-oxalidis_contig_277_1 1 6374
##sequence-region M-oxalidis_contig_278_1 1 4132
##sequence-region M-oxalidis_contig_279_1 1 5625
##sequence-region M-oxalidis_contig_280_1 1 3910
##sequence-region M-oxalidis_contig_281_1 1 1479
##sequence-region M-oxalidis_contig_282_1 1 3134
##sequence-region M-oxalidis_contig_283_1 1 4496
##sequence-region M-oxalidis_contig_284_1 1 1003
##sequence-region M-oxalidis_contig_285_1 1 3875
##sequence-region M-oxalidis_contig_286_1 1 2996
##sequence-region M-oxalidis_contig_287_1 1 3017
##sequence-region M-oxalidis_contig_288_1 1 4499
##sequence-region M-oxalidis_contig_289_1 1 3523
##sequence-region M-oxalidis_contig_290_1 1 2063
##sequence-region M-oxalidis_contig_291_1 1 1356
##sequence-region M-oxalidis_contig_292_1 1 2897
##sequence-region M-oxalidis_contig_293_1 1 3929
##sequence-region M-oxalidis_contig_294_1 1 1517
##sequence-region M-oxalidis_contig_295_1 1 3102
##sequence-region M-oxalidis_contig_296_1 1 1089
##sequence-region M-oxalidis_contig_297_1 1 1011
M-oxalidis_contig_1_1	Prodigal:002006	CDS	109	339	.	-	0	ID=LDDCCGHA_00001;inference=ab initio prediction:Prodigal:002006;locus_tag=LDDCCGHA_00001;product=hypothetical protein
M-oxalidis_contig_1_1	Prodigal:002006	CDS	923	1162	.	+	0	ID=LDDCCGHA_00002;inference=ab initio prediction:Prodigal:002006;locus_tag=LDDCCGHA_00002;product=hypothetical protein
M-oxalidis_contig_1_1	Prodigal:002006	CDS	1544	2290	.	+	0	ID=LDDCCGHA_00003;Name=fnr_1;db_xref=COG:COG0664;gene=fnr_1;inference=ab initio prediction:Prodigal:002006,similar to AA sequence:UniProtKB:P0A9E5;locus_tag=LDDCCGHA_00003;product=Fumarate and nitrate reduction regulatory protein
M-oxalidis_contig_1_1	Prodigal:002006	CDS	2287	2559	.	+	0	ID=LDDCCGHA_00004;inference=ab initio prediction:Prodigal:002006;locus_tag=LDDCCGHA_00004;product=hypothetical protein
M-oxalidis_contig_1_1	Prodigal:002006	CDS	2623	2826	.	-	0	ID=LDDCCGHA_00005;inference=ab initio prediction:Prodigal:002006;locus_tag=LDDCCGHA_00005;product=hypothetical protein
M-oxalidis_contig_1_1	Prodigal:002006	CDS	4392	4694	.	+	0	ID=LDDCCGHA_00006;inference=ab initio prediction:Prodigal:002006;locus_tag=LDDCCGHA_00006;product=hypothetical protein
M-oxalidis_contig_1_1	Prodigal:002006	CDS	6111	6338	.	+	0	ID=LDDCCGHA_00007;inference=ab initio prediction:Prodigal:002006;locus_tag=LDDCCGHA_00007;product=hypothetical protein
M-oxalidis_contig_1_1	Prodigal:002006	CDS	7169	7468	.	-	0	ID=LDDCCGHA_00008;inference=ab initio prediction:Prodigal:002006;locus_tag=LDDCCGHA_00008;product=hypothetical protein
M-oxalidis_contig_1_1	Prodigal:002006	CDS	8226	8342	.	+	0	ID=LDDCCGHA_00009;inference=ab initio prediction:Prodigal:002006;locus_tag=LDDCCGHA_00009;product=hypothetical protein
M-oxalidis_contig_1_1	Prodigal:002006	CDS	8329	9057	.	+	0	ID=LDDCCGHA_00010;inference=ab initio prediction:Prodigal:002006;locus_tag=LDDCCGHA_00010;product=hypothetical protein
M-oxalidis_contig_1_1	Prodigal:002006	CDS	9189	9644	.	-	0	ID=LDDCCGHA_00011;inference=ab initio prediction:Prodigal:002006;locus_tag=LDDCCGHA_00011;product=hypothetical protein
M-oxalidis_contig_1_1	Prodigal:002006	CDS	9912	10181	.	-	0	ID=LDDCCGHA_00012;inference=ab initio prediction:Prodigal:002006;locus_tag=LDDCCGHA_00012;product=hypothetical protein
M-oxalidis_contig_1_1	Prodigal:002006	CDS	10730	10957	.	-	0	ID=LDDCCGHA_00013;inference=ab initio prediction:Prodigal:002006;locus_tag=LDDCCGHA_00013;product=hypothetical protein
M-oxalidis_contig_1_1	Prodigal:002006	CDS	12742	12960	.	-	0	ID=LDDCCGHA_00014;inference=ab initio prediction:Prodigal:002006;locus_tag=LDDCCGHA_00014;product=hypothetical protein
M-oxalidis_contig_1_1	Prodigal:002006	CDS	13771	14049	.	+	0	ID=LDDCCGHA_00015;inference=ab initio prediction:Prodigal:002006;locus_tag=LDDCCGHA_00015;product=hypothetical protein
M-oxalidis_contig_1_1	Prodigal:002006	CDS	14149	14331	.	-	0	ID=LDDCCGHA_00016;inference=ab initio prediction:Prodigal:002006;locus_tag=LDDCCGHA_00016;product=hypothetical protein
M-oxalidis_contig_1_1	Prodigal:002006	CDS	15021	15176	.	-	0	ID=LDDCCGHA_00017;inference=ab initio prediction:Prodigal:002006;locus_tag=LDDCCGHA_00017;product=hypothetical protein
M-oxalidis_contig_1_1	Prodigal:002006	CDS	15404	15583	.	+	0	ID=LDDCCGHA_00018;inference=ab initio prediction:Prodigal:002006;locus_tag=LDDCCGHA_00018;product=hypothetical protein
M-oxalidis_contig_1_1	Prodigal:002006	CDS	15617	15808	.	+	0	ID=LDDCCGHA_00019;inference=ab initio prediction:Prodigal:002006;locus_tag=LDDCCGHA_00019;product=hypothetical protein
M-oxalidis_contig_1_1	Prodigal:002006	CDS	16876	17082	.	-	0	ID=LDDCCGHA_00020;inference=ab initio prediction:Prodigal:002006;locus_tag=LDDCCGHA_00020;product=hypothetical protein
M-oxalidis_contig_1_1	Prodigal:002006	CDS	17146	17322	.	-	0	ID=LDDCCGHA_00021;inference=ab initio prediction:Prodigal:002006;locus_tag=LDDCCGHA_00021;product=hypothetical protein
M-oxalidis_contig_1_1	Prodigal:002006	CDS	17385	17666	.	-	0	ID=LDDCCGHA_00022;inference=ab initio prediction:Prodigal:002006;locus_tag=LDDCCGHA_00022;product=hypothetical protein
M-oxalidis_contig_1_1	Prodigal:002006	CDS	18146	18523	.	-	0	ID=LDDCCGHA_00023;inference=ab initio prediction:Prodigal:002006;locus_tag=LDDCCGHA_00023;product=hypothetical protein
M-oxalidis_contig_1_1	Aragorn:001002	tRNA	18827	18916	.	-	.	ID=LDDCCGHA_00024;inference=COORDINATES:profile:Aragorn:001002;locus_tag=LDDCCGHA_00024;product=tRNA-Ser(tga)
M-oxalidis_contig_1_1	Prodigal:002006	CDS	19006	21171	.	-	0	ID=LDDCCGHA_00025;eC_number=2.4.1.-;Name=mdoH_1;db_xref=COG:COG2943;gene=mdoH_1;inference=ab initio prediction:Prodigal:002006,similar to AA sequence:UniProtKB:P62517;locus_tag=LDDCCGHA_00025;product=Glucans biosynthesis glucosyltransferase H
M-oxalidis_contig_1_1	Prodigal:002006	CDS	21183	22682	.	-	0	ID=LDDCCGHA_00026;Name=mdoG_1;db_xref=COG:COG3131;gene=mdoG_1;inference=ab initio prediction:Prodigal:002006,similar to AA sequence:UniProtKB:P33136;locus_tag=LDDCCGHA_00026;product=Glucans biosynthesis protein G
M-oxalidis_contig_1_1	Prodigal:002006	CDS	23058	24443	.	+	0	ID=LDDCCGHA_00027;Name=glmU;gene=glmU;inference=ab initio prediction:Prodigal:002006,similar to AA sequence:UniProtKB:A4TSJ5;locus_tag=LDDCCGHA_00027;product=Bifunctional protein GlmU
M-oxalidis_contig_2_1	Prodigal:002006	CDS	371	1594	.	-	0	ID=LDDCCGHA_00028;eC_number=1.3.99.-;Name=mmgC_1;db_xref=COG:COG1960;gene=mmgC_1;inference=ab initio prediction:Prodigal:002006,similar to AA sequence:UniProtKB:P45857;locus_tag=LDDCCGHA_00028;product=Acyl-CoA dehydrogenase
M-oxalidis_contig_2_1	Prodigal:002006	CDS	1745	3523	.	-	0	ID=LDDCCGHA_00029;eC_number=2.6.1.16;Name=nodM;gene=nodM;inference=ab initio prediction:Prodigal:002006,similar to AA sequence:UniProtKB:P25195;locus_tag=LDDCCGHA_00029;product=Glutamine--fructose-6-phosphate aminotransferase [isomerizing]
M-oxalidis_contig_3_1	Prodigal:002006	CDS	111	977	.	-	0	ID=LDDCCGHA_00030;Name=intA_1;db_xref=COG:COG0582;gene=intA_1;inference=ab initio prediction:Prodigal:002006,similar to AA sequence:UniProtKB:P32053;locus_tag=LDDCCGHA_00030;product=Prophage integrase IntA
M-oxalidis_contig_3_1	Prodigal:002006	CDS	1659	3932	.	+	0	ID=LDDCCGHA_00031;inference=ab initio prediction:Prodigal:002006;locus_tag=LDDCCGHA_00031;product=hypothetical protein
M-oxalidis_contig_3_1	Prodigal:002006	CDS	3908	4654	.	+	0	ID=LDDCCGHA_00032;inference=ab initio prediction:Prodigal:002006;locus_tag=LDDCCGHA_00032;product=hypothetical protein
M-oxalidis_contig_3_1	Prodigal:002006	CDS	4762	5415	.	+	0	ID=LDDCCGHA_00033;inference=ab initio prediction:Prodigal:002006;locus_tag=LDDCCGHA_00033;product=hypothetical protein
M-oxalidis_contig_3_1	Prodigal:002006	CDS	5412	5873	.	+	0	ID=LDDCCGHA_00034;inference=ab initio prediction:Prodigal:002006;locus_tag=LDDCCGHA_00034;product=hypothetical protein
M-oxalidis_contig_3_1	Prodigal:002006	CDS	5870	6274	.	+	0	ID=LDDCCGHA_00035;inference=ab initio prediction:Prodigal:002006;locus_tag=LDDCCGHA_00035;product=hypothetical protein
M-oxalidis_contig_3_1	Prodigal:002006	CDS	6267	6860	.	+	0	ID=LDDCCGHA_00036;inference=ab initio prediction:Prodigal:002006;locus_tag=LDDCCGHA_00036;product=hypothetical protein
M-oxalidis_contig_3_1	Prodigal:002006	CDS	6857	7759	.	+	0	ID=LDDCCGHA_00037;inference=ab initio prediction:Prodigal:002006;locus_tag=LDDCCGHA_00037;product=hypothetical protein
M-oxalidis_contig_3_1	Prodigal:002006	CDS	7852	8289	.	+	0	ID=LDDCCGHA_00038;inference=ab initio prediction:Prodigal:002006;locus_tag=LDDCCGHA_00038;product=hypothetical protein
M-oxalidis_contig_3_1	Prodigal:002006	CDS	8304	9044	.	-	0	ID=LDDCCGHA_00039;inference=ab initio prediction:Prodigal:002006;locus_tag=LDDCCGHA_00039;product=hypothetical protein
M-oxalidis_contig_3_1	Prodigal:002006	CDS	9061	9462	.	-	0	ID=LDDCCGHA_00040;inference=ab initio prediction:Prodigal:002006;locus_tag=LDDCCGHA_00040;product=hypothetical protein
M-oxalidis_contig_3_1	Prodigal:002006	CDS	9459	10088	.	-	0	ID=LDDCCGHA_00041;Name=cyoC_1;db_xref=COG:COG1845;gene=cyoC_1;inference=ab initio prediction:Prodigal:002006,similar to AA sequence:UniProtKB:P0ABJ3;locus_tag=LDDCCGHA_00041;product=Cytochrome bo(3) ubiquinol oxidase subunit 3
M-oxalidis_contig_3_1	Prodigal:002006	CDS	10093	12096	.	-	0	ID=LDDCCGHA_00042;eC_number=7.1.1.3;Name=cyoB_1;db_xref=COG:COG0843;gene=cyoB_1;inference=ab initio prediction:Prodigal:002006,similar to AA sequence:UniProtKB:P0ABI8;locus_tag=LDDCCGHA_00042;product=Cytochrome bo(3) ubiquinol oxidase subunit 1
M-oxalidis_contig_3_1	Prodigal:002006	CDS	12143	13303	.	-	0	ID=LDDCCGHA_00043;Name=cyoA;db_xref=COG:COG1622;gene=cyoA;inference=ab initio prediction:Prodigal:002006,similar to AA sequence:UniProtKB:P0ABJ1;locus_tag=LDDCCGHA_00043;product=Cytochrome bo(3) ubiquinol oxidase subunit 2
M-oxalidis_contig_3_1	Prodigal:002006	CDS	13595	14929	.	+	0	ID=LDDCCGHA_00044;Name=yhjE_1;gene=yhjE_1;inference=ab initio prediction:Prodigal:002006,similar to AA sequence:UniProtKB:P37643;locus_tag=LDDCCGHA_00044;product=Inner membrane metabolite transport protein YhjE
M-oxalidis_contig_3_1	Prodigal:002006	CDS	14949	15722	.	-	0	ID=LDDCCGHA_00045;Name=aadR_1;db_xref=COG:COG0664;gene=aadR_1;inference=ab initio prediction:Prodigal:002006,similar to AA sequence:UniProtKB:Q01980;locus_tag=LDDCCGHA_00045;product=Transcriptional activatory protein AadR
M-oxalidis_contig_3_1	Prodigal:002006	CDS	15936	16505	.	-	0	ID=LDDCCGHA_00046;inference=ab initio prediction:Prodigal:002006;locus_tag=LDDCCGHA_00046;product=hypothetical protein
M-oxalidis_contig_3_1	Prodigal:002006	CDS	16676	17677	.	-	0	ID=LDDCCGHA_00047;eC_number=1.3.1.87;Name=hcaB_1;gene=hcaB_1;inference=ab initio prediction:Prodigal:002006,protein motif:HAMAP:MF_01647;locus_tag=LDDCCGHA_00047;product=3-phenylpropionate-dihydrodiol/cinnamic acid-dihydrodiol dehydrogenase
M-oxalidis_contig_3_1	Prodigal:002006	CDS	17787	18644	.	-	0	ID=LDDCCGHA_00048;eC_number=1.11.1.6;Name=ydbD;db_xref=COG:COG3546;gene=ydbD;inference=ab initio prediction:Prodigal:002006,similar to AA sequence:UniProtKB:P80878;locus_tag=LDDCCGHA_00048;product=putative manganese catalase
M-oxalidis_contig_3_1	Prodigal:002006	CDS	19026	19535	.	+	0	ID=LDDCCGHA_00049;Name=yciE_1;db_xref=COG:COG3685;gene=yciE_1;inference=ab initio prediction:Prodigal:002006,similar to AA sequence:UniProtKB:P21363;locus_tag=LDDCCGHA_00049;product=Protein YciE
M-oxalidis_contig_3_1	Prodigal:002006	CDS	19587	20525	.	-	0	ID=LDDCCGHA_00050;inference=ab initio prediction:Prodigal:002006;locus_tag=LDDCCGHA_00050;product=hypothetical protein
M-oxalidis_contig_3_1	Prodigal:002006	CDS	20522	21298	.	-	0	ID=LDDCCGHA_00051;eC_number=2.5.1.-;Name=cmoB;db_xref=COG:COG0500;gene=cmoB;inference=ab initio prediction:Prodigal:002006,similar to AA sequence:UniProtKB:Q87XG5;locus_tag=LDDCCGHA_00051;product=tRNA U34 carboxymethyltransferase
M-oxalidis_contig_3_1	Prodigal:002006	CDS	21295	21888	.	-	0	ID=LDDCCGHA_00052;eC_number=3.1.3.3;Name=pspB;db_xref=COG:COG0406;gene=pspB;inference=ab initio prediction:Prodigal:002006,similar to AA sequence:UniProtKB:D3DFP8;locus_tag=LDDCCGHA_00052;product=Putative phosphoserine phosphatase 2
M-oxalidis_contig_3_1	Prodigal:002006	CDS	21885	22988	.	-	0	ID=LDDCCGHA_00053;eC_number=5.5.1.4;Name=ino1;db_xref=COG:COG1260;gene=ino1;inference=ab initio prediction:Prodigal:002006,similar to AA sequence:UniProtKB:P9WKI1;locus_tag=LDDCCGHA_00053;product=Inositol-3-phosphate synthase
M-oxalidis_contig_3_1	Prodigal:002006	CDS	22991	24037	.	-	0	ID=LDDCCGHA_00054;eC_number=5.1.3.2;Name=galE1;db_xref=COG:COG1088;gene=galE1;inference=ab initio prediction:Prodigal:002006,similar to AA sequence:UniProtKB:P9WN67;locus_tag=LDDCCGHA_00054;product=UDP-glucose 4-epimerase
M-oxalidis_contig_3_1	Prodigal:002006	CDS	24053	25162	.	-	0	ID=LDDCCGHA_00055;inference=ab initio prediction:Prodigal:002006;locus_tag=LDDCCGHA_00055;product=hypothetical protein
M-oxalidis_contig_3_1	Prodigal:002006	CDS	25162	26268	.	-	0	ID=LDDCCGHA_00056;inference=ab initio prediction:Prodigal:002006;locus_tag=LDDCCGHA_00056;product=hypothetical protein
M-oxalidis_contig_3_1	Prodigal:002006	CDS	26265	27374	.	-	0	ID=LDDCCGHA_00057;inference=ab initio prediction:Prodigal:002006;locus_tag=LDDCCGHA_00057;product=hypothetical protein
M-oxalidis_contig_3_1	Prodigal:002006	CDS	27371	28486	.	-	0	ID=LDDCCGHA_00058;inference=ab initio prediction:Prodigal:002006;locus_tag=LDDCCGHA_00058;product=hypothetical protein
M-oxalidis_contig_3_1	Prodigal:002006	CDS	28477	29769	.	-	0	ID=LDDCCGHA_00059;inference=ab initio prediction:Prodigal:002006;locus_tag=LDDCCGHA_00059;product=hypothetical protein
M-oxalidis_contig_3_1	Prodigal:002006	CDS	29766	30872	.	-	0	ID=LDDCCGHA_00060;eC_number=5.1.3.10;Name=rfbE;db_xref=COG:COG0451;gene=rfbE;inference=ab initio prediction:Prodigal:002006,similar to AA sequence:UniProtKB:P14169;locus_tag=LDDCCGHA_00060;product=CDP-paratose 2-epimerase
M-oxalidis_contig_3_1	Prodigal:002006	CDS	30869	31981	.	-	0	ID=LDDCCGHA_00061;eC_number=5.1.3.25;Name=wbiB;gene=wbiB;inference=ab initio prediction:Prodigal:002006,similar to AA sequence:UniProtKB:Q2SYH7;locus_tag=LDDCCGHA_00061;product=dTDP-L-rhamnose 4-epimerase
M-oxalidis_contig_3_1	Prodigal:002006	CDS	32391	34103	.	-	0	ID=LDDCCGHA_00062;eC_number=3.6.4.13;Name=deaD_1;gene=deaD_1;inference=ab initio prediction:Prodigal:002006,protein motif:HAMAP:MF_00964;locus_tag=LDDCCGHA_00062;product=ATP-dependent RNA helicase DeaD
M-oxalidis_contig_3_1	Prodigal:002006	CDS	34383	35477	.	+	0	ID=LDDCCGHA_00063;Name=chaA;db_xref=COG:COG0387;gene=chaA;inference=ab initio prediction:Prodigal:002006,similar to AA sequence:UniProtKB:P31801;locus_tag=LDDCCGHA_00063;product=Sodium-potassium/proton antiporter ChaA
M-oxalidis_contig_3_1	Prodigal:002006	CDS	35483	36202	.	-	0	ID=LDDCCGHA_00064;eC_number=1.18.1.-;Name=mimB;gene=mimB;inference=ab initio prediction:Prodigal:002006,similar to AA sequence:UniProtKB:E9RFT0;locus_tag=LDDCCGHA_00064;product=Propane 2-monooxygenase%2C reductase component
M-oxalidis_contig_3_1	Prodigal:002006	CDS	36195	36800	.	-	0	ID=LDDCCGHA_00065;eC_number=1.8.5.-;Name=msrP_1;gene=msrP_1;inference=ab initio prediction:Prodigal:002006,protein motif:HAMAP:MF_01206;locus_tag=LDDCCGHA_00065;product=Protein-methionine-sulfoxide reductase catalytic subunit MsrP
M-oxalidis_contig_3_1	Prodigal:002006	CDS	37161	37463	.	+	0	ID=LDDCCGHA_00066;inference=ab initio prediction:Prodigal:002006;locus_tag=LDDCCGHA_00066;product=hypothetical protein
M-oxalidis_contig_3_1	Prodigal:002006	CDS	37604	38767	.	+	0	ID=LDDCCGHA_00067;inference=ab initio prediction:Prodigal:002006;locus_tag=LDDCCGHA_00067;product=hypothetical protein
M-oxalidis_contig_3_1	Prodigal:002006	CDS	38799	40046	.	+	0	ID=LDDCCGHA_00068;inference=ab initio prediction:Prodigal:002006,similar to AA sequence:ISfinder:TnXax1;locus_tag=LDDCCGHA_00068;product=Tn3 family transposase TnXax1
M-oxalidis_contig_3_1	Prodigal:002006	CDS	40072	40656	.	+	0	ID=LDDCCGHA_00069;eC_number=1.7.1.17;Name=azoR;gene=azoR;inference=ab initio prediction:Prodigal:002006,protein motif:HAMAP:MF_01216;locus_tag=LDDCCGHA_00069;product=FMN-dependent NADH-azoreductase
M-oxalidis_contig_3_1	Prodigal:002006	CDS	40740	41324	.	+	0	ID=LDDCCGHA_00070;inference=ab initio prediction:Prodigal:002006;locus_tag=LDDCCGHA_00070;product=hypothetical protein
M-oxalidis_contig_3_1	Prodigal:002006	CDS	41823	42086	.	-	0	ID=LDDCCGHA_00071;inference=ab initio prediction:Prodigal:002006;locus_tag=LDDCCGHA_00071;product=hypothetical protein
M-oxalidis_contig_3_1	Prodigal:002006	CDS	42188	43351	.	-	0	ID=LDDCCGHA_00072;eC_number=2.7.13.3;Name=lov_1;gene=lov_1;inference=ab initio prediction:Prodigal:002006,similar to AA sequence:UniProtKB:Q1M667;locus_tag=LDDCCGHA_00072;product=Blue-light-activated histidine kinase
M-oxalidis_contig_3_1	Prodigal:002006	CDS	43558	43806	.	-	0	ID=LDDCCGHA_00073;inference=ab initio prediction:Prodigal:002006;locus_tag=LDDCCGHA_00073;product=hypothetical protein
M-oxalidis_contig_3_1	Prodigal:002006	CDS	44269	44469	.	-	0	ID=LDDCCGHA_00074;inference=ab initio prediction:Prodigal:002006;locus_tag=LDDCCGHA_00074;product=hypothetical protein
M-oxalidis_contig_3_1	Prodigal:002006	CDS	44981	45190	.	-	0	ID=LDDCCGHA_00075;Name=cspA_1;db_xref=COG:COG1278;gene=cspA_1;inference=ab initio prediction:Prodigal:002006,similar to AA sequence:UniProtKB:Q9Z3S6;locus_tag=LDDCCGHA_00075;product=Cold shock protein CspA
M-oxalidis_contig_3_1	Prodigal:002006	CDS	46172	46357	.	+	0	ID=LDDCCGHA_00076;inference=ab initio prediction:Prodigal:002006;locus_tag=LDDCCGHA_00076;product=hypothetical protein
M-oxalidis_contig_3_1	Prodigal:002006	CDS	46723	46950	.	-	0	ID=LDDCCGHA_00077;inference=ab initio prediction:Prodigal:002006;locus_tag=LDDCCGHA_00077;product=hypothetical protein
M-oxalidis_contig_3_1	Prodigal:002006	CDS	47034	47267	.	-	0	ID=LDDCCGHA_00078;inference=ab initio prediction:Prodigal:002006;locus_tag=LDDCCGHA_00078;product=hypothetical protein
M-oxalidis_contig_3_1	Prodigal:002006	CDS	47453	47542	.	-	0	ID=LDDCCGHA_00079;Name=pqqA_1;gene=pqqA_1;inference=ab initio prediction:Prodigal:002006,protein motif:HAMAP:MF_00656;locus_tag=LDDCCGHA_00079;product=Coenzyme PQQ synthesis protein A
M-oxalidis_contig_4_1	Prodigal:002006	CDS	31	471	.	+	0	ID=LDDCCGHA_00080;inference=ab initio prediction:Prodigal:002006;locus_tag=LDDCCGHA_00080;product=hypothetical protein
M-oxalidis_contig_4_1	Prodigal:002006	CDS	543	1403	.	+	0	ID=LDDCCGHA_00081;eC_number=2.8.1.2;Name=sseA;db_xref=COG:COG2897;gene=sseA;inference=ab initio prediction:Prodigal:002006,similar to AA sequence:UniProtKB:P31142;locus_tag=LDDCCGHA_00081;product=3-mercaptopyruvate sulfurtransferase
M-oxalidis_contig_4_1	Prodigal:002006	CDS	1577	3697	.	+	0	ID=LDDCCGHA_00082;inference=ab initio prediction:Prodigal:002006;locus_tag=LDDCCGHA_00082;product=hypothetical protein
M-oxalidis_contig_4_1	Prodigal:002006	CDS	3703	4152	.	-	0	ID=LDDCCGHA_00083;inference=ab initio prediction:Prodigal:002006;locus_tag=LDDCCGHA_00083;product=hypothetical protein
M-oxalidis_contig_4_1	Prodigal:002006	CDS	4493	5077	.	-	0	ID=LDDCCGHA_00084;inference=ab initio prediction:Prodigal:002006;locus_tag=LDDCCGHA_00084;product=hypothetical protein
M-oxalidis_contig_4_1	Prodigal:002006	CDS	5504	6280	.	-	0	ID=LDDCCGHA_00085;Name=fixK_1;db_xref=COG:COG0664;gene=fixK_1;inference=ab initio prediction:Prodigal:002006,similar to AA sequence:UniProtKB:P29286;locus_tag=LDDCCGHA_00085;product=Nitrogen fixation regulation protein FixK
M-oxalidis_contig_4_1	Prodigal:002006	CDS	6329	6574	.	-	0	ID=LDDCCGHA_00086;inference=ab initio prediction:Prodigal:002006;locus_tag=LDDCCGHA_00086;product=hypothetical protein
M-oxalidis_contig_4_1	Prodigal:002006	CDS	6684	7031	.	-	0	ID=LDDCCGHA_00087;inference=ab initio prediction:Prodigal:002006;locus_tag=LDDCCGHA_00087;product=hypothetical protein
M-oxalidis_contig_4_1	Prodigal:002006	CDS	7095	8081	.	-	0	ID=LDDCCGHA_00088;eC_number=2.7.1.180;Name=apbE_1;db_xref=COG:COG1477;gene=apbE_1;inference=ab initio prediction:Prodigal:002006,similar to AA sequence:UniProtKB:A5F5Y3;locus_tag=LDDCCGHA_00088;product=FAD:protein FMN transferase
M-oxalidis_contig_4_1	Prodigal:002006	CDS	8087	8905	.	-	0	ID=LDDCCGHA_00089;inference=ab initio prediction:Prodigal:002006;locus_tag=LDDCCGHA_00089;product=hypothetical protein
M-oxalidis_contig_4_1	Prodigal:002006	CDS	8916	9479	.	-	0	ID=LDDCCGHA_00090;inference=ab initio prediction:Prodigal:002006;locus_tag=LDDCCGHA_00090;product=hypothetical protein
M-oxalidis_contig_4_1	Prodigal:002006	CDS	9495	10175	.	-	0	ID=LDDCCGHA_00091;inference=ab initio prediction:Prodigal:002006;locus_tag=LDDCCGHA_00091;product=hypothetical protein
M-oxalidis_contig_4_1	Prodigal:002006	CDS	10172	10855	.	-	0	ID=LDDCCGHA_00092;eC_number=1.14.11.-;db_xref=COG:COG3128;inference=ab initio prediction:Prodigal:002006,similar to AA sequence:UniProtKB:A3D8P6;locus_tag=LDDCCGHA_00092;product=PKHD-type hydroxylase
M-oxalidis_contig_4_1	Prodigal:002006	CDS	10867	13101	.	-	0	ID=LDDCCGHA_00093;Name=fiu;db_xref=COG:COG4774;gene=fiu;inference=ab initio prediction:Prodigal:002006,similar to AA sequence:UniProtKB:P75780;locus_tag=LDDCCGHA_00093;product=Catecholate siderophore receptor Fiu
M-oxalidis_contig_4_1	Prodigal:002006	CDS	13336	14313	.	+	0	ID=LDDCCGHA_00094;inference=ab initio prediction:Prodigal:002006;locus_tag=LDDCCGHA_00094;product=hypothetical protein
M-oxalidis_contig_4_1	Prodigal:002006	CDS	14411	24826	.	-	0	ID=LDDCCGHA_00095;inference=ab initio prediction:Prodigal:002006;locus_tag=LDDCCGHA_00095;product=hypothetical protein
M-oxalidis_contig_4_1	Prodigal:002006	CDS	25363	25584	.	+	0	ID=LDDCCGHA_00096;inference=ab initio prediction:Prodigal:002006;locus_tag=LDDCCGHA_00096;product=hypothetical protein
M-oxalidis_contig_4_1	Prodigal:002006	CDS	25863	26837	.	+	0	ID=LDDCCGHA_00097;Name=dmlR_1;gene=dmlR_1;inference=ab initio prediction:Prodigal:002006,similar to AA sequence:UniProtKB:P76250;locus_tag=LDDCCGHA_00097;product=HTH-type transcriptional regulator DmlR
M-oxalidis_contig_4_1	Prodigal:002006	CDS	26847	27146	.	-	0	ID=LDDCCGHA_00098;inference=ab initio prediction:Prodigal:002006;locus_tag=LDDCCGHA_00098;product=hypothetical protein
M-oxalidis_contig_4_1	Prodigal:002006	CDS	27453	28133	.	+	0	ID=LDDCCGHA_00099;inference=ab initio prediction:Prodigal:002006;locus_tag=LDDCCGHA_00099;product=hypothetical protein
M-oxalidis_contig_4_1	Prodigal:002006	CDS	28130	29701	.	+	0	ID=LDDCCGHA_00100;eC_number=2.7.8.-;Name=clsB_1;gene=clsB_1;inference=ab initio prediction:Prodigal:002006,protein motif:HAMAP:MF_01917;locus_tag=LDDCCGHA_00100;product=Cardiolipin synthase B
M-oxalidis_contig_4_1	Prodigal:002006	CDS	30130	30936	.	-	0	ID=LDDCCGHA_00101;inference=ab initio prediction:Prodigal:002006;locus_tag=LDDCCGHA_00101;product=hypothetical protein
M-oxalidis_contig_5_1	Prodigal:002006	CDS	85	447	.	+	0	ID=LDDCCGHA_00102;eC_number=4.2.1.46;Name=rffG;db_xref=COG:COG1088;gene=rffG;inference=ab initio prediction:Prodigal:002006,similar to AA sequence:UniProtKB:P27830;locus_tag=LDDCCGHA_00102;product=dTDP-glucose 4%2C6-dehydratase 2
M-oxalidis_contig_5_1	Prodigal:002006	CDS	455	1372	.	+	0	ID=LDDCCGHA_00103;eC_number=1.1.1.133;Name=rmlD;gene=rmlD;inference=ab initio prediction:Prodigal:002006,similar to AA sequence:UniProtKB:O66251;locus_tag=LDDCCGHA_00103;product=dTDP-4-dehydrorhamnose reductase
M-oxalidis_contig_6_1	Prodigal:002006	CDS	141	842	.	+	0	ID=LDDCCGHA_00104;Name=rspR_1;db_xref=COG:COG1802;gene=rspR_1;inference=ab initio prediction:Prodigal:002006,similar to AA sequence:UniProtKB:P0ACM2;locus_tag=LDDCCGHA_00104;product=HTH-type transcriptional repressor RspR
M-oxalidis_contig_6_1	Prodigal:002006	CDS	863	1318	.	+	0	ID=LDDCCGHA_00105;inference=ab initio prediction:Prodigal:002006;locus_tag=LDDCCGHA_00105;product=hypothetical protein
M-oxalidis_contig_6_1	Prodigal:002006	CDS	1341	2663	.	-	0	ID=LDDCCGHA_00106;eC_number=1.1.1.136;Name=wbpA;db_xref=COG:COG0677;gene=wbpA;inference=ab initio prediction:Prodigal:002006,similar to AA sequence:UniProtKB:G3XD94;locus_tag=LDDCCGHA_00106;product=UDP-N-acetyl-D-glucosamine 6-dehydrogenase
M-oxalidis_contig_6_1	Prodigal:002006	CDS	2671	3819	.	-	0	ID=LDDCCGHA_00107;inference=ab initio prediction:Prodigal:002006;locus_tag=LDDCCGHA_00107;product=hypothetical protein
M-oxalidis_contig_6_1	Prodigal:002006	CDS	3819	4865	.	-	0	ID=LDDCCGHA_00108;Name=gsiC;db_xref=COG:COG0601;gene=gsiC;inference=ab initio prediction:Prodigal:002006,similar to AA sequence:UniProtKB:P75798;locus_tag=LDDCCGHA_00108;product=Glutathione transport system permease protein GsiC
M-oxalidis_contig_6_1	Prodigal:002006	CDS	4862	6757	.	-	0	ID=LDDCCGHA_00109;Name=agpA;gene=agpA;inference=ab initio prediction:Prodigal:002006,similar to AA sequence:UniProtKB:Q9X4Y1;locus_tag=LDDCCGHA_00109;product=Periplasmic alpha-galactoside-binding protein
M-oxalidis_contig_6_1	Prodigal:002006	CDS	6754	7653	.	-	0	ID=LDDCCGHA_00110;inference=ab initio prediction:Prodigal:002006;locus_tag=LDDCCGHA_00110;product=hypothetical protein
M-oxalidis_contig_6_1	Prodigal:002006	CDS	7653	9494	.	-	0	ID=LDDCCGHA_00111;eC_number=7.4.2.10;Name=gsiA;db_xref=COG:COG1123;gene=gsiA;inference=ab initio prediction:Prodigal:002006,similar to AA sequence:UniProtKB:P75796;locus_tag=LDDCCGHA_00111;product=Glutathione import ATP-binding protein GsiA
M-oxalidis_contig_6_1	Prodigal:002006	CDS	9491	11437	.	-	0	ID=LDDCCGHA_00112;eC_number=2.4.1.227;Name=murG_1;gene=murG_1;inference=ab initio prediction:Prodigal:002006,protein motif:HAMAP:MF_00033;locus_tag=LDDCCGHA_00112;product=UDP-N-acetylglucosamine--N-acetylmuramyl-(pentapeptide) pyrophosphoryl-undecaprenol N-acetylglucosamine transferase
M-oxalidis_contig_6_1	Prodigal:002006	CDS	11425	12723	.	-	0	ID=LDDCCGHA_00113;eC_number=2.4.1.250;Name=mshA_1;gene=mshA_1;inference=ab initio prediction:Prodigal:002006,protein motif:HAMAP:MF_01695;locus_tag=LDDCCGHA_00113;product=D-inositol-3-phosphate glycosyltransferase
M-oxalidis_contig_6_1	Prodigal:002006	CDS	12737	13990	.	-	0	ID=LDDCCGHA_00114;inference=ab initio prediction:Prodigal:002006;locus_tag=LDDCCGHA_00114;product=hypothetical protein
M-oxalidis_contig_6_1	Prodigal:002006	CDS	14127	16766	.	+	0	ID=LDDCCGHA_00115;inference=ab initio prediction:Prodigal:002006;locus_tag=LDDCCGHA_00115;product=hypothetical protein
M-oxalidis_contig_6_1	Prodigal:002006	CDS	16902	17606	.	+	0	ID=LDDCCGHA_00116;Name=rspR_2;db_xref=COG:COG1802;gene=rspR_2;inference=ab initio prediction:Prodigal:002006,similar to AA sequence:UniProtKB:P0ACM2;locus_tag=LDDCCGHA_00116;product=HTH-type transcriptional repressor RspR
M-oxalidis_contig_6_1	Prodigal:002006	CDS	17616	18044	.	-	0	ID=LDDCCGHA_00117;inference=ab initio prediction:Prodigal:002006;locus_tag=LDDCCGHA_00117;product=hypothetical protein
M-oxalidis_contig_6_1	Prodigal:002006	CDS	18269	19483	.	+	0	ID=LDDCCGHA_00118;db_xref=COG:COG0683;inference=ab initio prediction:Prodigal:002006,similar to AA sequence:UniProtKB:Q8YEE8;locus_tag=LDDCCGHA_00118;product=Leu/Ile/Val-binding protein 
M-oxalidis_contig_6_1	Prodigal:002006	CDS	19512	20381	.	+	0	ID=LDDCCGHA_00119;Name=livH_1;db_xref=COG:COG0559;gene=livH_1;inference=ab initio prediction:Prodigal:002006,similar to AA sequence:UniProtKB:P0AEX7;locus_tag=LDDCCGHA_00119;product=High-affinity branched-chain amino acid transport system permease protein LivH
M-oxalidis_contig_6_1	Prodigal:002006	CDS	20386	22854	.	+	0	ID=LDDCCGHA_00120;eC_number=7.6.2.8;Name=btuD_1;gene=btuD_1;inference=ab initio prediction:Prodigal:002006,protein motif:HAMAP:MF_01005;locus_tag=LDDCCGHA_00120;product=Vitamin B12 import ATP-binding protein BtuD
M-oxalidis_contig_6_1	Prodigal:002006	CDS	22911	23798	.	+	0	ID=LDDCCGHA_00121;inference=ab initio prediction:Prodigal:002006;locus_tag=LDDCCGHA_00121;product=hypothetical protein
M-oxalidis_contig_6_1	Prodigal:002006	CDS	23812	24855	.	-	0	ID=LDDCCGHA_00122;inference=ab initio prediction:Prodigal:002006,similar to AA sequence:UniProtKB:P0A8K8;locus_tag=LDDCCGHA_00122;note=UPF0761 membrane protein YihY;product=hypothetical protein
M-oxalidis_contig_6_1	Prodigal:002006	CDS	25094	26821	.	+	0	ID=LDDCCGHA_00123;db_xref=COG:COG0664;inference=ab initio prediction:Prodigal:002006,similar to AA sequence:UniProtKB:P9WIY7;locus_tag=LDDCCGHA_00123;product=putative NTE family protein
M-oxalidis_contig_6_1	Prodigal:002006	CDS	27067	27375	.	+	0	ID=LDDCCGHA_00124;inference=ab initio prediction:Prodigal:002006;locus_tag=LDDCCGHA_00124;product=hypothetical protein
M-oxalidis_contig_6_1	Prodigal:002006	CDS	27418	27759	.	-	0	ID=LDDCCGHA_00125;Name=petJ_1;gene=petJ_1;inference=ab initio prediction:Prodigal:002006,protein motif:HAMAP:MF_00594;locus_tag=LDDCCGHA_00125;product=Cytochrome c6
M-oxalidis_contig_6_1	Prodigal:002006	CDS	27756	28991	.	-	0	ID=LDDCCGHA_00126;inference=ab initio prediction:Prodigal:002006;locus_tag=LDDCCGHA_00126;product=hypothetical protein
M-oxalidis_contig_6_1	Prodigal:002006	CDS	29124	30533	.	-	0	ID=LDDCCGHA_00127;inference=ab initio prediction:Prodigal:002006;locus_tag=LDDCCGHA_00127;product=hypothetical protein
M-oxalidis_contig_6_1	Prodigal:002006	CDS	30570	30857	.	-	0	ID=LDDCCGHA_00128;inference=ab initio prediction:Prodigal:002006;locus_tag=LDDCCGHA_00128;product=hypothetical protein
M-oxalidis_contig_6_1	Prodigal:002006	CDS	30960	31988	.	-	0	ID=LDDCCGHA_00129;inference=ab initio prediction:Prodigal:002006;locus_tag=LDDCCGHA_00129;product=hypothetical protein
M-oxalidis_contig_6_1	Prodigal:002006	CDS	31985	33973	.	-	0	ID=LDDCCGHA_00130;inference=ab initio prediction:Prodigal:002006;locus_tag=LDDCCGHA_00130;product=hypothetical protein
M-oxalidis_contig_6_1	Prodigal:002006	CDS	33958	35124	.	-	0	ID=LDDCCGHA_00131;eC_number=3.2.1.4;Name=cmcAX;db_xref=COG:COG3405;gene=cmcAX;inference=ab initio prediction:Prodigal:002006,similar to AA sequence:UniProtKB:P37696;locus_tag=LDDCCGHA_00131;product=putative endoglucanase
M-oxalidis_contig_6_1	Prodigal:002006	CDS	35124	37670	.	-	0	ID=LDDCCGHA_00132;inference=ab initio prediction:Prodigal:002006;locus_tag=LDDCCGHA_00132;product=hypothetical protein
M-oxalidis_contig_6_1	Prodigal:002006	CDS	37678	40032	.	-	0	ID=LDDCCGHA_00133;inference=ab initio prediction:Prodigal:002006;locus_tag=LDDCCGHA_00133;product=hypothetical protein
M-oxalidis_contig_6_1	Prodigal:002006	CDS	40473	41276	.	-	0	ID=LDDCCGHA_00134;inference=ab initio prediction:Prodigal:002006;locus_tag=LDDCCGHA_00134;product=hypothetical protein
M-oxalidis_contig_6_1	Prodigal:002006	CDS	41387	43816	.	-	0	ID=LDDCCGHA_00135;Name=rssB_1;gene=rssB_1;inference=ab initio prediction:Prodigal:002006,protein motif:HAMAP:MF_00958;locus_tag=LDDCCGHA_00135;product=Regulator of RpoS
M-oxalidis_contig_6_1	Prodigal:002006	CDS	44207	45037	.	+	0	ID=LDDCCGHA_00136;eC_number=1.11.1.10;Name=cpo_1;gene=cpo_1;inference=ab initio prediction:Prodigal:002006,similar to AA sequence:UniProtKB:P49323;locus_tag=LDDCCGHA_00136;product=Non-heme chloroperoxidase
M-oxalidis_contig_6_1	Prodigal:002006	CDS	45126	45878	.	-	0	ID=LDDCCGHA_00137;inference=ab initio prediction:Prodigal:002006;locus_tag=LDDCCGHA_00137;product=hypothetical protein
M-oxalidis_contig_6_1	Prodigal:002006	CDS	46174	47700	.	-	0	ID=LDDCCGHA_00138;inference=ab initio prediction:Prodigal:002006;locus_tag=LDDCCGHA_00138;product=hypothetical protein
M-oxalidis_contig_6_1	Prodigal:002006	CDS	47732	48229	.	-	0	ID=LDDCCGHA_00139;inference=ab initio prediction:Prodigal:002006;locus_tag=LDDCCGHA_00139;product=hypothetical protein
M-oxalidis_contig_6_1	Prodigal:002006	CDS	48293	49279	.	-	0	ID=LDDCCGHA_00140;inference=ab initio prediction:Prodigal:002006;locus_tag=LDDCCGHA_00140;product=hypothetical protein
M-oxalidis_contig_6_1	Prodigal:002006	CDS	49654	49926	.	+	0	ID=LDDCCGHA_00141;inference=ab initio prediction:Prodigal:002006;locus_tag=LDDCCGHA_00141;product=hypothetical protein
M-oxalidis_contig_6_1	Prodigal:002006	CDS	51108	51566	.	+	0	ID=LDDCCGHA_00142;inference=ab initio prediction:Prodigal:002006;locus_tag=LDDCCGHA_00142;product=hypothetical protein
M-oxalidis_contig_6_1	Prodigal:002006	CDS	51593	51835	.	-	0	ID=LDDCCGHA_00143;inference=ab initio prediction:Prodigal:002006;locus_tag=LDDCCGHA_00143;product=hypothetical protein
M-oxalidis_contig_6_1	Prodigal:002006	CDS	51982	52344	.	-	0	ID=LDDCCGHA_00144;inference=ab initio prediction:Prodigal:002006;locus_tag=LDDCCGHA_00144;product=hypothetical protein
M-oxalidis_contig_6_1	Prodigal:002006	CDS	52520	52822	.	+	0	ID=LDDCCGHA_00145;inference=ab initio prediction:Prodigal:002006;locus_tag=LDDCCGHA_00145;product=hypothetical protein
M-oxalidis_contig_6_1	Prodigal:002006	CDS	53035	53379	.	+	0	ID=LDDCCGHA_00146;inference=ab initio prediction:Prodigal:002006;locus_tag=LDDCCGHA_00146;product=hypothetical protein
M-oxalidis_contig_6_1	Prodigal:002006	CDS	53436	54269	.	-	0	ID=LDDCCGHA_00147;inference=ab initio prediction:Prodigal:002006;locus_tag=LDDCCGHA_00147;product=hypothetical protein
M-oxalidis_contig_6_1	Prodigal:002006	CDS	54475	54618	.	+	0	ID=LDDCCGHA_00148;inference=ab initio prediction:Prodigal:002006;locus_tag=LDDCCGHA_00148;product=hypothetical protein
M-oxalidis_contig_6_1	Prodigal:002006	CDS	54676	55203	.	-	0	ID=LDDCCGHA_00149;eC_number=3.4.24.40;Name=aprA_1;db_xref=COG:COG2931;gene=aprA_1;inference=ab initio prediction:Prodigal:002006,similar to AA sequence:UniProtKB:Q03023;locus_tag=LDDCCGHA_00149;product=Serralysin
M-oxalidis_contig_6_1	Prodigal:002006	CDS	55289	55687	.	-	0	ID=LDDCCGHA_00150;inference=ab initio prediction:Prodigal:002006;locus_tag=LDDCCGHA_00150;product=hypothetical protein
M-oxalidis_contig_6_1	Prodigal:002006	CDS	56025	56837	.	-	0	ID=LDDCCGHA_00151;inference=ab initio prediction:Prodigal:002006;locus_tag=LDDCCGHA_00151;product=hypothetical protein
M-oxalidis_contig_6_1	Prodigal:002006	CDS	57172	57609	.	+	0	ID=LDDCCGHA_00152;inference=ab initio prediction:Prodigal:002006;locus_tag=LDDCCGHA_00152;product=hypothetical protein
M-oxalidis_contig_6_1	Prodigal:002006	CDS	57799	58293	.	+	0	ID=LDDCCGHA_00153;inference=ab initio prediction:Prodigal:002006;locus_tag=LDDCCGHA_00153;product=hypothetical protein
M-oxalidis_contig_6_1	Prodigal:002006	CDS	58367	59035	.	-	0	ID=LDDCCGHA_00154;inference=ab initio prediction:Prodigal:002006;locus_tag=LDDCCGHA_00154;product=hypothetical protein
M-oxalidis_contig_6_1	Prodigal:002006	CDS	59184	62498	.	-	0	ID=LDDCCGHA_00155;eC_number=3.6.4.-;Name=mfd_1;gene=mfd_1;inference=ab initio prediction:Prodigal:002006,similar to AA sequence:UniProtKB:Q7A7B2;locus_tag=LDDCCGHA_00155;product=Transcription-repair-coupling factor
M-oxalidis_contig_6_1	Prodigal:002006	CDS	62720	63172	.	+	0	ID=LDDCCGHA_00156;Name=yqaA;db_xref=COG:COG1238;gene=yqaA;inference=ab initio prediction:Prodigal:002006,similar to AA sequence:UniProtKB:P0ADR0;locus_tag=LDDCCGHA_00156;product=Inner membrane protein YqaA
M-oxalidis_contig_6_1	Prodigal:002006	CDS	63265	63384	.	+	0	ID=LDDCCGHA_00157;inference=ab initio prediction:Prodigal:002006;locus_tag=LDDCCGHA_00157;product=hypothetical protein
M-oxalidis_contig_6_1	Prodigal:002006	CDS	63493	63870	.	-	0	ID=LDDCCGHA_00158;inference=ab initio prediction:Prodigal:002006;locus_tag=LDDCCGHA_00158;product=hypothetical protein
M-oxalidis_contig_6_1	Prodigal:002006	CDS	64311	65450	.	+	0	ID=LDDCCGHA_00159;inference=ab initio prediction:Prodigal:002006;locus_tag=LDDCCGHA_00159;product=hypothetical protein
M-oxalidis_contig_6_1	Prodigal:002006	CDS	65497	66063	.	-	0	ID=LDDCCGHA_00160;inference=ab initio prediction:Prodigal:002006;locus_tag=LDDCCGHA_00160;product=hypothetical protein
M-oxalidis_contig_6_1	Prodigal:002006	CDS	66197	67093	.	-	0	ID=LDDCCGHA_00161;eC_number=4.2.1.136;Name=nnrD_1;db_xref=COG:COG0063;gene=nnrD_1;inference=ab initio prediction:Prodigal:002006,similar to AA sequence:UniProtKB:Q833Y3;locus_tag=LDDCCGHA_00161;product=ADP-dependent (S)-NAD(P)H-hydrate dehydratase
M-oxalidis_contig_6_1	Prodigal:002006	CDS	67412	67540	.	+	0	ID=LDDCCGHA_00162;inference=ab initio prediction:Prodigal:002006;locus_tag=LDDCCGHA_00162;product=hypothetical protein
M-oxalidis_contig_6_1	Prodigal:002006	CDS	67591	69000	.	-	0	ID=LDDCCGHA_00163;inference=ab initio prediction:Prodigal:002006;locus_tag=LDDCCGHA_00163;product=hypothetical protein
M-oxalidis_contig_6_1	Prodigal:002006	CDS	69861	70889	.	-	0	ID=LDDCCGHA_00164;inference=ab initio prediction:Prodigal:002006;locus_tag=LDDCCGHA_00164;product=hypothetical protein
M-oxalidis_contig_6_1	Prodigal:002006	CDS	71808	73187	.	+	0	ID=LDDCCGHA_00165;inference=ab initio prediction:Prodigal:002006;locus_tag=LDDCCGHA_00165;product=hypothetical protein
M-oxalidis_contig_6_1	Prodigal:002006	CDS	73877	73993	.	+	0	ID=LDDCCGHA_00166;inference=ab initio prediction:Prodigal:002006;locus_tag=LDDCCGHA_00166;product=hypothetical protein
M-oxalidis_contig_6_1	Prodigal:002006	CDS	74149	74988	.	+	0	ID=LDDCCGHA_00167;inference=ab initio prediction:Prodigal:002006;locus_tag=LDDCCGHA_00167;product=hypothetical protein
M-oxalidis_contig_6_1	Prodigal:002006	CDS	75089	75541	.	+	0	ID=LDDCCGHA_00168;inference=ab initio prediction:Prodigal:002006;locus_tag=LDDCCGHA_00168;product=hypothetical protein
M-oxalidis_contig_6_1	Prodigal:002006	CDS	75555	77267	.	+	0	ID=LDDCCGHA_00169;eC_number=3.4.21.53;Name=lon_1;gene=lon_1;inference=ab initio prediction:Prodigal:002006,protein motif:HAMAP:MF_01973;locus_tag=LDDCCGHA_00169;product=Lon protease
M-oxalidis_contig_6_1	Prodigal:002006	CDS	77421	77642	.	-	0	ID=LDDCCGHA_00170;inference=ab initio prediction:Prodigal:002006;locus_tag=LDDCCGHA_00170;product=hypothetical protein
M-oxalidis_contig_6_1	Prodigal:002006	CDS	78417	78668	.	+	0	ID=LDDCCGHA_00171;inference=ab initio prediction:Prodigal:002006;locus_tag=LDDCCGHA_00171;product=hypothetical protein
M-oxalidis_contig_7_1	Prodigal:002006	CDS	416	1168	.	-	0	ID=LDDCCGHA_00172;inference=ab initio prediction:Prodigal:002006;locus_tag=LDDCCGHA_00172;product=hypothetical protein
M-oxalidis_contig_7_1	Prodigal:002006	CDS	1355	1927	.	+	0	ID=LDDCCGHA_00173;inference=ab initio prediction:Prodigal:002006;locus_tag=LDDCCGHA_00173;product=hypothetical protein
M-oxalidis_contig_7_1	Prodigal:002006	CDS	1979	2395	.	-	0	ID=LDDCCGHA_00174;inference=ab initio prediction:Prodigal:002006;locus_tag=LDDCCGHA_00174;product=hypothetical protein
M-oxalidis_contig_7_1	Prodigal:002006	CDS	2669	3214	.	+	0	ID=LDDCCGHA_00175;Name=ssb;db_xref=COG:COG0629;gene=ssb;inference=ab initio prediction:Prodigal:002006,similar to AA sequence:UniProtKB:P0AGE0;locus_tag=LDDCCGHA_00175;product=Single-stranded DNA-binding protein
M-oxalidis_contig_7_1	Prodigal:002006	CDS	3377	4063	.	+	0	ID=LDDCCGHA_00176;inference=ab initio prediction:Prodigal:002006;locus_tag=LDDCCGHA_00176;product=hypothetical protein
M-oxalidis_contig_7_1	Prodigal:002006	CDS	4090	6321	.	+	0	ID=LDDCCGHA_00177;eC_number=3.6.4.12;Name=recD2_1;db_xref=COG:COG0507;gene=recD2_1;inference=ab initio prediction:Prodigal:002006,similar to AA sequence:UniProtKB:Q9RT63;locus_tag=LDDCCGHA_00177;product=ATP-dependent RecD-like DNA helicase
M-oxalidis_contig_7_1	Prodigal:002006	CDS	6600	9323	.	+	0	ID=LDDCCGHA_00178;eC_number=5.6.2.2;Name=gyrA;db_xref=COG:COG0188;gene=gyrA;inference=ab initio prediction:Prodigal:002006,similar to AA sequence:UniProtKB:P0AES5;locus_tag=LDDCCGHA_00178;product=DNA gyrase subunit A
M-oxalidis_contig_7_1	Prodigal:002006	CDS	9533	9763	.	+	0	ID=LDDCCGHA_00179;inference=ab initio prediction:Prodigal:002006;locus_tag=LDDCCGHA_00179;product=hypothetical protein
M-oxalidis_contig_7_1	Prodigal:002006	CDS	9858	10916	.	+	0	ID=LDDCCGHA_00180;db_xref=COG:COG4307;inference=ab initio prediction:Prodigal:002006,similar to AA sequence:UniProtKB:P9WL95;locus_tag=LDDCCGHA_00180;product=putative protein
M-oxalidis_contig_7_1	Prodigal:002006	CDS	10996	11496	.	+	0	ID=LDDCCGHA_00181;eC_number=2.7.7.3;Name=coaD;db_xref=COG:COG0669;gene=coaD;inference=ab initio prediction:Prodigal:002006,similar to AA sequence:UniProtKB:Q9I6D1;locus_tag=LDDCCGHA_00181;product=Phosphopantetheine adenylyltransferase
M-oxalidis_contig_7_1	Prodigal:002006	CDS	11577	12125	.	+	0	ID=LDDCCGHA_00182;eC_number=5.2.1.8;inference=ab initio prediction:Prodigal:002006,similar to AA sequence:UniProtKB:P83221;locus_tag=LDDCCGHA_00182;product=Peptidyl-prolyl cis-trans isomerase cyp18
M-oxalidis_contig_7_1	Prodigal:002006	CDS	12148	12612	.	+	0	ID=LDDCCGHA_00183;inference=ab initio prediction:Prodigal:002006;locus_tag=LDDCCGHA_00183;product=hypothetical protein
M-oxalidis_contig_7_1	Prodigal:002006	CDS	12625	13083	.	+	0	ID=LDDCCGHA_00184;eC_number=5.2.1.8;inference=ab initio prediction:Prodigal:002006,similar to AA sequence:UniProtKB:P83221;locus_tag=LDDCCGHA_00184;product=Peptidyl-prolyl cis-trans isomerase cyp18
M-oxalidis_contig_7_1	Prodigal:002006	CDS	13170	13790	.	-	0	ID=LDDCCGHA_00185;eC_number=2.7.7.77;Name=mobA;db_xref=COG:COG0746;gene=mobA;inference=ab initio prediction:Prodigal:002006,similar to AA sequence:UniProtKB:P32173;locus_tag=LDDCCGHA_00185;product=Molybdenum cofactor guanylyltransferase
M-oxalidis_contig_7_1	Prodigal:002006	CDS	13864	14997	.	-	0	ID=LDDCCGHA_00186;inference=ab initio prediction:Prodigal:002006,protein motif:HAMAP:MF_02040;locus_tag=LDDCCGHA_00186;product=Iron-sulfur cluster carrier protein
M-oxalidis_contig_7_1	Prodigal:002006	CDS	15381	17327	.	+	0	ID=LDDCCGHA_00187;eC_number=3.1.1.1;Name=estP;db_xref=COG:COG3240;gene=estP;inference=ab initio prediction:Prodigal:002006,similar to AA sequence:UniProtKB:Q88QS0;locus_tag=LDDCCGHA_00187;product=Esterase EstP
M-oxalidis_contig_7_1	Prodigal:002006	CDS	17455	17958	.	+	0	ID=LDDCCGHA_00188;eC_number=1.4.3.5;Name=pdxH_1;gene=pdxH_1;inference=ab initio prediction:Prodigal:002006,protein motif:HAMAP:MF_01629;locus_tag=LDDCCGHA_00188;product=Pyridoxine/pyridoxamine 5'-phosphate oxidase
M-oxalidis_contig_7_1	Prodigal:002006	CDS	18090	19382	.	+	0	ID=LDDCCGHA_00189;eC_number=6.3.4.21;Name=pncB;db_xref=COG:COG1488;gene=pncB;inference=ab initio prediction:Prodigal:002006,similar to AA sequence:UniProtKB:Q8UIS9;locus_tag=LDDCCGHA_00189;product=Nicotinate phosphoribosyltransferase
M-oxalidis_contig_7_1	Prodigal:002006	CDS	19393	20151	.	+	0	ID=LDDCCGHA_00190;eC_number=3.5.2.9;Name=pxpA;db_xref=COG:COG1540;gene=pxpA;inference=ab initio prediction:Prodigal:002006,similar to AA sequence:UniProtKB:P42963;locus_tag=LDDCCGHA_00190;product=5-oxoprolinase subunit A
M-oxalidis_contig_7_1	Prodigal:002006	CDS	20280	22316	.	+	0	ID=LDDCCGHA_00191;inference=ab initio prediction:Prodigal:002006;locus_tag=LDDCCGHA_00191;product=hypothetical protein
M-oxalidis_contig_7_1	Prodigal:002006	CDS	22371	23159	.	+	0	ID=LDDCCGHA_00192;eC_number=3.1.3.15;Name=hisN;db_xref=COG:COG0483;gene=hisN;inference=ab initio prediction:Prodigal:002006,similar to AA sequence:UniProtKB:Q9K4B1;locus_tag=LDDCCGHA_00192;product=Histidinol-phosphatase
M-oxalidis_contig_7_1	Prodigal:002006	CDS	23263	24477	.	+	0	ID=LDDCCGHA_00193;inference=ab initio prediction:Prodigal:002006;locus_tag=LDDCCGHA_00193;product=hypothetical protein
M-oxalidis_contig_7_1	Prodigal:002006	CDS	24676	26301	.	+	0	ID=LDDCCGHA_00194;inference=ab initio prediction:Prodigal:002006,similar to AA sequence:UniProtKB:Q881J7;locus_tag=LDDCCGHA_00194;product=Blue-light-activated protein
M-oxalidis_contig_7_1	Prodigal:002006	CDS	26410	27855	.	+	0	ID=LDDCCGHA_00195;Name=ycjX;db_xref=COG:COG3106;gene=ycjX;inference=ab initio prediction:Prodigal:002006,similar to AA sequence:UniProtKB:P76046;locus_tag=LDDCCGHA_00195;product=putative protein YcjX
M-oxalidis_contig_7_1	Prodigal:002006	CDS	27926	28951	.	+	0	ID=LDDCCGHA_00196;inference=ab initio prediction:Prodigal:002006;locus_tag=LDDCCGHA_00196;product=hypothetical protein
M-oxalidis_contig_7_1	Prodigal:002006	CDS	28991	29245	.	-	0	ID=LDDCCGHA_00197;inference=ab initio prediction:Prodigal:002006;locus_tag=LDDCCGHA_00197;product=hypothetical protein
M-oxalidis_contig_7_1	Prodigal:002006	CDS	29385	29891	.	-	0	ID=LDDCCGHA_00198;inference=ab initio prediction:Prodigal:002006;locus_tag=LDDCCGHA_00198;product=hypothetical protein
M-oxalidis_contig_7_1	Prodigal:002006	CDS	30071	30622	.	-	0	ID=LDDCCGHA_00199;inference=ab initio prediction:Prodigal:002006;locus_tag=LDDCCGHA_00199;product=hypothetical protein
M-oxalidis_contig_7_1	Prodigal:002006	CDS	30666	31754	.	-	0	ID=LDDCCGHA_00200;eC_number=3.-.-.-;Name=uvsE;gene=uvsE;inference=ab initio prediction:Prodigal:002006,protein motif:HAMAP:MF_00606;locus_tag=LDDCCGHA_00200;product=UV DNA damage endonuclease
M-oxalidis_contig_7_1	Prodigal:002006	CDS	31805	32821	.	-	0	ID=LDDCCGHA_00201;eC_number=3.5.2.9;Name=pxpC;db_xref=COG:COG1984;gene=pxpC;inference=ab initio prediction:Prodigal:002006,similar to AA sequence:UniProtKB:Q7WY77;locus_tag=LDDCCGHA_00201;product=5-oxoprolinase subunit C
M-oxalidis_contig_7_1	Prodigal:002006	CDS	32818	33579	.	-	0	ID=LDDCCGHA_00202;eC_number=3.5.2.9;Name=pxpB;db_xref=COG:COG2049;gene=pxpB;inference=ab initio prediction:Prodigal:002006,similar to AA sequence:UniProtKB:P60495;locus_tag=LDDCCGHA_00202;product=5-oxoprolinase subunit B
M-oxalidis_contig_7_1	Prodigal:002006	CDS	33715	34599	.	-	0	ID=LDDCCGHA_00203;inference=ab initio prediction:Prodigal:002006;locus_tag=LDDCCGHA_00203;product=hypothetical protein
M-oxalidis_contig_7_1	Prodigal:002006	CDS	34661	35050	.	-	0	ID=LDDCCGHA_00204;inference=ab initio prediction:Prodigal:002006;locus_tag=LDDCCGHA_00204;product=hypothetical protein
M-oxalidis_contig_7_1	Prodigal:002006	CDS	35047	35457	.	-	0	ID=LDDCCGHA_00205;inference=ab initio prediction:Prodigal:002006;locus_tag=LDDCCGHA_00205;product=hypothetical protein
M-oxalidis_contig_7_1	Prodigal:002006	CDS	35467	35970	.	-	0	ID=LDDCCGHA_00206;inference=ab initio prediction:Prodigal:002006;locus_tag=LDDCCGHA_00206;product=hypothetical protein
M-oxalidis_contig_7_1	Prodigal:002006	CDS	36339	37814	.	+	0	ID=LDDCCGHA_00207;eC_number=2.4.1.15;Name=otsA;db_xref=COG:COG0380;gene=otsA;inference=ab initio prediction:Prodigal:002006,similar to AA sequence:UniProtKB:P31677;locus_tag=LDDCCGHA_00207;product=Trehalose-6-phosphate synthase
M-oxalidis_contig_7_1	Prodigal:002006	CDS	37855	39954	.	+	0	ID=LDDCCGHA_00208;eC_number=3.2.1.-;Name=glgX_1;db_xref=COG:COG1523;gene=glgX_1;inference=ab initio prediction:Prodigal:002006,similar to AA sequence:UniProtKB:P9WQ25;locus_tag=LDDCCGHA_00208;product=Glycogen operon protein GlgX 
M-oxalidis_contig_7_1	Prodigal:002006	CDS	40125	41927	.	+	0	ID=LDDCCGHA_00209;eC_number=3.2.1.141;Name=treZ;db_xref=COG:COG0296;gene=treZ;inference=ab initio prediction:Prodigal:002006,similar to AA sequence:UniProtKB:Q9RX51;locus_tag=LDDCCGHA_00209;product=Malto-oligosyltrehalose trehalohydrolase
M-oxalidis_contig_7_1	Prodigal:002006	CDS	42013	46920	.	+	0	ID=LDDCCGHA_00210;inference=ab initio prediction:Prodigal:002006;locus_tag=LDDCCGHA_00210;product=hypothetical protein
M-oxalidis_contig_7_1	Prodigal:002006	CDS	46996	50379	.	+	0	ID=LDDCCGHA_00211;eC_number=2.4.99.16;Name=glgE;gene=glgE;inference=ab initio prediction:Prodigal:002006,protein motif:HAMAP:MF_02124;locus_tag=LDDCCGHA_00211;product=Alpha-1%2C4-glucan:maltose-1-phosphate maltosyltransferase
M-oxalidis_contig_7_1	Prodigal:002006	CDS	50538	53807	.	+	0	ID=LDDCCGHA_00212;eC_number=2.7.1.8;inference=ab initio prediction:Prodigal:002006,protein motif:HAMAP:MF_02218;locus_tag=LDDCCGHA_00212;product=Glucosamine kinase
M-oxalidis_contig_7_1	Prodigal:002006	CDS	53821	56121	.	+	0	ID=LDDCCGHA_00213;eC_number=2.4.1.18;Name=glgB;db_xref=COG:COG0296;gene=glgB;inference=ab initio prediction:Prodigal:002006,similar to AA sequence:UniProtKB:P07762;locus_tag=LDDCCGHA_00213;product=1%2C4-alpha-glucan branching enzyme GlgB
M-oxalidis_contig_7_1	Prodigal:002006	CDS	56135	56932	.	-	0	ID=LDDCCGHA_00214;inference=ab initio prediction:Prodigal:002006;locus_tag=LDDCCGHA_00214;product=hypothetical protein
M-oxalidis_contig_7_1	Prodigal:002006	CDS	57123	58916	.	-	0	ID=LDDCCGHA_00215;inference=ab initio prediction:Prodigal:002006;locus_tag=LDDCCGHA_00215;product=hypothetical protein
M-oxalidis_contig_7_1	Prodigal:002006	CDS	58993	60594	.	-	0	ID=LDDCCGHA_00216;eC_number=2.4.1.21;Name=glgA;db_xref=COG:COG0297;gene=glgA;inference=ab initio prediction:Prodigal:002006,similar to AA sequence:UniProtKB:P0A6U8;locus_tag=LDDCCGHA_00216;product=Glycogen synthase
M-oxalidis_contig_7_1	Prodigal:002006	CDS	60708	62309	.	-	0	ID=LDDCCGHA_00217;eC_number=3.2.1.10;Name=malL_1;db_xref=COG:COG0366;gene=malL_1;inference=ab initio prediction:Prodigal:002006,similar to AA sequence:UniProtKB:P29094;locus_tag=LDDCCGHA_00217;product=Oligo-1%2C6-glucosidase
M-oxalidis_contig_7_1	Prodigal:002006	CDS	62608	65130	.	+	0	ID=LDDCCGHA_00218;eC_number=2.4.1.1;Name=malP;db_xref=COG:COG0058;gene=malP;inference=ab initio prediction:Prodigal:002006,similar to AA sequence:UniProtKB:P00490;locus_tag=LDDCCGHA_00218;product=Maltodextrin phosphorylase
M-oxalidis_contig_7_1	Prodigal:002006	CDS	65167	65505	.	-	0	ID=LDDCCGHA_00219;inference=ab initio prediction:Prodigal:002006;locus_tag=LDDCCGHA_00219;product=hypothetical protein
M-oxalidis_contig_7_1	Prodigal:002006	CDS	65586	66515	.	-	0	ID=LDDCCGHA_00220;Name=pyrK;gene=pyrK;inference=ab initio prediction:Prodigal:002006,protein motif:HAMAP:MF_01211;locus_tag=LDDCCGHA_00220;product=Dihydroorotate dehydrogenase B (NAD(+))%2C electron transfer subunit
M-oxalidis_contig_7_1	Prodigal:002006	CDS	66550	66888	.	-	0	ID=LDDCCGHA_00221;inference=ab initio prediction:Prodigal:002006;locus_tag=LDDCCGHA_00221;product=hypothetical protein
M-oxalidis_contig_7_1	Prodigal:002006	CDS	67233	67601	.	+	0	ID=LDDCCGHA_00222;inference=ab initio prediction:Prodigal:002006;locus_tag=LDDCCGHA_00222;product=hypothetical protein
M-oxalidis_contig_7_1	Prodigal:002006	CDS	67622	70507	.	-	0	ID=LDDCCGHA_00223;inference=ab initio prediction:Prodigal:002006;locus_tag=LDDCCGHA_00223;product=hypothetical protein
M-oxalidis_contig_7_1	Prodigal:002006	CDS	70741	72036	.	-	0	ID=LDDCCGHA_00224;eC_number=3.4.24.-;db_xref=COG:COG0612;inference=ab initio prediction:Prodigal:002006,similar to AA sequence:UniProtKB:P9WHT5;locus_tag=LDDCCGHA_00224;product=putative zinc protease
M-oxalidis_contig_7_1	Prodigal:002006	CDS	72040	73452	.	-	0	ID=LDDCCGHA_00225;eC_number=4.2.3.1;Name=thrC;db_xref=COG:COG0498;gene=thrC;inference=ab initio prediction:Prodigal:002006,similar to AA sequence:UniProtKB:P23669;locus_tag=LDDCCGHA_00225;product=Threonine synthase
M-oxalidis_contig_7_1	Prodigal:002006	CDS	73529	73942	.	-	0	ID=LDDCCGHA_00226;inference=ab initio prediction:Prodigal:002006;locus_tag=LDDCCGHA_00226;product=hypothetical protein
M-oxalidis_contig_7_1	Prodigal:002006	CDS	74004	74765	.	-	0	ID=LDDCCGHA_00227;inference=ab initio prediction:Prodigal:002006;locus_tag=LDDCCGHA_00227;product=hypothetical protein
M-oxalidis_contig_7_1	Prodigal:002006	CDS	74762	75139	.	-	0	ID=LDDCCGHA_00228;inference=ab initio prediction:Prodigal:002006;locus_tag=LDDCCGHA_00228;product=hypothetical protein
M-oxalidis_contig_7_1	Prodigal:002006	CDS	75276	76133	.	-	0	ID=LDDCCGHA_00229;eC_number=1.9.3.1;Name=ctaE_1;db_xref=COG:COG1845;gene=ctaE_1;inference=ab initio prediction:Prodigal:002006,similar to AA sequence:UniProtKB:P06030;locus_tag=LDDCCGHA_00229;product=Cytochrome c oxidase subunit 3
M-oxalidis_contig_7_1	Prodigal:002006	CDS	76271	76888	.	-	0	ID=LDDCCGHA_00230;Name=ctaG;db_xref=COG:COG3175;gene=ctaG;inference=ab initio prediction:Prodigal:002006,similar to AA sequence:UniProtKB:Q92RG6;locus_tag=LDDCCGHA_00230;product=Cytochrome c oxidase assembly protein CtaG
M-oxalidis_contig_7_1	Prodigal:002006	CDS	76906	77070	.	-	0	ID=LDDCCGHA_00231;inference=ab initio prediction:Prodigal:002006;locus_tag=LDDCCGHA_00231;product=hypothetical protein
M-oxalidis_contig_7_1	Prodigal:002006	CDS	77078	77242	.	-	0	ID=LDDCCGHA_00232;eC_number=2.5.1.141;Name=cyoE;gene=cyoE;inference=ab initio prediction:Prodigal:002006,protein motif:HAMAP:MF_00154;locus_tag=LDDCCGHA_00232;product=Protoheme IX farnesyltransferase
M-oxalidis_contig_8_1	Prodigal:002006	CDS	1446	1844	.	+	0	ID=LDDCCGHA_00233;inference=ab initio prediction:Prodigal:002006;locus_tag=LDDCCGHA_00233;product=hypothetical protein
M-oxalidis_contig_8_1	Prodigal:002006	CDS	1852	3276	.	-	0	ID=LDDCCGHA_00234;eC_number=1.-.-.-;db_xref=COG:COG0277;inference=ab initio prediction:Prodigal:002006,similar to AA sequence:UniProtKB:P9WIT1;locus_tag=LDDCCGHA_00234;product=putative FAD-linked oxidoreductase
M-oxalidis_contig_8_1	Prodigal:002006	CDS	3385	3828	.	-	0	ID=LDDCCGHA_00235;inference=ab initio prediction:Prodigal:002006;locus_tag=LDDCCGHA_00235;product=hypothetical protein
M-oxalidis_contig_8_1	Prodigal:002006	CDS	4126	4425	.	+	0	ID=LDDCCGHA_00236;inference=ab initio prediction:Prodigal:002006;locus_tag=LDDCCGHA_00236;product=hypothetical protein
M-oxalidis_contig_8_1	Prodigal:002006	CDS	4545	4790	.	+	0	ID=LDDCCGHA_00237;inference=ab initio prediction:Prodigal:002006;locus_tag=LDDCCGHA_00237;product=hypothetical protein
M-oxalidis_contig_8_1	Prodigal:002006	CDS	5031	7295	.	+	0	ID=LDDCCGHA_00238;eC_number=2.7.-.-;Name=sasA_1;gene=sasA_1;inference=ab initio prediction:Prodigal:002006,protein motif:HAMAP:MF_01837;locus_tag=LDDCCGHA_00238;product=Adaptive-response sensory-kinase SasA
M-oxalidis_contig_8_1	Prodigal:002006	CDS	7295	8980	.	+	0	ID=LDDCCGHA_00239;Name=dppA;db_xref=COG:COG0747;gene=dppA;inference=ab initio prediction:Prodigal:002006,similar to AA sequence:UniProtKB:P23847;locus_tag=LDDCCGHA_00239;product=Periplasmic dipeptide transport protein
M-oxalidis_contig_8_1	Prodigal:002006	CDS	9051	10724	.	+	0	ID=LDDCCGHA_00240;eC_number=2.2.1.6;Name=ilvG;gene=ilvG;inference=ab initio prediction:Prodigal:002006,similar to AA sequence:UniProtKB:P0DP90;locus_tag=LDDCCGHA_00240;product=Acetolactate synthase isozyme 2 large subunit
M-oxalidis_contig_8_1	Prodigal:002006	CDS	10741	11610	.	-	0	ID=LDDCCGHA_00241;eC_number=2.6.1.42;Name=ilvE_1;db_xref=COG:COG0115;gene=ilvE_1;inference=ab initio prediction:Prodigal:002006,similar to AA sequence:UniProtKB:O86428;locus_tag=LDDCCGHA_00241;product=Branched-chain-amino-acid aminotransferase
M-oxalidis_contig_8_1	Prodigal:002006	CDS	11640	12092	.	-	0	ID=LDDCCGHA_00242;inference=ab initio prediction:Prodigal:002006;locus_tag=LDDCCGHA_00242;product=hypothetical protein
M-oxalidis_contig_8_1	Prodigal:002006	CDS	12535	13827	.	+	0	ID=LDDCCGHA_00243;eC_number=2.5.1.-;db_xref=COG:COG2873;inference=ab initio prediction:Prodigal:002006,similar to AA sequence:UniProtKB:Q9WZY4;locus_tag=LDDCCGHA_00243;product=O-acetyl-L-homoserine sulfhydrylase
M-oxalidis_contig_8_1	Prodigal:002006	CDS	13860	14900	.	+	0	ID=LDDCCGHA_00244;eC_number=2.3.1.46;Name=metAS;gene=metAS;inference=ab initio prediction:Prodigal:002006,similar to AA sequence:UniProtKB:C7C8V4;locus_tag=LDDCCGHA_00244;product=Homoserine O-succinyltransferase
M-oxalidis_contig_8_1	Prodigal:002006	CDS	14928	16715	.	+	0	ID=LDDCCGHA_00245;eC_number=6.2.1.48;Name=caiC;gene=caiC;inference=ab initio prediction:Prodigal:002006,protein motif:HAMAP:MF_01524;locus_tag=LDDCCGHA_00245;product=Crotonobetaine/carnitine--CoA ligase
M-oxalidis_contig_8_1	Prodigal:002006	CDS	16775	17272	.	+	0	ID=LDDCCGHA_00246;inference=ab initio prediction:Prodigal:002006;locus_tag=LDDCCGHA_00246;product=hypothetical protein
M-oxalidis_contig_8_1	Prodigal:002006	CDS	17293	17562	.	-	0	ID=LDDCCGHA_00247;inference=ab initio prediction:Prodigal:002006,similar to AA sequence:UniProtKB:Q89VT6;locus_tag=LDDCCGHA_00247;product=Aminoacyl carrier protein 1
M-oxalidis_contig_8_1	Prodigal:002006	CDS	17831	19030	.	+	0	ID=LDDCCGHA_00248;eC_number=1.3.8.10;db_xref=COG:COG1960;inference=ab initio prediction:Prodigal:002006,similar to AA sequence:UniProtKB:Q2LQN9;locus_tag=LDDCCGHA_00248;product=Cyclohex-1-ene-1-carbonyl-CoA dehydrogenase
M-oxalidis_contig_8_1	Prodigal:002006	CDS	19051	19983	.	+	0	ID=LDDCCGHA_00249;eC_number=6.2.1.-;db_xref=COG:COG0172;inference=ab initio prediction:Prodigal:002006,similar to AA sequence:UniProtKB:Q89VT8;locus_tag=LDDCCGHA_00249;product=Amino acid--[acyl-carrier-protein] ligase 1
M-oxalidis_contig_8_1	Prodigal:002006	CDS	19992	20909	.	+	0	ID=LDDCCGHA_00250;eC_number=3.1.1.1;Name=nlhH;db_xref=COG:COG0657;gene=nlhH;inference=ab initio prediction:Prodigal:002006,similar to AA sequence:UniProtKB:P9WK87;locus_tag=LDDCCGHA_00250;product=Carboxylesterase NlhH
M-oxalidis_contig_8_1	Prodigal:002006	CDS	20980	21783	.	+	0	ID=LDDCCGHA_00251;eC_number=4.2.1.17;Name=dpgD;gene=dpgD;inference=ab initio prediction:Prodigal:002006,similar to AA sequence:UniProtKB:G4V4T7;locus_tag=LDDCCGHA_00251;product=Enoyl-CoA-hydratase
M-oxalidis_contig_8_1	Prodigal:002006	CDS	21791	22525	.	-	0	ID=LDDCCGHA_00252;eC_number=1.1.1.100;Name=fabG_1;gene=fabG_1;inference=ab initio prediction:Prodigal:002006,similar to AA sequence:UniProtKB:Q9KQH7;locus_tag=LDDCCGHA_00252;product=3-oxoacyl-[acyl-carrier-protein] reductase FabG
M-oxalidis_contig_8_1	Prodigal:002006	CDS	22539	23945	.	-	0	ID=LDDCCGHA_00253;eC_number=6.2.1.26;Name=menE;gene=menE;inference=ab initio prediction:Prodigal:002006,protein motif:HAMAP:MF_00731;locus_tag=LDDCCGHA_00253;product=2-succinylbenzoate--CoA ligase
M-oxalidis_contig_8_1	Prodigal:002006	CDS	23932	24189	.	-	0	ID=LDDCCGHA_00254;inference=ab initio prediction:Prodigal:002006;locus_tag=LDDCCGHA_00254;product=hypothetical protein
M-oxalidis_contig_8_1	Prodigal:002006	CDS	24411	24587	.	+	0	ID=LDDCCGHA_00255;inference=ab initio prediction:Prodigal:002006;locus_tag=LDDCCGHA_00255;product=hypothetical protein
M-oxalidis_contig_8_1	Prodigal:002006	CDS	24772	24948	.	-	0	ID=LDDCCGHA_00256;inference=ab initio prediction:Prodigal:002006;locus_tag=LDDCCGHA_00256;product=hypothetical protein
M-oxalidis_contig_8_1	Prodigal:002006	CDS	25105	25326	.	+	0	ID=LDDCCGHA_00257;inference=ab initio prediction:Prodigal:002006;locus_tag=LDDCCGHA_00257;product=hypothetical protein
M-oxalidis_contig_8_1	Prodigal:002006	CDS	25676	26722	.	+	0	ID=LDDCCGHA_00258;Name=sbp;db_xref=COG:COG1613;gene=sbp;inference=ab initio prediction:Prodigal:002006,similar to AA sequence:UniProtKB:P0AG78;locus_tag=LDDCCGHA_00258;product=Sulfate-binding protein
M-oxalidis_contig_8_1	Prodigal:002006	CDS	26732	27586	.	+	0	ID=LDDCCGHA_00259;Name=cysT;db_xref=COG:COG0555;gene=cysT;inference=ab initio prediction:Prodigal:002006,similar to AA sequence:UniProtKB:P27367;locus_tag=LDDCCGHA_00259;product=Sulfate transport system permease protein CysT
M-oxalidis_contig_8_1	Prodigal:002006	CDS	27579	28460	.	+	0	ID=LDDCCGHA_00260;Name=cysW;db_xref=COG:COG4208;gene=cysW;inference=ab initio prediction:Prodigal:002006,similar to AA sequence:UniProtKB:P0AEB0;locus_tag=LDDCCGHA_00260;product=Sulfate transport system permease protein CysW
M-oxalidis_contig_8_1	Prodigal:002006	CDS	28537	29523	.	+	0	ID=LDDCCGHA_00261;eC_number=7.3.2.3;Name=cysA;db_xref=COG:COG1118;gene=cysA;inference=ab initio prediction:Prodigal:002006,similar to AA sequence:UniProtKB:P16676;locus_tag=LDDCCGHA_00261;product=Sulfate/thiosulfate import ATP-binding protein CysA
M-oxalidis_contig_8_1	Prodigal:002006	CDS	29593	29757	.	+	0	ID=LDDCCGHA_00262;inference=ab initio prediction:Prodigal:002006;locus_tag=LDDCCGHA_00262;product=hypothetical protein
M-oxalidis_contig_8_1	Prodigal:002006	CDS	29839	30063	.	+	0	ID=LDDCCGHA_00263;inference=ab initio prediction:Prodigal:002006;locus_tag=LDDCCGHA_00263;product=hypothetical protein
M-oxalidis_contig_8_1	Prodigal:002006	CDS	30081	31097	.	+	0	ID=LDDCCGHA_00264;eC_number=2.5.1.47;Name=cysK;gene=cysK;inference=ab initio prediction:Prodigal:002006,similar to AA sequence:UniProtKB:P63871;locus_tag=LDDCCGHA_00264;product=Cysteine synthase
M-oxalidis_contig_8_1	Prodigal:002006	CDS	31207	31362	.	+	0	ID=LDDCCGHA_00265;inference=ab initio prediction:Prodigal:002006;locus_tag=LDDCCGHA_00265;product=hypothetical protein
M-oxalidis_contig_8_1	Prodigal:002006	CDS	31372	32973	.	-	0	ID=LDDCCGHA_00266;inference=ab initio prediction:Prodigal:002006;locus_tag=LDDCCGHA_00266;product=hypothetical protein
M-oxalidis_contig_8_1	Prodigal:002006	CDS	33109	33585	.	-	0	ID=LDDCCGHA_00267;inference=ab initio prediction:Prodigal:002006;locus_tag=LDDCCGHA_00267;product=hypothetical protein
M-oxalidis_contig_8_1	Prodigal:002006	CDS	33820	39135	.	+	0	ID=LDDCCGHA_00268;Name=yfhM;db_xref=COG:COG2373;gene=yfhM;inference=ab initio prediction:Prodigal:002006,similar to AA sequence:UniProtKB:P76578;locus_tag=LDDCCGHA_00268;product=Alpha-2-macroglobulin
M-oxalidis_contig_8_1	Prodigal:002006	CDS	39132	41573	.	+	0	ID=LDDCCGHA_00269;eC_number=2.4.1.129;Name=mtgA_1;gene=mtgA_1;inference=ab initio prediction:Prodigal:002006,protein motif:HAMAP:MF_00766;locus_tag=LDDCCGHA_00269;product=Biosynthetic peptidoglycan transglycosylase
M-oxalidis_contig_8_1	Prodigal:002006	CDS	41584	42156	.	-	0	ID=LDDCCGHA_00270;eC_number=1.5.1.42;Name=sfnF_1;gene=sfnF_1;inference=ab initio prediction:Prodigal:002006,similar to AA sequence:UniProtKB:Q65YX0;locus_tag=LDDCCGHA_00270;product=NADH-dependent FMN reductase SfnF
M-oxalidis_contig_8_1	Prodigal:002006	CDS	42373	42675	.	-	0	ID=LDDCCGHA_00271;inference=ab initio prediction:Prodigal:002006;locus_tag=LDDCCGHA_00271;product=hypothetical protein
M-oxalidis_contig_8_1	Prodigal:002006	CDS	42761	42937	.	-	0	ID=LDDCCGHA_00272;inference=ab initio prediction:Prodigal:002006;locus_tag=LDDCCGHA_00272;product=hypothetical protein
M-oxalidis_contig_8_1	Prodigal:002006	CDS	43101	43769	.	-	0	ID=LDDCCGHA_00273;inference=ab initio prediction:Prodigal:002006;locus_tag=LDDCCGHA_00273;product=hypothetical protein
M-oxalidis_contig_9_1	Prodigal:002006	CDS	348	1046	.	-	0	ID=LDDCCGHA_00274;eC_number=3.1.3.105;Name=mupP;db_xref=COG:COG0546;gene=mupP;inference=ab initio prediction:Prodigal:002006,similar to AA sequence:UniProtKB:Q88M11;locus_tag=LDDCCGHA_00274;product=N-acetylmuramic acid 6-phosphate phosphatase
M-oxalidis_contig_9_1	Prodigal:002006	CDS	1227	1679	.	+	0	ID=LDDCCGHA_00275;inference=ab initio prediction:Prodigal:002006;locus_tag=LDDCCGHA_00275;product=hypothetical protein
M-oxalidis_contig_9_1	Prodigal:002006	CDS	1827	2540	.	+	0	ID=LDDCCGHA_00276;eC_number=5.3.1.6;Name=rpiA;db_xref=COG:COG0120;gene=rpiA;inference=ab initio prediction:Prodigal:002006,similar to AA sequence:UniProtKB:Q6G3V6;locus_tag=LDDCCGHA_00276;product=Ribose-5-phosphate isomerase A
M-oxalidis_contig_9_1	Prodigal:002006	CDS	2627	3193	.	+	0	ID=LDDCCGHA_00277;inference=ab initio prediction:Prodigal:002006;locus_tag=LDDCCGHA_00277;product=hypothetical protein
M-oxalidis_contig_9_1	Prodigal:002006	CDS	3285	4670	.	+	0	ID=LDDCCGHA_00278;eC_number=1.8.1.16;Name=garB;gene=garB;inference=ab initio prediction:Prodigal:002006,similar to AA sequence:UniProtKB:D0VWY5;locus_tag=LDDCCGHA_00278;product=Glutathione amide reductase
M-oxalidis_contig_9_1	Prodigal:002006	CDS	4727	5026	.	+	0	ID=LDDCCGHA_00279;inference=ab initio prediction:Prodigal:002006;locus_tag=LDDCCGHA_00279;product=hypothetical protein
M-oxalidis_contig_9_1	Prodigal:002006	CDS	5209	6912	.	+	0	ID=LDDCCGHA_00280;inference=ab initio prediction:Prodigal:002006;locus_tag=LDDCCGHA_00280;product=hypothetical protein
M-oxalidis_contig_9_1	Prodigal:002006	CDS	7014	8396	.	+	0	ID=LDDCCGHA_00281;eC_number=2.5.1.54;Name=aroH;db_xref=COG:COG3200;gene=aroH;inference=ab initio prediction:Prodigal:002006,similar to AA sequence:UniProtKB:P80574;locus_tag=LDDCCGHA_00281;product=Phospho-2-dehydro-3-deoxyheptonate aldolase
M-oxalidis_contig_10_1	Prodigal:002006	CDS	109	981	.	-	0	ID=LDDCCGHA_00282;eC_number=2.3.1.30;Name=cysE_1;db_xref=COG:COG1045;gene=cysE_1;inference=ab initio prediction:Prodigal:002006,similar to AA sequence:UniProtKB:P29847;locus_tag=LDDCCGHA_00282;product=Serine acetyltransferase
M-oxalidis_contig_10_1	Prodigal:002006	CDS	1836	2738	.	-	0	ID=LDDCCGHA_00283;eC_number=2.7.1.71;Name=aroK_1;gene=aroK_1;inference=ab initio prediction:Prodigal:002006,protein motif:HAMAP:MF_00109;locus_tag=LDDCCGHA_00283;product=Shikimate kinase
M-oxalidis_contig_10_1	Prodigal:002006	CDS	3050	4072	.	-	0	ID=LDDCCGHA_00284;inference=ab initio prediction:Prodigal:002006;locus_tag=LDDCCGHA_00284;product=hypothetical protein
M-oxalidis_contig_10_1	Prodigal:002006	CDS	4229	5080	.	-	0	ID=LDDCCGHA_00285;eC_number=3.1.3.-;db_xref=COG:COG0561;inference=ab initio prediction:Prodigal:002006,similar to AA sequence:UniProtKB:P44447;locus_tag=LDDCCGHA_00285;product=Putative phosphatase
M-oxalidis_contig_10_1	Prodigal:002006	CDS	5077	5634	.	-	0	ID=LDDCCGHA_00286;eC_number=2.7.1.12;db_xref=COG:COG3265;inference=ab initio prediction:Prodigal:002006,similar to AA sequence:UniProtKB:Q5FQ97;locus_tag=LDDCCGHA_00286;product=Gluconokinase
M-oxalidis_contig_10_1	Prodigal:002006	CDS	5706	6992	.	-	0	ID=LDDCCGHA_00287;inference=ab initio prediction:Prodigal:002006;locus_tag=LDDCCGHA_00287;product=hypothetical protein
M-oxalidis_contig_11_1	Prodigal:002006	CDS	497	760	.	+	0	ID=LDDCCGHA_00288;inference=ab initio prediction:Prodigal:002006;locus_tag=LDDCCGHA_00288;product=hypothetical protein
M-oxalidis_contig_11_1	Prodigal:002006	CDS	850	2544	.	+	0	ID=LDDCCGHA_00289;eC_number=3.6.4.13;Name=rhlE_1;gene=rhlE_1;inference=ab initio prediction:Prodigal:002006,protein motif:HAMAP:MF_00968;locus_tag=LDDCCGHA_00289;product=ATP-dependent RNA helicase RhlE
M-oxalidis_contig_11_1	Prodigal:002006	CDS	2666	3730	.	+	0	ID=LDDCCGHA_00290;eC_number=2.7.7.65;Name=vdcA;gene=vdcA;inference=ab initio prediction:Prodigal:002006,similar to AA sequence:UniProtKB:Q9KKZ4;locus_tag=LDDCCGHA_00290;product=Diguanylate cyclase VdcA
M-oxalidis_contig_11_1	Prodigal:002006	CDS	3736	4113	.	-	0	ID=LDDCCGHA_00291;Name=iscA;db_xref=COG:COG0316;gene=iscA;inference=ab initio prediction:Prodigal:002006,similar to AA sequence:UniProtKB:P0AAC8;locus_tag=LDDCCGHA_00291;product=Iron-binding protein IscA
M-oxalidis_contig_11_1	Prodigal:002006	CDS	4389	4856	.	+	0	ID=LDDCCGHA_00292;inference=ab initio prediction:Prodigal:002006;locus_tag=LDDCCGHA_00292;product=hypothetical protein
M-oxalidis_contig_11_1	Prodigal:002006	CDS	4858	5238	.	-	0	ID=LDDCCGHA_00293;inference=ab initio prediction:Prodigal:002006;locus_tag=LDDCCGHA_00293;product=hypothetical protein
M-oxalidis_contig_11_1	Prodigal:002006	CDS	5262	6506	.	-	0	ID=LDDCCGHA_00294;eC_number=2.8.1.7;Name=sufS_1;db_xref=COG:COG0520;gene=sufS_1;inference=ab initio prediction:Prodigal:002006,similar to AA sequence:UniProtKB:Q9EXP2;locus_tag=LDDCCGHA_00294;product=Cysteine desulfurase
M-oxalidis_contig_11_1	Prodigal:002006	CDS	6566	7888	.	-	0	ID=LDDCCGHA_00295;Name=sufD;db_xref=COG:COG0719;gene=sufD;inference=ab initio prediction:Prodigal:002006,similar to AA sequence:UniProtKB:P77689;locus_tag=LDDCCGHA_00295;product=FeS cluster assembly protein SufD
M-oxalidis_contig_11_1	Prodigal:002006	CDS	7892	8644	.	-	0	ID=LDDCCGHA_00296;Name=sufC;db_xref=COG:COG0396;gene=sufC;inference=ab initio prediction:Prodigal:002006,similar to AA sequence:UniProtKB:P77499;locus_tag=LDDCCGHA_00296;product=putative ATP-dependent transporter SufC
M-oxalidis_contig_11_1	Prodigal:002006	CDS	8737	10206	.	-	0	ID=LDDCCGHA_00297;Name=sufB;db_xref=COG:COG0719;gene=sufB;inference=ab initio prediction:Prodigal:002006,similar to AA sequence:UniProtKB:P77522;locus_tag=LDDCCGHA_00297;product=FeS cluster assembly protein SufB
M-oxalidis_contig_11_1	Prodigal:002006	CDS	10274	11443	.	-	0	ID=LDDCCGHA_00298;eC_number=2.8.1.7;Name=nifS;db_xref=COG:COG1104;gene=nifS;inference=ab initio prediction:Prodigal:002006,similar to AA sequence:UniProtKB:P05341;locus_tag=LDDCCGHA_00298;product=Cysteine desulfurase NifS
M-oxalidis_contig_11_1	Prodigal:002006	CDS	11753	12409	.	+	0	ID=LDDCCGHA_00299;inference=ab initio prediction:Prodigal:002006;locus_tag=LDDCCGHA_00299;product=hypothetical protein
M-oxalidis_contig_11_1	Prodigal:002006	CDS	12438	12680	.	-	0	ID=LDDCCGHA_00300;inference=ab initio prediction:Prodigal:002006;locus_tag=LDDCCGHA_00300;product=hypothetical protein
M-oxalidis_contig_12_1	Prodigal:002006	CDS	40	558	.	+	0	ID=LDDCCGHA_00301;inference=ab initio prediction:Prodigal:002006;locus_tag=LDDCCGHA_00301;product=hypothetical protein
M-oxalidis_contig_12_1	Prodigal:002006	CDS	622	759	.	-	0	ID=LDDCCGHA_00302;inference=ab initio prediction:Prodigal:002006;locus_tag=LDDCCGHA_00302;product=hypothetical protein
M-oxalidis_contig_12_1	Prodigal:002006	CDS	1032	1925	.	+	0	ID=LDDCCGHA_00303;eC_number=1.5.1.-;Name=mtdB;gene=mtdB;inference=ab initio prediction:Prodigal:002006,similar to AA sequence:UniProtKB:O85012;locus_tag=LDDCCGHA_00303;product=NAD(P)-dependent methylenetetrahydromethanopterin dehydrogenase
M-oxalidis_contig_12_1	Prodigal:002006	CDS	1948	3141	.	+	0	ID=LDDCCGHA_00304;inference=ab initio prediction:Prodigal:002006;locus_tag=LDDCCGHA_00304;product=hypothetical protein
M-oxalidis_contig_12_1	Prodigal:002006	CDS	3086	4060	.	+	0	ID=LDDCCGHA_00305;eC_number=3.5.4.27;Name=mch_1;db_xref=COG:COG3252;gene=mch_1;inference=ab initio prediction:Prodigal:002006,similar to AA sequence:UniProtKB:O85014;locus_tag=LDDCCGHA_00305;product=Methenyltetrahydromethanopterin cyclohydrolase
M-oxalidis_contig_12_1	Prodigal:002006	CDS	4291	5214	.	+	0	ID=LDDCCGHA_00306;inference=ab initio prediction:Prodigal:002006;locus_tag=LDDCCGHA_00306;product=hypothetical protein
M-oxalidis_contig_12_1	Prodigal:002006	CDS	5217	6131	.	+	0	ID=LDDCCGHA_00307;eC_number=2.4.2.52;Name=mdcB;gene=mdcB;inference=ab initio prediction:Prodigal:002006,protein motif:HAMAP:MF_01883;locus_tag=LDDCCGHA_00307;product=2-(5''-triphosphoribosyl)-3'-dephosphocoenzyme-A synthase
M-oxalidis_contig_12_1	Prodigal:002006	CDS	6289	6801	.	+	0	ID=LDDCCGHA_00308;eC_number=4.2.1.147;Name=fae_1;db_xref=COG:COG1795;gene=fae_1;inference=ab initio prediction:Prodigal:002006,similar to AA sequence:UniProtKB:Q9FA38;locus_tag=LDDCCGHA_00308;product=5%2C6%2C7%2C8-tetrahydromethanopterin hydro-lyase
M-oxalidis_contig_12_1	Prodigal:002006	CDS	6928	7617	.	-	0	ID=LDDCCGHA_00309;eC_number=5.3.1.16;Name=hisA;db_xref=COG:COG0106;gene=hisA;inference=ab initio prediction:Prodigal:002006,similar to AA sequence:UniProtKB:P10372;locus_tag=LDDCCGHA_00309;product=1-(5-phosphoribosyl)-5-[(5-phosphoribosylamino)methylideneamino] imidazole-4-carboxamide isomerase
M-oxalidis_contig_12_1	Prodigal:002006	CDS	7648	8712	.	+	0	ID=LDDCCGHA_00310;inference=ab initio prediction:Prodigal:002006;locus_tag=LDDCCGHA_00310;product=hypothetical protein
M-oxalidis_contig_12_1	Prodigal:002006	CDS	8744	8944	.	+	0	ID=LDDCCGHA_00311;inference=ab initio prediction:Prodigal:002006;locus_tag=LDDCCGHA_00311;product=hypothetical protein
M-oxalidis_contig_12_1	Prodigal:002006	CDS	8951	9931	.	-	0	ID=LDDCCGHA_00312;eC_number=4.2.99.-;Name=vgb_1;gene=vgb_1;inference=ab initio prediction:Prodigal:002006,protein motif:HAMAP:MF_01282;locus_tag=LDDCCGHA_00312;product=Virginiamycin B lyase
M-oxalidis_contig_12_1	Prodigal:002006	CDS	9937	10467	.	-	0	ID=LDDCCGHA_00313;inference=ab initio prediction:Prodigal:002006;locus_tag=LDDCCGHA_00313;product=hypothetical protein
M-oxalidis_contig_12_1	Prodigal:002006	CDS	10500	11090	.	-	0	ID=LDDCCGHA_00314;inference=ab initio prediction:Prodigal:002006;locus_tag=LDDCCGHA_00314;product=hypothetical protein
M-oxalidis_contig_12_1	Prodigal:002006	CDS	11094	12665	.	-	0	ID=LDDCCGHA_00315;inference=ab initio prediction:Prodigal:002006;locus_tag=LDDCCGHA_00315;product=hypothetical protein
M-oxalidis_contig_12_1	Prodigal:002006	CDS	12662	13243	.	-	0	ID=LDDCCGHA_00316;inference=ab initio prediction:Prodigal:002006;locus_tag=LDDCCGHA_00316;product=hypothetical protein
M-oxalidis_contig_12_1	Prodigal:002006	CDS	13240	13977	.	-	0	ID=LDDCCGHA_00317;inference=ab initio prediction:Prodigal:002006;locus_tag=LDDCCGHA_00317;product=hypothetical protein
M-oxalidis_contig_12_1	Prodigal:002006	CDS	14001	14597	.	-	0	ID=LDDCCGHA_00318;inference=ab initio prediction:Prodigal:002006;locus_tag=LDDCCGHA_00318;product=hypothetical protein
M-oxalidis_contig_12_1	Prodigal:002006	CDS	14855	16081	.	+	0	ID=LDDCCGHA_00319;inference=ab initio prediction:Prodigal:002006;locus_tag=LDDCCGHA_00319;product=hypothetical protein
M-oxalidis_contig_12_1	Prodigal:002006	CDS	16217	17203	.	+	0	ID=LDDCCGHA_00320;inference=ab initio prediction:Prodigal:002006,similar to AA sequence:UniProtKB:Q1Q0T4;locus_tag=LDDCCGHA_00320;product=Hydrazine synthase subunit beta
M-oxalidis_contig_12_1	Prodigal:002006	CDS	17302	17736	.	+	0	ID=LDDCCGHA_00321;inference=ab initio prediction:Prodigal:002006;locus_tag=LDDCCGHA_00321;product=hypothetical protein
M-oxalidis_contig_12_1	Prodigal:002006	CDS	17746	18012	.	+	0	ID=LDDCCGHA_00322;inference=ab initio prediction:Prodigal:002006;locus_tag=LDDCCGHA_00322;product=hypothetical protein
M-oxalidis_contig_12_1	Prodigal:002006	CDS	18009	18770	.	+	0	ID=LDDCCGHA_00323;eC_number=3.6.3.-;Name=lnrL;db_xref=COG:COG1131;gene=lnrL;inference=ab initio prediction:Prodigal:002006,similar to AA sequence:UniProtKB:P94440;locus_tag=LDDCCGHA_00323;product=Linearmycin resistance ATP-binding protein LnrL
M-oxalidis_contig_12_1	Prodigal:002006	CDS	18767	19651	.	+	0	ID=LDDCCGHA_00324;inference=ab initio prediction:Prodigal:002006;locus_tag=LDDCCGHA_00324;product=hypothetical protein
M-oxalidis_contig_12_1	Prodigal:002006	CDS	19648	20313	.	+	0	ID=LDDCCGHA_00325;inference=ab initio prediction:Prodigal:002006;locus_tag=LDDCCGHA_00325;product=hypothetical protein
M-oxalidis_contig_12_1	Prodigal:002006	CDS	20646	23111	.	+	0	ID=LDDCCGHA_00326;Name=btuB_1;gene=btuB_1;inference=ab initio prediction:Prodigal:002006,protein motif:HAMAP:MF_01531;locus_tag=LDDCCGHA_00326;product=Vitamin B12 transporter BtuB
M-oxalidis_contig_12_1	Prodigal:002006	CDS	23275	23649	.	+	0	ID=LDDCCGHA_00327;inference=ab initio prediction:Prodigal:002006;locus_tag=LDDCCGHA_00327;product=hypothetical protein
M-oxalidis_contig_12_1	Prodigal:002006	CDS	23720	25249	.	-	0	ID=LDDCCGHA_00328;eC_number=2.7.8.31;Name=wcaJ;db_xref=COG:COG2148;gene=wcaJ;inference=ab initio prediction:Prodigal:002006,similar to AA sequence:UniProtKB:P71241;locus_tag=LDDCCGHA_00328;product=UDP-glucose:undecaprenyl-phosphate glucose-1-phosphate transferase
M-oxalidis_contig_12_1	Prodigal:002006	CDS	25344	26570	.	-	0	ID=LDDCCGHA_00329;eC_number=2.4.1.11;db_xref=COG:COG0438;inference=ab initio prediction:Prodigal:002006,similar to AA sequence:UniProtKB:P9WMY9;locus_tag=LDDCCGHA_00329;product=Glycogen synthase
M-oxalidis_contig_13_1	Prodigal:002006	CDS	8	880	.	-	0	ID=LDDCCGHA_00330;eC_number=1.2.1.11;Name=asd2;db_xref=COG:COG0136;gene=asd2;inference=ab initio prediction:Prodigal:002006,similar to AA sequence:UniProtKB:P23247;locus_tag=LDDCCGHA_00330;product=Aspartate-semialdehyde dehydrogenase 2
M-oxalidis_contig_13_1	Prodigal:002006	CDS	1275	2168	.	+	0	ID=LDDCCGHA_00331;inference=ab initio prediction:Prodigal:002006;locus_tag=LDDCCGHA_00331;product=hypothetical protein
M-oxalidis_contig_13_1	Prodigal:002006	CDS	2364	2777	.	+	0	ID=LDDCCGHA_00332;inference=ab initio prediction:Prodigal:002006;locus_tag=LDDCCGHA_00332;product=hypothetical protein
M-oxalidis_contig_13_1	Prodigal:002006	CDS	2865	3974	.	-	0	ID=LDDCCGHA_00333;eC_number=1.1.1.85;Name=leuB;gene=leuB;inference=ab initio prediction:Prodigal:002006,similar to AA sequence:UniProtKB:Q2T7H6;locus_tag=LDDCCGHA_00333;product=3-isopropylmalate dehydrogenase
M-oxalidis_contig_13_1	Prodigal:002006	CDS	4058	4942	.	-	0	ID=LDDCCGHA_00334;eC_number=2.5.1.10;inference=ab initio prediction:Prodigal:002006,similar to AA sequence:UniProtKB:Q08291;locus_tag=LDDCCGHA_00334;product=Farnesyl diphosphate synthase
M-oxalidis_contig_13_1	Prodigal:002006	CDS	5025	5849	.	+	0	ID=LDDCCGHA_00335;eC_number=2.4.1.129;Name=mtgA_2;gene=mtgA_2;inference=ab initio prediction:Prodigal:002006,protein motif:HAMAP:MF_00766;locus_tag=LDDCCGHA_00335;product=Biosynthetic peptidoglycan transglycosylase
M-oxalidis_contig_13_1	Prodigal:002006	CDS	5856	6101	.	-	0	ID=LDDCCGHA_00336;inference=ab initio prediction:Prodigal:002006;locus_tag=LDDCCGHA_00336;product=hypothetical protein
M-oxalidis_contig_13_1	Prodigal:002006	CDS	6316	7557	.	-	0	ID=LDDCCGHA_00337;eC_number=6.3.4.5;Name=argG;db_xref=COG:COG0137;gene=argG;inference=ab initio prediction:Prodigal:002006,similar to AA sequence:UniProtKB:Q9PHK7;locus_tag=LDDCCGHA_00337;product=Argininosuccinate synthase
M-oxalidis_contig_13_1	Prodigal:002006	CDS	7722	8348	.	+	0	ID=LDDCCGHA_00338;eC_number=5.99.1.4;Name=nsaD;gene=nsaD;inference=ab initio prediction:Prodigal:002006,similar to AA sequence:UniProtKB:Q9X9Q7;locus_tag=LDDCCGHA_00338;product=2-hydroxychromene-2-carboxylate isomerase
M-oxalidis_contig_13_1	Prodigal:002006	CDS	8388	9149	.	-	0	ID=LDDCCGHA_00339;inference=ab initio prediction:Prodigal:002006;locus_tag=LDDCCGHA_00339;product=hypothetical protein
M-oxalidis_contig_13_1	Prodigal:002006	CDS	9401	10096	.	+	0	ID=LDDCCGHA_00340;inference=ab initio prediction:Prodigal:002006;locus_tag=LDDCCGHA_00340;product=hypothetical protein
M-oxalidis_contig_13_1	Prodigal:002006	CDS	10246	11235	.	+	0	ID=LDDCCGHA_00341;inference=ab initio prediction:Prodigal:002006;locus_tag=LDDCCGHA_00341;product=hypothetical protein
M-oxalidis_contig_13_1	Prodigal:002006	CDS	11648	12220	.	+	0	ID=LDDCCGHA_00342;Name=atpH;db_xref=COG:COG0712;gene=atpH;inference=ab initio prediction:Prodigal:002006,similar to AA sequence:UniProtKB:P72244;locus_tag=LDDCCGHA_00342;product=ATP synthase subunit delta
M-oxalidis_contig_13_1	Prodigal:002006	CDS	12283	13812	.	+	0	ID=LDDCCGHA_00343;eC_number=7.1.2.2;Name=atpA;db_xref=COG:COG0056;gene=atpA;inference=ab initio prediction:Prodigal:002006,similar to AA sequence:UniProtKB:P05036;locus_tag=LDDCCGHA_00343;product=ATP synthase subunit alpha
M-oxalidis_contig_13_1	Prodigal:002006	CDS	13893	14780	.	+	0	ID=LDDCCGHA_00344;Name=atpG_1;db_xref=COG:COG0224;gene=atpG_1;inference=ab initio prediction:Prodigal:002006,similar to AA sequence:UniProtKB:P72246;locus_tag=LDDCCGHA_00344;product=ATP synthase gamma chain
M-oxalidis_contig_13_1	Prodigal:002006	CDS	14826	16286	.	+	0	ID=LDDCCGHA_00345;eC_number=7.1.2.2;Name=atpD;db_xref=COG:COG0055;gene=atpD;inference=ab initio prediction:Prodigal:002006,similar to AA sequence:UniProtKB:A1B8P0;locus_tag=LDDCCGHA_00345;product=ATP synthase subunit beta
M-oxalidis_contig_13_1	Prodigal:002006	CDS	16437	16838	.	+	0	ID=LDDCCGHA_00346;Name=atpC_1;gene=atpC_1;inference=ab initio prediction:Prodigal:002006,protein motif:HAMAP:MF_00530;locus_tag=LDDCCGHA_00346;product=ATP synthase epsilon chain
M-oxalidis_contig_13_1	Prodigal:002006	CDS	16887	18176	.	-	0	ID=LDDCCGHA_00347;eC_number=2.7.7.72;Name=cca;gene=cca;inference=ab initio prediction:Prodigal:002006,protein motif:HAMAP:MF_01263;locus_tag=LDDCCGHA_00347;product=CCA-adding enzyme
M-oxalidis_contig_13_1	Prodigal:002006	CDS	18173	18430	.	-	0	ID=LDDCCGHA_00348;inference=ab initio prediction:Prodigal:002006;locus_tag=LDDCCGHA_00348;product=hypothetical protein
M-oxalidis_contig_13_1	Prodigal:002006	CDS	18477	19163	.	-	0	ID=LDDCCGHA_00349;eC_number=3.6.1.-;Name=nudL;gene=nudL;inference=ab initio prediction:Prodigal:002006,protein motif:HAMAP:MF_01592;locus_tag=LDDCCGHA_00349;product=putative Nudix hydrolase NudL
M-oxalidis_contig_13_1	Prodigal:002006	CDS	19160	19828	.	-	0	ID=LDDCCGHA_00350;inference=ab initio prediction:Prodigal:002006;locus_tag=LDDCCGHA_00350;product=hypothetical protein
M-oxalidis_contig_13_1	Prodigal:002006	CDS	19825	20247	.	-	0	ID=LDDCCGHA_00351;inference=ab initio prediction:Prodigal:002006;locus_tag=LDDCCGHA_00351;product=hypothetical protein
M-oxalidis_contig_13_1	Prodigal:002006	CDS	20486	21490	.	+	0	ID=LDDCCGHA_00352;inference=ab initio prediction:Prodigal:002006;locus_tag=LDDCCGHA_00352;product=hypothetical protein
M-oxalidis_contig_13_1	Prodigal:002006	CDS	21494	22405	.	+	0	ID=LDDCCGHA_00353;inference=ab initio prediction:Prodigal:002006;locus_tag=LDDCCGHA_00353;product=hypothetical protein
M-oxalidis_contig_13_1	Prodigal:002006	CDS	22415	25246	.	+	0	ID=LDDCCGHA_00354;inference=ab initio prediction:Prodigal:002006;locus_tag=LDDCCGHA_00354;product=hypothetical protein
M-oxalidis_contig_13_1	Prodigal:002006	CDS	25329	27410	.	+	0	ID=LDDCCGHA_00355;inference=ab initio prediction:Prodigal:002006;locus_tag=LDDCCGHA_00355;product=hypothetical protein
M-oxalidis_contig_13_1	Prodigal:002006	CDS	27414	27812	.	-	0	ID=LDDCCGHA_00356;inference=ab initio prediction:Prodigal:002006;locus_tag=LDDCCGHA_00356;product=hypothetical protein
M-oxalidis_contig_13_1	Prodigal:002006	CDS	27847	28344	.	-	0	ID=LDDCCGHA_00357;eC_number=2.3.1.-;Name=eis;gene=eis;inference=ab initio prediction:Prodigal:002006,protein motif:HAMAP:MF_01812;locus_tag=LDDCCGHA_00357;product=N-acetyltransferase Eis
M-oxalidis_contig_13_1	Prodigal:002006	CDS	28420	29466	.	-	0	ID=LDDCCGHA_00358;Name=yejB;db_xref=COG:COG4174;gene=yejB;inference=ab initio prediction:Prodigal:002006,similar to AA sequence:UniProtKB:P0AFU0;locus_tag=LDDCCGHA_00358;product=Inner membrane ABC transporter permease protein YejB
M-oxalidis_contig_15_1	Prodigal:002006	CDS	158	28822	.	+	0	ID=LDDCCGHA_00359;inference=ab initio prediction:Prodigal:002006;locus_tag=LDDCCGHA_00359;product=hypothetical protein
M-oxalidis_contig_15_1	Prodigal:002006	CDS	29027	29128	.	-	0	ID=LDDCCGHA_00360;inference=ab initio prediction:Prodigal:002006;locus_tag=LDDCCGHA_00360;product=hypothetical protein
M-oxalidis_contig_15_1	Prodigal:002006	CDS	29148	32306	.	-	0	ID=LDDCCGHA_00361;Name=cusA;db_xref=COG:COG3696;gene=cusA;inference=ab initio prediction:Prodigal:002006,similar to AA sequence:UniProtKB:P38054;locus_tag=LDDCCGHA_00361;product=Cation efflux system protein CusA
M-oxalidis_contig_15_1	Prodigal:002006	CDS	32303	33769	.	-	0	ID=LDDCCGHA_00362;Name=mdtA_1;gene=mdtA_1;inference=ab initio prediction:Prodigal:002006,protein motif:HAMAP:MF_01422;locus_tag=LDDCCGHA_00362;product=Multidrug resistance protein MdtA
M-oxalidis_contig_15_1	Prodigal:002006	CDS	33766	34170	.	-	0	ID=LDDCCGHA_00363;inference=ab initio prediction:Prodigal:002006;locus_tag=LDDCCGHA_00363;product=hypothetical protein
M-oxalidis_contig_15_1	Prodigal:002006	CDS	34217	34663	.	-	0	ID=LDDCCGHA_00364;inference=ab initio prediction:Prodigal:002006;locus_tag=LDDCCGHA_00364;product=hypothetical protein
M-oxalidis_contig_15_1	Prodigal:002006	CDS	34798	35028	.	-	0	ID=LDDCCGHA_00365;inference=ab initio prediction:Prodigal:002006;locus_tag=LDDCCGHA_00365;product=hypothetical protein
M-oxalidis_contig_15_1	Prodigal:002006	CDS	35179	35487	.	-	0	ID=LDDCCGHA_00366;inference=ab initio prediction:Prodigal:002006;locus_tag=LDDCCGHA_00366;product=hypothetical protein
M-oxalidis_contig_15_1	Prodigal:002006	CDS	35499	35630	.	-	0	ID=LDDCCGHA_00367;inference=ab initio prediction:Prodigal:002006;locus_tag=LDDCCGHA_00367;product=hypothetical protein
M-oxalidis_contig_15_1	Prodigal:002006	CDS	35701	36768	.	-	0	ID=LDDCCGHA_00368;Name=acr3_1;db_xref=COG:COG0798;gene=acr3_1;inference=ab initio prediction:Prodigal:002006,similar to AA sequence:UniProtKB:A6TP80;locus_tag=LDDCCGHA_00368;product=Arsenical-resistance protein Acr3
M-oxalidis_contig_15_1	Prodigal:002006	CDS	36778	37215	.	-	0	ID=LDDCCGHA_00369;eC_number=1.20.4.1;Name=arsC_1;gene=arsC_1;inference=ab initio prediction:Prodigal:002006,similar to AA sequence:UniProtKB:P08692;locus_tag=LDDCCGHA_00369;product=Arsenate reductase
M-oxalidis_contig_15_1	Prodigal:002006	CDS	37208	37567	.	-	0	ID=LDDCCGHA_00370;inference=ab initio prediction:Prodigal:002006;locus_tag=LDDCCGHA_00370;product=hypothetical protein
M-oxalidis_contig_15_1	Prodigal:002006	CDS	37618	38364	.	+	0	ID=LDDCCGHA_00371;eC_number=1.-.-.-;Name=arsH_1;db_xref=COG:COG0431;gene=arsH_1;inference=ab initio prediction:Prodigal:002006,similar to AA sequence:UniProtKB:Q92R45;locus_tag=LDDCCGHA_00371;product=NADPH-dependent FMN reductase ArsH
M-oxalidis_contig_15_1	Prodigal:002006	CDS	38734	39192	.	-	0	ID=LDDCCGHA_00372;inference=ab initio prediction:Prodigal:002006;locus_tag=LDDCCGHA_00372;product=hypothetical protein
M-oxalidis_contig_15_1	Prodigal:002006	CDS	40169	41119	.	+	0	ID=LDDCCGHA_00373;eC_number=3.1.4.53;Name=cpdA_1;gene=cpdA_1;inference=ab initio prediction:Prodigal:002006,protein motif:HAMAP:MF_00905;locus_tag=LDDCCGHA_00373;product=3'%2C5'-cyclic adenosine monophosphate phosphodiesterase CpdA
M-oxalidis_contig_15_1	Prodigal:002006	CDS	41154	41528	.	+	0	ID=LDDCCGHA_00374;Name=petE_1;gene=petE_1;inference=ab initio prediction:Prodigal:002006,protein motif:HAMAP:MF_00566;locus_tag=LDDCCGHA_00374;product=Plastocyanin
M-oxalidis_contig_15_1	Prodigal:002006	CDS	41576	42340	.	+	0	ID=LDDCCGHA_00375;inference=ab initio prediction:Prodigal:002006;locus_tag=LDDCCGHA_00375;product=hypothetical protein
M-oxalidis_contig_15_1	Prodigal:002006	CDS	42337	43158	.	+	0	ID=LDDCCGHA_00376;inference=ab initio prediction:Prodigal:002006;locus_tag=LDDCCGHA_00376;product=hypothetical protein
M-oxalidis_contig_15_1	Prodigal:002006	CDS	43189	44982	.	+	0	ID=LDDCCGHA_00377;eC_number=7.2.1.1;Name=nqrF;gene=nqrF;inference=ab initio prediction:Prodigal:002006,protein motif:HAMAP:MF_00430;locus_tag=LDDCCGHA_00377;product=Na(+)-translocating NADH-quinone reductase subunit F
M-oxalidis_contig_15_1	Prodigal:002006	CDS	45471	45866	.	+	0	ID=LDDCCGHA_00378;inference=ab initio prediction:Prodigal:002006;locus_tag=LDDCCGHA_00378;product=hypothetical protein
M-oxalidis_contig_15_1	Prodigal:002006	CDS	46007	46669	.	+	0	ID=LDDCCGHA_00379;inference=ab initio prediction:Prodigal:002006;locus_tag=LDDCCGHA_00379;product=hypothetical protein
M-oxalidis_contig_15_1	Prodigal:002006	CDS	46769	48178	.	-	0	ID=LDDCCGHA_00380;inference=ab initio prediction:Prodigal:002006;locus_tag=LDDCCGHA_00380;product=hypothetical protein
M-oxalidis_contig_15_1	Prodigal:002006	CDS	48295	48588	.	-	0	ID=LDDCCGHA_00381;inference=ab initio prediction:Prodigal:002006;locus_tag=LDDCCGHA_00381;product=hypothetical protein
M-oxalidis_contig_15_1	Prodigal:002006	CDS	48734	49120	.	+	0	ID=LDDCCGHA_00382;inference=ab initio prediction:Prodigal:002006;locus_tag=LDDCCGHA_00382;product=hypothetical protein
M-oxalidis_contig_15_1	Aragorn:001002	tRNA	49988	50062	.	-	.	ID=LDDCCGHA_00383;inference=COORDINATES:profile:Aragorn:001002;locus_tag=LDDCCGHA_00383;product=tRNA-Gln(ttg)
M-oxalidis_contig_15_1	Prodigal:002006	CDS	50137	50880	.	+	0	ID=LDDCCGHA_00384;eC_number=1.1.1.107;Name=pldh-t;gene=pldh-t;inference=ab initio prediction:Prodigal:002006,similar to AA sequence:UniProtKB:Q988B7;locus_tag=LDDCCGHA_00384;product=Pyridoxal 4-dehydrogenase
M-oxalidis_contig_15_1	Prodigal:002006	CDS	51044	52675	.	+	0	ID=LDDCCGHA_00385;Name=prfC;db_xref=COG:COG4108;gene=prfC;inference=ab initio prediction:Prodigal:002006,similar to AA sequence:UniProtKB:P0A7I4;locus_tag=LDDCCGHA_00385;product=Peptide chain release factor RF3
M-oxalidis_contig_15_1	Prodigal:002006	CDS	52710	53171	.	-	0	ID=LDDCCGHA_00386;inference=ab initio prediction:Prodigal:002006;locus_tag=LDDCCGHA_00386;product=hypothetical protein
M-oxalidis_contig_15_1	Aragorn:001002	tRNA	53785	53876	.	+	.	ID=LDDCCGHA_00387;inference=COORDINATES:profile:Aragorn:001002;locus_tag=LDDCCGHA_00387;product=tRNA-Gly(ccc)
M-oxalidis_contig_15_1	Prodigal:002006	CDS	53899	54351	.	-	0	ID=LDDCCGHA_00388;Name=rssB_2;gene=rssB_2;inference=ab initio prediction:Prodigal:002006,protein motif:HAMAP:MF_00958;locus_tag=LDDCCGHA_00388;product=Regulator of RpoS
M-oxalidis_contig_15_1	Prodigal:002006	CDS	54402	54869	.	-	0	ID=LDDCCGHA_00389;inference=ab initio prediction:Prodigal:002006;locus_tag=LDDCCGHA_00389;product=hypothetical protein
M-oxalidis_contig_15_1	Prodigal:002006	CDS	55125	56534	.	+	0	ID=LDDCCGHA_00390;Name=flgE_1;db_xref=COG:COG1749;gene=flgE_1;inference=ab initio prediction:Prodigal:002006,similar to AA sequence:UniProtKB:Q8YDL6;locus_tag=LDDCCGHA_00390;product=Flagellar hook protein FlgE
M-oxalidis_contig_15_1	Prodigal:002006	CDS	56582	58474	.	+	0	ID=LDDCCGHA_00391;inference=ab initio prediction:Prodigal:002006;locus_tag=LDDCCGHA_00391;product=hypothetical protein
M-oxalidis_contig_15_1	Prodigal:002006	CDS	58483	60294	.	+	0	ID=LDDCCGHA_00392;inference=ab initio prediction:Prodigal:002006;locus_tag=LDDCCGHA_00392;product=hypothetical protein
M-oxalidis_contig_15_1	Prodigal:002006	CDS	60468	60731	.	+	0	ID=LDDCCGHA_00393;inference=ab initio prediction:Prodigal:002006;locus_tag=LDDCCGHA_00393;product=hypothetical protein
M-oxalidis_contig_15_1	Prodigal:002006	CDS	60782	61099	.	+	0	ID=LDDCCGHA_00394;inference=ab initio prediction:Prodigal:002006;locus_tag=LDDCCGHA_00394;product=hypothetical protein
M-oxalidis_contig_15_1	Prodigal:002006	CDS	61137	61619	.	-	0	ID=LDDCCGHA_00395;inference=ab initio prediction:Prodigal:002006;locus_tag=LDDCCGHA_00395;product=hypothetical protein
M-oxalidis_contig_15_1	Prodigal:002006	CDS	61609	61974	.	-	0	ID=LDDCCGHA_00396;inference=ab initio prediction:Prodigal:002006;locus_tag=LDDCCGHA_00396;product=hypothetical protein
M-oxalidis_contig_15_1	Prodigal:002006	CDS	62014	63129	.	-	0	ID=LDDCCGHA_00397;Name=flgI_1;gene=flgI_1;inference=ab initio prediction:Prodigal:002006,protein motif:HAMAP:MF_00416;locus_tag=LDDCCGHA_00397;product=Flagellar P-ring protein
M-oxalidis_contig_15_1	Prodigal:002006	CDS	63392	63817	.	+	0	ID=LDDCCGHA_00398;Name=fliX;gene=fliX;inference=ab initio prediction:Prodigal:002006,similar to AA sequence:UniProtKB:O32348;locus_tag=LDDCCGHA_00398;product=Flagellar assembly protein FliX
M-oxalidis_contig_15_1	Prodigal:002006	CDS	64057	64476	.	+	0	ID=LDDCCGHA_00399;Name=dksA;db_xref=COG:COG1734;gene=dksA;inference=ab initio prediction:Prodigal:002006,similar to AA sequence:UniProtKB:P0ABS1;locus_tag=LDDCCGHA_00399;product=RNA polymerase-binding transcription factor DksA
M-oxalidis_contig_15_1	Prodigal:002006	CDS	64682	64858	.	+	0	ID=LDDCCGHA_00400;inference=ab initio prediction:Prodigal:002006;locus_tag=LDDCCGHA_00400;product=hypothetical protein
M-oxalidis_contig_15_1	Prodigal:002006	CDS	64898	65644	.	-	0	ID=LDDCCGHA_00401;Name=flgH_1;gene=flgH_1;inference=ab initio prediction:Prodigal:002006,protein motif:HAMAP:MF_00415;locus_tag=LDDCCGHA_00401;product=Flagellar L-ring protein
M-oxalidis_contig_15_1	Prodigal:002006	CDS	65675	66760	.	-	0	ID=LDDCCGHA_00402;inference=ab initio prediction:Prodigal:002006;locus_tag=LDDCCGHA_00402;product=hypothetical protein
M-oxalidis_contig_15_1	Prodigal:002006	CDS	66778	67569	.	-	0	ID=LDDCCGHA_00403;Name=flgG_1;db_xref=COG:COG4786;gene=flgG_1;inference=ab initio prediction:Prodigal:002006,similar to AA sequence:UniProtKB:P0A1J3;locus_tag=LDDCCGHA_00403;product=Flagellar basal-body rod protein FlgG
M-oxalidis_contig_15_1	Prodigal:002006	CDS	67581	68321	.	-	0	ID=LDDCCGHA_00404;Name=flgG_2;db_xref=COG:COG4786;gene=flgG_2;inference=ab initio prediction:Prodigal:002006,similar to AA sequence:UniProtKB:P0A1J3;locus_tag=LDDCCGHA_00404;product=Flagellar basal-body rod protein FlgG
M-oxalidis_contig_15_1	Prodigal:002006	CDS	68589	69104	.	+	0	ID=LDDCCGHA_00405;inference=ab initio prediction:Prodigal:002006;locus_tag=LDDCCGHA_00405;product=hypothetical protein
M-oxalidis_contig_15_1	Prodigal:002006	CDS	69122	70339	.	+	0	ID=LDDCCGHA_00406;inference=ab initio prediction:Prodigal:002006;locus_tag=LDDCCGHA_00406;product=hypothetical protein
M-oxalidis_contig_15_1	Prodigal:002006	CDS	70344	70883	.	+	0	ID=LDDCCGHA_00407;inference=ab initio prediction:Prodigal:002006;locus_tag=LDDCCGHA_00407;product=hypothetical protein
M-oxalidis_contig_15_1	Prodigal:002006	CDS	70880	71773	.	+	0	ID=LDDCCGHA_00408;inference=ab initio prediction:Prodigal:002006;locus_tag=LDDCCGHA_00408;product=hypothetical protein
M-oxalidis_contig_15_1	Prodigal:002006	CDS	71857	72408	.	-	0	ID=LDDCCGHA_00409;inference=ab initio prediction:Prodigal:002006;locus_tag=LDDCCGHA_00409;product=hypothetical protein
M-oxalidis_contig_15_1	Prodigal:002006	CDS	72553	73719	.	-	0	ID=LDDCCGHA_00410;eC_number=4.1.1.17;Name=ldc;gene=ldc;inference=ab initio prediction:Prodigal:002006,similar to AA sequence:UniProtKB:O50657;locus_tag=LDDCCGHA_00410;product=Lysine/ornithine decarboxylase
M-oxalidis_contig_16_1	Prodigal:002006	CDS	98	1159	.	+	0	ID=LDDCCGHA_00411;Name=pal_1;gene=pal_1;inference=ab initio prediction:Prodigal:002006,protein motif:HAMAP:MF_02204;locus_tag=LDDCCGHA_00411;product=Peptidoglycan-associated lipoprotein
M-oxalidis_contig_16_1	Prodigal:002006	CDS	1279	2484	.	+	0	ID=LDDCCGHA_00412;Name=ynfM_1;gene=ynfM_1;inference=ab initio prediction:Prodigal:002006,similar to AA sequence:UniProtKB:P43531;locus_tag=LDDCCGHA_00412;product=Inner membrane transport protein YnfM
M-oxalidis_contig_16_1	Prodigal:002006	CDS	2656	3945	.	+	0	ID=LDDCCGHA_00413;inference=ab initio prediction:Prodigal:002006,similar to AA sequence:UniProtKB:P0AE45;locus_tag=LDDCCGHA_00413;note=UPF0053 inner membrane protein YtfL;product=hypothetical protein
M-oxalidis_contig_16_1	Prodigal:002006	CDS	4022	4576	.	-	0	ID=LDDCCGHA_00414;inference=ab initio prediction:Prodigal:002006;locus_tag=LDDCCGHA_00414;product=hypothetical protein
M-oxalidis_contig_16_1	Prodigal:002006	CDS	4579	4788	.	-	0	ID=LDDCCGHA_00415;inference=ab initio prediction:Prodigal:002006;locus_tag=LDDCCGHA_00415;product=hypothetical protein
M-oxalidis_contig_16_1	Prodigal:002006	CDS	4935	6275	.	-	0	ID=LDDCCGHA_00416;eC_number=6.1.1.17;Name=gltX1;db_xref=COG:COG0008;gene=gltX1;inference=ab initio prediction:Prodigal:002006,similar to AA sequence:UniProtKB:Q9X172;locus_tag=LDDCCGHA_00416;product=Glutamate--tRNA ligase 1
M-oxalidis_contig_16_1	Aragorn:001002	tRNA	6414	6488	.	+	.	ID=LDDCCGHA_00417;inference=COORDINATES:profile:Aragorn:001002;locus_tag=LDDCCGHA_00417;product=tRNA-Val(cac)
M-oxalidis_contig_16_1	Prodigal:002006	CDS	6621	7889	.	+	0	ID=LDDCCGHA_00418;Name=macA;db_xref=COG:COG0845;gene=macA;inference=ab initio prediction:Prodigal:002006,similar to AA sequence:UniProtKB:P75830;locus_tag=LDDCCGHA_00418;product=Macrolide export protein MacA
M-oxalidis_contig_16_1	Prodigal:002006	CDS	7914	8294	.	-	0	ID=LDDCCGHA_00419;inference=ab initio prediction:Prodigal:002006;locus_tag=LDDCCGHA_00419;product=hypothetical protein
M-oxalidis_contig_16_1	Prodigal:002006	CDS	8491	11367	.	+	0	ID=LDDCCGHA_00420;inference=ab initio prediction:Prodigal:002006;locus_tag=LDDCCGHA_00420;product=hypothetical protein
M-oxalidis_contig_16_1	Prodigal:002006	CDS	11425	12699	.	-	0	ID=LDDCCGHA_00421;inference=ab initio prediction:Prodigal:002006;locus_tag=LDDCCGHA_00421;product=hypothetical protein
M-oxalidis_contig_16_1	Prodigal:002006	CDS	12871	14253	.	+	0	ID=LDDCCGHA_00422;eC_number=2.7.13.3;Name=regB;gene=regB;inference=ab initio prediction:Prodigal:002006,similar to AA sequence:UniProtKB:Q3J6C1;locus_tag=LDDCCGHA_00422;product=Sensor histidine kinase RegB
M-oxalidis_contig_16_1	Prodigal:002006	CDS	14290	14892	.	+	0	ID=LDDCCGHA_00423;Name=regA;db_xref=COG:COG4567;gene=regA;inference=ab initio prediction:Prodigal:002006,similar to AA sequence:UniProtKB:Q53228;locus_tag=LDDCCGHA_00423;product=Photosynthetic apparatus regulatory protein RegA
M-oxalidis_contig_16_1	Prodigal:002006	CDS	15053	15286	.	+	0	ID=LDDCCGHA_00424;inference=ab initio prediction:Prodigal:002006;locus_tag=LDDCCGHA_00424;product=hypothetical protein
M-oxalidis_contig_16_1	Prodigal:002006	CDS	15427	15666	.	+	0	ID=LDDCCGHA_00425;eC_number=6.3.5.3;Name=purS;db_xref=COG:COG1828;gene=purS;inference=ab initio prediction:Prodigal:002006,similar to AA sequence:UniProtKB:P12049;locus_tag=LDDCCGHA_00425;product=Phosphoribosylformylglycinamidine synthase subunit PurS
M-oxalidis_contig_16_1	Prodigal:002006	CDS	15666	16346	.	+	0	ID=LDDCCGHA_00426;eC_number=6.3.5.3;Name=purQ;db_xref=COG:COG0047;gene=purQ;inference=ab initio prediction:Prodigal:002006,similar to AA sequence:UniProtKB:P12041;locus_tag=LDDCCGHA_00426;product=Phosphoribosylformylglycinamidine synthase subunit PurQ
M-oxalidis_contig_16_1	Prodigal:002006	CDS	16759	17286	.	+	0	ID=LDDCCGHA_00427;inference=ab initio prediction:Prodigal:002006;locus_tag=LDDCCGHA_00427;product=hypothetical protein
M-oxalidis_contig_16_1	Prodigal:002006	CDS	17372	17626	.	-	0	ID=LDDCCGHA_00428;inference=ab initio prediction:Prodigal:002006;locus_tag=LDDCCGHA_00428;product=hypothetical protein
M-oxalidis_contig_16_1	Prodigal:002006	CDS	17791	19635	.	+	0	ID=LDDCCGHA_00429;eC_number=7.5.2.6;Name=msbA_1;db_xref=COG:COG1132;gene=msbA_1;inference=ab initio prediction:Prodigal:002006,similar to AA sequence:UniProtKB:P60752;locus_tag=LDDCCGHA_00429;product=Lipid A export ATP-binding/permease protein MsbA
M-oxalidis_contig_16_1	Prodigal:002006	CDS	19646	20665	.	+	0	ID=LDDCCGHA_00430;eC_number=4.4.1.25;Name=cuyA;db_xref=COG:COG2515;gene=cuyA;inference=ab initio prediction:Prodigal:002006,similar to AA sequence:UniProtKB:A3SQG3;locus_tag=LDDCCGHA_00430;product=L-cysteate sulfo-lyase
M-oxalidis_contig_16_1	Prodigal:002006	CDS	20954	21967	.	-	0	ID=LDDCCGHA_00431;Name=ompA_1;gene=ompA_1;inference=ab initio prediction:Prodigal:002006,protein motif:HAMAP:MF_00842;locus_tag=LDDCCGHA_00431;product=Outer membrane protein A
M-oxalidis_contig_16_1	Prodigal:002006	CDS	21971	22942	.	-	0	ID=LDDCCGHA_00432;inference=ab initio prediction:Prodigal:002006;locus_tag=LDDCCGHA_00432;product=hypothetical protein
M-oxalidis_contig_16_1	Prodigal:002006	CDS	23080	23898	.	-	0	ID=LDDCCGHA_00433;eC_number=3.1.4.16;Name=ymdB;db_xref=COG:COG1692;gene=ymdB;inference=ab initio prediction:Prodigal:002006,similar to AA sequence:UniProtKB:O31775;locus_tag=LDDCCGHA_00433;product=2'%2C3'-cyclic-nucleotide 2'-phosphodiesterase
M-oxalidis_contig_16_1	Prodigal:002006	CDS	23876	24496	.	-	0	ID=LDDCCGHA_00434;eC_number=6.3.3.2;Name=ygfA;db_xref=COG:COG0212;gene=ygfA;inference=ab initio prediction:Prodigal:002006,similar to AA sequence:UniProtKB:P0AC28;locus_tag=LDDCCGHA_00434;product=5-formyltetrahydrofolate cyclo-ligase
M-oxalidis_contig_16_1	Prodigal:002006	CDS	24698	25060	.	-	0	ID=LDDCCGHA_00435;Name=zapA;gene=zapA;inference=ab initio prediction:Prodigal:002006,protein motif:HAMAP:MF_02013;locus_tag=LDDCCGHA_00435;product=Cell division protein ZapA
M-oxalidis_contig_16_1	Prodigal:002006	CDS	25153	25500	.	-	0	ID=LDDCCGHA_00436;inference=ab initio prediction:Prodigal:002006;locus_tag=LDDCCGHA_00436;product=hypothetical protein
M-oxalidis_contig_16_1	Prodigal:002006	CDS	25910	26917	.	+	0	ID=LDDCCGHA_00437;eC_number=1.2.1.12;Name=gap1;db_xref=COG:COG0057;gene=gap1;inference=ab initio prediction:Prodigal:002006,similar to AA sequence:UniProtKB:Q4MQ58;locus_tag=LDDCCGHA_00437;product=Glyceraldehyde-3-phosphate dehydrogenase 1
M-oxalidis_contig_16_1	Prodigal:002006	CDS	27060	27578	.	+	0	ID=LDDCCGHA_00438;inference=ab initio prediction:Prodigal:002006;locus_tag=LDDCCGHA_00438;product=hypothetical protein
M-oxalidis_contig_16_1	Prodigal:002006	CDS	27604	28803	.	+	0	ID=LDDCCGHA_00439;eC_number=2.7.2.3;Name=pgk;gene=pgk;inference=ab initio prediction:Prodigal:002006,similar to AA sequence:UniProtKB:P18912;locus_tag=LDDCCGHA_00439;product=Phosphoglycerate kinase
M-oxalidis_contig_16_1	Prodigal:002006	CDS	28938	30011	.	+	0	ID=LDDCCGHA_00440;eC_number=4.1.2.13;Name=fda;db_xref=COG:COG0191;gene=fda;inference=ab initio prediction:Prodigal:002006,similar to AA sequence:UniProtKB:Q8YNK2;locus_tag=LDDCCGHA_00440;product=Fructose-bisphosphate aldolase
M-oxalidis_contig_16_1	Prodigal:002006	CDS	30033	30698	.	+	0	ID=LDDCCGHA_00441;eC_number=2.5.1.3;Name=thiE_1;gene=thiE_1;inference=ab initio prediction:Prodigal:002006,protein motif:HAMAP:MF_00097;locus_tag=LDDCCGHA_00441;product=Thiamine-phosphate synthase
M-oxalidis_contig_16_1	Prodigal:002006	CDS	30695	31768	.	+	0	ID=LDDCCGHA_00442;inference=ab initio prediction:Prodigal:002006;locus_tag=LDDCCGHA_00442;product=hypothetical protein
M-oxalidis_contig_16_1	Prodigal:002006	CDS	31796	32116	.	-	0	ID=LDDCCGHA_00443;inference=ab initio prediction:Prodigal:002006;locus_tag=LDDCCGHA_00443;product=hypothetical protein
M-oxalidis_contig_16_1	Prodigal:002006	CDS	32149	33771	.	-	0	ID=LDDCCGHA_00444;inference=ab initio prediction:Prodigal:002006,similar to AA sequence:UniProtKB:Q881J7;locus_tag=LDDCCGHA_00444;product=Blue-light-activated protein
M-oxalidis_contig_16_1	Prodigal:002006	CDS	34078	34332	.	+	0	ID=LDDCCGHA_00445;inference=ab initio prediction:Prodigal:002006;locus_tag=LDDCCGHA_00445;product=hypothetical protein
M-oxalidis_contig_16_1	Prodigal:002006	CDS	34344	36311	.	-	0	ID=LDDCCGHA_00446;inference=ab initio prediction:Prodigal:002006;locus_tag=LDDCCGHA_00446;product=hypothetical protein
M-oxalidis_contig_16_1	Prodigal:002006	CDS	36374	36757	.	-	0	ID=LDDCCGHA_00447;Name=divK_1;gene=divK_1;inference=ab initio prediction:Prodigal:002006,similar to AA sequence:UniProtKB:Q7BBW0;locus_tag=LDDCCGHA_00447;product=Polar-differentiation response regulator DivK
M-oxalidis_contig_16_1	Prodigal:002006	CDS	36872	39151	.	-	0	ID=LDDCCGHA_00448;eC_number=3.2.1.-;Name=glgX_2;db_xref=COG:COG1523;gene=glgX_2;inference=ab initio prediction:Prodigal:002006,similar to AA sequence:UniProtKB:P9WQ25;locus_tag=LDDCCGHA_00448;product=Glycogen operon protein GlgX 
M-oxalidis_contig_16_1	Prodigal:002006	CDS	39305	39727	.	+	0	ID=LDDCCGHA_00449;Name=hrp1;db_xref=COG:COG0517;gene=hrp1;inference=ab initio prediction:Prodigal:002006,similar to AA sequence:UniProtKB:P9WJA3;locus_tag=LDDCCGHA_00449;product=Hypoxic response protein 1
M-oxalidis_contig_16_1	Prodigal:002006	CDS	39737	40285	.	-	0	ID=LDDCCGHA_00450;inference=ab initio prediction:Prodigal:002006;locus_tag=LDDCCGHA_00450;product=hypothetical protein
M-oxalidis_contig_16_1	Prodigal:002006	CDS	40456	41181	.	+	0	ID=LDDCCGHA_00451;inference=ab initio prediction:Prodigal:002006;locus_tag=LDDCCGHA_00451;product=hypothetical protein
M-oxalidis_contig_16_1	Prodigal:002006	CDS	41236	42303	.	+	0	ID=LDDCCGHA_00452;inference=ab initio prediction:Prodigal:002006;locus_tag=LDDCCGHA_00452;product=hypothetical protein
M-oxalidis_contig_16_1	Prodigal:002006	CDS	42356	42829	.	+	0	ID=LDDCCGHA_00453;eC_number=3.5.4.3;Name=guaD;db_xref=COG:COG0590;gene=guaD;inference=ab initio prediction:Prodigal:002006,similar to AA sequence:UniProtKB:O34598;locus_tag=LDDCCGHA_00453;product=Guanine deaminase
M-oxalidis_contig_16_1	Prodigal:002006	CDS	42837	43148	.	-	0	ID=LDDCCGHA_00454;inference=ab initio prediction:Prodigal:002006;locus_tag=LDDCCGHA_00454;product=hypothetical protein
M-oxalidis_contig_16_1	Aragorn:001002	tRNA	43175	43251	.	-	.	ID=LDDCCGHA_00455;inference=COORDINATES:profile:Aragorn:001002;locus_tag=LDDCCGHA_00455;product=tRNA-Pro(tgg)
M-oxalidis_contig_16_1	Prodigal:002006	CDS	43342	43626	.	-	0	ID=LDDCCGHA_00456;Name=ybaQ;db_xref=COG:COG3093;gene=ybaQ;inference=ab initio prediction:Prodigal:002006,similar to AA sequence:UniProtKB:P0A9T6;locus_tag=LDDCCGHA_00456;product=putative HTH-type transcriptional regulator YbaQ
M-oxalidis_contig_16_1	Prodigal:002006	CDS	43662	43943	.	-	0	ID=LDDCCGHA_00457;inference=ab initio prediction:Prodigal:002006;locus_tag=LDDCCGHA_00457;product=hypothetical protein
M-oxalidis_contig_16_1	Prodigal:002006	CDS	44018	44947	.	-	0	ID=LDDCCGHA_00458;eC_number=3.1.1.83;Name=mlhB_1;gene=mlhB_1;inference=ab initio prediction:Prodigal:002006,similar to AA sequence:UniProtKB:Q9EX73;locus_tag=LDDCCGHA_00458;product=Monoterpene epsilon-lactone hydrolase
M-oxalidis_contig_16_1	Prodigal:002006	CDS	45061	45768	.	+	0	ID=LDDCCGHA_00459;eC_number=1.8.4.-;Name=yfcG_1;db_xref=COG:COG0625;gene=yfcG_1;inference=ab initio prediction:Prodigal:002006,similar to AA sequence:UniProtKB:P77526;locus_tag=LDDCCGHA_00459;product=Disulfide-bond oxidoreductase YfcG
M-oxalidis_contig_16_1	Prodigal:002006	CDS	45891	46310	.	+	0	ID=LDDCCGHA_00460;inference=ab initio prediction:Prodigal:002006;locus_tag=LDDCCGHA_00460;product=hypothetical protein
M-oxalidis_contig_16_1	Prodigal:002006	CDS	46437	46883	.	+	0	ID=LDDCCGHA_00461;inference=ab initio prediction:Prodigal:002006;locus_tag=LDDCCGHA_00461;product=hypothetical protein
M-oxalidis_contig_16_1	Prodigal:002006	CDS	47115	49067	.	+	0	ID=LDDCCGHA_00462;inference=ab initio prediction:Prodigal:002006;locus_tag=LDDCCGHA_00462;product=hypothetical protein
M-oxalidis_contig_16_1	Prodigal:002006	CDS	49179	50480	.	+	0	ID=LDDCCGHA_00463;inference=ab initio prediction:Prodigal:002006,similar to AA sequence:UniProtKB:P45742;locus_tag=LDDCCGHA_00463;note=Stress response UPF0229 protein YhbH;product=hypothetical protein
M-oxalidis_contig_16_1	Prodigal:002006	CDS	50535	52109	.	+	0	ID=LDDCCGHA_00464;inference=ab initio prediction:Prodigal:002006;locus_tag=LDDCCGHA_00464;product=hypothetical protein
M-oxalidis_contig_16_1	Prodigal:002006	CDS	52128	52472	.	-	0	ID=LDDCCGHA_00465;inference=ab initio prediction:Prodigal:002006;locus_tag=LDDCCGHA_00465;product=hypothetical protein
M-oxalidis_contig_16_1	Prodigal:002006	CDS	52704	52886	.	+	0	ID=LDDCCGHA_00466;inference=ab initio prediction:Prodigal:002006;locus_tag=LDDCCGHA_00466;product=hypothetical protein
M-oxalidis_contig_16_1	Prodigal:002006	CDS	53322	54212	.	-	0	ID=LDDCCGHA_00467;Name=argP_1;gene=argP_1;inference=ab initio prediction:Prodigal:002006,protein motif:HAMAP:MF_00513;locus_tag=LDDCCGHA_00467;product=HTH-type transcriptional regulator ArgP
M-oxalidis_contig_16_1	Prodigal:002006	CDS	54297	55304	.	+	0	ID=LDDCCGHA_00468;inference=ab initio prediction:Prodigal:002006;locus_tag=LDDCCGHA_00468;product=hypothetical protein
M-oxalidis_contig_16_1	Prodigal:002006	CDS	55404	55649	.	+	0	ID=LDDCCGHA_00469;inference=ab initio prediction:Prodigal:002006;locus_tag=LDDCCGHA_00469;product=hypothetical protein
M-oxalidis_contig_16_1	Prodigal:002006	CDS	56627	56977	.	-	0	ID=LDDCCGHA_00470;inference=ab initio prediction:Prodigal:002006;locus_tag=LDDCCGHA_00470;product=hypothetical protein
M-oxalidis_contig_16_1	Prodigal:002006	CDS	57276	57860	.	+	0	ID=LDDCCGHA_00471;inference=ab initio prediction:Prodigal:002006;locus_tag=LDDCCGHA_00471;product=hypothetical protein
M-oxalidis_contig_16_1	Prodigal:002006	CDS	57889	58911	.	+	0	ID=LDDCCGHA_00472;inference=ab initio prediction:Prodigal:002006;locus_tag=LDDCCGHA_00472;product=hypothetical protein
M-oxalidis_contig_16_1	Prodigal:002006	CDS	58908	59591	.	+	0	ID=LDDCCGHA_00473;eC_number=1.8.3.7;db_xref=COG:COG1262;inference=ab initio prediction:Prodigal:002006,similar to AA sequence:UniProtKB:I6Y8I5;locus_tag=LDDCCGHA_00473;product=Formylglycine-generating enzyme
M-oxalidis_contig_16_1	Prodigal:002006	CDS	59875	61548	.	+	0	ID=LDDCCGHA_00474;inference=ab initio prediction:Prodigal:002006;locus_tag=LDDCCGHA_00474;product=hypothetical protein
M-oxalidis_contig_16_1	Prodigal:002006	CDS	61693	62424	.	+	0	ID=LDDCCGHA_00475;Name=aqpZ_1;db_xref=COG:COG0580;gene=aqpZ_1;inference=ab initio prediction:Prodigal:002006,similar to AA sequence:UniProtKB:P60844;locus_tag=LDDCCGHA_00475;product=Aquaporin Z
M-oxalidis_contig_16_1	Prodigal:002006	CDS	62439	62837	.	+	0	ID=LDDCCGHA_00476;inference=ab initio prediction:Prodigal:002006;locus_tag=LDDCCGHA_00476;product=hypothetical protein
M-oxalidis_contig_16_1	Prodigal:002006	CDS	62837	63235	.	+	0	ID=LDDCCGHA_00477;inference=ab initio prediction:Prodigal:002006;locus_tag=LDDCCGHA_00477;product=hypothetical protein
M-oxalidis_contig_16_1	Prodigal:002006	CDS	63283	63609	.	+	0	ID=LDDCCGHA_00478;inference=ab initio prediction:Prodigal:002006;locus_tag=LDDCCGHA_00478;product=hypothetical protein
M-oxalidis_contig_16_1	Prodigal:002006	CDS	63606	64472	.	+	0	ID=LDDCCGHA_00479;inference=ab initio prediction:Prodigal:002006;locus_tag=LDDCCGHA_00479;product=hypothetical protein
M-oxalidis_contig_16_1	Prodigal:002006	CDS	64664	65689	.	+	0	ID=LDDCCGHA_00480;inference=ab initio prediction:Prodigal:002006;locus_tag=LDDCCGHA_00480;product=hypothetical protein
M-oxalidis_contig_16_1	Prodigal:002006	CDS	65883	66959	.	-	0	ID=LDDCCGHA_00481;Name=virS_1;gene=virS_1;inference=ab initio prediction:Prodigal:002006,similar to AA sequence:UniProtKB:P9WMJ3;locus_tag=LDDCCGHA_00481;product=HTH-type transcriptional regulator VirS
M-oxalidis_contig_16_1	Prodigal:002006	CDS	67165	67746	.	+	0	ID=LDDCCGHA_00482;inference=ab initio prediction:Prodigal:002006;locus_tag=LDDCCGHA_00482;product=hypothetical protein
M-oxalidis_contig_16_1	Prodigal:002006	CDS	67755	68171	.	+	0	ID=LDDCCGHA_00483;Name=ros_1;db_xref=COG:COG4957;gene=ros_1;inference=ab initio prediction:Prodigal:002006,similar to AA sequence:UniProtKB:Q04152;locus_tag=LDDCCGHA_00483;product=Transcriptional regulatory protein ros
M-oxalidis_contig_16_1	Prodigal:002006	CDS	68632	69639	.	+	0	ID=LDDCCGHA_00484;inference=ab initio prediction:Prodigal:002006;locus_tag=LDDCCGHA_00484;product=hypothetical protein
M-oxalidis_contig_16_1	Prodigal:002006	CDS	69654	70664	.	+	0	ID=LDDCCGHA_00485;db_xref=COG:COG1721;inference=ab initio prediction:Prodigal:002006,similar to AA sequence:UniProtKB:P9WLX5;locus_tag=LDDCCGHA_00485;product=putative protein
M-oxalidis_contig_16_1	Prodigal:002006	CDS	70657	71151	.	+	0	ID=LDDCCGHA_00486;inference=ab initio prediction:Prodigal:002006;locus_tag=LDDCCGHA_00486;product=hypothetical protein
M-oxalidis_contig_16_1	Prodigal:002006	CDS	71154	72167	.	+	0	ID=LDDCCGHA_00487;inference=ab initio prediction:Prodigal:002006;locus_tag=LDDCCGHA_00487;product=hypothetical protein
M-oxalidis_contig_16_1	Prodigal:002006	CDS	72164	73081	.	+	0	ID=LDDCCGHA_00488;inference=ab initio prediction:Prodigal:002006;locus_tag=LDDCCGHA_00488;product=hypothetical protein
M-oxalidis_contig_16_1	Prodigal:002006	CDS	73078	73743	.	+	0	ID=LDDCCGHA_00489;inference=ab initio prediction:Prodigal:002006;locus_tag=LDDCCGHA_00489;product=hypothetical protein
M-oxalidis_contig_16_1	Prodigal:002006	CDS	73740	75044	.	+	0	ID=LDDCCGHA_00490;inference=ab initio prediction:Prodigal:002006;locus_tag=LDDCCGHA_00490;product=hypothetical protein
M-oxalidis_contig_16_1	Prodigal:002006	CDS	75081	76529	.	-	0	ID=LDDCCGHA_00491;inference=ab initio prediction:Prodigal:002006;locus_tag=LDDCCGHA_00491;product=hypothetical protein
M-oxalidis_contig_16_1	Prodigal:002006	CDS	76601	78049	.	-	0	ID=LDDCCGHA_00492;inference=ab initio prediction:Prodigal:002006;locus_tag=LDDCCGHA_00492;product=hypothetical protein
M-oxalidis_contig_16_1	Prodigal:002006	CDS	78090	79025	.	-	0	ID=LDDCCGHA_00493;Name=yiaV;db_xref=COG:COG1566;gene=yiaV;inference=ab initio prediction:Prodigal:002006,similar to AA sequence:UniProtKB:P37683;locus_tag=LDDCCGHA_00493;product=Inner membrane protein YiaV
M-oxalidis_contig_16_1	Prodigal:002006	CDS	79022	79261	.	-	0	ID=LDDCCGHA_00494;Name=yiaW;gene=yiaW;inference=ab initio prediction:Prodigal:002006,similar to AA sequence:UniProtKB:P0ADK4;locus_tag=LDDCCGHA_00494;product=Inner membrane protein YiaW
M-oxalidis_contig_16_1	Prodigal:002006	CDS	79563	79787	.	-	0	ID=LDDCCGHA_00495;inference=ab initio prediction:Prodigal:002006;locus_tag=LDDCCGHA_00495;product=hypothetical protein
M-oxalidis_contig_16_1	Prodigal:002006	CDS	80144	80971	.	-	0	ID=LDDCCGHA_00496;inference=ab initio prediction:Prodigal:002006;locus_tag=LDDCCGHA_00496;product=hypothetical protein
M-oxalidis_contig_16_1	Prodigal:002006	CDS	81073	81318	.	-	0	ID=LDDCCGHA_00497;inference=ab initio prediction:Prodigal:002006;locus_tag=LDDCCGHA_00497;product=hypothetical protein
M-oxalidis_contig_16_1	Prodigal:002006	CDS	82286	83995	.	+	0	ID=LDDCCGHA_00498;eC_number=2.3.2.2;Name=ywrD_1;db_xref=COG:COG0405;gene=ywrD_1;inference=ab initio prediction:Prodigal:002006,similar to AA sequence:UniProtKB:O05218;locus_tag=LDDCCGHA_00498;product=Glutathione hydrolase-like YwrD proenzyme
M-oxalidis_contig_16_1	Prodigal:002006	CDS	84060	85472	.	+	0	ID=LDDCCGHA_00499;eC_number=3.5.4.1;Name=codA_1;db_xref=COG:COG0402;gene=codA_1;inference=ab initio prediction:Prodigal:002006,similar to AA sequence:UniProtKB:P25524;locus_tag=LDDCCGHA_00499;product=Cytosine deaminase
M-oxalidis_contig_16_1	Prodigal:002006	CDS	87366	88043	.	+	0	ID=LDDCCGHA_00500;inference=ab initio prediction:Prodigal:002006;locus_tag=LDDCCGHA_00500;product=hypothetical protein
M-oxalidis_contig_16_1	Prodigal:002006	CDS	88516	89424	.	-	0	ID=LDDCCGHA_00501;Name=oxyR_1;gene=oxyR_1;inference=ab initio prediction:Prodigal:002006,similar to AA sequence:UniProtKB:P0ACQ4;locus_tag=LDDCCGHA_00501;product=Hydrogen peroxide-inducible genes activator
M-oxalidis_contig_16_1	Prodigal:002006	CDS	89772	89912	.	-	0	ID=LDDCCGHA_00502;inference=ab initio prediction:Prodigal:002006;locus_tag=LDDCCGHA_00502;product=hypothetical protein
M-oxalidis_contig_16_1	Prodigal:002006	CDS	90060	90320	.	-	0	ID=LDDCCGHA_00503;inference=ab initio prediction:Prodigal:002006;locus_tag=LDDCCGHA_00503;product=hypothetical protein
M-oxalidis_contig_17_1	Prodigal:002006	CDS	137	868	.	-	0	ID=LDDCCGHA_00504;Name=rpaR;db_xref=COG:COG2771;gene=rpaR;inference=ab initio prediction:Prodigal:002006,similar to AA sequence:UniProtKB:Q6NCZ5;locus_tag=LDDCCGHA_00504;product=HTH-type quorum sensing-dependent transcriptional regulator RpaR
M-oxalidis_contig_17_1	Prodigal:002006	CDS	1091	1423	.	+	0	ID=LDDCCGHA_00505;inference=ab initio prediction:Prodigal:002006;locus_tag=LDDCCGHA_00505;product=hypothetical protein
M-oxalidis_contig_17_1	Prodigal:002006	CDS	1428	1715	.	-	0	ID=LDDCCGHA_00506;inference=ab initio prediction:Prodigal:002006;locus_tag=LDDCCGHA_00506;product=hypothetical protein
M-oxalidis_contig_17_1	Prodigal:002006	CDS	1810	2184	.	-	0	ID=LDDCCGHA_00507;inference=ab initio prediction:Prodigal:002006;locus_tag=LDDCCGHA_00507;product=hypothetical protein
M-oxalidis_contig_17_1	Prodigal:002006	CDS	2334	3710	.	-	0	ID=LDDCCGHA_00508;inference=ab initio prediction:Prodigal:002006;locus_tag=LDDCCGHA_00508;product=hypothetical protein
M-oxalidis_contig_17_1	Prodigal:002006	CDS	3931	4158	.	+	0	ID=LDDCCGHA_00509;inference=ab initio prediction:Prodigal:002006;locus_tag=LDDCCGHA_00509;product=hypothetical protein
M-oxalidis_contig_17_1	Prodigal:002006	CDS	4170	4412	.	-	0	ID=LDDCCGHA_00510;inference=ab initio prediction:Prodigal:002006;locus_tag=LDDCCGHA_00510;product=hypothetical protein
M-oxalidis_contig_17_1	Prodigal:002006	CDS	4555	4896	.	-	0	ID=LDDCCGHA_00511;inference=ab initio prediction:Prodigal:002006;locus_tag=LDDCCGHA_00511;product=hypothetical protein
M-oxalidis_contig_17_1	Prodigal:002006	CDS	5126	5362	.	+	0	ID=LDDCCGHA_00512;inference=ab initio prediction:Prodigal:002006;locus_tag=LDDCCGHA_00512;product=hypothetical protein
M-oxalidis_contig_17_1	Prodigal:002006	CDS	5440	5655	.	-	0	ID=LDDCCGHA_00513;inference=ab initio prediction:Prodigal:002006;locus_tag=LDDCCGHA_00513;product=hypothetical protein
M-oxalidis_contig_17_1	Prodigal:002006	CDS	5787	6419	.	-	0	ID=LDDCCGHA_00514;Name=malT_1;gene=malT_1;inference=ab initio prediction:Prodigal:002006,protein motif:HAMAP:MF_01247;locus_tag=LDDCCGHA_00514;product=HTH-type transcriptional regulator MalT
M-oxalidis_contig_18_1	Prodigal:002006	CDS	214	9111	.	+	0	ID=LDDCCGHA_00515;inference=ab initio prediction:Prodigal:002006;locus_tag=LDDCCGHA_00515;product=hypothetical protein
M-oxalidis_contig_18_1	Prodigal:002006	CDS	9265	9720	.	+	0	ID=LDDCCGHA_00516;inference=ab initio prediction:Prodigal:002006;locus_tag=LDDCCGHA_00516;product=hypothetical protein
M-oxalidis_contig_18_1	Prodigal:002006	CDS	9730	12897	.	-	0	ID=LDDCCGHA_00517;Name=czcA_1;gene=czcA_1;inference=ab initio prediction:Prodigal:002006,similar to AA sequence:UniProtKB:P13511;locus_tag=LDDCCGHA_00517;product=Cobalt-zinc-cadmium resistance protein CzcA
M-oxalidis_contig_18_1	Prodigal:002006	CDS	12970	14220	.	-	0	ID=LDDCCGHA_00518;Name=mdtA_2;gene=mdtA_2;inference=ab initio prediction:Prodigal:002006,protein motif:HAMAP:MF_01422;locus_tag=LDDCCGHA_00518;product=Multidrug resistance protein MdtA
M-oxalidis_contig_18_1	Prodigal:002006	CDS	14576	15037	.	+	0	ID=LDDCCGHA_00519;inference=ab initio prediction:Prodigal:002006;locus_tag=LDDCCGHA_00519;product=hypothetical protein
M-oxalidis_contig_18_1	Prodigal:002006	CDS	14941	16875	.	-	0	ID=LDDCCGHA_00520;inference=ab initio prediction:Prodigal:002006;locus_tag=LDDCCGHA_00520;product=hypothetical protein
M-oxalidis_contig_18_1	Prodigal:002006	CDS	16955	18145	.	-	0	ID=LDDCCGHA_00521;inference=ab initio prediction:Prodigal:002006;locus_tag=LDDCCGHA_00521;product=hypothetical protein
M-oxalidis_contig_18_1	Prodigal:002006	CDS	18450	20093	.	+	0	ID=LDDCCGHA_00522;inference=ab initio prediction:Prodigal:002006;locus_tag=LDDCCGHA_00522;product=hypothetical protein
M-oxalidis_contig_18_1	Prodigal:002006	CDS	20116	20688	.	-	0	ID=LDDCCGHA_00523;eC_number=3.2.2.-;db_xref=COG:COG2094;inference=ab initio prediction:Prodigal:002006,similar to AA sequence:UniProtKB:P9WJP7;locus_tag=LDDCCGHA_00523;product=Putative 3-methyladenine DNA glycosylase
M-oxalidis_contig_18_1	Prodigal:002006	CDS	20850	21215	.	+	0	ID=LDDCCGHA_00524;inference=ab initio prediction:Prodigal:002006;locus_tag=LDDCCGHA_00524;product=hypothetical protein
M-oxalidis_contig_18_1	Prodigal:002006	CDS	21502	22593	.	+	0	ID=LDDCCGHA_00525;Name=mdtA_3;gene=mdtA_3;inference=ab initio prediction:Prodigal:002006,similar to AA sequence:UniProtKB:P76397;locus_tag=LDDCCGHA_00525;product=Multidrug resistance protein MdtA
M-oxalidis_contig_18_1	Prodigal:002006	CDS	22660	25794	.	+	0	ID=LDDCCGHA_00526;Name=mdtC;gene=mdtC;inference=ab initio prediction:Prodigal:002006,similar to AA sequence:UniProtKB:A7ZNP9;locus_tag=LDDCCGHA_00526;product=Multidrug resistance protein MdtC
M-oxalidis_contig_18_1	Prodigal:002006	CDS	25844	26464	.	+	0	ID=LDDCCGHA_00527;Name=slmA_1;gene=slmA_1;inference=ab initio prediction:Prodigal:002006,protein motif:HAMAP:MF_01839;locus_tag=LDDCCGHA_00527;product=Nucleoid occlusion factor SlmA
M-oxalidis_contig_18_1	Prodigal:002006	CDS	26478	27128	.	-	0	ID=LDDCCGHA_00528;Name=degU_1;db_xref=COG:COG2197;gene=degU_1;inference=ab initio prediction:Prodigal:002006,similar to AA sequence:UniProtKB:P13800;locus_tag=LDDCCGHA_00528;product=Transcriptional regulatory protein DegU
M-oxalidis_contig_18_1	Prodigal:002006	CDS	27125	30292	.	-	0	ID=LDDCCGHA_00529;eC_number=2.7.13.3;Name=rcsC_1;gene=rcsC_1;inference=ab initio prediction:Prodigal:002006,protein motif:HAMAP:MF_00979;locus_tag=LDDCCGHA_00529;product=Sensor histidine kinase RcsC
M-oxalidis_contig_18_1	Prodigal:002006	CDS	31118	31462	.	-	0	ID=LDDCCGHA_00530;inference=ab initio prediction:Prodigal:002006;locus_tag=LDDCCGHA_00530;product=hypothetical protein
M-oxalidis_contig_18_1	Prodigal:002006	CDS	31586	32269	.	-	0	ID=LDDCCGHA_00531;eC_number=2.1.1.77;Name=pcm_1;db_xref=COG:COG2518;gene=pcm_1;inference=ab initio prediction:Prodigal:002006,similar to AA sequence:UniProtKB:A5F9C1;locus_tag=LDDCCGHA_00531;product=Protein-L-isoaspartate O-methyltransferase
M-oxalidis_contig_18_1	Prodigal:002006	CDS	32833	34530	.	+	0	ID=LDDCCGHA_00532;inference=ab initio prediction:Prodigal:002006;locus_tag=LDDCCGHA_00532;product=hypothetical protein
M-oxalidis_contig_18_1	Prodigal:002006	CDS	34564	35934	.	-	0	ID=LDDCCGHA_00533;db_xref=COG:COG2239;inference=ab initio prediction:Prodigal:002006,similar to AA sequence:UniProtKB:Q5SMG8;locus_tag=LDDCCGHA_00533;product=Magnesium transporter MgtE
M-oxalidis_contig_18_1	Prodigal:002006	CDS	36470	36559	.	+	0	ID=LDDCCGHA_00534;Name=pqqA_2;gene=pqqA_2;inference=ab initio prediction:Prodigal:002006,protein motif:HAMAP:MF_00656;locus_tag=LDDCCGHA_00534;product=Coenzyme PQQ synthesis protein A
M-oxalidis_contig_19_1	Prodigal:002006	CDS	102	194	.	-	0	ID=LDDCCGHA_00535;inference=ab initio prediction:Prodigal:002006;locus_tag=LDDCCGHA_00535;product=hypothetical protein
M-oxalidis_contig_19_1	Prodigal:002006	CDS	279	1088	.	-	0	ID=LDDCCGHA_00536;eC_number=3.1.11.2;Name=xthA_1;db_xref=COG:COG0708;gene=xthA_1;inference=ab initio prediction:Prodigal:002006,similar to AA sequence:UniProtKB:P09030;locus_tag=LDDCCGHA_00536;product=Exodeoxyribonuclease III
M-oxalidis_contig_19_1	Prodigal:002006	CDS	1113	2054	.	-	0	ID=LDDCCGHA_00537;Name=lolA;gene=lolA;inference=ab initio prediction:Prodigal:002006,protein motif:HAMAP:MF_00240;locus_tag=LDDCCGHA_00537;product=Outer-membrane lipoprotein carrier protein
M-oxalidis_contig_19_1	Prodigal:002006	CDS	2177	2449	.	-	0	ID=LDDCCGHA_00538;Name=ftsK_1;db_xref=COG:COG1674;gene=ftsK_1;inference=ab initio prediction:Prodigal:002006,similar to AA sequence:UniProtKB:P64167;locus_tag=LDDCCGHA_00538;product=DNA translocase FtsK
M-oxalidis_contig_20_1	Prodigal:002006	CDS	921	1244	.	+	0	ID=LDDCCGHA_00539;inference=ab initio prediction:Prodigal:002006;locus_tag=LDDCCGHA_00539;product=hypothetical protein
M-oxalidis_contig_20_1	Prodigal:002006	CDS	1260	1367	.	+	0	ID=LDDCCGHA_00540;inference=ab initio prediction:Prodigal:002006;locus_tag=LDDCCGHA_00540;product=hypothetical protein
M-oxalidis_contig_20_1	Prodigal:002006	CDS	2099	3475	.	-	0	ID=LDDCCGHA_00541;inference=ab initio prediction:Prodigal:002006;locus_tag=LDDCCGHA_00541;product=hypothetical protein
M-oxalidis_contig_20_1	Prodigal:002006	CDS	3516	3875	.	-	0	ID=LDDCCGHA_00542;inference=ab initio prediction:Prodigal:002006;locus_tag=LDDCCGHA_00542;product=hypothetical protein
M-oxalidis_contig_20_1	Aragorn:001002	tRNA	4228	4317	.	-	.	ID=LDDCCGHA_00543;inference=COORDINATES:profile:Aragorn:001002;locus_tag=LDDCCGHA_00543;product=tRNA-Ser(gga)
M-oxalidis_contig_20_1	Prodigal:002006	CDS	4455	4712	.	-	0	ID=LDDCCGHA_00544;inference=ab initio prediction:Prodigal:002006;locus_tag=LDDCCGHA_00544;product=hypothetical protein
M-oxalidis_contig_20_1	Prodigal:002006	CDS	4898	5152	.	+	0	ID=LDDCCGHA_00545;inference=ab initio prediction:Prodigal:002006;locus_tag=LDDCCGHA_00545;product=hypothetical protein
M-oxalidis_contig_20_1	Prodigal:002006	CDS	5667	5849	.	-	0	ID=LDDCCGHA_00546;inference=ab initio prediction:Prodigal:002006;locus_tag=LDDCCGHA_00546;product=hypothetical protein
M-oxalidis_contig_20_1	Prodigal:002006	CDS	6071	7300	.	+	0	ID=LDDCCGHA_00547;inference=ab initio prediction:Prodigal:002006;locus_tag=LDDCCGHA_00547;product=hypothetical protein
M-oxalidis_contig_20_1	Prodigal:002006	CDS	7319	10459	.	+	0	ID=LDDCCGHA_00548;Name=mdtB_1;gene=mdtB_1;inference=ab initio prediction:Prodigal:002006,similar to AA sequence:UniProtKB:B7LV39;locus_tag=LDDCCGHA_00548;product=Multidrug resistance protein MdtB
M-oxalidis_contig_20_1	Prodigal:002006	CDS	10535	11047	.	+	0	ID=LDDCCGHA_00549;inference=ab initio prediction:Prodigal:002006;locus_tag=LDDCCGHA_00549;product=hypothetical protein
M-oxalidis_contig_20_1	Prodigal:002006	CDS	11606	12787	.	-	0	ID=LDDCCGHA_00550;eC_number=2.6.1.1;Name=aspC_1;gene=aspC_1;inference=ab initio prediction:Prodigal:002006,similar to AA sequence:UniProtKB:Q55128;locus_tag=LDDCCGHA_00550;product=Aspartate aminotransferase
M-oxalidis_contig_20_1	Prodigal:002006	CDS	12898	13092	.	-	0	ID=LDDCCGHA_00551;inference=ab initio prediction:Prodigal:002006;locus_tag=LDDCCGHA_00551;product=hypothetical protein
M-oxalidis_contig_20_1	Prodigal:002006	CDS	13234	15069	.	-	0	ID=LDDCCGHA_00552;inference=ab initio prediction:Prodigal:002006;locus_tag=LDDCCGHA_00552;product=hypothetical protein
M-oxalidis_contig_20_1	Prodigal:002006	CDS	15221	16621	.	-	0	ID=LDDCCGHA_00553;eC_number=2.7.-.-;Name=sasA_2;gene=sasA_2;inference=ab initio prediction:Prodigal:002006,protein motif:HAMAP:MF_01837;locus_tag=LDDCCGHA_00553;product=Adaptive-response sensory-kinase SasA
M-oxalidis_contig_20_1	Prodigal:002006	CDS	16630	17349	.	-	0	ID=LDDCCGHA_00554;Name=ompR_1;gene=ompR_1;inference=ab initio prediction:Prodigal:002006,similar to AA sequence:UniProtKB:P0AA16;locus_tag=LDDCCGHA_00554;product=Transcriptional regulatory protein OmpR
M-oxalidis_contig_20_1	Prodigal:002006	CDS	17349	17957	.	-	0	ID=LDDCCGHA_00555;inference=ab initio prediction:Prodigal:002006;locus_tag=LDDCCGHA_00555;product=hypothetical protein
M-oxalidis_contig_20_1	Prodigal:002006	CDS	18096	18983	.	+	0	ID=LDDCCGHA_00556;eC_number=2.6.1.42;Name=ilvE_2;db_xref=COG:COG0115;gene=ilvE_2;inference=ab initio prediction:Prodigal:002006,similar to AA sequence:UniProtKB:O86428;locus_tag=LDDCCGHA_00556;product=Branched-chain-amino-acid aminotransferase
M-oxalidis_contig_20_1	Prodigal:002006	CDS	19075	19317	.	+	0	ID=LDDCCGHA_00557;inference=ab initio prediction:Prodigal:002006;locus_tag=LDDCCGHA_00557;product=hypothetical protein
M-oxalidis_contig_20_1	Prodigal:002006	CDS	19494	19727	.	+	0	ID=LDDCCGHA_00558;inference=ab initio prediction:Prodigal:002006;locus_tag=LDDCCGHA_00558;product=hypothetical protein
M-oxalidis_contig_20_1	Prodigal:002006	CDS	19734	20663	.	-	0	ID=LDDCCGHA_00559;inference=ab initio prediction:Prodigal:002006;locus_tag=LDDCCGHA_00559;product=hypothetical protein
M-oxalidis_contig_20_1	Prodigal:002006	CDS	20824	22293	.	-	0	ID=LDDCCGHA_00560;inference=ab initio prediction:Prodigal:002006;locus_tag=LDDCCGHA_00560;product=hypothetical protein
M-oxalidis_contig_20_1	Prodigal:002006	CDS	22286	24184	.	-	0	ID=LDDCCGHA_00561;Name=kefC_1;db_xref=COG:COG0475;gene=kefC_1;inference=ab initio prediction:Prodigal:002006,similar to AA sequence:UniProtKB:P03819;locus_tag=LDDCCGHA_00561;product=Glutathione-regulated potassium-efflux system protein KefC
M-oxalidis_contig_20_1	Prodigal:002006	CDS	24366	24842	.	+	0	ID=LDDCCGHA_00562;inference=ab initio prediction:Prodigal:002006;locus_tag=LDDCCGHA_00562;product=hypothetical protein
M-oxalidis_contig_20_1	Prodigal:002006	CDS	25077	25994	.	+	0	ID=LDDCCGHA_00563;Name=cnoX;db_xref=COG:COG3118;gene=cnoX;inference=ab initio prediction:Prodigal:002006,similar to AA sequence:UniProtKB:P77395;locus_tag=LDDCCGHA_00563;product=Chaperedoxin
M-oxalidis_contig_20_1	Prodigal:002006	CDS	26020	26688	.	+	0	ID=LDDCCGHA_00564;eC_number=3.4.21.53;Name=lon2;db_xref=COG:COG0466;gene=lon2;inference=ab initio prediction:Prodigal:002006,similar to AA sequence:UniProtKB:P36774;locus_tag=LDDCCGHA_00564;product=Lon protease 2
M-oxalidis_contig_20_1	Prodigal:002006	CDS	26709	26915	.	+	0	ID=LDDCCGHA_00565;inference=ab initio prediction:Prodigal:002006,similar to AA sequence:UniProtKB:A1IQS5;locus_tag=LDDCCGHA_00565;note=UPF0434 protein NMA0874;product=hypothetical protein
M-oxalidis_contig_20_1	Prodigal:002006	CDS	27303	27695	.	+	0	ID=LDDCCGHA_00566;inference=ab initio prediction:Prodigal:002006;locus_tag=LDDCCGHA_00566;product=hypothetical protein
M-oxalidis_contig_20_1	Prodigal:002006	CDS	27713	28075	.	-	0	ID=LDDCCGHA_00567;inference=ab initio prediction:Prodigal:002006;locus_tag=LDDCCGHA_00567;product=hypothetical protein
M-oxalidis_contig_20_1	Prodigal:002006	CDS	28128	30287	.	-	0	ID=LDDCCGHA_00568;eC_number=3.6.4.-;Name=priA;db_xref=COG:COG1198;gene=priA;inference=ab initio prediction:Prodigal:002006,similar to AA sequence:UniProtKB:P17888;locus_tag=LDDCCGHA_00568;product=Primosomal protein N'
M-oxalidis_contig_20_1	Prodigal:002006	CDS	30360	31535	.	-	0	ID=LDDCCGHA_00569;Name=hcaT_1;gene=hcaT_1;inference=ab initio prediction:Prodigal:002006,similar to AA sequence:UniProtKB:Q47142;locus_tag=LDDCCGHA_00569;product=putative 3-phenylpropionic acid transporter
M-oxalidis_contig_20_1	Prodigal:002006	CDS	31640	32707	.	+	0	ID=LDDCCGHA_00570;eC_number=7.6.2.11;Name=potA_1;db_xref=COG:COG3842;gene=potA_1;inference=ab initio prediction:Prodigal:002006,similar to AA sequence:UniProtKB:P69874;locus_tag=LDDCCGHA_00570;product=Spermidine/putrescine import ATP-binding protein PotA
M-oxalidis_contig_20_1	Prodigal:002006	CDS	32874	33896	.	+	0	ID=LDDCCGHA_00571;Name=futA1;gene=futA1;inference=ab initio prediction:Prodigal:002006,similar to AA sequence:UniProtKB:P72827;locus_tag=LDDCCGHA_00571;product=Iron uptake protein A1
M-oxalidis_contig_20_1	Prodigal:002006	CDS	34011	35678	.	+	0	ID=LDDCCGHA_00572;inference=ab initio prediction:Prodigal:002006;locus_tag=LDDCCGHA_00572;product=hypothetical protein
M-oxalidis_contig_20_1	Prodigal:002006	CDS	35682	36662	.	-	0	ID=LDDCCGHA_00573;Name=degA;db_xref=COG:COG1609;gene=degA;inference=ab initio prediction:Prodigal:002006,similar to AA sequence:UniProtKB:P37947;locus_tag=LDDCCGHA_00573;product=HTH-type transcriptional regulator DegA
M-oxalidis_contig_20_1	Prodigal:002006	CDS	36828	39380	.	+	0	ID=LDDCCGHA_00574;inference=ab initio prediction:Prodigal:002006;locus_tag=LDDCCGHA_00574;product=hypothetical protein
M-oxalidis_contig_20_1	Prodigal:002006	CDS	39377	40330	.	+	0	ID=LDDCCGHA_00575;eC_number=2.7.1.144;Name=lacC;db_xref=COG:COG1105;gene=lacC;inference=ab initio prediction:Prodigal:002006,similar to AA sequence:UniProtKB:Q833W9;locus_tag=LDDCCGHA_00575;product=Tagatose-6-phosphate kinase
M-oxalidis_contig_20_1	Prodigal:002006	CDS	40431	42167	.	+	0	ID=LDDCCGHA_00576;Name=fruA;db_xref=COG:COG1299;gene=fruA;inference=ab initio prediction:Prodigal:002006,similar to AA sequence:UniProtKB:P23355;locus_tag=LDDCCGHA_00576;product=PTS system fructose-specific EIIB'BC component
M-oxalidis_contig_20_1	Prodigal:002006	CDS	42329	43828	.	+	0	ID=LDDCCGHA_00577;inference=ab initio prediction:Prodigal:002006;locus_tag=LDDCCGHA_00577;product=hypothetical protein
M-oxalidis_contig_20_1	Prodigal:002006	CDS	44016	45179	.	+	0	ID=LDDCCGHA_00578;inference=ab initio prediction:Prodigal:002006;locus_tag=LDDCCGHA_00578;product=hypothetical protein
M-oxalidis_contig_20_1	Prodigal:002006	CDS	45187	45906	.	-	0	ID=LDDCCGHA_00579;inference=ab initio prediction:Prodigal:002006;locus_tag=LDDCCGHA_00579;product=hypothetical protein
M-oxalidis_contig_20_1	Prodigal:002006	CDS	46049	46978	.	+	0	ID=LDDCCGHA_00580;eC_number=5.1.3.24;Name=nanM;gene=nanM;inference=ab initio prediction:Prodigal:002006,protein motif:HAMAP:MF_01195;locus_tag=LDDCCGHA_00580;product=N-acetylneuraminate epimerase
M-oxalidis_contig_20_1	Prodigal:002006	CDS	47028	48344	.	+	0	ID=LDDCCGHA_00581;eC_number=1.4.3.24;Name=pao;gene=pao;inference=ab initio prediction:Prodigal:002006,similar to AA sequence:UniProtKB:H8ZPX1;locus_tag=LDDCCGHA_00581;product=Pseudooxynicotine oxidase
M-oxalidis_contig_20_1	Prodigal:002006	CDS	48382	48816	.	-	0	ID=LDDCCGHA_00582;inference=ab initio prediction:Prodigal:002006;locus_tag=LDDCCGHA_00582;product=hypothetical protein
M-oxalidis_contig_20_1	Prodigal:002006	CDS	48855	49859	.	-	0	ID=LDDCCGHA_00583;eC_number=1.1.1.29;inference=ab initio prediction:Prodigal:002006,similar to AA sequence:UniProtKB:P36234;locus_tag=LDDCCGHA_00583;product=Glycerate dehydrogenase
M-oxalidis_contig_20_1	Prodigal:002006	CDS	50153	50707	.	+	0	ID=LDDCCGHA_00584;inference=ab initio prediction:Prodigal:002006;locus_tag=LDDCCGHA_00584;product=hypothetical protein
M-oxalidis_contig_20_1	Prodigal:002006	CDS	50773	51282	.	-	0	ID=LDDCCGHA_00585;inference=ab initio prediction:Prodigal:002006;locus_tag=LDDCCGHA_00585;product=hypothetical protein
M-oxalidis_contig_20_1	Prodigal:002006	CDS	51428	51595	.	+	0	ID=LDDCCGHA_00586;inference=ab initio prediction:Prodigal:002006;locus_tag=LDDCCGHA_00586;product=hypothetical protein
M-oxalidis_contig_20_1	Prodigal:002006	CDS	51606	52331	.	-	0	ID=LDDCCGHA_00587;inference=ab initio prediction:Prodigal:002006;locus_tag=LDDCCGHA_00587;product=hypothetical protein
M-oxalidis_contig_20_1	Prodigal:002006	CDS	52567	53100	.	+	0	ID=LDDCCGHA_00588;eC_number=4.2.1.59;Name=fabA;db_xref=COG:COG0764;gene=fabA;inference=ab initio prediction:Prodigal:002006,similar to AA sequence:UniProtKB:O33877;locus_tag=LDDCCGHA_00588;product=3-hydroxydecanoyl-[acyl-carrier-protein] dehydratase
M-oxalidis_contig_20_1	Prodigal:002006	CDS	53221	54447	.	+	0	ID=LDDCCGHA_00589;eC_number=2.3.1.41;Name=fabB;gene=fabB;inference=ab initio prediction:Prodigal:002006,similar to AA sequence:UniProtKB:Q02K94;locus_tag=LDDCCGHA_00589;product=3-oxoacyl-[acyl-carrier-protein] synthase 1
M-oxalidis_contig_20_1	Prodigal:002006	CDS	54515	54631	.	+	0	ID=LDDCCGHA_00590;inference=ab initio prediction:Prodigal:002006;locus_tag=LDDCCGHA_00590;product=hypothetical protein
M-oxalidis_contig_20_1	Prodigal:002006	CDS	54819	55649	.	+	0	ID=LDDCCGHA_00591;eC_number=1.3.1.9;Name=fabI_1;db_xref=COG:COG0623;gene=fabI_1;inference=ab initio prediction:Prodigal:002006,similar to AA sequence:UniProtKB:P16657;locus_tag=LDDCCGHA_00591;product=Enoyl-[acyl-carrier-protein] reductase [NADH] FabI
M-oxalidis_contig_20_1	Prodigal:002006	CDS	55687	57843	.	-	0	ID=LDDCCGHA_00592;eC_number=1.8.1.8;Name=dsbD_1;gene=dsbD_1;inference=ab initio prediction:Prodigal:002006,protein motif:HAMAP:MF_00399;locus_tag=LDDCCGHA_00592;product=Thiol:disulfide interchange protein DsbD
M-oxalidis_contig_20_1	Prodigal:002006	CDS	57955	59799	.	-	0	ID=LDDCCGHA_00593;eC_number=3.4.13.9;Name=pepQ;gene=pepQ;inference=ab initio prediction:Prodigal:002006,protein motif:HAMAP:MF_01279;locus_tag=LDDCCGHA_00593;product=Xaa-Pro dipeptidase
M-oxalidis_contig_20_1	Prodigal:002006	CDS	59841	60758	.	-	0	ID=LDDCCGHA_00594;eC_number=2.1.1.-;Name=prmA;db_xref=COG:COG2264;gene=prmA;inference=ab initio prediction:Prodigal:002006,similar to AA sequence:UniProtKB:P0A0P5;locus_tag=LDDCCGHA_00594;product=Ribosomal protein L11 methyltransferase
M-oxalidis_contig_20_1	Prodigal:002006	CDS	60889	61125	.	+	0	ID=LDDCCGHA_00595;inference=ab initio prediction:Prodigal:002006;locus_tag=LDDCCGHA_00595;product=hypothetical protein
M-oxalidis_contig_20_1	Prodigal:002006	CDS	61231	63069	.	+	0	ID=LDDCCGHA_00596;eC_number=4.2.1.9;Name=ilvD_1;db_xref=COG:COG0129;gene=ilvD_1;inference=ab initio prediction:Prodigal:002006,similar to AA sequence:UniProtKB:P55186;locus_tag=LDDCCGHA_00596;product=Dihydroxy-acid dehydratase
M-oxalidis_contig_21_1	Prodigal:002006	CDS	121	2565	.	-	0	ID=LDDCCGHA_00597;Name=ftsP_1;gene=ftsP_1;inference=ab initio prediction:Prodigal:002006,protein motif:HAMAP:MF_00915;locus_tag=LDDCCGHA_00597;product=Cell division protein FtsP
M-oxalidis_contig_21_1	Prodigal:002006	CDS	3357	3566	.	-	0	ID=LDDCCGHA_00598;inference=ab initio prediction:Prodigal:002006;locus_tag=LDDCCGHA_00598;product=hypothetical protein
M-oxalidis_contig_21_1	Prodigal:002006	CDS	3676	3831	.	-	0	ID=LDDCCGHA_00599;inference=ab initio prediction:Prodigal:002006;locus_tag=LDDCCGHA_00599;product=hypothetical protein
M-oxalidis_contig_21_1	Prodigal:002006	CDS	4083	4334	.	+	0	ID=LDDCCGHA_00600;inference=ab initio prediction:Prodigal:002006;locus_tag=LDDCCGHA_00600;product=hypothetical protein
M-oxalidis_contig_21_1	Prodigal:002006	CDS	4344	5132	.	-	0	ID=LDDCCGHA_00601;db_xref=COG:COG1120;inference=ab initio prediction:Prodigal:002006,similar to AA sequence:UniProtKB:Q57399;locus_tag=LDDCCGHA_00601;product=putative ABC transporter ATP-binding protein
M-oxalidis_contig_21_1	Prodigal:002006	CDS	5129	6184	.	-	0	ID=LDDCCGHA_00602;db_xref=COG:COG0609;inference=ab initio prediction:Prodigal:002006,similar to AA sequence:UniProtKB:Q57130;locus_tag=LDDCCGHA_00602;product=putative ABC transporter permease protein
M-oxalidis_contig_21_1	Prodigal:002006	CDS	6181	7242	.	-	0	ID=LDDCCGHA_00603;db_xref=COG:COG0614;inference=ab initio prediction:Prodigal:002006,similar to AA sequence:UniProtKB:P44206;locus_tag=LDDCCGHA_00603;product=putative protein
M-oxalidis_contig_21_1	Prodigal:002006	CDS	7409	7852	.	+	0	ID=LDDCCGHA_00604;inference=ab initio prediction:Prodigal:002006;locus_tag=LDDCCGHA_00604;product=hypothetical protein
M-oxalidis_contig_21_1	Prodigal:002006	CDS	7940	8314	.	+	0	ID=LDDCCGHA_00605;inference=ab initio prediction:Prodigal:002006;locus_tag=LDDCCGHA_00605;product=hypothetical protein
M-oxalidis_contig_21_1	Prodigal:002006	CDS	8438	8641	.	+	0	ID=LDDCCGHA_00606;inference=ab initio prediction:Prodigal:002006;locus_tag=LDDCCGHA_00606;product=hypothetical protein
M-oxalidis_contig_21_1	Prodigal:002006	CDS	8662	11769	.	-	0	ID=LDDCCGHA_00607;Name=putA;db_xref=COG:COG0506;gene=putA;inference=ab initio prediction:Prodigal:002006,similar to AA sequence:UniProtKB:P09546;locus_tag=LDDCCGHA_00607;product=Bifunctional protein PutA
M-oxalidis_contig_21_1	Prodigal:002006	CDS	11912	12124	.	-	0	ID=LDDCCGHA_00608;inference=ab initio prediction:Prodigal:002006;locus_tag=LDDCCGHA_00608;product=hypothetical protein
M-oxalidis_contig_21_1	Prodigal:002006	CDS	12211	13050	.	-	0	ID=LDDCCGHA_00609;inference=ab initio prediction:Prodigal:002006;locus_tag=LDDCCGHA_00609;product=hypothetical protein
M-oxalidis_contig_21_1	Prodigal:002006	CDS	13321	13569	.	+	0	ID=LDDCCGHA_00610;inference=ab initio prediction:Prodigal:002006;locus_tag=LDDCCGHA_00610;product=hypothetical protein
M-oxalidis_contig_21_1	Prodigal:002006	CDS	13661	13999	.	+	0	ID=LDDCCGHA_00611;inference=ab initio prediction:Prodigal:002006;locus_tag=LDDCCGHA_00611;product=hypothetical protein
M-oxalidis_contig_21_1	Prodigal:002006	CDS	14120	15043	.	+	0	ID=LDDCCGHA_00612;inference=ab initio prediction:Prodigal:002006;locus_tag=LDDCCGHA_00612;product=hypothetical protein
M-oxalidis_contig_21_1	Prodigal:002006	CDS	15033	15755	.	+	0	ID=LDDCCGHA_00613;inference=ab initio prediction:Prodigal:002006;locus_tag=LDDCCGHA_00613;product=hypothetical protein
M-oxalidis_contig_21_1	Prodigal:002006	CDS	15786	17129	.	+	0	ID=LDDCCGHA_00614;inference=ab initio prediction:Prodigal:002006;locus_tag=LDDCCGHA_00614;product=hypothetical protein
M-oxalidis_contig_21_1	Prodigal:002006	CDS	17131	17304	.	-	0	ID=LDDCCGHA_00615;inference=ab initio prediction:Prodigal:002006;locus_tag=LDDCCGHA_00615;product=hypothetical protein
M-oxalidis_contig_21_1	Prodigal:002006	CDS	17361	17612	.	-	0	ID=LDDCCGHA_00616;inference=ab initio prediction:Prodigal:002006;locus_tag=LDDCCGHA_00616;product=hypothetical protein
M-oxalidis_contig_21_1	Prodigal:002006	CDS	18094	18495	.	+	0	ID=LDDCCGHA_00617;inference=ab initio prediction:Prodigal:002006;locus_tag=LDDCCGHA_00617;product=hypothetical protein
M-oxalidis_contig_21_1	Prodigal:002006	CDS	18492	18887	.	+	0	ID=LDDCCGHA_00618;inference=ab initio prediction:Prodigal:002006;locus_tag=LDDCCGHA_00618;product=hypothetical protein
M-oxalidis_contig_21_1	Prodigal:002006	CDS	19052	19312	.	+	0	ID=LDDCCGHA_00619;inference=ab initio prediction:Prodigal:002006;locus_tag=LDDCCGHA_00619;product=hypothetical protein
M-oxalidis_contig_21_1	Prodigal:002006	CDS	19465	19932	.	+	0	ID=LDDCCGHA_00620;inference=ab initio prediction:Prodigal:002006;locus_tag=LDDCCGHA_00620;product=hypothetical protein
M-oxalidis_contig_21_1	Prodigal:002006	CDS	20116	20412	.	+	0	ID=LDDCCGHA_00621;inference=ab initio prediction:Prodigal:002006;locus_tag=LDDCCGHA_00621;product=hypothetical protein
M-oxalidis_contig_21_1	Prodigal:002006	CDS	20422	21090	.	+	0	ID=LDDCCGHA_00622;eC_number=3.1.3.-;db_xref=COG:COG0637;inference=ab initio prediction:Prodigal:002006,similar to AA sequence:UniProtKB:Q9X0Y1;locus_tag=LDDCCGHA_00622;product=Phosphorylated carbohydrates phosphatase
M-oxalidis_contig_21_1	Prodigal:002006	CDS	21276	21473	.	+	0	ID=LDDCCGHA_00623;inference=ab initio prediction:Prodigal:002006;locus_tag=LDDCCGHA_00623;product=hypothetical protein
M-oxalidis_contig_21_1	Prodigal:002006	CDS	21498	21791	.	-	0	ID=LDDCCGHA_00624;inference=ab initio prediction:Prodigal:002006;locus_tag=LDDCCGHA_00624;product=hypothetical protein
M-oxalidis_contig_21_1	Prodigal:002006	CDS	21960	22268	.	-	0	ID=LDDCCGHA_00625;inference=ab initio prediction:Prodigal:002006;locus_tag=LDDCCGHA_00625;product=hypothetical protein
M-oxalidis_contig_21_1	Prodigal:002006	CDS	22353	22652	.	-	0	ID=LDDCCGHA_00626;inference=ab initio prediction:Prodigal:002006;locus_tag=LDDCCGHA_00626;product=hypothetical protein
M-oxalidis_contig_21_1	Prodigal:002006	CDS	22767	23210	.	-	0	ID=LDDCCGHA_00627;inference=ab initio prediction:Prodigal:002006;locus_tag=LDDCCGHA_00627;product=hypothetical protein
M-oxalidis_contig_21_1	Prodigal:002006	CDS	23324	23818	.	-	0	ID=LDDCCGHA_00628;eC_number=3.5.1.88;Name=def;db_xref=COG:COG0242;gene=def;inference=ab initio prediction:Prodigal:002006,similar to AA sequence:UniProtKB:Q9I7A8;locus_tag=LDDCCGHA_00628;product=Peptide deformylase
M-oxalidis_contig_21_1	Prodigal:002006	CDS	24026	24286	.	+	0	ID=LDDCCGHA_00629;inference=ab initio prediction:Prodigal:002006;locus_tag=LDDCCGHA_00629;product=hypothetical protein
M-oxalidis_contig_21_1	Prodigal:002006	CDS	24493	24906	.	+	0	ID=LDDCCGHA_00630;inference=ab initio prediction:Prodigal:002006;locus_tag=LDDCCGHA_00630;product=hypothetical protein
M-oxalidis_contig_21_1	Prodigal:002006	CDS	24986	29359	.	-	0	ID=LDDCCGHA_00631;inference=ab initio prediction:Prodigal:002006;locus_tag=LDDCCGHA_00631;product=hypothetical protein
M-oxalidis_contig_21_1	Prodigal:002006	CDS	29359	31365	.	-	0	ID=LDDCCGHA_00632;Name=bamA_1;gene=bamA_1;inference=ab initio prediction:Prodigal:002006,protein motif:HAMAP:MF_01430;locus_tag=LDDCCGHA_00632;product=Outer membrane protein assembly factor BamA
M-oxalidis_contig_21_1	Prodigal:002006	CDS	32095	32475	.	+	0	ID=LDDCCGHA_00633;inference=ab initio prediction:Prodigal:002006;locus_tag=LDDCCGHA_00633;product=hypothetical protein
M-oxalidis_contig_21_1	Prodigal:002006	CDS	32702	32875	.	+	0	ID=LDDCCGHA_00634;Name=smtA;gene=smtA;inference=ab initio prediction:Prodigal:002006,similar to AA sequence:UniProtKB:P30331;locus_tag=LDDCCGHA_00634;product=Metallothionein
M-oxalidis_contig_21_1	Prodigal:002006	CDS	32888	33157	.	-	0	ID=LDDCCGHA_00635;inference=ab initio prediction:Prodigal:002006;locus_tag=LDDCCGHA_00635;product=hypothetical protein
M-oxalidis_contig_21_1	Prodigal:002006	CDS	34514	35371	.	+	0	ID=LDDCCGHA_00636;inference=ab initio prediction:Prodigal:002006;locus_tag=LDDCCGHA_00636;product=hypothetical protein
M-oxalidis_contig_21_1	Prodigal:002006	CDS	35600	36361	.	+	0	ID=LDDCCGHA_00637;inference=ab initio prediction:Prodigal:002006;locus_tag=LDDCCGHA_00637;product=hypothetical protein
M-oxalidis_contig_21_1	Prodigal:002006	CDS	36491	38686	.	+	0	ID=LDDCCGHA_00638;inference=ab initio prediction:Prodigal:002006;locus_tag=LDDCCGHA_00638;product=hypothetical protein
M-oxalidis_contig_21_1	Prodigal:002006	CDS	38768	40066	.	+	0	ID=LDDCCGHA_00639;eC_number=1.14.13.9;Name=kmo;gene=kmo;inference=ab initio prediction:Prodigal:002006,protein motif:HAMAP:MF_01971;locus_tag=LDDCCGHA_00639;product=Kynurenine 3-monooxygenase
M-oxalidis_contig_21_1	Prodigal:002006	CDS	40067	40309	.	-	0	ID=LDDCCGHA_00640;inference=ab initio prediction:Prodigal:002006;locus_tag=LDDCCGHA_00640;product=hypothetical protein
M-oxalidis_contig_21_1	Prodigal:002006	CDS	40661	41209	.	+	0	ID=LDDCCGHA_00641;inference=ab initio prediction:Prodigal:002006;locus_tag=LDDCCGHA_00641;product=hypothetical protein
M-oxalidis_contig_21_1	Prodigal:002006	CDS	41279	41602	.	+	0	ID=LDDCCGHA_00642;inference=ab initio prediction:Prodigal:002006,similar to AA sequence:UniProtKB:P76169;locus_tag=LDDCCGHA_00642;note=UPF0060 membrane protein YnfA;product=hypothetical protein
M-oxalidis_contig_21_1	Prodigal:002006	CDS	41624	41893	.	-	0	ID=LDDCCGHA_00643;inference=ab initio prediction:Prodigal:002006;locus_tag=LDDCCGHA_00643;product=hypothetical protein
M-oxalidis_contig_21_1	Prodigal:002006	CDS	42412	42615	.	+	0	ID=LDDCCGHA_00644;inference=ab initio prediction:Prodigal:002006;locus_tag=LDDCCGHA_00644;product=hypothetical protein
M-oxalidis_contig_21_1	Prodigal:002006	CDS	43062	45299	.	+	0	ID=LDDCCGHA_00645;Name=fhuA_1;db_xref=COG:COG1629;gene=fhuA_1;inference=ab initio prediction:Prodigal:002006,similar to AA sequence:UniProtKB:P06971;locus_tag=LDDCCGHA_00645;product=Ferrichrome outer membrane transporter/phage receptor
M-oxalidis_contig_21_1	Prodigal:002006	CDS	45395	46108	.	+	0	ID=LDDCCGHA_00646;eC_number=4.2.1.1;Name=mtcA2;db_xref=COG:COG0288;gene=mtcA2;inference=ab initio prediction:Prodigal:002006,similar to AA sequence:UniProtKB:P9WPJ9;locus_tag=LDDCCGHA_00646;product=Carbonic anhydrase 2
M-oxalidis_contig_21_1	Prodigal:002006	CDS	46237	46881	.	+	0	ID=LDDCCGHA_00647;Name=degU_2;db_xref=COG:COG2197;gene=degU_2;inference=ab initio prediction:Prodigal:002006,similar to AA sequence:UniProtKB:P13800;locus_tag=LDDCCGHA_00647;product=Transcriptional regulatory protein DegU
M-oxalidis_contig_21_1	Prodigal:002006	CDS	46977	47117	.	-	0	ID=LDDCCGHA_00648;inference=ab initio prediction:Prodigal:002006;locus_tag=LDDCCGHA_00648;product=hypothetical protein
M-oxalidis_contig_21_1	Prodigal:002006	CDS	47457	47741	.	+	0	ID=LDDCCGHA_00649;inference=ab initio prediction:Prodigal:002006;locus_tag=LDDCCGHA_00649;product=hypothetical protein
M-oxalidis_contig_21_1	Prodigal:002006	CDS	47942	49000	.	+	0	ID=LDDCCGHA_00650;inference=ab initio prediction:Prodigal:002006;locus_tag=LDDCCGHA_00650;product=hypothetical protein
M-oxalidis_contig_21_1	Prodigal:002006	CDS	49073	49219	.	-	0	ID=LDDCCGHA_00651;inference=ab initio prediction:Prodigal:002006;locus_tag=LDDCCGHA_00651;product=hypothetical protein
M-oxalidis_contig_21_1	Prodigal:002006	CDS	49793	49897	.	+	0	ID=LDDCCGHA_00652;inference=ab initio prediction:Prodigal:002006;locus_tag=LDDCCGHA_00652;product=hypothetical protein
M-oxalidis_contig_21_1	Prodigal:002006	CDS	49948	50223	.	-	0	ID=LDDCCGHA_00653;inference=ab initio prediction:Prodigal:002006;locus_tag=LDDCCGHA_00653;product=hypothetical protein
M-oxalidis_contig_21_1	Prodigal:002006	CDS	50597	51097	.	+	0	ID=LDDCCGHA_00654;inference=ab initio prediction:Prodigal:002006;locus_tag=LDDCCGHA_00654;product=hypothetical protein
M-oxalidis_contig_21_1	Prodigal:002006	CDS	51094	51567	.	+	0	ID=LDDCCGHA_00655;inference=ab initio prediction:Prodigal:002006;locus_tag=LDDCCGHA_00655;product=hypothetical protein
M-oxalidis_contig_21_1	Prodigal:002006	CDS	51674	52402	.	-	0	ID=LDDCCGHA_00656;eC_number=1.1.1.163;Name=cpnA;gene=cpnA;inference=ab initio prediction:Prodigal:002006,similar to AA sequence:UniProtKB:Q8GAV9;locus_tag=LDDCCGHA_00656;product=Cyclopentanol dehydrogenase
M-oxalidis_contig_21_1	Prodigal:002006	CDS	52659	55040	.	+	0	ID=LDDCCGHA_00657;inference=ab initio prediction:Prodigal:002006;locus_tag=LDDCCGHA_00657;product=hypothetical protein
M-oxalidis_contig_21_1	Prodigal:002006	CDS	55416	55709	.	+	0	ID=LDDCCGHA_00658;inference=ab initio prediction:Prodigal:002006;locus_tag=LDDCCGHA_00658;product=hypothetical protein
M-oxalidis_contig_21_1	Prodigal:002006	CDS	55911	56159	.	+	0	ID=LDDCCGHA_00659;inference=ab initio prediction:Prodigal:002006;locus_tag=LDDCCGHA_00659;product=hypothetical protein
M-oxalidis_contig_21_1	Prodigal:002006	CDS	56396	57787	.	+	0	ID=LDDCCGHA_00660;Name=prsE_1;gene=prsE_1;inference=ab initio prediction:Prodigal:002006,similar to AA sequence:UniProtKB:Q7ANN5;locus_tag=LDDCCGHA_00660;product=Type I secretion system membrane fusion protein PrsE
M-oxalidis_contig_21_1	Prodigal:002006	CDS	58215	58460	.	+	0	ID=LDDCCGHA_00661;inference=ab initio prediction:Prodigal:002006;locus_tag=LDDCCGHA_00661;product=hypothetical protein
M-oxalidis_contig_21_1	Prodigal:002006	CDS	58608	58793	.	+	0	ID=LDDCCGHA_00662;inference=ab initio prediction:Prodigal:002006;locus_tag=LDDCCGHA_00662;product=hypothetical protein
M-oxalidis_contig_21_1	Prodigal:002006	CDS	58894	58995	.	+	0	ID=LDDCCGHA_00663;inference=ab initio prediction:Prodigal:002006;locus_tag=LDDCCGHA_00663;product=hypothetical protein
M-oxalidis_contig_21_1	Prodigal:002006	CDS	59146	59448	.	+	0	ID=LDDCCGHA_00664;inference=ab initio prediction:Prodigal:002006;locus_tag=LDDCCGHA_00664;product=hypothetical protein
M-oxalidis_contig_21_1	Prodigal:002006	CDS	59508	59804	.	-	0	ID=LDDCCGHA_00665;inference=ab initio prediction:Prodigal:002006;locus_tag=LDDCCGHA_00665;product=hypothetical protein
M-oxalidis_contig_21_1	Prodigal:002006	CDS	60221	60436	.	+	0	ID=LDDCCGHA_00666;inference=ab initio prediction:Prodigal:002006;locus_tag=LDDCCGHA_00666;product=hypothetical protein
M-oxalidis_contig_21_1	Prodigal:002006	CDS	60437	60883	.	+	0	ID=LDDCCGHA_00667;inference=ab initio prediction:Prodigal:002006;locus_tag=LDDCCGHA_00667;product=hypothetical protein
M-oxalidis_contig_21_1	Prodigal:002006	CDS	60920	61432	.	-	0	ID=LDDCCGHA_00668;Name=yciE_2;db_xref=COG:COG3685;gene=yciE_2;inference=ab initio prediction:Prodigal:002006,similar to AA sequence:UniProtKB:P21363;locus_tag=LDDCCGHA_00668;product=Protein YciE
M-oxalidis_contig_21_1	Prodigal:002006	CDS	61606	61701	.	-	0	ID=LDDCCGHA_00669;inference=ab initio prediction:Prodigal:002006;locus_tag=LDDCCGHA_00669;product=hypothetical protein
M-oxalidis_contig_21_1	Prodigal:002006	CDS	61776	62312	.	+	0	ID=LDDCCGHA_00670;inference=ab initio prediction:Prodigal:002006;locus_tag=LDDCCGHA_00670;product=hypothetical protein
M-oxalidis_contig_21_1	Prodigal:002006	CDS	62830	63081	.	+	0	ID=LDDCCGHA_00671;inference=ab initio prediction:Prodigal:002006;locus_tag=LDDCCGHA_00671;product=hypothetical protein
M-oxalidis_contig_21_1	Prodigal:002006	CDS	63319	64065	.	+	0	ID=LDDCCGHA_00672;Name=fnr_2;db_xref=COG:COG0664;gene=fnr_2;inference=ab initio prediction:Prodigal:002006,similar to AA sequence:UniProtKB:P0A9E5;locus_tag=LDDCCGHA_00672;product=Fumarate and nitrate reduction regulatory protein
M-oxalidis_contig_21_1	Prodigal:002006	CDS	64062	64322	.	+	0	ID=LDDCCGHA_00673;inference=ab initio prediction:Prodigal:002006;locus_tag=LDDCCGHA_00673;product=hypothetical protein
M-oxalidis_contig_21_1	Prodigal:002006	CDS	64566	64817	.	+	0	ID=LDDCCGHA_00674;inference=ab initio prediction:Prodigal:002006;locus_tag=LDDCCGHA_00674;product=hypothetical protein
M-oxalidis_contig_21_1	Prodigal:002006	CDS	65556	65816	.	+	0	ID=LDDCCGHA_00675;inference=ab initio prediction:Prodigal:002006;locus_tag=LDDCCGHA_00675;product=hypothetical protein
M-oxalidis_contig_21_1	Prodigal:002006	CDS	65854	66219	.	+	0	ID=LDDCCGHA_00676;inference=ab initio prediction:Prodigal:002006;locus_tag=LDDCCGHA_00676;product=hypothetical protein
M-oxalidis_contig_21_1	Prodigal:002006	CDS	66458	66754	.	+	0	ID=LDDCCGHA_00677;inference=ab initio prediction:Prodigal:002006;locus_tag=LDDCCGHA_00677;product=hypothetical protein
M-oxalidis_contig_21_1	Prodigal:002006	CDS	67079	67300	.	+	0	ID=LDDCCGHA_00678;inference=ab initio prediction:Prodigal:002006;locus_tag=LDDCCGHA_00678;product=hypothetical protein
M-oxalidis_contig_21_1	Prodigal:002006	CDS	68066	68557	.	-	0	ID=LDDCCGHA_00679;inference=ab initio prediction:Prodigal:002006;locus_tag=LDDCCGHA_00679;product=hypothetical protein
M-oxalidis_contig_21_1	Prodigal:002006	CDS	70119	70361	.	-	0	ID=LDDCCGHA_00680;inference=ab initio prediction:Prodigal:002006;locus_tag=LDDCCGHA_00680;product=hypothetical protein
M-oxalidis_contig_21_1	Prodigal:002006	CDS	70599	71390	.	-	0	ID=LDDCCGHA_00681;inference=ab initio prediction:Prodigal:002006;locus_tag=LDDCCGHA_00681;product=hypothetical protein
M-oxalidis_contig_21_1	Prodigal:002006	CDS	71410	71586	.	-	0	ID=LDDCCGHA_00682;inference=ab initio prediction:Prodigal:002006;locus_tag=LDDCCGHA_00682;product=hypothetical protein
M-oxalidis_contig_21_1	Prodigal:002006	CDS	71583	71852	.	-	0	ID=LDDCCGHA_00683;inference=ab initio prediction:Prodigal:002006;locus_tag=LDDCCGHA_00683;product=hypothetical protein
M-oxalidis_contig_21_1	Prodigal:002006	CDS	71856	72425	.	-	0	ID=LDDCCGHA_00684;inference=ab initio prediction:Prodigal:002006;locus_tag=LDDCCGHA_00684;product=hypothetical protein
M-oxalidis_contig_21_1	Prodigal:002006	CDS	72688	73059	.	-	0	ID=LDDCCGHA_00685;inference=ab initio prediction:Prodigal:002006;locus_tag=LDDCCGHA_00685;product=hypothetical protein
M-oxalidis_contig_21_1	Prodigal:002006	CDS	73133	73348	.	-	0	ID=LDDCCGHA_00686;inference=ab initio prediction:Prodigal:002006;locus_tag=LDDCCGHA_00686;product=hypothetical protein
M-oxalidis_contig_21_1	Prodigal:002006	CDS	73358	73741	.	-	0	ID=LDDCCGHA_00687;inference=ab initio prediction:Prodigal:002006;locus_tag=LDDCCGHA_00687;product=hypothetical protein
M-oxalidis_contig_21_1	Prodigal:002006	CDS	74080	75102	.	+	0	ID=LDDCCGHA_00688;db_xref=COG:COG1840;inference=ab initio prediction:Prodigal:002006,similar to AA sequence:UniProtKB:P43951;locus_tag=LDDCCGHA_00688;product=putative protein
M-oxalidis_contig_21_1	Prodigal:002006	CDS	75666	76505	.	-	0	ID=LDDCCGHA_00689;inference=ab initio prediction:Prodigal:002006;locus_tag=LDDCCGHA_00689;product=hypothetical protein
M-oxalidis_contig_21_1	Prodigal:002006	CDS	77692	78915	.	+	0	ID=LDDCCGHA_00690;Name=intA_2;db_xref=COG:COG0582;gene=intA_2;inference=ab initio prediction:Prodigal:002006,similar to AA sequence:UniProtKB:P32053;locus_tag=LDDCCGHA_00690;product=Prophage integrase IntA
M-oxalidis_contig_21_1	Prodigal:002006	CDS	78924	79835	.	+	0	ID=LDDCCGHA_00691;inference=ab initio prediction:Prodigal:002006;locus_tag=LDDCCGHA_00691;product=hypothetical protein
M-oxalidis_contig_21_1	Prodigal:002006	CDS	80317	80439	.	+	0	ID=LDDCCGHA_00692;inference=ab initio prediction:Prodigal:002006;locus_tag=LDDCCGHA_00692;product=hypothetical protein
M-oxalidis_contig_21_1	Prodigal:002006	CDS	80436	80669	.	+	0	ID=LDDCCGHA_00693;inference=ab initio prediction:Prodigal:002006;locus_tag=LDDCCGHA_00693;product=hypothetical protein
M-oxalidis_contig_21_1	Prodigal:002006	CDS	80666	80956	.	+	0	ID=LDDCCGHA_00694;inference=ab initio prediction:Prodigal:002006;locus_tag=LDDCCGHA_00694;product=hypothetical protein
M-oxalidis_contig_21_1	Prodigal:002006	CDS	80953	82302	.	+	0	ID=LDDCCGHA_00695;inference=ab initio prediction:Prodigal:002006;locus_tag=LDDCCGHA_00695;product=hypothetical protein
M-oxalidis_contig_21_1	Prodigal:002006	CDS	82453	84183	.	+	0	ID=LDDCCGHA_00696;inference=ab initio prediction:Prodigal:002006;locus_tag=LDDCCGHA_00696;product=hypothetical protein
M-oxalidis_contig_21_1	Prodigal:002006	CDS	84210	84623	.	+	0	ID=LDDCCGHA_00697;inference=ab initio prediction:Prodigal:002006;locus_tag=LDDCCGHA_00697;product=hypothetical protein
M-oxalidis_contig_21_1	Prodigal:002006	CDS	84620	85228	.	+	0	ID=LDDCCGHA_00698;inference=ab initio prediction:Prodigal:002006;locus_tag=LDDCCGHA_00698;product=hypothetical protein
M-oxalidis_contig_21_1	Prodigal:002006	CDS	85225	85455	.	+	0	ID=LDDCCGHA_00699;inference=ab initio prediction:Prodigal:002006;locus_tag=LDDCCGHA_00699;product=hypothetical protein
M-oxalidis_contig_21_1	Prodigal:002006	CDS	85452	85706	.	+	0	ID=LDDCCGHA_00700;inference=ab initio prediction:Prodigal:002006;locus_tag=LDDCCGHA_00700;product=hypothetical protein
M-oxalidis_contig_21_1	Prodigal:002006	CDS	85916	86404	.	+	0	ID=LDDCCGHA_00701;Name=ros_2;db_xref=COG:COG4957;gene=ros_2;inference=ab initio prediction:Prodigal:002006,similar to AA sequence:UniProtKB:Q04152;locus_tag=LDDCCGHA_00701;product=Transcriptional regulatory protein ros
M-oxalidis_contig_21_1	Prodigal:002006	CDS	86725	87078	.	+	0	ID=LDDCCGHA_00702;inference=ab initio prediction:Prodigal:002006;locus_tag=LDDCCGHA_00702;product=hypothetical protein
M-oxalidis_contig_21_1	Prodigal:002006	CDS	87221	87643	.	+	0	ID=LDDCCGHA_00703;inference=ab initio prediction:Prodigal:002006;locus_tag=LDDCCGHA_00703;product=hypothetical protein
M-oxalidis_contig_21_1	Prodigal:002006	CDS	88091	88273	.	-	0	ID=LDDCCGHA_00704;inference=ab initio prediction:Prodigal:002006;locus_tag=LDDCCGHA_00704;product=hypothetical protein
M-oxalidis_contig_22_1	Prodigal:002006	CDS	524	913	.	+	0	ID=LDDCCGHA_00705;inference=ab initio prediction:Prodigal:002006;locus_tag=LDDCCGHA_00705;product=hypothetical protein
M-oxalidis_contig_22_1	Prodigal:002006	CDS	935	2002	.	-	0	ID=LDDCCGHA_00706;inference=ab initio prediction:Prodigal:002006;locus_tag=LDDCCGHA_00706;product=hypothetical protein
M-oxalidis_contig_22_1	Prodigal:002006	CDS	2605	3042	.	-	0	ID=LDDCCGHA_00707;inference=ab initio prediction:Prodigal:002006;locus_tag=LDDCCGHA_00707;product=hypothetical protein
M-oxalidis_contig_22_1	Prodigal:002006	CDS	3627	3965	.	+	0	ID=LDDCCGHA_00708;inference=ab initio prediction:Prodigal:002006;locus_tag=LDDCCGHA_00708;product=hypothetical protein
M-oxalidis_contig_22_1	Prodigal:002006	CDS	4060	4857	.	-	0	ID=LDDCCGHA_00709;eC_number=1.1.1.100;Name=fabG_2;gene=fabG_2;inference=ab initio prediction:Prodigal:002006,similar to AA sequence:UniProtKB:O67610;locus_tag=LDDCCGHA_00709;product=3-oxoacyl-[acyl-carrier-protein] reductase FabG
M-oxalidis_contig_22_1	Prodigal:002006	CDS	4921	6354	.	-	0	ID=LDDCCGHA_00710;Name=ribZ;gene=ribZ;inference=ab initio prediction:Prodigal:002006,similar to AA sequence:UniProtKB:Q180E3;locus_tag=LDDCCGHA_00710;product=Riboflavin transporter RibZ
M-oxalidis_contig_22_1	Prodigal:002006	CDS	6464	7486	.	+	0	ID=LDDCCGHA_00711;eC_number=3.8.1.5;Name=dhmA_1;gene=dhmA_1;inference=ab initio prediction:Prodigal:002006,protein motif:HAMAP:MF_01230;locus_tag=LDDCCGHA_00711;product=Haloalkane dehalogenase
M-oxalidis_contig_22_1	Prodigal:002006	CDS	7498	8367	.	+	0	ID=LDDCCGHA_00712;eC_number=1.1.1.60;Name=garR;db_xref=COG:COG2084;gene=garR;inference=ab initio prediction:Prodigal:002006,similar to AA sequence:UniProtKB:P0ABQ2;locus_tag=LDDCCGHA_00712;product=2-hydroxy-3-oxopropionate reductase
M-oxalidis_contig_22_1	Prodigal:002006	CDS	8380	8913	.	-	0	ID=LDDCCGHA_00713;inference=ab initio prediction:Prodigal:002006;locus_tag=LDDCCGHA_00713;product=hypothetical protein
M-oxalidis_contig_22_1	Prodigal:002006	CDS	9021	9542	.	-	0	ID=LDDCCGHA_00714;Name=yabI;db_xref=COG:COG0586;gene=yabI;inference=ab initio prediction:Prodigal:002006,similar to AA sequence:UniProtKB:P30149;locus_tag=LDDCCGHA_00714;product=Inner membrane protein YabI
M-oxalidis_contig_22_1	Prodigal:002006	CDS	9707	10555	.	+	0	ID=LDDCCGHA_00715;eC_number=2.7.1.35;Name=pdxY;db_xref=COG:COG2240;gene=pdxY;inference=ab initio prediction:Prodigal:002006,similar to AA sequence:UniProtKB:Q7CIR8;locus_tag=LDDCCGHA_00715;product=Pyridoxal kinase PdxY
M-oxalidis_contig_22_1	Prodigal:002006	CDS	10629	11534	.	+	0	ID=LDDCCGHA_00716;eC_number=5.3.3.17;Name=phzF;gene=phzF;inference=ab initio prediction:Prodigal:002006,similar to AA sequence:UniProtKB:Q51792;locus_tag=LDDCCGHA_00716;product=Trans-2%2C3-dihydro-3-hydroxyanthranilate isomerase
M-oxalidis_contig_22_1	Prodigal:002006	CDS	11527	12273	.	+	0	ID=LDDCCGHA_00717;inference=ab initio prediction:Prodigal:002006;locus_tag=LDDCCGHA_00717;product=hypothetical protein
M-oxalidis_contig_22_1	Prodigal:002006	CDS	12264	12599	.	-	0	ID=LDDCCGHA_00718;inference=ab initio prediction:Prodigal:002006;locus_tag=LDDCCGHA_00718;product=hypothetical protein
M-oxalidis_contig_22_1	Prodigal:002006	CDS	12698	13180	.	-	0	ID=LDDCCGHA_00719;inference=ab initio prediction:Prodigal:002006,similar to AA sequence:ISfinder:ISMpo2;locus_tag=LDDCCGHA_00719;product=IS1595 family transposase ISMpo2
M-oxalidis_contig_22_1	Prodigal:002006	CDS	13692	15257	.	+	0	ID=LDDCCGHA_00720;eC_number=2.3.3.13;Name=leuA;db_xref=COG:COG0119;gene=leuA;inference=ab initio prediction:Prodigal:002006,similar to AA sequence:UniProtKB:Q9JZG1;locus_tag=LDDCCGHA_00720;product=2-isopropylmalate synthase
M-oxalidis_contig_22_1	Aragorn:001002	tRNA	15399	15474	.	+	.	ID=LDDCCGHA_00721;inference=COORDINATES:profile:Aragorn:001002;locus_tag=LDDCCGHA_00721;product=tRNA-Lys(ctt)
M-oxalidis_contig_22_1	Prodigal:002006	CDS	15773	17359	.	-	0	ID=LDDCCGHA_00722;inference=ab initio prediction:Prodigal:002006;locus_tag=LDDCCGHA_00722;product=hypothetical protein
M-oxalidis_contig_22_1	Prodigal:002006	CDS	17356	17634	.	-	0	ID=LDDCCGHA_00723;inference=ab initio prediction:Prodigal:002006;locus_tag=LDDCCGHA_00723;product=hypothetical protein
M-oxalidis_contig_22_1	Prodigal:002006	CDS	19343	19999	.	+	0	ID=LDDCCGHA_00724;inference=ab initio prediction:Prodigal:002006;locus_tag=LDDCCGHA_00724;product=hypothetical protein
M-oxalidis_contig_22_1	Prodigal:002006	CDS	19996	20373	.	-	0	ID=LDDCCGHA_00725;inference=ab initio prediction:Prodigal:002006;locus_tag=LDDCCGHA_00725;product=hypothetical protein
M-oxalidis_contig_22_1	Prodigal:002006	CDS	21029	22744	.	+	0	ID=LDDCCGHA_00726;eC_number=6.2.1.1;Name=acsA_1;db_xref=COG:COG0365;gene=acsA_1;inference=ab initio prediction:Prodigal:002006,similar to AA sequence:UniProtKB:P39062;locus_tag=LDDCCGHA_00726;product=Acetyl-coenzyme A synthetase
M-oxalidis_contig_22_1	Prodigal:002006	CDS	22854	24017	.	+	0	ID=LDDCCGHA_00727;eC_number=2.3.1.9;Name=thlA;db_xref=COG:COG0183;gene=thlA;inference=ab initio prediction:Prodigal:002006,similar to AA sequence:UniProtKB:P45359;locus_tag=LDDCCGHA_00727;product=Acetyl-CoA acetyltransferase
M-oxalidis_contig_23_1	Prodigal:002006	CDS	303	1919	.	-	0	ID=LDDCCGHA_00728;inference=ab initio prediction:Prodigal:002006;locus_tag=LDDCCGHA_00728;product=hypothetical protein
M-oxalidis_contig_23_1	Prodigal:002006	CDS	2146	2406	.	+	0	ID=LDDCCGHA_00729;inference=ab initio prediction:Prodigal:002006;locus_tag=LDDCCGHA_00729;product=hypothetical protein
M-oxalidis_contig_23_1	Prodigal:002006	CDS	2458	2736	.	-	0	ID=LDDCCGHA_00730;inference=ab initio prediction:Prodigal:002006;locus_tag=LDDCCGHA_00730;product=hypothetical protein
M-oxalidis_contig_23_1	Prodigal:002006	CDS	3159	5141	.	+	0	ID=LDDCCGHA_00731;eC_number=2.4.1.129;Name=mtgA_3;gene=mtgA_3;inference=ab initio prediction:Prodigal:002006,protein motif:HAMAP:MF_00766;locus_tag=LDDCCGHA_00731;product=Biosynthetic peptidoglycan transglycosylase
M-oxalidis_contig_23_1	Prodigal:002006	CDS	5345	6043	.	+	0	ID=LDDCCGHA_00732;inference=ab initio prediction:Prodigal:002006;locus_tag=LDDCCGHA_00732;product=hypothetical protein
M-oxalidis_contig_23_1	Prodigal:002006	CDS	6178	6351	.	+	0	ID=LDDCCGHA_00733;inference=ab initio prediction:Prodigal:002006;locus_tag=LDDCCGHA_00733;product=hypothetical protein
M-oxalidis_contig_23_1	Prodigal:002006	CDS	6480	7535	.	-	0	ID=LDDCCGHA_00734;Name=ttgC;db_xref=COG:COG1538;gene=ttgC;inference=ab initio prediction:Prodigal:002006,similar to AA sequence:UniProtKB:Q88N32;locus_tag=LDDCCGHA_00734;product=putative efflux pump outer membrane protein TtgC
M-oxalidis_contig_23_1	Prodigal:002006	CDS	8028	11174	.	-	0	ID=LDDCCGHA_00735;Name=czcA_2;gene=czcA_2;inference=ab initio prediction:Prodigal:002006,similar to AA sequence:UniProtKB:P13511;locus_tag=LDDCCGHA_00735;product=Cobalt-zinc-cadmium resistance protein CzcA
M-oxalidis_contig_23_1	Prodigal:002006	CDS	11188	12507	.	-	0	ID=LDDCCGHA_00736;Name=mdtA_4;gene=mdtA_4;inference=ab initio prediction:Prodigal:002006,protein motif:HAMAP:MF_01422;locus_tag=LDDCCGHA_00736;product=Multidrug resistance protein MdtA
M-oxalidis_contig_23_1	Prodigal:002006	CDS	12961	13188	.	+	0	ID=LDDCCGHA_00737;inference=ab initio prediction:Prodigal:002006;locus_tag=LDDCCGHA_00737;product=hypothetical protein
M-oxalidis_contig_23_1	Prodigal:002006	CDS	13882	13983	.	-	0	ID=LDDCCGHA_00738;inference=ab initio prediction:Prodigal:002006;locus_tag=LDDCCGHA_00738;product=hypothetical protein
M-oxalidis_contig_23_1	Prodigal:002006	CDS	14434	14799	.	-	0	ID=LDDCCGHA_00739;inference=ab initio prediction:Prodigal:002006;locus_tag=LDDCCGHA_00739;product=hypothetical protein
M-oxalidis_contig_23_1	Prodigal:002006	CDS	14907	15653	.	+	0	ID=LDDCCGHA_00740;eC_number=1.1.1.100;Name=fabG_3;gene=fabG_3;inference=ab initio prediction:Prodigal:002006,similar to AA sequence:UniProtKB:P99093;locus_tag=LDDCCGHA_00740;product=3-oxoacyl-[acyl-carrier-protein] reductase FabG
M-oxalidis_contig_23_1	Prodigal:002006	CDS	15880	16803	.	-	0	ID=LDDCCGHA_00741;inference=ab initio prediction:Prodigal:002006;locus_tag=LDDCCGHA_00741;product=hypothetical protein
M-oxalidis_contig_23_1	Prodigal:002006	CDS	17035	18144	.	+	0	ID=LDDCCGHA_00742;inference=ab initio prediction:Prodigal:002006,similar to AA sequence:UniProtKB:P9WMJ1;locus_tag=LDDCCGHA_00742;product=putative HTH-type transcriptional regulator
M-oxalidis_contig_23_1	Prodigal:002006	CDS	18282	19400	.	+	0	ID=LDDCCGHA_00743;Name=bepF_1;gene=bepF_1;inference=ab initio prediction:Prodigal:002006,similar to AA sequence:UniProtKB:Q8FWV8;locus_tag=LDDCCGHA_00743;product=Efflux pump periplasmic linker BepF
M-oxalidis_contig_23_1	Prodigal:002006	CDS	19404	22589	.	+	0	ID=LDDCCGHA_00744;Name=bepG;gene=bepG;inference=ab initio prediction:Prodigal:002006,similar to AA sequence:UniProtKB:Q8FWV9;locus_tag=LDDCCGHA_00744;product=Efflux pump membrane transporter BepG
M-oxalidis_contig_23_1	Prodigal:002006	CDS	22615	23457	.	+	0	ID=LDDCCGHA_00745;eC_number=2.7.4.1;inference=ab initio prediction:Prodigal:002006,similar to AA sequence:UniProtKB:Q92ZU4;locus_tag=LDDCCGHA_00745;product=Polyphosphate:ADP phosphotransferase 3
M-oxalidis_contig_23_1	Prodigal:002006	CDS	23512	23913	.	-	0	ID=LDDCCGHA_00746;Name=atpC_2;gene=atpC_2;inference=ab initio prediction:Prodigal:002006,protein motif:HAMAP:MF_00530;locus_tag=LDDCCGHA_00746;product=ATP synthase epsilon chain
M-oxalidis_contig_23_1	Prodigal:002006	CDS	23950	24732	.	-	0	ID=LDDCCGHA_00747;eC_number=1.3.1.9;Name=fabI_2;db_xref=COG:COG0623;gene=fabI_2;inference=ab initio prediction:Prodigal:002006,similar to AA sequence:UniProtKB:O67505;locus_tag=LDDCCGHA_00747;product=Enoyl-[acyl-carrier-protein] reductase [NADH] FabI
M-oxalidis_contig_23_1	Prodigal:002006	CDS	24729	27083	.	-	0	ID=LDDCCGHA_00748;inference=ab initio prediction:Prodigal:002006;locus_tag=LDDCCGHA_00748;product=hypothetical protein
M-oxalidis_contig_23_1	Prodigal:002006	CDS	27110	27613	.	-	0	ID=LDDCCGHA_00749;inference=ab initio prediction:Prodigal:002006;locus_tag=LDDCCGHA_00749;product=hypothetical protein
M-oxalidis_contig_23_1	Prodigal:002006	CDS	27630	28835	.	-	0	ID=LDDCCGHA_00750;eC_number=2.7.2.1;Name=ackA;db_xref=COG:COG0282;gene=ackA;inference=ab initio prediction:Prodigal:002006,similar to AA sequence:UniProtKB:Q9WYB1;locus_tag=LDDCCGHA_00750;product=Acetate kinase
M-oxalidis_contig_23_1	Prodigal:002006	CDS	28839	29813	.	-	0	ID=LDDCCGHA_00751;eC_number=2.3.1.8;Name=pta_1;db_xref=COG:COG0280;gene=pta_1;inference=ab initio prediction:Prodigal:002006,similar to AA sequence:UniProtKB:Q9X0L4;locus_tag=LDDCCGHA_00751;product=Phosphate acetyltransferase
M-oxalidis_contig_23_1	Prodigal:002006	CDS	30420	30785	.	+	0	ID=LDDCCGHA_00752;inference=ab initio prediction:Prodigal:002006;locus_tag=LDDCCGHA_00752;product=hypothetical protein
M-oxalidis_contig_23_1	Prodigal:002006	CDS	30799	31626	.	+	0	ID=LDDCCGHA_00753;inference=ab initio prediction:Prodigal:002006;locus_tag=LDDCCGHA_00753;product=hypothetical protein
M-oxalidis_contig_23_1	Prodigal:002006	CDS	31776	32156	.	+	0	ID=LDDCCGHA_00754;inference=ab initio prediction:Prodigal:002006;locus_tag=LDDCCGHA_00754;product=hypothetical protein
M-oxalidis_contig_23_1	Prodigal:002006	CDS	32270	32806	.	+	0	ID=LDDCCGHA_00755;eC_number=2.3.1.-;db_xref=COG:COG0454;inference=ab initio prediction:Prodigal:002006,similar to AA sequence:UniProtKB:O05581;locus_tag=LDDCCGHA_00755;product=Acetyltransferase Pat
M-oxalidis_contig_23_1	Prodigal:002006	CDS	32839	33180	.	-	0	ID=LDDCCGHA_00756;inference=ab initio prediction:Prodigal:002006;locus_tag=LDDCCGHA_00756;product=hypothetical protein
M-oxalidis_contig_23_1	Prodigal:002006	CDS	33398	33787	.	-	0	ID=LDDCCGHA_00757;inference=ab initio prediction:Prodigal:002006;locus_tag=LDDCCGHA_00757;product=hypothetical protein
M-oxalidis_contig_23_1	Prodigal:002006	CDS	34076	34555	.	+	0	ID=LDDCCGHA_00758;inference=ab initio prediction:Prodigal:002006;locus_tag=LDDCCGHA_00758;product=hypothetical protein
M-oxalidis_contig_23_1	Prodigal:002006	CDS	34746	35225	.	+	0	ID=LDDCCGHA_00759;inference=ab initio prediction:Prodigal:002006;locus_tag=LDDCCGHA_00759;product=hypothetical protein
M-oxalidis_contig_23_1	Prodigal:002006	CDS	35506	35808	.	+	0	ID=LDDCCGHA_00760;inference=ab initio prediction:Prodigal:002006;locus_tag=LDDCCGHA_00760;product=hypothetical protein
M-oxalidis_contig_23_1	Prodigal:002006	CDS	35870	37585	.	+	0	ID=LDDCCGHA_00761;inference=ab initio prediction:Prodigal:002006;locus_tag=LDDCCGHA_00761;product=hypothetical protein
M-oxalidis_contig_23_1	Prodigal:002006	CDS	37607	39979	.	+	0	ID=LDDCCGHA_00762;db_xref=COG:COG2199;inference=ab initio prediction:Prodigal:002006,similar to AA sequence:UniProtKB:Q9ABX9;locus_tag=LDDCCGHA_00762;product=putative signaling protein
M-oxalidis_contig_23_1	Prodigal:002006	CDS	39992	40462	.	+	0	ID=LDDCCGHA_00763;inference=ab initio prediction:Prodigal:002006;locus_tag=LDDCCGHA_00763;product=hypothetical protein
M-oxalidis_contig_23_1	Prodigal:002006	CDS	40567	41364	.	-	0	ID=LDDCCGHA_00764;inference=ab initio prediction:Prodigal:002006;locus_tag=LDDCCGHA_00764;product=hypothetical protein
M-oxalidis_contig_23_1	Prodigal:002006	CDS	41352	41771	.	-	0	ID=LDDCCGHA_00765;inference=ab initio prediction:Prodigal:002006;locus_tag=LDDCCGHA_00765;product=hypothetical protein
M-oxalidis_contig_23_1	Prodigal:002006	CDS	42293	42772	.	+	0	ID=LDDCCGHA_00766;inference=ab initio prediction:Prodigal:002006;locus_tag=LDDCCGHA_00766;product=hypothetical protein
M-oxalidis_contig_23_1	Prodigal:002006	CDS	42774	42866	.	+	0	ID=LDDCCGHA_00767;inference=ab initio prediction:Prodigal:002006;locus_tag=LDDCCGHA_00767;product=hypothetical protein
M-oxalidis_contig_23_1	Prodigal:002006	CDS	42897	44855	.	-	0	ID=LDDCCGHA_00768;inference=ab initio prediction:Prodigal:002006;locus_tag=LDDCCGHA_00768;product=hypothetical protein
M-oxalidis_contig_23_1	Prodigal:002006	CDS	45074	45610	.	+	0	ID=LDDCCGHA_00769;inference=ab initio prediction:Prodigal:002006;locus_tag=LDDCCGHA_00769;product=hypothetical protein
M-oxalidis_contig_23_1	Prodigal:002006	CDS	45705	46322	.	+	0	ID=LDDCCGHA_00770;inference=ab initio prediction:Prodigal:002006;locus_tag=LDDCCGHA_00770;product=hypothetical protein
M-oxalidis_contig_23_1	Prodigal:002006	CDS	46483	46728	.	+	0	ID=LDDCCGHA_00771;inference=ab initio prediction:Prodigal:002006;locus_tag=LDDCCGHA_00771;product=hypothetical protein
M-oxalidis_contig_23_1	Prodigal:002006	CDS	46728	47009	.	+	0	ID=LDDCCGHA_00772;inference=ab initio prediction:Prodigal:002006;locus_tag=LDDCCGHA_00772;product=hypothetical protein
M-oxalidis_contig_23_1	Prodigal:002006	CDS	47082	47288	.	-	0	ID=LDDCCGHA_00773;inference=ab initio prediction:Prodigal:002006;locus_tag=LDDCCGHA_00773;product=hypothetical protein
M-oxalidis_contig_23_1	Prodigal:002006	CDS	47512	49479	.	+	0	ID=LDDCCGHA_00774;eC_number=2.7.13.3;Name=rcsC_2;gene=rcsC_2;inference=ab initio prediction:Prodigal:002006,protein motif:HAMAP:MF_00979;locus_tag=LDDCCGHA_00774;product=Sensor histidine kinase RcsC
M-oxalidis_contig_23_1	Prodigal:002006	CDS	49368	50033	.	-	0	ID=LDDCCGHA_00775;inference=ab initio prediction:Prodigal:002006;locus_tag=LDDCCGHA_00775;product=hypothetical protein
M-oxalidis_contig_23_1	Prodigal:002006	CDS	50141	50596	.	-	0	ID=LDDCCGHA_00776;inference=ab initio prediction:Prodigal:002006;locus_tag=LDDCCGHA_00776;product=hypothetical protein
M-oxalidis_contig_23_1	Prodigal:002006	CDS	50791	51414	.	+	0	ID=LDDCCGHA_00777;inference=ab initio prediction:Prodigal:002006;locus_tag=LDDCCGHA_00777;product=hypothetical protein
M-oxalidis_contig_23_1	Prodigal:002006	CDS	51429	53165	.	-	0	ID=LDDCCGHA_00778;eC_number=2.7.11.1;Name=pknD_1;gene=pknD_1;inference=ab initio prediction:Prodigal:002006,protein motif:HAMAP:MF_01957;locus_tag=LDDCCGHA_00778;product=Serine/threonine-protein kinase PknD
M-oxalidis_contig_23_1	Prodigal:002006	CDS	53231	54067	.	-	0	ID=LDDCCGHA_00779;Name=focA;db_xref=COG:COG2116;gene=focA;inference=ab initio prediction:Prodigal:002006,similar to AA sequence:UniProtKB:P0AC23;locus_tag=LDDCCGHA_00779;product=putative formate transporter 1
M-oxalidis_contig_23_1	Prodigal:002006	CDS	54373	54648	.	+	0	ID=LDDCCGHA_00780;inference=ab initio prediction:Prodigal:002006;locus_tag=LDDCCGHA_00780;product=hypothetical protein
M-oxalidis_contig_23_1	Prodigal:002006	CDS	54893	55114	.	+	0	ID=LDDCCGHA_00781;db_xref=COG:COG3360;inference=ab initio prediction:Prodigal:002006,similar to AA sequence:UniProtKB:A1WUH0;locus_tag=LDDCCGHA_00781;product=Dodecin
M-oxalidis_contig_23_1	Prodigal:002006	CDS	55121	55348	.	+	0	ID=LDDCCGHA_00782;inference=ab initio prediction:Prodigal:002006;locus_tag=LDDCCGHA_00782;product=hypothetical protein
M-oxalidis_contig_23_1	Prodigal:002006	CDS	55387	56619	.	-	0	ID=LDDCCGHA_00783;inference=ab initio prediction:Prodigal:002006;locus_tag=LDDCCGHA_00783;product=hypothetical protein
M-oxalidis_contig_23_1	Prodigal:002006	CDS	56860	57051	.	+	0	ID=LDDCCGHA_00784;inference=ab initio prediction:Prodigal:002006;locus_tag=LDDCCGHA_00784;product=hypothetical protein
M-oxalidis_contig_23_1	Prodigal:002006	CDS	57113	58144	.	-	0	ID=LDDCCGHA_00785;eC_number=1.1.-.-;Name=yajO_1;db_xref=COG:COG0667;gene=yajO_1;inference=ab initio prediction:Prodigal:002006,similar to AA sequence:UniProtKB:P77735;locus_tag=LDDCCGHA_00785;product=1-deoxyxylulose-5-phosphate synthase YajO
M-oxalidis_contig_23_1	Prodigal:002006	CDS	58553	61888	.	+	0	ID=LDDCCGHA_00786;eC_number=2.7.13.3;Name=rcsC_3;gene=rcsC_3;inference=ab initio prediction:Prodigal:002006,protein motif:HAMAP:MF_00979;locus_tag=LDDCCGHA_00786;product=Sensor histidine kinase RcsC
M-oxalidis_contig_23_1	Prodigal:002006	CDS	62042	62404	.	+	0	ID=LDDCCGHA_00787;inference=ab initio prediction:Prodigal:002006;locus_tag=LDDCCGHA_00787;product=hypothetical protein
M-oxalidis_contig_23_1	Prodigal:002006	CDS	62552	63322	.	+	0	ID=LDDCCGHA_00788;inference=ab initio prediction:Prodigal:002006;locus_tag=LDDCCGHA_00788;product=hypothetical protein
M-oxalidis_contig_23_1	Prodigal:002006	CDS	63507	64586	.	+	0	ID=LDDCCGHA_00789;inference=ab initio prediction:Prodigal:002006;locus_tag=LDDCCGHA_00789;product=hypothetical protein
M-oxalidis_contig_23_1	Prodigal:002006	CDS	64751	64927	.	+	0	ID=LDDCCGHA_00790;inference=ab initio prediction:Prodigal:002006;locus_tag=LDDCCGHA_00790;product=hypothetical protein
M-oxalidis_contig_24_1	Prodigal:002006	CDS	488	1441	.	-	0	ID=LDDCCGHA_00791;Name=oxyR_2;gene=oxyR_2;inference=ab initio prediction:Prodigal:002006,similar to AA sequence:UniProtKB:P0ACQ4;locus_tag=LDDCCGHA_00791;product=Hydrogen peroxide-inducible genes activator
M-oxalidis_contig_24_1	Prodigal:002006	CDS	1589	3175	.	+	0	ID=LDDCCGHA_00792;eC_number=1.11.1.6;Name=katA;db_xref=COG:COG0753;gene=katA;inference=ab initio prediction:Prodigal:002006,similar to AA sequence:UniProtKB:Q59337;locus_tag=LDDCCGHA_00792;product=Catalase
M-oxalidis_contig_24_1	Prodigal:002006	CDS	3304	3777	.	+	0	ID=LDDCCGHA_00793;inference=ab initio prediction:Prodigal:002006;locus_tag=LDDCCGHA_00793;product=hypothetical protein
M-oxalidis_contig_24_1	Prodigal:002006	CDS	3791	4978	.	-	0	ID=LDDCCGHA_00794;Name=yycB;db_xref=COG:COG2807;gene=yycB;inference=ab initio prediction:Prodigal:002006,similar to AA sequence:UniProtKB:P37482;locus_tag=LDDCCGHA_00794;product=putative transporter YycB
M-oxalidis_contig_24_1	Prodigal:002006	CDS	4975	6651	.	-	0	ID=LDDCCGHA_00795;eC_number=2.3.1.269;Name=lnt;db_xref=COG:COG0815;gene=lnt;inference=ab initio prediction:Prodigal:002006,similar to AA sequence:UniProtKB:Q8FJY4;locus_tag=LDDCCGHA_00795;product=Apolipoprotein N-acyltransferase
M-oxalidis_contig_24_1	Prodigal:002006	CDS	6648	7772	.	-	0	ID=LDDCCGHA_00796;Name=tlyC;db_xref=COG:COG1253;gene=tlyC;inference=ab initio prediction:Prodigal:002006,similar to AA sequence:UniProtKB:Q68W10;locus_tag=LDDCCGHA_00796;product=Hemolysin C
M-oxalidis_contig_24_1	Prodigal:002006	CDS	7809	8291	.	-	0	ID=LDDCCGHA_00797;eC_number=3.1.-.-;Name=ybeY;gene=ybeY;inference=ab initio prediction:Prodigal:002006,protein motif:HAMAP:MF_00009;locus_tag=LDDCCGHA_00797;product=Endoribonuclease YbeY
M-oxalidis_contig_24_1	Prodigal:002006	CDS	8294	9403	.	-	0	ID=LDDCCGHA_00798;db_xref=COG:COG1702;inference=ab initio prediction:Prodigal:002006,similar to AA sequence:UniProtKB:P9WIA3;locus_tag=LDDCCGHA_00798;product=PhoH-like protein
M-oxalidis_contig_24_1	Prodigal:002006	CDS	9429	10730	.	-	0	ID=LDDCCGHA_00799;eC_number=2.8.4.3;Name=miaB;db_xref=COG:COG0621;gene=miaB;inference=ab initio prediction:Prodigal:002006,similar to AA sequence:UniProtKB:Q9RCI2;locus_tag=LDDCCGHA_00799;product=tRNA-2-methylthio-N(6)-dimethylallyladenosine synthase
M-oxalidis_contig_24_1	Prodigal:002006	CDS	10960	11889	.	+	0	ID=LDDCCGHA_00800;eC_number=3.5.1.2;Name=glsA_1;db_xref=COG:COG2066;gene=glsA_1;inference=ab initio prediction:Prodigal:002006,similar to AA sequence:UniProtKB:O87405;locus_tag=LDDCCGHA_00800;product=Thermolabile glutaminase
M-oxalidis_contig_24_1	Prodigal:002006	CDS	11914	12102	.	-	0	ID=LDDCCGHA_00801;inference=ab initio prediction:Prodigal:002006;locus_tag=LDDCCGHA_00801;product=hypothetical protein
M-oxalidis_contig_24_1	Prodigal:002006	CDS	12530	13567	.	+	0	ID=LDDCCGHA_00802;eC_number=6.3.1.2;Name=glnII;db_xref=COG:COG0174;gene=glnII;inference=ab initio prediction:Prodigal:002006,similar to AA sequence:UniProtKB:P04772;locus_tag=LDDCCGHA_00802;product=Glutamine synthetase
M-oxalidis_contig_24_1	Prodigal:002006	CDS	13897	14778	.	-	0	ID=LDDCCGHA_00803;inference=ab initio prediction:Prodigal:002006;locus_tag=LDDCCGHA_00803;product=hypothetical protein
M-oxalidis_contig_24_1	Prodigal:002006	CDS	14800	15321	.	-	0	ID=LDDCCGHA_00804;eC_number=2.3.1.189;Name=mshD;gene=mshD;inference=ab initio prediction:Prodigal:002006,protein motif:HAMAP:MF_01698;locus_tag=LDDCCGHA_00804;product=Mycothiol acetyltransferase
M-oxalidis_contig_24_1	Prodigal:002006	CDS	15318	15998	.	-	0	ID=LDDCCGHA_00805;Name=tsaB;db_xref=COG:COG1214;gene=tsaB;inference=ab initio prediction:Prodigal:002006,similar to AA sequence:UniProtKB:Q7CQE0;locus_tag=LDDCCGHA_00805;product=tRNA threonylcarbamoyladenosine biosynthesis protein TsaB
M-oxalidis_contig_24_1	Prodigal:002006	CDS	16168	16734	.	-	0	ID=LDDCCGHA_00806;Name=nfuA;gene=nfuA;inference=ab initio prediction:Prodigal:002006,protein motif:HAMAP:MF_01637;locus_tag=LDDCCGHA_00806;product=Fe/S biogenesis protein NfuA
M-oxalidis_contig_24_1	Prodigal:002006	CDS	16995	17399	.	+	0	ID=LDDCCGHA_00807;Name=rplS;db_xref=COG:COG0335;gene=rplS;inference=ab initio prediction:Prodigal:002006,similar to AA sequence:UniProtKB:Q6ND68;locus_tag=LDDCCGHA_00807;product=50S ribosomal protein L19
M-oxalidis_contig_24_1	Prodigal:002006	CDS	17522	18712	.	-	0	ID=LDDCCGHA_00808;inference=ab initio prediction:Prodigal:002006,similar to AA sequence:ISfinder:TnXax1;locus_tag=LDDCCGHA_00808;product=Tn3 family transposase TnXax1
M-oxalidis_contig_24_1	Prodigal:002006	CDS	18794	19396	.	-	0	ID=LDDCCGHA_00809;eC_number=4.2.1.33;Name=leuD1_1;db_xref=COG:COG0066;gene=leuD1_1;inference=ab initio prediction:Prodigal:002006,similar to AA sequence:UniProtKB:P04787;locus_tag=LDDCCGHA_00809;product=3-isopropylmalate dehydratase small subunit 1
M-oxalidis_contig_24_1	Prodigal:002006	CDS	19570	19746	.	+	0	ID=LDDCCGHA_00810;inference=ab initio prediction:Prodigal:002006;locus_tag=LDDCCGHA_00810;product=hypothetical protein
M-oxalidis_contig_24_1	Prodigal:002006	CDS	19866	20126	.	+	0	ID=LDDCCGHA_00811;inference=ab initio prediction:Prodigal:002006;locus_tag=LDDCCGHA_00811;product=hypothetical protein
M-oxalidis_contig_24_1	Prodigal:002006	CDS	20148	21434	.	-	0	ID=LDDCCGHA_00812;eC_number=1.3.1.85;Name=ccr;db_xref=COG:COG0604;gene=ccr;inference=ab initio prediction:Prodigal:002006,similar to AA sequence:UniProtKB:Q3IZ91;locus_tag=LDDCCGHA_00812;product=Crotonyl-CoA carboxylase/reductase
M-oxalidis_contig_24_1	Prodigal:002006	CDS	21644	21910	.	-	0	ID=LDDCCGHA_00813;inference=ab initio prediction:Prodigal:002006;locus_tag=LDDCCGHA_00813;product=hypothetical protein
M-oxalidis_contig_24_1	Prodigal:002006	CDS	22146	24194	.	+	0	ID=LDDCCGHA_00814;eC_number=5.4.99.63;Name=ecm;db_xref=COG:COG1884;gene=ecm;inference=ab initio prediction:Prodigal:002006,similar to AA sequence:UniProtKB:Q49115;locus_tag=LDDCCGHA_00814;product=Ethylmalonyl-CoA mutase
M-oxalidis_contig_24_1	Prodigal:002006	CDS	24242	25162	.	+	0	ID=LDDCCGHA_00815;eC_number=5.1.3.20;Name=hldD;gene=hldD;inference=ab initio prediction:Prodigal:002006,protein motif:HAMAP:MF_01601;locus_tag=LDDCCGHA_00815;product=ADP-L-glycero-D-manno-heptose-6-epimerase
M-oxalidis_contig_24_1	Prodigal:002006	CDS	25187	25528	.	-	0	ID=LDDCCGHA_00816;inference=ab initio prediction:Prodigal:002006;locus_tag=LDDCCGHA_00816;product=hypothetical protein
M-oxalidis_contig_24_1	Prodigal:002006	CDS	25551	26057	.	-	0	ID=LDDCCGHA_00817;inference=ab initio prediction:Prodigal:002006;locus_tag=LDDCCGHA_00817;product=hypothetical protein
M-oxalidis_contig_25_1	Prodigal:002006	CDS	116	913	.	+	0	ID=LDDCCGHA_00818;inference=ab initio prediction:Prodigal:002006;locus_tag=LDDCCGHA_00818;product=hypothetical protein
M-oxalidis_contig_25_1	Prodigal:002006	CDS	1186	2523	.	-	0	ID=LDDCCGHA_00819;eC_number=2.6.1.18;Name=bauA;db_xref=COG:COG0161;gene=bauA;inference=ab initio prediction:Prodigal:002006,similar to AA sequence:UniProtKB:Q9I700;locus_tag=LDDCCGHA_00819;product=Beta-alanine--pyruvate aminotransferase
M-oxalidis_contig_25_1	Prodigal:002006	CDS	2538	2762	.	-	0	ID=LDDCCGHA_00820;inference=ab initio prediction:Prodigal:002006;locus_tag=LDDCCGHA_00820;product=hypothetical protein
M-oxalidis_contig_25_1	Prodigal:002006	CDS	3069	4571	.	+	0	ID=LDDCCGHA_00821;inference=ab initio prediction:Prodigal:002006;locus_tag=LDDCCGHA_00821;product=hypothetical protein
M-oxalidis_contig_25_1	Prodigal:002006	CDS	4642	5565	.	+	0	ID=LDDCCGHA_00822;eC_number=3.1.3.21;db_xref=COG:COG0647;inference=ab initio prediction:Prodigal:002006,similar to AA sequence:UniProtKB:O33194;locus_tag=LDDCCGHA_00822;product=D%2CL-glycerol 3-phosphate phosphatase
M-oxalidis_contig_25_1	Prodigal:002006	CDS	5572	6102	.	-	0	ID=LDDCCGHA_00823;inference=ab initio prediction:Prodigal:002006;locus_tag=LDDCCGHA_00823;product=hypothetical protein
M-oxalidis_contig_25_1	Prodigal:002006	CDS	6195	6578	.	-	0	ID=LDDCCGHA_00824;Name=cheY_1;db_xref=COG:COG0784;gene=cheY_1;inference=ab initio prediction:Prodigal:002006,similar to AA sequence:UniProtKB:P0AE67;locus_tag=LDDCCGHA_00824;product=Chemotaxis protein CheY
M-oxalidis_contig_25_1	Prodigal:002006	CDS	6833	7864	.	+	0	ID=LDDCCGHA_00825;Name=ribF;db_xref=COG:COG0196;gene=ribF;inference=ab initio prediction:Prodigal:002006,similar to AA sequence:UniProtKB:P0AG40;locus_tag=LDDCCGHA_00825;product=Bifunctional riboflavin kinase/FMN adenylyltransferase
M-oxalidis_contig_25_1	Prodigal:002006	CDS	8208	8981	.	-	0	ID=LDDCCGHA_00826;inference=ab initio prediction:Prodigal:002006;locus_tag=LDDCCGHA_00826;product=hypothetical protein
M-oxalidis_contig_25_1	Prodigal:002006	CDS	9063	9689	.	-	0	ID=LDDCCGHA_00827;inference=ab initio prediction:Prodigal:002006;locus_tag=LDDCCGHA_00827;product=hypothetical protein
M-oxalidis_contig_25_1	Prodigal:002006	CDS	9785	10948	.	-	0	ID=LDDCCGHA_00828;inference=ab initio prediction:Prodigal:002006;locus_tag=LDDCCGHA_00828;product=hypothetical protein
M-oxalidis_contig_25_1	Prodigal:002006	CDS	11325	12647	.	+	0	ID=LDDCCGHA_00829;eC_number=1.17.7.3;Name=ispG;db_xref=COG:COG0821;gene=ispG;inference=ab initio prediction:Prodigal:002006,similar to AA sequence:UniProtKB:Q5SLI8;locus_tag=LDDCCGHA_00829;product=4-hydroxy-3-methylbut-2-en-1-yl diphosphate synthase (flavodoxin)
M-oxalidis_contig_25_1	Prodigal:002006	CDS	12890	14890	.	+	0	ID=LDDCCGHA_00830;Name=kup_1;gene=kup_1;inference=ab initio prediction:Prodigal:002006,protein motif:HAMAP:MF_01522;locus_tag=LDDCCGHA_00830;product=Low affinity potassium transport system protein kup
M-oxalidis_contig_25_1	Prodigal:002006	CDS	15158	15640	.	+	0	ID=LDDCCGHA_00831;eC_number=1.3.99.16;Name=iorA_1;gene=iorA_1;inference=ab initio prediction:Prodigal:002006,similar to AA sequence:UniProtKB:Q51697;locus_tag=LDDCCGHA_00831;product=Isoquinoline 1-oxidoreductase subunit alpha
M-oxalidis_contig_25_1	Prodigal:002006	CDS	15637	17979	.	+	0	ID=LDDCCGHA_00832;eC_number=1.2.5.2;inference=ab initio prediction:Prodigal:002006,similar to AA sequence:UniProtKB:P17201;locus_tag=LDDCCGHA_00832;product=Membrane-bound aldehyde dehydrogenase [pyrroloquinoline-quinone]
M-oxalidis_contig_25_1	Prodigal:002006	CDS	18150	18542	.	+	0	ID=LDDCCGHA_00833;inference=ab initio prediction:Prodigal:002006;locus_tag=LDDCCGHA_00833;product=hypothetical protein
M-oxalidis_contig_25_1	Prodigal:002006	CDS	18823	18975	.	+	0	ID=LDDCCGHA_00834;inference=ab initio prediction:Prodigal:002006;locus_tag=LDDCCGHA_00834;product=hypothetical protein
M-oxalidis_contig_25_1	Prodigal:002006	CDS	19080	19301	.	-	0	ID=LDDCCGHA_00835;inference=ab initio prediction:Prodigal:002006;locus_tag=LDDCCGHA_00835;product=hypothetical protein
M-oxalidis_contig_25_1	Prodigal:002006	CDS	19598	20158	.	-	0	ID=LDDCCGHA_00836;eC_number=2.3.1.286;Name=cobB_1;db_xref=COG:COG0846;gene=cobB_1;inference=ab initio prediction:Prodigal:002006,similar to AA sequence:UniProtKB:P0A2F2;locus_tag=LDDCCGHA_00836;product=NAD-dependent protein deacylase
M-oxalidis_contig_25_1	Prodigal:002006	CDS	20336	22081	.	-	0	ID=LDDCCGHA_00837;eC_number=2.7.-.-;Name=sasA_3;gene=sasA_3;inference=ab initio prediction:Prodigal:002006,protein motif:HAMAP:MF_01837;locus_tag=LDDCCGHA_00837;product=Adaptive-response sensory-kinase SasA
M-oxalidis_contig_25_1	Prodigal:002006	CDS	22586	23320	.	+	0	ID=LDDCCGHA_00838;Name=ompR_2;gene=ompR_2;inference=ab initio prediction:Prodigal:002006,similar to AA sequence:UniProtKB:P0AA16;locus_tag=LDDCCGHA_00838;product=Transcriptional regulatory protein OmpR
M-oxalidis_contig_25_1	Prodigal:002006	CDS	23359	23856	.	+	0	ID=LDDCCGHA_00839;inference=ab initio prediction:Prodigal:002006;locus_tag=LDDCCGHA_00839;product=hypothetical protein
M-oxalidis_contig_25_1	Prodigal:002006	CDS	23905	25647	.	+	0	ID=LDDCCGHA_00840;eC_number=3.4.19.13;Name=ggt;db_xref=COG:COG0405;gene=ggt;inference=ab initio prediction:Prodigal:002006,similar to AA sequence:UniProtKB:P18956;locus_tag=LDDCCGHA_00840;product=Glutathione hydrolase proenzyme
M-oxalidis_contig_25_1	Prodigal:002006	CDS	25729	26517	.	+	0	ID=LDDCCGHA_00841;inference=ab initio prediction:Prodigal:002006;locus_tag=LDDCCGHA_00841;product=hypothetical protein
M-oxalidis_contig_25_1	Prodigal:002006	CDS	26652	27098	.	+	0	ID=LDDCCGHA_00842;inference=ab initio prediction:Prodigal:002006;locus_tag=LDDCCGHA_00842;product=hypothetical protein
M-oxalidis_contig_25_1	Prodigal:002006	CDS	27268	28392	.	+	0	ID=LDDCCGHA_00843;inference=ab initio prediction:Prodigal:002006;locus_tag=LDDCCGHA_00843;product=hypothetical protein
M-oxalidis_contig_25_1	Prodigal:002006	CDS	28389	28856	.	-	0	ID=LDDCCGHA_00844;eC_number=2.8.1.12;Name=moaE;db_xref=COG:COG0314;gene=moaE;inference=ab initio prediction:Prodigal:002006,similar to AA sequence:UniProtKB:P30749;locus_tag=LDDCCGHA_00844;product=Molybdopterin synthase catalytic subunit
M-oxalidis_contig_25_1	Prodigal:002006	CDS	29050	30069	.	+	0	ID=LDDCCGHA_00845;Name=caiE;gene=caiE;inference=ab initio prediction:Prodigal:002006,protein motif:HAMAP:MF_01525;locus_tag=LDDCCGHA_00845;product=Carnitine operon protein CaiE
M-oxalidis_contig_25_1	Prodigal:002006	CDS	30077	30634	.	-	0	ID=LDDCCGHA_00846;inference=ab initio prediction:Prodigal:002006;locus_tag=LDDCCGHA_00846;product=hypothetical protein
M-oxalidis_contig_25_1	Prodigal:002006	CDS	30717	31313	.	-	0	ID=LDDCCGHA_00847;inference=ab initio prediction:Prodigal:002006;locus_tag=LDDCCGHA_00847;product=hypothetical protein
M-oxalidis_contig_25_1	Prodigal:002006	CDS	31538	34951	.	+	0	ID=LDDCCGHA_00848;eC_number=6.2.1.20;Name=aas;gene=aas;inference=ab initio prediction:Prodigal:002006,protein motif:HAMAP:MF_01162;locus_tag=LDDCCGHA_00848;product=Bifunctional protein Aas
M-oxalidis_contig_25_1	Prodigal:002006	CDS	35123	36295	.	-	0	ID=LDDCCGHA_00849;eC_number=2.3.1.47;Name=bioF_1;gene=bioF_1;inference=ab initio prediction:Prodigal:002006,similar to AA sequence:UniProtKB:P22806;locus_tag=LDDCCGHA_00849;product=8-amino-7-oxononanoate synthase
M-oxalidis_contig_25_1	Prodigal:002006	CDS	36401	37654	.	+	0	ID=LDDCCGHA_00850;eC_number=2.6.1.62;Name=bioA;db_xref=COG:COG0161;gene=bioA;inference=ab initio prediction:Prodigal:002006,similar to AA sequence:UniProtKB:P12995;locus_tag=LDDCCGHA_00850;product=Adenosylmethionine-8-amino-7-oxononanoate aminotransferase
M-oxalidis_contig_25_1	Prodigal:002006	CDS	37753	38151	.	+	0	ID=LDDCCGHA_00851;Name=algB;db_xref=COG:COG2204;gene=algB;inference=ab initio prediction:Prodigal:002006,similar to AA sequence:UniProtKB:P23747;locus_tag=LDDCCGHA_00851;product=Alginate biosynthesis transcriptional regulatory protein AlgB
M-oxalidis_contig_25_1	Prodigal:002006	CDS	38292	38975	.	+	0	ID=LDDCCGHA_00852;Name=slyA_1;gene=slyA_1;inference=ab initio prediction:Prodigal:002006,protein motif:HAMAP:MF_01819;locus_tag=LDDCCGHA_00852;product=Transcriptional regulator SlyA
M-oxalidis_contig_25_1	Prodigal:002006	CDS	39292	40224	.	+	0	ID=LDDCCGHA_00853;Name=ribN;gene=ribN;inference=ab initio prediction:Prodigal:002006,similar to AA sequence:UniProtKB:Q9KKU0;locus_tag=LDDCCGHA_00853;product=Riboflavin transporter
M-oxalidis_contig_25_1	Prodigal:002006	CDS	40245	40520	.	-	0	ID=LDDCCGHA_00854;inference=ab initio prediction:Prodigal:002006;locus_tag=LDDCCGHA_00854;product=hypothetical protein
M-oxalidis_contig_25_1	Prodigal:002006	CDS	40888	43866	.	+	0	ID=LDDCCGHA_00855;eC_number=6.1.1.5;Name=ileS;db_xref=COG:COG0060;gene=ileS;inference=ab initio prediction:Prodigal:002006,similar to AA sequence:UniProtKB:Q72AR5;locus_tag=LDDCCGHA_00855;product=Isoleucine--tRNA ligase
M-oxalidis_contig_25_1	Prodigal:002006	CDS	43934	44449	.	+	0	ID=LDDCCGHA_00856;eC_number=3.4.23.36;Name=lspA;db_xref=COG:COG0597;gene=lspA;inference=ab initio prediction:Prodigal:002006,similar to AA sequence:UniProtKB:Q9HVM5;locus_tag=LDDCCGHA_00856;product=Lipoprotein signal peptidase
M-oxalidis_contig_25_1	Prodigal:002006	CDS	44627	45280	.	+	0	ID=LDDCCGHA_00857;inference=ab initio prediction:Prodigal:002006;locus_tag=LDDCCGHA_00857;product=hypothetical protein
M-oxalidis_contig_25_1	Prodigal:002006	CDS	45397	46818	.	+	0	ID=LDDCCGHA_00858;eC_number=3.4.24.-;db_xref=COG:COG0612;inference=ab initio prediction:Prodigal:002006,similar to AA sequence:UniProtKB:P9WHT5;locus_tag=LDDCCGHA_00858;product=putative zinc protease
M-oxalidis_contig_25_1	Prodigal:002006	CDS	46881	48164	.	+	0	ID=LDDCCGHA_00859;inference=ab initio prediction:Prodigal:002006;locus_tag=LDDCCGHA_00859;product=hypothetical protein
M-oxalidis_contig_25_1	Prodigal:002006	CDS	48270	49202	.	+	0	ID=LDDCCGHA_00860;eC_number=1.13.11.-;Name=mhqA;db_xref=COG:COG0346;gene=mhqA;inference=ab initio prediction:Prodigal:002006,similar to AA sequence:UniProtKB:O34689;locus_tag=LDDCCGHA_00860;product=Putative ring-cleaving dioxygenase MhqA
M-oxalidis_contig_26_1	Prodigal:002006	CDS	78	305	.	+	0	ID=LDDCCGHA_00861;inference=ab initio prediction:Prodigal:002006;locus_tag=LDDCCGHA_00861;product=hypothetical protein
M-oxalidis_contig_26_1	Prodigal:002006	CDS	1231	1473	.	+	0	ID=LDDCCGHA_00862;inference=ab initio prediction:Prodigal:002006;locus_tag=LDDCCGHA_00862;product=hypothetical protein
M-oxalidis_contig_26_1	Prodigal:002006	CDS	1516	1734	.	-	0	ID=LDDCCGHA_00863;inference=ab initio prediction:Prodigal:002006;locus_tag=LDDCCGHA_00863;product=hypothetical protein
M-oxalidis_contig_26_1	Prodigal:002006	CDS	2266	2520	.	+	0	ID=LDDCCGHA_00864;inference=ab initio prediction:Prodigal:002006;locus_tag=LDDCCGHA_00864;product=hypothetical protein
M-oxalidis_contig_26_1	Prodigal:002006	CDS	2530	2736	.	-	0	ID=LDDCCGHA_00865;inference=ab initio prediction:Prodigal:002006;locus_tag=LDDCCGHA_00865;product=hypothetical protein
M-oxalidis_contig_26_1	Prodigal:002006	CDS	2800	2976	.	-	0	ID=LDDCCGHA_00866;inference=ab initio prediction:Prodigal:002006;locus_tag=LDDCCGHA_00866;product=hypothetical protein
M-oxalidis_contig_26_1	Prodigal:002006	CDS	4098	4367	.	-	0	ID=LDDCCGHA_00867;inference=ab initio prediction:Prodigal:002006;locus_tag=LDDCCGHA_00867;product=hypothetical protein
M-oxalidis_contig_26_1	Prodigal:002006	CDS	4471	4698	.	-	0	ID=LDDCCGHA_00868;inference=ab initio prediction:Prodigal:002006;locus_tag=LDDCCGHA_00868;product=hypothetical protein
M-oxalidis_contig_26_1	Prodigal:002006	CDS	4718	5044	.	-	0	ID=LDDCCGHA_00869;inference=ab initio prediction:Prodigal:002006;locus_tag=LDDCCGHA_00869;product=hypothetical protein
M-oxalidis_contig_26_1	Prodigal:002006	CDS	5118	5366	.	-	0	ID=LDDCCGHA_00870;inference=ab initio prediction:Prodigal:002006;locus_tag=LDDCCGHA_00870;product=hypothetical protein
M-oxalidis_contig_26_1	Prodigal:002006	CDS	5653	5958	.	+	0	ID=LDDCCGHA_00871;inference=ab initio prediction:Prodigal:002006;locus_tag=LDDCCGHA_00871;product=hypothetical protein
M-oxalidis_contig_26_1	Prodigal:002006	CDS	6198	6587	.	-	0	ID=LDDCCGHA_00872;inference=ab initio prediction:Prodigal:002006;locus_tag=LDDCCGHA_00872;product=hypothetical protein
M-oxalidis_contig_26_1	Prodigal:002006	CDS	6991	7458	.	-	0	ID=LDDCCGHA_00873;Name=ros_3;db_xref=COG:COG4957;gene=ros_3;inference=ab initio prediction:Prodigal:002006,similar to AA sequence:UniProtKB:Q04152;locus_tag=LDDCCGHA_00873;product=Transcriptional regulatory protein ros
M-oxalidis_contig_26_1	Prodigal:002006	CDS	7926	8597	.	+	0	ID=LDDCCGHA_00874;eC_number=3.1.26.4;Name=rnhA_1;gene=rnhA_1;inference=ab initio prediction:Prodigal:002006,protein motif:HAMAP:MF_00042;locus_tag=LDDCCGHA_00874;product=Ribonuclease H
M-oxalidis_contig_26_1	Prodigal:002006	CDS	8887	9387	.	-	0	ID=LDDCCGHA_00875;inference=ab initio prediction:Prodigal:002006;locus_tag=LDDCCGHA_00875;product=hypothetical protein
M-oxalidis_contig_26_1	Prodigal:002006	CDS	9483	10433	.	+	0	ID=LDDCCGHA_00876;Name=syrM1;gene=syrM1;inference=ab initio prediction:Prodigal:002006,similar to AA sequence:UniProtKB:P55619;locus_tag=LDDCCGHA_00876;product=HTH-type transcriptional regulator SyrM 1
M-oxalidis_contig_26_1	Prodigal:002006	CDS	10446	11930	.	-	0	ID=LDDCCGHA_00877;Name=dauA;db_xref=COG:COG0659;gene=dauA;inference=ab initio prediction:Prodigal:002006,similar to AA sequence:UniProtKB:P0AFR2;locus_tag=LDDCCGHA_00877;product=C4-dicarboxylic acid transporter DauA
M-oxalidis_contig_26_1	Prodigal:002006	CDS	12287	12439	.	-	0	ID=LDDCCGHA_00878;inference=ab initio prediction:Prodigal:002006;locus_tag=LDDCCGHA_00878;product=hypothetical protein
M-oxalidis_contig_26_1	Prodigal:002006	CDS	12957	13931	.	+	0	ID=LDDCCGHA_00879;Name=gcvA;gene=gcvA;inference=ab initio prediction:Prodigal:002006,similar to AA sequence:UniProtKB:P0A9F6;locus_tag=LDDCCGHA_00879;product=Glycine cleavage system transcriptional activator
M-oxalidis_contig_26_1	Prodigal:002006	CDS	14013	15260	.	+	0	ID=LDDCCGHA_00880;Name=yhjX;gene=yhjX;inference=ab initio prediction:Prodigal:002006,similar to AA sequence:UniProtKB:P37662;locus_tag=LDDCCGHA_00880;product=putative MFS-type transporter YhjX
M-oxalidis_contig_26_1	Prodigal:002006	CDS	15260	16231	.	+	0	ID=LDDCCGHA_00881;inference=ab initio prediction:Prodigal:002006;locus_tag=LDDCCGHA_00881;product=hypothetical protein
M-oxalidis_contig_26_1	Prodigal:002006	CDS	16228	16701	.	+	0	ID=LDDCCGHA_00882;inference=ab initio prediction:Prodigal:002006;locus_tag=LDDCCGHA_00882;product=hypothetical protein
M-oxalidis_contig_26_1	Prodigal:002006	CDS	17003	17206	.	+	0	ID=LDDCCGHA_00883;inference=ab initio prediction:Prodigal:002006;locus_tag=LDDCCGHA_00883;product=hypothetical protein
M-oxalidis_contig_26_1	Prodigal:002006	CDS	17564	17743	.	-	0	ID=LDDCCGHA_00884;inference=ab initio prediction:Prodigal:002006;locus_tag=LDDCCGHA_00884;product=hypothetical protein
M-oxalidis_contig_26_1	Prodigal:002006	CDS	17866	18069	.	+	0	ID=LDDCCGHA_00885;inference=ab initio prediction:Prodigal:002006;locus_tag=LDDCCGHA_00885;product=hypothetical protein
M-oxalidis_contig_26_1	Prodigal:002006	CDS	18494	20344	.	+	0	ID=LDDCCGHA_00886;inference=ab initio prediction:Prodigal:002006;locus_tag=LDDCCGHA_00886;product=hypothetical protein
M-oxalidis_contig_26_1	Prodigal:002006	CDS	20561	20998	.	-	0	ID=LDDCCGHA_00887;inference=ab initio prediction:Prodigal:002006;locus_tag=LDDCCGHA_00887;product=hypothetical protein
M-oxalidis_contig_26_1	Prodigal:002006	CDS	21044	21298	.	-	0	ID=LDDCCGHA_00888;inference=ab initio prediction:Prodigal:002006;locus_tag=LDDCCGHA_00888;product=hypothetical protein
M-oxalidis_contig_26_1	Prodigal:002006	CDS	21547	22194	.	-	0	ID=LDDCCGHA_00889;inference=ab initio prediction:Prodigal:002006;locus_tag=LDDCCGHA_00889;product=hypothetical protein
M-oxalidis_contig_26_1	Prodigal:002006	CDS	23056	23421	.	+	0	ID=LDDCCGHA_00890;inference=ab initio prediction:Prodigal:002006;locus_tag=LDDCCGHA_00890;product=hypothetical protein
M-oxalidis_contig_26_1	Prodigal:002006	CDS	23542	23985	.	+	0	ID=LDDCCGHA_00891;inference=ab initio prediction:Prodigal:002006;locus_tag=LDDCCGHA_00891;product=hypothetical protein
M-oxalidis_contig_26_1	Prodigal:002006	CDS	23993	24388	.	+	0	ID=LDDCCGHA_00892;inference=ab initio prediction:Prodigal:002006;locus_tag=LDDCCGHA_00892;product=hypothetical protein
M-oxalidis_contig_26_1	Prodigal:002006	CDS	24385	24795	.	+	0	ID=LDDCCGHA_00893;inference=ab initio prediction:Prodigal:002006;locus_tag=LDDCCGHA_00893;product=hypothetical protein
M-oxalidis_contig_26_1	Prodigal:002006	CDS	24811	25011	.	-	0	ID=LDDCCGHA_00894;inference=ab initio prediction:Prodigal:002006;locus_tag=LDDCCGHA_00894;product=hypothetical protein
M-oxalidis_contig_26_1	Prodigal:002006	CDS	25488	25754	.	+	0	ID=LDDCCGHA_00895;inference=ab initio prediction:Prodigal:002006;locus_tag=LDDCCGHA_00895;product=hypothetical protein
M-oxalidis_contig_26_1	Prodigal:002006	CDS	25872	26042	.	+	0	ID=LDDCCGHA_00896;inference=ab initio prediction:Prodigal:002006;locus_tag=LDDCCGHA_00896;product=hypothetical protein
M-oxalidis_contig_26_1	Prodigal:002006	CDS	26039	26416	.	+	0	ID=LDDCCGHA_00897;inference=ab initio prediction:Prodigal:002006;locus_tag=LDDCCGHA_00897;product=hypothetical protein
M-oxalidis_contig_26_1	Prodigal:002006	CDS	26401	26895	.	-	0	ID=LDDCCGHA_00898;inference=ab initio prediction:Prodigal:002006;locus_tag=LDDCCGHA_00898;product=hypothetical protein
M-oxalidis_contig_26_1	Prodigal:002006	CDS	26899	27093	.	-	0	ID=LDDCCGHA_00899;inference=ab initio prediction:Prodigal:002006;locus_tag=LDDCCGHA_00899;product=hypothetical protein
M-oxalidis_contig_26_1	Prodigal:002006	CDS	27239	27382	.	+	0	ID=LDDCCGHA_00900;inference=ab initio prediction:Prodigal:002006;locus_tag=LDDCCGHA_00900;product=hypothetical protein
M-oxalidis_contig_26_1	Prodigal:002006	CDS	27442	27672	.	-	0	ID=LDDCCGHA_00901;inference=ab initio prediction:Prodigal:002006;locus_tag=LDDCCGHA_00901;product=hypothetical protein
M-oxalidis_contig_26_1	Prodigal:002006	CDS	28461	28715	.	+	0	ID=LDDCCGHA_00902;inference=ab initio prediction:Prodigal:002006;locus_tag=LDDCCGHA_00902;product=hypothetical protein
M-oxalidis_contig_26_1	Prodigal:002006	CDS	28727	29023	.	-	0	ID=LDDCCGHA_00903;inference=ab initio prediction:Prodigal:002006;locus_tag=LDDCCGHA_00903;product=hypothetical protein
M-oxalidis_contig_26_1	Prodigal:002006	CDS	29068	29259	.	-	0	ID=LDDCCGHA_00904;inference=ab initio prediction:Prodigal:002006;locus_tag=LDDCCGHA_00904;product=hypothetical protein
M-oxalidis_contig_26_1	Prodigal:002006	CDS	29369	29767	.	-	0	ID=LDDCCGHA_00905;inference=ab initio prediction:Prodigal:002006;locus_tag=LDDCCGHA_00905;product=hypothetical protein
M-oxalidis_contig_26_1	Prodigal:002006	CDS	29990	30238	.	+	0	ID=LDDCCGHA_00906;inference=ab initio prediction:Prodigal:002006;locus_tag=LDDCCGHA_00906;product=hypothetical protein
M-oxalidis_contig_26_1	Prodigal:002006	CDS	30245	30580	.	-	0	ID=LDDCCGHA_00907;inference=ab initio prediction:Prodigal:002006;locus_tag=LDDCCGHA_00907;product=hypothetical protein
M-oxalidis_contig_26_1	Prodigal:002006	CDS	30752	30976	.	+	0	ID=LDDCCGHA_00908;inference=ab initio prediction:Prodigal:002006;locus_tag=LDDCCGHA_00908;product=hypothetical protein
M-oxalidis_contig_26_1	Prodigal:002006	CDS	31011	31289	.	+	0	ID=LDDCCGHA_00909;inference=ab initio prediction:Prodigal:002006;locus_tag=LDDCCGHA_00909;product=hypothetical protein
M-oxalidis_contig_26_1	Prodigal:002006	CDS	31425	31631	.	+	0	ID=LDDCCGHA_00910;inference=ab initio prediction:Prodigal:002006;locus_tag=LDDCCGHA_00910;product=hypothetical protein
M-oxalidis_contig_26_1	Prodigal:002006	CDS	31889	32347	.	+	0	ID=LDDCCGHA_00911;inference=ab initio prediction:Prodigal:002006;locus_tag=LDDCCGHA_00911;product=hypothetical protein
M-oxalidis_contig_26_1	Prodigal:002006	CDS	32344	32814	.	-	0	ID=LDDCCGHA_00912;inference=ab initio prediction:Prodigal:002006;locus_tag=LDDCCGHA_00912;product=hypothetical protein
M-oxalidis_contig_27_1	Prodigal:002006	CDS	519	3719	.	-	0	ID=LDDCCGHA_00913;inference=ab initio prediction:Prodigal:002006;locus_tag=LDDCCGHA_00913;product=hypothetical protein
M-oxalidis_contig_27_1	Prodigal:002006	CDS	4840	4968	.	-	0	ID=LDDCCGHA_00914;inference=ab initio prediction:Prodigal:002006;locus_tag=LDDCCGHA_00914;product=hypothetical protein
M-oxalidis_contig_27_1	Prodigal:002006	CDS	5060	5929	.	-	0	ID=LDDCCGHA_00915;Name=gltR;db_xref=COG:COG0583;gene=gltR;inference=ab initio prediction:Prodigal:002006,similar to AA sequence:UniProtKB:P94501;locus_tag=LDDCCGHA_00915;product=HTH-type transcriptional regulator GltR
M-oxalidis_contig_27_1	Prodigal:002006	CDS	6095	7228	.	+	0	ID=LDDCCGHA_00916;inference=ab initio prediction:Prodigal:002006;locus_tag=LDDCCGHA_00916;product=hypothetical protein
M-oxalidis_contig_27_1	Prodigal:002006	CDS	7228	7812	.	+	0	ID=LDDCCGHA_00917;inference=ab initio prediction:Prodigal:002006;locus_tag=LDDCCGHA_00917;product=hypothetical protein
M-oxalidis_contig_27_1	Prodigal:002006	CDS	8004	8273	.	-	0	ID=LDDCCGHA_00918;inference=ab initio prediction:Prodigal:002006;locus_tag=LDDCCGHA_00918;product=hypothetical protein
M-oxalidis_contig_27_1	Prodigal:002006	CDS	8374	8613	.	-	0	ID=LDDCCGHA_00919;eC_number=5.3.2.-;db_xref=COG:COG1942;inference=ab initio prediction:Prodigal:002006,similar to AA sequence:UniProtKB:O25581;locus_tag=LDDCCGHA_00919;product=putative tautomerase
M-oxalidis_contig_27_1	Prodigal:002006	CDS	8626	9339	.	-	0	ID=LDDCCGHA_00920;eC_number=1.1.1.391;db_xref=COG:COG1028;inference=ab initio prediction:Prodigal:002006,similar to AA sequence:UniProtKB:C8WJW0;locus_tag=LDDCCGHA_00920;product=3-beta-hydroxycholanate 3-dehydrogenase (NAD(+)) 1
M-oxalidis_contig_27_1	Prodigal:002006	CDS	9354	10046	.	-	0	ID=LDDCCGHA_00921;eC_number=3.5.1.124;Name=hchA;gene=hchA;inference=ab initio prediction:Prodigal:002006,protein motif:HAMAP:MF_01046;locus_tag=LDDCCGHA_00921;product=Protein/nucleic acid deglycase HchA
M-oxalidis_contig_27_1	Prodigal:002006	CDS	10761	11135	.	-	0	ID=LDDCCGHA_00922;inference=ab initio prediction:Prodigal:002006;locus_tag=LDDCCGHA_00922;product=hypothetical protein
M-oxalidis_contig_27_1	Prodigal:002006	CDS	11173	11439	.	-	0	ID=LDDCCGHA_00923;inference=ab initio prediction:Prodigal:002006;locus_tag=LDDCCGHA_00923;product=hypothetical protein
M-oxalidis_contig_27_1	Prodigal:002006	CDS	11651	12229	.	-	0	ID=LDDCCGHA_00924;inference=ab initio prediction:Prodigal:002006;locus_tag=LDDCCGHA_00924;product=hypothetical protein
M-oxalidis_contig_27_1	Prodigal:002006	CDS	12193	12618	.	-	0	ID=LDDCCGHA_00925;Name=hdfR_1;gene=hdfR_1;inference=ab initio prediction:Prodigal:002006,protein motif:HAMAP:MF_01233;locus_tag=LDDCCGHA_00925;product=HTH-type transcriptional regulator HdfR
M-oxalidis_contig_27_1	Prodigal:002006	CDS	13130	18928	.	+	0	ID=LDDCCGHA_00926;eC_number=2.7.13.3;Name=rcsC_4;gene=rcsC_4;inference=ab initio prediction:Prodigal:002006,protein motif:HAMAP:MF_00979;locus_tag=LDDCCGHA_00926;product=Sensor histidine kinase RcsC
M-oxalidis_contig_27_1	Prodigal:002006	CDS	18925	20994	.	+	0	ID=LDDCCGHA_00927;eC_number=2.7.13.3;Name=rcsC_5;gene=rcsC_5;inference=ab initio prediction:Prodigal:002006,protein motif:HAMAP:MF_00979;locus_tag=LDDCCGHA_00927;product=Sensor histidine kinase RcsC
M-oxalidis_contig_27_1	Prodigal:002006	CDS	21348	22139	.	+	0	ID=LDDCCGHA_00928;inference=ab initio prediction:Prodigal:002006;locus_tag=LDDCCGHA_00928;product=hypothetical protein
M-oxalidis_contig_27_1	Prodigal:002006	CDS	22244	23077	.	+	0	ID=LDDCCGHA_00929;eC_number=1.9.3.1;Name=coxM;db_xref=COG:COG1622;gene=coxM;inference=ab initio prediction:Prodigal:002006,similar to AA sequence:UniProtKB:P98053;locus_tag=LDDCCGHA_00929;product=Alternative cytochrome c oxidase subunit 2
M-oxalidis_contig_27_1	Prodigal:002006	CDS	23091	24878	.	+	0	ID=LDDCCGHA_00930;eC_number=1.9.3.1;Name=coxN;db_xref=COG:COG0843;gene=coxN;inference=ab initio prediction:Prodigal:002006,similar to AA sequence:UniProtKB:P98000;locus_tag=LDDCCGHA_00930;product=Alternative cytochrome c oxidase subunit 1
M-oxalidis_contig_27_1	Prodigal:002006	CDS	24886	25587	.	+	0	ID=LDDCCGHA_00931;inference=ab initio prediction:Prodigal:002006;locus_tag=LDDCCGHA_00931;product=hypothetical protein
M-oxalidis_contig_27_1	Prodigal:002006	CDS	25602	26324	.	+	0	ID=LDDCCGHA_00932;Name=cyoC_2;db_xref=COG:COG1845;gene=cyoC_2;inference=ab initio prediction:Prodigal:002006,similar to AA sequence:UniProtKB:P0ABJ3;locus_tag=LDDCCGHA_00932;product=Cytochrome bo(3) ubiquinol oxidase subunit 3
M-oxalidis_contig_27_1	Prodigal:002006	CDS	26336	26668	.	+	0	ID=LDDCCGHA_00933;inference=ab initio prediction:Prodigal:002006;locus_tag=LDDCCGHA_00933;product=hypothetical protein
M-oxalidis_contig_27_1	Prodigal:002006	CDS	26727	27974	.	+	0	ID=LDDCCGHA_00934;eC_number=2.4.1.317;Name=tylN_1;gene=tylN_1;inference=ab initio prediction:Prodigal:002006,similar to AA sequence:UniProtKB:O70023;locus_tag=LDDCCGHA_00934;product=O-mycaminosyltylonolide 6-deoxyallosyltransferase
M-oxalidis_contig_27_1	Prodigal:002006	CDS	28124	28666	.	+	0	ID=LDDCCGHA_00935;inference=ab initio prediction:Prodigal:002006;locus_tag=LDDCCGHA_00935;product=hypothetical protein
M-oxalidis_contig_27_1	Prodigal:002006	CDS	28807	28920	.	+	0	ID=LDDCCGHA_00936;inference=ab initio prediction:Prodigal:002006;locus_tag=LDDCCGHA_00936;product=hypothetical protein
M-oxalidis_contig_27_1	Prodigal:002006	CDS	28970	29149	.	-	0	ID=LDDCCGHA_00937;inference=ab initio prediction:Prodigal:002006;locus_tag=LDDCCGHA_00937;product=hypothetical protein
M-oxalidis_contig_27_1	Prodigal:002006	CDS	29745	31028	.	+	0	ID=LDDCCGHA_00938;inference=ab initio prediction:Prodigal:002006;locus_tag=LDDCCGHA_00938;product=hypothetical protein
M-oxalidis_contig_27_1	Prodigal:002006	CDS	31041	31304	.	-	0	ID=LDDCCGHA_00939;inference=ab initio prediction:Prodigal:002006;locus_tag=LDDCCGHA_00939;product=hypothetical protein
M-oxalidis_contig_27_1	Prodigal:002006	CDS	31515	32243	.	-	0	ID=LDDCCGHA_00940;inference=ab initio prediction:Prodigal:002006;locus_tag=LDDCCGHA_00940;product=hypothetical protein
M-oxalidis_contig_27_1	Prodigal:002006	CDS	32283	33401	.	-	0	ID=LDDCCGHA_00941;db_xref=COG:COG0683;inference=ab initio prediction:Prodigal:002006,similar to AA sequence:UniProtKB:Q8YEE8;locus_tag=LDDCCGHA_00941;product=Leu/Ile/Val-binding protein 
M-oxalidis_contig_27_1	Prodigal:002006	CDS	33453	33806	.	-	0	ID=LDDCCGHA_00942;inference=ab initio prediction:Prodigal:002006;locus_tag=LDDCCGHA_00942;product=hypothetical protein
M-oxalidis_contig_27_1	Prodigal:002006	CDS	33810	34622	.	-	0	ID=LDDCCGHA_00943;Name=livF_1;db_xref=COG:COG0410;gene=livF_1;inference=ab initio prediction:Prodigal:002006,similar to AA sequence:UniProtKB:P22731;locus_tag=LDDCCGHA_00943;product=High-affinity branched-chain amino acid transport ATP-binding protein LivF
M-oxalidis_contig_27_1	Prodigal:002006	CDS	34619	35494	.	-	0	ID=LDDCCGHA_00944;Name=artM;db_xref=COG:COG1126;gene=artM;inference=ab initio prediction:Prodigal:002006,similar to AA sequence:UniProtKB:P54537;locus_tag=LDDCCGHA_00944;product=Arginine transport ATP-binding protein ArtM
M-oxalidis_contig_27_1	Prodigal:002006	CDS	35494	36894	.	-	0	ID=LDDCCGHA_00945;inference=ab initio prediction:Prodigal:002006;locus_tag=LDDCCGHA_00945;product=hypothetical protein
M-oxalidis_contig_27_1	Prodigal:002006	CDS	36900	37817	.	-	0	ID=LDDCCGHA_00946;Name=livH_2;db_xref=COG:COG0559;gene=livH_2;inference=ab initio prediction:Prodigal:002006,similar to AA sequence:UniProtKB:P0AEX7;locus_tag=LDDCCGHA_00946;product=High-affinity branched-chain amino acid transport system permease protein LivH
M-oxalidis_contig_27_1	Prodigal:002006	CDS	38226	38387	.	+	0	ID=LDDCCGHA_00947;inference=ab initio prediction:Prodigal:002006;locus_tag=LDDCCGHA_00947;product=hypothetical protein
M-oxalidis_contig_28_1	Aragorn:001002	tRNA	1608	1682	.	+	.	ID=LDDCCGHA_00948;inference=COORDINATES:profile:Aragorn:001002;locus_tag=LDDCCGHA_00948;product=tRNA-Thr(tgt)
M-oxalidis_contig_28_1	Prodigal:002006	CDS	1968	2729	.	+	0	ID=LDDCCGHA_00949;inference=ab initio prediction:Prodigal:002006;locus_tag=LDDCCGHA_00949;product=hypothetical protein
M-oxalidis_contig_29_1	Prodigal:002006	CDS	104	2476	.	-	0	ID=LDDCCGHA_00950;eC_number=2.7.13.3;Name=rcsC_6;gene=rcsC_6;inference=ab initio prediction:Prodigal:002006,protein motif:HAMAP:MF_00979;locus_tag=LDDCCGHA_00950;product=Sensor histidine kinase RcsC
M-oxalidis_contig_29_1	Prodigal:002006	CDS	2655	5336	.	-	0	ID=LDDCCGHA_00951;eC_number=3.4.11.2;Name=pepN;db_xref=COG:COG0308;gene=pepN;inference=ab initio prediction:Prodigal:002006,similar to AA sequence:UniProtKB:P04825;locus_tag=LDDCCGHA_00951;product=Aminopeptidase N
M-oxalidis_contig_29_1	Prodigal:002006	CDS	5502	5942	.	+	0	ID=LDDCCGHA_00952;eC_number=4.4.1.5;Name=gloA;db_xref=COG:COG0346;gene=gloA;inference=ab initio prediction:Prodigal:002006,similar to AA sequence:UniProtKB:P44638;locus_tag=LDDCCGHA_00952;product=Lactoylglutathione lyase
M-oxalidis_contig_29_1	Prodigal:002006	CDS	6030	6206	.	-	0	ID=LDDCCGHA_00953;inference=ab initio prediction:Prodigal:002006;locus_tag=LDDCCGHA_00953;product=hypothetical protein
M-oxalidis_contig_29_1	Prodigal:002006	CDS	7229	8323	.	+	0	ID=LDDCCGHA_00954;eC_number=2.1.1.199;Name=rsmH;db_xref=COG:COG0275;gene=rsmH;inference=ab initio prediction:Prodigal:002006,similar to AA sequence:UniProtKB:P60390;locus_tag=LDDCCGHA_00954;product=Ribosomal RNA small subunit methyltransferase H
M-oxalidis_contig_29_1	Prodigal:002006	CDS	8320	8826	.	+	0	ID=LDDCCGHA_00955;Name=ftsL;gene=ftsL;inference=ab initio prediction:Prodigal:002006,protein motif:HAMAP:MF_00910;locus_tag=LDDCCGHA_00955;product=Cell division protein FtsL
M-oxalidis_contig_29_1	Prodigal:002006	CDS	8833	10749	.	+	0	ID=LDDCCGHA_00956;eC_number=3.4.16.4;Name=ftsI;gene=ftsI;inference=ab initio prediction:Prodigal:002006,protein motif:HAMAP:MF_02080;locus_tag=LDDCCGHA_00956;product=Peptidoglycan D%2CD-transpeptidase FtsI
M-oxalidis_contig_29_1	Prodigal:002006	CDS	10746	12254	.	+	0	ID=LDDCCGHA_00957;eC_number=6.3.2.13;Name=murE;db_xref=COG:COG0769;gene=murE;inference=ab initio prediction:Prodigal:002006,similar to AA sequence:UniProtKB:Q819Q0;locus_tag=LDDCCGHA_00957;product=UDP-N-acetylmuramoyl-L-alanyl-D-glutamate--2%2C6-diaminopimelate ligase
M-oxalidis_contig_29_1	Prodigal:002006	CDS	12251	13723	.	+	0	ID=LDDCCGHA_00958;eC_number=6.3.2.10;Name=murF;db_xref=COG:COG0770;gene=murF;inference=ab initio prediction:Prodigal:002006,similar to AA sequence:UniProtKB:P11880;locus_tag=LDDCCGHA_00958;product=UDP-N-acetylmuramoyl-tripeptide--D-alanyl-D-alanine ligase
M-oxalidis_contig_29_1	Prodigal:002006	CDS	13833	14918	.	+	0	ID=LDDCCGHA_00959;eC_number=2.7.8.13;Name=mraY;db_xref=COG:COG0472;gene=mraY;inference=ab initio prediction:Prodigal:002006,similar to AA sequence:UniProtKB:P0A6W3;locus_tag=LDDCCGHA_00959;product=Phospho-N-acetylmuramoyl-pentapeptide-transferase
M-oxalidis_contig_29_1	Prodigal:002006	CDS	14976	16355	.	+	0	ID=LDDCCGHA_00960;eC_number=6.3.2.9;Name=murD;db_xref=COG:COG0771;gene=murD;inference=ab initio prediction:Prodigal:002006,similar to AA sequence:UniProtKB:P14900;locus_tag=LDDCCGHA_00960;product=UDP-N-acetylmuramoylalanine--D-glutamate ligase
M-oxalidis_contig_29_1	Prodigal:002006	CDS	16477	17643	.	+	0	ID=LDDCCGHA_00961;eC_number=2.4.1.129;Name=ftsW;gene=ftsW;inference=ab initio prediction:Prodigal:002006,similar to AA sequence:UniProtKB:B8H092;locus_tag=LDDCCGHA_00961;product=putative peptidoglycan glycosyltransferase FtsW
M-oxalidis_contig_29_1	Prodigal:002006	CDS	17640	18749	.	+	0	ID=LDDCCGHA_00962;eC_number=2.4.1.227;Name=murG_2;db_xref=COG:COG0707;gene=murG_2;inference=ab initio prediction:Prodigal:002006,similar to AA sequence:UniProtKB:Q9HW01;locus_tag=LDDCCGHA_00962;product=UDP-N-acetylglucosamine--N-acetylmuramyl-(pentapeptide) pyrophosphoryl-undecaprenol N-acetylglucosamine transferase
M-oxalidis_contig_29_1	Prodigal:002006	CDS	18796	20202	.	+	0	ID=LDDCCGHA_00963;eC_number=6.3.2.8;Name=murC;db_xref=COG:COG0773;gene=murC;inference=ab initio prediction:Prodigal:002006,similar to AA sequence:UniProtKB:Q9HW02;locus_tag=LDDCCGHA_00963;product=UDP-N-acetylmuramate--L-alanine ligase
M-oxalidis_contig_29_1	Prodigal:002006	CDS	20320	21243	.	+	0	ID=LDDCCGHA_00964;eC_number=1.3.1.98;Name=murB;db_xref=COG:COG0812;gene=murB;inference=ab initio prediction:Prodigal:002006,similar to AA sequence:UniProtKB:Q65JX9;locus_tag=LDDCCGHA_00964;product=UDP-N-acetylenolpyruvoylglucosamine reductase
M-oxalidis_contig_29_1	Prodigal:002006	CDS	21422	22345	.	+	0	ID=LDDCCGHA_00965;eC_number=6.3.2.4;Name=ddlB;db_xref=COG:COG1181;gene=ddlB;inference=ab initio prediction:Prodigal:002006,similar to AA sequence:UniProtKB:P07862;locus_tag=LDDCCGHA_00965;product=D-alanine--D-alanine ligase B
M-oxalidis_contig_29_1	Prodigal:002006	CDS	22312	23247	.	+	0	ID=LDDCCGHA_00966;Name=ftsQ;gene=ftsQ;inference=ab initio prediction:Prodigal:002006,protein motif:HAMAP:MF_00911;locus_tag=LDDCCGHA_00966;product=Cell division protein FtsQ
M-oxalidis_contig_29_1	Prodigal:002006	CDS	23316	24638	.	+	0	ID=LDDCCGHA_00967;Name=ftsA;db_xref=COG:COG0849;gene=ftsA;inference=ab initio prediction:Prodigal:002006,similar to AA sequence:UniProtKB:Q9K0X8;locus_tag=LDDCCGHA_00967;product=Cell division protein FtsA
M-oxalidis_contig_29_1	Prodigal:002006	CDS	24744	26555	.	+	0	ID=LDDCCGHA_00968;Name=ftsZ;gene=ftsZ;inference=ab initio prediction:Prodigal:002006,protein motif:HAMAP:MF_00909;locus_tag=LDDCCGHA_00968;product=Cell division protein FtsZ
M-oxalidis_contig_29_1	Prodigal:002006	CDS	27166	28113	.	+	0	ID=LDDCCGHA_00969;eC_number=3.5.1.108;Name=lpxC_1;db_xref=COG:COG0774;gene=lpxC_1;inference=ab initio prediction:Prodigal:002006,similar to AA sequence:UniProtKB:P0A725;locus_tag=LDDCCGHA_00969;product=UDP-3-O-acyl-N-acetylglucosamine deacetylase
M-oxalidis_contig_29_1	Prodigal:002006	CDS	28338	29216	.	+	0	ID=LDDCCGHA_00970;Name=bamD;db_xref=COG:COG4105;gene=bamD;inference=ab initio prediction:Prodigal:002006,similar to AA sequence:UniProtKB:Q9K0B1;locus_tag=LDDCCGHA_00970;product=Outer membrane protein assembly factor BamD
M-oxalidis_contig_29_1	Prodigal:002006	CDS	29354	31027	.	+	0	ID=LDDCCGHA_00971;Name=recN;db_xref=COG:COG0497;gene=recN;inference=ab initio prediction:Prodigal:002006,similar to AA sequence:UniProtKB:P05824;locus_tag=LDDCCGHA_00971;product=DNA repair protein RecN
M-oxalidis_contig_29_1	Prodigal:002006	CDS	31237	31446	.	+	0	ID=LDDCCGHA_00972;inference=ab initio prediction:Prodigal:002006;locus_tag=LDDCCGHA_00972;product=hypothetical protein
M-oxalidis_contig_29_1	Prodigal:002006	CDS	31451	31732	.	-	0	ID=LDDCCGHA_00973;inference=ab initio prediction:Prodigal:002006;locus_tag=LDDCCGHA_00973;product=hypothetical protein
M-oxalidis_contig_29_1	Prodigal:002006	CDS	32090	33130	.	+	0	ID=LDDCCGHA_00974;Name=pstS;db_xref=COG:COG0226;gene=pstS;inference=ab initio prediction:Prodigal:002006,similar to AA sequence:UniProtKB:P0AG82;locus_tag=LDDCCGHA_00974;product=Phosphate-binding protein PstS
M-oxalidis_contig_29_1	Prodigal:002006	CDS	33258	34235	.	+	0	ID=LDDCCGHA_00975;Name=pstC;db_xref=COG:COG0573;gene=pstC;inference=ab initio prediction:Prodigal:002006,similar to AA sequence:UniProtKB:P0AGH8;locus_tag=LDDCCGHA_00975;product=Phosphate transport system permease protein PstC
M-oxalidis_contig_29_1	Prodigal:002006	CDS	34247	35149	.	+	0	ID=LDDCCGHA_00976;Name=pstA;db_xref=COG:COG0581;gene=pstA;inference=ab initio prediction:Prodigal:002006,similar to AA sequence:UniProtKB:P07654;locus_tag=LDDCCGHA_00976;product=Phosphate transport system permease protein PstA
M-oxalidis_contig_29_1	Prodigal:002006	CDS	35208	36023	.	+	0	ID=LDDCCGHA_00977;eC_number=7.3.2.1;Name=pstB;db_xref=COG:COG1117;gene=pstB;inference=ab initio prediction:Prodigal:002006,similar to AA sequence:UniProtKB:P0AAH0;locus_tag=LDDCCGHA_00977;product=Phosphate import ATP-binding protein PstB
M-oxalidis_contig_29_1	Prodigal:002006	CDS	36077	36796	.	+	0	ID=LDDCCGHA_00978;Name=phoU;db_xref=COG:COG0704;gene=phoU;inference=ab initio prediction:Prodigal:002006,similar to AA sequence:UniProtKB:Q51547;locus_tag=LDDCCGHA_00978;product=Phosphate-specific transport system accessory protein PhoU 
M-oxalidis_contig_29_1	Prodigal:002006	CDS	36820	37521	.	+	0	ID=LDDCCGHA_00979;Name=phoB;db_xref=COG:COG0745;gene=phoB;inference=ab initio prediction:Prodigal:002006,similar to AA sequence:UniProtKB:P0AFJ5;locus_tag=LDDCCGHA_00979;product=Phosphate regulon transcriptional regulatory protein PhoB
M-oxalidis_contig_29_1	Prodigal:002006	CDS	37688	38221	.	-	0	ID=LDDCCGHA_00980;inference=ab initio prediction:Prodigal:002006;locus_tag=LDDCCGHA_00980;product=hypothetical protein
M-oxalidis_contig_29_1	Prodigal:002006	CDS	38602	39852	.	+	0	ID=LDDCCGHA_00981;inference=ab initio prediction:Prodigal:002006;locus_tag=LDDCCGHA_00981;product=hypothetical protein
M-oxalidis_contig_29_1	Prodigal:002006	CDS	39914	40042	.	-	0	ID=LDDCCGHA_00982;inference=ab initio prediction:Prodigal:002006;locus_tag=LDDCCGHA_00982;product=hypothetical protein
M-oxalidis_contig_29_1	Prodigal:002006	CDS	40121	41605	.	-	0	ID=LDDCCGHA_00983;eC_number=1.14.13.-;db_xref=COG:COG2072;inference=ab initio prediction:Prodigal:002006,similar to AA sequence:UniProtKB:Q9RKB5;locus_tag=LDDCCGHA_00983;product=Baeyer-Villiger monooxygenase
M-oxalidis_contig_29_1	Prodigal:002006	CDS	41616	42509	.	-	0	ID=LDDCCGHA_00984;eC_number=3.1.1.83;Name=mlhB_2;gene=mlhB_2;inference=ab initio prediction:Prodigal:002006,similar to AA sequence:UniProtKB:Q9EX73;locus_tag=LDDCCGHA_00984;product=Monoterpene epsilon-lactone hydrolase
M-oxalidis_contig_29_1	Prodigal:002006	CDS	42516	43343	.	-	0	ID=LDDCCGHA_00985;eC_number=1.-.-.-;Name=sadH;gene=sadH;inference=ab initio prediction:Prodigal:002006,similar to AA sequence:UniProtKB:P9WGP9;locus_tag=LDDCCGHA_00985;product=Putative oxidoreductase SadH
M-oxalidis_contig_29_1	Prodigal:002006	CDS	43424	44740	.	+	0	ID=LDDCCGHA_00986;Name=nupX;db_xref=COG:COG1972;gene=nupX;inference=ab initio prediction:Prodigal:002006,similar to AA sequence:UniProtKB:P33021;locus_tag=LDDCCGHA_00986;product=Putative nucleoside permease NupX
M-oxalidis_contig_29_1	Prodigal:002006	CDS	44799	45173	.	-	0	ID=LDDCCGHA_00987;inference=ab initio prediction:Prodigal:002006;locus_tag=LDDCCGHA_00987;product=hypothetical protein
M-oxalidis_contig_29_1	Prodigal:002006	CDS	45272	46282	.	+	0	ID=LDDCCGHA_00988;Name=nodD2;gene=nodD2;inference=ab initio prediction:Prodigal:002006,similar to AA sequence:UniProtKB:P55700;locus_tag=LDDCCGHA_00988;product=Nodulation protein D 2
M-oxalidis_contig_29_1	Prodigal:002006	CDS	46201	47958	.	-	0	ID=LDDCCGHA_00989;inference=ab initio prediction:Prodigal:002006;locus_tag=LDDCCGHA_00989;product=hypothetical protein
M-oxalidis_contig_29_1	Prodigal:002006	CDS	48050	48382	.	-	0	ID=LDDCCGHA_00990;inference=ab initio prediction:Prodigal:002006;locus_tag=LDDCCGHA_00990;product=hypothetical protein
M-oxalidis_contig_29_1	Prodigal:002006	CDS	48450	49850	.	+	0	ID=LDDCCGHA_00991;eC_number=1.14.-.-;inference=ab initio prediction:Prodigal:002006,similar to AA sequence:UniProtKB:P9WPN3;locus_tag=LDDCCGHA_00991;product=Putative cytochrome P450 132
M-oxalidis_contig_29_1	Prodigal:002006	CDS	49868	50173	.	-	0	ID=LDDCCGHA_00992;Name=minE_1;gene=minE_1;inference=ab initio prediction:Prodigal:002006,protein motif:HAMAP:MF_00262;locus_tag=LDDCCGHA_00992;product=Cell division topological specificity factor
M-oxalidis_contig_29_1	Prodigal:002006	CDS	50170	50985	.	-	0	ID=LDDCCGHA_00993;Name=minD_1;db_xref=COG:COG2894;gene=minD_1;inference=ab initio prediction:Prodigal:002006,similar to AA sequence:UniProtKB:Q7DDS7;locus_tag=LDDCCGHA_00993;product=Septum site-determining protein MinD
M-oxalidis_contig_29_1	Prodigal:002006	CDS	50998	51690	.	-	0	ID=LDDCCGHA_00994;Name=minC_1;db_xref=COG:COG0850;gene=minC_1;inference=ab initio prediction:Prodigal:002006,similar to AA sequence:UniProtKB:P65359;locus_tag=LDDCCGHA_00994;product=Septum site-determining protein MinC
M-oxalidis_contig_29_1	Prodigal:002006	CDS	52143	52793	.	-	0	ID=LDDCCGHA_00995;Name=minC_2;db_xref=COG:COG0850;gene=minC_2;inference=ab initio prediction:Prodigal:002006,similar to AA sequence:UniProtKB:P65359;locus_tag=LDDCCGHA_00995;product=Septum site-determining protein MinC
M-oxalidis_contig_29_1	Prodigal:002006	CDS	52798	53115	.	+	0	ID=LDDCCGHA_00996;inference=ab initio prediction:Prodigal:002006;locus_tag=LDDCCGHA_00996;product=hypothetical protein
M-oxalidis_contig_29_1	Prodigal:002006	CDS	53283	53582	.	+	0	ID=LDDCCGHA_00997;inference=ab initio prediction:Prodigal:002006;locus_tag=LDDCCGHA_00997;product=hypothetical protein
M-oxalidis_contig_29_1	Prodigal:002006	CDS	53625	55250	.	+	0	ID=LDDCCGHA_00998;inference=ab initio prediction:Prodigal:002006;locus_tag=LDDCCGHA_00998;product=hypothetical protein
M-oxalidis_contig_29_1	Prodigal:002006	CDS	55247	55594	.	+	0	ID=LDDCCGHA_00999;inference=ab initio prediction:Prodigal:002006;locus_tag=LDDCCGHA_00999;product=hypothetical protein
M-oxalidis_contig_29_1	Prodigal:002006	CDS	55755	57581	.	+	0	ID=LDDCCGHA_01000;Name=typA;db_xref=COG:COG1217;gene=typA;inference=ab initio prediction:Prodigal:002006,similar to AA sequence:UniProtKB:P32132;locus_tag=LDDCCGHA_01000;product=GTP-binding protein TypA/BipA
M-oxalidis_contig_29_1	Prodigal:002006	CDS	57602	57775	.	-	0	ID=LDDCCGHA_01001;inference=ab initio prediction:Prodigal:002006;locus_tag=LDDCCGHA_01001;product=hypothetical protein
M-oxalidis_contig_29_1	Prodigal:002006	CDS	57813	58127	.	-	0	ID=LDDCCGHA_01002;inference=ab initio prediction:Prodigal:002006;locus_tag=LDDCCGHA_01002;product=hypothetical protein
M-oxalidis_contig_29_1	Prodigal:002006	CDS	58127	58456	.	-	0	ID=LDDCCGHA_01003;inference=ab initio prediction:Prodigal:002006;locus_tag=LDDCCGHA_01003;product=hypothetical protein
M-oxalidis_contig_29_1	Prodigal:002006	CDS	58520	59788	.	-	0	ID=LDDCCGHA_01004;inference=ab initio prediction:Prodigal:002006;locus_tag=LDDCCGHA_01004;product=hypothetical protein
M-oxalidis_contig_29_1	Prodigal:002006	CDS	59851	60828	.	-	0	ID=LDDCCGHA_01005;eC_number=2.5.1.47;Name=cysK1;db_xref=COG:COG0031;gene=cysK1;inference=ab initio prediction:Prodigal:002006,similar to AA sequence:UniProtKB:P9WP55;locus_tag=LDDCCGHA_01005;product=O-acetylserine sulfhydrylase
M-oxalidis_contig_29_1	Prodigal:002006	CDS	61011	61184	.	-	0	ID=LDDCCGHA_01006;inference=ab initio prediction:Prodigal:002006;locus_tag=LDDCCGHA_01006;product=hypothetical protein
M-oxalidis_contig_29_1	Prodigal:002006	CDS	61312	61815	.	-	0	ID=LDDCCGHA_01007;inference=ab initio prediction:Prodigal:002006;locus_tag=LDDCCGHA_01007;product=hypothetical protein
M-oxalidis_contig_29_1	Prodigal:002006	CDS	62170	62493	.	+	0	ID=LDDCCGHA_01008;inference=ab initio prediction:Prodigal:002006;locus_tag=LDDCCGHA_01008;product=hypothetical protein
M-oxalidis_contig_29_1	Prodigal:002006	CDS	62506	63747	.	-	0	ID=LDDCCGHA_01009;eC_number=1.18.1.-;Name=thcD_1;gene=thcD_1;inference=ab initio prediction:Prodigal:002006,similar to AA sequence:UniProtKB:P43494;locus_tag=LDDCCGHA_01009;product=Rhodocoxin reductase
M-oxalidis_contig_29_1	Prodigal:002006	CDS	63744	64709	.	-	0	ID=LDDCCGHA_01010;Name=cmpR_1;db_xref=COG:COG0583;gene=cmpR_1;inference=ab initio prediction:Prodigal:002006,similar to AA sequence:UniProtKB:Q9F1R2;locus_tag=LDDCCGHA_01010;product=HTH-type transcriptional activator CmpR
M-oxalidis_contig_29_1	Prodigal:002006	CDS	64906	65964	.	+	0	ID=LDDCCGHA_01011;eC_number=3.1.3.11;Name=fbp;db_xref=COG:COG0158;gene=fbp;inference=ab initio prediction:Prodigal:002006,similar to AA sequence:UniProtKB:P0A993;locus_tag=LDDCCGHA_01011;product=Fructose-1%2C6-bisphosphatase class 1
M-oxalidis_contig_29_1	Prodigal:002006	CDS	66032	66892	.	+	0	ID=LDDCCGHA_01012;eC_number=2.7.1.19;Name=prkA;db_xref=COG:COG3954;gene=prkA;inference=ab initio prediction:Prodigal:002006,similar to AA sequence:UniProtKB:P12033;locus_tag=LDDCCGHA_01012;product=Phosphoribulokinase 1
M-oxalidis_contig_29_1	Prodigal:002006	CDS	67041	67727	.	+	0	ID=LDDCCGHA_01013;eC_number=5.1.3.1;Name=rpe;gene=rpe;inference=ab initio prediction:Prodigal:002006,similar to AA sequence:UniProtKB:P74061;locus_tag=LDDCCGHA_01013;product=Ribulose-phosphate 3-epimerase
M-oxalidis_contig_29_1	Prodigal:002006	CDS	67721	68482	.	+	0	ID=LDDCCGHA_01014;eC_number=3.1.3.-;Name=cbbY;db_xref=COG:COG0637;gene=cbbY;inference=ab initio prediction:Prodigal:002006,similar to AA sequence:UniProtKB:P95649;locus_tag=LDDCCGHA_01014;product=Protein CbbY
M-oxalidis_contig_29_1	Prodigal:002006	CDS	68442	68672	.	-	0	ID=LDDCCGHA_01015;inference=ab initio prediction:Prodigal:002006;locus_tag=LDDCCGHA_01015;product=hypothetical protein
M-oxalidis_contig_29_1	Prodigal:002006	CDS	68799	69545	.	+	0	ID=LDDCCGHA_01016;db_xref=COG:COG0217;inference=ab initio prediction:Prodigal:002006,similar to AA sequence:UniProtKB:O67517;locus_tag=LDDCCGHA_01016;product=putative transcriptional regulatory protein
M-oxalidis_contig_29_1	Prodigal:002006	CDS	69627	70190	.	+	0	ID=LDDCCGHA_01017;eC_number=3.1.22.4;Name=ruvC_1;db_xref=COG:COG0817;gene=ruvC_1;inference=ab initio prediction:Prodigal:002006,similar to AA sequence:UniProtKB:P0A814;locus_tag=LDDCCGHA_01017;product=Crossover junction endodeoxyribonuclease RuvC
M-oxalidis_contig_29_1	Prodigal:002006	CDS	70196	70831	.	-	0	ID=LDDCCGHA_01018;Name=yceI;gene=yceI;inference=ab initio prediction:Prodigal:002006,protein motif:HAMAP:MF_00780;locus_tag=LDDCCGHA_01018;product=Protein YceI
M-oxalidis_contig_29_1	Prodigal:002006	CDS	70980	71597	.	+	0	ID=LDDCCGHA_01019;eC_number=3.6.4.12;Name=ruvA;db_xref=COG:COG0632;gene=ruvA;inference=ab initio prediction:Prodigal:002006,similar to AA sequence:UniProtKB:P0A809;locus_tag=LDDCCGHA_01019;product=Holliday junction ATP-dependent DNA helicase RuvA
M-oxalidis_contig_29_1	Prodigal:002006	CDS	72032	72715	.	+	0	ID=LDDCCGHA_01020;Name=ftcR_1;gene=ftcR_1;inference=ab initio prediction:Prodigal:002006,similar to AA sequence:UniProtKB:Q8YDL7;locus_tag=LDDCCGHA_01020;product=Flagellar transcriptional regulator FtcR
M-oxalidis_contig_29_1	Prodigal:002006	CDS	72814	74205	.	-	0	ID=LDDCCGHA_01021;inference=ab initio prediction:Prodigal:002006;locus_tag=LDDCCGHA_01021;product=hypothetical protein
M-oxalidis_contig_29_1	Prodigal:002006	CDS	74534	74815	.	-	0	ID=LDDCCGHA_01022;inference=ab initio prediction:Prodigal:002006;locus_tag=LDDCCGHA_01022;product=hypothetical protein
M-oxalidis_contig_29_1	Prodigal:002006	CDS	75126	75680	.	+	0	ID=LDDCCGHA_01023;inference=ab initio prediction:Prodigal:002006;locus_tag=LDDCCGHA_01023;product=hypothetical protein
M-oxalidis_contig_29_1	Prodigal:002006	CDS	75826	77022	.	+	0	ID=LDDCCGHA_01024;inference=ab initio prediction:Prodigal:002006;locus_tag=LDDCCGHA_01024;product=hypothetical protein
M-oxalidis_contig_29_1	Prodigal:002006	CDS	77027	77752	.	+	0	ID=LDDCCGHA_01025;Name=flgG_3;db_xref=COG:COG4786;gene=flgG_3;inference=ab initio prediction:Prodigal:002006,similar to AA sequence:UniProtKB:P0A1J3;locus_tag=LDDCCGHA_01025;product=Flagellar basal-body rod protein FlgG
M-oxalidis_contig_29_1	Prodigal:002006	CDS	77757	79085	.	+	0	ID=LDDCCGHA_01026;eC_number=7.1.2.2;Name=ssaN;db_xref=COG:COG1157;gene=ssaN;inference=ab initio prediction:Prodigal:002006,similar to AA sequence:UniProtKB:P74857;locus_tag=LDDCCGHA_01026;product=putative secretion system apparatus ATP synthase SsaN
M-oxalidis_contig_29_1	Prodigal:002006	CDS	79166	80404	.	+	0	ID=LDDCCGHA_01027;Name=flgE_2;db_xref=COG:COG1749;gene=flgE_2;inference=ab initio prediction:Prodigal:002006,similar to AA sequence:UniProtKB:Q8YDL6;locus_tag=LDDCCGHA_01027;product=Flagellar hook protein FlgE
M-oxalidis_contig_29_1	Prodigal:002006	CDS	80434	81876	.	+	0	ID=LDDCCGHA_01028;inference=ab initio prediction:Prodigal:002006;locus_tag=LDDCCGHA_01028;product=hypothetical protein
M-oxalidis_contig_29_1	Prodigal:002006	CDS	81882	82934	.	+	0	ID=LDDCCGHA_01029;inference=ab initio prediction:Prodigal:002006;locus_tag=LDDCCGHA_01029;product=hypothetical protein
M-oxalidis_contig_29_1	Prodigal:002006	CDS	83016	83363	.	+	0	ID=LDDCCGHA_01030;inference=ab initio prediction:Prodigal:002006;locus_tag=LDDCCGHA_01030;product=hypothetical protein
M-oxalidis_contig_29_1	Prodigal:002006	CDS	83360	83848	.	+	0	ID=LDDCCGHA_01031;Name=flbT_1;gene=flbT_1;inference=ab initio prediction:Prodigal:002006,protein motif:HAMAP:MF_00783;locus_tag=LDDCCGHA_01031;product=flagellum biosynthesis repressor protein FlbT
M-oxalidis_contig_29_1	Prodigal:002006	CDS	83852	84247	.	+	0	ID=LDDCCGHA_01032;inference=ab initio prediction:Prodigal:002006;locus_tag=LDDCCGHA_01032;product=hypothetical protein
M-oxalidis_contig_29_1	Prodigal:002006	CDS	84275	84541	.	+	0	ID=LDDCCGHA_01033;inference=ab initio prediction:Prodigal:002006;locus_tag=LDDCCGHA_01033;product=hypothetical protein
M-oxalidis_contig_29_1	Prodigal:002006	CDS	84608	86701	.	+	0	ID=LDDCCGHA_01034;Name=flhA_1;db_xref=COG:COG1298;gene=flhA_1;inference=ab initio prediction:Prodigal:002006,similar to AA sequence:UniProtKB:Q8YDK9;locus_tag=LDDCCGHA_01034;product=Flagellar biosynthesis protein FlhA
M-oxalidis_contig_29_1	Prodigal:002006	CDS	86698	87453	.	+	0	ID=LDDCCGHA_01035;inference=ab initio prediction:Prodigal:002006;locus_tag=LDDCCGHA_01035;product=hypothetical protein
M-oxalidis_contig_29_1	Prodigal:002006	CDS	87459	87860	.	+	0	ID=LDDCCGHA_01036;inference=ab initio prediction:Prodigal:002006;locus_tag=LDDCCGHA_01036;product=hypothetical protein
M-oxalidis_contig_29_1	Prodigal:002006	CDS	87933	88385	.	+	0	ID=LDDCCGHA_01037;inference=ab initio prediction:Prodigal:002006;locus_tag=LDDCCGHA_01037;product=hypothetical protein
M-oxalidis_contig_29_1	Prodigal:002006	CDS	88392	88721	.	+	0	ID=LDDCCGHA_01038;inference=ab initio prediction:Prodigal:002006;locus_tag=LDDCCGHA_01038;product=hypothetical protein
M-oxalidis_contig_29_1	Prodigal:002006	CDS	88731	89177	.	+	0	ID=LDDCCGHA_01039;inference=ab initio prediction:Prodigal:002006;locus_tag=LDDCCGHA_01039;product=hypothetical protein
M-oxalidis_contig_29_1	Prodigal:002006	CDS	89246	91903	.	-	0	ID=LDDCCGHA_01040;inference=ab initio prediction:Prodigal:002006;locus_tag=LDDCCGHA_01040;product=hypothetical protein
M-oxalidis_contig_29_1	Prodigal:002006	CDS	92067	92453	.	+	0	ID=LDDCCGHA_01041;inference=ab initio prediction:Prodigal:002006;locus_tag=LDDCCGHA_01041;product=hypothetical protein
M-oxalidis_contig_29_1	Prodigal:002006	CDS	92450	92866	.	+	0	ID=LDDCCGHA_01042;Name=flgC_1;db_xref=COG:COG1558;gene=flgC_1;inference=ab initio prediction:Prodigal:002006,similar to AA sequence:UniProtKB:P0A1I7;locus_tag=LDDCCGHA_01042;product=Flagellar basal-body rod protein FlgC
M-oxalidis_contig_29_1	Prodigal:002006	CDS	92874	93221	.	+	0	ID=LDDCCGHA_01043;Name=fliE_1;gene=fliE_1;inference=ab initio prediction:Prodigal:002006,protein motif:HAMAP:MF_00724;locus_tag=LDDCCGHA_01043;product=Flagellar hook-basal body complex protein FliE
M-oxalidis_contig_29_1	Prodigal:002006	CDS	93247	94035	.	+	0	ID=LDDCCGHA_01044;Name=flgG_4;db_xref=COG:COG4786;gene=flgG_4;inference=ab initio prediction:Prodigal:002006,similar to AA sequence:UniProtKB:P0A1J3;locus_tag=LDDCCGHA_01044;product=Flagellar basal-body rod protein FlgG
M-oxalidis_contig_29_1	Prodigal:002006	CDS	94105	94569	.	+	0	ID=LDDCCGHA_01045;inference=ab initio prediction:Prodigal:002006;locus_tag=LDDCCGHA_01045;product=hypothetical protein
M-oxalidis_contig_29_1	Prodigal:002006	CDS	94569	95690	.	+	0	ID=LDDCCGHA_01046;Name=flgI_2;gene=flgI_2;inference=ab initio prediction:Prodigal:002006,protein motif:HAMAP:MF_00416;locus_tag=LDDCCGHA_01046;product=Flagellar P-ring protein
M-oxalidis_contig_29_1	Prodigal:002006	CDS	95687	96289	.	+	0	ID=LDDCCGHA_01047;inference=ab initio prediction:Prodigal:002006;locus_tag=LDDCCGHA_01047;product=hypothetical protein
M-oxalidis_contig_29_1	Prodigal:002006	CDS	96289	97002	.	+	0	ID=LDDCCGHA_01048;Name=flgH_2;gene=flgH_2;inference=ab initio prediction:Prodigal:002006,protein motif:HAMAP:MF_00415;locus_tag=LDDCCGHA_01048;product=Flagellar L-ring protein
M-oxalidis_contig_29_1	Prodigal:002006	CDS	97030	97512	.	+	0	ID=LDDCCGHA_01049;inference=ab initio prediction:Prodigal:002006;locus_tag=LDDCCGHA_01049;product=hypothetical protein
M-oxalidis_contig_29_1	Prodigal:002006	CDS	97509	98321	.	+	0	ID=LDDCCGHA_01050;Name=fliP;db_xref=COG:COG1338;gene=fliP;inference=ab initio prediction:Prodigal:002006,similar to AA sequence:UniProtKB:P54700;locus_tag=LDDCCGHA_01050;product=Flagellar biosynthetic protein FliP
M-oxalidis_contig_29_1	Prodigal:002006	CDS	98400	100094	.	+	0	ID=LDDCCGHA_01051;Name=fliF;db_xref=COG:COG1766;gene=fliF;inference=ab initio prediction:Prodigal:002006,similar to AA sequence:UniProtKB:Q8YDM4;locus_tag=LDDCCGHA_01051;product=Flagellar M-ring protein
M-oxalidis_contig_29_1	Prodigal:002006	CDS	100094	100783	.	+	0	ID=LDDCCGHA_01052;inference=ab initio prediction:Prodigal:002006;locus_tag=LDDCCGHA_01052;product=hypothetical protein
M-oxalidis_contig_29_1	Prodigal:002006	CDS	100786	102117	.	+	0	ID=LDDCCGHA_01053;Name=pal_2;gene=pal_2;inference=ab initio prediction:Prodigal:002006,protein motif:HAMAP:MF_02204;locus_tag=LDDCCGHA_01053;product=Peptidoglycan-associated lipoprotein
M-oxalidis_contig_29_1	Prodigal:002006	CDS	102114	103376	.	+	0	ID=LDDCCGHA_01054;inference=ab initio prediction:Prodigal:002006;locus_tag=LDDCCGHA_01054;product=hypothetical protein
M-oxalidis_contig_30_1	Prodigal:002006	CDS	312	443	.	-	0	ID=LDDCCGHA_01055;inference=ab initio prediction:Prodigal:002006;locus_tag=LDDCCGHA_01055;product=hypothetical protein
M-oxalidis_contig_30_1	Prodigal:002006	CDS	539	781	.	-	0	ID=LDDCCGHA_01056;inference=ab initio prediction:Prodigal:002006;locus_tag=LDDCCGHA_01056;product=hypothetical protein
M-oxalidis_contig_30_1	Prodigal:002006	CDS	825	1049	.	-	0	ID=LDDCCGHA_01057;inference=ab initio prediction:Prodigal:002006;locus_tag=LDDCCGHA_01057;product=hypothetical protein
M-oxalidis_contig_30_1	Prodigal:002006	CDS	1074	1349	.	-	0	ID=LDDCCGHA_01058;inference=ab initio prediction:Prodigal:002006;locus_tag=LDDCCGHA_01058;product=hypothetical protein
M-oxalidis_contig_30_1	Prodigal:002006	CDS	1515	2042	.	+	0	ID=LDDCCGHA_01059;inference=ab initio prediction:Prodigal:002006;locus_tag=LDDCCGHA_01059;product=hypothetical protein
M-oxalidis_contig_30_1	Prodigal:002006	CDS	2147	2353	.	-	0	ID=LDDCCGHA_01060;inference=ab initio prediction:Prodigal:002006;locus_tag=LDDCCGHA_01060;product=hypothetical protein
M-oxalidis_contig_30_1	Prodigal:002006	CDS	2373	2588	.	-	0	ID=LDDCCGHA_01061;inference=ab initio prediction:Prodigal:002006;locus_tag=LDDCCGHA_01061;product=hypothetical protein
M-oxalidis_contig_30_1	Prodigal:002006	CDS	2708	2932	.	+	0	ID=LDDCCGHA_01062;inference=ab initio prediction:Prodigal:002006;locus_tag=LDDCCGHA_01062;product=hypothetical protein
M-oxalidis_contig_30_1	Prodigal:002006	CDS	3042	3395	.	-	0	ID=LDDCCGHA_01063;inference=ab initio prediction:Prodigal:002006;locus_tag=LDDCCGHA_01063;product=hypothetical protein
M-oxalidis_contig_30_1	Prodigal:002006	CDS	4047	4205	.	-	0	ID=LDDCCGHA_01064;inference=ab initio prediction:Prodigal:002006;locus_tag=LDDCCGHA_01064;product=hypothetical protein
M-oxalidis_contig_30_1	Prodigal:002006	CDS	4372	4569	.	-	0	ID=LDDCCGHA_01065;inference=ab initio prediction:Prodigal:002006;locus_tag=LDDCCGHA_01065;product=hypothetical protein
M-oxalidis_contig_30_1	Prodigal:002006	CDS	5393	5668	.	+	0	ID=LDDCCGHA_01066;inference=ab initio prediction:Prodigal:002006;locus_tag=LDDCCGHA_01066;product=hypothetical protein
M-oxalidis_contig_30_1	Prodigal:002006	CDS	6203	6418	.	+	0	ID=LDDCCGHA_01067;inference=ab initio prediction:Prodigal:002006;locus_tag=LDDCCGHA_01067;product=hypothetical protein
M-oxalidis_contig_30_1	Prodigal:002006	CDS	6708	7277	.	+	0	ID=LDDCCGHA_01068;inference=ab initio prediction:Prodigal:002006,similar to AA sequence:ISfinder:ISPre3;locus_tag=LDDCCGHA_01068;product=IS66 family transposase ISPre3
M-oxalidis_contig_30_1	Prodigal:002006	CDS	7383	7634	.	+	0	ID=LDDCCGHA_01069;inference=ab initio prediction:Prodigal:002006;locus_tag=LDDCCGHA_01069;product=hypothetical protein
M-oxalidis_contig_30_1	Prodigal:002006	CDS	7793	7987	.	+	0	ID=LDDCCGHA_01070;inference=ab initio prediction:Prodigal:002006;locus_tag=LDDCCGHA_01070;product=hypothetical protein
M-oxalidis_contig_30_1	Prodigal:002006	CDS	8314	8604	.	+	0	ID=LDDCCGHA_01071;inference=ab initio prediction:Prodigal:002006;locus_tag=LDDCCGHA_01071;product=hypothetical protein
M-oxalidis_contig_30_1	Prodigal:002006	CDS	9019	10347	.	-	0	ID=LDDCCGHA_01072;inference=ab initio prediction:Prodigal:002006;locus_tag=LDDCCGHA_01072;product=hypothetical protein
M-oxalidis_contig_30_1	Prodigal:002006	CDS	10344	11276	.	-	0	ID=LDDCCGHA_01073;inference=ab initio prediction:Prodigal:002006;locus_tag=LDDCCGHA_01073;product=hypothetical protein
M-oxalidis_contig_30_1	Prodigal:002006	CDS	11398	12525	.	-	0	ID=LDDCCGHA_01074;Name=aaeA_1;gene=aaeA_1;inference=ab initio prediction:Prodigal:002006,protein motif:HAMAP:MF_01544;locus_tag=LDDCCGHA_01074;product=p-hydroxybenzoic acid efflux pump subunit AaeA
M-oxalidis_contig_30_1	Prodigal:002006	CDS	12541	13332	.	-	0	ID=LDDCCGHA_01075;inference=ab initio prediction:Prodigal:002006;locus_tag=LDDCCGHA_01075;product=hypothetical protein
M-oxalidis_contig_30_1	Prodigal:002006	CDS	13391	13618	.	-	0	ID=LDDCCGHA_01076;inference=ab initio prediction:Prodigal:002006;locus_tag=LDDCCGHA_01076;product=hypothetical protein
M-oxalidis_contig_30_1	Aragorn:001002	tRNA	14241	14318	.	-	.	ID=LDDCCGHA_01077;inference=COORDINATES:profile:Aragorn:001002;locus_tag=LDDCCGHA_01077;product=tRNA-Pro(ggg)
M-oxalidis_contig_30_1	Prodigal:002006	CDS	14465	15751	.	+	0	ID=LDDCCGHA_01078;eC_number=2.4.1.250;Name=mshA_2;gene=mshA_2;inference=ab initio prediction:Prodigal:002006,protein motif:HAMAP:MF_01695;locus_tag=LDDCCGHA_01078;product=D-inositol-3-phosphate glycosyltransferase
M-oxalidis_contig_30_1	Prodigal:002006	CDS	15938	16258	.	+	0	ID=LDDCCGHA_01079;Name=moeZ_1;db_xref=COG:COG0476;gene=moeZ_1;inference=ab initio prediction:Prodigal:002006,similar to AA sequence:UniProtKB:P9WMN7;locus_tag=LDDCCGHA_01079;product=putative adenylyltransferase/sulfurtransferase MoeZ
M-oxalidis_contig_30_1	Prodigal:002006	CDS	16378	17532	.	+	0	ID=LDDCCGHA_01080;Name=bepF_2;gene=bepF_2;inference=ab initio prediction:Prodigal:002006,similar to AA sequence:UniProtKB:Q8FWV8;locus_tag=LDDCCGHA_01080;product=Efflux pump periplasmic linker BepF
M-oxalidis_contig_30_1	Prodigal:002006	CDS	17658	20870	.	+	0	ID=LDDCCGHA_01081;Name=oqxB15;gene=oqxB15;inference=ab initio prediction:Prodigal:002006,similar to AA sequence:BARRGD:NG_050433.1;locus_tag=LDDCCGHA_01081;product=multidrug efflux RND transporter permease subunit OqxB15
M-oxalidis_contig_30_1	Prodigal:002006	CDS	20998	22008	.	+	0	ID=LDDCCGHA_01082;inference=ab initio prediction:Prodigal:002006;locus_tag=LDDCCGHA_01082;product=hypothetical protein
M-oxalidis_contig_30_1	Prodigal:002006	CDS	22078	22944	.	+	0	ID=LDDCCGHA_01083;inference=ab initio prediction:Prodigal:002006;locus_tag=LDDCCGHA_01083;product=hypothetical protein
M-oxalidis_contig_30_1	Prodigal:002006	CDS	22967	23461	.	-	0	ID=LDDCCGHA_01084;inference=ab initio prediction:Prodigal:002006;locus_tag=LDDCCGHA_01084;product=hypothetical protein
M-oxalidis_contig_30_1	Prodigal:002006	CDS	23536	23856	.	-	0	ID=LDDCCGHA_01085;Name=ihfA;db_xref=COG:COG0776;gene=ihfA;inference=ab initio prediction:Prodigal:002006,similar to AA sequence:UniProtKB:P30787;locus_tag=LDDCCGHA_01085;product=Integration host factor subunit alpha
M-oxalidis_contig_30_1	Prodigal:002006	CDS	24002	24979	.	-	0	ID=LDDCCGHA_01086;eC_number=2.3.1.180;Name=fabH;gene=fabH;inference=ab initio prediction:Prodigal:002006,similar to AA sequence:UniProtKB:A1KRY9;locus_tag=LDDCCGHA_01086;product=3-oxoacyl-[acyl-carrier-protein] synthase 3
M-oxalidis_contig_30_1	Prodigal:002006	CDS	25002	26036	.	-	0	ID=LDDCCGHA_01087;eC_number=2.3.1.274;Name=plsX;db_xref=COG:COG0416;gene=plsX;inference=ab initio prediction:Prodigal:002006,similar to AA sequence:UniProtKB:P27247;locus_tag=LDDCCGHA_01087;product=Phosphate acyltransferase
M-oxalidis_contig_30_1	Prodigal:002006	CDS	26178	26708	.	-	0	ID=LDDCCGHA_01088;inference=ab initio prediction:Prodigal:002006;locus_tag=LDDCCGHA_01088;product=hypothetical protein
M-oxalidis_contig_30_1	Prodigal:002006	CDS	26705	27253	.	-	0	ID=LDDCCGHA_01089;inference=ab initio prediction:Prodigal:002006;locus_tag=LDDCCGHA_01089;product=hypothetical protein
M-oxalidis_contig_30_1	Prodigal:002006	CDS	27425	27919	.	+	0	ID=LDDCCGHA_01090;Name=bamE;gene=bamE;inference=ab initio prediction:Prodigal:002006,protein motif:HAMAP:MF_00925;locus_tag=LDDCCGHA_01090;product=Outer membrane protein assembly factor BamE
M-oxalidis_contig_30_1	Prodigal:002006	CDS	27967	29271	.	+	0	ID=LDDCCGHA_01091;Name=rutG;db_xref=COG:COG2233;gene=rutG;inference=ab initio prediction:Prodigal:002006,similar to AA sequence:UniProtKB:P75892;locus_tag=LDDCCGHA_01091;product=Putative pyrimidine permease RutG
M-oxalidis_contig_30_1	Prodigal:002006	CDS	29276	29941	.	-	0	ID=LDDCCGHA_01092;eC_number=3.1.3.18;Name=gph_1;db_xref=COG:COG0546;gene=gph_1;inference=ab initio prediction:Prodigal:002006,similar to AA sequence:UniProtKB:O67359;locus_tag=LDDCCGHA_01092;product=Phosphoglycolate phosphatase
M-oxalidis_contig_30_1	Prodigal:002006	CDS	29976	31874	.	-	0	ID=LDDCCGHA_01093;inference=ab initio prediction:Prodigal:002006;locus_tag=LDDCCGHA_01093;product=hypothetical protein
M-oxalidis_contig_30_1	Prodigal:002006	CDS	32046	33137	.	-	0	ID=LDDCCGHA_01094;eC_number=1.3.1.-;Name=nemA_1;db_xref=COG:COG1902;gene=nemA_1;inference=ab initio prediction:Prodigal:002006,similar to AA sequence:UniProtKB:P77258;locus_tag=LDDCCGHA_01094;product=N-ethylmaleimide reductase
M-oxalidis_contig_30_1	Prodigal:002006	CDS	33346	35493	.	-	0	ID=LDDCCGHA_01095;eC_number=7.1.3.1;Name=hppA;db_xref=COG:COG3808;gene=hppA;inference=ab initio prediction:Prodigal:002006,similar to AA sequence:UniProtKB:Q8UG67;locus_tag=LDDCCGHA_01095;product=K(+)-insensitive pyrophosphate-energized proton pump
M-oxalidis_contig_30_1	Prodigal:002006	CDS	35833	36132	.	+	0	ID=LDDCCGHA_01096;inference=ab initio prediction:Prodigal:002006;locus_tag=LDDCCGHA_01096;product=hypothetical protein
M-oxalidis_contig_30_1	Prodigal:002006	CDS	36149	37150	.	-	0	ID=LDDCCGHA_01097;eC_number=2.7.4.16;Name=thiL;db_xref=COG:COG0611;gene=thiL;inference=ab initio prediction:Prodigal:002006,similar to AA sequence:UniProtKB:P55881;locus_tag=LDDCCGHA_01097;product=Thiamine-monophosphate kinase
M-oxalidis_contig_30_1	Prodigal:002006	CDS	37147	37632	.	-	0	ID=LDDCCGHA_01098;Name=nusB;db_xref=COG:COG0781;gene=nusB;inference=ab initio prediction:Prodigal:002006,similar to AA sequence:UniProtKB:Q9X286;locus_tag=LDDCCGHA_01098;product=Transcription antitermination protein NusB
M-oxalidis_contig_30_1	Prodigal:002006	CDS	37629	38147	.	-	0	ID=LDDCCGHA_01099;eC_number=2.5.1.78;Name=ribH1;db_xref=COG:COG0054;gene=ribH1;inference=ab initio prediction:Prodigal:002006,similar to AA sequence:UniProtKB:Q8YGH2;locus_tag=LDDCCGHA_01099;product=6%2C7-dimethyl-8-ribityllumazine synthase 1
M-oxalidis_contig_30_1	Prodigal:002006	CDS	38282	38923	.	-	0	ID=LDDCCGHA_01100;eC_number=2.5.1.9;Name=ribE;gene=ribE;inference=ab initio prediction:Prodigal:002006,similar to AA sequence:UniProtKB:Q2YN92;locus_tag=LDDCCGHA_01100;product=Riboflavin synthase
M-oxalidis_contig_30_1	Prodigal:002006	CDS	38884	40038	.	-	0	ID=LDDCCGHA_01101;Name=ribD;db_xref=COG:COG0117;gene=ribD;inference=ab initio prediction:Prodigal:002006,similar to AA sequence:UniProtKB:P25539;locus_tag=LDDCCGHA_01101;product=Riboflavin biosynthesis protein RibD
M-oxalidis_contig_30_1	Prodigal:002006	CDS	40035	40547	.	-	0	ID=LDDCCGHA_01102;Name=nrdR;db_xref=COG:COG1327;gene=nrdR;inference=ab initio prediction:Prodigal:002006,similar to AA sequence:UniProtKB:P67318;locus_tag=LDDCCGHA_01102;product=Transcriptional repressor NrdR
M-oxalidis_contig_30_1	Prodigal:002006	CDS	40665	41969	.	-	0	ID=LDDCCGHA_01103;eC_number=2.1.2.1;Name=glyA2;gene=glyA2;inference=ab initio prediction:Prodigal:002006,similar to AA sequence:UniProtKB:Q3JGP5;locus_tag=LDDCCGHA_01103;product=Serine hydroxymethyltransferase 2
M-oxalidis_contig_30_1	Prodigal:002006	CDS	42224	43525	.	-	0	ID=LDDCCGHA_01104;inference=ab initio prediction:Prodigal:002006;locus_tag=LDDCCGHA_01104;product=hypothetical protein
M-oxalidis_contig_30_1	Prodigal:002006	CDS	43771	44145	.	+	0	ID=LDDCCGHA_01105;inference=ab initio prediction:Prodigal:002006;locus_tag=LDDCCGHA_01105;product=hypothetical protein
M-oxalidis_contig_30_1	Prodigal:002006	CDS	44190	45164	.	+	0	ID=LDDCCGHA_01106;inference=ab initio prediction:Prodigal:002006;locus_tag=LDDCCGHA_01106;product=hypothetical protein
M-oxalidis_contig_30_1	Prodigal:002006	CDS	45508	47931	.	-	0	ID=LDDCCGHA_01107;Name=mrcA;db_xref=COG:COG5009;gene=mrcA;inference=ab initio prediction:Prodigal:002006,similar to AA sequence:UniProtKB:O05131;locus_tag=LDDCCGHA_01107;product=Penicillin-binding protein 1A
M-oxalidis_contig_30_1	Prodigal:002006	CDS	48118	49380	.	-	0	ID=LDDCCGHA_01108;eC_number=3.5.1.28;Name=amiC;db_xref=COG:COG0860;gene=amiC;inference=ab initio prediction:Prodigal:002006,similar to AA sequence:UniProtKB:P63883;locus_tag=LDDCCGHA_01108;product=N-acetylmuramoyl-L-alanine amidase AmiC
M-oxalidis_contig_30_1	Prodigal:002006	CDS	49550	49774	.	-	0	ID=LDDCCGHA_01109;inference=ab initio prediction:Prodigal:002006;locus_tag=LDDCCGHA_01109;product=hypothetical protein
M-oxalidis_contig_30_1	Prodigal:002006	CDS	49774	50343	.	-	0	ID=LDDCCGHA_01110;inference=ab initio prediction:Prodigal:002006;locus_tag=LDDCCGHA_01110;product=hypothetical protein
M-oxalidis_contig_31_1	Prodigal:002006	CDS	52	1062	.	+	0	ID=LDDCCGHA_01111;Name=groL5_1;gene=groL5_1;inference=ab initio prediction:Prodigal:002006,similar to AA sequence:UniProtKB:P35471;locus_tag=LDDCCGHA_01111;product=60 kDa chaperonin 5
M-oxalidis_contig_31_1	Prodigal:002006	CDS	1410	2171	.	-	0	ID=LDDCCGHA_01112;inference=ab initio prediction:Prodigal:002006;locus_tag=LDDCCGHA_01112;product=hypothetical protein
M-oxalidis_contig_31_1	Prodigal:002006	CDS	2499	2795	.	+	0	ID=LDDCCGHA_01113;inference=ab initio prediction:Prodigal:002006;locus_tag=LDDCCGHA_01113;product=hypothetical protein
M-oxalidis_contig_31_1	Prodigal:002006	CDS	2960	5092	.	+	0	ID=LDDCCGHA_01114;eC_number=7.6.2.8;Name=btuD_2;gene=btuD_2;inference=ab initio prediction:Prodigal:002006,protein motif:HAMAP:MF_01005;locus_tag=LDDCCGHA_01114;product=Vitamin B12 import ATP-binding protein BtuD
M-oxalidis_contig_31_1	Prodigal:002006	CDS	5284	5577	.	+	0	ID=LDDCCGHA_01115;inference=ab initio prediction:Prodigal:002006;locus_tag=LDDCCGHA_01115;product=hypothetical protein
M-oxalidis_contig_31_1	Prodigal:002006	CDS	5743	6468	.	+	0	ID=LDDCCGHA_01116;Name=fnr_3;db_xref=COG:COG0664;gene=fnr_3;inference=ab initio prediction:Prodigal:002006,similar to AA sequence:UniProtKB:Q9EXQ1;locus_tag=LDDCCGHA_01116;product=Anaerobic regulatory protein
M-oxalidis_contig_31_1	Prodigal:002006	CDS	6506	7123	.	-	0	ID=LDDCCGHA_01117;Name=eda;gene=eda;inference=ab initio prediction:Prodigal:002006,similar to AA sequence:UniProtKB:Q00384;locus_tag=LDDCCGHA_01117;product=KHG/KDPG aldolase
M-oxalidis_contig_31_1	Prodigal:002006	CDS	7152	8975	.	-	0	ID=LDDCCGHA_01118;eC_number=4.2.1.12;Name=edd;gene=edd;inference=ab initio prediction:Prodigal:002006,similar to AA sequence:UniProtKB:P21909;locus_tag=LDDCCGHA_01118;product=Phosphogluconate dehydratase
M-oxalidis_contig_31_1	Prodigal:002006	CDS	9263	9673	.	+	0	ID=LDDCCGHA_01119;inference=ab initio prediction:Prodigal:002006;locus_tag=LDDCCGHA_01119;product=hypothetical protein
M-oxalidis_contig_31_1	Prodigal:002006	CDS	9726	11399	.	-	0	ID=LDDCCGHA_01120;inference=ab initio prediction:Prodigal:002006;locus_tag=LDDCCGHA_01120;product=hypothetical protein
M-oxalidis_contig_31_1	Aragorn:001002	tRNA	11941	12027	.	-	.	ID=LDDCCGHA_01121;inference=COORDINATES:profile:Aragorn:001002;locus_tag=LDDCCGHA_01121;product=tRNA-Leu(taa)
M-oxalidis_contig_31_1	Prodigal:002006	CDS	12062	13249	.	-	0	ID=LDDCCGHA_01122;eC_number=1.14.13.24;Name=mhbM;db_xref=COG:COG0654;gene=mhbM;inference=ab initio prediction:Prodigal:002006,similar to AA sequence:UniProtKB:Q5EXK1;locus_tag=LDDCCGHA_01122;product=3-hydroxybenzoate 6-hydroxylase
M-oxalidis_contig_31_1	Prodigal:002006	CDS	13268	13525	.	-	0	ID=LDDCCGHA_01123;inference=ab initio prediction:Prodigal:002006;locus_tag=LDDCCGHA_01123;product=hypothetical protein
M-oxalidis_contig_31_1	Prodigal:002006	CDS	13779	14609	.	+	0	ID=LDDCCGHA_01124;eC_number=3.4.11.18;Name=map_1;db_xref=COG:COG0024;gene=map_1;inference=ab initio prediction:Prodigal:002006,similar to AA sequence:UniProtKB:Q9ZCD3;locus_tag=LDDCCGHA_01124;product=Methionine aminopeptidase
M-oxalidis_contig_31_1	Prodigal:002006	CDS	14621	15367	.	+	0	ID=LDDCCGHA_01125;inference=ab initio prediction:Prodigal:002006,similar to AA sequence:UniProtKB:P72255;locus_tag=LDDCCGHA_01125;note=UPF0758 protein;product=hypothetical protein
M-oxalidis_contig_31_1	Prodigal:002006	CDS	15647	17077	.	+	0	ID=LDDCCGHA_01126;db_xref=COG:COG2308;inference=ab initio prediction:Prodigal:002006,similar to AA sequence:UniProtKB:P9WLA9;locus_tag=LDDCCGHA_01126;product=putative protein
M-oxalidis_contig_31_1	Prodigal:002006	CDS	17182	18126	.	+	0	ID=LDDCCGHA_01127;inference=ab initio prediction:Prodigal:002006;locus_tag=LDDCCGHA_01127;product=hypothetical protein
M-oxalidis_contig_31_1	Prodigal:002006	CDS	18155	18982	.	+	0	ID=LDDCCGHA_01128;db_xref=COG:COG1305;inference=ab initio prediction:Prodigal:002006,similar to AA sequence:UniProtKB:P9WL93;locus_tag=LDDCCGHA_01128;product=putative protein
M-oxalidis_contig_31_1	Prodigal:002006	CDS	19024	19773	.	+	0	ID=LDDCCGHA_01129;inference=ab initio prediction:Prodigal:002006;locus_tag=LDDCCGHA_01129;product=hypothetical protein
M-oxalidis_contig_31_1	Prodigal:002006	CDS	19778	21553	.	-	0	ID=LDDCCGHA_01130;eC_number=7.4.2.5;Name=ltxB;db_xref=COG:COG2274;gene=ltxB;inference=ab initio prediction:Prodigal:002006,similar to AA sequence:UniProtKB:P23702;locus_tag=LDDCCGHA_01130;product=Leukotoxin export ATP-binding protein LtxB
M-oxalidis_contig_31_1	Prodigal:002006	CDS	21666	22295	.	-	0	ID=LDDCCGHA_01131;eC_number=2.5.1.3;Name=thiE_2;db_xref=COG:COG0352;gene=thiE_2;inference=ab initio prediction:Prodigal:002006,similar to AA sequence:UniProtKB:P39594;locus_tag=LDDCCGHA_01131;product=Thiamine-phosphate synthase
M-oxalidis_contig_31_1	Prodigal:002006	CDS	22292	23098	.	-	0	ID=LDDCCGHA_01132;eC_number=2.8.1.10;Name=thiG;db_xref=COG:COG2022;gene=thiG;inference=ab initio prediction:Prodigal:002006,similar to AA sequence:UniProtKB:A0QQL0;locus_tag=LDDCCGHA_01132;product=Thiazole synthase
M-oxalidis_contig_31_1	Prodigal:002006	CDS	23102	23314	.	-	0	ID=LDDCCGHA_01133;inference=ab initio prediction:Prodigal:002006;locus_tag=LDDCCGHA_01133;product=hypothetical protein
M-oxalidis_contig_31_1	Prodigal:002006	CDS	23311	24525	.	-	0	ID=LDDCCGHA_01134;eC_number=1.4.3.19;Name=thiO;db_xref=COG:COG0665;gene=thiO;inference=ab initio prediction:Prodigal:002006,similar to AA sequence:UniProtKB:O31616;locus_tag=LDDCCGHA_01134;product=Glycine oxidase
M-oxalidis_contig_31_1	Prodigal:002006	CDS	24755	26095	.	-	0	ID=LDDCCGHA_01135;inference=ab initio prediction:Prodigal:002006;locus_tag=LDDCCGHA_01135;product=hypothetical protein
M-oxalidis_contig_31_1	Prodigal:002006	CDS	26265	28259	.	-	0	ID=LDDCCGHA_01136;Name=rpoD;db_xref=COG:COG0568;gene=rpoD;inference=ab initio prediction:Prodigal:002006,similar to AA sequence:UniProtKB:Q2K619;locus_tag=LDDCCGHA_01136;product=RNA polymerase sigma factor RpoD
M-oxalidis_contig_31_1	Prodigal:002006	CDS	28458	30368	.	-	0	ID=LDDCCGHA_01137;eC_number=2.7.7.-;Name=dnaG;db_xref=COG:COG0358;gene=dnaG;inference=ab initio prediction:Prodigal:002006,similar to AA sequence:UniProtKB:P0ABS5;locus_tag=LDDCCGHA_01137;product=DNA primase
M-oxalidis_contig_31_1	Prodigal:002006	CDS	30450	30914	.	-	0	ID=LDDCCGHA_01138;Name=yqeY;db_xref=COG:COG1610;gene=yqeY;inference=ab initio prediction:Prodigal:002006,similar to AA sequence:UniProtKB:P54464;locus_tag=LDDCCGHA_01138;product=putative protein YqeY
M-oxalidis_contig_31_1	Prodigal:002006	CDS	31109	32344	.	+	0	ID=LDDCCGHA_01139;eC_number=6.3.5.5;Name=carA;db_xref=COG:COG0505;gene=carA;inference=ab initio prediction:Prodigal:002006,similar to AA sequence:UniProtKB:P0A6F1;locus_tag=LDDCCGHA_01139;product=Carbamoyl-phosphate synthase small chain
M-oxalidis_contig_31_1	Prodigal:002006	CDS	32458	32832	.	+	0	ID=LDDCCGHA_01140;inference=ab initio prediction:Prodigal:002006;locus_tag=LDDCCGHA_01140;product=hypothetical protein
M-oxalidis_contig_31_1	Prodigal:002006	CDS	33052	36525	.	+	0	ID=LDDCCGHA_01141;eC_number=6.3.5.5;Name=carB;db_xref=COG:COG0458;gene=carB;inference=ab initio prediction:Prodigal:002006,similar to AA sequence:UniProtKB:P00968;locus_tag=LDDCCGHA_01141;product=Carbamoyl-phosphate synthase large chain
M-oxalidis_contig_31_1	Prodigal:002006	CDS	36652	37128	.	+	0	ID=LDDCCGHA_01142;Name=greA;db_xref=COG:COG0782;gene=greA;inference=ab initio prediction:Prodigal:002006,similar to AA sequence:UniProtKB:P0A6W5;locus_tag=LDDCCGHA_01142;product=Transcription elongation factor GreA
M-oxalidis_contig_31_1	Prodigal:002006	CDS	37134	37685	.	+	0	ID=LDDCCGHA_01143;inference=ab initio prediction:Prodigal:002006;locus_tag=LDDCCGHA_01143;product=hypothetical protein
M-oxalidis_contig_31_1	Prodigal:002006	CDS	37687	38751	.	+	0	ID=LDDCCGHA_01144;inference=ab initio prediction:Prodigal:002006;locus_tag=LDDCCGHA_01144;product=hypothetical protein
M-oxalidis_contig_31_1	Prodigal:002006	CDS	38775	39752	.	+	0	ID=LDDCCGHA_01145;eC_number=1.8.1.9;Name=trxB_1;db_xref=COG:COG0492;gene=trxB_1;inference=ab initio prediction:Prodigal:002006,similar to AA sequence:UniProtKB:P0A9P4;locus_tag=LDDCCGHA_01145;product=Thioredoxin reductase
M-oxalidis_contig_31_1	Prodigal:002006	CDS	40109	40999	.	+	0	ID=LDDCCGHA_01146;Name=argP_2;gene=argP_2;inference=ab initio prediction:Prodigal:002006,protein motif:HAMAP:MF_00513;locus_tag=LDDCCGHA_01146;product=HTH-type transcriptional regulator ArgP
M-oxalidis_contig_31_1	Prodigal:002006	CDS	41006	41950	.	-	0	ID=LDDCCGHA_01147;eC_number=1.8.5.-;Name=msrP_2;db_xref=COG:COG2041;gene=msrP_2;inference=ab initio prediction:Prodigal:002006,similar to AA sequence:UniProtKB:P76342;locus_tag=LDDCCGHA_01147;product=Protein-methionine-sulfoxide reductase catalytic subunit MsrP
M-oxalidis_contig_31_1	Prodigal:002006	CDS	42071	43765	.	-	0	ID=LDDCCGHA_01148;eC_number=6.2.1.3;Name=fadD;db_xref=COG:COG0318;gene=fadD;inference=ab initio prediction:Prodigal:002006,similar to AA sequence:UniProtKB:P69451;locus_tag=LDDCCGHA_01148;product=Long-chain-fatty-acid--CoA ligase
M-oxalidis_contig_31_1	Prodigal:002006	CDS	43831	44550	.	-	0	ID=LDDCCGHA_01149;inference=ab initio prediction:Prodigal:002006;locus_tag=LDDCCGHA_01149;product=hypothetical protein
M-oxalidis_contig_31_1	Prodigal:002006	CDS	44624	46120	.	-	0	ID=LDDCCGHA_01150;eC_number=3.4.11.1;Name=pepA_1;db_xref=COG:COG0260;gene=pepA_1;inference=ab initio prediction:Prodigal:002006,similar to AA sequence:UniProtKB:O86436;locus_tag=LDDCCGHA_01150;product=Cytosol aminopeptidase
M-oxalidis_contig_31_1	Prodigal:002006	CDS	46418	47578	.	+	0	ID=LDDCCGHA_01151;inference=ab initio prediction:Prodigal:002006;locus_tag=LDDCCGHA_01151;product=hypothetical protein
M-oxalidis_contig_31_1	Prodigal:002006	CDS	47588	48676	.	+	0	ID=LDDCCGHA_01152;Name=lptG;db_xref=COG:COG0795;gene=lptG;inference=ab initio prediction:Prodigal:002006,similar to AA sequence:UniProtKB:P0ADC6;locus_tag=LDDCCGHA_01152;product=Lipopolysaccharide export system permease protein LptG
M-oxalidis_contig_31_1	Prodigal:002006	CDS	48732	51323	.	+	0	ID=LDDCCGHA_01153;Name=lptD;gene=lptD;inference=ab initio prediction:Prodigal:002006,protein motif:HAMAP:MF_01411;locus_tag=LDDCCGHA_01153;product=LPS-assembly protein LptD
M-oxalidis_contig_31_1	Prodigal:002006	CDS	51442	52569	.	+	0	ID=LDDCCGHA_01154;eC_number=1.1.1.262;Name=pdxA;db_xref=COG:COG1995;gene=pdxA;inference=ab initio prediction:Prodigal:002006,similar to AA sequence:UniProtKB:Q9I5U4;locus_tag=LDDCCGHA_01154;product=4-hydroxythreonine-4-phosphate dehydrogenase
M-oxalidis_contig_31_1	Prodigal:002006	CDS	52566	53429	.	+	0	ID=LDDCCGHA_01155;eC_number=2.1.1.182;Name=rsmA_1;gene=rsmA_1;inference=ab initio prediction:Prodigal:002006,similar to AA sequence:UniProtKB:Q1RK29;locus_tag=LDDCCGHA_01155;product=Ribosomal RNA small subunit methyltransferase A
M-oxalidis_contig_31_1	Prodigal:002006	CDS	53466	54440	.	-	0	ID=LDDCCGHA_01156;inference=ab initio prediction:Prodigal:002006;locus_tag=LDDCCGHA_01156;product=hypothetical protein
M-oxalidis_contig_31_1	Prodigal:002006	CDS	54581	55660	.	-	0	ID=LDDCCGHA_01157;inference=ab initio prediction:Prodigal:002006,similar to AA sequence:UniProtKB:Q881J7;locus_tag=LDDCCGHA_01157;product=Blue-light-activated protein
M-oxalidis_contig_31_1	Prodigal:002006	CDS	55755	56387	.	-	0	ID=LDDCCGHA_01158;eC_number=3.4.21.88;Name=lexA_1;gene=lexA_1;inference=ab initio prediction:Prodigal:002006,protein motif:HAMAP:MF_00015;locus_tag=LDDCCGHA_01158;product=LexA repressor
M-oxalidis_contig_31_1	Prodigal:002006	CDS	56623	56982	.	+	0	ID=LDDCCGHA_01159;inference=ab initio prediction:Prodigal:002006;locus_tag=LDDCCGHA_01159;product=hypothetical protein
M-oxalidis_contig_31_1	Prodigal:002006	CDS	56979	58055	.	+	0	ID=LDDCCGHA_01160;eC_number=1.3.5.2;Name=pyrD;db_xref=COG:COG0167;gene=pyrD;inference=ab initio prediction:Prodigal:002006,similar to AA sequence:UniProtKB:P0A7E1;locus_tag=LDDCCGHA_01160;product=Dihydroorotate dehydrogenase (quinone)
M-oxalidis_contig_31_1	Prodigal:002006	CDS	58111	58995	.	-	0	ID=LDDCCGHA_01161;eC_number=3.1.2.30;Name=mcl2_1;db_xref=COG:COG2301;gene=mcl2_1;inference=ab initio prediction:Prodigal:002006,similar to AA sequence:UniProtKB:D3JV05;locus_tag=LDDCCGHA_01161;product=(3S)-malyl-CoA thioesterase
M-oxalidis_contig_31_1	Prodigal:002006	CDS	59171	59560	.	+	0	ID=LDDCCGHA_01162;inference=ab initio prediction:Prodigal:002006;locus_tag=LDDCCGHA_01162;product=hypothetical protein
M-oxalidis_contig_31_1	Prodigal:002006	CDS	59653	60039	.	+	0	ID=LDDCCGHA_01163;inference=ab initio prediction:Prodigal:002006;locus_tag=LDDCCGHA_01163;product=hypothetical protein
M-oxalidis_contig_31_1	Prodigal:002006	CDS	60056	61411	.	-	0	ID=LDDCCGHA_01164;Name=dinF;db_xref=COG:COG0534;gene=dinF;inference=ab initio prediction:Prodigal:002006,similar to AA sequence:UniProtKB:P28303;locus_tag=LDDCCGHA_01164;product=DNA damage-inducible protein F
M-oxalidis_contig_31_1	Prodigal:002006	CDS	61470	61808	.	-	0	ID=LDDCCGHA_01165;inference=ab initio prediction:Prodigal:002006;locus_tag=LDDCCGHA_01165;product=hypothetical protein
M-oxalidis_contig_31_1	Prodigal:002006	CDS	62083	63045	.	+	0	ID=LDDCCGHA_01166;eC_number=3.1.1.-;Name=aes_1;db_xref=COG:COG0657;gene=aes_1;inference=ab initio prediction:Prodigal:002006,similar to AA sequence:UniProtKB:Q8ZRA1;locus_tag=LDDCCGHA_01166;product=Acetyl esterase
M-oxalidis_contig_31_1	Prodigal:002006	CDS	63052	65553	.	+	0	ID=LDDCCGHA_01167;eC_number=3.6.4.13;Name=srmB;gene=srmB;inference=ab initio prediction:Prodigal:002006,protein motif:HAMAP:MF_00967;locus_tag=LDDCCGHA_01167;product=ATP-dependent RNA helicase SrmB
M-oxalidis_contig_31_1	Prodigal:002006	CDS	65589	66302	.	+	0	ID=LDDCCGHA_01168;inference=ab initio prediction:Prodigal:002006;locus_tag=LDDCCGHA_01168;product=hypothetical protein
M-oxalidis_contig_31_1	Prodigal:002006	CDS	66310	66747	.	-	0	ID=LDDCCGHA_01169;inference=ab initio prediction:Prodigal:002006;locus_tag=LDDCCGHA_01169;product=hypothetical protein
M-oxalidis_contig_31_1	Prodigal:002006	CDS	66869	70213	.	-	0	ID=LDDCCGHA_01170;inference=ab initio prediction:Prodigal:002006;locus_tag=LDDCCGHA_01170;product=hypothetical protein
M-oxalidis_contig_31_1	Prodigal:002006	CDS	70498	72291	.	+	0	ID=LDDCCGHA_01171;eC_number=1.3.8.-;Name=dmdC_1;db_xref=COG:COG1960;gene=dmdC_1;inference=ab initio prediction:Prodigal:002006,similar to AA sequence:UniProtKB:Q5LLW7;locus_tag=LDDCCGHA_01171;product=3-methylmercaptopropionyl-CoA dehydrogenase
M-oxalidis_contig_31_1	Prodigal:002006	CDS	72365	73573	.	+	0	ID=LDDCCGHA_01172;eC_number=2.3.1.-;Name=fadA;db_xref=COG:COG0183;gene=fadA;inference=ab initio prediction:Prodigal:002006,similar to AA sequence:UniProtKB:O53871;locus_tag=LDDCCGHA_01172;product=Putative acyltransferase
M-oxalidis_contig_31_1	Prodigal:002006	CDS	73702	74184	.	+	0	ID=LDDCCGHA_01173;inference=ab initio prediction:Prodigal:002006;locus_tag=LDDCCGHA_01173;product=hypothetical protein
M-oxalidis_contig_31_1	Prodigal:002006	CDS	74379	76580	.	+	0	ID=LDDCCGHA_01174;Name=fadJ_1;db_xref=COG:COG1024;gene=fadJ_1;inference=ab initio prediction:Prodigal:002006,similar to AA sequence:UniProtKB:P77399;locus_tag=LDDCCGHA_01174;product=Fatty acid oxidation complex subunit alpha
M-oxalidis_contig_31_1	Prodigal:002006	CDS	76638	77552	.	-	0	ID=LDDCCGHA_01175;eC_number=3.1.-.-;Name=dinG_1;gene=dinG_1;inference=ab initio prediction:Prodigal:002006,protein motif:HAMAP:MF_02206;locus_tag=LDDCCGHA_01175;product=3'-5' exonuclease DinG
M-oxalidis_contig_31_1	Prodigal:002006	CDS	77634	80072	.	-	0	ID=LDDCCGHA_01176;eC_number=6.5.1.2;Name=ligA;gene=ligA;inference=ab initio prediction:Prodigal:002006,protein motif:HAMAP:MF_01588;locus_tag=LDDCCGHA_01176;product=DNA ligase
M-oxalidis_contig_31_1	Prodigal:002006	CDS	80330	81220	.	+	0	ID=LDDCCGHA_01177;Name=msrQ;gene=msrQ;inference=ab initio prediction:Prodigal:002006,protein motif:HAMAP:MF_01207;locus_tag=LDDCCGHA_01177;product=Protein-methionine-sulfoxide reductase heme-binding subunit MsrQ
M-oxalidis_contig_31_1	Prodigal:002006	CDS	81293	81610	.	+	0	ID=LDDCCGHA_01178;inference=ab initio prediction:Prodigal:002006;locus_tag=LDDCCGHA_01178;product=hypothetical protein
M-oxalidis_contig_31_1	Prodigal:002006	CDS	81877	82890	.	+	0	ID=LDDCCGHA_01179;eC_number=2.7.1.15;Name=RBKS;gene=RBKS;inference=ab initio prediction:Prodigal:002006,protein motif:HAMAP:MF_01987;locus_tag=LDDCCGHA_01179;product=Ribokinase
M-oxalidis_contig_31_1	Prodigal:002006	CDS	82906	83880	.	-	0	ID=LDDCCGHA_01180;eC_number=1.3.1.103;inference=ab initio prediction:Prodigal:002006,similar to AA sequence:UniProtKB:Q59I44;locus_tag=LDDCCGHA_01180;product=2-haloacrylate reductase
M-oxalidis_contig_31_1	Prodigal:002006	CDS	83941	84513	.	-	0	ID=LDDCCGHA_01181;inference=ab initio prediction:Prodigal:002006,similar to AA sequence:UniProtKB:O84741;locus_tag=LDDCCGHA_01181;note=UPF0098 protein CT_736;product=hypothetical protein
M-oxalidis_contig_31_1	Prodigal:002006	CDS	84577	85323	.	-	0	ID=LDDCCGHA_01182;eC_number=2.1.1.222;Name=ubiG;db_xref=COG:COG2227;gene=ubiG;inference=ab initio prediction:Prodigal:002006,similar to AA sequence:UniProtKB:P17993;locus_tag=LDDCCGHA_01182;product=Ubiquinone biosynthesis O-methyltransferase
M-oxalidis_contig_32_1	Prodigal:002006	CDS	56	292	.	+	0	ID=LDDCCGHA_01183;inference=ab initio prediction:Prodigal:002006;locus_tag=LDDCCGHA_01183;product=hypothetical protein
M-oxalidis_contig_32_1	Prodigal:002006	CDS	273	1493	.	+	0	ID=LDDCCGHA_01184;inference=ab initio prediction:Prodigal:002006;locus_tag=LDDCCGHA_01184;product=hypothetical protein
M-oxalidis_contig_32_1	Prodigal:002006	CDS	2201	2755	.	+	0	ID=LDDCCGHA_01185;eC_number=5.1.3.13;Name=rfbC_1;db_xref=COG:COG1898;gene=rfbC_1;inference=ab initio prediction:Prodigal:002006,similar to AA sequence:UniProtKB:P26394;locus_tag=LDDCCGHA_01185;product=dTDP-4-dehydrorhamnose 3%2C5-epimerase
M-oxalidis_contig_33_1	Prodigal:002006	CDS	713	1198	.	-	0	ID=LDDCCGHA_01186;Name=hpf_1;gene=hpf_1;inference=ab initio prediction:Prodigal:002006,protein motif:HAMAP:MF_00839;locus_tag=LDDCCGHA_01186;product=Ribosome hibernation promoting factor
M-oxalidis_contig_33_1	Prodigal:002006	CDS	1501	2247	.	-	0	ID=LDDCCGHA_01187;inference=ab initio prediction:Prodigal:002006;locus_tag=LDDCCGHA_01187;product=hypothetical protein
M-oxalidis_contig_33_1	Prodigal:002006	CDS	2274	2618	.	-	0	ID=LDDCCGHA_01188;inference=ab initio prediction:Prodigal:002006;locus_tag=LDDCCGHA_01188;product=hypothetical protein
M-oxalidis_contig_33_1	Prodigal:002006	CDS	2633	3058	.	-	0	ID=LDDCCGHA_01189;inference=ab initio prediction:Prodigal:002006;locus_tag=LDDCCGHA_01189;product=hypothetical protein
M-oxalidis_contig_33_1	Prodigal:002006	CDS	3178	3702	.	-	0	ID=LDDCCGHA_01190;Name=ibpA_1;gene=ibpA_1;inference=ab initio prediction:Prodigal:002006,protein motif:HAMAP:MF_02000;locus_tag=LDDCCGHA_01190;product=Small heat shock protein IbpA
M-oxalidis_contig_33_1	Prodigal:002006	CDS	3798	4280	.	-	0	ID=LDDCCGHA_01191;Name=ibpA_2;db_xref=COG:COG0071;gene=ibpA_2;inference=ab initio prediction:Prodigal:002006,similar to AA sequence:UniProtKB:P0C054;locus_tag=LDDCCGHA_01191;product=Small heat shock protein IbpA
M-oxalidis_contig_33_1	Prodigal:002006	CDS	4957	6972	.	-	0	ID=LDDCCGHA_01192;inference=ab initio prediction:Prodigal:002006;locus_tag=LDDCCGHA_01192;product=hypothetical protein
M-oxalidis_contig_33_1	Prodigal:002006	CDS	7248	7832	.	+	0	ID=LDDCCGHA_01193;inference=ab initio prediction:Prodigal:002006;locus_tag=LDDCCGHA_01193;product=hypothetical protein
M-oxalidis_contig_33_1	Prodigal:002006	CDS	8120	8875	.	+	0	ID=LDDCCGHA_01194;inference=ab initio prediction:Prodigal:002006;locus_tag=LDDCCGHA_01194;product=hypothetical protein
M-oxalidis_contig_33_1	Prodigal:002006	CDS	8877	9848	.	+	0	ID=LDDCCGHA_01195;eC_number=2.1.1.297;Name=prmC_1;gene=prmC_1;inference=ab initio prediction:Prodigal:002006,protein motif:HAMAP:MF_02126;locus_tag=LDDCCGHA_01195;product=Release factor glutamine methyltransferase
M-oxalidis_contig_33_1	Prodigal:002006	CDS	9845	10798	.	+	0	ID=LDDCCGHA_01196;eC_number=2.1.1.44;Name=egtD_1;db_xref=COG:COG4301;gene=egtD_1;inference=ab initio prediction:Prodigal:002006,similar to AA sequence:UniProtKB:A0R5M8;locus_tag=LDDCCGHA_01196;product=Histidine N-alpha-methyltransferase
M-oxalidis_contig_33_1	Prodigal:002006	CDS	10873	11769	.	+	0	ID=LDDCCGHA_01197;eC_number=3.-.-.-;Name=yflN;db_xref=COG:COG0491;gene=yflN;inference=ab initio prediction:Prodigal:002006,similar to AA sequence:UniProtKB:O34409;locus_tag=LDDCCGHA_01197;product=putative metallo-hydrolase YflN
M-oxalidis_contig_33_1	Prodigal:002006	CDS	11862	12359	.	+	0	ID=LDDCCGHA_01198;eC_number=2.3.1.60;Name=aacC1;gene=aacC1;inference=ab initio prediction:Prodigal:002006,similar to AA sequence:UniProtKB:P23181;locus_tag=LDDCCGHA_01198;product=Gentamicin 3-N-acetyltransferase
M-oxalidis_contig_33_1	Prodigal:002006	CDS	12468	14609	.	+	0	ID=LDDCCGHA_01199;inference=ab initio prediction:Prodigal:002006;locus_tag=LDDCCGHA_01199;product=hypothetical protein
M-oxalidis_contig_33_1	Prodigal:002006	CDS	14714	15571	.	+	0	ID=LDDCCGHA_01200;eC_number=1.-.-.-;Name=yghA;gene=yghA;inference=ab initio prediction:Prodigal:002006,similar to AA sequence:UniProtKB:P0AG84;locus_tag=LDDCCGHA_01200;product=putative oxidoreductase YghA
M-oxalidis_contig_33_1	Prodigal:002006	CDS	15709	16368	.	+	0	ID=LDDCCGHA_01201;inference=ab initio prediction:Prodigal:002006;locus_tag=LDDCCGHA_01201;product=hypothetical protein
M-oxalidis_contig_33_1	Prodigal:002006	CDS	16356	19163	.	+	0	ID=LDDCCGHA_01202;inference=ab initio prediction:Prodigal:002006;locus_tag=LDDCCGHA_01202;product=hypothetical protein
M-oxalidis_contig_33_1	Prodigal:002006	CDS	19160	20512	.	+	0	ID=LDDCCGHA_01203;inference=ab initio prediction:Prodigal:002006;locus_tag=LDDCCGHA_01203;product=hypothetical protein
M-oxalidis_contig_33_1	Prodigal:002006	CDS	20509	21024	.	+	0	ID=LDDCCGHA_01204;inference=ab initio prediction:Prodigal:002006;locus_tag=LDDCCGHA_01204;product=hypothetical protein
M-oxalidis_contig_33_1	Prodigal:002006	CDS	21021	21575	.	+	0	ID=LDDCCGHA_01205;inference=ab initio prediction:Prodigal:002006;locus_tag=LDDCCGHA_01205;product=hypothetical protein
M-oxalidis_contig_33_1	Prodigal:002006	CDS	21572	22534	.	+	0	ID=LDDCCGHA_01206;inference=ab initio prediction:Prodigal:002006;locus_tag=LDDCCGHA_01206;product=hypothetical protein
M-oxalidis_contig_33_1	Prodigal:002006	CDS	22527	22991	.	+	0	ID=LDDCCGHA_01207;inference=ab initio prediction:Prodigal:002006;locus_tag=LDDCCGHA_01207;product=hypothetical protein
M-oxalidis_contig_33_1	Prodigal:002006	CDS	22991	24058	.	+	0	ID=LDDCCGHA_01208;eC_number=1.9.3.1;Name=ctaC_1;db_xref=COG:COG1622;gene=ctaC_1;inference=ab initio prediction:Prodigal:002006,similar to AA sequence:UniProtKB:Q04441;locus_tag=LDDCCGHA_01208;product=Cytochrome c oxidase subunit 2
M-oxalidis_contig_33_1	Prodigal:002006	CDS	24084	25781	.	+	0	ID=LDDCCGHA_01209;eC_number=1.9.3.1;Name=ctaDII;db_xref=COG:COG0843;gene=ctaDII;inference=ab initio prediction:Prodigal:002006,similar to AA sequence:UniProtKB:P98002;locus_tag=LDDCCGHA_01209;product=Cytochrome c oxidase subunit 1-beta
M-oxalidis_contig_33_1	Prodigal:002006	CDS	25778	26446	.	+	0	ID=LDDCCGHA_01210;eC_number=1.9.3.1;Name=ctaE_2;gene=ctaE_2;inference=ab initio prediction:Prodigal:002006,similar to AA sequence:UniProtKB:Q03439;locus_tag=LDDCCGHA_01210;product=Cytochrome c oxidase subunit 3
M-oxalidis_contig_33_1	Prodigal:002006	CDS	26443	26754	.	+	0	ID=LDDCCGHA_01211;inference=ab initio prediction:Prodigal:002006;locus_tag=LDDCCGHA_01211;product=hypothetical protein
M-oxalidis_contig_33_1	Prodigal:002006	CDS	26847	27368	.	+	0	ID=LDDCCGHA_01212;inference=ab initio prediction:Prodigal:002006;locus_tag=LDDCCGHA_01212;product=hypothetical protein
M-oxalidis_contig_33_1	Prodigal:002006	CDS	27380	27793	.	+	0	ID=LDDCCGHA_01213;inference=ab initio prediction:Prodigal:002006;locus_tag=LDDCCGHA_01213;product=hypothetical protein
M-oxalidis_contig_33_1	Prodigal:002006	CDS	27797	28198	.	-	0	ID=LDDCCGHA_01214;inference=ab initio prediction:Prodigal:002006;locus_tag=LDDCCGHA_01214;product=hypothetical protein
M-oxalidis_contig_33_1	Prodigal:002006	CDS	28328	29026	.	+	0	ID=LDDCCGHA_01215;eC_number=2.7.13.3;inference=ab initio prediction:Prodigal:002006,similar to AA sequence:UniProtKB:Q8YC53;locus_tag=LDDCCGHA_01215;product=Blue-light-activated histidine kinase
M-oxalidis_contig_33_1	Prodigal:002006	CDS	29105	30115	.	-	0	ID=LDDCCGHA_01216;inference=ab initio prediction:Prodigal:002006;locus_tag=LDDCCGHA_01216;product=hypothetical protein
M-oxalidis_contig_33_1	Prodigal:002006	CDS	30291	31430	.	-	0	ID=LDDCCGHA_01217;eC_number=4.6.1.1;Name=cyaB;db_xref=COG:COG2114;gene=cyaB;inference=ab initio prediction:Prodigal:002006,similar to AA sequence:UniProtKB:P40138;locus_tag=LDDCCGHA_01217;product=Adenylate cyclase 2
M-oxalidis_contig_33_1	Prodigal:002006	CDS	31427	31822	.	-	0	ID=LDDCCGHA_01218;Name=divK_2;gene=divK_2;inference=ab initio prediction:Prodigal:002006,similar to AA sequence:UniProtKB:Q7BBW0;locus_tag=LDDCCGHA_01218;product=Polar-differentiation response regulator DivK
M-oxalidis_contig_33_1	Prodigal:002006	CDS	31819	34146	.	-	0	ID=LDDCCGHA_01219;eC_number=2.7.13.3;Name=rcsC_7;gene=rcsC_7;inference=ab initio prediction:Prodigal:002006,protein motif:HAMAP:MF_00979;locus_tag=LDDCCGHA_01219;product=Sensor histidine kinase RcsC
M-oxalidis_contig_33_1	Prodigal:002006	CDS	34365	35060	.	+	0	ID=LDDCCGHA_01220;db_xref=COG:COG0664;inference=ab initio prediction:Prodigal:002006,similar to AA sequence:UniProtKB:Q5SID7;locus_tag=LDDCCGHA_01220;product=Cyclic AMP receptor protein
M-oxalidis_contig_33_1	Prodigal:002006	CDS	35080	36951	.	-	0	ID=LDDCCGHA_01221;eC_number=1.14.99.50;Name=egtB_1;gene=egtB_1;inference=ab initio prediction:Prodigal:002006,protein motif:HAMAP:MF_02035;locus_tag=LDDCCGHA_01221;product=Hercynine oxygenase
M-oxalidis_contig_33_1	Prodigal:002006	CDS	37207	38091	.	+	0	ID=LDDCCGHA_01222;inference=ab initio prediction:Prodigal:002006;locus_tag=LDDCCGHA_01222;product=hypothetical protein
M-oxalidis_contig_33_1	Prodigal:002006	CDS	38109	38279	.	-	0	ID=LDDCCGHA_01223;inference=ab initio prediction:Prodigal:002006;locus_tag=LDDCCGHA_01223;product=hypothetical protein
M-oxalidis_contig_33_1	Prodigal:002006	CDS	38485	38637	.	-	0	ID=LDDCCGHA_01224;inference=ab initio prediction:Prodigal:002006;locus_tag=LDDCCGHA_01224;product=hypothetical protein
M-oxalidis_contig_33_1	Prodigal:002006	CDS	38824	39669	.	-	0	ID=LDDCCGHA_01225;inference=ab initio prediction:Prodigal:002006;locus_tag=LDDCCGHA_01225;product=hypothetical protein
M-oxalidis_contig_33_1	Prodigal:002006	CDS	40178	41953	.	+	0	ID=LDDCCGHA_01226;eC_number=4.1.1.8;Name=oxc;db_xref=COG:COG0028;gene=oxc;inference=ab initio prediction:Prodigal:002006,similar to AA sequence:UniProtKB:P40149;locus_tag=LDDCCGHA_01226;product=Oxalyl-CoA decarboxylase
M-oxalidis_contig_33_1	Prodigal:002006	CDS	42152	42844	.	+	0	ID=LDDCCGHA_01227;inference=ab initio prediction:Prodigal:002006;locus_tag=LDDCCGHA_01227;product=hypothetical protein
M-oxalidis_contig_33_1	Prodigal:002006	CDS	43377	44627	.	-	0	ID=LDDCCGHA_01228;eC_number=2.8.3.16;Name=frc;db_xref=COG:COG1804;gene=frc;inference=ab initio prediction:Prodigal:002006,similar to AA sequence:UniProtKB:P69902;locus_tag=LDDCCGHA_01228;product=Formyl-CoA:oxalate CoA-transferase
M-oxalidis_contig_33_1	Prodigal:002006	CDS	44745	45173	.	-	0	ID=LDDCCGHA_01229;eC_number=2.7.13.3;Name=fixL;gene=fixL;inference=ab initio prediction:Prodigal:002006,similar to AA sequence:UniProtKB:P10955;locus_tag=LDDCCGHA_01229;product=Sensor protein FixL
M-oxalidis_contig_33_1	Prodigal:002006	CDS	45455	45898	.	+	0	ID=LDDCCGHA_01230;inference=ab initio prediction:Prodigal:002006;locus_tag=LDDCCGHA_01230;product=hypothetical protein
M-oxalidis_contig_33_1	Prodigal:002006	CDS	45975	46343	.	+	0	ID=LDDCCGHA_01231;inference=ab initio prediction:Prodigal:002006;locus_tag=LDDCCGHA_01231;product=hypothetical protein
M-oxalidis_contig_33_1	Prodigal:002006	CDS	46540	46767	.	+	0	ID=LDDCCGHA_01232;inference=ab initio prediction:Prodigal:002006;locus_tag=LDDCCGHA_01232;product=hypothetical protein
M-oxalidis_contig_33_1	Prodigal:002006	CDS	46977	47921	.	+	0	ID=LDDCCGHA_01233;eC_number=2.7.6.1;Name=prs_1;db_xref=COG:COG0462;gene=prs_1;inference=ab initio prediction:Prodigal:002006,similar to AA sequence:UniProtKB:Q63XL8;locus_tag=LDDCCGHA_01233;product=Ribose-phosphate pyrophosphokinase
M-oxalidis_contig_33_1	Prodigal:002006	CDS	48020	48919	.	+	0	ID=LDDCCGHA_01234;inference=ab initio prediction:Prodigal:002006;locus_tag=LDDCCGHA_01234;product=hypothetical protein
M-oxalidis_contig_33_1	Prodigal:002006	CDS	49109	49819	.	+	0	ID=LDDCCGHA_01235;inference=ab initio prediction:Prodigal:002006;locus_tag=LDDCCGHA_01235;product=hypothetical protein
M-oxalidis_contig_33_1	Prodigal:002006	CDS	49976	50497	.	+	0	ID=LDDCCGHA_01236;inference=ab initio prediction:Prodigal:002006;locus_tag=LDDCCGHA_01236;product=hypothetical protein
M-oxalidis_contig_33_1	Prodigal:002006	CDS	50774	52489	.	+	0	ID=LDDCCGHA_01237;Name=rpsA;db_xref=COG:COG0539;gene=rpsA;inference=ab initio prediction:Prodigal:002006,similar to AA sequence:UniProtKB:Q6NDP1;locus_tag=LDDCCGHA_01237;product=30S ribosomal protein S1
M-oxalidis_contig_33_1	Prodigal:002006	CDS	52906	53889	.	+	0	ID=LDDCCGHA_01238;inference=ab initio prediction:Prodigal:002006;locus_tag=LDDCCGHA_01238;product=hypothetical protein
M-oxalidis_contig_33_1	Prodigal:002006	CDS	53938	54252	.	+	0	ID=LDDCCGHA_01239;Name=ihfB_1;db_xref=COG:COG0776;gene=ihfB_1;inference=ab initio prediction:Prodigal:002006,similar to AA sequence:UniProtKB:Q06607;locus_tag=LDDCCGHA_01239;product=Integration host factor subunit beta
M-oxalidis_contig_33_1	Prodigal:002006	CDS	54269	54631	.	+	0	ID=LDDCCGHA_01240;inference=ab initio prediction:Prodigal:002006;locus_tag=LDDCCGHA_01240;product=hypothetical protein
M-oxalidis_contig_33_1	Prodigal:002006	CDS	54650	55297	.	+	0	ID=LDDCCGHA_01241;eC_number=5.3.1.24;Name=trpF;db_xref=COG:COG0135;gene=trpF;inference=ab initio prediction:Prodigal:002006,similar to AA sequence:UniProtKB:Q56320;locus_tag=LDDCCGHA_01241;product=N-(5'-phosphoribosyl)anthranilate isomerase
M-oxalidis_contig_33_1	Prodigal:002006	CDS	55412	56653	.	+	0	ID=LDDCCGHA_01242;eC_number=4.2.1.20;Name=trpB;db_xref=COG:COG0133;gene=trpB;inference=ab initio prediction:Prodigal:002006,similar to AA sequence:UniProtKB:Q2KE82;locus_tag=LDDCCGHA_01242;product=Tryptophan synthase beta chain
M-oxalidis_contig_33_1	Aragorn:001002	tRNA	56766	56842	.	+	.	ID=LDDCCGHA_01243;inference=COORDINATES:profile:Aragorn:001002;locus_tag=LDDCCGHA_01243;product=tRNA-Met(cat)
M-oxalidis_contig_33_1	Prodigal:002006	CDS	57583	60495	.	+	0	ID=LDDCCGHA_01244;inference=ab initio prediction:Prodigal:002006;locus_tag=LDDCCGHA_01244;product=hypothetical protein
M-oxalidis_contig_33_1	Prodigal:002006	CDS	61099	61518	.	-	0	ID=LDDCCGHA_01245;inference=ab initio prediction:Prodigal:002006;locus_tag=LDDCCGHA_01245;product=hypothetical protein
M-oxalidis_contig_33_1	Prodigal:002006	CDS	61735	61893	.	+	0	ID=LDDCCGHA_01246;inference=ab initio prediction:Prodigal:002006;locus_tag=LDDCCGHA_01246;product=hypothetical protein
M-oxalidis_contig_33_1	Prodigal:002006	CDS	62023	63114	.	-	0	ID=LDDCCGHA_01247;Name=takP_1;db_xref=COG:COG4663;gene=takP_1;inference=ab initio prediction:Prodigal:002006,similar to AA sequence:UniProtKB:Q3J1R2;locus_tag=LDDCCGHA_01247;product=Alpha-keto acid-binding periplasmic protein TakP
M-oxalidis_contig_33_1	Prodigal:002006	CDS	63203	65083	.	-	0	ID=LDDCCGHA_01248;inference=ab initio prediction:Prodigal:002006;locus_tag=LDDCCGHA_01248;product=hypothetical protein
M-oxalidis_contig_33_1	Prodigal:002006	CDS	65121	65777	.	-	0	ID=LDDCCGHA_01249;inference=ab initio prediction:Prodigal:002006;locus_tag=LDDCCGHA_01249;product=hypothetical protein
M-oxalidis_contig_33_1	Prodigal:002006	CDS	65915	67258	.	-	0	ID=LDDCCGHA_01250;inference=ab initio prediction:Prodigal:002006;locus_tag=LDDCCGHA_01250;product=hypothetical protein
M-oxalidis_contig_33_1	Prodigal:002006	CDS	67453	67698	.	+	0	ID=LDDCCGHA_01251;inference=ab initio prediction:Prodigal:002006;locus_tag=LDDCCGHA_01251;product=hypothetical protein
M-oxalidis_contig_33_1	Prodigal:002006	CDS	67757	68656	.	+	0	ID=LDDCCGHA_01252;eC_number=1.1.1.169;Name=panE_1;db_xref=COG:COG1893;gene=panE_1;inference=ab initio prediction:Prodigal:002006,similar to AA sequence:UniProtKB:Q9HW09;locus_tag=LDDCCGHA_01252;product=2-dehydropantoate 2-reductase
M-oxalidis_contig_33_1	Prodigal:002006	CDS	68669	69241	.	-	0	ID=LDDCCGHA_01253;inference=ab initio prediction:Prodigal:002006;locus_tag=LDDCCGHA_01253;product=hypothetical protein
M-oxalidis_contig_33_1	Prodigal:002006	CDS	69238	69699	.	-	0	ID=LDDCCGHA_01254;inference=ab initio prediction:Prodigal:002006;locus_tag=LDDCCGHA_01254;product=hypothetical protein
M-oxalidis_contig_33_1	Prodigal:002006	CDS	69815	70048	.	+	0	ID=LDDCCGHA_01255;inference=ab initio prediction:Prodigal:002006;locus_tag=LDDCCGHA_01255;product=hypothetical protein
M-oxalidis_contig_34_1	Prodigal:002006	CDS	25	1452	.	-	0	ID=LDDCCGHA_01256;Name=yhdG_1;db_xref=COG:COG0531;gene=yhdG_1;inference=ab initio prediction:Prodigal:002006,similar to AA sequence:UniProtKB:O07576;locus_tag=LDDCCGHA_01256;product=putative amino acid permease YhdG
M-oxalidis_contig_34_1	Prodigal:002006	CDS	1773	2042	.	+	0	ID=LDDCCGHA_01257;Name=rpsO;db_xref=COG:COG0184;gene=rpsO;inference=ab initio prediction:Prodigal:002006,similar to AA sequence:UniProtKB:Q6NCN7;locus_tag=LDDCCGHA_01257;product=30S ribosomal protein S15
M-oxalidis_contig_34_1	Prodigal:002006	CDS	2244	4457	.	+	0	ID=LDDCCGHA_01258;eC_number=2.7.7.8;Name=pnp;db_xref=COG:COG1185;gene=pnp;inference=ab initio prediction:Prodigal:002006,similar to AA sequence:UniProtKB:Q9AC32;locus_tag=LDDCCGHA_01258;product=Polyribonucleotide nucleotidyltransferase
M-oxalidis_contig_34_1	Prodigal:002006	CDS	4589	5248	.	+	0	ID=LDDCCGHA_01259;eC_number=2.5.1.18;Name=gstB_1;db_xref=COG:COG0625;gene=gstB_1;inference=ab initio prediction:Prodigal:002006,similar to AA sequence:UniProtKB:P15214;locus_tag=LDDCCGHA_01259;product=Glutathione S-transferase GST-6.0
M-oxalidis_contig_34_1	Prodigal:002006	CDS	5353	5574	.	+	0	ID=LDDCCGHA_01260;inference=ab initio prediction:Prodigal:002006;locus_tag=LDDCCGHA_01260;product=hypothetical protein
M-oxalidis_contig_34_1	Prodigal:002006	CDS	5693	5962	.	-	0	ID=LDDCCGHA_01261;inference=ab initio prediction:Prodigal:002006;locus_tag=LDDCCGHA_01261;product=hypothetical protein
M-oxalidis_contig_34_1	Prodigal:002006	CDS	6197	6568	.	+	0	ID=LDDCCGHA_01262;eC_number=3.5.99.10;Name=yabJ;db_xref=COG:COG0251;gene=yabJ;inference=ab initio prediction:Prodigal:002006,similar to AA sequence:UniProtKB:P37552;locus_tag=LDDCCGHA_01262;product=2-iminobutanoate/2-iminopropanoate deaminase
M-oxalidis_contig_34_1	Prodigal:002006	CDS	6565	7677	.	+	0	ID=LDDCCGHA_01263;Name=spuD;db_xref=COG:COG0687;gene=spuD;inference=ab initio prediction:Prodigal:002006,similar to AA sequence:UniProtKB:Q9I6J1;locus_tag=LDDCCGHA_01263;product=Putrescine-binding periplasmic protein SpuD
M-oxalidis_contig_34_1	Prodigal:002006	CDS	7743	8174	.	-	0	ID=LDDCCGHA_01264;inference=ab initio prediction:Prodigal:002006;locus_tag=LDDCCGHA_01264;product=hypothetical protein
M-oxalidis_contig_34_1	Prodigal:002006	CDS	8283	8444	.	-	0	ID=LDDCCGHA_01265;inference=ab initio prediction:Prodigal:002006;locus_tag=LDDCCGHA_01265;product=hypothetical protein
M-oxalidis_contig_34_1	Prodigal:002006	CDS	8821	9858	.	+	0	ID=LDDCCGHA_01266;inference=ab initio prediction:Prodigal:002006;locus_tag=LDDCCGHA_01266;product=hypothetical protein
M-oxalidis_contig_34_1	Prodigal:002006	CDS	9893	10645	.	+	0	ID=LDDCCGHA_01267;Name=ssuC_1;db_xref=COG:COG0600;gene=ssuC_1;inference=ab initio prediction:Prodigal:002006,similar to AA sequence:UniProtKB:P40401;locus_tag=LDDCCGHA_01267;product=Putative aliphatic sulfonates transport permease protein SsuC
M-oxalidis_contig_34_1	Prodigal:002006	CDS	10650	11408	.	+	0	ID=LDDCCGHA_01268;eC_number=7.3.2.4;Name=nrtD;db_xref=COG:COG1116;gene=nrtD;inference=ab initio prediction:Prodigal:002006,similar to AA sequence:UniProtKB:P38046;locus_tag=LDDCCGHA_01268;product=Nitrate import ATP-binding protein NrtD
M-oxalidis_contig_34_1	Prodigal:002006	CDS	11431	11676	.	-	0	ID=LDDCCGHA_01269;inference=ab initio prediction:Prodigal:002006;locus_tag=LDDCCGHA_01269;product=hypothetical protein
M-oxalidis_contig_34_1	Prodigal:002006	CDS	11802	12113	.	-	0	ID=LDDCCGHA_01270;inference=ab initio prediction:Prodigal:002006;locus_tag=LDDCCGHA_01270;product=hypothetical protein
M-oxalidis_contig_34_1	Prodigal:002006	CDS	12097	12282	.	-	0	ID=LDDCCGHA_01271;inference=ab initio prediction:Prodigal:002006;locus_tag=LDDCCGHA_01271;product=hypothetical protein
M-oxalidis_contig_34_1	Prodigal:002006	CDS	12671	12760	.	+	0	ID=LDDCCGHA_01272;inference=ab initio prediction:Prodigal:002006;locus_tag=LDDCCGHA_01272;product=hypothetical protein
M-oxalidis_contig_34_1	Prodigal:002006	CDS	12809	13135	.	-	0	ID=LDDCCGHA_01273;inference=ab initio prediction:Prodigal:002006;locus_tag=LDDCCGHA_01273;product=hypothetical protein
M-oxalidis_contig_34_1	Prodigal:002006	CDS	13320	14474	.	-	0	ID=LDDCCGHA_01274;eC_number=2.7.13.3;db_xref=COG:COG2202;inference=ab initio prediction:Prodigal:002006,similar to AA sequence:UniProtKB:Q2NCA3;locus_tag=LDDCCGHA_01274;product=Blue-light-activated histidine kinase 1
M-oxalidis_contig_34_1	Prodigal:002006	CDS	14772	14966	.	+	0	ID=LDDCCGHA_01275;inference=ab initio prediction:Prodigal:002006;locus_tag=LDDCCGHA_01275;product=hypothetical protein
M-oxalidis_contig_35_1	Prodigal:002006	CDS	14	733	.	-	0	ID=LDDCCGHA_01276;Name=fixK_2;db_xref=COG:COG0664;gene=fixK_2;inference=ab initio prediction:Prodigal:002006,similar to AA sequence:UniProtKB:P29286;locus_tag=LDDCCGHA_01276;product=Nitrogen fixation regulation protein FixK
M-oxalidis_contig_35_1	Prodigal:002006	CDS	1071	1301	.	+	0	ID=LDDCCGHA_01277;inference=ab initio prediction:Prodigal:002006;locus_tag=LDDCCGHA_01277;product=hypothetical protein
M-oxalidis_contig_35_1	Prodigal:002006	CDS	1523	2020	.	-	0	ID=LDDCCGHA_01278;inference=ab initio prediction:Prodigal:002006;locus_tag=LDDCCGHA_01278;product=hypothetical protein
M-oxalidis_contig_35_1	Prodigal:002006	CDS	2126	2608	.	-	0	ID=LDDCCGHA_01279;Name=ibpA_3;db_xref=COG:COG0071;gene=ibpA_3;inference=ab initio prediction:Prodigal:002006,similar to AA sequence:UniProtKB:P0C054;locus_tag=LDDCCGHA_01279;product=Small heat shock protein IbpA
M-oxalidis_contig_35_1	Prodigal:002006	CDS	3237	4046	.	+	0	ID=LDDCCGHA_01280;inference=ab initio prediction:Prodigal:002006;locus_tag=LDDCCGHA_01280;product=hypothetical protein
M-oxalidis_contig_35_1	Prodigal:002006	CDS	4126	4353	.	+	0	ID=LDDCCGHA_01281;inference=ab initio prediction:Prodigal:002006;locus_tag=LDDCCGHA_01281;product=hypothetical protein
M-oxalidis_contig_35_1	Prodigal:002006	CDS	4350	7010	.	+	0	ID=LDDCCGHA_01282;inference=ab initio prediction:Prodigal:002006;locus_tag=LDDCCGHA_01282;product=hypothetical protein
M-oxalidis_contig_35_1	Prodigal:002006	CDS	7436	8677	.	+	0	ID=LDDCCGHA_01283;Name=xerC_1;gene=xerC_1;inference=ab initio prediction:Prodigal:002006,protein motif:HAMAP:MF_01808;locus_tag=LDDCCGHA_01283;product=Tyrosine recombinase XerC
M-oxalidis_contig_35_1	Prodigal:002006	CDS	9612	10430	.	-	0	ID=LDDCCGHA_01284;inference=ab initio prediction:Prodigal:002006;locus_tag=LDDCCGHA_01284;product=hypothetical protein
M-oxalidis_contig_35_1	Prodigal:002006	CDS	10427	12706	.	-	0	ID=LDDCCGHA_01285;inference=ab initio prediction:Prodigal:002006;locus_tag=LDDCCGHA_01285;product=hypothetical protein
M-oxalidis_contig_35_1	Prodigal:002006	CDS	12699	13871	.	-	0	ID=LDDCCGHA_01286;inference=ab initio prediction:Prodigal:002006;locus_tag=LDDCCGHA_01286;product=hypothetical protein
M-oxalidis_contig_35_1	Prodigal:002006	CDS	13930	14118	.	-	0	ID=LDDCCGHA_01287;inference=ab initio prediction:Prodigal:002006;locus_tag=LDDCCGHA_01287;product=hypothetical protein
M-oxalidis_contig_35_1	Prodigal:002006	CDS	14340	14660	.	+	0	ID=LDDCCGHA_01288;inference=ab initio prediction:Prodigal:002006;locus_tag=LDDCCGHA_01288;product=hypothetical protein
M-oxalidis_contig_35_1	Prodigal:002006	CDS	14657	15556	.	+	0	ID=LDDCCGHA_01289;inference=ab initio prediction:Prodigal:002006;locus_tag=LDDCCGHA_01289;product=hypothetical protein
M-oxalidis_contig_35_1	Aragorn:001002	tRNA	15857	15933	.	-	.	ID=LDDCCGHA_01290;inference=COORDINATES:profile:Aragorn:001002;locus_tag=LDDCCGHA_01290;product=tRNA-Arg(tct)
M-oxalidis_contig_35_1	Prodigal:002006	CDS	16009	16530	.	-	0	ID=LDDCCGHA_01291;inference=ab initio prediction:Prodigal:002006;locus_tag=LDDCCGHA_01291;product=hypothetical protein
M-oxalidis_contig_35_1	Prodigal:002006	CDS	17090	18040	.	-	0	ID=LDDCCGHA_01292;eC_number=1.2.1.38;Name=argC;db_xref=COG:COG0002;gene=argC;inference=ab initio prediction:Prodigal:002006,similar to AA sequence:UniProtKB:Q8ZKL8;locus_tag=LDDCCGHA_01292;product=N-acetyl-gamma-glutamyl-phosphate reductase
M-oxalidis_contig_35_1	Prodigal:002006	CDS	18241	18756	.	+	0	ID=LDDCCGHA_01293;inference=ab initio prediction:Prodigal:002006;locus_tag=LDDCCGHA_01293;product=hypothetical protein
M-oxalidis_contig_35_1	Prodigal:002006	CDS	18994	19476	.	-	0	ID=LDDCCGHA_01294;Name=rpsI;db_xref=COG:COG0103;gene=rpsI;inference=ab initio prediction:Prodigal:002006,similar to AA sequence:UniProtKB:Q6N650;locus_tag=LDDCCGHA_01294;product=30S ribosomal protein S9
M-oxalidis_contig_35_1	Prodigal:002006	CDS	19479	19940	.	-	0	ID=LDDCCGHA_01295;Name=rplM;db_xref=COG:COG0102;gene=rplM;inference=ab initio prediction:Prodigal:002006,similar to AA sequence:UniProtKB:Q6N651;locus_tag=LDDCCGHA_01295;product=50S ribosomal protein L13
M-oxalidis_contig_35_1	Prodigal:002006	CDS	20112	20576	.	-	0	ID=LDDCCGHA_01296;inference=ab initio prediction:Prodigal:002006;locus_tag=LDDCCGHA_01296;product=hypothetical protein
M-oxalidis_contig_35_1	Prodigal:002006	CDS	20664	21239	.	+	0	ID=LDDCCGHA_01297;inference=ab initio prediction:Prodigal:002006;locus_tag=LDDCCGHA_01297;product=hypothetical protein
M-oxalidis_contig_35_1	Aragorn:001002	tRNA	21343	21417	.	-	.	ID=LDDCCGHA_01298;inference=COORDINATES:profile:Aragorn:001002;locus_tag=LDDCCGHA_01298;product=tRNA-Val(gac)
M-oxalidis_contig_35_1	Prodigal:002006	CDS	21627	22673	.	+	0	ID=LDDCCGHA_01299;inference=ab initio prediction:Prodigal:002006;locus_tag=LDDCCGHA_01299;product=hypothetical protein
M-oxalidis_contig_35_1	Prodigal:002006	CDS	22711	23598	.	+	0	ID=LDDCCGHA_01300;inference=ab initio prediction:Prodigal:002006;locus_tag=LDDCCGHA_01300;product=hypothetical protein
M-oxalidis_contig_37_1	Prodigal:002006	CDS	366	830	.	-	0	ID=LDDCCGHA_01301;Name=ros_4;db_xref=COG:COG4957;gene=ros_4;inference=ab initio prediction:Prodigal:002006,similar to AA sequence:UniProtKB:Q04152;locus_tag=LDDCCGHA_01301;product=Transcriptional regulatory protein ros
M-oxalidis_contig_37_1	Prodigal:002006	CDS	1473	1832	.	+	0	ID=LDDCCGHA_01302;inference=ab initio prediction:Prodigal:002006;locus_tag=LDDCCGHA_01302;product=hypothetical protein
M-oxalidis_contig_37_1	Prodigal:002006	CDS	1842	2051	.	+	0	ID=LDDCCGHA_01303;inference=ab initio prediction:Prodigal:002006;locus_tag=LDDCCGHA_01303;product=hypothetical protein
M-oxalidis_contig_37_1	Prodigal:002006	CDS	2078	2389	.	+	0	ID=LDDCCGHA_01304;inference=ab initio prediction:Prodigal:002006;locus_tag=LDDCCGHA_01304;product=hypothetical protein
M-oxalidis_contig_37_1	Prodigal:002006	CDS	2395	2658	.	-	0	ID=LDDCCGHA_01305;inference=ab initio prediction:Prodigal:002006;locus_tag=LDDCCGHA_01305;product=hypothetical protein
M-oxalidis_contig_37_1	Prodigal:002006	CDS	3446	3655	.	+	0	ID=LDDCCGHA_01306;Name=cspA_2;db_xref=COG:COG1278;gene=cspA_2;inference=ab initio prediction:Prodigal:002006,similar to AA sequence:UniProtKB:Q9Z3S6;locus_tag=LDDCCGHA_01306;product=Cold shock protein CspA
M-oxalidis_contig_37_1	Prodigal:002006	CDS	3657	4127	.	-	0	ID=LDDCCGHA_01307;inference=ab initio prediction:Prodigal:002006;locus_tag=LDDCCGHA_01307;product=hypothetical protein
M-oxalidis_contig_37_1	Prodigal:002006	CDS	4162	4362	.	+	0	ID=LDDCCGHA_01308;inference=ab initio prediction:Prodigal:002006;locus_tag=LDDCCGHA_01308;product=hypothetical protein
M-oxalidis_contig_37_1	Prodigal:002006	CDS	4593	4835	.	-	0	ID=LDDCCGHA_01309;inference=ab initio prediction:Prodigal:002006;locus_tag=LDDCCGHA_01309;product=hypothetical protein
M-oxalidis_contig_37_1	Aragorn:001002	tRNA	5053	5127	.	+	.	ID=LDDCCGHA_01310;inference=COORDINATES:profile:Aragorn:001002;locus_tag=LDDCCGHA_01310;product=tRNA-Val(gac)
M-oxalidis_contig_37_1	Prodigal:002006	CDS	5314	5559	.	-	0	ID=LDDCCGHA_01311;inference=ab initio prediction:Prodigal:002006;locus_tag=LDDCCGHA_01311;product=hypothetical protein
M-oxalidis_contig_37_1	Prodigal:002006	CDS	5687	6271	.	-	0	ID=LDDCCGHA_01312;inference=ab initio prediction:Prodigal:002006;locus_tag=LDDCCGHA_01312;product=hypothetical protein
M-oxalidis_contig_37_1	Prodigal:002006	CDS	6982	7137	.	-	0	ID=LDDCCGHA_01313;inference=ab initio prediction:Prodigal:002006;locus_tag=LDDCCGHA_01313;product=hypothetical protein
M-oxalidis_contig_37_1	Prodigal:002006	CDS	7302	7493	.	+	0	ID=LDDCCGHA_01314;inference=ab initio prediction:Prodigal:002006;locus_tag=LDDCCGHA_01314;product=hypothetical protein
M-oxalidis_contig_38_1	Prodigal:002006	CDS	335	1012	.	+	0	ID=LDDCCGHA_01315;inference=ab initio prediction:Prodigal:002006;locus_tag=LDDCCGHA_01315;product=hypothetical protein
M-oxalidis_contig_38_1	Prodigal:002006	CDS	1029	1709	.	-	0	ID=LDDCCGHA_01316;inference=ab initio prediction:Prodigal:002006;locus_tag=LDDCCGHA_01316;product=hypothetical protein
M-oxalidis_contig_38_1	Prodigal:002006	CDS	1772	1981	.	-	0	ID=LDDCCGHA_01317;inference=ab initio prediction:Prodigal:002006;locus_tag=LDDCCGHA_01317;product=hypothetical protein
M-oxalidis_contig_38_1	Prodigal:002006	CDS	2160	2456	.	+	0	ID=LDDCCGHA_01318;inference=ab initio prediction:Prodigal:002006;locus_tag=LDDCCGHA_01318;product=hypothetical protein
M-oxalidis_contig_38_1	Prodigal:002006	CDS	2770	3237	.	+	0	ID=LDDCCGHA_01319;Name=ros_5;db_xref=COG:COG4957;gene=ros_5;inference=ab initio prediction:Prodigal:002006,similar to AA sequence:UniProtKB:Q04152;locus_tag=LDDCCGHA_01319;product=Transcriptional regulatory protein ros
M-oxalidis_contig_38_1	Prodigal:002006	CDS	3802	3954	.	-	0	ID=LDDCCGHA_01320;inference=ab initio prediction:Prodigal:002006;locus_tag=LDDCCGHA_01320;product=hypothetical protein
M-oxalidis_contig_39_1	Prodigal:002006	CDS	213	473	.	+	0	ID=LDDCCGHA_01321;inference=ab initio prediction:Prodigal:002006;locus_tag=LDDCCGHA_01321;product=hypothetical protein
M-oxalidis_contig_39_1	Prodigal:002006	CDS	477	608	.	+	0	ID=LDDCCGHA_01322;inference=ab initio prediction:Prodigal:002006;locus_tag=LDDCCGHA_01322;product=hypothetical protein
M-oxalidis_contig_39_1	Prodigal:002006	CDS	1917	2336	.	+	0	ID=LDDCCGHA_01323;inference=ab initio prediction:Prodigal:002006;locus_tag=LDDCCGHA_01323;product=hypothetical protein
M-oxalidis_contig_39_1	Prodigal:002006	CDS	2581	3237	.	+	0	ID=LDDCCGHA_01324;inference=ab initio prediction:Prodigal:002006;locus_tag=LDDCCGHA_01324;product=hypothetical protein
M-oxalidis_contig_39_1	Prodigal:002006	CDS	3741	5150	.	+	0	ID=LDDCCGHA_01325;inference=ab initio prediction:Prodigal:002006;locus_tag=LDDCCGHA_01325;product=hypothetical protein
M-oxalidis_contig_39_1	Prodigal:002006	CDS	5201	7195	.	+	0	ID=LDDCCGHA_01326;inference=ab initio prediction:Prodigal:002006;locus_tag=LDDCCGHA_01326;product=hypothetical protein
M-oxalidis_contig_39_1	Prodigal:002006	CDS	7417	9651	.	-	0	ID=LDDCCGHA_01327;eC_number=1.17.2.1;Name=nicB_1;db_xref=COG:COG1529;gene=nicB_1;inference=ab initio prediction:Prodigal:002006,similar to AA sequence:UniProtKB:Q88FX8;locus_tag=LDDCCGHA_01327;product=Nicotinate dehydrogenase subunit B
M-oxalidis_contig_39_1	Prodigal:002006	CDS	9648	10133	.	-	0	ID=LDDCCGHA_01328;eC_number=1.17.2.1;Name=nicA_1;db_xref=COG:COG2080;gene=nicA_1;inference=ab initio prediction:Prodigal:002006,similar to AA sequence:UniProtKB:Q88FX9;locus_tag=LDDCCGHA_01328;product=Nicotinate dehydrogenase subunit A
M-oxalidis_contig_39_1	Prodigal:002006	CDS	10143	11477	.	-	0	ID=LDDCCGHA_01329;eC_number=1.17.2.1;Name=nicB_2;db_xref=COG:COG1529;gene=nicB_2;inference=ab initio prediction:Prodigal:002006,similar to AA sequence:UniProtKB:Q88FX8;locus_tag=LDDCCGHA_01329;product=Nicotinate dehydrogenase subunit B
M-oxalidis_contig_39_1	Prodigal:002006	CDS	11864	12232	.	+	0	ID=LDDCCGHA_01330;inference=ab initio prediction:Prodigal:002006;locus_tag=LDDCCGHA_01330;product=hypothetical protein
M-oxalidis_contig_39_1	Prodigal:002006	CDS	12576	12842	.	+	0	ID=LDDCCGHA_01331;inference=ab initio prediction:Prodigal:002006;locus_tag=LDDCCGHA_01331;product=hypothetical protein
M-oxalidis_contig_39_1	Prodigal:002006	CDS	13209	13469	.	+	0	ID=LDDCCGHA_01332;inference=ab initio prediction:Prodigal:002006;locus_tag=LDDCCGHA_01332;product=hypothetical protein
M-oxalidis_contig_39_1	Prodigal:002006	CDS	13685	13990	.	+	0	ID=LDDCCGHA_01333;inference=ab initio prediction:Prodigal:002006;locus_tag=LDDCCGHA_01333;product=hypothetical protein
M-oxalidis_contig_39_1	Prodigal:002006	CDS	14658	14906	.	+	0	ID=LDDCCGHA_01334;inference=ab initio prediction:Prodigal:002006;locus_tag=LDDCCGHA_01334;product=hypothetical protein
M-oxalidis_contig_39_1	Prodigal:002006	CDS	15075	15422	.	+	0	ID=LDDCCGHA_01335;inference=ab initio prediction:Prodigal:002006;locus_tag=LDDCCGHA_01335;product=hypothetical protein
M-oxalidis_contig_39_1	Prodigal:002006	CDS	15929	16351	.	+	0	ID=LDDCCGHA_01336;inference=ab initio prediction:Prodigal:002006;locus_tag=LDDCCGHA_01336;product=hypothetical protein
M-oxalidis_contig_39_1	Prodigal:002006	CDS	17176	18270	.	-	0	ID=LDDCCGHA_01337;inference=ab initio prediction:Prodigal:002006;locus_tag=LDDCCGHA_01337;product=hypothetical protein
M-oxalidis_contig_39_1	Prodigal:002006	CDS	18981	19871	.	-	0	ID=LDDCCGHA_01338;inference=ab initio prediction:Prodigal:002006;locus_tag=LDDCCGHA_01338;product=hypothetical protein
M-oxalidis_contig_39_1	Prodigal:002006	CDS	20436	20984	.	+	0	ID=LDDCCGHA_01339;eC_number=4.2.1.147;Name=fae_2;db_xref=COG:COG1795;gene=fae_2;inference=ab initio prediction:Prodigal:002006,similar to AA sequence:UniProtKB:Q9FA38;locus_tag=LDDCCGHA_01339;product=5%2C6%2C7%2C8-tetrahydromethanopterin hydro-lyase
M-oxalidis_contig_39_1	Prodigal:002006	CDS	21097	22470	.	-	0	ID=LDDCCGHA_01340;inference=ab initio prediction:Prodigal:002006;locus_tag=LDDCCGHA_01340;product=hypothetical protein
M-oxalidis_contig_39_1	Prodigal:002006	CDS	22467	22862	.	-	0	ID=LDDCCGHA_01341;inference=ab initio prediction:Prodigal:002006;locus_tag=LDDCCGHA_01341;product=hypothetical protein
M-oxalidis_contig_39_1	Prodigal:002006	CDS	22871	23314	.	-	0	ID=LDDCCGHA_01342;inference=ab initio prediction:Prodigal:002006;locus_tag=LDDCCGHA_01342;product=hypothetical protein
M-oxalidis_contig_39_1	Prodigal:002006	CDS	23668	24186	.	+	0	ID=LDDCCGHA_01343;inference=ab initio prediction:Prodigal:002006;locus_tag=LDDCCGHA_01343;product=hypothetical protein
M-oxalidis_contig_39_1	Prodigal:002006	CDS	25059	26435	.	+	0	ID=LDDCCGHA_01344;inference=ab initio prediction:Prodigal:002006;locus_tag=LDDCCGHA_01344;product=hypothetical protein
M-oxalidis_contig_39_1	Prodigal:002006	CDS	26811	27059	.	-	0	ID=LDDCCGHA_01345;inference=ab initio prediction:Prodigal:002006;locus_tag=LDDCCGHA_01345;product=hypothetical protein
M-oxalidis_contig_39_1	Prodigal:002006	CDS	27562	27855	.	-	0	ID=LDDCCGHA_01346;inference=ab initio prediction:Prodigal:002006;locus_tag=LDDCCGHA_01346;product=hypothetical protein
M-oxalidis_contig_39_1	Prodigal:002006	CDS	28069	28377	.	-	0	ID=LDDCCGHA_01347;inference=ab initio prediction:Prodigal:002006;locus_tag=LDDCCGHA_01347;product=hypothetical protein
M-oxalidis_contig_39_1	Prodigal:002006	CDS	28457	28705	.	-	0	ID=LDDCCGHA_01348;inference=ab initio prediction:Prodigal:002006;locus_tag=LDDCCGHA_01348;product=hypothetical protein
M-oxalidis_contig_39_1	Prodigal:002006	CDS	28766	29017	.	-	0	ID=LDDCCGHA_01349;inference=ab initio prediction:Prodigal:002006;locus_tag=LDDCCGHA_01349;product=hypothetical protein
M-oxalidis_contig_39_1	Prodigal:002006	CDS	29166	29522	.	-	0	ID=LDDCCGHA_01350;inference=ab initio prediction:Prodigal:002006;locus_tag=LDDCCGHA_01350;product=hypothetical protein
M-oxalidis_contig_39_1	Prodigal:002006	CDS	29865	30119	.	+	0	ID=LDDCCGHA_01351;inference=ab initio prediction:Prodigal:002006;locus_tag=LDDCCGHA_01351;product=hypothetical protein
M-oxalidis_contig_39_1	Prodigal:002006	CDS	30416	31177	.	+	0	ID=LDDCCGHA_01352;inference=ab initio prediction:Prodigal:002006;locus_tag=LDDCCGHA_01352;product=hypothetical protein
M-oxalidis_contig_39_1	Prodigal:002006	CDS	31291	31422	.	+	0	ID=LDDCCGHA_01353;inference=ab initio prediction:Prodigal:002006;locus_tag=LDDCCGHA_01353;product=hypothetical protein
M-oxalidis_contig_39_1	Prodigal:002006	CDS	31805	32803	.	+	0	ID=LDDCCGHA_01354;db_xref=COG:COG0596;inference=ab initio prediction:Prodigal:002006,similar to AA sequence:UniProtKB:P9WNH3;locus_tag=LDDCCGHA_01354;product=putative protein
M-oxalidis_contig_39_1	Prodigal:002006	CDS	33274	33495	.	+	0	ID=LDDCCGHA_01355;inference=ab initio prediction:Prodigal:002006;locus_tag=LDDCCGHA_01355;product=hypothetical protein
M-oxalidis_contig_39_1	Prodigal:002006	CDS	35387	35545	.	-	0	ID=LDDCCGHA_01356;inference=ab initio prediction:Prodigal:002006;locus_tag=LDDCCGHA_01356;product=hypothetical protein
M-oxalidis_contig_39_1	Prodigal:002006	CDS	35945	36163	.	-	0	ID=LDDCCGHA_01357;inference=ab initio prediction:Prodigal:002006;locus_tag=LDDCCGHA_01357;product=hypothetical protein
M-oxalidis_contig_39_1	Prodigal:002006	CDS	36624	36866	.	+	0	ID=LDDCCGHA_01358;inference=ab initio prediction:Prodigal:002006;locus_tag=LDDCCGHA_01358;product=hypothetical protein
M-oxalidis_contig_39_1	Prodigal:002006	CDS	37876	38067	.	+	0	ID=LDDCCGHA_01359;inference=ab initio prediction:Prodigal:002006;locus_tag=LDDCCGHA_01359;product=hypothetical protein
M-oxalidis_contig_39_1	Prodigal:002006	CDS	38179	38469	.	+	0	ID=LDDCCGHA_01360;inference=ab initio prediction:Prodigal:002006;locus_tag=LDDCCGHA_01360;product=hypothetical protein
M-oxalidis_contig_39_1	Prodigal:002006	CDS	38641	39180	.	+	0	ID=LDDCCGHA_01361;inference=ab initio prediction:Prodigal:002006;locus_tag=LDDCCGHA_01361;product=hypothetical protein
M-oxalidis_contig_39_1	Prodigal:002006	CDS	39979	40257	.	+	0	ID=LDDCCGHA_01362;inference=ab initio prediction:Prodigal:002006;locus_tag=LDDCCGHA_01362;product=hypothetical protein
M-oxalidis_contig_39_1	Prodigal:002006	CDS	40640	41416	.	+	0	ID=LDDCCGHA_01363;inference=ab initio prediction:Prodigal:002006;locus_tag=LDDCCGHA_01363;product=hypothetical protein
M-oxalidis_contig_39_1	Prodigal:002006	CDS	41484	42794	.	-	0	ID=LDDCCGHA_01364;inference=ab initio prediction:Prodigal:002006;locus_tag=LDDCCGHA_01364;product=hypothetical protein
M-oxalidis_contig_39_1	Prodigal:002006	CDS	43107	43232	.	-	0	ID=LDDCCGHA_01365;inference=ab initio prediction:Prodigal:002006;locus_tag=LDDCCGHA_01365;product=hypothetical protein
M-oxalidis_contig_39_1	Prodigal:002006	CDS	43519	43668	.	+	0	ID=LDDCCGHA_01366;inference=ab initio prediction:Prodigal:002006;locus_tag=LDDCCGHA_01366;product=hypothetical protein
M-oxalidis_contig_39_1	Prodigal:002006	CDS	44373	45161	.	-	0	ID=LDDCCGHA_01367;inference=ab initio prediction:Prodigal:002006;locus_tag=LDDCCGHA_01367;product=hypothetical protein
M-oxalidis_contig_39_1	Prodigal:002006	CDS	45158	45895	.	-	0	ID=LDDCCGHA_01368;inference=ab initio prediction:Prodigal:002006;locus_tag=LDDCCGHA_01368;product=hypothetical protein
M-oxalidis_contig_39_1	Prodigal:002006	CDS	46198	47064	.	+	0	ID=LDDCCGHA_01369;inference=ab initio prediction:Prodigal:002006;locus_tag=LDDCCGHA_01369;product=hypothetical protein
M-oxalidis_contig_39_1	Prodigal:002006	CDS	47102	48787	.	+	0	ID=LDDCCGHA_01370;inference=ab initio prediction:Prodigal:002006;locus_tag=LDDCCGHA_01370;product=hypothetical protein
M-oxalidis_contig_39_1	Prodigal:002006	CDS	48975	49616	.	+	0	ID=LDDCCGHA_01371;inference=ab initio prediction:Prodigal:002006;locus_tag=LDDCCGHA_01371;product=hypothetical protein
M-oxalidis_contig_39_1	Prodigal:002006	CDS	49626	50813	.	+	0	ID=LDDCCGHA_01372;inference=ab initio prediction:Prodigal:002006;locus_tag=LDDCCGHA_01372;product=hypothetical protein
M-oxalidis_contig_40_1	Prodigal:002006	CDS	52	213	.	+	0	ID=LDDCCGHA_01373;inference=ab initio prediction:Prodigal:002006;locus_tag=LDDCCGHA_01373;product=hypothetical protein
M-oxalidis_contig_40_1	Prodigal:002006	CDS	204	776	.	-	0	ID=LDDCCGHA_01374;inference=ab initio prediction:Prodigal:002006;locus_tag=LDDCCGHA_01374;product=hypothetical protein
M-oxalidis_contig_40_1	Prodigal:002006	CDS	887	1675	.	+	0	ID=LDDCCGHA_01375;eC_number=1.1.1.-;Name=linX;gene=linX;inference=ab initio prediction:Prodigal:002006,similar to AA sequence:UniProtKB:D4Z260;locus_tag=LDDCCGHA_01375;product=2%2C5-dichloro-2%2C5-cyclohexadiene-1%2C4-diol dehydrogenase LinX
M-oxalidis_contig_40_1	Prodigal:002006	CDS	1711	3333	.	-	0	ID=LDDCCGHA_01376;Name=yheS_1;db_xref=COG:COG0488;gene=yheS_1;inference=ab initio prediction:Prodigal:002006,similar to AA sequence:UniProtKB:P63389;locus_tag=LDDCCGHA_01376;product=putative ABC transporter ATP-binding protein YheS
M-oxalidis_contig_40_1	Prodigal:002006	CDS	3417	5183	.	-	0	ID=LDDCCGHA_01377;inference=ab initio prediction:Prodigal:002006;locus_tag=LDDCCGHA_01377;product=hypothetical protein
M-oxalidis_contig_40_1	Prodigal:002006	CDS	5664	8762	.	-	0	ID=LDDCCGHA_01378;Name=mdtB_2;db_xref=COG:COG0841;gene=mdtB_2;inference=ab initio prediction:Prodigal:002006,similar to AA sequence:UniProtKB:P76398;locus_tag=LDDCCGHA_01378;product=Multidrug resistance protein MdtB
M-oxalidis_contig_40_1	Prodigal:002006	CDS	8813	10048	.	-	0	ID=LDDCCGHA_01379;Name=bepF_3;gene=bepF_3;inference=ab initio prediction:Prodigal:002006,similar to AA sequence:UniProtKB:Q8FWV8;locus_tag=LDDCCGHA_01379;product=Efflux pump periplasmic linker BepF
M-oxalidis_contig_40_1	Prodigal:002006	CDS	10045	10674	.	-	0	ID=LDDCCGHA_01380;Name=betI_1;gene=betI_1;inference=ab initio prediction:Prodigal:002006,protein motif:HAMAP:MF_00768;locus_tag=LDDCCGHA_01380;product=HTH-type transcriptional regulator BetI
M-oxalidis_contig_40_1	Prodigal:002006	CDS	10671	11000	.	-	0	ID=LDDCCGHA_01381;inference=ab initio prediction:Prodigal:002006;locus_tag=LDDCCGHA_01381;product=hypothetical protein
M-oxalidis_contig_40_1	Prodigal:002006	CDS	11413	12213	.	+	0	ID=LDDCCGHA_01382;inference=ab initio prediction:Prodigal:002006;locus_tag=LDDCCGHA_01382;product=hypothetical protein
M-oxalidis_contig_40_1	Prodigal:002006	CDS	12239	13429	.	-	0	ID=LDDCCGHA_01383;inference=ab initio prediction:Prodigal:002006;locus_tag=LDDCCGHA_01383;product=hypothetical protein
M-oxalidis_contig_40_1	Prodigal:002006	CDS	13702	14724	.	+	0	ID=LDDCCGHA_01384;inference=ab initio prediction:Prodigal:002006;locus_tag=LDDCCGHA_01384;product=hypothetical protein
M-oxalidis_contig_40_1	Prodigal:002006	CDS	14749	15033	.	-	0	ID=LDDCCGHA_01385;inference=ab initio prediction:Prodigal:002006;locus_tag=LDDCCGHA_01385;product=hypothetical protein
M-oxalidis_contig_40_1	Prodigal:002006	CDS	15162	15353	.	-	0	ID=LDDCCGHA_01386;inference=ab initio prediction:Prodigal:002006;locus_tag=LDDCCGHA_01386;product=hypothetical protein
M-oxalidis_contig_40_1	Prodigal:002006	CDS	15445	15732	.	-	0	ID=LDDCCGHA_01387;inference=ab initio prediction:Prodigal:002006;locus_tag=LDDCCGHA_01387;product=hypothetical protein
M-oxalidis_contig_40_1	Prodigal:002006	CDS	16007	16291	.	+	0	ID=LDDCCGHA_01388;inference=ab initio prediction:Prodigal:002006;locus_tag=LDDCCGHA_01388;product=hypothetical protein
M-oxalidis_contig_40_1	Prodigal:002006	CDS	16639	16911	.	+	0	ID=LDDCCGHA_01389;inference=ab initio prediction:Prodigal:002006;locus_tag=LDDCCGHA_01389;product=hypothetical protein
M-oxalidis_contig_40_1	Prodigal:002006	CDS	16933	20865	.	-	0	ID=LDDCCGHA_01390;inference=ab initio prediction:Prodigal:002006;locus_tag=LDDCCGHA_01390;product=hypothetical protein
M-oxalidis_contig_40_1	Prodigal:002006	CDS	21240	25358	.	-	0	ID=LDDCCGHA_01391;inference=ab initio prediction:Prodigal:002006;locus_tag=LDDCCGHA_01391;product=hypothetical protein
M-oxalidis_contig_40_1	Prodigal:002006	CDS	25355	26014	.	-	0	ID=LDDCCGHA_01392;eC_number=2.3.1.191;Name=lpxD_1;gene=lpxD_1;inference=ab initio prediction:Prodigal:002006,protein motif:HAMAP:MF_00523;locus_tag=LDDCCGHA_01392;product=UDP-3-O-(3-hydroxymyristoyl)glucosamine N-acyltransferase
M-oxalidis_contig_40_1	Prodigal:002006	CDS	26011	27102	.	-	0	ID=LDDCCGHA_01393;eC_number=2.6.1.106;Name=desV;gene=desV;inference=ab initio prediction:Prodigal:002006,similar to AA sequence:UniProtKB:Q9ZGH4;locus_tag=LDDCCGHA_01393;product=dTDP-3-amino-3%2C4%2C6-trideoxy-alpha-D-glucose transaminase
M-oxalidis_contig_40_1	Prodigal:002006	CDS	27099	27533	.	-	0	ID=LDDCCGHA_01394;eC_number=5.3.2.3;Name=fdtA;gene=fdtA;inference=ab initio prediction:Prodigal:002006,similar to AA sequence:UniProtKB:Q6T1W8;locus_tag=LDDCCGHA_01394;product=TDP-4-oxo-6-deoxy-alpha-D-glucose-3%2C4-oxoisomerase
M-oxalidis_contig_40_1	Prodigal:002006	CDS	27821	28030	.	+	0	ID=LDDCCGHA_01395;inference=ab initio prediction:Prodigal:002006;locus_tag=LDDCCGHA_01395;product=hypothetical protein
M-oxalidis_contig_40_1	Prodigal:002006	CDS	28047	28283	.	-	0	ID=LDDCCGHA_01396;inference=ab initio prediction:Prodigal:002006;locus_tag=LDDCCGHA_01396;product=hypothetical protein
M-oxalidis_contig_40_1	Prodigal:002006	CDS	28492	29526	.	+	0	ID=LDDCCGHA_01397;eC_number=3.5.1.-;Name=aphA;db_xref=COG:COG0123;gene=aphA;inference=ab initio prediction:Prodigal:002006,similar to AA sequence:UniProtKB:Q9I3T5;locus_tag=LDDCCGHA_01397;product=Acetylpolyamine amidohydrolase 1
M-oxalidis_contig_40_1	Prodigal:002006	CDS	29686	29931	.	+	0	ID=LDDCCGHA_01398;inference=ab initio prediction:Prodigal:002006;locus_tag=LDDCCGHA_01398;product=hypothetical protein
M-oxalidis_contig_40_1	Prodigal:002006	CDS	29995	30906	.	-	0	ID=LDDCCGHA_01399;eC_number=6.2.1.5;Name=sucD_1;db_xref=COG:COG0074;gene=sucD_1;inference=ab initio prediction:Prodigal:002006,similar to AA sequence:UniProtKB:P0AGE9;locus_tag=LDDCCGHA_01399;product=Succinate--CoA ligase [ADP-forming] subunit alpha
M-oxalidis_contig_40_1	Prodigal:002006	CDS	30903	32030	.	-	0	ID=LDDCCGHA_01400;eC_number=6.2.1.4;Name=sucC_1;db_xref=COG:COG0045;gene=sucC_1;inference=ab initio prediction:Prodigal:002006,similar to AA sequence:UniProtKB:P25126;locus_tag=LDDCCGHA_01400;product=Succinate--CoA ligase [GDP-forming] subunit beta
M-oxalidis_contig_40_1	Prodigal:002006	CDS	32027	33523	.	-	0	ID=LDDCCGHA_01401;eC_number=1.2.1.81;Name=sauS;db_xref=COG:COG1012;gene=sauS;inference=ab initio prediction:Prodigal:002006,similar to AA sequence:UniProtKB:Q0K845;locus_tag=LDDCCGHA_01401;product=Sulfoacetaldehyde dehydrogenase (acylating)
M-oxalidis_contig_40_1	Prodigal:002006	CDS	33592	34899	.	-	0	ID=LDDCCGHA_01402;Name=sauU_1;gene=sauU_1;inference=ab initio prediction:Prodigal:002006,similar to AA sequence:UniProtKB:Q0K843;locus_tag=LDDCCGHA_01402;product=putative sulfoacetate transporter SauU
M-oxalidis_contig_40_1	Prodigal:002006	CDS	35141	36004	.	+	0	ID=LDDCCGHA_01403;Name=cmpR_2;gene=cmpR_2;inference=ab initio prediction:Prodigal:002006,similar to AA sequence:UniProtKB:Q55459;locus_tag=LDDCCGHA_01403;product=HTH-type transcriptional activator CmpR
M-oxalidis_contig_40_1	Prodigal:002006	CDS	36105	36320	.	+	0	ID=LDDCCGHA_01404;inference=ab initio prediction:Prodigal:002006;locus_tag=LDDCCGHA_01404;product=hypothetical protein
M-oxalidis_contig_40_1	Prodigal:002006	CDS	36545	38272	.	+	0	ID=LDDCCGHA_01405;eC_number=1.1.99.-;Name=alkJ;gene=alkJ;inference=ab initio prediction:Prodigal:002006,similar to AA sequence:UniProtKB:Q00593;locus_tag=LDDCCGHA_01405;product=Alcohol dehydrogenase [acceptor]
M-oxalidis_contig_40_1	Prodigal:002006	CDS	38314	39681	.	+	0	ID=LDDCCGHA_01406;Name=abaF;gene=abaF;inference=ab initio prediction:Prodigal:002006,similar to AA sequence:UniProtKB:P0DPR5;locus_tag=LDDCCGHA_01406;product=Fosfomycin resistance protein AbaF
M-oxalidis_contig_40_1	Prodigal:002006	CDS	39720	40793	.	+	0	ID=LDDCCGHA_01407;inference=ab initio prediction:Prodigal:002006,similar to AA sequence:UniProtKB:P62723;locus_tag=LDDCCGHA_01407;note=UPF0324 inner membrane protein YeiH;product=hypothetical protein
M-oxalidis_contig_40_1	Prodigal:002006	CDS	41089	42867	.	-	0	ID=LDDCCGHA_01408;eC_number=2.3.3.15;Name=xsc;db_xref=COG:COG0028;gene=xsc;inference=ab initio prediction:Prodigal:002006,similar to AA sequence:UniProtKB:A3SR25;locus_tag=LDDCCGHA_01408;product=Sulfoacetaldehyde acetyltransferase
M-oxalidis_contig_40_1	Prodigal:002006	CDS	43111	43872	.	+	0	ID=LDDCCGHA_01409;Name=iclR;db_xref=COG:COG1414;gene=iclR;inference=ab initio prediction:Prodigal:002006,similar to AA sequence:UniProtKB:P16528;locus_tag=LDDCCGHA_01409;product=Transcriptional repressor IclR
M-oxalidis_contig_40_1	Prodigal:002006	CDS	43904	44875	.	+	0	ID=LDDCCGHA_01410;eC_number=2.3.1.8;Name=pta_2;db_xref=COG:COG0280;gene=pta_2;inference=ab initio prediction:Prodigal:002006,similar to AA sequence:UniProtKB:Q9X0L4;locus_tag=LDDCCGHA_01410;product=Phosphate acetyltransferase
M-oxalidis_contig_40_1	Prodigal:002006	CDS	45151	45918	.	+	0	ID=LDDCCGHA_01411;inference=ab initio prediction:Prodigal:002006;locus_tag=LDDCCGHA_01411;product=hypothetical protein
M-oxalidis_contig_40_1	Prodigal:002006	CDS	46046	46492	.	-	0	ID=LDDCCGHA_01412;inference=ab initio prediction:Prodigal:002006;locus_tag=LDDCCGHA_01412;product=hypothetical protein
M-oxalidis_contig_40_1	Prodigal:002006	CDS	46489	47466	.	-	0	ID=LDDCCGHA_01413;eC_number=6.3.2.6;Name=purC_1;db_xref=COG:COG0152;gene=purC_1;inference=ab initio prediction:Prodigal:002006,similar to AA sequence:UniProtKB:A0R4I0;locus_tag=LDDCCGHA_01413;product=Phosphoribosylaminoimidazole-succinocarboxamide synthase
M-oxalidis_contig_40_1	Prodigal:002006	CDS	47537	48331	.	-	0	ID=LDDCCGHA_01414;inference=ab initio prediction:Prodigal:002006;locus_tag=LDDCCGHA_01414;product=hypothetical protein
M-oxalidis_contig_40_1	Prodigal:002006	CDS	48639	48959	.	+	0	ID=LDDCCGHA_01415;db_xref=COG:COG4274;inference=ab initio prediction:Prodigal:002006,similar to AA sequence:UniProtKB:Q5SI26;locus_tag=LDDCCGHA_01415;product=Glutamine synthetase and cystathionine beta-lyase binding protein
M-oxalidis_contig_40_1	Prodigal:002006	CDS	48989	49711	.	-	0	ID=LDDCCGHA_01416;inference=ab initio prediction:Prodigal:002006;locus_tag=LDDCCGHA_01416;product=hypothetical protein
M-oxalidis_contig_40_1	Prodigal:002006	CDS	50197	52827	.	+	0	ID=LDDCCGHA_01417;inference=ab initio prediction:Prodigal:002006;locus_tag=LDDCCGHA_01417;product=hypothetical protein
M-oxalidis_contig_40_1	Prodigal:002006	CDS	52824	54224	.	+	0	ID=LDDCCGHA_01418;inference=ab initio prediction:Prodigal:002006;locus_tag=LDDCCGHA_01418;product=hypothetical protein
M-oxalidis_contig_40_1	Prodigal:002006	CDS	54462	54947	.	+	0	ID=LDDCCGHA_01419;inference=ab initio prediction:Prodigal:002006;locus_tag=LDDCCGHA_01419;product=hypothetical protein
M-oxalidis_contig_40_1	Prodigal:002006	CDS	55194	55664	.	+	0	ID=LDDCCGHA_01420;Name=ros_6;db_xref=COG:COG4957;gene=ros_6;inference=ab initio prediction:Prodigal:002006,similar to AA sequence:UniProtKB:Q04152;locus_tag=LDDCCGHA_01420;product=Transcriptional regulatory protein ros
M-oxalidis_contig_40_1	Prodigal:002006	CDS	55902	57296	.	+	0	ID=LDDCCGHA_01421;eC_number=1.14.15.32;Name=ptlI;db_xref=COG:COG2124;gene=ptlI;inference=ab initio prediction:Prodigal:002006,similar to AA sequence:UniProtKB:Q82IY3;locus_tag=LDDCCGHA_01421;product=Pentalenene oxygenase
M-oxalidis_contig_40_1	Prodigal:002006	CDS	57362	59776	.	+	0	ID=LDDCCGHA_01422;inference=ab initio prediction:Prodigal:002006;locus_tag=LDDCCGHA_01422;product=hypothetical protein
M-oxalidis_contig_40_1	Prodigal:002006	CDS	59975	61810	.	+	0	ID=LDDCCGHA_01423;inference=ab initio prediction:Prodigal:002006;locus_tag=LDDCCGHA_01423;product=hypothetical protein
M-oxalidis_contig_40_1	Prodigal:002006	CDS	61880	62056	.	+	0	ID=LDDCCGHA_01424;inference=ab initio prediction:Prodigal:002006;locus_tag=LDDCCGHA_01424;product=hypothetical protein
M-oxalidis_contig_40_1	Prodigal:002006	CDS	62046	63269	.	-	0	ID=LDDCCGHA_01425;eC_number=2.6.1.13;Name=rocD;db_xref=COG:COG4992;gene=rocD;inference=ab initio prediction:Prodigal:002006,similar to AA sequence:UniProtKB:P38021;locus_tag=LDDCCGHA_01425;product=Ornithine aminotransferase
M-oxalidis_contig_40_1	Prodigal:002006	CDS	63347	63646	.	-	0	ID=LDDCCGHA_01426;inference=ab initio prediction:Prodigal:002006;locus_tag=LDDCCGHA_01426;product=hypothetical protein
M-oxalidis_contig_40_1	Prodigal:002006	CDS	63893	64723	.	+	0	ID=LDDCCGHA_01427;eC_number=2.3.1.247;Name=kce;gene=kce;inference=ab initio prediction:Prodigal:002006,similar to AA sequence:UniProtKB:B0VHH0;locus_tag=LDDCCGHA_01427;product=3-keto-5-aminohexanoate cleavage enzyme
M-oxalidis_contig_40_1	Prodigal:002006	CDS	64750	65322	.	-	0	ID=LDDCCGHA_01428;inference=ab initio prediction:Prodigal:002006;locus_tag=LDDCCGHA_01428;product=hypothetical protein
M-oxalidis_contig_40_1	Prodigal:002006	CDS	65483	66469	.	-	0	ID=LDDCCGHA_01429;eC_number=1.3.1.87;Name=hcaB_2;gene=hcaB_2;inference=ab initio prediction:Prodigal:002006,protein motif:HAMAP:MF_01647;locus_tag=LDDCCGHA_01429;product=3-phenylpropionate-dihydrodiol/cinnamic acid-dihydrodiol dehydrogenase
M-oxalidis_contig_40_1	Prodigal:002006	CDS	66820	67161	.	+	0	ID=LDDCCGHA_01430;inference=ab initio prediction:Prodigal:002006;locus_tag=LDDCCGHA_01430;product=hypothetical protein
M-oxalidis_contig_40_1	Prodigal:002006	CDS	67208	67537	.	+	0	ID=LDDCCGHA_01431;inference=ab initio prediction:Prodigal:002006;locus_tag=LDDCCGHA_01431;product=hypothetical protein
M-oxalidis_contig_40_1	Prodigal:002006	CDS	67459	68244	.	-	0	ID=LDDCCGHA_01432;inference=ab initio prediction:Prodigal:002006;locus_tag=LDDCCGHA_01432;product=hypothetical protein
M-oxalidis_contig_40_1	Prodigal:002006	CDS	68631	69677	.	+	0	ID=LDDCCGHA_01433;eC_number=2.1.1.44;Name=egtD_2;db_xref=COG:COG4301;gene=egtD_2;inference=ab initio prediction:Prodigal:002006,similar to AA sequence:UniProtKB:A0R5M8;locus_tag=LDDCCGHA_01433;product=Histidine N-alpha-methyltransferase
M-oxalidis_contig_40_1	Prodigal:002006	CDS	69792	70058	.	+	0	ID=LDDCCGHA_01434;inference=ab initio prediction:Prodigal:002006;locus_tag=LDDCCGHA_01434;product=hypothetical protein
M-oxalidis_contig_40_1	Prodigal:002006	CDS	70093	70569	.	-	0	ID=LDDCCGHA_01435;inference=ab initio prediction:Prodigal:002006;locus_tag=LDDCCGHA_01435;product=hypothetical protein
M-oxalidis_contig_40_1	Prodigal:002006	CDS	70718	72679	.	+	0	ID=LDDCCGHA_01436;inference=ab initio prediction:Prodigal:002006;locus_tag=LDDCCGHA_01436;product=hypothetical protein
M-oxalidis_contig_40_1	Prodigal:002006	CDS	72919	74100	.	+	0	ID=LDDCCGHA_01437;eC_number=2.4.1.250;Name=mshA_3;gene=mshA_3;inference=ab initio prediction:Prodigal:002006,protein motif:HAMAP:MF_01695;locus_tag=LDDCCGHA_01437;product=D-inositol-3-phosphate glycosyltransferase
M-oxalidis_contig_40_1	Prodigal:002006	CDS	74290	75840	.	+	0	ID=LDDCCGHA_01438;inference=ab initio prediction:Prodigal:002006;locus_tag=LDDCCGHA_01438;product=hypothetical protein
M-oxalidis_contig_40_1	Prodigal:002006	CDS	75854	76702	.	-	0	ID=LDDCCGHA_01439;eC_number=2.1.1.-;db_xref=COG:COG0566;inference=ab initio prediction:Prodigal:002006,similar to AA sequence:UniProtKB:P9WFY5;locus_tag=LDDCCGHA_01439;product=putative tRNA/rRNA methyltransferase
M-oxalidis_contig_40_1	Aragorn:001002	tRNA	76865	76940	.	+	.	ID=LDDCCGHA_01440;inference=COORDINATES:profile:Aragorn:001002;locus_tag=LDDCCGHA_01440;product=tRNA-Glu(ttc)
M-oxalidis_contig_40_1	Prodigal:002006	CDS	77588	77704	.	+	0	ID=LDDCCGHA_01441;inference=ab initio prediction:Prodigal:002006;locus_tag=LDDCCGHA_01441;product=hypothetical protein
M-oxalidis_contig_40_1	Prodigal:002006	CDS	77746	78879	.	+	0	ID=LDDCCGHA_01442;inference=ab initio prediction:Prodigal:002006;locus_tag=LDDCCGHA_01442;product=hypothetical protein
M-oxalidis_contig_40_1	Prodigal:002006	CDS	78993	79229	.	+	0	ID=LDDCCGHA_01443;inference=ab initio prediction:Prodigal:002006;locus_tag=LDDCCGHA_01443;product=hypothetical protein
M-oxalidis_contig_40_1	Prodigal:002006	CDS	79328	80104	.	+	0	ID=LDDCCGHA_01444;inference=ab initio prediction:Prodigal:002006;locus_tag=LDDCCGHA_01444;product=hypothetical protein
M-oxalidis_contig_40_1	Prodigal:002006	CDS	80424	81185	.	+	0	ID=LDDCCGHA_01445;inference=ab initio prediction:Prodigal:002006;locus_tag=LDDCCGHA_01445;product=hypothetical protein
M-oxalidis_contig_40_1	Prodigal:002006	CDS	81270	81491	.	+	0	ID=LDDCCGHA_01446;inference=ab initio prediction:Prodigal:002006;locus_tag=LDDCCGHA_01446;product=hypothetical protein
M-oxalidis_contig_40_1	Prodigal:002006	CDS	81776	82369	.	+	0	ID=LDDCCGHA_01447;inference=ab initio prediction:Prodigal:002006;locus_tag=LDDCCGHA_01447;product=hypothetical protein
M-oxalidis_contig_40_1	Prodigal:002006	CDS	82592	83020	.	+	0	ID=LDDCCGHA_01448;inference=ab initio prediction:Prodigal:002006;locus_tag=LDDCCGHA_01448;product=hypothetical protein
M-oxalidis_contig_40_1	Prodigal:002006	CDS	83154	83774	.	+	0	ID=LDDCCGHA_01449;inference=ab initio prediction:Prodigal:002006;locus_tag=LDDCCGHA_01449;product=hypothetical protein
M-oxalidis_contig_40_1	Prodigal:002006	CDS	84032	84391	.	+	0	ID=LDDCCGHA_01450;inference=ab initio prediction:Prodigal:002006;locus_tag=LDDCCGHA_01450;product=hypothetical protein
M-oxalidis_contig_40_1	Prodigal:002006	CDS	84398	84874	.	-	0	ID=LDDCCGHA_01451;Name=ros_7;db_xref=COG:COG4957;gene=ros_7;inference=ab initio prediction:Prodigal:002006,similar to AA sequence:UniProtKB:Q04152;locus_tag=LDDCCGHA_01451;product=Transcriptional regulatory protein ros
M-oxalidis_contig_40_1	Prodigal:002006	CDS	85012	85656	.	-	0	ID=LDDCCGHA_01452;inference=ab initio prediction:Prodigal:002006;locus_tag=LDDCCGHA_01452;product=hypothetical protein
M-oxalidis_contig_40_1	Prodigal:002006	CDS	85687	85956	.	-	0	ID=LDDCCGHA_01453;inference=ab initio prediction:Prodigal:002006;locus_tag=LDDCCGHA_01453;product=hypothetical protein
M-oxalidis_contig_40_1	Prodigal:002006	CDS	85956	86165	.	-	0	ID=LDDCCGHA_01454;inference=ab initio prediction:Prodigal:002006;locus_tag=LDDCCGHA_01454;product=hypothetical protein
M-oxalidis_contig_40_1	Prodigal:002006	CDS	86836	89103	.	+	0	ID=LDDCCGHA_01455;inference=ab initio prediction:Prodigal:002006;locus_tag=LDDCCGHA_01455;product=hypothetical protein
M-oxalidis_contig_40_1	Prodigal:002006	CDS	89100	89465	.	+	0	ID=LDDCCGHA_01456;inference=ab initio prediction:Prodigal:002006;locus_tag=LDDCCGHA_01456;product=hypothetical protein
M-oxalidis_contig_40_1	Prodigal:002006	CDS	89486	89986	.	-	0	ID=LDDCCGHA_01457;eC_number=2.7.13.3;inference=ab initio prediction:Prodigal:002006,similar to AA sequence:UniProtKB:Q8YC53;locus_tag=LDDCCGHA_01457;product=Blue-light-activated histidine kinase
M-oxalidis_contig_40_1	Prodigal:002006	CDS	90327	91067	.	+	0	ID=LDDCCGHA_01458;Name=fnr_4;db_xref=COG:COG0664;gene=fnr_4;inference=ab initio prediction:Prodigal:002006,similar to AA sequence:UniProtKB:P0A9E5;locus_tag=LDDCCGHA_01458;product=Fumarate and nitrate reduction regulatory protein
M-oxalidis_contig_40_1	Prodigal:002006	CDS	91211	92233	.	+	0	ID=LDDCCGHA_01459;eC_number=3.5.1.44;Name=cheB_1;gene=cheB_1;inference=ab initio prediction:Prodigal:002006,protein motif:HAMAP:MF_00099;locus_tag=LDDCCGHA_01459;product=Protein-glutamate methylesterase/protein-glutamine glutaminase
M-oxalidis_contig_40_1	Prodigal:002006	CDS	92346	95852	.	+	0	ID=LDDCCGHA_01460;eC_number=3.5.1.44;Name=cheB_2;gene=cheB_2;inference=ab initio prediction:Prodigal:002006,protein motif:HAMAP:MF_00099;locus_tag=LDDCCGHA_01460;product=Protein-glutamate methylesterase/protein-glutamine glutaminase
M-oxalidis_contig_40_1	Prodigal:002006	CDS	95921	96295	.	+	0	ID=LDDCCGHA_01461;inference=ab initio prediction:Prodigal:002006;locus_tag=LDDCCGHA_01461;product=hypothetical protein
M-oxalidis_contig_40_1	Prodigal:002006	CDS	96544	97578	.	-	0	ID=LDDCCGHA_01462;eC_number=3.5.1.44;Name=cheB_3;gene=cheB_3;inference=ab initio prediction:Prodigal:002006,protein motif:HAMAP:MF_00099;locus_tag=LDDCCGHA_01462;product=Protein-glutamate methylesterase/protein-glutamine glutaminase
M-oxalidis_contig_40_1	Prodigal:002006	CDS	98026	98382	.	+	0	ID=LDDCCGHA_01463;inference=ab initio prediction:Prodigal:002006;locus_tag=LDDCCGHA_01463;product=hypothetical protein
M-oxalidis_contig_40_1	Prodigal:002006	CDS	98538	100253	.	-	0	ID=LDDCCGHA_01464;inference=ab initio prediction:Prodigal:002006;locus_tag=LDDCCGHA_01464;product=hypothetical protein
M-oxalidis_contig_40_1	Prodigal:002006	CDS	100456	102600	.	-	0	ID=LDDCCGHA_01465;eC_number=3.6.4.13;Name=deaD_2;gene=deaD_2;inference=ab initio prediction:Prodigal:002006,protein motif:HAMAP:MF_00964;locus_tag=LDDCCGHA_01465;product=ATP-dependent RNA helicase DeaD
M-oxalidis_contig_40_1	Prodigal:002006	CDS	103067	103690	.	-	0	ID=LDDCCGHA_01466;inference=ab initio prediction:Prodigal:002006;locus_tag=LDDCCGHA_01466;product=hypothetical protein
M-oxalidis_contig_40_1	Prodigal:002006	CDS	103820	104785	.	-	0	ID=LDDCCGHA_01467;eC_number=1.1.98.2;Name=fgd1;db_xref=COG:COG2141;gene=fgd1;inference=ab initio prediction:Prodigal:002006,similar to AA sequence:UniProtKB:P9WNE1;locus_tag=LDDCCGHA_01467;product=F420-dependent glucose-6-phosphate dehydrogenase
M-oxalidis_contig_40_1	Prodigal:002006	CDS	104887	106479	.	+	0	ID=LDDCCGHA_01468;eC_number=3.2.1.10;Name=malL_2;db_xref=COG:COG0366;gene=malL_2;inference=ab initio prediction:Prodigal:002006,similar to AA sequence:UniProtKB:O06994;locus_tag=LDDCCGHA_01468;product=Oligo-1%2C6-glucosidase 1
M-oxalidis_contig_40_1	Prodigal:002006	CDS	106536	106862	.	+	0	ID=LDDCCGHA_01469;inference=ab initio prediction:Prodigal:002006;locus_tag=LDDCCGHA_01469;product=hypothetical protein
M-oxalidis_contig_40_1	Prodigal:002006	CDS	106950	107876	.	+	0	ID=LDDCCGHA_01470;eC_number=3.1.1.17;Name=gnl_1;gene=gnl_1;inference=ab initio prediction:Prodigal:002006,similar to AA sequence:UniProtKB:Q01578;locus_tag=LDDCCGHA_01470;product=Gluconolactonase
M-oxalidis_contig_40_1	Prodigal:002006	CDS	107838	108089	.	-	0	ID=LDDCCGHA_01471;inference=ab initio prediction:Prodigal:002006;locus_tag=LDDCCGHA_01471;product=hypothetical protein
M-oxalidis_contig_40_1	Prodigal:002006	CDS	108543	109307	.	+	0	ID=LDDCCGHA_01472;eC_number=5.4.2.11;Name=gpmA_1;gene=gpmA_1;inference=ab initio prediction:Prodigal:002006,protein motif:HAMAP:MF_01039;locus_tag=LDDCCGHA_01472;product=2%2C3-bisphosphoglycerate-dependent phosphoglycerate mutase
M-oxalidis_contig_40_1	Prodigal:002006	CDS	109304	110200	.	+	0	ID=LDDCCGHA_01473;eC_number=4.2.1.136;Name=nnrD_2;db_xref=COG:COG0063;gene=nnrD_2;inference=ab initio prediction:Prodigal:002006,similar to AA sequence:UniProtKB:Q833Y3;locus_tag=LDDCCGHA_01473;product=ADP-dependent (S)-NAD(P)H-hydrate dehydratase
M-oxalidis_contig_40_1	Prodigal:002006	CDS	111063	111374	.	-	0	ID=LDDCCGHA_01474;inference=ab initio prediction:Prodigal:002006;locus_tag=LDDCCGHA_01474;product=hypothetical protein
M-oxalidis_contig_40_1	Prodigal:002006	CDS	111426	112058	.	-	0	ID=LDDCCGHA_01475;inference=ab initio prediction:Prodigal:002006;locus_tag=LDDCCGHA_01475;product=hypothetical protein
M-oxalidis_contig_40_1	Prodigal:002006	CDS	112200	112811	.	-	0	ID=LDDCCGHA_01476;eC_number=3.5.1.110;Name=rutB_1;gene=rutB_1;inference=ab initio prediction:Prodigal:002006,protein motif:HAMAP:MF_00830;locus_tag=LDDCCGHA_01476;product=Peroxyureidoacrylate/ureidoacrylate amidohydrolase RutB
M-oxalidis_contig_40_1	Prodigal:002006	CDS	113887	114096	.	+	0	ID=LDDCCGHA_01477;Name=cspA_3;db_xref=COG:COG1278;gene=cspA_3;inference=ab initio prediction:Prodigal:002006,similar to AA sequence:UniProtKB:Q9Z3S6;locus_tag=LDDCCGHA_01477;product=Cold shock protein CspA
M-oxalidis_contig_40_1	Prodigal:002006	CDS	114794	115003	.	+	0	ID=LDDCCGHA_01478;inference=ab initio prediction:Prodigal:002006;locus_tag=LDDCCGHA_01478;product=hypothetical protein
M-oxalidis_contig_40_1	Prodigal:002006	CDS	115131	115526	.	-	0	ID=LDDCCGHA_01479;inference=ab initio prediction:Prodigal:002006;locus_tag=LDDCCGHA_01479;product=hypothetical protein
M-oxalidis_contig_41_1	Prodigal:002006	CDS	178	324	.	+	0	ID=LDDCCGHA_01480;inference=ab initio prediction:Prodigal:002006;locus_tag=LDDCCGHA_01480;product=hypothetical protein
M-oxalidis_contig_41_1	Prodigal:002006	CDS	776	991	.	+	0	ID=LDDCCGHA_01481;db_xref=COG:COG3360;inference=ab initio prediction:Prodigal:002006,similar to AA sequence:UniProtKB:A1WUH0;locus_tag=LDDCCGHA_01481;product=Dodecin
M-oxalidis_contig_41_1	Prodigal:002006	CDS	2478	2672	.	-	0	ID=LDDCCGHA_01482;inference=ab initio prediction:Prodigal:002006;locus_tag=LDDCCGHA_01482;product=hypothetical protein
M-oxalidis_contig_41_1	Prodigal:002006	CDS	2878	4095	.	-	0	ID=LDDCCGHA_01483;Name=smc_1;gene=smc_1;inference=ab initio prediction:Prodigal:002006,protein motif:HAMAP:MF_01894;locus_tag=LDDCCGHA_01483;product=Chromosome partition protein Smc
M-oxalidis_contig_41_1	Prodigal:002006	CDS	4251	4676	.	-	0	ID=LDDCCGHA_01484;inference=ab initio prediction:Prodigal:002006;locus_tag=LDDCCGHA_01484;product=hypothetical protein
M-oxalidis_contig_41_1	Prodigal:002006	CDS	5449	6210	.	+	0	ID=LDDCCGHA_01485;inference=ab initio prediction:Prodigal:002006;locus_tag=LDDCCGHA_01485;product=hypothetical protein
M-oxalidis_contig_41_1	Prodigal:002006	CDS	6382	7458	.	-	0	ID=LDDCCGHA_01486;inference=ab initio prediction:Prodigal:002006;locus_tag=LDDCCGHA_01486;product=hypothetical protein
M-oxalidis_contig_41_1	Prodigal:002006	CDS	8266	9435	.	+	0	ID=LDDCCGHA_01487;inference=ab initio prediction:Prodigal:002006;locus_tag=LDDCCGHA_01487;product=hypothetical protein
M-oxalidis_contig_41_1	Prodigal:002006	CDS	9679	9870	.	+	0	ID=LDDCCGHA_01488;inference=ab initio prediction:Prodigal:002006;locus_tag=LDDCCGHA_01488;product=hypothetical protein
M-oxalidis_contig_41_1	Prodigal:002006	CDS	10895	11104	.	-	0	ID=LDDCCGHA_01489;Name=cspA_4;db_xref=COG:COG1278;gene=cspA_4;inference=ab initio prediction:Prodigal:002006,similar to AA sequence:UniProtKB:Q9Z3S6;locus_tag=LDDCCGHA_01489;product=Cold shock protein CspA
M-oxalidis_contig_41_1	Prodigal:002006	CDS	11931	12128	.	+	0	ID=LDDCCGHA_01490;inference=ab initio prediction:Prodigal:002006;locus_tag=LDDCCGHA_01490;product=hypothetical protein
M-oxalidis_contig_41_1	Prodigal:002006	CDS	12206	12850	.	+	0	ID=LDDCCGHA_01491;inference=ab initio prediction:Prodigal:002006;locus_tag=LDDCCGHA_01491;product=hypothetical protein
M-oxalidis_contig_41_1	Prodigal:002006	CDS	12988	13413	.	+	0	ID=LDDCCGHA_01492;Name=ros_8;db_xref=COG:COG4957;gene=ros_8;inference=ab initio prediction:Prodigal:002006,similar to AA sequence:UniProtKB:Q04152;locus_tag=LDDCCGHA_01492;product=Transcriptional regulatory protein ros
M-oxalidis_contig_41_1	Prodigal:002006	CDS	13553	13819	.	-	0	ID=LDDCCGHA_01493;inference=ab initio prediction:Prodigal:002006;locus_tag=LDDCCGHA_01493;product=hypothetical protein
M-oxalidis_contig_41_1	Prodigal:002006	CDS	13954	14157	.	-	0	ID=LDDCCGHA_01494;inference=ab initio prediction:Prodigal:002006;locus_tag=LDDCCGHA_01494;product=hypothetical protein
M-oxalidis_contig_42_1	Prodigal:002006	CDS	257	484	.	+	0	ID=LDDCCGHA_01495;inference=ab initio prediction:Prodigal:002006;locus_tag=LDDCCGHA_01495;product=hypothetical protein
M-oxalidis_contig_42_1	Prodigal:002006	CDS	700	924	.	+	0	ID=LDDCCGHA_01496;inference=ab initio prediction:Prodigal:002006;locus_tag=LDDCCGHA_01496;product=hypothetical protein
M-oxalidis_contig_42_1	Prodigal:002006	CDS	947	1276	.	-	0	ID=LDDCCGHA_01497;inference=ab initio prediction:Prodigal:002006;locus_tag=LDDCCGHA_01497;product=hypothetical protein
M-oxalidis_contig_42_1	Prodigal:002006	CDS	1641	3377	.	+	0	ID=LDDCCGHA_01498;Name=prsD_1;gene=prsD_1;inference=ab initio prediction:Prodigal:002006,similar to AA sequence:UniProtKB:Q7ANN4;locus_tag=LDDCCGHA_01498;product=Type I secretion system ATP-binding protein PrsD
M-oxalidis_contig_42_1	Prodigal:002006	CDS	3381	4760	.	+	0	ID=LDDCCGHA_01499;Name=prsE_2;gene=prsE_2;inference=ab initio prediction:Prodigal:002006,similar to AA sequence:UniProtKB:Q7ANN5;locus_tag=LDDCCGHA_01499;product=Type I secretion system membrane fusion protein PrsE
M-oxalidis_contig_42_1	Prodigal:002006	CDS	4830	7514	.	+	0	ID=LDDCCGHA_01500;inference=ab initio prediction:Prodigal:002006;locus_tag=LDDCCGHA_01500;product=hypothetical protein
M-oxalidis_contig_42_1	Prodigal:002006	CDS	7542	8288	.	-	0	ID=LDDCCGHA_01501;inference=ab initio prediction:Prodigal:002006;locus_tag=LDDCCGHA_01501;product=hypothetical protein
M-oxalidis_contig_42_1	Prodigal:002006	CDS	8406	8831	.	-	0	ID=LDDCCGHA_01502;inference=ab initio prediction:Prodigal:002006;locus_tag=LDDCCGHA_01502;product=hypothetical protein
M-oxalidis_contig_42_1	Prodigal:002006	CDS	9286	10761	.	+	0	ID=LDDCCGHA_01503;eC_number=2.3.1.37;Name=hemA_1;db_xref=COG:COG0156;gene=hemA_1;inference=ab initio prediction:Prodigal:002006,similar to AA sequence:UniProtKB:P18079;locus_tag=LDDCCGHA_01503;product=5-aminolevulinate synthase
M-oxalidis_contig_42_1	Prodigal:002006	CDS	10790	11992	.	+	0	ID=LDDCCGHA_01504;Name=mdtA_5;gene=mdtA_5;inference=ab initio prediction:Prodigal:002006,similar to AA sequence:UniProtKB:P76397;locus_tag=LDDCCGHA_01504;product=Multidrug resistance protein MdtA
M-oxalidis_contig_42_1	Prodigal:002006	CDS	11989	15072	.	+	0	ID=LDDCCGHA_01505;Name=mdtB_3;gene=mdtB_3;inference=ab initio prediction:Prodigal:002006,similar to AA sequence:UniProtKB:B7MWY8;locus_tag=LDDCCGHA_01505;product=Multidrug resistance protein MdtB
M-oxalidis_contig_42_1	Prodigal:002006	CDS	15165	15629	.	+	0	ID=LDDCCGHA_01506;inference=ab initio prediction:Prodigal:002006;locus_tag=LDDCCGHA_01506;product=hypothetical protein
M-oxalidis_contig_42_1	Prodigal:002006	CDS	15626	17005	.	+	0	ID=LDDCCGHA_01507;Name=rclA;db_xref=COG:COG1249;gene=rclA;inference=ab initio prediction:Prodigal:002006,similar to AA sequence:UniProtKB:P77212;locus_tag=LDDCCGHA_01507;product=putative pyridine nucleotide-disulfide oxidoreductase RclA
M-oxalidis_contig_42_1	Prodigal:002006	CDS	17027	17320	.	-	0	ID=LDDCCGHA_01508;inference=ab initio prediction:Prodigal:002006;locus_tag=LDDCCGHA_01508;product=hypothetical protein
M-oxalidis_contig_42_1	Prodigal:002006	CDS	17394	17612	.	-	0	ID=LDDCCGHA_01509;inference=ab initio prediction:Prodigal:002006;locus_tag=LDDCCGHA_01509;product=hypothetical protein
M-oxalidis_contig_42_1	Prodigal:002006	CDS	17679	18443	.	-	0	ID=LDDCCGHA_01510;inference=ab initio prediction:Prodigal:002006;locus_tag=LDDCCGHA_01510;product=hypothetical protein
M-oxalidis_contig_42_1	Prodigal:002006	CDS	18550	20238	.	+	0	ID=LDDCCGHA_01511;inference=ab initio prediction:Prodigal:002006;locus_tag=LDDCCGHA_01511;product=hypothetical protein
M-oxalidis_contig_42_1	Prodigal:002006	CDS	20357	20677	.	-	0	ID=LDDCCGHA_01512;inference=ab initio prediction:Prodigal:002006;locus_tag=LDDCCGHA_01512;product=hypothetical protein
M-oxalidis_contig_42_1	Prodigal:002006	CDS	21006	23030	.	+	0	ID=LDDCCGHA_01513;eC_number=2.7.-.-;Name=sasA_4;gene=sasA_4;inference=ab initio prediction:Prodigal:002006,protein motif:HAMAP:MF_01837;locus_tag=LDDCCGHA_01513;product=Adaptive-response sensory-kinase SasA
M-oxalidis_contig_42_1	Prodigal:002006	CDS	23027	23695	.	+	0	ID=LDDCCGHA_01514;Name=tmoT;gene=tmoT;inference=ab initio prediction:Prodigal:002006,similar to AA sequence:UniProtKB:Q8KR08;locus_tag=LDDCCGHA_01514;product=Response regulator protein TmoT
M-oxalidis_contig_42_1	Prodigal:002006	CDS	23783	24163	.	+	0	ID=LDDCCGHA_01515;Name=tdiR;gene=tdiR;inference=ab initio prediction:Prodigal:002006,similar to AA sequence:UniProtKB:O87940;locus_tag=LDDCCGHA_01515;product=Transcriptional regulatory protein TdiR
M-oxalidis_contig_42_1	Prodigal:002006	CDS	24331	25047	.	+	0	ID=LDDCCGHA_01516;inference=ab initio prediction:Prodigal:002006;locus_tag=LDDCCGHA_01516;product=hypothetical protein
M-oxalidis_contig_42_1	Prodigal:002006	CDS	25177	25443	.	+	0	ID=LDDCCGHA_01517;inference=ab initio prediction:Prodigal:002006;locus_tag=LDDCCGHA_01517;product=hypothetical protein
M-oxalidis_contig_42_1	Prodigal:002006	CDS	25569	26345	.	+	0	ID=LDDCCGHA_01518;inference=ab initio prediction:Prodigal:002006;locus_tag=LDDCCGHA_01518;product=hypothetical protein
M-oxalidis_contig_42_1	Prodigal:002006	CDS	26353	27207	.	-	0	ID=LDDCCGHA_01519;inference=ab initio prediction:Prodigal:002006;locus_tag=LDDCCGHA_01519;product=hypothetical protein
M-oxalidis_contig_42_1	Prodigal:002006	CDS	27318	29585	.	-	0	ID=LDDCCGHA_01520;eC_number=1.3.99.16;Name=iorB_1;gene=iorB_1;inference=ab initio prediction:Prodigal:002006,similar to AA sequence:UniProtKB:Q51698;locus_tag=LDDCCGHA_01520;product=Isoquinoline 1-oxidoreductase subunit beta
M-oxalidis_contig_42_1	Prodigal:002006	CDS	29600	30046	.	-	0	ID=LDDCCGHA_01521;eC_number=1.3.99.16;Name=iorA_2;gene=iorA_2;inference=ab initio prediction:Prodigal:002006,similar to AA sequence:UniProtKB:Q51697;locus_tag=LDDCCGHA_01521;product=Isoquinoline 1-oxidoreductase subunit alpha
M-oxalidis_contig_42_1	Prodigal:002006	CDS	30152	31102	.	-	0	ID=LDDCCGHA_01522;Name=cdhR_1;db_xref=COG:COG4977;gene=cdhR_1;inference=ab initio prediction:Prodigal:002006,similar to AA sequence:UniProtKB:Q9HTH5;locus_tag=LDDCCGHA_01522;product=HTH-type transcriptional regulator CdhR
M-oxalidis_contig_42_1	Prodigal:002006	CDS	31297	32316	.	-	0	ID=LDDCCGHA_01523;Name=tehA;db_xref=COG:COG1275;gene=tehA;inference=ab initio prediction:Prodigal:002006,similar to AA sequence:UniProtKB:P25396;locus_tag=LDDCCGHA_01523;product=Tellurite resistance protein TehA
M-oxalidis_contig_42_1	Prodigal:002006	CDS	32466	33413	.	+	0	ID=LDDCCGHA_01524;Name=rclR;db_xref=COG:COG2207;gene=rclR;inference=ab initio prediction:Prodigal:002006,similar to AA sequence:UniProtKB:P77379;locus_tag=LDDCCGHA_01524;product=RCS-specific HTH-type transcriptional activator RclR
M-oxalidis_contig_42_1	Prodigal:002006	CDS	33424	36594	.	-	0	ID=LDDCCGHA_01525;Name=bepE_1;gene=bepE_1;inference=ab initio prediction:Prodigal:002006,similar to AA sequence:UniProtKB:Q8G2M6;locus_tag=LDDCCGHA_01525;product=Efflux pump membrane transporter BepE
M-oxalidis_contig_42_1	Prodigal:002006	CDS	36634	37854	.	-	0	ID=LDDCCGHA_01526;Name=bepF_4;gene=bepF_4;inference=ab initio prediction:Prodigal:002006,similar to AA sequence:UniProtKB:Q8FWV8;locus_tag=LDDCCGHA_01526;product=Efflux pump periplasmic linker BepF
M-oxalidis_contig_42_1	Prodigal:002006	CDS	37911	38225	.	-	0	ID=LDDCCGHA_01527;inference=ab initio prediction:Prodigal:002006;locus_tag=LDDCCGHA_01527;product=hypothetical protein
M-oxalidis_contig_42_1	Prodigal:002006	CDS	38373	39728	.	-	0	ID=LDDCCGHA_01528;inference=ab initio prediction:Prodigal:002006;locus_tag=LDDCCGHA_01528;product=hypothetical protein
M-oxalidis_contig_42_1	Prodigal:002006	CDS	40062	40838	.	+	0	ID=LDDCCGHA_01529;inference=ab initio prediction:Prodigal:002006;locus_tag=LDDCCGHA_01529;product=hypothetical protein
M-oxalidis_contig_42_1	Prodigal:002006	CDS	40850	41458	.	+	0	ID=LDDCCGHA_01530;inference=ab initio prediction:Prodigal:002006;locus_tag=LDDCCGHA_01530;product=hypothetical protein
M-oxalidis_contig_42_1	Prodigal:002006	CDS	41495	41722	.	+	0	ID=LDDCCGHA_01531;inference=ab initio prediction:Prodigal:002006;locus_tag=LDDCCGHA_01531;product=hypothetical protein
M-oxalidis_contig_42_1	Prodigal:002006	CDS	41736	41921	.	-	0	ID=LDDCCGHA_01532;inference=ab initio prediction:Prodigal:002006;locus_tag=LDDCCGHA_01532;product=hypothetical protein
M-oxalidis_contig_42_1	Prodigal:002006	CDS	42343	44082	.	+	0	ID=LDDCCGHA_01533;db_xref=COG:COG2199;inference=ab initio prediction:Prodigal:002006,similar to AA sequence:UniProtKB:Q9ABX9;locus_tag=LDDCCGHA_01533;product=putative signaling protein
M-oxalidis_contig_42_1	Prodigal:002006	CDS	44079	44960	.	+	0	ID=LDDCCGHA_01534;inference=ab initio prediction:Prodigal:002006;locus_tag=LDDCCGHA_01534;product=hypothetical protein
M-oxalidis_contig_42_1	Prodigal:002006	CDS	45046	45213	.	+	0	ID=LDDCCGHA_01535;inference=ab initio prediction:Prodigal:002006;locus_tag=LDDCCGHA_01535;product=hypothetical protein
M-oxalidis_contig_42_1	Prodigal:002006	CDS	45353	47236	.	+	0	ID=LDDCCGHA_01536;eC_number=2.7.-.-;Name=sasA_5;gene=sasA_5;inference=ab initio prediction:Prodigal:002006,protein motif:HAMAP:MF_01837;locus_tag=LDDCCGHA_01536;product=Adaptive-response sensory-kinase SasA
M-oxalidis_contig_42_1	Prodigal:002006	CDS	47366	49057	.	+	0	ID=LDDCCGHA_01537;eC_number=2.7.11.1;Name=kaiC_1;gene=kaiC_1;inference=ab initio prediction:Prodigal:002006,similar to AA sequence:UniProtKB:Q8GGL1;locus_tag=LDDCCGHA_01537;product=Circadian clock protein kinase KaiC
M-oxalidis_contig_42_1	Prodigal:002006	CDS	49054	49395	.	+	0	ID=LDDCCGHA_01538;Name=kaiB_1;gene=kaiB_1;inference=ab initio prediction:Prodigal:002006,protein motif:HAMAP:MF_01835;locus_tag=LDDCCGHA_01538;product=Circadian clock protein KaiB
M-oxalidis_contig_42_1	Prodigal:002006	CDS	49392	49766	.	+	0	ID=LDDCCGHA_01539;Name=kaiB_2;gene=kaiB_2;inference=ab initio prediction:Prodigal:002006,protein motif:HAMAP:MF_01835;locus_tag=LDDCCGHA_01539;product=Circadian clock protein KaiB
M-oxalidis_contig_42_1	Prodigal:002006	CDS	49756	51501	.	+	0	ID=LDDCCGHA_01540;inference=ab initio prediction:Prodigal:002006,similar to AA sequence:UniProtKB:Q881J7;locus_tag=LDDCCGHA_01540;product=Blue-light-activated protein
M-oxalidis_contig_42_1	Prodigal:002006	CDS	51557	52897	.	+	0	ID=LDDCCGHA_01541;inference=ab initio prediction:Prodigal:002006;locus_tag=LDDCCGHA_01541;product=hypothetical protein
M-oxalidis_contig_42_1	Prodigal:002006	CDS	53000	54769	.	+	0	ID=LDDCCGHA_01542;eC_number=6.3.5.4;Name=asnB_1;db_xref=COG:COG0367;gene=asnB_1;inference=ab initio prediction:Prodigal:002006,similar to AA sequence:UniProtKB:P54420;locus_tag=LDDCCGHA_01542;product=Asparagine synthetase [glutamine-hydrolyzing] 1
M-oxalidis_contig_42_1	Prodigal:002006	CDS	54856	55695	.	+	0	ID=LDDCCGHA_01543;eC_number=3.5.1.118;Name=egtC_1;db_xref=COG:COG0121;gene=egtC_1;inference=ab initio prediction:Prodigal:002006,similar to AA sequence:UniProtKB:A0R5M9;locus_tag=LDDCCGHA_01543;product=Gamma-glutamyl-hercynylcysteine sulfoxide hydrolase
M-oxalidis_contig_42_1	Prodigal:002006	CDS	55983	57215	.	+	0	ID=LDDCCGHA_01544;inference=ab initio prediction:Prodigal:002006;locus_tag=LDDCCGHA_01544;product=hypothetical protein
M-oxalidis_contig_42_1	Prodigal:002006	CDS	57244	58425	.	+	0	ID=LDDCCGHA_01545;inference=ab initio prediction:Prodigal:002006;locus_tag=LDDCCGHA_01545;product=hypothetical protein
M-oxalidis_contig_42_1	Prodigal:002006	CDS	58643	59296	.	+	0	ID=LDDCCGHA_01546;eC_number=1.8.4.-;Name=yfcG_2;db_xref=COG:COG0625;gene=yfcG_2;inference=ab initio prediction:Prodigal:002006,similar to AA sequence:UniProtKB:P77526;locus_tag=LDDCCGHA_01546;product=Disulfide-bond oxidoreductase YfcG
M-oxalidis_contig_42_1	Prodigal:002006	CDS	59381	60367	.	-	0	ID=LDDCCGHA_01547;inference=ab initio prediction:Prodigal:002006;locus_tag=LDDCCGHA_01547;product=hypothetical protein
M-oxalidis_contig_42_1	Prodigal:002006	CDS	60512	61876	.	-	0	ID=LDDCCGHA_01548;inference=ab initio prediction:Prodigal:002006;locus_tag=LDDCCGHA_01548;product=hypothetical protein
M-oxalidis_contig_42_1	Prodigal:002006	CDS	61941	62915	.	-	0	ID=LDDCCGHA_01549;inference=ab initio prediction:Prodigal:002006;locus_tag=LDDCCGHA_01549;product=hypothetical protein
M-oxalidis_contig_42_1	Prodigal:002006	CDS	62926	64197	.	-	0	ID=LDDCCGHA_01550;Name=arsB;db_xref=COG:COG1055;gene=arsB;inference=ab initio prediction:Prodigal:002006,similar to AA sequence:UniProtKB:P0AB93;locus_tag=LDDCCGHA_01550;product=Arsenical pump membrane protein
M-oxalidis_contig_42_1	Prodigal:002006	CDS	64247	65359	.	-	0	ID=LDDCCGHA_01551;eC_number=3.1.4.53;Name=cpdA_2;gene=cpdA_2;inference=ab initio prediction:Prodigal:002006,protein motif:HAMAP:MF_00905;locus_tag=LDDCCGHA_01551;product=3'%2C5'-cyclic adenosine monophosphate phosphodiesterase CpdA
M-oxalidis_contig_42_1	Prodigal:002006	CDS	65639	66676	.	-	0	ID=LDDCCGHA_01552;eC_number=3.5.1.-;db_xref=COG:COG0123;inference=ab initio prediction:Prodigal:002006,similar to AA sequence:UniProtKB:Q9HXM1;locus_tag=LDDCCGHA_01552;product=Histone deacetylase-like amidohydrolase
M-oxalidis_contig_42_1	Prodigal:002006	CDS	66673	67149	.	-	0	ID=LDDCCGHA_01553;inference=ab initio prediction:Prodigal:002006;locus_tag=LDDCCGHA_01553;product=hypothetical protein
M-oxalidis_contig_42_1	Prodigal:002006	CDS	67227	68525	.	-	0	ID=LDDCCGHA_01554;eC_number=6.3.1.2;Name=glnT;db_xref=COG:COG0174;gene=glnT;inference=ab initio prediction:Prodigal:002006,similar to AA sequence:UniProtKB:O87393;locus_tag=LDDCCGHA_01554;product=Glutamine synthetase
M-oxalidis_contig_42_1	Prodigal:002006	CDS	68619	69965	.	-	0	ID=LDDCCGHA_01555;eC_number=5.3.3.2;Name=fni;gene=fni;inference=ab initio prediction:Prodigal:002006,protein motif:HAMAP:MF_00354;locus_tag=LDDCCGHA_01555;product=Isopentenyl-diphosphate delta-isomerase
M-oxalidis_contig_42_1	Prodigal:002006	CDS	69965	70654	.	-	0	ID=LDDCCGHA_01556;inference=ab initio prediction:Prodigal:002006;locus_tag=LDDCCGHA_01556;product=hypothetical protein
M-oxalidis_contig_42_1	Prodigal:002006	CDS	70654	71547	.	-	0	ID=LDDCCGHA_01557;eC_number=2.4.2.14;Name=purF_1;gene=purF_1;inference=ab initio prediction:Prodigal:002006,protein motif:HAMAP:MF_01931;locus_tag=LDDCCGHA_01557;product=Amidophosphoribosyltransferase
M-oxalidis_contig_43_1	Prodigal:002006	CDS	322	960	.	-	0	ID=LDDCCGHA_01558;eC_number=5.4.2.11;Name=gpmA_2;db_xref=COG:COG0588;gene=gpmA_2;inference=ab initio prediction:Prodigal:002006,similar to AA sequence:UniProtKB:O51602;locus_tag=LDDCCGHA_01558;product=2%2C3-bisphosphoglycerate-dependent phosphoglycerate mutase
M-oxalidis_contig_43_1	Prodigal:002006	CDS	1025	1402	.	-	0	ID=LDDCCGHA_01559;inference=ab initio prediction:Prodigal:002006;locus_tag=LDDCCGHA_01559;product=hypothetical protein
M-oxalidis_contig_43_1	Prodigal:002006	CDS	1390	2118	.	-	0	ID=LDDCCGHA_01560;inference=ab initio prediction:Prodigal:002006;locus_tag=LDDCCGHA_01560;product=hypothetical protein
M-oxalidis_contig_43_1	Prodigal:002006	CDS	2127	2984	.	-	0	ID=LDDCCGHA_01561;inference=ab initio prediction:Prodigal:002006;locus_tag=LDDCCGHA_01561;product=hypothetical protein
M-oxalidis_contig_43_1	Prodigal:002006	CDS	3682	5016	.	+	0	ID=LDDCCGHA_01562;Name=ampG_1;db_xref=COG:COG0477;gene=ampG_1;inference=ab initio prediction:Prodigal:002006,similar to AA sequence:UniProtKB:P0AE16;locus_tag=LDDCCGHA_01562;product=Anhydromuropeptide permease
M-oxalidis_contig_44_1	Prodigal:002006	CDS	612	1349	.	+	0	ID=LDDCCGHA_01563;inference=ab initio prediction:Prodigal:002006;locus_tag=LDDCCGHA_01563;product=hypothetical protein
M-oxalidis_contig_44_1	Prodigal:002006	CDS	1496	2260	.	+	0	ID=LDDCCGHA_01564;Name=rimP;gene=rimP;inference=ab initio prediction:Prodigal:002006,protein motif:HAMAP:MF_01077;locus_tag=LDDCCGHA_01564;product=Ribosome maturation factor RimP
M-oxalidis_contig_44_1	Prodigal:002006	CDS	2335	3954	.	+	0	ID=LDDCCGHA_01565;Name=nusA;db_xref=COG:COG0195;gene=nusA;inference=ab initio prediction:Prodigal:002006,similar to AA sequence:UniProtKB:Q83BS0;locus_tag=LDDCCGHA_01565;product=Transcription termination/antitermination protein NusA
M-oxalidis_contig_44_1	Prodigal:002006	CDS	3984	4784	.	+	0	ID=LDDCCGHA_01566;inference=ab initio prediction:Prodigal:002006;locus_tag=LDDCCGHA_01566;product=hypothetical protein
M-oxalidis_contig_44_1	Prodigal:002006	CDS	4785	7727	.	+	0	ID=LDDCCGHA_01567;Name=infB;gene=infB;inference=ab initio prediction:Prodigal:002006,protein motif:HAMAP:MF_00100_B;locus_tag=LDDCCGHA_01567;product=Translation initiation factor IF-2
M-oxalidis_contig_44_1	Prodigal:002006	CDS	7951	8826	.	+	0	ID=LDDCCGHA_01568;inference=ab initio prediction:Prodigal:002006;locus_tag=LDDCCGHA_01568;product=hypothetical protein
M-oxalidis_contig_44_1	Prodigal:002006	CDS	9033	9470	.	+	0	ID=LDDCCGHA_01569;Name=rbfA;gene=rbfA;inference=ab initio prediction:Prodigal:002006,protein motif:HAMAP:MF_00003;locus_tag=LDDCCGHA_01569;product=Ribosome-binding factor A
M-oxalidis_contig_44_1	Prodigal:002006	CDS	9581	10603	.	+	0	ID=LDDCCGHA_01570;eC_number=5.4.99.25;Name=truB;db_xref=COG:COG0130;gene=truB;inference=ab initio prediction:Prodigal:002006,similar to AA sequence:UniProtKB:P60340;locus_tag=LDDCCGHA_01570;product=tRNA pseudouridine synthase B
M-oxalidis_contig_44_1	Prodigal:002006	CDS	10686	10835	.	-	0	ID=LDDCCGHA_01571;inference=ab initio prediction:Prodigal:002006;locus_tag=LDDCCGHA_01571;product=hypothetical protein
M-oxalidis_contig_44_1	Prodigal:002006	CDS	10832	11905	.	-	0	ID=LDDCCGHA_01572;inference=ab initio prediction:Prodigal:002006;locus_tag=LDDCCGHA_01572;product=hypothetical protein
M-oxalidis_contig_44_1	Prodigal:002006	CDS	11886	13418	.	-	0	ID=LDDCCGHA_01573;eC_number=1.3.99.28;Name=crtI;db_xref=COG:COG1233;gene=crtI;inference=ab initio prediction:Prodigal:002006,similar to AA sequence:UniProtKB:P17054;locus_tag=LDDCCGHA_01573;product=Phytoene desaturase (neurosporene-forming)
M-oxalidis_contig_44_1	Prodigal:002006	CDS	13478	14395	.	-	0	ID=LDDCCGHA_01574;eC_number=4.2.99.20;Name=menH_1;gene=menH_1;inference=ab initio prediction:Prodigal:002006,protein motif:HAMAP:MF_01660;locus_tag=LDDCCGHA_01574;product=2-succinyl-6-hydroxy-2%2C4-cyclohexadiene-1-carboxylate synthase
M-oxalidis_contig_44_1	Prodigal:002006	CDS	14410	16128	.	-	0	ID=LDDCCGHA_01575;eC_number=6.6.1.1;Name=bchD;db_xref=COG:COG1240;gene=bchD;inference=ab initio prediction:Prodigal:002006,similar to AA sequence:UniProtKB:P26175;locus_tag=LDDCCGHA_01575;product=Magnesium-chelatase 60 kDa subunit
M-oxalidis_contig_44_1	Prodigal:002006	CDS	16125	17279	.	-	0	ID=LDDCCGHA_01576;eC_number=6.6.1.1;Name=bchI;db_xref=COG:COG1239;gene=bchI;inference=ab initio prediction:Prodigal:002006,similar to AA sequence:UniProtKB:P26239;locus_tag=LDDCCGHA_01576;product=Magnesium-chelatase 38 kDa subunit
M-oxalidis_contig_44_1	Prodigal:002006	CDS	17284	18501	.	-	0	ID=LDDCCGHA_01577;eC_number=2.3.1.37;Name=hemA_2;db_xref=COG:COG0156;gene=hemA_2;inference=ab initio prediction:Prodigal:002006,similar to AA sequence:UniProtKB:P18079;locus_tag=LDDCCGHA_01577;product=5-aminolevulinate synthase
M-oxalidis_contig_44_1	Prodigal:002006	CDS	18564	19388	.	-	0	ID=LDDCCGHA_01578;inference=ab initio prediction:Prodigal:002006;locus_tag=LDDCCGHA_01578;product=hypothetical protein
M-oxalidis_contig_44_1	Prodigal:002006	CDS	19399	20490	.	-	0	ID=LDDCCGHA_01579;inference=ab initio prediction:Prodigal:002006;locus_tag=LDDCCGHA_01579;product=hypothetical protein
M-oxalidis_contig_44_1	Prodigal:002006	CDS	20487	20792	.	-	0	ID=LDDCCGHA_01580;inference=ab initio prediction:Prodigal:002006;locus_tag=LDDCCGHA_01580;product=hypothetical protein
M-oxalidis_contig_44_1	Prodigal:002006	CDS	20789	21244	.	-	0	ID=LDDCCGHA_01581;inference=ab initio prediction:Prodigal:002006;locus_tag=LDDCCGHA_01581;product=hypothetical protein
M-oxalidis_contig_44_1	Prodigal:002006	CDS	21255	21908	.	-	0	ID=LDDCCGHA_01582;inference=ab initio prediction:Prodigal:002006;locus_tag=LDDCCGHA_01582;product=hypothetical protein
M-oxalidis_contig_44_1	Prodigal:002006	CDS	21905	22678	.	-	0	ID=LDDCCGHA_01583;Name=puhA;gene=puhA;inference=ab initio prediction:Prodigal:002006,similar to AA sequence:UniProtKB:P06008;locus_tag=LDDCCGHA_01583;product=Reaction center protein H chain
M-oxalidis_contig_44_1	Prodigal:002006	CDS	22696	24132	.	-	0	ID=LDDCCGHA_01584;Name=pucC_1;gene=pucC_1;inference=ab initio prediction:Prodigal:002006,similar to AA sequence:UniProtKB:P23462;locus_tag=LDDCCGHA_01584;product=Protein PucC
M-oxalidis_contig_44_1	Prodigal:002006	CDS	24129	24836	.	-	0	ID=LDDCCGHA_01585;eC_number=2.1.1.11;Name=bchM;db_xref=COG:COG2227;gene=bchM;inference=ab initio prediction:Prodigal:002006,similar to AA sequence:UniProtKB:P26236;locus_tag=LDDCCGHA_01585;product=Magnesium-protoporphyrin O-methyltransferase
M-oxalidis_contig_44_1	Prodigal:002006	CDS	24848	25744	.	-	0	ID=LDDCCGHA_01586;eC_number=1.3.7.7;Name=chlL;db_xref=COG:COG1348;gene=chlL;inference=ab initio prediction:Prodigal:002006,similar to AA sequence:UniProtKB:Q7VD39;locus_tag=LDDCCGHA_01586;product=Light-independent protochlorophyllide reductase iron-sulfur ATP-binding protein
M-oxalidis_contig_44_1	Prodigal:002006	CDS	25758	28295	.	-	0	ID=LDDCCGHA_01587;eC_number=6.6.1.2;Name=cobN;gene=cobN;inference=ab initio prediction:Prodigal:002006,similar to AA sequence:UniProtKB:P29929;locus_tag=LDDCCGHA_01587;product=Aerobic cobaltochelatase subunit CobN
M-oxalidis_contig_45_1	Prodigal:002006	CDS	172	438	.	+	0	ID=LDDCCGHA_01588;inference=ab initio prediction:Prodigal:002006;locus_tag=LDDCCGHA_01588;product=hypothetical protein
M-oxalidis_contig_45_1	Prodigal:002006	CDS	529	813	.	+	0	ID=LDDCCGHA_01589;inference=ab initio prediction:Prodigal:002006;locus_tag=LDDCCGHA_01589;product=hypothetical protein
M-oxalidis_contig_45_1	Prodigal:002006	CDS	939	1391	.	-	0	ID=LDDCCGHA_01590;inference=ab initio prediction:Prodigal:002006;locus_tag=LDDCCGHA_01590;product=hypothetical protein
M-oxalidis_contig_45_1	Prodigal:002006	CDS	1508	2194	.	-	0	ID=LDDCCGHA_01591;Name=walR;db_xref=COG:COG0745;gene=walR;inference=ab initio prediction:Prodigal:002006,similar to AA sequence:UniProtKB:P37478;locus_tag=LDDCCGHA_01591;product=Transcriptional regulatory protein WalR
M-oxalidis_contig_45_1	Prodigal:002006	CDS	2503	3045	.	+	0	ID=LDDCCGHA_01592;inference=ab initio prediction:Prodigal:002006;locus_tag=LDDCCGHA_01592;product=hypothetical protein
M-oxalidis_contig_45_1	Prodigal:002006	CDS	3046	4356	.	-	0	ID=LDDCCGHA_01593;inference=ab initio prediction:Prodigal:002006,similar to AA sequence:UniProtKB:A0LNN5;locus_tag=LDDCCGHA_01593;product=L-lactate transporter
M-oxalidis_contig_46_1	Prodigal:002006	CDS	173	1204	.	+	0	ID=LDDCCGHA_01594;inference=ab initio prediction:Prodigal:002006;locus_tag=LDDCCGHA_01594;product=hypothetical protein
M-oxalidis_contig_46_1	Prodigal:002006	CDS	1574	1807	.	+	0	ID=LDDCCGHA_01595;inference=ab initio prediction:Prodigal:002006;locus_tag=LDDCCGHA_01595;product=hypothetical protein
M-oxalidis_contig_46_1	Prodigal:002006	CDS	2000	2890	.	+	0	ID=LDDCCGHA_01596;eC_number=3.1.-.-;Name=dinG_2;gene=dinG_2;inference=ab initio prediction:Prodigal:002006,protein motif:HAMAP:MF_02206;locus_tag=LDDCCGHA_01596;product=3'-5' exonuclease DinG
M-oxalidis_contig_46_1	Prodigal:002006	CDS	3392	4207	.	-	0	ID=LDDCCGHA_01597;eC_number=1.3.1.87;Name=hcaB_3;gene=hcaB_3;inference=ab initio prediction:Prodigal:002006,protein motif:HAMAP:MF_01647;locus_tag=LDDCCGHA_01597;product=3-phenylpropionate-dihydrodiol/cinnamic acid-dihydrodiol dehydrogenase
M-oxalidis_contig_46_1	Aragorn:001002	tRNA	5451	5541	.	-	.	ID=LDDCCGHA_01598;inference=COORDINATES:profile:Aragorn:001002;locus_tag=LDDCCGHA_01598;product=tRNA-Ser(gct)
M-oxalidis_contig_46_1	Prodigal:002006	CDS	5863	6831	.	-	0	ID=LDDCCGHA_01599;eC_number=4.2.99.-;Name=vgb_2;gene=vgb_2;inference=ab initio prediction:Prodigal:002006,protein motif:HAMAP:MF_01282;locus_tag=LDDCCGHA_01599;product=Virginiamycin B lyase
M-oxalidis_contig_46_1	Prodigal:002006	CDS	7013	7555	.	-	0	ID=LDDCCGHA_01600;db_xref=COG:COG1309;inference=ab initio prediction:Prodigal:002006,similar to AA sequence:UniProtKB:P9WME1;locus_tag=LDDCCGHA_01600;product=putative HTH-type transcriptional regulator
M-oxalidis_contig_46_1	Prodigal:002006	CDS	7757	10870	.	-	0	ID=LDDCCGHA_01601;Name=czcA_3;gene=czcA_3;inference=ab initio prediction:Prodigal:002006,similar to AA sequence:UniProtKB:P13511;locus_tag=LDDCCGHA_01601;product=Cobalt-zinc-cadmium resistance protein CzcA
M-oxalidis_contig_46_1	Prodigal:002006	CDS	10867	11952	.	-	0	ID=LDDCCGHA_01602;Name=mdtE;gene=mdtE;inference=ab initio prediction:Prodigal:002006,similar to AA sequence:UniProtKB:P37636;locus_tag=LDDCCGHA_01602;product=Multidrug resistance protein MdtE
M-oxalidis_contig_46_1	Prodigal:002006	CDS	12362	12820	.	+	0	ID=LDDCCGHA_01603;inference=ab initio prediction:Prodigal:002006;locus_tag=LDDCCGHA_01603;product=hypothetical protein
M-oxalidis_contig_46_1	Prodigal:002006	CDS	13201	13446	.	-	0	ID=LDDCCGHA_01604;inference=ab initio prediction:Prodigal:002006;locus_tag=LDDCCGHA_01604;product=hypothetical protein
M-oxalidis_contig_46_1	Prodigal:002006	CDS	13548	13781	.	-	0	ID=LDDCCGHA_01605;inference=ab initio prediction:Prodigal:002006;locus_tag=LDDCCGHA_01605;product=hypothetical protein
M-oxalidis_contig_46_1	Prodigal:002006	CDS	13760	14608	.	-	0	ID=LDDCCGHA_01606;inference=ab initio prediction:Prodigal:002006;locus_tag=LDDCCGHA_01606;product=hypothetical protein
M-oxalidis_contig_46_1	Prodigal:002006	CDS	14644	14868	.	-	0	ID=LDDCCGHA_01607;inference=ab initio prediction:Prodigal:002006;locus_tag=LDDCCGHA_01607;product=hypothetical protein
M-oxalidis_contig_46_1	Prodigal:002006	CDS	15244	16152	.	-	0	ID=LDDCCGHA_01608;inference=ab initio prediction:Prodigal:002006;locus_tag=LDDCCGHA_01608;product=hypothetical protein
M-oxalidis_contig_46_1	Prodigal:002006	CDS	16149	17048	.	-	0	ID=LDDCCGHA_01609;eC_number=3.1.1.17;Name=gnl_2;gene=gnl_2;inference=ab initio prediction:Prodigal:002006,similar to AA sequence:UniProtKB:Q01578;locus_tag=LDDCCGHA_01609;product=Gluconolactonase
M-oxalidis_contig_46_1	Prodigal:002006	CDS	17060	17512	.	-	0	ID=LDDCCGHA_01610;inference=ab initio prediction:Prodigal:002006;locus_tag=LDDCCGHA_01610;product=hypothetical protein
M-oxalidis_contig_46_1	Prodigal:002006	CDS	17529	18011	.	-	0	ID=LDDCCGHA_01611;inference=ab initio prediction:Prodigal:002006;locus_tag=LDDCCGHA_01611;product=hypothetical protein
M-oxalidis_contig_46_1	Prodigal:002006	CDS	18207	19775	.	+	0	ID=LDDCCGHA_01612;eC_number=1.1.3.-;Name=livQ;gene=livQ;inference=ab initio prediction:Prodigal:002006,similar to AA sequence:UniProtKB:Q2MF66;locus_tag=LDDCCGHA_01612;product=6'''-hydroxyparomomycin C oxidase
M-oxalidis_contig_46_1	Prodigal:002006	CDS	19772	20578	.	-	0	ID=LDDCCGHA_01613;eC_number=4.2.1.131;Name=crtC;gene=crtC;inference=ab initio prediction:Prodigal:002006,similar to AA sequence:UniProtKB:Q7X3G5;locus_tag=LDDCCGHA_01613;product=Acyclic carotenoid 1%2C2-hydratase
M-oxalidis_contig_46_1	Prodigal:002006	CDS	20626	22161	.	-	0	ID=LDDCCGHA_01614;eC_number=1.3.99.27;Name=crtD;gene=crtD;inference=ab initio prediction:Prodigal:002006,similar to AA sequence:UniProtKB:Q9JPB5;locus_tag=LDDCCGHA_01614;product=Hydroxyneurosporene desaturase
M-oxalidis_contig_46_1	Prodigal:002006	CDS	22288	23163	.	+	0	ID=LDDCCGHA_01615;eC_number=2.5.1.10;inference=ab initio prediction:Prodigal:002006,similar to AA sequence:UniProtKB:Q08291;locus_tag=LDDCCGHA_01615;product=Farnesyl diphosphate synthase
M-oxalidis_contig_46_1	Prodigal:002006	CDS	23180	24355	.	+	0	ID=LDDCCGHA_01616;eC_number=2.1.1.210;Name=crtF;gene=crtF;inference=ab initio prediction:Prodigal:002006,similar to AA sequence:UniProtKB:D5AP78;locus_tag=LDDCCGHA_01616;product=Demethylspheroidene O-methyltransferase
M-oxalidis_contig_46_1	Prodigal:002006	CDS	24442	25380	.	+	0	ID=LDDCCGHA_01617;eC_number=1.1.1.414;Name=lgoD;db_xref=COG:COG1063;gene=lgoD;inference=ab initio prediction:Prodigal:002006,similar to AA sequence:UniProtKB:P39400;locus_tag=LDDCCGHA_01617;product=L-galactonate-5-dehydrogenase
M-oxalidis_contig_46_1	Prodigal:002006	CDS	25377	26360	.	+	0	ID=LDDCCGHA_01618;eC_number=1.3.7.15;Name=bchX;db_xref=COG:COG1348;gene=bchX;inference=ab initio prediction:Prodigal:002006,similar to AA sequence:UniProtKB:P26177;locus_tag=LDDCCGHA_01618;product=Chlorophyllide reductase 35.5 kDa chain
M-oxalidis_contig_46_1	Prodigal:002006	CDS	26369	27946	.	+	0	ID=LDDCCGHA_01619;eC_number=1.3.7.15;Name=bchY;gene=bchY;inference=ab initio prediction:Prodigal:002006,similar to AA sequence:UniProtKB:P26178;locus_tag=LDDCCGHA_01619;product=Chlorophyllide reductase 52.5 kDa chain
M-oxalidis_contig_46_1	Aragorn:001002	tRNA	28224	28306	.	-	.	ID=LDDCCGHA_01620;inference=COORDINATES:profile:Aragorn:001002;locus_tag=LDDCCGHA_01620;product=tRNA-Thr(cgt)
M-oxalidis_contig_46_1	Prodigal:002006	CDS	29409	29732	.	+	0	ID=LDDCCGHA_01621;inference=ab initio prediction:Prodigal:002006;locus_tag=LDDCCGHA_01621;product=hypothetical protein
M-oxalidis_contig_46_1	Prodigal:002006	CDS	29867	30094	.	+	0	ID=LDDCCGHA_01622;inference=ab initio prediction:Prodigal:002006;locus_tag=LDDCCGHA_01622;product=hypothetical protein
M-oxalidis_contig_46_1	Prodigal:002006	CDS	30108	30293	.	+	0	ID=LDDCCGHA_01623;inference=ab initio prediction:Prodigal:002006,similar to AA sequence:UniProtKB:P80259;locus_tag=LDDCCGHA_01623;product=Light-harvesting protein B-880 alpha chain
M-oxalidis_contig_46_1	Prodigal:002006	CDS	30446	31270	.	+	0	ID=LDDCCGHA_01624;Name=pufL;gene=pufL;inference=ab initio prediction:Prodigal:002006,similar to AA sequence:UniProtKB:P10717;locus_tag=LDDCCGHA_01624;product=Reaction center protein L chain
M-oxalidis_contig_46_1	Prodigal:002006	CDS	31285	32262	.	+	0	ID=LDDCCGHA_01625;Name=pufM;gene=pufM;inference=ab initio prediction:Prodigal:002006,similar to AA sequence:UniProtKB:P10718;locus_tag=LDDCCGHA_01625;product=Reaction center protein M chain
M-oxalidis_contig_47_1	Prodigal:002006	CDS	70	639	.	+	0	ID=LDDCCGHA_01626;inference=ab initio prediction:Prodigal:002006;locus_tag=LDDCCGHA_01626;product=hypothetical protein
M-oxalidis_contig_47_1	Prodigal:002006	CDS	627	1310	.	-	0	ID=LDDCCGHA_01627;Name=ftcR_2;gene=ftcR_2;inference=ab initio prediction:Prodigal:002006,similar to AA sequence:UniProtKB:Q8YDL7;locus_tag=LDDCCGHA_01627;product=Flagellar transcriptional regulator FtcR
M-oxalidis_contig_47_1	Prodigal:002006	CDS	1744	1884	.	+	0	ID=LDDCCGHA_01628;inference=ab initio prediction:Prodigal:002006;locus_tag=LDDCCGHA_01628;product=hypothetical protein
M-oxalidis_contig_47_1	Prodigal:002006	CDS	1911	2582	.	+	0	ID=LDDCCGHA_01629;Name=sigI;gene=sigI;inference=ab initio prediction:Prodigal:002006,protein motif:HAMAP:MF_02064;locus_tag=LDDCCGHA_01629;product=RNA polymerase sigma factor SigI
M-oxalidis_contig_47_1	Prodigal:002006	CDS	2575	3237	.	+	0	ID=LDDCCGHA_01630;inference=ab initio prediction:Prodigal:002006;locus_tag=LDDCCGHA_01630;product=hypothetical protein
M-oxalidis_contig_47_1	Prodigal:002006	CDS	3313	3765	.	-	0	ID=LDDCCGHA_01631;inference=ab initio prediction:Prodigal:002006;locus_tag=LDDCCGHA_01631;product=hypothetical protein
M-oxalidis_contig_47_1	Prodigal:002006	CDS	3762	4826	.	-	0	ID=LDDCCGHA_01632;Name=flhB_1;db_xref=COG:COG1377;gene=flhB_1;inference=ab initio prediction:Prodigal:002006,similar to AA sequence:UniProtKB:P40727;locus_tag=LDDCCGHA_01632;product=Flagellar biosynthetic protein FlhB
M-oxalidis_contig_47_1	Prodigal:002006	CDS	4855	5886	.	-	0	ID=LDDCCGHA_01633;Name=fliG_1;db_xref=COG:COG1536;gene=fliG_1;inference=ab initio prediction:Prodigal:002006,similar to AA sequence:UniProtKB:Q9WY63;locus_tag=LDDCCGHA_01633;product=Flagellar motor switch protein FliG
M-oxalidis_contig_47_1	Prodigal:002006	CDS	5897	6220	.	-	0	ID=LDDCCGHA_01634;Name=fliN_1;db_xref=COG:COG1886;gene=fliN_1;inference=ab initio prediction:Prodigal:002006,similar to AA sequence:UniProtKB:P15070;locus_tag=LDDCCGHA_01634;product=Flagellar motor switch protein FliN
M-oxalidis_contig_47_1	Prodigal:002006	CDS	6320	6619	.	-	0	ID=LDDCCGHA_01635;inference=ab initio prediction:Prodigal:002006;locus_tag=LDDCCGHA_01635;product=hypothetical protein
M-oxalidis_contig_47_1	Prodigal:002006	CDS	6603	7541	.	-	0	ID=LDDCCGHA_01636;Name=fliM;db_xref=COG:COG1868;gene=fliM;inference=ab initio prediction:Prodigal:002006,similar to AA sequence:UniProtKB:P26418;locus_tag=LDDCCGHA_01636;product=Flagellar motor switch protein FliM
M-oxalidis_contig_47_1	Prodigal:002006	CDS	7543	8412	.	-	0	ID=LDDCCGHA_01637;Name=motA;db_xref=COG:COG1291;gene=motA;inference=ab initio prediction:Prodigal:002006,similar to AA sequence:UniProtKB:P09348;locus_tag=LDDCCGHA_01637;product=Motility protein A
M-oxalidis_contig_47_1	Prodigal:002006	CDS	8519	9529	.	-	0	ID=LDDCCGHA_01638;inference=ab initio prediction:Prodigal:002006;locus_tag=LDDCCGHA_01638;product=hypothetical protein
M-oxalidis_contig_47_1	Prodigal:002006	CDS	10121	11035	.	+	0	ID=LDDCCGHA_01639;inference=ab initio prediction:Prodigal:002006;locus_tag=LDDCCGHA_01639;product=hypothetical protein
M-oxalidis_contig_47_1	Prodigal:002006	CDS	11098	11298	.	+	0	ID=LDDCCGHA_01640;inference=ab initio prediction:Prodigal:002006;locus_tag=LDDCCGHA_01640;product=hypothetical protein
M-oxalidis_contig_47_1	Prodigal:002006	CDS	11295	11987	.	-	0	ID=LDDCCGHA_01641;inference=ab initio prediction:Prodigal:002006;locus_tag=LDDCCGHA_01641;product=hypothetical protein
M-oxalidis_contig_47_1	Prodigal:002006	CDS	12059	12331	.	-	0	ID=LDDCCGHA_01642;inference=ab initio prediction:Prodigal:002006;locus_tag=LDDCCGHA_01642;product=hypothetical protein
M-oxalidis_contig_47_1	Prodigal:002006	CDS	12368	13054	.	-	0	ID=LDDCCGHA_01643;inference=ab initio prediction:Prodigal:002006;locus_tag=LDDCCGHA_01643;product=hypothetical protein
M-oxalidis_contig_47_1	Prodigal:002006	CDS	13307	14326	.	+	0	ID=LDDCCGHA_01644;eC_number=1.3.1.87;Name=hcaB_4;gene=hcaB_4;inference=ab initio prediction:Prodigal:002006,protein motif:HAMAP:MF_01647;locus_tag=LDDCCGHA_01644;product=3-phenylpropionate-dihydrodiol/cinnamic acid-dihydrodiol dehydrogenase
M-oxalidis_contig_47_1	Prodigal:002006	CDS	14395	15555	.	+	0	ID=LDDCCGHA_01645;inference=ab initio prediction:Prodigal:002006;locus_tag=LDDCCGHA_01645;product=hypothetical protein
M-oxalidis_contig_47_1	Prodigal:002006	CDS	15628	15867	.	+	0	ID=LDDCCGHA_01646;inference=ab initio prediction:Prodigal:002006;locus_tag=LDDCCGHA_01646;product=hypothetical protein
M-oxalidis_contig_47_1	Prodigal:002006	CDS	15971	17167	.	+	0	ID=LDDCCGHA_01647;inference=ab initio prediction:Prodigal:002006;locus_tag=LDDCCGHA_01647;product=hypothetical protein
M-oxalidis_contig_47_1	Prodigal:002006	CDS	17175	17324	.	-	0	ID=LDDCCGHA_01648;inference=ab initio prediction:Prodigal:002006;locus_tag=LDDCCGHA_01648;product=hypothetical protein
M-oxalidis_contig_47_1	Prodigal:002006	CDS	17464	18792	.	+	0	ID=LDDCCGHA_01649;inference=ab initio prediction:Prodigal:002006;locus_tag=LDDCCGHA_01649;product=hypothetical protein
M-oxalidis_contig_47_1	Prodigal:002006	CDS	19141	19413	.	+	0	ID=LDDCCGHA_01650;inference=ab initio prediction:Prodigal:002006;locus_tag=LDDCCGHA_01650;product=hypothetical protein
M-oxalidis_contig_47_1	Prodigal:002006	CDS	19465	20103	.	+	0	ID=LDDCCGHA_01651;inference=ab initio prediction:Prodigal:002006;locus_tag=LDDCCGHA_01651;product=hypothetical protein
M-oxalidis_contig_47_1	Prodigal:002006	CDS	20167	20439	.	+	0	ID=LDDCCGHA_01652;inference=ab initio prediction:Prodigal:002006;locus_tag=LDDCCGHA_01652;product=hypothetical protein
M-oxalidis_contig_47_1	Prodigal:002006	CDS	20470	20742	.	+	0	ID=LDDCCGHA_01653;inference=ab initio prediction:Prodigal:002006;locus_tag=LDDCCGHA_01653;product=hypothetical protein
M-oxalidis_contig_47_1	Prodigal:002006	CDS	20811	21074	.	+	0	ID=LDDCCGHA_01654;inference=ab initio prediction:Prodigal:002006;locus_tag=LDDCCGHA_01654;product=hypothetical protein
M-oxalidis_contig_47_1	Prodigal:002006	CDS	21262	22005	.	+	0	ID=LDDCCGHA_01655;inference=ab initio prediction:Prodigal:002006;locus_tag=LDDCCGHA_01655;product=hypothetical protein
M-oxalidis_contig_47_1	Prodigal:002006	CDS	22425	22676	.	+	0	ID=LDDCCGHA_01656;inference=ab initio prediction:Prodigal:002006;locus_tag=LDDCCGHA_01656;product=hypothetical protein
M-oxalidis_contig_47_1	Prodigal:002006	CDS	22668	22886	.	-	0	ID=LDDCCGHA_01657;inference=ab initio prediction:Prodigal:002006;locus_tag=LDDCCGHA_01657;product=hypothetical protein
M-oxalidis_contig_47_1	Prodigal:002006	CDS	23065	24390	.	-	0	ID=LDDCCGHA_01658;Name=ynfM_2;gene=ynfM_2;inference=ab initio prediction:Prodigal:002006,similar to AA sequence:UniProtKB:P43531;locus_tag=LDDCCGHA_01658;product=Inner membrane transport protein YnfM
M-oxalidis_contig_47_1	Prodigal:002006	CDS	24488	25393	.	+	0	ID=LDDCCGHA_01659;Name=hdfR_2;gene=hdfR_2;inference=ab initio prediction:Prodigal:002006,protein motif:HAMAP:MF_01233;locus_tag=LDDCCGHA_01659;product=HTH-type transcriptional regulator HdfR
M-oxalidis_contig_47_1	Prodigal:002006	CDS	25401	25619	.	-	0	ID=LDDCCGHA_01660;inference=ab initio prediction:Prodigal:002006;locus_tag=LDDCCGHA_01660;product=hypothetical protein
M-oxalidis_contig_47_1	Prodigal:002006	CDS	25678	25881	.	-	0	ID=LDDCCGHA_01661;inference=ab initio prediction:Prodigal:002006;locus_tag=LDDCCGHA_01661;product=hypothetical protein
M-oxalidis_contig_47_1	Prodigal:002006	CDS	25913	26575	.	-	0	ID=LDDCCGHA_01662;eC_number=2.3.1.228;Name=bjaI;db_xref=COG:COG3916;gene=bjaI;inference=ab initio prediction:Prodigal:002006,similar to AA sequence:UniProtKB:Q89VI2;locus_tag=LDDCCGHA_01662;product=Isovaleryl-homoserine lactone synthase
M-oxalidis_contig_48_1	Prodigal:002006	CDS	863	4798	.	+	0	ID=LDDCCGHA_01663;inference=ab initio prediction:Prodigal:002006;locus_tag=LDDCCGHA_01663;product=hypothetical protein
M-oxalidis_contig_48_1	Prodigal:002006	CDS	5540	7264	.	+	0	ID=LDDCCGHA_01664;inference=ab initio prediction:Prodigal:002006;locus_tag=LDDCCGHA_01664;product=hypothetical protein
M-oxalidis_contig_48_1	Prodigal:002006	CDS	7307	7969	.	+	0	ID=LDDCCGHA_01665;inference=ab initio prediction:Prodigal:002006;locus_tag=LDDCCGHA_01665;product=hypothetical protein
M-oxalidis_contig_48_1	Prodigal:002006	CDS	8101	9849	.	-	0	ID=LDDCCGHA_01666;inference=ab initio prediction:Prodigal:002006;locus_tag=LDDCCGHA_01666;product=hypothetical protein
M-oxalidis_contig_48_1	Prodigal:002006	CDS	9967	10485	.	-	0	ID=LDDCCGHA_01667;inference=ab initio prediction:Prodigal:002006;locus_tag=LDDCCGHA_01667;product=hypothetical protein
M-oxalidis_contig_48_1	Prodigal:002006	CDS	11771	12169	.	+	0	ID=LDDCCGHA_01668;inference=ab initio prediction:Prodigal:002006;locus_tag=LDDCCGHA_01668;product=hypothetical protein
M-oxalidis_contig_48_1	Prodigal:002006	CDS	12163	12834	.	+	0	ID=LDDCCGHA_01669;inference=ab initio prediction:Prodigal:002006;locus_tag=LDDCCGHA_01669;product=hypothetical protein
M-oxalidis_contig_48_1	Prodigal:002006	CDS	12728	13567	.	-	0	ID=LDDCCGHA_01670;inference=ab initio prediction:Prodigal:002006;locus_tag=LDDCCGHA_01670;product=hypothetical protein
M-oxalidis_contig_48_1	Prodigal:002006	CDS	13688	14803	.	-	0	ID=LDDCCGHA_01671;inference=ab initio prediction:Prodigal:002006;locus_tag=LDDCCGHA_01671;product=hypothetical protein
M-oxalidis_contig_48_1	Prodigal:002006	CDS	15457	16785	.	+	0	ID=LDDCCGHA_01672;inference=ab initio prediction:Prodigal:002006;locus_tag=LDDCCGHA_01672;product=hypothetical protein
M-oxalidis_contig_48_1	Prodigal:002006	CDS	17092	17514	.	-	0	ID=LDDCCGHA_01673;eC_number=3.1.26.4;Name=rnhA_2;gene=rnhA_2;inference=ab initio prediction:Prodigal:002006,protein motif:HAMAP:MF_00042;locus_tag=LDDCCGHA_01673;product=Ribonuclease H
M-oxalidis_contig_48_1	Prodigal:002006	CDS	17656	18465	.	-	0	ID=LDDCCGHA_01674;inference=ab initio prediction:Prodigal:002006;locus_tag=LDDCCGHA_01674;product=hypothetical protein
M-oxalidis_contig_48_1	Prodigal:002006	CDS	18479	19618	.	-	0	ID=LDDCCGHA_01675;eC_number=2.4.1.250;Name=mshA_4;gene=mshA_4;inference=ab initio prediction:Prodigal:002006,protein motif:HAMAP:MF_01695;locus_tag=LDDCCGHA_01675;product=D-inositol-3-phosphate glycosyltransferase
M-oxalidis_contig_48_1	Prodigal:002006	CDS	20110	21945	.	+	0	ID=LDDCCGHA_01676;inference=ab initio prediction:Prodigal:002006;locus_tag=LDDCCGHA_01676;product=hypothetical protein
M-oxalidis_contig_49_1	Prodigal:002006	CDS	332	1411	.	+	0	ID=LDDCCGHA_01677;inference=ab initio prediction:Prodigal:002006;locus_tag=LDDCCGHA_01677;product=hypothetical protein
M-oxalidis_contig_49_1	Prodigal:002006	CDS	1416	1763	.	+	0	ID=LDDCCGHA_01678;eC_number=2.7.1.107;Name=dgkA;db_xref=COG:COG0818;gene=dgkA;inference=ab initio prediction:Prodigal:002006,similar to AA sequence:UniProtKB:P0ABN1;locus_tag=LDDCCGHA_01678;product=Diacylglycerol kinase
M-oxalidis_contig_49_1	Prodigal:002006	CDS	1876	3405	.	+	0	ID=LDDCCGHA_01679;eC_number=4.3.1.19;Name=ilvA;db_xref=COG:COG1171;gene=ilvA;inference=ab initio prediction:Prodigal:002006,similar to AA sequence:UniProtKB:P04968;locus_tag=LDDCCGHA_01679;product=L-threonine dehydratase biosynthetic IlvA
M-oxalidis_contig_49_1	Prodigal:002006	CDS	3417	4082	.	-	0	ID=LDDCCGHA_01680;inference=ab initio prediction:Prodigal:002006;locus_tag=LDDCCGHA_01680;product=hypothetical protein
M-oxalidis_contig_49_1	Prodigal:002006	CDS	4195	5109	.	-	0	ID=LDDCCGHA_01681;inference=ab initio prediction:Prodigal:002006;locus_tag=LDDCCGHA_01681;product=hypothetical protein
M-oxalidis_contig_49_1	Prodigal:002006	CDS	5212	6579	.	-	0	ID=LDDCCGHA_01682;Name=ampG_2;db_xref=COG:COG0477;gene=ampG_2;inference=ab initio prediction:Prodigal:002006,similar to AA sequence:UniProtKB:P0AE16;locus_tag=LDDCCGHA_01682;product=Anhydromuropeptide permease
M-oxalidis_contig_49_1	Prodigal:002006	CDS	6883	7977	.	+	0	ID=LDDCCGHA_01683;eC_number=2.7.13.3;Name=lov_2;gene=lov_2;inference=ab initio prediction:Prodigal:002006,similar to AA sequence:UniProtKB:Q1M667;locus_tag=LDDCCGHA_01683;product=Blue-light-activated histidine kinase
M-oxalidis_contig_49_1	Prodigal:002006	CDS	8050	8475	.	+	0	ID=LDDCCGHA_01684;eC_number=3.5.1.44;Name=cheB_4;gene=cheB_4;inference=ab initio prediction:Prodigal:002006,protein motif:HAMAP:MF_00099;locus_tag=LDDCCGHA_01684;product=Protein-glutamate methylesterase/protein-glutamine glutaminase
M-oxalidis_contig_49_1	Prodigal:002006	CDS	8483	11128	.	-	0	ID=LDDCCGHA_01685;Name=mutS;db_xref=COG:COG0249;gene=mutS;inference=ab initio prediction:Prodigal:002006,similar to AA sequence:UniProtKB:P0A1Y0;locus_tag=LDDCCGHA_01685;product=DNA mismatch repair protein MutS
M-oxalidis_contig_49_1	Prodigal:002006	CDS	11389	13683	.	+	0	ID=LDDCCGHA_01686;eC_number=1.1.1.40;Name=tme;db_xref=COG:COG0280;gene=tme;inference=ab initio prediction:Prodigal:002006,similar to AA sequence:UniProtKB:O30808;locus_tag=LDDCCGHA_01686;product=NADP-dependent malic enzyme
M-oxalidis_contig_49_1	Prodigal:002006	CDS	13728	14018	.	-	0	ID=LDDCCGHA_01687;inference=ab initio prediction:Prodigal:002006;locus_tag=LDDCCGHA_01687;product=hypothetical protein
M-oxalidis_contig_49_1	Prodigal:002006	CDS	14252	16726	.	+	0	ID=LDDCCGHA_01688;eC_number=3.6.4.13;Name=hrpB;db_xref=COG:COG1643;gene=hrpB;inference=ab initio prediction:Prodigal:002006,similar to AA sequence:UniProtKB:P37024;locus_tag=LDDCCGHA_01688;product=ATP-dependent RNA helicase HrpB
M-oxalidis_contig_49_1	Prodigal:002006	CDS	16736	17218	.	-	0	ID=LDDCCGHA_01689;inference=ab initio prediction:Prodigal:002006;locus_tag=LDDCCGHA_01689;product=hypothetical protein
M-oxalidis_contig_49_1	Prodigal:002006	CDS	17513	18151	.	-	0	ID=LDDCCGHA_01690;eC_number=2.7.4.25;Name=cmk;db_xref=COG:COG0283;gene=cmk;inference=ab initio prediction:Prodigal:002006,similar to AA sequence:UniProtKB:Q97PK6;locus_tag=LDDCCGHA_01690;product=Cytidylate kinase
M-oxalidis_contig_49_1	Prodigal:002006	CDS	18148	19509	.	-	0	ID=LDDCCGHA_01691;eC_number=2.5.1.19;Name=aroA;gene=aroA;inference=ab initio prediction:Prodigal:002006,similar to AA sequence:UniProtKB:P0A2Y4;locus_tag=LDDCCGHA_01691;product=3-phosphoshikimate 1-carboxyvinyltransferase
M-oxalidis_contig_49_1	Prodigal:002006	CDS	19772	20158	.	+	0	ID=LDDCCGHA_01692;inference=ab initio prediction:Prodigal:002006;locus_tag=LDDCCGHA_01692;product=hypothetical protein
M-oxalidis_contig_49_1	Aragorn:001002	tRNA	20371	20446	.	+	.	ID=LDDCCGHA_01693;inference=COORDINATES:profile:Aragorn:001002;locus_tag=LDDCCGHA_01693;product=tRNA-Ala(ggc)
M-oxalidis_contig_49_1	Prodigal:002006	CDS	20684	20941	.	+	0	ID=LDDCCGHA_01694;inference=ab initio prediction:Prodigal:002006;locus_tag=LDDCCGHA_01694;product=hypothetical protein
M-oxalidis_contig_49_1	Prodigal:002006	CDS	21079	21258	.	+	0	ID=LDDCCGHA_01695;inference=ab initio prediction:Prodigal:002006;locus_tag=LDDCCGHA_01695;product=hypothetical protein
M-oxalidis_contig_49_1	Prodigal:002006	CDS	21530	21658	.	-	0	ID=LDDCCGHA_01696;inference=ab initio prediction:Prodigal:002006;locus_tag=LDDCCGHA_01696;product=hypothetical protein
M-oxalidis_contig_49_1	Prodigal:002006	CDS	21689	22054	.	+	0	ID=LDDCCGHA_01697;inference=ab initio prediction:Prodigal:002006;locus_tag=LDDCCGHA_01697;product=hypothetical protein
M-oxalidis_contig_49_1	Prodigal:002006	CDS	23028	23729	.	-	0	ID=LDDCCGHA_01698;inference=ab initio prediction:Prodigal:002006;locus_tag=LDDCCGHA_01698;product=hypothetical protein
M-oxalidis_contig_49_1	Prodigal:002006	CDS	24606	24983	.	+	0	ID=LDDCCGHA_01699;inference=ab initio prediction:Prodigal:002006;locus_tag=LDDCCGHA_01699;product=hypothetical protein
M-oxalidis_contig_49_1	Prodigal:002006	CDS	26031	26891	.	+	0	ID=LDDCCGHA_01700;eC_number=1.1.1.394;Name=auaH_1;gene=auaH_1;inference=ab initio prediction:Prodigal:002006,similar to AA sequence:UniProtKB:H1ZZB0;locus_tag=LDDCCGHA_01700;product=Aurachin B dehydrogenase
M-oxalidis_contig_50_1	Prodigal:002006	CDS	27	188	.	+	0	ID=LDDCCGHA_01701;inference=ab initio prediction:Prodigal:002006;locus_tag=LDDCCGHA_01701;product=hypothetical protein
M-oxalidis_contig_50_1	Prodigal:002006	CDS	273	626	.	+	0	ID=LDDCCGHA_01702;inference=ab initio prediction:Prodigal:002006;locus_tag=LDDCCGHA_01702;product=hypothetical protein
M-oxalidis_contig_50_1	Prodigal:002006	CDS	695	1807	.	-	0	ID=LDDCCGHA_01703;inference=ab initio prediction:Prodigal:002006;locus_tag=LDDCCGHA_01703;product=hypothetical protein
M-oxalidis_contig_50_1	Prodigal:002006	CDS	2192	2428	.	-	0	ID=LDDCCGHA_01704;inference=ab initio prediction:Prodigal:002006;locus_tag=LDDCCGHA_01704;product=hypothetical protein
M-oxalidis_contig_50_1	Prodigal:002006	CDS	2433	2687	.	-	0	ID=LDDCCGHA_01705;inference=ab initio prediction:Prodigal:002006;locus_tag=LDDCCGHA_01705;product=hypothetical protein
M-oxalidis_contig_50_1	Prodigal:002006	CDS	2856	3311	.	+	0	ID=LDDCCGHA_01706;eC_number=3.4.21.-;Name=umuD_1;db_xref=COG:COG1974;gene=umuD_1;inference=ab initio prediction:Prodigal:002006,similar to AA sequence:UniProtKB:P22493;locus_tag=LDDCCGHA_01706;product=Protein UmuD
M-oxalidis_contig_50_1	Prodigal:002006	CDS	3308	4597	.	+	0	ID=LDDCCGHA_01707;Name=umuC_1;db_xref=COG:COG0389;gene=umuC_1;inference=ab initio prediction:Prodigal:002006,similar to AA sequence:UniProtKB:P04152;locus_tag=LDDCCGHA_01707;product=Protein UmuC
M-oxalidis_contig_50_1	Prodigal:002006	CDS	4611	4874	.	-	0	ID=LDDCCGHA_01708;inference=ab initio prediction:Prodigal:002006;locus_tag=LDDCCGHA_01708;product=hypothetical protein
M-oxalidis_contig_50_1	Prodigal:002006	CDS	4867	5043	.	-	0	ID=LDDCCGHA_01709;inference=ab initio prediction:Prodigal:002006;locus_tag=LDDCCGHA_01709;product=hypothetical protein
M-oxalidis_contig_50_1	Prodigal:002006	CDS	5060	5437	.	-	0	ID=LDDCCGHA_01710;inference=ab initio prediction:Prodigal:002006;locus_tag=LDDCCGHA_01710;product=hypothetical protein
M-oxalidis_contig_50_1	Prodigal:002006	CDS	5592	5720	.	+	0	ID=LDDCCGHA_01711;inference=ab initio prediction:Prodigal:002006;locus_tag=LDDCCGHA_01711;product=hypothetical protein
M-oxalidis_contig_50_1	Prodigal:002006	CDS	7106	8320	.	+	0	ID=LDDCCGHA_01712;inference=ab initio prediction:Prodigal:002006;locus_tag=LDDCCGHA_01712;product=hypothetical protein
M-oxalidis_contig_50_1	Prodigal:002006	CDS	8454	8780	.	+	0	ID=LDDCCGHA_01713;inference=ab initio prediction:Prodigal:002006;locus_tag=LDDCCGHA_01713;product=hypothetical protein
M-oxalidis_contig_50_1	Prodigal:002006	CDS	8970	9251	.	+	0	ID=LDDCCGHA_01714;inference=ab initio prediction:Prodigal:002006;locus_tag=LDDCCGHA_01714;product=hypothetical protein
M-oxalidis_contig_50_1	Prodigal:002006	CDS	9400	9861	.	+	0	ID=LDDCCGHA_01715;inference=ab initio prediction:Prodigal:002006;locus_tag=LDDCCGHA_01715;product=hypothetical protein
M-oxalidis_contig_50_1	Prodigal:002006	CDS	10044	10259	.	+	0	ID=LDDCCGHA_01716;inference=ab initio prediction:Prodigal:002006;locus_tag=LDDCCGHA_01716;product=hypothetical protein
M-oxalidis_contig_50_1	Prodigal:002006	CDS	10318	10755	.	+	0	ID=LDDCCGHA_01717;inference=ab initio prediction:Prodigal:002006;locus_tag=LDDCCGHA_01717;product=hypothetical protein
M-oxalidis_contig_50_1	Prodigal:002006	CDS	10763	11206	.	-	0	ID=LDDCCGHA_01718;inference=ab initio prediction:Prodigal:002006;locus_tag=LDDCCGHA_01718;product=hypothetical protein
M-oxalidis_contig_50_1	Prodigal:002006	CDS	11419	12285	.	+	0	ID=LDDCCGHA_01719;inference=ab initio prediction:Prodigal:002006;locus_tag=LDDCCGHA_01719;product=hypothetical protein
M-oxalidis_contig_50_1	Prodigal:002006	CDS	12441	13259	.	+	0	ID=LDDCCGHA_01720;inference=ab initio prediction:Prodigal:002006;locus_tag=LDDCCGHA_01720;product=hypothetical protein
M-oxalidis_contig_50_1	Prodigal:002006	CDS	13416	16208	.	+	0	ID=LDDCCGHA_01721;inference=ab initio prediction:Prodigal:002006;locus_tag=LDDCCGHA_01721;product=hypothetical protein
M-oxalidis_contig_50_1	Prodigal:002006	CDS	16340	19585	.	-	0	ID=LDDCCGHA_01722;Name=bepE_2;gene=bepE_2;inference=ab initio prediction:Prodigal:002006,similar to AA sequence:UniProtKB:Q8G2M6;locus_tag=LDDCCGHA_01722;product=Efflux pump membrane transporter BepE
M-oxalidis_contig_50_1	Prodigal:002006	CDS	19814	21022	.	+	0	ID=LDDCCGHA_01723;Name=mdtA_6;gene=mdtA_6;inference=ab initio prediction:Prodigal:002006,similar to AA sequence:UniProtKB:P76397;locus_tag=LDDCCGHA_01723;product=Multidrug resistance protein MdtA
M-oxalidis_contig_50_1	Prodigal:002006	CDS	21130	23187	.	-	0	ID=LDDCCGHA_01724;inference=ab initio prediction:Prodigal:002006;locus_tag=LDDCCGHA_01724;product=hypothetical protein
M-oxalidis_contig_50_1	Prodigal:002006	CDS	23582	26821	.	+	0	ID=LDDCCGHA_01725;Name=uvrA;db_xref=COG:COG0178;gene=uvrA;inference=ab initio prediction:Prodigal:002006,similar to AA sequence:UniProtKB:P0A698;locus_tag=LDDCCGHA_01725;product=UvrABC system protein A
M-oxalidis_contig_50_1	Prodigal:002006	CDS	27450	28391	.	+	0	ID=LDDCCGHA_01726;inference=ab initio prediction:Prodigal:002006;locus_tag=LDDCCGHA_01726;product=hypothetical protein
M-oxalidis_contig_50_1	Prodigal:002006	CDS	28684	29244	.	+	0	ID=LDDCCGHA_01727;inference=ab initio prediction:Prodigal:002006;locus_tag=LDDCCGHA_01727;product=hypothetical protein
M-oxalidis_contig_50_1	Prodigal:002006	CDS	29338	30039	.	-	0	ID=LDDCCGHA_01728;inference=ab initio prediction:Prodigal:002006;locus_tag=LDDCCGHA_01728;product=hypothetical protein
M-oxalidis_contig_50_1	Prodigal:002006	CDS	30036	30614	.	-	0	ID=LDDCCGHA_01729;Name=sigK;db_xref=COG:COG1595;gene=sigK;inference=ab initio prediction:Prodigal:002006,similar to AA sequence:UniProtKB:P9WGH7;locus_tag=LDDCCGHA_01729;product=ECF RNA polymerase sigma factor SigK
M-oxalidis_contig_50_1	Prodigal:002006	CDS	30906	31880	.	+	0	ID=LDDCCGHA_01730;Name=htrA_1;gene=htrA_1;inference=ab initio prediction:Prodigal:002006,similar to AA sequence:UniProtKB:P73354;locus_tag=LDDCCGHA_01730;product=Putative serine protease HtrA
M-oxalidis_contig_50_1	Prodigal:002006	CDS	31890	32528	.	-	0	ID=LDDCCGHA_01731;inference=ab initio prediction:Prodigal:002006;locus_tag=LDDCCGHA_01731;product=hypothetical protein
M-oxalidis_contig_50_1	Prodigal:002006	CDS	32662	34095	.	+	0	ID=LDDCCGHA_01732;eC_number=2.1.1.74;Name=trmFO;db_xref=COG:COG1206;gene=trmFO;inference=ab initio prediction:Prodigal:002006,similar to AA sequence:UniProtKB:P39815;locus_tag=LDDCCGHA_01732;product=Methylenetetrahydrofolate--tRNA-(uracil-5-)-methyltransferase TrmFO
M-oxalidis_contig_50_1	Prodigal:002006	CDS	34118	34420	.	-	0	ID=LDDCCGHA_01733;inference=ab initio prediction:Prodigal:002006;locus_tag=LDDCCGHA_01733;product=hypothetical protein
M-oxalidis_contig_50_1	Prodigal:002006	CDS	34398	34691	.	-	0	ID=LDDCCGHA_01734;inference=ab initio prediction:Prodigal:002006;locus_tag=LDDCCGHA_01734;product=hypothetical protein
M-oxalidis_contig_50_1	Prodigal:002006	CDS	34771	35304	.	-	0	ID=LDDCCGHA_01735;eC_number=2.3.1.-;db_xref=COG:COG1670;inference=ab initio prediction:Prodigal:002006,similar to AA sequence:UniProtKB:Q9HX72;locus_tag=LDDCCGHA_01735;product=Acetyltransferase
M-oxalidis_contig_50_1	Prodigal:002006	CDS	35441	37159	.	-	0	ID=LDDCCGHA_01736;Name=glcA;db_xref=COG:COG1620;gene=glcA;inference=ab initio prediction:Prodigal:002006,similar to AA sequence:UniProtKB:Q46839;locus_tag=LDDCCGHA_01736;product=Glycolate permease GlcA
M-oxalidis_contig_50_1	Prodigal:002006	CDS	37491	39056	.	+	0	ID=LDDCCGHA_01737;db_xref=COG:COG2199;inference=ab initio prediction:Prodigal:002006,similar to AA sequence:UniProtKB:Q9ABX9;locus_tag=LDDCCGHA_01737;product=putative signaling protein
M-oxalidis_contig_50_1	Prodigal:002006	CDS	39142	40023	.	-	0	ID=LDDCCGHA_01738;eC_number=2.5.1.32;Name=crtB;db_xref=COG:COG1562;gene=crtB;inference=ab initio prediction:Prodigal:002006,similar to AA sequence:UniProtKB:P37269;locus_tag=LDDCCGHA_01738;product=15-cis-phytoene synthase
M-oxalidis_contig_50_1	Prodigal:002006	CDS	40034	40471	.	-	0	ID=LDDCCGHA_01739;inference=ab initio prediction:Prodigal:002006;locus_tag=LDDCCGHA_01739;product=hypothetical protein
M-oxalidis_contig_50_1	Prodigal:002006	CDS	40486	41430	.	-	0	ID=LDDCCGHA_01740;Name=secF;gene=secF;inference=ab initio prediction:Prodigal:002006,similar to AA sequence:UniProtKB:A8GQT5;locus_tag=LDDCCGHA_01740;product=Protein translocase subunit SecF
M-oxalidis_contig_50_1	Prodigal:002006	CDS	41557	43164	.	-	0	ID=LDDCCGHA_01741;Name=secD;db_xref=COG:COG0342;gene=secD;inference=ab initio prediction:Prodigal:002006,similar to AA sequence:UniProtKB:E9RGS3;locus_tag=LDDCCGHA_01741;product=Protein translocase subunit SecD
M-oxalidis_contig_50_1	Prodigal:002006	CDS	43231	43566	.	-	0	ID=LDDCCGHA_01742;Name=yajC;db_xref=COG:COG1862;gene=yajC;inference=ab initio prediction:Prodigal:002006,similar to AA sequence:UniProtKB:P0ADZ7;locus_tag=LDDCCGHA_01742;product=Sec translocon accessory complex subunit YajC
M-oxalidis_contig_50_1	Prodigal:002006	CDS	43835	44731	.	+	0	ID=LDDCCGHA_01743;inference=ab initio prediction:Prodigal:002006;locus_tag=LDDCCGHA_01743;product=hypothetical protein
M-oxalidis_contig_50_1	Prodigal:002006	CDS	44816	46333	.	-	0	ID=LDDCCGHA_01744;inference=ab initio prediction:Prodigal:002006;locus_tag=LDDCCGHA_01744;product=hypothetical protein
M-oxalidis_contig_50_1	Prodigal:002006	CDS	46515	47192	.	-	0	ID=LDDCCGHA_01745;eC_number=2.1.1.77;Name=pcm_2;db_xref=COG:COG2518;gene=pcm_2;inference=ab initio prediction:Prodigal:002006,similar to AA sequence:UniProtKB:P0A7A5;locus_tag=LDDCCGHA_01745;product=Protein-L-isoaspartate O-methyltransferase
M-oxalidis_contig_50_1	Prodigal:002006	CDS	47275	48039	.	-	0	ID=LDDCCGHA_01746;eC_number=3.1.3.5;Name=surE;db_xref=COG:COG0496;gene=surE;inference=ab initio prediction:Prodigal:002006,similar to AA sequence:UniProtKB:B2S5B9;locus_tag=LDDCCGHA_01746;product=5'-nucleotidase SurE
M-oxalidis_contig_50_1	Prodigal:002006	CDS	48039	49325	.	-	0	ID=LDDCCGHA_01747;eC_number=6.1.1.11;Name=serS;db_xref=COG:COG0172;gene=serS;inference=ab initio prediction:Prodigal:002006,similar to AA sequence:UniProtKB:P0A8L1;locus_tag=LDDCCGHA_01747;product=Serine--tRNA ligase
M-oxalidis_contig_50_1	Prodigal:002006	CDS	49396	50196	.	-	0	ID=LDDCCGHA_01748;Name=tatC;db_xref=COG:COG0805;gene=tatC;inference=ab initio prediction:Prodigal:002006,similar to AA sequence:UniProtKB:P69423;locus_tag=LDDCCGHA_01748;product=Sec-independent protein translocase protein TatC
M-oxalidis_contig_50_1	Prodigal:002006	CDS	50200	50775	.	-	0	ID=LDDCCGHA_01749;Name=tatB;db_xref=COG:COG1826;gene=tatB;inference=ab initio prediction:Prodigal:002006,similar to AA sequence:UniProtKB:P69425;locus_tag=LDDCCGHA_01749;product=Sec-independent protein translocase protein TatB
M-oxalidis_contig_50_1	Prodigal:002006	CDS	50886	51179	.	-	0	ID=LDDCCGHA_01750;Name=tatA;db_xref=COG:COG1826;gene=tatA;inference=ab initio prediction:Prodigal:002006,similar to AA sequence:UniProtKB:P69428;locus_tag=LDDCCGHA_01750;product=Sec-independent protein translocase protein TatA
M-oxalidis_contig_50_1	Prodigal:002006	CDS	51366	52373	.	-	0	ID=LDDCCGHA_01751;eC_number=3.2.1.52;Name=nagZ;db_xref=COG:COG1472;gene=nagZ;inference=ab initio prediction:Prodigal:002006,similar to AA sequence:UniProtKB:Q8ZQ06;locus_tag=LDDCCGHA_01751;product=Beta-hexosaminidase
M-oxalidis_contig_50_1	Prodigal:002006	CDS	52627	54072	.	-	0	ID=LDDCCGHA_01752;inference=ab initio prediction:Prodigal:002006;locus_tag=LDDCCGHA_01752;product=hypothetical protein
M-oxalidis_contig_50_1	Prodigal:002006	CDS	54104	54373	.	-	0	ID=LDDCCGHA_01753;eC_number=6.1.1.19;Name=argS;db_xref=COG:COG0018;gene=argS;inference=ab initio prediction:Prodigal:002006,similar to AA sequence:UniProtKB:P9WFW5;locus_tag=LDDCCGHA_01753;product=Arginine--tRNA ligase
M-oxalidis_contig_51_1	Prodigal:002006	CDS	85	255	.	+	0	ID=LDDCCGHA_01754;inference=ab initio prediction:Prodigal:002006;locus_tag=LDDCCGHA_01754;product=hypothetical protein
M-oxalidis_contig_51_1	Prodigal:002006	CDS	650	955	.	+	0	ID=LDDCCGHA_01755;inference=ab initio prediction:Prodigal:002006;locus_tag=LDDCCGHA_01755;product=hypothetical protein
M-oxalidis_contig_51_1	Prodigal:002006	CDS	1103	2638	.	+	0	ID=LDDCCGHA_01756;inference=ab initio prediction:Prodigal:002006;locus_tag=LDDCCGHA_01756;product=hypothetical protein
M-oxalidis_contig_51_1	Prodigal:002006	CDS	2715	3878	.	+	0	ID=LDDCCGHA_01757;inference=ab initio prediction:Prodigal:002006;locus_tag=LDDCCGHA_01757;product=hypothetical protein
M-oxalidis_contig_51_1	Prodigal:002006	CDS	4112	4381	.	-	0	ID=LDDCCGHA_01758;Name=minE_2;db_xref=COG:COG0851;gene=minE_2;inference=ab initio prediction:Prodigal:002006,similar to AA sequence:UniProtKB:P58152;locus_tag=LDDCCGHA_01758;product=Cell division topological specificity factor
M-oxalidis_contig_51_1	Prodigal:002006	CDS	4378	5193	.	-	0	ID=LDDCCGHA_01759;Name=minD_2;db_xref=COG:COG2894;gene=minD_2;inference=ab initio prediction:Prodigal:002006,similar to AA sequence:UniProtKB:P0AEZ3;locus_tag=LDDCCGHA_01759;product=Septum site-determining protein MinD
M-oxalidis_contig_51_1	Prodigal:002006	CDS	5562	5765	.	-	0	ID=LDDCCGHA_01760;inference=ab initio prediction:Prodigal:002006;locus_tag=LDDCCGHA_01760;product=hypothetical protein
M-oxalidis_contig_51_1	Prodigal:002006	CDS	5876	6055	.	-	0	ID=LDDCCGHA_01761;inference=ab initio prediction:Prodigal:002006;locus_tag=LDDCCGHA_01761;product=hypothetical protein
M-oxalidis_contig_51_1	Prodigal:002006	CDS	6196	6690	.	-	0	ID=LDDCCGHA_01762;inference=ab initio prediction:Prodigal:002006;locus_tag=LDDCCGHA_01762;product=hypothetical protein
M-oxalidis_contig_51_1	Prodigal:002006	CDS	8203	8466	.	-	0	ID=LDDCCGHA_01763;inference=ab initio prediction:Prodigal:002006;locus_tag=LDDCCGHA_01763;product=hypothetical protein
M-oxalidis_contig_51_1	Prodigal:002006	CDS	9440	10285	.	-	0	ID=LDDCCGHA_01764;inference=ab initio prediction:Prodigal:002006;locus_tag=LDDCCGHA_01764;product=hypothetical protein
M-oxalidis_contig_51_1	Prodigal:002006	CDS	10343	10561	.	-	0	ID=LDDCCGHA_01765;inference=ab initio prediction:Prodigal:002006;locus_tag=LDDCCGHA_01765;product=hypothetical protein
M-oxalidis_contig_51_1	Prodigal:002006	CDS	11260	12591	.	-	0	ID=LDDCCGHA_01766;inference=ab initio prediction:Prodigal:002006;locus_tag=LDDCCGHA_01766;product=hypothetical protein
M-oxalidis_contig_51_1	Prodigal:002006	CDS	12971	13216	.	-	0	ID=LDDCCGHA_01767;inference=ab initio prediction:Prodigal:002006;locus_tag=LDDCCGHA_01767;product=hypothetical protein
[truncated: 7,383,731 more chars]
