# Supplementary material for: Comprehensive Comparative Genomics and Phenotyping of Methylobacterium Species
Source: Front Microbiol. 2021 Oct 6;12:740610. doi: 10.3389/fmicb.2021.740610 (PMC8561711; doi:10.3389/fmicb.2021.740610)
Supplement: Supplementary file 9 [file Data_Sheet_3.ZIP › Mb_isbiliense.gff]

##gff-version 3
##sequence-region M-isbiliense-contig_1_1 1 87147
##sequence-region M-isbiliense-contig_2_1 1 148331
##sequence-region M-isbiliense-contig_3_1 1 108934
##sequence-region M-isbiliense-contig_4_1 1 189150
##sequence-region M-isbiliense-contig_5_1 1 104500
##sequence-region M-isbiliense-contig_6_1 1 55440
##sequence-region M-isbiliense-contig_7_1 1 29907
##sequence-region M-isbiliense-contig_8_1 1 94242
##sequence-region M-isbiliense-contig_9_1 1 87953
##sequence-region M-isbiliense-contig_10_1 1 193514
##sequence-region M-isbiliense-contig_11_1 1 85536
##sequence-region M-isbiliense-contig_12_1 1 39445
##sequence-region M-isbiliense-contig_13_1 1 24560
##sequence-region M-isbiliense-contig_14_1 1 45660
##sequence-region M-isbiliense-contig_15_1 1 64199
##sequence-region M-isbiliense-contig_16_1 1 263322
##sequence-region M-isbiliense-contig_17_1 1 50254
##sequence-region M-isbiliense-contig_18_1 1 234485
##sequence-region M-isbiliense-contig_19_1 1 60628
##sequence-region M-isbiliense-contig_20_1 1 12064
##sequence-region M-isbiliense-contig_21_1 1 6989
##sequence-region M-isbiliense-contig_22_1 1 323073
##sequence-region M-isbiliense-contig_23_1 1 108353
##sequence-region M-isbiliense-contig_24_1 1 2346
##sequence-region M-isbiliense-contig_25_1 1 81998
##sequence-region M-isbiliense-contig_26_1 1 4340
##sequence-region M-isbiliense-contig_27_1 1 61400
##sequence-region M-isbiliense-contig_28_1 1 42322
##sequence-region M-isbiliense-contig_29_1 1 43948
##sequence-region M-isbiliense-contig_30_1 1 21124
##sequence-region M-isbiliense-contig_31_1 1 370219
##sequence-region M-isbiliense-contig_32_1 1 24720
##sequence-region M-isbiliense-contig_33_1 1 16171
##sequence-region M-isbiliense-contig_34_1 1 198181
##sequence-region M-isbiliense-contig_35_1 1 39104
##sequence-region M-isbiliense-contig_36_1 1 79546
##sequence-region M-isbiliense-contig_37_1 1 95681
##sequence-region M-isbiliense-contig_38_1 1 2657
##sequence-region M-isbiliense-contig_39_1 1 38230
##sequence-region M-isbiliense-contig_40_1 1 158563
##sequence-region M-isbiliense-contig_41_1 1 77148
##sequence-region M-isbiliense-contig_42_1 1 125747
##sequence-region M-isbiliense-contig_43_1 1 84284
##sequence-region M-isbiliense-contig_44_1 1 57356
##sequence-region M-isbiliense-contig_45_1 1 89670
##sequence-region M-isbiliense-contig_46_1 1 22458
##sequence-region M-isbiliense-contig_47_1 1 81606
##sequence-region M-isbiliense-contig_48_1 1 61082
##sequence-region M-isbiliense-contig_49_1 1 50343
##sequence-region M-isbiliense-contig_50_1 1 37738
##sequence-region M-isbiliense-contig_51_1 1 27918
##sequence-region M-isbiliense-contig_52_1 1 56760
##sequence-region M-isbiliense-contig_53_1 1 17344
##sequence-region M-isbiliense-contig_54_1 1 22906
##sequence-region M-isbiliense-contig_55_1 1 35746
##sequence-region M-isbiliense-contig_56_1 1 57023
##sequence-region M-isbiliense-contig_57_1 1 48191
##sequence-region M-isbiliense-contig_58_1 1 202778
##sequence-region M-isbiliense-contig_59_1 1 6087
##sequence-region M-isbiliense-contig_60_1 1 108808
##sequence-region M-isbiliense-contig_61_1 1 32703
##sequence-region M-isbiliense-contig_62_1 1 18735
##sequence-region M-isbiliense-contig_63_1 1 8481
##sequence-region M-isbiliense-contig_64_1 1 34270
##sequence-region M-isbiliense-contig_65_1 1 52479
##sequence-region M-isbiliense-contig_66_1 1 48483
##sequence-region M-isbiliense-contig_67_1 1 141787
##sequence-region M-isbiliense-contig_68_1 1 15159
##sequence-region M-isbiliense-contig_69_1 1 31899
##sequence-region M-isbiliense-contig_70_1 1 56777
##sequence-region M-isbiliense-contig_71_1 1 73907
##sequence-region M-isbiliense-contig_72_1 1 38170
##sequence-region M-isbiliense-contig_73_1 1 34905
##sequence-region M-isbiliense-contig_74_1 1 6349
##sequence-region M-isbiliense-contig_75_1 1 66588
##sequence-region M-isbiliense-contig_76_1 1 6451
##sequence-region M-isbiliense-contig_77_1 1 37807
##sequence-region M-isbiliense-contig_78_1 1 25838
##sequence-region M-isbiliense-contig_79_1 1 7621
##sequence-region M-isbiliense-contig_80_1 1 1562
##sequence-region M-isbiliense-contig_81_1 1 52139
##sequence-region M-isbiliense-contig_82_1 1 22973
##sequence-region M-isbiliense-contig_83_1 1 17488
##sequence-region M-isbiliense-contig_84_1 1 25343
##sequence-region M-isbiliense-contig_85_1 1 5780
##sequence-region M-isbiliense-contig_86_1 1 66357
##sequence-region M-isbiliense-contig_87_1 1 52159
##sequence-region M-isbiliense-contig_88_1 1 17144
##sequence-region M-isbiliense-contig_89_1 1 14961
##sequence-region M-isbiliense-contig_90_1 1 39225
##sequence-region M-isbiliense-contig_91_1 1 31755
##sequence-region M-isbiliense-contig_92_1 1 23811
##sequence-region M-isbiliense-contig_93_1 1 7355
##sequence-region M-isbiliense-contig_94_1 1 2950
##sequence-region M-isbiliense-contig_95_1 1 23879
##sequence-region M-isbiliense-contig_96_1 1 42303
##sequence-region M-isbiliense-contig_97_1 1 56354
##sequence-region M-isbiliense-contig_98_1 1 35998
##sequence-region M-isbiliense-contig_99_1 1 11073
##sequence-region M-isbiliense-contig_100_1 1 22907
##sequence-region M-isbiliense-contig_101_1 1 46522
##sequence-region M-isbiliense-contig_102_1 1 23455
##sequence-region M-isbiliense-contig_103_1 1 23969
##sequence-region M-isbiliense-contig_104_1 1 16388
##sequence-region M-isbiliense-contig_105_1 1 16442
##sequence-region M-isbiliense-contig_106_1 1 42906
##sequence-region M-isbiliense-contig_107_1 1 4907
##sequence-region M-isbiliense-contig_108_1 1 17522
##sequence-region M-isbiliense-contig_109_1 1 33251
##sequence-region M-isbiliense-contig_110_1 1 29157
##sequence-region M-isbiliense-contig_111_1 1 21795
##sequence-region M-isbiliense-contig_112_1 1 8124
##sequence-region M-isbiliense-contig_113_1 1 11472
##sequence-region M-isbiliense-contig_114_1 1 17915
##sequence-region M-isbiliense-contig_115_1 1 9720
##sequence-region M-isbiliense-contig_116_1 1 17770
##sequence-region M-isbiliense-contig_117_1 1 17455
##sequence-region M-isbiliense-contig_118_1 1 11218
##sequence-region M-isbiliense-contig_119_1 1 2570
##sequence-region M-isbiliense-contig_120_1 1 8198
##sequence-region M-isbiliense-contig_121_1 1 28430
##sequence-region M-isbiliense-contig_122_1 1 33514
##sequence-region M-isbiliense-contig_123_1 1 1282
##sequence-region M-isbiliense-contig_124_1 1 1283
##sequence-region M-isbiliense-contig_125_1 1 1758
##sequence-region M-isbiliense-contig_126_1 1 22495
##sequence-region M-isbiliense-contig_127_1 1 1311
##sequence-region M-isbiliense-contig_128_1 1 13902
##sequence-region M-isbiliense-contig_129_1 1 1285
##sequence-region M-isbiliense-contig_130_1 1 3889
##sequence-region M-isbiliense-contig_131_1 1 1496
##sequence-region M-isbiliense-contig_132_1 1 10772
##sequence-region M-isbiliense-contig_133_1 1 26989
##sequence-region M-isbiliense-contig_134_1 1 1701
##sequence-region M-isbiliense-contig_135_1 1 9493
##sequence-region M-isbiliense-contig_136_1 1 4163
##sequence-region M-isbiliense-contig_137_1 1 1539
##sequence-region M-isbiliense-contig_138_1 1 19639
##sequence-region M-isbiliense-contig_139_1 1 1104
##sequence-region M-isbiliense-contig_140_1 1 5005
##sequence-region M-isbiliense-contig_141_1 1 5616
##sequence-region M-isbiliense-contig_142_1 1 7256
##sequence-region M-isbiliense-contig_143_1 1 7775
##sequence-region M-isbiliense-contig_144_1 1 3563
##sequence-region M-isbiliense-contig_145_1 1 1663
##sequence-region M-isbiliense-contig_146_1 1 11117
##sequence-region M-isbiliense-contig_147_1 1 6020
##sequence-region M-isbiliense-contig_148_1 1 1166
##sequence-region M-isbiliense-contig_149_1 1 4794
##sequence-region M-isbiliense-contig_150_1 1 4568
##sequence-region M-isbiliense-contig_151_1 1 5255
##sequence-region M-isbiliense-contig_152_1 1 6147
##sequence-region M-isbiliense-contig_153_1 1 1717
##sequence-region M-isbiliense-contig_154_1 1 1618
##sequence-region M-isbiliense-contig_155_1 1 9276
##sequence-region M-isbiliense-contig_156_1 1 5043
##sequence-region M-isbiliense-contig_157_1 1 13038
##sequence-region M-isbiliense-contig_158_1 1 3214
##sequence-region M-isbiliense-contig_159_1 1 1642
##sequence-region M-isbiliense-contig_160_1 1 1693
##sequence-region M-isbiliense-contig_161_1 1 2956
##sequence-region M-isbiliense-contig_162_1 1 2315
##sequence-region M-isbiliense-contig_163_1 1 1066
##sequence-region M-isbiliense-contig_164_1 1 2328
##sequence-region M-isbiliense-contig_165_1 1 3442
##sequence-region M-isbiliense-contig_166_1 1 2851
##sequence-region M-isbiliense-contig_167_1 1 1428
M-isbiliense-contig_1_1	Aragorn:001002	tRNA	62	138	.	+	.	ID=GMJLKIPL_00001;inference=COORDINATES:profile:Aragorn:001002;locus_tag=GMJLKIPL_00001;product=tRNA-Met(cat)
M-isbiliense-contig_1_1	Prodigal:002006	CDS	726	1562	.	+	0	ID=GMJLKIPL_00002;eC_number=2.1.1.182;Name=rsmA_1;gene=rsmA_1;inference=ab initio prediction:Prodigal:002006,protein motif:HAMAP:MF_00607;locus_tag=GMJLKIPL_00002;product=Ribosomal RNA small subunit methyltransferase A
M-isbiliense-contig_1_1	Prodigal:002006	CDS	1586	2776	.	+	0	ID=GMJLKIPL_00003;eC_number=2.6.1.59;Name=wecE;db_xref=COG:COG0399;gene=wecE;inference=ab initio prediction:Prodigal:002006,similar to AA sequence:UniProtKB:P27833;locus_tag=GMJLKIPL_00003;product=dTDP-4-amino-4%2C6-dideoxygalactose transaminase
M-isbiliense-contig_1_1	Prodigal:002006	CDS	2766	4106	.	+	0	ID=GMJLKIPL_00004;inference=ab initio prediction:Prodigal:002006;locus_tag=GMJLKIPL_00004;product=hypothetical protein
M-isbiliense-contig_1_1	Prodigal:002006	CDS	4209	4499	.	+	0	ID=GMJLKIPL_00005;inference=ab initio prediction:Prodigal:002006;locus_tag=GMJLKIPL_00005;product=hypothetical protein
M-isbiliense-contig_1_1	Prodigal:002006	CDS	4739	5221	.	+	0	ID=GMJLKIPL_00006;inference=ab initio prediction:Prodigal:002006;locus_tag=GMJLKIPL_00006;product=hypothetical protein
M-isbiliense-contig_1_1	Prodigal:002006	CDS	5129	7858	.	-	0	ID=GMJLKIPL_00007;eC_number=6.2.1.26;Name=menE_1;gene=menE_1;inference=ab initio prediction:Prodigal:002006,protein motif:HAMAP:MF_00731;locus_tag=GMJLKIPL_00007;product=2-succinylbenzoate--CoA ligase
M-isbiliense-contig_1_1	Prodigal:002006	CDS	8763	10079	.	+	0	ID=GMJLKIPL_00008;Name=intA_1;db_xref=COG:COG0582;gene=intA_1;inference=ab initio prediction:Prodigal:002006,similar to AA sequence:UniProtKB:P32053;locus_tag=GMJLKIPL_00008;product=Prophage integrase IntA
M-isbiliense-contig_1_1	Prodigal:002006	CDS	11421	11612	.	+	0	ID=GMJLKIPL_00009;inference=ab initio prediction:Prodigal:002006;locus_tag=GMJLKIPL_00009;product=hypothetical protein
M-isbiliense-contig_1_1	Prodigal:002006	CDS	12051	15197	.	+	0	ID=GMJLKIPL_00010;inference=ab initio prediction:Prodigal:002006;locus_tag=GMJLKIPL_00010;product=hypothetical protein
M-isbiliense-contig_1_1	Prodigal:002006	CDS	15622	16023	.	+	0	ID=GMJLKIPL_00011;inference=ab initio prediction:Prodigal:002006;locus_tag=GMJLKIPL_00011;product=hypothetical protein
M-isbiliense-contig_1_1	Prodigal:002006	CDS	16020	17114	.	+	0	ID=GMJLKIPL_00012;inference=ab initio prediction:Prodigal:002006;locus_tag=GMJLKIPL_00012;product=hypothetical protein
M-isbiliense-contig_1_1	Prodigal:002006	CDS	17302	17589	.	+	0	ID=GMJLKIPL_00013;inference=ab initio prediction:Prodigal:002006;locus_tag=GMJLKIPL_00013;product=hypothetical protein
M-isbiliense-contig_1_1	Prodigal:002006	CDS	17589	18356	.	+	0	ID=GMJLKIPL_00014;inference=ab initio prediction:Prodigal:002006;locus_tag=GMJLKIPL_00014;product=hypothetical protein
M-isbiliense-contig_1_1	Prodigal:002006	CDS	18779	19552	.	-	0	ID=GMJLKIPL_00015;inference=ab initio prediction:Prodigal:002006;locus_tag=GMJLKIPL_00015;product=hypothetical protein
M-isbiliense-contig_1_1	Aragorn:001002	tRNA	20064	20140	.	-	.	ID=GMJLKIPL_00016;inference=COORDINATES:profile:Aragorn:001002;locus_tag=GMJLKIPL_00016;product=tRNA-Arg(acg)
M-isbiliense-contig_1_1	Prodigal:002006	CDS	20236	20922	.	-	0	ID=GMJLKIPL_00017;Name=rspR_1;db_xref=COG:COG1802;gene=rspR_1;inference=ab initio prediction:Prodigal:002006,similar to AA sequence:UniProtKB:P0ACM2;locus_tag=GMJLKIPL_00017;product=HTH-type transcriptional repressor RspR
M-isbiliense-contig_1_1	Prodigal:002006	CDS	21194	22204	.	+	0	ID=GMJLKIPL_00018;inference=ab initio prediction:Prodigal:002006;locus_tag=GMJLKIPL_00018;product=hypothetical protein
M-isbiliense-contig_1_1	Prodigal:002006	CDS	22293	24026	.	+	0	ID=GMJLKIPL_00019;eC_number=4.2.1.162;inference=ab initio prediction:Prodigal:002006,similar to AA sequence:UniProtKB:P0DOV7;locus_tag=GMJLKIPL_00019;product=6-deoxy-6-sulfo-D-gluconate dehydratase
M-isbiliense-contig_1_1	Prodigal:002006	CDS	24036	24752	.	+	0	ID=GMJLKIPL_00020;eC_number=4.1.3.17;Name=ligK;db_xref=COG:COG0684;gene=ligK;inference=ab initio prediction:Prodigal:002006,similar to AA sequence:UniProtKB:G2IQQ8;locus_tag=GMJLKIPL_00020;product=4-carboxy-4-hydroxy-2-oxoadipate aldolase
M-isbiliense-contig_1_1	Prodigal:002006	CDS	24829	25800	.	+	0	ID=GMJLKIPL_00021;eC_number=1.1.1.79;Name=ghrB;db_xref=COG:COG1052;gene=ghrB;inference=ab initio prediction:Prodigal:002006,similar to AA sequence:UniProtKB:P37666;locus_tag=GMJLKIPL_00021;product=Glyoxylate/hydroxypyruvate reductase B
M-isbiliense-contig_1_1	Prodigal:002006	CDS	26109	27719	.	+	0	ID=GMJLKIPL_00022;inference=ab initio prediction:Prodigal:002006;locus_tag=GMJLKIPL_00022;product=hypothetical protein
M-isbiliense-contig_1_1	Prodigal:002006	CDS	27978	28781	.	-	0	ID=GMJLKIPL_00023;inference=ab initio prediction:Prodigal:002006;locus_tag=GMJLKIPL_00023;product=hypothetical protein
M-isbiliense-contig_1_1	Prodigal:002006	CDS	28782	29933	.	-	0	ID=GMJLKIPL_00024;inference=ab initio prediction:Prodigal:002006;locus_tag=GMJLKIPL_00024;product=hypothetical protein
M-isbiliense-contig_1_1	Prodigal:002006	CDS	30026	30247	.	+	0	ID=GMJLKIPL_00025;inference=ab initio prediction:Prodigal:002006;locus_tag=GMJLKIPL_00025;product=hypothetical protein
M-isbiliense-contig_1_1	Prodigal:002006	CDS	30371	30601	.	+	0	ID=GMJLKIPL_00026;inference=ab initio prediction:Prodigal:002006;locus_tag=GMJLKIPL_00026;product=hypothetical protein
M-isbiliense-contig_1_1	Prodigal:002006	CDS	30594	31883	.	+	0	ID=GMJLKIPL_00027;eC_number=1.18.1.-;Name=thcD_1;gene=thcD_1;inference=ab initio prediction:Prodigal:002006,similar to AA sequence:UniProtKB:P43494;locus_tag=GMJLKIPL_00027;product=Rhodocoxin reductase
M-isbiliense-contig_1_1	Prodigal:002006	CDS	31889	33130	.	+	0	ID=GMJLKIPL_00028;eC_number=1.14.-.-;db_xref=COG:COG2124;inference=ab initio prediction:Prodigal:002006,similar to AA sequence:UniProtKB:P33271;locus_tag=GMJLKIPL_00028;product=Cytochrome P450 107B1
M-isbiliense-contig_1_1	Prodigal:002006	CDS	33140	33385	.	-	0	ID=GMJLKIPL_00029;inference=ab initio prediction:Prodigal:002006;locus_tag=GMJLKIPL_00029;product=hypothetical protein
M-isbiliense-contig_1_1	Prodigal:002006	CDS	33496	33798	.	-	0	ID=GMJLKIPL_00030;inference=ab initio prediction:Prodigal:002006;locus_tag=GMJLKIPL_00030;product=hypothetical protein
M-isbiliense-contig_1_1	Prodigal:002006	CDS	33928	34767	.	-	0	ID=GMJLKIPL_00031;inference=ab initio prediction:Prodigal:002006;locus_tag=GMJLKIPL_00031;product=hypothetical protein
M-isbiliense-contig_1_1	Prodigal:002006	CDS	34838	35047	.	-	0	ID=GMJLKIPL_00032;inference=ab initio prediction:Prodigal:002006;locus_tag=GMJLKIPL_00032;product=hypothetical protein
M-isbiliense-contig_1_1	Prodigal:002006	CDS	35225	36148	.	+	0	ID=GMJLKIPL_00033;eC_number=2.1.1.-;Name=prmA;db_xref=COG:COG2264;gene=prmA;inference=ab initio prediction:Prodigal:002006,similar to AA sequence:UniProtKB:P0A0P5;locus_tag=GMJLKIPL_00033;product=Ribosomal protein L11 methyltransferase
M-isbiliense-contig_1_1	Prodigal:002006	CDS	36182	36667	.	-	0	ID=GMJLKIPL_00034;inference=ab initio prediction:Prodigal:002006;locus_tag=GMJLKIPL_00034;product=hypothetical protein
M-isbiliense-contig_1_1	Prodigal:002006	CDS	36829	38262	.	+	0	ID=GMJLKIPL_00035;eC_number=1.2.1.26;Name=araE;gene=araE;inference=ab initio prediction:Prodigal:002006,similar to AA sequence:UniProtKB:Q1JUP4;locus_tag=GMJLKIPL_00035;product=Alpha-ketoglutaric semialdehyde dehydrogenase 1
M-isbiliense-contig_1_1	Prodigal:002006	CDS	38243	39052	.	-	0	ID=GMJLKIPL_00036;inference=ab initio prediction:Prodigal:002006;locus_tag=GMJLKIPL_00036;product=hypothetical protein
M-isbiliense-contig_1_1	Prodigal:002006	CDS	39231	40313	.	+	0	ID=GMJLKIPL_00037;eC_number=4.1.1.37;Name=hemE;db_xref=COG:COG0407;gene=hemE;inference=ab initio prediction:Prodigal:002006,similar to AA sequence:UniProtKB:P32920;locus_tag=GMJLKIPL_00037;product=Uroporphyrinogen decarboxylase
M-isbiliense-contig_1_1	Prodigal:002006	CDS	40313	40738	.	+	0	ID=GMJLKIPL_00038;inference=ab initio prediction:Prodigal:002006;locus_tag=GMJLKIPL_00038;product=hypothetical protein
M-isbiliense-contig_1_1	Prodigal:002006	CDS	40750	41634	.	+	0	ID=GMJLKIPL_00039;inference=ab initio prediction:Prodigal:002006;locus_tag=GMJLKIPL_00039;product=hypothetical protein
M-isbiliense-contig_1_1	Prodigal:002006	CDS	41631	41969	.	-	0	ID=GMJLKIPL_00040;inference=ab initio prediction:Prodigal:002006;locus_tag=GMJLKIPL_00040;product=hypothetical protein
M-isbiliense-contig_1_1	Prodigal:002006	CDS	41966	42262	.	-	0	ID=GMJLKIPL_00041;Name=mrpF;db_xref=COG:COG2212;gene=mrpF;inference=ab initio prediction:Prodigal:002006,similar to AA sequence:UniProtKB:Q9RGZ0;locus_tag=GMJLKIPL_00041;product=Na(+)/H(+) antiporter subunit F
M-isbiliense-contig_1_1	Prodigal:002006	CDS	42259	42753	.	-	0	ID=GMJLKIPL_00042;inference=ab initio prediction:Prodigal:002006;locus_tag=GMJLKIPL_00042;product=hypothetical protein
M-isbiliense-contig_1_1	Prodigal:002006	CDS	42750	44342	.	-	0	ID=GMJLKIPL_00043;Name=mrpD;db_xref=COG:COG0651;gene=mrpD;inference=ab initio prediction:Prodigal:002006,similar to AA sequence:UniProtKB:Q9RGZ2;locus_tag=GMJLKIPL_00043;product=Na(+)/H(+) antiporter subunit D
M-isbiliense-contig_1_1	Prodigal:002006	CDS	44339	44683	.	-	0	ID=GMJLKIPL_00044;Name=mnhC1;db_xref=COG:COG1006;gene=mnhC1;inference=ab initio prediction:Prodigal:002006,similar to AA sequence:UniProtKB:P60682;locus_tag=GMJLKIPL_00044;product=Na(+)/H(+) antiporter subunit C1
M-isbiliense-contig_1_1	Prodigal:002006	CDS	44683	47607	.	-	0	ID=GMJLKIPL_00045;Name=mrpA;db_xref=COG:COG1009;gene=mrpA;inference=ab initio prediction:Prodigal:002006,similar to AA sequence:UniProtKB:Q9K2S2;locus_tag=GMJLKIPL_00045;product=Na(+)/H(+) antiporter subunit A
M-isbiliense-contig_1_1	Prodigal:002006	CDS	48171	49856	.	+	0	ID=GMJLKIPL_00046;eC_number=2.7.11.1;Name=kaiC_1;gene=kaiC_1;inference=ab initio prediction:Prodigal:002006,similar to AA sequence:UniProtKB:Q8GGL1;locus_tag=GMJLKIPL_00046;product=Circadian clock protein kinase KaiC
M-isbiliense-contig_1_1	Prodigal:002006	CDS	49853	50194	.	+	0	ID=GMJLKIPL_00047;Name=kaiB_1;gene=kaiB_1;inference=ab initio prediction:Prodigal:002006,protein motif:HAMAP:MF_01835;locus_tag=GMJLKIPL_00047;product=Circadian clock protein KaiB
M-isbiliense-contig_1_1	Prodigal:002006	CDS	50191	50517	.	+	0	ID=GMJLKIPL_00048;Name=kaiB_2;gene=kaiB_2;inference=ab initio prediction:Prodigal:002006,similar to AA sequence:UniProtKB:Q8YT41;locus_tag=GMJLKIPL_00048;product=Circadian clock protein KaiB
M-isbiliense-contig_1_1	Prodigal:002006	CDS	50507	52309	.	+	0	ID=GMJLKIPL_00049;eC_number=2.7.13.3;Name=rcsC_1;gene=rcsC_1;inference=ab initio prediction:Prodigal:002006,protein motif:HAMAP:MF_00979;locus_tag=GMJLKIPL_00049;product=Sensor histidine kinase RcsC
M-isbiliense-contig_1_1	Prodigal:002006	CDS	52373	54610	.	-	0	ID=GMJLKIPL_00050;eC_number=2.4.1.129;Name=mtgA_1;gene=mtgA_1;inference=ab initio prediction:Prodigal:002006,protein motif:HAMAP:MF_00766;locus_tag=GMJLKIPL_00050;product=Biosynthetic peptidoglycan transglycosylase
M-isbiliense-contig_1_1	Prodigal:002006	CDS	54917	55495	.	+	0	ID=GMJLKIPL_00051;inference=ab initio prediction:Prodigal:002006;locus_tag=GMJLKIPL_00051;product=hypothetical protein
M-isbiliense-contig_1_1	Prodigal:002006	CDS	55601	56104	.	+	0	ID=GMJLKIPL_00052;Name=yciF_1;db_xref=COG:COG3685;gene=yciF_1;inference=ab initio prediction:Prodigal:002006,similar to AA sequence:UniProtKB:P21362;locus_tag=GMJLKIPL_00052;product=Protein YciF
M-isbiliense-contig_1_1	Prodigal:002006	CDS	56313	57272	.	+	0	ID=GMJLKIPL_00053;eC_number=6.3.2.3;Name=gshB;db_xref=COG:COG0189;gene=gshB;inference=ab initio prediction:Prodigal:002006,similar to AA sequence:UniProtKB:P04425;locus_tag=GMJLKIPL_00053;product=Glutathione synthetase
M-isbiliense-contig_1_1	Prodigal:002006	CDS	57341	58756	.	-	0	ID=GMJLKIPL_00054;Name=hsrA;gene=hsrA;inference=ab initio prediction:Prodigal:002006,similar to AA sequence:UniProtKB:P31474;locus_tag=GMJLKIPL_00054;product=putative transport protein HsrA
M-isbiliense-contig_1_1	Prodigal:002006	CDS	58935	59456	.	-	0	ID=GMJLKIPL_00055;inference=ab initio prediction:Prodigal:002006;locus_tag=GMJLKIPL_00055;product=hypothetical protein
M-isbiliense-contig_1_1	Prodigal:002006	CDS	59661	62012	.	-	0	ID=GMJLKIPL_00056;inference=ab initio prediction:Prodigal:002006;locus_tag=GMJLKIPL_00056;product=hypothetical protein
M-isbiliense-contig_1_1	Prodigal:002006	CDS	62247	62915	.	-	0	ID=GMJLKIPL_00057;inference=ab initio prediction:Prodigal:002006;locus_tag=GMJLKIPL_00057;product=hypothetical protein
M-isbiliense-contig_1_1	Prodigal:002006	CDS	62912	64084	.	-	0	ID=GMJLKIPL_00058;eC_number=2.3.1.31;Name=metXA;db_xref=COG:COG2021;gene=metXA;inference=ab initio prediction:Prodigal:002006,similar to AA sequence:UniProtKB:Q9AAS1;locus_tag=GMJLKIPL_00058;product=Homoserine O-acetyltransferase
M-isbiliense-contig_1_1	Prodigal:002006	CDS	64297	65133	.	+	0	ID=GMJLKIPL_00059;inference=ab initio prediction:Prodigal:002006;locus_tag=GMJLKIPL_00059;product=hypothetical protein
M-isbiliense-contig_1_1	Prodigal:002006	CDS	65237	66622	.	-	0	ID=GMJLKIPL_00060;inference=ab initio prediction:Prodigal:002006;locus_tag=GMJLKIPL_00060;product=hypothetical protein
M-isbiliense-contig_1_1	Prodigal:002006	CDS	67420	69120	.	+	0	ID=GMJLKIPL_00061;inference=ab initio prediction:Prodigal:002006;locus_tag=GMJLKIPL_00061;product=hypothetical protein
M-isbiliense-contig_1_1	Prodigal:002006	CDS	69293	69550	.	-	0	ID=GMJLKIPL_00062;inference=ab initio prediction:Prodigal:002006;locus_tag=GMJLKIPL_00062;product=hypothetical protein
M-isbiliense-contig_1_1	Prodigal:002006	CDS	69573	70262	.	-	0	ID=GMJLKIPL_00063;inference=ab initio prediction:Prodigal:002006;locus_tag=GMJLKIPL_00063;product=hypothetical protein
M-isbiliense-contig_1_1	Prodigal:002006	CDS	70376	70930	.	+	0	ID=GMJLKIPL_00064;inference=ab initio prediction:Prodigal:002006;locus_tag=GMJLKIPL_00064;product=hypothetical protein
M-isbiliense-contig_1_1	Prodigal:002006	CDS	70998	72449	.	+	0	ID=GMJLKIPL_00065;eC_number=2.7.8.-;Name=clsA;db_xref=COG:COG1502;gene=clsA;inference=ab initio prediction:Prodigal:002006,similar to AA sequence:UniProtKB:P71040;locus_tag=GMJLKIPL_00065;product=Major cardiolipin synthase ClsA
M-isbiliense-contig_1_1	Prodigal:002006	CDS	72367	73164	.	-	0	ID=GMJLKIPL_00066;inference=ab initio prediction:Prodigal:002006;locus_tag=GMJLKIPL_00066;product=hypothetical protein
M-isbiliense-contig_1_1	Prodigal:002006	CDS	74246	75628	.	-	0	ID=GMJLKIPL_00067;eC_number=6.3.2.9;Name=murD;db_xref=COG:COG0771;gene=murD;inference=ab initio prediction:Prodigal:002006,similar to AA sequence:UniProtKB:P14900;locus_tag=GMJLKIPL_00067;product=UDP-N-acetylmuramoylalanine--D-glutamate ligase
M-isbiliense-contig_1_1	Prodigal:002006	CDS	75813	76976	.	-	0	ID=GMJLKIPL_00068;eC_number=3.1.13.5;Name=rnd_1;db_xref=COG:COG0349;gene=rnd_1;inference=ab initio prediction:Prodigal:002006,similar to AA sequence:UniProtKB:P09155;locus_tag=GMJLKIPL_00068;product=Ribonuclease D
M-isbiliense-contig_1_1	Prodigal:002006	CDS	77050	77763	.	-	0	ID=GMJLKIPL_00069;eC_number=2.1.1.228;Name=trmD;db_xref=COG:COG0336;gene=trmD;inference=ab initio prediction:Prodigal:002006,similar to AA sequence:UniProtKB:Q6G1R9;locus_tag=GMJLKIPL_00069;product=tRNA (guanine-N(1)-)-methyltransferase
M-isbiliense-contig_1_1	Prodigal:002006	CDS	77884	78684	.	+	0	ID=GMJLKIPL_00070;inference=ab initio prediction:Prodigal:002006;locus_tag=GMJLKIPL_00070;product=hypothetical protein
M-isbiliense-contig_1_1	Prodigal:002006	CDS	78688	79221	.	-	0	ID=GMJLKIPL_00071;Name=rimM;db_xref=COG:COG0806;gene=rimM;inference=ab initio prediction:Prodigal:002006,similar to AA sequence:UniProtKB:A0QV39;locus_tag=GMJLKIPL_00071;product=Ribosome maturation factor RimM
M-isbiliense-contig_1_1	Prodigal:002006	CDS	79363	79722	.	-	0	ID=GMJLKIPL_00072;Name=rpsP;db_xref=COG:COG0228;gene=rpsP;inference=ab initio prediction:Prodigal:002006,similar to AA sequence:UniProtKB:P62236;locus_tag=GMJLKIPL_00072;product=30S ribosomal protein S16
M-isbiliense-contig_1_1	Prodigal:002006	CDS	79852	81420	.	-	0	ID=GMJLKIPL_00073;Name=ffh;db_xref=COG:COG0541;gene=ffh;inference=ab initio prediction:Prodigal:002006,similar to AA sequence:UniProtKB:P0AGD7;locus_tag=GMJLKIPL_00073;product=Signal recognition particle protein
M-isbiliense-contig_1_1	Prodigal:002006	CDS	81440	81661	.	-	0	ID=GMJLKIPL_00074;inference=ab initio prediction:Prodigal:002006;locus_tag=GMJLKIPL_00074;product=hypothetical protein
M-isbiliense-contig_1_1	Prodigal:002006	CDS	81916	82401	.	+	0	ID=GMJLKIPL_00075;inference=ab initio prediction:Prodigal:002006;locus_tag=GMJLKIPL_00075;product=hypothetical protein
M-isbiliense-contig_1_1	Prodigal:002006	CDS	82555	84435	.	+	0	ID=GMJLKIPL_00076;eC_number=3.4.24.-;Name=pepF1;gene=pepF1;inference=ab initio prediction:Prodigal:002006,similar to AA sequence:UniProtKB:P54124;locus_tag=GMJLKIPL_00076;product=Oligoendopeptidase F%2C plasmid
M-isbiliense-contig_1_1	Prodigal:002006	CDS	84839	85186	.	+	0	ID=GMJLKIPL_00077;inference=ab initio prediction:Prodigal:002006;locus_tag=GMJLKIPL_00077;product=hypothetical protein
M-isbiliense-contig_1_1	Prodigal:002006	CDS	85305	86672	.	+	0	ID=GMJLKIPL_00078;eC_number=2.7.-.-;Name=ubiB_1;gene=ubiB_1;inference=ab initio prediction:Prodigal:002006,protein motif:HAMAP:MF_00414;locus_tag=GMJLKIPL_00078;product=protein kinase UbiB
M-isbiliense-contig_1_1	Prodigal:002006	CDS	86834	87127	.	+	0	ID=GMJLKIPL_00079;inference=ab initio prediction:Prodigal:002006;locus_tag=GMJLKIPL_00079;product=hypothetical protein
M-isbiliense-contig_2_1	Prodigal:002006	CDS	44	1543	.	-	0	ID=GMJLKIPL_00080;Name=ydjE;gene=ydjE;inference=ab initio prediction:Prodigal:002006,similar to AA sequence:UniProtKB:P38055;locus_tag=GMJLKIPL_00080;product=Inner membrane metabolite transport protein YdjE
M-isbiliense-contig_2_1	Prodigal:002006	CDS	1651	2223	.	-	0	ID=GMJLKIPL_00081;eC_number=3.2.2.-;db_xref=COG:COG2094;inference=ab initio prediction:Prodigal:002006,similar to AA sequence:UniProtKB:P9WJP7;locus_tag=GMJLKIPL_00081;product=Putative 3-methyladenine DNA glycosylase
M-isbiliense-contig_2_1	Prodigal:002006	CDS	2412	2573	.	+	0	ID=GMJLKIPL_00082;inference=ab initio prediction:Prodigal:002006;locus_tag=GMJLKIPL_00082;product=hypothetical protein
M-isbiliense-contig_2_1	Prodigal:002006	CDS	2665	3294	.	-	0	ID=GMJLKIPL_00083;inference=ab initio prediction:Prodigal:002006;locus_tag=GMJLKIPL_00083;product=hypothetical protein
M-isbiliense-contig_2_1	Prodigal:002006	CDS	3385	3813	.	-	0	ID=GMJLKIPL_00084;inference=ab initio prediction:Prodigal:002006;locus_tag=GMJLKIPL_00084;product=hypothetical protein
M-isbiliense-contig_2_1	Prodigal:002006	CDS	3964	4248	.	-	0	ID=GMJLKIPL_00085;eC_number=3.3.2.10;Name=ephA_1;gene=ephA_1;inference=ab initio prediction:Prodigal:002006,similar to AA sequence:UniProtKB:I6YGS0;locus_tag=GMJLKIPL_00085;product=Epoxide hydrolase A
M-isbiliense-contig_2_1	Prodigal:002006	CDS	4330	4833	.	+	0	ID=GMJLKIPL_00086;inference=ab initio prediction:Prodigal:002006;locus_tag=GMJLKIPL_00086;product=hypothetical protein
M-isbiliense-contig_2_1	Prodigal:002006	CDS	4957	5415	.	+	0	ID=GMJLKIPL_00087;inference=ab initio prediction:Prodigal:002006;locus_tag=GMJLKIPL_00087;product=hypothetical protein
M-isbiliense-contig_2_1	Prodigal:002006	CDS	5412	5741	.	+	0	ID=GMJLKIPL_00088;inference=ab initio prediction:Prodigal:002006;locus_tag=GMJLKIPL_00088;product=hypothetical protein
M-isbiliense-contig_2_1	Prodigal:002006	CDS	5811	6236	.	+	0	ID=GMJLKIPL_00089;inference=ab initio prediction:Prodigal:002006;locus_tag=GMJLKIPL_00089;product=hypothetical protein
M-isbiliense-contig_2_1	Prodigal:002006	CDS	6346	7917	.	-	0	ID=GMJLKIPL_00090;inference=ab initio prediction:Prodigal:002006;locus_tag=GMJLKIPL_00090;product=hypothetical protein
M-isbiliense-contig_2_1	Prodigal:002006	CDS	8045	8764	.	-	0	ID=GMJLKIPL_00091;inference=ab initio prediction:Prodigal:002006;locus_tag=GMJLKIPL_00091;product=hypothetical protein
M-isbiliense-contig_2_1	Prodigal:002006	CDS	8761	9714	.	-	0	ID=GMJLKIPL_00092;eC_number=2.1.3.15;Name=accA;db_xref=COG:COG0825;gene=accA;inference=ab initio prediction:Prodigal:002006,similar to AA sequence:UniProtKB:Q9HXZ2;locus_tag=GMJLKIPL_00092;product=Acetyl-coenzyme A carboxylase carboxyl transferase subunit alpha
M-isbiliense-contig_2_1	Prodigal:002006	CDS	10171	11295	.	+	0	ID=GMJLKIPL_00093;inference=ab initio prediction:Prodigal:002006;locus_tag=GMJLKIPL_00093;product=hypothetical protein
M-isbiliense-contig_2_1	Prodigal:002006	CDS	11345	12088	.	+	0	ID=GMJLKIPL_00094;eC_number=4.1.1.4;Name=adc;db_xref=COG:COG4689;gene=adc;inference=ab initio prediction:Prodigal:002006,similar to AA sequence:UniProtKB:Q7NSA6;locus_tag=GMJLKIPL_00094;product=putative acetoacetate decarboxylase
M-isbiliense-contig_2_1	Prodigal:002006	CDS	12120	12905	.	+	0	ID=GMJLKIPL_00095;eC_number=1.1.1.30;Name=bdhA;gene=bdhA;inference=ab initio prediction:Prodigal:002006,similar to AA sequence:UniProtKB:O86034;locus_tag=GMJLKIPL_00095;product=D-beta-hydroxybutyrate dehydrogenase
M-isbiliense-contig_2_1	Prodigal:002006	CDS	13017	13619	.	-	0	ID=GMJLKIPL_00096;eC_number=3.4.19.3;Name=pcp;db_xref=COG:COG2039;gene=pcp;inference=ab initio prediction:Prodigal:002006,similar to AA sequence:UniProtKB:Q9RX25;locus_tag=GMJLKIPL_00096;product=Pyrrolidone-carboxylate peptidase
M-isbiliense-contig_2_1	Prodigal:002006	CDS	13628	14473	.	-	0	ID=GMJLKIPL_00097;inference=ab initio prediction:Prodigal:002006;locus_tag=GMJLKIPL_00097;product=hypothetical protein
M-isbiliense-contig_2_1	Prodigal:002006	CDS	14474	15715	.	-	0	ID=GMJLKIPL_00098;eC_number=3.5.1.4;Name=amiD_1;db_xref=COG:COG0154;gene=amiD_1;inference=ab initio prediction:Prodigal:002006,similar to AA sequence:UniProtKB:P9WQ93;locus_tag=GMJLKIPL_00098;product=Putative amidase AmiD
M-isbiliense-contig_2_1	Prodigal:002006	CDS	15869	16264	.	+	0	ID=GMJLKIPL_00099;inference=ab initio prediction:Prodigal:002006;locus_tag=GMJLKIPL_00099;product=hypothetical protein
M-isbiliense-contig_2_1	Prodigal:002006	CDS	16398	17570	.	+	0	ID=GMJLKIPL_00100;eC_number=4.2.1.81;Name=tarD;db_xref=COG:COG4948;gene=tarD;inference=ab initio prediction:Prodigal:002006,similar to AA sequence:UniProtKB:Q89FH0;locus_tag=GMJLKIPL_00100;product=D(-)-tartrate dehydratase
M-isbiliense-contig_2_1	Prodigal:002006	CDS	17573	18859	.	-	0	ID=GMJLKIPL_00101;inference=ab initio prediction:Prodigal:002006;locus_tag=GMJLKIPL_00101;product=hypothetical protein
M-isbiliense-contig_2_1	Prodigal:002006	CDS	19294	20082	.	+	0	ID=GMJLKIPL_00102;inference=ab initio prediction:Prodigal:002006;locus_tag=GMJLKIPL_00102;product=hypothetical protein
M-isbiliense-contig_2_1	Prodigal:002006	CDS	20791	21849	.	-	0	ID=GMJLKIPL_00103;eC_number=7.6.2.8;Name=btuD_1;gene=btuD_1;inference=ab initio prediction:Prodigal:002006,protein motif:HAMAP:MF_01005;locus_tag=GMJLKIPL_00103;product=Vitamin B12 import ATP-binding protein BtuD
M-isbiliense-contig_2_1	Prodigal:002006	CDS	21842	23512	.	-	0	ID=GMJLKIPL_00104;inference=ab initio prediction:Prodigal:002006;locus_tag=GMJLKIPL_00104;product=hypothetical protein
M-isbiliense-contig_2_1	Prodigal:002006	CDS	23517	24611	.	-	0	ID=GMJLKIPL_00105;inference=ab initio prediction:Prodigal:002006;locus_tag=GMJLKIPL_00105;product=hypothetical protein
M-isbiliense-contig_2_1	Prodigal:002006	CDS	24843	25526	.	+	0	ID=GMJLKIPL_00106;Name=tctD;db_xref=COG:COG0745;gene=tctD;inference=ab initio prediction:Prodigal:002006,similar to AA sequence:UniProtKB:P0CL17;locus_tag=GMJLKIPL_00106;product=Transcriptional regulatory protein tctD
M-isbiliense-contig_2_1	Prodigal:002006	CDS	25538	26959	.	+	0	ID=GMJLKIPL_00107;eC_number=2.7.-.-;Name=sasA_1;gene=sasA_1;inference=ab initio prediction:Prodigal:002006,protein motif:HAMAP:MF_01837;locus_tag=GMJLKIPL_00107;product=Adaptive-response sensory-kinase SasA
M-isbiliense-contig_2_1	Prodigal:002006	CDS	27042	27311	.	+	0	ID=GMJLKIPL_00108;inference=ab initio prediction:Prodigal:002006;locus_tag=GMJLKIPL_00108;product=hypothetical protein
M-isbiliense-contig_2_1	Prodigal:002006	CDS	27382	27738	.	-	0	ID=GMJLKIPL_00109;Name=cycA;gene=cycA;inference=ab initio prediction:Prodigal:002006,similar to AA sequence:UniProtKB:P00083;locus_tag=GMJLKIPL_00109;product=Cytochrome c2
M-isbiliense-contig_2_1	Prodigal:002006	CDS	28031	29464	.	+	0	ID=GMJLKIPL_00110;eC_number=1.-.-.-;db_xref=COG:COG0277;inference=ab initio prediction:Prodigal:002006,similar to AA sequence:UniProtKB:P9WIT1;locus_tag=GMJLKIPL_00110;product=putative FAD-linked oxidoreductase
M-isbiliense-contig_2_1	Prodigal:002006	CDS	29478	31193	.	-	0	ID=GMJLKIPL_00111;inference=ab initio prediction:Prodigal:002006;locus_tag=GMJLKIPL_00111;product=hypothetical protein
M-isbiliense-contig_2_1	Prodigal:002006	CDS	31423	32961	.	+	0	ID=GMJLKIPL_00112;eC_number=6.2.1.3;Name=lcfB_1;db_xref=COG:COG0318;gene=lcfB_1;inference=ab initio prediction:Prodigal:002006,similar to AA sequence:UniProtKB:O07610;locus_tag=GMJLKIPL_00112;product=Long-chain-fatty-acid--CoA ligase
M-isbiliense-contig_2_1	Prodigal:002006	CDS	33125	34591	.	+	0	ID=GMJLKIPL_00113;inference=ab initio prediction:Prodigal:002006;locus_tag=GMJLKIPL_00113;product=hypothetical protein
M-isbiliense-contig_2_1	Prodigal:002006	CDS	34588	35718	.	+	0	ID=GMJLKIPL_00114;eC_number=3.4.17.11;Name=cpg2_1;gene=cpg2_1;inference=ab initio prediction:Prodigal:002006,similar to AA sequence:UniProtKB:P06621;locus_tag=GMJLKIPL_00114;product=Carboxypeptidase G2
M-isbiliense-contig_2_1	Prodigal:002006	CDS	35725	36114	.	-	0	ID=GMJLKIPL_00115;inference=ab initio prediction:Prodigal:002006;locus_tag=GMJLKIPL_00115;product=hypothetical protein
M-isbiliense-contig_2_1	Prodigal:002006	CDS	36238	36954	.	+	0	ID=GMJLKIPL_00116;inference=ab initio prediction:Prodigal:002006;locus_tag=GMJLKIPL_00116;product=hypothetical protein
M-isbiliense-contig_2_1	Prodigal:002006	CDS	36960	38111	.	-	0	ID=GMJLKIPL_00117;inference=ab initio prediction:Prodigal:002006;locus_tag=GMJLKIPL_00117;product=hypothetical protein
M-isbiliense-contig_2_1	Prodigal:002006	CDS	38197	38853	.	-	0	ID=GMJLKIPL_00118;inference=ab initio prediction:Prodigal:002006;locus_tag=GMJLKIPL_00118;product=hypothetical protein
M-isbiliense-contig_2_1	Prodigal:002006	CDS	38850	40175	.	-	0	ID=GMJLKIPL_00119;inference=ab initio prediction:Prodigal:002006;locus_tag=GMJLKIPL_00119;product=hypothetical protein
M-isbiliense-contig_2_1	Prodigal:002006	CDS	40329	40817	.	+	0	ID=GMJLKIPL_00120;inference=ab initio prediction:Prodigal:002006;locus_tag=GMJLKIPL_00120;product=hypothetical protein
M-isbiliense-contig_2_1	Prodigal:002006	CDS	40999	42234	.	-	0	ID=GMJLKIPL_00121;eC_number=3.2.2.31;Name=mutY;gene=mutY;inference=ab initio prediction:Prodigal:002006,similar to AA sequence:UniProtKB:P83847;locus_tag=GMJLKIPL_00121;product=Adenine DNA glycosylase
M-isbiliense-contig_2_1	Prodigal:002006	CDS	42357	42845	.	+	0	ID=GMJLKIPL_00122;inference=ab initio prediction:Prodigal:002006;locus_tag=GMJLKIPL_00122;product=hypothetical protein
M-isbiliense-contig_2_1	Prodigal:002006	CDS	42855	43025	.	-	0	ID=GMJLKIPL_00123;inference=ab initio prediction:Prodigal:002006;locus_tag=GMJLKIPL_00123;product=hypothetical protein
M-isbiliense-contig_2_1	Prodigal:002006	CDS	43341	44234	.	-	0	ID=GMJLKIPL_00124;inference=ab initio prediction:Prodigal:002006;locus_tag=GMJLKIPL_00124;product=hypothetical protein
M-isbiliense-contig_2_1	Prodigal:002006	CDS	44231	44734	.	-	0	ID=GMJLKIPL_00125;inference=ab initio prediction:Prodigal:002006;locus_tag=GMJLKIPL_00125;product=hypothetical protein
M-isbiliense-contig_2_1	Prodigal:002006	CDS	44743	45954	.	-	0	ID=GMJLKIPL_00126;inference=ab initio prediction:Prodigal:002006;locus_tag=GMJLKIPL_00126;product=hypothetical protein
M-isbiliense-contig_2_1	Prodigal:002006	CDS	45964	46470	.	-	0	ID=GMJLKIPL_00127;inference=ab initio prediction:Prodigal:002006;locus_tag=GMJLKIPL_00127;product=hypothetical protein
M-isbiliense-contig_2_1	Prodigal:002006	CDS	46828	47787	.	+	0	ID=GMJLKIPL_00128;inference=ab initio prediction:Prodigal:002006;locus_tag=GMJLKIPL_00128;product=hypothetical protein
M-isbiliense-contig_2_1	Prodigal:002006	CDS	48011	48757	.	+	0	ID=GMJLKIPL_00129;Name=flgG_1;db_xref=COG:COG4786;gene=flgG_1;inference=ab initio prediction:Prodigal:002006,similar to AA sequence:UniProtKB:P0A1J3;locus_tag=GMJLKIPL_00129;product=Flagellar basal-body rod protein FlgG
M-isbiliense-contig_2_1	Prodigal:002006	CDS	48770	49561	.	+	0	ID=GMJLKIPL_00130;Name=flgG_2;db_xref=COG:COG4786;gene=flgG_2;inference=ab initio prediction:Prodigal:002006,similar to AA sequence:UniProtKB:P0A1J3;locus_tag=GMJLKIPL_00130;product=Flagellar basal-body rod protein FlgG
M-isbiliense-contig_2_1	Prodigal:002006	CDS	49567	50607	.	+	0	ID=GMJLKIPL_00131;inference=ab initio prediction:Prodigal:002006;locus_tag=GMJLKIPL_00131;product=hypothetical protein
M-isbiliense-contig_2_1	Prodigal:002006	CDS	50640	51380	.	+	0	ID=GMJLKIPL_00132;Name=flgH_1;gene=flgH_1;inference=ab initio prediction:Prodigal:002006,protein motif:HAMAP:MF_00415;locus_tag=GMJLKIPL_00132;product=Flagellar L-ring protein
M-isbiliense-contig_2_1	Prodigal:002006	CDS	51389	51835	.	-	0	ID=GMJLKIPL_00133;inference=ab initio prediction:Prodigal:002006;locus_tag=GMJLKIPL_00133;product=hypothetical protein
M-isbiliense-contig_2_1	Prodigal:002006	CDS	51845	52843	.	-	0	ID=GMJLKIPL_00134;eC_number=3.1.3.11;Name=glpX;db_xref=COG:COG1494;gene=glpX;inference=ab initio prediction:Prodigal:002006,similar to AA sequence:UniProtKB:Q03224;locus_tag=GMJLKIPL_00134;product=Fructose-1%2C6-bisphosphatase class 2
M-isbiliense-contig_2_1	Prodigal:002006	CDS	52894	54216	.	-	0	ID=GMJLKIPL_00135;eC_number=1.1.1.3;Name=hom;db_xref=COG:COG0460;gene=hom;inference=ab initio prediction:Prodigal:002006,similar to AA sequence:UniProtKB:P08499;locus_tag=GMJLKIPL_00135;product=Homoserine dehydrogenase
M-isbiliense-contig_2_1	Prodigal:002006	CDS	54339	55049	.	-	0	ID=GMJLKIPL_00136;inference=ab initio prediction:Prodigal:002006;locus_tag=GMJLKIPL_00136;product=hypothetical protein
M-isbiliense-contig_2_1	Prodigal:002006	CDS	55100	55933	.	+	0	ID=GMJLKIPL_00137;eC_number=3.1.11.2;Name=xthA_1;db_xref=COG:COG0708;gene=xthA_1;inference=ab initio prediction:Prodigal:002006,similar to AA sequence:UniProtKB:P09030;locus_tag=GMJLKIPL_00137;product=Exodeoxyribonuclease III
M-isbiliense-contig_2_1	Prodigal:002006	CDS	55987	57213	.	+	0	ID=GMJLKIPL_00138;Name=entS;db_xref=COG:COG0477;gene=entS;inference=ab initio prediction:Prodigal:002006,similar to AA sequence:UniProtKB:P24077;locus_tag=GMJLKIPL_00138;product=Enterobactin exporter EntS
M-isbiliense-contig_2_1	Prodigal:002006	CDS	57387	59114	.	+	0	ID=GMJLKIPL_00139;eC_number=1.2.5.1;Name=poxB;db_xref=COG:COG0028;gene=poxB;inference=ab initio prediction:Prodigal:002006,similar to AA sequence:UniProtKB:P07003;locus_tag=GMJLKIPL_00139;product=Pyruvate dehydrogenase [ubiquinone]
M-isbiliense-contig_2_1	Prodigal:002006	CDS	59208	59435	.	+	0	ID=GMJLKIPL_00140;inference=ab initio prediction:Prodigal:002006;locus_tag=GMJLKIPL_00140;product=hypothetical protein
M-isbiliense-contig_2_1	Prodigal:002006	CDS	59439	60470	.	-	0	ID=GMJLKIPL_00141;eC_number=2.4.2.21;Name=cobU;gene=cobU;inference=ab initio prediction:Prodigal:002006,similar to AA sequence:UniProtKB:P29935;locus_tag=GMJLKIPL_00141;product=Nicotinate-nucleotide--dimethylbenzimidazole phosphoribosyltransferase
M-isbiliense-contig_2_1	Prodigal:002006	CDS	60750	61613	.	+	0	ID=GMJLKIPL_00142;eC_number=2.7.8.26;Name=cobV;gene=cobV;inference=ab initio prediction:Prodigal:002006,similar to AA sequence:UniProtKB:P29936;locus_tag=GMJLKIPL_00142;product=Adenosylcobinamide-GDP ribazoletransferase
M-isbiliense-contig_2_1	Prodigal:002006	CDS	61631	61840	.	+	0	ID=GMJLKIPL_00143;inference=ab initio prediction:Prodigal:002006;locus_tag=GMJLKIPL_00143;product=hypothetical protein
M-isbiliense-contig_2_1	Prodigal:002006	CDS	61847	62548	.	+	0	ID=GMJLKIPL_00144;inference=ab initio prediction:Prodigal:002006;locus_tag=GMJLKIPL_00144;product=hypothetical protein
M-isbiliense-contig_2_1	Prodigal:002006	CDS	62595	63422	.	-	0	ID=GMJLKIPL_00145;eC_number=1.3.1.9;Name=fabI_1;db_xref=COG:COG0623;gene=fabI_1;inference=ab initio prediction:Prodigal:002006,similar to AA sequence:UniProtKB:P16657;locus_tag=GMJLKIPL_00145;product=Enoyl-[acyl-carrier-protein] reductase [NADH] FabI
M-isbiliense-contig_2_1	Prodigal:002006	CDS	63505	64731	.	-	0	ID=GMJLKIPL_00146;eC_number=2.3.1.41;Name=fabB;gene=fabB;inference=ab initio prediction:Prodigal:002006,similar to AA sequence:UniProtKB:Q02K94;locus_tag=GMJLKIPL_00146;product=3-oxoacyl-[acyl-carrier-protein] synthase 1
M-isbiliense-contig_2_1	Prodigal:002006	CDS	64863	65414	.	-	0	ID=GMJLKIPL_00147;eC_number=4.2.1.59;Name=fabA;db_xref=COG:COG0764;gene=fabA;inference=ab initio prediction:Prodigal:002006,similar to AA sequence:UniProtKB:O33877;locus_tag=GMJLKIPL_00147;product=3-hydroxydecanoyl-[acyl-carrier-protein] dehydratase
M-isbiliense-contig_2_1	Prodigal:002006	CDS	65678	66172	.	+	0	ID=GMJLKIPL_00148;inference=ab initio prediction:Prodigal:002006;locus_tag=GMJLKIPL_00148;product=hypothetical protein
M-isbiliense-contig_2_1	Prodigal:002006	CDS	66260	68884	.	-	0	ID=GMJLKIPL_00149;inference=ab initio prediction:Prodigal:002006;locus_tag=GMJLKIPL_00149;product=hypothetical protein
M-isbiliense-contig_2_1	Prodigal:002006	CDS	68967	70646	.	-	0	ID=GMJLKIPL_00150;eC_number=2.2.1.6;Name=ilvG_1;gene=ilvG_1;inference=ab initio prediction:Prodigal:002006,similar to AA sequence:UniProtKB:P0DP90;locus_tag=GMJLKIPL_00150;product=Acetolactate synthase isozyme 2 large subunit
M-isbiliense-contig_2_1	Prodigal:002006	CDS	70717	71592	.	-	0	ID=GMJLKIPL_00151;inference=ab initio prediction:Prodigal:002006;locus_tag=GMJLKIPL_00151;product=hypothetical protein
M-isbiliense-contig_2_1	Prodigal:002006	CDS	71678	71935	.	+	0	ID=GMJLKIPL_00152;inference=ab initio prediction:Prodigal:002006;locus_tag=GMJLKIPL_00152;product=hypothetical protein
M-isbiliense-contig_2_1	Prodigal:002006	CDS	71922	73322	.	+	0	ID=GMJLKIPL_00153;eC_number=6.2.1.26;Name=menE_2;gene=menE_2;inference=ab initio prediction:Prodigal:002006,protein motif:HAMAP:MF_00731;locus_tag=GMJLKIPL_00153;product=2-succinylbenzoate--CoA ligase
M-isbiliense-contig_2_1	Prodigal:002006	CDS	73315	74040	.	+	0	ID=GMJLKIPL_00154;eC_number=1.1.1.100;Name=fabG_1;gene=fabG_1;inference=ab initio prediction:Prodigal:002006,similar to AA sequence:UniProtKB:P71534;locus_tag=GMJLKIPL_00154;product=3-oxoacyl-[acyl-carrier-protein] reductase FabG
M-isbiliense-contig_2_1	Prodigal:002006	CDS	74384	75313	.	-	0	ID=GMJLKIPL_00155;eC_number=6.2.1.-;db_xref=COG:COG0172;inference=ab initio prediction:Prodigal:002006,similar to AA sequence:UniProtKB:Q89VT8;locus_tag=GMJLKIPL_00155;product=Amino acid--[acyl-carrier-protein] ligase 1
M-isbiliense-contig_2_1	Prodigal:002006	CDS	75358	76575	.	-	0	ID=GMJLKIPL_00156;eC_number=1.3.99.-;db_xref=COG:COG1960;inference=ab initio prediction:Prodigal:002006,similar to AA sequence:UniProtKB:P9WQG1;locus_tag=GMJLKIPL_00156;product=putative acyl-CoA dehydrogenase fadE25
M-isbiliense-contig_2_1	Prodigal:002006	CDS	76865	77143	.	+	0	ID=GMJLKIPL_00157;inference=ab initio prediction:Prodigal:002006,similar to AA sequence:UniProtKB:Q89VT6;locus_tag=GMJLKIPL_00157;product=Aminoacyl carrier protein 1
M-isbiliense-contig_2_1	Prodigal:002006	CDS	77164	78600	.	-	0	ID=GMJLKIPL_00158;inference=ab initio prediction:Prodigal:002006;locus_tag=GMJLKIPL_00158;product=hypothetical protein
M-isbiliense-contig_2_1	Prodigal:002006	CDS	78738	80753	.	-	0	ID=GMJLKIPL_00159;inference=ab initio prediction:Prodigal:002006;locus_tag=GMJLKIPL_00159;product=hypothetical protein
M-isbiliense-contig_2_1	Prodigal:002006	CDS	80911	82122	.	+	0	ID=GMJLKIPL_00160;eC_number=5.1.3.14;Name=wecB;db_xref=COG:COG0381;gene=wecB;inference=ab initio prediction:Prodigal:002006,similar to AA sequence:UniProtKB:P27828;locus_tag=GMJLKIPL_00160;product=UDP-N-acetylglucosamine 2-epimerase
M-isbiliense-contig_2_1	Prodigal:002006	CDS	82190	83458	.	+	0	ID=GMJLKIPL_00161;eC_number=1.1.1.336;Name=wecC;db_xref=COG:COG0677;gene=wecC;inference=ab initio prediction:Prodigal:002006,similar to AA sequence:UniProtKB:P27829;locus_tag=GMJLKIPL_00161;product=UDP-N-acetyl-D-mannosamine dehydrogenase
M-isbiliense-contig_2_1	Prodigal:002006	CDS	83476	84252	.	+	0	ID=GMJLKIPL_00162;eC_number=2.4.1.187;inference=ab initio prediction:Prodigal:002006,protein motif:HAMAP:MF_02070;locus_tag=GMJLKIPL_00162;product=N-acetylglucosaminyldiphosphoundecaprenol N-acetyl-beta-D-mannosaminyltransferase
M-isbiliense-contig_2_1	Prodigal:002006	CDS	84256	85743	.	+	0	ID=GMJLKIPL_00163;inference=ab initio prediction:Prodigal:002006;locus_tag=GMJLKIPL_00163;product=hypothetical protein
M-isbiliense-contig_2_1	Prodigal:002006	CDS	85730	86860	.	-	0	ID=GMJLKIPL_00164;eC_number=2.4.1.250;Name=mshA_1;gene=mshA_1;inference=ab initio prediction:Prodigal:002006,protein motif:HAMAP:MF_01695;locus_tag=GMJLKIPL_00164;product=D-inositol-3-phosphate glycosyltransferase
M-isbiliense-contig_2_1	Prodigal:002006	CDS	87032	88474	.	+	0	ID=GMJLKIPL_00165;inference=ab initio prediction:Prodigal:002006;locus_tag=GMJLKIPL_00165;product=hypothetical protein
M-isbiliense-contig_2_1	Prodigal:002006	CDS	88591	89223	.	-	0	ID=GMJLKIPL_00166;Name=leuE;db_xref=COG:COG1280;gene=leuE;inference=ab initio prediction:Prodigal:002006,similar to AA sequence:UniProtKB:P76249;locus_tag=GMJLKIPL_00166;product=Leucine efflux protein
M-isbiliense-contig_2_1	Prodigal:002006	CDS	89263	90420	.	-	0	ID=GMJLKIPL_00167;eC_number=2.4.1.250;Name=mshA_2;gene=mshA_2;inference=ab initio prediction:Prodigal:002006,protein motif:HAMAP:MF_01695;locus_tag=GMJLKIPL_00167;product=D-inositol-3-phosphate glycosyltransferase
M-isbiliense-contig_2_1	Prodigal:002006	CDS	90642	91913	.	+	0	ID=GMJLKIPL_00168;inference=ab initio prediction:Prodigal:002006;locus_tag=GMJLKIPL_00168;product=hypothetical protein
M-isbiliense-contig_2_1	Prodigal:002006	CDS	91907	93427	.	+	0	ID=GMJLKIPL_00169;inference=ab initio prediction:Prodigal:002006;locus_tag=GMJLKIPL_00169;product=hypothetical protein
M-isbiliense-contig_2_1	Prodigal:002006	CDS	93477	94862	.	-	0	ID=GMJLKIPL_00170;eC_number=2.7.13.3;Name=luxQ;gene=luxQ;inference=ab initio prediction:Prodigal:002006,similar to AA sequence:UniProtKB:Q9KLK7;locus_tag=GMJLKIPL_00170;product=Autoinducer 2 sensor kinase/phosphatase LuxQ
M-isbiliense-contig_2_1	Prodigal:002006	CDS	94873	96033	.	-	0	ID=GMJLKIPL_00171;inference=ab initio prediction:Prodigal:002006;locus_tag=GMJLKIPL_00171;product=hypothetical protein
M-isbiliense-contig_2_1	Prodigal:002006	CDS	96728	97390	.	+	0	ID=GMJLKIPL_00172;Name=narL;db_xref=COG:COG2197;gene=narL;inference=ab initio prediction:Prodigal:002006,similar to AA sequence:UniProtKB:P9WGM5;locus_tag=GMJLKIPL_00172;product=putative transcriptional regulatory protein NarL
M-isbiliense-contig_2_1	Prodigal:002006	CDS	97576	98433	.	-	0	ID=GMJLKIPL_00173;Name=cysL_1;db_xref=COG:COG0583;gene=cysL_1;inference=ab initio prediction:Prodigal:002006,similar to AA sequence:UniProtKB:P39647;locus_tag=GMJLKIPL_00173;product=HTH-type transcriptional regulator CysL
M-isbiliense-contig_2_1	Prodigal:002006	CDS	98525	98905	.	+	0	ID=GMJLKIPL_00174;inference=ab initio prediction:Prodigal:002006;locus_tag=GMJLKIPL_00174;product=hypothetical protein
M-isbiliense-contig_2_1	Prodigal:002006	CDS	99082	101145	.	+	0	ID=GMJLKIPL_00175;Name=cstA;db_xref=COG:COG1966;gene=cstA;inference=ab initio prediction:Prodigal:002006,similar to AA sequence:UniProtKB:P15078;locus_tag=GMJLKIPL_00175;product=Peptide transporter CstA
M-isbiliense-contig_2_1	Prodigal:002006	CDS	101151	101375	.	+	0	ID=GMJLKIPL_00176;inference=ab initio prediction:Prodigal:002006;locus_tag=GMJLKIPL_00176;product=hypothetical protein
M-isbiliense-contig_2_1	Prodigal:002006	CDS	101634	102944	.	-	0	ID=GMJLKIPL_00177;eC_number=2.4.2.4;Name=deoA;db_xref=COG:COG0213;gene=deoA;inference=ab initio prediction:Prodigal:002006,similar to AA sequence:UniProtKB:Q7CP66;locus_tag=GMJLKIPL_00177;product=Thymidine phosphorylase
M-isbiliense-contig_2_1	Prodigal:002006	CDS	102948	103697	.	-	0	ID=GMJLKIPL_00178;eC_number=4.1.2.4;Name=deoC;db_xref=COG:COG0274;gene=deoC;inference=ab initio prediction:Prodigal:002006,similar to AA sequence:UniProtKB:P0A6L0;locus_tag=GMJLKIPL_00178;product=Deoxyribose-phosphate aldolase
M-isbiliense-contig_2_1	Prodigal:002006	CDS	103694	104512	.	-	0	ID=GMJLKIPL_00179;eC_number=2.4.2.1;Name=punA;gene=punA;inference=ab initio prediction:Prodigal:002006,similar to AA sequence:UniProtKB:P77834;locus_tag=GMJLKIPL_00179;product=Purine nucleoside phosphorylase 1
M-isbiliense-contig_2_1	Prodigal:002006	CDS	104509	104913	.	-	0	ID=GMJLKIPL_00180;eC_number=3.5.4.5;Name=cdd;db_xref=COG:COG0295;gene=cdd;inference=ab initio prediction:Prodigal:002006,similar to AA sequence:UniProtKB:P19079;locus_tag=GMJLKIPL_00180;product=Cytidine deaminase
M-isbiliense-contig_2_1	Prodigal:002006	CDS	105021	105461	.	-	0	ID=GMJLKIPL_00181;inference=ab initio prediction:Prodigal:002006;locus_tag=GMJLKIPL_00181;product=hypothetical protein
M-isbiliense-contig_2_1	Prodigal:002006	CDS	105743	107113	.	+	0	ID=GMJLKIPL_00182;db_xref=COG:COG2239;inference=ab initio prediction:Prodigal:002006,similar to AA sequence:UniProtKB:Q5SMG8;locus_tag=GMJLKIPL_00182;product=Magnesium transporter MgtE
M-isbiliense-contig_2_1	Prodigal:002006	CDS	107133	107678	.	-	0	ID=GMJLKIPL_00183;inference=ab initio prediction:Prodigal:002006;locus_tag=GMJLKIPL_00183;product=hypothetical protein
M-isbiliense-contig_2_1	Prodigal:002006	CDS	107758	107928	.	-	0	ID=GMJLKIPL_00184;inference=ab initio prediction:Prodigal:002006;locus_tag=GMJLKIPL_00184;product=hypothetical protein
M-isbiliense-contig_2_1	Prodigal:002006	CDS	108820	109851	.	+	0	ID=GMJLKIPL_00185;eC_number=2.1.1.199;Name=rsmH;db_xref=COG:COG0275;gene=rsmH;inference=ab initio prediction:Prodigal:002006,similar to AA sequence:UniProtKB:P60390;locus_tag=GMJLKIPL_00185;product=Ribosomal RNA small subunit methyltransferase H
M-isbiliense-contig_2_1	Prodigal:002006	CDS	109848	110279	.	+	0	ID=GMJLKIPL_00186;inference=ab initio prediction:Prodigal:002006;locus_tag=GMJLKIPL_00186;product=hypothetical protein
M-isbiliense-contig_2_1	Prodigal:002006	CDS	110286	112064	.	+	0	ID=GMJLKIPL_00187;eC_number=3.4.16.4;Name=ftsI;gene=ftsI;inference=ab initio prediction:Prodigal:002006,similar to AA sequence:UniProtKB:B8H0A0;locus_tag=GMJLKIPL_00187;product=putative peptidoglycan D%2CD-transpeptidase FtsI
M-isbiliense-contig_2_1	Prodigal:002006	CDS	112396	113871	.	+	0	ID=GMJLKIPL_00188;eC_number=6.3.2.13;Name=murE;db_xref=COG:COG0769;gene=murE;inference=ab initio prediction:Prodigal:002006,similar to AA sequence:UniProtKB:Q819Q0;locus_tag=GMJLKIPL_00188;product=UDP-N-acetylmuramoyl-L-alanyl-D-glutamate--2%2C6-diaminopimelate ligase
M-isbiliense-contig_2_1	Prodigal:002006	CDS	113868	115322	.	+	0	ID=GMJLKIPL_00189;eC_number=6.3.2.10;Name=murF;db_xref=COG:COG0770;gene=murF;inference=ab initio prediction:Prodigal:002006,similar to AA sequence:UniProtKB:P11880;locus_tag=GMJLKIPL_00189;product=UDP-N-acetylmuramoyl-tripeptide--D-alanyl-D-alanine ligase
M-isbiliense-contig_2_1	Prodigal:002006	CDS	115426	116511	.	+	0	ID=GMJLKIPL_00190;eC_number=2.7.8.13;Name=mraY;db_xref=COG:COG0472;gene=mraY;inference=ab initio prediction:Prodigal:002006,similar to AA sequence:UniProtKB:P0A6W3;locus_tag=GMJLKIPL_00190;product=Phospho-N-acetylmuramoyl-pentapeptide-transferase
M-isbiliense-contig_2_1	Prodigal:002006	CDS	116574	118007	.	-	0	ID=GMJLKIPL_00191;eC_number=3.4.21.107;Name=degP_1;db_xref=COG:COG0265;gene=degP_1;inference=ab initio prediction:Prodigal:002006,similar to AA sequence:UniProtKB:P0C0V0;locus_tag=GMJLKIPL_00191;product=Periplasmic serine endoprotease DegP
M-isbiliense-contig_2_1	Prodigal:002006	CDS	118205	118387	.	+	0	ID=GMJLKIPL_00192;inference=ab initio prediction:Prodigal:002006;locus_tag=GMJLKIPL_00192;product=hypothetical protein
M-isbiliense-contig_2_1	Prodigal:002006	CDS	118494	118982	.	-	0	ID=GMJLKIPL_00193;Name=rpsI;db_xref=COG:COG0103;gene=rpsI;inference=ab initio prediction:Prodigal:002006,similar to AA sequence:UniProtKB:Q6N650;locus_tag=GMJLKIPL_00193;product=30S ribosomal protein S9
M-isbiliense-contig_2_1	Prodigal:002006	CDS	118984	119445	.	-	0	ID=GMJLKIPL_00194;Name=rplM;db_xref=COG:COG0102;gene=rplM;inference=ab initio prediction:Prodigal:002006,similar to AA sequence:UniProtKB:Q6N651;locus_tag=GMJLKIPL_00194;product=50S ribosomal protein L13
M-isbiliense-contig_2_1	Prodigal:002006	CDS	119630	120061	.	-	0	ID=GMJLKIPL_00195;inference=ab initio prediction:Prodigal:002006;locus_tag=GMJLKIPL_00195;product=hypothetical protein
M-isbiliense-contig_2_1	Prodigal:002006	CDS	120147	120932	.	+	0	ID=GMJLKIPL_00196;eC_number=4.2.1.17;Name=echA8_1;db_xref=COG:COG1024;gene=echA8_1;inference=ab initio prediction:Prodigal:002006,similar to AA sequence:UniProtKB:P9WNN9;locus_tag=GMJLKIPL_00196;product=putative enoyl-CoA hydratase echA8
M-isbiliense-contig_2_1	Prodigal:002006	CDS	120936	121376	.	-	0	ID=GMJLKIPL_00197;eC_number=4.4.1.5;Name=gloA_1;db_xref=COG:COG0346;gene=gloA_1;inference=ab initio prediction:Prodigal:002006,similar to AA sequence:UniProtKB:P44638;locus_tag=GMJLKIPL_00197;product=Lactoylglutathione lyase
M-isbiliense-contig_2_1	Prodigal:002006	CDS	121589	124273	.	+	0	ID=GMJLKIPL_00198;eC_number=3.4.11.2;Name=pepN;db_xref=COG:COG0308;gene=pepN;inference=ab initio prediction:Prodigal:002006,similar to AA sequence:UniProtKB:P04825;locus_tag=GMJLKIPL_00198;product=Aminopeptidase N
M-isbiliense-contig_2_1	Prodigal:002006	CDS	124458	126770	.	+	0	ID=GMJLKIPL_00199;eC_number=2.7.13.3;Name=rcsC_2;gene=rcsC_2;inference=ab initio prediction:Prodigal:002006,protein motif:HAMAP:MF_00979;locus_tag=GMJLKIPL_00199;product=Sensor histidine kinase RcsC
M-isbiliense-contig_2_1	Prodigal:002006	CDS	126864	127229	.	-	0	ID=GMJLKIPL_00200;inference=ab initio prediction:Prodigal:002006;locus_tag=GMJLKIPL_00200;product=hypothetical protein
M-isbiliense-contig_2_1	Prodigal:002006	CDS	127386	127778	.	-	0	ID=GMJLKIPL_00201;inference=ab initio prediction:Prodigal:002006;locus_tag=GMJLKIPL_00201;product=hypothetical protein
M-isbiliense-contig_2_1	Prodigal:002006	CDS	127881	128138	.	-	0	ID=GMJLKIPL_00202;inference=ab initio prediction:Prodigal:002006;locus_tag=GMJLKIPL_00202;product=hypothetical protein
M-isbiliense-contig_2_1	Prodigal:002006	CDS	128197	129135	.	-	0	ID=GMJLKIPL_00203;inference=ab initio prediction:Prodigal:002006;locus_tag=GMJLKIPL_00203;product=hypothetical protein
M-isbiliense-contig_2_1	Prodigal:002006	CDS	129259	129813	.	-	0	ID=GMJLKIPL_00204;inference=ab initio prediction:Prodigal:002006;locus_tag=GMJLKIPL_00204;product=hypothetical protein
M-isbiliense-contig_2_1	Prodigal:002006	CDS	129894	131105	.	-	0	ID=GMJLKIPL_00205;inference=ab initio prediction:Prodigal:002006;locus_tag=GMJLKIPL_00205;product=hypothetical protein
M-isbiliense-contig_2_1	Prodigal:002006	CDS	131261	131584	.	-	0	ID=GMJLKIPL_00206;Name=thcC;gene=thcC;inference=ab initio prediction:Prodigal:002006,similar to AA sequence:UniProtKB:P43493;locus_tag=GMJLKIPL_00206;product=Rhodocoxin
M-isbiliense-contig_2_1	Prodigal:002006	CDS	131652	132905	.	-	0	ID=GMJLKIPL_00207;eC_number=1.14.99.15;inference=ab initio prediction:Prodigal:002006,similar to AA sequence:UniProtKB:Q6N8N2;locus_tag=GMJLKIPL_00207;product=Cytochrome p450 CYP199A2
M-isbiliense-contig_2_1	Prodigal:002006	CDS	132998	133498	.	+	0	ID=GMJLKIPL_00208;Name=slyA_1;gene=slyA_1;inference=ab initio prediction:Prodigal:002006,protein motif:HAMAP:MF_01819;locus_tag=GMJLKIPL_00208;product=Transcriptional regulator SlyA
M-isbiliense-contig_2_1	Prodigal:002006	CDS	133565	134800	.	-	0	ID=GMJLKIPL_00209;eC_number=1.18.1.-;Name=thcD_2;gene=thcD_2;inference=ab initio prediction:Prodigal:002006,similar to AA sequence:UniProtKB:P43494;locus_tag=GMJLKIPL_00209;product=Rhodocoxin reductase
M-isbiliense-contig_2_1	Prodigal:002006	CDS	135009	135473	.	+	0	ID=GMJLKIPL_00210;inference=ab initio prediction:Prodigal:002006;locus_tag=GMJLKIPL_00210;product=hypothetical protein
M-isbiliense-contig_2_1	Prodigal:002006	CDS	135460	136362	.	+	0	ID=GMJLKIPL_00211;Name=sigJ;gene=sigJ;inference=ab initio prediction:Prodigal:002006,similar to AA sequence:UniProtKB:L0TCG5;locus_tag=GMJLKIPL_00211;product=ECF RNA polymerase sigma factor SigJ
M-isbiliense-contig_2_1	Prodigal:002006	CDS	136463	138013	.	+	0	ID=GMJLKIPL_00212;inference=ab initio prediction:Prodigal:002006;locus_tag=GMJLKIPL_00212;product=hypothetical protein
M-isbiliense-contig_2_1	Prodigal:002006	CDS	138341	138712	.	+	0	ID=GMJLKIPL_00213;inference=ab initio prediction:Prodigal:002006;locus_tag=GMJLKIPL_00213;product=hypothetical protein
M-isbiliense-contig_2_1	Prodigal:002006	CDS	138709	138810	.	+	0	ID=GMJLKIPL_00214;inference=ab initio prediction:Prodigal:002006;locus_tag=GMJLKIPL_00214;product=hypothetical protein
M-isbiliense-contig_2_1	Prodigal:002006	CDS	138965	140089	.	-	0	ID=GMJLKIPL_00215;eC_number=1.13.11.27;Name=hpd;gene=hpd;inference=ab initio prediction:Prodigal:002006,similar to AA sequence:UniProtKB:P80064;locus_tag=GMJLKIPL_00215;product=4-hydroxyphenylpyruvate dioxygenase
M-isbiliense-contig_2_1	Prodigal:002006	CDS	140203	140706	.	+	0	ID=GMJLKIPL_00216;Name=lrp_1;db_xref=COG:COG1522;gene=lrp_1;inference=ab initio prediction:Prodigal:002006,similar to AA sequence:UniProtKB:P0ACJ0;locus_tag=GMJLKIPL_00216;product=Leucine-responsive regulatory protein
M-isbiliense-contig_2_1	Prodigal:002006	CDS	140717	141028	.	-	0	ID=GMJLKIPL_00217;Name=doxA;gene=doxA;inference=ab initio prediction:Prodigal:002006,similar to AA sequence:UniProtKB:P0A186;locus_tag=GMJLKIPL_00217;product=Naphthalene 1%2C2-dioxygenase system%2C ferredoxin component
M-isbiliense-contig_2_1	Prodigal:002006	CDS	141035	142342	.	-	0	ID=GMJLKIPL_00218;inference=ab initio prediction:Prodigal:002006;locus_tag=GMJLKIPL_00218;product=hypothetical protein
M-isbiliense-contig_2_1	Prodigal:002006	CDS	142342	143703	.	-	0	ID=GMJLKIPL_00219;eC_number=1.13.11.5;Name=hmgA;db_xref=COG:COG3508;gene=hmgA;inference=ab initio prediction:Prodigal:002006,similar to AA sequence:UniProtKB:Q9X4F5;locus_tag=GMJLKIPL_00219;product=Homogentisate 1%2C2-dioxygenase
M-isbiliense-contig_2_1	Prodigal:002006	CDS	143762	144253	.	+	0	ID=GMJLKIPL_00220;inference=ab initio prediction:Prodigal:002006;locus_tag=GMJLKIPL_00220;product=hypothetical protein
M-isbiliense-contig_2_1	Prodigal:002006	CDS	144370	144669	.	-	0	ID=GMJLKIPL_00221;inference=ab initio prediction:Prodigal:002006;locus_tag=GMJLKIPL_00221;product=hypothetical protein
M-isbiliense-contig_2_1	Prodigal:002006	CDS	144773	144934	.	-	0	ID=GMJLKIPL_00222;inference=ab initio prediction:Prodigal:002006;locus_tag=GMJLKIPL_00222;product=hypothetical protein
M-isbiliense-contig_2_1	Prodigal:002006	CDS	145189	145338	.	+	0	ID=GMJLKIPL_00223;inference=ab initio prediction:Prodigal:002006;locus_tag=GMJLKIPL_00223;product=hypothetical protein
M-isbiliense-contig_2_1	Prodigal:002006	CDS	145651	146472	.	+	0	ID=GMJLKIPL_00224;Name=iclR;db_xref=COG:COG1414;gene=iclR;inference=ab initio prediction:Prodigal:002006,similar to AA sequence:UniProtKB:P16528;locus_tag=GMJLKIPL_00224;product=Transcriptional repressor IclR
M-isbiliense-contig_2_1	Prodigal:002006	CDS	146489	147247	.	+	0	ID=GMJLKIPL_00225;eC_number=1.13.11.3;Name=pcaH;db_xref=COG:COG3485;gene=pcaH;inference=ab initio prediction:Prodigal:002006,similar to AA sequence:UniProtKB:P00437;locus_tag=GMJLKIPL_00225;product=Protocatechuate 3%2C4-dioxygenase beta chain
M-isbiliense-contig_2_1	Prodigal:002006	CDS	147250	147882	.	+	0	ID=GMJLKIPL_00226;eC_number=1.13.11.3;Name=pcaG;db_xref=COG:COG3485;gene=pcaG;inference=ab initio prediction:Prodigal:002006,similar to AA sequence:UniProtKB:P20371;locus_tag=GMJLKIPL_00226;product=Protocatechuate 3%2C4-dioxygenase alpha chain
M-isbiliense-contig_3_1	Prodigal:002006	CDS	132	569	.	+	0	ID=GMJLKIPL_00227;inference=ab initio prediction:Prodigal:002006;locus_tag=GMJLKIPL_00227;product=hypothetical protein
M-isbiliense-contig_3_1	Prodigal:002006	CDS	576	1412	.	-	0	ID=GMJLKIPL_00228;eC_number=2.1.1.185;Name=rlmB;gene=rlmB;inference=ab initio prediction:Prodigal:002006,protein motif:HAMAP:MF_01887;locus_tag=GMJLKIPL_00228;product=23S rRNA (guanosine-2'-O-)-methyltransferase RlmB
M-isbiliense-contig_3_1	Prodigal:002006	CDS	1409	1873	.	-	0	ID=GMJLKIPL_00229;eC_number=4.2.1.119;Name=phaJ_1;db_xref=COG:COG2030;gene=phaJ_1;inference=ab initio prediction:Prodigal:002006,similar to AA sequence:UniProtKB:Q2RQ36;locus_tag=GMJLKIPL_00229;product=(R)-specific enoyl-CoA hydratase
M-isbiliense-contig_3_1	Prodigal:002006	CDS	2021	2632	.	+	0	ID=GMJLKIPL_00230;inference=ab initio prediction:Prodigal:002006;locus_tag=GMJLKIPL_00230;product=hypothetical protein
M-isbiliense-contig_3_1	Prodigal:002006	CDS	2629	3501	.	+	0	ID=GMJLKIPL_00231;eC_number=3.1.4.53;Name=cpdA_1;gene=cpdA_1;inference=ab initio prediction:Prodigal:002006,protein motif:HAMAP:MF_00905;locus_tag=GMJLKIPL_00231;product=3'%2C5'-cyclic adenosine monophosphate phosphodiesterase CpdA
M-isbiliense-contig_3_1	Prodigal:002006	CDS	3695	3991	.	+	0	ID=GMJLKIPL_00232;inference=ab initio prediction:Prodigal:002006;locus_tag=GMJLKIPL_00232;product=hypothetical protein
M-isbiliense-contig_3_1	Prodigal:002006	CDS	4117	5340	.	+	0	ID=GMJLKIPL_00233;eC_number=1.8.5.-;Name=msrP_1;gene=msrP_1;inference=ab initio prediction:Prodigal:002006,protein motif:HAMAP:MF_01206;locus_tag=GMJLKIPL_00233;product=Protein-methionine-sulfoxide reductase catalytic subunit MsrP
M-isbiliense-contig_3_1	Prodigal:002006	CDS	5337	5669	.	+	0	ID=GMJLKIPL_00234;inference=ab initio prediction:Prodigal:002006;locus_tag=GMJLKIPL_00234;product=hypothetical protein
M-isbiliense-contig_3_1	Prodigal:002006	CDS	5755	5976	.	+	0	ID=GMJLKIPL_00235;inference=ab initio prediction:Prodigal:002006;locus_tag=GMJLKIPL_00235;product=hypothetical protein
M-isbiliense-contig_3_1	Prodigal:002006	CDS	5984	6361	.	-	0	ID=GMJLKIPL_00236;eC_number=4.2.1.96;inference=ab initio prediction:Prodigal:002006,protein motif:HAMAP:MF_00434;locus_tag=GMJLKIPL_00236;product=Putative pterin-4-alpha-carbinolamine dehydratase
M-isbiliense-contig_3_1	Prodigal:002006	CDS	6593	7570	.	+	0	ID=GMJLKIPL_00237;inference=ab initio prediction:Prodigal:002006;locus_tag=GMJLKIPL_00237;product=hypothetical protein
M-isbiliense-contig_3_1	Prodigal:002006	CDS	7605	8339	.	+	0	ID=GMJLKIPL_00238;Name=ssuC_1;db_xref=COG:COG0600;gene=ssuC_1;inference=ab initio prediction:Prodigal:002006,similar to AA sequence:UniProtKB:P40401;locus_tag=GMJLKIPL_00238;product=Putative aliphatic sulfonates transport permease protein SsuC
M-isbiliense-contig_3_1	Prodigal:002006	CDS	8320	9060	.	+	0	ID=GMJLKIPL_00239;eC_number=3.6.3.-;Name=ssuB_1;db_xref=COG:COG1116;gene=ssuB_1;inference=ab initio prediction:Prodigal:002006,similar to AA sequence:UniProtKB:P97027;locus_tag=GMJLKIPL_00239;product=Aliphatic sulfonates import ATP-binding protein SsuB
M-isbiliense-contig_3_1	Prodigal:002006	CDS	9284	10252	.	+	0	ID=GMJLKIPL_00240;inference=ab initio prediction:Prodigal:002006;locus_tag=GMJLKIPL_00240;product=hypothetical protein
M-isbiliense-contig_3_1	Prodigal:002006	CDS	10663	12465	.	+	0	ID=GMJLKIPL_00241;eC_number=1.1.2.7;inference=ab initio prediction:Prodigal:002006,similar to AA sequence:UniProtKB:P38539;locus_tag=GMJLKIPL_00241;product=Methanol dehydrogenase [cytochrome c] subunit 1
M-isbiliense-contig_3_1	Prodigal:002006	CDS	12603	13214	.	+	0	ID=GMJLKIPL_00242;inference=ab initio prediction:Prodigal:002006;locus_tag=GMJLKIPL_00242;product=hypothetical protein
M-isbiliense-contig_3_1	Prodigal:002006	CDS	13214	14077	.	+	0	ID=GMJLKIPL_00243;inference=ab initio prediction:Prodigal:002006;locus_tag=GMJLKIPL_00243;product=hypothetical protein
M-isbiliense-contig_3_1	Prodigal:002006	CDS	14074	14628	.	+	0	ID=GMJLKIPL_00244;inference=ab initio prediction:Prodigal:002006;locus_tag=GMJLKIPL_00244;product=hypothetical protein
M-isbiliense-contig_3_1	Prodigal:002006	CDS	14714	15193	.	-	0	ID=GMJLKIPL_00245;eC_number=2.7.6.3;Name=folK;db_xref=COG:COG0801;gene=folK;inference=ab initio prediction:Prodigal:002006,similar to AA sequence:UniProtKB:P43777;locus_tag=GMJLKIPL_00245;product=2-amino-4-hydroxy-6-hydroxymethyldihydropteridine pyrophosphokinase
M-isbiliense-contig_3_1	Prodigal:002006	CDS	15186	15551	.	-	0	ID=GMJLKIPL_00246;eC_number=4.1.2.25;Name=folB;db_xref=COG:COG1539;gene=folB;inference=ab initio prediction:Prodigal:002006,similar to AA sequence:UniProtKB:P56740;locus_tag=GMJLKIPL_00246;product=Dihydroneopterin aldolase
M-isbiliense-contig_3_1	Prodigal:002006	CDS	15551	16396	.	-	0	ID=GMJLKIPL_00247;eC_number=2.5.1.15;Name=folP;db_xref=COG:COG0294;gene=folP;inference=ab initio prediction:Prodigal:002006,similar to AA sequence:UniProtKB:P0AC13;locus_tag=GMJLKIPL_00247;product=Dihydropteroate synthase
M-isbiliense-contig_3_1	Prodigal:002006	CDS	16521	16928	.	-	0	ID=GMJLKIPL_00248;inference=ab initio prediction:Prodigal:002006;locus_tag=GMJLKIPL_00248;product=hypothetical protein
M-isbiliense-contig_3_1	Prodigal:002006	CDS	17202	18077	.	+	0	ID=GMJLKIPL_00249;inference=ab initio prediction:Prodigal:002006;locus_tag=GMJLKIPL_00249;product=hypothetical protein
M-isbiliense-contig_3_1	Prodigal:002006	CDS	18081	19004	.	-	0	ID=GMJLKIPL_00250;inference=ab initio prediction:Prodigal:002006;locus_tag=GMJLKIPL_00250;product=hypothetical protein
M-isbiliense-contig_3_1	Prodigal:002006	CDS	19082	19447	.	-	0	ID=GMJLKIPL_00251;inference=ab initio prediction:Prodigal:002006;locus_tag=GMJLKIPL_00251;product=hypothetical protein
M-isbiliense-contig_3_1	Prodigal:002006	CDS	19428	20129	.	-	0	ID=GMJLKIPL_00252;inference=ab initio prediction:Prodigal:002006;locus_tag=GMJLKIPL_00252;product=hypothetical protein
M-isbiliense-contig_3_1	Prodigal:002006	CDS	20126	21277	.	-	0	ID=GMJLKIPL_00253;eC_number=1.21.98.4;Name=pqqE_1;db_xref=COG:COG0535;gene=pqqE_1;inference=ab initio prediction:Prodigal:002006,similar to AA sequence:UniProtKB:P71517;locus_tag=GMJLKIPL_00253;product=PqqA peptide cyclase
M-isbiliense-contig_3_1	Prodigal:002006	CDS	21288	21584	.	-	0	ID=GMJLKIPL_00254;Name=pqqCD_1;db_xref=COG:COG5424;gene=pqqCD_1;inference=ab initio prediction:Prodigal:002006,similar to AA sequence:UniProtKB:Q49150;locus_tag=GMJLKIPL_00254;product=Bifunctional coenzyme PQQ synthesis protein C/D
M-isbiliense-contig_3_1	Prodigal:002006	CDS	21581	22381	.	-	0	ID=GMJLKIPL_00255;Name=pqqCD_2;db_xref=COG:COG5424;gene=pqqCD_2;inference=ab initio prediction:Prodigal:002006,similar to AA sequence:UniProtKB:Q49150;locus_tag=GMJLKIPL_00255;product=Bifunctional coenzyme PQQ synthesis protein C/D
M-isbiliense-contig_3_1	Prodigal:002006	CDS	22525	23424	.	-	0	ID=GMJLKIPL_00256;Name=pqqB;db_xref=COG:COG1235;gene=pqqB;inference=ab initio prediction:Prodigal:002006,similar to AA sequence:UniProtKB:Q49149;locus_tag=GMJLKIPL_00256;product=Coenzyme PQQ synthesis protein B
M-isbiliense-contig_3_1	Prodigal:002006	CDS	23468	23557	.	-	0	ID=GMJLKIPL_00257;Name=pqqA_1;gene=pqqA_1;inference=ab initio prediction:Prodigal:002006,protein motif:HAMAP:MF_00656;locus_tag=GMJLKIPL_00257;product=Coenzyme PQQ synthesis protein A
M-isbiliense-contig_3_1	Prodigal:002006	CDS	23627	23716	.	-	0	ID=GMJLKIPL_00258;Name=pqqA_2;gene=pqqA_2;inference=ab initio prediction:Prodigal:002006,protein motif:HAMAP:MF_00656;locus_tag=GMJLKIPL_00258;product=Coenzyme PQQ synthesis protein A
M-isbiliense-contig_3_1	Prodigal:002006	CDS	23961	24665	.	-	0	ID=GMJLKIPL_00259;Name=mprA;db_xref=COG:COG0745;gene=mprA;inference=ab initio prediction:Prodigal:002006,similar to AA sequence:UniProtKB:A0R3I8;locus_tag=GMJLKIPL_00259;product=Response regulator MprA
M-isbiliense-contig_3_1	Prodigal:002006	CDS	24744	26303	.	-	0	ID=GMJLKIPL_00260;eC_number=2.7.-.-;Name=sasA_2;gene=sasA_2;inference=ab initio prediction:Prodigal:002006,protein motif:HAMAP:MF_01837;locus_tag=GMJLKIPL_00260;product=Adaptive-response sensory-kinase SasA
M-isbiliense-contig_3_1	Prodigal:002006	CDS	26483	27301	.	-	0	ID=GMJLKIPL_00261;Name=fhcC;db_xref=COG:COG2218;gene=fhcC;inference=ab initio prediction:Prodigal:002006,similar to AA sequence:UniProtKB:C5B135;locus_tag=GMJLKIPL_00261;product=Formyltransferase/hydrolase complex Fhc subunit C
M-isbiliense-contig_3_1	Prodigal:002006	CDS	27312	28247	.	-	0	ID=GMJLKIPL_00262;eC_number=2.3.1.101;Name=fhcD;db_xref=COG:COG2037;gene=fhcD;inference=ab initio prediction:Prodigal:002006,similar to AA sequence:UniProtKB:Q49118;locus_tag=GMJLKIPL_00262;product=Formyltransferase/hydrolase complex subunit D
M-isbiliense-contig_3_1	Prodigal:002006	CDS	28250	29881	.	-	0	ID=GMJLKIPL_00263;eC_number=3.5.1.-;Name=fhcA;db_xref=COG:COG1229;gene=fhcA;inference=ab initio prediction:Prodigal:002006,similar to AA sequence:UniProtKB:C5B137;locus_tag=GMJLKIPL_00263;product=Formyltransferase/hydrolase complex Fhc subunit A
M-isbiliense-contig_3_1	Prodigal:002006	CDS	29875	30963	.	-	0	ID=GMJLKIPL_00264;Name=fhcB;db_xref=COG:COG1029;gene=fhcB;inference=ab initio prediction:Prodigal:002006,similar to AA sequence:UniProtKB:C5B138;locus_tag=GMJLKIPL_00264;product=Formyltransferase/hydrolase complex Fhc subunit B
M-isbiliense-contig_3_1	Prodigal:002006	CDS	31323	32648	.	+	0	ID=GMJLKIPL_00265;inference=ab initio prediction:Prodigal:002006;locus_tag=GMJLKIPL_00265;product=hypothetical protein
M-isbiliense-contig_3_1	Prodigal:002006	CDS	32645	32836	.	+	0	ID=GMJLKIPL_00266;inference=ab initio prediction:Prodigal:002006;locus_tag=GMJLKIPL_00266;product=hypothetical protein
M-isbiliense-contig_3_1	Prodigal:002006	CDS	33235	34185	.	+	0	ID=GMJLKIPL_00267;inference=ab initio prediction:Prodigal:002006;locus_tag=GMJLKIPL_00267;product=hypothetical protein
M-isbiliense-contig_3_1	Prodigal:002006	CDS	34324	35232	.	+	0	ID=GMJLKIPL_00268;eC_number=1.5.1.-;Name=mtdB;gene=mtdB;inference=ab initio prediction:Prodigal:002006,similar to AA sequence:UniProtKB:O85012;locus_tag=GMJLKIPL_00268;product=NAD(P)-dependent methylenetetrahydromethanopterin dehydrogenase
M-isbiliense-contig_3_1	Prodigal:002006	CDS	35267	36439	.	+	0	ID=GMJLKIPL_00269;inference=ab initio prediction:Prodigal:002006;locus_tag=GMJLKIPL_00269;product=hypothetical protein
M-isbiliense-contig_3_1	Prodigal:002006	CDS	36543	37517	.	+	0	ID=GMJLKIPL_00270;eC_number=3.5.4.27;Name=mch_1;db_xref=COG:COG3252;gene=mch_1;inference=ab initio prediction:Prodigal:002006,similar to AA sequence:UniProtKB:O85014;locus_tag=GMJLKIPL_00270;product=Methenyltetrahydromethanopterin cyclohydrolase
M-isbiliense-contig_3_1	Prodigal:002006	CDS	37549	38463	.	+	0	ID=GMJLKIPL_00271;inference=ab initio prediction:Prodigal:002006;locus_tag=GMJLKIPL_00271;product=hypothetical protein
M-isbiliense-contig_3_1	Prodigal:002006	CDS	38472	39380	.	+	0	ID=GMJLKIPL_00272;eC_number=2.4.2.52;Name=mdcB;gene=mdcB;inference=ab initio prediction:Prodigal:002006,protein motif:HAMAP:MF_01883;locus_tag=GMJLKIPL_00272;product=2-(5''-triphosphoribosyl)-3'-dephosphocoenzyme-A synthase
M-isbiliense-contig_3_1	Prodigal:002006	CDS	39594	40109	.	+	0	ID=GMJLKIPL_00273;eC_number=4.2.1.147;Name=fae_1;db_xref=COG:COG1795;gene=fae_1;inference=ab initio prediction:Prodigal:002006,similar to AA sequence:UniProtKB:Q9FA38;locus_tag=GMJLKIPL_00273;product=5%2C6%2C7%2C8-tetrahydromethanopterin hydro-lyase
M-isbiliense-contig_3_1	Prodigal:002006	CDS	40293	40889	.	-	0	ID=GMJLKIPL_00274;Name=yceI_1;db_xref=COG:COG2353;gene=yceI_1;inference=ab initio prediction:Prodigal:002006,similar to AA sequence:UniProtKB:P0A8X2;locus_tag=GMJLKIPL_00274;product=Protein YceI
M-isbiliense-contig_3_1	Prodigal:002006	CDS	40886	41491	.	-	0	ID=GMJLKIPL_00275;Name=yceJ_1;db_xref=COG:COG3038;gene=yceJ_1;inference=ab initio prediction:Prodigal:002006,similar to AA sequence:UniProtKB:P75925;locus_tag=GMJLKIPL_00275;product=Cytochrome b561 
M-isbiliense-contig_3_1	Prodigal:002006	CDS	41511	42152	.	-	0	ID=GMJLKIPL_00276;Name=yceI_2;gene=yceI_2;inference=ab initio prediction:Prodigal:002006,protein motif:HAMAP:MF_00780;locus_tag=GMJLKIPL_00276;product=Protein YceI
M-isbiliense-contig_3_1	Prodigal:002006	CDS	42241	43179	.	+	0	ID=GMJLKIPL_00277;Name=dmlR_1;gene=dmlR_1;inference=ab initio prediction:Prodigal:002006,similar to AA sequence:UniProtKB:P76250;locus_tag=GMJLKIPL_00277;product=HTH-type transcriptional regulator DmlR
M-isbiliense-contig_3_1	Prodigal:002006	CDS	43187	43909	.	-	0	ID=GMJLKIPL_00278;eC_number=5.3.1.16;Name=hisA_1;db_xref=COG:COG0106;gene=hisA_1;inference=ab initio prediction:Prodigal:002006,similar to AA sequence:UniProtKB:P10372;locus_tag=GMJLKIPL_00278;product=1-(5-phosphoribosyl)-5-[(5-phosphoribosylamino)methylideneamino] imidazole-4-carboxamide isomerase
M-isbiliense-contig_3_1	Prodigal:002006	CDS	43951	45030	.	+	0	ID=GMJLKIPL_00279;inference=ab initio prediction:Prodigal:002006;locus_tag=GMJLKIPL_00279;product=hypothetical protein
M-isbiliense-contig_3_1	Prodigal:002006	CDS	45075	45746	.	+	0	ID=GMJLKIPL_00280;eC_number=4.1.3.16;Name=proA_1;gene=proA_1;inference=ab initio prediction:Prodigal:002006,similar to AA sequence:UniProtKB:Q9AQI0;locus_tag=GMJLKIPL_00280;product=4-hydroxy-4-methyl-2-oxoglutarate aldolase/4-carboxy-4-hydroxy-2-oxoadipate aldolase
M-isbiliense-contig_3_1	Prodigal:002006	CDS	46023	46808	.	-	0	ID=GMJLKIPL_00281;eC_number=1.1.1.51;db_xref=COG:COG1028;inference=ab initio prediction:Prodigal:002006,similar to AA sequence:UniProtKB:P19871;locus_tag=GMJLKIPL_00281;product=3-beta-hydroxysteroid dehydrogenase
M-isbiliense-contig_3_1	Prodigal:002006	CDS	46894	47604	.	-	0	ID=GMJLKIPL_00282;Name=livF_1;db_xref=COG:COG0410;gene=livF_1;inference=ab initio prediction:Prodigal:002006,similar to AA sequence:UniProtKB:P22731;locus_tag=GMJLKIPL_00282;product=High-affinity branched-chain amino acid transport ATP-binding protein LivF
M-isbiliense-contig_3_1	Prodigal:002006	CDS	47607	48374	.	-	0	ID=GMJLKIPL_00283;Name=opuCA;db_xref=COG:COG1125;gene=opuCA;inference=ab initio prediction:Prodigal:002006,similar to AA sequence:UniProtKB:O34992;locus_tag=GMJLKIPL_00283;product=Glycine betaine/carnitine/choline transport ATP-binding protein OpuCA
M-isbiliense-contig_3_1	Prodigal:002006	CDS	48374	49408	.	-	0	ID=GMJLKIPL_00284;inference=ab initio prediction:Prodigal:002006;locus_tag=GMJLKIPL_00284;product=hypothetical protein
M-isbiliense-contig_3_1	Prodigal:002006	CDS	49410	50312	.	-	0	ID=GMJLKIPL_00285;Name=livH_1;db_xref=COG:COG0559;gene=livH_1;inference=ab initio prediction:Prodigal:002006,similar to AA sequence:UniProtKB:P0AEX7;locus_tag=GMJLKIPL_00285;product=High-affinity branched-chain amino acid transport system permease protein LivH
M-isbiliense-contig_3_1	Prodigal:002006	CDS	50392	51660	.	-	0	ID=GMJLKIPL_00286;Name=braC_1;db_xref=COG:COG0683;gene=braC_1;inference=ab initio prediction:Prodigal:002006,similar to AA sequence:UniProtKB:P21175;locus_tag=GMJLKIPL_00286;product=Leucine-%2C isoleucine-%2C valine-%2C threonine-%2C and alanine-binding protein
M-isbiliense-contig_3_1	Prodigal:002006	CDS	51722	52744	.	-	0	ID=GMJLKIPL_00287;eC_number=3.1.1.-;Name=aes_1;gene=aes_1;inference=ab initio prediction:Prodigal:002006,protein motif:HAMAP:MF_01958;locus_tag=GMJLKIPL_00287;product=Acetyl esterase
M-isbiliense-contig_3_1	Prodigal:002006	CDS	52774	54414	.	-	0	ID=GMJLKIPL_00288;eC_number=1.14.13.92;Name=pamO;db_xref=COG:COG2072;gene=pamO;inference=ab initio prediction:Prodigal:002006,similar to AA sequence:UniProtKB:Q47PU3;locus_tag=GMJLKIPL_00288;product=Phenylacetone monooxygenase
M-isbiliense-contig_3_1	Prodigal:002006	CDS	54612	55592	.	+	0	ID=GMJLKIPL_00289;Name=dmlR_2;gene=dmlR_2;inference=ab initio prediction:Prodigal:002006,similar to AA sequence:UniProtKB:P76250;locus_tag=GMJLKIPL_00289;product=HTH-type transcriptional regulator DmlR
M-isbiliense-contig_3_1	Prodigal:002006	CDS	55564	56478	.	-	0	ID=GMJLKIPL_00290;eC_number=1.1.1.291;Name=Hgd_1;gene=Hgd_1;inference=ab initio prediction:Prodigal:002006,similar to AA sequence:UniProtKB:Q0QLF5;locus_tag=GMJLKIPL_00290;product=2-(hydroxymethyl)glutarate dehydrogenase
M-isbiliense-contig_3_1	Prodigal:002006	CDS	56597	57004	.	+	0	ID=GMJLKIPL_00291;inference=ab initio prediction:Prodigal:002006;locus_tag=GMJLKIPL_00291;product=hypothetical protein
M-isbiliense-contig_3_1	Prodigal:002006	CDS	57123	57920	.	+	0	ID=GMJLKIPL_00292;inference=ab initio prediction:Prodigal:002006;locus_tag=GMJLKIPL_00292;product=hypothetical protein
M-isbiliense-contig_3_1	Prodigal:002006	CDS	57932	59185	.	-	0	ID=GMJLKIPL_00293;eC_number=2.1.1.190;Name=rlmD;db_xref=COG:COG2265;gene=rlmD;inference=ab initio prediction:Prodigal:002006,similar to AA sequence:UniProtKB:P55135;locus_tag=GMJLKIPL_00293;product=23S rRNA (uracil(1939)-C(5))-methyltransferase RlmD
M-isbiliense-contig_3_1	Prodigal:002006	CDS	59182	59931	.	-	0	ID=GMJLKIPL_00294;eC_number=2.1.1.226;Name=tlyA;db_xref=COG:COG1189;gene=tlyA;inference=ab initio prediction:Prodigal:002006,similar to AA sequence:UniProtKB:P9WJ63;locus_tag=GMJLKIPL_00294;product=16S/23S rRNA (cytidine-2'-O)-methyltransferase TlyA
M-isbiliense-contig_3_1	Prodigal:002006	CDS	60036	60581	.	+	0	ID=GMJLKIPL_00295;eC_number=1.15.1.1;Name=sodC;db_xref=COG:COG2032;gene=sodC;inference=ab initio prediction:Prodigal:002006,similar to AA sequence:UniProtKB:P20379;locus_tag=GMJLKIPL_00295;product=Superoxide dismutase [Cu-Zn]
M-isbiliense-contig_3_1	Aragorn:001002	tRNA	61683	61778	.	+	.	ID=GMJLKIPL_00296;inference=COORDINATES:profile:Aragorn:001002;locus_tag=GMJLKIPL_00296;product=tRNA-Arg(ccg)
M-isbiliense-contig_3_1	Prodigal:002006	CDS	61840	62811	.	-	0	ID=GMJLKIPL_00297;inference=ab initio prediction:Prodigal:002006;locus_tag=GMJLKIPL_00297;product=hypothetical protein
M-isbiliense-contig_3_1	Prodigal:002006	CDS	62840	64297	.	-	0	ID=GMJLKIPL_00298;inference=ab initio prediction:Prodigal:002006;locus_tag=GMJLKIPL_00298;product=hypothetical protein
M-isbiliense-contig_3_1	Prodigal:002006	CDS	64504	65748	.	-	0	ID=GMJLKIPL_00299;inference=ab initio prediction:Prodigal:002006,protein motif:HAMAP:MF_02040;locus_tag=GMJLKIPL_00299;product=Iron-sulfur cluster carrier protein
M-isbiliense-contig_3_1	Prodigal:002006	CDS	65824	66567	.	-	0	ID=GMJLKIPL_00300;inference=ab initio prediction:Prodigal:002006;locus_tag=GMJLKIPL_00300;product=hypothetical protein
M-isbiliense-contig_3_1	Prodigal:002006	CDS	66612	68165	.	-	0	ID=GMJLKIPL_00301;Name=sctC_1;gene=sctC_1;inference=ab initio prediction:Prodigal:002006,protein motif:HAMAP:MF_02219;locus_tag=GMJLKIPL_00301;product=Type 3 secretion system secretin
M-isbiliense-contig_3_1	Prodigal:002006	CDS	68165	68968	.	-	0	ID=GMJLKIPL_00302;inference=ab initio prediction:Prodigal:002006;locus_tag=GMJLKIPL_00302;product=hypothetical protein
M-isbiliense-contig_3_1	Prodigal:002006	CDS	69175	69681	.	-	0	ID=GMJLKIPL_00303;inference=ab initio prediction:Prodigal:002006;locus_tag=GMJLKIPL_00303;product=hypothetical protein
M-isbiliense-contig_3_1	Prodigal:002006	CDS	69820	70008	.	-	0	ID=GMJLKIPL_00304;inference=ab initio prediction:Prodigal:002006;locus_tag=GMJLKIPL_00304;product=hypothetical protein
M-isbiliense-contig_3_1	Prodigal:002006	CDS	70327	70815	.	+	0	ID=GMJLKIPL_00305;inference=ab initio prediction:Prodigal:002006;locus_tag=GMJLKIPL_00305;product=hypothetical protein
M-isbiliense-contig_3_1	Prodigal:002006	CDS	70940	71551	.	+	0	ID=GMJLKIPL_00306;inference=ab initio prediction:Prodigal:002006;locus_tag=GMJLKIPL_00306;product=hypothetical protein
M-isbiliense-contig_3_1	Prodigal:002006	CDS	71548	72207	.	+	0	ID=GMJLKIPL_00307;inference=ab initio prediction:Prodigal:002006;locus_tag=GMJLKIPL_00307;product=hypothetical protein
M-isbiliense-contig_3_1	Prodigal:002006	CDS	72438	73235	.	+	0	ID=GMJLKIPL_00308;inference=ab initio prediction:Prodigal:002006;locus_tag=GMJLKIPL_00308;product=hypothetical protein
M-isbiliense-contig_3_1	Prodigal:002006	CDS	74014	74790	.	+	0	ID=GMJLKIPL_00309;Name=malT_1;gene=malT_1;inference=ab initio prediction:Prodigal:002006,protein motif:HAMAP:MF_01247;locus_tag=GMJLKIPL_00309;product=HTH-type transcriptional regulator MalT
M-isbiliense-contig_3_1	Prodigal:002006	CDS	75411	76886	.	-	0	ID=GMJLKIPL_00310;inference=ab initio prediction:Prodigal:002006;locus_tag=GMJLKIPL_00310;product=hypothetical protein
M-isbiliense-contig_3_1	Prodigal:002006	CDS	77017	77853	.	-	0	ID=GMJLKIPL_00311;eC_number=2.4.1.187;inference=ab initio prediction:Prodigal:002006,protein motif:HAMAP:MF_02070;locus_tag=GMJLKIPL_00311;product=N-acetylglucosaminyldiphosphoundecaprenol N-acetyl-beta-D-mannosaminyltransferase
M-isbiliense-contig_3_1	Prodigal:002006	CDS	77853	78842	.	-	0	ID=GMJLKIPL_00312;eC_number=5.1.3.2;db_xref=COG:COG1088;inference=ab initio prediction:Prodigal:002006,similar to AA sequence:UniProtKB:A0R5C5;locus_tag=GMJLKIPL_00312;product=UDP-glucose 4-epimerase
M-isbiliense-contig_3_1	Prodigal:002006	CDS	79316	80569	.	+	0	ID=GMJLKIPL_00313;inference=ab initio prediction:Prodigal:002006;locus_tag=GMJLKIPL_00313;product=hypothetical protein
M-isbiliense-contig_3_1	Prodigal:002006	CDS	80693	82102	.	+	0	ID=GMJLKIPL_00314;Name=algA_1;db_xref=COG:COG0662;gene=algA_1;inference=ab initio prediction:Prodigal:002006,similar to AA sequence:UniProtKB:P07874;locus_tag=GMJLKIPL_00314;product=Alginate biosynthesis protein AlgA
M-isbiliense-contig_3_1	Prodigal:002006	CDS	82249	83514	.	+	0	ID=GMJLKIPL_00315;eC_number=2.4.1.250;Name=mshA_3;gene=mshA_3;inference=ab initio prediction:Prodigal:002006,protein motif:HAMAP:MF_01695;locus_tag=GMJLKIPL_00315;product=D-inositol-3-phosphate glycosyltransferase
M-isbiliense-contig_3_1	Prodigal:002006	CDS	83636	84364	.	+	0	ID=GMJLKIPL_00316;inference=ab initio prediction:Prodigal:002006;locus_tag=GMJLKIPL_00316;product=hypothetical protein
M-isbiliense-contig_3_1	Prodigal:002006	CDS	84387	85418	.	-	0	ID=GMJLKIPL_00317;eC_number=5.1.3.20;Name=hldD_1;gene=hldD_1;inference=ab initio prediction:Prodigal:002006,protein motif:HAMAP:MF_01601;locus_tag=GMJLKIPL_00317;product=ADP-L-glycero-D-manno-heptose-6-epimerase
M-isbiliense-contig_3_1	Prodigal:002006	CDS	85411	87066	.	-	0	ID=GMJLKIPL_00318;eC_number=1.1.3.-;Name=livQ;gene=livQ;inference=ab initio prediction:Prodigal:002006,similar to AA sequence:UniProtKB:Q2MF66;locus_tag=GMJLKIPL_00318;product=6'''-hydroxyparomomycin C oxidase
M-isbiliense-contig_3_1	Prodigal:002006	CDS	87342	88610	.	-	0	ID=GMJLKIPL_00319;inference=ab initio prediction:Prodigal:002006;locus_tag=GMJLKIPL_00319;product=hypothetical protein
M-isbiliense-contig_3_1	Prodigal:002006	CDS	89050	90528	.	-	0	ID=GMJLKIPL_00320;inference=ab initio prediction:Prodigal:002006;locus_tag=GMJLKIPL_00320;product=hypothetical protein
M-isbiliense-contig_3_1	Prodigal:002006	CDS	90570	91496	.	-	0	ID=GMJLKIPL_00321;inference=ab initio prediction:Prodigal:002006;locus_tag=GMJLKIPL_00321;product=hypothetical protein
M-isbiliense-contig_3_1	Prodigal:002006	CDS	92095	93081	.	+	0	ID=GMJLKIPL_00322;eC_number=1.1.1.364;Name=chmD;gene=chmD;inference=ab initio prediction:Prodigal:002006,similar to AA sequence:UniProtKB:Q5SFA6;locus_tag=GMJLKIPL_00322;product=dTDP-4-oxo-6-deoxy-D-allose reductase
M-isbiliense-contig_3_1	Prodigal:002006	CDS	93173	94390	.	+	0	ID=GMJLKIPL_00323;eC_number=2.4.1.250;Name=mshA_4;gene=mshA_4;inference=ab initio prediction:Prodigal:002006,protein motif:HAMAP:MF_01695;locus_tag=GMJLKIPL_00323;product=D-inositol-3-phosphate glycosyltransferase
M-isbiliense-contig_3_1	Prodigal:002006	CDS	94779	95930	.	+	0	ID=GMJLKIPL_00324;inference=ab initio prediction:Prodigal:002006;locus_tag=GMJLKIPL_00324;product=hypothetical protein
M-isbiliense-contig_3_1	Prodigal:002006	CDS	96536	97864	.	-	0	ID=GMJLKIPL_00325;inference=ab initio prediction:Prodigal:002006;locus_tag=GMJLKIPL_00325;product=hypothetical protein
M-isbiliense-contig_3_1	Prodigal:002006	CDS	97854	100094	.	-	0	ID=GMJLKIPL_00326;eC_number=1.1.1.369;Name=iolG;gene=iolG;inference=ab initio prediction:Prodigal:002006,protein motif:HAMAP:MF_01671;locus_tag=GMJLKIPL_00326;product=Inositol 2-dehydrogenase/D-chiro-inositol 3-dehydrogenase
M-isbiliense-contig_3_1	Prodigal:002006	CDS	100176	101198	.	-	0	ID=GMJLKIPL_00327;eC_number=5.1.3.2;Name=galE_1;db_xref=COG:COG1087;gene=galE_1;inference=ab initio prediction:Prodigal:002006,similar to AA sequence:UniProtKB:Q7WTB1;locus_tag=GMJLKIPL_00327;product=UDP-glucose 4-epimerase
M-isbiliense-contig_3_1	Prodigal:002006	CDS	101252	103528	.	-	0	ID=GMJLKIPL_00328;inference=ab initio prediction:Prodigal:002006;locus_tag=GMJLKIPL_00328;product=hypothetical protein
M-isbiliense-contig_3_1	Prodigal:002006	CDS	104035	104853	.	-	0	ID=GMJLKIPL_00329;inference=ab initio prediction:Prodigal:002006;locus_tag=GMJLKIPL_00329;product=hypothetical protein
M-isbiliense-contig_3_1	Prodigal:002006	CDS	105495	106226	.	-	0	ID=GMJLKIPL_00330;inference=ab initio prediction:Prodigal:002006;locus_tag=GMJLKIPL_00330;product=hypothetical protein
M-isbiliense-contig_3_1	Prodigal:002006	CDS	106713	107846	.	-	0	ID=GMJLKIPL_00331;inference=ab initio prediction:Prodigal:002006;locus_tag=GMJLKIPL_00331;product=hypothetical protein
M-isbiliense-contig_4_1	Prodigal:002006	CDS	439	1476	.	+	0	ID=GMJLKIPL_00332;eC_number=6.3.1.2;Name=glnII;db_xref=COG:COG0174;gene=glnII;inference=ab initio prediction:Prodigal:002006,similar to AA sequence:UniProtKB:P04772;locus_tag=GMJLKIPL_00332;product=Glutamine synthetase
M-isbiliense-contig_4_1	Prodigal:002006	CDS	1559	2008	.	-	0	ID=GMJLKIPL_00333;inference=ab initio prediction:Prodigal:002006;locus_tag=GMJLKIPL_00333;product=hypothetical protein
M-isbiliense-contig_4_1	Prodigal:002006	CDS	2140	2898	.	-	0	ID=GMJLKIPL_00334;eC_number=2.3.1.51;Name=plsC;db_xref=COG:COG0204;gene=plsC;inference=ab initio prediction:Prodigal:002006,similar to AA sequence:UniProtKB:P26647;locus_tag=GMJLKIPL_00334;product=1-acyl-sn-glycerol-3-phosphate acyltransferase
M-isbiliense-contig_4_1	Prodigal:002006	CDS	3092	3796	.	+	0	ID=GMJLKIPL_00335;eC_number=3.1.3.18;Name=gph;db_xref=COG:COG0546;gene=gph;inference=ab initio prediction:Prodigal:002006,similar to AA sequence:UniProtKB:O67359;locus_tag=GMJLKIPL_00335;product=Phosphoglycolate phosphatase
M-isbiliense-contig_4_1	Prodigal:002006	CDS	4090	4299	.	+	0	ID=GMJLKIPL_00336;Name=cspA_1;db_xref=COG:COG1278;gene=cspA_1;inference=ab initio prediction:Prodigal:002006,similar to AA sequence:UniProtKB:Q9Z3S6;locus_tag=GMJLKIPL_00336;product=Cold shock protein CspA
M-isbiliense-contig_4_1	Prodigal:002006	CDS	4381	4602	.	+	0	ID=GMJLKIPL_00337;inference=ab initio prediction:Prodigal:002006;locus_tag=GMJLKIPL_00337;product=hypothetical protein
M-isbiliense-contig_4_1	Prodigal:002006	CDS	4606	4968	.	+	0	ID=GMJLKIPL_00338;inference=ab initio prediction:Prodigal:002006;locus_tag=GMJLKIPL_00338;product=hypothetical protein
M-isbiliense-contig_4_1	Prodigal:002006	CDS	5022	5219	.	+	0	ID=GMJLKIPL_00339;inference=ab initio prediction:Prodigal:002006;locus_tag=GMJLKIPL_00339;product=hypothetical protein
M-isbiliense-contig_4_1	Aragorn:001002	tRNA	5759	5833	.	-	.	ID=GMJLKIPL_00340;inference=COORDINATES:profile:Aragorn:001002;locus_tag=GMJLKIPL_00340;product=tRNA-Val(cac)
M-isbiliense-contig_4_1	Prodigal:002006	CDS	5985	7328	.	+	0	ID=GMJLKIPL_00341;eC_number=6.1.1.17;Name=gltX_1;gene=gltX_1;inference=ab initio prediction:Prodigal:002006,similar to AA sequence:UniProtKB:P99170;locus_tag=GMJLKIPL_00341;product=Glutamate--tRNA ligase
M-isbiliense-contig_4_1	Prodigal:002006	CDS	7401	7982	.	-	0	ID=GMJLKIPL_00342;inference=ab initio prediction:Prodigal:002006;locus_tag=GMJLKIPL_00342;product=hypothetical protein
M-isbiliense-contig_4_1	Prodigal:002006	CDS	8188	9390	.	+	0	ID=GMJLKIPL_00343;Name=zapE;db_xref=COG:COG1485;gene=zapE;inference=ab initio prediction:Prodigal:002006,similar to AA sequence:UniProtKB:P64612;locus_tag=GMJLKIPL_00343;product=Cell division protein ZapE
M-isbiliense-contig_4_1	Prodigal:002006	CDS	9494	10228	.	+	0	ID=GMJLKIPL_00344;inference=ab initio prediction:Prodigal:002006;locus_tag=GMJLKIPL_00344;product=hypothetical protein
M-isbiliense-contig_4_1	Prodigal:002006	CDS	10479	11441	.	+	0	ID=GMJLKIPL_00345;eC_number=1.1.1.37;Name=mdh;db_xref=COG:COG0039;gene=mdh;inference=ab initio prediction:Prodigal:002006,similar to AA sequence:UniProtKB:A9W386;locus_tag=GMJLKIPL_00345;product=Malate dehydrogenase
M-isbiliense-contig_4_1	Prodigal:002006	CDS	11541	12737	.	+	0	ID=GMJLKIPL_00346;eC_number=6.2.1.5;Name=sucC_1;db_xref=COG:COG0045;gene=sucC_1;inference=ab initio prediction:Prodigal:002006,similar to AA sequence:UniProtKB:P80886;locus_tag=GMJLKIPL_00346;product=Succinate--CoA ligase [ADP-forming] subunit beta
M-isbiliense-contig_4_1	Prodigal:002006	CDS	12785	13669	.	+	0	ID=GMJLKIPL_00347;eC_number=6.2.1.5;Name=sucD_1;db_xref=COG:COG0074;gene=sucD_1;inference=ab initio prediction:Prodigal:002006,similar to AA sequence:UniProtKB:P0AGE9;locus_tag=GMJLKIPL_00347;product=Succinate--CoA ligase [ADP-forming] subunit alpha
M-isbiliense-contig_4_1	Prodigal:002006	CDS	13845	16805	.	+	0	ID=GMJLKIPL_00348;eC_number=1.2.4.2;Name=sucA;db_xref=COG:COG0567;gene=sucA;inference=ab initio prediction:Prodigal:002006,similar to AA sequence:UniProtKB:P0AFG3;locus_tag=GMJLKIPL_00348;product=2-oxoglutarate dehydrogenase E1 component
M-isbiliense-contig_4_1	Prodigal:002006	CDS	16825	17151	.	+	0	ID=GMJLKIPL_00349;inference=ab initio prediction:Prodigal:002006;locus_tag=GMJLKIPL_00349;product=hypothetical protein
M-isbiliense-contig_4_1	Prodigal:002006	CDS	17186	18460	.	+	0	ID=GMJLKIPL_00350;eC_number=2.3.1.61;Name=sucB;db_xref=COG:COG0508;gene=sucB;inference=ab initio prediction:Prodigal:002006,similar to AA sequence:UniProtKB:P20708;locus_tag=GMJLKIPL_00350;product=Dihydrolipoyllysine-residue succinyltransferase component of 2-oxoglutarate dehydrogenase complex
M-isbiliense-contig_4_1	Prodigal:002006	CDS	18770	19513	.	+	0	ID=GMJLKIPL_00351;eC_number=1.-.-.-;Name=ygfF;gene=ygfF;inference=ab initio prediction:Prodigal:002006,similar to AA sequence:UniProtKB:P52037;locus_tag=GMJLKIPL_00351;product=putative oxidoreductase YgfF
M-isbiliense-contig_4_1	Prodigal:002006	CDS	19590	20990	.	+	0	ID=GMJLKIPL_00352;eC_number=1.8.1.4;Name=lpd3;db_xref=COG:COG1249;gene=lpd3;inference=ab initio prediction:Prodigal:002006,similar to AA sequence:UniProtKB:P31046;locus_tag=GMJLKIPL_00352;product=Dihydrolipoyl dehydrogenase 3
M-isbiliense-contig_4_1	Prodigal:002006	CDS	21085	21933	.	-	0	ID=GMJLKIPL_00353;Name=rssB_1;gene=rssB_1;inference=ab initio prediction:Prodigal:002006,protein motif:HAMAP:MF_00958;locus_tag=GMJLKIPL_00353;product=Regulator of RpoS
M-isbiliense-contig_4_1	Aragorn:001002	tRNA	22803	22898	.	+	.	ID=GMJLKIPL_00354;inference=COORDINATES:profile:Aragorn:001002;locus_tag=GMJLKIPL_00354;product=tRNA-Tyr(ata)
M-isbiliense-contig_4_1	Prodigal:002006	CDS	23063	23941	.	-	0	ID=GMJLKIPL_00355;Name=lacX;gene=lacX;inference=ab initio prediction:Prodigal:002006,similar to AA sequence:UniProtKB:P23496;locus_tag=GMJLKIPL_00355;product=Protein LacX%2C plasmid
M-isbiliense-contig_4_1	Prodigal:002006	CDS	23952	24992	.	-	0	ID=GMJLKIPL_00356;Name=ddpF_1;db_xref=COG:COG1124;gene=ddpF_1;inference=ab initio prediction:Prodigal:002006,similar to AA sequence:UniProtKB:P77622;locus_tag=GMJLKIPL_00356;product=putative D%2CD-dipeptide transport ATP-binding protein DdpF
M-isbiliense-contig_4_1	Prodigal:002006	CDS	24989	25972	.	-	0	ID=GMJLKIPL_00357;Name=oppD_1;db_xref=COG:COG0444;gene=oppD_1;inference=ab initio prediction:Prodigal:002006,similar to AA sequence:UniProtKB:P24136;locus_tag=GMJLKIPL_00357;product=Oligopeptide transport ATP-binding protein OppD
M-isbiliense-contig_4_1	Prodigal:002006	CDS	26025	26981	.	-	0	ID=GMJLKIPL_00358;Name=dppC_1;db_xref=COG:COG1173;gene=dppC_1;inference=ab initio prediction:Prodigal:002006,similar to AA sequence:UniProtKB:P26904;locus_tag=GMJLKIPL_00358;product=Dipeptide transport system permease protein DppC
M-isbiliense-contig_4_1	Prodigal:002006	CDS	26995	27972	.	-	0	ID=GMJLKIPL_00359;Name=dppB_1;db_xref=COG:COG0601;gene=dppB_1;inference=ab initio prediction:Prodigal:002006,similar to AA sequence:UniProtKB:P0AEF8;locus_tag=GMJLKIPL_00359;product=Dipeptide transport system permease protein DppB
M-isbiliense-contig_4_1	Prodigal:002006	CDS	28077	29690	.	-	0	ID=GMJLKIPL_00360;Name=dppA_1;db_xref=COG:COG0747;gene=dppA_1;inference=ab initio prediction:Prodigal:002006,similar to AA sequence:UniProtKB:P23847;locus_tag=GMJLKIPL_00360;product=Periplasmic dipeptide transport protein
M-isbiliense-contig_4_1	Prodigal:002006	CDS	29944	31110	.	+	0	ID=GMJLKIPL_00361;eC_number=3.5.1.32;Name=hipO_1;db_xref=COG:COG1473;gene=hipO_1;inference=ab initio prediction:Prodigal:002006,similar to AA sequence:UniProtKB:P45493;locus_tag=GMJLKIPL_00361;product=Hippurate hydrolase
M-isbiliense-contig_4_1	Prodigal:002006	CDS	31181	32710	.	-	0	ID=GMJLKIPL_00362;eC_number=1.2.1.79;Name=gabD;db_xref=COG:COG1012;gene=gabD;inference=ab initio prediction:Prodigal:002006,similar to AA sequence:UniProtKB:P25526;locus_tag=GMJLKIPL_00362;product=Succinate-semialdehyde dehydrogenase [NADP(+)] GabD
M-isbiliense-contig_4_1	Prodigal:002006	CDS	32967	33305	.	-	0	ID=GMJLKIPL_00363;inference=ab initio prediction:Prodigal:002006;locus_tag=GMJLKIPL_00363;product=hypothetical protein
M-isbiliense-contig_4_1	Prodigal:002006	CDS	33345	34370	.	-	0	ID=GMJLKIPL_00364;eC_number=3.5.1.-;Name=aphA;db_xref=COG:COG0123;gene=aphA;inference=ab initio prediction:Prodigal:002006,similar to AA sequence:UniProtKB:Q9I3T5;locus_tag=GMJLKIPL_00364;product=Acetylpolyamine amidohydrolase 1
M-isbiliense-contig_4_1	Prodigal:002006	CDS	34367	35068	.	-	0	ID=GMJLKIPL_00365;Name=gntR_1;gene=gntR_1;inference=ab initio prediction:Prodigal:002006,similar to AA sequence:UniProtKB:Q8GAL4;locus_tag=GMJLKIPL_00365;product=putative D-xylose utilization operon transcriptional repressor
M-isbiliense-contig_4_1	Prodigal:002006	CDS	35187	35945	.	+	0	ID=GMJLKIPL_00366;eC_number=4.1.-.-;Name=novR;gene=novR;inference=ab initio prediction:Prodigal:002006,similar to AA sequence:UniProtKB:Q9L9F0;locus_tag=GMJLKIPL_00366;product=Decarboxylase NovR
M-isbiliense-contig_4_1	Prodigal:002006	CDS	36028	37578	.	+	0	ID=GMJLKIPL_00367;Name=ddpA;db_xref=COG:COG0747;gene=ddpA;inference=ab initio prediction:Prodigal:002006,similar to AA sequence:UniProtKB:P76128;locus_tag=GMJLKIPL_00367;product=putative D%2CD-dipeptide-binding periplasmic protein DdpA
M-isbiliense-contig_4_1	Prodigal:002006	CDS	37583	38554	.	+	0	ID=GMJLKIPL_00368;Name=dppB_2;db_xref=COG:COG0601;gene=dppB_2;inference=ab initio prediction:Prodigal:002006,similar to AA sequence:UniProtKB:P0AEF8;locus_tag=GMJLKIPL_00368;product=Dipeptide transport system permease protein DppB
M-isbiliense-contig_4_1	Prodigal:002006	CDS	38551	39393	.	+	0	ID=GMJLKIPL_00369;Name=dppC_2;db_xref=COG:COG1173;gene=dppC_2;inference=ab initio prediction:Prodigal:002006,similar to AA sequence:UniProtKB:P26904;locus_tag=GMJLKIPL_00369;product=Dipeptide transport system permease protein DppC
M-isbiliense-contig_4_1	Prodigal:002006	CDS	39390	40997	.	+	0	ID=GMJLKIPL_00370;eC_number=7.4.2.10;Name=gsiA_1;db_xref=COG:COG1123;gene=gsiA_1;inference=ab initio prediction:Prodigal:002006,similar to AA sequence:UniProtKB:P75796;locus_tag=GMJLKIPL_00370;product=Glutathione import ATP-binding protein GsiA
M-isbiliense-contig_4_1	Prodigal:002006	CDS	40994	41938	.	+	0	ID=GMJLKIPL_00371;eC_number=1.1.1.79;Name=ghrA_1;db_xref=COG:COG0111;gene=ghrA_1;inference=ab initio prediction:Prodigal:002006,similar to AA sequence:UniProtKB:Q8ZQ30;locus_tag=GMJLKIPL_00371;product=Glyoxylate/hydroxypyruvate reductase A
M-isbiliense-contig_4_1	Prodigal:002006	CDS	42166	42396	.	+	0	ID=GMJLKIPL_00372;inference=ab initio prediction:Prodigal:002006;locus_tag=GMJLKIPL_00372;product=hypothetical protein
M-isbiliense-contig_4_1	Prodigal:002006	CDS	42721	43755	.	+	0	ID=GMJLKIPL_00373;eC_number=1.2.1.11;Name=asd2;db_xref=COG:COG0136;gene=asd2;inference=ab initio prediction:Prodigal:002006,similar to AA sequence:UniProtKB:P23247;locus_tag=GMJLKIPL_00373;product=Aspartate-semialdehyde dehydrogenase 2
M-isbiliense-contig_4_1	Prodigal:002006	CDS	43854	44384	.	-	0	ID=GMJLKIPL_00374;inference=ab initio prediction:Prodigal:002006;locus_tag=GMJLKIPL_00374;product=hypothetical protein
M-isbiliense-contig_4_1	Prodigal:002006	CDS	44905	45762	.	+	0	ID=GMJLKIPL_00375;inference=ab initio prediction:Prodigal:002006;locus_tag=GMJLKIPL_00375;product=hypothetical protein
M-isbiliense-contig_4_1	Prodigal:002006	CDS	45806	47080	.	-	0	ID=GMJLKIPL_00376;eC_number=2.7.7.7;Name=dinB_1;db_xref=COG:COG0389;gene=dinB_1;inference=ab initio prediction:Prodigal:002006,similar to AA sequence:UniProtKB:Q47155;locus_tag=GMJLKIPL_00376;product=DNA polymerase IV
M-isbiliense-contig_4_1	Prodigal:002006	CDS	47077	47427	.	-	0	ID=GMJLKIPL_00377;inference=ab initio prediction:Prodigal:002006;locus_tag=GMJLKIPL_00377;product=hypothetical protein
M-isbiliense-contig_4_1	Prodigal:002006	CDS	47513	47893	.	+	0	ID=GMJLKIPL_00378;Name=divK;gene=divK;inference=ab initio prediction:Prodigal:002006,similar to AA sequence:UniProtKB:Q7BBW0;locus_tag=GMJLKIPL_00378;product=Polar-differentiation response regulator DivK
M-isbiliense-contig_4_1	Prodigal:002006	CDS	47907	49280	.	+	0	ID=GMJLKIPL_00379;Name=pleD_1;gene=pleD_1;inference=ab initio prediction:Prodigal:002006,similar to AA sequence:UniProtKB:B8GZM2;locus_tag=GMJLKIPL_00379;product=Response regulator PleD
M-isbiliense-contig_4_1	Prodigal:002006	CDS	49526	49990	.	+	0	ID=GMJLKIPL_00380;inference=ab initio prediction:Prodigal:002006;locus_tag=GMJLKIPL_00380;product=hypothetical protein
M-isbiliense-contig_4_1	Prodigal:002006	CDS	50089	50256	.	-	0	ID=GMJLKIPL_00381;Name=rpmG;db_xref=COG:COG0267;gene=rpmG;inference=ab initio prediction:Prodigal:002006,similar to AA sequence:UniProtKB:Q6N554;locus_tag=GMJLKIPL_00381;product=50S ribosomal protein L33
M-isbiliense-contig_4_1	Prodigal:002006	CDS	50379	51545	.	-	0	ID=GMJLKIPL_00382;Name=ycaD;gene=ycaD;inference=ab initio prediction:Prodigal:002006,protein motif:HAMAP:MF_01149;locus_tag=GMJLKIPL_00382;product=putative MFS-type transporter YcaD
M-isbiliense-contig_4_1	Prodigal:002006	CDS	51581	51814	.	+	0	ID=GMJLKIPL_00383;inference=ab initio prediction:Prodigal:002006;locus_tag=GMJLKIPL_00383;product=hypothetical protein
M-isbiliense-contig_4_1	Prodigal:002006	CDS	51841	52599	.	+	0	ID=GMJLKIPL_00384;eC_number=1.-.-.-;inference=ab initio prediction:Prodigal:002006,similar to AA sequence:UniProtKB:Q7A3L9;locus_tag=GMJLKIPL_00384;product=putative oxidoreductase
M-isbiliense-contig_4_1	Prodigal:002006	CDS	52665	53429	.	-	0	ID=GMJLKIPL_00385;inference=ab initio prediction:Prodigal:002006;locus_tag=GMJLKIPL_00385;product=hypothetical protein
M-isbiliense-contig_4_1	Prodigal:002006	CDS	53368	53901	.	-	0	ID=GMJLKIPL_00386;inference=ab initio prediction:Prodigal:002006;locus_tag=GMJLKIPL_00386;product=hypothetical protein
M-isbiliense-contig_4_1	Prodigal:002006	CDS	53898	56186	.	-	0	ID=GMJLKIPL_00387;eC_number=3.1.13.1;Name=rnr;db_xref=COG:COG0557;gene=rnr;inference=ab initio prediction:Prodigal:002006,similar to AA sequence:UniProtKB:P21499;locus_tag=GMJLKIPL_00387;product=Ribonuclease R
M-isbiliense-contig_4_1	Prodigal:002006	CDS	56316	56657	.	-	0	ID=GMJLKIPL_00388;inference=ab initio prediction:Prodigal:002006;locus_tag=GMJLKIPL_00388;product=hypothetical protein
M-isbiliense-contig_4_1	Prodigal:002006	CDS	56759	58171	.	-	0	ID=GMJLKIPL_00389;eC_number=6.3.1.2;Name=glnA;db_xref=COG:COG0174;gene=glnA;inference=ab initio prediction:Prodigal:002006,similar to AA sequence:UniProtKB:P0A1P6;locus_tag=GMJLKIPL_00389;product=Glutamine synthetase
M-isbiliense-contig_4_1	Prodigal:002006	CDS	58278	58616	.	-	0	ID=GMJLKIPL_00390;Name=glnB;db_xref=COG:COG0347;gene=glnB;inference=ab initio prediction:Prodigal:002006,similar to AA sequence:UniProtKB:P0A9Z1;locus_tag=GMJLKIPL_00390;product=Nitrogen regulatory protein P-II 1
M-isbiliense-contig_4_1	Prodigal:002006	CDS	58828	60330	.	+	0	ID=GMJLKIPL_00391;Name=nnr;db_xref=COG:COG0062;gene=nnr;inference=ab initio prediction:Prodigal:002006,similar to AA sequence:UniProtKB:Q9X024;locus_tag=GMJLKIPL_00391;product=Bifunctional NAD(P)H-hydrate repair enzyme Nnr
M-isbiliense-contig_4_1	Prodigal:002006	CDS	60354	61754	.	-	0	ID=GMJLKIPL_00392;eC_number=1.16.3.1;Name=mmcO_1;db_xref=COG:COG2132;gene=mmcO_1;inference=ab initio prediction:Prodigal:002006,similar to AA sequence:UniProtKB:I6WZK7;locus_tag=GMJLKIPL_00392;product=Multicopper oxidase MmcO
M-isbiliense-contig_4_1	Aragorn:001002	tRNA	61920	62005	.	+	.	ID=GMJLKIPL_00393;inference=COORDINATES:profile:Aragorn:001002;locus_tag=GMJLKIPL_00393;product=tRNA-Leu(tag)
M-isbiliense-contig_4_1	Prodigal:002006	CDS	62175	63584	.	+	0	ID=GMJLKIPL_00394;eC_number=5.2.1.8;Name=tig;db_xref=COG:COG0544;gene=tig;inference=ab initio prediction:Prodigal:002006,similar to AA sequence:UniProtKB:Q9KQS5;locus_tag=GMJLKIPL_00394;product=Trigger factor
M-isbiliense-contig_4_1	Prodigal:002006	CDS	63699	64325	.	+	0	ID=GMJLKIPL_00395;eC_number=3.4.21.92;Name=clpP;gene=clpP;inference=ab initio prediction:Prodigal:002006,similar to AA sequence:UniProtKB:B8GX16;locus_tag=GMJLKIPL_00395;product=ATP-dependent Clp protease proteolytic subunit
M-isbiliense-contig_4_1	Prodigal:002006	CDS	64570	65844	.	+	0	ID=GMJLKIPL_00396;Name=clpX;gene=clpX;inference=ab initio prediction:Prodigal:002006,similar to AA sequence:UniProtKB:B8GX14;locus_tag=GMJLKIPL_00396;product=ATP-dependent Clp protease ATP-binding subunit ClpX
M-isbiliense-contig_4_1	Prodigal:002006	CDS	66114	68537	.	+	0	ID=GMJLKIPL_00397;eC_number=3.4.21.53;Name=lon_1;gene=lon_1;inference=ab initio prediction:Prodigal:002006,similar to AA sequence:UniProtKB:Q2YPX3;locus_tag=GMJLKIPL_00397;product=Lon protease
M-isbiliense-contig_4_1	Prodigal:002006	CDS	68656	69060	.	-	0	ID=GMJLKIPL_00398;Name=ros_1;db_xref=COG:COG4957;gene=ros_1;inference=ab initio prediction:Prodigal:002006,similar to AA sequence:UniProtKB:Q04152;locus_tag=GMJLKIPL_00398;product=Transcriptional regulatory protein ros
M-isbiliense-contig_4_1	Prodigal:002006	CDS	69430	70176	.	+	0	ID=GMJLKIPL_00399;db_xref=COG:COG0217;inference=ab initio prediction:Prodigal:002006,similar to AA sequence:UniProtKB:O67517;locus_tag=GMJLKIPL_00399;product=putative transcriptional regulatory protein
M-isbiliense-contig_4_1	Prodigal:002006	CDS	70269	70484	.	+	0	ID=GMJLKIPL_00400;inference=ab initio prediction:Prodigal:002006;locus_tag=GMJLKIPL_00400;product=hypothetical protein
M-isbiliense-contig_4_1	Prodigal:002006	CDS	70604	72148	.	+	0	ID=GMJLKIPL_00401;Name=nhaK;db_xref=COG:COG0025;gene=nhaK;inference=ab initio prediction:Prodigal:002006,similar to AA sequence:UniProtKB:O32212;locus_tag=GMJLKIPL_00401;product=Sodium%2C potassium%2C lithium and rubidium/H(+) antiporter
M-isbiliense-contig_4_1	Prodigal:002006	CDS	72183	73637	.	-	0	ID=GMJLKIPL_00402;eC_number=2.7.8.-;Name=clsB_1;gene=clsB_1;inference=ab initio prediction:Prodigal:002006,protein motif:HAMAP:MF_01917;locus_tag=GMJLKIPL_00402;product=Cardiolipin synthase B
M-isbiliense-contig_4_1	Prodigal:002006	CDS	73741	74880	.	-	0	ID=GMJLKIPL_00403;inference=ab initio prediction:Prodigal:002006;locus_tag=GMJLKIPL_00403;product=hypothetical protein
M-isbiliense-contig_4_1	Prodigal:002006	CDS	74877	75998	.	-	0	ID=GMJLKIPL_00404;inference=ab initio prediction:Prodigal:002006;locus_tag=GMJLKIPL_00404;product=hypothetical protein
M-isbiliense-contig_4_1	Prodigal:002006	CDS	76107	77291	.	-	0	ID=GMJLKIPL_00405;inference=ab initio prediction:Prodigal:002006;locus_tag=GMJLKIPL_00405;product=hypothetical protein
M-isbiliense-contig_4_1	Prodigal:002006	CDS	77288	78637	.	-	0	ID=GMJLKIPL_00406;eC_number=1.16.3.1;Name=mmcO_2;db_xref=COG:COG2132;gene=mmcO_2;inference=ab initio prediction:Prodigal:002006,similar to AA sequence:UniProtKB:I6WZK7;locus_tag=GMJLKIPL_00406;product=Multicopper oxidase MmcO
M-isbiliense-contig_4_1	Prodigal:002006	CDS	78775	80061	.	-	0	ID=GMJLKIPL_00407;inference=ab initio prediction:Prodigal:002006;locus_tag=GMJLKIPL_00407;product=hypothetical protein
M-isbiliense-contig_4_1	Prodigal:002006	CDS	80260	80505	.	-	0	ID=GMJLKIPL_00408;inference=ab initio prediction:Prodigal:002006;locus_tag=GMJLKIPL_00408;product=hypothetical protein
M-isbiliense-contig_4_1	Prodigal:002006	CDS	80778	82553	.	-	0	ID=GMJLKIPL_00409;db_xref=COG:COG0664;inference=ab initio prediction:Prodigal:002006,similar to AA sequence:UniProtKB:P9WIY7;locus_tag=GMJLKIPL_00409;product=putative NTE family protein
M-isbiliense-contig_4_1	Prodigal:002006	CDS	82562	83764	.	-	0	ID=GMJLKIPL_00410;inference=ab initio prediction:Prodigal:002006;locus_tag=GMJLKIPL_00410;product=hypothetical protein
M-isbiliense-contig_4_1	Prodigal:002006	CDS	83885	83974	.	+	0	ID=GMJLKIPL_00411;inference=ab initio prediction:Prodigal:002006;locus_tag=GMJLKIPL_00411;product=hypothetical protein
M-isbiliense-contig_4_1	Prodigal:002006	CDS	84007	84237	.	+	0	ID=GMJLKIPL_00412;inference=ab initio prediction:Prodigal:002006;locus_tag=GMJLKIPL_00412;product=hypothetical protein
M-isbiliense-contig_4_1	Prodigal:002006	CDS	84336	84581	.	-	0	ID=GMJLKIPL_00413;inference=ab initio prediction:Prodigal:002006;locus_tag=GMJLKIPL_00413;product=hypothetical protein
M-isbiliense-contig_4_1	Prodigal:002006	CDS	84603	85247	.	-	0	ID=GMJLKIPL_00414;Name=algU;db_xref=COG:COG1595;gene=algU;inference=ab initio prediction:Prodigal:002006,similar to AA sequence:UniProtKB:Q06198;locus_tag=GMJLKIPL_00414;product=RNA polymerase sigma-H factor
M-isbiliense-contig_4_1	Prodigal:002006	CDS	85258	85812	.	-	0	ID=GMJLKIPL_00415;inference=ab initio prediction:Prodigal:002006;locus_tag=GMJLKIPL_00415;product=hypothetical protein
M-isbiliense-contig_4_1	Prodigal:002006	CDS	85921	87585	.	-	0	ID=GMJLKIPL_00416;Name=dppA_2;db_xref=COG:COG0747;gene=dppA_2;inference=ab initio prediction:Prodigal:002006,similar to AA sequence:UniProtKB:P23847;locus_tag=GMJLKIPL_00416;product=Periplasmic dipeptide transport protein
M-isbiliense-contig_4_1	Prodigal:002006	CDS	87865	89424	.	+	0	ID=GMJLKIPL_00417;Name=dppA_3;db_xref=COG:COG0747;gene=dppA_3;inference=ab initio prediction:Prodigal:002006,similar to AA sequence:UniProtKB:P23847;locus_tag=GMJLKIPL_00417;product=Periplasmic dipeptide transport protein
M-isbiliense-contig_4_1	Prodigal:002006	CDS	89429	90376	.	+	0	ID=GMJLKIPL_00418;Name=dppB_3;db_xref=COG:COG0601;gene=dppB_3;inference=ab initio prediction:Prodigal:002006,similar to AA sequence:UniProtKB:P0AEF8;locus_tag=GMJLKIPL_00418;product=Dipeptide transport system permease protein DppB
M-isbiliense-contig_4_1	Prodigal:002006	CDS	90373	92100	.	+	0	ID=GMJLKIPL_00419;eC_number=7.6.2.8;Name=btuD_2;gene=btuD_2;inference=ab initio prediction:Prodigal:002006,protein motif:HAMAP:MF_01005;locus_tag=GMJLKIPL_00419;product=Vitamin B12 import ATP-binding protein BtuD
M-isbiliense-contig_4_1	Prodigal:002006	CDS	92097	92885	.	+	0	ID=GMJLKIPL_00420;Name=ddpF_2;db_xref=COG:COG1124;gene=ddpF_2;inference=ab initio prediction:Prodigal:002006,similar to AA sequence:UniProtKB:P77622;locus_tag=GMJLKIPL_00420;product=putative D%2CD-dipeptide transport ATP-binding protein DdpF
M-isbiliense-contig_4_1	Prodigal:002006	CDS	92917	95754	.	-	0	ID=GMJLKIPL_00421;eC_number=4.1.1.31;Name=ppc_1;gene=ppc_1;inference=ab initio prediction:Prodigal:002006,protein motif:HAMAP:MF_00595;locus_tag=GMJLKIPL_00421;product=Phosphoenolpyruvate carboxylase
M-isbiliense-contig_4_1	Prodigal:002006	CDS	96040	96387	.	+	0	ID=GMJLKIPL_00422;inference=ab initio prediction:Prodigal:002006;locus_tag=GMJLKIPL_00422;product=hypothetical protein
M-isbiliense-contig_4_1	Prodigal:002006	CDS	96422	97039	.	+	0	ID=GMJLKIPL_00423;inference=ab initio prediction:Prodigal:002006;locus_tag=GMJLKIPL_00423;product=hypothetical protein
M-isbiliense-contig_4_1	Prodigal:002006	CDS	97122	97382	.	+	0	ID=GMJLKIPL_00424;inference=ab initio prediction:Prodigal:002006;locus_tag=GMJLKIPL_00424;product=hypothetical protein
M-isbiliense-contig_4_1	Prodigal:002006	CDS	97540	97815	.	-	0	ID=GMJLKIPL_00425;inference=ab initio prediction:Prodigal:002006;locus_tag=GMJLKIPL_00425;product=hypothetical protein
M-isbiliense-contig_4_1	Prodigal:002006	CDS	97822	98073	.	-	0	ID=GMJLKIPL_00426;inference=ab initio prediction:Prodigal:002006;locus_tag=GMJLKIPL_00426;product=hypothetical protein
M-isbiliense-contig_4_1	Prodigal:002006	CDS	98363	99094	.	+	0	ID=GMJLKIPL_00427;Name=fixK_1;db_xref=COG:COG0664;gene=fixK_1;inference=ab initio prediction:Prodigal:002006,similar to AA sequence:UniProtKB:P29286;locus_tag=GMJLKIPL_00427;product=Nitrogen fixation regulation protein FixK
M-isbiliense-contig_4_1	Prodigal:002006	CDS	99248	99790	.	+	0	ID=GMJLKIPL_00428;inference=ab initio prediction:Prodigal:002006;locus_tag=GMJLKIPL_00428;product=hypothetical protein
M-isbiliense-contig_4_1	Prodigal:002006	CDS	99803	100765	.	-	0	ID=GMJLKIPL_00429;Name=yciC;db_xref=COG:COG0523;gene=yciC;inference=ab initio prediction:Prodigal:002006,similar to AA sequence:UniProtKB:P94400;locus_tag=GMJLKIPL_00429;product=Putative metal chaperone YciC
M-isbiliense-contig_4_1	Prodigal:002006	CDS	100938	101714	.	-	0	ID=GMJLKIPL_00430;inference=ab initio prediction:Prodigal:002006;locus_tag=GMJLKIPL_00430;product=hypothetical protein
M-isbiliense-contig_4_1	Prodigal:002006	CDS	101914	102492	.	+	0	ID=GMJLKIPL_00431;Name=slyA_2;gene=slyA_2;inference=ab initio prediction:Prodigal:002006,protein motif:HAMAP:MF_01819;locus_tag=GMJLKIPL_00431;product=Transcriptional regulator SlyA
M-isbiliense-contig_4_1	Prodigal:002006	CDS	102562	103245	.	+	0	ID=GMJLKIPL_00432;inference=ab initio prediction:Prodigal:002006;locus_tag=GMJLKIPL_00432;product=hypothetical protein
M-isbiliense-contig_4_1	Prodigal:002006	CDS	103358	103690	.	-	0	ID=GMJLKIPL_00433;inference=ab initio prediction:Prodigal:002006;locus_tag=GMJLKIPL_00433;product=hypothetical protein
M-isbiliense-contig_4_1	Prodigal:002006	CDS	103687	104400	.	-	0	ID=GMJLKIPL_00434;Name=ygaZ;db_xref=COG:COG1296;gene=ygaZ;inference=ab initio prediction:Prodigal:002006,similar to AA sequence:UniProtKB:P76630;locus_tag=GMJLKIPL_00434;product=Inner membrane protein YgaZ
M-isbiliense-contig_4_1	Prodigal:002006	CDS	104543	105442	.	-	0	ID=GMJLKIPL_00435;inference=ab initio prediction:Prodigal:002006;locus_tag=GMJLKIPL_00435;product=hypothetical protein
M-isbiliense-contig_4_1	Prodigal:002006	CDS	105671	106021	.	+	0	ID=GMJLKIPL_00436;inference=ab initio prediction:Prodigal:002006;locus_tag=GMJLKIPL_00436;product=hypothetical protein
M-isbiliense-contig_4_1	Prodigal:002006	CDS	106137	106520	.	-	0	ID=GMJLKIPL_00437;inference=ab initio prediction:Prodigal:002006;locus_tag=GMJLKIPL_00437;product=hypothetical protein
M-isbiliense-contig_4_1	Prodigal:002006	CDS	106594	108195	.	-	0	ID=GMJLKIPL_00438;Name=purH;db_xref=COG:COG0138;gene=purH;inference=ab initio prediction:Prodigal:002006,similar to AA sequence:UniProtKB:P15639;locus_tag=GMJLKIPL_00438;product=Bifunctional purine biosynthesis protein PurH
M-isbiliense-contig_4_1	Prodigal:002006	CDS	108324	110051	.	-	0	ID=GMJLKIPL_00439;Name=fzlC;gene=fzlC;inference=ab initio prediction:Prodigal:002006,similar to AA sequence:UniProtKB:A0A0H3C3S1;locus_tag=GMJLKIPL_00439;product=FtsZ-localized protein C
M-isbiliense-contig_4_1	Prodigal:002006	CDS	110171	111523	.	-	0	ID=GMJLKIPL_00440;eC_number=2.1.1.176;Name=rsmB_1;db_xref=COG:COG0144;gene=rsmB_1;inference=ab initio prediction:Prodigal:002006,similar to AA sequence:UniProtKB:P36929;locus_tag=GMJLKIPL_00440;product=Ribosomal RNA small subunit methyltransferase B
M-isbiliense-contig_4_1	Prodigal:002006	CDS	111641	111871	.	+	0	ID=GMJLKIPL_00441;inference=ab initio prediction:Prodigal:002006;locus_tag=GMJLKIPL_00441;product=hypothetical protein
M-isbiliense-contig_4_1	Prodigal:002006	CDS	111882	112256	.	+	0	ID=GMJLKIPL_00442;inference=ab initio prediction:Prodigal:002006;locus_tag=GMJLKIPL_00442;product=hypothetical protein
M-isbiliense-contig_4_1	Prodigal:002006	CDS	112310	112648	.	+	0	ID=GMJLKIPL_00443;inference=ab initio prediction:Prodigal:002006;locus_tag=GMJLKIPL_00443;product=hypothetical protein
M-isbiliense-contig_4_1	Prodigal:002006	CDS	112774	114087	.	+	0	ID=GMJLKIPL_00444;eC_number=1.6.99.3;Name=ndh;db_xref=COG:COG1252;gene=ndh;inference=ab initio prediction:Prodigal:002006,similar to AA sequence:UniProtKB:P00393;locus_tag=GMJLKIPL_00444;product=NADH dehydrogenase
M-isbiliense-contig_4_1	Prodigal:002006	CDS	114169	114486	.	+	0	ID=GMJLKIPL_00445;inference=ab initio prediction:Prodigal:002006;locus_tag=GMJLKIPL_00445;product=hypothetical protein
M-isbiliense-contig_4_1	Prodigal:002006	CDS	114497	114781	.	+	0	ID=GMJLKIPL_00446;inference=ab initio prediction:Prodigal:002006;locus_tag=GMJLKIPL_00446;product=hypothetical protein
M-isbiliense-contig_4_1	Prodigal:002006	CDS	114792	115370	.	-	0	ID=GMJLKIPL_00447;inference=ab initio prediction:Prodigal:002006;locus_tag=GMJLKIPL_00447;product=hypothetical protein
M-isbiliense-contig_4_1	Prodigal:002006	CDS	115588	115818	.	-	0	ID=GMJLKIPL_00448;inference=ab initio prediction:Prodigal:002006;locus_tag=GMJLKIPL_00448;product=hypothetical protein
M-isbiliense-contig_4_1	Prodigal:002006	CDS	116116	116418	.	-	0	ID=GMJLKIPL_00449;inference=ab initio prediction:Prodigal:002006;locus_tag=GMJLKIPL_00449;product=hypothetical protein
M-isbiliense-contig_4_1	Prodigal:002006	CDS	116589	117956	.	+	0	ID=GMJLKIPL_00450;eC_number=2.6.1.18;Name=bauA;db_xref=COG:COG0161;gene=bauA;inference=ab initio prediction:Prodigal:002006,similar to AA sequence:UniProtKB:Q9I700;locus_tag=GMJLKIPL_00450;product=Beta-alanine--pyruvate aminotransferase
M-isbiliense-contig_4_1	Prodigal:002006	CDS	118124	119800	.	+	0	ID=GMJLKIPL_00451;eC_number=6.3.4.3;Name=fhs;db_xref=COG:COG2759;gene=fhs;inference=ab initio prediction:Prodigal:002006,similar to AA sequence:UniProtKB:Q83WS0;locus_tag=GMJLKIPL_00451;product=Formate--tetrahydrofolate ligase
M-isbiliense-contig_4_1	Prodigal:002006	CDS	119819	121102	.	-	0	ID=GMJLKIPL_00452;inference=ab initio prediction:Prodigal:002006;locus_tag=GMJLKIPL_00452;product=hypothetical protein
M-isbiliense-contig_4_1	Prodigal:002006	CDS	121251	122669	.	+	0	ID=GMJLKIPL_00453;eC_number=3.5.1.-;Name=abgB;db_xref=COG:COG1473;gene=abgB;inference=ab initio prediction:Prodigal:002006,similar to AA sequence:UniProtKB:P76052;locus_tag=GMJLKIPL_00453;product=p-aminobenzoyl-glutamate hydrolase subunit B
M-isbiliense-contig_4_1	Prodigal:002006	CDS	123216	123332	.	-	0	ID=GMJLKIPL_00454;inference=ab initio prediction:Prodigal:002006;locus_tag=GMJLKIPL_00454;product=hypothetical protein
M-isbiliense-contig_4_1	Prodigal:002006	CDS	123815	123955	.	+	0	ID=GMJLKIPL_00455;inference=ab initio prediction:Prodigal:002006;locus_tag=GMJLKIPL_00455;product=hypothetical protein
M-isbiliense-contig_4_1	Prodigal:002006	CDS	124071	124919	.	-	0	ID=GMJLKIPL_00456;eC_number=2.1.1.77;Name=pcm_1;gene=pcm_1;inference=ab initio prediction:Prodigal:002006,protein motif:HAMAP:MF_00090;locus_tag=GMJLKIPL_00456;product=Protein-L-isoaspartate O-methyltransferase
M-isbiliense-contig_4_1	Prodigal:002006	CDS	125101	128097	.	+	0	ID=GMJLKIPL_00457;eC_number=2.4.1.129;Name=mtgA_2;gene=mtgA_2;inference=ab initio prediction:Prodigal:002006,protein motif:HAMAP:MF_00766;locus_tag=GMJLKIPL_00457;product=Biosynthetic peptidoglycan transglycosylase
M-isbiliense-contig_4_1	Prodigal:002006	CDS	128171	129199	.	+	0	ID=GMJLKIPL_00458;inference=ab initio prediction:Prodigal:002006;locus_tag=GMJLKIPL_00458;product=hypothetical protein
M-isbiliense-contig_4_1	Prodigal:002006	CDS	129225	129437	.	-	0	ID=GMJLKIPL_00459;inference=ab initio prediction:Prodigal:002006;locus_tag=GMJLKIPL_00459;product=hypothetical protein
M-isbiliense-contig_4_1	Prodigal:002006	CDS	129625	129870	.	+	0	ID=GMJLKIPL_00460;inference=ab initio prediction:Prodigal:002006;locus_tag=GMJLKIPL_00460;product=hypothetical protein
M-isbiliense-contig_4_1	Prodigal:002006	CDS	129967	130593	.	-	0	ID=GMJLKIPL_00461;eC_number=5.4.2.11;Name=gpmA_1;gene=gpmA_1;inference=ab initio prediction:Prodigal:002006,similar to AA sequence:UniProtKB:P30798;locus_tag=GMJLKIPL_00461;product=2%2C3-bisphosphoglycerate-dependent phosphoglycerate mutase
M-isbiliense-contig_4_1	Prodigal:002006	CDS	130626	131423	.	-	0	ID=GMJLKIPL_00462;eC_number=1.17.1.8;Name=dapB;db_xref=COG:COG0289;gene=dapB;inference=ab initio prediction:Prodigal:002006,similar to AA sequence:UniProtKB:Q6G2G3;locus_tag=GMJLKIPL_00462;product=4-hydroxy-tetrahydrodipicolinate reductase
M-isbiliense-contig_4_1	Prodigal:002006	CDS	131549	132259	.	-	0	ID=GMJLKIPL_00463;inference=ab initio prediction:Prodigal:002006,similar to AA sequence:UniProtKB:P0AEY1;locus_tag=GMJLKIPL_00463;note=UPF0056 inner membrane protein MarC;product=hypothetical protein
M-isbiliense-contig_4_1	Prodigal:002006	CDS	132256	132996	.	-	0	ID=GMJLKIPL_00464;inference=ab initio prediction:Prodigal:002006;locus_tag=GMJLKIPL_00464;product=hypothetical protein
M-isbiliense-contig_4_1	Prodigal:002006	CDS	133279	134046	.	+	0	ID=GMJLKIPL_00465;eC_number=3.1.2.6;Name=gloB_1;db_xref=COG:COG0491;gene=gloB_1;inference=ab initio prediction:Prodigal:002006,similar to AA sequence:UniProtKB:Q8ZRM2;locus_tag=GMJLKIPL_00465;product=Hydroxyacylglutathione hydrolase
M-isbiliense-contig_4_1	Prodigal:002006	CDS	134060	134494	.	+	0	ID=GMJLKIPL_00466;inference=ab initio prediction:Prodigal:002006;locus_tag=GMJLKIPL_00466;product=hypothetical protein
M-isbiliense-contig_4_1	Prodigal:002006	CDS	134494	136191	.	+	0	ID=GMJLKIPL_00467;inference=ab initio prediction:Prodigal:002006;locus_tag=GMJLKIPL_00467;product=hypothetical protein
M-isbiliense-contig_4_1	Prodigal:002006	CDS	136188	136631	.	+	0	ID=GMJLKIPL_00468;inference=ab initio prediction:Prodigal:002006;locus_tag=GMJLKIPL_00468;product=hypothetical protein
M-isbiliense-contig_4_1	Prodigal:002006	CDS	136700	137584	.	-	0	ID=GMJLKIPL_00469;Name=glpR;db_xref=COG:COG1349;gene=glpR;inference=ab initio prediction:Prodigal:002006,similar to AA sequence:UniProtKB:P0ACL0;locus_tag=GMJLKIPL_00469;product=Glycerol-3-phosphate regulon repressor
M-isbiliense-contig_4_1	Prodigal:002006	CDS	137683	139692	.	+	0	ID=GMJLKIPL_00470;Name=pal_1;gene=pal_1;inference=ab initio prediction:Prodigal:002006,protein motif:HAMAP:MF_02204;locus_tag=GMJLKIPL_00470;product=Peptidoglycan-associated lipoprotein
M-isbiliense-contig_4_1	Prodigal:002006	CDS	139915	141117	.	+	0	ID=GMJLKIPL_00471;Name=ynfM_1;gene=ynfM_1;inference=ab initio prediction:Prodigal:002006,similar to AA sequence:UniProtKB:P43531;locus_tag=GMJLKIPL_00471;product=Inner membrane transport protein YnfM
M-isbiliense-contig_4_1	Prodigal:002006	CDS	141235	141429	.	+	0	ID=GMJLKIPL_00472;inference=ab initio prediction:Prodigal:002006;locus_tag=GMJLKIPL_00472;product=hypothetical protein
M-isbiliense-contig_4_1	Prodigal:002006	CDS	141465	142499	.	-	0	ID=GMJLKIPL_00473;eC_number=2.7.1.39;Name=thrB_1;gene=thrB_1;inference=ab initio prediction:Prodigal:002006,protein motif:HAMAP:MF_00301;locus_tag=GMJLKIPL_00473;product=Homoserine kinase
M-isbiliense-contig_4_1	Prodigal:002006	CDS	142697	143314	.	+	0	ID=GMJLKIPL_00474;inference=ab initio prediction:Prodigal:002006;locus_tag=GMJLKIPL_00474;product=hypothetical protein
M-isbiliense-contig_4_1	Prodigal:002006	CDS	143547	145235	.	+	0	ID=GMJLKIPL_00475;inference=ab initio prediction:Prodigal:002006;locus_tag=GMJLKIPL_00475;product=hypothetical protein
M-isbiliense-contig_4_1	Prodigal:002006	CDS	145315	146616	.	+	0	ID=GMJLKIPL_00476;eC_number=2.1.1.192;Name=rlmN;db_xref=COG:COG0820;gene=rlmN;inference=ab initio prediction:Prodigal:002006,similar to AA sequence:UniProtKB:P36979;locus_tag=GMJLKIPL_00476;product=Dual-specificity RNA methyltransferase RlmN
M-isbiliense-contig_4_1	Prodigal:002006	CDS	146663	147175	.	-	0	ID=GMJLKIPL_00477;inference=ab initio prediction:Prodigal:002006;locus_tag=GMJLKIPL_00477;product=hypothetical protein
M-isbiliense-contig_4_1	Prodigal:002006	CDS	147399	147860	.	-	0	ID=GMJLKIPL_00478;Name=ohrR_1;gene=ohrR_1;inference=ab initio prediction:Prodigal:002006,similar to AA sequence:UniProtKB:O34777;locus_tag=GMJLKIPL_00478;product=Organic hydroperoxide resistance transcriptional regulator
M-isbiliense-contig_4_1	Prodigal:002006	CDS	148026	149096	.	-	0	ID=GMJLKIPL_00479;eC_number=1.1.1.94;Name=gpsA;db_xref=COG:COG0240;gene=gpsA;inference=ab initio prediction:Prodigal:002006,similar to AA sequence:UniProtKB:P9WN77;locus_tag=GMJLKIPL_00479;product=Glycerol-3-phosphate dehydrogenase [NAD(P)+]
M-isbiliense-contig_4_1	Prodigal:002006	CDS	149093	149974	.	-	0	ID=GMJLKIPL_00480;inference=ab initio prediction:Prodigal:002006;locus_tag=GMJLKIPL_00480;product=hypothetical protein
M-isbiliense-contig_4_1	Prodigal:002006	CDS	149971	151017	.	-	0	ID=GMJLKIPL_00481;eC_number=2.3.1.234;Name=tsaD;db_xref=COG:COG0533;gene=tsaD;inference=ab initio prediction:Prodigal:002006,similar to AA sequence:UniProtKB:P40731;locus_tag=GMJLKIPL_00481;product=tRNA N6-adenosine threonylcarbamoyltransferase
M-isbiliense-contig_4_1	Prodigal:002006	CDS	151126	151971	.	+	0	ID=GMJLKIPL_00482;inference=ab initio prediction:Prodigal:002006;locus_tag=GMJLKIPL_00482;product=hypothetical protein
M-isbiliense-contig_4_1	Prodigal:002006	CDS	152025	154136	.	+	0	ID=GMJLKIPL_00483;inference=ab initio prediction:Prodigal:002006;locus_tag=GMJLKIPL_00483;product=hypothetical protein
M-isbiliense-contig_4_1	Prodigal:002006	CDS	154333	155976	.	+	0	ID=GMJLKIPL_00484;inference=ab initio prediction:Prodigal:002006;locus_tag=GMJLKIPL_00484;product=hypothetical protein
M-isbiliense-contig_4_1	Prodigal:002006	CDS	156198	157892	.	+	0	ID=GMJLKIPL_00485;eC_number=4.2.1.162;inference=ab initio prediction:Prodigal:002006,similar to AA sequence:UniProtKB:P0DOV7;locus_tag=GMJLKIPL_00485;product=6-deoxy-6-sulfo-D-gluconate dehydratase
M-isbiliense-contig_4_1	Prodigal:002006	CDS	158021	158212	.	+	0	ID=GMJLKIPL_00486;inference=ab initio prediction:Prodigal:002006;locus_tag=GMJLKIPL_00486;product=hypothetical protein
M-isbiliense-contig_4_1	Prodigal:002006	CDS	158221	158553	.	+	0	ID=GMJLKIPL_00487;inference=ab initio prediction:Prodigal:002006;locus_tag=GMJLKIPL_00487;product=hypothetical protein
M-isbiliense-contig_4_1	Prodigal:002006	CDS	158531	158674	.	-	0	ID=GMJLKIPL_00488;inference=ab initio prediction:Prodigal:002006;locus_tag=GMJLKIPL_00488;product=hypothetical protein
M-isbiliense-contig_4_1	Prodigal:002006	CDS	158846	159133	.	+	0	ID=GMJLKIPL_00489;inference=ab initio prediction:Prodigal:002006;locus_tag=GMJLKIPL_00489;product=hypothetical protein
M-isbiliense-contig_4_1	Prodigal:002006	CDS	159142	159477	.	-	0	ID=GMJLKIPL_00490;inference=ab initio prediction:Prodigal:002006;locus_tag=GMJLKIPL_00490;product=hypothetical protein
M-isbiliense-contig_4_1	Prodigal:002006	CDS	159443	160201	.	-	0	ID=GMJLKIPL_00491;eC_number=2.1.1.166;Name=rlmE;db_xref=COG:COG0293;gene=rlmE;inference=ab initio prediction:Prodigal:002006,similar to AA sequence:UniProtKB:P0C0R7;locus_tag=GMJLKIPL_00491;product=Ribosomal RNA large subunit methyltransferase E
M-isbiliense-contig_4_1	Prodigal:002006	CDS	160625	160768	.	+	0	ID=GMJLKIPL_00492;inference=ab initio prediction:Prodigal:002006;locus_tag=GMJLKIPL_00492;product=hypothetical protein
M-isbiliense-contig_4_1	Prodigal:002006	CDS	160814	161770	.	+	0	ID=GMJLKIPL_00493;eC_number=2.3.1.241;Name=lpxL;gene=lpxL;inference=ab initio prediction:Prodigal:002006,protein motif:HAMAP:MF_01942;locus_tag=GMJLKIPL_00493;product=Lipid A biosynthesis lauroyltransferase
M-isbiliense-contig_4_1	Prodigal:002006	CDS	161791	163065	.	+	0	ID=GMJLKIPL_00494;Name=cvaA;db_xref=COG:COG0845;gene=cvaA;inference=ab initio prediction:Prodigal:002006,similar to AA sequence:UniProtKB:P22519;locus_tag=GMJLKIPL_00494;product=Colicin V secretion protein CvaA
M-isbiliense-contig_4_1	Prodigal:002006	CDS	163071	165224	.	+	0	ID=GMJLKIPL_00495;Name=apxIB_1;db_xref=COG:COG2274;gene=apxIB_1;inference=ab initio prediction:Prodigal:002006,similar to AA sequence:UniProtKB:P26760;locus_tag=GMJLKIPL_00495;product=Toxin RTX-I translocation ATP-binding protein
M-isbiliense-contig_4_1	Prodigal:002006	CDS	165166	166662	.	-	0	ID=GMJLKIPL_00496;inference=ab initio prediction:Prodigal:002006;locus_tag=GMJLKIPL_00496;product=hypothetical protein
M-isbiliense-contig_4_1	Prodigal:002006	CDS	167017	168549	.	+	0	ID=GMJLKIPL_00497;eC_number=1.1.1.402;Name=eryB;db_xref=COG:COG0578;gene=eryB;inference=ab initio prediction:Prodigal:002006,similar to AA sequence:UniProtKB:Q2YIQ2;locus_tag=GMJLKIPL_00497;product=D-erythritol 1-phosphate dehydrogenase
M-isbiliense-contig_4_1	Prodigal:002006	CDS	168562	169650	.	+	0	ID=GMJLKIPL_00498;eC_number=7.6.2.10;Name=ugpC_1;db_xref=COG:COG3839;gene=ugpC_1;inference=ab initio prediction:Prodigal:002006,similar to AA sequence:UniProtKB:Q8ZLF4;locus_tag=GMJLKIPL_00498;product=sn-glycerol-3-phosphate import ATP-binding protein UgpC
M-isbiliense-contig_4_1	Prodigal:002006	CDS	169658	170746	.	+	0	ID=GMJLKIPL_00499;eC_number=7.6.2.8;Name=btuD_3;gene=btuD_3;inference=ab initio prediction:Prodigal:002006,protein motif:HAMAP:MF_01005;locus_tag=GMJLKIPL_00499;product=Vitamin B12 import ATP-binding protein BtuD
M-isbiliense-contig_4_1	Prodigal:002006	CDS	170826	171791	.	+	0	ID=GMJLKIPL_00500;inference=ab initio prediction:Prodigal:002006;locus_tag=GMJLKIPL_00500;product=hypothetical protein
M-isbiliense-contig_4_1	Prodigal:002006	CDS	171791	172588	.	+	0	ID=GMJLKIPL_00501;Name=sugB;db_xref=COG:COG0395;gene=sugB;inference=ab initio prediction:Prodigal:002006,similar to AA sequence:UniProtKB:P9WG01;locus_tag=GMJLKIPL_00501;product=Trehalose transport system permease protein SugB
M-isbiliense-contig_4_1	Prodigal:002006	CDS	172600	172893	.	+	0	ID=GMJLKIPL_00502;inference=ab initio prediction:Prodigal:002006;locus_tag=GMJLKIPL_00502;product=hypothetical protein
M-isbiliense-contig_4_1	Prodigal:002006	CDS	172954	174705	.	+	0	ID=GMJLKIPL_00503;inference=ab initio prediction:Prodigal:002006;locus_tag=GMJLKIPL_00503;product=hypothetical protein
M-isbiliense-contig_4_1	Prodigal:002006	CDS	174905	175159	.	+	0	ID=GMJLKIPL_00504;inference=ab initio prediction:Prodigal:002006;locus_tag=GMJLKIPL_00504;product=hypothetical protein
M-isbiliense-contig_4_1	Prodigal:002006	CDS	175156	175590	.	+	0	ID=GMJLKIPL_00505;eC_number=3.1.-.-;Name=vapC_1;gene=vapC_1;inference=ab initio prediction:Prodigal:002006,protein motif:HAMAP:MF_00265;locus_tag=GMJLKIPL_00505;product=tRNA(fMet)-specific endonuclease VapC
M-isbiliense-contig_4_1	Prodigal:002006	CDS	175602	177095	.	+	0	ID=GMJLKIPL_00506;eC_number=2.7.1.30;Name=glpK;gene=glpK;inference=ab initio prediction:Prodigal:002006,similar to AA sequence:UniProtKB:O86033;locus_tag=GMJLKIPL_00506;product=Glycerol kinase
M-isbiliense-contig_4_1	Prodigal:002006	CDS	177261	178352	.	-	0	ID=GMJLKIPL_00507;inference=ab initio prediction:Prodigal:002006;locus_tag=GMJLKIPL_00507;product=hypothetical protein
M-isbiliense-contig_4_1	Prodigal:002006	CDS	178605	179306	.	+	0	ID=GMJLKIPL_00508;inference=ab initio prediction:Prodigal:002006;locus_tag=GMJLKIPL_00508;product=hypothetical protein
M-isbiliense-contig_4_1	Prodigal:002006	CDS	179711	180112	.	+	0	ID=GMJLKIPL_00509;inference=ab initio prediction:Prodigal:002006;locus_tag=GMJLKIPL_00509;product=hypothetical protein
M-isbiliense-contig_4_1	Prodigal:002006	CDS	180525	182894	.	+	0	ID=GMJLKIPL_00510;inference=ab initio prediction:Prodigal:002006;locus_tag=GMJLKIPL_00510;product=hypothetical protein
M-isbiliense-contig_4_1	Prodigal:002006	CDS	183080	184879	.	-	0	ID=GMJLKIPL_00511;inference=ab initio prediction:Prodigal:002006;locus_tag=GMJLKIPL_00511;product=hypothetical protein
M-isbiliense-contig_4_1	Prodigal:002006	CDS	185245	186837	.	+	0	ID=GMJLKIPL_00512;Name=oppA_1;db_xref=COG:COG4166;gene=oppA_1;inference=ab initio prediction:Prodigal:002006,similar to AA sequence:UniProtKB:P23843;locus_tag=GMJLKIPL_00512;product=Periplasmic oligopeptide-binding protein
M-isbiliense-contig_4_1	Prodigal:002006	CDS	186843	188249	.	+	0	ID=GMJLKIPL_00513;eC_number=3.5.1.4;Name=amiD_2;db_xref=COG:COG0154;gene=amiD_2;inference=ab initio prediction:Prodigal:002006,similar to AA sequence:UniProtKB:P9WQ93;locus_tag=GMJLKIPL_00513;product=Putative amidase AmiD
M-isbiliense-contig_4_1	Prodigal:002006	CDS	188461	189081	.	+	0	ID=GMJLKIPL_00514;Name=rimP;gene=rimP;inference=ab initio prediction:Prodigal:002006,protein motif:HAMAP:MF_01077;locus_tag=GMJLKIPL_00514;product=Ribosome maturation factor RimP
M-isbiliense-contig_5_1	Prodigal:002006	CDS	53	325	.	+	0	ID=GMJLKIPL_00515;eC_number=2.2.1.7;Name=dxs_1;gene=dxs_1;inference=ab initio prediction:Prodigal:002006,protein motif:HAMAP:MF_00315;locus_tag=GMJLKIPL_00515;product=1-deoxy-D-xylulose-5-phosphate synthase
M-isbiliense-contig_5_1	Prodigal:002006	CDS	300	1127	.	-	0	ID=GMJLKIPL_00516;eC_number=3.4.-.-;Name=bepA_1;gene=bepA_1;inference=ab initio prediction:Prodigal:002006,protein motif:HAMAP:MF_00997;locus_tag=GMJLKIPL_00516;product=Beta-barrel assembly-enhancing protease
M-isbiliense-contig_5_1	Prodigal:002006	CDS	1248	2627	.	+	0	ID=GMJLKIPL_00517;eC_number=3.4.11.10;Name=pepA_1;gene=pepA_1;inference=ab initio prediction:Prodigal:002006,protein motif:HAMAP:MF_00181;locus_tag=GMJLKIPL_00517;product=cytosol aminopeptidase
M-isbiliense-contig_5_1	Prodigal:002006	CDS	2618	3571	.	-	0	ID=GMJLKIPL_00518;inference=ab initio prediction:Prodigal:002006;locus_tag=GMJLKIPL_00518;product=hypothetical protein
M-isbiliense-contig_5_1	Prodigal:002006	CDS	3730	4170	.	+	0	ID=GMJLKIPL_00519;eC_number=3.1.2.-;db_xref=COG:COG1607;inference=ab initio prediction:Prodigal:002006,similar to AA sequence:UniProtKB:P44886;locus_tag=GMJLKIPL_00519;product=putative acyl-CoA thioester hydrolase
M-isbiliense-contig_5_1	Prodigal:002006	CDS	4220	5557	.	-	0	ID=GMJLKIPL_00520;Name=ampG;db_xref=COG:COG0477;gene=ampG;inference=ab initio prediction:Prodigal:002006,similar to AA sequence:UniProtKB:P0AE16;locus_tag=GMJLKIPL_00520;product=Anhydromuropeptide permease
M-isbiliense-contig_5_1	Prodigal:002006	CDS	5822	6934	.	+	0	ID=GMJLKIPL_00521;eC_number=2.7.13.3;Name=lov;gene=lov;inference=ab initio prediction:Prodigal:002006,similar to AA sequence:UniProtKB:Q1M667;locus_tag=GMJLKIPL_00521;product=Blue-light-activated histidine kinase
M-isbiliense-contig_5_1	Prodigal:002006	CDS	6960	7334	.	-	0	ID=GMJLKIPL_00522;eC_number=2.7.-.-;Name=spo0F;db_xref=COG:COG0784;gene=spo0F;inference=ab initio prediction:Prodigal:002006,similar to AA sequence:UniProtKB:P06628;locus_tag=GMJLKIPL_00522;product=Sporulation initiation phosphotransferase F
M-isbiliense-contig_5_1	Prodigal:002006	CDS	7339	8844	.	-	0	ID=GMJLKIPL_00523;eC_number=2.7.11.1;Name=kaiC_2;gene=kaiC_2;inference=ab initio prediction:Prodigal:002006,similar to AA sequence:UniProtKB:Q6L8J9;locus_tag=GMJLKIPL_00523;product=Circadian clock protein kinase KaiC
M-isbiliense-contig_5_1	Prodigal:002006	CDS	8863	9690	.	-	0	ID=GMJLKIPL_00524;eC_number=2.7.13.3;Name=rpfC;db_xref=COG:COG0642;gene=rpfC;inference=ab initio prediction:Prodigal:002006,similar to AA sequence:UniProtKB:P0C0F6;locus_tag=GMJLKIPL_00524;product=Sensory/regulatory protein RpfC
M-isbiliense-contig_5_1	Prodigal:002006	CDS	9806	10741	.	-	0	ID=GMJLKIPL_00525;eC_number=1.5.1.49;Name=lhpI;db_xref=COG:COG2423;gene=lhpI;inference=ab initio prediction:Prodigal:002006,similar to AA sequence:UniProtKB:Q485R8;locus_tag=GMJLKIPL_00525;product=Delta(1)-pyrroline-2-carboxylate reductase
M-isbiliense-contig_5_1	Prodigal:002006	CDS	10747	11091	.	-	0	ID=GMJLKIPL_00526;inference=ab initio prediction:Prodigal:002006;locus_tag=GMJLKIPL_00526;product=hypothetical protein
M-isbiliense-contig_5_1	Prodigal:002006	CDS	11279	11599	.	-	0	ID=GMJLKIPL_00527;Name=ihfB;db_xref=COG:COG0776;gene=ihfB;inference=ab initio prediction:Prodigal:002006,similar to AA sequence:UniProtKB:Q06607;locus_tag=GMJLKIPL_00527;product=Integration host factor subunit beta
M-isbiliense-contig_5_1	Prodigal:002006	CDS	11671	12627	.	-	0	ID=GMJLKIPL_00528;inference=ab initio prediction:Prodigal:002006;locus_tag=GMJLKIPL_00528;product=hypothetical protein
M-isbiliense-contig_5_1	Prodigal:002006	CDS	12981	15905	.	+	0	ID=GMJLKIPL_00529;Name=uvrA;db_xref=COG:COG0178;gene=uvrA;inference=ab initio prediction:Prodigal:002006,similar to AA sequence:UniProtKB:P0A698;locus_tag=GMJLKIPL_00529;product=UvrABC system protein A
M-isbiliense-contig_5_1	Prodigal:002006	CDS	16298	17302	.	+	0	ID=GMJLKIPL_00530;inference=ab initio prediction:Prodigal:002006;locus_tag=GMJLKIPL_00530;product=hypothetical protein
M-isbiliense-contig_5_1	Prodigal:002006	CDS	17501	18472	.	+	0	ID=GMJLKIPL_00531;inference=ab initio prediction:Prodigal:002006;locus_tag=GMJLKIPL_00531;product=hypothetical protein
M-isbiliense-contig_5_1	Prodigal:002006	CDS	18699	18851	.	+	0	ID=GMJLKIPL_00532;inference=ab initio prediction:Prodigal:002006;locus_tag=GMJLKIPL_00532;product=hypothetical protein
M-isbiliense-contig_5_1	Prodigal:002006	CDS	18984	20405	.	+	0	ID=GMJLKIPL_00533;eC_number=2.1.1.74;Name=trmFO;db_xref=COG:COG1206;gene=trmFO;inference=ab initio prediction:Prodigal:002006,similar to AA sequence:UniProtKB:Q9S449;locus_tag=GMJLKIPL_00533;product=Methylenetetrahydrofolate--tRNA-(uracil-5-)-methyltransferase TrmFO
M-isbiliense-contig_5_1	Prodigal:002006	CDS	20421	20960	.	-	0	ID=GMJLKIPL_00534;inference=ab initio prediction:Prodigal:002006;locus_tag=GMJLKIPL_00534;product=hypothetical protein
M-isbiliense-contig_5_1	Prodigal:002006	CDS	21473	22447	.	+	0	ID=GMJLKIPL_00535;eC_number=2.8.1.1;db_xref=COG:COG2897;inference=ab initio prediction:Prodigal:002006,similar to AA sequence:UniProtKB:A0R4C9;locus_tag=GMJLKIPL_00535;product=Putative thiosulfate sulfurtransferase
M-isbiliense-contig_5_1	Prodigal:002006	CDS	22471	23724	.	+	0	ID=GMJLKIPL_00536;inference=ab initio prediction:Prodigal:002006,similar to AA sequence:UniProtKB:P33015;locus_tag=GMJLKIPL_00536;note=UPF0394 inner membrane protein YeeE;product=hypothetical protein
M-isbiliense-contig_5_1	Prodigal:002006	CDS	23744	24604	.	-	0	ID=GMJLKIPL_00537;eC_number=2.5.1.32;Name=crtB;db_xref=COG:COG1562;gene=crtB;inference=ab initio prediction:Prodigal:002006,similar to AA sequence:UniProtKB:P37269;locus_tag=GMJLKIPL_00537;product=15-cis-phytoene synthase
M-isbiliense-contig_5_1	Prodigal:002006	CDS	24615	25004	.	-	0	ID=GMJLKIPL_00538;inference=ab initio prediction:Prodigal:002006;locus_tag=GMJLKIPL_00538;product=hypothetical protein
M-isbiliense-contig_5_1	Prodigal:002006	CDS	25008	25955	.	-	0	ID=GMJLKIPL_00539;Name=secF;gene=secF;inference=ab initio prediction:Prodigal:002006,similar to AA sequence:UniProtKB:A8GQT5;locus_tag=GMJLKIPL_00539;product=Protein translocase subunit SecF
M-isbiliense-contig_5_1	Prodigal:002006	CDS	26010	27614	.	-	0	ID=GMJLKIPL_00540;Name=secD;db_xref=COG:COG0342;gene=secD;inference=ab initio prediction:Prodigal:002006,similar to AA sequence:UniProtKB:P0AG90;locus_tag=GMJLKIPL_00540;product=Protein translocase subunit SecD
M-isbiliense-contig_5_1	Prodigal:002006	CDS	27635	27970	.	-	0	ID=GMJLKIPL_00541;Name=yajC;db_xref=COG:COG1862;gene=yajC;inference=ab initio prediction:Prodigal:002006,similar to AA sequence:UniProtKB:P0ADZ7;locus_tag=GMJLKIPL_00541;product=Sec translocon accessory complex subunit YajC
M-isbiliense-contig_5_1	Prodigal:002006	CDS	28378	29616	.	+	0	ID=GMJLKIPL_00542;inference=ab initio prediction:Prodigal:002006;locus_tag=GMJLKIPL_00542;product=hypothetical protein
M-isbiliense-contig_5_1	Prodigal:002006	CDS	29718	30602	.	+	0	ID=GMJLKIPL_00543;inference=ab initio prediction:Prodigal:002006;locus_tag=GMJLKIPL_00543;product=hypothetical protein
M-isbiliense-contig_5_1	Prodigal:002006	CDS	30618	31412	.	-	0	ID=GMJLKIPL_00544;Name=tatC;db_xref=COG:COG0805;gene=tatC;inference=ab initio prediction:Prodigal:002006,similar to AA sequence:UniProtKB:P69423;locus_tag=GMJLKIPL_00544;product=Sec-independent protein translocase protein TatC
M-isbiliense-contig_5_1	Prodigal:002006	CDS	31409	31948	.	-	0	ID=GMJLKIPL_00545;Name=tatB;db_xref=COG:COG1826;gene=tatB;inference=ab initio prediction:Prodigal:002006,similar to AA sequence:UniProtKB:P69425;locus_tag=GMJLKIPL_00545;product=Sec-independent protein translocase protein TatB
M-isbiliense-contig_5_1	Prodigal:002006	CDS	32117	32389	.	-	0	ID=GMJLKIPL_00546;Name=tatA;gene=tatA;inference=ab initio prediction:Prodigal:002006,protein motif:HAMAP:MF_00236;locus_tag=GMJLKIPL_00546;product=Sec-independent protein translocase protein TatA
M-isbiliense-contig_5_1	Prodigal:002006	CDS	32505	33188	.	-	0	ID=GMJLKIPL_00547;Name=scpB;db_xref=COG:COG1386;gene=scpB;inference=ab initio prediction:Prodigal:002006,similar to AA sequence:UniProtKB:Q83CP9;locus_tag=GMJLKIPL_00547;product=Segregation and condensation protein B 
M-isbiliense-contig_5_1	Prodigal:002006	CDS	33192	33965	.	-	0	ID=GMJLKIPL_00548;Name=scpA;db_xref=COG:COG1354;gene=scpA;inference=ab initio prediction:Prodigal:002006,similar to AA sequence:UniProtKB:P35154;locus_tag=GMJLKIPL_00548;product=Segregation and condensation protein A
M-isbiliense-contig_5_1	Prodigal:002006	CDS	33996	35009	.	-	0	ID=GMJLKIPL_00549;eC_number=3.2.1.52;Name=nagZ;db_xref=COG:COG1472;gene=nagZ;inference=ab initio prediction:Prodigal:002006,similar to AA sequence:UniProtKB:Q8ZQ06;locus_tag=GMJLKIPL_00549;product=Beta-hexosaminidase
M-isbiliense-contig_5_1	Prodigal:002006	CDS	35130	36452	.	-	0	ID=GMJLKIPL_00550;inference=ab initio prediction:Prodigal:002006;locus_tag=GMJLKIPL_00550;product=hypothetical protein
M-isbiliense-contig_5_1	Prodigal:002006	CDS	36600	38378	.	-	0	ID=GMJLKIPL_00551;eC_number=6.1.1.19;Name=argS;gene=argS;inference=ab initio prediction:Prodigal:002006,similar to AA sequence:UniProtKB:Q99W05;locus_tag=GMJLKIPL_00551;product=Arginine--tRNA ligase
M-isbiliense-contig_5_1	Prodigal:002006	CDS	38541	38747	.	+	0	ID=GMJLKIPL_00552;inference=ab initio prediction:Prodigal:002006;locus_tag=GMJLKIPL_00552;product=hypothetical protein
M-isbiliense-contig_5_1	Prodigal:002006	CDS	38831	39064	.	-	0	ID=GMJLKIPL_00553;inference=ab initio prediction:Prodigal:002006;locus_tag=GMJLKIPL_00553;product=hypothetical protein
M-isbiliense-contig_5_1	Prodigal:002006	CDS	39205	39402	.	-	0	ID=GMJLKIPL_00554;inference=ab initio prediction:Prodigal:002006;locus_tag=GMJLKIPL_00554;product=hypothetical protein
M-isbiliense-contig_5_1	Prodigal:002006	CDS	39568	40458	.	-	0	ID=GMJLKIPL_00555;eC_number=1.1.1.31;Name=mmsB_1;db_xref=COG:COG2084;gene=mmsB_1;inference=ab initio prediction:Prodigal:002006,similar to AA sequence:UniProtKB:P9WNY5;locus_tag=GMJLKIPL_00555;product=putative 3-hydroxyisobutyrate dehydrogenase
M-isbiliense-contig_5_1	Prodigal:002006	CDS	40647	40946	.	+	0	ID=GMJLKIPL_00556;Name=ybaQ;db_xref=COG:COG3093;gene=ybaQ;inference=ab initio prediction:Prodigal:002006,similar to AA sequence:UniProtKB:P0A9T6;locus_tag=GMJLKIPL_00556;product=putative HTH-type transcriptional regulator YbaQ
M-isbiliense-contig_5_1	Prodigal:002006	CDS	40955	42097	.	-	0	ID=GMJLKIPL_00557;eC_number=1.3.99.-;Name=acdA;db_xref=COG:COG1960;gene=acdA;inference=ab initio prediction:Prodigal:002006,similar to AA sequence:UniProtKB:P45867;locus_tag=GMJLKIPL_00557;product=Acyl-CoA dehydrogenase
M-isbiliense-contig_5_1	Prodigal:002006	CDS	42255	43751	.	-	0	ID=GMJLKIPL_00558;eC_number=1.2.1.-;Name=bauC;db_xref=COG:COG1012;gene=bauC;inference=ab initio prediction:Prodigal:002006,similar to AA sequence:UniProtKB:Q9I702;locus_tag=GMJLKIPL_00558;product=Putative 3-oxopropanoate dehydrogenase
M-isbiliense-contig_5_1	Prodigal:002006	CDS	43855	44766	.	+	0	ID=GMJLKIPL_00559;Name=gcvA_1;gene=gcvA_1;inference=ab initio prediction:Prodigal:002006,similar to AA sequence:UniProtKB:P0A9F6;locus_tag=GMJLKIPL_00559;product=Glycine cleavage system transcriptional activator
M-isbiliense-contig_5_1	Prodigal:002006	CDS	44976	46445	.	+	0	ID=GMJLKIPL_00560;Name=bdlA_1;db_xref=COG:COG0840;gene=bdlA_1;inference=ab initio prediction:Prodigal:002006,similar to AA sequence:UniProtKB:Q9I3S1;locus_tag=GMJLKIPL_00560;product=Biofilm dispersion protein BdlA
M-isbiliense-contig_5_1	Prodigal:002006	CDS	46558	47796	.	-	0	ID=GMJLKIPL_00561;inference=ab initio prediction:Prodigal:002006,protein motif:HAMAP:MF_01212;locus_tag=GMJLKIPL_00561;product=Deoxyguanosinetriphosphate triphosphohydrolase-like protein
M-isbiliense-contig_5_1	Prodigal:002006	CDS	48013	48339	.	+	0	ID=GMJLKIPL_00562;Name=erpA;db_xref=COG:COG0316;gene=erpA;inference=ab initio prediction:Prodigal:002006,similar to AA sequence:UniProtKB:P45344;locus_tag=GMJLKIPL_00562;product=Iron-sulfur cluster insertion protein ErpA
M-isbiliense-contig_5_1	Prodigal:002006	CDS	48384	50261	.	+	0	ID=GMJLKIPL_00563;inference=ab initio prediction:Prodigal:002006;locus_tag=GMJLKIPL_00563;product=hypothetical protein
M-isbiliense-contig_5_1	Prodigal:002006	CDS	50337	50612	.	+	0	ID=GMJLKIPL_00564;inference=ab initio prediction:Prodigal:002006;locus_tag=GMJLKIPL_00564;product=hypothetical protein
M-isbiliense-contig_5_1	Prodigal:002006	CDS	50842	50958	.	+	0	ID=GMJLKIPL_00565;inference=ab initio prediction:Prodigal:002006;locus_tag=GMJLKIPL_00565;product=hypothetical protein
M-isbiliense-contig_5_1	Prodigal:002006	CDS	50981	51499	.	-	0	ID=GMJLKIPL_00566;inference=ab initio prediction:Prodigal:002006;locus_tag=GMJLKIPL_00566;product=hypothetical protein
M-isbiliense-contig_5_1	Prodigal:002006	CDS	51816	54674	.	+	0	ID=GMJLKIPL_00567;inference=ab initio prediction:Prodigal:002006;locus_tag=GMJLKIPL_00567;product=hypothetical protein
M-isbiliense-contig_5_1	Prodigal:002006	CDS	54709	54900	.	-	0	ID=GMJLKIPL_00568;inference=ab initio prediction:Prodigal:002006;locus_tag=GMJLKIPL_00568;product=hypothetical protein
M-isbiliense-contig_5_1	Prodigal:002006	CDS	55358	56047	.	+	0	ID=GMJLKIPL_00569;inference=ab initio prediction:Prodigal:002006;locus_tag=GMJLKIPL_00569;product=hypothetical protein
M-isbiliense-contig_5_1	Prodigal:002006	CDS	56256	57806	.	+	0	ID=GMJLKIPL_00570;eC_number=4.2.1.42;Name=garD_1;db_xref=COG:COG2721;gene=garD_1;inference=ab initio prediction:Prodigal:002006,similar to AA sequence:UniProtKB:P39829;locus_tag=GMJLKIPL_00570;product=Galactarate dehydratase (L-threo-forming)
M-isbiliense-contig_5_1	Prodigal:002006	CDS	57909	59231	.	+	0	ID=GMJLKIPL_00571;Name=ttuB_1;gene=ttuB_1;inference=ab initio prediction:Prodigal:002006,similar to AA sequence:UniProtKB:Q44470;locus_tag=GMJLKIPL_00571;product=Putative tartrate transporter
M-isbiliense-contig_5_1	Prodigal:002006	CDS	59296	59454	.	+	0	ID=GMJLKIPL_00572;inference=ab initio prediction:Prodigal:002006;locus_tag=GMJLKIPL_00572;product=hypothetical protein
M-isbiliense-contig_5_1	Prodigal:002006	CDS	59653	60792	.	-	0	ID=GMJLKIPL_00573;eC_number=6.3.2.2;db_xref=COG:COG2170;inference=ab initio prediction:Prodigal:002006,similar to AA sequence:UniProtKB:P9WPK9;locus_tag=GMJLKIPL_00573;product=Putative glutamate--cysteine ligase 2
M-isbiliense-contig_5_1	Prodigal:002006	CDS	60881	61312	.	-	0	ID=GMJLKIPL_00574;inference=ab initio prediction:Prodigal:002006;locus_tag=GMJLKIPL_00574;product=hypothetical protein
M-isbiliense-contig_5_1	Prodigal:002006	CDS	61492	62877	.	+	0	ID=GMJLKIPL_00575;inference=ab initio prediction:Prodigal:002006;locus_tag=GMJLKIPL_00575;product=hypothetical protein
M-isbiliense-contig_5_1	Prodigal:002006	CDS	63036	63854	.	+	0	ID=GMJLKIPL_00576;eC_number=3.1.4.53;Name=cpdA_2;db_xref=COG:COG1409;gene=cpdA_2;inference=ab initio prediction:Prodigal:002006,similar to AA sequence:UniProtKB:Q8YLG0;locus_tag=GMJLKIPL_00576;product=3'%2C5'-cyclic adenosine monophosphate phosphodiesterase CpdA
M-isbiliense-contig_5_1	Prodigal:002006	CDS	63821	64285	.	-	0	ID=GMJLKIPL_00577;inference=ab initio prediction:Prodigal:002006;locus_tag=GMJLKIPL_00577;product=hypothetical protein
M-isbiliense-contig_5_1	Prodigal:002006	CDS	64378	65064	.	+	0	ID=GMJLKIPL_00578;eC_number=3.1.3.73;Name=cobC_1;db_xref=COG:COG0406;gene=cobC_1;inference=ab initio prediction:Prodigal:002006,similar to AA sequence:UniProtKB:P39701;locus_tag=GMJLKIPL_00578;product=Adenosylcobalamin/alpha-ribazole phosphatase
M-isbiliense-contig_5_1	Prodigal:002006	CDS	65068	65421	.	-	0	ID=GMJLKIPL_00579;Name=ybaA;db_xref=COG:COG5507;gene=ybaA;inference=ab initio prediction:Prodigal:002006,similar to AA sequence:UniProtKB:P0AAQ9;locus_tag=GMJLKIPL_00579;product=putative protein YbaA
M-isbiliense-contig_5_1	Prodigal:002006	CDS	65508	66140	.	-	0	ID=GMJLKIPL_00580;inference=ab initio prediction:Prodigal:002006;locus_tag=GMJLKIPL_00580;product=hypothetical protein
M-isbiliense-contig_5_1	Prodigal:002006	CDS	66137	66667	.	-	0	ID=GMJLKIPL_00581;inference=ab initio prediction:Prodigal:002006;locus_tag=GMJLKIPL_00581;product=hypothetical protein
M-isbiliense-contig_5_1	Prodigal:002006	CDS	66854	68101	.	+	0	ID=GMJLKIPL_00582;inference=ab initio prediction:Prodigal:002006;locus_tag=GMJLKIPL_00582;product=hypothetical protein
M-isbiliense-contig_5_1	Prodigal:002006	CDS	68098	69126	.	+	0	ID=GMJLKIPL_00583;inference=ab initio prediction:Prodigal:002006;locus_tag=GMJLKIPL_00583;product=hypothetical protein
M-isbiliense-contig_5_1	Prodigal:002006	CDS	69135	70259	.	+	0	ID=GMJLKIPL_00584;eC_number=1.6.99.1;Name=namA_1;db_xref=COG:COG1902;gene=namA_1;inference=ab initio prediction:Prodigal:002006,similar to AA sequence:UniProtKB:P54550;locus_tag=GMJLKIPL_00584;product=NADPH dehydrogenase
M-isbiliense-contig_5_1	Prodigal:002006	CDS	70322	71272	.	+	0	ID=GMJLKIPL_00585;eC_number=1.1.1.157;Name=mmgB_1;db_xref=COG:COG1250;gene=mmgB_1;inference=ab initio prediction:Prodigal:002006,similar to AA sequence:UniProtKB:P45856;locus_tag=GMJLKIPL_00585;product=putative 3-hydroxybutyryl-CoA dehydrogenase
M-isbiliense-contig_5_1	Prodigal:002006	CDS	71388	72386	.	+	0	ID=GMJLKIPL_00586;eC_number=2.7.1.2;Name=glk;db_xref=COG:COG0837;gene=glk;inference=ab initio prediction:Prodigal:002006,similar to AA sequence:UniProtKB:P0A6V8;locus_tag=GMJLKIPL_00586;product=Glucokinase
M-isbiliense-contig_5_1	Prodigal:002006	CDS	72353	73609	.	-	0	ID=GMJLKIPL_00587;eC_number=4.6.1.1;Name=cyaA;db_xref=COG:COG2114;gene=cyaA;inference=ab initio prediction:Prodigal:002006,similar to AA sequence:UniProtKB:P40137;locus_tag=GMJLKIPL_00587;product=Adenylate cyclase 1
M-isbiliense-contig_5_1	Prodigal:002006	CDS	73731	74144	.	-	0	ID=GMJLKIPL_00588;eC_number=2.5.1.-;Name=fosB;gene=fosB;inference=ab initio prediction:Prodigal:002006,protein motif:HAMAP:MF_01512;locus_tag=GMJLKIPL_00588;product=Metallothiol transferase FosB
M-isbiliense-contig_5_1	Prodigal:002006	CDS	74298	74786	.	-	0	ID=GMJLKIPL_00589;Name=yciF_2;db_xref=COG:COG3685;gene=yciF_2;inference=ab initio prediction:Prodigal:002006,similar to AA sequence:UniProtKB:P21362;locus_tag=GMJLKIPL_00589;product=Protein YciF
M-isbiliense-contig_5_1	Prodigal:002006	CDS	74939	75322	.	+	0	ID=GMJLKIPL_00590;inference=ab initio prediction:Prodigal:002006;locus_tag=GMJLKIPL_00590;product=hypothetical protein
M-isbiliense-contig_5_1	Prodigal:002006	CDS	75671	76522	.	-	0	ID=GMJLKIPL_00591;eC_number=2.6.1.21;Name=dat_1;gene=dat_1;inference=ab initio prediction:Prodigal:002006,similar to AA sequence:UniProtKB:P19938;locus_tag=GMJLKIPL_00591;product=D-alanine aminotransferase
M-isbiliense-contig_5_1	Prodigal:002006	CDS	76509	77114	.	-	0	ID=GMJLKIPL_00592;eC_number=2.6.1.85;Name=pabA;db_xref=COG:COG0512;gene=pabA;inference=ab initio prediction:Prodigal:002006,similar to AA sequence:UniProtKB:P00903;locus_tag=GMJLKIPL_00592;product=Aminodeoxychorismate synthase component 2
M-isbiliense-contig_5_1	Prodigal:002006	CDS	77237	78619	.	-	0	ID=GMJLKIPL_00593;eC_number=2.6.1.85;Name=pabB;db_xref=COG:COG0147;gene=pabB;inference=ab initio prediction:Prodigal:002006,similar to AA sequence:UniProtKB:P05041;locus_tag=GMJLKIPL_00593;product=Aminodeoxychorismate synthase component 1
M-isbiliense-contig_5_1	Prodigal:002006	CDS	78722	80938	.	+	0	ID=GMJLKIPL_00594;eC_number=2.7.13.3;Name=rcsC_3;gene=rcsC_3;inference=ab initio prediction:Prodigal:002006,protein motif:HAMAP:MF_00979;locus_tag=GMJLKIPL_00594;product=Sensor histidine kinase RcsC
M-isbiliense-contig_5_1	Prodigal:002006	CDS	81060	82373	.	+	0	ID=GMJLKIPL_00595;eC_number=2.8.4.4;Name=rimO;db_xref=COG:COG0621;gene=rimO;inference=ab initio prediction:Prodigal:002006,similar to AA sequence:UniProtKB:P0AEI4;locus_tag=GMJLKIPL_00595;product=Ribosomal protein S12 methylthiotransferase RimO
M-isbiliense-contig_5_1	Prodigal:002006	CDS	82479	82730	.	+	0	ID=GMJLKIPL_00596;inference=ab initio prediction:Prodigal:002006;locus_tag=GMJLKIPL_00596;product=hypothetical protein
M-isbiliense-contig_5_1	Prodigal:002006	CDS	82734	82865	.	+	0	ID=GMJLKIPL_00597;inference=ab initio prediction:Prodigal:002006;locus_tag=GMJLKIPL_00597;product=hypothetical protein
M-isbiliense-contig_5_1	Prodigal:002006	CDS	82873	83505	.	-	0	ID=GMJLKIPL_00598;eC_number=3.5.1.19;Name=pncA;db_xref=COG:COG1335;gene=pncA;inference=ab initio prediction:Prodigal:002006,similar to AA sequence:UniProtKB:P21369;locus_tag=GMJLKIPL_00598;product=Nicotinamidase
M-isbiliense-contig_5_1	Prodigal:002006	CDS	83502	84476	.	-	0	ID=GMJLKIPL_00599;eC_number=1.6.5.5;Name=qorA;db_xref=COG:COG0604;gene=qorA;inference=ab initio prediction:Prodigal:002006,similar to AA sequence:UniProtKB:P28304;locus_tag=GMJLKIPL_00599;product=Quinone oxidoreductase 1
M-isbiliense-contig_5_1	Prodigal:002006	CDS	84609	85814	.	+	0	ID=GMJLKIPL_00600;eC_number=1.14.13.-;Name=ubiL_1;db_xref=COG:COG0654;gene=ubiL_1;inference=ab initio prediction:Prodigal:002006,similar to AA sequence:UniProtKB:Q2RMZ4;locus_tag=GMJLKIPL_00600;product=Ubiquinone hydroxylase UbiL
M-isbiliense-contig_5_1	Prodigal:002006	CDS	85894	87762	.	+	0	ID=GMJLKIPL_00601;Name=yheS_1;db_xref=COG:COG0488;gene=yheS_1;inference=ab initio prediction:Prodigal:002006,similar to AA sequence:UniProtKB:P63389;locus_tag=GMJLKIPL_00601;product=putative ABC transporter ATP-binding protein YheS
M-isbiliense-contig_5_1	Prodigal:002006	CDS	87782	88408	.	-	0	ID=GMJLKIPL_00602;Name=rhtB_1;db_xref=COG:COG1280;gene=rhtB_1;inference=ab initio prediction:Prodigal:002006,similar to AA sequence:UniProtKB:P0AG34;locus_tag=GMJLKIPL_00602;product=Homoserine/homoserine lactone efflux protein
M-isbiliense-contig_5_1	Prodigal:002006	CDS	88561	89055	.	+	0	ID=GMJLKIPL_00603;Name=lrp_2;db_xref=COG:COG1522;gene=lrp_2;inference=ab initio prediction:Prodigal:002006,similar to AA sequence:UniProtKB:P0ACJ0;locus_tag=GMJLKIPL_00603;product=Leucine-responsive regulatory protein
M-isbiliense-contig_5_1	Prodigal:002006	CDS	89124	89444	.	+	0	ID=GMJLKIPL_00604;inference=ab initio prediction:Prodigal:002006;locus_tag=GMJLKIPL_00604;product=hypothetical protein
M-isbiliense-contig_5_1	Prodigal:002006	CDS	89473	90861	.	-	0	ID=GMJLKIPL_00605;inference=ab initio prediction:Prodigal:002006;locus_tag=GMJLKIPL_00605;product=hypothetical protein
M-isbiliense-contig_5_1	Prodigal:002006	CDS	91164	91355	.	+	0	ID=GMJLKIPL_00606;inference=ab initio prediction:Prodigal:002006;locus_tag=GMJLKIPL_00606;product=hypothetical protein
M-isbiliense-contig_5_1	Prodigal:002006	CDS	91426	92529	.	-	0	ID=GMJLKIPL_00607;Name=takP;db_xref=COG:COG4663;gene=takP;inference=ab initio prediction:Prodigal:002006,similar to AA sequence:UniProtKB:Q3J1R2;locus_tag=GMJLKIPL_00607;product=Alpha-keto acid-binding periplasmic protein TakP
M-isbiliense-contig_5_1	Prodigal:002006	CDS	92658	93245	.	+	0	ID=GMJLKIPL_00608;inference=ab initio prediction:Prodigal:002006;locus_tag=GMJLKIPL_00608;product=hypothetical protein
M-isbiliense-contig_5_1	Prodigal:002006	CDS	93543	93662	.	+	0	ID=GMJLKIPL_00609;inference=ab initio prediction:Prodigal:002006;locus_tag=GMJLKIPL_00609;product=hypothetical protein
M-isbiliense-contig_5_1	Prodigal:002006	CDS	93938	94255	.	+	0	ID=GMJLKIPL_00610;inference=ab initio prediction:Prodigal:002006;locus_tag=GMJLKIPL_00610;product=hypothetical protein
M-isbiliense-contig_5_1	Prodigal:002006	CDS	94293	97292	.	+	0	ID=GMJLKIPL_00611;inference=ab initio prediction:Prodigal:002006;locus_tag=GMJLKIPL_00611;product=hypothetical protein
M-isbiliense-contig_5_1	Prodigal:002006	CDS	97303	98109	.	-	0	ID=GMJLKIPL_00612;eC_number=3.1.3.23;Name=yidA;db_xref=COG:COG0561;gene=yidA;inference=ab initio prediction:Prodigal:002006,similar to AA sequence:UniProtKB:P0A8Y5;locus_tag=GMJLKIPL_00612;product=Sugar phosphatase YidA
M-isbiliense-contig_5_1	Prodigal:002006	CDS	98111	99379	.	-	0	ID=GMJLKIPL_00613;inference=ab initio prediction:Prodigal:002006;locus_tag=GMJLKIPL_00613;product=hypothetical protein
M-isbiliense-contig_5_1	Prodigal:002006	CDS	99579	100748	.	+	0	ID=GMJLKIPL_00614;inference=ab initio prediction:Prodigal:002006;locus_tag=GMJLKIPL_00614;product=hypothetical protein
M-isbiliense-contig_5_1	Prodigal:002006	CDS	100745	100963	.	+	0	ID=GMJLKIPL_00615;inference=ab initio prediction:Prodigal:002006;locus_tag=GMJLKIPL_00615;product=hypothetical protein
M-isbiliense-contig_5_1	Prodigal:002006	CDS	100882	102534	.	-	0	ID=GMJLKIPL_00616;Name=ettA;db_xref=COG:COG0488;gene=ettA;inference=ab initio prediction:Prodigal:002006,similar to AA sequence:UniProtKB:P0A9W3;locus_tag=GMJLKIPL_00616;product=Energy-dependent translational throttle protein EttA
M-isbiliense-contig_5_1	Prodigal:002006	CDS	102678	102959	.	-	0	ID=GMJLKIPL_00617;inference=ab initio prediction:Prodigal:002006;locus_tag=GMJLKIPL_00617;product=hypothetical protein
M-isbiliense-contig_5_1	Prodigal:002006	CDS	102981	103856	.	-	0	ID=GMJLKIPL_00618;inference=ab initio prediction:Prodigal:002006;locus_tag=GMJLKIPL_00618;product=hypothetical protein
M-isbiliense-contig_5_1	Prodigal:002006	CDS	103865	104134	.	-	0	ID=GMJLKIPL_00619;inference=ab initio prediction:Prodigal:002006;locus_tag=GMJLKIPL_00619;product=hypothetical protein
M-isbiliense-contig_6_1	Prodigal:002006	CDS	177	2333	.	-	0	ID=GMJLKIPL_00620;inference=ab initio prediction:Prodigal:002006;locus_tag=GMJLKIPL_00620;product=hypothetical protein
M-isbiliense-contig_6_1	Prodigal:002006	CDS	2338	3066	.	-	0	ID=GMJLKIPL_00621;inference=ab initio prediction:Prodigal:002006;locus_tag=GMJLKIPL_00621;product=hypothetical protein
M-isbiliense-contig_6_1	Prodigal:002006	CDS	4587	4808	.	-	0	ID=GMJLKIPL_00622;inference=ab initio prediction:Prodigal:002006;locus_tag=GMJLKIPL_00622;product=hypothetical protein
M-isbiliense-contig_6_1	Prodigal:002006	CDS	5159	5905	.	+	0	ID=GMJLKIPL_00623;inference=ab initio prediction:Prodigal:002006;locus_tag=GMJLKIPL_00623;product=hypothetical protein
M-isbiliense-contig_6_1	Prodigal:002006	CDS	6458	8620	.	+	0	ID=GMJLKIPL_00624;eC_number=3.4.24.-;Name=ftsH_1;gene=ftsH_1;inference=ab initio prediction:Prodigal:002006,protein motif:HAMAP:MF_01458;locus_tag=GMJLKIPL_00624;product=ATP-dependent zinc metalloprotease FtsH
M-isbiliense-contig_6_1	Prodigal:002006	CDS	8620	8823	.	+	0	ID=GMJLKIPL_00625;inference=ab initio prediction:Prodigal:002006;locus_tag=GMJLKIPL_00625;product=hypothetical protein
M-isbiliense-contig_6_1	Prodigal:002006	CDS	9064	9387	.	-	0	ID=GMJLKIPL_00626;inference=ab initio prediction:Prodigal:002006;locus_tag=GMJLKIPL_00626;product=hypothetical protein
M-isbiliense-contig_6_1	Prodigal:002006	CDS	9633	12935	.	+	0	ID=GMJLKIPL_00627;Name=uvrB_1;gene=uvrB_1;inference=ab initio prediction:Prodigal:002006,protein motif:HAMAP:MF_00204;locus_tag=GMJLKIPL_00627;product=UvrABC system protein B
M-isbiliense-contig_6_1	Prodigal:002006	CDS	13043	13291	.	-	0	ID=GMJLKIPL_00628;inference=ab initio prediction:Prodigal:002006;locus_tag=GMJLKIPL_00628;product=hypothetical protein
M-isbiliense-contig_6_1	Prodigal:002006	CDS	13612	14016	.	-	0	ID=GMJLKIPL_00629;inference=ab initio prediction:Prodigal:002006;locus_tag=GMJLKIPL_00629;product=hypothetical protein
M-isbiliense-contig_6_1	Prodigal:002006	CDS	14287	15204	.	-	0	ID=GMJLKIPL_00630;Name=czcD_1;gene=czcD_1;inference=ab initio prediction:Prodigal:002006,similar to AA sequence:UniProtKB:P13512;locus_tag=GMJLKIPL_00630;product=Metal cation efflux system protein CzcD
M-isbiliense-contig_6_1	Prodigal:002006	CDS	15254	15799	.	-	0	ID=GMJLKIPL_00631;inference=ab initio prediction:Prodigal:002006;locus_tag=GMJLKIPL_00631;product=hypothetical protein
M-isbiliense-contig_6_1	Prodigal:002006	CDS	15833	19081	.	-	0	ID=GMJLKIPL_00632;Name=cnrA_1;gene=cnrA_1;inference=ab initio prediction:Prodigal:002006,similar to AA sequence:UniProtKB:P37972;locus_tag=GMJLKIPL_00632;product=Nickel and cobalt resistance protein CnrA
M-isbiliense-contig_6_1	Prodigal:002006	CDS	19093	20427	.	-	0	ID=GMJLKIPL_00633;Name=czcB_1;gene=czcB_1;inference=ab initio prediction:Prodigal:002006,similar to AA sequence:UniProtKB:P13510;locus_tag=GMJLKIPL_00633;product=Cobalt-zinc-cadmium resistance protein CzcB
M-isbiliense-contig_6_1	Prodigal:002006	CDS	20553	20921	.	-	0	ID=GMJLKIPL_00634;inference=ab initio prediction:Prodigal:002006;locus_tag=GMJLKIPL_00634;product=hypothetical protein
M-isbiliense-contig_6_1	Prodigal:002006	CDS	21208	21456	.	-	0	ID=GMJLKIPL_00635;inference=ab initio prediction:Prodigal:002006;locus_tag=GMJLKIPL_00635;product=hypothetical protein
M-isbiliense-contig_6_1	Prodigal:002006	CDS	21554	22888	.	-	0	ID=GMJLKIPL_00636;eC_number=2.7.13.3;Name=rcsC_4;gene=rcsC_4;inference=ab initio prediction:Prodigal:002006,protein motif:HAMAP:MF_00979;locus_tag=GMJLKIPL_00636;product=Sensor histidine kinase RcsC
M-isbiliense-contig_6_1	Prodigal:002006	CDS	22885	23718	.	-	0	ID=GMJLKIPL_00637;Name=arcA_1;db_xref=COG:COG0745;gene=arcA_1;inference=ab initio prediction:Prodigal:002006,similar to AA sequence:UniProtKB:P0A9Q1;locus_tag=GMJLKIPL_00637;product=Aerobic respiration control protein ArcA
M-isbiliense-contig_6_1	Prodigal:002006	CDS	23913	24269	.	-	0	ID=GMJLKIPL_00638;inference=ab initio prediction:Prodigal:002006;locus_tag=GMJLKIPL_00638;product=hypothetical protein
M-isbiliense-contig_6_1	Prodigal:002006	CDS	24266	24532	.	-	0	ID=GMJLKIPL_00639;inference=ab initio prediction:Prodigal:002006;locus_tag=GMJLKIPL_00639;product=hypothetical protein
M-isbiliense-contig_6_1	Prodigal:002006	CDS	24544	27789	.	-	0	ID=GMJLKIPL_00640;Name=cnrA_2;gene=cnrA_2;inference=ab initio prediction:Prodigal:002006,similar to AA sequence:UniProtKB:P37972;locus_tag=GMJLKIPL_00640;product=Nickel and cobalt resistance protein CnrA
M-isbiliense-contig_6_1	Prodigal:002006	CDS	27801	29141	.	-	0	ID=GMJLKIPL_00641;Name=czcB_2;gene=czcB_2;inference=ab initio prediction:Prodigal:002006,similar to AA sequence:UniProtKB:P13510;locus_tag=GMJLKIPL_00641;product=Cobalt-zinc-cadmium resistance protein CzcB
M-isbiliense-contig_6_1	Prodigal:002006	CDS	29389	29553	.	+	0	ID=GMJLKIPL_00642;inference=ab initio prediction:Prodigal:002006;locus_tag=GMJLKIPL_00642;product=hypothetical protein
M-isbiliense-contig_6_1	Prodigal:002006	CDS	29659	30051	.	-	0	ID=GMJLKIPL_00643;inference=ab initio prediction:Prodigal:002006;locus_tag=GMJLKIPL_00643;product=hypothetical protein
M-isbiliense-contig_6_1	Prodigal:002006	CDS	30380	30703	.	-	0	ID=GMJLKIPL_00644;inference=ab initio prediction:Prodigal:002006;locus_tag=GMJLKIPL_00644;product=hypothetical protein
M-isbiliense-contig_6_1	Prodigal:002006	CDS	30889	31122	.	+	0	ID=GMJLKIPL_00645;inference=ab initio prediction:Prodigal:002006;locus_tag=GMJLKIPL_00645;product=hypothetical protein
M-isbiliense-contig_6_1	Prodigal:002006	CDS	31267	31644	.	+	0	ID=GMJLKIPL_00646;inference=ab initio prediction:Prodigal:002006;locus_tag=GMJLKIPL_00646;product=hypothetical protein
M-isbiliense-contig_6_1	Prodigal:002006	CDS	31714	33438	.	+	0	ID=GMJLKIPL_00647;Name=mdtA_1;gene=mdtA_1;inference=ab initio prediction:Prodigal:002006,protein motif:HAMAP:MF_01422;locus_tag=GMJLKIPL_00647;product=Multidrug resistance protein MdtA
M-isbiliense-contig_6_1	Prodigal:002006	CDS	33463	36582	.	+	0	ID=GMJLKIPL_00648;Name=czcA_1;gene=czcA_1;inference=ab initio prediction:Prodigal:002006,similar to AA sequence:UniProtKB:P13511;locus_tag=GMJLKIPL_00648;product=Cobalt-zinc-cadmium resistance protein CzcA
M-isbiliense-contig_6_1	Prodigal:002006	CDS	36606	36965	.	+	0	ID=GMJLKIPL_00649;inference=ab initio prediction:Prodigal:002006;locus_tag=GMJLKIPL_00649;product=hypothetical protein
M-isbiliense-contig_6_1	Prodigal:002006	CDS	37393	38625	.	+	0	ID=GMJLKIPL_00650;inference=ab initio prediction:Prodigal:002006;locus_tag=GMJLKIPL_00650;product=hypothetical protein
M-isbiliense-contig_6_1	Prodigal:002006	CDS	39290	39493	.	+	0	ID=GMJLKIPL_00651;inference=ab initio prediction:Prodigal:002006;locus_tag=GMJLKIPL_00651;product=hypothetical protein
M-isbiliense-contig_6_1	Prodigal:002006	CDS	39528	39989	.	+	0	ID=GMJLKIPL_00652;inference=ab initio prediction:Prodigal:002006;locus_tag=GMJLKIPL_00652;product=hypothetical protein
M-isbiliense-contig_6_1	Prodigal:002006	CDS	40055	40474	.	-	0	ID=GMJLKIPL_00653;Name=hmrR_1;gene=hmrR_1;inference=ab initio prediction:Prodigal:002006,similar to AA sequence:UniProtKB:Q9X5X4;locus_tag=GMJLKIPL_00653;product=HTH-type transcriptional regulator HmrR
M-isbiliense-contig_6_1	Prodigal:002006	CDS	40556	42754	.	+	0	ID=GMJLKIPL_00654;eC_number=3.6.3.3;Name=zntA_1;gene=zntA_1;inference=ab initio prediction:Prodigal:002006,similar to AA sequence:UniProtKB:Q3YW59;locus_tag=GMJLKIPL_00654;product=Zinc/cadmium/lead-transporting P-type ATPase
M-isbiliense-contig_6_1	Prodigal:002006	CDS	42754	43266	.	+	0	ID=GMJLKIPL_00655;eC_number=3.4.23.36;Name=lspA_1;db_xref=COG:COG0597;gene=lspA_1;inference=ab initio prediction:Prodigal:002006,similar to AA sequence:UniProtKB:P00804;locus_tag=GMJLKIPL_00655;product=Lipoprotein signal peptidase
M-isbiliense-contig_6_1	Prodigal:002006	CDS	43355	44434	.	+	0	ID=GMJLKIPL_00656;inference=ab initio prediction:Prodigal:002006;locus_tag=GMJLKIPL_00656;product=hypothetical protein
M-isbiliense-contig_6_1	Prodigal:002006	CDS	44485	45726	.	-	0	ID=GMJLKIPL_00657;inference=ab initio prediction:Prodigal:002006;locus_tag=GMJLKIPL_00657;product=hypothetical protein
M-isbiliense-contig_6_1	Prodigal:002006	CDS	45884	46198	.	+	0	ID=GMJLKIPL_00658;inference=ab initio prediction:Prodigal:002006,similar to AA sequence:ISfinder:ISAli3;locus_tag=GMJLKIPL_00658;product=IS630 family transposase ISAli3
M-isbiliense-contig_6_1	Prodigal:002006	CDS	46268	47020	.	-	0	ID=GMJLKIPL_00659;Name=czcA_2;gene=czcA_2;inference=ab initio prediction:Prodigal:002006,similar to AA sequence:UniProtKB:P13511;locus_tag=GMJLKIPL_00659;product=Cobalt-zinc-cadmium resistance protein CzcA
M-isbiliense-contig_6_1	Prodigal:002006	CDS	47036	48787	.	-	0	ID=GMJLKIPL_00660;Name=mdtA_2;gene=mdtA_2;inference=ab initio prediction:Prodigal:002006,protein motif:HAMAP:MF_01422;locus_tag=GMJLKIPL_00660;product=Multidrug resistance protein MdtA
M-isbiliense-contig_6_1	Prodigal:002006	CDS	48874	49323	.	-	0	ID=GMJLKIPL_00661;inference=ab initio prediction:Prodigal:002006;locus_tag=GMJLKIPL_00661;product=hypothetical protein
M-isbiliense-contig_6_1	Prodigal:002006	CDS	50341	52842	.	+	0	ID=GMJLKIPL_00662;Name=ligD;db_xref=COG:COG1793;gene=ligD;inference=ab initio prediction:Prodigal:002006,similar to AA sequence:UniProtKB:Q9I1X7;locus_tag=GMJLKIPL_00662;product=Multifunctional non-homologous end joining protein LigD
M-isbiliense-contig_6_1	Prodigal:002006	CDS	54954	55373	.	-	0	ID=GMJLKIPL_00663;inference=ab initio prediction:Prodigal:002006;locus_tag=GMJLKIPL_00663;product=hypothetical protein
M-isbiliense-contig_7_1	Prodigal:002006	CDS	58	789	.	+	0	ID=GMJLKIPL_00664;inference=ab initio prediction:Prodigal:002006;locus_tag=GMJLKIPL_00664;product=hypothetical protein
M-isbiliense-contig_7_1	Prodigal:002006	CDS	1051	1743	.	+	0	ID=GMJLKIPL_00665;eC_number=2.1.1.222;Name=COQ3;gene=COQ3;inference=ab initio prediction:Prodigal:002006,protein motif:HAMAP:MF_00472;locus_tag=GMJLKIPL_00665;product=Ubiquinone biosynthesis O-methyltransferase%2C mitochondrial
M-isbiliense-contig_7_1	Prodigal:002006	CDS	1709	2455	.	+	0	ID=GMJLKIPL_00666;Name=flgG_3;db_xref=COG:COG4786;gene=flgG_3;inference=ab initio prediction:Prodigal:002006,similar to AA sequence:UniProtKB:P0A1J3;locus_tag=GMJLKIPL_00666;product=Flagellar basal-body rod protein FlgG
M-isbiliense-contig_7_1	Prodigal:002006	CDS	2639	3925	.	-	0	ID=GMJLKIPL_00667;inference=ab initio prediction:Prodigal:002006;locus_tag=GMJLKIPL_00667;product=hypothetical protein
M-isbiliense-contig_7_1	Prodigal:002006	CDS	4326	4652	.	+	0	ID=GMJLKIPL_00668;inference=ab initio prediction:Prodigal:002006;locus_tag=GMJLKIPL_00668;product=hypothetical protein
M-isbiliense-contig_7_1	Prodigal:002006	CDS	4894	5445	.	-	0	ID=GMJLKIPL_00669;inference=ab initio prediction:Prodigal:002006;locus_tag=GMJLKIPL_00669;product=hypothetical protein
M-isbiliense-contig_7_1	Prodigal:002006	CDS	5656	7176	.	-	0	ID=GMJLKIPL_00670;eC_number=2.7.8.-;Name=clsB_2;gene=clsB_2;inference=ab initio prediction:Prodigal:002006,protein motif:HAMAP:MF_01917;locus_tag=GMJLKIPL_00670;product=Cardiolipin synthase B
M-isbiliense-contig_7_1	Prodigal:002006	CDS	7504	7776	.	+	0	ID=GMJLKIPL_00671;inference=ab initio prediction:Prodigal:002006;locus_tag=GMJLKIPL_00671;product=hypothetical protein
M-isbiliense-contig_7_1	Prodigal:002006	CDS	8681	9190	.	-	0	ID=GMJLKIPL_00672;inference=ab initio prediction:Prodigal:002006;locus_tag=GMJLKIPL_00672;product=hypothetical protein
M-isbiliense-contig_7_1	Prodigal:002006	CDS	9187	10470	.	-	0	ID=GMJLKIPL_00673;inference=ab initio prediction:Prodigal:002006;locus_tag=GMJLKIPL_00673;product=hypothetical protein
M-isbiliense-contig_7_1	Prodigal:002006	CDS	10699	11235	.	-	0	ID=GMJLKIPL_00674;inference=ab initio prediction:Prodigal:002006;locus_tag=GMJLKIPL_00674;product=hypothetical protein
M-isbiliense-contig_7_1	Prodigal:002006	CDS	11250	12395	.	-	0	ID=GMJLKIPL_00675;Name=bepC_1;gene=bepC_1;inference=ab initio prediction:Prodigal:002006,similar to AA sequence:UniProtKB:Q8G0Y6;locus_tag=GMJLKIPL_00675;product=Outer membrane efflux protein BepC
M-isbiliense-contig_7_1	Prodigal:002006	CDS	13066	13461	.	-	0	ID=GMJLKIPL_00676;inference=ab initio prediction:Prodigal:002006;locus_tag=GMJLKIPL_00676;product=hypothetical protein
M-isbiliense-contig_7_1	Prodigal:002006	CDS	13508	16885	.	-	0	ID=GMJLKIPL_00677;Name=cnrA_3;gene=cnrA_3;inference=ab initio prediction:Prodigal:002006,similar to AA sequence:UniProtKB:P37972;locus_tag=GMJLKIPL_00677;product=Nickel and cobalt resistance protein CnrA
M-isbiliense-contig_7_1	Prodigal:002006	CDS	16897	18210	.	-	0	ID=GMJLKIPL_00678;Name=czcB_3;gene=czcB_3;inference=ab initio prediction:Prodigal:002006,similar to AA sequence:UniProtKB:P13510;locus_tag=GMJLKIPL_00678;product=Cobalt-zinc-cadmium resistance protein CzcB
M-isbiliense-contig_7_1	Prodigal:002006	CDS	18765	19160	.	-	0	ID=GMJLKIPL_00679;inference=ab initio prediction:Prodigal:002006;locus_tag=GMJLKIPL_00679;product=hypothetical protein
M-isbiliense-contig_7_1	Prodigal:002006	CDS	19328	20119	.	-	0	ID=GMJLKIPL_00680;Name=ybhL_1;db_xref=COG:COG0670;gene=ybhL_1;inference=ab initio prediction:Prodigal:002006,similar to AA sequence:UniProtKB:P0AAC4;locus_tag=GMJLKIPL_00680;product=Inner membrane protein YbhL
M-isbiliense-contig_7_1	Prodigal:002006	CDS	20144	20560	.	-	0	ID=GMJLKIPL_00681;inference=ab initio prediction:Prodigal:002006;locus_tag=GMJLKIPL_00681;product=hypothetical protein
M-isbiliense-contig_7_1	Prodigal:002006	CDS	20554	21216	.	-	0	ID=GMJLKIPL_00682;eC_number=3.4.23.36;Name=lspA_2;gene=lspA_2;inference=ab initio prediction:Prodigal:002006,protein motif:HAMAP:MF_00161;locus_tag=GMJLKIPL_00682;product=Lipoprotein signal peptidase
M-isbiliense-contig_7_1	Prodigal:002006	CDS	21634	24012	.	-	0	ID=GMJLKIPL_00683;eC_number=3.6.3.3;Name=zntA_2;gene=zntA_2;inference=ab initio prediction:Prodigal:002006,similar to AA sequence:UniProtKB:Q3YW59;locus_tag=GMJLKIPL_00683;product=Zinc/cadmium/lead-transporting P-type ATPase
M-isbiliense-contig_7_1	Prodigal:002006	CDS	24303	25010	.	+	0	ID=GMJLKIPL_00684;inference=ab initio prediction:Prodigal:002006;locus_tag=GMJLKIPL_00684;product=hypothetical protein
M-isbiliense-contig_7_1	Prodigal:002006	CDS	25083	25775	.	+	0	ID=GMJLKIPL_00685;eC_number=1.8.1.4;Name=lpd_1;db_xref=COG:COG1249;gene=lpd_1;inference=ab initio prediction:Prodigal:002006,similar to AA sequence:UniProtKB:P85207;locus_tag=GMJLKIPL_00685;product=Dihydrolipoyl dehydrogenase
M-isbiliense-contig_7_1	Prodigal:002006	CDS	25787	26479	.	+	0	ID=GMJLKIPL_00686;eC_number=1.8.1.4;Name=lpd_2;db_xref=COG:COG1249;gene=lpd_2;inference=ab initio prediction:Prodigal:002006,similar to AA sequence:UniProtKB:Q8NTE1;locus_tag=GMJLKIPL_00686;product=Dihydrolipoyl dehydrogenase
M-isbiliense-contig_7_1	Prodigal:002006	CDS	26562	26930	.	-	0	ID=GMJLKIPL_00687;inference=ab initio prediction:Prodigal:002006;locus_tag=GMJLKIPL_00687;product=hypothetical protein
M-isbiliense-contig_7_1	Prodigal:002006	CDS	27015	27722	.	-	0	ID=GMJLKIPL_00688;inference=ab initio prediction:Prodigal:002006;locus_tag=GMJLKIPL_00688;product=hypothetical protein
M-isbiliense-contig_7_1	Prodigal:002006	CDS	27847	29436	.	+	0	ID=GMJLKIPL_00689;inference=ab initio prediction:Prodigal:002006,similar to AA sequence:ISfinder:IS66;locus_tag=GMJLKIPL_00689;product=IS66 family transposase IS66
M-isbiliense-contig_7_1	Prodigal:002006	CDS	29508	29684	.	+	0	ID=GMJLKIPL_00690;inference=ab initio prediction:Prodigal:002006;locus_tag=GMJLKIPL_00690;product=hypothetical protein
M-isbiliense-contig_7_1	Prodigal:002006	CDS	29719	29865	.	-	0	ID=GMJLKIPL_00691;inference=ab initio prediction:Prodigal:002006;locus_tag=GMJLKIPL_00691;product=hypothetical protein
M-isbiliense-contig_8_1	Prodigal:002006	CDS	714	3140	.	+	0	ID=GMJLKIPL_00692;db_xref=COG:COG2199;inference=ab initio prediction:Prodigal:002006,similar to AA sequence:UniProtKB:Q9ABX9;locus_tag=GMJLKIPL_00692;product=putative signaling protein
M-isbiliense-contig_8_1	Prodigal:002006	CDS	3219	4301	.	-	0	ID=GMJLKIPL_00693;inference=ab initio prediction:Prodigal:002006;locus_tag=GMJLKIPL_00693;product=hypothetical protein
M-isbiliense-contig_8_1	Prodigal:002006	CDS	4329	6299	.	-	0	ID=GMJLKIPL_00694;inference=ab initio prediction:Prodigal:002006;locus_tag=GMJLKIPL_00694;product=hypothetical protein
M-isbiliense-contig_8_1	Prodigal:002006	CDS	6305	7510	.	-	0	ID=GMJLKIPL_00695;Name=aaeA_1;gene=aaeA_1;inference=ab initio prediction:Prodigal:002006,protein motif:HAMAP:MF_01544;locus_tag=GMJLKIPL_00695;product=p-hydroxybenzoic acid efflux pump subunit AaeA
M-isbiliense-contig_8_1	Prodigal:002006	CDS	7711	8466	.	-	0	ID=GMJLKIPL_00696;inference=ab initio prediction:Prodigal:002006;locus_tag=GMJLKIPL_00696;product=hypothetical protein
M-isbiliense-contig_8_1	Prodigal:002006	CDS	8685	8999	.	+	0	ID=GMJLKIPL_00697;inference=ab initio prediction:Prodigal:002006;locus_tag=GMJLKIPL_00697;product=hypothetical protein
M-isbiliense-contig_8_1	Prodigal:002006	CDS	9012	10028	.	-	0	ID=GMJLKIPL_00698;inference=ab initio prediction:Prodigal:002006;locus_tag=GMJLKIPL_00698;product=hypothetical protein
M-isbiliense-contig_8_1	Prodigal:002006	CDS	10106	11131	.	-	0	ID=GMJLKIPL_00699;inference=ab initio prediction:Prodigal:002006;locus_tag=GMJLKIPL_00699;product=hypothetical protein
M-isbiliense-contig_8_1	Prodigal:002006	CDS	11320	13074	.	-	0	ID=GMJLKIPL_00700;inference=ab initio prediction:Prodigal:002006;locus_tag=GMJLKIPL_00700;product=hypothetical protein
M-isbiliense-contig_8_1	Prodigal:002006	CDS	13321	14877	.	-	0	ID=GMJLKIPL_00701;inference=ab initio prediction:Prodigal:002006;locus_tag=GMJLKIPL_00701;product=hypothetical protein
M-isbiliense-contig_8_1	Prodigal:002006	CDS	15157	15501	.	+	0	ID=GMJLKIPL_00702;inference=ab initio prediction:Prodigal:002006;locus_tag=GMJLKIPL_00702;product=hypothetical protein
M-isbiliense-contig_8_1	Prodigal:002006	CDS	15600	15692	.	+	0	ID=GMJLKIPL_00703;inference=ab initio prediction:Prodigal:002006;locus_tag=GMJLKIPL_00703;product=hypothetical protein
M-isbiliense-contig_8_1	Prodigal:002006	CDS	15816	16403	.	+	0	ID=GMJLKIPL_00704;inference=ab initio prediction:Prodigal:002006;locus_tag=GMJLKIPL_00704;product=hypothetical protein
M-isbiliense-contig_8_1	Prodigal:002006	CDS	16483	16713	.	+	0	ID=GMJLKIPL_00705;inference=ab initio prediction:Prodigal:002006;locus_tag=GMJLKIPL_00705;product=hypothetical protein
M-isbiliense-contig_8_1	Prodigal:002006	CDS	16723	17511	.	-	0	ID=GMJLKIPL_00706;eC_number=5.1.3.4;Name=ulaF;gene=ulaF;inference=ab initio prediction:Prodigal:002006,protein motif:HAMAP:MF_01952;locus_tag=GMJLKIPL_00706;product=L-ribulose-5-phosphate 4-epimerase UlaF
M-isbiliense-contig_8_1	Prodigal:002006	CDS	17654	18460	.	+	0	ID=GMJLKIPL_00707;Name=nanR_1;gene=nanR_1;inference=ab initio prediction:Prodigal:002006,protein motif:HAMAP:MF_01236;locus_tag=GMJLKIPL_00707;product=HTH-type transcriptional repressor NanR
M-isbiliense-contig_8_1	Aragorn:001002	tRNA	19271	19355	.	+	.	ID=GMJLKIPL_00708;inference=COORDINATES:profile:Aragorn:001002;locus_tag=GMJLKIPL_00708;product=tRNA-Arg(ccg)
M-isbiliense-contig_8_1	Prodigal:002006	CDS	19623	20552	.	+	0	ID=GMJLKIPL_00709;eC_number=1.1.1.169;Name=panE_1;db_xref=COG:COG1893;gene=panE_1;inference=ab initio prediction:Prodigal:002006,similar to AA sequence:UniProtKB:P37402;locus_tag=GMJLKIPL_00709;product=2-dehydropantoate 2-reductase
M-isbiliense-contig_8_1	Prodigal:002006	CDS	20644	20895	.	+	0	ID=GMJLKIPL_00710;inference=ab initio prediction:Prodigal:002006;locus_tag=GMJLKIPL_00710;product=hypothetical protein
M-isbiliense-contig_8_1	Prodigal:002006	CDS	21059	21229	.	+	0	ID=GMJLKIPL_00711;inference=ab initio prediction:Prodigal:002006;locus_tag=GMJLKIPL_00711;product=hypothetical protein
M-isbiliense-contig_8_1	Prodigal:002006	CDS	21248	23566	.	-	0	ID=GMJLKIPL_00712;eC_number=2.7.13.3;Name=rcsC_5;gene=rcsC_5;inference=ab initio prediction:Prodigal:002006,protein motif:HAMAP:MF_00979;locus_tag=GMJLKIPL_00712;product=Sensor histidine kinase RcsC
M-isbiliense-contig_8_1	Prodigal:002006	CDS	23958	25433	.	+	0	ID=GMJLKIPL_00713;Name=malT_2;gene=malT_2;inference=ab initio prediction:Prodigal:002006,protein motif:HAMAP:MF_01247;locus_tag=GMJLKIPL_00713;product=HTH-type transcriptional regulator MalT
M-isbiliense-contig_8_1	Prodigal:002006	CDS	25660	26004	.	+	0	ID=GMJLKIPL_00714;inference=ab initio prediction:Prodigal:002006;locus_tag=GMJLKIPL_00714;product=hypothetical protein
M-isbiliense-contig_8_1	Prodigal:002006	CDS	26043	26948	.	+	0	ID=GMJLKIPL_00715;inference=ab initio prediction:Prodigal:002006;locus_tag=GMJLKIPL_00715;product=hypothetical protein
M-isbiliense-contig_8_1	Prodigal:002006	CDS	27009	27338	.	+	0	ID=GMJLKIPL_00716;inference=ab initio prediction:Prodigal:002006;locus_tag=GMJLKIPL_00716;product=hypothetical protein
M-isbiliense-contig_8_1	Prodigal:002006	CDS	27493	28002	.	+	0	ID=GMJLKIPL_00717;inference=ab initio prediction:Prodigal:002006;locus_tag=GMJLKIPL_00717;product=hypothetical protein
M-isbiliense-contig_8_1	Aragorn:001002	tRNA	28133	28207	.	+	.	ID=GMJLKIPL_00718;inference=COORDINATES:profile:Aragorn:001002;locus_tag=GMJLKIPL_00718;product=tRNA-Thr(tgt)
M-isbiliense-contig_8_1	Prodigal:002006	CDS	28214	28651	.	-	0	ID=GMJLKIPL_00719;inference=ab initio prediction:Prodigal:002006;locus_tag=GMJLKIPL_00719;product=hypothetical protein
M-isbiliense-contig_8_1	Prodigal:002006	CDS	28852	29193	.	-	0	ID=GMJLKIPL_00720;inference=ab initio prediction:Prodigal:002006;locus_tag=GMJLKIPL_00720;product=hypothetical protein
M-isbiliense-contig_8_1	Prodigal:002006	CDS	29417	29689	.	+	0	ID=GMJLKIPL_00721;inference=ab initio prediction:Prodigal:002006;locus_tag=GMJLKIPL_00721;product=hypothetical protein
M-isbiliense-contig_8_1	Prodigal:002006	CDS	29762	30028	.	-	0	ID=GMJLKIPL_00722;inference=ab initio prediction:Prodigal:002006,similar to AA sequence:UniProtKB:B8H4R9;locus_tag=GMJLKIPL_00722;note=UPF0335 protein CCNA_03428;product=hypothetical protein
M-isbiliense-contig_8_1	Prodigal:002006	CDS	30232	30699	.	+	0	ID=GMJLKIPL_00723;eC_number=3.5.4.3;Name=guaD_1;db_xref=COG:COG0590;gene=guaD_1;inference=ab initio prediction:Prodigal:002006,similar to AA sequence:UniProtKB:O34598;locus_tag=GMJLKIPL_00723;product=Guanine deaminase
M-isbiliense-contig_8_1	Prodigal:002006	CDS	30712	31017	.	-	0	ID=GMJLKIPL_00724;inference=ab initio prediction:Prodigal:002006;locus_tag=GMJLKIPL_00724;product=hypothetical protein
M-isbiliense-contig_8_1	Prodigal:002006	CDS	31191	31499	.	-	0	ID=GMJLKIPL_00725;inference=ab initio prediction:Prodigal:002006;locus_tag=GMJLKIPL_00725;product=hypothetical protein
M-isbiliense-contig_8_1	Prodigal:002006	CDS	31496	32260	.	-	0	ID=GMJLKIPL_00726;inference=ab initio prediction:Prodigal:002006;locus_tag=GMJLKIPL_00726;product=hypothetical protein
M-isbiliense-contig_8_1	Prodigal:002006	CDS	32420	33373	.	+	0	ID=GMJLKIPL_00727;inference=ab initio prediction:Prodigal:002006;locus_tag=GMJLKIPL_00727;product=hypothetical protein
M-isbiliense-contig_8_1	Prodigal:002006	CDS	33411	34718	.	+	0	ID=GMJLKIPL_00728;eC_number=1.1.1.81;Name=ttuD;gene=ttuD;inference=ab initio prediction:Prodigal:002006,similar to AA sequence:UniProtKB:Q44472;locus_tag=GMJLKIPL_00728;product=Putative hydroxypyruvate reductase
M-isbiliense-contig_8_1	Prodigal:002006	CDS	34690	35142	.	+	0	ID=GMJLKIPL_00729;inference=ab initio prediction:Prodigal:002006;locus_tag=GMJLKIPL_00729;product=hypothetical protein
M-isbiliense-contig_8_1	Prodigal:002006	CDS	35297	36733	.	+	0	ID=GMJLKIPL_00730;eC_number=2.7.1.40;Name=ttuE_1;gene=ttuE_1;inference=ab initio prediction:Prodigal:002006,similar to AA sequence:UniProtKB:Q44473;locus_tag=GMJLKIPL_00730;product=Pyruvate kinase
M-isbiliense-contig_8_1	Prodigal:002006	CDS	36783	36992	.	-	0	ID=GMJLKIPL_00731;inference=ab initio prediction:Prodigal:002006;locus_tag=GMJLKIPL_00731;product=hypothetical protein
M-isbiliense-contig_8_1	Prodigal:002006	CDS	37096	38133	.	-	0	ID=GMJLKIPL_00732;eC_number=3.7.1.14;Name=mhpC_1;gene=mhpC_1;inference=ab initio prediction:Prodigal:002006,protein motif:HAMAP:MF_01654;locus_tag=GMJLKIPL_00732;product=2-hydroxy-6-oxononadienedioate/2-hydroxy-6-oxononatrienedioate hydrolase
M-isbiliense-contig_8_1	Prodigal:002006	CDS	38158	38766	.	-	0	ID=GMJLKIPL_00733;inference=ab initio prediction:Prodigal:002006;locus_tag=GMJLKIPL_00733;product=hypothetical protein
M-isbiliense-contig_8_1	Prodigal:002006	CDS	38847	38972	.	-	0	ID=GMJLKIPL_00734;Name=rpmJ;db_xref=COG:COG0257;gene=rpmJ;inference=ab initio prediction:Prodigal:002006,similar to AA sequence:UniProtKB:Q6N253;locus_tag=GMJLKIPL_00734;product=50S ribosomal protein L36
M-isbiliense-contig_8_1	Prodigal:002006	CDS	39217	39351	.	+	0	ID=GMJLKIPL_00735;inference=ab initio prediction:Prodigal:002006;locus_tag=GMJLKIPL_00735;product=hypothetical protein
M-isbiliense-contig_8_1	Prodigal:002006	CDS	39416	39712	.	-	0	ID=GMJLKIPL_00736;inference=ab initio prediction:Prodigal:002006;locus_tag=GMJLKIPL_00736;product=hypothetical protein
M-isbiliense-contig_8_1	Prodigal:002006	CDS	40097	41431	.	+	0	ID=GMJLKIPL_00737;inference=ab initio prediction:Prodigal:002006;locus_tag=GMJLKIPL_00737;product=hypothetical protein
M-isbiliense-contig_8_1	Prodigal:002006	CDS	41628	42356	.	+	0	ID=GMJLKIPL_00738;inference=ab initio prediction:Prodigal:002006;locus_tag=GMJLKIPL_00738;product=hypothetical protein
M-isbiliense-contig_8_1	Prodigal:002006	CDS	42391	43959	.	-	0	ID=GMJLKIPL_00739;inference=ab initio prediction:Prodigal:002006;locus_tag=GMJLKIPL_00739;product=hypothetical protein
M-isbiliense-contig_8_1	Prodigal:002006	CDS	44110	44970	.	+	0	ID=GMJLKIPL_00740;Name=nocT;gene=nocT;inference=ab initio prediction:Prodigal:002006,similar to AA sequence:UniProtKB:P35120;locus_tag=GMJLKIPL_00740;product=Nopaline-binding periplasmic protein
M-isbiliense-contig_8_1	Prodigal:002006	CDS	45118	45984	.	+	0	ID=GMJLKIPL_00741;eC_number=1.1.1.291;Name=Hgd_2;gene=Hgd_2;inference=ab initio prediction:Prodigal:002006,similar to AA sequence:UniProtKB:Q0QLF5;locus_tag=GMJLKIPL_00741;product=2-(hydroxymethyl)glutarate dehydrogenase
M-isbiliense-contig_8_1	Prodigal:002006	CDS	46156	46260	.	+	0	ID=GMJLKIPL_00742;inference=ab initio prediction:Prodigal:002006;locus_tag=GMJLKIPL_00742;product=hypothetical protein
M-isbiliense-contig_8_1	Prodigal:002006	CDS	46295	47203	.	-	0	ID=GMJLKIPL_00743;eC_number=2.5.1.75;Name=miaA;db_xref=COG:COG0324;gene=miaA;inference=ab initio prediction:Prodigal:002006,similar to AA sequence:UniProtKB:P16384;locus_tag=GMJLKIPL_00743;product=tRNA dimethylallyltransferase
M-isbiliense-contig_8_1	Prodigal:002006	CDS	47244	48140	.	+	0	ID=GMJLKIPL_00744;inference=ab initio prediction:Prodigal:002006;locus_tag=GMJLKIPL_00744;product=hypothetical protein
M-isbiliense-contig_8_1	Prodigal:002006	CDS	48185	48826	.	+	0	ID=GMJLKIPL_00745;eC_number=3.2.2.20;Name=tag;db_xref=COG:COG2818;gene=tag;inference=ab initio prediction:Prodigal:002006,similar to AA sequence:UniProtKB:P05100;locus_tag=GMJLKIPL_00745;product=DNA-3-methyladenine glycosylase 1
M-isbiliense-contig_8_1	Prodigal:002006	CDS	48823	49446	.	+	0	ID=GMJLKIPL_00746;inference=ab initio prediction:Prodigal:002006;locus_tag=GMJLKIPL_00746;product=hypothetical protein
M-isbiliense-contig_8_1	Prodigal:002006	CDS	49452	49964	.	+	0	ID=GMJLKIPL_00747;inference=ab initio prediction:Prodigal:002006;locus_tag=GMJLKIPL_00747;product=hypothetical protein
M-isbiliense-contig_8_1	Prodigal:002006	CDS	50045	50362	.	+	0	ID=GMJLKIPL_00748;inference=ab initio prediction:Prodigal:002006;locus_tag=GMJLKIPL_00748;product=hypothetical protein
M-isbiliense-contig_8_1	Prodigal:002006	CDS	50565	52148	.	-	0	ID=GMJLKIPL_00749;inference=ab initio prediction:Prodigal:002006;locus_tag=GMJLKIPL_00749;product=hypothetical protein
M-isbiliense-contig_8_1	Prodigal:002006	CDS	52213	53523	.	-	0	ID=GMJLKIPL_00750;inference=ab initio prediction:Prodigal:002006,similar to AA sequence:UniProtKB:P45742;locus_tag=GMJLKIPL_00750;note=Stress response UPF0229 protein YhbH;product=hypothetical protein
M-isbiliense-contig_8_1	Prodigal:002006	CDS	53599	55551	.	-	0	ID=GMJLKIPL_00751;inference=ab initio prediction:Prodigal:002006;locus_tag=GMJLKIPL_00751;product=hypothetical protein
M-isbiliense-contig_8_1	Prodigal:002006	CDS	55904	56323	.	-	0	ID=GMJLKIPL_00752;inference=ab initio prediction:Prodigal:002006;locus_tag=GMJLKIPL_00752;product=hypothetical protein
M-isbiliense-contig_8_1	Prodigal:002006	CDS	56443	56547	.	-	0	ID=GMJLKIPL_00753;inference=ab initio prediction:Prodigal:002006;locus_tag=GMJLKIPL_00753;product=hypothetical protein
M-isbiliense-contig_8_1	Prodigal:002006	CDS	56547	56987	.	-	0	ID=GMJLKIPL_00754;inference=ab initio prediction:Prodigal:002006;locus_tag=GMJLKIPL_00754;product=hypothetical protein
M-isbiliense-contig_8_1	Prodigal:002006	CDS	56994	57554	.	-	0	ID=GMJLKIPL_00755;inference=ab initio prediction:Prodigal:002006;locus_tag=GMJLKIPL_00755;product=hypothetical protein
M-isbiliense-contig_8_1	Prodigal:002006	CDS	57604	57918	.	-	0	ID=GMJLKIPL_00756;Name=ihfA;db_xref=COG:COG0776;gene=ihfA;inference=ab initio prediction:Prodigal:002006,similar to AA sequence:UniProtKB:P30787;locus_tag=GMJLKIPL_00756;product=Integration host factor subunit alpha
M-isbiliense-contig_8_1	Prodigal:002006	CDS	58229	59206	.	-	0	ID=GMJLKIPL_00757;eC_number=2.3.1.180;Name=fabH;gene=fabH;inference=ab initio prediction:Prodigal:002006,similar to AA sequence:UniProtKB:A1KRY9;locus_tag=GMJLKIPL_00757;product=3-oxoacyl-[acyl-carrier-protein] synthase 3
M-isbiliense-contig_8_1	Prodigal:002006	CDS	59222	60256	.	-	0	ID=GMJLKIPL_00758;eC_number=2.3.1.274;Name=plsX;db_xref=COG:COG0416;gene=plsX;inference=ab initio prediction:Prodigal:002006,similar to AA sequence:UniProtKB:P27247;locus_tag=GMJLKIPL_00758;product=Phosphate acyltransferase
M-isbiliense-contig_8_1	Prodigal:002006	CDS	60375	61262	.	-	0	ID=GMJLKIPL_00759;Name=phnE_1;db_xref=COG:COG3639;gene=phnE_1;inference=ab initio prediction:Prodigal:002006,similar to AA sequence:UniProtKB:A0QQ68;locus_tag=GMJLKIPL_00759;product=Phosphate-import permease protein PhnE
M-isbiliense-contig_8_1	Prodigal:002006	CDS	61259	62143	.	-	0	ID=GMJLKIPL_00760;Name=phnE_2;db_xref=COG:COG3639;gene=phnE_2;inference=ab initio prediction:Prodigal:002006,similar to AA sequence:UniProtKB:A0QQ68;locus_tag=GMJLKIPL_00760;product=Phosphate-import permease protein PhnE
M-isbiliense-contig_8_1	Prodigal:002006	CDS	62155	63087	.	-	0	ID=GMJLKIPL_00761;Name=phnD;db_xref=COG:COG3221;gene=phnD;inference=ab initio prediction:Prodigal:002006,similar to AA sequence:UniProtKB:A0QQ71;locus_tag=GMJLKIPL_00761;product=Phosphate-import protein PhnD
M-isbiliense-contig_8_1	Prodigal:002006	CDS	63177	63983	.	-	0	ID=GMJLKIPL_00762;eC_number=7.3.2.1;Name=phnC;db_xref=COG:COG3638;gene=phnC;inference=ab initio prediction:Prodigal:002006,similar to AA sequence:UniProtKB:A0QQ70;locus_tag=GMJLKIPL_00762;product=Phosphate-import ATP-binding protein PhnC
M-isbiliense-contig_8_1	Prodigal:002006	CDS	64060	64695	.	-	0	ID=GMJLKIPL_00763;eC_number=2.3.1.89;Name=dapH_1;gene=dapH_1;inference=ab initio prediction:Prodigal:002006,protein motif:HAMAP:MF_01691;locus_tag=GMJLKIPL_00763;product=2%2C3%2C4%2C5-tetrahydropyridine-2%2C6-dicarboxylate N-acetyltransferase
M-isbiliense-contig_8_1	Prodigal:002006	CDS	64692	65375	.	-	0	ID=GMJLKIPL_00764;inference=ab initio prediction:Prodigal:002006;locus_tag=GMJLKIPL_00764;product=hypothetical protein
M-isbiliense-contig_8_1	Prodigal:002006	CDS	65437	65607	.	-	0	ID=GMJLKIPL_00765;inference=ab initio prediction:Prodigal:002006;locus_tag=GMJLKIPL_00765;product=hypothetical protein
M-isbiliense-contig_8_1	Prodigal:002006	CDS	65662	65949	.	-	0	ID=GMJLKIPL_00766;inference=ab initio prediction:Prodigal:002006;locus_tag=GMJLKIPL_00766;product=hypothetical protein
M-isbiliense-contig_8_1	Prodigal:002006	CDS	66189	66773	.	+	0	ID=GMJLKIPL_00767;inference=ab initio prediction:Prodigal:002006;locus_tag=GMJLKIPL_00767;product=hypothetical protein
M-isbiliense-contig_8_1	Prodigal:002006	CDS	66888	67139	.	+	0	ID=GMJLKIPL_00768;Name=parD1;db_xref=COG:COG3609;gene=parD1;inference=ab initio prediction:Prodigal:002006,similar to AA sequence:UniProtKB:P9WIJ7;locus_tag=GMJLKIPL_00768;product=Antitoxin ParD1
M-isbiliense-contig_8_1	Prodigal:002006	CDS	67685	67960	.	+	0	ID=GMJLKIPL_00769;eC_number=3.6.1.7;Name=acyP;db_xref=COG:COG1254;gene=acyP;inference=ab initio prediction:Prodigal:002006,similar to AA sequence:UniProtKB:O35031;locus_tag=GMJLKIPL_00769;product=Acylphosphatase
M-isbiliense-contig_8_1	Prodigal:002006	CDS	67974	68660	.	+	0	ID=GMJLKIPL_00770;inference=ab initio prediction:Prodigal:002006;locus_tag=GMJLKIPL_00770;product=hypothetical protein
M-isbiliense-contig_8_1	Prodigal:002006	CDS	68650	68943	.	+	0	ID=GMJLKIPL_00771;inference=ab initio prediction:Prodigal:002006;locus_tag=GMJLKIPL_00771;product=hypothetical protein
M-isbiliense-contig_8_1	Prodigal:002006	CDS	68994	69698	.	-	0	ID=GMJLKIPL_00772;inference=ab initio prediction:Prodigal:002006;locus_tag=GMJLKIPL_00772;product=hypothetical protein
M-isbiliense-contig_8_1	Prodigal:002006	CDS	69825	70445	.	-	0	ID=GMJLKIPL_00773;eC_number=2.5.1.18;Name=gstB_1;db_xref=COG:COG0625;gene=gstB_1;inference=ab initio prediction:Prodigal:002006,similar to AA sequence:UniProtKB:P0ACA7;locus_tag=GMJLKIPL_00773;product=Glutathione S-transferase GstB
M-isbiliense-contig_8_1	Prodigal:002006	CDS	70445	71503	.	-	0	ID=GMJLKIPL_00774;eC_number=5.4.3.2;Name=kamA;gene=kamA;inference=ab initio prediction:Prodigal:002006,similar to AA sequence:UniProtKB:Q9XBQ8;locus_tag=GMJLKIPL_00774;product=L-lysine 2%2C3-aminomutase
M-isbiliense-contig_8_1	Prodigal:002006	CDS	71500	72567	.	-	0	ID=GMJLKIPL_00775;eC_number=6.3.1.-;Name=epmA;db_xref=COG:COG2269;gene=epmA;inference=ab initio prediction:Prodigal:002006,similar to AA sequence:UniProtKB:Q9ZJ12;locus_tag=GMJLKIPL_00775;product=Elongation factor P--(R)-beta-lysine ligase
M-isbiliense-contig_8_1	Prodigal:002006	CDS	72705	73271	.	+	0	ID=GMJLKIPL_00776;Name=efp;db_xref=COG:COG0231;gene=efp;inference=ab initio prediction:Prodigal:002006,similar to AA sequence:UniProtKB:P9WNM3;locus_tag=GMJLKIPL_00776;product=Elongation factor P
M-isbiliense-contig_8_1	Prodigal:002006	CDS	73299	74297	.	-	0	ID=GMJLKIPL_00777;inference=ab initio prediction:Prodigal:002006;locus_tag=GMJLKIPL_00777;product=hypothetical protein
M-isbiliense-contig_8_1	Prodigal:002006	CDS	74594	75217	.	+	0	ID=GMJLKIPL_00778;inference=ab initio prediction:Prodigal:002006;locus_tag=GMJLKIPL_00778;product=hypothetical protein
M-isbiliense-contig_8_1	Prodigal:002006	CDS	75228	75704	.	+	0	ID=GMJLKIPL_00779;inference=ab initio prediction:Prodigal:002006;locus_tag=GMJLKIPL_00779;product=hypothetical protein
M-isbiliense-contig_8_1	Prodigal:002006	CDS	75922	76338	.	-	0	ID=GMJLKIPL_00780;inference=ab initio prediction:Prodigal:002006;locus_tag=GMJLKIPL_00780;product=hypothetical protein
M-isbiliense-contig_8_1	Prodigal:002006	CDS	76343	78346	.	-	0	ID=GMJLKIPL_00781;Name=accA1;db_xref=COG:COG4770;gene=accA1;inference=ab initio prediction:Prodigal:002006,similar to AA sequence:UniProtKB:P9WPQ3;locus_tag=GMJLKIPL_00781;product=Acetyl-/propionyl-coenzyme A carboxylase alpha chain
M-isbiliense-contig_8_1	Prodigal:002006	CDS	78595	79020	.	-	0	ID=GMJLKIPL_00782;inference=ab initio prediction:Prodigal:002006;locus_tag=GMJLKIPL_00782;product=hypothetical protein
M-isbiliense-contig_8_1	Prodigal:002006	CDS	79171	79752	.	-	0	ID=GMJLKIPL_00783;inference=ab initio prediction:Prodigal:002006;locus_tag=GMJLKIPL_00783;product=hypothetical protein
M-isbiliense-contig_8_1	Prodigal:002006	CDS	79955	80884	.	+	0	ID=GMJLKIPL_00784;eC_number=3.5.1.-;Name=hdaH;gene=hdaH;inference=ab initio prediction:Prodigal:002006,similar to AA sequence:UniProtKB:Q70I53;locus_tag=GMJLKIPL_00784;product=Histone deacetylase-like amidohydrolase
M-isbiliense-contig_8_1	Prodigal:002006	CDS	81104	81364	.	+	0	ID=GMJLKIPL_00785;inference=ab initio prediction:Prodigal:002006;locus_tag=GMJLKIPL_00785;product=hypothetical protein
M-isbiliense-contig_8_1	Prodigal:002006	CDS	81396	82325	.	-	0	ID=GMJLKIPL_00786;inference=ab initio prediction:Prodigal:002006;locus_tag=GMJLKIPL_00786;product=hypothetical protein
M-isbiliense-contig_8_1	Prodigal:002006	CDS	82537	83547	.	-	0	ID=GMJLKIPL_00787;inference=ab initio prediction:Prodigal:002006;locus_tag=GMJLKIPL_00787;product=hypothetical protein
M-isbiliense-contig_8_1	Prodigal:002006	CDS	83597	84931	.	-	0	ID=GMJLKIPL_00788;Name=ribBA;db_xref=COG:COG0108;gene=ribBA;inference=ab initio prediction:Prodigal:002006,similar to AA sequence:UniProtKB:P9WHF1;locus_tag=GMJLKIPL_00788;product=Riboflavin biosynthesis protein RibBA
M-isbiliense-contig_8_1	Prodigal:002006	CDS	84985	86100	.	-	0	ID=GMJLKIPL_00789;eC_number=4.2.3.5;Name=aroC;db_xref=COG:COG0082;gene=aroC;inference=ab initio prediction:Prodigal:002006,similar to AA sequence:UniProtKB:P12008;locus_tag=GMJLKIPL_00789;product=Chorismate synthase
M-isbiliense-contig_8_1	Prodigal:002006	CDS	86157	86471	.	-	0	ID=GMJLKIPL_00790;Name=gdx_1;gene=gdx_1;inference=ab initio prediction:Prodigal:002006,similar to AA sequence:UniProtKB:O69279;locus_tag=GMJLKIPL_00790;product=Guanidinium exporter
M-isbiliense-contig_8_1	Prodigal:002006	CDS	86741	87052	.	+	0	ID=GMJLKIPL_00791;inference=ab initio prediction:Prodigal:002006;locus_tag=GMJLKIPL_00791;product=hypothetical protein
M-isbiliense-contig_8_1	Prodigal:002006	CDS	87099	88010	.	-	0	ID=GMJLKIPL_00792;Name=era;db_xref=COG:COG1159;gene=era;inference=ab initio prediction:Prodigal:002006,similar to AA sequence:UniProtKB:P42182;locus_tag=GMJLKIPL_00792;product=GTPase Era
M-isbiliense-contig_8_1	Prodigal:002006	CDS	88014	88796	.	-	0	ID=GMJLKIPL_00793;eC_number=3.1.26.3;Name=rnc;db_xref=COG:COG0571;gene=rnc;inference=ab initio prediction:Prodigal:002006,similar to AA sequence:UniProtKB:Q52698;locus_tag=GMJLKIPL_00793;product=Ribonuclease 3
M-isbiliense-contig_8_1	Prodigal:002006	CDS	88805	89596	.	-	0	ID=GMJLKIPL_00794;eC_number=3.4.21.89;Name=lepB;db_xref=COG:COG0681;gene=lepB;inference=ab initio prediction:Prodigal:002006,similar to AA sequence:UniProtKB:Q8L2J7;locus_tag=GMJLKIPL_00794;product=Signal peptidase I
M-isbiliense-contig_8_1	Prodigal:002006	CDS	89758	90156	.	-	0	ID=GMJLKIPL_00795;eC_number=2.7.8.7;Name=acpS;db_xref=COG:COG0736;gene=acpS;inference=ab initio prediction:Prodigal:002006,similar to AA sequence:UniProtKB:Q9KPB6;locus_tag=GMJLKIPL_00795;product=Holo-[acyl-carrier-protein] synthase
M-isbiliense-contig_8_1	Prodigal:002006	CDS	90153	90911	.	-	0	ID=GMJLKIPL_00796;eC_number=2.6.99.2;Name=pdxJ;db_xref=COG:COG0854;gene=pdxJ;inference=ab initio prediction:Prodigal:002006,similar to AA sequence:UniProtKB:P0A794;locus_tag=GMJLKIPL_00796;product=Pyridoxine 5'-phosphate synthase
M-isbiliense-contig_8_1	Prodigal:002006	CDS	91152	92015	.	+	0	ID=GMJLKIPL_00797;inference=ab initio prediction:Prodigal:002006;locus_tag=GMJLKIPL_00797;product=hypothetical protein
M-isbiliense-contig_8_1	Prodigal:002006	CDS	92012	93355	.	+	0	ID=GMJLKIPL_00798;inference=ab initio prediction:Prodigal:002006,similar to AA sequence:UniProtKB:P9WJX1;locus_tag=GMJLKIPL_00798;product=putative MFS-type transporter
M-isbiliense-contig_8_1	Prodigal:002006	CDS	93621	93866	.	-	0	ID=GMJLKIPL_00799;inference=ab initio prediction:Prodigal:002006;locus_tag=GMJLKIPL_00799;product=hypothetical protein
M-isbiliense-contig_8_1	Prodigal:002006	CDS	93909	94061	.	-	0	ID=GMJLKIPL_00800;inference=ab initio prediction:Prodigal:002006;locus_tag=GMJLKIPL_00800;product=hypothetical protein
M-isbiliense-contig_9_1	Prodigal:002006	CDS	246	578	.	-	0	ID=GMJLKIPL_00801;Name=yhjQ_1;db_xref=COG:COG1145;gene=yhjQ_1;inference=ab initio prediction:Prodigal:002006,similar to AA sequence:UniProtKB:O07571;locus_tag=GMJLKIPL_00801;product=putative cysteine-rich protein YhjQ
M-isbiliense-contig_9_1	Prodigal:002006	CDS	759	1148	.	-	0	ID=GMJLKIPL_00802;inference=ab initio prediction:Prodigal:002006;locus_tag=GMJLKIPL_00802;product=hypothetical protein
M-isbiliense-contig_9_1	Prodigal:002006	CDS	1175	1540	.	-	0	ID=GMJLKIPL_00803;inference=ab initio prediction:Prodigal:002006;locus_tag=GMJLKIPL_00803;product=hypothetical protein
M-isbiliense-contig_9_1	Prodigal:002006	CDS	1562	4711	.	-	0	ID=GMJLKIPL_00804;Name=czcA_3;gene=czcA_3;inference=ab initio prediction:Prodigal:002006,similar to AA sequence:UniProtKB:P13511;locus_tag=GMJLKIPL_00804;product=Cobalt-zinc-cadmium resistance protein CzcA
M-isbiliense-contig_9_1	Prodigal:002006	CDS	4725	6464	.	-	0	ID=GMJLKIPL_00805;Name=mdtA_3;gene=mdtA_3;inference=ab initio prediction:Prodigal:002006,protein motif:HAMAP:MF_01422;locus_tag=GMJLKIPL_00805;product=Multidrug resistance protein MdtA
M-isbiliense-contig_9_1	Prodigal:002006	CDS	6550	7023	.	-	0	ID=GMJLKIPL_00806;inference=ab initio prediction:Prodigal:002006;locus_tag=GMJLKIPL_00806;product=hypothetical protein
M-isbiliense-contig_9_1	Prodigal:002006	CDS	7116	7328	.	-	0	ID=GMJLKIPL_00807;inference=ab initio prediction:Prodigal:002006;locus_tag=GMJLKIPL_00807;product=hypothetical protein
M-isbiliense-contig_9_1	Prodigal:002006	CDS	7550	8035	.	-	0	ID=GMJLKIPL_00808;inference=ab initio prediction:Prodigal:002006;locus_tag=GMJLKIPL_00808;product=hypothetical protein
M-isbiliense-contig_9_1	Prodigal:002006	CDS	8175	8444	.	+	0	ID=GMJLKIPL_00809;inference=ab initio prediction:Prodigal:002006;locus_tag=GMJLKIPL_00809;product=hypothetical protein
M-isbiliense-contig_9_1	Prodigal:002006	CDS	8476	9672	.	-	0	ID=GMJLKIPL_00810;inference=ab initio prediction:Prodigal:002006;locus_tag=GMJLKIPL_00810;product=hypothetical protein
M-isbiliense-contig_9_1	Prodigal:002006	CDS	9669	9947	.	-	0	ID=GMJLKIPL_00811;inference=ab initio prediction:Prodigal:002006;locus_tag=GMJLKIPL_00811;product=hypothetical protein
M-isbiliense-contig_9_1	Prodigal:002006	CDS	9994	10311	.	-	0	ID=GMJLKIPL_00812;inference=ab initio prediction:Prodigal:002006;locus_tag=GMJLKIPL_00812;product=hypothetical protein
M-isbiliense-contig_9_1	Prodigal:002006	CDS	10412	10999	.	+	0	ID=GMJLKIPL_00813;inference=ab initio prediction:Prodigal:002006;locus_tag=GMJLKIPL_00813;product=hypothetical protein
M-isbiliense-contig_9_1	Prodigal:002006	CDS	11001	12071	.	-	0	ID=GMJLKIPL_00814;Name=acr3_1;db_xref=COG:COG0798;gene=acr3_1;inference=ab initio prediction:Prodigal:002006,similar to AA sequence:UniProtKB:A6TP80;locus_tag=GMJLKIPL_00814;product=Arsenical-resistance protein Acr3
M-isbiliense-contig_9_1	Prodigal:002006	CDS	12081	12506	.	-	0	ID=GMJLKIPL_00815;eC_number=1.20.4.1;Name=arsC_1;gene=arsC_1;inference=ab initio prediction:Prodigal:002006,similar to AA sequence:UniProtKB:P08692;locus_tag=GMJLKIPL_00815;product=Arsenate reductase
M-isbiliense-contig_9_1	Prodigal:002006	CDS	12506	13033	.	-	0	ID=GMJLKIPL_00816;eC_number=1.20.4.4;Name=arsC_2;gene=arsC_2;inference=ab initio prediction:Prodigal:002006,protein motif:HAMAP:MF_01624;locus_tag=GMJLKIPL_00816;product=Arsenate reductase
M-isbiliense-contig_9_1	Prodigal:002006	CDS	13026	13385	.	-	0	ID=GMJLKIPL_00817;inference=ab initio prediction:Prodigal:002006;locus_tag=GMJLKIPL_00817;product=hypothetical protein
M-isbiliense-contig_9_1	Prodigal:002006	CDS	13436	14182	.	+	0	ID=GMJLKIPL_00818;eC_number=1.-.-.-;Name=arsH_1;db_xref=COG:COG0431;gene=arsH_1;inference=ab initio prediction:Prodigal:002006,similar to AA sequence:UniProtKB:Q92R45;locus_tag=GMJLKIPL_00818;product=NADPH-dependent FMN reductase ArsH
M-isbiliense-contig_9_1	Prodigal:002006	CDS	14305	14970	.	-	0	ID=GMJLKIPL_00819;inference=ab initio prediction:Prodigal:002006;locus_tag=GMJLKIPL_00819;product=hypothetical protein
M-isbiliense-contig_9_1	Prodigal:002006	CDS	15335	15790	.	+	0	ID=GMJLKIPL_00820;inference=ab initio prediction:Prodigal:002006;locus_tag=GMJLKIPL_00820;product=hypothetical protein
M-isbiliense-contig_9_1	Prodigal:002006	CDS	15783	16667	.	+	0	ID=GMJLKIPL_00821;eC_number=2.7.11.1;Name=pknD_1;gene=pknD_1;inference=ab initio prediction:Prodigal:002006,similar to AA sequence:UniProtKB:P0DPS9;locus_tag=GMJLKIPL_00821;product=Serine/threonine-protein kinase PknD
M-isbiliense-contig_9_1	Prodigal:002006	CDS	16828	17016	.	+	0	ID=GMJLKIPL_00822;inference=ab initio prediction:Prodigal:002006;locus_tag=GMJLKIPL_00822;product=hypothetical protein
M-isbiliense-contig_9_1	Prodigal:002006	CDS	17105	17320	.	-	0	ID=GMJLKIPL_00823;inference=ab initio prediction:Prodigal:002006;locus_tag=GMJLKIPL_00823;product=hypothetical protein
M-isbiliense-contig_9_1	Prodigal:002006	CDS	17971	18390	.	+	0	ID=GMJLKIPL_00824;inference=ab initio prediction:Prodigal:002006;locus_tag=GMJLKIPL_00824;product=hypothetical protein
M-isbiliense-contig_9_1	Prodigal:002006	CDS	18518	18772	.	-	0	ID=GMJLKIPL_00825;Name=yciF_3;db_xref=COG:COG3685;gene=yciF_3;inference=ab initio prediction:Prodigal:002006,similar to AA sequence:UniProtKB:P21362;locus_tag=GMJLKIPL_00825;product=Protein YciF
M-isbiliense-contig_9_1	Prodigal:002006	CDS	18848	18994	.	-	0	ID=GMJLKIPL_00826;inference=ab initio prediction:Prodigal:002006;locus_tag=GMJLKIPL_00826;product=hypothetical protein
M-isbiliense-contig_9_1	Prodigal:002006	CDS	19361	21748	.	+	0	ID=GMJLKIPL_00827;db_xref=COG:COG2199;inference=ab initio prediction:Prodigal:002006,similar to AA sequence:UniProtKB:Q9ABX9;locus_tag=GMJLKIPL_00827;product=putative signaling protein
M-isbiliense-contig_9_1	Prodigal:002006	CDS	21831	22193	.	+	0	ID=GMJLKIPL_00828;inference=ab initio prediction:Prodigal:002006;locus_tag=GMJLKIPL_00828;product=hypothetical protein
M-isbiliense-contig_9_1	Prodigal:002006	CDS	22190	23935	.	+	0	ID=GMJLKIPL_00829;inference=ab initio prediction:Prodigal:002006;locus_tag=GMJLKIPL_00829;product=hypothetical protein
M-isbiliense-contig_9_1	Prodigal:002006	CDS	24001	25077	.	-	0	ID=GMJLKIPL_00830;inference=ab initio prediction:Prodigal:002006;locus_tag=GMJLKIPL_00830;product=hypothetical protein
M-isbiliense-contig_9_1	Prodigal:002006	CDS	25125	26303	.	-	0	ID=GMJLKIPL_00831;eC_number=1.2.1.46;Name=fdhA;gene=fdhA;inference=ab initio prediction:Prodigal:002006,similar to AA sequence:UniProtKB:P46154;locus_tag=GMJLKIPL_00831;product=Glutathione-independent formaldehyde dehydrogenase
M-isbiliense-contig_9_1	Prodigal:002006	CDS	26387	27388	.	-	0	ID=GMJLKIPL_00832;eC_number=1.3.1.87;Name=hcaB_1;gene=hcaB_1;inference=ab initio prediction:Prodigal:002006,protein motif:HAMAP:MF_01647;locus_tag=GMJLKIPL_00832;product=3-phenylpropionate-dihydrodiol/cinnamic acid-dihydrodiol dehydrogenase
M-isbiliense-contig_9_1	Prodigal:002006	CDS	27434	28105	.	-	0	ID=GMJLKIPL_00833;inference=ab initio prediction:Prodigal:002006;locus_tag=GMJLKIPL_00833;product=hypothetical protein
M-isbiliense-contig_9_1	Prodigal:002006	CDS	28095	28799	.	-	0	ID=GMJLKIPL_00834;inference=ab initio prediction:Prodigal:002006;locus_tag=GMJLKIPL_00834;product=hypothetical protein
M-isbiliense-contig_9_1	Prodigal:002006	CDS	28909	29784	.	-	0	ID=GMJLKIPL_00835;eC_number=3.4.-.-;Name=ipuF_1;gene=ipuF_1;inference=ab initio prediction:Prodigal:002006,similar to AA sequence:UniProtKB:Q936S7;locus_tag=GMJLKIPL_00835;product=Gamma-glutamyl-L-1-hydroxyisopropylamide hydrolase
M-isbiliense-contig_9_1	Prodigal:002006	CDS	29800	30042	.	-	0	ID=GMJLKIPL_00836;inference=ab initio prediction:Prodigal:002006;locus_tag=GMJLKIPL_00836;product=hypothetical protein
M-isbiliense-contig_9_1	Prodigal:002006	CDS	30189	30359	.	-	0	ID=GMJLKIPL_00837;inference=ab initio prediction:Prodigal:002006;locus_tag=GMJLKIPL_00837;product=hypothetical protein
M-isbiliense-contig_9_1	Prodigal:002006	CDS	30583	31419	.	+	0	ID=GMJLKIPL_00838;eC_number=2.7.13.3;db_xref=COG:COG2202;inference=ab initio prediction:Prodigal:002006,similar to AA sequence:UniProtKB:Q2NCA3;locus_tag=GMJLKIPL_00838;product=Blue-light-activated histidine kinase 1
M-isbiliense-contig_9_1	Prodigal:002006	CDS	31669	33204	.	-	0	ID=GMJLKIPL_00839;inference=ab initio prediction:Prodigal:002006;locus_tag=GMJLKIPL_00839;product=hypothetical protein
M-isbiliense-contig_9_1	Prodigal:002006	CDS	33324	34802	.	-	0	ID=GMJLKIPL_00840;eC_number=2.7.13.3;inference=ab initio prediction:Prodigal:002006,similar to AA sequence:UniProtKB:Q8YC53;locus_tag=GMJLKIPL_00840;product=Blue-light-activated histidine kinase
M-isbiliense-contig_9_1	Prodigal:002006	CDS	34920	37337	.	-	0	ID=GMJLKIPL_00841;eC_number=2.7.13.3;Name=rcsC_6;gene=rcsC_6;inference=ab initio prediction:Prodigal:002006,protein motif:HAMAP:MF_00979;locus_tag=GMJLKIPL_00841;product=Sensor histidine kinase RcsC
M-isbiliense-contig_9_1	Prodigal:002006	CDS	37646	37891	.	+	0	ID=GMJLKIPL_00842;inference=ab initio prediction:Prodigal:002006;locus_tag=GMJLKIPL_00842;product=hypothetical protein
M-isbiliense-contig_9_1	Prodigal:002006	CDS	38055	38246	.	+	0	ID=GMJLKIPL_00843;inference=ab initio prediction:Prodigal:002006;locus_tag=GMJLKIPL_00843;product=hypothetical protein
M-isbiliense-contig_9_1	Prodigal:002006	CDS	38750	39295	.	-	0	ID=GMJLKIPL_00844;eC_number=1.4.3.24;Name=pao_1;gene=pao_1;inference=ab initio prediction:Prodigal:002006,similar to AA sequence:UniProtKB:H8ZPX1;locus_tag=GMJLKIPL_00844;product=Pseudooxynicotine oxidase
M-isbiliense-contig_9_1	Prodigal:002006	CDS	39412	39519	.	-	0	ID=GMJLKIPL_00845;inference=ab initio prediction:Prodigal:002006;locus_tag=GMJLKIPL_00845;product=hypothetical protein
M-isbiliense-contig_9_1	Prodigal:002006	CDS	39995	40210	.	+	0	ID=GMJLKIPL_00846;inference=ab initio prediction:Prodigal:002006;locus_tag=GMJLKIPL_00846;product=hypothetical protein
M-isbiliense-contig_9_1	Prodigal:002006	CDS	40247	40858	.	+	0	ID=GMJLKIPL_00847;inference=ab initio prediction:Prodigal:002006;locus_tag=GMJLKIPL_00847;product=hypothetical protein
M-isbiliense-contig_9_1	Prodigal:002006	CDS	40877	41095	.	-	0	ID=GMJLKIPL_00848;inference=ab initio prediction:Prodigal:002006;locus_tag=GMJLKIPL_00848;product=hypothetical protein
M-isbiliense-contig_9_1	Prodigal:002006	CDS	41140	41889	.	-	0	ID=GMJLKIPL_00849;inference=ab initio prediction:Prodigal:002006;locus_tag=GMJLKIPL_00849;product=hypothetical protein
M-isbiliense-contig_9_1	Prodigal:002006	CDS	41886	42632	.	-	0	ID=GMJLKIPL_00850;inference=ab initio prediction:Prodigal:002006;locus_tag=GMJLKIPL_00850;product=hypothetical protein
M-isbiliense-contig_9_1	Prodigal:002006	CDS	42755	42922	.	-	0	ID=GMJLKIPL_00851;inference=ab initio prediction:Prodigal:002006;locus_tag=GMJLKIPL_00851;product=hypothetical protein
M-isbiliense-contig_9_1	Prodigal:002006	CDS	43796	44218	.	+	0	ID=GMJLKIPL_00852;inference=ab initio prediction:Prodigal:002006;locus_tag=GMJLKIPL_00852;product=hypothetical protein
M-isbiliense-contig_9_1	Prodigal:002006	CDS	44338	44835	.	+	0	ID=GMJLKIPL_00853;inference=ab initio prediction:Prodigal:002006;locus_tag=GMJLKIPL_00853;product=hypothetical protein
M-isbiliense-contig_9_1	Prodigal:002006	CDS	45022	45237	.	+	0	ID=GMJLKIPL_00854;inference=ab initio prediction:Prodigal:002006;locus_tag=GMJLKIPL_00854;product=hypothetical protein
M-isbiliense-contig_9_1	Prodigal:002006	CDS	45321	45713	.	+	0	ID=GMJLKIPL_00855;inference=ab initio prediction:Prodigal:002006;locus_tag=GMJLKIPL_00855;product=hypothetical protein
M-isbiliense-contig_9_1	Prodigal:002006	CDS	45697	47769	.	+	0	ID=GMJLKIPL_00856;inference=ab initio prediction:Prodigal:002006;locus_tag=GMJLKIPL_00856;product=hypothetical protein
M-isbiliense-contig_9_1	Prodigal:002006	CDS	47788	48453	.	+	0	ID=GMJLKIPL_00857;Name=nreC_1;db_xref=COG:COG2197;gene=nreC_1;inference=ab initio prediction:Prodigal:002006,similar to AA sequence:UniProtKB:Q7WZY4;locus_tag=GMJLKIPL_00857;product=Oxygen regulatory protein NreC
M-isbiliense-contig_9_1	Prodigal:002006	CDS	48523	48789	.	-	0	ID=GMJLKIPL_00858;inference=ab initio prediction:Prodigal:002006;locus_tag=GMJLKIPL_00858;product=hypothetical protein
M-isbiliense-contig_9_1	Prodigal:002006	CDS	48902	50206	.	-	0	ID=GMJLKIPL_00859;db_xref=COG:COG4325;inference=ab initio prediction:Prodigal:002006,similar to AA sequence:UniProtKB:P9WM35;locus_tag=GMJLKIPL_00859;product=putative protein
M-isbiliense-contig_9_1	Prodigal:002006	CDS	50273	50752	.	-	0	ID=GMJLKIPL_00860;Name=sapB_1;db_xref=COG:COG1285;gene=sapB_1;inference=ab initio prediction:Prodigal:002006,similar to AA sequence:UniProtKB:Q45514;locus_tag=GMJLKIPL_00860;product=Protein SapB
M-isbiliense-contig_9_1	Prodigal:002006	CDS	50842	52059	.	-	0	ID=GMJLKIPL_00861;Name=nhaA_1;db_xref=COG:COG3004;gene=nhaA_1;inference=ab initio prediction:Prodigal:002006,similar to AA sequence:UniProtKB:Q56725;locus_tag=GMJLKIPL_00861;product=Na(+)/H(+) antiporter NhaA
M-isbiliense-contig_9_1	Prodigal:002006	CDS	52289	53059	.	+	0	ID=GMJLKIPL_00862;inference=ab initio prediction:Prodigal:002006;locus_tag=GMJLKIPL_00862;product=hypothetical protein
M-isbiliense-contig_9_1	Prodigal:002006	CDS	53806	54072	.	+	0	ID=GMJLKIPL_00863;inference=ab initio prediction:Prodigal:002006;locus_tag=GMJLKIPL_00863;product=hypothetical protein
M-isbiliense-contig_9_1	Prodigal:002006	CDS	54164	54691	.	+	0	ID=GMJLKIPL_00864;inference=ab initio prediction:Prodigal:002006;locus_tag=GMJLKIPL_00864;product=hypothetical protein
M-isbiliense-contig_9_1	Prodigal:002006	CDS	55017	56270	.	+	0	ID=GMJLKIPL_00865;Name=nhaP;db_xref=COG:COG0025;gene=nhaP;inference=ab initio prediction:Prodigal:002006,similar to AA sequence:UniProtKB:G3XD29;locus_tag=GMJLKIPL_00865;product=Na(+)/H(+) antiporter NhaP
M-isbiliense-contig_9_1	Prodigal:002006	CDS	56332	58668	.	-	0	ID=GMJLKIPL_00866;Name=ydeP_1;db_xref=COG:COG0243;gene=ydeP_1;inference=ab initio prediction:Prodigal:002006,similar to AA sequence:UniProtKB:P77561;locus_tag=GMJLKIPL_00866;product=Protein YdeP
M-isbiliense-contig_9_1	Prodigal:002006	CDS	58658	58864	.	-	0	ID=GMJLKIPL_00867;inference=ab initio prediction:Prodigal:002006;locus_tag=GMJLKIPL_00867;product=hypothetical protein
M-isbiliense-contig_9_1	Prodigal:002006	CDS	59117	59299	.	+	0	ID=GMJLKIPL_00868;inference=ab initio prediction:Prodigal:002006;locus_tag=GMJLKIPL_00868;product=hypothetical protein
M-isbiliense-contig_9_1	Prodigal:002006	CDS	59637	59960	.	+	0	ID=GMJLKIPL_00869;Name=hlyU_1;db_xref=COG:COG0640;gene=hlyU_1;inference=ab initio prediction:Prodigal:002006,similar to AA sequence:UniProtKB:P52695;locus_tag=GMJLKIPL_00869;product=Transcriptional activator HlyU
M-isbiliense-contig_9_1	Prodigal:002006	CDS	60121	60318	.	+	0	ID=GMJLKIPL_00870;inference=ab initio prediction:Prodigal:002006;locus_tag=GMJLKIPL_00870;product=hypothetical protein
M-isbiliense-contig_9_1	Prodigal:002006	CDS	60349	61665	.	-	0	ID=GMJLKIPL_00871;eC_number=2.7.13.3;Name=qseC;gene=qseC;inference=ab initio prediction:Prodigal:002006,similar to AA sequence:UniProtKB:Q8X524;locus_tag=GMJLKIPL_00871;product=Sensor protein QseC
M-isbiliense-contig_9_1	Prodigal:002006	CDS	61662	62324	.	-	0	ID=GMJLKIPL_00872;Name=qseB;gene=qseB;inference=ab initio prediction:Prodigal:002006,similar to AA sequence:UniProtKB:P52076;locus_tag=GMJLKIPL_00872;product=Transcriptional regulatory protein QseB
M-isbiliense-contig_9_1	Prodigal:002006	CDS	62432	64204	.	+	0	ID=GMJLKIPL_00873;eC_number=1.8.1.8;Name=dsbD_1;db_xref=COG:COG4232;gene=dsbD_1;inference=ab initio prediction:Prodigal:002006,similar to AA sequence:UniProtKB:P36655;locus_tag=GMJLKIPL_00873;product=Thiol:disulfide interchange protein DsbD
M-isbiliense-contig_9_1	Prodigal:002006	CDS	64238	64873	.	+	0	ID=GMJLKIPL_00874;inference=ab initio prediction:Prodigal:002006;locus_tag=GMJLKIPL_00874;product=hypothetical protein
M-isbiliense-contig_9_1	Prodigal:002006	CDS	64873	65721	.	+	0	ID=GMJLKIPL_00875;inference=ab initio prediction:Prodigal:002006;locus_tag=GMJLKIPL_00875;product=hypothetical protein
M-isbiliense-contig_9_1	Prodigal:002006	CDS	65705	66169	.	+	0	ID=GMJLKIPL_00876;inference=ab initio prediction:Prodigal:002006;locus_tag=GMJLKIPL_00876;product=hypothetical protein
M-isbiliense-contig_9_1	Prodigal:002006	CDS	66205	66663	.	-	0	ID=GMJLKIPL_00877;inference=ab initio prediction:Prodigal:002006;locus_tag=GMJLKIPL_00877;product=hypothetical protein
M-isbiliense-contig_9_1	Prodigal:002006	CDS	66827	67252	.	+	0	ID=GMJLKIPL_00878;inference=ab initio prediction:Prodigal:002006,similar to AA sequence:UniProtKB:Q9PFB2;locus_tag=GMJLKIPL_00878;note=UPF0394 membrane protein XF_0766;product=hypothetical protein
M-isbiliense-contig_9_1	Prodigal:002006	CDS	67256	67705	.	+	0	ID=GMJLKIPL_00879;inference=ab initio prediction:Prodigal:002006,similar to AA sequence:UniProtKB:Q9PFB3;locus_tag=GMJLKIPL_00879;note=UPF0394 membrane protein XF_0765;product=hypothetical protein
M-isbiliense-contig_9_1	Prodigal:002006	CDS	67705	68511	.	+	0	ID=GMJLKIPL_00880;db_xref=COG:COG0730;inference=ab initio prediction:Prodigal:002006,similar to AA sequence:UniProtKB:Q9PFB4;locus_tag=GMJLKIPL_00880;product=putative membrane transporter protein
M-isbiliense-contig_9_1	Prodigal:002006	CDS	68531	69442	.	+	0	ID=GMJLKIPL_00881;eC_number=3.-.-.-;Name=blh_1;db_xref=COG:COG0491;gene=blh_1;inference=ab initio prediction:Prodigal:002006,similar to AA sequence:UniProtKB:Q9PFB0;locus_tag=GMJLKIPL_00881;product=Beta-lactamase hydrolase-like protein
M-isbiliense-contig_9_1	Prodigal:002006	CDS	69454	69840	.	+	0	ID=GMJLKIPL_00882;eC_number=2.8.1.-;db_xref=COG:COG0607;inference=ab initio prediction:Prodigal:002006,similar to AA sequence:UniProtKB:D3RPB9;locus_tag=GMJLKIPL_00882;product=Sulfurtransferase
M-isbiliense-contig_9_1	Prodigal:002006	CDS	70329	70715	.	+	0	ID=GMJLKIPL_00883;inference=ab initio prediction:Prodigal:002006;locus_tag=GMJLKIPL_00883;product=hypothetical protein
M-isbiliense-contig_9_1	Prodigal:002006	CDS	70712	71008	.	-	0	ID=GMJLKIPL_00884;inference=ab initio prediction:Prodigal:002006;locus_tag=GMJLKIPL_00884;product=hypothetical protein
M-isbiliense-contig_9_1	Prodigal:002006	CDS	71010	71840	.	-	0	ID=GMJLKIPL_00885;eC_number=3.1.4.53;Name=cpdA_3;gene=cpdA_3;inference=ab initio prediction:Prodigal:002006,protein motif:HAMAP:MF_00905;locus_tag=GMJLKIPL_00885;product=3'%2C5'-cyclic adenosine monophosphate phosphodiesterase CpdA
M-isbiliense-contig_9_1	Prodigal:002006	CDS	71840	72169	.	-	0	ID=GMJLKIPL_00886;inference=ab initio prediction:Prodigal:002006;locus_tag=GMJLKIPL_00886;product=hypothetical protein
M-isbiliense-contig_9_1	Prodigal:002006	CDS	72162	72779	.	-	0	ID=GMJLKIPL_00887;inference=ab initio prediction:Prodigal:002006;locus_tag=GMJLKIPL_00887;product=hypothetical protein
M-isbiliense-contig_9_1	Prodigal:002006	CDS	72776	73003	.	-	0	ID=GMJLKIPL_00888;inference=ab initio prediction:Prodigal:002006;locus_tag=GMJLKIPL_00888;product=hypothetical protein
M-isbiliense-contig_9_1	Prodigal:002006	CDS	73016	74719	.	-	0	ID=GMJLKIPL_00889;eC_number=3.4.21.53;Name=lon_2;gene=lon_2;inference=ab initio prediction:Prodigal:002006,protein motif:HAMAP:MF_01973;locus_tag=GMJLKIPL_00889;product=Lon protease
M-isbiliense-contig_9_1	Prodigal:002006	CDS	74992	75402	.	+	0	ID=GMJLKIPL_00890;inference=ab initio prediction:Prodigal:002006;locus_tag=GMJLKIPL_00890;product=hypothetical protein
M-isbiliense-contig_9_1	Prodigal:002006	CDS	75597	76679	.	-	0	ID=GMJLKIPL_00891;inference=ab initio prediction:Prodigal:002006;locus_tag=GMJLKIPL_00891;product=hypothetical protein
M-isbiliense-contig_9_1	Prodigal:002006	CDS	76948	77187	.	-	0	ID=GMJLKIPL_00892;inference=ab initio prediction:Prodigal:002006;locus_tag=GMJLKIPL_00892;product=hypothetical protein
M-isbiliense-contig_9_1	Prodigal:002006	CDS	77584	79584	.	-	0	ID=GMJLKIPL_00893;inference=ab initio prediction:Prodigal:002006;locus_tag=GMJLKIPL_00893;product=hypothetical protein
M-isbiliense-contig_9_1	Prodigal:002006	CDS	79562	81538	.	-	0	ID=GMJLKIPL_00894;inference=ab initio prediction:Prodigal:002006;locus_tag=GMJLKIPL_00894;product=hypothetical protein
M-isbiliense-contig_9_1	Prodigal:002006	CDS	81535	82212	.	-	0	ID=GMJLKIPL_00895;inference=ab initio prediction:Prodigal:002006;locus_tag=GMJLKIPL_00895;product=hypothetical protein
M-isbiliense-contig_9_1	Prodigal:002006	CDS	83040	83474	.	+	0	ID=GMJLKIPL_00896;inference=ab initio prediction:Prodigal:002006;locus_tag=GMJLKIPL_00896;product=hypothetical protein
M-isbiliense-contig_9_1	Prodigal:002006	CDS	83453	83650	.	-	0	ID=GMJLKIPL_00897;inference=ab initio prediction:Prodigal:002006;locus_tag=GMJLKIPL_00897;product=hypothetical protein
M-isbiliense-contig_9_1	Prodigal:002006	CDS	83647	85167	.	-	0	ID=GMJLKIPL_00898;inference=ab initio prediction:Prodigal:002006;locus_tag=GMJLKIPL_00898;product=hypothetical protein
M-isbiliense-contig_9_1	Prodigal:002006	CDS	85697	85942	.	-	0	ID=GMJLKIPL_00899;inference=ab initio prediction:Prodigal:002006;locus_tag=GMJLKIPL_00899;product=hypothetical protein
M-isbiliense-contig_9_1	Prodigal:002006	CDS	86345	86530	.	+	0	ID=GMJLKIPL_00900;inference=ab initio prediction:Prodigal:002006;locus_tag=GMJLKIPL_00900;product=hypothetical protein
M-isbiliense-contig_10_1	Prodigal:002006	CDS	895	1653	.	-	0	ID=GMJLKIPL_00901;inference=ab initio prediction:Prodigal:002006;locus_tag=GMJLKIPL_00901;product=hypothetical protein
M-isbiliense-contig_10_1	Prodigal:002006	CDS	1838	3262	.	-	0	ID=GMJLKIPL_00902;eC_number=3.5.2.-;inference=ab initio prediction:Prodigal:002006,similar to AA sequence:UniProtKB:Q45515;locus_tag=GMJLKIPL_00902;product=D-hydantoinase
M-isbiliense-contig_10_1	Prodigal:002006	CDS	3353	4153	.	-	0	ID=GMJLKIPL_00903;eC_number=1.1.1.47;Name=ycdF_1;db_xref=COG:COG1028;gene=ycdF_1;inference=ab initio prediction:Prodigal:002006,similar to AA sequence:UniProtKB:P80869;locus_tag=GMJLKIPL_00903;product=Glucose 1-dehydrogenase 2
M-isbiliense-contig_10_1	Prodigal:002006	CDS	4150	5112	.	-	0	ID=GMJLKIPL_00904;eC_number=1.1.1.281;Name=rmd;db_xref=COG:COG1089;gene=rmd;inference=ab initio prediction:Prodigal:002006,similar to AA sequence:UniProtKB:Q9HTB6;locus_tag=GMJLKIPL_00904;product=GDP-6-deoxy-D-mannose reductase
M-isbiliense-contig_10_1	Prodigal:002006	CDS	5131	6138	.	-	0	ID=GMJLKIPL_00905;inference=ab initio prediction:Prodigal:002006;locus_tag=GMJLKIPL_00905;product=hypothetical protein
M-isbiliense-contig_10_1	Prodigal:002006	CDS	6165	6929	.	-	0	ID=GMJLKIPL_00906;Name=nanR_2;gene=nanR_2;inference=ab initio prediction:Prodigal:002006,protein motif:HAMAP:MF_01236;locus_tag=GMJLKIPL_00906;product=HTH-type transcriptional repressor NanR
M-isbiliense-contig_10_1	Prodigal:002006	CDS	7143	7994	.	+	0	ID=GMJLKIPL_00907;Name=ssuC_2;db_xref=COG:COG0600;gene=ssuC_2;inference=ab initio prediction:Prodigal:002006,similar to AA sequence:UniProtKB:P75851;locus_tag=GMJLKIPL_00907;product=Putative aliphatic sulfonates transport permease protein SsuC
M-isbiliense-contig_10_1	Prodigal:002006	CDS	7997	8773	.	+	0	ID=GMJLKIPL_00908;eC_number=3.6.3.-;Name=ssuB_2;db_xref=COG:COG1116;gene=ssuB_2;inference=ab initio prediction:Prodigal:002006,similar to AA sequence:UniProtKB:P97027;locus_tag=GMJLKIPL_00908;product=Aliphatic sulfonates import ATP-binding protein SsuB
M-isbiliense-contig_10_1	Prodigal:002006	CDS	8808	9620	.	+	0	ID=GMJLKIPL_00909;eC_number=5.2.1.1;Name=maiA_1;gene=maiA_1;inference=ab initio prediction:Prodigal:002006,protein motif:HAMAP:MF_00943;locus_tag=GMJLKIPL_00909;product=Maleate isomerase
M-isbiliense-contig_10_1	Prodigal:002006	CDS	9617	10384	.	+	0	ID=GMJLKIPL_00910;eC_number=5.1.99.5;Name=hyuA;gene=hyuA;inference=ab initio prediction:Prodigal:002006,similar to AA sequence:UniProtKB:Q9F466;locus_tag=GMJLKIPL_00910;product=Hydantoin racemase
M-isbiliense-contig_10_1	Prodigal:002006	CDS	10643	11599	.	-	0	ID=GMJLKIPL_00911;eC_number=4.3.1.16;Name=thadh;gene=thadh;inference=ab initio prediction:Prodigal:002006,similar to AA sequence:UniProtKB:A4F2N8;locus_tag=GMJLKIPL_00911;product=L-threo-3-hydroxyaspartate ammonia-lyase
M-isbiliense-contig_10_1	Prodigal:002006	CDS	11599	12372	.	-	0	ID=GMJLKIPL_00912;eC_number=4.2.1.17;Name=echA8_2;db_xref=COG:COG1024;gene=echA8_2;inference=ab initio prediction:Prodigal:002006,similar to AA sequence:UniProtKB:P9WNN9;locus_tag=GMJLKIPL_00912;product=putative enoyl-CoA hydratase echA8
M-isbiliense-contig_10_1	Prodigal:002006	CDS	12462	13211	.	-	0	ID=GMJLKIPL_00913;inference=ab initio prediction:Prodigal:002006;locus_tag=GMJLKIPL_00913;product=hypothetical protein
M-isbiliense-contig_10_1	Prodigal:002006	CDS	13208	13762	.	-	0	ID=GMJLKIPL_00914;eC_number=3.1.4.58;Name=thpR;gene=thpR;inference=ab initio prediction:Prodigal:002006,protein motif:HAMAP:MF_01940;locus_tag=GMJLKIPL_00914;product=RNA 2'%2C3'-cyclic phosphodiesterase
M-isbiliense-contig_10_1	Prodigal:002006	CDS	13808	14752	.	+	0	ID=GMJLKIPL_00915;inference=ab initio prediction:Prodigal:002006;locus_tag=GMJLKIPL_00915;product=hypothetical protein
M-isbiliense-contig_10_1	Prodigal:002006	CDS	14828	15814	.	+	0	ID=GMJLKIPL_00916;eC_number=1.8.5.7;Name=yqjG;db_xref=COG:COG0435;gene=yqjG;inference=ab initio prediction:Prodigal:002006,similar to AA sequence:UniProtKB:P42620;locus_tag=GMJLKIPL_00916;product=Glutathionyl-hydroquinone reductase YqjG
M-isbiliense-contig_10_1	Prodigal:002006	CDS	15811	16458	.	+	0	ID=GMJLKIPL_00917;inference=ab initio prediction:Prodigal:002006;locus_tag=GMJLKIPL_00917;product=hypothetical protein
M-isbiliense-contig_10_1	Prodigal:002006	CDS	16462	17661	.	-	0	ID=GMJLKIPL_00918;Name=nhaA_2;db_xref=COG:COG3004;gene=nhaA_2;inference=ab initio prediction:Prodigal:002006,similar to AA sequence:UniProtKB:O85187;locus_tag=GMJLKIPL_00918;product=Na(+)/H(+) antiporter NhaA
M-isbiliense-contig_10_1	Prodigal:002006	CDS	17849	18502	.	-	0	ID=GMJLKIPL_00919;Name=tlpA;db_xref=COG:COG0526;gene=tlpA;inference=ab initio prediction:Prodigal:002006,similar to AA sequence:UniProtKB:P43221;locus_tag=GMJLKIPL_00919;product=Thiol:disulfide interchange protein TlpA
M-isbiliense-contig_10_1	Prodigal:002006	CDS	18513	19892	.	+	0	ID=GMJLKIPL_00920;eC_number=4.3.2.1;Name=argH;db_xref=COG:COG0165;gene=argH;inference=ab initio prediction:Prodigal:002006,similar to AA sequence:UniProtKB:Q5SLL0;locus_tag=GMJLKIPL_00920;product=Argininosuccinate lyase
M-isbiliense-contig_10_1	Prodigal:002006	CDS	19934	20716	.	+	0	ID=GMJLKIPL_00921;eC_number=1.1.1.100;Name=fabG_2;gene=fabG_2;inference=ab initio prediction:Prodigal:002006,similar to AA sequence:UniProtKB:Q9KQH7;locus_tag=GMJLKIPL_00921;product=3-oxoacyl-[acyl-carrier-protein] reductase FabG
M-isbiliense-contig_10_1	Prodigal:002006	CDS	20726	22237	.	-	0	ID=GMJLKIPL_00922;eC_number=3.1.11.6;Name=xseA;db_xref=COG:COG1570;gene=xseA;inference=ab initio prediction:Prodigal:002006,similar to AA sequence:UniProtKB:P04994;locus_tag=GMJLKIPL_00922;product=Exodeoxyribonuclease 7 large subunit
M-isbiliense-contig_10_1	Prodigal:002006	CDS	22517	23389	.	-	0	ID=GMJLKIPL_00923;Name=dmlR_3;gene=dmlR_3;inference=ab initio prediction:Prodigal:002006,similar to AA sequence:UniProtKB:P76250;locus_tag=GMJLKIPL_00923;product=HTH-type transcriptional regulator DmlR
M-isbiliense-contig_10_1	Prodigal:002006	CDS	23536	24189	.	+	0	ID=GMJLKIPL_00924;eC_number=4.-.-.-;Name=ycaC_1;db_xref=COG:COG1335;gene=ycaC_1;inference=ab initio prediction:Prodigal:002006,similar to AA sequence:UniProtKB:P21367;locus_tag=GMJLKIPL_00924;product=putative hydrolase YcaC
M-isbiliense-contig_10_1	Prodigal:002006	CDS	24447	24887	.	+	0	ID=GMJLKIPL_00925;inference=ab initio prediction:Prodigal:002006;locus_tag=GMJLKIPL_00925;product=hypothetical protein
M-isbiliense-contig_10_1	Prodigal:002006	CDS	24931	25116	.	+	0	ID=GMJLKIPL_00926;inference=ab initio prediction:Prodigal:002006;locus_tag=GMJLKIPL_00926;product=hypothetical protein
M-isbiliense-contig_10_1	Prodigal:002006	CDS	25329	26036	.	-	0	ID=GMJLKIPL_00927;inference=ab initio prediction:Prodigal:002006;locus_tag=GMJLKIPL_00927;product=hypothetical protein
M-isbiliense-contig_10_1	Prodigal:002006	CDS	26065	26481	.	-	0	ID=GMJLKIPL_00928;inference=ab initio prediction:Prodigal:002006;locus_tag=GMJLKIPL_00928;product=hypothetical protein
M-isbiliense-contig_10_1	Prodigal:002006	CDS	26827	28131	.	+	0	ID=GMJLKIPL_00929;eC_number=6.3.4.13;Name=purD;db_xref=COG:COG0151;gene=purD;inference=ab initio prediction:Prodigal:002006,similar to AA sequence:UniProtKB:P15640;locus_tag=GMJLKIPL_00929;product=Phosphoribosylamine--glycine ligase
M-isbiliense-contig_10_1	Prodigal:002006	CDS	28278	29183	.	+	0	ID=GMJLKIPL_00930;eC_number=3.8.1.3;db_xref=COG:COG0596;inference=ab initio prediction:Prodigal:002006,similar to AA sequence:UniProtKB:Q6NAM1;locus_tag=GMJLKIPL_00930;product=Fluoroacetate dehalogenase
M-isbiliense-contig_10_1	Prodigal:002006	CDS	29238	30575	.	-	0	ID=GMJLKIPL_00931;Name=dctD_1;gene=dctD_1;inference=ab initio prediction:Prodigal:002006,similar to AA sequence:UniProtKB:P13632;locus_tag=GMJLKIPL_00931;product=C4-dicarboxylate transport transcriptional regulatory protein DctD
M-isbiliense-contig_10_1	Prodigal:002006	CDS	30581	32437	.	-	0	ID=GMJLKIPL_00932;eC_number=2.7.13.3;Name=dctB_1;gene=dctB_1;inference=ab initio prediction:Prodigal:002006,similar to AA sequence:UniProtKB:P13633;locus_tag=GMJLKIPL_00932;product=C4-dicarboxylate transport sensor protein DctB
M-isbiliense-contig_10_1	Prodigal:002006	CDS	32661	34319	.	-	0	ID=GMJLKIPL_00933;eC_number=2.2.1.6;Name=budB;db_xref=COG:COG0028;gene=budB;inference=ab initio prediction:Prodigal:002006,similar to AA sequence:UniProtKB:P27696;locus_tag=GMJLKIPL_00933;product=Acetolactate synthase%2C catabolic
M-isbiliense-contig_10_1	Prodigal:002006	CDS	34477	35805	.	-	0	ID=GMJLKIPL_00934;Name=kgtP_1;gene=kgtP_1;inference=ab initio prediction:Prodigal:002006,similar to AA sequence:UniProtKB:P0AEX3;locus_tag=GMJLKIPL_00934;product=Alpha-ketoglutarate permease
M-isbiliense-contig_10_1	Prodigal:002006	CDS	36177	37055	.	+	0	ID=GMJLKIPL_00935;Name=ribN_1;gene=ribN_1;inference=ab initio prediction:Prodigal:002006,similar to AA sequence:UniProtKB:Q9KKU0;locus_tag=GMJLKIPL_00935;product=Riboflavin transporter
M-isbiliense-contig_10_1	Prodigal:002006	CDS	37251	38138	.	+	0	ID=GMJLKIPL_00936;eC_number=3.8.1.3;Name=dehH1;gene=dehH1;inference=ab initio prediction:Prodigal:002006,similar to AA sequence:UniProtKB:Q01398;locus_tag=GMJLKIPL_00936;product=Haloacetate dehalogenase H-1
M-isbiliense-contig_10_1	Prodigal:002006	CDS	38217	38951	.	-	0	ID=GMJLKIPL_00937;inference=ab initio prediction:Prodigal:002006;locus_tag=GMJLKIPL_00937;product=hypothetical protein
M-isbiliense-contig_10_1	Prodigal:002006	CDS	39239	39712	.	-	0	ID=GMJLKIPL_00938;inference=ab initio prediction:Prodigal:002006;locus_tag=GMJLKIPL_00938;product=hypothetical protein
M-isbiliense-contig_10_1	Prodigal:002006	CDS	40198	40500	.	+	0	ID=GMJLKIPL_00939;inference=ab initio prediction:Prodigal:002006;locus_tag=GMJLKIPL_00939;product=hypothetical protein
M-isbiliense-contig_10_1	Prodigal:002006	CDS	40811	42202	.	+	0	ID=GMJLKIPL_00940;eC_number=4.3.1.17;Name=tdcG;db_xref=COG:COG1760;gene=tdcG;inference=ab initio prediction:Prodigal:002006,similar to AA sequence:UniProtKB:P42630;locus_tag=GMJLKIPL_00940;product=L-serine dehydratase TdcG
M-isbiliense-contig_10_1	Prodigal:002006	CDS	42310	43434	.	-	0	ID=GMJLKIPL_00941;eC_number=1.1.1.1;Name=adhD;db_xref=COG:COG1062;gene=adhD;inference=ab initio prediction:Prodigal:002006,similar to AA sequence:UniProtKB:P9WQB9;locus_tag=GMJLKIPL_00941;product=Putative alcohol dehydrogenase D
M-isbiliense-contig_10_1	Prodigal:002006	CDS	43712	44839	.	-	0	ID=GMJLKIPL_00942;inference=ab initio prediction:Prodigal:002006;locus_tag=GMJLKIPL_00942;product=hypothetical protein
M-isbiliense-contig_10_1	Prodigal:002006	CDS	46068	47834	.	+	0	ID=GMJLKIPL_00943;inference=ab initio prediction:Prodigal:002006;locus_tag=GMJLKIPL_00943;product=hypothetical protein
M-isbiliense-contig_10_1	Aragorn:001002	tRNA	48847	48922	.	-	.	ID=GMJLKIPL_00944;inference=COORDINATES:profile:Aragorn:001002;locus_tag=GMJLKIPL_00944;product=tRNA-Glu(ttc)
M-isbiliense-contig_10_1	Prodigal:002006	CDS	49160	49855	.	+	0	ID=GMJLKIPL_00945;eC_number=2.1.1.-;inference=ab initio prediction:Prodigal:002006,similar to AA sequence:UniProtKB:Q7A794;locus_tag=GMJLKIPL_00945;product=Putative TrmH family tRNA/rRNA methyltransferase
M-isbiliense-contig_10_1	Prodigal:002006	CDS	49863	51404	.	-	0	ID=GMJLKIPL_00946;inference=ab initio prediction:Prodigal:002006;locus_tag=GMJLKIPL_00946;product=hypothetical protein
M-isbiliense-contig_10_1	Prodigal:002006	CDS	51525	52055	.	-	0	ID=GMJLKIPL_00947;eC_number=2.7.4.23;Name=phnN;db_xref=COG:COG3709;gene=phnN;inference=ab initio prediction:Prodigal:002006,similar to AA sequence:UniProtKB:P16690;locus_tag=GMJLKIPL_00947;product=Ribose 1%2C5-bisphosphate phosphokinase PhnN
M-isbiliense-contig_10_1	Prodigal:002006	CDS	52055	53188	.	-	0	ID=GMJLKIPL_00948;eC_number=3.6.1.63;Name=phnM;db_xref=COG:COG3454;gene=phnM;inference=ab initio prediction:Prodigal:002006,similar to AA sequence:UniProtKB:P16689;locus_tag=GMJLKIPL_00948;product=Alpha-D-ribose 1-methylphosphonate 5-triphosphate diphosphatase
M-isbiliense-contig_10_1	Prodigal:002006	CDS	53200	53904	.	-	0	ID=GMJLKIPL_00949;eC_number=2.7.8.37;Name=phnL;db_xref=COG:COG4778;gene=phnL;inference=ab initio prediction:Prodigal:002006,similar to AA sequence:UniProtKB:P16679;locus_tag=GMJLKIPL_00949;product=Alpha-D-ribose 1-methylphosphonate 5-triphosphate synthase subunit PhnL
M-isbiliense-contig_10_1	Prodigal:002006	CDS	53901	54689	.	-	0	ID=GMJLKIPL_00950;Name=phnK;db_xref=COG:COG4107;gene=phnK;inference=ab initio prediction:Prodigal:002006,similar to AA sequence:UniProtKB:P16678;locus_tag=GMJLKIPL_00950;product=Putative phosphonates utilization ATP-binding protein PhnK
M-isbiliense-contig_10_1	Prodigal:002006	CDS	54686	55654	.	-	0	ID=GMJLKIPL_00951;eC_number=4.7.1.1;Name=phnJ;db_xref=COG:COG3627;gene=phnJ;inference=ab initio prediction:Prodigal:002006,similar to AA sequence:UniProtKB:P16688;locus_tag=GMJLKIPL_00951;product=Alpha-D-ribose 1-methylphosphonate 5-phosphate C-P lyase
M-isbiliense-contig_10_1	Prodigal:002006	CDS	55651	56796	.	-	0	ID=GMJLKIPL_00952;eC_number=2.7.8.37;Name=phnI;db_xref=COG:COG3626;gene=phnI;inference=ab initio prediction:Prodigal:002006,similar to AA sequence:UniProtKB:P16687;locus_tag=GMJLKIPL_00952;product=Alpha-D-ribose 1-methylphosphonate 5-triphosphate synthase subunit PhnI
M-isbiliense-contig_10_1	Prodigal:002006	CDS	56798	57388	.	-	0	ID=GMJLKIPL_00953;eC_number=2.7.8.37;Name=phnH;db_xref=COG:COG3625;gene=phnH;inference=ab initio prediction:Prodigal:002006,similar to AA sequence:UniProtKB:P16686;locus_tag=GMJLKIPL_00953;product=Alpha-D-ribose 1-methylphosphonate 5-triphosphate synthase subunit PhnH
M-isbiliense-contig_10_1	Prodigal:002006	CDS	57388	57867	.	-	0	ID=GMJLKIPL_00954;eC_number=2.7.8.37;Name=phnG;db_xref=COG:COG3624;gene=phnG;inference=ab initio prediction:Prodigal:002006,similar to AA sequence:UniProtKB:P16685;locus_tag=GMJLKIPL_00954;product=Alpha-D-ribose 1-methylphosphonate 5-triphosphate synthase subunit PhnG
M-isbiliense-contig_10_1	Prodigal:002006	CDS	57944	58693	.	+	0	ID=GMJLKIPL_00955;Name=yurK;db_xref=COG:COG2188;gene=yurK;inference=ab initio prediction:Prodigal:002006,similar to AA sequence:UniProtKB:O32152;locus_tag=GMJLKIPL_00955;product=putative HTH-type transcriptional regulator YurK
M-isbiliense-contig_10_1	Prodigal:002006	CDS	58700	59203	.	-	0	ID=GMJLKIPL_00956;inference=ab initio prediction:Prodigal:002006;locus_tag=GMJLKIPL_00956;product=hypothetical protein
M-isbiliense-contig_10_1	Prodigal:002006	CDS	59298	59870	.	-	0	ID=GMJLKIPL_00957;inference=ab initio prediction:Prodigal:002006;locus_tag=GMJLKIPL_00957;product=hypothetical protein
M-isbiliense-contig_10_1	Prodigal:002006	CDS	60045	60509	.	+	0	ID=GMJLKIPL_00958;Name=bamE;gene=bamE;inference=ab initio prediction:Prodigal:002006,protein motif:HAMAP:MF_00925;locus_tag=GMJLKIPL_00958;product=Outer membrane protein assembly factor BamE
M-isbiliense-contig_10_1	Prodigal:002006	CDS	60549	62411	.	-	0	ID=GMJLKIPL_00959;eC_number=3.6.3.-;db_xref=COG:COG1132;inference=ab initio prediction:Prodigal:002006,similar to AA sequence:UniProtKB:Q99T13;locus_tag=GMJLKIPL_00959;product=Putative multidrug export ATP-binding/permease protein
M-isbiliense-contig_10_1	Prodigal:002006	CDS	62519	62983	.	+	0	ID=GMJLKIPL_00960;eC_number=2.1.1.207;Name=trmL;db_xref=COG:COG0219;gene=trmL;inference=ab initio prediction:Prodigal:002006,similar to AA sequence:UniProtKB:P44868;locus_tag=GMJLKIPL_00960;product=tRNA (cytidine(34)-2'-O)-methyltransferase
M-isbiliense-contig_10_1	Prodigal:002006	CDS	63063	63962	.	+	0	ID=GMJLKIPL_00961;eC_number=1.3.3.3;Name=hemF;gene=hemF;inference=ab initio prediction:Prodigal:002006,similar to AA sequence:UniProtKB:P72848;locus_tag=GMJLKIPL_00961;product=Oxygen-dependent coproporphyrinogen-III oxidase
M-isbiliense-contig_10_1	Prodigal:002006	CDS	63971	64894	.	+	0	ID=GMJLKIPL_00962;inference=ab initio prediction:Prodigal:002006;locus_tag=GMJLKIPL_00962;product=hypothetical protein
M-isbiliense-contig_10_1	Prodigal:002006	CDS	64926	66101	.	+	0	ID=GMJLKIPL_00963;inference=ab initio prediction:Prodigal:002006;locus_tag=GMJLKIPL_00963;product=hypothetical protein
M-isbiliense-contig_10_1	Prodigal:002006	CDS	66132	66452	.	-	0	ID=GMJLKIPL_00964;Name=fdxE;db_xref=COG:COG0633;gene=fdxE;inference=ab initio prediction:Prodigal:002006,similar to AA sequence:UniProtKB:P80306;locus_tag=GMJLKIPL_00964;product=Ferredoxin-6
M-isbiliense-contig_10_1	Prodigal:002006	CDS	66635	66955	.	-	0	ID=GMJLKIPL_00965;inference=ab initio prediction:Prodigal:002006;locus_tag=GMJLKIPL_00965;product=hypothetical protein
M-isbiliense-contig_10_1	Prodigal:002006	CDS	67285	76125	.	+	0	ID=GMJLKIPL_00966;inference=ab initio prediction:Prodigal:002006;locus_tag=GMJLKIPL_00966;product=hypothetical protein
M-isbiliense-contig_10_1	Prodigal:002006	CDS	76742	76957	.	-	0	ID=GMJLKIPL_00967;inference=ab initio prediction:Prodigal:002006;locus_tag=GMJLKIPL_00967;product=hypothetical protein
M-isbiliense-contig_10_1	Prodigal:002006	CDS	77062	77640	.	-	0	ID=GMJLKIPL_00968;inference=ab initio prediction:Prodigal:002006;locus_tag=GMJLKIPL_00968;product=hypothetical protein
M-isbiliense-contig_10_1	Prodigal:002006	CDS	77652	77783	.	-	0	ID=GMJLKIPL_00969;inference=ab initio prediction:Prodigal:002006;locus_tag=GMJLKIPL_00969;product=hypothetical protein
M-isbiliense-contig_10_1	Prodigal:002006	CDS	77783	78790	.	-	0	ID=GMJLKIPL_00970;eC_number=7.1.1.3;Name=appB;db_xref=COG:COG1294;gene=appB;inference=ab initio prediction:Prodigal:002006,similar to AA sequence:UniProtKB:P26458;locus_tag=GMJLKIPL_00970;product=Cytochrome bd-II ubiquinol oxidase subunit 2
M-isbiliense-contig_10_1	Prodigal:002006	CDS	78801	80237	.	-	0	ID=GMJLKIPL_00971;eC_number=1.10.3.-;Name=cydA;db_xref=COG:COG1271;gene=cydA;inference=ab initio prediction:Prodigal:002006,similar to AA sequence:UniProtKB:Q09049;locus_tag=GMJLKIPL_00971;product=Cytochrome bd ubiquinol oxidase subunit 1
M-isbiliense-contig_10_1	Prodigal:002006	CDS	80467	81441	.	-	0	ID=GMJLKIPL_00972;eC_number=1.3.1.103;inference=ab initio prediction:Prodigal:002006,similar to AA sequence:UniProtKB:Q59I44;locus_tag=GMJLKIPL_00972;product=2-haloacrylate reductase
M-isbiliense-contig_10_1	Prodigal:002006	CDS	81584	82642	.	+	0	ID=GMJLKIPL_00973;inference=ab initio prediction:Prodigal:002006;locus_tag=GMJLKIPL_00973;product=hypothetical protein
M-isbiliense-contig_10_1	Prodigal:002006	CDS	82652	82864	.	-	0	ID=GMJLKIPL_00974;inference=ab initio prediction:Prodigal:002006;locus_tag=GMJLKIPL_00974;product=hypothetical protein
M-isbiliense-contig_10_1	Prodigal:002006	CDS	83123	84013	.	+	0	ID=GMJLKIPL_00975;eC_number=4.2.1.126;Name=murQ;db_xref=COG:COG2103;gene=murQ;inference=ab initio prediction:Prodigal:002006,similar to AA sequence:UniProtKB:P44862;locus_tag=GMJLKIPL_00975;product=N-acetylmuramic acid 6-phosphate etherase
M-isbiliense-contig_10_1	Prodigal:002006	CDS	84010	85050	.	+	0	ID=GMJLKIPL_00976;eC_number=2.6.1.16;Name=glmS;db_xref=COG:COG0449;gene=glmS;inference=ab initio prediction:Prodigal:002006,similar to AA sequence:UniProtKB:P17169;locus_tag=GMJLKIPL_00976;product=Glutamine--fructose-6-phosphate aminotransferase [isomerizing]
M-isbiliense-contig_10_1	Prodigal:002006	CDS	85047	86210	.	+	0	ID=GMJLKIPL_00977;eC_number=3.5.1.-;Name=agaAII;db_xref=COG:COG1820;gene=agaAII;inference=ab initio prediction:Prodigal:002006,similar to AA sequence:UniProtKB:A0KYQ5;locus_tag=GMJLKIPL_00977;product=N-acetylgalactosamine-6-phosphate deacetylase
M-isbiliense-contig_10_1	Aragorn:001002	tRNA	86291	86375	.	-	.	ID=GMJLKIPL_00978;inference=COORDINATES:profile:Aragorn:001002;locus_tag=GMJLKIPL_00978;product=tRNA-Leu(taa)
M-isbiliense-contig_10_1	Prodigal:002006	CDS	86437	87645	.	-	0	ID=GMJLKIPL_00979;eC_number=1.14.13.24;Name=nagX;db_xref=COG:COG0654;gene=nagX;inference=ab initio prediction:Prodigal:002006,similar to AA sequence:UniProtKB:Q3S4B7;locus_tag=GMJLKIPL_00979;product=3-hydroxybenzoate 6-hydroxylase
M-isbiliense-contig_10_1	Prodigal:002006	CDS	87647	87904	.	-	0	ID=GMJLKIPL_00980;inference=ab initio prediction:Prodigal:002006;locus_tag=GMJLKIPL_00980;product=hypothetical protein
M-isbiliense-contig_10_1	Prodigal:002006	CDS	88056	88379	.	+	0	ID=GMJLKIPL_00981;inference=ab initio prediction:Prodigal:002006;locus_tag=GMJLKIPL_00981;product=hypothetical protein
M-isbiliense-contig_10_1	Prodigal:002006	CDS	88508	89344	.	+	0	ID=GMJLKIPL_00982;eC_number=3.4.11.18;Name=map;db_xref=COG:COG0024;gene=map;inference=ab initio prediction:Prodigal:002006,similar to AA sequence:UniProtKB:Q9ZCD3;locus_tag=GMJLKIPL_00982;product=Methionine aminopeptidase
M-isbiliense-contig_10_1	Prodigal:002006	CDS	89353	90066	.	+	0	ID=GMJLKIPL_00983;inference=ab initio prediction:Prodigal:002006,similar to AA sequence:UniProtKB:P72255;locus_tag=GMJLKIPL_00983;note=UPF0758 protein;product=hypothetical protein
M-isbiliense-contig_10_1	Prodigal:002006	CDS	90273	90860	.	+	0	ID=GMJLKIPL_00984;eC_number=6.3.3.2;inference=ab initio prediction:Prodigal:002006,similar to AA sequence:UniProtKB:P75430;locus_tag=GMJLKIPL_00984;product=5-formyltetrahydrofolate cyclo-ligase
M-isbiliense-contig_10_1	Prodigal:002006	CDS	90863	91684	.	+	0	ID=GMJLKIPL_00985;eC_number=3.1.4.16;Name=ymdB;db_xref=COG:COG1692;gene=ymdB;inference=ab initio prediction:Prodigal:002006,similar to AA sequence:UniProtKB:O31775;locus_tag=GMJLKIPL_00985;product=2'%2C3'-cyclic-nucleotide 2'-phosphodiesterase
M-isbiliense-contig_10_1	Prodigal:002006	CDS	91821	92807	.	+	0	ID=GMJLKIPL_00986;inference=ab initio prediction:Prodigal:002006;locus_tag=GMJLKIPL_00986;product=hypothetical protein
M-isbiliense-contig_10_1	Prodigal:002006	CDS	92938	93951	.	+	0	ID=GMJLKIPL_00987;Name=ompA;gene=ompA;inference=ab initio prediction:Prodigal:002006,protein motif:HAMAP:MF_00842;locus_tag=GMJLKIPL_00987;product=Outer membrane protein A
M-isbiliense-contig_10_1	Prodigal:002006	CDS	94047	94445	.	+	0	ID=GMJLKIPL_00988;Name=yecN;db_xref=COG:COG3788;gene=yecN;inference=ab initio prediction:Prodigal:002006,similar to AA sequence:UniProtKB:P64515;locus_tag=GMJLKIPL_00988;product=Inner membrane protein YecN
M-isbiliense-contig_10_1	Prodigal:002006	CDS	94455	96263	.	-	0	ID=GMJLKIPL_00989;eC_number=7.5.2.6;Name=msbA_1;db_xref=COG:COG1132;gene=msbA_1;inference=ab initio prediction:Prodigal:002006,similar to AA sequence:UniProtKB:Q9KQW9;locus_tag=GMJLKIPL_00989;product=Lipid A export ATP-binding/permease protein MsbA
M-isbiliense-contig_10_1	Prodigal:002006	CDS	96406	96657	.	+	0	ID=GMJLKIPL_00990;inference=ab initio prediction:Prodigal:002006;locus_tag=GMJLKIPL_00990;product=hypothetical protein
M-isbiliense-contig_10_1	Prodigal:002006	CDS	96746	97279	.	-	0	ID=GMJLKIPL_00991;inference=ab initio prediction:Prodigal:002006;locus_tag=GMJLKIPL_00991;product=hypothetical protein
M-isbiliense-contig_10_1	Prodigal:002006	CDS	97748	97936	.	-	0	ID=GMJLKIPL_00992;inference=ab initio prediction:Prodigal:002006;locus_tag=GMJLKIPL_00992;product=hypothetical protein
M-isbiliense-contig_10_1	Prodigal:002006	CDS	98137	98271	.	+	0	ID=GMJLKIPL_00993;Name=rpmH;gene=rpmH;inference=ab initio prediction:Prodigal:002006,similar to AA sequence:UniProtKB:P23376;locus_tag=GMJLKIPL_00993;product=50S ribosomal protein L34
M-isbiliense-contig_10_1	Prodigal:002006	CDS	98294	98710	.	+	0	ID=GMJLKIPL_00994;eC_number=3.1.26.5;Name=rnpA;gene=rnpA;inference=ab initio prediction:Prodigal:002006,protein motif:HAMAP:MF_00227;locus_tag=GMJLKIPL_00994;product=Ribonuclease P protein component
M-isbiliense-contig_10_1	Prodigal:002006	CDS	98816	100636	.	+	0	ID=GMJLKIPL_00995;Name=yidC;db_xref=COG:COG0706;gene=yidC;inference=ab initio prediction:Prodigal:002006,similar to AA sequence:UniProtKB:P25714;locus_tag=GMJLKIPL_00995;product=Membrane protein insertase YidC
M-isbiliense-contig_10_1	Prodigal:002006	CDS	100639	101286	.	+	0	ID=GMJLKIPL_00996;Name=engB;db_xref=COG:COG0218;gene=engB;inference=ab initio prediction:Prodigal:002006,similar to AA sequence:UniProtKB:Q9X1H7;locus_tag=GMJLKIPL_00996;product=putative GTP-binding protein EngB
M-isbiliense-contig_10_1	Prodigal:002006	CDS	101290	101676	.	+	0	ID=GMJLKIPL_00997;inference=ab initio prediction:Prodigal:002006,similar to AA sequence:UniProtKB:P0ADR2;locus_tag=GMJLKIPL_00997;note=UPF0382 inner membrane protein YgdD;product=hypothetical protein
M-isbiliense-contig_10_1	Prodigal:002006	CDS	101681	102340	.	-	0	ID=GMJLKIPL_00998;eC_number=3.1.3.16;Name=pphA_1;db_xref=COG:COG0639;gene=pphA_1;inference=ab initio prediction:Prodigal:002006,similar to AA sequence:UniProtKB:Q8ZNY9;locus_tag=GMJLKIPL_00998;product=Serine/threonine-protein phosphatase 1
M-isbiliense-contig_10_1	Prodigal:002006	CDS	102414	102935	.	-	0	ID=GMJLKIPL_00999;inference=ab initio prediction:Prodigal:002006;locus_tag=GMJLKIPL_00999;product=hypothetical protein
M-isbiliense-contig_10_1	Prodigal:002006	CDS	102925	103827	.	-	0	ID=GMJLKIPL_01000;eC_number=3.6.-.-;Name=soj_1;db_xref=COG:COG1192;gene=soj_1;inference=ab initio prediction:Prodigal:002006,similar to AA sequence:UniProtKB:P37522;locus_tag=GMJLKIPL_01000;product=Sporulation initiation inhibitor protein Soj
M-isbiliense-contig_10_1	Prodigal:002006	CDS	103824	104579	.	-	0	ID=GMJLKIPL_01001;inference=ab initio prediction:Prodigal:002006;locus_tag=GMJLKIPL_01001;product=hypothetical protein
M-isbiliense-contig_10_1	Prodigal:002006	CDS	104704	105444	.	-	0	ID=GMJLKIPL_01002;inference=ab initio prediction:Prodigal:002006;locus_tag=GMJLKIPL_01002;product=hypothetical protein
M-isbiliense-contig_10_1	Prodigal:002006	CDS	105617	106249	.	-	0	ID=GMJLKIPL_01003;inference=ab initio prediction:Prodigal:002006;locus_tag=GMJLKIPL_01003;product=hypothetical protein
M-isbiliense-contig_10_1	Prodigal:002006	CDS	106576	108369	.	+	0	ID=GMJLKIPL_01004;Name=bacA;db_xref=COG:COG4178;gene=bacA;inference=ab initio prediction:Prodigal:002006,similar to AA sequence:UniProtKB:P9WQI9;locus_tag=GMJLKIPL_01004;product=Vitamin B12 transport ATP-binding protein BacA
M-isbiliense-contig_10_1	Prodigal:002006	CDS	108451	109881	.	+	0	ID=GMJLKIPL_01005;inference=ab initio prediction:Prodigal:002006;locus_tag=GMJLKIPL_01005;product=hypothetical protein
M-isbiliense-contig_10_1	Prodigal:002006	CDS	109926	110642	.	-	0	ID=GMJLKIPL_01006;Name=yohK_1;db_xref=COG:COG1346;gene=yohK_1;inference=ab initio prediction:Prodigal:002006,similar to AA sequence:UniProtKB:P0AD19;locus_tag=GMJLKIPL_01006;product=Inner membrane protein YohK
M-isbiliense-contig_10_1	Prodigal:002006	CDS	110639	111010	.	-	0	ID=GMJLKIPL_01007;Name=cidA;gene=cidA;inference=ab initio prediction:Prodigal:002006,protein motif:HAMAP:MF_01143;locus_tag=GMJLKIPL_01007;product=Holin-like protein CidA
M-isbiliense-contig_10_1	Prodigal:002006	CDS	111007	111738	.	-	0	ID=GMJLKIPL_01008;inference=ab initio prediction:Prodigal:002006;locus_tag=GMJLKIPL_01008;product=hypothetical protein
M-isbiliense-contig_10_1	Prodigal:002006	CDS	111735	112211	.	-	0	ID=GMJLKIPL_01009;inference=ab initio prediction:Prodigal:002006;locus_tag=GMJLKIPL_01009;product=hypothetical protein
M-isbiliense-contig_10_1	Aragorn:001002	tRNA	112404	112479	.	+	.	ID=GMJLKIPL_01010;inference=COORDINATES:profile:Aragorn:001002;locus_tag=GMJLKIPL_01010;product=tRNA-Thr(cgt)
M-isbiliense-contig_10_1	Prodigal:002006	CDS	112651	112890	.	+	0	ID=GMJLKIPL_01011;inference=ab initio prediction:Prodigal:002006;locus_tag=GMJLKIPL_01011;product=hypothetical protein
M-isbiliense-contig_10_1	Prodigal:002006	CDS	113005	114180	.	+	0	ID=GMJLKIPL_01012;inference=ab initio prediction:Prodigal:002006;locus_tag=GMJLKIPL_01012;product=hypothetical protein
M-isbiliense-contig_10_1	Prodigal:002006	CDS	114280	114483	.	+	0	ID=GMJLKIPL_01013;inference=ab initio prediction:Prodigal:002006;locus_tag=GMJLKIPL_01013;product=hypothetical protein
M-isbiliense-contig_10_1	Prodigal:002006	CDS	114677	119989	.	+	0	ID=GMJLKIPL_01014;eC_number=2.7.13.3;Name=rcsC_7;gene=rcsC_7;inference=ab initio prediction:Prodigal:002006,protein motif:HAMAP:MF_00979;locus_tag=GMJLKIPL_01014;product=Sensor histidine kinase RcsC
M-isbiliense-contig_10_1	Prodigal:002006	CDS	120478	122166	.	-	0	ID=GMJLKIPL_01015;inference=ab initio prediction:Prodigal:002006;locus_tag=GMJLKIPL_01015;product=hypothetical protein
M-isbiliense-contig_10_1	Prodigal:002006	CDS	122452	124653	.	-	0	ID=GMJLKIPL_01016;eC_number=2.3.3.9;Name=glcB;db_xref=COG:COG2225;gene=glcB;inference=ab initio prediction:Prodigal:002006,similar to AA sequence:UniProtKB:Q9I636;locus_tag=GMJLKIPL_01016;product=Malate synthase G
M-isbiliense-contig_10_1	Prodigal:002006	CDS	124950	125666	.	+	0	ID=GMJLKIPL_01017;inference=ab initio prediction:Prodigal:002006;locus_tag=GMJLKIPL_01017;product=hypothetical protein
M-isbiliense-contig_10_1	Prodigal:002006	CDS	125724	126539	.	-	0	ID=GMJLKIPL_01018;inference=ab initio prediction:Prodigal:002006;locus_tag=GMJLKIPL_01018;product=hypothetical protein
M-isbiliense-contig_10_1	Prodigal:002006	CDS	126813	127523	.	+	0	ID=GMJLKIPL_01019;inference=ab initio prediction:Prodigal:002006;locus_tag=GMJLKIPL_01019;product=hypothetical protein
M-isbiliense-contig_10_1	Prodigal:002006	CDS	127606	129603	.	+	0	ID=GMJLKIPL_01020;Name=uvrC;db_xref=COG:COG0322;gene=uvrC;inference=ab initio prediction:Prodigal:002006,similar to AA sequence:UniProtKB:P0A8G0;locus_tag=GMJLKIPL_01020;product=UvrABC system protein C
M-isbiliense-contig_10_1	Prodigal:002006	CDS	129658	130260	.	+	0	ID=GMJLKIPL_01021;eC_number=2.7.8.5;Name=pgsA_1;db_xref=COG:COG0558;gene=pgsA_1;inference=ab initio prediction:Prodigal:002006,similar to AA sequence:UniProtKB:P0ABF8;locus_tag=GMJLKIPL_01021;product=CDP-diacylglycerol--glycerol-3-phosphate 3-phosphatidyltransferase
M-isbiliense-contig_10_1	Prodigal:002006	CDS	130257	130508	.	+	0	ID=GMJLKIPL_01022;Name=moaD;db_xref=COG:COG1977;gene=moaD;inference=ab initio prediction:Prodigal:002006,similar to AA sequence:UniProtKB:P30748;locus_tag=GMJLKIPL_01022;product=Molybdopterin synthase sulfur carrier subunit
M-isbiliense-contig_10_1	Prodigal:002006	CDS	130615	131658	.	+	0	ID=GMJLKIPL_01023;inference=ab initio prediction:Prodigal:002006;locus_tag=GMJLKIPL_01023;product=hypothetical protein
M-isbiliense-contig_10_1	Prodigal:002006	CDS	131682	132293	.	+	0	ID=GMJLKIPL_01024;inference=ab initio prediction:Prodigal:002006;locus_tag=GMJLKIPL_01024;product=hypothetical protein
M-isbiliense-contig_10_1	Prodigal:002006	CDS	132303	133181	.	-	0	ID=GMJLKIPL_01025;db_xref=COG:COG0803;inference=ab initio prediction:Prodigal:002006,similar to AA sequence:UniProtKB:Q57449;locus_tag=GMJLKIPL_01025;product=putative periplasmic iron-binding protein
M-isbiliense-contig_10_1	Prodigal:002006	CDS	133319	134851	.	-	0	ID=GMJLKIPL_01026;inference=ab initio prediction:Prodigal:002006;locus_tag=GMJLKIPL_01026;product=hypothetical protein
M-isbiliense-contig_10_1	Prodigal:002006	CDS	134926	135597	.	-	0	ID=GMJLKIPL_01027;eC_number=3.5.1.110;Name=rutB_1;db_xref=COG:COG1335;gene=rutB_1;inference=ab initio prediction:Prodigal:002006,similar to AA sequence:UniProtKB:P75897;locus_tag=GMJLKIPL_01027;product=Peroxyureidoacrylate/ureidoacrylate amidohydrolase RutB
M-isbiliense-contig_10_1	Prodigal:002006	CDS	135916	136176	.	+	0	ID=GMJLKIPL_01028;inference=ab initio prediction:Prodigal:002006;locus_tag=GMJLKIPL_01028;product=hypothetical protein
M-isbiliense-contig_10_1	Prodigal:002006	CDS	136315	138102	.	+	0	ID=GMJLKIPL_01029;eC_number=7.5.2.6;Name=msbA_2;db_xref=COG:COG1132;gene=msbA_2;inference=ab initio prediction:Prodigal:002006,similar to AA sequence:UniProtKB:Q9KQW9;locus_tag=GMJLKIPL_01029;product=Lipid A export ATP-binding/permease protein MsbA
M-isbiliense-contig_10_1	Prodigal:002006	CDS	138099	138998	.	+	0	ID=GMJLKIPL_01030;inference=ab initio prediction:Prodigal:002006;locus_tag=GMJLKIPL_01030;product=hypothetical protein
M-isbiliense-contig_10_1	Prodigal:002006	CDS	139038	139595	.	-	0	ID=GMJLKIPL_01031;Name=recX;gene=recX;inference=ab initio prediction:Prodigal:002006,protein motif:HAMAP:MF_01114;locus_tag=GMJLKIPL_01031;product=Regulatory protein RecX
M-isbiliense-contig_10_1	Prodigal:002006	CDS	139595	141028	.	-	0	ID=GMJLKIPL_01032;inference=ab initio prediction:Prodigal:002006;locus_tag=GMJLKIPL_01032;product=hypothetical protein
M-isbiliense-contig_10_1	Prodigal:002006	CDS	141136	141315	.	-	0	ID=GMJLKIPL_01033;inference=ab initio prediction:Prodigal:002006;locus_tag=GMJLKIPL_01033;product=hypothetical protein
M-isbiliense-contig_10_1	Prodigal:002006	CDS	141312	142364	.	-	0	ID=GMJLKIPL_01034;inference=ab initio prediction:Prodigal:002006;locus_tag=GMJLKIPL_01034;product=hypothetical protein
M-isbiliense-contig_10_1	Prodigal:002006	CDS	142345	143871	.	-	0	ID=GMJLKIPL_01035;eC_number=1.3.99.28;Name=crtI;db_xref=COG:COG1233;gene=crtI;inference=ab initio prediction:Prodigal:002006,similar to AA sequence:UniProtKB:P17054;locus_tag=GMJLKIPL_01035;product=Phytoene desaturase (neurosporene-forming)
M-isbiliense-contig_10_1	Prodigal:002006	CDS	143915	144829	.	-	0	ID=GMJLKIPL_01036;inference=ab initio prediction:Prodigal:002006;locus_tag=GMJLKIPL_01036;product=hypothetical protein
M-isbiliense-contig_10_1	Prodigal:002006	CDS	144846	145757	.	-	0	ID=GMJLKIPL_01037;inference=ab initio prediction:Prodigal:002006;locus_tag=GMJLKIPL_01037;product=hypothetical protein
M-isbiliense-contig_10_1	Prodigal:002006	CDS	145859	146752	.	-	0	ID=GMJLKIPL_01038;db_xref=COG:COG0596;inference=ab initio prediction:Prodigal:002006,similar to AA sequence:UniProtKB:P9WNH3;locus_tag=GMJLKIPL_01038;product=putative protein
M-isbiliense-contig_10_1	Prodigal:002006	CDS	146762	148477	.	-	0	ID=GMJLKIPL_01039;eC_number=6.6.1.1;Name=bchD;db_xref=COG:COG1240;gene=bchD;inference=ab initio prediction:Prodigal:002006,similar to AA sequence:UniProtKB:P26175;locus_tag=GMJLKIPL_01039;product=Magnesium-chelatase 60 kDa subunit
M-isbiliense-contig_10_1	Prodigal:002006	CDS	148474	149565	.	-	0	ID=GMJLKIPL_01040;eC_number=6.6.1.1;Name=bchI;db_xref=COG:COG1239;gene=bchI;inference=ab initio prediction:Prodigal:002006,similar to AA sequence:UniProtKB:P26239;locus_tag=GMJLKIPL_01040;product=Magnesium-chelatase 38 kDa subunit
M-isbiliense-contig_10_1	Prodigal:002006	CDS	149766	150977	.	-	0	ID=GMJLKIPL_01041;eC_number=2.3.1.37;Name=hemA_1;db_xref=COG:COG0156;gene=hemA_1;inference=ab initio prediction:Prodigal:002006,similar to AA sequence:UniProtKB:P18079;locus_tag=GMJLKIPL_01041;product=5-aminolevulinate synthase
M-isbiliense-contig_10_1	Prodigal:002006	CDS	151044	151838	.	-	0	ID=GMJLKIPL_01042;inference=ab initio prediction:Prodigal:002006;locus_tag=GMJLKIPL_01042;product=hypothetical protein
M-isbiliense-contig_10_1	Prodigal:002006	CDS	151850	152911	.	-	0	ID=GMJLKIPL_01043;inference=ab initio prediction:Prodigal:002006;locus_tag=GMJLKIPL_01043;product=hypothetical protein
M-isbiliense-contig_10_1	Prodigal:002006	CDS	152908	153213	.	-	0	ID=GMJLKIPL_01044;inference=ab initio prediction:Prodigal:002006;locus_tag=GMJLKIPL_01044;product=hypothetical protein
M-isbiliense-contig_10_1	Prodigal:002006	CDS	153210	153659	.	-	0	ID=GMJLKIPL_01045;inference=ab initio prediction:Prodigal:002006;locus_tag=GMJLKIPL_01045;product=hypothetical protein
M-isbiliense-contig_10_1	Prodigal:002006	CDS	153670	154293	.	-	0	ID=GMJLKIPL_01046;inference=ab initio prediction:Prodigal:002006;locus_tag=GMJLKIPL_01046;product=hypothetical protein
M-isbiliense-contig_10_1	Prodigal:002006	CDS	154290	155075	.	-	0	ID=GMJLKIPL_01047;Name=puhA;gene=puhA;inference=ab initio prediction:Prodigal:002006,similar to AA sequence:UniProtKB:P06008;locus_tag=GMJLKIPL_01047;product=Reaction center protein H chain
M-isbiliense-contig_10_1	Prodigal:002006	CDS	155088	156524	.	-	0	ID=GMJLKIPL_01048;Name=pucC_1;gene=pucC_1;inference=ab initio prediction:Prodigal:002006,similar to AA sequence:UniProtKB:P23462;locus_tag=GMJLKIPL_01048;product=Protein PucC
M-isbiliense-contig_10_1	Prodigal:002006	CDS	156521	157222	.	-	0	ID=GMJLKIPL_01049;eC_number=2.1.1.11;Name=bchM;db_xref=COG:COG2227;gene=bchM;inference=ab initio prediction:Prodigal:002006,similar to AA sequence:UniProtKB:P26236;locus_tag=GMJLKIPL_01049;product=Magnesium-protoporphyrin O-methyltransferase
M-isbiliense-contig_10_1	Prodigal:002006	CDS	157222	158130	.	-	0	ID=GMJLKIPL_01050;eC_number=1.3.7.7;Name=chlL;db_xref=COG:COG1348;gene=chlL;inference=ab initio prediction:Prodigal:002006,similar to AA sequence:UniProtKB:Q7VD39;locus_tag=GMJLKIPL_01050;product=Light-independent protochlorophyllide reductase iron-sulfur ATP-binding protein
M-isbiliense-contig_10_1	Prodigal:002006	CDS	158127	161852	.	-	0	ID=GMJLKIPL_01051;inference=ab initio prediction:Prodigal:002006;locus_tag=GMJLKIPL_01051;product=hypothetical protein
M-isbiliense-contig_10_1	Prodigal:002006	CDS	161827	163383	.	-	0	ID=GMJLKIPL_01052;eC_number=1.3.7.7;Name=bchB;db_xref=COG:COG2710;gene=bchB;inference=ab initio prediction:Prodigal:002006,similar to AA sequence:UniProtKB:P26163;locus_tag=GMJLKIPL_01052;product=Light-independent protochlorophyllide reductase subunit B
M-isbiliense-contig_10_1	Prodigal:002006	CDS	163389	164645	.	-	0	ID=GMJLKIPL_01053;eC_number=1.3.7.7;Name=bchN;db_xref=COG:COG2710;gene=bchN;inference=ab initio prediction:Prodigal:002006,similar to AA sequence:UniProtKB:P26164;locus_tag=GMJLKIPL_01053;product=Light-independent protochlorophyllide reductase subunit N
M-isbiliense-contig_10_1	Prodigal:002006	CDS	164642	165142	.	-	0	ID=GMJLKIPL_01054;inference=ab initio prediction:Prodigal:002006;locus_tag=GMJLKIPL_01054;product=hypothetical protein
M-isbiliense-contig_10_1	Prodigal:002006	CDS	165429	166301	.	+	0	ID=GMJLKIPL_01055;inference=ab initio prediction:Prodigal:002006;locus_tag=GMJLKIPL_01055;product=hypothetical protein
M-isbiliense-contig_10_1	Prodigal:002006	CDS	166426	167793	.	+	0	ID=GMJLKIPL_01056;inference=ab initio prediction:Prodigal:002006;locus_tag=GMJLKIPL_01056;product=hypothetical protein
M-isbiliense-contig_10_1	Prodigal:002006	CDS	167899	168777	.	+	0	ID=GMJLKIPL_01057;eC_number=2.5.1.74;Name=menA;gene=menA;inference=ab initio prediction:Prodigal:002006,protein motif:HAMAP:MF_01937;locus_tag=GMJLKIPL_01057;product=1%2C4-dihydroxy-2-naphthoate octaprenyltransferase
M-isbiliense-contig_10_1	Prodigal:002006	CDS	168774	170114	.	+	0	ID=GMJLKIPL_01058;Name=pucC_2;gene=pucC_2;inference=ab initio prediction:Prodigal:002006,similar to AA sequence:UniProtKB:P23462;locus_tag=GMJLKIPL_01058;product=Protein PucC
M-isbiliense-contig_10_1	Prodigal:002006	CDS	170129	171310	.	+	0	ID=GMJLKIPL_01059;eC_number=1.14.13.9;Name=kmo;gene=kmo;inference=ab initio prediction:Prodigal:002006,protein motif:HAMAP:MF_01971;locus_tag=GMJLKIPL_01059;product=Kynurenine 3-monooxygenase
M-isbiliense-contig_10_1	Prodigal:002006	CDS	171307	171795	.	+	0	ID=GMJLKIPL_01060;Name=crtK-2_1;db_xref=COG:COG3476;gene=crtK-2_1;inference=ab initio prediction:Prodigal:002006,similar to AA sequence:UniProtKB:Q8KBX2;locus_tag=GMJLKIPL_01060;product=Tryptophan-rich protein TspO
M-isbiliense-contig_10_1	Prodigal:002006	CDS	171968	172261	.	+	0	ID=GMJLKIPL_01061;inference=ab initio prediction:Prodigal:002006;locus_tag=GMJLKIPL_01061;product=hypothetical protein
M-isbiliense-contig_10_1	Prodigal:002006	CDS	172301	173842	.	+	0	ID=GMJLKIPL_01062;inference=ab initio prediction:Prodigal:002006;locus_tag=GMJLKIPL_01062;product=hypothetical protein
M-isbiliense-contig_10_1	Prodigal:002006	CDS	173898	174431	.	+	0	ID=GMJLKIPL_01063;inference=ab initio prediction:Prodigal:002006;locus_tag=GMJLKIPL_01063;product=hypothetical protein
M-isbiliense-contig_10_1	Prodigal:002006	CDS	174444	174800	.	-	0	ID=GMJLKIPL_01064;inference=ab initio prediction:Prodigal:002006;locus_tag=GMJLKIPL_01064;product=hypothetical protein
M-isbiliense-contig_10_1	Prodigal:002006	CDS	175638	176501	.	+	0	ID=GMJLKIPL_01065;eC_number=1.9.3.1;Name=ctaC_1;db_xref=COG:COG1622;gene=ctaC_1;inference=ab initio prediction:Prodigal:002006,similar to AA sequence:UniProtKB:P08306;locus_tag=GMJLKIPL_01065;product=Cytochrome c oxidase subunit 2
M-isbiliense-contig_10_1	Prodigal:002006	CDS	176549	178177	.	+	0	ID=GMJLKIPL_01066;eC_number=1.9.3.1;Name=ctaD_1;db_xref=COG:COG0843;gene=ctaD_1;inference=ab initio prediction:Prodigal:002006,similar to AA sequence:UniProtKB:P31833;locus_tag=GMJLKIPL_01066;product=Cytochrome c oxidase subunit 1
M-isbiliense-contig_10_1	Prodigal:002006	CDS	178264	179277	.	+	0	ID=GMJLKIPL_01067;eC_number=2.5.1.141;Name=ctaB;db_xref=COG:COG0109;gene=ctaB;inference=ab initio prediction:Prodigal:002006,similar to AA sequence:UniProtKB:Q3J5F9;locus_tag=GMJLKIPL_01067;product=Protoheme IX farnesyltransferase
M-isbiliense-contig_10_1	Prodigal:002006	CDS	179277	179429	.	+	0	ID=GMJLKIPL_01068;inference=ab initio prediction:Prodigal:002006;locus_tag=GMJLKIPL_01068;product=hypothetical protein
M-isbiliense-contig_10_1	Prodigal:002006	CDS	179447	180052	.	+	0	ID=GMJLKIPL_01069;Name=ctaG;db_xref=COG:COG3175;gene=ctaG;inference=ab initio prediction:Prodigal:002006,similar to AA sequence:UniProtKB:Q92RG6;locus_tag=GMJLKIPL_01069;product=Cytochrome c oxidase assembly protein CtaG
M-isbiliense-contig_10_1	Prodigal:002006	CDS	180200	181060	.	+	0	ID=GMJLKIPL_01070;eC_number=1.9.3.1;Name=ctaE_1;db_xref=COG:COG1845;gene=ctaE_1;inference=ab initio prediction:Prodigal:002006,similar to AA sequence:UniProtKB:P06030;locus_tag=GMJLKIPL_01070;product=Cytochrome c oxidase subunit 3
M-isbiliense-contig_10_1	Prodigal:002006	CDS	181181	181549	.	+	0	ID=GMJLKIPL_01071;inference=ab initio prediction:Prodigal:002006;locus_tag=GMJLKIPL_01071;product=hypothetical protein
M-isbiliense-contig_10_1	Prodigal:002006	CDS	181549	182295	.	+	0	ID=GMJLKIPL_01072;db_xref=COG:COG3346;inference=ab initio prediction:Prodigal:002006,similar to AA sequence:UniProtKB:P9WGA7;locus_tag=GMJLKIPL_01072;product=putative SURF1-like protein
M-isbiliense-contig_10_1	Prodigal:002006	CDS	182464	183876	.	+	0	ID=GMJLKIPL_01073;eC_number=4.2.3.1;Name=thrC_1;db_xref=COG:COG0498;gene=thrC_1;inference=ab initio prediction:Prodigal:002006,similar to AA sequence:UniProtKB:P23669;locus_tag=GMJLKIPL_01073;product=Threonine synthase
M-isbiliense-contig_10_1	Prodigal:002006	CDS	183873	185168	.	+	0	ID=GMJLKIPL_01074;eC_number=3.4.24.-;db_xref=COG:COG0612;inference=ab initio prediction:Prodigal:002006,similar to AA sequence:UniProtKB:P9WHT5;locus_tag=GMJLKIPL_01074;product=putative zinc protease
M-isbiliense-contig_10_1	Prodigal:002006	CDS	185368	188286	.	+	0	ID=GMJLKIPL_01075;inference=ab initio prediction:Prodigal:002006;locus_tag=GMJLKIPL_01075;product=hypothetical protein
M-isbiliense-contig_10_1	Prodigal:002006	CDS	188336	188710	.	-	0	ID=GMJLKIPL_01076;inference=ab initio prediction:Prodigal:002006;locus_tag=GMJLKIPL_01076;product=hypothetical protein
M-isbiliense-contig_10_1	Prodigal:002006	CDS	188926	189255	.	+	0	ID=GMJLKIPL_01077;inference=ab initio prediction:Prodigal:002006;locus_tag=GMJLKIPL_01077;product=hypothetical protein
M-isbiliense-contig_10_1	Prodigal:002006	CDS	189305	190282	.	+	0	ID=GMJLKIPL_01078;inference=ab initio prediction:Prodigal:002006;locus_tag=GMJLKIPL_01078;product=hypothetical protein
M-isbiliense-contig_10_1	Prodigal:002006	CDS	190327	193461	.	-	0	ID=GMJLKIPL_01079;Name=oqxB18;gene=oqxB18;inference=ab initio prediction:Prodigal:002006,similar to AA sequence:BARRGD:NG_050436.1;locus_tag=GMJLKIPL_01079;product=multidrug efflux RND transporter permease subunit OqxB18
M-isbiliense-contig_11_1	Prodigal:002006	CDS	296	454	.	+	0	ID=GMJLKIPL_01080;inference=ab initio prediction:Prodigal:002006;locus_tag=GMJLKIPL_01080;product=hypothetical protein
M-isbiliense-contig_11_1	Prodigal:002006	CDS	947	1180	.	-	0	ID=GMJLKIPL_01081;inference=ab initio prediction:Prodigal:002006;locus_tag=GMJLKIPL_01081;product=hypothetical protein
M-isbiliense-contig_11_1	Prodigal:002006	CDS	1515	2534	.	+	0	ID=GMJLKIPL_01082;eC_number=5.1.3.2;Name=galE1_1;db_xref=COG:COG1088;gene=galE1_1;inference=ab initio prediction:Prodigal:002006,similar to AA sequence:UniProtKB:P9WN67;locus_tag=GMJLKIPL_01082;product=UDP-glucose 4-epimerase
M-isbiliense-contig_11_1	Prodigal:002006	CDS	2509	3867	.	+	0	ID=GMJLKIPL_01083;Name=betI_1;gene=betI_1;inference=ab initio prediction:Prodigal:002006,protein motif:HAMAP:MF_00768;locus_tag=GMJLKIPL_01083;product=HTH-type transcriptional regulator BetI
M-isbiliense-contig_11_1	Prodigal:002006	CDS	4017	5267	.	+	0	ID=GMJLKIPL_01084;eC_number=1.3.8.3;Name=bbsG_1;gene=bbsG_1;inference=ab initio prediction:Prodigal:002006,similar to AA sequence:UniProtKB:Q9KJE8;locus_tag=GMJLKIPL_01084;product=(R)-benzylsuccinyl-CoA dehydrogenase
M-isbiliense-contig_11_1	Prodigal:002006	CDS	5435	6136	.	-	0	ID=GMJLKIPL_01085;eC_number=5.4.99.28;Name=rluA;db_xref=COG:COG0564;gene=rluA;inference=ab initio prediction:Prodigal:002006,similar to AA sequence:UniProtKB:P0AA37;locus_tag=GMJLKIPL_01085;product=Dual-specificity RNA pseudouridine synthase RluA
M-isbiliense-contig_11_1	Prodigal:002006	CDS	6215	7537	.	+	0	ID=GMJLKIPL_01086;Name=ftsY;gene=ftsY;inference=ab initio prediction:Prodigal:002006,protein motif:HAMAP:MF_00920;locus_tag=GMJLKIPL_01086;product=Signal recognition particle receptor FtsY
M-isbiliense-contig_11_1	Prodigal:002006	CDS	7639	8550	.	+	0	ID=GMJLKIPL_01087;inference=ab initio prediction:Prodigal:002006;locus_tag=GMJLKIPL_01087;product=hypothetical protein
M-isbiliense-contig_11_1	Prodigal:002006	CDS	8584	8892	.	-	0	ID=GMJLKIPL_01088;eC_number=3.1.-.-;db_xref=COG:COG3742;inference=ab initio prediction:Prodigal:002006,similar to AA sequence:UniProtKB:P9WF77;locus_tag=GMJLKIPL_01088;product=Ribonuclease VapC30
M-isbiliense-contig_11_1	Prodigal:002006	CDS	8998	9606	.	+	0	ID=GMJLKIPL_01089;Name=yciB;gene=yciB;inference=ab initio prediction:Prodigal:002006,protein motif:HAMAP:MF_00189;locus_tag=GMJLKIPL_01089;product=intracellular septation protein A
M-isbiliense-contig_11_1	Prodigal:002006	CDS	9689	10432	.	+	0	ID=GMJLKIPL_01090;Name=pdg;gene=pdg;inference=ab initio prediction:Prodigal:002006,similar to AA sequence:UniProtKB:P46303;locus_tag=GMJLKIPL_01090;product=Ultraviolet N-glycosylase/AP lyase
M-isbiliense-contig_11_1	Prodigal:002006	CDS	10573	11616	.	+	0	ID=GMJLKIPL_01091;eC_number=6.1.1.2;Name=trpS;db_xref=COG:COG0180;gene=trpS;inference=ab initio prediction:Prodigal:002006,similar to AA sequence:UniProtKB:P43835;locus_tag=GMJLKIPL_01091;product=Tryptophan--tRNA ligase
M-isbiliense-contig_11_1	Prodigal:002006	CDS	11805	12506	.	+	0	ID=GMJLKIPL_01092;eC_number=3.8.1.2;Name=hdl IVa_1;gene=hdl IVa_1;inference=ab initio prediction:Prodigal:002006,similar to AA sequence:UniProtKB:Q51645;locus_tag=GMJLKIPL_01092;product=(S)-2-haloacid dehalogenase 4A
M-isbiliense-contig_11_1	Prodigal:002006	CDS	12665	13318	.	-	0	ID=GMJLKIPL_01093;inference=ab initio prediction:Prodigal:002006;locus_tag=GMJLKIPL_01093;product=hypothetical protein
M-isbiliense-contig_11_1	Prodigal:002006	CDS	13518	14537	.	-	0	ID=GMJLKIPL_01094;eC_number=1.1.1.86;Name=ilvC;db_xref=COG:COG0059;gene=ilvC;inference=ab initio prediction:Prodigal:002006,similar to AA sequence:UniProtKB:Q9HVA2;locus_tag=GMJLKIPL_01094;product=Ketol-acid reductoisomerase (NADP(+))
M-isbiliense-contig_11_1	Prodigal:002006	CDS	14714	15067	.	-	0	ID=GMJLKIPL_01095;inference=ab initio prediction:Prodigal:002006;locus_tag=GMJLKIPL_01095;product=hypothetical protein
M-isbiliense-contig_11_1	Prodigal:002006	CDS	15077	16318	.	-	0	ID=GMJLKIPL_01096;eC_number=2.8.1.7;Name=sufS;db_xref=COG:COG0520;gene=sufS;inference=ab initio prediction:Prodigal:002006,similar to AA sequence:UniProtKB:O32164;locus_tag=GMJLKIPL_01096;product=Cysteine desulfurase SufS
M-isbiliense-contig_11_1	Prodigal:002006	CDS	16378	17697	.	-	0	ID=GMJLKIPL_01097;Name=sufD;db_xref=COG:COG0719;gene=sufD;inference=ab initio prediction:Prodigal:002006,similar to AA sequence:UniProtKB:P77689;locus_tag=GMJLKIPL_01097;product=FeS cluster assembly protein SufD
M-isbiliense-contig_11_1	Prodigal:002006	CDS	17700	18452	.	-	0	ID=GMJLKIPL_01098;Name=sufC;db_xref=COG:COG0396;gene=sufC;inference=ab initio prediction:Prodigal:002006,similar to AA sequence:UniProtKB:P77499;locus_tag=GMJLKIPL_01098;product=putative ATP-dependent transporter SufC
M-isbiliense-contig_11_1	Prodigal:002006	CDS	18613	20082	.	-	0	ID=GMJLKIPL_01099;Name=sufB;db_xref=COG:COG0719;gene=sufB;inference=ab initio prediction:Prodigal:002006,similar to AA sequence:UniProtKB:P77522;locus_tag=GMJLKIPL_01099;product=FeS cluster assembly protein SufB
M-isbiliense-contig_11_1	Prodigal:002006	CDS	20151	21326	.	-	0	ID=GMJLKIPL_01100;eC_number=2.8.1.7;Name=nifS;db_xref=COG:COG1104;gene=nifS;inference=ab initio prediction:Prodigal:002006,similar to AA sequence:UniProtKB:P05341;locus_tag=GMJLKIPL_01100;product=Cysteine desulfurase NifS
M-isbiliense-contig_11_1	Prodigal:002006	CDS	21581	22240	.	+	0	ID=GMJLKIPL_01101;inference=ab initio prediction:Prodigal:002006;locus_tag=GMJLKIPL_01101;product=hypothetical protein
M-isbiliense-contig_11_1	Prodigal:002006	CDS	22825	26841	.	-	0	ID=GMJLKIPL_01102;eC_number=6.2.1.54;Name=dltA;gene=dltA;inference=ab initio prediction:Prodigal:002006,protein motif:HAMAP:MF_00593;locus_tag=GMJLKIPL_01102;product=D-alanine--D-alanyl carrier protein ligase
M-isbiliense-contig_11_1	Prodigal:002006	CDS	27177	28130	.	-	0	ID=GMJLKIPL_01103;Name=dmlR_4;gene=dmlR_4;inference=ab initio prediction:Prodigal:002006,similar to AA sequence:UniProtKB:P76250;locus_tag=GMJLKIPL_01103;product=HTH-type transcriptional regulator DmlR
M-isbiliense-contig_11_1	Prodigal:002006	CDS	28273	29577	.	-	0	ID=GMJLKIPL_01104;inference=ab initio prediction:Prodigal:002006;locus_tag=GMJLKIPL_01104;product=hypothetical protein
M-isbiliense-contig_11_1	Prodigal:002006	CDS	29722	30960	.	+	0	ID=GMJLKIPL_01105;Name=argJ;db_xref=COG:COG1364;gene=argJ;inference=ab initio prediction:Prodigal:002006,similar to AA sequence:UniProtKB:Q9Z4S1;locus_tag=GMJLKIPL_01105;product=Arginine biosynthesis bifunctional protein ArgJ
M-isbiliense-contig_11_1	Prodigal:002006	CDS	30957	31667	.	+	0	ID=GMJLKIPL_01106;db_xref=COG:COG2968;inference=ab initio prediction:Prodigal:002006,similar to AA sequence:UniProtKB:Q44642;locus_tag=GMJLKIPL_01106;product=26 kDa periplasmic immunogenic protein
M-isbiliense-contig_11_1	Prodigal:002006	CDS	31802	32224	.	+	0	ID=GMJLKIPL_01107;eC_number=3.6.1.65;Name=nudG;db_xref=COG:COG0494;gene=nudG;inference=ab initio prediction:Prodigal:002006,similar to AA sequence:UniProtKB:P77788;locus_tag=GMJLKIPL_01107;product=CTP pyrophosphohydrolase
M-isbiliense-contig_11_1	Prodigal:002006	CDS	32319	32684	.	-	0	ID=GMJLKIPL_01108;inference=ab initio prediction:Prodigal:002006;locus_tag=GMJLKIPL_01108;product=hypothetical protein
M-isbiliense-contig_11_1	Prodigal:002006	CDS	32681	33556	.	-	0	ID=GMJLKIPL_01109;inference=ab initio prediction:Prodigal:002006;locus_tag=GMJLKIPL_01109;product=hypothetical protein
M-isbiliense-contig_11_1	Prodigal:002006	CDS	33694	34503	.	+	0	ID=GMJLKIPL_01110;Name=prs_1;gene=prs_1;inference=ab initio prediction:Prodigal:002006,protein motif:HAMAP:MF_00583_A;locus_tag=GMJLKIPL_01110;product=Putative ribose-phosphate pyrophosphokinase
M-isbiliense-contig_11_1	Prodigal:002006	CDS	34587	35429	.	-	0	ID=GMJLKIPL_01111;eC_number=5.3.1.35;Name=otnI_1;db_xref=COG:COG3622;gene=otnI_1;inference=ab initio prediction:Prodigal:002006,similar to AA sequence:UniProtKB:Q0KBD1;locus_tag=GMJLKIPL_01111;product=2-oxo-tetronate isomerase
M-isbiliense-contig_11_1	Prodigal:002006	CDS	35660	36379	.	-	0	ID=GMJLKIPL_01112;Name=yohK_2;db_xref=COG:COG1346;gene=yohK_2;inference=ab initio prediction:Prodigal:002006,similar to AA sequence:UniProtKB:P0AD19;locus_tag=GMJLKIPL_01112;product=Inner membrane protein YohK
M-isbiliense-contig_11_1	Prodigal:002006	CDS	36366	36761	.	-	0	ID=GMJLKIPL_01113;Name=lrgA;db_xref=COG:COG1380;gene=lrgA;inference=ab initio prediction:Prodigal:002006,similar to AA sequence:UniProtKB:P72358;locus_tag=GMJLKIPL_01113;product=Antiholin-like protein LrgA
M-isbiliense-contig_11_1	Prodigal:002006	CDS	37219	37812	.	-	0	ID=GMJLKIPL_01114;eC_number=3.1.3.73;Name=cobC_2;db_xref=COG:COG0406;gene=cobC_2;inference=ab initio prediction:Prodigal:002006,similar to AA sequence:UniProtKB:P52086;locus_tag=GMJLKIPL_01114;product=Adenosylcobalamin/alpha-ribazole phosphatase
M-isbiliense-contig_11_1	Prodigal:002006	CDS	37895	38845	.	+	0	ID=GMJLKIPL_01115;inference=ab initio prediction:Prodigal:002006;locus_tag=GMJLKIPL_01115;product=hypothetical protein
M-isbiliense-contig_11_1	Prodigal:002006	CDS	38829	39899	.	-	0	ID=GMJLKIPL_01116;inference=ab initio prediction:Prodigal:002006;locus_tag=GMJLKIPL_01116;product=hypothetical protein
M-isbiliense-contig_11_1	Prodigal:002006	CDS	40109	40867	.	+	0	ID=GMJLKIPL_01117;eC_number=1.1.1.100;Name=fabG_3;gene=fabG_3;inference=ab initio prediction:Prodigal:002006,similar to AA sequence:UniProtKB:P99093;locus_tag=GMJLKIPL_01117;product=3-oxoacyl-[acyl-carrier-protein] reductase FabG
M-isbiliense-contig_11_1	Prodigal:002006	CDS	40912	41793	.	+	0	ID=GMJLKIPL_01118;eC_number=2.3.1.247;Name=kce_1;db_xref=COG:COG3246;gene=kce_1;inference=ab initio prediction:Prodigal:002006,similar to AA sequence:UniProtKB:Q8RHX2;locus_tag=GMJLKIPL_01118;product=3-keto-5-aminohexanoate cleavage enzyme
M-isbiliense-contig_11_1	Prodigal:002006	CDS	41825	42316	.	-	0	ID=GMJLKIPL_01119;Name=dsbB;gene=dsbB;inference=ab initio prediction:Prodigal:002006,protein motif:HAMAP:MF_00286;locus_tag=GMJLKIPL_01119;product=Disulfide bond formation protein B
M-isbiliense-contig_11_1	Prodigal:002006	CDS	42325	42906	.	-	0	ID=GMJLKIPL_01120;inference=ab initio prediction:Prodigal:002006;locus_tag=GMJLKIPL_01120;product=hypothetical protein
M-isbiliense-contig_11_1	Prodigal:002006	CDS	43140	44135	.	-	0	ID=GMJLKIPL_01121;inference=ab initio prediction:Prodigal:002006;locus_tag=GMJLKIPL_01121;product=hypothetical protein
M-isbiliense-contig_11_1	Prodigal:002006	CDS	44178	45065	.	-	0	ID=GMJLKIPL_01122;Name=livH_2;db_xref=COG:COG0559;gene=livH_2;inference=ab initio prediction:Prodigal:002006,similar to AA sequence:UniProtKB:P0AEX7;locus_tag=GMJLKIPL_01122;product=High-affinity branched-chain amino acid transport system permease protein LivH
M-isbiliense-contig_11_1	Prodigal:002006	CDS	45207	46412	.	-	0	ID=GMJLKIPL_01123;inference=ab initio prediction:Prodigal:002006;locus_tag=GMJLKIPL_01123;product=hypothetical protein
M-isbiliense-contig_11_1	Prodigal:002006	CDS	46505	47740	.	-	0	ID=GMJLKIPL_01124;inference=ab initio prediction:Prodigal:002006;locus_tag=GMJLKIPL_01124;product=hypothetical protein
M-isbiliense-contig_11_1	Prodigal:002006	CDS	47740	48480	.	-	0	ID=GMJLKIPL_01125;Name=livF_2;db_xref=COG:COG0410;gene=livF_2;inference=ab initio prediction:Prodigal:002006,similar to AA sequence:UniProtKB:P22731;locus_tag=GMJLKIPL_01125;product=High-affinity branched-chain amino acid transport ATP-binding protein LivF
M-isbiliense-contig_11_1	Prodigal:002006	CDS	48473	49276	.	-	0	ID=GMJLKIPL_01126;eC_number=7.3.2.3;Name=cysA_1;db_xref=COG:COG1118;gene=cysA_1;inference=ab initio prediction:Prodigal:002006,similar to AA sequence:UniProtKB:P9WQM1;locus_tag=GMJLKIPL_01126;product=Sulfate/thiosulfate import ATP-binding protein CysA
M-isbiliense-contig_11_1	Prodigal:002006	CDS	49491	50771	.	-	0	ID=GMJLKIPL_01127;inference=ab initio prediction:Prodigal:002006,similar to AA sequence:UniProtKB:P9WJX1;locus_tag=GMJLKIPL_01127;product=putative MFS-type transporter
M-isbiliense-contig_11_1	Prodigal:002006	CDS	50905	51450	.	-	0	ID=GMJLKIPL_01128;eC_number=4.3.2.7;Name=chaC;db_xref=COG:COG3703;gene=chaC;inference=ab initio prediction:Prodigal:002006,similar to AA sequence:UniProtKB:P39163;locus_tag=GMJLKIPL_01128;product=Glutathione-specific gamma-glutamylcyclotransferase
M-isbiliense-contig_11_1	Prodigal:002006	CDS	51556	52662	.	+	0	ID=GMJLKIPL_01129;inference=ab initio prediction:Prodigal:002006;locus_tag=GMJLKIPL_01129;product=hypothetical protein
M-isbiliense-contig_11_1	Prodigal:002006	CDS	52673	52975	.	-	0	ID=GMJLKIPL_01130;inference=ab initio prediction:Prodigal:002006;locus_tag=GMJLKIPL_01130;product=hypothetical protein
M-isbiliense-contig_11_1	Prodigal:002006	CDS	53149	53853	.	-	0	ID=GMJLKIPL_01131;inference=ab initio prediction:Prodigal:002006;locus_tag=GMJLKIPL_01131;product=hypothetical protein
M-isbiliense-contig_11_1	Prodigal:002006	CDS	53991	54230	.	-	0	ID=GMJLKIPL_01132;inference=ab initio prediction:Prodigal:002006;locus_tag=GMJLKIPL_01132;product=hypothetical protein
M-isbiliense-contig_11_1	Prodigal:002006	CDS	54545	55522	.	+	0	ID=GMJLKIPL_01133;inference=ab initio prediction:Prodigal:002006,similar to AA sequence:UniProtKB:B3EWP1;locus_tag=GMJLKIPL_01133;note=UPF0065 protein in clcB-clcD intergenic region;product=hypothetical protein
M-isbiliense-contig_11_1	Prodigal:002006	CDS	55930	56979	.	+	0	ID=GMJLKIPL_01134;inference=ab initio prediction:Prodigal:002006;locus_tag=GMJLKIPL_01134;product=hypothetical protein
M-isbiliense-contig_11_1	Prodigal:002006	CDS	57263	58606	.	+	0	ID=GMJLKIPL_01135;Name=yhjE;gene=yhjE;inference=ab initio prediction:Prodigal:002006,similar to AA sequence:UniProtKB:P37643;locus_tag=GMJLKIPL_01135;product=Inner membrane metabolite transport protein YhjE
M-isbiliense-contig_11_1	Prodigal:002006	CDS	58673	59938	.	+	0	ID=GMJLKIPL_01136;inference=ab initio prediction:Prodigal:002006;locus_tag=GMJLKIPL_01136;product=hypothetical protein
M-isbiliense-contig_11_1	Prodigal:002006	CDS	59956	61971	.	+	0	ID=GMJLKIPL_01137;eC_number=7.1.1.3;Name=cyoB;db_xref=COG:COG0843;gene=cyoB;inference=ab initio prediction:Prodigal:002006,similar to AA sequence:UniProtKB:P0ABI8;locus_tag=GMJLKIPL_01137;product=Cytochrome bo(3) ubiquinol oxidase subunit 1
M-isbiliense-contig_11_1	Prodigal:002006	CDS	61964	62590	.	+	0	ID=GMJLKIPL_01138;Name=cyoC;db_xref=COG:COG1845;gene=cyoC;inference=ab initio prediction:Prodigal:002006,similar to AA sequence:UniProtKB:P0ABJ3;locus_tag=GMJLKIPL_01138;product=Cytochrome bo(3) ubiquinol oxidase subunit 3
M-isbiliense-contig_11_1	Prodigal:002006	CDS	62587	63033	.	+	0	ID=GMJLKIPL_01139;inference=ab initio prediction:Prodigal:002006;locus_tag=GMJLKIPL_01139;product=hypothetical protein
M-isbiliense-contig_11_1	Prodigal:002006	CDS	63087	63767	.	+	0	ID=GMJLKIPL_01140;db_xref=COG:COG3346;inference=ab initio prediction:Prodigal:002006,similar to AA sequence:UniProtKB:P9WGA7;locus_tag=GMJLKIPL_01140;product=putative SURF1-like protein
M-isbiliense-contig_11_1	Prodigal:002006	CDS	63662	63919	.	-	0	ID=GMJLKIPL_01141;inference=ab initio prediction:Prodigal:002006;locus_tag=GMJLKIPL_01141;product=hypothetical protein
M-isbiliense-contig_11_1	Prodigal:002006	CDS	64146	65114	.	-	0	ID=GMJLKIPL_01142;Name=dmlR_5;gene=dmlR_5;inference=ab initio prediction:Prodigal:002006,similar to AA sequence:UniProtKB:P76250;locus_tag=GMJLKIPL_01142;product=HTH-type transcriptional regulator DmlR
M-isbiliense-contig_11_1	Prodigal:002006	CDS	65222	65944	.	+	0	ID=GMJLKIPL_01143;eC_number=1.-.-.-;inference=ab initio prediction:Prodigal:002006,similar to AA sequence:UniProtKB:P9WGQ5;locus_tag=GMJLKIPL_01143;product=putative oxidoreductase
M-isbiliense-contig_11_1	Prodigal:002006	CDS	66001	66402	.	+	0	ID=GMJLKIPL_01144;inference=ab initio prediction:Prodigal:002006;locus_tag=GMJLKIPL_01144;product=hypothetical protein
M-isbiliense-contig_11_1	Prodigal:002006	CDS	66442	67254	.	-	0	ID=GMJLKIPL_01145;inference=ab initio prediction:Prodigal:002006;locus_tag=GMJLKIPL_01145;product=hypothetical protein
M-isbiliense-contig_11_1	Prodigal:002006	CDS	67354	67818	.	-	0	ID=GMJLKIPL_01146;inference=ab initio prediction:Prodigal:002006;locus_tag=GMJLKIPL_01146;product=hypothetical protein
M-isbiliense-contig_11_1	Prodigal:002006	CDS	68039	68761	.	+	0	ID=GMJLKIPL_01147;eC_number=1.1.1.205;Name=IMPDH;gene=IMPDH;inference=ab initio prediction:Prodigal:002006,protein motif:HAMAP:MF_01964;locus_tag=GMJLKIPL_01147;product=Inosine-5'-monophosphate dehydrogenase
M-isbiliense-contig_11_1	Prodigal:002006	CDS	68943	69269	.	+	0	ID=GMJLKIPL_01148;inference=ab initio prediction:Prodigal:002006;locus_tag=GMJLKIPL_01148;product=hypothetical protein
M-isbiliense-contig_11_1	Prodigal:002006	CDS	69349	69828	.	-	0	ID=GMJLKIPL_01149;inference=ab initio prediction:Prodigal:002006;locus_tag=GMJLKIPL_01149;product=hypothetical protein
M-isbiliense-contig_11_1	Prodigal:002006	CDS	69936	70751	.	-	0	ID=GMJLKIPL_01150;inference=ab initio prediction:Prodigal:002006;locus_tag=GMJLKIPL_01150;product=hypothetical protein
M-isbiliense-contig_11_1	Prodigal:002006	CDS	70868	72409	.	-	0	ID=GMJLKIPL_01151;db_xref=COG:COG0645;inference=ab initio prediction:Prodigal:002006,similar to AA sequence:UniProtKB:P9WLN3;locus_tag=GMJLKIPL_01151;product=putative protein
M-isbiliense-contig_11_1	Prodigal:002006	CDS	72406	75027	.	-	0	ID=GMJLKIPL_01152;eC_number=7.2.2.14;Name=mgtA_1;db_xref=COG:COG0474;gene=mgtA_1;inference=ab initio prediction:Prodigal:002006,similar to AA sequence:UniProtKB:P0ABB8;locus_tag=GMJLKIPL_01152;product=Magnesium-transporting ATPase%2C P-type 1
M-isbiliense-contig_11_1	Prodigal:002006	CDS	75155	77104	.	-	0	ID=GMJLKIPL_01153;eC_number=7.2.2.15;Name=silP_1;gene=silP_1;inference=ab initio prediction:Prodigal:002006,similar to AA sequence:UniProtKB:Q9ZHC7;locus_tag=GMJLKIPL_01153;product=Silver exporting P-type ATPase
M-isbiliense-contig_11_1	Prodigal:002006	CDS	77219	78061	.	-	0	ID=GMJLKIPL_01154;inference=ab initio prediction:Prodigal:002006;locus_tag=GMJLKIPL_01154;product=hypothetical protein
M-isbiliense-contig_11_1	Prodigal:002006	CDS	78349	79896	.	+	0	ID=GMJLKIPL_01155;eC_number=2.7.13.3;Name=fixL_1;gene=fixL_1;inference=ab initio prediction:Prodigal:002006,similar to AA sequence:UniProtKB:P23222;locus_tag=GMJLKIPL_01155;product=Sensor protein FixL
M-isbiliense-contig_11_1	Prodigal:002006	CDS	79886	80494	.	+	0	ID=GMJLKIPL_01156;Name=fixJ_1;gene=fixJ_1;inference=ab initio prediction:Prodigal:002006,similar to AA sequence:UniProtKB:P10958;locus_tag=GMJLKIPL_01156;product=Transcriptional regulatory protein FixJ
M-isbiliense-contig_11_1	Prodigal:002006	CDS	80584	80973	.	+	0	ID=GMJLKIPL_01157;Name=todT_1;gene=todT_1;inference=ab initio prediction:Prodigal:002006,similar to AA sequence:UniProtKB:I7CA98;locus_tag=GMJLKIPL_01157;product=Response regulator protein TodT
M-isbiliense-contig_11_1	Prodigal:002006	CDS	81268	81960	.	+	0	ID=GMJLKIPL_01158;Name=fixK_2;db_xref=COG:COG0664;gene=fixK_2;inference=ab initio prediction:Prodigal:002006,similar to AA sequence:UniProtKB:P26488;locus_tag=GMJLKIPL_01158;product=Nitrogen fixation regulation protein FixK
M-isbiliense-contig_11_1	Prodigal:002006	CDS	82100	82594	.	+	0	ID=GMJLKIPL_01159;inference=ab initio prediction:Prodigal:002006;locus_tag=GMJLKIPL_01159;product=hypothetical protein
M-isbiliense-contig_11_1	Prodigal:002006	CDS	82761	83744	.	+	0	ID=GMJLKIPL_01160;eC_number=1.1.1.1;Name=adhA;db_xref=COG:COG1064;gene=adhA;inference=ab initio prediction:Prodigal:002006,similar to AA sequence:UniProtKB:P9WQC1;locus_tag=GMJLKIPL_01160;product=putative alcohol dehydrogenase AdhA
M-isbiliense-contig_11_1	Prodigal:002006	CDS	83842	84657	.	+	0	ID=GMJLKIPL_01161;inference=ab initio prediction:Prodigal:002006;locus_tag=GMJLKIPL_01161;product=hypothetical protein
M-isbiliense-contig_11_1	Prodigal:002006	CDS	84657	84986	.	+	0	ID=GMJLKIPL_01162;Name=petJ_1;gene=petJ_1;inference=ab initio prediction:Prodigal:002006,protein motif:HAMAP:MF_00594;locus_tag=GMJLKIPL_01162;product=Cytochrome c6
M-isbiliense-contig_11_1	Prodigal:002006	CDS	85244	85471	.	+	0	ID=GMJLKIPL_01163;inference=ab initio prediction:Prodigal:002006;locus_tag=GMJLKIPL_01163;product=hypothetical protein
M-isbiliense-contig_12_1	Prodigal:002006	CDS	1110	1223	.	+	0	ID=GMJLKIPL_01164;inference=ab initio prediction:Prodigal:002006;locus_tag=GMJLKIPL_01164;product=hypothetical protein
M-isbiliense-contig_12_1	Prodigal:002006	CDS	1381	2256	.	+	0	ID=GMJLKIPL_01165;inference=ab initio prediction:Prodigal:002006;locus_tag=GMJLKIPL_01165;product=hypothetical protein
M-isbiliense-contig_12_1	Prodigal:002006	CDS	2359	2811	.	+	0	ID=GMJLKIPL_01166;inference=ab initio prediction:Prodigal:002006;locus_tag=GMJLKIPL_01166;product=hypothetical protein
M-isbiliense-contig_12_1	Prodigal:002006	CDS	2822	4537	.	+	0	ID=GMJLKIPL_01167;eC_number=3.4.21.53;Name=lon_3;gene=lon_3;inference=ab initio prediction:Prodigal:002006,protein motif:HAMAP:MF_01973;locus_tag=GMJLKIPL_01167;product=Lon protease
M-isbiliense-contig_12_1	Prodigal:002006	CDS	4759	5058	.	-	0	ID=GMJLKIPL_01168;inference=ab initio prediction:Prodigal:002006;locus_tag=GMJLKIPL_01168;product=hypothetical protein
M-isbiliense-contig_12_1	Prodigal:002006	CDS	5058	5381	.	-	0	ID=GMJLKIPL_01169;inference=ab initio prediction:Prodigal:002006;locus_tag=GMJLKIPL_01169;product=hypothetical protein
M-isbiliense-contig_12_1	Prodigal:002006	CDS	5718	6356	.	+	0	ID=GMJLKIPL_01170;Name=virC1_1;gene=virC1_1;inference=ab initio prediction:Prodigal:002006,similar to AA sequence:UniProtKB:P07165;locus_tag=GMJLKIPL_01170;product=Protein virC1
M-isbiliense-contig_12_1	Prodigal:002006	CDS	6517	6681	.	+	0	ID=GMJLKIPL_01171;inference=ab initio prediction:Prodigal:002006;locus_tag=GMJLKIPL_01171;product=hypothetical protein
M-isbiliense-contig_12_1	Prodigal:002006	CDS	7413	7760	.	+	0	ID=GMJLKIPL_01172;inference=ab initio prediction:Prodigal:002006;locus_tag=GMJLKIPL_01172;product=hypothetical protein
M-isbiliense-contig_12_1	Prodigal:002006	CDS	7757	9505	.	+	0	ID=GMJLKIPL_01173;inference=ab initio prediction:Prodigal:002006;locus_tag=GMJLKIPL_01173;product=hypothetical protein
M-isbiliense-contig_12_1	Prodigal:002006	CDS	9772	11298	.	+	0	ID=GMJLKIPL_01174;inference=ab initio prediction:Prodigal:002006;locus_tag=GMJLKIPL_01174;product=hypothetical protein
M-isbiliense-contig_12_1	Prodigal:002006	CDS	11422	11850	.	-	0	ID=GMJLKIPL_01175;inference=ab initio prediction:Prodigal:002006;locus_tag=GMJLKIPL_01175;product=hypothetical protein
M-isbiliense-contig_12_1	Prodigal:002006	CDS	11855	12442	.	-	0	ID=GMJLKIPL_01176;Name=hin_1;db_xref=COG:COG1961;gene=hin_1;inference=ab initio prediction:Prodigal:002006,similar to AA sequence:UniProtKB:P03013;locus_tag=GMJLKIPL_01176;product=DNA-invertase hin
M-isbiliense-contig_12_1	Prodigal:002006	CDS	13363	14826	.	+	0	ID=GMJLKIPL_01177;inference=ab initio prediction:Prodigal:002006;locus_tag=GMJLKIPL_01177;product=hypothetical protein
M-isbiliense-contig_12_1	Prodigal:002006	CDS	14926	15153	.	-	0	ID=GMJLKIPL_01178;inference=ab initio prediction:Prodigal:002006,similar to AA sequence:ISfinder:ISMtsp10;locus_tag=GMJLKIPL_01178;product=IS1182 family transposase ISMtsp10
M-isbiliense-contig_12_1	Prodigal:002006	CDS	15924	17396	.	+	0	ID=GMJLKIPL_01179;Name=bdlA_2;db_xref=COG:COG0840;gene=bdlA_2;inference=ab initio prediction:Prodigal:002006,similar to AA sequence:UniProtKB:Q9I3S1;locus_tag=GMJLKIPL_01179;product=Biofilm dispersion protein BdlA
M-isbiliense-contig_12_1	Prodigal:002006	CDS	17452	17625	.	-	0	ID=GMJLKIPL_01180;db_xref=COG:COG2963;inference=ab initio prediction:Prodigal:002006,similar to AA sequence:UniProtKB:P9WKH5;locus_tag=GMJLKIPL_01180;product=Insertion element IS6110 uncharacterized 12.0 kDa protein
M-isbiliense-contig_12_1	Prodigal:002006	CDS	17943	18209	.	-	0	ID=GMJLKIPL_01181;inference=ab initio prediction:Prodigal:002006;locus_tag=GMJLKIPL_01181;product=hypothetical protein
M-isbiliense-contig_12_1	Prodigal:002006	CDS	19276	22290	.	-	0	ID=GMJLKIPL_01182;inference=ab initio prediction:Prodigal:002006;locus_tag=GMJLKIPL_01182;product=hypothetical protein
M-isbiliense-contig_12_1	Prodigal:002006	CDS	22348	23136	.	-	0	ID=GMJLKIPL_01183;inference=ab initio prediction:Prodigal:002006;locus_tag=GMJLKIPL_01183;product=hypothetical protein
M-isbiliense-contig_12_1	Prodigal:002006	CDS	23349	23606	.	+	0	ID=GMJLKIPL_01184;inference=ab initio prediction:Prodigal:002006;locus_tag=GMJLKIPL_01184;product=hypothetical protein
M-isbiliense-contig_12_1	Prodigal:002006	CDS	23814	24140	.	-	0	ID=GMJLKIPL_01185;inference=ab initio prediction:Prodigal:002006;locus_tag=GMJLKIPL_01185;product=hypothetical protein
M-isbiliense-contig_12_1	Prodigal:002006	CDS	24294	25292	.	-	0	ID=GMJLKIPL_01186;Name=alx_1;db_xref=COG:COG0861;gene=alx_1;inference=ab initio prediction:Prodigal:002006,similar to AA sequence:UniProtKB:P42601;locus_tag=GMJLKIPL_01186;product=Putative membrane-bound redox modulator Alx
M-isbiliense-contig_12_1	Prodigal:002006	CDS	25715	26884	.	+	0	ID=GMJLKIPL_01187;Name=ttgA_1;gene=ttgA_1;inference=ab initio prediction:Prodigal:002006,similar to AA sequence:UniProtKB:Q88N30;locus_tag=GMJLKIPL_01187;product=putative efflux pump periplasmic linker TtgA
M-isbiliense-contig_12_1	Prodigal:002006	CDS	26927	30055	.	+	0	ID=GMJLKIPL_01188;Name=ttgB_1;db_xref=COG:COG0841;gene=ttgB_1;inference=ab initio prediction:Prodigal:002006,similar to AA sequence:UniProtKB:Q88N31;locus_tag=GMJLKIPL_01188;product=putative efflux pump membrane transporter TtgB
M-isbiliense-contig_12_1	Prodigal:002006	CDS	30174	31058	.	+	0	ID=GMJLKIPL_01189;Name=hdfR_1;gene=hdfR_1;inference=ab initio prediction:Prodigal:002006,protein motif:HAMAP:MF_01233;locus_tag=GMJLKIPL_01189;product=HTH-type transcriptional regulator HdfR
M-isbiliense-contig_12_1	Prodigal:002006	CDS	31357	32367	.	-	0	ID=GMJLKIPL_01190;eC_number=2.7.13.3;db_xref=COG:COG2202;inference=ab initio prediction:Prodigal:002006,similar to AA sequence:UniProtKB:Q2NCA3;locus_tag=GMJLKIPL_01190;product=Blue-light-activated histidine kinase 1
M-isbiliense-contig_12_1	Prodigal:002006	CDS	32758	33000	.	+	0	ID=GMJLKIPL_01191;inference=ab initio prediction:Prodigal:002006;locus_tag=GMJLKIPL_01191;product=hypothetical protein
M-isbiliense-contig_12_1	Prodigal:002006	CDS	33154	33858	.	+	0	ID=GMJLKIPL_01192;inference=ab initio prediction:Prodigal:002006;locus_tag=GMJLKIPL_01192;product=hypothetical protein
M-isbiliense-contig_12_1	Prodigal:002006	CDS	33848	34522	.	+	0	ID=GMJLKIPL_01193;inference=ab initio prediction:Prodigal:002006;locus_tag=GMJLKIPL_01193;product=hypothetical protein
M-isbiliense-contig_12_1	Prodigal:002006	CDS	34567	35568	.	+	0	ID=GMJLKIPL_01194;eC_number=1.3.1.87;Name=hcaB_2;gene=hcaB_2;inference=ab initio prediction:Prodigal:002006,protein motif:HAMAP:MF_01647;locus_tag=GMJLKIPL_01194;product=3-phenylpropionate-dihydrodiol/cinnamic acid-dihydrodiol dehydrogenase
M-isbiliense-contig_12_1	Prodigal:002006	CDS	35870	38680	.	+	0	ID=GMJLKIPL_01195;eC_number=2.7.13.3;Name=rcsC_8;gene=rcsC_8;inference=ab initio prediction:Prodigal:002006,protein motif:HAMAP:MF_00979;locus_tag=GMJLKIPL_01195;product=Sensor histidine kinase RcsC
M-isbiliense-contig_12_1	Prodigal:002006	CDS	38742	38918	.	+	0	ID=GMJLKIPL_01196;inference=ab initio prediction:Prodigal:002006;locus_tag=GMJLKIPL_01196;product=hypothetical protein
M-isbiliense-contig_12_1	Prodigal:002006	CDS	39176	39415	.	+	0	ID=GMJLKIPL_01197;inference=ab initio prediction:Prodigal:002006;locus_tag=GMJLKIPL_01197;product=hypothetical protein
M-isbiliense-contig_13_1	Prodigal:002006	CDS	43	591	.	+	0	ID=GMJLKIPL_01198;eC_number=4.2.1.32;Name=ttdA;db_xref=COG:COG1951;gene=ttdA;inference=ab initio prediction:Prodigal:002006,similar to AA sequence:UniProtKB:P05847;locus_tag=GMJLKIPL_01198;product=L(+)-tartrate dehydratase subunit alpha
M-isbiliense-contig_13_1	Prodigal:002006	CDS	671	1282	.	+	0	ID=GMJLKIPL_01199;eC_number=4.2.1.32;Name=ttdB;db_xref=COG:COG1838;gene=ttdB;inference=ab initio prediction:Prodigal:002006,similar to AA sequence:UniProtKB:P0AC35;locus_tag=GMJLKIPL_01199;product=L(+)-tartrate dehydratase subunit beta
M-isbiliense-contig_13_1	Prodigal:002006	CDS	1279	3018	.	+	0	ID=GMJLKIPL_01200;eC_number=1.3.5.-;Name=sdhA_1;db_xref=COG:COG1053;gene=sdhA_1;inference=ab initio prediction:Prodigal:002006,similar to AA sequence:UniProtKB:Q7M827;locus_tag=GMJLKIPL_01200;product=8-methylmenaquinol:fumarate reductase flavoprotein subunit
M-isbiliense-contig_13_1	Prodigal:002006	CDS	3048	4661	.	+	0	ID=GMJLKIPL_01201;eC_number=2.2.1.6;Name=ilvG_2;db_xref=COG:COG0028;gene=ilvG_2;inference=ab initio prediction:Prodigal:002006,similar to AA sequence:UniProtKB:P9WG39;locus_tag=GMJLKIPL_01201;product=Acetolactate synthase large subunit IlvG
M-isbiliense-contig_13_1	Prodigal:002006	CDS	4693	5697	.	+	0	ID=GMJLKIPL_01202;inference=ab initio prediction:Prodigal:002006;locus_tag=GMJLKIPL_01202;product=hypothetical protein
M-isbiliense-contig_13_1	Prodigal:002006	CDS	5704	6447	.	-	0	ID=GMJLKIPL_01203;inference=ab initio prediction:Prodigal:002006;locus_tag=GMJLKIPL_01203;product=hypothetical protein
M-isbiliense-contig_13_1	Prodigal:002006	CDS	6705	7022	.	+	0	ID=GMJLKIPL_01204;eC_number=4.2.1.42;Name=garD_2;gene=garD_2;inference=ab initio prediction:Prodigal:002006,protein motif:HAMAP:MF_02031;locus_tag=GMJLKIPL_01204;product=Galactarate dehydratase (L-threo-forming)
M-isbiliense-contig_13_1	Prodigal:002006	CDS	7030	8310	.	+	0	ID=GMJLKIPL_01205;eC_number=4.4.1.24;Name=suyB;gene=suyB;inference=ab initio prediction:Prodigal:002006,similar to AA sequence:UniProtKB:Q58Y43;locus_tag=GMJLKIPL_01205;product=(2R)-sulfolactate sulfo-lyase subunit beta
M-isbiliense-contig_13_1	Prodigal:002006	CDS	8425	9363	.	+	0	ID=GMJLKIPL_01206;eC_number=1.1.1.310;Name=slcC;db_xref=COG:COG0111;gene=slcC;inference=ab initio prediction:Prodigal:002006,similar to AA sequence:UniProtKB:Q1QWN6;locus_tag=GMJLKIPL_01206;product=(S)-sulfolactate dehydrogenase
M-isbiliense-contig_13_1	Prodigal:002006	CDS	9363	10388	.	+	0	ID=GMJLKIPL_01207;eC_number=1.1.1.338;Name=comC;db_xref=COG:COG2055;gene=comC;inference=ab initio prediction:Prodigal:002006,similar to AA sequence:UniProtKB:Q1QWN5;locus_tag=GMJLKIPL_01207;product=(2R)-3-sulfolactate dehydrogenase (NADP(+))
M-isbiliense-contig_13_1	Prodigal:002006	CDS	10385	11263	.	+	0	ID=GMJLKIPL_01208;inference=ab initio prediction:Prodigal:002006;locus_tag=GMJLKIPL_01208;product=hypothetical protein
M-isbiliense-contig_13_1	Prodigal:002006	CDS	11382	12452	.	+	0	ID=GMJLKIPL_01209;inference=ab initio prediction:Prodigal:002006;locus_tag=GMJLKIPL_01209;product=hypothetical protein
M-isbiliense-contig_13_1	Prodigal:002006	CDS	13039	14820	.	-	0	ID=GMJLKIPL_01210;eC_number=7.5.2.3;Name=ndvA;gene=ndvA;inference=ab initio prediction:Prodigal:002006,similar to AA sequence:UniProtKB:Q2YQ73;locus_tag=GMJLKIPL_01210;product=Beta-(1-->2)glucan export ATP-binding/permease protein NdvA
M-isbiliense-contig_13_1	Prodigal:002006	CDS	15065	15838	.	+	0	ID=GMJLKIPL_01211;Name=pomA;db_xref=COG:COG1291;gene=pomA;inference=ab initio prediction:Prodigal:002006,similar to AA sequence:UniProtKB:O06873;locus_tag=GMJLKIPL_01211;product=Chemotaxis protein PomA
M-isbiliense-contig_13_1	Prodigal:002006	CDS	15873	16706	.	+	0	ID=GMJLKIPL_01212;Name=lafU;db_xref=COG:COG1360;gene=lafU;inference=ab initio prediction:Prodigal:002006,similar to AA sequence:UniProtKB:Q03478;locus_tag=GMJLKIPL_01212;product=Chemotaxis protein LafU
M-isbiliense-contig_13_1	Prodigal:002006	CDS	16714	17223	.	-	0	ID=GMJLKIPL_01213;inference=ab initio prediction:Prodigal:002006;locus_tag=GMJLKIPL_01213;product=hypothetical protein
M-isbiliense-contig_13_1	Prodigal:002006	CDS	17220	19847	.	-	0	ID=GMJLKIPL_01214;inference=ab initio prediction:Prodigal:002006;locus_tag=GMJLKIPL_01214;product=hypothetical protein
M-isbiliense-contig_13_1	Prodigal:002006	CDS	20454	21005	.	+	0	ID=GMJLKIPL_01215;eC_number=3.1.-.-;Name=cas9;gene=cas9;inference=ab initio prediction:Prodigal:002006,protein motif:HAMAP:MF_01480;locus_tag=GMJLKIPL_01215;product=CRISPR-associated endonuclease Cas9
M-isbiliense-contig_13_1	Prodigal:002006	CDS	21079	21360	.	-	0	ID=GMJLKIPL_01216;inference=ab initio prediction:Prodigal:002006;locus_tag=GMJLKIPL_01216;product=hypothetical protein
M-isbiliense-contig_13_1	Prodigal:002006	CDS	21454	22221	.	-	0	ID=GMJLKIPL_01217;eC_number=1.1.1.53;Name=fabG3;gene=fabG3;inference=ab initio prediction:Prodigal:002006,similar to AA sequence:UniProtKB:P9WGT1;locus_tag=GMJLKIPL_01217;product=3-alpha-(or 20-beta)-hydroxysteroid dehydrogenase
M-isbiliense-contig_13_1	Prodigal:002006	CDS	22283	23185	.	-	0	ID=GMJLKIPL_01218;inference=ab initio prediction:Prodigal:002006;locus_tag=GMJLKIPL_01218;product=hypothetical protein
M-isbiliense-contig_13_1	Prodigal:002006	CDS	23371	24201	.	-	0	ID=GMJLKIPL_01219;inference=ab initio prediction:Prodigal:002006;locus_tag=GMJLKIPL_01219;product=hypothetical protein
M-isbiliense-contig_14_1	Prodigal:002006	CDS	348	1610	.	-	0	ID=GMJLKIPL_01220;inference=ab initio prediction:Prodigal:002006;locus_tag=GMJLKIPL_01220;product=hypothetical protein
M-isbiliense-contig_14_1	Prodigal:002006	CDS	1710	1919	.	+	0	ID=GMJLKIPL_01221;inference=ab initio prediction:Prodigal:002006;locus_tag=GMJLKIPL_01221;product=hypothetical protein
M-isbiliense-contig_14_1	Prodigal:002006	CDS	2195	2872	.	+	0	ID=GMJLKIPL_01222;Name=ftcR_1;gene=ftcR_1;inference=ab initio prediction:Prodigal:002006,similar to AA sequence:UniProtKB:Q8YDL7;locus_tag=GMJLKIPL_01222;product=Flagellar transcriptional regulator FtcR
M-isbiliense-contig_14_1	Prodigal:002006	CDS	2914	3471	.	-	0	ID=GMJLKIPL_01223;inference=ab initio prediction:Prodigal:002006;locus_tag=GMJLKIPL_01223;product=hypothetical protein
M-isbiliense-contig_14_1	Prodigal:002006	CDS	3422	5482	.	-	0	ID=GMJLKIPL_01224;inference=ab initio prediction:Prodigal:002006;locus_tag=GMJLKIPL_01224;product=hypothetical protein
M-isbiliense-contig_14_1	Prodigal:002006	CDS	5479	6732	.	-	0	ID=GMJLKIPL_01225;inference=ab initio prediction:Prodigal:002006;locus_tag=GMJLKIPL_01225;product=hypothetical protein
M-isbiliense-contig_14_1	Prodigal:002006	CDS	6729	8039	.	-	0	ID=GMJLKIPL_01226;Name=pal_2;gene=pal_2;inference=ab initio prediction:Prodigal:002006,protein motif:HAMAP:MF_02204;locus_tag=GMJLKIPL_01226;product=Peptidoglycan-associated lipoprotein
M-isbiliense-contig_14_1	Prodigal:002006	CDS	8041	8709	.	-	0	ID=GMJLKIPL_01227;inference=ab initio prediction:Prodigal:002006;locus_tag=GMJLKIPL_01227;product=hypothetical protein
M-isbiliense-contig_14_1	Prodigal:002006	CDS	8709	10430	.	-	0	ID=GMJLKIPL_01228;Name=fliF;db_xref=COG:COG1766;gene=fliF;inference=ab initio prediction:Prodigal:002006,similar to AA sequence:UniProtKB:Q8YDM4;locus_tag=GMJLKIPL_01228;product=Flagellar M-ring protein
M-isbiliense-contig_14_1	Prodigal:002006	CDS	10674	11297	.	+	0	ID=GMJLKIPL_01229;Name=yibF_1;db_xref=COG:COG0625;gene=yibF_1;inference=ab initio prediction:Prodigal:002006,similar to AA sequence:UniProtKB:P0ACA1;locus_tag=GMJLKIPL_01229;product=putative GST-like protein YibF
M-isbiliense-contig_14_1	Prodigal:002006	CDS	11362	12231	.	-	0	ID=GMJLKIPL_01230;inference=ab initio prediction:Prodigal:002006;locus_tag=GMJLKIPL_01230;product=hypothetical protein
M-isbiliense-contig_14_1	Prodigal:002006	CDS	12218	13951	.	-	0	ID=GMJLKIPL_01231;eC_number=4.2.1.9;Name=ilvD_1;db_xref=COG:COG0129;gene=ilvD_1;inference=ab initio prediction:Prodigal:002006,similar to AA sequence:UniProtKB:P9WKJ5;locus_tag=GMJLKIPL_01231;product=Dihydroxy-acid dehydratase
M-isbiliense-contig_14_1	Prodigal:002006	CDS	14367	15500	.	-	0	ID=GMJLKIPL_01232;db_xref=COG:COG4307;inference=ab initio prediction:Prodigal:002006,similar to AA sequence:UniProtKB:P9WL95;locus_tag=GMJLKIPL_01232;product=putative protein
M-isbiliense-contig_14_1	Prodigal:002006	CDS	15772	19017	.	+	0	ID=GMJLKIPL_01233;inference=ab initio prediction:Prodigal:002006;locus_tag=GMJLKIPL_01233;product=hypothetical protein
M-isbiliense-contig_14_1	Prodigal:002006	CDS	19014	21545	.	+	0	ID=GMJLKIPL_01234;db_xref=COG:COG2307;inference=ab initio prediction:Prodigal:002006,similar to AA sequence:UniProtKB:P9WL97;locus_tag=GMJLKIPL_01234;product=putative protein
M-isbiliense-contig_14_1	Prodigal:002006	CDS	21542	22435	.	+	0	ID=GMJLKIPL_01235;db_xref=COG:COG1305;inference=ab initio prediction:Prodigal:002006,similar to AA sequence:UniProtKB:P9WL93;locus_tag=GMJLKIPL_01235;product=putative protein
M-isbiliense-contig_14_1	Prodigal:002006	CDS	22476	22928	.	-	0	ID=GMJLKIPL_01236;inference=ab initio prediction:Prodigal:002006;locus_tag=GMJLKIPL_01236;product=hypothetical protein
M-isbiliense-contig_14_1	Prodigal:002006	CDS	23130	24047	.	+	0	ID=GMJLKIPL_01237;Name=livH_3;db_xref=COG:COG0559;gene=livH_3;inference=ab initio prediction:Prodigal:002006,similar to AA sequence:UniProtKB:P0AEX7;locus_tag=GMJLKIPL_01237;product=High-affinity branched-chain amino acid transport system permease protein LivH
M-isbiliense-contig_14_1	Prodigal:002006	CDS	24047	25462	.	+	0	ID=GMJLKIPL_01238;inference=ab initio prediction:Prodigal:002006;locus_tag=GMJLKIPL_01238;product=hypothetical protein
M-isbiliense-contig_14_1	Prodigal:002006	CDS	25462	26313	.	+	0	ID=GMJLKIPL_01239;eC_number=3.6.3.-;Name=yxeO;db_xref=COG:COG1126;gene=yxeO;inference=ab initio prediction:Prodigal:002006,similar to AA sequence:UniProtKB:P54954;locus_tag=GMJLKIPL_01239;product=putative amino-acid import ATP-binding protein YxeO
M-isbiliense-contig_14_1	Prodigal:002006	CDS	26310	26924	.	+	0	ID=GMJLKIPL_01240;Name=rhtB_2;db_xref=COG:COG1280;gene=rhtB_2;inference=ab initio prediction:Prodigal:002006,similar to AA sequence:UniProtKB:P0AG34;locus_tag=GMJLKIPL_01240;product=Homoserine/homoserine lactone efflux protein
M-isbiliense-contig_14_1	Prodigal:002006	CDS	26921	27697	.	+	0	ID=GMJLKIPL_01241;Name=livF_3;db_xref=COG:COG0410;gene=livF_3;inference=ab initio prediction:Prodigal:002006,similar to AA sequence:UniProtKB:P22731;locus_tag=GMJLKIPL_01241;product=High-affinity branched-chain amino acid transport ATP-binding protein LivF
M-isbiliense-contig_14_1	Prodigal:002006	CDS	27726	28079	.	+	0	ID=GMJLKIPL_01242;inference=ab initio prediction:Prodigal:002006;locus_tag=GMJLKIPL_01242;product=hypothetical protein
M-isbiliense-contig_14_1	Prodigal:002006	CDS	28209	29339	.	+	0	ID=GMJLKIPL_01243;db_xref=COG:COG0683;inference=ab initio prediction:Prodigal:002006,similar to AA sequence:UniProtKB:Q8YEE8;locus_tag=GMJLKIPL_01243;product=Leu/Ile/Val-binding protein 
M-isbiliense-contig_14_1	Prodigal:002006	CDS	29762	30040	.	+	0	ID=GMJLKIPL_01244;Name=infA;gene=infA;inference=ab initio prediction:Prodigal:002006,protein motif:HAMAP:MF_00075;locus_tag=GMJLKIPL_01244;product=Translation initiation factor IF-1
M-isbiliense-contig_14_1	Prodigal:002006	CDS	30116	30799	.	+	0	ID=GMJLKIPL_01245;eC_number=5.1.3.1;Name=rpe_1;gene=rpe_1;inference=ab initio prediction:Prodigal:002006,similar to AA sequence:UniProtKB:P74061;locus_tag=GMJLKIPL_01245;product=Ribulose-phosphate 3-epimerase
M-isbiliense-contig_14_1	Prodigal:002006	CDS	30839	33085	.	-	0	ID=GMJLKIPL_01246;eC_number=5.6.2.2;Name=parC;db_xref=COG:COG0188;gene=parC;inference=ab initio prediction:Prodigal:002006,similar to AA sequence:UniProtKB:P0AFI2;locus_tag=GMJLKIPL_01246;product=DNA topoisomerase 4 subunit A
M-isbiliense-contig_14_1	Prodigal:002006	CDS	33140	33880	.	-	0	ID=GMJLKIPL_01247;Name=recO;gene=recO;inference=ab initio prediction:Prodigal:002006,protein motif:HAMAP:MF_00201;locus_tag=GMJLKIPL_01247;product=DNA repair protein RecO
M-isbiliense-contig_14_1	Prodigal:002006	CDS	34062	34892	.	+	0	ID=GMJLKIPL_01248;inference=ab initio prediction:Prodigal:002006;locus_tag=GMJLKIPL_01248;product=hypothetical protein
M-isbiliense-contig_14_1	Prodigal:002006	CDS	34927	36690	.	-	0	ID=GMJLKIPL_01249;eC_number=3.1.4.53;Name=cpdA_4;gene=cpdA_4;inference=ab initio prediction:Prodigal:002006,protein motif:HAMAP:MF_00905;locus_tag=GMJLKIPL_01249;product=3'%2C5'-cyclic adenosine monophosphate phosphodiesterase CpdA
M-isbiliense-contig_14_1	Prodigal:002006	CDS	36766	38262	.	-	0	ID=GMJLKIPL_01250;inference=ab initio prediction:Prodigal:002006;locus_tag=GMJLKIPL_01250;product=hypothetical protein
M-isbiliense-contig_14_1	Prodigal:002006	CDS	38480	39718	.	+	0	ID=GMJLKIPL_01251;Name=fsr;gene=fsr;inference=ab initio prediction:Prodigal:002006,similar to AA sequence:UniProtKB:P52067;locus_tag=GMJLKIPL_01251;product=Fosmidomycin resistance protein
M-isbiliense-contig_14_1	Prodigal:002006	CDS	39747	40076	.	-	0	ID=GMJLKIPL_01252;eC_number=1.14.14.18;Name=isdG;gene=isdG;inference=ab initio prediction:Prodigal:002006,protein motif:HAMAP:MF_01272;locus_tag=GMJLKIPL_01252;product=Heme oxygenase (staphylobilin-producing)
M-isbiliense-contig_14_1	Prodigal:002006	CDS	40509	40913	.	+	0	ID=GMJLKIPL_01253;inference=ab initio prediction:Prodigal:002006;locus_tag=GMJLKIPL_01253;product=hypothetical protein
M-isbiliense-contig_14_1	Prodigal:002006	CDS	41033	41149	.	+	0	ID=GMJLKIPL_01254;inference=ab initio prediction:Prodigal:002006;locus_tag=GMJLKIPL_01254;product=hypothetical protein
M-isbiliense-contig_14_1	Prodigal:002006	CDS	41290	41937	.	+	0	ID=GMJLKIPL_01255;Name=pal_3;gene=pal_3;inference=ab initio prediction:Prodigal:002006,protein motif:HAMAP:MF_02204;locus_tag=GMJLKIPL_01255;product=Peptidoglycan-associated lipoprotein
M-isbiliense-contig_14_1	Prodigal:002006	CDS	42025	43854	.	+	0	ID=GMJLKIPL_01256;inference=ab initio prediction:Prodigal:002006;locus_tag=GMJLKIPL_01256;product=hypothetical protein
M-isbiliense-contig_14_1	Prodigal:002006	CDS	43953	44783	.	+	0	ID=GMJLKIPL_01257;inference=ab initio prediction:Prodigal:002006;locus_tag=GMJLKIPL_01257;product=hypothetical protein
M-isbiliense-contig_14_1	Prodigal:002006	CDS	44860	45579	.	+	0	ID=GMJLKIPL_01258;Name=minC_1;db_xref=COG:COG0850;gene=minC_1;inference=ab initio prediction:Prodigal:002006,similar to AA sequence:UniProtKB:P65359;locus_tag=GMJLKIPL_01258;product=Septum site-determining protein MinC
M-isbiliense-contig_15_1	Prodigal:002006	CDS	49	645	.	+	0	ID=GMJLKIPL_01259;eC_number=2.2.1.7;Name=dxs_2;db_xref=COG:COG1154;gene=dxs_2;inference=ab initio prediction:Prodigal:002006,similar to AA sequence:UniProtKB:P77488;locus_tag=GMJLKIPL_01259;product=1-deoxy-D-xylulose-5-phosphate synthase
M-isbiliense-contig_15_1	Prodigal:002006	CDS	689	1810	.	+	0	ID=GMJLKIPL_01260;eC_number=1.1.1.394;Name=auaH_1;gene=auaH_1;inference=ab initio prediction:Prodigal:002006,similar to AA sequence:UniProtKB:H1ZZB0;locus_tag=GMJLKIPL_01260;product=Aurachin B dehydrogenase
M-isbiliense-contig_15_1	Prodigal:002006	CDS	1864	2748	.	+	0	ID=GMJLKIPL_01261;eC_number=4.2.3.156;Name=hpnC;db_xref=COG:COG1562;gene=hpnC;inference=ab initio prediction:Prodigal:002006,similar to AA sequence:UniProtKB:Q6N3F1;locus_tag=GMJLKIPL_01261;product=Hydroxysqualene synthase
M-isbiliense-contig_15_1	Prodigal:002006	CDS	2745	3590	.	+	0	ID=GMJLKIPL_01262;eC_number=2.5.1.103;Name=hpnD;db_xref=COG:COG1562;gene=hpnD;inference=ab initio prediction:Prodigal:002006,similar to AA sequence:UniProtKB:Q6N3F2;locus_tag=GMJLKIPL_01262;product=Presqualene diphosphate synthase
M-isbiliense-contig_15_1	Prodigal:002006	CDS	3590	4867	.	+	0	ID=GMJLKIPL_01263;eC_number=1.17.8.1;Name=hpnE;db_xref=COG:COG2907;gene=hpnE;inference=ab initio prediction:Prodigal:002006,similar to AA sequence:UniProtKB:Q6N3F3;locus_tag=GMJLKIPL_01263;product=Hydroxysqualene dehydroxylase
M-isbiliense-contig_15_1	Prodigal:002006	CDS	4964	6982	.	+	0	ID=GMJLKIPL_01264;eC_number=4.2.1.129;Name=shc;db_xref=COG:COG1657;gene=shc;inference=ab initio prediction:Prodigal:002006,similar to AA sequence:UniProtKB:P33247;locus_tag=GMJLKIPL_01264;product=Squalene--hopene cyclase
M-isbiliense-contig_15_1	Prodigal:002006	CDS	7054	8085	.	+	0	ID=GMJLKIPL_01265;eC_number=1.1.98.2;Name=fgd1;db_xref=COG:COG2141;gene=fgd1;inference=ab initio prediction:Prodigal:002006,similar to AA sequence:UniProtKB:P9WNE1;locus_tag=GMJLKIPL_01265;product=F420-dependent glucose-6-phosphate dehydrogenase
M-isbiliense-contig_15_1	Prodigal:002006	CDS	8262	9002	.	+	0	ID=GMJLKIPL_01266;eC_number=3.2.2.9;Name=mtnN_1;gene=mtnN_1;inference=ab initio prediction:Prodigal:002006,protein motif:HAMAP:MF_01684;locus_tag=GMJLKIPL_01266;product=5'-methylthioadenosine/S-adenosylhomocysteine nucleosidase
M-isbiliense-contig_15_1	Prodigal:002006	CDS	8925	10079	.	-	0	ID=GMJLKIPL_01267;Name=moaA_1;gene=moaA_1;inference=ab initio prediction:Prodigal:002006,protein motif:HAMAP:MF_01225_B;locus_tag=GMJLKIPL_01267;product=GTP 3'%2C8-cyclase
M-isbiliense-contig_15_1	Prodigal:002006	CDS	10170	11162	.	-	0	ID=GMJLKIPL_01268;eC_number=1.17.7.4;Name=ispH_1;db_xref=COG:COG0761;gene=ispH_1;inference=ab initio prediction:Prodigal:002006,similar to AA sequence:UniProtKB:P62623;locus_tag=GMJLKIPL_01268;product=4-hydroxy-3-methylbut-2-enyl diphosphate reductase
M-isbiliense-contig_15_1	Prodigal:002006	CDS	11606	14254	.	+	0	ID=GMJLKIPL_01269;inference=ab initio prediction:Prodigal:002006;locus_tag=GMJLKIPL_01269;product=hypothetical protein
M-isbiliense-contig_15_1	Prodigal:002006	CDS	14420	15313	.	-	0	ID=GMJLKIPL_01270;eC_number=3.5.1.-;db_xref=COG:COG3394;inference=ab initio prediction:Prodigal:002006,similar to AA sequence:UniProtKB:P59745;locus_tag=GMJLKIPL_01270;product=Carbohydrate deacetylase
M-isbiliense-contig_15_1	Prodigal:002006	CDS	15352	16785	.	-	0	ID=GMJLKIPL_01271;eC_number=1.21.98.3;Name=bchE_1;db_xref=COG:COG1032;gene=bchE_1;inference=ab initio prediction:Prodigal:002006,similar to AA sequence:UniProtKB:P26168;locus_tag=GMJLKIPL_01271;product=Anaerobic magnesium-protoporphyrin IX monomethyl ester cyclase
M-isbiliense-contig_15_1	Prodigal:002006	CDS	16829	18019	.	-	0	ID=GMJLKIPL_01272;inference=ab initio prediction:Prodigal:002006;locus_tag=GMJLKIPL_01272;product=hypothetical protein
M-isbiliense-contig_15_1	Prodigal:002006	CDS	18086	18775	.	-	0	ID=GMJLKIPL_01273;inference=ab initio prediction:Prodigal:002006;locus_tag=GMJLKIPL_01273;product=hypothetical protein
M-isbiliense-contig_15_1	Prodigal:002006	CDS	18780	19892	.	-	0	ID=GMJLKIPL_01274;inference=ab initio prediction:Prodigal:002006;locus_tag=GMJLKIPL_01274;product=hypothetical protein
M-isbiliense-contig_15_1	Prodigal:002006	CDS	20196	21371	.	+	0	ID=GMJLKIPL_01275;eC_number=2.1.4.2;Name=strB1;db_xref=COG:COG1834;gene=strB1;inference=ab initio prediction:Prodigal:002006,similar to AA sequence:UniProtKB:P08078;locus_tag=GMJLKIPL_01275;product=Inosamine-phosphate amidinotransferase 1
M-isbiliense-contig_15_1	Prodigal:002006	CDS	21293	22144	.	-	0	ID=GMJLKIPL_01276;inference=ab initio prediction:Prodigal:002006;locus_tag=GMJLKIPL_01276;product=hypothetical protein
M-isbiliense-contig_15_1	Prodigal:002006	CDS	22209	23096	.	-	0	ID=GMJLKIPL_01277;inference=ab initio prediction:Prodigal:002006;locus_tag=GMJLKIPL_01277;product=hypothetical protein
M-isbiliense-contig_15_1	Prodigal:002006	CDS	23285	23479	.	-	0	ID=GMJLKIPL_01278;inference=ab initio prediction:Prodigal:002006;locus_tag=GMJLKIPL_01278;product=hypothetical protein
M-isbiliense-contig_15_1	Prodigal:002006	CDS	23581	24186	.	-	0	ID=GMJLKIPL_01279;Name=yibF_2;db_xref=COG:COG0625;gene=yibF_2;inference=ab initio prediction:Prodigal:002006,similar to AA sequence:UniProtKB:P0ACA1;locus_tag=GMJLKIPL_01279;product=putative GST-like protein YibF
M-isbiliense-contig_15_1	Prodigal:002006	CDS	24238	25416	.	-	0	ID=GMJLKIPL_01280;inference=ab initio prediction:Prodigal:002006;locus_tag=GMJLKIPL_01280;product=hypothetical protein
M-isbiliense-contig_15_1	Prodigal:002006	CDS	25573	25782	.	-	0	ID=GMJLKIPL_01281;inference=ab initio prediction:Prodigal:002006;locus_tag=GMJLKIPL_01281;product=hypothetical protein
M-isbiliense-contig_15_1	Prodigal:002006	CDS	26053	26481	.	-	0	ID=GMJLKIPL_01282;eC_number=2.7.13.3;Name=rcsC_9;gene=rcsC_9;inference=ab initio prediction:Prodigal:002006,protein motif:HAMAP:MF_00979;locus_tag=GMJLKIPL_01282;product=Sensor histidine kinase RcsC
M-isbiliense-contig_15_1	Prodigal:002006	CDS	26833	27579	.	-	0	ID=GMJLKIPL_01283;inference=ab initio prediction:Prodigal:002006;locus_tag=GMJLKIPL_01283;product=hypothetical protein
M-isbiliense-contig_15_1	Prodigal:002006	CDS	27939	28616	.	+	0	ID=GMJLKIPL_01284;inference=ab initio prediction:Prodigal:002006;locus_tag=GMJLKIPL_01284;product=hypothetical protein
M-isbiliense-contig_15_1	Prodigal:002006	CDS	28693	29397	.	-	0	ID=GMJLKIPL_01285;inference=ab initio prediction:Prodigal:002006;locus_tag=GMJLKIPL_01285;product=hypothetical protein
M-isbiliense-contig_15_1	Prodigal:002006	CDS	29480	30475	.	-	0	ID=GMJLKIPL_01286;inference=ab initio prediction:Prodigal:002006;locus_tag=GMJLKIPL_01286;product=hypothetical protein
M-isbiliense-contig_15_1	Aragorn:001002	tRNA	30935	31015	.	+	.	ID=GMJLKIPL_01287;inference=COORDINATES:profile:Aragorn:001002;locus_tag=GMJLKIPL_01287;product=tRNA-Arg(tcg)
M-isbiliense-contig_15_1	Prodigal:002006	CDS	32414	32734	.	-	0	ID=GMJLKIPL_01288;inference=ab initio prediction:Prodigal:002006;locus_tag=GMJLKIPL_01288;product=hypothetical protein
M-isbiliense-contig_15_1	Prodigal:002006	CDS	32939	33373	.	+	0	ID=GMJLKIPL_01289;inference=ab initio prediction:Prodigal:002006;locus_tag=GMJLKIPL_01289;product=hypothetical protein
M-isbiliense-contig_15_1	Prodigal:002006	CDS	33425	34180	.	-	0	ID=GMJLKIPL_01290;inference=ab initio prediction:Prodigal:002006;locus_tag=GMJLKIPL_01290;product=hypothetical protein
M-isbiliense-contig_15_1	Prodigal:002006	CDS	34264	35160	.	+	0	ID=GMJLKIPL_01291;inference=ab initio prediction:Prodigal:002006;locus_tag=GMJLKIPL_01291;product=hypothetical protein
M-isbiliense-contig_15_1	Prodigal:002006	CDS	35416	35556	.	-	0	ID=GMJLKIPL_01292;inference=ab initio prediction:Prodigal:002006;locus_tag=GMJLKIPL_01292;product=hypothetical protein
M-isbiliense-contig_15_1	Prodigal:002006	CDS	35641	36537	.	-	0	ID=GMJLKIPL_01293;inference=ab initio prediction:Prodigal:002006;locus_tag=GMJLKIPL_01293;product=hypothetical protein
M-isbiliense-contig_15_1	Prodigal:002006	CDS	36834	38825	.	+	0	ID=GMJLKIPL_01294;Name=bamA_1;gene=bamA_1;inference=ab initio prediction:Prodigal:002006,protein motif:HAMAP:MF_01430;locus_tag=GMJLKIPL_01294;product=Outer membrane protein assembly factor BamA
M-isbiliense-contig_15_1	Prodigal:002006	CDS	38825	43177	.	+	0	ID=GMJLKIPL_01295;inference=ab initio prediction:Prodigal:002006;locus_tag=GMJLKIPL_01295;product=hypothetical protein
M-isbiliense-contig_15_1	Prodigal:002006	CDS	43423	44616	.	+	0	ID=GMJLKIPL_01296;inference=ab initio prediction:Prodigal:002006;locus_tag=GMJLKIPL_01296;product=hypothetical protein
M-isbiliense-contig_15_1	Prodigal:002006	CDS	44639	45418	.	-	0	ID=GMJLKIPL_01297;Name=ydcV;gene=ydcV;inference=ab initio prediction:Prodigal:002006,similar to AA sequence:UniProtKB:P0AFR9;locus_tag=GMJLKIPL_01297;product=Inner membrane ABC transporter permease protein YdcV
M-isbiliense-contig_15_1	Prodigal:002006	CDS	45415	46371	.	-	0	ID=GMJLKIPL_01298;Name=potH;db_xref=COG:COG1176;gene=potH;inference=ab initio prediction:Prodigal:002006,similar to AA sequence:UniProtKB:P31135;locus_tag=GMJLKIPL_01298;product=Putrescine transport system permease protein PotH
M-isbiliense-contig_15_1	Prodigal:002006	CDS	46368	47420	.	-	0	ID=GMJLKIPL_01299;eC_number=7.6.2.11;Name=potA;db_xref=COG:COG3842;gene=potA;inference=ab initio prediction:Prodigal:002006,similar to AA sequence:UniProtKB:P69874;locus_tag=GMJLKIPL_01299;product=Spermidine/putrescine import ATP-binding protein PotA
M-isbiliense-contig_15_1	Prodigal:002006	CDS	47751	49319	.	-	0	ID=GMJLKIPL_01300;Name=emrB;gene=emrB;inference=ab initio prediction:Prodigal:002006,similar to AA sequence:UniProtKB:P0DPR7;locus_tag=GMJLKIPL_01300;product=Colistin resistance protein EmrB
M-isbiliense-contig_15_1	Prodigal:002006	CDS	49325	50524	.	-	0	ID=GMJLKIPL_01301;Name=aaeA_2;gene=aaeA_2;inference=ab initio prediction:Prodigal:002006,protein motif:HAMAP:MF_01544;locus_tag=GMJLKIPL_01301;product=p-hydroxybenzoic acid efflux pump subunit AaeA
M-isbiliense-contig_15_1	Prodigal:002006	CDS	50669	51310	.	+	0	ID=GMJLKIPL_01302;inference=ab initio prediction:Prodigal:002006,similar to AA sequence:UniProtKB:O53165;locus_tag=GMJLKIPL_01302;product=HTH-type transcriptional repressor
M-isbiliense-contig_15_1	Prodigal:002006	CDS	51476	52183	.	-	0	ID=GMJLKIPL_01303;inference=ab initio prediction:Prodigal:002006;locus_tag=GMJLKIPL_01303;product=hypothetical protein
M-isbiliense-contig_15_1	Prodigal:002006	CDS	52350	55772	.	-	0	ID=GMJLKIPL_01304;inference=ab initio prediction:Prodigal:002006;locus_tag=GMJLKIPL_01304;product=hypothetical protein
M-isbiliense-contig_15_1	Prodigal:002006	CDS	55965	56426	.	+	0	ID=GMJLKIPL_01305;eC_number=1.11.1.15;Name=bcp;db_xref=COG:COG1225;gene=bcp;inference=ab initio prediction:Prodigal:002006,similar to AA sequence:UniProtKB:Q83CY8;locus_tag=GMJLKIPL_01305;product=Putative peroxiredoxin bcp
M-isbiliense-contig_15_1	Prodigal:002006	CDS	56672	58012	.	+	0	ID=GMJLKIPL_01306;inference=ab initio prediction:Prodigal:002006;locus_tag=GMJLKIPL_01306;product=hypothetical protein
M-isbiliense-contig_15_1	Prodigal:002006	CDS	58019	58984	.	-	0	ID=GMJLKIPL_01307;Name=prfB;db_xref=COG:COG1186;gene=prfB;inference=ab initio prediction:Prodigal:002006,similar to AA sequence:UniProtKB:P07012;locus_tag=GMJLKIPL_01307;product=Peptide chain release factor RF2
M-isbiliense-contig_15_1	Prodigal:002006	CDS	59218	59994	.	-	0	ID=GMJLKIPL_01308;inference=ab initio prediction:Prodigal:002006;locus_tag=GMJLKIPL_01308;product=hypothetical protein
M-isbiliense-contig_15_1	Prodigal:002006	CDS	60006	60305	.	-	0	ID=GMJLKIPL_01309;inference=ab initio prediction:Prodigal:002006;locus_tag=GMJLKIPL_01309;product=hypothetical protein
M-isbiliense-contig_15_1	Prodigal:002006	CDS	60695	63121	.	-	0	ID=GMJLKIPL_01310;Name=mrcA_1;db_xref=COG:COG5009;gene=mrcA_1;inference=ab initio prediction:Prodigal:002006,similar to AA sequence:UniProtKB:O05131;locus_tag=GMJLKIPL_01310;product=Penicillin-binding protein 1A
M-isbiliense-contig_15_1	Prodigal:002006	CDS	63282	64169	.	-	0	ID=GMJLKIPL_01311;inference=ab initio prediction:Prodigal:002006;locus_tag=GMJLKIPL_01311;product=hypothetical protein
M-isbiliense-contig_16_1	Prodigal:002006	CDS	18	533	.	+	0	ID=GMJLKIPL_01312;Name=farB;gene=farB;inference=ab initio prediction:Prodigal:002006,similar to AA sequence:UniProtKB:Q9RQ29;locus_tag=GMJLKIPL_01312;product=Fatty acid resistance protein FarB
M-isbiliense-contig_16_1	Prodigal:002006	CDS	624	1496	.	-	0	ID=GMJLKIPL_01313;inference=ab initio prediction:Prodigal:002006;locus_tag=GMJLKIPL_01313;product=hypothetical protein
M-isbiliense-contig_16_1	Prodigal:002006	CDS	1602	2147	.	-	0	ID=GMJLKIPL_01314;eC_number=4.2.1.147;Name=fae_2;db_xref=COG:COG1795;gene=fae_2;inference=ab initio prediction:Prodigal:002006,similar to AA sequence:UniProtKB:Q9FA38;locus_tag=GMJLKIPL_01314;product=5%2C6%2C7%2C8-tetrahydromethanopterin hydro-lyase
M-isbiliense-contig_16_1	Prodigal:002006	CDS	2328	2543	.	+	0	ID=GMJLKIPL_01315;inference=ab initio prediction:Prodigal:002006;locus_tag=GMJLKIPL_01315;product=hypothetical protein
M-isbiliense-contig_16_1	Prodigal:002006	CDS	2537	2950	.	-	0	ID=GMJLKIPL_01316;inference=ab initio prediction:Prodigal:002006;locus_tag=GMJLKIPL_01316;product=hypothetical protein
M-isbiliense-contig_16_1	Prodigal:002006	CDS	3089	3844	.	-	0	ID=GMJLKIPL_01317;inference=ab initio prediction:Prodigal:002006;locus_tag=GMJLKIPL_01317;product=hypothetical protein
M-isbiliense-contig_16_1	Prodigal:002006	CDS	4318	4725	.	+	0	ID=GMJLKIPL_01318;Name=merR1_1;gene=merR1_1;inference=ab initio prediction:Prodigal:002006,similar to AA sequence:UniProtKB:P22853;locus_tag=GMJLKIPL_01318;product=Mercuric resistance operon regulatory protein
M-isbiliense-contig_16_1	Prodigal:002006	CDS	4771	8517	.	-	0	ID=GMJLKIPL_01319;eC_number=2.1.1.13;Name=metH;db_xref=COG:COG0646;gene=metH;inference=ab initio prediction:Prodigal:002006,similar to AA sequence:UniProtKB:P13009;locus_tag=GMJLKIPL_01319;product=Methionine synthase
M-isbiliense-contig_16_1	Prodigal:002006	CDS	8770	9690	.	-	0	ID=GMJLKIPL_01320;eC_number=1.5.1.20;Name=metF;db_xref=COG:COG0685;gene=metF;inference=ab initio prediction:Prodigal:002006,similar to AA sequence:UniProtKB:P0AEZ1;locus_tag=GMJLKIPL_01320;product=5%2C10-methylenetetrahydrofolate reductase
M-isbiliense-contig_16_1	Prodigal:002006	CDS	9780	10766	.	-	0	ID=GMJLKIPL_01321;eC_number=2.1.1.163;Name=COQ5_1;gene=COQ5_1;inference=ab initio prediction:Prodigal:002006,protein motif:HAMAP:MF_01813;locus_tag=GMJLKIPL_01321;product=2-methoxy-6-polyprenyl-1%2C4-benzoquinol methylase%2C mitochondrial
M-isbiliense-contig_16_1	Prodigal:002006	CDS	11259	12368	.	-	0	ID=GMJLKIPL_01322;eC_number=7.3.2.5;Name=modC;db_xref=COG:COG1118;gene=modC;inference=ab initio prediction:Prodigal:002006,similar to AA sequence:UniProtKB:P9WQL3;locus_tag=GMJLKIPL_01322;product=Molybdenum import ATP-binding protein ModC
M-isbiliense-contig_16_1	Prodigal:002006	CDS	12365	13057	.	-	0	ID=GMJLKIPL_01323;Name=modB;db_xref=COG:COG4149;gene=modB;inference=ab initio prediction:Prodigal:002006,similar to AA sequence:UniProtKB:P0AF01;locus_tag=GMJLKIPL_01323;product=Molybdenum transport system permease protein ModB
M-isbiliense-contig_16_1	Prodigal:002006	CDS	13050	13850	.	-	0	ID=GMJLKIPL_01324;Name=modA;db_xref=COG:COG0725;gene=modA;inference=ab initio prediction:Prodigal:002006,similar to AA sequence:UniProtKB:Q8PHA1;locus_tag=GMJLKIPL_01324;product=Molybdate-binding protein ModA
M-isbiliense-contig_16_1	Prodigal:002006	CDS	14067	14846	.	-	0	ID=GMJLKIPL_01325;inference=ab initio prediction:Prodigal:002006;locus_tag=GMJLKIPL_01325;product=hypothetical protein
M-isbiliense-contig_16_1	Prodigal:002006	CDS	15206	15655	.	-	0	ID=GMJLKIPL_01326;Name=tmoT_1;gene=tmoT_1;inference=ab initio prediction:Prodigal:002006,similar to AA sequence:UniProtKB:Q8KR08;locus_tag=GMJLKIPL_01326;product=Response regulator protein TmoT
M-isbiliense-contig_16_1	Prodigal:002006	CDS	15677	16312	.	-	0	ID=GMJLKIPL_01327;Name=todT_2;gene=todT_2;inference=ab initio prediction:Prodigal:002006,similar to AA sequence:UniProtKB:I7CA98;locus_tag=GMJLKIPL_01327;product=Response regulator protein TodT
M-isbiliense-contig_16_1	Prodigal:002006	CDS	16324	18198	.	-	0	ID=GMJLKIPL_01328;eC_number=2.7.-.-;Name=sasA_3;gene=sasA_3;inference=ab initio prediction:Prodigal:002006,protein motif:HAMAP:MF_01837;locus_tag=GMJLKIPL_01328;product=Adaptive-response sensory-kinase SasA
M-isbiliense-contig_16_1	Prodigal:002006	CDS	18204	18986	.	-	0	ID=GMJLKIPL_01329;eC_number=2.7.13.3;Name=senX3;gene=senX3;inference=ab initio prediction:Prodigal:002006,similar to AA sequence:UniProtKB:P9WGK5;locus_tag=GMJLKIPL_01329;product=Sensor-like histidine kinase senX3
M-isbiliense-contig_16_1	Prodigal:002006	CDS	19240	19746	.	-	0	ID=GMJLKIPL_01330;Name=rhaS_1;gene=rhaS_1;inference=ab initio prediction:Prodigal:002006,protein motif:HAMAP:MF_01534;locus_tag=GMJLKIPL_01330;product=HTH-type transcriptional activator RhaS
M-isbiliense-contig_16_1	Prodigal:002006	CDS	19896	20459	.	-	0	ID=GMJLKIPL_01331;Name=yceJ_2;db_xref=COG:COG3038;gene=yceJ_2;inference=ab initio prediction:Prodigal:002006,similar to AA sequence:UniProtKB:P75925;locus_tag=GMJLKIPL_01331;product=Cytochrome b561 
M-isbiliense-contig_16_1	Prodigal:002006	CDS	20482	21522	.	-	0	ID=GMJLKIPL_01332;eC_number=1.11.1.-;Name=srpA_1;db_xref=COG:COG0753;gene=srpA_1;inference=ab initio prediction:Prodigal:002006,similar to AA sequence:UniProtKB:Q55025;locus_tag=GMJLKIPL_01332;product=Catalase-related peroxidase
M-isbiliense-contig_16_1	Prodigal:002006	CDS	21799	22209	.	+	0	ID=GMJLKIPL_01333;inference=ab initio prediction:Prodigal:002006;locus_tag=GMJLKIPL_01333;product=hypothetical protein
M-isbiliense-contig_16_1	Prodigal:002006	CDS	22364	22639	.	+	0	ID=GMJLKIPL_01334;inference=ab initio prediction:Prodigal:002006;locus_tag=GMJLKIPL_01334;product=hypothetical protein
M-isbiliense-contig_16_1	Prodigal:002006	CDS	22937	24097	.	+	0	ID=GMJLKIPL_01335;Name=mdtA_4;gene=mdtA_4;inference=ab initio prediction:Prodigal:002006,similar to AA sequence:UniProtKB:P76397;locus_tag=GMJLKIPL_01335;product=Multidrug resistance protein MdtA
M-isbiliense-contig_16_1	Prodigal:002006	CDS	24094	27192	.	+	0	ID=GMJLKIPL_01336;Name=mdtB_1;gene=mdtB_1;inference=ab initio prediction:Prodigal:002006,similar to AA sequence:UniProtKB:B7MWY8;locus_tag=GMJLKIPL_01336;product=Multidrug resistance protein MdtB
M-isbiliense-contig_16_1	Prodigal:002006	CDS	27690	28547	.	-	0	ID=GMJLKIPL_01337;Name=rhaS_2;gene=rhaS_2;inference=ab initio prediction:Prodigal:002006,protein motif:HAMAP:MF_01534;locus_tag=GMJLKIPL_01337;product=HTH-type transcriptional activator RhaS
M-isbiliense-contig_16_1	Prodigal:002006	CDS	28719	29840	.	+	0	ID=GMJLKIPL_01338;inference=ab initio prediction:Prodigal:002006;locus_tag=GMJLKIPL_01338;product=hypothetical protein
M-isbiliense-contig_16_1	Prodigal:002006	CDS	29840	30529	.	+	0	ID=GMJLKIPL_01339;eC_number=1.14.99.50;Name=egtB_1;gene=egtB_1;inference=ab initio prediction:Prodigal:002006,protein motif:HAMAP:MF_02035;locus_tag=GMJLKIPL_01339;product=Hercynine oxygenase
M-isbiliense-contig_16_1	Prodigal:002006	CDS	30693	31766	.	+	0	ID=GMJLKIPL_01340;inference=ab initio prediction:Prodigal:002006;locus_tag=GMJLKIPL_01340;product=hypothetical protein
M-isbiliense-contig_16_1	Prodigal:002006	CDS	31776	32423	.	-	0	ID=GMJLKIPL_01341;inference=ab initio prediction:Prodigal:002006;locus_tag=GMJLKIPL_01341;product=hypothetical protein
M-isbiliense-contig_16_1	Prodigal:002006	CDS	32423	32905	.	-	0	ID=GMJLKIPL_01342;inference=ab initio prediction:Prodigal:002006;locus_tag=GMJLKIPL_01342;product=hypothetical protein
M-isbiliense-contig_16_1	Prodigal:002006	CDS	32986	33861	.	-	0	ID=GMJLKIPL_01343;inference=ab initio prediction:Prodigal:002006;locus_tag=GMJLKIPL_01343;product=hypothetical protein
M-isbiliense-contig_16_1	Prodigal:002006	CDS	33865	34920	.	-	0	ID=GMJLKIPL_01344;inference=ab initio prediction:Prodigal:002006;locus_tag=GMJLKIPL_01344;product=hypothetical protein
M-isbiliense-contig_16_1	Prodigal:002006	CDS	35055	35942	.	-	0	ID=GMJLKIPL_01345;eC_number=4.2.99.20;Name=menH_1;gene=menH_1;inference=ab initio prediction:Prodigal:002006,protein motif:HAMAP:MF_01660;locus_tag=GMJLKIPL_01345;product=2-succinyl-6-hydroxy-2%2C4-cyclohexadiene-1-carboxylate synthase
M-isbiliense-contig_16_1	Prodigal:002006	CDS	36101	36730	.	+	0	ID=GMJLKIPL_01346;eC_number=2.3.1.210;Name=wecD;gene=wecD;inference=ab initio prediction:Prodigal:002006,protein motif:HAMAP:MF_02027;locus_tag=GMJLKIPL_01346;product=dTDP-fucosamine acetyltransferase
M-isbiliense-contig_16_1	Prodigal:002006	CDS	36717	38543	.	-	0	ID=GMJLKIPL_01347;eC_number=2.6.1.16;Name=nodM;gene=nodM;inference=ab initio prediction:Prodigal:002006,similar to AA sequence:UniProtKB:P25195;locus_tag=GMJLKIPL_01347;product=Glutamine--fructose-6-phosphate aminotransferase [isomerizing]
M-isbiliense-contig_16_1	Prodigal:002006	CDS	38765	40108	.	-	0	ID=GMJLKIPL_01348;Name=glmU_1;gene=glmU_1;inference=ab initio prediction:Prodigal:002006,similar to AA sequence:UniProtKB:B0VPT6;locus_tag=GMJLKIPL_01348;product=Bifunctional protein GlmU
M-isbiliense-contig_16_1	Prodigal:002006	CDS	40285	41940	.	+	0	ID=GMJLKIPL_01349;Name=mdoG_1;db_xref=COG:COG3131;gene=mdoG_1;inference=ab initio prediction:Prodigal:002006,similar to AA sequence:UniProtKB:P33136;locus_tag=GMJLKIPL_01349;product=Glucans biosynthesis protein G
M-isbiliense-contig_16_1	Prodigal:002006	CDS	41937	44051	.	+	0	ID=GMJLKIPL_01350;eC_number=2.4.1.-;Name=mdoH_1;gene=mdoH_1;inference=ab initio prediction:Prodigal:002006,protein motif:HAMAP:MF_01072;locus_tag=GMJLKIPL_01350;product=Glucans biosynthesis glucosyltransferase H
M-isbiliense-contig_16_1	Prodigal:002006	CDS	44198	45760	.	+	0	ID=GMJLKIPL_01351;inference=ab initio prediction:Prodigal:002006;locus_tag=GMJLKIPL_01351;product=hypothetical protein
M-isbiliense-contig_16_1	Prodigal:002006	CDS	45765	46841	.	-	0	ID=GMJLKIPL_01352;eC_number=4.1.2.42;inference=ab initio prediction:Prodigal:002006,similar to AA sequence:UniProtKB:O82872;locus_tag=GMJLKIPL_01352;product=D-threonine aldolase
M-isbiliense-contig_16_1	Prodigal:002006	CDS	46916	47527	.	-	0	ID=GMJLKIPL_01353;inference=ab initio prediction:Prodigal:002006;locus_tag=GMJLKIPL_01353;product=hypothetical protein
M-isbiliense-contig_16_1	Prodigal:002006	CDS	47674	48456	.	-	0	ID=GMJLKIPL_01354;eC_number=1.3.5.1;Name=sdhB;db_xref=COG:COG0479;gene=sdhB;inference=ab initio prediction:Prodigal:002006,similar to AA sequence:UniProtKB:P07014;locus_tag=GMJLKIPL_01354;product=Succinate dehydrogenase iron-sulfur subunit
M-isbiliense-contig_16_1	Prodigal:002006	CDS	48460	48654	.	-	0	ID=GMJLKIPL_01355;inference=ab initio prediction:Prodigal:002006;locus_tag=GMJLKIPL_01355;product=hypothetical protein
M-isbiliense-contig_16_1	Prodigal:002006	CDS	48699	50525	.	-	0	ID=GMJLKIPL_01356;eC_number=1.3.5.1;Name=sdhA_2;gene=sdhA_2;inference=ab initio prediction:Prodigal:002006,similar to AA sequence:UniProtKB:G4V4G6;locus_tag=GMJLKIPL_01356;product=Succinate dehydrogenase flavoprotein subunit
M-isbiliense-contig_16_1	Prodigal:002006	CDS	50545	50958	.	-	0	ID=GMJLKIPL_01357;inference=ab initio prediction:Prodigal:002006;locus_tag=GMJLKIPL_01357;product=hypothetical protein
M-isbiliense-contig_16_1	Prodigal:002006	CDS	50971	51372	.	-	0	ID=GMJLKIPL_01358;Name=sdhC;db_xref=COG:COG2009;gene=sdhC;inference=ab initio prediction:Prodigal:002006,similar to AA sequence:UniProtKB:P69054;locus_tag=GMJLKIPL_01358;product=Succinate dehydrogenase cytochrome b556 subunit
M-isbiliense-contig_16_1	Prodigal:002006	CDS	51657	52547	.	+	0	ID=GMJLKIPL_01359;Name=cysL_2;db_xref=COG:COG0583;gene=cysL_2;inference=ab initio prediction:Prodigal:002006,similar to AA sequence:UniProtKB:P39647;locus_tag=GMJLKIPL_01359;product=HTH-type transcriptional regulator CysL
M-isbiliense-contig_16_1	Prodigal:002006	CDS	52572	53744	.	+	0	ID=GMJLKIPL_01360;eC_number=2.8.3.19;Name=yfdE;db_xref=COG:COG1804;gene=yfdE;inference=ab initio prediction:Prodigal:002006,similar to AA sequence:UniProtKB:P76518;locus_tag=GMJLKIPL_01360;product=Acetyl-CoA:oxalate CoA-transferase
M-isbiliense-contig_16_1	Prodigal:002006	CDS	53903	55582	.	+	0	ID=GMJLKIPL_01361;eC_number=2.2.1.6;Name=ilvG_3;gene=ilvG_3;inference=ab initio prediction:Prodigal:002006,similar to AA sequence:UniProtKB:P0DP90;locus_tag=GMJLKIPL_01361;product=Acetolactate synthase isozyme 2 large subunit
M-isbiliense-contig_16_1	Prodigal:002006	CDS	55726	57048	.	+	0	ID=GMJLKIPL_01362;Name=ugpB;db_xref=COG:COG1653;gene=ugpB;inference=ab initio prediction:Prodigal:002006,similar to AA sequence:UniProtKB:P0AG80;locus_tag=GMJLKIPL_01362;product=sn-glycerol-3-phosphate-binding periplasmic protein UgpB
M-isbiliense-contig_16_1	Prodigal:002006	CDS	57073	57957	.	+	0	ID=GMJLKIPL_01363;Name=ugpA;db_xref=COG:COG1175;gene=ugpA;inference=ab initio prediction:Prodigal:002006,similar to AA sequence:UniProtKB:P10905;locus_tag=GMJLKIPL_01363;product=sn-glycerol-3-phosphate transport system permease protein UgpA
M-isbiliense-contig_16_1	Prodigal:002006	CDS	58065	58673	.	+	0	ID=GMJLKIPL_01364;inference=ab initio prediction:Prodigal:002006;locus_tag=GMJLKIPL_01364;product=hypothetical protein
M-isbiliense-contig_16_1	Prodigal:002006	CDS	58709	59719	.	-	0	ID=GMJLKIPL_01365;eC_number=5.3.1.13;Name=kdsD;db_xref=COG:COG0517;gene=kdsD;inference=ab initio prediction:Prodigal:002006,similar to AA sequence:UniProtKB:Q9HVW0;locus_tag=GMJLKIPL_01365;product=Arabinose 5-phosphate isomerase KdsD
M-isbiliense-contig_16_1	Prodigal:002006	CDS	59954	60412	.	+	0	ID=GMJLKIPL_01366;inference=ab initio prediction:Prodigal:002006;locus_tag=GMJLKIPL_01366;product=hypothetical protein
M-isbiliense-contig_16_1	Prodigal:002006	CDS	60708	63506	.	+	0	ID=GMJLKIPL_01367;eC_number=5.6.2.2;Name=gyrA;db_xref=COG:COG0188;gene=gyrA;inference=ab initio prediction:Prodigal:002006,similar to AA sequence:UniProtKB:P0AES5;locus_tag=GMJLKIPL_01367;product=DNA gyrase subunit A
M-isbiliense-contig_16_1	Prodigal:002006	CDS	63573	64694	.	-	0	ID=GMJLKIPL_01368;eC_number=1.6.99.1;Name=namA_2;db_xref=COG:COG1902;gene=namA_2;inference=ab initio prediction:Prodigal:002006,similar to AA sequence:UniProtKB:Q5KXG9;locus_tag=GMJLKIPL_01368;product=NADPH dehydrogenase
M-isbiliense-contig_16_1	Prodigal:002006	CDS	64803	66731	.	-	0	ID=GMJLKIPL_01369;eC_number=6.2.1.1;Name=acsA_1;db_xref=COG:COG0365;gene=acsA_1;inference=ab initio prediction:Prodigal:002006,similar to AA sequence:UniProtKB:Q89WV5;locus_tag=GMJLKIPL_01369;product=Acetyl-coenzyme A synthetase
M-isbiliense-contig_16_1	Prodigal:002006	CDS	66868	67920	.	-	0	ID=GMJLKIPL_01370;inference=ab initio prediction:Prodigal:002006;locus_tag=GMJLKIPL_01370;product=hypothetical protein
M-isbiliense-contig_16_1	Prodigal:002006	CDS	68022	68339	.	-	0	ID=GMJLKIPL_01371;inference=ab initio prediction:Prodigal:002006;locus_tag=GMJLKIPL_01371;product=hypothetical protein
M-isbiliense-contig_16_1	Prodigal:002006	CDS	68526	70154	.	+	0	ID=GMJLKIPL_01372;eC_number=6.2.1.3;db_xref=COG:COG0318;inference=ab initio prediction:Prodigal:002006,similar to AA sequence:UniProtKB:Q5SKN9;locus_tag=GMJLKIPL_01372;product=Long-chain-fatty-acid--CoA ligase
M-isbiliense-contig_16_1	Prodigal:002006	CDS	70207	71889	.	-	0	ID=GMJLKIPL_01373;eC_number=1.3.8.12;Name=mcd;db_xref=COG:COG1960;gene=mcd;inference=ab initio prediction:Prodigal:002006,similar to AA sequence:UniProtKB:D3JV03;locus_tag=GMJLKIPL_01373;product=(2S)-methylsuccinyl-CoA dehydrogenase
M-isbiliense-contig_16_1	Prodigal:002006	CDS	72021	72908	.	-	0	ID=GMJLKIPL_01374;inference=ab initio prediction:Prodigal:002006;locus_tag=GMJLKIPL_01374;product=hypothetical protein
M-isbiliense-contig_16_1	Prodigal:002006	CDS	73129	74010	.	+	0	ID=GMJLKIPL_01375;inference=ab initio prediction:Prodigal:002006;locus_tag=GMJLKIPL_01375;product=hypothetical protein
M-isbiliense-contig_16_1	Prodigal:002006	CDS	74355	75083	.	-	0	ID=GMJLKIPL_01376;Name=ompR_1;gene=ompR_1;inference=ab initio prediction:Prodigal:002006,similar to AA sequence:UniProtKB:P0AA16;locus_tag=GMJLKIPL_01376;product=Transcriptional regulatory protein OmpR
M-isbiliense-contig_16_1	Prodigal:002006	CDS	75253	75483	.	-	0	ID=GMJLKIPL_01377;inference=ab initio prediction:Prodigal:002006;locus_tag=GMJLKIPL_01377;product=hypothetical protein
M-isbiliense-contig_16_1	Prodigal:002006	CDS	75783	77534	.	+	0	ID=GMJLKIPL_01378;eC_number=2.7.-.-;Name=sasA_4;gene=sasA_4;inference=ab initio prediction:Prodigal:002006,protein motif:HAMAP:MF_01837;locus_tag=GMJLKIPL_01378;product=Adaptive-response sensory-kinase SasA
M-isbiliense-contig_16_1	Prodigal:002006	CDS	77761	78297	.	+	0	ID=GMJLKIPL_01379;inference=ab initio prediction:Prodigal:002006;locus_tag=GMJLKIPL_01379;product=hypothetical protein
M-isbiliense-contig_16_1	Prodigal:002006	CDS	78299	79102	.	+	0	ID=GMJLKIPL_01380;inference=ab initio prediction:Prodigal:002006;locus_tag=GMJLKIPL_01380;product=hypothetical protein
M-isbiliense-contig_16_1	Prodigal:002006	CDS	79136	80137	.	+	0	ID=GMJLKIPL_01381;inference=ab initio prediction:Prodigal:002006;locus_tag=GMJLKIPL_01381;product=hypothetical protein
M-isbiliense-contig_16_1	Prodigal:002006	CDS	80501	80974	.	+	0	ID=GMJLKIPL_01382;eC_number=1.12.1.3;Name=hndA;db_xref=COG:COG1905;gene=hndA;inference=ab initio prediction:Prodigal:002006,similar to AA sequence:UniProtKB:Q46505;locus_tag=GMJLKIPL_01382;product=NADP-reducing hydrogenase subunit HndA
M-isbiliense-contig_16_1	Prodigal:002006	CDS	80971	81288	.	+	0	ID=GMJLKIPL_01383;inference=ab initio prediction:Prodigal:002006;locus_tag=GMJLKIPL_01383;product=hypothetical protein
M-isbiliense-contig_16_1	Prodigal:002006	CDS	81329	81616	.	+	0	ID=GMJLKIPL_01384;inference=ab initio prediction:Prodigal:002006;locus_tag=GMJLKIPL_01384;product=hypothetical protein
M-isbiliense-contig_16_1	Prodigal:002006	CDS	81682	82575	.	+	0	ID=GMJLKIPL_01385;Name=fdhD;db_xref=COG:COG1526;gene=fdhD;inference=ab initio prediction:Prodigal:002006,similar to AA sequence:UniProtKB:P32177;locus_tag=GMJLKIPL_01385;product=Sulfur carrier protein FdhD
M-isbiliense-contig_16_1	Prodigal:002006	CDS	82632	83693	.	-	0	ID=GMJLKIPL_01386;Name=acr3_2;db_xref=COG:COG0798;gene=acr3_2;inference=ab initio prediction:Prodigal:002006,similar to AA sequence:UniProtKB:A6TP80;locus_tag=GMJLKIPL_01386;product=Arsenical-resistance protein Acr3
M-isbiliense-contig_16_1	Prodigal:002006	CDS	83717	84142	.	-	0	ID=GMJLKIPL_01387;eC_number=1.20.4.1;Name=arsC_3;gene=arsC_3;inference=ab initio prediction:Prodigal:002006,similar to AA sequence:UniProtKB:P08692;locus_tag=GMJLKIPL_01387;product=Arsenate reductase
M-isbiliense-contig_16_1	Prodigal:002006	CDS	84142	84669	.	-	0	ID=GMJLKIPL_01388;eC_number=1.20.4.4;Name=arsC_4;gene=arsC_4;inference=ab initio prediction:Prodigal:002006,protein motif:HAMAP:MF_01624;locus_tag=GMJLKIPL_01388;product=Arsenate reductase
M-isbiliense-contig_16_1	Prodigal:002006	CDS	84662	85024	.	-	0	ID=GMJLKIPL_01389;inference=ab initio prediction:Prodigal:002006;locus_tag=GMJLKIPL_01389;product=hypothetical protein
M-isbiliense-contig_16_1	Prodigal:002006	CDS	85072	85818	.	+	0	ID=GMJLKIPL_01390;eC_number=1.-.-.-;Name=arsH_2;db_xref=COG:COG0431;gene=arsH_2;inference=ab initio prediction:Prodigal:002006,similar to AA sequence:UniProtKB:Q92R45;locus_tag=GMJLKIPL_01390;product=NADPH-dependent FMN reductase ArsH
M-isbiliense-contig_16_1	Aragorn:001002	tRNA	85925	86001	.	+	.	ID=GMJLKIPL_01391;inference=COORDINATES:profile:Aragorn:001002;locus_tag=GMJLKIPL_01391;product=tRNA-His(gtg)
M-isbiliense-contig_16_1	Prodigal:002006	CDS	86146	88500	.	-	0	ID=GMJLKIPL_01392;inference=ab initio prediction:Prodigal:002006;locus_tag=GMJLKIPL_01392;product=hypothetical protein
M-isbiliense-contig_16_1	Prodigal:002006	CDS	88503	88901	.	-	0	ID=GMJLKIPL_01393;inference=ab initio prediction:Prodigal:002006;locus_tag=GMJLKIPL_01393;product=hypothetical protein
M-isbiliense-contig_16_1	Prodigal:002006	CDS	88898	89317	.	-	0	ID=GMJLKIPL_01394;inference=ab initio prediction:Prodigal:002006;locus_tag=GMJLKIPL_01394;product=hypothetical protein
M-isbiliense-contig_16_1	Prodigal:002006	CDS	89314	89643	.	-	0	ID=GMJLKIPL_01395;inference=ab initio prediction:Prodigal:002006;locus_tag=GMJLKIPL_01395;product=hypothetical protein
M-isbiliense-contig_16_1	Prodigal:002006	CDS	89831	91123	.	-	0	ID=GMJLKIPL_01396;inference=ab initio prediction:Prodigal:002006;locus_tag=GMJLKIPL_01396;product=hypothetical protein
M-isbiliense-contig_16_1	Prodigal:002006	CDS	91125	91661	.	-	0	ID=GMJLKIPL_01397;inference=ab initio prediction:Prodigal:002006;locus_tag=GMJLKIPL_01397;product=hypothetical protein
M-isbiliense-contig_16_1	Prodigal:002006	CDS	91661	92929	.	-	0	ID=GMJLKIPL_01398;inference=ab initio prediction:Prodigal:002006;locus_tag=GMJLKIPL_01398;product=hypothetical protein
M-isbiliense-contig_16_1	Prodigal:002006	CDS	92931	93527	.	-	0	ID=GMJLKIPL_01399;inference=ab initio prediction:Prodigal:002006;locus_tag=GMJLKIPL_01399;product=hypothetical protein
M-isbiliense-contig_16_1	Prodigal:002006	CDS	94347	94682	.	-	0	ID=GMJLKIPL_01400;inference=ab initio prediction:Prodigal:002006;locus_tag=GMJLKIPL_01400;product=hypothetical protein
M-isbiliense-contig_16_1	Prodigal:002006	CDS	94679	94855	.	-	0	ID=GMJLKIPL_01401;inference=ab initio prediction:Prodigal:002006;locus_tag=GMJLKIPL_01401;product=hypothetical protein
M-isbiliense-contig_16_1	Prodigal:002006	CDS	94916	95245	.	-	0	ID=GMJLKIPL_01402;inference=ab initio prediction:Prodigal:002006;locus_tag=GMJLKIPL_01402;product=hypothetical protein
M-isbiliense-contig_16_1	Prodigal:002006	CDS	95631	96929	.	-	0	ID=GMJLKIPL_01403;Name=xerC_1;gene=xerC_1;inference=ab initio prediction:Prodigal:002006,protein motif:HAMAP:MF_01808;locus_tag=GMJLKIPL_01403;product=Tyrosine recombinase XerC
M-isbiliense-contig_16_1	Prodigal:002006	CDS	97641	99305	.	+	0	ID=GMJLKIPL_01404;eC_number=1.1.99.11;Name=fdhL;gene=fdhL;inference=ab initio prediction:Prodigal:002006,similar to AA sequence:UniProtKB:M1VMF7;locus_tag=GMJLKIPL_01404;product=Fructose dehydrogenase large subunit
M-isbiliense-contig_16_1	Prodigal:002006	CDS	99688	100086	.	+	0	ID=GMJLKIPL_01405;inference=ab initio prediction:Prodigal:002006;locus_tag=GMJLKIPL_01405;product=hypothetical protein
M-isbiliense-contig_16_1	Prodigal:002006	CDS	100120	100506	.	-	0	ID=GMJLKIPL_01406;Name=rssB_2;gene=rssB_2;inference=ab initio prediction:Prodigal:002006,protein motif:HAMAP:MF_00958;locus_tag=GMJLKIPL_01406;product=Regulator of RpoS
M-isbiliense-contig_16_1	Prodigal:002006	CDS	100892	101797	.	+	0	ID=GMJLKIPL_01407;Name=yjiE;gene=yjiE;inference=ab initio prediction:Prodigal:002006,similar to AA sequence:UniProtKB:P39376;locus_tag=GMJLKIPL_01407;product=HTH-type transcriptional regulator YjiE
M-isbiliense-contig_16_1	Prodigal:002006	CDS	101857	102570	.	+	0	ID=GMJLKIPL_01408;eC_number=5.1.1.13;inference=ab initio prediction:Prodigal:002006,similar to AA sequence:UniProtKB:H8L901;locus_tag=GMJLKIPL_01408;product=Aspartate racemase
M-isbiliense-contig_16_1	Prodigal:002006	CDS	102612	103208	.	-	0	ID=GMJLKIPL_01409;inference=ab initio prediction:Prodigal:002006;locus_tag=GMJLKIPL_01409;product=hypothetical protein
M-isbiliense-contig_16_1	Prodigal:002006	CDS	103507	103722	.	-	0	ID=GMJLKIPL_01410;inference=ab initio prediction:Prodigal:002006;locus_tag=GMJLKIPL_01410;product=hypothetical protein
M-isbiliense-contig_16_1	Prodigal:002006	CDS	103840	104883	.	-	0	ID=GMJLKIPL_01411;db_xref=COG:COG1840;inference=ab initio prediction:Prodigal:002006,similar to AA sequence:UniProtKB:P43951;locus_tag=GMJLKIPL_01411;product=putative protein
M-isbiliense-contig_16_1	Prodigal:002006	CDS	105008	105415	.	-	0	ID=GMJLKIPL_01412;inference=ab initio prediction:Prodigal:002006;locus_tag=GMJLKIPL_01412;product=hypothetical protein
M-isbiliense-contig_16_1	Prodigal:002006	CDS	105390	107135	.	-	0	ID=GMJLKIPL_01413;eC_number=2.3.1.269;Name=lnt;db_xref=COG:COG0815;gene=lnt;inference=ab initio prediction:Prodigal:002006,similar to AA sequence:UniProtKB:P23930;locus_tag=GMJLKIPL_01413;product=Apolipoprotein N-acyltransferase
M-isbiliense-contig_16_1	Prodigal:002006	CDS	107132	108277	.	-	0	ID=GMJLKIPL_01414;Name=tlyC;db_xref=COG:COG1253;gene=tlyC;inference=ab initio prediction:Prodigal:002006,similar to AA sequence:UniProtKB:O05961;locus_tag=GMJLKIPL_01414;product=Hemolysin C
M-isbiliense-contig_16_1	Prodigal:002006	CDS	108312	108797	.	-	0	ID=GMJLKIPL_01415;eC_number=3.1.-.-;Name=ybeY;gene=ybeY;inference=ab initio prediction:Prodigal:002006,protein motif:HAMAP:MF_00009;locus_tag=GMJLKIPL_01415;product=Endoribonuclease YbeY
M-isbiliense-contig_16_1	Prodigal:002006	CDS	108805	109854	.	-	0	ID=GMJLKIPL_01416;db_xref=COG:COG1702;inference=ab initio prediction:Prodigal:002006,similar to AA sequence:UniProtKB:P9WIA3;locus_tag=GMJLKIPL_01416;product=PhoH-like protein
M-isbiliense-contig_16_1	Prodigal:002006	CDS	109929	111272	.	-	0	ID=GMJLKIPL_01417;eC_number=2.8.4.3;Name=miaB;db_xref=COG:COG0621;gene=miaB;inference=ab initio prediction:Prodigal:002006,similar to AA sequence:UniProtKB:P0AEI1;locus_tag=GMJLKIPL_01417;product=tRNA-2-methylthio-N(6)-dimethylallyladenosine synthase
M-isbiliense-contig_16_1	Prodigal:002006	CDS	111321	112208	.	-	0	ID=GMJLKIPL_01418;inference=ab initio prediction:Prodigal:002006;locus_tag=GMJLKIPL_01418;product=hypothetical protein
M-isbiliense-contig_16_1	Prodigal:002006	CDS	112205	112684	.	-	0	ID=GMJLKIPL_01419;eC_number=2.3.1.189;Name=mshD_1;gene=mshD_1;inference=ab initio prediction:Prodigal:002006,protein motif:HAMAP:MF_01698;locus_tag=GMJLKIPL_01419;product=Mycothiol acetyltransferase
M-isbiliense-contig_16_1	Prodigal:002006	CDS	112702	113400	.	-	0	ID=GMJLKIPL_01420;eC_number=2.3.1.234;Name=OSGEPL1;gene=OSGEPL1;inference=ab initio prediction:Prodigal:002006,protein motif:HAMAP:MF_01445;locus_tag=GMJLKIPL_01420;product=tRNA N6-adenosine threonylcarbamoyltransferase%2C mitochondrial
M-isbiliense-contig_16_1	Prodigal:002006	CDS	113530	114093	.	-	0	ID=GMJLKIPL_01421;Name=nfuA_1;gene=nfuA_1;inference=ab initio prediction:Prodigal:002006,protein motif:HAMAP:MF_01637;locus_tag=GMJLKIPL_01421;product=Fe/S biogenesis protein NfuA
M-isbiliense-contig_16_1	Prodigal:002006	CDS	114215	114718	.	-	0	ID=GMJLKIPL_01422;inference=ab initio prediction:Prodigal:002006;locus_tag=GMJLKIPL_01422;product=hypothetical protein
M-isbiliense-contig_16_1	Prodigal:002006	CDS	114908	115303	.	+	0	ID=GMJLKIPL_01423;Name=rplS;db_xref=COG:COG0335;gene=rplS;inference=ab initio prediction:Prodigal:002006,similar to AA sequence:UniProtKB:Q6ND68;locus_tag=GMJLKIPL_01423;product=50S ribosomal protein L19
M-isbiliense-contig_16_1	Prodigal:002006	CDS	115502	116005	.	-	0	ID=GMJLKIPL_01424;inference=ab initio prediction:Prodigal:002006;locus_tag=GMJLKIPL_01424;product=hypothetical protein
M-isbiliense-contig_16_1	Prodigal:002006	CDS	116016	116492	.	-	0	ID=GMJLKIPL_01425;Name=greA;db_xref=COG:COG0782;gene=greA;inference=ab initio prediction:Prodigal:002006,similar to AA sequence:UniProtKB:P0A6W5;locus_tag=GMJLKIPL_01425;product=Transcription elongation factor GreA
M-isbiliense-contig_16_1	Prodigal:002006	CDS	116609	120082	.	-	0	ID=GMJLKIPL_01426;eC_number=6.3.5.5;Name=carB;db_xref=COG:COG0458;gene=carB;inference=ab initio prediction:Prodigal:002006,similar to AA sequence:UniProtKB:P00968;locus_tag=GMJLKIPL_01426;product=Carbamoyl-phosphate synthase large chain
M-isbiliense-contig_16_1	Prodigal:002006	CDS	120248	121021	.	+	0	ID=GMJLKIPL_01427;inference=ab initio prediction:Prodigal:002006;locus_tag=GMJLKIPL_01427;product=hypothetical protein
M-isbiliense-contig_16_1	Prodigal:002006	CDS	121092	121535	.	+	0	ID=GMJLKIPL_01428;inference=ab initio prediction:Prodigal:002006;locus_tag=GMJLKIPL_01428;product=hypothetical protein
M-isbiliense-contig_16_1	Prodigal:002006	CDS	121642	121881	.	-	0	ID=GMJLKIPL_01429;inference=ab initio prediction:Prodigal:002006;locus_tag=GMJLKIPL_01429;product=hypothetical protein
M-isbiliense-contig_16_1	Prodigal:002006	CDS	122030	124396	.	+	0	ID=GMJLKIPL_01430;eC_number=3.6.4.12;Name=uvrD;db_xref=COG:COG0210;gene=uvrD;inference=ab initio prediction:Prodigal:002006,similar to AA sequence:UniProtKB:P03018;locus_tag=GMJLKIPL_01430;product=DNA helicase II
M-isbiliense-contig_16_1	Prodigal:002006	CDS	124801	125517	.	+	0	ID=GMJLKIPL_01431;Name=phoH;db_xref=COG:COG1702;gene=phoH;inference=ab initio prediction:Prodigal:002006,similar to AA sequence:UniProtKB:P0A9K1;locus_tag=GMJLKIPL_01431;product=Protein PhoH
M-isbiliense-contig_16_1	Prodigal:002006	CDS	125611	126459	.	-	0	ID=GMJLKIPL_01432;eC_number=2.1.1.182;Name=rsmA_2;gene=rsmA_2;inference=ab initio prediction:Prodigal:002006,similar to AA sequence:UniProtKB:Q1RK29;locus_tag=GMJLKIPL_01432;product=Ribosomal RNA small subunit methyltransferase A
M-isbiliense-contig_16_1	Prodigal:002006	CDS	126456	127454	.	-	0	ID=GMJLKIPL_01433;eC_number=1.1.1.262;Name=pdxA;db_xref=COG:COG1995;gene=pdxA;inference=ab initio prediction:Prodigal:002006,similar to AA sequence:UniProtKB:P58719;locus_tag=GMJLKIPL_01433;product=4-hydroxythreonine-4-phosphate dehydrogenase
M-isbiliense-contig_16_1	Prodigal:002006	CDS	127486	130140	.	-	0	ID=GMJLKIPL_01434;Name=lptD;gene=lptD;inference=ab initio prediction:Prodigal:002006,protein motif:HAMAP:MF_01411;locus_tag=GMJLKIPL_01434;product=LPS-assembly protein LptD
M-isbiliense-contig_16_1	Prodigal:002006	CDS	130140	131228	.	-	0	ID=GMJLKIPL_01435;Name=lptG;db_xref=COG:COG0795;gene=lptG;inference=ab initio prediction:Prodigal:002006,similar to AA sequence:UniProtKB:P0ADC6;locus_tag=GMJLKIPL_01435;product=Lipopolysaccharide export system permease protein LptG
M-isbiliense-contig_16_1	Prodigal:002006	CDS	131239	132405	.	-	0	ID=GMJLKIPL_01436;inference=ab initio prediction:Prodigal:002006;locus_tag=GMJLKIPL_01436;product=hypothetical protein
M-isbiliense-contig_16_1	Prodigal:002006	CDS	132677	134179	.	+	0	ID=GMJLKIPL_01437;eC_number=3.4.11.1;Name=pepA_2;db_xref=COG:COG0260;gene=pepA_2;inference=ab initio prediction:Prodigal:002006,similar to AA sequence:UniProtKB:O86436;locus_tag=GMJLKIPL_01437;product=Cytosol aminopeptidase
M-isbiliense-contig_16_1	Prodigal:002006	CDS	134315	135103	.	+	0	ID=GMJLKIPL_01438;inference=ab initio prediction:Prodigal:002006;locus_tag=GMJLKIPL_01438;product=hypothetical protein
M-isbiliense-contig_16_1	Prodigal:002006	CDS	135227	136936	.	+	0	ID=GMJLKIPL_01439;eC_number=6.2.1.3;Name=fadD;db_xref=COG:COG0318;gene=fadD;inference=ab initio prediction:Prodigal:002006,similar to AA sequence:UniProtKB:P69451;locus_tag=GMJLKIPL_01439;product=Long-chain-fatty-acid--CoA ligase
M-isbiliense-contig_16_1	Prodigal:002006	CDS	137008	137244	.	-	0	ID=GMJLKIPL_01440;inference=ab initio prediction:Prodigal:002006;locus_tag=GMJLKIPL_01440;product=hypothetical protein
M-isbiliense-contig_16_1	Prodigal:002006	CDS	137449	138423	.	+	0	ID=GMJLKIPL_01441;eC_number=1.8.5.-;Name=msrP_2;db_xref=COG:COG2041;gene=msrP_2;inference=ab initio prediction:Prodigal:002006,similar to AA sequence:UniProtKB:P76342;locus_tag=GMJLKIPL_01441;product=Protein-methionine-sulfoxide reductase catalytic subunit MsrP
M-isbiliense-contig_16_1	Prodigal:002006	CDS	138645	139544	.	-	0	ID=GMJLKIPL_01442;Name=pgrR_1;gene=pgrR_1;inference=ab initio prediction:Prodigal:002006,similar to AA sequence:UniProtKB:P77333;locus_tag=GMJLKIPL_01442;product=HTH-type transcriptional regulator PgrR
M-isbiliense-contig_16_1	Prodigal:002006	CDS	139664	140641	.	-	0	ID=GMJLKIPL_01443;eC_number=1.8.1.9;Name=trxB;db_xref=COG:COG0492;gene=trxB;inference=ab initio prediction:Prodigal:002006,similar to AA sequence:UniProtKB:P0A9P4;locus_tag=GMJLKIPL_01443;product=Thioredoxin reductase
M-isbiliense-contig_16_1	Prodigal:002006	CDS	140675	141667	.	-	0	ID=GMJLKIPL_01444;inference=ab initio prediction:Prodigal:002006;locus_tag=GMJLKIPL_01444;product=hypothetical protein
M-isbiliense-contig_16_1	Prodigal:002006	CDS	141774	142244	.	+	0	ID=GMJLKIPL_01445;Name=lrp_3;db_xref=COG:COG1522;gene=lrp_3;inference=ab initio prediction:Prodigal:002006,similar to AA sequence:UniProtKB:P0ACJ0;locus_tag=GMJLKIPL_01445;product=Leucine-responsive regulatory protein
M-isbiliense-contig_16_1	Prodigal:002006	CDS	142463	143833	.	+	0	ID=GMJLKIPL_01446;eC_number=1.14.13.-;inference=ab initio prediction:Prodigal:002006,similar to AA sequence:UniProtKB:B5M9L6;locus_tag=GMJLKIPL_01446;product=Putative epoxidase LasC
M-isbiliense-contig_16_1	Prodigal:002006	CDS	143830	144717	.	+	0	ID=GMJLKIPL_01447;db_xref=COG:COG0596;inference=ab initio prediction:Prodigal:002006,similar to AA sequence:UniProtKB:P9WNH3;locus_tag=GMJLKIPL_01447;product=putative protein
M-isbiliense-contig_16_1	Prodigal:002006	CDS	144782	145774	.	-	0	ID=GMJLKIPL_01448;inference=ab initio prediction:Prodigal:002006;locus_tag=GMJLKIPL_01448;product=hypothetical protein
M-isbiliense-contig_16_1	Prodigal:002006	CDS	145983	147161	.	-	0	ID=GMJLKIPL_01449;inference=ab initio prediction:Prodigal:002006,similar to AA sequence:UniProtKB:Q881J7;locus_tag=GMJLKIPL_01449;product=Blue-light-activated protein
M-isbiliense-contig_16_1	Prodigal:002006	CDS	147225	148436	.	-	0	ID=GMJLKIPL_01450;eC_number=2.6.1.1;Name=aatB;db_xref=COG:COG0436;gene=aatB;inference=ab initio prediction:Prodigal:002006,similar to AA sequence:UniProtKB:P58350;locus_tag=GMJLKIPL_01450;product=Aspartate aminotransferase
M-isbiliense-contig_16_1	Prodigal:002006	CDS	148602	150920	.	-	0	ID=GMJLKIPL_01451;eC_number=2.4.1.18;Name=glgB_1;db_xref=COG:COG0296;gene=glgB_1;inference=ab initio prediction:Prodigal:002006,similar to AA sequence:UniProtKB:P07762;locus_tag=GMJLKIPL_01451;product=1%2C4-alpha-glucan branching enzyme GlgB
M-isbiliense-contig_16_1	Prodigal:002006	CDS	150917	154186	.	-	0	ID=GMJLKIPL_01452;eC_number=2.7.1.8;inference=ab initio prediction:Prodigal:002006,protein motif:HAMAP:MF_02218;locus_tag=GMJLKIPL_01452;product=Glucosamine kinase
M-isbiliense-contig_16_1	Prodigal:002006	CDS	154349	157726	.	-	0	ID=GMJLKIPL_01453;eC_number=2.4.99.16;Name=glgE;gene=glgE;inference=ab initio prediction:Prodigal:002006,protein motif:HAMAP:MF_02124;locus_tag=GMJLKIPL_01453;product=Alpha-1%2C4-glucan:maltose-1-phosphate maltosyltransferase
M-isbiliense-contig_16_1	Prodigal:002006	CDS	157820	162715	.	-	0	ID=GMJLKIPL_01454;inference=ab initio prediction:Prodigal:002006;locus_tag=GMJLKIPL_01454;product=hypothetical protein
M-isbiliense-contig_16_1	Prodigal:002006	CDS	162715	164529	.	-	0	ID=GMJLKIPL_01455;eC_number=3.2.1.141;Name=treZ;db_xref=COG:COG0296;gene=treZ;inference=ab initio prediction:Prodigal:002006,similar to AA sequence:UniProtKB:Q9RX51;locus_tag=GMJLKIPL_01455;product=Malto-oligosyltrehalose trehalohydrolase
M-isbiliense-contig_16_1	Prodigal:002006	CDS	164689	166797	.	-	0	ID=GMJLKIPL_01456;eC_number=3.2.1.-;Name=glgX_1;db_xref=COG:COG1523;gene=glgX_1;inference=ab initio prediction:Prodigal:002006,similar to AA sequence:UniProtKB:P9WQ25;locus_tag=GMJLKIPL_01456;product=Glycogen operon protein GlgX 
M-isbiliense-contig_16_1	Prodigal:002006	CDS	167030	168469	.	+	0	ID=GMJLKIPL_01457;db_xref=COG:COG2308;inference=ab initio prediction:Prodigal:002006,similar to AA sequence:UniProtKB:P9WLA9;locus_tag=GMJLKIPL_01457;product=putative protein
M-isbiliense-contig_16_1	Prodigal:002006	CDS	168539	169483	.	+	0	ID=GMJLKIPL_01458;inference=ab initio prediction:Prodigal:002006;locus_tag=GMJLKIPL_01458;product=hypothetical protein
M-isbiliense-contig_16_1	Prodigal:002006	CDS	169541	170404	.	+	0	ID=GMJLKIPL_01459;db_xref=COG:COG1305;inference=ab initio prediction:Prodigal:002006,similar to AA sequence:UniProtKB:P9WL93;locus_tag=GMJLKIPL_01459;product=putative protein
M-isbiliense-contig_16_1	Prodigal:002006	CDS	170495	170695	.	+	0	ID=GMJLKIPL_01460;inference=ab initio prediction:Prodigal:002006;locus_tag=GMJLKIPL_01460;product=hypothetical protein
M-isbiliense-contig_16_1	Prodigal:002006	CDS	170808	171560	.	+	0	ID=GMJLKIPL_01461;Name=prcB;gene=prcB;inference=ab initio prediction:Prodigal:002006,protein motif:HAMAP:MF_02113_A;locus_tag=GMJLKIPL_01461;product=Proteasome subunit beta
M-isbiliense-contig_16_1	Prodigal:002006	CDS	171536	172177	.	-	0	ID=GMJLKIPL_01462;eC_number=2.5.1.3;Name=thiE_1;db_xref=COG:COG0352;gene=thiE_1;inference=ab initio prediction:Prodigal:002006,similar to AA sequence:UniProtKB:P39594;locus_tag=GMJLKIPL_01462;product=Thiamine-phosphate synthase
M-isbiliense-contig_16_1	Prodigal:002006	CDS	172188	172988	.	-	0	ID=GMJLKIPL_01463;eC_number=2.8.1.10;Name=thiG;db_xref=COG:COG2022;gene=thiG;inference=ab initio prediction:Prodigal:002006,similar to AA sequence:UniProtKB:Q9I6B4;locus_tag=GMJLKIPL_01463;product=Thiazole synthase
M-isbiliense-contig_16_1	Prodigal:002006	CDS	173043	173255	.	-	0	ID=GMJLKIPL_01464;inference=ab initio prediction:Prodigal:002006;locus_tag=GMJLKIPL_01464;product=hypothetical protein
M-isbiliense-contig_16_1	Prodigal:002006	CDS	173252	174466	.	-	0	ID=GMJLKIPL_01465;eC_number=1.4.99.5;Name=hcnC;gene=hcnC;inference=ab initio prediction:Prodigal:002006,similar to AA sequence:UniProtKB:O85228;locus_tag=GMJLKIPL_01465;product=Hydrogen cyanide synthase subunit HcnC
M-isbiliense-contig_16_1	Prodigal:002006	CDS	174688	175938	.	-	0	ID=GMJLKIPL_01466;inference=ab initio prediction:Prodigal:002006;locus_tag=GMJLKIPL_01466;product=hypothetical protein
M-isbiliense-contig_16_1	Prodigal:002006	CDS	176111	178108	.	-	0	ID=GMJLKIPL_01467;Name=rpoD;db_xref=COG:COG0568;gene=rpoD;inference=ab initio prediction:Prodigal:002006,similar to AA sequence:UniProtKB:Q2K619;locus_tag=GMJLKIPL_01467;product=RNA polymerase sigma factor RpoD
M-isbiliense-contig_16_1	Prodigal:002006	CDS	178300	180201	.	-	0	ID=GMJLKIPL_01468;eC_number=2.7.7.-;Name=dnaG;gene=dnaG;inference=ab initio prediction:Prodigal:002006,protein motif:HAMAP:MF_00974;locus_tag=GMJLKIPL_01468;product=DNA primase
M-isbiliense-contig_16_1	Prodigal:002006	CDS	180259	181110	.	-	0	ID=GMJLKIPL_01469;eC_number=3.4.-.-;Name=ipuF_2;gene=ipuF_2;inference=ab initio prediction:Prodigal:002006,similar to AA sequence:UniProtKB:Q936S7;locus_tag=GMJLKIPL_01469;product=Gamma-glutamyl-L-1-hydroxyisopropylamide hydrolase
M-isbiliense-contig_16_1	Prodigal:002006	CDS	181192	181572	.	-	0	ID=GMJLKIPL_01470;db_xref=COG:COG2764;inference=ab initio prediction:Prodigal:002006,similar to AA sequence:UniProtKB:P9WKQ3;locus_tag=GMJLKIPL_01470;product=putative protein
M-isbiliense-contig_16_1	Prodigal:002006	CDS	181783	183942	.	+	0	ID=GMJLKIPL_01471;eC_number=2.4.1.129;Name=mtgA_3;gene=mtgA_3;inference=ab initio prediction:Prodigal:002006,protein motif:HAMAP:MF_00766;locus_tag=GMJLKIPL_01471;product=Biosynthetic peptidoglycan transglycosylase
M-isbiliense-contig_16_1	Prodigal:002006	CDS	184430	186907	.	+	0	ID=GMJLKIPL_01472;Name=btuB;gene=btuB;inference=ab initio prediction:Prodigal:002006,protein motif:HAMAP:MF_01531;locus_tag=GMJLKIPL_01472;product=Vitamin B12 transporter BtuB
M-isbiliense-contig_16_1	Prodigal:002006	CDS	187002	188441	.	+	0	ID=GMJLKIPL_01473;inference=ab initio prediction:Prodigal:002006;locus_tag=GMJLKIPL_01473;product=hypothetical protein
M-isbiliense-contig_16_1	Prodigal:002006	CDS	188438	189070	.	+	0	ID=GMJLKIPL_01474;Name=exaE;gene=exaE;inference=ab initio prediction:Prodigal:002006,similar to AA sequence:UniProtKB:A8R3S7;locus_tag=GMJLKIPL_01474;product=Transcriptional activator protein ExaE
M-isbiliense-contig_16_1	Prodigal:002006	CDS	189343	190548	.	-	0	ID=GMJLKIPL_01475;eC_number=1.1.5.-;Name=yliI;db_xref=COG:COG2133;gene=yliI;inference=ab initio prediction:Prodigal:002006,similar to AA sequence:UniProtKB:P75804;locus_tag=GMJLKIPL_01475;product=Aldose sugar dehydrogenase YliI
M-isbiliense-contig_16_1	Prodigal:002006	CDS	190644	191339	.	+	0	ID=GMJLKIPL_01476;inference=ab initio prediction:Prodigal:002006;locus_tag=GMJLKIPL_01476;product=hypothetical protein
M-isbiliense-contig_16_1	Prodigal:002006	CDS	191479	191727	.	+	0	ID=GMJLKIPL_01477;inference=ab initio prediction:Prodigal:002006;locus_tag=GMJLKIPL_01477;product=hypothetical protein
M-isbiliense-contig_16_1	Prodigal:002006	CDS	191737	191985	.	+	0	ID=GMJLKIPL_01478;inference=ab initio prediction:Prodigal:002006;locus_tag=GMJLKIPL_01478;product=hypothetical protein
M-isbiliense-contig_16_1	Prodigal:002006	CDS	192038	194383	.	+	0	ID=GMJLKIPL_01479;eC_number=2.7.-.-;Name=sasA_5;gene=sasA_5;inference=ab initio prediction:Prodigal:002006,protein motif:HAMAP:MF_01837;locus_tag=GMJLKIPL_01479;product=Adaptive-response sensory-kinase SasA
M-isbiliense-contig_16_1	Prodigal:002006	CDS	194380	195996	.	+	0	ID=GMJLKIPL_01480;Name=dppA_4;db_xref=COG:COG0747;gene=dppA_4;inference=ab initio prediction:Prodigal:002006,similar to AA sequence:UniProtKB:P23847;locus_tag=GMJLKIPL_01480;product=Periplasmic dipeptide transport protein
M-isbiliense-contig_16_1	Prodigal:002006	CDS	196089	196964	.	+	0	ID=GMJLKIPL_01481;eC_number=2.5.1.55;Name=kdsA;db_xref=COG:COG2877;gene=kdsA;inference=ab initio prediction:Prodigal:002006,similar to AA sequence:UniProtKB:Q8YHF1;locus_tag=GMJLKIPL_01481;product=2-dehydro-3-deoxyphosphooctonate aldolase
M-isbiliense-contig_16_1	Prodigal:002006	CDS	196965	197165	.	-	0	ID=GMJLKIPL_01482;inference=ab initio prediction:Prodigal:002006;locus_tag=GMJLKIPL_01482;product=hypothetical protein
M-isbiliense-contig_16_1	Prodigal:002006	CDS	197176	198042	.	-	0	ID=GMJLKIPL_01483;eC_number=2.1.2.9;Name=fmt_1;db_xref=COG:COG0223;gene=fmt_1;inference=ab initio prediction:Prodigal:002006,similar to AA sequence:UniProtKB:Q83AA8;locus_tag=GMJLKIPL_01483;product=Methionyl-tRNA formyltransferase
M-isbiliense-contig_16_1	Prodigal:002006	CDS	198217	198951	.	+	0	ID=GMJLKIPL_01484;eC_number=1.1.1.269;Name=xecE;gene=xecE;inference=ab initio prediction:Prodigal:002006,similar to AA sequence:UniProtKB:Q56841;locus_tag=GMJLKIPL_01484;product=2-(S)-hydroxypropyl-CoM dehydrogenase
M-isbiliense-contig_16_1	Prodigal:002006	CDS	198964	200571	.	+	0	ID=GMJLKIPL_01485;eC_number=4.1.99.13;Name=phrB;db_xref=COG:COG3046;gene=phrB;inference=ab initio prediction:Prodigal:002006,similar to AA sequence:UniProtKB:A9CH39;locus_tag=GMJLKIPL_01485;product=(6-4) photolyase
M-isbiliense-contig_16_1	Prodigal:002006	CDS	200494	201243	.	-	0	ID=GMJLKIPL_01486;inference=ab initio prediction:Prodigal:002006;locus_tag=GMJLKIPL_01486;product=hypothetical protein
M-isbiliense-contig_16_1	Prodigal:002006	CDS	201572	201841	.	+	0	ID=GMJLKIPL_01487;inference=ab initio prediction:Prodigal:002006;locus_tag=GMJLKIPL_01487;product=hypothetical protein
M-isbiliense-contig_16_1	Prodigal:002006	CDS	201937	202710	.	+	0	ID=GMJLKIPL_01488;inference=ab initio prediction:Prodigal:002006;locus_tag=GMJLKIPL_01488;product=hypothetical protein
M-isbiliense-contig_16_1	Prodigal:002006	CDS	202855	203466	.	-	0	ID=GMJLKIPL_01489;eC_number=2.7.7.23;Name=glmU_2;gene=glmU_2;inference=ab initio prediction:Prodigal:002006,protein motif:HAMAP:MF_01631;locus_tag=GMJLKIPL_01489;product=Bifunctional protein GlmU
M-isbiliense-contig_16_1	Prodigal:002006	CDS	203463	204485	.	-	0	ID=GMJLKIPL_01490;inference=ab initio prediction:Prodigal:002006;locus_tag=GMJLKIPL_01490;product=hypothetical protein
M-isbiliense-contig_16_1	Prodigal:002006	CDS	204482	205162	.	-	0	ID=GMJLKIPL_01491;inference=ab initio prediction:Prodigal:002006;locus_tag=GMJLKIPL_01491;product=hypothetical protein
M-isbiliense-contig_16_1	Prodigal:002006	CDS	205191	205514	.	-	0	ID=GMJLKIPL_01492;Name=paoD;db_xref=COG:COG1975;gene=paoD;inference=ab initio prediction:Prodigal:002006,similar to AA sequence:UniProtKB:P77183;locus_tag=GMJLKIPL_01492;product=Molybdenum cofactor insertion chaperone PaoD
M-isbiliense-contig_16_1	Prodigal:002006	CDS	205562	206749	.	-	0	ID=GMJLKIPL_01493;inference=ab initio prediction:Prodigal:002006;locus_tag=GMJLKIPL_01493;product=hypothetical protein
M-isbiliense-contig_16_1	Prodigal:002006	CDS	206746	207648	.	-	0	ID=GMJLKIPL_01494;inference=ab initio prediction:Prodigal:002006;locus_tag=GMJLKIPL_01494;product=hypothetical protein
M-isbiliense-contig_16_1	Prodigal:002006	CDS	207770	208573	.	-	0	ID=GMJLKIPL_01495;eC_number=1.2.5.3;Name=coxM_1;gene=coxM_1;inference=ab initio prediction:Prodigal:002006,similar to AA sequence:UniProtKB:P19920;locus_tag=GMJLKIPL_01495;product=Carbon monoxide dehydrogenase medium chain
M-isbiliense-contig_16_1	Prodigal:002006	CDS	208590	210959	.	-	0	ID=GMJLKIPL_01496;eC_number=1.2.5.3;Name=cutL_1;gene=cutL_1;inference=ab initio prediction:Prodigal:002006,similar to AA sequence:UniProtKB:P19913;locus_tag=GMJLKIPL_01496;product=Carbon monoxide dehydrogenase large chain
M-isbiliense-contig_16_1	Prodigal:002006	CDS	211028	211522	.	-	0	ID=GMJLKIPL_01497;eC_number=1.2.5.3;Name=coxS;gene=coxS;inference=ab initio prediction:Prodigal:002006,similar to AA sequence:UniProtKB:P19921;locus_tag=GMJLKIPL_01497;product=Carbon monoxide dehydrogenase small chain
M-isbiliense-contig_16_1	Prodigal:002006	CDS	211831	213216	.	-	0	ID=GMJLKIPL_01498;inference=ab initio prediction:Prodigal:002006;locus_tag=GMJLKIPL_01498;product=hypothetical protein
M-isbiliense-contig_16_1	Prodigal:002006	CDS	213406	218688	.	+	0	ID=GMJLKIPL_01499;Name=yfhM;db_xref=COG:COG2373;gene=yfhM;inference=ab initio prediction:Prodigal:002006,similar to AA sequence:UniProtKB:P76578;locus_tag=GMJLKIPL_01499;product=Alpha-2-macroglobulin
M-isbiliense-contig_16_1	Prodigal:002006	CDS	218823	221000	.	+	0	ID=GMJLKIPL_01500;Name=pbpC;db_xref=COG:COG4953;gene=pbpC;inference=ab initio prediction:Prodigal:002006,similar to AA sequence:UniProtKB:P76577;locus_tag=GMJLKIPL_01500;product=Penicillin-binding protein 1C
M-isbiliense-contig_16_1	Prodigal:002006	CDS	221095	221427	.	-	0	ID=GMJLKIPL_01501;inference=ab initio prediction:Prodigal:002006;locus_tag=GMJLKIPL_01501;product=hypothetical protein
M-isbiliense-contig_16_1	Prodigal:002006	CDS	221657	222592	.	-	0	ID=GMJLKIPL_01502;eC_number=2.5.1.61;Name=hemC;db_xref=COG:COG0181;gene=hemC;inference=ab initio prediction:Prodigal:002006,similar to AA sequence:UniProtKB:P06983;locus_tag=GMJLKIPL_01502;product=Porphobilinogen deaminase
M-isbiliense-contig_16_1	Prodigal:002006	CDS	222668	222841	.	-	0	ID=GMJLKIPL_01503;inference=ab initio prediction:Prodigal:002006;locus_tag=GMJLKIPL_01503;product=hypothetical protein
M-isbiliense-contig_16_1	Prodigal:002006	CDS	222886	223185	.	-	0	ID=GMJLKIPL_01504;inference=ab initio prediction:Prodigal:002006;locus_tag=GMJLKIPL_01504;product=hypothetical protein
M-isbiliense-contig_16_1	Prodigal:002006	CDS	223391	223822	.	+	0	ID=GMJLKIPL_01505;inference=ab initio prediction:Prodigal:002006;locus_tag=GMJLKIPL_01505;product=hypothetical protein
M-isbiliense-contig_16_1	Prodigal:002006	CDS	223891	224358	.	-	0	ID=GMJLKIPL_01506;Name=ibpA_1;db_xref=COG:COG0071;gene=ibpA_1;inference=ab initio prediction:Prodigal:002006,similar to AA sequence:UniProtKB:P0C054;locus_tag=GMJLKIPL_01506;product=Small heat shock protein IbpA
M-isbiliense-contig_16_1	Prodigal:002006	CDS	224592	225581	.	+	0	ID=GMJLKIPL_01507;inference=ab initio prediction:Prodigal:002006;locus_tag=GMJLKIPL_01507;product=hypothetical protein
M-isbiliense-contig_16_1	Prodigal:002006	CDS	225612	226400	.	-	0	ID=GMJLKIPL_01508;eC_number=3.1.3.15;Name=hisN;db_xref=COG:COG0483;gene=hisN;inference=ab initio prediction:Prodigal:002006,similar to AA sequence:UniProtKB:P95189;locus_tag=GMJLKIPL_01508;product=Histidinol-phosphatase
M-isbiliense-contig_16_1	Prodigal:002006	CDS	226571	227014	.	+	0	ID=GMJLKIPL_01509;inference=ab initio prediction:Prodigal:002006;locus_tag=GMJLKIPL_01509;product=hypothetical protein
M-isbiliense-contig_16_1	Prodigal:002006	CDS	227188	227478	.	+	0	ID=GMJLKIPL_01510;inference=ab initio prediction:Prodigal:002006;locus_tag=GMJLKIPL_01510;product=hypothetical protein
M-isbiliense-contig_16_1	Prodigal:002006	CDS	227547	227867	.	-	0	ID=GMJLKIPL_01511;inference=ab initio prediction:Prodigal:002006;locus_tag=GMJLKIPL_01511;product=hypothetical protein
M-isbiliense-contig_16_1	Prodigal:002006	CDS	227957	228349	.	-	0	ID=GMJLKIPL_01512;inference=ab initio prediction:Prodigal:002006;locus_tag=GMJLKIPL_01512;product=hypothetical protein
M-isbiliense-contig_16_1	Prodigal:002006	CDS	228550	229974	.	+	0	ID=GMJLKIPL_01513;eC_number=2.7.1.40;Name=ttuE_2;gene=ttuE_2;inference=ab initio prediction:Prodigal:002006,similar to AA sequence:UniProtKB:P70789;locus_tag=GMJLKIPL_01513;product=Pyruvate kinase
M-isbiliense-contig_16_1	Prodigal:002006	CDS	230424	230693	.	+	0	ID=GMJLKIPL_01514;inference=ab initio prediction:Prodigal:002006;locus_tag=GMJLKIPL_01514;product=hypothetical protein
M-isbiliense-contig_16_1	Prodigal:002006	CDS	230819	231568	.	-	0	ID=GMJLKIPL_01515;inference=ab initio prediction:Prodigal:002006;locus_tag=GMJLKIPL_01515;product=hypothetical protein
M-isbiliense-contig_16_1	Prodigal:002006	CDS	231925	232815	.	-	0	ID=GMJLKIPL_01516;eC_number=4.1.2.28;Name=yjhH;db_xref=COG:COG0329;gene=yjhH;inference=ab initio prediction:Prodigal:002006,similar to AA sequence:UniProtKB:P39359;locus_tag=GMJLKIPL_01516;product=putative 2-dehydro-3-deoxy-D-pentonate aldolase YjhH
M-isbiliense-contig_16_1	Prodigal:002006	CDS	232933	233175	.	-	0	ID=GMJLKIPL_01517;inference=ab initio prediction:Prodigal:002006;locus_tag=GMJLKIPL_01517;product=hypothetical protein
M-isbiliense-contig_16_1	Prodigal:002006	CDS	233490	233999	.	-	0	ID=GMJLKIPL_01518;inference=ab initio prediction:Prodigal:002006;locus_tag=GMJLKIPL_01518;product=hypothetical protein
M-isbiliense-contig_16_1	Prodigal:002006	CDS	234129	234680	.	+	0	ID=GMJLKIPL_01519;inference=ab initio prediction:Prodigal:002006;locus_tag=GMJLKIPL_01519;product=hypothetical protein
M-isbiliense-contig_16_1	Prodigal:002006	CDS	234710	235981	.	-	0	ID=GMJLKIPL_01520;eC_number=2.4.1.250;Name=mshA_5;gene=mshA_5;inference=ab initio prediction:Prodigal:002006,protein motif:HAMAP:MF_01695;locus_tag=GMJLKIPL_01520;product=D-inositol-3-phosphate glycosyltransferase
M-isbiliense-contig_16_1	Prodigal:002006	CDS	236081	237265	.	-	0	ID=GMJLKIPL_01521;eC_number=3.5.1.16;Name=argE_1;gene=argE_1;inference=ab initio prediction:Prodigal:002006,similar to AA sequence:UniProtKB:Q9K4Z2;locus_tag=GMJLKIPL_01521;product=Acetylornithine deacetylase
M-isbiliense-contig_16_1	Prodigal:002006	CDS	237327	237719	.	-	0	ID=GMJLKIPL_01522;Name=apaG;db_xref=COG:COG2967;gene=apaG;inference=ab initio prediction:Prodigal:002006,similar to AA sequence:UniProtKB:Q7VU61;locus_tag=GMJLKIPL_01522;product=Protein ApaG
M-isbiliense-contig_16_1	Prodigal:002006	CDS	237896	238981	.	+	0	ID=GMJLKIPL_01523;eC_number=3.5.4.13;Name=dcd_1;gene=dcd_1;inference=ab initio prediction:Prodigal:002006,protein motif:HAMAP:MF_00146;locus_tag=GMJLKIPL_01523;product=dCTP deaminase%2C dUMP-forming
M-isbiliense-contig_16_1	Prodigal:002006	CDS	239135	239959	.	+	0	ID=GMJLKIPL_01524;inference=ab initio prediction:Prodigal:002006;locus_tag=GMJLKIPL_01524;product=hypothetical protein
M-isbiliense-contig_16_1	Prodigal:002006	CDS	239962	241365	.	+	0	ID=GMJLKIPL_01525;inference=ab initio prediction:Prodigal:002006;locus_tag=GMJLKIPL_01525;product=hypothetical protein
M-isbiliense-contig_16_1	Prodigal:002006	CDS	241484	242203	.	-	0	ID=GMJLKIPL_01526;eC_number=1.15.1.1;Name=sodA2;gene=sodA2;inference=ab initio prediction:Prodigal:002006,similar to AA sequence:UniProtKB:P50059;locus_tag=GMJLKIPL_01526;product=Superoxide dismutase [Mn] 2
M-isbiliense-contig_16_1	Prodigal:002006	CDS	242268	242990	.	-	0	ID=GMJLKIPL_01527;eC_number=3.1.1.31;Name=pgl;gene=pgl;inference=ab initio prediction:Prodigal:002006,similar to AA sequence:UniProtKB:P74618;locus_tag=GMJLKIPL_01527;product=6-phosphogluconolactonase
M-isbiliense-contig_16_1	Prodigal:002006	CDS	242992	244506	.	-	0	ID=GMJLKIPL_01528;eC_number=1.1.1.49;Name=zwf2;db_xref=COG:COG0364;gene=zwf2;inference=ab initio prediction:Prodigal:002006,similar to AA sequence:UniProtKB:P9WN73;locus_tag=GMJLKIPL_01528;product=Glucose-6-phosphate 1-dehydrogenase 2
M-isbiliense-contig_16_1	Prodigal:002006	CDS	244516	245490	.	-	0	ID=GMJLKIPL_01529;eC_number=1.1.1.343;db_xref=COG:COG1023;inference=ab initio prediction:Prodigal:002006,similar to AA sequence:UniProtKB:G5EBD7;locus_tag=GMJLKIPL_01529;product=6-phosphogluconate dehydrogenase%2C NAD(+)-dependent%2C decarboxylating
M-isbiliense-contig_16_1	Prodigal:002006	CDS	245621	248449	.	-	0	ID=GMJLKIPL_01530;eC_number=2.2.1.2;Name=tal;gene=tal;inference=ab initio prediction:Prodigal:002006,protein motif:HAMAP:MF_00493;locus_tag=GMJLKIPL_01530;product=Transaldolase
M-isbiliense-contig_16_1	Prodigal:002006	CDS	248903	249145	.	-	0	ID=GMJLKIPL_01531;inference=ab initio prediction:Prodigal:002006;locus_tag=GMJLKIPL_01531;product=hypothetical protein
M-isbiliense-contig_16_1	Prodigal:002006	CDS	249509	249919	.	-	0	ID=GMJLKIPL_01532;inference=ab initio prediction:Prodigal:002006;locus_tag=GMJLKIPL_01532;product=hypothetical protein
M-isbiliense-contig_16_1	Prodigal:002006	CDS	250089	250280	.	+	0	ID=GMJLKIPL_01533;inference=ab initio prediction:Prodigal:002006;locus_tag=GMJLKIPL_01533;product=hypothetical protein
M-isbiliense-contig_16_1	Prodigal:002006	CDS	250350	250484	.	+	0	ID=GMJLKIPL_01534;inference=ab initio prediction:Prodigal:002006;locus_tag=GMJLKIPL_01534;product=hypothetical protein
M-isbiliense-contig_16_1	Prodigal:002006	CDS	250818	251240	.	-	0	ID=GMJLKIPL_01535;inference=ab initio prediction:Prodigal:002006;locus_tag=GMJLKIPL_01535;product=hypothetical protein
M-isbiliense-contig_16_1	Prodigal:002006	CDS	251419	252117	.	-	0	ID=GMJLKIPL_01536;inference=ab initio prediction:Prodigal:002006;locus_tag=GMJLKIPL_01536;product=hypothetical protein
M-isbiliense-contig_16_1	Prodigal:002006	CDS	252330	252542	.	-	0	ID=GMJLKIPL_01537;inference=ab initio prediction:Prodigal:002006;locus_tag=GMJLKIPL_01537;product=hypothetical protein
M-isbiliense-contig_16_1	Prodigal:002006	CDS	252842	253540	.	+	0	ID=GMJLKIPL_01538;Name=anr;gene=anr;inference=ab initio prediction:Prodigal:002006,similar to AA sequence:UniProtKB:O85222;locus_tag=GMJLKIPL_01538;product=Transcriptional activator protein Anr
M-isbiliense-contig_16_1	Prodigal:002006	CDS	253681	253965	.	+	0	ID=GMJLKIPL_01539;inference=ab initio prediction:Prodigal:002006;locus_tag=GMJLKIPL_01539;product=hypothetical protein
M-isbiliense-contig_16_1	Prodigal:002006	CDS	254165	255385	.	-	0	ID=GMJLKIPL_01540;eC_number=2.6.1.1;Name=aspC_1;db_xref=COG:COG0436;gene=aspC_1;inference=ab initio prediction:Prodigal:002006,similar to AA sequence:UniProtKB:Q9X0Y2;locus_tag=GMJLKIPL_01540;product=Aspartate aminotransferase
M-isbiliense-contig_16_1	Prodigal:002006	CDS	255524	255832	.	-	0	ID=GMJLKIPL_01541;eC_number=1.-.-.-;Name=ygiN;db_xref=COG:COG1359;gene=ygiN;inference=ab initio prediction:Prodigal:002006,similar to AA sequence:UniProtKB:P0ADU2;locus_tag=GMJLKIPL_01541;product=putative quinol monooxygenase YgiN
M-isbiliense-contig_16_1	Prodigal:002006	CDS	256063	257787	.	-	0	ID=GMJLKIPL_01542;Name=dipZ;db_xref=COG:COG0785;gene=dipZ;inference=ab initio prediction:Prodigal:002006,similar to AA sequence:UniProtKB:P9WG63;locus_tag=GMJLKIPL_01542;product=Protein DipZ
M-isbiliense-contig_16_1	Prodigal:002006	CDS	257998	258741	.	+	0	ID=GMJLKIPL_01543;Name=ompR_2;gene=ompR_2;inference=ab initio prediction:Prodigal:002006,similar to AA sequence:UniProtKB:P0AA16;locus_tag=GMJLKIPL_01543;product=Transcriptional regulatory protein OmpR
M-isbiliense-contig_16_1	Prodigal:002006	CDS	258738	260039	.	+	0	ID=GMJLKIPL_01544;eC_number=2.7.-.-;Name=sasA_6;gene=sasA_6;inference=ab initio prediction:Prodigal:002006,protein motif:HAMAP:MF_01837;locus_tag=GMJLKIPL_01544;product=Adaptive-response sensory-kinase SasA
M-isbiliense-contig_16_1	Prodigal:002006	CDS	260369	261421	.	+	0	ID=GMJLKIPL_01545;eC_number=3.8.1.5;Name=dhmA_1;gene=dhmA_1;inference=ab initio prediction:Prodigal:002006,protein motif:HAMAP:MF_01230;locus_tag=GMJLKIPL_01545;product=Haloalkane dehalogenase
M-isbiliense-contig_16_1	Prodigal:002006	CDS	261405	261929	.	+	0	ID=GMJLKIPL_01546;inference=ab initio prediction:Prodigal:002006;locus_tag=GMJLKIPL_01546;product=hypothetical protein
M-isbiliense-contig_16_1	Prodigal:002006	CDS	261982	263052	.	+	0	ID=GMJLKIPL_01547;inference=ab initio prediction:Prodigal:002006;locus_tag=GMJLKIPL_01547;product=hypothetical protein
M-isbiliense-contig_17_1	Prodigal:002006	CDS	559	3360	.	-	0	ID=GMJLKIPL_01548;eC_number=3.1.-.-;Name=rhsC;db_xref=COG:COG3209;gene=rhsC;inference=ab initio prediction:Prodigal:002006,similar to AA sequence:UniProtKB:E0SGL7;locus_tag=GMJLKIPL_01548;product=Putative deoxyribonuclease RhsC
M-isbiliense-contig_17_1	Prodigal:002006	CDS	3420	4496	.	-	0	ID=GMJLKIPL_01549;inference=ab initio prediction:Prodigal:002006,similar to AA sequence:ISfinder:ISBj5;locus_tag=GMJLKIPL_01549;product=IS630 family transposase ISBj5
M-isbiliense-contig_17_1	Prodigal:002006	CDS	4671	5423	.	-	0	ID=GMJLKIPL_01550;inference=ab initio prediction:Prodigal:002006,similar to AA sequence:ISfinder:ISMtsp1;locus_tag=GMJLKIPL_01550;product=IS6 family transposase ISMtsp1
M-isbiliense-contig_17_1	Prodigal:002006	CDS	5465	6214	.	-	0	ID=GMJLKIPL_01551;inference=ab initio prediction:Prodigal:002006;locus_tag=GMJLKIPL_01551;product=hypothetical protein
M-isbiliense-contig_17_1	Prodigal:002006	CDS	6458	7219	.	+	0	ID=GMJLKIPL_01552;eC_number=3.6.1.26;Name=cdh;db_xref=COG:COG2134;gene=cdh;inference=ab initio prediction:Prodigal:002006,similar to AA sequence:UniProtKB:P9WPG9;locus_tag=GMJLKIPL_01552;product=putative CDP-diacylglycerol pyrophosphatase
M-isbiliense-contig_17_1	Prodigal:002006	CDS	7320	7595	.	+	0	ID=GMJLKIPL_01553;inference=ab initio prediction:Prodigal:002006;locus_tag=GMJLKIPL_01553;product=hypothetical protein
M-isbiliense-contig_17_1	Prodigal:002006	CDS	7878	8108	.	+	0	ID=GMJLKIPL_01554;inference=ab initio prediction:Prodigal:002006;locus_tag=GMJLKIPL_01554;product=hypothetical protein
M-isbiliense-contig_17_1	Prodigal:002006	CDS	8298	8618	.	-	0	ID=GMJLKIPL_01555;db_xref=COG:COG4274;inference=ab initio prediction:Prodigal:002006,similar to AA sequence:UniProtKB:Q5SI26;locus_tag=GMJLKIPL_01555;product=Glutamine synthetase and cystathionine beta-lyase binding protein
M-isbiliense-contig_17_1	Prodigal:002006	CDS	8737	9102	.	-	0	ID=GMJLKIPL_01556;inference=ab initio prediction:Prodigal:002006;locus_tag=GMJLKIPL_01556;product=hypothetical protein
M-isbiliense-contig_17_1	Prodigal:002006	CDS	9282	9554	.	+	0	ID=GMJLKIPL_01557;inference=ab initio prediction:Prodigal:002006;locus_tag=GMJLKIPL_01557;product=hypothetical protein
M-isbiliense-contig_17_1	Prodigal:002006	CDS	9580	10323	.	-	0	ID=GMJLKIPL_01558;Name=nimR;gene=nimR;inference=ab initio prediction:Prodigal:002006,similar to AA sequence:UniProtKB:P76241;locus_tag=GMJLKIPL_01558;product=HTH-type transcriptional regulator NimR
M-isbiliense-contig_17_1	Prodigal:002006	CDS	10468	11667	.	+	0	ID=GMJLKIPL_01559;inference=ab initio prediction:Prodigal:002006;locus_tag=GMJLKIPL_01559;product=hypothetical protein
M-isbiliense-contig_17_1	Prodigal:002006	CDS	11684	12034	.	-	0	ID=GMJLKIPL_01560;inference=ab initio prediction:Prodigal:002006;locus_tag=GMJLKIPL_01560;product=hypothetical protein
M-isbiliense-contig_17_1	Prodigal:002006	CDS	12095	12946	.	-	0	ID=GMJLKIPL_01561;eC_number=1.1.1.35;db_xref=COG:COG1250;inference=ab initio prediction:Prodigal:002006,similar to AA sequence:UniProtKB:Q0AVM2;locus_tag=GMJLKIPL_01561;product=3-hydroxybutyryl-CoA dehydrogenase
M-isbiliense-contig_17_1	Prodigal:002006	CDS	13042	14283	.	-	0	ID=GMJLKIPL_01562;eC_number=1.14.12.17;Name=hmp_1;gene=hmp_1;inference=ab initio prediction:Prodigal:002006,similar to AA sequence:UniProtKB:P39662;locus_tag=GMJLKIPL_01562;product=Flavohemoprotein
M-isbiliense-contig_17_1	Prodigal:002006	CDS	14379	14882	.	+	0	ID=GMJLKIPL_01563;Name=nsrR;db_xref=COG:COG1959;gene=nsrR;inference=ab initio prediction:Prodigal:002006,similar to AA sequence:UniProtKB:Q9L132;locus_tag=GMJLKIPL_01563;product=HTH-type transcriptional repressor NsrR
M-isbiliense-contig_17_1	Prodigal:002006	CDS	14886	15953	.	-	0	ID=GMJLKIPL_01564;inference=ab initio prediction:Prodigal:002006;locus_tag=GMJLKIPL_01564;product=hypothetical protein
M-isbiliense-contig_17_1	Prodigal:002006	CDS	16315	17529	.	+	0	ID=GMJLKIPL_01565;eC_number=1.1.-.-;Name=lldD;db_xref=COG:COG1304;gene=lldD;inference=ab initio prediction:Prodigal:002006,similar to AA sequence:UniProtKB:P33232;locus_tag=GMJLKIPL_01565;product=L-lactate dehydrogenase
M-isbiliense-contig_17_1	Prodigal:002006	CDS	17579	17818	.	-	0	ID=GMJLKIPL_01566;inference=ab initio prediction:Prodigal:002006;locus_tag=GMJLKIPL_01566;product=hypothetical protein
M-isbiliense-contig_17_1	Prodigal:002006	CDS	18046	18189	.	+	0	ID=GMJLKIPL_01567;inference=ab initio prediction:Prodigal:002006;locus_tag=GMJLKIPL_01567;product=hypothetical protein
M-isbiliense-contig_17_1	Prodigal:002006	CDS	18261	18353	.	+	0	ID=GMJLKIPL_01568;inference=ab initio prediction:Prodigal:002006;locus_tag=GMJLKIPL_01568;product=hypothetical protein
M-isbiliense-contig_17_1	Prodigal:002006	CDS	18401	18928	.	-	0	ID=GMJLKIPL_01569;inference=ab initio prediction:Prodigal:002006;locus_tag=GMJLKIPL_01569;product=hypothetical protein
M-isbiliense-contig_17_1	Prodigal:002006	CDS	19049	19432	.	-	0	ID=GMJLKIPL_01570;Name=cpdR_1;gene=cpdR_1;inference=ab initio prediction:Prodigal:002006,similar to AA sequence:UniProtKB:Q2YIF7;locus_tag=GMJLKIPL_01570;product=Response regulator receiver protein CpdR
M-isbiliense-contig_17_1	Prodigal:002006	CDS	19515	20111	.	-	0	ID=GMJLKIPL_01571;eC_number=2.4.2.8;Name=hpt;db_xref=COG:COG0634;gene=hpt;inference=ab initio prediction:Prodigal:002006,similar to AA sequence:UniProtKB:P0A9M2;locus_tag=GMJLKIPL_01571;product=Hypoxanthine phosphoribosyltransferase
M-isbiliense-contig_17_1	Prodigal:002006	CDS	20108	20851	.	-	0	ID=GMJLKIPL_01572;inference=ab initio prediction:Prodigal:002006;locus_tag=GMJLKIPL_01572;product=hypothetical protein
M-isbiliense-contig_17_1	Prodigal:002006	CDS	20995	21714	.	+	0	ID=GMJLKIPL_01573;Name=ftsE;db_xref=COG:COG2884;gene=ftsE;inference=ab initio prediction:Prodigal:002006,similar to AA sequence:UniProtKB:P0A9R7;locus_tag=GMJLKIPL_01573;product=Cell division ATP-binding protein FtsE
M-isbiliense-contig_17_1	Prodigal:002006	CDS	21720	22682	.	+	0	ID=GMJLKIPL_01574;Name=ftsX;db_xref=COG:COG2177;gene=ftsX;inference=ab initio prediction:Prodigal:002006,similar to AA sequence:UniProtKB:P0AC30;locus_tag=GMJLKIPL_01574;product=Cell division protein FtsX
M-isbiliense-contig_17_1	Prodigal:002006	CDS	22838	23584	.	+	0	ID=GMJLKIPL_01575;inference=ab initio prediction:Prodigal:002006;locus_tag=GMJLKIPL_01575;product=hypothetical protein
M-isbiliense-contig_17_1	Prodigal:002006	CDS	23594	23908	.	-	0	ID=GMJLKIPL_01576;inference=ab initio prediction:Prodigal:002006;locus_tag=GMJLKIPL_01576;product=hypothetical protein
M-isbiliense-contig_17_1	Prodigal:002006	CDS	23917	24384	.	-	0	ID=GMJLKIPL_01577;Name=ptsN_1;db_xref=COG:COG1762;gene=ptsN_1;inference=ab initio prediction:Prodigal:002006,similar to AA sequence:UniProtKB:P69829;locus_tag=GMJLKIPL_01577;product=Nitrogen regulatory protein
M-isbiliense-contig_17_1	Prodigal:002006	CDS	24469	25056	.	-	0	ID=GMJLKIPL_01578;Name=hpf;db_xref=COG:COG1544;gene=hpf;inference=ab initio prediction:Prodigal:002006,similar to AA sequence:UniProtKB:A2RIX0;locus_tag=GMJLKIPL_01578;product=Ribosome hibernation promotion factor
M-isbiliense-contig_17_1	Prodigal:002006	CDS	25185	26723	.	-	0	ID=GMJLKIPL_01579;Name=rpoN2;db_xref=COG:COG1508;gene=rpoN2;inference=ab initio prediction:Prodigal:002006,similar to AA sequence:UniProtKB:P30333;locus_tag=GMJLKIPL_01579;product=RNA polymerase sigma-54 factor 2
M-isbiliense-contig_17_1	Prodigal:002006	CDS	27173	28030	.	-	0	ID=GMJLKIPL_01580;eC_number=3.6.3.-;Name=lptB_1;db_xref=COG:COG1137;gene=lptB_1;inference=ab initio prediction:Prodigal:002006,similar to AA sequence:UniProtKB:P45073;locus_tag=GMJLKIPL_01580;product=Lipopolysaccharide export system ATP-binding protein LptB
M-isbiliense-contig_17_1	Prodigal:002006	CDS	28157	28768	.	-	0	ID=GMJLKIPL_01581;Name=grpE;gene=grpE;inference=ab initio prediction:Prodigal:002006,protein motif:HAMAP:MF_01151;locus_tag=GMJLKIPL_01581;product=Protein GrpE
M-isbiliense-contig_17_1	Prodigal:002006	CDS	28864	31626	.	-	0	ID=GMJLKIPL_01582;Name=glnD;db_xref=COG:COG2844;gene=glnD;inference=ab initio prediction:Prodigal:002006,similar to AA sequence:UniProtKB:Q9RAE4;locus_tag=GMJLKIPL_01582;product=Bifunctional uridylyltransferase/uridylyl-removing enzyme
M-isbiliense-contig_17_1	Prodigal:002006	CDS	31819	32793	.	+	0	ID=GMJLKIPL_01583;Name=ssuA_1;gene=ssuA_1;inference=ab initio prediction:Prodigal:002006,similar to AA sequence:UniProtKB:P75853;locus_tag=GMJLKIPL_01583;product=Putative aliphatic sulfonates-binding protein
M-isbiliense-contig_17_1	Prodigal:002006	CDS	32849	33679	.	+	0	ID=GMJLKIPL_01584;Name=ssuC_3;db_xref=COG:COG0600;gene=ssuC_3;inference=ab initio prediction:Prodigal:002006,similar to AA sequence:UniProtKB:P40401;locus_tag=GMJLKIPL_01584;product=Putative aliphatic sulfonates transport permease protein SsuC
M-isbiliense-contig_17_1	Prodigal:002006	CDS	33679	34455	.	+	0	ID=GMJLKIPL_01585;eC_number=3.6.3.-;Name=ssuB_3;db_xref=COG:COG1116;gene=ssuB_3;inference=ab initio prediction:Prodigal:002006,similar to AA sequence:UniProtKB:P97027;locus_tag=GMJLKIPL_01585;product=Aliphatic sulfonates import ATP-binding protein SsuB
M-isbiliense-contig_17_1	Prodigal:002006	CDS	34509	35018	.	+	0	ID=GMJLKIPL_01586;inference=ab initio prediction:Prodigal:002006;locus_tag=GMJLKIPL_01586;product=hypothetical protein
M-isbiliense-contig_17_1	Prodigal:002006	CDS	34975	35613	.	-	0	ID=GMJLKIPL_01587;inference=ab initio prediction:Prodigal:002006;locus_tag=GMJLKIPL_01587;product=hypothetical protein
M-isbiliense-contig_17_1	Prodigal:002006	CDS	35610	36608	.	-	0	ID=GMJLKIPL_01588;inference=ab initio prediction:Prodigal:002006;locus_tag=GMJLKIPL_01588;product=hypothetical protein
M-isbiliense-contig_17_1	Prodigal:002006	CDS	36595	37968	.	-	0	ID=GMJLKIPL_01589;eC_number=2.3.1.-;Name=patA_1;db_xref=COG:COG1696;gene=patA_1;inference=ab initio prediction:Prodigal:002006,similar to AA sequence:UniProtKB:O25526;locus_tag=GMJLKIPL_01589;product=Peptidoglycan O-acetyltransferase
M-isbiliense-contig_17_1	Prodigal:002006	CDS	38114	38788	.	+	0	ID=GMJLKIPL_01590;eC_number=5.4.2.-;Name=gpmB;gene=gpmB;inference=ab initio prediction:Prodigal:002006,protein motif:HAMAP:MF_01040;locus_tag=GMJLKIPL_01590;product=phosphoglycerate mutase GpmB
M-isbiliense-contig_17_1	Prodigal:002006	CDS	38785	39540	.	+	0	ID=GMJLKIPL_01591;eC_number=2.5.1.-;Name=cmoB;gene=cmoB;inference=ab initio prediction:Prodigal:002006,protein motif:HAMAP:MF_01590;locus_tag=GMJLKIPL_01591;product=tRNA U34 carboxymethyltransferase
M-isbiliense-contig_17_1	Prodigal:002006	CDS	39557	40171	.	-	0	ID=GMJLKIPL_01592;Name=ureG;db_xref=COG:COG0378;gene=ureG;inference=ab initio prediction:Prodigal:002006,similar to AA sequence:UniProtKB:Q06206;locus_tag=GMJLKIPL_01592;product=Urease accessory protein UreG
M-isbiliense-contig_17_1	Prodigal:002006	CDS	40270	40995	.	-	0	ID=GMJLKIPL_01593;Name=ureF;db_xref=COG:COG0830;gene=ureF;inference=ab initio prediction:Prodigal:002006,similar to AA sequence:UniProtKB:P17091;locus_tag=GMJLKIPL_01593;product=Urease accessory protein UreF
M-isbiliense-contig_17_1	Prodigal:002006	CDS	40988	41542	.	-	0	ID=GMJLKIPL_01594;Name=ureE_1;gene=ureE_1;inference=ab initio prediction:Prodigal:002006,protein motif:HAMAP:MF_00822;locus_tag=GMJLKIPL_01594;product=Urease accessory protein UreE
M-isbiliense-contig_17_1	Prodigal:002006	CDS	41648	42931	.	-	0	ID=GMJLKIPL_01595;eC_number=3.5.99.5;Name=cnbH;gene=cnbH;inference=ab initio prediction:Prodigal:002006,similar to AA sequence:UniProtKB:Q38M35;locus_tag=GMJLKIPL_01595;product=2-amino-5-chloromuconic acid deaminase
M-isbiliense-contig_17_1	Prodigal:002006	CDS	42928	43758	.	-	0	ID=GMJLKIPL_01596;inference=ab initio prediction:Prodigal:002006;locus_tag=GMJLKIPL_01596;product=hypothetical protein
M-isbiliense-contig_17_1	Prodigal:002006	CDS	43763	44443	.	-	0	ID=GMJLKIPL_01597;inference=ab initio prediction:Prodigal:002006;locus_tag=GMJLKIPL_01597;product=hypothetical protein
M-isbiliense-contig_17_1	Prodigal:002006	CDS	44458	45783	.	-	0	ID=GMJLKIPL_01598;Name=ttuB_2;gene=ttuB_2;inference=ab initio prediction:Prodigal:002006,similar to AA sequence:UniProtKB:Q44470;locus_tag=GMJLKIPL_01598;product=Putative tartrate transporter
M-isbiliense-contig_17_1	Prodigal:002006	CDS	45866	46579	.	+	0	ID=GMJLKIPL_01599;Name=nanR_3;gene=nanR_3;inference=ab initio prediction:Prodigal:002006,protein motif:HAMAP:MF_01236;locus_tag=GMJLKIPL_01599;product=HTH-type transcriptional repressor NanR
M-isbiliense-contig_17_1	Prodigal:002006	CDS	46753	47676	.	+	0	ID=GMJLKIPL_01600;eC_number=4.2.1.70;Name=psuG;db_xref=COG:COG2313;gene=psuG;inference=ab initio prediction:Prodigal:002006,similar to AA sequence:UniProtKB:P33025;locus_tag=GMJLKIPL_01600;product=Pseudouridine-5'-phosphate glycosidase
M-isbiliense-contig_17_1	Prodigal:002006	CDS	47989	49788	.	+	0	ID=GMJLKIPL_01601;eC_number=1.18.1.2;inference=ab initio prediction:Prodigal:002006,protein motif:HAMAP:MF_01685;locus_tag=GMJLKIPL_01601;product=Ferredoxin--NADP reductase
M-isbiliense-contig_18_1	Prodigal:002006	CDS	150	950	.	-	0	ID=GMJLKIPL_01602;inference=ab initio prediction:Prodigal:002006;locus_tag=GMJLKIPL_01602;product=hypothetical protein
M-isbiliense-contig_18_1	Prodigal:002006	CDS	1088	1231	.	-	0	ID=GMJLKIPL_01603;inference=ab initio prediction:Prodigal:002006;locus_tag=GMJLKIPL_01603;product=hypothetical protein
M-isbiliense-contig_18_1	Prodigal:002006	CDS	1343	2275	.	-	0	ID=GMJLKIPL_01604;inference=ab initio prediction:Prodigal:002006;locus_tag=GMJLKIPL_01604;product=hypothetical protein
M-isbiliense-contig_18_1	Prodigal:002006	CDS	2515	4095	.	+	0	ID=GMJLKIPL_01605;eC_number=1.14.99.50;Name=egtB_2;gene=egtB_2;inference=ab initio prediction:Prodigal:002006,protein motif:HAMAP:MF_02035;locus_tag=GMJLKIPL_01605;product=Hercynine oxygenase
M-isbiliense-contig_18_1	Prodigal:002006	CDS	4188	5312	.	+	0	ID=GMJLKIPL_01606;eC_number=3.4.17.11;Name=cpg2_2;gene=cpg2_2;inference=ab initio prediction:Prodigal:002006,similar to AA sequence:UniProtKB:P06621;locus_tag=GMJLKIPL_01606;product=Carboxypeptidase G2
M-isbiliense-contig_18_1	Prodigal:002006	CDS	5394	8270	.	-	0	ID=GMJLKIPL_01607;Name=secA;db_xref=COG:COG0653;gene=secA;inference=ab initio prediction:Prodigal:002006,similar to AA sequence:UniProtKB:P52966;locus_tag=GMJLKIPL_01607;product=Protein translocase subunit SecA
M-isbiliense-contig_18_1	Prodigal:002006	CDS	8519	9745	.	+	0	ID=GMJLKIPL_01608;inference=ab initio prediction:Prodigal:002006;locus_tag=GMJLKIPL_01608;product=hypothetical protein
M-isbiliense-contig_18_1	Prodigal:002006	CDS	10106	10657	.	+	0	ID=GMJLKIPL_01609;inference=ab initio prediction:Prodigal:002006;locus_tag=GMJLKIPL_01609;product=hypothetical protein
M-isbiliense-contig_18_1	Prodigal:002006	CDS	10672	11061	.	+	0	ID=GMJLKIPL_01610;inference=ab initio prediction:Prodigal:002006,similar to AA sequence:UniProtKB:Q02UQ8;locus_tag=GMJLKIPL_01610;product=putative protein
M-isbiliense-contig_18_1	Prodigal:002006	CDS	11058	11888	.	+	0	ID=GMJLKIPL_01611;inference=ab initio prediction:Prodigal:002006;locus_tag=GMJLKIPL_01611;product=hypothetical protein
M-isbiliense-contig_18_1	Prodigal:002006	CDS	11885	13549	.	+	0	ID=GMJLKIPL_01612;inference=ab initio prediction:Prodigal:002006;locus_tag=GMJLKIPL_01612;product=hypothetical protein
M-isbiliense-contig_18_1	Prodigal:002006	CDS	13568	15232	.	-	0	ID=GMJLKIPL_01613;eC_number=3.2.1.1;Name=treS_1;db_xref=COG:COG0366;gene=treS_1;inference=ab initio prediction:Prodigal:002006,similar to AA sequence:UniProtKB:A0R6E0;locus_tag=GMJLKIPL_01613;product=Trehalose synthase/amylase TreS
M-isbiliense-contig_18_1	Prodigal:002006	CDS	15477	16778	.	+	0	ID=GMJLKIPL_01614;Name=amiC_1;gene=amiC_1;inference=ab initio prediction:Prodigal:002006,similar to AA sequence:UniProtKB:P27017;locus_tag=GMJLKIPL_01614;product=Aliphatic amidase expression-regulating protein
M-isbiliense-contig_18_1	Prodigal:002006	CDS	16898	18496	.	+	0	ID=GMJLKIPL_01615;inference=ab initio prediction:Prodigal:002006;locus_tag=GMJLKIPL_01615;product=hypothetical protein
M-isbiliense-contig_18_1	Prodigal:002006	CDS	18501	19658	.	+	0	ID=GMJLKIPL_01616;inference=ab initio prediction:Prodigal:002006;locus_tag=GMJLKIPL_01616;product=hypothetical protein
M-isbiliense-contig_18_1	Prodigal:002006	CDS	19655	20446	.	+	0	ID=GMJLKIPL_01617;eC_number=7.5.2.7;Name=rbsA;db_xref=COG:COG1129;gene=rbsA;inference=ab initio prediction:Prodigal:002006,similar to AA sequence:UniProtKB:P04983;locus_tag=GMJLKIPL_01617;product=Ribose import ATP-binding protein RbsA
M-isbiliense-contig_18_1	Prodigal:002006	CDS	21097	21579	.	+	0	ID=GMJLKIPL_01618;inference=ab initio prediction:Prodigal:002006;locus_tag=GMJLKIPL_01618;product=hypothetical protein
M-isbiliense-contig_18_1	Prodigal:002006	CDS	21952	22863	.	-	0	ID=GMJLKIPL_01619;eC_number=3.1.1.1;Name=estD;db_xref=COG:COG1073;gene=estD;inference=ab initio prediction:Prodigal:002006,similar to AA sequence:UniProtKB:Q9WYH1;locus_tag=GMJLKIPL_01619;product=Esterase EstD
M-isbiliense-contig_18_1	Prodigal:002006	CDS	23450	24280	.	-	0	ID=GMJLKIPL_01620;inference=ab initio prediction:Prodigal:002006;locus_tag=GMJLKIPL_01620;product=hypothetical protein
M-isbiliense-contig_18_1	Prodigal:002006	CDS	24555	25211	.	+	0	ID=GMJLKIPL_01621;inference=ab initio prediction:Prodigal:002006;locus_tag=GMJLKIPL_01621;product=hypothetical protein
M-isbiliense-contig_18_1	Prodigal:002006	CDS	25539	26801	.	+	0	ID=GMJLKIPL_01622;Name=nasA_1;gene=nasA_1;inference=ab initio prediction:Prodigal:002006,similar to AA sequence:UniProtKB:P42432;locus_tag=GMJLKIPL_01622;product=Nitrate transporter
M-isbiliense-contig_18_1	Prodigal:002006	CDS	26808	27599	.	-	0	ID=GMJLKIPL_01623;eC_number=4.3.1.7;Name=eutC;db_xref=COG:COG4302;gene=eutC;inference=ab initio prediction:Prodigal:002006,similar to AA sequence:UniProtKB:P19636;locus_tag=GMJLKIPL_01623;product=Ethanolamine ammonia-lyase light chain
M-isbiliense-contig_18_1	Prodigal:002006	CDS	27596	28975	.	-	0	ID=GMJLKIPL_01624;eC_number=4.3.1.7;Name=eutB;db_xref=COG:COG4303;gene=eutB;inference=ab initio prediction:Prodigal:002006,similar to AA sequence:UniProtKB:P0AEJ6;locus_tag=GMJLKIPL_01624;product=Ethanolamine ammonia-lyase heavy chain
M-isbiliense-contig_18_1	Prodigal:002006	CDS	29007	29375	.	-	0	ID=GMJLKIPL_01625;inference=ab initio prediction:Prodigal:002006;locus_tag=GMJLKIPL_01625;product=hypothetical protein
M-isbiliense-contig_18_1	Prodigal:002006	CDS	30092	30352	.	+	0	ID=GMJLKIPL_01626;inference=ab initio prediction:Prodigal:002006;locus_tag=GMJLKIPL_01626;product=hypothetical protein
M-isbiliense-contig_18_1	Prodigal:002006	CDS	30433	31293	.	-	0	ID=GMJLKIPL_01627;eC_number=1.-.-.-;Name=ydaD_1;gene=ydaD_1;inference=ab initio prediction:Prodigal:002006,similar to AA sequence:UniProtKB:P80873;locus_tag=GMJLKIPL_01627;product=General stress protein 39
M-isbiliense-contig_18_1	Prodigal:002006	CDS	31380	31637	.	-	0	ID=GMJLKIPL_01628;inference=ab initio prediction:Prodigal:002006;locus_tag=GMJLKIPL_01628;product=hypothetical protein
M-isbiliense-contig_18_1	Prodigal:002006	CDS	31754	32503	.	-	0	ID=GMJLKIPL_01629;inference=ab initio prediction:Prodigal:002006;locus_tag=GMJLKIPL_01629;product=hypothetical protein
M-isbiliense-contig_18_1	Prodigal:002006	CDS	32783	33565	.	+	0	ID=GMJLKIPL_01630;inference=ab initio prediction:Prodigal:002006;locus_tag=GMJLKIPL_01630;product=hypothetical protein
M-isbiliense-contig_18_1	Prodigal:002006	CDS	33677	34132	.	-	0	ID=GMJLKIPL_01631;Name=ros_2;db_xref=COG:COG4957;gene=ros_2;inference=ab initio prediction:Prodigal:002006,similar to AA sequence:UniProtKB:Q04152;locus_tag=GMJLKIPL_01631;product=Transcriptional regulatory protein ros
M-isbiliense-contig_18_1	Prodigal:002006	CDS	34602	34742	.	-	0	ID=GMJLKIPL_01632;inference=ab initio prediction:Prodigal:002006;locus_tag=GMJLKIPL_01632;product=hypothetical protein
M-isbiliense-contig_18_1	Prodigal:002006	CDS	34905	36134	.	-	0	ID=GMJLKIPL_01633;inference=ab initio prediction:Prodigal:002006;locus_tag=GMJLKIPL_01633;product=hypothetical protein
M-isbiliense-contig_18_1	Prodigal:002006	CDS	36259	36792	.	+	0	ID=GMJLKIPL_01634;inference=ab initio prediction:Prodigal:002006;locus_tag=GMJLKIPL_01634;product=hypothetical protein
M-isbiliense-contig_18_1	Prodigal:002006	CDS	36975	37211	.	+	0	ID=GMJLKIPL_01635;inference=ab initio prediction:Prodigal:002006;locus_tag=GMJLKIPL_01635;product=hypothetical protein
M-isbiliense-contig_18_1	Prodigal:002006	CDS	37464	38786	.	-	0	ID=GMJLKIPL_01636;inference=ab initio prediction:Prodigal:002006,similar to AA sequence:UniProtKB:P0AE45;locus_tag=GMJLKIPL_01636;note=UPF0053 inner membrane protein YtfL;product=hypothetical protein
M-isbiliense-contig_18_1	Prodigal:002006	CDS	38944	39543	.	-	0	ID=GMJLKIPL_01637;inference=ab initio prediction:Prodigal:002006;locus_tag=GMJLKIPL_01637;product=hypothetical protein
M-isbiliense-contig_18_1	Prodigal:002006	CDS	39909	41054	.	+	0	ID=GMJLKIPL_01638;inference=ab initio prediction:Prodigal:002006;locus_tag=GMJLKIPL_01638;product=hypothetical protein
M-isbiliense-contig_18_1	Prodigal:002006	CDS	41059	41535	.	-	0	ID=GMJLKIPL_01639;Name=ccmH;db_xref=COG:COG3088;gene=ccmH;inference=ab initio prediction:Prodigal:002006,similar to AA sequence:UniProtKB:Q9I3N0;locus_tag=GMJLKIPL_01639;product=Cytochrome c-type biogenesis protein CcmH
M-isbiliense-contig_18_1	Prodigal:002006	CDS	41540	43528	.	-	0	ID=GMJLKIPL_01640;Name=ccmF;db_xref=COG:COG1138;gene=ccmF;inference=ab initio prediction:Prodigal:002006,similar to AA sequence:UniProtKB:P33927;locus_tag=GMJLKIPL_01640;product=Cytochrome c-type biogenesis protein CcmF
M-isbiliense-contig_18_1	Prodigal:002006	CDS	43635	44150	.	-	0	ID=GMJLKIPL_01641;Name=ccmE;db_xref=COG:COG2332;gene=ccmE;inference=ab initio prediction:Prodigal:002006,similar to AA sequence:UniProtKB:Q9LA01;locus_tag=GMJLKIPL_01641;product=Cytochrome c-type biogenesis protein CcmE
M-isbiliense-contig_18_1	Prodigal:002006	CDS	44305	45438	.	-	0	ID=GMJLKIPL_01642;inference=ab initio prediction:Prodigal:002006;locus_tag=GMJLKIPL_01642;product=hypothetical protein
M-isbiliense-contig_18_1	Prodigal:002006	CDS	45757	47010	.	+	0	ID=GMJLKIPL_01643;Name=ydhP;db_xref=COG:COG2814;gene=ydhP;inference=ab initio prediction:Prodigal:002006,similar to AA sequence:UniProtKB:P77389;locus_tag=GMJLKIPL_01643;product=Inner membrane transport protein YdhP
M-isbiliense-contig_18_1	Prodigal:002006	CDS	47254	47472	.	-	0	ID=GMJLKIPL_01644;inference=ab initio prediction:Prodigal:002006;locus_tag=GMJLKIPL_01644;product=hypothetical protein
M-isbiliense-contig_18_1	Prodigal:002006	CDS	47536	49014	.	-	0	ID=GMJLKIPL_01645;eC_number=2.7.-.-;Name=sasA_7;gene=sasA_7;inference=ab initio prediction:Prodigal:002006,protein motif:HAMAP:MF_01837;locus_tag=GMJLKIPL_01645;product=Adaptive-response sensory-kinase SasA
M-isbiliense-contig_18_1	Prodigal:002006	CDS	49011	49688	.	-	0	ID=GMJLKIPL_01646;Name=phoP;gene=phoP;inference=ab initio prediction:Prodigal:002006,similar to AA sequence:UniProtKB:P23836;locus_tag=GMJLKIPL_01646;product=Transcriptional regulatory protein PhoP
M-isbiliense-contig_18_1	Prodigal:002006	CDS	49766	50284	.	-	0	ID=GMJLKIPL_01647;inference=ab initio prediction:Prodigal:002006;locus_tag=GMJLKIPL_01647;product=hypothetical protein
M-isbiliense-contig_18_1	Prodigal:002006	CDS	50341	51528	.	-	0	ID=GMJLKIPL_01648;inference=ab initio prediction:Prodigal:002006;locus_tag=GMJLKIPL_01648;product=hypothetical protein
M-isbiliense-contig_18_1	Prodigal:002006	CDS	51624	52043	.	-	0	ID=GMJLKIPL_01649;inference=ab initio prediction:Prodigal:002006;locus_tag=GMJLKIPL_01649;product=hypothetical protein
M-isbiliense-contig_18_1	Prodigal:002006	CDS	52238	53911	.	+	0	ID=GMJLKIPL_01650;Name=glcA;db_xref=COG:COG1620;gene=glcA;inference=ab initio prediction:Prodigal:002006,similar to AA sequence:UniProtKB:Q46839;locus_tag=GMJLKIPL_01650;product=Glycolate permease GlcA
M-isbiliense-contig_18_1	Prodigal:002006	CDS	53982	54671	.	+	0	ID=GMJLKIPL_01651;Name=ligE;gene=ligE;inference=ab initio prediction:Prodigal:002006,similar to AA sequence:UniProtKB:P27457;locus_tag=GMJLKIPL_01651;product=Beta-etherase
M-isbiliense-contig_18_1	Prodigal:002006	CDS	54772	56268	.	+	0	ID=GMJLKIPL_01652;inference=ab initio prediction:Prodigal:002006;locus_tag=GMJLKIPL_01652;product=hypothetical protein
M-isbiliense-contig_18_1	Prodigal:002006	CDS	56490	56732	.	+	0	ID=GMJLKIPL_01653;inference=ab initio prediction:Prodigal:002006;locus_tag=GMJLKIPL_01653;product=hypothetical protein
M-isbiliense-contig_18_1	Prodigal:002006	CDS	56836	57087	.	+	0	ID=GMJLKIPL_01654;inference=ab initio prediction:Prodigal:002006;locus_tag=GMJLKIPL_01654;product=hypothetical protein
M-isbiliense-contig_18_1	Prodigal:002006	CDS	57095	58378	.	-	0	ID=GMJLKIPL_01655;Name=arsB;db_xref=COG:COG1055;gene=arsB;inference=ab initio prediction:Prodigal:002006,similar to AA sequence:UniProtKB:P0AB93;locus_tag=GMJLKIPL_01655;product=Arsenical pump membrane protein
M-isbiliense-contig_18_1	Prodigal:002006	CDS	58526	59827	.	-	0	ID=GMJLKIPL_01656;inference=ab initio prediction:Prodigal:002006,similar to AA sequence:UniProtKB:P9WJX1;locus_tag=GMJLKIPL_01656;product=putative MFS-type transporter
M-isbiliense-contig_18_1	Prodigal:002006	CDS	59955	61010	.	-	0	ID=GMJLKIPL_01657;eC_number=7.6.2.10;Name=ugpC_2;db_xref=COG:COG3839;gene=ugpC_2;inference=ab initio prediction:Prodigal:002006,similar to AA sequence:UniProtKB:Q8ZLF4;locus_tag=GMJLKIPL_01657;product=sn-glycerol-3-phosphate import ATP-binding protein UgpC
M-isbiliense-contig_18_1	Prodigal:002006	CDS	61039	61881	.	-	0	ID=GMJLKIPL_01658;Name=lacG;gene=lacG;inference=ab initio prediction:Prodigal:002006,similar to AA sequence:UniProtKB:P29824;locus_tag=GMJLKIPL_01658;product=Lactose transport system permease protein LacG
M-isbiliense-contig_18_1	Prodigal:002006	CDS	61893	62888	.	-	0	ID=GMJLKIPL_01659;eC_number=2.7.1.-;Name=ydjH;db_xref=COG:COG0524;gene=ydjH;inference=ab initio prediction:Prodigal:002006,similar to AA sequence:UniProtKB:P77493;locus_tag=GMJLKIPL_01659;product=putative sugar kinase YdjH
M-isbiliense-contig_18_1	Prodigal:002006	CDS	62971	63522	.	-	0	ID=GMJLKIPL_01660;inference=ab initio prediction:Prodigal:002006;locus_tag=GMJLKIPL_01660;product=hypothetical protein
M-isbiliense-contig_18_1	Prodigal:002006	CDS	63548	63874	.	-	0	ID=GMJLKIPL_01661;inference=ab initio prediction:Prodigal:002006;locus_tag=GMJLKIPL_01661;product=hypothetical protein
M-isbiliense-contig_18_1	Prodigal:002006	CDS	64083	64997	.	+	0	ID=GMJLKIPL_01662;Name=msrQ;gene=msrQ;inference=ab initio prediction:Prodigal:002006,protein motif:HAMAP:MF_01207;locus_tag=GMJLKIPL_01662;product=Protein-methionine-sulfoxide reductase heme-binding subunit MsrQ
M-isbiliense-contig_18_1	Prodigal:002006	CDS	65154	66404	.	+	0	ID=GMJLKIPL_01663;eC_number=1.3.99.-;Name=mmgC_1;db_xref=COG:COG1960;gene=mmgC_1;inference=ab initio prediction:Prodigal:002006,similar to AA sequence:UniProtKB:P45857;locus_tag=GMJLKIPL_01663;product=Acyl-CoA dehydrogenase
M-isbiliense-contig_18_1	Prodigal:002006	CDS	66740	67798	.	+	0	ID=GMJLKIPL_01664;inference=ab initio prediction:Prodigal:002006;locus_tag=GMJLKIPL_01664;product=hypothetical protein
M-isbiliense-contig_18_1	Prodigal:002006	CDS	67800	70973	.	+	0	ID=GMJLKIPL_01665;Name=czcA_4;gene=czcA_4;inference=ab initio prediction:Prodigal:002006,similar to AA sequence:UniProtKB:P13511;locus_tag=GMJLKIPL_01665;product=Cobalt-zinc-cadmium resistance protein CzcA
M-isbiliense-contig_18_1	Prodigal:002006	CDS	71140	71322	.	+	0	ID=GMJLKIPL_01666;inference=ab initio prediction:Prodigal:002006;locus_tag=GMJLKIPL_01666;product=hypothetical protein
M-isbiliense-contig_18_1	Prodigal:002006	CDS	71432	73555	.	-	0	ID=GMJLKIPL_01667;inference=ab initio prediction:Prodigal:002006;locus_tag=GMJLKIPL_01667;product=hypothetical protein
M-isbiliense-contig_18_1	Prodigal:002006	CDS	73784	74740	.	+	0	ID=GMJLKIPL_01668;inference=ab initio prediction:Prodigal:002006;locus_tag=GMJLKIPL_01668;product=hypothetical protein
M-isbiliense-contig_18_1	Prodigal:002006	CDS	74740	75501	.	+	0	ID=GMJLKIPL_01669;inference=ab initio prediction:Prodigal:002006;locus_tag=GMJLKIPL_01669;product=hypothetical protein
M-isbiliense-contig_18_1	Prodigal:002006	CDS	75502	75939	.	+	0	ID=GMJLKIPL_01670;inference=ab initio prediction:Prodigal:002006;locus_tag=GMJLKIPL_01670;product=hypothetical protein
M-isbiliense-contig_18_1	Prodigal:002006	CDS	75924	76847	.	-	0	ID=GMJLKIPL_01671;Name=dmlR_6;gene=dmlR_6;inference=ab initio prediction:Prodigal:002006,similar to AA sequence:UniProtKB:P76250;locus_tag=GMJLKIPL_01671;product=HTH-type transcriptional regulator DmlR
M-isbiliense-contig_18_1	Prodigal:002006	CDS	76965	77894	.	+	0	ID=GMJLKIPL_01672;eC_number=1.13.11.-;Name=mhqO;db_xref=COG:COG0346;gene=mhqO;inference=ab initio prediction:Prodigal:002006,similar to AA sequence:UniProtKB:P96693;locus_tag=GMJLKIPL_01672;product=Putative ring-cleaving dioxygenase MhqO
M-isbiliense-contig_18_1	Prodigal:002006	CDS	77961	80687	.	-	0	ID=GMJLKIPL_01673;eC_number=2.7.13.3;Name=rcsC_10;gene=rcsC_10;inference=ab initio prediction:Prodigal:002006,protein motif:HAMAP:MF_00979;locus_tag=GMJLKIPL_01673;product=Sensor histidine kinase RcsC
M-isbiliense-contig_18_1	Prodigal:002006	CDS	80823	81782	.	+	0	ID=GMJLKIPL_01674;eC_number=2.1.1.172;Name=rsmC;db_xref=COG:COG2813;gene=rsmC;inference=ab initio prediction:Prodigal:002006,similar to AA sequence:UniProtKB:P39406;locus_tag=GMJLKIPL_01674;product=Ribosomal RNA small subunit methyltransferase C
M-isbiliense-contig_18_1	Prodigal:002006	CDS	81779	82531	.	+	0	ID=GMJLKIPL_01675;eC_number=5.4.99.19;Name=rsuA;db_xref=COG:COG1187;gene=rsuA;inference=ab initio prediction:Prodigal:002006,similar to AA sequence:UniProtKB:P0AA43;locus_tag=GMJLKIPL_01675;product=Ribosomal small subunit pseudouridine synthase A
M-isbiliense-contig_18_1	Prodigal:002006	CDS	82637	84259	.	-	0	ID=GMJLKIPL_01676;Name=gsiB_1;db_xref=COG:COG0747;gene=gsiB_1;inference=ab initio prediction:Prodigal:002006,similar to AA sequence:UniProtKB:P75797;locus_tag=GMJLKIPL_01676;product=Glutathione-binding protein GsiB
M-isbiliense-contig_18_1	Prodigal:002006	CDS	84425	84874	.	-	0	ID=GMJLKIPL_01677;inference=ab initio prediction:Prodigal:002006;locus_tag=GMJLKIPL_01677;product=hypothetical protein
M-isbiliense-contig_18_1	Prodigal:002006	CDS	84871	85116	.	-	0	ID=GMJLKIPL_01678;inference=ab initio prediction:Prodigal:002006;locus_tag=GMJLKIPL_01678;product=hypothetical protein
M-isbiliense-contig_18_1	Prodigal:002006	CDS	85132	86910	.	-	0	ID=GMJLKIPL_01679;inference=ab initio prediction:Prodigal:002006;locus_tag=GMJLKIPL_01679;product=hypothetical protein
M-isbiliense-contig_18_1	Prodigal:002006	CDS	87462	88868	.	+	0	ID=GMJLKIPL_01680;eC_number=3.3.1.1;Name=ahcY;gene=ahcY;inference=ab initio prediction:Prodigal:002006,similar to AA sequence:UniProtKB:A0A087WNH6;locus_tag=GMJLKIPL_01680;product=Adenosylhomocysteinase
M-isbiliense-contig_18_1	Prodigal:002006	CDS	89170	91827	.	+	0	ID=GMJLKIPL_01681;eC_number=2.7.-.-;Name=sasA_8;gene=sasA_8;inference=ab initio prediction:Prodigal:002006,protein motif:HAMAP:MF_01837;locus_tag=GMJLKIPL_01681;product=Adaptive-response sensory-kinase SasA
M-isbiliense-contig_18_1	Prodigal:002006	CDS	92051	93598	.	+	0	ID=GMJLKIPL_01682;inference=ab initio prediction:Prodigal:002006;locus_tag=GMJLKIPL_01682;product=hypothetical protein
M-isbiliense-contig_18_1	Prodigal:002006	CDS	93614	94360	.	+	0	ID=GMJLKIPL_01683;eC_number=2.7.7.99;Name=murU;db_xref=COG:COG1208;gene=murU;inference=ab initio prediction:Prodigal:002006,similar to AA sequence:UniProtKB:Q88QT2;locus_tag=GMJLKIPL_01683;product=N-acetylmuramate alpha-1-phosphate uridylyltransferase
M-isbiliense-contig_18_1	Prodigal:002006	CDS	94357	94920	.	+	0	ID=GMJLKIPL_01684;inference=ab initio prediction:Prodigal:002006;locus_tag=GMJLKIPL_01684;product=hypothetical protein
M-isbiliense-contig_18_1	Prodigal:002006	CDS	94917	98084	.	+	0	ID=GMJLKIPL_01685;inference=ab initio prediction:Prodigal:002006;locus_tag=GMJLKIPL_01685;product=hypothetical protein
M-isbiliense-contig_18_1	Prodigal:002006	CDS	98253	99479	.	-	0	ID=GMJLKIPL_01686;inference=ab initio prediction:Prodigal:002006;locus_tag=GMJLKIPL_01686;product=hypothetical protein
M-isbiliense-contig_18_1	Prodigal:002006	CDS	99482	99892	.	-	0	ID=GMJLKIPL_01687;inference=ab initio prediction:Prodigal:002006;locus_tag=GMJLKIPL_01687;product=hypothetical protein
M-isbiliense-contig_18_1	Prodigal:002006	CDS	99924	101378	.	-	0	ID=GMJLKIPL_01688;eC_number=2.5.1.141;Name=cyoE;gene=cyoE;inference=ab initio prediction:Prodigal:002006,protein motif:HAMAP:MF_00154;locus_tag=GMJLKIPL_01688;product=Protoheme IX farnesyltransferase
M-isbiliense-contig_18_1	Prodigal:002006	CDS	102143	103522	.	+	0	ID=GMJLKIPL_01689;inference=ab initio prediction:Prodigal:002006;locus_tag=GMJLKIPL_01689;product=hypothetical protein
M-isbiliense-contig_18_1	Prodigal:002006	CDS	103690	107139	.	+	0	ID=GMJLKIPL_01690;eC_number=3.1.11.5;Name=recB;gene=recB;inference=ab initio prediction:Prodigal:002006,protein motif:HAMAP:MF_01485;locus_tag=GMJLKIPL_01690;product=RecBCD enzyme subunit RecB
M-isbiliense-contig_18_1	Prodigal:002006	CDS	107279	107602	.	+	0	ID=GMJLKIPL_01691;inference=ab initio prediction:Prodigal:002006,similar to AA sequence:UniProtKB:P00275;locus_tag=GMJLKIPL_01691;product=Thioredoxin C-1
M-isbiliense-contig_18_1	Prodigal:002006	CDS	107735	108616	.	-	0	ID=GMJLKIPL_01692;inference=ab initio prediction:Prodigal:002006;locus_tag=GMJLKIPL_01692;product=hypothetical protein
M-isbiliense-contig_18_1	Prodigal:002006	CDS	108832	109197	.	-	0	ID=GMJLKIPL_01693;inference=ab initio prediction:Prodigal:002006;locus_tag=GMJLKIPL_01693;product=hypothetical protein
M-isbiliense-contig_18_1	Prodigal:002006	CDS	109190	109699	.	-	0	ID=GMJLKIPL_01694;inference=ab initio prediction:Prodigal:002006;locus_tag=GMJLKIPL_01694;product=hypothetical protein
[truncated: 8,226,569 more chars]
