# Supplementary material for: Comprehensive Comparative Genomics and Phenotyping of Methylobacterium Species
Source: Front Microbiol. 2021 Oct 6;12:740610. doi: 10.3389/fmicb.2021.740610 (PMC8561711; doi:10.3389/fmicb.2021.740610)
Supplement: Supplementary file 9 [file Data_Sheet_3.ZIP › Mb_komagatae.gff]

##gff-version 3
##sequence-region sca00001 1 602833
##sequence-region sca00002 1 437691
##sequence-region sca00003 1 421657
##sequence-region sca00004 1 309712
##sequence-region sca00005 1 283972
##sequence-region sca00006 1 271185
##sequence-region sca00007 1 253296
##sequence-region sca00008 1 251431
##sequence-region sca00009 1 247613
##sequence-region sca00010 1 226063
##sequence-region sca00011 1 221387
##sequence-region sca00012 1 216514
##sequence-region sca00013 1 189843
##sequence-region sca00014 1 144904
##sequence-region sca00015 1 130013
##sequence-region sca00016 1 120259
##sequence-region sca00017 1 119487
##sequence-region sca00018 1 108050
##sequence-region sca00019 1 104873
##sequence-region sca00020 1 101559
##sequence-region sca00021 1 91751
##sequence-region sca00022 1 84333
##sequence-region sca00023 1 82232
##sequence-region sca00024 1 78805
##sequence-region sca00025 1 67633
##sequence-region sca00026 1 58052
##sequence-region sca00027 1 54347
##sequence-region sca00028 1 45453
##sequence-region sca00029 1 24019
##sequence-region sca00030 1 23251
##sequence-region sca00031 1 19392
##sequence-region sca00032 1 18407
##sequence-region sca00033 1 16857
##sequence-region sca00034 1 15941
##sequence-region sca00035 1 13432
##sequence-region sca00036 1 12157
##sequence-region sca00037 1 10517
##sequence-region sca00038 1 9279
##sequence-region sca00039 1 2725
##sequence-region sca00040 1 2067
##sequence-region sca00041 1 1902
##sequence-region sca00042 1 1676
##sequence-region sca00043 1 1625
##sequence-region sca00044 1 1520
##sequence-region sca00045 1 1516
##sequence-region sca00046 1 1262
sca00001	Prodigal:002006	CDS	159	1331	.	+	0	ID=IDALCEFB_00001;inference=ab initio prediction:Prodigal:002006;locus_tag=IDALCEFB_00001;product=hypothetical protein
sca00001	Prodigal:002006	CDS	1658	3034	.	+	0	ID=IDALCEFB_00002;Name=cimH;db_xref=COG:COG3493;gene=cimH;inference=ab initio prediction:Prodigal:002006,similar to AA sequence:UniProtKB:P94363;locus_tag=IDALCEFB_00002;product=Citrate/malate transporter
sca00001	Prodigal:002006	CDS	3087	3698	.	-	0	ID=IDALCEFB_00003;inference=ab initio prediction:Prodigal:002006;locus_tag=IDALCEFB_00003;product=hypothetical protein
sca00001	Prodigal:002006	CDS	3795	4523	.	+	0	ID=IDALCEFB_00004;inference=ab initio prediction:Prodigal:002006;locus_tag=IDALCEFB_00004;product=hypothetical protein
sca00001	Prodigal:002006	CDS	4547	5614	.	-	0	ID=IDALCEFB_00005;inference=ab initio prediction:Prodigal:002006;locus_tag=IDALCEFB_00005;product=hypothetical protein
sca00001	Prodigal:002006	CDS	5834	6703	.	+	0	ID=IDALCEFB_00006;inference=ab initio prediction:Prodigal:002006;locus_tag=IDALCEFB_00006;product=hypothetical protein
sca00001	Prodigal:002006	CDS	6705	7100	.	-	0	ID=IDALCEFB_00007;inference=ab initio prediction:Prodigal:002006;locus_tag=IDALCEFB_00007;product=hypothetical protein
sca00001	Prodigal:002006	CDS	7459	7980	.	+	0	ID=IDALCEFB_00008;Name=pal_1;gene=pal_1;inference=ab initio prediction:Prodigal:002006,similar to AA sequence:UniProtKB:P0A3S8;locus_tag=IDALCEFB_00008;product=Peptidoglycan-associated lipoprotein
sca00001	Prodigal:002006	CDS	8101	9081	.	+	0	ID=IDALCEFB_00009;Name=cpoB;gene=cpoB;inference=ab initio prediction:Prodigal:002006,protein motif:HAMAP:MF_02066;locus_tag=IDALCEFB_00009;product=Cell division coordinator CpoB
sca00001	Prodigal:002006	CDS	9078	10142	.	+	0	ID=IDALCEFB_00010;eC_number=6.3.4.19;Name=tilS;gene=tilS;inference=ab initio prediction:Prodigal:002006,protein motif:HAMAP:MF_01161;locus_tag=IDALCEFB_00010;product=tRNA(Ile)-lysidine synthase
sca00001	Prodigal:002006	CDS	10207	12129	.	+	0	ID=IDALCEFB_00011;eC_number=3.4.24.-;Name=ftsH_1;gene=ftsH_1;inference=ab initio prediction:Prodigal:002006,similar to AA sequence:UniProtKB:B8H444;locus_tag=IDALCEFB_00011;product=ATP-dependent zinc metalloprotease FtsH
sca00001	Prodigal:002006	CDS	12399	13154	.	+	0	ID=IDALCEFB_00012;inference=ab initio prediction:Prodigal:002006;locus_tag=IDALCEFB_00012;product=hypothetical protein
sca00001	Prodigal:002006	CDS	13245	14627	.	+	0	ID=IDALCEFB_00013;eC_number=5.4.2.10;Name=glmM_1;db_xref=COG:COG1109;gene=glmM_1;inference=ab initio prediction:Prodigal:002006,similar to AA sequence:UniProtKB:P31120;locus_tag=IDALCEFB_00013;product=Phosphoglucosamine mutase
sca00001	Prodigal:002006	CDS	14647	14979	.	-	0	ID=IDALCEFB_00014;inference=ab initio prediction:Prodigal:002006;locus_tag=IDALCEFB_00014;product=hypothetical protein
sca00001	Prodigal:002006	CDS	15187	16071	.	+	0	ID=IDALCEFB_00015;db_xref=COG:COG3637;inference=ab initio prediction:Prodigal:002006,similar to AA sequence:UniProtKB:Q9ZCC9;locus_tag=IDALCEFB_00015;product=Putative adhesin RP828
sca00001	Prodigal:002006	CDS	16265	17173	.	+	0	ID=IDALCEFB_00016;Name=ompA_1;gene=ompA_1;inference=ab initio prediction:Prodigal:002006,protein motif:HAMAP:MF_00842;locus_tag=IDALCEFB_00016;product=Outer membrane protein A
sca00001	Prodigal:002006	CDS	17190	17447	.	+	0	ID=IDALCEFB_00017;inference=ab initio prediction:Prodigal:002006;locus_tag=IDALCEFB_00017;product=hypothetical protein
sca00001	Prodigal:002006	CDS	17448	17996	.	-	0	ID=IDALCEFB_00018;inference=ab initio prediction:Prodigal:002006;locus_tag=IDALCEFB_00018;product=hypothetical protein
sca00001	Prodigal:002006	CDS	18562	21252	.	+	0	ID=IDALCEFB_00019;inference=ab initio prediction:Prodigal:002006;locus_tag=IDALCEFB_00019;product=hypothetical protein
sca00001	Prodigal:002006	CDS	21249	22268	.	-	0	ID=IDALCEFB_00020;inference=ab initio prediction:Prodigal:002006;locus_tag=IDALCEFB_00020;product=hypothetical protein
sca00001	Prodigal:002006	CDS	22405	22923	.	+	0	ID=IDALCEFB_00021;inference=ab initio prediction:Prodigal:002006;locus_tag=IDALCEFB_00021;product=hypothetical protein
sca00001	Prodigal:002006	CDS	23225	25003	.	+	0	ID=IDALCEFB_00022;eC_number=7.5.2.3;Name=ndvA;gene=ndvA;inference=ab initio prediction:Prodigal:002006,similar to AA sequence:UniProtKB:Q2YQ73;locus_tag=IDALCEFB_00022;product=Beta-(1-->2)glucan export ATP-binding/permease protein NdvA
sca00001	Prodigal:002006	CDS	25089	25481	.	-	0	ID=IDALCEFB_00023;inference=ab initio prediction:Prodigal:002006;locus_tag=IDALCEFB_00023;product=hypothetical protein
sca00001	Prodigal:002006	CDS	25601	26104	.	-	0	ID=IDALCEFB_00024;inference=ab initio prediction:Prodigal:002006;locus_tag=IDALCEFB_00024;product=hypothetical protein
sca00001	Prodigal:002006	CDS	26205	26798	.	-	0	ID=IDALCEFB_00025;inference=ab initio prediction:Prodigal:002006;locus_tag=IDALCEFB_00025;product=hypothetical protein
sca00001	Prodigal:002006	CDS	27120	28106	.	+	0	ID=IDALCEFB_00026;inference=ab initio prediction:Prodigal:002006;locus_tag=IDALCEFB_00026;product=hypothetical protein
sca00001	Prodigal:002006	CDS	28128	28694	.	-	0	ID=IDALCEFB_00027;Name=efp;db_xref=COG:COG0231;gene=efp;inference=ab initio prediction:Prodigal:002006,similar to AA sequence:UniProtKB:P9WNM3;locus_tag=IDALCEFB_00027;product=Elongation factor P
sca00001	Prodigal:002006	CDS	28828	29883	.	+	0	ID=IDALCEFB_00028;eC_number=6.3.1.-;Name=epmA;db_xref=COG:COG2269;gene=epmA;inference=ab initio prediction:Prodigal:002006,similar to AA sequence:UniProtKB:Q9ZJ12;locus_tag=IDALCEFB_00028;product=Elongation factor P--(R)-beta-lysine ligase
sca00001	Prodigal:002006	CDS	29880	30929	.	+	0	ID=IDALCEFB_00029;eC_number=5.4.3.2;Name=kamA;db_xref=COG:COG1509;gene=kamA;inference=ab initio prediction:Prodigal:002006,similar to AA sequence:UniProtKB:O34676;locus_tag=IDALCEFB_00029;product=L-lysine 2%2C3-aminomutase
sca00001	Prodigal:002006	CDS	30926	31540	.	+	0	ID=IDALCEFB_00030;eC_number=2.5.1.18;Name=gstB_1;db_xref=COG:COG0625;gene=gstB_1;inference=ab initio prediction:Prodigal:002006,similar to AA sequence:UniProtKB:P0ACA7;locus_tag=IDALCEFB_00030;product=Glutathione S-transferase GstB
sca00001	Prodigal:002006	CDS	31646	32296	.	+	0	ID=IDALCEFB_00031;eC_number=4.1.3.17;Name=ligK;db_xref=COG:COG0684;gene=ligK;inference=ab initio prediction:Prodigal:002006,similar to AA sequence:UniProtKB:G2IQQ8;locus_tag=IDALCEFB_00031;product=4-carboxy-4-hydroxy-2-oxoadipate aldolase
sca00001	Prodigal:002006	CDS	32302	33129	.	+	0	ID=IDALCEFB_00032;inference=ab initio prediction:Prodigal:002006;locus_tag=IDALCEFB_00032;product=hypothetical protein
sca00001	Prodigal:002006	CDS	33066	33365	.	-	0	ID=IDALCEFB_00033;inference=ab initio prediction:Prodigal:002006;locus_tag=IDALCEFB_00033;product=hypothetical protein
sca00001	Prodigal:002006	CDS	33362	34108	.	-	0	ID=IDALCEFB_00034;inference=ab initio prediction:Prodigal:002006;locus_tag=IDALCEFB_00034;product=hypothetical protein
sca00001	Prodigal:002006	CDS	34190	34474	.	-	0	ID=IDALCEFB_00035;eC_number=3.6.1.7;Name=acyP;db_xref=COG:COG1254;gene=acyP;inference=ab initio prediction:Prodigal:002006,similar to AA sequence:UniProtKB:Q5SKS6;locus_tag=IDALCEFB_00035;product=Acylphosphatase
sca00001	Prodigal:002006	CDS	34500	34931	.	-	0	ID=IDALCEFB_00036;inference=ab initio prediction:Prodigal:002006;locus_tag=IDALCEFB_00036;product=hypothetical protein
sca00001	Prodigal:002006	CDS	34953	35072	.	-	0	ID=IDALCEFB_00037;inference=ab initio prediction:Prodigal:002006;locus_tag=IDALCEFB_00037;product=hypothetical protein
sca00001	Prodigal:002006	CDS	35069	35299	.	-	0	ID=IDALCEFB_00038;inference=ab initio prediction:Prodigal:002006;locus_tag=IDALCEFB_00038;product=hypothetical protein
sca00001	Prodigal:002006	CDS	35313	37316	.	-	0	ID=IDALCEFB_00039;Name=accA1;db_xref=COG:COG4770;gene=accA1;inference=ab initio prediction:Prodigal:002006,similar to AA sequence:UniProtKB:P9WPQ3;locus_tag=IDALCEFB_00039;product=Acetyl-/propionyl-coenzyme A carboxylase alpha chain
sca00001	Prodigal:002006	CDS	37416	37856	.	-	0	ID=IDALCEFB_00040;inference=ab initio prediction:Prodigal:002006;locus_tag=IDALCEFB_00040;product=hypothetical protein
sca00001	Prodigal:002006	CDS	38194	39123	.	+	0	ID=IDALCEFB_00041;eC_number=3.5.1.-;db_xref=COG:COG0123;inference=ab initio prediction:Prodigal:002006,similar to AA sequence:UniProtKB:Q9HXM1;locus_tag=IDALCEFB_00041;product=Histone deacetylase-like amidohydrolase
sca00001	Prodigal:002006	CDS	39312	39905	.	+	0	ID=IDALCEFB_00042;inference=ab initio prediction:Prodigal:002006;locus_tag=IDALCEFB_00042;product=hypothetical protein
sca00001	Prodigal:002006	CDS	39908	40609	.	+	0	ID=IDALCEFB_00043;inference=ab initio prediction:Prodigal:002006;locus_tag=IDALCEFB_00043;product=hypothetical protein
sca00001	Prodigal:002006	CDS	40663	42051	.	+	0	ID=IDALCEFB_00044;inference=ab initio prediction:Prodigal:002006;locus_tag=IDALCEFB_00044;product=hypothetical protein
sca00001	Prodigal:002006	CDS	42068	43138	.	-	0	ID=IDALCEFB_00045;Name=ribBA;db_xref=COG:COG0108;gene=ribBA;inference=ab initio prediction:Prodigal:002006,similar to AA sequence:UniProtKB:P9WHF1;locus_tag=IDALCEFB_00045;product=Riboflavin biosynthesis protein RibBA
sca00001	Prodigal:002006	CDS	43189	44286	.	-	0	ID=IDALCEFB_00046;eC_number=4.2.3.5;Name=aroC;db_xref=COG:COG0082;gene=aroC;inference=ab initio prediction:Prodigal:002006,similar to AA sequence:UniProtKB:P12008;locus_tag=IDALCEFB_00046;product=Chorismate synthase
sca00001	Prodigal:002006	CDS	44493	45137	.	+	0	ID=IDALCEFB_00047;inference=ab initio prediction:Prodigal:002006;locus_tag=IDALCEFB_00047;product=hypothetical protein
sca00001	Prodigal:002006	CDS	45202	45546	.	-	0	ID=IDALCEFB_00048;inference=ab initio prediction:Prodigal:002006;locus_tag=IDALCEFB_00048;product=hypothetical protein
sca00001	Prodigal:002006	CDS	45682	46173	.	-	0	ID=IDALCEFB_00049;inference=ab initio prediction:Prodigal:002006;locus_tag=IDALCEFB_00049;product=hypothetical protein
sca00001	Prodigal:002006	CDS	46421	48853	.	+	0	ID=IDALCEFB_00050;inference=ab initio prediction:Prodigal:002006;locus_tag=IDALCEFB_00050;product=hypothetical protein
sca00001	Prodigal:002006	CDS	49104	51050	.	+	0	ID=IDALCEFB_00051;eC_number=6.2.1.1;Name=acsA_1;db_xref=COG:COG0365;gene=acsA_1;inference=ab initio prediction:Prodigal:002006,similar to AA sequence:UniProtKB:Q89WV5;locus_tag=IDALCEFB_00051;product=Acetyl-coenzyme A synthetase
sca00001	Prodigal:002006	CDS	51194	51568	.	+	0	ID=IDALCEFB_00052;inference=ab initio prediction:Prodigal:002006;locus_tag=IDALCEFB_00052;product=hypothetical protein
sca00001	Prodigal:002006	CDS	51568	53256	.	+	0	ID=IDALCEFB_00053;Name=actP_1;db_xref=COG:COG4147;gene=actP_1;inference=ab initio prediction:Prodigal:002006,similar to AA sequence:UniProtKB:P32705;locus_tag=IDALCEFB_00053;product=Cation/acetate symporter ActP
sca00001	Prodigal:002006	CDS	53514	55250	.	+	0	ID=IDALCEFB_00054;Name=nanT_1;gene=nanT_1;inference=ab initio prediction:Prodigal:002006,protein motif:HAMAP:MF_01238;locus_tag=IDALCEFB_00054;product=Sialic acid transporter NanT
sca00001	Prodigal:002006	CDS	55331	56929	.	-	0	ID=IDALCEFB_00055;Name=purH;db_xref=COG:COG0138;gene=purH;inference=ab initio prediction:Prodigal:002006,similar to AA sequence:UniProtKB:P15639;locus_tag=IDALCEFB_00055;product=Bifunctional purine biosynthesis protein PurH
sca00001	Prodigal:002006	CDS	57010	58767	.	-	0	ID=IDALCEFB_00056;Name=fzlC;gene=fzlC;inference=ab initio prediction:Prodigal:002006,similar to AA sequence:UniProtKB:A0A0H3C3S1;locus_tag=IDALCEFB_00056;product=FtsZ-localized protein C
sca00001	Prodigal:002006	CDS	58891	59805	.	-	0	ID=IDALCEFB_00057;Name=mntA;db_xref=COG:COG0803;gene=mntA;inference=ab initio prediction:Prodigal:002006,similar to AA sequence:UniProtKB:Q8Y653;locus_tag=IDALCEFB_00057;product=Manganese-binding lipoprotein MntA
sca00001	Prodigal:002006	CDS	59933	60454	.	+	0	ID=IDALCEFB_00058;inference=ab initio prediction:Prodigal:002006;locus_tag=IDALCEFB_00058;product=hypothetical protein
sca00001	Prodigal:002006	CDS	60558	62351	.	+	0	ID=IDALCEFB_00059;eC_number=7.5.2.6;Name=msbA;db_xref=COG:COG1132;gene=msbA;inference=ab initio prediction:Prodigal:002006,similar to AA sequence:UniProtKB:P63359;locus_tag=IDALCEFB_00059;product=Lipid A export ATP-binding/permease protein MsbA
sca00001	Prodigal:002006	CDS	62362	63567	.	+	0	ID=IDALCEFB_00060;eC_number=2.6.1.42;Name=ilvE;db_xref=COG:COG0115;gene=ilvE;inference=ab initio prediction:Prodigal:002006,similar to AA sequence:UniProtKB:P9WQ75;locus_tag=IDALCEFB_00060;product=Branched-chain-amino-acid aminotransferase
sca00001	Prodigal:002006	CDS	63791	64576	.	+	0	ID=IDALCEFB_00061;inference=ab initio prediction:Prodigal:002006;locus_tag=IDALCEFB_00061;product=hypothetical protein
sca00001	Prodigal:002006	CDS	64628	65305	.	+	0	ID=IDALCEFB_00062;Name=kpsT;gene=kpsT;inference=ab initio prediction:Prodigal:002006,similar to AA sequence:UniProtKB:P23888;locus_tag=IDALCEFB_00062;product=Polysialic acid transport ATP-binding protein KpsT
sca00001	Prodigal:002006	CDS	65424	66665	.	+	0	ID=IDALCEFB_00063;inference=ab initio prediction:Prodigal:002006;locus_tag=IDALCEFB_00063;product=hypothetical protein
sca00001	Prodigal:002006	CDS	66792	68027	.	+	0	ID=IDALCEFB_00064;inference=ab initio prediction:Prodigal:002006;locus_tag=IDALCEFB_00064;product=hypothetical protein
sca00001	Prodigal:002006	CDS	68039	68656	.	-	0	ID=IDALCEFB_00065;inference=ab initio prediction:Prodigal:002006;locus_tag=IDALCEFB_00065;product=hypothetical protein
sca00001	Prodigal:002006	CDS	68810	70954	.	+	0	ID=IDALCEFB_00066;Name=flhA_1;db_xref=COG:COG1298;gene=flhA_1;inference=ab initio prediction:Prodigal:002006,similar to AA sequence:UniProtKB:Q8YDK9;locus_tag=IDALCEFB_00066;product=Flagellar biosynthesis protein FlhA
sca00001	Prodigal:002006	CDS	71024	72091	.	-	0	ID=IDALCEFB_00067;inference=ab initio prediction:Prodigal:002006;locus_tag=IDALCEFB_00067;product=hypothetical protein
sca00001	Prodigal:002006	CDS	72226	72633	.	-	0	ID=IDALCEFB_00068;inference=ab initio prediction:Prodigal:002006;locus_tag=IDALCEFB_00068;product=hypothetical protein
sca00001	Prodigal:002006	CDS	72693	74045	.	-	0	ID=IDALCEFB_00069;eC_number=7.1.2.2;Name=yscN;gene=yscN;inference=ab initio prediction:Prodigal:002006,similar to AA sequence:UniProtKB:P40291;locus_tag=IDALCEFB_00069;product=putative ATP synthase YscN
sca00001	Prodigal:002006	CDS	74471	75172	.	+	0	ID=IDALCEFB_00070;Name=ctrA_1;gene=ctrA_1;inference=ab initio prediction:Prodigal:002006,similar to AA sequence:UniProtKB:Q8FZ93;locus_tag=IDALCEFB_00070;product=Cell cycle response regulator CtrA
sca00001	Prodigal:002006	CDS	75690	76532	.	+	0	ID=IDALCEFB_00071;inference=ab initio prediction:Prodigal:002006;locus_tag=IDALCEFB_00071;product=hypothetical protein
sca00001	Prodigal:002006	CDS	76749	77504	.	-	0	ID=IDALCEFB_00072;inference=ab initio prediction:Prodigal:002006;locus_tag=IDALCEFB_00072;product=hypothetical protein
sca00001	Prodigal:002006	CDS	77520	78902	.	-	0	ID=IDALCEFB_00073;eC_number=6.1.1.16;Name=cysS;db_xref=COG:COG0215;gene=cysS;inference=ab initio prediction:Prodigal:002006,similar to AA sequence:UniProtKB:P21888;locus_tag=IDALCEFB_00073;product=Cysteine--tRNA ligase
sca00001	Prodigal:002006	CDS	79212	79556	.	+	0	ID=IDALCEFB_00074;inference=ab initio prediction:Prodigal:002006;locus_tag=IDALCEFB_00074;product=hypothetical protein
sca00001	Prodigal:002006	CDS	79578	80093	.	-	0	ID=IDALCEFB_00075;inference=ab initio prediction:Prodigal:002006;locus_tag=IDALCEFB_00075;product=hypothetical protein
sca00001	Prodigal:002006	CDS	80244	81341	.	+	0	ID=IDALCEFB_00076;inference=ab initio prediction:Prodigal:002006;locus_tag=IDALCEFB_00076;product=hypothetical protein
sca00001	Prodigal:002006	CDS	82348	83535	.	+	0	ID=IDALCEFB_00077;Name=pal_2;gene=pal_2;inference=ab initio prediction:Prodigal:002006,protein motif:HAMAP:MF_02204;locus_tag=IDALCEFB_00077;product=Peptidoglycan-associated lipoprotein
sca00001	Prodigal:002006	CDS	83602	84447	.	+	0	ID=IDALCEFB_00078;eC_number=2.4.2.52;Name=citG;db_xref=COG:COG1767;gene=citG;inference=ab initio prediction:Prodigal:002006,similar to AA sequence:UniProtKB:P77231;locus_tag=IDALCEFB_00078;product=2-(5''-triphosphoribosyl)-3'-dephosphocoenzyme-A synthase
sca00001	Prodigal:002006	CDS	84452	85498	.	-	0	ID=IDALCEFB_00079;inference=ab initio prediction:Prodigal:002006;locus_tag=IDALCEFB_00079;product=hypothetical protein
sca00001	Aragorn:001002	tRNA	85745	85819	.	-	.	ID=IDALCEFB_00080;inference=COORDINATES:profile:Aragorn:001002;locus_tag=IDALCEFB_00080;product=tRNA-Thr(cgt)
sca00001	Prodigal:002006	CDS	85898	87016	.	-	0	ID=IDALCEFB_00081;eC_number=4.2.3.4;Name=aroB;db_xref=COG:COG0337;gene=aroB;inference=ab initio prediction:Prodigal:002006,similar to AA sequence:UniProtKB:Q9KNV2;locus_tag=IDALCEFB_00081;product=3-dehydroquinate synthase
sca00001	Prodigal:002006	CDS	87027	87620	.	-	0	ID=IDALCEFB_00082;eC_number=2.7.1.71;Name=aroK_1;db_xref=COG:COG0703;gene=aroK_1;inference=ab initio prediction:Prodigal:002006,similar to AA sequence:UniProtKB:P0A6D7;locus_tag=IDALCEFB_00082;product=Shikimate kinase 1
sca00001	Prodigal:002006	CDS	87800	88039	.	+	0	ID=IDALCEFB_00083;inference=ab initio prediction:Prodigal:002006;locus_tag=IDALCEFB_00083;product=hypothetical protein
sca00001	Prodigal:002006	CDS	88036	88980	.	+	0	ID=IDALCEFB_00084;Name=xerD;gene=xerD;inference=ab initio prediction:Prodigal:002006,similar to AA sequence:UniProtKB:Q2YR40;locus_tag=IDALCEFB_00084;product=Tyrosine recombinase XerD
sca00001	Prodigal:002006	CDS	89083	89601	.	+	0	ID=IDALCEFB_00085;inference=ab initio prediction:Prodigal:002006;locus_tag=IDALCEFB_00085;product=hypothetical protein
sca00001	Prodigal:002006	CDS	89699	90064	.	-	0	ID=IDALCEFB_00086;db_xref=COG:COG3474;inference=ab initio prediction:Prodigal:002006,similar to AA sequence:UniProtKB:D5QVH0;locus_tag=IDALCEFB_00086;product=Cytochrome c-554
sca00001	Prodigal:002006	CDS	90410	91702	.	-	0	ID=IDALCEFB_00087;eC_number=1.1.1.136;Name=wbpA;db_xref=COG:COG0677;gene=wbpA;inference=ab initio prediction:Prodigal:002006,similar to AA sequence:UniProtKB:G3XD94;locus_tag=IDALCEFB_00087;product=UDP-N-acetyl-D-glucosamine 6-dehydrogenase
sca00001	Prodigal:002006	CDS	91749	92762	.	-	0	ID=IDALCEFB_00088;eC_number=5.1.3.7;Name=wbgU;gene=wbgU;inference=ab initio prediction:Prodigal:002006,similar to AA sequence:UniProtKB:Q7BJX9;locus_tag=IDALCEFB_00088;product=UDP-N-acetylglucosamine 4-epimerase
sca00001	Prodigal:002006	CDS	92973	93185	.	+	0	ID=IDALCEFB_00089;inference=ab initio prediction:Prodigal:002006;locus_tag=IDALCEFB_00089;product=hypothetical protein
sca00001	Prodigal:002006	CDS	93259	94212	.	+	0	ID=IDALCEFB_00090;inference=ab initio prediction:Prodigal:002006;locus_tag=IDALCEFB_00090;product=hypothetical protein
sca00001	Prodigal:002006	CDS	94499	96640	.	+	0	ID=IDALCEFB_00091;inference=ab initio prediction:Prodigal:002006;locus_tag=IDALCEFB_00091;product=hypothetical protein
sca00001	Prodigal:002006	CDS	96657	98048	.	+	0	ID=IDALCEFB_00092;inference=ab initio prediction:Prodigal:002006;locus_tag=IDALCEFB_00092;product=hypothetical protein
sca00001	Prodigal:002006	CDS	98045	99508	.	+	0	ID=IDALCEFB_00093;inference=ab initio prediction:Prodigal:002006;locus_tag=IDALCEFB_00093;product=hypothetical protein
sca00001	Prodigal:002006	CDS	99505	100491	.	+	0	ID=IDALCEFB_00094;eC_number=5.1.3.26;Name=gnu_1;db_xref=COG:COG0451;gene=gnu_1;inference=ab initio prediction:Prodigal:002006,similar to AA sequence:UniProtKB:Q8X7P7;locus_tag=IDALCEFB_00094;product=N-acetyl-alpha-D-glucosaminyl-diphospho-ditrans%2Coctacis-undecaprenol 4-epimerase
sca00001	Prodigal:002006	CDS	100506	101294	.	+	0	ID=IDALCEFB_00095;eC_number=2.4.1.187;inference=ab initio prediction:Prodigal:002006,protein motif:HAMAP:MF_02070;locus_tag=IDALCEFB_00095;product=N-acetylglucosaminyldiphosphoundecaprenol N-acetyl-beta-D-mannosaminyltransferase
sca00001	Prodigal:002006	CDS	101302	102180	.	-	0	ID=IDALCEFB_00096;inference=ab initio prediction:Prodigal:002006;locus_tag=IDALCEFB_00096;product=hypothetical protein
sca00001	Prodigal:002006	CDS	102205	103344	.	-	0	ID=IDALCEFB_00097;eC_number=1.1.1.369;Name=iolG;gene=iolG;inference=ab initio prediction:Prodigal:002006,protein motif:HAMAP:MF_01671;locus_tag=IDALCEFB_00097;product=Inositol 2-dehydrogenase/D-chiro-inositol 3-dehydrogenase
sca00001	Prodigal:002006	CDS	103528	104475	.	+	0	ID=IDALCEFB_00098;inference=ab initio prediction:Prodigal:002006;locus_tag=IDALCEFB_00098;product=hypothetical protein
sca00001	Prodigal:002006	CDS	104472	106088	.	+	0	ID=IDALCEFB_00099;Name=manA;db_xref=COG:COG2730;gene=manA;inference=ab initio prediction:Prodigal:002006,similar to AA sequence:UniProtKB:P22533;locus_tag=IDALCEFB_00099;product=Beta-mannanase/endoglucanase A
sca00001	Prodigal:002006	CDS	106348	106524	.	+	0	ID=IDALCEFB_00100;inference=ab initio prediction:Prodigal:002006;locus_tag=IDALCEFB_00100;product=hypothetical protein
sca00001	Prodigal:002006	CDS	106541	107269	.	+	0	ID=IDALCEFB_00101;inference=ab initio prediction:Prodigal:002006;locus_tag=IDALCEFB_00101;product=hypothetical protein
sca00001	Prodigal:002006	CDS	107262	107639	.	+	0	ID=IDALCEFB_00102;inference=ab initio prediction:Prodigal:002006;locus_tag=IDALCEFB_00102;product=hypothetical protein
sca00001	Prodigal:002006	CDS	107636	108670	.	+	0	ID=IDALCEFB_00103;eC_number=3.6.-.-;Name=yjiA_1;db_xref=COG:COG0523;gene=yjiA_1;inference=ab initio prediction:Prodigal:002006,similar to AA sequence:UniProtKB:P24203;locus_tag=IDALCEFB_00103;product=P-loop guanosine triphosphatase YjiA
sca00001	Prodigal:002006	CDS	108713	112066	.	+	0	ID=IDALCEFB_00104;inference=ab initio prediction:Prodigal:002006;locus_tag=IDALCEFB_00104;product=hypothetical protein
sca00001	Prodigal:002006	CDS	112063	113328	.	+	0	ID=IDALCEFB_00105;inference=ab initio prediction:Prodigal:002006;locus_tag=IDALCEFB_00105;product=hypothetical protein
sca00001	Prodigal:002006	CDS	113325	113987	.	+	0	ID=IDALCEFB_00106;eC_number=5.4.99.61;Name=cobH;gene=cobH;inference=ab initio prediction:Prodigal:002006,similar to AA sequence:UniProtKB:P21638;locus_tag=IDALCEFB_00106;product=Precorrin-8X methylmutase
sca00001	Prodigal:002006	CDS	113987	114766	.	+	0	ID=IDALCEFB_00107;eC_number=2.1.1.130;Name=cobI;gene=cobI;inference=ab initio prediction:Prodigal:002006,similar to AA sequence:UniProtKB:P21639;locus_tag=IDALCEFB_00107;product=Precorrin-2 C(20)-methyltransferase
sca00001	Prodigal:002006	CDS	114781	115524	.	+	0	ID=IDALCEFB_00108;eC_number=2.1.1.131;Name=cobJ;gene=cobJ;inference=ab initio prediction:Prodigal:002006,similar to AA sequence:UniProtKB:P21640;locus_tag=IDALCEFB_00108;product=Precorrin-3B C(17)-methyltransferase
sca00001	Prodigal:002006	CDS	115491	116273	.	-	0	ID=IDALCEFB_00109;eC_number=1.3.1.54;Name=cobK;gene=cobK;inference=ab initio prediction:Prodigal:002006,similar to AA sequence:UniProtKB:P21920;locus_tag=IDALCEFB_00109;product=Precorrin-6A reductase
sca00001	Prodigal:002006	CDS	116302	117507	.	+	0	ID=IDALCEFB_00110;eC_number=2.1.1.132;Name=cobL;gene=cobL;inference=ab initio prediction:Prodigal:002006,similar to AA sequence:UniProtKB:P21921;locus_tag=IDALCEFB_00110;product=Precorrin-6Y C(5%2C15)-methyltransferase [decarboxylating]
sca00001	Prodigal:002006	CDS	117486	117920	.	+	0	ID=IDALCEFB_00111;inference=ab initio prediction:Prodigal:002006;locus_tag=IDALCEFB_00111;product=hypothetical protein
sca00001	Prodigal:002006	CDS	117917	118696	.	+	0	ID=IDALCEFB_00112;eC_number=2.1.1.133;Name=cobM;gene=cobM;inference=ab initio prediction:Prodigal:002006,similar to AA sequence:UniProtKB:P21922;locus_tag=IDALCEFB_00112;product=Precorrin-4 C(11)-methyltransferase
sca00001	Prodigal:002006	CDS	118693	120012	.	+	0	ID=IDALCEFB_00113;eC_number=6.3.5.9;Name=cobB;gene=cobB;inference=ab initio prediction:Prodigal:002006,similar to AA sequence:UniProtKB:P21632;locus_tag=IDALCEFB_00113;product=Hydrogenobyrinate a%2Cc-diamide synthase
sca00001	Prodigal:002006	CDS	120041	120514	.	-	0	ID=IDALCEFB_00114;inference=ab initio prediction:Prodigal:002006;locus_tag=IDALCEFB_00114;product=hypothetical protein
sca00001	Prodigal:002006	CDS	121514	123022	.	+	0	ID=IDALCEFB_00115;inference=ab initio prediction:Prodigal:002006;locus_tag=IDALCEFB_00115;product=hypothetical protein
sca00001	Prodigal:002006	CDS	123211	125088	.	+	0	ID=IDALCEFB_00116;inference=ab initio prediction:Prodigal:002006;locus_tag=IDALCEFB_00116;product=hypothetical protein
sca00001	Prodigal:002006	CDS	125131	125454	.	+	0	ID=IDALCEFB_00117;db_xref=COG:COG0718;inference=ab initio prediction:Prodigal:002006,similar to AA sequence:UniProtKB:P44711;locus_tag=IDALCEFB_00117;product=Nucleoid-associated protein
sca00001	Prodigal:002006	CDS	125474	126739	.	+	0	ID=IDALCEFB_00118;inference=ab initio prediction:Prodigal:002006;locus_tag=IDALCEFB_00118;product=hypothetical protein
sca00001	Prodigal:002006	CDS	126808	128427	.	-	0	ID=IDALCEFB_00119;eC_number=4.1.1.49;Name=pckA;db_xref=COG:COG1866;gene=pckA;inference=ab initio prediction:Prodigal:002006,similar to AA sequence:UniProtKB:Q9ZNH4;locus_tag=IDALCEFB_00119;product=Phosphoenolpyruvate carboxykinase (ATP)
sca00001	Prodigal:002006	CDS	128788	129393	.	+	0	ID=IDALCEFB_00120;Name=recR;db_xref=COG:COG0353;gene=recR;inference=ab initio prediction:Prodigal:002006,similar to AA sequence:UniProtKB:Q8RDI4;locus_tag=IDALCEFB_00120;product=Recombination protein RecR
sca00001	Prodigal:002006	CDS	129475	129990	.	+	0	ID=IDALCEFB_00121;eC_number=3.5.1.88;Name=def_1;db_xref=COG:COG0242;gene=def_1;inference=ab initio prediction:Prodigal:002006,similar to AA sequence:UniProtKB:Q9I7A8;locus_tag=IDALCEFB_00121;product=Peptide deformylase
sca00001	Prodigal:002006	CDS	129998	130927	.	+	0	ID=IDALCEFB_00122;eC_number=2.1.2.9;Name=fmt_1;db_xref=COG:COG0223;gene=fmt_1;inference=ab initio prediction:Prodigal:002006,similar to AA sequence:UniProtKB:O85732;locus_tag=IDALCEFB_00122;product=Methionyl-tRNA formyltransferase
sca00001	Prodigal:002006	CDS	130927	131676	.	+	0	ID=IDALCEFB_00123;eC_number=5.4.99.12;Name=truA;db_xref=COG:COG0101;gene=truA;inference=ab initio prediction:Prodigal:002006,similar to AA sequence:UniProtKB:P07649;locus_tag=IDALCEFB_00123;product=tRNA pseudouridine synthase A
sca00001	Prodigal:002006	CDS	131783	133153	.	+	0	ID=IDALCEFB_00124;inference=ab initio prediction:Prodigal:002006;locus_tag=IDALCEFB_00124;product=hypothetical protein
sca00001	Prodigal:002006	CDS	133272	134435	.	-	0	ID=IDALCEFB_00125;eC_number=3.5.1.18;Name=dapE_1;db_xref=COG:COG0624;gene=dapE_1;inference=ab initio prediction:Prodigal:002006,similar to AA sequence:UniProtKB:P0AED7;locus_tag=IDALCEFB_00125;product=Succinyl-diaminopimelate desuccinylase
sca00001	Prodigal:002006	CDS	134446	135318	.	-	0	ID=IDALCEFB_00126;inference=ab initio prediction:Prodigal:002006;locus_tag=IDALCEFB_00126;product=hypothetical protein
sca00001	Prodigal:002006	CDS	135315	137735	.	-	0	ID=IDALCEFB_00127;eC_number=6.1.1.20;Name=pheT;db_xref=COG:COG0072;gene=pheT;inference=ab initio prediction:Prodigal:002006,similar to AA sequence:UniProtKB:P07395;locus_tag=IDALCEFB_00127;product=Phenylalanine--tRNA ligase beta subunit
sca00001	Prodigal:002006	CDS	137778	138860	.	-	0	ID=IDALCEFB_00128;eC_number=6.1.1.20;Name=pheS;db_xref=COG:COG0016;gene=pheS;inference=ab initio prediction:Prodigal:002006,similar to AA sequence:UniProtKB:P08312;locus_tag=IDALCEFB_00128;product=Phenylalanine--tRNA ligase alpha subunit
sca00001	Prodigal:002006	CDS	139010	139390	.	-	0	ID=IDALCEFB_00129;Name=rplT;db_xref=COG:COG0292;gene=rplT;inference=ab initio prediction:Prodigal:002006,similar to AA sequence:UniProtKB:Q6NDR6;locus_tag=IDALCEFB_00129;product=50S ribosomal protein L20
sca00001	Prodigal:002006	CDS	139439	139642	.	-	0	ID=IDALCEFB_00130;Name=rpmI;db_xref=COG:COG0291;gene=rpmI;inference=ab initio prediction:Prodigal:002006,similar to AA sequence:UniProtKB:Q6NDR5;locus_tag=IDALCEFB_00130;product=50S ribosomal protein L35
sca00001	Prodigal:002006	CDS	140023	141153	.	+	0	ID=IDALCEFB_00131;eC_number=2.4.1.11;db_xref=COG:COG0438;inference=ab initio prediction:Prodigal:002006,similar to AA sequence:UniProtKB:P9WMY9;locus_tag=IDALCEFB_00131;product=Glycogen synthase
sca00001	Prodigal:002006	CDS	141304	143619	.	+	0	ID=IDALCEFB_00132;inference=ab initio prediction:Prodigal:002006;locus_tag=IDALCEFB_00132;product=hypothetical protein
sca00001	Prodigal:002006	CDS	143715	145085	.	+	0	ID=IDALCEFB_00133;Name=srpC;db_xref=COG:COG2059;gene=srpC;inference=ab initio prediction:Prodigal:002006,similar to AA sequence:UniProtKB:Q55027;locus_tag=IDALCEFB_00133;product=putative chromate transport protein
sca00001	Prodigal:002006	CDS	145140	146192	.	+	0	ID=IDALCEFB_00134;eC_number=1.3.1.-;Name=dusA;db_xref=COG:COG0042;gene=dusA;inference=ab initio prediction:Prodigal:002006,similar to AA sequence:UniProtKB:P32695;locus_tag=IDALCEFB_00134;product=tRNA-dihydrouridine(20/20a) synthase
sca00001	Prodigal:002006	CDS	146197	146904	.	-	0	ID=IDALCEFB_00135;inference=ab initio prediction:Prodigal:002006;locus_tag=IDALCEFB_00135;product=hypothetical protein
sca00001	Prodigal:002006	CDS	146901	147113	.	-	0	ID=IDALCEFB_00136;inference=ab initio prediction:Prodigal:002006;locus_tag=IDALCEFB_00136;product=hypothetical protein
sca00001	Prodigal:002006	CDS	147145	147969	.	-	0	ID=IDALCEFB_00137;eC_number=2.7.8.26;Name=cobV;gene=cobV;inference=ab initio prediction:Prodigal:002006,similar to AA sequence:UniProtKB:P29936;locus_tag=IDALCEFB_00137;product=Adenosylcobinamide-GDP ribazoletransferase
sca00001	Prodigal:002006	CDS	148076	149092	.	+	0	ID=IDALCEFB_00138;eC_number=2.4.2.21;Name=cobU;gene=cobU;inference=ab initio prediction:Prodigal:002006,similar to AA sequence:UniProtKB:P29935;locus_tag=IDALCEFB_00138;product=Nicotinate-nucleotide--dimethylbenzimidazole phosphoribosyltransferase
sca00001	Prodigal:002006	CDS	149257	149613	.	+	0	ID=IDALCEFB_00139;eC_number=4.1.2.50;Name=queD;db_xref=COG:COG0720;gene=queD;inference=ab initio prediction:Prodigal:002006,similar to AA sequence:UniProtKB:P65870;locus_tag=IDALCEFB_00139;product=6-carboxy-5%2C6%2C7%2C8-tetrahydropterin synthase
sca00001	Prodigal:002006	CDS	149603	150322	.	+	0	ID=IDALCEFB_00140;eC_number=6.3.4.20;Name=queC;db_xref=COG:COG0603;gene=queC;inference=ab initio prediction:Prodigal:002006,similar to AA sequence:UniProtKB:O31675;locus_tag=IDALCEFB_00140;product=7-cyano-7-deazaguanine synthase
sca00001	Prodigal:002006	CDS	150382	150990	.	-	0	ID=IDALCEFB_00141;Name=nemR;gene=nemR;inference=ab initio prediction:Prodigal:002006,similar to AA sequence:UniProtKB:P67430;locus_tag=IDALCEFB_00141;product=HTH-type transcriptional repressor NemR
sca00001	Prodigal:002006	CDS	151117	152085	.	+	0	ID=IDALCEFB_00142;inference=ab initio prediction:Prodigal:002006;locus_tag=IDALCEFB_00142;product=hypothetical protein
sca00001	Prodigal:002006	CDS	152127	152936	.	+	0	ID=IDALCEFB_00143;inference=ab initio prediction:Prodigal:002006;locus_tag=IDALCEFB_00143;product=hypothetical protein
sca00001	Prodigal:002006	CDS	152951	153532	.	+	0	ID=IDALCEFB_00144;inference=ab initio prediction:Prodigal:002006;locus_tag=IDALCEFB_00144;product=hypothetical protein
sca00001	Prodigal:002006	CDS	153640	154458	.	+	0	ID=IDALCEFB_00145;eC_number=2.1.2.11;Name=panB;db_xref=COG:COG0413;gene=panB;inference=ab initio prediction:Prodigal:002006,similar to AA sequence:UniProtKB:Q9X712;locus_tag=IDALCEFB_00145;product=3-methyl-2-oxobutanoate hydroxymethyltransferase
sca00001	Prodigal:002006	CDS	154461	155501	.	-	0	ID=IDALCEFB_00146;inference=ab initio prediction:Prodigal:002006;locus_tag=IDALCEFB_00146;product=hypothetical protein
sca00001	Prodigal:002006	CDS	155725	155976	.	+	0	ID=IDALCEFB_00147;inference=ab initio prediction:Prodigal:002006;locus_tag=IDALCEFB_00147;product=hypothetical protein
sca00001	Prodigal:002006	CDS	156004	157479	.	-	0	ID=IDALCEFB_00148;eC_number=1.2.1.97;inference=ab initio prediction:Prodigal:002006,similar to AA sequence:UniProtKB:P0DOV9;locus_tag=IDALCEFB_00148;product=3-sulfolactaldehyde dehydrogenase
sca00001	Prodigal:002006	CDS	157472	159487	.	-	0	ID=IDALCEFB_00149;inference=ab initio prediction:Prodigal:002006;locus_tag=IDALCEFB_00149;product=hypothetical protein
sca00001	Prodigal:002006	CDS	159480	160616	.	-	0	ID=IDALCEFB_00150;eC_number=2.3.1.-;Name=phaC_1;db_xref=COG:COG3243;gene=phaC_1;inference=ab initio prediction:Prodigal:002006,similar to AA sequence:UniProtKB:P45370;locus_tag=IDALCEFB_00150;product=Poly(3-hydroxyalkanoate) polymerase subunit PhaC
sca00001	Prodigal:002006	CDS	160609	161433	.	-	0	ID=IDALCEFB_00151;inference=ab initio prediction:Prodigal:002006;locus_tag=IDALCEFB_00151;product=hypothetical protein
sca00001	Prodigal:002006	CDS	161638	162813	.	-	0	ID=IDALCEFB_00152;eC_number=1.1.1.192;Name=adh1;db_xref=COG:COG1454;gene=adh1;inference=ab initio prediction:Prodigal:002006,similar to AA sequence:UniProtKB:A4IP64;locus_tag=IDALCEFB_00152;product=Long-chain-alcohol dehydrogenase 1
sca00001	Prodigal:002006	CDS	162870	164522	.	-	0	ID=IDALCEFB_00153;eC_number=2.2.1.6;Name=budB;db_xref=COG:COG0028;gene=budB;inference=ab initio prediction:Prodigal:002006,similar to AA sequence:UniProtKB:P27696;locus_tag=IDALCEFB_00153;product=Acetolactate synthase%2C catabolic
sca00001	Prodigal:002006	CDS	164718	165653	.	-	0	ID=IDALCEFB_00154;Name=pcpR;gene=pcpR;inference=ab initio prediction:Prodigal:002006,similar to AA sequence:UniProtKB:P52679;locus_tag=IDALCEFB_00154;product=PCP degradation transcriptional activation protein
sca00001	Prodigal:002006	CDS	165712	166428	.	-	0	ID=IDALCEFB_00155;inference=ab initio prediction:Prodigal:002006;locus_tag=IDALCEFB_00155;product=hypothetical protein
sca00001	Prodigal:002006	CDS	166470	168119	.	-	0	ID=IDALCEFB_00156;eC_number=1.1.3.43;Name=neoG;gene=neoG;inference=ab initio prediction:Prodigal:002006,similar to AA sequence:UniProtKB:Q53U15;locus_tag=IDALCEFB_00156;product=Paromamine 6'-oxidase
sca00001	Prodigal:002006	CDS	168299	170323	.	+	0	ID=IDALCEFB_00157;eC_number=2.7.13.3;Name=rcsC_1;gene=rcsC_1;inference=ab initio prediction:Prodigal:002006,protein motif:HAMAP:MF_00979;locus_tag=IDALCEFB_00157;product=Sensor histidine kinase RcsC
sca00001	Prodigal:002006	CDS	170320	170505	.	-	0	ID=IDALCEFB_00158;Name=yacG;gene=yacG;inference=ab initio prediction:Prodigal:002006,protein motif:HAMAP:MF_00649;locus_tag=IDALCEFB_00158;product=DNA gyrase inhibitor YacG
sca00001	Prodigal:002006	CDS	170502	171149	.	-	0	ID=IDALCEFB_00159;eC_number=3.6.1.9;Name=yhdE;db_xref=COG:COG0424;gene=yhdE;inference=ab initio prediction:Prodigal:002006,similar to AA sequence:UniProtKB:P25536;locus_tag=IDALCEFB_00159;product=dTTP/UTP pyrophosphatase
sca00001	Prodigal:002006	CDS	171355	171567	.	+	0	ID=IDALCEFB_00160;inference=ab initio prediction:Prodigal:002006;locus_tag=IDALCEFB_00160;product=hypothetical protein
sca00001	Prodigal:002006	CDS	171723	171962	.	+	0	ID=IDALCEFB_00161;inference=ab initio prediction:Prodigal:002006;locus_tag=IDALCEFB_00161;product=hypothetical protein
sca00001	Prodigal:002006	CDS	172322	173530	.	+	0	ID=IDALCEFB_00162;inference=ab initio prediction:Prodigal:002006;locus_tag=IDALCEFB_00162;product=hypothetical protein
sca00001	Prodigal:002006	CDS	173598	176264	.	+	0	ID=IDALCEFB_00163;inference=ab initio prediction:Prodigal:002006;locus_tag=IDALCEFB_00163;product=hypothetical protein
sca00001	Prodigal:002006	CDS	176280	177182	.	-	0	ID=IDALCEFB_00164;eC_number=2.5.1.75;Name=miaA;db_xref=COG:COG0324;gene=miaA;inference=ab initio prediction:Prodigal:002006,similar to AA sequence:UniProtKB:P16384;locus_tag=IDALCEFB_00164;product=tRNA dimethylallyltransferase
sca00001	Prodigal:002006	CDS	177196	178080	.	+	0	ID=IDALCEFB_00165;inference=ab initio prediction:Prodigal:002006;locus_tag=IDALCEFB_00165;product=hypothetical protein
sca00001	Prodigal:002006	CDS	178127	178234	.	-	0	ID=IDALCEFB_00166;inference=ab initio prediction:Prodigal:002006;locus_tag=IDALCEFB_00166;product=hypothetical protein
sca00001	Prodigal:002006	CDS	178521	180041	.	-	0	ID=IDALCEFB_00167;eC_number=3.4.21.107;Name=degP_1;db_xref=COG:COG0265;gene=degP_1;inference=ab initio prediction:Prodigal:002006,similar to AA sequence:UniProtKB:P0C0V0;locus_tag=IDALCEFB_00167;product=Periplasmic serine endoprotease DegP
sca00001	Prodigal:002006	CDS	180161	181123	.	-	0	ID=IDALCEFB_00168;Name=hflC;db_xref=COG:COG0330;gene=hflC;inference=ab initio prediction:Prodigal:002006,similar to AA sequence:UniProtKB:P0ABC3;locus_tag=IDALCEFB_00168;product=Modulator of FtsH protease HflC
sca00001	Prodigal:002006	CDS	181120	182307	.	-	0	ID=IDALCEFB_00169;Name=hflK;db_xref=COG:COG0330;gene=hflK;inference=ab initio prediction:Prodigal:002006,similar to AA sequence:UniProtKB:P0ABC7;locus_tag=IDALCEFB_00169;product=Modulator of FtsH protease HflK
sca00001	Prodigal:002006	CDS	182546	183037	.	-	0	ID=IDALCEFB_00170;eC_number=1.5.1.3;Name=dhfrIII;gene=dhfrIII;inference=ab initio prediction:Prodigal:002006,similar to AA sequence:UniProtKB:P12833;locus_tag=IDALCEFB_00170;product=Dihydrofolate reductase type 3
sca00001	Prodigal:002006	CDS	183039	183833	.	-	0	ID=IDALCEFB_00171;eC_number=2.1.1.45;Name=thyA;db_xref=COG:COG0207;gene=thyA;inference=ab initio prediction:Prodigal:002006,similar to AA sequence:UniProtKB:P67042;locus_tag=IDALCEFB_00171;product=Thymidylate synthase
sca00001	Prodigal:002006	CDS	183895	184701	.	-	0	ID=IDALCEFB_00172;inference=ab initio prediction:Prodigal:002006;locus_tag=IDALCEFB_00172;product=hypothetical protein
sca00001	Aragorn:001002	tmRNA	184759	185117	.	+	.	ID=IDALCEFB_00173;Name=ssrA;gene=ssrA;inference=COORDINATES:profile:Aragorn:001002;locus_tag=IDALCEFB_00173;product=transfer-messenger RNA%2C SsrA
sca00001	Prodigal:002006	CDS	185170	185793	.	+	0	ID=IDALCEFB_00174;inference=ab initio prediction:Prodigal:002006;locus_tag=IDALCEFB_00174;product=hypothetical protein
sca00001	Prodigal:002006	CDS	185842	187056	.	-	0	ID=IDALCEFB_00175;Name=cypB;db_xref=COG:COG0369;gene=cypB;inference=ab initio prediction:Prodigal:002006,similar to AA sequence:UniProtKB:O08336;locus_tag=IDALCEFB_00175;product=Bifunctional cytochrome P450/NADPH--P450 reductase 2
sca00001	Prodigal:002006	CDS	187395	188804	.	+	0	ID=IDALCEFB_00176;eC_number=4.2.1.2;Name=fumC;db_xref=COG:COG0114;gene=fumC;inference=ab initio prediction:Prodigal:002006,similar to AA sequence:UniProtKB:Q92PB6;locus_tag=IDALCEFB_00176;product=Fumarate hydratase class II
sca00001	Prodigal:002006	CDS	188874	189071	.	+	0	ID=IDALCEFB_00177;inference=ab initio prediction:Prodigal:002006;locus_tag=IDALCEFB_00177;product=hypothetical protein
sca00001	Prodigal:002006	CDS	189081	189308	.	+	0	ID=IDALCEFB_00178;inference=ab initio prediction:Prodigal:002006;locus_tag=IDALCEFB_00178;product=hypothetical protein
sca00001	Prodigal:002006	CDS	189396	190013	.	+	0	ID=IDALCEFB_00179;inference=ab initio prediction:Prodigal:002006;locus_tag=IDALCEFB_00179;product=hypothetical protein
sca00001	Prodigal:002006	CDS	190108	191028	.	+	0	ID=IDALCEFB_00180;eC_number=3.4.24.-;Name=mepA_1;db_xref=COG:COG3770;gene=mepA_1;inference=ab initio prediction:Prodigal:002006,similar to AA sequence:UniProtKB:P0C0T5;locus_tag=IDALCEFB_00180;product=Penicillin-insensitive murein endopeptidase
sca00001	Prodigal:002006	CDS	191042	191977	.	-	0	ID=IDALCEFB_00181;eC_number=2.7.1.45;Name=kdgK;gene=kdgK;inference=ab initio prediction:Prodigal:002006,similar to AA sequence:UniProtKB:E0J5J4;locus_tag=IDALCEFB_00181;product=2-dehydro-3-deoxygluconokinase
sca00001	Prodigal:002006	CDS	192098	192970	.	+	0	ID=IDALCEFB_00182;eC_number=1.-.-.-;Name=ydaD_1;gene=ydaD_1;inference=ab initio prediction:Prodigal:002006,similar to AA sequence:UniProtKB:P80873;locus_tag=IDALCEFB_00182;product=General stress protein 39
sca00001	Prodigal:002006	CDS	192974	193660	.	-	0	ID=IDALCEFB_00183;Name=fixK_1;db_xref=COG:COG0664;gene=fixK_1;inference=ab initio prediction:Prodigal:002006,similar to AA sequence:UniProtKB:P29286;locus_tag=IDALCEFB_00183;product=Nitrogen fixation regulation protein FixK
sca00001	Prodigal:002006	CDS	193950	194963	.	+	0	ID=IDALCEFB_00184;inference=ab initio prediction:Prodigal:002006;locus_tag=IDALCEFB_00184;product=hypothetical protein
sca00001	Prodigal:002006	CDS	194965	195948	.	+	0	ID=IDALCEFB_00185;eC_number=5.1.1.20;Name=ycjG;db_xref=COG:COG4948;gene=ycjG;inference=ab initio prediction:Prodigal:002006,similar to AA sequence:UniProtKB:P51981;locus_tag=IDALCEFB_00185;product=L-Ala-D/L-Glu epimerase
sca00001	Prodigal:002006	CDS	196020	196631	.	+	0	ID=IDALCEFB_00186;inference=ab initio prediction:Prodigal:002006;locus_tag=IDALCEFB_00186;product=hypothetical protein
sca00001	Prodigal:002006	CDS	196635	196982	.	-	0	ID=IDALCEFB_00187;inference=ab initio prediction:Prodigal:002006;locus_tag=IDALCEFB_00187;product=hypothetical protein
sca00001	Prodigal:002006	CDS	196993	197655	.	-	0	ID=IDALCEFB_00188;inference=ab initio prediction:Prodigal:002006;locus_tag=IDALCEFB_00188;product=hypothetical protein
sca00001	Prodigal:002006	CDS	197678	199495	.	-	0	ID=IDALCEFB_00189;eC_number=2.7.13.3;Name=rcsC_2;gene=rcsC_2;inference=ab initio prediction:Prodigal:002006,protein motif:HAMAP:MF_00979;locus_tag=IDALCEFB_00189;product=Sensor histidine kinase RcsC
sca00001	Prodigal:002006	CDS	199826	200149	.	+	0	ID=IDALCEFB_00190;inference=ab initio prediction:Prodigal:002006;locus_tag=IDALCEFB_00190;product=hypothetical protein
sca00001	Prodigal:002006	CDS	200165	201259	.	-	0	ID=IDALCEFB_00191;inference=ab initio prediction:Prodigal:002006;locus_tag=IDALCEFB_00191;product=hypothetical protein
sca00001	Prodigal:002006	CDS	201364	201828	.	-	0	ID=IDALCEFB_00192;inference=ab initio prediction:Prodigal:002006;locus_tag=IDALCEFB_00192;product=hypothetical protein
sca00001	Prodigal:002006	CDS	202162	202674	.	-	0	ID=IDALCEFB_00193;inference=ab initio prediction:Prodigal:002006;locus_tag=IDALCEFB_00193;product=hypothetical protein
sca00001	Prodigal:002006	CDS	203001	203408	.	+	0	ID=IDALCEFB_00194;inference=ab initio prediction:Prodigal:002006;locus_tag=IDALCEFB_00194;product=hypothetical protein
sca00001	Prodigal:002006	CDS	203414	204070	.	-	0	ID=IDALCEFB_00195;eC_number=1.8.4.11;Name=msrA;db_xref=COG:COG0225;gene=msrA;inference=ab initio prediction:Prodigal:002006,similar to AA sequence:UniProtKB:Q93S39;locus_tag=IDALCEFB_00195;product=Peptide methionine sulfoxide reductase MsrA
sca00001	Prodigal:002006	CDS	204226	204726	.	+	0	ID=IDALCEFB_00196;inference=ab initio prediction:Prodigal:002006;locus_tag=IDALCEFB_00196;product=hypothetical protein
sca00001	Prodigal:002006	CDS	204736	205095	.	-	0	ID=IDALCEFB_00197;inference=ab initio prediction:Prodigal:002006;locus_tag=IDALCEFB_00197;product=hypothetical protein
sca00001	Prodigal:002006	CDS	205223	205900	.	+	0	ID=IDALCEFB_00198;eC_number=3.1.3.-;Name=yieH;db_xref=COG:COG0637;gene=yieH;inference=ab initio prediction:Prodigal:002006,similar to AA sequence:UniProtKB:P31467;locus_tag=IDALCEFB_00198;product=6-phosphogluconate phosphatase
sca00001	Prodigal:002006	CDS	206295	206597	.	+	0	ID=IDALCEFB_00199;inference=ab initio prediction:Prodigal:002006;locus_tag=IDALCEFB_00199;product=hypothetical protein
sca00001	Prodigal:002006	CDS	206658	207356	.	-	0	ID=IDALCEFB_00200;inference=ab initio prediction:Prodigal:002006;locus_tag=IDALCEFB_00200;product=hypothetical protein
sca00001	Prodigal:002006	CDS	207483	207785	.	-	0	ID=IDALCEFB_00201;inference=ab initio prediction:Prodigal:002006;locus_tag=IDALCEFB_00201;product=hypothetical protein
sca00001	Prodigal:002006	CDS	207883	209274	.	-	0	ID=IDALCEFB_00202;eC_number=4.3.2.1;Name=argH_1;db_xref=COG:COG0165;gene=argH_1;inference=ab initio prediction:Prodigal:002006,similar to AA sequence:UniProtKB:Q5SLL0;locus_tag=IDALCEFB_00202;product=Argininosuccinate lyase
sca00001	Prodigal:002006	CDS	209317	209961	.	+	0	ID=IDALCEFB_00203;Name=tlpA;db_xref=COG:COG0526;gene=tlpA;inference=ab initio prediction:Prodigal:002006,similar to AA sequence:UniProtKB:P43221;locus_tag=IDALCEFB_00203;product=Thiol:disulfide interchange protein TlpA
sca00001	Prodigal:002006	CDS	209995	211773	.	+	0	ID=IDALCEFB_00204;inference=ab initio prediction:Prodigal:002006;locus_tag=IDALCEFB_00204;product=hypothetical protein
sca00001	Prodigal:002006	CDS	211955	213046	.	+	0	ID=IDALCEFB_00205;Name=recA;gene=recA;inference=ab initio prediction:Prodigal:002006,similar to AA sequence:UniProtKB:Q2YRU7;locus_tag=IDALCEFB_00205;product=Protein RecA
sca00001	Prodigal:002006	CDS	213296	213562	.	-	0	ID=IDALCEFB_00206;Name=rpsQ;db_xref=COG:COG0186;gene=rpsQ;inference=ab initio prediction:Prodigal:002006,similar to AA sequence:UniProtKB:Q6N4U3;locus_tag=IDALCEFB_00206;product=30S ribosomal protein S17
sca00001	Prodigal:002006	CDS	213573	213788	.	-	0	ID=IDALCEFB_00207;Name=rpmC;db_xref=COG:COG0255;gene=rpmC;inference=ab initio prediction:Prodigal:002006,similar to AA sequence:UniProtKB:Q6N4U2;locus_tag=IDALCEFB_00207;product=50S ribosomal protein L29
sca00001	Prodigal:002006	CDS	213800	214213	.	-	0	ID=IDALCEFB_00208;Name=rplP;db_xref=COG:COG0197;gene=rplP;inference=ab initio prediction:Prodigal:002006,similar to AA sequence:UniProtKB:Q6N4U1;locus_tag=IDALCEFB_00208;product=50S ribosomal protein L16
sca00001	Prodigal:002006	CDS	214222	214968	.	-	0	ID=IDALCEFB_00209;Name=rpsC;db_xref=COG:COG0092;gene=rpsC;inference=ab initio prediction:Prodigal:002006,similar to AA sequence:UniProtKB:Q6N4U0;locus_tag=IDALCEFB_00209;product=30S ribosomal protein S3
sca00001	Prodigal:002006	CDS	214979	215365	.	-	0	ID=IDALCEFB_00210;Name=rplV;db_xref=COG:COG0091;gene=rplV;inference=ab initio prediction:Prodigal:002006,similar to AA sequence:UniProtKB:Q6N4T9;locus_tag=IDALCEFB_00210;product=50S ribosomal protein L22
sca00001	Prodigal:002006	CDS	215367	215645	.	-	0	ID=IDALCEFB_00211;Name=rpsS;db_xref=COG:COG0185;gene=rpsS;inference=ab initio prediction:Prodigal:002006,similar to AA sequence:UniProtKB:Q6N4T8;locus_tag=IDALCEFB_00211;product=30S ribosomal protein S19
sca00001	Prodigal:002006	CDS	215651	216487	.	-	0	ID=IDALCEFB_00212;Name=rplB;db_xref=COG:COG0090;gene=rplB;inference=ab initio prediction:Prodigal:002006,similar to AA sequence:UniProtKB:P60403;locus_tag=IDALCEFB_00212;product=50S ribosomal protein L2
sca00001	Prodigal:002006	CDS	216509	216805	.	-	0	ID=IDALCEFB_00213;Name=rplW;db_xref=COG:COG0089;gene=rplW;inference=ab initio prediction:Prodigal:002006,similar to AA sequence:UniProtKB:Q6N4T7;locus_tag=IDALCEFB_00213;product=50S ribosomal protein L23
sca00001	Prodigal:002006	CDS	216802	217422	.	-	0	ID=IDALCEFB_00214;Name=rplD;db_xref=COG:COG0088;gene=rplD;inference=ab initio prediction:Prodigal:002006,similar to AA sequence:UniProtKB:P61068;locus_tag=IDALCEFB_00214;product=50S ribosomal protein L4
sca00001	Prodigal:002006	CDS	217422	218147	.	-	0	ID=IDALCEFB_00215;Name=rplC;db_xref=COG:COG0087;gene=rplC;inference=ab initio prediction:Prodigal:002006,similar to AA sequence:UniProtKB:P60456;locus_tag=IDALCEFB_00215;product=50S ribosomal protein L3
sca00001	Prodigal:002006	CDS	218197	218505	.	-	0	ID=IDALCEFB_00216;Name=rpsJ;db_xref=COG:COG0051;gene=rpsJ;inference=ab initio prediction:Prodigal:002006,similar to AA sequence:UniProtKB:Q6N4T6;locus_tag=IDALCEFB_00216;product=30S ribosomal protein S10
sca00001	Prodigal:002006	CDS	218579	219769	.	-	0	ID=IDALCEFB_00217;Name=tufA_1;db_xref=COG:COG0050;gene=tufA_1;inference=ab initio prediction:Prodigal:002006,similar to AA sequence:UniProtKB:P09591;locus_tag=IDALCEFB_00217;product=Elongation factor Tu
sca00001	Prodigal:002006	CDS	220059	220922	.	+	0	ID=IDALCEFB_00218;inference=ab initio prediction:Prodigal:002006;locus_tag=IDALCEFB_00218;product=hypothetical protein
sca00001	Prodigal:002006	CDS	221018	221665	.	+	0	ID=IDALCEFB_00219;eC_number=5.2.1.4;Name=nagL_1;gene=nagL_1;inference=ab initio prediction:Prodigal:002006,similar to AA sequence:UniProtKB:O86043;locus_tag=IDALCEFB_00219;product=Maleylpyruvate isomerase
sca00001	Prodigal:002006	CDS	221782	223113	.	+	0	ID=IDALCEFB_00220;eC_number=1.6.99.3;Name=ndh;db_xref=COG:COG1252;gene=ndh;inference=ab initio prediction:Prodigal:002006,similar to AA sequence:UniProtKB:P00393;locus_tag=IDALCEFB_00220;product=NADH dehydrogenase
sca00001	Prodigal:002006	CDS	223147	223449	.	+	0	ID=IDALCEFB_00221;inference=ab initio prediction:Prodigal:002006;locus_tag=IDALCEFB_00221;product=hypothetical protein
sca00001	Prodigal:002006	CDS	223446	223754	.	+	0	ID=IDALCEFB_00222;inference=ab initio prediction:Prodigal:002006;locus_tag=IDALCEFB_00222;product=hypothetical protein
sca00001	Prodigal:002006	CDS	223815	227153	.	-	0	ID=IDALCEFB_00223;eC_number=2.7.13.3;Name=rcsC_3;gene=rcsC_3;inference=ab initio prediction:Prodigal:002006,protein motif:HAMAP:MF_00979;locus_tag=IDALCEFB_00223;product=Sensor histidine kinase RcsC
sca00001	Prodigal:002006	CDS	227317	228939	.	-	0	ID=IDALCEFB_00224;eC_number=7.4.2.10;Name=gsiA_1;db_xref=COG:COG1123;gene=gsiA_1;inference=ab initio prediction:Prodigal:002006,similar to AA sequence:UniProtKB:P75796;locus_tag=IDALCEFB_00224;product=Glutathione import ATP-binding protein GsiA
sca00001	Prodigal:002006	CDS	228942	230363	.	-	0	ID=IDALCEFB_00225;eC_number=3.5.1.18;Name=dapE_2;gene=dapE_2;inference=ab initio prediction:Prodigal:002006,protein motif:HAMAP:MF_01690;locus_tag=IDALCEFB_00225;product=Succinyl-diaminopimelate desuccinylase
sca00001	Prodigal:002006	CDS	230413	231366	.	-	0	ID=IDALCEFB_00226;Name=dppC;db_xref=COG:COG1173;gene=dppC;inference=ab initio prediction:Prodigal:002006,similar to AA sequence:UniProtKB:P0AEG1;locus_tag=IDALCEFB_00226;product=Dipeptide transport system permease protein DppC
sca00001	Prodigal:002006	CDS	231366	232280	.	-	0	ID=IDALCEFB_00227;Name=gsiC_1;db_xref=COG:COG0601;gene=gsiC_1;inference=ab initio prediction:Prodigal:002006,similar to AA sequence:UniProtKB:P75798;locus_tag=IDALCEFB_00227;product=Glutathione transport system permease protein GsiC
sca00001	Prodigal:002006	CDS	232294	233808	.	-	0	ID=IDALCEFB_00228;Name=sgrR;gene=sgrR;inference=ab initio prediction:Prodigal:002006,protein motif:HAMAP:MF_01449;locus_tag=IDALCEFB_00228;product=HTH-type transcriptional regulator SgrR
sca00001	Prodigal:002006	CDS	233947	234855	.	+	0	ID=IDALCEFB_00229;Name=cynR_1;gene=cynR_1;inference=ab initio prediction:Prodigal:002006,similar to AA sequence:UniProtKB:P27111;locus_tag=IDALCEFB_00229;product=HTH-type transcriptional regulator CynR
sca00001	Prodigal:002006	CDS	234920	235039	.	+	0	ID=IDALCEFB_00230;inference=ab initio prediction:Prodigal:002006;locus_tag=IDALCEFB_00230;product=hypothetical protein
sca00001	Prodigal:002006	CDS	235036	235149	.	+	0	ID=IDALCEFB_00231;inference=ab initio prediction:Prodigal:002006;locus_tag=IDALCEFB_00231;product=hypothetical protein
sca00001	Prodigal:002006	CDS	235151	235663	.	-	0	ID=IDALCEFB_00232;inference=ab initio prediction:Prodigal:002006;locus_tag=IDALCEFB_00232;product=hypothetical protein
sca00001	Prodigal:002006	CDS	235816	236004	.	+	0	ID=IDALCEFB_00233;inference=ab initio prediction:Prodigal:002006;locus_tag=IDALCEFB_00233;product=hypothetical protein
sca00001	Prodigal:002006	CDS	236008	236748	.	-	0	ID=IDALCEFB_00234;inference=ab initio prediction:Prodigal:002006;locus_tag=IDALCEFB_00234;product=hypothetical protein
sca00001	Prodigal:002006	CDS	236787	237230	.	+	0	ID=IDALCEFB_00235;db_xref=COG:COG0346;inference=ab initio prediction:Prodigal:002006,similar to AA sequence:UniProtKB:Q8ZM36;locus_tag=IDALCEFB_00235;product=Virulence protein
sca00001	Prodigal:002006	CDS	237263	237706	.	-	0	ID=IDALCEFB_00236;Name=crp_1;db_xref=COG:COG0664;gene=crp_1;inference=ab initio prediction:Prodigal:002006,similar to AA sequence:UniProtKB:P9WMH3;locus_tag=IDALCEFB_00236;product=CRP-like cAMP-activated global transcriptional regulator
sca00001	Prodigal:002006	CDS	237767	238576	.	+	0	ID=IDALCEFB_00237;inference=ab initio prediction:Prodigal:002006;locus_tag=IDALCEFB_00237;product=hypothetical protein
sca00001	Prodigal:002006	CDS	238583	238780	.	-	0	ID=IDALCEFB_00238;inference=ab initio prediction:Prodigal:002006;locus_tag=IDALCEFB_00238;product=hypothetical protein
sca00001	Prodigal:002006	CDS	239022	239168	.	+	0	ID=IDALCEFB_00239;inference=ab initio prediction:Prodigal:002006;locus_tag=IDALCEFB_00239;product=hypothetical protein
sca00001	Prodigal:002006	CDS	240055	240858	.	-	0	ID=IDALCEFB_00240;Name=phyR;gene=phyR;inference=ab initio prediction:Prodigal:002006,similar to AA sequence:UniProtKB:Q0PEV3;locus_tag=IDALCEFB_00240;product=Phyllosphere-induced regulator PhyR
sca00001	Prodigal:002006	CDS	241093	241398	.	+	0	ID=IDALCEFB_00241;inference=ab initio prediction:Prodigal:002006;locus_tag=IDALCEFB_00241;product=hypothetical protein
sca00001	Prodigal:002006	CDS	241485	241661	.	-	0	ID=IDALCEFB_00242;inference=ab initio prediction:Prodigal:002006;locus_tag=IDALCEFB_00242;product=hypothetical protein
sca00001	Prodigal:002006	CDS	241857	242060	.	+	0	ID=IDALCEFB_00243;inference=ab initio prediction:Prodigal:002006;locus_tag=IDALCEFB_00243;product=hypothetical protein
sca00001	Prodigal:002006	CDS	242221	243216	.	+	0	ID=IDALCEFB_00244;inference=ab initio prediction:Prodigal:002006;locus_tag=IDALCEFB_00244;product=hypothetical protein
sca00001	Prodigal:002006	CDS	243309	244265	.	+	0	ID=IDALCEFB_00245;eC_number=3.1.2.6;Name=gloB_1;gene=gloB_1;inference=ab initio prediction:Prodigal:002006,protein motif:HAMAP:MF_01374;locus_tag=IDALCEFB_00245;product=Hydroxyacylglutathione hydrolase
sca00001	Prodigal:002006	CDS	244223	245002	.	-	0	ID=IDALCEFB_00246;inference=ab initio prediction:Prodigal:002006;locus_tag=IDALCEFB_00246;product=hypothetical protein
sca00001	Prodigal:002006	CDS	245103	246929	.	-	0	ID=IDALCEFB_00247;inference=ab initio prediction:Prodigal:002006;locus_tag=IDALCEFB_00247;product=hypothetical protein
sca00001	Prodigal:002006	CDS	247196	247936	.	+	0	ID=IDALCEFB_00248;eC_number=2.8.3.5;Name=scoA;db_xref=COG:COG1788;gene=scoA;inference=ab initio prediction:Prodigal:002006,similar to AA sequence:UniProtKB:P42315;locus_tag=IDALCEFB_00248;product=putative succinyl-CoA:3-ketoacid coenzyme A transferase subunit A
sca00001	Prodigal:002006	CDS	247957	248616	.	+	0	ID=IDALCEFB_00249;eC_number=2.8.3.5;Name=scoB;db_xref=COG:COG2057;gene=scoB;inference=ab initio prediction:Prodigal:002006,similar to AA sequence:UniProtKB:P42316;locus_tag=IDALCEFB_00249;product=putative succinyl-CoA:3-ketoacid coenzyme A transferase subunit B
sca00001	Prodigal:002006	CDS	248665	249351	.	-	0	ID=IDALCEFB_00250;inference=ab initio prediction:Prodigal:002006;locus_tag=IDALCEFB_00250;product=hypothetical protein
sca00001	Prodigal:002006	CDS	249401	250105	.	-	0	ID=IDALCEFB_00251;inference=ab initio prediction:Prodigal:002006;locus_tag=IDALCEFB_00251;product=hypothetical protein
sca00001	Prodigal:002006	CDS	250292	252991	.	-	0	ID=IDALCEFB_00252;eC_number=4.2.1.3;Name=acnA;db_xref=COG:COG1048;gene=acnA;inference=ab initio prediction:Prodigal:002006,similar to AA sequence:UniProtKB:P70920;locus_tag=IDALCEFB_00252;product=Aconitate hydratase A
sca00001	Prodigal:002006	CDS	253381	254166	.	-	0	ID=IDALCEFB_00253;eC_number=3.4.-.-;Name=bepA_1;gene=bepA_1;inference=ab initio prediction:Prodigal:002006,protein motif:HAMAP:MF_00997;locus_tag=IDALCEFB_00253;product=Beta-barrel assembly-enhancing protease
sca00001	Prodigal:002006	CDS	254315	255709	.	+	0	ID=IDALCEFB_00254;eC_number=3.4.11.1;Name=pepA_1;db_xref=COG:COG0260;gene=pepA_1;inference=ab initio prediction:Prodigal:002006,similar to AA sequence:UniProtKB:O84049;locus_tag=IDALCEFB_00254;product=putative cytosol aminopeptidase
sca00001	Prodigal:002006	CDS	255781	255957	.	+	0	ID=IDALCEFB_00255;inference=ab initio prediction:Prodigal:002006;locus_tag=IDALCEFB_00255;product=hypothetical protein
sca00001	Prodigal:002006	CDS	256015	256428	.	+	0	ID=IDALCEFB_00256;inference=ab initio prediction:Prodigal:002006;locus_tag=IDALCEFB_00256;product=hypothetical protein
sca00001	Prodigal:002006	CDS	256425	257597	.	-	0	ID=IDALCEFB_00257;eC_number=3.5.1.32;Name=hipO_1;db_xref=COG:COG1473;gene=hipO_1;inference=ab initio prediction:Prodigal:002006,similar to AA sequence:UniProtKB:P45493;locus_tag=IDALCEFB_00257;product=Hippurate hydrolase
sca00001	Prodigal:002006	CDS	257662	258117	.	-	0	ID=IDALCEFB_00258;Name=hmrR_1;gene=hmrR_1;inference=ab initio prediction:Prodigal:002006,similar to AA sequence:UniProtKB:Q9X5X4;locus_tag=IDALCEFB_00258;product=HTH-type transcriptional regulator HmrR
sca00001	Prodigal:002006	CDS	258114	260585	.	-	0	ID=IDALCEFB_00259;eC_number=7.2.2.9;Name=actP_2;gene=actP_2;inference=ab initio prediction:Prodigal:002006,similar to AA sequence:UniProtKB:Q9X5X3;locus_tag=IDALCEFB_00259;product=Copper-transporting P-type ATPase
sca00001	Prodigal:002006	CDS	260742	261107	.	-	0	ID=IDALCEFB_00260;Name=cycA;gene=cycA;inference=ab initio prediction:Prodigal:002006,similar to AA sequence:UniProtKB:P00083;locus_tag=IDALCEFB_00260;product=Cytochrome c2
sca00001	Prodigal:002006	CDS	261363	261962	.	+	0	ID=IDALCEFB_00261;eC_number=1.8.4.-;Name=yfcG_1;db_xref=COG:COG0625;gene=yfcG_1;inference=ab initio prediction:Prodigal:002006,similar to AA sequence:UniProtKB:P77526;locus_tag=IDALCEFB_00261;product=Disulfide-bond oxidoreductase YfcG
sca00001	Prodigal:002006	CDS	261985	263232	.	-	0	ID=IDALCEFB_00262;eC_number=2.7.13.3;Name=phoR_1;gene=phoR_1;inference=ab initio prediction:Prodigal:002006,similar to AA sequence:UniProtKB:P08400;locus_tag=IDALCEFB_00262;product=Phosphate regulon sensor protein PhoR
sca00001	Prodigal:002006	CDS	263248	264348	.	-	0	ID=IDALCEFB_00263;Name=ybhN;db_xref=COG:COG0392;gene=ybhN;inference=ab initio prediction:Prodigal:002006,similar to AA sequence:UniProtKB:P75770;locus_tag=IDALCEFB_00263;product=Inner membrane protein YbhN
sca00001	Prodigal:002006	CDS	264539	265162	.	-	0	ID=IDALCEFB_00264;inference=ab initio prediction:Prodigal:002006;locus_tag=IDALCEFB_00264;product=hypothetical protein
sca00001	Prodigal:002006	CDS	265152	265910	.	-	0	ID=IDALCEFB_00265;inference=ab initio prediction:Prodigal:002006;locus_tag=IDALCEFB_00265;product=hypothetical protein
sca00001	Prodigal:002006	CDS	265914	267152	.	-	0	ID=IDALCEFB_00266;eC_number=2.4.1.11;db_xref=COG:COG0438;inference=ab initio prediction:Prodigal:002006,similar to AA sequence:UniProtKB:P9WMY9;locus_tag=IDALCEFB_00266;product=Glycogen synthase
sca00001	Prodigal:002006	CDS	267163	268032	.	-	0	ID=IDALCEFB_00267;eC_number=5.1.3.22;Name=ulaE;db_xref=COG:COG3623;gene=ulaE;inference=ab initio prediction:Prodigal:002006,similar to AA sequence:UniProtKB:P39305;locus_tag=IDALCEFB_00267;product=L-ribulose-5-phosphate 3-epimerase UlaE
sca00001	Prodigal:002006	CDS	268029	269615	.	-	0	ID=IDALCEFB_00268;inference=ab initio prediction:Prodigal:002006;locus_tag=IDALCEFB_00268;product=hypothetical protein
sca00001	Prodigal:002006	CDS	269693	270688	.	-	0	ID=IDALCEFB_00269;eC_number=1.1.1.292;Name=afr;gene=afr;inference=ab initio prediction:Prodigal:002006,similar to AA sequence:UniProtKB:Q2I8V6;locus_tag=IDALCEFB_00269;product=1%2C5-anhydro-D-fructose reductase
sca00001	Prodigal:002006	CDS	270688	271911	.	-	0	ID=IDALCEFB_00270;inference=ab initio prediction:Prodigal:002006;locus_tag=IDALCEFB_00270;product=hypothetical protein
sca00001	Prodigal:002006	CDS	271928	272854	.	-	0	ID=IDALCEFB_00271;inference=ab initio prediction:Prodigal:002006;locus_tag=IDALCEFB_00271;product=hypothetical protein
sca00001	Prodigal:002006	CDS	272854	274044	.	-	0	ID=IDALCEFB_00272;inference=ab initio prediction:Prodigal:002006;locus_tag=IDALCEFB_00272;product=hypothetical protein
sca00001	Prodigal:002006	CDS	274408	275517	.	+	0	ID=IDALCEFB_00273;inference=ab initio prediction:Prodigal:002006;locus_tag=IDALCEFB_00273;product=hypothetical protein
sca00001	Prodigal:002006	CDS	275400	275645	.	-	0	ID=IDALCEFB_00274;inference=ab initio prediction:Prodigal:002006;locus_tag=IDALCEFB_00274;product=hypothetical protein
sca00001	Prodigal:002006	CDS	275662	276297	.	+	0	ID=IDALCEFB_00275;inference=ab initio prediction:Prodigal:002006;locus_tag=IDALCEFB_00275;product=hypothetical protein
sca00001	Prodigal:002006	CDS	276294	278753	.	+	0	ID=IDALCEFB_00276;eC_number=2.4.1.129;Name=mtgA_1;gene=mtgA_1;inference=ab initio prediction:Prodigal:002006,protein motif:HAMAP:MF_00766;locus_tag=IDALCEFB_00276;product=Biosynthetic peptidoglycan transglycosylase
sca00001	Prodigal:002006	CDS	278773	279204	.	-	0	ID=IDALCEFB_00277;inference=ab initio prediction:Prodigal:002006;locus_tag=IDALCEFB_00277;product=hypothetical protein
sca00001	Prodigal:002006	CDS	279316	279501	.	+	0	ID=IDALCEFB_00278;inference=ab initio prediction:Prodigal:002006;locus_tag=IDALCEFB_00278;product=hypothetical protein
sca00001	Prodigal:002006	CDS	279523	280311	.	+	0	ID=IDALCEFB_00279;eC_number=3.1.1.24;Name=catD;db_xref=COG:COG0596;gene=catD;inference=ab initio prediction:Prodigal:002006,similar to AA sequence:UniProtKB:P00632;locus_tag=IDALCEFB_00279;product=3-oxoadipate enol-lactonase 2
sca00001	Prodigal:002006	CDS	280395	280808	.	-	0	ID=IDALCEFB_00280;inference=ab initio prediction:Prodigal:002006;locus_tag=IDALCEFB_00280;product=hypothetical protein
sca00001	Prodigal:002006	CDS	280961	281224	.	-	0	ID=IDALCEFB_00281;inference=ab initio prediction:Prodigal:002006;locus_tag=IDALCEFB_00281;product=hypothetical protein
sca00001	Prodigal:002006	CDS	281289	282899	.	-	0	ID=IDALCEFB_00282;inference=ab initio prediction:Prodigal:002006;locus_tag=IDALCEFB_00282;product=hypothetical protein
sca00001	Prodigal:002006	CDS	282974	284035	.	-	0	ID=IDALCEFB_00283;inference=ab initio prediction:Prodigal:002006;locus_tag=IDALCEFB_00283;product=hypothetical protein
sca00001	Prodigal:002006	CDS	284105	284344	.	-	0	ID=IDALCEFB_00284;inference=ab initio prediction:Prodigal:002006;locus_tag=IDALCEFB_00284;product=hypothetical protein
sca00001	Prodigal:002006	CDS	284435	285532	.	-	0	ID=IDALCEFB_00285;eC_number=1.14.13.239;inference=ab initio prediction:Prodigal:002006,protein motif:HAMAP:MF_02097;locus_tag=IDALCEFB_00285;product=Carnitine monooxygenase oxygenase subunit
sca00001	Prodigal:002006	CDS	285861	286436	.	-	0	ID=IDALCEFB_00286;inference=ab initio prediction:Prodigal:002006;locus_tag=IDALCEFB_00286;product=hypothetical protein
sca00001	Prodigal:002006	CDS	286740	286958	.	+	0	ID=IDALCEFB_00287;inference=ab initio prediction:Prodigal:002006;locus_tag=IDALCEFB_00287;product=hypothetical protein
sca00001	Prodigal:002006	CDS	286969	288537	.	+	0	ID=IDALCEFB_00288;Name=ffh;db_xref=COG:COG0541;gene=ffh;inference=ab initio prediction:Prodigal:002006,similar to AA sequence:UniProtKB:P0AGD7;locus_tag=IDALCEFB_00288;product=Signal recognition particle protein
sca00001	Prodigal:002006	CDS	288534	288863	.	+	0	ID=IDALCEFB_00289;inference=ab initio prediction:Prodigal:002006;locus_tag=IDALCEFB_00289;product=hypothetical protein
sca00001	Prodigal:002006	CDS	288873	289235	.	+	0	ID=IDALCEFB_00290;Name=rpsP;db_xref=COG:COG0228;gene=rpsP;inference=ab initio prediction:Prodigal:002006,similar to AA sequence:UniProtKB:P62236;locus_tag=IDALCEFB_00290;product=30S ribosomal protein S16
sca00001	Prodigal:002006	CDS	289247	289924	.	+	0	ID=IDALCEFB_00291;Name=rimM;gene=rimM;inference=ab initio prediction:Prodigal:002006,protein motif:HAMAP:MF_00014;locus_tag=IDALCEFB_00291;product=Ribosome maturation factor RimM
sca00001	Prodigal:002006	CDS	290317	291036	.	-	0	ID=IDALCEFB_00292;eC_number=2.1.1.329;Name=MENG;gene=MENG;inference=ab initio prediction:Prodigal:002006,protein motif:HAMAP:MF_01982;locus_tag=IDALCEFB_00292;product=2-phytyl-1%2C4-beta-naphthoquinone methyltransferase%2C chloroplastic
sca00001	Prodigal:002006	CDS	291112	291819	.	+	0	ID=IDALCEFB_00293;eC_number=2.1.1.228;Name=trmD;db_xref=COG:COG0336;gene=trmD;inference=ab initio prediction:Prodigal:002006,similar to AA sequence:UniProtKB:Q6G1R9;locus_tag=IDALCEFB_00293;product=tRNA (guanine-N(1)-)-methyltransferase
sca00001	Prodigal:002006	CDS	291826	292005	.	-	0	ID=IDALCEFB_00294;inference=ab initio prediction:Prodigal:002006;locus_tag=IDALCEFB_00294;product=hypothetical protein
sca00001	Prodigal:002006	CDS	292193	293362	.	+	0	ID=IDALCEFB_00295;eC_number=2.6.1.52;Name=serC;db_xref=COG:COG1932;gene=serC;inference=ab initio prediction:Prodigal:002006,similar to AA sequence:UniProtKB:P9WQ73;locus_tag=IDALCEFB_00295;product=Phosphoserine aminotransferase
sca00001	Prodigal:002006	CDS	293590	295197	.	+	0	ID=IDALCEFB_00296;eC_number=1.1.1.95;Name=serA_1;db_xref=COG:COG0111;gene=serA_1;inference=ab initio prediction:Prodigal:002006,similar to AA sequence:UniProtKB:P9WNX3;locus_tag=IDALCEFB_00296;product=D-3-phosphoglycerate dehydrogenase
sca00001	Prodigal:002006	CDS	295270	296775	.	-	0	ID=IDALCEFB_00297;Name=amtB_1;gene=amtB_1;inference=ab initio prediction:Prodigal:002006,similar to AA sequence:UniProtKB:P69681;locus_tag=IDALCEFB_00297;product=Ammonia channel
sca00001	Prodigal:002006	CDS	296876	297214	.	-	0	ID=IDALCEFB_00298;Name=glnK;db_xref=COG:COG0347;gene=glnK;inference=ab initio prediction:Prodigal:002006,similar to AA sequence:UniProtKB:P0AC55;locus_tag=IDALCEFB_00298;product=Nitrogen regulatory protein P-II 2
sca00001	Prodigal:002006	CDS	297505	298392	.	-	0	ID=IDALCEFB_00299;eC_number=3.1.2.-;Name=tesB;db_xref=COG:COG1946;gene=tesB;inference=ab initio prediction:Prodigal:002006,similar to AA sequence:UniProtKB:P0AGG2;locus_tag=IDALCEFB_00299;product=Acyl-CoA thioesterase 2
sca00001	Prodigal:002006	CDS	298498	299763	.	+	0	ID=IDALCEFB_00300;eC_number=1.14.13.-;Name=ubiL_1;db_xref=COG:COG0654;gene=ubiL_1;inference=ab initio prediction:Prodigal:002006,similar to AA sequence:UniProtKB:Q2RMZ4;locus_tag=IDALCEFB_00300;product=Ubiquinone hydroxylase UbiL
sca00001	Prodigal:002006	CDS	299773	300306	.	-	0	ID=IDALCEFB_00301;eC_number=3.6.1.1;Name=ppa;db_xref=COG:COG0221;gene=ppa;inference=ab initio prediction:Prodigal:002006,similar to AA sequence:UniProtKB:P0A7A9;locus_tag=IDALCEFB_00301;product=Inorganic pyrophosphatase
sca00001	Prodigal:002006	CDS	300410	300916	.	-	0	ID=IDALCEFB_00302;eC_number=2.3.1.-;Name=mnaT;db_xref=COG:COG1247;gene=mnaT;inference=ab initio prediction:Prodigal:002006,similar to AA sequence:UniProtKB:P76112;locus_tag=IDALCEFB_00302;product=L-amino acid N-acyltransferase MnaT
sca00001	Prodigal:002006	CDS	301080	301805	.	+	0	ID=IDALCEFB_00303;inference=ab initio prediction:Prodigal:002006;locus_tag=IDALCEFB_00303;product=hypothetical protein
sca00001	Prodigal:002006	CDS	301826	302680	.	-	0	ID=IDALCEFB_00304;Name=pheA;db_xref=COG:COG0077;gene=pheA;inference=ab initio prediction:Prodigal:002006,similar to AA sequence:UniProtKB:P0A9J8;locus_tag=IDALCEFB_00304;product=Bifunctional chorismate mutase/prephenate dehydratase
sca00001	Prodigal:002006	CDS	302695	303438	.	-	0	ID=IDALCEFB_00305;eC_number=2.7.7.38;Name=kdsB;db_xref=COG:COG1212;gene=kdsB;inference=ab initio prediction:Prodigal:002006,similar to AA sequence:UniProtKB:P04951;locus_tag=IDALCEFB_00305;product=3-deoxy-manno-octulosonate cytidylyltransferase
sca00001	Prodigal:002006	CDS	303708	304649	.	+	0	ID=IDALCEFB_00306;inference=ab initio prediction:Prodigal:002006;locus_tag=IDALCEFB_00306;product=hypothetical protein
sca00001	Prodigal:002006	CDS	304804	305988	.	+	0	ID=IDALCEFB_00307;Name=emrD;gene=emrD;inference=ab initio prediction:Prodigal:002006,similar to AA sequence:UniProtKB:P31442;locus_tag=IDALCEFB_00307;product=Multidrug resistance protein D
sca00001	Prodigal:002006	CDS	305993	306496	.	-	0	ID=IDALCEFB_00308;eC_number=2.3.1.-;Name=eis_1;gene=eis_1;inference=ab initio prediction:Prodigal:002006,protein motif:HAMAP:MF_01812;locus_tag=IDALCEFB_00308;product=N-acetyltransferase Eis
sca00001	Prodigal:002006	CDS	306588	307811	.	-	0	ID=IDALCEFB_00309;eC_number=1.14.12.17;Name=hmp;gene=hmp;inference=ab initio prediction:Prodigal:002006,similar to AA sequence:UniProtKB:P39662;locus_tag=IDALCEFB_00309;product=Flavohemoprotein
sca00001	Prodigal:002006	CDS	307946	308452	.	+	0	ID=IDALCEFB_00310;Name=nsrR;gene=nsrR;inference=ab initio prediction:Prodigal:002006,protein motif:HAMAP:MF_01177;locus_tag=IDALCEFB_00310;product=HTH-type transcriptional repressor NsrR
sca00001	Prodigal:002006	CDS	308454	309557	.	-	0	ID=IDALCEFB_00311;Name=yejB;db_xref=COG:COG4174;gene=yejB;inference=ab initio prediction:Prodigal:002006,similar to AA sequence:UniProtKB:P0AFU0;locus_tag=IDALCEFB_00311;product=Inner membrane ABC transporter permease protein YejB
sca00001	Prodigal:002006	CDS	309562	311409	.	-	0	ID=IDALCEFB_00312;Name=appA;gene=appA;inference=ab initio prediction:Prodigal:002006,similar to AA sequence:UniProtKB:P42061;locus_tag=IDALCEFB_00312;product=Oligopeptide-binding protein AppA
sca00001	Prodigal:002006	CDS	311406	313283	.	-	0	ID=IDALCEFB_00313;inference=ab initio prediction:Prodigal:002006;locus_tag=IDALCEFB_00313;product=hypothetical protein
sca00001	Prodigal:002006	CDS	313414	314010	.	-	0	ID=IDALCEFB_00314;inference=ab initio prediction:Prodigal:002006;locus_tag=IDALCEFB_00314;product=hypothetical protein
sca00001	Prodigal:002006	CDS	314224	316311	.	-	0	ID=IDALCEFB_00315;inference=ab initio prediction:Prodigal:002006;locus_tag=IDALCEFB_00315;product=hypothetical protein
sca00001	Prodigal:002006	CDS	316328	319144	.	-	0	ID=IDALCEFB_00316;inference=ab initio prediction:Prodigal:002006;locus_tag=IDALCEFB_00316;product=hypothetical protein
sca00001	Prodigal:002006	CDS	319152	320060	.	-	0	ID=IDALCEFB_00317;inference=ab initio prediction:Prodigal:002006;locus_tag=IDALCEFB_00317;product=hypothetical protein
sca00001	Prodigal:002006	CDS	320063	321067	.	-	0	ID=IDALCEFB_00318;eC_number=3.6.3.-;Name=ravA_1;gene=ravA_1;inference=ab initio prediction:Prodigal:002006,protein motif:HAMAP:MF_01625;locus_tag=IDALCEFB_00318;product=ATPase RavA
sca00001	Prodigal:002006	CDS	321202	322362	.	-	0	ID=IDALCEFB_00319;Name=ydiK;db_xref=COG:COG0628;gene=ydiK;inference=ab initio prediction:Prodigal:002006,similar to AA sequence:UniProtKB:P0AFS7;locus_tag=IDALCEFB_00319;product=Putative transport protein YdiK
sca00001	Prodigal:002006	CDS	322703	323011	.	+	0	ID=IDALCEFB_00320;Name=acpXL;db_xref=COG:COG0236;gene=acpXL;inference=ab initio prediction:Prodigal:002006,similar to AA sequence:UniProtKB:P0A2W5;locus_tag=IDALCEFB_00320;product=Acyl carrier protein AcpXL
sca00001	Prodigal:002006	CDS	323042	323524	.	+	0	ID=IDALCEFB_00321;inference=ab initio prediction:Prodigal:002006;locus_tag=IDALCEFB_00321;product=hypothetical protein
sca00001	Prodigal:002006	CDS	323521	324648	.	+	0	ID=IDALCEFB_00322;inference=ab initio prediction:Prodigal:002006;locus_tag=IDALCEFB_00322;product=hypothetical protein
sca00001	Prodigal:002006	CDS	324654	325301	.	-	0	ID=IDALCEFB_00323;inference=ab initio prediction:Prodigal:002006;locus_tag=IDALCEFB_00323;product=hypothetical protein
sca00001	Prodigal:002006	CDS	325298	326413	.	-	0	ID=IDALCEFB_00324;inference=ab initio prediction:Prodigal:002006;locus_tag=IDALCEFB_00324;product=hypothetical protein
sca00001	Prodigal:002006	CDS	326426	327139	.	-	0	ID=IDALCEFB_00325;inference=ab initio prediction:Prodigal:002006;locus_tag=IDALCEFB_00325;product=hypothetical protein
sca00001	Prodigal:002006	CDS	327447	327944	.	+	0	ID=IDALCEFB_00326;Name=secB;db_xref=COG:COG1952;gene=secB;inference=ab initio prediction:Prodigal:002006,similar to AA sequence:UniProtKB:P0AG86;locus_tag=IDALCEFB_00326;product=Protein-export protein SecB
sca00001	Prodigal:002006	CDS	328049	329281	.	+	0	ID=IDALCEFB_00327;inference=ab initio prediction:Prodigal:002006,similar to AA sequence:UniProtKB:P9WJX1;locus_tag=IDALCEFB_00327;product=putative MFS-type transporter
sca00001	Prodigal:002006	CDS	329339	330214	.	-	0	ID=IDALCEFB_00328;Name=rpoH_1;db_xref=COG:COG0568;gene=rpoH_1;inference=ab initio prediction:Prodigal:002006,similar to AA sequence:UniProtKB:P0CAW9;locus_tag=IDALCEFB_00328;product=RNA polymerase sigma factor RpoH
sca00001	Prodigal:002006	CDS	330540	331142	.	-	0	ID=IDALCEFB_00329;inference=ab initio prediction:Prodigal:002006;locus_tag=IDALCEFB_00329;product=hypothetical protein
sca00001	Prodigal:002006	CDS	331633	331971	.	-	0	ID=IDALCEFB_00330;Name=fdxA_1;db_xref=COG:COG1146;gene=fdxA_1;inference=ab initio prediction:Prodigal:002006,similar to AA sequence:UniProtKB:D5AP15;locus_tag=IDALCEFB_00330;product=Ferredoxin-2
sca00001	Prodigal:002006	CDS	332148	332423	.	-	0	ID=IDALCEFB_00331;Name=hslR;db_xref=COG:COG1188;gene=hslR;inference=ab initio prediction:Prodigal:002006,similar to AA sequence:UniProtKB:P0ACG8;locus_tag=IDALCEFB_00331;product=Heat shock protein 15
sca00001	Prodigal:002006	CDS	332439	335678	.	-	0	ID=IDALCEFB_00332;inference=ab initio prediction:Prodigal:002006;locus_tag=IDALCEFB_00332;product=hypothetical protein
sca00001	Prodigal:002006	CDS	335776	336042	.	-	0	ID=IDALCEFB_00333;inference=ab initio prediction:Prodigal:002006;locus_tag=IDALCEFB_00333;product=hypothetical protein
sca00001	Prodigal:002006	CDS	336263	336553	.	-	0	ID=IDALCEFB_00334;inference=ab initio prediction:Prodigal:002006;locus_tag=IDALCEFB_00334;product=hypothetical protein
sca00001	Prodigal:002006	CDS	336620	337507	.	-	0	ID=IDALCEFB_00335;inference=ab initio prediction:Prodigal:002006;locus_tag=IDALCEFB_00335;product=hypothetical protein
sca00001	Prodigal:002006	CDS	337767	338066	.	+	0	ID=IDALCEFB_00336;Name=rpmB;db_xref=COG:COG0227;gene=rpmB;inference=ab initio prediction:Prodigal:002006,similar to AA sequence:UniProtKB:Q6NCH9;locus_tag=IDALCEFB_00336;product=50S ribosomal protein L28
sca00001	Prodigal:002006	CDS	338211	338684	.	+	0	ID=IDALCEFB_00337;inference=ab initio prediction:Prodigal:002006;locus_tag=IDALCEFB_00337;product=hypothetical protein
sca00001	Prodigal:002006	CDS	338717	339235	.	+	0	ID=IDALCEFB_00338;inference=ab initio prediction:Prodigal:002006;locus_tag=IDALCEFB_00338;product=hypothetical protein
sca00001	Prodigal:002006	CDS	339258	341168	.	-	0	ID=IDALCEFB_00339;eC_number=6.6.1.2;Name=cobT;gene=cobT;inference=ab initio prediction:Prodigal:002006,similar to AA sequence:UniProtKB:P29934;locus_tag=IDALCEFB_00339;product=Aerobic cobaltochelatase subunit CobT
sca00001	Prodigal:002006	CDS	341177	342160	.	-	0	ID=IDALCEFB_00340;eC_number=6.6.1.2;Name=cobS;gene=cobS;inference=ab initio prediction:Prodigal:002006,similar to AA sequence:UniProtKB:P29933;locus_tag=IDALCEFB_00340;product=Aerobic cobaltochelatase subunit CobS
sca00001	Prodigal:002006	CDS	342351	342974	.	-	0	ID=IDALCEFB_00341;Name=dnaJ_1;gene=dnaJ_1;inference=ab initio prediction:Prodigal:002006,protein motif:HAMAP:MF_01152;locus_tag=IDALCEFB_00341;product=Chaperone protein DnaJ
sca00001	Prodigal:002006	CDS	343078	343356	.	+	0	ID=IDALCEFB_00342;Name=bolA;db_xref=COG:COG0271;gene=bolA;inference=ab initio prediction:Prodigal:002006,similar to AA sequence:UniProtKB:P0ABE2;locus_tag=IDALCEFB_00342;product=DNA-binding transcriptional regulator BolA
sca00001	Prodigal:002006	CDS	343373	343792	.	+	0	ID=IDALCEFB_00343;eC_number=3.1.1.29;Name=arfB;db_xref=COG:COG1186;gene=arfB;inference=ab initio prediction:Prodigal:002006,similar to AA sequence:UniProtKB:P40711;locus_tag=IDALCEFB_00343;product=Peptidyl-tRNA hydrolase ArfB
sca00001	Prodigal:002006	CDS	343869	344813	.	+	0	ID=IDALCEFB_00344;eC_number=3.2.2.23;Name=mutM;db_xref=COG:COG0266;gene=mutM;inference=ab initio prediction:Prodigal:002006,similar to AA sequence:UniProtKB:P05523;locus_tag=IDALCEFB_00344;product=Formamidopyrimidine-DNA glycosylase
sca00001	Prodigal:002006	CDS	344900	346294	.	+	0	ID=IDALCEFB_00345;eC_number=4.2.2.-;Name=mltG;gene=mltG;inference=ab initio prediction:Prodigal:002006,protein motif:HAMAP:MF_02065;locus_tag=IDALCEFB_00345;product=Endolytic murein transglycosylase
sca00001	Prodigal:002006	CDS	346363	347241	.	+	0	ID=IDALCEFB_00346;inference=ab initio prediction:Prodigal:002006,similar to AA sequence:UniProtKB:P44726;locus_tag=IDALCEFB_00346;note=UPF0701 protein HI_0467;product=hypothetical protein
sca00001	Prodigal:002006	CDS	347282	347938	.	+	0	ID=IDALCEFB_00347;eC_number=2.7.4.8;Name=gmk;db_xref=COG:COG0194;gene=gmk;inference=ab initio prediction:Prodigal:002006,similar to AA sequence:UniProtKB:P60546;locus_tag=IDALCEFB_00347;product=Guanylate kinase
sca00001	Prodigal:002006	CDS	347940	348497	.	-	0	ID=IDALCEFB_00348;inference=ab initio prediction:Prodigal:002006;locus_tag=IDALCEFB_00348;product=hypothetical protein
sca00001	Prodigal:002006	CDS	348500	351130	.	-	0	ID=IDALCEFB_00349;eC_number=2.7.13.3;Name=cph1_1;gene=cph1_1;inference=ab initio prediction:Prodigal:002006,similar to AA sequence:UniProtKB:Q55168;locus_tag=IDALCEFB_00349;product=Phytochrome-like protein cph1
sca00001	Prodigal:002006	CDS	351229	352629	.	-	0	ID=IDALCEFB_00350;eC_number=1.8.1.4;Name=pdhD;gene=pdhD;inference=ab initio prediction:Prodigal:002006,similar to AA sequence:UniProtKB:P11959;locus_tag=IDALCEFB_00350;product=Dihydrolipoyl dehydrogenase
sca00001	Prodigal:002006	CDS	352701	353726	.	-	0	ID=IDALCEFB_00351;eC_number=5.4.99.25;Name=truB;db_xref=COG:COG0130;gene=truB;inference=ab initio prediction:Prodigal:002006,similar to AA sequence:UniProtKB:P60340;locus_tag=IDALCEFB_00351;product=tRNA pseudouridine synthase B
sca00001	Prodigal:002006	CDS	353864	354274	.	-	0	ID=IDALCEFB_00352;Name=rbfA;db_xref=COG:COG0858;gene=rbfA;inference=ab initio prediction:Prodigal:002006,similar to AA sequence:UniProtKB:P0A7G2;locus_tag=IDALCEFB_00352;product=30S ribosome-binding factor
sca00001	Prodigal:002006	CDS	354386	357367	.	-	0	ID=IDALCEFB_00353;Name=infB;gene=infB;inference=ab initio prediction:Prodigal:002006,protein motif:HAMAP:MF_00100_B;locus_tag=IDALCEFB_00353;product=Translation initiation factor IF-2
sca00001	Prodigal:002006	CDS	357460	358182	.	-	0	ID=IDALCEFB_00354;inference=ab initio prediction:Prodigal:002006;locus_tag=IDALCEFB_00354;product=hypothetical protein
sca00001	Prodigal:002006	CDS	358204	359841	.	-	0	ID=IDALCEFB_00355;Name=nusA;db_xref=COG:COG0195;gene=nusA;inference=ab initio prediction:Prodigal:002006,similar to AA sequence:UniProtKB:P0AFF6;locus_tag=IDALCEFB_00355;product=Transcription termination/antitermination protein NusA
sca00001	Prodigal:002006	CDS	359874	360662	.	-	0	ID=IDALCEFB_00356;Name=rimP;gene=rimP;inference=ab initio prediction:Prodigal:002006,protein motif:HAMAP:MF_01077;locus_tag=IDALCEFB_00356;product=Ribosome maturation factor RimP
sca00001	Prodigal:002006	CDS	360851	361813	.	+	0	ID=IDALCEFB_00357;inference=ab initio prediction:Prodigal:002006,similar to AA sequence:UniProtKB:P9WLW7;locus_tag=IDALCEFB_00357;product=putative protein
sca00001	Prodigal:002006	CDS	361819	362775	.	+	0	ID=IDALCEFB_00358;inference=ab initio prediction:Prodigal:002006,similar to AA sequence:UniProtKB:P9WLW7;locus_tag=IDALCEFB_00358;product=putative protein
sca00001	Prodigal:002006	CDS	362852	363601	.	+	0	ID=IDALCEFB_00359;eC_number=2.1.1.222;Name=COQ3_1;gene=COQ3_1;inference=ab initio prediction:Prodigal:002006,protein motif:HAMAP:MF_00472;locus_tag=IDALCEFB_00359;product=Ubiquinone biosynthesis O-methyltransferase%2C mitochondrial
sca00001	Prodigal:002006	CDS	363635	364330	.	+	0	ID=IDALCEFB_00360;eC_number=2.5.1.16;Name=speE;gene=speE;inference=ab initio prediction:Prodigal:002006,protein motif:HAMAP:MF_00198;locus_tag=IDALCEFB_00360;product=Polyamine aminopropyltransferase
sca00001	Prodigal:002006	CDS	364773	365504	.	+	0	ID=IDALCEFB_00361;inference=ab initio prediction:Prodigal:002006;locus_tag=IDALCEFB_00361;product=hypothetical protein
sca00001	Prodigal:002006	CDS	365578	366096	.	+	0	ID=IDALCEFB_00362;inference=ab initio prediction:Prodigal:002006;locus_tag=IDALCEFB_00362;product=hypothetical protein
sca00001	Prodigal:002006	CDS	366124	366675	.	+	0	ID=IDALCEFB_00363;inference=ab initio prediction:Prodigal:002006;locus_tag=IDALCEFB_00363;product=hypothetical protein
sca00001	Prodigal:002006	CDS	366686	367699	.	-	0	ID=IDALCEFB_00364;eC_number=1.1.-.-;Name=yajO_1;db_xref=COG:COG0667;gene=yajO_1;inference=ab initio prediction:Prodigal:002006,similar to AA sequence:UniProtKB:P77735;locus_tag=IDALCEFB_00364;product=1-deoxyxylulose-5-phosphate synthase YajO
sca00001	Prodigal:002006	CDS	367865	368779	.	+	0	ID=IDALCEFB_00365;Name=msrQ;gene=msrQ;inference=ab initio prediction:Prodigal:002006,protein motif:HAMAP:MF_01207;locus_tag=IDALCEFB_00365;product=Protein-methionine-sulfoxide reductase heme-binding subunit MsrQ
sca00001	Prodigal:002006	CDS	368836	369225	.	+	0	ID=IDALCEFB_00366;inference=ab initio prediction:Prodigal:002006;locus_tag=IDALCEFB_00366;product=hypothetical protein
sca00001	Prodigal:002006	CDS	369233	369409	.	-	0	ID=IDALCEFB_00367;inference=ab initio prediction:Prodigal:002006;locus_tag=IDALCEFB_00367;product=hypothetical protein
sca00001	Prodigal:002006	CDS	369527	369940	.	-	0	ID=IDALCEFB_00368;inference=ab initio prediction:Prodigal:002006;locus_tag=IDALCEFB_00368;product=hypothetical protein
sca00001	Prodigal:002006	CDS	370067	371086	.	+	0	ID=IDALCEFB_00369;eC_number=1.3.1.-;Name=curA;db_xref=COG:COG2130;gene=curA;inference=ab initio prediction:Prodigal:002006,similar to AA sequence:UniProtKB:P76113;locus_tag=IDALCEFB_00369;product=NADPH-dependent curcumin reductase
sca00001	Prodigal:002006	CDS	371518	372093	.	+	0	ID=IDALCEFB_00370;eC_number=1.5.1.42;Name=sfnF_1;db_xref=COG:COG0431;gene=sfnF_1;inference=ab initio prediction:Prodigal:002006,similar to AA sequence:UniProtKB:Q3K9A2;locus_tag=IDALCEFB_00370;product=NADH-dependent FMN reductase SfnF
sca00001	Prodigal:002006	CDS	372102	373058	.	+	0	ID=IDALCEFB_00371;Name=ssuA_1;gene=ssuA_1;inference=ab initio prediction:Prodigal:002006,similar to AA sequence:UniProtKB:P75853;locus_tag=IDALCEFB_00371;product=Putative aliphatic sulfonates-binding protein
sca00001	Prodigal:002006	CDS	373064	374062	.	+	0	ID=IDALCEFB_00372;Name=ssuA_2;gene=ssuA_2;inference=ab initio prediction:Prodigal:002006,similar to AA sequence:UniProtKB:P75853;locus_tag=IDALCEFB_00372;product=Putative aliphatic sulfonates-binding protein
sca00001	Prodigal:002006	CDS	374059	374844	.	+	0	ID=IDALCEFB_00373;Name=ssuC_1;db_xref=COG:COG0600;gene=ssuC_1;inference=ab initio prediction:Prodigal:002006,similar to AA sequence:UniProtKB:P75851;locus_tag=IDALCEFB_00373;product=Putative aliphatic sulfonates transport permease protein SsuC
sca00001	Prodigal:002006	CDS	374844	375698	.	+	0	ID=IDALCEFB_00374;eC_number=3.6.3.-;Name=ssuB_1;db_xref=COG:COG1116;gene=ssuB_1;inference=ab initio prediction:Prodigal:002006,similar to AA sequence:UniProtKB:Q8KZQ6;locus_tag=IDALCEFB_00374;product=Aliphatic sulfonates import ATP-binding protein SsuB
sca00001	Prodigal:002006	CDS	375715	376890	.	+	0	ID=IDALCEFB_00375;eC_number=1.14.14.5;Name=msuD;db_xref=COG:COG2141;gene=msuD;inference=ab initio prediction:Prodigal:002006,similar to AA sequence:UniProtKB:Q9I1C2;locus_tag=IDALCEFB_00375;product=Methanesulfonate monooxygenase
sca00001	Prodigal:002006	CDS	377090	377758	.	+	0	ID=IDALCEFB_00376;inference=ab initio prediction:Prodigal:002006;locus_tag=IDALCEFB_00376;product=hypothetical protein
sca00001	Prodigal:002006	CDS	377762	381403	.	-	0	ID=IDALCEFB_00377;Name=btuB_1;gene=btuB_1;inference=ab initio prediction:Prodigal:002006,protein motif:HAMAP:MF_01531;locus_tag=IDALCEFB_00377;product=Vitamin B12 transporter BtuB
sca00001	Prodigal:002006	CDS	381447	381812	.	-	0	ID=IDALCEFB_00378;inference=ab initio prediction:Prodigal:002006;locus_tag=IDALCEFB_00378;product=hypothetical protein
sca00001	Prodigal:002006	CDS	381871	383073	.	-	0	ID=IDALCEFB_00379;inference=ab initio prediction:Prodigal:002006;locus_tag=IDALCEFB_00379;product=hypothetical protein
sca00001	Prodigal:002006	CDS	383137	383973	.	-	0	ID=IDALCEFB_00380;inference=ab initio prediction:Prodigal:002006;locus_tag=IDALCEFB_00380;product=hypothetical protein
sca00001	Prodigal:002006	CDS	384257	385147	.	+	0	ID=IDALCEFB_00381;eC_number=2.7.1.107;Name=dagK;db_xref=COG:COG1597;gene=dagK;inference=ab initio prediction:Prodigal:002006,similar to AA sequence:UniProtKB:O31502;locus_tag=IDALCEFB_00381;product=Diacylglycerol kinase
sca00001	Prodigal:002006	CDS	385153	385890	.	+	0	ID=IDALCEFB_00382;inference=ab initio prediction:Prodigal:002006,similar to AA sequence:UniProtKB:P0AEC0;locus_tag=IDALCEFB_00382;note=UPF0053 inner membrane protein YoaE;product=hypothetical protein
sca00001	Prodigal:002006	CDS	385900	386748	.	-	0	ID=IDALCEFB_00383;eC_number=2.1.1.80;Name=cheR2;gene=cheR2;inference=ab initio prediction:Prodigal:002006,similar to AA sequence:UniProtKB:Q88ER1;locus_tag=IDALCEFB_00383;product=Chemotaxis protein methyltransferase Cher2
sca00001	Prodigal:002006	CDS	386745	387902	.	-	0	ID=IDALCEFB_00384;eC_number=3.1.1.61;Name=cheB_1;db_xref=COG:COG2201;gene=cheB_1;inference=ab initio prediction:Prodigal:002006,similar to AA sequence:UniProtKB:Q9WYN9;locus_tag=IDALCEFB_00384;product=Protein-glutamate methylesterase/protein-glutamine glutaminase
sca00001	Prodigal:002006	CDS	387986	388387	.	-	0	ID=IDALCEFB_00385;Name=phoB_1;db_xref=COG:COG0745;gene=phoB_1;inference=ab initio prediction:Prodigal:002006,similar to AA sequence:UniProtKB:P0AFJ5;locus_tag=IDALCEFB_00385;product=Phosphate regulon transcriptional regulatory protein PhoB
sca00001	Prodigal:002006	CDS	388398	388910	.	-	0	ID=IDALCEFB_00386;Name=cheW_1;db_xref=COG:COG0835;gene=cheW_1;inference=ab initio prediction:Prodigal:002006,similar to AA sequence:UniProtKB:P06110;locus_tag=IDALCEFB_00386;product=Chemotaxis protein CheW
sca00001	Prodigal:002006	CDS	388946	391678	.	-	0	ID=IDALCEFB_00387;eC_number=2.7.13.3;Name=rcsC_4;gene=rcsC_4;inference=ab initio prediction:Prodigal:002006,protein motif:HAMAP:MF_00979;locus_tag=IDALCEFB_00387;product=Sensor histidine kinase RcsC
sca00001	Prodigal:002006	CDS	391784	392479	.	-	0	ID=IDALCEFB_00388;eC_number=2.7.99.-;Name=chpT;gene=chpT;inference=ab initio prediction:Prodigal:002006,similar to AA sequence:UniProtKB:Q2YQA5;locus_tag=IDALCEFB_00388;product=Protein phosphotransferase ChpT
sca00001	Prodigal:002006	CDS	392806	393666	.	+	0	ID=IDALCEFB_00389;eC_number=3.1.3.7;Name=cysQ_1;db_xref=COG:COG1218;gene=cysQ_1;inference=ab initio prediction:Prodigal:002006,similar to AA sequence:UniProtKB:P22255;locus_tag=IDALCEFB_00389;product=3'(2')%2C5'-bisphosphate nucleotidase CysQ
sca00001	Prodigal:002006	CDS	393647	394168	.	-	0	ID=IDALCEFB_00390;inference=ab initio prediction:Prodigal:002006;locus_tag=IDALCEFB_00390;product=hypothetical protein
sca00001	Prodigal:002006	CDS	394302	394919	.	+	0	ID=IDALCEFB_00391;inference=ab initio prediction:Prodigal:002006;locus_tag=IDALCEFB_00391;product=hypothetical protein
sca00001	Prodigal:002006	CDS	395050	395721	.	+	0	ID=IDALCEFB_00392;inference=ab initio prediction:Prodigal:002006;locus_tag=IDALCEFB_00392;product=hypothetical protein
sca00001	Prodigal:002006	CDS	395860	396150	.	+	0	ID=IDALCEFB_00393;inference=ab initio prediction:Prodigal:002006;locus_tag=IDALCEFB_00393;product=hypothetical protein
sca00001	Prodigal:002006	CDS	396272	396625	.	+	0	ID=IDALCEFB_00394;inference=ab initio prediction:Prodigal:002006;locus_tag=IDALCEFB_00394;product=hypothetical protein
sca00001	Prodigal:002006	CDS	396663	397931	.	+	0	ID=IDALCEFB_00395;eC_number=4.1.1.20;Name=lysA;db_xref=COG:COG0019;gene=lysA;inference=ab initio prediction:Prodigal:002006,similar to AA sequence:UniProtKB:Q9KVL7;locus_tag=IDALCEFB_00395;product=Diaminopimelate decarboxylase
sca00001	Prodigal:002006	CDS	397961	398761	.	+	0	ID=IDALCEFB_00396;inference=ab initio prediction:Prodigal:002006;locus_tag=IDALCEFB_00396;product=hypothetical protein
sca00001	Aragorn:001002	tRNA	398774	398865	.	+	.	ID=IDALCEFB_00397;inference=COORDINATES:profile:Aragorn:001002;locus_tag=IDALCEFB_00397;product=tRNA-Ser(gct)
sca00001	Prodigal:002006	CDS	399273	400085	.	+	0	ID=IDALCEFB_00398;inference=ab initio prediction:Prodigal:002006;locus_tag=IDALCEFB_00398;product=hypothetical protein
sca00001	Prodigal:002006	CDS	400117	400443	.	-	0	ID=IDALCEFB_00399;inference=ab initio prediction:Prodigal:002006;locus_tag=IDALCEFB_00399;product=hypothetical protein
sca00001	Prodigal:002006	CDS	400497	400862	.	-	0	ID=IDALCEFB_00400;inference=ab initio prediction:Prodigal:002006;locus_tag=IDALCEFB_00400;product=hypothetical protein
sca00001	Prodigal:002006	CDS	400880	401080	.	-	0	ID=IDALCEFB_00401;inference=ab initio prediction:Prodigal:002006;locus_tag=IDALCEFB_00401;product=hypothetical protein
sca00001	Prodigal:002006	CDS	401328	402185	.	+	0	ID=IDALCEFB_00402;inference=ab initio prediction:Prodigal:002006;locus_tag=IDALCEFB_00402;product=hypothetical protein
sca00001	Prodigal:002006	CDS	402200	402409	.	+	0	ID=IDALCEFB_00403;inference=ab initio prediction:Prodigal:002006;locus_tag=IDALCEFB_00403;product=hypothetical protein
sca00001	Prodigal:002006	CDS	402503	402739	.	+	0	ID=IDALCEFB_00404;inference=ab initio prediction:Prodigal:002006;locus_tag=IDALCEFB_00404;product=hypothetical protein
sca00001	Prodigal:002006	CDS	402736	404742	.	+	0	ID=IDALCEFB_00405;eC_number=7.2.2.15;Name=silP_1;gene=silP_1;inference=ab initio prediction:Prodigal:002006,similar to AA sequence:UniProtKB:Q9ZHC7;locus_tag=IDALCEFB_00405;product=Silver exporting P-type ATPase
sca00001	Prodigal:002006	CDS	404702	405511	.	+	0	ID=IDALCEFB_00406;inference=ab initio prediction:Prodigal:002006;locus_tag=IDALCEFB_00406;product=hypothetical protein
sca00001	Prodigal:002006	CDS	405912	407228	.	+	0	ID=IDALCEFB_00407;inference=ab initio prediction:Prodigal:002006;locus_tag=IDALCEFB_00407;product=hypothetical protein
sca00001	Prodigal:002006	CDS	407429	408556	.	+	0	ID=IDALCEFB_00408;eC_number=2.4.1.250;Name=mshA_1;gene=mshA_1;inference=ab initio prediction:Prodigal:002006,protein motif:HAMAP:MF_01695;locus_tag=IDALCEFB_00408;product=D-inositol-3-phosphate glycosyltransferase
sca00001	Prodigal:002006	CDS	408613	409143	.	-	0	ID=IDALCEFB_00409;inference=ab initio prediction:Prodigal:002006;locus_tag=IDALCEFB_00409;product=hypothetical protein
sca00001	Prodigal:002006	CDS	409618	410490	.	+	0	ID=IDALCEFB_00410;eC_number=3.2.1.-;Name=exsH;gene=exsH;inference=ab initio prediction:Prodigal:002006,similar to AA sequence:UniProtKB:O33680;locus_tag=IDALCEFB_00410;product=Endo-1%2C3-1%2C4-beta-glycanase ExsH
sca00001	Prodigal:002006	CDS	410730	412160	.	+	0	ID=IDALCEFB_00411;inference=ab initio prediction:Prodigal:002006;locus_tag=IDALCEFB_00411;product=hypothetical protein
sca00001	Prodigal:002006	CDS	412448	413518	.	+	0	ID=IDALCEFB_00412;eC_number=2.4.1.-;Name=bshA;db_xref=COG:COG0438;gene=bshA;inference=ab initio prediction:Prodigal:002006,similar to AA sequence:UniProtKB:P42982;locus_tag=IDALCEFB_00412;product=N-acetyl-alpha-D-glucosaminyl L-malate synthase
sca00001	Prodigal:002006	CDS	413847	414587	.	+	0	ID=IDALCEFB_00413;inference=ab initio prediction:Prodigal:002006;locus_tag=IDALCEFB_00413;product=hypothetical protein
sca00001	Prodigal:002006	CDS	414637	416040	.	-	0	ID=IDALCEFB_00414;inference=ab initio prediction:Prodigal:002006;locus_tag=IDALCEFB_00414;product=hypothetical protein
sca00001	Prodigal:002006	CDS	416127	417065	.	-	0	ID=IDALCEFB_00415;inference=ab initio prediction:Prodigal:002006;locus_tag=IDALCEFB_00415;product=hypothetical protein
sca00001	Prodigal:002006	CDS	417145	418023	.	-	0	ID=IDALCEFB_00416;inference=ab initio prediction:Prodigal:002006;locus_tag=IDALCEFB_00416;product=hypothetical protein
sca00001	Prodigal:002006	CDS	418139	419023	.	-	0	ID=IDALCEFB_00417;inference=ab initio prediction:Prodigal:002006;locus_tag=IDALCEFB_00417;product=hypothetical protein
sca00001	Prodigal:002006	CDS	419042	420172	.	-	0	ID=IDALCEFB_00418;eC_number=2.4.1.250;Name=mshA_2;gene=mshA_2;inference=ab initio prediction:Prodigal:002006,protein motif:HAMAP:MF_01695;locus_tag=IDALCEFB_00418;product=D-inositol-3-phosphate glycosyltransferase
sca00001	Prodigal:002006	CDS	420293	421180	.	-	0	ID=IDALCEFB_00419;inference=ab initio prediction:Prodigal:002006;locus_tag=IDALCEFB_00419;product=hypothetical protein
sca00001	Prodigal:002006	CDS	421372	422640	.	-	0	ID=IDALCEFB_00420;inference=ab initio prediction:Prodigal:002006;locus_tag=IDALCEFB_00420;product=hypothetical protein
sca00001	Prodigal:002006	CDS	423059	424168	.	+	0	ID=IDALCEFB_00421;inference=ab initio prediction:Prodigal:002006;locus_tag=IDALCEFB_00421;product=hypothetical protein
sca00001	Prodigal:002006	CDS	424452	424598	.	-	0	ID=IDALCEFB_00422;inference=ab initio prediction:Prodigal:002006;locus_tag=IDALCEFB_00422;product=hypothetical protein
sca00001	Prodigal:002006	CDS	424739	426685	.	+	0	ID=IDALCEFB_00423;inference=ab initio prediction:Prodigal:002006;locus_tag=IDALCEFB_00423;product=hypothetical protein
sca00001	Prodigal:002006	CDS	426925	428430	.	+	0	ID=IDALCEFB_00424;inference=ab initio prediction:Prodigal:002006;locus_tag=IDALCEFB_00424;product=hypothetical protein
sca00001	Prodigal:002006	CDS	428478	429797	.	-	0	ID=IDALCEFB_00425;db_xref=COG:COG2067;inference=ab initio prediction:Prodigal:002006,similar to AA sequence:UniProtKB:P80603;locus_tag=IDALCEFB_00425;product=47 kDa outer membrane protein
sca00001	Prodigal:002006	CDS	430350	430772	.	+	0	ID=IDALCEFB_00426;inference=ab initio prediction:Prodigal:002006;locus_tag=IDALCEFB_00426;product=hypothetical protein
sca00001	Prodigal:002006	CDS	430966	432102	.	+	0	ID=IDALCEFB_00427;eC_number=2.3.1.16;Name=fadA_1;db_xref=COG:COG0183;gene=fadA_1;inference=ab initio prediction:Prodigal:002006,similar to AA sequence:UniProtKB:O32177;locus_tag=IDALCEFB_00427;product=3-ketoacyl-CoA thiolase
sca00001	Prodigal:002006	CDS	432102	434423	.	+	0	ID=IDALCEFB_00428;eC_number=1.1.1.35;Name=fadN;db_xref=COG:COG1024;gene=fadN;inference=ab initio prediction:Prodigal:002006,similar to AA sequence:UniProtKB:O32178;locus_tag=IDALCEFB_00428;product=putative 3-hydroxyacyl-CoA dehydrogenase
sca00001	Prodigal:002006	CDS	434429	436219	.	+	0	ID=IDALCEFB_00429;eC_number=1.3.8.-;Name=dmdC_1;db_xref=COG:COG1960;gene=dmdC_1;inference=ab initio prediction:Prodigal:002006,similar to AA sequence:UniProtKB:Q5LLW7;locus_tag=IDALCEFB_00429;product=3-methylmercaptopropionyl-CoA dehydrogenase
sca00001	Prodigal:002006	CDS	436303	436611	.	+	0	ID=IDALCEFB_00430;inference=ab initio prediction:Prodigal:002006;locus_tag=IDALCEFB_00430;product=hypothetical protein
sca00001	Prodigal:002006	CDS	436608	437738	.	-	0	ID=IDALCEFB_00431;eC_number=3.8.1.5;Name=dhmA;gene=dhmA;inference=ab initio prediction:Prodigal:002006,protein motif:HAMAP:MF_01230;locus_tag=IDALCEFB_00431;product=Haloalkane dehalogenase
sca00001	Prodigal:002006	CDS	437871	439637	.	+	0	ID=IDALCEFB_00432;eC_number=1.1.2.7;inference=ab initio prediction:Prodigal:002006,similar to AA sequence:UniProtKB:P38539;locus_tag=IDALCEFB_00432;product=Methanol dehydrogenase [cytochrome c] subunit 1
sca00001	Prodigal:002006	CDS	439647	440534	.	-	0	ID=IDALCEFB_00433;eC_number=2.8.1.1;Name=rhdA;db_xref=COG:COG2897;gene=rhdA;inference=ab initio prediction:Prodigal:002006,similar to AA sequence:UniProtKB:P52197;locus_tag=IDALCEFB_00433;product=Thiosulfate sulfurtransferase
sca00001	Prodigal:002006	CDS	440743	440964	.	-	0	ID=IDALCEFB_00434;inference=ab initio prediction:Prodigal:002006;locus_tag=IDALCEFB_00434;product=hypothetical protein
sca00001	Prodigal:002006	CDS	441086	441355	.	+	0	ID=IDALCEFB_00435;inference=ab initio prediction:Prodigal:002006;locus_tag=IDALCEFB_00435;product=hypothetical protein
sca00001	Prodigal:002006	CDS	441582	442472	.	+	0	ID=IDALCEFB_00436;inference=ab initio prediction:Prodigal:002006;locus_tag=IDALCEFB_00436;product=hypothetical protein
sca00001	Prodigal:002006	CDS	442773	443921	.	+	0	ID=IDALCEFB_00437;eC_number=5.1.3.3;Name=mro;db_xref=COG:COG2017;gene=mro;inference=ab initio prediction:Prodigal:002006,similar to AA sequence:UniProtKB:P05149;locus_tag=IDALCEFB_00437;product=Aldose 1-epimerase
sca00001	Prodigal:002006	CDS	443918	445711	.	+	0	ID=IDALCEFB_00438;eC_number=4.2.1.25;Name=araC;gene=araC;inference=ab initio prediction:Prodigal:002006,similar to AA sequence:UniProtKB:Q1JUQ1;locus_tag=IDALCEFB_00438;product=L-arabonate dehydratase
sca00001	Prodigal:002006	CDS	445855	446595	.	-	0	ID=IDALCEFB_00439;Name=lutR_1;db_xref=COG:COG2186;gene=lutR_1;inference=ab initio prediction:Prodigal:002006,similar to AA sequence:UniProtKB:O07007;locus_tag=IDALCEFB_00439;product=HTH-type transcriptional regulator LutR
sca00001	Prodigal:002006	CDS	446659	449931	.	-	0	ID=IDALCEFB_00440;eC_number=2.7.13.3;Name=rcsC_5;gene=rcsC_5;inference=ab initio prediction:Prodigal:002006,protein motif:HAMAP:MF_00979;locus_tag=IDALCEFB_00440;product=Sensor histidine kinase RcsC
sca00001	Prodigal:002006	CDS	450068	451600	.	-	0	ID=IDALCEFB_00441;eC_number=6.2.1.-;Name=sauT;db_xref=COG:COG0318;gene=sauT;inference=ab initio prediction:Prodigal:002006,similar to AA sequence:UniProtKB:Q0K844;locus_tag=IDALCEFB_00441;product=putative sulfoacetate--CoA ligase
sca00001	Prodigal:002006	CDS	451639	452646	.	-	0	ID=IDALCEFB_00442;eC_number=1.1.1.169;Name=panE_1;db_xref=COG:COG1893;gene=panE_1;inference=ab initio prediction:Prodigal:002006,similar to AA sequence:UniProtKB:P37402;locus_tag=IDALCEFB_00442;product=2-dehydropantoate 2-reductase
sca00001	Prodigal:002006	CDS	452782	454092	.	-	0	ID=IDALCEFB_00443;Name=oxlT_1;gene=oxlT_1;inference=ab initio prediction:Prodigal:002006,similar to AA sequence:UniProtKB:Q51330;locus_tag=IDALCEFB_00443;product=Oxalate:formate antiporter
sca00001	Prodigal:002006	CDS	454381	455646	.	+	0	ID=IDALCEFB_00444;Name=fsr;gene=fsr;inference=ab initio prediction:Prodigal:002006,similar to AA sequence:UniProtKB:P52067;locus_tag=IDALCEFB_00444;product=Fosmidomycin resistance protein
sca00001	Prodigal:002006	CDS	455708	456142	.	-	0	ID=IDALCEFB_00445;inference=ab initio prediction:Prodigal:002006;locus_tag=IDALCEFB_00445;product=hypothetical protein
sca00001	Prodigal:002006	CDS	456570	456812	.	+	0	ID=IDALCEFB_00446;inference=ab initio prediction:Prodigal:002006;locus_tag=IDALCEFB_00446;product=hypothetical protein
sca00001	Prodigal:002006	CDS	456843	458063	.	-	0	ID=IDALCEFB_00447;Name=yciC;db_xref=COG:COG0523;gene=yciC;inference=ab initio prediction:Prodigal:002006,similar to AA sequence:UniProtKB:P94400;locus_tag=IDALCEFB_00447;product=Putative metal chaperone YciC
sca00001	Prodigal:002006	CDS	458229	459695	.	-	0	ID=IDALCEFB_00448;Name=dctA;gene=dctA;inference=ab initio prediction:Prodigal:002006,similar to AA sequence:UniProtKB:P20672;locus_tag=IDALCEFB_00448;product=C4-dicarboxylate transport protein
sca00001	Prodigal:002006	CDS	459847	461676	.	+	0	ID=IDALCEFB_00449;eC_number=2.7.13.3;Name=dctB;gene=dctB;inference=ab initio prediction:Prodigal:002006,similar to AA sequence:UniProtKB:P13633;locus_tag=IDALCEFB_00449;product=C4-dicarboxylate transport sensor protein DctB
sca00001	Prodigal:002006	CDS	461673	463013	.	+	0	ID=IDALCEFB_00450;Name=dctD_1;gene=dctD_1;inference=ab initio prediction:Prodigal:002006,similar to AA sequence:UniProtKB:P13632;locus_tag=IDALCEFB_00450;product=C4-dicarboxylate transport transcriptional regulatory protein DctD
sca00001	Prodigal:002006	CDS	463079	463834	.	-	0	ID=IDALCEFB_00451;Name=xynR;db_xref=COG:COG1414;gene=xynR;inference=ab initio prediction:Prodigal:002006,similar to AA sequence:UniProtKB:P77300;locus_tag=IDALCEFB_00451;product=HTH-type transcriptional regulator XynR
sca00001	Prodigal:002006	CDS	463926	464786	.	+	0	ID=IDALCEFB_00452;eC_number=4.3.2.3;inference=ab initio prediction:Prodigal:002006,similar to AA sequence:UniProtKB:Q39BA7;locus_tag=IDALCEFB_00452;product=Ureidoglycolate lyase
sca00001	Prodigal:002006	CDS	464790	465536	.	+	0	ID=IDALCEFB_00453;eC_number=1.1.1.401;Name=LRA5;gene=LRA5;inference=ab initio prediction:Prodigal:002006,similar to AA sequence:UniProtKB:Q1NEI6;locus_tag=IDALCEFB_00453;product=2-dehydro-3-deoxy-L-rhamnonate dehydrogenase (NAD(+))
sca00001	Prodigal:002006	CDS	465583	466881	.	-	0	ID=IDALCEFB_00454;Name=amtB_2;gene=amtB_2;inference=ab initio prediction:Prodigal:002006,similar to AA sequence:UniProtKB:P69681;locus_tag=IDALCEFB_00454;product=Ammonia channel
sca00001	Prodigal:002006	CDS	466964	467935	.	-	0	ID=IDALCEFB_00455;inference=ab initio prediction:Prodigal:002006;locus_tag=IDALCEFB_00455;product=hypothetical protein
sca00001	Prodigal:002006	CDS	467925	468104	.	-	0	ID=IDALCEFB_00456;inference=ab initio prediction:Prodigal:002006;locus_tag=IDALCEFB_00456;product=hypothetical protein
sca00001	Prodigal:002006	CDS	468176	468529	.	-	0	ID=IDALCEFB_00457;inference=ab initio prediction:Prodigal:002006;locus_tag=IDALCEFB_00457;product=hypothetical protein
sca00001	Prodigal:002006	CDS	468766	470235	.	+	0	ID=IDALCEFB_00458;inference=ab initio prediction:Prodigal:002006;locus_tag=IDALCEFB_00458;product=hypothetical protein
sca00001	Prodigal:002006	CDS	470235	470603	.	+	0	ID=IDALCEFB_00459;inference=ab initio prediction:Prodigal:002006;locus_tag=IDALCEFB_00459;product=hypothetical protein
sca00001	Prodigal:002006	CDS	470608	471327	.	-	0	ID=IDALCEFB_00460;eC_number=2.7.13.3;Name=lov_1;gene=lov_1;inference=ab initio prediction:Prodigal:002006,similar to AA sequence:UniProtKB:Q1M667;locus_tag=IDALCEFB_00460;product=Blue-light-activated histidine kinase
sca00001	Prodigal:002006	CDS	471549	472028	.	+	0	ID=IDALCEFB_00461;Name=lrp_1;db_xref=COG:COG1522;gene=lrp_1;inference=ab initio prediction:Prodigal:002006,similar to AA sequence:UniProtKB:P0ACJ0;locus_tag=IDALCEFB_00461;product=Leucine-responsive regulatory protein
sca00001	Prodigal:002006	CDS	472034	473050	.	-	0	ID=IDALCEFB_00462;eC_number=3.5.99.7;Name=acdS;gene=acdS;inference=ab initio prediction:Prodigal:002006,similar to AA sequence:UniProtKB:P30297;locus_tag=IDALCEFB_00462;product=1-aminocyclopropane-1-carboxylate deaminase
sca00001	Prodigal:002006	CDS	473231	473719	.	-	0	ID=IDALCEFB_00463;Name=decR_1;db_xref=COG:COG1522;gene=decR_1;inference=ab initio prediction:Prodigal:002006,similar to AA sequence:UniProtKB:P0ACJ5;locus_tag=IDALCEFB_00463;product=DNA-binding transcriptional activator DecR
sca00001	Prodigal:002006	CDS	473905	476580	.	+	0	ID=IDALCEFB_00464;eC_number=1.2.4.1;Name=aceE;db_xref=COG:COG2609;gene=aceE;inference=ab initio prediction:Prodigal:002006,similar to AA sequence:UniProtKB:P0AFG8;locus_tag=IDALCEFB_00464;product=Pyruvate dehydrogenase E1 component
sca00001	Prodigal:002006	CDS	476677	477966	.	+	0	ID=IDALCEFB_00465;eC_number=2.3.1.12;Name=aceF;db_xref=COG:COG0508;gene=aceF;inference=ab initio prediction:Prodigal:002006,similar to AA sequence:UniProtKB:P06959;locus_tag=IDALCEFB_00465;product=Dihydrolipoyllysine-residue acetyltransferase component of pyruvate dehydrogenase complex
sca00001	Prodigal:002006	CDS	477978	479711	.	+	0	ID=IDALCEFB_00466;eC_number=1.6.1.1;Name=sthA;gene=sthA;inference=ab initio prediction:Prodigal:002006,protein motif:HAMAP:MF_00247;locus_tag=IDALCEFB_00466;product=Soluble pyridine nucleotide transhydrogenase
sca00001	Prodigal:002006	CDS	479719	481014	.	-	0	ID=IDALCEFB_00467;db_xref=COG:COG1680;inference=ab initio prediction:Prodigal:002006,similar to AA sequence:UniProtKB:P9WLZ3;locus_tag=IDALCEFB_00467;product=putative protein
sca00001	Prodigal:002006	CDS	481145	481636	.	-	0	ID=IDALCEFB_00468;eC_number=3.5.1.88;Name=def_2;db_xref=COG:COG0242;gene=def_2;inference=ab initio prediction:Prodigal:002006,similar to AA sequence:UniProtKB:Q9I7A8;locus_tag=IDALCEFB_00468;product=Peptide deformylase
sca00001	Prodigal:002006	CDS	481778	484108	.	+	0	ID=IDALCEFB_00469;Name=yhgF;db_xref=COG:COG2183;gene=yhgF;inference=ab initio prediction:Prodigal:002006,similar to AA sequence:UniProtKB:P46837;locus_tag=IDALCEFB_00469;product=Protein YhgF
sca00001	Prodigal:002006	CDS	484151	485476	.	-	0	ID=IDALCEFB_00470;eC_number=1.14.14.10;Name=ntaA_1;gene=ntaA_1;inference=ab initio prediction:Prodigal:002006,similar to AA sequence:UniProtKB:P54989;locus_tag=IDALCEFB_00470;product=Nitrilotriacetate monooxygenase component A
sca00001	Prodigal:002006	CDS	485731	486111	.	+	0	ID=IDALCEFB_00471;inference=ab initio prediction:Prodigal:002006;locus_tag=IDALCEFB_00471;product=hypothetical protein
sca00001	Prodigal:002006	CDS	486158	488323	.	-	0	ID=IDALCEFB_00472;inference=ab initio prediction:Prodigal:002006;locus_tag=IDALCEFB_00472;product=hypothetical protein
sca00001	Prodigal:002006	CDS	488845	489144	.	+	0	ID=IDALCEFB_00473;inference=ab initio prediction:Prodigal:002006;locus_tag=IDALCEFB_00473;product=hypothetical protein
sca00001	Prodigal:002006	CDS	489326	489859	.	+	0	ID=IDALCEFB_00474;Name=yciF_1;db_xref=COG:COG3685;gene=yciF_1;inference=ab initio prediction:Prodigal:002006,similar to AA sequence:UniProtKB:P21362;locus_tag=IDALCEFB_00474;product=Protein YciF
sca00001	Prodigal:002006	CDS	489926	490054	.	+	0	ID=IDALCEFB_00475;inference=ab initio prediction:Prodigal:002006;locus_tag=IDALCEFB_00475;product=hypothetical protein
sca00001	Prodigal:002006	CDS	490484	491176	.	+	0	ID=IDALCEFB_00476;eC_number=2.7.8.31;Name=wcaJ_1;db_xref=COG:COG2148;gene=wcaJ_1;inference=ab initio prediction:Prodigal:002006,similar to AA sequence:UniProtKB:P71241;locus_tag=IDALCEFB_00476;product=UDP-glucose:undecaprenyl-phosphate glucose-1-phosphate transferase
sca00001	Prodigal:002006	CDS	491848	492042	.	+	0	ID=IDALCEFB_00477;inference=ab initio prediction:Prodigal:002006;locus_tag=IDALCEFB_00477;product=hypothetical protein
sca00001	Prodigal:002006	CDS	492095	495262	.	-	0	ID=IDALCEFB_00478;Name=czcA_1;gene=czcA_1;inference=ab initio prediction:Prodigal:002006,similar to AA sequence:UniProtKB:P13511;locus_tag=IDALCEFB_00478;product=Cobalt-zinc-cadmium resistance protein CzcA
sca00001	Prodigal:002006	CDS	495272	496618	.	-	0	ID=IDALCEFB_00479;Name=mdtA_1;gene=mdtA_1;inference=ab initio prediction:Prodigal:002006,protein motif:HAMAP:MF_01422;locus_tag=IDALCEFB_00479;product=Multidrug resistance protein MdtA
sca00001	Prodigal:002006	CDS	496674	496871	.	-	0	ID=IDALCEFB_00480;inference=ab initio prediction:Prodigal:002006;locus_tag=IDALCEFB_00480;product=hypothetical protein
sca00001	Prodigal:002006	CDS	497069	497746	.	+	0	ID=IDALCEFB_00481;Name=prrA_1;gene=prrA_1;inference=ab initio prediction:Prodigal:002006,similar to AA sequence:UniProtKB:P9WGM1;locus_tag=IDALCEFB_00481;product=Transcriptional regulatory protein PrrA
sca00001	Prodigal:002006	CDS	497739	499109	.	+	0	ID=IDALCEFB_00482;eC_number=2.7.-.-;Name=sasA_1;gene=sasA_1;inference=ab initio prediction:Prodigal:002006,protein motif:HAMAP:MF_01837;locus_tag=IDALCEFB_00482;product=Adaptive-response sensory-kinase SasA
sca00001	Prodigal:002006	CDS	499575	503255	.	+	0	ID=IDALCEFB_00483;eC_number=2.4.1.250;Name=mshA_3;gene=mshA_3;inference=ab initio prediction:Prodigal:002006,protein motif:HAMAP:MF_01695;locus_tag=IDALCEFB_00483;product=D-inositol-3-phosphate glycosyltransferase
sca00001	Prodigal:002006	CDS	503556	504317	.	+	0	ID=IDALCEFB_00484;Name=glpR_1;db_xref=COG:COG1349;gene=glpR_1;inference=ab initio prediction:Prodigal:002006,similar to AA sequence:UniProtKB:P0ACL0;locus_tag=IDALCEFB_00484;product=Glycerol-3-phosphate regulon repressor
sca00001	Prodigal:002006	CDS	504414	505886	.	+	0	ID=IDALCEFB_00485;eC_number=1.1.1.402;Name=eryB;db_xref=COG:COG0578;gene=eryB;inference=ab initio prediction:Prodigal:002006,similar to AA sequence:UniProtKB:Q2YIQ2;locus_tag=IDALCEFB_00485;product=D-erythritol 1-phosphate dehydrogenase
sca00001	Prodigal:002006	CDS	505990	507324	.	+	0	ID=IDALCEFB_00486;Name=glpT;db_xref=COG:COG2271;gene=glpT;inference=ab initio prediction:Prodigal:002006,similar to AA sequence:UniProtKB:P08194;locus_tag=IDALCEFB_00486;product=Glycerol-3-phosphate transporter
sca00001	Prodigal:002006	CDS	507377	507616	.	-	0	ID=IDALCEFB_00487;inference=ab initio prediction:Prodigal:002006;locus_tag=IDALCEFB_00487;product=hypothetical protein
sca00001	Prodigal:002006	CDS	507741	510683	.	-	0	ID=IDALCEFB_00488;eC_number=2.7.13.3;Name=rcsC_6;gene=rcsC_6;inference=ab initio prediction:Prodigal:002006,protein motif:HAMAP:MF_00979;locus_tag=IDALCEFB_00488;product=Sensor histidine kinase RcsC
sca00001	Prodigal:002006	CDS	510977	511969	.	-	0	ID=IDALCEFB_00489;eC_number=3.6.3.-;Name=cmpD_1;gene=cmpD_1;inference=ab initio prediction:Prodigal:002006,similar to AA sequence:UniProtKB:Q55463;locus_tag=IDALCEFB_00489;product=Bicarbonate transport ATP-binding protein CmpD
sca00001	Prodigal:002006	CDS	511981	512820	.	-	0	ID=IDALCEFB_00490;Name=nrtB_1;db_xref=COG:COG0600;gene=nrtB_1;inference=ab initio prediction:Prodigal:002006,similar to AA sequence:UniProtKB:P38044;locus_tag=IDALCEFB_00490;product=Nitrate import permease protein NrtB
sca00001	Prodigal:002006	CDS	512824	514185	.	-	0	ID=IDALCEFB_00491;inference=ab initio prediction:Prodigal:002006;locus_tag=IDALCEFB_00491;product=hypothetical protein
sca00001	Prodigal:002006	CDS	514412	515746	.	-	0	ID=IDALCEFB_00492;eC_number=1.18.1.-;Name=norW;gene=norW;inference=ab initio prediction:Prodigal:002006,protein motif:HAMAP:MF_01313;locus_tag=IDALCEFB_00492;product=Nitric oxide reductase FlRd-NAD(+) reductase
sca00001	Prodigal:002006	CDS	515743	516927	.	-	0	ID=IDALCEFB_00493;inference=ab initio prediction:Prodigal:002006;locus_tag=IDALCEFB_00493;product=hypothetical protein
sca00001	Prodigal:002006	CDS	516988	517539	.	-	0	ID=IDALCEFB_00494;inference=ab initio prediction:Prodigal:002006;locus_tag=IDALCEFB_00494;product=hypothetical protein
sca00001	Prodigal:002006	CDS	517807	519405	.	-	0	ID=IDALCEFB_00495;Name=nifA;gene=nifA;inference=ab initio prediction:Prodigal:002006,similar to AA sequence:UniProtKB:P30667;locus_tag=IDALCEFB_00495;product=Nif-specific regulatory protein
sca00001	Prodigal:002006	CDS	519541	520233	.	+	0	ID=IDALCEFB_00496;inference=ab initio prediction:Prodigal:002006;locus_tag=IDALCEFB_00496;product=hypothetical protein
sca00001	Prodigal:002006	CDS	520324	521076	.	+	0	ID=IDALCEFB_00497;eC_number=3.6.3.-;Name=lptB_1;db_xref=COG:COG1137;gene=lptB_1;inference=ab initio prediction:Prodigal:002006,similar to AA sequence:UniProtKB:P45073;locus_tag=IDALCEFB_00497;product=Lipopolysaccharide export system ATP-binding protein LptB
sca00001	Prodigal:002006	CDS	521069	521779	.	+	0	ID=IDALCEFB_00498;Name=livF_1;db_xref=COG:COG0410;gene=livF_1;inference=ab initio prediction:Prodigal:002006,similar to AA sequence:UniProtKB:P22731;locus_tag=IDALCEFB_00498;product=High-affinity branched-chain amino acid transport ATP-binding protein LivF
sca00001	Prodigal:002006	CDS	521866	523086	.	+	0	ID=IDALCEFB_00499;inference=ab initio prediction:Prodigal:002006;locus_tag=IDALCEFB_00499;product=hypothetical protein
sca00001	Prodigal:002006	CDS	523173	524075	.	+	0	ID=IDALCEFB_00500;Name=livH_1;db_xref=COG:COG0559;gene=livH_1;inference=ab initio prediction:Prodigal:002006,similar to AA sequence:UniProtKB:P0AEX7;locus_tag=IDALCEFB_00500;product=High-affinity branched-chain amino acid transport system permease protein LivH
sca00001	Prodigal:002006	CDS	524089	525090	.	+	0	ID=IDALCEFB_00501;inference=ab initio prediction:Prodigal:002006;locus_tag=IDALCEFB_00501;product=hypothetical protein
sca00001	Prodigal:002006	CDS	525227	526123	.	+	0	ID=IDALCEFB_00502;eC_number=4.3.3.7;Name=dapA_1;db_xref=COG:COG0329;gene=dapA_1;inference=ab initio prediction:Prodigal:002006,similar to AA sequence:UniProtKB:O67216;locus_tag=IDALCEFB_00502;product=4-hydroxy-tetrahydrodipicolinate synthase
sca00001	Prodigal:002006	CDS	526189	526608	.	+	0	ID=IDALCEFB_00503;inference=ab initio prediction:Prodigal:002006;locus_tag=IDALCEFB_00503;product=hypothetical protein
sca00001	Prodigal:002006	CDS	526871	527167	.	+	0	ID=IDALCEFB_00504;inference=ab initio prediction:Prodigal:002006;locus_tag=IDALCEFB_00504;product=hypothetical protein
sca00001	Prodigal:002006	CDS	527190	527702	.	-	0	ID=IDALCEFB_00505;Name=pucL;db_xref=COG:COG3195;gene=pucL;inference=ab initio prediction:Prodigal:002006,similar to AA sequence:UniProtKB:O32141;locus_tag=IDALCEFB_00505;product=Uric acid degradation bifunctional protein PucL
sca00001	Prodigal:002006	CDS	527709	528062	.	-	0	ID=IDALCEFB_00506;eC_number=3.5.2.17;Name=pucM_1;db_xref=COG:COG2351;gene=pucM_1;inference=ab initio prediction:Prodigal:002006,similar to AA sequence:UniProtKB:O32142;locus_tag=IDALCEFB_00506;product=5-hydroxyisourate hydrolase
sca00001	Prodigal:002006	CDS	528101	528628	.	-	0	ID=IDALCEFB_00507;inference=ab initio prediction:Prodigal:002006;locus_tag=IDALCEFB_00507;product=hypothetical protein
sca00001	Prodigal:002006	CDS	528691	530058	.	-	0	ID=IDALCEFB_00508;Name=ttuB_1;gene=ttuB_1;inference=ab initio prediction:Prodigal:002006,similar to AA sequence:UniProtKB:Q44470;locus_tag=IDALCEFB_00508;product=Putative tartrate transporter
sca00001	Prodigal:002006	CDS	530223	531410	.	-	0	ID=IDALCEFB_00509;eC_number=2.8.3.19;Name=uctC_1;gene=uctC_1;inference=ab initio prediction:Prodigal:002006,similar to AA sequence:UniProtKB:A9X6P9;locus_tag=IDALCEFB_00509;product=Acetyl-CoA:oxalate CoA-transferase
sca00001	Prodigal:002006	CDS	531427	532242	.	-	0	ID=IDALCEFB_00510;Name=tsaQ1;gene=tsaQ1;inference=ab initio prediction:Prodigal:002006,similar to AA sequence:UniProtKB:Q6XL52;locus_tag=IDALCEFB_00510;product=HTH-type transcriptional regulator TsaQ1/TsaQ2
sca00001	Prodigal:002006	CDS	532239	532997	.	-	0	ID=IDALCEFB_00511;eC_number=4.2.1.17;Name=paaF_1;db_xref=COG:COG1024;gene=paaF_1;inference=ab initio prediction:Prodigal:002006,similar to AA sequence:UniProtKB:P76082;locus_tag=IDALCEFB_00511;product=2%2C3-dehydroadipyl-CoA hydratase
sca00001	Prodigal:002006	CDS	532994	533704	.	-	0	ID=IDALCEFB_00512;Name=livF_2;db_xref=COG:COG0410;gene=livF_2;inference=ab initio prediction:Prodigal:002006,similar to AA sequence:UniProtKB:P22731;locus_tag=IDALCEFB_00512;product=High-affinity branched-chain amino acid transport ATP-binding protein LivF
sca00001	Prodigal:002006	CDS	533697	534407	.	-	0	ID=IDALCEFB_00513;eC_number=3.6.3.-;Name=lptB_2;db_xref=COG:COG1137;gene=lptB_2;inference=ab initio prediction:Prodigal:002006,similar to AA sequence:UniProtKB:P45073;locus_tag=IDALCEFB_00513;product=Lipopolysaccharide export system ATP-binding protein LptB
sca00001	Prodigal:002006	CDS	534400	535398	.	-	0	ID=IDALCEFB_00514;inference=ab initio prediction:Prodigal:002006;locus_tag=IDALCEFB_00514;product=hypothetical protein
sca00001	Prodigal:002006	CDS	535409	536281	.	-	0	ID=IDALCEFB_00515;Name=livH_2;db_xref=COG:COG0559;gene=livH_2;inference=ab initio prediction:Prodigal:002006,similar to AA sequence:UniProtKB:P0AEX7;locus_tag=IDALCEFB_00515;product=High-affinity branched-chain amino acid transport system permease protein LivH
sca00001	Prodigal:002006	CDS	536289	537452	.	-	0	ID=IDALCEFB_00516;Name=braC_1;db_xref=COG:COG0683;gene=braC_1;inference=ab initio prediction:Prodigal:002006,similar to AA sequence:UniProtKB:P21175;locus_tag=IDALCEFB_00516;product=Leucine-%2C isoleucine-%2C valine-%2C threonine-%2C and alanine-binding protein
sca00001	Prodigal:002006	CDS	537749	539818	.	+	0	ID=IDALCEFB_00517;Name=fadJ_1;db_xref=COG:COG1024;gene=fadJ_1;inference=ab initio prediction:Prodigal:002006,similar to AA sequence:UniProtKB:P77399;locus_tag=IDALCEFB_00517;product=Fatty acid oxidation complex subunit alpha
sca00001	Prodigal:002006	CDS	539862	541049	.	+	0	ID=IDALCEFB_00518;eC_number=2.3.1.16;Name=fadA_2;db_xref=COG:COG0183;gene=fadA_2;inference=ab initio prediction:Prodigal:002006,similar to AA sequence:UniProtKB:O32177;locus_tag=IDALCEFB_00518;product=3-ketoacyl-CoA thiolase
sca00001	Prodigal:002006	CDS	541055	542236	.	+	0	ID=IDALCEFB_00519;eC_number=1.3.99.-;inference=ab initio prediction:Prodigal:002006,similar to AA sequence:UniProtKB:I6YCA3;locus_tag=IDALCEFB_00519;product=Acyl-CoA dehydrogenase FadE26
sca00001	Prodigal:002006	CDS	542250	543404	.	+	0	ID=IDALCEFB_00520;eC_number=1.3.8.14;Name=redW;db_xref=COG:COG1960;gene=redW;inference=ab initio prediction:Prodigal:002006,similar to AA sequence:UniProtKB:O54143;locus_tag=IDALCEFB_00520;product=L-prolyl-[peptidyl-carrier protein] dehydrogenase
sca00001	Prodigal:002006	CDS	543430	544659	.	+	0	ID=IDALCEFB_00521;eC_number=1.3.99.-;Name=mmgC;db_xref=COG:COG1960;gene=mmgC;inference=ab initio prediction:Prodigal:002006,similar to AA sequence:UniProtKB:P45857;locus_tag=IDALCEFB_00521;product=Acyl-CoA dehydrogenase
sca00001	Prodigal:002006	CDS	544726	545214	.	-	0	ID=IDALCEFB_00522;inference=ab initio prediction:Prodigal:002006;locus_tag=IDALCEFB_00522;product=hypothetical protein
sca00001	Prodigal:002006	CDS	545384	545593	.	-	0	ID=IDALCEFB_00523;inference=ab initio prediction:Prodigal:002006;locus_tag=IDALCEFB_00523;product=hypothetical protein
sca00001	Prodigal:002006	CDS	545739	546452	.	+	0	ID=IDALCEFB_00524;inference=ab initio prediction:Prodigal:002006;locus_tag=IDALCEFB_00524;product=hypothetical protein
sca00001	Prodigal:002006	CDS	546692	546901	.	+	0	ID=IDALCEFB_00525;inference=ab initio prediction:Prodigal:002006;locus_tag=IDALCEFB_00525;product=hypothetical protein
sca00001	Prodigal:002006	CDS	546914	547210	.	-	0	ID=IDALCEFB_00526;inference=ab initio prediction:Prodigal:002006;locus_tag=IDALCEFB_00526;product=hypothetical protein
sca00001	Prodigal:002006	CDS	547433	549196	.	+	0	ID=IDALCEFB_00527;Name=prsD_1;gene=prsD_1;inference=ab initio prediction:Prodigal:002006,similar to AA sequence:UniProtKB:Q7ANN4;locus_tag=IDALCEFB_00527;product=Type I secretion system ATP-binding protein PrsD
sca00001	Prodigal:002006	CDS	549200	550543	.	+	0	ID=IDALCEFB_00528;Name=prsE_1;gene=prsE_1;inference=ab initio prediction:Prodigal:002006,similar to AA sequence:UniProtKB:Q7ANN5;locus_tag=IDALCEFB_00528;product=Type I secretion system membrane fusion protein PrsE
sca00001	Prodigal:002006	CDS	550628	553276	.	+	0	ID=IDALCEFB_00529;inference=ab initio prediction:Prodigal:002006;locus_tag=IDALCEFB_00529;product=hypothetical protein
sca00001	Prodigal:002006	CDS	553364	555331	.	-	0	ID=IDALCEFB_00530;inference=ab initio prediction:Prodigal:002006;locus_tag=IDALCEFB_00530;product=hypothetical protein
sca00001	Prodigal:002006	CDS	555670	556662	.	+	0	ID=IDALCEFB_00531;Name=yedI;db_xref=COG:COG2354;gene=yedI;inference=ab initio prediction:Prodigal:002006,similar to AA sequence:UniProtKB:P46125;locus_tag=IDALCEFB_00531;product=Inner membrane protein YedI
sca00001	Prodigal:002006	CDS	556659	557630	.	+	0	ID=IDALCEFB_00532;inference=ab initio prediction:Prodigal:002006;locus_tag=IDALCEFB_00532;product=hypothetical protein
sca00001	Prodigal:002006	CDS	557677	558438	.	+	0	ID=IDALCEFB_00533;eC_number=1.-.-.-;inference=ab initio prediction:Prodigal:002006,similar to AA sequence:UniProtKB:P9WGQ7;locus_tag=IDALCEFB_00533;product=putative oxidoreductase
sca00001	Prodigal:002006	CDS	559152	560030	.	+	0	ID=IDALCEFB_00534;inference=ab initio prediction:Prodigal:002006;locus_tag=IDALCEFB_00534;product=hypothetical protein
sca00001	Prodigal:002006	CDS	560216	560605	.	-	0	ID=IDALCEFB_00535;inference=ab initio prediction:Prodigal:002006,similar to AA sequence:UniProtKB:Q881J7;locus_tag=IDALCEFB_00535;product=Blue-light-activated protein
sca00001	Prodigal:002006	CDS	560624	562087	.	-	0	ID=IDALCEFB_00536;inference=ab initio prediction:Prodigal:002006;locus_tag=IDALCEFB_00536;product=hypothetical protein
sca00001	Prodigal:002006	CDS	562477	562878	.	+	0	ID=IDALCEFB_00537;inference=ab initio prediction:Prodigal:002006;locus_tag=IDALCEFB_00537;product=hypothetical protein
sca00001	Prodigal:002006	CDS	562917	563315	.	+	0	ID=IDALCEFB_00538;inference=ab initio prediction:Prodigal:002006;locus_tag=IDALCEFB_00538;product=hypothetical protein
sca00001	Prodigal:002006	CDS	563312	564043	.	-	0	ID=IDALCEFB_00539;inference=ab initio prediction:Prodigal:002006;locus_tag=IDALCEFB_00539;product=hypothetical protein
sca00001	Prodigal:002006	CDS	564105	565577	.	-	0	ID=IDALCEFB_00540;eC_number=1.13.11.82;inference=ab initio prediction:Prodigal:002006,similar to AA sequence:UniProtKB:A4XES9;locus_tag=IDALCEFB_00540;product=8'-apo-carotenoid 13%2C14-cleaving dioxygenase
sca00001	Prodigal:002006	CDS	565791	567260	.	+	0	ID=IDALCEFB_00541;Name=oprB_1;db_xref=COG:COG3659;gene=oprB_1;inference=ab initio prediction:Prodigal:002006,similar to AA sequence:UniProtKB:Q51485;locus_tag=IDALCEFB_00541;product=Porin B
sca00001	Prodigal:002006	CDS	567270	569411	.	-	0	ID=IDALCEFB_00542;eC_number=3.6.4.13;Name=dbpA_1;gene=dbpA_1;inference=ab initio prediction:Prodigal:002006,protein motif:HAMAP:MF_00965;locus_tag=IDALCEFB_00542;product=ATP-dependent RNA helicase DbpA
sca00001	Prodigal:002006	CDS	570043	570657	.	+	0	ID=IDALCEFB_00543;inference=ab initio prediction:Prodigal:002006;locus_tag=IDALCEFB_00543;product=hypothetical protein
sca00001	Prodigal:002006	CDS	570852	571115	.	+	0	ID=IDALCEFB_00544;inference=ab initio prediction:Prodigal:002006;locus_tag=IDALCEFB_00544;product=hypothetical protein
sca00001	Prodigal:002006	CDS	571127	572614	.	-	0	ID=IDALCEFB_00545;eC_number=2.7.13.3;inference=ab initio prediction:Prodigal:002006,similar to AA sequence:UniProtKB:Q8YC53;locus_tag=IDALCEFB_00545;product=Blue-light-activated histidine kinase
sca00001	Prodigal:002006	CDS	572764	573054	.	-	0	ID=IDALCEFB_00546;inference=ab initio prediction:Prodigal:002006;locus_tag=IDALCEFB_00546;product=hypothetical protein
sca00001	Prodigal:002006	CDS	573251	573727	.	-	0	ID=IDALCEFB_00547;inference=ab initio prediction:Prodigal:002006;locus_tag=IDALCEFB_00547;product=hypothetical protein
sca00001	Prodigal:002006	CDS	574529	575146	.	-	0	ID=IDALCEFB_00548;inference=ab initio prediction:Prodigal:002006;locus_tag=IDALCEFB_00548;product=hypothetical protein
sca00001	Prodigal:002006	CDS	575451	577391	.	-	0	ID=IDALCEFB_00549;inference=ab initio prediction:Prodigal:002006;locus_tag=IDALCEFB_00549;product=hypothetical protein
sca00001	Prodigal:002006	CDS	577398	578852	.	-	0	ID=IDALCEFB_00550;inference=ab initio prediction:Prodigal:002006;locus_tag=IDALCEFB_00550;product=hypothetical protein
sca00001	Prodigal:002006	CDS	579276	580307	.	+	0	ID=IDALCEFB_00551;inference=ab initio prediction:Prodigal:002006,similar to AA sequence:ISfinder:ISAzba6;locus_tag=IDALCEFB_00551;product=IS630 family transposase ISAzba6
sca00001	Prodigal:002006	CDS	580779	581162	.	+	0	ID=IDALCEFB_00552;inference=ab initio prediction:Prodigal:002006,similar to AA sequence:ISfinder:ISMdi1;locus_tag=IDALCEFB_00552;product=IS630 family transposase ISMdi1
sca00001	Prodigal:002006	CDS	581159	581320	.	+	0	ID=IDALCEFB_00553;inference=ab initio prediction:Prodigal:002006,similar to AA sequence:ISfinder:ISMdi1;locus_tag=IDALCEFB_00553;product=IS630 family transposase ISMdi1
sca00001	Prodigal:002006	CDS	581363	581734	.	+	0	ID=IDALCEFB_00554;inference=ab initio prediction:Prodigal:002006,similar to AA sequence:ISfinder:ISMdi1;locus_tag=IDALCEFB_00554;product=IS630 family transposase ISMdi1
sca00001	Prodigal:002006	CDS	581936	583456	.	-	0	ID=IDALCEFB_00555;inference=ab initio prediction:Prodigal:002006;locus_tag=IDALCEFB_00555;product=hypothetical protein
sca00001	Prodigal:002006	CDS	583985	585106	.	+	0	ID=IDALCEFB_00556;inference=ab initio prediction:Prodigal:002006;locus_tag=IDALCEFB_00556;product=hypothetical protein
sca00001	Prodigal:002006	CDS	585667	587046	.	-	0	ID=IDALCEFB_00557;inference=ab initio prediction:Prodigal:002006;locus_tag=IDALCEFB_00557;product=hypothetical protein
sca00001	Prodigal:002006	CDS	587062	588348	.	-	0	ID=IDALCEFB_00558;inference=ab initio prediction:Prodigal:002006;locus_tag=IDALCEFB_00558;product=hypothetical protein
sca00001	Prodigal:002006	CDS	588893	590269	.	-	0	ID=IDALCEFB_00559;inference=ab initio prediction:Prodigal:002006;locus_tag=IDALCEFB_00559;product=hypothetical protein
sca00001	Prodigal:002006	CDS	590266	596550	.	-	0	ID=IDALCEFB_00560;inference=ab initio prediction:Prodigal:002006;locus_tag=IDALCEFB_00560;product=hypothetical protein
sca00001	Prodigal:002006	CDS	596547	597188	.	-	0	ID=IDALCEFB_00561;inference=ab initio prediction:Prodigal:002006;locus_tag=IDALCEFB_00561;product=hypothetical protein
sca00001	Prodigal:002006	CDS	597188	599065	.	-	0	ID=IDALCEFB_00562;inference=ab initio prediction:Prodigal:002006;locus_tag=IDALCEFB_00562;product=hypothetical protein
sca00002	Prodigal:002006	CDS	282	758	.	-	0	ID=IDALCEFB_00563;inference=ab initio prediction:Prodigal:002006;locus_tag=IDALCEFB_00563;product=hypothetical protein
sca00002	Prodigal:002006	CDS	1000	1317	.	-	0	ID=IDALCEFB_00564;inference=ab initio prediction:Prodigal:002006;locus_tag=IDALCEFB_00564;product=hypothetical protein
sca00002	Prodigal:002006	CDS	1385	2029	.	+	0	ID=IDALCEFB_00565;inference=ab initio prediction:Prodigal:002006;locus_tag=IDALCEFB_00565;product=hypothetical protein
sca00002	Prodigal:002006	CDS	2418	3242	.	-	0	ID=IDALCEFB_00566;inference=ab initio prediction:Prodigal:002006;locus_tag=IDALCEFB_00566;product=hypothetical protein
sca00002	Prodigal:002006	CDS	3239	4555	.	-	0	ID=IDALCEFB_00567;Name=xerC_1;gene=xerC_1;inference=ab initio prediction:Prodigal:002006,protein motif:HAMAP:MF_01808;locus_tag=IDALCEFB_00567;product=Tyrosine recombinase XerC
sca00002	Prodigal:002006	CDS	5103	6155	.	-	0	ID=IDALCEFB_00568;db_xref=COG:COG1752;inference=ab initio prediction:Prodigal:002006,similar to AA sequence:UniProtKB:P9WIY9;locus_tag=IDALCEFB_00568;product=putative NTE family protein
sca00002	Prodigal:002006	CDS	6152	6595	.	-	0	ID=IDALCEFB_00569;eC_number=3.5.4.19;Name=hisI;gene=hisI;inference=ab initio prediction:Prodigal:002006,protein motif:HAMAP:MF_01021;locus_tag=IDALCEFB_00569;product=Phosphoribosyl-AMP cyclohydrolase
sca00002	Prodigal:002006	CDS	6620	7414	.	-	0	ID=IDALCEFB_00570;eC_number=3.5.4.16;Name=folE;gene=folE;inference=ab initio prediction:Prodigal:002006,protein motif:HAMAP:MF_00223;locus_tag=IDALCEFB_00570;product=GTP cyclohydrolase 1
sca00002	Prodigal:002006	CDS	7655	8101	.	+	0	ID=IDALCEFB_00571;inference=ab initio prediction:Prodigal:002006;locus_tag=IDALCEFB_00571;product=hypothetical protein
sca00002	Prodigal:002006	CDS	8098	8520	.	+	0	ID=IDALCEFB_00572;Name=yidD;gene=yidD;inference=ab initio prediction:Prodigal:002006,protein motif:HAMAP:MF_00386;locus_tag=IDALCEFB_00572;product=Putative membrane protein insertion efficiency factor
sca00002	Prodigal:002006	CDS	8627	8797	.	+	0	ID=IDALCEFB_00573;inference=ab initio prediction:Prodigal:002006;locus_tag=IDALCEFB_00573;product=hypothetical protein
sca00002	Prodigal:002006	CDS	8829	9035	.	+	0	ID=IDALCEFB_00574;inference=ab initio prediction:Prodigal:002006;locus_tag=IDALCEFB_00574;product=hypothetical protein
sca00002	Prodigal:002006	CDS	9060	9743	.	-	0	ID=IDALCEFB_00575;eC_number=1.8.4.-;Name=yfcG_2;db_xref=COG:COG0625;gene=yfcG_2;inference=ab initio prediction:Prodigal:002006,similar to AA sequence:UniProtKB:P77526;locus_tag=IDALCEFB_00575;product=Disulfide-bond oxidoreductase YfcG
sca00002	Prodigal:002006	CDS	9764	11227	.	-	0	ID=IDALCEFB_00576;eC_number=3.4.-.-;Name=bepA_2;gene=bepA_2;inference=ab initio prediction:Prodigal:002006,protein motif:HAMAP:MF_00997;locus_tag=IDALCEFB_00576;product=Beta-barrel assembly-enhancing protease
sca00002	Prodigal:002006	CDS	11409	12014	.	-	0	ID=IDALCEFB_00577;inference=ab initio prediction:Prodigal:002006;locus_tag=IDALCEFB_00577;product=hypothetical protein
sca00002	Prodigal:002006	CDS	12560	15502	.	+	0	ID=IDALCEFB_00578;db_xref=COG:COG0247;inference=ab initio prediction:Prodigal:002006,similar to AA sequence:UniProtKB:Q57252;locus_tag=IDALCEFB_00578;product=putative protein
sca00002	Prodigal:002006	CDS	15572	16252	.	+	0	ID=IDALCEFB_00579;Name=glaR_1;db_xref=COG:COG1802;gene=glaR_1;inference=ab initio prediction:Prodigal:002006,similar to AA sequence:UniProtKB:P37338;locus_tag=IDALCEFB_00579;product=HTH-type transcriptional repressor GlaR
sca00002	Prodigal:002006	CDS	16296	16943	.	-	0	ID=IDALCEFB_00580;Name=gntR_1;gene=gntR_1;inference=ab initio prediction:Prodigal:002006,similar to AA sequence:UniProtKB:Q8GAL4;locus_tag=IDALCEFB_00580;product=putative D-xylose utilization operon transcriptional repressor
sca00002	Prodigal:002006	CDS	17115	18137	.	+	0	ID=IDALCEFB_00581;db_xref=COG:COG1638;inference=ab initio prediction:Prodigal:002006,similar to AA sequence:UniProtKB:Q21XD7;locus_tag=IDALCEFB_00581;product=Solute-binding protein
sca00002	Prodigal:002006	CDS	18260	19282	.	+	0	ID=IDALCEFB_00582;db_xref=COG:COG1638;inference=ab initio prediction:Prodigal:002006,similar to AA sequence:UniProtKB:Q21XD7;locus_tag=IDALCEFB_00582;product=Solute-binding protein
sca00002	Prodigal:002006	CDS	19279	20004	.	+	0	ID=IDALCEFB_00583;inference=ab initio prediction:Prodigal:002006;locus_tag=IDALCEFB_00583;product=hypothetical protein
sca00002	Prodigal:002006	CDS	20001	21353	.	+	0	ID=IDALCEFB_00584;Name=dctM;db_xref=COG:COG1593;gene=dctM;inference=ab initio prediction:Prodigal:002006,similar to AA sequence:UniProtKB:Q9HU16;locus_tag=IDALCEFB_00584;product=C4-dicarboxylate TRAP transporter large permease protein DctM
sca00002	Prodigal:002006	CDS	21412	21882	.	-	0	ID=IDALCEFB_00585;eC_number=2.7.6.3;Name=folK;db_xref=COG:COG0801;gene=folK;inference=ab initio prediction:Prodigal:002006,similar to AA sequence:UniProtKB:P26281;locus_tag=IDALCEFB_00585;product=2-amino-4-hydroxy-6-hydroxymethyldihydropteridine pyrophosphokinase
sca00002	Prodigal:002006	CDS	21879	22253	.	-	0	ID=IDALCEFB_00586;eC_number=4.1.2.25;Name=folB;db_xref=COG:COG1539;gene=folB;inference=ab initio prediction:Prodigal:002006,similar to AA sequence:UniProtKB:P56740;locus_tag=IDALCEFB_00586;product=Dihydroneopterin aldolase
sca00002	Prodigal:002006	CDS	22250	23065	.	-	0	ID=IDALCEFB_00587;eC_number=2.5.1.15;Name=folP;gene=folP;inference=ab initio prediction:Prodigal:002006,similar to AA sequence:UniProtKB:Q5XCA8;locus_tag=IDALCEFB_00587;product=Dihydropteroate synthase
sca00002	Prodigal:002006	CDS	23165	23527	.	-	0	ID=IDALCEFB_00588;inference=ab initio prediction:Prodigal:002006;locus_tag=IDALCEFB_00588;product=hypothetical protein
sca00002	Prodigal:002006	CDS	23508	24245	.	-	0	ID=IDALCEFB_00589;inference=ab initio prediction:Prodigal:002006;locus_tag=IDALCEFB_00589;product=hypothetical protein
sca00002	Prodigal:002006	CDS	24242	25387	.	-	0	ID=IDALCEFB_00590;eC_number=1.21.98.4;Name=pqqE_1;db_xref=COG:COG0535;gene=pqqE_1;inference=ab initio prediction:Prodigal:002006,similar to AA sequence:UniProtKB:P71517;locus_tag=IDALCEFB_00590;product=PqqA peptide cyclase
sca00002	Prodigal:002006	CDS	25384	26469	.	-	0	ID=IDALCEFB_00591;Name=pqqCD;db_xref=COG:COG5424;gene=pqqCD;inference=ab initio prediction:Prodigal:002006,similar to AA sequence:UniProtKB:Q49150;locus_tag=IDALCEFB_00591;product=Bifunctional coenzyme PQQ synthesis protein C/D
sca00002	Prodigal:002006	CDS	26627	27526	.	-	0	ID=IDALCEFB_00592;Name=pqqB;db_xref=COG:COG1235;gene=pqqB;inference=ab initio prediction:Prodigal:002006,similar to AA sequence:UniProtKB:Q49149;locus_tag=IDALCEFB_00592;product=Coenzyme PQQ synthesis protein B
sca00002	Prodigal:002006	CDS	27560	27649	.	-	0	ID=IDALCEFB_00593;Name=pqqA_1;gene=pqqA_1;inference=ab initio prediction:Prodigal:002006,protein motif:HAMAP:MF_00656;locus_tag=IDALCEFB_00593;product=Coenzyme PQQ synthesis protein A
sca00002	Prodigal:002006	CDS	27892	28596	.	-	0	ID=IDALCEFB_00594;Name=prrA_2;gene=prrA_2;inference=ab initio prediction:Prodigal:002006,similar to AA sequence:UniProtKB:P9WGM1;locus_tag=IDALCEFB_00594;product=Transcriptional regulatory protein PrrA
sca00002	Prodigal:002006	CDS	28593	30239	.	-	0	ID=IDALCEFB_00595;eC_number=2.7.-.-;Name=sasA_2;gene=sasA_2;inference=ab initio prediction:Prodigal:002006,protein motif:HAMAP:MF_01837;locus_tag=IDALCEFB_00595;product=Adaptive-response sensory-kinase SasA
sca00002	Prodigal:002006	CDS	30264	30470	.	-	0	ID=IDALCEFB_00596;inference=ab initio prediction:Prodigal:002006;locus_tag=IDALCEFB_00596;product=hypothetical protein
sca00002	Prodigal:002006	CDS	30594	31388	.	-	0	ID=IDALCEFB_00597;Name=fhcC;db_xref=COG:COG2218;gene=fhcC;inference=ab initio prediction:Prodigal:002006,similar to AA sequence:UniProtKB:C5B135;locus_tag=IDALCEFB_00597;product=Formyltransferase/hydrolase complex Fhc subunit C
sca00002	Prodigal:002006	CDS	31392	32339	.	-	0	ID=IDALCEFB_00598;eC_number=2.3.1.101;Name=fhcD;db_xref=COG:COG2037;gene=fhcD;inference=ab initio prediction:Prodigal:002006,similar to AA sequence:UniProtKB:Q49118;locus_tag=IDALCEFB_00598;product=Formyltransferase/hydrolase complex subunit D
sca00002	Prodigal:002006	CDS	32339	32443	.	-	0	ID=IDALCEFB_00599;inference=ab initio prediction:Prodigal:002006;locus_tag=IDALCEFB_00599;product=hypothetical protein
sca00002	Prodigal:002006	CDS	32431	34059	.	-	0	ID=IDALCEFB_00600;eC_number=3.5.1.-;Name=fhcA;db_xref=COG:COG1229;gene=fhcA;inference=ab initio prediction:Prodigal:002006,similar to AA sequence:UniProtKB:C5B137;locus_tag=IDALCEFB_00600;product=Formyltransferase/hydrolase complex Fhc subunit A
sca00002	Prodigal:002006	CDS	34053	35099	.	-	0	ID=IDALCEFB_00601;Name=fhcB;db_xref=COG:COG1029;gene=fhcB;inference=ab initio prediction:Prodigal:002006,similar to AA sequence:UniProtKB:C5B138;locus_tag=IDALCEFB_00601;product=Formyltransferase/hydrolase complex Fhc subunit B
sca00002	Prodigal:002006	CDS	35429	36400	.	+	0	ID=IDALCEFB_00602;inference=ab initio prediction:Prodigal:002006;locus_tag=IDALCEFB_00602;product=hypothetical protein
sca00002	Prodigal:002006	CDS	36497	37390	.	+	0	ID=IDALCEFB_00603;eC_number=1.5.1.-;Name=mtdB;gene=mtdB;inference=ab initio prediction:Prodigal:002006,similar to AA sequence:UniProtKB:O85012;locus_tag=IDALCEFB_00603;product=NAD(P)-dependent methylenetetrahydromethanopterin dehydrogenase
sca00002	Prodigal:002006	CDS	37402	38556	.	+	0	ID=IDALCEFB_00604;inference=ab initio prediction:Prodigal:002006;locus_tag=IDALCEFB_00604;product=hypothetical protein
sca00002	Prodigal:002006	CDS	38553	39527	.	+	0	ID=IDALCEFB_00605;eC_number=3.5.4.27;Name=mch_1;db_xref=COG:COG3252;gene=mch_1;inference=ab initio prediction:Prodigal:002006,similar to AA sequence:UniProtKB:O85014;locus_tag=IDALCEFB_00605;product=Methenyltetrahydromethanopterin cyclohydrolase
sca00002	Prodigal:002006	CDS	39534	40442	.	+	0	ID=IDALCEFB_00606;inference=ab initio prediction:Prodigal:002006;locus_tag=IDALCEFB_00606;product=hypothetical protein
sca00002	Prodigal:002006	CDS	40456	41298	.	+	0	ID=IDALCEFB_00607;eC_number=2.4.2.52;Name=mdcB;gene=mdcB;inference=ab initio prediction:Prodigal:002006,protein motif:HAMAP:MF_01883;locus_tag=IDALCEFB_00607;product=2-(5''-triphosphoribosyl)-3'-dephosphocoenzyme-A synthase
sca00002	Prodigal:002006	CDS	41534	42046	.	+	0	ID=IDALCEFB_00608;eC_number=4.2.1.147;Name=fae_1;db_xref=COG:COG1795;gene=fae_1;inference=ab initio prediction:Prodigal:002006,similar to AA sequence:UniProtKB:Q9FA38;locus_tag=IDALCEFB_00608;product=5%2C6%2C7%2C8-tetrahydromethanopterin hydro-lyase
sca00002	Prodigal:002006	CDS	42415	42729	.	+	0	ID=IDALCEFB_00609;inference=ab initio prediction:Prodigal:002006;locus_tag=IDALCEFB_00609;product=hypothetical protein
sca00002	Prodigal:002006	CDS	42810	43040	.	+	0	ID=IDALCEFB_00610;inference=ab initio prediction:Prodigal:002006;locus_tag=IDALCEFB_00610;product=hypothetical protein
sca00002	Prodigal:002006	CDS	43185	44993	.	+	0	ID=IDALCEFB_00611;Name=uup;db_xref=COG:COG0488;gene=uup;inference=ab initio prediction:Prodigal:002006,similar to AA sequence:UniProtKB:P43672;locus_tag=IDALCEFB_00611;product=ABC transporter ATP-binding protein uup
sca00002	Prodigal:002006	CDS	45067	46950	.	+	0	ID=IDALCEFB_00612;inference=ab initio prediction:Prodigal:002006;locus_tag=IDALCEFB_00612;product=hypothetical protein
sca00002	Prodigal:002006	CDS	46947	47219	.	+	0	ID=IDALCEFB_00613;inference=ab initio prediction:Prodigal:002006;locus_tag=IDALCEFB_00613;product=hypothetical protein
sca00002	Prodigal:002006	CDS	47254	47892	.	+	0	ID=IDALCEFB_00614;inference=ab initio prediction:Prodigal:002006;locus_tag=IDALCEFB_00614;product=hypothetical protein
sca00002	Prodigal:002006	CDS	48384	48554	.	+	0	ID=IDALCEFB_00615;inference=ab initio prediction:Prodigal:002006;locus_tag=IDALCEFB_00615;product=hypothetical protein
sca00002	Prodigal:002006	CDS	48707	49966	.	-	0	ID=IDALCEFB_00616;eC_number=2.3.1.179;Name=fabF_1;db_xref=COG:COG0304;gene=fabF_1;inference=ab initio prediction:Prodigal:002006,similar to AA sequence:UniProtKB:Q9KQH9;locus_tag=IDALCEFB_00616;product=3-oxoacyl-[acyl-carrier-protein] synthase 2
sca00002	Prodigal:002006	CDS	50058	50297	.	-	0	ID=IDALCEFB_00617;Name=acpP;db_xref=COG:COG0236;gene=acpP;inference=ab initio prediction:Prodigal:002006,similar to AA sequence:UniProtKB:P19372;locus_tag=IDALCEFB_00617;product=Acyl carrier protein AcpP
sca00002	Prodigal:002006	CDS	50575	51312	.	-	0	ID=IDALCEFB_00618;eC_number=1.1.1.100;Name=fabG_1;gene=fabG_1;inference=ab initio prediction:Prodigal:002006,similar to AA sequence:UniProtKB:P0AEK2;locus_tag=IDALCEFB_00618;product=3-oxoacyl-[acyl-carrier-protein] reductase FabG
sca00002	Prodigal:002006	CDS	51333	52265	.	-	0	ID=IDALCEFB_00619;eC_number=2.3.1.39;Name=fabD_1;db_xref=COG:COG0331;gene=fabD_1;inference=ab initio prediction:Prodigal:002006,similar to AA sequence:UniProtKB:P0AAI9;locus_tag=IDALCEFB_00619;product=Malonyl CoA-acyl carrier protein transacylase
sca00002	Prodigal:002006	CDS	52447	53367	.	+	0	ID=IDALCEFB_00620;inference=ab initio prediction:Prodigal:002006;locus_tag=IDALCEFB_00620;product=hypothetical protein
sca00002	Prodigal:002006	CDS	53388	53600	.	-	0	ID=IDALCEFB_00621;inference=ab initio prediction:Prodigal:002006;locus_tag=IDALCEFB_00621;product=hypothetical protein
sca00002	Aragorn:001002	tRNA	53875	53952	.	-	.	ID=IDALCEFB_00622;inference=COORDINATES:profile:Aragorn:001002;locus_tag=IDALCEFB_00622;product=tRNA-Pro(ggg)
sca00002	Prodigal:002006	CDS	54184	55386	.	+	0	ID=IDALCEFB_00623;eC_number=2.4.1.250;Name=mshA_4;gene=mshA_4;inference=ab initio prediction:Prodigal:002006,protein motif:HAMAP:MF_01695;locus_tag=IDALCEFB_00623;product=D-inositol-3-phosphate glycosyltransferase
sca00002	Prodigal:002006	CDS	55470	55790	.	+	0	ID=IDALCEFB_00624;eC_number=2.8.1.-;db_xref=COG:COG0607;inference=ab initio prediction:Prodigal:002006,similar to AA sequence:UniProtKB:D3RPB9;locus_tag=IDALCEFB_00624;product=Sulfurtransferase
sca00002	Prodigal:002006	CDS	55897	57033	.	+	0	ID=IDALCEFB_00625;Name=bepF_1;gene=bepF_1;inference=ab initio prediction:Prodigal:002006,similar to AA sequence:UniProtKB:Q8FWV8;locus_tag=IDALCEFB_00625;product=Efflux pump periplasmic linker BepF
sca00002	Prodigal:002006	CDS	57092	60289	.	+	0	ID=IDALCEFB_00626;Name=oqxB18;gene=oqxB18;inference=ab initio prediction:Prodigal:002006,similar to AA sequence:BARRGD:NG_050436.1;locus_tag=IDALCEFB_00626;product=multidrug efflux RND transporter permease subunit OqxB18
sca00002	Prodigal:002006	CDS	60289	60795	.	+	0	ID=IDALCEFB_00627;inference=ab initio prediction:Prodigal:002006;locus_tag=IDALCEFB_00627;product=hypothetical protein
sca00002	Prodigal:002006	CDS	60805	61581	.	+	0	ID=IDALCEFB_00628;inference=ab initio prediction:Prodigal:002006;locus_tag=IDALCEFB_00628;product=hypothetical protein
sca00002	Prodigal:002006	CDS	61696	62142	.	+	0	ID=IDALCEFB_00629;inference=ab initio prediction:Prodigal:002006;locus_tag=IDALCEFB_00629;product=hypothetical protein
sca00002	Prodigal:002006	CDS	62257	63369	.	+	0	ID=IDALCEFB_00630;inference=ab initio prediction:Prodigal:002006;locus_tag=IDALCEFB_00630;product=hypothetical protein
sca00002	Prodigal:002006	CDS	63454	64407	.	-	0	ID=IDALCEFB_00631;eC_number=1.3.1.43;Name=tyrC;gene=tyrC;inference=ab initio prediction:Prodigal:002006,similar to AA sequence:UniProtKB:Q04983;locus_tag=IDALCEFB_00631;product=Cyclohexadienyl dehydrogenase
sca00002	Prodigal:002006	CDS	64400	65527	.	-	0	ID=IDALCEFB_00632;eC_number=2.6.1.9;Name=hisC_1;gene=hisC_1;inference=ab initio prediction:Prodigal:002006,similar to AA sequence:UniProtKB:P34037;locus_tag=IDALCEFB_00632;product=Histidinol-phosphate aminotransferase
sca00002	Prodigal:002006	CDS	65767	65934	.	+	0	ID=IDALCEFB_00633;inference=ab initio prediction:Prodigal:002006;locus_tag=IDALCEFB_00633;product=hypothetical protein
sca00002	Prodigal:002006	CDS	66032	67237	.	+	0	ID=IDALCEFB_00634;eC_number=2.3.1.31;Name=metXA;db_xref=COG:COG2021;gene=metXA;inference=ab initio prediction:Prodigal:002006,similar to AA sequence:UniProtKB:Q9AAS1;locus_tag=IDALCEFB_00634;product=Homoserine O-acetyltransferase
sca00002	Prodigal:002006	CDS	67234	67962	.	+	0	ID=IDALCEFB_00635;inference=ab initio prediction:Prodigal:002006;locus_tag=IDALCEFB_00635;product=hypothetical protein
sca00002	Prodigal:002006	CDS	67928	68500	.	-	0	ID=IDALCEFB_00636;eC_number=1.11.1.15;Name=bcp_1;db_xref=COG:COG1225;gene=bcp_1;inference=ab initio prediction:Prodigal:002006,similar to AA sequence:UniProtKB:P0AE52;locus_tag=IDALCEFB_00636;product=Peroxiredoxin Bcp
sca00002	Prodigal:002006	CDS	68517	68990	.	-	0	ID=IDALCEFB_00637;Name=smpB;gene=smpB;inference=ab initio prediction:Prodigal:002006,similar to AA sequence:UniProtKB:B8H482;locus_tag=IDALCEFB_00637;product=SsrA-binding protein
sca00002	Prodigal:002006	CDS	69016	69912	.	-	0	ID=IDALCEFB_00638;eC_number=4.3.3.7;Name=dapA_2;db_xref=COG:COG0329;gene=dapA_2;inference=ab initio prediction:Prodigal:002006,similar to AA sequence:UniProtKB:Q8UGL3;locus_tag=IDALCEFB_00638;product=4-hydroxy-tetrahydrodipicolinate synthase
sca00002	Prodigal:002006	CDS	70100	72328	.	+	0	ID=IDALCEFB_00639;eC_number=4.2.2.-;Name=mltF_1;gene=mltF_1;inference=ab initio prediction:Prodigal:002006,protein motif:HAMAP:MF_02016;locus_tag=IDALCEFB_00639;product=Membrane-bound lytic murein transglycosylase F
sca00002	Prodigal:002006	CDS	72362	73000	.	-	0	ID=IDALCEFB_00640;inference=ab initio prediction:Prodigal:002006;locus_tag=IDALCEFB_00640;product=hypothetical protein
sca00002	Prodigal:002006	CDS	73223	75595	.	-	0	ID=IDALCEFB_00641;eC_number=2.7.6.5;Name=rsh;gene=rsh;inference=ab initio prediction:Prodigal:002006,similar to AA sequence:UniProtKB:Q57E90;locus_tag=IDALCEFB_00641;product=GTP pyrophosphokinase rsh
sca00002	Prodigal:002006	CDS	75711	76118	.	-	0	ID=IDALCEFB_00642;eC_number=2.7.7.6;Name=rpoZ;gene=rpoZ;inference=ab initio prediction:Prodigal:002006,protein motif:HAMAP:MF_00366;locus_tag=IDALCEFB_00642;product=DNA-directed RNA polymerase subunit omega
sca00002	Prodigal:002006	CDS	76432	77994	.	+	0	ID=IDALCEFB_00643;Name=rpoN2;db_xref=COG:COG1508;gene=rpoN2;inference=ab initio prediction:Prodigal:002006,similar to AA sequence:UniProtKB:P30333;locus_tag=IDALCEFB_00643;product=RNA polymerase sigma-54 factor 2
sca00002	Prodigal:002006	CDS	78043	79416	.	+	0	ID=IDALCEFB_00644;Name=glmU;gene=glmU;inference=ab initio prediction:Prodigal:002006,similar to AA sequence:UniProtKB:A4TSJ5;locus_tag=IDALCEFB_00644;product=Bifunctional protein GlmU
sca00002	Prodigal:002006	CDS	79444	80229	.	+	0	ID=IDALCEFB_00645;eC_number=5.1.3.4;Name=ulaF;gene=ulaF;inference=ab initio prediction:Prodigal:002006,protein motif:HAMAP:MF_01952;locus_tag=IDALCEFB_00645;product=L-ribulose-5-phosphate 4-epimerase UlaF
sca00002	Prodigal:002006	CDS	80388	82214	.	+	0	ID=IDALCEFB_00646;eC_number=2.6.1.16;Name=nodM;gene=nodM;inference=ab initio prediction:Prodigal:002006,similar to AA sequence:UniProtKB:P25195;locus_tag=IDALCEFB_00646;product=Glutamine--fructose-6-phosphate aminotransferase [isomerizing]
sca00002	Prodigal:002006	CDS	82331	83245	.	+	0	ID=IDALCEFB_00647;inference=ab initio prediction:Prodigal:002006;locus_tag=IDALCEFB_00647;product=hypothetical protein
sca00002	Prodigal:002006	CDS	83176	84453	.	-	0	ID=IDALCEFB_00648;eC_number=1.3.1.114;Name=baiN;db_xref=COG:COG2081;gene=baiN;inference=ab initio prediction:Prodigal:002006,similar to AA sequence:UniProtKB:B0NAQ4;locus_tag=IDALCEFB_00648;product=3-dehydro-bile acid delta(4%2C6)-reductase
sca00002	Prodigal:002006	CDS	84666	85697	.	+	0	ID=IDALCEFB_00649;Name=alx;db_xref=COG:COG0861;gene=alx;inference=ab initio prediction:Prodigal:002006,similar to AA sequence:UniProtKB:P42601;locus_tag=IDALCEFB_00649;product=Putative membrane-bound redox modulator Alx
sca00002	Prodigal:002006	CDS	85701	86459	.	-	0	ID=IDALCEFB_00650;eC_number=3.5.1.28;Name=amiD;db_xref=COG:COG3023;gene=amiD;inference=ab initio prediction:Prodigal:002006,similar to AA sequence:UniProtKB:P75820;locus_tag=IDALCEFB_00650;product=N-acetylmuramoyl-L-alanine amidase AmiD
sca00002	Prodigal:002006	CDS	86584	86829	.	+	0	ID=IDALCEFB_00651;inference=ab initio prediction:Prodigal:002006;locus_tag=IDALCEFB_00651;product=hypothetical protein
sca00002	Prodigal:002006	CDS	86822	87244	.	+	0	ID=IDALCEFB_00652;inference=ab initio prediction:Prodigal:002006;locus_tag=IDALCEFB_00652;product=hypothetical protein
sca00002	Prodigal:002006	CDS	87236	87991	.	-	0	ID=IDALCEFB_00653;Name=djlA_1;db_xref=COG:COG1076;gene=djlA_1;inference=ab initio prediction:Prodigal:002006,similar to AA sequence:UniProtKB:P31680;locus_tag=IDALCEFB_00653;product=Co-chaperone protein DjlA
sca00002	Prodigal:002006	CDS	88094	88363	.	-	0	ID=IDALCEFB_00654;inference=ab initio prediction:Prodigal:002006;locus_tag=IDALCEFB_00654;product=hypothetical protein
sca00002	Prodigal:002006	CDS	88570	89214	.	+	0	ID=IDALCEFB_00655;Name=ureE;gene=ureE;inference=ab initio prediction:Prodigal:002006,protein motif:HAMAP:MF_00822;locus_tag=IDALCEFB_00655;product=Urease accessory protein UreE
sca00002	Prodigal:002006	CDS	89204	89992	.	+	0	ID=IDALCEFB_00656;eC_number=3.6.1.26;Name=cdh;db_xref=COG:COG2134;gene=cdh;inference=ab initio prediction:Prodigal:002006,similar to AA sequence:UniProtKB:Q8X7A5;locus_tag=IDALCEFB_00656;product=CDP-diacylglycerol pyrophosphatase
sca00002	Prodigal:002006	CDS	90080	90562	.	+	0	ID=IDALCEFB_00657;inference=ab initio prediction:Prodigal:002006;locus_tag=IDALCEFB_00657;product=hypothetical protein
sca00002	Prodigal:002006	CDS	90582	91448	.	-	0	ID=IDALCEFB_00658;eC_number=1.1.1.60;Name=garR;db_xref=COG:COG2084;gene=garR;inference=ab initio prediction:Prodigal:002006,similar to AA sequence:UniProtKB:P0ABQ2;locus_tag=IDALCEFB_00658;product=2-hydroxy-3-oxopropionate reductase
sca00002	Prodigal:002006	CDS	91682	93739	.	+	0	ID=IDALCEFB_00659;Name=cstA;db_xref=COG:COG1966;gene=cstA;inference=ab initio prediction:Prodigal:002006,similar to AA sequence:UniProtKB:P15078;locus_tag=IDALCEFB_00659;product=Peptide transporter CstA
sca00002	Prodigal:002006	CDS	93744	93965	.	+	0	ID=IDALCEFB_00660;inference=ab initio prediction:Prodigal:002006;locus_tag=IDALCEFB_00660;product=hypothetical protein
sca00002	Prodigal:002006	CDS	94024	94458	.	+	0	ID=IDALCEFB_00661;inference=ab initio prediction:Prodigal:002006;locus_tag=IDALCEFB_00661;product=hypothetical protein
sca00002	Prodigal:002006	CDS	94632	97904	.	+	0	ID=IDALCEFB_00662;Name=mdtB_1;db_xref=COG:COG0841;gene=mdtB_1;inference=ab initio prediction:Prodigal:002006,similar to AA sequence:UniProtKB:Q0TG15;locus_tag=IDALCEFB_00662;product=Multidrug resistance protein MdtB
sca00002	Prodigal:002006	CDS	98068	99315	.	-	0	ID=IDALCEFB_00663;inference=ab initio prediction:Prodigal:002006;locus_tag=IDALCEFB_00663;product=hypothetical protein
sca00002	Prodigal:002006	CDS	99573	102491	.	-	0	ID=IDALCEFB_00664;eC_number=3.1.26.12;Name=rne;gene=rne;inference=ab initio prediction:Prodigal:002006,protein motif:HAMAP:MF_00970;locus_tag=IDALCEFB_00664;product=Ribonuclease E
sca00002	Prodigal:002006	CDS	103041	104372	.	-	0	ID=IDALCEFB_00665;Name=lutA;gene=lutA;inference=ab initio prediction:Prodigal:002006,protein motif:HAMAP:MF_02105;locus_tag=IDALCEFB_00665;product=Lactate utilization protein A
sca00002	Prodigal:002006	CDS	104425	105612	.	-	0	ID=IDALCEFB_00666;eC_number=1.-.-.-;db_xref=COG:COG0277;inference=ab initio prediction:Prodigal:002006,similar to AA sequence:UniProtKB:P9WIT1;locus_tag=IDALCEFB_00666;product=putative FAD-linked oxidoreductase
sca00002	Prodigal:002006	CDS	105820	106038	.	+	0	ID=IDALCEFB_00667;inference=ab initio prediction:Prodigal:002006;locus_tag=IDALCEFB_00667;product=hypothetical protein
sca00002	Prodigal:002006	CDS	106017	106604	.	-	0	ID=IDALCEFB_00668;inference=ab initio prediction:Prodigal:002006;locus_tag=IDALCEFB_00668;product=hypothetical protein
sca00002	Prodigal:002006	CDS	106780	108066	.	+	0	ID=IDALCEFB_00669;Name=emrA;gene=emrA;inference=ab initio prediction:Prodigal:002006,similar to AA sequence:UniProtKB:P0DPR6;locus_tag=IDALCEFB_00669;product=Colistin resistance protein EmrA
sca00002	Prodigal:002006	CDS	108063	109640	.	+	0	ID=IDALCEFB_00670;Name=emrB_1;gene=emrB_1;inference=ab initio prediction:Prodigal:002006,similar to AA sequence:UniProtKB:P0AEJ0;locus_tag=IDALCEFB_00670;product=Multidrug export protein EmrB
sca00002	Prodigal:002006	CDS	109642	111240	.	+	0	ID=IDALCEFB_00671;Name=ttgI;gene=ttgI;inference=ab initio prediction:Prodigal:002006,similar to AA sequence:UniProtKB:Q93PU3;locus_tag=IDALCEFB_00671;product=Toluene efflux pump outer membrane protein TtgI
sca00002	Prodigal:002006	CDS	111328	112566	.	+	0	ID=IDALCEFB_00672;inference=ab initio prediction:Prodigal:002006;locus_tag=IDALCEFB_00672;product=hypothetical protein
sca00002	Prodigal:002006	CDS	112569	116051	.	+	0	ID=IDALCEFB_00673;inference=ab initio prediction:Prodigal:002006;locus_tag=IDALCEFB_00673;product=hypothetical protein
sca00002	Prodigal:002006	CDS	116265	116951	.	+	0	ID=IDALCEFB_00674;eC_number=2.1.1.163;Name=COQ5_1;gene=COQ5_1;inference=ab initio prediction:Prodigal:002006,protein motif:HAMAP:MF_01813;locus_tag=IDALCEFB_00674;product=2-methoxy-6-polyprenyl-1%2C4-benzoquinol methylase%2C mitochondrial
sca00002	Prodigal:002006	CDS	116999	117610	.	+	0	ID=IDALCEFB_00675;inference=ab initio prediction:Prodigal:002006;locus_tag=IDALCEFB_00675;product=hypothetical protein
sca00002	Prodigal:002006	CDS	117781	119439	.	-	0	ID=IDALCEFB_00676;eC_number=5.4.3.8;Name=hemL;gene=hemL;inference=ab initio prediction:Prodigal:002006,protein motif:HAMAP:MF_00375;locus_tag=IDALCEFB_00676;product=Glutamate-1-semialdehyde 2%2C1-aminomutase
sca00002	Prodigal:002006	CDS	119473	120351	.	+	0	ID=IDALCEFB_00677;eC_number=4.1.1.65;Name=psd_1;db_xref=COG:COG0688;gene=psd_1;inference=ab initio prediction:Prodigal:002006,similar to AA sequence:UniProtKB:P0A8K1;locus_tag=IDALCEFB_00677;product=Phosphatidylserine decarboxylase proenzyme
sca00002	Prodigal:002006	CDS	120348	121028	.	+	0	ID=IDALCEFB_00678;inference=ab initio prediction:Prodigal:002006;locus_tag=IDALCEFB_00678;product=hypothetical protein
sca00002	Prodigal:002006	CDS	121274	122098	.	+	0	ID=IDALCEFB_00679;eC_number=7.3.2.1;Name=phnC;db_xref=COG:COG3638;gene=phnC;inference=ab initio prediction:Prodigal:002006,similar to AA sequence:UniProtKB:A0QQ70;locus_tag=IDALCEFB_00679;product=Phosphate-import ATP-binding protein PhnC
sca00002	Prodigal:002006	CDS	122174	123106	.	+	0	ID=IDALCEFB_00680;Name=phnD;db_xref=COG:COG3221;gene=phnD;inference=ab initio prediction:Prodigal:002006,similar to AA sequence:UniProtKB:A0QQ71;locus_tag=IDALCEFB_00680;product=Phosphate-import protein PhnD
sca00002	Prodigal:002006	CDS	123267	124148	.	+	0	ID=IDALCEFB_00681;Name=phnE_1;db_xref=COG:COG3639;gene=phnE_1;inference=ab initio prediction:Prodigal:002006,similar to AA sequence:UniProtKB:A0QQ68;locus_tag=IDALCEFB_00681;product=Phosphate-import permease protein PhnE
sca00002	Prodigal:002006	CDS	124145	125014	.	+	0	ID=IDALCEFB_00682;Name=phnE_2;db_xref=COG:COG3639;gene=phnE_2;inference=ab initio prediction:Prodigal:002006,similar to AA sequence:UniProtKB:A0QQ68;locus_tag=IDALCEFB_00682;product=Phosphate-import permease protein PhnE
sca00002	Prodigal:002006	CDS	125032	125769	.	-	0	ID=IDALCEFB_00683;Name=phnF;db_xref=COG:COG2188;gene=phnF;inference=ab initio prediction:Prodigal:002006,similar to AA sequence:UniProtKB:P16684;locus_tag=IDALCEFB_00683;product=putative transcriptional regulator PhnF
sca00002	Prodigal:002006	CDS	125864	126316	.	+	0	ID=IDALCEFB_00684;eC_number=2.7.8.37;Name=phnG;db_xref=COG:COG3624;gene=phnG;inference=ab initio prediction:Prodigal:002006,similar to AA sequence:UniProtKB:P16685;locus_tag=IDALCEFB_00684;product=Alpha-D-ribose 1-methylphosphonate 5-triphosphate synthase subunit PhnG
sca00002	Prodigal:002006	CDS	126318	126902	.	+	0	ID=IDALCEFB_00685;eC_number=2.7.8.37;Name=phnH;db_xref=COG:COG3625;gene=phnH;inference=ab initio prediction:Prodigal:002006,similar to AA sequence:UniProtKB:P16686;locus_tag=IDALCEFB_00685;product=Alpha-D-ribose 1-methylphosphonate 5-triphosphate synthase subunit PhnH
sca00002	Prodigal:002006	CDS	126907	127995	.	+	0	ID=IDALCEFB_00686;eC_number=2.7.8.37;Name=phnI;db_xref=COG:COG3626;gene=phnI;inference=ab initio prediction:Prodigal:002006,similar to AA sequence:UniProtKB:P16687;locus_tag=IDALCEFB_00686;product=Alpha-D-ribose 1-methylphosphonate 5-triphosphate synthase subunit PhnI
sca00002	Prodigal:002006	CDS	127992	128828	.	+	0	ID=IDALCEFB_00687;eC_number=4.7.1.1;Name=phnJ;db_xref=COG:COG3627;gene=phnJ;inference=ab initio prediction:Prodigal:002006,similar to AA sequence:UniProtKB:P16688;locus_tag=IDALCEFB_00687;product=Alpha-D-ribose 1-methylphosphonate 5-phosphate C-P lyase
sca00002	Prodigal:002006	CDS	128825	129595	.	+	0	ID=IDALCEFB_00688;Name=phnK;db_xref=COG:COG4107;gene=phnK;inference=ab initio prediction:Prodigal:002006,similar to AA sequence:UniProtKB:P16678;locus_tag=IDALCEFB_00688;product=Putative phosphonates utilization ATP-binding protein PhnK
sca00002	Prodigal:002006	CDS	129592	130296	.	+	0	ID=IDALCEFB_00689;eC_number=2.7.8.37;Name=phnL;db_xref=COG:COG4778;gene=phnL;inference=ab initio prediction:Prodigal:002006,similar to AA sequence:UniProtKB:P16679;locus_tag=IDALCEFB_00689;product=Alpha-D-ribose 1-methylphosphonate 5-triphosphate synthase subunit PhnL
sca00002	Prodigal:002006	CDS	130326	131462	.	+	0	ID=IDALCEFB_00690;eC_number=3.6.1.63;Name=phnM;db_xref=COG:COG3454;gene=phnM;inference=ab initio prediction:Prodigal:002006,similar to AA sequence:UniProtKB:P16689;locus_tag=IDALCEFB_00690;product=Alpha-D-ribose 1-methylphosphonate 5-triphosphate diphosphatase
sca00002	Prodigal:002006	CDS	131462	131998	.	+	0	ID=IDALCEFB_00691;eC_number=2.7.4.23;Name=phnN;db_xref=COG:COG3709;gene=phnN;inference=ab initio prediction:Prodigal:002006,similar to AA sequence:UniProtKB:P16690;locus_tag=IDALCEFB_00691;product=Ribose 1%2C5-bisphosphate phosphokinase PhnN
sca00002	Prodigal:002006	CDS	132059	132295	.	+	0	ID=IDALCEFB_00692;inference=ab initio prediction:Prodigal:002006;locus_tag=IDALCEFB_00692;product=hypothetical protein
sca00002	Prodigal:002006	CDS	132316	133806	.	-	0	ID=IDALCEFB_00693;eC_number=3.4.17.19;db_xref=COG:COG2317;inference=ab initio prediction:Prodigal:002006,similar to AA sequence:UniProtKB:P42663;locus_tag=IDALCEFB_00693;product=Thermostable carboxypeptidase 1
sca00002	Prodigal:002006	CDS	133821	135410	.	-	0	ID=IDALCEFB_00694;eC_number=2.3.2.2;Name=ywrD;db_xref=COG:COG0405;gene=ywrD;inference=ab initio prediction:Prodigal:002006,similar to AA sequence:UniProtKB:O05218;locus_tag=IDALCEFB_00694;product=Glutathione hydrolase-like YwrD proenzyme
sca00002	Prodigal:002006	CDS	135587	136816	.	+	0	ID=IDALCEFB_00695;eC_number=3.1.4.46;Name=glpQ;db_xref=COG:COG0584;gene=glpQ;inference=ab initio prediction:Prodigal:002006,similar to AA sequence:UniProtKB:P09394;locus_tag=IDALCEFB_00695;product=Glycerophosphodiester phosphodiesterase%2C periplasmic
sca00002	Prodigal:002006	CDS	136860	137588	.	-	0	ID=IDALCEFB_00696;eC_number=1.1.1.36;Name=phaB;gene=phaB;inference=ab initio prediction:Prodigal:002006,similar to AA sequence:UniProtKB:P14697;locus_tag=IDALCEFB_00696;product=Acetoacetyl-CoA reductase
sca00002	Prodigal:002006	CDS	137722	138906	.	-	0	ID=IDALCEFB_00697;eC_number=2.3.1.9;Name=phaA;gene=phaA;inference=ab initio prediction:Prodigal:002006,similar to AA sequence:UniProtKB:P07097;locus_tag=IDALCEFB_00697;product=Acetyl-CoA acetyltransferase
sca00002	Prodigal:002006	CDS	139248	139835	.	+	0	ID=IDALCEFB_00698;inference=ab initio prediction:Prodigal:002006;locus_tag=IDALCEFB_00698;product=hypothetical protein
sca00002	Prodigal:002006	CDS	139928	140221	.	+	0	ID=IDALCEFB_00699;inference=ab initio prediction:Prodigal:002006;locus_tag=IDALCEFB_00699;product=hypothetical protein
sca00002	Prodigal:002006	CDS	140378	140566	.	-	0	ID=IDALCEFB_00700;Name=rpmF;db_xref=COG:COG0333;gene=rpmF;inference=ab initio prediction:Prodigal:002006,similar to AA sequence:UniProtKB:Q6NCE6;locus_tag=IDALCEFB_00700;product=50S ribosomal protein L32
sca00002	Prodigal:002006	CDS	140730	141272	.	-	0	ID=IDALCEFB_00701;inference=ab initio prediction:Prodigal:002006;locus_tag=IDALCEFB_00701;product=hypothetical protein
sca00002	Prodigal:002006	CDS	141504	141869	.	+	0	ID=IDALCEFB_00702;inference=ab initio prediction:Prodigal:002006;locus_tag=IDALCEFB_00702;product=hypothetical protein
sca00002	Prodigal:002006	CDS	141879	142469	.	-	0	ID=IDALCEFB_00703;inference=ab initio prediction:Prodigal:002006;locus_tag=IDALCEFB_00703;product=hypothetical protein
sca00002	Prodigal:002006	CDS	142598	145693	.	+	0	ID=IDALCEFB_00704;eC_number=4.1.1.31;Name=ppc_1;gene=ppc_1;inference=ab initio prediction:Prodigal:002006,protein motif:HAMAP:MF_00595;locus_tag=IDALCEFB_00704;product=Phosphoenolpyruvate carboxylase
sca00002	Prodigal:002006	CDS	146012	147109	.	+	0	ID=IDALCEFB_00705;eC_number=2.4.1.250;Name=mshA_5;db_xref=COG:COG0438;gene=mshA_5;inference=ab initio prediction:Prodigal:002006,similar to AA sequence:UniProtKB:A0QQZ8;locus_tag=IDALCEFB_00705;product=D-inositol 3-phosphate glycosyltransferase
sca00002	Prodigal:002006	CDS	147125	148219	.	+	0	ID=IDALCEFB_00706;inference=ab initio prediction:Prodigal:002006;locus_tag=IDALCEFB_00706;product=hypothetical protein
sca00002	Prodigal:002006	CDS	148216	149271	.	+	0	ID=IDALCEFB_00707;inference=ab initio prediction:Prodigal:002006;locus_tag=IDALCEFB_00707;product=hypothetical protein
sca00002	Prodigal:002006	CDS	149307	149489	.	-	0	ID=IDALCEFB_00708;inference=ab initio prediction:Prodigal:002006;locus_tag=IDALCEFB_00708;product=hypothetical protein
sca00002	Prodigal:002006	CDS	149625	150857	.	+	0	ID=IDALCEFB_00709;Name=mdtA_2;gene=mdtA_2;inference=ab initio prediction:Prodigal:002006,similar to AA sequence:UniProtKB:P76397;locus_tag=IDALCEFB_00709;product=Multidrug resistance protein MdtA
sca00002	Prodigal:002006	CDS	150867	154004	.	+	0	ID=IDALCEFB_00710;Name=mdtB_2;gene=mdtB_2;inference=ab initio prediction:Prodigal:002006,similar to AA sequence:UniProtKB:B7LV39;locus_tag=IDALCEFB_00710;product=Multidrug resistance protein MdtB
sca00002	Prodigal:002006	CDS	154083	154640	.	+	0	ID=IDALCEFB_00711;inference=ab initio prediction:Prodigal:002006;locus_tag=IDALCEFB_00711;product=hypothetical protein
sca00002	Prodigal:002006	CDS	154714	155247	.	+	0	ID=IDALCEFB_00712;inference=ab initio prediction:Prodigal:002006;locus_tag=IDALCEFB_00712;product=hypothetical protein
sca00002	Prodigal:002006	CDS	155252	155770	.	-	0	ID=IDALCEFB_00713;inference=ab initio prediction:Prodigal:002006;locus_tag=IDALCEFB_00713;product=hypothetical protein
sca00002	Prodigal:002006	CDS	155885	157054	.	+	0	ID=IDALCEFB_00714;eC_number=2.5.1.48;Name=metB;db_xref=COG:COG0626;gene=metB;inference=ab initio prediction:Prodigal:002006,similar to AA sequence:UniProtKB:P9WGB7;locus_tag=IDALCEFB_00714;product=Cystathionine gamma-synthase
sca00002	Prodigal:002006	CDS	157150	157608	.	+	0	ID=IDALCEFB_00715;inference=ab initio prediction:Prodigal:002006;locus_tag=IDALCEFB_00715;product=hypothetical protein
sca00002	Prodigal:002006	CDS	158133	159062	.	+	0	ID=IDALCEFB_00716;inference=ab initio prediction:Prodigal:002006;locus_tag=IDALCEFB_00716;product=hypothetical protein
sca00002	Prodigal:002006	CDS	159100	161511	.	-	0	ID=IDALCEFB_00717;Name=mrcA;db_xref=COG:COG5009;gene=mrcA;inference=ab initio prediction:Prodigal:002006,similar to AA sequence:UniProtKB:O05131;locus_tag=IDALCEFB_00717;product=Penicillin-binding protein 1A
sca00002	Prodigal:002006	CDS	161656	162912	.	-	0	ID=IDALCEFB_00718;eC_number=3.5.1.28;Name=amiC_1;db_xref=COG:COG0860;gene=amiC_1;inference=ab initio prediction:Prodigal:002006,similar to AA sequence:UniProtKB:Q9K0V3;locus_tag=IDALCEFB_00718;product=N-acetylmuramoyl-L-alanine amidase AmiC
sca00002	Prodigal:002006	CDS	163065	163610	.	-	0	ID=IDALCEFB_00719;inference=ab initio prediction:Prodigal:002006;locus_tag=IDALCEFB_00719;product=hypothetical protein
sca00002	Prodigal:002006	CDS	163745	164098	.	-	0	ID=IDALCEFB_00720;inference=ab initio prediction:Prodigal:002006;locus_tag=IDALCEFB_00720;product=hypothetical protein
sca00002	Prodigal:002006	CDS	164627	164803	.	+	0	ID=IDALCEFB_00721;inference=ab initio prediction:Prodigal:002006;locus_tag=IDALCEFB_00721;product=hypothetical protein
sca00002	Prodigal:002006	CDS	164921	166603	.	-	0	ID=IDALCEFB_00722;eC_number=1.3.8.12;Name=mcd_1;db_xref=COG:COG1960;gene=mcd_1;inference=ab initio prediction:Prodigal:002006,similar to AA sequence:UniProtKB:D3JV03;locus_tag=IDALCEFB_00722;product=(2S)-methylsuccinyl-CoA dehydrogenase
sca00002	Prodigal:002006	CDS	166712	166918	.	-	0	ID=IDALCEFB_00723;inference=ab initio prediction:Prodigal:002006;locus_tag=IDALCEFB_00723;product=hypothetical protein
sca00002	Prodigal:002006	CDS	167019	168572	.	-	0	ID=IDALCEFB_00724;eC_number=1.18.1.3;Name=hcaD;gene=hcaD;inference=ab initio prediction:Prodigal:002006,protein motif:HAMAP:MF_01651;locus_tag=IDALCEFB_00724;product=3-phenylpropionate/cinnamic acid dioxygenase ferredoxin--NAD(+) reductase component
sca00002	Prodigal:002006	CDS	168657	169553	.	-	0	ID=IDALCEFB_00725;inference=ab initio prediction:Prodigal:002006;locus_tag=IDALCEFB_00725;product=hypothetical protein
sca00002	Prodigal:002006	CDS	169752	170657	.	+	0	ID=IDALCEFB_00726;inference=ab initio prediction:Prodigal:002006;locus_tag=IDALCEFB_00726;product=hypothetical protein
sca00002	Prodigal:002006	CDS	170724	171593	.	+	0	ID=IDALCEFB_00727;inference=ab initio prediction:Prodigal:002006;locus_tag=IDALCEFB_00727;product=hypothetical protein
sca00002	Prodigal:002006	CDS	171829	172275	.	+	0	ID=IDALCEFB_00728;inference=ab initio prediction:Prodigal:002006,similar to AA sequence:UniProtKB:Q881J7;locus_tag=IDALCEFB_00728;product=Blue-light-activated protein
sca00002	Prodigal:002006	CDS	172695	173840	.	+	0	ID=IDALCEFB_00729;inference=ab initio prediction:Prodigal:002006;locus_tag=IDALCEFB_00729;product=hypothetical protein
sca00002	Prodigal:002006	CDS	173931	174131	.	+	0	ID=IDALCEFB_00730;inference=ab initio prediction:Prodigal:002006;locus_tag=IDALCEFB_00730;product=hypothetical protein
sca00002	Prodigal:002006	CDS	174232	175200	.	-	0	ID=IDALCEFB_00731;eC_number=4.2.99.-;Name=vgb_1;gene=vgb_1;inference=ab initio prediction:Prodigal:002006,protein motif:HAMAP:MF_01282;locus_tag=IDALCEFB_00731;product=Virginiamycin B lyase
sca00002	Prodigal:002006	CDS	175197	175730	.	-	0	ID=IDALCEFB_00732;inference=ab initio prediction:Prodigal:002006;locus_tag=IDALCEFB_00732;product=hypothetical protein
sca00002	Prodigal:002006	CDS	175752	176357	.	-	0	ID=IDALCEFB_00733;inference=ab initio prediction:Prodigal:002006;locus_tag=IDALCEFB_00733;product=hypothetical protein
sca00002	Prodigal:002006	CDS	176362	177909	.	-	0	ID=IDALCEFB_00734;inference=ab initio prediction:Prodigal:002006;locus_tag=IDALCEFB_00734;product=hypothetical protein
sca00002	Prodigal:002006	CDS	177906	178481	.	-	0	ID=IDALCEFB_00735;inference=ab initio prediction:Prodigal:002006;locus_tag=IDALCEFB_00735;product=hypothetical protein
sca00002	Prodigal:002006	CDS	178478	179176	.	-	0	ID=IDALCEFB_00736;inference=ab initio prediction:Prodigal:002006;locus_tag=IDALCEFB_00736;product=hypothetical protein
sca00002	Prodigal:002006	CDS	179246	179782	.	-	0	ID=IDALCEFB_00737;inference=ab initio prediction:Prodigal:002006;locus_tag=IDALCEFB_00737;product=hypothetical protein
sca00002	Prodigal:002006	CDS	179975	181192	.	+	0	ID=IDALCEFB_00738;inference=ab initio prediction:Prodigal:002006;locus_tag=IDALCEFB_00738;product=hypothetical protein
sca00002	Prodigal:002006	CDS	181294	182277	.	+	0	ID=IDALCEFB_00739;inference=ab initio prediction:Prodigal:002006,similar to AA sequence:UniProtKB:Q1Q0T4;locus_tag=IDALCEFB_00739;product=Hydrazine synthase subunit beta
sca00002	Prodigal:002006	CDS	182318	182752	.	+	0	ID=IDALCEFB_00740;inference=ab initio prediction:Prodigal:002006;locus_tag=IDALCEFB_00740;product=hypothetical protein
sca00002	Prodigal:002006	CDS	182752	182997	.	+	0	ID=IDALCEFB_00741;inference=ab initio prediction:Prodigal:002006;locus_tag=IDALCEFB_00741;product=hypothetical protein
sca00002	Prodigal:002006	CDS	182994	183740	.	+	0	ID=IDALCEFB_00742;eC_number=3.6.3.-;Name=lnrL_1;db_xref=COG:COG1131;gene=lnrL_1;inference=ab initio prediction:Prodigal:002006,similar to AA sequence:UniProtKB:P94440;locus_tag=IDALCEFB_00742;product=Linearmycin resistance ATP-binding protein LnrL
sca00002	Prodigal:002006	CDS	183754	184641	.	+	0	ID=IDALCEFB_00743;inference=ab initio prediction:Prodigal:002006;locus_tag=IDALCEFB_00743;product=hypothetical protein
sca00002	Prodigal:002006	CDS	184638	185258	.	+	0	ID=IDALCEFB_00744;inference=ab initio prediction:Prodigal:002006;locus_tag=IDALCEFB_00744;product=hypothetical protein
sca00002	Prodigal:002006	CDS	185486	188062	.	+	0	ID=IDALCEFB_00745;Name=btuB_2;gene=btuB_2;inference=ab initio prediction:Prodigal:002006,protein motif:HAMAP:MF_01531;locus_tag=IDALCEFB_00745;product=Vitamin B12 transporter BtuB
sca00002	Prodigal:002006	CDS	188222	188581	.	+	0	ID=IDALCEFB_00746;inference=ab initio prediction:Prodigal:002006;locus_tag=IDALCEFB_00746;product=hypothetical protein
sca00002	Prodigal:002006	CDS	188697	189686	.	-	0	ID=IDALCEFB_00747;eC_number=3.1.3.11;Name=glpX;db_xref=COG:COG1494;gene=glpX;inference=ab initio prediction:Prodigal:002006,similar to AA sequence:UniProtKB:Q03224;locus_tag=IDALCEFB_00747;product=Fructose-1%2C6-bisphosphatase class 2
sca00002	Prodigal:002006	CDS	189826	191142	.	-	0	ID=IDALCEFB_00748;eC_number=1.1.1.3;Name=hom;db_xref=COG:COG0460;gene=hom;inference=ab initio prediction:Prodigal:002006,similar to AA sequence:UniProtKB:P19582;locus_tag=IDALCEFB_00748;product=Homoserine dehydrogenase
sca00002	Prodigal:002006	CDS	191368	192162	.	+	0	ID=IDALCEFB_00749;eC_number=3.1.11.2;Name=xthA_1;db_xref=COG:COG0708;gene=xthA_1;inference=ab initio prediction:Prodigal:002006,similar to AA sequence:UniProtKB:P09030;locus_tag=IDALCEFB_00749;product=Exodeoxyribonuclease III
sca00002	Prodigal:002006	CDS	192182	192805	.	+	0	ID=IDALCEFB_00750;Name=yibF_1;db_xref=COG:COG0625;gene=yibF_1;inference=ab initio prediction:Prodigal:002006,similar to AA sequence:UniProtKB:P0ACA1;locus_tag=IDALCEFB_00750;product=putative GST-like protein YibF
sca00002	Prodigal:002006	CDS	192922	193803	.	-	0	ID=IDALCEFB_00751;inference=ab initio prediction:Prodigal:002006;locus_tag=IDALCEFB_00751;product=hypothetical protein
sca00002	Prodigal:002006	CDS	193790	195529	.	-	0	ID=IDALCEFB_00752;eC_number=4.2.1.9;Name=ilvD;db_xref=COG:COG0129;gene=ilvD;inference=ab initio prediction:Prodigal:002006,similar to AA sequence:UniProtKB:P9WKJ5;locus_tag=IDALCEFB_00752;product=Dihydroxy-acid dehydratase
sca00002	Prodigal:002006	CDS	196148	196354	.	+	0	ID=IDALCEFB_00753;inference=ab initio prediction:Prodigal:002006;locus_tag=IDALCEFB_00753;product=hypothetical protein
sca00002	Prodigal:002006	CDS	196336	197196	.	-	0	ID=IDALCEFB_00754;inference=ab initio prediction:Prodigal:002006;locus_tag=IDALCEFB_00754;product=hypothetical protein
sca00002	Prodigal:002006	CDS	197449	197850	.	+	0	ID=IDALCEFB_00755;inference=ab initio prediction:Prodigal:002006;locus_tag=IDALCEFB_00755;product=hypothetical protein
sca00002	Prodigal:002006	CDS	198058	198276	.	+	0	ID=IDALCEFB_00756;inference=ab initio prediction:Prodigal:002006;locus_tag=IDALCEFB_00756;product=hypothetical protein
sca00002	Prodigal:002006	CDS	198287	199150	.	-	0	ID=IDALCEFB_00757;inference=ab initio prediction:Prodigal:002006;locus_tag=IDALCEFB_00757;product=hypothetical protein
sca00002	Prodigal:002006	CDS	199237	201312	.	-	0	ID=IDALCEFB_00758;eC_number=3.4.15.5;Name=dcp;db_xref=COG:COG0339;gene=dcp;inference=ab initio prediction:Prodigal:002006,similar to AA sequence:UniProtKB:P24171;locus_tag=IDALCEFB_00758;product=Dipeptidyl carboxypeptidase
sca00002	Prodigal:002006	CDS	201474	202319	.	+	0	ID=IDALCEFB_00759;inference=ab initio prediction:Prodigal:002006;locus_tag=IDALCEFB_00759;product=hypothetical protein
sca00002	Prodigal:002006	CDS	202401	203522	.	+	0	ID=IDALCEFB_00760;inference=ab initio prediction:Prodigal:002006;locus_tag=IDALCEFB_00760;product=hypothetical protein
sca00002	Prodigal:002006	CDS	203812	204201	.	+	0	ID=IDALCEFB_00761;Name=pdtaR;db_xref=COG:COG3707;gene=pdtaR;inference=ab initio prediction:Prodigal:002006,similar to AA sequence:UniProtKB:P9WGM3;locus_tag=IDALCEFB_00761;product=putative transcriptional regulatory protein pdtaR
sca00002	Prodigal:002006	CDS	204251	204634	.	-	0	ID=IDALCEFB_00762;inference=ab initio prediction:Prodigal:002006,similar to AA sequence:UniProtKB:Q6NCZ4;locus_tag=IDALCEFB_00762;note=UPF0102 protein RPA0323;product=hypothetical protein
sca00002	Prodigal:002006	CDS	204631	205566	.	-	0	ID=IDALCEFB_00763;eC_number=2.1.1.198;Name=rsmI;gene=rsmI;inference=ab initio prediction:Prodigal:002006,protein motif:HAMAP:MF_01877;locus_tag=IDALCEFB_00763;product=Ribosomal RNA small subunit methyltransferase I
sca00002	Prodigal:002006	CDS	205705	206943	.	+	0	ID=IDALCEFB_00764;Name=lpoA;gene=lpoA;inference=ab initio prediction:Prodigal:002006,protein motif:HAMAP:MF_01890;locus_tag=IDALCEFB_00764;product=Penicillin-binding protein activator LpoA
sca00002	Prodigal:002006	CDS	207029	208537	.	-	0	ID=IDALCEFB_00765;eC_number=2.7.8.31;Name=gumD;db_xref=COG:COG2148;gene=gumD;inference=ab initio prediction:Prodigal:002006,similar to AA sequence:UniProtKB:Q56770;locus_tag=IDALCEFB_00765;product=UDP-glucose:undecaprenyl-phosphate glucose-1-phosphate transferase
sca00002	Prodigal:002006	CDS	208650	209333	.	-	0	ID=IDALCEFB_00766;inference=ab initio prediction:Prodigal:002006,similar to AA sequence:UniProtKB:P67153;locus_tag=IDALCEFB_00766;note=UPF0073 inner membrane protein YqfA;product=hypothetical protein
sca00002	Prodigal:002006	CDS	209488	210588	.	-	0	ID=IDALCEFB_00767;eC_number=1.3.-.-;Name=ctaA;db_xref=COG:COG1612;gene=ctaA;inference=ab initio prediction:Prodigal:002006,similar to AA sequence:UniProtKB:Q3IXW9;locus_tag=IDALCEFB_00767;product=Heme A synthase
sca00002	Prodigal:002006	CDS	210743	210946	.	+	0	ID=IDALCEFB_00768;inference=ab initio prediction:Prodigal:002006;locus_tag=IDALCEFB_00768;product=hypothetical protein
sca00002	Prodigal:002006	CDS	211054	211395	.	+	0	ID=IDALCEFB_00769;inference=ab initio prediction:Prodigal:002006;locus_tag=IDALCEFB_00769;product=hypothetical protein
sca00002	Prodigal:002006	CDS	211523	212731	.	+	0	ID=IDALCEFB_00770;inference=ab initio prediction:Prodigal:002006;locus_tag=IDALCEFB_00770;product=hypothetical protein
sca00002	Prodigal:002006	CDS	212741	215035	.	-	0	ID=IDALCEFB_00771;inference=ab initio prediction:Prodigal:002006;locus_tag=IDALCEFB_00771;product=hypothetical protein
sca00002	Prodigal:002006	CDS	215237	215815	.	+	0	ID=IDALCEFB_00772;inference=ab initio prediction:Prodigal:002006;locus_tag=IDALCEFB_00772;product=hypothetical protein
sca00002	Prodigal:002006	CDS	215816	216463	.	-	0	ID=IDALCEFB_00773;inference=ab initio prediction:Prodigal:002006;locus_tag=IDALCEFB_00773;product=hypothetical protein
sca00002	Prodigal:002006	CDS	216527	216775	.	-	0	ID=IDALCEFB_00774;inference=ab initio prediction:Prodigal:002006;locus_tag=IDALCEFB_00774;product=hypothetical protein
sca00002	Prodigal:002006	CDS	217054	217266	.	+	0	ID=IDALCEFB_00775;inference=ab initio prediction:Prodigal:002006;locus_tag=IDALCEFB_00775;product=hypothetical protein
sca00002	Prodigal:002006	CDS	217298	218359	.	-	0	ID=IDALCEFB_00776;inference=ab initio prediction:Prodigal:002006;locus_tag=IDALCEFB_00776;product=hypothetical protein
sca00002	Prodigal:002006	CDS	218383	221448	.	-	0	ID=IDALCEFB_00777;eC_number=2.4.1.129;Name=mtgA_2;gene=mtgA_2;inference=ab initio prediction:Prodigal:002006,protein motif:HAMAP:MF_00766;locus_tag=IDALCEFB_00777;product=Biosynthetic peptidoglycan transglycosylase
sca00002	Prodigal:002006	CDS	221801	223756	.	-	0	ID=IDALCEFB_00778;inference=ab initio prediction:Prodigal:002006;locus_tag=IDALCEFB_00778;product=hypothetical protein
sca00002	Prodigal:002006	CDS	223910	224554	.	+	0	ID=IDALCEFB_00779;eC_number=3.1.2.6;Name=gloC;db_xref=COG:COG0491;gene=gloC;inference=ab initio prediction:Prodigal:002006,similar to AA sequence:UniProtKB:P75849;locus_tag=IDALCEFB_00779;product=Hydroxyacylglutathione hydrolase GloC
sca00002	Prodigal:002006	CDS	224560	225528	.	+	0	ID=IDALCEFB_00780;eC_number=1.1.-.-;Name=yajO_2;db_xref=COG:COG0667;gene=yajO_2;inference=ab initio prediction:Prodigal:002006,similar to AA sequence:UniProtKB:P77735;locus_tag=IDALCEFB_00780;product=1-deoxyxylulose-5-phosphate synthase YajO
sca00002	Prodigal:002006	CDS	225700	228144	.	+	0	ID=IDALCEFB_00781;eC_number=5.6.2.2;Name=gyrB;gene=gyrB;inference=ab initio prediction:Prodigal:002006,similar to AA sequence:UniProtKB:B8GXQ0;locus_tag=IDALCEFB_00781;product=DNA gyrase subunit B
sca00002	Prodigal:002006	CDS	228226	228396	.	+	0	ID=IDALCEFB_00782;inference=ab initio prediction:Prodigal:002006;locus_tag=IDALCEFB_00782;product=hypothetical protein
sca00002	Prodigal:002006	CDS	228393	229742	.	-	0	ID=IDALCEFB_00783;inference=ab initio prediction:Prodigal:002006;locus_tag=IDALCEFB_00783;product=hypothetical protein
sca00002	Prodigal:002006	CDS	229730	232033	.	-	0	ID=IDALCEFB_00784;inference=ab initio prediction:Prodigal:002006;locus_tag=IDALCEFB_00784;product=hypothetical protein
sca00002	Prodigal:002006	CDS	232171	233376	.	-	0	ID=IDALCEFB_00785;inference=ab initio prediction:Prodigal:002006,similar to AA sequence:ISfinder:ISMma22;locus_tag=IDALCEFB_00785;product=IS200/IS605 family transposase ISMma22
sca00002	Prodigal:002006	CDS	233907	234317	.	-	0	ID=IDALCEFB_00786;inference=ab initio prediction:Prodigal:002006;locus_tag=IDALCEFB_00786;product=hypothetical protein
sca00002	Prodigal:002006	CDS	234446	236098	.	-	0	ID=IDALCEFB_00787;eC_number=3.5.4.33;Name=tadA_1;gene=tadA_1;inference=ab initio prediction:Prodigal:002006,protein motif:HAMAP:MF_00972;locus_tag=IDALCEFB_00787;product=tRNA-specific adenosine deaminase
sca00002	Prodigal:002006	CDS	236353	237132	.	-	0	ID=IDALCEFB_00788;inference=ab initio prediction:Prodigal:002006;locus_tag=IDALCEFB_00788;product=hypothetical protein
sca00002	Prodigal:002006	CDS	237162	237944	.	-	0	ID=IDALCEFB_00789;inference=ab initio prediction:Prodigal:002006;locus_tag=IDALCEFB_00789;product=hypothetical protein
sca00002	Prodigal:002006	CDS	237974	238381	.	-	0	ID=IDALCEFB_00790;inference=ab initio prediction:Prodigal:002006;locus_tag=IDALCEFB_00790;product=hypothetical protein
sca00002	Prodigal:002006	CDS	238450	239226	.	-	0	ID=IDALCEFB_00791;inference=ab initio prediction:Prodigal:002006;locus_tag=IDALCEFB_00791;product=hypothetical protein
sca00002	Prodigal:002006	CDS	239319	240620	.	-	0	ID=IDALCEFB_00792;eC_number=2.7.13.3;Name=qseC_1;gene=qseC_1;inference=ab initio prediction:Prodigal:002006,similar to AA sequence:UniProtKB:P45336;locus_tag=IDALCEFB_00792;product=Sensor protein QseC
sca00002	Prodigal:002006	CDS	240617	241276	.	-	0	ID=IDALCEFB_00793;Name=qseB_1;gene=qseB_1;inference=ab initio prediction:Prodigal:002006,similar to AA sequence:UniProtKB:P52076;locus_tag=IDALCEFB_00793;product=Transcriptional regulatory protein QseB
sca00002	Prodigal:002006	CDS	241597	242004	.	-	0	ID=IDALCEFB_00794;Name=ros_1;db_xref=COG:COG4957;gene=ros_1;inference=ab initio prediction:Prodigal:002006,similar to AA sequence:UniProtKB:Q04152;locus_tag=IDALCEFB_00794;product=Transcriptional regulatory protein ros
sca00002	Prodigal:002006	CDS	242234	242458	.	-	0	ID=IDALCEFB_00795;inference=ab initio prediction:Prodigal:002006;locus_tag=IDALCEFB_00795;product=hypothetical protein
sca00002	Prodigal:002006	CDS	242562	245699	.	-	0	ID=IDALCEFB_00796;Name=czcA_2;gene=czcA_2;inference=ab initio prediction:Prodigal:002006,similar to AA sequence:UniProtKB:P13511;locus_tag=IDALCEFB_00796;product=Cobalt-zinc-cadmium resistance protein CzcA
sca00002	Prodigal:002006	CDS	245704	247077	.	-	0	ID=IDALCEFB_00797;Name=mdtA_3;gene=mdtA_3;inference=ab initio prediction:Prodigal:002006,protein motif:HAMAP:MF_01422;locus_tag=IDALCEFB_00797;product=Multidrug resistance protein MdtA
sca00002	Prodigal:002006	CDS	247244	247921	.	+	0	ID=IDALCEFB_00798;Name=czcR;gene=czcR;inference=ab initio prediction:Prodigal:002006,similar to AA sequence:UniProtKB:Q44006;locus_tag=IDALCEFB_00798;product=Transcriptional activator protein CzcR
sca00002	Prodigal:002006	CDS	247914	249353	.	+	0	ID=IDALCEFB_00799;eC_number=2.7.-.-;Name=sasA_3;gene=sasA_3;inference=ab initio prediction:Prodigal:002006,protein motif:HAMAP:MF_01837;locus_tag=IDALCEFB_00799;product=Adaptive-response sensory-kinase SasA
sca00002	Prodigal:002006	CDS	249298	249558	.	+	0	ID=IDALCEFB_00800;inference=ab initio prediction:Prodigal:002006;locus_tag=IDALCEFB_00800;product=hypothetical protein
sca00002	Prodigal:002006	CDS	249804	250079	.	+	0	ID=IDALCEFB_00801;inference=ab initio prediction:Prodigal:002006;locus_tag=IDALCEFB_00801;product=hypothetical protein
sca00002	Prodigal:002006	CDS	250583	252154	.	-	0	ID=IDALCEFB_00802;inference=ab initio prediction:Prodigal:002006;locus_tag=IDALCEFB_00802;product=hypothetical protein
sca00002	Prodigal:002006	CDS	252224	253534	.	-	0	ID=IDALCEFB_00803;inference=ab initio prediction:Prodigal:002006;locus_tag=IDALCEFB_00803;product=hypothetical protein
sca00002	Prodigal:002006	CDS	253958	255760	.	+	0	ID=IDALCEFB_00804;Name=copA_1;gene=copA_1;inference=ab initio prediction:Prodigal:002006,similar to AA sequence:UniProtKB:P12374;locus_tag=IDALCEFB_00804;product=Copper resistance protein A
sca00002	Prodigal:002006	CDS	255760	256554	.	+	0	ID=IDALCEFB_00805;Name=copB;gene=copB;inference=ab initio prediction:Prodigal:002006,similar to AA sequence:UniProtKB:P12375;locus_tag=IDALCEFB_00805;product=Copper resistance protein B
sca00002	Prodigal:002006	CDS	256665	256943	.	+	0	ID=IDALCEFB_00806;inference=ab initio prediction:Prodigal:002006;locus_tag=IDALCEFB_00806;product=hypothetical protein
sca00002	Prodigal:002006	CDS	257025	257480	.	-	0	ID=IDALCEFB_00807;Name=hmrR_2;gene=hmrR_2;inference=ab initio prediction:Prodigal:002006,similar to AA sequence:UniProtKB:Q9X5X4;locus_tag=IDALCEFB_00807;product=HTH-type transcriptional regulator HmrR
sca00002	Prodigal:002006	CDS	257807	259111	.	-	0	ID=IDALCEFB_00808;inference=ab initio prediction:Prodigal:002006;locus_tag=IDALCEFB_00808;product=hypothetical protein
sca00002	Prodigal:002006	CDS	259178	259975	.	-	0	ID=IDALCEFB_00809;inference=ab initio prediction:Prodigal:002006;locus_tag=IDALCEFB_00809;product=hypothetical protein
sca00002	Prodigal:002006	CDS	260097	260819	.	-	0	ID=IDALCEFB_00810;eC_number=4.2.2.-;Name=emtA;gene=emtA;inference=ab initio prediction:Prodigal:002006,protein motif:HAMAP:MF_01381;locus_tag=IDALCEFB_00810;product=Endo-type membrane-bound lytic murein transglycosylase A
sca00002	Prodigal:002006	CDS	260819	261529	.	-	0	ID=IDALCEFB_00811;inference=ab initio prediction:Prodigal:002006;locus_tag=IDALCEFB_00811;product=hypothetical protein
sca00002	Prodigal:002006	CDS	261606	261896	.	-	0	ID=IDALCEFB_00812;inference=ab initio prediction:Prodigal:002006;locus_tag=IDALCEFB_00812;product=hypothetical protein
sca00002	Prodigal:002006	CDS	262060	263478	.	-	0	ID=IDALCEFB_00813;Name=ftsP_1;gene=ftsP_1;inference=ab initio prediction:Prodigal:002006,protein motif:HAMAP:MF_00915;locus_tag=IDALCEFB_00813;product=Cell division protein FtsP
sca00002	Prodigal:002006	CDS	263520	265100	.	-	0	ID=IDALCEFB_00814;inference=ab initio prediction:Prodigal:002006;locus_tag=IDALCEFB_00814;product=hypothetical protein
sca00002	Prodigal:002006	CDS	265100	265396	.	-	0	ID=IDALCEFB_00815;inference=ab initio prediction:Prodigal:002006;locus_tag=IDALCEFB_00815;product=hypothetical protein
sca00002	Prodigal:002006	CDS	265754	266005	.	+	0	ID=IDALCEFB_00816;inference=ab initio prediction:Prodigal:002006;locus_tag=IDALCEFB_00816;product=hypothetical protein
sca00002	Prodigal:002006	CDS	266238	266849	.	-	0	ID=IDALCEFB_00817;inference=ab initio prediction:Prodigal:002006;locus_tag=IDALCEFB_00817;product=hypothetical protein
sca00002	Prodigal:002006	CDS	267277	267927	.	+	0	ID=IDALCEFB_00818;Name=sigF_1;db_xref=COG:COG1595;gene=sigF_1;inference=ab initio prediction:Prodigal:002006,similar to AA sequence:UniProtKB:G8QM61;locus_tag=IDALCEFB_00818;product=ECF RNA polymerase sigma factor SigF
sca00002	Prodigal:002006	CDS	267924	268574	.	+	0	ID=IDALCEFB_00819;Name=nrsF_1;gene=nrsF_1;inference=ab initio prediction:Prodigal:002006,similar to AA sequence:UniProtKB:A0A0H3CC47;locus_tag=IDALCEFB_00819;product=Anti-sigma-F factor NrsF
sca00002	Prodigal:002006	CDS	268694	269671	.	+	0	ID=IDALCEFB_00820;inference=ab initio prediction:Prodigal:002006;locus_tag=IDALCEFB_00820;product=hypothetical protein
sca00002	Prodigal:002006	CDS	270243	270647	.	+	0	ID=IDALCEFB_00821;inference=ab initio prediction:Prodigal:002006;locus_tag=IDALCEFB_00821;product=hypothetical protein
sca00002	Prodigal:002006	CDS	270644	272167	.	+	0	ID=IDALCEFB_00822;Name=mdtA_4;gene=mdtA_4;inference=ab initio prediction:Prodigal:002006,protein motif:HAMAP:MF_01422;locus_tag=IDALCEFB_00822;product=Multidrug resistance protein MdtA
sca00002	Prodigal:002006	CDS	272164	275325	.	+	0	ID=IDALCEFB_00823;Name=cusA_1;db_xref=COG:COG3696;gene=cusA_1;inference=ab initio prediction:Prodigal:002006,similar to AA sequence:UniProtKB:P38054;locus_tag=IDALCEFB_00823;product=Cation efflux system protein CusA
sca00002	Prodigal:002006	CDS	275346	275822	.	+	0	ID=IDALCEFB_00824;inference=ab initio prediction:Prodigal:002006;locus_tag=IDALCEFB_00824;product=hypothetical protein
sca00002	Prodigal:002006	CDS	276053	277012	.	+	0	ID=IDALCEFB_00825;inference=ab initio prediction:Prodigal:002006;locus_tag=IDALCEFB_00825;product=hypothetical protein
sca00002	Prodigal:002006	CDS	277005	277247	.	+	0	ID=IDALCEFB_00826;inference=ab initio prediction:Prodigal:002006;locus_tag=IDALCEFB_00826;product=hypothetical protein
sca00002	Prodigal:002006	CDS	277237	278952	.	+	0	ID=IDALCEFB_00827;inference=ab initio prediction:Prodigal:002006;locus_tag=IDALCEFB_00827;product=hypothetical protein
sca00002	Prodigal:002006	CDS	279233	279445	.	+	0	ID=IDALCEFB_00828;inference=ab initio prediction:Prodigal:002006;locus_tag=IDALCEFB_00828;product=hypothetical protein
sca00002	Prodigal:002006	CDS	279537	280013	.	+	0	ID=IDALCEFB_00829;inference=ab initio prediction:Prodigal:002006;locus_tag=IDALCEFB_00829;product=hypothetical protein
sca00002	Prodigal:002006	CDS	280426	280758	.	+	0	ID=IDALCEFB_00830;Name=yhjQ_1;db_xref=COG:COG1145;gene=yhjQ_1;inference=ab initio prediction:Prodigal:002006,similar to AA sequence:UniProtKB:O07571;locus_tag=IDALCEFB_00830;product=putative cysteine-rich protein YhjQ
sca00002	Prodigal:002006	CDS	280815	281306	.	+	0	ID=IDALCEFB_00831;inference=ab initio prediction:Prodigal:002006;locus_tag=IDALCEFB_00831;product=hypothetical protein
sca00002	Prodigal:002006	CDS	281252	281491	.	-	0	ID=IDALCEFB_00832;inference=ab initio prediction:Prodigal:002006;locus_tag=IDALCEFB_00832;product=hypothetical protein
sca00002	Prodigal:002006	CDS	281546	283831	.	+	0	ID=IDALCEFB_00833;eC_number=7.2.2.15;Name=silP_2;gene=silP_2;inference=ab initio prediction:Prodigal:002006,similar to AA sequence:UniProtKB:Q9ZHC7;locus_tag=IDALCEFB_00833;product=Silver exporting P-type ATPase
sca00002	Prodigal:002006	CDS	283840	284574	.	+	0	ID=IDALCEFB_00834;inference=ab initio prediction:Prodigal:002006;locus_tag=IDALCEFB_00834;product=hypothetical protein
sca00002	Prodigal:002006	CDS	284587	284769	.	-	0	ID=IDALCEFB_00835;inference=ab initio prediction:Prodigal:002006;locus_tag=IDALCEFB_00835;product=hypothetical protein
sca00002	Prodigal:002006	CDS	285863	287656	.	+	0	ID=IDALCEFB_00836;inference=ab initio prediction:Prodigal:002006;locus_tag=IDALCEFB_00836;product=hypothetical protein
sca00002	Prodigal:002006	CDS	287662	288036	.	+	0	ID=IDALCEFB_00837;inference=ab initio prediction:Prodigal:002006;locus_tag=IDALCEFB_00837;product=hypothetical protein
sca00002	Prodigal:002006	CDS	288116	288616	.	+	0	ID=IDALCEFB_00838;inference=ab initio prediction:Prodigal:002006;locus_tag=IDALCEFB_00838;product=hypothetical protein
sca00002	Prodigal:002006	CDS	289298	290689	.	-	0	ID=IDALCEFB_00839;inference=ab initio prediction:Prodigal:002006;locus_tag=IDALCEFB_00839;product=hypothetical protein
sca00002	Prodigal:002006	CDS	291536	292639	.	+	0	ID=IDALCEFB_00840;inference=ab initio prediction:Prodigal:002006;locus_tag=IDALCEFB_00840;product=hypothetical protein
sca00002	Prodigal:002006	CDS	292937	293629	.	+	0	ID=IDALCEFB_00841;eC_number=2.7.13.3;Name=phoR_2;db_xref=COG:COG0642;gene=phoR_2;inference=ab initio prediction:Prodigal:002006,similar to AA sequence:UniProtKB:P23545;locus_tag=IDALCEFB_00841;product=Alkaline phosphatase synthesis sensor protein PhoR
sca00002	Prodigal:002006	CDS	293788	294699	.	+	0	ID=IDALCEFB_00842;eC_number=1.16.-.-;Name=dps_1;gene=dps_1;inference=ab initio prediction:Prodigal:002006,protein motif:HAMAP:MF_01441;locus_tag=IDALCEFB_00842;product=DNA protection during starvation protein
sca00002	Prodigal:002006	CDS	294779	295735	.	+	0	ID=IDALCEFB_00843;inference=ab initio prediction:Prodigal:002006;locus_tag=IDALCEFB_00843;product=hypothetical protein
sca00002	Prodigal:002006	CDS	295745	296395	.	+	0	ID=IDALCEFB_00844;inference=ab initio prediction:Prodigal:002006;locus_tag=IDALCEFB_00844;product=hypothetical protein
sca00002	Prodigal:002006	CDS	296474	298600	.	+	0	ID=IDALCEFB_00845;eC_number=1.11.1.6;Name=katE;gene=katE;inference=ab initio prediction:Prodigal:002006,similar to AA sequence:UniProtKB:Q9X576;locus_tag=IDALCEFB_00845;product=Catalase C
sca00002	Prodigal:002006	CDS	299140	300060	.	-	0	ID=IDALCEFB_00846;inference=ab initio prediction:Prodigal:002006;locus_tag=IDALCEFB_00846;product=hypothetical protein
sca00002	Prodigal:002006	CDS	301377	301646	.	-	0	ID=IDALCEFB_00847;inference=ab initio prediction:Prodigal:002006;locus_tag=IDALCEFB_00847;product=hypothetical protein
sca00002	Prodigal:002006	CDS	301809	302516	.	-	0	ID=IDALCEFB_00848;inference=ab initio prediction:Prodigal:002006;locus_tag=IDALCEFB_00848;product=hypothetical protein
sca00002	Prodigal:002006	CDS	303677	303982	.	-	0	ID=IDALCEFB_00849;inference=ab initio prediction:Prodigal:002006;locus_tag=IDALCEFB_00849;product=hypothetical protein
sca00002	Prodigal:002006	CDS	304029	304721	.	+	0	ID=IDALCEFB_00850;inference=ab initio prediction:Prodigal:002006;locus_tag=IDALCEFB_00850;product=hypothetical protein
sca00002	Prodigal:002006	CDS	304601	304933	.	-	0	ID=IDALCEFB_00851;inference=ab initio prediction:Prodigal:002006;locus_tag=IDALCEFB_00851;product=hypothetical protein
sca00002	Prodigal:002006	CDS	304951	305736	.	-	0	ID=IDALCEFB_00852;inference=ab initio prediction:Prodigal:002006;locus_tag=IDALCEFB_00852;product=hypothetical protein
sca00002	Prodigal:002006	CDS	306497	307525	.	+	0	ID=IDALCEFB_00853;inference=ab initio prediction:Prodigal:002006;locus_tag=IDALCEFB_00853;product=hypothetical protein
sca00002	Prodigal:002006	CDS	307614	308045	.	+	0	ID=IDALCEFB_00854;inference=ab initio prediction:Prodigal:002006;locus_tag=IDALCEFB_00854;product=hypothetical protein
sca00002	Prodigal:002006	CDS	308100	308891	.	+	0	ID=IDALCEFB_00855;inference=ab initio prediction:Prodigal:002006;locus_tag=IDALCEFB_00855;product=hypothetical protein
sca00002	Prodigal:002006	CDS	308976	310919	.	+	0	ID=IDALCEFB_00856;eC_number=3.4.24.-;Name=ftsH_2;gene=ftsH_2;inference=ab initio prediction:Prodigal:002006,protein motif:HAMAP:MF_01458;locus_tag=IDALCEFB_00856;product=ATP-dependent zinc metalloprotease FtsH
sca00002	Aragorn:001002	tRNA	311254	311348	.	+	.	ID=IDALCEFB_00857;inference=COORDINATES:profile:Aragorn:001002;locus_tag=IDALCEFB_00857;product=tRNA-Pro(cgg)
sca00002	Prodigal:002006	CDS	311920	312840	.	+	0	ID=IDALCEFB_00858;inference=ab initio prediction:Prodigal:002006;locus_tag=IDALCEFB_00858;product=hypothetical protein
sca00002	Prodigal:002006	CDS	313344	314750	.	+	0	ID=IDALCEFB_00859;inference=ab initio prediction:Prodigal:002006;locus_tag=IDALCEFB_00859;product=hypothetical protein
sca00002	Prodigal:002006	CDS	315284	315793	.	+	0	ID=IDALCEFB_00860;inference=ab initio prediction:Prodigal:002006;locus_tag=IDALCEFB_00860;product=hypothetical protein
sca00002	Prodigal:002006	CDS	316258	316428	.	+	0	ID=IDALCEFB_00861;inference=ab initio prediction:Prodigal:002006;locus_tag=IDALCEFB_00861;product=hypothetical protein
sca00002	Prodigal:002006	CDS	316521	317720	.	+	0	ID=IDALCEFB_00862;inference=ab initio prediction:Prodigal:002006;locus_tag=IDALCEFB_00862;product=hypothetical protein
sca00002	Prodigal:002006	CDS	317720	318415	.	+	0	ID=IDALCEFB_00863;inference=ab initio prediction:Prodigal:002006;locus_tag=IDALCEFB_00863;product=hypothetical protein
sca00002	Prodigal:002006	CDS	318412	318633	.	+	0	ID=IDALCEFB_00864;inference=ab initio prediction:Prodigal:002006;locus_tag=IDALCEFB_00864;product=hypothetical protein
sca00002	Prodigal:002006	CDS	318615	320864	.	+	0	ID=IDALCEFB_00865;inference=ab initio prediction:Prodigal:002006;locus_tag=IDALCEFB_00865;product=hypothetical protein
sca00002	Prodigal:002006	CDS	320875	322002	.	+	0	ID=IDALCEFB_00866;inference=ab initio prediction:Prodigal:002006;locus_tag=IDALCEFB_00866;product=hypothetical protein
sca00002	Prodigal:002006	CDS	322013	323872	.	+	0	ID=IDALCEFB_00867;inference=ab initio prediction:Prodigal:002006;locus_tag=IDALCEFB_00867;product=hypothetical protein
sca00002	Prodigal:002006	CDS	324345	324569	.	+	0	ID=IDALCEFB_00868;inference=ab initio prediction:Prodigal:002006;locus_tag=IDALCEFB_00868;product=hypothetical protein
sca00002	Prodigal:002006	CDS	324648	324863	.	-	0	ID=IDALCEFB_00869;inference=ab initio prediction:Prodigal:002006;locus_tag=IDALCEFB_00869;product=hypothetical protein
sca00002	Prodigal:002006	CDS	324951	325229	.	+	0	ID=IDALCEFB_00870;Name=frmR_1;db_xref=COG:COG1937;gene=frmR_1;inference=ab initio prediction:Prodigal:002006,similar to AA sequence:UniProtKB:P0AAP3;locus_tag=IDALCEFB_00870;product=Transcriptional repressor FrmR
sca00002	Prodigal:002006	CDS	325243	326367	.	+	0	ID=IDALCEFB_00871;inference=ab initio prediction:Prodigal:002006;locus_tag=IDALCEFB_00871;product=hypothetical protein
sca00002	Prodigal:002006	CDS	326667	328001	.	-	0	ID=IDALCEFB_00872;inference=ab initio prediction:Prodigal:002006;locus_tag=IDALCEFB_00872;product=hypothetical protein
sca00002	Prodigal:002006	CDS	328010	328282	.	-	0	ID=IDALCEFB_00873;Name=ricR_1;db_xref=COG:COG1937;gene=ricR_1;inference=ab initio prediction:Prodigal:002006,similar to AA sequence:UniProtKB:O07434;locus_tag=IDALCEFB_00873;product=Copper-sensing transcriptional repressor RicR
sca00002	Prodigal:002006	CDS	328390	328701	.	+	0	ID=IDALCEFB_00874;inference=ab initio prediction:Prodigal:002006;locus_tag=IDALCEFB_00874;product=hypothetical protein
sca00002	Prodigal:002006	CDS	328739	330001	.	+	0	ID=IDALCEFB_00875;Name=czcB_1;gene=czcB_1;inference=ab initio prediction:Prodigal:002006,similar to AA sequence:UniProtKB:P13510;locus_tag=IDALCEFB_00875;product=Cobalt-zinc-cadmium resistance protein CzcB
sca00002	Prodigal:002006	CDS	330005	333298	.	+	0	ID=IDALCEFB_00876;Name=cnrA_1;gene=cnrA_1;inference=ab initio prediction:Prodigal:002006,similar to AA sequence:UniProtKB:P37972;locus_tag=IDALCEFB_00876;product=Nickel and cobalt resistance protein CnrA
sca00002	Prodigal:002006	CDS	333922	334515	.	-	0	ID=IDALCEFB_00877;inference=ab initio prediction:Prodigal:002006;locus_tag=IDALCEFB_00877;product=hypothetical protein
sca00002	Prodigal:002006	CDS	334523	335044	.	-	0	ID=IDALCEFB_00878;inference=ab initio prediction:Prodigal:002006;locus_tag=IDALCEFB_00878;product=hypothetical protein
sca00002	Prodigal:002006	CDS	335251	336402	.	+	0	ID=IDALCEFB_00879;inference=ab initio prediction:Prodigal:002006;locus_tag=IDALCEFB_00879;product=hypothetical protein
sca00002	Prodigal:002006	CDS	336399	337067	.	+	0	ID=IDALCEFB_00880;inference=ab initio prediction:Prodigal:002006;locus_tag=IDALCEFB_00880;product=hypothetical protein
sca00002	Prodigal:002006	CDS	337806	338279	.	+	0	ID=IDALCEFB_00881;inference=ab initio prediction:Prodigal:002006;locus_tag=IDALCEFB_00881;product=hypothetical protein
sca00002	Prodigal:002006	CDS	338231	339013	.	+	0	ID=IDALCEFB_00882;inference=ab initio prediction:Prodigal:002006;locus_tag=IDALCEFB_00882;product=hypothetical protein
sca00002	Prodigal:002006	CDS	339030	339314	.	-	0	ID=IDALCEFB_00883;inference=ab initio prediction:Prodigal:002006;locus_tag=IDALCEFB_00883;product=hypothetical protein
sca00002	Prodigal:002006	CDS	339427	339669	.	-	0	ID=IDALCEFB_00884;inference=ab initio prediction:Prodigal:002006;locus_tag=IDALCEFB_00884;product=hypothetical protein
sca00002	Prodigal:002006	CDS	339810	340355	.	+	0	ID=IDALCEFB_00885;inference=ab initio prediction:Prodigal:002006;locus_tag=IDALCEFB_00885;product=hypothetical protein
sca00002	Prodigal:002006	CDS	340405	340788	.	-	0	ID=IDALCEFB_00886;inference=ab initio prediction:Prodigal:002006;locus_tag=IDALCEFB_00886;product=hypothetical protein
sca00002	Prodigal:002006	CDS	341667	343982	.	-	0	ID=IDALCEFB_00887;inference=ab initio prediction:Prodigal:002006;locus_tag=IDALCEFB_00887;product=hypothetical protein
sca00002	Prodigal:002006	CDS	344108	344992	.	-	0	ID=IDALCEFB_00888;Name=nnr_1;db_xref=COG:COG0062;gene=nnr_1;inference=ab initio prediction:Prodigal:002006,similar to AA sequence:UniProtKB:Q9X024;locus_tag=IDALCEFB_00888;product=Bifunctional NAD(P)H-hydrate repair enzyme Nnr
sca00002	Prodigal:002006	CDS	345436	346608	.	+	0	ID=IDALCEFB_00889;inference=ab initio prediction:Prodigal:002006;locus_tag=IDALCEFB_00889;product=hypothetical protein
sca00002	Prodigal:002006	CDS	346778	350731	.	+	0	ID=IDALCEFB_00890;eC_number=2.7.13.3;Name=rcsC_7;gene=rcsC_7;inference=ab initio prediction:Prodigal:002006,protein motif:HAMAP:MF_00979;locus_tag=IDALCEFB_00890;product=Sensor histidine kinase RcsC
sca00002	Prodigal:002006	CDS	350935	351366	.	+	0	ID=IDALCEFB_00891;inference=ab initio prediction:Prodigal:002006;locus_tag=IDALCEFB_00891;product=hypothetical protein
sca00002	Prodigal:002006	CDS	351426	351650	.	-	0	ID=IDALCEFB_00892;inference=ab initio prediction:Prodigal:002006;locus_tag=IDALCEFB_00892;product=hypothetical protein
sca00002	Prodigal:002006	CDS	352247	353428	.	+	0	ID=IDALCEFB_00893;inference=ab initio prediction:Prodigal:002006;locus_tag=IDALCEFB_00893;product=hypothetical protein
sca00002	Prodigal:002006	CDS	353595	353903	.	+	0	ID=IDALCEFB_00894;inference=ab initio prediction:Prodigal:002006;locus_tag=IDALCEFB_00894;product=hypothetical protein
sca00002	Prodigal:002006	CDS	353936	354088	.	-	0	ID=IDALCEFB_00895;inference=ab initio prediction:Prodigal:002006;locus_tag=IDALCEFB_00895;product=hypothetical protein
sca00002	Prodigal:002006	CDS	354207	356432	.	-	0	ID=IDALCEFB_00896;eC_number=2.7.13.3;Name=rcsC_8;gene=rcsC_8;inference=ab initio prediction:Prodigal:002006,protein motif:HAMAP:MF_00979;locus_tag=IDALCEFB_00896;product=Sensor histidine kinase RcsC
sca00002	Prodigal:002006	CDS	356585	358420	.	-	0	ID=IDALCEFB_00897;Name=nhaP2;gene=nhaP2;inference=ab initio prediction:Prodigal:002006,protein motif:HAMAP:MF_01075;locus_tag=IDALCEFB_00897;product=K(+)/H(+) antiporter NhaP2
sca00002	Prodigal:002006	CDS	358905	359375	.	-	0	ID=IDALCEFB_00898;inference=ab initio prediction:Prodigal:002006;locus_tag=IDALCEFB_00898;product=hypothetical protein
sca00002	Prodigal:002006	CDS	359624	360619	.	+	0	ID=IDALCEFB_00899;eC_number=2.7.13.3;db_xref=COG:COG2202;inference=ab initio prediction:Prodigal:002006,similar to AA sequence:UniProtKB:Q2NCA3;locus_tag=IDALCEFB_00899;product=Blue-light-activated histidine kinase 1
sca00002	Prodigal:002006	CDS	360616	361065	.	-	0	ID=IDALCEFB_00900;inference=ab initio prediction:Prodigal:002006;locus_tag=IDALCEFB_00900;product=hypothetical protein
sca00002	Prodigal:002006	CDS	361252	362784	.	-	0	ID=IDALCEFB_00901;inference=ab initio prediction:Prodigal:002006;locus_tag=IDALCEFB_00901;product=hypothetical protein
sca00002	Prodigal:002006	CDS	363015	363260	.	+	0	ID=IDALCEFB_00902;inference=ab initio prediction:Prodigal:002006;locus_tag=IDALCEFB_00902;product=hypothetical protein
sca00002	Prodigal:002006	CDS	363714	364118	.	-	0	ID=IDALCEFB_00903;inference=ab initio prediction:Prodigal:002006;locus_tag=IDALCEFB_00903;product=hypothetical protein
sca00002	Prodigal:002006	CDS	364272	364727	.	+	0	ID=IDALCEFB_00904;inference=ab initio prediction:Prodigal:002006;locus_tag=IDALCEFB_00904;product=hypothetical protein
sca00002	Prodigal:002006	CDS	364795	365211	.	+	0	ID=IDALCEFB_00905;inference=ab initio prediction:Prodigal:002006;locus_tag=IDALCEFB_00905;product=hypothetical protein
sca00002	Prodigal:002006	CDS	365419	365709	.	+	0	ID=IDALCEFB_00906;inference=ab initio prediction:Prodigal:002006;locus_tag=IDALCEFB_00906;product=hypothetical protein
sca00002	Prodigal:002006	CDS	365812	366339	.	+	0	ID=IDALCEFB_00907;eC_number=3.1.1.72;Name=axeA1;db_xref=COG:COG0657;gene=axeA1;inference=ab initio prediction:Prodigal:002006,similar to AA sequence:UniProtKB:D5EV35;locus_tag=IDALCEFB_00907;product=Acetylxylan esterase
sca00002	Prodigal:002006	CDS	366563	366820	.	-	0	ID=IDALCEFB_00908;inference=ab initio prediction:Prodigal:002006;locus_tag=IDALCEFB_00908;product=hypothetical protein
sca00002	Prodigal:002006	CDS	367005	367550	.	-	0	ID=IDALCEFB_00909;Name=yciF_2;db_xref=COG:COG3685;gene=yciF_2;inference=ab initio prediction:Prodigal:002006,similar to AA sequence:UniProtKB:P21362;locus_tag=IDALCEFB_00909;product=Protein YciF
sca00002	Prodigal:002006	CDS	367695	368072	.	-	0	ID=IDALCEFB_00910;inference=ab initio prediction:Prodigal:002006,similar to AA sequence:UniProtKB:Q881J7;locus_tag=IDALCEFB_00910;product=Blue-light-activated protein
sca00002	Prodigal:002006	CDS	368147	370384	.	-	0	ID=IDALCEFB_00911;inference=ab initio prediction:Prodigal:002006;locus_tag=IDALCEFB_00911;product=hypothetical protein
sca00002	Prodigal:002006	CDS	370418	371209	.	-	0	ID=IDALCEFB_00912;inference=ab initio prediction:Prodigal:002006;locus_tag=IDALCEFB_00912;product=hypothetical protein
sca00002	Prodigal:002006	CDS	371427	371699	.	+	0	ID=IDALCEFB_00913;inference=ab initio prediction:Prodigal:002006;locus_tag=IDALCEFB_00913;product=hypothetical protein
sca00002	Prodigal:002006	CDS	371829	372089	.	-	0	ID=IDALCEFB_00914;inference=ab initio prediction:Prodigal:002006;locus_tag=IDALCEFB_00914;product=hypothetical protein
sca00002	Prodigal:002006	CDS	372701	373423	.	+	0	ID=IDALCEFB_00915;inference=ab initio prediction:Prodigal:002006;locus_tag=IDALCEFB_00915;product=hypothetical protein
sca00002	Prodigal:002006	CDS	373659	375038	.	-	0	ID=IDALCEFB_00916;inference=ab initio prediction:Prodigal:002006;locus_tag=IDALCEFB_00916;product=hypothetical protein
sca00002	Prodigal:002006	CDS	375035	375772	.	-	0	ID=IDALCEFB_00917;eC_number=1.5.1.2;Name=proC_1;gene=proC_1;inference=ab initio prediction:Prodigal:002006,protein motif:HAMAP:MF_01925;locus_tag=IDALCEFB_00917;product=Pyrroline-5-carboxylate reductase
sca00002	Prodigal:002006	CDS	375762	376664	.	-	0	ID=IDALCEFB_00918;eC_number=1.1.1.-;Name=ydjG;db_xref=COG:COG0667;gene=ydjG;inference=ab initio prediction:Prodigal:002006,similar to AA sequence:UniProtKB:P77256;locus_tag=IDALCEFB_00918;product=NADH-specific methylglyoxal reductase
sca00002	Prodigal:002006	CDS	376698	377033	.	-	0	ID=IDALCEFB_00919;inference=ab initio prediction:Prodigal:002006;locus_tag=IDALCEFB_00919;product=hypothetical protein
sca00002	Prodigal:002006	CDS	377168	379138	.	+	0	ID=IDALCEFB_00920;inference=ab initio prediction:Prodigal:002006;locus_tag=IDALCEFB_00920;product=hypothetical protein
sca00002	Aragorn:001002	tRNA	379232	379308	.	+	.	ID=IDALCEFB_00921;inference=COORDINATES:profile:Aragorn:001002;locus_tag=IDALCEFB_00921;product=tRNA-Met(cat)
sca00002	Prodigal:002006	CDS	379443	380465	.	-	0	ID=IDALCEFB_00922;inference=ab initio prediction:Prodigal:002006;locus_tag=IDALCEFB_00922;product=hypothetical protein
sca00002	Prodigal:002006	CDS	380806	381540	.	-	0	ID=IDALCEFB_00923;inference=ab initio prediction:Prodigal:002006;locus_tag=IDALCEFB_00923;product=hypothetical protein
sca00002	Prodigal:002006	CDS	381654	381869	.	-	0	ID=IDALCEFB_00924;inference=ab initio prediction:Prodigal:002006;locus_tag=IDALCEFB_00924;product=hypothetical protein
sca00002	Prodigal:002006	CDS	381878	382144	.	-	0	ID=IDALCEFB_00925;inference=ab initio prediction:Prodigal:002006;locus_tag=IDALCEFB_00925;product=hypothetical protein
sca00002	Prodigal:002006	CDS	382339	383196	.	+	0	ID=IDALCEFB_00926;inference=ab initio prediction:Prodigal:002006;locus_tag=IDALCEFB_00926;product=hypothetical protein
sca00002	Prodigal:002006	CDS	383193	384500	.	+	0	ID=IDALCEFB_00927;inference=ab initio prediction:Prodigal:002006;locus_tag=IDALCEFB_00927;product=hypothetical protein
sca00002	Prodigal:002006	CDS	384676	385197	.	+	0	ID=IDALCEFB_00928;inference=ab initio prediction:Prodigal:002006;locus_tag=IDALCEFB_00928;product=hypothetical protein
sca00002	Prodigal:002006	CDS	385306	385530	.	-	0	ID=IDALCEFB_00929;eC_number=1.-.-.-;Name=rutC_1;gene=rutC_1;inference=ab initio prediction:Prodigal:002006,protein motif:HAMAP:MF_00831;locus_tag=IDALCEFB_00929;product=Putative aminoacrylate peracid reductase RutC
sca00002	Prodigal:002006	CDS	385722	385826	.	-	0	ID=IDALCEFB_00930;inference=ab initio prediction:Prodigal:002006;locus_tag=IDALCEFB_00930;product=hypothetical protein
sca00002	Prodigal:002006	CDS	385976	386620	.	-	0	ID=IDALCEFB_00931;inference=ab initio prediction:Prodigal:002006;locus_tag=IDALCEFB_00931;product=hypothetical protein
sca00002	Prodigal:002006	CDS	386863	388542	.	-	0	ID=IDALCEFB_00932;inference=ab initio prediction:Prodigal:002006;locus_tag=IDALCEFB_00932;product=hypothetical protein
sca00002	Prodigal:002006	CDS	388927	389595	.	+	0	ID=IDALCEFB_00933;inference=ab initio prediction:Prodigal:002006;locus_tag=IDALCEFB_00933;product=hypothetical protein
sca00002	Prodigal:002006	CDS	389719	390360	.	+	0	ID=IDALCEFB_00934;inference=ab initio prediction:Prodigal:002006;locus_tag=IDALCEFB_00934;product=hypothetical protein
sca00002	Prodigal:002006	CDS	390370	391359	.	+	0	ID=IDALCEFB_00935;inference=ab initio prediction:Prodigal:002006;locus_tag=IDALCEFB_00935;product=hypothetical protein
sca00002	Prodigal:002006	CDS	391421	391669	.	-	0	ID=IDALCEFB_00936;eC_number=3.1.1.83;Name=mlhB_1;gene=mlhB_1;inference=ab initio prediction:Prodigal:002006,similar to AA sequence:UniProtKB:Q9EX73;locus_tag=IDALCEFB_00936;product=Monoterpene epsilon-lactone hydrolase
sca00002	Prodigal:002006	CDS	391618	392463	.	-	0	ID=IDALCEFB_00937;eC_number=3.1.1.-;Name=aes_1;gene=aes_1;inference=ab initio prediction:Prodigal:002006,protein motif:HAMAP:MF_01958;locus_tag=IDALCEFB_00937;product=Acetyl esterase
sca00002	Prodigal:002006	CDS	392649	393803	.	+	0	ID=IDALCEFB_00938;Name=amiC_2;gene=amiC_2;inference=ab initio prediction:Prodigal:002006,similar to AA sequence:UniProtKB:P27017;locus_tag=IDALCEFB_00938;product=Aliphatic amidase expression-regulating protein
sca00002	Prodigal:002006	CDS	393800	394426	.	+	0	ID=IDALCEFB_00939;Name=amiR;db_xref=COG:COG3707;gene=amiR;inference=ab initio prediction:Prodigal:002006,similar to AA sequence:UniProtKB:P10932;locus_tag=IDALCEFB_00939;product=Aliphatic amidase regulator
sca00002	Prodigal:002006	CDS	394598	395443	.	+	0	ID=IDALCEFB_00940;eC_number=3.5.1.77;inference=ab initio prediction:Prodigal:002006,similar to AA sequence:UniProtKB:Q44185;locus_tag=IDALCEFB_00940;product=N-carbamoyl-D-amino acid hydrolase
sca00002	Prodigal:002006	CDS	395483	396637	.	+	0	ID=IDALCEFB_00941;Name=amiC_3;gene=amiC_3;inference=ab initio prediction:Prodigal:002006,similar to AA sequence:UniProtKB:P27017;locus_tag=IDALCEFB_00941;product=Aliphatic amidase expression-regulating protein
sca00002	Prodigal:002006	CDS	396644	397477	.	+	0	ID=IDALCEFB_00942;Name=livH_3;db_xref=COG:COG0559;gene=livH_3;inference=ab initio prediction:Prodigal:002006,similar to AA sequence:UniProtKB:P0AEX7;locus_tag=IDALCEFB_00942;product=High-affinity branched-chain amino acid transport system permease protein LivH
sca00002	Prodigal:002006	CDS	397470	399278	.	+	0	ID=IDALCEFB_00943;eC_number=7.6.2.8;Name=btuD_1;gene=btuD_1;inference=ab initio prediction:Prodigal:002006,protein motif:HAMAP:MF_01005;locus_tag=IDALCEFB_00943;product=Vitamin B12 import ATP-binding protein BtuD
sca00002	Prodigal:002006	CDS	399271	400002	.	+	0	ID=IDALCEFB_00944;Name=livF_3;db_xref=COG:COG0410;gene=livF_3;inference=ab initio prediction:Prodigal:002006,similar to AA sequence:UniProtKB:P22731;locus_tag=IDALCEFB_00944;product=High-affinity branched-chain amino acid transport ATP-binding protein LivF
sca00002	Prodigal:002006	CDS	400009	400890	.	+	0	ID=IDALCEFB_00945;inference=ab initio prediction:Prodigal:002006;locus_tag=IDALCEFB_00945;product=hypothetical protein
sca00002	Prodigal:002006	CDS	400883	402283	.	+	0	ID=IDALCEFB_00946;eC_number=6.3.5.7;Name=gatA_1;db_xref=COG:COG0154;gene=gatA_1;inference=ab initio prediction:Prodigal:002006,similar to AA sequence:UniProtKB:Q9HVT8;locus_tag=IDALCEFB_00946;product=Glutamyl-tRNA(Gln) amidotransferase subunit A
sca00002	Prodigal:002006	CDS	402350	403465	.	-	0	ID=IDALCEFB_00947;eC_number=3.1.4.-;Name=rpfG_1;db_xref=COG:COG3437;gene=rpfG_1;inference=ab initio prediction:Prodigal:002006,similar to AA sequence:UniProtKB:Q4UU85;locus_tag=IDALCEFB_00947;product=Cyclic di-GMP phosphodiesterase response regulator RpfG
sca00002	Prodigal:002006	CDS	403941	404540	.	+	0	ID=IDALCEFB_00948;inference=ab initio prediction:Prodigal:002006;locus_tag=IDALCEFB_00948;product=hypothetical protein
sca00002	Prodigal:002006	CDS	404537	404998	.	+	0	ID=IDALCEFB_00949;inference=ab initio prediction:Prodigal:002006;locus_tag=IDALCEFB_00949;product=hypothetical protein
sca00002	Prodigal:002006	CDS	404995	405405	.	+	0	ID=IDALCEFB_00950;inference=ab initio prediction:Prodigal:002006;locus_tag=IDALCEFB_00950;product=hypothetical protein
sca00002	Prodigal:002006	CDS	405398	406003	.	+	0	ID=IDALCEFB_00951;inference=ab initio prediction:Prodigal:002006;locus_tag=IDALCEFB_00951;product=hypothetical protein
sca00002	Prodigal:002006	CDS	406000	406887	.	+	0	ID=IDALCEFB_00952;inference=ab initio prediction:Prodigal:002006;locus_tag=IDALCEFB_00952;product=hypothetical protein
sca00002	Prodigal:002006	CDS	406902	407159	.	-	0	ID=IDALCEFB_00953;inference=ab initio prediction:Prodigal:002006;locus_tag=IDALCEFB_00953;product=hypothetical protein
sca00002	Prodigal:002006	CDS	407217	410165	.	-	0	ID=IDALCEFB_00954;inference=ab initio prediction:Prodigal:002006;locus_tag=IDALCEFB_00954;product=hypothetical protein
sca00002	Prodigal:002006	CDS	410439	411857	.	-	0	ID=IDALCEFB_00955;eC_number=3.5.1.-;Name=abgB;db_xref=COG:COG1473;gene=abgB;inference=ab initio prediction:Prodigal:002006,similar to AA sequence:UniProtKB:P76052;locus_tag=IDALCEFB_00955;product=p-aminobenzoyl-glutamate hydrolase subunit B
sca00002	Prodigal:002006	CDS	411996	413786	.	+	0	ID=IDALCEFB_00956;inference=ab initio prediction:Prodigal:002006;locus_tag=IDALCEFB_00956;product=hypothetical protein
sca00002	Prodigal:002006	CDS	413803	414762	.	+	0	ID=IDALCEFB_00957;Name=nikB;db_xref=COG:COG0601;gene=nikB;inference=ab initio prediction:Prodigal:002006,similar to AA sequence:UniProtKB:P33591;locus_tag=IDALCEFB_00957;product=Nickel transport system permease protein NikB
sca00002	Prodigal:002006	CDS	414728	415654	.	+	0	ID=IDALCEFB_00958;Name=gsiD_1;db_xref=COG:COG1173;gene=gsiD_1;inference=ab initio prediction:Prodigal:002006,similar to AA sequence:UniProtKB:P75799;locus_tag=IDALCEFB_00958;product=Glutathione transport system permease protein GsiD
sca00002	Prodigal:002006	CDS	415666	417516	.	+	0	ID=IDALCEFB_00959;eC_number=7.4.2.10;Name=gsiA_2;db_xref=COG:COG1123;gene=gsiA_2;inference=ab initio prediction:Prodigal:002006,similar to AA sequence:UniProtKB:P75796;locus_tag=IDALCEFB_00959;product=Glutathione import ATP-binding protein GsiA
sca00002	Prodigal:002006	CDS	417462	418136	.	-	0	ID=IDALCEFB_00960;inference=ab initio prediction:Prodigal:002006;locus_tag=IDALCEFB_00960;product=hypothetical protein
sca00002	Prodigal:002006	CDS	418143	418778	.	-	0	ID=IDALCEFB_00961;inference=ab initio prediction:Prodigal:002006;locus_tag=IDALCEFB_00961;product=hypothetical protein
sca00002	Prodigal:002006	CDS	418870	419853	.	+	0	ID=IDALCEFB_00962;inference=ab initio prediction:Prodigal:002006;locus_tag=IDALCEFB_00962;product=hypothetical protein
sca00002	Prodigal:002006	CDS	419781	421031	.	-	0	ID=IDALCEFB_00963;eC_number=2.4.1.11;db_xref=COG:COG0438;inference=ab initio prediction:Prodigal:002006,similar to AA sequence:UniProtKB:P9WMY9;locus_tag=IDALCEFB_00963;product=Glycogen synthase
sca00002	Prodigal:002006	CDS	421031	422068	.	-	0	ID=IDALCEFB_00964;eC_number=2.4.1.250;Name=mshA_6;gene=mshA_6;inference=ab initio prediction:Prodigal:002006,protein motif:HAMAP:MF_01695;locus_tag=IDALCEFB_00964;product=D-inositol-3-phosphate glycosyltransferase
sca00002	Prodigal:002006	CDS	422132	424183	.	+	0	ID=IDALCEFB_00965;eC_number=2.4.1.250;Name=mshA_7;gene=mshA_7;inference=ab initio prediction:Prodigal:002006,protein motif:HAMAP:MF_01695;locus_tag=IDALCEFB_00965;product=D-inositol-3-phosphate glycosyltransferase
sca00002	Prodigal:002006	CDS	424173	425036	.	+	0	ID=IDALCEFB_00966;inference=ab initio prediction:Prodigal:002006;locus_tag=IDALCEFB_00966;product=hypothetical protein
sca00002	Prodigal:002006	CDS	425047	426168	.	+	0	ID=IDALCEFB_00967;eC_number=2.4.1.227;Name=murG_1;gene=murG_1;inference=ab initio prediction:Prodigal:002006,protein motif:HAMAP:MF_00033;locus_tag=IDALCEFB_00967;product=UDP-N-acetylglucosamine--N-acetylmuramyl-(pentapeptide) pyrophosphoryl-undecaprenol N-acetylglucosamine transferase
sca00002	Prodigal:002006	CDS	426208	427134	.	+	0	ID=IDALCEFB_00968;inference=ab initio prediction:Prodigal:002006;locus_tag=IDALCEFB_00968;product=hypothetical protein
sca00002	Prodigal:002006	CDS	427131	428195	.	+	0	ID=IDALCEFB_00969;eC_number=2.4.1.250;Name=mshA_8;gene=mshA_8;inference=ab initio prediction:Prodigal:002006,protein motif:HAMAP:MF_01695;locus_tag=IDALCEFB_00969;product=D-inositol-3-phosphate glycosyltransferase
sca00002	Prodigal:002006	CDS	428192	428863	.	+	0	ID=IDALCEFB_00970;inference=ab initio prediction:Prodigal:002006;locus_tag=IDALCEFB_00970;product=hypothetical protein
sca00002	Prodigal:002006	CDS	428970	429332	.	+	0	ID=IDALCEFB_00971;inference=ab initio prediction:Prodigal:002006;locus_tag=IDALCEFB_00971;product=hypothetical protein
sca00002	Prodigal:002006	CDS	429398	431149	.	+	0	ID=IDALCEFB_00972;eC_number=1.18.1.2;inference=ab initio prediction:Prodigal:002006,protein motif:HAMAP:MF_01685;locus_tag=IDALCEFB_00972;product=Ferredoxin--NADP reductase
sca00002	Prodigal:002006	CDS	431176	431409	.	+	0	ID=IDALCEFB_00973;eC_number=7.1.1.-;Name=ndhI;gene=ndhI;inference=ab initio prediction:Prodigal:002006,protein motif:HAMAP:MF_01351;locus_tag=IDALCEFB_00973;product=NAD(P)H-quinone oxidoreductase subunit I%2C chloroplastic
sca00002	Prodigal:002006	CDS	431418	432383	.	+	0	ID=IDALCEFB_00974;inference=ab initio prediction:Prodigal:002006;locus_tag=IDALCEFB_00974;product=hypothetical protein
sca00002	Prodigal:002006	CDS	432635	433405	.	+	0	ID=IDALCEFB_00975;inference=ab initio prediction:Prodigal:002006;locus_tag=IDALCEFB_00975;product=hypothetical protein
sca00002	Prodigal:002006	CDS	433570	434994	.	+	0	ID=IDALCEFB_00976;inference=ab initio prediction:Prodigal:002006;locus_tag=IDALCEFB_00976;product=hypothetical protein
sca00002	Prodigal:002006	CDS	434999	435886	.	+	0	ID=IDALCEFB_00977;Name=nrtB_2;db_xref=COG:COG0600;gene=nrtB_2;inference=ab initio prediction:Prodigal:002006,similar to AA sequence:UniProtKB:P38044;locus_tag=IDALCEFB_00977;product=Nitrate import permease protein NrtB
sca00002	Prodigal:002006	CDS	435930	436790	.	+	0	ID=IDALCEFB_00978;eC_number=7.6.2.8;Name=btuD_2;gene=btuD_2;inference=ab initio prediction:Prodigal:002006,protein motif:HAMAP:MF_01005;locus_tag=IDALCEFB_00978;product=Vitamin B12 import ATP-binding protein BtuD
sca00002	Prodigal:002006	CDS	436834	437172	.	+	0	ID=IDALCEFB_00979;Name=fdxA_2;db_xref=COG:COG1146;gene=fdxA_2;inference=ab initio prediction:Prodigal:002006,similar to AA sequence:UniProtKB:D5AP15;locus_tag=IDALCEFB_00979;product=Ferredoxin-2
sca00003	Prodigal:002006	CDS	727	849	.	-	0	ID=IDALCEFB_00980;inference=ab initio prediction:Prodigal:002006;locus_tag=IDALCEFB_00980;product=hypothetical protein
sca00003	Prodigal:002006	CDS	1208	2239	.	+	0	ID=IDALCEFB_00981;inference=ab initio prediction:Prodigal:002006;locus_tag=IDALCEFB_00981;product=hypothetical protein
sca00003	Prodigal:002006	CDS	2250	2693	.	-	0	ID=IDALCEFB_00982;inference=ab initio prediction:Prodigal:002006;locus_tag=IDALCEFB_00982;product=hypothetical protein
sca00003	Prodigal:002006	CDS	2813	3832	.	+	0	ID=IDALCEFB_00983;eC_number=3.1.1.17;Name=gnl_1;gene=gnl_1;inference=ab initio prediction:Prodigal:002006,similar to AA sequence:UniProtKB:Q01578;locus_tag=IDALCEFB_00983;product=Gluconolactonase
sca00003	Prodigal:002006	CDS	3970	4380	.	-	0	ID=IDALCEFB_00984;inference=ab initio prediction:Prodigal:002006;locus_tag=IDALCEFB_00984;product=hypothetical protein
sca00003	Prodigal:002006	CDS	4437	4715	.	-	0	ID=IDALCEFB_00985;inference=ab initio prediction:Prodigal:002006;locus_tag=IDALCEFB_00985;product=hypothetical protein
sca00003	Prodigal:002006	CDS	4929	5720	.	-	0	ID=IDALCEFB_00986;inference=ab initio prediction:Prodigal:002006;locus_tag=IDALCEFB_00986;product=hypothetical protein
sca00003	Prodigal:002006	CDS	5824	7020	.	+	0	ID=IDALCEFB_00987;inference=ab initio prediction:Prodigal:002006;locus_tag=IDALCEFB_00987;product=hypothetical protein
sca00003	Prodigal:002006	CDS	7107	7385	.	+	0	ID=IDALCEFB_00988;inference=ab initio prediction:Prodigal:002006;locus_tag=IDALCEFB_00988;product=hypothetical protein
sca00003	Aragorn:001002	tmRNA	7507	7960	.	+	.	ID=IDALCEFB_00989;Name=ssrA;gene=ssrA;inference=COORDINATES:profile:Aragorn:001002;locus_tag=IDALCEFB_00989;product=transfer-messenger RNA%2C SsrA
sca00003	Prodigal:002006	CDS	7987	8220	.	-	0	ID=IDALCEFB_00990;inference=ab initio prediction:Prodigal:002006;locus_tag=IDALCEFB_00990;product=hypothetical protein
sca00003	Prodigal:002006	CDS	8563	8868	.	+	0	ID=IDALCEFB_00991;inference=ab initio prediction:Prodigal:002006;locus_tag=IDALCEFB_00991;product=hypothetical protein
sca00003	Prodigal:002006	CDS	9074	9418	.	-	0	ID=IDALCEFB_00992;inference=ab initio prediction:Prodigal:002006;locus_tag=IDALCEFB_00992;product=hypothetical protein
sca00003	Prodigal:002006	CDS	9510	9950	.	-	0	ID=IDALCEFB_00993;inference=ab initio prediction:Prodigal:002006;locus_tag=IDALCEFB_00993;product=hypothetical protein
sca00003	Prodigal:002006	CDS	9999	11015	.	-	0	ID=IDALCEFB_00994;inference=ab initio prediction:Prodigal:002006;locus_tag=IDALCEFB_00994;product=hypothetical protein
sca00003	Prodigal:002006	CDS	11152	12321	.	+	0	ID=IDALCEFB_00995;Name=hcaT;gene=hcaT;inference=ab initio prediction:Prodigal:002006,similar to AA sequence:UniProtKB:Q47142;locus_tag=IDALCEFB_00995;product=putative 3-phenylpropionic acid transporter
sca00003	Prodigal:002006	CDS	12469	13605	.	+	0	ID=IDALCEFB_00996;inference=ab initio prediction:Prodigal:002006;locus_tag=IDALCEFB_00996;product=hypothetical protein
sca00003	Prodigal:002006	CDS	13616	14422	.	+	0	ID=IDALCEFB_00997;eC_number=3.6.3.-;Name=mlaF;db_xref=COG:COG1127;gene=mlaF;inference=ab initio prediction:Prodigal:002006,similar to AA sequence:UniProtKB:P45031;locus_tag=IDALCEFB_00997;product=Intermembrane phospholipid transport system ATP-binding protein MlaF
sca00003	Prodigal:002006	CDS	14427	15509	.	+	0	ID=IDALCEFB_00998;inference=ab initio prediction:Prodigal:002006;locus_tag=IDALCEFB_00998;product=hypothetical protein
sca00003	Prodigal:002006	CDS	15640	16221	.	+	0	ID=IDALCEFB_00999;inference=ab initio prediction:Prodigal:002006;locus_tag=IDALCEFB_00999;product=hypothetical protein
sca00003	Prodigal:002006	CDS	16429	17361	.	+	0	ID=IDALCEFB_01000;eC_number=2.3.1.31;Name=metAA;db_xref=COG:COG1897;gene=metAA;inference=ab initio prediction:Prodigal:002006,similar to AA sequence:UniProtKB:Q2GAJ2;locus_tag=IDALCEFB_01000;product=Homoserine O-acetyltransferase
sca00003	Prodigal:002006	CDS	17336	17974	.	-	0	ID=IDALCEFB_01001;inference=ab initio prediction:Prodigal:002006;locus_tag=IDALCEFB_01001;product=hypothetical protein
sca00003	Prodigal:002006	CDS	18076	18879	.	-	0	ID=IDALCEFB_01002;eC_number=2.7.1.49;Name=thiD;db_xref=COG:COG0351;gene=thiD;inference=ab initio prediction:Prodigal:002006,similar to AA sequence:UniProtKB:P76422;locus_tag=IDALCEFB_01002;product=Hydroxymethylpyrimidine/phosphomethylpyrimidine kinase
sca00003	Prodigal:002006	CDS	18876	19592	.	-	0	ID=IDALCEFB_01003;eC_number=2.5.1.3;Name=thiE_1;db_xref=COG:COG0352;gene=thiE_1;inference=ab initio prediction:Prodigal:002006,similar to AA sequence:UniProtKB:P39594;locus_tag=IDALCEFB_01003;product=Thiamine-phosphate synthase
sca00003	Prodigal:002006	CDS	19786	20286	.	+	0	ID=IDALCEFB_01004;inference=ab initio prediction:Prodigal:002006;locus_tag=IDALCEFB_01004;product=hypothetical protein
sca00003	Prodigal:002006	CDS	20326	21276	.	+	0	ID=IDALCEFB_01005;Name=nikA;db_xref=COG:COG0747;gene=nikA;inference=ab initio prediction:Prodigal:002006,similar to AA sequence:UniProtKB:P33590;locus_tag=IDALCEFB_01005;product=Nickel-binding periplasmic protein
sca00003	Prodigal:002006	CDS	21340	23268	.	+	0	ID=IDALCEFB_01006;Name=selB_1;db_xref=COG:COG3276;gene=selB_1;inference=ab initio prediction:Prodigal:002006,similar to AA sequence:UniProtKB:Q46455;locus_tag=IDALCEFB_01006;product=Selenocysteine-specific elongation factor
sca00003	Prodigal:002006	CDS	23339	23635	.	+	0	ID=IDALCEFB_01007;inference=ab initio prediction:Prodigal:002006;locus_tag=IDALCEFB_01007;product=hypothetical protein
sca00003	Prodigal:002006	CDS	23648	23890	.	+	0	ID=IDALCEFB_01008;inference=ab initio prediction:Prodigal:002006;locus_tag=IDALCEFB_01008;product=hypothetical protein
sca00003	Prodigal:002006	CDS	24001	27597	.	+	0	ID=IDALCEFB_01009;eC_number=3.6.4.-;Name=mfd_1;db_xref=COG:COG1197;gene=mfd_1;inference=ab initio prediction:Prodigal:002006,similar to AA sequence:UniProtKB:P30958;locus_tag=IDALCEFB_01009;product=Transcription-repair-coupling factor
sca00003	Prodigal:002006	CDS	27717	28568	.	+	0	ID=IDALCEFB_01010;eC_number=1.11.1.6;Name=ydbD_1;db_xref=COG:COG3546;gene=ydbD_1;inference=ab initio prediction:Prodigal:002006,similar to AA sequence:UniProtKB:P80878;locus_tag=IDALCEFB_01010;product=putative manganese catalase
sca00003	Prodigal:002006	CDS	28685	29020	.	+	0	ID=IDALCEFB_01011;inference=ab initio prediction:Prodigal:002006;locus_tag=IDALCEFB_01011;product=hypothetical protein
sca00003	Prodigal:002006	CDS	29020	30324	.	+	0	ID=IDALCEFB_01012;Name=ampG_1;db_xref=COG:COG0477;gene=ampG_1;inference=ab initio prediction:Prodigal:002006,similar to AA sequence:UniProtKB:P0AE16;locus_tag=IDALCEFB_01012;product=Anhydromuropeptide permease
sca00003	Prodigal:002006	CDS	30492	31613	.	+	0	ID=IDALCEFB_01013;inference=ab initio prediction:Prodigal:002006;locus_tag=IDALCEFB_01013;product=hypothetical protein
sca00003	Prodigal:002006	CDS	31802	32302	.	+	0	ID=IDALCEFB_01014;inference=ab initio prediction:Prodigal:002006;locus_tag=IDALCEFB_01014;product=hypothetical protein
sca00003	Prodigal:002006	CDS	32556	32891	.	+	0	ID=IDALCEFB_01015;Name=yajC;db_xref=COG:COG1862;gene=yajC;inference=ab initio prediction:Prodigal:002006,similar to AA sequence:UniProtKB:P0ADZ7;locus_tag=IDALCEFB_01015;product=Sec translocon accessory complex subunit YajC
sca00003	Prodigal:002006	CDS	32971	34575	.	+	0	ID=IDALCEFB_01016;Name=secD;db_xref=COG:COG0342;gene=secD;inference=ab initio prediction:Prodigal:002006,similar to AA sequence:UniProtKB:P0AG90;locus_tag=IDALCEFB_01016;product=Protein translocase subunit SecD
sca00003	Prodigal:002006	CDS	34655	35596	.	+	0	ID=IDALCEFB_01017;Name=secF;gene=secF;inference=ab initio prediction:Prodigal:002006,similar to AA sequence:UniProtKB:A8GQT5;locus_tag=IDALCEFB_01017;product=Protein translocase subunit SecF
sca00003	Prodigal:002006	CDS	35609	36007	.	+	0	ID=IDALCEFB_01018;inference=ab initio prediction:Prodigal:002006;locus_tag=IDALCEFB_01018;product=hypothetical protein
sca00003	Prodigal:002006	CDS	36007	36894	.	+	0	ID=IDALCEFB_01019;inference=ab initio prediction:Prodigal:002006;locus_tag=IDALCEFB_01019;product=hypothetical protein
sca00003	Prodigal:002006	CDS	36957	37601	.	-	0	ID=IDALCEFB_01020;eC_number=2.1.1.77;Name=pcm_1;db_xref=COG:COG2518;gene=pcm_1;inference=ab initio prediction:Prodigal:002006,similar to AA sequence:UniProtKB:A5F9C1;locus_tag=IDALCEFB_01020;product=Protein-L-isoaspartate O-methyltransferase
sca00003	Prodigal:002006	CDS	37598	38362	.	-	0	ID=IDALCEFB_01021;eC_number=3.1.3.5;Name=surE;db_xref=COG:COG0496;gene=surE;inference=ab initio prediction:Prodigal:002006,similar to AA sequence:UniProtKB:B2S5B9;locus_tag=IDALCEFB_01021;product=5'-nucleotidase SurE
sca00003	Prodigal:002006	CDS	38362	39681	.	-	0	ID=IDALCEFB_01022;eC_number=6.1.1.11;Name=serS;db_xref=COG:COG0172;gene=serS;inference=ab initio prediction:Prodigal:002006,similar to AA sequence:UniProtKB:O66647;locus_tag=IDALCEFB_01022;product=Serine--tRNA ligase
sca00003	Prodigal:002006	CDS	39791	40735	.	+	0	ID=IDALCEFB_01023;inference=ab initio prediction:Prodigal:002006;locus_tag=IDALCEFB_01023;product=hypothetical protein
sca00003	Prodigal:002006	CDS	40743	41174	.	-	0	ID=IDALCEFB_01024;eC_number=3.1.-.-;Name=fitB;gene=fitB;inference=ab initio prediction:Prodigal:002006,similar to AA sequence:UniProtKB:Q5F882;locus_tag=IDALCEFB_01024;product=Toxin FitB
sca00003	Prodigal:002006	CDS	41171	41428	.	-	0	ID=IDALCEFB_01025;inference=ab initio prediction:Prodigal:002006;locus_tag=IDALCEFB_01025;product=hypothetical protein
sca00003	Prodigal:002006	CDS	41497	41964	.	-	0	ID=IDALCEFB_01026;eC_number=3.6.1.23;Name=dut;db_xref=COG:COG0756;gene=dut;inference=ab initio prediction:Prodigal:002006,similar to AA sequence:UniProtKB:P06968;locus_tag=IDALCEFB_01026;product=Deoxyuridine 5'-triphosphate nucleotidohydrolase
sca00003	Prodigal:002006	CDS	41969	42850	.	-	0	ID=IDALCEFB_01027;eC_number=3.1.2.30;Name=mcl2_1;db_xref=COG:COG2301;gene=mcl2_1;inference=ab initio prediction:Prodigal:002006,similar to AA sequence:UniProtKB:D3JV05;locus_tag=IDALCEFB_01027;product=(3S)-malyl-CoA thioesterase
sca00003	Prodigal:002006	CDS	43170	43928	.	+	0	ID=IDALCEFB_01028;inference=ab initio prediction:Prodigal:002006;locus_tag=IDALCEFB_01028;product=hypothetical protein
sca00003	Prodigal:002006	CDS	44002	44505	.	+	0	ID=IDALCEFB_01029;eC_number=3.6.1.-;Name=rppH_1;gene=rppH_1;inference=ab initio prediction:Prodigal:002006,protein motif:HAMAP:MF_00298;locus_tag=IDALCEFB_01029;product=RNA pyrophosphohydrolase
sca00003	Prodigal:002006	CDS	44548	45213	.	+	0	ID=IDALCEFB_01030;eC_number=4.2.1.1;Name=cynT;db_xref=COG:COG0288;gene=cynT;inference=ab initio prediction:Prodigal:002006,similar to AA sequence:UniProtKB:P0ABE9;locus_tag=IDALCEFB_01030;product=Carbonic anhydrase 1
sca00003	Prodigal:002006	CDS	45331	46041	.	-	0	ID=IDALCEFB_01031;inference=ab initio prediction:Prodigal:002006;locus_tag=IDALCEFB_01031;product=hypothetical protein
sca00003	Prodigal:002006	CDS	46245	47375	.	+	0	ID=IDALCEFB_01032;inference=ab initio prediction:Prodigal:002006;locus_tag=IDALCEFB_01032;product=hypothetical protein
sca00003	Prodigal:002006	CDS	47414	48280	.	+	0	ID=IDALCEFB_01033;inference=ab initio prediction:Prodigal:002006;locus_tag=IDALCEFB_01033;product=hypothetical protein
sca00003	Prodigal:002006	CDS	48343	48951	.	+	0	ID=IDALCEFB_01034;inference=ab initio prediction:Prodigal:002006;locus_tag=IDALCEFB_01034;product=hypothetical protein
sca00003	Prodigal:002006	CDS	49016	49435	.	+	0	ID=IDALCEFB_01035;inference=ab initio prediction:Prodigal:002006;locus_tag=IDALCEFB_01035;product=hypothetical protein
sca00003	Prodigal:002006	CDS	49441	50352	.	+	0	ID=IDALCEFB_01036;eC_number=3.6.1.22;Name=nudC;gene=nudC;inference=ab initio prediction:Prodigal:002006,protein motif:HAMAP:MF_00297;locus_tag=IDALCEFB_01036;product=NADH pyrophosphatase
sca00003	Prodigal:002006	CDS	50349	51662	.	-	0	ID=IDALCEFB_01037;Name=fucP;db_xref=COG:COG0738;gene=fucP;inference=ab initio prediction:Prodigal:002006,similar to AA sequence:UniProtKB:P11551;locus_tag=IDALCEFB_01037;product=L-fucose-proton symporter
sca00003	Prodigal:002006	CDS	51748	52083	.	-	0	ID=IDALCEFB_01038;inference=ab initio prediction:Prodigal:002006;locus_tag=IDALCEFB_01038;product=hypothetical protein
sca00003	Prodigal:002006	CDS	52080	52484	.	-	0	ID=IDALCEFB_01039;eC_number=5.1.99.-;Name=epi;db_xref=COG:COG0346;gene=epi;inference=ab initio prediction:Prodigal:002006,similar to AA sequence:UniProtKB:Q3IZP4;locus_tag=IDALCEFB_01039;product=Ethylmalonyl-CoA/methylmalonyl-CoA epimerase
sca00003	Prodigal:002006	CDS	52637	54310	.	-	0	ID=IDALCEFB_01040;eC_number=3.1.-.-;Name=rnj;db_xref=COG:COG0595;gene=rnj;inference=ab initio prediction:Prodigal:002006,similar to AA sequence:UniProtKB:A0QVT2;locus_tag=IDALCEFB_01040;product=Ribonuclease J
sca00003	Prodigal:002006	CDS	54327	55130	.	-	0	ID=IDALCEFB_01041;eC_number=6.3.4.15;Name=birA;db_xref=COG:COG0340;gene=birA;inference=ab initio prediction:Prodigal:002006,similar to AA sequence:UniProtKB:P0CI75;locus_tag=IDALCEFB_01041;product=Bifunctional ligase/repressor BirA
sca00003	Prodigal:002006	CDS	55133	56578	.	-	0	ID=IDALCEFB_01042;eC_number=7.1.1.-;Name=nuoN;db_xref=COG:COG1007;gene=nuoN;inference=ab initio prediction:Prodigal:002006,similar to AA sequence:UniProtKB:A1B479;locus_tag=IDALCEFB_01042;product=NADH-quinone oxidoreductase subunit N
sca00003	Prodigal:002006	CDS	56589	58109	.	-	0	ID=IDALCEFB_01043;eC_number=7.1.1.-;Name=nuoM;db_xref=COG:COG1008;gene=nuoM;inference=ab initio prediction:Prodigal:002006,similar to AA sequence:UniProtKB:P0AFE8;locus_tag=IDALCEFB_01043;product=NADH-quinone oxidoreductase subunit M
sca00003	Prodigal:002006	CDS	58154	60268	.	-	0	ID=IDALCEFB_01044;eC_number=7.1.1.-;Name=ndhB_1;gene=ndhB_1;inference=ab initio prediction:Prodigal:002006,protein motif:HAMAP:MF_00445;locus_tag=IDALCEFB_01044;product=NAD(P)H-quinone oxidoreductase subunit 2%2C chloroplastic
sca00003	Prodigal:002006	CDS	60331	60636	.	-	0	ID=IDALCEFB_01045;eC_number=7.1.1.-;Name=nuoK;db_xref=COG:COG0713;gene=nuoK;inference=ab initio prediction:Prodigal:002006,similar to AA sequence:UniProtKB:A1B482;locus_tag=IDALCEFB_01045;product=NADH-quinone oxidoreductase subunit K
sca00003	Prodigal:002006	CDS	60660	61280	.	-	0	ID=IDALCEFB_01046;eC_number=7.1.1.-;Name=nuoJ;db_xref=COG:COG0839;gene=nuoJ;inference=ab initio prediction:Prodigal:002006,similar to AA sequence:UniProtKB:P0AFE0;locus_tag=IDALCEFB_01046;product=NADH-quinone oxidoreductase subunit J
sca00003	Prodigal:002006	CDS	61423	61911	.	-	0	ID=IDALCEFB_01047;eC_number=7.1.1.-;Name=nuoI;db_xref=COG:COG1143;gene=nuoI;inference=ab initio prediction:Prodigal:002006,similar to AA sequence:UniProtKB:A1B486;locus_tag=IDALCEFB_01047;product=NADH-quinone oxidoreductase subunit I
sca00003	Prodigal:002006	CDS	61938	62960	.	-	0	ID=IDALCEFB_01048;eC_number=7.1.1.-;Name=nuoH;db_xref=COG:COG1005;gene=nuoH;inference=ab initio prediction:Prodigal:002006,similar to AA sequence:UniProtKB:P42032;locus_tag=IDALCEFB_01048;product=NADH-quinone oxidoreductase subunit H
sca00003	Prodigal:002006	CDS	62970	65051	.	-	0	ID=IDALCEFB_01049;eC_number=7.1.1.-;Name=nqo3;db_xref=COG:COG1034;gene=nqo3;inference=ab initio prediction:Prodigal:002006,similar to AA sequence:UniProtKB:P29915;locus_tag=IDALCEFB_01049;product=NADH-quinone oxidoreductase chain 3
sca00003	Prodigal:002006	CDS	65242	66543	.	-	0	ID=IDALCEFB_01050;eC_number=7.1.1.-;Name=nqo1;db_xref=COG:COG1894;gene=nqo1;inference=ab initio prediction:Prodigal:002006,similar to AA sequence:UniProtKB:P29913;locus_tag=IDALCEFB_01050;product=NADH-quinone oxidoreductase chain 1
sca00003	Prodigal:002006	CDS	66553	67608	.	-	0	ID=IDALCEFB_01051;inference=ab initio prediction:Prodigal:002006;locus_tag=IDALCEFB_01051;product=hypothetical protein
sca00003	Prodigal:002006	CDS	67619	68809	.	-	0	ID=IDALCEFB_01052;eC_number=7.1.1.-;Name=nuoD;db_xref=COG:COG0649;gene=nuoD;inference=ab initio prediction:Prodigal:002006,similar to AA sequence:UniProtKB:A1B495;locus_tag=IDALCEFB_01052;product=NADH-quinone oxidoreductase subunit D
sca00003	Prodigal:002006	CDS	68825	69472	.	-	0	ID=IDALCEFB_01053;eC_number=7.1.1.-;Name=nqo5;db_xref=COG:COG0852;gene=nqo5;inference=ab initio prediction:Prodigal:002006,similar to AA sequence:UniProtKB:P29917;locus_tag=IDALCEFB_01053;product=NADH-quinone oxidoreductase chain 5
sca00003	Prodigal:002006	CDS	69474	70076	.	-	0	ID=IDALCEFB_01054;eC_number=7.1.1.-;Name=nuoB;db_xref=COG:COG0377;gene=nuoB;inference=ab initio prediction:Prodigal:002006,similar to AA sequence:UniProtKB:A1B497;locus_tag=IDALCEFB_01054;product=NADH-quinone oxidoreductase subunit B
sca00003	Prodigal:002006	CDS	70119	70484	.	-	0	ID=IDALCEFB_01055;eC_number=7.1.1.-;Name=ndhC;gene=ndhC;inference=ab initio prediction:Prodigal:002006,protein motif:HAMAP:MF_01394;locus_tag=IDALCEFB_01055;product=NAD(P)H-quinone oxidoreductase subunit 3%2C chloroplastic
sca00003	Aragorn:001002	tRNA	70855	70931	.	+	.	ID=IDALCEFB_01056;inference=COORDINATES:profile:Aragorn:001002;locus_tag=IDALCEFB_01056;product=tRNA-Asp(gtc)
sca00003	Prodigal:002006	CDS	71119	71856	.	+	0	ID=IDALCEFB_01057;inference=ab initio prediction:Prodigal:002006;locus_tag=IDALCEFB_01057;product=hypothetical protein
sca00003	Prodigal:002006	CDS	71868	73124	.	-	0	ID=IDALCEFB_01058;eC_number=2.7.-.-;Name=sasA_4;gene=sasA_4;inference=ab initio prediction:Prodigal:002006,protein motif:HAMAP:MF_01837;locus_tag=IDALCEFB_01058;product=Adaptive-response sensory-kinase SasA
sca00003	Prodigal:002006	CDS	73124	73789	.	-	0	ID=IDALCEFB_01059;Name=basR;gene=basR;inference=ab initio prediction:Prodigal:002006,similar to AA sequence:UniProtKB:P36556;locus_tag=IDALCEFB_01059;product=Transcriptional regulatory protein BasR
sca00003	Prodigal:002006	CDS	73926	74606	.	+	0	ID=IDALCEFB_01060;inference=ab initio prediction:Prodigal:002006;locus_tag=IDALCEFB_01060;product=hypothetical protein
sca00003	Prodigal:002006	CDS	74679	75014	.	+	0	ID=IDALCEFB_01061;inference=ab initio prediction:Prodigal:002006;locus_tag=IDALCEFB_01061;product=hypothetical protein
sca00003	Prodigal:002006	CDS	75076	75954	.	+	0	ID=IDALCEFB_01062;inference=ab initio prediction:Prodigal:002006;locus_tag=IDALCEFB_01062;product=hypothetical protein
sca00003	Prodigal:002006	CDS	75960	76652	.	+	0	ID=IDALCEFB_01063;inference=ab initio prediction:Prodigal:002006;locus_tag=IDALCEFB_01063;product=hypothetical protein
sca00003	Prodigal:002006	CDS	76769	78886	.	+	0	ID=IDALCEFB_01064;inference=ab initio prediction:Prodigal:002006;locus_tag=IDALCEFB_01064;product=hypothetical protein
sca00003	Prodigal:002006	CDS	78998	80578	.	+	0	ID=IDALCEFB_01065;Name=lapB;gene=lapB;inference=ab initio prediction:Prodigal:002006,protein motif:HAMAP:MF_00994;locus_tag=IDALCEFB_01065;product=Lipopolysaccharide assembly protein B
sca00003	Prodigal:002006	CDS	80789	81175	.	+	0	ID=IDALCEFB_01066;inference=ab initio prediction:Prodigal:002006;locus_tag=IDALCEFB_01066;product=hypothetical protein
sca00003	Aragorn:001002	tRNA	81281	81355	.	+	.	ID=IDALCEFB_01067;inference=COORDINATES:profile:Aragorn:001002;locus_tag=IDALCEFB_01067;product=tRNA-Thr(ggt)
sca00003	Prodigal:002006	CDS	81731	83110	.	-	0	ID=IDALCEFB_01068;inference=ab initio prediction:Prodigal:002006;locus_tag=IDALCEFB_01068;product=hypothetical protein
sca00003	Prodigal:002006	CDS	84141	84845	.	+	0	ID=IDALCEFB_01069;Name=rspR_1;db_xref=COG:COG1802;gene=rspR_1;inference=ab initio prediction:Prodigal:002006,similar to AA sequence:UniProtKB:P0ACM2;locus_tag=IDALCEFB_01069;product=HTH-type transcriptional repressor RspR
sca00003	Prodigal:002006	CDS	84853	85269	.	-	0	ID=IDALCEFB_01070;inference=ab initio prediction:Prodigal:002006;locus_tag=IDALCEFB_01070;product=hypothetical protein
sca00003	Prodigal:002006	CDS	85484	86665	.	+	0	ID=IDALCEFB_01071;db_xref=COG:COG0683;inference=ab initio prediction:Prodigal:002006,similar to AA sequence:UniProtKB:Q8YEE8;locus_tag=IDALCEFB_01071;product=Leu/Ile/Val-binding protein 
sca00003	Prodigal:002006	CDS	86675	87544	.	+	0	ID=IDALCEFB_01072;Name=livH_4;db_xref=COG:COG0559;gene=livH_4;inference=ab initio prediction:Prodigal:002006,similar to AA sequence:UniProtKB:P0AEX7;locus_tag=IDALCEFB_01072;product=High-affinity branched-chain amino acid transport system permease protein LivH
sca00003	Prodigal:002006	CDS	87549	90017	.	+	0	ID=IDALCEFB_01073;eC_number=7.6.2.8;Name=btuD_3;gene=btuD_3;inference=ab initio prediction:Prodigal:002006,protein motif:HAMAP:MF_01005;locus_tag=IDALCEFB_01073;product=Vitamin B12 import ATP-binding protein BtuD
sca00003	Prodigal:002006	CDS	90036	90695	.	-	0	ID=IDALCEFB_01074;eC_number=2.3.1.89;Name=dapH_1;gene=dapH_1;inference=ab initio prediction:Prodigal:002006,protein motif:HAMAP:MF_01691;locus_tag=IDALCEFB_01074;product=2%2C3%2C4%2C5-tetrahydropyridine-2%2C6-dicarboxylate N-acetyltransferase
sca00003	Prodigal:002006	CDS	90778	91368	.	-	0	ID=IDALCEFB_01075;inference=ab initio prediction:Prodigal:002006;locus_tag=IDALCEFB_01075;product=hypothetical protein
sca00003	Prodigal:002006	CDS	91535	91771	.	-	0	ID=IDALCEFB_01076;inference=ab initio prediction:Prodigal:002006;locus_tag=IDALCEFB_01076;product=hypothetical protein
sca00003	Prodigal:002006	CDS	91849	92889	.	-	0	ID=IDALCEFB_01077;inference=ab initio prediction:Prodigal:002006;locus_tag=IDALCEFB_01077;product=hypothetical protein
sca00003	Prodigal:002006	CDS	92876	94384	.	-	0	ID=IDALCEFB_01078;eC_number=2.7.11.1;Name=kaiC;db_xref=COG:COG0467;gene=kaiC;inference=ab initio prediction:Prodigal:002006,similar to AA sequence:UniProtKB:Q79PF4;locus_tag=IDALCEFB_01078;product=Circadian clock protein kinase KaiC
sca00003	Prodigal:002006	CDS	94579	94797	.	-	0	ID=IDALCEFB_01079;inference=ab initio prediction:Prodigal:002006;locus_tag=IDALCEFB_01079;product=hypothetical protein
sca00003	Prodigal:002006	CDS	94906	96201	.	-	0	ID=IDALCEFB_01080;inference=ab initio prediction:Prodigal:002006;locus_tag=IDALCEFB_01080;product=hypothetical protein
sca00003	Prodigal:002006	CDS	96363	96866	.	-	0	ID=IDALCEFB_01081;inference=ab initio prediction:Prodigal:002006;locus_tag=IDALCEFB_01081;product=hypothetical protein
sca00003	Prodigal:002006	CDS	96941	98260	.	-	0	ID=IDALCEFB_01082;Name=ttuB_2;gene=ttuB_2;inference=ab initio prediction:Prodigal:002006,similar to AA sequence:UniProtKB:Q44470;locus_tag=IDALCEFB_01082;product=Putative tartrate transporter
sca00003	Prodigal:002006	CDS	98365	99288	.	-	0	ID=IDALCEFB_01083;eC_number=4.1.3.4;Name=yngG;db_xref=COG:COG0119;gene=yngG;inference=ab initio prediction:Prodigal:002006,similar to AA sequence:UniProtKB:O34873;locus_tag=IDALCEFB_01083;product=Hydroxymethylglutaryl-CoA lyase YngG
sca00003	Prodigal:002006	CDS	99285	100502	.	-	0	ID=IDALCEFB_01084;eC_number=2.8.3.22;Name=smtB;db_xref=COG:COG1804;gene=smtB;inference=ab initio prediction:Prodigal:002006,similar to AA sequence:UniProtKB:Q1KLK0;locus_tag=IDALCEFB_01084;product=Succinyl-CoA--L-malate CoA-transferase beta subunit
sca00003	Prodigal:002006	CDS	100610	101527	.	-	0	ID=IDALCEFB_01085;Name=argP_1;gene=argP_1;inference=ab initio prediction:Prodigal:002006,protein motif:HAMAP:MF_00513;locus_tag=IDALCEFB_01085;product=HTH-type transcriptional regulator ArgP
sca00003	Prodigal:002006	CDS	101562	101810	.	-	0	ID=IDALCEFB_01086;inference=ab initio prediction:Prodigal:002006;locus_tag=IDALCEFB_01086;product=hypothetical protein
sca00003	Prodigal:002006	CDS	101840	102526	.	+	0	ID=IDALCEFB_01087;inference=ab initio prediction:Prodigal:002006;locus_tag=IDALCEFB_01087;product=hypothetical protein
sca00003	Prodigal:002006	CDS	102536	103684	.	-	0	ID=IDALCEFB_01088;eC_number=1.1.-.-;Name=lldD_1;db_xref=COG:COG1304;gene=lldD_1;inference=ab initio prediction:Prodigal:002006,similar to AA sequence:UniProtKB:P33232;locus_tag=IDALCEFB_01088;product=L-lactate dehydrogenase
sca00003	Prodigal:002006	CDS	103770	104483	.	-	0	ID=IDALCEFB_01089;Name=lutR_2;db_xref=COG:COG2186;gene=lutR_2;inference=ab initio prediction:Prodigal:002006,similar to AA sequence:UniProtKB:O07007;locus_tag=IDALCEFB_01089;product=HTH-type transcriptional regulator LutR
sca00003	Prodigal:002006	CDS	104659	105150	.	-	0	ID=IDALCEFB_01090;inference=ab initio prediction:Prodigal:002006;locus_tag=IDALCEFB_01090;product=hypothetical protein
sca00003	Prodigal:002006	CDS	105272	105454	.	-	0	ID=IDALCEFB_01091;inference=ab initio prediction:Prodigal:002006;locus_tag=IDALCEFB_01091;product=hypothetical protein
sca00003	Prodigal:002006	CDS	105614	105838	.	-	0	ID=IDALCEFB_01092;inference=ab initio prediction:Prodigal:002006;locus_tag=IDALCEFB_01092;product=hypothetical protein
sca00003	Prodigal:002006	CDS	106091	107422	.	-	0	ID=IDALCEFB_01093;Name=adeP;db_xref=COG:COG2252;gene=adeP;inference=ab initio prediction:Prodigal:002006,similar to AA sequence:UniProtKB:P31466;locus_tag=IDALCEFB_01093;product=Adenine permease AdeP
sca00003	Prodigal:002006	CDS	107422	110106	.	-	0	ID=IDALCEFB_01094;eC_number=1.17.1.4;Name=xdhA;db_xref=COG:COG1529;gene=xdhA;inference=ab initio prediction:Prodigal:002006,similar to AA sequence:UniProtKB:Q46799;locus_tag=IDALCEFB_01094;product=Putative xanthine dehydrogenase molybdenum-binding subunit XdhA
sca00003	Prodigal:002006	CDS	110103	111041	.	-	0	ID=IDALCEFB_01095;inference=ab initio prediction:Prodigal:002006;locus_tag=IDALCEFB_01095;product=hypothetical protein
sca00003	Prodigal:002006	CDS	110987	113077	.	-	0	ID=IDALCEFB_01096;inference=ab initio prediction:Prodigal:002006;locus_tag=IDALCEFB_01096;product=hypothetical protein
sca00003	Prodigal:002006	CDS	113074	113730	.	-	0	ID=IDALCEFB_01097;eC_number=2.3.1.89;Name=dapH_2;gene=dapH_2;inference=ab initio prediction:Prodigal:002006,protein motif:HAMAP:MF_01691;locus_tag=IDALCEFB_01097;product=2%2C3%2C4%2C5-tetrahydropyridine-2%2C6-dicarboxylate N-acetyltransferase
sca00003	Prodigal:002006	CDS	113718	114815	.	-	0	ID=IDALCEFB_01098;eC_number=2.6.1.106;Name=desV;gene=desV;inference=ab initio prediction:Prodigal:002006,similar to AA sequence:UniProtKB:Q9ZGH4;locus_tag=IDALCEFB_01098;product=dTDP-3-amino-3%2C4%2C6-trideoxy-alpha-D-glucose transaminase
sca00003	Prodigal:002006	CDS	114812	115234	.	-	0	ID=IDALCEFB_01099;inference=ab initio prediction:Prodigal:002006;locus_tag=IDALCEFB_01099;product=hypothetical protein
sca00003	Prodigal:002006	CDS	115455	117725	.	-	0	ID=IDALCEFB_01100;eC_number=1.11.1.21;Name=katG;db_xref=COG:COG0376;gene=katG;inference=ab initio prediction:Prodigal:002006,similar to AA sequence:UniProtKB:Q939D2;locus_tag=IDALCEFB_01100;product=Catalase-peroxidase
sca00003	Prodigal:002006	CDS	117861	118325	.	-	0	ID=IDALCEFB_01101;inference=ab initio prediction:Prodigal:002006,similar to AA sequence:UniProtKB:P0A8D3;locus_tag=IDALCEFB_01101;note=UPF0178 protein YaiI;product=hypothetical protein
sca00003	Prodigal:002006	CDS	118338	119909	.	-	0	ID=IDALCEFB_01102;eC_number=5.4.2.10;Name=glmM_2;db_xref=COG:COG1109;gene=glmM_2;inference=ab initio prediction:Prodigal:002006,similar to AA sequence:UniProtKB:Q81VN7;locus_tag=IDALCEFB_01102;product=Phosphoglucosamine mutase
sca00003	Prodigal:002006	CDS	119866	120150	.	-	0	ID=IDALCEFB_01103;inference=ab initio prediction:Prodigal:002006;locus_tag=IDALCEFB_01103;product=hypothetical protein
sca00003	Prodigal:002006	CDS	120236	121297	.	-	0	ID=IDALCEFB_01104;eC_number=4.1.99.14;Name=splG;gene=splG;inference=ab initio prediction:Prodigal:002006,similar to AA sequence:UniProtKB:C9RZ55;locus_tag=IDALCEFB_01104;product=Spore photoproduct lyase
sca00003	Prodigal:002006	CDS	121342	121773	.	-	0	ID=IDALCEFB_01105;inference=ab initio prediction:Prodigal:002006;locus_tag=IDALCEFB_01105;product=hypothetical protein
sca00003	Prodigal:002006	CDS	121855	123627	.	+	0	ID=IDALCEFB_01106;Name=clcB_1;gene=clcB_1;inference=ab initio prediction:Prodigal:002006,protein motif:HAMAP:MF_01203;locus_tag=IDALCEFB_01106;product=Voltage-gated ClC-type chloride channel ClcB
sca00003	Prodigal:002006	CDS	123629	123955	.	-	0	ID=IDALCEFB_01107;eC_number=1.14.14.18;Name=isdG;gene=isdG;inference=ab initio prediction:Prodigal:002006,protein motif:HAMAP:MF_01272;locus_tag=IDALCEFB_01107;product=Heme oxygenase (staphylobilin-producing)
sca00003	Prodigal:002006	CDS	124261	125073	.	+	0	ID=IDALCEFB_01108;Name=rssB_1;gene=rssB_1;inference=ab initio prediction:Prodigal:002006,protein motif:HAMAP:MF_00958;locus_tag=IDALCEFB_01108;product=Regulator of RpoS
sca00003	Prodigal:002006	CDS	125070	126260	.	+	0	ID=IDALCEFB_01109;inference=ab initio prediction:Prodigal:002006;locus_tag=IDALCEFB_01109;product=hypothetical protein
sca00003	Prodigal:002006	CDS	126330	126434	.	-	0	ID=IDALCEFB_01110;inference=ab initio prediction:Prodigal:002006;locus_tag=IDALCEFB_01110;product=hypothetical protein
sca00003	Prodigal:002006	CDS	126459	126842	.	-	0	ID=IDALCEFB_01111;inference=ab initio prediction:Prodigal:002006;locus_tag=IDALCEFB_01111;product=hypothetical protein
sca00003	Prodigal:002006	CDS	126906	127109	.	-	0	ID=IDALCEFB_01112;inference=ab initio prediction:Prodigal:002006;locus_tag=IDALCEFB_01112;product=hypothetical protein
sca00003	Prodigal:002006	CDS	127475	128935	.	-	0	ID=IDALCEFB_01113;Name=malT_1;gene=malT_1;inference=ab initio prediction:Prodigal:002006,protein motif:HAMAP:MF_01247;locus_tag=IDALCEFB_01113;product=HTH-type transcriptional regulator MalT
sca00003	Prodigal:002006	CDS	129198	129821	.	+	0	ID=IDALCEFB_01114;inference=ab initio prediction:Prodigal:002006;locus_tag=IDALCEFB_01114;product=hypothetical protein
sca00003	Prodigal:002006	CDS	130155	130526	.	+	0	ID=IDALCEFB_01115;inference=ab initio prediction:Prodigal:002006;locus_tag=IDALCEFB_01115;product=hypothetical protein
sca00003	Prodigal:002006	CDS	130600	131805	.	+	0	ID=IDALCEFB_01116;inference=ab initio prediction:Prodigal:002006;locus_tag=IDALCEFB_01116;product=hypothetical protein
sca00003	Prodigal:002006	CDS	131833	134019	.	-	0	ID=IDALCEFB_01117;inference=ab initio prediction:Prodigal:002006;locus_tag=IDALCEFB_01117;product=hypothetical protein
sca00003	Aragorn:001002	tRNA	134224	134313	.	-	.	ID=IDALCEFB_01118;inference=COORDINATES:profile:Aragorn:001002;locus_tag=IDALCEFB_01118;product=tRNA-Ser(tga)
sca00003	Aragorn:001002	tRNA	134492	134568	.	+	.	ID=IDALCEFB_01119;inference=COORDINATES:profile:Aragorn:001002;locus_tag=IDALCEFB_01119;product=tRNA-Arg(acg)
sca00003	Prodigal:002006	CDS	135060	135785	.	-	0	ID=IDALCEFB_01120;eC_number=1.1.1.-;Name=gno_1;gene=gno_1;inference=ab initio prediction:Prodigal:002006,similar to AA sequence:UniProtKB:P50199;locus_tag=IDALCEFB_01120;product=Gluconate 5-dehydrogenase
sca00003	Prodigal:002006	CDS	135938	136414	.	+	0	ID=IDALCEFB_01121;Name=soxR;db_xref=COG:COG0789;gene=soxR;inference=ab initio prediction:Prodigal:002006,similar to AA sequence:UniProtKB:P0ACS2;locus_tag=IDALCEFB_01121;product=Redox-sensitive transcriptional activator SoxR
sca00003	Prodigal:002006	CDS	136626	137144	.	-	0	ID=IDALCEFB_01122;Name=nicR;db_xref=COG:COG1846;gene=nicR;inference=ab initio prediction:Prodigal:002006,similar to AA sequence:UniProtKB:Q88FY0;locus_tag=IDALCEFB_01122;product=HTH-type transcriptional repressor NicR
sca00003	Prodigal:002006	CDS	137265	138539	.	+	0	ID=IDALCEFB_01123;eC_number=3.1.1.-;db_xref=COG:COG3964;inference=ab initio prediction:Prodigal:002006,similar to AA sequence:UniProtKB:Q7CS13;locus_tag=IDALCEFB_01123;product=Deacetylase
sca00003	Prodigal:002006	CDS	138550	139419	.	+	0	ID=IDALCEFB_01124;inference=ab initio prediction:Prodigal:002006;locus_tag=IDALCEFB_01124;product=hypothetical protein
sca00003	Prodigal:002006	CDS	139416	141770	.	+	0	ID=IDALCEFB_01125;eC_number=1.17.5.2;Name=cdhA_1;gene=cdhA_1;inference=ab initio prediction:Prodigal:002006,similar to AA sequence:UniProtKB:D7REY3;locus_tag=IDALCEFB_01125;product=Caffeine dehydrogenase subunit alpha
sca00003	Prodigal:002006	CDS	141767	142639	.	+	0	ID=IDALCEFB_01126;eC_number=1.17.5.2;Name=cdhB;gene=cdhB;inference=ab initio prediction:Prodigal:002006,similar to AA sequence:UniProtKB:D7REY4;locus_tag=IDALCEFB_01126;product=Caffeine dehydrogenase subunit beta
sca00003	Prodigal:002006	CDS	142636	143835	.	+	0	ID=IDALCEFB_01127;inference=ab initio prediction:Prodigal:002006;locus_tag=IDALCEFB_01127;product=hypothetical protein
sca00003	Prodigal:002006	CDS	143877	145025	.	+	0	ID=IDALCEFB_01128;Name=braC_2;db_xref=COG:COG0683;gene=braC_2;inference=ab initio prediction:Prodigal:002006,similar to AA sequence:UniProtKB:P21175;locus_tag=IDALCEFB_01128;product=Leucine-%2C isoleucine-%2C valine-%2C threonine-%2C and alanine-binding protein
sca00003	Prodigal:002006	CDS	145110	145982	.	+	0	ID=IDALCEFB_01129;Name=livH_5;db_xref=COG:COG0559;gene=livH_5;inference=ab initio prediction:Prodigal:002006,similar to AA sequence:UniProtKB:P0AEX7;locus_tag=IDALCEFB_01129;product=High-affinity branched-chain amino acid transport system permease protein LivH
sca00003	Prodigal:002006	CDS	145979	147013	.	+	0	ID=IDALCEFB_01130;Name=livH_6;db_xref=COG:COG0559;gene=livH_6;inference=ab initio prediction:Prodigal:002006,similar to AA sequence:UniProtKB:P0AEX7;locus_tag=IDALCEFB_01130;product=High-affinity branched-chain amino acid transport system permease protein LivH
sca00003	Prodigal:002006	CDS	147010	147774	.	+	0	ID=IDALCEFB_01131;eC_number=3.6.3.-;Name=lptB_3;db_xref=COG:COG1137;gene=lptB_3;inference=ab initio prediction:Prodigal:002006,similar to AA sequence:UniProtKB:P45073;locus_tag=IDALCEFB_01131;product=Lipopolysaccharide export system ATP-binding protein LptB
sca00003	Prodigal:002006	CDS	147767	148471	.	+	0	ID=IDALCEFB_01132;Name=livF_4;db_xref=COG:COG0410;gene=livF_4;inference=ab initio prediction:Prodigal:002006,similar to AA sequence:UniProtKB:P22731;locus_tag=IDALCEFB_01132;product=High-affinity branched-chain amino acid transport ATP-binding protein LivF
sca00003	Prodigal:002006	CDS	148443	148790	.	+	0	ID=IDALCEFB_01133;inference=ab initio prediction:Prodigal:002006;locus_tag=IDALCEFB_01133;product=hypothetical protein
sca00003	Prodigal:002006	CDS	148796	150121	.	-	0	ID=IDALCEFB_01134;eC_number=1.14.13.131;Name=dmoA;gene=dmoA;inference=ab initio prediction:Prodigal:002006,similar to AA sequence:UniProtKB:E9JFX9;locus_tag=IDALCEFB_01134;product=Dimethyl-sulfide monooxygenase
sca00003	Prodigal:002006	CDS	150159	150812	.	-	0	ID=IDALCEFB_01135;Name=metP;db_xref=COG:COG2011;gene=metP;inference=ab initio prediction:Prodigal:002006,similar to AA sequence:UniProtKB:O32168;locus_tag=IDALCEFB_01135;product=Methionine import system permease protein MetP
sca00003	Prodigal:002006	CDS	150793	151932	.	-	0	ID=IDALCEFB_01136;eC_number=3.6.3.-;Name=metN;db_xref=COG:COG1135;gene=metN;inference=ab initio prediction:Prodigal:002006,similar to AA sequence:UniProtKB:O32169;locus_tag=IDALCEFB_01136;product=Methionine import ATP-binding protein MetN
sca00003	Prodigal:002006	CDS	151929	152729	.	-	0	ID=IDALCEFB_01137;Name=metQ;db_xref=COG:COG1464;gene=metQ;inference=ab initio prediction:Prodigal:002006,similar to AA sequence:UniProtKB:P28635;locus_tag=IDALCEFB_01137;product=D-methionine-binding lipoprotein MetQ
sca00003	Prodigal:002006	CDS	152982	153617	.	-	0	ID=IDALCEFB_01138;Name=yceI_1;db_xref=COG:COG2353;gene=yceI_1;inference=ab initio prediction:Prodigal:002006,similar to AA sequence:UniProtKB:P0A8X2;locus_tag=IDALCEFB_01138;product=Protein YceI
sca00003	Prodigal:002006	CDS	153717	154655	.	+	0	ID=IDALCEFB_01139;Name=dmlR_1;gene=dmlR_1;inference=ab initio prediction:Prodigal:002006,similar to AA sequence:UniProtKB:P76250;locus_tag=IDALCEFB_01139;product=HTH-type transcriptional regulator DmlR
sca00003	Prodigal:002006	CDS	154722	155633	.	-	0	ID=IDALCEFB_01140;eC_number=3.5.1.44;Name=cheB_2;gene=cheB_2;inference=ab initio prediction:Prodigal:002006,protein motif:HAMAP:MF_00099;locus_tag=IDALCEFB_01140;product=Protein-glutamate methylesterase/protein-glutamine glutaminase
sca00003	Prodigal:002006	CDS	155626	159003	.	-	0	ID=IDALCEFB_01141;eC_number=2.7.13.3;Name=rcsC_9;gene=rcsC_9;inference=ab initio prediction:Prodigal:002006,protein motif:HAMAP:MF_00979;locus_tag=IDALCEFB_01141;product=Sensor histidine kinase RcsC
sca00003	Prodigal:002006	CDS	159287	160555	.	+	0	ID=IDALCEFB_01142;Name=amiC_4;gene=amiC_4;inference=ab initio prediction:Prodigal:002006,similar to AA sequence:UniProtKB:P27017;locus_tag=IDALCEFB_01142;product=Aliphatic amidase expression-regulating protein
sca00003	Prodigal:002006	CDS	160704	161630	.	+	0	ID=IDALCEFB_01143;Name=livH_7;db_xref=COG:COG0559;gene=livH_7;inference=ab initio prediction:Prodigal:002006,similar to AA sequence:UniProtKB:P0AEX7;locus_tag=IDALCEFB_01143;product=High-affinity branched-chain amino acid transport system permease protein LivH
sca00003	Prodigal:002006	CDS	161644	162828	.	+	0	ID=IDALCEFB_01144;inference=ab initio prediction:Prodigal:002006;locus_tag=IDALCEFB_01144;product=hypothetical protein
sca00003	Prodigal:002006	CDS	162837	163622	.	+	0	ID=IDALCEFB_01145;eC_number=3.6.3.-;Name=lptB_4;db_xref=COG:COG1137;gene=lptB_4;inference=ab initio prediction:Prodigal:002006,similar to AA sequence:UniProtKB:P45073;locus_tag=IDALCEFB_01145;product=Lipopolysaccharide export system ATP-binding protein LptB
sca00003	Prodigal:002006	CDS	163631	164377	.	+	0	ID=IDALCEFB_01146;Name=livF_5;db_xref=COG:COG0410;gene=livF_5;inference=ab initio prediction:Prodigal:002006,similar to AA sequence:UniProtKB:P22731;locus_tag=IDALCEFB_01146;product=High-affinity branched-chain amino acid transport ATP-binding protein LivF
sca00003	Prodigal:002006	CDS	164426	165655	.	+	0	ID=IDALCEFB_01147;eC_number=3.5.1.49;Name=fmdA;gene=fmdA;inference=ab initio prediction:Prodigal:002006,similar to AA sequence:UniProtKB:Q50228;locus_tag=IDALCEFB_01147;product=Formamidase
sca00003	Prodigal:002006	CDS	165657	165977	.	+	0	ID=IDALCEFB_01148;inference=ab initio prediction:Prodigal:002006;locus_tag=IDALCEFB_01148;product=hypothetical protein
sca00003	Prodigal:002006	CDS	166087	167136	.	+	0	ID=IDALCEFB_01149;eC_number=3.5.1.4;inference=ab initio prediction:Prodigal:002006,similar to AA sequence:UniProtKB:Q9RQ17;locus_tag=IDALCEFB_01149;product=Aliphatic amidase
sca00003	Prodigal:002006	CDS	167298	168728	.	+	0	ID=IDALCEFB_01150;eC_number=2.7.1.40;Name=ttuE_1;gene=ttuE_1;inference=ab initio prediction:Prodigal:002006,similar to AA sequence:UniProtKB:P70789;locus_tag=IDALCEFB_01150;product=Pyruvate kinase
sca00003	Prodigal:002006	CDS	168725	170065	.	-	0	ID=IDALCEFB_01151;Name=ttuB_3;gene=ttuB_3;inference=ab initio prediction:Prodigal:002006,similar to AA sequence:UniProtKB:P70786;locus_tag=IDALCEFB_01151;product=Putative tartrate transporter
sca00003	Prodigal:002006	CDS	170081	170977	.	-	0	ID=IDALCEFB_01152;eC_number=3.1.1.92;inference=ab initio prediction:Prodigal:002006,similar to AA sequence:UniProtKB:A6XIG7;locus_tag=IDALCEFB_01152;product=4-sulfomuconolactone hydrolase
sca00003	Prodigal:002006	CDS	170974	172200	.	-	0	ID=IDALCEFB_01153;Name=naiP_1;gene=naiP_1;inference=ab initio prediction:Prodigal:002006,similar to AA sequence:UniProtKB:O34691;locus_tag=IDALCEFB_01153;product=Putative niacin/nicotinamide transporter NaiP
sca00003	Prodigal:002006	CDS	172290	173030	.	-	0	ID=IDALCEFB_01154;Name=frlR;db_xref=COG:COG2188;gene=frlR;inference=ab initio prediction:Prodigal:002006,similar to AA sequence:UniProtKB:P45544;locus_tag=IDALCEFB_01154;product=putative fructoselysine utilization operon transcriptional repressor
sca00003	Prodigal:002006	CDS	173167	173607	.	+	0	ID=IDALCEFB_01155;inference=ab initio prediction:Prodigal:002006;locus_tag=IDALCEFB_01155;product=hypothetical protein
sca00003	Prodigal:002006	CDS	173725	175875	.	+	0	ID=IDALCEFB_01156;eC_number=1.8.99.-;Name=ynfF;db_xref=COG:COG1104;gene=ynfF;inference=ab initio prediction:Prodigal:002006,similar to AA sequence:UniProtKB:P77783;locus_tag=IDALCEFB_01156;product=putative dimethyl sulfoxide reductase chain YnfF
sca00003	Prodigal:002006	CDS	175915	176190	.	-	0	ID=IDALCEFB_01157;inference=ab initio prediction:Prodigal:002006;locus_tag=IDALCEFB_01157;product=hypothetical protein
sca00003	Prodigal:002006	CDS	176297	177274	.	-	0	ID=IDALCEFB_01158;eC_number=2.7.13.3;inference=ab initio prediction:Prodigal:002006,similar to AA sequence:UniProtKB:Q8YC53;locus_tag=IDALCEFB_01158;product=Blue-light-activated histidine kinase
sca00003	Prodigal:002006	CDS	177530	179101	.	+	0	ID=IDALCEFB_01159;Name=gsiB_1;db_xref=COG:COG0747;gene=gsiB_1;inference=ab initio prediction:Prodigal:002006,similar to AA sequence:UniProtKB:P75797;locus_tag=IDALCEFB_01159;product=Glutathione-binding protein GsiB
sca00003	Prodigal:002006	CDS	179175	180338	.	+	0	ID=IDALCEFB_01160;eC_number=1.3.8.10;db_xref=COG:COG1960;inference=ab initio prediction:Prodigal:002006,similar to AA sequence:UniProtKB:Q2LQN9;locus_tag=IDALCEFB_01160;product=Cyclohex-1-ene-1-carbonyl-CoA dehydrogenase
sca00003	Prodigal:002006	CDS	180541	182232	.	+	0	ID=IDALCEFB_01161;eC_number=1.2.1.8;Name=betA_1;gene=betA_1;inference=ab initio prediction:Prodigal:002006,protein motif:HAMAP:MF_00750;locus_tag=IDALCEFB_01161;product=Oxygen-dependent choline dehydrogenase
sca00003	Prodigal:002006	CDS	182239	183201	.	-	0	ID=IDALCEFB_01162;eC_number=5.1.3.20;Name=hldD_1;gene=hldD_1;inference=ab initio prediction:Prodigal:002006,protein motif:HAMAP:MF_01601;locus_tag=IDALCEFB_01162;product=ADP-L-glycero-D-manno-heptose-6-epimerase
sca00003	Prodigal:002006	CDS	183198	184388	.	-	0	ID=IDALCEFB_01163;inference=ab initio prediction:Prodigal:002006;locus_tag=IDALCEFB_01163;product=hypothetical protein
sca00003	Prodigal:002006	CDS	184385	185320	.	-	0	ID=IDALCEFB_01164;inference=ab initio prediction:Prodigal:002006;locus_tag=IDALCEFB_01164;product=hypothetical protein
sca00003	Prodigal:002006	CDS	185317	186111	.	-	0	ID=IDALCEFB_01165;inference=ab initio prediction:Prodigal:002006;locus_tag=IDALCEFB_01165;product=hypothetical protein
sca00003	Prodigal:002006	CDS	186111	187226	.	-	0	ID=IDALCEFB_01166;eC_number=3.2.1.8;Name=xynZ_1;db_xref=COG:COG2382;gene=xynZ_1;inference=ab initio prediction:Prodigal:002006,similar to AA sequence:UniProtKB:P10478;locus_tag=IDALCEFB_01166;product=Endo-1%2C4-beta-xylanase Z
sca00003	Prodigal:002006	CDS	187213	188208	.	-	0	ID=IDALCEFB_01167;inference=ab initio prediction:Prodigal:002006;locus_tag=IDALCEFB_01167;product=hypothetical protein
sca00003	Prodigal:002006	CDS	188566	189843	.	+	0	ID=IDALCEFB_01168;inference=ab initio prediction:Prodigal:002006;locus_tag=IDALCEFB_01168;product=hypothetical protein
sca00003	Prodigal:002006	CDS	189840	191522	.	+	0	ID=IDALCEFB_01169;inference=ab initio prediction:Prodigal:002006;locus_tag=IDALCEFB_01169;product=hypothetical protein
sca00003	Prodigal:002006	CDS	191630	192772	.	+	0	ID=IDALCEFB_01170;Name=nhaA_1;db_xref=COG:COG3004;gene=nhaA_1;inference=ab initio prediction:Prodigal:002006,similar to AA sequence:UniProtKB:Q56725;locus_tag=IDALCEFB_01170;product=Na(+)/H(+) antiporter NhaA
sca00003	Prodigal:002006	CDS	193193	193873	.	+	0	ID=IDALCEFB_01171;Name=ftcR_1;gene=ftcR_1;inference=ab initio prediction:Prodigal:002006,similar to AA sequence:UniProtKB:Q8YDL7;locus_tag=IDALCEFB_01171;product=Flagellar transcriptional regulator FtcR
sca00003	Prodigal:002006	CDS	194173	195195	.	+	0	ID=IDALCEFB_01172;Name=fliC;db_xref=COG:COG1344;gene=fliC;inference=ab initio prediction:Prodigal:002006,similar to AA sequence:UniProtKB:Q8YDM5;locus_tag=IDALCEFB_01172;product=Flagellin
sca00003	Prodigal:002006	CDS	195695	196243	.	+	0	ID=IDALCEFB_01173;inference=ab initio prediction:Prodigal:002006;locus_tag=IDALCEFB_01173;product=hypothetical protein
sca00003	Prodigal:002006	CDS	196337	197587	.	+	0	ID=IDALCEFB_01174;inference=ab initio prediction:Prodigal:002006;locus_tag=IDALCEFB_01174;product=hypothetical protein
sca00003	Prodigal:002006	CDS	197594	198322	.	+	0	ID=IDALCEFB_01175;Name=flgF;db_xref=COG:COG4787;gene=flgF;inference=ab initio prediction:Prodigal:002006,similar to AA sequence:UniProtKB:P16323;locus_tag=IDALCEFB_01175;product=Flagellar basal-body rod protein FlgF
sca00003	Prodigal:002006	CDS	198327	199646	.	+	0	ID=IDALCEFB_01176;eC_number=7.1.2.2;Name=ssaN;db_xref=COG:COG1157;gene=ssaN;inference=ab initio prediction:Prodigal:002006,similar to AA sequence:UniProtKB:P74857;locus_tag=IDALCEFB_01176;product=putative secretion system apparatus ATP synthase SsaN
sca00003	Prodigal:002006	CDS	199735	200946	.	+	0	ID=IDALCEFB_01177;Name=flgE_1;db_xref=COG:COG1749;gene=flgE_1;inference=ab initio prediction:Prodigal:002006,similar to AA sequence:UniProtKB:Q8YDL6;locus_tag=IDALCEFB_01177;product=Flagellar hook protein FlgE
sca00003	Prodigal:002006	CDS	200975	202393	.	+	0	ID=IDALCEFB_01178;inference=ab initio prediction:Prodigal:002006;locus_tag=IDALCEFB_01178;product=hypothetical protein
sca00003	Prodigal:002006	CDS	202400	203428	.	+	0	ID=IDALCEFB_01179;inference=ab initio prediction:Prodigal:002006;locus_tag=IDALCEFB_01179;product=hypothetical protein
sca00003	Prodigal:002006	CDS	203496	203843	.	+	0	ID=IDALCEFB_01180;inference=ab initio prediction:Prodigal:002006;locus_tag=IDALCEFB_01180;product=hypothetical protein
sca00003	Prodigal:002006	CDS	203852	204397	.	+	0	ID=IDALCEFB_01181;Name=flbT_1;gene=flbT_1;inference=ab initio prediction:Prodigal:002006,protein motif:HAMAP:MF_00783;locus_tag=IDALCEFB_01181;product=flagellum biosynthesis repressor protein FlbT
sca00003	Prodigal:002006	CDS	204394	204807	.	+	0	ID=IDALCEFB_01182;Name=flgD;db_xref=COG:COG1843;gene=flgD;inference=ab initio prediction:Prodigal:002006,similar to AA sequence:UniProtKB:P0A1I9;locus_tag=IDALCEFB_01182;product=Basal-body rod modification protein FlgD
sca00003	Prodigal:002006	CDS	204839	205105	.	+	0	ID=IDALCEFB_01183;inference=ab initio prediction:Prodigal:002006;locus_tag=IDALCEFB_01183;product=hypothetical protein
sca00003	Prodigal:002006	CDS	205197	207290	.	+	0	ID=IDALCEFB_01184;Name=flhA_2;db_xref=COG:COG1298;gene=flhA_2;inference=ab initio prediction:Prodigal:002006,similar to AA sequence:UniProtKB:Q8YDK9;locus_tag=IDALCEFB_01184;product=Flagellar biosynthesis protein FlhA
sca00003	Prodigal:002006	CDS	207304	208056	.	+	0	ID=IDALCEFB_01185;inference=ab initio prediction:Prodigal:002006;locus_tag=IDALCEFB_01185;product=hypothetical protein
sca00003	Prodigal:002006	CDS	208061	208471	.	+	0	ID=IDALCEFB_01186;inference=ab initio prediction:Prodigal:002006;locus_tag=IDALCEFB_01186;product=hypothetical protein
sca00003	Prodigal:002006	CDS	208532	208999	.	+	0	ID=IDALCEFB_01187;inference=ab initio prediction:Prodigal:002006;locus_tag=IDALCEFB_01187;product=hypothetical protein
sca00003	Prodigal:002006	CDS	208999	209340	.	+	0	ID=IDALCEFB_01188;inference=ab initio prediction:Prodigal:002006;locus_tag=IDALCEFB_01188;product=hypothetical protein
sca00003	Prodigal:002006	CDS	209337	209786	.	+	0	ID=IDALCEFB_01189;inference=ab initio prediction:Prodigal:002006;locus_tag=IDALCEFB_01189;product=hypothetical protein
sca00003	Prodigal:002006	CDS	209840	212461	.	-	0	ID=IDALCEFB_01190;inference=ab initio prediction:Prodigal:002006;locus_tag=IDALCEFB_01190;product=hypothetical protein
sca00003	Prodigal:002006	CDS	212623	212997	.	+	0	ID=IDALCEFB_01191;inference=ab initio prediction:Prodigal:002006;locus_tag=IDALCEFB_01191;product=hypothetical protein
sca00003	Prodigal:002006	CDS	212994	213410	.	+	0	ID=IDALCEFB_01192;Name=flgC_1;db_xref=COG:COG1558;gene=flgC_1;inference=ab initio prediction:Prodigal:002006,similar to AA sequence:UniProtKB:P0A1I7;locus_tag=IDALCEFB_01192;product=Flagellar basal-body rod protein FlgC
sca00003	Prodigal:002006	CDS	213424	213774	.	+	0	ID=IDALCEFB_01193;Name=fliE_1;gene=fliE_1;inference=ab initio prediction:Prodigal:002006,protein motif:HAMAP:MF_00724;locus_tag=IDALCEFB_01193;product=Flagellar hook-basal body complex protein FliE
sca00003	Prodigal:002006	CDS	213787	214575	.	+	0	ID=IDALCEFB_01194;Name=flgG_1;db_xref=COG:COG4786;gene=flgG_1;inference=ab initio prediction:Prodigal:002006,similar to AA sequence:UniProtKB:P0A1J3;locus_tag=IDALCEFB_01194;product=Flagellar basal-body rod protein FlgG
sca00003	Prodigal:002006	CDS	214640	215125	.	+	0	ID=IDALCEFB_01195;inference=ab initio prediction:Prodigal:002006;locus_tag=IDALCEFB_01195;product=hypothetical protein
sca00003	Prodigal:002006	CDS	215125	216231	.	+	0	ID=IDALCEFB_01196;Name=flgI_1;gene=flgI_1;inference=ab initio prediction:Prodigal:002006,protein motif:HAMAP:MF_00416;locus_tag=IDALCEFB_01196;product=Flagellar P-ring protein
sca00003	Prodigal:002006	CDS	216228	216800	.	+	0	ID=IDALCEFB_01197;inference=ab initio prediction:Prodigal:002006;locus_tag=IDALCEFB_01197;product=hypothetical protein
sca00003	Prodigal:002006	CDS	216797	217507	.	+	0	ID=IDALCEFB_01198;Name=flgH_1;gene=flgH_1;inference=ab initio prediction:Prodigal:002006,protein motif:HAMAP:MF_00415;locus_tag=IDALCEFB_01198;product=Flagellar L-ring protein
sca00003	Prodigal:002006	CDS	217583	218059	.	+	0	ID=IDALCEFB_01199;inference=ab initio prediction:Prodigal:002006;locus_tag=IDALCEFB_01199;product=hypothetical protein
sca00003	Prodigal:002006	CDS	218056	218826	.	+	0	ID=IDALCEFB_01200;Name=fliP_1;db_xref=COG:COG1338;gene=fliP_1;inference=ab initio prediction:Prodigal:002006,similar to AA sequence:UniProtKB:P54700;locus_tag=IDALCEFB_01200;product=Flagellar biosynthetic protein FliP
sca00003	Prodigal:002006	CDS	218903	220597	.	+	0	ID=IDALCEFB_01201;Name=fliF;db_xref=COG:COG1766;gene=fliF;inference=ab initio prediction:Prodigal:002006,similar to AA sequence:UniProtKB:Q8YDM4;locus_tag=IDALCEFB_01201;product=Flagellar M-ring protein
sca00003	Prodigal:002006	CDS	220594	221481	.	+	0	ID=IDALCEFB_01202;inference=ab initio prediction:Prodigal:002006;locus_tag=IDALCEFB_01202;product=hypothetical protein
sca00003	Prodigal:002006	CDS	221483	222796	.	+	0	ID=IDALCEFB_01203;Name=pal_3;gene=pal_3;inference=ab initio prediction:Prodigal:002006,protein motif:HAMAP:MF_02204;locus_tag=IDALCEFB_01203;product=Peptidoglycan-associated lipoprotein
sca00003	Prodigal:002006	CDS	222793	224136	.	+	0	ID=IDALCEFB_01204;inference=ab initio prediction:Prodigal:002006;locus_tag=IDALCEFB_01204;product=hypothetical protein
sca00003	Prodigal:002006	CDS	224133	225641	.	+	0	ID=IDALCEFB_01205;inference=ab initio prediction:Prodigal:002006;locus_tag=IDALCEFB_01205;product=hypothetical protein
sca00003	Prodigal:002006	CDS	225595	226185	.	+	0	ID=IDALCEFB_01206;inference=ab initio prediction:Prodigal:002006;locus_tag=IDALCEFB_01206;product=hypothetical protein
sca00003	Prodigal:002006	CDS	226214	226906	.	-	0	ID=IDALCEFB_01207;Name=ftcR_2;gene=ftcR_2;inference=ab initio prediction:Prodigal:002006,similar to AA sequence:UniProtKB:Q8YDL7;locus_tag=IDALCEFB_01207;product=Flagellar transcriptional regulator FtcR
sca00003	Prodigal:002006	CDS	227232	227669	.	-	0	ID=IDALCEFB_01208;inference=ab initio prediction:Prodigal:002006;locus_tag=IDALCEFB_01208;product=hypothetical protein
sca00003	Prodigal:002006	CDS	227666	228730	.	-	0	ID=IDALCEFB_01209;Name=flhB_1;db_xref=COG:COG1377;gene=flhB_1;inference=ab initio prediction:Prodigal:002006,similar to AA sequence:UniProtKB:P40727;locus_tag=IDALCEFB_01209;product=Flagellar biosynthetic protein FlhB
sca00003	Prodigal:002006	CDS	228802	229881	.	-	0	ID=IDALCEFB_01210;Name=fliG_1;db_xref=COG:COG1536;gene=fliG_1;inference=ab initio prediction:Prodigal:002006,similar to AA sequence:UniProtKB:Q9WY63;locus_tag=IDALCEFB_01210;product=Flagellar motor switch protein FliG
sca00003	Prodigal:002006	CDS	229892	230224	.	-	0	ID=IDALCEFB_01211;Name=fliN;db_xref=COG:COG1886;gene=fliN;inference=ab initio prediction:Prodigal:002006,similar to AA sequence:UniProtKB:P26419;locus_tag=IDALCEFB_01211;product=Flagellar motor switch protein FliN
sca00003	Prodigal:002006	CDS	230296	230592	.	-	0	ID=IDALCEFB_01212;inference=ab initio prediction:Prodigal:002006;locus_tag=IDALCEFB_01212;product=hypothetical protein
sca00003	Prodigal:002006	CDS	230576	231526	.	-	0	ID=IDALCEFB_01213;Name=fliM;db_xref=COG:COG1868;gene=fliM;inference=ab initio prediction:Prodigal:002006,similar to AA sequence:UniProtKB:P26418;locus_tag=IDALCEFB_01213;product=Flagellar motor switch protein FliM
sca00003	Prodigal:002006	CDS	231528	232427	.	-	0	ID=IDALCEFB_01214;Name=motA_1;db_xref=COG:COG1291;gene=motA_1;inference=ab initio prediction:Prodigal:002006,similar to AA sequence:UniProtKB:P09348;locus_tag=IDALCEFB_01214;product=Motility protein A
sca00003	Prodigal:002006	CDS	232458	233024	.	-	0	ID=IDALCEFB_01215;eC_number=2.7.1.71;Name=aroK_2;gene=aroK_2;inference=ab initio prediction:Prodigal:002006,protein motif:HAMAP:MF_00109;locus_tag=IDALCEFB_01215;product=Shikimate kinase
sca00003	Prodigal:002006	CDS	233203	233559	.	-	0	ID=IDALCEFB_01216;inference=ab initio prediction:Prodigal:002006;locus_tag=IDALCEFB_01216;product=hypothetical protein
sca00003	Prodigal:002006	CDS	233797	235458	.	+	0	ID=IDALCEFB_01217;eC_number=1.9.3.1;Name=fixN;db_xref=COG:COG3278;gene=fixN;inference=ab initio prediction:Prodigal:002006,similar to AA sequence:UniProtKB:Q03073;locus_tag=IDALCEFB_01217;product=Cytochrome c oxidase subunit 1 %2C bacteroid
sca00003	Prodigal:002006	CDS	235534	236280	.	+	0	ID=IDALCEFB_01218;inference=ab initio prediction:Prodigal:002006;locus_tag=IDALCEFB_01218;product=hypothetical protein
sca00003	Prodigal:002006	CDS	236286	236435	.	+	0	ID=IDALCEFB_01219;inference=ab initio prediction:Prodigal:002006;locus_tag=IDALCEFB_01219;product=hypothetical protein
sca00003	Prodigal:002006	CDS	236439	237317	.	+	0	ID=IDALCEFB_01220;Name=fixP;db_xref=COG:COG2010;gene=fixP;inference=ab initio prediction:Prodigal:002006,similar to AA sequence:UniProtKB:Q03075;locus_tag=IDALCEFB_01220;product=Cbb3-type cytochrome c oxidase subunit FixP
sca00003	Prodigal:002006	CDS	237545	239059	.	+	0	ID=IDALCEFB_01221;inference=ab initio prediction:Prodigal:002006;locus_tag=IDALCEFB_01221;product=hypothetical protein
sca00003	Prodigal:002006	CDS	239056	239565	.	+	0	ID=IDALCEFB_01222;inference=ab initio prediction:Prodigal:002006;locus_tag=IDALCEFB_01222;product=hypothetical protein
sca00003	Prodigal:002006	CDS	239579	241888	.	+	0	ID=IDALCEFB_01223;eC_number=7.2.2.8;Name=pacS;gene=pacS;inference=ab initio prediction:Prodigal:002006,similar to AA sequence:UniProtKB:P73241;locus_tag=IDALCEFB_01223;product=putative copper-transporting ATPase PacS
sca00003	Prodigal:002006	CDS	241896	242033	.	+	0	ID=IDALCEFB_01224;inference=ab initio prediction:Prodigal:002006;locus_tag=IDALCEFB_01224;product=hypothetical protein
sca00003	Prodigal:002006	CDS	242105	242314	.	-	0	ID=IDALCEFB_01225;inference=ab initio prediction:Prodigal:002006;locus_tag=IDALCEFB_01225;product=hypothetical protein
sca00003	Prodigal:002006	CDS	242408	242647	.	-	0	ID=IDALCEFB_01226;inference=ab initio prediction:Prodigal:002006;locus_tag=IDALCEFB_01226;product=hypothetical protein
sca00003	Prodigal:002006	CDS	242783	243595	.	+	0	ID=IDALCEFB_01227;inference=ab initio prediction:Prodigal:002006;locus_tag=IDALCEFB_01227;product=hypothetical protein
sca00003	Prodigal:002006	CDS	243605	244345	.	-	0	ID=IDALCEFB_01228;Name=aadR;db_xref=COG:COG0664;gene=aadR;inference=ab initio prediction:Prodigal:002006,similar to AA sequence:UniProtKB:Q01980;locus_tag=IDALCEFB_01228;product=Transcriptional activatory protein AadR
sca00003	Prodigal:002006	CDS	244396	244746	.	+	0	ID=IDALCEFB_01229;inference=ab initio prediction:Prodigal:002006;locus_tag=IDALCEFB_01229;product=hypothetical protein
sca00003	Prodigal:002006	CDS	244743	246122	.	+	0	ID=IDALCEFB_01230;Name=mntH_1;db_xref=COG:COG1914;gene=mntH_1;inference=ab initio prediction:Prodigal:002006,similar to AA sequence:UniProtKB:P0A769;locus_tag=IDALCEFB_01230;product=Divalent metal cation transporter MntH
sca00003	Prodigal:002006	CDS	246142	246822	.	-	0	ID=IDALCEFB_01231;Name=fixK_2;db_xref=COG:COG0664;gene=fixK_2;inference=ab initio prediction:Prodigal:002006,similar to AA sequence:UniProtKB:P26488;locus_tag=IDALCEFB_01231;product=Nitrogen fixation regulation protein FixK
sca00003	Prodigal:002006	CDS	246920	247306	.	-	0	ID=IDALCEFB_01232;Name=fixJ_1;gene=fixJ_1;inference=ab initio prediction:Prodigal:002006,similar to AA sequence:UniProtKB:P10958;locus_tag=IDALCEFB_01232;product=Transcriptional regulatory protein FixJ
sca00003	Prodigal:002006	CDS	247388	248008	.	-	0	ID=IDALCEFB_01233;Name=fixJ_2;gene=fixJ_2;inference=ab initio prediction:Prodigal:002006,similar to AA sequence:UniProtKB:P10958;locus_tag=IDALCEFB_01233;product=Transcriptional regulatory protein FixJ
sca00003	Prodigal:002006	CDS	247998	249506	.	-	0	ID=IDALCEFB_01234;eC_number=2.7.13.3;Name=fixL_1;gene=fixL_1;inference=ab initio prediction:Prodigal:002006,similar to AA sequence:UniProtKB:P23222;locus_tag=IDALCEFB_01234;product=Sensor protein FixL
sca00003	Prodigal:002006	CDS	249740	250597	.	-	0	ID=IDALCEFB_01235;eC_number=3.1.4.53;Name=cpdA_1;db_xref=COG:COG1409;gene=cpdA_1;inference=ab initio prediction:Prodigal:002006,similar to AA sequence:UniProtKB:Q8YLG0;locus_tag=IDALCEFB_01235;product=3'%2C5'-cyclic adenosine monophosphate phosphodiesterase CpdA
sca00003	Prodigal:002006	CDS	250600	251676	.	-	0	ID=IDALCEFB_01236;eC_number=7.6.2.8;Name=btuD_4;gene=btuD_4;inference=ab initio prediction:Prodigal:002006,protein motif:HAMAP:MF_01005;locus_tag=IDALCEFB_01236;product=Vitamin B12 import ATP-binding protein BtuD
sca00003	Prodigal:002006	CDS	251673	252467	.	-	0	ID=IDALCEFB_01237;Name=phnV;db_xref=COG:COG1177;gene=phnV;inference=ab initio prediction:Prodigal:002006,similar to AA sequence:UniProtKB:P96065;locus_tag=IDALCEFB_01237;product=Putative 2-aminoethylphosphonate transport system permease protein PhnV
sca00003	Prodigal:002006	CDS	252469	253269	.	-	0	ID=IDALCEFB_01238;Name=phnU;db_xref=COG:COG0555;gene=phnU;inference=ab initio prediction:Prodigal:002006,similar to AA sequence:UniProtKB:P96064;locus_tag=IDALCEFB_01238;product=Putative 2-aminoethylphosphonate transport system permease protein PhnU
sca00003	Prodigal:002006	CDS	253349	254362	.	-	0	ID=IDALCEFB_01239;db_xref=COG:COG1840;inference=ab initio prediction:Prodigal:002006,similar to AA sequence:UniProtKB:P43951;locus_tag=IDALCEFB_01239;product=putative protein
sca00003	Prodigal:002006	CDS	254352	255404	.	-	0	ID=IDALCEFB_01240;Name=gntR_2;gene=gntR_2;inference=ab initio prediction:Prodigal:002006,similar to AA sequence:UniProtKB:P0ACP5;locus_tag=IDALCEFB_01240;product=HTH-type transcriptional regulator GntR
sca00003	Aragorn:001002	tRNA	255765	255840	.	-	.	ID=IDALCEFB_01241;inference=COORDINATES:profile:Aragorn:001002;locus_tag=IDALCEFB_01241;product=tRNA-Met(cat)
sca00003	Prodigal:002006	CDS	256414	257847	.	+	0	ID=IDALCEFB_01242;inference=ab initio prediction:Prodigal:002006;locus_tag=IDALCEFB_01242;product=hypothetical protein
sca00003	Prodigal:002006	CDS	258526	259842	.	+	0	ID=IDALCEFB_01243;eC_number=1.4.3.24;Name=pao_1;gene=pao_1;inference=ab initio prediction:Prodigal:002006,similar to AA sequence:UniProtKB:H8ZPX1;locus_tag=IDALCEFB_01243;product=Pseudooxynicotine oxidase
sca00003	Prodigal:002006	CDS	259839	259958	.	+	0	ID=IDALCEFB_01244;inference=ab initio prediction:Prodigal:002006;locus_tag=IDALCEFB_01244;product=hypothetical protein
sca00003	Prodigal:002006	CDS	260078	261376	.	+	0	ID=IDALCEFB_01245;inference=ab initio prediction:Prodigal:002006;locus_tag=IDALCEFB_01245;product=hypothetical protein
sca00003	Prodigal:002006	CDS	261438	261851	.	+	0	ID=IDALCEFB_01246;inference=ab initio prediction:Prodigal:002006;locus_tag=IDALCEFB_01246;product=hypothetical protein
sca00003	Prodigal:002006	CDS	261964	264573	.	-	0	ID=IDALCEFB_01247;eC_number=2.7.13.3;Name=rcsC_10;gene=rcsC_10;inference=ab initio prediction:Prodigal:002006,protein motif:HAMAP:MF_00979;locus_tag=IDALCEFB_01247;product=Sensor histidine kinase RcsC
sca00003	Prodigal:002006	CDS	264811	265230	.	-	0	ID=IDALCEFB_01248;inference=ab initio prediction:Prodigal:002006;locus_tag=IDALCEFB_01248;product=hypothetical protein
sca00003	Prodigal:002006	CDS	265238	265612	.	-	0	ID=IDALCEFB_01249;inference=ab initio prediction:Prodigal:002006;locus_tag=IDALCEFB_01249;product=hypothetical protein
sca00003	Prodigal:002006	CDS	265686	266093	.	-	0	ID=IDALCEFB_01250;inference=ab initio prediction:Prodigal:002006;locus_tag=IDALCEFB_01250;product=hypothetical protein
sca00003	Prodigal:002006	CDS	266426	266689	.	-	0	ID=IDALCEFB_01251;inference=ab initio prediction:Prodigal:002006;locus_tag=IDALCEFB_01251;product=hypothetical protein
sca00003	Prodigal:002006	CDS	266831	268816	.	-	0	ID=IDALCEFB_01252;inference=ab initio prediction:Prodigal:002006;locus_tag=IDALCEFB_01252;product=hypothetical protein
sca00003	Prodigal:002006	CDS	268942	269358	.	-	0	ID=IDALCEFB_01253;inference=ab initio prediction:Prodigal:002006;locus_tag=IDALCEFB_01253;product=hypothetical protein
sca00003	Prodigal:002006	CDS	269402	269641	.	-	0	ID=IDALCEFB_01254;inference=ab initio prediction:Prodigal:002006;locus_tag=IDALCEFB_01254;product=hypothetical protein
sca00003	Prodigal:002006	CDS	270319	270759	.	-	0	ID=IDALCEFB_01255;inference=ab initio prediction:Prodigal:002006,similar to AA sequence:UniProtKB:O31533;locus_tag=IDALCEFB_01255;note=UPF0702 transmembrane protein YetF;product=hypothetical protein
sca00003	Prodigal:002006	CDS	270762	271283	.	-	0	ID=IDALCEFB_01256;inference=ab initio prediction:Prodigal:002006;locus_tag=IDALCEFB_01256;product=hypothetical protein
sca00003	Prodigal:002006	CDS	271480	271848	.	-	0	ID=IDALCEFB_01257;inference=ab initio prediction:Prodigal:002006;locus_tag=IDALCEFB_01257;product=hypothetical protein
sca00003	Prodigal:002006	CDS	272244	276272	.	-	0	ID=IDALCEFB_01258;eC_number=2.7.13.3;Name=rcsC_11;gene=rcsC_11;inference=ab initio prediction:Prodigal:002006,protein motif:HAMAP:MF_00979;locus_tag=IDALCEFB_01258;product=Sensor histidine kinase RcsC
sca00003	Prodigal:002006	CDS	276412	276525	.	-	0	ID=IDALCEFB_01259;inference=ab initio prediction:Prodigal:002006;locus_tag=IDALCEFB_01259;product=hypothetical protein
sca00003	Prodigal:002006	CDS	276727	277731	.	+	0	ID=IDALCEFB_01260;eC_number=2.7.13.3;Name=lov_2;gene=lov_2;inference=ab initio prediction:Prodigal:002006,similar to AA sequence:UniProtKB:Q1M667;locus_tag=IDALCEFB_01260;product=Blue-light-activated histidine kinase
sca00003	Prodigal:002006	CDS	278159	280561	.	+	0	ID=IDALCEFB_01261;eC_number=2.7.13.3;Name=rcsC_12;gene=rcsC_12;inference=ab initio prediction:Prodigal:002006,protein motif:HAMAP:MF_00979;locus_tag=IDALCEFB_01261;product=Sensor histidine kinase RcsC
sca00003	Prodigal:002006	CDS	280826	281212	.	-	0	ID=IDALCEFB_01262;Name=rssB_2;gene=rssB_2;inference=ab initio prediction:Prodigal:002006,protein motif:HAMAP:MF_00958;locus_tag=IDALCEFB_01262;product=Regulator of RpoS
sca00003	Prodigal:002006	CDS	281257	284817	.	-	0	ID=IDALCEFB_01263;inference=ab initio prediction:Prodigal:002006;locus_tag=IDALCEFB_01263;product=hypothetical protein
sca00003	Prodigal:002006	CDS	284826	285635	.	-	0	ID=IDALCEFB_01264;inference=ab initio prediction:Prodigal:002006;locus_tag=IDALCEFB_01264;product=hypothetical protein
sca00003	Prodigal:002006	CDS	285869	285991	.	+	0	ID=IDALCEFB_01265;inference=ab initio prediction:Prodigal:002006;locus_tag=IDALCEFB_01265;product=hypothetical protein
sca00003	Prodigal:002006	CDS	285946	286953	.	-	0	ID=IDALCEFB_01266;Name=zntB_1;db_xref=COG:COG0598;gene=zntB_1;inference=ab initio prediction:Prodigal:002006,similar to AA sequence:UniProtKB:P64423;locus_tag=IDALCEFB_01266;product=Zinc transport protein ZntB
sca00003	Prodigal:002006	CDS	287239	288075	.	+	0	ID=IDALCEFB_01267;Name=btuF;db_xref=COG:COG0614;gene=btuF;inference=ab initio prediction:Prodigal:002006,similar to AA sequence:UniProtKB:A5F5P5;locus_tag=IDALCEFB_01267;product=Vitamin B12-binding protein
sca00003	Prodigal:002006	CDS	288810	291773	.	+	0	ID=IDALCEFB_01268;inference=ab initio prediction:Prodigal:002006;locus_tag=IDALCEFB_01268;product=hypothetical protein
sca00003	Prodigal:002006	CDS	292672	293430	.	+	0	ID=IDALCEFB_01269;eC_number=2.3.1.89;Name=dapH_3;gene=dapH_3;inference=ab initio prediction:Prodigal:002006,protein motif:HAMAP:MF_01691;locus_tag=IDALCEFB_01269;product=2%2C3%2C4%2C5-tetrahydropyridine-2%2C6-dicarboxylate N-acetyltransferase
sca00003	Prodigal:002006	CDS	293550	293735	.	-	0	ID=IDALCEFB_01270;inference=ab initio prediction:Prodigal:002006;locus_tag=IDALCEFB_01270;product=hypothetical protein
sca00003	Prodigal:002006	CDS	294437	294703	.	-	0	ID=IDALCEFB_01271;inference=ab initio prediction:Prodigal:002006;locus_tag=IDALCEFB_01271;product=hypothetical protein
sca00003	Prodigal:002006	CDS	294860	295051	.	-	0	ID=IDALCEFB_01272;inference=ab initio prediction:Prodigal:002006;locus_tag=IDALCEFB_01272;product=hypothetical protein
sca00003	Prodigal:002006	CDS	295115	295939	.	-	0	ID=IDALCEFB_01273;inference=ab initio prediction:Prodigal:002006;locus_tag=IDALCEFB_01273;product=hypothetical protein
sca00003	Prodigal:002006	CDS	295936	297675	.	-	0	ID=IDALCEFB_01274;inference=ab initio prediction:Prodigal:002006;locus_tag=IDALCEFB_01274;product=hypothetical protein
sca00003	Prodigal:002006	CDS	298030	298578	.	+	0	ID=IDALCEFB_01275;inference=ab initio prediction:Prodigal:002006;locus_tag=IDALCEFB_01275;product=hypothetical protein
sca00003	Prodigal:002006	CDS	298659	298925	.	-	0	ID=IDALCEFB_01276;inference=ab initio prediction:Prodigal:002006;locus_tag=IDALCEFB_01276;product=hypothetical protein
sca00003	Prodigal:002006	CDS	299356	300516	.	+	0	ID=IDALCEFB_01277;inference=ab initio prediction:Prodigal:002006;locus_tag=IDALCEFB_01277;product=hypothetical protein
sca00003	Prodigal:002006	CDS	300524	302671	.	-	0	ID=IDALCEFB_01278;Name=cntO;gene=cntO;inference=ab initio prediction:Prodigal:002006,similar to AA sequence:UniProtKB:A0A0H2ZI93;locus_tag=IDALCEFB_01278;product=Metal-pseudopaline receptor CntO
sca00003	Prodigal:002006	CDS	303051	303863	.	+	0	ID=IDALCEFB_01279;inference=ab initio prediction:Prodigal:002006;locus_tag=IDALCEFB_01279;product=hypothetical protein
sca00003	Prodigal:002006	CDS	303934	304254	.	-	0	ID=IDALCEFB_01280;inference=ab initio prediction:Prodigal:002006;locus_tag=IDALCEFB_01280;product=hypothetical protein
sca00003	Prodigal:002006	CDS	304524	306656	.	-	0	ID=IDALCEFB_01281;eC_number=3.6.4.12;Name=recG;db_xref=COG:COG1200;gene=recG;inference=ab initio prediction:Prodigal:002006,similar to AA sequence:UniProtKB:P24230;locus_tag=IDALCEFB_01281;product=ATP-dependent DNA helicase RecG
sca00003	Prodigal:002006	CDS	306775	307659	.	+	0	ID=IDALCEFB_01282;eC_number=3.8.1.3;db_xref=COG:COG0596;inference=ab initio prediction:Prodigal:002006,similar to AA sequence:UniProtKB:Q6NAM1;locus_tag=IDALCEFB_01282;product=Fluoroacetate dehalogenase
sca00003	Prodigal:002006	CDS	307754	308974	.	+	0	ID=IDALCEFB_01283;eC_number=1.14.13.-;Name=ubiL_2;db_xref=COG:COG0654;gene=ubiL_2;inference=ab initio prediction:Prodigal:002006,similar to AA sequence:UniProtKB:Q2RMZ4;locus_tag=IDALCEFB_01283;product=Ubiquinone hydroxylase UbiL
sca00003	Prodigal:002006	CDS	309012	309356	.	-	0	ID=IDALCEFB_01284;inference=ab initio prediction:Prodigal:002006;locus_tag=IDALCEFB_01284;product=hypothetical protein
sca00003	Prodigal:002006	CDS	309517	310734	.	-	0	ID=IDALCEFB_01285;inference=ab initio prediction:Prodigal:002006;locus_tag=IDALCEFB_01285;product=hypothetical protein
sca00003	Prodigal:002006	CDS	311097	311858	.	+	0	ID=IDALCEFB_01286;inference=ab initio prediction:Prodigal:002006;locus_tag=IDALCEFB_01286;product=hypothetical protein
sca00003	Prodigal:002006	CDS	311963	312301	.	-	0	ID=IDALCEFB_01287;Name=hspQ;gene=hspQ;inference=ab initio prediction:Prodigal:002006,protein motif:HAMAP:MF_01194;locus_tag=IDALCEFB_01287;product=Heat shock protein HspQ
sca00003	Prodigal:002006	CDS	312369	313079	.	-	0	ID=IDALCEFB_01288;eC_number=4.2.1.103;Name=inhA;gene=inhA;inference=ab initio prediction:Prodigal:002006,similar to AA sequence:UniProtKB:Q8G9F9;locus_tag=IDALCEFB_01288;product=Isonitrile hydratase
sca00003	Prodigal:002006	CDS	313133	314128	.	+	0	ID=IDALCEFB_01289;Name=rhaS_1;gene=rhaS_1;inference=ab initio prediction:Prodigal:002006,protein motif:HAMAP:MF_01534;locus_tag=IDALCEFB_01289;product=HTH-type transcriptional activator RhaS
sca00003	Prodigal:002006	CDS	314138	315151	.	-	0	ID=IDALCEFB_01290;inference=ab initio prediction:Prodigal:002006;locus_tag=IDALCEFB_01290;product=hypothetical protein
sca00003	Prodigal:002006	CDS	315148	315816	.	-	0	ID=IDALCEFB_01291;inference=ab initio prediction:Prodigal:002006;locus_tag=IDALCEFB_01291;product=hypothetical protein
sca00003	Prodigal:002006	CDS	316024	316449	.	+	0	ID=IDALCEFB_01292;Name=ompR_1;gene=ompR_1;inference=ab initio prediction:Prodigal:002006,similar to AA sequence:UniProtKB:P0AA16;locus_tag=IDALCEFB_01292;product=Transcriptional regulatory protein OmpR
sca00003	Prodigal:002006	CDS	316465	316860	.	+	0	ID=IDALCEFB_01293;inference=ab initio prediction:Prodigal:002006;locus_tag=IDALCEFB_01293;product=hypothetical protein
sca00003	Prodigal:002006	CDS	316866	317492	.	-	0	ID=IDALCEFB_01294;inference=ab initio prediction:Prodigal:002006;locus_tag=IDALCEFB_01294;product=hypothetical protein
sca00003	Prodigal:002006	CDS	317517	318056	.	-	0	ID=IDALCEFB_01295;eC_number=3.6.1.-;Name=rppH_2;db_xref=COG:COG0494;gene=rppH_2;inference=ab initio prediction:Prodigal:002006,similar to AA sequence:UniProtKB:P35640;locus_tag=IDALCEFB_01295;product=RNA pyrophosphohydrolase
sca00003	Prodigal:002006	CDS	318117	319346	.	-	0	ID=IDALCEFB_01296;inference=ab initio prediction:Prodigal:002006;locus_tag=IDALCEFB_01296;product=hypothetical protein
sca00003	Prodigal:002006	CDS	319676	320185	.	+	0	ID=IDALCEFB_01297;Name=yciE;db_xref=COG:COG3685;gene=yciE;inference=ab initio prediction:Prodigal:002006,similar to AA sequence:UniProtKB:P21363;locus_tag=IDALCEFB_01297;product=Protein YciE
sca00003	Prodigal:002006	CDS	320228	321565	.	-	0	ID=IDALCEFB_01298;eC_number=3.4.21.102;Name=ctpB;db_xref=COG:COG0793;gene=ctpB;inference=ab initio prediction:Prodigal:002006,similar to AA sequence:UniProtKB:O35002;locus_tag=IDALCEFB_01298;product=Carboxy-terminal processing protease CtpB
sca00003	Prodigal:002006	CDS	321565	322878	.	-	0	ID=IDALCEFB_01299;inference=ab initio prediction:Prodigal:002006;locus_tag=IDALCEFB_01299;product=hypothetical protein
sca00003	Prodigal:002006	CDS	322974	323459	.	-	0	ID=IDALCEFB_01300;eC_number=2.1.1.177;Name=rlmH;db_xref=COG:COG1576;gene=rlmH;inference=ab initio prediction:Prodigal:002006,similar to AA sequence:UniProtKB:P0C1V0;locus_tag=IDALCEFB_01300;product=Ribosomal RNA large subunit methyltransferase H
sca00003	Prodigal:002006	CDS	323481	323879	.	-	0	ID=IDALCEFB_01301;Name=rsfS;gene=rsfS;inference=ab initio prediction:Prodigal:002006,similar to AA sequence:UniProtKB:Q5NLX3;locus_tag=IDALCEFB_01301;product=Ribosomal silencing factor RsfS
sca00003	Prodigal:002006	CDS	324015	324590	.	-	0	ID=IDALCEFB_01302;eC_number=2.7.7.18;Name=nadD;gene=nadD;inference=ab initio prediction:Prodigal:002006,similar to AA sequence:UniProtKB:C3L5T6;locus_tag=IDALCEFB_01302;product=putative nicotinate-nucleotide adenylyltransferase
sca00003	Prodigal:002006	CDS	324649	325947	.	-	0	ID=IDALCEFB_01303;eC_number=1.2.1.41;Name=proA_1;gene=proA_1;inference=ab initio prediction:Prodigal:002006,similar to AA sequence:UniProtKB:Q2SZ88;locus_tag=IDALCEFB_01303;product=Gamma-glutamyl phosphate reductase
sca00003	Prodigal:002006	CDS	326048	327163	.	-	0	ID=IDALCEFB_01304;eC_number=2.7.2.11;Name=proB;gene=proB;inference=ab initio prediction:Prodigal:002006,similar to AA sequence:UniProtKB:Q2SZF9;locus_tag=IDALCEFB_01304;product=Glutamate 5-kinase
sca00003	Prodigal:002006	CDS	327250	328278	.	-	0	ID=IDALCEFB_01305;eC_number=3.6.5.-;Name=cgtA;gene=cgtA;inference=ab initio prediction:Prodigal:002006,similar to AA sequence:UniProtKB:B8GYI7;locus_tag=IDALCEFB_01305;product=GTPase Obg/CgtA
sca00003	Prodigal:002006	CDS	328332	328937	.	-	0	ID=IDALCEFB_01306;inference=ab initio prediction:Prodigal:002006;locus_tag=IDALCEFB_01306;product=hypothetical protein
sca00003	Prodigal:002006	CDS	329120	329386	.	-	0	ID=IDALCEFB_01307;Name=rpmA;db_xref=COG:COG0211;gene=rpmA;inference=ab initio prediction:Prodigal:002006,similar to AA sequence:UniProtKB:Q6NDE9;locus_tag=IDALCEFB_01307;product=50S ribosomal protein L27
sca00003	Prodigal:002006	CDS	329452	329766	.	-	0	ID=IDALCEFB_01308;Name=rplU;db_xref=COG:COG0261;gene=rplU;inference=ab initio prediction:Prodigal:002006,similar to AA sequence:UniProtKB:P0AG48;locus_tag=IDALCEFB_01308;product=50S ribosomal protein L21
sca00003	Prodigal:002006	CDS	329954	330325	.	-	0	ID=IDALCEFB_01309;inference=ab initio prediction:Prodigal:002006;locus_tag=IDALCEFB_01309;product=hypothetical protein
sca00003	Prodigal:002006	CDS	330322	330939	.	-	0	ID=IDALCEFB_01310;Name=yceI_2;db_xref=COG:COG2353;gene=yceI_2;inference=ab initio prediction:Prodigal:002006,similar to AA sequence:UniProtKB:P0A8X2;locus_tag=IDALCEFB_01310;product=Protein YceI
sca00003	Prodigal:002006	CDS	331091	331708	.	+	0	ID=IDALCEFB_01311;eC_number=3.6.4.12;Name=ruvA;db_xref=COG:COG0632;gene=ruvA;inference=ab initio prediction:Prodigal:002006,similar to AA sequence:UniProtKB:P0A809;locus_tag=IDALCEFB_01311;product=Holliday junction ATP-dependent DNA helicase RuvA
sca00003	Prodigal:002006	CDS	331741	333321	.	-	0	ID=IDALCEFB_01312;inference=ab initio prediction:Prodigal:002006;locus_tag=IDALCEFB_01312;product=hypothetical protein
sca00003	Prodigal:002006	CDS	334011	334508	.	+	0	ID=IDALCEFB_01313;eC_number=1.16.3.1;Name=bfr;db_xref=COG:COG2193;gene=bfr;inference=ab initio prediction:Prodigal:002006,similar to AA sequence:UniProtKB:Q59738;locus_tag=IDALCEFB_01313;product=Bacterioferritin
sca00003	Prodigal:002006	CDS	334659	335456	.	+	0	ID=IDALCEFB_01314;eC_number=1.17.1.8;Name=dapB;db_xref=COG:COG0289;gene=dapB;inference=ab initio prediction:Prodigal:002006,similar to AA sequence:UniProtKB:Q6G2G3;locus_tag=IDALCEFB_01314;product=4-hydroxy-tetrahydrodipicolinate reductase
sca00003	Prodigal:002006	CDS	335577	336212	.	+	0	ID=IDALCEFB_01315;eC_number=5.4.2.11;Name=gpmA_1;db_xref=COG:COG0588;gene=gpmA_1;inference=ab initio prediction:Prodigal:002006,similar to AA sequence:UniProtKB:O51602;locus_tag=IDALCEFB_01315;product=2%2C3-bisphosphoglycerate-dependent phosphoglycerate mutase
sca00003	Prodigal:002006	CDS	336209	336859	.	+	0	ID=IDALCEFB_01316;inference=ab initio prediction:Prodigal:002006;locus_tag=IDALCEFB_01316;product=hypothetical protein
sca00003	Prodigal:002006	CDS	336962	337915	.	+	0	ID=IDALCEFB_01317;inference=ab initio prediction:Prodigal:002006;locus_tag=IDALCEFB_01317;product=hypothetical protein
sca00003	Prodigal:002006	CDS	337978	338871	.	+	0	ID=IDALCEFB_01318;Name=gltR;db_xref=COG:COG0583;gene=gltR;inference=ab initio prediction:Prodigal:002006,similar to AA sequence:UniProtKB:P94501;locus_tag=IDALCEFB_01318;product=HTH-type transcriptional regulator GltR
sca00003	Prodigal:002006	CDS	339002	339817	.	+	0	ID=IDALCEFB_01319;eC_number=4.2.1.-;db_xref=COG:COG4336;inference=ab initio prediction:Prodigal:002006,similar to AA sequence:UniProtKB:Q8U919;locus_tag=IDALCEFB_01319;product=Putative hydro-lyase
sca00003	Prodigal:002006	CDS	340003	341274	.	+	0	ID=IDALCEFB_01320;Name=yjhB;gene=yjhB;inference=ab initio prediction:Prodigal:002006,similar to AA sequence:UniProtKB:P39352;locus_tag=IDALCEFB_01320;product=Putative metabolite transport protein YjhB
sca00003	Prodigal:002006	CDS	341295	342056	.	+	0	ID=IDALCEFB_01321;eC_number=3.5.2.9;Name=pxpA_1;db_xref=COG:COG1540;gene=pxpA_1;inference=ab initio prediction:Prodigal:002006,similar to AA sequence:UniProtKB:P42963;locus_tag=IDALCEFB_01321;product=5-oxoprolinase subunit A
sca00003	Prodigal:002006	CDS	342053	342781	.	+	0	ID=IDALCEFB_01322;eC_number=3.5.2.9;Name=pxpB_1;db_xref=COG:COG2049;gene=pxpB_1;inference=ab initio prediction:Prodigal:002006,similar to AA sequence:UniProtKB:P60495;locus_tag=IDALCEFB_01322;product=5-oxoprolinase subunit B
sca00003	Prodigal:002006	CDS	342778	343848	.	+	0	ID=IDALCEFB_01323;eC_number=3.5.2.9;Name=pxpC_1;db_xref=COG:COG1984;gene=pxpC_1;inference=ab initio prediction:Prodigal:002006,similar to AA sequence:UniProtKB:P75745;locus_tag=IDALCEFB_01323;product=5-oxoprolinase subunit C
sca00003	Prodigal:002006	CDS	343959	344387	.	-	0	ID=IDALCEFB_01324;inference=ab initio prediction:Prodigal:002006;locus_tag=IDALCEFB_01324;product=hypothetical protein
sca00003	Prodigal:002006	CDS	344525	345313	.	-	0	ID=IDALCEFB_01325;inference=ab initio prediction:Prodigal:002006;locus_tag=IDALCEFB_01325;product=hypothetical protein
sca00003	Prodigal:002006	CDS	345641	346675	.	+	0	ID=IDALCEFB_01326;eC_number=1.2.1.11;Name=asd2;db_xref=COG:COG0136;gene=asd2;inference=ab initio prediction:Prodigal:002006,similar to AA sequence:UniProtKB:P23247;locus_tag=IDALCEFB_01326;product=Aspartate-semialdehyde dehydrogenase 2
sca00003	Prodigal:002006	CDS	346872	347591	.	-	0	ID=IDALCEFB_01327;Name=livF_6;db_xref=COG:COG0410;gene=livF_6;inference=ab initio prediction:Prodigal:002006,similar to AA sequence:UniProtKB:P22731;locus_tag=IDALCEFB_01327;product=High-affinity branched-chain amino acid transport ATP-binding protein LivF
sca00003	Prodigal:002006	CDS	347584	349638	.	-	0	ID=IDALCEFB_01328;eC_number=7.6.2.8;Name=btuD_5;gene=btuD_5;inference=ab initio prediction:Prodigal:002006,protein motif:HAMAP:MF_01005;locus_tag=IDALCEFB_01328;product=Vitamin B12 import ATP-binding protein BtuD
sca00003	Prodigal:002006	CDS	349644	350516	.	-	0	ID=IDALCEFB_01329;Name=livH_8;db_xref=COG:COG0559;gene=livH_8;inference=ab initio prediction:Prodigal:002006,similar to AA sequence:UniProtKB:P0AEX7;locus_tag=IDALCEFB_01329;product=High-affinity branched-chain amino acid transport system permease protein LivH
sca00003	Prodigal:002006	CDS	350796	352013	.	-	0	ID=IDALCEFB_01330;inference=ab initio prediction:Prodigal:002006;locus_tag=IDALCEFB_01330;product=hypothetical protein
sca00003	Prodigal:002006	CDS	352294	352587	.	-	0	ID=IDALCEFB_01331;inference=ab initio prediction:Prodigal:002006,similar to AA sequence:UniProtKB:B8H4R9;locus_tag=IDALCEFB_01331;note=UPF0335 protein CCNA_03428;product=hypothetical protein
sca00003	Prodigal:002006	CDS	352689	352994	.	-	0	ID=IDALCEFB_01332;inference=ab initio prediction:Prodigal:002006;locus_tag=IDALCEFB_01332;product=hypothetical protein
sca00003	Prodigal:002006	CDS	353018	353773	.	-	0	ID=IDALCEFB_01333;inference=ab initio prediction:Prodigal:002006;locus_tag=IDALCEFB_01333;product=hypothetical protein
sca00003	Prodigal:002006	CDS	354020	355354	.	+	0	ID=IDALCEFB_01334;eC_number=1.1.1.81;Name=ttuD;gene=ttuD;inference=ab initio prediction:Prodigal:002006,similar to AA sequence:UniProtKB:Q44472;locus_tag=IDALCEFB_01334;product=Putative hydroxypyruvate reductase
sca00003	Prodigal:002006	CDS	355458	355784	.	+	0	ID=IDALCEFB_01335;inference=ab initio prediction:Prodigal:002006;locus_tag=IDALCEFB_01335;product=hypothetical protein
sca00003	Prodigal:002006	CDS	355788	356384	.	-	0	ID=IDALCEFB_01336;inference=ab initio prediction:Prodigal:002006;locus_tag=IDALCEFB_01336;product=hypothetical protein
sca00003	Prodigal:002006	CDS	356420	357037	.	-	0	ID=IDALCEFB_01337;inference=ab initio prediction:Prodigal:002006;locus_tag=IDALCEFB_01337;product=hypothetical protein
sca00003	Prodigal:002006	CDS	357398	358834	.	+	0	ID=IDALCEFB_01338;eC_number=2.7.1.40;Name=ttuE_2;gene=ttuE_2;inference=ab initio prediction:Prodigal:002006,similar to AA sequence:UniProtKB:P70789;locus_tag=IDALCEFB_01338;product=Pyruvate kinase
sca00003	Prodigal:002006	CDS	358844	359854	.	-	0	ID=IDALCEFB_01339;eC_number=3.8.1.5;Name=dhmA2;gene=dhmA2;inference=ab initio prediction:Prodigal:002006,similar to AA sequence:UniProtKB:P9WMS1;locus_tag=IDALCEFB_01339;product=Haloalkane dehalogenase 2
sca00003	Prodigal:002006	CDS	359886	360509	.	-	0	ID=IDALCEFB_01340;inference=ab initio prediction:Prodigal:002006;locus_tag=IDALCEFB_01340;product=hypothetical protein
sca00003	Prodigal:002006	CDS	360653	360778	.	-	0	ID=IDALCEFB_01341;Name=rpmJ;db_xref=COG:COG0257;gene=rpmJ;inference=ab initio prediction:Prodigal:002006,similar to AA sequence:UniProtKB:Q6N253;locus_tag=IDALCEFB_01341;product=50S ribosomal protein L36
sca00003	Prodigal:002006	CDS	360977	361540	.	-	0	ID=IDALCEFB_01342;inference=ab initio prediction:Prodigal:002006,similar to AA sequence:UniProtKB:O84741;locus_tag=IDALCEFB_01342;note=UPF0098 protein CT_736;product=hypothetical protein
sca00003	Prodigal:002006	CDS	361587	362351	.	-	0	ID=IDALCEFB_01343;eC_number=2.1.1.222;Name=ubiG;db_xref=COG:COG2227;gene=ubiG;inference=ab initio prediction:Prodigal:002006,similar to AA sequence:UniProtKB:P17993;locus_tag=IDALCEFB_01343;product=Ubiquinone biosynthesis O-methyltransferase
sca00003	Prodigal:002006	CDS	362568	363803	.	+	0	ID=IDALCEFB_01344;eC_number=2.7.2.4;db_xref=COG:COG0527;inference=ab initio prediction:Prodigal:002006,similar to AA sequence:UniProtKB:Q88EI9;locus_tag=IDALCEFB_01344;product=Aspartate kinase
sca00003	Prodigal:002006	CDS	363949	366210	.	+	0	ID=IDALCEFB_01345;eC_number=2.7.3.9;Name=ptsP;db_xref=COG:COG3605;gene=ptsP;inference=ab initio prediction:Prodigal:002006,similar to AA sequence:UniProtKB:P37177;locus_tag=IDALCEFB_01345;product=Phosphoenolpyruvate-dependent phosphotransferase system
sca00003	Prodigal:002006	CDS	366320	367405	.	+	0	ID=IDALCEFB_01346;Name=prfA;db_xref=COG:COG0216;gene=prfA;inference=ab initio prediction:Prodigal:002006,similar to AA sequence:UniProtKB:P0A7I0;locus_tag=IDALCEFB_01346;product=Peptide chain release factor RF1
sca00003	Prodigal:002006	CDS	367402	368277	.	+	0	ID=IDALCEFB_01347;eC_number=2.1.1.297;Name=prmC_1;db_xref=COG:COG2890;gene=prmC_1;inference=ab initio prediction:Prodigal:002006,similar to AA sequence:UniProtKB:P0ACC1;locus_tag=IDALCEFB_01347;product=Release factor glutamine methyltransferase
sca00003	Prodigal:002006	CDS	368773	369891	.	+	0	ID=IDALCEFB_01348;inference=ab initio prediction:Prodigal:002006;locus_tag=IDALCEFB_01348;product=hypothetical protein
sca00003	Prodigal:002006	CDS	370029	370859	.	+	0	ID=IDALCEFB_01349;inference=ab initio prediction:Prodigal:002006;locus_tag=IDALCEFB_01349;product=hypothetical protein
sca00003	Prodigal:002006	CDS	370890	371192	.	-	0	ID=IDALCEFB_01350;inference=ab initio prediction:Prodigal:002006;locus_tag=IDALCEFB_01350;product=hypothetical protein
sca00003	Prodigal:002006	CDS	371266	371637	.	+	0	ID=IDALCEFB_01351;Name=divK_1;gene=divK_1;inference=ab initio prediction:Prodigal:002006,similar to AA sequence:UniProtKB:Q7BBW0;locus_tag=IDALCEFB_01351;product=Polar-differentiation response regulator DivK
sca00003	Prodigal:002006	CDS	371721	373094	.	+	0	ID=IDALCEFB_01352;Name=pleD_1;gene=pleD_1;inference=ab initio prediction:Prodigal:002006,similar to AA sequence:UniProtKB:B8GZM2;locus_tag=IDALCEFB_01352;product=Response regulator PleD
sca00003	Prodigal:002006	CDS	373235	374197	.	+	0	ID=IDALCEFB_01353;eC_number=2.1.3.15;Name=accA;db_xref=COG:COG0825;gene=accA;inference=ab initio prediction:Prodigal:002006,similar to AA sequence:UniProtKB:P0ABD5;locus_tag=IDALCEFB_01353;product=Acetyl-coenzyme A carboxylase carboxyl transferase subunit alpha
sca00003	Prodigal:002006	CDS	374194	374919	.	+	0	ID=IDALCEFB_01354;inference=ab initio prediction:Prodigal:002006;locus_tag=IDALCEFB_01354;product=hypothetical protein
sca00003	Prodigal:002006	CDS	374933	375844	.	-	0	ID=IDALCEFB_01355;Name=dmlR_2;gene=dmlR_2;inference=ab initio prediction:Prodigal:002006,similar to AA sequence:UniProtKB:P76250;locus_tag=IDALCEFB_01355;product=HTH-type transcriptional regulator DmlR
sca00003	Prodigal:002006	CDS	375943	377109	.	+	0	ID=IDALCEFB_01356;Name=ydhP_1;db_xref=COG:COG2814;gene=ydhP_1;inference=ab initio prediction:Prodigal:002006,similar to AA sequence:UniProtKB:P77389;locus_tag=IDALCEFB_01356;product=Inner membrane transport protein YdhP
sca00003	Prodigal:002006	CDS	377273	378820	.	+	0	ID=IDALCEFB_01357;inference=ab initio prediction:Prodigal:002006;locus_tag=IDALCEFB_01357;product=hypothetical protein
sca00003	Prodigal:002006	CDS	378825	378998	.	-	0	ID=IDALCEFB_01358;inference=ab initio prediction:Prodigal:002006;locus_tag=IDALCEFB_01358;product=hypothetical protein
sca00003	Prodigal:002006	CDS	379102	379383	.	+	0	ID=IDALCEFB_01359;inference=ab initio prediction:Prodigal:002006;locus_tag=IDALCEFB_01359;product=hypothetical protein
sca00003	Prodigal:002006	CDS	379528	381093	.	-	0	ID=IDALCEFB_01360;inference=ab initio prediction:Prodigal:002006;locus_tag=IDALCEFB_01360;product=hypothetical protein
sca00003	Prodigal:002006	CDS	381182	381502	.	-	0	ID=IDALCEFB_01361;inference=ab initio prediction:Prodigal:002006;locus_tag=IDALCEFB_01361;product=hypothetical protein
sca00003	Prodigal:002006	CDS	381502	381993	.	-	0	ID=IDALCEFB_01362;Name=crtK-2;db_xref=COG:COG3476;gene=crtK-2;inference=ab initio prediction:Prodigal:002006,similar to AA sequence:UniProtKB:Q8KBX2;locus_tag=IDALCEFB_01362;product=Tryptophan-rich protein TspO
sca00003	Prodigal:002006	CDS	381990	383207	.	-	0	ID=IDALCEFB_01363;inference=ab initio prediction:Prodigal:002006;locus_tag=IDALCEFB_01363;product=hypothetical protein
sca00003	Prodigal:002006	CDS	383211	384536	.	-	0	ID=IDALCEFB_01364;Name=pucC_1;gene=pucC_1;inference=ab initio prediction:Prodigal:002006,similar to AA sequence:UniProtKB:P23462;locus_tag=IDALCEFB_01364;product=Protein PucC
sca00003	Prodigal:002006	CDS	384536	385420	.	-	0	ID=IDALCEFB_01365;eC_number=2.5.1.74;Name=menA;gene=menA;inference=ab initio prediction:Prodigal:002006,protein motif:HAMAP:MF_01937;locus_tag=IDALCEFB_01365;product=1%2C4-dihydroxy-2-naphthoate octaprenyltransferase
sca00003	Prodigal:002006	CDS	385544	386890	.	-	0	ID=IDALCEFB_01366;inference=ab initio prediction:Prodigal:002006;locus_tag=IDALCEFB_01366;product=hypothetical protein
sca00003	Prodigal:002006	CDS	387019	387834	.	-	0	ID=IDALCEFB_01367;inference=ab initio prediction:Prodigal:002006;locus_tag=IDALCEFB_01367;product=hypothetical protein
sca00003	Prodigal:002006	CDS	388158	388676	.	+	0	ID=IDALCEFB_01368;inference=ab initio prediction:Prodigal:002006;locus_tag=IDALCEFB_01368;product=hypothetical protein
sca00003	Prodigal:002006	CDS	388673	389947	.	+	0	ID=IDALCEFB_01369;eC_number=1.3.7.7;Name=bchN;db_xref=COG:COG2710;gene=bchN;inference=ab initio prediction:Prodigal:002006,similar to AA sequence:UniProtKB:P26164;locus_tag=IDALCEFB_01369;product=Light-independent protochlorophyllide reductase subunit N
sca00003	Prodigal:002006	CDS	389952	391523	.	+	0	ID=IDALCEFB_01370;eC_number=1.3.7.7;Name=bchB;db_xref=COG:COG2710;gene=bchB;inference=ab initio prediction:Prodigal:002006,similar to AA sequence:UniProtKB:P26163;locus_tag=IDALCEFB_01370;product=Light-independent protochlorophyllide reductase subunit B
sca00003	Prodigal:002006	CDS	391498	395202	.	+	0	ID=IDALCEFB_01371;inference=ab initio prediction:Prodigal:002006;locus_tag=IDALCEFB_01371;product=hypothetical protein
sca00003	Prodigal:002006	CDS	395199	396092	.	+	0	ID=IDALCEFB_01372;eC_number=1.3.7.7;Name=bchL;db_xref=COG:COG1348;gene=bchL;inference=ab initio prediction:Prodigal:002006,similar to AA sequence:UniProtKB:Q9RFD6;locus_tag=IDALCEFB_01372;product=Light-independent protochlorophyllide reductase iron-sulfur ATP-binding protein
sca00003	Prodigal:002006	CDS	396092	396802	.	+	0	ID=IDALCEFB_01373;eC_number=2.1.1.11;Name=bchM;db_xref=COG:COG2227;gene=bchM;inference=ab initio prediction:Prodigal:002006,similar to AA sequence:UniProtKB:P26236;locus_tag=IDALCEFB_01373;product=Magnesium-protoporphyrin O-methyltransferase
sca00003	Prodigal:002006	CDS	396799	398190	.	+	0	ID=IDALCEFB_01374;Name=pucC_2;gene=pucC_2;inference=ab initio prediction:Prodigal:002006,similar to AA sequence:UniProtKB:P23462;locus_tag=IDALCEFB_01374;product=Protein PucC
sca00003	Prodigal:002006	CDS	398209	398988	.	+	0	ID=IDALCEFB_01375;Name=puhA;gene=puhA;inference=ab initio prediction:Prodigal:002006,similar to AA sequence:UniProtKB:P0C0Y7;locus_tag=IDALCEFB_01375;product=Reaction center protein H chain
sca00003	Prodigal:002006	CDS	398985	399635	.	+	0	ID=IDALCEFB_01376;inference=ab initio prediction:Prodigal:002006;locus_tag=IDALCEFB_01376;product=hypothetical protein
sca00003	Prodigal:002006	CDS	399650	400129	.	+	0	ID=IDALCEFB_01377;inference=ab initio prediction:Prodigal:002006;locus_tag=IDALCEFB_01377;product=hypothetical protein
sca00003	Prodigal:002006	CDS	400129	400425	.	+	0	ID=IDALCEFB_01378;inference=ab initio prediction:Prodigal:002006;locus_tag=IDALCEFB_01378;product=hypothetical protein
sca00003	Prodigal:002006	CDS	400422	401486	.	+	0	ID=IDALCEFB_01379;inference=ab initio prediction:Prodigal:002006;locus_tag=IDALCEFB_01379;product=hypothetical protein
sca00003	Prodigal:002006	CDS	401488	402276	.	+	0	ID=IDALCEFB_01380;inference=ab initio prediction:Prodigal:002006;locus_tag=IDALCEFB_01380;product=hypothetical protein
sca00003	Prodigal:002006	CDS	402411	403628	.	+	0	ID=IDALCEFB_01381;eC_number=2.3.1.37;Name=hemA_1;db_xref=COG:COG0156;gene=hemA_1;inference=ab initio prediction:Prodigal:002006,similar to AA sequence:UniProtKB:P18079;locus_tag=IDALCEFB_01381;product=5-aminolevulinate synthase
sca00003	Prodigal:002006	CDS	403788	404798	.	+	0	ID=IDALCEFB_01382;eC_number=6.6.1.1;Name=bchI;db_xref=COG:COG1239;gene=bchI;inference=ab initio prediction:Prodigal:002006,similar to AA sequence:UniProtKB:P26239;locus_tag=IDALCEFB_01382;product=Magnesium-chelatase 38 kDa subunit
sca00003	Prodigal:002006	CDS	404795	406456	.	+	0	ID=IDALCEFB_01383;eC_number=6.6.1.1;Name=bchD;db_xref=COG:COG1240;gene=bchD;inference=ab initio prediction:Prodigal:002006,similar to AA sequence:UniProtKB:P26175;locus_tag=IDALCEFB_01383;product=Magnesium-chelatase 60 kDa subunit
sca00003	Prodigal:002006	CDS	406462	406602	.	-	0	ID=IDALCEFB_01384;inference=ab initio prediction:Prodigal:002006;locus_tag=IDALCEFB_01384;product=hypothetical protein
sca00003	Prodigal:002006	CDS	406842	407747	.	+	0	ID=IDALCEFB_01385;eC_number=3.7.1.17;Name=hsaD_1;gene=hsaD_1;inference=ab initio prediction:Prodigal:002006,similar to AA sequence:UniProtKB:Q9KWQ6;locus_tag=IDALCEFB_01385;product=4%2C5:9%2C10-diseco-3-hydroxy-5%2C9%2C17-trioxoandrosta-1(10)%2C2-diene-4-oate hydrolase
sca00003	Prodigal:002006	CDS	407812	409125	.	+	0	ID=IDALCEFB_01386;eC_number=4.99.1.12;Name=larC;gene=larC;inference=ab initio prediction:Prodigal:002006,protein motif:HAMAP:MF_01074;locus_tag=IDALCEFB_01386;product=Pyridinium-3%2C5-bisthiocarboxylic acid mononucleotide nickel insertion protein
sca00003	Prodigal:002006	CDS	409122	409943	.	+	0	ID=IDALCEFB_01387;inference=ab initio prediction:Prodigal:002006;locus_tag=IDALCEFB_01387;product=hypothetical protein
sca00003	Prodigal:002006	CDS	409940	410626	.	+	0	ID=IDALCEFB_01388;eC_number=2.5.1.143;Name=larB;db_xref=COG:COG1691;gene=larB;inference=ab initio prediction:Prodigal:002006,similar to AA sequence:UniProtKB:F9UST0;locus_tag=IDALCEFB_01388;product=Pyridinium-3%2C5-biscarboxylic acid mononucleotide synthase
sca00003	Prodigal:002006	CDS	410703	411812	.	+	0	ID=IDALCEFB_01389;inference=ab initio prediction:Prodigal:002006;locus_tag=IDALCEFB_01389;product=hypothetical protein
sca00003	Prodigal:002006	CDS	411923	412513	.	-	0	ID=IDALCEFB_01390;eC_number=5.4.2.11;Name=gpmA_2;gene=gpmA_2;inference=ab initio prediction:Prodigal:002006,protein motif:HAMAP:MF_01039;locus_tag=IDALCEFB_01390;product=2%2C3-bisphosphoglycerate-dependent phosphoglycerate mutase
sca00003	Prodigal:002006	CDS	412557	413024	.	-	0	ID=IDALCEFB_01391;eC_number=4.4.1.5;Name=gloA_1;db_xref=COG:COG0346;gene=gloA_1;inference=ab initio prediction:Prodigal:002006,similar to AA sequence:UniProtKB:P44638;locus_tag=IDALCEFB_01391;product=Lactoylglutathione lyase
sca00003	Prodigal:002006	CDS	413036	414178	.	-	0	ID=IDALCEFB_01392;Name=recF_1;db_xref=COG:COG1195;gene=recF_1;inference=ab initio prediction:Prodigal:002006,similar to AA sequence:UniProtKB:Q9RVE0;locus_tag=IDALCEFB_01392;product=DNA replication and repair protein RecF
sca00003	Prodigal:002006	CDS	414200	416092	.	-	0	ID=IDALCEFB_01393;eC_number=2.7.13.3;Name=rcsC_13;gene=rcsC_13;inference=ab initio prediction:Prodigal:002006,protein motif:HAMAP:MF_00979;locus_tag=IDALCEFB_01393;product=Sensor histidine kinase RcsC
sca00003	Prodigal:002006	CDS	416085	417791	.	-	0	ID=IDALCEFB_01394;eC_number=2.7.-.-;Name=sasA_5;gene=sasA_5;inference=ab initio prediction:Prodigal:002006,protein motif:HAMAP:MF_01837;locus_tag=IDALCEFB_01394;product=Adaptive-response sensory-kinase SasA
sca00003	Prodigal:002006	CDS	417788	418861	.	-	0	ID=IDALCEFB_01395;eC_number=3.1.1.61;Name=cheB2;db_xref=COG:COG2201;gene=cheB2;inference=ab initio prediction:Prodigal:002006,similar to AA sequence:UniProtKB:Q9I6V9;locus_tag=IDALCEFB_01395;product=Protein-glutamate methylesterase/protein-glutamine glutaminase 2
sca00003	Prodigal:002006	CDS	418914	421142	.	-	0	ID=IDALCEFB_01396;eC_number=2.7.13.3;Name=rcsC_14;gene=rcsC_14;inference=ab initio prediction:Prodigal:002006,protein motif:HAMAP:MF_00979;locus_tag=IDALCEFB_01396;product=Sensor histidine kinase RcsC
sca00003	Prodigal:002006	CDS	421153	421542	.	-	0	ID=IDALCEFB_01397;inference=ab initio prediction:Prodigal:002006;locus_tag=IDALCEFB_01397;product=hypothetical protein
sca00004	Prodigal:002006	CDS	8	241	.	-	0	ID=IDALCEFB_01398;inference=ab initio prediction:Prodigal:002006;locus_tag=IDALCEFB_01398;product=hypothetical protein
sca00004	Prodigal:002006	CDS	364	1140	.	+	0	ID=IDALCEFB_01399;inference=ab initio prediction:Prodigal:002006;locus_tag=IDALCEFB_01399;product=hypothetical protein
sca00004	Prodigal:002006	CDS	1301	1768	.	+	0	ID=IDALCEFB_01400;Name=accB;db_xref=COG:COG0511;gene=accB;inference=ab initio prediction:Prodigal:002006,similar to AA sequence:UniProtKB:P0ABD8;locus_tag=IDALCEFB_01400;product=Biotin carboxyl carrier protein of acetyl-CoA carboxylase
sca00004	Prodigal:002006	CDS	1789	3141	.	+	0	ID=IDALCEFB_01401;eC_number=6.3.4.14;Name=accC;db_xref=COG:COG0439;gene=accC;inference=ab initio prediction:Prodigal:002006,similar to AA sequence:UniProtKB:P43873;locus_tag=IDALCEFB_01401;product=Biotin carboxylase
sca00004	Prodigal:002006	CDS	3201	3881	.	+	0	ID=IDALCEFB_01402;eC_number=2.3.2.6;Name=aat;db_xref=COG:COG2360;gene=aat;inference=ab initio prediction:Prodigal:002006,similar to AA sequence:UniProtKB:P0A8P1;locus_tag=IDALCEFB_01402;product=Leucyl/phenylalanyl-tRNA--protein transferase
sca00004	Prodigal:002006	CDS	3934	4584	.	-	0	ID=IDALCEFB_01403;inference=ab initio prediction:Prodigal:002006;locus_tag=IDALCEFB_01403;product=hypothetical protein
sca00004	Prodigal:002006	CDS	4672	5085	.	-	0	ID=IDALCEFB_01404;inference=ab initio prediction:Prodigal:002006;locus_tag=IDALCEFB_01404;product=hypothetical protein
sca00004	Prodigal:002006	CDS	5569	9273	.	+	0	ID=IDALCEFB_01405;inference=ab initio prediction:Prodigal:002006;locus_tag=IDALCEFB_01405;product=hypothetical protein
sca00004	Prodigal:002006	CDS	9544	10623	.	+	0	ID=IDALCEFB_01406;inference=ab initio prediction:Prodigal:002006;locus_tag=IDALCEFB_01406;product=hypothetical protein
sca00004	Prodigal:002006	CDS	10625	12334	.	-	0	ID=IDALCEFB_01407;inference=ab initio prediction:Prodigal:002006;locus_tag=IDALCEFB_01407;product=hypothetical protein
sca00004	Prodigal:002006	CDS	12339	14777	.	-	0	ID=IDALCEFB_01408;inference=ab initio prediction:Prodigal:002006;locus_tag=IDALCEFB_01408;product=hypothetical protein
sca00004	Prodigal:002006	CDS	14782	15750	.	-	0	ID=IDALCEFB_01409;inference=ab initio prediction:Prodigal:002006;locus_tag=IDALCEFB_01409;product=hypothetical protein
sca00004	Prodigal:002006	CDS	15756	16724	.	-	0	ID=IDALCEFB_01410;eC_number=6.2.1.-;db_xref=COG:COG0172;inference=ab initio prediction:Prodigal:002006,similar to AA sequence:UniProtKB:Q7CWR3;locus_tag=IDALCEFB_01410;product=Amino acid--[acyl-carrier-protein] ligase
sca00004	Prodigal:002006	CDS	16724	17890	.	-	0	ID=IDALCEFB_01411;eC_number=1.3.99.-;db_xref=COG:COG1960;inference=ab initio prediction:Prodigal:002006,similar to AA sequence:UniProtKB:P9WQG1;locus_tag=IDALCEFB_01411;product=putative acyl-CoA dehydrogenase fadE25
sca00004	Prodigal:002006	CDS	17887	18141	.	-	0	ID=IDALCEFB_01412;db_xref=COG:COG0236;inference=ab initio prediction:Prodigal:002006,similar to AA sequence:UniProtKB:A9CHM9;locus_tag=IDALCEFB_01412;product=Aminoacyl carrier protein
sca00004	Prodigal:002006	CDS	18511	19272	.	+	0	ID=IDALCEFB_01413;Name=imuA;gene=imuA;inference=ab initio prediction:Prodigal:002006,similar to AA sequence:UniProtKB:B8H429;locus_tag=IDALCEFB_01413;product=Protein ImuA
sca00004	Prodigal:002006	CDS	19238	20716	.	+	0	ID=IDALCEFB_01414;Name=imuB;gene=imuB;inference=ab initio prediction:Prodigal:002006,similar to AA sequence:UniProtKB:B8H428;locus_tag=IDALCEFB_01414;product=Protein ImuB
sca00004	Prodigal:002006	CDS	20713	24000	.	+	0	ID=IDALCEFB_01415;eC_number=2.7.7.7;Name=dnaE2;gene=dnaE2;inference=ab initio prediction:Prodigal:002006,similar to AA sequence:UniProtKB:B8H427;locus_tag=IDALCEFB_01415;product=Error-prone DNA polymerase
sca00004	Prodigal:002006	CDS	24031	24207	.	-	0	ID=IDALCEFB_01416;inference=ab initio prediction:Prodigal:002006;locus_tag=IDALCEFB_01416;product=hypothetical protein
sca00004	Prodigal:002006	CDS	24341	24790	.	+	0	ID=IDALCEFB_01417;inference=ab initio prediction:Prodigal:002006;locus_tag=IDALCEFB_01417;product=hypothetical protein
sca00004	Prodigal:002006	CDS	24792	24956	.	-	0	ID=IDALCEFB_01418;inference=ab initio prediction:Prodigal:002006;locus_tag=IDALCEFB_01418;product=hypothetical protein
sca00004	Prodigal:002006	CDS	25103	26008	.	-	0	ID=IDALCEFB_01419;Name=acuC;gene=acuC;inference=ab initio prediction:Prodigal:002006,similar to AA sequence:UniProtKB:P64376;locus_tag=IDALCEFB_01419;product=Acetoin utilization protein AcuC
sca00004	Prodigal:002006	CDS	26150	27292	.	+	0	ID=IDALCEFB_01420;inference=ab initio prediction:Prodigal:002006;locus_tag=IDALCEFB_01420;product=hypothetical protein
sca00004	Prodigal:002006	CDS	27317	27805	.	-	0	ID=IDALCEFB_01421;inference=ab initio prediction:Prodigal:002006;locus_tag=IDALCEFB_01421;product=hypothetical protein
sca00004	Prodigal:002006	CDS	28072	28560	.	-	0	ID=IDALCEFB_01422;inference=ab initio prediction:Prodigal:002006;locus_tag=IDALCEFB_01422;product=hypothetical protein
sca00004	Prodigal:002006	CDS	28571	30313	.	-	0	ID=IDALCEFB_01423;Name=smc_1;gene=smc_1;inference=ab initio prediction:Prodigal:002006,protein motif:HAMAP:MF_01894;locus_tag=IDALCEFB_01423;product=Chromosome partition protein Smc
sca00004	Prodigal:002006	CDS	30651	31301	.	-	0	ID=IDALCEFB_01424;eC_number=3.6.1.41;Name=apaH;gene=apaH;inference=ab initio prediction:Prodigal:002006,protein motif:HAMAP:MF_00199;locus_tag=IDALCEFB_01424;product=Bis(5'-nucleosyl)-tetraphosphatase%2C symmetrical
sca00004	Prodigal:002006	CDS	31892	32230	.	+	0	ID=IDALCEFB_01425;inference=ab initio prediction:Prodigal:002006;locus_tag=IDALCEFB_01425;product=hypothetical protein
sca00004	Prodigal:002006	CDS	32230	32775	.	+	0	ID=IDALCEFB_01426;inference=ab initio prediction:Prodigal:002006;locus_tag=IDALCEFB_01426;product=hypothetical protein
sca00004	Aragorn:001002	tRNA	32785	32869	.	-	.	ID=IDALCEFB_01427;inference=COORDINATES:profile:Aragorn:001002;locus_tag=IDALCEFB_01427;product=tRNA-Leu(caa)
sca00004	Prodigal:002006	CDS	33032	33613	.	+	0	ID=IDALCEFB_01428;inference=ab initio prediction:Prodigal:002006;locus_tag=IDALCEFB_01428;product=hypothetical protein
sca00004	Prodigal:002006	CDS	33616	34104	.	+	0	ID=IDALCEFB_01429;Name=dsbB;gene=dsbB;inference=ab initio prediction:Prodigal:002006,protein motif:HAMAP:MF_00286;locus_tag=IDALCEFB_01429;product=Disulfide bond formation protein B
sca00004	Prodigal:002006	CDS	34101	34559	.	-	0	ID=IDALCEFB_01430;inference=ab initio prediction:Prodigal:002006;locus_tag=IDALCEFB_01430;product=hypothetical protein
sca00004	Prodigal:002006	CDS	34579	35418	.	-	0	ID=IDALCEFB_01431;eC_number=3.5.1.128;Name=nit1;gene=nit1;inference=ab initio prediction:Prodigal:002006,similar to AA sequence:UniProtKB:P0DP66;locus_tag=IDALCEFB_01431;product=Deaminated glutathione amidase
sca00004	Prodigal:002006	CDS	35411	35680	.	-	0	ID=IDALCEFB_01432;Name=grxC;db_xref=COG:COG0695;gene=grxC;inference=ab initio prediction:Prodigal:002006,similar to AA sequence:UniProtKB:P0AC62;locus_tag=IDALCEFB_01432;product=Glutaredoxin 3
sca00004	Prodigal:002006	CDS	35784	36140	.	-	0	ID=IDALCEFB_01433;Name=cpdR_1;gene=cpdR_1;inference=ab initio prediction:Prodigal:002006,similar to AA sequence:UniProtKB:Q2YIF7;locus_tag=IDALCEFB_01433;product=Response regulator receiver protein CpdR
sca00004	Prodigal:002006	CDS	36351	37262	.	+	0	ID=IDALCEFB_01434;inference=ab initio prediction:Prodigal:002006;locus_tag=IDALCEFB_01434;product=hypothetical protein
sca00004	Prodigal:002006	CDS	37465	38331	.	-	0	ID=IDALCEFB_01435;eC_number=2.7.7.9;Name=gtaB;db_xref=COG:COG1210;gene=gtaB;inference=ab initio prediction:Prodigal:002006,similar to AA sequence:UniProtKB:Q05852;locus_tag=IDALCEFB_01435;product=UTP--glucose-1-phosphate uridylyltransferase
sca00004	Prodigal:002006	CDS	38498	39490	.	+	0	ID=IDALCEFB_01436;eC_number=5.1.3.2;Name=galE;db_xref=COG:COG1087;gene=galE;inference=ab initio prediction:Prodigal:002006,similar to AA sequence:UniProtKB:Q7WTB1;locus_tag=IDALCEFB_01436;product=UDP-glucose 4-epimerase
sca00004	Prodigal:002006	CDS	39491	40681	.	+	0	ID=IDALCEFB_01437;inference=ab initio prediction:Prodigal:002006,similar to AA sequence:ISfinder:TnXax1;locus_tag=IDALCEFB_01437;product=Tn3 family transposase TnXax1
sca00004	Prodigal:002006	CDS	40758	42149	.	+	0	ID=IDALCEFB_01438;inference=ab initio prediction:Prodigal:002006;locus_tag=IDALCEFB_01438;product=hypothetical protein
sca00004	Prodigal:002006	CDS	42162	43595	.	-	0	ID=IDALCEFB_01439;eC_number=1.4.1.13;Name=gltD;db_xref=COG:COG0493;gene=gltD;inference=ab initio prediction:Prodigal:002006,similar to AA sequence:UniProtKB:P9WN19;locus_tag=IDALCEFB_01439;product=Glutamate synthase [NADPH] small chain
sca00004	Prodigal:002006	CDS	43702	48396	.	-	0	ID=IDALCEFB_01440;eC_number=1.4.7.1;Name=gltB;gene=gltB;inference=ab initio prediction:Prodigal:002006,similar to AA sequence:UniProtKB:P55037;locus_tag=IDALCEFB_01440;product=Ferredoxin-dependent glutamate synthase 1
sca00004	Prodigal:002006	CDS	48790	49728	.	+	0	ID=IDALCEFB_01441;inference=ab initio prediction:Prodigal:002006;locus_tag=IDALCEFB_01441;product=hypothetical protein
sca00004	Prodigal:002006	CDS	49741	50526	.	-	0	ID=IDALCEFB_01442;Name=fdhD;db_xref=COG:COG1526;gene=fdhD;inference=ab initio prediction:Prodigal:002006,similar to AA sequence:UniProtKB:O87816;locus_tag=IDALCEFB_01442;product=Sulfur carrier protein FdhD
sca00004	Prodigal:002006	CDS	50753	51601	.	+	0	ID=IDALCEFB_01443;eC_number=1.9.3.1;Name=ctaC_1;db_xref=COG:COG1622;gene=ctaC_1;inference=ab initio prediction:Prodigal:002006,similar to AA sequence:UniProtKB:P08306;locus_tag=IDALCEFB_01443;product=Cytochrome c oxidase subunit 2
sca00004	Prodigal:002006	CDS	51653	53284	.	+	0	ID=IDALCEFB_01444;eC_number=1.9.3.1;Name=ctaD_1;db_xref=COG:COG0843;gene=ctaD_1;inference=ab initio prediction:Prodigal:002006,similar to AA sequence:UniProtKB:P31833;locus_tag=IDALCEFB_01444;product=Cytochrome c oxidase subunit 1
sca00004	Prodigal:002006	CDS	53489	54424	.	+	0	ID=IDALCEFB_01445;eC_number=2.5.1.141;Name=ctaB;db_xref=COG:COG0109;gene=ctaB;inference=ab initio prediction:Prodigal:002006,similar to AA sequence:UniProtKB:Q3J5F9;locus_tag=IDALCEFB_01445;product=Protoheme IX farnesyltransferase
sca00004	Prodigal:002006	CDS	54431	54595	.	+	0	ID=IDALCEFB_01446;inference=ab initio prediction:Prodigal:002006;locus_tag=IDALCEFB_01446;product=hypothetical protein
sca00004	Prodigal:002006	CDS	54607	55224	.	+	0	ID=IDALCEFB_01447;Name=ctaG;db_xref=COG:COG3175;gene=ctaG;inference=ab initio prediction:Prodigal:002006,similar to AA sequence:UniProtKB:Q92RG6;locus_tag=IDALCEFB_01447;product=Cytochrome c oxidase assembly protein CtaG
sca00004	Prodigal:002006	CDS	55334	56191	.	+	0	ID=IDALCEFB_01448;eC_number=1.9.3.1;Name=ctaE_1;db_xref=COG:COG1845;gene=ctaE_1;inference=ab initio prediction:Prodigal:002006,similar to AA sequence:UniProtKB:P06030;locus_tag=IDALCEFB_01448;product=Cytochrome c oxidase subunit 3
sca00004	Prodigal:002006	CDS	56313	56672	.	+	0	ID=IDALCEFB_01449;inference=ab initio prediction:Prodigal:002006;locus_tag=IDALCEFB_01449;product=hypothetical protein
sca00004	Prodigal:002006	CDS	56669	57412	.	+	0	ID=IDALCEFB_01450;inference=ab initio prediction:Prodigal:002006;locus_tag=IDALCEFB_01450;product=hypothetical protein
sca00004	Prodigal:002006	CDS	57647	58762	.	+	0	ID=IDALCEFB_01451;eC_number=1.14.14.35;Name=sfnG_1;gene=sfnG_1;inference=ab initio prediction:Prodigal:002006,similar to AA sequence:UniProtKB:Q65YW9;locus_tag=IDALCEFB_01451;product=FMNH(2)-dependent dimethylsulfone monooxygenase
sca00004	Prodigal:002006	CDS	58785	60038	.	+	0	ID=IDALCEFB_01452;Name=soxC;gene=soxC;inference=ab initio prediction:Prodigal:002006,similar to AA sequence:UniProtKB:P54998;locus_tag=IDALCEFB_01452;product=Dibenzothiophene desulfurization enzyme C
sca00004	Prodigal:002006	CDS	60104	60991	.	-	0	ID=IDALCEFB_01453;Name=fieF;db_xref=COG:COG0053;gene=fieF;inference=ab initio prediction:Prodigal:002006,similar to AA sequence:UniProtKB:P69380;locus_tag=IDALCEFB_01453;product=Ferrous-iron efflux pump FieF
sca00004	Prodigal:002006	CDS	61079	61303	.	-	0	ID=IDALCEFB_01454;inference=ab initio prediction:Prodigal:002006;locus_tag=IDALCEFB_01454;product=hypothetical protein
sca00004	Prodigal:002006	CDS	61308	61556	.	-	0	ID=IDALCEFB_01455;inference=ab initio prediction:Prodigal:002006;locus_tag=IDALCEFB_01455;product=hypothetical protein
sca00004	Prodigal:002006	CDS	61726	62430	.	+	0	ID=IDALCEFB_01456;eC_number=1.8.4.-;Name=yfcG_3;db_xref=COG:COG0625;gene=yfcG_3;inference=ab initio prediction:Prodigal:002006,similar to AA sequence:UniProtKB:P77526;locus_tag=IDALCEFB_01456;product=Disulfide-bond oxidoreductase YfcG
sca00004	Prodigal:002006	CDS	62434	62826	.	+	0	ID=IDALCEFB_01457;inference=ab initio prediction:Prodigal:002006;locus_tag=IDALCEFB_01457;product=hypothetical protein
sca00004	Prodigal:002006	CDS	62963	63196	.	+	0	ID=IDALCEFB_01458;inference=ab initio prediction:Prodigal:002006;locus_tag=IDALCEFB_01458;product=hypothetical protein
sca00004	Prodigal:002006	CDS	63193	63648	.	-	0	ID=IDALCEFB_01459;Name=ptsN_1;db_xref=COG:COG1762;gene=ptsN_1;inference=ab initio prediction:Prodigal:002006,similar to AA sequence:UniProtKB:P69829;locus_tag=IDALCEFB_01459;product=Nitrogen regulatory protein
sca00004	Prodigal:002006	CDS	63645	64346	.	-	0	ID=IDALCEFB_01460;Name=kdpE;db_xref=COG:COG0745;gene=kdpE;inference=ab initio prediction:Prodigal:002006,similar to AA sequence:UniProtKB:P9WGN1;locus_tag=IDALCEFB_01460;product=Transcriptional regulatory protein KdpE
sca00004	Prodigal:002006	CDS	64343	67060	.	-	0	ID=IDALCEFB_01461;eC_number=2.7.13.3;Name=kdpD;db_xref=COG:COG2205;gene=kdpD;inference=ab initio prediction:Prodigal:002006,similar to AA sequence:UniProtKB:P21865;locus_tag=IDALCEFB_01461;product=Sensor protein KdpD
sca00004	Prodigal:002006	CDS	67064	67669	.	-	0	ID=IDALCEFB_01462;Name=kdpC;db_xref=COG:COG2156;gene=kdpC;inference=ab initio prediction:Prodigal:002006,similar to AA sequence:UniProtKB:P9WKF1;locus_tag=IDALCEFB_01462;product=Potassium-transporting ATPase KdpC subunit
sca00004	Prodigal:002006	CDS	67684	69768	.	-	0	ID=IDALCEFB_01463;eC_number=7.2.2.6;Name=kdpB;db_xref=COG:COG2216;gene=kdpB;inference=ab initio prediction:Prodigal:002006,similar to AA sequence:UniProtKB:P03960;locus_tag=IDALCEFB_01463;product=Potassium-transporting ATPase ATP-binding subunit
sca00004	Prodigal:002006	CDS	69843	70007	.	-	0	ID=IDALCEFB_01464;inference=ab initio prediction:Prodigal:002006;locus_tag=IDALCEFB_01464;product=hypothetical protein
sca00004	Prodigal:002006	CDS	70009	71724	.	-	0	ID=IDALCEFB_01465;Name=kdpA;db_xref=COG:COG2060;gene=kdpA;inference=ab initio prediction:Prodigal:002006,similar to AA sequence:UniProtKB:P9WKF3;locus_tag=IDALCEFB_01465;product=Potassium-transporting ATPase potassium-binding subunit
sca00004	Prodigal:002006	CDS	71747	71836	.	-	0	ID=IDALCEFB_01466;inference=ab initio prediction:Prodigal:002006;locus_tag=IDALCEFB_01466;product=hypothetical protein
sca00004	Prodigal:002006	CDS	71847	71936	.	-	0	ID=IDALCEFB_01467;inference=ab initio prediction:Prodigal:002006;locus_tag=IDALCEFB_01467;product=hypothetical protein
sca00004	Prodigal:002006	CDS	72128	72691	.	+	0	ID=IDALCEFB_01468;inference=ab initio prediction:Prodigal:002006;locus_tag=IDALCEFB_01468;product=hypothetical protein
sca00004	Prodigal:002006	CDS	72742	73194	.	-	0	ID=IDALCEFB_01469;inference=ab initio prediction:Prodigal:002006;locus_tag=IDALCEFB_01469;product=hypothetical protein
sca00004	Prodigal:002006	CDS	73287	73916	.	-	0	ID=IDALCEFB_01470;inference=ab initio prediction:Prodigal:002006;locus_tag=IDALCEFB_01470;product=hypothetical protein
sca00004	Prodigal:002006	CDS	74495	75505	.	+	0	ID=IDALCEFB_01471;inference=ab initio prediction:Prodigal:002006;locus_tag=IDALCEFB_01471;product=hypothetical protein
sca00004	Prodigal:002006	CDS	75502	76023	.	+	0	ID=IDALCEFB_01472;inference=ab initio prediction:Prodigal:002006;locus_tag=IDALCEFB_01472;product=hypothetical protein
sca00004	Prodigal:002006	CDS	76336	76677	.	+	0	ID=IDALCEFB_01473;inference=ab initio prediction:Prodigal:002006;locus_tag=IDALCEFB_01473;product=hypothetical protein
sca00004	Prodigal:002006	CDS	76816	77352	.	+	0	ID=IDALCEFB_01474;inference=ab initio prediction:Prodigal:002006;locus_tag=IDALCEFB_01474;product=hypothetical protein
sca00004	Prodigal:002006	CDS	77419	77667	.	+	0	ID=IDALCEFB_01475;inference=ab initio prediction:Prodigal:002006;locus_tag=IDALCEFB_01475;product=hypothetical protein
sca00004	Prodigal:002006	CDS	77664	78092	.	+	0	ID=IDALCEFB_01476;inference=ab initio prediction:Prodigal:002006;locus_tag=IDALCEFB_01476;product=hypothetical protein
sca00004	Prodigal:002006	CDS	78682	79293	.	+	0	ID=IDALCEFB_01477;Name=bin3;gene=bin3;inference=ab initio prediction:Prodigal:002006,similar to AA sequence:UniProtKB:P20384;locus_tag=IDALCEFB_01477;product=Putative transposon Tn552 DNA-invertase bin3
sca00004	Prodigal:002006	CDS	80514	80951	.	+	0	ID=IDALCEFB_01478;inference=ab initio prediction:Prodigal:002006;locus_tag=IDALCEFB_01478;product=hypothetical protein
sca00004	Prodigal:002006	CDS	80944	81318	.	+	0	ID=IDALCEFB_01479;inference=ab initio prediction:Prodigal:002006;locus_tag=IDALCEFB_01479;product=hypothetical protein
sca00004	Prodigal:002006	CDS	81347	82306	.	+	0	ID=IDALCEFB_01480;inference=ab initio prediction:Prodigal:002006;locus_tag=IDALCEFB_01480;product=hypothetical protein
sca00004	Prodigal:002006	CDS	82702	86772	.	+	0	ID=IDALCEFB_01481;inference=ab initio prediction:Prodigal:002006;locus_tag=IDALCEFB_01481;product=hypothetical protein
sca00004	Prodigal:002006	CDS	87000	87248	.	+	0	ID=IDALCEFB_01482;inference=ab initio prediction:Prodigal:002006;locus_tag=IDALCEFB_01482;product=hypothetical protein
sca00004	Prodigal:002006	CDS	87293	87535	.	+	0	ID=IDALCEFB_01483;inference=ab initio prediction:Prodigal:002006;locus_tag=IDALCEFB_01483;product=hypothetical protein
sca00004	Prodigal:002006	CDS	87771	88169	.	+	0	ID=IDALCEFB_01484;inference=ab initio prediction:Prodigal:002006;locus_tag=IDALCEFB_01484;product=hypothetical protein
sca00004	Prodigal:002006	CDS	88190	88996	.	-	0	ID=IDALCEFB_01485;inference=ab initio prediction:Prodigal:002006;locus_tag=IDALCEFB_01485;product=hypothetical protein
sca00004	Prodigal:002006	CDS	89348	90934	.	-	0	ID=IDALCEFB_01486;Name=xerC_2;gene=xerC_2;inference=ab initio prediction:Prodigal:002006,protein motif:HAMAP:MF_01808;locus_tag=IDALCEFB_01486;product=Tyrosine recombinase XerC
sca00004	Aragorn:001002	tRNA	91021	91105	.	-	.	ID=IDALCEFB_01487;inference=COORDINATES:profile:Aragorn:001002;locus_tag=IDALCEFB_01487;product=tRNA-Leu(cag)
sca00004	Prodigal:002006	CDS	91198	92610	.	-	0	ID=IDALCEFB_01488;eC_number=4.2.1.33;Name=leuC;db_xref=COG:COG0065;gene=leuC;inference=ab initio prediction:Prodigal:002006,similar to AA sequence:UniProtKB:P0A6A6;locus_tag=IDALCEFB_01488;product=3-isopropylmalate dehydratase large subunit
sca00004	Prodigal:002006	CDS	92800	93768	.	+	0	ID=IDALCEFB_01489;eC_number=1.1.1.215;db_xref=COG:COG1052;inference=ab initio prediction:Prodigal:002006,similar to AA sequence:UniProtKB:Q5FTU6;locus_tag=IDALCEFB_01489;product=2-ketogluconate reductase
sca00004	Prodigal:002006	CDS	93765	94685	.	+	0	ID=IDALCEFB_01490;inference=ab initio prediction:Prodigal:002006;locus_tag=IDALCEFB_01490;product=hypothetical protein
sca00004	Prodigal:002006	CDS	94692	95306	.	-	0	ID=IDALCEFB_01491;Name=yceJ_1;db_xref=COG:COG3038;gene=yceJ_1;inference=ab initio prediction:Prodigal:002006,similar to AA sequence:UniProtKB:P75925;locus_tag=IDALCEFB_01491;product=Cytochrome b561 
sca00004	Prodigal:002006	CDS	95353	95952	.	-	0	ID=IDALCEFB_01492;eC_number=1.5.1.42;Name=sfnF_2;gene=sfnF_2;inference=ab initio prediction:Prodigal:002006,similar to AA sequence:UniProtKB:Q65YX0;locus_tag=IDALCEFB_01492;product=NADH-dependent FMN reductase SfnF
sca00004	Prodigal:002006	CDS	96049	96708	.	-	0	ID=IDALCEFB_01493;inference=ab initio prediction:Prodigal:002006;locus_tag=IDALCEFB_01493;product=hypothetical protein
sca00004	Prodigal:002006	CDS	96711	97853	.	-	0	ID=IDALCEFB_01494;eC_number=2.4.1.290;Name=pglA;gene=pglA;inference=ab initio prediction:Prodigal:002006,similar to AA sequence:UniProtKB:Q0P9C9;locus_tag=IDALCEFB_01494;product=N%2CN'-diacetylbacillosaminyl-diphospho-undecaprenol alpha-1%2C3-N-acetylgalactosaminyltransferase
sca00004	Prodigal:002006	CDS	97979	99151	.	+	0	ID=IDALCEFB_01495;inference=ab initio prediction:Prodigal:002006;locus_tag=IDALCEFB_01495;product=hypothetical protein
sca00004	Prodigal:002006	CDS	99159	99836	.	-	0	ID=IDALCEFB_01496;Name=rcsB;gene=rcsB;inference=ab initio prediction:Prodigal:002006,protein motif:HAMAP:MF_00981;locus_tag=IDALCEFB_01496;product=Transcriptional regulatory protein RcsB
sca00004	Prodigal:002006	CDS	100031	100942	.	-	0	ID=IDALCEFB_01497;Name=pleD_2;gene=pleD_2;inference=ab initio prediction:Prodigal:002006,similar to AA sequence:UniProtKB:B8GZM2;locus_tag=IDALCEFB_01497;product=Response regulator PleD
sca00004	Prodigal:002006	CDS	100994	101335	.	+	0	ID=IDALCEFB_01498;inference=ab initio prediction:Prodigal:002006;locus_tag=IDALCEFB_01498;product=hypothetical protein
sca00004	Prodigal:002006	CDS	101316	101705	.	-	0	ID=IDALCEFB_01499;inference=ab initio prediction:Prodigal:002006;locus_tag=IDALCEFB_01499;product=hypothetical protein
sca00004	Prodigal:002006	CDS	101800	102033	.	-	0	ID=IDALCEFB_01500;inference=ab initio prediction:Prodigal:002006;locus_tag=IDALCEFB_01500;product=hypothetical protein
sca00004	Prodigal:002006	CDS	102227	103285	.	+	0	ID=IDALCEFB_01501;eC_number=3.6.4.12;Name=ruvB;db_xref=COG:COG2255;gene=ruvB;inference=ab initio prediction:Prodigal:002006,similar to AA sequence:UniProtKB:Q51426;locus_tag=IDALCEFB_01501;product=Holliday junction ATP-dependent DNA helicase RuvB
sca00004	Prodigal:002006	CDS	103638	104360	.	+	0	ID=IDALCEFB_01502;inference=ab initio prediction:Prodigal:002006;locus_tag=IDALCEFB_01502;product=hypothetical protein
sca00004	Prodigal:002006	CDS	104492	104902	.	+	0	ID=IDALCEFB_01503;eC_number=3.1.2.-;Name=ybgC;db_xref=COG:COG0824;gene=ybgC;inference=ab initio prediction:Prodigal:002006,similar to AA sequence:UniProtKB:P44679;locus_tag=IDALCEFB_01503;product=Acyl-CoA thioesterase YbgC
sca00004	Prodigal:002006	CDS	104893	106425	.	-	0	ID=IDALCEFB_01504;Name=dnaA_1;gene=dnaA_1;inference=ab initio prediction:Prodigal:002006,similar to AA sequence:UniProtKB:P68866;locus_tag=IDALCEFB_01504;product=Chromosomal replication initiator protein DnaA
sca00004	Prodigal:002006	CDS	106940	107206	.	-	0	ID=IDALCEFB_01505;Name=rpsT;db_xref=COG:COG0268;gene=rpsT;inference=ab initio prediction:Prodigal:002006,similar to AA sequence:UniProtKB:Q6N0C7;locus_tag=IDALCEFB_01505;product=30S ribosomal protein S20
sca00004	Prodigal:002006	CDS	108240	108908	.	-	0	ID=IDALCEFB_01506;Name=ccmB;db_xref=COG:COG2386;gene=ccmB;inference=ab initio prediction:Prodigal:002006,similar to AA sequence:UniProtKB:P0ABL8;locus_tag=IDALCEFB_01506;product=Heme exporter protein B
sca00004	Prodigal:002006	CDS	108905	109555	.	-	0	ID=IDALCEFB_01507;eC_number=7.6.2.5;Name=ccmA;db_xref=COG:COG4133;gene=ccmA;inference=ab initio prediction:Prodigal:002006,similar to AA sequence:UniProtKB:P33931;locus_tag=IDALCEFB_01507;product=Cytochrome c biogenesis ATP-binding export protein CcmA
sca00004	Prodigal:002006	CDS	109676	109864	.	+	0	ID=IDALCEFB_01508;inference=ab initio prediction:Prodigal:002006;locus_tag=IDALCEFB_01508;product=hypothetical protein
sca00004	Prodigal:002006	CDS	109871	110632	.	-	0	ID=IDALCEFB_01509;eC_number=2.1.1.-;db_xref=COG:COG0565;inference=ab initio prediction:Prodigal:002006,similar to AA sequence:UniProtKB:P44676;locus_tag=IDALCEFB_01509;product=putative tRNA/rRNA methyltransferase
sca00004	Prodigal:002006	CDS	110806	112020	.	+	0	ID=IDALCEFB_01510;eC_number=1.1.1.42;Name=icd;db_xref=COG:COG0538;gene=icd;inference=ab initio prediction:Prodigal:002006,similar to AA sequence:UniProtKB:P9WKL1;locus_tag=IDALCEFB_01510;product=Isocitrate dehydrogenase [NADP]
sca00004	Prodigal:002006	CDS	112046	112147	.	+	0	ID=IDALCEFB_01511;inference=ab initio prediction:Prodigal:002006;locus_tag=IDALCEFB_01511;product=hypothetical protein
sca00004	Prodigal:002006	CDS	112540	112977	.	-	0	ID=IDALCEFB_01512;inference=ab initio prediction:Prodigal:002006;locus_tag=IDALCEFB_01512;product=hypothetical protein
sca00004	Prodigal:002006	CDS	113159	116185	.	-	0	ID=IDALCEFB_01513;inference=ab initio prediction:Prodigal:002006;locus_tag=IDALCEFB_01513;product=hypothetical protein
sca00004	Prodigal:002006	CDS	116570	118360	.	+	0	ID=IDALCEFB_01514;eC_number=1.3.8.-;Name=dmdC_2;db_xref=COG:COG1960;gene=dmdC_2;inference=ab initio prediction:Prodigal:002006,similar to AA sequence:UniProtKB:Q5LLW7;locus_tag=IDALCEFB_01514;product=3-methylmercaptopropionyl-CoA dehydrogenase
sca00004	Prodigal:002006	CDS	118377	119657	.	-	0	ID=IDALCEFB_01515;eC_number=2.5.1.-;db_xref=COG:COG2873;inference=ab initio prediction:Prodigal:002006,similar to AA sequence:UniProtKB:Q9WZY4;locus_tag=IDALCEFB_01515;product=O-acetyl-L-homoserine sulfhydrylase
sca00004	Prodigal:002006	CDS	119731	120354	.	-	0	ID=IDALCEFB_01516;inference=ab initio prediction:Prodigal:002006;locus_tag=IDALCEFB_01516;product=hypothetical protein
sca00004	Aragorn:001002	tRNA	120413	120488	.	-	.	ID=IDALCEFB_01517;inference=COORDINATES:profile:Aragorn:001002;locus_tag=IDALCEFB_01517;product=tRNA-Lys(ttt)
sca00004	Prodigal:002006	CDS	120545	121183	.	-	0	ID=IDALCEFB_01518;eC_number=2.7.4.25;Name=cmk;db_xref=COG:COG0283;gene=cmk;inference=ab initio prediction:Prodigal:002006,similar to AA sequence:UniProtKB:Q97PK6;locus_tag=IDALCEFB_01518;product=Cytidylate kinase
sca00004	Prodigal:002006	CDS	121186	122433	.	-	0	ID=IDALCEFB_01519;eC_number=2.5.1.19;Name=aroA;gene=aroA;inference=ab initio prediction:Prodigal:002006,similar to AA sequence:UniProtKB:P0A2Y4;locus_tag=IDALCEFB_01519;product=3-phosphoshikimate 1-carboxyvinyltransferase
sca00004	Prodigal:002006	CDS	122799	123182	.	+	0	ID=IDALCEFB_01520;inference=ab initio prediction:Prodigal:002006;locus_tag=IDALCEFB_01520;product=hypothetical protein
sca00004	Aragorn:001002	tRNA	123309	123384	.	+	.	ID=IDALCEFB_01521;inference=COORDINATES:profile:Aragorn:001002;locus_tag=IDALCEFB_01521;product=tRNA-Ala(ggc)
sca00004	Prodigal:002006	CDS	124079	124492	.	+	0	ID=IDALCEFB_01522;inference=ab initio prediction:Prodigal:002006;locus_tag=IDALCEFB_01522;product=hypothetical protein
sca00004	Prodigal:002006	CDS	124609	124896	.	+	0	ID=IDALCEFB_01523;inference=ab initio prediction:Prodigal:002006;locus_tag=IDALCEFB_01523;product=hypothetical protein
sca00004	Prodigal:002006	CDS	124959	127622	.	-	0	ID=IDALCEFB_01524;eC_number=6.1.1.7;Name=alaS;db_xref=COG:COG0013;gene=alaS;inference=ab initio prediction:Prodigal:002006,similar to AA sequence:UniProtKB:P00957;locus_tag=IDALCEFB_01524;product=Alanine--tRNA ligase
sca00004	Prodigal:002006	CDS	127899	129080	.	+	0	ID=IDALCEFB_01525;inference=ab initio prediction:Prodigal:002006;locus_tag=IDALCEFB_01525;product=hypothetical protein
sca00004	Prodigal:002006	CDS	129197	129796	.	+	0	ID=IDALCEFB_01526;inference=ab initio prediction:Prodigal:002006;locus_tag=IDALCEFB_01526;product=hypothetical protein
sca00004	Prodigal:002006	CDS	129867	130685	.	+	0	ID=IDALCEFB_01527;inference=ab initio prediction:Prodigal:002006;locus_tag=IDALCEFB_01527;product=hypothetical protein
sca00004	Prodigal:002006	CDS	130795	131391	.	-	0	ID=IDALCEFB_01528;inference=ab initio prediction:Prodigal:002006;locus_tag=IDALCEFB_01528;product=hypothetical protein
sca00004	Prodigal:002006	CDS	131388	132515	.	-	0	ID=IDALCEFB_01529;eC_number=2.7.1.170;Name=anmK;db_xref=COG:COG2377;gene=anmK;inference=ab initio prediction:Prodigal:002006,similar to AA sequence:UniProtKB:Q8EHB5;locus_tag=IDALCEFB_01529;product=Anhydro-N-acetylmuramic acid kinase
sca00004	Prodigal:002006	CDS	132635	133903	.	+	0	ID=IDALCEFB_01530;eC_number=6.1.1.1;Name=tyrS;db_xref=COG:COG0162;gene=tyrS;inference=ab initio prediction:Prodigal:002006,similar to AA sequence:UniProtKB:P0AGJ9;locus_tag=IDALCEFB_01530;product=Tyrosine--tRNA ligase
sca00004	Prodigal:002006	CDS	133970	134770	.	-	0	ID=IDALCEFB_01531;Name=tatC;db_xref=COG:COG0805;gene=tatC;inference=ab initio prediction:Prodigal:002006,similar to AA sequence:UniProtKB:P69423;locus_tag=IDALCEFB_01531;product=Sec-independent protein translocase protein TatC
sca00004	Prodigal:002006	CDS	134767	135312	.	-	0	ID=IDALCEFB_01532;Name=tatB;gene=tatB;inference=ab initio prediction:Prodigal:002006,protein motif:HAMAP:MF_00237;locus_tag=IDALCEFB_01532;product=Sec-independent protein translocase protein TatB
sca00004	Prodigal:002006	CDS	135406	135678	.	-	0	ID=IDALCEFB_01533;Name=tatA;gene=tatA;inference=ab initio prediction:Prodigal:002006,protein motif:HAMAP:MF_00236;locus_tag=IDALCEFB_01533;product=Sec-independent protein translocase protein TatA
sca00004	Prodigal:002006	CDS	135833	136840	.	-	0	ID=IDALCEFB_01534;eC_number=3.2.1.52;Name=nagZ;db_xref=COG:COG1472;gene=nagZ;inference=ab initio prediction:Prodigal:002006,similar to AA sequence:UniProtKB:Q8ZQ06;locus_tag=IDALCEFB_01534;product=Beta-hexosaminidase
sca00004	Prodigal:002006	CDS	137027	138409	.	-	0	ID=IDALCEFB_01535;inference=ab initio prediction:Prodigal:002006;locus_tag=IDALCEFB_01535;product=hypothetical protein
sca00004	Prodigal:002006	CDS	138461	140212	.	-	0	ID=IDALCEFB_01536;eC_number=6.1.1.19;Name=argS;gene=argS;inference=ab initio prediction:Prodigal:002006,similar to AA sequence:UniProtKB:Q99W05;locus_tag=IDALCEFB_01536;product=Arginine--tRNA ligase
sca00004	Prodigal:002006	CDS	140473	140895	.	+	0	ID=IDALCEFB_01537;inference=ab initio prediction:Prodigal:002006;locus_tag=IDALCEFB_01537;product=hypothetical protein
sca00004	Prodigal:002006	CDS	140946	141230	.	-	0	ID=IDALCEFB_01538;inference=ab initio prediction:Prodigal:002006;locus_tag=IDALCEFB_01538;product=hypothetical protein
sca00004	Prodigal:002006	CDS	141290	142624	.	-	0	ID=IDALCEFB_01539;eC_number=6.1.1.17;Name=gltX_1;gene=gltX_1;inference=ab initio prediction:Prodigal:002006,similar to AA sequence:UniProtKB:P99170;locus_tag=IDALCEFB_01539;product=Glutamate--tRNA ligase
sca00004	Prodigal:002006	CDS	142848	143156	.	+	0	ID=IDALCEFB_01540;inference=ab initio prediction:Prodigal:002006;locus_tag=IDALCEFB_01540;product=hypothetical protein
sca00004	Prodigal:002006	CDS	143243	144514	.	+	0	ID=IDALCEFB_01541;eC_number=1.4.99.-;Name=dadA1_1;db_xref=COG:COG0665;gene=dadA1_1;inference=ab initio prediction:Prodigal:002006,similar to AA sequence:UniProtKB:Q9HTQ0;locus_tag=IDALCEFB_01541;product=D-amino acid dehydrogenase 1
sca00004	Prodigal:002006	CDS	144527	145000	.	-	0	ID=IDALCEFB_01542;inference=ab initio prediction:Prodigal:002006;locus_tag=IDALCEFB_01542;product=hypothetical protein
sca00004	Prodigal:002006	CDS	144997	145395	.	-	0	ID=IDALCEFB_01543;inference=ab initio prediction:Prodigal:002006;locus_tag=IDALCEFB_01543;product=hypothetical protein
sca00004	Prodigal:002006	CDS	145446	145865	.	-	0	ID=IDALCEFB_01544;Name=dksA;db_xref=COG:COG1734;gene=dksA;inference=ab initio prediction:Prodigal:002006,similar to AA sequence:UniProtKB:P0ABS1;locus_tag=IDALCEFB_01544;product=RNA polymerase-binding transcription factor DksA
sca00004	Prodigal:002006	CDS	146079	147452	.	-	0	ID=IDALCEFB_01545;eC_number=2.3.1.-;Name=patA;db_xref=COG:COG1696;gene=patA;inference=ab initio prediction:Prodigal:002006,similar to AA sequence:UniProtKB:O25526;locus_tag=IDALCEFB_01545;product=Peptidoglycan O-acetyltransferase
sca00004	Prodigal:002006	CDS	147554	147718	.	-	0	ID=IDALCEFB_01546;inference=ab initio prediction:Prodigal:002006;locus_tag=IDALCEFB_01546;product=hypothetical protein
sca00004	Prodigal:002006	CDS	147919	149184	.	-	0	ID=IDALCEFB_01547;Name=dnaK_1;db_xref=COG:COG0443;gene=dnaK_1;inference=ab initio prediction:Prodigal:002006,similar to AA sequence:UniProtKB:P30721;locus_tag=IDALCEFB_01547;product=Chaperone protein DnaK
sca00004	Prodigal:002006	CDS	149318	150811	.	+	0	ID=IDALCEFB_01548;inference=ab initio prediction:Prodigal:002006;locus_tag=IDALCEFB_01548;product=hypothetical protein
sca00004	Prodigal:002006	CDS	150830	151288	.	-	0	ID=IDALCEFB_01549;inference=ab initio prediction:Prodigal:002006;locus_tag=IDALCEFB_01549;product=hypothetical protein
sca00004	Prodigal:002006	CDS	151476	152606	.	+	0	ID=IDALCEFB_01550;Name=flgI_2;gene=flgI_2;inference=ab initio prediction:Prodigal:002006,protein motif:HAMAP:MF_00416;locus_tag=IDALCEFB_01550;product=Flagellar P-ring protein
sca00004	Prodigal:002006	CDS	152618	152974	.	+	0	ID=IDALCEFB_01551;inference=ab initio prediction:Prodigal:002006;locus_tag=IDALCEFB_01551;product=hypothetical protein
sca00004	Prodigal:002006	CDS	152961	153434	.	+	0	ID=IDALCEFB_01552;inference=ab initio prediction:Prodigal:002006;locus_tag=IDALCEFB_01552;product=hypothetical protein
sca00004	Prodigal:002006	CDS	153453	153767	.	-	0	ID=IDALCEFB_01553;inference=ab initio prediction:Prodigal:002006;locus_tag=IDALCEFB_01553;product=hypothetical protein
sca00004	Prodigal:002006	CDS	153767	154024	.	-	0	ID=IDALCEFB_01554;inference=ab initio prediction:Prodigal:002006;locus_tag=IDALCEFB_01554;product=hypothetical protein
sca00004	Prodigal:002006	CDS	154185	155759	.	-	0	ID=IDALCEFB_01555;inference=ab initio prediction:Prodigal:002006;locus_tag=IDALCEFB_01555;product=hypothetical protein
sca00004	Prodigal:002006	CDS	155759	157621	.	-	0	ID=IDALCEFB_01556;inference=ab initio prediction:Prodigal:002006;locus_tag=IDALCEFB_01556;product=hypothetical protein
sca00004	Prodigal:002006	CDS	157666	159057	.	-	0	ID=IDALCEFB_01557;Name=flgE_2;db_xref=COG:COG1749;gene=flgE_2;inference=ab initio prediction:Prodigal:002006,similar to AA sequence:UniProtKB:Q8YDL6;locus_tag=IDALCEFB_01557;product=Flagellar hook protein FlgE
sca00004	Prodigal:002006	CDS	159354	159821	.	+	0	ID=IDALCEFB_01558;inference=ab initio prediction:Prodigal:002006;locus_tag=IDALCEFB_01558;product=hypothetical protein
sca00004	Prodigal:002006	CDS	159828	160289	.	+	0	ID=IDALCEFB_01559;eC_number=2.7.13.3;Name=rcsC_15;gene=rcsC_15;inference=ab initio prediction:Prodigal:002006,protein motif:HAMAP:MF_00979;locus_tag=IDALCEFB_01559;product=Sensor histidine kinase RcsC
sca00004	Prodigal:002006	CDS	160339	162069	.	-	0	ID=IDALCEFB_01560;Name=prfC;db_xref=COG:COG4108;gene=prfC;inference=ab initio prediction:Prodigal:002006,similar to AA sequence:UniProtKB:P0A7I4;locus_tag=IDALCEFB_01560;product=Peptide chain release factor RF3
sca00004	Prodigal:002006	CDS	162132	163643	.	+	0	ID=IDALCEFB_01561;inference=ab initio prediction:Prodigal:002006;locus_tag=IDALCEFB_01561;product=hypothetical protein
sca00004	Prodigal:002006	CDS	163640	164812	.	+	0	ID=IDALCEFB_01562;inference=ab initio prediction:Prodigal:002006;locus_tag=IDALCEFB_01562;product=hypothetical protein
sca00004	Prodigal:002006	CDS	164809	165954	.	-	0	ID=IDALCEFB_01563;eC_number=4.1.2.48;Name=ltaE;gene=ltaE;inference=ab initio prediction:Prodigal:002006,similar to AA sequence:UniProtKB:O50584;locus_tag=IDALCEFB_01563;product=Low specificity L-threonine aldolase
sca00004	Prodigal:002006	CDS	166129	166458	.	+	0	ID=IDALCEFB_01564;inference=ab initio prediction:Prodigal:002006;locus_tag=IDALCEFB_01564;product=hypothetical protein
sca00004	Prodigal:002006	CDS	166591	167535	.	-	0	ID=IDALCEFB_01565;inference=ab initio prediction:Prodigal:002006;locus_tag=IDALCEFB_01565;product=hypothetical protein
sca00004	Prodigal:002006	CDS	167869	169251	.	+	0	ID=IDALCEFB_01566;inference=ab initio prediction:Prodigal:002006;locus_tag=IDALCEFB_01566;product=hypothetical protein
sca00004	Prodigal:002006	CDS	169248	169922	.	+	0	ID=IDALCEFB_01567;Name=uvrY;db_xref=COG:COG2197;gene=uvrY;inference=ab initio prediction:Prodigal:002006,similar to AA sequence:UniProtKB:P0AED5;locus_tag=IDALCEFB_01567;product=Response regulator UvrY
sca00004	Prodigal:002006	CDS	170033	170503	.	+	0	ID=IDALCEFB_01568;inference=ab initio prediction:Prodigal:002006;locus_tag=IDALCEFB_01568;product=hypothetical protein
sca00004	Prodigal:002006	CDS	170500	170904	.	+	0	ID=IDALCEFB_01569;Name=cidA;gene=cidA;inference=ab initio prediction:Prodigal:002006,protein motif:HAMAP:MF_01143;locus_tag=IDALCEFB_01569;product=Holin-like protein CidA
sca00004	Prodigal:002006	CDS	170908	171627	.	+	0	ID=IDALCEFB_01570;Name=yohK;db_xref=COG:COG1346;gene=yohK;inference=ab initio prediction:Prodigal:002006,similar to AA sequence:UniProtKB:P0AD19;locus_tag=IDALCEFB_01570;product=Inner membrane protein YohK
sca00004	Prodigal:002006	CDS	171631	172728	.	-	0	ID=IDALCEFB_01571;eC_number=1.1.5.-;Name=lhgD;db_xref=COG:COG0579;gene=lhgD;inference=ab initio prediction:Prodigal:002006,similar to AA sequence:UniProtKB:P37339;locus_tag=IDALCEFB_01571;product=L-2-hydroxyglutarate dehydrogenase
sca00004	Prodigal:002006	CDS	173162	173605	.	+	0	ID=IDALCEFB_01572;Name=ros_2;db_xref=COG:COG4957;gene=ros_2;inference=ab initio prediction:Prodigal:002006,similar to AA sequence:UniProtKB:Q04152;locus_tag=IDALCEFB_01572;product=Transcriptional regulatory protein ros
sca00004	Prodigal:002006	CDS	173592	176207	.	-	0	ID=IDALCEFB_01573;inference=ab initio prediction:Prodigal:002006;locus_tag=IDALCEFB_01573;product=hypothetical protein
sca00004	Prodigal:002006	CDS	176417	177571	.	+	0	ID=IDALCEFB_01574;inference=ab initio prediction:Prodigal:002006;locus_tag=IDALCEFB_01574;product=hypothetical protein
sca00004	Prodigal:002006	CDS	177607	177813	.	+	0	ID=IDALCEFB_01575;Name=slyX;gene=slyX;inference=ab initio prediction:Prodigal:002006,protein motif:HAMAP:MF_00715;locus_tag=IDALCEFB_01575;product=Protein SlyX
sca00004	Prodigal:002006	CDS	177818	179251	.	-	0	ID=IDALCEFB_01576;eC_number=1.2.1.26;Name=araE;gene=araE;inference=ab initio prediction:Prodigal:002006,similar to AA sequence:UniProtKB:Q1JUP4;locus_tag=IDALCEFB_01576;product=Alpha-ketoglutaric semialdehyde dehydrogenase 1
sca00004	Prodigal:002006	CDS	179366	180157	.	-	0	ID=IDALCEFB_01577;eC_number=3.5.1.118;Name=egtC;db_xref=COG:COG0121;gene=egtC;inference=ab initio prediction:Prodigal:002006,similar to AA sequence:UniProtKB:A0R5M9;locus_tag=IDALCEFB_01577;product=Gamma-glutamyl-hercynylcysteine sulfoxide hydrolase
sca00004	Prodigal:002006	CDS	180481	180876	.	+	0	ID=IDALCEFB_01578;inference=ab initio prediction:Prodigal:002006;locus_tag=IDALCEFB_01578;product=hypothetical protein
sca00004	Prodigal:002006	CDS	180934	182592	.	-	0	ID=IDALCEFB_01579;eC_number=3.6.4.13;Name=deaD;gene=deaD;inference=ab initio prediction:Prodigal:002006,protein motif:HAMAP:MF_00964;locus_tag=IDALCEFB_01579;product=ATP-dependent RNA helicase DeaD
sca00004	Prodigal:002006	CDS	182890	183129	.	-	0	ID=IDALCEFB_01580;inference=ab initio prediction:Prodigal:002006;locus_tag=IDALCEFB_01580;product=hypothetical protein
sca00004	Prodigal:002006	CDS	183274	183510	.	-	0	ID=IDALCEFB_01581;inference=ab initio prediction:Prodigal:002006;locus_tag=IDALCEFB_01581;product=hypothetical protein
sca00004	Prodigal:002006	CDS	183588	184340	.	-	0	ID=IDALCEFB_01582;eC_number=1.14.13.25;Name=mmoC;db_xref=COG:COG0543;gene=mmoC;inference=ab initio prediction:Prodigal:002006,similar to AA sequence:UniProtKB:P22868;locus_tag=IDALCEFB_01582;product=Methane monooxygenase component C
sca00004	Prodigal:002006	CDS	184315	184920	.	-	0	ID=IDALCEFB_01583;Name=yedY1_1;db_xref=COG:COG2041;gene=yedY1_1;inference=ab initio prediction:Prodigal:002006,similar to AA sequence:UniProtKB:G8QM63;locus_tag=IDALCEFB_01583;product=Putative protein-methionine-sulfoxide reductase subunit YedZ1
sca00004	Prodigal:002006	CDS	185060	185365	.	+	0	ID=IDALCEFB_01584;inference=ab initio prediction:Prodigal:002006;locus_tag=IDALCEFB_01584;product=hypothetical protein
sca00004	Prodigal:002006	CDS	185323	186315	.	-	0	ID=IDALCEFB_01585;inference=ab initio prediction:Prodigal:002006;locus_tag=IDALCEFB_01585;product=hypothetical protein
sca00004	Prodigal:002006	CDS	186290	186565	.	-	0	ID=IDALCEFB_01586;Name=infA;gene=infA;inference=ab initio prediction:Prodigal:002006,protein motif:HAMAP:MF_00075;locus_tag=IDALCEFB_01586;product=Translation initiation factor IF-1
sca00004	Prodigal:002006	CDS	186786	187904	.	-	0	ID=IDALCEFB_01587;Name=braC_3;db_xref=COG:COG0683;gene=braC_3;inference=ab initio prediction:Prodigal:002006,similar to AA sequence:UniProtKB:P21175;locus_tag=IDALCEFB_01587;product=Leucine-%2C isoleucine-%2C valine-%2C threonine-%2C and alanine-binding protein
sca00004	Prodigal:002006	CDS	188118	189323	.	+	0	ID=IDALCEFB_01588;eC_number=2.6.1.57;Name=tyrB;db_xref=COG:COG1448;gene=tyrB;inference=ab initio prediction:Prodigal:002006,similar to AA sequence:UniProtKB:P04693;locus_tag=IDALCEFB_01588;product=Aromatic-amino-acid aminotransferase
sca00004	Prodigal:002006	CDS	189455	191086	.	+	0	ID=IDALCEFB_01589;eC_number=2.7.-.-;Name=ubiB_1;gene=ubiB_1;inference=ab initio prediction:Prodigal:002006,protein motif:HAMAP:MF_00414;locus_tag=IDALCEFB_01589;product=protein kinase UbiB
sca00004	Prodigal:002006	CDS	191353	192612	.	+	0	ID=IDALCEFB_01590;inference=ab initio prediction:Prodigal:002006;locus_tag=IDALCEFB_01590;product=hypothetical protein
sca00004	Prodigal:002006	CDS	192609	192938	.	-	0	ID=IDALCEFB_01591;inference=ab initio prediction:Prodigal:002006;locus_tag=IDALCEFB_01591;product=hypothetical protein
sca00004	Prodigal:002006	CDS	193198	194508	.	+	0	ID=IDALCEFB_01592;inference=ab initio prediction:Prodigal:002006,similar to AA sequence:UniProtKB:P9WJX1;locus_tag=IDALCEFB_01592;product=putative MFS-type transporter
sca00004	Prodigal:002006	CDS	194518	195774	.	+	0	ID=IDALCEFB_01593;eC_number=3.1.4.53;Name=cpdA_2;gene=cpdA_2;inference=ab initio prediction:Prodigal:002006,protein motif:HAMAP:MF_00905;locus_tag=IDALCEFB_01593;product=3'%2C5'-cyclic adenosine monophosphate phosphodiesterase CpdA
sca00004	Prodigal:002006	CDS	195812	197077	.	+	0	ID=IDALCEFB_01594;Name=arsB_1;db_xref=COG:COG1055;gene=arsB_1;inference=ab initio prediction:Prodigal:002006,similar to AA sequence:UniProtKB:P0AB93;locus_tag=IDALCEFB_01594;product=Arsenical pump membrane protein
sca00004	Prodigal:002006	CDS	197105	198028	.	+	0	ID=IDALCEFB_01595;inference=ab initio prediction:Prodigal:002006;locus_tag=IDALCEFB_01595;product=hypothetical protein
sca00004	Prodigal:002006	CDS	198025	198234	.	-	0	ID=IDALCEFB_01596;inference=ab initio prediction:Prodigal:002006;locus_tag=IDALCEFB_01596;product=hypothetical protein
sca00004	Prodigal:002006	CDS	198371	199480	.	+	0	ID=IDALCEFB_01597;eC_number=3.5.1.38;Name=ansB_1;gene=ansB_1;inference=ab initio prediction:Prodigal:002006,similar to AA sequence:UniProtKB:P10172;locus_tag=IDALCEFB_01597;product=Glutaminase-asparaginase
sca00004	Prodigal:002006	CDS	199605	201428	.	+	0	ID=IDALCEFB_01598;eC_number=4.2.1.12;Name=edd;gene=edd;inference=ab initio prediction:Prodigal:002006,similar to AA sequence:UniProtKB:P21909;locus_tag=IDALCEFB_01598;product=Phosphogluconate dehydratase
sca00004	Prodigal:002006	CDS	201578	202201	.	+	0	ID=IDALCEFB_01599;Name=eda;gene=eda;inference=ab initio prediction:Prodigal:002006,similar to AA sequence:UniProtKB:Q00384;locus_tag=IDALCEFB_01599;product=KHG/KDPG aldolase
sca00004	Prodigal:002006	CDS	202202	204316	.	-	0	ID=IDALCEFB_01600;eC_number=7.6.2.8;Name=btuD_6;gene=btuD_6;inference=ab initio prediction:Prodigal:002006,protein motif:HAMAP:MF_01005;locus_tag=IDALCEFB_01600;product=Vitamin B12 import ATP-binding protein BtuD
sca00004	Prodigal:002006	CDS	204744	204953	.	+	0	ID=IDALCEFB_01601;inference=ab initio prediction:Prodigal:002006;locus_tag=IDALCEFB_01601;product=hypothetical protein
sca00004	Prodigal:002006	CDS	205012	206514	.	-	0	ID=IDALCEFB_01602;eC_number=2.4.2.59;Name=thi4;gene=thi4;inference=ab initio prediction:Prodigal:002006,protein motif:HAMAP:MF_00304;locus_tag=IDALCEFB_01602;product=Thiamine thiazole synthase
sca00004	Prodigal:002006	CDS	206603	207634	.	-	0	ID=IDALCEFB_01603;eC_number=5.1.3.20;Name=hldD_2;gene=hldD_2;inference=ab initio prediction:Prodigal:002006,protein motif:HAMAP:MF_01601;locus_tag=IDALCEFB_01603;product=ADP-L-glycero-D-manno-heptose-6-epimerase
sca00004	Prodigal:002006	CDS	207659	208855	.	-	0	ID=IDALCEFB_01604;inference=ab initio prediction:Prodigal:002006;locus_tag=IDALCEFB_01604;product=hypothetical protein
sca00004	Prodigal:002006	CDS	208959	210716	.	+	0	ID=IDALCEFB_01605;inference=ab initio prediction:Prodigal:002006;locus_tag=IDALCEFB_01605;product=hypothetical protein
sca00004	Prodigal:002006	CDS	210720	211949	.	-	0	ID=IDALCEFB_01606;eC_number=2.10.1.1;Name=moeA_1;db_xref=COG:COG0303;gene=moeA_1;inference=ab initio prediction:Prodigal:002006,similar to AA sequence:UniProtKB:P12281;locus_tag=IDALCEFB_01606;product=Molybdopterin molybdenumtransferase
sca00004	Prodigal:002006	CDS	211960	212448	.	-	0	ID=IDALCEFB_01607;eC_number=4.6.1.17;Name=moaC;db_xref=COG:COG0315;gene=moaC;inference=ab initio prediction:Prodigal:002006,similar to AA sequence:UniProtKB:P0A738;locus_tag=IDALCEFB_01607;product=Cyclic pyranopterin monophosphate synthase
sca00004	Prodigal:002006	CDS	212445	213317	.	-	0	ID=IDALCEFB_01608;eC_number=4.1.1.48;Name=trpC;gene=trpC;inference=ab initio prediction:Prodigal:002006,similar to AA sequence:UniProtKB:Q2YRR4;locus_tag=IDALCEFB_01608;product=Indole-3-glycerol phosphate synthase
sca00004	Prodigal:002006	CDS	213314	214351	.	-	0	ID=IDALCEFB_01609;eC_number=2.4.2.18;Name=trpD;db_xref=COG:COG0547;gene=trpD;inference=ab initio prediction:Prodigal:002006,similar to AA sequence:UniProtKB:A0R048;locus_tag=IDALCEFB_01609;product=Anthranilate phosphoribosyltransferase
sca00004	Prodigal:002006	CDS	214384	214998	.	-	0	ID=IDALCEFB_01610;eC_number=4.1.3.27;Name=trpG;db_xref=COG:COG0512;gene=trpG;inference=ab initio prediction:Prodigal:002006,similar to AA sequence:UniProtKB:P26922;locus_tag=IDALCEFB_01610;product=Anthranilate synthase component 2
sca00004	Prodigal:002006	CDS	215073	216593	.	-	0	ID=IDALCEFB_01611;eC_number=4.1.3.27;Name=trpE;db_xref=COG:COG0147;gene=trpE;inference=ab initio prediction:Prodigal:002006,similar to AA sequence:UniProtKB:P20580;locus_tag=IDALCEFB_01611;product=Anthranilate synthase component 1
sca00004	Prodigal:002006	CDS	216593	218494	.	-	0	ID=IDALCEFB_01612;eC_number=5.2.1.8;Name=prsA_1;gene=prsA_1;inference=ab initio prediction:Prodigal:002006,protein motif:HAMAP:MF_01145;locus_tag=IDALCEFB_01612;product=Foldase protein PrsA
sca00004	Prodigal:002006	CDS	218714	219475	.	+	0	ID=IDALCEFB_01613;eC_number=5.3.1.1;Name=tpiA;db_xref=COG:COG0149;gene=tpiA;inference=ab initio prediction:Prodigal:002006,similar to AA sequence:UniProtKB:Q8L1Z5;locus_tag=IDALCEFB_01613;product=Triosephosphate isomerase
sca00004	Prodigal:002006	CDS	219567	220481	.	+	0	ID=IDALCEFB_01614;eC_number=2.7.4.1;db_xref=COG:COG2326;inference=ab initio prediction:Prodigal:002006,similar to AA sequence:UniProtKB:Q9I154;locus_tag=IDALCEFB_01614;product=Polyphosphate:ADP phosphotransferase
sca00004	Prodigal:002006	CDS	220623	221042	.	+	0	ID=IDALCEFB_01615;inference=ab initio prediction:Prodigal:002006;locus_tag=IDALCEFB_01615;product=hypothetical protein
sca00004	Prodigal:002006	CDS	221209	222837	.	+	0	ID=IDALCEFB_01616;eC_number=6.3.4.2;Name=pyrG;db_xref=COG:COG0504;gene=pyrG;inference=ab initio prediction:Prodigal:002006,similar to AA sequence:UniProtKB:P0A7E5;locus_tag=IDALCEFB_01616;product=CTP synthase
sca00004	Prodigal:002006	CDS	222911	223363	.	+	0	ID=IDALCEFB_01617;inference=ab initio prediction:Prodigal:002006;locus_tag=IDALCEFB_01617;product=hypothetical protein
sca00004	Prodigal:002006	CDS	223372	224928	.	+	0	ID=IDALCEFB_01618;inference=ab initio prediction:Prodigal:002006;locus_tag=IDALCEFB_01618;product=hypothetical protein
sca00004	Prodigal:002006	CDS	224930	225307	.	-	0	ID=IDALCEFB_01619;inference=ab initio prediction:Prodigal:002006;locus_tag=IDALCEFB_01619;product=hypothetical protein
sca00004	Prodigal:002006	CDS	225304	225966	.	-	0	ID=IDALCEFB_01620;Name=engB;gene=engB;inference=ab initio prediction:Prodigal:002006,protein motif:HAMAP:MF_00321;locus_tag=IDALCEFB_01620;product=GTP-binding protein EngB
sca00004	Prodigal:002006	CDS	225968	227836	.	-	0	ID=IDALCEFB_01621;Name=yidC;db_xref=COG:COG0706;gene=yidC;inference=ab initio prediction:Prodigal:002006,similar to AA sequence:UniProtKB:P25714;locus_tag=IDALCEFB_01621;product=Membrane protein insertase YidC
sca00004	Prodigal:002006	CDS	227826	228287	.	-	0	ID=IDALCEFB_01622;eC_number=3.1.26.5;Name=rnpA;gene=rnpA;inference=ab initio prediction:Prodigal:002006,protein motif:HAMAP:MF_00227;locus_tag=IDALCEFB_01622;product=Ribonuclease P protein component
sca00004	Prodigal:002006	CDS	228365	228499	.	-	0	ID=IDALCEFB_01623;Name=rpmH;gene=rpmH;inference=ab initio prediction:Prodigal:002006,similar to AA sequence:UniProtKB:P23376;locus_tag=IDALCEFB_01623;product=50S ribosomal protein L34
sca00004	Prodigal:002006	CDS	228683	229228	.	-	0	ID=IDALCEFB_01624;eC_number=2.4.2.7;Name=apt;gene=apt;inference=ab initio prediction:Prodigal:002006,similar to AA sequence:UniProtKB:Q66DQ2;locus_tag=IDALCEFB_01624;product=Adenine phosphoribosyltransferase
sca00004	Prodigal:002006	CDS	229311	230108	.	-	0	ID=IDALCEFB_01625;eC_number=3.1.3.25;Name=suhB;db_xref=COG:COG0483;gene=suhB;inference=ab initio prediction:Prodigal:002006,similar to AA sequence:UniProtKB:P0ADG4;locus_tag=IDALCEFB_01625;product=Inositol-1-monophosphatase
sca00004	Prodigal:002006	CDS	230280	231575	.	-	0	ID=IDALCEFB_01626;eC_number=2.3.1.37;Name=hemA_2;db_xref=COG:COG0156;gene=hemA_2;inference=ab initio prediction:Prodigal:002006,similar to AA sequence:UniProtKB:P18079;locus_tag=IDALCEFB_01626;product=5-aminolevulinate synthase
sca00004	Prodigal:002006	CDS	231715	231915	.	+	0	ID=IDALCEFB_01627;inference=ab initio prediction:Prodigal:002006;locus_tag=IDALCEFB_01627;product=hypothetical protein
sca00004	Prodigal:002006	CDS	231996	233285	.	+	0	ID=IDALCEFB_01628;eC_number=2.5.1.7;Name=murA;db_xref=COG:COG0766;gene=murA;inference=ab initio prediction:Prodigal:002006,similar to AA sequence:UniProtKB:Q9HVW7;locus_tag=IDALCEFB_01628;product=UDP-N-acetylglucosamine 1-carboxyvinyltransferase
sca00004	Prodigal:002006	CDS	233345	233650	.	-	0	ID=IDALCEFB_01629;inference=ab initio prediction:Prodigal:002006;locus_tag=IDALCEFB_01629;product=hypothetical protein
sca00004	Prodigal:002006	CDS	233839	234282	.	+	0	ID=IDALCEFB_01630;inference=ab initio prediction:Prodigal:002006;locus_tag=IDALCEFB_01630;product=hypothetical protein
sca00004	Prodigal:002006	CDS	234300	235595	.	+	0	ID=IDALCEFB_01631;eC_number=1.1.1.23;Name=hisD;gene=hisD;inference=ab initio prediction:Prodigal:002006,similar to AA sequence:UniProtKB:Q8G2R2;locus_tag=IDALCEFB_01631;product=Histidinol dehydrogenase
sca00004	Prodigal:002006	CDS	235606	236097	.	+	0	ID=IDALCEFB_01632;inference=ab initio prediction:Prodigal:002006;locus_tag=IDALCEFB_01632;product=hypothetical protein
sca00004	Prodigal:002006	CDS	236132	236602	.	+	0	ID=IDALCEFB_01633;eC_number=1.20.4.4;Name=arsC_1;db_xref=COG:COG0394;gene=arsC_1;inference=ab initio prediction:Prodigal:002006,similar to AA sequence:UniProtKB:P45947;locus_tag=IDALCEFB_01633;product=Arsenate reductase
sca00004	Prodigal:002006	CDS	236613	236960	.	-	0	ID=IDALCEFB_01634;inference=ab initio prediction:Prodigal:002006;locus_tag=IDALCEFB_01634;product=hypothetical protein
sca00004	Prodigal:002006	CDS	237079	238110	.	-	0	ID=IDALCEFB_01635;eC_number=2.5.1.90;Name=ispB;db_xref=COG:COG0142;gene=ispB;inference=ab initio prediction:Prodigal:002006,similar to AA sequence:UniProtKB:P0AD57;locus_tag=IDALCEFB_01635;product=Octaprenyl diphosphate synthase
sca00004	Prodigal:002006	CDS	238294	238518	.	+	0	ID=IDALCEFB_01636;inference=ab initio prediction:Prodigal:002006;locus_tag=IDALCEFB_01636;product=hypothetical protein
sca00004	Prodigal:002006	CDS	238515	239237	.	+	0	ID=IDALCEFB_01637;eC_number=2.1.1.223;Name=yfiC;gene=yfiC;inference=ab initio prediction:Prodigal:002006,protein motif:HAMAP:MF_01872;locus_tag=IDALCEFB_01637;product=tRNA1(Val) (adenine(37)-N6)-methyltransferase
sca00004	Prodigal:002006	CDS	239298	240110	.	+	0	ID=IDALCEFB_01638;Name=ccmC;db_xref=COG:COG0755;gene=ccmC;inference=ab initio prediction:Prodigal:002006,similar to AA sequence:UniProtKB:P0ABM1;locus_tag=IDALCEFB_01638;product=Heme exporter protein C
sca00004	Prodigal:002006	CDS	240119	240265	.	+	0	ID=IDALCEFB_01639;inference=ab initio prediction:Prodigal:002006;locus_tag=IDALCEFB_01639;product=hypothetical protein
sca00004	Prodigal:002006	CDS	240262	240870	.	+	0	ID=IDALCEFB_01640;Name=cycY;db_xref=COG:COG0526;gene=cycY;inference=ab initio prediction:Prodigal:002006,similar to AA sequence:UniProtKB:P30960;locus_tag=IDALCEFB_01640;product=Thiol:disulfide interchange protein CycY
sca00004	Prodigal:002006	CDS	240876	241484	.	-	0	ID=IDALCEFB_01641;Name=yciB;db_xref=COG:COG2917;gene=yciB;inference=ab initio prediction:Prodigal:002006,similar to AA sequence:UniProtKB:P95745;locus_tag=IDALCEFB_01641;product=Intracellular septation protein
sca00004	Prodigal:002006	CDS	241489	242811	.	-	0	ID=IDALCEFB_01642;Name=ftsY;gene=ftsY;inference=ab initio prediction:Prodigal:002006,protein motif:HAMAP:MF_00920;locus_tag=IDALCEFB_01642;product=Signal recognition particle receptor FtsY
sca00004	Prodigal:002006	CDS	242856	243536	.	+	0	ID=IDALCEFB_01643;inference=ab initio prediction:Prodigal:002006;locus_tag=IDALCEFB_01643;product=hypothetical protein
sca00004	Prodigal:002006	CDS	243476	244774	.	-	0	ID=IDALCEFB_01644;eC_number=2.8.4.5;Name=mtaB;db_xref=COG:COG0621;gene=mtaB;inference=ab initio prediction:Prodigal:002006,similar to AA sequence:UniProtKB:P54462;locus_tag=IDALCEFB_01644;product=Threonylcarbamoyladenosine tRNA methylthiotransferase MtaB
sca00004	Prodigal:002006	CDS	244774	245661	.	-	0	ID=IDALCEFB_01645;eC_number=5.1.1.7;Name=dapF;db_xref=COG:COG0253;gene=dapF;inference=ab initio prediction:Prodigal:002006,similar to AA sequence:UniProtKB:P0A6K1;locus_tag=IDALCEFB_01645;product=Diaminopimelate epimerase
sca00004	Prodigal:002006	CDS	245858	246586	.	+	0	ID=IDALCEFB_01646;inference=ab initio prediction:Prodigal:002006;locus_tag=IDALCEFB_01646;product=hypothetical protein
sca00004	Prodigal:002006	CDS	246583	247452	.	+	0	ID=IDALCEFB_01647;eC_number=4.2.99.18;Name=nth_1;gene=nth_1;inference=ab initio prediction:Prodigal:002006,protein motif:HAMAP:MF_00942;locus_tag=IDALCEFB_01647;product=Endonuclease III
sca00004	Prodigal:002006	CDS	247561	248610	.	+	0	ID=IDALCEFB_01648;eC_number=6.1.1.2;Name=trpS;db_xref=COG:COG0180;gene=trpS;inference=ab initio prediction:Prodigal:002006,similar to AA sequence:UniProtKB:P43835;locus_tag=IDALCEFB_01648;product=Tryptophan--tRNA ligase
sca00004	Prodigal:002006	CDS	248607	249311	.	+	0	ID=IDALCEFB_01649;eC_number=3.8.1.2;Name=hdl IVa_1;gene=hdl IVa_1;inference=ab initio prediction:Prodigal:002006,similar to AA sequence:UniProtKB:Q51645;locus_tag=IDALCEFB_01649;product=(S)-2-haloacid dehalogenase 4A
sca00004	Prodigal:002006	CDS	249333	250115	.	+	0	ID=IDALCEFB_01650;eC_number=2.1.1.144;Name=tam_1;db_xref=COG:COG4106;gene=tam_1;inference=ab initio prediction:Prodigal:002006,similar to AA sequence:UniProtKB:P76145;locus_tag=IDALCEFB_01650;product=Trans-aconitate 2-methyltransferase
sca00004	Prodigal:002006	CDS	250239	250892	.	-	0	ID=IDALCEFB_01651;inference=ab initio prediction:Prodigal:002006;locus_tag=IDALCEFB_01651;product=hypothetical protein
sca00004	Prodigal:002006	CDS	251002	252021	.	-	0	ID=IDALCEFB_01652;eC_number=1.1.1.86;Name=ilvC;db_xref=COG:COG0059;gene=ilvC;inference=ab initio prediction:Prodigal:002006,similar to AA sequence:UniProtKB:Q9HVA2;locus_tag=IDALCEFB_01652;product=Ketol-acid reductoisomerase (NADP(+))
sca00004	Prodigal:002006	CDS	252168	252809	.	-	0	ID=IDALCEFB_01653;eC_number=2.5.1.18;Name=gstB_2;db_xref=COG:COG0625;gene=gstB_2;inference=ab initio prediction:Prodigal:002006,similar to AA sequence:UniProtKB:P15214;locus_tag=IDALCEFB_01653;product=Glutathione S-transferase GST-6.0
sca00004	Prodigal:002006	CDS	252883	253425	.	-	0	ID=IDALCEFB_01654;eC_number=2.2.1.6;Name=ilvH;db_xref=COG:COG0440;gene=ilvH;inference=ab initio prediction:Prodigal:002006,similar to AA sequence:UniProtKB:P00894;locus_tag=IDALCEFB_01654;product=Acetolactate synthase isozyme 3 small subunit
sca00004	Prodigal:002006	CDS	253536	254447	.	+	0	ID=IDALCEFB_01655;inference=ab initio prediction:Prodigal:002006;locus_tag=IDALCEFB_01655;product=hypothetical protein
sca00004	Prodigal:002006	CDS	254597	256372	.	-	0	ID=IDALCEFB_01656;eC_number=2.2.1.6;Name=ilvI;db_xref=COG:COG0028;gene=ilvI;inference=ab initio prediction:Prodigal:002006,similar to AA sequence:UniProtKB:P00893;locus_tag=IDALCEFB_01656;product=Acetolactate synthase isozyme 3 large subunit
sca00004	Prodigal:002006	CDS	256682	258121	.	-	0	ID=IDALCEFB_01657;eC_number=3.5.1.13;Name=aam_1;db_xref=COG:COG0154;gene=aam_1;inference=ab initio prediction:Prodigal:002006,similar to AA sequence:UniProtKB:K9NBS6;locus_tag=IDALCEFB_01657;product=Acylamidase
sca00004	Prodigal:002006	CDS	258124	259176	.	-	0	ID=IDALCEFB_01658;eC_number=3.5.2.3;Name=pyrC_1;db_xref=COG:COG0418;gene=pyrC_1;inference=ab initio prediction:Prodigal:002006,similar to AA sequence:UniProtKB:P05020;locus_tag=IDALCEFB_01658;product=Dihydroorotase
sca00004	Prodigal:002006	CDS	259184	259882	.	-	0	ID=IDALCEFB_01659;eC_number=2.4.2.10;Name=pyrE;db_xref=COG:COG0461;gene=pyrE;inference=ab initio prediction:Prodigal:002006,similar to AA sequence:UniProtKB:P42719;locus_tag=IDALCEFB_01659;product=Orotate phosphoribosyltransferase
sca00004	Prodigal:002006	CDS	259942	260394	.	-	0	ID=IDALCEFB_01660;eC_number=4.2.1.10;Name=aroQ;db_xref=COG:COG0757;gene=aroQ;inference=ab initio prediction:Prodigal:002006,similar to AA sequence:UniProtKB:P15474;locus_tag=IDALCEFB_01660;product=3-dehydroquinate dehydratase
sca00004	Prodigal:002006	CDS	260546	261391	.	+	0	ID=IDALCEFB_01661;eC_number=2.3.1.247;Name=kce_1;db_xref=COG:COG3246;gene=kce_1;inference=ab initio prediction:Prodigal:002006,similar to AA sequence:UniProtKB:Q8RHX2;locus_tag=IDALCEFB_01661;product=3-keto-5-aminohexanoate cleavage enzyme
sca00004	Aragorn:001002	tRNA	261438	261511	.	+	.	ID=IDALCEFB_01662;inference=COORDINATES:profile:Aragorn:001002;locus_tag=IDALCEFB_01662;product=tRNA-Gly(tcc)
sca00004	Prodigal:002006	CDS	261797	262516	.	+	0	ID=IDALCEFB_01663;inference=ab initio prediction:Prodigal:002006;locus_tag=IDALCEFB_01663;product=hypothetical protein
sca00004	Prodigal:002006	CDS	262854	263249	.	+	0	ID=IDALCEFB_01664;inference=ab initio prediction:Prodigal:002006;locus_tag=IDALCEFB_01664;product=hypothetical protein
sca00004	Prodigal:002006	CDS	263490	265718	.	+	0	ID=IDALCEFB_01665;inference=ab initio prediction:Prodigal:002006;locus_tag=IDALCEFB_01665;product=hypothetical protein
sca00004	Prodigal:002006	CDS	265811	266098	.	+	0	ID=IDALCEFB_01666;inference=ab initio prediction:Prodigal:002006;locus_tag=IDALCEFB_01666;product=hypothetical protein
sca00004	Prodigal:002006	CDS	266177	268492	.	+	0	ID=IDALCEFB_01667;Name=ydeP_1;db_xref=COG:COG0243;gene=ydeP_1;inference=ab initio prediction:Prodigal:002006,similar to AA sequence:UniProtKB:P77561;locus_tag=IDALCEFB_01667;product=Protein YdeP
sca00004	Prodigal:002006	CDS	268547	269920	.	+	0	ID=IDALCEFB_01668;inference=ab initio prediction:Prodigal:002006;locus_tag=IDALCEFB_01668;product=hypothetical protein
sca00004	Prodigal:002006	CDS	269924	270394	.	-	0	ID=IDALCEFB_01669;Name=ohrR;gene=ohrR;inference=ab initio prediction:Prodigal:002006,similar to AA sequence:UniProtKB:O34777;locus_tag=IDALCEFB_01669;product=Organic hydroperoxide resistance transcriptional regulator
sca00004	Prodigal:002006	CDS	270552	272006	.	-	0	ID=IDALCEFB_01670;eC_number=2.9.1.1;Name=selA;db_xref=COG:COG1921;gene=selA;inference=ab initio prediction:Prodigal:002006,similar to AA sequence:UniProtKB:P0A821;locus_tag=IDALCEFB_01670;product=L-seryl-tRNA(Sec) selenium transferase
sca00004	Prodigal:002006	CDS	272087	272407	.	+	0	ID=IDALCEFB_01671;inference=ab initio prediction:Prodigal:002006;locus_tag=IDALCEFB_01671;product=hypothetical protein
sca00004	Prodigal:002006	CDS	272368	273405	.	-	0	ID=IDALCEFB_01672;eC_number=7.4.2.10;Name=gsiA_3;db_xref=COG:COG1123;gene=gsiA_3;inference=ab initio prediction:Prodigal:002006,similar to AA sequence:UniProtKB:P75796;locus_tag=IDALCEFB_01672;product=Glutathione import ATP-binding protein GsiA
sca00004	Prodigal:002006	CDS	273402	274400	.	-	0	ID=IDALCEFB_01673;Name=oppD_1;db_xref=COG:COG0444;gene=oppD_1;inference=ab initio prediction:Prodigal:002006,similar to AA sequence:UniProtKB:P24136;locus_tag=IDALCEFB_01673;product=Oligopeptide transport ATP-binding protein OppD
sca00004	Prodigal:002006	CDS	274411	275331	.	-	0	ID=IDALCEFB_01674;Name=gsiD_2;db_xref=COG:COG1173;gene=gsiD_2;inference=ab initio prediction:Prodigal:002006,similar to AA sequence:UniProtKB:P75799;locus_tag=IDALCEFB_01674;product=Glutathione transport system permease protein GsiD
sca00004	Prodigal:002006	CDS	275328	276269	.	-	0	ID=IDALCEFB_01675;Name=gsiC_2;db_xref=COG:COG0601;gene=gsiC_2;inference=ab initio prediction:Prodigal:002006,similar to AA sequence:UniProtKB:P75798;locus_tag=IDALCEFB_01675;product=Glutathione transport system permease protein GsiC
sca00004	Prodigal:002006	CDS	276277	277872	.	-	0	ID=IDALCEFB_01676;Name=gsiB_2;db_xref=COG:COG0747;gene=gsiB_2;inference=ab initio prediction:Prodigal:002006,similar to AA sequence:UniProtKB:P75797;locus_tag=IDALCEFB_01676;product=Glutathione-binding protein GsiB
sca00004	Prodigal:002006	CDS	278332	279411	.	+	0	ID=IDALCEFB_01677;eC_number=7.2.2.7;Name=fbpC2;db_xref=COG:COG3842;gene=fbpC2;inference=ab initio prediction:Prodigal:002006,similar to AA sequence:UniProtKB:P44513;locus_tag=IDALCEFB_01677;product=Fe(3+) ions import ATP-binding protein FbpC 2
sca00004	Prodigal:002006	CDS	279540	280538	.	+	0	ID=IDALCEFB_01678;Name=futA1;gene=futA1;inference=ab initio prediction:Prodigal:002006,similar to AA sequence:UniProtKB:P72827;locus_tag=IDALCEFB_01678;product=Iron uptake protein A1
sca00004	Prodigal:002006	CDS	280555	282288	.	+	0	ID=IDALCEFB_01679;inference=ab initio prediction:Prodigal:002006;locus_tag=IDALCEFB_01679;product=hypothetical protein
sca00004	Prodigal:002006	CDS	282358	283548	.	-	0	ID=IDALCEFB_01680;inference=ab initio prediction:Prodigal:002006;locus_tag=IDALCEFB_01680;product=hypothetical protein
sca00004	Prodigal:002006	CDS	283995	284507	.	+	0	ID=IDALCEFB_01681;eC_number=3.6.1.25;db_xref=COG:COG2954;inference=ab initio prediction:Prodigal:002006,similar to AA sequence:UniProtKB:A3DIJ8;locus_tag=IDALCEFB_01681;product=Inorganic triphosphatase
sca00004	Prodigal:002006	CDS	284516	284776	.	-	0	ID=IDALCEFB_01682;inference=ab initio prediction:Prodigal:002006;locus_tag=IDALCEFB_01682;product=hypothetical protein
sca00004	Prodigal:002006	CDS	284850	285599	.	-	0	ID=IDALCEFB_01683;eC_number=5.1.99.5;Name=hyuE;gene=hyuE;inference=ab initio prediction:Prodigal:002006,similar to AA sequence:UniProtKB:Q00924;locus_tag=IDALCEFB_01683;product=Hydantoin racemase
sca00004	Prodigal:002006	CDS	285615	287114	.	-	0	ID=IDALCEFB_01684;Name=pucI;db_xref=COG:COG1953;gene=pucI;inference=ab initio prediction:Prodigal:002006,similar to AA sequence:UniProtKB:P94575;locus_tag=IDALCEFB_01684;product=putative allantoin permease
sca00004	Prodigal:002006	CDS	287205	288365	.	-	0	ID=IDALCEFB_01685;inference=ab initio prediction:Prodigal:002006;locus_tag=IDALCEFB_01685;product=hypothetical protein
sca00004	Prodigal:002006	CDS	288468	289382	.	-	0	ID=IDALCEFB_01686;Name=benM_1;gene=benM_1;inference=ab initio prediction:Prodigal:002006,similar to AA sequence:UniProtKB:O68014;locus_tag=IDALCEFB_01686;product=HTH-type transcriptional regulator BenM
sca00004	Aragorn:001002	tRNA	289575	289650	.	-	.	ID=IDALCEFB_01687;inference=COORDINATES:profile:Aragorn:001002;locus_tag=IDALCEFB_01687;product=tRNA-Val(tac)
sca00004	Prodigal:002006	CDS	289780	292206	.	-	0	ID=IDALCEFB_01688;eC_number=3.4.21.53;Name=lon_1;gene=lon_1;inference=ab initio prediction:Prodigal:002006,similar to AA sequence:UniProtKB:Q2YPX3;locus_tag=IDALCEFB_01688;product=Lon protease
sca00004	Prodigal:002006	CDS	292449	293720	.	-	0	ID=IDALCEFB_01689;Name=clpX;gene=clpX;inference=ab initio prediction:Prodigal:002006,similar to AA sequence:UniProtKB:B8GX14;locus_tag=IDALCEFB_01689;product=ATP-dependent Clp protease ATP-binding subunit ClpX
sca00004	Prodigal:002006	CDS	293899	294528	.	-	0	ID=IDALCEFB_01690;eC_number=3.4.21.92;Name=clpP;gene=clpP;inference=ab initio prediction:Prodigal:002006,similar to AA sequence:UniProtKB:B8GX16;locus_tag=IDALCEFB_01690;product=ATP-dependent Clp protease proteolytic subunit
sca00004	Prodigal:002006	CDS	294655	296049	.	-	0	ID=IDALCEFB_01691;eC_number=5.2.1.8;Name=tig;db_xref=COG:COG0544;gene=tig;inference=ab initio prediction:Prodigal:002006,similar to AA sequence:UniProtKB:Q9KQS5;locus_tag=IDALCEFB_01691;product=Trigger factor
sca00004	Aragorn:001002	tRNA	296170	296254	.	-	.	ID=IDALCEFB_01692;inference=COORDINATES:profile:Aragorn:001002;locus_tag=IDALCEFB_01692;product=tRNA-Leu(tag)
sca00004	Prodigal:002006	CDS	296434	297954	.	+	0	ID=IDALCEFB_01693;Name=ftsP_2;gene=ftsP_2;inference=ab initio prediction:Prodigal:002006,protein motif:HAMAP:MF_00915;locus_tag=IDALCEFB_01693;product=Cell division protein FtsP
sca00004	Prodigal:002006	CDS	297947	299467	.	-	0	ID=IDALCEFB_01694;Name=nnr_2;db_xref=COG:COG0062;gene=nnr_2;inference=ab initio prediction:Prodigal:002006,similar to AA sequence:UniProtKB:Q9X024;locus_tag=IDALCEFB_01694;product=Bifunctional NAD(P)H-hydrate repair enzyme Nnr
sca00004	Prodigal:002006	CDS	299630	299968	.	+	0	ID=IDALCEFB_01695;Name=glnB;db_xref=COG:COG0347;gene=glnB;inference=ab initio prediction:Prodigal:002006,similar to AA sequence:UniProtKB:P11671;locus_tag=IDALCEFB_01695;product=Nitrogen regulatory protein P-II
sca00004	Prodigal:002006	CDS	300135	300308	.	+	0	ID=IDALCEFB_01696;inference=ab initio prediction:Prodigal:002006;locus_tag=IDALCEFB_01696;product=hypothetical protein
sca00004	Prodigal:002006	CDS	300525	301559	.	-	0	ID=IDALCEFB_01697;eC_number=6.3.1.2;Name=glnII;db_xref=COG:COG0174;gene=glnII;inference=ab initio prediction:Prodigal:002006,similar to AA sequence:UniProtKB:P04772;locus_tag=IDALCEFB_01697;product=Glutamine synthetase
sca00004	Prodigal:002006	CDS	301870	302115	.	-	0	ID=IDALCEFB_01698;inference=ab initio prediction:Prodigal:002006;locus_tag=IDALCEFB_01698;product=hypothetical protein
sca00004	Prodigal:002006	CDS	302905	304314	.	+	0	ID=IDALCEFB_01699;eC_number=6.3.1.2;Name=glnA;db_xref=COG:COG0174;gene=glnA;inference=ab initio prediction:Prodigal:002006,similar to AA sequence:UniProtKB:P0A1P6;locus_tag=IDALCEFB_01699;product=Glutamine synthetase
sca00004	Prodigal:002006	CDS	305789	306415	.	-	0	ID=IDALCEFB_01700;eC_number=3.1.13.5;Name=rnd_1;gene=rnd_1;inference=ab initio prediction:Prodigal:002006,protein motif:HAMAP:MF_01899;locus_tag=IDALCEFB_01700;product=Ribonuclease D
sca00004	Prodigal:002006	CDS	306556	307002	.	+	0	ID=IDALCEFB_01701;inference=ab initio prediction:Prodigal:002006;locus_tag=IDALCEFB_01701;product=hypothetical protein
sca00004	Prodigal:002006	CDS	307003	307881	.	-	0	ID=IDALCEFB_01702;Name=yddG;db_xref=COG:COG0697;gene=yddG;inference=ab initio prediction:Prodigal:002006,similar to AA sequence:UniProtKB:P46136;locus_tag=IDALCEFB_01702;product=Aromatic amino acid exporter YddG
sca00004	Prodigal:002006	CDS	308927	309031	.	-	0	ID=IDALCEFB_01703;inference=ab initio prediction:Prodigal:002006;locus_tag=IDALCEFB_01703;product=hypothetical protein
sca00005	Prodigal:002006	CDS	339	1310	.	+	0	ID=IDALCEFB_01704;eC_number=2.6.1.1;Name=aspC_1;db_xref=COG:COG0436;gene=aspC_1;inference=ab initio prediction:Prodigal:002006,similar to AA sequence:UniProtKB:Q56232;locus_tag=IDALCEFB_01704;product=Aspartate/prephenate aminotransferase
sca00005	Prodigal:002006	CDS	1317	1994	.	-	0	ID=IDALCEFB_01705;eC_number=3.1.3.105;Name=mupP;db_xref=COG:COG0546;gene=mupP;inference=ab initio prediction:Prodigal:002006,similar to AA sequence:UniProtKB:Q9HZ62;locus_tag=IDALCEFB_01705;product=N-acetylmuramic acid 6-phosphate phosphatase
sca00005	Prodigal:002006	CDS	2156	2620	.	+	0	ID=IDALCEFB_01706;inference=ab initio prediction:Prodigal:002006;locus_tag=IDALCEFB_01706;product=hypothetical protein
sca00005	Prodigal:002006	CDS	2748	3458	.	+	0	ID=IDALCEFB_01707;eC_number=5.3.1.6;Name=rpiA;db_xref=COG:COG0120;gene=rpiA;inference=ab initio prediction:Prodigal:002006,similar to AA sequence:UniProtKB:Q6G3V6;locus_tag=IDALCEFB_01707;product=Ribose-5-phosphate isomerase A
sca00005	Prodigal:002006	CDS	3488	4033	.	+	0	ID=IDALCEFB_01708;inference=ab initio prediction:Prodigal:002006;locus_tag=IDALCEFB_01708;product=hypothetical protein
sca00005	Prodigal:002006	CDS	4040	5254	.	+	0	ID=IDALCEFB_01709;inference=ab initio prediction:Prodigal:002006;locus_tag=IDALCEFB_01709;product=hypothetical protein
sca00005	Prodigal:002006	CDS	5251	6630	.	+	0	ID=IDALCEFB_01710;eC_number=1.8.1.16;Name=garB;gene=garB;inference=ab initio prediction:Prodigal:002006,similar to AA sequence:UniProtKB:D0VWY5;locus_tag=IDALCEFB_01710;product=Glutathione amide reductase
sca00005	Prodigal:002006	CDS	6708	7031	.	+	0	ID=IDALCEFB_01711;inference=ab initio prediction:Prodigal:002006;locus_tag=IDALCEFB_01711;product=hypothetical protein
sca00005	Prodigal:002006	CDS	7165	8547	.	+	0	ID=IDALCEFB_01712;eC_number=2.5.1.54;Name=aroH;db_xref=COG:COG3200;gene=aroH;inference=ab initio prediction:Prodigal:002006,similar to AA sequence:UniProtKB:P80574;locus_tag=IDALCEFB_01712;product=Phospho-2-dehydro-3-deoxyheptonate aldolase
sca00005	Prodigal:002006	CDS	8589	11396	.	-	0	ID=IDALCEFB_01713;inference=ab initio prediction:Prodigal:002006;locus_tag=IDALCEFB_01713;product=hypothetical protein
sca00005	Prodigal:002006	CDS	11629	12006	.	+	0	ID=IDALCEFB_01714;inference=ab initio prediction:Prodigal:002006;locus_tag=IDALCEFB_01714;product=hypothetical protein
sca00005	Prodigal:002006	CDS	12012	13286	.	-	0	ID=IDALCEFB_01715;Name=macA;db_xref=COG:COG0845;gene=macA;inference=ab initio prediction:Prodigal:002006,similar to AA sequence:UniProtKB:P75830;locus_tag=IDALCEFB_01715;product=Macrolide export protein MacA
sca00005	Prodigal:002006	CDS	13381	14079	.	-	0	ID=IDALCEFB_01716;inference=ab initio prediction:Prodigal:002006;locus_tag=IDALCEFB_01716;product=hypothetical protein
sca00005	Prodigal:002006	CDS	14128	15486	.	+	0	ID=IDALCEFB_01717;eC_number=1.4.3.24;Name=pao_2;gene=pao_2;inference=ab initio prediction:Prodigal:002006,similar to AA sequence:UniProtKB:H8ZPX1;locus_tag=IDALCEFB_01717;product=Pseudooxynicotine oxidase
sca00005	Prodigal:002006	CDS	15550	16170	.	+	0	ID=IDALCEFB_01718;inference=ab initio prediction:Prodigal:002006;locus_tag=IDALCEFB_01718;product=hypothetical protein
sca00005	Prodigal:002006	CDS	16183	17181	.	-	0	ID=IDALCEFB_01719;eC_number=1.1.1.29;inference=ab initio prediction:Prodigal:002006,similar to AA sequence:UniProtKB:P36234;locus_tag=IDALCEFB_01719;product=Glycerate dehydrogenase
sca00005	Prodigal:002006	CDS	17374	17925	.	+	0	ID=IDALCEFB_01720;inference=ab initio prediction:Prodigal:002006;locus_tag=IDALCEFB_01720;product=hypothetical protein
sca00005	Prodigal:002006	CDS	17989	18507	.	-	0	ID=IDALCEFB_01721;inference=ab initio prediction:Prodigal:002006;locus_tag=IDALCEFB_01721;product=hypothetical protein
sca00005	Prodigal:002006	CDS	18700	19239	.	+	0	ID=IDALCEFB_01722;eC_number=4.2.1.59;Name=fabA;db_xref=COG:COG0764;gene=fabA;inference=ab initio prediction:Prodigal:002006,similar to AA sequence:UniProtKB:P0A6Q3;locus_tag=IDALCEFB_01722;product=3-hydroxydecanoyl-[acyl-carrier-protein] dehydratase
sca00005	Prodigal:002006	CDS	19423	20649	.	+	0	ID=IDALCEFB_01723;eC_number=2.3.1.41;Name=fabB;gene=fabB;inference=ab initio prediction:Prodigal:002006,similar to AA sequence:UniProtKB:Q02K94;locus_tag=IDALCEFB_01723;product=3-oxoacyl-[acyl-carrier-protein] synthase 1
sca00005	Prodigal:002006	CDS	20765	21583	.	+	0	ID=IDALCEFB_01724;eC_number=1.3.1.9;Name=fabI_1;db_xref=COG:COG0623;gene=fabI_1;inference=ab initio prediction:Prodigal:002006,similar to AA sequence:UniProtKB:P16657;locus_tag=IDALCEFB_01724;product=Enoyl-[acyl-carrier-protein] reductase [NADH] FabI
sca00005	Prodigal:002006	CDS	21592	21858	.	-	0	ID=IDALCEFB_01725;inference=ab initio prediction:Prodigal:002006;locus_tag=IDALCEFB_01725;product=hypothetical protein
sca00005	Prodigal:002006	CDS	21988	22227	.	+	0	ID=IDALCEFB_01726;inference=ab initio prediction:Prodigal:002006;locus_tag=IDALCEFB_01726;product=hypothetical protein
sca00005	Prodigal:002006	CDS	22248	23135	.	-	0	ID=IDALCEFB_01727;inference=ab initio prediction:Prodigal:002006;locus_tag=IDALCEFB_01727;product=hypothetical protein
sca00005	Prodigal:002006	CDS	23282	23515	.	+	0	ID=IDALCEFB_01728;inference=ab initio prediction:Prodigal:002006;locus_tag=IDALCEFB_01728;product=hypothetical protein
sca00005	Prodigal:002006	CDS	24294	24890	.	-	0	ID=IDALCEFB_01729;inference=ab initio prediction:Prodigal:002006;locus_tag=IDALCEFB_01729;product=hypothetical protein
sca00005	Prodigal:002006	CDS	25154	26386	.	+	0	ID=IDALCEFB_01730;Name=zapE;db_xref=COG:COG1485;gene=zapE;inference=ab initio prediction:Prodigal:002006,similar to AA sequence:UniProtKB:P64612;locus_tag=IDALCEFB_01730;product=Cell division protein ZapE
sca00005	Prodigal:002006	CDS	26390	27952	.	-	0	ID=IDALCEFB_01731;eC_number=2.7.-.-;Name=ubiB_2;db_xref=COG:COG0661;gene=ubiB_2;inference=ab initio prediction:Prodigal:002006,similar to AA sequence:UniProtKB:O07443;locus_tag=IDALCEFB_01731;product=putative protein kinase UbiB
sca00005	Prodigal:002006	CDS	27966	28739	.	-	0	ID=IDALCEFB_01732;eC_number=2.1.1.163;Name=ubiE;db_xref=COG:COG2226;gene=ubiE;inference=ab initio prediction:Prodigal:002006,similar to AA sequence:UniProtKB:P0A887;locus_tag=IDALCEFB_01732;product=Ubiquinone/menaquinone biosynthesis C-methyltransferase UbiE
sca00005	Prodigal:002006	CDS	28832	29941	.	-	0	ID=IDALCEFB_01733;eC_number=1.1.1.85;Name=leuB;db_xref=COG:COG0473;gene=leuB;inference=ab initio prediction:Prodigal:002006,similar to AA sequence:UniProtKB:Q56268;locus_tag=IDALCEFB_01733;product=3-isopropylmalate dehydrogenase
sca00005	Prodigal:002006	CDS	30372	31946	.	+	0	ID=IDALCEFB_01734;eC_number=2.3.3.13;Name=leuA;db_xref=COG:COG0119;gene=leuA;inference=ab initio prediction:Prodigal:002006,similar to AA sequence:UniProtKB:Q9JZG1;locus_tag=IDALCEFB_01734;product=2-isopropylmalate synthase
sca00005	Aragorn:001002	tRNA	32048	32123	.	+	.	ID=IDALCEFB_01735;inference=COORDINATES:profile:Aragorn:001002;locus_tag=IDALCEFB_01735;product=tRNA-Lys(ctt)
sca00005	Prodigal:002006	CDS	32799	33335	.	-	0	ID=IDALCEFB_01736;inference=ab initio prediction:Prodigal:002006;locus_tag=IDALCEFB_01736;product=hypothetical protein
sca00005	Prodigal:002006	CDS	33702	35063	.	-	0	ID=IDALCEFB_01737;inference=ab initio prediction:Prodigal:002006;locus_tag=IDALCEFB_01737;product=hypothetical protein
sca00005	Prodigal:002006	CDS	35419	35679	.	-	0	ID=IDALCEFB_01738;inference=ab initio prediction:Prodigal:002006;locus_tag=IDALCEFB_01738;product=hypothetical protein
sca00005	Prodigal:002006	CDS	35676	37973	.	-	0	ID=IDALCEFB_01739;Name=ydeP_2;db_xref=COG:COG0243;gene=ydeP_2;inference=ab initio prediction:Prodigal:002006,similar to AA sequence:UniProtKB:P77561;locus_tag=IDALCEFB_01739;product=Protein YdeP
sca00005	Prodigal:002006	CDS	38283	39773	.	-	0	ID=IDALCEFB_01740;inference=ab initio prediction:Prodigal:002006;locus_tag=IDALCEFB_01740;product=hypothetical protein
sca00005	Prodigal:002006	CDS	39848	41560	.	-	0	ID=IDALCEFB_01741;Name=fruA;db_xref=COG:COG1299;gene=fruA;inference=ab initio prediction:Prodigal:002006,similar to AA sequence:UniProtKB:P23355;locus_tag=IDALCEFB_01741;product=PTS system fructose-specific EIIB'BC component
sca00005	Prodigal:002006	CDS	41596	42546	.	-	0	ID=IDALCEFB_01742;eC_number=2.7.1.144;Name=lacC;gene=lacC;inference=ab initio prediction:Prodigal:002006,similar to AA sequence:UniProtKB:P23391;locus_tag=IDALCEFB_01742;product=Tagatose-6-phosphate kinase
sca00005	Prodigal:002006	CDS	42543	45095	.	-	0	ID=IDALCEFB_01743;inference=ab initio prediction:Prodigal:002006;locus_tag=IDALCEFB_01743;product=hypothetical protein
sca00005	Prodigal:002006	CDS	45284	46273	.	+	0	ID=IDALCEFB_01744;Name=degA;db_xref=COG:COG1609;gene=degA;inference=ab initio prediction:Prodigal:002006,similar to AA sequence:UniProtKB:P37947;locus_tag=IDALCEFB_01744;product=HTH-type transcriptional regulator DegA
sca00005	Prodigal:002006	CDS	46224	47144	.	-	0	ID=IDALCEFB_01745;Name=hdfR_1;gene=hdfR_1;inference=ab initio prediction:Prodigal:002006,protein motif:HAMAP:MF_01233;locus_tag=IDALCEFB_01745;product=HTH-type transcriptional regulator HdfR
sca00005	Prodigal:002006	CDS	47349	48659	.	+	0	ID=IDALCEFB_01746;Name=dctA2;db_xref=COG:COG1301;gene=dctA2;inference=ab initio prediction:Prodigal:002006,similar to AA sequence:UniProtKB:Q9I4F5;locus_tag=IDALCEFB_01746;product=C4-dicarboxylate transport protein 2
sca00005	Prodigal:002006	CDS	48711	49550	.	+	0	ID=IDALCEFB_01747;eC_number=3.5.3.26;Name=allE_1;db_xref=COG:COG3257;gene=allE_1;inference=ab initio prediction:Prodigal:002006,similar to AA sequence:UniProtKB:P75713;locus_tag=IDALCEFB_01747;product=(S)-ureidoglycine aminohydrolase
sca00005	Prodigal:002006	CDS	49734	51896	.	+	0	ID=IDALCEFB_01748;eC_number=2.3.3.9;Name=glcB;db_xref=COG:COG2225;gene=glcB;inference=ab initio prediction:Prodigal:002006,similar to AA sequence:UniProtKB:Q9I636;locus_tag=IDALCEFB_01748;product=Malate synthase G
sca00005	Prodigal:002006	CDS	51893	52147	.	-	0	ID=IDALCEFB_01749;inference=ab initio prediction:Prodigal:002006;locus_tag=IDALCEFB_01749;product=hypothetical protein
sca00005	Prodigal:002006	CDS	52231	52668	.	+	0	ID=IDALCEFB_01750;Name=nikR;db_xref=COG:COG0864;gene=nikR;inference=ab initio prediction:Prodigal:002006,similar to AA sequence:UniProtKB:P0A6Z6;locus_tag=IDALCEFB_01750;product=Nickel-responsive regulator
sca00005	Prodigal:002006	CDS	52802	54919	.	+	0	ID=IDALCEFB_01751;inference=ab initio prediction:Prodigal:002006;locus_tag=IDALCEFB_01751;product=hypothetical protein
sca00005	Prodigal:002006	CDS	54926	55351	.	-	0	ID=IDALCEFB_01752;eC_number=3.-.-.-;Name=blh_1;db_xref=COG:COG0491;gene=blh_1;inference=ab initio prediction:Prodigal:002006,similar to AA sequence:UniProtKB:Q8UAA9;locus_tag=IDALCEFB_01752;product=Beta-lactamase hydrolase-like protein
sca00005	Prodigal:002006	CDS	55379	56137	.	-	0	ID=IDALCEFB_01753;eC_number=3.6.3.-;Name=ssuB_2;db_xref=COG:COG1116;gene=ssuB_2;inference=ab initio prediction:Prodigal:002006,similar to AA sequence:UniProtKB:Q8KZQ6;locus_tag=IDALCEFB_01753;product=Aliphatic sulfonates import ATP-binding protein SsuB
sca00005	Prodigal:002006	CDS	56125	56880	.	-	0	ID=IDALCEFB_01754;Name=ssuC_2;db_xref=COG:COG0600;gene=ssuC_2;inference=ab initio prediction:Prodigal:002006,similar to AA sequence:UniProtKB:P75851;locus_tag=IDALCEFB_01754;product=Putative aliphatic sulfonates transport permease protein SsuC
sca00005	Prodigal:002006	CDS	56891	57931	.	-	0	ID=IDALCEFB_01755;inference=ab initio prediction:Prodigal:002006;locus_tag=IDALCEFB_01755;product=hypothetical protein
sca00005	Prodigal:002006	CDS	58271	58771	.	+	0	ID=IDALCEFB_01756;inference=ab initio prediction:Prodigal:002006;locus_tag=IDALCEFB_01756;product=hypothetical protein
sca00005	Prodigal:002006	CDS	58784	59221	.	+	0	ID=IDALCEFB_01757;inference=ab initio prediction:Prodigal:002006;locus_tag=IDALCEFB_01757;product=hypothetical protein
sca00005	Prodigal:002006	CDS	59221	60321	.	+	0	ID=IDALCEFB_01758;Name=mppA_1;db_xref=COG:COG4166;gene=mppA_1;inference=ab initio prediction:Prodigal:002006,similar to AA sequence:UniProtKB:P77348;locus_tag=IDALCEFB_01758;product=Periplasmic murein peptide-binding protein
sca00005	Prodigal:002006	CDS	60362	60814	.	+	0	ID=IDALCEFB_01759;Name=mppA_2;db_xref=COG:COG4166;gene=mppA_2;inference=ab initio prediction:Prodigal:002006,similar to AA sequence:UniProtKB:P77348;locus_tag=IDALCEFB_01759;product=Periplasmic murein peptide-binding protein
sca00005	Prodigal:002006	CDS	60811	61734	.	+	0	ID=IDALCEFB_01760;Name=oppB;db_xref=COG:COG0601;gene=oppB;inference=ab initio prediction:Prodigal:002006,similar to AA sequence:UniProtKB:P0AFH2;locus_tag=IDALCEFB_01760;product=Oligopeptide transport system permease protein OppB
sca00005	Prodigal:002006	CDS	61731	62795	.	+	0	ID=IDALCEFB_01761;inference=ab initio prediction:Prodigal:002006;locus_tag=IDALCEFB_01761;product=hypothetical protein
sca00005	Prodigal:002006	CDS	62802	63755	.	-	0	ID=IDALCEFB_01762;eC_number=1.1.1.81;db_xref=COG:COG0111;inference=ab initio prediction:Prodigal:002006,similar to AA sequence:UniProtKB:Q9X1C1;locus_tag=IDALCEFB_01762;product=Hydroxypyruvate reductase
sca00005	Prodigal:002006	CDS	63765	65399	.	-	0	ID=IDALCEFB_01763;eC_number=2.7.1.29;Name=dhaK;gene=dhaK;inference=ab initio prediction:Prodigal:002006,similar to AA sequence:UniProtKB:P45510;locus_tag=IDALCEFB_01763;product=Dihydroxyacetone kinase
sca00005	Prodigal:002006	CDS	65627	66643	.	+	0	ID=IDALCEFB_01764;Name=siaP;db_xref=COG:COG1638;gene=siaP;inference=ab initio prediction:Prodigal:002006,similar to AA sequence:UniProtKB:P44542;locus_tag=IDALCEFB_01764;product=Sialic acid-binding periplasmic protein SiaP
sca00005	Prodigal:002006	CDS	66643	68262	.	+	0	ID=IDALCEFB_01765;eC_number=6.2.1.3;db_xref=COG:COG0318;inference=ab initio prediction:Prodigal:002006,similar to AA sequence:UniProtKB:P9WQ37;locus_tag=IDALCEFB_01765;product=Long-chain-fatty-acid--CoA ligase FadD13
sca00005	Prodigal:002006	CDS	68267	69460	.	+	0	ID=IDALCEFB_01766;inference=ab initio prediction:Prodigal:002006;locus_tag=IDALCEFB_01766;product=hypothetical protein
sca00005	Prodigal:002006	CDS	69494	70864	.	+	0	ID=IDALCEFB_01767;eC_number=1.-.-.-;db_xref=COG:COG0277;inference=ab initio prediction:Prodigal:002006,similar to AA sequence:UniProtKB:P9WIT1;locus_tag=IDALCEFB_01767;product=putative FAD-linked oxidoreductase
sca00005	Prodigal:002006	CDS	70869	71180	.	+	0	ID=IDALCEFB_01768;inference=ab initio prediction:Prodigal:002006;locus_tag=IDALCEFB_01768;product=hypothetical protein
sca00005	Prodigal:002006	CDS	71202	72131	.	-	0	ID=IDALCEFB_01769;eC_number=2.3.1.247;Name=kce_2;db_xref=COG:COG3246;gene=kce_2;inference=ab initio prediction:Prodigal:002006,similar to AA sequence:UniProtKB:Q8RHX2;locus_tag=IDALCEFB_01769;product=3-keto-5-aminohexanoate cleavage enzyme
sca00005	Prodigal:002006	CDS	72134	73057	.	-	0	ID=IDALCEFB_01770;eC_number=1.1.1.108;Name=lcdH;gene=lcdH;inference=ab initio prediction:Prodigal:002006,protein motif:HAMAP:MF_02129;locus_tag=IDALCEFB_01770;product=L-carnitine dehydrogenase
sca00005	Prodigal:002006	CDS	73054	75612	.	-	0	ID=IDALCEFB_01771;eC_number=7.6.2.8;Name=btuD_7;gene=btuD_7;inference=ab initio prediction:Prodigal:002006,protein motif:HAMAP:MF_01005;locus_tag=IDALCEFB_01771;product=Vitamin B12 import ATP-binding protein BtuD
sca00005	Prodigal:002006	CDS	75621	76496	.	-	0	ID=IDALCEFB_01772;Name=livH_9;db_xref=COG:COG0559;gene=livH_9;inference=ab initio prediction:Prodigal:002006,similar to AA sequence:UniProtKB:P0AEX7;locus_tag=IDALCEFB_01772;product=High-affinity branched-chain amino acid transport system permease protein LivH
sca00005	Prodigal:002006	CDS	76506	77762	.	-	0	ID=IDALCEFB_01773;inference=ab initio prediction:Prodigal:002006;locus_tag=IDALCEFB_01773;product=hypothetical protein
sca00005	Aragorn:001002	tRNA	78429	78518	.	+	.	ID=IDALCEFB_01774;inference=COORDINATES:profile:Aragorn:001002;locus_tag=IDALCEFB_01774;product=tRNA-Cys(gca)
sca00005	Prodigal:002006	CDS	78622	79389	.	+	0	ID=IDALCEFB_01775;eC_number=1.1.1.30;Name=bdhA_1;gene=bdhA_1;inference=ab initio prediction:Prodigal:002006,similar to AA sequence:UniProtKB:O86034;locus_tag=IDALCEFB_01775;product=D-beta-hydroxybutyrate dehydrogenase
sca00005	Prodigal:002006	CDS	79421	80431	.	-	0	ID=IDALCEFB_01776;inference=ab initio prediction:Prodigal:002006;locus_tag=IDALCEFB_01776;product=hypothetical protein
sca00005	Prodigal:002006	CDS	80504	81553	.	-	0	ID=IDALCEFB_01777;inference=ab initio prediction:Prodigal:002006;locus_tag=IDALCEFB_01777;product=hypothetical protein
sca00005	Prodigal:002006	CDS	81660	83531	.	-	0	ID=IDALCEFB_01778;Name=yheS_1;db_xref=COG:COG0488;gene=yheS_1;inference=ab initio prediction:Prodigal:002006,similar to AA sequence:UniProtKB:P63389;locus_tag=IDALCEFB_01778;product=putative ABC transporter ATP-binding protein YheS
sca00005	Prodigal:002006	CDS	83590	84495	.	-	0	ID=IDALCEFB_01779;eC_number=3.5.1.108;Name=lpxC_1;db_xref=COG:COG0774;gene=lpxC_1;inference=ab initio prediction:Prodigal:002006,similar to AA sequence:UniProtKB:P47205;locus_tag=IDALCEFB_01779;product=UDP-3-O-acyl-N-acetylglucosamine deacetylase
sca00005	Prodigal:002006	CDS	84710	85396	.	+	0	ID=IDALCEFB_01780;Name=crp_2;db_xref=COG:COG0664;gene=crp_2;inference=ab initio prediction:Prodigal:002006,similar to AA sequence:UniProtKB:P0A2T6;locus_tag=IDALCEFB_01780;product=cAMP-activated global transcriptional regulator CRP
sca00005	Prodigal:002006	CDS	85407	86447	.	+	0	ID=IDALCEFB_01781;eC_number=7.6.2.11;Name=potA;gene=potA;inference=ab initio prediction:Prodigal:002006,similar to AA sequence:UniProtKB:Q7A679;locus_tag=IDALCEFB_01781;product=Spermidine/putrescine import ATP-binding protein PotA
sca00005	Prodigal:002006	CDS	86456	87355	.	+	0	ID=IDALCEFB_01782;Name=potH;db_xref=COG:COG1176;gene=potH;inference=ab initio prediction:Prodigal:002006,similar to AA sequence:UniProtKB:P31135;locus_tag=IDALCEFB_01782;product=Putrescine transport system permease protein PotH
sca00005	Prodigal:002006	CDS	87352	88122	.	+	0	ID=IDALCEFB_01783;Name=ydcV;gene=ydcV;inference=ab initio prediction:Prodigal:002006,similar to AA sequence:UniProtKB:P0AFR9;locus_tag=IDALCEFB_01783;product=Inner membrane ABC transporter permease protein YdcV
sca00005	Prodigal:002006	CDS	88100	89563	.	-	0	ID=IDALCEFB_01784;Name=yodF;db_xref=COG:COG0591;gene=yodF;inference=ab initio prediction:Prodigal:002006,similar to AA sequence:UniProtKB:O34745;locus_tag=IDALCEFB_01784;product=putative symporter YodF
sca00005	Prodigal:002006	CDS	89560	89763	.	-	0	ID=IDALCEFB_01785;inference=ab initio prediction:Prodigal:002006;locus_tag=IDALCEFB_01785;product=hypothetical protein
sca00005	Prodigal:002006	CDS	89958	90179	.	+	0	ID=IDALCEFB_01786;inference=ab initio prediction:Prodigal:002006;locus_tag=IDALCEFB_01786;product=hypothetical protein
sca00005	Prodigal:002006	CDS	90180	90800	.	-	0	ID=IDALCEFB_01787;Name=ureG;gene=ureG;inference=ab initio prediction:Prodigal:002006,similar to AA sequence:UniProtKB:Q03287;locus_tag=IDALCEFB_01787;product=Urease accessory protein UreG
sca00005	Prodigal:002006	CDS	90811	91536	.	-	0	ID=IDALCEFB_01788;Name=ureF;db_xref=COG:COG0830;gene=ureF;inference=ab initio prediction:Prodigal:002006,similar to AA sequence:UniProtKB:P17091;locus_tag=IDALCEFB_01788;product=Urease accessory protein UreF
sca00005	Prodigal:002006	CDS	91487	92011	.	-	0	ID=IDALCEFB_01789;Name=ureE1;gene=ureE1;inference=ab initio prediction:Prodigal:002006,similar to AA sequence:UniProtKB:Q8G2P7;locus_tag=IDALCEFB_01789;product=Urease accessory protein UreE 1
sca00005	Prodigal:002006	CDS	92018	93745	.	-	0	ID=IDALCEFB_01790;eC_number=3.5.1.5;Name=ureC1;gene=ureC1;inference=ab initio prediction:Prodigal:002006,similar to AA sequence:UniProtKB:Q8G2P8;locus_tag=IDALCEFB_01790;product=Urease subunit alpha 1
sca00005	Prodigal:002006	CDS	93777	94397	.	-	0	ID=IDALCEFB_01791;eC_number=3.5.1.5;Name=ureA;db_xref=COG:COG0831;gene=ureA;inference=ab initio prediction:Prodigal:002006,similar to AA sequence:UniProtKB:P14916;locus_tag=IDALCEFB_01791;product=Urease subunit alpha
sca00005	Prodigal:002006	CDS	94569	94757	.	-	0	ID=IDALCEFB_01792;inference=ab initio prediction:Prodigal:002006;locus_tag=IDALCEFB_01792;product=hypothetical protein
sca00005	Prodigal:002006	CDS	94889	95326	.	-	0	ID=IDALCEFB_01793;Name=ros_3;db_xref=COG:COG4957;gene=ros_3;inference=ab initio prediction:Prodigal:002006,similar to AA sequence:UniProtKB:Q04152;locus_tag=IDALCEFB_01793;product=Transcriptional regulatory protein ros
sca00005	Prodigal:002006	CDS	95619	96776	.	+	0	ID=IDALCEFB_01794;eC_number=2.8.3.19;Name=uctC_2;gene=uctC_2;inference=ab initio prediction:Prodigal:002006,similar to AA sequence:UniProtKB:A9X6P9;locus_tag=IDALCEFB_01794;product=Acetyl-CoA:oxalate CoA-transferase
sca00005	Prodigal:002006	CDS	96798	97547	.	+	0	ID=IDALCEFB_01795;eC_number=1.2.1.62;Name=tsaC1;gene=tsaC1;inference=ab initio prediction:Prodigal:002006,similar to AA sequence:UniProtKB:P94681;locus_tag=IDALCEFB_01795;product=4-formylbenzenesulfonate dehydrogenase TsaC1/TsaC2
sca00005	Prodigal:002006	CDS	97564	98061	.	-	0	ID=IDALCEFB_01796;eC_number=3.1.-.-;Name=yrrK;db_xref=COG:COG0816;gene=yrrK;inference=ab initio prediction:Prodigal:002006,similar to AA sequence:UniProtKB:O34634;locus_tag=IDALCEFB_01796;product=Putative pre-16S rRNA nuclease
sca00005	Prodigal:002006	CDS	98140	98391	.	+	0	ID=IDALCEFB_01797;inference=ab initio prediction:Prodigal:002006;locus_tag=IDALCEFB_01797;product=hypothetical protein
sca00005	Prodigal:002006	CDS	98477	98764	.	+	0	ID=IDALCEFB_01798;eC_number=6.3.5.-;Name=gatC;db_xref=COG:COG0721;gene=gatC;inference=ab initio prediction:Prodigal:002006,similar to AA sequence:UniProtKB:Q9HVT9;locus_tag=IDALCEFB_01798;product=Glutamyl-tRNA(Gln) amidotransferase subunit C
sca00005	Prodigal:002006	CDS	98827	100308	.	+	0	ID=IDALCEFB_01799;eC_number=6.3.5.7;Name=gatA_2;db_xref=COG:COG0154;gene=gatA_2;inference=ab initio prediction:Prodigal:002006,similar to AA sequence:UniProtKB:Q9HVT8;locus_tag=IDALCEFB_01799;product=Glutamyl-tRNA(Gln) amidotransferase subunit A
sca00005	Prodigal:002006	CDS	100305	100604	.	+	0	ID=IDALCEFB_01800;inference=ab initio prediction:Prodigal:002006;locus_tag=IDALCEFB_01800;product=hypothetical protein
sca00005	Prodigal:002006	CDS	100806	102278	.	+	0	ID=IDALCEFB_01801;eC_number=6.3.5.-;Name=gatB;db_xref=COG:COG0064;gene=gatB;inference=ab initio prediction:Prodigal:002006,similar to AA sequence:UniProtKB:Q9HVT7;locus_tag=IDALCEFB_01801;product=Aspartyl/glutamyl-tRNA(Asn/Gln) amidotransferase subunit B
sca00005	Prodigal:002006	CDS	102540	102830	.	+	0	ID=IDALCEFB_01802;inference=ab initio prediction:Prodigal:002006;locus_tag=IDALCEFB_01802;product=hypothetical protein
sca00005	Prodigal:002006	CDS	103120	103554	.	+	0	ID=IDALCEFB_01803;inference=ab initio prediction:Prodigal:002006;locus_tag=IDALCEFB_01803;product=hypothetical protein
sca00005	Prodigal:002006	CDS	103562	104119	.	-	0	ID=IDALCEFB_01804;eC_number=2.1.1.171;Name=rsmD;db_xref=COG:COG0742;gene=rsmD;inference=ab initio prediction:Prodigal:002006,similar to AA sequence:UniProtKB:P0ADX9;locus_tag=IDALCEFB_01804;product=Ribosomal RNA small subunit methyltransferase D
sca00005	Prodigal:002006	CDS	104129	106129	.	-	0	ID=IDALCEFB_01805;inference=ab initio prediction:Prodigal:002006;locus_tag=IDALCEFB_01805;product=hypothetical protein
sca00005	Prodigal:002006	CDS	106232	106408	.	-	0	ID=IDALCEFB_01806;inference=ab initio prediction:Prodigal:002006;locus_tag=IDALCEFB_01806;product=hypothetical protein
sca00005	Prodigal:002006	CDS	106529	106720	.	-	0	ID=IDALCEFB_01807;inference=ab initio prediction:Prodigal:002006,similar to AA sequence:UniProtKB:Q9HV61;locus_tag=IDALCEFB_01807;note=UPF0337 protein PA4738;product=hypothetical protein
sca00005	Prodigal:002006	CDS	106843	107295	.	+	0	ID=IDALCEFB_01808;eC_number=3.5.4.33;Name=tadA_2;db_xref=COG:COG0590;gene=tadA_2;inference=ab initio prediction:Prodigal:002006,similar to AA sequence:UniProtKB:A9CK16;locus_tag=IDALCEFB_01808;product=tRNA-specific adenosine deaminase
sca00005	Prodigal:002006	CDS	107307	109124	.	-	0	ID=IDALCEFB_01809;inference=ab initio prediction:Prodigal:002006;locus_tag=IDALCEFB_01809;product=hypothetical protein
sca00005	Prodigal:002006	CDS	109346	114190	.	-	0	ID=IDALCEFB_01810;eC_number=1.4.1.2;Name=gdh;db_xref=COG:COG2902;gene=gdh;inference=ab initio prediction:Prodigal:002006,similar to AA sequence:UniProtKB:E1V4J5;locus_tag=IDALCEFB_01810;product=NAD-specific glutamate dehydrogenase
sca00005	Prodigal:002006	CDS	114337	114759	.	+	0	ID=IDALCEFB_01811;Name=slyA;gene=slyA;inference=ab initio prediction:Prodigal:002006,protein motif:HAMAP:MF_01819;locus_tag=IDALCEFB_01811;product=Transcriptional regulator SlyA
sca00005	Prodigal:002006	CDS	114787	116076	.	+	0	ID=IDALCEFB_01812;inference=ab initio prediction:Prodigal:002006,similar to AA sequence:UniProtKB:A0LNN5;locus_tag=IDALCEFB_01812;product=L-lactate transporter
sca00005	Prodigal:002006	CDS	116164	117414	.	+	0	ID=IDALCEFB_01813;Name=bcr;gene=bcr;inference=ab initio prediction:Prodigal:002006,similar to AA sequence:UniProtKB:P28246;locus_tag=IDALCEFB_01813;product=Bicyclomycin resistance protein
sca00005	Prodigal:002006	CDS	117504	117998	.	+	0	ID=IDALCEFB_01814;inference=ab initio prediction:Prodigal:002006;locus_tag=IDALCEFB_01814;product=hypothetical protein
sca00005	Prodigal:002006	CDS	118002	119462	.	-	0	ID=IDALCEFB_01815;Name=hsrA;gene=hsrA;inference=ab initio prediction:Prodigal:002006,similar to AA sequence:UniProtKB:P31474;locus_tag=IDALCEFB_01815;product=putative transport protein HsrA
sca00005	Prodigal:002006	CDS	119664	120551	.	+	0	ID=IDALCEFB_01816;inference=ab initio prediction:Prodigal:002006;locus_tag=IDALCEFB_01816;product=hypothetical protein
sca00005	Prodigal:002006	CDS	120707	122200	.	+	0	ID=IDALCEFB_01817;eC_number=1.1.1.205;Name=guaB;db_xref=COG:COG0516;gene=guaB;inference=ab initio prediction:Prodigal:002006,similar to AA sequence:UniProtKB:P0C0H6;locus_tag=IDALCEFB_01817;product=Inosine-5'-monophosphate dehydrogenase
sca00005	Prodigal:002006	CDS	122219	123160	.	+	0	ID=IDALCEFB_01818;eC_number=1.1.1.169;Name=panE_2;db_xref=COG:COG1893;gene=panE_2;inference=ab initio prediction:Prodigal:002006,similar to AA sequence:UniProtKB:P0A9J4;locus_tag=IDALCEFB_01818;product=2-dehydropantoate 2-reductase
sca00005	Prodigal:002006	CDS	123587	124852	.	+	0	ID=IDALCEFB_01819;eC_number=2.1.1.176;Name=rsmB_1;gene=rsmB_1;inference=ab initio prediction:Prodigal:002006,protein motif:HAMAP:MF_01856;locus_tag=IDALCEFB_01819;product=Ribosomal RNA small subunit methyltransferase B
sca00005	Prodigal:002006	CDS	124869	125120	.	+	0	ID=IDALCEFB_01820;inference=ab initio prediction:Prodigal:002006;locus_tag=IDALCEFB_01820;product=hypothetical protein
sca00005	Prodigal:002006	CDS	125291	126193	.	+	0	ID=IDALCEFB_01821;inference=ab initio prediction:Prodigal:002006;locus_tag=IDALCEFB_01821;product=hypothetical protein
sca00005	Prodigal:002006	CDS	126209	126760	.	-	0	ID=IDALCEFB_01822;eC_number=2.4.1.301;Name=kanE;gene=kanE;inference=ab initio prediction:Prodigal:002006,similar to AA sequence:UniProtKB:Q65CC7;locus_tag=IDALCEFB_01822;product=Alpha-D-kanosaminyltransferase
sca00005	Aragorn:001002	tRNA	127856	127931	.	-	.	ID=IDALCEFB_01823;inference=COORDINATES:profile:Aragorn:001002;locus_tag=IDALCEFB_01823;product=tRNA-Glu(ctc)
sca00005	Prodigal:002006	CDS	128054	129004	.	+	0	ID=IDALCEFB_01824;eC_number=5.4.99.23;Name=rluD;db_xref=COG:COG0564;gene=rluD;inference=ab initio prediction:Prodigal:002006,similar to AA sequence:UniProtKB:P65836;locus_tag=IDALCEFB_01824;product=Ribosomal large subunit pseudouridine synthase D
sca00005	Prodigal:002006	CDS	129224	130111	.	+	0	ID=IDALCEFB_01825;Name=rpoH_2;db_xref=COG:COG0568;gene=rpoH_2;inference=ab initio prediction:Prodigal:002006,similar to AA sequence:UniProtKB:P0CAW9;locus_tag=IDALCEFB_01825;product=RNA polymerase sigma factor RpoH
sca00005	Prodigal:002006	CDS	130178	131644	.	-	0	ID=IDALCEFB_01826;inference=ab initio prediction:Prodigal:002006;locus_tag=IDALCEFB_01826;product=hypothetical protein
sca00005	Prodigal:002006	CDS	131794	133086	.	-	0	ID=IDALCEFB_01827;eC_number=6.3.4.4;Name=purA;db_xref=COG:COG0104;gene=purA;inference=ab initio prediction:Prodigal:002006,similar to AA sequence:UniProtKB:Q8ZIV7;locus_tag=IDALCEFB_01827;product=Adenylosuccinate synthetase
sca00005	Prodigal:002006	CDS	133229	133576	.	-	0	ID=IDALCEFB_01828;inference=ab initio prediction:Prodigal:002006;locus_tag=IDALCEFB_01828;product=hypothetical protein
sca00005	Prodigal:002006	CDS	133658	134515	.	-	0	ID=IDALCEFB_01829;eC_number=2.6.1.21;Name=dat_1;gene=dat_1;inference=ab initio prediction:Prodigal:002006,similar to AA sequence:UniProtKB:P99090;locus_tag=IDALCEFB_01829;product=D-alanine aminotransferase
[truncated: 6,341,130 more chars]
