# Supplementary material for: Comprehensive Comparative Genomics and Phenotyping of Methylobacterium Species
Source: Front Microbiol. 2021 Oct 6;12:740610. doi: 10.3389/fmicb.2021.740610 (PMC8561711; doi:10.3389/fmicb.2021.740610)
Supplement: Supplementary file 9 [file Data_Sheet_3.ZIP › Mb_oryzae.gff]

##gff-version 3
##sequence-region CP003811.1 1 6286629
##sequence-region JX627580.1 1 156533
##sequence-region JX627581.1 1 33679
##sequence-region JX627582.1 1 33083
##sequence-region JX627583.1 1 14673
CP003811.1	Prodigal:002006	CDS	441	1937	.	+	0	ID=CNGJAAPB_00001;Name=dnaA_1;db_xref=COG:COG0593;gene=dnaA_1;inference=ab initio prediction:Prodigal:002006,similar to AA sequence:UniProtKB:P05648;locus_tag=CNGJAAPB_00001;product=Chromosomal replication initiator protein DnaA
CP003811.1	Prodigal:002006	CDS	2204	3412	.	+	0	ID=CNGJAAPB_00002;eC_number=2.3.1.-;Name=fadA_1;db_xref=COG:COG0183;gene=fadA_1;inference=ab initio prediction:Prodigal:002006,similar to AA sequence:UniProtKB:O53871;locus_tag=CNGJAAPB_00002;product=Putative acyltransferase
CP003811.1	Prodigal:002006	CDS	3533	4048	.	+	0	ID=CNGJAAPB_00003;inference=ab initio prediction:Prodigal:002006;locus_tag=CNGJAAPB_00003;product=hypothetical protein
CP003811.1	Prodigal:002006	CDS	4080	4913	.	-	0	ID=CNGJAAPB_00004;Name=bluF;gene=bluF;inference=ab initio prediction:Prodigal:002006,similar to AA sequence:UniProtKB:P75990;locus_tag=CNGJAAPB_00004;product=Blue light- and temperature-regulated antirepressor BluF
CP003811.1	Prodigal:002006	CDS	4973	7174	.	+	0	ID=CNGJAAPB_00005;Name=fadJ_1;db_xref=COG:COG1024;gene=fadJ_1;inference=ab initio prediction:Prodigal:002006,similar to AA sequence:UniProtKB:P77399;locus_tag=CNGJAAPB_00005;product=Fatty acid oxidation complex subunit alpha
CP003811.1	Prodigal:002006	CDS	7171	8121	.	-	0	ID=CNGJAAPB_00006;Name=occR_1;gene=occR_1;inference=ab initio prediction:Prodigal:002006,similar to AA sequence:UniProtKB:P0A4T3;locus_tag=CNGJAAPB_00006;product=Octopine catabolism/uptake operon regulatory protein OccR
CP003811.1	Prodigal:002006	CDS	8267	9175	.	+	0	ID=CNGJAAPB_00007;Name=gltI_1;db_xref=COG:COG0834;gene=gltI_1;inference=ab initio prediction:Prodigal:002006,similar to AA sequence:UniProtKB:P37902;locus_tag=CNGJAAPB_00007;product=Glutamate/aspartate import solute-binding protein
CP003811.1	Prodigal:002006	CDS	9195	10256	.	+	0	ID=CNGJAAPB_00008;eC_number=4.1.2.49;Name=ltaA;gene=ltaA;inference=ab initio prediction:Prodigal:002006,similar to AA sequence:UniProtKB:O07051;locus_tag=CNGJAAPB_00008;product=L-allo-threonine aldolase
CP003811.1	Prodigal:002006	CDS	10263	11132	.	-	0	ID=CNGJAAPB_00009;eC_number=3.1.-.-;Name=dinG_1;gene=dinG_1;inference=ab initio prediction:Prodigal:002006,protein motif:HAMAP:MF_02206;locus_tag=CNGJAAPB_00009;product=3'-5' exonuclease DinG
CP003811.1	Prodigal:002006	CDS	11205	13682	.	-	0	ID=CNGJAAPB_00010;eC_number=6.5.1.2;Name=ligA;gene=ligA;inference=ab initio prediction:Prodigal:002006,protein motif:HAMAP:MF_01588;locus_tag=CNGJAAPB_00010;product=DNA ligase
CP003811.1	Prodigal:002006	CDS	13747	15039	.	-	0	ID=CNGJAAPB_00011;inference=ab initio prediction:Prodigal:002006;locus_tag=CNGJAAPB_00011;product=hypothetical protein
CP003811.1	Prodigal:002006	CDS	15170	15886	.	+	0	ID=CNGJAAPB_00012;inference=ab initio prediction:Prodigal:002006;locus_tag=CNGJAAPB_00012;product=hypothetical protein
CP003811.1	Aragorn:001002	tRNA	15972	16048	.	+	.	ID=CNGJAAPB_00013;inference=COORDINATES:profile:Aragorn:001002;locus_tag=CNGJAAPB_00013;product=tRNA-Pro(cgg)
CP003811.1	Prodigal:002006	CDS	16420	16692	.	+	0	ID=CNGJAAPB_00014;inference=ab initio prediction:Prodigal:002006;locus_tag=CNGJAAPB_00014;product=hypothetical protein
CP003811.1	Prodigal:002006	CDS	16721	16831	.	-	0	ID=CNGJAAPB_00015;inference=ab initio prediction:Prodigal:002006;locus_tag=CNGJAAPB_00015;product=hypothetical protein
CP003811.1	Prodigal:002006	CDS	16828	17085	.	-	0	ID=CNGJAAPB_00016;inference=ab initio prediction:Prodigal:002006;locus_tag=CNGJAAPB_00016;product=hypothetical protein
CP003811.1	Prodigal:002006	CDS	17323	18363	.	+	0	ID=CNGJAAPB_00017;inference=ab initio prediction:Prodigal:002006;locus_tag=CNGJAAPB_00017;product=hypothetical protein
CP003811.1	Prodigal:002006	CDS	18373	19509	.	-	0	ID=CNGJAAPB_00018;eC_number=2.4.2.29;Name=tgt;gene=tgt;inference=ab initio prediction:Prodigal:002006,similar to AA sequence:UniProtKB:P28720;locus_tag=CNGJAAPB_00018;product=Queuine tRNA-ribosyltransferase
CP003811.1	Prodigal:002006	CDS	19506	20570	.	-	0	ID=CNGJAAPB_00019;eC_number=2.4.99.17;Name=queA;db_xref=COG:COG0809;gene=queA;inference=ab initio prediction:Prodigal:002006,similar to AA sequence:UniProtKB:O32054;locus_tag=CNGJAAPB_00019;product=S-adenosylmethionine:tRNA ribosyltransferase-isomerase
CP003811.1	Aragorn:001002	tRNA	20588	20675	.	-	.	ID=CNGJAAPB_00020;inference=COORDINATES:profile:Aragorn:001002;locus_tag=CNGJAAPB_00020;product=tRNA-Pro(cgg)
CP003811.1	Prodigal:002006	CDS	20922	21140	.	+	0	ID=CNGJAAPB_00021;inference=ab initio prediction:Prodigal:002006;locus_tag=CNGJAAPB_00021;product=hypothetical protein
CP003811.1	Prodigal:002006	CDS	21238	22125	.	+	0	ID=CNGJAAPB_00022;Name=fieF_1;db_xref=COG:COG0053;gene=fieF_1;inference=ab initio prediction:Prodigal:002006,similar to AA sequence:UniProtKB:P69380;locus_tag=CNGJAAPB_00022;product=Ferrous-iron efflux pump FieF
CP003811.1	Prodigal:002006	CDS	22131	23387	.	-	0	ID=CNGJAAPB_00023;Name=soxC_1;gene=soxC_1;inference=ab initio prediction:Prodigal:002006,similar to AA sequence:UniProtKB:P54998;locus_tag=CNGJAAPB_00023;product=Dibenzothiophene desulfurization enzyme C
CP003811.1	Prodigal:002006	CDS	23430	24545	.	-	0	ID=CNGJAAPB_00024;eC_number=1.14.14.35;Name=sfnG_1;gene=sfnG_1;inference=ab initio prediction:Prodigal:002006,similar to AA sequence:UniProtKB:Q65YW9;locus_tag=CNGJAAPB_00024;product=FMNH(2)-dependent dimethylsulfone monooxygenase
CP003811.1	Prodigal:002006	CDS	24758	25522	.	-	0	ID=CNGJAAPB_00025;inference=ab initio prediction:Prodigal:002006;locus_tag=CNGJAAPB_00025;product=hypothetical protein
CP003811.1	Prodigal:002006	CDS	25519	25899	.	-	0	ID=CNGJAAPB_00026;inference=ab initio prediction:Prodigal:002006;locus_tag=CNGJAAPB_00026;product=hypothetical protein
CP003811.1	Prodigal:002006	CDS	26046	26909	.	-	0	ID=CNGJAAPB_00027;eC_number=1.9.3.1;Name=ctaE_1;db_xref=COG:COG1845;gene=ctaE_1;inference=ab initio prediction:Prodigal:002006,similar to AA sequence:UniProtKB:P06030;locus_tag=CNGJAAPB_00027;product=Cytochrome c oxidase subunit 3
CP003811.1	Prodigal:002006	CDS	27064	27675	.	-	0	ID=CNGJAAPB_00028;Name=ctaG;db_xref=COG:COG3175;gene=ctaG;inference=ab initio prediction:Prodigal:002006,similar to AA sequence:UniProtKB:Q92RG6;locus_tag=CNGJAAPB_00028;product=Cytochrome c oxidase assembly protein CtaG
CP003811.1	Prodigal:002006	CDS	27686	27850	.	-	0	ID=CNGJAAPB_00029;inference=ab initio prediction:Prodigal:002006;locus_tag=CNGJAAPB_00029;product=hypothetical protein
CP003811.1	Prodigal:002006	CDS	27856	28806	.	-	0	ID=CNGJAAPB_00030;eC_number=2.5.1.141;Name=ctaB;db_xref=COG:COG0109;gene=ctaB;inference=ab initio prediction:Prodigal:002006,similar to AA sequence:UniProtKB:Q3J5F9;locus_tag=CNGJAAPB_00030;product=Protoheme IX farnesyltransferase
CP003811.1	Prodigal:002006	CDS	29022	30650	.	-	0	ID=CNGJAAPB_00031;eC_number=1.9.3.1;Name=ctaD_1;db_xref=COG:COG0843;gene=ctaD_1;inference=ab initio prediction:Prodigal:002006,similar to AA sequence:UniProtKB:P31833;locus_tag=CNGJAAPB_00031;product=Cytochrome c oxidase subunit 1
CP003811.1	Prodigal:002006	CDS	30701	31540	.	-	0	ID=CNGJAAPB_00032;inference=ab initio prediction:Prodigal:002006;locus_tag=CNGJAAPB_00032;product=hypothetical protein
CP003811.1	Prodigal:002006	CDS	31841	32683	.	+	0	ID=CNGJAAPB_00033;Name=fdhD;db_xref=COG:COG1526;gene=fdhD;inference=ab initio prediction:Prodigal:002006,similar to AA sequence:UniProtKB:O87816;locus_tag=CNGJAAPB_00033;product=Sulfur carrier protein FdhD
CP003811.1	Prodigal:002006	CDS	32721	33566	.	-	0	ID=CNGJAAPB_00034;inference=ab initio prediction:Prodigal:002006;locus_tag=CNGJAAPB_00034;product=hypothetical protein
CP003811.1	Prodigal:002006	CDS	34177	38820	.	+	0	ID=CNGJAAPB_00035;eC_number=1.4.7.1;Name=gltB;gene=gltB;inference=ab initio prediction:Prodigal:002006,similar to AA sequence:UniProtKB:P55037;locus_tag=CNGJAAPB_00035;product=Ferredoxin-dependent glutamate synthase 1
CP003811.1	Prodigal:002006	CDS	38922	40355	.	+	0	ID=CNGJAAPB_00036;eC_number=1.4.1.13;Name=gltD;db_xref=COG:COG0493;gene=gltD;inference=ab initio prediction:Prodigal:002006,similar to AA sequence:UniProtKB:P9WN19;locus_tag=CNGJAAPB_00036;product=Glutamate synthase [NADPH] small chain
CP003811.1	Prodigal:002006	CDS	40384	41811	.	-	0	ID=CNGJAAPB_00037;inference=ab initio prediction:Prodigal:002006;locus_tag=CNGJAAPB_00037;product=hypothetical protein
CP003811.1	Prodigal:002006	CDS	41905	43098	.	-	0	ID=CNGJAAPB_00038;inference=ab initio prediction:Prodigal:002006,similar to AA sequence:ISfinder:TnXax1;locus_tag=CNGJAAPB_00038;product=Tn3 family transposase TnXax1
CP003811.1	Prodigal:002006	CDS	43103	44095	.	-	0	ID=CNGJAAPB_00039;eC_number=5.1.3.2;Name=galE;db_xref=COG:COG1087;gene=galE;inference=ab initio prediction:Prodigal:002006,similar to AA sequence:UniProtKB:Q7WTB1;locus_tag=CNGJAAPB_00039;product=UDP-glucose 4-epimerase
CP003811.1	Prodigal:002006	CDS	44271	45140	.	+	0	ID=CNGJAAPB_00040;eC_number=2.7.7.9;Name=gtaB;db_xref=COG:COG1210;gene=gtaB;inference=ab initio prediction:Prodigal:002006,similar to AA sequence:UniProtKB:Q05852;locus_tag=CNGJAAPB_00040;product=UTP--glucose-1-phosphate uridylyltransferase
CP003811.1	Prodigal:002006	CDS	45477	46514	.	-	0	ID=CNGJAAPB_00041;inference=ab initio prediction:Prodigal:002006;locus_tag=CNGJAAPB_00041;product=hypothetical protein
CP003811.1	Prodigal:002006	CDS	46586	46942	.	+	0	ID=CNGJAAPB_00042;Name=cpdR_1;gene=cpdR_1;inference=ab initio prediction:Prodigal:002006,similar to AA sequence:UniProtKB:Q2YIF7;locus_tag=CNGJAAPB_00042;product=Response regulator receiver protein CpdR
CP003811.1	Prodigal:002006	CDS	47061	47330	.	+	0	ID=CNGJAAPB_00043;Name=grxC;db_xref=COG:COG0695;gene=grxC;inference=ab initio prediction:Prodigal:002006,similar to AA sequence:UniProtKB:P0AC62;locus_tag=CNGJAAPB_00043;product=Glutaredoxin 3
CP003811.1	Prodigal:002006	CDS	47323	48204	.	+	0	ID=CNGJAAPB_00044;eC_number=3.5.1.128;Name=nit1;gene=nit1;inference=ab initio prediction:Prodigal:002006,similar to AA sequence:UniProtKB:P0DP66;locus_tag=CNGJAAPB_00044;product=Deaminated glutathione amidase
CP003811.1	Prodigal:002006	CDS	48201	48659	.	+	0	ID=CNGJAAPB_00045;inference=ab initio prediction:Prodigal:002006;locus_tag=CNGJAAPB_00045;product=hypothetical protein
CP003811.1	Prodigal:002006	CDS	48685	49173	.	-	0	ID=CNGJAAPB_00046;Name=dsbB;gene=dsbB;inference=ab initio prediction:Prodigal:002006,protein motif:HAMAP:MF_00286;locus_tag=CNGJAAPB_00046;product=Disulfide bond formation protein B
CP003811.1	Prodigal:002006	CDS	49176	49757	.	-	0	ID=CNGJAAPB_00047;inference=ab initio prediction:Prodigal:002006;locus_tag=CNGJAAPB_00047;product=hypothetical protein
CP003811.1	Aragorn:001002	tRNA	49884	49968	.	+	.	ID=CNGJAAPB_00048;inference=COORDINATES:profile:Aragorn:001002;locus_tag=CNGJAAPB_00048;product=tRNA-Leu(caa)
CP003811.1	Prodigal:002006	CDS	50144	51085	.	+	0	ID=CNGJAAPB_00049;eC_number=1.6.3.5;db_xref=COG:COG3380;inference=ab initio prediction:Prodigal:002006,similar to AA sequence:UniProtKB:Q888A4;locus_tag=CNGJAAPB_00049;product=Renalase
CP003811.1	Prodigal:002006	CDS	51082	52002	.	+	0	ID=CNGJAAPB_00050;Name=acuC;gene=acuC;inference=ab initio prediction:Prodigal:002006,similar to AA sequence:UniProtKB:P64376;locus_tag=CNGJAAPB_00050;product=Acetoin utilization protein AcuC
CP003811.1	Prodigal:002006	CDS	52150	52323	.	+	0	ID=CNGJAAPB_00051;inference=ab initio prediction:Prodigal:002006;locus_tag=CNGJAAPB_00051;product=hypothetical protein
CP003811.1	Prodigal:002006	CDS	52469	52711	.	+	0	ID=CNGJAAPB_00052;inference=ab initio prediction:Prodigal:002006;locus_tag=CNGJAAPB_00052;product=hypothetical protein
CP003811.1	Prodigal:002006	CDS	52727	53893	.	-	0	ID=CNGJAAPB_00053;eC_number=4.3.1.27;Name=dthadh;gene=dthadh;inference=ab initio prediction:Prodigal:002006,similar to AA sequence:UniProtKB:B2DFG5;locus_tag=CNGJAAPB_00053;product=D-threo-3-hydroxyaspartate dehydratase
CP003811.1	Prodigal:002006	CDS	53978	54613	.	-	0	ID=CNGJAAPB_00054;eC_number=4.1.2.21;Name=dgoA;db_xref=COG:COG0800;gene=dgoA;inference=ab initio prediction:Prodigal:002006,similar to AA sequence:UniProtKB:Q6BF16;locus_tag=CNGJAAPB_00054;product=2-dehydro-3-deoxy-6-phosphogalactonate aldolase
CP003811.1	Prodigal:002006	CDS	54610	55488	.	-	0	ID=CNGJAAPB_00055;eC_number=2.7.1.58;Name=dgoK1;db_xref=COG:COG3734;gene=dgoK1;inference=ab initio prediction:Prodigal:002006,similar to AA sequence:UniProtKB:Q92RN7;locus_tag=CNGJAAPB_00055;product=putative 2-dehydro-3-deoxygalactonokinase DgoK1
CP003811.1	Prodigal:002006	CDS	55700	56458	.	+	0	ID=CNGJAAPB_00056;eC_number=3.6.3.-;Name=tcyC_1;db_xref=COG:COG1126;gene=tcyC_1;inference=ab initio prediction:Prodigal:002006,similar to AA sequence:UniProtKB:P39456;locus_tag=CNGJAAPB_00056;product=L-cystine import ATP-binding protein TcyC
CP003811.1	Prodigal:002006	CDS	56421	57191	.	+	0	ID=CNGJAAPB_00057;Name=livF_1;db_xref=COG:COG0410;gene=livF_1;inference=ab initio prediction:Prodigal:002006,similar to AA sequence:UniProtKB:P22731;locus_tag=CNGJAAPB_00057;product=High-affinity branched-chain amino acid transport ATP-binding protein LivF
CP003811.1	Prodigal:002006	CDS	57287	58504	.	+	0	ID=CNGJAAPB_00058;inference=ab initio prediction:Prodigal:002006;locus_tag=CNGJAAPB_00058;product=hypothetical protein
CP003811.1	Prodigal:002006	CDS	58533	59420	.	+	0	ID=CNGJAAPB_00059;Name=livH_1;db_xref=COG:COG0559;gene=livH_1;inference=ab initio prediction:Prodigal:002006,similar to AA sequence:UniProtKB:P0AEX7;locus_tag=CNGJAAPB_00059;product=High-affinity branched-chain amino acid transport system permease protein LivH
CP003811.1	Prodigal:002006	CDS	59444	60430	.	+	0	ID=CNGJAAPB_00060;inference=ab initio prediction:Prodigal:002006;locus_tag=CNGJAAPB_00060;product=hypothetical protein
CP003811.1	Prodigal:002006	CDS	60617	60970	.	+	0	ID=CNGJAAPB_00061;inference=ab initio prediction:Prodigal:002006;locus_tag=CNGJAAPB_00061;product=hypothetical protein
CP003811.1	Prodigal:002006	CDS	61034	62980	.	+	0	ID=CNGJAAPB_00062;Name=mutL;gene=mutL;inference=ab initio prediction:Prodigal:002006,similar to AA sequence:UniProtKB:Q5F8M6;locus_tag=CNGJAAPB_00062;product=DNA mismatch repair protein MutL
CP003811.1	Prodigal:002006	CDS	63196	63963	.	+	0	ID=CNGJAAPB_00063;eC_number=1.1.1.-;Name=gno_1;gene=gno_1;inference=ab initio prediction:Prodigal:002006,similar to AA sequence:UniProtKB:P50199;locus_tag=CNGJAAPB_00063;product=Gluconate 5-dehydrogenase
CP003811.1	Prodigal:002006	CDS	64012	65664	.	-	0	ID=CNGJAAPB_00064;eC_number=6.2.1.3;db_xref=COG:COG0318;inference=ab initio prediction:Prodigal:002006,similar to AA sequence:UniProtKB:Q5SKN9;locus_tag=CNGJAAPB_00064;product=Long-chain-fatty-acid--CoA ligase
CP003811.1	Prodigal:002006	CDS	65890	66429	.	+	0	ID=CNGJAAPB_00065;inference=ab initio prediction:Prodigal:002006;locus_tag=CNGJAAPB_00065;product=hypothetical protein
CP003811.1	Prodigal:002006	CDS	66426	67364	.	+	0	ID=CNGJAAPB_00066;eC_number=3.5.1.29;inference=ab initio prediction:Prodigal:002006,similar to AA sequence:UniProtKB:Q988D4;locus_tag=CNGJAAPB_00066;product=2-(acetamidomethylene)succinate hydrolase
CP003811.1	Prodigal:002006	CDS	67764	68204	.	+	0	ID=CNGJAAPB_00067;inference=ab initio prediction:Prodigal:002006;locus_tag=CNGJAAPB_00067;product=hypothetical protein
CP003811.1	Prodigal:002006	CDS	68263	68637	.	+	0	ID=CNGJAAPB_00068;inference=ab initio prediction:Prodigal:002006;locus_tag=CNGJAAPB_00068;product=hypothetical protein
CP003811.1	Prodigal:002006	CDS	68644	69201	.	-	0	ID=CNGJAAPB_00069;eC_number=2.1.1.171;Name=rsmD;db_xref=COG:COG0742;gene=rsmD;inference=ab initio prediction:Prodigal:002006,similar to AA sequence:UniProtKB:P44869;locus_tag=CNGJAAPB_00069;product=Ribosomal RNA small subunit methyltransferase D
CP003811.1	Prodigal:002006	CDS	69198	70958	.	-	0	ID=CNGJAAPB_00070;inference=ab initio prediction:Prodigal:002006;locus_tag=CNGJAAPB_00070;product=hypothetical protein
CP003811.1	Prodigal:002006	CDS	71078	71254	.	-	0	ID=CNGJAAPB_00071;inference=ab initio prediction:Prodigal:002006;locus_tag=CNGJAAPB_00071;product=hypothetical protein
CP003811.1	Prodigal:002006	CDS	71332	71523	.	-	0	ID=CNGJAAPB_00072;inference=ab initio prediction:Prodigal:002006;locus_tag=CNGJAAPB_00072;product=hypothetical protein
CP003811.1	Prodigal:002006	CDS	71667	72158	.	+	0	ID=CNGJAAPB_00073;eC_number=3.5.4.33;Name=tadA;db_xref=COG:COG0590;gene=tadA;inference=ab initio prediction:Prodigal:002006,similar to AA sequence:UniProtKB:A9CK16;locus_tag=CNGJAAPB_00073;product=tRNA-specific adenosine deaminase
CP003811.1	Prodigal:002006	CDS	72254	74068	.	-	0	ID=CNGJAAPB_00074;inference=ab initio prediction:Prodigal:002006;locus_tag=CNGJAAPB_00074;product=hypothetical protein
CP003811.1	Prodigal:002006	CDS	74374	74880	.	+	0	ID=CNGJAAPB_00075;Name=ros_1;db_xref=COG:COG4957;gene=ros_1;inference=ab initio prediction:Prodigal:002006,similar to AA sequence:UniProtKB:Q04152;locus_tag=CNGJAAPB_00075;product=Transcriptional regulatory protein ros
CP003811.1	Prodigal:002006	CDS	75692	76885	.	+	0	ID=CNGJAAPB_00076;Name=ydhP_1;db_xref=COG:COG2814;gene=ydhP_1;inference=ab initio prediction:Prodigal:002006,similar to AA sequence:UniProtKB:P77389;locus_tag=CNGJAAPB_00076;product=Inner membrane transport protein YdhP
CP003811.1	Prodigal:002006	CDS	76890	81734	.	-	0	ID=CNGJAAPB_00077;eC_number=1.4.1.2;Name=gdh;db_xref=COG:COG2902;gene=gdh;inference=ab initio prediction:Prodigal:002006,similar to AA sequence:UniProtKB:E1V4J5;locus_tag=CNGJAAPB_00077;product=NAD-specific glutamate dehydrogenase
CP003811.1	Prodigal:002006	CDS	81860	82333	.	+	0	ID=CNGJAAPB_00078;Name=slyA_1;gene=slyA_1;inference=ab initio prediction:Prodigal:002006,protein motif:HAMAP:MF_01819;locus_tag=CNGJAAPB_00078;product=Transcriptional regulator SlyA
CP003811.1	Prodigal:002006	CDS	82371	83657	.	+	0	ID=CNGJAAPB_00079;inference=ab initio prediction:Prodigal:002006,similar to AA sequence:UniProtKB:A0LNN5;locus_tag=CNGJAAPB_00079;product=L-lactate transporter
CP003811.1	Prodigal:002006	CDS	83745	85016	.	+	0	ID=CNGJAAPB_00080;Name=bcr_1;gene=bcr_1;inference=ab initio prediction:Prodigal:002006,similar to AA sequence:UniProtKB:P28246;locus_tag=CNGJAAPB_00080;product=Bicyclomycin resistance protein
CP003811.1	Prodigal:002006	CDS	85092	85619	.	+	0	ID=CNGJAAPB_00081;inference=ab initio prediction:Prodigal:002006;locus_tag=CNGJAAPB_00081;product=hypothetical protein
CP003811.1	Prodigal:002006	CDS	85620	87119	.	-	0	ID=CNGJAAPB_00082;Name=hsrA;gene=hsrA;inference=ab initio prediction:Prodigal:002006,similar to AA sequence:UniProtKB:P31474;locus_tag=CNGJAAPB_00082;product=putative transport protein HsrA
CP003811.1	Prodigal:002006	CDS	87276	88166	.	+	0	ID=CNGJAAPB_00083;inference=ab initio prediction:Prodigal:002006;locus_tag=CNGJAAPB_00083;product=hypothetical protein
CP003811.1	Prodigal:002006	CDS	88478	89971	.	+	0	ID=CNGJAAPB_00084;eC_number=1.1.1.205;Name=guaB;db_xref=COG:COG0516;gene=guaB;inference=ab initio prediction:Prodigal:002006,similar to AA sequence:UniProtKB:P0C0H6;locus_tag=CNGJAAPB_00084;product=Inosine-5'-monophosphate dehydrogenase
CP003811.1	Prodigal:002006	CDS	89979	90923	.	+	0	ID=CNGJAAPB_00085;eC_number=1.1.1.169;Name=panE_1;db_xref=COG:COG1893;gene=panE_1;inference=ab initio prediction:Prodigal:002006,similar to AA sequence:UniProtKB:Q9HW09;locus_tag=CNGJAAPB_00085;product=2-dehydropantoate 2-reductase
CP003811.1	Prodigal:002006	CDS	90945	91118	.	-	0	ID=CNGJAAPB_00086;inference=ab initio prediction:Prodigal:002006;locus_tag=CNGJAAPB_00086;product=hypothetical protein
CP003811.1	Prodigal:002006	CDS	91178	92632	.	+	0	ID=CNGJAAPB_00087;eC_number=2.1.1.176;Name=rsmB_1;gene=rsmB_1;inference=ab initio prediction:Prodigal:002006,protein motif:HAMAP:MF_01856;locus_tag=CNGJAAPB_00087;product=Ribosomal RNA small subunit methyltransferase B
CP003811.1	Prodigal:002006	CDS	92749	93762	.	+	0	ID=CNGJAAPB_00088;inference=ab initio prediction:Prodigal:002006;locus_tag=CNGJAAPB_00088;product=hypothetical protein
CP003811.1	Prodigal:002006	CDS	93767	95005	.	-	0	ID=CNGJAAPB_00089;inference=ab initio prediction:Prodigal:002006;locus_tag=CNGJAAPB_00089;product=hypothetical protein
CP003811.1	Prodigal:002006	CDS	95112	95636	.	-	0	ID=CNGJAAPB_00090;inference=ab initio prediction:Prodigal:002006;locus_tag=CNGJAAPB_00090;product=hypothetical protein
CP003811.1	Prodigal:002006	CDS	95731	96744	.	-	0	ID=CNGJAAPB_00091;inference=ab initio prediction:Prodigal:002006;locus_tag=CNGJAAPB_00091;product=hypothetical protein
CP003811.1	Prodigal:002006	CDS	96741	97415	.	-	0	ID=CNGJAAPB_00092;inference=ab initio prediction:Prodigal:002006;locus_tag=CNGJAAPB_00092;product=hypothetical protein
CP003811.1	Prodigal:002006	CDS	97623	98051	.	+	0	ID=CNGJAAPB_00093;Name=ompR_1;gene=ompR_1;inference=ab initio prediction:Prodigal:002006,similar to AA sequence:UniProtKB:P0AA16;locus_tag=CNGJAAPB_00093;product=Transcriptional regulatory protein OmpR
CP003811.1	Prodigal:002006	CDS	98076	98441	.	+	0	ID=CNGJAAPB_00094;inference=ab initio prediction:Prodigal:002006;locus_tag=CNGJAAPB_00094;product=hypothetical protein
CP003811.1	Prodigal:002006	CDS	98539	99168	.	-	0	ID=CNGJAAPB_00095;inference=ab initio prediction:Prodigal:002006;locus_tag=CNGJAAPB_00095;product=hypothetical protein
CP003811.1	Prodigal:002006	CDS	99193	99747	.	-	0	ID=CNGJAAPB_00096;eC_number=3.6.1.-;Name=rppH_1;db_xref=COG:COG0494;gene=rppH_1;inference=ab initio prediction:Prodigal:002006,similar to AA sequence:UniProtKB:P35640;locus_tag=CNGJAAPB_00096;product=RNA pyrophosphohydrolase
CP003811.1	Prodigal:002006	CDS	99842	101077	.	-	0	ID=CNGJAAPB_00097;inference=ab initio prediction:Prodigal:002006;locus_tag=CNGJAAPB_00097;product=hypothetical protein
CP003811.1	Prodigal:002006	CDS	101249	102589	.	-	0	ID=CNGJAAPB_00098;eC_number=3.4.21.102;Name=ctpB;db_xref=COG:COG0793;gene=ctpB;inference=ab initio prediction:Prodigal:002006,similar to AA sequence:UniProtKB:O35002;locus_tag=CNGJAAPB_00098;product=Carboxy-terminal processing protease CtpB
CP003811.1	Prodigal:002006	CDS	102589	103956	.	-	0	ID=CNGJAAPB_00099;inference=ab initio prediction:Prodigal:002006;locus_tag=CNGJAAPB_00099;product=hypothetical protein
CP003811.1	Prodigal:002006	CDS	103963	104457	.	-	0	ID=CNGJAAPB_00100;eC_number=2.1.1.177;Name=rlmH;db_xref=COG:COG1576;gene=rlmH;inference=ab initio prediction:Prodigal:002006,similar to AA sequence:UniProtKB:P0C1V0;locus_tag=CNGJAAPB_00100;product=Ribosomal RNA large subunit methyltransferase H
CP003811.1	Prodigal:002006	CDS	104473	104862	.	-	0	ID=CNGJAAPB_00101;Name=rsfS;gene=rsfS;inference=ab initio prediction:Prodigal:002006,similar to AA sequence:UniProtKB:Q5NLX3;locus_tag=CNGJAAPB_00101;product=Ribosomal silencing factor RsfS
CP003811.1	Prodigal:002006	CDS	104920	105594	.	-	0	ID=CNGJAAPB_00102;eC_number=2.7.7.18;Name=nadD;gene=nadD;inference=ab initio prediction:Prodigal:002006,protein motif:HAMAP:MF_00244;locus_tag=CNGJAAPB_00102;product=nicotinate-nucleotide adenylyltransferase
CP003811.1	Prodigal:002006	CDS	105614	106912	.	-	0	ID=CNGJAAPB_00103;eC_number=1.2.1.41;Name=proA_1;gene=proA_1;inference=ab initio prediction:Prodigal:002006,similar to AA sequence:UniProtKB:Q2SZ88;locus_tag=CNGJAAPB_00103;product=Gamma-glutamyl phosphate reductase
CP003811.1	Prodigal:002006	CDS	107071	108186	.	-	0	ID=CNGJAAPB_00104;eC_number=2.7.2.11;Name=proB;gene=proB;inference=ab initio prediction:Prodigal:002006,similar to AA sequence:UniProtKB:Q2SZF9;locus_tag=CNGJAAPB_00104;product=Glutamate 5-kinase
CP003811.1	Prodigal:002006	CDS	108480	109670	.	+	0	ID=CNGJAAPB_00105;eC_number=4.1.1.2;Name=oxdD;db_xref=COG:COG2140;gene=oxdD;inference=ab initio prediction:Prodigal:002006,similar to AA sequence:UniProtKB:O34767;locus_tag=CNGJAAPB_00105;product=Oxalate decarboxylase OxdD
CP003811.1	Prodigal:002006	CDS	109755	110783	.	-	0	ID=CNGJAAPB_00106;eC_number=3.6.5.-;Name=cgtA;gene=cgtA;inference=ab initio prediction:Prodigal:002006,similar to AA sequence:UniProtKB:B8GYI7;locus_tag=CNGJAAPB_00106;product=GTPase Obg/CgtA
CP003811.1	Prodigal:002006	CDS	110873	111469	.	-	0	ID=CNGJAAPB_00107;inference=ab initio prediction:Prodigal:002006;locus_tag=CNGJAAPB_00107;product=hypothetical protein
CP003811.1	Prodigal:002006	CDS	111657	111923	.	-	0	ID=CNGJAAPB_00108;Name=rpmA;db_xref=COG:COG0211;gene=rpmA;inference=ab initio prediction:Prodigal:002006,similar to AA sequence:UniProtKB:Q6NDE9;locus_tag=CNGJAAPB_00108;product=50S ribosomal protein L27
CP003811.1	Prodigal:002006	CDS	112010	112324	.	-	0	ID=CNGJAAPB_00109;Name=rplU;db_xref=COG:COG0261;gene=rplU;inference=ab initio prediction:Prodigal:002006,similar to AA sequence:UniProtKB:A2RLA4;locus_tag=CNGJAAPB_00109;product=50S ribosomal protein L21
CP003811.1	Prodigal:002006	CDS	112516	112917	.	-	0	ID=CNGJAAPB_00110;inference=ab initio prediction:Prodigal:002006;locus_tag=CNGJAAPB_00110;product=hypothetical protein
CP003811.1	Prodigal:002006	CDS	113333	114019	.	-	0	ID=CNGJAAPB_00111;Name=yceI_1;gene=yceI_1;inference=ab initio prediction:Prodigal:002006,protein motif:HAMAP:MF_00780;locus_tag=CNGJAAPB_00111;product=Protein YceI
CP003811.1	Prodigal:002006	CDS	114099	114716	.	+	0	ID=CNGJAAPB_00112;eC_number=3.6.4.12;Name=ruvA;db_xref=COG:COG0632;gene=ruvA;inference=ab initio prediction:Prodigal:002006,similar to AA sequence:UniProtKB:P0A809;locus_tag=CNGJAAPB_00112;product=Holliday junction ATP-dependent DNA helicase RuvA
CP003811.1	Prodigal:002006	CDS	115226	115723	.	+	0	ID=CNGJAAPB_00113;eC_number=1.16.3.1;Name=bfr;db_xref=COG:COG2193;gene=bfr;inference=ab initio prediction:Prodigal:002006,similar to AA sequence:UniProtKB:Q59738;locus_tag=CNGJAAPB_00113;product=Bacterioferritin
CP003811.1	Prodigal:002006	CDS	115835	116632	.	+	0	ID=CNGJAAPB_00114;eC_number=1.17.1.8;Name=dapB;db_xref=COG:COG0289;gene=dapB;inference=ab initio prediction:Prodigal:002006,similar to AA sequence:UniProtKB:Q6G2G3;locus_tag=CNGJAAPB_00114;product=4-hydroxy-tetrahydrodipicolinate reductase
CP003811.1	Prodigal:002006	CDS	116650	117288	.	+	0	ID=CNGJAAPB_00115;eC_number=5.4.2.11;Name=gpmA_1;gene=gpmA_1;inference=ab initio prediction:Prodigal:002006,similar to AA sequence:UniProtKB:B4RIY7;locus_tag=CNGJAAPB_00115;product=2%2C3-bisphosphoglycerate-dependent phosphoglycerate mutase
CP003811.1	Prodigal:002006	CDS	117289	117942	.	+	0	ID=CNGJAAPB_00116;inference=ab initio prediction:Prodigal:002006;locus_tag=CNGJAAPB_00116;product=hypothetical protein
CP003811.1	Prodigal:002006	CDS	117972	118403	.	+	0	ID=CNGJAAPB_00117;inference=ab initio prediction:Prodigal:002006;locus_tag=CNGJAAPB_00117;product=hypothetical protein
CP003811.1	Prodigal:002006	CDS	118479	119447	.	+	0	ID=CNGJAAPB_00118;inference=ab initio prediction:Prodigal:002006;locus_tag=CNGJAAPB_00118;product=hypothetical protein
CP003811.1	Prodigal:002006	CDS	119452	121071	.	-	0	ID=CNGJAAPB_00119;eC_number=2.3.2.2;Name=ywrD_1;db_xref=COG:COG0405;gene=ywrD_1;inference=ab initio prediction:Prodigal:002006,similar to AA sequence:UniProtKB:O05218;locus_tag=CNGJAAPB_00119;product=Glutathione hydrolase-like YwrD proenzyme
CP003811.1	Prodigal:002006	CDS	121229	121651	.	-	0	ID=CNGJAAPB_00120;inference=ab initio prediction:Prodigal:002006;locus_tag=CNGJAAPB_00120;product=hypothetical protein
CP003811.1	Prodigal:002006	CDS	121788	122612	.	-	0	ID=CNGJAAPB_00121;inference=ab initio prediction:Prodigal:002006;locus_tag=CNGJAAPB_00121;product=hypothetical protein
CP003811.1	Prodigal:002006	CDS	122931	123968	.	+	0	ID=CNGJAAPB_00122;eC_number=1.2.1.11;Name=asd2;db_xref=COG:COG0136;gene=asd2;inference=ab initio prediction:Prodigal:002006,similar to AA sequence:UniProtKB:P23247;locus_tag=CNGJAAPB_00122;product=Aspartate-semialdehyde dehydrogenase 2
CP003811.1	Prodigal:002006	CDS	124096	125931	.	+	0	ID=CNGJAAPB_00123;inference=ab initio prediction:Prodigal:002006;locus_tag=CNGJAAPB_00123;product=hypothetical protein
CP003811.1	Prodigal:002006	CDS	126143	126436	.	-	0	ID=CNGJAAPB_00124;inference=ab initio prediction:Prodigal:002006,similar to AA sequence:UniProtKB:B8H4R9;locus_tag=CNGJAAPB_00124;note=UPF0335 protein CCNA_03428;product=hypothetical protein
CP003811.1	Prodigal:002006	CDS	126538	126846	.	-	0	ID=CNGJAAPB_00125;inference=ab initio prediction:Prodigal:002006;locus_tag=CNGJAAPB_00125;product=hypothetical protein
CP003811.1	Prodigal:002006	CDS	126909	127673	.	-	0	ID=CNGJAAPB_00126;inference=ab initio prediction:Prodigal:002006;locus_tag=CNGJAAPB_00126;product=hypothetical protein
CP003811.1	Prodigal:002006	CDS	127711	129171	.	+	0	ID=CNGJAAPB_00127;eC_number=1.1.1.81;Name=ttuD;gene=ttuD;inference=ab initio prediction:Prodigal:002006,similar to AA sequence:UniProtKB:Q44472;locus_tag=CNGJAAPB_00127;product=Putative hydroxypyruvate reductase
CP003811.1	Prodigal:002006	CDS	129137	129619	.	+	0	ID=CNGJAAPB_00128;inference=ab initio prediction:Prodigal:002006;locus_tag=CNGJAAPB_00128;product=hypothetical protein
CP003811.1	Prodigal:002006	CDS	129733	131169	.	+	0	ID=CNGJAAPB_00129;eC_number=2.7.1.40;Name=ttuE_1;gene=ttuE_1;inference=ab initio prediction:Prodigal:002006,similar to AA sequence:UniProtKB:Q44473;locus_tag=CNGJAAPB_00129;product=Pyruvate kinase
CP003811.1	Prodigal:002006	CDS	131325	132341	.	-	0	ID=CNGJAAPB_00130;eC_number=3.7.1.9;Name=xylF;gene=xylF;inference=ab initio prediction:Prodigal:002006,similar to AA sequence:UniProtKB:P23106;locus_tag=CNGJAAPB_00130;product=2-hydroxymuconate semialdehyde hydrolase
CP003811.1	Prodigal:002006	CDS	132338	133033	.	-	0	ID=CNGJAAPB_00131;inference=ab initio prediction:Prodigal:002006;locus_tag=CNGJAAPB_00131;product=hypothetical protein
CP003811.1	Prodigal:002006	CDS	133090	133215	.	-	0	ID=CNGJAAPB_00132;Name=rpmJ;db_xref=COG:COG0257;gene=rpmJ;inference=ab initio prediction:Prodigal:002006,similar to AA sequence:UniProtKB:Q6N253;locus_tag=CNGJAAPB_00132;product=50S ribosomal protein L36
CP003811.1	Prodigal:002006	CDS	133390	133971	.	-	0	ID=CNGJAAPB_00133;inference=ab initio prediction:Prodigal:002006;locus_tag=CNGJAAPB_00133;product=hypothetical protein
CP003811.1	Prodigal:002006	CDS	134143	134715	.	-	0	ID=CNGJAAPB_00134;inference=ab initio prediction:Prodigal:002006,similar to AA sequence:UniProtKB:O84741;locus_tag=CNGJAAPB_00134;note=UPF0098 protein CT_736;product=hypothetical protein
CP003811.1	Prodigal:002006	CDS	134762	135535	.	-	0	ID=CNGJAAPB_00135;eC_number=2.1.1.222;Name=ubiG;db_xref=COG:COG2227;gene=ubiG;inference=ab initio prediction:Prodigal:002006,similar to AA sequence:UniProtKB:P17993;locus_tag=CNGJAAPB_00135;product=Ubiquinone biosynthesis O-methyltransferase
CP003811.1	Prodigal:002006	CDS	135794	137029	.	+	0	ID=CNGJAAPB_00136;eC_number=2.7.2.4;db_xref=COG:COG0527;inference=ab initio prediction:Prodigal:002006,similar to AA sequence:UniProtKB:Q88EI9;locus_tag=CNGJAAPB_00136;product=Aspartate kinase
CP003811.1	Prodigal:002006	CDS	137219	139480	.	+	0	ID=CNGJAAPB_00137;eC_number=2.7.3.9;Name=ptsP;db_xref=COG:COG3605;gene=ptsP;inference=ab initio prediction:Prodigal:002006,similar to AA sequence:UniProtKB:P37177;locus_tag=CNGJAAPB_00137;product=Phosphoenolpyruvate-dependent phosphotransferase system
CP003811.1	Prodigal:002006	CDS	139696	140781	.	+	0	ID=CNGJAAPB_00138;Name=prfA;db_xref=COG:COG0216;gene=prfA;inference=ab initio prediction:Prodigal:002006,similar to AA sequence:UniProtKB:P0A7I0;locus_tag=CNGJAAPB_00138;product=Peptide chain release factor RF1
CP003811.1	Prodigal:002006	CDS	140793	141689	.	+	0	ID=CNGJAAPB_00139;eC_number=2.1.1.297;Name=prmC_1;db_xref=COG:COG2890;gene=prmC_1;inference=ab initio prediction:Prodigal:002006,similar to AA sequence:UniProtKB:P0ACC1;locus_tag=CNGJAAPB_00139;product=Release factor glutamine methyltransferase
CP003811.1	Prodigal:002006	CDS	142110	143198	.	+	0	ID=CNGJAAPB_00140;inference=ab initio prediction:Prodigal:002006;locus_tag=CNGJAAPB_00140;product=hypothetical protein
CP003811.1	Prodigal:002006	CDS	143268	143825	.	-	0	ID=CNGJAAPB_00141;inference=ab initio prediction:Prodigal:002006;locus_tag=CNGJAAPB_00141;product=hypothetical protein
CP003811.1	Prodigal:002006	CDS	143922	144020	.	-	0	ID=CNGJAAPB_00142;inference=ab initio prediction:Prodigal:002006;locus_tag=CNGJAAPB_00142;product=hypothetical protein
CP003811.1	Prodigal:002006	CDS	144032	144757	.	-	0	ID=CNGJAAPB_00143;eC_number=2.1.1.166;Name=rlmE;db_xref=COG:COG0293;gene=rlmE;inference=ab initio prediction:Prodigal:002006,similar to AA sequence:UniProtKB:P0C0R7;locus_tag=CNGJAAPB_00143;product=Ribosomal RNA large subunit methyltransferase E
CP003811.1	Prodigal:002006	CDS	144768	145850	.	-	0	ID=CNGJAAPB_00144;eC_number=3.6.1.11;Name=ppx;db_xref=COG:COG0248;gene=ppx;inference=ab initio prediction:Prodigal:002006,similar to AA sequence:UniProtKB:P0AFL6;locus_tag=CNGJAAPB_00144;product=Exopolyphosphatase
CP003811.1	Prodigal:002006	CDS	145961	146434	.	-	0	ID=CNGJAAPB_00145;eC_number=3.5.1.44;Name=cheB_1;gene=cheB_1;inference=ab initio prediction:Prodigal:002006,protein motif:HAMAP:MF_00099;locus_tag=CNGJAAPB_00145;product=Protein-glutamate methylesterase/protein-glutamine glutaminase
CP003811.1	Prodigal:002006	CDS	146750	147535	.	+	0	ID=CNGJAAPB_00146;inference=ab initio prediction:Prodigal:002006;locus_tag=CNGJAAPB_00146;product=hypothetical protein
CP003811.1	Prodigal:002006	CDS	147632	147901	.	+	0	ID=CNGJAAPB_00147;inference=ab initio prediction:Prodigal:002006;locus_tag=CNGJAAPB_00147;product=hypothetical protein
CP003811.1	Prodigal:002006	CDS	148064	148375	.	+	0	ID=CNGJAAPB_00148;inference=ab initio prediction:Prodigal:002006;locus_tag=CNGJAAPB_00148;product=hypothetical protein
CP003811.1	Prodigal:002006	CDS	148402	149895	.	+	0	ID=CNGJAAPB_00149;inference=ab initio prediction:Prodigal:002006;locus_tag=CNGJAAPB_00149;product=hypothetical protein
CP003811.1	Prodigal:002006	CDS	149892	150239	.	+	0	ID=CNGJAAPB_00150;inference=ab initio prediction:Prodigal:002006;locus_tag=CNGJAAPB_00150;product=hypothetical protein
CP003811.1	Prodigal:002006	CDS	150550	152073	.	+	0	ID=CNGJAAPB_00151;eC_number=1.2.1.3;Name=adh;db_xref=COG:COG1012;gene=adh;inference=ab initio prediction:Prodigal:002006,similar to AA sequence:UniProtKB:A1B4L2;locus_tag=CNGJAAPB_00151;product=Aldehyde dehydrogenase
CP003811.1	Prodigal:002006	CDS	152155	152448	.	-	0	ID=CNGJAAPB_00152;inference=ab initio prediction:Prodigal:002006;locus_tag=CNGJAAPB_00152;product=hypothetical protein
CP003811.1	Prodigal:002006	CDS	152597	153022	.	+	0	ID=CNGJAAPB_00153;inference=ab initio prediction:Prodigal:002006;locus_tag=CNGJAAPB_00153;product=hypothetical protein
CP003811.1	Prodigal:002006	CDS	153050	153205	.	+	0	ID=CNGJAAPB_00154;inference=ab initio prediction:Prodigal:002006;locus_tag=CNGJAAPB_00154;product=hypothetical protein
CP003811.1	Prodigal:002006	CDS	153224	153463	.	+	0	ID=CNGJAAPB_00155;eC_number=1.11.1.15;Name=ahpD_1;gene=ahpD_1;inference=ab initio prediction:Prodigal:002006,protein motif:HAMAP:MF_01676;locus_tag=CNGJAAPB_00155;product=Alkyl hydroperoxide reductase AhpD
CP003811.1	Prodigal:002006	CDS	153460	153900	.	+	0	ID=CNGJAAPB_00156;inference=ab initio prediction:Prodigal:002006;locus_tag=CNGJAAPB_00156;product=hypothetical protein
CP003811.1	Prodigal:002006	CDS	153904	154956	.	-	0	ID=CNGJAAPB_00157;inference=ab initio prediction:Prodigal:002006;locus_tag=CNGJAAPB_00157;product=hypothetical protein
CP003811.1	Prodigal:002006	CDS	154953	155597	.	-	0	ID=CNGJAAPB_00158;eC_number=2.5.1.3;Name=thiE_1;gene=thiE_1;inference=ab initio prediction:Prodigal:002006,protein motif:HAMAP:MF_00097;locus_tag=CNGJAAPB_00158;product=Thiamine-phosphate synthase
CP003811.1	Prodigal:002006	CDS	155618	156688	.	-	0	ID=CNGJAAPB_00159;eC_number=4.1.2.13;Name=fda;db_xref=COG:COG0191;gene=fda;inference=ab initio prediction:Prodigal:002006,similar to AA sequence:UniProtKB:Q8YNK2;locus_tag=CNGJAAPB_00159;product=Fructose-bisphosphate aldolase
CP003811.1	Prodigal:002006	CDS	156752	157072	.	-	0	ID=CNGJAAPB_00160;inference=ab initio prediction:Prodigal:002006;locus_tag=CNGJAAPB_00160;product=hypothetical protein
CP003811.1	Prodigal:002006	CDS	157152	158354	.	-	0	ID=CNGJAAPB_00161;eC_number=2.7.2.3;Name=pgk;gene=pgk;inference=ab initio prediction:Prodigal:002006,similar to AA sequence:UniProtKB:P18912;locus_tag=CNGJAAPB_00161;product=Phosphoglycerate kinase
CP003811.1	Prodigal:002006	CDS	158390	158875	.	-	0	ID=CNGJAAPB_00162;inference=ab initio prediction:Prodigal:002006;locus_tag=CNGJAAPB_00162;product=hypothetical protein
CP003811.1	Prodigal:002006	CDS	158965	159969	.	-	0	ID=CNGJAAPB_00163;eC_number=1.2.1.12;Name=gap1;db_xref=COG:COG0057;gene=gap1;inference=ab initio prediction:Prodigal:002006,similar to AA sequence:UniProtKB:Q4MQ58;locus_tag=CNGJAAPB_00163;product=Glyceraldehyde-3-phosphate dehydrogenase 1
CP003811.1	Prodigal:002006	CDS	160420	160704	.	+	0	ID=CNGJAAPB_00164;inference=ab initio prediction:Prodigal:002006;locus_tag=CNGJAAPB_00164;product=hypothetical protein
CP003811.1	Prodigal:002006	CDS	160746	161117	.	+	0	ID=CNGJAAPB_00165;Name=zapA;gene=zapA;inference=ab initio prediction:Prodigal:002006,protein motif:HAMAP:MF_02013;locus_tag=CNGJAAPB_00165;product=Cell division protein ZapA
CP003811.1	Prodigal:002006	CDS	161441	162109	.	-	0	ID=CNGJAAPB_00166;Name=mcbR;db_xref=COG:COG1802;gene=mcbR;inference=ab initio prediction:Prodigal:002006,similar to AA sequence:UniProtKB:P76114;locus_tag=CNGJAAPB_00166;product=HTH-type transcriptional regulator McbR
CP003811.1	Prodigal:002006	CDS	162233	163009	.	-	0	ID=CNGJAAPB_00167;inference=ab initio prediction:Prodigal:002006;locus_tag=CNGJAAPB_00167;product=hypothetical protein
CP003811.1	Prodigal:002006	CDS	163015	163473	.	-	0	ID=CNGJAAPB_00168;inference=ab initio prediction:Prodigal:002006;locus_tag=CNGJAAPB_00168;product=hypothetical protein
CP003811.1	Prodigal:002006	CDS	163701	165347	.	+	0	ID=CNGJAAPB_00169;eC_number=2.3.1.187;Name=madA;gene=madA;inference=ab initio prediction:Prodigal:002006,similar to AA sequence:UniProtKB:O06924;locus_tag=CNGJAAPB_00169;product=Acetyl-S-ACP:malonate ACP transferase
CP003811.1	Prodigal:002006	CDS	165387	165695	.	+	0	ID=CNGJAAPB_00170;Name=mdcC;gene=mdcC;inference=ab initio prediction:Prodigal:002006,similar to AA sequence:UniProtKB:O06925;locus_tag=CNGJAAPB_00170;product=Malonate decarboxylase acyl carrier protein
CP003811.1	Prodigal:002006	CDS	165698	166627	.	+	0	ID=CNGJAAPB_00171;eC_number=2.1.3.10;Name=madC;gene=madC;inference=ab initio prediction:Prodigal:002006,similar to AA sequence:UniProtKB:O06926;locus_tag=CNGJAAPB_00171;product=Malonyl-S-ACP:biotin-protein carboxyltransferase MADC
CP003811.1	Prodigal:002006	CDS	166614	167330	.	+	0	ID=CNGJAAPB_00172;inference=ab initio prediction:Prodigal:002006;locus_tag=CNGJAAPB_00172;product=hypothetical protein
CP003811.1	Prodigal:002006	CDS	167323	167982	.	+	0	ID=CNGJAAPB_00173;eC_number=2.7.7.66;Name=mdcG;gene=mdcG;inference=ab initio prediction:Prodigal:002006,protein motif:HAMAP:MF_00650;locus_tag=CNGJAAPB_00173;product=Phosphoribosyl-dephospho-CoA transferase
CP003811.1	Prodigal:002006	CDS	167979	168905	.	+	0	ID=CNGJAAPB_00174;eC_number=2.3.1.39;Name=fabD_1;db_xref=COG:COG0331;gene=fabD_1;inference=ab initio prediction:Prodigal:002006,similar to AA sequence:UniProtKB:P0AAI9;locus_tag=CNGJAAPB_00174;product=Malonyl CoA-acyl carrier protein transacylase
CP003811.1	Prodigal:002006	CDS	169082	170065	.	+	0	ID=CNGJAAPB_00175;eC_number=4.2.1.47;Name=gmd_1;db_xref=COG:COG1089;gene=gmd_1;inference=ab initio prediction:Prodigal:002006,similar to AA sequence:UniProtKB:Q51366;locus_tag=CNGJAAPB_00175;product=GDP-mannose 4%2C6-dehydratase
CP003811.1	Prodigal:002006	CDS	170135	171616	.	+	0	ID=CNGJAAPB_00176;eC_number=1.2.1.-;Name=tgnC_1;db_xref=COG:COG1012;gene=tgnC_1;inference=ab initio prediction:Prodigal:002006,similar to AA sequence:UniProtKB:Q6F9F7;locus_tag=CNGJAAPB_00176;product=(Z)-2-((N-methylformamido)methylene)-5-hydroxybutyrolactone dehydrogenase
CP003811.1	Prodigal:002006	CDS	171662	172915	.	-	0	ID=CNGJAAPB_00177;inference=ab initio prediction:Prodigal:002006;locus_tag=CNGJAAPB_00177;product=hypothetical protein
CP003811.1	Prodigal:002006	CDS	173020	174531	.	-	0	ID=CNGJAAPB_00178;inference=ab initio prediction:Prodigal:002006;locus_tag=CNGJAAPB_00178;product=hypothetical protein
CP003811.1	Prodigal:002006	CDS	174528	175865	.	-	0	ID=CNGJAAPB_00179;eC_number=2.4.1.250;Name=mshA_1;gene=mshA_1;inference=ab initio prediction:Prodigal:002006,protein motif:HAMAP:MF_01695;locus_tag=CNGJAAPB_00179;product=D-inositol-3-phosphate glycosyltransferase
CP003811.1	Prodigal:002006	CDS	175862	177118	.	-	0	ID=CNGJAAPB_00180;eC_number=2.4.1.11;db_xref=COG:COG0438;inference=ab initio prediction:Prodigal:002006,similar to AA sequence:UniProtKB:P9WMY9;locus_tag=CNGJAAPB_00180;product=Glycogen synthase
CP003811.1	Prodigal:002006	CDS	177099	178235	.	-	0	ID=CNGJAAPB_00181;eC_number=2.4.1.250;Name=mshA_2;gene=mshA_2;inference=ab initio prediction:Prodigal:002006,protein motif:HAMAP:MF_01695;locus_tag=CNGJAAPB_00181;product=D-inositol-3-phosphate glycosyltransferase
CP003811.1	Prodigal:002006	CDS	178282	179508	.	-	0	ID=CNGJAAPB_00182;eC_number=2.4.1.250;Name=mshA_3;gene=mshA_3;inference=ab initio prediction:Prodigal:002006,protein motif:HAMAP:MF_01695;locus_tag=CNGJAAPB_00182;product=D-inositol-3-phosphate glycosyltransferase
CP003811.1	Prodigal:002006	CDS	179505	181700	.	-	0	ID=CNGJAAPB_00183;inference=ab initio prediction:Prodigal:002006;locus_tag=CNGJAAPB_00183;product=hypothetical protein
CP003811.1	Prodigal:002006	CDS	181712	182881	.	-	0	ID=CNGJAAPB_00184;eC_number=2.4.1.250;Name=mshA_4;gene=mshA_4;inference=ab initio prediction:Prodigal:002006,protein motif:HAMAP:MF_01695;locus_tag=CNGJAAPB_00184;product=D-inositol-3-phosphate glycosyltransferase
CP003811.1	Prodigal:002006	CDS	183044	183217	.	+	0	ID=CNGJAAPB_00185;inference=ab initio prediction:Prodigal:002006;locus_tag=CNGJAAPB_00185;product=hypothetical protein
CP003811.1	Prodigal:002006	CDS	183193	184281	.	-	0	ID=CNGJAAPB_00186;inference=ab initio prediction:Prodigal:002006;locus_tag=CNGJAAPB_00186;product=hypothetical protein
CP003811.1	Prodigal:002006	CDS	184668	184922	.	+	0	ID=CNGJAAPB_00187;db_xref=COG:COG0236;inference=ab initio prediction:Prodigal:002006,similar to AA sequence:UniProtKB:A9CHM9;locus_tag=CNGJAAPB_00187;product=Aminoacyl carrier protein
CP003811.1	Prodigal:002006	CDS	184919	186082	.	+	0	ID=CNGJAAPB_00188;eC_number=1.3.99.-;db_xref=COG:COG1960;inference=ab initio prediction:Prodigal:002006,similar to AA sequence:UniProtKB:P9WQG1;locus_tag=CNGJAAPB_00188;product=putative acyl-CoA dehydrogenase fadE25
CP003811.1	Prodigal:002006	CDS	186082	187038	.	+	0	ID=CNGJAAPB_00189;eC_number=6.2.1.-;db_xref=COG:COG0172;inference=ab initio prediction:Prodigal:002006,similar to AA sequence:UniProtKB:Q7CWR3;locus_tag=CNGJAAPB_00189;product=Amino acid--[acyl-carrier-protein] ligase
CP003811.1	Prodigal:002006	CDS	187043	188014	.	+	0	ID=CNGJAAPB_00190;inference=ab initio prediction:Prodigal:002006;locus_tag=CNGJAAPB_00190;product=hypothetical protein
CP003811.1	Prodigal:002006	CDS	188023	190458	.	+	0	ID=CNGJAAPB_00191;inference=ab initio prediction:Prodigal:002006;locus_tag=CNGJAAPB_00191;product=hypothetical protein
CP003811.1	Prodigal:002006	CDS	190448	192229	.	+	0	ID=CNGJAAPB_00192;inference=ab initio prediction:Prodigal:002006;locus_tag=CNGJAAPB_00192;product=hypothetical protein
CP003811.1	Prodigal:002006	CDS	192226	193539	.	+	0	ID=CNGJAAPB_00193;inference=ab initio prediction:Prodigal:002006;locus_tag=CNGJAAPB_00193;product=hypothetical protein
CP003811.1	Prodigal:002006	CDS	193616	194440	.	+	0	ID=CNGJAAPB_00194;inference=ab initio prediction:Prodigal:002006;locus_tag=CNGJAAPB_00194;product=hypothetical protein
CP003811.1	Prodigal:002006	CDS	194563	195576	.	-	0	ID=CNGJAAPB_00195;eC_number=7.1.1.7;Name=cydB_1;db_xref=COG:COG1294;gene=cydB_1;inference=ab initio prediction:Prodigal:002006,similar to AA sequence:UniProtKB:P0ABK2;locus_tag=CNGJAAPB_00195;product=Cytochrome bd-I ubiquinol oxidase subunit 2
CP003811.1	Prodigal:002006	CDS	195582	197024	.	-	0	ID=CNGJAAPB_00196;inference=ab initio prediction:Prodigal:002006;locus_tag=CNGJAAPB_00196;product=hypothetical protein
CP003811.1	Prodigal:002006	CDS	197217	198029	.	+	0	ID=CNGJAAPB_00197;inference=ab initio prediction:Prodigal:002006;locus_tag=CNGJAAPB_00197;product=hypothetical protein
CP003811.1	Prodigal:002006	CDS	198201	199154	.	-	0	ID=CNGJAAPB_00198;inference=ab initio prediction:Prodigal:002006;locus_tag=CNGJAAPB_00198;product=hypothetical protein
CP003811.1	Prodigal:002006	CDS	199191	200900	.	-	0	ID=CNGJAAPB_00199;inference=ab initio prediction:Prodigal:002006;locus_tag=CNGJAAPB_00199;product=hypothetical protein
CP003811.1	Prodigal:002006	CDS	201302	201394	.	-	0	ID=CNGJAAPB_00200;inference=ab initio prediction:Prodigal:002006;locus_tag=CNGJAAPB_00200;product=hypothetical protein
CP003811.1	Prodigal:002006	CDS	202129	203613	.	-	0	ID=CNGJAAPB_00201;Name=bdlA_1;db_xref=COG:COG0840;gene=bdlA_1;inference=ab initio prediction:Prodigal:002006,similar to AA sequence:UniProtKB:Q9I3S1;locus_tag=CNGJAAPB_00201;product=Biofilm dispersion protein BdlA
CP003811.1	Prodigal:002006	CDS	204066	204908	.	-	0	ID=CNGJAAPB_00202;eC_number=1.7.3.3;Name=uox;gene=uox;inference=ab initio prediction:Prodigal:002006,similar to AA sequence:UniProtKB:D0VWQ1;locus_tag=CNGJAAPB_00202;product=Uricase
CP003811.1	Prodigal:002006	CDS	205081	205920	.	+	0	ID=CNGJAAPB_00203;inference=ab initio prediction:Prodigal:002006;locus_tag=CNGJAAPB_00203;product=hypothetical protein
CP003811.1	Prodigal:002006	CDS	205917	208652	.	+	0	ID=CNGJAAPB_00204;eC_number=1.17.1.4;Name=xdhA;db_xref=COG:COG1529;gene=xdhA;inference=ab initio prediction:Prodigal:002006,similar to AA sequence:UniProtKB:Q46799;locus_tag=CNGJAAPB_00204;product=Putative xanthine dehydrogenase molybdenum-binding subunit XdhA
CP003811.1	Prodigal:002006	CDS	208652	209992	.	+	0	ID=CNGJAAPB_00205;Name=adeP;db_xref=COG:COG2252;gene=adeP;inference=ab initio prediction:Prodigal:002006,similar to AA sequence:UniProtKB:P31466;locus_tag=CNGJAAPB_00205;product=Adenine permease AdeP
CP003811.1	Prodigal:002006	CDS	210009	210455	.	-	0	ID=CNGJAAPB_00206;Name=ptsN_1;db_xref=COG:COG1762;gene=ptsN_1;inference=ab initio prediction:Prodigal:002006,similar to AA sequence:UniProtKB:P69829;locus_tag=CNGJAAPB_00206;product=Nitrogen regulatory protein
CP003811.1	Prodigal:002006	CDS	210501	211229	.	-	0	ID=CNGJAAPB_00207;Name=kdpE_1;db_xref=COG:COG0745;gene=kdpE_1;inference=ab initio prediction:Prodigal:002006,similar to AA sequence:UniProtKB:P9WGN1;locus_tag=CNGJAAPB_00207;product=Transcriptional regulatory protein KdpE
CP003811.1	Prodigal:002006	CDS	211226	213943	.	-	0	ID=CNGJAAPB_00208;eC_number=2.7.13.3;Name=kdpD;db_xref=COG:COG2205;gene=kdpD;inference=ab initio prediction:Prodigal:002006,similar to AA sequence:UniProtKB:P21865;locus_tag=CNGJAAPB_00208;product=Sensor protein KdpD
CP003811.1	Prodigal:002006	CDS	214100	214705	.	-	0	ID=CNGJAAPB_00209;Name=kdpC;db_xref=COG:COG2156;gene=kdpC;inference=ab initio prediction:Prodigal:002006,similar to AA sequence:UniProtKB:P9WKF1;locus_tag=CNGJAAPB_00209;product=Potassium-transporting ATPase KdpC subunit
CP003811.1	Prodigal:002006	CDS	214728	216818	.	-	0	ID=CNGJAAPB_00210;eC_number=7.2.2.6;Name=kdpB;db_xref=COG:COG2216;gene=kdpB;inference=ab initio prediction:Prodigal:002006,similar to AA sequence:UniProtKB:P03960;locus_tag=CNGJAAPB_00210;product=Potassium-transporting ATPase ATP-binding subunit
CP003811.1	Prodigal:002006	CDS	216875	217072	.	-	0	ID=CNGJAAPB_00211;inference=ab initio prediction:Prodigal:002006;locus_tag=CNGJAAPB_00211;product=hypothetical protein
CP003811.1	Prodigal:002006	CDS	217074	218789	.	-	0	ID=CNGJAAPB_00212;Name=kdpA;db_xref=COG:COG2060;gene=kdpA;inference=ab initio prediction:Prodigal:002006,similar to AA sequence:UniProtKB:P03959;locus_tag=CNGJAAPB_00212;product=Potassium-transporting ATPase potassium-binding subunit
CP003811.1	Prodigal:002006	CDS	218812	218901	.	-	0	ID=CNGJAAPB_00213;inference=ab initio prediction:Prodigal:002006;locus_tag=CNGJAAPB_00213;product=hypothetical protein
CP003811.1	Prodigal:002006	CDS	218913	219059	.	-	0	ID=CNGJAAPB_00214;inference=ab initio prediction:Prodigal:002006;locus_tag=CNGJAAPB_00214;product=hypothetical protein
CP003811.1	Prodigal:002006	CDS	219423	219563	.	-	0	ID=CNGJAAPB_00215;inference=ab initio prediction:Prodigal:002006;locus_tag=CNGJAAPB_00215;product=hypothetical protein
CP003811.1	Prodigal:002006	CDS	219969	220178	.	-	0	ID=CNGJAAPB_00216;inference=ab initio prediction:Prodigal:002006;locus_tag=CNGJAAPB_00216;product=hypothetical protein
CP003811.1	Prodigal:002006	CDS	220505	223429	.	+	0	ID=CNGJAAPB_00217;eC_number=2.7.13.3;Name=rcsC_1;gene=rcsC_1;inference=ab initio prediction:Prodigal:002006,protein motif:HAMAP:MF_00979;locus_tag=CNGJAAPB_00217;product=Sensor histidine kinase RcsC
CP003811.1	Prodigal:002006	CDS	223479	223838	.	+	0	ID=CNGJAAPB_00218;Name=divK_1;gene=divK_1;inference=ab initio prediction:Prodigal:002006,similar to AA sequence:UniProtKB:Q7BBW0;locus_tag=CNGJAAPB_00218;product=Polar-differentiation response regulator DivK
CP003811.1	Prodigal:002006	CDS	223885	224940	.	+	0	ID=CNGJAAPB_00219;eC_number=2.7.13.3;Name=rcsC_2;gene=rcsC_2;inference=ab initio prediction:Prodigal:002006,protein motif:HAMAP:MF_00979;locus_tag=CNGJAAPB_00219;product=Sensor histidine kinase RcsC
CP003811.1	Prodigal:002006	CDS	225090	225572	.	+	0	ID=CNGJAAPB_00220;inference=ab initio prediction:Prodigal:002006;locus_tag=CNGJAAPB_00220;product=hypothetical protein
CP003811.1	Prodigal:002006	CDS	225648	228509	.	-	0	ID=CNGJAAPB_00221;inference=ab initio prediction:Prodigal:002006;locus_tag=CNGJAAPB_00221;product=hypothetical protein
CP003811.1	Prodigal:002006	CDS	228506	229315	.	-	0	ID=CNGJAAPB_00222;Name=pstS_1;db_xref=COG:COG0226;gene=pstS_1;inference=ab initio prediction:Prodigal:002006,similar to AA sequence:UniProtKB:O51233;locus_tag=CNGJAAPB_00222;product=Phosphate-binding protein PstS
CP003811.1	Prodigal:002006	CDS	229351	230427	.	-	0	ID=CNGJAAPB_00223;Name=pyrK_1;gene=pyrK_1;inference=ab initio prediction:Prodigal:002006,protein motif:HAMAP:MF_01211;locus_tag=CNGJAAPB_00223;product=Dihydroorotate dehydrogenase B (NAD(+))%2C electron transfer subunit
CP003811.1	Prodigal:002006	CDS	230442	232202	.	-	0	ID=CNGJAAPB_00224;inference=ab initio prediction:Prodigal:002006;locus_tag=CNGJAAPB_00224;product=hypothetical protein
CP003811.1	Prodigal:002006	CDS	233051	234649	.	+	0	ID=CNGJAAPB_00225;inference=ab initio prediction:Prodigal:002006;locus_tag=CNGJAAPB_00225;product=hypothetical protein
CP003811.1	Prodigal:002006	CDS	235368	235661	.	+	0	ID=CNGJAAPB_00226;inference=ab initio prediction:Prodigal:002006;locus_tag=CNGJAAPB_00226;product=hypothetical protein
CP003811.1	Prodigal:002006	CDS	235728	237113	.	-	0	ID=CNGJAAPB_00227;eC_number=2.7.-.-;Name=sasA_1;gene=sasA_1;inference=ab initio prediction:Prodigal:002006,protein motif:HAMAP:MF_01837;locus_tag=CNGJAAPB_00227;product=Adaptive-response sensory-kinase SasA
CP003811.1	Prodigal:002006	CDS	237100	237951	.	-	0	ID=CNGJAAPB_00228;Name=rssB_1;gene=rssB_1;inference=ab initio prediction:Prodigal:002006,protein motif:HAMAP:MF_00958;locus_tag=CNGJAAPB_00228;product=Regulator of RpoS
CP003811.1	Prodigal:002006	CDS	237957	239342	.	-	0	ID=CNGJAAPB_00229;Name=mdtE_1;gene=mdtE_1;inference=ab initio prediction:Prodigal:002006,similar to AA sequence:UniProtKB:P37636;locus_tag=CNGJAAPB_00229;product=Multidrug resistance protein MdtE
CP003811.1	Prodigal:002006	CDS	239342	242632	.	-	0	ID=CNGJAAPB_00230;Name=mdtB_1;gene=mdtB_1;inference=ab initio prediction:Prodigal:002006,similar to AA sequence:UniProtKB:B7NQB1;locus_tag=CNGJAAPB_00230;product=Multidrug resistance protein MdtB
CP003811.1	Prodigal:002006	CDS	243261	243548	.	+	0	ID=CNGJAAPB_00231;inference=ab initio prediction:Prodigal:002006;locus_tag=CNGJAAPB_00231;product=hypothetical protein
CP003811.1	Prodigal:002006	CDS	243680	243931	.	+	0	ID=CNGJAAPB_00232;inference=ab initio prediction:Prodigal:002006;locus_tag=CNGJAAPB_00232;product=hypothetical protein
CP003811.1	Prodigal:002006	CDS	243928	244041	.	+	0	ID=CNGJAAPB_00233;inference=ab initio prediction:Prodigal:002006;locus_tag=CNGJAAPB_00233;product=hypothetical protein
CP003811.1	Prodigal:002006	CDS	244100	245389	.	-	0	ID=CNGJAAPB_00234;eC_number=4.3.1.18;Name=dsdA;db_xref=COG:COG3048;gene=dsdA;inference=ab initio prediction:Prodigal:002006,similar to AA sequence:UniProtKB:Q8ZL08;locus_tag=CNGJAAPB_00234;product=D-serine dehydratase
CP003811.1	Prodigal:002006	CDS	245863	245979	.	+	0	ID=CNGJAAPB_00235;inference=ab initio prediction:Prodigal:002006;locus_tag=CNGJAAPB_00235;product=hypothetical protein
CP003811.1	Prodigal:002006	CDS	246066	246254	.	+	0	ID=CNGJAAPB_00236;inference=ab initio prediction:Prodigal:002006;locus_tag=CNGJAAPB_00236;product=hypothetical protein
CP003811.1	Prodigal:002006	CDS	246412	246570	.	-	0	ID=CNGJAAPB_00237;inference=ab initio prediction:Prodigal:002006;locus_tag=CNGJAAPB_00237;product=hypothetical protein
CP003811.1	Prodigal:002006	CDS	246964	247458	.	-	0	ID=CNGJAAPB_00238;inference=ab initio prediction:Prodigal:002006;locus_tag=CNGJAAPB_00238;product=hypothetical protein
CP003811.1	Prodigal:002006	CDS	247748	248050	.	+	0	ID=CNGJAAPB_00239;inference=ab initio prediction:Prodigal:002006;locus_tag=CNGJAAPB_00239;product=hypothetical protein
CP003811.1	Prodigal:002006	CDS	248222	248620	.	-	0	ID=CNGJAAPB_00240;inference=ab initio prediction:Prodigal:002006;locus_tag=CNGJAAPB_00240;product=hypothetical protein
CP003811.1	Prodigal:002006	CDS	248897	249784	.	+	0	ID=CNGJAAPB_00241;inference=ab initio prediction:Prodigal:002006;locus_tag=CNGJAAPB_00241;product=hypothetical protein
CP003811.1	Prodigal:002006	CDS	249802	250719	.	-	0	ID=CNGJAAPB_00242;inference=ab initio prediction:Prodigal:002006;locus_tag=CNGJAAPB_00242;product=hypothetical protein
CP003811.1	Prodigal:002006	CDS	250873	251436	.	+	0	ID=CNGJAAPB_00243;eC_number=1.-.-.-;Name=ydjA;db_xref=COG:COG0778;gene=ydjA;inference=ab initio prediction:Prodigal:002006,similar to AA sequence:UniProtKB:P0ACY1;locus_tag=CNGJAAPB_00243;product=Putative NAD(P)H nitroreductase YdjA
CP003811.1	Prodigal:002006	CDS	251448	252077	.	+	0	ID=CNGJAAPB_00244;inference=ab initio prediction:Prodigal:002006;locus_tag=CNGJAAPB_00244;product=hypothetical protein
CP003811.1	Prodigal:002006	CDS	252167	253252	.	+	0	ID=CNGJAAPB_00245;inference=ab initio prediction:Prodigal:002006;locus_tag=CNGJAAPB_00245;product=hypothetical protein
CP003811.1	Prodigal:002006	CDS	253249	254757	.	+	0	ID=CNGJAAPB_00246;inference=ab initio prediction:Prodigal:002006;locus_tag=CNGJAAPB_00246;product=hypothetical protein
CP003811.1	Prodigal:002006	CDS	254913	255104	.	-	0	ID=CNGJAAPB_00247;inference=ab initio prediction:Prodigal:002006;locus_tag=CNGJAAPB_00247;product=hypothetical protein
CP003811.1	Prodigal:002006	CDS	255119	255937	.	-	0	ID=CNGJAAPB_00248;inference=ab initio prediction:Prodigal:002006;locus_tag=CNGJAAPB_00248;product=hypothetical protein
CP003811.1	Prodigal:002006	CDS	256111	256923	.	+	0	ID=CNGJAAPB_00249;inference=ab initio prediction:Prodigal:002006;locus_tag=CNGJAAPB_00249;product=hypothetical protein
CP003811.1	Prodigal:002006	CDS	256923	257252	.	+	0	ID=CNGJAAPB_00250;inference=ab initio prediction:Prodigal:002006;locus_tag=CNGJAAPB_00250;product=hypothetical protein
CP003811.1	Prodigal:002006	CDS	257320	257682	.	-	0	ID=CNGJAAPB_00251;inference=ab initio prediction:Prodigal:002006;locus_tag=CNGJAAPB_00251;product=hypothetical protein
CP003811.1	Prodigal:002006	CDS	257907	260849	.	+	0	ID=CNGJAAPB_00252;eC_number=6.2.1.26;Name=menE;gene=menE;inference=ab initio prediction:Prodigal:002006,protein motif:HAMAP:MF_00731;locus_tag=CNGJAAPB_00252;product=2-succinylbenzoate--CoA ligase
CP003811.1	Prodigal:002006	CDS	260852	262690	.	+	0	ID=CNGJAAPB_00253;eC_number=6.2.1.3;db_xref=COG:COG1022;inference=ab initio prediction:Prodigal:002006,similar to AA sequence:UniProtKB:O53521;locus_tag=CNGJAAPB_00253;product=Long-chain-fatty-acid--CoA ligase FadD15
CP003811.1	Prodigal:002006	CDS	262745	262957	.	-	0	ID=CNGJAAPB_00254;inference=ab initio prediction:Prodigal:002006;locus_tag=CNGJAAPB_00254;product=hypothetical protein
CP003811.1	Prodigal:002006	CDS	263129	263350	.	+	0	ID=CNGJAAPB_00255;inference=ab initio prediction:Prodigal:002006;locus_tag=CNGJAAPB_00255;product=hypothetical protein
CP003811.1	Prodigal:002006	CDS	263391	264179	.	+	0	ID=CNGJAAPB_00256;inference=ab initio prediction:Prodigal:002006;locus_tag=CNGJAAPB_00256;product=hypothetical protein
CP003811.1	Prodigal:002006	CDS	264414	265148	.	-	0	ID=CNGJAAPB_00257;Name=aqpZ;db_xref=COG:COG0580;gene=aqpZ;inference=ab initio prediction:Prodigal:002006,similar to AA sequence:UniProtKB:P60844;locus_tag=CNGJAAPB_00257;product=Aquaporin Z
CP003811.1	Prodigal:002006	CDS	265516	266127	.	+	0	ID=CNGJAAPB_00258;inference=ab initio prediction:Prodigal:002006;locus_tag=CNGJAAPB_00258;product=hypothetical protein
CP003811.1	Prodigal:002006	CDS	266216	266452	.	+	0	ID=CNGJAAPB_00259;inference=ab initio prediction:Prodigal:002006;locus_tag=CNGJAAPB_00259;product=hypothetical protein
CP003811.1	Prodigal:002006	CDS	266542	268656	.	+	0	ID=CNGJAAPB_00260;eC_number=3.1.6.-;Name=yjcS;db_xref=COG:COG2015;gene=yjcS;inference=ab initio prediction:Prodigal:002006,similar to AA sequence:UniProtKB:P32717;locus_tag=CNGJAAPB_00260;product=Putative alkyl/aryl-sulfatase YjcS
CP003811.1	Prodigal:002006	CDS	268751	269800	.	+	0	ID=CNGJAAPB_00261;inference=ab initio prediction:Prodigal:002006;locus_tag=CNGJAAPB_00261;product=hypothetical protein
CP003811.1	Prodigal:002006	CDS	270133	270333	.	+	0	ID=CNGJAAPB_00262;inference=ab initio prediction:Prodigal:002006;locus_tag=CNGJAAPB_00262;product=hypothetical protein
CP003811.1	Prodigal:002006	CDS	271367	273430	.	+	0	ID=CNGJAAPB_00263;Name=cntO_1;db_xref=COG:COG1629;gene=cntO_1;inference=ab initio prediction:Prodigal:002006,similar to AA sequence:UniProtKB:Q9HUX3;locus_tag=CNGJAAPB_00263;product=Metal-pseudopaline receptor CntO
CP003811.1	Prodigal:002006	CDS	273430	274155	.	+	0	ID=CNGJAAPB_00264;eC_number=7.6.2.-;db_xref=COG:COG1131;inference=ab initio prediction:Prodigal:002006,similar to AA sequence:UniProtKB:O86311;locus_tag=CNGJAAPB_00264;product=Multidrug efflux system ATP-binding protein
CP003811.1	Prodigal:002006	CDS	274152	275546	.	+	0	ID=CNGJAAPB_00265;inference=ab initio prediction:Prodigal:002006;locus_tag=CNGJAAPB_00265;product=hypothetical protein
CP003811.1	Prodigal:002006	CDS	275543	277030	.	+	0	ID=CNGJAAPB_00266;inference=ab initio prediction:Prodigal:002006;locus_tag=CNGJAAPB_00266;product=hypothetical protein
CP003811.1	Prodigal:002006	CDS	277290	278441	.	+	0	ID=CNGJAAPB_00267;inference=ab initio prediction:Prodigal:002006;locus_tag=CNGJAAPB_00267;product=hypothetical protein
CP003811.1	Prodigal:002006	CDS	278622	278786	.	+	0	ID=CNGJAAPB_00268;inference=ab initio prediction:Prodigal:002006;locus_tag=CNGJAAPB_00268;product=hypothetical protein
CP003811.1	Prodigal:002006	CDS	278904	280574	.	+	0	ID=CNGJAAPB_00269;db_xref=COG:COG0659;inference=ab initio prediction:Prodigal:002006,similar to AA sequence:UniProtKB:P9WGF7;locus_tag=CNGJAAPB_00269;product=putative sulfate transporter
CP003811.1	Prodigal:002006	CDS	280571	280945	.	-	0	ID=CNGJAAPB_00270;inference=ab initio prediction:Prodigal:002006;locus_tag=CNGJAAPB_00270;product=hypothetical protein
CP003811.1	Prodigal:002006	CDS	281105	281767	.	-	0	ID=CNGJAAPB_00271;eC_number=3.1.26.4;Name=rnhA_1;gene=rnhA_1;inference=ab initio prediction:Prodigal:002006,protein motif:HAMAP:MF_00042;locus_tag=CNGJAAPB_00271;product=Ribonuclease H
CP003811.1	Prodigal:002006	CDS	282436	283236	.	-	0	ID=CNGJAAPB_00272;Name=metQ_1;db_xref=COG:COG1464;gene=metQ_1;inference=ab initio prediction:Prodigal:002006,similar to AA sequence:UniProtKB:O32167;locus_tag=CNGJAAPB_00272;product=Methionine-binding lipoprotein MetQ
CP003811.1	Prodigal:002006	CDS	283413	284750	.	-	0	ID=CNGJAAPB_00273;eC_number=1.14.14.10;Name=ntaA_1;gene=ntaA_1;inference=ab initio prediction:Prodigal:002006,similar to AA sequence:UniProtKB:P54989;locus_tag=CNGJAAPB_00273;product=Nitrilotriacetate monooxygenase component A
CP003811.1	Prodigal:002006	CDS	284765	285808	.	-	0	ID=CNGJAAPB_00274;eC_number=1.14.14.35;Name=sfnG_2;gene=sfnG_2;inference=ab initio prediction:Prodigal:002006,similar to AA sequence:UniProtKB:Q65YW9;locus_tag=CNGJAAPB_00274;product=FMNH(2)-dependent dimethylsulfone monooxygenase
CP003811.1	Prodigal:002006	CDS	285813	286802	.	-	0	ID=CNGJAAPB_00275;Name=ssuA_1;gene=ssuA_1;inference=ab initio prediction:Prodigal:002006,similar to AA sequence:UniProtKB:P75853;locus_tag=CNGJAAPB_00275;product=Putative aliphatic sulfonates-binding protein
CP003811.1	Prodigal:002006	CDS	287208	288428	.	+	0	ID=CNGJAAPB_00276;eC_number=1.14.14.-;Name=sfnC_1;gene=sfnC_1;inference=ab initio prediction:Prodigal:002006,similar to AA sequence:UniProtKB:Q845S8;locus_tag=CNGJAAPB_00276;product=putative FMNH2-dependent monooxygenase SfnC
CP003811.1	Prodigal:002006	CDS	288442	289806	.	+	0	ID=CNGJAAPB_00277;eC_number=1.14.14.10;Name=ntaA_2;gene=ntaA_2;inference=ab initio prediction:Prodigal:002006,similar to AA sequence:UniProtKB:P54989;locus_tag=CNGJAAPB_00277;product=Nitrilotriacetate monooxygenase component A
CP003811.1	Prodigal:002006	CDS	290394	291227	.	-	0	ID=CNGJAAPB_00278;eC_number=3.1.2.12;Name=fghA;db_xref=COG:COG0627;gene=fghA;inference=ab initio prediction:Prodigal:002006,similar to AA sequence:UniProtKB:A1AXZ2;locus_tag=CNGJAAPB_00278;product=S-formylglutathione hydrolase
CP003811.1	Prodigal:002006	CDS	291362	292498	.	-	0	ID=CNGJAAPB_00279;eC_number=1.1.1.284;Name=flhA_1;db_xref=COG:COG1062;gene=flhA_1;inference=ab initio prediction:Prodigal:002006,similar to AA sequence:UniProtKB:P45382;locus_tag=CNGJAAPB_00279;product=S-(hydroxymethyl)glutathione dehydrogenase
CP003811.1	Prodigal:002006	CDS	293112	295904	.	+	0	ID=CNGJAAPB_00280;eC_number=2.7.13.3;Name=rcsC_3;gene=rcsC_3;inference=ab initio prediction:Prodigal:002006,protein motif:HAMAP:MF_00979;locus_tag=CNGJAAPB_00280;product=Sensor histidine kinase RcsC
CP003811.1	Prodigal:002006	CDS	296145	298217	.	-	0	ID=CNGJAAPB_00281;eC_number=2.7.13.3;Name=rcsC_4;gene=rcsC_4;inference=ab initio prediction:Prodigal:002006,protein motif:HAMAP:MF_00979;locus_tag=CNGJAAPB_00281;product=Sensor histidine kinase RcsC
CP003811.1	Prodigal:002006	CDS	298214	304027	.	-	0	ID=CNGJAAPB_00282;eC_number=2.7.13.3;Name=rcsC_5;gene=rcsC_5;inference=ab initio prediction:Prodigal:002006,protein motif:HAMAP:MF_00979;locus_tag=CNGJAAPB_00282;product=Sensor histidine kinase RcsC
CP003811.1	Prodigal:002006	CDS	304285	304728	.	-	0	ID=CNGJAAPB_00283;Name=ecfG_1;gene=ecfG_1;inference=ab initio prediction:Prodigal:002006,similar to AA sequence:UniProtKB:B3Q6P8;locus_tag=CNGJAAPB_00283;product=ECF RNA polymerase sigma factor EcfG
CP003811.1	Prodigal:002006	CDS	304851	305084	.	-	0	ID=CNGJAAPB_00284;inference=ab initio prediction:Prodigal:002006;locus_tag=CNGJAAPB_00284;product=hypothetical protein
CP003811.1	Prodigal:002006	CDS	305579	305809	.	-	0	ID=CNGJAAPB_00285;inference=ab initio prediction:Prodigal:002006;locus_tag=CNGJAAPB_00285;product=hypothetical protein
CP003811.1	Prodigal:002006	CDS	305951	306304	.	-	0	ID=CNGJAAPB_00286;Name=todT_1;gene=todT_1;inference=ab initio prediction:Prodigal:002006,similar to AA sequence:UniProtKB:I7CA98;locus_tag=CNGJAAPB_00286;product=Response regulator protein TodT
CP003811.1	Prodigal:002006	CDS	306409	306792	.	-	0	ID=CNGJAAPB_00287;Name=fixJ_1;gene=fixJ_1;inference=ab initio prediction:Prodigal:002006,similar to AA sequence:UniProtKB:P10958;locus_tag=CNGJAAPB_00287;product=Transcriptional regulatory protein FixJ
CP003811.1	Prodigal:002006	CDS	307379	309433	.	-	0	ID=CNGJAAPB_00288;eC_number=2.7.13.3;Name=rcsC_6;gene=rcsC_6;inference=ab initio prediction:Prodigal:002006,protein motif:HAMAP:MF_00979;locus_tag=CNGJAAPB_00288;product=Sensor histidine kinase RcsC
CP003811.1	Prodigal:002006	CDS	309433	310842	.	-	0	ID=CNGJAAPB_00289;eC_number=2.7.11.1;Name=kaiC_1;db_xref=COG:COG0467;gene=kaiC_1;inference=ab initio prediction:Prodigal:002006,similar to AA sequence:UniProtKB:Q79PF4;locus_tag=CNGJAAPB_00289;product=Circadian clock protein kinase KaiC
CP003811.1	Prodigal:002006	CDS	311076	313457	.	-	0	ID=CNGJAAPB_00290;eC_number=2.7.13.3;Name=rcsC_7;gene=rcsC_7;inference=ab initio prediction:Prodigal:002006,protein motif:HAMAP:MF_00979;locus_tag=CNGJAAPB_00290;product=Sensor histidine kinase RcsC
CP003811.1	Prodigal:002006	CDS	313799	317530	.	-	0	ID=CNGJAAPB_00291;inference=ab initio prediction:Prodigal:002006;locus_tag=CNGJAAPB_00291;product=hypothetical protein
CP003811.1	Prodigal:002006	CDS	318044	318460	.	+	0	ID=CNGJAAPB_00292;inference=ab initio prediction:Prodigal:002006;locus_tag=CNGJAAPB_00292;product=hypothetical protein
CP003811.1	Prodigal:002006	CDS	318589	319245	.	+	0	ID=CNGJAAPB_00293;inference=ab initio prediction:Prodigal:002006;locus_tag=CNGJAAPB_00293;product=hypothetical protein
CP003811.1	Prodigal:002006	CDS	319329	320426	.	-	0	ID=CNGJAAPB_00294;inference=ab initio prediction:Prodigal:002006;locus_tag=CNGJAAPB_00294;product=hypothetical protein
CP003811.1	Prodigal:002006	CDS	320636	321823	.	+	0	ID=CNGJAAPB_00295;inference=ab initio prediction:Prodigal:002006;locus_tag=CNGJAAPB_00295;product=hypothetical protein
CP003811.1	Prodigal:002006	CDS	321867	324089	.	-	0	ID=CNGJAAPB_00296;inference=ab initio prediction:Prodigal:002006;locus_tag=CNGJAAPB_00296;product=hypothetical protein
CP003811.1	Prodigal:002006	CDS	324279	324857	.	+	0	ID=CNGJAAPB_00297;inference=ab initio prediction:Prodigal:002006;locus_tag=CNGJAAPB_00297;product=hypothetical protein
CP003811.1	Prodigal:002006	CDS	324874	325512	.	-	0	ID=CNGJAAPB_00298;inference=ab initio prediction:Prodigal:002006;locus_tag=CNGJAAPB_00298;product=hypothetical protein
CP003811.1	Prodigal:002006	CDS	325695	325943	.	-	0	ID=CNGJAAPB_00299;inference=ab initio prediction:Prodigal:002006;locus_tag=CNGJAAPB_00299;product=hypothetical protein
CP003811.1	Prodigal:002006	CDS	326213	326431	.	+	0	ID=CNGJAAPB_00300;inference=ab initio prediction:Prodigal:002006;locus_tag=CNGJAAPB_00300;product=hypothetical protein
CP003811.1	Prodigal:002006	CDS	326451	327518	.	-	0	ID=CNGJAAPB_00301;inference=ab initio prediction:Prodigal:002006;locus_tag=CNGJAAPB_00301;product=hypothetical protein
CP003811.1	Prodigal:002006	CDS	327535	330582	.	-	0	ID=CNGJAAPB_00302;eC_number=2.4.1.129;Name=mtgA_1;gene=mtgA_1;inference=ab initio prediction:Prodigal:002006,protein motif:HAMAP:MF_00766;locus_tag=CNGJAAPB_00302;product=Biosynthetic peptidoglycan transglycosylase
CP003811.1	Prodigal:002006	CDS	330739	332406	.	+	0	ID=CNGJAAPB_00303;eC_number=3.2.1.1;Name=treS;db_xref=COG:COG0366;gene=treS;inference=ab initio prediction:Prodigal:002006,similar to AA sequence:UniProtKB:P9WQ19;locus_tag=CNGJAAPB_00303;product=Trehalose synthase/amylase TreS
CP003811.1	Prodigal:002006	CDS	332474	332857	.	+	0	ID=CNGJAAPB_00304;inference=ab initio prediction:Prodigal:002006;locus_tag=CNGJAAPB_00304;product=hypothetical protein
CP003811.1	Prodigal:002006	CDS	332947	333591	.	+	0	ID=CNGJAAPB_00305;eC_number=3.1.2.6;Name=gloC;db_xref=COG:COG0491;gene=gloC;inference=ab initio prediction:Prodigal:002006,similar to AA sequence:UniProtKB:P75849;locus_tag=CNGJAAPB_00305;product=Hydroxyacylglutathione hydrolase GloC
CP003811.1	Prodigal:002006	CDS	333600	334562	.	+	0	ID=CNGJAAPB_00306;eC_number=1.1.-.-;Name=yajO_1;db_xref=COG:COG0667;gene=yajO_1;inference=ab initio prediction:Prodigal:002006,similar to AA sequence:UniProtKB:P77735;locus_tag=CNGJAAPB_00306;product=1-deoxyxylulose-5-phosphate synthase YajO
CP003811.1	Prodigal:002006	CDS	334742	337186	.	+	0	ID=CNGJAAPB_00307;eC_number=5.6.2.2;Name=gyrB;gene=gyrB;inference=ab initio prediction:Prodigal:002006,similar to AA sequence:UniProtKB:B8GXQ0;locus_tag=CNGJAAPB_00307;product=DNA gyrase subunit B
CP003811.1	Prodigal:002006	CDS	337417	338319	.	-	0	ID=CNGJAAPB_00308;eC_number=4.1.1.65;Name=psd_1;db_xref=COG:COG0688;gene=psd_1;inference=ab initio prediction:Prodigal:002006,similar to AA sequence:UniProtKB:P0A8K1;locus_tag=CNGJAAPB_00308;product=Phosphatidylserine decarboxylase proenzyme
CP003811.1	Prodigal:002006	CDS	338352	340043	.	+	0	ID=CNGJAAPB_00309;eC_number=5.4.3.8;Name=hemL;gene=hemL;inference=ab initio prediction:Prodigal:002006,protein motif:HAMAP:MF_00375;locus_tag=CNGJAAPB_00309;product=Glutamate-1-semialdehyde 2%2C1-aminomutase
CP003811.1	Prodigal:002006	CDS	340084	340695	.	-	0	ID=CNGJAAPB_00310;inference=ab initio prediction:Prodigal:002006;locus_tag=CNGJAAPB_00310;product=hypothetical protein
CP003811.1	Prodigal:002006	CDS	340747	341433	.	-	0	ID=CNGJAAPB_00311;eC_number=2.1.1.163;Name=COQ5_1;gene=COQ5_1;inference=ab initio prediction:Prodigal:002006,protein motif:HAMAP:MF_01813;locus_tag=CNGJAAPB_00311;product=2-methoxy-6-polyprenyl-1%2C4-benzoquinol methylase%2C mitochondrial
CP003811.1	Prodigal:002006	CDS	342114	342908	.	+	0	ID=CNGJAAPB_00312;inference=ab initio prediction:Prodigal:002006;locus_tag=CNGJAAPB_00312;product=hypothetical protein
CP003811.1	Prodigal:002006	CDS	343127	344245	.	+	0	ID=CNGJAAPB_00313;inference=ab initio prediction:Prodigal:002006;locus_tag=CNGJAAPB_00313;product=hypothetical protein
CP003811.1	Prodigal:002006	CDS	344504	344638	.	+	0	ID=CNGJAAPB_00314;inference=ab initio prediction:Prodigal:002006;locus_tag=CNGJAAPB_00314;product=hypothetical protein
CP003811.1	Prodigal:002006	CDS	345281	347011	.	+	0	ID=CNGJAAPB_00315;eC_number=1.1.5.4;Name=mqo_1;db_xref=COG:COG0579;gene=mqo_1;inference=ab initio prediction:Prodigal:002006,similar to AA sequence:UniProtKB:P33940;locus_tag=CNGJAAPB_00315;product=Malate:quinone oxidoreductase
CP003811.1	Prodigal:002006	CDS	347072	347806	.	-	0	ID=CNGJAAPB_00316;inference=ab initio prediction:Prodigal:002006;locus_tag=CNGJAAPB_00316;product=hypothetical protein
CP003811.1	Prodigal:002006	CDS	347913	348617	.	-	0	ID=CNGJAAPB_00317;eC_number=2.4.2.52;Name=citG;db_xref=COG:COG1767;gene=citG;inference=ab initio prediction:Prodigal:002006,similar to AA sequence:UniProtKB:P77231;locus_tag=CNGJAAPB_00317;product=2-(5''-triphosphoribosyl)-3'-dephosphocoenzyme-A synthase
CP003811.1	Prodigal:002006	CDS	349126	351108	.	-	0	ID=CNGJAAPB_00318;inference=ab initio prediction:Prodigal:002006;locus_tag=CNGJAAPB_00318;product=hypothetical protein
CP003811.1	Prodigal:002006	CDS	351823	352143	.	+	0	ID=CNGJAAPB_00319;inference=ab initio prediction:Prodigal:002006;locus_tag=CNGJAAPB_00319;product=hypothetical protein
CP003811.1	Prodigal:002006	CDS	352308	353597	.	-	0	ID=CNGJAAPB_00320;eC_number=1.4.3.-;Name=puuB;gene=puuB;inference=ab initio prediction:Prodigal:002006,similar to AA sequence:UniProtKB:P37906;locus_tag=CNGJAAPB_00320;product=Gamma-glutamylputrescine oxidoreductase
CP003811.1	Prodigal:002006	CDS	353607	354338	.	-	0	ID=CNGJAAPB_00321;Name=glnQ_1;db_xref=COG:COG1126;gene=glnQ_1;inference=ab initio prediction:Prodigal:002006,similar to AA sequence:UniProtKB:P10346;locus_tag=CNGJAAPB_00321;product=Glutamine transport ATP-binding protein GlnQ
CP003811.1	Prodigal:002006	CDS	354335	354988	.	-	0	ID=CNGJAAPB_00322;Name=yecS_1;db_xref=COG:COG0765;gene=yecS_1;inference=ab initio prediction:Prodigal:002006,similar to AA sequence:UniProtKB:P0AFT2;locus_tag=CNGJAAPB_00322;product=L-cystine transport system permease protein YecS
CP003811.1	Prodigal:002006	CDS	354994	355767	.	-	0	ID=CNGJAAPB_00323;Name=artJ;db_xref=COG:COG0834;gene=artJ;inference=ab initio prediction:Prodigal:002006,similar to AA sequence:UniProtKB:P30860;locus_tag=CNGJAAPB_00323;product=ABC transporter arginine-binding protein 1
CP003811.1	Prodigal:002006	CDS	355873	356529	.	+	0	ID=CNGJAAPB_00324;inference=ab initio prediction:Prodigal:002006;locus_tag=CNGJAAPB_00324;product=hypothetical protein
CP003811.1	Prodigal:002006	CDS	356590	357882	.	-	0	ID=CNGJAAPB_00325;inference=ab initio prediction:Prodigal:002006;locus_tag=CNGJAAPB_00325;product=hypothetical protein
CP003811.1	Prodigal:002006	CDS	357921	358535	.	-	0	ID=CNGJAAPB_00326;inference=ab initio prediction:Prodigal:002006;locus_tag=CNGJAAPB_00326;product=hypothetical protein
CP003811.1	Prodigal:002006	CDS	358535	359095	.	-	0	ID=CNGJAAPB_00327;inference=ab initio prediction:Prodigal:002006;locus_tag=CNGJAAPB_00327;product=hypothetical protein
CP003811.1	Prodigal:002006	CDS	359586	360137	.	+	0	ID=CNGJAAPB_00328;inference=ab initio prediction:Prodigal:002006;locus_tag=CNGJAAPB_00328;product=hypothetical protein
CP003811.1	Prodigal:002006	CDS	360160	361236	.	+	0	ID=CNGJAAPB_00329;inference=ab initio prediction:Prodigal:002006;locus_tag=CNGJAAPB_00329;product=hypothetical protein
CP003811.1	Prodigal:002006	CDS	361361	362704	.	-	0	ID=CNGJAAPB_00330;Name=dctA_1;gene=dctA_1;inference=ab initio prediction:Prodigal:002006,similar to AA sequence:UniProtKB:P20672;locus_tag=CNGJAAPB_00330;product=C4-dicarboxylate transport protein
CP003811.1	Prodigal:002006	CDS	363000	364883	.	+	0	ID=CNGJAAPB_00331;eC_number=2.7.13.3;Name=dctB;gene=dctB;inference=ab initio prediction:Prodigal:002006,similar to AA sequence:UniProtKB:P13633;locus_tag=CNGJAAPB_00331;product=C4-dicarboxylate transport sensor protein DctB
CP003811.1	Prodigal:002006	CDS	364880	366235	.	+	0	ID=CNGJAAPB_00332;Name=dctD;gene=dctD;inference=ab initio prediction:Prodigal:002006,similar to AA sequence:UniProtKB:P13632;locus_tag=CNGJAAPB_00332;product=C4-dicarboxylate transport transcriptional regulatory protein DctD
CP003811.1	Prodigal:002006	CDS	366382	366618	.	+	0	ID=CNGJAAPB_00333;inference=ab initio prediction:Prodigal:002006;locus_tag=CNGJAAPB_00333;product=hypothetical protein
CP003811.1	Prodigal:002006	CDS	367298	367387	.	-	0	ID=CNGJAAPB_00334;inference=ab initio prediction:Prodigal:002006;locus_tag=CNGJAAPB_00334;product=hypothetical protein
CP003811.1	Prodigal:002006	CDS	367633	368001	.	+	0	ID=CNGJAAPB_00335;inference=ab initio prediction:Prodigal:002006;locus_tag=CNGJAAPB_00335;product=hypothetical protein
CP003811.1	Prodigal:002006	CDS	368335	368544	.	+	0	ID=CNGJAAPB_00336;Name=cspA_1;db_xref=COG:COG1278;gene=cspA_1;inference=ab initio prediction:Prodigal:002006,similar to AA sequence:UniProtKB:Q9Z3S6;locus_tag=CNGJAAPB_00336;product=Cold shock protein CspA
CP003811.1	Prodigal:002006	CDS	368650	369012	.	+	0	ID=CNGJAAPB_00337;inference=ab initio prediction:Prodigal:002006;locus_tag=CNGJAAPB_00337;product=hypothetical protein
CP003811.1	Prodigal:002006	CDS	369054	369251	.	+	0	ID=CNGJAAPB_00338;inference=ab initio prediction:Prodigal:002006;locus_tag=CNGJAAPB_00338;product=hypothetical protein
CP003811.1	Prodigal:002006	CDS	369792	370064	.	+	0	ID=CNGJAAPB_00339;inference=ab initio prediction:Prodigal:002006;locus_tag=CNGJAAPB_00339;product=hypothetical protein
CP003811.1	Prodigal:002006	CDS	370157	370414	.	+	0	ID=CNGJAAPB_00340;inference=ab initio prediction:Prodigal:002006;locus_tag=CNGJAAPB_00340;product=hypothetical protein
CP003811.1	Prodigal:002006	CDS	370666	370821	.	+	0	ID=CNGJAAPB_00341;inference=ab initio prediction:Prodigal:002006;locus_tag=CNGJAAPB_00341;product=hypothetical protein
CP003811.1	Prodigal:002006	CDS	371260	372153	.	-	0	ID=CNGJAAPB_00342;Name=gltR_1;db_xref=COG:COG0583;gene=gltR_1;inference=ab initio prediction:Prodigal:002006,similar to AA sequence:UniProtKB:P94501;locus_tag=CNGJAAPB_00342;product=HTH-type transcriptional regulator GltR
CP003811.1	Prodigal:002006	CDS	372493	372996	.	+	0	ID=CNGJAAPB_00343;eC_number=1.14.13.166;Name=npcB;gene=npcB;inference=ab initio prediction:Prodigal:002006,similar to AA sequence:UniProtKB:Q6F4M9;locus_tag=CNGJAAPB_00343;product=4-nitrophenol 4-monooxygenase/4-nitrocatechol 2-monooxygenase%2C reductase component
CP003811.1	Prodigal:002006	CDS	373136	374524	.	+	0	ID=CNGJAAPB_00344;Name=abaF_1;gene=abaF_1;inference=ab initio prediction:Prodigal:002006,similar to AA sequence:UniProtKB:P0DPR5;locus_tag=CNGJAAPB_00344;product=Fosfomycin resistance protein AbaF
CP003811.1	Prodigal:002006	CDS	374554	375708	.	+	0	ID=CNGJAAPB_00345;eC_number=1.14.14.35;Name=sfnG_3;gene=sfnG_3;inference=ab initio prediction:Prodigal:002006,similar to AA sequence:UniProtKB:Q3KC85;locus_tag=CNGJAAPB_00345;product=FMNH(2)-dependent dimethylsulfone monooxygenase
CP003811.1	Prodigal:002006	CDS	375728	376921	.	+	0	ID=CNGJAAPB_00346;inference=ab initio prediction:Prodigal:002006;locus_tag=CNGJAAPB_00346;product=hypothetical protein
CP003811.1	Prodigal:002006	CDS	377039	378502	.	-	0	ID=CNGJAAPB_00347;eC_number=6.2.1.3;Name=lcfB_1;db_xref=COG:COG0318;gene=lcfB_1;inference=ab initio prediction:Prodigal:002006,similar to AA sequence:UniProtKB:O07610;locus_tag=CNGJAAPB_00347;product=Long-chain-fatty-acid--CoA ligase
CP003811.1	Prodigal:002006	CDS	378540	379295	.	-	0	ID=CNGJAAPB_00348;eC_number=2.8.3.6;Name=catJ;gene=catJ;inference=ab initio prediction:Prodigal:002006,similar to AA sequence:UniProtKB:Q8VPF2;locus_tag=CNGJAAPB_00348;product=3-oxoadipate CoA-transferase subunit B
CP003811.1	Prodigal:002006	CDS	379288	380115	.	-	0	ID=CNGJAAPB_00349;eC_number=2.8.3.12;Name=gctA;db_xref=COG:COG1788;gene=gctA;inference=ab initio prediction:Prodigal:002006,similar to AA sequence:UniProtKB:Q59111;locus_tag=CNGJAAPB_00349;product=Glutaconate CoA-transferase subunit A
CP003811.1	Prodigal:002006	CDS	380141	380857	.	-	0	ID=CNGJAAPB_00350;eC_number=4.1.3.36;Name=menB;gene=menB;inference=ab initio prediction:Prodigal:002006,protein motif:HAMAP:MF_01934;locus_tag=CNGJAAPB_00350;product=1%2C4-dihydroxy-2-naphthoyl-CoA synthase
CP003811.1	Prodigal:002006	CDS	380868	382025	.	-	0	ID=CNGJAAPB_00351;eC_number=2.8.3.19;Name=yfdE_1;db_xref=COG:COG1804;gene=yfdE_1;inference=ab initio prediction:Prodigal:002006,similar to AA sequence:UniProtKB:P76518;locus_tag=CNGJAAPB_00351;product=Acetyl-CoA:oxalate CoA-transferase
CP003811.1	Prodigal:002006	CDS	382030	382842	.	-	0	ID=CNGJAAPB_00352;Name=kdgR;db_xref=COG:COG1414;gene=kdgR;inference=ab initio prediction:Prodigal:002006,similar to AA sequence:UniProtKB:P76268;locus_tag=CNGJAAPB_00352;product=Transcriptional regulator KdgR
CP003811.1	Prodigal:002006	CDS	383123	384430	.	+	0	ID=CNGJAAPB_00353;Name=proP_1;gene=proP_1;inference=ab initio prediction:Prodigal:002006,similar to AA sequence:UniProtKB:P0C0L7;locus_tag=CNGJAAPB_00353;product=Proline/betaine transporter
CP003811.1	Prodigal:002006	CDS	384472	384825	.	+	0	ID=CNGJAAPB_00354;inference=ab initio prediction:Prodigal:002006;locus_tag=CNGJAAPB_00354;product=hypothetical protein
CP003811.1	Prodigal:002006	CDS	384822	385919	.	+	0	ID=CNGJAAPB_00355;inference=ab initio prediction:Prodigal:002006;locus_tag=CNGJAAPB_00355;product=hypothetical protein
CP003811.1	Prodigal:002006	CDS	386232	387254	.	-	0	ID=CNGJAAPB_00356;inference=ab initio prediction:Prodigal:002006;locus_tag=CNGJAAPB_00356;product=hypothetical protein
CP003811.1	Prodigal:002006	CDS	387238	388938	.	-	0	ID=CNGJAAPB_00357;inference=ab initio prediction:Prodigal:002006;locus_tag=CNGJAAPB_00357;product=hypothetical protein
CP003811.1	Prodigal:002006	CDS	389295	389576	.	-	0	ID=CNGJAAPB_00358;inference=ab initio prediction:Prodigal:002006;locus_tag=CNGJAAPB_00358;product=hypothetical protein
CP003811.1	Prodigal:002006	CDS	389912	390808	.	+	0	ID=CNGJAAPB_00359;Name=yofA;db_xref=COG:COG0583;gene=yofA;inference=ab initio prediction:Prodigal:002006,similar to AA sequence:UniProtKB:O34685;locus_tag=CNGJAAPB_00359;product=HTH-type transcriptional regulator YofA
CP003811.1	Prodigal:002006	CDS	390845	391615	.	-	0	ID=CNGJAAPB_00360;inference=ab initio prediction:Prodigal:002006;locus_tag=CNGJAAPB_00360;product=hypothetical protein
CP003811.1	Prodigal:002006	CDS	391642	391818	.	-	0	ID=CNGJAAPB_00361;inference=ab initio prediction:Prodigal:002006;locus_tag=CNGJAAPB_00361;product=hypothetical protein
CP003811.1	Prodigal:002006	CDS	391896	393083	.	-	0	ID=CNGJAAPB_00362;Name=nhaA_1;db_xref=COG:COG3004;gene=nhaA_1;inference=ab initio prediction:Prodigal:002006,similar to AA sequence:UniProtKB:Q56725;locus_tag=CNGJAAPB_00362;product=Na(+)/H(+) antiporter NhaA
CP003811.1	Prodigal:002006	CDS	393791	393934	.	+	0	ID=CNGJAAPB_00363;inference=ab initio prediction:Prodigal:002006;locus_tag=CNGJAAPB_00363;product=hypothetical protein
CP003811.1	Prodigal:002006	CDS	394053	394970	.	+	0	ID=CNGJAAPB_00364;inference=ab initio prediction:Prodigal:002006;locus_tag=CNGJAAPB_00364;product=hypothetical protein
CP003811.1	Prodigal:002006	CDS	394967	396232	.	+	0	ID=CNGJAAPB_00365;Name=cvaA_1;db_xref=COG:COG0845;gene=cvaA_1;inference=ab initio prediction:Prodigal:002006,similar to AA sequence:UniProtKB:P22519;locus_tag=CNGJAAPB_00365;product=Colicin V secretion protein CvaA
CP003811.1	Prodigal:002006	CDS	396288	398396	.	+	0	ID=CNGJAAPB_00366;Name=apxIB_1;db_xref=COG:COG2274;gene=apxIB_1;inference=ab initio prediction:Prodigal:002006,similar to AA sequence:UniProtKB:P26760;locus_tag=CNGJAAPB_00366;product=Toxin RTX-I translocation ATP-binding protein
CP003811.1	Prodigal:002006	CDS	398335	399615	.	-	0	ID=CNGJAAPB_00367;inference=ab initio prediction:Prodigal:002006;locus_tag=CNGJAAPB_00367;product=hypothetical protein
CP003811.1	Prodigal:002006	CDS	400102	400383	.	+	0	ID=CNGJAAPB_00368;inference=ab initio prediction:Prodigal:002006;locus_tag=CNGJAAPB_00368;product=hypothetical protein
CP003811.1	Prodigal:002006	CDS	400829	401593	.	+	0	ID=CNGJAAPB_00369;inference=ab initio prediction:Prodigal:002006;locus_tag=CNGJAAPB_00369;product=hypothetical protein
CP003811.1	Prodigal:002006	CDS	402854	403114	.	+	0	ID=CNGJAAPB_00370;inference=ab initio prediction:Prodigal:002006;locus_tag=CNGJAAPB_00370;product=hypothetical protein
CP003811.1	Prodigal:002006	CDS	403167	404153	.	+	0	ID=CNGJAAPB_00371;inference=ab initio prediction:Prodigal:002006;locus_tag=CNGJAAPB_00371;product=hypothetical protein
CP003811.1	Prodigal:002006	CDS	404150	404461	.	+	0	ID=CNGJAAPB_00372;inference=ab initio prediction:Prodigal:002006;locus_tag=CNGJAAPB_00372;product=hypothetical protein
CP003811.1	Prodigal:002006	CDS	405052	405321	.	-	0	ID=CNGJAAPB_00373;inference=ab initio prediction:Prodigal:002006;locus_tag=CNGJAAPB_00373;product=hypothetical protein
CP003811.1	Prodigal:002006	CDS	405324	406088	.	-	0	ID=CNGJAAPB_00374;inference=ab initio prediction:Prodigal:002006;locus_tag=CNGJAAPB_00374;product=hypothetical protein
CP003811.1	Prodigal:002006	CDS	406539	406904	.	-	0	ID=CNGJAAPB_00375;inference=ab initio prediction:Prodigal:002006;locus_tag=CNGJAAPB_00375;product=hypothetical protein
CP003811.1	Prodigal:002006	CDS	406909	407631	.	-	0	ID=CNGJAAPB_00376;inference=ab initio prediction:Prodigal:002006;locus_tag=CNGJAAPB_00376;product=hypothetical protein
CP003811.1	Prodigal:002006	CDS	407628	407921	.	-	0	ID=CNGJAAPB_00377;inference=ab initio prediction:Prodigal:002006;locus_tag=CNGJAAPB_00377;product=hypothetical protein
CP003811.1	Prodigal:002006	CDS	408125	408307	.	+	0	ID=CNGJAAPB_00378;inference=ab initio prediction:Prodigal:002006;locus_tag=CNGJAAPB_00378;product=hypothetical protein
CP003811.1	Prodigal:002006	CDS	408439	409617	.	-	0	ID=CNGJAAPB_00379;eC_number=1.2.1.46;Name=fdhA;gene=fdhA;inference=ab initio prediction:Prodigal:002006,similar to AA sequence:UniProtKB:P46154;locus_tag=CNGJAAPB_00379;product=Glutathione-independent formaldehyde dehydrogenase
CP003811.1	Prodigal:002006	CDS	409945	410916	.	+	0	ID=CNGJAAPB_00380;db_xref=COG:COG0596;inference=ab initio prediction:Prodigal:002006,similar to AA sequence:UniProtKB:P9WNH3;locus_tag=CNGJAAPB_00380;product=putative protein
CP003811.1	Prodigal:002006	CDS	410931	411605	.	+	0	ID=CNGJAAPB_00381;eC_number=3.1.3.18;Name=gph_1;gene=gph_1;inference=ab initio prediction:Prodigal:002006,protein motif:HAMAP:MF_00495;locus_tag=CNGJAAPB_00381;product=Phosphoglycolate phosphatase
CP003811.1	Prodigal:002006	CDS	411659	411886	.	-	0	ID=CNGJAAPB_00382;inference=ab initio prediction:Prodigal:002006;locus_tag=CNGJAAPB_00382;product=hypothetical protein
CP003811.1	Prodigal:002006	CDS	412027	414357	.	+	0	ID=CNGJAAPB_00383;Name=ydeP_1;db_xref=COG:COG0243;gene=ydeP_1;inference=ab initio prediction:Prodigal:002006,similar to AA sequence:UniProtKB:P77561;locus_tag=CNGJAAPB_00383;product=Protein YdeP
CP003811.1	Prodigal:002006	CDS	414675	415421	.	+	0	ID=CNGJAAPB_00384;Name=fnr_1;db_xref=COG:COG0664;gene=fnr_1;inference=ab initio prediction:Prodigal:002006,similar to AA sequence:UniProtKB:Q9EXQ1;locus_tag=CNGJAAPB_00384;product=Anaerobic regulatory protein
CP003811.1	Prodigal:002006	CDS	415771	416127	.	-	0	ID=CNGJAAPB_00385;inference=ab initio prediction:Prodigal:002006;locus_tag=CNGJAAPB_00385;product=hypothetical protein
CP003811.1	Prodigal:002006	CDS	416343	416609	.	-	0	ID=CNGJAAPB_00386;inference=ab initio prediction:Prodigal:002006;locus_tag=CNGJAAPB_00386;product=hypothetical protein
CP003811.1	Prodigal:002006	CDS	417669	418307	.	-	0	ID=CNGJAAPB_00387;inference=ab initio prediction:Prodigal:002006;locus_tag=CNGJAAPB_00387;product=hypothetical protein
CP003811.1	Prodigal:002006	CDS	418840	419196	.	+	0	ID=CNGJAAPB_00388;inference=ab initio prediction:Prodigal:002006;locus_tag=CNGJAAPB_00388;product=hypothetical protein
CP003811.1	Prodigal:002006	CDS	419242	420156	.	+	0	ID=CNGJAAPB_00389;inference=ab initio prediction:Prodigal:002006;locus_tag=CNGJAAPB_00389;product=hypothetical protein
CP003811.1	Prodigal:002006	CDS	420394	421677	.	+	0	ID=CNGJAAPB_00390;Name=nhaP2_1;gene=nhaP2_1;inference=ab initio prediction:Prodigal:002006,protein motif:HAMAP:MF_01075;locus_tag=CNGJAAPB_00390;product=K(+)/H(+) antiporter NhaP2
CP003811.1	Prodigal:002006	CDS	422400	423377	.	-	0	ID=CNGJAAPB_00391;eC_number=2.7.13.3;inference=ab initio prediction:Prodigal:002006,similar to AA sequence:UniProtKB:Q8YC53;locus_tag=CNGJAAPB_00391;product=Blue-light-activated histidine kinase
CP003811.1	Prodigal:002006	CDS	423491	425434	.	-	0	ID=CNGJAAPB_00392;Name=selB_1;db_xref=COG:COG3276;gene=selB_1;inference=ab initio prediction:Prodigal:002006,similar to AA sequence:UniProtKB:Q46455;locus_tag=CNGJAAPB_00392;product=Selenocysteine-specific elongation factor
CP003811.1	Prodigal:002006	CDS	425505	426455	.	-	0	ID=CNGJAAPB_00393;Name=nikA;db_xref=COG:COG0747;gene=nikA;inference=ab initio prediction:Prodigal:002006,similar to AA sequence:UniProtKB:P33590;locus_tag=CNGJAAPB_00393;product=Nickel-binding periplasmic protein
CP003811.1	Prodigal:002006	CDS	426495	426995	.	-	0	ID=CNGJAAPB_00394;inference=ab initio prediction:Prodigal:002006;locus_tag=CNGJAAPB_00394;product=hypothetical protein
CP003811.1	Prodigal:002006	CDS	427153	427923	.	-	0	ID=CNGJAAPB_00395;inference=ab initio prediction:Prodigal:002006;locus_tag=CNGJAAPB_00395;product=hypothetical protein
CP003811.1	Prodigal:002006	CDS	427923	428999	.	-	0	ID=CNGJAAPB_00396;inference=ab initio prediction:Prodigal:002006;locus_tag=CNGJAAPB_00396;product=hypothetical protein
CP003811.1	Prodigal:002006	CDS	429167	429748	.	+	0	ID=CNGJAAPB_00397;inference=ab initio prediction:Prodigal:002006;locus_tag=CNGJAAPB_00397;product=hypothetical protein
CP003811.1	Prodigal:002006	CDS	429803	430885	.	+	0	ID=CNGJAAPB_00398;inference=ab initio prediction:Prodigal:002006;locus_tag=CNGJAAPB_00398;product=hypothetical protein
CP003811.1	Prodigal:002006	CDS	431125	431658	.	-	0	ID=CNGJAAPB_00399;inference=ab initio prediction:Prodigal:002006,similar to AA sequence:ISfinder:ISMdi8;locus_tag=CNGJAAPB_00399;product=IS481 family transposase ISMdi8
CP003811.1	Prodigal:002006	CDS	431712	432113	.	-	0	ID=CNGJAAPB_00400;inference=ab initio prediction:Prodigal:002006,similar to AA sequence:ISfinder:ISMdi8;locus_tag=CNGJAAPB_00400;product=IS481 family transposase ISMdi8
CP003811.1	Prodigal:002006	CDS	433091	433477	.	+	0	ID=CNGJAAPB_00401;inference=ab initio prediction:Prodigal:002006;locus_tag=CNGJAAPB_00401;product=hypothetical protein
CP003811.1	Prodigal:002006	CDS	433513	434694	.	+	0	ID=CNGJAAPB_00402;inference=ab initio prediction:Prodigal:002006;locus_tag=CNGJAAPB_00402;product=hypothetical protein
CP003811.1	Prodigal:002006	CDS	435004	435576	.	+	0	ID=CNGJAAPB_00403;inference=ab initio prediction:Prodigal:002006;locus_tag=CNGJAAPB_00403;product=hypothetical protein
CP003811.1	Prodigal:002006	CDS	435610	437388	.	+	0	ID=CNGJAAPB_00404;inference=ab initio prediction:Prodigal:002006;locus_tag=CNGJAAPB_00404;product=hypothetical protein
CP003811.1	Prodigal:002006	CDS	437401	438777	.	+	0	ID=CNGJAAPB_00405;inference=ab initio prediction:Prodigal:002006;locus_tag=CNGJAAPB_00405;product=hypothetical protein
CP003811.1	Prodigal:002006	CDS	438844	441954	.	+	0	ID=CNGJAAPB_00406;inference=ab initio prediction:Prodigal:002006;locus_tag=CNGJAAPB_00406;product=hypothetical protein
CP003811.1	Prodigal:002006	CDS	441963	444578	.	+	0	ID=CNGJAAPB_00407;inference=ab initio prediction:Prodigal:002006;locus_tag=CNGJAAPB_00407;product=hypothetical protein
CP003811.1	Prodigal:002006	CDS	444622	445632	.	+	0	ID=CNGJAAPB_00408;inference=ab initio prediction:Prodigal:002006;locus_tag=CNGJAAPB_00408;product=hypothetical protein
CP003811.1	Prodigal:002006	CDS	445704	447485	.	+	0	ID=CNGJAAPB_00409;inference=ab initio prediction:Prodigal:002006;locus_tag=CNGJAAPB_00409;product=hypothetical protein
CP003811.1	Prodigal:002006	CDS	447530	448117	.	+	0	ID=CNGJAAPB_00410;inference=ab initio prediction:Prodigal:002006;locus_tag=CNGJAAPB_00410;product=hypothetical protein
CP003811.1	Prodigal:002006	CDS	448667	449065	.	-	0	ID=CNGJAAPB_00411;inference=ab initio prediction:Prodigal:002006;locus_tag=CNGJAAPB_00411;product=hypothetical protein
CP003811.1	Prodigal:002006	CDS	449066	450247	.	-	0	ID=CNGJAAPB_00412;eC_number=6.3.5.7;Name=gatA_1;db_xref=COG:COG0154;gene=gatA_1;inference=ab initio prediction:Prodigal:002006,similar to AA sequence:UniProtKB:Q9LCX3;locus_tag=CNGJAAPB_00412;product=Glutamyl-tRNA(Gln) amidotransferase subunit A
CP003811.1	Prodigal:002006	CDS	450244	451860	.	-	0	ID=CNGJAAPB_00413;eC_number=7.4.2.10;Name=gsiA_1;db_xref=COG:COG1123;gene=gsiA_1;inference=ab initio prediction:Prodigal:002006,similar to AA sequence:UniProtKB:P75796;locus_tag=CNGJAAPB_00413;product=Glutathione import ATP-binding protein GsiA
CP003811.1	Prodigal:002006	CDS	451857	452684	.	-	0	ID=CNGJAAPB_00414;Name=dppC_1;db_xref=COG:COG1173;gene=dppC_1;inference=ab initio prediction:Prodigal:002006,similar to AA sequence:UniProtKB:P26904;locus_tag=CNGJAAPB_00414;product=Dipeptide transport system permease protein DppC
CP003811.1	Prodigal:002006	CDS	452687	453658	.	-	0	ID=CNGJAAPB_00415;Name=dppB_1;db_xref=COG:COG0601;gene=dppB_1;inference=ab initio prediction:Prodigal:002006,similar to AA sequence:UniProtKB:P0AEF8;locus_tag=CNGJAAPB_00415;product=Dipeptide transport system permease protein DppB
CP003811.1	Prodigal:002006	CDS	453663	455282	.	-	0	ID=CNGJAAPB_00416;Name=gsiB_1;db_xref=COG:COG0747;gene=gsiB_1;inference=ab initio prediction:Prodigal:002006,similar to AA sequence:UniProtKB:P75797;locus_tag=CNGJAAPB_00416;product=Glutathione-binding protein GsiB
CP003811.1	Prodigal:002006	CDS	455490	455711	.	+	0	ID=CNGJAAPB_00417;inference=ab initio prediction:Prodigal:002006;locus_tag=CNGJAAPB_00417;product=hypothetical protein
CP003811.1	Prodigal:002006	CDS	455708	456742	.	+	0	ID=CNGJAAPB_00418;eC_number=2.3.1.46;Name=metXA_1;gene=metXA_1;inference=ab initio prediction:Prodigal:002006,protein motif:HAMAP:MF_00296;locus_tag=CNGJAAPB_00418;product=Homoserine O-acetyltransferase
CP003811.1	Prodigal:002006	CDS	456790	457686	.	-	0	ID=CNGJAAPB_00419;Name=cynR_1;gene=cynR_1;inference=ab initio prediction:Prodigal:002006,similar to AA sequence:UniProtKB:P27111;locus_tag=CNGJAAPB_00419;product=HTH-type transcriptional regulator CynR
CP003811.1	Prodigal:002006	CDS	457805	458755	.	+	0	ID=CNGJAAPB_00420;inference=ab initio prediction:Prodigal:002006;locus_tag=CNGJAAPB_00420;product=hypothetical protein
CP003811.1	Prodigal:002006	CDS	458752	459633	.	+	0	ID=CNGJAAPB_00421;Name=ssuC_1;db_xref=COG:COG0600;gene=ssuC_1;inference=ab initio prediction:Prodigal:002006,similar to AA sequence:UniProtKB:P40401;locus_tag=CNGJAAPB_00421;product=Putative aliphatic sulfonates transport permease protein SsuC
CP003811.1	Prodigal:002006	CDS	459626	460408	.	+	0	ID=CNGJAAPB_00422;eC_number=3.6.3.-;Name=cmpD_1;gene=cmpD_1;inference=ab initio prediction:Prodigal:002006,similar to AA sequence:UniProtKB:Q55463;locus_tag=CNGJAAPB_00422;product=Bicarbonate transport ATP-binding protein CmpD
CP003811.1	Prodigal:002006	CDS	460408	461322	.	+	0	ID=CNGJAAPB_00423;inference=ab initio prediction:Prodigal:002006;locus_tag=CNGJAAPB_00423;product=hypothetical protein
CP003811.1	Prodigal:002006	CDS	461344	463149	.	+	0	ID=CNGJAAPB_00424;eC_number=3.5.1.54;Name=atzF;gene=atzF;inference=ab initio prediction:Prodigal:002006,similar to AA sequence:UniProtKB:Q936X2;locus_tag=CNGJAAPB_00424;product=Allophanate hydrolase
CP003811.1	Prodigal:002006	CDS	463402	463755	.	+	0	ID=CNGJAAPB_00425;inference=ab initio prediction:Prodigal:002006;locus_tag=CNGJAAPB_00425;product=hypothetical protein
CP003811.1	Prodigal:002006	CDS	463912	464871	.	-	0	ID=CNGJAAPB_00426;inference=ab initio prediction:Prodigal:002006;locus_tag=CNGJAAPB_00426;product=hypothetical protein
CP003811.1	Prodigal:002006	CDS	464892	465611	.	-	0	ID=CNGJAAPB_00427;Name=livF_2;db_xref=COG:COG0410;gene=livF_2;inference=ab initio prediction:Prodigal:002006,similar to AA sequence:UniProtKB:P22731;locus_tag=CNGJAAPB_00427;product=High-affinity branched-chain amino acid transport ATP-binding protein LivF
CP003811.1	Prodigal:002006	CDS	465608	466318	.	-	0	ID=CNGJAAPB_00428;eC_number=3.6.3.-;Name=cbiO;db_xref=COG:COG1122;gene=cbiO;inference=ab initio prediction:Prodigal:002006,similar to AA sequence:UniProtKB:O68106;locus_tag=CNGJAAPB_00428;product=Cobalt import ATP-binding protein CbiO
CP003811.1	Prodigal:002006	CDS	466315	467415	.	-	0	ID=CNGJAAPB_00429;Name=livH_2;db_xref=COG:COG0559;gene=livH_2;inference=ab initio prediction:Prodigal:002006,similar to AA sequence:UniProtKB:P0AEX7;locus_tag=CNGJAAPB_00429;product=High-affinity branched-chain amino acid transport system permease protein LivH
CP003811.1	Prodigal:002006	CDS	467412	469031	.	-	0	ID=CNGJAAPB_00430;inference=ab initio prediction:Prodigal:002006;locus_tag=CNGJAAPB_00430;product=hypothetical protein
CP003811.1	Prodigal:002006	CDS	469024	470265	.	-	0	ID=CNGJAAPB_00431;Name=amiC_1;gene=amiC_1;inference=ab initio prediction:Prodigal:002006,similar to AA sequence:UniProtKB:P27017;locus_tag=CNGJAAPB_00431;product=Aliphatic amidase expression-regulating protein
CP003811.1	Prodigal:002006	CDS	470710	471996	.	+	0	ID=CNGJAAPB_00432;eC_number=3.5.1.87;Name=amaB_1;gene=amaB_1;inference=ab initio prediction:Prodigal:002006,similar to AA sequence:UniProtKB:Q53389;locus_tag=CNGJAAPB_00432;product=N-carbamoyl-L-amino acid hydrolase
CP003811.1	Prodigal:002006	CDS	472009	473328	.	-	0	ID=CNGJAAPB_00433;eC_number=3.5.2.3;Name=pyrC_1;db_xref=COG:COG0044;gene=pyrC_1;inference=ab initio prediction:Prodigal:002006,similar to AA sequence:UniProtKB:Q81WF0;locus_tag=CNGJAAPB_00433;product=Dihydroorotase
CP003811.1	Prodigal:002006	CDS	473342	474022	.	-	0	ID=CNGJAAPB_00434;eC_number=5.1.99.5;Name=hyuA_1;gene=hyuA_1;inference=ab initio prediction:Prodigal:002006,similar to AA sequence:UniProtKB:Q9F466;locus_tag=CNGJAAPB_00434;product=Hydantoin racemase
CP003811.1	Prodigal:002006	CDS	474168	475634	.	+	0	ID=CNGJAAPB_00435;eC_number=3.5.4.32;db_xref=COG:COG0402;inference=ab initio prediction:Prodigal:002006,similar to AA sequence:UniProtKB:Q9I6Z0;locus_tag=CNGJAAPB_00435;product=8-oxoguanine deaminase
CP003811.1	Prodigal:002006	CDS	475654	477246	.	-	0	ID=CNGJAAPB_00436;Name=gsiB_2;db_xref=COG:COG0747;gene=gsiB_2;inference=ab initio prediction:Prodigal:002006,similar to AA sequence:UniProtKB:P75797;locus_tag=CNGJAAPB_00436;product=Glutathione-binding protein GsiB
CP003811.1	Prodigal:002006	CDS	477944	479179	.	-	0	ID=CNGJAAPB_00437;inference=ab initio prediction:Prodigal:002006;locus_tag=CNGJAAPB_00437;product=hypothetical protein
CP003811.1	Prodigal:002006	CDS	479537	479881	.	-	0	ID=CNGJAAPB_00438;inference=ab initio prediction:Prodigal:002006;locus_tag=CNGJAAPB_00438;product=hypothetical protein
CP003811.1	Prodigal:002006	CDS	479982	481871	.	-	0	ID=CNGJAAPB_00439;inference=ab initio prediction:Prodigal:002006;locus_tag=CNGJAAPB_00439;product=hypothetical protein
CP003811.1	Prodigal:002006	CDS	481868	482389	.	-	0	ID=CNGJAAPB_00440;inference=ab initio prediction:Prodigal:002006;locus_tag=CNGJAAPB_00440;product=hypothetical protein
CP003811.1	Prodigal:002006	CDS	482412	483092	.	-	0	ID=CNGJAAPB_00441;Name=fnr_2;db_xref=COG:COG0664;gene=fnr_2;inference=ab initio prediction:Prodigal:002006,similar to AA sequence:UniProtKB:P46908;locus_tag=CNGJAAPB_00441;product=Anaerobic regulatory protein
CP003811.1	Prodigal:002006	CDS	483735	485348	.	+	0	ID=CNGJAAPB_00442;eC_number=1.1.99.-;Name=alkJ;gene=alkJ;inference=ab initio prediction:Prodigal:002006,similar to AA sequence:UniProtKB:Q00593;locus_tag=CNGJAAPB_00442;product=Alcohol dehydrogenase [acceptor]
CP003811.1	Prodigal:002006	CDS	485455	486327	.	+	0	ID=CNGJAAPB_00443;eC_number=2.1.1.223;Name=yfiC_1;gene=yfiC_1;inference=ab initio prediction:Prodigal:002006,protein motif:HAMAP:MF_01872;locus_tag=CNGJAAPB_00443;product=tRNA1(Val) (adenine(37)-N6)-methyltransferase
CP003811.1	Prodigal:002006	CDS	487658	487963	.	+	0	ID=CNGJAAPB_00444;inference=ab initio prediction:Prodigal:002006;locus_tag=CNGJAAPB_00444;product=hypothetical protein
CP003811.1	Prodigal:002006	CDS	488226	489158	.	-	0	ID=CNGJAAPB_00445;inference=ab initio prediction:Prodigal:002006;locus_tag=CNGJAAPB_00445;product=hypothetical protein
CP003811.1	Prodigal:002006	CDS	489619	490779	.	+	0	ID=CNGJAAPB_00446;eC_number=3.5.2.15;Name=trzD;gene=trzD;inference=ab initio prediction:Prodigal:002006,similar to AA sequence:UniProtKB:P0A3V5;locus_tag=CNGJAAPB_00446;product=Cyanuric acid amidohydrolase
CP003811.1	Prodigal:002006	CDS	491117	492001	.	-	0	ID=CNGJAAPB_00447;Name=dmlR_1;gene=dmlR_1;inference=ab initio prediction:Prodigal:002006,similar to AA sequence:UniProtKB:P76250;locus_tag=CNGJAAPB_00447;product=HTH-type transcriptional regulator DmlR
CP003811.1	Prodigal:002006	CDS	492105	493001	.	+	0	ID=CNGJAAPB_00448;inference=ab initio prediction:Prodigal:002006;locus_tag=CNGJAAPB_00448;product=hypothetical protein
CP003811.1	Prodigal:002006	CDS	493031	494182	.	+	0	ID=CNGJAAPB_00449;eC_number=3.8.1.5;Name=dhmA_1;gene=dhmA_1;inference=ab initio prediction:Prodigal:002006,protein motif:HAMAP:MF_01230;locus_tag=CNGJAAPB_00449;product=Haloalkane dehalogenase
CP003811.1	Prodigal:002006	CDS	494450	500764	.	-	0	ID=CNGJAAPB_00450;inference=ab initio prediction:Prodigal:002006;locus_tag=CNGJAAPB_00450;product=hypothetical protein
CP003811.1	Prodigal:002006	CDS	501481	504048	.	-	0	ID=CNGJAAPB_00451;eC_number=3.5.1.44;Name=cheB_2;gene=cheB_2;inference=ab initio prediction:Prodigal:002006,protein motif:HAMAP:MF_00099;locus_tag=CNGJAAPB_00451;product=Protein-glutamate methylesterase/protein-glutamine glutaminase
CP003811.1	Prodigal:002006	CDS	504084	504338	.	-	0	ID=CNGJAAPB_00452;inference=ab initio prediction:Prodigal:002006;locus_tag=CNGJAAPB_00452;product=hypothetical protein
CP003811.1	Prodigal:002006	CDS	504370	504699	.	-	0	ID=CNGJAAPB_00453;inference=ab initio prediction:Prodigal:002006;locus_tag=CNGJAAPB_00453;product=hypothetical protein
CP003811.1	Prodigal:002006	CDS	505062	506390	.	-	0	ID=CNGJAAPB_00454;Name=umuC_1;db_xref=COG:COG0389;gene=umuC_1;inference=ab initio prediction:Prodigal:002006,similar to AA sequence:UniProtKB:P04152;locus_tag=CNGJAAPB_00454;product=Protein UmuC
CP003811.1	Prodigal:002006	CDS	506387	506866	.	-	0	ID=CNGJAAPB_00455;eC_number=3.4.21.88;Name=lexA_1;gene=lexA_1;inference=ab initio prediction:Prodigal:002006,protein motif:HAMAP:MF_00015;locus_tag=CNGJAAPB_00455;product=LexA repressor
CP003811.1	Prodigal:002006	CDS	506845	507066	.	-	0	ID=CNGJAAPB_00456;inference=ab initio prediction:Prodigal:002006;locus_tag=CNGJAAPB_00456;product=hypothetical protein
CP003811.1	Prodigal:002006	CDS	507239	507436	.	+	0	ID=CNGJAAPB_00457;inference=ab initio prediction:Prodigal:002006;locus_tag=CNGJAAPB_00457;product=hypothetical protein
CP003811.1	Prodigal:002006	CDS	507453	507704	.	+	0	ID=CNGJAAPB_00458;inference=ab initio prediction:Prodigal:002006;locus_tag=CNGJAAPB_00458;product=hypothetical protein
CP003811.1	Prodigal:002006	CDS	507708	507842	.	-	0	ID=CNGJAAPB_00459;inference=ab initio prediction:Prodigal:002006;locus_tag=CNGJAAPB_00459;product=hypothetical protein
CP003811.1	Prodigal:002006	CDS	508153	508326	.	+	0	ID=CNGJAAPB_00460;inference=ab initio prediction:Prodigal:002006;locus_tag=CNGJAAPB_00460;product=hypothetical protein
CP003811.1	Prodigal:002006	CDS	508961	509326	.	+	0	ID=CNGJAAPB_00461;inference=ab initio prediction:Prodigal:002006;locus_tag=CNGJAAPB_00461;product=hypothetical protein
CP003811.1	Prodigal:002006	CDS	509936	510442	.	+	0	ID=CNGJAAPB_00462;inference=ab initio prediction:Prodigal:002006;locus_tag=CNGJAAPB_00462;product=hypothetical protein
CP003811.1	Prodigal:002006	CDS	510526	510915	.	+	0	ID=CNGJAAPB_00463;inference=ab initio prediction:Prodigal:002006;locus_tag=CNGJAAPB_00463;product=hypothetical protein
CP003811.1	Prodigal:002006	CDS	511463	511801	.	-	0	ID=CNGJAAPB_00464;inference=ab initio prediction:Prodigal:002006;locus_tag=CNGJAAPB_00464;product=hypothetical protein
CP003811.1	Prodigal:002006	CDS	511896	512306	.	-	0	ID=CNGJAAPB_00465;inference=ab initio prediction:Prodigal:002006;locus_tag=CNGJAAPB_00465;product=hypothetical protein
CP003811.1	Prodigal:002006	CDS	512309	512974	.	-	0	ID=CNGJAAPB_00466;inference=ab initio prediction:Prodigal:002006;locus_tag=CNGJAAPB_00466;product=hypothetical protein
CP003811.1	Prodigal:002006	CDS	513011	513430	.	-	0	ID=CNGJAAPB_00467;inference=ab initio prediction:Prodigal:002006;locus_tag=CNGJAAPB_00467;product=hypothetical protein
CP003811.1	Prodigal:002006	CDS	513491	513697	.	-	0	ID=CNGJAAPB_00468;inference=ab initio prediction:Prodigal:002006;locus_tag=CNGJAAPB_00468;product=hypothetical protein
CP003811.1	Prodigal:002006	CDS	513736	514011	.	-	0	ID=CNGJAAPB_00469;inference=ab initio prediction:Prodigal:002006,similar to AA sequence:ISfinder:ISMex5;locus_tag=CNGJAAPB_00469;product=IS3 family transposase ISMex5
CP003811.1	Prodigal:002006	CDS	514109	514375	.	+	0	ID=CNGJAAPB_00470;inference=ab initio prediction:Prodigal:002006,similar to AA sequence:ISfinder:ISMra1;locus_tag=CNGJAAPB_00470;product=IS3 family transposase ISMra1
CP003811.1	Prodigal:002006	CDS	514372	514917	.	+	0	ID=CNGJAAPB_00471;inference=ab initio prediction:Prodigal:002006;locus_tag=CNGJAAPB_00471;product=hypothetical protein
CP003811.1	Prodigal:002006	CDS	515650	516504	.	-	0	ID=CNGJAAPB_00472;eC_number=3.8.1.5;Name=dhaAF;gene=dhaAF;inference=ab initio prediction:Prodigal:002006,similar to AA sequence:UniProtKB:Q9ZER0;locus_tag=CNGJAAPB_00472;product=Haloalkane dehalogenase
CP003811.1	Prodigal:002006	CDS	516634	517551	.	+	0	ID=CNGJAAPB_00473;Name=dmlR_2;gene=dmlR_2;inference=ab initio prediction:Prodigal:002006,similar to AA sequence:UniProtKB:P76250;locus_tag=CNGJAAPB_00473;product=HTH-type transcriptional regulator DmlR
CP003811.1	Prodigal:002006	CDS	517836	518816	.	+	0	ID=CNGJAAPB_00474;eC_number=4.1.1.114;Name=oleB_1;db_xref=COG:COG0596;gene=oleB_1;inference=ab initio prediction:Prodigal:002006,similar to AA sequence:UniProtKB:Q8EG65;locus_tag=CNGJAAPB_00474;product=Cis-3-alkyl-4-alkyloxetan-2-one decarboxylase
CP003811.1	Prodigal:002006	CDS	518885	519655	.	-	0	ID=CNGJAAPB_00475;eC_number=3.7.1.18;Name=camK;gene=camK;inference=ab initio prediction:Prodigal:002006,similar to AA sequence:UniProtKB:Q93TU6;locus_tag=CNGJAAPB_00475;product=6-oxocamphor hydrolase
CP003811.1	Prodigal:002006	CDS	519752	520657	.	-	0	ID=CNGJAAPB_00476;Name=dmlR_3;gene=dmlR_3;inference=ab initio prediction:Prodigal:002006,similar to AA sequence:UniProtKB:P76250;locus_tag=CNGJAAPB_00476;product=HTH-type transcriptional regulator DmlR
CP003811.1	Prodigal:002006	CDS	520780	521415	.	+	0	ID=CNGJAAPB_00477;eC_number=1.8.4.-;Name=yfcG_1;db_xref=COG:COG0625;gene=yfcG_1;inference=ab initio prediction:Prodigal:002006,similar to AA sequence:UniProtKB:P77526;locus_tag=CNGJAAPB_00477;product=Disulfide-bond oxidoreductase YfcG
CP003811.1	Prodigal:002006	CDS	521512	522186	.	+	0	ID=CNGJAAPB_00478;Name=resA_1;gene=resA_1;inference=ab initio prediction:Prodigal:002006,protein motif:HAMAP:MF_01319;locus_tag=CNGJAAPB_00478;product=Thiol-disulfide oxidoreductase ResA
CP003811.1	Prodigal:002006	CDS	522214	522930	.	+	0	ID=CNGJAAPB_00479;eC_number=1.1.1.100;Name=fabG_1;gene=fabG_1;inference=ab initio prediction:Prodigal:002006,similar to AA sequence:UniProtKB:Q9KQH7;locus_tag=CNGJAAPB_00479;product=3-oxoacyl-[acyl-carrier-protein] reductase FabG
CP003811.1	Prodigal:002006	CDS	522944	523876	.	-	0	ID=CNGJAAPB_00480;Name=dmlR_4;gene=dmlR_4;inference=ab initio prediction:Prodigal:002006,similar to AA sequence:UniProtKB:P76250;locus_tag=CNGJAAPB_00480;product=HTH-type transcriptional regulator DmlR
CP003811.1	Prodigal:002006	CDS	523977	524666	.	+	0	ID=CNGJAAPB_00481;inference=ab initio prediction:Prodigal:002006;locus_tag=CNGJAAPB_00481;product=hypothetical protein
CP003811.1	Prodigal:002006	CDS	524905	525675	.	+	0	ID=CNGJAAPB_00482;eC_number=1.3.1.87;Name=hcaB_1;gene=hcaB_1;inference=ab initio prediction:Prodigal:002006,protein motif:HAMAP:MF_01647;locus_tag=CNGJAAPB_00482;product=3-phenylpropionate-dihydrodiol/cinnamic acid-dihydrodiol dehydrogenase
CP003811.1	Prodigal:002006	CDS	525736	526620	.	-	0	ID=CNGJAAPB_00483;eC_number=3.7.1.14;Name=mhpC;db_xref=COG:COG0596;gene=mhpC;inference=ab initio prediction:Prodigal:002006,similar to AA sequence:UniProtKB:P77044;locus_tag=CNGJAAPB_00483;product=2-hydroxy-6-oxononadienedioate/2-hydroxy-6-oxononatrienedioate hydrolase
CP003811.1	Prodigal:002006	CDS	527213	528199	.	-	0	ID=CNGJAAPB_00484;Name=rclR;db_xref=COG:COG2207;gene=rclR;inference=ab initio prediction:Prodigal:002006,similar to AA sequence:UniProtKB:P77379;locus_tag=CNGJAAPB_00484;product=RCS-specific HTH-type transcriptional activator RclR
CP003811.1	Prodigal:002006	CDS	528430	529032	.	+	0	ID=CNGJAAPB_00485;Name=yedZ1_1;db_xref=COG:COG4117;gene=yedZ1_1;inference=ab initio prediction:Prodigal:002006,similar to AA sequence:UniProtKB:G8QM62;locus_tag=CNGJAAPB_00485;product=Putative protein-methionine-sulfoxide reductase subunit YedZ1
CP003811.1	Prodigal:002006	CDS	529029	529802	.	+	0	ID=CNGJAAPB_00486;Name=yedY1_1;db_xref=COG:COG2041;gene=yedY1_1;inference=ab initio prediction:Prodigal:002006,similar to AA sequence:UniProtKB:G8QM63;locus_tag=CNGJAAPB_00486;product=Putative protein-methionine-sulfoxide reductase subunit YedZ1
CP003811.1	Prodigal:002006	CDS	529799	530143	.	+	0	ID=CNGJAAPB_00487;inference=ab initio prediction:Prodigal:002006;locus_tag=CNGJAAPB_00487;product=hypothetical protein
CP003811.1	Prodigal:002006	CDS	530165	530329	.	+	0	ID=CNGJAAPB_00488;inference=ab initio prediction:Prodigal:002006;locus_tag=CNGJAAPB_00488;product=hypothetical protein
CP003811.1	Prodigal:002006	CDS	530349	531092	.	+	0	ID=CNGJAAPB_00489;eC_number=2.7.7.68;Name=fbiD_1;gene=fbiD_1;inference=ab initio prediction:Prodigal:002006,protein motif:HAMAP:MF_02114;locus_tag=CNGJAAPB_00489;product=Phosphoenolpyruvate guanylyltransferase
CP003811.1	Prodigal:002006	CDS	531089	531997	.	+	0	ID=CNGJAAPB_00490;inference=ab initio prediction:Prodigal:002006;locus_tag=CNGJAAPB_00490;product=hypothetical protein
CP003811.1	Prodigal:002006	CDS	532289	533095	.	+	0	ID=CNGJAAPB_00491;eC_number=1.18.1.3;Name=ddmA1_1;gene=ddmA1_1;inference=ab initio prediction:Prodigal:002006,similar to AA sequence:UniProtKB:Q5S3I2;locus_tag=CNGJAAPB_00491;product=Dicamba O-demethylase 1%2C ferredoxin reductase component
CP003811.1	Prodigal:002006	CDS	533088	534329	.	+	0	ID=CNGJAAPB_00492;eC_number=1.14.-.-;db_xref=COG:COG2124;inference=ab initio prediction:Prodigal:002006,similar to AA sequence:UniProtKB:P33271;locus_tag=CNGJAAPB_00492;product=Cytochrome P450 107B1
CP003811.1	Prodigal:002006	CDS	534683	535426	.	-	0	ID=CNGJAAPB_00493;eC_number=1.1.1.381;Name=ydfG;db_xref=COG:COG4221;gene=ydfG;inference=ab initio prediction:Prodigal:002006,similar to AA sequence:UniProtKB:P39831;locus_tag=CNGJAAPB_00493;product=NADP-dependent 3-hydroxy acid dehydrogenase YdfG
CP003811.1	Prodigal:002006	CDS	535521	536450	.	+	0	ID=CNGJAAPB_00494;db_xref=COG:COG3039;inference=ab initio prediction:Prodigal:002006,similar to AA sequence:ISfinder:IS4811;locus_tag=CNGJAAPB_00494;product=IS5 family transposase IS4811
CP003811.1	Prodigal:002006	CDS	536627	537400	.	-	0	ID=CNGJAAPB_00495;inference=ab initio prediction:Prodigal:002006;locus_tag=CNGJAAPB_00495;product=hypothetical protein
CP003811.1	Prodigal:002006	CDS	537664	538554	.	+	0	ID=CNGJAAPB_00496;Name=cysL_1;db_xref=COG:COG0583;gene=cysL_1;inference=ab initio prediction:Prodigal:002006,similar to AA sequence:UniProtKB:P39647;locus_tag=CNGJAAPB_00496;product=HTH-type transcriptional regulator CysL
CP003811.1	Prodigal:002006	CDS	538564	539472	.	-	0	ID=CNGJAAPB_00497;Name=syrM1;gene=syrM1;inference=ab initio prediction:Prodigal:002006,similar to AA sequence:UniProtKB:P55619;locus_tag=CNGJAAPB_00497;product=HTH-type transcriptional regulator SyrM 1
CP003811.1	Prodigal:002006	CDS	539559	540026	.	+	0	ID=CNGJAAPB_00498;inference=ab initio prediction:Prodigal:002006;locus_tag=CNGJAAPB_00498;product=hypothetical protein
CP003811.1	Prodigal:002006	CDS	540026	540955	.	+	0	ID=CNGJAAPB_00499;eC_number=2.3.1.239;Name=pikAII_1;gene=pikAII_1;inference=ab initio prediction:Prodigal:002006,similar to AA sequence:UniProtKB:Q9ZGI4;locus_tag=CNGJAAPB_00499;product=Narbonolide/10-deoxymethynolide synthase PikA2%2C modules 3 and 4
CP003811.1	Prodigal:002006	CDS	540952	541695	.	+	0	ID=CNGJAAPB_00500;eC_number=1.1.1.100;Name=fabG_2;gene=fabG_2;inference=ab initio prediction:Prodigal:002006,similar to AA sequence:UniProtKB:P99093;locus_tag=CNGJAAPB_00500;product=3-oxoacyl-[acyl-carrier-protein] reductase FabG
CP003811.1	Prodigal:002006	CDS	541563	542093	.	-	0	ID=CNGJAAPB_00501;inference=ab initio prediction:Prodigal:002006;locus_tag=CNGJAAPB_00501;product=hypothetical protein
CP003811.1	Prodigal:002006	CDS	542093	542821	.	-	0	ID=CNGJAAPB_00502;Name=ompR_2;gene=ompR_2;inference=ab initio prediction:Prodigal:002006,similar to AA sequence:UniProtKB:P0AA16;locus_tag=CNGJAAPB_00502;product=Transcriptional regulatory protein OmpR
CP003811.1	Prodigal:002006	CDS	542991	543647	.	+	0	ID=CNGJAAPB_00503;inference=ab initio prediction:Prodigal:002006;locus_tag=CNGJAAPB_00503;product=hypothetical protein
CP003811.1	Prodigal:002006	CDS	543760	544077	.	+	0	ID=CNGJAAPB_00504;inference=ab initio prediction:Prodigal:002006;locus_tag=CNGJAAPB_00504;product=hypothetical protein
CP003811.1	Prodigal:002006	CDS	544438	544665	.	+	0	ID=CNGJAAPB_00505;inference=ab initio prediction:Prodigal:002006;locus_tag=CNGJAAPB_00505;product=hypothetical protein
CP003811.1	Prodigal:002006	CDS	544873	545187	.	-	0	ID=CNGJAAPB_00506;inference=ab initio prediction:Prodigal:002006;locus_tag=CNGJAAPB_00506;product=hypothetical protein
CP003811.1	Prodigal:002006	CDS	545729	546184	.	-	0	ID=CNGJAAPB_00507;inference=ab initio prediction:Prodigal:002006;locus_tag=CNGJAAPB_00507;product=hypothetical protein
CP003811.1	Prodigal:002006	CDS	546525	546947	.	-	0	ID=CNGJAAPB_00508;Name=cckA_1;gene=cckA_1;inference=ab initio prediction:Prodigal:002006,similar to AA sequence:UniProtKB:P0DOA0;locus_tag=CNGJAAPB_00508;product=Sensor kinase CckA
CP003811.1	Prodigal:002006	CDS	547085	547759	.	-	0	ID=CNGJAAPB_00509;inference=ab initio prediction:Prodigal:002006;locus_tag=CNGJAAPB_00509;product=hypothetical protein
CP003811.1	Prodigal:002006	CDS	547824	548882	.	-	0	ID=CNGJAAPB_00510;eC_number=2.4.1.250;Name=mshA_5;gene=mshA_5;inference=ab initio prediction:Prodigal:002006,protein motif:HAMAP:MF_01695;locus_tag=CNGJAAPB_00510;product=D-inositol-3-phosphate glycosyltransferase
CP003811.1	Prodigal:002006	CDS	548879	549820	.	-	0	ID=CNGJAAPB_00511;inference=ab initio prediction:Prodigal:002006;locus_tag=CNGJAAPB_00511;product=hypothetical protein
CP003811.1	Prodigal:002006	CDS	549862	551007	.	-	0	ID=CNGJAAPB_00512;eC_number=2.4.1.227;Name=murG_1;gene=murG_1;inference=ab initio prediction:Prodigal:002006,protein motif:HAMAP:MF_00033;locus_tag=CNGJAAPB_00512;product=UDP-N-acetylglucosamine--N-acetylmuramyl-(pentapeptide) pyrophosphoryl-undecaprenol N-acetylglucosamine transferase
CP003811.1	Prodigal:002006	CDS	551030	551914	.	-	0	ID=CNGJAAPB_00513;eC_number=2.4.1.338;Name=valG;db_xref=COG:COG0463;gene=valG;inference=ab initio prediction:Prodigal:002006,similar to AA sequence:UniProtKB:H2K893;locus_tag=CNGJAAPB_00513;product=Validoxylamine A glucosyltransferase
CP003811.1	Prodigal:002006	CDS	551904	553955	.	-	0	ID=CNGJAAPB_00514;eC_number=2.4.1.250;Name=mshA_6;gene=mshA_6;inference=ab initio prediction:Prodigal:002006,protein motif:HAMAP:MF_01695;locus_tag=CNGJAAPB_00514;product=D-inositol-3-phosphate glycosyltransferase
CP003811.1	Prodigal:002006	CDS	554049	555089	.	+	0	ID=CNGJAAPB_00515;eC_number=2.4.1.250;Name=mshA_7;gene=mshA_7;inference=ab initio prediction:Prodigal:002006,protein motif:HAMAP:MF_01695;locus_tag=CNGJAAPB_00515;product=D-inositol-3-phosphate glycosyltransferase
CP003811.1	Prodigal:002006	CDS	555089	556273	.	+	0	ID=CNGJAAPB_00516;eC_number=2.4.1.11;db_xref=COG:COG0438;inference=ab initio prediction:Prodigal:002006,similar to AA sequence:UniProtKB:P9WMY9;locus_tag=CNGJAAPB_00516;product=Glycogen synthase
CP003811.1	Prodigal:002006	CDS	556311	557294	.	-	0	ID=CNGJAAPB_00517;inference=ab initio prediction:Prodigal:002006;locus_tag=CNGJAAPB_00517;product=hypothetical protein
CP003811.1	Prodigal:002006	CDS	557387	558031	.	+	0	ID=CNGJAAPB_00518;inference=ab initio prediction:Prodigal:002006;locus_tag=CNGJAAPB_00518;product=hypothetical protein
CP003811.1	Prodigal:002006	CDS	558036	558680	.	+	0	ID=CNGJAAPB_00519;inference=ab initio prediction:Prodigal:002006;locus_tag=CNGJAAPB_00519;product=hypothetical protein
CP003811.1	Prodigal:002006	CDS	559365	560042	.	+	0	ID=CNGJAAPB_00520;inference=ab initio prediction:Prodigal:002006;locus_tag=CNGJAAPB_00520;product=hypothetical protein
CP003811.1	Prodigal:002006	CDS	560011	561387	.	-	0	ID=CNGJAAPB_00521;Name=ydjE_1;gene=ydjE_1;inference=ab initio prediction:Prodigal:002006,similar to AA sequence:UniProtKB:P38055;locus_tag=CNGJAAPB_00521;product=Inner membrane metabolite transport protein YdjE
CP003811.1	Prodigal:002006	CDS	561465	562361	.	-	0	ID=CNGJAAPB_00522;inference=ab initio prediction:Prodigal:002006;locus_tag=CNGJAAPB_00522;product=hypothetical protein
CP003811.1	Prodigal:002006	CDS	562358	563695	.	-	0	ID=CNGJAAPB_00523;Name=abaF_2;gene=abaF_2;inference=ab initio prediction:Prodigal:002006,similar to AA sequence:UniProtKB:P0DPR5;locus_tag=CNGJAAPB_00523;product=Fosfomycin resistance protein AbaF
CP003811.1	Prodigal:002006	CDS	563751	564080	.	-	0	ID=CNGJAAPB_00524;inference=ab initio prediction:Prodigal:002006;locus_tag=CNGJAAPB_00524;product=hypothetical protein
CP003811.1	Prodigal:002006	CDS	564083	565450	.	-	0	ID=CNGJAAPB_00525;inference=ab initio prediction:Prodigal:002006;locus_tag=CNGJAAPB_00525;product=hypothetical protein
CP003811.1	Prodigal:002006	CDS	565476	566027	.	-	0	ID=CNGJAAPB_00526;eC_number=1.5.1.36;Name=hpaC;db_xref=COG:COG1853;gene=hpaC;inference=ab initio prediction:Prodigal:002006,similar to AA sequence:UniProtKB:Q57501;locus_tag=CNGJAAPB_00526;product=4-hydroxyphenylacetate 3-monooxygenase reductase component
CP003811.1	Prodigal:002006	CDS	566024	567394	.	-	0	ID=CNGJAAPB_00527;eC_number=1.14.14.10;Name=ntaA_3;gene=ntaA_3;inference=ab initio prediction:Prodigal:002006,similar to AA sequence:UniProtKB:P54989;locus_tag=CNGJAAPB_00527;product=Nitrilotriacetate monooxygenase component A
CP003811.1	Prodigal:002006	CDS	567626	568633	.	+	0	ID=CNGJAAPB_00528;Name=rbsR;db_xref=COG:COG1609;gene=rbsR;inference=ab initio prediction:Prodigal:002006,similar to AA sequence:UniProtKB:P0ACQ0;locus_tag=CNGJAAPB_00528;product=Ribose operon repressor
CP003811.1	Prodigal:002006	CDS	569085	570653	.	-	0	ID=CNGJAAPB_00529;inference=ab initio prediction:Prodigal:002006;locus_tag=CNGJAAPB_00529;product=hypothetical protein
CP003811.1	Prodigal:002006	CDS	570808	571848	.	+	0	ID=CNGJAAPB_00530;eC_number=3.8.1.5;Name=dhmA_2;gene=dhmA_2;inference=ab initio prediction:Prodigal:002006,protein motif:HAMAP:MF_01230;locus_tag=CNGJAAPB_00530;product=Haloalkane dehalogenase
CP003811.1	Prodigal:002006	CDS	571838	572359	.	+	0	ID=CNGJAAPB_00531;inference=ab initio prediction:Prodigal:002006;locus_tag=CNGJAAPB_00531;product=hypothetical protein
CP003811.1	Prodigal:002006	CDS	572534	574192	.	+	0	ID=CNGJAAPB_00532;Name=ettA_1;db_xref=COG:COG0488;gene=ettA_1;inference=ab initio prediction:Prodigal:002006,similar to AA sequence:UniProtKB:P0A9W3;locus_tag=CNGJAAPB_00532;product=Energy-dependent translational throttle protein EttA
CP003811.1	Prodigal:002006	CDS	574412	575386	.	-	0	ID=CNGJAAPB_00533;eC_number=1.2.1.38;Name=argC_1;db_xref=COG:COG0002;gene=argC_1;inference=ab initio prediction:Prodigal:002006,similar to AA sequence:UniProtKB:Q9X2A2;locus_tag=CNGJAAPB_00533;product=N-acetyl-gamma-glutamyl-phosphate reductase
CP003811.1	Prodigal:002006	CDS	575971	576285	.	+	0	ID=CNGJAAPB_00534;inference=ab initio prediction:Prodigal:002006;locus_tag=CNGJAAPB_00534;product=hypothetical protein
CP003811.1	Prodigal:002006	CDS	577517	578332	.	+	0	ID=CNGJAAPB_00535;db_xref=COG:COG3039;inference=ab initio prediction:Prodigal:002006,similar to AA sequence:ISfinder:ISMdi26;locus_tag=CNGJAAPB_00535;product=IS5 family transposase ISMdi26
CP003811.1	Prodigal:002006	CDS	578380	579156	.	+	0	ID=CNGJAAPB_00536;inference=ab initio prediction:Prodigal:002006;locus_tag=CNGJAAPB_00536;product=hypothetical protein
CP003811.1	Prodigal:002006	CDS	579367	580773	.	-	0	ID=CNGJAAPB_00537;eC_number=2.7.8.-;Name=clsA_1;db_xref=COG:COG1502;gene=clsA_1;inference=ab initio prediction:Prodigal:002006,similar to AA sequence:UniProtKB:P71040;locus_tag=CNGJAAPB_00537;product=Major cardiolipin synthase ClsA
CP003811.1	Prodigal:002006	CDS	580984	581646	.	-	0	ID=CNGJAAPB_00538;Name=uvrY_1;db_xref=COG:COG2197;gene=uvrY_1;inference=ab initio prediction:Prodigal:002006,similar to AA sequence:UniProtKB:P0AED5;locus_tag=CNGJAAPB_00538;product=Response regulator UvrY
CP003811.1	Prodigal:002006	CDS	581656	582810	.	-	0	ID=CNGJAAPB_00539;inference=ab initio prediction:Prodigal:002006;locus_tag=CNGJAAPB_00539;product=hypothetical protein
CP003811.1	Prodigal:002006	CDS	583172	584083	.	+	0	ID=CNGJAAPB_00540;eC_number=3.1.26.11;Name=rbn_1;gene=rbn_1;inference=ab initio prediction:Prodigal:002006,protein motif:HAMAP:MF_01818;locus_tag=CNGJAAPB_00540;product=Ribonuclease BN
CP003811.1	Prodigal:002006	CDS	584305	585051	.	-	0	ID=CNGJAAPB_00541;eC_number=1.1.1.100;Name=fabG_3;gene=fabG_3;inference=ab initio prediction:Prodigal:002006,similar to AA sequence:UniProtKB:P99093;locus_tag=CNGJAAPB_00541;product=3-oxoacyl-[acyl-carrier-protein] reductase FabG
CP003811.1	Prodigal:002006	CDS	585158	585535	.	+	0	ID=CNGJAAPB_00542;inference=ab initio prediction:Prodigal:002006;locus_tag=CNGJAAPB_00542;product=hypothetical protein
CP003811.1	Prodigal:002006	CDS	585701	587185	.	-	0	ID=CNGJAAPB_00543;Name=dauA;db_xref=COG:COG0659;gene=dauA;inference=ab initio prediction:Prodigal:002006,similar to AA sequence:UniProtKB:P0AFR2;locus_tag=CNGJAAPB_00543;product=C4-dicarboxylic acid transporter DauA
CP003811.1	Prodigal:002006	CDS	588955	589980	.	-	0	ID=CNGJAAPB_00544;db_xref=COG:COG1638;inference=ab initio prediction:Prodigal:002006,similar to AA sequence:UniProtKB:Q21XD7;locus_tag=CNGJAAPB_00544;product=Solute-binding protein
CP003811.1	Prodigal:002006	CDS	590142	592115	.	-	0	ID=CNGJAAPB_00545;eC_number=4.2.1.33;Name=leuC;gene=leuC;inference=ab initio prediction:Prodigal:002006,protein motif:HAMAP:MF_01027;locus_tag=CNGJAAPB_00545;product=3-isopropylmalate dehydratase large subunit
CP003811.1	Prodigal:002006	CDS	592248	593795	.	-	0	ID=CNGJAAPB_00546;eC_number=1.2.1.-;Name=tgnC_2;db_xref=COG:COG1012;gene=tgnC_2;inference=ab initio prediction:Prodigal:002006,similar to AA sequence:UniProtKB:Q6F9F7;locus_tag=CNGJAAPB_00546;product=(Z)-2-((N-methylformamido)methylene)-5-hydroxybutyrolactone dehydrogenase
CP003811.1	Prodigal:002006	CDS	593842	595035	.	-	0	ID=CNGJAAPB_00547;eC_number=1.1.1.1;Name=adhB;gene=adhB;inference=ab initio prediction:Prodigal:002006,similar to AA sequence:UniProtKB:P0DJA2;locus_tag=CNGJAAPB_00547;product=Alcohol dehydrogenase 2
CP003811.1	Prodigal:002006	CDS	595079	596731	.	-	0	ID=CNGJAAPB_00548;Name=nanT_1;gene=nanT_1;inference=ab initio prediction:Prodigal:002006,protein motif:HAMAP:MF_01238;locus_tag=CNGJAAPB_00548;product=Sialic acid transporter NanT
CP003811.1	Prodigal:002006	CDS	597172	597846	.	+	0	ID=CNGJAAPB_00549;inference=ab initio prediction:Prodigal:002006;locus_tag=CNGJAAPB_00549;product=hypothetical protein
CP003811.1	Prodigal:002006	CDS	598199	599470	.	-	0	ID=CNGJAAPB_00550;inference=ab initio prediction:Prodigal:002006;locus_tag=CNGJAAPB_00550;product=hypothetical protein
CP003811.1	Aragorn:001002	tRNA	599967	600043	.	-	.	ID=CNGJAAPB_00551;inference=COORDINATES:profile:Aragorn:001002;locus_tag=CNGJAAPB_00551;product=tRNA-Met(cat)
CP003811.1	Prodigal:002006	CDS	600303	600758	.	+	0	ID=CNGJAAPB_00552;inference=ab initio prediction:Prodigal:002006;locus_tag=CNGJAAPB_00552;product=hypothetical protein
CP003811.1	Prodigal:002006	CDS	600833	601171	.	+	0	ID=CNGJAAPB_00553;inference=ab initio prediction:Prodigal:002006;locus_tag=CNGJAAPB_00553;product=hypothetical protein
CP003811.1	Prodigal:002006	CDS	601288	602193	.	+	0	ID=CNGJAAPB_00554;inference=ab initio prediction:Prodigal:002006;locus_tag=CNGJAAPB_00554;product=hypothetical protein
CP003811.1	Prodigal:002006	CDS	602183	602926	.	+	0	ID=CNGJAAPB_00555;eC_number=1.5.1.2;Name=proC_1;gene=proC_1;inference=ab initio prediction:Prodigal:002006,protein motif:HAMAP:MF_01925;locus_tag=CNGJAAPB_00555;product=Pyrroline-5-carboxylate reductase
CP003811.1	Prodigal:002006	CDS	603033	604406	.	+	0	ID=CNGJAAPB_00556;inference=ab initio prediction:Prodigal:002006;locus_tag=CNGJAAPB_00556;product=hypothetical protein
CP003811.1	Prodigal:002006	CDS	604645	605043	.	+	0	ID=CNGJAAPB_00557;inference=ab initio prediction:Prodigal:002006;locus_tag=CNGJAAPB_00557;product=hypothetical protein
CP003811.1	Prodigal:002006	CDS	605040	605459	.	+	0	ID=CNGJAAPB_00558;inference=ab initio prediction:Prodigal:002006;locus_tag=CNGJAAPB_00558;product=hypothetical protein
CP003811.1	Prodigal:002006	CDS	605672	607228	.	+	0	ID=CNGJAAPB_00559;eC_number=6.3.5.2;Name=guaA;db_xref=COG:COG0518;gene=guaA;inference=ab initio prediction:Prodigal:002006,similar to AA sequence:UniProtKB:P04079;locus_tag=CNGJAAPB_00559;product=GMP synthase [glutamine-hydrolyzing]
CP003811.1	Prodigal:002006	CDS	607363	608055	.	-	0	ID=CNGJAAPB_00560;inference=ab initio prediction:Prodigal:002006;locus_tag=CNGJAAPB_00560;product=hypothetical protein
CP003811.1	Prodigal:002006	CDS	608052	608549	.	-	0	ID=CNGJAAPB_00561;db_xref=COG:COG1720;inference=ab initio prediction:Prodigal:002006,similar to AA sequence:UniProtKB:Q6NDF6;locus_tag=CNGJAAPB_00561;product=S-adenosyl-L-methionine-binding protein
CP003811.1	Prodigal:002006	CDS	608663	610156	.	+	0	ID=CNGJAAPB_00562;eC_number=3.2.2.4;Name=amn;db_xref=COG:COG0775;gene=amn;inference=ab initio prediction:Prodigal:002006,similar to AA sequence:UniProtKB:P0AE12;locus_tag=CNGJAAPB_00562;product=AMP nucleosidase
CP003811.1	Prodigal:002006	CDS	610306	610896	.	+	0	ID=CNGJAAPB_00563;inference=ab initio prediction:Prodigal:002006;locus_tag=CNGJAAPB_00563;product=hypothetical protein
CP003811.1	Prodigal:002006	CDS	611112	612413	.	+	0	ID=CNGJAAPB_00564;Name=ttdT;db_xref=COG:COG0471;gene=ttdT;inference=ab initio prediction:Prodigal:002006,similar to AA sequence:UniProtKB:P39414;locus_tag=CNGJAAPB_00564;product=L-tartrate/succinate antiporter
CP003811.1	Prodigal:002006	CDS	612543	612944	.	+	0	ID=CNGJAAPB_00565;Name=sdhC;db_xref=COG:COG2009;gene=sdhC;inference=ab initio prediction:Prodigal:002006,similar to AA sequence:UniProtKB:P69054;locus_tag=CNGJAAPB_00565;product=Succinate dehydrogenase cytochrome b556 subunit
CP003811.1	Prodigal:002006	CDS	612955	613374	.	+	0	ID=CNGJAAPB_00566;inference=ab initio prediction:Prodigal:002006;locus_tag=CNGJAAPB_00566;product=hypothetical protein
CP003811.1	Prodigal:002006	CDS	613407	615224	.	+	0	ID=CNGJAAPB_00567;eC_number=1.3.5.1;Name=sdhA;gene=sdhA;inference=ab initio prediction:Prodigal:002006,similar to AA sequence:UniProtKB:G4V4G6;locus_tag=CNGJAAPB_00567;product=Succinate dehydrogenase flavoprotein subunit
CP003811.1	Prodigal:002006	CDS	615308	616132	.	+	0	ID=CNGJAAPB_00568;eC_number=1.3.5.1;Name=sdhB;db_xref=COG:COG0479;gene=sdhB;inference=ab initio prediction:Prodigal:002006,similar to AA sequence:UniProtKB:P07014;locus_tag=CNGJAAPB_00568;product=Succinate dehydrogenase iron-sulfur subunit
CP003811.1	Prodigal:002006	CDS	616303	616887	.	+	0	ID=CNGJAAPB_00569;inference=ab initio prediction:Prodigal:002006;locus_tag=CNGJAAPB_00569;product=hypothetical protein
CP003811.1	Prodigal:002006	CDS	616979	618844	.	+	0	ID=CNGJAAPB_00570;eC_number=3.6.3.-;db_xref=COG:COG1132;inference=ab initio prediction:Prodigal:002006,similar to AA sequence:UniProtKB:Q99T13;locus_tag=CNGJAAPB_00570;product=Putative multidrug export ATP-binding/permease protein
CP003811.1	Prodigal:002006	CDS	619042	619611	.	+	0	ID=CNGJAAPB_00571;eC_number=7.1.1.8;Name=petA;db_xref=COG:COG0723;gene=petA;inference=ab initio prediction:Prodigal:002006,similar to AA sequence:UniProtKB:P51130;locus_tag=CNGJAAPB_00571;product=Ubiquinol-cytochrome c reductase iron-sulfur subunit
CP003811.1	Prodigal:002006	CDS	619625	620911	.	+	0	ID=CNGJAAPB_00572;Name=fbcH_1;db_xref=COG:COG1290;gene=fbcH_1;inference=ab initio prediction:Prodigal:002006,similar to AA sequence:UniProtKB:P51131;locus_tag=CNGJAAPB_00572;product=Cytochrome b/c1
CP003811.1	Prodigal:002006	CDS	620933	621841	.	+	0	ID=CNGJAAPB_00573;Name=fbcH_2;db_xref=COG:COG1290;gene=fbcH_2;inference=ab initio prediction:Prodigal:002006,similar to AA sequence:UniProtKB:P51131;locus_tag=CNGJAAPB_00573;product=Cytochrome b/c1
CP003811.1	Prodigal:002006	CDS	622138	623013	.	+	0	ID=CNGJAAPB_00574;eC_number=2.4.2.28;Name=mtnP;db_xref=COG:COG0005;gene=mtnP;inference=ab initio prediction:Prodigal:002006,similar to AA sequence:UniProtKB:Q2RXH9;locus_tag=CNGJAAPB_00574;product=S-methyl-5'-thioadenosine phosphorylase
CP003811.1	Prodigal:002006	CDS	623098	623685	.	+	0	ID=CNGJAAPB_00575;eC_number=4.2.1.19;Name=hisB;db_xref=COG:COG0131;gene=hisB;inference=ab initio prediction:Prodigal:002006,similar to AA sequence:UniProtKB:A0QX83;locus_tag=CNGJAAPB_00575;product=Imidazoleglycerol-phosphate dehydratase
CP003811.1	Prodigal:002006	CDS	623753	624238	.	+	0	ID=CNGJAAPB_00576;inference=ab initio prediction:Prodigal:002006;locus_tag=CNGJAAPB_00576;product=hypothetical protein
CP003811.1	Prodigal:002006	CDS	624258	624917	.	+	0	ID=CNGJAAPB_00577;eC_number=4.3.2.10;Name=hisH;gene=hisH;inference=ab initio prediction:Prodigal:002006,similar to AA sequence:UniProtKB:P59957;locus_tag=CNGJAAPB_00577;product=Imidazole glycerol phosphate synthase subunit HisH
CP003811.1	Prodigal:002006	CDS	624955	625698	.	+	0	ID=CNGJAAPB_00578;eC_number=5.3.1.16;Name=hisA;db_xref=COG:COG0106;gene=hisA;inference=ab initio prediction:Prodigal:002006,similar to AA sequence:UniProtKB:A1R562;locus_tag=CNGJAAPB_00578;product=1-(5-phosphoribosyl)-5-[(5-phosphoribosylamino)methylideneamino] imidazole-4-carboxamide isomerase
CP003811.1	Prodigal:002006	CDS	625731	626534	.	+	0	ID=CNGJAAPB_00579;eC_number=4.3.2.10;Name=hisF;db_xref=COG:COG0107;gene=hisF;inference=ab initio prediction:Prodigal:002006,similar to AA sequence:UniProtKB:P9WMM3;locus_tag=CNGJAAPB_00579;product=Imidazole glycerol phosphate synthase subunit HisF
CP003811.1	Prodigal:002006	CDS	626531	627835	.	+	0	ID=CNGJAAPB_00580;eC_number=3.5.2.3;Name=pyrC_2;db_xref=COG:COG0044;gene=pyrC_2;inference=ab initio prediction:Prodigal:002006,similar to AA sequence:UniProtKB:O66990;locus_tag=CNGJAAPB_00580;product=Dihydroorotase
CP003811.1	Prodigal:002006	CDS	627832	628437	.	+	0	ID=CNGJAAPB_00581;eC_number=2.3.1.275;Name=plsY;db_xref=COG:COG0344;gene=plsY;inference=ab initio prediction:Prodigal:002006,similar to AA sequence:UniProtKB:O66905;locus_tag=CNGJAAPB_00581;product=Glycerol-3-phosphate acyltransferase
CP003811.1	Prodigal:002006	CDS	628474	629685	.	+	0	ID=CNGJAAPB_00582;inference=ab initio prediction:Prodigal:002006;locus_tag=CNGJAAPB_00582;product=hypothetical protein
CP003811.1	Prodigal:002006	CDS	629675	630181	.	-	0	ID=CNGJAAPB_00583;eC_number=3.1.-.-;Name=yqgF;gene=yqgF;inference=ab initio prediction:Prodigal:002006,protein motif:HAMAP:MF_00651;locus_tag=CNGJAAPB_00583;product=Putative pre-16S rRNA nuclease
CP003811.1	Prodigal:002006	CDS	630178	630747	.	-	0	ID=CNGJAAPB_00584;inference=ab initio prediction:Prodigal:002006;locus_tag=CNGJAAPB_00584;product=hypothetical protein
CP003811.1	Prodigal:002006	CDS	630920	631060	.	+	0	ID=CNGJAAPB_00585;inference=ab initio prediction:Prodigal:002006;locus_tag=CNGJAAPB_00585;product=hypothetical protein
CP003811.1	Prodigal:002006	CDS	631244	631531	.	+	0	ID=CNGJAAPB_00586;eC_number=6.3.5.-;Name=gatC;db_xref=COG:COG0721;gene=gatC;inference=ab initio prediction:Prodigal:002006,similar to AA sequence:UniProtKB:O67904;locus_tag=CNGJAAPB_00586;product=Glutamyl-tRNA(Gln) amidotransferase subunit C
CP003811.1	Prodigal:002006	CDS	631610	633088	.	+	0	ID=CNGJAAPB_00587;eC_number=6.3.5.7;Name=gatA_2;db_xref=COG:COG0154;gene=gatA_2;inference=ab initio prediction:Prodigal:002006,similar to AA sequence:UniProtKB:Q9HVT8;locus_tag=CNGJAAPB_00587;product=Glutamyl-tRNA(Gln) amidotransferase subunit A
CP003811.1	Prodigal:002006	CDS	633085	633384	.	+	0	ID=CNGJAAPB_00588;inference=ab initio prediction:Prodigal:002006;locus_tag=CNGJAAPB_00588;product=hypothetical protein
CP003811.1	Prodigal:002006	CDS	633595	635067	.	+	0	ID=CNGJAAPB_00589;eC_number=6.3.5.-;Name=gatB;db_xref=COG:COG0064;gene=gatB;inference=ab initio prediction:Prodigal:002006,similar to AA sequence:UniProtKB:Q9HVT7;locus_tag=CNGJAAPB_00589;product=Aspartyl/glutamyl-tRNA(Asn/Gln) amidotransferase subunit B
CP003811.1	Prodigal:002006	CDS	635824	636306	.	-	0	ID=CNGJAAPB_00590;inference=ab initio prediction:Prodigal:002006;locus_tag=CNGJAAPB_00590;product=hypothetical protein
CP003811.1	Prodigal:002006	CDS	636379	637434	.	-	0	ID=CNGJAAPB_00591;Name=aaeA_1;db_xref=COG:COG1566;gene=aaeA_1;inference=ab initio prediction:Prodigal:002006,similar to AA sequence:UniProtKB:P46482;locus_tag=CNGJAAPB_00591;product=p-hydroxybenzoic acid efflux pump subunit AaeA
CP003811.1	Prodigal:002006	CDS	637434	637628	.	-	0	ID=CNGJAAPB_00592;inference=ab initio prediction:Prodigal:002006;locus_tag=CNGJAAPB_00592;product=hypothetical protein
CP003811.1	Prodigal:002006	CDS	637653	639692	.	-	0	ID=CNGJAAPB_00593;Name=aaeB_1;gene=aaeB_1;inference=ab initio prediction:Prodigal:002006,protein motif:HAMAP:MF_01545;locus_tag=CNGJAAPB_00593;product=p-hydroxybenzoic acid efflux pump subunit AaeB
CP003811.1	Prodigal:002006	CDS	639821	640135	.	-	0	ID=CNGJAAPB_00594;inference=ab initio prediction:Prodigal:002006;locus_tag=CNGJAAPB_00594;product=hypothetical protein
CP003811.1	Prodigal:002006	CDS	640376	641011	.	+	0	ID=CNGJAAPB_00595;eC_number=1.8.4.-;Name=yfcG_2;db_xref=COG:COG0625;gene=yfcG_2;inference=ab initio prediction:Prodigal:002006,similar to AA sequence:UniProtKB:P77526;locus_tag=CNGJAAPB_00595;product=Disulfide-bond oxidoreductase YfcG
CP003811.1	Prodigal:002006	CDS	641019	641483	.	-	0	ID=CNGJAAPB_00596;inference=ab initio prediction:Prodigal:002006;locus_tag=CNGJAAPB_00596;product=hypothetical protein
CP003811.1	Prodigal:002006	CDS	641752	642174	.	+	0	ID=CNGJAAPB_00597;eC_number=2.7.4.6;Name=ndk;db_xref=COG:COG0105;gene=ndk;inference=ab initio prediction:Prodigal:002006,similar to AA sequence:UniProtKB:P15266;locus_tag=CNGJAAPB_00597;product=Nucleoside diphosphate kinase
CP003811.1	Prodigal:002006	CDS	642253	642708	.	+	0	ID=CNGJAAPB_00598;inference=ab initio prediction:Prodigal:002006;locus_tag=CNGJAAPB_00598;product=hypothetical protein
CP003811.1	Prodigal:002006	CDS	642840	643490	.	-	0	ID=CNGJAAPB_00599;eC_number=2.1.2.2;Name=purN;db_xref=COG:COG0299;gene=purN;inference=ab initio prediction:Prodigal:002006,similar to AA sequence:UniProtKB:P08179;locus_tag=CNGJAAPB_00599;product=Phosphoribosylglycinamide formyltransferase
CP003811.1	Prodigal:002006	CDS	643490	644569	.	-	0	ID=CNGJAAPB_00600;eC_number=6.3.3.1;Name=purM;gene=purM;inference=ab initio prediction:Prodigal:002006,similar to AA sequence:UniProtKB:Q5F973;locus_tag=CNGJAAPB_00600;product=Phosphoribosylformylglycinamidine cyclo-ligase
CP003811.1	Prodigal:002006	CDS	644709	645833	.	+	0	ID=CNGJAAPB_00601;db_xref=COG:COG0628;inference=ab initio prediction:Prodigal:002006,similar to AA sequence:UniProtKB:P9WFM5;locus_tag=CNGJAAPB_00601;product=Putative transport protein
CP003811.1	Prodigal:002006	CDS	645847	646557	.	+	0	ID=CNGJAAPB_00602;Name=dnaA_2;gene=dnaA_2;inference=ab initio prediction:Prodigal:002006,protein motif:HAMAP:MF_00377;locus_tag=CNGJAAPB_00602;product=Chromosomal replication initiator protein DnaA
CP003811.1	Prodigal:002006	CDS	646663	649041	.	+	0	ID=CNGJAAPB_00603;eC_number=2.7.4.1;Name=ppk;db_xref=COG:COG0855;gene=ppk;inference=ab initio prediction:Prodigal:002006,similar to AA sequence:UniProtKB:P9WHV9;locus_tag=CNGJAAPB_00603;product=Polyphosphate kinase
CP003811.1	Prodigal:002006	CDS	649124	650677	.	+	0	ID=CNGJAAPB_00604;eC_number=3.6.1.40;Name=gppA;gene=gppA;inference=ab initio prediction:Prodigal:002006,protein motif:HAMAP:MF_01550;locus_tag=CNGJAAPB_00604;product=Guanosine-5'-triphosphate%2C3'-diphosphate pyrophosphatase
CP003811.1	Prodigal:002006	CDS	651189	653669	.	+	0	ID=CNGJAAPB_00605;eC_number=1.14.12.17;Name=hmp_1;gene=hmp_1;inference=ab initio prediction:Prodigal:002006,protein motif:HAMAP:MF_01252;locus_tag=CNGJAAPB_00605;product=Flavohemoprotein
CP003811.1	Prodigal:002006	CDS	653780	655222	.	-	0	ID=CNGJAAPB_00606;inference=ab initio prediction:Prodigal:002006;locus_tag=CNGJAAPB_00606;product=hypothetical protein
CP003811.1	Prodigal:002006	CDS	655305	657635	.	-	0	ID=CNGJAAPB_00607;eC_number=1.1.1.39;Name=dme;db_xref=COG:COG0280;gene=dme;inference=ab initio prediction:Prodigal:002006,similar to AA sequence:UniProtKB:O30807;locus_tag=CNGJAAPB_00607;product=NAD-dependent malic enzyme
CP003811.1	Prodigal:002006	CDS	657702	658364	.	+	0	ID=CNGJAAPB_00608;eC_number=2.3.1.89;Name=dapH_1;gene=dapH_1;inference=ab initio prediction:Prodigal:002006,protein motif:HAMAP:MF_01691;locus_tag=CNGJAAPB_00608;product=2%2C3%2C4%2C5-tetrahydropyridine-2%2C6-dicarboxylate N-acetyltransferase
CP003811.1	Prodigal:002006	CDS	658361	658612	.	+	0	ID=CNGJAAPB_00609;inference=ab initio prediction:Prodigal:002006;locus_tag=CNGJAAPB_00609;product=hypothetical protein
CP003811.1	Prodigal:002006	CDS	658582	658914	.	-	0	ID=CNGJAAPB_00610;inference=ab initio prediction:Prodigal:002006;locus_tag=CNGJAAPB_00610;product=hypothetical protein
CP003811.1	Prodigal:002006	CDS	658911	659987	.	-	0	ID=CNGJAAPB_00611;inference=ab initio prediction:Prodigal:002006;locus_tag=CNGJAAPB_00611;product=hypothetical protein
CP003811.1	Prodigal:002006	CDS	659984	660856	.	-	0	ID=CNGJAAPB_00612;inference=ab initio prediction:Prodigal:002006;locus_tag=CNGJAAPB_00612;product=hypothetical protein
CP003811.1	Prodigal:002006	CDS	660891	662768	.	-	0	ID=CNGJAAPB_00613;eC_number=6.1.1.23;Name=aspS;db_xref=COG:COG0173;gene=aspS;inference=ab initio prediction:Prodigal:002006,similar to AA sequence:UniProtKB:Q51422;locus_tag=CNGJAAPB_00613;product=Aspartate--tRNA(Asp/Asn) ligase
CP003811.1	Prodigal:002006	CDS	662871	663278	.	+	0	ID=CNGJAAPB_00614;inference=ab initio prediction:Prodigal:002006;locus_tag=CNGJAAPB_00614;product=hypothetical protein
CP003811.1	Prodigal:002006	CDS	663374	664561	.	+	0	ID=CNGJAAPB_00615;eC_number=3.1.13.5;Name=rnd_1;db_xref=COG:COG0349;gene=rnd_1;inference=ab initio prediction:Prodigal:002006,similar to AA sequence:UniProtKB:P09155;locus_tag=CNGJAAPB_00615;product=Ribonuclease D
CP003811.1	Prodigal:002006	CDS	664672	664959	.	+	0	ID=CNGJAAPB_00616;inference=ab initio prediction:Prodigal:002006;locus_tag=CNGJAAPB_00616;product=hypothetical protein
CP003811.1	Prodigal:002006	CDS	665664	667469	.	+	0	ID=CNGJAAPB_00617;eC_number=1.1.2.7;inference=ab initio prediction:Prodigal:002006,similar to AA sequence:UniProtKB:P38539;locus_tag=CNGJAAPB_00617;product=Methanol dehydrogenase [cytochrome c] subunit 1
CP003811.1	Prodigal:002006	CDS	667602	668213	.	+	0	ID=CNGJAAPB_00618;inference=ab initio prediction:Prodigal:002006;locus_tag=CNGJAAPB_00618;product=hypothetical protein
CP003811.1	Prodigal:002006	CDS	668198	669058	.	+	0	ID=CNGJAAPB_00619;inference=ab initio prediction:Prodigal:002006;locus_tag=CNGJAAPB_00619;product=hypothetical protein
CP003811.1	Prodigal:002006	CDS	669105	669575	.	-	0	ID=CNGJAAPB_00620;eC_number=2.7.6.3;Name=folK;db_xref=COG:COG0801;gene=folK;inference=ab initio prediction:Prodigal:002006,similar to AA sequence:UniProtKB:P43777;locus_tag=CNGJAAPB_00620;product=2-amino-4-hydroxy-6-hydroxymethyldihydropteridine pyrophosphokinase
CP003811.1	Prodigal:002006	CDS	669572	669949	.	-	0	ID=CNGJAAPB_00621;eC_number=4.1.2.25;Name=folB;db_xref=COG:COG1539;gene=folB;inference=ab initio prediction:Prodigal:002006,similar to AA sequence:UniProtKB:P56740;locus_tag=CNGJAAPB_00621;product=Dihydroneopterin aldolase
CP003811.1	Prodigal:002006	CDS	669952	670788	.	-	0	ID=CNGJAAPB_00622;eC_number=2.5.1.15;Name=folP;gene=folP;inference=ab initio prediction:Prodigal:002006,similar to AA sequence:UniProtKB:Q5XCA8;locus_tag=CNGJAAPB_00622;product=Dihydropteroate synthase
CP003811.1	Prodigal:002006	CDS	670874	671236	.	-	0	ID=CNGJAAPB_00623;inference=ab initio prediction:Prodigal:002006;locus_tag=CNGJAAPB_00623;product=hypothetical protein
CP003811.1	Prodigal:002006	CDS	671217	671942	.	-	0	ID=CNGJAAPB_00624;inference=ab initio prediction:Prodigal:002006;locus_tag=CNGJAAPB_00624;product=hypothetical protein
CP003811.1	Prodigal:002006	CDS	671939	673084	.	-	0	ID=CNGJAAPB_00625;eC_number=1.21.98.4;Name=pqqE_1;db_xref=COG:COG0535;gene=pqqE_1;inference=ab initio prediction:Prodigal:002006,similar to AA sequence:UniProtKB:P71517;locus_tag=CNGJAAPB_00625;product=PqqA peptide cyclase
CP003811.1	Prodigal:002006	CDS	673081	674163	.	-	0	ID=CNGJAAPB_00626;Name=pqqCD;db_xref=COG:COG5424;gene=pqqCD;inference=ab initio prediction:Prodigal:002006,similar to AA sequence:UniProtKB:Q49150;locus_tag=CNGJAAPB_00626;product=Bifunctional coenzyme PQQ synthesis protein C/D
CP003811.1	Prodigal:002006	CDS	674516	675415	.	-	0	ID=CNGJAAPB_00627;Name=pqqB;db_xref=COG:COG1235;gene=pqqB;inference=ab initio prediction:Prodigal:002006,similar to AA sequence:UniProtKB:Q49149;locus_tag=CNGJAAPB_00627;product=Coenzyme PQQ synthesis protein B
CP003811.1	Prodigal:002006	CDS	675448	675537	.	-	0	ID=CNGJAAPB_00628;Name=pqqA_1;gene=pqqA_1;inference=ab initio prediction:Prodigal:002006,protein motif:HAMAP:MF_00656;locus_tag=CNGJAAPB_00628;product=Coenzyme PQQ synthesis protein A
CP003811.1	Prodigal:002006	CDS	675762	676466	.	-	0	ID=CNGJAAPB_00629;Name=prrA_1;gene=prrA_1;inference=ab initio prediction:Prodigal:002006,similar to AA sequence:UniProtKB:P9WGM1;locus_tag=CNGJAAPB_00629;product=Transcriptional regulatory protein PrrA
CP003811.1	Prodigal:002006	CDS	676463	678094	.	-	0	ID=CNGJAAPB_00630;eC_number=2.7.-.-;Name=sasA_2;gene=sasA_2;inference=ab initio prediction:Prodigal:002006,protein motif:HAMAP:MF_01837;locus_tag=CNGJAAPB_00630;product=Adaptive-response sensory-kinase SasA
CP003811.1	Prodigal:002006	CDS	678161	678367	.	-	0	ID=CNGJAAPB_00631;inference=ab initio prediction:Prodigal:002006;locus_tag=CNGJAAPB_00631;product=hypothetical protein
CP003811.1	Prodigal:002006	CDS	678452	679246	.	-	0	ID=CNGJAAPB_00632;Name=fhcC;db_xref=COG:COG2218;gene=fhcC;inference=ab initio prediction:Prodigal:002006,similar to AA sequence:UniProtKB:C5B135;locus_tag=CNGJAAPB_00632;product=Formyltransferase/hydrolase complex Fhc subunit C
CP003811.1	Prodigal:002006	CDS	679250	680197	.	-	0	ID=CNGJAAPB_00633;eC_number=2.3.1.101;Name=fhcD;db_xref=COG:COG2037;gene=fhcD;inference=ab initio prediction:Prodigal:002006,similar to AA sequence:UniProtKB:Q49118;locus_tag=CNGJAAPB_00633;product=Formyltransferase/hydrolase complex subunit D
CP003811.1	Prodigal:002006	CDS	680225	681871	.	-	0	ID=CNGJAAPB_00634;eC_number=3.5.1.-;Name=fhcA;db_xref=COG:COG1229;gene=fhcA;inference=ab initio prediction:Prodigal:002006,similar to AA sequence:UniProtKB:C5B137;locus_tag=CNGJAAPB_00634;product=Formyltransferase/hydrolase complex Fhc subunit A
CP003811.1	Prodigal:002006	CDS	681865	682935	.	-	0	ID=CNGJAAPB_00635;Name=fhcB;db_xref=COG:COG1029;gene=fhcB;inference=ab initio prediction:Prodigal:002006,similar to AA sequence:UniProtKB:C5B138;locus_tag=CNGJAAPB_00635;product=Formyltransferase/hydrolase complex Fhc subunit B
CP003811.1	Prodigal:002006	CDS	683378	684358	.	+	0	ID=CNGJAAPB_00636;inference=ab initio prediction:Prodigal:002006;locus_tag=CNGJAAPB_00636;product=hypothetical protein
CP003811.1	Prodigal:002006	CDS	684445	685338	.	+	0	ID=CNGJAAPB_00637;eC_number=1.5.1.-;Name=mtdB;gene=mtdB;inference=ab initio prediction:Prodigal:002006,similar to AA sequence:UniProtKB:O85012;locus_tag=CNGJAAPB_00637;product=NAD(P)-dependent methylenetetrahydromethanopterin dehydrogenase
CP003811.1	Prodigal:002006	CDS	685360	686511	.	+	0	ID=CNGJAAPB_00638;inference=ab initio prediction:Prodigal:002006;locus_tag=CNGJAAPB_00638;product=hypothetical protein
CP003811.1	Prodigal:002006	CDS	686508	687482	.	+	0	ID=CNGJAAPB_00639;eC_number=3.5.4.27;Name=mch_1;db_xref=COG:COG3252;gene=mch_1;inference=ab initio prediction:Prodigal:002006,similar to AA sequence:UniProtKB:O85014;locus_tag=CNGJAAPB_00639;product=Methenyltetrahydromethanopterin cyclohydrolase
CP003811.1	Prodigal:002006	CDS	687595	688503	.	+	0	ID=CNGJAAPB_00640;inference=ab initio prediction:Prodigal:002006;locus_tag=CNGJAAPB_00640;product=hypothetical protein
CP003811.1	Prodigal:002006	CDS	688530	689363	.	+	0	ID=CNGJAAPB_00641;inference=ab initio prediction:Prodigal:002006;locus_tag=CNGJAAPB_00641;product=hypothetical protein
CP003811.1	Prodigal:002006	CDS	689602	690114	.	+	0	ID=CNGJAAPB_00642;eC_number=4.2.1.147;Name=fae_1;db_xref=COG:COG1795;gene=fae_1;inference=ab initio prediction:Prodigal:002006,similar to AA sequence:UniProtKB:Q9FA38;locus_tag=CNGJAAPB_00642;product=5%2C6%2C7%2C8-tetrahydromethanopterin hydro-lyase
CP003811.1	Prodigal:002006	CDS	690527	690817	.	+	0	ID=CNGJAAPB_00643;inference=ab initio prediction:Prodigal:002006;locus_tag=CNGJAAPB_00643;product=hypothetical protein
CP003811.1	Prodigal:002006	CDS	690923	692563	.	-	0	ID=CNGJAAPB_00644;Name=groL5_1;gene=groL5_1;inference=ab initio prediction:Prodigal:002006,similar to AA sequence:UniProtKB:P35471;locus_tag=CNGJAAPB_00644;product=60 kDa chaperonin 5
CP003811.1	Prodigal:002006	CDS	692638	692928	.	-	0	ID=CNGJAAPB_00645;Name=groS5;gene=groS5;inference=ab initio prediction:Prodigal:002006,similar to AA sequence:UniProtKB:P35474;locus_tag=CNGJAAPB_00645;product=10 kDa chaperonin 5
CP003811.1	Prodigal:002006	CDS	693142	694128	.	+	0	ID=CNGJAAPB_00646;Name=corA_1;db_xref=COG:COG0598;gene=corA_1;inference=ab initio prediction:Prodigal:002006,similar to AA sequence:UniProtKB:P0A2R8;locus_tag=CNGJAAPB_00646;product=Magnesium transport protein CorA
CP003811.1	Prodigal:002006	CDS	694335	695795	.	+	0	ID=CNGJAAPB_00647;inference=ab initio prediction:Prodigal:002006;locus_tag=CNGJAAPB_00647;product=hypothetical protein
CP003811.1	Prodigal:002006	CDS	695917	696630	.	-	0	ID=CNGJAAPB_00648;inference=ab initio prediction:Prodigal:002006;locus_tag=CNGJAAPB_00648;product=hypothetical protein
CP003811.1	Prodigal:002006	CDS	696672	699269	.	-	0	ID=CNGJAAPB_00649;eC_number=3.6.4.13;Name=rhlB;gene=rhlB;inference=ab initio prediction:Prodigal:002006,protein motif:HAMAP:MF_00661;locus_tag=CNGJAAPB_00649;product=ATP-dependent RNA helicase RhlB
CP003811.1	Prodigal:002006	CDS	699392	700348	.	-	0	ID=CNGJAAPB_00650;eC_number=3.1.1.-;Name=aes_1;db_xref=COG:COG0657;gene=aes_1;inference=ab initio prediction:Prodigal:002006,similar to AA sequence:UniProtKB:Q8ZRA1;locus_tag=CNGJAAPB_00650;product=Acetyl esterase
CP003811.1	Prodigal:002006	CDS	700636	700989	.	+	0	ID=CNGJAAPB_00651;inference=ab initio prediction:Prodigal:002006;locus_tag=CNGJAAPB_00651;product=hypothetical protein
CP003811.1	Prodigal:002006	CDS	701120	702478	.	+	0	ID=CNGJAAPB_00652;Name=dinF;db_xref=COG:COG0534;gene=dinF;inference=ab initio prediction:Prodigal:002006,similar to AA sequence:UniProtKB:P28303;locus_tag=CNGJAAPB_00652;product=DNA damage-inducible protein F
CP003811.1	Prodigal:002006	CDS	702513	702854	.	-	0	ID=CNGJAAPB_00653;inference=ab initio prediction:Prodigal:002006;locus_tag=CNGJAAPB_00653;product=hypothetical protein
CP003811.1	Prodigal:002006	CDS	703070	703963	.	+	0	ID=CNGJAAPB_00654;eC_number=3.1.2.30;Name=mcl2_1;db_xref=COG:COG2301;gene=mcl2_1;inference=ab initio prediction:Prodigal:002006,similar to AA sequence:UniProtKB:D3JV05;locus_tag=CNGJAAPB_00654;product=(3S)-malyl-CoA thioesterase
CP003811.1	Prodigal:002006	CDS	704056	704331	.	-	0	ID=CNGJAAPB_00655;inference=ab initio prediction:Prodigal:002006;locus_tag=CNGJAAPB_00655;product=hypothetical protein
CP003811.1	Prodigal:002006	CDS	704328	706625	.	-	0	ID=CNGJAAPB_00656;Name=ydeP_2;db_xref=COG:COG0243;gene=ydeP_2;inference=ab initio prediction:Prodigal:002006,similar to AA sequence:UniProtKB:P77561;locus_tag=CNGJAAPB_00656;product=Protein YdeP
CP003811.1	Prodigal:002006	CDS	706783	707859	.	-	0	ID=CNGJAAPB_00657;eC_number=1.3.5.2;Name=pyrD;db_xref=COG:COG0167;gene=pyrD;inference=ab initio prediction:Prodigal:002006,similar to AA sequence:UniProtKB:P0A7E1;locus_tag=CNGJAAPB_00657;product=Dihydroorotate dehydrogenase (quinone)
CP003811.1	Prodigal:002006	CDS	707856	708206	.	-	0	ID=CNGJAAPB_00658;inference=ab initio prediction:Prodigal:002006;locus_tag=CNGJAAPB_00658;product=hypothetical protein
CP003811.1	Prodigal:002006	CDS	708522	709154	.	+	0	ID=CNGJAAPB_00659;eC_number=3.4.21.88;Name=lexA_2;gene=lexA_2;inference=ab initio prediction:Prodigal:002006,protein motif:HAMAP:MF_00015;locus_tag=CNGJAAPB_00659;product=LexA repressor
CP003811.1	Prodigal:002006	CDS	709251	710348	.	+	0	ID=CNGJAAPB_00660;inference=ab initio prediction:Prodigal:002006,similar to AA sequence:UniProtKB:Q881J7;locus_tag=CNGJAAPB_00660;product=Blue-light-activated protein
CP003811.1	Prodigal:002006	CDS	710569	711540	.	+	0	ID=CNGJAAPB_00661;inference=ab initio prediction:Prodigal:002006;locus_tag=CNGJAAPB_00661;product=hypothetical protein
CP003811.1	Prodigal:002006	CDS	711586	712464	.	-	0	ID=CNGJAAPB_00662;eC_number=2.1.1.182;Name=rsmA_1;gene=rsmA_1;inference=ab initio prediction:Prodigal:002006,similar to AA sequence:UniProtKB:Q1RK29;locus_tag=CNGJAAPB_00662;product=Ribosomal RNA small subunit methyltransferase A
CP003811.1	Prodigal:002006	CDS	712475	713590	.	-	0	ID=CNGJAAPB_00663;eC_number=1.1.1.262;Name=pdxA;db_xref=COG:COG1995;gene=pdxA;inference=ab initio prediction:Prodigal:002006,similar to AA sequence:UniProtKB:P58719;locus_tag=CNGJAAPB_00663;product=4-hydroxythreonine-4-phosphate dehydrogenase
CP003811.1	Prodigal:002006	CDS	713704	716283	.	-	0	ID=CNGJAAPB_00664;Name=lptD;gene=lptD;inference=ab initio prediction:Prodigal:002006,protein motif:HAMAP:MF_01411;locus_tag=CNGJAAPB_00664;product=LPS-assembly protein LptD
CP003811.1	Prodigal:002006	CDS	716361	717452	.	-	0	ID=CNGJAAPB_00665;Name=lptG;db_xref=COG:COG0795;gene=lptG;inference=ab initio prediction:Prodigal:002006,similar to AA sequence:UniProtKB:P0ADC6;locus_tag=CNGJAAPB_00665;product=Lipopolysaccharide export system permease protein LptG
CP003811.1	Prodigal:002006	CDS	717458	718618	.	-	0	ID=CNGJAAPB_00666;inference=ab initio prediction:Prodigal:002006;locus_tag=CNGJAAPB_00666;product=hypothetical protein
CP003811.1	Prodigal:002006	CDS	718906	720417	.	+	0	ID=CNGJAAPB_00667;eC_number=3.4.11.1;Name=pepA_1;db_xref=COG:COG0260;gene=pepA_1;inference=ab initio prediction:Prodigal:002006,similar to AA sequence:UniProtKB:O86436;locus_tag=CNGJAAPB_00667;product=Cytosol aminopeptidase
CP003811.1	Prodigal:002006	CDS	720467	721201	.	+	0	ID=CNGJAAPB_00668;inference=ab initio prediction:Prodigal:002006;locus_tag=CNGJAAPB_00668;product=hypothetical protein
CP003811.1	Prodigal:002006	CDS	721301	723055	.	+	0	ID=CNGJAAPB_00669;eC_number=6.2.1.3;Name=fadD;db_xref=COG:COG0318;gene=fadD;inference=ab initio prediction:Prodigal:002006,similar to AA sequence:UniProtKB:P69451;locus_tag=CNGJAAPB_00669;product=Long-chain-fatty-acid--CoA ligase
CP003811.1	Prodigal:002006	CDS	723216	724169	.	+	0	ID=CNGJAAPB_00670;eC_number=1.8.5.-;Name=msrP_1;db_xref=COG:COG2041;gene=msrP_1;inference=ab initio prediction:Prodigal:002006,similar to AA sequence:UniProtKB:P76342;locus_tag=CNGJAAPB_00670;product=Protein-methionine-sulfoxide reductase catalytic subunit MsrP
CP003811.1	Prodigal:002006	CDS	724294	724554	.	-	0	ID=CNGJAAPB_00671;inference=ab initio prediction:Prodigal:002006;locus_tag=CNGJAAPB_00671;product=hypothetical protein
CP003811.1	Prodigal:002006	CDS	724597	725487	.	-	0	ID=CNGJAAPB_00672;Name=pgrR_1;gene=pgrR_1;inference=ab initio prediction:Prodigal:002006,similar to AA sequence:UniProtKB:P77333;locus_tag=CNGJAAPB_00672;product=HTH-type transcriptional regulator PgrR
CP003811.1	Prodigal:002006	CDS	725917	726732	.	-	0	ID=CNGJAAPB_00673;eC_number=1.3.1.87;Name=hcaB_2;gene=hcaB_2;inference=ab initio prediction:Prodigal:002006,protein motif:HAMAP:MF_01647;locus_tag=CNGJAAPB_00673;product=3-phenylpropionate-dihydrodiol/cinnamic acid-dihydrodiol dehydrogenase
CP003811.1	Prodigal:002006	CDS	726843	727430	.	-	0	ID=CNGJAAPB_00674;inference=ab initio prediction:Prodigal:002006;locus_tag=CNGJAAPB_00674;product=hypothetical protein
CP003811.1	Prodigal:002006	CDS	728060	729064	.	-	0	ID=CNGJAAPB_00675;eC_number=1.8.1.9;Name=trxB;db_xref=COG:COG0492;gene=trxB;inference=ab initio prediction:Prodigal:002006,similar to AA sequence:UniProtKB:P0A9P4;locus_tag=CNGJAAPB_00675;product=Thioredoxin reductase
CP003811.1	Prodigal:002006	CDS	729166	729426	.	-	0	ID=CNGJAAPB_00676;inference=ab initio prediction:Prodigal:002006;locus_tag=CNGJAAPB_00676;product=hypothetical protein
CP003811.1	Prodigal:002006	CDS	729441	730490	.	-	0	ID=CNGJAAPB_00677;inference=ab initio prediction:Prodigal:002006;locus_tag=CNGJAAPB_00677;product=hypothetical protein
CP003811.1	Prodigal:002006	CDS	730542	731042	.	-	0	ID=CNGJAAPB_00678;inference=ab initio prediction:Prodigal:002006;locus_tag=CNGJAAPB_00678;product=hypothetical protein
CP003811.1	Prodigal:002006	CDS	731046	731528	.	-	0	ID=CNGJAAPB_00679;Name=greA_1;db_xref=COG:COG0782;gene=greA_1;inference=ab initio prediction:Prodigal:002006,similar to AA sequence:UniProtKB:P0A6W5;locus_tag=CNGJAAPB_00679;product=Transcription elongation factor GreA
CP003811.1	Prodigal:002006	CDS	731613	735086	.	-	0	ID=CNGJAAPB_00680;eC_number=6.3.5.5;Name=carB;db_xref=COG:COG0458;gene=carB;inference=ab initio prediction:Prodigal:002006,similar to AA sequence:UniProtKB:P00968;locus_tag=CNGJAAPB_00680;product=Carbamoyl-phosphate synthase large chain
CP003811.1	Prodigal:002006	CDS	735394	735828	.	+	0	ID=CNGJAAPB_00681;db_xref=COG:COG3794;inference=ab initio prediction:Prodigal:002006,similar to AA sequence:UniProtKB:P04171;locus_tag=CNGJAAPB_00681;product=Pseudoazurin
CP003811.1	Prodigal:002006	CDS	735864	736241	.	-	0	ID=CNGJAAPB_00682;inference=ab initio prediction:Prodigal:002006;locus_tag=CNGJAAPB_00682;product=hypothetical protein
CP003811.1	Prodigal:002006	CDS	736404	737636	.	-	0	ID=CNGJAAPB_00683;eC_number=6.3.5.5;Name=carA;db_xref=COG:COG0505;gene=carA;inference=ab initio prediction:Prodigal:002006,similar to AA sequence:UniProtKB:P0A6F1;locus_tag=CNGJAAPB_00683;product=Carbamoyl-phosphate synthase small chain
CP003811.1	Prodigal:002006	CDS	737829	738290	.	+	0	ID=CNGJAAPB_00684;Name=yqeY;db_xref=COG:COG1610;gene=yqeY;inference=ab initio prediction:Prodigal:002006,similar to AA sequence:UniProtKB:P54464;locus_tag=CNGJAAPB_00684;product=putative protein YqeY
CP003811.1	Prodigal:002006	CDS	738391	740283	.	+	0	ID=CNGJAAPB_00685;eC_number=2.7.7.-;Name=dnaG;gene=dnaG;inference=ab initio prediction:Prodigal:002006,protein motif:HAMAP:MF_00974;locus_tag=CNGJAAPB_00685;product=DNA primase
CP003811.1	Prodigal:002006	CDS	740482	742464	.	+	0	ID=CNGJAAPB_00686;Name=rpoD;db_xref=COG:COG0568;gene=rpoD;inference=ab initio prediction:Prodigal:002006,similar to AA sequence:UniProtKB:Q2K619;locus_tag=CNGJAAPB_00686;product=RNA polymerase sigma factor RpoD
CP003811.1	Prodigal:002006	CDS	742610	743800	.	+	0	ID=CNGJAAPB_00687;inference=ab initio prediction:Prodigal:002006;locus_tag=CNGJAAPB_00687;product=hypothetical protein
CP003811.1	Prodigal:002006	CDS	743904	745058	.	-	0	ID=CNGJAAPB_00688;inference=ab initio prediction:Prodigal:002006;locus_tag=CNGJAAPB_00688;product=hypothetical protein
CP003811.1	Prodigal:002006	CDS	745442	745927	.	-	0	ID=CNGJAAPB_00689;inference=ab initio prediction:Prodigal:002006;locus_tag=CNGJAAPB_00689;product=hypothetical protein
CP003811.1	Prodigal:002006	CDS	746384	747601	.	+	0	ID=CNGJAAPB_00690;eC_number=1.4.99.5;Name=hcnC;db_xref=COG:COG0665;gene=hcnC;inference=ab initio prediction:Prodigal:002006,similar to AA sequence:UniProtKB:G3XD12;locus_tag=CNGJAAPB_00690;product=Hydrogen cyanide synthase subunit HcnC
CP003811.1	Prodigal:002006	CDS	747598	747810	.	+	0	ID=CNGJAAPB_00691;inference=ab initio prediction:Prodigal:002006;locus_tag=CNGJAAPB_00691;product=hypothetical protein
CP003811.1	Prodigal:002006	CDS	747813	748616	.	+	0	ID=CNGJAAPB_00692;eC_number=2.8.1.10;Name=thiG;db_xref=COG:COG2022;gene=thiG;inference=ab initio prediction:Prodigal:002006,similar to AA sequence:UniProtKB:P9WG73;locus_tag=CNGJAAPB_00692;product=Thiazole synthase
CP003811.1	Prodigal:002006	CDS	748613	749257	.	+	0	ID=CNGJAAPB_00693;eC_number=2.5.1.3;Name=thiE_2;db_xref=COG:COG0352;gene=thiE_2;inference=ab initio prediction:Prodigal:002006,similar to AA sequence:UniProtKB:P39594;locus_tag=CNGJAAPB_00693;product=Thiamine-phosphate synthase
CP003811.1	Prodigal:002006	CDS	749410	750162	.	-	0	ID=CNGJAAPB_00694;inference=ab initio prediction:Prodigal:002006;locus_tag=CNGJAAPB_00694;product=hypothetical protein
CP003811.1	Prodigal:002006	CDS	750207	751034	.	-	0	ID=CNGJAAPB_00695;db_xref=COG:COG1305;inference=ab initio prediction:Prodigal:002006,similar to AA sequence:UniProtKB:P9WL93;locus_tag=CNGJAAPB_00695;product=putative protein
CP003811.1	Prodigal:002006	CDS	751056	752003	.	-	0	ID=CNGJAAPB_00696;inference=ab initio prediction:Prodigal:002006;locus_tag=CNGJAAPB_00696;product=hypothetical protein
CP003811.1	Prodigal:002006	CDS	752069	753502	.	-	0	ID=CNGJAAPB_00697;db_xref=COG:COG2308;inference=ab initio prediction:Prodigal:002006,similar to AA sequence:UniProtKB:P9WLA9;locus_tag=CNGJAAPB_00697;product=putative protein
CP003811.1	Prodigal:002006	CDS	753599	754345	.	-	0	ID=CNGJAAPB_00698;inference=ab initio prediction:Prodigal:002006,similar to AA sequence:UniProtKB:P72255;locus_tag=CNGJAAPB_00698;note=UPF0758 protein;product=hypothetical protein
CP003811.1	Prodigal:002006	CDS	754352	755179	.	-	0	ID=CNGJAAPB_00699;eC_number=3.4.11.18;Name=map;db_xref=COG:COG0024;gene=map;inference=ab initio prediction:Prodigal:002006,similar to AA sequence:UniProtKB:Q9ZCD3;locus_tag=CNGJAAPB_00699;product=Methionine aminopeptidase
CP003811.1	Prodigal:002006	CDS	755379	755636	.	+	0	ID=CNGJAAPB_00700;inference=ab initio prediction:Prodigal:002006;locus_tag=CNGJAAPB_00700;product=hypothetical protein
CP003811.1	Prodigal:002006	CDS	755649	756842	.	+	0	ID=CNGJAAPB_00701;eC_number=1.14.13.24;Name=nagX;db_xref=COG:COG0654;gene=nagX;inference=ab initio prediction:Prodigal:002006,similar to AA sequence:UniProtKB:Q3S4B7;locus_tag=CNGJAAPB_00701;product=3-hydroxybenzoate 6-hydroxylase
CP003811.1	Aragorn:001002	tRNA	756876	756962	.	+	.	ID=CNGJAAPB_00702;inference=COORDINATES:profile:Aragorn:001002;locus_tag=CNGJAAPB_00702;product=tRNA-Leu(taa)
CP003811.1	Prodigal:002006	CDS	757069	757233	.	+	0	ID=CNGJAAPB_00703;inference=ab initio prediction:Prodigal:002006;locus_tag=CNGJAAPB_00703;product=hypothetical protein
CP003811.1	Prodigal:002006	CDS	757337	757585	.	+	0	ID=CNGJAAPB_00704;inference=ab initio prediction:Prodigal:002006;locus_tag=CNGJAAPB_00704;product=hypothetical protein
CP003811.1	Prodigal:002006	CDS	757575	758273	.	-	0	ID=CNGJAAPB_00705;inference=ab initio prediction:Prodigal:002006;locus_tag=CNGJAAPB_00705;product=hypothetical protein
CP003811.1	Prodigal:002006	CDS	758385	758756	.	-	0	ID=CNGJAAPB_00706;inference=ab initio prediction:Prodigal:002006;locus_tag=CNGJAAPB_00706;product=hypothetical protein
CP003811.1	Prodigal:002006	CDS	758863	759096	.	-	0	ID=CNGJAAPB_00707;inference=ab initio prediction:Prodigal:002006;locus_tag=CNGJAAPB_00707;product=hypothetical protein
CP003811.1	Prodigal:002006	CDS	759247	759882	.	-	0	ID=CNGJAAPB_00708;inference=ab initio prediction:Prodigal:002006;locus_tag=CNGJAAPB_00708;product=hypothetical protein
CP003811.1	Prodigal:002006	CDS	760046	762511	.	+	0	ID=CNGJAAPB_00709;eC_number=3.6.4.13;Name=hrpB;db_xref=COG:COG1643;gene=hrpB;inference=ab initio prediction:Prodigal:002006,similar to AA sequence:UniProtKB:P37024;locus_tag=CNGJAAPB_00709;product=ATP-dependent RNA helicase HrpB
CP003811.1	Prodigal:002006	CDS	762559	762984	.	+	0	ID=CNGJAAPB_00710;inference=ab initio prediction:Prodigal:002006;locus_tag=CNGJAAPB_00710;product=hypothetical protein
CP003811.1	Prodigal:002006	CDS	763059	764282	.	+	0	ID=CNGJAAPB_00711;eC_number=3.1.1.17;Name=gnl_1;gene=gnl_1;inference=ab initio prediction:Prodigal:002006,similar to AA sequence:UniProtKB:Q01578;locus_tag=CNGJAAPB_00711;product=Gluconolactonase
CP003811.1	Prodigal:002006	CDS	764571	765161	.	+	0	ID=CNGJAAPB_00712;inference=ab initio prediction:Prodigal:002006;locus_tag=CNGJAAPB_00712;product=hypothetical protein
CP003811.1	Prodigal:002006	CDS	765158	765829	.	+	0	ID=CNGJAAPB_00713;eC_number=3.6.1.-;Name=nudL;gene=nudL;inference=ab initio prediction:Prodigal:002006,protein motif:HAMAP:MF_01592;locus_tag=CNGJAAPB_00713;product=putative Nudix hydrolase NudL
CP003811.1	Prodigal:002006	CDS	765840	766097	.	+	0	ID=CNGJAAPB_00714;inference=ab initio prediction:Prodigal:002006;locus_tag=CNGJAAPB_00714;product=hypothetical protein
CP003811.1	Prodigal:002006	CDS	766094	767332	.	+	0	ID=CNGJAAPB_00715;eC_number=2.7.7.-;db_xref=COG:COG0617;inference=ab initio prediction:Prodigal:002006,similar to AA sequence:UniProtKB:Q5WGA1;locus_tag=CNGJAAPB_00715;product=CC-adding tRNA nucleotidyltransferase
CP003811.1	Prodigal:002006	CDS	767340	767741	.	-	0	ID=CNGJAAPB_00716;Name=atpC;db_xref=COG:COG0355;gene=atpC;inference=ab initio prediction:Prodigal:002006,similar to AA sequence:UniProtKB:A1B8P1;locus_tag=CNGJAAPB_00716;product=ATP synthase epsilon chain
CP003811.1	Prodigal:002006	CDS	767891	769345	.	-	0	ID=CNGJAAPB_00717;eC_number=7.1.2.2;Name=atpD;db_xref=COG:COG0055;gene=atpD;inference=ab initio prediction:Prodigal:002006,similar to AA sequence:UniProtKB:A1B8P0;locus_tag=CNGJAAPB_00717;product=ATP synthase subunit beta
CP003811.1	Prodigal:002006	CDS	769388	770278	.	-	0	ID=CNGJAAPB_00718;Name=atpG_1;db_xref=COG:COG0224;gene=atpG_1;inference=ab initio prediction:Prodigal:002006,similar to AA sequence:UniProtKB:P72246;locus_tag=CNGJAAPB_00718;product=ATP synthase gamma chain
CP003811.1	Prodigal:002006	CDS	770413	771945	.	-	0	ID=CNGJAAPB_00719;eC_number=7.1.2.2;Name=atpA;db_xref=COG:COG0056;gene=atpA;inference=ab initio prediction:Prodigal:002006,similar to AA sequence:UniProtKB:P05036;locus_tag=CNGJAAPB_00719;product=ATP synthase subunit alpha
CP003811.1	Prodigal:002006	CDS	772000	772677	.	-	0	ID=CNGJAAPB_00720;Name=atpH;db_xref=COG:COG0712;gene=atpH;inference=ab initio prediction:Prodigal:002006,similar to AA sequence:UniProtKB:P72244;locus_tag=CNGJAAPB_00720;product=ATP synthase subunit delta
CP003811.1	Prodigal:002006	CDS	772790	773497	.	-	0	ID=CNGJAAPB_00721;inference=ab initio prediction:Prodigal:002006;locus_tag=CNGJAAPB_00721;product=hypothetical protein
CP003811.1	Prodigal:002006	CDS	773587	774213	.	-	0	ID=CNGJAAPB_00722;eC_number=5.99.1.4;Name=nsaD;gene=nsaD;inference=ab initio prediction:Prodigal:002006,similar to AA sequence:UniProtKB:Q9X9Q7;locus_tag=CNGJAAPB_00722;product=2-hydroxychromene-2-carboxylate isomerase
CP003811.1	Prodigal:002006	CDS	774415	775653	.	+	0	ID=CNGJAAPB_00723;eC_number=6.3.4.5;Name=argG;db_xref=COG:COG0137;gene=argG;inference=ab initio prediction:Prodigal:002006,similar to AA sequence:UniProtKB:Q9PHK7;locus_tag=CNGJAAPB_00723;product=Argininosuccinate synthase
CP003811.1	Prodigal:002006	CDS	775686	776330	.	-	0	ID=CNGJAAPB_00724;inference=ab initio prediction:Prodigal:002006;locus_tag=CNGJAAPB_00724;product=hypothetical protein
CP003811.1	Prodigal:002006	CDS	776486	776719	.	+	0	ID=CNGJAAPB_00725;inference=ab initio prediction:Prodigal:002006;locus_tag=CNGJAAPB_00725;product=hypothetical protein
CP003811.1	Prodigal:002006	CDS	777301	777945	.	-	0	ID=CNGJAAPB_00726;eC_number=2.4.1.129;Name=mtgA_2;db_xref=COG:COG0744;gene=mtgA_2;inference=ab initio prediction:Prodigal:002006,similar to AA sequence:UniProtKB:P46022;locus_tag=CNGJAAPB_00726;product=Biosynthetic peptidoglycan transglycosylase
CP003811.1	Prodigal:002006	CDS	778106	779077	.	+	0	ID=CNGJAAPB_00727;inference=ab initio prediction:Prodigal:002006;locus_tag=CNGJAAPB_00727;product=hypothetical protein
CP003811.1	Prodigal:002006	CDS	779383	780609	.	-	0	ID=CNGJAAPB_00728;Name=xylH;db_xref=COG:COG4214;gene=xylH;inference=ab initio prediction:Prodigal:002006,similar to AA sequence:UniProtKB:P0AGI4;locus_tag=CNGJAAPB_00728;product=Xylose transport system permease protein XylH
CP003811.1	Prodigal:002006	CDS	780606	782141	.	-	0	ID=CNGJAAPB_00729;eC_number=7.5.2.10;Name=xylG;db_xref=COG:COG1129;gene=xylG;inference=ab initio prediction:Prodigal:002006,similar to AA sequence:UniProtKB:P37388;locus_tag=CNGJAAPB_00729;product=Xylose import ATP-binding protein XylG
CP003811.1	Prodigal:002006	CDS	782243	783346	.	-	0	ID=CNGJAAPB_00730;Name=chvE;db_xref=COG:COG4213;gene=chvE;inference=ab initio prediction:Prodigal:002006,similar to AA sequence:UniProtKB:P25548;locus_tag=CNGJAAPB_00730;product=Multiple sugar-binding periplasmic receptor ChvE
CP003811.1	Prodigal:002006	CDS	783945	784082	.	+	0	ID=CNGJAAPB_00731;inference=ab initio prediction:Prodigal:002006;locus_tag=CNGJAAPB_00731;product=hypothetical protein
CP003811.1	Prodigal:002006	CDS	784178	784927	.	-	0	ID=CNGJAAPB_00732;eC_number=1.3.1.87;Name=hcaB_3;gene=hcaB_3;inference=ab initio prediction:Prodigal:002006,protein motif:HAMAP:MF_01647;locus_tag=CNGJAAPB_00732;product=3-phenylpropionate-dihydrodiol/cinnamic acid-dihydrodiol dehydrogenase
CP003811.1	Prodigal:002006	CDS	785144	786877	.	+	0	ID=CNGJAAPB_00733;db_xref=COG:COG0664;inference=ab initio prediction:Prodigal:002006,similar to AA sequence:UniProtKB:P9WIY7;locus_tag=CNGJAAPB_00733;product=putative NTE family protein
CP003811.1	Prodigal:002006	CDS	786979	787182	.	+	0	ID=CNGJAAPB_00734;inference=ab initio prediction:Prodigal:002006;locus_tag=CNGJAAPB_00734;product=hypothetical protein
CP003811.1	Prodigal:002006	CDS	787253	788110	.	+	0	ID=CNGJAAPB_00735;eC_number=3.3.2.10;Name=ephA_1;gene=ephA_1;inference=ab initio prediction:Prodigal:002006,similar to AA sequence:UniProtKB:I6YGS0;locus_tag=CNGJAAPB_00735;product=Epoxide hydrolase A
CP003811.1	Prodigal:002006	CDS	788373	788666	.	+	0	ID=CNGJAAPB_00736;inference=ab initio prediction:Prodigal:002006;locus_tag=CNGJAAPB_00736;product=hypothetical protein
CP003811.1	Prodigal:002006	CDS	788797	791514	.	+	0	ID=CNGJAAPB_00737;Name=mutS;db_xref=COG:COG0249;gene=mutS;inference=ab initio prediction:Prodigal:002006,similar to AA sequence:UniProtKB:P0A1Y0;locus_tag=CNGJAAPB_00737;product=DNA mismatch repair protein MutS
CP003811.1	Prodigal:002006	CDS	791552	791980	.	-	0	ID=CNGJAAPB_00738;eC_number=3.5.1.44;Name=cheB_3;gene=cheB_3;inference=ab initio prediction:Prodigal:002006,protein motif:HAMAP:MF_00099;locus_tag=CNGJAAPB_00738;product=Protein-glutamate methylesterase/protein-glutamine glutaminase
CP003811.1	Prodigal:002006	CDS	792038	793114	.	-	0	ID=CNGJAAPB_00739;eC_number=2.7.13.3;Name=lov_1;gene=lov_1;inference=ab initio prediction:Prodigal:002006,similar to AA sequence:UniProtKB:Q1M667;locus_tag=CNGJAAPB_00739;product=Blue-light-activated histidine kinase
CP003811.1	Prodigal:002006	CDS	793319	794707	.	+	0	ID=CNGJAAPB_00740;Name=ampG_1;db_xref=COG:COG0477;gene=ampG_1;inference=ab initio prediction:Prodigal:002006,similar to AA sequence:UniProtKB:P0AE16;locus_tag=CNGJAAPB_00740;product=Anhydromuropeptide permease
CP003811.1	Prodigal:002006	CDS	794733	795671	.	+	0	ID=CNGJAAPB_00741;inference=ab initio prediction:Prodigal:002006;locus_tag=CNGJAAPB_00741;product=hypothetical protein
CP003811.1	Prodigal:002006	CDS	795754	796413	.	+	0	ID=CNGJAAPB_00742;inference=ab initio prediction:Prodigal:002006;locus_tag=CNGJAAPB_00742;product=hypothetical protein
CP003811.1	Prodigal:002006	CDS	796507	798036	.	-	0	ID=CNGJAAPB_00743;eC_number=4.3.1.19;Name=ilvA;db_xref=COG:COG1171;gene=ilvA;inference=ab initio prediction:Prodigal:002006,similar to AA sequence:UniProtKB:P04968;locus_tag=CNGJAAPB_00743;product=L-threonine dehydratase biosynthetic IlvA
CP003811.1	Prodigal:002006	CDS	798124	798471	.	-	0	ID=CNGJAAPB_00744;eC_number=2.7.1.107;Name=dgkA;db_xref=COG:COG0818;gene=dgkA;inference=ab initio prediction:Prodigal:002006,similar to AA sequence:UniProtKB:P0ABN1;locus_tag=CNGJAAPB_00744;product=Diacylglycerol kinase
CP003811.1	Prodigal:002006	CDS	798468	799526	.	-	0	ID=CNGJAAPB_00745;inference=ab initio prediction:Prodigal:002006;locus_tag=CNGJAAPB_00745;product=hypothetical protein
CP003811.1	Prodigal:002006	CDS	799637	801127	.	-	0	ID=CNGJAAPB_00746;eC_number=4.3.2.1;Name=argH_1;db_xref=COG:COG0165;gene=argH_1;inference=ab initio prediction:Prodigal:002006,similar to AA sequence:UniProtKB:Q9LAE5;locus_tag=CNGJAAPB_00746;product=Argininosuccinate lyase
CP003811.1	Prodigal:002006	CDS	801221	802156	.	-	0	ID=CNGJAAPB_00747;Name=oxyR_1;gene=oxyR_1;inference=ab initio prediction:Prodigal:002006,similar to AA sequence:UniProtKB:P0ACQ4;locus_tag=CNGJAAPB_00747;product=Hydrogen peroxide-inducible genes activator
CP003811.1	Prodigal:002006	CDS	802290	803879	.	+	0	ID=CNGJAAPB_00748;eC_number=1.11.1.6;Name=katA;db_xref=COG:COG0753;gene=katA;inference=ab initio prediction:Prodigal:002006,similar to AA sequence:UniProtKB:Q59337;locus_tag=CNGJAAPB_00748;product=Catalase
CP003811.1	Prodigal:002006	CDS	803965	804441	.	+	0	ID=CNGJAAPB_00749;inference=ab initio prediction:Prodigal:002006;locus_tag=CNGJAAPB_00749;product=hypothetical protein
CP003811.1	Prodigal:002006	CDS	804393	805637	.	-	0	ID=CNGJAAPB_00750;Name=yycB;db_xref=COG:COG2807;gene=yycB;inference=ab initio prediction:Prodigal:002006,similar to AA sequence:UniProtKB:P37482;locus_tag=CNGJAAPB_00750;product=putative transporter YycB
CP003811.1	Prodigal:002006	CDS	805634	807289	.	-	0	ID=CNGJAAPB_00751;eC_number=2.3.1.269;Name=lnt;db_xref=COG:COG0815;gene=lnt;inference=ab initio prediction:Prodigal:002006,similar to AA sequence:UniProtKB:Q8FJY4;locus_tag=CNGJAAPB_00751;product=Apolipoprotein N-acyltransferase
CP003811.1	Prodigal:002006	CDS	807354	808487	.	-	0	ID=CNGJAAPB_00752;inference=ab initio prediction:Prodigal:002006;locus_tag=CNGJAAPB_00752;product=hypothetical protein
CP003811.1	Prodigal:002006	CDS	808524	809003	.	-	0	ID=CNGJAAPB_00753;eC_number=3.1.-.-;Name=ybeY;db_xref=COG:COG0319;gene=ybeY;inference=ab initio prediction:Prodigal:002006,similar to AA sequence:UniProtKB:P71335;locus_tag=CNGJAAPB_00753;product=Endoribonuclease YbeY
CP003811.1	Prodigal:002006	CDS	809006	810112	.	-	0	ID=CNGJAAPB_00754;db_xref=COG:COG1702;inference=ab initio prediction:Prodigal:002006,similar to AA sequence:UniProtKB:P9WIA3;locus_tag=CNGJAAPB_00754;product=PhoH-like protein
CP003811.1	Prodigal:002006	CDS	810150	811487	.	-	0	ID=CNGJAAPB_00755;eC_number=2.8.4.3;Name=miaB;db_xref=COG:COG0621;gene=miaB;inference=ab initio prediction:Prodigal:002006,similar to AA sequence:UniProtKB:Q9RCI2;locus_tag=CNGJAAPB_00755;product=tRNA-2-methylthio-N(6)-dimethylallyladenosine synthase
CP003811.1	Prodigal:002006	CDS	811655	813391	.	-	0	ID=CNGJAAPB_00756;Name=glcA_1;db_xref=COG:COG1620;gene=glcA_1;inference=ab initio prediction:Prodigal:002006,similar to AA sequence:UniProtKB:Q46839;locus_tag=CNGJAAPB_00756;product=Glycolate permease GlcA
CP003811.1	Prodigal:002006	CDS	813690	813935	.	+	0	ID=CNGJAAPB_00757;inference=ab initio prediction:Prodigal:002006;locus_tag=CNGJAAPB_00757;product=hypothetical protein
CP003811.1	Prodigal:002006	CDS	814059	814928	.	-	0	ID=CNGJAAPB_00758;inference=ab initio prediction:Prodigal:002006;locus_tag=CNGJAAPB_00758;product=hypothetical protein
CP003811.1	Prodigal:002006	CDS	814933	815448	.	-	0	ID=CNGJAAPB_00759;eC_number=2.3.1.189;Name=mshD;gene=mshD;inference=ab initio prediction:Prodigal:002006,protein motif:HAMAP:MF_01698;locus_tag=CNGJAAPB_00759;product=Mycothiol acetyltransferase
CP003811.1	Prodigal:002006	CDS	815445	816119	.	-	0	ID=CNGJAAPB_00760;Name=tsaB;db_xref=COG:COG1214;gene=tsaB;inference=ab initio prediction:Prodigal:002006,similar to AA sequence:UniProtKB:Q7CQE0;locus_tag=CNGJAAPB_00760;product=tRNA threonylcarbamoyladenosine biosynthesis protein TsaB
CP003811.1	Prodigal:002006	CDS	816475	817041	.	-	0	ID=CNGJAAPB_00761;Name=nfuA;gene=nfuA;inference=ab initio prediction:Prodigal:002006,protein motif:HAMAP:MF_01637;locus_tag=CNGJAAPB_00761;product=Fe/S biogenesis protein NfuA
CP003811.1	Prodigal:002006	CDS	817210	817686	.	+	0	ID=CNGJAAPB_00762;inference=ab initio prediction:Prodigal:002006;locus_tag=CNGJAAPB_00762;product=hypothetical protein
CP003811.1	Prodigal:002006	CDS	817809	818216	.	+	0	ID=CNGJAAPB_00763;inference=ab initio prediction:Prodigal:002006;locus_tag=CNGJAAPB_00763;product=hypothetical protein
CP003811.1	Prodigal:002006	CDS	818386	819051	.	+	0	ID=CNGJAAPB_00764;eC_number=3.1.3.101;Name=vldH;gene=vldH;inference=ab initio prediction:Prodigal:002006,similar to AA sequence:UniProtKB:Q15JF8;locus_tag=CNGJAAPB_00764;product=Validoxylamine A 7'-phosphate phosphatase
CP003811.1	Prodigal:002006	CDS	819242	819448	.	+	0	ID=CNGJAAPB_00765;inference=ab initio prediction:Prodigal:002006;locus_tag=CNGJAAPB_00765;product=hypothetical protein
CP003811.1	Prodigal:002006	CDS	819861	820154	.	-	0	ID=CNGJAAPB_00766;inference=ab initio prediction:Prodigal:002006;locus_tag=CNGJAAPB_00766;product=hypothetical protein
CP003811.1	Prodigal:002006	CDS	820243	820362	.	+	0	ID=CNGJAAPB_00767;inference=ab initio prediction:Prodigal:002006;locus_tag=CNGJAAPB_00767;product=hypothetical protein
CP003811.1	Prodigal:002006	CDS	820323	820703	.	-	0	ID=CNGJAAPB_00768;inference=ab initio prediction:Prodigal:002006;locus_tag=CNGJAAPB_00768;product=hypothetical protein
CP003811.1	Prodigal:002006	CDS	821533	821727	.	+	0	ID=CNGJAAPB_00769;inference=ab initio prediction:Prodigal:002006;locus_tag=CNGJAAPB_00769;product=hypothetical protein
CP003811.1	Prodigal:002006	CDS	821724	823121	.	+	0	ID=CNGJAAPB_00770;eC_number=3.5.1.131;Name=atzE;gene=atzE;inference=ab initio prediction:Prodigal:002006,similar to AA sequence:UniProtKB:Q936X3;locus_tag=CNGJAAPB_00770;product=1-carboxybiuret hydrolase subunit AtzE
CP003811.1	Prodigal:002006	CDS	823121	823504	.	+	0	ID=CNGJAAPB_00771;inference=ab initio prediction:Prodigal:002006;locus_tag=CNGJAAPB_00771;product=hypothetical protein
CP003811.1	Prodigal:002006	CDS	823614	825236	.	+	0	ID=CNGJAAPB_00772;Name=dppA_1;db_xref=COG:COG0747;gene=dppA_1;inference=ab initio prediction:Prodigal:002006,similar to AA sequence:UniProtKB:P23847;locus_tag=CNGJAAPB_00772;product=Periplasmic dipeptide transport protein
CP003811.1	Prodigal:002006	CDS	825495	826448	.	+	0	ID=CNGJAAPB_00773;Name=gsiC_1;db_xref=COG:COG0601;gene=gsiC_1;inference=ab initio prediction:Prodigal:002006,similar to AA sequence:UniProtKB:P75798;locus_tag=CNGJAAPB_00773;product=Glutathione transport system permease protein GsiC
CP003811.1	Prodigal:002006	CDS	826463	827398	.	+	0	ID=CNGJAAPB_00774;Name=gsiD_1;db_xref=COG:COG1173;gene=gsiD_1;inference=ab initio prediction:Prodigal:002006,similar to AA sequence:UniProtKB:P75799;locus_tag=CNGJAAPB_00774;product=Glutathione transport system permease protein GsiD
CP003811.1	Prodigal:002006	CDS	827395	828450	.	+	0	ID=CNGJAAPB_00775;eC_number=7.6.2.8;Name=btuD_1;gene=btuD_1;inference=ab initio prediction:Prodigal:002006,protein motif:HAMAP:MF_01005;locus_tag=CNGJAAPB_00775;product=Vitamin B12 import ATP-binding protein BtuD
CP003811.1	Prodigal:002006	CDS	828459	829496	.	+	0	ID=CNGJAAPB_00776;Name=oppD_1;db_xref=COG:COG0444;gene=oppD_1;inference=ab initio prediction:Prodigal:002006,similar to AA sequence:UniProtKB:P24136;locus_tag=CNGJAAPB_00776;product=Oligopeptide transport ATP-binding protein OppD
CP003811.1	Prodigal:002006	CDS	829585	830844	.	+	0	ID=CNGJAAPB_00777;inference=ab initio prediction:Prodigal:002006;locus_tag=CNGJAAPB_00777;product=hypothetical protein
CP003811.1	Prodigal:002006	CDS	831132	831437	.	+	0	ID=CNGJAAPB_00778;inference=ab initio prediction:Prodigal:002006;locus_tag=CNGJAAPB_00778;product=hypothetical protein
CP003811.1	Prodigal:002006	CDS	831412	832917	.	-	0	ID=CNGJAAPB_00779;Name=gabR;db_xref=COG:COG1167;gene=gabR;inference=ab initio prediction:Prodigal:002006,similar to AA sequence:UniProtKB:P94426;locus_tag=CNGJAAPB_00779;product=HTH-type transcriptional regulatory protein GabR
CP003811.1	Prodigal:002006	CDS	833016	833642	.	+	0	ID=CNGJAAPB_00780;Name=paiB;db_xref=COG:COG2808;gene=paiB;inference=ab initio prediction:Prodigal:002006,similar to AA sequence:UniProtKB:P21341;locus_tag=CNGJAAPB_00780;product=Protease synthase and sporulation protein PAI 2
CP003811.1	Prodigal:002006	CDS	833639	834355	.	+	0	ID=CNGJAAPB_00781;inference=ab initio prediction:Prodigal:002006;locus_tag=CNGJAAPB_00781;product=hypothetical protein
CP003811.1	Aragorn:001002	tRNA	835350	835433	.	-	.	ID=CNGJAAPB_00782;inference=COORDINATES:profile:Aragorn:001002;locus_tag=CNGJAAPB_00782;product=tRNA-Arg(gcg)
CP003811.1	Prodigal:002006	CDS	835907	837334	.	-	0	ID=CNGJAAPB_00783;eC_number=4.2.99.20;Name=menH_1;gene=menH_1;inference=ab initio prediction:Prodigal:002006,protein motif:HAMAP:MF_01660;locus_tag=CNGJAAPB_00783;product=2-succinyl-6-hydroxy-2%2C4-cyclohexadiene-1-carboxylate synthase
CP003811.1	Prodigal:002006	CDS	837457	838212	.	+	0	ID=CNGJAAPB_00784;inference=ab initio prediction:Prodigal:002006;locus_tag=CNGJAAPB_00784;product=hypothetical protein
CP003811.1	Prodigal:002006	CDS	838262	839962	.	-	0	ID=CNGJAAPB_00785;eC_number=3.1.11.6;Name=xseA_1;db_xref=COG:COG1570;gene=xseA_1;inference=ab initio prediction:Prodigal:002006,similar to AA sequence:UniProtKB:P04994;locus_tag=CNGJAAPB_00785;product=Exodeoxyribonuclease 7 large subunit
CP003811.1	Prodigal:002006	CDS	840043	841515	.	-	0	ID=CNGJAAPB_00786;Name=bmr3_1;gene=bmr3_1;inference=ab initio prediction:Prodigal:002006,similar to AA sequence:UniProtKB:P96712;locus_tag=CNGJAAPB_00786;product=Multidrug resistance protein 3
CP003811.1	Prodigal:002006	CDS	841680	842996	.	-	0	ID=CNGJAAPB_00787;Name=proP_2;gene=proP_2;inference=ab initio prediction:Prodigal:002006,similar to AA sequence:UniProtKB:P0C0L7;locus_tag=CNGJAAPB_00787;product=Proline/betaine transporter
CP003811.1	Prodigal:002006	CDS	842996	843202	.	-	0	ID=CNGJAAPB_00788;inference=ab initio prediction:Prodigal:002006;locus_tag=CNGJAAPB_00788;product=hypothetical protein
CP003811.1	Prodigal:002006	CDS	843270	843527	.	-	0	ID=CNGJAAPB_00789;inference=ab initio prediction:Prodigal:002006;locus_tag=CNGJAAPB_00789;product=hypothetical protein
CP003811.1	Prodigal:002006	CDS	843637	843900	.	-	0	ID=CNGJAAPB_00790;inference=ab initio prediction:Prodigal:002006;locus_tag=CNGJAAPB_00790;product=hypothetical protein
CP003811.1	Prodigal:002006	CDS	844043	844282	.	-	0	ID=CNGJAAPB_00791;inference=ab initio prediction:Prodigal:002006;locus_tag=CNGJAAPB_00791;product=hypothetical protein
CP003811.1	Prodigal:002006	CDS	844440	845456	.	+	0	ID=CNGJAAPB_00792;eC_number=5.1.3.7;Name=wbgU;gene=wbgU;inference=ab initio prediction:Prodigal:002006,similar to AA sequence:UniProtKB:Q7BJX9;locus_tag=CNGJAAPB_00792;product=UDP-N-acetylglucosamine 4-epimerase
CP003811.1	Prodigal:002006	CDS	845703	846068	.	+	0	ID=CNGJAAPB_00793;db_xref=COG:COG3474;inference=ab initio prediction:Prodigal:002006,similar to AA sequence:UniProtKB:D5QVH0;locus_tag=CNGJAAPB_00793;product=Cytochrome c-554
CP003811.1	Prodigal:002006	CDS	846135	846653	.	-	0	ID=CNGJAAPB_00794;inference=ab initio prediction:Prodigal:002006;locus_tag=CNGJAAPB_00794;product=hypothetical protein
CP003811.1	Prodigal:002006	CDS	846782	847726	.	-	0	ID=CNGJAAPB_00795;Name=xerD_1;gene=xerD_1;inference=ab initio prediction:Prodigal:002006,similar to AA sequence:UniProtKB:Q2YR40;locus_tag=CNGJAAPB_00795;product=Tyrosine recombinase XerD
CP003811.1	Prodigal:002006	CDS	847723	847875	.	-	0	ID=CNGJAAPB_00796;inference=ab initio prediction:Prodigal:002006;locus_tag=CNGJAAPB_00796;product=hypothetical protein
CP003811.1	Prodigal:002006	CDS	848131	848742	.	+	0	ID=CNGJAAPB_00797;eC_number=2.7.1.71;Name=aroK_1;db_xref=COG:COG0703;gene=aroK_1;inference=ab initio prediction:Prodigal:002006,similar to AA sequence:UniProtKB:P0A6D7;locus_tag=CNGJAAPB_00797;product=Shikimate kinase 1
CP003811.1	Prodigal:002006	CDS	848762	849907	.	+	0	ID=CNGJAAPB_00798;eC_number=4.2.3.4;Name=aroB;db_xref=COG:COG0337;gene=aroB;inference=ab initio prediction:Prodigal:002006,similar to AA sequence:UniProtKB:Q9KNV2;locus_tag=CNGJAAPB_00798;product=3-dehydroquinate synthase
CP003811.1	Aragorn:001002	tRNA	850018	850093	.	+	.	ID=CNGJAAPB_00799;inference=COORDINATES:profile:Aragorn:001002;locus_tag=CNGJAAPB_00799;product=tRNA-Thr(cgt)
CP003811.1	Prodigal:002006	CDS	850902	852380	.	+	0	ID=CNGJAAPB_00800;Name=bdlA_2;db_xref=COG:COG0840;gene=bdlA_2;inference=ab initio prediction:Prodigal:002006,similar to AA sequence:UniProtKB:Q9I3S1;locus_tag=CNGJAAPB_00800;product=Biofilm dispersion protein BdlA
CP003811.1	Prodigal:002006	CDS	852493	852963	.	-	0	ID=CNGJAAPB_00801;inference=ab initio prediction:Prodigal:002006;locus_tag=CNGJAAPB_00801;product=hypothetical protein
CP003811.1	Prodigal:002006	CDS	853122	853313	.	+	0	ID=CNGJAAPB_00802;inference=ab initio prediction:Prodigal:002006;locus_tag=CNGJAAPB_00802;product=hypothetical protein
CP003811.1	Prodigal:002006	CDS	853310	853726	.	+	0	ID=CNGJAAPB_00803;inference=ab initio prediction:Prodigal:002006;locus_tag=CNGJAAPB_00803;product=hypothetical protein
CP003811.1	Prodigal:002006	CDS	853735	853932	.	-	0	ID=CNGJAAPB_00804;inference=ab initio prediction:Prodigal:002006;locus_tag=CNGJAAPB_00804;product=hypothetical protein
CP003811.1	Prodigal:002006	CDS	854073	854444	.	-	0	ID=CNGJAAPB_00805;inference=ab initio prediction:Prodigal:002006;locus_tag=CNGJAAPB_00805;product=hypothetical protein
CP003811.1	Prodigal:002006	CDS	854538	854873	.	-	0	ID=CNGJAAPB_00806;inference=ab initio prediction:Prodigal:002006;locus_tag=CNGJAAPB_00806;product=hypothetical protein
CP003811.1	Prodigal:002006	CDS	855123	855401	.	-	0	ID=CNGJAAPB_00807;inference=ab initio prediction:Prodigal:002006;locus_tag=CNGJAAPB_00807;product=hypothetical protein
CP003811.1	Prodigal:002006	CDS	855869	856582	.	-	0	ID=CNGJAAPB_00808;inference=ab initio prediction:Prodigal:002006;locus_tag=CNGJAAPB_00808;product=hypothetical protein
CP003811.1	Prodigal:002006	CDS	856643	858397	.	-	0	ID=CNGJAAPB_00809;Name=mrpD;db_xref=COG:COG0651;gene=mrpD;inference=ab initio prediction:Prodigal:002006,similar to AA sequence:UniProtKB:Q9RGZ2;locus_tag=CNGJAAPB_00809;product=Na(+)/H(+) antiporter subunit D
CP003811.1	Prodigal:002006	CDS	858394	858801	.	-	0	ID=CNGJAAPB_00810;Name=mrpC;db_xref=COG:COG1006;gene=mrpC;inference=ab initio prediction:Prodigal:002006,similar to AA sequence:UniProtKB:Q9RGZ3;locus_tag=CNGJAAPB_00810;product=Na(+)/H(+) antiporter subunit C
CP003811.1	Prodigal:002006	CDS	858798	859574	.	-	0	ID=CNGJAAPB_00811;inference=ab initio prediction:Prodigal:002006;locus_tag=CNGJAAPB_00811;product=hypothetical protein
CP003811.1	Prodigal:002006	CDS	859571	859822	.	-	0	ID=CNGJAAPB_00812;inference=ab initio prediction:Prodigal:002006;locus_tag=CNGJAAPB_00812;product=hypothetical protein
CP003811.1	Prodigal:002006	CDS	859819	860103	.	-	0	ID=CNGJAAPB_00813;inference=ab initio prediction:Prodigal:002006;locus_tag=CNGJAAPB_00813;product=hypothetical protein
CP003811.1	Prodigal:002006	CDS	860100	860351	.	-	0	ID=CNGJAAPB_00814;inference=ab initio prediction:Prodigal:002006;locus_tag=CNGJAAPB_00814;product=hypothetical protein
CP003811.1	Prodigal:002006	CDS	860348	860836	.	-	0	ID=CNGJAAPB_00815;inference=ab initio prediction:Prodigal:002006;locus_tag=CNGJAAPB_00815;product=hypothetical protein
CP003811.1	Prodigal:002006	CDS	860968	861537	.	+	0	ID=CNGJAAPB_00816;eC_number=3.6.1.-;Name=nudK_1;gene=nudK_1;inference=ab initio prediction:Prodigal:002006,similar to AA sequence:UniProtKB:P37128;locus_tag=CNGJAAPB_00816;product=GDP-mannose pyrophosphatase NudK
CP003811.1	Prodigal:002006	CDS	861740	862909	.	+	0	ID=CNGJAAPB_00817;eC_number=2.3.1.16;Name=fadA_2;gene=fadA_2;inference=ab initio prediction:Prodigal:002006,protein motif:HAMAP:MF_01620;locus_tag=CNGJAAPB_00817;product=3-ketoacyl-CoA thiolase
CP003811.1	Prodigal:002006	CDS	863142	864434	.	-	0	ID=CNGJAAPB_00818;eC_number=2.5.1.-;db_xref=COG:COG2873;inference=ab initio prediction:Prodigal:002006,similar to AA sequence:UniProtKB:Q9WZY4;locus_tag=CNGJAAPB_00818;product=O-acetyl-L-homoserine sulfhydrylase
CP003811.1	Prodigal:002006	CDS	864494	864880	.	-	0	ID=CNGJAAPB_00819;Name=cckA_2;gene=cckA_2;inference=ab initio prediction:Prodigal:002006,similar to AA sequence:UniProtKB:P0DOA0;locus_tag=CNGJAAPB_00819;product=Sensor kinase CckA
CP003811.1	Prodigal:002006	CDS	864966	865622	.	-	0	ID=CNGJAAPB_00820;inference=ab initio prediction:Prodigal:002006;locus_tag=CNGJAAPB_00820;product=hypothetical protein
CP003811.1	Prodigal:002006	CDS	865896	867065	.	+	0	ID=CNGJAAPB_00821;eC_number=2.8.1.7;Name=iscS;db_xref=COG:COG1104;gene=iscS;inference=ab initio prediction:Prodigal:002006,similar to AA sequence:UniProtKB:P0A6B7;locus_tag=CNGJAAPB_00821;product=Cysteine desulfurase IscS
CP003811.1	Prodigal:002006	CDS	867134	868603	.	+	0	ID=CNGJAAPB_00822;Name=sufB;db_xref=COG:COG0719;gene=sufB;inference=ab initio prediction:Prodigal:002006,similar to AA sequence:UniProtKB:P77522;locus_tag=CNGJAAPB_00822;product=FeS cluster assembly protein SufB
CP003811.1	Prodigal:002006	CDS	868629	868868	.	+	0	ID=CNGJAAPB_00823;inference=ab initio prediction:Prodigal:002006;locus_tag=CNGJAAPB_00823;product=hypothetical protein
CP003811.1	Prodigal:002006	CDS	868884	869636	.	+	0	ID=CNGJAAPB_00824;Name=sufC;db_xref=COG:COG0396;gene=sufC;inference=ab initio prediction:Prodigal:002006,similar to AA sequence:UniProtKB:P77499;locus_tag=CNGJAAPB_00824;product=putative ATP-dependent transporter SufC
CP003811.1	Prodigal:002006	CDS	869640	870962	.	+	0	ID=CNGJAAPB_00825;Name=sufD;db_xref=COG:COG0719;gene=sufD;inference=ab initio prediction:Prodigal:002006,similar to AA sequence:UniProtKB:P77689;locus_tag=CNGJAAPB_00825;product=FeS cluster assembly protein SufD
CP003811.1	Prodigal:002006	CDS	871150	872394	.	+	0	ID=CNGJAAPB_00826;eC_number=2.8.1.7;Name=sufS_1;db_xref=COG:COG0520;gene=sufS_1;inference=ab initio prediction:Prodigal:002006,similar to AA sequence:UniProtKB:Q9EXP2;locus_tag=CNGJAAPB_00826;product=Cysteine desulfurase
CP003811.1	Prodigal:002006	CDS	872447	872830	.	+	0	ID=CNGJAAPB_00827;inference=ab initio prediction:Prodigal:002006;locus_tag=CNGJAAPB_00827;product=hypothetical protein
CP003811.1	Prodigal:002006	CDS	873076	873405	.	+	0	ID=CNGJAAPB_00828;inference=ab initio prediction:Prodigal:002006;locus_tag=CNGJAAPB_00828;product=hypothetical protein
CP003811.1	Prodigal:002006	CDS	873392	873481	.	-	0	ID=CNGJAAPB_00829;inference=ab initio prediction:Prodigal:002006;locus_tag=CNGJAAPB_00829;product=hypothetical protein
CP003811.1	Prodigal:002006	CDS	873705	874016	.	+	0	ID=CNGJAAPB_00830;inference=ab initio prediction:Prodigal:002006;locus_tag=CNGJAAPB_00830;product=hypothetical protein
CP003811.1	Prodigal:002006	CDS	874288	874539	.	+	0	ID=CNGJAAPB_00831;inference=ab initio prediction:Prodigal:002006;locus_tag=CNGJAAPB_00831;product=hypothetical protein
CP003811.1	Prodigal:002006	CDS	874716	875648	.	+	0	ID=CNGJAAPB_00832;Name=yadG;db_xref=COG:COG1131;gene=yadG;inference=ab initio prediction:Prodigal:002006,similar to AA sequence:UniProtKB:P36879;locus_tag=CNGJAAPB_00832;product=putative ABC transporter ATP-binding protein YadG
CP003811.1	Prodigal:002006	CDS	875645	876424	.	+	0	ID=CNGJAAPB_00833;Name=yadH;db_xref=COG:COG0842;gene=yadH;inference=ab initio prediction:Prodigal:002006,similar to AA sequence:UniProtKB:P0AFN6;locus_tag=CNGJAAPB_00833;product=Inner membrane transport permease YadH
CP003811.1	Prodigal:002006	CDS	876429	877226	.	-	0	ID=CNGJAAPB_00834;eC_number=4.2.99.20;Name=menH_2;gene=menH_2;inference=ab initio prediction:Prodigal:002006,protein motif:HAMAP:MF_01660;locus_tag=CNGJAAPB_00834;product=2-succinyl-6-hydroxy-2%2C4-cyclohexadiene-1-carboxylate synthase
CP003811.1	Prodigal:002006	CDS	877310	878152	.	+	0	ID=CNGJAAPB_00835;inference=ab initio prediction:Prodigal:002006;locus_tag=CNGJAAPB_00835;product=hypothetical protein
CP003811.1	Prodigal:002006	CDS	878139	878852	.	-	0	ID=CNGJAAPB_00836;Name=sfsA;db_xref=COG:COG1489;gene=sfsA;inference=ab initio prediction:Prodigal:002006,similar to AA sequence:UniProtKB:P0A823;locus_tag=CNGJAAPB_00836;product=Sugar fermentation stimulation protein A
CP003811.1	Prodigal:002006	CDS	878930	879670	.	+	0	ID=CNGJAAPB_00837;Name=cinA;db_xref=COG:COG1058;gene=cinA;inference=ab initio prediction:Prodigal:002006,similar to AA sequence:UniProtKB:P9WPE3;locus_tag=CNGJAAPB_00837;product=CinA-like protein
CP003811.1	Prodigal:002006	CDS	879721	880590	.	+	0	ID=CNGJAAPB_00838;Name=yfdC;db_xref=COG:COG2116;gene=yfdC;inference=ab initio prediction:Prodigal:002006,similar to AA sequence:UniProtKB:P37327;locus_tag=CNGJAAPB_00838;product=Inner membrane protein YfdC
CP003811.1	Prodigal:002006	CDS	880786	881274	.	-	0	ID=CNGJAAPB_00839;Name=atpF;db_xref=COG:COG0711;gene=atpF;inference=ab initio prediction:Prodigal:002006,similar to AA sequence:UniProtKB:O05333;locus_tag=CNGJAAPB_00839;product=ATP synthase subunit b
CP003811.1	Prodigal:002006	CDS	881288	881866	.	-	0	ID=CNGJAAPB_00840;Name=atpG_2;gene=atpG_2;inference=ab initio prediction:Prodigal:002006,similar to AA sequence:UniProtKB:O05332;locus_tag=CNGJAAPB_00840;product=ATP synthase subunit b'
CP003811.1	Prodigal:002006	CDS	882013	882240	.	-	0	ID=CNGJAAPB_00841;Name=atpE;gene=atpE;inference=ab initio prediction:Prodigal:002006,similar to AA sequence:UniProtKB:O05331;locus_tag=CNGJAAPB_00841;product=ATP synthase subunit c
CP003811.1	Prodigal:002006	CDS	882316	883071	.	-	0	ID=CNGJAAPB_00842;Name=atpB_1;db_xref=COG:COG0356;gene=atpB_1;inference=ab initio prediction:Prodigal:002006,similar to AA sequence:UniProtKB:O05330;locus_tag=CNGJAAPB_00842;product=ATP synthase subunit a
CP003811.1	Prodigal:002006	CDS	883146	883520	.	-	0	ID=CNGJAAPB_00843;inference=ab initio prediction:Prodigal:002006;locus_tag=CNGJAAPB_00843;product=hypothetical protein
CP003811.1	Prodigal:002006	CDS	883712	884356	.	-	0	ID=CNGJAAPB_00844;inference=ab initio prediction:Prodigal:002006;locus_tag=CNGJAAPB_00844;product=hypothetical protein
CP003811.1	Prodigal:002006	CDS	884446	884928	.	-	0	ID=CNGJAAPB_00845;inference=ab initio prediction:Prodigal:002006;locus_tag=CNGJAAPB_00845;product=hypothetical protein
CP003811.1	Prodigal:002006	CDS	885049	886383	.	+	0	ID=CNGJAAPB_00846;eC_number=4.2.99.18;Name=nth_1;gene=nth_1;inference=ab initio prediction:Prodigal:002006,protein motif:HAMAP:MF_00942;locus_tag=CNGJAAPB_00846;product=Endonuclease III
CP003811.1	Prodigal:002006	CDS	886593	887630	.	-	0	ID=CNGJAAPB_00847;inference=ab initio prediction:Prodigal:002006;locus_tag=CNGJAAPB_00847;product=hypothetical protein
CP003811.1	Prodigal:002006	CDS	888369	888719	.	+	0	ID=CNGJAAPB_00848;eC_number=4.2.2.-;Name=rlpA_1;gene=rlpA_1;inference=ab initio prediction:Prodigal:002006,protein motif:HAMAP:MF_02071;locus_tag=CNGJAAPB_00848;product=Endolytic peptidoglycan transglycosylase RlpA
CP003811.1	Prodigal:002006	CDS	888843	889157	.	+	0	ID=CNGJAAPB_00849;inference=ab initio prediction:Prodigal:002006;locus_tag=CNGJAAPB_00849;product=hypothetical protein
CP003811.1	Prodigal:002006	CDS	889238	889474	.	+	0	ID=CNGJAAPB_00850;inference=ab initio prediction:Prodigal:002006;locus_tag=CNGJAAPB_00850;product=hypothetical protein
CP003811.1	Prodigal:002006	CDS	889541	891343	.	+	0	ID=CNGJAAPB_00851;Name=uup;db_xref=COG:COG0488;gene=uup;inference=ab initio prediction:Prodigal:002006,similar to AA sequence:UniProtKB:P43672;locus_tag=CNGJAAPB_00851;product=ABC transporter ATP-binding protein uup
CP003811.1	Prodigal:002006	CDS	891388	892887	.	+	0	ID=CNGJAAPB_00852;eC_number=3.4.17.19;db_xref=COG:COG2317;inference=ab initio prediction:Prodigal:002006,similar to AA sequence:UniProtKB:Q5SLM3;locus_tag=CNGJAAPB_00852;product=Thermostable carboxypeptidase 1
CP003811.1	Prodigal:002006	CDS	892927	896403	.	-	0	ID=CNGJAAPB_00853;inference=ab initio prediction:Prodigal:002006;locus_tag=CNGJAAPB_00853;product=hypothetical protein
CP003811.1	Prodigal:002006	CDS	896426	897664	.	-	0	ID=CNGJAAPB_00854;eC_number=3.1.4.53;Name=cpdA_1;gene=cpdA_1;inference=ab initio prediction:Prodigal:002006,protein motif:HAMAP:MF_00905;locus_tag=CNGJAAPB_00854;product=3'%2C5'-cyclic adenosine monophosphate phosphodiesterase CpdA
CP003811.1	Prodigal:002006	CDS	897933	898718	.	+	0	ID=CNGJAAPB_00855;inference=ab initio prediction:Prodigal:002006;locus_tag=CNGJAAPB_00855;product=hypothetical protein
CP003811.1	Prodigal:002006	CDS	898636	900105	.	-	0	ID=CNGJAAPB_00856;eC_number=2.7.8.-;Name=clsA_2;db_xref=COG:COG1502;gene=clsA_2;inference=ab initio prediction:Prodigal:002006,similar to AA sequence:UniProtKB:P71040;locus_tag=CNGJAAPB_00856;product=Major cardiolipin synthase ClsA
CP003811.1	Prodigal:002006	CDS	900139	900450	.	-	0	ID=CNGJAAPB_00857;inference=ab initio prediction:Prodigal:002006;locus_tag=CNGJAAPB_00857;product=hypothetical protein
CP003811.1	Prodigal:002006	CDS	900588	901397	.	-	0	ID=CNGJAAPB_00858;eC_number=4.2.1.17;Name=dpgD;gene=dpgD;inference=ab initio prediction:Prodigal:002006,similar to AA sequence:UniProtKB:G4V4T7;locus_tag=CNGJAAPB_00858;product=Enoyl-CoA-hydratase
CP003811.1	Prodigal:002006	CDS	901574	902044	.	-	0	ID=CNGJAAPB_00859;inference=ab initio prediction:Prodigal:002006;locus_tag=CNGJAAPB_00859;product=hypothetical protein
CP003811.1	Prodigal:002006	CDS	902318	902743	.	+	0	ID=CNGJAAPB_00860;inference=ab initio prediction:Prodigal:002006;locus_tag=CNGJAAPB_00860;product=hypothetical protein
CP003811.1	Prodigal:002006	CDS	902759	903448	.	-	0	ID=CNGJAAPB_00861;eC_number=3.2.2.27;Name=ung;gene=ung;inference=ab initio prediction:Prodigal:002006,similar to AA sequence:UniProtKB:Q6GJ88;locus_tag=CNGJAAPB_00861;product=Uracil-DNA glycosylase
CP003811.1	Prodigal:002006	CDS	903733	904815	.	+	0	ID=CNGJAAPB_00862;eC_number=4.99.1.1;Name=hemH;db_xref=COG:COG0276;gene=hemH;inference=ab initio prediction:Prodigal:002006,similar to AA sequence:UniProtKB:P23871;locus_tag=CNGJAAPB_00862;product=Ferrochelatase
CP003811.1	Prodigal:002006	CDS	904909	905067	.	+	0	ID=CNGJAAPB_00863;inference=ab initio prediction:Prodigal:002006;locus_tag=CNGJAAPB_00863;product=hypothetical protein
CP003811.1	Prodigal:002006	CDS	905363	906277	.	-	0	ID=CNGJAAPB_00864;eC_number=5.2.1.8;db_xref=COG:COG0760;inference=ab initio prediction:Prodigal:002006,similar to AA sequence:UniProtKB:P40415;locus_tag=CNGJAAPB_00864;product=putative parvulin-type peptidyl-prolyl cis-trans isomerase
CP003811.1	Prodigal:002006	CDS	906539	909433	.	+	0	ID=CNGJAAPB_00865;Name=secA;db_xref=COG:COG0653;gene=secA;inference=ab initio prediction:Prodigal:002006,similar to AA sequence:UniProtKB:P52966;locus_tag=CNGJAAPB_00865;product=Protein translocase subunit SecA
CP003811.1	Prodigal:002006	CDS	909441	910112	.	+	0	ID=CNGJAAPB_00866;eC_number=6.3.3.3;Name=bioD;gene=bioD;inference=ab initio prediction:Prodigal:002006,protein motif:HAMAP:MF_00336;locus_tag=CNGJAAPB_00866;product=ATP-dependent dethiobiotin synthetase BioD
CP003811.1	Prodigal:002006	CDS	910239	912182	.	+	0	ID=CNGJAAPB_00867;Name=kup_1;gene=kup_1;inference=ab initio prediction:Prodigal:002006,protein motif:HAMAP:MF_01522;locus_tag=CNGJAAPB_00867;product=Low affinity potassium transport system protein kup
CP003811.1	Prodigal:002006	CDS	912490	912894	.	+	0	ID=CNGJAAPB_00868;inference=ab initio prediction:Prodigal:002006;locus_tag=CNGJAAPB_00868;product=hypothetical protein
CP003811.1	Prodigal:002006	CDS	913054	914454	.	+	0	ID=CNGJAAPB_00869;eC_number=3.3.1.1;Name=ahcY;gene=ahcY;inference=ab initio prediction:Prodigal:002006,similar to AA sequence:UniProtKB:A0A087WNH6;locus_tag=CNGJAAPB_00869;product=Adenosylhomocysteinase
CP003811.1	Prodigal:002006	CDS	914830	917424	.	+	0	ID=CNGJAAPB_00870;eC_number=2.7.13.3;Name=rcsC_8;gene=rcsC_8;inference=ab initio prediction:Prodigal:002006,protein motif:HAMAP:MF_00979;locus_tag=CNGJAAPB_00870;product=Sensor histidine kinase RcsC
CP003811.1	Prodigal:002006	CDS	917462	918694	.	+	0	ID=CNGJAAPB_00871;Name=entS_1;gene=entS_1;inference=ab initio prediction:Prodigal:002006,protein motif:HAMAP:MF_01436;locus_tag=CNGJAAPB_00871;product=Enterobactin exporter EntS
CP003811.1	Prodigal:002006	CDS	918905	920242	.	-	0	ID=CNGJAAPB_00872;Name=tolB;db_xref=COG:COG0823;gene=tolB;inference=ab initio prediction:Prodigal:002006,similar to AA sequence:UniProtKB:Q83F59;locus_tag=CNGJAAPB_00872;product=Tol-Pal system protein TolB
CP003811.1	Prodigal:002006	CDS	920309	921634	.	-	0	ID=CNGJAAPB_00873;inference=ab initio prediction:Prodigal:002006;locus_tag=CNGJAAPB_00873;product=hypothetical protein
CP003811.1	Prodigal:002006	CDS	921644	922090	.	-	0	ID=CNGJAAPB_00874;Name=exbD_1;db_xref=COG:COG0848;gene=exbD_1;inference=ab initio prediction:Prodigal:002006,similar to AA sequence:UniProtKB:P0ABV2;locus_tag=CNGJAAPB_00874;product=Biopolymer transport protein ExbD
CP003811.1	Prodigal:002006	CDS	922118	922834	.	-	0	ID=CNGJAAPB_00875;Name=tolQ;db_xref=COG:COG0811;gene=tolQ;inference=ab initio prediction:Prodigal:002006,similar to AA sequence:UniProtKB:P0ABU9;locus_tag=CNGJAAPB_00875;product=Tol-Pal system protein TolQ
CP003811.1	Prodigal:002006	CDS	923144	923932	.	+	0	ID=CNGJAAPB_00876;eC_number=4.1.3.39;Name=bphF;gene=bphF;inference=ab initio prediction:Prodigal:002006,similar to AA sequence:UniProtKB:O05151;locus_tag=CNGJAAPB_00876;product=4-hydroxy-2-oxovalerate aldolase
CP003811.1	Prodigal:002006	CDS	924038	924490	.	-	0	ID=CNGJAAPB_00877;eC_number=3.1.2.28;inference=ab initio prediction:Prodigal:002006,protein motif:HAMAP:MF_02101;locus_tag=CNGJAAPB_00877;product=1%2C4-dihydroxy-2-naphthoyl-CoA hydrolase
CP003811.1	Prodigal:002006	CDS	924581	925306	.	-	0	ID=CNGJAAPB_00878;inference=ab initio prediction:Prodigal:002006;locus_tag=CNGJAAPB_00878;product=hypothetical protein
CP003811.1	Prodigal:002006	CDS	925675	926730	.	-	0	ID=CNGJAAPB_00879;eC_number=3.6.4.12;Name=ruvB_1;db_xref=COG:COG2255;gene=ruvB_1;inference=ab initio prediction:Prodigal:002006,similar to AA sequence:UniProtKB:Q51426;locus_tag=CNGJAAPB_00879;product=Holliday junction ATP-dependent DNA helicase RuvB
CP003811.1	Prodigal:002006	CDS	926966	927196	.	+	0	ID=CNGJAAPB_00880;inference=ab initio prediction:Prodigal:002006;locus_tag=CNGJAAPB_00880;product=hypothetical protein
CP003811.1	Prodigal:002006	CDS	927345	927734	.	+	0	ID=CNGJAAPB_00881;inference=ab initio prediction:Prodigal:002006;locus_tag=CNGJAAPB_00881;product=hypothetical protein
CP003811.1	Prodigal:002006	CDS	927706	928062	.	-	0	ID=CNGJAAPB_00882;inference=ab initio prediction:Prodigal:002006;locus_tag=CNGJAAPB_00882;product=hypothetical protein
CP003811.1	Prodigal:002006	CDS	928136	929032	.	+	0	ID=CNGJAAPB_00883;inference=ab initio prediction:Prodigal:002006;locus_tag=CNGJAAPB_00883;product=hypothetical protein
CP003811.1	Prodigal:002006	CDS	929245	929931	.	+	0	ID=CNGJAAPB_00884;Name=rcsB;gene=rcsB;inference=ab initio prediction:Prodigal:002006,protein motif:HAMAP:MF_00981;locus_tag=CNGJAAPB_00884;product=Transcriptional regulatory protein RcsB
CP003811.1	Prodigal:002006	CDS	929967	931220	.	-	0	ID=CNGJAAPB_00885;inference=ab initio prediction:Prodigal:002006;locus_tag=CNGJAAPB_00885;product=hypothetical protein
CP003811.1	Prodigal:002006	CDS	931357	932520	.	+	0	ID=CNGJAAPB_00886;eC_number=2.4.1.290;Name=pglA;gene=pglA;inference=ab initio prediction:Prodigal:002006,similar to AA sequence:UniProtKB:Q0P9C9;locus_tag=CNGJAAPB_00886;product=N%2CN'-diacetylbacillosaminyl-diphospho-undecaprenol alpha-1%2C3-N-acetylgalactosaminyltransferase
CP003811.1	Prodigal:002006	CDS	932523	933182	.	+	0	ID=CNGJAAPB_00887;inference=ab initio prediction:Prodigal:002006;locus_tag=CNGJAAPB_00887;product=hypothetical protein
CP003811.1	Prodigal:002006	CDS	933160	933933	.	+	0	ID=CNGJAAPB_00888;inference=ab initio prediction:Prodigal:002006;locus_tag=CNGJAAPB_00888;product=hypothetical protein
CP003811.1	Prodigal:002006	CDS	934001	934615	.	+	0	ID=CNGJAAPB_00889;Name=yceJ_1;db_xref=COG:COG3038;gene=yceJ_1;inference=ab initio prediction:Prodigal:002006,similar to AA sequence:UniProtKB:P75925;locus_tag=CNGJAAPB_00889;product=Cytochrome b561 
CP003811.1	Prodigal:002006	CDS	934635	935522	.	-	0	ID=CNGJAAPB_00890;inference=ab initio prediction:Prodigal:002006;locus_tag=CNGJAAPB_00890;product=hypothetical protein
CP003811.1	Prodigal:002006	CDS	935519	936490	.	-	0	ID=CNGJAAPB_00891;eC_number=1.1.1.215;db_xref=COG:COG1052;inference=ab initio prediction:Prodigal:002006,similar to AA sequence:UniProtKB:Q5FTU6;locus_tag=CNGJAAPB_00891;product=2-ketogluconate reductase
CP003811.1	Prodigal:002006	CDS	936733	938145	.	+	0	ID=CNGJAAPB_00892;eC_number=4.2.1.33;Name=leuC1;db_xref=COG:COG0065;gene=leuC1;inference=ab initio prediction:Prodigal:002006,similar to AA sequence:UniProtKB:P15717;locus_tag=CNGJAAPB_00892;product=3-isopropylmalate dehydratase large subunit 1
CP003811.1	Aragorn:001002	tRNA	938213	938297	.	+	.	ID=CNGJAAPB_00893;inference=COORDINATES:profile:Aragorn:001002;locus_tag=CNGJAAPB_00893;product=tRNA-Leu(cag)
CP003811.1	Prodigal:002006	CDS	938380	940143	.	+	0	ID=CNGJAAPB_00894;Name=xerC_1;gene=xerC_1;inference=ab initio prediction:Prodigal:002006,protein motif:HAMAP:MF_01808;locus_tag=CNGJAAPB_00894;product=Tyrosine recombinase XerC
CP003811.1	Prodigal:002006	CDS	940195	941181	.	-	0	ID=CNGJAAPB_00895;inference=ab initio prediction:Prodigal:002006;locus_tag=CNGJAAPB_00895;product=hypothetical protein
CP003811.1	Prodigal:002006	CDS	941178	942263	.	-	0	ID=CNGJAAPB_00896;inference=ab initio prediction:Prodigal:002006;locus_tag=CNGJAAPB_00896;product=hypothetical protein
CP003811.1	Prodigal:002006	CDS	943693	944502	.	+	0	ID=CNGJAAPB_00897;inference=ab initio prediction:Prodigal:002006;locus_tag=CNGJAAPB_00897;product=hypothetical protein
CP003811.1	Prodigal:002006	CDS	944502	945680	.	+	0	ID=CNGJAAPB_00898;inference=ab initio prediction:Prodigal:002006;locus_tag=CNGJAAPB_00898;product=hypothetical protein
CP003811.1	Prodigal:002006	CDS	946026	948419	.	-	0	ID=CNGJAAPB_00899;inference=ab initio prediction:Prodigal:002006;locus_tag=CNGJAAPB_00899;product=hypothetical protein
CP003811.1	Prodigal:002006	CDS	948579	948851	.	-	0	ID=CNGJAAPB_00900;inference=ab initio prediction:Prodigal:002006;locus_tag=CNGJAAPB_00900;product=hypothetical protein
CP003811.1	Prodigal:002006	CDS	949120	949230	.	-	0	ID=CNGJAAPB_00901;inference=ab initio prediction:Prodigal:002006;locus_tag=CNGJAAPB_00901;product=hypothetical protein
CP003811.1	Prodigal:002006	CDS	949230	949493	.	-	0	ID=CNGJAAPB_00902;inference=ab initio prediction:Prodigal:002006;locus_tag=CNGJAAPB_00902;product=hypothetical protein
CP003811.1	Prodigal:002006	CDS	949518	950009	.	-	0	ID=CNGJAAPB_00903;inference=ab initio prediction:Prodigal:002006;locus_tag=CNGJAAPB_00903;product=hypothetical protein
CP003811.1	Prodigal:002006	CDS	950363	950527	.	-	0	ID=CNGJAAPB_00904;inference=ab initio prediction:Prodigal:002006;locus_tag=CNGJAAPB_00904;product=hypothetical protein
CP003811.1	Prodigal:002006	CDS	950592	951917	.	-	0	ID=CNGJAAPB_00905;inference=ab initio prediction:Prodigal:002006;locus_tag=CNGJAAPB_00905;product=hypothetical protein
CP003811.1	Prodigal:002006	CDS	952259	956032	.	-	0	ID=CNGJAAPB_00906;inference=ab initio prediction:Prodigal:002006;locus_tag=CNGJAAPB_00906;product=hypothetical protein
CP003811.1	Prodigal:002006	CDS	956908	957540	.	+	0	ID=CNGJAAPB_00907;Name=bin3_1;gene=bin3_1;inference=ab initio prediction:Prodigal:002006,similar to AA sequence:UniProtKB:P20384;locus_tag=CNGJAAPB_00907;product=Putative transposon Tn552 DNA-invertase bin3
CP003811.1	Prodigal:002006	CDS	957956	958519	.	-	0	ID=CNGJAAPB_00908;inference=ab initio prediction:Prodigal:002006;locus_tag=CNGJAAPB_00908;product=hypothetical protein
CP003811.1	Prodigal:002006	CDS	958516	958938	.	-	0	ID=CNGJAAPB_00909;inference=ab initio prediction:Prodigal:002006;locus_tag=CNGJAAPB_00909;product=hypothetical protein
CP003811.1	Prodigal:002006	CDS	958935	959132	.	-	0	ID=CNGJAAPB_00910;inference=ab initio prediction:Prodigal:002006;locus_tag=CNGJAAPB_00910;product=hypothetical protein
CP003811.1	Prodigal:002006	CDS	959129	959296	.	-	0	ID=CNGJAAPB_00911;inference=ab initio prediction:Prodigal:002006;locus_tag=CNGJAAPB_00911;product=hypothetical protein
CP003811.1	Prodigal:002006	CDS	959525	959719	.	-	0	ID=CNGJAAPB_00912;inference=ab initio prediction:Prodigal:002006;locus_tag=CNGJAAPB_00912;product=hypothetical protein
CP003811.1	Prodigal:002006	CDS	960003	960812	.	+	0	ID=CNGJAAPB_00913;inference=ab initio prediction:Prodigal:002006;locus_tag=CNGJAAPB_00913;product=hypothetical protein
CP003811.1	Prodigal:002006	CDS	960940	961569	.	+	0	ID=CNGJAAPB_00914;inference=ab initio prediction:Prodigal:002006;locus_tag=CNGJAAPB_00914;product=hypothetical protein
CP003811.1	Prodigal:002006	CDS	961655	962098	.	-	0	ID=CNGJAAPB_00915;inference=ab initio prediction:Prodigal:002006;locus_tag=CNGJAAPB_00915;product=hypothetical protein
CP003811.1	Prodigal:002006	CDS	962515	965196	.	-	0	ID=CNGJAAPB_00916;inference=ab initio prediction:Prodigal:002006;locus_tag=CNGJAAPB_00916;product=hypothetical protein
CP003811.1	Prodigal:002006	CDS	965549	965851	.	+	0	ID=CNGJAAPB_00917;inference=ab initio prediction:Prodigal:002006;locus_tag=CNGJAAPB_00917;product=hypothetical protein
CP003811.1	Prodigal:002006	CDS	966041	966196	.	+	0	ID=CNGJAAPB_00918;inference=ab initio prediction:Prodigal:002006;locus_tag=CNGJAAPB_00918;product=hypothetical protein
CP003811.1	Prodigal:002006	CDS	967198	967587	.	-	0	ID=CNGJAAPB_00919;inference=ab initio prediction:Prodigal:002006;locus_tag=CNGJAAPB_00919;product=hypothetical protein
CP003811.1	Prodigal:002006	CDS	967744	968358	.	+	0	ID=CNGJAAPB_00920;inference=ab initio prediction:Prodigal:002006;locus_tag=CNGJAAPB_00920;product=hypothetical protein
CP003811.1	Prodigal:002006	CDS	969009	969200	.	-	0	ID=CNGJAAPB_00921;inference=ab initio prediction:Prodigal:002006;locus_tag=CNGJAAPB_00921;product=hypothetical protein
CP003811.1	Prodigal:002006	CDS	969197	970369	.	-	0	ID=CNGJAAPB_00922;inference=ab initio prediction:Prodigal:002006;locus_tag=CNGJAAPB_00922;product=hypothetical protein
CP003811.1	Prodigal:002006	CDS	970412	972649	.	-	0	ID=CNGJAAPB_00923;Name=fhuA_1;db_xref=COG:COG1629;gene=fhuA_1;inference=ab initio prediction:Prodigal:002006,similar to AA sequence:UniProtKB:P06971;locus_tag=CNGJAAPB_00923;product=Ferrichrome outer membrane transporter/phage receptor
CP003811.1	Prodigal:002006	CDS	973343	974398	.	+	0	ID=CNGJAAPB_00924;inference=ab initio prediction:Prodigal:002006;locus_tag=CNGJAAPB_00924;product=hypothetical protein
CP003811.1	Prodigal:002006	CDS	974516	975592	.	-	0	ID=CNGJAAPB_00925;eC_number=1.1.1.93;Name=ttuC;gene=ttuC;inference=ab initio prediction:Prodigal:002006,similar to AA sequence:UniProtKB:Q44471;locus_tag=CNGJAAPB_00925;product=putative tartrate dehydrogenase/decarboxylase TtuC
CP003811.1	Prodigal:002006	CDS	975849	976583	.	+	0	ID=CNGJAAPB_00926;Name=ompR_3;gene=ompR_3;inference=ab initio prediction:Prodigal:002006,similar to AA sequence:UniProtKB:P0AA16;locus_tag=CNGJAAPB_00926;product=Transcriptional regulatory protein OmpR
CP003811.1	Prodigal:002006	CDS	976583	977956	.	+	0	ID=CNGJAAPB_00927;eC_number=2.7.-.-;Name=sasA_3;gene=sasA_3;inference=ab initio prediction:Prodigal:002006,protein motif:HAMAP:MF_01837;locus_tag=CNGJAAPB_00927;product=Adaptive-response sensory-kinase SasA
CP003811.1	Prodigal:002006	CDS	978141	978404	.	+	0	ID=CNGJAAPB_00928;inference=ab initio prediction:Prodigal:002006;locus_tag=CNGJAAPB_00928;product=hypothetical protein
CP003811.1	Prodigal:002006	CDS	978474	978809	.	+	0	ID=CNGJAAPB_00929;inference=ab initio prediction:Prodigal:002006;locus_tag=CNGJAAPB_00929;product=hypothetical protein
CP003811.1	Prodigal:002006	CDS	978867	979853	.	-	0	ID=CNGJAAPB_00930;inference=ab initio prediction:Prodigal:002006;locus_tag=CNGJAAPB_00930;product=hypothetical protein
CP003811.1	Prodigal:002006	CDS	979869	980510	.	-	0	ID=CNGJAAPB_00931;inference=ab initio prediction:Prodigal:002006;locus_tag=CNGJAAPB_00931;product=hypothetical protein
CP003811.1	Prodigal:002006	CDS	980646	980903	.	-	0	ID=CNGJAAPB_00932;inference=ab initio prediction:Prodigal:002006;locus_tag=CNGJAAPB_00932;product=hypothetical protein
CP003811.1	Prodigal:002006	CDS	981010	981222	.	-	0	ID=CNGJAAPB_00933;inference=ab initio prediction:Prodigal:002006;locus_tag=CNGJAAPB_00933;product=hypothetical protein
CP003811.1	Prodigal:002006	CDS	981700	981897	.	+	0	ID=CNGJAAPB_00934;inference=ab initio prediction:Prodigal:002006;locus_tag=CNGJAAPB_00934;product=hypothetical protein
CP003811.1	Prodigal:002006	CDS	982020	982895	.	-	0	ID=CNGJAAPB_00935;eC_number=5.1.1.3;Name=murI;db_xref=COG:COG0796;gene=murI;inference=ab initio prediction:Prodigal:002006,similar to AA sequence:UniProtKB:P22634;locus_tag=CNGJAAPB_00935;product=Glutamate racemase
CP003811.1	Prodigal:002006	CDS	983159	984427	.	+	0	ID=CNGJAAPB_00936;eC_number=1.14.99.50;Name=egtB_1;db_xref=COG:COG1262;gene=egtB_1;inference=ab initio prediction:Prodigal:002006,similar to AA sequence:UniProtKB:O69671;locus_tag=CNGJAAPB_00936;product=Hercynine oxygenase
CP003811.1	Prodigal:002006	CDS	984446	985420	.	+	0	ID=CNGJAAPB_00937;eC_number=2.1.1.44;Name=egtD;db_xref=COG:COG4301;gene=egtD;inference=ab initio prediction:Prodigal:002006,similar to AA sequence:UniProtKB:A0R5M8;locus_tag=CNGJAAPB_00937;product=Histidine N-alpha-methyltransferase
CP003811.1	Prodigal:002006	CDS	985442	986506	.	+	0	ID=CNGJAAPB_00938;inference=ab initio prediction:Prodigal:002006;locus_tag=CNGJAAPB_00938;product=hypothetical protein
CP003811.1	Prodigal:002006	CDS	986558	987856	.	-	0	ID=CNGJAAPB_00939;inference=ab initio prediction:Prodigal:002006;locus_tag=CNGJAAPB_00939;product=hypothetical protein
CP003811.1	Prodigal:002006	CDS	987920	988204	.	-	0	ID=CNGJAAPB_00940;inference=ab initio prediction:Prodigal:002006;locus_tag=CNGJAAPB_00940;product=hypothetical protein
CP003811.1	Prodigal:002006	CDS	988296	990785	.	-	0	ID=CNGJAAPB_00941;Name=clpA;db_xref=COG:COG0542;gene=clpA;inference=ab initio prediction:Prodigal:002006,similar to AA sequence:UniProtKB:P0ABH9;locus_tag=CNGJAAPB_00941;product=ATP-dependent Clp protease ATP-binding subunit ClpA
CP003811.1	Prodigal:002006	CDS	990823	991209	.	-	0	ID=CNGJAAPB_00942;Name=clpS;db_xref=COG:COG2127;gene=clpS;inference=ab initio prediction:Prodigal:002006,similar to AA sequence:UniProtKB:Q9A5I0;locus_tag=CNGJAAPB_00942;product=ATP-dependent Clp protease adapter protein ClpS
CP003811.1	Prodigal:002006	CDS	991399	991746	.	-	0	ID=CNGJAAPB_00943;inference=ab initio prediction:Prodigal:002006;locus_tag=CNGJAAPB_00943;product=hypothetical protein
CP003811.1	Prodigal:002006	CDS	992085	993554	.	+	0	ID=CNGJAAPB_00944;inference=ab initio prediction:Prodigal:002006;locus_tag=CNGJAAPB_00944;product=hypothetical protein
CP003811.1	Prodigal:002006	CDS	993659	994429	.	-	0	ID=CNGJAAPB_00945;Name=dnaJ_1;gene=dnaJ_1;inference=ab initio prediction:Prodigal:002006,protein motif:HAMAP:MF_01152;locus_tag=CNGJAAPB_00945;product=Chaperone protein DnaJ
CP003811.1	Prodigal:002006	CDS	994433	994681	.	-	0	ID=CNGJAAPB_00946;inference=ab initio prediction:Prodigal:002006;locus_tag=CNGJAAPB_00946;product=hypothetical protein
CP003811.1	Prodigal:002006	CDS	994678	995808	.	-	0	ID=CNGJAAPB_00947;inference=ab initio prediction:Prodigal:002006;locus_tag=CNGJAAPB_00947;product=hypothetical protein
CP003811.1	Prodigal:002006	CDS	996223	996438	.	+	0	ID=CNGJAAPB_00948;inference=ab initio prediction:Prodigal:002006;locus_tag=CNGJAAPB_00948;product=hypothetical protein
CP003811.1	Prodigal:002006	CDS	996669	1000106	.	-	0	ID=CNGJAAPB_00949;Name=smc;gene=smc;inference=ab initio prediction:Prodigal:002006,protein motif:HAMAP:MF_01894;locus_tag=CNGJAAPB_00949;product=Chromosome partition protein Smc
CP003811.1	Prodigal:002006	CDS	1000283	1001959	.	+	0	ID=CNGJAAPB_00950;inference=ab initio prediction:Prodigal:002006;locus_tag=CNGJAAPB_00950;product=hypothetical protein
CP003811.1	Prodigal:002006	CDS	1002126	1002752	.	-	0	ID=CNGJAAPB_00951;inference=ab initio prediction:Prodigal:002006;locus_tag=CNGJAAPB_00951;product=hypothetical protein
CP003811.1	Aragorn:001002	tRNA	1003743	1003833	.	+	.	ID=CNGJAAPB_00952;inference=COORDINATES:profile:Aragorn:001002;locus_tag=CNGJAAPB_00952;product=tRNA-Trp(cca)
CP003811.1	Prodigal:002006	CDS	1004153	1004569	.	-	0	ID=CNGJAAPB_00953;inference=ab initio prediction:Prodigal:002006;locus_tag=CNGJAAPB_00953;product=hypothetical protein
CP003811.1	Prodigal:002006	CDS	1004677	1006776	.	-	0	ID=CNGJAAPB_00954;inference=ab initio prediction:Prodigal:002006;locus_tag=CNGJAAPB_00954;product=hypothetical protein
CP003811.1	Prodigal:002006	CDS	1007103	1008326	.	-	0	ID=CNGJAAPB_00955;Name=coaBC;db_xref=COG:COG0452;gene=coaBC;inference=ab initio prediction:Prodigal:002006,similar to AA sequence:UniProtKB:P0ABQ0;locus_tag=CNGJAAPB_00955;product=Coenzyme A biosynthesis bifunctional protein CoaBC
CP003811.1	Prodigal:002006	CDS	1008370	1009092	.	-	0	ID=CNGJAAPB_00956;eC_number=2.5.1.31;Name=uppS;db_xref=COG:COG0020;gene=uppS;inference=ab initio prediction:Prodigal:002006,similar to AA sequence:UniProtKB:Q88VJ8;locus_tag=CNGJAAPB_00956;product=Ditrans%2Cpolycis-undecaprenyl-diphosphate synthase ((2E%2C6E)-farnesyl-diphosphate specific)
CP003811.1	Prodigal:002006	CDS	1009170	1009559	.	-	0	ID=CNGJAAPB_00957;inference=ab initio prediction:Prodigal:002006;locus_tag=CNGJAAPB_00957;product=hypothetical protein
CP003811.1	Prodigal:002006	CDS	1009546	1010163	.	-	0	ID=CNGJAAPB_00958;inference=ab initio prediction:Prodigal:002006;locus_tag=CNGJAAPB_00958;product=hypothetical protein
CP003811.1	Prodigal:002006	CDS	1010468	1013230	.	+	0	ID=CNGJAAPB_00959;Name=uvrB;gene=uvrB;inference=ab initio prediction:Prodigal:002006,protein motif:HAMAP:MF_00204;locus_tag=CNGJAAPB_00959;product=UvrABC system protein B
CP003811.1	Prodigal:002006	CDS	1013246	1013458	.	-	0	ID=CNGJAAPB_00960;inference=ab initio prediction:Prodigal:002006;locus_tag=CNGJAAPB_00960;product=hypothetical protein
CP003811.1	Prodigal:002006	CDS	1013595	1014128	.	+	0	ID=CNGJAAPB_00961;inference=ab initio prediction:Prodigal:002006;locus_tag=CNGJAAPB_00961;product=hypothetical protein
CP003811.1	Prodigal:002006	CDS	1014189	1015946	.	+	0	ID=CNGJAAPB_00962;eC_number=1.1.9.1;Name=qbdA;gene=qbdA;inference=ab initio prediction:Prodigal:002006,similar to AA sequence:UniProtKB:Q8GR64;locus_tag=CNGJAAPB_00962;product=Quinohemoprotein alcohol dehydrogenase ADH IIB
CP003811.1	Prodigal:002006	CDS	1015999	1016430	.	+	0	ID=CNGJAAPB_00963;eC_number=3.1.2.-;db_xref=COG:COG1607;inference=ab initio prediction:Prodigal:002006,similar to AA sequence:UniProtKB:P44886;locus_tag=CNGJAAPB_00963;product=putative acyl-CoA thioester hydrolase
CP003811.1	Prodigal:002006	CDS	1017024	1018349	.	-	0	ID=CNGJAAPB_00964;inference=ab initio prediction:Prodigal:002006;locus_tag=CNGJAAPB_00964;product=hypothetical protein
CP003811.1	Prodigal:002006	CDS	1018476	1019378	.	-	0	ID=CNGJAAPB_00965;eC_number=3.1.1.-;Name=aes_2;gene=aes_2;inference=ab initio prediction:Prodigal:002006,protein motif:HAMAP:MF_01958;locus_tag=CNGJAAPB_00965;product=Acetyl esterase
CP003811.1	Prodigal:002006	CDS	1019462	1020403	.	-	0	ID=CNGJAAPB_00966;inference=ab initio prediction:Prodigal:002006;locus_tag=CNGJAAPB_00966;product=hypothetical protein
CP003811.1	Prodigal:002006	CDS	1020557	1021156	.	+	0	ID=CNGJAAPB_00967;eC_number=3.5.2.19;Name=sttH;gene=sttH;inference=ab initio prediction:Prodigal:002006,similar to AA sequence:UniProtKB:Q1MW86;locus_tag=CNGJAAPB_00967;product=Streptothricin hydrolase
CP003811.1	Prodigal:002006	CDS	1021237	1022535	.	-	0	ID=CNGJAAPB_00968;inference=ab initio prediction:Prodigal:002006;locus_tag=CNGJAAPB_00968;product=hypothetical protein
CP003811.1	Prodigal:002006	CDS	1022539	1022730	.	-	0	ID=CNGJAAPB_00969;inference=ab initio prediction:Prodigal:002006;locus_tag=CNGJAAPB_00969;product=hypothetical protein
CP003811.1	Prodigal:002006	CDS	1022743	1023966	.	-	0	ID=CNGJAAPB_00970;eC_number=5.4.2.7;Name=deoB;db_xref=COG:COG1015;gene=deoB;inference=ab initio prediction:Prodigal:002006,similar to AA sequence:UniProtKB:P0A6K6;locus_tag=CNGJAAPB_00970;product=Phosphopentomutase
CP003811.1	Prodigal:002006	CDS	1023969	1025606	.	-	0	ID=CNGJAAPB_00971;Name=yejF;db_xref=COG:COG4172;gene=yejF;inference=ab initio prediction:Prodigal:002006,similar to AA sequence:UniProtKB:P33916;locus_tag=CNGJAAPB_00971;product=putative ABC transporter ATP-binding protein YejF
CP003811.1	Prodigal:002006	CDS	1025729	1026589	.	-	0	ID=CNGJAAPB_00972;inference=ab initio prediction:Prodigal:002006;locus_tag=CNGJAAPB_00972;product=hypothetical protein
CP003811.1	Prodigal:002006	CDS	1026586	1027086	.	-	0	ID=CNGJAAPB_00973;inference=ab initio prediction:Prodigal:002006;locus_tag=CNGJAAPB_00973;product=hypothetical protein
CP003811.1	Prodigal:002006	CDS	1027106	1028320	.	-	0	ID=CNGJAAPB_00974;inference=ab initio prediction:Prodigal:002006;locus_tag=CNGJAAPB_00974;product=hypothetical protein
CP003811.1	Prodigal:002006	CDS	1028388	1028936	.	-	0	ID=CNGJAAPB_00975;inference=ab initio prediction:Prodigal:002006;locus_tag=CNGJAAPB_00975;product=hypothetical protein
CP003811.1	Prodigal:002006	CDS	1029192	1029932	.	+	0	ID=CNGJAAPB_00976;Name=flgG_1;db_xref=COG:COG4786;gene=flgG_1;inference=ab initio prediction:Prodigal:002006,similar to AA sequence:UniProtKB:P0A1J3;locus_tag=CNGJAAPB_00976;product=Flagellar basal-body rod protein FlgG
CP003811.1	Prodigal:002006	CDS	1029947	1030738	.	+	0	ID=CNGJAAPB_00977;Name=flgG_2;db_xref=COG:COG4786;gene=flgG_2;inference=ab initio prediction:Prodigal:002006,similar to AA sequence:UniProtKB:P0A1J3;locus_tag=CNGJAAPB_00977;product=Flagellar basal-body rod protein FlgG
CP003811.1	Prodigal:002006	CDS	1030773	1031924	.	+	0	ID=CNGJAAPB_00978;inference=ab initio prediction:Prodigal:002006;locus_tag=CNGJAAPB_00978;product=hypothetical protein
CP003811.1	Prodigal:002006	CDS	1031961	1032710	.	+	0	ID=CNGJAAPB_00979;Name=flgH_1;gene=flgH_1;inference=ab initio prediction:Prodigal:002006,protein motif:HAMAP:MF_00415;locus_tag=CNGJAAPB_00979;product=Flagellar L-ring protein
CP003811.1	Prodigal:002006	CDS	1032717	1034027	.	-	0	ID=CNGJAAPB_00980;eC_number=1.1.99.28;Name=gfo;gene=gfo;inference=ab initio prediction:Prodigal:002006,similar to AA sequence:UniProtKB:Q07982;locus_tag=CNGJAAPB_00980;product=Glucose--fructose oxidoreductase
CP003811.1	Prodigal:002006	CDS	1034111	1034479	.	-	0	ID=CNGJAAPB_00981;inference=ab initio prediction:Prodigal:002006;locus_tag=CNGJAAPB_00981;product=hypothetical protein
CP003811.1	Prodigal:002006	CDS	1034582	1035340	.	-	0	ID=CNGJAAPB_00982;inference=ab initio prediction:Prodigal:002006;locus_tag=CNGJAAPB_00982;product=hypothetical protein
CP003811.1	Prodigal:002006	CDS	1035372	1035890	.	-	0	ID=CNGJAAPB_00983;inference=ab initio prediction:Prodigal:002006;locus_tag=CNGJAAPB_00983;product=hypothetical protein
CP003811.1	Prodigal:002006	CDS	1035917	1037032	.	-	0	ID=CNGJAAPB_00984;eC_number=4.1.99.14;Name=splB;db_xref=COG:COG1533;gene=splB;inference=ab initio prediction:Prodigal:002006,similar to AA sequence:UniProtKB:P37956;locus_tag=CNGJAAPB_00984;product=Spore photoproduct lyase
CP003811.1	Prodigal:002006	CDS	1037180	1038064	.	+	0	ID=CNGJAAPB_00985;inference=ab initio prediction:Prodigal:002006;locus_tag=CNGJAAPB_00985;product=hypothetical protein
CP003811.1	Prodigal:002006	CDS	1038058	1038282	.	-	0	ID=CNGJAAPB_00986;inference=ab initio prediction:Prodigal:002006;locus_tag=CNGJAAPB_00986;product=hypothetical protein
CP003811.1	Prodigal:002006	CDS	1038547	1039524	.	+	0	ID=CNGJAAPB_00987;eC_number=1.8.5.7;Name=yqjG;db_xref=COG:COG0435;gene=yqjG;inference=ab initio prediction:Prodigal:002006,similar to AA sequence:UniProtKB:P42620;locus_tag=CNGJAAPB_00987;product=Glutathionyl-hydroquinone reductase YqjG
CP003811.1	Prodigal:002006	CDS	1039647	1040114	.	+	0	ID=CNGJAAPB_00988;inference=ab initio prediction:Prodigal:002006;locus_tag=CNGJAAPB_00988;product=hypothetical protein
CP003811.1	Prodigal:002006	CDS	1040197	1041111	.	+	0	ID=CNGJAAPB_00989;Name=cnoX;db_xref=COG:COG3118;gene=cnoX;inference=ab initio prediction:Prodigal:002006,similar to AA sequence:UniProtKB:P77395;locus_tag=CNGJAAPB_00989;product=Chaperedoxin
CP003811.1	Prodigal:002006	CDS	1041161	1041826	.	+	0	ID=CNGJAAPB_00990;eC_number=3.4.21.53;Name=lon2;db_xref=COG:COG0466;gene=lon2;inference=ab initio prediction:Prodigal:002006,similar to AA sequence:UniProtKB:P36774;locus_tag=CNGJAAPB_00990;product=Lon protease 2
CP003811.1	Prodigal:002006	CDS	1041839	1042045	.	+	0	ID=CNGJAAPB_00991;inference=ab initio prediction:Prodigal:002006,similar to AA sequence:UniProtKB:A1IQS5;locus_tag=CNGJAAPB_00991;note=UPF0434 protein NMA0874;product=hypothetical protein
CP003811.1	Prodigal:002006	CDS	1042345	1042794	.	+	0	ID=CNGJAAPB_00992;inference=ab initio prediction:Prodigal:002006;locus_tag=CNGJAAPB_00992;product=hypothetical protein
CP003811.1	Prodigal:002006	CDS	1042801	1043163	.	-	0	ID=CNGJAAPB_00993;inference=ab initio prediction:Prodigal:002006;locus_tag=CNGJAAPB_00993;product=hypothetical protein
CP003811.1	Prodigal:002006	CDS	1043238	1045427	.	-	0	ID=CNGJAAPB_00994;eC_number=3.6.4.-;Name=priA_1;db_xref=COG:COG1198;gene=priA_1;inference=ab initio prediction:Prodigal:002006,similar to AA sequence:UniProtKB:P17888;locus_tag=CNGJAAPB_00994;product=Primosomal protein N'
CP003811.1	Prodigal:002006	CDS	1045493	1046659	.	-	0	ID=CNGJAAPB_00995;Name=hcaT_1;gene=hcaT_1;inference=ab initio prediction:Prodigal:002006,similar to AA sequence:UniProtKB:Q47142;locus_tag=CNGJAAPB_00995;product=putative 3-phenylpropionic acid transporter
CP003811.1	Prodigal:002006	CDS	1046697	1046954	.	-	0	ID=CNGJAAPB_00996;inference=ab initio prediction:Prodigal:002006;locus_tag=CNGJAAPB_00996;product=hypothetical protein
CP003811.1	Prodigal:002006	CDS	1047105	1048220	.	-	0	ID=CNGJAAPB_00997;eC_number=3.1.1.-;Name=aes_3;gene=aes_3;inference=ab initio prediction:Prodigal:002006,protein motif:HAMAP:MF_01958;locus_tag=CNGJAAPB_00997;product=Acetyl esterase
CP003811.1	Prodigal:002006	CDS	1048345	1049625	.	-	0	ID=CNGJAAPB_00998;inference=ab initio prediction:Prodigal:002006;locus_tag=CNGJAAPB_00998;product=hypothetical protein
CP003811.1	Prodigal:002006	CDS	1049647	1050045	.	-	0	ID=CNGJAAPB_00999;inference=ab initio prediction:Prodigal:002006;locus_tag=CNGJAAPB_00999;product=hypothetical protein
CP003811.1	Prodigal:002006	CDS	1050376	1051827	.	+	0	ID=CNGJAAPB_01000;inference=ab initio prediction:Prodigal:002006;locus_tag=CNGJAAPB_01000;product=hypothetical protein
CP003811.1	Prodigal:002006	CDS	1051888	1053210	.	+	0	ID=CNGJAAPB_01001;inference=ab initio prediction:Prodigal:002006,similar to AA sequence:UniProtKB:P37908;locus_tag=CNGJAAPB_01001;note=UPF0053 inner membrane protein YfjD;product=hypothetical protein
CP003811.1	Prodigal:002006	CDS	1053430	1054818	.	-	0	ID=CNGJAAPB_01002;eC_number=2.6.1.113;Name=spuC;db_xref=COG:COG0161;gene=spuC;inference=ab initio prediction:Prodigal:002006,similar to AA sequence:UniProtKB:Q9I6J2;locus_tag=CNGJAAPB_01002;product=Putrescine--pyruvate aminotransferase
CP003811.1	Prodigal:002006	CDS	1054955	1055488	.	+	0	ID=CNGJAAPB_01003;inference=ab initio prediction:Prodigal:002006;locus_tag=CNGJAAPB_01003;product=hypothetical protein
CP003811.1	Prodigal:002006	CDS	1055793	1056284	.	+	0	ID=CNGJAAPB_01004;eC_number=1.11.1.22;Name=gpx1;gene=gpx1;inference=ab initio prediction:Prodigal:002006,similar to AA sequence:UniProtKB:P74250;locus_tag=CNGJAAPB_01004;product=Hydroperoxy fatty acid reductase gpx1
CP003811.1	Prodigal:002006	CDS	1056308	1056628	.	-	0	ID=CNGJAAPB_01005;inference=ab initio prediction:Prodigal:002006;locus_tag=CNGJAAPB_01005;product=hypothetical protein
CP003811.1	Prodigal:002006	CDS	1056766	1057557	.	-	0	ID=CNGJAAPB_01006;inference=ab initio prediction:Prodigal:002006;locus_tag=CNGJAAPB_01006;product=hypothetical protein
CP003811.1	Prodigal:002006	CDS	1057604	1058269	.	-	0	ID=CNGJAAPB_01007;eC_number=3.6.1.1;Name=ppaX;db_xref=COG:COG0546;gene=ppaX;inference=ab initio prediction:Prodigal:002006,similar to AA sequence:UniProtKB:Q9JMQ2;locus_tag=CNGJAAPB_01007;product=Pyrophosphatase PpaX
CP003811.1	Prodigal:002006	CDS	1058328	1058708	.	-	0	ID=CNGJAAPB_01008;inference=ab initio prediction:Prodigal:002006;locus_tag=CNGJAAPB_01008;product=hypothetical protein
CP003811.1	Prodigal:002006	CDS	1059443	1060849	.	-	0	ID=CNGJAAPB_01009;inference=ab initio prediction:Prodigal:002006;locus_tag=CNGJAAPB_01009;product=hypothetical protein
CP003811.1	Prodigal:002006	CDS	1060992	1061426	.	-	0	ID=CNGJAAPB_01010;inference=ab initio prediction:Prodigal:002006;locus_tag=CNGJAAPB_01010;product=hypothetical protein
CP003811.1	Prodigal:002006	CDS	1062043	1064226	.	+	0	ID=CNGJAAPB_01011;Name=cntO_2;db_xref=COG:COG1629;gene=cntO_2;inference=ab initio prediction:Prodigal:002006,similar to AA sequence:UniProtKB:Q9HUX3;locus_tag=CNGJAAPB_01011;product=Metal-pseudopaline receptor CntO
CP003811.1	Prodigal:002006	CDS	1064223	1065677	.	+	0	ID=CNGJAAPB_01012;inference=ab initio prediction:Prodigal:002006;locus_tag=CNGJAAPB_01012;product=hypothetical protein
CP003811.1	Prodigal:002006	CDS	1065840	1067984	.	-	0	ID=CNGJAAPB_01013;db_xref=COG:COG1629;inference=ab initio prediction:Prodigal:002006,similar to AA sequence:UniProtKB:Q9JZN9;locus_tag=CNGJAAPB_01013;product=putative TonB-dependent receptor
CP003811.1	Prodigal:002006	CDS	1068169	1069392	.	+	0	ID=CNGJAAPB_01014;Name=yciC;db_xref=COG:COG0523;gene=yciC;inference=ab initio prediction:Prodigal:002006,similar to AA sequence:UniProtKB:P94400;locus_tag=CNGJAAPB_01014;product=Putative metal chaperone YciC
CP003811.1	Prodigal:002006	CDS	1069403	1069978	.	-	0	ID=CNGJAAPB_01015;inference=ab initio prediction:Prodigal:002006;locus_tag=CNGJAAPB_01015;product=hypothetical protein
CP003811.1	Prodigal:002006	CDS	1070114	1070503	.	-	0	ID=CNGJAAPB_01016;Name=cpdR_2;gene=cpdR_2;inference=ab initio prediction:Prodigal:002006,similar to AA sequence:UniProtKB:Q2YIF7;locus_tag=CNGJAAPB_01016;product=Response regulator receiver protein CpdR
CP003811.1	Prodigal:002006	CDS	1070638	1071903	.	-	0	ID=CNGJAAPB_01017;eC_number=2.6.1.62;Name=bioA;db_xref=COG:COG0161;gene=bioA;inference=ab initio prediction:Prodigal:002006,similar to AA sequence:UniProtKB:P12995;locus_tag=CNGJAAPB_01017;product=Adenosylmethionine-8-amino-7-oxononanoate aminotransferase
CP003811.1	Prodigal:002006	CDS	1071995	1073119	.	+	0	ID=CNGJAAPB_01018;eC_number=2.3.1.47;Name=bioF_1;gene=bioF_1;inference=ab initio prediction:Prodigal:002006,similar to AA sequence:UniProtKB:P22806;locus_tag=CNGJAAPB_01018;product=8-amino-7-oxononanoate synthase
CP003811.1	Prodigal:002006	CDS	1073236	1073745	.	+	0	ID=CNGJAAPB_01019;inference=ab initio prediction:Prodigal:002006;locus_tag=CNGJAAPB_01019;product=hypothetical protein
CP003811.1	Prodigal:002006	CDS	1073756	1074613	.	+	0	ID=CNGJAAPB_01020;eC_number=2.1.1.163;Name=COQ5_2;gene=COQ5_2;inference=ab initio prediction:Prodigal:002006,protein motif:HAMAP:MF_01813;locus_tag=CNGJAAPB_01020;product=2-methoxy-6-polyprenyl-1%2C4-benzoquinol methylase%2C mitochondrial
CP003811.1	Prodigal:002006	CDS	1074652	1076250	.	-	0	ID=CNGJAAPB_01021;eC_number=3.5.1.126;Name=hpxW;db_xref=COG:COG0405;gene=hpxW;inference=ab initio prediction:Prodigal:002006,similar to AA sequence:UniProtKB:A6T9C8;locus_tag=CNGJAAPB_01021;product=Oxamate amidohydrolase proenzyme
CP003811.1	Prodigal:002006	CDS	1076372	1077811	.	+	0	ID=CNGJAAPB_01022;Name=oprB_1;db_xref=COG:COG3659;gene=oprB_1;inference=ab initio prediction:Prodigal:002006,similar to AA sequence:UniProtKB:Q51485;locus_tag=CNGJAAPB_01022;product=Porin B
CP003811.1	Prodigal:002006	CDS	1077869	1079404	.	+	0	ID=CNGJAAPB_01023;db_xref=COG:COG0025;inference=ab initio prediction:Prodigal:002006,similar to AA sequence:UniProtKB:P9WJI3;locus_tag=CNGJAAPB_01023;product=putative Na(+)/H(+) exchanger
CP003811.1	Prodigal:002006	CDS	1079417	1080373	.	-	0	ID=CNGJAAPB_01024;eC_number=6.3.2.3;Name=gshB;db_xref=COG:COG0189;gene=gshB;inference=ab initio prediction:Prodigal:002006,similar to AA sequence:UniProtKB:P04425;locus_tag=CNGJAAPB_01024;product=Glutathione synthetase
CP003811.1	Prodigal:002006	CDS	1080423	1080716	.	-	0	ID=CNGJAAPB_01025;inference=ab initio prediction:Prodigal:002006;locus_tag=CNGJAAPB_01025;product=hypothetical protein
CP003811.1	Prodigal:002006	CDS	1081158	1081370	.	+	0	ID=CNGJAAPB_01026;inference=ab initio prediction:Prodigal:002006;locus_tag=CNGJAAPB_01026;product=hypothetical protein
CP003811.1	Prodigal:002006	CDS	1081385	1082254	.	+	0	ID=CNGJAAPB_01027;inference=ab initio prediction:Prodigal:002006;locus_tag=CNGJAAPB_01027;product=hypothetical protein
CP003811.1	Prodigal:002006	CDS	1082498	1083157	.	-	0	ID=CNGJAAPB_01028;inference=ab initio prediction:Prodigal:002006;locus_tag=CNGJAAPB_01028;product=hypothetical protein
CP003811.1	Prodigal:002006	CDS	1083145	1083828	.	-	0	ID=CNGJAAPB_01029;inference=ab initio prediction:Prodigal:002006;locus_tag=CNGJAAPB_01029;product=hypothetical protein
CP003811.1	Prodigal:002006	CDS	1083833	1086133	.	-	0	ID=CNGJAAPB_01030;eC_number=2.4.1.129;Name=mtgA_3;gene=mtgA_3;inference=ab initio prediction:Prodigal:002006,protein motif:HAMAP:MF_00766;locus_tag=CNGJAAPB_01030;product=Biosynthetic peptidoglycan transglycosylase
CP003811.1	Prodigal:002006	CDS	1086427	1086918	.	+	0	ID=CNGJAAPB_01031;inference=ab initio prediction:Prodigal:002006;locus_tag=CNGJAAPB_01031;product=hypothetical protein
CP003811.1	Prodigal:002006	CDS	1086997	1087686	.	-	0	ID=CNGJAAPB_01032;inference=ab initio prediction:Prodigal:002006;locus_tag=CNGJAAPB_01032;product=hypothetical protein
CP003811.1	Prodigal:002006	CDS	1087686	1088357	.	-	0	ID=CNGJAAPB_01033;inference=ab initio prediction:Prodigal:002006;locus_tag=CNGJAAPB_01033;product=hypothetical protein
CP003811.1	Prodigal:002006	CDS	1088354	1089097	.	-	0	ID=CNGJAAPB_01034;inference=ab initio prediction:Prodigal:002006;locus_tag=CNGJAAPB_01034;product=hypothetical protein
CP003811.1	Prodigal:002006	CDS	1089168	1089956	.	-	0	ID=CNGJAAPB_01035;inference=ab initio prediction:Prodigal:002006;locus_tag=CNGJAAPB_01035;product=hypothetical protein
CP003811.1	Prodigal:002006	CDS	1090080	1090613	.	-	0	ID=CNGJAAPB_01036;inference=ab initio prediction:Prodigal:002006;locus_tag=CNGJAAPB_01036;product=hypothetical protein
CP003811.1	Prodigal:002006	CDS	1090724	1091107	.	-	0	ID=CNGJAAPB_01037;Name=cheY_1;db_xref=COG:COG0784;gene=cheY_1;inference=ab initio prediction:Prodigal:002006,similar to AA sequence:UniProtKB:P0AE67;locus_tag=CNGJAAPB_01037;product=Chemotaxis protein CheY
CP003811.1	Prodigal:002006	CDS	1091405	1092391	.	+	0	ID=CNGJAAPB_01038;Name=ribF;gene=ribF;inference=ab initio prediction:Prodigal:002006,similar to AA sequence:UniProtKB:Q59263;locus_tag=CNGJAAPB_01038;product=Bifunctional riboflavin kinase/FMN adenylyltransferase
CP003811.1	Prodigal:002006	CDS	1092454	1092672	.	+	0	ID=CNGJAAPB_01039;inference=ab initio prediction:Prodigal:002006;locus_tag=CNGJAAPB_01039;product=hypothetical protein
CP003811.1	Prodigal:002006	CDS	1092676	1093656	.	-	0	ID=CNGJAAPB_01040;eC_number=2.7.1.130;Name=lpxK;db_xref=COG:COG1663;gene=lpxK;inference=ab initio prediction:Prodigal:002006,similar to AA sequence:UniProtKB:P27300;locus_tag=CNGJAAPB_01040;product=Tetraacyldisaccharide 4'-kinase
CP003811.1	Prodigal:002006	CDS	1093656	1094987	.	-	0	ID=CNGJAAPB_01041;eC_number=2.4.99.12;Name=waaA;db_xref=COG:COG1519;gene=waaA;inference=ab initio prediction:Prodigal:002006,similar to AA sequence:UniProtKB:P0AC75;locus_tag=CNGJAAPB_01041;product=3-deoxy-D-manno-octulosonic acid transferase
CP003811.1	Prodigal:002006	CDS	1094984	1095769	.	-	0	ID=CNGJAAPB_01042;inference=ab initio prediction:Prodigal:002006;locus_tag=CNGJAAPB_01042;product=hypothetical protein
CP003811.1	Prodigal:002006	CDS	1096016	1096552	.	+	0	ID=CNGJAAPB_01043;inference=ab initio prediction:Prodigal:002006;locus_tag=CNGJAAPB_01043;product=hypothetical protein
CP003811.1	Prodigal:002006	CDS	1096617	1097555	.	+	0	ID=CNGJAAPB_01044;eC_number=3.1.4.53;Name=cpdA_2;gene=cpdA_2;inference=ab initio prediction:Prodigal:002006,protein motif:HAMAP:MF_00905;locus_tag=CNGJAAPB_01044;product=3'%2C5'-cyclic adenosine monophosphate phosphodiesterase CpdA
CP003811.1	Prodigal:002006	CDS	1097611	1097772	.	-	0	ID=CNGJAAPB_01045;inference=ab initio prediction:Prodigal:002006;locus_tag=CNGJAAPB_01045;product=hypothetical protein
CP003811.1	Prodigal:002006	CDS	1098092	1099486	.	+	0	ID=CNGJAAPB_01046;eC_number=3.5.1.13;Name=aam_1;db_xref=COG:COG0154;gene=aam_1;inference=ab initio prediction:Prodigal:002006,similar to AA sequence:UniProtKB:K9NBS6;locus_tag=CNGJAAPB_01046;product=Acylamidase
CP003811.1	Prodigal:002006	CDS	1099744	1100886	.	-	0	ID=CNGJAAPB_01047;eC_number=3.4.17.11;Name=cpg2_1;gene=cpg2_1;inference=ab initio prediction:Prodigal:002006,similar to AA sequence:UniProtKB:P06621;locus_tag=CNGJAAPB_01047;product=Carboxypeptidase G2
CP003811.1	Prodigal:002006	CDS	1100883	1102355	.	-	0	ID=CNGJAAPB_01048;inference=ab initio prediction:Prodigal:002006;locus_tag=CNGJAAPB_01048;product=hypothetical protein
CP003811.1	Prodigal:002006	CDS	1102387	1104744	.	-	0	ID=CNGJAAPB_01049;eC_number=3.5.1.11;Name=acyII;gene=acyII;inference=ab initio prediction:Prodigal:002006,similar to AA sequence:UniProtKB:P15558;locus_tag=CNGJAAPB_01049;product=Penicillin acylase 2 proenzyme
CP003811.1	Prodigal:002006	CDS	1104741	1106309	.	-	0	ID=CNGJAAPB_01050;eC_number=2.2.1.6;Name=ilvX;db_xref=COG:COG0028;gene=ilvX;inference=ab initio prediction:Prodigal:002006,similar to AA sequence:UniProtKB:O53554;locus_tag=CNGJAAPB_01050;product=Putative acetolactate synthase large subunit IlvX
CP003811.1	Prodigal:002006	CDS	1106495	1108096	.	+	0	ID=CNGJAAPB_01051;Name=dppA_2;db_xref=COG:COG0747;gene=dppA_2;inference=ab initio prediction:Prodigal:002006,similar to AA sequence:UniProtKB:P23847;locus_tag=CNGJAAPB_01051;product=Periplasmic dipeptide transport protein
CP003811.1	Prodigal:002006	CDS	1108102	1109493	.	+	0	ID=CNGJAAPB_01052;eC_number=3.5.99.5;Name=cnbH_1;gene=cnbH_1;inference=ab initio prediction:Prodigal:002006,similar to AA sequence:UniProtKB:Q38M35;locus_tag=CNGJAAPB_01052;product=2-amino-5-chloromuconic acid deaminase
CP003811.1	Prodigal:002006	CDS	1109587	1109859	.	-	0	ID=CNGJAAPB_01053;inference=ab initio prediction:Prodigal:002006;locus_tag=CNGJAAPB_01053;product=hypothetical protein
CP003811.1	Prodigal:002006	CDS	1109968	1110669	.	-	0	ID=CNGJAAPB_01054;inference=ab initio prediction:Prodigal:002006;locus_tag=CNGJAAPB_01054;product=hypothetical protein
CP003811.1	Prodigal:002006	CDS	1110871	1111542	.	+	0	ID=CNGJAAPB_01055;eC_number=4.2.1.84;inference=ab initio prediction:Prodigal:002006,similar to AA sequence:UniProtKB:P29378;locus_tag=CNGJAAPB_01055;product=Low-molecular weight cobalt-containing nitrile hydratase subunit alpha
CP003811.1	Prodigal:002006	CDS	1111539	1112198	.	+	0	ID=CNGJAAPB_01056;eC_number=4.2.1.84;inference=ab initio prediction:Prodigal:002006,similar to AA sequence:UniProtKB:P29379;locus_tag=CNGJAAPB_01056;product=Low-molecular weight cobalt-containing nitrile hydratase subunit beta
CP003811.1	Prodigal:002006	CDS	1112195	1112518	.	+	0	ID=CNGJAAPB_01057;inference=ab initio prediction:Prodigal:002006;locus_tag=CNGJAAPB_01057;product=hypothetical protein
CP003811.1	Prodigal:002006	CDS	1112506	1113381	.	-	0	ID=CNGJAAPB_01058;inference=ab initio prediction:Prodigal:002006;locus_tag=CNGJAAPB_01058;product=hypothetical protein
CP003811.1	Prodigal:002006	CDS	1113440	1114450	.	-	0	ID=CNGJAAPB_01059;inference=ab initio prediction:Prodigal:002006;locus_tag=CNGJAAPB_01059;product=hypothetical protein
CP003811.1	Prodigal:002006	CDS	1114629	1114877	.	+	0	ID=CNGJAAPB_01060;inference=ab initio prediction:Prodigal:002006;locus_tag=CNGJAAPB_01060;product=hypothetical protein
CP003811.1	Prodigal:002006	CDS	1115024	1118437	.	+	0	ID=CNGJAAPB_01061;eC_number=6.2.1.20;Name=aas;gene=aas;inference=ab initio prediction:Prodigal:002006,protein motif:HAMAP:MF_01162;locus_tag=CNGJAAPB_01061;product=Bifunctional protein Aas
CP003811.1	Prodigal:002006	CDS	1118591	1118800	.	+	0	ID=CNGJAAPB_01062;inference=ab initio prediction:Prodigal:002006;locus_tag=CNGJAAPB_01062;product=hypothetical protein
CP003811.1	Prodigal:002006	CDS	1118921	1121053	.	+	0	ID=CNGJAAPB_01063;eC_number=2.4.1.129;Name=mtgA_4;gene=mtgA_4;inference=ab initio prediction:Prodigal:002006,protein motif:HAMAP:MF_00766;locus_tag=CNGJAAPB_01063;product=Biosynthetic peptidoglycan transglycosylase
CP003811.1	Prodigal:002006	CDS	1121118	1121561	.	-	0	ID=CNGJAAPB_01064;inference=ab initio prediction:Prodigal:002006;locus_tag=CNGJAAPB_01064;product=hypothetical protein
CP003811.1	Prodigal:002006	CDS	1121558	1122391	.	-	0	ID=CNGJAAPB_01065;inference=ab initio prediction:Prodigal:002006;locus_tag=CNGJAAPB_01065;product=hypothetical protein
CP003811.1	Prodigal:002006	CDS	1123075	1123788	.	-	0	ID=CNGJAAPB_01066;inference=ab initio prediction:Prodigal:002006,similar to AA sequence:UniProtKB:P0AEY1;locus_tag=CNGJAAPB_01066;note=UPF0056 inner membrane protein MarC;product=hypothetical protein
CP003811.1	Prodigal:002006	CDS	1123856	1124590	.	-	0	ID=CNGJAAPB_01067;inference=ab initio prediction:Prodigal:002006;locus_tag=CNGJAAPB_01067;product=hypothetical protein
CP003811.1	Prodigal:002006	CDS	1124739	1125515	.	+	0	ID=CNGJAAPB_01068;eC_number=3.1.2.6;Name=gloB_1;db_xref=COG:COG0491;gene=gloB_1;inference=ab initio prediction:Prodigal:002006,similar to AA sequence:UniProtKB:Q8ZRM2;locus_tag=CNGJAAPB_01068;product=Hydroxyacylglutathione hydrolase
CP003811.1	Prodigal:002006	CDS	1125939	1126427	.	+	0	ID=CNGJAAPB_01069;inference=ab initio prediction:Prodigal:002006;locus_tag=CNGJAAPB_01069;product=hypothetical protein
CP003811.1	Prodigal:002006	CDS	1126828	1127790	.	+	0	ID=CNGJAAPB_01070;eC_number=1.1.1.37;Name=mdh;db_xref=COG:COG0039;gene=mdh;inference=ab initio prediction:Prodigal:002006,similar to AA sequence:UniProtKB:A9W386;locus_tag=CNGJAAPB_01070;product=Malate dehydrogenase
CP003811.1	Prodigal:002006	CDS	1127893	1129089	.	+	0	ID=CNGJAAPB_01071;eC_number=6.2.1.5;Name=sucC_1;db_xref=COG:COG0045;gene=sucC_1;inference=ab initio prediction:Prodigal:002006,similar to AA sequence:UniProtKB:P80886;locus_tag=CNGJAAPB_01071;product=Succinate--CoA ligase [ADP-forming] subunit beta
CP003811.1	Prodigal:002006	CDS	1129092	1129976	.	+	0	ID=CNGJAAPB_01072;eC_number=6.2.1.5;Name=sucD_1;db_xref=COG:COG0074;gene=sucD_1;inference=ab initio prediction:Prodigal:002006,similar to AA sequence:UniProtKB:P0AGE9;locus_tag=CNGJAAPB_01072;product=Succinate--CoA ligase [ADP-forming] subunit alpha
CP003811.1	Prodigal:002006	CDS	1130149	1133148	.	+	0	ID=CNGJAAPB_01073;eC_number=1.2.4.2;Name=sucA;db_xref=COG:COG0567;gene=sucA;inference=ab initio prediction:Prodigal:002006,similar to AA sequence:UniProtKB:P0AFG3;locus_tag=CNGJAAPB_01073;product=2-oxoglutarate dehydrogenase E1 component
CP003811.1	Prodigal:002006	CDS	1133159	1133458	.	+	0	ID=CNGJAAPB_01074;inference=ab initio prediction:Prodigal:002006;locus_tag=CNGJAAPB_01074;product=hypothetical protein
CP003811.1	Prodigal:002006	CDS	1133508	1134836	.	+	0	ID=CNGJAAPB_01075;eC_number=2.3.1.61;Name=sucB;db_xref=COG:COG0508;gene=sucB;inference=ab initio prediction:Prodigal:002006,similar to AA sequence:UniProtKB:P0AFG6;locus_tag=CNGJAAPB_01075;product=Dihydrolipoyllysine-residue succinyltransferase component of 2-oxoglutarate dehydrogenase complex
CP003811.1	Prodigal:002006	CDS	1134844	1135599	.	+	0	ID=CNGJAAPB_01076;eC_number=1.-.-.-;Name=ygfF;gene=ygfF;inference=ab initio prediction:Prodigal:002006,similar to AA sequence:UniProtKB:P52037;locus_tag=CNGJAAPB_01076;product=putative oxidoreductase YgfF
CP003811.1	Prodigal:002006	CDS	1135667	1137070	.	+	0	ID=CNGJAAPB_01077;eC_number=1.8.1.4;Name=lpd3;db_xref=COG:COG1249;gene=lpd3;inference=ab initio prediction:Prodigal:002006,similar to AA sequence:UniProtKB:P31046;locus_tag=CNGJAAPB_01077;product=Dihydrolipoyl dehydrogenase 3
CP003811.1	Prodigal:002006	CDS	1137287	1138144	.	-	0	ID=CNGJAAPB_01078;Name=rssB_2;gene=rssB_2;inference=ab initio prediction:Prodigal:002006,protein motif:HAMAP:MF_00958;locus_tag=CNGJAAPB_01078;product=Regulator of RpoS
CP003811.1	Prodigal:002006	CDS	1138300	1139268	.	-	0	ID=CNGJAAPB_01079;Name=xerC_2;db_xref=COG:COG4973;gene=xerC_2;inference=ab initio prediction:Prodigal:002006,similar to AA sequence:UniProtKB:O31207;locus_tag=CNGJAAPB_01079;product=Tyrosine recombinase XerC
CP003811.1	Prodigal:002006	CDS	1139382	1140005	.	+	0	ID=CNGJAAPB_01080;eC_number=3.1.22.4;Name=ruvC;db_xref=COG:COG0817;gene=ruvC;inference=ab initio prediction:Prodigal:002006,similar to AA sequence:UniProtKB:P0A814;locus_tag=CNGJAAPB_01080;product=Crossover junction endodeoxyribonuclease RuvC
CP003811.1	Aragorn:001002	tRNA	1140023	1140106	.	-	.	ID=CNGJAAPB_01081;inference=COORDINATES:profile:Aragorn:001002;locus_tag=CNGJAAPB_01081;product=tRNA-Tyr(gta)
CP003811.1	Prodigal:002006	CDS	1140408	1142213	.	+	0	ID=CNGJAAPB_01082;inference=ab initio prediction:Prodigal:002006;locus_tag=CNGJAAPB_01082;product=hypothetical protein
CP003811.1	Prodigal:002006	CDS	1142237	1142560	.	+	0	ID=CNGJAAPB_01083;inference=ab initio prediction:Prodigal:002006;locus_tag=CNGJAAPB_01083;product=hypothetical protein
CP003811.1	Prodigal:002006	CDS	1142658	1143059	.	+	0	ID=CNGJAAPB_01084;inference=ab initio prediction:Prodigal:002006;locus_tag=CNGJAAPB_01084;product=hypothetical protein
CP003811.1	Prodigal:002006	CDS	1143270	1143941	.	+	0	ID=CNGJAAPB_01085;inference=ab initio prediction:Prodigal:002006;locus_tag=CNGJAAPB_01085;product=hypothetical protein
CP003811.1	Prodigal:002006	CDS	1144093	1145220	.	-	0	ID=CNGJAAPB_01086;Name=spuD;db_xref=COG:COG0687;gene=spuD;inference=ab initio prediction:Prodigal:002006,similar to AA sequence:UniProtKB:Q9I6J1;locus_tag=CNGJAAPB_01086;product=Putrescine-binding periplasmic protein SpuD
CP003811.1	Prodigal:002006	CDS	1145217	1145573	.	-	0	ID=CNGJAAPB_01087;eC_number=3.5.99.10;Name=yabJ;db_xref=COG:COG0251;gene=yabJ;inference=ab initio prediction:Prodigal:002006,similar to AA sequence:UniProtKB:P37552;locus_tag=CNGJAAPB_01087;product=2-iminobutanoate/2-iminopropanoate deaminase
CP003811.1	Prodigal:002006	CDS	1145756	1146019	.	+	0	ID=CNGJAAPB_01088;inference=ab initio prediction:Prodigal:002006;locus_tag=CNGJAAPB_01088;product=hypothetical protein
CP003811.1	Prodigal:002006	CDS	1146098	1146319	.	-	0	ID=CNGJAAPB_01089;inference=ab initio prediction:Prodigal:002006;locus_tag=CNGJAAPB_01089;product=hypothetical protein
CP003811.1	Prodigal:002006	CDS	1146489	1146611	.	-	0	ID=CNGJAAPB_01090;inference=ab initio prediction:Prodigal:002006;locus_tag=CNGJAAPB_01090;product=hypothetical protein
CP003811.1	Prodigal:002006	CDS	1147103	1149322	.	-	0	ID=CNGJAAPB_01091;eC_number=2.7.7.8;Name=pnp;db_xref=COG:COG1185;gene=pnp;inference=ab initio prediction:Prodigal:002006,similar to AA sequence:UniProtKB:Q9AC32;locus_tag=CNGJAAPB_01091;product=Polyribonucleotide nucleotidyltransferase
CP003811.1	Prodigal:002006	CDS	1149531	1149800	.	-	0	ID=CNGJAAPB_01092;Name=rpsO;db_xref=COG:COG0184;gene=rpsO;inference=ab initio prediction:Prodigal:002006,similar to AA sequence:UniProtKB:Q6NCN7;locus_tag=CNGJAAPB_01092;product=30S ribosomal protein S15
CP003811.1	Prodigal:002006	CDS	1150280	1152280	.	+	0	ID=CNGJAAPB_01093;inference=ab initio prediction:Prodigal:002006;locus_tag=CNGJAAPB_01093;product=hypothetical protein
CP003811.1	Prodigal:002006	CDS	1152273	1152947	.	+	0	ID=CNGJAAPB_01094;inference=ab initio prediction:Prodigal:002006;locus_tag=CNGJAAPB_01094;product=hypothetical protein
CP003811.1	Prodigal:002006	CDS	1153065	1154468	.	+	0	ID=CNGJAAPB_01095;Name=yhdG_1;db_xref=COG:COG0531;gene=yhdG_1;inference=ab initio prediction:Prodigal:002006,similar to AA sequence:UniProtKB:O07576;locus_tag=CNGJAAPB_01095;product=putative amino acid permease YhdG
CP003811.1	Prodigal:002006	CDS	1154452	1154862	.	-	0	ID=CNGJAAPB_01096;Name=flgC_1;db_xref=COG:COG1558;gene=flgC_1;inference=ab initio prediction:Prodigal:002006,similar to AA sequence:UniProtKB:P0A1I7;locus_tag=CNGJAAPB_01096;product=Flagellar basal-body rod protein FlgC
CP003811.1	Prodigal:002006	CDS	1154925	1155785	.	-	0	ID=CNGJAAPB_01097;eC_number=2.1.2.9;Name=fmt_1;gene=fmt_1;inference=ab initio prediction:Prodigal:002006,protein motif:HAMAP:MF_00182;locus_tag=CNGJAAPB_01097;product=Methionyl-tRNA formyltransferase
CP003811.1	Prodigal:002006	CDS	1155785	1156552	.	-	0	ID=CNGJAAPB_01098;eC_number=1.3.1.-;Name=actIII;gene=actIII;inference=ab initio prediction:Prodigal:002006,similar to AA sequence:UniProtKB:P16544;locus_tag=CNGJAAPB_01098;product=Putative ketoacyl reductase
CP003811.1	Prodigal:002006	CDS	1156661	1157968	.	-	0	ID=CNGJAAPB_01099;inference=ab initio prediction:Prodigal:002006;locus_tag=CNGJAAPB_01099;product=hypothetical protein
CP003811.1	Prodigal:002006	CDS	1158250	1159806	.	+	0	ID=CNGJAAPB_01100;inference=ab initio prediction:Prodigal:002006;locus_tag=CNGJAAPB_01100;product=hypothetical protein
CP003811.1	Prodigal:002006	CDS	1160025	1161515	.	+	0	ID=CNGJAAPB_01101;inference=ab initio prediction:Prodigal:002006;locus_tag=CNGJAAPB_01101;product=hypothetical protein
CP003811.1	Prodigal:002006	CDS	1161861	1162070	.	-	0	ID=CNGJAAPB_01102;inference=ab initio prediction:Prodigal:002006;locus_tag=CNGJAAPB_01102;product=hypothetical protein
CP003811.1	Prodigal:002006	CDS	1162376	1162894	.	+	0	ID=CNGJAAPB_01103;inference=ab initio prediction:Prodigal:002006;locus_tag=CNGJAAPB_01103;product=hypothetical protein
CP003811.1	Prodigal:002006	CDS	1163084	1164451	.	-	0	ID=CNGJAAPB_01104;eC_number=2.3.1.47;Name=bioF_2;gene=bioF_2;inference=ab initio prediction:Prodigal:002006,protein motif:HAMAP:MF_01693;locus_tag=CNGJAAPB_01104;product=8-amino-7-oxononanoate synthase
CP003811.1	Prodigal:002006	CDS	1164448	1171905	.	-	0	ID=CNGJAAPB_01105;eC_number=1.1.1.103;Name=tdh_1;gene=tdh_1;inference=ab initio prediction:Prodigal:002006,protein motif:HAMAP:MF_00627;locus_tag=CNGJAAPB_01105;product=L-threonine 3-dehydrogenase
CP003811.1	Prodigal:002006	CDS	1172259	1173602	.	-	0	ID=CNGJAAPB_01106;eC_number=1.1.1.22;Name=rkpK;db_xref=COG:COG1004;gene=rkpK;inference=ab initio prediction:Prodigal:002006,similar to AA sequence:UniProtKB:O54068;locus_tag=CNGJAAPB_01106;product=UDP-glucose 6-dehydrogenase
CP003811.1	Prodigal:002006	CDS	1173914	1174807	.	+	0	ID=CNGJAAPB_01107;eC_number=2.7.2.8;Name=argB;db_xref=COG:COG0548;gene=argB;inference=ab initio prediction:Prodigal:002006,similar to AA sequence:UniProtKB:Q9HTN2;locus_tag=CNGJAAPB_01107;product=Acetylglutamate kinase
CP003811.1	Prodigal:002006	CDS	1174996	1175757	.	+	0	ID=CNGJAAPB_01108;inference=ab initio prediction:Prodigal:002006;locus_tag=CNGJAAPB_01108;product=hypothetical protein
CP003811.1	Prodigal:002006	CDS	1175889	1176290	.	+	0	ID=CNGJAAPB_01109;Name=rplS;db_xref=COG:COG0335;gene=rplS;inference=ab initio prediction:Prodigal:002006,similar to AA sequence:UniProtKB:Q6ND68;locus_tag=CNGJAAPB_01109;product=50S ribosomal protein L19
CP003811.1	Prodigal:002006	CDS	1176406	1178094	.	-	0	ID=CNGJAAPB_01110;db_xref=COG:COG0840;inference=ab initio prediction:Prodigal:002006,similar to AA sequence:UniProtKB:Q2W4T8;locus_tag=CNGJAAPB_01110;product=Methyl-accepting chemotaxis protein
CP003811.1	Prodigal:002006	CDS	1178489	1178872	.	-	0	ID=CNGJAAPB_01111;eC_number=1.-.-.-;Name=rutC_1;gene=rutC_1;inference=ab initio prediction:Prodigal:002006,protein motif:HAMAP:MF_00831;locus_tag=CNGJAAPB_01111;product=Putative aminoacrylate peracid reductase RutC
CP003811.1	Prodigal:002006	CDS	1178869	1180083	.	-	0	ID=CNGJAAPB_01112;inference=ab initio prediction:Prodigal:002006,similar to AA sequence:ISfinder:TnXax1;locus_tag=CNGJAAPB_01112;product=Tn3 family transposase TnXax1
CP003811.1	Prodigal:002006	CDS	1180255	1180596	.	+	0	ID=CNGJAAPB_01113;eC_number=1.11.1.15;Name=ahpD_2;gene=ahpD_2;inference=ab initio prediction:Prodigal:002006,protein motif:HAMAP:MF_01676;locus_tag=CNGJAAPB_01113;product=Alkyl hydroperoxide reductase AhpD
CP003811.1	Prodigal:002006	CDS	1180647	1181300	.	-	0	ID=CNGJAAPB_01114;Name=slmA_1;gene=slmA_1;inference=ab initio prediction:Prodigal:002006,protein motif:HAMAP:MF_01839;locus_tag=CNGJAAPB_01114;product=Nucleoid occlusion factor SlmA
CP003811.1	Prodigal:002006	CDS	1181458	1182066	.	+	0	ID=CNGJAAPB_01115;eC_number=2.1.1.-;Name=trmR;gene=trmR;inference=ab initio prediction:Prodigal:002006,protein motif:HAMAP:MF_02217;locus_tag=CNGJAAPB_01115;product=tRNA 5-hydroxyuridine methyltransferase
CP003811.1	Prodigal:002006	CDS	1182140	1182742	.	-	0	ID=CNGJAAPB_01116;eC_number=4.2.1.33;Name=leuD;db_xref=COG:COG0066;gene=leuD;inference=ab initio prediction:Prodigal:002006,similar to AA sequence:UniProtKB:Q8DTG5;locus_tag=CNGJAAPB_01116;product=3-isopropylmalate dehydratase small subunit
CP003811.1	Prodigal:002006	CDS	1182812	1183543	.	-	0	ID=CNGJAAPB_01117;eC_number=5.3.1.16;Name=priA_2;db_xref=COG:COG0106;gene=priA_2;inference=ab initio prediction:Prodigal:002006,similar to AA sequence:UniProtKB:P16250;locus_tag=CNGJAAPB_01117;product=Phosphoribosyl isomerase A
CP003811.1	Prodigal:002006	CDS	1183571	1184602	.	+	0	ID=CNGJAAPB_01118;inference=ab initio prediction:Prodigal:002006;locus_tag=CNGJAAPB_01118;product=hypothetical protein
CP003811.1	Prodigal:002006	CDS	1184599	1184799	.	+	0	ID=CNGJAAPB_01119;inference=ab initio prediction:Prodigal:002006;locus_tag=CNGJAAPB_01119;product=hypothetical protein
CP003811.1	Prodigal:002006	CDS	1184823	1185605	.	+	0	ID=CNGJAAPB_01120;inference=ab initio prediction:Prodigal:002006;locus_tag=CNGJAAPB_01120;product=hypothetical protein
CP003811.1	Prodigal:002006	CDS	1185640	1186260	.	+	0	ID=CNGJAAPB_01121;inference=ab initio prediction:Prodigal:002006;locus_tag=CNGJAAPB_01121;product=hypothetical protein
CP003811.1	Prodigal:002006	CDS	1186339	1187502	.	-	0	ID=CNGJAAPB_01122;Name=moaA_1;gene=moaA_1;inference=ab initio prediction:Prodigal:002006,protein motif:HAMAP:MF_01225_B;locus_tag=CNGJAAPB_01122;product=GTP 3'%2C8-cyclase
CP003811.1	Prodigal:002006	CDS	1188123	1190789	.	+	0	ID=CNGJAAPB_01123;inference=ab initio prediction:Prodigal:002006;locus_tag=CNGJAAPB_01123;product=hypothetical protein
CP003811.1	Prodigal:002006	CDS	1190838	1191713	.	-	0	ID=CNGJAAPB_01124;inference=ab initio prediction:Prodigal:002006;locus_tag=CNGJAAPB_01124;product=hypothetical protein
CP003811.1	Prodigal:002006	CDS	1191746	1192588	.	-	0	ID=CNGJAAPB_01125;eC_number=3.5.1.-;db_xref=COG:COG3394;inference=ab initio prediction:Prodigal:002006,similar to AA sequence:UniProtKB:P59745;locus_tag=CNGJAAPB_01125;product=Carbohydrate deacetylase
CP003811.1	Prodigal:002006	CDS	1192710	1194143	.	-	0	ID=CNGJAAPB_01126;eC_number=1.21.98.3;Name=bchE;gene=bchE;inference=ab initio prediction:Prodigal:002006,similar to AA sequence:UniProtKB:Q7X2C7;locus_tag=CNGJAAPB_01126;product=Anaerobic magnesium-protoporphyrin IX monomethyl ester cyclase
CP003811.1	Prodigal:002006	CDS	1194201	1195409	.	-	0	ID=CNGJAAPB_01127;inference=ab initio prediction:Prodigal:002006;locus_tag=CNGJAAPB_01127;product=hypothetical protein
CP003811.1	Prodigal:002006	CDS	1195497	1196150	.	-	0	ID=CNGJAAPB_01128;inference=ab initio prediction:Prodigal:002006;locus_tag=CNGJAAPB_01128;product=hypothetical protein
CP003811.1	Prodigal:002006	CDS	1196141	1197253	.	-	0	ID=CNGJAAPB_01129;inference=ab initio prediction:Prodigal:002006;locus_tag=CNGJAAPB_01129;product=hypothetical protein
CP003811.1	Prodigal:002006	CDS	1197463	1198638	.	+	0	ID=CNGJAAPB_01130;eC_number=2.1.4.2;Name=strB1;db_xref=COG:COG1834;gene=strB1;inference=ab initio prediction:Prodigal:002006,similar to AA sequence:UniProtKB:P08078;locus_tag=CNGJAAPB_01130;product=Inosamine-phosphate amidinotransferase 1
CP003811.1	Prodigal:002006	CDS	1198827	1199837	.	-	0	ID=CNGJAAPB_01131;eC_number=3.1.1.3;Name=lip1;gene=lip1;inference=ab initio prediction:Prodigal:002006,similar to AA sequence:UniProtKB:Q02104;locus_tag=CNGJAAPB_01131;product=Lipase 1
CP003811.1	Prodigal:002006	CDS	1200011	1200499	.	+	0	ID=CNGJAAPB_01132;inference=ab initio prediction:Prodigal:002006;locus_tag=CNGJAAPB_01132;product=hypothetical protein
CP003811.1	Prodigal:002006	CDS	1200510	1201364	.	+	0	ID=CNGJAAPB_01133;eC_number=2.5.1.55;Name=kdsA;db_xref=COG:COG2877;gene=kdsA;inference=ab initio prediction:Prodigal:002006,similar to AA sequence:UniProtKB:Q8YHF1;locus_tag=CNGJAAPB_01133;product=2-dehydro-3-deoxyphosphooctonate aldolase
CP003811.1	Prodigal:002006	CDS	1201370	1202044	.	-	0	ID=CNGJAAPB_01134;eC_number=2.1.1.163;Name=COQ5_3;gene=COQ5_3;inference=ab initio prediction:Prodigal:002006,protein motif:HAMAP:MF_01813;locus_tag=CNGJAAPB_01134;product=2-methoxy-6-polyprenyl-1%2C4-benzoquinol methylase%2C mitochondrial
CP003811.1	Prodigal:002006	CDS	1202378	1202716	.	+	0	ID=CNGJAAPB_01135;inference=ab initio prediction:Prodigal:002006;locus_tag=CNGJAAPB_01135;product=hypothetical protein
CP003811.1	Prodigal:002006	CDS	1202781	1203242	.	-	0	ID=CNGJAAPB_01136;eC_number=1.7.1.13;Name=queF;gene=queF;inference=ab initio prediction:Prodigal:002006,protein motif:HAMAP:MF_00818;locus_tag=CNGJAAPB_01136;product=NADPH-dependent 7-cyano-7-deazaguanine reductase
CP003811.1	Prodigal:002006	CDS	1203428	1204717	.	+	0	ID=CNGJAAPB_01137;eC_number=4.2.1.11;Name=eno;gene=eno;inference=ab initio prediction:Prodigal:002006,similar to AA sequence:UniProtKB:P33675;locus_tag=CNGJAAPB_01137;product=Enolase
CP003811.1	Prodigal:002006	CDS	1204924	1205118	.	+	0	ID=CNGJAAPB_01138;inference=ab initio prediction:Prodigal:002006;locus_tag=CNGJAAPB_01138;product=hypothetical protein
CP003811.1	Prodigal:002006	CDS	1205175	1206377	.	-	0	ID=CNGJAAPB_01139;inference=ab initio prediction:Prodigal:002006;locus_tag=CNGJAAPB_01139;product=hypothetical protein
CP003811.1	Prodigal:002006	CDS	1206473	1206784	.	+	0	ID=CNGJAAPB_01140;inference=ab initio prediction:Prodigal:002006;locus_tag=CNGJAAPB_01140;product=hypothetical protein
CP003811.1	Prodigal:002006	CDS	1206922	1207995	.	+	0	ID=CNGJAAPB_01141;eC_number=1.1.1.-;Name=acoA;db_xref=COG:COG1071;gene=acoA;inference=ab initio prediction:Prodigal:002006,similar to AA sequence:UniProtKB:O31404;locus_tag=CNGJAAPB_01141;product=Acetoin:2%2C6-dichlorophenolindophenol oxidoreductase subunit alpha
CP003811.1	Prodigal:002006	CDS	1208054	1209496	.	+	0	ID=CNGJAAPB_01142;eC_number=2.2.1.7;Name=dxs_1;gene=dxs_1;inference=ab initio prediction:Prodigal:002006,protein motif:HAMAP:MF_00315;locus_tag=CNGJAAPB_01142;product=1-deoxy-D-xylulose-5-phosphate synthase
CP003811.1	Prodigal:002006	CDS	1209567	1209854	.	+	0	ID=CNGJAAPB_01143;inference=ab initio prediction:Prodigal:002006;locus_tag=CNGJAAPB_01143;product=hypothetical protein
CP003811.1	Prodigal:002006	CDS	1209870	1210463	.	+	0	ID=CNGJAAPB_01144;inference=ab initio prediction:Prodigal:002006;locus_tag=CNGJAAPB_01144;product=hypothetical protein
CP003811.1	Prodigal:002006	CDS	1210468	1211886	.	+	0	ID=CNGJAAPB_01145;eC_number=2.3.1.12;Name=pdhC;gene=pdhC;inference=ab initio prediction:Prodigal:002006,similar to AA sequence:UniProtKB:P65636;locus_tag=CNGJAAPB_01145;product=Dihydrolipoyllysine-residue acetyltransferase component of pyruvate dehydrogenase complex
CP003811.1	Prodigal:002006	CDS	1211900	1213339	.	+	0	ID=CNGJAAPB_01146;eC_number=1.8.1.4;Name=lpd;db_xref=COG:COG1249;gene=lpd;inference=ab initio prediction:Prodigal:002006,similar to AA sequence:UniProtKB:Q8NTE1;locus_tag=CNGJAAPB_01146;product=Dihydrolipoyl dehydrogenase
CP003811.1	Prodigal:002006	CDS	1213407	1213610	.	-	0	ID=CNGJAAPB_01147;inference=ab initio prediction:Prodigal:002006;locus_tag=CNGJAAPB_01147;product=hypothetical protein
CP003811.1	Prodigal:002006	CDS	1213744	1213962	.	-	0	ID=CNGJAAPB_01148;inference=ab initio prediction:Prodigal:002006;locus_tag=CNGJAAPB_01148;product=hypothetical protein
CP003811.1	Prodigal:002006	CDS	1214118	1215188	.	+	0	ID=CNGJAAPB_01149;eC_number=4.3.1.16;Name=thadh;gene=thadh;inference=ab initio prediction:Prodigal:002006,similar to AA sequence:UniProtKB:A4F2N8;locus_tag=CNGJAAPB_01149;product=L-threo-3-hydroxyaspartate ammonia-lyase
CP003811.1	Prodigal:002006	CDS	1215311	1215688	.	+	0	ID=CNGJAAPB_01150;Name=iscA;db_xref=COG:COG0316;gene=iscA;inference=ab initio prediction:Prodigal:002006,similar to AA sequence:UniProtKB:P0AAC8;locus_tag=CNGJAAPB_01150;product=Iron-binding protein IscA
CP003811.1	Prodigal:002006	CDS	1215800	1216858	.	-	0	ID=CNGJAAPB_01151;eC_number=2.7.7.65;Name=vdcA;gene=vdcA;inference=ab initio prediction:Prodigal:002006,similar to AA sequence:UniProtKB:Q9KKZ4;locus_tag=CNGJAAPB_01151;product=Diguanylate cyclase VdcA
CP003811.1	Prodigal:002006	CDS	1216960	1218552	.	-	0	ID=CNGJAAPB_01152;eC_number=3.6.4.13;Name=rhlE_1;gene=rhlE_1;inference=ab initio prediction:Prodigal:002006,protein motif:HAMAP:MF_00968;locus_tag=CNGJAAPB_01152;product=ATP-dependent RNA helicase RhlE
CP003811.1	Prodigal:002006	CDS	1218762	1218989	.	-	0	ID=CNGJAAPB_01153;inference=ab initio prediction:Prodigal:002006;locus_tag=CNGJAAPB_01153;product=hypothetical protein
CP003811.1	Prodigal:002006	CDS	1219613	1220479	.	+	0	ID=CNGJAAPB_01154;inference=ab initio prediction:Prodigal:002006;locus_tag=CNGJAAPB_01154;product=hypothetical protein
CP003811.1	Prodigal:002006	CDS	1220708	1221199	.	+	0	ID=CNGJAAPB_01155;inference=ab initio prediction:Prodigal:002006;locus_tag=CNGJAAPB_01155;product=hypothetical protein
CP003811.1	Prodigal:002006	CDS	1221245	1223317	.	-	0	ID=CNGJAAPB_01156;eC_number=5.6.2.2;Name=parE;db_xref=COG:COG0187;gene=parE;inference=ab initio prediction:Prodigal:002006,similar to AA sequence:UniProtKB:P0A2I5;locus_tag=CNGJAAPB_01156;product=DNA topoisomerase 4 subunit B
CP003811.1	Prodigal:002006	CDS	1223650	1223865	.	+	0	ID=CNGJAAPB_01157;inference=ab initio prediction:Prodigal:002006;locus_tag=CNGJAAPB_01157;product=hypothetical protein
CP003811.1	Prodigal:002006	CDS	1224043	1226727	.	-	0	ID=CNGJAAPB_01158;eC_number=5.6.2.1;Name=topA;db_xref=COG:COG0550;gene=topA;inference=ab initio prediction:Prodigal:002006,similar to AA sequence:UniProtKB:P9WG49;locus_tag=CNGJAAPB_01158;product=DNA topoisomerase 1
CP003811.1	Prodigal:002006	CDS	1226933	1227880	.	-	0	ID=CNGJAAPB_01159;eC_number=1.8.5.-;Name=msrP_2;gene=msrP_2;inference=ab initio prediction:Prodigal:002006,protein motif:HAMAP:MF_01206;locus_tag=CNGJAAPB_01159;product=Protein-methionine-sulfoxide reductase catalytic subunit MsrP
CP003811.1	Prodigal:002006	CDS	1227877	1228737	.	-	0	ID=CNGJAAPB_01160;inference=ab initio prediction:Prodigal:002006;locus_tag=CNGJAAPB_01160;product=hypothetical protein
CP003811.1	Prodigal:002006	CDS	1229093	1230040	.	+	0	ID=CNGJAAPB_01161;eC_number=2.1.3.2;Name=pyrB;gene=pyrB;inference=ab initio prediction:Prodigal:002006,similar to AA sequence:UniProtKB:P56585;locus_tag=CNGJAAPB_01161;product=Aspartate carbamoyltransferase
CP003811.1	Prodigal:002006	CDS	1230165	1230488	.	+	0	ID=CNGJAAPB_01162;eC_number=3.6.1.31;Name=hisE;db_xref=COG:COG0140;gene=hisE;inference=ab initio prediction:Prodigal:002006,similar to AA sequence:UniProtKB:Q7P0E6;locus_tag=CNGJAAPB_01162;product=Phosphoribosyl-ATP pyrophosphatase
CP003811.1	Prodigal:002006	CDS	1230485	1231474	.	+	0	ID=CNGJAAPB_01163;eC_number=2.7.1.33;Name=coaA;gene=coaA;inference=ab initio prediction:Prodigal:002006,similar to AA sequence:UniProtKB:B5XYG3;locus_tag=CNGJAAPB_01163;product=Pantothenate kinase
CP003811.1	Prodigal:002006	CDS	1231584	1232123	.	-	0	ID=CNGJAAPB_01164;eC_number=3.1.4.58;Name=thpR;gene=thpR;inference=ab initio prediction:Prodigal:002006,protein motif:HAMAP:MF_01940;locus_tag=CNGJAAPB_01164;product=RNA 2'%2C3'-cyclic phosphodiesterase
CP003811.1	Prodigal:002006	CDS	1232123	1232779	.	-	0	ID=CNGJAAPB_01165;eC_number=3.1.1.2;inference=ab initio prediction:Prodigal:002006,similar to AA sequence:UniProtKB:Q07792;locus_tag=CNGJAAPB_01165;product=Arylesterase
CP003811.1	Prodigal:002006	CDS	1232927	1233613	.	+	0	ID=CNGJAAPB_01166;db_xref=COG:COG1136;inference=ab initio prediction:Prodigal:002006,similar to AA sequence:UniProtKB:P9WQK1;locus_tag=CNGJAAPB_01166;product=putative ABC transporter ATP-binding protein
CP003811.1	Prodigal:002006	CDS	1233613	1236189	.	+	0	ID=CNGJAAPB_01167;inference=ab initio prediction:Prodigal:002006;locus_tag=CNGJAAPB_01167;product=hypothetical protein
CP003811.1	Prodigal:002006	CDS	1236247	1236726	.	-	0	ID=CNGJAAPB_01168;inference=ab initio prediction:Prodigal:002006;locus_tag=CNGJAAPB_01168;product=hypothetical protein
CP003811.1	Prodigal:002006	CDS	1236762	1237046	.	-	0	ID=CNGJAAPB_01169;inference=ab initio prediction:Prodigal:002006;locus_tag=CNGJAAPB_01169;product=hypothetical protein
CP003811.1	Prodigal:002006	CDS	1237206	1237793	.	+	0	ID=CNGJAAPB_01170;inference=ab initio prediction:Prodigal:002006;locus_tag=CNGJAAPB_01170;product=hypothetical protein
CP003811.1	Prodigal:002006	CDS	1238170	1238940	.	+	0	ID=CNGJAAPB_01171;Name=ybhL;db_xref=COG:COG0670;gene=ybhL;inference=ab initio prediction:Prodigal:002006,similar to AA sequence:UniProtKB:P0AAC4;locus_tag=CNGJAAPB_01171;product=Inner membrane protein YbhL
CP003811.1	Prodigal:002006	CDS	1239036	1239938	.	+	0	ID=CNGJAAPB_01172;eC_number=4.3.3.7;Name=dapA_1;db_xref=COG:COG0329;gene=dapA_1;inference=ab initio prediction:Prodigal:002006,similar to AA sequence:UniProtKB:Q9JZR4;locus_tag=CNGJAAPB_01172;product=4-hydroxy-tetrahydrodipicolinate synthase
CP003811.1	Prodigal:002006	CDS	1239977	1240351	.	-	0	ID=CNGJAAPB_01173;inference=ab initio prediction:Prodigal:002006;locus_tag=CNGJAAPB_01173;product=hypothetical protein
CP003811.1	Prodigal:002006	CDS	1240705	1241343	.	+	0	ID=CNGJAAPB_01174;eC_number=1.13.11.79;db_xref=COG:COG0778;inference=ab initio prediction:Prodigal:002006,similar to AA sequence:UniProtKB:Q2RNG5;locus_tag=CNGJAAPB_01174;product=5%2C6-dimethylbenzimidazole synthase
CP003811.1	Prodigal:002006	CDS	1241520	1242029	.	+	0	ID=CNGJAAPB_01175;inference=ab initio prediction:Prodigal:002006;locus_tag=CNGJAAPB_01175;product=hypothetical protein
CP003811.1	Prodigal:002006	CDS	1242042	1242350	.	-	0	ID=CNGJAAPB_01176;inference=ab initio prediction:Prodigal:002006;locus_tag=CNGJAAPB_01176;product=hypothetical protein
CP003811.1	Prodigal:002006	CDS	1242576	1243580	.	+	0	ID=CNGJAAPB_01177;Name=kdgT;gene=kdgT;inference=ab initio prediction:Prodigal:002006,similar to AA sequence:UniProtKB:P0A712;locus_tag=CNGJAAPB_01177;product=2-keto-3-deoxygluconate permease
CP003811.1	Prodigal:002006	CDS	1243614	1243865	.	-	0	ID=CNGJAAPB_01178;inference=ab initio prediction:Prodigal:002006;locus_tag=CNGJAAPB_01178;product=hypothetical protein
CP003811.1	Prodigal:002006	CDS	1243922	1245301	.	+	0	ID=CNGJAAPB_01179;eC_number=2.1.1.176;Name=rsmB_2;db_xref=COG:COG0144;gene=rsmB_2;inference=ab initio prediction:Prodigal:002006,similar to AA sequence:UniProtKB:P36929;locus_tag=CNGJAAPB_01179;product=Ribosomal RNA small subunit methyltransferase B
CP003811.1	Prodigal:002006	CDS	1245719	1245985	.	-	0	ID=CNGJAAPB_01180;inference=ab initio prediction:Prodigal:002006;locus_tag=CNGJAAPB_01180;product=hypothetical protein
CP003811.1	Prodigal:002006	CDS	1246193	1246903	.	+	0	ID=CNGJAAPB_01181;eC_number=4.1.1.65;Name=psd_2;db_xref=COG:COG0688;gene=psd_2;inference=ab initio prediction:Prodigal:002006,similar to AA sequence:UniProtKB:P9WHQ5;locus_tag=CNGJAAPB_01181;product=Phosphatidylserine decarboxylase proenzyme
CP003811.1	Prodigal:002006	CDS	1246908	1247759	.	+	0	ID=CNGJAAPB_01182;inference=ab initio prediction:Prodigal:002006;locus_tag=CNGJAAPB_01182;product=hypothetical protein
CP003811.1	Prodigal:002006	CDS	1247821	1248240	.	+	0	ID=CNGJAAPB_01183;Name=mscL;db_xref=COG:COG1970;gene=mscL;inference=ab initio prediction:Prodigal:002006,similar to AA sequence:UniProtKB:P0A742;locus_tag=CNGJAAPB_01183;product=Large-conductance mechanosensitive channel
CP003811.1	Prodigal:002006	CDS	1248267	1248542	.	-	0	ID=CNGJAAPB_01184;inference=ab initio prediction:Prodigal:002006;locus_tag=CNGJAAPB_01184;product=hypothetical protein
CP003811.1	Prodigal:002006	CDS	1248676	1249089	.	-	0	ID=CNGJAAPB_01185;inference=ab initio prediction:Prodigal:002006;locus_tag=CNGJAAPB_01185;product=hypothetical protein
CP003811.1	Prodigal:002006	CDS	1249216	1249956	.	-	0	ID=CNGJAAPB_01186;inference=ab initio prediction:Prodigal:002006;locus_tag=CNGJAAPB_01186;product=hypothetical protein
CP003811.1	Prodigal:002006	CDS	1250120	1250905	.	-	0	ID=CNGJAAPB_01187;eC_number=2.4.2.-;Name=yafJ;db_xref=COG:COG0121;gene=yafJ;inference=ab initio prediction:Prodigal:002006,similar to AA sequence:UniProtKB:Q47147;locus_tag=CNGJAAPB_01187;product=Putative glutamine amidotransferase YafJ
CP003811.1	Prodigal:002006	CDS	1250984	1251295	.	-	0	ID=CNGJAAPB_01188;inference=ab initio prediction:Prodigal:002006;locus_tag=CNGJAAPB_01188;product=hypothetical protein
CP003811.1	Prodigal:002006	CDS	1251297	1251956	.	-	0	ID=CNGJAAPB_01189;eC_number=1.9.3.1;Name=ctaE_2;db_xref=COG:COG1845;gene=ctaE_2;inference=ab initio prediction:Prodigal:002006,similar to AA sequence:UniProtKB:P9WP67;locus_tag=CNGJAAPB_01189;product=putative cytochrome c oxidase subunit 3
CP003811.1	Prodigal:002006	CDS	1251953	1253629	.	-	0	ID=CNGJAAPB_01190;eC_number=1.9.3.1;Name=ctaD_2;gene=ctaD_2;inference=ab initio prediction:Prodigal:002006,similar to AA sequence:UniProtKB:P16262;locus_tag=CNGJAAPB_01190;product=Cytochrome c oxidase subunit 1
CP003811.1	Prodigal:002006	CDS	1254024	1254989	.	-	0	ID=CNGJAAPB_01191;eC_number=1.9.3.1;Name=ctaC;db_xref=COG:COG1622;gene=ctaC;inference=ab initio prediction:Prodigal:002006,similar to AA sequence:UniProtKB:Q04441;locus_tag=CNGJAAPB_01191;product=Cytochrome c oxidase subunit 2
CP003811.1	Prodigal:002006	CDS	1254986	1255474	.	-	0	ID=CNGJAAPB_01192;inference=ab initio prediction:Prodigal:002006;locus_tag=CNGJAAPB_01192;product=hypothetical protein
CP003811.1	Prodigal:002006	CDS	1255471	1256532	.	-	0	ID=CNGJAAPB_01193;inference=ab initio prediction:Prodigal:002006;locus_tag=CNGJAAPB_01193;product=hypothetical protein
CP003811.1	Prodigal:002006	CDS	1256529	1257074	.	-	0	ID=CNGJAAPB_01194;inference=ab initio prediction:Prodigal:002006;locus_tag=CNGJAAPB_01194;product=hypothetical protein
CP003811.1	Prodigal:002006	CDS	1257071	1259095	.	-	0	ID=CNGJAAPB_01195;inference=ab initio prediction:Prodigal:002006;locus_tag=CNGJAAPB_01195;product=hypothetical protein
CP003811.1	Prodigal:002006	CDS	1259098	1262079	.	-	0	ID=CNGJAAPB_01196;eC_number=7.-.-.-;Name=rsxB_1;gene=rsxB_1;inference=ab initio prediction:Prodigal:002006,protein motif:HAMAP:MF_00463;locus_tag=CNGJAAPB_01196;product=Ion-translocating oxidoreductase complex subunit B
CP003811.1	Prodigal:002006	CDS	1262076	1262735	.	-	0	ID=CNGJAAPB_01197;inference=ab initio prediction:Prodigal:002006;locus_tag=CNGJAAPB_01197;product=hypothetical protein
CP003811.1	Prodigal:002006	CDS	1263121	1265706	.	+	0	ID=CNGJAAPB_01198;inference=ab initio prediction:Prodigal:002006;locus_tag=CNGJAAPB_01198;product=hypothetical protein
CP003811.1	Prodigal:002006	CDS	1265874	1267067	.	+	0	ID=CNGJAAPB_01199;inference=ab initio prediction:Prodigal:002006;locus_tag=CNGJAAPB_01199;product=hypothetical protein
CP003811.1	Prodigal:002006	CDS	1267273	1268214	.	+	0	ID=CNGJAAPB_01200;eC_number=3.1.26.11;Name=rbn_2;gene=rbn_2;inference=ab initio prediction:Prodigal:002006,protein motif:HAMAP:MF_01818;locus_tag=CNGJAAPB_01200;product=Ribonuclease BN
CP003811.1	Prodigal:002006	CDS	1268224	1268418	.	-	0	ID=CNGJAAPB_01201;inference=ab initio prediction:Prodigal:002006;locus_tag=CNGJAAPB_01201;product=hypothetical protein
CP003811.1	Prodigal:002006	CDS	1268653	1269897	.	+	0	ID=CNGJAAPB_01202;inference=ab initio prediction:Prodigal:002006;locus_tag=CNGJAAPB_01202;product=hypothetical protein
CP003811.1	Prodigal:002006	CDS	1269924	1270940	.	+	0	ID=CNGJAAPB_01203;eC_number=1.1.1.281;Name=rmd_1;db_xref=COG:COG1089;gene=rmd_1;inference=ab initio prediction:Prodigal:002006,similar to AA sequence:UniProtKB:Q9HTB6;locus_tag=CNGJAAPB_01203;product=GDP-6-deoxy-D-mannose reductase
CP003811.1	Prodigal:002006	CDS	1270969	1271748	.	-	0	ID=CNGJAAPB_01204;eC_number=2.1.1.163;Name=COQ5_4;gene=COQ5_4;inference=ab initio prediction:Prodigal:002006,protein motif:HAMAP:MF_01813;locus_tag=CNGJAAPB_01204;product=2-methoxy-6-polyprenyl-1%2C4-benzoquinol methylase%2C mitochondrial
CP003811.1	Prodigal:002006	CDS	1271825	1272292	.	+	0	ID=CNGJAAPB_01205;Name=ywnA;db_xref=COG:COG1959;gene=ywnA;inference=ab initio prediction:Prodigal:002006,similar to AA sequence:UniProtKB:P71036;locus_tag=CNGJAAPB_01205;product=Putative HTH-type transcriptional regulator YwnA
CP003811.1	Prodigal:002006	CDS	1272434	1272811	.	+	0	ID=CNGJAAPB_01206;inference=ab initio prediction:Prodigal:002006;locus_tag=CNGJAAPB_01206;product=hypothetical protein
CP003811.1	Prodigal:002006	CDS	1272923	1274128	.	-	0	ID=CNGJAAPB_01207;eC_number=2.8.3.19;Name=uctC_1;gene=uctC_1;inference=ab initio prediction:Prodigal:002006,similar to AA sequence:UniProtKB:A9X6P9;locus_tag=CNGJAAPB_01207;product=Acetyl-CoA:oxalate CoA-transferase
CP003811.1	Prodigal:002006	CDS	1274140	1274955	.	-	0	ID=CNGJAAPB_01208;Name=tsaQ1;gene=tsaQ1;inference=ab initio prediction:Prodigal:002006,similar to AA sequence:UniProtKB:Q6XL52;locus_tag=CNGJAAPB_01208;product=HTH-type transcriptional regulator TsaQ1/TsaQ2
CP003811.1	Prodigal:002006	CDS	1274964	1275719	.	-	0	ID=CNGJAAPB_01209;eC_number=4.2.1.17;Name=paaF;db_xref=COG:COG1024;gene=paaF;inference=ab initio prediction:Prodigal:002006,similar to AA sequence:UniProtKB:P76082;locus_tag=CNGJAAPB_01209;product=2%2C3-dehydroadipyl-CoA hydratase
CP003811.1	Prodigal:002006	CDS	1275970	1276986	.	-	0	ID=CNGJAAPB_01210;inference=ab initio prediction:Prodigal:002006;locus_tag=CNGJAAPB_01210;product=hypothetical protein
CP003811.1	Prodigal:002006	CDS	1277333	1279405	.	+	0	ID=CNGJAAPB_01211;Name=fadJ_2;db_xref=COG:COG1024;gene=fadJ_2;inference=ab initio prediction:Prodigal:002006,similar to AA sequence:UniProtKB:P77399;locus_tag=CNGJAAPB_01211;product=Fatty acid oxidation complex subunit alpha
CP003811.1	Prodigal:002006	CDS	1279572	1280759	.	+	0	ID=CNGJAAPB_01212;eC_number=2.3.1.16;Name=fadA_3;db_xref=COG:COG0183;gene=fadA_3;inference=ab initio prediction:Prodigal:002006,similar to AA sequence:UniProtKB:O32177;locus_tag=CNGJAAPB_01212;product=3-ketoacyl-CoA thiolase
CP003811.1	Prodigal:002006	CDS	1280764	1281960	.	+	0	ID=CNGJAAPB_01213;eC_number=1.3.99.-;inference=ab initio prediction:Prodigal:002006,similar to AA sequence:UniProtKB:P95280;locus_tag=CNGJAAPB_01213;product=Putative acyl-CoA dehydrogenase FadE17
CP003811.1	Prodigal:002006	CDS	1282209	1283363	.	+	0	ID=CNGJAAPB_01214;eC_number=1.3.99.-;db_xref=COG:COG1960;inference=ab initio prediction:Prodigal:002006,similar to AA sequence:UniProtKB:P9WQG1;locus_tag=CNGJAAPB_01214;product=putative acyl-CoA dehydrogenase fadE25
CP003811.1	Prodigal:002006	CDS	1283496	1284368	.	-	0	ID=CNGJAAPB_01215;Name=ycf3;gene=ycf3;inference=ab initio prediction:Prodigal:002006,protein motif:HAMAP:MF_00439;locus_tag=CNGJAAPB_01215;product=Photosystem I assembly protein Ycf3
CP003811.1	Prodigal:002006	CDS	1284700	1285812	.	-	0	ID=CNGJAAPB_01216;eC_number=6.3.4.18;Name=purK;gene=purK;inference=ab initio prediction:Prodigal:002006,similar to AA sequence:UniProtKB:Q7A695;locus_tag=CNGJAAPB_01216;product=N5-carboxyaminoimidazole ribonucleotide synthase
CP003811.1	Prodigal:002006	CDS	1285809	1286306	.	-	0	ID=CNGJAAPB_01217;eC_number=5.4.99.18;Name=purE;db_xref=COG:COG0041;gene=purE;inference=ab initio prediction:Prodigal:002006,similar to AA sequence:UniProtKB:P0AG18;locus_tag=CNGJAAPB_01217;product=N5-carboxyaminoimidazole ribonucleotide mutase
CP003811.1	Prodigal:002006	CDS	1286385	1286645	.	-	0	ID=CNGJAAPB_01218;inference=ab initio prediction:Prodigal:002006;locus_tag=CNGJAAPB_01218;product=hypothetical protein
CP003811.1	Prodigal:002006	CDS	1286777	1286959	.	+	0	ID=CNGJAAPB_01219;inference=ab initio prediction:Prodigal:002006;locus_tag=CNGJAAPB_01219;product=hypothetical protein
CP003811.1	Prodigal:002006	CDS	1287406	1289331	.	+	0	ID=CNGJAAPB_01220;eC_number=6.2.1.1;Name=acsA_1;db_xref=COG:COG0365;gene=acsA_1;inference=ab initio prediction:Prodigal:002006,similar to AA sequence:UniProtKB:Q89WV5;locus_tag=CNGJAAPB_01220;product=Acetyl-coenzyme A synthetase
CP003811.1	Prodigal:002006	CDS	1289855	1290274	.	+	0	ID=CNGJAAPB_01221;inference=ab initio prediction:Prodigal:002006;locus_tag=CNGJAAPB_01221;product=hypothetical protein
CP003811.1	Prodigal:002006	CDS	1290336	1291625	.	+	0	ID=CNGJAAPB_01222;inference=ab initio prediction:Prodigal:002006;locus_tag=CNGJAAPB_01222;product=hypothetical protein
CP003811.1	Prodigal:002006	CDS	1291688	1292155	.	-	0	ID=CNGJAAPB_01223;inference=ab initio prediction:Prodigal:002006;locus_tag=CNGJAAPB_01223;product=hypothetical protein
CP003811.1	Prodigal:002006	CDS	1292335	1293453	.	+	0	ID=CNGJAAPB_01224;eC_number=1.6.99.1;Name=namA_1;db_xref=COG:COG1902;gene=namA_1;inference=ab initio prediction:Prodigal:002006,similar to AA sequence:UniProtKB:Q5KXG9;locus_tag=CNGJAAPB_01224;product=NADPH dehydrogenase
CP003811.1	Prodigal:002006	CDS	1293462	1294211	.	-	0	ID=CNGJAAPB_01225;inference=ab initio prediction:Prodigal:002006;locus_tag=CNGJAAPB_01225;product=hypothetical protein
CP003811.1	Prodigal:002006	CDS	1294436	1294960	.	+	0	ID=CNGJAAPB_01226;inference=ab initio prediction:Prodigal:002006;locus_tag=CNGJAAPB_01226;product=hypothetical protein
CP003811.1	Prodigal:002006	CDS	1295088	1296392	.	+	0	ID=CNGJAAPB_01227;Name=naiP_1;gene=naiP_1;inference=ab initio prediction:Prodigal:002006,similar to AA sequence:UniProtKB:O34691;locus_tag=CNGJAAPB_01227;product=Putative niacin/nicotinamide transporter NaiP
CP003811.1	Prodigal:002006	CDS	1296395	1297264	.	+	0	ID=CNGJAAPB_01228;eC_number=3.1.1.92;inference=ab initio prediction:Prodigal:002006,similar to AA sequence:UniProtKB:A6XIG6;locus_tag=CNGJAAPB_01228;product=4-sulfomuconolactone hydrolase
CP003811.1	Prodigal:002006	CDS	1297348	1297545	.	-	0	ID=CNGJAAPB_01229;inference=ab initio prediction:Prodigal:002006;locus_tag=CNGJAAPB_01229;product=hypothetical protein
CP003811.1	Prodigal:002006	CDS	1297650	1298210	.	-	0	ID=CNGJAAPB_01230;Name=puuR;gene=puuR;inference=ab initio prediction:Prodigal:002006,similar to AA sequence:UniProtKB:P0A9U6;locus_tag=CNGJAAPB_01230;product=HTH-type transcriptional regulator PuuR
CP003811.1	Prodigal:002006	CDS	1298378	1299712	.	+	0	ID=CNGJAAPB_01231;eC_number=2.6.1.18;Name=bauA;db_xref=COG:COG0161;gene=bauA;inference=ab initio prediction:Prodigal:002006,similar to AA sequence:UniProtKB:Q9I700;locus_tag=CNGJAAPB_01231;product=Beta-alanine--pyruvate aminotransferase
CP003811.1	Prodigal:002006	CDS	1299944	1301005	.	+	0	ID=CNGJAAPB_01232;inference=ab initio prediction:Prodigal:002006;locus_tag=CNGJAAPB_01232;product=hypothetical protein
CP003811.1	Prodigal:002006	CDS	1301113	1302405	.	-	0	ID=CNGJAAPB_01233;eC_number=3.5.1.16;Name=argE_1;gene=argE_1;inference=ab initio prediction:Prodigal:002006,protein motif:HAMAP:MF_01108;locus_tag=CNGJAAPB_01233;product=Acetylornithine deacetylase
CP003811.1	Prodigal:002006	CDS	1302492	1303376	.	-	0	ID=CNGJAAPB_01234;Name=gltR_2;db_xref=COG:COG0583;gene=gltR_2;inference=ab initio prediction:Prodigal:002006,similar to AA sequence:UniProtKB:P94501;locus_tag=CNGJAAPB_01234;product=HTH-type transcriptional regulator GltR
CP003811.1	Prodigal:002006	CDS	1303513	1304496	.	+	0	ID=CNGJAAPB_01235;eC_number=1.6.5.11;db_xref=COG:COG2070;inference=ab initio prediction:Prodigal:002006,similar to AA sequence:UniProtKB:Q9I4V0;locus_tag=CNGJAAPB_01235;product=NADH:quinone reductase
CP003811.1	Prodigal:002006	CDS	1304607	1305242	.	+	0	ID=CNGJAAPB_01236;inference=ab initio prediction:Prodigal:002006;locus_tag=CNGJAAPB_01236;product=hypothetical protein
CP003811.1	Prodigal:002006	CDS	1305359	1305880	.	+	0	ID=CNGJAAPB_01237;inference=ab initio prediction:Prodigal:002006;locus_tag=CNGJAAPB_01237;product=hypothetical protein
CP003811.1	Prodigal:002006	CDS	1306108	1306422	.	+	0	ID=CNGJAAPB_01238;inference=ab initio prediction:Prodigal:002006;locus_tag=CNGJAAPB_01238;product=hypothetical protein
CP003811.1	Prodigal:002006	CDS	1306677	1307672	.	-	0	ID=CNGJAAPB_01239;Name=fdhE;db_xref=COG:COG3058;gene=fdhE;inference=ab initio prediction:Prodigal:002006,similar to AA sequence:UniProtKB:P13024;locus_tag=CNGJAAPB_01239;product=Protein FdhE
CP003811.1	Prodigal:002006	CDS	1307676	1308398	.	-	0	ID=CNGJAAPB_01240;Name=fdoI;db_xref=COG:COG2864;gene=fdoI;inference=ab initio prediction:Prodigal:002006,similar to AA sequence:UniProtKB:P0AEL0;locus_tag=CNGJAAPB_01240;product=Formate dehydrogenase%2C cytochrome b556(fdo) subunit
CP003811.1	Prodigal:002006	CDS	1308599	1309534	.	-	0	ID=CNGJAAPB_01241;Name=fdoH;db_xref=COG:COG0437;gene=fdoH;inference=ab initio prediction:Prodigal:002006,similar to AA sequence:UniProtKB:P0AAJ5;locus_tag=CNGJAAPB_01241;product=Formate dehydrogenase-O iron-sulfur subunit
CP003811.1	Prodigal:002006	CDS	1309548	1311983	.	-	0	ID=CNGJAAPB_01242;eC_number=1.17.1.9;Name=fdoG_1;db_xref=COG:COG0243;gene=fdoG_1;inference=ab initio prediction:Prodigal:002006,similar to AA sequence:UniProtKB:P32176;locus_tag=CNGJAAPB_01242;product=Formate dehydrogenase-O major subunit
CP003811.1	Prodigal:002006	CDS	1312032	1312628	.	-	0	ID=CNGJAAPB_01243;eC_number=1.17.1.9;Name=fdoG_2;db_xref=COG:COG0243;gene=fdoG_2;inference=ab initio prediction:Prodigal:002006,similar to AA sequence:UniProtKB:P32176;locus_tag=CNGJAAPB_01243;product=Formate dehydrogenase-O major subunit
CP003811.1	Prodigal:002006	CDS	1312785	1313126	.	-	0	ID=CNGJAAPB_01244;inference=ab initio prediction:Prodigal:002006;locus_tag=CNGJAAPB_01244;product=hypothetical protein
CP003811.1	Prodigal:002006	CDS	1313318	1313503	.	+	0	ID=CNGJAAPB_01245;inference=ab initio prediction:Prodigal:002006;locus_tag=CNGJAAPB_01245;product=hypothetical protein
CP003811.1	Prodigal:002006	CDS	1313915	1314925	.	+	0	ID=CNGJAAPB_01246;Name=sbp;db_xref=COG:COG1613;gene=sbp;inference=ab initio prediction:Prodigal:002006,similar to AA sequence:UniProtKB:P0AG78;locus_tag=CNGJAAPB_01246;product=Sulfate-binding protein
CP003811.1	Prodigal:002006	CDS	1314936	1315790	.	+	0	ID=CNGJAAPB_01247;Name=cysT;db_xref=COG:COG0555;gene=cysT;inference=ab initio prediction:Prodigal:002006,similar to AA sequence:UniProtKB:P27367;locus_tag=CNGJAAPB_01247;product=Sulfate transport system permease protein CysT
CP003811.1	Prodigal:002006	CDS	1315783	1316664	.	+	0	ID=CNGJAAPB_01248;Name=cysW;db_xref=COG:COG4208;gene=cysW;inference=ab initio prediction:Prodigal:002006,similar to AA sequence:UniProtKB:P0AEB0;locus_tag=CNGJAAPB_01248;product=Sulfate transport system permease protein CysW
CP003811.1	Prodigal:002006	CDS	1316723	1317706	.	+	0	ID=CNGJAAPB_01249;eC_number=7.3.2.3;Name=cysA_1;db_xref=COG:COG1118;gene=cysA_1;inference=ab initio prediction:Prodigal:002006,similar to AA sequence:UniProtKB:P16676;locus_tag=CNGJAAPB_01249;product=Sulfate/thiosulfate import ATP-binding protein CysA
CP003811.1	Prodigal:002006	CDS	1317746	1318795	.	+	0	ID=CNGJAAPB_01250;eC_number=2.5.1.47;Name=cysK_1;gene=cysK_1;inference=ab initio prediction:Prodigal:002006,similar to AA sequence:UniProtKB:P63871;locus_tag=CNGJAAPB_01250;product=Cysteine synthase
CP003811.1	Prodigal:002006	CDS	1318918	1319073	.	+	0	ID=CNGJAAPB_01251;inference=ab initio prediction:Prodigal:002006;locus_tag=CNGJAAPB_01251;product=hypothetical protein
CP003811.1	Prodigal:002006	CDS	1319191	1320672	.	-	0	ID=CNGJAAPB_01252;inference=ab initio prediction:Prodigal:002006;locus_tag=CNGJAAPB_01252;product=hypothetical protein
CP003811.1	Prodigal:002006	CDS	1320867	1321043	.	+	0	ID=CNGJAAPB_01253;inference=ab initio prediction:Prodigal:002006;locus_tag=CNGJAAPB_01253;product=hypothetical protein
CP003811.1	Prodigal:002006	CDS	1321171	1321467	.	-	0	ID=CNGJAAPB_01254;inference=ab initio prediction:Prodigal:002006;locus_tag=CNGJAAPB_01254;product=hypothetical protein
CP003811.1	Prodigal:002006	CDS	1321639	1322925	.	-	0	ID=CNGJAAPB_01255;eC_number=1.3.1.85;Name=ccr;db_xref=COG:COG0604;gene=ccr;inference=ab initio prediction:Prodigal:002006,similar to AA sequence:UniProtKB:Q3IZ91;locus_tag=CNGJAAPB_01255;product=Crotonyl-CoA carboxylase/reductase
CP003811.1	Prodigal:002006	CDS	1323539	1325581	.	+	0	ID=CNGJAAPB_01256;eC_number=5.4.99.63;Name=ecm;db_xref=COG:COG1884;gene=ecm;inference=ab initio prediction:Prodigal:002006,similar to AA sequence:UniProtKB:Q49115;locus_tag=CNGJAAPB_01256;product=Ethylmalonyl-CoA mutase
CP003811.1	Prodigal:002006	CDS	1325692	1327377	.	+	0	ID=CNGJAAPB_01257;inference=ab initio prediction:Prodigal:002006;locus_tag=CNGJAAPB_01257;product=hypothetical protein
CP003811.1	Prodigal:002006	CDS	1327422	1328483	.	+	0	ID=CNGJAAPB_01258;eC_number=2.7.8.13;Name=mraY_1;db_xref=COG:COG0472;gene=mraY_1;inference=ab initio prediction:Prodigal:002006,similar to AA sequence:UniProtKB:O66465;locus_tag=CNGJAAPB_01258;product=Phospho-N-acetylmuramoyl-pentapeptide-transferase
CP003811.1	Prodigal:002006	CDS	1328480	1329415	.	+	0	ID=CNGJAAPB_01259;db_xref=COG:COG0451;inference=ab initio prediction:Prodigal:002006,similar to AA sequence:UniProtKB:P9WQP7;locus_tag=CNGJAAPB_01259;product=3 beta-hydroxysteroid dehydrogenase/Delta 5-->4-isomerase
CP003811.1	Prodigal:002006	CDS	1329431	1330354	.	-	0	ID=CNGJAAPB_01260;eC_number=4.1.2.13;Name=fbaB;db_xref=COG:COG1830;gene=fbaB;inference=ab initio prediction:Prodigal:002006,similar to AA sequence:UniProtKB:P0A991;locus_tag=CNGJAAPB_01260;product=Fructose-bisphosphate aldolase class 1
CP003811.1	Prodigal:002006	CDS	1330601	1331125	.	+	0	ID=CNGJAAPB_01261;eC_number=3.1.3.-;db_xref=COG:COG2062;inference=ab initio prediction:Prodigal:002006,similar to AA sequence:UniProtKB:P9WGF9;locus_tag=CNGJAAPB_01261;product=putative protein
CP003811.1	Prodigal:002006	CDS	1331130	1332164	.	-	0	ID=CNGJAAPB_01262;inference=ab initio prediction:Prodigal:002006;locus_tag=CNGJAAPB_01262;product=hypothetical protein
CP003811.1	Prodigal:002006	CDS	1332370	1332852	.	+	0	ID=CNGJAAPB_01263;Name=ibpA_1;db_xref=COG:COG0071;gene=ibpA_1;inference=ab initio prediction:Prodigal:002006,similar to AA sequence:UniProtKB:P0C054;locus_tag=CNGJAAPB_01263;product=Small heat shock protein IbpA
CP003811.1	Prodigal:002006	CDS	1333003	1334001	.	+	0	ID=CNGJAAPB_01264;inference=ab initio prediction:Prodigal:002006;locus_tag=CNGJAAPB_01264;product=hypothetical protein
CP003811.1	Prodigal:002006	CDS	1334190	1334639	.	-	0	ID=CNGJAAPB_01265;inference=ab initio prediction:Prodigal:002006;locus_tag=CNGJAAPB_01265;product=hypothetical protein
CP003811.1	Prodigal:002006	CDS	1334980	1335318	.	+	0	ID=CNGJAAPB_01266;inference=ab initio prediction:Prodigal:002006;locus_tag=CNGJAAPB_01266;product=hypothetical protein
CP003811.1	Prodigal:002006	CDS	1335336	1335635	.	+	0	ID=CNGJAAPB_01267;inference=ab initio prediction:Prodigal:002006;locus_tag=CNGJAAPB_01267;product=hypothetical protein
CP003811.1	Prodigal:002006	CDS	1335782	1341070	.	+	0	ID=CNGJAAPB_01268;Name=yfhM;db_xref=COG:COG2373;gene=yfhM;inference=ab initio prediction:Prodigal:002006,similar to AA sequence:UniProtKB:P76578;locus_tag=CNGJAAPB_01268;product=Alpha-2-macroglobulin
CP003811.1	Prodigal:002006	CDS	1341351	1342475	.	+	0	ID=CNGJAAPB_01269;inference=ab initio prediction:Prodigal:002006;locus_tag=CNGJAAPB_01269;product=hypothetical protein
CP003811.1	Prodigal:002006	CDS	1342657	1343931	.	-	0	ID=CNGJAAPB_01270;eC_number=2.1.1.192;Name=rlmN;db_xref=COG:COG0820;gene=rlmN;inference=ab initio prediction:Prodigal:002006,similar to AA sequence:UniProtKB:P36979;locus_tag=CNGJAAPB_01270;product=Dual-specificity RNA methyltransferase RlmN
CP003811.1	Prodigal:002006	CDS	1344031	1344687	.	+	0	ID=CNGJAAPB_01271;inference=ab initio prediction:Prodigal:002006;locus_tag=CNGJAAPB_01271;product=hypothetical protein
CP003811.1	Prodigal:002006	CDS	1344760	1345098	.	-	0	ID=CNGJAAPB_01272;Name=grxD;db_xref=COG:COG0278;gene=grxD;inference=ab initio prediction:Prodigal:002006,similar to AA sequence:UniProtKB:P0AC69;locus_tag=CNGJAAPB_01272;product=Glutaredoxin 4
CP003811.1	Prodigal:002006	CDS	1345145	1345648	.	-	0	ID=CNGJAAPB_01273;inference=ab initio prediction:Prodigal:002006;locus_tag=CNGJAAPB_01273;product=hypothetical protein
CP003811.1	Prodigal:002006	CDS	1345672	1345908	.	-	0	ID=CNGJAAPB_01274;db_xref=COG:COG0271;inference=ab initio prediction:Prodigal:002006,similar to AA sequence:UniProtKB:Q9ZCE4;locus_tag=CNGJAAPB_01274;product=putative protein RP812
CP003811.1	Prodigal:002006	CDS	1345935	1348160	.	-	0	ID=CNGJAAPB_01275;eC_number=6.3.5.3;Name=purL;db_xref=COG:COG0046;gene=purL;inference=ab initio prediction:Prodigal:002006,similar to AA sequence:UniProtKB:P12042;locus_tag=CNGJAAPB_01275;product=Phosphoribosylformylglycinamidine synthase subunit PurL
CP003811.1	Prodigal:002006	CDS	1348316	1350157	.	-	0	ID=CNGJAAPB_01276;eC_number=3.6.4.12;Name=recQ;db_xref=COG:COG0514;gene=recQ;inference=ab initio prediction:Prodigal:002006,similar to AA sequence:UniProtKB:P15043;locus_tag=CNGJAAPB_01276;product=ATP-dependent DNA helicase RecQ
CP003811.1	Prodigal:002006	CDS	1350241	1350480	.	+	0	ID=CNGJAAPB_01277;inference=ab initio prediction:Prodigal:002006;locus_tag=CNGJAAPB_01277;product=hypothetical protein
CP003811.1	Prodigal:002006	CDS	1350656	1350880	.	+	0	ID=CNGJAAPB_01278;eC_number=3.1.-.-;db_xref=COG:COG3742;inference=ab initio prediction:Prodigal:002006,similar to AA sequence:UniProtKB:P9WF57;locus_tag=CNGJAAPB_01278;product=Ribonuclease VapC42
CP003811.1	Prodigal:002006	CDS	1350885	1351862	.	-	0	ID=CNGJAAPB_01279;eC_number=1.1.1.410;Name=denD;db_xref=COG:COG0451;gene=denD;inference=ab initio prediction:Prodigal:002006,similar to AA sequence:UniProtKB:Q0KBD2;locus_tag=CNGJAAPB_01279;product=D-erythronate dehydrogenase
CP003811.1	Prodigal:002006	CDS	1351891	1353165	.	-	0	ID=CNGJAAPB_01280;eC_number=2.7.1.217;Name=otnK;db_xref=COG:COG3395;gene=otnK;inference=ab initio prediction:Prodigal:002006,similar to AA sequence:UniProtKB:B1M1V6;locus_tag=CNGJAAPB_01280;product=3-oxo-tetronate kinase
CP003811.1	Prodigal:002006	CDS	1353162	1353944	.	-	0	ID=CNGJAAPB_01281;eC_number=5.3.1.35;Name=otnI_1;db_xref=COG:COG3622;gene=otnI_1;inference=ab initio prediction:Prodigal:002006,similar to AA sequence:UniProtKB:Q0KBD1;locus_tag=CNGJAAPB_01281;product=2-oxo-tetronate isomerase
CP003811.1	Prodigal:002006	CDS	1354112	1355026	.	-	0	ID=CNGJAAPB_01282;eC_number=1.1.1.411;Name=ltnD_1;db_xref=COG:COG2084;gene=ltnD_1;inference=ab initio prediction:Prodigal:002006,similar to AA sequence:UniProtKB:Q0KBC7;locus_tag=CNGJAAPB_01282;product=L-threonate dehydrogenase
CP003811.1	Prodigal:002006	CDS	1355133	1356455	.	-	0	ID=CNGJAAPB_01283;Name=ttuB_1;gene=ttuB_1;inference=ab initio prediction:Prodigal:002006,similar to AA sequence:UniProtKB:Q44470;locus_tag=CNGJAAPB_01283;product=Putative tartrate transporter
CP003811.1	Prodigal:002006	CDS	1356810	1357817	.	+	0	ID=CNGJAAPB_01284;Name=gntR_1;gene=gntR_1;inference=ab initio prediction:Prodigal:002006,similar to AA sequence:UniProtKB:P0ACP5;locus_tag=CNGJAAPB_01284;product=HTH-type transcriptional regulator GntR
CP003811.1	Prodigal:002006	CDS	1357814	1358494	.	+	0	ID=CNGJAAPB_01285;eC_number=4.1.1.104;Name=otnC;db_xref=COG:COG0235;gene=otnC;inference=ab initio prediction:Prodigal:002006,similar to AA sequence:UniProtKB:Q0KBC9;locus_tag=CNGJAAPB_01285;product=3-oxo-tetronate 4-phosphate decarboxylase
CP003811.1	Prodigal:002006	CDS	1358676	1360775	.	-	0	ID=CNGJAAPB_01286;eC_number=6.1.1.14;Name=glyS;db_xref=COG:COG0751;gene=glyS;inference=ab initio prediction:Prodigal:002006,similar to AA sequence:UniProtKB:P00961;locus_tag=CNGJAAPB_01286;product=Glycine--tRNA ligase beta subunit
CP003811.1	Prodigal:002006	CDS	1360828	1361271	.	-	0	ID=CNGJAAPB_01287;inference=ab initio prediction:Prodigal:002006;locus_tag=CNGJAAPB_01287;product=hypothetical protein
CP003811.1	Prodigal:002006	CDS	1361340	1362251	.	-	0	ID=CNGJAAPB_01288;eC_number=6.1.1.14;Name=glyQ;db_xref=COG:COG0752;gene=glyQ;inference=ab initio prediction:Prodigal:002006,similar to AA sequence:UniProtKB:P00960;locus_tag=CNGJAAPB_01288;product=Glycine--tRNA ligase alpha subunit
CP003811.1	Prodigal:002006	CDS	1362442	1362891	.	+	0	ID=CNGJAAPB_01289;inference=ab initio prediction:Prodigal:002006;locus_tag=CNGJAAPB_01289;product=hypothetical protein
CP003811.1	Prodigal:002006	CDS	1363040	1363318	.	+	0	ID=CNGJAAPB_01290;inference=ab initio prediction:Prodigal:002006;locus_tag=CNGJAAPB_01290;product=hypothetical protein
CP003811.1	Prodigal:002006	CDS	1363409	1365013	.	-	0	ID=CNGJAAPB_01291;Name=nhaP2_2;gene=nhaP2_2;inference=ab initio prediction:Prodigal:002006,protein motif:HAMAP:MF_01075;locus_tag=CNGJAAPB_01291;product=K(+)/H(+) antiporter NhaP2
CP003811.1	Prodigal:002006	CDS	1365425	1365943	.	-	0	ID=CNGJAAPB_01292;inference=ab initio prediction:Prodigal:002006;locus_tag=CNGJAAPB_01292;product=hypothetical protein
CP003811.1	Prodigal:002006	CDS	1366047	1366823	.	-	0	ID=CNGJAAPB_01293;Name=btuF;db_xref=COG:COG0614;gene=btuF;inference=ab initio prediction:Prodigal:002006,similar to AA sequence:UniProtKB:A5F5P5;locus_tag=CNGJAAPB_01293;product=Vitamin B12-binding protein
CP003811.1	Prodigal:002006	CDS	1366823	1367344	.	-	0	ID=CNGJAAPB_01294;inference=ab initio prediction:Prodigal:002006;locus_tag=CNGJAAPB_01294;product=hypothetical protein
CP003811.1	Prodigal:002006	CDS	1367481	1368329	.	+	0	ID=CNGJAAPB_01295;eC_number=2.7.1.35;Name=pdxY;db_xref=COG:COG2240;gene=pdxY;inference=ab initio prediction:Prodigal:002006,similar to AA sequence:UniProtKB:Q141E8;locus_tag=CNGJAAPB_01295;product=Pyridoxal kinase PdxY
CP003811.1	Prodigal:002006	CDS	1368591	1369988	.	+	0	ID=CNGJAAPB_01296;inference=ab initio prediction:Prodigal:002006;locus_tag=CNGJAAPB_01296;product=hypothetical protein
CP003811.1	Prodigal:002006	CDS	1370003	1371379	.	+	0	ID=CNGJAAPB_01297;inference=ab initio prediction:Prodigal:002006;locus_tag=CNGJAAPB_01297;product=hypothetical protein
CP003811.1	Prodigal:002006	CDS	1371644	1372528	.	+	0	ID=CNGJAAPB_01298;eC_number=5.3.3.17;Name=phzF;gene=phzF;inference=ab initio prediction:Prodigal:002006,similar to AA sequence:UniProtKB:Q51792;locus_tag=CNGJAAPB_01298;product=Trans-2%2C3-dihydro-3-hydroxyanthranilate isomerase
CP003811.1	Prodigal:002006	CDS	1372521	1373246	.	+	0	ID=CNGJAAPB_01299;inference=ab initio prediction:Prodigal:002006;locus_tag=CNGJAAPB_01299;product=hypothetical protein
CP003811.1	Prodigal:002006	CDS	1373424	1374422	.	+	0	ID=CNGJAAPB_01300;inference=ab initio prediction:Prodigal:002006;locus_tag=CNGJAAPB_01300;product=hypothetical protein
CP003811.1	Prodigal:002006	CDS	1374540	1374779	.	+	0	ID=CNGJAAPB_01301;inference=ab initio prediction:Prodigal:002006;locus_tag=CNGJAAPB_01301;product=hypothetical protein
CP003811.1	Prodigal:002006	CDS	1374785	1375141	.	+	0	ID=CNGJAAPB_01302;inference=ab initio prediction:Prodigal:002006;locus_tag=CNGJAAPB_01302;product=hypothetical protein
CP003811.1	Prodigal:002006	CDS	1375405	1377675	.	+	0	ID=CNGJAAPB_01303;eC_number=3.2.1.-;Name=glgX_1;db_xref=COG:COG1523;gene=glgX_1;inference=ab initio prediction:Prodigal:002006,similar to AA sequence:UniProtKB:P9WQ25;locus_tag=CNGJAAPB_01303;product=Glycogen operon protein GlgX 
CP003811.1	Aragorn:001002	tRNA	1377817	1377906	.	+	.	ID=CNGJAAPB_01304;inference=COORDINATES:profile:Aragorn:001002;locus_tag=CNGJAAPB_01304;product=tRNA-Ser(gga)
CP003811.1	Prodigal:002006	CDS	1378304	1378486	.	+	0	ID=CNGJAAPB_01305;inference=ab initio prediction:Prodigal:002006;locus_tag=CNGJAAPB_01305;product=hypothetical protein
CP003811.1	Prodigal:002006	CDS	1378893	1379258	.	+	0	ID=CNGJAAPB_01306;db_xref=COG:COG3474;inference=ab initio prediction:Prodigal:002006,similar to AA sequence:UniProtKB:D5QVH0;locus_tag=CNGJAAPB_01306;product=Cytochrome c-554
CP003811.1	Prodigal:002006	CDS	1379515	1379868	.	-	0	ID=CNGJAAPB_01307;inference=ab initio prediction:Prodigal:002006;locus_tag=CNGJAAPB_01307;product=hypothetical protein
CP003811.1	Prodigal:002006	CDS	1380013	1380279	.	-	0	ID=CNGJAAPB_01308;inference=ab initio prediction:Prodigal:002006;locus_tag=CNGJAAPB_01308;product=hypothetical protein
CP003811.1	Prodigal:002006	CDS	1380469	1381767	.	+	0	ID=CNGJAAPB_01309;eC_number=1.1.1.136;Name=wbpA;db_xref=COG:COG0677;gene=wbpA;inference=ab initio prediction:Prodigal:002006,similar to AA sequence:UniProtKB:G3XD94;locus_tag=CNGJAAPB_01309;product=UDP-N-acetyl-D-glucosamine 6-dehydrogenase
CP003811.1	Prodigal:002006	CDS	1381824	1382438	.	+	0	ID=CNGJAAPB_01310;inference=ab initio prediction:Prodigal:002006;locus_tag=CNGJAAPB_01310;product=hypothetical protein
CP003811.1	Prodigal:002006	CDS	1383130	1383591	.	+	0	ID=CNGJAAPB_01311;Name=rplM;db_xref=COG:COG0102;gene=rplM;inference=ab initio prediction:Prodigal:002006,similar to AA sequence:UniProtKB:Q6N651;locus_tag=CNGJAAPB_01311;product=50S ribosomal protein L13
CP003811.1	Prodigal:002006	CDS	1383594	1384079	.	+	0	ID=CNGJAAPB_01312;Name=rpsI;db_xref=COG:COG0103;gene=rpsI;inference=ab initio prediction:Prodigal:002006,similar to AA sequence:UniProtKB:Q6N650;locus_tag=CNGJAAPB_01312;product=30S ribosomal protein S9
CP003811.1	Prodigal:002006	CDS	1384249	1385199	.	+	0	ID=CNGJAAPB_01313;eC_number=1.2.1.38;Name=argC_2;db_xref=COG:COG0002;gene=argC_2;inference=ab initio prediction:Prodigal:002006,similar to AA sequence:UniProtKB:Q8ZKL8;locus_tag=CNGJAAPB_01313;product=N-acetyl-gamma-glutamyl-phosphate reductase
CP003811.1	Prodigal:002006	CDS	1385454	1386803	.	+	0	ID=CNGJAAPB_01314;inference=ab initio prediction:Prodigal:002006;locus_tag=CNGJAAPB_01314;product=hypothetical protein
CP003811.1	Prodigal:002006	CDS	1386877	1388121	.	+	0	ID=CNGJAAPB_01315;inference=ab initio prediction:Prodigal:002006;locus_tag=CNGJAAPB_01315;product=hypothetical protein
CP003811.1	Prodigal:002006	CDS	1388145	1389800	.	+	0	ID=CNGJAAPB_01316;inference=ab initio prediction:Prodigal:002006;locus_tag=CNGJAAPB_01316;product=hypothetical protein
CP003811.1	Prodigal:002006	CDS	1390108	1390887	.	+	0	ID=CNGJAAPB_01317;inference=ab initio prediction:Prodigal:002006;locus_tag=CNGJAAPB_01317;product=hypothetical protein
CP003811.1	Prodigal:002006	CDS	1390940	1393324	.	-	0	ID=CNGJAAPB_01318;inference=ab initio prediction:Prodigal:002006;locus_tag=CNGJAAPB_01318;product=hypothetical protein
CP003811.1	Prodigal:002006	CDS	1393377	1393793	.	-	0	ID=CNGJAAPB_01319;inference=ab initio prediction:Prodigal:002006;locus_tag=CNGJAAPB_01319;product=hypothetical protein
CP003811.1	Prodigal:002006	CDS	1393959	1395014	.	-	0	ID=CNGJAAPB_01320;eC_number=2.4.2.53;Name=arnC;gene=arnC;inference=ab initio prediction:Prodigal:002006,protein motif:HAMAP:MF_01164;locus_tag=CNGJAAPB_01320;product=Undecaprenyl-phosphate 4-deoxy-4-formamido-L-arabinose transferase
CP003811.1	Prodigal:002006	CDS	1395058	1397211	.	-	0	ID=CNGJAAPB_01321;inference=ab initio prediction:Prodigal:002006;locus_tag=CNGJAAPB_01321;product=hypothetical protein
CP003811.1	Prodigal:002006	CDS	1397394	1398452	.	-	0	ID=CNGJAAPB_01322;inference=ab initio prediction:Prodigal:002006;locus_tag=CNGJAAPB_01322;product=hypothetical protein
CP003811.1	Prodigal:002006	CDS	1398580	1399623	.	-	0	ID=CNGJAAPB_01323;eC_number=5.1.3.2;Name=galE1;db_xref=COG:COG1088;gene=galE1;inference=ab initio prediction:Prodigal:002006,similar to AA sequence:UniProtKB:P9WN67;locus_tag=CNGJAAPB_01323;product=UDP-glucose 4-epimerase
CP003811.1	Prodigal:002006	CDS	1399620	1402292	.	-	0	ID=CNGJAAPB_01324;inference=ab initio prediction:Prodigal:002006;locus_tag=CNGJAAPB_01324;product=hypothetical protein
CP003811.1	Prodigal:002006	CDS	1402559	1403203	.	+	0	ID=CNGJAAPB_01325;eC_number=2.3.1.191;Name=lpxD_1;gene=lpxD_1;inference=ab initio prediction:Prodigal:002006,protein motif:HAMAP:MF_00523;locus_tag=CNGJAAPB_01325;product=UDP-3-O-(3-hydroxymyristoyl)glucosamine N-acyltransferase
CP003811.1	Prodigal:002006	CDS	1403328	1404437	.	+	0	ID=CNGJAAPB_01326;db_xref=COG:COG0399;inference=ab initio prediction:Prodigal:002006,similar to AA sequence:UniProtKB:P9WGJ7;locus_tag=CNGJAAPB_01326;product=Protein
CP003811.1	Prodigal:002006	CDS	1404480	1406249	.	+	0	ID=CNGJAAPB_01327;inference=ab initio prediction:Prodigal:002006;locus_tag=CNGJAAPB_01327;product=hypothetical protein
CP003811.1	Prodigal:002006	CDS	1406322	1408655	.	+	0	ID=CNGJAAPB_01328;inference=ab initio prediction:Prodigal:002006;locus_tag=CNGJAAPB_01328;product=hypothetical protein
CP003811.1	Prodigal:002006	CDS	1408935	1411061	.	+	0	ID=CNGJAAPB_01329;inference=ab initio prediction:Prodigal:002006;locus_tag=CNGJAAPB_01329;product=hypothetical protein
CP003811.1	Prodigal:002006	CDS	1411121	1412191	.	-	0	ID=CNGJAAPB_01330;inference=ab initio prediction:Prodigal:002006;locus_tag=CNGJAAPB_01330;product=hypothetical protein
CP003811.1	Prodigal:002006	CDS	1413312	1413845	.	-	0	ID=CNGJAAPB_01331;inference=ab initio prediction:Prodigal:002006,similar to AA sequence:ISfinder:ISMex18;locus_tag=CNGJAAPB_01331;product=IS630 family transposase ISMex18
CP003811.1	Prodigal:002006	CDS	1413855	1414403	.	-	0	ID=CNGJAAPB_01332;inference=ab initio prediction:Prodigal:002006,similar to AA sequence:ISfinder:ISMex18;locus_tag=CNGJAAPB_01332;product=IS630 family transposase ISMex18
CP003811.1	Prodigal:002006	CDS	1414740	1416206	.	-	0	ID=CNGJAAPB_01333;inference=ab initio prediction:Prodigal:002006;locus_tag=CNGJAAPB_01333;product=hypothetical protein
CP003811.1	Prodigal:002006	CDS	1416351	1417781	.	-	0	ID=CNGJAAPB_01334;Name=algA_1;db_xref=COG:COG0662;gene=algA_1;inference=ab initio prediction:Prodigal:002006,similar to AA sequence:UniProtKB:P07874;locus_tag=CNGJAAPB_01334;product=Alginate biosynthesis protein AlgA
CP003811.1	Prodigal:002006	CDS	1417796	1418779	.	-	0	ID=CNGJAAPB_01335;eC_number=4.2.1.47;Name=gmd_2;db_xref=COG:COG1089;gene=gmd_2;inference=ab initio prediction:Prodigal:002006,similar to AA sequence:UniProtKB:Q51366;locus_tag=CNGJAAPB_01335;product=GDP-mannose 4%2C6-dehydratase
CP003811.1	Prodigal:002006	CDS	1418917	1419864	.	-	0	ID=CNGJAAPB_01336;inference=ab initio prediction:Prodigal:002006;locus_tag=CNGJAAPB_01336;product=hypothetical protein
CP003811.1	Prodigal:002006	CDS	1420592	1420705	.	+	0	ID=CNGJAAPB_01337;inference=ab initio prediction:Prodigal:002006;locus_tag=CNGJAAPB_01337;product=hypothetical protein
CP003811.1	Prodigal:002006	CDS	1421441	1422412	.	-	0	ID=CNGJAAPB_01338;eC_number=1.1.1.271;Name=fcl_1;db_xref=COG:COG0451;gene=fcl_1;inference=ab initio prediction:Prodigal:002006,similar to AA sequence:UniProtKB:P32055;locus_tag=CNGJAAPB_01338;product=GDP-L-fucose synthase
CP003811.1	Prodigal:002006	CDS	1423229	1424239	.	-	0	ID=CNGJAAPB_01339;inference=ab initio prediction:Prodigal:002006;locus_tag=CNGJAAPB_01339;product=hypothetical protein
CP003811.1	Prodigal:002006	CDS	1424374	1424781	.	-	0	ID=CNGJAAPB_01340;inference=ab initio prediction:Prodigal:002006;locus_tag=CNGJAAPB_01340;product=hypothetical protein
CP003811.1	Prodigal:002006	CDS	1425948	1426910	.	-	0	ID=CNGJAAPB_01341;inference=ab initio prediction:Prodigal:002006,similar to AA sequence:ISfinder:ISMex21;locus_tag=CNGJAAPB_01341;product=IS630 family transposase ISMex21
CP003811.1	Prodigal:002006	CDS	1427152	1427847	.	+	0	ID=CNGJAAPB_01342;db_xref=COG:COG3039;inference=ab initio prediction:Prodigal:002006,similar to AA sequence:ISfinder:ISMex32;locus_tag=CNGJAAPB_01342;product=IS5 family transposase ISMex32
CP003811.1	Prodigal:002006	CDS	1428081	1428722	.	-	0	ID=CNGJAAPB_01343;eC_number=2.3.1.191;Name=lpxD_2;gene=lpxD_2;inference=ab initio prediction:Prodigal:002006,protein motif:HAMAP:MF_00523;locus_tag=CNGJAAPB_01343;product=UDP-3-O-(3-hydroxymyristoyl)glucosamine N-acyltransferase
CP003811.1	Prodigal:002006	CDS	1428719	1429456	.	-	0	ID=CNGJAAPB_01344;eC_number=1.1.1.-;Name=gno_2;gene=gno_2;inference=ab initio prediction:Prodigal:002006,similar to AA sequence:UniProtKB:P50199;locus_tag=CNGJAAPB_01344;product=Gluconate 5-dehydrogenase
CP003811.1	Prodigal:002006	CDS	1429461	1429688	.	-	0	ID=CNGJAAPB_01345;inference=ab initio prediction:Prodigal:002006;locus_tag=CNGJAAPB_01345;product=hypothetical protein
CP003811.1	Prodigal:002006	CDS	1429685	1430725	.	-	0	ID=CNGJAAPB_01346;eC_number=2.3.1.180;Name=fabH_1;gene=fabH_1;inference=ab initio prediction:Prodigal:002006,similar to AA sequence:UniProtKB:C1CIR8;locus_tag=CNGJAAPB_01346;product=3-oxoacyl-[acyl-carrier-protein] synthase 3
CP003811.1	Prodigal:002006	CDS	1431001	1432608	.	-	0	ID=CNGJAAPB_01347;inference=ab initio prediction:Prodigal:002006;locus_tag=CNGJAAPB_01347;product=hypothetical protein
CP003811.1	Prodigal:002006	CDS	1432788	1434215	.	+	0	ID=CNGJAAPB_01348;inference=ab initio prediction:Prodigal:002006;locus_tag=CNGJAAPB_01348;product=hypothetical protein
CP003811.1	Prodigal:002006	CDS	1434413	1434937	.	-	0	ID=CNGJAAPB_01349;inference=ab initio prediction:Prodigal:002006;locus_tag=CNGJAAPB_01349;product=hypothetical protein
CP003811.1	Prodigal:002006	CDS	1435289	1435891	.	+	0	ID=CNGJAAPB_01350;eC_number=2.3.1.-;Name=oatWY;gene=oatWY;inference=ab initio prediction:Prodigal:002006,similar to AA sequence:UniProtKB:Q93S40;locus_tag=CNGJAAPB_01350;product=Polysialic acid O-acetyltransferase
CP003811.1	Prodigal:002006	CDS	1436217	1439726	.	+	0	ID=CNGJAAPB_01351;inference=ab initio prediction:Prodigal:002006;locus_tag=CNGJAAPB_01351;product=hypothetical protein
CP003811.1	Prodigal:002006	CDS	1439702	1440172	.	+	0	ID=CNGJAAPB_01352;inference=ab initio prediction:Prodigal:002006;locus_tag=CNGJAAPB_01352;product=hypothetical protein
CP003811.1	Prodigal:002006	CDS	1440257	1441051	.	+	0	ID=CNGJAAPB_01353;Name=kpsM;db_xref=COG:COG1682;gene=kpsM;inference=ab initio prediction:Prodigal:002006,similar to AA sequence:UniProtKB:P23889;locus_tag=CNGJAAPB_01353;product=Polysialic acid transport protein KpsM
CP003811.1	Prodigal:002006	CDS	1441251	1441592	.	+	0	ID=CNGJAAPB_01354;inference=ab initio prediction:Prodigal:002006;locus_tag=CNGJAAPB_01354;product=hypothetical protein
CP003811.1	Prodigal:002006	CDS	1441643	1442395	.	+	0	ID=CNGJAAPB_01355;inference=ab initio prediction:Prodigal:002006;locus_tag=CNGJAAPB_01355;product=hypothetical protein
CP003811.1	Prodigal:002006	CDS	1442410	1442730	.	+	0	ID=CNGJAAPB_01356;inference=ab initio prediction:Prodigal:002006;locus_tag=CNGJAAPB_01356;product=hypothetical protein
CP003811.1	Prodigal:002006	CDS	1442860	1444341	.	+	0	ID=CNGJAAPB_01357;eC_number=5.4.2.10;Name=glmM_1;db_xref=COG:COG1109;gene=glmM_1;inference=ab initio prediction:Prodigal:002006,similar to AA sequence:UniProtKB:Q8DP16;locus_tag=CNGJAAPB_01357;product=Phosphoglucosamine mutase
CP003811.1	Prodigal:002006	CDS	1444575	1444766	.	+	0	ID=CNGJAAPB_01358;inference=ab initio prediction:Prodigal:002006;locus_tag=CNGJAAPB_01358;product=hypothetical protein
CP003811.1	Prodigal:002006	CDS	1444786	1445103	.	-	0	ID=CNGJAAPB_01359;inference=ab initio prediction:Prodigal:002006;locus_tag=CNGJAAPB_01359;product=hypothetical protein
CP003811.1	Prodigal:002006	CDS	1445696	1446430	.	-	0	ID=CNGJAAPB_01360;inference=ab initio prediction:Prodigal:002006;locus_tag=CNGJAAPB_01360;product=hypothetical protein
CP003811.1	Prodigal:002006	CDS	1446774	1447874	.	-	0	ID=CNGJAAPB_01361;inference=ab initio prediction:Prodigal:002006;locus_tag=CNGJAAPB_01361;product=hypothetical protein
CP003811.1	Prodigal:002006	CDS	1448198	1449124	.	-	0	ID=CNGJAAPB_01362;eC_number=1.1.1.271;Name=fcl_2;db_xref=COG:COG0451;gene=fcl_2;inference=ab initio prediction:Prodigal:002006,similar to AA sequence:UniProtKB:P32055;locus_tag=CNGJAAPB_01362;product=GDP-L-fucose synthase
CP003811.1	Prodigal:002006	CDS	1449111	1450076	.	-	0	ID=CNGJAAPB_01363;eC_number=1.1.1.364;Name=chmD;gene=chmD;inference=ab initio prediction:Prodigal:002006,similar to AA sequence:UniProtKB:Q5SFA6;locus_tag=CNGJAAPB_01363;product=dTDP-4-oxo-6-deoxy-D-allose reductase
CP003811.1	Prodigal:002006	CDS	1450079	1451335	.	-	0	ID=CNGJAAPB_01364;inference=ab initio prediction:Prodigal:002006;locus_tag=CNGJAAPB_01364;product=hypothetical protein
CP003811.1	Prodigal:002006	CDS	1451542	1452084	.	+	0	ID=CNGJAAPB_01365;inference=ab initio prediction:Prodigal:002006;locus_tag=CNGJAAPB_01365;product=hypothetical protein
CP003811.1	Prodigal:002006	CDS	1452183	1452332	.	+	0	ID=CNGJAAPB_01366;inference=ab initio prediction:Prodigal:002006;locus_tag=CNGJAAPB_01366;product=hypothetical protein
CP003811.1	Prodigal:002006	CDS	1452384	1453622	.	-	0	ID=CNGJAAPB_01367;eC_number=2.7.7.9;Name=cugP;gene=cugP;inference=ab initio prediction:Prodigal:002006,protein motif:HAMAP:MF_02085;locus_tag=CNGJAAPB_01367;product=UTP--glucose-1-phosphate uridylyltransferase
CP003811.1	Prodigal:002006	CDS	1453633	1454220	.	-	0	ID=CNGJAAPB_01368;eC_number=5.3.1.28;Name=gmhA;db_xref=COG:COG0279;gene=gmhA;inference=ab initio prediction:Prodigal:002006,similar to AA sequence:UniProtKB:Q93UJ2;locus_tag=CNGJAAPB_01368;product=Phosphoheptose isomerase
CP003811.1	Prodigal:002006	CDS	1454303	1455235	.	-	0	ID=CNGJAAPB_01369;eC_number=1.1.1.266;Name=fcf1;gene=fcf1;inference=ab initio prediction:Prodigal:002006,similar to AA sequence:UniProtKB:Q6E7F2;locus_tag=CNGJAAPB_01369;product=dTDP-4-dehydro-6-deoxyglucose reductase
CP003811.1	Prodigal:002006	CDS	1455304	1456305	.	-	0	ID=CNGJAAPB_01370;eC_number=2.7.1.168;Name=hddA;gene=hddA;inference=ab initio prediction:Prodigal:002006,similar to AA sequence:UniProtKB:Q9AGY8;locus_tag=CNGJAAPB_01370;product=D-glycero-alpha-D-manno-heptose 7-phosphate kinase
CP003811.1	Prodigal:002006	CDS	1456487	1457161	.	-	0	ID=CNGJAAPB_01371;inference=ab initio prediction:Prodigal:002006;locus_tag=CNGJAAPB_01371;product=hypothetical protein
CP003811.1	Prodigal:002006	CDS	1457276	1457566	.	-	0	ID=CNGJAAPB_01372;inference=ab initio prediction:Prodigal:002006;locus_tag=CNGJAAPB_01372;product=hypothetical protein
CP003811.1	Prodigal:002006	CDS	1457806	1458069	.	+	0	ID=CNGJAAPB_01373;inference=ab initio prediction:Prodigal:002006;locus_tag=CNGJAAPB_01373;product=hypothetical protein
CP003811.1	Prodigal:002006	CDS	1458107	1458334	.	-	0	ID=CNGJAAPB_01374;inference=ab initio prediction:Prodigal:002006;locus_tag=CNGJAAPB_01374;product=hypothetical protein
CP003811.1	Prodigal:002006	CDS	1458747	1460360	.	+	0	ID=CNGJAAPB_01375;inference=ab initio prediction:Prodigal:002006;locus_tag=CNGJAAPB_01375;product=hypothetical protein
CP003811.1	Prodigal:002006	CDS	1460736	1461194	.	-	0	ID=CNGJAAPB_01376;inference=ab initio prediction:Prodigal:002006;locus_tag=CNGJAAPB_01376;product=hypothetical protein
CP003811.1	Prodigal:002006	CDS	1461184	1462146	.	-	0	ID=CNGJAAPB_01377;inference=ab initio prediction:Prodigal:002006;locus_tag=CNGJAAPB_01377;product=hypothetical protein
CP003811.1	Prodigal:002006	CDS	1462308	1465472	.	-	0	ID=CNGJAAPB_01378;Name=czcA_1;gene=czcA_1;inference=ab initio prediction:Prodigal:002006,similar to AA sequence:UniProtKB:P13511;locus_tag=CNGJAAPB_01378;product=Cobalt-zinc-cadmium resistance protein CzcA
CP003811.1	Prodigal:002006	CDS	1465481	1466860	.	-	0	ID=CNGJAAPB_01379;Name=mdtA_1;gene=mdtA_1;inference=ab initio prediction:Prodigal:002006,protein motif:HAMAP:MF_01422;locus_tag=CNGJAAPB_01379;product=Multidrug resistance protein MdtA
CP003811.1	Prodigal:002006	CDS	1466916	1467113	.	-	0	ID=CNGJAAPB_01380;inference=ab initio prediction:Prodigal:002006;locus_tag=CNGJAAPB_01380;product=hypothetical protein
CP003811.1	Prodigal:002006	CDS	1467399	1468076	.	+	0	ID=CNGJAAPB_01381;Name=prrA_2;gene=prrA_2;inference=ab initio prediction:Prodigal:002006,similar to AA sequence:UniProtKB:P9WGM1;locus_tag=CNGJAAPB_01381;product=Transcriptional regulatory protein PrrA
CP003811.1	Prodigal:002006	CDS	1468069	1469511	.	+	0	ID=CNGJAAPB_01382;eC_number=2.7.-.-;Name=sasA_4;gene=sasA_4;inference=ab initio prediction:Prodigal:002006,protein motif:HAMAP:MF_01837;locus_tag=CNGJAAPB_01382;product=Adaptive-response sensory-kinase SasA
CP003811.1	Prodigal:002006	CDS	1469607	1471148	.	+	0	ID=CNGJAAPB_01383;inference=ab initio prediction:Prodigal:002006;locus_tag=CNGJAAPB_01383;product=hypothetical protein
CP003811.1	Prodigal:002006	CDS	1471360	1471608	.	+	0	ID=CNGJAAPB_01384;inference=ab initio prediction:Prodigal:002006;locus_tag=CNGJAAPB_01384;product=hypothetical protein
CP003811.1	Prodigal:002006	CDS	1471726	1472454	.	-	0	ID=CNGJAAPB_01385;inference=ab initio prediction:Prodigal:002006;locus_tag=CNGJAAPB_01385;product=hypothetical protein
CP003811.1	Prodigal:002006	CDS	1472631	1473380	.	+	0	ID=CNGJAAPB_01386;eC_number=5.2.1.1;Name=maiA;gene=maiA;inference=ab initio prediction:Prodigal:002006,similar to AA sequence:UniProtKB:O24766;locus_tag=CNGJAAPB_01386;product=Maleate isomerase
CP003811.1	Prodigal:002006	CDS	1473377	1474459	.	+	0	ID=CNGJAAPB_01387;eC_number=7.6.2.11;Name=potA_1;gene=potA_1;inference=ab initio prediction:Prodigal:002006,similar to AA sequence:UniProtKB:Q7A679;locus_tag=CNGJAAPB_01387;product=Spermidine/putrescine import ATP-binding protein PotA
CP003811.1	Prodigal:002006	CDS	1474497	1475540	.	+	0	ID=CNGJAAPB_01388;inference=ab initio prediction:Prodigal:002006;locus_tag=CNGJAAPB_01388;product=hypothetical protein
CP003811.1	Prodigal:002006	CDS	1475537	1476442	.	+	0	ID=CNGJAAPB_01389;inference=ab initio prediction:Prodigal:002006;locus_tag=CNGJAAPB_01389;product=hypothetical protein
CP003811.1	Prodigal:002006	CDS	1476450	1477268	.	+	0	ID=CNGJAAPB_01390;Name=ydcV_1;gene=ydcV_1;inference=ab initio prediction:Prodigal:002006,similar to AA sequence:UniProtKB:P0AFR9;locus_tag=CNGJAAPB_01390;product=Inner membrane ABC transporter permease protein YdcV
CP003811.1	Prodigal:002006	CDS	1477275	1478027	.	+	0	ID=CNGJAAPB_01391;eC_number=5.1.99.5;Name=hyuA_2;gene=hyuA_2;inference=ab initio prediction:Prodigal:002006,similar to AA sequence:UniProtKB:Q9F466;locus_tag=CNGJAAPB_01391;product=Hydantoin racemase
CP003811.1	Prodigal:002006	CDS	1478024	1479445	.	+	0	ID=CNGJAAPB_01392;eC_number=3.5.1.13;Name=aam_2;db_xref=COG:COG0154;gene=aam_2;inference=ab initio prediction:Prodigal:002006,similar to AA sequence:UniProtKB:K9NBS6;locus_tag=CNGJAAPB_01392;product=Acylamidase
CP003811.1	Prodigal:002006	CDS	1479442	1479774	.	+	0	ID=CNGJAAPB_01393;eC_number=3.5.2.17;Name=pucM_1;db_xref=COG:COG2351;gene=pucM_1;inference=ab initio prediction:Prodigal:002006,similar to AA sequence:UniProtKB:O32142;locus_tag=CNGJAAPB_01393;product=5-hydroxyisourate hydrolase
CP003811.1	Prodigal:002006	CDS	1479907	1480398	.	+	0	ID=CNGJAAPB_01394;inference=ab initio prediction:Prodigal:002006;locus_tag=CNGJAAPB_01394;product=hypothetical protein
CP003811.1	Prodigal:002006	CDS	1480340	1480672	.	-	0	ID=CNGJAAPB_01395;inference=ab initio prediction:Prodigal:002006;locus_tag=CNGJAAPB_01395;product=hypothetical protein
CP003811.1	Prodigal:002006	CDS	1480737	1481102	.	+	0	ID=CNGJAAPB_01396;inference=ab initio prediction:Prodigal:002006;locus_tag=CNGJAAPB_01396;product=hypothetical protein
CP003811.1	Prodigal:002006	CDS	1481300	1482148	.	+	0	ID=CNGJAAPB_01397;eC_number=2.1.1.222;Name=COQ3_1;gene=COQ3_1;inference=ab initio prediction:Prodigal:002006,protein motif:HAMAP:MF_00472;locus_tag=CNGJAAPB_01397;product=Ubiquinone biosynthesis O-methyltransferase%2C mitochondrial
CP003811.1	Prodigal:002006	CDS	1482247	1482423	.	+	0	ID=CNGJAAPB_01398;inference=ab initio prediction:Prodigal:002006;locus_tag=CNGJAAPB_01398;product=hypothetical protein
CP003811.1	Prodigal:002006	CDS	1482448	1482732	.	-	0	ID=CNGJAAPB_01399;inference=ab initio prediction:Prodigal:002006;locus_tag=CNGJAAPB_01399;product=hypothetical protein
CP003811.1	Prodigal:002006	CDS	1482797	1483090	.	-	0	ID=CNGJAAPB_01400;inference=ab initio prediction:Prodigal:002006;locus_tag=CNGJAAPB_01400;product=hypothetical protein
CP003811.1	Prodigal:002006	CDS	1483927	1484871	.	-	0	ID=CNGJAAPB_01401;Name=feaR_1;db_xref=COG:COG2207;gene=feaR_1;inference=ab initio prediction:Prodigal:002006,similar to AA sequence:UniProtKB:Q47129;locus_tag=CNGJAAPB_01401;product=Transcriptional activator FeaR
CP003811.1	Prodigal:002006	CDS	1485121	1486335	.	-	0	ID=CNGJAAPB_01402;eC_number=1.14.13.113;Name=hpxO;db_xref=COG:COG0654;gene=hpxO;inference=ab initio prediction:Prodigal:002006,similar to AA sequence:UniProtKB:A6T923;locus_tag=CNGJAAPB_01402;product=FAD-dependent urate hydroxylase
CP003811.1	Prodigal:002006	CDS	1487286	1488218	.	+	0	ID=CNGJAAPB_01403;eC_number=1.1.1.103;Name=tdh_2;gene=tdh_2;inference=ab initio prediction:Prodigal:002006,protein motif:HAMAP:MF_00627;locus_tag=CNGJAAPB_01403;product=L-threonine 3-dehydrogenase
CP003811.1	Prodigal:002006	CDS	1488281	1488922	.	+	0	ID=CNGJAAPB_01404;inference=ab initio prediction:Prodigal:002006;locus_tag=CNGJAAPB_01404;product=hypothetical protein
CP003811.1	Prodigal:002006	CDS	1489489	1490310	.	-	0	ID=CNGJAAPB_01405;inference=ab initio prediction:Prodigal:002006;locus_tag=CNGJAAPB_01405;product=hypothetical protein
CP003811.1	Prodigal:002006	CDS	1490420	1490806	.	-	0	ID=CNGJAAPB_01406;inference=ab initio prediction:Prodigal:002006;locus_tag=CNGJAAPB_01406;product=hypothetical protein
CP003811.1	Prodigal:002006	CDS	1491588	1492319	.	-	0	ID=CNGJAAPB_01407;inference=ab initio prediction:Prodigal:002006;locus_tag=CNGJAAPB_01407;product=hypothetical protein
CP003811.1	Prodigal:002006	CDS	1492771	1493580	.	-	0	ID=CNGJAAPB_01408;inference=ab initio prediction:Prodigal:002006;locus_tag=CNGJAAPB_01408;product=hypothetical protein
CP003811.1	Prodigal:002006	CDS	1493624	1495615	.	-	0	ID=CNGJAAPB_01409;inference=ab initio prediction:Prodigal:002006;locus_tag=CNGJAAPB_01409;product=hypothetical protein
CP003811.1	Prodigal:002006	CDS	1496360	1496668	.	-	0	ID=CNGJAAPB_01410;inference=ab initio prediction:Prodigal:002006;locus_tag=CNGJAAPB_01410;product=hypothetical protein
CP003811.1	Prodigal:002006	CDS	1496695	1498746	.	-	0	ID=CNGJAAPB_01411;inference=ab initio prediction:Prodigal:002006;locus_tag=CNGJAAPB_01411;product=hypothetical protein
CP003811.1	Prodigal:002006	CDS	1499233	1501437	.	+	0	ID=CNGJAAPB_01412;Name=hlyB;db_xref=COG:COG2274;gene=hlyB;inference=ab initio prediction:Prodigal:002006,similar to AA sequence:UniProtKB:Q47258;locus_tag=CNGJAAPB_01412;product=Alpha-hemolysin translocation ATP-binding protein HlyB
CP003811.1	Prodigal:002006	CDS	1501544	1502944	.	+	0	ID=CNGJAAPB_01413;Name=ltxD;gene=ltxD;inference=ab initio prediction:Prodigal:002006,similar to AA sequence:UniProtKB:P18790;locus_tag=CNGJAAPB_01413;product=Leukotoxin export protein LtxD
CP003811.1	Prodigal:002006	CDS	1502976	1504763	.	+	0	ID=CNGJAAPB_01414;inference=ab initio prediction:Prodigal:002006;locus_tag=CNGJAAPB_01414;product=hypothetical protein
CP003811.1	Prodigal:002006	CDS	1504885	1505121	.	+	0	ID=CNGJAAPB_01415;inference=ab initio prediction:Prodigal:002006;locus_tag=CNGJAAPB_01415;product=hypothetical protein
CP003811.1	Prodigal:002006	CDS	1505943	1508465	.	+	0	ID=CNGJAAPB_01416;eC_number=2.7.13.3;Name=rcsC_9;gene=rcsC_9;inference=ab initio prediction:Prodigal:002006,protein motif:HAMAP:MF_00979;locus_tag=CNGJAAPB_01416;product=Sensor histidine kinase RcsC
CP003811.1	Prodigal:002006	CDS	1508862	1509458	.	-	0	ID=CNGJAAPB_01417;Name=liaR;db_xref=COG:COG2197;gene=liaR;inference=ab initio prediction:Prodigal:002006,similar to AA sequence:UniProtKB:O32197;locus_tag=CNGJAAPB_01417;product=Transcriptional regulatory protein LiaR
CP003811.1	Prodigal:002006	CDS	1510312	1510866	.	-	0	ID=CNGJAAPB_01418;inference=ab initio prediction:Prodigal:002006;locus_tag=CNGJAAPB_01418;product=hypothetical protein
CP003811.1	Prodigal:002006	CDS	1511719	1512558	.	-	0	ID=CNGJAAPB_01419;inference=ab initio prediction:Prodigal:002006,similar to AA sequence:ISfinder:ISMra1;locus_tag=CNGJAAPB_01419;product=IS3 family transposase ISMra1
CP003811.1	Prodigal:002006	CDS	1512555	1512680	.	-	0	ID=CNGJAAPB_01420;inference=ab initio prediction:Prodigal:002006;locus_tag=CNGJAAPB_01420;product=hypothetical protein
CP003811.1	Prodigal:002006	CDS	1513272	1514105	.	+	0	ID=CNGJAAPB_01421;inference=ab initio prediction:Prodigal:002006;locus_tag=CNGJAAPB_01421;product=hypothetical protein
CP003811.1	Prodigal:002006	CDS	1514515	1514724	.	+	0	ID=CNGJAAPB_01422;inference=ab initio prediction:Prodigal:002006;locus_tag=CNGJAAPB_01422;product=hypothetical protein
CP003811.1	Prodigal:002006	CDS	1515725	1515964	.	-	0	ID=CNGJAAPB_01423;inference=ab initio prediction:Prodigal:002006;locus_tag=CNGJAAPB_01423;product=hypothetical protein
CP003811.1	Prodigal:002006	CDS	1516351	1517676	.	-	0	ID=CNGJAAPB_01424;inference=ab initio prediction:Prodigal:002006;locus_tag=CNGJAAPB_01424;product=hypothetical protein
CP003811.1	Prodigal:002006	CDS	1517731	1520340	.	-	0	ID=CNGJAAPB_01425;eC_number=7.6.2.8;Name=btuD_2;gene=btuD_2;inference=ab initio prediction:Prodigal:002006,protein motif:HAMAP:MF_01005;locus_tag=CNGJAAPB_01425;product=Vitamin B12 import ATP-binding protein BtuD
CP003811.1	Prodigal:002006	CDS	1520337	1522526	.	-	0	ID=CNGJAAPB_01426;eC_number=3.4.22.-;Name=lagD;gene=lagD;inference=ab initio prediction:Prodigal:002006,similar to AA sequence:UniProtKB:P59852;locus_tag=CNGJAAPB_01426;product=Lactococcin-G-processing and transport ATP-binding protein LagD
CP003811.1	Prodigal:002006	CDS	1522587	1523048	.	-	0	ID=CNGJAAPB_01427;inference=ab initio prediction:Prodigal:002006;locus_tag=CNGJAAPB_01427;product=hypothetical protein
CP003811.1	Prodigal:002006	CDS	1523107	1523616	.	-	0	ID=CNGJAAPB_01428;inference=ab initio prediction:Prodigal:002006;locus_tag=CNGJAAPB_01428;product=hypothetical protein
CP003811.1	Prodigal:002006	CDS	1523682	1526357	.	-	0	ID=CNGJAAPB_01429;inference=ab initio prediction:Prodigal:002006;locus_tag=CNGJAAPB_01429;product=hypothetical protein
CP003811.1	Prodigal:002006	CDS	1526595	1526822	.	+	0	ID=CNGJAAPB_01430;inference=ab initio prediction:Prodigal:002006;locus_tag=CNGJAAPB_01430;product=hypothetical protein
CP003811.1	Prodigal:002006	CDS	1527194	1528273	.	+	0	ID=CNGJAAPB_01431;Name=czcB_1;gene=czcB_1;inference=ab initio prediction:Prodigal:002006,similar to AA sequence:UniProtKB:P13510;locus_tag=CNGJAAPB_01431;product=Cobalt-zinc-cadmium resistance protein CzcB
CP003811.1	Prodigal:002006	CDS	1528270	1531389	.	+	0	ID=CNGJAAPB_01432;Name=cnrA_1;gene=cnrA_1;inference=ab initio prediction:Prodigal:002006,similar to AA sequence:UniProtKB:P37972;locus_tag=CNGJAAPB_01432;product=Nickel and cobalt resistance protein CnrA
CP003811.1	Prodigal:002006	CDS	1531642	1532226	.	+	0	ID=CNGJAAPB_01433;inference=ab initio prediction:Prodigal:002006;locus_tag=CNGJAAPB_01433;product=hypothetical protein
CP003811.1	Prodigal:002006	CDS	1532334	1532882	.	+	0	ID=CNGJAAPB_01434;inference=ab initio prediction:Prodigal:002006;locus_tag=CNGJAAPB_01434;product=hypothetical protein
CP003811.1	Prodigal:002006	CDS	1532895	1533476	.	-	0	ID=CNGJAAPB_01435;inference=ab initio prediction:Prodigal:002006,similar to AA sequence:ISfinder:ISMex21;locus_tag=CNGJAAPB_01435;product=IS630 family transposase ISMex21
CP003811.1	Prodigal:002006	CDS	1533473	1533856	.	-	0	ID=CNGJAAPB_01436;inference=ab initio prediction:Prodigal:002006,similar to AA sequence:ISfinder:ISMex21;locus_tag=CNGJAAPB_01436;product=IS630 family transposase ISMex21
CP003811.1	Prodigal:002006	CDS	1533949	1534737	.	-	0	ID=CNGJAAPB_01437;db_xref=COG:COG3039;inference=ab initio prediction:Prodigal:002006,similar to AA sequence:ISfinder:ISMdi26;locus_tag=CNGJAAPB_01437;product=IS5 family transposase ISMdi26
CP003811.1	Prodigal:002006	CDS	1535055	1535321	.	+	0	ID=CNGJAAPB_01438;inference=ab initio prediction:Prodigal:002006,similar to AA sequence:ISfinder:ISMra1;locus_tag=CNGJAAPB_01438;product=IS3 family transposase ISMra1
CP003811.1	Prodigal:002006	CDS	1535318	1536157	.	+	0	ID=CNGJAAPB_01439;inference=ab initio prediction:Prodigal:002006,similar to AA sequence:ISfinder:ISMra1;locus_tag=CNGJAAPB_01439;product=IS3 family transposase ISMra1
CP003811.1	Prodigal:002006	CDS	1536632	1538194	.	+	0	ID=CNGJAAPB_01440;inference=ab initio prediction:Prodigal:002006,similar to AA sequence:ISfinder:ISMex24;locus_tag=CNGJAAPB_01440;product=ISL3 family transposase ISMex24
CP003811.1	Prodigal:002006	CDS	1538320	1539897	.	+	0	ID=CNGJAAPB_01441;inference=ab initio prediction:Prodigal:002006,similar to AA sequence:ISfinder:ISMdi2;locus_tag=CNGJAAPB_01441;product=ISL3 family transposase ISMdi2
CP003811.1	Prodigal:002006	CDS	1539860	1540093	.	-	0	ID=CNGJAAPB_01442;inference=ab initio prediction:Prodigal:002006;locus_tag=CNGJAAPB_01442;product=hypothetical protein
CP003811.1	Prodigal:002006	CDS	1540084	1540446	.	-	0	ID=CNGJAAPB_01443;inference=ab initio prediction:Prodigal:002006;locus_tag=CNGJAAPB_01443;product=hypothetical protein
CP003811.1	Prodigal:002006	CDS	1540760	1541407	.	+	0	ID=CNGJAAPB_01444;inference=ab initio prediction:Prodigal:002006;locus_tag=CNGJAAPB_01444;product=hypothetical protein
CP003811.1	Prodigal:002006	CDS	1541307	1541786	.	-	0	ID=CNGJAAPB_01445;db_xref=COG:COG2826;inference=ab initio prediction:Prodigal:002006,similar to AA sequence:ISfinder:ISMdi25;locus_tag=CNGJAAPB_01445;product=IS30 family transposase ISMdi25
CP003811.1	Prodigal:002006	CDS	1541799	1542044	.	-	0	ID=CNGJAAPB_01446;db_xref=COG:COG2826;inference=ab initio prediction:Prodigal:002006,similar to AA sequence:ISfinder:ISMdi25;locus_tag=CNGJAAPB_01446;product=IS30 family transposase ISMdi25
CP003811.1	Prodigal:002006	CDS	1541984	1542760	.	-	0	ID=CNGJAAPB_01447;inference=ab initio prediction:Prodigal:002006;locus_tag=CNGJAAPB_01447;product=hypothetical protein
CP003811.1	Prodigal:002006	CDS	1542810	1543031	.	+	0	ID=CNGJAAPB_01448;inference=ab initio prediction:Prodigal:002006,similar to AA sequence:ISfinder:ISMxa1;locus_tag=CNGJAAPB_01448;product=IS3 family transposase ISMxa1
CP003811.1	Prodigal:002006	CDS	1543150	1544829	.	+	0	ID=CNGJAAPB_01449;inference=ab initio prediction:Prodigal:002006,similar to AA sequence:ISfinder:ISNpu1;locus_tag=CNGJAAPB_01449;product=IS1182 family transposase ISNpu1
CP003811.1	Prodigal:002006	CDS	1545315	1545434	.	-	0	ID=CNGJAAPB_01450;inference=ab initio prediction:Prodigal:002006;locus_tag=CNGJAAPB_01450;product=hypothetical protein
CP003811.1	Prodigal:002006	CDS	1545565	1546071	.	-	0	ID=CNGJAAPB_01451;inference=ab initio prediction:Prodigal:002006;locus_tag=CNGJAAPB_01451;product=hypothetical protein
CP003811.1	Prodigal:002006	CDS	1546608	1546874	.	+	0	ID=CNGJAAPB_01452;inference=ab initio prediction:Prodigal:002006,similar to AA sequence:ISfinder:ISMex11;locus_tag=CNGJAAPB_01452;product=IS3 family transposase ISMex11
CP003811.1	Prodigal:002006	CDS	1546925	1547707	.	+	0	ID=CNGJAAPB_01453;inference=ab initio prediction:Prodigal:002006,similar to AA sequence:ISfinder:ISMex11;locus_tag=CNGJAAPB_01453;product=IS3 family transposase ISMex11
CP003811.1	Prodigal:002006	CDS	1547840	1548004	.	-	0	ID=CNGJAAPB_01454;inference=ab initio prediction:Prodigal:002006;locus_tag=CNGJAAPB_01454;product=hypothetical protein
CP003811.1	Prodigal:002006	CDS	1548371	1549177	.	+	0	ID=CNGJAAPB_01455;inference=ab initio prediction:Prodigal:002006,similar to AA sequence:ISfinder:ISMno4;locus_tag=CNGJAAPB_01455;product=IS66 family transposase ISMno4
CP003811.1	Prodigal:002006	CDS	1549191	1549652	.	+	0	ID=CNGJAAPB_01456;inference=ab initio prediction:Prodigal:002006,similar to AA sequence:ISfinder:ISMno4;locus_tag=CNGJAAPB_01456;product=IS66 family transposase ISMno4
CP003811.1	Prodigal:002006	CDS	1550335	1551603	.	-	0	ID=CNGJAAPB_01457;Name=dhbF_1;db_xref=COG:COG1020;gene=dhbF_1;inference=ab initio prediction:Prodigal:002006,similar to AA sequence:UniProtKB:P45745;locus_tag=CNGJAAPB_01457;product=Dimodular nonribosomal peptide synthase
CP003811.1	Prodigal:002006	CDS	1552112	1560415	.	-	0	ID=CNGJAAPB_01458;Name=grsB;gene=grsB;inference=ab initio prediction:Prodigal:002006,similar to AA sequence:UniProtKB:P0C064;locus_tag=CNGJAAPB_01458;product=Gramicidin S synthase 2
CP003811.1	Prodigal:002006	CDS	1560667	1581792	.	-	0	ID=CNGJAAPB_01459;Name=tycC;gene=tycC;inference=ab initio prediction:Prodigal:002006,similar to AA sequence:UniProtKB:O30409;locus_tag=CNGJAAPB_01459;product=Tyrocidine synthase 3
CP003811.1	Prodigal:002006	CDS	1584453	1584752	.	+	0	ID=CNGJAAPB_01460;inference=ab initio prediction:Prodigal:002006,similar to AA sequence:ISfinder:ISMtsp5;locus_tag=CNGJAAPB_01460;product=IS3 family transposase ISMtsp5
CP003811.1	Prodigal:002006	CDS	1584749	1585663	.	+	0	ID=CNGJAAPB_01461;inference=ab initio prediction:Prodigal:002006,similar to AA sequence:ISfinder:ISMtsp5;locus_tag=CNGJAAPB_01461;product=IS3 family transposase ISMtsp5
CP003811.1	Prodigal:002006	CDS	1585760	1586527	.	+	0	ID=CNGJAAPB_01462;inference=ab initio prediction:Prodigal:002006;locus_tag=CNGJAAPB_01462;product=hypothetical protein
CP003811.1	Prodigal:002006	CDS	1586570	1587433	.	+	0	ID=CNGJAAPB_01463;inference=ab initio prediction:Prodigal:002006,similar to AA sequence:ISfinder:ISMch4;locus_tag=CNGJAAPB_01463;product=IS110 family transposase ISMch4
CP003811.1	Prodigal:002006	CDS	1587914	1589659	.	+	0	ID=CNGJAAPB_01464;Name=yojI;db_xref=COG:COG4615;gene=yojI;inference=ab initio prediction:Prodigal:002006,similar to AA sequence:UniProtKB:P33941;locus_tag=CNGJAAPB_01464;product=ABC transporter ATP-binding/permease protein YojI
CP003811.1	Prodigal:002006	CDS	1590155	1592356	.	+	0	ID=CNGJAAPB_01465;eC_number=3.6.4.12;Name=recD2_1;db_xref=COG:COG0507;gene=recD2_1;inference=ab initio prediction:Prodigal:002006,similar to AA sequence:UniProtKB:Q9RT63;locus_tag=CNGJAAPB_01465;product=ATP-dependent RecD-like DNA helicase
CP003811.1	Prodigal:002006	CDS	1593183	1594172	.	-	0	ID=CNGJAAPB_01466;inference=ab initio prediction:Prodigal:002006;locus_tag=CNGJAAPB_01466;product=hypothetical protein
CP003811.1	Prodigal:002006	CDS	1594646	1594894	.	-	0	ID=CNGJAAPB_01467;inference=ab initio prediction:Prodigal:002006;locus_tag=CNGJAAPB_01467;product=hypothetical protein
CP003811.1	Prodigal:002006	CDS	1594929	1595024	.	-	0	ID=CNGJAAPB_01468;inference=ab initio prediction:Prodigal:002006;locus_tag=CNGJAAPB_01468;product=hypothetical protein
CP003811.1	Prodigal:002006	CDS	1595531	1596163	.	+	0	ID=CNGJAAPB_01469;Name=xerD_2;gene=xerD_2;inference=ab initio prediction:Prodigal:002006,protein motif:HAMAP:MF_01807;locus_tag=CNGJAAPB_01469;product=Tyrosine recombinase XerD
CP003811.1	Prodigal:002006	CDS	1596237	1597262	.	+	0	ID=CNGJAAPB_01470;Name=rhaS_1;gene=rhaS_1;inference=ab initio prediction:Prodigal:002006,protein motif:HAMAP:MF_01534;locus_tag=CNGJAAPB_01470;product=HTH-type transcriptional activator RhaS
CP003811.1	Prodigal:002006	CDS	1597474	1597875	.	-	0	ID=CNGJAAPB_01471;inference=ab initio prediction:Prodigal:002006;locus_tag=CNGJAAPB_01471;product=hypothetical protein
CP003811.1	Prodigal:002006	CDS	1598360	1599256	.	+	0	ID=CNGJAAPB_01472;eC_number=3.1.-.-;Name=dinG_2;gene=dinG_2;inference=ab initio prediction:Prodigal:002006,protein motif:HAMAP:MF_02206;locus_tag=CNGJAAPB_01472;product=3'-5' exonuclease DinG
CP003811.1	Prodigal:002006	CDS	1599292	1599801	.	+	0	ID=CNGJAAPB_01473;inference=ab initio prediction:Prodigal:002006;locus_tag=CNGJAAPB_01473;product=hypothetical protein
CP003811.1	Prodigal:002006	CDS	1599825	1600565	.	+	0	ID=CNGJAAPB_01474;inference=ab initio prediction:Prodigal:002006;locus_tag=CNGJAAPB_01474;product=hypothetical protein
CP003811.1	Prodigal:002006	CDS	1600961	1601152	.	-	0	ID=CNGJAAPB_01475;inference=ab initio prediction:Prodigal:002006;locus_tag=CNGJAAPB_01475;product=hypothetical protein
CP003811.1	Prodigal:002006	CDS	1601175	1602599	.	-	0	ID=CNGJAAPB_01476;eC_number=3.1.11.6;Name=xseA_2;gene=xseA_2;inference=ab initio prediction:Prodigal:002006,protein motif:HAMAP:MF_00378;locus_tag=CNGJAAPB_01476;product=Exodeoxyribonuclease 7 large subunit
CP003811.1	Prodigal:002006	CDS	1602678	1603610	.	-	0	ID=CNGJAAPB_01477;inference=ab initio prediction:Prodigal:002006;locus_tag=CNGJAAPB_01477;product=hypothetical protein
CP003811.1	Prodigal:002006	CDS	1603933	1604493	.	+	0	ID=CNGJAAPB_01478;inference=ab initio prediction:Prodigal:002006;locus_tag=CNGJAAPB_01478;product=hypothetical protein
CP003811.1	Prodigal:002006	CDS	1604304	1604900	.	-	0	ID=CNGJAAPB_01479;inference=ab initio prediction:Prodigal:002006;locus_tag=CNGJAAPB_01479;product=hypothetical protein
CP003811.1	Prodigal:002006	CDS	1605378	1606064	.	+	0	ID=CNGJAAPB_01480;inference=ab initio prediction:Prodigal:002006,similar to AA sequence:ISfinder:ISMpo1;locus_tag=CNGJAAPB_01480;product=IS6 family transposase ISMpo1
CP003811.1	Prodigal:002006	CDS	1606339	1606581	.	-	0	ID=CNGJAAPB_01481;inference=ab initio prediction:Prodigal:002006;locus_tag=CNGJAAPB_01481;product=hypothetical protein
CP003811.1	Prodigal:002006	CDS	1606962	1607510	.	+	0	ID=CNGJAAPB_01482;inference=ab initio prediction:Prodigal:002006;locus_tag=CNGJAAPB_01482;product=hypothetical protein
CP003811.1	Prodigal:002006	CDS	1607522	1608553	.	+	0	ID=CNGJAAPB_01483;inference=ab initio prediction:Prodigal:002006;locus_tag=CNGJAAPB_01483;product=hypothetical protein
CP003811.1	Prodigal:002006	CDS	1608769	1609617	.	+	0	ID=CNGJAAPB_01484;inference=ab initio prediction:Prodigal:002006;locus_tag=CNGJAAPB_01484;product=hypothetical protein
CP003811.1	Prodigal:002006	CDS	1610666	1610842	.	+	0	ID=CNGJAAPB_01485;inference=ab initio prediction:Prodigal:002006;locus_tag=CNGJAAPB_01485;product=hypothetical protein
CP003811.1	Prodigal:002006	CDS	1610891	1611301	.	+	0	ID=CNGJAAPB_01486;inference=ab initio prediction:Prodigal:002006;locus_tag=CNGJAAPB_01486;product=hypothetical protein
CP003811.1	Prodigal:002006	CDS	1611524	1611844	.	-	0	ID=CNGJAAPB_01487;inference=ab initio prediction:Prodigal:002006;locus_tag=CNGJAAPB_01487;product=hypothetical protein
CP003811.1	Prodigal:002006	CDS	1611999	1612628	.	+	0	ID=CNGJAAPB_01488;inference=ab initio prediction:Prodigal:002006;locus_tag=CNGJAAPB_01488;product=hypothetical protein
CP003811.1	Prodigal:002006	CDS	1612696	1613157	.	+	0	ID=CNGJAAPB_01489;inference=ab initio prediction:Prodigal:002006;locus_tag=CNGJAAPB_01489;product=hypothetical protein
CP003811.1	Prodigal:002006	CDS	1613286	1613768	.	+	0	ID=CNGJAAPB_01490;inference=ab initio prediction:Prodigal:002006;locus_tag=CNGJAAPB_01490;product=hypothetical protein
CP003811.1	Prodigal:002006	CDS	1614032	1614547	.	+	0	ID=CNGJAAPB_01491;inference=ab initio prediction:Prodigal:002006;locus_tag=CNGJAAPB_01491;product=hypothetical protein
CP003811.1	Prodigal:002006	CDS	1614550	1614816	.	+	0	ID=CNGJAAPB_01492;inference=ab initio prediction:Prodigal:002006;locus_tag=CNGJAAPB_01492;product=hypothetical protein
CP003811.1	Aragorn:001002	tRNA	1614885	1614960	.	+	.	ID=CNGJAAPB_01493;inference=COORDINATES:profile:Aragorn:001002;locus_tag=CNGJAAPB_01493;product=tRNA-Met(cat)
CP003811.1	Prodigal:002006	CDS	1614978	1615217	.	+	0	ID=CNGJAAPB_01494;inference=ab initio prediction:Prodigal:002006;locus_tag=CNGJAAPB_01494;product=hypothetical protein
CP003811.1	Prodigal:002006	CDS	1615445	1615900	.	+	0	ID=CNGJAAPB_01495;inference=ab initio prediction:Prodigal:002006;locus_tag=CNGJAAPB_01495;product=hypothetical protein
CP003811.1	Prodigal:002006	CDS	1615910	1616131	.	-	0	ID=CNGJAAPB_01496;inference=ab initio prediction:Prodigal:002006;locus_tag=CNGJAAPB_01496;product=hypothetical protein
CP003811.1	Prodigal:002006	CDS	1616230	1617036	.	+	0	ID=CNGJAAPB_01497;inference=ab initio prediction:Prodigal:002006,similar to AA sequence:ISfinder:ISMno4;locus_tag=CNGJAAPB_01497;product=IS66 family transposase ISMno4
CP003811.1	Prodigal:002006	CDS	1617050	1617511	.	+	0	ID=CNGJAAPB_01498;inference=ab initio prediction:Prodigal:002006,similar to AA sequence:ISfinder:ISMno4;locus_tag=CNGJAAPB_01498;product=IS66 family transposase ISMno4
CP003811.1	Prodigal:002006	CDS	1617792	1619600	.	-	0	ID=CNGJAAPB_01499;inference=ab initio prediction:Prodigal:002006;locus_tag=CNGJAAPB_01499;product=hypothetical protein
CP003811.1	Prodigal:002006	CDS	1619914	1620600	.	+	0	ID=CNGJAAPB_01500;inference=ab initio prediction:Prodigal:002006,similar to AA sequence:ISfinder:ISMpo1;locus_tag=CNGJAAPB_01500;product=IS6 family transposase ISMpo1
CP003811.1	Prodigal:002006	CDS	1621626	1624208	.	-	0	ID=CNGJAAPB_01501;inference=ab initio prediction:Prodigal:002006;locus_tag=CNGJAAPB_01501;product=hypothetical protein
CP003811.1	Prodigal:002006	CDS	1624343	1624765	.	-	0	ID=CNGJAAPB_01502;inference=ab initio prediction:Prodigal:002006;locus_tag=CNGJAAPB_01502;product=hypothetical protein
CP003811.1	Prodigal:002006	CDS	1625309	1625632	.	-	0	ID=CNGJAAPB_01503;inference=ab initio prediction:Prodigal:002006;locus_tag=CNGJAAPB_01503;product=hypothetical protein
CP003811.1	Prodigal:002006	CDS	1626253	1626810	.	+	0	ID=CNGJAAPB_01504;inference=ab initio prediction:Prodigal:002006;locus_tag=CNGJAAPB_01504;product=hypothetical protein
CP003811.1	Prodigal:002006	CDS	1626937	1627152	.	+	0	ID=CNGJAAPB_01505;inference=ab initio prediction:Prodigal:002006;locus_tag=CNGJAAPB_01505;product=hypothetical protein
CP003811.1	Prodigal:002006	CDS	1627288	1628127	.	+	0	ID=CNGJAAPB_01506;inference=ab initio prediction:Prodigal:002006,protein motif:HAMAP:MF_02040;locus_tag=CNGJAAPB_01506;product=Iron-sulfur cluster carrier protein
CP003811.1	Prodigal:002006	CDS	1628114	1628572	.	+	0	ID=CNGJAAPB_01507;inference=ab initio prediction:Prodigal:002006;locus_tag=CNGJAAPB_01507;product=hypothetical protein
CP003811.1	Prodigal:002006	CDS	1629472	1630386	.	+	0	ID=CNGJAAPB_01508;inference=ab initio prediction:Prodigal:002006;locus_tag=CNGJAAPB_01508;product=hypothetical protein
CP003811.1	Prodigal:002006	CDS	1630757	1630996	.	+	0	ID=CNGJAAPB_01509;inference=ab initio prediction:Prodigal:002006;locus_tag=CNGJAAPB_01509;product=hypothetical protein
CP003811.1	Prodigal:002006	CDS	1631128	1631649	.	-	0	ID=CNGJAAPB_01510;inference=ab initio prediction:Prodigal:002006;locus_tag=CNGJAAPB_01510;product=hypothetical protein
CP003811.1	Prodigal:002006	CDS	1631882	1631980	.	+	0	ID=CNGJAAPB_01511;inference=ab initio prediction:Prodigal:002006;locus_tag=CNGJAAPB_01511;product=hypothetical protein
CP003811.1	Prodigal:002006	CDS	1632095	1633585	.	-	0	ID=CNGJAAPB_01512;inference=ab initio prediction:Prodigal:002006;locus_tag=CNGJAAPB_01512;product=hypothetical protein
CP003811.1	Prodigal:002006	CDS	1633585	1634166	.	-	0	ID=CNGJAAPB_01513;eC_number=3.1.2.28;Name=menI;gene=menI;inference=ab initio prediction:Prodigal:002006,protein motif:HAMAP:MF_01936;locus_tag=CNGJAAPB_01513;product=1%2C4-dihydroxy-2-naphthoyl-CoA hydrolase
CP003811.1	Prodigal:002006	CDS	1634261	1635439	.	-	0	ID=CNGJAAPB_01514;eC_number=2.3.1.9;Name=thlA;db_xref=COG:COG0183;gene=thlA;inference=ab initio prediction:Prodigal:002006,similar to AA sequence:UniProtKB:P45359;locus_tag=CNGJAAPB_01514;product=Acetyl-CoA acetyltransferase
CP003811.1	Prodigal:002006	CDS	1635535	1636401	.	-	0	ID=CNGJAAPB_01515;eC_number=1.11.1.18;Name=bpoC;db_xref=COG:COG0596;gene=bpoC;inference=ab initio prediction:Prodigal:002006,similar to AA sequence:UniProtKB:P9WNH1;locus_tag=CNGJAAPB_01515;product=Putative non-heme bromoperoxidase BpoC
CP003811.1	Prodigal:002006	CDS	1636416	1637417	.	-	0	ID=CNGJAAPB_01516;eC_number=2.3.1.239;Name=pikAII_2;gene=pikAII_2;inference=ab initio prediction:Prodigal:002006,similar to AA sequence:UniProtKB:Q9ZGI4;locus_tag=CNGJAAPB_01516;product=Narbonolide/10-deoxymethynolide synthase PikA2%2C modules 3 and 4
CP003811.1	Prodigal:002006	CDS	1637453	1638241	.	-	0	ID=CNGJAAPB_01517;eC_number=1.3.1.87;Name=hcaB_4;gene=hcaB_4;inference=ab initio prediction:Prodigal:002006,protein motif:HAMAP:MF_01647;locus_tag=CNGJAAPB_01517;product=3-phenylpropionate-dihydrodiol/cinnamic acid-dihydrodiol dehydrogenase
CP003811.1	Prodigal:002006	CDS	1638350	1638895	.	+	0	ID=CNGJAAPB_01518;inference=ab initio prediction:Prodigal:002006;locus_tag=CNGJAAPB_01518;product=hypothetical protein
CP003811.1	Prodigal:002006	CDS	1639301	1640011	.	+	0	ID=CNGJAAPB_01519;inference=ab initio prediction:Prodigal:002006;locus_tag=CNGJAAPB_01519;product=hypothetical protein
CP003811.1	Prodigal:002006	CDS	1640008	1641303	.	+	0	ID=CNGJAAPB_01520;inference=ab initio prediction:Prodigal:002006;locus_tag=CNGJAAPB_01520;product=hypothetical protein
CP003811.1	Prodigal:002006	CDS	1641300	1642373	.	+	0	ID=CNGJAAPB_01521;eC_number=1.21.98.4;Name=pqqE_2;gene=pqqE_2;inference=ab initio prediction:Prodigal:002006,protein motif:HAMAP:MF_00660;locus_tag=CNGJAAPB_01521;product=PqqA peptide cyclase
CP003811.1	Prodigal:002006	CDS	1642370	1643092	.	+	0	ID=CNGJAAPB_01522;eC_number=2.4.-.-;db_xref=COG:COG0463;inference=ab initio prediction:Prodigal:002006,similar to AA sequence:UniProtKB:P9WMY1;locus_tag=CNGJAAPB_01522;product=putative glycosyltransferase
CP003811.1	Prodigal:002006	CDS	1643103	1643765	.	-	0	ID=CNGJAAPB_01523;inference=ab initio prediction:Prodigal:002006;locus_tag=CNGJAAPB_01523;product=hypothetical protein
CP003811.1	Prodigal:002006	CDS	1643796	1645355	.	-	0	ID=CNGJAAPB_01524;Name=phnE_1;db_xref=COG:COG3639;gene=phnE_1;inference=ab initio prediction:Prodigal:002006,similar to AA sequence:UniProtKB:A0QQ68;locus_tag=CNGJAAPB_01524;product=Phosphate-import permease protein PhnE
CP003811.1	Prodigal:002006	CDS	1645352	1646032	.	-	0	ID=CNGJAAPB_01525;eC_number=7.6.2.11;Name=potA_2;db_xref=COG:COG3842;gene=potA_2;inference=ab initio prediction:Prodigal:002006,similar to AA sequence:UniProtKB:P69874;locus_tag=CNGJAAPB_01525;product=Spermidine/putrescine import ATP-binding protein PotA
CP003811.1	Prodigal:002006	CDS	1646046	1646930	.	-	0	ID=CNGJAAPB_01526;Name=phnD1_1;db_xref=COG:COG3221;gene=phnD1_1;inference=ab initio prediction:Prodigal:002006,similar to AA sequence:UniProtKB:A3PC74;locus_tag=CNGJAAPB_01526;product=putative ABC transporter phosphite binding protein PhnD1
CP003811.1	Prodigal:002006	CDS	1647314	1648384	.	+	0	ID=CNGJAAPB_01527;eC_number=2.-.-.-;Name=mftC;db_xref=COG:COG0535;gene=mftC;inference=ab initio prediction:Prodigal:002006,similar to AA sequence:UniProtKB:P9WJ79;locus_tag=CNGJAAPB_01527;product=Putative mycofactocin radical SAM maturase MftC
CP003811.1	Prodigal:002006	CDS	1648377	1649174	.	+	0	ID=CNGJAAPB_01528;inference=ab initio prediction:Prodigal:002006;locus_tag=CNGJAAPB_01528;product=hypothetical protein
CP003811.1	Prodigal:002006	CDS	1649226	1650275	.	+	0	ID=CNGJAAPB_01529;eC_number=2.7.9.3;Name=selD_1;db_xref=COG:COG0709;gene=selD_1;inference=ab initio prediction:Prodigal:002006,similar to AA sequence:UniProtKB:P16456;locus_tag=CNGJAAPB_01529;product=Selenide%2C water dikinase
CP003811.1	Prodigal:002006	CDS	1650285	1651085	.	+	0	ID=CNGJAAPB_01530;eC_number=2.4.2.1;Name=deoD;gene=deoD;inference=ab initio prediction:Prodigal:002006,protein motif:HAMAP:MF_01627;locus_tag=CNGJAAPB_01530;product=Purine nucleoside phosphorylase DeoD-type
CP003811.1	Prodigal:002006	CDS	1651082	1652386	.	-	0	ID=CNGJAAPB_01531;eC_number=1.14.99.50;Name=egtB_2;gene=egtB_2;inference=ab initio prediction:Prodigal:002006,similar to AA sequence:UniProtKB:G7CFI3;locus_tag=CNGJAAPB_01531;product=Hercynine oxygenase
CP003811.1	Prodigal:002006	CDS	1652477	1653379	.	+	0	ID=CNGJAAPB_01532;inference=ab initio prediction:Prodigal:002006;locus_tag=CNGJAAPB_01532;product=hypothetical protein
CP003811.1	Prodigal:002006	CDS	1654134	1656350	.	+	0	ID=CNGJAAPB_01533;inference=ab initio prediction:Prodigal:002006;locus_tag=CNGJAAPB_01533;product=hypothetical protein
CP003811.1	Prodigal:002006	CDS	1656616	1657104	.	+	0	ID=CNGJAAPB_01534;Name=sigH;db_xref=COG:COG1595;gene=sigH;inference=ab initio prediction:Prodigal:002006,similar to AA sequence:UniProtKB:A0QTP2;locus_tag=CNGJAAPB_01534;product=ECF RNA polymerase sigma factor SigH
CP003811.1	Prodigal:002006	CDS	1657104	1657808	.	+	0	ID=CNGJAAPB_01535;inference=ab initio prediction:Prodigal:002006;locus_tag=CNGJAAPB_01535;product=hypothetical protein
CP003811.1	Prodigal:002006	CDS	1657929	1659140	.	+	0	ID=CNGJAAPB_01536;eC_number=1.8.5.-;Name=msrP_3;gene=msrP_3;inference=ab initio prediction:Prodigal:002006,protein motif:HAMAP:MF_01206;locus_tag=CNGJAAPB_01536;product=Protein-methionine-sulfoxide reductase catalytic subunit MsrP
CP003811.1	Prodigal:002006	CDS	1659154	1659474	.	+	0	ID=CNGJAAPB_01537;inference=ab initio prediction:Prodigal:002006;locus_tag=CNGJAAPB_01537;product=hypothetical protein
CP003811.1	Prodigal:002006	CDS	1659515	1660954	.	-	0	ID=CNGJAAPB_01538;inference=ab initio prediction:Prodigal:002006;locus_tag=CNGJAAPB_01538;product=hypothetical protein
CP003811.1	Prodigal:002006	CDS	1661003	1661401	.	-	0	ID=CNGJAAPB_01539;inference=ab initio prediction:Prodigal:002006;locus_tag=CNGJAAPB_01539;product=hypothetical protein
CP003811.1	Prodigal:002006	CDS	1661598	1662107	.	+	0	ID=CNGJAAPB_01540;Name=ecfG_2;gene=ecfG_2;inference=ab initio prediction:Prodigal:002006,similar to AA sequence:UniProtKB:B3Q6P8;locus_tag=CNGJAAPB_01540;product=ECF RNA polymerase sigma factor EcfG
CP003811.1	Prodigal:002006	CDS	1662104	1662901	.	+	0	ID=CNGJAAPB_01541;inference=ab initio prediction:Prodigal:002006;locus_tag=CNGJAAPB_01541;product=hypothetical protein
CP003811.1	Prodigal:002006	CDS	1662986	1663870	.	+	0	ID=CNGJAAPB_01542;Name=cysL_2;db_xref=COG:COG0583;gene=cysL_2;inference=ab initio prediction:Prodigal:002006,similar to AA sequence:UniProtKB:P39647;locus_tag=CNGJAAPB_01542;product=HTH-type transcriptional regulator CysL
CP003811.1	Prodigal:002006	CDS	1663884	1664963	.	-	0	ID=CNGJAAPB_01543;inference=ab initio prediction:Prodigal:002006;locus_tag=CNGJAAPB_01543;product=hypothetical protein
CP003811.1	Prodigal:002006	CDS	1665029	1666111	.	-	0	ID=CNGJAAPB_01544;inference=ab initio prediction:Prodigal:002006,similar to AA sequence:UniProtKB:P62723;locus_tag=CNGJAAPB_01544;note=UPF0324 inner membrane protein YeiH;product=hypothetical protein
CP003811.1	Prodigal:002006	CDS	1668010	1668201	.	-	0	ID=CNGJAAPB_01545;inference=ab initio prediction:Prodigal:002006;locus_tag=CNGJAAPB_01545;product=hypothetical protein
CP003811.1	Prodigal:002006	CDS	1668223	1669560	.	-	0	ID=CNGJAAPB_01546;eC_number=3.1.11.6;Name=xseA_3;gene=xseA_3;inference=ab initio prediction:Prodigal:002006,protein motif:HAMAP:MF_00378;locus_tag=CNGJAAPB_01546;product=Exodeoxyribonuclease 7 large subunit
CP003811.1	Prodigal:002006	CDS	1669725	1670663	.	-	0	ID=CNGJAAPB_01547;inference=ab initio prediction:Prodigal:002006;locus_tag=CNGJAAPB_01547;product=hypothetical protein
CP003811.1	Prodigal:002006	CDS	1670978	1671577	.	+	0	ID=CNGJAAPB_01548;Name=comR;gene=comR;inference=ab initio prediction:Prodigal:002006,similar to AA sequence:UniProtKB:P75952;locus_tag=CNGJAAPB_01548;product=HTH-type transcriptional repressor ComR
CP003811.1	Prodigal:002006	CDS	1671592	1673565	.	-	0	ID=CNGJAAPB_01549;inference=ab initio prediction:Prodigal:002006;locus_tag=CNGJAAPB_01549;product=hypothetical protein
CP003811.1	Prodigal:002006	CDS	1673562	1673918	.	-	0	ID=CNGJAAPB_01550;inference=ab initio prediction:Prodigal:002006;locus_tag=CNGJAAPB_01550;product=hypothetical protein
CP003811.1	Prodigal:002006	CDS	1674471	1674779	.	-	0	ID=CNGJAAPB_01551;inference=ab initio prediction:Prodigal:002006;locus_tag=CNGJAAPB_01551;product=hypothetical protein
CP003811.1	Prodigal:002006	CDS	1675372	1676223	.	+	0	ID=CNGJAAPB_01552;inference=ab initio prediction:Prodigal:002006;locus_tag=CNGJAAPB_01552;product=hypothetical protein
CP003811.1	Prodigal:002006	CDS	1676425	1676907	.	-	0	ID=CNGJAAPB_01553;inference=ab initio prediction:Prodigal:002006;locus_tag=CNGJAAPB_01553;product=hypothetical protein
CP003811.1	Prodigal:002006	CDS	1677002	1677544	.	+	0	ID=CNGJAAPB_01554;eC_number=6.1.1.2;Name=trpS2;db_xref=COG:COG0180;gene=trpS2;inference=ab initio prediction:Prodigal:002006,similar to AA sequence:UniProtKB:Q9RVD6;locus_tag=CNGJAAPB_01554;product=Tryptophan--tRNA ligase 2
CP003811.1	Prodigal:002006	CDS	1678703	1678822	.	-	0	ID=CNGJAAPB_01555;inference=ab initio prediction:Prodigal:002006;locus_tag=CNGJAAPB_01555;product=hypothetical protein
CP003811.1	Prodigal:002006	CDS	1678842	1679855	.	-	0	ID=CNGJAAPB_01556;inference=ab initio prediction:Prodigal:002006;locus_tag=CNGJAAPB_01556;product=hypothetical protein
CP003811.1	Prodigal:002006	CDS	1679855	1680352	.	-	0	ID=CNGJAAPB_01557;inference=ab initio prediction:Prodigal:002006;locus_tag=CNGJAAPB_01557;product=hypothetical protein
CP003811.1	Prodigal:002006	CDS	1680349	1681548	.	-	0	ID=CNGJAAPB_01558;inference=ab initio prediction:Prodigal:002006;locus_tag=CNGJAAPB_01558;product=hypothetical protein
CP003811.1	Prodigal:002006	CDS	1681656	1682189	.	-	0	ID=CNGJAAPB_01559;inference=ab initio prediction:Prodigal:002006;locus_tag=CNGJAAPB_01559;product=hypothetical protein
CP003811.1	Prodigal:002006	CDS	1682235	1683011	.	-	0	ID=CNGJAAPB_01560;inference=ab initio prediction:Prodigal:002006;locus_tag=CNGJAAPB_01560;product=hypothetical protein
CP003811.1	Aragorn:001002	tRNA	1686252	1686328	.	-	.	ID=CNGJAAPB_01561;inference=COORDINATES:profile:Aragorn:001002;locus_tag=CNGJAAPB_01561;product=tRNA-Arg(ccg)
CP003811.1	Prodigal:002006	CDS	1686524	1687339	.	+	0	ID=CNGJAAPB_01562;db_xref=COG:COG3039;inference=ab initio prediction:Prodigal:002006,similar to AA sequence:ISfinder:ISMdi26;locus_tag=CNGJAAPB_01562;product=IS5 family transposase ISMdi26
CP003811.1	Prodigal:002006	CDS	1688151	1689245	.	+	0	ID=CNGJAAPB_01563;inference=ab initio prediction:Prodigal:002006;locus_tag=CNGJAAPB_01563;product=hypothetical protein
CP003811.1	Prodigal:002006	CDS	1689329	1689751	.	+	0	ID=CNGJAAPB_01564;inference=ab initio prediction:Prodigal:002006;locus_tag=CNGJAAPB_01564;product=hypothetical protein
CP003811.1	Prodigal:002006	CDS	1689831	1690220	.	+	0	ID=CNGJAAPB_01565;inference=ab initio prediction:Prodigal:002006;locus_tag=CNGJAAPB_01565;product=hypothetical protein
CP003811.1	Prodigal:002006	CDS	1690449	1692209	.	-	0	ID=CNGJAAPB_01566;inference=ab initio prediction:Prodigal:002006;locus_tag=CNGJAAPB_01566;product=hypothetical protein
CP003811.1	Prodigal:002006	CDS	1692216	1695077	.	-	0	ID=CNGJAAPB_01567;eC_number=2.7.13.3;Name=rcsC_10;gene=rcsC_10;inference=ab initio prediction:Prodigal:002006,protein motif:HAMAP:MF_00979;locus_tag=CNGJAAPB_01567;product=Sensor histidine kinase RcsC
CP003811.1	Prodigal:002006	CDS	1695231	1695449	.	-	0	ID=CNGJAAPB_01568;inference=ab initio prediction:Prodigal:002006;locus_tag=CNGJAAPB_01568;product=hypothetical protein
CP003811.1	Prodigal:002006	CDS	1695660	1696916	.	+	0	ID=CNGJAAPB_01569;inference=ab initio prediction:Prodigal:002006;locus_tag=CNGJAAPB_01569;product=hypothetical protein
CP003811.1	Prodigal:002006	CDS	1696913	1697683	.	+	0	ID=CNGJAAPB_01570;inference=ab initio prediction:Prodigal:002006;locus_tag=CNGJAAPB_01570;product=hypothetical protein
CP003811.1	Prodigal:002006	CDS	1697697	1699445	.	+	0	ID=CNGJAAPB_01571;eC_number=3.6.3.-;db_xref=COG:COG1132;inference=ab initio prediction:Prodigal:002006,similar to AA sequence:UniProtKB:Q99T13;locus_tag=CNGJAAPB_01571;product=Putative multidrug export ATP-binding/permease protein
CP003811.1	Prodigal:002006	CDS	1699484	1700557	.	-	0	ID=CNGJAAPB_01572;Name=ascG;db_xref=COG:COG1609;gene=ascG;inference=ab initio prediction:Prodigal:002006,similar to AA sequence:UniProtKB:P24242;locus_tag=CNGJAAPB_01572;product=HTH-type transcriptional regulator AscG
CP003811.1	Prodigal:002006	CDS	1701127	1701333	.	-	0	ID=CNGJAAPB_01573;inference=ab initio prediction:Prodigal:002006;locus_tag=CNGJAAPB_01573;product=hypothetical protein
CP003811.1	Prodigal:002006	CDS	1701572	1701793	.	+	0	ID=CNGJAAPB_01574;inference=ab initio prediction:Prodigal:002006;locus_tag=CNGJAAPB_01574;product=hypothetical protein
CP003811.1	Prodigal:002006	CDS	1702086	1702949	.	-	0	ID=CNGJAAPB_01575;eC_number=3.1.1.99;inference=ab initio prediction:Prodigal:002006,similar to AA sequence:UniProtKB:P0DOV6;locus_tag=CNGJAAPB_01575;product=6-deoxy-6-sulfogluconolactonase
CP003811.1	Prodigal:002006	CDS	1702979	1704304	.	-	0	ID=CNGJAAPB_01576;Name=fucP;db_xref=COG:COG0738;gene=fucP;inference=ab initio prediction:Prodigal:002006,similar to AA sequence:UniProtKB:P11551;locus_tag=CNGJAAPB_01576;product=L-fucose-proton symporter
CP003811.1	Prodigal:002006	CDS	1704465	1705628	.	+	0	ID=CNGJAAPB_01577;eC_number=5.1.3.3;Name=mro_1;db_xref=COG:COG2017;gene=mro_1;inference=ab initio prediction:Prodigal:002006,similar to AA sequence:UniProtKB:P05149;locus_tag=CNGJAAPB_01577;product=Aldose 1-epimerase
CP003811.1	Prodigal:002006	CDS	1705625	1707424	.	+	0	ID=CNGJAAPB_01578;eC_number=4.2.1.25;Name=araC_1;gene=araC_1;inference=ab initio prediction:Prodigal:002006,similar to AA sequence:UniProtKB:Q1JUQ1;locus_tag=CNGJAAPB_01578;product=L-arabonate dehydratase
CP003811.1	Prodigal:002006	CDS	1707465	1708205	.	-	0	ID=CNGJAAPB_01579;Name=lutR;db_xref=COG:COG2186;gene=lutR;inference=ab initio prediction:Prodigal:002006,similar to AA sequence:UniProtKB:O07007;locus_tag=CNGJAAPB_01579;product=HTH-type transcriptional regulator LutR
CP003811.1	Prodigal:002006	CDS	1708380	1709963	.	+	0	ID=CNGJAAPB_01580;eC_number=1.2.1.26;inference=ab initio prediction:Prodigal:002006,similar to AA sequence:UniProtKB:Q08IC0;locus_tag=CNGJAAPB_01580;product=Alpha-ketoglutaric semialdehyde dehydrogenase 2
CP003811.1	Prodigal:002006	CDS	1710036	1711016	.	+	0	ID=CNGJAAPB_01581;inference=ab initio prediction:Prodigal:002006;locus_tag=CNGJAAPB_01581;product=hypothetical protein
CP003811.1	Prodigal:002006	CDS	1711018	1711959	.	+	0	ID=CNGJAAPB_01582;eC_number=1.1.1.376;Name=araA;gene=araA;inference=ab initio prediction:Prodigal:002006,similar to AA sequence:UniProtKB:Q53TZ2;locus_tag=CNGJAAPB_01582;product=L-arabinose 1-dehydrogenase (NAD(P)(+))
CP003811.1	Prodigal:002006	CDS	1712044	1713570	.	+	0	ID=CNGJAAPB_01583;inference=ab initio prediction:Prodigal:002006;locus_tag=CNGJAAPB_01583;product=hypothetical protein
CP003811.1	Prodigal:002006	CDS	1713831	1715339	.	+	0	ID=CNGJAAPB_01584;eC_number=2.7.11.1;Name=kaiC_2;gene=kaiC_2;inference=ab initio prediction:Prodigal:002006,similar to AA sequence:UniProtKB:Q6L8J9;locus_tag=CNGJAAPB_01584;product=Circadian clock protein kinase KaiC
CP003811.1	Prodigal:002006	CDS	1715326	1716366	.	+	0	ID=CNGJAAPB_01585;inference=ab initio prediction:Prodigal:002006;locus_tag=CNGJAAPB_01585;product=hypothetical protein
CP003811.1	Prodigal:002006	CDS	1716512	1716874	.	+	0	ID=CNGJAAPB_01586;inference=ab initio prediction:Prodigal:002006;locus_tag=CNGJAAPB_01586;product=hypothetical protein
CP003811.1	Prodigal:002006	CDS	1717320	1717895	.	+	0	ID=CNGJAAPB_01587;eC_number=1.5.1.42;Name=sfnF;db_xref=COG:COG0431;gene=sfnF;inference=ab initio prediction:Prodigal:002006,similar to AA sequence:UniProtKB:Q3K9A2;locus_tag=CNGJAAPB_01587;product=NADH-dependent FMN reductase SfnF
CP003811.1	Prodigal:002006	CDS	1717904	1718863	.	+	0	ID=CNGJAAPB_01588;Name=ssuA_2;gene=ssuA_2;inference=ab initio prediction:Prodigal:002006,similar to AA sequence:UniProtKB:P75853;locus_tag=CNGJAAPB_01588;product=Putative aliphatic sulfonates-binding protein
CP003811.1	Prodigal:002006	CDS	1718882	1719904	.	+	0	ID=CNGJAAPB_01589;Name=ssuA_3;gene=ssuA_3;inference=ab initio prediction:Prodigal:002006,similar to AA sequence:UniProtKB:P75853;locus_tag=CNGJAAPB_01589;product=Putative aliphatic sulfonates-binding protein
CP003811.1	Prodigal:002006	CDS	1719904	1720686	.	+	0	ID=CNGJAAPB_01590;Name=ssuC_2;db_xref=COG:COG0600;gene=ssuC_2;inference=ab initio prediction:Prodigal:002006,similar to AA sequence:UniProtKB:P75851;locus_tag=CNGJAAPB_01590;product=Putative aliphatic sulfonates transport permease protein SsuC
CP003811.1	Prodigal:002006	CDS	1720686	1721537	.	+	0	ID=CNGJAAPB_01591;eC_number=3.6.3.-;Name=ssuB_1;db_xref=COG:COG1116;gene=ssuB_1;inference=ab initio prediction:Prodigal:002006,similar to AA sequence:UniProtKB:Q8KZQ6;locus_tag=CNGJAAPB_01591;product=Aliphatic sulfonates import ATP-binding protein SsuB
CP003811.1	Prodigal:002006	CDS	1721557	1722732	.	+	0	ID=CNGJAAPB_01592;eC_number=1.14.14.5;Name=msuD;db_xref=COG:COG2141;gene=msuD;inference=ab initio prediction:Prodigal:002006,similar to AA sequence:UniProtKB:Q9I1C2;locus_tag=CNGJAAPB_01592;product=Methanesulfonate monooxygenase
CP003811.1	Prodigal:002006	CDS	1722882	1723151	.	+	0	ID=CNGJAAPB_01593;inference=ab initio prediction:Prodigal:002006;locus_tag=CNGJAAPB_01593;product=hypothetical protein
CP003811.1	Prodigal:002006	CDS	1723156	1724637	.	-	0	ID=CNGJAAPB_01594;inference=ab initio prediction:Prodigal:002006;locus_tag=CNGJAAPB_01594;product=hypothetical protein
CP003811.1	Prodigal:002006	CDS	1724934	1727189	.	+	0	ID=CNGJAAPB_01595;inference=ab initio prediction:Prodigal:002006;locus_tag=CNGJAAPB_01595;product=hypothetical protein
CP003811.1	Prodigal:002006	CDS	1727224	1727619	.	-	0	ID=CNGJAAPB_01596;inference=ab initio prediction:Prodigal:002006;locus_tag=CNGJAAPB_01596;product=hypothetical protein
CP003811.1	Prodigal:002006	CDS	1728505	1729917	.	-	0	ID=CNGJAAPB_01597;Name=mepA_1;gene=mepA_1;inference=ab initio prediction:Prodigal:002006,similar to AA sequence:UniProtKB:Q7A7N0;locus_tag=CNGJAAPB_01597;product=Multidrug export protein MepA
CP003811.1	Prodigal:002006	CDS	1729914	1731245	.	-	0	ID=CNGJAAPB_01598;eC_number=1.14.13.195;Name=pvdA;db_xref=COG:COG3486;gene=pvdA;inference=ab initio prediction:Prodigal:002006,similar to AA sequence:UniProtKB:Q51548;locus_tag=CNGJAAPB_01598;product=L-ornithine N(5)-monooxygenase
CP003811.1	Prodigal:002006	CDS	1731277	1732281	.	-	0	ID=CNGJAAPB_01599;inference=ab initio prediction:Prodigal:002006;locus_tag=CNGJAAPB_01599;product=hypothetical protein
CP003811.1	Prodigal:002006	CDS	1732468	1735428	.	+	0	ID=CNGJAAPB_01600;eC_number=6.2.1.54;Name=dltA_1;gene=dltA_1;inference=ab initio prediction:Prodigal:002006,protein motif:HAMAP:MF_00593;locus_tag=CNGJAAPB_01600;product=D-alanine--D-alanyl carrier protein ligase
CP003811.1	Prodigal:002006	CDS	1735425	1736204	.	+	0	ID=CNGJAAPB_01601;inference=ab initio prediction:Prodigal:002006;locus_tag=CNGJAAPB_01601;product=hypothetical protein
CP003811.1	Prodigal:002006	CDS	1736232	1737212	.	-	0	ID=CNGJAAPB_01602;eC_number=1.3.1.103;inference=ab initio prediction:Prodigal:002006,similar to AA sequence:UniProtKB:Q59I44;locus_tag=CNGJAAPB_01602;product=2-haloacrylate reductase
CP003811.1	Prodigal:002006	CDS	1737300	1738211	.	+	0	ID=CNGJAAPB_01603;inference=ab initio prediction:Prodigal:002006;locus_tag=CNGJAAPB_01603;product=hypothetical protein
CP003811.1	Prodigal:002006	CDS	1738184	1738495	.	-	0	ID=CNGJAAPB_01604;inference=ab initio prediction:Prodigal:002006;locus_tag=CNGJAAPB_01604;product=hypothetical protein
CP003811.1	Prodigal:002006	CDS	1738492	1739268	.	-	0	ID=CNGJAAPB_01605;inference=ab initio prediction:Prodigal:002006;locus_tag=CNGJAAPB_01605;product=hypothetical protein
CP003811.1	Prodigal:002006	CDS	1739648	1740412	.	+	0	ID=CNGJAAPB_01606;eC_number=1.-.-.-;inference=ab initio prediction:Prodigal:002006,similar to AA sequence:UniProtKB:P9WGQ7;locus_tag=CNGJAAPB_01606;product=putative oxidoreductase
CP003811.1	Prodigal:002006	CDS	1740417	1740677	.	-	0	ID=CNGJAAPB_01607;inference=ab initio prediction:Prodigal:002006;locus_tag=CNGJAAPB_01607;product=hypothetical protein
CP003811.1	Prodigal:002006	CDS	1740876	1741445	.	+	0	ID=CNGJAAPB_01608;inference=ab initio prediction:Prodigal:002006;locus_tag=CNGJAAPB_01608;product=hypothetical protein
CP003811.1	Prodigal:002006	CDS	1741684	1743957	.	+	0	ID=CNGJAAPB_01609;eC_number=1.2.99.6;Name=paoC_1;db_xref=COG:COG1529;gene=paoC_1;inference=ab initio prediction:Prodigal:002006,similar to AA sequence:UniProtKB:P77489;locus_tag=CNGJAAPB_01609;product=Aldehyde oxidoreductase molybdenum-binding subunit PaoC
CP003811.1	Prodigal:002006	CDS	1744020	1745144	.	-	0	ID=CNGJAAPB_01610;inference=ab initio prediction:Prodigal:002006;locus_tag=CNGJAAPB_01610;product=hypothetical protein
CP003811.1	Prodigal:002006	CDS	1745302	1745982	.	-	0	ID=CNGJAAPB_01611;eC_number=2.5.1.143;Name=larB;db_xref=COG:COG1691;gene=larB;inference=ab initio prediction:Prodigal:002006,similar to AA sequence:UniProtKB:F9UST0;locus_tag=CNGJAAPB_01611;product=Pyridinium-3%2C5-biscarboxylic acid mononucleotide synthase
CP003811.1	Prodigal:002006	CDS	1745979	1746800	.	-	0	ID=CNGJAAPB_01612;inference=ab initio prediction:Prodigal:002006;locus_tag=CNGJAAPB_01612;product=hypothetical protein
CP003811.1	Prodigal:002006	CDS	1746797	1748110	.	-	0	ID=CNGJAAPB_01613;eC_number=4.99.1.12;Name=larC;gene=larC;inference=ab initio prediction:Prodigal:002006,similar to AA sequence:UniProtKB:F9UST1;locus_tag=CNGJAAPB_01613;product=Pyridinium-3%2C5-bisthiocarboxylic acid mononucleotide nickel insertion protein
CP003811.1	Prodigal:002006	CDS	1748222	1748932	.	-	0	ID=CNGJAAPB_01614;inference=ab initio prediction:Prodigal:002006;locus_tag=CNGJAAPB_01614;product=hypothetical protein
CP003811.1	Prodigal:002006	CDS	1749340	1750521	.	-	0	ID=CNGJAAPB_01615;inference=ab initio prediction:Prodigal:002006;locus_tag=CNGJAAPB_01615;product=hypothetical protein
CP003811.1	Prodigal:002006	CDS	1750893	1751654	.	+	0	ID=CNGJAAPB_01616;inference=ab initio prediction:Prodigal:002006;locus_tag=CNGJAAPB_01616;product=hypothetical protein
CP003811.1	Prodigal:002006	CDS	1751893	1752219	.	-	0	ID=CNGJAAPB_01617;inference=ab initio prediction:Prodigal:002006;locus_tag=CNGJAAPB_01617;product=hypothetical protein
CP003811.1	Prodigal:002006	CDS	1752212	1752529	.	-	0	ID=CNGJAAPB_01618;inference=ab initio prediction:Prodigal:002006;locus_tag=CNGJAAPB_01618;product=hypothetical protein
CP003811.1	Prodigal:002006	CDS	1752597	1753154	.	-	0	ID=CNGJAAPB_01619;inference=ab initio prediction:Prodigal:002006;locus_tag=CNGJAAPB_01619;product=hypothetical protein
CP003811.1	Prodigal:002006	CDS	1753319	1754020	.	+	0	ID=CNGJAAPB_01620;inference=ab initio prediction:Prodigal:002006;locus_tag=CNGJAAPB_01620;product=hypothetical protein
CP003811.1	Aragorn:001002	tRNA	1754058	1754133	.	+	.	ID=CNGJAAPB_01621;inference=COORDINATES:profile:Aragorn:001002;locus_tag=CNGJAAPB_01621;product=tRNA-Met(cat)
CP003811.1	Prodigal:002006	CDS	1754472	1755575	.	+	0	ID=CNGJAAPB_01622;inference=ab initio prediction:Prodigal:002006;locus_tag=CNGJAAPB_01622;product=hypothetical protein
CP003811.1	Prodigal:002006	CDS	1755642	1756016	.	-	0	ID=CNGJAAPB_01623;inference=ab initio prediction:Prodigal:002006;locus_tag=CNGJAAPB_01623;product=hypothetical protein
CP003811.1	Prodigal:002006	CDS	1756013	1756762	.	-	0	ID=CNGJAAPB_01624;inference=ab initio prediction:Prodigal:002006;locus_tag=CNGJAAPB_01624;product=hypothetical protein
CP003811.1	Prodigal:002006	CDS	1756759	1758609	.	-	0	ID=CNGJAAPB_01625;inference=ab initio prediction:Prodigal:002006;locus_tag=CNGJAAPB_01625;product=hypothetical protein
CP003811.1	Prodigal:002006	CDS	1758938	1760602	.	-	0	ID=CNGJAAPB_01626;inference=ab initio prediction:Prodigal:002006;locus_tag=CNGJAAPB_01626;product=hypothetical protein
CP003811.1	Prodigal:002006	CDS	1760599	1763730	.	-	0	ID=CNGJAAPB_01627;inference=ab initio prediction:Prodigal:002006;locus_tag=CNGJAAPB_01627;product=hypothetical protein
CP003811.1	Prodigal:002006	CDS	1763926	1765866	.	-	0	ID=CNGJAAPB_01628;inference=ab initio prediction:Prodigal:002006;locus_tag=CNGJAAPB_01628;product=hypothetical protein
CP003811.1	Prodigal:002006	CDS	1765876	1767006	.	-	0	ID=CNGJAAPB_01629;inference=ab initio prediction:Prodigal:002006;locus_tag=CNGJAAPB_01629;product=hypothetical protein
CP003811.1	Prodigal:002006	CDS	1767003	1770893	.	-	0	ID=CNGJAAPB_01630;inference=ab initio prediction:Prodigal:002006;locus_tag=CNGJAAPB_01630;product=hypothetical protein
CP003811.1	Prodigal:002006	CDS	1770908	1774777	.	-	0	ID=CNGJAAPB_01631;inference=ab initio prediction:Prodigal:002006;locus_tag=CNGJAAPB_01631;product=hypothetical protein
CP003811.1	Prodigal:002006	CDS	1774826	1777126	.	-	0	ID=CNGJAAPB_01632;inference=ab initio prediction:Prodigal:002006;locus_tag=CNGJAAPB_01632;product=hypothetical protein
CP003811.1	Prodigal:002006	CDS	1777123	1778232	.	-	0	ID=CNGJAAPB_01633;Name=yehL;db_xref=COG:COG0714;gene=yehL;inference=ab initio prediction:Prodigal:002006,similar to AA sequence:UniProtKB:P33348;locus_tag=CNGJAAPB_01633;product=putative protein YehL
CP003811.1	Prodigal:002006	CDS	1778426	1778539	.	-	0	ID=CNGJAAPB_01634;inference=ab initio prediction:Prodigal:002006;locus_tag=CNGJAAPB_01634;product=hypothetical protein
CP003811.1	Prodigal:002006	CDS	1778867	1779151	.	+	0	ID=CNGJAAPB_01635;inference=ab initio prediction:Prodigal:002006;locus_tag=CNGJAAPB_01635;product=hypothetical protein
CP003811.1	Prodigal:002006	CDS	1779263	1779772	.	+	0	ID=CNGJAAPB_01636;inference=ab initio prediction:Prodigal:002006;locus_tag=CNGJAAPB_01636;product=hypothetical protein
CP003811.1	Prodigal:002006	CDS	1780302	1781372	.	-	0	ID=CNGJAAPB_01637;Name=rhaS_2;gene=rhaS_2;inference=ab initio prediction:Prodigal:002006,protein motif:HAMAP:MF_01534;locus_tag=CNGJAAPB_01637;product=HTH-type transcriptional activator RhaS
CP003811.1	Prodigal:002006	CDS	1781579	1781758	.	-	0	ID=CNGJAAPB_01638;inference=ab initio prediction:Prodigal:002006;locus_tag=CNGJAAPB_01638;product=hypothetical protein
CP003811.1	Prodigal:002006	CDS	1782469	1782882	.	-	0	ID=CNGJAAPB_01639;inference=ab initio prediction:Prodigal:002006;locus_tag=CNGJAAPB_01639;product=hypothetical protein
CP003811.1	Prodigal:002006	CDS	1783072	1783230	.	+	0	ID=CNGJAAPB_01640;inference=ab initio prediction:Prodigal:002006;locus_tag=CNGJAAPB_01640;product=hypothetical protein
CP003811.1	Prodigal:002006	CDS	1783439	1783792	.	+	0	ID=CNGJAAPB_01641;inference=ab initio prediction:Prodigal:002006;locus_tag=CNGJAAPB_01641;product=hypothetical protein
CP003811.1	Prodigal:002006	CDS	1784104	1784361	.	+	0	ID=CNGJAAPB_01642;inference=ab initio prediction:Prodigal:002006;locus_tag=CNGJAAPB_01642;product=hypothetical protein
CP003811.1	Prodigal:002006	CDS	1784379	1784558	.	-	0	ID=CNGJAAPB_01643;inference=ab initio prediction:Prodigal:002006;locus_tag=CNGJAAPB_01643;product=hypothetical protein
CP003811.1	Prodigal:002006	CDS	1784805	1785287	.	-	0	ID=CNGJAAPB_01644;inference=ab initio prediction:Prodigal:002006;locus_tag=CNGJAAPB_01644;product=hypothetical protein
CP003811.1	Prodigal:002006	CDS	1785383	1785505	.	-	0	ID=CNGJAAPB_01645;inference=ab initio prediction:Prodigal:002006;locus_tag=CNGJAAPB_01645;product=hypothetical protein
CP003811.1	Prodigal:002006	CDS	1786316	1787146	.	+	0	ID=CNGJAAPB_01646;inference=ab initio prediction:Prodigal:002006;locus_tag=CNGJAAPB_01646;product=hypothetical protein
CP003811.1	Prodigal:002006	CDS	1787769	1788329	.	-	0	ID=CNGJAAPB_01647;inference=ab initio prediction:Prodigal:002006;locus_tag=CNGJAAPB_01647;product=hypothetical protein
CP003811.1	Prodigal:002006	CDS	1788396	1788644	.	-	0	ID=CNGJAAPB_01648;inference=ab initio prediction:Prodigal:002006;locus_tag=CNGJAAPB_01648;product=hypothetical protein
CP003811.1	Prodigal:002006	CDS	1788840	1789109	.	+	0	ID=CNGJAAPB_01649;inference=ab initio prediction:Prodigal:002006;locus_tag=CNGJAAPB_01649;product=hypothetical protein
CP003811.1	Prodigal:002006	CDS	1789447	1789989	.	+	0	ID=CNGJAAPB_01650;inference=ab initio prediction:Prodigal:002006;locus_tag=CNGJAAPB_01650;product=hypothetical protein
CP003811.1	Prodigal:002006	CDS	1789986	1790756	.	+	0	ID=CNGJAAPB_01651;inference=ab initio prediction:Prodigal:002006;locus_tag=CNGJAAPB_01651;product=hypothetical protein
CP003811.1	Prodigal:002006	CDS	1790827	1791519	.	+	0	ID=CNGJAAPB_01652;inference=ab initio prediction:Prodigal:002006;locus_tag=CNGJAAPB_01652;product=hypothetical protein
CP003811.1	Prodigal:002006	CDS	1791743	1791970	.	+	0	ID=CNGJAAPB_01653;inference=ab initio prediction:Prodigal:002006;locus_tag=CNGJAAPB_01653;product=hypothetical protein
CP003811.1	Prodigal:002006	CDS	1791996	1793015	.	-	0	ID=CNGJAAPB_01654;eC_number=1.3.1.103;inference=ab initio prediction:Prodigal:002006,similar to AA sequence:UniProtKB:Q59I44;locus_tag=CNGJAAPB_01654;product=2-haloacrylate reductase
CP003811.1	Prodigal:002006	CDS	1793206	1794510	.	+	0	ID=CNGJAAPB_01655;eC_number=1.1.1.95;Name=serA_1;db_xref=COG:COG0111;gene=serA_1;inference=ab initio prediction:Prodigal:002006,similar to AA sequence:UniProtKB:P0A9T0;locus_tag=CNGJAAPB_01655;product=D-3-phosphoglycerate dehydrogenase
CP003811.1	Prodigal:002006	CDS	1794737	1796710	.	-	0	ID=CNGJAAPB_01656;eC_number=4.4.1.16;Name=sufS_2;gene=sufS_2;inference=ab initio prediction:Prodigal:002006,protein motif:HAMAP:MF_01831;locus_tag=CNGJAAPB_01656;product=Cysteine desulfurase
CP003811.1	Prodigal:002006	CDS	1796697	1798112	.	-	0	ID=CNGJAAPB_01657;inference=ab initio prediction:Prodigal:002006;locus_tag=CNGJAAPB_01657;product=hypothetical protein
CP003811.1	Prodigal:002006	CDS	1798546	1799418	.	-	0	ID=CNGJAAPB_01658;eC_number=2.3.1.30;Name=cysE_1;db_xref=COG:COG1045;gene=cysE_1;inference=ab initio prediction:Prodigal:002006,similar to AA sequence:UniProtKB:P29847;locus_tag=CNGJAAPB_01658;product=Serine acetyltransferase
CP003811.1	Prodigal:002006	CDS	1799432	1799638	.	-	0	ID=CNGJAAPB_01659;inference=ab initio prediction:Prodigal:002006;locus_tag=CNGJAAPB_01659;product=hypothetical protein
CP003811.1	Prodigal:002006	CDS	1800174	1800452	.	+	0	ID=CNGJAAPB_01660;inference=ab initio prediction:Prodigal:002006;locus_tag=CNGJAAPB_01660;product=hypothetical protein
CP003811.1	Prodigal:002006	CDS	1800508	1801731	.	+	0	ID=CNGJAAPB_01661;inference=ab initio prediction:Prodigal:002006;locus_tag=CNGJAAPB_01661;product=hypothetical protein
CP003811.1	Prodigal:002006	CDS	1801824	1802045	.	+	0	ID=CNGJAAPB_01662;inference=ab initio prediction:Prodigal:002006;locus_tag=CNGJAAPB_01662;product=hypothetical protein
CP003811.1	Prodigal:002006	CDS	1802073	1802873	.	-	0	ID=CNGJAAPB_01663;Name=livF_3;db_xref=COG:COG0410;gene=livF_3;inference=ab initio prediction:Prodigal:002006,similar to AA sequence:UniProtKB:P22731;locus_tag=CNGJAAPB_01663;product=High-affinity branched-chain amino acid transport ATP-binding protein LivF
CP003811.1	Prodigal:002006	CDS	1802881	1804248	.	-	0	ID=CNGJAAPB_01664;inference=ab initio prediction:Prodigal:002006;locus_tag=CNGJAAPB_01664;product=hypothetical protein
CP003811.1	Prodigal:002006	CDS	1804282	1805316	.	-	0	ID=CNGJAAPB_01665;inference=ab initio prediction:Prodigal:002006;locus_tag=CNGJAAPB_01665;product=hypothetical protein
CP003811.1	Prodigal:002006	CDS	1805324	1806217	.	-	0	ID=CNGJAAPB_01666;Name=livH_3;db_xref=COG:COG0559;gene=livH_3;inference=ab initio prediction:Prodigal:002006,similar to AA sequence:UniProtKB:P0AEX7;locus_tag=CNGJAAPB_01666;product=High-affinity branched-chain amino acid transport system permease protein LivH
CP003811.1	Prodigal:002006	CDS	1806214	1807143	.	-	0	ID=CNGJAAPB_01667;eC_number=7.3.2.3;Name=cysA_2;db_xref=COG:COG1118;gene=cysA_2;inference=ab initio prediction:Prodigal:002006,similar to AA sequence:UniProtKB:P14788;locus_tag=CNGJAAPB_01667;product=Sulfate/thiosulfate import ATP-binding protein CysA
CP003811.1	Prodigal:002006	CDS	1807569	1808300	.	+	0	ID=CNGJAAPB_01668;inference=ab initio prediction:Prodigal:002006;locus_tag=CNGJAAPB_01668;product=hypothetical protein
CP003811.1	Prodigal:002006	CDS	1808358	1809074	.	+	0	ID=CNGJAAPB_01669;eC_number=2.7.13.3;inference=ab initio prediction:Prodigal:002006,similar to AA sequence:UniProtKB:Q8YC53;locus_tag=CNGJAAPB_01669;product=Blue-light-activated histidine kinase
CP003811.1	Prodigal:002006	CDS	1809124	1809849	.	-	0	ID=CNGJAAPB_01670;inference=ab initio prediction:Prodigal:002006;locus_tag=CNGJAAPB_01670;product=hypothetical protein
CP003811.1	Prodigal:002006	CDS	1810212	1810430	.	-	0	ID=CNGJAAPB_01671;inference=ab initio prediction:Prodigal:002006;locus_tag=CNGJAAPB_01671;product=hypothetical protein
CP003811.1	Prodigal:002006	CDS	1810757	1812052	.	+	0	ID=CNGJAAPB_01672;Name=amiC_2;gene=amiC_2;inference=ab initio prediction:Prodigal:002006,similar to AA sequence:UniProtKB:P27017;locus_tag=CNGJAAPB_01672;product=Aliphatic amidase expression-regulating protein
CP003811.1	Prodigal:002006	CDS	1812333	1813907	.	+	0	ID=CNGJAAPB_01673;inference=ab initio prediction:Prodigal:002006;locus_tag=CNGJAAPB_01673;product=hypothetical protein
CP003811.1	Prodigal:002006	CDS	1813913	1815067	.	+	0	ID=CNGJAAPB_01674;inference=ab initio prediction:Prodigal:002006;locus_tag=CNGJAAPB_01674;product=hypothetical protein
CP003811.1	Prodigal:002006	CDS	1815064	1815861	.	+	0	ID=CNGJAAPB_01675;eC_number=7.5.2.7;Name=rbsA;db_xref=COG:COG1129;gene=rbsA;inference=ab initio prediction:Prodigal:002006,similar to AA sequence:UniProtKB:P04983;locus_tag=CNGJAAPB_01675;product=Ribose import ATP-binding protein RbsA
CP003811.1	Prodigal:002006	CDS	1815864	1816559	.	+	0	ID=CNGJAAPB_01676;Name=livF_4;db_xref=COG:COG0410;gene=livF_4;inference=ab initio prediction:Prodigal:002006,similar to AA sequence:UniProtKB:P22731;locus_tag=CNGJAAPB_01676;product=High-affinity branched-chain amino acid transport ATP-binding protein LivF
CP003811.1	Prodigal:002006	CDS	1816862	1817068	.	+	0	ID=CNGJAAPB_01677;inference=ab initio prediction:Prodigal:002006;locus_tag=CNGJAAPB_01677;product=hypothetical protein
CP003811.1	Prodigal:002006	CDS	1817229	1817513	.	+	0	ID=CNGJAAPB_01678;inference=ab initio prediction:Prodigal:002006;locus_tag=CNGJAAPB_01678;product=hypothetical protein
CP003811.1	Prodigal:002006	CDS	1817545	1819191	.	-	0	ID=CNGJAAPB_01679;eC_number=2.7.13.3;Name=rpfC;db_xref=COG:COG0642;gene=rpfC;inference=ab initio prediction:Prodigal:002006,similar to AA sequence:UniProtKB:P0C0F6;locus_tag=CNGJAAPB_01679;product=Sensory/regulatory protein RpfC
CP003811.1	Prodigal:002006	CDS	1819677	1820501	.	-	0	ID=CNGJAAPB_01680;inference=ab initio prediction:Prodigal:002006;locus_tag=CNGJAAPB_01680;product=hypothetical protein
CP003811.1	Prodigal:002006	CDS	1820587	1821219	.	-	0	ID=CNGJAAPB_01681;Name=narL;db_xref=COG:COG2197;gene=narL;inference=ab initio prediction:Prodigal:002006,similar to AA sequence:UniProtKB:P9WGM5;locus_tag=CNGJAAPB_01681;product=putative transcriptional regulatory protein NarL
CP003811.1	Prodigal:002006	CDS	1821494	1822087	.	+	0	ID=CNGJAAPB_01682;inference=ab initio prediction:Prodigal:002006;locus_tag=CNGJAAPB_01682;product=hypothetical protein
CP003811.1	Prodigal:002006	CDS	1822091	1823191	.	+	0	ID=CNGJAAPB_01683;Name=hslU_1;gene=hslU_1;inference=ab initio prediction:Prodigal:002006,protein motif:HAMAP:MF_00249;locus_tag=CNGJAAPB_01683;product=ATP-dependent protease ATPase subunit HslU
CP003811.1	Prodigal:002006	CDS	1823261	1825213	.	+	0	ID=CNGJAAPB_01684;eC_number=3.6.4.12;Name=ruvB_2;gene=ruvB_2;inference=ab initio prediction:Prodigal:002006,protein motif:HAMAP:MF_00016;locus_tag=CNGJAAPB_01684;product=Holliday junction ATP-dependent DNA helicase RuvB
CP003811.1	Prodigal:002006	CDS	1825236	1826597	.	+	0	ID=CNGJAAPB_01685;inference=ab initio prediction:Prodigal:002006;locus_tag=CNGJAAPB_01685;product=hypothetical protein
CP003811.1	Prodigal:002006	CDS	1826594	1828030	.	+	0	ID=CNGJAAPB_01686;inference=ab initio prediction:Prodigal:002006;locus_tag=CNGJAAPB_01686;product=hypothetical protein
CP003811.1	Prodigal:002006	CDS	1828040	1829392	.	+	0	ID=CNGJAAPB_01687;inference=ab initio prediction:Prodigal:002006;locus_tag=CNGJAAPB_01687;product=hypothetical protein
CP003811.1	Prodigal:002006	CDS	1829446	1830222	.	+	0	ID=CNGJAAPB_01688;inference=ab initio prediction:Prodigal:002006;locus_tag=CNGJAAPB_01688;product=hypothetical protein
CP003811.1	Prodigal:002006	CDS	1830290	1831090	.	+	0	ID=CNGJAAPB_01689;inference=ab initio prediction:Prodigal:002006;locus_tag=CNGJAAPB_01689;product=hypothetical protein
CP003811.1	Prodigal:002006	CDS	1831212	1831631	.	+	0	ID=CNGJAAPB_01690;inference=ab initio prediction:Prodigal:002006;locus_tag=CNGJAAPB_01690;product=hypothetical protein
CP003811.1	Prodigal:002006	CDS	1831770	1832660	.	+	0	ID=CNGJAAPB_01691;inference=ab initio prediction:Prodigal:002006;locus_tag=CNGJAAPB_01691;product=hypothetical protein
CP003811.1	Prodigal:002006	CDS	1832663	1833622	.	+	0	ID=CNGJAAPB_01692;inference=ab initio prediction:Prodigal:002006;locus_tag=CNGJAAPB_01692;product=hypothetical protein
CP003811.1	Prodigal:002006	CDS	1833619	1833963	.	+	0	ID=CNGJAAPB_01693;inference=ab initio prediction:Prodigal:002006;locus_tag=CNGJAAPB_01693;product=hypothetical protein
CP003811.1	Prodigal:002006	CDS	1833973	1834272	.	-	0	ID=CNGJAAPB_01694;inference=ab initio prediction:Prodigal:002006;locus_tag=CNGJAAPB_01694;product=hypothetical protein
CP003811.1	Prodigal:002006	CDS	1834256	1835383	.	-	0	ID=CNGJAAPB_01695;inference=ab initio prediction:Prodigal:002006;locus_tag=CNGJAAPB_01695;product=hypothetical protein
CP003811.1	Prodigal:002006	CDS	1835380	1835793	.	-	0	ID=CNGJAAPB_01696;inference=ab initio prediction:Prodigal:002006;locus_tag=CNGJAAPB_01696;product=hypothetical protein
CP003811.1	Prodigal:002006	CDS	1835812	1837266	.	-	0	ID=CNGJAAPB_01697;inference=ab initio prediction:Prodigal:002006;locus_tag=CNGJAAPB_01697;product=hypothetical protein
CP003811.1	Prodigal:002006	CDS	1838215	1838469	.	+	0	ID=CNGJAAPB_01698;inference=ab initio prediction:Prodigal:002006;locus_tag=CNGJAAPB_01698;product=hypothetical protein
CP003811.1	Prodigal:002006	CDS	1838588	1841836	.	-	0	ID=CNGJAAPB_01699;Name=cnrA_2;gene=cnrA_2;inference=ab initio prediction:Prodigal:002006,similar to AA sequence:UniProtKB:P37972;locus_tag=CNGJAAPB_01699;product=Nickel and cobalt resistance protein CnrA
CP003811.1	Prodigal:002006	CDS	1841848	1843191	.	-	0	ID=CNGJAAPB_01700;Name=czcB_2;gene=czcB_2;inference=ab initio prediction:Prodigal:002006,similar to AA sequence:UniProtKB:P13510;locus_tag=CNGJAAPB_01700;product=Cobalt-zinc-cadmium resistance protein CzcB
CP003811.1	Prodigal:002006	CDS	1843317	1843697	.	-	0	ID=CNGJAAPB_01701;inference=ab initio prediction:Prodigal:002006;locus_tag=CNGJAAPB_01701;product=hypothetical protein
CP003811.1	Prodigal:002006	CDS	1844095	1844421	.	-	0	ID=CNGJAAPB_01702;inference=ab initio prediction:Prodigal:002006,similar to AA sequence:UniProtKB:P76169;locus_tag=CNGJAAPB_01702;note=UPF0060 membrane protein YnfA;product=hypothetical protein
CP003811.1	Prodigal:002006	CDS	1844608	1844811	.	-	0	ID=CNGJAAPB_01703;inference=ab initio prediction:Prodigal:002006;locus_tag=CNGJAAPB_01703;product=hypothetical protein
CP003811.1	Prodigal:002006	CDS	1844900	1845178	.	+	0	ID=CNGJAAPB_01704;Name=frmR_1;db_xref=COG:COG1937;gene=frmR_1;inference=ab initio prediction:Prodigal:002006,similar to AA sequence:UniProtKB:P0AAP3;locus_tag=CNGJAAPB_01704;product=Transcriptional repressor FrmR
CP003811.1	Prodigal:002006	CDS	1845189	1846316	.	+	0	ID=CNGJAAPB_01705;inference=ab initio prediction:Prodigal:002006;locus_tag=CNGJAAPB_01705;product=hypothetical protein
CP003811.1	Prodigal:002006	CDS	1846235	1846414	.	-	0	ID=CNGJAAPB_01706;inference=ab initio prediction:Prodigal:002006;locus_tag=CNGJAAPB_01706;product=hypothetical protein
CP003811.1	Prodigal:002006	CDS	1846490	1847731	.	-	0	ID=CNGJAAPB_01707;Name=chrA;gene=chrA;inference=ab initio prediction:Prodigal:002006,similar to AA sequence:UniProtKB:P14285;locus_tag=CNGJAAPB_01707;product=Chromate transport protein
CP003811.1	Prodigal:002006	CDS	1848133	1848345	.	+	0	ID=CNGJAAPB_01708;inference=ab initio prediction:Prodigal:002006;locus_tag=CNGJAAPB_01708;product=hypothetical protein
CP003811.1	Prodigal:002006	CDS	1848436	1848897	.	+	0	ID=CNGJAAPB_01709;inference=ab initio prediction:Prodigal:002006;locus_tag=CNGJAAPB_01709;product=hypothetical protein
CP003811.1	Prodigal:002006	CDS	1848985	1850718	.	+	0	ID=CNGJAAPB_01710;Name=mdtA_2;gene=mdtA_2;inference=ab initio prediction:Prodigal:002006,protein motif:HAMAP:MF_01422;locus_tag=CNGJAAPB_01710;product=Multidrug resistance protein MdtA
CP003811.1	Prodigal:002006	CDS	1850730	1853879	.	+	0	ID=CNGJAAPB_01711;Name=czcA_2;gene=czcA_2;inference=ab initio prediction:Prodigal:002006,similar to AA sequence:UniProtKB:P13511;locus_tag=CNGJAAPB_01711;product=Cobalt-zinc-cadmium resistance protein CzcA
CP003811.1	Prodigal:002006	CDS	1853899	1854264	.	+	0	ID=CNGJAAPB_01712;inference=ab initio prediction:Prodigal:002006;locus_tag=CNGJAAPB_01712;product=hypothetical protein
CP003811.1	Prodigal:002006	CDS	1854290	1854682	.	+	0	ID=CNGJAAPB_01713;inference=ab initio prediction:Prodigal:002006;locus_tag=CNGJAAPB_01713;product=hypothetical protein
CP003811.1	Prodigal:002006	CDS	1854997	1855170	.	+	0	ID=CNGJAAPB_01714;inference=ab initio prediction:Prodigal:002006;locus_tag=CNGJAAPB_01714;product=hypothetical protein
CP003811.1	Prodigal:002006	CDS	1855702	1856997	.	+	0	ID=CNGJAAPB_01715;Name=xerC_3;gene=xerC_3;inference=ab initio prediction:Prodigal:002006,protein motif:HAMAP:MF_01808;locus_tag=CNGJAAPB_01715;product=Tyrosine recombinase XerC
CP003811.1	Prodigal:002006	CDS	1857463	1857642	.	+	0	ID=CNGJAAPB_01716;inference=ab initio prediction:Prodigal:002006;locus_tag=CNGJAAPB_01716;product=hypothetical protein
CP003811.1	Prodigal:002006	CDS	1857806	1857982	.	+	0	ID=CNGJAAPB_01717;inference=ab initio prediction:Prodigal:002006;locus_tag=CNGJAAPB_01717;product=hypothetical protein
CP003811.1	Prodigal:002006	CDS	1858057	1858563	.	+	0	ID=CNGJAAPB_01718;inference=ab initio prediction:Prodigal:002006;locus_tag=CNGJAAPB_01718;product=hypothetical protein
CP003811.1	Prodigal:002006	CDS	1858572	1861808	.	+	0	ID=CNGJAAPB_01719;inference=ab initio prediction:Prodigal:002006;locus_tag=CNGJAAPB_01719;product=hypothetical protein
CP003811.1	Prodigal:002006	CDS	1861983	1863080	.	+	0	ID=CNGJAAPB_01720;inference=ab initio prediction:Prodigal:002006;locus_tag=CNGJAAPB_01720;product=hypothetical protein
CP003811.1	Prodigal:002006	CDS	1863141	1863581	.	+	0	ID=CNGJAAPB_01721;inference=ab initio prediction:Prodigal:002006;locus_tag=CNGJAAPB_01721;product=hypothetical protein
CP003811.1	Prodigal:002006	CDS	1863766	1863966	.	+	0	ID=CNGJAAPB_01722;inference=ab initio prediction:Prodigal:002006;locus_tag=CNGJAAPB_01722;product=hypothetical protein
CP003811.1	Prodigal:002006	CDS	1863963	1864826	.	+	0	ID=CNGJAAPB_01723;inference=ab initio prediction:Prodigal:002006;locus_tag=CNGJAAPB_01723;product=hypothetical protein
CP003811.1	Prodigal:002006	CDS	1864895	1865314	.	+	0	ID=CNGJAAPB_01724;inference=ab initio prediction:Prodigal:002006;locus_tag=CNGJAAPB_01724;product=hypothetical protein
CP003811.1	Prodigal:002006	CDS	1865695	1867137	.	+	0	ID=CNGJAAPB_01725;inference=ab initio prediction:Prodigal:002006;locus_tag=CNGJAAPB_01725;product=hypothetical protein
CP003811.1	Aragorn:001002	tRNA	1868013	1868088	.	-	.	ID=CNGJAAPB_01726;inference=COORDINATES:profile:Aragorn:001002;locus_tag=CNGJAAPB_01726;product=tRNA-Glu(ttc)
CP003811.1	Prodigal:002006	CDS	1868207	1868749	.	+	0	ID=CNGJAAPB_01727;eC_number=2.7.1.156;Name=cobP;gene=cobP;inference=ab initio prediction:Prodigal:002006,similar to AA sequence:UniProtKB:P29931;locus_tag=CNGJAAPB_01727;product=Bifunctional adenosylcobalamin biosynthesis protein CobP
CP003811.1	Prodigal:002006	CDS	1868746	1869348	.	+	0	ID=CNGJAAPB_01728;eC_number=2.5.1.17;Name=cobO;gene=cobO;inference=ab initio prediction:Prodigal:002006,similar to AA sequence:UniProtKB:P29930;locus_tag=CNGJAAPB_01728;product=Corrinoid adenosyltransferase
CP003811.1	Prodigal:002006	CDS	1869372	1870814	.	+	0	ID=CNGJAAPB_01729;Name=cobQ;gene=cobQ;inference=ab initio prediction:Prodigal:002006,similar to AA sequence:UniProtKB:P29932;locus_tag=CNGJAAPB_01729;product=Cobyric acid synthase
CP003811.1	Prodigal:002006	CDS	1870892	1872238	.	+	0	ID=CNGJAAPB_01730;Name=ttuB_2;gene=ttuB_2;inference=ab initio prediction:Prodigal:002006,similar to AA sequence:UniProtKB:Q44470;locus_tag=CNGJAAPB_01730;product=Putative tartrate transporter
CP003811.1	Prodigal:002006	CDS	1872291	1872515	.	+	0	ID=CNGJAAPB_01731;inference=ab initio prediction:Prodigal:002006;locus_tag=CNGJAAPB_01731;product=hypothetical protein
CP003811.1	Prodigal:002006	CDS	1872523	1873437	.	-	0	ID=CNGJAAPB_01732;eC_number=1.1.1.81;Name=hpr;db_xref=COG:COG1052;gene=hpr;inference=ab initio prediction:Prodigal:002006,similar to AA sequence:UniProtKB:C0CMQ8;locus_tag=CNGJAAPB_01732;product=Hydroxypyruvate reductase
CP003811.1	Prodigal:002006	CDS	1873518	1874513	.	-	0	ID=CNGJAAPB_01733;Name=cobD_1;db_xref=COG:COG1270;gene=cobD_1;inference=ab initio prediction:Prodigal:002006,similar to AA sequence:UniProtKB:P9WP93;locus_tag=CNGJAAPB_01733;product=Cobalamin biosynthesis protein CobD
CP003811.1	Prodigal:002006	CDS	1874517	1875524	.	+	0	ID=CNGJAAPB_01734;eC_number=4.1.1.81;Name=cobD_2;db_xref=COG:COG0079;gene=cobD_2;inference=ab initio prediction:Prodigal:002006,similar to AA sequence:UniProtKB:P97084;locus_tag=CNGJAAPB_01734;product=Threonine-phosphate decarboxylase
CP003811.1	Prodigal:002006	CDS	1875517	1876692	.	-	0	ID=CNGJAAPB_01735;inference=ab initio prediction:Prodigal:002006,similar to AA sequence:UniProtKB:Q9ADP8;locus_tag=CNGJAAPB_01735;product=putative transporter
CP003811.1	Prodigal:002006	CDS	1877024	1877215	.	+	0	ID=CNGJAAPB_01736;inference=ab initio prediction:Prodigal:002006;locus_tag=CNGJAAPB_01736;product=hypothetical protein
CP003811.1	Prodigal:002006	CDS	1877464	1878873	.	+	0	ID=CNGJAAPB_01737;inference=ab initio prediction:Prodigal:002006;locus_tag=CNGJAAPB_01737;product=hypothetical protein
CP003811.1	Prodigal:002006	CDS	1879006	1880523	.	+	0	ID=CNGJAAPB_01738;eC_number=6.2.1.3;Name=lcfB_2;db_xref=COG:COG0318;gene=lcfB_2;inference=ab initio prediction:Prodigal:002006,similar to AA sequence:UniProtKB:O07610;locus_tag=CNGJAAPB_01738;product=Long-chain-fatty-acid--CoA ligase
CP003811.1	Prodigal:002006	CDS	1880636	1881466	.	-	0	ID=CNGJAAPB_01739;inference=ab initio prediction:Prodigal:002006;locus_tag=CNGJAAPB_01739;product=hypothetical protein
CP003811.1	Prodigal:002006	CDS	1881572	1881943	.	-	0	ID=CNGJAAPB_01740;inference=ab initio prediction:Prodigal:002006;locus_tag=CNGJAAPB_01740;product=hypothetical protein
CP003811.1	Prodigal:002006	CDS	1881949	1882392	.	-	0	ID=CNGJAAPB_01741;inference=ab initio prediction:Prodigal:002006;locus_tag=CNGJAAPB_01741;product=hypothetical protein
CP003811.1	Prodigal:002006	CDS	1882367	1882888	.	-	0	ID=CNGJAAPB_01742;inference=ab initio prediction:Prodigal:002006;locus_tag=CNGJAAPB_01742;product=hypothetical protein
CP003811.1	Prodigal:002006	CDS	1883281	1884702	.	+	0	ID=CNGJAAPB_01743;eC_number=2.4.1.15;Name=otsA;db_xref=COG:COG0380;gene=otsA;inference=ab initio prediction:Prodigal:002006,similar to AA sequence:UniProtKB:P31677;locus_tag=CNGJAAPB_01743;product=Trehalose-6-phosphate synthase
CP003811.1	Prodigal:002006	CDS	1884757	1886877	.	+	0	ID=CNGJAAPB_01744;eC_number=3.2.1.-;Name=glgX_2;db_xref=COG:COG1523;gene=glgX_2;inference=ab initio prediction:Prodigal:002006,similar to AA sequence:UniProtKB:P9WQ25;locus_tag=CNGJAAPB_01744;product=Glycogen operon protein GlgX 
CP003811.1	Prodigal:002006	CDS	1886903	1887847	.	-	0	ID=CNGJAAPB_01745;eC_number=2.7.6.1;Name=prs_1;db_xref=COG:COG0462;gene=prs_1;inference=ab initio prediction:Prodigal:002006,similar to AA sequence:UniProtKB:Q63XL8;locus_tag=CNGJAAPB_01745;product=Ribose-phosphate pyrophosphokinase
CP003811.1	Prodigal:002006	CDS	1888017	1888253	.	-	0	ID=CNGJAAPB_01746;inference=ab initio prediction:Prodigal:002006;locus_tag=CNGJAAPB_01746;product=hypothetical protein
CP003811.1	Prodigal:002006	CDS	1888423	1888827	.	+	0	ID=CNGJAAPB_01747;inference=ab initio prediction:Prodigal:002006;locus_tag=CNGJAAPB_01747;product=hypothetical protein
CP003811.1	Prodigal:002006	CDS	1888853	1889101	.	-	0	ID=CNGJAAPB_01748;inference=ab initio prediction:Prodigal:002006;locus_tag=CNGJAAPB_01748;product=hypothetical protein
CP003811.1	Aragorn:001002	tRNA	1889312	1889404	.	-	.	ID=CNGJAAPB_01749;inference=COORDINATES:profile:Aragorn:001002;locus_tag=CNGJAAPB_01749;product=tRNA-SeC(tca)
CP003811.1	Prodigal:002006	CDS	1889530	1890657	.	-	0	ID=CNGJAAPB_01750;eC_number=1.-.-.-;Name=ydgJ;db_xref=COG:COG0673;gene=ydgJ;inference=ab initio prediction:Prodigal:002006,similar to AA sequence:UniProtKB:P77376;locus_tag=CNGJAAPB_01750;product=putative oxidoreductase YdgJ
CP003811.1	Prodigal:002006	CDS	1891028	1893361	.	+	0	ID=CNGJAAPB_01751;eC_number=2.7.-.-;Name=sasA_5;gene=sasA_5;inference=ab initio prediction:Prodigal:002006,protein motif:HAMAP:MF_01837;locus_tag=CNGJAAPB_01751;product=Adaptive-response sensory-kinase SasA
CP003811.1	Prodigal:002006	CDS	1893358	1894722	.	+	0	ID=CNGJAAPB_01752;Name=glnG;db_xref=COG:COG2204;gene=glnG;inference=ab initio prediction:Prodigal:002006,similar to AA sequence:UniProtKB:P41789;locus_tag=CNGJAAPB_01752;product=DNA-binding transcriptional regulator NtrC
CP003811.1	Prodigal:002006	CDS	1894923	1895174	.	+	0	ID=CNGJAAPB_01753;Name=hfq;db_xref=COG:COG1923;gene=hfq;inference=ab initio prediction:Prodigal:002006,similar to AA sequence:UniProtKB:Q9A7H8;locus_tag=CNGJAAPB_01753;product=RNA-binding protein Hfq
CP003811.1	Prodigal:002006	CDS	1895459	1896883	.	+	0	ID=CNGJAAPB_01754;Name=hflX;db_xref=COG:COG2262;gene=hflX;inference=ab initio prediction:Prodigal:002006,similar to AA sequence:UniProtKB:P25519;locus_tag=CNGJAAPB_01754;product=GTPase HflX
CP003811.1	Prodigal:002006	CDS	1896883	1898208	.	+	0	ID=CNGJAAPB_01755;inference=ab initio prediction:Prodigal:002006;locus_tag=CNGJAAPB_01755;product=hypothetical protein
CP003811.1	Prodigal:002006	CDS	1898386	1899324	.	+	0	ID=CNGJAAPB_01756;Name=phnD1_2;db_xref=COG:COG3221;gene=phnD1_2;inference=ab initio prediction:Prodigal:002006,similar to AA sequence:UniProtKB:A3PC74;locus_tag=CNGJAAPB_01756;product=putative ABC transporter phosphite binding protein PhnD1
CP003811.1	Prodigal:002006	CDS	1899330	1900010	.	+	0	ID=CNGJAAPB_01757;Name=glnQ_2;gene=glnQ_2;inference=ab initio prediction:Prodigal:002006,similar to AA sequence:UniProtKB:P27675;locus_tag=CNGJAAPB_01757;product=Glutamine transport ATP-binding protein GlnQ
CP003811.1	Prodigal:002006	CDS	1900010	1901551	.	+	0	ID=CNGJAAPB_01758;Name=phnE_2;db_xref=COG:COG3639;gene=phnE_2;inference=ab initio prediction:Prodigal:002006,similar to AA sequence:UniProtKB:A0QQ68;locus_tag=CNGJAAPB_01758;product=Phosphate-import permease protein PhnE
CP003811.1	Prodigal:002006	CDS	1901670	1903946	.	-	0	ID=CNGJAAPB_01759;Name=fhuA_2;db_xref=COG:COG1629;gene=fhuA_2;inference=ab initio prediction:Prodigal:002006,similar to AA sequence:UniProtKB:P06971;locus_tag=CNGJAAPB_01759;product=Ferrichrome outer membrane transporter/phage receptor
CP003811.1	Prodigal:002006	CDS	1904186	1905475	.	-	0	ID=CNGJAAPB_01760;inference=ab initio prediction:Prodigal:002006;locus_tag=CNGJAAPB_01760;product=hypothetical protein
CP003811.1	Prodigal:002006	CDS	1905767	1905952	.	+	0	ID=CNGJAAPB_01761;inference=ab initio prediction:Prodigal:002006;locus_tag=CNGJAAPB_01761;product=hypothetical protein
CP003811.1	Prodigal:002006	CDS	1906009	1907646	.	-	0	ID=CNGJAAPB_01762;eC_number=6.2.1.3;db_xref=COG:COG0318;inference=ab initio prediction:Prodigal:002006,similar to AA sequence:UniProtKB:Q5SKN9;locus_tag=CNGJAAPB_01762;product=Long-chain-fatty-acid--CoA ligase
CP003811.1	Prodigal:002006	CDS	1907726	1908340	.	-	0	ID=CNGJAAPB_01763;inference=ab initio prediction:Prodigal:002006;locus_tag=CNGJAAPB_01763;product=hypothetical protein
CP003811.1	Prodigal:002006	CDS	1908659	1909306	.	+	0	ID=CNGJAAPB_01764;inference=ab initio prediction:Prodigal:002006;locus_tag=CNGJAAPB_01764;product=hypothetical protein
CP003811.1	Prodigal:002006	CDS	1909290	1909628	.	+	0	ID=CNGJAAPB_01765;inference=ab initio prediction:Prodigal:002006;locus_tag=CNGJAAPB_01765;product=hypothetical protein
CP003811.1	Prodigal:002006	CDS	1909910	1911241	.	+	0	ID=CNGJAAPB_01766;eC_number=4.2.2.-;Name=rlpA_2;gene=rlpA_2;inference=ab initio prediction:Prodigal:002006,protein motif:HAMAP:MF_02071;locus_tag=CNGJAAPB_01766;product=Endolytic peptidoglycan transglycosylase RlpA
CP003811.1	Prodigal:002006	CDS	1911375	1912658	.	+	0	ID=CNGJAAPB_01767;eC_number=3.4.16.4;Name=dacC;db_xref=COG:COG1686;gene=dacC;inference=ab initio prediction:Prodigal:002006,similar to AA sequence:UniProtKB:P08506;locus_tag=CNGJAAPB_01767;product=D-alanyl-D-alanine carboxypeptidase DacC
CP003811.1	Prodigal:002006	CDS	1912630	1913391	.	+	0	ID=CNGJAAPB_01768;eC_number=2.7.4.9;Name=tmk;db_xref=COG:COG0125;gene=tmk;inference=ab initio prediction:Prodigal:002006,similar to AA sequence:UniProtKB:Q9HZN8;locus_tag=CNGJAAPB_01768;product=Thymidylate kinase
CP003811.1	Prodigal:002006	CDS	1913775	1914827	.	+	0	ID=CNGJAAPB_01769;inference=ab initio prediction:Prodigal:002006;locus_tag=CNGJAAPB_01769;product=hypothetical protein
CP003811.1	Prodigal:002006	CDS	1915392	1915658	.	-	0	ID=CNGJAAPB_01770;inference=ab initio prediction:Prodigal:002006;locus_tag=CNGJAAPB_01770;product=hypothetical protein
CP003811.1	Prodigal:002006	CDS	1915841	1917418	.	+	0	ID=CNGJAAPB_01771;eC_number=6.1.1.10;Name=metG;gene=metG;inference=ab initio prediction:Prodigal:002006,similar to AA sequence:UniProtKB:P59078;locus_tag=CNGJAAPB_01771;product=Methionine--tRNA ligase
CP003811.1	Prodigal:002006	CDS	1917451	1918254	.	+	0	ID=CNGJAAPB_01772;eC_number=3.1.1.96;Name=dtd3;gene=dtd3;inference=ab initio prediction:Prodigal:002006,similar to AA sequence:UniProtKB:P73335;locus_tag=CNGJAAPB_01772;product=D-aminoacyl-tRNA deacylase
CP003811.1	Prodigal:002006	CDS	1918283	1919086	.	+	0	ID=CNGJAAPB_01773;eC_number=3.1.4.55;Name=phnP;db_xref=COG:COG1235;gene=phnP;inference=ab initio prediction:Prodigal:002006,similar to AA sequence:UniProtKB:P16692;locus_tag=CNGJAAPB_01773;product=Phosphoribosyl 1%2C2-cyclic phosphate phosphodiesterase
CP003811.1	barrnap:0.9	rRNA	1919735	1921212	0	+	.	ID=CNGJAAPB_01774;locus_tag=CNGJAAPB_01774;product=16S ribosomal RNA
CP003811.1	Aragorn:001002	tRNA	1921397	1921473	.	+	.	ID=CNGJAAPB_01775;inference=COORDINATES:profile:Aragorn:001002;locus_tag=CNGJAAPB_01775;product=tRNA-Ile(gat)
CP003811.1	Aragorn:001002	tRNA	1921508	1921583	.	+	.	ID=CNGJAAPB_01776;inference=COORDINATES:profile:Aragorn:001002;locus_tag=CNGJAAPB_01776;product=tRNA-Ala(tgc)
CP003811.1	barrnap:0.9	rRNA	1921918	1924718	0	+	.	ID=CNGJAAPB_01777;locus_tag=CNGJAAPB_01777;product=23S ribosomal RNA
CP003811.1	barrnap:0.9	rRNA	1924891	1924999	1.4e-08	+	.	ID=CNGJAAPB_01778;locus_tag=CNGJAAPB_01778;product=5S ribosomal RNA
CP003811.1	Aragorn:001002	tRNA	1925110	1925186	.	+	.	ID=CNGJAAPB_01779;inference=COORDINATES:profile:Aragorn:001002;locus_tag=CNGJAAPB_01779;product=tRNA-Met(cat)
CP003811.1	Prodigal:002006	CDS	1925722	1926207	.	+	0	ID=CNGJAAPB_01780;inference=ab initio prediction:Prodigal:002006;locus_tag=CNGJAAPB_01780;product=hypothetical protein
CP003811.1	Prodigal:002006	CDS	1926334	1927791	.	+	0	ID=CNGJAAPB_01781;eC_number=3.4.21.107;Name=degP_1;db_xref=COG:COG0265;gene=degP_1;inference=ab initio prediction:Prodigal:002006,similar to AA sequence:UniProtKB:P0C0V0;locus_tag=CNGJAAPB_01781;product=Periplasmic serine endoprotease DegP
CP003811.1	Prodigal:002006	CDS	1927891	1929234	.	+	0	ID=CNGJAAPB_01782;Name=rarA;db_xref=COG:COG2256;gene=rarA;inference=ab initio prediction:Prodigal:002006,similar to AA sequence:UniProtKB:P0AAZ4;locus_tag=CNGJAAPB_01782;product=Replication-associated recombination protein A
CP003811.1	Prodigal:002006	CDS	1929273	1929845	.	-	0	ID=CNGJAAPB_01783;inference=ab initio prediction:Prodigal:002006;locus_tag=CNGJAAPB_01783;product=hypothetical protein
CP003811.1	Prodigal:002006	CDS	1929992	1931002	.	+	0	ID=CNGJAAPB_01784;eC_number=3.5.99.7;Name=acdS;gene=acdS;inference=ab initio prediction:Prodigal:002006,similar to AA sequence:UniProtKB:P30297;locus_tag=CNGJAAPB_01784;product=1-aminocyclopropane-1-carboxylate deaminase
CP003811.1	Prodigal:002006	CDS	1931212	1932981	.	+	0	ID=CNGJAAPB_01785;eC_number=3.4.19.13;Name=ggt;gene=ggt;inference=ab initio prediction:Prodigal:002006,similar to AA sequence:UniProtKB:P36267;locus_tag=CNGJAAPB_01785;product=Glutathione hydrolase proenzyme
CP003811.1	Prodigal:002006	CDS	1933155	1934429	.	-	0	ID=CNGJAAPB_01786;eC_number=6.3.4.13;Name=purD;db_xref=COG:COG0151;gene=purD;inference=ab initio prediction:Prodigal:002006,similar to AA sequence:UniProtKB:P15640;locus_tag=CNGJAAPB_01786;product=Phosphoribosylamine--glycine ligase
CP003811.1	Prodigal:002006	CDS	1934526	1934873	.	-	0	ID=CNGJAAPB_01787;inference=ab initio prediction:Prodigal:002006;locus_tag=CNGJAAPB_01787;product=hypothetical protein
CP003811.1	Prodigal:002006	CDS	1934958	1936181	.	-	0	ID=CNGJAAPB_01788;eC_number=4.1.1.2;Name=oxdC;db_xref=COG:COG2140;gene=oxdC;inference=ab initio prediction:Prodigal:002006,similar to AA sequence:UniProtKB:O34714;locus_tag=CNGJAAPB_01788;product=Oxalate decarboxylase OxdC
CP003811.1	Prodigal:002006	CDS	1936373	1937644	.	+	0	ID=CNGJAAPB_01789;Name=mdtE_2;gene=mdtE_2;inference=ab initio prediction:Prodigal:002006,similar to AA sequence:UniProtKB:P37636;locus_tag=CNGJAAPB_01789;product=Multidrug resistance protein MdtE
CP003811.1	Prodigal:002006	CDS	1937880	1940315	.	+	0	ID=CNGJAAPB_01790;eC_number=1.1.5.2;Name=gcd;db_xref=COG:COG4993;gene=gcd;inference=ab initio prediction:Prodigal:002006,similar to AA sequence:UniProtKB:P15877;locus_tag=CNGJAAPB_01790;product=Quinoprotein glucose dehydrogenase
CP003811.1	Prodigal:002006	CDS	1940410	1941345	.	-	0	ID=CNGJAAPB_01791;eC_number=4.2.1.43;Name=araD_1;gene=araD_1;inference=ab initio prediction:Prodigal:002006,similar to AA sequence:UniProtKB:Q1JUQ0;locus_tag=CNGJAAPB_01791;product=L-2-keto-3-deoxyarabonate dehydratase
CP003811.1	Prodigal:002006	CDS	1941462	1943726	.	-	0	ID=CNGJAAPB_01792;eC_number=1.2.99.6;Name=paoC_2;db_xref=COG:COG1529;gene=paoC_2;inference=ab initio prediction:Prodigal:002006,similar to AA sequence:UniProtKB:P77489;locus_tag=CNGJAAPB_01792;product=Aldehyde oxidoreductase molybdenum-binding subunit PaoC
CP003811.1	Prodigal:002006	CDS	1943737	1944780	.	-	0	ID=CNGJAAPB_01793;eC_number=1.2.99.6;Name=paoB_1;db_xref=COG:COG1319;gene=paoB_1;inference=ab initio prediction:Prodigal:002006,similar to AA sequence:UniProtKB:P77324;locus_tag=CNGJAAPB_01793;product=Aldehyde oxidoreductase FAD-binding subunit PaoB
CP003811.1	Prodigal:002006	CDS	1944777	1945268	.	-	0	ID=CNGJAAPB_01794;eC_number=1.2.99.6;Name=paoA_1;db_xref=COG:COG2080;gene=paoA_1;inference=ab initio prediction:Prodigal:002006,similar to AA sequence:UniProtKB:P77165;locus_tag=CNGJAAPB_01794;product=Aldehyde oxidoreductase iron-sulfur-binding subunit PaoA
CP003811.1	Prodigal:002006	CDS	1945385	1945615	.	-	0	ID=CNGJAAPB_01795;inference=ab initio prediction:Prodigal:002006;locus_tag=CNGJAAPB_01795;product=hypothetical protein
CP003811.1	Prodigal:002006	CDS	1945716	1945979	.	-	0	ID=CNGJAAPB_01796;inference=ab initio prediction:Prodigal:002006;locus_tag=CNGJAAPB_01796;product=hypothetical protein
CP003811.1	Prodigal:002006	CDS	1946137	1947381	.	+	0	ID=CNGJAAPB_01797;inference=ab initio prediction:Prodigal:002006;locus_tag=CNGJAAPB_01797;product=hypothetical protein
CP003811.1	Prodigal:002006	CDS	1947510	1948628	.	+	0	ID=CNGJAAPB_01798;inference=ab initio prediction:Prodigal:002006;locus_tag=CNGJAAPB_01798;product=hypothetical protein
CP003811.1	Prodigal:002006	CDS	1948937	1949212	.	+	0	ID=CNGJAAPB_01799;inference=ab initio prediction:Prodigal:002006;locus_tag=CNGJAAPB_01799;product=hypothetical protein
CP003811.1	Prodigal:002006	CDS	1949282	1949731	.	-	0	ID=CNGJAAPB_01800;inference=ab initio prediction:Prodigal:002006;locus_tag=CNGJAAPB_01800;product=hypothetical protein
CP003811.1	Prodigal:002006	CDS	1950642	1952348	.	-	0	ID=CNGJAAPB_01801;eC_number=3.6.4.13;Name=dbpA;gene=dbpA;inference=ab initio prediction:Prodigal:002006,protein motif:HAMAP:MF_00965;locus_tag=CNGJAAPB_01801;product=ATP-dependent RNA helicase DbpA
CP003811.1	Prodigal:002006	CDS	1952358	1953146	.	-	0	ID=CNGJAAPB_01802;inference=ab initio prediction:Prodigal:002006;locus_tag=CNGJAAPB_01802;product=hypothetical protein
CP003811.1	Prodigal:002006	CDS	1953194	1954132	.	-	0	ID=CNGJAAPB_01803;eC_number=1.4.1.1;Name=ala;gene=ala;inference=ab initio prediction:Prodigal:002006,protein motif:HAMAP:MF_00935;locus_tag=CNGJAAPB_01803;product=Alanine dehydrogenase
CP003811.1	Prodigal:002006	CDS	1954275	1955396	.	-	0	ID=CNGJAAPB_01804;eC_number=4.1.3.41;Name=dhaa;db_xref=COG:COG3616;gene=dhaa;inference=ab initio prediction:Prodigal:002006,similar to AA sequence:UniProtKB:Q8GRC8;locus_tag=CNGJAAPB_01804;product=3-hydroxy-D-aspartate aldolase
CP003811.1	Prodigal:002006	CDS	1955456	1956595	.	-	0	ID=CNGJAAPB_01805;inference=ab initio prediction:Prodigal:002006;locus_tag=CNGJAAPB_01805;product=hypothetical protein
CP003811.1	Prodigal:002006	CDS	1956767	1958029	.	-	0	ID=CNGJAAPB_01806;eC_number=1.4.99.-;Name=dadA;db_xref=COG:COG0665;gene=dadA;inference=ab initio prediction:Prodigal:002006,similar to AA sequence:UniProtKB:P0A6J5;locus_tag=CNGJAAPB_01806;product=D-amino acid dehydrogenase
CP003811.1	Prodigal:002006	CDS	1958478	1958813	.	+	0	ID=CNGJAAPB_01807;inference=ab initio prediction:Prodigal:002006;locus_tag=CNGJAAPB_01807;product=hypothetical protein
CP003811.1	Prodigal:002006	CDS	1959005	1959262	.	+	0	ID=CNGJAAPB_01808;inference=ab initio prediction:Prodigal:002006;locus_tag=CNGJAAPB_01808;product=hypothetical protein
CP003811.1	Prodigal:002006	CDS	1959359	1959964	.	+	0	ID=CNGJAAPB_01809;Name=yibF_1;db_xref=COG:COG0625;gene=yibF_1;inference=ab initio prediction:Prodigal:002006,similar to AA sequence:UniProtKB:P0ACA1;locus_tag=CNGJAAPB_01809;product=putative GST-like protein YibF
CP003811.1	Prodigal:002006	CDS	1959987	1960460	.	-	0	ID=CNGJAAPB_01810;inference=ab initio prediction:Prodigal:002006;locus_tag=CNGJAAPB_01810;product=hypothetical protein
CP003811.1	Prodigal:002006	CDS	1960661	1960834	.	-	0	ID=CNGJAAPB_01811;inference=ab initio prediction:Prodigal:002006;locus_tag=CNGJAAPB_01811;product=hypothetical protein
CP003811.1	Prodigal:002006	CDS	1961003	1962235	.	-	0	ID=CNGJAAPB_01812;eC_number=3.5.1.16;Name=argE_2;db_xref=COG:COG0624;gene=argE_2;inference=ab initio prediction:Prodigal:002006,similar to AA sequence:UniProtKB:O68873;locus_tag=CNGJAAPB_01812;product=Acetylornithine deacetylase
CP003811.1	Prodigal:002006	CDS	1962420	1962722	.	+	0	ID=CNGJAAPB_01813;inference=ab initio prediction:Prodigal:002006;locus_tag=CNGJAAPB_01813;product=hypothetical protein
CP003811.1	Prodigal:002006	CDS	1962788	1963654	.	+	0	ID=CNGJAAPB_01814;eC_number=3.5.1.-;Name=aqdA1_1;gene=aqdA1_1;inference=ab initio prediction:Prodigal:002006,similar to AA sequence:UniProtKB:A0A0G3FWY4;locus_tag=CNGJAAPB_01814;product=putative N-octanoylanthranilate hydrolase AqdA1
CP003811.1	Prodigal:002006	CDS	1963820	1965736	.	+	0	ID=CNGJAAPB_01815;inference=ab initio prediction:Prodigal:002006;locus_tag=CNGJAAPB_01815;product=hypothetical protein
CP003811.1	Prodigal:002006	CDS	1966092	1966421	.	+	0	ID=CNGJAAPB_01816;inference=ab initio prediction:Prodigal:002006;locus_tag=CNGJAAPB_01816;product=hypothetical protein
CP003811.1	Prodigal:002006	CDS	1966601	1967278	.	+	0	ID=CNGJAAPB_01817;eC_number=4.2.1.1;Name=cynT_1;db_xref=COG:COG0288;gene=cynT_1;inference=ab initio prediction:Prodigal:002006,similar to AA sequence:UniProtKB:P0ABE9;locus_tag=CNGJAAPB_01817;product=Carbonic anhydrase 1
CP003811.1	Prodigal:002006	CDS	1967282	1968850	.	+	0	ID=CNGJAAPB_01818;inference=ab initio prediction:Prodigal:002006;locus_tag=CNGJAAPB_01818;product=hypothetical protein
CP003811.1	Prodigal:002006	CDS	1969270	1969635	.	+	0	ID=CNGJAAPB_01819;inference=ab initio prediction:Prodigal:002006;locus_tag=CNGJAAPB_01819;product=hypothetical protein
CP003811.1	Prodigal:002006	CDS	1969685	1969915	.	-	0	ID=CNGJAAPB_01820;inference=ab initio prediction:Prodigal:002006;locus_tag=CNGJAAPB_01820;product=hypothetical protein
CP003811.1	Prodigal:002006	CDS	1970098	1970763	.	-	0	ID=CNGJAAPB_01821;inference=ab initio prediction:Prodigal:002006;locus_tag=CNGJAAPB_01821;product=hypothetical protein
CP003811.1	Prodigal:002006	CDS	1970882	1971976	.	-	0	ID=CNGJAAPB_01822;inference=ab initio prediction:Prodigal:002006;locus_tag=CNGJAAPB_01822;product=hypothetical protein
CP003811.1	Prodigal:002006	CDS	1972791	1973648	.	+	0	ID=CNGJAAPB_01823;eC_number=2.1.1.-;db_xref=COG:COG0566;inference=ab initio prediction:Prodigal:002006,similar to AA sequence:UniProtKB:P9WFY5;locus_tag=CNGJAAPB_01823;product=putative tRNA/rRNA methyltransferase
CP003811.1	Prodigal:002006	CDS	1973803	1974057	.	+	0	ID=CNGJAAPB_01824;inference=ab initio prediction:Prodigal:002006;locus_tag=CNGJAAPB_01824;product=hypothetical protein
CP003811.1	Prodigal:002006	CDS	1974336	1976384	.	-	0	ID=CNGJAAPB_01825;inference=ab initio prediction:Prodigal:002006;locus_tag=CNGJAAPB_01825;product=hypothetical protein
CP003811.1	Prodigal:002006	CDS	1977163	1977612	.	+	0	ID=CNGJAAPB_01826;inference=ab initio prediction:Prodigal:002006;locus_tag=CNGJAAPB_01826;product=hypothetical protein
CP003811.1	Prodigal:002006	CDS	1977616	1978797	.	-	0	ID=CNGJAAPB_01827;Name=ybjJ;gene=ybjJ;inference=ab initio prediction:Prodigal:002006,similar to AA sequence:UniProtKB:P75810;locus_tag=CNGJAAPB_01827;product=Inner membrane protein YbjJ
CP003811.1	Prodigal:002006	CDS	1979240	1982359	.	+	0	ID=CNGJAAPB_01828;Name=uvrA;db_xref=COG:COG0178;gene=uvrA;inference=ab initio prediction:Prodigal:002006,similar to AA sequence:UniProtKB:P0A698;locus_tag=CNGJAAPB_01828;product=UvrABC system protein A
CP003811.1	Prodigal:002006	CDS	1983041	1984021	.	+	0	ID=CNGJAAPB_01829;inference=ab initio prediction:Prodigal:002006;locus_tag=CNGJAAPB_01829;product=hypothetical protein
CP003811.1	Prodigal:002006	CDS	1984284	1985258	.	+	0	ID=CNGJAAPB_01830;Name=hhoA;gene=hhoA;inference=ab initio prediction:Prodigal:002006,similar to AA sequence:UniProtKB:P72780;locus_tag=CNGJAAPB_01830;product=Putative serine protease HhoA
CP003811.1	Prodigal:002006	CDS	1985459	1985728	.	+	0	ID=CNGJAAPB_01831;inference=ab initio prediction:Prodigal:002006;locus_tag=CNGJAAPB_01831;product=hypothetical protein
CP003811.1	Prodigal:002006	CDS	1986012	1986158	.	+	0	ID=CNGJAAPB_01832;inference=ab initio prediction:Prodigal:002006;locus_tag=CNGJAAPB_01832;product=hypothetical protein
CP003811.1	Prodigal:002006	CDS	1986235	1987662	.	+	0	ID=CNGJAAPB_01833;eC_number=2.1.1.74;Name=trmFO;db_xref=COG:COG1206;gene=trmFO;inference=ab initio prediction:Prodigal:002006,similar to AA sequence:UniProtKB:Q9S449;locus_tag=CNGJAAPB_01833;product=Methylenetetrahydrofolate--tRNA-(uracil-5-)-methyltransferase TrmFO
CP003811.1	Prodigal:002006	CDS	1987671	1988915	.	+	0	ID=CNGJAAPB_01834;eC_number=3.5.1.87;Name=amaB_2;gene=amaB_2;inference=ab initio prediction:Prodigal:002006,similar to AA sequence:UniProtKB:Q53389;locus_tag=CNGJAAPB_01834;product=N-carbamoyl-L-amino acid hydrolase
CP003811.1	Prodigal:002006	CDS	1988982	1989701	.	-	0	ID=CNGJAAPB_01835;eC_number=2.3.1.89;Name=dapH_2;gene=dapH_2;inference=ab initio prediction:Prodigal:002006,protein motif:HAMAP:MF_01691;locus_tag=CNGJAAPB_01835;product=2%2C3%2C4%2C5-tetrahydropyridine-2%2C6-dicarboxylate N-acetyltransferase
CP003811.1	Prodigal:002006	CDS	1989698	1993675	.	-	0	ID=CNGJAAPB_01836;inference=ab initio prediction:Prodigal:002006;locus_tag=CNGJAAPB_01836;product=hypothetical protein
CP003811.1	Prodigal:002006	CDS	1994150	1994638	.	+	0	ID=CNGJAAPB_01837;Name=yqjI;db_xref=COG:COG1695;gene=yqjI;inference=ab initio prediction:Prodigal:002006,similar to AA sequence:UniProtKB:P64588;locus_tag=CNGJAAPB_01837;product=Transcriptional regulator YqjI
CP003811.1	Prodigal:002006	CDS	1994696	1995586	.	+	0	ID=CNGJAAPB_01838;inference=ab initio prediction:Prodigal:002006;locus_tag=CNGJAAPB_01838;product=hypothetical protein
CP003811.1	Prodigal:002006	CDS	1995583	1996539	.	+	0	ID=CNGJAAPB_01839;eC_number=2.4.1.289;Name=wbbL;db_xref=COG:COG1216;gene=wbbL;inference=ab initio prediction:Prodigal:002006,similar to AA sequence:UniProtKB:P9WMY3;locus_tag=CNGJAAPB_01839;product=N-acetylglucosaminyl-diphospho-decaprenol L-rhamnosyltransferase
CP003811.1	Prodigal:002006	CDS	1996677	1997612	.	+	0	ID=CNGJAAPB_01840;inference=ab initio prediction:Prodigal:002006;locus_tag=CNGJAAPB_01840;product=hypothetical protein
CP003811.1	Prodigal:002006	CDS	1997622	1998422	.	-	0	ID=CNGJAAPB_01841;eC_number=3.5.1.-;Name=rutD;gene=rutD;inference=ab initio prediction:Prodigal:002006,similar to AA sequence:UniProtKB:B6I985;locus_tag=CNGJAAPB_01841;product=Putative aminoacrylate hydrolase RutD
CP003811.1	Prodigal:002006	CDS	1998422	1998808	.	-	0	ID=CNGJAAPB_01842;eC_number=1.-.-.-;Name=rutC_2;db_xref=COG:COG0251;gene=rutC_2;inference=ab initio prediction:Prodigal:002006,similar to AA sequence:UniProtKB:P0AFQ5;locus_tag=CNGJAAPB_01842;product=Putative aminoacrylate peracid reductase RutC
CP003811.1	Prodigal:002006	CDS	1998923	1999684	.	-	0	ID=CNGJAAPB_01843;eC_number=3.5.1.110;Name=rutB_1;db_xref=COG:COG1335;gene=rutB_1;inference=ab initio prediction:Prodigal:002006,similar to AA sequence:UniProtKB:P75897;locus_tag=CNGJAAPB_01843;product=Peroxyureidoacrylate/ureidoacrylate amidohydrolase RutB
CP003811.1	Prodigal:002006	CDS	1999684	2000916	.	-	0	ID=CNGJAAPB_01844;eC_number=1.14.99.46;Name=rutA;db_xref=COG:COG2141;gene=rutA;inference=ab initio prediction:Prodigal:002006,similar to AA sequence:UniProtKB:P75898;locus_tag=CNGJAAPB_01844;product=Pyrimidine monooxygenase RutA
[truncated: 7,564,455 more chars]
