# Supplementary material for: Comprehensive Comparative Genomics and Phenotyping of Methylobacterium Species
Source: Front Microbiol. 2021 Oct 6;12:740610. doi: 10.3389/fmicb.2021.740610 (PMC8561711; doi:10.3389/fmicb.2021.740610)
Supplement: Supplementary file 9 [file Data_Sheet_3.ZIP › Mb_oryzihabitans.gff]

##gff-version 3
##sequence-region NZ_SACP01000100.1 1 570
##sequence-region NZ_SACP01000101.1 1 557
##sequence-region NZ_SACP01000102.1 1 552
##sequence-region NZ_SACP01000103.1 1 547
##sequence-region NZ_SACP01000104.1 1 542
##sequence-region NZ_SACP01000105.1 1 534
##sequence-region NZ_SACP01000106.1 1 530
##sequence-region NZ_SACP01000107.1 1 527
##sequence-region NZ_SACP01000108.1 1 521
##sequence-region NZ_SACP01000109.1 1 521
##sequence-region NZ_SACP01000010.1 1 207221
##sequence-region NZ_SACP01000110.1 1 520
##sequence-region NZ_SACP01000111.1 1 518
##sequence-region NZ_SACP01000112.1 1 516
##sequence-region NZ_SACP01000113.1 1 514
##sequence-region NZ_SACP01000114.1 1 512
##sequence-region NZ_SACP01000115.1 1 511
##sequence-region NZ_SACP01000116.1 1 508
##sequence-region NZ_SACP01000117.1 1 507
##sequence-region NZ_SACP01000118.1 1 505
##sequence-region NZ_SACP01000119.1 1 505
##sequence-region NZ_SACP01000011.1 1 197734
##sequence-region NZ_SACP01000120.1 1 501
##sequence-region NZ_SACP01000121.1 1 498
##sequence-region NZ_SACP01000122.1 1 497
##sequence-region NZ_SACP01000123.1 1 494
##sequence-region NZ_SACP01000124.1 1 487
##sequence-region NZ_SACP01000125.1 1 485
##sequence-region NZ_SACP01000126.1 1 485
##sequence-region NZ_SACP01000127.1 1 484
##sequence-region NZ_SACP01000128.1 1 483
##sequence-region NZ_SACP01000129.1 1 480
##sequence-region NZ_SACP01000012.1 1 187101
##sequence-region NZ_SACP01000130.1 1 478
##sequence-region NZ_SACP01000131.1 1 475
##sequence-region NZ_SACP01000132.1 1 475
##sequence-region NZ_SACP01000133.1 1 474
##sequence-region NZ_SACP01000134.1 1 472
##sequence-region NZ_SACP01000135.1 1 470
##sequence-region NZ_SACP01000136.1 1 470
##sequence-region NZ_SACP01000137.1 1 468
##sequence-region NZ_SACP01000138.1 1 468
##sequence-region NZ_SACP01000139.1 1 468
##sequence-region NZ_SACP01000013.1 1 182711
##sequence-region NZ_SACP01000140.1 1 468
##sequence-region NZ_SACP01000141.1 1 466
##sequence-region NZ_SACP01000142.1 1 465
##sequence-region NZ_SACP01000143.1 1 464
##sequence-region NZ_SACP01000144.1 1 462
##sequence-region NZ_SACP01000145.1 1 461
##sequence-region NZ_SACP01000146.1 1 459
##sequence-region NZ_SACP01000147.1 1 458
##sequence-region NZ_SACP01000148.1 1 458
##sequence-region NZ_SACP01000149.1 1 457
##sequence-region NZ_SACP01000014.1 1 167749
##sequence-region NZ_SACP01000150.1 1 457
##sequence-region NZ_SACP01000151.1 1 457
##sequence-region NZ_SACP01000152.1 1 455
##sequence-region NZ_SACP01000153.1 1 452
##sequence-region NZ_SACP01000154.1 1 449
##sequence-region NZ_SACP01000155.1 1 448
##sequence-region NZ_SACP01000156.1 1 444
##sequence-region NZ_SACP01000157.1 1 443
##sequence-region NZ_SACP01000158.1 1 443
##sequence-region NZ_SACP01000159.1 1 441
##sequence-region NZ_SACP01000015.1 1 160915
##sequence-region NZ_SACP01000160.1 1 440
##sequence-region NZ_SACP01000161.1 1 439
##sequence-region NZ_SACP01000162.1 1 437
##sequence-region NZ_SACP01000163.1 1 436
##sequence-region NZ_SACP01000164.1 1 436
##sequence-region NZ_SACP01000165.1 1 434
##sequence-region NZ_SACP01000166.1 1 433
##sequence-region NZ_SACP01000167.1 1 431
##sequence-region NZ_SACP01000168.1 1 431
##sequence-region NZ_SACP01000169.1 1 431
##sequence-region NZ_SACP01000016.1 1 159458
##sequence-region NZ_SACP01000170.1 1 431
##sequence-region NZ_SACP01000171.1 1 430
##sequence-region NZ_SACP01000172.1 1 428
##sequence-region NZ_SACP01000173.1 1 428
##sequence-region NZ_SACP01000174.1 1 427
##sequence-region NZ_SACP01000175.1 1 427
##sequence-region NZ_SACP01000176.1 1 425
##sequence-region NZ_SACP01000177.1 1 425
##sequence-region NZ_SACP01000178.1 1 424
##sequence-region NZ_SACP01000179.1 1 423
##sequence-region NZ_SACP01000017.1 1 123526
##sequence-region NZ_SACP01000180.1 1 422
##sequence-region NZ_SACP01000181.1 1 421
##sequence-region NZ_SACP01000182.1 1 418
##sequence-region NZ_SACP01000183.1 1 416
##sequence-region NZ_SACP01000184.1 1 416
##sequence-region NZ_SACP01000185.1 1 416
##sequence-region NZ_SACP01000186.1 1 415
##sequence-region NZ_SACP01000187.1 1 377
##sequence-region NZ_SACP01000188.1 1 377
##sequence-region NZ_SACP01000189.1 1 323
##sequence-region NZ_SACP01000018.1 1 118985
##sequence-region NZ_SACP01000190.1 1 303
##sequence-region NZ_SACP01000191.1 1 298
##sequence-region NZ_SACP01000192.1 1 282
##sequence-region NZ_SACP01000193.1 1 282
##sequence-region NZ_SACP01000194.1 1 261
##sequence-region NZ_SACP01000195.1 1 260
##sequence-region NZ_SACP01000196.1 1 258
##sequence-region NZ_SACP01000197.1 1 258
##sequence-region NZ_SACP01000198.1 1 255
##sequence-region NZ_SACP01000199.1 1 255
##sequence-region NZ_SACP01000019.1 1 108557
##sequence-region NZ_SACP01000001.1 1 544219
##sequence-region NZ_SACP01000200.1 1 255
##sequence-region NZ_SACP01000201.1 1 255
##sequence-region NZ_SACP01000202.1 1 254
##sequence-region NZ_SACP01000203.1 1 255
##sequence-region NZ_SACP01000204.1 1 218
##sequence-region NZ_SACP01000020.1 1 105274
##sequence-region NZ_SACP01000021.1 1 95795
##sequence-region NZ_SACP01000022.1 1 92421
##sequence-region NZ_SACP01000023.1 1 91603
##sequence-region NZ_SACP01000024.1 1 90290
##sequence-region NZ_SACP01000025.1 1 88499
##sequence-region NZ_SACP01000026.1 1 88218
##sequence-region NZ_SACP01000027.1 1 80327
##sequence-region NZ_SACP01000028.1 1 78394
##sequence-region NZ_SACP01000029.1 1 75346
##sequence-region NZ_SACP01000002.1 1 307795
##sequence-region NZ_SACP01000030.1 1 73131
##sequence-region NZ_SACP01000031.1 1 68867
##sequence-region NZ_SACP01000032.1 1 67394
##sequence-region NZ_SACP01000033.1 1 65484
##sequence-region NZ_SACP01000034.1 1 63044
##sequence-region NZ_SACP01000035.1 1 61073
##sequence-region NZ_SACP01000036.1 1 60436
##sequence-region NZ_SACP01000037.1 1 58878
##sequence-region NZ_SACP01000038.1 1 56975
##sequence-region NZ_SACP01000039.1 1 55394
##sequence-region NZ_SACP01000003.1 1 299932
##sequence-region NZ_SACP01000040.1 1 45480
##sequence-region NZ_SACP01000041.1 1 41141
##sequence-region NZ_SACP01000042.1 1 36658
##sequence-region NZ_SACP01000043.1 1 35345
##sequence-region NZ_SACP01000044.1 1 31751
##sequence-region NZ_SACP01000045.1 1 31191
##sequence-region NZ_SACP01000046.1 1 30975
##sequence-region NZ_SACP01000047.1 1 28468
##sequence-region NZ_SACP01000048.1 1 26387
##sequence-region NZ_SACP01000049.1 1 24625
##sequence-region NZ_SACP01000004.1 1 292961
##sequence-region NZ_SACP01000050.1 1 21768
##sequence-region NZ_SACP01000051.1 1 21160
##sequence-region NZ_SACP01000052.1 1 20671
##sequence-region NZ_SACP01000053.1 1 18179
##sequence-region NZ_SACP01000054.1 1 18126
##sequence-region NZ_SACP01000055.1 1 14167
##sequence-region NZ_SACP01000056.1 1 13960
##sequence-region NZ_SACP01000057.1 1 13598
##sequence-region NZ_SACP01000058.1 1 12719
##sequence-region NZ_SACP01000059.1 1 11880
##sequence-region NZ_SACP01000005.1 1 236853
##sequence-region NZ_SACP01000060.1 1 10986
##sequence-region NZ_SACP01000061.1 1 10221
##sequence-region NZ_SACP01000062.1 1 9927
##sequence-region NZ_SACP01000063.1 1 8914
##sequence-region NZ_SACP01000064.1 1 8307
##sequence-region NZ_SACP01000065.1 1 7374
##sequence-region NZ_SACP01000066.1 1 5643
##sequence-region NZ_SACP01000067.1 1 5576
##sequence-region NZ_SACP01000068.1 1 3830
##sequence-region NZ_SACP01000069.1 1 3737
##sequence-region NZ_SACP01000006.1 1 223082
##sequence-region NZ_SACP01000070.1 1 2420
##sequence-region NZ_SACP01000071.1 1 2419
##sequence-region NZ_SACP01000072.1 1 2244
##sequence-region NZ_SACP01000073.1 1 1575
##sequence-region NZ_SACP01000074.1 1 1560
##sequence-region NZ_SACP01000075.1 1 1337
##sequence-region NZ_SACP01000076.1 1 1141
##sequence-region NZ_SACP01000077.1 1 1074
##sequence-region NZ_SACP01000078.1 1 1065
##sequence-region NZ_SACP01000079.1 1 930
##sequence-region NZ_SACP01000007.1 1 220276
##sequence-region NZ_SACP01000080.1 1 916
##sequence-region NZ_SACP01000081.1 1 854
##sequence-region NZ_SACP01000082.1 1 845
##sequence-region NZ_SACP01000083.1 1 827
##sequence-region NZ_SACP01000084.1 1 780
##sequence-region NZ_SACP01000085.1 1 705
##sequence-region NZ_SACP01000086.1 1 702
##sequence-region NZ_SACP01000087.1 1 692
##sequence-region NZ_SACP01000088.1 1 653
##sequence-region NZ_SACP01000089.1 1 640
##sequence-region NZ_SACP01000008.1 1 214369
##sequence-region NZ_SACP01000090.1 1 630
##sequence-region NZ_SACP01000091.1 1 615
##sequence-region NZ_SACP01000092.1 1 613
##sequence-region NZ_SACP01000093.1 1 612
##sequence-region NZ_SACP01000094.1 1 604
##sequence-region NZ_SACP01000095.1 1 597
##sequence-region NZ_SACP01000096.1 1 594
##sequence-region NZ_SACP01000097.1 1 588
##sequence-region NZ_SACP01000098.1 1 582
##sequence-region NZ_SACP01000099.1 1 574
##sequence-region NZ_SACP01000009.1 1 209886
NZ_SACP01000101.1	Prodigal:002006	CDS	39	308	.	+	0	ID=FGKEIJAI_00001;inference=ab initio prediction:Prodigal:002006;locus_tag=FGKEIJAI_00001;product=hypothetical protein
NZ_SACP01000102.1	Prodigal:002006	CDS	26	202	.	+	0	ID=FGKEIJAI_00002;inference=ab initio prediction:Prodigal:002006;locus_tag=FGKEIJAI_00002;product=hypothetical protein
NZ_SACP01000104.1	Prodigal:002006	CDS	128	475	.	+	0	ID=FGKEIJAI_00003;inference=ab initio prediction:Prodigal:002006;locus_tag=FGKEIJAI_00003;product=hypothetical protein
NZ_SACP01000105.1	Prodigal:002006	CDS	27	245	.	+	0	ID=FGKEIJAI_00004;inference=ab initio prediction:Prodigal:002006;locus_tag=FGKEIJAI_00004;product=hypothetical protein
NZ_SACP01000108.1	Prodigal:002006	CDS	22	402	.	-	0	ID=FGKEIJAI_00005;inference=ab initio prediction:Prodigal:002006;locus_tag=FGKEIJAI_00005;product=hypothetical protein
NZ_SACP01000010.1	Prodigal:002006	CDS	623	1381	.	+	0	ID=FGKEIJAI_00006;eC_number=2.6.99.2;Name=pdxJ;db_xref=COG:COG0854;gene=pdxJ;inference=ab initio prediction:Prodigal:002006,similar to AA sequence:UniProtKB:P0A794;locus_tag=FGKEIJAI_00006;product=Pyridoxine 5'-phosphate synthase
NZ_SACP01000010.1	Prodigal:002006	CDS	1378	1776	.	+	0	ID=FGKEIJAI_00007;eC_number=2.7.8.7;Name=acpS;db_xref=COG:COG0736;gene=acpS;inference=ab initio prediction:Prodigal:002006,similar to AA sequence:UniProtKB:Q9KPB6;locus_tag=FGKEIJAI_00007;product=Holo-[acyl-carrier-protein] synthase
NZ_SACP01000010.1	Prodigal:002006	CDS	1919	2710	.	+	0	ID=FGKEIJAI_00008;eC_number=3.4.21.89;Name=lepB;db_xref=COG:COG0681;gene=lepB;inference=ab initio prediction:Prodigal:002006,similar to AA sequence:UniProtKB:Q8L2J7;locus_tag=FGKEIJAI_00008;product=Signal peptidase I
NZ_SACP01000010.1	Prodigal:002006	CDS	2734	3519	.	+	0	ID=FGKEIJAI_00009;eC_number=3.1.26.3;Name=rnc;db_xref=COG:COG0571;gene=rnc;inference=ab initio prediction:Prodigal:002006,similar to AA sequence:UniProtKB:Q52698;locus_tag=FGKEIJAI_00009;product=Ribonuclease 3
NZ_SACP01000010.1	Prodigal:002006	CDS	3525	4466	.	+	0	ID=FGKEIJAI_00010;Name=era;db_xref=COG:COG1159;gene=era;inference=ab initio prediction:Prodigal:002006,similar to AA sequence:UniProtKB:P42182;locus_tag=FGKEIJAI_00010;product=GTPase Era
NZ_SACP01000010.1	Prodigal:002006	CDS	4463	5380	.	+	0	ID=FGKEIJAI_00011;eC_number=2.1.1.172;Name=rsmC_1;gene=rsmC_1;inference=ab initio prediction:Prodigal:002006,protein motif:HAMAP:MF_01862;locus_tag=FGKEIJAI_00011;product=Ribosomal RNA small subunit methyltransferase C
NZ_SACP01000010.1	Prodigal:002006	CDS	5391	6128	.	+	0	ID=FGKEIJAI_00012;eC_number=5.4.99.19;Name=rsuA;db_xref=COG:COG1187;gene=rsuA;inference=ab initio prediction:Prodigal:002006,similar to AA sequence:UniProtKB:P0AA43;locus_tag=FGKEIJAI_00012;product=Ribosomal small subunit pseudouridine synthase A
NZ_SACP01000010.1	Prodigal:002006	CDS	6524	7942	.	-	0	ID=FGKEIJAI_00013;inference=ab initio prediction:Prodigal:002006;locus_tag=FGKEIJAI_00013;product=hypothetical protein
NZ_SACP01000010.1	Prodigal:002006	CDS	8317	9585	.	+	0	ID=FGKEIJAI_00014;Name=fsr;gene=fsr;inference=ab initio prediction:Prodigal:002006,similar to AA sequence:UniProtKB:P52067;locus_tag=FGKEIJAI_00014;product=Fosmidomycin resistance protein
NZ_SACP01000010.1	Prodigal:002006	CDS	9658	9993	.	-	0	ID=FGKEIJAI_00015;eC_number=1.14.14.18;Name=hmoB;db_xref=COG:COG2329;gene=hmoB;inference=ab initio prediction:Prodigal:002006,similar to AA sequence:UniProtKB:P38049;locus_tag=FGKEIJAI_00015;product=Heme-degrading monooxygenase HmoB
NZ_SACP01000010.1	Prodigal:002006	CDS	10571	10975	.	+	0	ID=FGKEIJAI_00016;inference=ab initio prediction:Prodigal:002006;locus_tag=FGKEIJAI_00016;product=hypothetical protein
NZ_SACP01000010.1	Prodigal:002006	CDS	11103	12428	.	-	0	ID=FGKEIJAI_00017;eC_number=6.3.5.9;Name=cobB_1;gene=cobB_1;inference=ab initio prediction:Prodigal:002006,similar to AA sequence:UniProtKB:P21632;locus_tag=FGKEIJAI_00017;product=Hydrogenobyrinate a%2Cc-diamide synthase
NZ_SACP01000010.1	Prodigal:002006	CDS	12571	13686	.	+	0	ID=FGKEIJAI_00018;eC_number=2.1.1.195;Name=cbiD;db_xref=COG:COG1903;gene=cbiD;inference=ab initio prediction:Prodigal:002006,similar to AA sequence:UniProtKB:O87693;locus_tag=FGKEIJAI_00018;product=Cobalt-precorrin-5B C(1)-methyltransferase
NZ_SACP01000010.1	Prodigal:002006	CDS	13786	14121	.	+	0	ID=FGKEIJAI_00019;inference=ab initio prediction:Prodigal:002006;locus_tag=FGKEIJAI_00019;product=hypothetical protein
NZ_SACP01000010.1	Prodigal:002006	CDS	14128	16587	.	+	0	ID=FGKEIJAI_00020;eC_number=2.4.1.129;Name=mtgA_1;gene=mtgA_1;inference=ab initio prediction:Prodigal:002006,protein motif:HAMAP:MF_00766;locus_tag=FGKEIJAI_00020;product=Biosynthetic peptidoglycan transglycosylase
NZ_SACP01000010.1	Prodigal:002006	CDS	16616	17191	.	-	0	ID=FGKEIJAI_00021;eC_number=2.5.1.17;db_xref=COG:COG2096;inference=ab initio prediction:Prodigal:002006,similar to AA sequence:UniProtKB:P9WP99;locus_tag=FGKEIJAI_00021;product=Corrinoid adenosyltransferase
NZ_SACP01000010.1	Prodigal:002006	CDS	17236	17823	.	-	0	ID=FGKEIJAI_00022;inference=ab initio prediction:Prodigal:002006;locus_tag=FGKEIJAI_00022;product=hypothetical protein
NZ_SACP01000010.1	Prodigal:002006	CDS	17963	18148	.	-	0	ID=FGKEIJAI_00023;inference=ab initio prediction:Prodigal:002006;locus_tag=FGKEIJAI_00023;product=hypothetical protein
NZ_SACP01000010.1	Prodigal:002006	CDS	18256	19104	.	-	0	ID=FGKEIJAI_00024;inference=ab initio prediction:Prodigal:002006;locus_tag=FGKEIJAI_00024;product=hypothetical protein
NZ_SACP01000010.1	Prodigal:002006	CDS	19257	19700	.	+	0	ID=FGKEIJAI_00025;inference=ab initio prediction:Prodigal:002006;locus_tag=FGKEIJAI_00025;product=hypothetical protein
NZ_SACP01000010.1	Prodigal:002006	CDS	19708	20775	.	-	0	ID=FGKEIJAI_00026;eC_number=2.4.1.-;Name=mgtA;db_xref=COG:COG0438;gene=mgtA;inference=ab initio prediction:Prodigal:002006,similar to AA sequence:UniProtKB:P9WMY5;locus_tag=FGKEIJAI_00026;product=GDP-mannose-dependent alpha-mannosyltransferase
NZ_SACP01000010.1	Prodigal:002006	CDS	20772	21602	.	-	0	ID=FGKEIJAI_00027;eC_number=3.6.1.54;Name=lpxH;gene=lpxH;inference=ab initio prediction:Prodigal:002006,protein motif:HAMAP:MF_00575;locus_tag=FGKEIJAI_00027;product=UDP-2%2C3-diacylglucosamine hydrolase
NZ_SACP01000010.1	Prodigal:002006	CDS	21854	22843	.	+	0	ID=FGKEIJAI_00028;Name=cntI_1;gene=cntI_1;inference=ab initio prediction:Prodigal:002006,similar to AA sequence:UniProtKB:Q9HUX6;locus_tag=FGKEIJAI_00028;product=Pseudopaline exporter CntI
NZ_SACP01000010.1	Prodigal:002006	CDS	22983	23456	.	+	0	ID=FGKEIJAI_00029;inference=ab initio prediction:Prodigal:002006;locus_tag=FGKEIJAI_00029;product=hypothetical protein
NZ_SACP01000010.1	Prodigal:002006	CDS	23460	24215	.	+	0	ID=FGKEIJAI_00030;inference=ab initio prediction:Prodigal:002006;locus_tag=FGKEIJAI_00030;product=hypothetical protein
NZ_SACP01000010.1	Prodigal:002006	CDS	24323	25627	.	+	0	ID=FGKEIJAI_00031;inference=ab initio prediction:Prodigal:002006,similar to AA sequence:UniProtKB:P9WJX1;locus_tag=FGKEIJAI_00031;product=putative MFS-type transporter
NZ_SACP01000010.1	Prodigal:002006	CDS	25632	27038	.	-	0	ID=FGKEIJAI_00032;eC_number=3.5.99.5;Name=cnbH_1;gene=cnbH_1;inference=ab initio prediction:Prodigal:002006,similar to AA sequence:UniProtKB:Q38M35;locus_tag=FGKEIJAI_00032;product=2-amino-5-chloromuconic acid deaminase
NZ_SACP01000010.1	Prodigal:002006	CDS	27035	28651	.	-	0	ID=FGKEIJAI_00033;Name=oppA_1;db_xref=COG:COG4166;gene=oppA_1;inference=ab initio prediction:Prodigal:002006,similar to AA sequence:UniProtKB:P23843;locus_tag=FGKEIJAI_00033;product=Periplasmic oligopeptide-binding protein
NZ_SACP01000010.1	Prodigal:002006	CDS	28722	29603	.	-	0	ID=FGKEIJAI_00034;eC_number=2.3.1.247;Name=kce_1;db_xref=COG:COG3246;gene=kce_1;inference=ab initio prediction:Prodigal:002006,similar to AA sequence:UniProtKB:Q8RHX2;locus_tag=FGKEIJAI_00034;product=3-keto-5-aminohexanoate cleavage enzyme
NZ_SACP01000010.1	Prodigal:002006	CDS	29896	30375	.	+	0	ID=FGKEIJAI_00035;eC_number=1.3.99.16;Name=iorA_1;gene=iorA_1;inference=ab initio prediction:Prodigal:002006,similar to AA sequence:UniProtKB:Q51697;locus_tag=FGKEIJAI_00035;product=Isoquinoline 1-oxidoreductase subunit alpha
NZ_SACP01000010.1	Prodigal:002006	CDS	30372	32702	.	+	0	ID=FGKEIJAI_00036;eC_number=1.2.5.2;inference=ab initio prediction:Prodigal:002006,similar to AA sequence:UniProtKB:P17201;locus_tag=FGKEIJAI_00036;product=Membrane-bound aldehyde dehydrogenase [pyrroloquinoline-quinone]
NZ_SACP01000010.1	Prodigal:002006	CDS	32754	32990	.	-	0	ID=FGKEIJAI_00037;inference=ab initio prediction:Prodigal:002006;locus_tag=FGKEIJAI_00037;product=hypothetical protein
NZ_SACP01000010.1	Prodigal:002006	CDS	33047	33481	.	-	0	ID=FGKEIJAI_00038;inference=ab initio prediction:Prodigal:002006;locus_tag=FGKEIJAI_00038;product=hypothetical protein
NZ_SACP01000010.1	Prodigal:002006	CDS	34096	35046	.	-	0	ID=FGKEIJAI_00039;eC_number=2.1.1.144;Name=tam_1;gene=tam_1;inference=ab initio prediction:Prodigal:002006,protein motif:HAMAP:MF_00560;locus_tag=FGKEIJAI_00039;product=Trans-aconitate 2-methyltransferase
NZ_SACP01000010.1	Prodigal:002006	CDS	35150	36229	.	+	0	ID=FGKEIJAI_00040;inference=ab initio prediction:Prodigal:002006;locus_tag=FGKEIJAI_00040;product=hypothetical protein
NZ_SACP01000010.1	Prodigal:002006	CDS	36226	37932	.	+	0	ID=FGKEIJAI_00041;eC_number=6.5.1.1;Name=lig;gene=lig;inference=ab initio prediction:Prodigal:002006,protein motif:HAMAP:MF_00407;locus_tag=FGKEIJAI_00041;product=DNA ligase
NZ_SACP01000010.1	Prodigal:002006	CDS	38201	38965	.	+	0	ID=FGKEIJAI_00042;eC_number=2.5.1.3;Name=thiE_1;db_xref=COG:COG0352;gene=thiE_1;inference=ab initio prediction:Prodigal:002006,similar to AA sequence:UniProtKB:P39594;locus_tag=FGKEIJAI_00042;product=Thiamine-phosphate synthase
NZ_SACP01000010.1	Prodigal:002006	CDS	38962	39768	.	+	0	ID=FGKEIJAI_00043;eC_number=2.7.1.49;Name=thiD;db_xref=COG:COG0351;gene=thiD;inference=ab initio prediction:Prodigal:002006,similar to AA sequence:UniProtKB:P76422;locus_tag=FGKEIJAI_00043;product=Hydroxymethylpyrimidine/phosphomethylpyrimidine kinase
NZ_SACP01000010.1	Prodigal:002006	CDS	39822	40379	.	+	0	ID=FGKEIJAI_00044;inference=ab initio prediction:Prodigal:002006;locus_tag=FGKEIJAI_00044;product=hypothetical protein
NZ_SACP01000010.1	Aragorn:001002	tRNA	40602	40676	.	+	.	ID=FGKEIJAI_00045;inference=COORDINATES:profile:Aragorn:001002;locus_tag=FGKEIJAI_00045;product=tRNA-Gly(gcc)
NZ_SACP01000010.1	Prodigal:002006	CDS	40744	41247	.	-	0	ID=FGKEIJAI_00046;inference=ab initio prediction:Prodigal:002006;locus_tag=FGKEIJAI_00046;product=hypothetical protein
NZ_SACP01000010.1	Prodigal:002006	CDS	41385	41960	.	-	0	ID=FGKEIJAI_00047;Name=yxaF_1;gene=yxaF_1;inference=ab initio prediction:Prodigal:002006,similar to AA sequence:UniProtKB:P42105;locus_tag=FGKEIJAI_00047;product=putative HTH-type transcriptional regulator YxaF
NZ_SACP01000010.1	Prodigal:002006	CDS	42281	42688	.	-	0	ID=FGKEIJAI_00048;inference=ab initio prediction:Prodigal:002006;locus_tag=FGKEIJAI_00048;product=hypothetical protein
NZ_SACP01000010.1	Prodigal:002006	CDS	42761	43402	.	-	0	ID=FGKEIJAI_00049;eC_number=1.13.11.79;db_xref=COG:COG0778;inference=ab initio prediction:Prodigal:002006,similar to AA sequence:UniProtKB:Q2RNG5;locus_tag=FGKEIJAI_00049;product=5%2C6-dimethylbenzimidazole synthase
NZ_SACP01000010.1	Prodigal:002006	CDS	43399	48261	.	-	0	ID=FGKEIJAI_00050;eC_number=1.4.1.2;Name=gdh;db_xref=COG:COG2902;gene=gdh;inference=ab initio prediction:Prodigal:002006,similar to AA sequence:UniProtKB:E1V4J5;locus_tag=FGKEIJAI_00050;product=NAD-specific glutamate dehydrogenase
NZ_SACP01000010.1	Prodigal:002006	CDS	48399	49055	.	+	0	ID=FGKEIJAI_00051;inference=ab initio prediction:Prodigal:002006;locus_tag=FGKEIJAI_00051;product=hypothetical protein
NZ_SACP01000010.1	Prodigal:002006	CDS	49062	49367	.	-	0	ID=FGKEIJAI_00052;inference=ab initio prediction:Prodigal:002006;locus_tag=FGKEIJAI_00052;product=hypothetical protein
NZ_SACP01000010.1	Prodigal:002006	CDS	49801	50682	.	+	0	ID=FGKEIJAI_00053;inference=ab initio prediction:Prodigal:002006;locus_tag=FGKEIJAI_00053;product=hypothetical protein
NZ_SACP01000010.1	Prodigal:002006	CDS	50784	51200	.	+	0	ID=FGKEIJAI_00054;inference=ab initio prediction:Prodigal:002006;locus_tag=FGKEIJAI_00054;product=hypothetical protein
NZ_SACP01000010.1	Prodigal:002006	CDS	51262	52095	.	-	0	ID=FGKEIJAI_00055;eC_number=2.1.1.182;Name=rsmA;gene=rsmA;inference=ab initio prediction:Prodigal:002006,similar to AA sequence:UniProtKB:Q1RK29;locus_tag=FGKEIJAI_00055;product=Ribosomal RNA small subunit methyltransferase A
NZ_SACP01000010.1	Prodigal:002006	CDS	52092	53096	.	-	0	ID=FGKEIJAI_00056;eC_number=1.1.1.408;Name=pdxA2;db_xref=COG:COG1995;gene=pdxA2;inference=ab initio prediction:Prodigal:002006,similar to AA sequence:UniProtKB:Q6D0N8;locus_tag=FGKEIJAI_00056;product=D-threonate 4-phosphate dehydrogenase
NZ_SACP01000010.1	Prodigal:002006	CDS	53110	55674	.	-	0	ID=FGKEIJAI_00057;Name=lptD;gene=lptD;inference=ab initio prediction:Prodigal:002006,protein motif:HAMAP:MF_01411;locus_tag=FGKEIJAI_00057;product=LPS-assembly protein LptD
NZ_SACP01000010.1	Prodigal:002006	CDS	55770	56858	.	-	0	ID=FGKEIJAI_00058;Name=lptG;db_xref=COG:COG0795;gene=lptG;inference=ab initio prediction:Prodigal:002006,similar to AA sequence:UniProtKB:P0ADC6;locus_tag=FGKEIJAI_00058;product=Lipopolysaccharide export system permease protein LptG
NZ_SACP01000010.1	Prodigal:002006	CDS	56861	58027	.	-	0	ID=FGKEIJAI_00059;inference=ab initio prediction:Prodigal:002006;locus_tag=FGKEIJAI_00059;product=hypothetical protein
NZ_SACP01000010.1	Prodigal:002006	CDS	58406	59371	.	+	0	ID=FGKEIJAI_00060;Name=prfB;db_xref=COG:COG1186;gene=prfB;inference=ab initio prediction:Prodigal:002006,similar to AA sequence:UniProtKB:P07012;locus_tag=FGKEIJAI_00060;product=Peptide chain release factor RF2
NZ_SACP01000010.1	Prodigal:002006	CDS	59640	61184	.	-	0	ID=FGKEIJAI_00061;eC_number=2.4.1.21;Name=glgA;db_xref=COG:COG0297;gene=glgA;inference=ab initio prediction:Prodigal:002006,similar to AA sequence:UniProtKB:P0A6U8;locus_tag=FGKEIJAI_00061;product=Glycogen synthase
NZ_SACP01000010.1	Prodigal:002006	CDS	61453	63048	.	-	0	ID=FGKEIJAI_00062;eC_number=3.2.1.10;Name=malL;db_xref=COG:COG0366;gene=malL;inference=ab initio prediction:Prodigal:002006,similar to AA sequence:UniProtKB:P29094;locus_tag=FGKEIJAI_00062;product=Oligo-1%2C6-glucosidase
NZ_SACP01000010.1	Prodigal:002006	CDS	63453	65978	.	+	0	ID=FGKEIJAI_00063;eC_number=2.4.1.1;Name=malP;db_xref=COG:COG0058;gene=malP;inference=ab initio prediction:Prodigal:002006,similar to AA sequence:UniProtKB:P00490;locus_tag=FGKEIJAI_00063;product=Maltodextrin phosphorylase
NZ_SACP01000010.1	Prodigal:002006	CDS	66183	67403	.	+	0	ID=FGKEIJAI_00064;eC_number=1.1.-.-;Name=lldD;db_xref=COG:COG1304;gene=lldD;inference=ab initio prediction:Prodigal:002006,similar to AA sequence:UniProtKB:P33232;locus_tag=FGKEIJAI_00064;product=L-lactate dehydrogenase
NZ_SACP01000010.1	Prodigal:002006	CDS	67815	67958	.	+	0	ID=FGKEIJAI_00065;inference=ab initio prediction:Prodigal:002006;locus_tag=FGKEIJAI_00065;product=hypothetical protein
NZ_SACP01000010.1	Prodigal:002006	CDS	67961	68176	.	+	0	ID=FGKEIJAI_00066;inference=ab initio prediction:Prodigal:002006;locus_tag=FGKEIJAI_00066;product=hypothetical protein
NZ_SACP01000010.1	Prodigal:002006	CDS	68250	68354	.	+	0	ID=FGKEIJAI_00067;inference=ab initio prediction:Prodigal:002006;locus_tag=FGKEIJAI_00067;product=hypothetical protein
NZ_SACP01000010.1	Prodigal:002006	CDS	68609	69700	.	+	0	ID=FGKEIJAI_00068;inference=ab initio prediction:Prodigal:002006;locus_tag=FGKEIJAI_00068;product=hypothetical protein
NZ_SACP01000010.1	Prodigal:002006	CDS	69705	71144	.	+	0	ID=FGKEIJAI_00069;inference=ab initio prediction:Prodigal:002006;locus_tag=FGKEIJAI_00069;product=hypothetical protein
NZ_SACP01000010.1	Prodigal:002006	CDS	71134	71922	.	+	0	ID=FGKEIJAI_00070;eC_number=3.6.3.-;Name=cmpD_1;gene=cmpD_1;inference=ab initio prediction:Prodigal:002006,similar to AA sequence:UniProtKB:Q55463;locus_tag=FGKEIJAI_00070;product=Bicarbonate transport ATP-binding protein CmpD
NZ_SACP01000010.1	Prodigal:002006	CDS	71919	72668	.	+	0	ID=FGKEIJAI_00071;Name=ribX_1;gene=ribX_1;inference=ab initio prediction:Prodigal:002006,similar to AA sequence:UniProtKB:A9WGD1;locus_tag=FGKEIJAI_00071;product=Riboflavin transport system permease protein RibX
NZ_SACP01000010.1	Prodigal:002006	CDS	72671	73669	.	+	0	ID=FGKEIJAI_00072;inference=ab initio prediction:Prodigal:002006;locus_tag=FGKEIJAI_00072;product=hypothetical protein
NZ_SACP01000010.1	Prodigal:002006	CDS	73666	74427	.	+	0	ID=FGKEIJAI_00073;eC_number=1.1.1.100;Name=fabG_1;gene=fabG_1;inference=ab initio prediction:Prodigal:002006,similar to AA sequence:UniProtKB:P99093;locus_tag=FGKEIJAI_00073;product=3-oxoacyl-[acyl-carrier-protein] reductase FabG
NZ_SACP01000010.1	Prodigal:002006	CDS	74551	74790	.	+	0	ID=FGKEIJAI_00074;inference=ab initio prediction:Prodigal:002006;locus_tag=FGKEIJAI_00074;product=hypothetical protein
NZ_SACP01000010.1	Prodigal:002006	CDS	74915	75658	.	-	0	ID=FGKEIJAI_00075;Name=flgH_1;gene=flgH_1;inference=ab initio prediction:Prodigal:002006,protein motif:HAMAP:MF_00415;locus_tag=FGKEIJAI_00075;product=Flagellar L-ring protein
NZ_SACP01000010.1	Prodigal:002006	CDS	75671	76645	.	-	0	ID=FGKEIJAI_00076;inference=ab initio prediction:Prodigal:002006;locus_tag=FGKEIJAI_00076;product=hypothetical protein
NZ_SACP01000010.1	Prodigal:002006	CDS	76654	77445	.	-	0	ID=FGKEIJAI_00077;Name=flgG_1;db_xref=COG:COG4786;gene=flgG_1;inference=ab initio prediction:Prodigal:002006,similar to AA sequence:UniProtKB:P0A1J3;locus_tag=FGKEIJAI_00077;product=Flagellar basal-body rod protein FlgG
NZ_SACP01000010.1	Prodigal:002006	CDS	77458	78204	.	-	0	ID=FGKEIJAI_00078;Name=flgG_2;db_xref=COG:COG4786;gene=flgG_2;inference=ab initio prediction:Prodigal:002006,similar to AA sequence:UniProtKB:P0A1J3;locus_tag=FGKEIJAI_00078;product=Flagellar basal-body rod protein FlgG
NZ_SACP01000010.1	Prodigal:002006	CDS	78501	79013	.	+	0	ID=FGKEIJAI_00079;inference=ab initio prediction:Prodigal:002006;locus_tag=FGKEIJAI_00079;product=hypothetical protein
NZ_SACP01000010.1	Prodigal:002006	CDS	79023	80243	.	+	0	ID=FGKEIJAI_00080;inference=ab initio prediction:Prodigal:002006;locus_tag=FGKEIJAI_00080;product=hypothetical protein
NZ_SACP01000010.1	Prodigal:002006	CDS	80275	80643	.	+	0	ID=FGKEIJAI_00081;inference=ab initio prediction:Prodigal:002006;locus_tag=FGKEIJAI_00081;product=hypothetical protein
NZ_SACP01000010.1	Prodigal:002006	CDS	80681	81535	.	+	0	ID=FGKEIJAI_00082;inference=ab initio prediction:Prodigal:002006;locus_tag=FGKEIJAI_00082;product=hypothetical protein
NZ_SACP01000010.1	Prodigal:002006	CDS	81731	82609	.	-	0	ID=FGKEIJAI_00083;inference=ab initio prediction:Prodigal:002006;locus_tag=FGKEIJAI_00083;product=hypothetical protein
NZ_SACP01000010.1	Prodigal:002006	CDS	82738	83331	.	+	0	ID=FGKEIJAI_00084;eC_number=3.5.2.19;Name=sttH;gene=sttH;inference=ab initio prediction:Prodigal:002006,similar to AA sequence:UniProtKB:C5NU54;locus_tag=FGKEIJAI_00084;product=Streptothricin hydrolase
NZ_SACP01000010.1	Prodigal:002006	CDS	83403	83732	.	+	0	ID=FGKEIJAI_00085;inference=ab initio prediction:Prodigal:002006;locus_tag=FGKEIJAI_00085;product=hypothetical protein
NZ_SACP01000010.1	Prodigal:002006	CDS	83790	85982	.	+	0	ID=FGKEIJAI_00086;eC_number=3.6.4.-;Name=priA;db_xref=COG:COG1198;gene=priA;inference=ab initio prediction:Prodigal:002006,similar to AA sequence:UniProtKB:P17888;locus_tag=FGKEIJAI_00086;product=Primosomal protein N'
NZ_SACP01000010.1	Prodigal:002006	CDS	85992	86195	.	-	0	ID=FGKEIJAI_00087;inference=ab initio prediction:Prodigal:002006,similar to AA sequence:UniProtKB:A1IQS5;locus_tag=FGKEIJAI_00087;note=UPF0434 protein NMA0874;product=hypothetical protein
NZ_SACP01000010.1	Prodigal:002006	CDS	86291	86959	.	-	0	ID=FGKEIJAI_00088;eC_number=3.4.21.53;Name=lon2;db_xref=COG:COG0466;gene=lon2;inference=ab initio prediction:Prodigal:002006,similar to AA sequence:UniProtKB:P36774;locus_tag=FGKEIJAI_00088;product=Lon protease 2
NZ_SACP01000010.1	Prodigal:002006	CDS	87095	88009	.	-	0	ID=FGKEIJAI_00089;Name=cnoX;db_xref=COG:COG3118;gene=cnoX;inference=ab initio prediction:Prodigal:002006,similar to AA sequence:UniProtKB:P77395;locus_tag=FGKEIJAI_00089;product=Chaperedoxin
NZ_SACP01000010.1	Prodigal:002006	CDS	88338	89312	.	+	0	ID=FGKEIJAI_00090;eC_number=2.5.1.47;Name=cysK1;db_xref=COG:COG0031;gene=cysK1;inference=ab initio prediction:Prodigal:002006,similar to AA sequence:UniProtKB:P9WP55;locus_tag=FGKEIJAI_00090;product=O-acetylserine sulfhydrylase
NZ_SACP01000010.1	Prodigal:002006	CDS	89395	90048	.	-	0	ID=FGKEIJAI_00091;eC_number=2.1.1.172;Name=rsmC_2;gene=rsmC_2;inference=ab initio prediction:Prodigal:002006,protein motif:HAMAP:MF_01862;locus_tag=FGKEIJAI_00091;product=Ribosomal RNA small subunit methyltransferase C
NZ_SACP01000010.1	Prodigal:002006	CDS	90048	91202	.	-	0	ID=FGKEIJAI_00092;eC_number=2.4.1.290;Name=pglA;gene=pglA;inference=ab initio prediction:Prodigal:002006,similar to AA sequence:UniProtKB:Q0P9C9;locus_tag=FGKEIJAI_00092;product=N%2CN'-diacetylbacillosaminyl-diphospho-undecaprenol alpha-1%2C3-N-acetylgalactosaminyltransferase
NZ_SACP01000010.1	Prodigal:002006	CDS	91316	92494	.	+	0	ID=FGKEIJAI_00093;inference=ab initio prediction:Prodigal:002006;locus_tag=FGKEIJAI_00093;product=hypothetical protein
NZ_SACP01000010.1	Prodigal:002006	CDS	92543	93202	.	-	0	ID=FGKEIJAI_00094;Name=rcsB;gene=rcsB;inference=ab initio prediction:Prodigal:002006,protein motif:HAMAP:MF_00981;locus_tag=FGKEIJAI_00094;product=Transcriptional regulatory protein RcsB
NZ_SACP01000010.1	Prodigal:002006	CDS	93600	94793	.	+	0	ID=FGKEIJAI_00095;inference=ab initio prediction:Prodigal:002006;locus_tag=FGKEIJAI_00095;product=hypothetical protein
NZ_SACP01000010.1	Prodigal:002006	CDS	94824	96935	.	-	0	ID=FGKEIJAI_00096;inference=ab initio prediction:Prodigal:002006;locus_tag=FGKEIJAI_00096;product=hypothetical protein
NZ_SACP01000010.1	Prodigal:002006	CDS	97212	98525	.	+	0	ID=FGKEIJAI_00097;eC_number=4.3.2.2;Name=purB;db_xref=COG:COG0015;gene=purB;inference=ab initio prediction:Prodigal:002006,similar to AA sequence:UniProtKB:P12047;locus_tag=FGKEIJAI_00097;product=Adenylosuccinate lyase
NZ_SACP01000010.1	Prodigal:002006	CDS	98623	99474	.	+	0	ID=FGKEIJAI_00098;eC_number=2.6.1.21;Name=dat;gene=dat;inference=ab initio prediction:Prodigal:002006,similar to AA sequence:UniProtKB:P99090;locus_tag=FGKEIJAI_00098;product=D-alanine aminotransferase
NZ_SACP01000010.1	Prodigal:002006	CDS	99620	99973	.	+	0	ID=FGKEIJAI_00099;inference=ab initio prediction:Prodigal:002006;locus_tag=FGKEIJAI_00099;product=hypothetical protein
NZ_SACP01000010.1	Prodigal:002006	CDS	100187	101479	.	+	0	ID=FGKEIJAI_00100;eC_number=6.3.4.4;Name=purA;db_xref=COG:COG0104;gene=purA;inference=ab initio prediction:Prodigal:002006,similar to AA sequence:UniProtKB:Q8ZIV7;locus_tag=FGKEIJAI_00100;product=Adenylosuccinate synthetase
NZ_SACP01000010.1	Prodigal:002006	CDS	101514	102503	.	-	0	ID=FGKEIJAI_00101;eC_number=1.1.1.338;Name=comC;db_xref=COG:COG2055;gene=comC;inference=ab initio prediction:Prodigal:002006,similar to AA sequence:UniProtKB:Q1QWN5;locus_tag=FGKEIJAI_00101;product=(2R)-3-sulfolactate dehydrogenase (NADP(+))
NZ_SACP01000010.1	Prodigal:002006	CDS	102773	104485	.	-	0	ID=FGKEIJAI_00102;eC_number=4.2.1.25;Name=araC_1;gene=araC_1;inference=ab initio prediction:Prodigal:002006,similar to AA sequence:UniProtKB:Q1JUQ1;locus_tag=FGKEIJAI_00102;product=L-arabonate dehydratase
NZ_SACP01000010.1	Prodigal:002006	CDS	104660	105601	.	+	0	ID=FGKEIJAI_00103;eC_number=4.2.1.43;Name=araD;gene=araD;inference=ab initio prediction:Prodigal:002006,similar to AA sequence:UniProtKB:Q1JUQ0;locus_tag=FGKEIJAI_00103;product=L-2-keto-3-deoxyarabonate dehydratase
NZ_SACP01000010.1	Prodigal:002006	CDS	105588	105854	.	-	0	ID=FGKEIJAI_00104;inference=ab initio prediction:Prodigal:002006;locus_tag=FGKEIJAI_00104;product=hypothetical protein
NZ_SACP01000010.1	Prodigal:002006	CDS	105959	108505	.	-	0	ID=FGKEIJAI_00105;eC_number=3.6.4.13;Name=hrpB;db_xref=COG:COG1643;gene=hrpB;inference=ab initio prediction:Prodigal:002006,similar to AA sequence:UniProtKB:P37024;locus_tag=FGKEIJAI_00105;product=ATP-dependent RNA helicase HrpB
NZ_SACP01000010.1	Prodigal:002006	CDS	108714	108998	.	+	0	ID=FGKEIJAI_00106;inference=ab initio prediction:Prodigal:002006;locus_tag=FGKEIJAI_00106;product=hypothetical protein
NZ_SACP01000010.1	Prodigal:002006	CDS	109490	110539	.	-	0	ID=FGKEIJAI_00107;eC_number=2.7.9.3;Name=selD;db_xref=COG:COG0709;gene=selD;inference=ab initio prediction:Prodigal:002006,similar to AA sequence:UniProtKB:P16456;locus_tag=FGKEIJAI_00107;product=Selenide%2C water dikinase
NZ_SACP01000010.1	Prodigal:002006	CDS	110695	112701	.	+	0	ID=FGKEIJAI_00108;eC_number=1.4.3.21;Name=maoA;db_xref=COG:COG3733;gene=maoA;inference=ab initio prediction:Prodigal:002006,similar to AA sequence:UniProtKB:P49250;locus_tag=FGKEIJAI_00108;product=Primary amine oxidase
NZ_SACP01000010.1	Prodigal:002006	CDS	112698	112970	.	+	0	ID=FGKEIJAI_00109;inference=ab initio prediction:Prodigal:002006;locus_tag=FGKEIJAI_00109;product=hypothetical protein
NZ_SACP01000010.1	Prodigal:002006	CDS	113383	114798	.	-	0	ID=FGKEIJAI_00110;eC_number=1.-.-.-;db_xref=COG:COG0277;inference=ab initio prediction:Prodigal:002006,similar to AA sequence:UniProtKB:P9WIT1;locus_tag=FGKEIJAI_00110;product=putative FAD-linked oxidoreductase
NZ_SACP01000010.1	Prodigal:002006	CDS	115082	115642	.	+	0	ID=FGKEIJAI_00111;inference=ab initio prediction:Prodigal:002006;locus_tag=FGKEIJAI_00111;product=hypothetical protein
NZ_SACP01000010.1	Prodigal:002006	CDS	115849	117645	.	-	0	ID=FGKEIJAI_00112;eC_number=3.5.1.54;Name=atzF;gene=atzF;inference=ab initio prediction:Prodigal:002006,similar to AA sequence:UniProtKB:Q936X2;locus_tag=FGKEIJAI_00112;product=Allophanate hydrolase
NZ_SACP01000010.1	Prodigal:002006	CDS	117787	118197	.	-	0	ID=FGKEIJAI_00113;inference=ab initio prediction:Prodigal:002006;locus_tag=FGKEIJAI_00113;product=hypothetical protein
NZ_SACP01000010.1	Prodigal:002006	CDS	119134	120156	.	-	0	ID=FGKEIJAI_00114;inference=ab initio prediction:Prodigal:002006,similar to AA sequence:UniProtKB:P62723;locus_tag=FGKEIJAI_00114;note=UPF0324 inner membrane protein YeiH;product=hypothetical protein
NZ_SACP01000010.1	Prodigal:002006	CDS	120238	120489	.	-	0	ID=FGKEIJAI_00115;inference=ab initio prediction:Prodigal:002006;locus_tag=FGKEIJAI_00115;product=hypothetical protein
NZ_SACP01000010.1	Prodigal:002006	CDS	120711	122885	.	+	0	ID=FGKEIJAI_00116;eC_number=1.8.1.8;Name=dsbD;gene=dsbD;inference=ab initio prediction:Prodigal:002006,protein motif:HAMAP:MF_00399;locus_tag=FGKEIJAI_00116;product=Thiol:disulfide interchange protein DsbD
NZ_SACP01000010.1	Prodigal:002006	CDS	122893	124119	.	+	0	ID=FGKEIJAI_00117;Name=entS;db_xref=COG:COG0477;gene=entS;inference=ab initio prediction:Prodigal:002006,similar to AA sequence:UniProtKB:P24077;locus_tag=FGKEIJAI_00117;product=Enterobactin exporter EntS
NZ_SACP01000010.1	Prodigal:002006	CDS	124436	124825	.	-	0	ID=FGKEIJAI_00118;inference=ab initio prediction:Prodigal:002006;locus_tag=FGKEIJAI_00118;product=hypothetical protein
NZ_SACP01000010.1	Prodigal:002006	CDS	124901	126283	.	-	0	ID=FGKEIJAI_00119;inference=ab initio prediction:Prodigal:002006;locus_tag=FGKEIJAI_00119;product=hypothetical protein
NZ_SACP01000010.1	Prodigal:002006	CDS	126404	126922	.	+	0	ID=FGKEIJAI_00120;Name=recX;gene=recX;inference=ab initio prediction:Prodigal:002006,protein motif:HAMAP:MF_01114;locus_tag=FGKEIJAI_00120;product=Regulatory protein RecX
NZ_SACP01000010.1	Prodigal:002006	CDS	126993	127421	.	+	0	ID=FGKEIJAI_00121;eC_number=1.11.1.15;Name=osmC;db_xref=COG:COG1764;gene=osmC;inference=ab initio prediction:Prodigal:002006,similar to AA sequence:UniProtKB:P0C0L2;locus_tag=FGKEIJAI_00121;product=Peroxiredoxin OsmC
NZ_SACP01000010.1	Prodigal:002006	CDS	127545	128375	.	-	0	ID=FGKEIJAI_00122;db_xref=COG:COG2513;inference=ab initio prediction:Prodigal:002006,similar to AA sequence:UniProtKB:P9WLN9;locus_tag=FGKEIJAI_00122;product=putative protein
NZ_SACP01000010.1	Prodigal:002006	CDS	128398	129375	.	-	0	ID=FGKEIJAI_00123;eC_number=1.8.5.7;Name=yqjG;db_xref=COG:COG0435;gene=yqjG;inference=ab initio prediction:Prodigal:002006,similar to AA sequence:UniProtKB:P42620;locus_tag=FGKEIJAI_00123;product=Glutathionyl-hydroquinone reductase YqjG
NZ_SACP01000010.1	Prodigal:002006	CDS	129461	130384	.	-	0	ID=FGKEIJAI_00124;inference=ab initio prediction:Prodigal:002006;locus_tag=FGKEIJAI_00124;product=hypothetical protein
NZ_SACP01000010.1	Prodigal:002006	CDS	130487	131005	.	+	0	ID=FGKEIJAI_00125;inference=ab initio prediction:Prodigal:002006;locus_tag=FGKEIJAI_00125;product=hypothetical protein
NZ_SACP01000010.1	Prodigal:002006	CDS	131002	131745	.	+	0	ID=FGKEIJAI_00126;inference=ab initio prediction:Prodigal:002006;locus_tag=FGKEIJAI_00126;product=hypothetical protein
NZ_SACP01000010.1	Prodigal:002006	CDS	131946	132290	.	-	0	ID=FGKEIJAI_00127;inference=ab initio prediction:Prodigal:002006;locus_tag=FGKEIJAI_00127;product=hypothetical protein
NZ_SACP01000010.1	Prodigal:002006	CDS	132433	133206	.	+	0	ID=FGKEIJAI_00128;eC_number=4.2.1.17;Name=echA8;db_xref=COG:COG1024;gene=echA8;inference=ab initio prediction:Prodigal:002006,similar to AA sequence:UniProtKB:P9WNN9;locus_tag=FGKEIJAI_00128;product=putative enoyl-CoA hydratase echA8
NZ_SACP01000010.1	Prodigal:002006	CDS	133206	134162	.	+	0	ID=FGKEIJAI_00129;eC_number=4.3.1.16;Name=thadh;gene=thadh;inference=ab initio prediction:Prodigal:002006,similar to AA sequence:UniProtKB:A4F2N8;locus_tag=FGKEIJAI_00129;product=L-threo-3-hydroxyaspartate ammonia-lyase
NZ_SACP01000010.1	Prodigal:002006	CDS	134159	134677	.	+	0	ID=FGKEIJAI_00130;Name=proX;db_xref=COG:COG3760;gene=proX;inference=ab initio prediction:Prodigal:002006,similar to AA sequence:UniProtKB:Q9L4Q7;locus_tag=FGKEIJAI_00130;product=Prolyl-tRNA editing protein ProX
NZ_SACP01000010.1	Prodigal:002006	CDS	134802	135398	.	+	0	ID=FGKEIJAI_00131;inference=ab initio prediction:Prodigal:002006;locus_tag=FGKEIJAI_00131;product=hypothetical protein
NZ_SACP01000010.1	Prodigal:002006	CDS	135421	136116	.	+	0	ID=FGKEIJAI_00132;Name=ompR_1;gene=ompR_1;inference=ab initio prediction:Prodigal:002006,similar to AA sequence:UniProtKB:P0AA16;locus_tag=FGKEIJAI_00132;product=Transcriptional regulatory protein OmpR
NZ_SACP01000010.1	Prodigal:002006	CDS	136113	137378	.	+	0	ID=FGKEIJAI_00133;eC_number=2.7.13.3;Name=rstB;gene=rstB;inference=ab initio prediction:Prodigal:002006,similar to AA sequence:UniProtKB:P18392;locus_tag=FGKEIJAI_00133;product=Sensor protein RstB
NZ_SACP01000010.1	Prodigal:002006	CDS	137492	138031	.	-	0	ID=FGKEIJAI_00134;eC_number=1.11.1.15;inference=ab initio prediction:Prodigal:002006,similar to AA sequence:UniProtKB:P73728;locus_tag=FGKEIJAI_00134;product=Peroxiredoxin
NZ_SACP01000010.1	Prodigal:002006	CDS	138077	139561	.	-	0	ID=FGKEIJAI_00135;Name=hsrA_1;gene=hsrA_1;inference=ab initio prediction:Prodigal:002006,similar to AA sequence:UniProtKB:P31474;locus_tag=FGKEIJAI_00135;product=putative transport protein HsrA
NZ_SACP01000010.1	Prodigal:002006	CDS	139837	142812	.	+	0	ID=FGKEIJAI_00136;eC_number=2.7.13.3;Name=rcsC_1;gene=rcsC_1;inference=ab initio prediction:Prodigal:002006,protein motif:HAMAP:MF_00979;locus_tag=FGKEIJAI_00136;product=Sensor histidine kinase RcsC
NZ_SACP01000010.1	Prodigal:002006	CDS	142823	143380	.	+	0	ID=FGKEIJAI_00137;inference=ab initio prediction:Prodigal:002006;locus_tag=FGKEIJAI_00137;product=hypothetical protein
NZ_SACP01000010.1	Prodigal:002006	CDS	143361	146828	.	+	0	ID=FGKEIJAI_00138;eC_number=3.5.1.44;Name=cheB_1;gene=cheB_1;inference=ab initio prediction:Prodigal:002006,protein motif:HAMAP:MF_00099;locus_tag=FGKEIJAI_00138;product=Protein-glutamate methylesterase/protein-glutamine glutaminase
NZ_SACP01000010.1	Prodigal:002006	CDS	147393	147776	.	-	0	ID=FGKEIJAI_00139;inference=ab initio prediction:Prodigal:002006;locus_tag=FGKEIJAI_00139;product=hypothetical protein
NZ_SACP01000010.1	Prodigal:002006	CDS	147999	148919	.	-	0	ID=FGKEIJAI_00140;inference=ab initio prediction:Prodigal:002006;locus_tag=FGKEIJAI_00140;product=hypothetical protein
NZ_SACP01000010.1	Prodigal:002006	CDS	148986	149870	.	-	0	ID=FGKEIJAI_00141;Name=rhaS_1;gene=rhaS_1;inference=ab initio prediction:Prodigal:002006,protein motif:HAMAP:MF_01534;locus_tag=FGKEIJAI_00141;product=HTH-type transcriptional activator RhaS
NZ_SACP01000010.1	Prodigal:002006	CDS	150017	151192	.	+	0	ID=FGKEIJAI_00142;eC_number=1.14.13.2;Name=pobA;db_xref=COG:COG0654;gene=pobA;inference=ab initio prediction:Prodigal:002006,similar to AA sequence:UniProtKB:P20586;locus_tag=FGKEIJAI_00142;product=p-hydroxybenzoate hydroxylase
NZ_SACP01000010.1	Prodigal:002006	CDS	151219	152241	.	-	0	ID=FGKEIJAI_00143;inference=ab initio prediction:Prodigal:002006;locus_tag=FGKEIJAI_00143;product=hypothetical protein
NZ_SACP01000010.1	Prodigal:002006	CDS	152306	152482	.	-	0	ID=FGKEIJAI_00144;inference=ab initio prediction:Prodigal:002006;locus_tag=FGKEIJAI_00144;product=hypothetical protein
NZ_SACP01000010.1	Prodigal:002006	CDS	152722	153024	.	+	0	ID=FGKEIJAI_00145;inference=ab initio prediction:Prodigal:002006;locus_tag=FGKEIJAI_00145;product=hypothetical protein
NZ_SACP01000010.1	Prodigal:002006	CDS	153060	153431	.	-	0	ID=FGKEIJAI_00146;inference=ab initio prediction:Prodigal:002006;locus_tag=FGKEIJAI_00146;product=hypothetical protein
NZ_SACP01000010.1	Prodigal:002006	CDS	153431	153817	.	-	0	ID=FGKEIJAI_00147;inference=ab initio prediction:Prodigal:002006;locus_tag=FGKEIJAI_00147;product=hypothetical protein
NZ_SACP01000010.1	Prodigal:002006	CDS	153844	156987	.	-	0	ID=FGKEIJAI_00148;Name=czcA_1;gene=czcA_1;inference=ab initio prediction:Prodigal:002006,similar to AA sequence:UniProtKB:P13511;locus_tag=FGKEIJAI_00148;product=Cobalt-zinc-cadmium resistance protein CzcA
NZ_SACP01000010.1	Prodigal:002006	CDS	156992	158719	.	-	0	ID=FGKEIJAI_00149;Name=mdtA_1;gene=mdtA_1;inference=ab initio prediction:Prodigal:002006,protein motif:HAMAP:MF_01422;locus_tag=FGKEIJAI_00149;product=Multidrug resistance protein MdtA
NZ_SACP01000010.1	Prodigal:002006	CDS	158817	159260	.	-	0	ID=FGKEIJAI_00150;inference=ab initio prediction:Prodigal:002006;locus_tag=FGKEIJAI_00150;product=hypothetical protein
NZ_SACP01000010.1	Prodigal:002006	CDS	159368	159637	.	-	0	ID=FGKEIJAI_00151;inference=ab initio prediction:Prodigal:002006;locus_tag=FGKEIJAI_00151;product=hypothetical protein
NZ_SACP01000010.1	Prodigal:002006	CDS	159873	160286	.	-	0	ID=FGKEIJAI_00152;Name=zraR;db_xref=COG:COG2204;gene=zraR;inference=ab initio prediction:Prodigal:002006,similar to AA sequence:UniProtKB:P14375;locus_tag=FGKEIJAI_00152;product=Transcriptional regulatory protein ZraR
NZ_SACP01000010.1	Prodigal:002006	CDS	160283	161416	.	-	0	ID=FGKEIJAI_00153;inference=ab initio prediction:Prodigal:002006;locus_tag=FGKEIJAI_00153;product=hypothetical protein
NZ_SACP01000010.1	Prodigal:002006	CDS	161812	162132	.	-	0	ID=FGKEIJAI_00154;inference=ab initio prediction:Prodigal:002006,similar to AA sequence:UniProtKB:Q63F05;locus_tag=FGKEIJAI_00154;note=UPF0145 protein BCE33L0904;product=hypothetical protein
NZ_SACP01000010.1	Prodigal:002006	CDS	162173	162580	.	-	0	ID=FGKEIJAI_00155;inference=ab initio prediction:Prodigal:002006;locus_tag=FGKEIJAI_00155;product=hypothetical protein
NZ_SACP01000010.1	Prodigal:002006	CDS	162631	163737	.	-	0	ID=FGKEIJAI_00156;inference=ab initio prediction:Prodigal:002006;locus_tag=FGKEIJAI_00156;product=hypothetical protein
NZ_SACP01000010.1	Prodigal:002006	CDS	163765	164049	.	-	0	ID=FGKEIJAI_00157;inference=ab initio prediction:Prodigal:002006;locus_tag=FGKEIJAI_00157;product=hypothetical protein
NZ_SACP01000010.1	Prodigal:002006	CDS	164385	165278	.	-	0	ID=FGKEIJAI_00158;eC_number=4.2.2.-;Name=emtA;gene=emtA;inference=ab initio prediction:Prodigal:002006,protein motif:HAMAP:MF_01381;locus_tag=FGKEIJAI_00158;product=Endo-type membrane-bound lytic murein transglycosylase A
NZ_SACP01000010.1	Prodigal:002006	CDS	165491	166381	.	+	0	ID=FGKEIJAI_00159;eC_number=3.1.-.-;Name=dinG_1;gene=dinG_1;inference=ab initio prediction:Prodigal:002006,protein motif:HAMAP:MF_02206;locus_tag=FGKEIJAI_00159;product=3'-5' exonuclease DinG
NZ_SACP01000010.1	Prodigal:002006	CDS	166738	167085	.	-	0	ID=FGKEIJAI_00160;inference=ab initio prediction:Prodigal:002006;locus_tag=FGKEIJAI_00160;product=hypothetical protein
NZ_SACP01000010.1	Prodigal:002006	CDS	167297	168196	.	-	0	ID=FGKEIJAI_00161;Name=dmlR_1;gene=dmlR_1;inference=ab initio prediction:Prodigal:002006,similar to AA sequence:UniProtKB:P76250;locus_tag=FGKEIJAI_00161;product=HTH-type transcriptional regulator DmlR
NZ_SACP01000010.1	Prodigal:002006	CDS	168318	169310	.	-	0	ID=FGKEIJAI_00162;eC_number=1.8.1.9;Name=trxB;db_xref=COG:COG0492;gene=trxB;inference=ab initio prediction:Prodigal:002006,similar to AA sequence:UniProtKB:P0A9P4;locus_tag=FGKEIJAI_00162;product=Thioredoxin reductase
NZ_SACP01000010.1	Prodigal:002006	CDS	169347	170090	.	-	0	ID=FGKEIJAI_00163;inference=ab initio prediction:Prodigal:002006;locus_tag=FGKEIJAI_00163;product=hypothetical protein
NZ_SACP01000010.1	Prodigal:002006	CDS	170311	170781	.	+	0	ID=FGKEIJAI_00164;Name=lrp_1;db_xref=COG:COG1522;gene=lrp_1;inference=ab initio prediction:Prodigal:002006,similar to AA sequence:UniProtKB:P0ACJ0;locus_tag=FGKEIJAI_00164;product=Leucine-responsive regulatory protein
NZ_SACP01000010.1	Prodigal:002006	CDS	171108	171905	.	-	0	ID=FGKEIJAI_00165;eC_number=4.3.1.7;Name=eutC;gene=eutC;inference=ab initio prediction:Prodigal:002006,protein motif:HAMAP:MF_00601;locus_tag=FGKEIJAI_00165;product=Ethanolamine ammonia-lyase light chain
NZ_SACP01000010.1	Prodigal:002006	CDS	171902	173287	.	-	0	ID=FGKEIJAI_00166;eC_number=4.3.1.7;Name=eutB;db_xref=COG:COG4303;gene=eutB;inference=ab initio prediction:Prodigal:002006,similar to AA sequence:UniProtKB:P0AEJ6;locus_tag=FGKEIJAI_00166;product=Ethanolamine ammonia-lyase heavy chain
NZ_SACP01000010.1	Prodigal:002006	CDS	173312	174172	.	-	0	ID=FGKEIJAI_00167;inference=ab initio prediction:Prodigal:002006;locus_tag=FGKEIJAI_00167;product=hypothetical protein
NZ_SACP01000010.1	Prodigal:002006	CDS	174441	174659	.	+	0	ID=FGKEIJAI_00168;inference=ab initio prediction:Prodigal:002006;locus_tag=FGKEIJAI_00168;product=hypothetical protein
NZ_SACP01000010.1	Prodigal:002006	CDS	174852	175712	.	-	0	ID=FGKEIJAI_00169;eC_number=1.-.-.-;Name=ydaD;gene=ydaD;inference=ab initio prediction:Prodigal:002006,similar to AA sequence:UniProtKB:P80873;locus_tag=FGKEIJAI_00169;product=General stress protein 39
NZ_SACP01000010.1	Prodigal:002006	CDS	175744	176001	.	-	0	ID=FGKEIJAI_00170;inference=ab initio prediction:Prodigal:002006;locus_tag=FGKEIJAI_00170;product=hypothetical protein
NZ_SACP01000010.1	Prodigal:002006	CDS	176198	177250	.	-	0	ID=FGKEIJAI_00171;db_xref=COG:COG0596;inference=ab initio prediction:Prodigal:002006,similar to AA sequence:UniProtKB:P9WNH3;locus_tag=FGKEIJAI_00171;product=putative protein
NZ_SACP01000010.1	Prodigal:002006	CDS	177341	178147	.	-	0	ID=FGKEIJAI_00172;eC_number=4.2.1.150;Name=crt_1;db_xref=COG:COG1024;gene=crt_1;inference=ab initio prediction:Prodigal:002006,similar to AA sequence:UniProtKB:P52046;locus_tag=FGKEIJAI_00172;product=Short-chain-enoyl-CoA hydratase
NZ_SACP01000010.1	Prodigal:002006	CDS	178321	178671	.	+	0	ID=FGKEIJAI_00173;inference=ab initio prediction:Prodigal:002006;locus_tag=FGKEIJAI_00173;product=hypothetical protein
NZ_SACP01000010.1	Prodigal:002006	CDS	178902	180341	.	+	0	ID=FGKEIJAI_00174;inference=ab initio prediction:Prodigal:002006;locus_tag=FGKEIJAI_00174;product=hypothetical protein
NZ_SACP01000010.1	Prodigal:002006	CDS	180594	181121	.	+	0	ID=FGKEIJAI_00175;Name=pal_1;gene=pal_1;inference=ab initio prediction:Prodigal:002006,similar to AA sequence:UniProtKB:P0A3S8;locus_tag=FGKEIJAI_00175;product=Peptidoglycan-associated lipoprotein
NZ_SACP01000010.1	Prodigal:002006	CDS	181223	182062	.	+	0	ID=FGKEIJAI_00176;Name=cpoB_1;gene=cpoB_1;inference=ab initio prediction:Prodigal:002006,protein motif:HAMAP:MF_02066;locus_tag=FGKEIJAI_00176;product=Cell division coordinator CpoB
NZ_SACP01000010.1	Prodigal:002006	CDS	182070	183143	.	+	0	ID=FGKEIJAI_00177;eC_number=6.3.4.19;Name=tilS;gene=tilS;inference=ab initio prediction:Prodigal:002006,protein motif:HAMAP:MF_01161;locus_tag=FGKEIJAI_00177;product=tRNA(Ile)-lysidine synthase
NZ_SACP01000010.1	Prodigal:002006	CDS	183260	185182	.	+	0	ID=FGKEIJAI_00178;eC_number=3.4.24.-;Name=ftsH;gene=ftsH;inference=ab initio prediction:Prodigal:002006,similar to AA sequence:UniProtKB:B8H444;locus_tag=FGKEIJAI_00178;product=ATP-dependent zinc metalloprotease FtsH
NZ_SACP01000010.1	Prodigal:002006	CDS	185863	186372	.	-	0	ID=FGKEIJAI_00179;Name=yciE_1;db_xref=COG:COG3685;gene=yciE_1;inference=ab initio prediction:Prodigal:002006,similar to AA sequence:UniProtKB:P21363;locus_tag=FGKEIJAI_00179;product=Protein YciE
NZ_SACP01000010.1	Prodigal:002006	CDS	186574	186789	.	-	0	ID=FGKEIJAI_00180;inference=ab initio prediction:Prodigal:002006;locus_tag=FGKEIJAI_00180;product=hypothetical protein
NZ_SACP01000010.1	Prodigal:002006	CDS	186827	187417	.	-	0	ID=FGKEIJAI_00181;inference=ab initio prediction:Prodigal:002006;locus_tag=FGKEIJAI_00181;product=hypothetical protein
NZ_SACP01000010.1	Prodigal:002006	CDS	187426	188595	.	-	0	ID=FGKEIJAI_00182;eC_number=1.2.98.1;Name=fdm;gene=fdm;inference=ab initio prediction:Prodigal:002006,similar to AA sequence:UniProtKB:Q52078;locus_tag=FGKEIJAI_00182;product=Formaldehyde dismutase
NZ_SACP01000010.1	Prodigal:002006	CDS	188967	189371	.	+	0	ID=FGKEIJAI_00183;inference=ab initio prediction:Prodigal:002006;locus_tag=FGKEIJAI_00183;product=hypothetical protein
NZ_SACP01000010.1	Prodigal:002006	CDS	189482	190729	.	+	0	ID=FGKEIJAI_00184;eC_number=4.99.1.12;Name=larC;gene=larC;inference=ab initio prediction:Prodigal:002006,similar to AA sequence:UniProtKB:F9UST1;locus_tag=FGKEIJAI_00184;product=Pyridinium-3%2C5-bisthiocarboxylic acid mononucleotide nickel insertion protein
NZ_SACP01000010.1	Prodigal:002006	CDS	190726	191544	.	+	0	ID=FGKEIJAI_00185;inference=ab initio prediction:Prodigal:002006;locus_tag=FGKEIJAI_00185;product=hypothetical protein
NZ_SACP01000010.1	Prodigal:002006	CDS	191541	192227	.	+	0	ID=FGKEIJAI_00186;eC_number=2.5.1.143;Name=larB;db_xref=COG:COG1691;gene=larB;inference=ab initio prediction:Prodigal:002006,similar to AA sequence:UniProtKB:F9UST0;locus_tag=FGKEIJAI_00186;product=Pyridinium-3%2C5-biscarboxylic acid mononucleotide synthase
NZ_SACP01000010.1	Prodigal:002006	CDS	192238	193359	.	+	0	ID=FGKEIJAI_00187;inference=ab initio prediction:Prodigal:002006;locus_tag=FGKEIJAI_00187;product=hypothetical protein
NZ_SACP01000010.1	Prodigal:002006	CDS	193519	195012	.	-	0	ID=FGKEIJAI_00188;eC_number=1.1.1.205;Name=guaB;db_xref=COG:COG0516;gene=guaB;inference=ab initio prediction:Prodigal:002006,similar to AA sequence:UniProtKB:P0C0H6;locus_tag=FGKEIJAI_00188;product=Inosine-5'-monophosphate dehydrogenase
NZ_SACP01000010.1	Prodigal:002006	CDS	195300	195701	.	+	0	ID=FGKEIJAI_00189;inference=ab initio prediction:Prodigal:002006;locus_tag=FGKEIJAI_00189;product=hypothetical protein
NZ_SACP01000010.1	Prodigal:002006	CDS	195698	195949	.	+	0	ID=FGKEIJAI_00190;inference=ab initio prediction:Prodigal:002006;locus_tag=FGKEIJAI_00190;product=hypothetical protein
NZ_SACP01000010.1	Prodigal:002006	CDS	196188	197765	.	-	0	ID=FGKEIJAI_00191;eC_number=2.3.2.2;Name=ywrD;db_xref=COG:COG0405;gene=ywrD;inference=ab initio prediction:Prodigal:002006,similar to AA sequence:UniProtKB:O05218;locus_tag=FGKEIJAI_00191;product=Glutathione hydrolase-like YwrD proenzyme
NZ_SACP01000010.1	Prodigal:002006	CDS	198011	199369	.	+	0	ID=FGKEIJAI_00192;Name=pcaK_1;db_xref=COG:COG0477;gene=pcaK_1;inference=ab initio prediction:Prodigal:002006,similar to AA sequence:UniProtKB:Q51955;locus_tag=FGKEIJAI_00192;product=4-hydroxybenzoate transporter PcaK
NZ_SACP01000010.1	Prodigal:002006	CDS	199472	199873	.	+	0	ID=FGKEIJAI_00193;inference=ab initio prediction:Prodigal:002006,similar to AA sequence:UniProtKB:P0AF80;locus_tag=FGKEIJAI_00193;note=UPF0719 inner membrane protein YjfL;product=hypothetical protein
NZ_SACP01000010.1	Prodigal:002006	CDS	199887	200516	.	+	0	ID=FGKEIJAI_00194;inference=ab initio prediction:Prodigal:002006;locus_tag=FGKEIJAI_00194;product=hypothetical protein
NZ_SACP01000010.1	Prodigal:002006	CDS	200516	201670	.	+	0	ID=FGKEIJAI_00195;eC_number=6.3.1.-;Name=ygiC;db_xref=COG:COG0754;gene=ygiC;inference=ab initio prediction:Prodigal:002006,similar to AA sequence:UniProtKB:P0ADT5;locus_tag=FGKEIJAI_00195;product=Putative acid--amine ligase YgiC
NZ_SACP01000010.1	Prodigal:002006	CDS	201667	202164	.	+	0	ID=FGKEIJAI_00196;inference=ab initio prediction:Prodigal:002006;locus_tag=FGKEIJAI_00196;product=hypothetical protein
NZ_SACP01000010.1	Prodigal:002006	CDS	202197	203768	.	+	0	ID=FGKEIJAI_00197;inference=ab initio prediction:Prodigal:002006;locus_tag=FGKEIJAI_00197;product=hypothetical protein
NZ_SACP01000010.1	Prodigal:002006	CDS	203765	204136	.	+	0	ID=FGKEIJAI_00198;inference=ab initio prediction:Prodigal:002006;locus_tag=FGKEIJAI_00198;product=hypothetical protein
NZ_SACP01000010.1	Prodigal:002006	CDS	204241	205341	.	+	0	ID=FGKEIJAI_00199;inference=ab initio prediction:Prodigal:002006;locus_tag=FGKEIJAI_00199;product=hypothetical protein
NZ_SACP01000010.1	Prodigal:002006	CDS	205302	206150	.	+	0	ID=FGKEIJAI_00200;inference=ab initio prediction:Prodigal:002006;locus_tag=FGKEIJAI_00200;product=hypothetical protein
NZ_SACP01000010.1	Prodigal:002006	CDS	206174	206638	.	+	0	ID=FGKEIJAI_00201;inference=ab initio prediction:Prodigal:002006;locus_tag=FGKEIJAI_00201;product=hypothetical protein
NZ_SACP01000110.1	Prodigal:002006	CDS	81	332	.	+	0	ID=FGKEIJAI_00202;eC_number=2.6.1.2;Name=alaC_1;db_xref=COG:COG0436;gene=alaC_1;inference=ab initio prediction:Prodigal:002006,similar to AA sequence:UniProtKB:P77434;locus_tag=FGKEIJAI_00202;product=Glutamate-pyruvate aminotransferase AlaC
NZ_SACP01000114.1	Prodigal:002006	CDS	354	512	.	-	0	ID=FGKEIJAI_00203;eC_number=5.4.2.2;Name=algC_1;db_xref=COG:COG1109;gene=algC_1;inference=ab initio prediction:Prodigal:002006,similar to AA sequence:UniProtKB:P26276;locus_tag=FGKEIJAI_00203;product=Phosphomannomutase/phosphoglucomutase
NZ_SACP01000011.1	Prodigal:002006	CDS	577	1176	.	+	0	ID=FGKEIJAI_00204;Name=ypmQ;db_xref=COG:COG1999;gene=ypmQ;inference=ab initio prediction:Prodigal:002006,similar to AA sequence:UniProtKB:P54178;locus_tag=FGKEIJAI_00204;product=SCO1 protein 
NZ_SACP01000011.1	Prodigal:002006	CDS	1180	2163	.	-	0	ID=FGKEIJAI_00205;inference=ab initio prediction:Prodigal:002006;locus_tag=FGKEIJAI_00205;product=hypothetical protein
NZ_SACP01000011.1	Prodigal:002006	CDS	2567	4261	.	-	0	ID=FGKEIJAI_00206;eC_number=3.5.4.2;Name=adeC;gene=adeC;inference=ab initio prediction:Prodigal:002006,similar to AA sequence:UniProtKB:P39761;locus_tag=FGKEIJAI_00206;product=Adenine deaminase
NZ_SACP01000011.1	Prodigal:002006	CDS	4339	5157	.	-	0	ID=FGKEIJAI_00207;eC_number=1.3.1.9;Name=fabI_1;db_xref=COG:COG0623;gene=fabI_1;inference=ab initio prediction:Prodigal:002006,similar to AA sequence:UniProtKB:P0AEK4;locus_tag=FGKEIJAI_00207;product=Enoyl-[acyl-carrier-protein] reductase [NADH] FabI
NZ_SACP01000011.1	Prodigal:002006	CDS	5247	6473	.	-	0	ID=FGKEIJAI_00208;eC_number=2.3.1.41;Name=fabB_1;gene=fabB_1;inference=ab initio prediction:Prodigal:002006,similar to AA sequence:UniProtKB:Q02K94;locus_tag=FGKEIJAI_00208;product=3-oxoacyl-[acyl-carrier-protein] synthase 1
NZ_SACP01000011.1	Prodigal:002006	CDS	6595	7146	.	-	0	ID=FGKEIJAI_00209;eC_number=4.2.1.59;Name=fabA;db_xref=COG:COG0764;gene=fabA;inference=ab initio prediction:Prodigal:002006,similar to AA sequence:UniProtKB:O33877;locus_tag=FGKEIJAI_00209;product=3-hydroxydecanoyl-[acyl-carrier-protein] dehydratase
NZ_SACP01000011.1	Prodigal:002006	CDS	7442	7936	.	+	0	ID=FGKEIJAI_00210;inference=ab initio prediction:Prodigal:002006;locus_tag=FGKEIJAI_00210;product=hypothetical protein
NZ_SACP01000011.1	Prodigal:002006	CDS	8055	8591	.	-	0	ID=FGKEIJAI_00211;inference=ab initio prediction:Prodigal:002006;locus_tag=FGKEIJAI_00211;product=hypothetical protein
NZ_SACP01000011.1	Prodigal:002006	CDS	8808	9812	.	+	0	ID=FGKEIJAI_00212;eC_number=1.1.1.29;inference=ab initio prediction:Prodigal:002006,similar to AA sequence:UniProtKB:P36234;locus_tag=FGKEIJAI_00212;product=Glycerate dehydrogenase
NZ_SACP01000011.1	Prodigal:002006	CDS	9830	10984	.	-	0	ID=FGKEIJAI_00213;inference=ab initio prediction:Prodigal:002006;locus_tag=FGKEIJAI_00213;product=hypothetical protein
NZ_SACP01000011.1	Prodigal:002006	CDS	10993	12843	.	-	0	ID=FGKEIJAI_00214;inference=ab initio prediction:Prodigal:002006;locus_tag=FGKEIJAI_00214;product=hypothetical protein
NZ_SACP01000011.1	Prodigal:002006	CDS	13011	14510	.	+	0	ID=FGKEIJAI_00215;eC_number=2.4.2.59;Name=thi4_1;gene=thi4_1;inference=ab initio prediction:Prodigal:002006,protein motif:HAMAP:MF_00304;locus_tag=FGKEIJAI_00215;product=Thiamine thiazole synthase
NZ_SACP01000011.1	Prodigal:002006	CDS	14870	15910	.	+	0	ID=FGKEIJAI_00216;eC_number=2.3.1.46;Name=metXA_1;gene=metXA_1;inference=ab initio prediction:Prodigal:002006,protein motif:HAMAP:MF_00296;locus_tag=FGKEIJAI_00216;product=Homoserine O-acetyltransferase
NZ_SACP01000011.1	Prodigal:002006	CDS	15939	16256	.	-	0	ID=FGKEIJAI_00217;inference=ab initio prediction:Prodigal:002006;locus_tag=FGKEIJAI_00217;product=hypothetical protein
NZ_SACP01000011.1	Prodigal:002006	CDS	16260	17600	.	-	0	ID=FGKEIJAI_00218;inference=ab initio prediction:Prodigal:002006;locus_tag=FGKEIJAI_00218;product=hypothetical protein
NZ_SACP01000011.1	Prodigal:002006	CDS	17767	19113	.	-	0	ID=FGKEIJAI_00219;Name=citN;db_xref=COG:COG2851;gene=citN;inference=ab initio prediction:Prodigal:002006,similar to AA sequence:UniProtKB:P42308;locus_tag=FGKEIJAI_00219;product=Citrate transporter
NZ_SACP01000011.1	Prodigal:002006	CDS	19211	20113	.	+	0	ID=FGKEIJAI_00220;Name=gltC_1;gene=gltC_1;inference=ab initio prediction:Prodigal:002006,similar to AA sequence:UniProtKB:P20668;locus_tag=FGKEIJAI_00220;product=HTH-type transcriptional regulator GltC
NZ_SACP01000011.1	Prodigal:002006	CDS	20177	20488	.	-	0	ID=FGKEIJAI_00221;Name=ybaQ;db_xref=COG:COG3093;gene=ybaQ;inference=ab initio prediction:Prodigal:002006,similar to AA sequence:UniProtKB:P0A9T6;locus_tag=FGKEIJAI_00221;product=putative HTH-type transcriptional regulator YbaQ
NZ_SACP01000011.1	Prodigal:002006	CDS	20500	20778	.	-	0	ID=FGKEIJAI_00222;eC_number=3.1.-.-;Name=higB_1;gene=higB_1;inference=ab initio prediction:Prodigal:002006,similar to AA sequence:UniProtKB:Q7A225;locus_tag=FGKEIJAI_00222;product=Endoribonuclease HigB
NZ_SACP01000011.1	Prodigal:002006	CDS	20945	21115	.	-	0	ID=FGKEIJAI_00223;inference=ab initio prediction:Prodigal:002006;locus_tag=FGKEIJAI_00223;product=hypothetical protein
NZ_SACP01000011.1	Prodigal:002006	CDS	21140	22378	.	-	0	ID=FGKEIJAI_00224;Name=mdtA_2;gene=mdtA_2;inference=ab initio prediction:Prodigal:002006,similar to AA sequence:UniProtKB:P76397;locus_tag=FGKEIJAI_00224;product=Multidrug resistance protein MdtA
NZ_SACP01000011.1	Prodigal:002006	CDS	22536	25670	.	+	0	ID=FGKEIJAI_00225;Name=bepE_1;gene=bepE_1;inference=ab initio prediction:Prodigal:002006,similar to AA sequence:UniProtKB:Q8G2M6;locus_tag=FGKEIJAI_00225;product=Efflux pump membrane transporter BepE
NZ_SACP01000011.1	Prodigal:002006	CDS	27058	27369	.	+	0	ID=FGKEIJAI_00226;inference=ab initio prediction:Prodigal:002006;locus_tag=FGKEIJAI_00226;product=hypothetical protein
NZ_SACP01000011.1	Prodigal:002006	CDS	27563	28900	.	+	0	ID=FGKEIJAI_00227;Name=eltP;gene=eltP;inference=ab initio prediction:Prodigal:002006,similar to AA sequence:UniProtKB:A0QXD9;locus_tag=FGKEIJAI_00227;product=Erythritol/L-threitol-binding protein
NZ_SACP01000011.1	Prodigal:002006	CDS	28911	29849	.	+	0	ID=FGKEIJAI_00228;Name=melD;db_xref=COG:COG1175;gene=melD;inference=ab initio prediction:Prodigal:002006,similar to AA sequence:UniProtKB:O34706;locus_tag=FGKEIJAI_00228;product=Melibiose/raffinose/stachyose import permease protein MelD
NZ_SACP01000011.1	Prodigal:002006	CDS	29846	30667	.	+	0	ID=FGKEIJAI_00229;Name=sugB_1;db_xref=COG:COG0395;gene=sugB_1;inference=ab initio prediction:Prodigal:002006,similar to AA sequence:UniProtKB:P9WG01;locus_tag=FGKEIJAI_00229;product=Trehalose transport system permease protein SugB
NZ_SACP01000011.1	Prodigal:002006	CDS	30826	32451	.	+	0	ID=FGKEIJAI_00230;eC_number=6.2.1.1;Name=acsA_1;db_xref=COG:COG0365;gene=acsA_1;inference=ab initio prediction:Prodigal:002006,similar to AA sequence:UniProtKB:P39062;locus_tag=FGKEIJAI_00230;product=Acetyl-coenzyme A synthetase
NZ_SACP01000011.1	Prodigal:002006	CDS	32448	33107	.	+	0	ID=FGKEIJAI_00231;inference=ab initio prediction:Prodigal:002006;locus_tag=FGKEIJAI_00231;product=hypothetical protein
NZ_SACP01000011.1	Prodigal:002006	CDS	33429	34328	.	-	0	ID=FGKEIJAI_00232;inference=ab initio prediction:Prodigal:002006;locus_tag=FGKEIJAI_00232;product=hypothetical protein
NZ_SACP01000011.1	Prodigal:002006	CDS	34757	36142	.	-	0	ID=FGKEIJAI_00233;inference=ab initio prediction:Prodigal:002006;locus_tag=FGKEIJAI_00233;product=hypothetical protein
NZ_SACP01000011.1	Prodigal:002006	CDS	36517	38037	.	+	0	ID=FGKEIJAI_00234;eC_number=3.4.21.107;Name=degP_1;db_xref=COG:COG0265;gene=degP_1;inference=ab initio prediction:Prodigal:002006,similar to AA sequence:UniProtKB:P0C0V0;locus_tag=FGKEIJAI_00234;product=Periplasmic serine endoprotease DegP
NZ_SACP01000011.1	Prodigal:002006	CDS	38528	38770	.	+	0	ID=FGKEIJAI_00235;inference=ab initio prediction:Prodigal:002006;locus_tag=FGKEIJAI_00235;product=hypothetical protein
NZ_SACP01000011.1	Prodigal:002006	CDS	39045	39995	.	-	0	ID=FGKEIJAI_00236;inference=ab initio prediction:Prodigal:002006;locus_tag=FGKEIJAI_00236;product=hypothetical protein
NZ_SACP01000011.1	Prodigal:002006	CDS	40289	40783	.	+	0	ID=FGKEIJAI_00237;inference=ab initio prediction:Prodigal:002006;locus_tag=FGKEIJAI_00237;product=hypothetical protein
NZ_SACP01000011.1	Prodigal:002006	CDS	40794	41681	.	+	0	ID=FGKEIJAI_00238;eC_number=2.5.1.55;Name=kdsA;db_xref=COG:COG2877;gene=kdsA;inference=ab initio prediction:Prodigal:002006,similar to AA sequence:UniProtKB:Q8YHF1;locus_tag=FGKEIJAI_00238;product=2-dehydro-3-deoxyphosphooctonate aldolase
NZ_SACP01000011.1	Prodigal:002006	CDS	41716	42897	.	+	0	ID=FGKEIJAI_00239;Name=ynfM_1;gene=ynfM_1;inference=ab initio prediction:Prodigal:002006,similar to AA sequence:UniProtKB:P43531;locus_tag=FGKEIJAI_00239;product=Inner membrane transport protein YnfM
NZ_SACP01000011.1	Prodigal:002006	CDS	43079	43399	.	+	0	ID=FGKEIJAI_00240;inference=ab initio prediction:Prodigal:002006;locus_tag=FGKEIJAI_00240;product=hypothetical protein
NZ_SACP01000011.1	Prodigal:002006	CDS	43800	45764	.	+	0	ID=FGKEIJAI_00241;inference=ab initio prediction:Prodigal:002006;locus_tag=FGKEIJAI_00241;product=hypothetical protein
NZ_SACP01000011.1	Prodigal:002006	CDS	45930	46382	.	-	0	ID=FGKEIJAI_00242;eC_number=1.7.1.13;Name=queF;gene=queF;inference=ab initio prediction:Prodigal:002006,protein motif:HAMAP:MF_00818;locus_tag=FGKEIJAI_00242;product=NADPH-dependent 7-cyano-7-deazaguanine reductase
NZ_SACP01000011.1	Prodigal:002006	CDS	46737	48017	.	+	0	ID=FGKEIJAI_00243;eC_number=4.2.1.11;Name=eno;gene=eno;inference=ab initio prediction:Prodigal:002006,similar to AA sequence:UniProtKB:P33675;locus_tag=FGKEIJAI_00243;product=Enolase
NZ_SACP01000011.1	Prodigal:002006	CDS	48043	48963	.	-	0	ID=FGKEIJAI_00244;inference=ab initio prediction:Prodigal:002006;locus_tag=FGKEIJAI_00244;product=hypothetical protein
NZ_SACP01000011.1	Prodigal:002006	CDS	49127	49990	.	+	0	ID=FGKEIJAI_00245;Name=rhaS_2;gene=rhaS_2;inference=ab initio prediction:Prodigal:002006,protein motif:HAMAP:MF_01534;locus_tag=FGKEIJAI_00245;product=HTH-type transcriptional activator RhaS
NZ_SACP01000011.1	Prodigal:002006	CDS	50038	50349	.	+	0	ID=FGKEIJAI_00246;inference=ab initio prediction:Prodigal:002006;locus_tag=FGKEIJAI_00246;product=hypothetical protein
NZ_SACP01000011.1	Prodigal:002006	CDS	50484	51521	.	+	0	ID=FGKEIJAI_00247;eC_number=1.1.1.-;Name=acoA;db_xref=COG:COG1071;gene=acoA;inference=ab initio prediction:Prodigal:002006,similar to AA sequence:UniProtKB:P27745;locus_tag=FGKEIJAI_00247;product=Acetoin:2%2C6-dichlorophenolindophenol oxidoreductase subunit alpha
NZ_SACP01000011.1	Prodigal:002006	CDS	51563	53044	.	+	0	ID=FGKEIJAI_00248;eC_number=2.2.1.7;Name=dxs_1;gene=dxs_1;inference=ab initio prediction:Prodigal:002006,protein motif:HAMAP:MF_00315;locus_tag=FGKEIJAI_00248;product=1-deoxy-D-xylulose-5-phosphate synthase
NZ_SACP01000011.1	Prodigal:002006	CDS	53049	53330	.	+	0	ID=FGKEIJAI_00249;inference=ab initio prediction:Prodigal:002006;locus_tag=FGKEIJAI_00249;product=hypothetical protein
NZ_SACP01000011.1	Prodigal:002006	CDS	53342	53932	.	+	0	ID=FGKEIJAI_00250;inference=ab initio prediction:Prodigal:002006;locus_tag=FGKEIJAI_00250;product=hypothetical protein
NZ_SACP01000011.1	Prodigal:002006	CDS	53936	55417	.	+	0	ID=FGKEIJAI_00251;eC_number=2.3.1.12;Name=pdhC;gene=pdhC;inference=ab initio prediction:Prodigal:002006,similar to AA sequence:UniProtKB:P65636;locus_tag=FGKEIJAI_00251;product=Dihydrolipoyllysine-residue acetyltransferase component of pyruvate dehydrogenase complex
NZ_SACP01000011.1	Prodigal:002006	CDS	55527	56966	.	+	0	ID=FGKEIJAI_00252;eC_number=1.8.1.4;Name=lpdC;db_xref=COG:COG1249;gene=lpdC;inference=ab initio prediction:Prodigal:002006,similar to AA sequence:UniProtKB:P9WHH9;locus_tag=FGKEIJAI_00252;product=Dihydrolipoyl dehydrogenase
NZ_SACP01000011.1	Prodigal:002006	CDS	57146	57409	.	-	0	ID=FGKEIJAI_00253;inference=ab initio prediction:Prodigal:002006;locus_tag=FGKEIJAI_00253;product=hypothetical protein
NZ_SACP01000011.1	Prodigal:002006	CDS	57692	58168	.	+	0	ID=FGKEIJAI_00254;inference=ab initio prediction:Prodigal:002006;locus_tag=FGKEIJAI_00254;product=hypothetical protein
NZ_SACP01000011.1	Prodigal:002006	CDS	58187	60982	.	-	0	ID=FGKEIJAI_00255;inference=ab initio prediction:Prodigal:002006;locus_tag=FGKEIJAI_00255;product=hypothetical protein
NZ_SACP01000011.1	Prodigal:002006	CDS	61064	61924	.	-	0	ID=FGKEIJAI_00256;eC_number=2.7.1.19;Name=prkA;db_xref=COG:COG3954;gene=prkA;inference=ab initio prediction:Prodigal:002006,similar to AA sequence:UniProtKB:P12033;locus_tag=FGKEIJAI_00256;product=Phosphoribulokinase 1
NZ_SACP01000011.1	Prodigal:002006	CDS	62023	62871	.	-	0	ID=FGKEIJAI_00257;eC_number=3.1.3.11;Name=fbp;gene=fbp;inference=ab initio prediction:Prodigal:002006,protein motif:HAMAP:MF_01855;locus_tag=FGKEIJAI_00257;product=Fructose-1%2C6-bisphosphatase class 1
NZ_SACP01000011.1	Prodigal:002006	CDS	63004	63951	.	+	0	ID=FGKEIJAI_00258;Name=cmpR_1;db_xref=COG:COG0583;gene=cmpR_1;inference=ab initio prediction:Prodigal:002006,similar to AA sequence:UniProtKB:Q9F1R2;locus_tag=FGKEIJAI_00258;product=HTH-type transcriptional activator CmpR
NZ_SACP01000011.1	Prodigal:002006	CDS	63968	65869	.	-	0	ID=FGKEIJAI_00259;inference=ab initio prediction:Prodigal:002006;locus_tag=FGKEIJAI_00259;product=hypothetical protein
NZ_SACP01000011.1	Prodigal:002006	CDS	65922	66941	.	-	0	ID=FGKEIJAI_00260;eC_number=2.4.2.53;Name=arnC;gene=arnC;inference=ab initio prediction:Prodigal:002006,protein motif:HAMAP:MF_01164;locus_tag=FGKEIJAI_00260;product=Undecaprenyl-phosphate 4-deoxy-4-formamido-L-arabinose transferase
NZ_SACP01000011.1	Prodigal:002006	CDS	67292	68818	.	-	0	ID=FGKEIJAI_00261;eC_number=1.2.1.79;Name=gabD;db_xref=COG:COG1012;gene=gabD;inference=ab initio prediction:Prodigal:002006,similar to AA sequence:UniProtKB:P25526;locus_tag=FGKEIJAI_00261;product=Succinate-semialdehyde dehydrogenase [NADP(+)] GabD
NZ_SACP01000011.1	Prodigal:002006	CDS	68888	70195	.	-	0	ID=FGKEIJAI_00262;Name=ttdT;db_xref=COG:COG0471;gene=ttdT;inference=ab initio prediction:Prodigal:002006,similar to AA sequence:UniProtKB:P39414;locus_tag=FGKEIJAI_00262;product=L-tartrate/succinate antiporter
NZ_SACP01000011.1	Prodigal:002006	CDS	70376	71410	.	-	0	ID=FGKEIJAI_00263;eC_number=1.2.1.11;Name=asd2;db_xref=COG:COG0136;gene=asd2;inference=ab initio prediction:Prodigal:002006,similar to AA sequence:UniProtKB:P23247;locus_tag=FGKEIJAI_00263;product=Aspartate-semialdehyde dehydrogenase 2
NZ_SACP01000011.1	Prodigal:002006	CDS	71749	72483	.	-	0	ID=FGKEIJAI_00264;inference=ab initio prediction:Prodigal:002006;locus_tag=FGKEIJAI_00264;product=hypothetical protein
NZ_SACP01000011.1	Prodigal:002006	CDS	72638	73252	.	+	0	ID=FGKEIJAI_00265;inference=ab initio prediction:Prodigal:002006;locus_tag=FGKEIJAI_00265;product=hypothetical protein
NZ_SACP01000011.1	Prodigal:002006	CDS	73249	74250	.	+	0	ID=FGKEIJAI_00266;eC_number=3.6.3.-;Name=cmpC;gene=cmpC;inference=ab initio prediction:Prodigal:002006,similar to AA sequence:UniProtKB:Q55462;locus_tag=FGKEIJAI_00266;product=Bicarbonate transport ATP-binding protein CmpC
NZ_SACP01000011.1	Prodigal:002006	CDS	74571	75860	.	+	0	ID=FGKEIJAI_00267;Name=nrtA;gene=nrtA;inference=ab initio prediction:Prodigal:002006,similar to AA sequence:UniProtKB:P73452;locus_tag=FGKEIJAI_00267;product=Nitrate/nitrite binding protein NrtA
NZ_SACP01000011.1	Prodigal:002006	CDS	75860	76723	.	+	0	ID=FGKEIJAI_00268;Name=cmpB;gene=cmpB;inference=ab initio prediction:Prodigal:002006,similar to AA sequence:UniProtKB:Q55461;locus_tag=FGKEIJAI_00268;product=Bicarbonate transport system permease protein CmpB
NZ_SACP01000011.1	Prodigal:002006	CDS	76734	77528	.	+	0	ID=FGKEIJAI_00269;eC_number=7.3.2.4;Name=nrtD_1;db_xref=COG:COG1116;gene=nrtD_1;inference=ab initio prediction:Prodigal:002006,similar to AA sequence:UniProtKB:P38046;locus_tag=FGKEIJAI_00269;product=Nitrate import ATP-binding protein NrtD
NZ_SACP01000011.1	Prodigal:002006	CDS	77536	78753	.	+	0	ID=FGKEIJAI_00270;eC_number=1.7.1.4;Name=nasD;db_xref=COG:COG1251;gene=nasD;inference=ab initio prediction:Prodigal:002006,similar to AA sequence:UniProtKB:P42435;locus_tag=FGKEIJAI_00270;product=Nitrite reductase [NAD(P)H]
NZ_SACP01000011.1	Prodigal:002006	CDS	78765	80552	.	+	0	ID=FGKEIJAI_00271;eC_number=1.8.7.1;Name=sir;db_xref=COG:COG0155;gene=sir;inference=ab initio prediction:Prodigal:002006,similar to AA sequence:UniProtKB:P9WJ03;locus_tag=FGKEIJAI_00271;product=Sulfite reductase [ferredoxin]
NZ_SACP01000011.1	Prodigal:002006	CDS	80812	82419	.	+	0	ID=FGKEIJAI_00272;eC_number=7.-.-.-;Name=rsxB_1;gene=rsxB_1;inference=ab initio prediction:Prodigal:002006,protein motif:HAMAP:MF_00463;locus_tag=FGKEIJAI_00272;product=Ion-translocating oxidoreductase complex subunit B
NZ_SACP01000011.1	Prodigal:002006	CDS	82713	85394	.	+	0	ID=FGKEIJAI_00273;eC_number=1.7.-.-;Name=nasA_1;gene=nasA_1;inference=ab initio prediction:Prodigal:002006,similar to AA sequence:UniProtKB:Q06457;locus_tag=FGKEIJAI_00273;product=Nitrate reductase
NZ_SACP01000011.1	Prodigal:002006	CDS	85433	86890	.	+	0	ID=FGKEIJAI_00274;Name=cysG;db_xref=COG:COG0007;gene=cysG;inference=ab initio prediction:Prodigal:002006,similar to AA sequence:UniProtKB:P0AEA8;locus_tag=FGKEIJAI_00274;product=Siroheme synthase
NZ_SACP01000011.1	Prodigal:002006	CDS	87452	87658	.	+	0	ID=FGKEIJAI_00275;eC_number=2.3.1.28;Name=cat;db_xref=COG:COG0110;gene=cat;inference=ab initio prediction:Prodigal:002006,similar to AA sequence:UniProtKB:P26841;locus_tag=FGKEIJAI_00275;product=Chloramphenicol acetyltransferase
NZ_SACP01000011.1	Prodigal:002006	CDS	88611	89351	.	-	0	ID=FGKEIJAI_00276;inference=ab initio prediction:Prodigal:002006;locus_tag=FGKEIJAI_00276;product=hypothetical protein
NZ_SACP01000011.1	Prodigal:002006	CDS	89569	90945	.	-	0	ID=FGKEIJAI_00277;inference=ab initio prediction:Prodigal:002006;locus_tag=FGKEIJAI_00277;product=hypothetical protein
NZ_SACP01000011.1	Prodigal:002006	CDS	91132	92451	.	-	0	ID=FGKEIJAI_00278;inference=ab initio prediction:Prodigal:002006;locus_tag=FGKEIJAI_00278;product=hypothetical protein
NZ_SACP01000011.1	Prodigal:002006	CDS	92830	93597	.	+	0	ID=FGKEIJAI_00279;inference=ab initio prediction:Prodigal:002006;locus_tag=FGKEIJAI_00279;product=hypothetical protein
NZ_SACP01000011.1	Prodigal:002006	CDS	93821	95512	.	+	0	ID=FGKEIJAI_00280;inference=ab initio prediction:Prodigal:002006;locus_tag=FGKEIJAI_00280;product=hypothetical protein
NZ_SACP01000011.1	Prodigal:002006	CDS	95559	95927	.	-	0	ID=FGKEIJAI_00281;Name=hspQ;gene=hspQ;inference=ab initio prediction:Prodigal:002006,protein motif:HAMAP:MF_01194;locus_tag=FGKEIJAI_00281;product=Heat shock protein HspQ
NZ_SACP01000011.1	Prodigal:002006	CDS	96037	97104	.	-	0	ID=FGKEIJAI_00282;eC_number=4.1.3.24;Name=mcl;db_xref=COG:COG2301;gene=mcl;inference=ab initio prediction:Prodigal:002006,similar to AA sequence:UniProtKB:S5N020;locus_tag=FGKEIJAI_00282;product=Malyl-CoA/beta-methylmalyl-CoA/citramalyl-CoA lyase
NZ_SACP01000011.1	Aragorn:001002	tRNA	97535	97628	.	+	.	ID=FGKEIJAI_00283;inference=COORDINATES:profile:Aragorn:001002;locus_tag=FGKEIJAI_00283;product=tRNA-Glu(ctc)
NZ_SACP01000011.1	Prodigal:002006	CDS	98782	99381	.	-	0	ID=FGKEIJAI_00284;eC_number=3.5.1.110;Name=rutB_1;gene=rutB_1;inference=ab initio prediction:Prodigal:002006,protein motif:HAMAP:MF_00830;locus_tag=FGKEIJAI_00284;product=Peroxyureidoacrylate/ureidoacrylate amidohydrolase RutB
NZ_SACP01000011.1	Prodigal:002006	CDS	99434	100642	.	-	0	ID=FGKEIJAI_00285;eC_number=1.14.13.-;Name=ubiL_1;db_xref=COG:COG0654;gene=ubiL_1;inference=ab initio prediction:Prodigal:002006,similar to AA sequence:UniProtKB:Q2RMZ4;locus_tag=FGKEIJAI_00285;product=Ubiquinone hydroxylase UbiL
NZ_SACP01000011.1	Prodigal:002006	CDS	100796	101770	.	+	0	ID=FGKEIJAI_00286;eC_number=1.6.5.5;Name=qorA_1;db_xref=COG:COG0604;gene=qorA_1;inference=ab initio prediction:Prodigal:002006,similar to AA sequence:UniProtKB:P28304;locus_tag=FGKEIJAI_00286;product=Quinone oxidoreductase 1
NZ_SACP01000011.1	Prodigal:002006	CDS	102051	102683	.	+	0	ID=FGKEIJAI_00287;eC_number=3.5.1.19;Name=pncA;db_xref=COG:COG1335;gene=pncA;inference=ab initio prediction:Prodigal:002006,similar to AA sequence:UniProtKB:P21369;locus_tag=FGKEIJAI_00287;product=Nicotinamidase
NZ_SACP01000011.1	Prodigal:002006	CDS	102688	103341	.	-	0	ID=FGKEIJAI_00288;inference=ab initio prediction:Prodigal:002006;locus_tag=FGKEIJAI_00288;product=hypothetical protein
NZ_SACP01000011.1	Prodigal:002006	CDS	103463	103594	.	-	0	ID=FGKEIJAI_00289;inference=ab initio prediction:Prodigal:002006;locus_tag=FGKEIJAI_00289;product=hypothetical protein
NZ_SACP01000011.1	Prodigal:002006	CDS	103994	105310	.	-	0	ID=FGKEIJAI_00290;eC_number=2.8.4.4;Name=rimO;db_xref=COG:COG0621;gene=rimO;inference=ab initio prediction:Prodigal:002006,similar to AA sequence:UniProtKB:P0AEI4;locus_tag=FGKEIJAI_00290;product=Ribosomal protein S12 methylthiotransferase RimO
NZ_SACP01000011.1	Prodigal:002006	CDS	105504	107045	.	+	0	ID=FGKEIJAI_00291;eC_number=5.4.4.2;Name=menF;gene=menF;inference=ab initio prediction:Prodigal:002006,protein motif:HAMAP:MF_01935;locus_tag=FGKEIJAI_00291;product=Isochorismate synthase MenF
NZ_SACP01000011.1	Prodigal:002006	CDS	107042	107653	.	+	0	ID=FGKEIJAI_00292;eC_number=2.6.1.85;Name=pabA;db_xref=COG:COG0512;gene=pabA;inference=ab initio prediction:Prodigal:002006,similar to AA sequence:UniProtKB:P00903;locus_tag=FGKEIJAI_00292;product=Aminodeoxychorismate synthase component 2
NZ_SACP01000011.1	Prodigal:002006	CDS	107640	108482	.	+	0	ID=FGKEIJAI_00293;eC_number=4.1.3.38;Name=pabC;db_xref=COG:COG0115;gene=pabC;inference=ab initio prediction:Prodigal:002006,similar to AA sequence:UniProtKB:P28305;locus_tag=FGKEIJAI_00293;product=Aminodeoxychorismate lyase
NZ_SACP01000011.1	Prodigal:002006	CDS	108475	108882	.	+	0	ID=FGKEIJAI_00294;inference=ab initio prediction:Prodigal:002006;locus_tag=FGKEIJAI_00294;product=hypothetical protein
NZ_SACP01000011.1	Prodigal:002006	CDS	108890	109909	.	-	0	ID=FGKEIJAI_00295;inference=ab initio prediction:Prodigal:002006;locus_tag=FGKEIJAI_00295;product=hypothetical protein
NZ_SACP01000011.1	Prodigal:002006	CDS	110100	111416	.	+	0	ID=FGKEIJAI_00296;Name=oprP;db_xref=COG:COG3746;gene=oprP;inference=ab initio prediction:Prodigal:002006,similar to AA sequence:UniProtKB:P05695;locus_tag=FGKEIJAI_00296;product=Porin P
NZ_SACP01000011.1	Prodigal:002006	CDS	111592	113442	.	+	0	ID=FGKEIJAI_00297;inference=ab initio prediction:Prodigal:002006;locus_tag=FGKEIJAI_00297;product=hypothetical protein
NZ_SACP01000011.1	Prodigal:002006	CDS	113648	113926	.	+	0	ID=FGKEIJAI_00298;inference=ab initio prediction:Prodigal:002006;locus_tag=FGKEIJAI_00298;product=hypothetical protein
NZ_SACP01000011.1	Prodigal:002006	CDS	113981	115429	.	+	0	ID=FGKEIJAI_00299;Name=xylT;gene=xylT;inference=ab initio prediction:Prodigal:002006,similar to AA sequence:UniProtKB:O52733;locus_tag=FGKEIJAI_00299;product=D-xylose transporter
NZ_SACP01000011.1	Prodigal:002006	CDS	115451	116596	.	+	0	ID=FGKEIJAI_00300;eC_number=3.8.1.5;Name=dhmA_1;gene=dhmA_1;inference=ab initio prediction:Prodigal:002006,protein motif:HAMAP:MF_01230;locus_tag=FGKEIJAI_00300;product=Haloalkane dehalogenase
NZ_SACP01000011.1	Prodigal:002006	CDS	117134	118387	.	+	0	ID=FGKEIJAI_00301;eC_number=2.7.7.-;Name=fic_1;db_xref=COG:COG3177;gene=fic_1;inference=ab initio prediction:Prodigal:002006,similar to AA sequence:UniProtKB:Q8E9K5;locus_tag=FGKEIJAI_00301;product=Protein adenylyltransferase SoFic
NZ_SACP01000011.1	Prodigal:002006	CDS	118428	118586	.	+	0	ID=FGKEIJAI_00302;inference=ab initio prediction:Prodigal:002006;locus_tag=FGKEIJAI_00302;product=hypothetical protein
NZ_SACP01000011.1	Prodigal:002006	CDS	118586	119065	.	+	0	ID=FGKEIJAI_00303;eC_number=3.1.-.-;Name=yhaV_1;gene=yhaV_1;inference=ab initio prediction:Prodigal:002006,similar to AA sequence:UniProtKB:P64594;locus_tag=FGKEIJAI_00303;product=Ribonuclease toxin YhaV
NZ_SACP01000011.1	Prodigal:002006	CDS	119090	120265	.	-	0	ID=FGKEIJAI_00304;inference=ab initio prediction:Prodigal:002006;locus_tag=FGKEIJAI_00304;product=hypothetical protein
NZ_SACP01000011.1	Prodigal:002006	CDS	120262	121287	.	-	0	ID=FGKEIJAI_00305;Name=dppB_1;db_xref=COG:COG0601;gene=dppB_1;inference=ab initio prediction:Prodigal:002006,similar to AA sequence:UniProtKB:P0AEF8;locus_tag=FGKEIJAI_00305;product=Dipeptide transport system permease protein DppB
NZ_SACP01000011.1	Prodigal:002006	CDS	121284	123257	.	-	0	ID=FGKEIJAI_00306;Name=agpA;gene=agpA;inference=ab initio prediction:Prodigal:002006,similar to AA sequence:UniProtKB:Q9X4Y1;locus_tag=FGKEIJAI_00306;product=Periplasmic alpha-galactoside-binding protein
NZ_SACP01000011.1	Prodigal:002006	CDS	123254	124150	.	-	0	ID=FGKEIJAI_00307;inference=ab initio prediction:Prodigal:002006;locus_tag=FGKEIJAI_00307;product=hypothetical protein
NZ_SACP01000011.1	Prodigal:002006	CDS	124152	126029	.	-	0	ID=FGKEIJAI_00308;eC_number=7.4.2.10;Name=gsiA_1;db_xref=COG:COG1123;gene=gsiA_1;inference=ab initio prediction:Prodigal:002006,similar to AA sequence:UniProtKB:P75796;locus_tag=FGKEIJAI_00308;product=Glutathione import ATP-binding protein GsiA
NZ_SACP01000011.1	Prodigal:002006	CDS	126215	128077	.	-	0	ID=FGKEIJAI_00309;eC_number=2.4.1.227;Name=murG_1;gene=murG_1;inference=ab initio prediction:Prodigal:002006,protein motif:HAMAP:MF_00033;locus_tag=FGKEIJAI_00309;product=UDP-N-acetylglucosamine--N-acetylmuramyl-(pentapeptide) pyrophosphoryl-undecaprenol N-acetylglucosamine transferase
NZ_SACP01000011.1	Prodigal:002006	CDS	128297	129403	.	-	0	ID=FGKEIJAI_00310;eC_number=2.4.1.250;Name=mshA_1;gene=mshA_1;inference=ab initio prediction:Prodigal:002006,protein motif:HAMAP:MF_01695;locus_tag=FGKEIJAI_00310;product=D-inositol-3-phosphate glycosyltransferase
NZ_SACP01000011.1	Prodigal:002006	CDS	129400	130638	.	-	0	ID=FGKEIJAI_00311;eC_number=2.4.1.250;Name=mshA_2;gene=mshA_2;inference=ab initio prediction:Prodigal:002006,protein motif:HAMAP:MF_01695;locus_tag=FGKEIJAI_00311;product=D-inositol-3-phosphate glycosyltransferase
NZ_SACP01000011.1	Prodigal:002006	CDS	130650	131837	.	-	0	ID=FGKEIJAI_00312;inference=ab initio prediction:Prodigal:002006;locus_tag=FGKEIJAI_00312;product=hypothetical protein
NZ_SACP01000011.1	Prodigal:002006	CDS	132133	134271	.	+	0	ID=FGKEIJAI_00313;eC_number=2.7.13.3;Name=rcsC_2;gene=rcsC_2;inference=ab initio prediction:Prodigal:002006,protein motif:HAMAP:MF_00979;locus_tag=FGKEIJAI_00313;product=Sensor histidine kinase RcsC
NZ_SACP01000011.1	Prodigal:002006	CDS	134399	135139	.	+	0	ID=FGKEIJAI_00314;inference=ab initio prediction:Prodigal:002006;locus_tag=FGKEIJAI_00314;product=hypothetical protein
NZ_SACP01000011.1	Prodigal:002006	CDS	135177	135803	.	-	0	ID=FGKEIJAI_00315;inference=ab initio prediction:Prodigal:002006;locus_tag=FGKEIJAI_00315;product=hypothetical protein
NZ_SACP01000011.1	Prodigal:002006	CDS	135793	136314	.	-	0	ID=FGKEIJAI_00316;inference=ab initio prediction:Prodigal:002006;locus_tag=FGKEIJAI_00316;product=hypothetical protein
NZ_SACP01000011.1	Prodigal:002006	CDS	136706	137179	.	-	0	ID=FGKEIJAI_00317;Name=sulD;db_xref=COG:COG0801;gene=sulD;inference=ab initio prediction:Prodigal:002006,similar to AA sequence:UniProtKB:P59657;locus_tag=FGKEIJAI_00317;product=Bifunctional folate synthesis protein
NZ_SACP01000011.1	Prodigal:002006	CDS	137176	137538	.	-	0	ID=FGKEIJAI_00318;eC_number=4.1.2.25;Name=folB;db_xref=COG:COG1539;gene=folB;inference=ab initio prediction:Prodigal:002006,similar to AA sequence:UniProtKB:P56740;locus_tag=FGKEIJAI_00318;product=Dihydroneopterin aldolase
NZ_SACP01000011.1	Prodigal:002006	CDS	137535	138368	.	-	0	ID=FGKEIJAI_00319;eC_number=2.5.1.15;Name=folP;db_xref=COG:COG0294;gene=folP;inference=ab initio prediction:Prodigal:002006,similar to AA sequence:UniProtKB:P0AC13;locus_tag=FGKEIJAI_00319;product=Dihydropteroate synthase
NZ_SACP01000011.1	Prodigal:002006	CDS	138595	139392	.	+	0	ID=FGKEIJAI_00320;inference=ab initio prediction:Prodigal:002006;locus_tag=FGKEIJAI_00320;product=hypothetical protein
NZ_SACP01000011.1	Prodigal:002006	CDS	139410	139706	.	-	0	ID=FGKEIJAI_00321;inference=ab initio prediction:Prodigal:002006;locus_tag=FGKEIJAI_00321;product=hypothetical protein
NZ_SACP01000011.1	Prodigal:002006	CDS	140192	140563	.	-	0	ID=FGKEIJAI_00322;inference=ab initio prediction:Prodigal:002006;locus_tag=FGKEIJAI_00322;product=hypothetical protein
NZ_SACP01000011.1	Prodigal:002006	CDS	140544	141245	.	-	0	ID=FGKEIJAI_00323;inference=ab initio prediction:Prodigal:002006;locus_tag=FGKEIJAI_00323;product=hypothetical protein
NZ_SACP01000011.1	Prodigal:002006	CDS	141242	142378	.	-	0	ID=FGKEIJAI_00324;eC_number=1.21.98.4;Name=pqqE;db_xref=COG:COG0535;gene=pqqE;inference=ab initio prediction:Prodigal:002006,similar to AA sequence:UniProtKB:P71517;locus_tag=FGKEIJAI_00324;product=PqqA peptide cyclase
NZ_SACP01000011.1	Prodigal:002006	CDS	142395	142703	.	-	0	ID=FGKEIJAI_00325;Name=pqqCD_1;db_xref=COG:COG5424;gene=pqqCD_1;inference=ab initio prediction:Prodigal:002006,similar to AA sequence:UniProtKB:Q49150;locus_tag=FGKEIJAI_00325;product=Bifunctional coenzyme PQQ synthesis protein C/D
NZ_SACP01000011.1	Prodigal:002006	CDS	142700	143515	.	-	0	ID=FGKEIJAI_00326;Name=pqqCD_2;db_xref=COG:COG5424;gene=pqqCD_2;inference=ab initio prediction:Prodigal:002006,similar to AA sequence:UniProtKB:Q49150;locus_tag=FGKEIJAI_00326;product=Bifunctional coenzyme PQQ synthesis protein C/D
NZ_SACP01000011.1	Prodigal:002006	CDS	143628	144527	.	-	0	ID=FGKEIJAI_00327;Name=pqqB;db_xref=COG:COG1235;gene=pqqB;inference=ab initio prediction:Prodigal:002006,similar to AA sequence:UniProtKB:Q49149;locus_tag=FGKEIJAI_00327;product=Coenzyme PQQ synthesis protein B
NZ_SACP01000011.1	Prodigal:002006	CDS	144557	144646	.	-	0	ID=FGKEIJAI_00328;Name=pqqA_1;gene=pqqA_1;inference=ab initio prediction:Prodigal:002006,protein motif:HAMAP:MF_00656;locus_tag=FGKEIJAI_00328;product=Coenzyme PQQ synthesis protein A
NZ_SACP01000011.1	Prodigal:002006	CDS	144840	144929	.	-	0	ID=FGKEIJAI_00329;Name=pqqA_2;gene=pqqA_2;inference=ab initio prediction:Prodigal:002006,protein motif:HAMAP:MF_00656;locus_tag=FGKEIJAI_00329;product=Coenzyme PQQ synthesis protein A
NZ_SACP01000011.1	Prodigal:002006	CDS	145203	145844	.	-	0	ID=FGKEIJAI_00330;eC_number=2.3.1.89;Name=dapH_1;gene=dapH_1;inference=ab initio prediction:Prodigal:002006,protein motif:HAMAP:MF_01691;locus_tag=FGKEIJAI_00330;product=2%2C3%2C4%2C5-tetrahydropyridine-2%2C6-dicarboxylate N-acetyltransferase
NZ_SACP01000011.1	Prodigal:002006	CDS	145925	146269	.	-	0	ID=FGKEIJAI_00331;inference=ab initio prediction:Prodigal:002006;locus_tag=FGKEIJAI_00331;product=hypothetical protein
NZ_SACP01000011.1	Prodigal:002006	CDS	146536	147579	.	+	0	ID=FGKEIJAI_00332;inference=ab initio prediction:Prodigal:002006;locus_tag=FGKEIJAI_00332;product=hypothetical protein
NZ_SACP01000011.1	Prodigal:002006	CDS	147626	148519	.	+	0	ID=FGKEIJAI_00333;eC_number=1.5.1.-;Name=mtdB;gene=mtdB;inference=ab initio prediction:Prodigal:002006,similar to AA sequence:UniProtKB:O85012;locus_tag=FGKEIJAI_00333;product=NAD(P)-dependent methylenetetrahydromethanopterin dehydrogenase
NZ_SACP01000011.1	Prodigal:002006	CDS	148621	149811	.	+	0	ID=FGKEIJAI_00334;inference=ab initio prediction:Prodigal:002006;locus_tag=FGKEIJAI_00334;product=hypothetical protein
NZ_SACP01000011.1	Prodigal:002006	CDS	149808	150788	.	+	0	ID=FGKEIJAI_00335;eC_number=3.5.4.27;Name=mch_1;db_xref=COG:COG3252;gene=mch_1;inference=ab initio prediction:Prodigal:002006,similar to AA sequence:UniProtKB:O85014;locus_tag=FGKEIJAI_00335;product=Methenyltetrahydromethanopterin cyclohydrolase
NZ_SACP01000011.1	Prodigal:002006	CDS	150841	152430	.	+	0	ID=FGKEIJAI_00336;eC_number=2.7.-.-;Name=sasA_1;gene=sasA_1;inference=ab initio prediction:Prodigal:002006,protein motif:HAMAP:MF_01837;locus_tag=FGKEIJAI_00336;product=Adaptive-response sensory-kinase SasA
NZ_SACP01000011.1	Prodigal:002006	CDS	152481	153200	.	+	0	ID=FGKEIJAI_00337;Name=mprA;gene=mprA;inference=ab initio prediction:Prodigal:002006,similar to AA sequence:UniProtKB:Q7U0X4;locus_tag=FGKEIJAI_00337;product=Response regulator MprA
NZ_SACP01000011.1	Prodigal:002006	CDS	153497	154564	.	+	0	ID=FGKEIJAI_00338;Name=fhcB;db_xref=COG:COG1029;gene=fhcB;inference=ab initio prediction:Prodigal:002006,similar to AA sequence:UniProtKB:C5B138;locus_tag=FGKEIJAI_00338;product=Formyltransferase/hydrolase complex Fhc subunit B
NZ_SACP01000011.1	Prodigal:002006	CDS	154558	156189	.	+	0	ID=FGKEIJAI_00339;eC_number=3.5.1.-;Name=fhcA;db_xref=COG:COG1229;gene=fhcA;inference=ab initio prediction:Prodigal:002006,similar to AA sequence:UniProtKB:C5B137;locus_tag=FGKEIJAI_00339;product=Formyltransferase/hydrolase complex Fhc subunit A
NZ_SACP01000011.1	Prodigal:002006	CDS	156177	157121	.	+	0	ID=FGKEIJAI_00340;eC_number=2.3.1.101;Name=fhcD;db_xref=COG:COG2037;gene=fhcD;inference=ab initio prediction:Prodigal:002006,similar to AA sequence:UniProtKB:Q49118;locus_tag=FGKEIJAI_00340;product=Formyltransferase/hydrolase complex subunit D
NZ_SACP01000011.1	Prodigal:002006	CDS	157135	157932	.	+	0	ID=FGKEIJAI_00341;Name=fhcC;db_xref=COG:COG2218;gene=fhcC;inference=ab initio prediction:Prodigal:002006,similar to AA sequence:UniProtKB:C5B135;locus_tag=FGKEIJAI_00341;product=Formyltransferase/hydrolase complex Fhc subunit C
NZ_SACP01000011.1	Prodigal:002006	CDS	157929	158855	.	+	0	ID=FGKEIJAI_00342;inference=ab initio prediction:Prodigal:002006;locus_tag=FGKEIJAI_00342;product=hypothetical protein
NZ_SACP01000011.1	Prodigal:002006	CDS	158858	159748	.	+	0	ID=FGKEIJAI_00343;eC_number=2.4.2.52;Name=mdcB;gene=mdcB;inference=ab initio prediction:Prodigal:002006,protein motif:HAMAP:MF_01883;locus_tag=FGKEIJAI_00343;product=2-(5''-triphosphoribosyl)-3'-dephosphocoenzyme-A synthase
NZ_SACP01000011.1	Prodigal:002006	CDS	159962	160477	.	+	0	ID=FGKEIJAI_00344;eC_number=4.2.1.147;Name=fae_1;db_xref=COG:COG1795;gene=fae_1;inference=ab initio prediction:Prodigal:002006,similar to AA sequence:UniProtKB:Q9FA38;locus_tag=FGKEIJAI_00344;product=5%2C6%2C7%2C8-tetrahydromethanopterin hydro-lyase
NZ_SACP01000011.1	Prodigal:002006	CDS	160674	161387	.	-	0	ID=FGKEIJAI_00345;eC_number=5.3.1.16;Name=hisA_1;db_xref=COG:COG0106;gene=hisA_1;inference=ab initio prediction:Prodigal:002006,similar to AA sequence:UniProtKB:P10372;locus_tag=FGKEIJAI_00345;product=1-(5-phosphoribosyl)-5-[(5-phosphoribosylamino)methylideneamino] imidazole-4-carboxamide isomerase
NZ_SACP01000011.1	Prodigal:002006	CDS	161426	162490	.	+	0	ID=FGKEIJAI_00346;inference=ab initio prediction:Prodigal:002006;locus_tag=FGKEIJAI_00346;product=hypothetical protein
NZ_SACP01000011.1	Prodigal:002006	CDS	163037	164368	.	+	0	ID=FGKEIJAI_00347;inference=ab initio prediction:Prodigal:002006;locus_tag=FGKEIJAI_00347;product=hypothetical protein
NZ_SACP01000011.1	Prodigal:002006	CDS	164670	165368	.	-	0	ID=FGKEIJAI_00348;Name=kdpE;db_xref=COG:COG0745;gene=kdpE;inference=ab initio prediction:Prodigal:002006,similar to AA sequence:UniProtKB:P9WGN1;locus_tag=FGKEIJAI_00348;product=Transcriptional regulatory protein KdpE
NZ_SACP01000011.1	Prodigal:002006	CDS	165365	168073	.	-	0	ID=FGKEIJAI_00349;eC_number=2.7.13.3;Name=kdpD;db_xref=COG:COG2205;gene=kdpD;inference=ab initio prediction:Prodigal:002006,similar to AA sequence:UniProtKB:P21865;locus_tag=FGKEIJAI_00349;product=Sensor protein KdpD
NZ_SACP01000011.1	Prodigal:002006	CDS	168094	168699	.	-	0	ID=FGKEIJAI_00350;Name=kdpC;db_xref=COG:COG2156;gene=kdpC;inference=ab initio prediction:Prodigal:002006,similar to AA sequence:UniProtKB:P9WKF1;locus_tag=FGKEIJAI_00350;product=Potassium-transporting ATPase KdpC subunit
NZ_SACP01000011.1	Prodigal:002006	CDS	168980	171070	.	-	0	ID=FGKEIJAI_00351;eC_number=7.2.2.6;Name=kdpB;db_xref=COG:COG2216;gene=kdpB;inference=ab initio prediction:Prodigal:002006,similar to AA sequence:UniProtKB:P03960;locus_tag=FGKEIJAI_00351;product=Potassium-transporting ATPase ATP-binding subunit
NZ_SACP01000011.1	Prodigal:002006	CDS	171433	171618	.	-	0	ID=FGKEIJAI_00352;inference=ab initio prediction:Prodigal:002006;locus_tag=FGKEIJAI_00352;product=hypothetical protein
NZ_SACP01000011.1	Prodigal:002006	CDS	171621	173336	.	-	0	ID=FGKEIJAI_00353;Name=kdpA;db_xref=COG:COG2060;gene=kdpA;inference=ab initio prediction:Prodigal:002006,similar to AA sequence:UniProtKB:P03959;locus_tag=FGKEIJAI_00353;product=Potassium-transporting ATPase potassium-binding subunit
NZ_SACP01000011.1	Prodigal:002006	CDS	173374	173463	.	-	0	ID=FGKEIJAI_00354;inference=ab initio prediction:Prodigal:002006;locus_tag=FGKEIJAI_00354;product=hypothetical protein
NZ_SACP01000011.1	Prodigal:002006	CDS	173768	174367	.	-	0	ID=FGKEIJAI_00355;inference=ab initio prediction:Prodigal:002006;locus_tag=FGKEIJAI_00355;product=hypothetical protein
NZ_SACP01000011.1	Prodigal:002006	CDS	174364	174993	.	-	0	ID=FGKEIJAI_00356;eC_number=3.2.2.20;Name=tag;db_xref=COG:COG2818;gene=tag;inference=ab initio prediction:Prodigal:002006,similar to AA sequence:UniProtKB:P05100;locus_tag=FGKEIJAI_00356;product=DNA-3-methyladenine glycosylase 1
NZ_SACP01000011.1	Prodigal:002006	CDS	174994	175899	.	-	0	ID=FGKEIJAI_00357;inference=ab initio prediction:Prodigal:002006;locus_tag=FGKEIJAI_00357;product=hypothetical protein
NZ_SACP01000011.1	Prodigal:002006	CDS	175937	176848	.	+	0	ID=FGKEIJAI_00358;eC_number=2.5.1.75;Name=miaA;db_xref=COG:COG0324;gene=miaA;inference=ab initio prediction:Prodigal:002006,similar to AA sequence:UniProtKB:P16384;locus_tag=FGKEIJAI_00358;product=tRNA dimethylallyltransferase
NZ_SACP01000011.1	Prodigal:002006	CDS	176894	178531	.	-	0	ID=FGKEIJAI_00359;inference=ab initio prediction:Prodigal:002006;locus_tag=FGKEIJAI_00359;product=hypothetical protein
NZ_SACP01000011.1	Prodigal:002006	CDS	178782	179657	.	-	0	ID=FGKEIJAI_00360;eC_number=1.1.1.60;Name=glxR_1;db_xref=COG:COG2084;gene=glxR_1;inference=ab initio prediction:Prodigal:002006,similar to AA sequence:UniProtKB:P77161;locus_tag=FGKEIJAI_00360;product=2-hydroxy-3-oxopropionate reductase
NZ_SACP01000011.1	Prodigal:002006	CDS	179760	181109	.	-	0	ID=FGKEIJAI_00361;eC_number=2.7.-.-;Name=sasA_2;gene=sasA_2;inference=ab initio prediction:Prodigal:002006,protein motif:HAMAP:MF_01837;locus_tag=FGKEIJAI_00361;product=Adaptive-response sensory-kinase SasA
NZ_SACP01000011.1	Prodigal:002006	CDS	181106	181774	.	-	0	ID=FGKEIJAI_00362;Name=basR;gene=basR;inference=ab initio prediction:Prodigal:002006,similar to AA sequence:UniProtKB:P30843;locus_tag=FGKEIJAI_00362;product=Transcriptional regulatory protein BasR
NZ_SACP01000011.1	Prodigal:002006	CDS	181914	182585	.	+	0	ID=FGKEIJAI_00363;inference=ab initio prediction:Prodigal:002006;locus_tag=FGKEIJAI_00363;product=hypothetical protein
NZ_SACP01000011.1	Prodigal:002006	CDS	182859	184184	.	+	0	ID=FGKEIJAI_00364;eC_number=3.1.4.53;Name=cpdA_1;gene=cpdA_1;inference=ab initio prediction:Prodigal:002006,protein motif:HAMAP:MF_00905;locus_tag=FGKEIJAI_00364;product=3'%2C5'-cyclic adenosine monophosphate phosphodiesterase CpdA
NZ_SACP01000011.1	Prodigal:002006	CDS	184231	185502	.	+	0	ID=FGKEIJAI_00365;Name=arsB;db_xref=COG:COG1055;gene=arsB;inference=ab initio prediction:Prodigal:002006,similar to AA sequence:UniProtKB:P0AB93;locus_tag=FGKEIJAI_00365;product=Arsenical pump membrane protein
NZ_SACP01000011.1	Prodigal:002006	CDS	185522	186448	.	+	0	ID=FGKEIJAI_00366;inference=ab initio prediction:Prodigal:002006;locus_tag=FGKEIJAI_00366;product=hypothetical protein
NZ_SACP01000011.1	Prodigal:002006	CDS	186461	187246	.	-	0	ID=FGKEIJAI_00367;eC_number=1.1.1.-;Name=linX_1;gene=linX_1;inference=ab initio prediction:Prodigal:002006,similar to AA sequence:UniProtKB:D4Z260;locus_tag=FGKEIJAI_00367;product=2%2C5-dichloro-2%2C5-cyclohexadiene-1%2C4-diol dehydrogenase LinX
NZ_SACP01000011.1	Prodigal:002006	CDS	187333	188043	.	-	0	ID=FGKEIJAI_00368;Name=livF_1;db_xref=COG:COG0410;gene=livF_1;inference=ab initio prediction:Prodigal:002006,similar to AA sequence:UniProtKB:P22731;locus_tag=FGKEIJAI_00368;product=High-affinity branched-chain amino acid transport ATP-binding protein LivF
NZ_SACP01000011.1	Prodigal:002006	CDS	188046	188813	.	-	0	ID=FGKEIJAI_00369;Name=opuCA;db_xref=COG:COG1125;gene=opuCA;inference=ab initio prediction:Prodigal:002006,similar to AA sequence:UniProtKB:O34992;locus_tag=FGKEIJAI_00369;product=Glycine betaine/carnitine/choline transport ATP-binding protein OpuCA
NZ_SACP01000011.1	Prodigal:002006	CDS	188813	189835	.	-	0	ID=FGKEIJAI_00370;inference=ab initio prediction:Prodigal:002006;locus_tag=FGKEIJAI_00370;product=hypothetical protein
NZ_SACP01000011.1	Prodigal:002006	CDS	189837	190739	.	-	0	ID=FGKEIJAI_00371;Name=livH_1;db_xref=COG:COG0559;gene=livH_1;inference=ab initio prediction:Prodigal:002006,similar to AA sequence:UniProtKB:P0AEX7;locus_tag=FGKEIJAI_00371;product=High-affinity branched-chain amino acid transport system permease protein LivH
NZ_SACP01000011.1	Prodigal:002006	CDS	190807	192072	.	-	0	ID=FGKEIJAI_00372;Name=braC_1;db_xref=COG:COG0683;gene=braC_1;inference=ab initio prediction:Prodigal:002006,similar to AA sequence:UniProtKB:P21175;locus_tag=FGKEIJAI_00372;product=Leucine-%2C isoleucine-%2C valine-%2C threonine-%2C and alanine-binding protein
NZ_SACP01000011.1	Prodigal:002006	CDS	192186	193178	.	-	0	ID=FGKEIJAI_00373;eC_number=3.1.1.1;Name=nlhH_1;db_xref=COG:COG0657;gene=nlhH_1;inference=ab initio prediction:Prodigal:002006,similar to AA sequence:UniProtKB:P9WK87;locus_tag=FGKEIJAI_00373;product=Carboxylesterase NlhH
NZ_SACP01000011.1	Prodigal:002006	CDS	193429	195060	.	-	0	ID=FGKEIJAI_00374;eC_number=1.14.13.92;Name=pamO;db_xref=COG:COG2072;gene=pamO;inference=ab initio prediction:Prodigal:002006,similar to AA sequence:UniProtKB:Q47PU3;locus_tag=FGKEIJAI_00374;product=Phenylacetone monooxygenase
NZ_SACP01000011.1	Prodigal:002006	CDS	195275	196213	.	+	0	ID=FGKEIJAI_00375;Name=dmlR_2;gene=dmlR_2;inference=ab initio prediction:Prodigal:002006,similar to AA sequence:UniProtKB:P76250;locus_tag=FGKEIJAI_00375;product=HTH-type transcriptional regulator DmlR
NZ_SACP01000121.1	Prodigal:002006	CDS	55	288	.	+	0	ID=FGKEIJAI_00376;inference=ab initio prediction:Prodigal:002006;locus_tag=FGKEIJAI_00376;product=hypothetical protein
NZ_SACP01000121.1	Prodigal:002006	CDS	367	495	.	+	0	ID=FGKEIJAI_00377;inference=ab initio prediction:Prodigal:002006;locus_tag=FGKEIJAI_00377;product=hypothetical protein
NZ_SACP01000125.1	Prodigal:002006	CDS	20	316	.	+	0	ID=FGKEIJAI_00378;inference=ab initio prediction:Prodigal:002006;locus_tag=FGKEIJAI_00378;product=hypothetical protein
NZ_SACP01000127.1	Prodigal:002006	CDS	24	482	.	-	0	ID=FGKEIJAI_00379;eC_number=7.5.2.6;Name=msbA_1;db_xref=COG:COG1132;gene=msbA_1;inference=ab initio prediction:Prodigal:002006,similar to AA sequence:UniProtKB:Q9KQW9;locus_tag=FGKEIJAI_00379;product=Lipid A export ATP-binding/permease protein MsbA
NZ_SACP01000012.1	Prodigal:002006	CDS	116	604	.	+	0	ID=FGKEIJAI_00380;inference=ab initio prediction:Prodigal:002006;locus_tag=FGKEIJAI_00380;product=hypothetical protein
NZ_SACP01000012.1	Prodigal:002006	CDS	609	953	.	-	0	ID=FGKEIJAI_00381;inference=ab initio prediction:Prodigal:002006;locus_tag=FGKEIJAI_00381;product=hypothetical protein
NZ_SACP01000012.1	Prodigal:002006	CDS	953	1669	.	-	0	ID=FGKEIJAI_00382;eC_number=4.2.1.103;Name=inhA_1;gene=inhA_1;inference=ab initio prediction:Prodigal:002006,similar to AA sequence:UniProtKB:Q8G9F9;locus_tag=FGKEIJAI_00382;product=Isonitrile hydratase
NZ_SACP01000012.1	Prodigal:002006	CDS	1706	2638	.	-	0	ID=FGKEIJAI_00383;eC_number=2.7.1.4;Name=mak;db_xref=COG:COG1940;gene=mak;inference=ab initio prediction:Prodigal:002006,similar to AA sequence:UniProtKB:P23917;locus_tag=FGKEIJAI_00383;product=Fructokinase
NZ_SACP01000012.1	Prodigal:002006	CDS	2643	4022	.	-	0	ID=FGKEIJAI_00384;Name=dctA1;gene=dctA1;inference=ab initio prediction:Prodigal:002006,similar to AA sequence:UniProtKB:P31601;locus_tag=FGKEIJAI_00384;product=C4-dicarboxylate transport protein
NZ_SACP01000012.1	Prodigal:002006	CDS	4464	5276	.	-	0	ID=FGKEIJAI_00385;inference=ab initio prediction:Prodigal:002006;locus_tag=FGKEIJAI_00385;product=hypothetical protein
NZ_SACP01000012.1	Prodigal:002006	CDS	5389	6057	.	-	0	ID=FGKEIJAI_00386;inference=ab initio prediction:Prodigal:002006;locus_tag=FGKEIJAI_00386;product=hypothetical protein
NZ_SACP01000012.1	Prodigal:002006	CDS	6126	7424	.	+	0	ID=FGKEIJAI_00387;inference=ab initio prediction:Prodigal:002006,similar to AA sequence:UniProtKB:A0LNN5;locus_tag=FGKEIJAI_00387;product=L-lactate transporter
NZ_SACP01000012.1	Prodigal:002006	CDS	7837	8676	.	-	0	ID=FGKEIJAI_00388;inference=ab initio prediction:Prodigal:002006;locus_tag=FGKEIJAI_00388;product=hypothetical protein
NZ_SACP01000012.1	Prodigal:002006	CDS	8758	9627	.	-	0	ID=FGKEIJAI_00389;inference=ab initio prediction:Prodigal:002006;locus_tag=FGKEIJAI_00389;product=hypothetical protein
NZ_SACP01000012.1	Prodigal:002006	CDS	9786	11126	.	-	0	ID=FGKEIJAI_00390;eC_number=5.4.2.10;Name=glmM;db_xref=COG:COG1109;gene=glmM;inference=ab initio prediction:Prodigal:002006,similar to AA sequence:UniProtKB:P31120;locus_tag=FGKEIJAI_00390;product=Phosphoglucosamine mutase
NZ_SACP01000012.1	Prodigal:002006	CDS	11362	12990	.	+	0	ID=FGKEIJAI_00391;Name=fliF_1;db_xref=COG:COG1766;gene=fliF_1;inference=ab initio prediction:Prodigal:002006,similar to AA sequence:UniProtKB:Q8YDM4;locus_tag=FGKEIJAI_00391;product=Flagellar M-ring protein
NZ_SACP01000012.1	Prodigal:002006	CDS	13027	14082	.	+	0	ID=FGKEIJAI_00392;Name=fliG_1;db_xref=COG:COG1536;gene=fliG_1;inference=ab initio prediction:Prodigal:002006,similar to AA sequence:UniProtKB:Q9WY63;locus_tag=FGKEIJAI_00392;product=Flagellar motor switch protein FliG
NZ_SACP01000012.1	Prodigal:002006	CDS	14114	14779	.	+	0	ID=FGKEIJAI_00393;inference=ab initio prediction:Prodigal:002006;locus_tag=FGKEIJAI_00393;product=hypothetical protein
NZ_SACP01000012.1	Prodigal:002006	CDS	14776	15126	.	+	0	ID=FGKEIJAI_00394;inference=ab initio prediction:Prodigal:002006;locus_tag=FGKEIJAI_00394;product=hypothetical protein
NZ_SACP01000012.1	Prodigal:002006	CDS	15404	16765	.	+	0	ID=FGKEIJAI_00395;Name=atoC_1;db_xref=COG:COG2204;gene=atoC_1;inference=ab initio prediction:Prodigal:002006,similar to AA sequence:UniProtKB:Q06065;locus_tag=FGKEIJAI_00395;product=Regulatory protein AtoC
NZ_SACP01000012.1	Prodigal:002006	CDS	16834	17670	.	-	0	ID=FGKEIJAI_00396;inference=ab initio prediction:Prodigal:002006;locus_tag=FGKEIJAI_00396;product=hypothetical protein
NZ_SACP01000012.1	Prodigal:002006	CDS	17723	18112	.	-	0	ID=FGKEIJAI_00397;inference=ab initio prediction:Prodigal:002006;locus_tag=FGKEIJAI_00397;product=hypothetical protein
NZ_SACP01000012.1	Prodigal:002006	CDS	18445	20562	.	+	0	ID=FGKEIJAI_00398;Name=flhA_1;db_xref=COG:COG1298;gene=flhA_1;inference=ab initio prediction:Prodigal:002006,similar to AA sequence:UniProtKB:Q8YDK9;locus_tag=FGKEIJAI_00398;product=Flagellar biosynthesis protein FlhA
NZ_SACP01000012.1	Prodigal:002006	CDS	20659	21135	.	-	0	ID=FGKEIJAI_00399;eC_number=6.3.5.7;Name=QRSL1_1;gene=QRSL1_1;inference=ab initio prediction:Prodigal:002006,protein motif:HAMAP:MF_00120;locus_tag=FGKEIJAI_00399;product=Glutamyl-tRNA(Gln) amidotransferase subunit A%2C chloroplastic/mitochondrial
NZ_SACP01000012.1	Prodigal:002006	CDS	21105	22064	.	-	0	ID=FGKEIJAI_00400;eC_number=3.5.1.13;Name=aam_1;db_xref=COG:COG0154;gene=aam_1;inference=ab initio prediction:Prodigal:002006,similar to AA sequence:UniProtKB:K9NBS6;locus_tag=FGKEIJAI_00400;product=Acylamidase
NZ_SACP01000012.1	Prodigal:002006	CDS	22171	22284	.	-	0	ID=FGKEIJAI_00401;inference=ab initio prediction:Prodigal:002006;locus_tag=FGKEIJAI_00401;product=hypothetical protein
NZ_SACP01000012.1	Prodigal:002006	CDS	22371	22973	.	-	0	ID=FGKEIJAI_00402;Name=nemR;gene=nemR;inference=ab initio prediction:Prodigal:002006,similar to AA sequence:UniProtKB:P67430;locus_tag=FGKEIJAI_00402;product=HTH-type transcriptional repressor NemR
NZ_SACP01000012.1	Prodigal:002006	CDS	23219	24184	.	+	0	ID=FGKEIJAI_00403;Name=czcD;db_xref=COG:COG1230;gene=czcD;inference=ab initio prediction:Prodigal:002006,similar to AA sequence:UniProtKB:O07084;locus_tag=FGKEIJAI_00403;product=Cadmium%2C cobalt and zinc/H(+)-K(+) antiporter
NZ_SACP01000012.1	Prodigal:002006	CDS	24127	25011	.	-	0	ID=FGKEIJAI_00404;Name=rhaR_1;gene=rhaR_1;inference=ab initio prediction:Prodigal:002006,protein motif:HAMAP:MF_01533;locus_tag=FGKEIJAI_00404;product=HTH-type transcriptional activator RhaR
NZ_SACP01000012.1	Prodigal:002006	CDS	25142	26116	.	+	0	ID=FGKEIJAI_00405;eC_number=4.3.1.19;Name=tdcB_1;db_xref=COG:COG1171;gene=tdcB_1;inference=ab initio prediction:Prodigal:002006,similar to AA sequence:UniProtKB:Q74FW6;locus_tag=FGKEIJAI_00405;product=L-threonine ammonia-lyase
NZ_SACP01000012.1	Prodigal:002006	CDS	26305	26529	.	+	0	ID=FGKEIJAI_00406;inference=ab initio prediction:Prodigal:002006;locus_tag=FGKEIJAI_00406;product=hypothetical protein
NZ_SACP01000012.1	Prodigal:002006	CDS	26752	27654	.	+	0	ID=FGKEIJAI_00407;inference=ab initio prediction:Prodigal:002006;locus_tag=FGKEIJAI_00407;product=hypothetical protein
NZ_SACP01000012.1	Prodigal:002006	CDS	27956	28441	.	-	0	ID=FGKEIJAI_00408;Name=lrp_2;db_xref=COG:COG1522;gene=lrp_2;inference=ab initio prediction:Prodigal:002006,similar to AA sequence:UniProtKB:P0ACJ0;locus_tag=FGKEIJAI_00408;product=Leucine-responsive regulatory protein
NZ_SACP01000012.1	Prodigal:002006	CDS	28573	29586	.	+	0	ID=FGKEIJAI_00409;eC_number=3.5.99.7;Name=acdS;gene=acdS;inference=ab initio prediction:Prodigal:002006,similar to AA sequence:UniProtKB:P30297;locus_tag=FGKEIJAI_00409;product=1-aminocyclopropane-1-carboxylate deaminase
NZ_SACP01000012.1	Prodigal:002006	CDS	29889	31172	.	+	0	ID=FGKEIJAI_00410;inference=ab initio prediction:Prodigal:002006;locus_tag=FGKEIJAI_00410;product=hypothetical protein
NZ_SACP01000012.1	Prodigal:002006	CDS	31240	32178	.	+	0	ID=FGKEIJAI_00411;inference=ab initio prediction:Prodigal:002006;locus_tag=FGKEIJAI_00411;product=hypothetical protein
NZ_SACP01000012.1	Prodigal:002006	CDS	32183	32851	.	-	0	ID=FGKEIJAI_00412;eC_number=2.7.99.-;Name=chpT;gene=chpT;inference=ab initio prediction:Prodigal:002006,similar to AA sequence:UniProtKB:Q2YQA5;locus_tag=FGKEIJAI_00412;product=Protein phosphotransferase ChpT
NZ_SACP01000012.1	Prodigal:002006	CDS	33011	33871	.	+	0	ID=FGKEIJAI_00413;eC_number=3.1.3.7;Name=cysQ_1;gene=cysQ_1;inference=ab initio prediction:Prodigal:002006,protein motif:HAMAP:MF_02095;locus_tag=FGKEIJAI_00413;product=3'(2')%2C5'-bisphosphate nucleotidase CysQ
NZ_SACP01000012.1	Prodigal:002006	CDS	33875	34348	.	-	0	ID=FGKEIJAI_00414;inference=ab initio prediction:Prodigal:002006;locus_tag=FGKEIJAI_00414;product=hypothetical protein
NZ_SACP01000012.1	Prodigal:002006	CDS	34457	35062	.	+	0	ID=FGKEIJAI_00415;inference=ab initio prediction:Prodigal:002006;locus_tag=FGKEIJAI_00415;product=hypothetical protein
NZ_SACP01000012.1	Prodigal:002006	CDS	35184	36050	.	+	0	ID=FGKEIJAI_00416;Name=smc_1;gene=smc_1;inference=ab initio prediction:Prodigal:002006,protein motif:HAMAP:MF_01894;locus_tag=FGKEIJAI_00416;product=Chromosome partition protein Smc
NZ_SACP01000012.1	Prodigal:002006	CDS	36232	36498	.	+	0	ID=FGKEIJAI_00417;inference=ab initio prediction:Prodigal:002006;locus_tag=FGKEIJAI_00417;product=hypothetical protein
NZ_SACP01000012.1	Prodigal:002006	CDS	36512	38638	.	-	0	ID=FGKEIJAI_00418;eC_number=2.7.13.3;Name=rcsC_3;gene=rcsC_3;inference=ab initio prediction:Prodigal:002006,protein motif:HAMAP:MF_00979;locus_tag=FGKEIJAI_00418;product=Sensor histidine kinase RcsC
NZ_SACP01000012.1	Prodigal:002006	CDS	38882	39229	.	+	0	ID=FGKEIJAI_00419;inference=ab initio prediction:Prodigal:002006;locus_tag=FGKEIJAI_00419;product=hypothetical protein
NZ_SACP01000012.1	Prodigal:002006	CDS	39295	40563	.	+	0	ID=FGKEIJAI_00420;eC_number=4.1.1.20;Name=lysA;db_xref=COG:COG0019;gene=lysA;inference=ab initio prediction:Prodigal:002006,similar to AA sequence:UniProtKB:Q9KVL7;locus_tag=FGKEIJAI_00420;product=Diaminopimelate decarboxylase
NZ_SACP01000012.1	Prodigal:002006	CDS	40693	41574	.	+	0	ID=FGKEIJAI_00421;Name=livH_2;db_xref=COG:COG0559;gene=livH_2;inference=ab initio prediction:Prodigal:002006,similar to AA sequence:UniProtKB:P0AEX7;locus_tag=FGKEIJAI_00421;product=High-affinity branched-chain amino acid transport system permease protein LivH
NZ_SACP01000012.1	Prodigal:002006	CDS	41595	42434	.	+	0	ID=FGKEIJAI_00422;inference=ab initio prediction:Prodigal:002006;locus_tag=FGKEIJAI_00422;product=hypothetical protein
NZ_SACP01000012.1	Prodigal:002006	CDS	42437	43273	.	+	0	ID=FGKEIJAI_00423;eC_number=3.6.3.-;Name=lptB_1;db_xref=COG:COG1137;gene=lptB_1;inference=ab initio prediction:Prodigal:002006,similar to AA sequence:UniProtKB:P45073;locus_tag=FGKEIJAI_00423;product=Lipopolysaccharide export system ATP-binding protein LptB
NZ_SACP01000012.1	Prodigal:002006	CDS	43270	43989	.	+	0	ID=FGKEIJAI_00424;Name=livF_2;db_xref=COG:COG0410;gene=livF_2;inference=ab initio prediction:Prodigal:002006,similar to AA sequence:UniProtKB:P22731;locus_tag=FGKEIJAI_00424;product=High-affinity branched-chain amino acid transport ATP-binding protein LivF
NZ_SACP01000012.1	Prodigal:002006	CDS	44380	44565	.	+	0	ID=FGKEIJAI_00425;inference=ab initio prediction:Prodigal:002006;locus_tag=FGKEIJAI_00425;product=hypothetical protein
NZ_SACP01000012.1	Prodigal:002006	CDS	44657	45985	.	+	0	ID=FGKEIJAI_00426;inference=ab initio prediction:Prodigal:002006;locus_tag=FGKEIJAI_00426;product=hypothetical protein
NZ_SACP01000012.1	Prodigal:002006	CDS	46158	47984	.	+	0	ID=FGKEIJAI_00427;Name=typA;db_xref=COG:COG1217;gene=typA;inference=ab initio prediction:Prodigal:002006,similar to AA sequence:UniProtKB:P32132;locus_tag=FGKEIJAI_00427;product=GTP-binding protein TypA/BipA
NZ_SACP01000012.1	Prodigal:002006	CDS	48117	48332	.	+	0	ID=FGKEIJAI_00428;inference=ab initio prediction:Prodigal:002006;locus_tag=FGKEIJAI_00428;product=hypothetical protein
NZ_SACP01000012.1	Prodigal:002006	CDS	48332	48610	.	+	0	ID=FGKEIJAI_00429;eC_number=3.1.-.-;Name=vapD;db_xref=COG:COG3309;gene=vapD;inference=ab initio prediction:Prodigal:002006,similar to AA sequence:UniProtKB:P71351;locus_tag=FGKEIJAI_00429;product=Endoribonuclease VapD
NZ_SACP01000012.1	Prodigal:002006	CDS	48668	49477	.	-	0	ID=FGKEIJAI_00430;eC_number=1.21.98.3;Name=bchE_1;db_xref=COG:COG1032;gene=bchE_1;inference=ab initio prediction:Prodigal:002006,similar to AA sequence:UniProtKB:P26168;locus_tag=FGKEIJAI_00430;product=Anaerobic magnesium-protoporphyrin IX monomethyl ester cyclase
NZ_SACP01000012.1	Prodigal:002006	CDS	49538	49789	.	-	0	ID=FGKEIJAI_00431;eC_number=1.21.98.3;Name=bchE_2;db_xref=COG:COG1032;gene=bchE_2;inference=ab initio prediction:Prodigal:002006,similar to AA sequence:UniProtKB:P26168;locus_tag=FGKEIJAI_00431;product=Anaerobic magnesium-protoporphyrin IX monomethyl ester cyclase
NZ_SACP01000012.1	Prodigal:002006	CDS	50059	50445	.	-	0	ID=FGKEIJAI_00432;inference=ab initio prediction:Prodigal:002006;locus_tag=FGKEIJAI_00432;product=hypothetical protein
NZ_SACP01000012.1	Prodigal:002006	CDS	50454	51146	.	-	0	ID=FGKEIJAI_00433;eC_number=2.5.1.-;Name=uppS_1;gene=uppS_1;inference=ab initio prediction:Prodigal:002006,similar to AA sequence:UniProtKB:P60477;locus_tag=FGKEIJAI_00433;product=Isoprenyl transferase
NZ_SACP01000012.1	Prodigal:002006	CDS	51224	51586	.	-	0	ID=FGKEIJAI_00434;inference=ab initio prediction:Prodigal:002006;locus_tag=FGKEIJAI_00434;product=hypothetical protein
NZ_SACP01000012.1	Prodigal:002006	CDS	51573	52181	.	-	0	ID=FGKEIJAI_00435;inference=ab initio prediction:Prodigal:002006;locus_tag=FGKEIJAI_00435;product=hypothetical protein
NZ_SACP01000012.1	Prodigal:002006	CDS	52497	53456	.	-	0	ID=FGKEIJAI_00436;inference=ab initio prediction:Prodigal:002006;locus_tag=FGKEIJAI_00436;product=hypothetical protein
NZ_SACP01000012.1	Prodigal:002006	CDS	53473	54348	.	-	0	ID=FGKEIJAI_00437;eC_number=3.5.1.10;Name=purU;db_xref=COG:COG0788;gene=purU;inference=ab initio prediction:Prodigal:002006,similar to AA sequence:UniProtKB:P9WHM3;locus_tag=FGKEIJAI_00437;product=Formyltetrahydrofolate deformylase
NZ_SACP01000012.1	Prodigal:002006	CDS	54771	57971	.	-	0	ID=FGKEIJAI_00438;Name=oqxB28;gene=oqxB28;inference=ab initio prediction:Prodigal:002006,similar to AA sequence:BARRGD:NG_050447.1;locus_tag=FGKEIJAI_00438;product=multidrug efflux RND transporter permease subunit OqxB28
NZ_SACP01000012.1	Prodigal:002006	CDS	58065	59198	.	-	0	ID=FGKEIJAI_00439;Name=bepF_1;gene=bepF_1;inference=ab initio prediction:Prodigal:002006,similar to AA sequence:UniProtKB:Q8FWV8;locus_tag=FGKEIJAI_00439;product=Efflux pump periplasmic linker BepF
NZ_SACP01000012.1	Prodigal:002006	CDS	59359	59679	.	-	0	ID=FGKEIJAI_00440;eC_number=2.8.1.-;db_xref=COG:COG0607;inference=ab initio prediction:Prodigal:002006,similar to AA sequence:UniProtKB:D3RPB9;locus_tag=FGKEIJAI_00440;product=Sulfurtransferase
NZ_SACP01000012.1	Prodigal:002006	CDS	60045	61319	.	+	0	ID=FGKEIJAI_00441;eC_number=2.4.1.250;Name=mshA_3;gene=mshA_3;inference=ab initio prediction:Prodigal:002006,protein motif:HAMAP:MF_01695;locus_tag=FGKEIJAI_00441;product=D-inositol-3-phosphate glycosyltransferase
NZ_SACP01000012.1	Prodigal:002006	CDS	61396	62829	.	+	0	ID=FGKEIJAI_00442;inference=ab initio prediction:Prodigal:002006;locus_tag=FGKEIJAI_00442;product=hypothetical protein
NZ_SACP01000012.1	Prodigal:002006	CDS	62855	63235	.	-	0	ID=FGKEIJAI_00443;eC_number=2.7.13.3;Name=rcsC_4;gene=rcsC_4;inference=ab initio prediction:Prodigal:002006,protein motif:HAMAP:MF_00979;locus_tag=FGKEIJAI_00443;product=Sensor histidine kinase RcsC
NZ_SACP01000012.1	Prodigal:002006	CDS	63239	64474	.	-	0	ID=FGKEIJAI_00444;eC_number=2.7.-.-;Name=sasA_3;gene=sasA_3;inference=ab initio prediction:Prodigal:002006,protein motif:HAMAP:MF_01837;locus_tag=FGKEIJAI_00444;product=Adaptive-response sensory-kinase SasA
NZ_SACP01000012.1	Prodigal:002006	CDS	65059	65934	.	+	0	ID=FGKEIJAI_00445;inference=ab initio prediction:Prodigal:002006;locus_tag=FGKEIJAI_00445;product=hypothetical protein
NZ_SACP01000012.1	Prodigal:002006	CDS	66297	70460	.	-	0	ID=FGKEIJAI_00446;inference=ab initio prediction:Prodigal:002006;locus_tag=FGKEIJAI_00446;product=hypothetical protein
NZ_SACP01000012.1	Prodigal:002006	CDS	71712	72401	.	+	0	ID=FGKEIJAI_00447;eC_number=2.7.8.31;Name=wcaJ;db_xref=COG:COG2148;gene=wcaJ;inference=ab initio prediction:Prodigal:002006,similar to AA sequence:UniProtKB:P71241;locus_tag=FGKEIJAI_00447;product=UDP-glucose:undecaprenyl-phosphate glucose-1-phosphate transferase
NZ_SACP01000012.1	Prodigal:002006	CDS	72499	72663	.	-	0	ID=FGKEIJAI_00448;inference=ab initio prediction:Prodigal:002006;locus_tag=FGKEIJAI_00448;product=hypothetical protein
NZ_SACP01000012.1	Prodigal:002006	CDS	72675	73541	.	-	0	ID=FGKEIJAI_00449;eC_number=2.1.2.9;Name=fmt_1;db_xref=COG:COG0223;gene=fmt_1;inference=ab initio prediction:Prodigal:002006,similar to AA sequence:UniProtKB:Q8ZJ80;locus_tag=FGKEIJAI_00449;product=Methionyl-tRNA formyltransferase
NZ_SACP01000012.1	Prodigal:002006	CDS	73693	74418	.	-	0	ID=FGKEIJAI_00450;inference=ab initio prediction:Prodigal:002006;locus_tag=FGKEIJAI_00450;product=hypothetical protein
NZ_SACP01000012.1	Prodigal:002006	CDS	74712	74981	.	+	0	ID=FGKEIJAI_00451;inference=ab initio prediction:Prodigal:002006;locus_tag=FGKEIJAI_00451;product=hypothetical protein
NZ_SACP01000012.1	Prodigal:002006	CDS	75151	75720	.	+	0	ID=FGKEIJAI_00452;inference=ab initio prediction:Prodigal:002006;locus_tag=FGKEIJAI_00452;product=hypothetical protein
NZ_SACP01000012.1	Prodigal:002006	CDS	75774	76367	.	-	0	ID=FGKEIJAI_00453;eC_number=1.1.1.328;Name=nboR;gene=nboR;inference=ab initio prediction:Prodigal:002006,similar to AA sequence:UniProtKB:Q93NF6;locus_tag=FGKEIJAI_00453;product=Nicotine blue oxidoreductase
NZ_SACP01000012.1	Prodigal:002006	CDS	76364	77383	.	-	0	ID=FGKEIJAI_00454;inference=ab initio prediction:Prodigal:002006;locus_tag=FGKEIJAI_00454;product=hypothetical protein
NZ_SACP01000012.1	Prodigal:002006	CDS	77380	78078	.	-	0	ID=FGKEIJAI_00455;inference=ab initio prediction:Prodigal:002006;locus_tag=FGKEIJAI_00455;product=hypothetical protein
NZ_SACP01000012.1	Prodigal:002006	CDS	78089	78412	.	-	0	ID=FGKEIJAI_00456;Name=paoD;db_xref=COG:COG1975;gene=paoD;inference=ab initio prediction:Prodigal:002006,similar to AA sequence:UniProtKB:P77183;locus_tag=FGKEIJAI_00456;product=Molybdenum cofactor insertion chaperone PaoD
NZ_SACP01000012.1	Prodigal:002006	CDS	78496	80280	.	-	0	ID=FGKEIJAI_00457;inference=ab initio prediction:Prodigal:002006,similar to AA sequence:UniProtKB:Q881J7;locus_tag=FGKEIJAI_00457;product=Blue-light-activated protein
NZ_SACP01000012.1	Aragorn:001002	tRNA	80356	80432	.	+	.	ID=FGKEIJAI_00458;inference=COORDINATES:profile:Aragorn:001002;locus_tag=FGKEIJAI_00458;product=tRNA-Pro(cgg)
NZ_SACP01000012.1	Prodigal:002006	CDS	80923	82173	.	+	0	ID=FGKEIJAI_00459;inference=ab initio prediction:Prodigal:002006;locus_tag=FGKEIJAI_00459;product=hypothetical protein
NZ_SACP01000012.1	Prodigal:002006	CDS	82579	83811	.	-	0	ID=FGKEIJAI_00460;inference=ab initio prediction:Prodigal:002006;locus_tag=FGKEIJAI_00460;product=hypothetical protein
NZ_SACP01000012.1	Prodigal:002006	CDS	83998	84303	.	-	0	ID=FGKEIJAI_00461;inference=ab initio prediction:Prodigal:002006;locus_tag=FGKEIJAI_00461;product=hypothetical protein
NZ_SACP01000012.1	Prodigal:002006	CDS	84377	85015	.	-	0	ID=FGKEIJAI_00462;Name=betI_1;gene=betI_1;inference=ab initio prediction:Prodigal:002006,protein motif:HAMAP:MF_00768;locus_tag=FGKEIJAI_00462;product=HTH-type transcriptional regulator BetI
NZ_SACP01000012.1	Prodigal:002006	CDS	85159	85560	.	+	0	ID=FGKEIJAI_00463;Name=yjgH;db_xref=COG:COG0251;gene=yjgH;inference=ab initio prediction:Prodigal:002006,similar to AA sequence:UniProtKB:P39332;locus_tag=FGKEIJAI_00463;product=RutC family protein YjgH
NZ_SACP01000012.1	Prodigal:002006	CDS	85730	85885	.	+	0	ID=FGKEIJAI_00464;inference=ab initio prediction:Prodigal:002006;locus_tag=FGKEIJAI_00464;product=hypothetical protein
NZ_SACP01000012.1	Prodigal:002006	CDS	85905	87431	.	-	0	ID=FGKEIJAI_00465;inference=ab initio prediction:Prodigal:002006;locus_tag=FGKEIJAI_00465;product=hypothetical protein
NZ_SACP01000012.1	Prodigal:002006	CDS	87642	88181	.	-	0	ID=FGKEIJAI_00466;eC_number=2.7.4.23;Name=phnN;db_xref=COG:COG3709;gene=phnN;inference=ab initio prediction:Prodigal:002006,similar to AA sequence:UniProtKB:P16690;locus_tag=FGKEIJAI_00466;product=Ribose 1%2C5-bisphosphate phosphokinase PhnN
NZ_SACP01000012.1	Prodigal:002006	CDS	88181	89314	.	-	0	ID=FGKEIJAI_00467;eC_number=3.6.1.63;Name=phnM;db_xref=COG:COG3454;gene=phnM;inference=ab initio prediction:Prodigal:002006,similar to AA sequence:UniProtKB:P16689;locus_tag=FGKEIJAI_00467;product=Alpha-D-ribose 1-methylphosphonate 5-triphosphate diphosphatase
NZ_SACP01000012.1	Prodigal:002006	CDS	89330	90034	.	-	0	ID=FGKEIJAI_00468;eC_number=2.7.8.37;Name=phnL;db_xref=COG:COG4778;gene=phnL;inference=ab initio prediction:Prodigal:002006,similar to AA sequence:UniProtKB:P16679;locus_tag=FGKEIJAI_00468;product=Alpha-D-ribose 1-methylphosphonate 5-triphosphate synthase subunit PhnL
NZ_SACP01000012.1	Prodigal:002006	CDS	90031	90816	.	-	0	ID=FGKEIJAI_00469;Name=phnK;db_xref=COG:COG4107;gene=phnK;inference=ab initio prediction:Prodigal:002006,similar to AA sequence:UniProtKB:P16678;locus_tag=FGKEIJAI_00469;product=Putative phosphonates utilization ATP-binding protein PhnK
NZ_SACP01000012.1	Prodigal:002006	CDS	90813	91685	.	-	0	ID=FGKEIJAI_00470;eC_number=4.7.1.1;Name=phnJ;db_xref=COG:COG3627;gene=phnJ;inference=ab initio prediction:Prodigal:002006,similar to AA sequence:UniProtKB:P16688;locus_tag=FGKEIJAI_00470;product=Alpha-D-ribose 1-methylphosphonate 5-phosphate C-P lyase
NZ_SACP01000012.1	Prodigal:002006	CDS	91682	92773	.	-	0	ID=FGKEIJAI_00471;eC_number=2.7.8.37;Name=phnI;db_xref=COG:COG3626;gene=phnI;inference=ab initio prediction:Prodigal:002006,similar to AA sequence:UniProtKB:P16687;locus_tag=FGKEIJAI_00471;product=Alpha-D-ribose 1-methylphosphonate 5-triphosphate synthase subunit PhnI
NZ_SACP01000012.1	Prodigal:002006	CDS	92778	93368	.	-	0	ID=FGKEIJAI_00472;eC_number=2.7.8.37;Name=phnH;db_xref=COG:COG3625;gene=phnH;inference=ab initio prediction:Prodigal:002006,similar to AA sequence:UniProtKB:P16686;locus_tag=FGKEIJAI_00472;product=Alpha-D-ribose 1-methylphosphonate 5-triphosphate synthase subunit PhnH
NZ_SACP01000012.1	Prodigal:002006	CDS	93368	93832	.	-	0	ID=FGKEIJAI_00473;eC_number=2.7.8.37;Name=phnG;db_xref=COG:COG3624;gene=phnG;inference=ab initio prediction:Prodigal:002006,similar to AA sequence:UniProtKB:P16685;locus_tag=FGKEIJAI_00473;product=Alpha-D-ribose 1-methylphosphonate 5-triphosphate synthase subunit PhnG
NZ_SACP01000012.1	Prodigal:002006	CDS	93913	94662	.	+	0	ID=FGKEIJAI_00474;Name=yurK;db_xref=COG:COG2188;gene=yurK;inference=ab initio prediction:Prodigal:002006,similar to AA sequence:UniProtKB:O32152;locus_tag=FGKEIJAI_00474;product=putative HTH-type transcriptional regulator YurK
NZ_SACP01000012.1	Aragorn:001002	tRNA	94819	94892	.	+	.	ID=FGKEIJAI_00475;inference=COORDINATES:profile:Aragorn:001002;locus_tag=FGKEIJAI_00475;product=tRNA-Gln(ctg)
NZ_SACP01000012.1	Prodigal:002006	CDS	94965	96026	.	-	0	ID=FGKEIJAI_00476;Name=xerC_1;gene=xerC_1;inference=ab initio prediction:Prodigal:002006,protein motif:HAMAP:MF_01808;locus_tag=FGKEIJAI_00476;product=Tyrosine recombinase XerC
NZ_SACP01000012.1	Prodigal:002006	CDS	95998	96312	.	-	0	ID=FGKEIJAI_00477;inference=ab initio prediction:Prodigal:002006;locus_tag=FGKEIJAI_00477;product=hypothetical protein
NZ_SACP01000012.1	Prodigal:002006	CDS	96328	96717	.	-	0	ID=FGKEIJAI_00478;inference=ab initio prediction:Prodigal:002006;locus_tag=FGKEIJAI_00478;product=hypothetical protein
NZ_SACP01000012.1	Prodigal:002006	CDS	96714	97067	.	-	0	ID=FGKEIJAI_00479;inference=ab initio prediction:Prodigal:002006;locus_tag=FGKEIJAI_00479;product=hypothetical protein
NZ_SACP01000012.1	Prodigal:002006	CDS	97280	98041	.	-	0	ID=FGKEIJAI_00480;inference=ab initio prediction:Prodigal:002006;locus_tag=FGKEIJAI_00480;product=hypothetical protein
NZ_SACP01000012.1	Prodigal:002006	CDS	98086	98703	.	-	0	ID=FGKEIJAI_00481;inference=ab initio prediction:Prodigal:002006;locus_tag=FGKEIJAI_00481;product=hypothetical protein
NZ_SACP01000012.1	Prodigal:002006	CDS	98768	99025	.	+	0	ID=FGKEIJAI_00482;inference=ab initio prediction:Prodigal:002006;locus_tag=FGKEIJAI_00482;product=hypothetical protein
NZ_SACP01000012.1	Prodigal:002006	CDS	99022	99681	.	+	0	ID=FGKEIJAI_00483;inference=ab initio prediction:Prodigal:002006;locus_tag=FGKEIJAI_00483;product=hypothetical protein
NZ_SACP01000012.1	Prodigal:002006	CDS	100421	101395	.	+	0	ID=FGKEIJAI_00484;inference=ab initio prediction:Prodigal:002006;locus_tag=FGKEIJAI_00484;product=hypothetical protein
NZ_SACP01000012.1	Prodigal:002006	CDS	101392	101766	.	+	0	ID=FGKEIJAI_00485;inference=ab initio prediction:Prodigal:002006;locus_tag=FGKEIJAI_00485;product=hypothetical protein
NZ_SACP01000012.1	Prodigal:002006	CDS	102109	103011	.	-	0	ID=FGKEIJAI_00486;inference=ab initio prediction:Prodigal:002006;locus_tag=FGKEIJAI_00486;product=hypothetical protein
NZ_SACP01000012.1	Prodigal:002006	CDS	103013	104077	.	-	0	ID=FGKEIJAI_00487;inference=ab initio prediction:Prodigal:002006;locus_tag=FGKEIJAI_00487;product=hypothetical protein
NZ_SACP01000012.1	Prodigal:002006	CDS	104356	104733	.	-	0	ID=FGKEIJAI_00488;eC_number=3.1.-.-;Name=vsr;db_xref=COG:COG3727;gene=vsr;inference=ab initio prediction:Prodigal:002006,similar to AA sequence:UniProtKB:P09184;locus_tag=FGKEIJAI_00488;product=Very short patch repair protein
NZ_SACP01000012.1	Prodigal:002006	CDS	105065	105862	.	+	0	ID=FGKEIJAI_00489;inference=ab initio prediction:Prodigal:002006;locus_tag=FGKEIJAI_00489;product=hypothetical protein
NZ_SACP01000012.1	Prodigal:002006	CDS	105904	106341	.	-	0	ID=FGKEIJAI_00490;eC_number=3.1.27.-;Name=mazF;db_xref=COG:COG2337;gene=mazF;inference=ab initio prediction:Prodigal:002006,similar to AA sequence:UniProtKB:P0AE70;locus_tag=FGKEIJAI_00490;product=Endoribonuclease toxin MazF
NZ_SACP01000012.1	Prodigal:002006	CDS	106295	106540	.	-	0	ID=FGKEIJAI_00491;Name=mazE;db_xref=COG:COG2336;gene=mazE;inference=ab initio prediction:Prodigal:002006,similar to AA sequence:UniProtKB:P0AE72;locus_tag=FGKEIJAI_00491;product=Antitoxin MazE
NZ_SACP01000012.1	Prodigal:002006	CDS	106750	107031	.	+	0	ID=FGKEIJAI_00492;inference=ab initio prediction:Prodigal:002006;locus_tag=FGKEIJAI_00492;product=hypothetical protein
NZ_SACP01000012.1	Prodigal:002006	CDS	107112	107975	.	+	0	ID=FGKEIJAI_00493;inference=ab initio prediction:Prodigal:002006;locus_tag=FGKEIJAI_00493;product=hypothetical protein
NZ_SACP01000012.1	Prodigal:002006	CDS	107989	108228	.	+	0	ID=FGKEIJAI_00494;inference=ab initio prediction:Prodigal:002006;locus_tag=FGKEIJAI_00494;product=hypothetical protein
NZ_SACP01000012.1	Prodigal:002006	CDS	108228	108455	.	+	0	ID=FGKEIJAI_00495;inference=ab initio prediction:Prodigal:002006;locus_tag=FGKEIJAI_00495;product=hypothetical protein
NZ_SACP01000012.1	Prodigal:002006	CDS	108448	108684	.	+	0	ID=FGKEIJAI_00496;inference=ab initio prediction:Prodigal:002006;locus_tag=FGKEIJAI_00496;product=hypothetical protein
NZ_SACP01000012.1	Prodigal:002006	CDS	108874	109689	.	+	0	ID=FGKEIJAI_00497;eC_number=2.1.1.72;Name=dpnA;gene=dpnA;inference=ab initio prediction:Prodigal:002006,similar to AA sequence:UniProtKB:P09358;locus_tag=FGKEIJAI_00497;product=Modification methylase DpnIIB
NZ_SACP01000012.1	Prodigal:002006	CDS	109628	110002	.	+	0	ID=FGKEIJAI_00498;inference=ab initio prediction:Prodigal:002006;locus_tag=FGKEIJAI_00498;product=hypothetical protein
NZ_SACP01000012.1	Prodigal:002006	CDS	110131	110589	.	+	0	ID=FGKEIJAI_00499;inference=ab initio prediction:Prodigal:002006;locus_tag=FGKEIJAI_00499;product=hypothetical protein
NZ_SACP01000012.1	Prodigal:002006	CDS	110573	112462	.	+	0	ID=FGKEIJAI_00500;inference=ab initio prediction:Prodigal:002006;locus_tag=FGKEIJAI_00500;product=hypothetical protein
NZ_SACP01000012.1	Prodigal:002006	CDS	112459	113757	.	+	0	ID=FGKEIJAI_00501;inference=ab initio prediction:Prodigal:002006;locus_tag=FGKEIJAI_00501;product=hypothetical protein
NZ_SACP01000012.1	Prodigal:002006	CDS	113729	114448	.	+	0	ID=FGKEIJAI_00502;eC_number=3.4.21.92;Name=clpP_1;gene=clpP_1;inference=ab initio prediction:Prodigal:002006,protein motif:HAMAP:MF_00444;locus_tag=FGKEIJAI_00502;product=ATP-dependent Clp protease proteolytic subunit
NZ_SACP01000012.1	Prodigal:002006	CDS	114516	115769	.	+	0	ID=FGKEIJAI_00503;inference=ab initio prediction:Prodigal:002006;locus_tag=FGKEIJAI_00503;product=hypothetical protein
NZ_SACP01000012.1	Prodigal:002006	CDS	115833	116105	.	+	0	ID=FGKEIJAI_00504;inference=ab initio prediction:Prodigal:002006;locus_tag=FGKEIJAI_00504;product=hypothetical protein
NZ_SACP01000012.1	Prodigal:002006	CDS	116105	116701	.	+	0	ID=FGKEIJAI_00505;inference=ab initio prediction:Prodigal:002006;locus_tag=FGKEIJAI_00505;product=hypothetical protein
NZ_SACP01000012.1	Prodigal:002006	CDS	116735	117115	.	+	0	ID=FGKEIJAI_00506;inference=ab initio prediction:Prodigal:002006;locus_tag=FGKEIJAI_00506;product=hypothetical protein
NZ_SACP01000012.1	Prodigal:002006	CDS	117115	117462	.	+	0	ID=FGKEIJAI_00507;inference=ab initio prediction:Prodigal:002006;locus_tag=FGKEIJAI_00507;product=hypothetical protein
NZ_SACP01000012.1	Prodigal:002006	CDS	117482	118270	.	+	0	ID=FGKEIJAI_00508;inference=ab initio prediction:Prodigal:002006;locus_tag=FGKEIJAI_00508;product=hypothetical protein
NZ_SACP01000012.1	Prodigal:002006	CDS	118310	119809	.	+	0	ID=FGKEIJAI_00509;inference=ab initio prediction:Prodigal:002006;locus_tag=FGKEIJAI_00509;product=hypothetical protein
NZ_SACP01000012.1	Prodigal:002006	CDS	119862	120185	.	+	0	ID=FGKEIJAI_00510;inference=ab initio prediction:Prodigal:002006;locus_tag=FGKEIJAI_00510;product=hypothetical protein
NZ_SACP01000012.1	Prodigal:002006	CDS	120185	120748	.	+	0	ID=FGKEIJAI_00511;inference=ab initio prediction:Prodigal:002006;locus_tag=FGKEIJAI_00511;product=hypothetical protein
NZ_SACP01000012.1	Prodigal:002006	CDS	120745	121185	.	+	0	ID=FGKEIJAI_00512;inference=ab initio prediction:Prodigal:002006;locus_tag=FGKEIJAI_00512;product=hypothetical protein
NZ_SACP01000012.1	Prodigal:002006	CDS	121182	121631	.	+	0	ID=FGKEIJAI_00513;inference=ab initio prediction:Prodigal:002006;locus_tag=FGKEIJAI_00513;product=hypothetical protein
NZ_SACP01000012.1	Prodigal:002006	CDS	121628	122029	.	+	0	ID=FGKEIJAI_00514;inference=ab initio prediction:Prodigal:002006;locus_tag=FGKEIJAI_00514;product=hypothetical protein
NZ_SACP01000012.1	Prodigal:002006	CDS	122026	122187	.	+	0	ID=FGKEIJAI_00515;inference=ab initio prediction:Prodigal:002006;locus_tag=FGKEIJAI_00515;product=hypothetical protein
NZ_SACP01000012.1	Prodigal:002006	CDS	122205	122525	.	-	0	ID=FGKEIJAI_00516;inference=ab initio prediction:Prodigal:002006;locus_tag=FGKEIJAI_00516;product=hypothetical protein
NZ_SACP01000012.1	Prodigal:002006	CDS	122512	122787	.	-	0	ID=FGKEIJAI_00517;inference=ab initio prediction:Prodigal:002006;locus_tag=FGKEIJAI_00517;product=hypothetical protein
NZ_SACP01000012.1	Prodigal:002006	CDS	122884	125061	.	+	0	ID=FGKEIJAI_00518;inference=ab initio prediction:Prodigal:002006;locus_tag=FGKEIJAI_00518;product=hypothetical protein
NZ_SACP01000012.1	Prodigal:002006	CDS	125064	125696	.	+	0	ID=FGKEIJAI_00519;inference=ab initio prediction:Prodigal:002006;locus_tag=FGKEIJAI_00519;product=hypothetical protein
NZ_SACP01000012.1	Prodigal:002006	CDS	125941	127431	.	-	0	ID=FGKEIJAI_00520;inference=ab initio prediction:Prodigal:002006;locus_tag=FGKEIJAI_00520;product=hypothetical protein
NZ_SACP01000012.1	Prodigal:002006	CDS	128002	128886	.	+	0	ID=FGKEIJAI_00521;inference=ab initio prediction:Prodigal:002006;locus_tag=FGKEIJAI_00521;product=hypothetical protein
NZ_SACP01000012.1	Prodigal:002006	CDS	128867	129331	.	+	0	ID=FGKEIJAI_00522;inference=ab initio prediction:Prodigal:002006;locus_tag=FGKEIJAI_00522;product=hypothetical protein
NZ_SACP01000012.1	Prodigal:002006	CDS	129328	133242	.	+	0	ID=FGKEIJAI_00523;inference=ab initio prediction:Prodigal:002006;locus_tag=FGKEIJAI_00523;product=hypothetical protein
NZ_SACP01000012.1	Prodigal:002006	CDS	133252	134007	.	+	0	ID=FGKEIJAI_00524;inference=ab initio prediction:Prodigal:002006;locus_tag=FGKEIJAI_00524;product=hypothetical protein
NZ_SACP01000012.1	Prodigal:002006	CDS	134081	134611	.	+	0	ID=FGKEIJAI_00525;inference=ab initio prediction:Prodigal:002006;locus_tag=FGKEIJAI_00525;product=hypothetical protein
NZ_SACP01000012.1	Prodigal:002006	CDS	134662	134853	.	+	0	ID=FGKEIJAI_00526;inference=ab initio prediction:Prodigal:002006;locus_tag=FGKEIJAI_00526;product=hypothetical protein
NZ_SACP01000012.1	Prodigal:002006	CDS	134910	135290	.	+	0	ID=FGKEIJAI_00527;inference=ab initio prediction:Prodigal:002006;locus_tag=FGKEIJAI_00527;product=hypothetical protein
NZ_SACP01000012.1	Prodigal:002006	CDS	135774	135959	.	-	0	ID=FGKEIJAI_00528;inference=ab initio prediction:Prodigal:002006;locus_tag=FGKEIJAI_00528;product=hypothetical protein
NZ_SACP01000012.1	Prodigal:002006	CDS	136027	136665	.	-	0	ID=FGKEIJAI_00529;eC_number=2.1.1.222;Name=COQ3_1;gene=COQ3_1;inference=ab initio prediction:Prodigal:002006,protein motif:HAMAP:MF_00472;locus_tag=FGKEIJAI_00529;product=Ubiquinone biosynthesis O-methyltransferase%2C mitochondrial
NZ_SACP01000012.1	Prodigal:002006	CDS	136662	137435	.	-	0	ID=FGKEIJAI_00530;eC_number=3.5.1.103;Name=mshB;gene=mshB;inference=ab initio prediction:Prodigal:002006,protein motif:HAMAP:MF_01696;locus_tag=FGKEIJAI_00530;product=1D-myo-inositol 2-acetamido-2-deoxy-alpha-D-glucopyranoside deacetylase
NZ_SACP01000012.1	Prodigal:002006	CDS	137432	138589	.	-	0	ID=FGKEIJAI_00531;Name=soxC;gene=soxC;inference=ab initio prediction:Prodigal:002006,similar to AA sequence:UniProtKB:P54998;locus_tag=FGKEIJAI_00531;product=Dibenzothiophene desulfurization enzyme C
NZ_SACP01000012.1	Prodigal:002006	CDS	138582	139835	.	-	0	ID=FGKEIJAI_00532;inference=ab initio prediction:Prodigal:002006;locus_tag=FGKEIJAI_00532;product=hypothetical protein
NZ_SACP01000012.1	Prodigal:002006	CDS	140074	141174	.	+	0	ID=FGKEIJAI_00533;eC_number=4.1.99.14;Name=splB;db_xref=COG:COG1533;gene=splB;inference=ab initio prediction:Prodigal:002006,similar to AA sequence:UniProtKB:P37956;locus_tag=FGKEIJAI_00533;product=Spore photoproduct lyase
NZ_SACP01000012.1	Prodigal:002006	CDS	141395	142378	.	+	0	ID=FGKEIJAI_00534;eC_number=6.3.2.6;Name=purC_1;db_xref=COG:COG0152;gene=purC_1;inference=ab initio prediction:Prodigal:002006,similar to AA sequence:UniProtKB:B1MHW4;locus_tag=FGKEIJAI_00534;product=Phosphoribosylaminoimidazole-succinocarboxamide synthase
NZ_SACP01000012.1	Prodigal:002006	CDS	143149	145788	.	+	0	ID=FGKEIJAI_00535;inference=ab initio prediction:Prodigal:002006;locus_tag=FGKEIJAI_00535;product=hypothetical protein
NZ_SACP01000012.1	Prodigal:002006	CDS	145918	147714	.	-	0	ID=FGKEIJAI_00536;inference=ab initio prediction:Prodigal:002006;locus_tag=FGKEIJAI_00536;product=hypothetical protein
NZ_SACP01000012.1	Prodigal:002006	CDS	147732	149597	.	-	0	ID=FGKEIJAI_00537;inference=ab initio prediction:Prodigal:002006;locus_tag=FGKEIJAI_00537;product=hypothetical protein
NZ_SACP01000012.1	Prodigal:002006	CDS	149668	151056	.	-	0	ID=FGKEIJAI_00538;Name=flgE_1;db_xref=COG:COG1749;gene=flgE_1;inference=ab initio prediction:Prodigal:002006,similar to AA sequence:UniProtKB:Q8YDL6;locus_tag=FGKEIJAI_00538;product=Flagellar hook protein FlgE
NZ_SACP01000012.1	Prodigal:002006	CDS	151284	151751	.	+	0	ID=FGKEIJAI_00539;inference=ab initio prediction:Prodigal:002006;locus_tag=FGKEIJAI_00539;product=hypothetical protein
NZ_SACP01000012.1	Prodigal:002006	CDS	151944	152396	.	+	0	ID=FGKEIJAI_00540;Name=rssB_1;gene=rssB_1;inference=ab initio prediction:Prodigal:002006,protein motif:HAMAP:MF_00958;locus_tag=FGKEIJAI_00540;product=Regulator of RpoS
NZ_SACP01000012.1	Prodigal:002006	CDS	152960	155278	.	-	0	ID=FGKEIJAI_00541;eC_number=4.2.2.-;Name=mltF_1;gene=mltF_1;inference=ab initio prediction:Prodigal:002006,protein motif:HAMAP:MF_02016;locus_tag=FGKEIJAI_00541;product=Membrane-bound lytic murein transglycosylase F
NZ_SACP01000012.1	Prodigal:002006	CDS	155493	156395	.	+	0	ID=FGKEIJAI_00542;eC_number=4.3.3.7;Name=dapA_1;gene=dapA_1;inference=ab initio prediction:Prodigal:002006,similar to AA sequence:UniProtKB:Q07607;locus_tag=FGKEIJAI_00542;product=4-hydroxy-tetrahydrodipicolinate synthase
NZ_SACP01000012.1	Prodigal:002006	CDS	156454	156927	.	+	0	ID=FGKEIJAI_00543;Name=smpB;gene=smpB;inference=ab initio prediction:Prodigal:002006,similar to AA sequence:UniProtKB:B8H482;locus_tag=FGKEIJAI_00543;product=SsrA-binding protein
NZ_SACP01000012.1	Prodigal:002006	CDS	156989	157525	.	-	0	ID=FGKEIJAI_00544;inference=ab initio prediction:Prodigal:002006;locus_tag=FGKEIJAI_00544;product=hypothetical protein
NZ_SACP01000012.1	Prodigal:002006	CDS	157833	159128	.	-	0	ID=FGKEIJAI_00545;inference=ab initio prediction:Prodigal:002006;locus_tag=FGKEIJAI_00545;product=hypothetical protein
NZ_SACP01000012.1	Prodigal:002006	CDS	159382	160476	.	-	0	ID=FGKEIJAI_00546;inference=ab initio prediction:Prodigal:002006;locus_tag=FGKEIJAI_00546;product=hypothetical protein
NZ_SACP01000012.1	Prodigal:002006	CDS	160786	161451	.	+	0	ID=FGKEIJAI_00547;eC_number=5.3.1.28;Name=gmhA;db_xref=COG:COG0279;gene=gmhA;inference=ab initio prediction:Prodigal:002006,similar to AA sequence:UniProtKB:Q47VU0;locus_tag=FGKEIJAI_00547;product=Phosphoheptose isomerase
NZ_SACP01000012.1	Prodigal:002006	CDS	161464	162447	.	+	0	ID=FGKEIJAI_00548;eC_number=5.1.3.20;Name=hldD_1;gene=hldD_1;inference=ab initio prediction:Prodigal:002006,protein motif:HAMAP:MF_01601;locus_tag=FGKEIJAI_00548;product=ADP-L-glycero-D-manno-heptose-6-epimerase
NZ_SACP01000012.1	Prodigal:002006	CDS	162447	163757	.	+	0	ID=FGKEIJAI_00549;eC_number=2.7.7.9;Name=cugP;gene=cugP;inference=ab initio prediction:Prodigal:002006,protein motif:HAMAP:MF_02085;locus_tag=FGKEIJAI_00549;product=UTP--glucose-1-phosphate uridylyltransferase
NZ_SACP01000012.1	Prodigal:002006	CDS	163768	164754	.	+	0	ID=FGKEIJAI_00550;eC_number=2.7.1.168;Name=hddA;gene=hddA;inference=ab initio prediction:Prodigal:002006,similar to AA sequence:UniProtKB:Q9AGY8;locus_tag=FGKEIJAI_00550;product=D-glycero-alpha-D-manno-heptose 7-phosphate kinase
NZ_SACP01000012.1	Prodigal:002006	CDS	164802	165584	.	-	0	ID=FGKEIJAI_00551;eC_number=1.1.1.100;Name=fabG_2;gene=fabG_2;inference=ab initio prediction:Prodigal:002006,similar to AA sequence:UniProtKB:Q9KQH7;locus_tag=FGKEIJAI_00551;product=3-oxoacyl-[acyl-carrier-protein] reductase FabG
NZ_SACP01000012.1	Prodigal:002006	CDS	165746	167137	.	-	0	ID=FGKEIJAI_00552;eC_number=4.3.2.1;Name=argH;db_xref=COG:COG0165;gene=argH;inference=ab initio prediction:Prodigal:002006,similar to AA sequence:UniProtKB:Q5SLL0;locus_tag=FGKEIJAI_00552;product=Argininosuccinate lyase
NZ_SACP01000012.1	Prodigal:002006	CDS	167165	167788	.	+	0	ID=FGKEIJAI_00553;Name=tlpA;db_xref=COG:COG0526;gene=tlpA;inference=ab initio prediction:Prodigal:002006,similar to AA sequence:UniProtKB:P43221;locus_tag=FGKEIJAI_00553;product=Thiol:disulfide interchange protein TlpA
NZ_SACP01000012.1	Prodigal:002006	CDS	167792	168970	.	-	0	ID=FGKEIJAI_00554;eC_number=2.4.1.250;Name=mshA_4;gene=mshA_4;inference=ab initio prediction:Prodigal:002006,protein motif:HAMAP:MF_01695;locus_tag=FGKEIJAI_00554;product=D-inositol-3-phosphate glycosyltransferase
NZ_SACP01000012.1	Prodigal:002006	CDS	169355	171271	.	+	0	ID=FGKEIJAI_00555;eC_number=2.4.1.-;Name=opgH;db_xref=COG:COG2943;gene=opgH;inference=ab initio prediction:Prodigal:002006,similar to AA sequence:UniProtKB:P20401;locus_tag=FGKEIJAI_00555;product=Glucans biosynthesis glucosyltransferase H
NZ_SACP01000012.1	Prodigal:002006	CDS	171371	172555	.	+	0	ID=FGKEIJAI_00556;Name=ydhP_1;db_xref=COG:COG2814;gene=ydhP_1;inference=ab initio prediction:Prodigal:002006,similar to AA sequence:UniProtKB:P77389;locus_tag=FGKEIJAI_00556;product=Inner membrane transport protein YdhP
NZ_SACP01000012.1	Prodigal:002006	CDS	172565	173209	.	-	0	ID=FGKEIJAI_00557;eC_number=5.2.1.4;Name=nagL;gene=nagL;inference=ab initio prediction:Prodigal:002006,similar to AA sequence:UniProtKB:O86043;locus_tag=FGKEIJAI_00557;product=Maleylpyruvate isomerase
NZ_SACP01000012.1	Prodigal:002006	CDS	173784	175259	.	+	0	ID=FGKEIJAI_00558;inference=ab initio prediction:Prodigal:002006;locus_tag=FGKEIJAI_00558;product=hypothetical protein
NZ_SACP01000012.1	Prodigal:002006	CDS	175568	175936	.	-	0	ID=FGKEIJAI_00559;inference=ab initio prediction:Prodigal:002006;locus_tag=FGKEIJAI_00559;product=hypothetical protein
NZ_SACP01000012.1	Prodigal:002006	CDS	176080	176259	.	+	0	ID=FGKEIJAI_00560;inference=ab initio prediction:Prodigal:002006;locus_tag=FGKEIJAI_00560;product=hypothetical protein
NZ_SACP01000012.1	Prodigal:002006	CDS	176278	177138	.	-	0	ID=FGKEIJAI_00561;Name=glnQ_1;gene=glnQ_1;inference=ab initio prediction:Prodigal:002006,similar to AA sequence:UniProtKB:P27675;locus_tag=FGKEIJAI_00561;product=Glutamine transport ATP-binding protein GlnQ
NZ_SACP01000012.1	Prodigal:002006	CDS	177155	177847	.	-	0	ID=FGKEIJAI_00562;Name=gltK;db_xref=COG:COG0765;gene=gltK;inference=ab initio prediction:Prodigal:002006,similar to AA sequence:UniProtKB:P0AER5;locus_tag=FGKEIJAI_00562;product=Glutamate/aspartate import permease protein GltK
NZ_SACP01000012.1	Prodigal:002006	CDS	177879	178598	.	-	0	ID=FGKEIJAI_00563;Name=gltJ;db_xref=COG:COG0765;gene=gltJ;inference=ab initio prediction:Prodigal:002006,similar to AA sequence:UniProtKB:P0AER3;locus_tag=FGKEIJAI_00563;product=Glutamate/aspartate import permease protein GltJ
NZ_SACP01000012.1	Prodigal:002006	CDS	178767	179672	.	-	0	ID=FGKEIJAI_00564;Name=gltI_1;db_xref=COG:COG0834;gene=gltI_1;inference=ab initio prediction:Prodigal:002006,similar to AA sequence:UniProtKB:P37902;locus_tag=FGKEIJAI_00564;product=Glutamate/aspartate import solute-binding protein
NZ_SACP01000012.1	Prodigal:002006	CDS	180187	181209	.	+	0	ID=FGKEIJAI_00565;inference=ab initio prediction:Prodigal:002006;locus_tag=FGKEIJAI_00565;product=hypothetical protein
NZ_SACP01000012.1	Prodigal:002006	CDS	181206	182186	.	+	0	ID=FGKEIJAI_00566;eC_number=5.1.1.20;Name=ycjG;db_xref=COG:COG4948;gene=ycjG;inference=ab initio prediction:Prodigal:002006,similar to AA sequence:UniProtKB:P51981;locus_tag=FGKEIJAI_00566;product=L-Ala-D/L-Glu epimerase
NZ_SACP01000012.1	Prodigal:002006	CDS	182318	183607	.	+	0	ID=FGKEIJAI_00567;eC_number=1.6.99.3;Name=ndh;db_xref=COG:COG1252;gene=ndh;inference=ab initio prediction:Prodigal:002006,similar to AA sequence:UniProtKB:P00393;locus_tag=FGKEIJAI_00567;product=NADH dehydrogenase
NZ_SACP01000012.1	Prodigal:002006	CDS	183701	184009	.	+	0	ID=FGKEIJAI_00568;inference=ab initio prediction:Prodigal:002006;locus_tag=FGKEIJAI_00568;product=hypothetical protein
NZ_SACP01000012.1	Prodigal:002006	CDS	184020	184304	.	+	0	ID=FGKEIJAI_00569;inference=ab initio prediction:Prodigal:002006;locus_tag=FGKEIJAI_00569;product=hypothetical protein
NZ_SACP01000012.1	Prodigal:002006	CDS	184478	185236	.	+	0	ID=FGKEIJAI_00570;eC_number=1.1.1.100;Name=fabG_3;gene=fabG_3;inference=ab initio prediction:Prodigal:002006,similar to AA sequence:UniProtKB:O54438;locus_tag=FGKEIJAI_00570;product=3-oxoacyl-[acyl-carrier-protein] reductase FabG
NZ_SACP01000012.1	Prodigal:002006	CDS	185654	186652	.	+	0	ID=FGKEIJAI_00571;eC_number=3.6.3.-;Name=ravA_1;db_xref=COG:COG0714;gene=ravA_1;inference=ab initio prediction:Prodigal:002006,similar to AA sequence:UniProtKB:P31473;locus_tag=FGKEIJAI_00571;product=ATPase RavA
NZ_SACP01000133.1	Prodigal:002006	CDS	68	460	.	-	0	ID=FGKEIJAI_00572;eC_number=2.3.1.41;Name=fabB_2;gene=fabB_2;inference=ab initio prediction:Prodigal:002006,similar to AA sequence:UniProtKB:Q02K94;locus_tag=FGKEIJAI_00572;product=3-oxoacyl-[acyl-carrier-protein] synthase 1
NZ_SACP01000139.1	Prodigal:002006	CDS	41	448	.	+	0	ID=FGKEIJAI_00573;Name=emrB_1;gene=emrB_1;inference=ab initio prediction:Prodigal:002006,similar to AA sequence:UniProtKB:P0DPR7;locus_tag=FGKEIJAI_00573;product=Colistin resistance protein EmrB
NZ_SACP01000013.1	Prodigal:002006	CDS	125	325	.	+	0	ID=FGKEIJAI_00574;inference=ab initio prediction:Prodigal:002006;locus_tag=FGKEIJAI_00574;product=hypothetical protein
NZ_SACP01000013.1	Prodigal:002006	CDS	325	1374	.	+	0	ID=FGKEIJAI_00575;Name=aaeA_1;db_xref=COG:COG1566;gene=aaeA_1;inference=ab initio prediction:Prodigal:002006,similar to AA sequence:UniProtKB:P46482;locus_tag=FGKEIJAI_00575;product=p-hydroxybenzoic acid efflux pump subunit AaeA
NZ_SACP01000013.1	Prodigal:002006	CDS	2160	3224	.	-	0	ID=FGKEIJAI_00576;eC_number=1.18.6.1;Name=nifH;gene=nifH;inference=ab initio prediction:Prodigal:002006,protein motif:HAMAP:MF_00533;locus_tag=FGKEIJAI_00576;product=Nitrogenase iron protein
NZ_SACP01000013.1	Prodigal:002006	CDS	4671	5837	.	+	0	ID=FGKEIJAI_00577;inference=ab initio prediction:Prodigal:002006;locus_tag=FGKEIJAI_00577;product=hypothetical protein
NZ_SACP01000013.1	Prodigal:002006	CDS	5837	7030	.	+	0	ID=FGKEIJAI_00578;Name=aaeA_2;gene=aaeA_2;inference=ab initio prediction:Prodigal:002006,protein motif:HAMAP:MF_01544;locus_tag=FGKEIJAI_00578;product=p-hydroxybenzoic acid efflux pump subunit AaeA
NZ_SACP01000013.1	Prodigal:002006	CDS	7067	7192	.	-	0	ID=FGKEIJAI_00579;inference=ab initio prediction:Prodigal:002006;locus_tag=FGKEIJAI_00579;product=hypothetical protein
NZ_SACP01000013.1	Prodigal:002006	CDS	7954	8151	.	-	0	ID=FGKEIJAI_00580;inference=ab initio prediction:Prodigal:002006;locus_tag=FGKEIJAI_00580;product=hypothetical protein
NZ_SACP01000013.1	Prodigal:002006	CDS	8209	8571	.	-	0	ID=FGKEIJAI_00581;inference=ab initio prediction:Prodigal:002006;locus_tag=FGKEIJAI_00581;product=hypothetical protein
NZ_SACP01000013.1	Prodigal:002006	CDS	8575	8751	.	-	0	ID=FGKEIJAI_00582;inference=ab initio prediction:Prodigal:002006;locus_tag=FGKEIJAI_00582;product=hypothetical protein
NZ_SACP01000013.1	Prodigal:002006	CDS	8981	9190	.	-	0	ID=FGKEIJAI_00583;Name=cspA_1;db_xref=COG:COG1278;gene=cspA_1;inference=ab initio prediction:Prodigal:002006,similar to AA sequence:UniProtKB:Q9Z3S6;locus_tag=FGKEIJAI_00583;product=Cold shock protein CspA
NZ_SACP01000013.1	Prodigal:002006	CDS	9544	10332	.	-	0	ID=FGKEIJAI_00584;Name=xynR_1;db_xref=COG:COG1414;gene=xynR_1;inference=ab initio prediction:Prodigal:002006,similar to AA sequence:UniProtKB:P77300;locus_tag=FGKEIJAI_00584;product=HTH-type transcriptional regulator XynR
NZ_SACP01000013.1	Prodigal:002006	CDS	10338	11063	.	-	0	ID=FGKEIJAI_00585;eC_number=1.1.1.127;Name=kduD_1;gene=kduD_1;inference=ab initio prediction:Prodigal:002006,similar to AA sequence:UniProtKB:P50842;locus_tag=FGKEIJAI_00585;product=2-dehydro-3-deoxy-D-gluconate 5-dehydrogenase
NZ_SACP01000013.1	Prodigal:002006	CDS	11060	11617	.	-	0	ID=FGKEIJAI_00586;inference=ab initio prediction:Prodigal:002006;locus_tag=FGKEIJAI_00586;product=hypothetical protein
NZ_SACP01000013.1	Prodigal:002006	CDS	11850	12332	.	-	0	ID=FGKEIJAI_00587;inference=ab initio prediction:Prodigal:002006;locus_tag=FGKEIJAI_00587;product=hypothetical protein
NZ_SACP01000013.1	Prodigal:002006	CDS	12777	13247	.	+	0	ID=FGKEIJAI_00588;inference=ab initio prediction:Prodigal:002006;locus_tag=FGKEIJAI_00588;product=hypothetical protein
NZ_SACP01000013.1	Prodigal:002006	CDS	13280	13984	.	+	0	ID=FGKEIJAI_00589;Name=exbB;db_xref=COG:COG0811;gene=exbB;inference=ab initio prediction:Prodigal:002006,similar to AA sequence:UniProtKB:P0ABU7;locus_tag=FGKEIJAI_00589;product=Biopolymer transport protein ExbB
NZ_SACP01000013.1	Prodigal:002006	CDS	14079	14543	.	+	0	ID=FGKEIJAI_00590;Name=exbD_1;db_xref=COG:COG0848;gene=exbD_1;inference=ab initio prediction:Prodigal:002006,similar to AA sequence:UniProtKB:P0ABV2;locus_tag=FGKEIJAI_00590;product=Biopolymer transport protein ExbD
NZ_SACP01000013.1	Prodigal:002006	CDS	14550	15506	.	+	0	ID=FGKEIJAI_00591;inference=ab initio prediction:Prodigal:002006;locus_tag=FGKEIJAI_00591;product=hypothetical protein
NZ_SACP01000013.1	Prodigal:002006	CDS	15693	16208	.	+	0	ID=FGKEIJAI_00592;inference=ab initio prediction:Prodigal:002006;locus_tag=FGKEIJAI_00592;product=hypothetical protein
NZ_SACP01000013.1	Prodigal:002006	CDS	16341	16664	.	+	0	ID=FGKEIJAI_00593;inference=ab initio prediction:Prodigal:002006;locus_tag=FGKEIJAI_00593;product=hypothetical protein
NZ_SACP01000013.1	Prodigal:002006	CDS	16750	16884	.	+	0	ID=FGKEIJAI_00594;inference=ab initio prediction:Prodigal:002006;locus_tag=FGKEIJAI_00594;product=hypothetical protein
NZ_SACP01000013.1	Prodigal:002006	CDS	16983	17231	.	-	0	ID=FGKEIJAI_00595;inference=ab initio prediction:Prodigal:002006;locus_tag=FGKEIJAI_00595;product=hypothetical protein
NZ_SACP01000013.1	Prodigal:002006	CDS	17467	17832	.	+	0	ID=FGKEIJAI_00596;inference=ab initio prediction:Prodigal:002006;locus_tag=FGKEIJAI_00596;product=hypothetical protein
NZ_SACP01000013.1	Prodigal:002006	CDS	18152	18523	.	-	0	ID=FGKEIJAI_00597;inference=ab initio prediction:Prodigal:002006;locus_tag=FGKEIJAI_00597;product=hypothetical protein
NZ_SACP01000013.1	Prodigal:002006	CDS	18673	19719	.	-	0	ID=FGKEIJAI_00598;eC_number=3.5.1.44;Name=cheB_2;gene=cheB_2;inference=ab initio prediction:Prodigal:002006,protein motif:HAMAP:MF_00099;locus_tag=FGKEIJAI_00598;product=Protein-glutamate methylesterase/protein-glutamine glutaminase
NZ_SACP01000013.1	Prodigal:002006	CDS	19716	20150	.	-	0	ID=FGKEIJAI_00599;Name=rcp1_1;gene=rcp1_1;inference=ab initio prediction:Prodigal:002006,similar to AA sequence:UniProtKB:Q55169;locus_tag=FGKEIJAI_00599;product=Response regulator rcp1
NZ_SACP01000013.1	Prodigal:002006	CDS	20281	22998	.	-	0	ID=FGKEIJAI_00600;eC_number=2.7.-.-;Name=sasA_4;gene=sasA_4;inference=ab initio prediction:Prodigal:002006,protein motif:HAMAP:MF_01837;locus_tag=FGKEIJAI_00600;product=Adaptive-response sensory-kinase SasA
NZ_SACP01000013.1	Prodigal:002006	CDS	23144	23383	.	+	0	ID=FGKEIJAI_00601;eC_number=6.3.5.3;Name=purS;db_xref=COG:COG1828;gene=purS;inference=ab initio prediction:Prodigal:002006,similar to AA sequence:UniProtKB:P12049;locus_tag=FGKEIJAI_00601;product=Phosphoribosylformylglycinamidine synthase subunit PurS
NZ_SACP01000013.1	Prodigal:002006	CDS	23383	24069	.	+	0	ID=FGKEIJAI_00602;eC_number=6.3.5.3;Name=purQ;db_xref=COG:COG0047;gene=purQ;inference=ab initio prediction:Prodigal:002006,similar to AA sequence:UniProtKB:P12041;locus_tag=FGKEIJAI_00602;product=Phosphoribosylformylglycinamidine synthase subunit PurQ
NZ_SACP01000013.1	Prodigal:002006	CDS	24191	25141	.	+	0	ID=FGKEIJAI_00603;eC_number=3.1.1.-;Name=aes_1;db_xref=COG:COG0657;gene=aes_1;inference=ab initio prediction:Prodigal:002006,similar to AA sequence:UniProtKB:Q8ZRA1;locus_tag=FGKEIJAI_00603;product=Acetyl esterase
NZ_SACP01000013.1	Prodigal:002006	CDS	25318	25980	.	-	0	ID=FGKEIJAI_00604;Name=degU;db_xref=COG:COG2197;gene=degU;inference=ab initio prediction:Prodigal:002006,similar to AA sequence:UniProtKB:P13800;locus_tag=FGKEIJAI_00604;product=Transcriptional regulatory protein DegU
NZ_SACP01000013.1	Prodigal:002006	CDS	26122	26592	.	-	0	ID=FGKEIJAI_00605;inference=ab initio prediction:Prodigal:002006,similar to AA sequence:UniProtKB:P9WFP9;locus_tag=FGKEIJAI_00605;note=UPF0047 protein Rv2556c;product=hypothetical protein
NZ_SACP01000013.1	Aragorn:001002	tRNA	26770	26844	.	+	.	ID=FGKEIJAI_00606;inference=COORDINATES:profile:Aragorn:001002;locus_tag=FGKEIJAI_00606;product=tRNA-Gly(gcc)
NZ_SACP01000013.1	Prodigal:002006	CDS	26878	27687	.	+	0	ID=FGKEIJAI_00607;Name=tcpN;db_xref=COG:COG2207;gene=tcpN;inference=ab initio prediction:Prodigal:002006,similar to AA sequence:UniProtKB:P0C6D6;locus_tag=FGKEIJAI_00607;product=TCP pilus virulence regulatory protein
NZ_SACP01000013.1	Prodigal:002006	CDS	27785	28333	.	+	0	ID=FGKEIJAI_00608;inference=ab initio prediction:Prodigal:002006,similar to AA sequence:UniProtKB:P77368;locus_tag=FGKEIJAI_00608;note=UPF0098 protein YbcL;product=hypothetical protein
NZ_SACP01000013.1	Prodigal:002006	CDS	28436	29818	.	-	0	ID=FGKEIJAI_00609;Name=nhaA_1;db_xref=COG:COG3004;gene=nhaA_1;inference=ab initio prediction:Prodigal:002006,similar to AA sequence:UniProtKB:P13738;locus_tag=FGKEIJAI_00609;product=Na(+)/H(+) antiporter NhaA
NZ_SACP01000013.1	Prodigal:002006	CDS	29908	32352	.	-	0	ID=FGKEIJAI_00610;eC_number=2.7.13.3;Name=rcsC_5;gene=rcsC_5;inference=ab initio prediction:Prodigal:002006,protein motif:HAMAP:MF_00979;locus_tag=FGKEIJAI_00610;product=Sensor histidine kinase RcsC
NZ_SACP01000013.1	Prodigal:002006	CDS	32765	33757	.	+	0	ID=FGKEIJAI_00611;eC_number=1.3.1.87;Name=hcaB_1;gene=hcaB_1;inference=ab initio prediction:Prodigal:002006,protein motif:HAMAP:MF_01647;locus_tag=FGKEIJAI_00611;product=3-phenylpropionate-dihydrodiol/cinnamic acid-dihydrodiol dehydrogenase
NZ_SACP01000013.1	Prodigal:002006	CDS	33870	34358	.	+	0	ID=FGKEIJAI_00612;eC_number=4.2.1.104;Name=cynS;db_xref=COG:COG1513;gene=cynS;inference=ab initio prediction:Prodigal:002006,similar to AA sequence:UniProtKB:A8GBZ7;locus_tag=FGKEIJAI_00612;product=Cyanate hydratase
NZ_SACP01000013.1	Prodigal:002006	CDS	34398	35357	.	-	0	ID=FGKEIJAI_00613;inference=ab initio prediction:Prodigal:002006;locus_tag=FGKEIJAI_00613;product=hypothetical protein
NZ_SACP01000013.1	Prodigal:002006	CDS	35618	37024	.	-	0	ID=FGKEIJAI_00614;inference=ab initio prediction:Prodigal:002006;locus_tag=FGKEIJAI_00614;product=hypothetical protein
NZ_SACP01000013.1	Prodigal:002006	CDS	37656	38330	.	+	0	ID=FGKEIJAI_00615;inference=ab initio prediction:Prodigal:002006;locus_tag=FGKEIJAI_00615;product=hypothetical protein
NZ_SACP01000013.1	Prodigal:002006	CDS	38315	39703	.	-	0	ID=FGKEIJAI_00616;inference=ab initio prediction:Prodigal:002006;locus_tag=FGKEIJAI_00616;product=hypothetical protein
NZ_SACP01000013.1	Prodigal:002006	CDS	40181	41230	.	+	0	ID=FGKEIJAI_00617;Name=rpsB;db_xref=COG:COG0052;gene=rpsB;inference=ab initio prediction:Prodigal:002006,similar to AA sequence:UniProtKB:Q6N5Q2;locus_tag=FGKEIJAI_00617;product=30S ribosomal protein S2
NZ_SACP01000013.1	Prodigal:002006	CDS	41434	42357	.	+	0	ID=FGKEIJAI_00618;Name=tsf;db_xref=COG:COG0264;gene=tsf;inference=ab initio prediction:Prodigal:002006,similar to AA sequence:UniProtKB:P0A6P1;locus_tag=FGKEIJAI_00618;product=Elongation factor Ts
NZ_SACP01000013.1	Prodigal:002006	CDS	42600	43322	.	+	0	ID=FGKEIJAI_00619;eC_number=2.7.4.22;Name=pyrH;db_xref=COG:COG0528;gene=pyrH;inference=ab initio prediction:Prodigal:002006,similar to AA sequence:UniProtKB:P59009;locus_tag=FGKEIJAI_00619;product=Uridylate kinase
NZ_SACP01000013.1	Prodigal:002006	CDS	43465	44028	.	+	0	ID=FGKEIJAI_00620;Name=frr;db_xref=COG:COG0233;gene=frr;inference=ab initio prediction:Prodigal:002006,similar to AA sequence:UniProtKB:P81101;locus_tag=FGKEIJAI_00620;product=Ribosome-recycling factor
NZ_SACP01000013.1	Prodigal:002006	CDS	44103	44873	.	+	0	ID=FGKEIJAI_00621;eC_number=2.5.1.-;Name=uppS_2;gene=uppS_2;inference=ab initio prediction:Prodigal:002006,similar to AA sequence:UniProtKB:P60477;locus_tag=FGKEIJAI_00621;product=Isoprenyl transferase
NZ_SACP01000013.1	Prodigal:002006	CDS	44873	45742	.	+	0	ID=FGKEIJAI_00622;eC_number=2.7.7.41;Name=cdsA;db_xref=COG:COG0575;gene=cdsA;inference=ab initio prediction:Prodigal:002006,similar to AA sequence:UniProtKB:Q9X1B7;locus_tag=FGKEIJAI_00622;product=Phosphatidate cytidylyltransferase
NZ_SACP01000013.1	Prodigal:002006	CDS	45770	46933	.	+	0	ID=FGKEIJAI_00623;eC_number=1.1.1.267;Name=dxr;gene=dxr;inference=ab initio prediction:Prodigal:002006,similar to AA sequence:UniProtKB:Q9X5F2;locus_tag=FGKEIJAI_00623;product=1-deoxy-D-xylulose 5-phosphate reductoisomerase
NZ_SACP01000013.1	Prodigal:002006	CDS	47035	48192	.	+	0	ID=FGKEIJAI_00624;eC_number=3.4.24.-;Name=mmpA;db_xref=COG:COG0750;gene=mmpA;inference=ab initio prediction:Prodigal:002006,similar to AA sequence:UniProtKB:Q9A710;locus_tag=FGKEIJAI_00624;product=Metalloprotease MmpA
NZ_SACP01000013.1	Prodigal:002006	CDS	48490	51006	.	+	0	ID=FGKEIJAI_00625;Name=bamA_1;db_xref=COG:COG4775;gene=bamA_1;inference=ab initio prediction:Prodigal:002006,similar to AA sequence:UniProtKB:Q9K1H0;locus_tag=FGKEIJAI_00625;product=Outer membrane protein assembly factor BamA
NZ_SACP01000013.1	Prodigal:002006	CDS	51125	52183	.	+	0	ID=FGKEIJAI_00626;eC_number=2.3.1.-;Name=lpxD;db_xref=COG:COG1044;gene=lpxD;inference=ab initio prediction:Prodigal:002006,similar to AA sequence:UniProtKB:Q9HXY6;locus_tag=FGKEIJAI_00626;product=UDP-3-O-acylglucosamine N-acyltransferase
NZ_SACP01000013.1	Prodigal:002006	CDS	52309	52773	.	+	0	ID=FGKEIJAI_00627;eC_number=4.2.1.59;Name=fabZ;db_xref=COG:COG0764;gene=fabZ;inference=ab initio prediction:Prodigal:002006,similar to AA sequence:UniProtKB:O25928;locus_tag=FGKEIJAI_00627;product=3-hydroxyacyl-[acyl-carrier-protein] dehydratase FabZ
NZ_SACP01000013.1	Prodigal:002006	CDS	52770	53579	.	+	0	ID=FGKEIJAI_00628;eC_number=2.3.1.129;Name=lpxA;db_xref=COG:COG1043;gene=lpxA;inference=ab initio prediction:Prodigal:002006,similar to AA sequence:UniProtKB:P0A722;locus_tag=FGKEIJAI_00628;product=Acyl-[acyl-carrier-protein]--UDP-N-acetylglucosamine O-acyltransferase
NZ_SACP01000013.1	Prodigal:002006	CDS	53579	54466	.	+	0	ID=FGKEIJAI_00629;eC_number=3.6.1.54;Name=lpxI;db_xref=COG:COG3494;gene=lpxI;inference=ab initio prediction:Prodigal:002006,similar to AA sequence:UniProtKB:Q9A716;locus_tag=FGKEIJAI_00629;product=UDP-2%2C3-diacylglucosamine pyrophosphatase LpxI
NZ_SACP01000013.1	Prodigal:002006	CDS	54463	55635	.	+	0	ID=FGKEIJAI_00630;eC_number=2.4.1.182;Name=lpxB;db_xref=COG:COG0763;gene=lpxB;inference=ab initio prediction:Prodigal:002006,similar to AA sequence:UniProtKB:P10441;locus_tag=FGKEIJAI_00630;product=Lipid-A-disaccharide synthase
NZ_SACP01000013.1	Prodigal:002006	CDS	55914	57206	.	-	0	ID=FGKEIJAI_00631;eC_number=2.3.3.16;Name=gltA;db_xref=COG:COG0372;gene=gltA;inference=ab initio prediction:Prodigal:002006,similar to AA sequence:UniProtKB:P14165;locus_tag=FGKEIJAI_00631;product=Citrate synthase
NZ_SACP01000013.1	Prodigal:002006	CDS	57485	58906	.	-	0	ID=FGKEIJAI_00632;eC_number=6.1.1.17;Name=gltX_1;db_xref=COG:COG0008;gene=gltX_1;inference=ab initio prediction:Prodigal:002006,similar to AA sequence:UniProtKB:P04805;locus_tag=FGKEIJAI_00632;product=Glutamate--tRNA ligase
NZ_SACP01000013.1	Prodigal:002006	CDS	59146	61392	.	+	0	ID=FGKEIJAI_00633;inference=ab initio prediction:Prodigal:002006;locus_tag=FGKEIJAI_00633;product=hypothetical protein
NZ_SACP01000013.1	Prodigal:002006	CDS	61397	62122	.	-	0	ID=FGKEIJAI_00634;eC_number=3.4.21.88;Name=lexA_1;db_xref=COG:COG1974;gene=lexA_1;inference=ab initio prediction:Prodigal:002006,similar to AA sequence:UniProtKB:Q9ZFA4;locus_tag=FGKEIJAI_00634;product=LexA repressor
NZ_SACP01000013.1	Prodigal:002006	CDS	62490	63587	.	-	0	ID=FGKEIJAI_00635;inference=ab initio prediction:Prodigal:002006;locus_tag=FGKEIJAI_00635;product=hypothetical protein
NZ_SACP01000013.1	Prodigal:002006	CDS	63959	64354	.	+	0	ID=FGKEIJAI_00636;eC_number=4.4.1.5;Name=gloA_1;db_xref=COG:COG0346;gene=gloA_1;inference=ab initio prediction:Prodigal:002006,similar to AA sequence:UniProtKB:P0AC81;locus_tag=FGKEIJAI_00636;product=Lactoylglutathione lyase
NZ_SACP01000013.1	Prodigal:002006	CDS	64428	64976	.	+	0	ID=FGKEIJAI_00637;inference=ab initio prediction:Prodigal:002006;locus_tag=FGKEIJAI_00637;product=hypothetical protein
NZ_SACP01000013.1	Prodigal:002006	CDS	65060	66628	.	+	0	ID=FGKEIJAI_00638;eC_number=1.1.1.400;Name=mpdB;gene=mpdB;inference=ab initio prediction:Prodigal:002006,similar to AA sequence:UniProtKB:Q3YAT3;locus_tag=FGKEIJAI_00638;product=2-methyl-1%2C2-propanediol dehydrogenase
NZ_SACP01000013.1	Prodigal:002006	CDS	66631	66999	.	+	0	ID=FGKEIJAI_00639;inference=ab initio prediction:Prodigal:002006;locus_tag=FGKEIJAI_00639;product=hypothetical protein
NZ_SACP01000013.1	Prodigal:002006	CDS	67041	67568	.	+	0	ID=FGKEIJAI_00640;inference=ab initio prediction:Prodigal:002006;locus_tag=FGKEIJAI_00640;product=hypothetical protein
NZ_SACP01000013.1	Prodigal:002006	CDS	67540	67839	.	-	0	ID=FGKEIJAI_00641;inference=ab initio prediction:Prodigal:002006;locus_tag=FGKEIJAI_00641;product=hypothetical protein
NZ_SACP01000013.1	Prodigal:002006	CDS	68062	69534	.	+	0	ID=FGKEIJAI_00642;Name=yhdG;db_xref=COG:COG0531;gene=yhdG;inference=ab initio prediction:Prodigal:002006,similar to AA sequence:UniProtKB:O07576;locus_tag=FGKEIJAI_00642;product=putative amino acid permease YhdG
NZ_SACP01000013.1	Prodigal:002006	CDS	69603	69770	.	+	0	ID=FGKEIJAI_00643;inference=ab initio prediction:Prodigal:002006;locus_tag=FGKEIJAI_00643;product=hypothetical protein
NZ_SACP01000013.1	Prodigal:002006	CDS	69959	71371	.	-	0	ID=FGKEIJAI_00644;eC_number=6.3.1.2;Name=glnA;db_xref=COG:COG0174;gene=glnA;inference=ab initio prediction:Prodigal:002006,similar to AA sequence:UniProtKB:P0A1P6;locus_tag=FGKEIJAI_00644;product=Glutamine synthetase
NZ_SACP01000013.1	Prodigal:002006	CDS	71475	71813	.	-	0	ID=FGKEIJAI_00645;Name=glnB;db_xref=COG:COG0347;gene=glnB;inference=ab initio prediction:Prodigal:002006,similar to AA sequence:UniProtKB:P0A9Z1;locus_tag=FGKEIJAI_00645;product=Nitrogen regulatory protein P-II 1
NZ_SACP01000013.1	Prodigal:002006	CDS	72016	73524	.	+	0	ID=FGKEIJAI_00646;Name=nnr;db_xref=COG:COG0062;gene=nnr;inference=ab initio prediction:Prodigal:002006,similar to AA sequence:UniProtKB:Q9X024;locus_tag=FGKEIJAI_00646;product=Bifunctional NAD(P)H-hydrate repair enzyme Nnr
NZ_SACP01000013.1	Prodigal:002006	CDS	73868	75298	.	-	0	ID=FGKEIJAI_00647;eC_number=1.16.3.1;Name=mmcO;db_xref=COG:COG2132;gene=mmcO;inference=ab initio prediction:Prodigal:002006,similar to AA sequence:UniProtKB:I6WZK7;locus_tag=FGKEIJAI_00647;product=Multicopper oxidase MmcO
NZ_SACP01000013.1	Aragorn:001002	tRNA	75453	75537	.	+	.	ID=FGKEIJAI_00648;inference=COORDINATES:profile:Aragorn:001002;locus_tag=FGKEIJAI_00648;product=tRNA-Leu(tag)
NZ_SACP01000013.1	Prodigal:002006	CDS	75677	77083	.	+	0	ID=FGKEIJAI_00649;eC_number=5.2.1.8;Name=tig;db_xref=COG:COG0544;gene=tig;inference=ab initio prediction:Prodigal:002006,similar to AA sequence:UniProtKB:Q9KQS5;locus_tag=FGKEIJAI_00649;product=Trigger factor
NZ_SACP01000013.1	Prodigal:002006	CDS	77205	77834	.	+	0	ID=FGKEIJAI_00650;eC_number=3.4.21.92;Name=clpP_2;gene=clpP_2;inference=ab initio prediction:Prodigal:002006,similar to AA sequence:UniProtKB:B8GX16;locus_tag=FGKEIJAI_00650;product=ATP-dependent Clp protease proteolytic subunit
NZ_SACP01000013.1	Prodigal:002006	CDS	78073	79341	.	+	0	ID=FGKEIJAI_00651;Name=clpX;gene=clpX;inference=ab initio prediction:Prodigal:002006,similar to AA sequence:UniProtKB:B8GX14;locus_tag=FGKEIJAI_00651;product=ATP-dependent Clp protease ATP-binding subunit ClpX
NZ_SACP01000013.1	Prodigal:002006	CDS	79631	82051	.	+	0	ID=FGKEIJAI_00652;eC_number=3.4.21.53;Name=lon;gene=lon;inference=ab initio prediction:Prodigal:002006,similar to AA sequence:UniProtKB:Q2YPX3;locus_tag=FGKEIJAI_00652;product=Lon protease
NZ_SACP01000013.1	Prodigal:002006	CDS	82285	82686	.	-	0	ID=FGKEIJAI_00653;Name=ros_1;db_xref=COG:COG4957;gene=ros_1;inference=ab initio prediction:Prodigal:002006,similar to AA sequence:UniProtKB:Q04152;locus_tag=FGKEIJAI_00653;product=Transcriptional regulatory protein ros
NZ_SACP01000013.1	Prodigal:002006	CDS	83144	85423	.	+	0	ID=FGKEIJAI_00654;eC_number=3.1.13.1;Name=rnr;db_xref=COG:COG0557;gene=rnr;inference=ab initio prediction:Prodigal:002006,similar to AA sequence:UniProtKB:P21499;locus_tag=FGKEIJAI_00654;product=Ribonuclease R
NZ_SACP01000013.1	Prodigal:002006	CDS	85420	85929	.	+	0	ID=FGKEIJAI_00655;inference=ab initio prediction:Prodigal:002006;locus_tag=FGKEIJAI_00655;product=hypothetical protein
NZ_SACP01000013.1	Prodigal:002006	CDS	85871	86626	.	+	0	ID=FGKEIJAI_00656;inference=ab initio prediction:Prodigal:002006;locus_tag=FGKEIJAI_00656;product=hypothetical protein
NZ_SACP01000013.1	Prodigal:002006	CDS	86661	87527	.	-	0	ID=FGKEIJAI_00657;eC_number=1.3.1.9;Name=fabI_2;db_xref=COG:COG0623;gene=fabI_2;inference=ab initio prediction:Prodigal:002006,similar to AA sequence:UniProtKB:O24990;locus_tag=FGKEIJAI_00657;product=Enoyl-[acyl-carrier-protein] reductase [NADH] FabI
NZ_SACP01000013.1	Prodigal:002006	CDS	87807	88748	.	-	0	ID=FGKEIJAI_00658;Name=cbpA;db_xref=COG:COG2214;gene=cbpA;inference=ab initio prediction:Prodigal:002006,similar to AA sequence:UniProtKB:P36659;locus_tag=FGKEIJAI_00658;product=Curved DNA-binding protein
NZ_SACP01000013.1	Prodigal:002006	CDS	88909	89415	.	-	0	ID=FGKEIJAI_00659;inference=ab initio prediction:Prodigal:002006;locus_tag=FGKEIJAI_00659;product=hypothetical protein
NZ_SACP01000013.1	Prodigal:002006	CDS	89513	90121	.	+	0	ID=FGKEIJAI_00660;eC_number=1.4.3.5;Name=pdxH_1;db_xref=COG:COG0259;gene=pdxH_1;inference=ab initio prediction:Prodigal:002006,similar to AA sequence:UniProtKB:P21159;locus_tag=FGKEIJAI_00660;product=Pyridoxine/pyridoxamine 5'-phosphate oxidase
NZ_SACP01000013.1	Prodigal:002006	CDS	90307	91056	.	+	0	ID=FGKEIJAI_00661;eC_number=1.1.1.100;Name=fabG_4;gene=fabG_4;inference=ab initio prediction:Prodigal:002006,similar to AA sequence:UniProtKB:O67610;locus_tag=FGKEIJAI_00661;product=3-oxoacyl-[acyl-carrier-protein] reductase FabG
NZ_SACP01000013.1	Prodigal:002006	CDS	91049	92065	.	+	0	ID=FGKEIJAI_00662;inference=ab initio prediction:Prodigal:002006;locus_tag=FGKEIJAI_00662;product=hypothetical protein
NZ_SACP01000013.1	Prodigal:002006	CDS	92062	92523	.	+	0	ID=FGKEIJAI_00663;eC_number=3.6.1.22;Name=nudC_1;gene=nudC_1;inference=ab initio prediction:Prodigal:002006,protein motif:HAMAP:MF_00297;locus_tag=FGKEIJAI_00663;product=NADH pyrophosphatase
NZ_SACP01000013.1	Prodigal:002006	CDS	92520	92951	.	+	0	ID=FGKEIJAI_00664;inference=ab initio prediction:Prodigal:002006;locus_tag=FGKEIJAI_00664;product=hypothetical protein
NZ_SACP01000013.1	Prodigal:002006	CDS	93104	93367	.	+	0	ID=FGKEIJAI_00665;inference=ab initio prediction:Prodigal:002006;locus_tag=FGKEIJAI_00665;product=hypothetical protein
NZ_SACP01000013.1	Prodigal:002006	CDS	93372	93653	.	+	0	ID=FGKEIJAI_00666;eC_number=3.6.1.7;Name=acyP;db_xref=COG:COG1254;gene=acyP;inference=ab initio prediction:Prodigal:002006,similar to AA sequence:UniProtKB:Q5SKS6;locus_tag=FGKEIJAI_00666;product=Acylphosphatase
NZ_SACP01000013.1	Prodigal:002006	CDS	93661	94377	.	+	0	ID=FGKEIJAI_00667;inference=ab initio prediction:Prodigal:002006;locus_tag=FGKEIJAI_00667;product=hypothetical protein
NZ_SACP01000013.1	Prodigal:002006	CDS	94358	94624	.	+	0	ID=FGKEIJAI_00668;inference=ab initio prediction:Prodigal:002006;locus_tag=FGKEIJAI_00668;product=hypothetical protein
NZ_SACP01000013.1	Prodigal:002006	CDS	94664	95458	.	-	0	ID=FGKEIJAI_00669;inference=ab initio prediction:Prodigal:002006;locus_tag=FGKEIJAI_00669;product=hypothetical protein
NZ_SACP01000013.1	Prodigal:002006	CDS	95465	96169	.	-	0	ID=FGKEIJAI_00670;eC_number=4.1.3.17;Name=ligK_1;db_xref=COG:COG0684;gene=ligK_1;inference=ab initio prediction:Prodigal:002006,similar to AA sequence:UniProtKB:G2IQQ8;locus_tag=FGKEIJAI_00670;product=4-carboxy-4-hydroxy-2-oxoadipate aldolase
NZ_SACP01000013.1	Prodigal:002006	CDS	96270	97310	.	-	0	ID=FGKEIJAI_00671;eC_number=5.4.3.2;Name=kamA;db_xref=COG:COG1509;gene=kamA;inference=ab initio prediction:Prodigal:002006,similar to AA sequence:UniProtKB:Q8RHX4;locus_tag=FGKEIJAI_00671;product=L-lysine 2%2C3-aminomutase
NZ_SACP01000013.1	Prodigal:002006	CDS	97307	98359	.	-	0	ID=FGKEIJAI_00672;eC_number=6.3.1.-;Name=epmA;db_xref=COG:COG2269;gene=epmA;inference=ab initio prediction:Prodigal:002006,similar to AA sequence:UniProtKB:Q9ZJ12;locus_tag=FGKEIJAI_00672;product=Elongation factor P--(R)-beta-lysine ligase
NZ_SACP01000013.1	Prodigal:002006	CDS	98498	99064	.	+	0	ID=FGKEIJAI_00673;Name=efp;db_xref=COG:COG0231;gene=efp;inference=ab initio prediction:Prodigal:002006,similar to AA sequence:UniProtKB:P9WNM3;locus_tag=FGKEIJAI_00673;product=Elongation factor P
NZ_SACP01000013.1	Prodigal:002006	CDS	99389	100300	.	-	0	ID=FGKEIJAI_00674;inference=ab initio prediction:Prodigal:002006;locus_tag=FGKEIJAI_00674;product=hypothetical protein
NZ_SACP01000013.1	Prodigal:002006	CDS	100601	101224	.	+	0	ID=FGKEIJAI_00675;inference=ab initio prediction:Prodigal:002006;locus_tag=FGKEIJAI_00675;product=hypothetical protein
NZ_SACP01000013.1	Prodigal:002006	CDS	101275	101754	.	+	0	ID=FGKEIJAI_00676;inference=ab initio prediction:Prodigal:002006;locus_tag=FGKEIJAI_00676;product=hypothetical protein
NZ_SACP01000013.1	Prodigal:002006	CDS	101863	102282	.	-	0	ID=FGKEIJAI_00677;inference=ab initio prediction:Prodigal:002006;locus_tag=FGKEIJAI_00677;product=hypothetical protein
NZ_SACP01000013.1	Prodigal:002006	CDS	102290	104293	.	-	0	ID=FGKEIJAI_00678;Name=carB_1;gene=carB_1;inference=ab initio prediction:Prodigal:002006,protein motif:HAMAP:MF_01210_B;locus_tag=FGKEIJAI_00678;product=Carbamoyl-phosphate synthase large chain
NZ_SACP01000013.1	Prodigal:002006	CDS	104427	104867	.	-	0	ID=FGKEIJAI_00679;inference=ab initio prediction:Prodigal:002006;locus_tag=FGKEIJAI_00679;product=hypothetical protein
NZ_SACP01000013.1	Prodigal:002006	CDS	105029	105613	.	-	0	ID=FGKEIJAI_00680;inference=ab initio prediction:Prodigal:002006;locus_tag=FGKEIJAI_00680;product=hypothetical protein
NZ_SACP01000013.1	Prodigal:002006	CDS	105828	106757	.	+	0	ID=FGKEIJAI_00681;eC_number=3.5.1.-;Name=hdaH;gene=hdaH;inference=ab initio prediction:Prodigal:002006,similar to AA sequence:UniProtKB:Q70I53;locus_tag=FGKEIJAI_00681;product=Histone deacetylase-like amidohydrolase
NZ_SACP01000013.1	Aragorn:001002	tRNA	106873	106947	.	+	.	ID=FGKEIJAI_00682;inference=COORDINATES:profile:Aragorn:001002;locus_tag=FGKEIJAI_00682;product=tRNA-Val(tac)
NZ_SACP01000013.1	Prodigal:002006	CDS	107716	109275	.	+	0	ID=FGKEIJAI_00683;inference=ab initio prediction:Prodigal:002006;locus_tag=FGKEIJAI_00683;product=hypothetical protein
NZ_SACP01000013.1	Prodigal:002006	CDS	109179	113000	.	-	0	ID=FGKEIJAI_00684;inference=ab initio prediction:Prodigal:002006;locus_tag=FGKEIJAI_00684;product=hypothetical protein
NZ_SACP01000013.1	Prodigal:002006	CDS	113253	114275	.	-	0	ID=FGKEIJAI_00685;inference=ab initio prediction:Prodigal:002006;locus_tag=FGKEIJAI_00685;product=hypothetical protein
NZ_SACP01000013.1	Prodigal:002006	CDS	114354	119900	.	-	0	ID=FGKEIJAI_00686;inference=ab initio prediction:Prodigal:002006;locus_tag=FGKEIJAI_00686;product=hypothetical protein
NZ_SACP01000013.1	Prodigal:002006	CDS	120639	121568	.	+	0	ID=FGKEIJAI_00687;eC_number=3.5.3.1;Name=arcA;gene=arcA;inference=ab initio prediction:Prodigal:002006,similar to AA sequence:UniProtKB:P14012;locus_tag=FGKEIJAI_00687;product=Arginase
NZ_SACP01000013.1	Prodigal:002006	CDS	121628	123010	.	-	0	ID=FGKEIJAI_00688;Name=cimH;db_xref=COG:COG3493;gene=cimH;inference=ab initio prediction:Prodigal:002006,similar to AA sequence:UniProtKB:P94363;locus_tag=FGKEIJAI_00688;product=Citrate/malate transporter
NZ_SACP01000013.1	Prodigal:002006	CDS	123165	123839	.	+	0	ID=FGKEIJAI_00689;Name=qseB;gene=qseB;inference=ab initio prediction:Prodigal:002006,similar to AA sequence:UniProtKB:Q8XBS3;locus_tag=FGKEIJAI_00689;product=Transcriptional regulatory protein QseB
NZ_SACP01000013.1	Prodigal:002006	CDS	123944	125353	.	+	0	ID=FGKEIJAI_00690;eC_number=2.7.-.-;Name=sasA_5;gene=sasA_5;inference=ab initio prediction:Prodigal:002006,protein motif:HAMAP:MF_01837;locus_tag=FGKEIJAI_00690;product=Adaptive-response sensory-kinase SasA
NZ_SACP01000013.1	Prodigal:002006	CDS	125350	126447	.	+	0	ID=FGKEIJAI_00691;inference=ab initio prediction:Prodigal:002006;locus_tag=FGKEIJAI_00691;product=hypothetical protein
NZ_SACP01000013.1	Prodigal:002006	CDS	127087	128430	.	-	0	ID=FGKEIJAI_00692;eC_number=6.1.1.17;Name=gltX_2;gene=gltX_2;inference=ab initio prediction:Prodigal:002006,similar to AA sequence:UniProtKB:P99170;locus_tag=FGKEIJAI_00692;product=Glutamate--tRNA ligase
NZ_SACP01000013.1	Aragorn:001002	tRNA	128547	128621	.	+	.	ID=FGKEIJAI_00693;inference=COORDINATES:profile:Aragorn:001002;locus_tag=FGKEIJAI_00693;product=tRNA-Val(cac)
NZ_SACP01000013.1	Prodigal:002006	CDS	128646	129599	.	-	0	ID=FGKEIJAI_00694;inference=ab initio prediction:Prodigal:002006;locus_tag=FGKEIJAI_00694;product=hypothetical protein
NZ_SACP01000013.1	Prodigal:002006	CDS	129754	130983	.	+	0	ID=FGKEIJAI_00695;inference=ab initio prediction:Prodigal:002006;locus_tag=FGKEIJAI_00695;product=hypothetical protein
NZ_SACP01000013.1	Prodigal:002006	CDS	131051	132199	.	-	0	ID=FGKEIJAI_00696;Name=smc_2;gene=smc_2;inference=ab initio prediction:Prodigal:002006,protein motif:HAMAP:MF_01894;locus_tag=FGKEIJAI_00696;product=Chromosome partition protein Smc
NZ_SACP01000013.1	Prodigal:002006	CDS	132734	133471	.	+	0	ID=FGKEIJAI_00697;Name=aqpZ2_1;gene=aqpZ2_1;inference=ab initio prediction:Prodigal:002006,similar to AA sequence:UniProtKB:Q8UJW4;locus_tag=FGKEIJAI_00697;product=Aquaporin Z 2
NZ_SACP01000013.1	Prodigal:002006	CDS	133476	133844	.	+	0	ID=FGKEIJAI_00698;inference=ab initio prediction:Prodigal:002006;locus_tag=FGKEIJAI_00698;product=hypothetical protein
NZ_SACP01000013.1	Prodigal:002006	CDS	133866	134693	.	-	0	ID=FGKEIJAI_00699;inference=ab initio prediction:Prodigal:002006;locus_tag=FGKEIJAI_00699;product=hypothetical protein
NZ_SACP01000013.1	Prodigal:002006	CDS	134686	135603	.	-	0	ID=FGKEIJAI_00700;inference=ab initio prediction:Prodigal:002006;locus_tag=FGKEIJAI_00700;product=hypothetical protein
NZ_SACP01000013.1	Prodigal:002006	CDS	135600	136379	.	-	0	ID=FGKEIJAI_00701;eC_number=7.3.2.4;Name=nrtD_2;db_xref=COG:COG1116;gene=nrtD_2;inference=ab initio prediction:Prodigal:002006,similar to AA sequence:UniProtKB:P38046;locus_tag=FGKEIJAI_00701;product=Nitrate import ATP-binding protein NrtD
NZ_SACP01000013.1	Prodigal:002006	CDS	136372	137241	.	-	0	ID=FGKEIJAI_00702;Name=ssuC_1;db_xref=COG:COG0600;gene=ssuC_1;inference=ab initio prediction:Prodigal:002006,similar to AA sequence:UniProtKB:P40401;locus_tag=FGKEIJAI_00702;product=Putative aliphatic sulfonates transport permease protein SsuC
NZ_SACP01000013.1	Prodigal:002006	CDS	137238	138194	.	-	0	ID=FGKEIJAI_00703;inference=ab initio prediction:Prodigal:002006;locus_tag=FGKEIJAI_00703;product=hypothetical protein
NZ_SACP01000013.1	Prodigal:002006	CDS	138314	139231	.	+	0	ID=FGKEIJAI_00704;Name=cmpR_2;gene=cmpR_2;inference=ab initio prediction:Prodigal:002006,similar to AA sequence:UniProtKB:Q55459;locus_tag=FGKEIJAI_00704;product=HTH-type transcriptional activator CmpR
NZ_SACP01000013.1	Prodigal:002006	CDS	139440	139910	.	-	0	ID=FGKEIJAI_00705;Name=ros_2;db_xref=COG:COG4957;gene=ros_2;inference=ab initio prediction:Prodigal:002006,similar to AA sequence:UniProtKB:Q04152;locus_tag=FGKEIJAI_00705;product=Transcriptional regulatory protein ros
NZ_SACP01000013.1	Prodigal:002006	CDS	140124	140996	.	-	0	ID=FGKEIJAI_00706;eC_number=6.1.1.17;Name=gltX_3;db_xref=COG:COG0008;gene=gltX_3;inference=ab initio prediction:Prodigal:002006,similar to AA sequence:UniProtKB:P04805;locus_tag=FGKEIJAI_00706;product=Glutamate--tRNA ligase
NZ_SACP01000013.1	Prodigal:002006	CDS	141010	141702	.	+	0	ID=FGKEIJAI_00707;inference=ab initio prediction:Prodigal:002006;locus_tag=FGKEIJAI_00707;product=hypothetical protein
NZ_SACP01000013.1	Prodigal:002006	CDS	141720	142391	.	+	0	ID=FGKEIJAI_00708;eC_number=3.1.1.1;Name=estB;db_xref=COG:COG0400;gene=estB;inference=ab initio prediction:Prodigal:002006,similar to AA sequence:UniProtKB:Q53547;locus_tag=FGKEIJAI_00708;product=Carboxylesterase 2
NZ_SACP01000013.1	Prodigal:002006	CDS	142771	143355	.	-	0	ID=FGKEIJAI_00709;inference=ab initio prediction:Prodigal:002006;locus_tag=FGKEIJAI_00709;product=hypothetical protein
NZ_SACP01000013.1	Prodigal:002006	CDS	143672	145717	.	+	0	ID=FGKEIJAI_00710;inference=ab initio prediction:Prodigal:002006;locus_tag=FGKEIJAI_00710;product=hypothetical protein
NZ_SACP01000013.1	Prodigal:002006	CDS	145813	146103	.	+	0	ID=FGKEIJAI_00711;inference=ab initio prediction:Prodigal:002006;locus_tag=FGKEIJAI_00711;product=hypothetical protein
NZ_SACP01000013.1	Prodigal:002006	CDS	146172	147746	.	-	0	ID=FGKEIJAI_00712;eC_number=1.2.1.26;Name=LhpG;gene=LhpG;inference=ab initio prediction:Prodigal:002006,similar to AA sequence:UniProtKB:Q08IB7;locus_tag=FGKEIJAI_00712;product=Alpha-ketoglutaric semialdehyde dehydrogenase 3
NZ_SACP01000013.1	Prodigal:002006	CDS	148077	149435	.	-	0	ID=FGKEIJAI_00713;eC_number=4.2.1.40;Name=gudD;db_xref=COG:COG4948;gene=gudD;inference=ab initio prediction:Prodigal:002006,similar to AA sequence:UniProtKB:P0AES2;locus_tag=FGKEIJAI_00713;product=Glucarate dehydratase
NZ_SACP01000013.1	Prodigal:002006	CDS	149494	150819	.	-	0	ID=FGKEIJAI_00714;Name=gudP;gene=gudP;inference=ab initio prediction:Prodigal:002006,similar to AA sequence:UniProtKB:Q46916;locus_tag=FGKEIJAI_00714;product=putative glucarate transporter
NZ_SACP01000013.1	Prodigal:002006	CDS	151057	151962	.	+	0	ID=FGKEIJAI_00715;Name=hcaR_1;gene=hcaR_1;inference=ab initio prediction:Prodigal:002006,similar to AA sequence:UniProtKB:Q47141;locus_tag=FGKEIJAI_00715;product=Hca operon transcriptional activator HcaR
NZ_SACP01000013.1	Prodigal:002006	CDS	152069	153019	.	+	0	ID=FGKEIJAI_00716;eC_number=4.2.1.41;db_xref=COG:COG0329;inference=ab initio prediction:Prodigal:002006,similar to AA sequence:UniProtKB:Q8UB77;locus_tag=FGKEIJAI_00716;product=putative 5-dehydro-4-deoxyglucarate dehydratase
NZ_SACP01000013.1	Prodigal:002006	CDS	153362	154921	.	+	0	ID=FGKEIJAI_00717;eC_number=4.2.1.42;Name=garD_1;db_xref=COG:COG2721;gene=garD_1;inference=ab initio prediction:Prodigal:002006,similar to AA sequence:UniProtKB:P39829;locus_tag=FGKEIJAI_00717;product=Galactarate dehydratase (L-threo-forming)
NZ_SACP01000013.1	Prodigal:002006	CDS	155018	158836	.	-	0	ID=FGKEIJAI_00718;eC_number=2.7.13.3;Name=rcsC_6;gene=rcsC_6;inference=ab initio prediction:Prodigal:002006,protein motif:HAMAP:MF_00979;locus_tag=FGKEIJAI_00718;product=Sensor histidine kinase RcsC
NZ_SACP01000013.1	Prodigal:002006	CDS	159067	160377	.	+	0	ID=FGKEIJAI_00719;eC_number=1.6.99.-;db_xref=COG:COG1252;inference=ab initio prediction:Prodigal:002006,similar to AA sequence:UniProtKB:Q2FZV7;locus_tag=FGKEIJAI_00719;product=NADH dehydrogenase-like protein
NZ_SACP01000013.1	Prodigal:002006	CDS	160385	160738	.	-	0	ID=FGKEIJAI_00720;inference=ab initio prediction:Prodigal:002006;locus_tag=FGKEIJAI_00720;product=hypothetical protein
NZ_SACP01000013.1	Prodigal:002006	CDS	160926	161210	.	+	0	ID=FGKEIJAI_00721;inference=ab initio prediction:Prodigal:002006;locus_tag=FGKEIJAI_00721;product=hypothetical protein
NZ_SACP01000013.1	Prodigal:002006	CDS	161204	162637	.	-	0	ID=FGKEIJAI_00722;inference=ab initio prediction:Prodigal:002006;locus_tag=FGKEIJAI_00722;product=hypothetical protein
NZ_SACP01000013.1	Prodigal:002006	CDS	162627	163409	.	-	0	ID=FGKEIJAI_00723;inference=ab initio prediction:Prodigal:002006;locus_tag=FGKEIJAI_00723;product=hypothetical protein
NZ_SACP01000013.1	Prodigal:002006	CDS	163654	163926	.	+	0	ID=FGKEIJAI_00724;inference=ab initio prediction:Prodigal:002006;locus_tag=FGKEIJAI_00724;product=hypothetical protein
NZ_SACP01000013.1	Prodigal:002006	CDS	164020	165162	.	+	0	ID=FGKEIJAI_00725;inference=ab initio prediction:Prodigal:002006;locus_tag=FGKEIJAI_00725;product=hypothetical protein
NZ_SACP01000013.1	Prodigal:002006	CDS	165345	167075	.	-	0	ID=FGKEIJAI_00726;eC_number=2.7.13.3;Name=rcsC_7;gene=rcsC_7;inference=ab initio prediction:Prodigal:002006,protein motif:HAMAP:MF_00979;locus_tag=FGKEIJAI_00726;product=Sensor histidine kinase RcsC
NZ_SACP01000013.1	Prodigal:002006	CDS	167057	167518	.	-	0	ID=FGKEIJAI_00727;Name=rcp1_2;gene=rcp1_2;inference=ab initio prediction:Prodigal:002006,similar to AA sequence:UniProtKB:Q55169;locus_tag=FGKEIJAI_00727;product=Response regulator rcp1
NZ_SACP01000013.1	Prodigal:002006	CDS	167519	169798	.	-	0	ID=FGKEIJAI_00728;eC_number=2.7.13.3;Name=cph1_1;gene=cph1_1;inference=ab initio prediction:Prodigal:002006,similar to AA sequence:UniProtKB:Q55168;locus_tag=FGKEIJAI_00728;product=Phytochrome-like protein cph1
NZ_SACP01000013.1	Prodigal:002006	CDS	169907	170500	.	-	0	ID=FGKEIJAI_00729;inference=ab initio prediction:Prodigal:002006;locus_tag=FGKEIJAI_00729;product=hypothetical protein
NZ_SACP01000013.1	Prodigal:002006	CDS	170749	171240	.	+	0	ID=FGKEIJAI_00730;inference=ab initio prediction:Prodigal:002006;locus_tag=FGKEIJAI_00730;product=hypothetical protein
NZ_SACP01000013.1	Prodigal:002006	CDS	171253	172200	.	+	0	ID=FGKEIJAI_00731;eC_number=1.-.-.-;Name=ophA1;gene=ophA1;inference=ab initio prediction:Prodigal:002006,similar to AA sequence:UniProtKB:P33164;locus_tag=FGKEIJAI_00731;product=Phthalate dioxygenase reductase
NZ_SACP01000013.1	Prodigal:002006	CDS	172285	173601	.	+	0	ID=FGKEIJAI_00732;Name=abaF_1;gene=abaF_1;inference=ab initio prediction:Prodigal:002006,similar to AA sequence:UniProtKB:P0DPR5;locus_tag=FGKEIJAI_00732;product=Fosfomycin resistance protein AbaF
NZ_SACP01000013.1	Prodigal:002006	CDS	173862	175070	.	+	0	ID=FGKEIJAI_00733;inference=ab initio prediction:Prodigal:002006;locus_tag=FGKEIJAI_00733;product=hypothetical protein
NZ_SACP01000013.1	Prodigal:002006	CDS	175070	176104	.	+	0	ID=FGKEIJAI_00734;Name=noc_1;gene=noc_1;inference=ab initio prediction:Prodigal:002006,protein motif:HAMAP:MF_02015;locus_tag=FGKEIJAI_00734;product=Nucleoid occlusion protein
NZ_SACP01000013.1	Prodigal:002006	CDS	176435	177433	.	+	0	ID=FGKEIJAI_00735;eC_number=1.3.1.-;Name=dusA;db_xref=COG:COG0042;gene=dusA;inference=ab initio prediction:Prodigal:002006,similar to AA sequence:UniProtKB:P32695;locus_tag=FGKEIJAI_00735;product=tRNA-dihydrouridine(20/20a) synthase
NZ_SACP01000013.1	Prodigal:002006	CDS	177564	178262	.	-	0	ID=FGKEIJAI_00736;inference=ab initio prediction:Prodigal:002006;locus_tag=FGKEIJAI_00736;product=hypothetical protein
NZ_SACP01000013.1	Prodigal:002006	CDS	178266	178481	.	-	0	ID=FGKEIJAI_00737;inference=ab initio prediction:Prodigal:002006;locus_tag=FGKEIJAI_00737;product=hypothetical protein
NZ_SACP01000013.1	Prodigal:002006	CDS	178484	179356	.	-	0	ID=FGKEIJAI_00738;eC_number=2.7.8.26;Name=cobV;gene=cobV;inference=ab initio prediction:Prodigal:002006,similar to AA sequence:UniProtKB:P29936;locus_tag=FGKEIJAI_00738;product=Adenosylcobinamide-GDP ribazoletransferase
NZ_SACP01000013.1	Prodigal:002006	CDS	179565	179984	.	-	0	ID=FGKEIJAI_00739;inference=ab initio prediction:Prodigal:002006;locus_tag=FGKEIJAI_00739;product=hypothetical protein
NZ_SACP01000013.1	Prodigal:002006	CDS	180031	180642	.	-	0	ID=FGKEIJAI_00740;Name=rhtB_1;db_xref=COG:COG1280;gene=rhtB_1;inference=ab initio prediction:Prodigal:002006,similar to AA sequence:UniProtKB:P0AG34;locus_tag=FGKEIJAI_00740;product=Homoserine/homoserine lactone efflux protein
NZ_SACP01000013.1	Prodigal:002006	CDS	180753	181394	.	+	0	ID=FGKEIJAI_00741;eC_number=2.1.1.-;Name=cmoM_1;gene=cmoM_1;inference=ab initio prediction:Prodigal:002006,protein motif:HAMAP:MF_02057;locus_tag=FGKEIJAI_00741;product=tRNA 5-carboxymethoxyuridine methyltransferase
NZ_SACP01000013.1	Prodigal:002006	CDS	181480	182499	.	+	0	ID=FGKEIJAI_00742;eC_number=2.4.2.21;Name=cobU;gene=cobU;inference=ab initio prediction:Prodigal:002006,similar to AA sequence:UniProtKB:P29935;locus_tag=FGKEIJAI_00742;product=Nicotinate-nucleotide--dimethylbenzimidazole phosphoribosyltransferase
NZ_SACP01000146.1	Prodigal:002006	CDS	89	328	.	-	0	ID=FGKEIJAI_00743;inference=ab initio prediction:Prodigal:002006;locus_tag=FGKEIJAI_00743;product=hypothetical protein
NZ_SACP01000148.1	Prodigal:002006	CDS	179	445	.	+	0	ID=FGKEIJAI_00744;inference=ab initio prediction:Prodigal:002006;locus_tag=FGKEIJAI_00744;product=hypothetical protein
NZ_SACP01000014.1	Prodigal:002006	CDS	127	507	.	+	0	ID=FGKEIJAI_00745;inference=ab initio prediction:Prodigal:002006;locus_tag=FGKEIJAI_00745;product=hypothetical protein
NZ_SACP01000014.1	Prodigal:002006	CDS	1188	4289	.	+	0	ID=FGKEIJAI_00746;inference=ab initio prediction:Prodigal:002006;locus_tag=FGKEIJAI_00746;product=hypothetical protein
NZ_SACP01000014.1	Prodigal:002006	CDS	4450	5787	.	-	0	ID=FGKEIJAI_00747;eC_number=2.6.1.18;Name=bauA;db_xref=COG:COG0161;gene=bauA;inference=ab initio prediction:Prodigal:002006,similar to AA sequence:UniProtKB:Q9I700;locus_tag=FGKEIJAI_00747;product=Beta-alanine--pyruvate aminotransferase
NZ_SACP01000014.1	Prodigal:002006	CDS	5948	6499	.	+	0	ID=FGKEIJAI_00748;Name=puuR_1;gene=puuR_1;inference=ab initio prediction:Prodigal:002006,similar to AA sequence:UniProtKB:P0A9U6;locus_tag=FGKEIJAI_00748;product=HTH-type transcriptional regulator PuuR
NZ_SACP01000014.1	Aragorn:001002	tRNA	6575	6650	.	-	.	ID=FGKEIJAI_00749;inference=COORDINATES:profile:Aragorn:001002;locus_tag=FGKEIJAI_00749;product=tRNA-Ala(cgc)
NZ_SACP01000014.1	Prodigal:002006	CDS	6767	7054	.	+	0	ID=FGKEIJAI_00750;inference=ab initio prediction:Prodigal:002006;locus_tag=FGKEIJAI_00750;product=hypothetical protein
NZ_SACP01000014.1	Prodigal:002006	CDS	7059	7382	.	+	0	ID=FGKEIJAI_00751;inference=ab initio prediction:Prodigal:002006;locus_tag=FGKEIJAI_00751;product=hypothetical protein
NZ_SACP01000014.1	Prodigal:002006	CDS	7492	8538	.	+	0	ID=FGKEIJAI_00752;eC_number=4.2.1.148;Name=mch_2;db_xref=COG:COG2030;gene=mch_2;inference=ab initio prediction:Prodigal:002006,similar to AA sequence:UniProtKB:A9WC34;locus_tag=FGKEIJAI_00752;product=Beta-methylmalyl-CoA dehydratase
NZ_SACP01000014.1	Prodigal:002006	CDS	9291	11111	.	+	0	ID=FGKEIJAI_00753;Name=tolB_1;gene=tolB_1;inference=ab initio prediction:Prodigal:002006,protein motif:HAMAP:MF_00671;locus_tag=FGKEIJAI_00753;product=Tol-Pal system protein TolB
NZ_SACP01000014.1	Prodigal:002006	CDS	11127	11588	.	-	0	ID=FGKEIJAI_00754;Name=mntR;db_xref=COG:COG1321;gene=mntR;inference=ab initio prediction:Prodigal:002006,similar to AA sequence:UniProtKB:P0A9F1;locus_tag=FGKEIJAI_00754;product=Transcriptional regulator MntR
NZ_SACP01000014.1	Prodigal:002006	CDS	11694	13121	.	-	0	ID=FGKEIJAI_00755;inference=ab initio prediction:Prodigal:002006;locus_tag=FGKEIJAI_00755;product=hypothetical protein
NZ_SACP01000014.1	Prodigal:002006	CDS	13295	14335	.	+	0	ID=FGKEIJAI_00756;inference=ab initio prediction:Prodigal:002006;locus_tag=FGKEIJAI_00756;product=hypothetical protein
NZ_SACP01000014.1	Prodigal:002006	CDS	14332	15087	.	+	0	ID=FGKEIJAI_00757;Name=ssuC_2;db_xref=COG:COG0600;gene=ssuC_2;inference=ab initio prediction:Prodigal:002006,similar to AA sequence:UniProtKB:P75851;locus_tag=FGKEIJAI_00757;product=Putative aliphatic sulfonates transport permease protein SsuC
NZ_SACP01000014.1	Prodigal:002006	CDS	15075	15833	.	+	0	ID=FGKEIJAI_00758;eC_number=3.6.3.-;Name=ssuB_1;db_xref=COG:COG1116;gene=ssuB_1;inference=ab initio prediction:Prodigal:002006,similar to AA sequence:UniProtKB:Q8KZQ6;locus_tag=FGKEIJAI_00758;product=Aliphatic sulfonates import ATP-binding protein SsuB
NZ_SACP01000014.1	Prodigal:002006	CDS	15883	16608	.	+	0	ID=FGKEIJAI_00759;inference=ab initio prediction:Prodigal:002006;locus_tag=FGKEIJAI_00759;product=hypothetical protein
NZ_SACP01000014.1	Prodigal:002006	CDS	16693	16908	.	+	0	ID=FGKEIJAI_00760;inference=ab initio prediction:Prodigal:002006;locus_tag=FGKEIJAI_00760;product=hypothetical protein
NZ_SACP01000014.1	Prodigal:002006	CDS	17034	17534	.	+	0	ID=FGKEIJAI_00761;inference=ab initio prediction:Prodigal:002006;locus_tag=FGKEIJAI_00761;product=hypothetical protein
NZ_SACP01000014.1	Prodigal:002006	CDS	17618	17929	.	+	0	ID=FGKEIJAI_00762;inference=ab initio prediction:Prodigal:002006;locus_tag=FGKEIJAI_00762;product=hypothetical protein
NZ_SACP01000014.1	Prodigal:002006	CDS	18095	19588	.	-	0	ID=FGKEIJAI_00763;eC_number=2.7.1.30;Name=glpK;gene=glpK;inference=ab initio prediction:Prodigal:002006,similar to AA sequence:UniProtKB:O86033;locus_tag=FGKEIJAI_00763;product=Glycerol kinase
NZ_SACP01000014.1	Prodigal:002006	CDS	19600	20034	.	-	0	ID=FGKEIJAI_00764;eC_number=3.1.-.-;Name=vapC_1;gene=vapC_1;inference=ab initio prediction:Prodigal:002006,protein motif:HAMAP:MF_00265;locus_tag=FGKEIJAI_00764;product=tRNA(fMet)-specific endonuclease VapC
NZ_SACP01000014.1	Prodigal:002006	CDS	20031	20270	.	-	0	ID=FGKEIJAI_00765;inference=ab initio prediction:Prodigal:002006;locus_tag=FGKEIJAI_00765;product=hypothetical protein
NZ_SACP01000014.1	Prodigal:002006	CDS	20363	22111	.	-	0	ID=FGKEIJAI_00766;inference=ab initio prediction:Prodigal:002006;locus_tag=FGKEIJAI_00766;product=hypothetical protein
NZ_SACP01000014.1	Prodigal:002006	CDS	22182	22463	.	-	0	ID=FGKEIJAI_00767;inference=ab initio prediction:Prodigal:002006;locus_tag=FGKEIJAI_00767;product=hypothetical protein
NZ_SACP01000014.1	Prodigal:002006	CDS	22479	23276	.	-	0	ID=FGKEIJAI_00768;Name=sugB_2;db_xref=COG:COG0395;gene=sugB_2;inference=ab initio prediction:Prodigal:002006,similar to AA sequence:UniProtKB:P9WG01;locus_tag=FGKEIJAI_00768;product=Trehalose transport system permease protein SugB
NZ_SACP01000014.1	Prodigal:002006	CDS	23276	24250	.	-	0	ID=FGKEIJAI_00769;inference=ab initio prediction:Prodigal:002006;locus_tag=FGKEIJAI_00769;product=hypothetical protein
NZ_SACP01000014.1	Prodigal:002006	CDS	24247	25341	.	-	0	ID=FGKEIJAI_00770;eC_number=7.6.2.10;Name=ugpC_1;db_xref=COG:COG3839;gene=ugpC_1;inference=ab initio prediction:Prodigal:002006,similar to AA sequence:UniProtKB:P10907;locus_tag=FGKEIJAI_00770;product=sn-glycerol-3-phosphate import ATP-binding protein UgpC
NZ_SACP01000014.1	Prodigal:002006	CDS	25356	26441	.	-	0	ID=FGKEIJAI_00771;eC_number=7.6.2.10;Name=ugpC_2;db_xref=COG:COG3839;gene=ugpC_2;inference=ab initio prediction:Prodigal:002006,similar to AA sequence:UniProtKB:Q8ZLF4;locus_tag=FGKEIJAI_00771;product=sn-glycerol-3-phosphate import ATP-binding protein UgpC
NZ_SACP01000014.1	Prodigal:002006	CDS	26461	28008	.	-	0	ID=FGKEIJAI_00772;eC_number=1.1.1.402;Name=eryB;db_xref=COG:COG0578;gene=eryB;inference=ab initio prediction:Prodigal:002006,similar to AA sequence:UniProtKB:Q2YIQ2;locus_tag=FGKEIJAI_00772;product=D-erythritol 1-phosphate dehydrogenase
NZ_SACP01000014.1	Prodigal:002006	CDS	28406	28615	.	+	0	ID=FGKEIJAI_00773;inference=ab initio prediction:Prodigal:002006;locus_tag=FGKEIJAI_00773;product=hypothetical protein
NZ_SACP01000014.1	Prodigal:002006	CDS	28673	28900	.	-	0	ID=FGKEIJAI_00774;inference=ab initio prediction:Prodigal:002006;locus_tag=FGKEIJAI_00774;product=hypothetical protein
NZ_SACP01000014.1	Prodigal:002006	CDS	29102	30229	.	-	0	ID=FGKEIJAI_00775;inference=ab initio prediction:Prodigal:002006;locus_tag=FGKEIJAI_00775;product=hypothetical protein
NZ_SACP01000014.1	Prodigal:002006	CDS	30614	35767	.	+	0	ID=FGKEIJAI_00776;inference=ab initio prediction:Prodigal:002006;locus_tag=FGKEIJAI_00776;product=hypothetical protein
NZ_SACP01000014.1	Prodigal:002006	CDS	35813	36952	.	-	0	ID=FGKEIJAI_00777;eC_number=1.1.1.202;Name=dhaT;db_xref=COG:COG1454;gene=dhaT;inference=ab initio prediction:Prodigal:002006,similar to AA sequence:UniProtKB:Q59477;locus_tag=FGKEIJAI_00777;product=1%2C3-propanediol dehydrogenase
NZ_SACP01000014.1	Prodigal:002006	CDS	37037	38080	.	-	0	ID=FGKEIJAI_00778;inference=ab initio prediction:Prodigal:002006;locus_tag=FGKEIJAI_00778;product=hypothetical protein
NZ_SACP01000014.1	Prodigal:002006	CDS	38371	39318	.	+	0	ID=FGKEIJAI_00779;eC_number=3.5.1.18;Name=dapE_1;gene=dapE_1;inference=ab initio prediction:Prodigal:002006,protein motif:HAMAP:MF_01690;locus_tag=FGKEIJAI_00779;product=Succinyl-diaminopimelate desuccinylase
NZ_SACP01000014.1	Prodigal:002006	CDS	39451	40197	.	+	0	ID=FGKEIJAI_00780;db_xref=COG:COG0217;inference=ab initio prediction:Prodigal:002006,similar to AA sequence:UniProtKB:O67517;locus_tag=FGKEIJAI_00780;product=putative transcriptional regulatory protein
NZ_SACP01000014.1	Prodigal:002006	CDS	40361	41077	.	-	0	ID=FGKEIJAI_00781;eC_number=5.4.99.24;Name=rluC;db_xref=COG:COG0564;gene=rluC;inference=ab initio prediction:Prodigal:002006,similar to AA sequence:UniProtKB:P0AA39;locus_tag=FGKEIJAI_00781;product=Ribosomal large subunit pseudouridine synthase C
NZ_SACP01000014.1	Prodigal:002006	CDS	41165	42406	.	+	0	ID=FGKEIJAI_00782;Name=ftsY;gene=ftsY;inference=ab initio prediction:Prodigal:002006,protein motif:HAMAP:MF_00920;locus_tag=FGKEIJAI_00782;product=Signal recognition particle receptor FtsY
NZ_SACP01000014.1	Prodigal:002006	CDS	42445	43053	.	+	0	ID=FGKEIJAI_00783;Name=yciB;db_xref=COG:COG2917;gene=yciB;inference=ab initio prediction:Prodigal:002006,similar to AA sequence:UniProtKB:P95745;locus_tag=FGKEIJAI_00783;product=Intracellular septation protein
NZ_SACP01000014.1	Prodigal:002006	CDS	43094	43861	.	+	0	ID=FGKEIJAI_00784;Name=pdg;gene=pdg;inference=ab initio prediction:Prodigal:002006,similar to AA sequence:UniProtKB:P46303;locus_tag=FGKEIJAI_00784;product=Ultraviolet N-glycosylase/AP lyase
NZ_SACP01000014.1	Prodigal:002006	CDS	44002	45045	.	+	0	ID=FGKEIJAI_00785;eC_number=6.1.1.2;Name=trpS;db_xref=COG:COG0180;gene=trpS;inference=ab initio prediction:Prodigal:002006,similar to AA sequence:UniProtKB:P43835;locus_tag=FGKEIJAI_00785;product=Tryptophan--tRNA ligase
NZ_SACP01000014.1	Prodigal:002006	CDS	45066	45767	.	+	0	ID=FGKEIJAI_00786;eC_number=3.8.1.2;Name=hdl IVa_1;gene=hdl IVa_1;inference=ab initio prediction:Prodigal:002006,similar to AA sequence:UniProtKB:Q51645;locus_tag=FGKEIJAI_00786;product=(S)-2-haloacid dehalogenase 4A
NZ_SACP01000014.1	Prodigal:002006	CDS	45784	46101	.	-	0	ID=FGKEIJAI_00787;inference=ab initio prediction:Prodigal:002006;locus_tag=FGKEIJAI_00787;product=hypothetical protein
NZ_SACP01000014.1	Prodigal:002006	CDS	46221	46805	.	+	0	ID=FGKEIJAI_00788;inference=ab initio prediction:Prodigal:002006;locus_tag=FGKEIJAI_00788;product=hypothetical protein
NZ_SACP01000014.1	Prodigal:002006	CDS	47196	48278	.	+	0	ID=FGKEIJAI_00789;inference=ab initio prediction:Prodigal:002006;locus_tag=FGKEIJAI_00789;product=hypothetical protein
NZ_SACP01000014.1	Prodigal:002006	CDS	48376	48696	.	+	0	ID=FGKEIJAI_00790;inference=ab initio prediction:Prodigal:002006;locus_tag=FGKEIJAI_00790;product=hypothetical protein
NZ_SACP01000014.1	Prodigal:002006	CDS	48863	49669	.	+	0	ID=FGKEIJAI_00791;inference=ab initio prediction:Prodigal:002006;locus_tag=FGKEIJAI_00791;product=hypothetical protein
NZ_SACP01000014.1	Prodigal:002006	CDS	49685	50647	.	-	0	ID=FGKEIJAI_00792;inference=ab initio prediction:Prodigal:002006;locus_tag=FGKEIJAI_00792;product=hypothetical protein
NZ_SACP01000014.1	Prodigal:002006	CDS	50880	51524	.	+	0	ID=FGKEIJAI_00793;inference=ab initio prediction:Prodigal:002006;locus_tag=FGKEIJAI_00793;product=hypothetical protein
NZ_SACP01000014.1	Prodigal:002006	CDS	51613	51915	.	-	0	ID=FGKEIJAI_00794;inference=ab initio prediction:Prodigal:002006;locus_tag=FGKEIJAI_00794;product=hypothetical protein
NZ_SACP01000014.1	Prodigal:002006	CDS	52076	52282	.	+	0	ID=FGKEIJAI_00795;inference=ab initio prediction:Prodigal:002006;locus_tag=FGKEIJAI_00795;product=hypothetical protein
NZ_SACP01000014.1	Prodigal:002006	CDS	52468	52956	.	-	0	ID=FGKEIJAI_00796;inference=ab initio prediction:Prodigal:002006;locus_tag=FGKEIJAI_00796;product=hypothetical protein
NZ_SACP01000014.1	Prodigal:002006	CDS	53189	56176	.	+	0	ID=FGKEIJAI_00797;eC_number=2.7.13.3;Name=rcsC_8;gene=rcsC_8;inference=ab initio prediction:Prodigal:002006,protein motif:HAMAP:MF_00979;locus_tag=FGKEIJAI_00797;product=Sensor histidine kinase RcsC
NZ_SACP01000014.1	Prodigal:002006	CDS	56347	57663	.	+	0	ID=FGKEIJAI_00798;inference=ab initio prediction:Prodigal:002006;locus_tag=FGKEIJAI_00798;product=hypothetical protein
NZ_SACP01000014.1	Prodigal:002006	CDS	57875	59239	.	+	0	ID=FGKEIJAI_00799;Name=kgtP_1;gene=kgtP_1;inference=ab initio prediction:Prodigal:002006,similar to AA sequence:UniProtKB:P0AEX3;locus_tag=FGKEIJAI_00799;product=Alpha-ketoglutarate permease
NZ_SACP01000014.1	Prodigal:002006	CDS	59416	59694	.	+	0	ID=FGKEIJAI_00800;inference=ab initio prediction:Prodigal:002006;locus_tag=FGKEIJAI_00800;product=hypothetical protein
NZ_SACP01000014.1	Prodigal:002006	CDS	59920	61869	.	+	0	ID=FGKEIJAI_00801;eC_number=6.2.1.1;Name=acsA_2;db_xref=COG:COG0365;gene=acsA_2;inference=ab initio prediction:Prodigal:002006,similar to AA sequence:UniProtKB:Q89WV5;locus_tag=FGKEIJAI_00801;product=Acetyl-coenzyme A synthetase
NZ_SACP01000014.1	Prodigal:002006	CDS	62172	62435	.	+	0	ID=FGKEIJAI_00802;Name=parD1_1;db_xref=COG:COG3609;gene=parD1_1;inference=ab initio prediction:Prodigal:002006,similar to AA sequence:UniProtKB:P9WIJ7;locus_tag=FGKEIJAI_00802;product=Antitoxin ParD1
NZ_SACP01000014.1	Prodigal:002006	CDS	62432	62749	.	+	0	ID=FGKEIJAI_00803;inference=ab initio prediction:Prodigal:002006;locus_tag=FGKEIJAI_00803;product=hypothetical protein
NZ_SACP01000014.1	Prodigal:002006	CDS	62886	64169	.	-	0	ID=FGKEIJAI_00804;inference=ab initio prediction:Prodigal:002006;locus_tag=FGKEIJAI_00804;product=hypothetical protein
NZ_SACP01000014.1	Prodigal:002006	CDS	64243	65841	.	-	0	ID=FGKEIJAI_00805;Name=purH;db_xref=COG:COG0138;gene=purH;inference=ab initio prediction:Prodigal:002006,similar to AA sequence:UniProtKB:P15639;locus_tag=FGKEIJAI_00805;product=Bifunctional purine biosynthesis protein PurH
NZ_SACP01000014.1	Prodigal:002006	CDS	66022	67731	.	-	0	ID=FGKEIJAI_00806;Name=fzlC;gene=fzlC;inference=ab initio prediction:Prodigal:002006,similar to AA sequence:UniProtKB:A0A0H3C3S1;locus_tag=FGKEIJAI_00806;product=FtsZ-localized protein C
NZ_SACP01000014.1	Prodigal:002006	CDS	67867	69210	.	-	0	ID=FGKEIJAI_00807;eC_number=2.1.1.176;Name=rsmB_1;db_xref=COG:COG0144;gene=rsmB_1;inference=ab initio prediction:Prodigal:002006,similar to AA sequence:UniProtKB:P36929;locus_tag=FGKEIJAI_00807;product=Ribosomal RNA small subunit methyltransferase B
NZ_SACP01000014.1	Prodigal:002006	CDS	69338	69541	.	+	0	ID=FGKEIJAI_00808;inference=ab initio prediction:Prodigal:002006;locus_tag=FGKEIJAI_00808;product=hypothetical protein
NZ_SACP01000014.1	Prodigal:002006	CDS	69579	69953	.	+	0	ID=FGKEIJAI_00809;inference=ab initio prediction:Prodigal:002006;locus_tag=FGKEIJAI_00809;product=hypothetical protein
NZ_SACP01000014.1	Prodigal:002006	CDS	70009	70347	.	+	0	ID=FGKEIJAI_00810;inference=ab initio prediction:Prodigal:002006;locus_tag=FGKEIJAI_00810;product=hypothetical protein
NZ_SACP01000014.1	Prodigal:002006	CDS	70354	71079	.	-	0	ID=FGKEIJAI_00811;eC_number=1.1.1.100;Name=fabG_5;gene=fabG_5;inference=ab initio prediction:Prodigal:002006,similar to AA sequence:UniProtKB:P0AEK2;locus_tag=FGKEIJAI_00811;product=3-oxoacyl-[acyl-carrier-protein] reductase FabG
NZ_SACP01000014.1	Prodigal:002006	CDS	71072	72466	.	-	0	ID=FGKEIJAI_00812;eC_number=6.2.1.26;Name=menE;gene=menE;inference=ab initio prediction:Prodigal:002006,protein motif:HAMAP:MF_00731;locus_tag=FGKEIJAI_00812;product=2-succinylbenzoate--CoA ligase
NZ_SACP01000014.1	Prodigal:002006	CDS	72453	72710	.	-	0	ID=FGKEIJAI_00813;inference=ab initio prediction:Prodigal:002006;locus_tag=FGKEIJAI_00813;product=hypothetical protein
NZ_SACP01000014.1	Prodigal:002006	CDS	72797	73660	.	+	0	ID=FGKEIJAI_00814;inference=ab initio prediction:Prodigal:002006;locus_tag=FGKEIJAI_00814;product=hypothetical protein
NZ_SACP01000014.1	Prodigal:002006	CDS	73693	75402	.	+	0	ID=FGKEIJAI_00815;eC_number=2.2.1.6;Name=ilvG_1;gene=ilvG_1;inference=ab initio prediction:Prodigal:002006,similar to AA sequence:UniProtKB:P0DP90;locus_tag=FGKEIJAI_00815;product=Acetolactate synthase isozyme 2 large subunit
NZ_SACP01000014.1	Prodigal:002006	CDS	75537	75914	.	-	0	ID=FGKEIJAI_00816;inference=ab initio prediction:Prodigal:002006;locus_tag=FGKEIJAI_00816;product=hypothetical protein
NZ_SACP01000014.1	Prodigal:002006	CDS	76297	77607	.	+	0	ID=FGKEIJAI_00817;inference=ab initio prediction:Prodigal:002006;locus_tag=FGKEIJAI_00817;product=hypothetical protein
NZ_SACP01000014.1	Prodigal:002006	CDS	77811	78692	.	+	0	ID=FGKEIJAI_00818;inference=ab initio prediction:Prodigal:002006;locus_tag=FGKEIJAI_00818;product=hypothetical protein
NZ_SACP01000014.1	Prodigal:002006	CDS	78924	79133	.	+	0	ID=FGKEIJAI_00819;inference=ab initio prediction:Prodigal:002006;locus_tag=FGKEIJAI_00819;product=hypothetical protein
NZ_SACP01000014.1	Prodigal:002006	CDS	79161	79499	.	-	0	ID=FGKEIJAI_00820;inference=ab initio prediction:Prodigal:002006;locus_tag=FGKEIJAI_00820;product=hypothetical protein
NZ_SACP01000014.1	Prodigal:002006	CDS	79511	80446	.	-	0	ID=FGKEIJAI_00821;Name=lgoR;db_xref=COG:COG1802;gene=lgoR;inference=ab initio prediction:Prodigal:002006,similar to AA sequence:UniProtKB:P39399;locus_tag=FGKEIJAI_00821;product=putative HTH-type transcriptional regulator LgoR
NZ_SACP01000014.1	Prodigal:002006	CDS	80648	81778	.	+	0	ID=FGKEIJAI_00822;eC_number=1.1.1.58;Name=uxaB;db_xref=COG:COG0246;gene=uxaB;inference=ab initio prediction:Prodigal:002006,similar to AA sequence:UniProtKB:O34354;locus_tag=FGKEIJAI_00822;product=Altronate oxidoreductase
NZ_SACP01000014.1	Prodigal:002006	CDS	81775	82458	.	+	0	ID=FGKEIJAI_00823;Name=glnM;db_xref=COG:COG0765;gene=glnM;inference=ab initio prediction:Prodigal:002006,similar to AA sequence:UniProtKB:O34671;locus_tag=FGKEIJAI_00823;product=putative glutamine ABC transporter permease protein GlnM
NZ_SACP01000014.1	Prodigal:002006	CDS	82468	83121	.	+	0	ID=FGKEIJAI_00824;Name=yecS_1;db_xref=COG:COG0765;gene=yecS_1;inference=ab initio prediction:Prodigal:002006,similar to AA sequence:UniProtKB:P0AFT2;locus_tag=FGKEIJAI_00824;product=L-cystine transport system permease protein YecS
NZ_SACP01000014.1	Prodigal:002006	CDS	83105	83833	.	+	0	ID=FGKEIJAI_00825;Name=glnQ_2;db_xref=COG:COG1126;gene=glnQ_2;inference=ab initio prediction:Prodigal:002006,similar to AA sequence:UniProtKB:P10346;locus_tag=FGKEIJAI_00825;product=Glutamine transport ATP-binding protein GlnQ
NZ_SACP01000014.1	Prodigal:002006	CDS	83854	84630	.	+	0	ID=FGKEIJAI_00826;Name=glnH;db_xref=COG:COG0834;gene=glnH;inference=ab initio prediction:Prodigal:002006,similar to AA sequence:UniProtKB:O34563;locus_tag=FGKEIJAI_00826;product=ABC transporter glutamine-binding protein GlnH
NZ_SACP01000014.1	Prodigal:002006	CDS	85021	86031	.	+	0	ID=FGKEIJAI_00827;eC_number=1.1.1.414;Name=lgoD_1;db_xref=COG:COG1063;gene=lgoD_1;inference=ab initio prediction:Prodigal:002006,similar to AA sequence:UniProtKB:P39400;locus_tag=FGKEIJAI_00827;product=L-galactonate-5-dehydrogenase
NZ_SACP01000014.1	Prodigal:002006	CDS	86034	87557	.	+	0	ID=FGKEIJAI_00828;eC_number=4.2.1.42;Name=garD_2;db_xref=COG:COG2721;gene=garD_2;inference=ab initio prediction:Prodigal:002006,similar to AA sequence:UniProtKB:P39829;locus_tag=FGKEIJAI_00828;product=Galactarate dehydratase (L-threo-forming)
NZ_SACP01000014.1	Prodigal:002006	CDS	87570	88208	.	-	0	ID=FGKEIJAI_00829;inference=ab initio prediction:Prodigal:002006;locus_tag=FGKEIJAI_00829;product=hypothetical protein
NZ_SACP01000014.1	Prodigal:002006	CDS	88406	89107	.	+	0	ID=FGKEIJAI_00830;Name=imuA;gene=imuA;inference=ab initio prediction:Prodigal:002006,similar to AA sequence:UniProtKB:B8H429;locus_tag=FGKEIJAI_00830;product=Protein ImuA
NZ_SACP01000014.1	Prodigal:002006	CDS	89121	90527	.	+	0	ID=FGKEIJAI_00831;Name=imuB;gene=imuB;inference=ab initio prediction:Prodigal:002006,similar to AA sequence:UniProtKB:B8H428;locus_tag=FGKEIJAI_00831;product=Protein ImuB
NZ_SACP01000014.1	Prodigal:002006	CDS	90524	93697	.	+	0	ID=FGKEIJAI_00832;eC_number=2.7.7.7;Name=dnaE2;gene=dnaE2;inference=ab initio prediction:Prodigal:002006,similar to AA sequence:UniProtKB:B8H427;locus_tag=FGKEIJAI_00832;product=Error-prone DNA polymerase
NZ_SACP01000014.1	Prodigal:002006	CDS	93998	94582	.	+	0	ID=FGKEIJAI_00833;Name=yceC;db_xref=COG:COG2310;gene=yceC;inference=ab initio prediction:Prodigal:002006,similar to AA sequence:UniProtKB:P81100;locus_tag=FGKEIJAI_00833;product=Stress response protein SCP2
NZ_SACP01000014.1	Prodigal:002006	CDS	94638	95885	.	+	0	ID=FGKEIJAI_00834;inference=ab initio prediction:Prodigal:002006;locus_tag=FGKEIJAI_00834;product=hypothetical protein
NZ_SACP01000014.1	Prodigal:002006	CDS	95996	96574	.	+	0	ID=FGKEIJAI_00835;Name=yceD;db_xref=COG:COG2310;gene=yceD;inference=ab initio prediction:Prodigal:002006,similar to AA sequence:UniProtKB:P80875;locus_tag=FGKEIJAI_00835;product=General stress protein 16U
NZ_SACP01000014.1	Prodigal:002006	CDS	96615	97160	.	-	0	ID=FGKEIJAI_00836;eC_number=2.4.2.7;Name=apt;gene=apt;inference=ab initio prediction:Prodigal:002006,similar to AA sequence:UniProtKB:Q66DQ2;locus_tag=FGKEIJAI_00836;product=Adenine phosphoribosyltransferase
NZ_SACP01000014.1	Prodigal:002006	CDS	97187	97981	.	-	0	ID=FGKEIJAI_00837;eC_number=3.1.3.25;Name=suhB;db_xref=COG:COG0483;gene=suhB;inference=ab initio prediction:Prodigal:002006,similar to AA sequence:UniProtKB:P0ADG4;locus_tag=FGKEIJAI_00837;product=Inositol-1-monophosphatase
NZ_SACP01000014.1	Prodigal:002006	CDS	98083	99057	.	-	0	ID=FGKEIJAI_00838;Name=esiB;gene=esiB;inference=ab initio prediction:Prodigal:002006,similar to AA sequence:UniProtKB:A0A0H2VDN9;locus_tag=FGKEIJAI_00838;product=Secretory immunoglobulin A-binding protein EsiB
NZ_SACP01000014.1	Prodigal:002006	CDS	99054	99737	.	-	0	ID=FGKEIJAI_00839;inference=ab initio prediction:Prodigal:002006;locus_tag=FGKEIJAI_00839;product=hypothetical protein
NZ_SACP01000014.1	Prodigal:002006	CDS	99746	100375	.	-	0	ID=FGKEIJAI_00840;eC_number=2.5.1.3;Name=thiE_2;gene=thiE_2;inference=ab initio prediction:Prodigal:002006,protein motif:HAMAP:MF_00097;locus_tag=FGKEIJAI_00840;product=Thiamine-phosphate synthase
NZ_SACP01000014.1	Prodigal:002006	CDS	100507	101595	.	-	0	ID=FGKEIJAI_00841;eC_number=4.1.2.13;Name=fda;db_xref=COG:COG0191;gene=fda;inference=ab initio prediction:Prodigal:002006,similar to AA sequence:UniProtKB:Q8YNK2;locus_tag=FGKEIJAI_00841;product=Fructose-bisphosphate aldolase
NZ_SACP01000014.1	Prodigal:002006	CDS	101687	102889	.	-	0	ID=FGKEIJAI_00842;eC_number=2.7.2.3;Name=pgk;db_xref=COG:COG0126;gene=pgk;inference=ab initio prediction:Prodigal:002006,similar to AA sequence:UniProtKB:Q81X75;locus_tag=FGKEIJAI_00842;product=Phosphoglycerate kinase
NZ_SACP01000014.1	Prodigal:002006	CDS	102945	103361	.	-	0	ID=FGKEIJAI_00843;inference=ab initio prediction:Prodigal:002006;locus_tag=FGKEIJAI_00843;product=hypothetical protein
NZ_SACP01000014.1	Prodigal:002006	CDS	103607	104614	.	-	0	ID=FGKEIJAI_00844;eC_number=1.2.1.12;Name=gap1;db_xref=COG:COG0057;gene=gap1;inference=ab initio prediction:Prodigal:002006,similar to AA sequence:UniProtKB:Q4MQ58;locus_tag=FGKEIJAI_00844;product=Glyceraldehyde-3-phosphate dehydrogenase 1
NZ_SACP01000014.1	Prodigal:002006	CDS	105212	105496	.	+	0	ID=FGKEIJAI_00845;inference=ab initio prediction:Prodigal:002006;locus_tag=FGKEIJAI_00845;product=hypothetical protein
NZ_SACP01000014.1	Prodigal:002006	CDS	105571	105942	.	+	0	ID=FGKEIJAI_00846;inference=ab initio prediction:Prodigal:002006;locus_tag=FGKEIJAI_00846;product=hypothetical protein
NZ_SACP01000014.1	Prodigal:002006	CDS	106424	106999	.	+	0	ID=FGKEIJAI_00847;Name=yqgN;db_xref=COG:COG0212;gene=yqgN;inference=ab initio prediction:Prodigal:002006,similar to AA sequence:UniProtKB:P54491;locus_tag=FGKEIJAI_00847;product=putative protein YqgN
NZ_SACP01000014.1	Prodigal:002006	CDS	107004	107825	.	+	0	ID=FGKEIJAI_00848;eC_number=3.1.4.16;Name=ymdB;db_xref=COG:COG1692;gene=ymdB;inference=ab initio prediction:Prodigal:002006,similar to AA sequence:UniProtKB:O31775;locus_tag=FGKEIJAI_00848;product=2'%2C3'-cyclic-nucleotide 2'-phosphodiesterase
NZ_SACP01000014.1	Prodigal:002006	CDS	108109	109110	.	+	0	ID=FGKEIJAI_00849;inference=ab initio prediction:Prodigal:002006;locus_tag=FGKEIJAI_00849;product=hypothetical protein
NZ_SACP01000014.1	Prodigal:002006	CDS	109136	110149	.	+	0	ID=FGKEIJAI_00850;Name=pal_2;gene=pal_2;inference=ab initio prediction:Prodigal:002006,protein motif:HAMAP:MF_02204;locus_tag=FGKEIJAI_00850;product=Peptidoglycan-associated lipoprotein
NZ_SACP01000014.1	Prodigal:002006	CDS	110296	113463	.	-	0	ID=FGKEIJAI_00851;Name=bepE_2;gene=bepE_2;inference=ab initio prediction:Prodigal:002006,similar to AA sequence:UniProtKB:Q8G2M6;locus_tag=FGKEIJAI_00851;product=Efflux pump membrane transporter BepE
NZ_SACP01000014.1	Prodigal:002006	CDS	113472	114665	.	-	0	ID=FGKEIJAI_00852;Name=bepF_2;gene=bepF_2;inference=ab initio prediction:Prodigal:002006,similar to AA sequence:UniProtKB:Q8FWV8;locus_tag=FGKEIJAI_00852;product=Efflux pump periplasmic linker BepF
NZ_SACP01000014.1	Prodigal:002006	CDS	114858	115949	.	+	0	ID=FGKEIJAI_00853;inference=ab initio prediction:Prodigal:002006;locus_tag=FGKEIJAI_00853;product=hypothetical protein
NZ_SACP01000014.1	Prodigal:002006	CDS	115937	116662	.	+	0	ID=FGKEIJAI_00854;Name=ypdB;db_xref=COG:COG3279;gene=ypdB;inference=ab initio prediction:Prodigal:002006,similar to AA sequence:UniProtKB:P0AE39;locus_tag=FGKEIJAI_00854;product=Transcriptional regulatory protein YpdB
NZ_SACP01000014.1	Prodigal:002006	CDS	116874	117083	.	-	0	ID=FGKEIJAI_00855;inference=ab initio prediction:Prodigal:002006;locus_tag=FGKEIJAI_00855;product=hypothetical protein
NZ_SACP01000014.1	Prodigal:002006	CDS	117292	118755	.	+	0	ID=FGKEIJAI_00856;eC_number=1.13.11.82;inference=ab initio prediction:Prodigal:002006,similar to AA sequence:UniProtKB:A4XES9;locus_tag=FGKEIJAI_00856;product=8'-apo-carotenoid 13%2C14-cleaving dioxygenase
NZ_SACP01000014.1	Prodigal:002006	CDS	118785	119420	.	-	0	ID=FGKEIJAI_00857;inference=ab initio prediction:Prodigal:002006;locus_tag=FGKEIJAI_00857;product=hypothetical protein
NZ_SACP01000014.1	Prodigal:002006	CDS	119670	121718	.	+	0	ID=FGKEIJAI_00858;inference=ab initio prediction:Prodigal:002006;locus_tag=FGKEIJAI_00858;product=hypothetical protein
NZ_SACP01000014.1	Prodigal:002006	CDS	121834	123741	.	-	0	ID=FGKEIJAI_00859;eC_number=7.6.2.8;Name=btuD_1;gene=btuD_1;inference=ab initio prediction:Prodigal:002006,protein motif:HAMAP:MF_01005;locus_tag=FGKEIJAI_00859;product=Vitamin B12 import ATP-binding protein BtuD
NZ_SACP01000014.1	Prodigal:002006	CDS	123869	124582	.	-	0	ID=FGKEIJAI_00860;Name=livF_3;db_xref=COG:COG0410;gene=livF_3;inference=ab initio prediction:Prodigal:002006,similar to AA sequence:UniProtKB:P22731;locus_tag=FGKEIJAI_00860;product=High-affinity branched-chain amino acid transport ATP-binding protein LivF
NZ_SACP01000014.1	Prodigal:002006	CDS	124579	125331	.	-	0	ID=FGKEIJAI_00861;eC_number=3.6.3.-;Name=lptB_2;db_xref=COG:COG1137;gene=lptB_2;inference=ab initio prediction:Prodigal:002006,similar to AA sequence:UniProtKB:P45073;locus_tag=FGKEIJAI_00861;product=Lipopolysaccharide export system ATP-binding protein LptB
NZ_SACP01000014.1	Prodigal:002006	CDS	125324	126277	.	-	0	ID=FGKEIJAI_00862;inference=ab initio prediction:Prodigal:002006;locus_tag=FGKEIJAI_00862;product=hypothetical protein
NZ_SACP01000014.1	Prodigal:002006	CDS	126278	127141	.	-	0	ID=FGKEIJAI_00863;Name=livH_3;db_xref=COG:COG0559;gene=livH_3;inference=ab initio prediction:Prodigal:002006,similar to AA sequence:UniProtKB:P0AEX7;locus_tag=FGKEIJAI_00863;product=High-affinity branched-chain amino acid transport system permease protein LivH
NZ_SACP01000014.1	Prodigal:002006	CDS	127693	128907	.	-	0	ID=FGKEIJAI_00864;Name=braC_2;db_xref=COG:COG0683;gene=braC_2;inference=ab initio prediction:Prodigal:002006,similar to AA sequence:UniProtKB:P21175;locus_tag=FGKEIJAI_00864;product=Leucine-%2C isoleucine-%2C valine-%2C threonine-%2C and alanine-binding protein
NZ_SACP01000014.1	Prodigal:002006	CDS	128904	130064	.	-	0	ID=FGKEIJAI_00865;eC_number=1.6.99.1;Name=namA_1;db_xref=COG:COG1902;gene=namA_1;inference=ab initio prediction:Prodigal:002006,similar to AA sequence:UniProtKB:Q5KXG9;locus_tag=FGKEIJAI_00865;product=NADPH dehydrogenase
NZ_SACP01000014.1	Prodigal:002006	CDS	130119	131798	.	-	0	ID=FGKEIJAI_00866;eC_number=6.4.1.8;Name=apc4_1;db_xref=COG:COG0146;gene=apc4_1;inference=ab initio prediction:Prodigal:002006,similar to AA sequence:UniProtKB:Q5P5G5;locus_tag=FGKEIJAI_00866;product=Acetophenone carboxylase delta subunit
NZ_SACP01000014.1	Prodigal:002006	CDS	131795	133813	.	-	0	ID=FGKEIJAI_00867;eC_number=6.4.1.8;Name=apc3_1;db_xref=COG:COG0145;gene=apc3_1;inference=ab initio prediction:Prodigal:002006,similar to AA sequence:UniProtKB:Q5P5G4;locus_tag=FGKEIJAI_00867;product=Acetophenone carboxylase gamma subunit
NZ_SACP01000014.1	Prodigal:002006	CDS	133946	134539	.	+	0	ID=FGKEIJAI_00868;Name=puuR_2;gene=puuR_2;inference=ab initio prediction:Prodigal:002006,similar to AA sequence:UniProtKB:P0A9U6;locus_tag=FGKEIJAI_00868;product=HTH-type transcriptional regulator PuuR
NZ_SACP01000014.1	Prodigal:002006	CDS	134840	138112	.	-	0	ID=FGKEIJAI_00869;eC_number=1.9.6.1;Name=napA_1;gene=napA_1;inference=ab initio prediction:Prodigal:002006,protein motif:HAMAP:MF_01630;locus_tag=FGKEIJAI_00869;product=Periplasmic nitrate reductase
NZ_SACP01000014.1	Prodigal:002006	CDS	138402	141023	.	+	0	ID=FGKEIJAI_00870;Name=clpV1;db_xref=COG:COG0542;gene=clpV1;inference=ab initio prediction:Prodigal:002006,similar to AA sequence:UniProtKB:Q9I742;locus_tag=FGKEIJAI_00870;product=Protein ClpV1
NZ_SACP01000014.1	Prodigal:002006	CDS	141045	141428	.	+	0	ID=FGKEIJAI_00871;inference=ab initio prediction:Prodigal:002006;locus_tag=FGKEIJAI_00871;product=hypothetical protein
NZ_SACP01000014.1	Prodigal:002006	CDS	141430	142446	.	+	0	ID=FGKEIJAI_00872;inference=ab initio prediction:Prodigal:002006;locus_tag=FGKEIJAI_00872;product=hypothetical protein
NZ_SACP01000014.1	Prodigal:002006	CDS	142880	144379	.	+	0	ID=FGKEIJAI_00873;Name=pal_3;gene=pal_3;inference=ab initio prediction:Prodigal:002006,protein motif:HAMAP:MF_02204;locus_tag=FGKEIJAI_00873;product=Peptidoglycan-associated lipoprotein
NZ_SACP01000014.1	Prodigal:002006	CDS	144376	147858	.	+	0	ID=FGKEIJAI_00874;inference=ab initio prediction:Prodigal:002006;locus_tag=FGKEIJAI_00874;product=hypothetical protein
NZ_SACP01000014.1	Prodigal:002006	CDS	148058	149179	.	+	0	ID=FGKEIJAI_00875;inference=ab initio prediction:Prodigal:002006;locus_tag=FGKEIJAI_00875;product=hypothetical protein
NZ_SACP01000014.1	Prodigal:002006	CDS	149248	149760	.	+	0	ID=FGKEIJAI_00876;inference=ab initio prediction:Prodigal:002006;locus_tag=FGKEIJAI_00876;product=hypothetical protein
NZ_SACP01000014.1	Prodigal:002006	CDS	149760	151256	.	+	0	ID=FGKEIJAI_00877;inference=ab initio prediction:Prodigal:002006;locus_tag=FGKEIJAI_00877;product=hypothetical protein
NZ_SACP01000014.1	Prodigal:002006	CDS	151513	153087	.	+	0	ID=FGKEIJAI_00878;inference=ab initio prediction:Prodigal:002006;locus_tag=FGKEIJAI_00878;product=hypothetical protein
NZ_SACP01000014.1	Prodigal:002006	CDS	153084	153887	.	+	0	ID=FGKEIJAI_00879;inference=ab initio prediction:Prodigal:002006;locus_tag=FGKEIJAI_00879;product=hypothetical protein
NZ_SACP01000014.1	Prodigal:002006	CDS	153887	154339	.	+	0	ID=FGKEIJAI_00880;inference=ab initio prediction:Prodigal:002006;locus_tag=FGKEIJAI_00880;product=hypothetical protein
NZ_SACP01000014.1	Prodigal:002006	CDS	154336	156165	.	+	0	ID=FGKEIJAI_00881;inference=ab initio prediction:Prodigal:002006;locus_tag=FGKEIJAI_00881;product=hypothetical protein
NZ_SACP01000014.1	Prodigal:002006	CDS	156129	157193	.	+	0	ID=FGKEIJAI_00882;inference=ab initio prediction:Prodigal:002006;locus_tag=FGKEIJAI_00882;product=hypothetical protein
NZ_SACP01000014.1	Prodigal:002006	CDS	157206	158759	.	+	0	ID=FGKEIJAI_00883;eC_number=2.1.1.144;Name=tam_2;gene=tam_2;inference=ab initio prediction:Prodigal:002006,protein motif:HAMAP:MF_00560;locus_tag=FGKEIJAI_00883;product=Trans-aconitate 2-methyltransferase
NZ_SACP01000014.1	Prodigal:002006	CDS	159093	159569	.	+	0	ID=FGKEIJAI_00884;Name=hcp1;db_xref=COG:COG3157;gene=hcp1;inference=ab initio prediction:Prodigal:002006,similar to AA sequence:UniProtKB:Q9I747;locus_tag=FGKEIJAI_00884;product=Protein hcp1
NZ_SACP01000014.1	Prodigal:002006	CDS	160025	161929	.	+	0	ID=FGKEIJAI_00885;inference=ab initio prediction:Prodigal:002006;locus_tag=FGKEIJAI_00885;product=hypothetical protein
NZ_SACP01000014.1	Prodigal:002006	CDS	162004	163959	.	+	0	ID=FGKEIJAI_00886;eC_number=6.3.2.-;Name=vgrG1;db_xref=COG:COG3501;gene=vgrG1;inference=ab initio prediction:Prodigal:002006,similar to AA sequence:UniProtKB:Q9KS45;locus_tag=FGKEIJAI_00886;product=Actin cross-linking toxin VgrG1
NZ_SACP01000014.1	Prodigal:002006	CDS	163968	164558	.	+	0	ID=FGKEIJAI_00887;inference=ab initio prediction:Prodigal:002006;locus_tag=FGKEIJAI_00887;product=hypothetical protein
NZ_SACP01000014.1	Prodigal:002006	CDS	164555	165655	.	+	0	ID=FGKEIJAI_00888;inference=ab initio prediction:Prodigal:002006;locus_tag=FGKEIJAI_00888;product=hypothetical protein
NZ_SACP01000014.1	Prodigal:002006	CDS	165652	166986	.	+	0	ID=FGKEIJAI_00889;inference=ab initio prediction:Prodigal:002006;locus_tag=FGKEIJAI_00889;product=hypothetical protein
NZ_SACP01000151.1	Prodigal:002006	CDS	282	407	.	-	0	ID=FGKEIJAI_00890;inference=ab initio prediction:Prodigal:002006;locus_tag=FGKEIJAI_00890;product=hypothetical protein
NZ_SACP01000155.1	Prodigal:002006	CDS	22	384	.	+	0	ID=FGKEIJAI_00891;Name=etfB_1;gene=etfB_1;inference=ab initio prediction:Prodigal:002006,similar to AA sequence:UniProtKB:P38975;locus_tag=FGKEIJAI_00891;product=Electron transfer flavoprotein subunit beta
NZ_SACP01000015.1	Prodigal:002006	CDS	438	1760	.	+	0	ID=FGKEIJAI_00892;inference=ab initio prediction:Prodigal:002006;locus_tag=FGKEIJAI_00892;product=hypothetical protein
NZ_SACP01000015.1	Prodigal:002006	CDS	1757	2890	.	+	0	ID=FGKEIJAI_00893;inference=ab initio prediction:Prodigal:002006;locus_tag=FGKEIJAI_00893;product=hypothetical protein
NZ_SACP01000015.1	Prodigal:002006	CDS	2901	3410	.	-	0	ID=FGKEIJAI_00894;db_xref=COG:COG1720;inference=ab initio prediction:Prodigal:002006,similar to AA sequence:UniProtKB:Q6NDF6;locus_tag=FGKEIJAI_00894;product=S-adenosyl-L-methionine-binding protein
NZ_SACP01000015.1	Prodigal:002006	CDS	3535	4662	.	+	0	ID=FGKEIJAI_00895;inference=ab initio prediction:Prodigal:002006;locus_tag=FGKEIJAI_00895;product=hypothetical protein
NZ_SACP01000015.1	Prodigal:002006	CDS	5005	6186	.	+	0	ID=FGKEIJAI_00896;inference=ab initio prediction:Prodigal:002006;locus_tag=FGKEIJAI_00896;product=hypothetical protein
NZ_SACP01000015.1	Prodigal:002006	CDS	6307	6957	.	+	0	ID=FGKEIJAI_00897;inference=ab initio prediction:Prodigal:002006;locus_tag=FGKEIJAI_00897;product=hypothetical protein
NZ_SACP01000015.1	Prodigal:002006	CDS	7334	7660	.	-	0	ID=FGKEIJAI_00898;inference=ab initio prediction:Prodigal:002006;locus_tag=FGKEIJAI_00898;product=hypothetical protein
NZ_SACP01000015.1	Prodigal:002006	CDS	8105	16609	.	+	0	ID=FGKEIJAI_00899;inference=ab initio prediction:Prodigal:002006;locus_tag=FGKEIJAI_00899;product=hypothetical protein
NZ_SACP01000015.1	Prodigal:002006	CDS	16864	17361	.	+	0	ID=FGKEIJAI_00900;inference=ab initio prediction:Prodigal:002006;locus_tag=FGKEIJAI_00900;product=hypothetical protein
NZ_SACP01000015.1	Prodigal:002006	CDS	17469	20732	.	-	0	ID=FGKEIJAI_00901;eC_number=3.6.4.-;Name=mfd_1;gene=mfd_1;inference=ab initio prediction:Prodigal:002006,protein motif:HAMAP:MF_00969;locus_tag=FGKEIJAI_00901;product=Transcription-repair-coupling factor
NZ_SACP01000015.1	Prodigal:002006	CDS	20842	22338	.	-	0	ID=FGKEIJAI_00902;inference=ab initio prediction:Prodigal:002006;locus_tag=FGKEIJAI_00902;product=hypothetical protein
NZ_SACP01000015.1	Prodigal:002006	CDS	22870	24333	.	+	0	ID=FGKEIJAI_00903;Name=bmr3;gene=bmr3;inference=ab initio prediction:Prodigal:002006,similar to AA sequence:UniProtKB:P96712;locus_tag=FGKEIJAI_00903;product=Multidrug resistance protein 3
NZ_SACP01000015.1	Prodigal:002006	CDS	24338	24907	.	-	0	ID=FGKEIJAI_00904;eC_number=3.6.1.-;Name=nudK_1;gene=nudK_1;inference=ab initio prediction:Prodigal:002006,similar to AA sequence:UniProtKB:P37128;locus_tag=FGKEIJAI_00904;product=GDP-mannose pyrophosphatase NudK
NZ_SACP01000015.1	Prodigal:002006	CDS	24951	26114	.	-	0	ID=FGKEIJAI_00905;inference=ab initio prediction:Prodigal:002006;locus_tag=FGKEIJAI_00905;product=hypothetical protein
NZ_SACP01000015.1	Prodigal:002006	CDS	26531	28231	.	+	0	ID=FGKEIJAI_00906;eC_number=7.2.1.1;Name=nqrF;gene=nqrF;inference=ab initio prediction:Prodigal:002006,protein motif:HAMAP:MF_00430;locus_tag=FGKEIJAI_00906;product=Na(+)-translocating NADH-quinone reductase subunit F
NZ_SACP01000015.1	Prodigal:002006	CDS	28233	29489	.	-	0	ID=FGKEIJAI_00907;inference=ab initio prediction:Prodigal:002006;locus_tag=FGKEIJAI_00907;product=hypothetical protein
NZ_SACP01000015.1	Prodigal:002006	CDS	29822	31084	.	+	0	ID=FGKEIJAI_00908;eC_number=1.1.1.132;Name=algD;db_xref=COG:COG1004;gene=algD;inference=ab initio prediction:Prodigal:002006,similar to AA sequence:UniProtKB:P11759;locus_tag=FGKEIJAI_00908;product=GDP-mannose 6-dehydrogenase
NZ_SACP01000015.1	Prodigal:002006	CDS	31227	32513	.	+	0	ID=FGKEIJAI_00909;eC_number=2.4.1.250;Name=mshA_5;gene=mshA_5;inference=ab initio prediction:Prodigal:002006,protein motif:HAMAP:MF_01695;locus_tag=FGKEIJAI_00909;product=D-inositol-3-phosphate glycosyltransferase
NZ_SACP01000015.1	Prodigal:002006	CDS	32685	34199	.	-	0	ID=FGKEIJAI_00910;inference=ab initio prediction:Prodigal:002006;locus_tag=FGKEIJAI_00910;product=hypothetical protein
NZ_SACP01000015.1	Prodigal:002006	CDS	34381	35142	.	+	0	ID=FGKEIJAI_00911;eC_number=1.1.1.381;Name=ydfG;db_xref=COG:COG4221;gene=ydfG;inference=ab initio prediction:Prodigal:002006,similar to AA sequence:UniProtKB:P39831;locus_tag=FGKEIJAI_00911;product=NADP-dependent 3-hydroxy acid dehydrogenase YdfG
NZ_SACP01000015.1	Prodigal:002006	CDS	35209	35349	.	-	0	ID=FGKEIJAI_00912;inference=ab initio prediction:Prodigal:002006;locus_tag=FGKEIJAI_00912;product=hypothetical protein
NZ_SACP01000015.1	Prodigal:002006	CDS	35479	35922	.	-	0	ID=FGKEIJAI_00913;db_xref=COG:COG0346;inference=ab initio prediction:Prodigal:002006,similar to AA sequence:UniProtKB:Q8ZM36;locus_tag=FGKEIJAI_00913;product=Virulence protein
NZ_SACP01000015.1	Prodigal:002006	CDS	35962	37023	.	-	0	ID=FGKEIJAI_00914;db_xref=COG:COG4307;inference=ab initio prediction:Prodigal:002006,similar to AA sequence:UniProtKB:P9WL95;locus_tag=FGKEIJAI_00914;product=putative protein
NZ_SACP01000015.1	Prodigal:002006	CDS	37202	38749	.	+	0	ID=FGKEIJAI_00915;eC_number=2.2.1.6;Name=ilvX;db_xref=COG:COG0028;gene=ilvX;inference=ab initio prediction:Prodigal:002006,similar to AA sequence:UniProtKB:O53554;locus_tag=FGKEIJAI_00915;product=Putative acetolactate synthase large subunit IlvX
NZ_SACP01000015.1	Prodigal:002006	CDS	38856	39500	.	+	0	ID=FGKEIJAI_00916;inference=ab initio prediction:Prodigal:002006;locus_tag=FGKEIJAI_00916;product=hypothetical protein
NZ_SACP01000015.1	Prodigal:002006	CDS	39819	41291	.	-	0	ID=FGKEIJAI_00917;eC_number=6.3.5.-;Name=gatB;db_xref=COG:COG0064;gene=gatB;inference=ab initio prediction:Prodigal:002006,similar to AA sequence:UniProtKB:Q9HVT7;locus_tag=FGKEIJAI_00917;product=Aspartyl/glutamyl-tRNA(Asn/Gln) amidotransferase subunit B
NZ_SACP01000015.1	Prodigal:002006	CDS	41372	41674	.	-	0	ID=FGKEIJAI_00918;inference=ab initio prediction:Prodigal:002006;locus_tag=FGKEIJAI_00918;product=hypothetical protein
NZ_SACP01000015.1	Prodigal:002006	CDS	41915	43414	.	-	0	ID=FGKEIJAI_00919;eC_number=6.3.5.7;Name=gatA_1;db_xref=COG:COG0154;gene=gatA_1;inference=ab initio prediction:Prodigal:002006,similar to AA sequence:UniProtKB:Q9HVT8;locus_tag=FGKEIJAI_00919;product=Glutamyl-tRNA(Gln) amidotransferase subunit A
NZ_SACP01000015.1	Prodigal:002006	CDS	43481	43768	.	-	0	ID=FGKEIJAI_00920;eC_number=6.3.5.-;Name=gatC;db_xref=COG:COG0721;gene=gatC;inference=ab initio prediction:Prodigal:002006,similar to AA sequence:UniProtKB:Q9HVT9;locus_tag=FGKEIJAI_00920;product=Glutamyl-tRNA(Gln) amidotransferase subunit C
NZ_SACP01000015.1	Prodigal:002006	CDS	43921	44373	.	-	0	ID=FGKEIJAI_00921;inference=ab initio prediction:Prodigal:002006;locus_tag=FGKEIJAI_00921;product=hypothetical protein
NZ_SACP01000015.1	Prodigal:002006	CDS	44468	46648	.	-	0	ID=FGKEIJAI_00922;eC_number=2.4.1.-;Name=mdoH_1;db_xref=COG:COG2943;gene=mdoH_1;inference=ab initio prediction:Prodigal:002006,similar to AA sequence:UniProtKB:P62517;locus_tag=FGKEIJAI_00922;product=Glucans biosynthesis glucosyltransferase H
NZ_SACP01000015.1	Prodigal:002006	CDS	46624	48261	.	-	0	ID=FGKEIJAI_00923;Name=mdoG_1;db_xref=COG:COG3131;gene=mdoG_1;inference=ab initio prediction:Prodigal:002006,similar to AA sequence:UniProtKB:P33136;locus_tag=FGKEIJAI_00923;product=Glucans biosynthesis protein G
NZ_SACP01000015.1	Prodigal:002006	CDS	48621	49979	.	+	0	ID=FGKEIJAI_00924;Name=glmU;gene=glmU;inference=ab initio prediction:Prodigal:002006,similar to AA sequence:UniProtKB:B0VPT6;locus_tag=FGKEIJAI_00924;product=Bifunctional protein GlmU
NZ_SACP01000015.1	Prodigal:002006	CDS	50274	52100	.	+	0	ID=FGKEIJAI_00925;eC_number=2.6.1.16;Name=nodM;gene=nodM;inference=ab initio prediction:Prodigal:002006,similar to AA sequence:UniProtKB:P25195;locus_tag=FGKEIJAI_00925;product=Glutamine--fructose-6-phosphate aminotransferase [isomerizing]
NZ_SACP01000015.1	Prodigal:002006	CDS	52305	53108	.	+	0	ID=FGKEIJAI_00926;eC_number=5.3.3.18;Name=paaG_1;db_xref=COG:COG1024;gene=paaG_1;inference=ab initio prediction:Prodigal:002006,similar to AA sequence:UniProtKB:P77467;locus_tag=FGKEIJAI_00926;product=1%2C2-epoxyphenylacetyl-CoA isomerase
NZ_SACP01000015.1	Prodigal:002006	CDS	53105	53551	.	+	0	ID=FGKEIJAI_00927;eC_number=3.1.2.-;Name=paaI;db_xref=COG:COG2050;gene=paaI;inference=ab initio prediction:Prodigal:002006,similar to AA sequence:UniProtKB:P76084;locus_tag=FGKEIJAI_00927;product=Acyl-coenzyme A thioesterase PaaI
NZ_SACP01000015.1	Prodigal:002006	CDS	53822	55153	.	+	0	ID=FGKEIJAI_00928;eC_number=6.2.1.30;Name=paaK;gene=paaK;inference=ab initio prediction:Prodigal:002006,similar to AA sequence:UniProtKB:Q9L9C1;locus_tag=FGKEIJAI_00928;product=Phenylacetate-coenzyme A ligase
NZ_SACP01000015.1	Prodigal:002006	CDS	55162	55791	.	+	0	ID=FGKEIJAI_00929;Name=betI_2;gene=betI_2;inference=ab initio prediction:Prodigal:002006,protein motif:HAMAP:MF_00768;locus_tag=FGKEIJAI_00929;product=HTH-type transcriptional regulator BetI
NZ_SACP01000015.1	Prodigal:002006	CDS	56079	56777	.	+	0	ID=FGKEIJAI_00930;eC_number=4.2.1.1;Name=cynT_1;db_xref=COG:COG0288;gene=cynT_1;inference=ab initio prediction:Prodigal:002006,similar to AA sequence:UniProtKB:P0ABE9;locus_tag=FGKEIJAI_00930;product=Carbonic anhydrase 1
NZ_SACP01000015.1	Prodigal:002006	CDS	56782	57147	.	-	0	ID=FGKEIJAI_00931;inference=ab initio prediction:Prodigal:002006;locus_tag=FGKEIJAI_00931;product=hypothetical protein
NZ_SACP01000015.1	Prodigal:002006	CDS	57282	57500	.	+	0	ID=FGKEIJAI_00932;inference=ab initio prediction:Prodigal:002006;locus_tag=FGKEIJAI_00932;product=hypothetical protein
NZ_SACP01000015.1	Prodigal:002006	CDS	57502	58785	.	-	0	ID=FGKEIJAI_00933;eC_number=3.5.1.-;Name=ylmB_1;db_xref=COG:COG0624;gene=ylmB_1;inference=ab initio prediction:Prodigal:002006,similar to AA sequence:UniProtKB:Q9K9G9;locus_tag=FGKEIJAI_00933;product=N-formyl-4-amino-5-aminomethyl-2-methylpyrimidine deformylase
NZ_SACP01000015.1	Prodigal:002006	CDS	58899	60869	.	-	0	ID=FGKEIJAI_00934;Name=kup_1;gene=kup_1;inference=ab initio prediction:Prodigal:002006,protein motif:HAMAP:MF_01522;locus_tag=FGKEIJAI_00934;product=Low affinity potassium transport system protein kup
NZ_SACP01000015.1	Prodigal:002006	CDS	61119	62402	.	-	0	ID=FGKEIJAI_00935;eC_number=1.17.7.3;Name=ispG;db_xref=COG:COG0821;gene=ispG;inference=ab initio prediction:Prodigal:002006,similar to AA sequence:UniProtKB:Q5SLI8;locus_tag=FGKEIJAI_00935;product=4-hydroxy-3-methylbut-2-en-1-yl diphosphate synthase (flavodoxin)
NZ_SACP01000015.1	Prodigal:002006	CDS	62646	63776	.	+	0	ID=FGKEIJAI_00936;inference=ab initio prediction:Prodigal:002006;locus_tag=FGKEIJAI_00936;product=hypothetical protein
NZ_SACP01000015.1	Prodigal:002006	CDS	64166	66241	.	-	0	ID=FGKEIJAI_00937;eC_number=2.2.1.1;Name=tkt_1;gene=tkt_1;inference=ab initio prediction:Prodigal:002006,similar to AA sequence:UniProtKB:A0A0I9QGZ2;locus_tag=FGKEIJAI_00937;product=Transketolase
NZ_SACP01000015.1	Prodigal:002006	CDS	66270	68138	.	-	0	ID=FGKEIJAI_00938;eC_number=3.2.1.28;db_xref=COG:COG3387;inference=ab initio prediction:Prodigal:002006,similar to AA sequence:UniProtKB:P71741;locus_tag=FGKEIJAI_00938;product=Trehalase
NZ_SACP01000015.1	Prodigal:002006	CDS	68181	69380	.	-	0	ID=FGKEIJAI_00939;inference=ab initio prediction:Prodigal:002006;locus_tag=FGKEIJAI_00939;product=hypothetical protein
NZ_SACP01000015.1	Prodigal:002006	CDS	69873	70514	.	-	0	ID=FGKEIJAI_00940;eC_number=4.1.2.21;Name=dgoA;db_xref=COG:COG0800;gene=dgoA;inference=ab initio prediction:Prodigal:002006,similar to AA sequence:UniProtKB:Q6BF16;locus_tag=FGKEIJAI_00940;product=2-dehydro-3-deoxy-6-phosphogalactonate aldolase
NZ_SACP01000015.1	Prodigal:002006	CDS	70505	71383	.	-	0	ID=FGKEIJAI_00941;eC_number=2.7.1.58;Name=dgoK1;db_xref=COG:COG3734;gene=dgoK1;inference=ab initio prediction:Prodigal:002006,similar to AA sequence:UniProtKB:Q92RN7;locus_tag=FGKEIJAI_00941;product=putative 2-dehydro-3-deoxygalactonokinase DgoK1
NZ_SACP01000015.1	Prodigal:002006	CDS	71618	72040	.	+	0	ID=FGKEIJAI_00942;inference=ab initio prediction:Prodigal:002006;locus_tag=FGKEIJAI_00942;product=hypothetical protein
NZ_SACP01000015.1	Prodigal:002006	CDS	72310	73110	.	+	0	ID=FGKEIJAI_00943;inference=ab initio prediction:Prodigal:002006;locus_tag=FGKEIJAI_00943;product=hypothetical protein
NZ_SACP01000015.1	Prodigal:002006	CDS	73115	73522	.	-	0	ID=FGKEIJAI_00944;inference=ab initio prediction:Prodigal:002006;locus_tag=FGKEIJAI_00944;product=hypothetical protein
NZ_SACP01000015.1	Prodigal:002006	CDS	73734	75098	.	-	0	ID=FGKEIJAI_00945;eC_number=7.1.2.2;Name=yscN_1;gene=yscN_1;inference=ab initio prediction:Prodigal:002006,similar to AA sequence:UniProtKB:P40291;locus_tag=FGKEIJAI_00945;product=putative ATP synthase YscN
NZ_SACP01000015.1	Prodigal:002006	CDS	75529	76230	.	+	0	ID=FGKEIJAI_00946;Name=ctrA;gene=ctrA;inference=ab initio prediction:Prodigal:002006,similar to AA sequence:UniProtKB:Q8FZ93;locus_tag=FGKEIJAI_00946;product=Cell cycle response regulator CtrA
NZ_SACP01000015.1	Prodigal:002006	CDS	76381	77283	.	-	0	ID=FGKEIJAI_00947;eC_number=2.1.1.80;Name=cheR1_1;gene=cheR1_1;inference=ab initio prediction:Prodigal:002006,similar to AA sequence:UniProtKB:O87131;locus_tag=FGKEIJAI_00947;product=Chemotaxis protein methyltransferase 1
NZ_SACP01000015.1	Prodigal:002006	CDS	77324	78487	.	-	0	ID=FGKEIJAI_00948;eC_number=3.1.1.61;Name=cheB_3;db_xref=COG:COG2201;gene=cheB_3;inference=ab initio prediction:Prodigal:002006,similar to AA sequence:UniProtKB:Q9WYN9;locus_tag=FGKEIJAI_00948;product=Protein-glutamate methylesterase/protein-glutamine glutaminase
NZ_SACP01000015.1	Prodigal:002006	CDS	78633	79034	.	-	0	ID=FGKEIJAI_00949;Name=cheY_1;db_xref=COG:COG0784;gene=cheY_1;inference=ab initio prediction:Prodigal:002006,similar to AA sequence:UniProtKB:P0A2D5;locus_tag=FGKEIJAI_00949;product=Chemotaxis protein CheY
NZ_SACP01000015.1	Prodigal:002006	CDS	79059	79565	.	-	0	ID=FGKEIJAI_00950;Name=cheW_1;db_xref=COG:COG0835;gene=cheW_1;inference=ab initio prediction:Prodigal:002006,similar to AA sequence:UniProtKB:P06110;locus_tag=FGKEIJAI_00950;product=Chemotaxis protein CheW
NZ_SACP01000015.1	Prodigal:002006	CDS	79633	82314	.	-	0	ID=FGKEIJAI_00951;eC_number=2.7.13.3;Name=rcsC_9;gene=rcsC_9;inference=ab initio prediction:Prodigal:002006,protein motif:HAMAP:MF_00979;locus_tag=FGKEIJAI_00951;product=Sensor histidine kinase RcsC
NZ_SACP01000015.1	Prodigal:002006	CDS	82760	83824	.	+	0	ID=FGKEIJAI_00952;inference=ab initio prediction:Prodigal:002006;locus_tag=FGKEIJAI_00952;product=hypothetical protein
NZ_SACP01000015.1	Prodigal:002006	CDS	83841	84281	.	-	0	ID=FGKEIJAI_00953;inference=ab initio prediction:Prodigal:002006;locus_tag=FGKEIJAI_00953;product=hypothetical protein
NZ_SACP01000015.1	Prodigal:002006	CDS	84620	85051	.	-	0	ID=FGKEIJAI_00954;Name=yccU;db_xref=COG:COG1832;gene=yccU;inference=ab initio prediction:Prodigal:002006,similar to AA sequence:UniProtKB:P75874;locus_tag=FGKEIJAI_00954;product=putative protein YccU
NZ_SACP01000015.1	Prodigal:002006	CDS	85247	85660	.	+	0	ID=FGKEIJAI_00955;eC_number=2.5.1.18;Name=fosA;gene=fosA;inference=ab initio prediction:Prodigal:002006,similar to AA sequence:UniProtKB:Q56415;locus_tag=FGKEIJAI_00955;product=Glutathione transferase FosA
NZ_SACP01000015.1	Prodigal:002006	CDS	85708	86331	.	-	0	ID=FGKEIJAI_00956;eC_number=2.5.1.17;Name=cobO;gene=cobO;inference=ab initio prediction:Prodigal:002006,similar to AA sequence:UniProtKB:P29930;locus_tag=FGKEIJAI_00956;product=Corrinoid adenosyltransferase
NZ_SACP01000015.1	Prodigal:002006	CDS	86328	86867	.	-	0	ID=FGKEIJAI_00957;eC_number=2.7.1.156;Name=cobP;gene=cobP;inference=ab initio prediction:Prodigal:002006,similar to AA sequence:UniProtKB:P29931;locus_tag=FGKEIJAI_00957;product=Bifunctional adenosylcobalamin biosynthesis protein CobP
NZ_SACP01000015.1	Prodigal:002006	CDS	87170	87346	.	+	0	ID=FGKEIJAI_00958;inference=ab initio prediction:Prodigal:002006;locus_tag=FGKEIJAI_00958;product=hypothetical protein
NZ_SACP01000015.1	Prodigal:002006	CDS	87431	88174	.	+	0	ID=FGKEIJAI_00959;inference=ab initio prediction:Prodigal:002006;locus_tag=FGKEIJAI_00959;product=hypothetical protein
NZ_SACP01000015.1	Prodigal:002006	CDS	88174	88563	.	+	0	ID=FGKEIJAI_00960;inference=ab initio prediction:Prodigal:002006;locus_tag=FGKEIJAI_00960;product=hypothetical protein
NZ_SACP01000015.1	Prodigal:002006	CDS	88560	89594	.	+	0	ID=FGKEIJAI_00961;eC_number=3.6.-.-;Name=yjiA_1;db_xref=COG:COG0523;gene=yjiA_1;inference=ab initio prediction:Prodigal:002006,similar to AA sequence:UniProtKB:P24203;locus_tag=FGKEIJAI_00961;product=P-loop guanosine triphosphatase YjiA
NZ_SACP01000015.1	Prodigal:002006	CDS	89842	93150	.	+	0	ID=FGKEIJAI_00962;inference=ab initio prediction:Prodigal:002006;locus_tag=FGKEIJAI_00962;product=hypothetical protein
NZ_SACP01000015.1	Prodigal:002006	CDS	93147	94676	.	+	0	ID=FGKEIJAI_00963;inference=ab initio prediction:Prodigal:002006;locus_tag=FGKEIJAI_00963;product=hypothetical protein
NZ_SACP01000015.1	Prodigal:002006	CDS	94673	95305	.	+	0	ID=FGKEIJAI_00964;eC_number=5.4.99.61;Name=cobH;gene=cobH;inference=ab initio prediction:Prodigal:002006,similar to AA sequence:UniProtKB:P21638;locus_tag=FGKEIJAI_00964;product=Precorrin-8X methylmutase
NZ_SACP01000015.1	Prodigal:002006	CDS	95305	96093	.	+	0	ID=FGKEIJAI_00965;eC_number=2.1.1.130;Name=cobI;gene=cobI;inference=ab initio prediction:Prodigal:002006,similar to AA sequence:UniProtKB:P21639;locus_tag=FGKEIJAI_00965;product=Precorrin-2 C(20)-methyltransferase
NZ_SACP01000015.1	Prodigal:002006	CDS	96090	96872	.	+	0	ID=FGKEIJAI_00966;eC_number=2.1.1.131;Name=cobJ;gene=cobJ;inference=ab initio prediction:Prodigal:002006,similar to AA sequence:UniProtKB:P21640;locus_tag=FGKEIJAI_00966;product=Precorrin-3B C(17)-methyltransferase
NZ_SACP01000015.1	Prodigal:002006	CDS	96839	97600	.	-	0	ID=FGKEIJAI_00967;eC_number=1.3.1.54;Name=cobK;gene=cobK;inference=ab initio prediction:Prodigal:002006,similar to AA sequence:UniProtKB:P21920;locus_tag=FGKEIJAI_00967;product=Precorrin-6A reductase
NZ_SACP01000015.1	Prodigal:002006	CDS	97629	98840	.	+	0	ID=FGKEIJAI_00968;eC_number=2.1.1.132;Name=cobL;gene=cobL;inference=ab initio prediction:Prodigal:002006,similar to AA sequence:UniProtKB:P21921;locus_tag=FGKEIJAI_00968;product=Precorrin-6Y C(5%2C15)-methyltransferase [decarboxylating]
NZ_SACP01000015.1	Prodigal:002006	CDS	98840	99328	.	+	0	ID=FGKEIJAI_00969;inference=ab initio prediction:Prodigal:002006;locus_tag=FGKEIJAI_00969;product=hypothetical protein
NZ_SACP01000015.1	Prodigal:002006	CDS	99325	100104	.	+	0	ID=FGKEIJAI_00970;eC_number=2.1.1.133;Name=cobM;gene=cobM;inference=ab initio prediction:Prodigal:002006,similar to AA sequence:UniProtKB:P21922;locus_tag=FGKEIJAI_00970;product=Precorrin-4 C(11)-methyltransferase
NZ_SACP01000015.1	Prodigal:002006	CDS	100339	101370	.	-	0	ID=FGKEIJAI_00971;eC_number=2.5.1.90;Name=ispB;db_xref=COG:COG0142;gene=ispB;inference=ab initio prediction:Prodigal:002006,similar to AA sequence:UniProtKB:P0AD57;locus_tag=FGKEIJAI_00971;product=Octaprenyl diphosphate synthase
NZ_SACP01000015.1	Prodigal:002006	CDS	101534	101767	.	+	0	ID=FGKEIJAI_00972;inference=ab initio prediction:Prodigal:002006;locus_tag=FGKEIJAI_00972;product=hypothetical protein
NZ_SACP01000015.1	Prodigal:002006	CDS	101751	102515	.	+	0	ID=FGKEIJAI_00973;eC_number=2.1.1.223;Name=yfiC;gene=yfiC;inference=ab initio prediction:Prodigal:002006,protein motif:HAMAP:MF_01872;locus_tag=FGKEIJAI_00973;product=tRNA1(Val) (adenine(37)-N6)-methyltransferase
NZ_SACP01000015.1	Prodigal:002006	CDS	102505	103407	.	-	0	ID=FGKEIJAI_00974;eC_number=3.1.4.53;Name=cpdA_2;gene=cpdA_2;inference=ab initio prediction:Prodigal:002006,protein motif:HAMAP:MF_00905;locus_tag=FGKEIJAI_00974;product=3'%2C5'-cyclic adenosine monophosphate phosphodiesterase CpdA
NZ_SACP01000015.1	Prodigal:002006	CDS	103502	104470	.	-	0	ID=FGKEIJAI_00975;inference=ab initio prediction:Prodigal:002006;locus_tag=FGKEIJAI_00975;product=hypothetical protein
NZ_SACP01000015.1	Prodigal:002006	CDS	104693	105430	.	+	0	ID=FGKEIJAI_00976;inference=ab initio prediction:Prodigal:002006;locus_tag=FGKEIJAI_00976;product=hypothetical protein
NZ_SACP01000015.1	Prodigal:002006	CDS	105427	106731	.	+	0	ID=FGKEIJAI_00977;eC_number=2.4.99.12;Name=waaA;db_xref=COG:COG1519;gene=waaA;inference=ab initio prediction:Prodigal:002006,similar to AA sequence:UniProtKB:P0AC75;locus_tag=FGKEIJAI_00977;product=3-deoxy-D-manno-octulosonic acid transferase
NZ_SACP01000015.1	Prodigal:002006	CDS	106833	107822	.	+	0	ID=FGKEIJAI_00978;eC_number=2.7.1.130;Name=lpxK;db_xref=COG:COG1663;gene=lpxK;inference=ab initio prediction:Prodigal:002006,similar to AA sequence:UniProtKB:P27300;locus_tag=FGKEIJAI_00978;product=Tetraacyldisaccharide 4'-kinase
NZ_SACP01000015.1	Prodigal:002006	CDS	107805	108032	.	-	0	ID=FGKEIJAI_00979;inference=ab initio prediction:Prodigal:002006;locus_tag=FGKEIJAI_00979;product=hypothetical protein
NZ_SACP01000015.1	Prodigal:002006	CDS	108558	108956	.	+	0	ID=FGKEIJAI_00980;eC_number=3.5.4.5;Name=cdd;db_xref=COG:COG0295;gene=cdd;inference=ab initio prediction:Prodigal:002006,similar to AA sequence:UniProtKB:P19079;locus_tag=FGKEIJAI_00980;product=Cytidine deaminase
NZ_SACP01000015.1	Prodigal:002006	CDS	108953	109789	.	+	0	ID=FGKEIJAI_00981;eC_number=2.4.2.1;Name=punA;gene=punA;inference=ab initio prediction:Prodigal:002006,similar to AA sequence:UniProtKB:P77834;locus_tag=FGKEIJAI_00981;product=Purine nucleoside phosphorylase 1
NZ_SACP01000015.1	Prodigal:002006	CDS	109789	109956	.	+	0	ID=FGKEIJAI_00982;inference=ab initio prediction:Prodigal:002006;locus_tag=FGKEIJAI_00982;product=hypothetical protein
NZ_SACP01000015.1	Prodigal:002006	CDS	109953	111266	.	+	0	ID=FGKEIJAI_00983;eC_number=2.4.2.4;Name=deoA;db_xref=COG:COG0213;gene=deoA;inference=ab initio prediction:Prodigal:002006,similar to AA sequence:UniProtKB:Q7CP66;locus_tag=FGKEIJAI_00983;product=Thymidine phosphorylase
NZ_SACP01000015.1	Prodigal:002006	CDS	111273	111836	.	+	0	ID=FGKEIJAI_00984;eC_number=2.3.1.-;db_xref=COG:COG1670;inference=ab initio prediction:Prodigal:002006,similar to AA sequence:UniProtKB:Q9HX72;locus_tag=FGKEIJAI_00984;product=Acetyltransferase
NZ_SACP01000015.1	Prodigal:002006	CDS	111883	112821	.	-	0	ID=FGKEIJAI_00985;Name=gcvA_1;gene=gcvA_1;inference=ab initio prediction:Prodigal:002006,similar to AA sequence:UniProtKB:P0A9F6;locus_tag=FGKEIJAI_00985;product=Glycine cleavage system transcriptional activator
NZ_SACP01000015.1	Prodigal:002006	CDS	112899	114287	.	+	0	ID=FGKEIJAI_00986;Name=stp;gene=stp;inference=ab initio prediction:Prodigal:002006,similar to AA sequence:UniProtKB:P9WG91;locus_tag=FGKEIJAI_00986;product=Multidrug resistance protein Stp
NZ_SACP01000015.1	Prodigal:002006	CDS	114325	115869	.	-	0	ID=FGKEIJAI_00987;eC_number=3.6.1.40;Name=gppA;gene=gppA;inference=ab initio prediction:Prodigal:002006,protein motif:HAMAP:MF_01550;locus_tag=FGKEIJAI_00987;product=Guanosine-5'-triphosphate%2C3'-diphosphate pyrophosphatase
NZ_SACP01000015.1	Prodigal:002006	CDS	115913	118180	.	-	0	ID=FGKEIJAI_00988;eC_number=2.7.4.1;Name=ppk;db_xref=COG:COG0855;gene=ppk;inference=ab initio prediction:Prodigal:002006,similar to AA sequence:UniProtKB:P9WHV9;locus_tag=FGKEIJAI_00988;product=Polyphosphate kinase
NZ_SACP01000015.1	Prodigal:002006	CDS	118281	119000	.	-	0	ID=FGKEIJAI_00989;inference=ab initio prediction:Prodigal:002006;locus_tag=FGKEIJAI_00989;product=hypothetical protein
NZ_SACP01000015.1	Prodigal:002006	CDS	119026	120138	.	-	0	ID=FGKEIJAI_00990;Name=yhhT_1;db_xref=COG:COG0628;gene=yhhT_1;inference=ab initio prediction:Prodigal:002006,similar to AA sequence:UniProtKB:P0AGM0;locus_tag=FGKEIJAI_00990;product=Putative transport protein YhhT
NZ_SACP01000015.1	Prodigal:002006	CDS	120540	123662	.	-	0	ID=FGKEIJAI_00991;inference=ab initio prediction:Prodigal:002006;locus_tag=FGKEIJAI_00991;product=hypothetical protein
NZ_SACP01000015.1	Prodigal:002006	CDS	123659	124168	.	-	0	ID=FGKEIJAI_00992;inference=ab initio prediction:Prodigal:002006;locus_tag=FGKEIJAI_00992;product=hypothetical protein
NZ_SACP01000015.1	Prodigal:002006	CDS	124165	124908	.	-	0	ID=FGKEIJAI_00993;eC_number=2.7.7.99;Name=murU;db_xref=COG:COG1208;gene=murU;inference=ab initio prediction:Prodigal:002006,similar to AA sequence:UniProtKB:Q88QT2;locus_tag=FGKEIJAI_00993;product=N-acetylmuramate alpha-1-phosphate uridylyltransferase
NZ_SACP01000015.1	Prodigal:002006	CDS	124921	126450	.	-	0	ID=FGKEIJAI_00994;inference=ab initio prediction:Prodigal:002006;locus_tag=FGKEIJAI_00994;product=hypothetical protein
NZ_SACP01000015.1	Prodigal:002006	CDS	126878	129358	.	-	0	ID=FGKEIJAI_00995;eC_number=2.7.13.3;Name=divL;gene=divL;inference=ab initio prediction:Prodigal:002006,similar to AA sequence:UniProtKB:Q9RQQ9;locus_tag=FGKEIJAI_00995;product=Sensor protein DivL
NZ_SACP01000015.1	Prodigal:002006	CDS	129695	131101	.	-	0	ID=FGKEIJAI_00996;eC_number=3.3.1.1;Name=ahcY;gene=ahcY;inference=ab initio prediction:Prodigal:002006,similar to AA sequence:UniProtKB:A0A087WNH6;locus_tag=FGKEIJAI_00996;product=Adenosylhomocysteinase
NZ_SACP01000015.1	Prodigal:002006	CDS	131306	132931	.	+	0	ID=FGKEIJAI_00997;Name=hbpA_1;db_xref=COG:COG0747;gene=hbpA_1;inference=ab initio prediction:Prodigal:002006,similar to AA sequence:UniProtKB:P33950;locus_tag=FGKEIJAI_00997;product=Heme-binding protein A
NZ_SACP01000015.1	Prodigal:002006	CDS	132949	133461	.	-	0	ID=FGKEIJAI_00998;Name=zur;db_xref=COG:COG0735;gene=zur;inference=ab initio prediction:Prodigal:002006,similar to AA sequence:UniProtKB:P0AC51;locus_tag=FGKEIJAI_00998;product=Zinc uptake regulation protein
NZ_SACP01000015.1	Prodigal:002006	CDS	133617	133763	.	+	0	ID=FGKEIJAI_00999;inference=ab initio prediction:Prodigal:002006;locus_tag=FGKEIJAI_00999;product=hypothetical protein
NZ_SACP01000015.1	Prodigal:002006	CDS	133760	134587	.	+	0	ID=FGKEIJAI_01000;eC_number=7.2.2.5;Name=scaC;db_xref=COG:COG1121;gene=scaC;inference=ab initio prediction:Prodigal:002006,similar to AA sequence:UniProtKB:P42360;locus_tag=FGKEIJAI_01000;product=Manganese import ATP-binding protein ScaC
NZ_SACP01000015.1	Prodigal:002006	CDS	134584	135450	.	+	0	ID=FGKEIJAI_01001;Name=mntB;gene=mntB;inference=ab initio prediction:Prodigal:002006,similar to AA sequence:UniProtKB:Q55282;locus_tag=FGKEIJAI_01001;product=Manganese transport system membrane protein MntB
NZ_SACP01000015.1	Prodigal:002006	CDS	135711	136619	.	-	0	ID=FGKEIJAI_01002;Name=oxyR_1;gene=oxyR_1;inference=ab initio prediction:Prodigal:002006,similar to AA sequence:UniProtKB:P0ACQ4;locus_tag=FGKEIJAI_01002;product=Hydrogen peroxide-inducible genes activator
NZ_SACP01000015.1	Prodigal:002006	CDS	137047	137913	.	+	0	ID=FGKEIJAI_01003;eC_number=1.9.3.1;Name=ctaC_1;db_xref=COG:COG1622;gene=ctaC_1;inference=ab initio prediction:Prodigal:002006,similar to AA sequence:UniProtKB:P08306;locus_tag=FGKEIJAI_01003;product=Cytochrome c oxidase subunit 2
NZ_SACP01000015.1	Prodigal:002006	CDS	138007	139635	.	+	0	ID=FGKEIJAI_01004;eC_number=1.9.3.1;Name=ctaD_1;db_xref=COG:COG0843;gene=ctaD_1;inference=ab initio prediction:Prodigal:002006,similar to AA sequence:UniProtKB:P31833;locus_tag=FGKEIJAI_01004;product=Cytochrome c oxidase subunit 1
NZ_SACP01000015.1	Prodigal:002006	CDS	139723	140670	.	+	0	ID=FGKEIJAI_01005;eC_number=2.5.1.141;Name=ctaB;db_xref=COG:COG0109;gene=ctaB;inference=ab initio prediction:Prodigal:002006,similar to AA sequence:UniProtKB:Q3J5F9;locus_tag=FGKEIJAI_01005;product=Protoheme IX farnesyltransferase
NZ_SACP01000015.1	Prodigal:002006	CDS	140678	140830	.	+	0	ID=FGKEIJAI_01006;inference=ab initio prediction:Prodigal:002006;locus_tag=FGKEIJAI_01006;product=hypothetical protein
NZ_SACP01000015.1	Prodigal:002006	CDS	140839	141441	.	+	0	ID=FGKEIJAI_01007;Name=ctaG;db_xref=COG:COG3175;gene=ctaG;inference=ab initio prediction:Prodigal:002006,similar to AA sequence:UniProtKB:Q92RG6;locus_tag=FGKEIJAI_01007;product=Cytochrome c oxidase assembly protein CtaG
NZ_SACP01000015.1	Prodigal:002006	CDS	141582	142433	.	+	0	ID=FGKEIJAI_01008;eC_number=1.9.3.1;Name=ctaE_1;db_xref=COG:COG1845;gene=ctaE_1;inference=ab initio prediction:Prodigal:002006,similar to AA sequence:UniProtKB:P06030;locus_tag=FGKEIJAI_01008;product=Cytochrome c oxidase subunit 3
NZ_SACP01000015.1	Prodigal:002006	CDS	142670	143038	.	+	0	ID=FGKEIJAI_01009;inference=ab initio prediction:Prodigal:002006;locus_tag=FGKEIJAI_01009;product=hypothetical protein
NZ_SACP01000015.1	Prodigal:002006	CDS	143035	143826	.	+	0	ID=FGKEIJAI_01010;db_xref=COG:COG3346;inference=ab initio prediction:Prodigal:002006,similar to AA sequence:UniProtKB:P9WGA7;locus_tag=FGKEIJAI_01010;product=putative SURF1-like protein
NZ_SACP01000015.1	Prodigal:002006	CDS	143872	145776	.	+	0	ID=FGKEIJAI_01011;Name=kefC_1;db_xref=COG:COG0475;gene=kefC_1;inference=ab initio prediction:Prodigal:002006,similar to AA sequence:UniProtKB:P03819;locus_tag=FGKEIJAI_01011;product=Glutathione-regulated potassium-efflux system protein KefC
NZ_SACP01000015.1	Prodigal:002006	CDS	145769	147199	.	+	0	ID=FGKEIJAI_01012;inference=ab initio prediction:Prodigal:002006;locus_tag=FGKEIJAI_01012;product=hypothetical protein
NZ_SACP01000015.1	Prodigal:002006	CDS	147193	147507	.	-	0	ID=FGKEIJAI_01013;inference=ab initio prediction:Prodigal:002006;locus_tag=FGKEIJAI_01013;product=hypothetical protein
NZ_SACP01000015.1	Prodigal:002006	CDS	147649	148521	.	+	0	ID=FGKEIJAI_01014;Name=gltR_1;db_xref=COG:COG0583;gene=gltR_1;inference=ab initio prediction:Prodigal:002006,similar to AA sequence:UniProtKB:P94501;locus_tag=FGKEIJAI_01014;product=HTH-type transcriptional regulator GltR
NZ_SACP01000015.1	Prodigal:002006	CDS	148527	148724	.	-	0	ID=FGKEIJAI_01015;inference=ab initio prediction:Prodigal:002006;locus_tag=FGKEIJAI_01015;product=hypothetical protein
NZ_SACP01000015.1	Prodigal:002006	CDS	148921	149166	.	-	0	ID=FGKEIJAI_01016;inference=ab initio prediction:Prodigal:002006;locus_tag=FGKEIJAI_01016;product=hypothetical protein
NZ_SACP01000015.1	Prodigal:002006	CDS	149337	150224	.	-	0	ID=FGKEIJAI_01017;eC_number=2.6.1.42;Name=ilvE_1;db_xref=COG:COG0115;gene=ilvE_1;inference=ab initio prediction:Prodigal:002006,similar to AA sequence:UniProtKB:O86428;locus_tag=FGKEIJAI_01017;product=Branched-chain-amino-acid aminotransferase
NZ_SACP01000015.1	Prodigal:002006	CDS	150427	150984	.	+	0	ID=FGKEIJAI_01018;inference=ab initio prediction:Prodigal:002006;locus_tag=FGKEIJAI_01018;product=hypothetical protein
NZ_SACP01000015.1	Prodigal:002006	CDS	150981	151697	.	+	0	ID=FGKEIJAI_01019;Name=ompR_2;gene=ompR_2;inference=ab initio prediction:Prodigal:002006,similar to AA sequence:UniProtKB:P0AA16;locus_tag=FGKEIJAI_01019;product=Transcriptional regulatory protein OmpR
NZ_SACP01000015.1	Prodigal:002006	CDS	151699	153132	.	+	0	ID=FGKEIJAI_01020;eC_number=2.7.-.-;Name=sasA_6;gene=sasA_6;inference=ab initio prediction:Prodigal:002006,protein motif:HAMAP:MF_01837;locus_tag=FGKEIJAI_01020;product=Adaptive-response sensory-kinase SasA
NZ_SACP01000015.1	Prodigal:002006	CDS	153222	153659	.	+	0	ID=FGKEIJAI_01021;inference=ab initio prediction:Prodigal:002006;locus_tag=FGKEIJAI_01021;product=hypothetical protein
NZ_SACP01000015.1	Prodigal:002006	CDS	153966	154418	.	-	0	ID=FGKEIJAI_01022;inference=ab initio prediction:Prodigal:002006;locus_tag=FGKEIJAI_01022;product=hypothetical protein
NZ_SACP01000015.1	Prodigal:002006	CDS	154493	155125	.	-	0	ID=FGKEIJAI_01023;Name=slmA_1;gene=slmA_1;inference=ab initio prediction:Prodigal:002006,protein motif:HAMAP:MF_01839;locus_tag=FGKEIJAI_01023;product=Nucleoid occlusion factor SlmA
NZ_SACP01000015.1	Prodigal:002006	CDS	155218	156573	.	-	0	ID=FGKEIJAI_01024;eC_number=1.14.-.-;inference=ab initio prediction:Prodigal:002006,similar to AA sequence:UniProtKB:P9WPN3;locus_tag=FGKEIJAI_01024;product=Putative cytochrome P450 132
NZ_SACP01000015.1	Prodigal:002006	CDS	156593	157822	.	-	0	ID=FGKEIJAI_01025;eC_number=5.4.2.7;Name=deoB;db_xref=COG:COG1015;gene=deoB;inference=ab initio prediction:Prodigal:002006,similar to AA sequence:UniProtKB:P0A6K6;locus_tag=FGKEIJAI_01025;product=Phosphopentomutase
NZ_SACP01000015.1	Prodigal:002006	CDS	157819	159444	.	-	0	ID=FGKEIJAI_01026;Name=yejF_1;db_xref=COG:COG4172;gene=yejF_1;inference=ab initio prediction:Prodigal:002006,similar to AA sequence:UniProtKB:P33916;locus_tag=FGKEIJAI_01026;product=putative ABC transporter ATP-binding protein YejF
NZ_SACP01000015.1	Prodigal:002006	CDS	159585	160457	.	+	0	ID=FGKEIJAI_01027;inference=ab initio prediction:Prodigal:002006;locus_tag=FGKEIJAI_01027;product=hypothetical protein
NZ_SACP01000016.1	Prodigal:002006	CDS	163	1368	.	+	0	ID=FGKEIJAI_01028;inference=ab initio prediction:Prodigal:002006;locus_tag=FGKEIJAI_01028;product=hypothetical protein
NZ_SACP01000016.1	Prodigal:002006	CDS	2095	3408	.	+	0	ID=FGKEIJAI_01029;inference=ab initio prediction:Prodigal:002006;locus_tag=FGKEIJAI_01029;product=hypothetical protein
NZ_SACP01000016.1	Prodigal:002006	CDS	3435	5348	.	+	0	ID=FGKEIJAI_01030;eC_number=2.7.13.3;Name=rcsC_10;gene=rcsC_10;inference=ab initio prediction:Prodigal:002006,protein motif:HAMAP:MF_00979;locus_tag=FGKEIJAI_01030;product=Sensor histidine kinase RcsC
NZ_SACP01000016.1	Prodigal:002006	CDS	5362	5739	.	+	0	ID=FGKEIJAI_01031;Name=divK_1;gene=divK_1;inference=ab initio prediction:Prodigal:002006,similar to AA sequence:UniProtKB:Q7BBW0;locus_tag=FGKEIJAI_01031;product=Polar-differentiation response regulator DivK
NZ_SACP01000016.1	Prodigal:002006	CDS	5736	6815	.	+	0	ID=FGKEIJAI_01032;eC_number=4.6.1.1;Name=cyaB;db_xref=COG:COG2114;gene=cyaB;inference=ab initio prediction:Prodigal:002006,similar to AA sequence:UniProtKB:P40138;locus_tag=FGKEIJAI_01032;product=Adenylate cyclase 2
NZ_SACP01000016.1	Prodigal:002006	CDS	6844	7557	.	+	0	ID=FGKEIJAI_01033;inference=ab initio prediction:Prodigal:002006;locus_tag=FGKEIJAI_01033;product=hypothetical protein
NZ_SACP01000016.1	Prodigal:002006	CDS	7734	8720	.	+	0	ID=FGKEIJAI_01034;Name=yedI;db_xref=COG:COG2354;gene=yedI;inference=ab initio prediction:Prodigal:002006,similar to AA sequence:UniProtKB:P46125;locus_tag=FGKEIJAI_01034;product=Inner membrane protein YedI
NZ_SACP01000016.1	Prodigal:002006	CDS	8800	9759	.	+	0	ID=FGKEIJAI_01035;Name=mdtN;db_xref=COG:COG1566;gene=mdtN;inference=ab initio prediction:Prodigal:002006,similar to AA sequence:UniProtKB:P32716;locus_tag=FGKEIJAI_01035;product=Multidrug resistance protein MdtN
NZ_SACP01000016.1	Prodigal:002006	CDS	9772	10860	.	+	0	ID=FGKEIJAI_01036;Name=aaeB_1;gene=aaeB_1;inference=ab initio prediction:Prodigal:002006,protein motif:HAMAP:MF_01545;locus_tag=FGKEIJAI_01036;product=p-hydroxybenzoic acid efflux pump subunit AaeB
NZ_SACP01000016.1	Prodigal:002006	CDS	10914	11918	.	+	0	ID=FGKEIJAI_01037;eC_number=3.5.1.-;Name=rutD_1;gene=rutD_1;inference=ab initio prediction:Prodigal:002006,protein motif:HAMAP:MF_00832;locus_tag=FGKEIJAI_01037;product=Putative aminoacrylate hydrolase RutD
NZ_SACP01000016.1	Prodigal:002006	CDS	11950	12825	.	+	0	ID=FGKEIJAI_01038;eC_number=1.1.1.65;Name=pdxI;gene=pdxI;inference=ab initio prediction:Prodigal:002006,similar to AA sequence:UniProtKB:P25906;locus_tag=FGKEIJAI_01038;product=Pyridoxine 4-dehydrogenase
NZ_SACP01000016.1	Prodigal:002006	CDS	12833	13681	.	-	0	ID=FGKEIJAI_01039;eC_number=4.2.1.153;Name=meh;db_xref=COG:COG3777;gene=meh;inference=ab initio prediction:Prodigal:002006,similar to AA sequence:UniProtKB:A9WC41;locus_tag=FGKEIJAI_01039;product=Mesaconyl-C(4)-CoA hydratase
NZ_SACP01000016.1	Prodigal:002006	CDS	13690	14853	.	-	0	ID=FGKEIJAI_01040;eC_number=1.3.99.-;db_xref=COG:COG1960;inference=ab initio prediction:Prodigal:002006,similar to AA sequence:UniProtKB:P9WQG3;locus_tag=FGKEIJAI_01040;product=Acyl-CoA dehydrogenase fadE12
NZ_SACP01000016.1	Prodigal:002006	CDS	15287	17317	.	+	0	ID=FGKEIJAI_01041;Name=fusA_1;db_xref=COG:COG0480;gene=fusA_1;inference=ab initio prediction:Prodigal:002006,similar to AA sequence:UniProtKB:P13551;locus_tag=FGKEIJAI_01041;product=Elongation factor G
NZ_SACP01000016.1	Prodigal:002006	CDS	17472	17720	.	-	0	ID=FGKEIJAI_01042;inference=ab initio prediction:Prodigal:002006;locus_tag=FGKEIJAI_01042;product=hypothetical protein
NZ_SACP01000016.1	Prodigal:002006	CDS	17789	18532	.	-	0	ID=FGKEIJAI_01043;inference=ab initio prediction:Prodigal:002006;locus_tag=FGKEIJAI_01043;product=hypothetical protein
NZ_SACP01000016.1	Prodigal:002006	CDS	18748	19104	.	-	0	ID=FGKEIJAI_01044;inference=ab initio prediction:Prodigal:002006;locus_tag=FGKEIJAI_01044;product=hypothetical protein
NZ_SACP01000016.1	Prodigal:002006	CDS	19387	19791	.	+	0	ID=FGKEIJAI_01045;Name=smc_3;gene=smc_3;inference=ab initio prediction:Prodigal:002006,protein motif:HAMAP:MF_01894;locus_tag=FGKEIJAI_01045;product=Chromosome partition protein Smc
NZ_SACP01000016.1	Prodigal:002006	CDS	19798	20169	.	-	0	ID=FGKEIJAI_01046;inference=ab initio prediction:Prodigal:002006;locus_tag=FGKEIJAI_01046;product=hypothetical protein
NZ_SACP01000016.1	Prodigal:002006	CDS	20314	20847	.	-	0	ID=FGKEIJAI_01047;inference=ab initio prediction:Prodigal:002006;locus_tag=FGKEIJAI_01047;product=hypothetical protein
NZ_SACP01000016.1	Prodigal:002006	CDS	21409	22275	.	+	0	ID=FGKEIJAI_01048;inference=ab initio prediction:Prodigal:002006;locus_tag=FGKEIJAI_01048;product=hypothetical protein
NZ_SACP01000016.1	Prodigal:002006	CDS	22217	23545	.	-	0	ID=FGKEIJAI_01049;eC_number=2.7.7.7;Name=dinB;gene=dinB;inference=ab initio prediction:Prodigal:002006,protein motif:HAMAP:MF_01113;locus_tag=FGKEIJAI_01049;product=DNA polymerase IV
NZ_SACP01000016.1	Prodigal:002006	CDS	23576	23818	.	-	0	ID=FGKEIJAI_01050;inference=ab initio prediction:Prodigal:002006;locus_tag=FGKEIJAI_01050;product=hypothetical protein
NZ_SACP01000016.1	Prodigal:002006	CDS	23997	24377	.	+	0	ID=FGKEIJAI_01051;Name=divK_2;gene=divK_2;inference=ab initio prediction:Prodigal:002006,similar to AA sequence:UniProtKB:Q7BBW0;locus_tag=FGKEIJAI_01051;product=Polar-differentiation response regulator DivK
NZ_SACP01000016.1	Prodigal:002006	CDS	24393	25766	.	+	0	ID=FGKEIJAI_01052;Name=pleD;gene=pleD;inference=ab initio prediction:Prodigal:002006,similar to AA sequence:UniProtKB:B8GZM2;locus_tag=FGKEIJAI_01052;product=Response regulator PleD
NZ_SACP01000016.1	Prodigal:002006	CDS	25989	26453	.	+	0	ID=FGKEIJAI_01053;inference=ab initio prediction:Prodigal:002006;locus_tag=FGKEIJAI_01053;product=hypothetical protein
NZ_SACP01000016.1	Prodigal:002006	CDS	26514	26681	.	-	0	ID=FGKEIJAI_01054;Name=rpmG;db_xref=COG:COG0267;gene=rpmG;inference=ab initio prediction:Prodigal:002006,similar to AA sequence:UniProtKB:Q6N554;locus_tag=FGKEIJAI_01054;product=50S ribosomal protein L33
NZ_SACP01000016.1	Prodigal:002006	CDS	26790	27968	.	-	0	ID=FGKEIJAI_01055;Name=ycaD;gene=ycaD;inference=ab initio prediction:Prodigal:002006,protein motif:HAMAP:MF_01149;locus_tag=FGKEIJAI_01055;product=putative MFS-type transporter YcaD
NZ_SACP01000016.1	Prodigal:002006	CDS	28457	30805	.	+	0	ID=FGKEIJAI_01056;Name=fhuA_1;db_xref=COG:COG1629;gene=fhuA_1;inference=ab initio prediction:Prodigal:002006,similar to AA sequence:UniProtKB:P06971;locus_tag=FGKEIJAI_01056;product=Ferrichrome outer membrane transporter/phage receptor
NZ_SACP01000016.1	Prodigal:002006	CDS	30810	31109	.	+	0	ID=FGKEIJAI_01057;inference=ab initio prediction:Prodigal:002006;locus_tag=FGKEIJAI_01057;product=hypothetical protein
NZ_SACP01000016.1	Prodigal:002006	CDS	31120	32748	.	+	0	ID=FGKEIJAI_01058;inference=ab initio prediction:Prodigal:002006;locus_tag=FGKEIJAI_01058;product=hypothetical protein
NZ_SACP01000016.1	Prodigal:002006	CDS	32745	33098	.	+	0	ID=FGKEIJAI_01059;inference=ab initio prediction:Prodigal:002006;locus_tag=FGKEIJAI_01059;product=hypothetical protein
NZ_SACP01000016.1	Prodigal:002006	CDS	33327	36572	.	+	0	ID=FGKEIJAI_01060;inference=ab initio prediction:Prodigal:002006;locus_tag=FGKEIJAI_01060;product=hypothetical protein
NZ_SACP01000016.1	Prodigal:002006	CDS	37302	39554	.	+	0	ID=FGKEIJAI_01061;inference=ab initio prediction:Prodigal:002006;locus_tag=FGKEIJAI_01061;product=hypothetical protein
NZ_SACP01000016.1	Prodigal:002006	CDS	39690	43421	.	-	0	ID=FGKEIJAI_01062;eC_number=2.4.1.250;Name=mshA_6;gene=mshA_6;inference=ab initio prediction:Prodigal:002006,protein motif:HAMAP:MF_01695;locus_tag=FGKEIJAI_01062;product=D-inositol-3-phosphate glycosyltransferase
NZ_SACP01000016.1	Prodigal:002006	CDS	43530	43784	.	-	0	ID=FGKEIJAI_01063;inference=ab initio prediction:Prodigal:002006;locus_tag=FGKEIJAI_01063;product=hypothetical protein
NZ_SACP01000016.1	Prodigal:002006	CDS	43908	44471	.	-	0	ID=FGKEIJAI_01064;Name=ecfG;gene=ecfG;inference=ab initio prediction:Prodigal:002006,similar to AA sequence:UniProtKB:B3Q6P8;locus_tag=FGKEIJAI_01064;product=ECF RNA polymerase sigma factor EcfG
NZ_SACP01000016.1	Prodigal:002006	CDS	44468	44704	.	-	0	ID=FGKEIJAI_01065;inference=ab initio prediction:Prodigal:002006;locus_tag=FGKEIJAI_01065;product=hypothetical protein
NZ_SACP01000016.1	Prodigal:002006	CDS	45050	45328	.	+	0	ID=FGKEIJAI_01066;inference=ab initio prediction:Prodigal:002006;locus_tag=FGKEIJAI_01066;product=hypothetical protein
NZ_SACP01000016.1	Prodigal:002006	CDS	45425	45871	.	-	0	ID=FGKEIJAI_01067;Name=yqjI;db_xref=COG:COG1695;gene=yqjI;inference=ab initio prediction:Prodigal:002006,similar to AA sequence:UniProtKB:P64588;locus_tag=FGKEIJAI_01067;product=Transcriptional regulator YqjI
NZ_SACP01000016.1	Prodigal:002006	CDS	45893	46027	.	+	0	ID=FGKEIJAI_01068;inference=ab initio prediction:Prodigal:002006;locus_tag=FGKEIJAI_01068;product=hypothetical protein
NZ_SACP01000016.1	Prodigal:002006	CDS	46261	46881	.	+	0	ID=FGKEIJAI_01069;inference=ab initio prediction:Prodigal:002006;locus_tag=FGKEIJAI_01069;product=hypothetical protein
NZ_SACP01000016.1	Prodigal:002006	CDS	46960	48039	.	+	0	ID=FGKEIJAI_01070;eC_number=4.1.2.42;inference=ab initio prediction:Prodigal:002006,similar to AA sequence:UniProtKB:O82872;locus_tag=FGKEIJAI_01070;product=D-threonine aldolase
NZ_SACP01000016.1	Prodigal:002006	CDS	48047	48499	.	-	0	ID=FGKEIJAI_01071;Name=nsrR;db_xref=COG:COG1959;gene=nsrR;inference=ab initio prediction:Prodigal:002006,similar to AA sequence:UniProtKB:Q9L132;locus_tag=FGKEIJAI_01071;product=HTH-type transcriptional repressor NsrR
NZ_SACP01000016.1	Prodigal:002006	CDS	48594	49832	.	+	0	ID=FGKEIJAI_01072;eC_number=1.14.12.17;Name=hmp_1;gene=hmp_1;inference=ab initio prediction:Prodigal:002006,similar to AA sequence:UniProtKB:P39662;locus_tag=FGKEIJAI_01072;product=Flavohemoprotein
NZ_SACP01000016.1	Prodigal:002006	CDS	49842	51098	.	-	0	ID=FGKEIJAI_01073;inference=ab initio prediction:Prodigal:002006;locus_tag=FGKEIJAI_01073;product=hypothetical protein
NZ_SACP01000016.1	Prodigal:002006	CDS	51152	52945	.	+	0	ID=FGKEIJAI_01074;Name=kefC_2;db_xref=COG:COG0475;gene=kefC_2;inference=ab initio prediction:Prodigal:002006,similar to AA sequence:UniProtKB:P03819;locus_tag=FGKEIJAI_01074;product=Glutathione-regulated potassium-efflux system protein KefC
NZ_SACP01000016.1	Prodigal:002006	CDS	52948	54057	.	+	0	ID=FGKEIJAI_01075;eC_number=3.6.4.12;Name=recD2_1;db_xref=COG:COG0507;gene=recD2_1;inference=ab initio prediction:Prodigal:002006,similar to AA sequence:UniProtKB:Q9RT63;locus_tag=FGKEIJAI_01075;product=ATP-dependent RecD-like DNA helicase
NZ_SACP01000016.1	Prodigal:002006	CDS	54380	55276	.	+	0	ID=FGKEIJAI_01076;eC_number=1.3.3.3;Name=hemF;db_xref=COG:COG0408;gene=hemF;inference=ab initio prediction:Prodigal:002006,similar to AA sequence:UniProtKB:P36553;locus_tag=FGKEIJAI_01076;product=Oxygen-dependent coproporphyrinogen-III oxidase
NZ_SACP01000016.1	Prodigal:002006	CDS	55284	56183	.	+	0	ID=FGKEIJAI_01077;inference=ab initio prediction:Prodigal:002006;locus_tag=FGKEIJAI_01077;product=hypothetical protein
NZ_SACP01000016.1	Prodigal:002006	CDS	56215	57390	.	+	0	ID=FGKEIJAI_01078;inference=ab initio prediction:Prodigal:002006;locus_tag=FGKEIJAI_01078;product=hypothetical protein
NZ_SACP01000016.1	Prodigal:002006	CDS	57773	58453	.	+	0	ID=FGKEIJAI_01079;inference=ab initio prediction:Prodigal:002006;locus_tag=FGKEIJAI_01079;product=hypothetical protein
NZ_SACP01000016.1	Prodigal:002006	CDS	58457	58777	.	-	0	ID=FGKEIJAI_01080;Name=fdxE;db_xref=COG:COG0633;gene=fdxE;inference=ab initio prediction:Prodigal:002006,similar to AA sequence:UniProtKB:P80306;locus_tag=FGKEIJAI_01080;product=Ferredoxin-6
NZ_SACP01000016.1	Prodigal:002006	CDS	59035	60348	.	-	0	ID=FGKEIJAI_01081;Name=hslU;db_xref=COG:COG1220;gene=hslU;inference=ab initio prediction:Prodigal:002006,similar to AA sequence:UniProtKB:P43773;locus_tag=FGKEIJAI_01081;product=ATP-dependent protease ATPase subunit HslU
NZ_SACP01000016.1	Prodigal:002006	CDS	60413	61003	.	-	0	ID=FGKEIJAI_01082;eC_number=3.4.25.2;Name=hslV;db_xref=COG:COG5405;gene=hslV;inference=ab initio prediction:Prodigal:002006,similar to AA sequence:UniProtKB:P43772;locus_tag=FGKEIJAI_01082;product=ATP-dependent protease subunit HslV
NZ_SACP01000016.1	Prodigal:002006	CDS	61208	61843	.	+	0	ID=FGKEIJAI_01083;eC_number=1.2.99.6;Name=paoA_1;db_xref=COG:COG2080;gene=paoA_1;inference=ab initio prediction:Prodigal:002006,similar to AA sequence:UniProtKB:P77165;locus_tag=FGKEIJAI_01083;product=Aldehyde oxidoreductase iron-sulfur-binding subunit PaoA
NZ_SACP01000016.1	Prodigal:002006	CDS	61840	62814	.	+	0	ID=FGKEIJAI_01084;eC_number=1.2.99.6;Name=paoB_1;db_xref=COG:COG1319;gene=paoB_1;inference=ab initio prediction:Prodigal:002006,similar to AA sequence:UniProtKB:P77324;locus_tag=FGKEIJAI_01084;product=Aldehyde oxidoreductase FAD-binding subunit PaoB
NZ_SACP01000016.1	Prodigal:002006	CDS	62811	65030	.	+	0	ID=FGKEIJAI_01085;eC_number=1.2.99.6;Name=paoC_1;db_xref=COG:COG1529;gene=paoC_1;inference=ab initio prediction:Prodigal:002006,similar to AA sequence:UniProtKB:P77489;locus_tag=FGKEIJAI_01085;product=Aldehyde oxidoreductase molybdenum-binding subunit PaoC
NZ_SACP01000016.1	Prodigal:002006	CDS	65162	67558	.	-	0	ID=FGKEIJAI_01086;inference=ab initio prediction:Prodigal:002006;locus_tag=FGKEIJAI_01086;product=hypothetical protein
NZ_SACP01000016.1	Prodigal:002006	CDS	67790	69517	.	+	0	ID=FGKEIJAI_01087;inference=ab initio prediction:Prodigal:002006;locus_tag=FGKEIJAI_01087;product=hypothetical protein
NZ_SACP01000016.1	Prodigal:002006	CDS	69678	70814	.	+	0	ID=FGKEIJAI_01088;inference=ab initio prediction:Prodigal:002006;locus_tag=FGKEIJAI_01088;product=hypothetical protein
NZ_SACP01000016.1	Prodigal:002006	CDS	70893	72158	.	+	0	ID=FGKEIJAI_01089;inference=ab initio prediction:Prodigal:002006;locus_tag=FGKEIJAI_01089;product=hypothetical protein
NZ_SACP01000016.1	Prodigal:002006	CDS	72171	73694	.	-	0	ID=FGKEIJAI_01090;eC_number=7.6.2.8;Name=btuD_2;gene=btuD_2;inference=ab initio prediction:Prodigal:002006,protein motif:HAMAP:MF_01005;locus_tag=FGKEIJAI_01090;product=Vitamin B12 import ATP-binding protein BtuD
NZ_SACP01000016.1	Prodigal:002006	CDS	73729	74655	.	-	0	ID=FGKEIJAI_01091;inference=ab initio prediction:Prodigal:002006;locus_tag=FGKEIJAI_01091;product=hypothetical protein
NZ_SACP01000016.1	Prodigal:002006	CDS	74693	75568	.	-	0	ID=FGKEIJAI_01092;Name=livH_4;db_xref=COG:COG0559;gene=livH_4;inference=ab initio prediction:Prodigal:002006,similar to AA sequence:UniProtKB:P0AEX7;locus_tag=FGKEIJAI_01092;product=High-affinity branched-chain amino acid transport system permease protein LivH
NZ_SACP01000016.1	Prodigal:002006	CDS	76016	77275	.	-	0	ID=FGKEIJAI_01093;inference=ab initio prediction:Prodigal:002006;locus_tag=FGKEIJAI_01093;product=hypothetical protein
NZ_SACP01000016.1	Prodigal:002006	CDS	77487	78332	.	+	0	ID=FGKEIJAI_01094;eC_number=3.5.1.128;Name=nit1;gene=nit1;inference=ab initio prediction:Prodigal:002006,similar to AA sequence:UniProtKB:P0DP66;locus_tag=FGKEIJAI_01094;product=Deaminated glutathione amidase
NZ_SACP01000016.1	Prodigal:002006	CDS	78418	78900	.	+	0	ID=FGKEIJAI_01095;inference=ab initio prediction:Prodigal:002006;locus_tag=FGKEIJAI_01095;product=hypothetical protein
NZ_SACP01000016.1	Prodigal:002006	CDS	79140	79646	.	-	0	ID=FGKEIJAI_01096;Name=dsbB;gene=dsbB;inference=ab initio prediction:Prodigal:002006,protein motif:HAMAP:MF_00286;locus_tag=FGKEIJAI_01096;product=Disulfide bond formation protein B
NZ_SACP01000016.1	Prodigal:002006	CDS	79649	80230	.	-	0	ID=FGKEIJAI_01097;inference=ab initio prediction:Prodigal:002006;locus_tag=FGKEIJAI_01097;product=hypothetical protein
NZ_SACP01000016.1	Prodigal:002006	CDS	80341	81309	.	-	0	ID=FGKEIJAI_01098;inference=ab initio prediction:Prodigal:002006;locus_tag=FGKEIJAI_01098;product=hypothetical protein
NZ_SACP01000016.1	Prodigal:002006	CDS	81306	82568	.	-	0	ID=FGKEIJAI_01099;eC_number=3.5.1.87;Name=hyuC_1;db_xref=COG:COG0624;gene=hyuC_1;inference=ab initio prediction:Prodigal:002006,similar to AA sequence:UniProtKB:Q6DTN4;locus_tag=FGKEIJAI_01099;product=N-carbamoyl-L-amino-acid hydrolase
NZ_SACP01000016.1	Prodigal:002006	CDS	82565	83443	.	-	0	ID=FGKEIJAI_01100;eC_number=3.1.1.24;Name=catD;db_xref=COG:COG0596;gene=catD;inference=ab initio prediction:Prodigal:002006,similar to AA sequence:UniProtKB:P00632;locus_tag=FGKEIJAI_01100;product=3-oxoadipate enol-lactonase 2
NZ_SACP01000016.1	Prodigal:002006	CDS	83648	84790	.	-	0	ID=FGKEIJAI_01101;eC_number=2.6.1.9;Name=hisC_1;gene=hisC_1;inference=ab initio prediction:Prodigal:002006,protein motif:HAMAP:MF_01023;locus_tag=FGKEIJAI_01101;product=Histidinol-phosphate aminotransferase
NZ_SACP01000016.1	Prodigal:002006	CDS	84792	85571	.	-	0	ID=FGKEIJAI_01102;eC_number=1.3.1.-;Name=bacG;db_xref=COG:COG1028;gene=bacG;inference=ab initio prediction:Prodigal:002006,similar to AA sequence:UniProtKB:P39644;locus_tag=FGKEIJAI_01102;product=NADPH-dependent reductase BacG
NZ_SACP01000016.1	Prodigal:002006	CDS	85637	86347	.	-	0	ID=FGKEIJAI_01103;Name=gntR_1;gene=gntR_1;inference=ab initio prediction:Prodigal:002006,similar to AA sequence:UniProtKB:Q8GAL4;locus_tag=FGKEIJAI_01103;product=putative D-xylose utilization operon transcriptional repressor
NZ_SACP01000016.1	Prodigal:002006	CDS	86581	87423	.	+	0	ID=FGKEIJAI_01104;eC_number=3.6.3.-;Name=cmpD_2;db_xref=COG:COG1116;gene=cmpD_2;inference=ab initio prediction:Prodigal:002006,similar to AA sequence:UniProtKB:Q55108;locus_tag=FGKEIJAI_01104;product=Bicarbonate transport ATP-binding protein CmpD
NZ_SACP01000016.1	Prodigal:002006	CDS	87420	88196	.	+	0	ID=FGKEIJAI_01105;eC_number=4.1.2.17;Name=fucA;gene=fucA;inference=ab initio prediction:Prodigal:002006,protein motif:HAMAP:MF_00987;locus_tag=FGKEIJAI_01105;product=L-fuculose phosphate aldolase
NZ_SACP01000016.1	Prodigal:002006	CDS	88212	89213	.	+	0	ID=FGKEIJAI_01106;Name=ribY_1;db_xref=COG:COG0715;gene=ribY_1;inference=ab initio prediction:Prodigal:002006,similar to AA sequence:UniProtKB:A9WGD2;locus_tag=FGKEIJAI_01106;product=Riboflavin-binding protein RibY
NZ_SACP01000016.1	Prodigal:002006	CDS	89210	90010	.	+	0	ID=FGKEIJAI_01107;Name=ribX_2;gene=ribX_2;inference=ab initio prediction:Prodigal:002006,similar to AA sequence:UniProtKB:A9WGD1;locus_tag=FGKEIJAI_01107;product=Riboflavin transport system permease protein RibX
NZ_SACP01000016.1	Prodigal:002006	CDS	90007	90762	.	+	0	ID=FGKEIJAI_01108;Name=ribX_3;gene=ribX_3;inference=ab initio prediction:Prodigal:002006,similar to AA sequence:UniProtKB:A9WGD1;locus_tag=FGKEIJAI_01108;product=Riboflavin transport system permease protein RibX
NZ_SACP01000016.1	Prodigal:002006	CDS	90759	92063	.	+	0	ID=FGKEIJAI_01109;eC_number=1.14.14.10;Name=ntaA_1;gene=ntaA_1;inference=ab initio prediction:Prodigal:002006,similar to AA sequence:UniProtKB:P54989;locus_tag=FGKEIJAI_01109;product=Nitrilotriacetate monooxygenase component A
NZ_SACP01000016.1	Aragorn:001002	tRNA	92145	92234	.	+	.	ID=FGKEIJAI_01110;inference=COORDINATES:profile:Aragorn:001002;locus_tag=FGKEIJAI_01110;product=tRNA-Ser(gga)
NZ_SACP01000016.1	Prodigal:002006	CDS	92256	93146	.	-	0	ID=FGKEIJAI_01111;eC_number=4.1.1.65;Name=psd_1;db_xref=COG:COG0688;gene=psd_1;inference=ab initio prediction:Prodigal:002006,similar to AA sequence:UniProtKB:P0A8K1;locus_tag=FGKEIJAI_01111;product=Phosphatidylserine decarboxylase proenzyme
NZ_SACP01000016.1	Prodigal:002006	CDS	93179	94894	.	+	0	ID=FGKEIJAI_01112;eC_number=5.4.3.8;Name=hemL_1;gene=hemL_1;inference=ab initio prediction:Prodigal:002006,protein motif:HAMAP:MF_00375;locus_tag=FGKEIJAI_01112;product=Glutamate-1-semialdehyde 2%2C1-aminomutase
NZ_SACP01000016.1	Prodigal:002006	CDS	94914	95549	.	-	0	ID=FGKEIJAI_01113;inference=ab initio prediction:Prodigal:002006;locus_tag=FGKEIJAI_01113;product=hypothetical protein
NZ_SACP01000016.1	Prodigal:002006	CDS	95593	96264	.	-	0	ID=FGKEIJAI_01114;eC_number=2.1.1.288;Name=dnrC;gene=dnrC;inference=ab initio prediction:Prodigal:002006,similar to AA sequence:UniProtKB:Q54818;locus_tag=FGKEIJAI_01114;product=Aklanonic acid methyltransferase DnrC
NZ_SACP01000016.1	Prodigal:002006	CDS	96291	96674	.	-	0	ID=FGKEIJAI_01115;inference=ab initio prediction:Prodigal:002006;locus_tag=FGKEIJAI_01115;product=hypothetical protein
NZ_SACP01000016.1	Prodigal:002006	CDS	97016	97978	.	-	0	ID=FGKEIJAI_01116;Name=xerC_2;db_xref=COG:COG4973;gene=xerC_2;inference=ab initio prediction:Prodigal:002006,similar to AA sequence:UniProtKB:O31207;locus_tag=FGKEIJAI_01116;product=Tyrosine recombinase XerC
NZ_SACP01000016.1	Prodigal:002006	CDS	98114	99130	.	+	0	ID=FGKEIJAI_01117;eC_number=5.1.3.2;db_xref=COG:COG1088;inference=ab initio prediction:Prodigal:002006,similar to AA sequence:UniProtKB:A0R5C5;locus_tag=FGKEIJAI_01117;product=UDP-glucose 4-epimerase
NZ_SACP01000016.1	Prodigal:002006	CDS	99157	100476	.	+	0	ID=FGKEIJAI_01118;Name=betI_3;gene=betI_3;inference=ab initio prediction:Prodigal:002006,protein motif:HAMAP:MF_00768;locus_tag=FGKEIJAI_01118;product=HTH-type transcriptional regulator BetI
NZ_SACP01000016.1	Prodigal:002006	CDS	100634	101884	.	+	0	ID=FGKEIJAI_01119;eC_number=1.3.8.3;Name=bbsG_1;gene=bbsG_1;inference=ab initio prediction:Prodigal:002006,similar to AA sequence:UniProtKB:Q9KJE8;locus_tag=FGKEIJAI_01119;product=(R)-benzylsuccinyl-CoA dehydrogenase
NZ_SACP01000016.1	Prodigal:002006	CDS	101997	103064	.	+	0	ID=FGKEIJAI_01120;Name=ada;db_xref=COG:COG0350;gene=ada;inference=ab initio prediction:Prodigal:002006,similar to AA sequence:UniProtKB:P06134;locus_tag=FGKEIJAI_01120;product=Bifunctional transcriptional activator/DNA repair enzyme Ada
NZ_SACP01000016.1	Prodigal:002006	CDS	103126	103479	.	-	0	ID=FGKEIJAI_01121;inference=ab initio prediction:Prodigal:002006;locus_tag=FGKEIJAI_01121;product=hypothetical protein
NZ_SACP01000016.1	Prodigal:002006	CDS	103905	105233	.	+	0	ID=FGKEIJAI_01122;inference=ab initio prediction:Prodigal:002006;locus_tag=FGKEIJAI_01122;product=hypothetical protein
NZ_SACP01000016.1	Prodigal:002006	CDS	105395	105586	.	-	0	ID=FGKEIJAI_01123;inference=ab initio prediction:Prodigal:002006;locus_tag=FGKEIJAI_01123;product=hypothetical protein
NZ_SACP01000016.1	Prodigal:002006	CDS	105914	106390	.	+	0	ID=FGKEIJAI_01124;inference=ab initio prediction:Prodigal:002006;locus_tag=FGKEIJAI_01124;product=hypothetical protein
NZ_SACP01000016.1	Prodigal:002006	CDS	106391	107443	.	-	0	ID=FGKEIJAI_01125;inference=ab initio prediction:Prodigal:002006;locus_tag=FGKEIJAI_01125;product=hypothetical protein
NZ_SACP01000016.1	Prodigal:002006	CDS	107440	108348	.	-	0	ID=FGKEIJAI_01126;Name=fdnH;db_xref=COG:COG0437;gene=fdnH;inference=ab initio prediction:Prodigal:002006,similar to AA sequence:UniProtKB:P0AAJ3;locus_tag=FGKEIJAI_01126;product=Formate dehydrogenase%2C nitrate-inducible%2C iron-sulfur subunit
NZ_SACP01000016.1	Prodigal:002006	CDS	108345	108578	.	-	0	ID=FGKEIJAI_01127;inference=ab initio prediction:Prodigal:002006;locus_tag=FGKEIJAI_01127;product=hypothetical protein
NZ_SACP01000016.1	Prodigal:002006	CDS	108754	109350	.	+	0	ID=FGKEIJAI_01128;eC_number=1.9.6.1;Name=napA_2;gene=napA_2;inference=ab initio prediction:Prodigal:002006,protein motif:HAMAP:MF_01630;locus_tag=FGKEIJAI_01128;product=Periplasmic nitrate reductase
NZ_SACP01000016.1	Prodigal:002006	CDS	109405	111942	.	+	0	ID=FGKEIJAI_01129;eC_number=1.17.2.3;Name=fdnG-3;db_xref=COG:COG0243;gene=fdnG-3;inference=ab initio prediction:Prodigal:002006,similar to AA sequence:UniProtKB:Q727P3;locus_tag=FGKEIJAI_01129;product=Formate dehydrogenase 2 subunit alpha (cytochrome c-553)
NZ_SACP01000016.1	Prodigal:002006	CDS	111939	112238	.	+	0	ID=FGKEIJAI_01130;inference=ab initio prediction:Prodigal:002006;locus_tag=FGKEIJAI_01130;product=hypothetical protein
NZ_SACP01000016.1	Prodigal:002006	CDS	112255	112488	.	-	0	ID=FGKEIJAI_01131;inference=ab initio prediction:Prodigal:002006;locus_tag=FGKEIJAI_01131;product=hypothetical protein
NZ_SACP01000016.1	Prodigal:002006	CDS	112956	113705	.	-	0	ID=FGKEIJAI_01132;inference=ab initio prediction:Prodigal:002006;locus_tag=FGKEIJAI_01132;product=hypothetical protein
NZ_SACP01000016.1	Prodigal:002006	CDS	113851	114684	.	-	0	ID=FGKEIJAI_01133;db_xref=COG:COG1305;inference=ab initio prediction:Prodigal:002006,similar to AA sequence:UniProtKB:P9WL93;locus_tag=FGKEIJAI_01133;product=putative protein
NZ_SACP01000016.1	Prodigal:002006	CDS	114873	115817	.	-	0	ID=FGKEIJAI_01134;inference=ab initio prediction:Prodigal:002006;locus_tag=FGKEIJAI_01134;product=hypothetical protein
NZ_SACP01000016.1	Prodigal:002006	CDS	115889	117328	.	-	0	ID=FGKEIJAI_01135;db_xref=COG:COG2308;inference=ab initio prediction:Prodigal:002006,similar to AA sequence:UniProtKB:P9WLA9;locus_tag=FGKEIJAI_01135;product=putative protein
NZ_SACP01000016.1	Prodigal:002006	CDS	117425	118159	.	-	0	ID=FGKEIJAI_01136;inference=ab initio prediction:Prodigal:002006,similar to AA sequence:UniProtKB:P72255;locus_tag=FGKEIJAI_01136;note=UPF0758 protein;product=hypothetical protein
NZ_SACP01000016.1	Prodigal:002006	CDS	118165	118986	.	-	0	ID=FGKEIJAI_01137;eC_number=3.4.11.18;Name=map;db_xref=COG:COG0024;gene=map;inference=ab initio prediction:Prodigal:002006,similar to AA sequence:UniProtKB:Q9ZCD3;locus_tag=FGKEIJAI_01137;product=Methionine aminopeptidase
NZ_SACP01000016.1	Prodigal:002006	CDS	119205	119462	.	+	0	ID=FGKEIJAI_01138;inference=ab initio prediction:Prodigal:002006;locus_tag=FGKEIJAI_01138;product=hypothetical protein
NZ_SACP01000016.1	Prodigal:002006	CDS	119459	120679	.	+	0	ID=FGKEIJAI_01139;eC_number=1.14.13.24;Name=nagX;db_xref=COG:COG0654;gene=nagX;inference=ab initio prediction:Prodigal:002006,similar to AA sequence:UniProtKB:Q3S4B7;locus_tag=FGKEIJAI_01139;product=3-hydroxybenzoate 6-hydroxylase
NZ_SACP01000016.1	Aragorn:001002	tRNA	120731	120816	.	+	.	ID=FGKEIJAI_01140;inference=COORDINATES:profile:Aragorn:001002;locus_tag=FGKEIJAI_01140;product=tRNA-Leu(taa)
NZ_SACP01000016.1	Prodigal:002006	CDS	120904	121746	.	+	0	ID=FGKEIJAI_01141;eC_number=2.3.1.117;Name=dapD;gene=dapD;inference=ab initio prediction:Prodigal:002006,similar to AA sequence:UniProtKB:Q8FV25;locus_tag=FGKEIJAI_01141;product=2%2C3%2C4%2C5-tetrahydropyridine-2%2C6-dicarboxylate N-succinyltransferase
NZ_SACP01000016.1	Prodigal:002006	CDS	121779	122579	.	-	0	ID=FGKEIJAI_01142;inference=ab initio prediction:Prodigal:002006;locus_tag=FGKEIJAI_01142;product=hypothetical protein
NZ_SACP01000016.1	Prodigal:002006	CDS	122839	123690	.	-	0	ID=FGKEIJAI_01143;eC_number=6.3.2.1;Name=panC;db_xref=COG:COG0414;gene=panC;inference=ab initio prediction:Prodigal:002006,similar to AA sequence:UniProtKB:Q9X0G6;locus_tag=FGKEIJAI_01143;product=Pantothenate synthetase
NZ_SACP01000016.1	Prodigal:002006	CDS	123762	124481	.	-	0	ID=FGKEIJAI_01144;eC_number=6.3.4.20;Name=queC;db_xref=COG:COG0603;gene=queC;inference=ab initio prediction:Prodigal:002006,similar to AA sequence:UniProtKB:O31675;locus_tag=FGKEIJAI_01144;product=7-cyano-7-deazaguanine synthase
NZ_SACP01000016.1	Prodigal:002006	CDS	124745	125101	.	-	0	ID=FGKEIJAI_01145;eC_number=4.1.2.50;Name=queD;db_xref=COG:COG0720;gene=queD;inference=ab initio prediction:Prodigal:002006,similar to AA sequence:UniProtKB:P65870;locus_tag=FGKEIJAI_01145;product=6-carboxy-5%2C6%2C7%2C8-tetrahydropterin synthase
NZ_SACP01000016.1	Prodigal:002006	CDS	125166	125798	.	-	0	ID=FGKEIJAI_01146;eC_number=4.3.99.3;Name=queE;gene=queE;inference=ab initio prediction:Prodigal:002006,similar to AA sequence:UniProtKB:A0A0H3KB22;locus_tag=FGKEIJAI_01146;product=7-carboxy-7-deazaguanine synthase
NZ_SACP01000016.1	Prodigal:002006	CDS	126074	127558	.	+	0	ID=FGKEIJAI_01147;inference=ab initio prediction:Prodigal:002006;locus_tag=FGKEIJAI_01147;product=hypothetical protein
NZ_SACP01000016.1	Prodigal:002006	CDS	127874	128992	.	+	0	ID=FGKEIJAI_01148;eC_number=3.6.-.-;Name=yjiA_2;db_xref=COG:COG0523;gene=yjiA_2;inference=ab initio prediction:Prodigal:002006,similar to AA sequence:UniProtKB:P24203;locus_tag=FGKEIJAI_01148;product=P-loop guanosine triphosphatase YjiA
NZ_SACP01000016.1	Prodigal:002006	CDS	129082	130020	.	+	0	ID=FGKEIJAI_01149;inference=ab initio prediction:Prodigal:002006;locus_tag=FGKEIJAI_01149;product=hypothetical protein
NZ_SACP01000016.1	Prodigal:002006	CDS	130023	130340	.	-	0	ID=FGKEIJAI_01150;inference=ab initio prediction:Prodigal:002006;locus_tag=FGKEIJAI_01150;product=hypothetical protein
NZ_SACP01000016.1	Prodigal:002006	CDS	130457	130858	.	-	0	ID=FGKEIJAI_01151;eC_number=2.7.1.191;Name=manX;db_xref=COG:COG2893;gene=manX;inference=ab initio prediction:Prodigal:002006,similar to AA sequence:UniProtKB:P69797;locus_tag=FGKEIJAI_01151;product=PTS system mannose-specific EIIAB component
NZ_SACP01000016.1	Prodigal:002006	CDS	130949	131413	.	-	0	ID=FGKEIJAI_01152;eC_number=2.7.11.-;Name=hprK;db_xref=COG:COG1493;gene=hprK;inference=ab initio prediction:Prodigal:002006,similar to AA sequence:UniProtKB:Q9WXK7;locus_tag=FGKEIJAI_01152;product=HPr kinase/phosphorylase
NZ_SACP01000016.1	Prodigal:002006	CDS	131425	133236	.	-	0	ID=FGKEIJAI_01153;eC_number=2.7.-.-;Name=sasA_7;gene=sasA_7;inference=ab initio prediction:Prodigal:002006,protein motif:HAMAP:MF_01837;locus_tag=FGKEIJAI_01153;product=Adaptive-response sensory-kinase SasA
NZ_SACP01000016.1	Prodigal:002006	CDS	133244	133960	.	-	0	ID=FGKEIJAI_01154;Name=baeR;db_xref=COG:COG0745;gene=baeR;inference=ab initio prediction:Prodigal:002006,similar to AA sequence:UniProtKB:P69228;locus_tag=FGKEIJAI_01154;product=Transcriptional regulatory protein BaeR
NZ_SACP01000016.1	Prodigal:002006	CDS	134269	135072	.	+	0	ID=FGKEIJAI_01155;inference=ab initio prediction:Prodigal:002006;locus_tag=FGKEIJAI_01155;product=hypothetical protein
NZ_SACP01000016.1	Prodigal:002006	CDS	135273	136883	.	+	0	ID=FGKEIJAI_01156;eC_number=4.1.1.49;Name=pckA;db_xref=COG:COG1866;gene=pckA;inference=ab initio prediction:Prodigal:002006,similar to AA sequence:UniProtKB:Q9ZNH4;locus_tag=FGKEIJAI_01156;product=Phosphoenolpyruvate carboxykinase (ATP)
NZ_SACP01000016.1	Prodigal:002006	CDS	136957	138051	.	+	0	ID=FGKEIJAI_01157;eC_number=1.1.5.-;Name=lhgD;db_xref=COG:COG0579;gene=lhgD;inference=ab initio prediction:Prodigal:002006,similar to AA sequence:UniProtKB:P37339;locus_tag=FGKEIJAI_01157;product=L-2-hydroxyglutarate dehydrogenase
NZ_SACP01000016.1	Prodigal:002006	CDS	138378	140183	.	+	0	ID=FGKEIJAI_01158;eC_number=3.6.5.-;Name=lepA;gene=lepA;inference=ab initio prediction:Prodigal:002006,similar to AA sequence:UniProtKB:P65272;locus_tag=FGKEIJAI_01158;product=Elongation factor 4
NZ_SACP01000016.1	Prodigal:002006	CDS	140607	140963	.	-	0	ID=FGKEIJAI_01159;inference=ab initio prediction:Prodigal:002006;locus_tag=FGKEIJAI_01159;product=hypothetical protein
NZ_SACP01000016.1	Prodigal:002006	CDS	141192	141407	.	+	0	ID=FGKEIJAI_01160;inference=ab initio prediction:Prodigal:002006;locus_tag=FGKEIJAI_01160;product=hypothetical protein
NZ_SACP01000016.1	Prodigal:002006	CDS	141417	143027	.	-	0	ID=FGKEIJAI_01161;eC_number=1.1.99.1;Name=betA;gene=betA;inference=ab initio prediction:Prodigal:002006,similar to AA sequence:UniProtKB:P60337;locus_tag=FGKEIJAI_01161;product=Oxygen-dependent choline dehydrogenase
NZ_SACP01000016.1	Prodigal:002006	CDS	143032	143820	.	-	0	ID=FGKEIJAI_01162;eC_number=1.1.1.25;Name=aroE_1;db_xref=COG:COG0169;gene=aroE_1;inference=ab initio prediction:Prodigal:002006,similar to AA sequence:UniProtKB:Q8Y9N5;locus_tag=FGKEIJAI_01162;product=Shikimate dehydrogenase (NADP(+))
NZ_SACP01000016.1	Prodigal:002006	CDS	144057	144863	.	-	0	ID=FGKEIJAI_01163;eC_number=1.1.1.100;Name=fabG_6;gene=fabG_6;inference=ab initio prediction:Prodigal:002006,similar to AA sequence:UniProtKB:P99093;locus_tag=FGKEIJAI_01163;product=3-oxoacyl-[acyl-carrier-protein] reductase FabG
NZ_SACP01000016.1	Prodigal:002006	CDS	144865	145569	.	-	0	ID=FGKEIJAI_01164;Name=livF_4;db_xref=COG:COG0410;gene=livF_4;inference=ab initio prediction:Prodigal:002006,similar to AA sequence:UniProtKB:P22731;locus_tag=FGKEIJAI_01164;product=High-affinity branched-chain amino acid transport ATP-binding protein LivF
NZ_SACP01000016.1	Prodigal:002006	CDS	145556	147361	.	-	0	ID=FGKEIJAI_01165;eC_number=7.6.2.8;Name=btuD_3;gene=btuD_3;inference=ab initio prediction:Prodigal:002006,protein motif:HAMAP:MF_01005;locus_tag=FGKEIJAI_01165;product=Vitamin B12 import ATP-binding protein BtuD
NZ_SACP01000016.1	Prodigal:002006	CDS	147370	148257	.	-	0	ID=FGKEIJAI_01166;Name=livH_5;db_xref=COG:COG0559;gene=livH_5;inference=ab initio prediction:Prodigal:002006,similar to AA sequence:UniProtKB:P0AEX7;locus_tag=FGKEIJAI_01166;product=High-affinity branched-chain amino acid transport system permease protein LivH
NZ_SACP01000016.1	Prodigal:002006	CDS	148548	149753	.	-	0	ID=FGKEIJAI_01167;inference=ab initio prediction:Prodigal:002006;locus_tag=FGKEIJAI_01167;product=hypothetical protein
NZ_SACP01000016.1	Prodigal:002006	CDS	150013	151758	.	-	0	ID=FGKEIJAI_01168;eC_number=2.2.1.6;Name=ilvG_2;gene=ilvG_2;inference=ab initio prediction:Prodigal:002006,similar to AA sequence:UniProtKB:P0DP90;locus_tag=FGKEIJAI_01168;product=Acetolactate synthase isozyme 2 large subunit
NZ_SACP01000016.1	Prodigal:002006	CDS	151755	152825	.	-	0	ID=FGKEIJAI_01169;eC_number=1.1.1.103;Name=tdh_1;db_xref=COG:COG1063;gene=tdh_1;inference=ab initio prediction:Prodigal:002006,similar to AA sequence:UniProtKB:Q5SKS4;locus_tag=FGKEIJAI_01169;product=L-threonine 3-dehydrogenase
NZ_SACP01000016.1	Prodigal:002006	CDS	152927	153640	.	+	0	ID=FGKEIJAI_01170;Name=mcbR_1;db_xref=COG:COG1802;gene=mcbR_1;inference=ab initio prediction:Prodigal:002006,similar to AA sequence:UniProtKB:P76114;locus_tag=FGKEIJAI_01170;product=HTH-type transcriptional regulator McbR
NZ_SACP01000016.1	Prodigal:002006	CDS	153994	155196	.	+	0	ID=FGKEIJAI_01171;eC_number=2.6.1.1;Name=aatA_1;db_xref=COG:COG0436;gene=aatA_1;inference=ab initio prediction:Prodigal:002006,similar to AA sequence:UniProtKB:Q02635;locus_tag=FGKEIJAI_01171;product=Aspartate/prephenate aminotransferase
NZ_SACP01000016.1	Prodigal:002006	CDS	155555	157318	.	-	0	ID=FGKEIJAI_01172;eC_number=7.5.2.6;Name=msbA_2;db_xref=COG:COG1132;gene=msbA_2;inference=ab initio prediction:Prodigal:002006,similar to AA sequence:UniProtKB:P63359;locus_tag=FGKEIJAI_01172;product=Lipid A export ATP-binding/permease protein MsbA
NZ_SACP01000016.1	Prodigal:002006	CDS	157541	158905	.	-	0	ID=FGKEIJAI_01173;inference=ab initio prediction:Prodigal:002006,similar to AA sequence:UniProtKB:P9WJX1;locus_tag=FGKEIJAI_01173;product=putative MFS-type transporter
NZ_SACP01000016.1	Prodigal:002006	CDS	158902	159309	.	-	0	ID=FGKEIJAI_01174;inference=ab initio prediction:Prodigal:002006;locus_tag=FGKEIJAI_01174;product=hypothetical protein
NZ_SACP01000177.1	Prodigal:002006	CDS	58	273	.	+	0	ID=FGKEIJAI_01175;inference=ab initio prediction:Prodigal:002006;locus_tag=FGKEIJAI_01175;product=hypothetical protein
NZ_SACP01000017.1	Prodigal:002006	CDS	842	1033	.	+	0	ID=FGKEIJAI_01176;inference=ab initio prediction:Prodigal:002006;locus_tag=FGKEIJAI_01176;product=hypothetical protein
NZ_SACP01000017.1	Prodigal:002006	CDS	1040	1825	.	+	0	ID=FGKEIJAI_01177;inference=ab initio prediction:Prodigal:002006;locus_tag=FGKEIJAI_01177;product=hypothetical protein
NZ_SACP01000017.1	Prodigal:002006	CDS	1831	2412	.	-	0	ID=FGKEIJAI_01178;inference=ab initio prediction:Prodigal:002006;locus_tag=FGKEIJAI_01178;product=hypothetical protein
NZ_SACP01000017.1	Prodigal:002006	CDS	2409	3107	.	-	0	ID=FGKEIJAI_01179;inference=ab initio prediction:Prodigal:002006;locus_tag=FGKEIJAI_01179;product=hypothetical protein
NZ_SACP01000017.1	Prodigal:002006	CDS	3514	4305	.	-	0	ID=FGKEIJAI_01180;inference=ab initio prediction:Prodigal:002006;locus_tag=FGKEIJAI_01180;product=hypothetical protein
NZ_SACP01000017.1	Prodigal:002006	CDS	4370	5356	.	-	0	ID=FGKEIJAI_01181;inference=ab initio prediction:Prodigal:002006;locus_tag=FGKEIJAI_01181;product=hypothetical protein
NZ_SACP01000017.1	Prodigal:002006	CDS	5721	6800	.	+	0	ID=FGKEIJAI_01182;eC_number=1.1.1.83;Name=dmlA;db_xref=COG:COG0473;gene=dmlA;inference=ab initio prediction:Prodigal:002006,similar to AA sequence:UniProtKB:P76251;locus_tag=FGKEIJAI_01182;product=D-malate dehydrogenase [decarboxylating]
NZ_SACP01000017.1	Prodigal:002006	CDS	6937	7899	.	-	0	ID=FGKEIJAI_01183;inference=ab initio prediction:Prodigal:002006;locus_tag=FGKEIJAI_01183;product=hypothetical protein
NZ_SACP01000017.1	Prodigal:002006	CDS	7945	8238	.	-	0	ID=FGKEIJAI_01184;inference=ab initio prediction:Prodigal:002006;locus_tag=FGKEIJAI_01184;product=hypothetical protein
NZ_SACP01000017.1	Prodigal:002006	CDS	8458	8886	.	+	0	ID=FGKEIJAI_01185;Name=cheY_2;db_xref=COG:COG0784;gene=cheY_2;inference=ab initio prediction:Prodigal:002006,similar to AA sequence:UniProtKB:Q56312;locus_tag=FGKEIJAI_01185;product=Chemotaxis protein CheY
NZ_SACP01000017.1	Prodigal:002006	CDS	8844	11726	.	-	0	ID=FGKEIJAI_01186;inference=ab initio prediction:Prodigal:002006;locus_tag=FGKEIJAI_01186;product=hypothetical protein
NZ_SACP01000017.1	Prodigal:002006	CDS	12194	14389	.	-	0	ID=FGKEIJAI_01187;eC_number=2.4.1.129;Name=mtgA_2;gene=mtgA_2;inference=ab initio prediction:Prodigal:002006,protein motif:HAMAP:MF_00766;locus_tag=FGKEIJAI_01187;product=Biosynthetic peptidoglycan transglycosylase
NZ_SACP01000017.1	Prodigal:002006	CDS	14663	15157	.	+	0	ID=FGKEIJAI_01188;inference=ab initio prediction:Prodigal:002006;locus_tag=FGKEIJAI_01188;product=hypothetical protein
NZ_SACP01000017.1	Prodigal:002006	CDS	15279	15782	.	+	0	ID=FGKEIJAI_01189;Name=yciF_1;db_xref=COG:COG3685;gene=yciF_1;inference=ab initio prediction:Prodigal:002006,similar to AA sequence:UniProtKB:P21362;locus_tag=FGKEIJAI_01189;product=Protein YciF
NZ_SACP01000017.1	Prodigal:002006	CDS	16018	16974	.	+	0	ID=FGKEIJAI_01190;eC_number=6.3.2.3;Name=gshB;db_xref=COG:COG0189;gene=gshB;inference=ab initio prediction:Prodigal:002006,similar to AA sequence:UniProtKB:P04425;locus_tag=FGKEIJAI_01190;product=Glutathione synthetase
NZ_SACP01000017.1	Prodigal:002006	CDS	16976	18385	.	-	0	ID=FGKEIJAI_01191;Name=hsrA_2;gene=hsrA_2;inference=ab initio prediction:Prodigal:002006,similar to AA sequence:UniProtKB:P31474;locus_tag=FGKEIJAI_01191;product=putative transport protein HsrA
NZ_SACP01000017.1	Prodigal:002006	CDS	18541	19062	.	-	0	ID=FGKEIJAI_01192;inference=ab initio prediction:Prodigal:002006;locus_tag=FGKEIJAI_01192;product=hypothetical protein
NZ_SACP01000017.1	Prodigal:002006	CDS	19186	21540	.	-	0	ID=FGKEIJAI_01193;inference=ab initio prediction:Prodigal:002006;locus_tag=FGKEIJAI_01193;product=hypothetical protein
NZ_SACP01000017.1	Prodigal:002006	CDS	21729	22400	.	-	0	ID=FGKEIJAI_01194;inference=ab initio prediction:Prodigal:002006;locus_tag=FGKEIJAI_01194;product=hypothetical protein
NZ_SACP01000017.1	Prodigal:002006	CDS	22397	23569	.	-	0	ID=FGKEIJAI_01195;eC_number=2.3.1.31;Name=metXA_2;db_xref=COG:COG2021;gene=metXA_2;inference=ab initio prediction:Prodigal:002006,similar to AA sequence:UniProtKB:Q9AAS1;locus_tag=FGKEIJAI_01195;product=Homoserine O-acetyltransferase
NZ_SACP01000017.1	Prodigal:002006	CDS	23743	24108	.	-	0	ID=FGKEIJAI_01196;inference=ab initio prediction:Prodigal:002006;locus_tag=FGKEIJAI_01196;product=hypothetical protein
NZ_SACP01000017.1	Prodigal:002006	CDS	24526	25362	.	+	0	ID=FGKEIJAI_01197;inference=ab initio prediction:Prodigal:002006;locus_tag=FGKEIJAI_01197;product=hypothetical protein
NZ_SACP01000017.1	Prodigal:002006	CDS	25380	26057	.	+	0	ID=FGKEIJAI_01198;eC_number=3.6.3.-;Name=bioM;db_xref=COG:COG1122;gene=bioM;inference=ab initio prediction:Prodigal:002006,similar to AA sequence:UniProtKB:Q2KBP5;locus_tag=FGKEIJAI_01198;product=Biotin transport ATP-binding protein BioM
NZ_SACP01000017.1	Prodigal:002006	CDS	26054	26677	.	+	0	ID=FGKEIJAI_01199;Name=bioN;db_xref=COG:COG0619;gene=bioN;inference=ab initio prediction:Prodigal:002006,similar to AA sequence:UniProtKB:Q2KBP6;locus_tag=FGKEIJAI_01199;product=Energy-coupling factor transporter transmembrane protein BioN
NZ_SACP01000017.1	Prodigal:002006	CDS	26674	27228	.	+	0	ID=FGKEIJAI_01200;Name=bioY;db_xref=COG:COG1268;gene=bioY;inference=ab initio prediction:Prodigal:002006,similar to AA sequence:UniProtKB:Q2KBP7;locus_tag=FGKEIJAI_01200;product=Biotin transporter BioY
NZ_SACP01000017.1	Prodigal:002006	CDS	27233	28762	.	-	0	ID=FGKEIJAI_01201;Name=murJ_1;db_xref=COG:COG0728;gene=murJ_1;inference=ab initio prediction:Prodigal:002006,similar to AA sequence:UniProtKB:P0AF16;locus_tag=FGKEIJAI_01201;product=Lipid II flippase MurJ
NZ_SACP01000017.1	Prodigal:002006	CDS	28973	29380	.	-	0	ID=FGKEIJAI_01202;inference=ab initio prediction:Prodigal:002006;locus_tag=FGKEIJAI_01202;product=hypothetical protein
NZ_SACP01000017.1	Prodigal:002006	CDS	29852	30871	.	-	0	ID=FGKEIJAI_01203;eC_number=2.4.-.-;inference=ab initio prediction:Prodigal:002006,similar to AA sequence:UniProtKB:Q55487;locus_tag=FGKEIJAI_01203;product=putative glycosyltransferase
NZ_SACP01000017.1	Prodigal:002006	CDS	30960	31805	.	+	0	ID=FGKEIJAI_01204;eC_number=3.5.1.105;Name=chbG;db_xref=COG:COG3394;gene=chbG;inference=ab initio prediction:Prodigal:002006,similar to AA sequence:UniProtKB:P37794;locus_tag=FGKEIJAI_01204;product=Chitooligosaccharide deacetylase ChbG
NZ_SACP01000017.1	Prodigal:002006	CDS	31853	32452	.	-	0	ID=FGKEIJAI_01205;eC_number=1.15.1.1;Name=sodB;db_xref=COG:COG0605;gene=sodB;inference=ab initio prediction:Prodigal:002006,similar to AA sequence:UniProtKB:Q9XD74;locus_tag=FGKEIJAI_01205;product=Superoxide dismutase [Mn]
NZ_SACP01000017.1	Prodigal:002006	CDS	32714	33988	.	-	0	ID=FGKEIJAI_01206;eC_number=6.1.1.1;Name=tyrS;db_xref=COG:COG0162;gene=tyrS;inference=ab initio prediction:Prodigal:002006,similar to AA sequence:UniProtKB:P0AGJ9;locus_tag=FGKEIJAI_01206;product=Tyrosine--tRNA ligase
NZ_SACP01000017.1	Prodigal:002006	CDS	34116	35243	.	+	0	ID=FGKEIJAI_01207;eC_number=2.7.1.170;Name=anmK;db_xref=COG:COG2377;gene=anmK;inference=ab initio prediction:Prodigal:002006,similar to AA sequence:UniProtKB:Q8EHB5;locus_tag=FGKEIJAI_01207;product=Anhydro-N-acetylmuramic acid kinase
NZ_SACP01000017.1	Prodigal:002006	CDS	35275	36936	.	-	0	ID=FGKEIJAI_01208;inference=ab initio prediction:Prodigal:002006;locus_tag=FGKEIJAI_01208;product=hypothetical protein
NZ_SACP01000017.1	Prodigal:002006	CDS	37037	37951	.	+	0	ID=FGKEIJAI_01209;inference=ab initio prediction:Prodigal:002006;locus_tag=FGKEIJAI_01209;product=hypothetical protein
NZ_SACP01000017.1	Prodigal:002006	CDS	38328	39929	.	+	0	ID=FGKEIJAI_01210;Name=dppA_1;db_xref=COG:COG0747;gene=dppA_1;inference=ab initio prediction:Prodigal:002006,similar to AA sequence:UniProtKB:P23847;locus_tag=FGKEIJAI_01210;product=Periplasmic dipeptide transport protein
NZ_SACP01000017.1	Prodigal:002006	CDS	40213	41166	.	+	0	ID=FGKEIJAI_01211;Name=nikB;db_xref=COG:COG0601;gene=nikB;inference=ab initio prediction:Prodigal:002006,similar to AA sequence:UniProtKB:P33591;locus_tag=FGKEIJAI_01211;product=Nickel transport system permease protein NikB
NZ_SACP01000017.1	Prodigal:002006	CDS	41173	42099	.	+	0	ID=FGKEIJAI_01212;Name=gsiD_1;db_xref=COG:COG1173;gene=gsiD_1;inference=ab initio prediction:Prodigal:002006,similar to AA sequence:UniProtKB:P75799;locus_tag=FGKEIJAI_01212;product=Glutathione transport system permease protein GsiD
NZ_SACP01000017.1	Prodigal:002006	CDS	42096	43133	.	+	0	ID=FGKEIJAI_01213;eC_number=7.6.2.8;Name=btuD_4;gene=btuD_4;inference=ab initio prediction:Prodigal:002006,protein motif:HAMAP:MF_01005;locus_tag=FGKEIJAI_01213;product=Vitamin B12 import ATP-binding protein BtuD
NZ_SACP01000017.1	Prodigal:002006	CDS	43136	44143	.	+	0	ID=FGKEIJAI_01214;Name=oppD_1;db_xref=COG:COG0444;gene=oppD_1;inference=ab initio prediction:Prodigal:002006,similar to AA sequence:UniProtKB:P24136;locus_tag=FGKEIJAI_01214;product=Oligopeptide transport ATP-binding protein OppD
NZ_SACP01000017.1	Prodigal:002006	CDS	44268	45371	.	+	0	ID=FGKEIJAI_01215;Name=hrcA;db_xref=COG:COG1420;gene=hrcA;inference=ab initio prediction:Prodigal:002006,similar to AA sequence:UniProtKB:P30727;locus_tag=FGKEIJAI_01215;product=Heat-inducible transcription repressor HrcA
NZ_SACP01000017.1	Prodigal:002006	CDS	45392	46027	.	-	0	ID=FGKEIJAI_01216;inference=ab initio prediction:Prodigal:002006;locus_tag=FGKEIJAI_01216;product=hypothetical protein
NZ_SACP01000017.1	Prodigal:002006	CDS	46171	46782	.	+	0	ID=FGKEIJAI_01217;inference=ab initio prediction:Prodigal:002006;locus_tag=FGKEIJAI_01217;product=hypothetical protein
NZ_SACP01000017.1	Prodigal:002006	CDS	46990	47694	.	+	0	ID=FGKEIJAI_01218;inference=ab initio prediction:Prodigal:002006;locus_tag=FGKEIJAI_01218;product=hypothetical protein
NZ_SACP01000017.1	Prodigal:002006	CDS	47747	48940	.	-	0	ID=FGKEIJAI_01219;inference=ab initio prediction:Prodigal:002006;locus_tag=FGKEIJAI_01219;product=hypothetical protein
NZ_SACP01000017.1	Prodigal:002006	CDS	49137	50441	.	+	0	ID=FGKEIJAI_01220;inference=ab initio prediction:Prodigal:002006;locus_tag=FGKEIJAI_01220;product=hypothetical protein
NZ_SACP01000017.1	Prodigal:002006	CDS	50452	53127	.	-	0	ID=FGKEIJAI_01221;inference=ab initio prediction:Prodigal:002006;locus_tag=FGKEIJAI_01221;product=hypothetical protein
NZ_SACP01000017.1	Prodigal:002006	CDS	53353	53562	.	+	0	ID=FGKEIJAI_01222;inference=ab initio prediction:Prodigal:002006;locus_tag=FGKEIJAI_01222;product=hypothetical protein
NZ_SACP01000017.1	Prodigal:002006	CDS	53855	54307	.	+	0	ID=FGKEIJAI_01223;inference=ab initio prediction:Prodigal:002006;locus_tag=FGKEIJAI_01223;product=hypothetical protein
NZ_SACP01000017.1	Prodigal:002006	CDS	54289	54819	.	-	0	ID=FGKEIJAI_01224;eC_number=2.3.1.-;Name=ttr;gene=ttr;inference=ab initio prediction:Prodigal:002006,similar to AA sequence:UniProtKB:P16966;locus_tag=FGKEIJAI_01224;product=Acetyltransferase
NZ_SACP01000017.1	Prodigal:002006	CDS	54816	55391	.	-	0	ID=FGKEIJAI_01225;Name=sutR_1;db_xref=COG:COG1396;gene=sutR_1;inference=ab initio prediction:Prodigal:002006,similar to AA sequence:UniProtKB:P77626;locus_tag=FGKEIJAI_01225;product=HTH-type transcriptional regulator SutR
NZ_SACP01000017.1	Prodigal:002006	CDS	55466	56044	.	-	0	ID=FGKEIJAI_01226;eC_number=2.7.1.12;db_xref=COG:COG3265;inference=ab initio prediction:Prodigal:002006,similar to AA sequence:UniProtKB:Q5FQ97;locus_tag=FGKEIJAI_01226;product=Gluconokinase
NZ_SACP01000017.1	Prodigal:002006	CDS	56598	58073	.	-	0	ID=FGKEIJAI_01227;Name=bdlA_1;db_xref=COG:COG0840;gene=bdlA_1;inference=ab initio prediction:Prodigal:002006,similar to AA sequence:UniProtKB:Q9I3S1;locus_tag=FGKEIJAI_01227;product=Biofilm dispersion protein BdlA
NZ_SACP01000017.1	Prodigal:002006	CDS	58718	59479	.	+	0	ID=FGKEIJAI_01228;eC_number=1.-.-.-;inference=ab initio prediction:Prodigal:002006,similar to AA sequence:UniProtKB:P9WGQ7;locus_tag=FGKEIJAI_01228;product=putative oxidoreductase
NZ_SACP01000017.1	Prodigal:002006	CDS	59490	60623	.	+	0	ID=FGKEIJAI_01229;eC_number=1.3.99.-;Name=mmgC_1;db_xref=COG:COG1960;gene=mmgC_1;inference=ab initio prediction:Prodigal:002006,similar to AA sequence:UniProtKB:P45857;locus_tag=FGKEIJAI_01229;product=Acyl-CoA dehydrogenase
NZ_SACP01000017.1	Prodigal:002006	CDS	60563	61012	.	-	0	ID=FGKEIJAI_01230;inference=ab initio prediction:Prodigal:002006;locus_tag=FGKEIJAI_01230;product=hypothetical protein
NZ_SACP01000017.1	Prodigal:002006	CDS	61080	61724	.	+	0	ID=FGKEIJAI_01231;eC_number=2.8.3.19;Name=yfdE_1;db_xref=COG:COG1804;gene=yfdE_1;inference=ab initio prediction:Prodigal:002006,similar to AA sequence:UniProtKB:P76518;locus_tag=FGKEIJAI_01231;product=Acetyl-CoA:oxalate CoA-transferase
NZ_SACP01000017.1	Prodigal:002006	CDS	61716	62570	.	-	0	ID=FGKEIJAI_01232;inference=ab initio prediction:Prodigal:002006;locus_tag=FGKEIJAI_01232;product=hypothetical protein
NZ_SACP01000017.1	Prodigal:002006	CDS	63119	63553	.	-	0	ID=FGKEIJAI_01233;eC_number=1.-.-.-;Name=rutC_1;gene=rutC_1;inference=ab initio prediction:Prodigal:002006,protein motif:HAMAP:MF_00831;locus_tag=FGKEIJAI_01233;product=Putative aminoacrylate peracid reductase RutC
NZ_SACP01000017.1	Prodigal:002006	CDS	63550	65193	.	-	0	ID=FGKEIJAI_01234;eC_number=6.2.1.25;Name=bclA;gene=bclA;inference=ab initio prediction:Prodigal:002006,similar to AA sequence:UniProtKB:Q8GQN9;locus_tag=FGKEIJAI_01234;product=Benzoate--CoA ligase
NZ_SACP01000017.1	Prodigal:002006	CDS	65211	66356	.	-	0	ID=FGKEIJAI_01235;eC_number=1.3.99.-;db_xref=COG:COG1960;inference=ab initio prediction:Prodigal:002006,similar to AA sequence:UniProtKB:P9WQG1;locus_tag=FGKEIJAI_01235;product=putative acyl-CoA dehydrogenase fadE25
NZ_SACP01000017.1	Prodigal:002006	CDS	66358	67758	.	-	0	ID=FGKEIJAI_01236;eC_number=4.1.3.36;Name=menB;gene=menB;inference=ab initio prediction:Prodigal:002006,protein motif:HAMAP:MF_01934;locus_tag=FGKEIJAI_01236;product=1%2C4-dihydroxy-2-naphthoyl-CoA synthase
NZ_SACP01000017.1	Prodigal:002006	CDS	68213	68977	.	-	0	ID=FGKEIJAI_01237;eC_number=1.1.1.304;Name=butA;gene=butA;inference=ab initio prediction:Prodigal:002006,similar to AA sequence:UniProtKB:P99120;locus_tag=FGKEIJAI_01237;product=Diacetyl reductase [(S)-acetoin forming]
NZ_SACP01000017.1	Prodigal:002006	CDS	69078	70325	.	-	0	ID=FGKEIJAI_01238;eC_number=1.14.13.218;Name=phzS;db_xref=COG:COG0654;gene=phzS;inference=ab initio prediction:Prodigal:002006,similar to AA sequence:UniProtKB:Q9HWG9;locus_tag=FGKEIJAI_01238;product=5-methylphenazine-1-carboxylate 1-monooxygenase
NZ_SACP01000017.1	Prodigal:002006	CDS	70337	70795	.	-	0	ID=FGKEIJAI_01239;inference=ab initio prediction:Prodigal:002006;locus_tag=FGKEIJAI_01239;product=hypothetical protein
NZ_SACP01000017.1	Prodigal:002006	CDS	71023	71718	.	-	0	ID=FGKEIJAI_01240;Name=livF_5;db_xref=COG:COG0410;gene=livF_5;inference=ab initio prediction:Prodigal:002006,similar to AA sequence:UniProtKB:P22731;locus_tag=FGKEIJAI_01240;product=High-affinity branched-chain amino acid transport ATP-binding protein LivF
NZ_SACP01000017.1	Prodigal:002006	CDS	71718	72467	.	-	0	ID=FGKEIJAI_01241;eC_number=3.6.3.-;Name=lptB_3;db_xref=COG:COG1137;gene=lptB_3;inference=ab initio prediction:Prodigal:002006,similar to AA sequence:UniProtKB:P45073;locus_tag=FGKEIJAI_01241;product=Lipopolysaccharide export system ATP-binding protein LptB
NZ_SACP01000017.1	Prodigal:002006	CDS	72464	73462	.	-	0	ID=FGKEIJAI_01242;inference=ab initio prediction:Prodigal:002006;locus_tag=FGKEIJAI_01242;product=hypothetical protein
NZ_SACP01000017.1	Prodigal:002006	CDS	73459	74382	.	-	0	ID=FGKEIJAI_01243;Name=livH_6;db_xref=COG:COG0559;gene=livH_6;inference=ab initio prediction:Prodigal:002006,similar to AA sequence:UniProtKB:P0AEX7;locus_tag=FGKEIJAI_01243;product=High-affinity branched-chain amino acid transport system permease protein LivH
NZ_SACP01000017.1	Prodigal:002006	CDS	74626	75810	.	-	0	ID=FGKEIJAI_01244;inference=ab initio prediction:Prodigal:002006;locus_tag=FGKEIJAI_01244;product=hypothetical protein
NZ_SACP01000017.1	Prodigal:002006	CDS	76172	78505	.	+	0	ID=FGKEIJAI_01245;eC_number=1.6.99.1;Name=namA_2;gene=namA_2;inference=ab initio prediction:Prodigal:002006,protein motif:HAMAP:MF_01614;locus_tag=FGKEIJAI_01245;product=NADPH dehydrogenase
NZ_SACP01000017.1	Prodigal:002006	CDS	78909	79922	.	+	0	ID=FGKEIJAI_01246;inference=ab initio prediction:Prodigal:002006;locus_tag=FGKEIJAI_01246;product=hypothetical protein
NZ_SACP01000017.1	Prodigal:002006	CDS	80144	80425	.	+	0	ID=FGKEIJAI_01247;inference=ab initio prediction:Prodigal:002006;locus_tag=FGKEIJAI_01247;product=hypothetical protein
NZ_SACP01000017.1	Prodigal:002006	CDS	80431	82557	.	-	0	ID=FGKEIJAI_01248;db_xref=COG:COG1629;inference=ab initio prediction:Prodigal:002006,similar to AA sequence:UniProtKB:Q9JZN9;locus_tag=FGKEIJAI_01248;product=putative TonB-dependent receptor
NZ_SACP01000017.1	Prodigal:002006	CDS	82703	83839	.	-	0	ID=FGKEIJAI_01249;eC_number=3.1.4.-;Name=rpfG_1;db_xref=COG:COG3437;gene=rpfG_1;inference=ab initio prediction:Prodigal:002006,similar to AA sequence:UniProtKB:Q4UU85;locus_tag=FGKEIJAI_01249;product=Cyclic di-GMP phosphodiesterase response regulator RpfG
NZ_SACP01000017.1	Prodigal:002006	CDS	84135	85832	.	-	0	ID=FGKEIJAI_01250;Name=fruA;db_xref=COG:COG1299;gene=fruA;inference=ab initio prediction:Prodigal:002006,similar to AA sequence:UniProtKB:P23355;locus_tag=FGKEIJAI_01250;product=PTS system fructose-specific EIIB'BC component
NZ_SACP01000017.1	Prodigal:002006	CDS	86272	88407	.	-	0	ID=FGKEIJAI_01251;Name=btuB_1;gene=btuB_1;inference=ab initio prediction:Prodigal:002006,protein motif:HAMAP:MF_01531;locus_tag=FGKEIJAI_01251;product=Vitamin B12 transporter BtuB
NZ_SACP01000017.1	Prodigal:002006	CDS	88925	90463	.	-	0	ID=FGKEIJAI_01252;Name=comM;db_xref=COG:COG0606;gene=comM;inference=ab initio prediction:Prodigal:002006,similar to AA sequence:UniProtKB:P45049;locus_tag=FGKEIJAI_01252;product=Competence protein ComM
NZ_SACP01000017.1	Prodigal:002006	CDS	90605	91219	.	-	0	ID=FGKEIJAI_01253;eC_number=3.1.13.5;Name=rnd_1;db_xref=COG:COG0349;gene=rnd_1;inference=ab initio prediction:Prodigal:002006,similar to AA sequence:UniProtKB:P09155;locus_tag=FGKEIJAI_01253;product=Ribonuclease D
NZ_SACP01000017.1	Prodigal:002006	CDS	91304	92023	.	-	0	ID=FGKEIJAI_01254;inference=ab initio prediction:Prodigal:002006;locus_tag=FGKEIJAI_01254;product=hypothetical protein
NZ_SACP01000017.1	Prodigal:002006	CDS	92036	92737	.	+	0	ID=FGKEIJAI_01255;eC_number=1.8.4.-;Name=yfcG_1;db_xref=COG:COG0625;gene=yfcG_1;inference=ab initio prediction:Prodigal:002006,similar to AA sequence:UniProtKB:P77526;locus_tag=FGKEIJAI_01255;product=Disulfide-bond oxidoreductase YfcG
NZ_SACP01000017.1	Prodigal:002006	CDS	92737	92949	.	+	0	ID=FGKEIJAI_01256;inference=ab initio prediction:Prodigal:002006;locus_tag=FGKEIJAI_01256;product=hypothetical protein
NZ_SACP01000017.1	Prodigal:002006	CDS	92954	93472	.	-	0	ID=FGKEIJAI_01257;inference=ab initio prediction:Prodigal:002006;locus_tag=FGKEIJAI_01257;product=hypothetical protein
NZ_SACP01000017.1	Prodigal:002006	CDS	93628	94092	.	-	0	ID=FGKEIJAI_01258;Name=decR_1;db_xref=COG:COG1522;gene=decR_1;inference=ab initio prediction:Prodigal:002006,similar to AA sequence:UniProtKB:P0ACJ5;locus_tag=FGKEIJAI_01258;product=DNA-binding transcriptional activator DecR
NZ_SACP01000017.1	Prodigal:002006	CDS	94162	94641	.	-	0	ID=FGKEIJAI_01259;eC_number=2.3.1.255;Name=rimI;db_xref=COG:COG0456;gene=rimI;inference=ab initio prediction:Prodigal:002006,similar to AA sequence:UniProtKB:I6YG32;locus_tag=FGKEIJAI_01259;product=N-alpha-acetyltransferase RimI
NZ_SACP01000017.1	Prodigal:002006	CDS	94626	96242	.	-	0	ID=FGKEIJAI_01260;Name=mdoG_2;db_xref=COG:COG3131;gene=mdoG_2;inference=ab initio prediction:Prodigal:002006,similar to AA sequence:UniProtKB:P33136;locus_tag=FGKEIJAI_01260;product=Glucans biosynthesis protein G
NZ_SACP01000017.1	Prodigal:002006	CDS	97151	98317	.	+	0	ID=FGKEIJAI_01261;eC_number=4.1.1.17;Name=ldc;gene=ldc;inference=ab initio prediction:Prodigal:002006,similar to AA sequence:UniProtKB:O50657;locus_tag=FGKEIJAI_01261;product=Lysine/ornithine decarboxylase
NZ_SACP01000017.1	Prodigal:002006	CDS	98503	99045	.	+	0	ID=FGKEIJAI_01262;eC_number=2.3.1.-;Name=eis;gene=eis;inference=ab initio prediction:Prodigal:002006,protein motif:HAMAP:MF_01812;locus_tag=FGKEIJAI_01262;product=N-acetyltransferase Eis
NZ_SACP01000017.1	Prodigal:002006	CDS	99155	99367	.	-	0	ID=FGKEIJAI_01263;inference=ab initio prediction:Prodigal:002006;locus_tag=FGKEIJAI_01263;product=hypothetical protein
NZ_SACP01000017.1	Prodigal:002006	CDS	99651	101084	.	+	0	ID=FGKEIJAI_01264;eC_number=2.5.1.44;Name=hss;gene=hss;inference=ab initio prediction:Prodigal:002006,similar to AA sequence:UniProtKB:O32323;locus_tag=FGKEIJAI_01264;product=Homospermidine synthase
NZ_SACP01000017.1	Prodigal:002006	CDS	101196	101762	.	+	0	ID=FGKEIJAI_01265;inference=ab initio prediction:Prodigal:002006;locus_tag=FGKEIJAI_01265;product=hypothetical protein
NZ_SACP01000017.1	Prodigal:002006	CDS	101777	102112	.	+	0	ID=FGKEIJAI_01266;inference=ab initio prediction:Prodigal:002006;locus_tag=FGKEIJAI_01266;product=hypothetical protein
NZ_SACP01000017.1	Prodigal:002006	CDS	102231	103622	.	+	0	ID=FGKEIJAI_01267;eC_number=3.5.1.13;Name=aam_2;db_xref=COG:COG0154;gene=aam_2;inference=ab initio prediction:Prodigal:002006,similar to AA sequence:UniProtKB:K9NBS6;locus_tag=FGKEIJAI_01267;product=Acylamidase
NZ_SACP01000017.1	Prodigal:002006	CDS	104012	105982	.	+	0	ID=FGKEIJAI_01268;eC_number=4.2.1.135;Name=pglF;db_xref=COG:COG1086;gene=pglF;inference=ab initio prediction:Prodigal:002006,similar to AA sequence:UniProtKB:Q0P9D4;locus_tag=FGKEIJAI_01268;product=UDP-N-acetyl-alpha-D-glucosamine C6 dehydratase
NZ_SACP01000017.1	Prodigal:002006	CDS	106106	107188	.	+	0	ID=FGKEIJAI_01269;eC_number=3.1.1.17;Name=gnl_1;gene=gnl_1;inference=ab initio prediction:Prodigal:002006,similar to AA sequence:UniProtKB:Q01578;locus_tag=FGKEIJAI_01269;product=Gluconolactonase
NZ_SACP01000017.1	Prodigal:002006	CDS	107371	108399	.	-	0	ID=FGKEIJAI_01270;inference=ab initio prediction:Prodigal:002006;locus_tag=FGKEIJAI_01270;product=hypothetical protein
NZ_SACP01000017.1	Prodigal:002006	CDS	108627	109607	.	+	0	ID=FGKEIJAI_01271;eC_number=3.6.-.-;db_xref=COG:COG1703;inference=ab initio prediction:Prodigal:002006,similar to AA sequence:UniProtKB:P9WPZ1;locus_tag=FGKEIJAI_01271;product=putative GTPase
NZ_SACP01000017.1	Prodigal:002006	CDS	110036	111469	.	+	0	ID=FGKEIJAI_01272;eC_number=1.-.-.-;db_xref=COG:COG0277;inference=ab initio prediction:Prodigal:002006,similar to AA sequence:UniProtKB:P9WIT1;locus_tag=FGKEIJAI_01272;product=putative FAD-linked oxidoreductase
NZ_SACP01000017.1	Prodigal:002006	CDS	111511	112794	.	-	0	ID=FGKEIJAI_01273;eC_number=3.5.99.5;Name=cnbH_2;gene=cnbH_2;inference=ab initio prediction:Prodigal:002006,similar to AA sequence:UniProtKB:Q38M35;locus_tag=FGKEIJAI_01273;product=2-amino-5-chloromuconic acid deaminase
NZ_SACP01000017.1	Prodigal:002006	CDS	112791	113597	.	-	0	ID=FGKEIJAI_01274;inference=ab initio prediction:Prodigal:002006;locus_tag=FGKEIJAI_01274;product=hypothetical protein
NZ_SACP01000017.1	Prodigal:002006	CDS	113606	114286	.	-	0	ID=FGKEIJAI_01275;inference=ab initio prediction:Prodigal:002006;locus_tag=FGKEIJAI_01275;product=hypothetical protein
NZ_SACP01000017.1	Prodigal:002006	CDS	114531	115853	.	-	0	ID=FGKEIJAI_01276;Name=ttuB_1;gene=ttuB_1;inference=ab initio prediction:Prodigal:002006,similar to AA sequence:UniProtKB:Q44470;locus_tag=FGKEIJAI_01276;product=Putative tartrate transporter
NZ_SACP01000017.1	Prodigal:002006	CDS	115966	116619	.	+	0	ID=FGKEIJAI_01277;Name=rspR_1;db_xref=COG:COG1802;gene=rspR_1;inference=ab initio prediction:Prodigal:002006,similar to AA sequence:UniProtKB:P0ACM2;locus_tag=FGKEIJAI_01277;product=HTH-type transcriptional repressor RspR
NZ_SACP01000017.1	Prodigal:002006	CDS	116689	117207	.	+	0	ID=FGKEIJAI_01278;eC_number=3.6.1.23;Name=dut;db_xref=COG:COG0756;gene=dut;inference=ab initio prediction:Prodigal:002006,similar to AA sequence:UniProtKB:Q5ZSN0;locus_tag=FGKEIJAI_01278;product=Deoxyuridine 5'-triphosphate nucleotidohydrolase
NZ_SACP01000017.1	Prodigal:002006	CDS	117471	118493	.	+	0	ID=FGKEIJAI_01279;eC_number=3.1.4.-;Name=rpfG_2;db_xref=COG:COG3437;gene=rpfG_2;inference=ab initio prediction:Prodigal:002006,similar to AA sequence:UniProtKB:Q4UU85;locus_tag=FGKEIJAI_01279;product=Cyclic di-GMP phosphodiesterase response regulator RpfG
NZ_SACP01000017.1	Prodigal:002006	CDS	119117	120544	.	-	0	ID=FGKEIJAI_01280;inference=ab initio prediction:Prodigal:002006;locus_tag=FGKEIJAI_01280;product=hypothetical protein
NZ_SACP01000017.1	Prodigal:002006	CDS	120786	121019	.	+	0	ID=FGKEIJAI_01281;inference=ab initio prediction:Prodigal:002006;locus_tag=FGKEIJAI_01281;product=hypothetical protein
NZ_SACP01000017.1	Prodigal:002006	CDS	121131	122951	.	+	0	ID=FGKEIJAI_01282;eC_number=2.7.13.3;Name=rcsC_11;gene=rcsC_11;inference=ab initio prediction:Prodigal:002006,protein motif:HAMAP:MF_00979;locus_tag=FGKEIJAI_01282;product=Sensor histidine kinase RcsC
NZ_SACP01000181.1	Prodigal:002006	CDS	245	406	.	-	0	ID=FGKEIJAI_01283;inference=ab initio prediction:Prodigal:002006;locus_tag=FGKEIJAI_01283;product=hypothetical protein
NZ_SACP01000184.1	Prodigal:002006	CDS	46	411	.	+	0	ID=FGKEIJAI_01284;Name=xcpT;db_xref=COG:COG2165;gene=xcpT;inference=ab initio prediction:Prodigal:002006,similar to AA sequence:UniProtKB:Q00514;locus_tag=FGKEIJAI_01284;product=Type II secretion system protein G
NZ_SACP01000018.1	Prodigal:002006	CDS	423	1382	.	-	0	ID=FGKEIJAI_01285;eC_number=1.1.1.215;db_xref=COG:COG1052;inference=ab initio prediction:Prodigal:002006,similar to AA sequence:UniProtKB:Q5FTU6;locus_tag=FGKEIJAI_01285;product=2-ketogluconate reductase
NZ_SACP01000018.1	Prodigal:002006	CDS	1628	2722	.	+	0	ID=FGKEIJAI_01286;eC_number=7.6.2.10;Name=ugpC_3;db_xref=COG:COG3839;gene=ugpC_3;inference=ab initio prediction:Prodigal:002006,similar to AA sequence:UniProtKB:P10907;locus_tag=FGKEIJAI_01286;product=sn-glycerol-3-phosphate import ATP-binding protein UgpC
NZ_SACP01000018.1	Prodigal:002006	CDS	2826	4136	.	+	0	ID=FGKEIJAI_01287;inference=ab initio prediction:Prodigal:002006;locus_tag=FGKEIJAI_01287;product=hypothetical protein
NZ_SACP01000018.1	Prodigal:002006	CDS	4504	5448	.	+	0	ID=FGKEIJAI_01288;Name=lacF;gene=lacF;inference=ab initio prediction:Prodigal:002006,similar to AA sequence:UniProtKB:P29823;locus_tag=FGKEIJAI_01288;product=Lactose transport system permease protein LacF
NZ_SACP01000018.1	Prodigal:002006	CDS	5531	6412	.	+	0	ID=FGKEIJAI_01289;Name=ycjP_1;db_xref=COG:COG0395;gene=ycjP_1;inference=ab initio prediction:Prodigal:002006,similar to AA sequence:UniProtKB:P77716;locus_tag=FGKEIJAI_01289;product=Inner membrane ABC transporter permease protein YcjP
NZ_SACP01000018.1	Prodigal:002006	CDS	6484	7698	.	-	0	ID=FGKEIJAI_01290;eC_number=2.3.1.-;Name=oatA_1;gene=oatA_1;inference=ab initio prediction:Prodigal:002006,similar to AA sequence:UniProtKB:Q7A3D6;locus_tag=FGKEIJAI_01290;product=O-acetyltransferase OatA
NZ_SACP01000018.1	Prodigal:002006	CDS	7691	8560	.	-	0	ID=FGKEIJAI_01291;eC_number=3.2.1.-;Name=exsH;gene=exsH;inference=ab initio prediction:Prodigal:002006,similar to AA sequence:UniProtKB:O33680;locus_tag=FGKEIJAI_01291;product=Endo-1%2C3-1%2C4-beta-glycanase ExsH
NZ_SACP01000018.1	Prodigal:002006	CDS	8557	9975	.	-	0	ID=FGKEIJAI_01292;inference=ab initio prediction:Prodigal:002006;locus_tag=FGKEIJAI_01292;product=hypothetical protein
NZ_SACP01000018.1	Prodigal:002006	CDS	9984	11207	.	-	0	ID=FGKEIJAI_01293;inference=ab initio prediction:Prodigal:002006;locus_tag=FGKEIJAI_01293;product=hypothetical protein
NZ_SACP01000018.1	Prodigal:002006	CDS	11204	12619	.	-	0	ID=FGKEIJAI_01294;inference=ab initio prediction:Prodigal:002006;locus_tag=FGKEIJAI_01294;product=hypothetical protein
NZ_SACP01000018.1	Prodigal:002006	CDS	12619	13695	.	-	0	ID=FGKEIJAI_01295;inference=ab initio prediction:Prodigal:002006;locus_tag=FGKEIJAI_01295;product=hypothetical protein
NZ_SACP01000018.1	Prodigal:002006	CDS	13759	15120	.	-	0	ID=FGKEIJAI_01296;inference=ab initio prediction:Prodigal:002006;locus_tag=FGKEIJAI_01296;product=hypothetical protein
NZ_SACP01000018.1	Prodigal:002006	CDS	15168	16001	.	-	0	ID=FGKEIJAI_01297;eC_number=2.4.1.303;Name=wbbD;db_xref=COG:COG0463;gene=wbbD;inference=ab initio prediction:Prodigal:002006,similar to AA sequence:UniProtKB:Q03084;locus_tag=FGKEIJAI_01297;product=UDP-Gal:alpha-D-GlcNAc-diphosphoundecaprenol beta-1%2C3-galactosyltransferase
NZ_SACP01000018.1	Prodigal:002006	CDS	16013	16723	.	-	0	ID=FGKEIJAI_01298;eC_number=2.7.8.36;Name=pglC;db_xref=COG:COG2148;gene=pglC;inference=ab initio prediction:Prodigal:002006,similar to AA sequence:UniProtKB:Q0P9D0;locus_tag=FGKEIJAI_01298;product=Undecaprenyl phosphate N%2CN'-diacetylbacillosamine 1-phosphate transferase
NZ_SACP01000018.1	Prodigal:002006	CDS	17132	18697	.	-	0	ID=FGKEIJAI_01299;inference=ab initio prediction:Prodigal:002006;locus_tag=FGKEIJAI_01299;product=hypothetical protein
NZ_SACP01000018.1	Prodigal:002006	CDS	19387	20535	.	+	0	ID=FGKEIJAI_01300;inference=ab initio prediction:Prodigal:002006;locus_tag=FGKEIJAI_01300;product=hypothetical protein
NZ_SACP01000018.1	Prodigal:002006	CDS	20577	21611	.	+	0	ID=FGKEIJAI_01301;inference=ab initio prediction:Prodigal:002006,similar to AA sequence:UniProtKB:P9WMJ1;locus_tag=FGKEIJAI_01301;product=putative HTH-type transcriptional regulator
NZ_SACP01000018.1	Prodigal:002006	CDS	22128	24101	.	+	0	ID=FGKEIJAI_01302;eC_number=6.3.5.4;Name=asnB;db_xref=COG:COG0367;gene=asnB;inference=ab initio prediction:Prodigal:002006,similar to AA sequence:UniProtKB:P54420;locus_tag=FGKEIJAI_01302;product=Asparagine synthetase [glutamine-hydrolyzing] 1
NZ_SACP01000018.1	Prodigal:002006	CDS	24159	24431	.	+	0	ID=FGKEIJAI_01303;inference=ab initio prediction:Prodigal:002006;locus_tag=FGKEIJAI_01303;product=hypothetical protein
NZ_SACP01000018.1	Prodigal:002006	CDS	24444	25985	.	+	0	ID=FGKEIJAI_01304;eC_number=6.2.1.3;Name=lcfB_1;db_xref=COG:COG0318;gene=lcfB_1;inference=ab initio prediction:Prodigal:002006,similar to AA sequence:UniProtKB:O07610;locus_tag=FGKEIJAI_01304;product=Long-chain-fatty-acid--CoA ligase
NZ_SACP01000018.1	Prodigal:002006	CDS	25982	26977	.	+	0	ID=FGKEIJAI_01305;eC_number=6.3.1.5;Name=nadE_1;gene=nadE_1;inference=ab initio prediction:Prodigal:002006,protein motif:HAMAP:MF_00193;locus_tag=FGKEIJAI_01305;product=NH(3)-dependent NAD(+) synthetase
NZ_SACP01000018.1	Prodigal:002006	CDS	27333	28331	.	+	0	ID=FGKEIJAI_01306;inference=ab initio prediction:Prodigal:002006;locus_tag=FGKEIJAI_01306;product=hypothetical protein
NZ_SACP01000018.1	Prodigal:002006	CDS	28510	29706	.	+	0	ID=FGKEIJAI_01307;inference=ab initio prediction:Prodigal:002006;locus_tag=FGKEIJAI_01307;product=hypothetical protein
NZ_SACP01000018.1	Prodigal:002006	CDS	29770	30504	.	+	0	ID=FGKEIJAI_01308;eC_number=2.1.1.297;Name=prmC_1;gene=prmC_1;inference=ab initio prediction:Prodigal:002006,protein motif:HAMAP:MF_02126;locus_tag=FGKEIJAI_01308;product=Release factor glutamine methyltransferase
NZ_SACP01000018.1	Prodigal:002006	CDS	30608	31672	.	+	0	ID=FGKEIJAI_01309;inference=ab initio prediction:Prodigal:002006;locus_tag=FGKEIJAI_01309;product=hypothetical protein
NZ_SACP01000018.1	Prodigal:002006	CDS	31697	32203	.	+	0	ID=FGKEIJAI_01310;inference=ab initio prediction:Prodigal:002006;locus_tag=FGKEIJAI_01310;product=hypothetical protein
NZ_SACP01000018.1	Prodigal:002006	CDS	32200	32487	.	+	0	ID=FGKEIJAI_01311;inference=ab initio prediction:Prodigal:002006;locus_tag=FGKEIJAI_01311;product=hypothetical protein
NZ_SACP01000018.1	Prodigal:002006	CDS	32497	33615	.	+	0	ID=FGKEIJAI_01312;inference=ab initio prediction:Prodigal:002006;locus_tag=FGKEIJAI_01312;product=hypothetical protein
NZ_SACP01000018.1	Prodigal:002006	CDS	33783	35018	.	-	0	ID=FGKEIJAI_01313;inference=ab initio prediction:Prodigal:002006,protein motif:HAMAP:MF_01212;locus_tag=FGKEIJAI_01313;product=Deoxyguanosinetriphosphate triphosphohydrolase-like protein
NZ_SACP01000018.1	Prodigal:002006	CDS	35123	35449	.	+	0	ID=FGKEIJAI_01314;Name=erpA;db_xref=COG:COG0316;gene=erpA;inference=ab initio prediction:Prodigal:002006,similar to AA sequence:UniProtKB:P45344;locus_tag=FGKEIJAI_01314;product=Iron-sulfur cluster insertion protein ErpA
NZ_SACP01000018.1	Prodigal:002006	CDS	35495	37315	.	+	0	ID=FGKEIJAI_01315;inference=ab initio prediction:Prodigal:002006;locus_tag=FGKEIJAI_01315;product=hypothetical protein
NZ_SACP01000018.1	Prodigal:002006	CDS	37760	41281	.	+	0	ID=FGKEIJAI_01316;eC_number=2.7.13.3;Name=rcsC_12;gene=rcsC_12;inference=ab initio prediction:Prodigal:002006,protein motif:HAMAP:MF_00979;locus_tag=FGKEIJAI_01316;product=Sensor histidine kinase RcsC
NZ_SACP01000018.1	Prodigal:002006	CDS	41522	44641	.	-	0	ID=FGKEIJAI_01317;Name=mdtC_1;gene=mdtC_1;inference=ab initio prediction:Prodigal:002006,similar to AA sequence:UniProtKB:A7ZNP9;locus_tag=FGKEIJAI_01317;product=Multidrug resistance protein MdtC
NZ_SACP01000018.1	Prodigal:002006	CDS	44651	45910	.	-	0	ID=FGKEIJAI_01318;Name=mdtA_3;gene=mdtA_3;inference=ab initio prediction:Prodigal:002006,similar to AA sequence:UniProtKB:P76397;locus_tag=FGKEIJAI_01318;product=Multidrug resistance protein MdtA
NZ_SACP01000018.1	Prodigal:002006	CDS	45907	46470	.	-	0	ID=FGKEIJAI_01319;inference=ab initio prediction:Prodigal:002006;locus_tag=FGKEIJAI_01319;product=hypothetical protein
NZ_SACP01000018.1	Prodigal:002006	CDS	46907	47737	.	+	0	ID=FGKEIJAI_01320;eC_number=1.11.1.10;Name=cpo;gene=cpo;inference=ab initio prediction:Prodigal:002006,similar to AA sequence:UniProtKB:P49323;locus_tag=FGKEIJAI_01320;product=Non-heme chloroperoxidase
NZ_SACP01000018.1	Prodigal:002006	CDS	47852	48502	.	-	0	ID=FGKEIJAI_01321;inference=ab initio prediction:Prodigal:002006;locus_tag=FGKEIJAI_01321;product=hypothetical protein
NZ_SACP01000018.1	Prodigal:002006	CDS	48506	49804	.	-	0	ID=FGKEIJAI_01322;eC_number=1.4.3.-;Name=puuB_1;gene=puuB_1;inference=ab initio prediction:Prodigal:002006,similar to AA sequence:UniProtKB:P37906;locus_tag=FGKEIJAI_01322;product=Gamma-glutamylputrescine oxidoreductase
NZ_SACP01000018.1	Prodigal:002006	CDS	50124	50879	.	-	0	ID=FGKEIJAI_01323;eC_number=1.1.1.311;Name=ped_1;gene=ped_1;inference=ab initio prediction:Prodigal:002006,similar to AA sequence:UniProtKB:Q5P5I4;locus_tag=FGKEIJAI_01323;product=(S)-1-Phenylethanol dehydrogenase
NZ_SACP01000018.1	Prodigal:002006	CDS	50898	52067	.	-	0	ID=FGKEIJAI_01324;eC_number=1.6.99.1;Name=namA_3;db_xref=COG:COG1902;gene=namA_3;inference=ab initio prediction:Prodigal:002006,similar to AA sequence:UniProtKB:Q5KXG9;locus_tag=FGKEIJAI_01324;product=NADPH dehydrogenase
NZ_SACP01000018.1	Prodigal:002006	CDS	52079	54097	.	-	0	ID=FGKEIJAI_01325;inference=ab initio prediction:Prodigal:002006;locus_tag=FGKEIJAI_01325;product=hypothetical protein
NZ_SACP01000018.1	Prodigal:002006	CDS	54094	56142	.	-	0	ID=FGKEIJAI_01326;eC_number=6.4.1.6;Name=acxA;db_xref=COG:COG0145;gene=acxA;inference=ab initio prediction:Prodigal:002006,similar to AA sequence:UniProtKB:Q8RM04;locus_tag=FGKEIJAI_01326;product=Acetone carboxylase beta subunit
NZ_SACP01000018.1	Prodigal:002006	CDS	56409	57518	.	-	0	ID=FGKEIJAI_01327;inference=ab initio prediction:Prodigal:002006;locus_tag=FGKEIJAI_01327;product=hypothetical protein
NZ_SACP01000018.1	Prodigal:002006	CDS	57788	58924	.	+	0	ID=FGKEIJAI_01328;eC_number=7.6.2.11;Name=potA_1;db_xref=COG:COG3842;gene=potA_1;inference=ab initio prediction:Prodigal:002006,similar to AA sequence:UniProtKB:P69874;locus_tag=FGKEIJAI_01328;product=Spermidine/putrescine import ATP-binding protein PotA
NZ_SACP01000018.1	Prodigal:002006	CDS	58921	59826	.	+	0	ID=FGKEIJAI_01329;inference=ab initio prediction:Prodigal:002006;locus_tag=FGKEIJAI_01329;product=hypothetical protein
NZ_SACP01000018.1	Prodigal:002006	CDS	59823	60659	.	+	0	ID=FGKEIJAI_01330;Name=ydcV_1;gene=ydcV_1;inference=ab initio prediction:Prodigal:002006,similar to AA sequence:UniProtKB:P0AFR9;locus_tag=FGKEIJAI_01330;product=Inner membrane ABC transporter permease protein YdcV
NZ_SACP01000018.1	Prodigal:002006	CDS	60926	62167	.	-	0	ID=FGKEIJAI_01331;inference=ab initio prediction:Prodigal:002006;locus_tag=FGKEIJAI_01331;product=hypothetical protein
NZ_SACP01000018.1	Prodigal:002006	CDS	62748	63428	.	+	0	ID=FGKEIJAI_01332;Name=ftcR_1;gene=ftcR_1;inference=ab initio prediction:Prodigal:002006,similar to AA sequence:UniProtKB:Q8YDL7;locus_tag=FGKEIJAI_01332;product=Flagellar transcriptional regulator FtcR
NZ_SACP01000018.1	Prodigal:002006	CDS	63776	64825	.	+	0	ID=FGKEIJAI_01333;inference=ab initio prediction:Prodigal:002006;locus_tag=FGKEIJAI_01333;product=hypothetical protein
NZ_SACP01000018.1	Prodigal:002006	CDS	65027	65629	.	+	0	ID=FGKEIJAI_01334;inference=ab initio prediction:Prodigal:002006;locus_tag=FGKEIJAI_01334;product=hypothetical protein
NZ_SACP01000018.1	Prodigal:002006	CDS	65874	67409	.	+	0	ID=FGKEIJAI_01335;eC_number=2.4.2.14;Name=purF_1;db_xref=COG:COG0034;gene=purF_1;inference=ab initio prediction:Prodigal:002006,similar to AA sequence:UniProtKB:P00497;locus_tag=FGKEIJAI_01335;product=Amidophosphoribosyltransferase
NZ_SACP01000018.1	Prodigal:002006	CDS	67417	68160	.	+	0	ID=FGKEIJAI_01336;eC_number=1.-.-.-;Name=yciK;db_xref=COG:COG1028;gene=yciK;inference=ab initio prediction:Prodigal:002006,similar to AA sequence:UniProtKB:P31808;locus_tag=FGKEIJAI_01336;product=putative oxidoreductase YciK
NZ_SACP01000018.1	Prodigal:002006	CDS	68189	68593	.	+	0	ID=FGKEIJAI_01337;eC_number=1.5.1.47;Name=dmrA;gene=dmrA;inference=ab initio prediction:Prodigal:002006,similar to AA sequence:UniProtKB:C5B2R8;locus_tag=FGKEIJAI_01337;product=Dihydromethanopterin reductase
NZ_SACP01000018.1	Prodigal:002006	CDS	68669	68842	.	+	0	ID=FGKEIJAI_01338;inference=ab initio prediction:Prodigal:002006;locus_tag=FGKEIJAI_01338;product=hypothetical protein
NZ_SACP01000018.1	Prodigal:002006	CDS	68846	70192	.	-	0	ID=FGKEIJAI_01339;Name=der;db_xref=COG:COG1160;gene=der;inference=ab initio prediction:Prodigal:002006,similar to AA sequence:UniProtKB:Q9XCI8;locus_tag=FGKEIJAI_01339;product=GTPase Der
NZ_SACP01000018.1	Prodigal:002006	CDS	70334	71056	.	-	0	ID=FGKEIJAI_01340;inference=ab initio prediction:Prodigal:002006;locus_tag=FGKEIJAI_01340;product=hypothetical protein
NZ_SACP01000018.1	Prodigal:002006	CDS	71277	74774	.	+	0	ID=FGKEIJAI_01341;inference=ab initio prediction:Prodigal:002006;locus_tag=FGKEIJAI_01341;product=hypothetical protein
NZ_SACP01000018.1	Prodigal:002006	CDS	75066	75926	.	+	0	ID=FGKEIJAI_01342;inference=ab initio prediction:Prodigal:002006;locus_tag=FGKEIJAI_01342;product=hypothetical protein
NZ_SACP01000018.1	Prodigal:002006	CDS	75948	77216	.	-	0	ID=FGKEIJAI_01343;eC_number=2.7.1.217;Name=otnK;db_xref=COG:COG3395;gene=otnK;inference=ab initio prediction:Prodigal:002006,similar to AA sequence:UniProtKB:B1M1V6;locus_tag=FGKEIJAI_01343;product=3-oxo-tetronate kinase
NZ_SACP01000018.1	Prodigal:002006	CDS	77213	78007	.	-	0	ID=FGKEIJAI_01344;eC_number=5.3.1.35;Name=otnI;db_xref=COG:COG3622;gene=otnI;inference=ab initio prediction:Prodigal:002006,similar to AA sequence:UniProtKB:Q0KBD1;locus_tag=FGKEIJAI_01344;product=2-oxo-tetronate isomerase
NZ_SACP01000018.1	Prodigal:002006	CDS	78315	79229	.	-	0	ID=FGKEIJAI_01345;eC_number=1.1.1.411;Name=ltnD_1;db_xref=COG:COG2084;gene=ltnD_1;inference=ab initio prediction:Prodigal:002006,similar to AA sequence:UniProtKB:Q0KBC7;locus_tag=FGKEIJAI_01345;product=L-threonate dehydrogenase
NZ_SACP01000018.1	Prodigal:002006	CDS	79436	80482	.	+	0	ID=FGKEIJAI_01346;Name=gntR_2;gene=gntR_2;inference=ab initio prediction:Prodigal:002006,similar to AA sequence:UniProtKB:P0ACP5;locus_tag=FGKEIJAI_01346;product=HTH-type transcriptional regulator GntR
NZ_SACP01000018.1	Prodigal:002006	CDS	80479	81159	.	+	0	ID=FGKEIJAI_01347;eC_number=4.1.1.104;Name=otnC;db_xref=COG:COG0235;gene=otnC;inference=ab initio prediction:Prodigal:002006,similar to AA sequence:UniProtKB:Q0KBC9;locus_tag=FGKEIJAI_01347;product=3-oxo-tetronate 4-phosphate decarboxylase
NZ_SACP01000018.1	Prodigal:002006	CDS	81460	81759	.	-	0	ID=FGKEIJAI_01348;inference=ab initio prediction:Prodigal:002006;locus_tag=FGKEIJAI_01348;product=hypothetical protein
NZ_SACP01000018.1	Prodigal:002006	CDS	81945	82367	.	+	0	ID=FGKEIJAI_01349;inference=ab initio prediction:Prodigal:002006;locus_tag=FGKEIJAI_01349;product=hypothetical protein
NZ_SACP01000018.1	Prodigal:002006	CDS	82450	83223	.	+	0	ID=FGKEIJAI_01350;db_xref=COG:COG3324;inference=ab initio prediction:Prodigal:002006,similar to AA sequence:UniProtKB:P9WIR3;locus_tag=FGKEIJAI_01350;product=Putative glyoxylase CFP32
NZ_SACP01000018.1	Prodigal:002006	CDS	83452	86262	.	+	0	ID=FGKEIJAI_01351;eC_number=2.7.13.3;Name=rcsC_13;gene=rcsC_13;inference=ab initio prediction:Prodigal:002006,protein motif:HAMAP:MF_00979;locus_tag=FGKEIJAI_01351;product=Sensor histidine kinase RcsC
NZ_SACP01000018.1	Prodigal:002006	CDS	86284	86538	.	-	0	ID=FGKEIJAI_01352;Name=fitA;gene=fitA;inference=ab initio prediction:Prodigal:002006,similar to AA sequence:UniProtKB:Q5F881;locus_tag=FGKEIJAI_01352;product=Antitoxin FitA
NZ_SACP01000018.1	Prodigal:002006	CDS	87104	87562	.	-	0	ID=FGKEIJAI_01353;eC_number=4.2.1.17;db_xref=COG:COG2030;inference=ab initio prediction:Prodigal:002006,similar to AA sequence:UniProtKB:P9WNP3;locus_tag=FGKEIJAI_01353;product=putative enoyl-CoA hydratase 1
NZ_SACP01000018.1	Prodigal:002006	CDS	87618	88337	.	-	0	ID=FGKEIJAI_01354;eC_number=3.2.2.27;Name=ung;db_xref=COG:COG0692;gene=ung;inference=ab initio prediction:Prodigal:002006,similar to AA sequence:UniProtKB:P39615;locus_tag=FGKEIJAI_01354;product=Uracil-DNA glycosylase
NZ_SACP01000018.1	Prodigal:002006	CDS	88345	89892	.	-	0	ID=FGKEIJAI_01355;Name=yfkN;db_xref=COG:COG0737;gene=yfkN;inference=ab initio prediction:Prodigal:002006,similar to AA sequence:UniProtKB:O34313;locus_tag=FGKEIJAI_01355;product=Trifunctional nucleotide phosphoesterase protein YfkN
NZ_SACP01000018.1	Prodigal:002006	CDS	90050	91129	.	+	0	ID=FGKEIJAI_01356;eC_number=4.99.1.1;Name=hemH;db_xref=COG:COG0276;gene=hemH;inference=ab initio prediction:Prodigal:002006,similar to AA sequence:UniProtKB:P23871;locus_tag=FGKEIJAI_01356;product=Ferrochelatase
NZ_SACP01000018.1	Prodigal:002006	CDS	91143	91946	.	+	0	ID=FGKEIJAI_01357;inference=ab initio prediction:Prodigal:002006;locus_tag=FGKEIJAI_01357;product=hypothetical protein
NZ_SACP01000018.1	Prodigal:002006	CDS	91953	93200	.	-	0	ID=FGKEIJAI_01358;inference=ab initio prediction:Prodigal:002006;locus_tag=FGKEIJAI_01358;product=hypothetical protein
NZ_SACP01000018.1	Prodigal:002006	CDS	93508	93681	.	+	0	ID=FGKEIJAI_01359;inference=ab initio prediction:Prodigal:002006;locus_tag=FGKEIJAI_01359;product=hypothetical protein
NZ_SACP01000018.1	Prodigal:002006	CDS	93927	94580	.	+	0	ID=FGKEIJAI_01360;Name=kpsT;gene=kpsT;inference=ab initio prediction:Prodigal:002006,similar to AA sequence:UniProtKB:P23888;locus_tag=FGKEIJAI_01360;product=Polysialic acid transport ATP-binding protein KpsT
NZ_SACP01000018.1	Prodigal:002006	CDS	94765	96006	.	+	0	ID=FGKEIJAI_01361;inference=ab initio prediction:Prodigal:002006;locus_tag=FGKEIJAI_01361;product=hypothetical protein
NZ_SACP01000018.1	Prodigal:002006	CDS	96317	97825	.	-	0	ID=FGKEIJAI_01362;Name=oprM;db_xref=COG:COG1538;gene=oprM;inference=ab initio prediction:Prodigal:002006,similar to AA sequence:UniProtKB:Q51487;locus_tag=FGKEIJAI_01362;product=Outer membrane protein OprM
NZ_SACP01000018.1	Prodigal:002006	CDS	97822	101085	.	-	0	ID=FGKEIJAI_01363;Name=mdtC_2;gene=mdtC_2;inference=ab initio prediction:Prodigal:002006,similar to AA sequence:UniProtKB:B7L9U9;locus_tag=FGKEIJAI_01363;product=Multidrug resistance protein MdtC
NZ_SACP01000018.1	Prodigal:002006	CDS	101339	104458	.	-	0	ID=FGKEIJAI_01364;Name=mdtB_1;gene=mdtB_1;inference=ab initio prediction:Prodigal:002006,similar to AA sequence:UniProtKB:B6HYS0;locus_tag=FGKEIJAI_01364;product=Multidrug resistance protein MdtB
NZ_SACP01000018.1	Prodigal:002006	CDS	104455	105816	.	-	0	ID=FGKEIJAI_01365;Name=mdtA_4;gene=mdtA_4;inference=ab initio prediction:Prodigal:002006,similar to AA sequence:UniProtKB:P76397;locus_tag=FGKEIJAI_01365;product=Multidrug resistance protein MdtA
NZ_SACP01000018.1	Prodigal:002006	CDS	106121	106762	.	+	0	ID=FGKEIJAI_01366;db_xref=COG:COG0586;inference=ab initio prediction:Prodigal:002006,similar to AA sequence:UniProtKB:P9WP07;locus_tag=FGKEIJAI_01366;product=putative membrane protein
NZ_SACP01000018.1	Prodigal:002006	CDS	106876	107172	.	+	0	ID=FGKEIJAI_01367;inference=ab initio prediction:Prodigal:002006;locus_tag=FGKEIJAI_01367;product=hypothetical protein
NZ_SACP01000018.1	Prodigal:002006	CDS	107196	107399	.	-	0	ID=FGKEIJAI_01368;inference=ab initio prediction:Prodigal:002006;locus_tag=FGKEIJAI_01368;product=hypothetical protein
NZ_SACP01000018.1	Prodigal:002006	CDS	107740	108930	.	+	0	ID=FGKEIJAI_01369;inference=ab initio prediction:Prodigal:002006,similar to AA sequence:UniProtKB:Q9ADP8;locus_tag=FGKEIJAI_01369;product=putative transporter
NZ_SACP01000018.1	Prodigal:002006	CDS	108938	109909	.	-	0	ID=FGKEIJAI_01370;eC_number=2.7.1.39;Name=thrB_1;db_xref=COG:COG2334;gene=thrB_1;inference=ab initio prediction:Prodigal:002006,similar to AA sequence:UniProtKB:Q8UHA8;locus_tag=FGKEIJAI_01370;product=Homoserine kinase
NZ_SACP01000018.1	Prodigal:002006	CDS	110010	111023	.	-	0	ID=FGKEIJAI_01371;eC_number=1.17.7.4;Name=ispH;db_xref=COG:COG0761;gene=ispH;inference=ab initio prediction:Prodigal:002006,similar to AA sequence:UniProtKB:P62623;locus_tag=FGKEIJAI_01371;product=4-hydroxy-3-methylbut-2-enyl diphosphate reductase
NZ_SACP01000018.1	Prodigal:002006	CDS	111153	111872	.	-	0	ID=FGKEIJAI_01372;Name=lptA;gene=lptA;inference=ab initio prediction:Prodigal:002006,protein motif:HAMAP:MF_01914;locus_tag=FGKEIJAI_01372;product=Lipopolysaccharide export system protein LptA
NZ_SACP01000018.1	Prodigal:002006	CDS	111869	112609	.	-	0	ID=FGKEIJAI_01373;inference=ab initio prediction:Prodigal:002006;locus_tag=FGKEIJAI_01373;product=hypothetical protein
NZ_SACP01000018.1	Prodigal:002006	CDS	113020	114030	.	+	0	ID=FGKEIJAI_01374;Name=ytfF;gene=ytfF;inference=ab initio prediction:Prodigal:002006,similar to AA sequence:UniProtKB:P39314;locus_tag=FGKEIJAI_01374;product=Inner membrane protein YtfF
NZ_SACP01000018.1	Prodigal:002006	CDS	113942	115120	.	-	0	ID=FGKEIJAI_01375;inference=ab initio prediction:Prodigal:002006;locus_tag=FGKEIJAI_01375;product=hypothetical protein
NZ_SACP01000018.1	Prodigal:002006	CDS	115336	115464	.	-	0	ID=FGKEIJAI_01376;inference=ab initio prediction:Prodigal:002006;locus_tag=FGKEIJAI_01376;product=hypothetical protein
NZ_SACP01000018.1	Prodigal:002006	CDS	115535	115798	.	+	0	ID=FGKEIJAI_01377;Name=tatA;gene=tatA;inference=ab initio prediction:Prodigal:002006,protein motif:HAMAP:MF_00236;locus_tag=FGKEIJAI_01377;product=Sec-independent protein translocase protein TatA
NZ_SACP01000018.1	Prodigal:002006	CDS	115946	116464	.	+	0	ID=FGKEIJAI_01378;Name=tatB;db_xref=COG:COG1826;gene=tatB;inference=ab initio prediction:Prodigal:002006,similar to AA sequence:UniProtKB:P69425;locus_tag=FGKEIJAI_01378;product=Sec-independent protein translocase protein TatB
NZ_SACP01000018.1	Prodigal:002006	CDS	116461	117246	.	+	0	ID=FGKEIJAI_01379;Name=tatC;db_xref=COG:COG0805;gene=tatC;inference=ab initio prediction:Prodigal:002006,similar to AA sequence:UniProtKB:P69423;locus_tag=FGKEIJAI_01379;product=Sec-independent protein translocase protein TatC
NZ_SACP01000018.1	Prodigal:002006	CDS	117449	118459	.	-	0	ID=FGKEIJAI_01380;eC_number=3.2.1.52;Name=nagZ;db_xref=COG:COG1472;gene=nagZ;inference=ab initio prediction:Prodigal:002006,similar to AA sequence:UniProtKB:Q9HZK0;locus_tag=FGKEIJAI_01380;product=Beta-hexosaminidase
NZ_SACP01000018.1	Prodigal:002006	CDS	118651	118956	.	-	0	ID=FGKEIJAI_01381;inference=ab initio prediction:Prodigal:002006;locus_tag=FGKEIJAI_01381;product=hypothetical protein
NZ_SACP01000019.1	Prodigal:002006	CDS	463	1947	.	-	0	ID=FGKEIJAI_01382;Name=atoC_2;db_xref=COG:COG2204;gene=atoC_2;inference=ab initio prediction:Prodigal:002006,similar to AA sequence:UniProtKB:Q06065;locus_tag=FGKEIJAI_01382;product=Regulatory protein AtoC
NZ_SACP01000019.1	Prodigal:002006	CDS	2250	4115	.	+	0	ID=FGKEIJAI_01383;eC_number=3.4.24.-;Name=pepF1;gene=pepF1;inference=ab initio prediction:Prodigal:002006,similar to AA sequence:UniProtKB:P54124;locus_tag=FGKEIJAI_01383;product=Oligoendopeptidase F%2C plasmid
NZ_SACP01000019.1	Prodigal:002006	CDS	4191	5627	.	-	0	ID=FGKEIJAI_01384;eC_number=2.7.1.40;Name=ttuE_1;gene=ttuE_1;inference=ab initio prediction:Prodigal:002006,similar to AA sequence:UniProtKB:Q44473;locus_tag=FGKEIJAI_01384;product=Pyruvate kinase
NZ_SACP01000019.1	Prodigal:002006	CDS	5653	6102	.	-	0	ID=FGKEIJAI_01385;inference=ab initio prediction:Prodigal:002006;locus_tag=FGKEIJAI_01385;product=hypothetical protein
NZ_SACP01000019.1	Prodigal:002006	CDS	6074	7369	.	-	0	ID=FGKEIJAI_01386;eC_number=1.1.1.81;Name=ttuD_1;gene=ttuD_1;inference=ab initio prediction:Prodigal:002006,similar to AA sequence:UniProtKB:Q44472;locus_tag=FGKEIJAI_01386;product=Putative hydroxypyruvate reductase
NZ_SACP01000019.1	Prodigal:002006	CDS	7393	8328	.	-	0	ID=FGKEIJAI_01387;inference=ab initio prediction:Prodigal:002006;locus_tag=FGKEIJAI_01387;product=hypothetical protein
NZ_SACP01000019.1	Prodigal:002006	CDS	8528	9304	.	+	0	ID=FGKEIJAI_01388;inference=ab initio prediction:Prodigal:002006;locus_tag=FGKEIJAI_01388;product=hypothetical protein
NZ_SACP01000019.1	Prodigal:002006	CDS	9334	9639	.	+	0	ID=FGKEIJAI_01389;inference=ab initio prediction:Prodigal:002006;locus_tag=FGKEIJAI_01389;product=hypothetical protein
NZ_SACP01000019.1	Prodigal:002006	CDS	9754	11244	.	-	0	ID=FGKEIJAI_01390;eC_number=2.7.-.-;Name=sasA_8;gene=sasA_8;inference=ab initio prediction:Prodigal:002006,protein motif:HAMAP:MF_01837;locus_tag=FGKEIJAI_01390;product=Adaptive-response sensory-kinase SasA
NZ_SACP01000019.1	Prodigal:002006	CDS	11241	11918	.	-	0	ID=FGKEIJAI_01391;Name=phoP;gene=phoP;inference=ab initio prediction:Prodigal:002006,similar to AA sequence:UniProtKB:P23836;locus_tag=FGKEIJAI_01391;product=Transcriptional regulatory protein PhoP
NZ_SACP01000019.1	Prodigal:002006	CDS	11960	12358	.	-	0	ID=FGKEIJAI_01392;inference=ab initio prediction:Prodigal:002006;locus_tag=FGKEIJAI_01392;product=hypothetical protein
NZ_SACP01000019.1	Prodigal:002006	CDS	12496	12663	.	+	0	ID=FGKEIJAI_01393;inference=ab initio prediction:Prodigal:002006;locus_tag=FGKEIJAI_01393;product=hypothetical protein
NZ_SACP01000019.1	Prodigal:002006	CDS	12771	13055	.	+	0	ID=FGKEIJAI_01394;inference=ab initio prediction:Prodigal:002006;locus_tag=FGKEIJAI_01394;product=hypothetical protein
NZ_SACP01000019.1	Prodigal:002006	CDS	13084	13815	.	+	0	ID=FGKEIJAI_01395;inference=ab initio prediction:Prodigal:002006;locus_tag=FGKEIJAI_01395;product=hypothetical protein
NZ_SACP01000019.1	Prodigal:002006	CDS	13911	14777	.	+	0	ID=FGKEIJAI_01396;inference=ab initio prediction:Prodigal:002006;locus_tag=FGKEIJAI_01396;product=hypothetical protein
NZ_SACP01000019.1	Prodigal:002006	CDS	14846	15235	.	+	0	ID=FGKEIJAI_01397;Name=yphA;db_xref=COG:COG2259;gene=yphA;inference=ab initio prediction:Prodigal:002006,similar to AA sequence:UniProtKB:P0AD47;locus_tag=FGKEIJAI_01397;product=Inner membrane protein YphA
NZ_SACP01000019.1	Prodigal:002006	CDS	15335	16372	.	+	0	ID=FGKEIJAI_01398;inference=ab initio prediction:Prodigal:002006;locus_tag=FGKEIJAI_01398;product=hypothetical protein
NZ_SACP01000019.1	Prodigal:002006	CDS	16449	16877	.	+	0	ID=FGKEIJAI_01399;Name=sufE;db_xref=COG:COG2166;gene=sufE;inference=ab initio prediction:Prodigal:002006,similar to AA sequence:UniProtKB:Q9EXP1;locus_tag=FGKEIJAI_01399;product=Cysteine desulfuration protein SufE
NZ_SACP01000019.1	Prodigal:002006	CDS	16945	19071	.	+	0	ID=FGKEIJAI_01400;eC_number=3.4.14.-;Name=dapb1;gene=dapb1;inference=ab initio prediction:Prodigal:002006,similar to AA sequence:UniProtKB:O07834;locus_tag=FGKEIJAI_01400;product=Dipeptidyl aminopeptidase BI
NZ_SACP01000019.1	Prodigal:002006	CDS	19133	20512	.	+	0	ID=FGKEIJAI_01401;eC_number=2.9.1.1;Name=selA;db_xref=COG:COG1921;gene=selA;inference=ab initio prediction:Prodigal:002006,similar to AA sequence:UniProtKB:P0A821;locus_tag=FGKEIJAI_01401;product=L-seryl-tRNA(Sec) selenium transferase
NZ_SACP01000019.1	Prodigal:002006	CDS	20687	21148	.	+	0	ID=FGKEIJAI_01402;Name=ohrR_1;gene=ohrR_1;inference=ab initio prediction:Prodigal:002006,similar to AA sequence:UniProtKB:O34777;locus_tag=FGKEIJAI_01402;product=Organic hydroperoxide resistance transcriptional regulator
NZ_SACP01000019.1	Prodigal:002006	CDS	21359	21850	.	+	0	ID=FGKEIJAI_01403;inference=ab initio prediction:Prodigal:002006;locus_tag=FGKEIJAI_01403;product=hypothetical protein
NZ_SACP01000019.1	Prodigal:002006	CDS	21854	23212	.	-	0	ID=FGKEIJAI_01404;eC_number=3.5.4.32;db_xref=COG:COG0402;inference=ab initio prediction:Prodigal:002006,similar to AA sequence:UniProtKB:Q9I6Z0;locus_tag=FGKEIJAI_01404;product=8-oxoguanine deaminase
NZ_SACP01000019.1	Prodigal:002006	CDS	23209	23613	.	-	0	ID=FGKEIJAI_01405;inference=ab initio prediction:Prodigal:002006;locus_tag=FGKEIJAI_01405;product=hypothetical protein
NZ_SACP01000019.1	Prodigal:002006	CDS	23610	25013	.	-	0	ID=FGKEIJAI_01406;eC_number=3.5.1.131;Name=atzE_1;gene=atzE_1;inference=ab initio prediction:Prodigal:002006,similar to AA sequence:UniProtKB:Q936X3;locus_tag=FGKEIJAI_01406;product=1-carboxybiuret hydrolase subunit AtzE
NZ_SACP01000019.1	Prodigal:002006	CDS	25010	25210	.	-	0	ID=FGKEIJAI_01407;inference=ab initio prediction:Prodigal:002006;locus_tag=FGKEIJAI_01407;product=hypothetical protein
NZ_SACP01000019.1	Prodigal:002006	CDS	25327	26427	.	+	0	ID=FGKEIJAI_01408;eC_number=3.5.2.15;inference=ab initio prediction:Prodigal:002006,similar to AA sequence:UniProtKB:B0UET5;locus_tag=FGKEIJAI_01408;product=Cyanuric acid amidohydrolase
NZ_SACP01000019.1	Prodigal:002006	CDS	26446	26793	.	-	0	ID=FGKEIJAI_01409;inference=ab initio prediction:Prodigal:002006;locus_tag=FGKEIJAI_01409;product=hypothetical protein
NZ_SACP01000019.1	Prodigal:002006	CDS	27050	27925	.	+	0	ID=FGKEIJAI_01410;inference=ab initio prediction:Prodigal:002006;locus_tag=FGKEIJAI_01410;product=hypothetical protein
NZ_SACP01000019.1	Prodigal:002006	CDS	28260	28985	.	+	0	ID=FGKEIJAI_01411;Name=ygaZ;db_xref=COG:COG1296;gene=ygaZ;inference=ab initio prediction:Prodigal:002006,similar to AA sequence:UniProtKB:P76630;locus_tag=FGKEIJAI_01411;product=Inner membrane protein YgaZ
NZ_SACP01000019.1	Prodigal:002006	CDS	28982	29302	.	+	0	ID=FGKEIJAI_01412;inference=ab initio prediction:Prodigal:002006;locus_tag=FGKEIJAI_01412;product=hypothetical protein
NZ_SACP01000019.1	Prodigal:002006	CDS	29367	29663	.	-	0	ID=FGKEIJAI_01413;inference=ab initio prediction:Prodigal:002006;locus_tag=FGKEIJAI_01413;product=hypothetical protein
NZ_SACP01000019.1	Prodigal:002006	CDS	29729	29998	.	-	0	ID=FGKEIJAI_01414;inference=ab initio prediction:Prodigal:002006;locus_tag=FGKEIJAI_01414;product=hypothetical protein
NZ_SACP01000019.1	Prodigal:002006	CDS	30151	30606	.	-	0	ID=FGKEIJAI_01415;eC_number=1.20.4.4;Name=arsC_1;db_xref=COG:COG0394;gene=arsC_1;inference=ab initio prediction:Prodigal:002006,similar to AA sequence:UniProtKB:P45947;locus_tag=FGKEIJAI_01415;product=Arsenate reductase
NZ_SACP01000019.1	Prodigal:002006	CDS	30615	31103	.	-	0	ID=FGKEIJAI_01416;inference=ab initio prediction:Prodigal:002006;locus_tag=FGKEIJAI_01416;product=hypothetical protein
NZ_SACP01000019.1	Prodigal:002006	CDS	31207	32502	.	-	0	ID=FGKEIJAI_01417;eC_number=1.1.1.23;Name=hisD;gene=hisD;inference=ab initio prediction:Prodigal:002006,similar to AA sequence:UniProtKB:Q8G2R2;locus_tag=FGKEIJAI_01417;product=Histidinol dehydrogenase
NZ_SACP01000019.1	Prodigal:002006	CDS	32568	33035	.	-	0	ID=FGKEIJAI_01418;inference=ab initio prediction:Prodigal:002006;locus_tag=FGKEIJAI_01418;product=hypothetical protein
NZ_SACP01000019.1	Prodigal:002006	CDS	33324	34832	.	+	0	ID=FGKEIJAI_01419;inference=ab initio prediction:Prodigal:002006;locus_tag=FGKEIJAI_01419;product=hypothetical protein
NZ_SACP01000019.1	Prodigal:002006	CDS	34843	35598	.	-	0	ID=FGKEIJAI_01420;eC_number=2.3.2.29;Name=bpt;db_xref=COG:COG2935;gene=bpt;inference=ab initio prediction:Prodigal:002006,similar to AA sequence:UniProtKB:Q983E4;locus_tag=FGKEIJAI_01420;product=Aspartate/glutamate leucyltransferase
NZ_SACP01000019.1	Prodigal:002006	CDS	35712	36227	.	-	0	ID=FGKEIJAI_01421;inference=ab initio prediction:Prodigal:002006;locus_tag=FGKEIJAI_01421;product=hypothetical protein
NZ_SACP01000019.1	Prodigal:002006	CDS	36566	36979	.	-	0	ID=FGKEIJAI_01422;inference=ab initio prediction:Prodigal:002006;locus_tag=FGKEIJAI_01422;product=hypothetical protein
NZ_SACP01000019.1	Prodigal:002006	CDS	37119	38360	.	-	0	ID=FGKEIJAI_01423;eC_number=4.3.1.19;Name=tdcB_2;db_xref=COG:COG1171;gene=tdcB_2;inference=ab initio prediction:Prodigal:002006,similar to AA sequence:UniProtKB:Q74FW6;locus_tag=FGKEIJAI_01423;product=L-threonine ammonia-lyase
NZ_SACP01000019.1	Prodigal:002006	CDS	38438	39358	.	-	0	ID=FGKEIJAI_01424;inference=ab initio prediction:Prodigal:002006;locus_tag=FGKEIJAI_01424;product=hypothetical protein
NZ_SACP01000019.1	Prodigal:002006	CDS	39509	40630	.	-	0	ID=FGKEIJAI_01425;inference=ab initio prediction:Prodigal:002006;locus_tag=FGKEIJAI_01425;product=hypothetical protein
NZ_SACP01000019.1	Prodigal:002006	CDS	40645	42282	.	-	0	ID=FGKEIJAI_01426;eC_number=3.1.1.102;inference=ab initio prediction:Prodigal:002006,similar to AA sequence:UniProtKB:A0A0K8P8E7;locus_tag=FGKEIJAI_01426;product=Mono(2-hydroxyethyl) terephthalate hydrolase
NZ_SACP01000019.1	Prodigal:002006	CDS	42291	43973	.	-	0	ID=FGKEIJAI_01427;inference=ab initio prediction:Prodigal:002006;locus_tag=FGKEIJAI_01427;product=hypothetical protein
NZ_SACP01000019.1	Prodigal:002006	CDS	44349	45980	.	+	0	ID=FGKEIJAI_01428;eC_number=1.1.99.-;Name=alkJ;gene=alkJ;inference=ab initio prediction:Prodigal:002006,similar to AA sequence:UniProtKB:Q00593;locus_tag=FGKEIJAI_01428;product=Alcohol dehydrogenase [acceptor]
NZ_SACP01000019.1	Prodigal:002006	CDS	46493	47152	.	+	0	ID=FGKEIJAI_01429;inference=ab initio prediction:Prodigal:002006;locus_tag=FGKEIJAI_01429;product=hypothetical protein
NZ_SACP01000019.1	Prodigal:002006	CDS	47131	50034	.	+	0	ID=FGKEIJAI_01430;eC_number=7.-.-.-;Name=rsxB_2;gene=rsxB_2;inference=ab initio prediction:Prodigal:002006,protein motif:HAMAP:MF_00463;locus_tag=FGKEIJAI_01430;product=Ion-translocating oxidoreductase complex subunit B
NZ_SACP01000019.1	Prodigal:002006	CDS	50031	52010	.	+	0	ID=FGKEIJAI_01431;inference=ab initio prediction:Prodigal:002006;locus_tag=FGKEIJAI_01431;product=hypothetical protein
NZ_SACP01000019.1	Prodigal:002006	CDS	52007	52537	.	+	0	ID=FGKEIJAI_01432;inference=ab initio prediction:Prodigal:002006;locus_tag=FGKEIJAI_01432;product=hypothetical protein
NZ_SACP01000019.1	Prodigal:002006	CDS	52537	53586	.	+	0	ID=FGKEIJAI_01433;inference=ab initio prediction:Prodigal:002006;locus_tag=FGKEIJAI_01433;product=hypothetical protein
NZ_SACP01000019.1	Prodigal:002006	CDS	53583	54071	.	+	0	ID=FGKEIJAI_01434;inference=ab initio prediction:Prodigal:002006;locus_tag=FGKEIJAI_01434;product=hypothetical protein
NZ_SACP01000019.1	Prodigal:002006	CDS	54068	55036	.	+	0	ID=FGKEIJAI_01435;eC_number=1.9.3.1;Name=ctaC_2;db_xref=COG:COG1622;gene=ctaC_2;inference=ab initio prediction:Prodigal:002006,similar to AA sequence:UniProtKB:Q04441;locus_tag=FGKEIJAI_01435;product=Cytochrome c oxidase subunit 2
NZ_SACP01000019.1	Prodigal:002006	CDS	55033	56712	.	+	0	ID=FGKEIJAI_01436;eC_number=1.9.3.1;Name=ctaD_2;db_xref=COG:COG0843;gene=ctaD_2;inference=ab initio prediction:Prodigal:002006,similar to AA sequence:UniProtKB:Q04440;locus_tag=FGKEIJAI_01436;product=Cytochrome c oxidase subunit 1
NZ_SACP01000019.1	Prodigal:002006	CDS	56709	57368	.	+	0	ID=FGKEIJAI_01437;eC_number=1.9.3.1;Name=ctaE_2;db_xref=COG:COG1845;gene=ctaE_2;inference=ab initio prediction:Prodigal:002006,similar to AA sequence:UniProtKB:Q9AEL8;locus_tag=FGKEIJAI_01437;product=Cytochrome c oxidase subunit 3
NZ_SACP01000019.1	Prodigal:002006	CDS	57378	57683	.	+	0	ID=FGKEIJAI_01438;inference=ab initio prediction:Prodigal:002006;locus_tag=FGKEIJAI_01438;product=hypothetical protein
NZ_SACP01000019.1	Prodigal:002006	CDS	57716	58930	.	+	0	ID=FGKEIJAI_01439;Name=nhaA_2;db_xref=COG:COG3004;gene=nhaA_2;inference=ab initio prediction:Prodigal:002006,similar to AA sequence:UniProtKB:Q56725;locus_tag=FGKEIJAI_01439;product=Na(+)/H(+) antiporter NhaA
NZ_SACP01000019.1	Prodigal:002006	CDS	58992	59330	.	-	0	ID=FGKEIJAI_01440;inference=ab initio prediction:Prodigal:002006;locus_tag=FGKEIJAI_01440;product=hypothetical protein
NZ_SACP01000019.1	Prodigal:002006	CDS	59436	60182	.	+	0	ID=FGKEIJAI_01441;eC_number=1.1.1.47;Name=gdhI;db_xref=COG:COG1028;gene=gdhI;inference=ab initio prediction:Prodigal:002006,similar to AA sequence:UniProtKB:P39482;locus_tag=FGKEIJAI_01441;product=Glucose 1-dehydrogenase 1
NZ_SACP01000019.1	Prodigal:002006	CDS	60450	63320	.	-	0	ID=FGKEIJAI_01442;Name=secA_1;db_xref=COG:COG0653;gene=secA_1;inference=ab initio prediction:Prodigal:002006,similar to AA sequence:UniProtKB:P52966;locus_tag=FGKEIJAI_01442;product=Protein translocase subunit SecA
NZ_SACP01000019.1	Prodigal:002006	CDS	63456	66326	.	-	0	ID=FGKEIJAI_01443;inference=ab initio prediction:Prodigal:002006;locus_tag=FGKEIJAI_01443;product=hypothetical protein
NZ_SACP01000019.1	Prodigal:002006	CDS	66383	66877	.	-	0	ID=FGKEIJAI_01444;inference=ab initio prediction:Prodigal:002006;locus_tag=FGKEIJAI_01444;product=hypothetical protein
NZ_SACP01000019.1	Prodigal:002006	CDS	67103	68332	.	+	0	ID=FGKEIJAI_01445;inference=ab initio prediction:Prodigal:002006;locus_tag=FGKEIJAI_01445;product=hypothetical protein
NZ_SACP01000019.1	Prodigal:002006	CDS	68480	69712	.	+	0	ID=FGKEIJAI_01446;Name=emrA;gene=emrA;inference=ab initio prediction:Prodigal:002006,similar to AA sequence:UniProtKB:P0DPR6;locus_tag=FGKEIJAI_01446;product=Colistin resistance protein EmrA
NZ_SACP01000019.1	Prodigal:002006	CDS	69709	71301	.	+	0	ID=FGKEIJAI_01447;Name=farB;gene=farB;inference=ab initio prediction:Prodigal:002006,similar to AA sequence:UniProtKB:Q9RQ29;locus_tag=FGKEIJAI_01447;product=Fatty acid resistance protein FarB
NZ_SACP01000019.1	Prodigal:002006	CDS	71438	72592	.	-	0	ID=FGKEIJAI_01448;inference=ab initio prediction:Prodigal:002006;locus_tag=FGKEIJAI_01448;product=hypothetical protein
NZ_SACP01000019.1	Prodigal:002006	CDS	72992	74182	.	+	0	ID=FGKEIJAI_01449;inference=ab initio prediction:Prodigal:002006;locus_tag=FGKEIJAI_01449;product=hypothetical protein
NZ_SACP01000019.1	Prodigal:002006	CDS	74184	75113	.	+	0	ID=FGKEIJAI_01450;inference=ab initio prediction:Prodigal:002006;locus_tag=FGKEIJAI_01450;product=hypothetical protein
NZ_SACP01000019.1	Prodigal:002006	CDS	75110	76282	.	+	0	ID=FGKEIJAI_01451;inference=ab initio prediction:Prodigal:002006;locus_tag=FGKEIJAI_01451;product=hypothetical protein
NZ_SACP01000019.1	Prodigal:002006	CDS	76282	77283	.	+	0	ID=FGKEIJAI_01452;eC_number=1.1.1.292;Name=afr;gene=afr;inference=ab initio prediction:Prodigal:002006,similar to AA sequence:UniProtKB:Q92KZ3;locus_tag=FGKEIJAI_01452;product=1%2C5-anhydro-D-fructose reductase
NZ_SACP01000019.1	Prodigal:002006	CDS	77313	78884	.	+	0	ID=FGKEIJAI_01453;inference=ab initio prediction:Prodigal:002006;locus_tag=FGKEIJAI_01453;product=hypothetical protein
NZ_SACP01000019.1	Prodigal:002006	CDS	78881	79705	.	+	0	ID=FGKEIJAI_01454;eC_number=5.1.3.22;Name=ulaE;db_xref=COG:COG3623;gene=ulaE;inference=ab initio prediction:Prodigal:002006,similar to AA sequence:UniProtKB:P39305;locus_tag=FGKEIJAI_01454;product=L-ribulose-5-phosphate 3-epimerase UlaE
NZ_SACP01000019.1	Prodigal:002006	CDS	79820	81052	.	+	0	ID=FGKEIJAI_01455;eC_number=2.4.1.11;db_xref=COG:COG0438;inference=ab initio prediction:Prodigal:002006,similar to AA sequence:UniProtKB:P9WMY9;locus_tag=FGKEIJAI_01455;product=Glycogen synthase
NZ_SACP01000019.1	Prodigal:002006	CDS	81216	81491	.	+	0	ID=FGKEIJAI_01456;inference=ab initio prediction:Prodigal:002006;locus_tag=FGKEIJAI_01456;product=hypothetical protein
NZ_SACP01000019.1	Prodigal:002006	CDS	81879	82637	.	+	0	ID=FGKEIJAI_01457;inference=ab initio prediction:Prodigal:002006;locus_tag=FGKEIJAI_01457;product=hypothetical protein
NZ_SACP01000019.1	Prodigal:002006	CDS	82634	83269	.	+	0	ID=FGKEIJAI_01458;inference=ab initio prediction:Prodigal:002006;locus_tag=FGKEIJAI_01458;product=hypothetical protein
NZ_SACP01000019.1	Prodigal:002006	CDS	83585	84676	.	+	0	ID=FGKEIJAI_01459;Name=ybhN;db_xref=COG:COG0392;gene=ybhN;inference=ab initio prediction:Prodigal:002006,similar to AA sequence:UniProtKB:P75770;locus_tag=FGKEIJAI_01459;product=Inner membrane protein YbhN
NZ_SACP01000019.1	Prodigal:002006	CDS	84687	86015	.	+	0	ID=FGKEIJAI_01460;eC_number=2.7.13.3;Name=rcsC_14;gene=rcsC_14;inference=ab initio prediction:Prodigal:002006,protein motif:HAMAP:MF_00979;locus_tag=FGKEIJAI_01460;product=Sensor histidine kinase RcsC
NZ_SACP01000019.1	Prodigal:002006	CDS	86008	87504	.	-	0	ID=FGKEIJAI_01461;inference=ab initio prediction:Prodigal:002006;locus_tag=FGKEIJAI_01461;product=hypothetical protein
NZ_SACP01000019.1	Prodigal:002006	CDS	87539	88189	.	-	0	ID=FGKEIJAI_01462;inference=ab initio prediction:Prodigal:002006;locus_tag=FGKEIJAI_01462;product=hypothetical protein
NZ_SACP01000019.1	Prodigal:002006	CDS	88316	90727	.	+	0	ID=FGKEIJAI_01463;eC_number=7.2.2.9;Name=actP;gene=actP;inference=ab initio prediction:Prodigal:002006,similar to AA sequence:UniProtKB:Q9X5X3;locus_tag=FGKEIJAI_01463;product=Copper-transporting P-type ATPase
NZ_SACP01000019.1	Prodigal:002006	CDS	91310	92713	.	+	0	ID=FGKEIJAI_01464;inference=ab initio prediction:Prodigal:002006;locus_tag=FGKEIJAI_01464;product=hypothetical protein
NZ_SACP01000019.1	Prodigal:002006	CDS	92725	93750	.	-	0	ID=FGKEIJAI_01465;eC_number=7.6.2.8;Name=btuD_5;gene=btuD_5;inference=ab initio prediction:Prodigal:002006,protein motif:HAMAP:MF_01005;locus_tag=FGKEIJAI_01465;product=Vitamin B12 import ATP-binding protein BtuD
NZ_SACP01000019.1	Prodigal:002006	CDS	93747	94766	.	-	0	ID=FGKEIJAI_01466;Name=oppD_2;db_xref=COG:COG0444;gene=oppD_2;inference=ab initio prediction:Prodigal:002006,similar to AA sequence:UniProtKB:P24136;locus_tag=FGKEIJAI_01466;product=Oligopeptide transport ATP-binding protein OppD
NZ_SACP01000019.1	Prodigal:002006	CDS	94775	95743	.	-	0	ID=FGKEIJAI_01467;Name=dppC_1;db_xref=COG:COG1173;gene=dppC_1;inference=ab initio prediction:Prodigal:002006,similar to AA sequence:UniProtKB:P0AEG1;locus_tag=FGKEIJAI_01467;product=Dipeptide transport system permease protein DppC
NZ_SACP01000019.1	Prodigal:002006	CDS	95758	96738	.	-	0	ID=FGKEIJAI_01468;Name=gsiC_1;db_xref=COG:COG0601;gene=gsiC_1;inference=ab initio prediction:Prodigal:002006,similar to AA sequence:UniProtKB:P75798;locus_tag=FGKEIJAI_01468;product=Glutathione transport system permease protein GsiC
NZ_SACP01000019.1	Prodigal:002006	CDS	96926	98563	.	-	0	ID=FGKEIJAI_01469;Name=dppA_2;db_xref=COG:COG0747;gene=dppA_2;inference=ab initio prediction:Prodigal:002006,similar to AA sequence:UniProtKB:P23847;locus_tag=FGKEIJAI_01469;product=Periplasmic dipeptide transport protein
NZ_SACP01000019.1	Prodigal:002006	CDS	98881	100050	.	+	0	ID=FGKEIJAI_01470;eC_number=3.5.1.32;Name=hipO_1;db_xref=COG:COG1473;gene=hipO_1;inference=ab initio prediction:Prodigal:002006,similar to AA sequence:UniProtKB:P45493;locus_tag=FGKEIJAI_01470;product=Hippurate hydrolase
NZ_SACP01000019.1	Prodigal:002006	CDS	100383	101939	.	+	0	ID=FGKEIJAI_01471;Name=rpoN2;db_xref=COG:COG1508;gene=rpoN2;inference=ab initio prediction:Prodigal:002006,similar to AA sequence:UniProtKB:P30333;locus_tag=FGKEIJAI_01471;product=RNA polymerase sigma-54 factor 2
NZ_SACP01000019.1	Prodigal:002006	CDS	102223	102810	.	+	0	ID=FGKEIJAI_01472;Name=hpf;db_xref=COG:COG1544;gene=hpf;inference=ab initio prediction:Prodigal:002006,similar to AA sequence:UniProtKB:A2RIX0;locus_tag=FGKEIJAI_01472;product=Ribosome hibernation promotion factor
NZ_SACP01000019.1	Prodigal:002006	CDS	102894	103358	.	+	0	ID=FGKEIJAI_01473;Name=ptsN;db_xref=COG:COG1762;gene=ptsN;inference=ab initio prediction:Prodigal:002006,similar to AA sequence:UniProtKB:P69829;locus_tag=FGKEIJAI_01473;product=Nitrogen regulatory protein
NZ_SACP01000019.1	Prodigal:002006	CDS	103358	103684	.	+	0	ID=FGKEIJAI_01474;inference=ab initio prediction:Prodigal:002006;locus_tag=FGKEIJAI_01474;product=hypothetical protein
NZ_SACP01000019.1	Prodigal:002006	CDS	103691	104419	.	-	0	ID=FGKEIJAI_01475;inference=ab initio prediction:Prodigal:002006;locus_tag=FGKEIJAI_01475;product=hypothetical protein
NZ_SACP01000019.1	Prodigal:002006	CDS	104526	105476	.	-	0	ID=FGKEIJAI_01476;inference=ab initio prediction:Prodigal:002006;locus_tag=FGKEIJAI_01476;product=hypothetical protein
NZ_SACP01000019.1	Prodigal:002006	CDS	105514	106212	.	-	0	ID=FGKEIJAI_01477;Name=ftsE;db_xref=COG:COG2884;gene=ftsE;inference=ab initio prediction:Prodigal:002006,similar to AA sequence:UniProtKB:P0A9R7;locus_tag=FGKEIJAI_01477;product=Cell division ATP-binding protein FtsE
NZ_SACP01000019.1	Prodigal:002006	CDS	106349	106570	.	+	0	ID=FGKEIJAI_01478;inference=ab initio prediction:Prodigal:002006;locus_tag=FGKEIJAI_01478;product=hypothetical protein
NZ_SACP01000019.1	Prodigal:002006	CDS	106637	107065	.	+	0	ID=FGKEIJAI_01479;inference=ab initio prediction:Prodigal:002006;locus_tag=FGKEIJAI_01479;product=hypothetical protein
NZ_SACP01000019.1	Prodigal:002006	CDS	107062	107634	.	+	0	ID=FGKEIJAI_01480;eC_number=2.4.2.8;Name=hpt;db_xref=COG:COG0634;gene=hpt;inference=ab initio prediction:Prodigal:002006,similar to AA sequence:UniProtKB:P0A9M2;locus_tag=FGKEIJAI_01480;product=Hypoxanthine phosphoribosyltransferase
NZ_SACP01000019.1	Prodigal:002006	CDS	107808	108200	.	+	0	ID=FGKEIJAI_01481;Name=cpdR_1;gene=cpdR_1;inference=ab initio prediction:Prodigal:002006,similar to AA sequence:UniProtKB:Q2YIF7;locus_tag=FGKEIJAI_01481;product=Response regulator receiver protein CpdR
NZ_SACP01000001.1	Prodigal:002006	CDS	30	1142	.	+	0	ID=FGKEIJAI_01482;eC_number=2.2.1.7;Name=dxs_2;db_xref=COG:COG1154;gene=dxs_2;inference=ab initio prediction:Prodigal:002006,similar to AA sequence:UniProtKB:P77488;locus_tag=FGKEIJAI_01482;product=1-deoxy-D-xylulose-5-phosphate synthase
NZ_SACP01000001.1	Prodigal:002006	CDS	1314	2351	.	+	0	ID=FGKEIJAI_01483;eC_number=1.1.1.394;Name=auaH;gene=auaH;inference=ab initio prediction:Prodigal:002006,similar to AA sequence:UniProtKB:H1ZZB0;locus_tag=FGKEIJAI_01483;product=Aurachin B dehydrogenase
NZ_SACP01000001.1	Prodigal:002006	CDS	2348	3229	.	+	0	ID=FGKEIJAI_01484;eC_number=4.2.3.156;Name=hpnC;db_xref=COG:COG1562;gene=hpnC;inference=ab initio prediction:Prodigal:002006,similar to AA sequence:UniProtKB:Q6N3F1;locus_tag=FGKEIJAI_01484;product=Hydroxysqualene synthase
NZ_SACP01000001.1	Prodigal:002006	CDS	3226	4077	.	+	0	ID=FGKEIJAI_01485;eC_number=2.5.1.103;Name=hpnD;db_xref=COG:COG1562;gene=hpnD;inference=ab initio prediction:Prodigal:002006,similar to AA sequence:UniProtKB:Q6N3F2;locus_tag=FGKEIJAI_01485;product=Presqualene diphosphate synthase
NZ_SACP01000001.1	Prodigal:002006	CDS	4079	5365	.	+	0	ID=FGKEIJAI_01486;eC_number=1.17.8.1;Name=hpnE;db_xref=COG:COG2907;gene=hpnE;inference=ab initio prediction:Prodigal:002006,similar to AA sequence:UniProtKB:Q6N3F3;locus_tag=FGKEIJAI_01486;product=Hydroxysqualene dehydroxylase
NZ_SACP01000001.1	Prodigal:002006	CDS	5488	7479	.	+	0	ID=FGKEIJAI_01487;eC_number=4.2.1.129;Name=shc;db_xref=COG:COG1657;gene=shc;inference=ab initio prediction:Prodigal:002006,similar to AA sequence:UniProtKB:P33247;locus_tag=FGKEIJAI_01487;product=Squalene--hopene cyclase
NZ_SACP01000001.1	Prodigal:002006	CDS	7704	8735	.	+	0	ID=FGKEIJAI_01488;eC_number=1.1.98.2;Name=fgd1;db_xref=COG:COG2141;gene=fgd1;inference=ab initio prediction:Prodigal:002006,similar to AA sequence:UniProtKB:P9WNE1;locus_tag=FGKEIJAI_01488;product=F420-dependent glucose-6-phosphate dehydrogenase
NZ_SACP01000001.1	Prodigal:002006	CDS	8742	9491	.	-	0	ID=FGKEIJAI_01489;eC_number=2.1.1.163;Name=COQ5_1;gene=COQ5_1;inference=ab initio prediction:Prodigal:002006,protein motif:HAMAP:MF_01813;locus_tag=FGKEIJAI_01489;product=2-methoxy-6-polyprenyl-1%2C4-benzoquinol methylase%2C mitochondrial
NZ_SACP01000001.1	Prodigal:002006	CDS	9774	10955	.	-	0	ID=FGKEIJAI_01490;eC_number=2.1.4.2;Name=strB1;db_xref=COG:COG1834;gene=strB1;inference=ab initio prediction:Prodigal:002006,similar to AA sequence:UniProtKB:P08078;locus_tag=FGKEIJAI_01490;product=Inosamine-phosphate amidinotransferase 1
NZ_SACP01000001.1	Prodigal:002006	CDS	11270	12430	.	+	0	ID=FGKEIJAI_01491;inference=ab initio prediction:Prodigal:002006;locus_tag=FGKEIJAI_01491;product=hypothetical protein
NZ_SACP01000001.1	Prodigal:002006	CDS	12423	13037	.	+	0	ID=FGKEIJAI_01492;inference=ab initio prediction:Prodigal:002006;locus_tag=FGKEIJAI_01492;product=hypothetical protein
NZ_SACP01000001.1	Prodigal:002006	CDS	13127	14311	.	+	0	ID=FGKEIJAI_01493;inference=ab initio prediction:Prodigal:002006;locus_tag=FGKEIJAI_01493;product=hypothetical protein
NZ_SACP01000001.1	Prodigal:002006	CDS	14360	15793	.	+	0	ID=FGKEIJAI_01494;eC_number=1.21.98.3;Name=bchE_3;gene=bchE_3;inference=ab initio prediction:Prodigal:002006,similar to AA sequence:UniProtKB:Q7X2C7;locus_tag=FGKEIJAI_01494;product=Anaerobic magnesium-protoporphyrin IX monomethyl ester cyclase
NZ_SACP01000001.1	Prodigal:002006	CDS	15879	16730	.	+	0	ID=FGKEIJAI_01495;eC_number=3.5.1.-;db_xref=COG:COG3394;inference=ab initio prediction:Prodigal:002006,similar to AA sequence:UniProtKB:P59745;locus_tag=FGKEIJAI_01495;product=Carbohydrate deacetylase
NZ_SACP01000001.1	Prodigal:002006	CDS	17019	19694	.	-	0	ID=FGKEIJAI_01496;inference=ab initio prediction:Prodigal:002006;locus_tag=FGKEIJAI_01496;product=hypothetical protein
NZ_SACP01000001.1	Prodigal:002006	CDS	20115	21269	.	+	0	ID=FGKEIJAI_01497;Name=moaA_1;gene=moaA_1;inference=ab initio prediction:Prodigal:002006,protein motif:HAMAP:MF_01225_B;locus_tag=FGKEIJAI_01497;product=GTP 3'%2C8-cyclase
NZ_SACP01000001.1	Prodigal:002006	CDS	21192	21929	.	-	0	ID=FGKEIJAI_01498;eC_number=3.2.2.9;Name=mtnN;gene=mtnN;inference=ab initio prediction:Prodigal:002006,protein motif:HAMAP:MF_01684;locus_tag=FGKEIJAI_01498;product=5'-methylthioadenosine/S-adenosylhomocysteine nucleosidase
NZ_SACP01000001.1	Prodigal:002006	CDS	22047	22835	.	-	0	ID=FGKEIJAI_01499;eC_number=1.1.1.-;Name=linX_2;gene=linX_2;inference=ab initio prediction:Prodigal:002006,similar to AA sequence:UniProtKB:D4Z260;locus_tag=FGKEIJAI_01499;product=2%2C5-dichloro-2%2C5-cyclohexadiene-1%2C4-diol dehydrogenase LinX
NZ_SACP01000001.1	Prodigal:002006	CDS	23253	23459	.	-	0	ID=FGKEIJAI_01500;inference=ab initio prediction:Prodigal:002006;locus_tag=FGKEIJAI_01500;product=hypothetical protein
NZ_SACP01000001.1	Prodigal:002006	CDS	23624	24229	.	-	0	ID=FGKEIJAI_01501;Name=yibF_1;db_xref=COG:COG0625;gene=yibF_1;inference=ab initio prediction:Prodigal:002006,similar to AA sequence:UniProtKB:P0ACA1;locus_tag=FGKEIJAI_01501;product=putative GST-like protein YibF
NZ_SACP01000001.1	Prodigal:002006	CDS	24528	26528	.	+	0	ID=FGKEIJAI_01502;inference=ab initio prediction:Prodigal:002006;locus_tag=FGKEIJAI_01502;product=hypothetical protein
NZ_SACP01000001.1	Prodigal:002006	CDS	26556	27749	.	-	0	ID=FGKEIJAI_01503;inference=ab initio prediction:Prodigal:002006;locus_tag=FGKEIJAI_01503;product=hypothetical protein
NZ_SACP01000001.1	Prodigal:002006	CDS	28051	28260	.	-	0	ID=FGKEIJAI_01504;inference=ab initio prediction:Prodigal:002006;locus_tag=FGKEIJAI_01504;product=hypothetical protein
NZ_SACP01000001.1	Prodigal:002006	CDS	28433	28861	.	-	0	ID=FGKEIJAI_01505;eC_number=2.7.13.3;Name=rcsC_15;gene=rcsC_15;inference=ab initio prediction:Prodigal:002006,protein motif:HAMAP:MF_00979;locus_tag=FGKEIJAI_01505;product=Sensor histidine kinase RcsC
NZ_SACP01000001.1	Prodigal:002006	CDS	28938	29837	.	-	0	ID=FGKEIJAI_01506;inference=ab initio prediction:Prodigal:002006;locus_tag=FGKEIJAI_01506;product=hypothetical protein
NZ_SACP01000001.1	Prodigal:002006	CDS	29917	30459	.	-	0	ID=FGKEIJAI_01507;eC_number=2.2.1.6;Name=ilvH;db_xref=COG:COG0440;gene=ilvH;inference=ab initio prediction:Prodigal:002006,similar to AA sequence:UniProtKB:P00894;locus_tag=FGKEIJAI_01507;product=Acetolactate synthase isozyme 3 small subunit
NZ_SACP01000001.1	Prodigal:002006	CDS	30456	30854	.	-	0	ID=FGKEIJAI_01508;inference=ab initio prediction:Prodigal:002006;locus_tag=FGKEIJAI_01508;product=hypothetical protein
NZ_SACP01000001.1	Prodigal:002006	CDS	31170	32948	.	-	0	ID=FGKEIJAI_01509;eC_number=2.2.1.6;Name=ilvI;db_xref=COG:COG0028;gene=ilvI;inference=ab initio prediction:Prodigal:002006,similar to AA sequence:UniProtKB:P00893;locus_tag=FGKEIJAI_01509;product=Acetolactate synthase isozyme 3 large subunit
NZ_SACP01000001.1	Prodigal:002006	CDS	33173	34324	.	-	0	ID=FGKEIJAI_01510;inference=ab initio prediction:Prodigal:002006;locus_tag=FGKEIJAI_01510;product=hypothetical protein
NZ_SACP01000001.1	Prodigal:002006	CDS	34530	36608	.	+	0	ID=FGKEIJAI_01511;inference=ab initio prediction:Prodigal:002006;locus_tag=FGKEIJAI_01511;product=hypothetical protein
NZ_SACP01000001.1	Prodigal:002006	CDS	36708	37328	.	+	0	ID=FGKEIJAI_01512;inference=ab initio prediction:Prodigal:002006;locus_tag=FGKEIJAI_01512;product=hypothetical protein
NZ_SACP01000001.1	Prodigal:002006	CDS	37624	38493	.	+	0	ID=FGKEIJAI_01513;eC_number=3.3.2.10;Name=ephA_1;gene=ephA_1;inference=ab initio prediction:Prodigal:002006,similar to AA sequence:UniProtKB:I6YGS0;locus_tag=FGKEIJAI_01513;product=Epoxide hydrolase A
NZ_SACP01000001.1	Prodigal:002006	CDS	38612	39184	.	+	0	ID=FGKEIJAI_01514;eC_number=2.-.-.-;Name=erfK;db_xref=COG:COG1376;gene=erfK;inference=ab initio prediction:Prodigal:002006,similar to AA sequence:UniProtKB:P39176;locus_tag=FGKEIJAI_01514;product=putative L%2CD-transpeptidase ErfK/SrfK
NZ_SACP01000001.1	Prodigal:002006	CDS	39598	40437	.	+	0	ID=FGKEIJAI_01515;inference=ab initio prediction:Prodigal:002006;locus_tag=FGKEIJAI_01515;product=hypothetical protein
NZ_SACP01000001.1	Prodigal:002006	CDS	40409	42400	.	-	0	ID=FGKEIJAI_01516;inference=ab initio prediction:Prodigal:002006;locus_tag=FGKEIJAI_01516;product=hypothetical protein
NZ_SACP01000001.1	Prodigal:002006	CDS	42397	43017	.	-	0	ID=FGKEIJAI_01517;inference=ab initio prediction:Prodigal:002006;locus_tag=FGKEIJAI_01517;product=hypothetical protein
NZ_SACP01000001.1	Prodigal:002006	CDS	43034	43540	.	-	0	ID=FGKEIJAI_01518;inference=ab initio prediction:Prodigal:002006;locus_tag=FGKEIJAI_01518;product=hypothetical protein
NZ_SACP01000001.1	Prodigal:002006	CDS	43766	44137	.	+	0	ID=FGKEIJAI_01519;inference=ab initio prediction:Prodigal:002006;locus_tag=FGKEIJAI_01519;product=hypothetical protein
NZ_SACP01000001.1	Prodigal:002006	CDS	44933	45424	.	-	0	ID=FGKEIJAI_01520;Name=ohrR_2;gene=ohrR_2;inference=ab initio prediction:Prodigal:002006,similar to AA sequence:UniProtKB:O34777;locus_tag=FGKEIJAI_01520;product=Organic hydroperoxide resistance transcriptional regulator
NZ_SACP01000001.1	Prodigal:002006	CDS	45592	46017	.	+	0	ID=FGKEIJAI_01521;Name=ohrB;db_xref=COG:COG1764;gene=ohrB;inference=ab initio prediction:Prodigal:002006,similar to AA sequence:UniProtKB:P80242;locus_tag=FGKEIJAI_01521;product=Organic hydroperoxide resistance protein OhrB
NZ_SACP01000001.1	Prodigal:002006	CDS	46183	46812	.	-	0	ID=FGKEIJAI_01522;eC_number=3.6.1.66;db_xref=COG:COG0127;inference=ab initio prediction:Prodigal:002006,similar to AA sequence:UniProtKB:P44598;locus_tag=FGKEIJAI_01522;product=dITP/XTP pyrophosphatase
NZ_SACP01000001.1	Prodigal:002006	CDS	46847	47560	.	-	0	ID=FGKEIJAI_01523;eC_number=2.7.7.56;Name=rph;db_xref=COG:COG0689;gene=rph;inference=ab initio prediction:Prodigal:002006,similar to AA sequence:UniProtKB:P50597;locus_tag=FGKEIJAI_01523;product=Ribonuclease PH
NZ_SACP01000001.1	Prodigal:002006	CDS	47665	48237	.	+	0	ID=FGKEIJAI_01524;inference=ab initio prediction:Prodigal:002006;locus_tag=FGKEIJAI_01524;product=hypothetical protein
NZ_SACP01000001.1	Prodigal:002006	CDS	48234	48968	.	+	0	ID=FGKEIJAI_01525;inference=ab initio prediction:Prodigal:002006;locus_tag=FGKEIJAI_01525;product=hypothetical protein
NZ_SACP01000001.1	Prodigal:002006	CDS	49013	49414	.	+	0	ID=FGKEIJAI_01526;Name=lrgA;gene=lrgA;inference=ab initio prediction:Prodigal:002006,protein motif:HAMAP:MF_01141;locus_tag=FGKEIJAI_01526;product=Antiholin-like protein LrgA
NZ_SACP01000001.1	Prodigal:002006	CDS	49411	50127	.	+	0	ID=FGKEIJAI_01527;Name=yohK;db_xref=COG:COG1346;gene=yohK;inference=ab initio prediction:Prodigal:002006,similar to AA sequence:UniProtKB:P0AD19;locus_tag=FGKEIJAI_01527;product=Inner membrane protein YohK
NZ_SACP01000001.1	Prodigal:002006	CDS	51115	52335	.	+	0	ID=FGKEIJAI_01528;inference=ab initio prediction:Prodigal:002006;locus_tag=FGKEIJAI_01528;product=hypothetical protein
NZ_SACP01000001.1	Prodigal:002006	CDS	52534	54324	.	-	0	ID=FGKEIJAI_01529;Name=bacA;db_xref=COG:COG4178;gene=bacA;inference=ab initio prediction:Prodigal:002006,similar to AA sequence:UniProtKB:P9WQI9;locus_tag=FGKEIJAI_01529;product=Vitamin B12 transport ATP-binding protein BacA
NZ_SACP01000001.1	Prodigal:002006	CDS	54538	55254	.	+	0	ID=FGKEIJAI_01530;inference=ab initio prediction:Prodigal:002006;locus_tag=FGKEIJAI_01530;product=hypothetical protein
NZ_SACP01000001.1	Prodigal:002006	CDS	55381	56127	.	+	0	ID=FGKEIJAI_01531;inference=ab initio prediction:Prodigal:002006;locus_tag=FGKEIJAI_01531;product=hypothetical protein
NZ_SACP01000001.1	Prodigal:002006	CDS	56205	56558	.	+	0	ID=FGKEIJAI_01532;inference=ab initio prediction:Prodigal:002006;locus_tag=FGKEIJAI_01532;product=hypothetical protein
NZ_SACP01000001.1	Prodigal:002006	CDS	56562	57887	.	-	0	ID=FGKEIJAI_01533;eC_number=2.4.2.59;Name=thi4_2;gene=thi4_2;inference=ab initio prediction:Prodigal:002006,protein motif:HAMAP:MF_00304;locus_tag=FGKEIJAI_01533;product=Thiamine thiazole synthase
NZ_SACP01000001.1	Prodigal:002006	CDS	58075	58866	.	+	0	ID=FGKEIJAI_01534;eC_number=1.1.1.100;Name=fabG_7;gene=fabG_7;inference=ab initio prediction:Prodigal:002006,similar to AA sequence:UniProtKB:P99093;locus_tag=FGKEIJAI_01534;product=3-oxoacyl-[acyl-carrier-protein] reductase FabG
NZ_SACP01000001.1	Prodigal:002006	CDS	58898	59332	.	+	0	ID=FGKEIJAI_01535;eC_number=3.1.2.-;db_xref=COG:COG1607;inference=ab initio prediction:Prodigal:002006,similar to AA sequence:UniProtKB:P44886;locus_tag=FGKEIJAI_01535;product=putative acyl-CoA thioester hydrolase
NZ_SACP01000001.1	Prodigal:002006	CDS	59337	59627	.	+	0	ID=FGKEIJAI_01536;inference=ab initio prediction:Prodigal:002006;locus_tag=FGKEIJAI_01536;product=hypothetical protein
NZ_SACP01000001.1	Prodigal:002006	CDS	59968	60255	.	-	0	ID=FGKEIJAI_01537;inference=ab initio prediction:Prodigal:002006;locus_tag=FGKEIJAI_01537;product=hypothetical protein
NZ_SACP01000001.1	Prodigal:002006	CDS	60252	61094	.	-	0	ID=FGKEIJAI_01538;Name=fdhD;db_xref=COG:COG1526;gene=fdhD;inference=ab initio prediction:Prodigal:002006,similar to AA sequence:UniProtKB:O87816;locus_tag=FGKEIJAI_01538;product=Sulfur carrier protein FdhD
NZ_SACP01000001.1	Prodigal:002006	CDS	61081	63939	.	-	0	ID=FGKEIJAI_01539;eC_number=1.17.1.9;inference=ab initio prediction:Prodigal:002006,similar to AA sequence:UniProtKB:Q99RW4;locus_tag=FGKEIJAI_01539;product=Putative formate dehydrogenase
NZ_SACP01000001.1	Prodigal:002006	CDS	63950	65509	.	-	0	ID=FGKEIJAI_01540;eC_number=7.-.-.-;Name=rsxC;gene=rsxC;inference=ab initio prediction:Prodigal:002006,protein motif:HAMAP:MF_00461;locus_tag=FGKEIJAI_01540;product=Ion-translocating oxidoreductase complex subunit C
NZ_SACP01000001.1	Prodigal:002006	CDS	65506	65979	.	-	0	ID=FGKEIJAI_01541;eC_number=1.12.1.3;Name=hndA;db_xref=COG:COG1905;gene=hndA;inference=ab initio prediction:Prodigal:002006,similar to AA sequence:UniProtKB:Q46505;locus_tag=FGKEIJAI_01541;product=NADP-reducing hydrogenase subunit HndA
NZ_SACP01000001.1	Prodigal:002006	CDS	66160	66621	.	-	0	ID=FGKEIJAI_01542;inference=ab initio prediction:Prodigal:002006;locus_tag=FGKEIJAI_01542;product=hypothetical protein
NZ_SACP01000001.1	Prodigal:002006	CDS	67113	68462	.	-	0	ID=FGKEIJAI_01543;inference=ab initio prediction:Prodigal:002006;locus_tag=FGKEIJAI_01543;product=hypothetical protein
NZ_SACP01000001.1	Prodigal:002006	CDS	68531	69658	.	-	0	ID=FGKEIJAI_01544;Name=htrA;gene=htrA;inference=ab initio prediction:Prodigal:002006,similar to AA sequence:UniProtKB:P73354;locus_tag=FGKEIJAI_01544;product=Putative serine protease HtrA
NZ_SACP01000001.1	Prodigal:002006	CDS	69790	71280	.	+	0	ID=FGKEIJAI_01545;inference=ab initio prediction:Prodigal:002006;locus_tag=FGKEIJAI_01545;product=hypothetical protein
NZ_SACP01000001.1	Prodigal:002006	CDS	71434	71754	.	+	0	ID=FGKEIJAI_01546;inference=ab initio prediction:Prodigal:002006;locus_tag=FGKEIJAI_01546;product=hypothetical protein
NZ_SACP01000001.1	Prodigal:002006	CDS	71849	74056	.	+	0	ID=FGKEIJAI_01547;eC_number=5.4.99.2;Name=mutB;db_xref=COG:COG1884;gene=mutB;inference=ab initio prediction:Prodigal:002006,similar to AA sequence:UniProtKB:P9WJK5;locus_tag=FGKEIJAI_01547;product=putative methylmalonyl-CoA mutase large subunit
NZ_SACP01000001.1	Prodigal:002006	CDS	74105	74980	.	-	0	ID=FGKEIJAI_01548;Name=ycf3;gene=ycf3;inference=ab initio prediction:Prodigal:002006,protein motif:HAMAP:MF_00439;locus_tag=FGKEIJAI_01548;product=Photosystem I assembly protein Ycf3
NZ_SACP01000001.1	Prodigal:002006	CDS	75258	76355	.	-	0	ID=FGKEIJAI_01549;eC_number=6.3.4.18;Name=purK;gene=purK;inference=ab initio prediction:Prodigal:002006,similar to AA sequence:UniProtKB:Q7A695;locus_tag=FGKEIJAI_01549;product=N5-carboxyaminoimidazole ribonucleotide synthase
NZ_SACP01000001.1	Prodigal:002006	CDS	76352	76849	.	-	0	ID=FGKEIJAI_01550;eC_number=5.4.99.18;Name=purE;db_xref=COG:COG0041;gene=purE;inference=ab initio prediction:Prodigal:002006,similar to AA sequence:UniProtKB:P0AG18;locus_tag=FGKEIJAI_01550;product=N5-carboxyaminoimidazole ribonucleotide mutase
NZ_SACP01000001.1	Prodigal:002006	CDS	77199	77417	.	-	0	ID=FGKEIJAI_01551;inference=ab initio prediction:Prodigal:002006;locus_tag=FGKEIJAI_01551;product=hypothetical protein
NZ_SACP01000001.1	Prodigal:002006	CDS	77590	78072	.	+	0	ID=FGKEIJAI_01552;inference=ab initio prediction:Prodigal:002006;locus_tag=FGKEIJAI_01552;product=hypothetical protein
NZ_SACP01000001.1	Prodigal:002006	CDS	78060	79466	.	+	0	ID=FGKEIJAI_01553;inference=ab initio prediction:Prodigal:002006;locus_tag=FGKEIJAI_01553;product=hypothetical protein
NZ_SACP01000001.1	Prodigal:002006	CDS	79463	80014	.	+	0	ID=FGKEIJAI_01554;inference=ab initio prediction:Prodigal:002006;locus_tag=FGKEIJAI_01554;product=hypothetical protein
NZ_SACP01000001.1	Prodigal:002006	CDS	80050	81726	.	+	0	ID=FGKEIJAI_01555;inference=ab initio prediction:Prodigal:002006;locus_tag=FGKEIJAI_01555;product=hypothetical protein
NZ_SACP01000001.1	Prodigal:002006	CDS	81734	84103	.	+	0	ID=FGKEIJAI_01556;eC_number=2.7.13.3;Name=rcsC_16;gene=rcsC_16;inference=ab initio prediction:Prodigal:002006,protein motif:HAMAP:MF_00979;locus_tag=FGKEIJAI_01556;product=Sensor histidine kinase RcsC
NZ_SACP01000001.1	Prodigal:002006	CDS	84100	85197	.	+	0	ID=FGKEIJAI_01557;eC_number=3.1.1.61;Name=cheB_4;db_xref=COG:COG2201;gene=cheB_4;inference=ab initio prediction:Prodigal:002006,similar to AA sequence:UniProtKB:P07330;locus_tag=FGKEIJAI_01557;product=Protein-glutamate methylesterase/protein-glutamine glutaminase
NZ_SACP01000001.1	Prodigal:002006	CDS	85194	86990	.	+	0	ID=FGKEIJAI_01558;eC_number=2.7.13.3;Name=rcsC_17;gene=rcsC_17;inference=ab initio prediction:Prodigal:002006,protein motif:HAMAP:MF_00979;locus_tag=FGKEIJAI_01558;product=Sensor histidine kinase RcsC
NZ_SACP01000001.1	Prodigal:002006	CDS	86990	88879	.	+	0	ID=FGKEIJAI_01559;eC_number=2.7.13.3;Name=rcsC_18;gene=rcsC_18;inference=ab initio prediction:Prodigal:002006,protein motif:HAMAP:MF_00979;locus_tag=FGKEIJAI_01559;product=Sensor histidine kinase RcsC
NZ_SACP01000001.1	Prodigal:002006	CDS	89092	89787	.	-	0	ID=FGKEIJAI_01560;Name=livF_6;db_xref=COG:COG0410;gene=livF_6;inference=ab initio prediction:Prodigal:002006,similar to AA sequence:UniProtKB:P22731;locus_tag=FGKEIJAI_01560;product=High-affinity branched-chain amino acid transport ATP-binding protein LivF
NZ_SACP01000001.1	Prodigal:002006	CDS	89809	90591	.	-	0	ID=FGKEIJAI_01561;eC_number=7.5.2.7;Name=rbsA;db_xref=COG:COG1129;gene=rbsA;inference=ab initio prediction:Prodigal:002006,similar to AA sequence:UniProtKB:P04983;locus_tag=FGKEIJAI_01561;product=Ribose import ATP-binding protein RbsA
NZ_SACP01000001.1	Prodigal:002006	CDS	90588	91745	.	-	0	ID=FGKEIJAI_01562;inference=ab initio prediction:Prodigal:002006;locus_tag=FGKEIJAI_01562;product=hypothetical protein
NZ_SACP01000001.1	Prodigal:002006	CDS	91742	93334	.	-	0	ID=FGKEIJAI_01563;inference=ab initio prediction:Prodigal:002006;locus_tag=FGKEIJAI_01563;product=hypothetical protein
NZ_SACP01000001.1	Prodigal:002006	CDS	93625	94908	.	-	0	ID=FGKEIJAI_01564;Name=amiC_1;gene=amiC_1;inference=ab initio prediction:Prodigal:002006,similar to AA sequence:UniProtKB:P27017;locus_tag=FGKEIJAI_01564;product=Aliphatic amidase expression-regulating protein
NZ_SACP01000001.1	Prodigal:002006	CDS	95158	96822	.	+	0	ID=FGKEIJAI_01565;eC_number=3.2.1.1;Name=treS;db_xref=COG:COG0366;gene=treS;inference=ab initio prediction:Prodigal:002006,similar to AA sequence:UniProtKB:A0R6E0;locus_tag=FGKEIJAI_01565;product=Trehalose synthase/amylase TreS
NZ_SACP01000001.1	Prodigal:002006	CDS	96803	97684	.	-	0	ID=FGKEIJAI_01566;eC_number=3.5.1.-;Name=rutD_2;gene=rutD_2;inference=ab initio prediction:Prodigal:002006,protein motif:HAMAP:MF_00832;locus_tag=FGKEIJAI_01566;product=Putative aminoacrylate hydrolase RutD
NZ_SACP01000001.1	Prodigal:002006	CDS	97803	99431	.	-	0	ID=FGKEIJAI_01567;eC_number=6.3.4.2;Name=pyrG;db_xref=COG:COG0504;gene=pyrG;inference=ab initio prediction:Prodigal:002006,similar to AA sequence:UniProtKB:P0A7E5;locus_tag=FGKEIJAI_01567;product=CTP synthase
NZ_SACP01000001.1	Prodigal:002006	CDS	99580	99999	.	-	0	ID=FGKEIJAI_01568;inference=ab initio prediction:Prodigal:002006;locus_tag=FGKEIJAI_01568;product=hypothetical protein
NZ_SACP01000001.1	Prodigal:002006	CDS	100568	101845	.	+	0	ID=FGKEIJAI_01569;inference=ab initio prediction:Prodigal:002006;locus_tag=FGKEIJAI_01569;product=hypothetical protein
NZ_SACP01000001.1	Prodigal:002006	CDS	101849	102964	.	+	0	ID=FGKEIJAI_01570;eC_number=3.4.-.-;Name=bepA_1;gene=bepA_1;inference=ab initio prediction:Prodigal:002006,protein motif:HAMAP:MF_00997;locus_tag=FGKEIJAI_01570;product=Beta-barrel assembly-enhancing protease
NZ_SACP01000001.1	Prodigal:002006	CDS	103402	104163	.	-	0	ID=FGKEIJAI_01571;eC_number=5.3.1.1;Name=tpiA;db_xref=COG:COG0149;gene=tpiA;inference=ab initio prediction:Prodigal:002006,similar to AA sequence:UniProtKB:Q8L1Z5;locus_tag=FGKEIJAI_01571;product=Triosephosphate isomerase
NZ_SACP01000001.1	Prodigal:002006	CDS	104327	106228	.	+	0	ID=FGKEIJAI_01572;eC_number=5.2.1.8;Name=surA;gene=surA;inference=ab initio prediction:Prodigal:002006,protein motif:HAMAP:MF_01183;locus_tag=FGKEIJAI_01572;product=Chaperone SurA
NZ_SACP01000001.1	Prodigal:002006	CDS	106238	107752	.	+	0	ID=FGKEIJAI_01573;eC_number=4.1.3.27;Name=trpE;db_xref=COG:COG0147;gene=trpE;inference=ab initio prediction:Prodigal:002006,similar to AA sequence:UniProtKB:P20580;locus_tag=FGKEIJAI_01573;product=Anthranilate synthase component 1
NZ_SACP01000001.1	Prodigal:002006	CDS	107915	109549	.	+	0	ID=FGKEIJAI_01574;eC_number=2.7.-.-;Name=ubiB_1;db_xref=COG:COG0661;gene=ubiB_1;inference=ab initio prediction:Prodigal:002006,similar to AA sequence:UniProtKB:P0A6A0;locus_tag=FGKEIJAI_01574;product=putative protein kinase UbiB
NZ_SACP01000001.1	Prodigal:002006	CDS	109632	109829	.	-	0	ID=FGKEIJAI_01575;inference=ab initio prediction:Prodigal:002006;locus_tag=FGKEIJAI_01575;product=hypothetical protein
NZ_SACP01000001.1	Prodigal:002006	CDS	110409	110927	.	+	0	ID=FGKEIJAI_01576;inference=ab initio prediction:Prodigal:002006;locus_tag=FGKEIJAI_01576;product=hypothetical protein
NZ_SACP01000001.1	Prodigal:002006	CDS	111179	111538	.	+	0	ID=FGKEIJAI_01577;inference=ab initio prediction:Prodigal:002006;locus_tag=FGKEIJAI_01577;product=hypothetical protein
NZ_SACP01000001.1	Prodigal:002006	CDS	111729	112163	.	-	0	ID=FGKEIJAI_01578;inference=ab initio prediction:Prodigal:002006;locus_tag=FGKEIJAI_01578;product=hypothetical protein
NZ_SACP01000001.1	Prodigal:002006	CDS	112217	112543	.	-	0	ID=FGKEIJAI_01579;inference=ab initio prediction:Prodigal:002006;locus_tag=FGKEIJAI_01579;product=hypothetical protein
NZ_SACP01000001.1	Prodigal:002006	CDS	112543	113343	.	-	0	ID=FGKEIJAI_01580;eC_number=2.4.1.-;Name=rgtE;db_xref=COG:COG0463;gene=rgtE;inference=ab initio prediction:Prodigal:002006,similar to AA sequence:UniProtKB:Q1MJ95;locus_tag=FGKEIJAI_01580;product=Dodecaprenyl-phosphate galacturonate synthase
NZ_SACP01000001.1	Prodigal:002006	CDS	113340	115052	.	-	0	ID=FGKEIJAI_01581;eC_number=2.4.2.43;Name=arnT;gene=arnT;inference=ab initio prediction:Prodigal:002006,protein motif:HAMAP:MF_01165;locus_tag=FGKEIJAI_01581;product=Undecaprenyl phosphate-alpha-4-amino-4-deoxy-L-arabinose arabinosyl transferase
NZ_SACP01000001.1	Prodigal:002006	CDS	115426	115842	.	-	0	ID=FGKEIJAI_01582;inference=ab initio prediction:Prodigal:002006;locus_tag=FGKEIJAI_01582;product=hypothetical protein
NZ_SACP01000001.1	Prodigal:002006	CDS	116017	117063	.	+	0	ID=FGKEIJAI_01583;eC_number=7.2.2.7;Name=fbpC;gene=fbpC;inference=ab initio prediction:Prodigal:002006,similar to AA sequence:UniProtKB:Q5FA19;locus_tag=FGKEIJAI_01583;product=Fe(3+) ions import ATP-binding protein FbpC
NZ_SACP01000001.1	Prodigal:002006	CDS	117195	118235	.	+	0	ID=FGKEIJAI_01584;Name=futA1;gene=futA1;inference=ab initio prediction:Prodigal:002006,similar to AA sequence:UniProtKB:P72827;locus_tag=FGKEIJAI_01584;product=Iron uptake protein A1
NZ_SACP01000001.1	Prodigal:002006	CDS	118255	119952	.	+	0	ID=FGKEIJAI_01585;inference=ab initio prediction:Prodigal:002006;locus_tag=FGKEIJAI_01585;product=hypothetical protein
NZ_SACP01000001.1	Prodigal:002006	CDS	119927	120985	.	-	0	ID=FGKEIJAI_01586;eC_number=1.14.14.3;Name=luxA;gene=luxA;inference=ab initio prediction:Prodigal:002006,similar to AA sequence:UniProtKB:P29238;locus_tag=FGKEIJAI_01586;product=Alkanal monooxygenase alpha chain
NZ_SACP01000001.1	Prodigal:002006	CDS	121061	122284	.	-	0	ID=FGKEIJAI_01587;inference=ab initio prediction:Prodigal:002006,similar to AA sequence:UniProtKB:A0LNN5;locus_tag=FGKEIJAI_01587;product=L-lactate transporter
NZ_SACP01000001.1	Prodigal:002006	CDS	122429	123439	.	-	0	ID=FGKEIJAI_01588;eC_number=6.1.1.2;Name=trpS2;db_xref=COG:COG0180;gene=trpS2;inference=ab initio prediction:Prodigal:002006,similar to AA sequence:UniProtKB:Q9RVD6;locus_tag=FGKEIJAI_01588;product=Tryptophan--tRNA ligase 2
NZ_SACP01000001.1	Prodigal:002006	CDS	123829	124557	.	+	0	ID=FGKEIJAI_01589;inference=ab initio prediction:Prodigal:002006;locus_tag=FGKEIJAI_01589;product=hypothetical protein
NZ_SACP01000001.1	Prodigal:002006	CDS	124615	125280	.	-	0	ID=FGKEIJAI_01590;eC_number=2.8.3.5;Name=scoB;db_xref=COG:COG2057;gene=scoB;inference=ab initio prediction:Prodigal:002006,similar to AA sequence:UniProtKB:P42316;locus_tag=FGKEIJAI_01590;product=putative succinyl-CoA:3-ketoacid coenzyme A transferase subunit B
NZ_SACP01000001.1	Prodigal:002006	CDS	125299	126054	.	-	0	ID=FGKEIJAI_01591;eC_number=2.8.3.5;Name=scoA;db_xref=COG:COG1788;gene=scoA;inference=ab initio prediction:Prodigal:002006,similar to AA sequence:UniProtKB:P42315;locus_tag=FGKEIJAI_01591;product=putative succinyl-CoA:3-ketoacid coenzyme A transferase subunit A
NZ_SACP01000001.1	Prodigal:002006	CDS	126375	128126	.	+	0	ID=FGKEIJAI_01592;inference=ab initio prediction:Prodigal:002006;locus_tag=FGKEIJAI_01592;product=hypothetical protein
NZ_SACP01000001.1	Prodigal:002006	CDS	128114	128872	.	-	0	ID=FGKEIJAI_01593;eC_number=2.3.1.286;Name=cobB_2;db_xref=COG:COG0846;gene=cobB_2;inference=ab initio prediction:Prodigal:002006,similar to AA sequence:UniProtKB:P75960;locus_tag=FGKEIJAI_01593;product=NAD-dependent protein deacylase
NZ_SACP01000001.1	Prodigal:002006	CDS	129049	129654	.	+	0	ID=FGKEIJAI_01594;inference=ab initio prediction:Prodigal:002006;locus_tag=FGKEIJAI_01594;product=hypothetical protein
NZ_SACP01000001.1	Prodigal:002006	CDS	129705	130586	.	+	0	ID=FGKEIJAI_01595;eC_number=3.1.3.18;Name=gph_1;gene=gph_1;inference=ab initio prediction:Prodigal:002006,protein motif:HAMAP:MF_00495;locus_tag=FGKEIJAI_01595;product=Phosphoglycolate phosphatase
NZ_SACP01000001.1	Prodigal:002006	CDS	130793	131998	.	-	0	ID=FGKEIJAI_01596;Name=ydhP_2;db_xref=COG:COG2814;gene=ydhP_2;inference=ab initio prediction:Prodigal:002006,similar to AA sequence:UniProtKB:P77389;locus_tag=FGKEIJAI_01596;product=Inner membrane transport protein YdhP
NZ_SACP01000001.1	Prodigal:002006	CDS	132110	133021	.	+	0	ID=FGKEIJAI_01597;Name=dmlR_3;gene=dmlR_3;inference=ab initio prediction:Prodigal:002006,similar to AA sequence:UniProtKB:P76250;locus_tag=FGKEIJAI_01597;product=HTH-type transcriptional regulator DmlR
NZ_SACP01000001.1	Prodigal:002006	CDS	133206	133754	.	+	0	ID=FGKEIJAI_01598;inference=ab initio prediction:Prodigal:002006;locus_tag=FGKEIJAI_01598;product=hypothetical protein
NZ_SACP01000001.1	Prodigal:002006	CDS	133859	135001	.	+	0	ID=FGKEIJAI_01599;eC_number=1.5.3.1;Name=soxA_1;gene=soxA_1;inference=ab initio prediction:Prodigal:002006,similar to AA sequence:UniProtKB:P23342;locus_tag=FGKEIJAI_01599;product=Monomeric sarcosine oxidase
NZ_SACP01000001.1	Prodigal:002006	CDS	135017	136024	.	-	0	ID=FGKEIJAI_01600;inference=ab initio prediction:Prodigal:002006;locus_tag=FGKEIJAI_01600;product=hypothetical protein
NZ_SACP01000001.1	Prodigal:002006	CDS	136021	136887	.	-	0	ID=FGKEIJAI_01601;inference=ab initio prediction:Prodigal:002006;locus_tag=FGKEIJAI_01601;product=hypothetical protein
NZ_SACP01000001.1	Prodigal:002006	CDS	137017	137226	.	+	0	ID=FGKEIJAI_01602;inference=ab initio prediction:Prodigal:002006;locus_tag=FGKEIJAI_01602;product=hypothetical protein
NZ_SACP01000001.1	Prodigal:002006	CDS	137223	137390	.	+	0	ID=FGKEIJAI_01603;inference=ab initio prediction:Prodigal:002006;locus_tag=FGKEIJAI_01603;product=hypothetical protein
NZ_SACP01000001.1	Prodigal:002006	CDS	137471	138220	.	+	0	ID=FGKEIJAI_01604;inference=ab initio prediction:Prodigal:002006;locus_tag=FGKEIJAI_01604;product=hypothetical protein
NZ_SACP01000001.1	Prodigal:002006	CDS	138291	139673	.	-	0	ID=FGKEIJAI_01605;eC_number=3.5.1.-;Name=scmP;db_xref=COG:COG1473;gene=scmP;inference=ab initio prediction:Prodigal:002006,similar to AA sequence:UniProtKB:P54955;locus_tag=FGKEIJAI_01605;product=N-acetylcysteine deacetylase
NZ_SACP01000001.1	Prodigal:002006	CDS	139747	140154	.	-	0	ID=FGKEIJAI_01606;inference=ab initio prediction:Prodigal:002006;locus_tag=FGKEIJAI_01606;product=hypothetical protein
NZ_SACP01000001.1	Prodigal:002006	CDS	140357	141574	.	+	0	ID=FGKEIJAI_01607;eC_number=5.4.1.3;Name=mct;db_xref=COG:COG1804;gene=mct;inference=ab initio prediction:Prodigal:002006,similar to AA sequence:UniProtKB:A9WC36;locus_tag=FGKEIJAI_01607;product=2-methylfumaryl-CoA isomerase
NZ_SACP01000001.1	Prodigal:002006	CDS	141648	142487	.	-	0	ID=FGKEIJAI_01608;Name=rhaS_3;gene=rhaS_3;inference=ab initio prediction:Prodigal:002006,protein motif:HAMAP:MF_01534;locus_tag=FGKEIJAI_01608;product=HTH-type transcriptional activator RhaS
NZ_SACP01000001.1	Prodigal:002006	CDS	142695	144125	.	+	0	ID=FGKEIJAI_01609;eC_number=2.7.1.40;Name=ttuE_2;gene=ttuE_2;inference=ab initio prediction:Prodigal:002006,similar to AA sequence:UniProtKB:P70789;locus_tag=FGKEIJAI_01609;product=Pyruvate kinase
NZ_SACP01000001.1	Prodigal:002006	CDS	144178	144543	.	+	0	ID=FGKEIJAI_01610;inference=ab initio prediction:Prodigal:002006;locus_tag=FGKEIJAI_01610;product=hypothetical protein
NZ_SACP01000001.1	Prodigal:002006	CDS	144610	145971	.	+	0	ID=FGKEIJAI_01611;inference=ab initio prediction:Prodigal:002006;locus_tag=FGKEIJAI_01611;product=hypothetical protein
NZ_SACP01000001.1	Prodigal:002006	CDS	146059	146244	.	-	0	ID=FGKEIJAI_01612;Name=inlB;gene=inlB;inference=ab initio prediction:Prodigal:002006,similar to AA sequence:UniProtKB:P0DQD2;locus_tag=FGKEIJAI_01612;product=Internalin B
NZ_SACP01000001.1	Prodigal:002006	CDS	146343	146669	.	+	0	ID=FGKEIJAI_01613;inference=ab initio prediction:Prodigal:002006,similar to AA sequence:ISfinder:ISMex33;locus_tag=FGKEIJAI_01613;product=IS3 family transposase ISMex33
NZ_SACP01000001.1	Prodigal:002006	CDS	146666	147571	.	+	0	ID=FGKEIJAI_01614;inference=ab initio prediction:Prodigal:002006,similar to AA sequence:ISfinder:ISMex33;locus_tag=FGKEIJAI_01614;product=IS3 family transposase ISMex33
NZ_SACP01000001.1	Prodigal:002006	CDS	147608	149929	.	-	0	ID=FGKEIJAI_01615;inference=ab initio prediction:Prodigal:002006;locus_tag=FGKEIJAI_01615;product=hypothetical protein
NZ_SACP01000001.1	Prodigal:002006	CDS	149980	150177	.	+	0	ID=FGKEIJAI_01616;inference=ab initio prediction:Prodigal:002006;locus_tag=FGKEIJAI_01616;product=hypothetical protein
NZ_SACP01000001.1	Prodigal:002006	CDS	150356	150874	.	+	0	ID=FGKEIJAI_01617;inference=ab initio prediction:Prodigal:002006;locus_tag=FGKEIJAI_01617;product=hypothetical protein
NZ_SACP01000001.1	Prodigal:002006	CDS	150874	151572	.	+	0	ID=FGKEIJAI_01618;inference=ab initio prediction:Prodigal:002006;locus_tag=FGKEIJAI_01618;product=hypothetical protein
NZ_SACP01000001.1	Prodigal:002006	CDS	151582	152199	.	+	0	ID=FGKEIJAI_01619;inference=ab initio prediction:Prodigal:002006;locus_tag=FGKEIJAI_01619;product=hypothetical protein
NZ_SACP01000001.1	Prodigal:002006	CDS	152196	153668	.	+	0	ID=FGKEIJAI_01620;inference=ab initio prediction:Prodigal:002006;locus_tag=FGKEIJAI_01620;product=hypothetical protein
NZ_SACP01000001.1	Prodigal:002006	CDS	153673	154269	.	+	0	ID=FGKEIJAI_01621;inference=ab initio prediction:Prodigal:002006;locus_tag=FGKEIJAI_01621;product=hypothetical protein
NZ_SACP01000001.1	Prodigal:002006	CDS	154373	154912	.	+	0	ID=FGKEIJAI_01622;inference=ab initio prediction:Prodigal:002006;locus_tag=FGKEIJAI_01622;product=hypothetical protein
NZ_SACP01000001.1	Prodigal:002006	CDS	154909	155853	.	+	0	ID=FGKEIJAI_01623;eC_number=4.2.99.-;Name=vgb;gene=vgb;inference=ab initio prediction:Prodigal:002006,protein motif:HAMAP:MF_01282;locus_tag=FGKEIJAI_01623;product=Virginiamycin B lyase
NZ_SACP01000001.1	Prodigal:002006	CDS	155927	156898	.	+	0	ID=FGKEIJAI_01624;inference=ab initio prediction:Prodigal:002006;locus_tag=FGKEIJAI_01624;product=hypothetical protein
NZ_SACP01000001.1	Prodigal:002006	CDS	157246	158172	.	+	0	ID=FGKEIJAI_01625;Name=inlA;db_xref=COG:COG4886;gene=inlA;inference=ab initio prediction:Prodigal:002006,similar to AA sequence:UniProtKB:P0DJM0;locus_tag=FGKEIJAI_01625;product=Internalin A
NZ_SACP01000001.1	Prodigal:002006	CDS	158233	158370	.	-	0	ID=FGKEIJAI_01626;inference=ab initio prediction:Prodigal:002006;locus_tag=FGKEIJAI_01626;product=hypothetical protein
NZ_SACP01000001.1	Prodigal:002006	CDS	158498	158644	.	-	0	ID=FGKEIJAI_01627;inference=ab initio prediction:Prodigal:002006;locus_tag=FGKEIJAI_01627;product=hypothetical protein
NZ_SACP01000001.1	Prodigal:002006	CDS	158937	160385	.	+	0	ID=FGKEIJAI_01628;eC_number=3.5.1.13;Name=aam_3;db_xref=COG:COG0154;gene=aam_3;inference=ab initio prediction:Prodigal:002006,similar to AA sequence:UniProtKB:K9NBS6;locus_tag=FGKEIJAI_01628;product=Acylamidase
NZ_SACP01000001.1	Prodigal:002006	CDS	160488	161756	.	+	0	ID=FGKEIJAI_01629;inference=ab initio prediction:Prodigal:002006;locus_tag=FGKEIJAI_01629;product=hypothetical protein
NZ_SACP01000001.1	Prodigal:002006	CDS	161815	162135	.	+	0	ID=FGKEIJAI_01630;inference=ab initio prediction:Prodigal:002006;locus_tag=FGKEIJAI_01630;product=hypothetical protein
NZ_SACP01000001.1	Prodigal:002006	CDS	162164	164422	.	-	0	ID=FGKEIJAI_01631;Name=fhuA_2;db_xref=COG:COG1629;gene=fhuA_2;inference=ab initio prediction:Prodigal:002006,similar to AA sequence:UniProtKB:P06971;locus_tag=FGKEIJAI_01631;product=Ferrichrome outer membrane transporter/phage receptor
NZ_SACP01000001.1	Prodigal:002006	CDS	164818	165357	.	-	0	ID=FGKEIJAI_01632;inference=ab initio prediction:Prodigal:002006;locus_tag=FGKEIJAI_01632;product=hypothetical protein
NZ_SACP01000001.1	Prodigal:002006	CDS	165354	166214	.	-	0	ID=FGKEIJAI_01633;inference=ab initio prediction:Prodigal:002006;locus_tag=FGKEIJAI_01633;product=hypothetical protein
NZ_SACP01000001.1	Prodigal:002006	CDS	166214	166849	.	-	0	ID=FGKEIJAI_01634;inference=ab initio prediction:Prodigal:002006;locus_tag=FGKEIJAI_01634;product=hypothetical protein
NZ_SACP01000001.1	Prodigal:002006	CDS	166970	168772	.	-	0	ID=FGKEIJAI_01635;eC_number=1.1.2.7;Name=moxF_1;db_xref=COG:COG4993;gene=moxF_1;inference=ab initio prediction:Prodigal:002006,similar to AA sequence:UniProtKB:P12293;locus_tag=FGKEIJAI_01635;product=Methanol dehydrogenase [cytochrome c] subunit 1
NZ_SACP01000001.1	Prodigal:002006	CDS	169169	170089	.	-	0	ID=FGKEIJAI_01636;inference=ab initio prediction:Prodigal:002006;locus_tag=FGKEIJAI_01636;product=hypothetical protein
NZ_SACP01000001.1	Prodigal:002006	CDS	170108	170875	.	-	0	ID=FGKEIJAI_01637;eC_number=3.6.3.-;Name=ssuB_2;db_xref=COG:COG1116;gene=ssuB_2;inference=ab initio prediction:Prodigal:002006,similar to AA sequence:UniProtKB:P97027;locus_tag=FGKEIJAI_01637;product=Aliphatic sulfonates import ATP-binding protein SsuB
NZ_SACP01000001.1	Prodigal:002006	CDS	170856	171593	.	-	0	ID=FGKEIJAI_01638;Name=ssuC_3;db_xref=COG:COG0600;gene=ssuC_3;inference=ab initio prediction:Prodigal:002006,similar to AA sequence:UniProtKB:P40401;locus_tag=FGKEIJAI_01638;product=Putative aliphatic sulfonates transport permease protein SsuC
NZ_SACP01000001.1	Prodigal:002006	CDS	171863	172852	.	-	0	ID=FGKEIJAI_01639;inference=ab initio prediction:Prodigal:002006;locus_tag=FGKEIJAI_01639;product=hypothetical protein
NZ_SACP01000001.1	Prodigal:002006	CDS	173008	173385	.	+	0	ID=FGKEIJAI_01640;eC_number=4.2.1.96;inference=ab initio prediction:Prodigal:002006,protein motif:HAMAP:MF_00434;locus_tag=FGKEIJAI_01640;product=Putative pterin-4-alpha-carbinolamine dehydratase
NZ_SACP01000001.1	Prodigal:002006	CDS	173434	174723	.	-	0	ID=FGKEIJAI_01641;eC_number=1.4.99.-;Name=dadA_1;gene=dadA_1;inference=ab initio prediction:Prodigal:002006,protein motif:HAMAP:MF_01202;locus_tag=FGKEIJAI_01641;product=D-amino acid dehydrogenase
NZ_SACP01000001.1	Prodigal:002006	CDS	174806	175027	.	-	0	ID=FGKEIJAI_01642;inference=ab initio prediction:Prodigal:002006;locus_tag=FGKEIJAI_01642;product=hypothetical protein
NZ_SACP01000001.1	Prodigal:002006	CDS	175102	175950	.	-	0	ID=FGKEIJAI_01643;inference=ab initio prediction:Prodigal:002006;locus_tag=FGKEIJAI_01643;product=hypothetical protein
NZ_SACP01000001.1	Prodigal:002006	CDS	175950	176543	.	-	0	ID=FGKEIJAI_01644;inference=ab initio prediction:Prodigal:002006;locus_tag=FGKEIJAI_01644;product=hypothetical protein
NZ_SACP01000001.1	Prodigal:002006	CDS	176571	177413	.	-	0	ID=FGKEIJAI_01645;inference=ab initio prediction:Prodigal:002006;locus_tag=FGKEIJAI_01645;product=hypothetical protein
NZ_SACP01000001.1	Prodigal:002006	CDS	177385	178344	.	-	0	ID=FGKEIJAI_01646;inference=ab initio prediction:Prodigal:002006;locus_tag=FGKEIJAI_01646;product=hypothetical protein
NZ_SACP01000001.1	Prodigal:002006	CDS	178797	179264	.	+	0	ID=FGKEIJAI_01647;eC_number=4.2.1.119;Name=phaJ;db_xref=COG:COG2030;gene=phaJ;inference=ab initio prediction:Prodigal:002006,similar to AA sequence:UniProtKB:Q2RQ36;locus_tag=FGKEIJAI_01647;product=(R)-specific enoyl-CoA hydratase
NZ_SACP01000001.1	Prodigal:002006	CDS	179275	180087	.	+	0	ID=FGKEIJAI_01648;eC_number=2.1.1.185;Name=rlmB;gene=rlmB;inference=ab initio prediction:Prodigal:002006,protein motif:HAMAP:MF_01887;locus_tag=FGKEIJAI_01648;product=23S rRNA (guanosine-2'-O-)-methyltransferase RlmB
NZ_SACP01000001.1	Prodigal:002006	CDS	180237	181796	.	+	0	ID=FGKEIJAI_01649;eC_number=1.3.8.2;Name=crtN;gene=crtN;inference=ab initio prediction:Prodigal:002006,similar to AA sequence:UniProtKB:Q4VKV1;locus_tag=FGKEIJAI_01649;product=4%2C4'-diapophytoene desaturase (4%2C4'-diapolycopene-forming)
NZ_SACP01000001.1	Prodigal:002006	CDS	181793	182221	.	+	0	ID=FGKEIJAI_01650;inference=ab initio prediction:Prodigal:002006;locus_tag=FGKEIJAI_01650;product=hypothetical protein
NZ_SACP01000001.1	Prodigal:002006	CDS	182301	183344	.	+	0	ID=FGKEIJAI_01651;eC_number=7.6.2.8;Name=btuD_6;gene=btuD_6;inference=ab initio prediction:Prodigal:002006,protein motif:HAMAP:MF_01005;locus_tag=FGKEIJAI_01651;product=Vitamin B12 import ATP-binding protein BtuD
NZ_SACP01000001.1	Prodigal:002006	CDS	183341	184549	.	+	0	ID=FGKEIJAI_01652;Name=lnrM;db_xref=COG:COG0842;gene=lnrM;inference=ab initio prediction:Prodigal:002006,similar to AA sequence:UniProtKB:P94441;locus_tag=FGKEIJAI_01652;product=Linearmycin resistance permease protein LnrM
NZ_SACP01000001.1	Prodigal:002006	CDS	184630	185841	.	+	0	ID=FGKEIJAI_01653;inference=ab initio prediction:Prodigal:002006;locus_tag=FGKEIJAI_01653;product=hypothetical protein
NZ_SACP01000001.1	Prodigal:002006	CDS	186581	188113	.	+	0	ID=FGKEIJAI_01654;eC_number=1.14.99.44;Name=crtNb;gene=crtNb;inference=ab initio prediction:Prodigal:002006,similar to AA sequence:UniProtKB:Q4VKU9;locus_tag=FGKEIJAI_01654;product=4%2C4'-diapolycopene oxygenase
NZ_SACP01000001.1	Prodigal:002006	CDS	188110	188904	.	+	0	ID=FGKEIJAI_01655;inference=ab initio prediction:Prodigal:002006;locus_tag=FGKEIJAI_01655;product=hypothetical protein
NZ_SACP01000001.1	Prodigal:002006	CDS	188901	190019	.	+	0	ID=FGKEIJAI_01656;eC_number=2.4.1.-;Name=crtQ;gene=crtQ;inference=ab initio prediction:Prodigal:002006,similar to AA sequence:UniProtKB:Q7A3E0;locus_tag=FGKEIJAI_01656;product=4%2C4'-diaponeurosporenoate glycosyltransferase
NZ_SACP01000001.1	Prodigal:002006	CDS	190111	190407	.	+	0	ID=FGKEIJAI_01657;inference=ab initio prediction:Prodigal:002006;locus_tag=FGKEIJAI_01657;product=hypothetical protein
NZ_SACP01000001.1	Prodigal:002006	CDS	190527	191858	.	-	0	ID=FGKEIJAI_01658;eC_number=1.1.1.136;Name=wbpA;db_xref=COG:COG0677;gene=wbpA;inference=ab initio prediction:Prodigal:002006,similar to AA sequence:UniProtKB:G3XD94;locus_tag=FGKEIJAI_01658;product=UDP-N-acetyl-D-glucosamine 6-dehydrogenase
NZ_SACP01000001.1	Prodigal:002006	CDS	191928	193706	.	-	0	ID=FGKEIJAI_01659;Name=tolB_2;gene=tolB_2;inference=ab initio prediction:Prodigal:002006,protein motif:HAMAP:MF_00671;locus_tag=FGKEIJAI_01659;product=Tol-Pal system protein TolB
NZ_SACP01000001.1	Prodigal:002006	CDS	193955	195022	.	-	0	ID=FGKEIJAI_01660;inference=ab initio prediction:Prodigal:002006;locus_tag=FGKEIJAI_01660;product=hypothetical protein
NZ_SACP01000001.1	Prodigal:002006	CDS	195167	197032	.	+	0	ID=FGKEIJAI_01661;Name=yheS_1;db_xref=COG:COG0488;gene=yheS_1;inference=ab initio prediction:Prodigal:002006,similar to AA sequence:UniProtKB:P63389;locus_tag=FGKEIJAI_01661;product=putative ABC transporter ATP-binding protein YheS
NZ_SACP01000001.1	Prodigal:002006	CDS	197231	199447	.	+	0	ID=FGKEIJAI_01662;Name=fhuA_3;db_xref=COG:COG1629;gene=fhuA_3;inference=ab initio prediction:Prodigal:002006,similar to AA sequence:UniProtKB:P06971;locus_tag=FGKEIJAI_01662;product=Ferrichrome outer membrane transporter/phage receptor
NZ_SACP01000001.1	Prodigal:002006	CDS	199527	200363	.	+	0	ID=FGKEIJAI_01663;eC_number=3.-.-.-;Name=yflN;db_xref=COG:COG0491;gene=yflN;inference=ab initio prediction:Prodigal:002006,similar to AA sequence:UniProtKB:O34409;locus_tag=FGKEIJAI_01663;product=putative metallo-hydrolase YflN
NZ_SACP01000001.1	Prodigal:002006	CDS	200421	200585	.	+	0	ID=FGKEIJAI_01664;inference=ab initio prediction:Prodigal:002006;locus_tag=FGKEIJAI_01664;product=hypothetical protein
NZ_SACP01000001.1	Prodigal:002006	CDS	200622	202481	.	-	0	ID=FGKEIJAI_01665;Name=mutL;gene=mutL;inference=ab initio prediction:Prodigal:002006,similar to AA sequence:UniProtKB:Q5F8M6;locus_tag=FGKEIJAI_01665;product=DNA mismatch repair protein MutL
NZ_SACP01000001.1	Prodigal:002006	CDS	202795	203244	.	+	0	ID=FGKEIJAI_01666;inference=ab initio prediction:Prodigal:002006;locus_tag=FGKEIJAI_01666;product=hypothetical protein
NZ_SACP01000001.1	Prodigal:002006	CDS	203254	204000	.	-	0	ID=FGKEIJAI_01667;inference=ab initio prediction:Prodigal:002006;locus_tag=FGKEIJAI_01667;product=hypothetical protein
NZ_SACP01000001.1	Prodigal:002006	CDS	204014	204400	.	-	0	ID=FGKEIJAI_01668;Name=cyoD;db_xref=COG:COG3125;gene=cyoD;inference=ab initio prediction:Prodigal:002006,similar to AA sequence:UniProtKB:P0ABJ6;locus_tag=FGKEIJAI_01668;product=Cytochrome bo(3) ubiquinol oxidase subunit 4
NZ_SACP01000001.1	Prodigal:002006	CDS	204397	205020	.	-	0	ID=FGKEIJAI_01669;Name=cyoC;db_xref=COG:COG1845;gene=cyoC;inference=ab initio prediction:Prodigal:002006,similar to AA sequence:UniProtKB:P0ABJ3;locus_tag=FGKEIJAI_01669;product=Cytochrome bo(3) ubiquinol oxidase subunit 3
NZ_SACP01000001.1	Prodigal:002006	CDS	205026	207026	.	-	0	ID=FGKEIJAI_01670;eC_number=7.1.1.3;Name=cyoB_1;db_xref=COG:COG0843;gene=cyoB_1;inference=ab initio prediction:Prodigal:002006,similar to AA sequence:UniProtKB:P0ABI8;locus_tag=FGKEIJAI_01670;product=Cytochrome bo(3) ubiquinol oxidase subunit 1
NZ_SACP01000001.1	Prodigal:002006	CDS	207068	208264	.	-	0	ID=FGKEIJAI_01671;Name=cyoA_1;db_xref=COG:COG1622;gene=cyoA_1;inference=ab initio prediction:Prodigal:002006,similar to AA sequence:UniProtKB:P0ABJ1;locus_tag=FGKEIJAI_01671;product=Cytochrome bo(3) ubiquinol oxidase subunit 2
NZ_SACP01000001.1	Prodigal:002006	CDS	208395	209732	.	-	0	ID=FGKEIJAI_01672;Name=yhjE_1;gene=yhjE_1;inference=ab initio prediction:Prodigal:002006,similar to AA sequence:UniProtKB:P37643;locus_tag=FGKEIJAI_01672;product=Inner membrane metabolite transport protein YhjE
NZ_SACP01000001.1	Prodigal:002006	CDS	210061	210591	.	+	0	ID=FGKEIJAI_01673;eC_number=2.3.1.183;Name=bar;gene=bar;inference=ab initio prediction:Prodigal:002006,similar to AA sequence:UniProtKB:P16426;locus_tag=FGKEIJAI_01673;product=Phosphinothricin N-acetyltransferase
NZ_SACP01000001.1	Prodigal:002006	CDS	210690	212303	.	+	0	ID=FGKEIJAI_01674;inference=ab initio prediction:Prodigal:002006;locus_tag=FGKEIJAI_01674;product=hypothetical protein
NZ_SACP01000001.1	Prodigal:002006	CDS	212378	213799	.	+	0	ID=FGKEIJAI_01675;inference=ab initio prediction:Prodigal:002006;locus_tag=FGKEIJAI_01675;product=hypothetical protein
NZ_SACP01000001.1	Prodigal:002006	CDS	214469	214768	.	+	0	ID=FGKEIJAI_01676;inference=ab initio prediction:Prodigal:002006;locus_tag=FGKEIJAI_01676;product=hypothetical protein
NZ_SACP01000001.1	Prodigal:002006	CDS	214765	215133	.	+	0	ID=FGKEIJAI_01677;inference=ab initio prediction:Prodigal:002006;locus_tag=FGKEIJAI_01677;product=hypothetical protein
NZ_SACP01000001.1	Prodigal:002006	CDS	215163	215804	.	-	0	ID=FGKEIJAI_01678;eC_number=2.7.4.25;Name=cmk;db_xref=COG:COG0283;gene=cmk;inference=ab initio prediction:Prodigal:002006,similar to AA sequence:UniProtKB:P9WPA9;locus_tag=FGKEIJAI_01678;product=Cytidylate kinase
NZ_SACP01000001.1	Prodigal:002006	CDS	215827	217176	.	-	0	ID=FGKEIJAI_01679;eC_number=2.5.1.19;Name=aroA;gene=aroA;inference=ab initio prediction:Prodigal:002006,similar to AA sequence:UniProtKB:P0A2Y4;locus_tag=FGKEIJAI_01679;product=3-phosphoshikimate 1-carboxyvinyltransferase
NZ_SACP01000001.1	Prodigal:002006	CDS	217381	217770	.	+	0	ID=FGKEIJAI_01680;inference=ab initio prediction:Prodigal:002006;locus_tag=FGKEIJAI_01680;product=hypothetical protein
NZ_SACP01000001.1	Aragorn:001002	tRNA	217967	218042	.	+	.	ID=FGKEIJAI_01681;inference=COORDINATES:profile:Aragorn:001002;locus_tag=FGKEIJAI_01681;product=tRNA-Ala(ggc)
NZ_SACP01000001.1	Aragorn:001002	tRNA	218131	218206	.	+	.	ID=FGKEIJAI_01682;inference=COORDINATES:profile:Aragorn:001002;locus_tag=FGKEIJAI_01682;product=tRNA-Ala(ggc)
NZ_SACP01000001.1	Prodigal:002006	CDS	218317	221481	.	-	0	ID=FGKEIJAI_01683;Name=mdtB_2;gene=mdtB_2;inference=ab initio prediction:Prodigal:002006,similar to AA sequence:UniProtKB:B6HYS0;locus_tag=FGKEIJAI_01683;product=Multidrug resistance protein MdtB
NZ_SACP01000001.1	Prodigal:002006	CDS	221484	222656	.	-	0	ID=FGKEIJAI_01684;Name=mdtA_5;gene=mdtA_5;inference=ab initio prediction:Prodigal:002006,similar to AA sequence:UniProtKB:P76397;locus_tag=FGKEIJAI_01684;product=Multidrug resistance protein MdtA
NZ_SACP01000001.1	Prodigal:002006	CDS	222880	223305	.	+	0	ID=FGKEIJAI_01685;inference=ab initio prediction:Prodigal:002006;locus_tag=FGKEIJAI_01685;product=hypothetical protein
NZ_SACP01000001.1	Prodigal:002006	CDS	223333	224301	.	-	0	ID=FGKEIJAI_01686;eC_number=4.1.3.24;Name=mcl1;db_xref=COG:COG2301;gene=mcl1;inference=ab initio prediction:Prodigal:002006,similar to AA sequence:UniProtKB:Q3J5L6;locus_tag=FGKEIJAI_01686;product=L-malyl-CoA/beta-methylmalyl-CoA lyase
NZ_SACP01000001.1	Prodigal:002006	CDS	224701	227439	.	-	0	ID=FGKEIJAI_01687;eC_number=4.1.1.31;Name=ppc_1;db_xref=COG:COG2352;gene=ppc_1;inference=ab initio prediction:Prodigal:002006,similar to AA sequence:UniProtKB:Q59757;locus_tag=FGKEIJAI_01687;product=Phosphoenolpyruvate carboxylase
NZ_SACP01000001.1	Prodigal:002006	CDS	227818	228717	.	-	0	ID=FGKEIJAI_01688;eC_number=6.2.1.5;Name=sucD_1;gene=sucD_1;inference=ab initio prediction:Prodigal:002006,similar to AA sequence:UniProtKB:P99070;locus_tag=FGKEIJAI_01688;product=Succinate--CoA ligase [ADP-forming] subunit alpha
NZ_SACP01000001.1	Prodigal:002006	CDS	228729	229907	.	-	0	ID=FGKEIJAI_01689;eC_number=6.2.1.5;Name=sucC_1;db_xref=COG:COG0045;gene=sucC_1;inference=ab initio prediction:Prodigal:002006,similar to AA sequence:UniProtKB:P80886;locus_tag=FGKEIJAI_01689;product=Succinate--CoA ligase [ADP-forming] subunit beta
NZ_SACP01000001.1	Prodigal:002006	CDS	230345	230983	.	-	0	ID=FGKEIJAI_01690;eC_number=3.5.4.9;Name=fchA;db_xref=COG:COG3404;gene=fchA;inference=ab initio prediction:Prodigal:002006,similar to AA sequence:UniProtKB:Q49135;locus_tag=FGKEIJAI_01690;product=Methenyltetrahydrofolate cyclohydrolase
NZ_SACP01000001.1	Prodigal:002006	CDS	230983	231843	.	-	0	ID=FGKEIJAI_01691;Name=mtdA;gene=mtdA;inference=ab initio prediction:Prodigal:002006,similar to AA sequence:UniProtKB:P55818;locus_tag=FGKEIJAI_01691;product=Bifunctional protein MdtA
NZ_SACP01000001.1	Prodigal:002006	CDS	231908	232846	.	-	0	ID=FGKEIJAI_01692;eC_number=1.1.1.29;Name=hprA;db_xref=COG:COG1052;gene=hprA;inference=ab initio prediction:Prodigal:002006,similar to AA sequence:UniProtKB:Q59516;locus_tag=FGKEIJAI_01692;product=Glycerate dehydrogenase
NZ_SACP01000001.1	Prodigal:002006	CDS	232945	234165	.	-	0	ID=FGKEIJAI_01693;eC_number=2.6.1.45;Name=sgaA;db_xref=COG:COG0075;gene=sgaA;inference=ab initio prediction:Prodigal:002006,similar to AA sequence:UniProtKB:P55819;locus_tag=FGKEIJAI_01693;product=Serine--glyoxylate aminotransferase
NZ_SACP01000001.1	Prodigal:002006	CDS	234627	234920	.	+	0	ID=FGKEIJAI_01694;inference=ab initio prediction:Prodigal:002006;locus_tag=FGKEIJAI_01694;product=hypothetical protein
NZ_SACP01000001.1	Prodigal:002006	CDS	234956	235723	.	-	0	ID=FGKEIJAI_01695;inference=ab initio prediction:Prodigal:002006;locus_tag=FGKEIJAI_01695;product=hypothetical protein
NZ_SACP01000001.1	Prodigal:002006	CDS	235818	236474	.	-	0	ID=FGKEIJAI_01696;eC_number=3.6.1.1;Name=ppaX;db_xref=COG:COG0546;gene=ppaX;inference=ab initio prediction:Prodigal:002006,similar to AA sequence:UniProtKB:Q9JMQ2;locus_tag=FGKEIJAI_01696;product=Pyrophosphatase PpaX
NZ_SACP01000001.1	Prodigal:002006	CDS	236497	236886	.	-	0	ID=FGKEIJAI_01697;inference=ab initio prediction:Prodigal:002006;locus_tag=FGKEIJAI_01697;product=hypothetical protein
NZ_SACP01000001.1	Prodigal:002006	CDS	236979	238346	.	-	0	ID=FGKEIJAI_01698;inference=ab initio prediction:Prodigal:002006;locus_tag=FGKEIJAI_01698;product=hypothetical protein
NZ_SACP01000001.1	Prodigal:002006	CDS	238473	239297	.	-	0	ID=FGKEIJAI_01699;eC_number=3.6.-.-;Name=soj_1;db_xref=COG:COG1192;gene=soj_1;inference=ab initio prediction:Prodigal:002006,similar to AA sequence:UniProtKB:P37522;locus_tag=FGKEIJAI_01699;product=Sporulation initiation inhibitor protein Soj
NZ_SACP01000001.1	Prodigal:002006	CDS	239417	240727	.	-	0	ID=FGKEIJAI_01700;Name=rarA;db_xref=COG:COG2256;gene=rarA;inference=ab initio prediction:Prodigal:002006,similar to AA sequence:UniProtKB:P0AAZ4;locus_tag=FGKEIJAI_01700;product=Replication-associated recombination protein A
[truncated: 7,342,347 more chars]
