# Supplementary material for: Comprehensive Comparative Genomics and Phenotyping of Methylobacterium Species
Source: Front Microbiol. 2021 Oct 6;12:740610. doi: 10.3389/fmicb.2021.740610 (PMC8561711; doi:10.3389/fmicb.2021.740610)
Supplement: Supplementary file 9 [file Data_Sheet_3.ZIP › Mb_mesophilicum.gff]

##gff-version 3
##sequence-region NODE_1_length_512232_cov_21.495075 1 512232
##sequence-region NODE_2_length_394830_cov_21.143963 1 394830
##sequence-region NODE_3_length_320657_cov_21.741549 1 320657
##sequence-region NODE_4_length_275743_cov_22.645642 1 275743
##sequence-region NODE_5_length_235546_cov_22.276698 1 235546
##sequence-region NODE_6_length_212422_cov_21.663041 1 212422
##sequence-region NODE_7_length_197099_cov_22.953193 1 197099
##sequence-region NODE_8_length_180451_cov_23.109359 1 180451
##sequence-region NODE_9_length_174250_cov_22.953707 1 174250
##sequence-region NODE_10_length_173080_cov_22.002162 1 173080
##sequence-region NODE_11_length_164971_cov_22.270247 1 164971
##sequence-region NODE_12_length_157383_cov_21.383492 1 157383
##sequence-region NODE_13_length_149609_cov_21.264647 1 149609
##sequence-region NODE_14_length_143628_cov_24.998496 1 143628
##sequence-region NODE_15_length_131142_cov_20.976237 1 131142
##sequence-region NODE_16_length_115038_cov_21.614143 1 115038
##sequence-region NODE_17_length_114885_cov_21.844222 1 114885
##sequence-region NODE_18_length_103524_cov_22.932772 1 103524
##sequence-region NODE_19_length_98400_cov_19.935991 1 98400
##sequence-region NODE_20_length_97304_cov_20.689385 1 97304
##sequence-region NODE_21_length_95814_cov_21.859669 1 95814
##sequence-region NODE_22_length_93459_cov_21.271990 1 93459
##sequence-region NODE_23_length_92894_cov_23.322257 1 92894
##sequence-region NODE_24_length_88397_cov_20.905289 1 88397
##sequence-region NODE_25_length_82260_cov_21.081868 1 82260
##sequence-region NODE_26_length_77046_cov_21.093530 1 77046
##sequence-region NODE_27_length_70904_cov_21.983500 1 70904
##sequence-region NODE_28_length_67837_cov_22.704848 1 67837
##sequence-region NODE_29_length_63661_cov_21.173569 1 63661
##sequence-region NODE_30_length_63660_cov_20.261913 1 63660
##sequence-region NODE_31_length_59623_cov_21.550782 1 59623
##sequence-region NODE_32_length_57934_cov_20.043332 1 57934
##sequence-region NODE_33_length_51181_cov_21.905293 1 51181
##sequence-region NODE_34_length_51000_cov_21.627834 1 51000
##sequence-region NODE_35_length_49949_cov_21.812503 1 49949
##sequence-region NODE_36_length_48753_cov_22.128178 1 48753
##sequence-region NODE_37_length_46681_cov_24.365783 1 46681
##sequence-region NODE_38_length_43963_cov_24.216976 1 43963
##sequence-region NODE_39_length_38891_cov_22.960861 1 38891
##sequence-region NODE_40_length_38485_cov_23.249909 1 38485
##sequence-region NODE_41_length_34491_cov_21.613573 1 34491
##sequence-region NODE_42_length_34043_cov_21.795604 1 34043
##sequence-region NODE_43_length_30906_cov_23.076140 1 30906
##sequence-region NODE_44_length_30644_cov_20.429632 1 30644
##sequence-region NODE_45_length_29486_cov_22.213822 1 29486
##sequence-region NODE_46_length_28629_cov_22.321831 1 28629
##sequence-region NODE_47_length_27383_cov_23.393589 1 27383
##sequence-region NODE_48_length_25532_cov_21.732857 1 25532
##sequence-region NODE_49_length_25140_cov_20.391947 1 25140
##sequence-region NODE_50_length_24562_cov_23.859958 1 24562
##sequence-region NODE_51_length_23666_cov_21.514675 1 23666
##sequence-region NODE_52_length_23271_cov_20.181168 1 23271
##sequence-region NODE_53_length_22880_cov_24.904973 1 22880
##sequence-region NODE_54_length_22047_cov_21.780648 1 22047
##sequence-region NODE_55_length_21857_cov_21.970186 1 21857
##sequence-region NODE_56_length_17677_cov_22.348485 1 17677
##sequence-region NODE_57_length_17321_cov_22.744643 1 17321
##sequence-region NODE_58_length_17319_cov_20.784465 1 17319
##sequence-region NODE_59_length_16109_cov_21.979507 1 16109
##sequence-region NODE_60_length_14176_cov_22.351887 1 14176
##sequence-region NODE_61_length_12717_cov_21.238351 1 12717
##sequence-region NODE_62_length_12258_cov_20.139310 1 12258
##sequence-region NODE_63_length_11878_cov_22.198004 1 11878
##sequence-region NODE_64_length_11621_cov_23.515909 1 11621
##sequence-region NODE_65_length_11613_cov_24.916075 1 11613
##sequence-region NODE_66_length_10351_cov_26.191142 1 10351
##sequence-region NODE_67_length_10014_cov_19.158048 1 10014
##sequence-region NODE_68_length_8290_cov_27.652095 1 8290
##sequence-region NODE_69_length_8264_cov_25.889390 1 8264
##sequence-region NODE_70_length_6917_cov_19.140630 1 6917
##sequence-region NODE_71_length_6761_cov_25.071279 1 6761
##sequence-region NODE_72_length_5630_cov_17.642511 1 5630
##sequence-region NODE_73_length_4426_cov_18.129261 1 4426
##sequence-region NODE_74_length_3743_cov_23.864154 1 3743
##sequence-region NODE_75_length_3531_cov_22.672900 1 3531
##sequence-region NODE_76_length_2170_cov_26.132861 1 2170
##sequence-region NODE_77_length_1869_cov_22.340132 1 1869
##sequence-region NODE_78_length_1751_cov_80.596698 1 1751
##sequence-region NODE_79_length_1434_cov_70.927484 1 1434
##sequence-region NODE_80_length_1333_cov_38.640845 1 1333
##sequence-region NODE_81_length_1323_cov_22.754732 1 1323
##sequence-region NODE_82_length_1317_cov_55.776545 1 1317
##sequence-region NODE_83_length_1243_cov_23.494108 1 1243
##sequence-region NODE_84_length_1045_cov_122.093939 1 1045
##sequence-region NODE_85_length_973_cov_19.952070 1 973
##sequence-region NODE_86_length_921_cov_61.394919 1 921
##sequence-region NODE_87_length_909_cov_27.353630 1 909
##sequence-region NODE_88_length_834_cov_94.711168 1 834
##sequence-region NODE_89_length_712_cov_31.809741 1 712
##sequence-region NODE_90_length_690_cov_51.081890 1 690
##sequence-region NODE_91_length_668_cov_39.680261 1 668
##sequence-region NODE_92_length_648_cov_162.883642 1 648
##sequence-region NODE_93_length_629_cov_54.045296 1 629
##sequence-region NODE_94_length_494_cov_69.640091 1 494
##sequence-region NODE_95_length_441_cov_62.681347 1 441
##sequence-region NODE_96_length_426_cov_23.274933 1 426
##sequence-region NODE_97_length_422_cov_0.953678 1 422
##sequence-region NODE_98_length_416_cov_89.108033 1 416
##sequence-region NODE_99_length_380_cov_0.827692 1 380
##sequence-region NODE_100_length_361_cov_29.130719 1 361
##sequence-region NODE_101_length_356_cov_0.750831 1 356
##sequence-region NODE_102_length_350_cov_14.952542 1 350
##sequence-region NODE_103_length_348_cov_22.286689 1 348
##sequence-region NODE_104_length_336_cov_1.185053 1 336
##sequence-region NODE_105_length_319_cov_32.818182 1 319
##sequence-region NODE_106_length_317_cov_18.824427 1 317
##sequence-region NODE_107_length_299_cov_20.848361 1 299
##sequence-region NODE_108_length_292_cov_1.054852 1 292
##sequence-region NODE_109_length_278_cov_0.852018 1 278
##sequence-region NODE_110_length_278_cov_0.852018 1 278
##sequence-region NODE_111_length_278_cov_0.852018 1 278
##sequence-region NODE_112_length_278_cov_0.847534 1 278
##sequence-region NODE_113_length_277_cov_0.855856 1 277
##sequence-region NODE_114_length_277_cov_0.855856 1 277
##sequence-region NODE_115_length_274_cov_0.867580 1 274
##sequence-region NODE_116_length_274_cov_0.867580 1 274
##sequence-region NODE_117_length_274_cov_0.849315 1 274
##sequence-region NODE_118_length_273_cov_0.871560 1 273
##sequence-region NODE_119_length_273_cov_0.871560 1 273
##sequence-region NODE_120_length_273_cov_0.724771 1 273
##sequence-region NODE_121_length_272_cov_0.875576 1 272
##sequence-region NODE_122_length_271_cov_0.879630 1 271
##sequence-region NODE_123_length_270_cov_0.883721 1 270
##sequence-region NODE_124_length_268_cov_0.892019 1 268
##sequence-region NODE_125_length_266_cov_0.900474 1 266
##sequence-region NODE_126_length_266_cov_0.876777 1 266
##sequence-region NODE_127_length_266_cov_0.843602 1 266
##sequence-region NODE_128_length_265_cov_0.904762 1 265
##sequence-region NODE_129_length_264_cov_0.856459 1 264
##sequence-region NODE_130_length_263_cov_44.004808 1 263
##sequence-region NODE_131_length_262_cov_1.352657 1 262
##sequence-region NODE_132_length_261_cov_11.849515 1 261
##sequence-region NODE_133_length_261_cov_0.922330 1 261
##sequence-region NODE_134_length_261_cov_0.893204 1 261
##sequence-region NODE_135_length_260_cov_0.873171 1 260
##sequence-region NODE_136_length_260_cov_0.848780 1 260
##sequence-region NODE_137_length_259_cov_0.931373 1 259
##sequence-region NODE_138_length_258_cov_19.285714 1 258
##sequence-region NODE_139_length_258_cov_0.935961 1 258
##sequence-region NODE_140_length_258_cov_0.862069 1 258
##sequence-region NODE_141_length_257_cov_0.940594 1 257
##sequence-region NODE_142_length_255_cov_11.585000 1 255
##sequence-region NODE_143_length_255_cov_0.950000 1 255
##sequence-region NODE_144_length_254_cov_0.944724 1 254
##sequence-region NODE_145_length_254_cov_0.859296 1 254
##sequence-region NODE_146_length_253_cov_0.954545 1 253
##sequence-region NODE_147_length_252_cov_0.873096 1 252
##sequence-region NODE_148_length_251_cov_0.928571 1 251
##sequence-region NODE_149_length_251_cov_0.826531 1 251
##sequence-region NODE_150_length_249_cov_0.979381 1 249
##sequence-region NODE_151_length_249_cov_0.876289 1 249
##sequence-region NODE_152_length_249_cov_0.876289 1 249
##sequence-region NODE_153_length_247_cov_0.828125 1 247
##sequence-region NODE_154_length_246_cov_0.994764 1 246
##sequence-region NODE_155_length_246_cov_0.968586 1 246
##sequence-region NODE_156_length_246_cov_0.895288 1 246
##sequence-region NODE_157_length_245_cov_1.000000 1 245
##sequence-region NODE_158_length_245_cov_0.968421 1 245
##sequence-region NODE_159_length_244_cov_0.867725 1 244
##sequence-region NODE_160_length_244_cov_0.835979 1 244
##sequence-region NODE_161_length_242_cov_24.304813 1 242
##sequence-region NODE_162_length_241_cov_0.903226 1 241
##sequence-region NODE_163_length_241_cov_0.827957 1 241
##sequence-region NODE_164_length_241_cov_0.817204 1 241
##sequence-region NODE_165_length_240_cov_0.956757 1 240
##sequence-region NODE_166_length_239_cov_1.032609 1 239
##sequence-region NODE_167_length_239_cov_1.032609 1 239
##sequence-region NODE_168_length_238_cov_1.038251 1 238
##sequence-region NODE_169_length_237_cov_0.961538 1 237
##sequence-region NODE_170_length_236_cov_1.049724 1 236
##sequence-region NODE_171_length_235_cov_1.055556 1 235
##sequence-region NODE_172_length_234_cov_53.307263 1 234
##sequence-region NODE_173_length_234_cov_1.061453 1 234
##sequence-region NODE_174_length_234_cov_1.061453 1 234
##sequence-region NODE_175_length_234_cov_0.810056 1 234
##sequence-region NODE_176_length_233_cov_1.067416 1 233
##sequence-region NODE_177_length_233_cov_0.983146 1 233
##sequence-region NODE_178_length_232_cov_12.768362 1 232
##sequence-region NODE_179_length_232_cov_0.819209 1 232
##sequence-region NODE_180_length_231_cov_1.022727 1 231
##sequence-region NODE_181_length_230_cov_1.085714 1 230
##sequence-region NODE_182_length_230_cov_1.005714 1 230
##sequence-region NODE_183_length_229_cov_0.942529 1 229
##sequence-region NODE_184_length_229_cov_0.873563 1 229
##sequence-region NODE_185_length_229_cov_0.821839 1 229
##sequence-region NODE_186_length_227_cov_1.104651 1 227
##sequence-region NODE_187_length_226_cov_1.000000 1 226
##sequence-region NODE_188_length_226_cov_0.906433 1 226
##sequence-region NODE_189_length_226_cov_0.818713 1 226
##sequence-region NODE_190_length_224_cov_1.082840 1 224
##sequence-region NODE_191_length_224_cov_0.846154 1 224
##sequence-region NODE_192_length_222_cov_1.053892 1 222
##sequence-region NODE_193_length_222_cov_0.796407 1 222
##sequence-region NODE_194_length_221_cov_1.144578 1 221
##sequence-region NODE_195_length_221_cov_1.144578 1 221
##sequence-region NODE_196_length_221_cov_0.903614 1 221
##sequence-region NODE_197_length_221_cov_0.867470 1 221
##sequence-region NODE_198_length_219_cov_28.628049 1 219
##sequence-region NODE_199_length_217_cov_1.117284 1 217
##sequence-region NODE_200_length_216_cov_1.118012 1 216
##sequence-region NODE_201_length_216_cov_1.068323 1 216
##sequence-region NODE_202_length_215_cov_12.175000 1 215
##sequence-region NODE_203_length_215_cov_1.081250 1 215
##sequence-region NODE_204_length_215_cov_0.862500 1 215
##sequence-region NODE_205_length_212_cov_0.828025 1 212
##sequence-region NODE_206_length_212_cov_0.802548 1 212
##sequence-region NODE_207_length_211_cov_1.147436 1 211
##sequence-region NODE_208_length_210_cov_1.225806 1 210
##sequence-region NODE_209_length_210_cov_1.045161 1 210
##sequence-region NODE_210_length_207_cov_1.250000 1 207
##sequence-region NODE_211_length_207_cov_0.953947 1 207
##sequence-region NODE_212_length_206_cov_57.490066 1 206
##sequence-region NODE_213_length_206_cov_1.258278 1 206
##sequence-region NODE_214_length_206_cov_0.894040 1 206
##sequence-region NODE_215_length_206_cov_0.860927 1 206
##sequence-region NODE_216_length_204_cov_24.744966 1 204
##sequence-region NODE_217_length_204_cov_21.550336 1 204
##sequence-region NODE_218_length_203_cov_1.594595 1 203
##sequence-region NODE_219_length_202_cov_37.401361 1 202
##sequence-region NODE_220_length_202_cov_25.163265 1 202
NODE_1_length_512232_cov_21.495075	Aragorn:001002	tRNA	549	623	.	-	.	ID=JHFBIEKO_00001;inference=COORDINATES:profile:Aragorn:001002;locus_tag=JHFBIEKO_00001;product=tRNA-Gly(ccc)
NODE_1_length_512232_cov_21.495075	Prodigal:002006	CDS	815	1150	.	-	0	ID=JHFBIEKO_00002;inference=ab initio prediction:Prodigal:002006;locus_tag=JHFBIEKO_00002;product=hypothetical protein
NODE_1_length_512232_cov_21.495075	Prodigal:002006	CDS	1390	1923	.	+	0	ID=JHFBIEKO_00003;inference=ab initio prediction:Prodigal:002006;locus_tag=JHFBIEKO_00003;product=hypothetical protein
NODE_1_length_512232_cov_21.495075	Prodigal:002006	CDS	1946	3832	.	-	0	ID=JHFBIEKO_00004;eC_number=4.1.99.17;Name=thiC;db_xref=COG:COG0422;gene=thiC;inference=ab initio prediction:Prodigal:002006,similar to AA sequence:UniProtKB:Q9A6Q5;locus_tag=JHFBIEKO_00004;product=Phosphomethylpyrimidine synthase
NODE_1_length_512232_cov_21.495075	Prodigal:002006	CDS	4214	5053	.	+	0	ID=JHFBIEKO_00005;db_xref=COG:COG1073;inference=ab initio prediction:Prodigal:002006,similar to AA sequence:UniProtKB:P9WLC7;locus_tag=JHFBIEKO_00005;product=putative protein
NODE_1_length_512232_cov_21.495075	Prodigal:002006	CDS	5076	5450	.	+	0	ID=JHFBIEKO_00006;inference=ab initio prediction:Prodigal:002006;locus_tag=JHFBIEKO_00006;product=hypothetical protein
NODE_1_length_512232_cov_21.495075	Prodigal:002006	CDS	5556	6623	.	+	0	ID=JHFBIEKO_00007;inference=ab initio prediction:Prodigal:002006;locus_tag=JHFBIEKO_00007;product=hypothetical protein
NODE_1_length_512232_cov_21.495075	Prodigal:002006	CDS	6634	6879	.	-	0	ID=JHFBIEKO_00008;inference=ab initio prediction:Prodigal:002006;locus_tag=JHFBIEKO_00008;product=hypothetical protein
NODE_1_length_512232_cov_21.495075	Prodigal:002006	CDS	7295	7669	.	+	0	ID=JHFBIEKO_00009;inference=ab initio prediction:Prodigal:002006;locus_tag=JHFBIEKO_00009;product=hypothetical protein
NODE_1_length_512232_cov_21.495075	Prodigal:002006	CDS	7835	9988	.	+	0	ID=JHFBIEKO_00010;eC_number=2.4.1.129;Name=mtgA_1;gene=mtgA_1;inference=ab initio prediction:Prodigal:002006,protein motif:HAMAP:MF_00766;locus_tag=JHFBIEKO_00010;product=Biosynthetic peptidoglycan transglycosylase
NODE_1_length_512232_cov_21.495075	Prodigal:002006	CDS	10000	10446	.	-	0	ID=JHFBIEKO_00011;inference=ab initio prediction:Prodigal:002006;locus_tag=JHFBIEKO_00011;product=hypothetical protein
NODE_1_length_512232_cov_21.495075	Prodigal:002006	CDS	10548	11387	.	-	0	ID=JHFBIEKO_00012;eC_number=1.-.-.-;db_xref=COG:COG0656;inference=ab initio prediction:Prodigal:002006,similar to AA sequence:UniProtKB:A0QV10;locus_tag=JHFBIEKO_00012;product=putative oxidoreductase/MSMEI_2347
NODE_1_length_512232_cov_21.495075	Prodigal:002006	CDS	11896	12729	.	+	0	ID=JHFBIEKO_00013;inference=ab initio prediction:Prodigal:002006;locus_tag=JHFBIEKO_00013;product=hypothetical protein
NODE_1_length_512232_cov_21.495075	Prodigal:002006	CDS	12729	12932	.	+	0	ID=JHFBIEKO_00014;inference=ab initio prediction:Prodigal:002006;locus_tag=JHFBIEKO_00014;product=hypothetical protein
NODE_1_length_512232_cov_21.495075	Prodigal:002006	CDS	12929	13402	.	+	0	ID=JHFBIEKO_00015;inference=ab initio prediction:Prodigal:002006,similar to AA sequence:UniProtKB:P0A8D3;locus_tag=JHFBIEKO_00015;note=UPF0178 protein YaiI;product=hypothetical protein
NODE_1_length_512232_cov_21.495075	Prodigal:002006	CDS	13453	14028	.	-	0	ID=JHFBIEKO_00016;inference=ab initio prediction:Prodigal:002006;locus_tag=JHFBIEKO_00016;product=hypothetical protein
NODE_1_length_512232_cov_21.495075	Prodigal:002006	CDS	14025	15197	.	-	0	ID=JHFBIEKO_00017;eC_number=1.1.1.1;db_xref=COG:COG1063;inference=ab initio prediction:Prodigal:002006,similar to AA sequence:UniProtKB:O07737;locus_tag=JHFBIEKO_00017;product=putative zinc-binding alcohol dehydrogenase
NODE_1_length_512232_cov_21.495075	Prodigal:002006	CDS	15332	16189	.	-	0	ID=JHFBIEKO_00018;eC_number=1.11.1.6;Name=ydbD;db_xref=COG:COG3546;gene=ydbD;inference=ab initio prediction:Prodigal:002006,similar to AA sequence:UniProtKB:P80878;locus_tag=JHFBIEKO_00018;product=putative manganese catalase
NODE_1_length_512232_cov_21.495075	Prodigal:002006	CDS	16607	16960	.	-	0	ID=JHFBIEKO_00019;inference=ab initio prediction:Prodigal:002006;locus_tag=JHFBIEKO_00019;product=hypothetical protein
NODE_1_length_512232_cov_21.495075	Prodigal:002006	CDS	17068	17814	.	+	0	ID=JHFBIEKO_00020;eC_number=1.1.1.100;Name=fabG_1;gene=fabG_1;inference=ab initio prediction:Prodigal:002006,similar to AA sequence:UniProtKB:P99093;locus_tag=JHFBIEKO_00020;product=3-oxoacyl-[acyl-carrier-protein] reductase FabG
NODE_1_length_512232_cov_21.495075	Prodigal:002006	CDS	18159	18956	.	+	0	ID=JHFBIEKO_00021;Name=rsbQ;gene=rsbQ;inference=ab initio prediction:Prodigal:002006,similar to AA sequence:UniProtKB:O07015;locus_tag=JHFBIEKO_00021;product=Sigma factor SigB regulation protein RsbQ
NODE_1_length_512232_cov_21.495075	Prodigal:002006	CDS	18946	20982	.	+	0	ID=JHFBIEKO_00022;eC_number=2.7.13.3;Name=rcsC_1;gene=rcsC_1;inference=ab initio prediction:Prodigal:002006,protein motif:HAMAP:MF_00979;locus_tag=JHFBIEKO_00022;product=Sensor histidine kinase RcsC
NODE_1_length_512232_cov_21.495075	Prodigal:002006	CDS	21797	22066	.	-	0	ID=JHFBIEKO_00023;inference=ab initio prediction:Prodigal:002006;locus_tag=JHFBIEKO_00023;product=hypothetical protein
NODE_1_length_512232_cov_21.495075	Prodigal:002006	CDS	22073	22432	.	-	0	ID=JHFBIEKO_00024;inference=ab initio prediction:Prodigal:002006;locus_tag=JHFBIEKO_00024;product=hypothetical protein
NODE_1_length_512232_cov_21.495075	Prodigal:002006	CDS	22737	23723	.	-	0	ID=JHFBIEKO_00025;inference=ab initio prediction:Prodigal:002006;locus_tag=JHFBIEKO_00025;product=hypothetical protein
NODE_1_length_512232_cov_21.495075	Prodigal:002006	CDS	23729	24202	.	-	0	ID=JHFBIEKO_00026;Name=exbD_1;db_xref=COG:COG0848;gene=exbD_1;inference=ab initio prediction:Prodigal:002006,similar to AA sequence:UniProtKB:P0ABV2;locus_tag=JHFBIEKO_00026;product=Biopolymer transport protein ExbD
NODE_1_length_512232_cov_21.495075	Prodigal:002006	CDS	24352	25047	.	-	0	ID=JHFBIEKO_00027;Name=exbB;db_xref=COG:COG0811;gene=exbB;inference=ab initio prediction:Prodigal:002006,similar to AA sequence:UniProtKB:P0ABU7;locus_tag=JHFBIEKO_00027;product=Biopolymer transport protein ExbB
NODE_1_length_512232_cov_21.495075	Prodigal:002006	CDS	25178	25654	.	-	0	ID=JHFBIEKO_00028;inference=ab initio prediction:Prodigal:002006;locus_tag=JHFBIEKO_00028;product=hypothetical protein
NODE_1_length_512232_cov_21.495075	Prodigal:002006	CDS	25718	26209	.	-	0	ID=JHFBIEKO_00029;inference=ab initio prediction:Prodigal:002006;locus_tag=JHFBIEKO_00029;product=hypothetical protein
NODE_1_length_512232_cov_21.495075	Prodigal:002006	CDS	26634	27062	.	+	0	ID=JHFBIEKO_00030;Name=ibpA_1;db_xref=COG:COG0071;gene=ibpA_1;inference=ab initio prediction:Prodigal:002006,similar to AA sequence:UniProtKB:P0C054;locus_tag=JHFBIEKO_00030;product=Small heat shock protein IbpA
NODE_1_length_512232_cov_21.495075	Prodigal:002006	CDS	27211	27495	.	+	0	ID=JHFBIEKO_00031;inference=ab initio prediction:Prodigal:002006;locus_tag=JHFBIEKO_00031;product=hypothetical protein
NODE_1_length_512232_cov_21.495075	Prodigal:002006	CDS	27516	28283	.	-	0	ID=JHFBIEKO_00032;eC_number=4.2.99.20;Name=menH_1;gene=menH_1;inference=ab initio prediction:Prodigal:002006,protein motif:HAMAP:MF_01660;locus_tag=JHFBIEKO_00032;product=2-succinyl-6-hydroxy-2%2C4-cyclohexadiene-1-carboxylate synthase
NODE_1_length_512232_cov_21.495075	Prodigal:002006	CDS	28454	29677	.	+	0	ID=JHFBIEKO_00033;eC_number=2.4.1.250;Name=mshA_1;db_xref=COG:COG0438;gene=mshA_1;inference=ab initio prediction:Prodigal:002006,similar to AA sequence:UniProtKB:P9WMY7;locus_tag=JHFBIEKO_00033;product=D-inositol 3-phosphate glycosyltransferase
NODE_1_length_512232_cov_21.495075	Prodigal:002006	CDS	29906	30427	.	+	0	ID=JHFBIEKO_00034;Name=infC;gene=infC;inference=ab initio prediction:Prodigal:002006,similar to AA sequence:UniProtKB:P03000;locus_tag=JHFBIEKO_00034;product=Translation initiation factor IF-3
NODE_1_length_512232_cov_21.495075	Prodigal:002006	CDS	30526	31311	.	+	0	ID=JHFBIEKO_00035;Name=moeZ;db_xref=COG:COG0476;gene=moeZ;inference=ab initio prediction:Prodigal:002006,similar to AA sequence:UniProtKB:P9WMN7;locus_tag=JHFBIEKO_00035;product=putative adenylyltransferase/sulfurtransferase MoeZ
NODE_1_length_512232_cov_21.495075	Prodigal:002006	CDS	31300	32181	.	-	0	ID=JHFBIEKO_00036;inference=ab initio prediction:Prodigal:002006;locus_tag=JHFBIEKO_00036;product=hypothetical protein
NODE_1_length_512232_cov_21.495075	Prodigal:002006	CDS	32192	34612	.	-	0	ID=JHFBIEKO_00037;eC_number=6.1.1.20;Name=pheT;db_xref=COG:COG0072;gene=pheT;inference=ab initio prediction:Prodigal:002006,similar to AA sequence:UniProtKB:P07395;locus_tag=JHFBIEKO_00037;product=Phenylalanine--tRNA ligase beta subunit
NODE_1_length_512232_cov_21.495075	Prodigal:002006	CDS	34631	35113	.	-	0	ID=JHFBIEKO_00038;inference=ab initio prediction:Prodigal:002006;locus_tag=JHFBIEKO_00038;product=hypothetical protein
NODE_1_length_512232_cov_21.495075	Prodigal:002006	CDS	35113	35412	.	-	0	ID=JHFBIEKO_00039;inference=ab initio prediction:Prodigal:002006;locus_tag=JHFBIEKO_00039;product=hypothetical protein
NODE_1_length_512232_cov_21.495075	Prodigal:002006	CDS	35433	36515	.	-	0	ID=JHFBIEKO_00040;eC_number=6.1.1.20;Name=pheS;db_xref=COG:COG0016;gene=pheS;inference=ab initio prediction:Prodigal:002006,similar to AA sequence:UniProtKB:Q9I0A3;locus_tag=JHFBIEKO_00040;product=Phenylalanine--tRNA ligase alpha subunit
NODE_1_length_512232_cov_21.495075	Prodigal:002006	CDS	36680	37057	.	-	0	ID=JHFBIEKO_00041;Name=rplT;db_xref=COG:COG0292;gene=rplT;inference=ab initio prediction:Prodigal:002006,similar to AA sequence:UniProtKB:Q6NDR6;locus_tag=JHFBIEKO_00041;product=50S ribosomal protein L20
NODE_1_length_512232_cov_21.495075	Prodigal:002006	CDS	37108	37311	.	-	0	ID=JHFBIEKO_00042;Name=rpmI;db_xref=COG:COG0291;gene=rpmI;inference=ab initio prediction:Prodigal:002006,similar to AA sequence:UniProtKB:Q6NDR5;locus_tag=JHFBIEKO_00042;product=50S ribosomal protein L35
NODE_1_length_512232_cov_21.495075	Prodigal:002006	CDS	37686	38816	.	+	0	ID=JHFBIEKO_00043;eC_number=2.4.1.11;db_xref=COG:COG0438;inference=ab initio prediction:Prodigal:002006,similar to AA sequence:UniProtKB:P9WMY9;locus_tag=JHFBIEKO_00043;product=Glycogen synthase
NODE_1_length_512232_cov_21.495075	Prodigal:002006	CDS	38964	41306	.	+	0	ID=JHFBIEKO_00044;inference=ab initio prediction:Prodigal:002006;locus_tag=JHFBIEKO_00044;product=hypothetical protein
NODE_1_length_512232_cov_21.495075	Prodigal:002006	CDS	41688	42857	.	+	0	ID=JHFBIEKO_00045;eC_number=3.5.1.18;Name=dapE_1;db_xref=COG:COG0624;gene=dapE_1;inference=ab initio prediction:Prodigal:002006,similar to AA sequence:UniProtKB:P44514;locus_tag=JHFBIEKO_00045;product=Succinyl-diaminopimelate desuccinylase
NODE_1_length_512232_cov_21.495075	Prodigal:002006	CDS	43082	43834	.	-	0	ID=JHFBIEKO_00046;eC_number=5.4.99.12;Name=truA;db_xref=COG:COG0101;gene=truA;inference=ab initio prediction:Prodigal:002006,similar to AA sequence:UniProtKB:P07649;locus_tag=JHFBIEKO_00046;product=tRNA pseudouridine synthase A
NODE_1_length_512232_cov_21.495075	Prodigal:002006	CDS	43834	44763	.	-	0	ID=JHFBIEKO_00047;eC_number=2.1.2.9;Name=fmt_1;db_xref=COG:COG0223;gene=fmt_1;inference=ab initio prediction:Prodigal:002006,similar to AA sequence:UniProtKB:O85732;locus_tag=JHFBIEKO_00047;product=Methionyl-tRNA formyltransferase
NODE_1_length_512232_cov_21.495075	Prodigal:002006	CDS	44769	45284	.	-	0	ID=JHFBIEKO_00048;eC_number=3.5.1.88;Name=def1_1;gene=def1_1;inference=ab initio prediction:Prodigal:002006,similar to AA sequence:UniProtKB:A0A0H3KB98;locus_tag=JHFBIEKO_00048;product=Peptide deformylase 1
NODE_1_length_512232_cov_21.495075	Prodigal:002006	CDS	45428	46033	.	-	0	ID=JHFBIEKO_00049;Name=recR;db_xref=COG:COG0353;gene=recR;inference=ab initio prediction:Prodigal:002006,similar to AA sequence:UniProtKB:Q8RDI4;locus_tag=JHFBIEKO_00049;product=Recombination protein RecR
NODE_1_length_512232_cov_21.495075	Prodigal:002006	CDS	46464	48083	.	+	0	ID=JHFBIEKO_00050;eC_number=4.1.1.49;Name=pckA;db_xref=COG:COG1866;gene=pckA;inference=ab initio prediction:Prodigal:002006,similar to AA sequence:UniProtKB:Q9ZNH4;locus_tag=JHFBIEKO_00050;product=Phosphoenolpyruvate carboxykinase (ATP)
NODE_1_length_512232_cov_21.495075	Prodigal:002006	CDS	48120	48608	.	-	0	ID=JHFBIEKO_00051;Name=slyA_1;gene=slyA_1;inference=ab initio prediction:Prodigal:002006,protein motif:HAMAP:MF_01819;locus_tag=JHFBIEKO_00051;product=Transcriptional regulator SlyA
NODE_1_length_512232_cov_21.495075	Prodigal:002006	CDS	48724	49626	.	+	0	ID=JHFBIEKO_00052;inference=ab initio prediction:Prodigal:002006;locus_tag=JHFBIEKO_00052;product=hypothetical protein
NODE_1_length_512232_cov_21.495075	Prodigal:002006	CDS	49651	49974	.	-	0	ID=JHFBIEKO_00053;db_xref=COG:COG0718;inference=ab initio prediction:Prodigal:002006,similar to AA sequence:UniProtKB:P44711;locus_tag=JHFBIEKO_00053;product=Nucleoid-associated protein
NODE_1_length_512232_cov_21.495075	Prodigal:002006	CDS	50055	51959	.	-	0	ID=JHFBIEKO_00054;inference=ab initio prediction:Prodigal:002006;locus_tag=JHFBIEKO_00054;product=hypothetical protein
NODE_1_length_512232_cov_21.495075	Prodigal:002006	CDS	52148	52408	.	-	0	ID=JHFBIEKO_00055;inference=ab initio prediction:Prodigal:002006;locus_tag=JHFBIEKO_00055;product=hypothetical protein
NODE_1_length_512232_cov_21.495075	Prodigal:002006	CDS	52567	54105	.	+	0	ID=JHFBIEKO_00056;Name=comM;db_xref=COG:COG0606;gene=comM;inference=ab initio prediction:Prodigal:002006,similar to AA sequence:UniProtKB:P45049;locus_tag=JHFBIEKO_00056;product=Competence protein ComM
NODE_1_length_512232_cov_21.495075	Prodigal:002006	CDS	54102	55844	.	+	0	ID=JHFBIEKO_00057;eC_number=2.7.11.1;Name=pknD;gene=pknD;inference=ab initio prediction:Prodigal:002006,protein motif:HAMAP:MF_01957;locus_tag=JHFBIEKO_00057;product=Serine/threonine-protein kinase PknD
NODE_1_length_512232_cov_21.495075	Prodigal:002006	CDS	55854	56573	.	-	0	ID=JHFBIEKO_00058;inference=ab initio prediction:Prodigal:002006;locus_tag=JHFBIEKO_00058;product=hypothetical protein
NODE_1_length_512232_cov_21.495075	Prodigal:002006	CDS	56621	57067	.	-	0	ID=JHFBIEKO_00059;inference=ab initio prediction:Prodigal:002006;locus_tag=JHFBIEKO_00059;product=hypothetical protein
NODE_1_length_512232_cov_21.495075	Prodigal:002006	CDS	57194	57601	.	-	0	ID=JHFBIEKO_00060;inference=ab initio prediction:Prodigal:002006;locus_tag=JHFBIEKO_00060;product=hypothetical protein
NODE_1_length_512232_cov_21.495075	Prodigal:002006	CDS	57636	59513	.	-	0	ID=JHFBIEKO_00061;eC_number=5.4.99.2;Name=mutA;db_xref=COG:COG1884;gene=mutA;inference=ab initio prediction:Prodigal:002006,similar to AA sequence:UniProtKB:P11652;locus_tag=JHFBIEKO_00061;product=Methylmalonyl-CoA mutase small subunit
NODE_1_length_512232_cov_21.495075	Prodigal:002006	CDS	59610	60413	.	-	0	ID=JHFBIEKO_00062;eC_number=3.6.1.27;Name=uppP;db_xref=COG:COG1968;gene=uppP;inference=ab initio prediction:Prodigal:002006,similar to AA sequence:UniProtKB:P60932;locus_tag=JHFBIEKO_00062;product=Undecaprenyl-diphosphatase
NODE_1_length_512232_cov_21.495075	Prodigal:002006	CDS	60669	61361	.	+	0	ID=JHFBIEKO_00063;Name=fzlA;gene=fzlA;inference=ab initio prediction:Prodigal:002006,similar to AA sequence:UniProtKB:A0A0H3CDY2;locus_tag=JHFBIEKO_00063;product=FtsZ-localized protein A
NODE_1_length_512232_cov_21.495075	Prodigal:002006	CDS	61439	62536	.	+	0	ID=JHFBIEKO_00064;eC_number=1.17.99.6;Name=queG;db_xref=COG:COG1600;gene=queG;inference=ab initio prediction:Prodigal:002006,similar to AA sequence:UniProtKB:P97030;locus_tag=JHFBIEKO_00064;product=Epoxyqueuosine reductase
NODE_1_length_512232_cov_21.495075	Prodigal:002006	CDS	62533	63396	.	+	0	ID=JHFBIEKO_00065;Name=yeeZ;db_xref=COG:COG0451;gene=yeeZ;inference=ab initio prediction:Prodigal:002006,similar to AA sequence:UniProtKB:P0AD12;locus_tag=JHFBIEKO_00065;product=Protein YeeZ
NODE_1_length_512232_cov_21.495075	Prodigal:002006	CDS	63397	64272	.	-	0	ID=JHFBIEKO_00066;Name=mntB;gene=mntB;inference=ab initio prediction:Prodigal:002006,similar to AA sequence:UniProtKB:Q55282;locus_tag=JHFBIEKO_00066;product=Manganese transport system membrane protein MntB
NODE_1_length_512232_cov_21.495075	Prodigal:002006	CDS	64269	65069	.	-	0	ID=JHFBIEKO_00067;eC_number=7.2.2.5;Name=scaC;db_xref=COG:COG1121;gene=scaC;inference=ab initio prediction:Prodigal:002006,similar to AA sequence:UniProtKB:P42360;locus_tag=JHFBIEKO_00067;product=Manganese import ATP-binding protein ScaC
NODE_1_length_512232_cov_21.495075	Prodigal:002006	CDS	65343	65828	.	+	0	ID=JHFBIEKO_00068;Name=zur;db_xref=COG:COG0735;gene=zur;inference=ab initio prediction:Prodigal:002006,similar to AA sequence:UniProtKB:P0AC51;locus_tag=JHFBIEKO_00068;product=Zinc uptake regulation protein
NODE_1_length_512232_cov_21.495075	Prodigal:002006	CDS	65846	67234	.	-	0	ID=JHFBIEKO_00069;inference=ab initio prediction:Prodigal:002006;locus_tag=JHFBIEKO_00069;product=hypothetical protein
NODE_1_length_512232_cov_21.495075	Prodigal:002006	CDS	67792	68136	.	-	0	ID=JHFBIEKO_00070;eC_number=1.14.14.18;Name=isdG;gene=isdG;inference=ab initio prediction:Prodigal:002006,protein motif:HAMAP:MF_01272;locus_tag=JHFBIEKO_00070;product=Heme oxygenase (staphylobilin-producing)
NODE_1_length_512232_cov_21.495075	Prodigal:002006	CDS	68537	69205	.	+	0	ID=JHFBIEKO_00071;inference=ab initio prediction:Prodigal:002006;locus_tag=JHFBIEKO_00071;product=hypothetical protein
NODE_1_length_512232_cov_21.495075	Prodigal:002006	CDS	69130	70449	.	-	0	ID=JHFBIEKO_00072;eC_number=6.3.5.9;Name=cobB_1;gene=cobB_1;inference=ab initio prediction:Prodigal:002006,similar to AA sequence:UniProtKB:P21632;locus_tag=JHFBIEKO_00072;product=Hydrogenobyrinate a%2Cc-diamide synthase
NODE_1_length_512232_cov_21.495075	Prodigal:002006	CDS	70446	71222	.	-	0	ID=JHFBIEKO_00073;eC_number=2.1.1.133;Name=cobM;gene=cobM;inference=ab initio prediction:Prodigal:002006,similar to AA sequence:UniProtKB:P21922;locus_tag=JHFBIEKO_00073;product=Precorrin-4 C(11)-methyltransferase
NODE_1_length_512232_cov_21.495075	Prodigal:002006	CDS	71219	71623	.	-	0	ID=JHFBIEKO_00074;inference=ab initio prediction:Prodigal:002006;locus_tag=JHFBIEKO_00074;product=hypothetical protein
NODE_1_length_512232_cov_21.495075	Prodigal:002006	CDS	71620	72840	.	-	0	ID=JHFBIEKO_00075;eC_number=2.1.1.132;Name=cobL;gene=cobL;inference=ab initio prediction:Prodigal:002006,similar to AA sequence:UniProtKB:P21921;locus_tag=JHFBIEKO_00075;product=Precorrin-6Y C(5%2C15)-methyltransferase [decarboxylating]
NODE_1_length_512232_cov_21.495075	Prodigal:002006	CDS	72854	73636	.	+	0	ID=JHFBIEKO_00076;eC_number=1.3.1.54;Name=cobK;gene=cobK;inference=ab initio prediction:Prodigal:002006,similar to AA sequence:UniProtKB:P21920;locus_tag=JHFBIEKO_00076;product=Precorrin-6A reductase
NODE_1_length_512232_cov_21.495075	Prodigal:002006	CDS	73603	74376	.	-	0	ID=JHFBIEKO_00077;eC_number=2.1.1.131;Name=cobJ;gene=cobJ;inference=ab initio prediction:Prodigal:002006,similar to AA sequence:UniProtKB:P21640;locus_tag=JHFBIEKO_00077;product=Precorrin-3B C(17)-methyltransferase
NODE_1_length_512232_cov_21.495075	Prodigal:002006	CDS	74373	74789	.	-	0	ID=JHFBIEKO_00078;inference=ab initio prediction:Prodigal:002006;locus_tag=JHFBIEKO_00078;product=hypothetical protein
NODE_1_length_512232_cov_21.495075	Prodigal:002006	CDS	74786	75061	.	-	0	ID=JHFBIEKO_00079;inference=ab initio prediction:Prodigal:002006;locus_tag=JHFBIEKO_00079;product=hypothetical protein
NODE_1_length_512232_cov_21.495075	Prodigal:002006	CDS	75135	75914	.	-	0	ID=JHFBIEKO_00080;eC_number=2.1.1.130;Name=cobI;gene=cobI;inference=ab initio prediction:Prodigal:002006,similar to AA sequence:UniProtKB:P21639;locus_tag=JHFBIEKO_00080;product=Precorrin-2 C(20)-methyltransferase
NODE_1_length_512232_cov_21.495075	Prodigal:002006	CDS	75914	76594	.	-	0	ID=JHFBIEKO_00081;eC_number=5.4.99.61;Name=cobH;gene=cobH;inference=ab initio prediction:Prodigal:002006,similar to AA sequence:UniProtKB:P21638;locus_tag=JHFBIEKO_00081;product=Precorrin-8X methylmutase
NODE_1_length_512232_cov_21.495075	Prodigal:002006	CDS	76591	77952	.	-	0	ID=JHFBIEKO_00082;eC_number=1.8.7.1;Name=sir_1;db_xref=COG:COG0155;gene=sir_1;inference=ab initio prediction:Prodigal:002006,similar to AA sequence:UniProtKB:P9WJ03;locus_tag=JHFBIEKO_00082;product=Sulfite reductase [ferredoxin]
NODE_1_length_512232_cov_21.495075	Prodigal:002006	CDS	77949	81524	.	-	0	ID=JHFBIEKO_00083;inference=ab initio prediction:Prodigal:002006;locus_tag=JHFBIEKO_00083;product=hypothetical protein
NODE_1_length_512232_cov_21.495075	Prodigal:002006	CDS	81597	82631	.	-	0	ID=JHFBIEKO_00084;eC_number=3.6.-.-;Name=yjiA_1;db_xref=COG:COG0523;gene=yjiA_1;inference=ab initio prediction:Prodigal:002006,similar to AA sequence:UniProtKB:P24203;locus_tag=JHFBIEKO_00084;product=P-loop guanosine triphosphatase YjiA
NODE_1_length_512232_cov_21.495075	Prodigal:002006	CDS	82628	83041	.	-	0	ID=JHFBIEKO_00085;inference=ab initio prediction:Prodigal:002006;locus_tag=JHFBIEKO_00085;product=hypothetical protein
NODE_1_length_512232_cov_21.495075	Prodigal:002006	CDS	83034	83768	.	-	0	ID=JHFBIEKO_00086;inference=ab initio prediction:Prodigal:002006;locus_tag=JHFBIEKO_00086;product=hypothetical protein
NODE_1_length_512232_cov_21.495075	Prodigal:002006	CDS	83785	83967	.	-	0	ID=JHFBIEKO_00087;inference=ab initio prediction:Prodigal:002006;locus_tag=JHFBIEKO_00087;product=hypothetical protein
NODE_1_length_512232_cov_21.495075	Prodigal:002006	CDS	84425	85447	.	+	0	ID=JHFBIEKO_00088;inference=ab initio prediction:Prodigal:002006;locus_tag=JHFBIEKO_00088;product=hypothetical protein
NODE_1_length_512232_cov_21.495075	Prodigal:002006	CDS	85671	87026	.	+	0	ID=JHFBIEKO_00089;inference=ab initio prediction:Prodigal:002006;locus_tag=JHFBIEKO_00089;product=hypothetical protein
NODE_1_length_512232_cov_21.495075	Prodigal:002006	CDS	87030	88601	.	-	0	ID=JHFBIEKO_00090;inference=ab initio prediction:Prodigal:002006;locus_tag=JHFBIEKO_00090;product=hypothetical protein
NODE_1_length_512232_cov_21.495075	Prodigal:002006	CDS	88604	89056	.	-	0	ID=JHFBIEKO_00091;inference=ab initio prediction:Prodigal:002006;locus_tag=JHFBIEKO_00091;product=hypothetical protein
NODE_1_length_512232_cov_21.495075	Prodigal:002006	CDS	89121	90749	.	-	0	ID=JHFBIEKO_00092;eC_number=6.3.4.2;Name=pyrG;db_xref=COG:COG0504;gene=pyrG;inference=ab initio prediction:Prodigal:002006,similar to AA sequence:UniProtKB:P0A7E5;locus_tag=JHFBIEKO_00092;product=CTP synthase
NODE_1_length_512232_cov_21.495075	Prodigal:002006	CDS	90977	91381	.	-	0	ID=JHFBIEKO_00093;inference=ab initio prediction:Prodigal:002006;locus_tag=JHFBIEKO_00093;product=hypothetical protein
NODE_1_length_512232_cov_21.495075	Prodigal:002006	CDS	91644	92102	.	+	0	ID=JHFBIEKO_00094;inference=ab initio prediction:Prodigal:002006;locus_tag=JHFBIEKO_00094;product=hypothetical protein
NODE_1_length_512232_cov_21.495075	Prodigal:002006	CDS	92122	93033	.	-	0	ID=JHFBIEKO_00095;eC_number=2.7.4.1;db_xref=COG:COG2326;inference=ab initio prediction:Prodigal:002006,similar to AA sequence:UniProtKB:Q9I154;locus_tag=JHFBIEKO_00095;product=Polyphosphate:ADP phosphotransferase
NODE_1_length_512232_cov_21.495075	Prodigal:002006	CDS	93137	93898	.	-	0	ID=JHFBIEKO_00096;eC_number=5.3.1.1;Name=tpiA;db_xref=COG:COG0149;gene=tpiA;inference=ab initio prediction:Prodigal:002006,similar to AA sequence:UniProtKB:Q8L1Z5;locus_tag=JHFBIEKO_00096;product=Triosephosphate isomerase
NODE_1_length_512232_cov_21.495075	Prodigal:002006	CDS	94095	95996	.	+	0	ID=JHFBIEKO_00097;eC_number=5.2.1.8;Name=prsA;gene=prsA;inference=ab initio prediction:Prodigal:002006,protein motif:HAMAP:MF_01145;locus_tag=JHFBIEKO_00097;product=Foldase protein PrsA
NODE_1_length_512232_cov_21.495075	Prodigal:002006	CDS	96002	97522	.	+	0	ID=JHFBIEKO_00098;eC_number=4.1.3.27;Name=trpE;db_xref=COG:COG0147;gene=trpE;inference=ab initio prediction:Prodigal:002006,similar to AA sequence:UniProtKB:P20580;locus_tag=JHFBIEKO_00098;product=Anthranilate synthase component 1
NODE_1_length_512232_cov_21.495075	Prodigal:002006	CDS	97586	98200	.	+	0	ID=JHFBIEKO_00099;eC_number=4.1.3.27;Name=trpG;db_xref=COG:COG0512;gene=trpG;inference=ab initio prediction:Prodigal:002006,similar to AA sequence:UniProtKB:P26922;locus_tag=JHFBIEKO_00099;product=Anthranilate synthase component 2
NODE_1_length_512232_cov_21.495075	Prodigal:002006	CDS	98236	99273	.	+	0	ID=JHFBIEKO_00100;eC_number=2.4.2.18;Name=trpD;db_xref=COG:COG0547;gene=trpD;inference=ab initio prediction:Prodigal:002006,similar to AA sequence:UniProtKB:A0R048;locus_tag=JHFBIEKO_00100;product=Anthranilate phosphoribosyltransferase
NODE_1_length_512232_cov_21.495075	Prodigal:002006	CDS	99270	100190	.	+	0	ID=JHFBIEKO_00101;eC_number=4.1.1.48;Name=trpC;gene=trpC;inference=ab initio prediction:Prodigal:002006,similar to AA sequence:UniProtKB:Q2YRR4;locus_tag=JHFBIEKO_00101;product=Indole-3-glycerol phosphate synthase
NODE_1_length_512232_cov_21.495075	Prodigal:002006	CDS	100193	100684	.	+	0	ID=JHFBIEKO_00102;eC_number=4.6.1.17;Name=moaC;db_xref=COG:COG0315;gene=moaC;inference=ab initio prediction:Prodigal:002006,similar to AA sequence:UniProtKB:P0A738;locus_tag=JHFBIEKO_00102;product=Cyclic pyranopterin monophosphate synthase
NODE_1_length_512232_cov_21.495075	Prodigal:002006	CDS	100681	101913	.	+	0	ID=JHFBIEKO_00103;eC_number=2.10.1.1;Name=moeA_1;db_xref=COG:COG0303;gene=moeA_1;inference=ab initio prediction:Prodigal:002006,similar to AA sequence:UniProtKB:P12281;locus_tag=JHFBIEKO_00103;product=Molybdopterin molybdenumtransferase
NODE_1_length_512232_cov_21.495075	Prodigal:002006	CDS	101918	103690	.	-	0	ID=JHFBIEKO_00104;inference=ab initio prediction:Prodigal:002006;locus_tag=JHFBIEKO_00104;product=hypothetical protein
NODE_1_length_512232_cov_21.495075	Prodigal:002006	CDS	103854	105347	.	+	0	ID=JHFBIEKO_00105;eC_number=2.4.2.59;Name=thi4;gene=thi4;inference=ab initio prediction:Prodigal:002006,protein motif:HAMAP:MF_00304;locus_tag=JHFBIEKO_00105;product=Thiamine thiazole synthase
NODE_1_length_512232_cov_21.495075	Prodigal:002006	CDS	105461	106744	.	+	0	ID=JHFBIEKO_00106;inference=ab initio prediction:Prodigal:002006;locus_tag=JHFBIEKO_00106;product=hypothetical protein
NODE_1_length_512232_cov_21.495075	Prodigal:002006	CDS	106956	107273	.	+	0	ID=JHFBIEKO_00107;inference=ab initio prediction:Prodigal:002006;locus_tag=JHFBIEKO_00107;product=hypothetical protein
NODE_1_length_512232_cov_21.495075	Prodigal:002006	CDS	107274	108839	.	-	0	ID=JHFBIEKO_00108;inference=ab initio prediction:Prodigal:002006;locus_tag=JHFBIEKO_00108;product=hypothetical protein
NODE_1_length_512232_cov_21.495075	Prodigal:002006	CDS	108853	110655	.	-	0	ID=JHFBIEKO_00109;eC_number=3.6.5.-;Name=lepA;gene=lepA;inference=ab initio prediction:Prodigal:002006,similar to AA sequence:UniProtKB:P65272;locus_tag=JHFBIEKO_00109;product=Elongation factor 4
NODE_1_length_512232_cov_21.495075	Prodigal:002006	CDS	110876	111112	.	-	0	ID=JHFBIEKO_00110;inference=ab initio prediction:Prodigal:002006;locus_tag=JHFBIEKO_00110;product=hypothetical protein
NODE_1_length_512232_cov_21.495075	Prodigal:002006	CDS	111149	111925	.	-	0	ID=JHFBIEKO_00111;inference=ab initio prediction:Prodigal:002006;locus_tag=JHFBIEKO_00111;product=hypothetical protein
NODE_1_length_512232_cov_21.495075	Prodigal:002006	CDS	112212	112922	.	+	0	ID=JHFBIEKO_00112;Name=baeR;db_xref=COG:COG0745;gene=baeR;inference=ab initio prediction:Prodigal:002006,similar to AA sequence:UniProtKB:P69228;locus_tag=JHFBIEKO_00112;product=Transcriptional regulatory protein BaeR
NODE_1_length_512232_cov_21.495075	Prodigal:002006	CDS	112940	114742	.	+	0	ID=JHFBIEKO_00113;eC_number=2.7.-.-;Name=sasA_1;gene=sasA_1;inference=ab initio prediction:Prodigal:002006,protein motif:HAMAP:MF_01837;locus_tag=JHFBIEKO_00113;product=Adaptive-response sensory-kinase SasA
NODE_1_length_512232_cov_21.495075	Prodigal:002006	CDS	114742	115182	.	+	0	ID=JHFBIEKO_00114;eC_number=2.7.11.-;Name=hprK;gene=hprK;inference=ab initio prediction:Prodigal:002006,similar to AA sequence:UniProtKB:Q9ZA98;locus_tag=JHFBIEKO_00114;product=HPr kinase/phosphorylase
NODE_1_length_512232_cov_21.495075	Prodigal:002006	CDS	115357	115758	.	+	0	ID=JHFBIEKO_00115;eC_number=2.7.1.191;Name=manX;db_xref=COG:COG2893;gene=manX;inference=ab initio prediction:Prodigal:002006,similar to AA sequence:UniProtKB:P69797;locus_tag=JHFBIEKO_00115;product=PTS system mannose-specific EIIAB component
NODE_1_length_512232_cov_21.495075	Prodigal:002006	CDS	115765	116655	.	-	0	ID=JHFBIEKO_00116;Name=rhtA;db_xref=COG:COG5006;gene=rhtA;inference=ab initio prediction:Prodigal:002006,similar to AA sequence:UniProtKB:P0AA67;locus_tag=JHFBIEKO_00116;product=Threonine/homoserine exporter RhtA
NODE_1_length_512232_cov_21.495075	Prodigal:002006	CDS	116652	117965	.	-	0	ID=JHFBIEKO_00117;Name=hslU;db_xref=COG:COG1220;gene=hslU;inference=ab initio prediction:Prodigal:002006,similar to AA sequence:UniProtKB:P0A6H5;locus_tag=JHFBIEKO_00117;product=ATP-dependent protease ATPase subunit HslU
NODE_1_length_512232_cov_21.495075	Prodigal:002006	CDS	118087	119601	.	-	0	ID=JHFBIEKO_00118;Name=bicA;db_xref=COG:COG0659;gene=bicA;inference=ab initio prediction:Prodigal:002006,similar to AA sequence:UniProtKB:Q14SY0;locus_tag=JHFBIEKO_00118;product=Bicarbonate transporter BicA
NODE_1_length_512232_cov_21.495075	Prodigal:002006	CDS	119757	121427	.	-	0	ID=JHFBIEKO_00119;inference=ab initio prediction:Prodigal:002006;locus_tag=JHFBIEKO_00119;product=hypothetical protein
NODE_1_length_512232_cov_21.495075	Prodigal:002006	CDS	121665	122243	.	-	0	ID=JHFBIEKO_00120;eC_number=3.4.25.2;Name=hslV;db_xref=COG:COG5405;gene=hslV;inference=ab initio prediction:Prodigal:002006,similar to AA sequence:UniProtKB:P43772;locus_tag=JHFBIEKO_00120;product=ATP-dependent protease subunit HslV
NODE_1_length_512232_cov_21.495075	Prodigal:002006	CDS	122374	123192	.	-	0	ID=JHFBIEKO_00121;inference=ab initio prediction:Prodigal:002006;locus_tag=JHFBIEKO_00121;product=hypothetical protein
NODE_1_length_512232_cov_21.495075	Prodigal:002006	CDS	123362	123811	.	-	0	ID=JHFBIEKO_00122;inference=ab initio prediction:Prodigal:002006;locus_tag=JHFBIEKO_00122;product=hypothetical protein
NODE_1_length_512232_cov_21.495075	Prodigal:002006	CDS	124210	125436	.	+	0	ID=JHFBIEKO_00123;eC_number=2.4.1.250;Name=mshA_2;gene=mshA_2;inference=ab initio prediction:Prodigal:002006,protein motif:HAMAP:MF_01695;locus_tag=JHFBIEKO_00123;product=D-inositol-3-phosphate glycosyltransferase
NODE_1_length_512232_cov_21.495075	Prodigal:002006	CDS	125429	125707	.	+	0	ID=JHFBIEKO_00124;inference=ab initio prediction:Prodigal:002006;locus_tag=JHFBIEKO_00124;product=hypothetical protein
NODE_1_length_512232_cov_21.495075	Prodigal:002006	CDS	125871	126170	.	+	0	ID=JHFBIEKO_00125;inference=ab initio prediction:Prodigal:002006;locus_tag=JHFBIEKO_00125;product=hypothetical protein
NODE_1_length_512232_cov_21.495075	Prodigal:002006	CDS	126249	128168	.	-	0	ID=JHFBIEKO_00126;Name=selB_1;db_xref=COG:COG3276;gene=selB_1;inference=ab initio prediction:Prodigal:002006,similar to AA sequence:UniProtKB:Q46455;locus_tag=JHFBIEKO_00126;product=Selenocysteine-specific elongation factor
NODE_1_length_512232_cov_21.495075	Prodigal:002006	CDS	128595	130109	.	+	0	ID=JHFBIEKO_00127;inference=ab initio prediction:Prodigal:002006;locus_tag=JHFBIEKO_00127;product=hypothetical protein
NODE_1_length_512232_cov_21.495075	Prodigal:002006	CDS	130246	131412	.	+	0	ID=JHFBIEKO_00128;eC_number=6.3.2.2;db_xref=COG:COG2170;inference=ab initio prediction:Prodigal:002006,similar to AA sequence:UniProtKB:P9WPK9;locus_tag=JHFBIEKO_00128;product=Putative glutamate--cysteine ligase 2
NODE_1_length_512232_cov_21.495075	Prodigal:002006	CDS	131486	132118	.	+	0	ID=JHFBIEKO_00129;inference=ab initio prediction:Prodigal:002006;locus_tag=JHFBIEKO_00129;product=hypothetical protein
NODE_1_length_512232_cov_21.495075	Prodigal:002006	CDS	132219	133499	.	+	0	ID=JHFBIEKO_00130;eC_number=3.5.1.87;Name=hyuC_1;db_xref=COG:COG0624;gene=hyuC_1;inference=ab initio prediction:Prodigal:002006,similar to AA sequence:UniProtKB:Q6DTN4;locus_tag=JHFBIEKO_00130;product=N-carbamoyl-L-amino-acid hydrolase
NODE_1_length_512232_cov_21.495075	Prodigal:002006	CDS	133496	134731	.	+	0	ID=JHFBIEKO_00131;eC_number=3.5.1.87;Name=amaB_1;gene=amaB_1;inference=ab initio prediction:Prodigal:002006,similar to AA sequence:UniProtKB:P37113;locus_tag=JHFBIEKO_00131;product=N-carbamoyl-L-amino acid hydrolase
NODE_1_length_512232_cov_21.495075	Prodigal:002006	CDS	134785	136068	.	+	0	ID=JHFBIEKO_00132;eC_number=2.3.1.179;Name=fabF_1;db_xref=COG:COG0304;gene=fabF_1;inference=ab initio prediction:Prodigal:002006,similar to AA sequence:UniProtKB:Q83E37;locus_tag=JHFBIEKO_00132;product=3-oxoacyl-[acyl-carrier-protein] synthase 2
NODE_1_length_512232_cov_21.495075	Prodigal:002006	CDS	136092	136832	.	+	0	ID=JHFBIEKO_00133;eC_number=1.1.1.100;Name=fabG_2;gene=fabG_2;inference=ab initio prediction:Prodigal:002006,similar to AA sequence:UniProtKB:P0AEK2;locus_tag=JHFBIEKO_00133;product=3-oxoacyl-[acyl-carrier-protein] reductase FabG
NODE_1_length_512232_cov_21.495075	Prodigal:002006	CDS	136944	137234	.	+	0	ID=JHFBIEKO_00134;inference=ab initio prediction:Prodigal:002006;locus_tag=JHFBIEKO_00134;product=hypothetical protein
NODE_1_length_512232_cov_21.495075	Prodigal:002006	CDS	137231	138265	.	+	0	ID=JHFBIEKO_00135;eC_number=1.6.5.5;Name=qorA_1;db_xref=COG:COG0604;gene=qorA_1;inference=ab initio prediction:Prodigal:002006,similar to AA sequence:UniProtKB:P28304;locus_tag=JHFBIEKO_00135;product=Quinone oxidoreductase 1
NODE_1_length_512232_cov_21.495075	Prodigal:002006	CDS	138349	139464	.	+	0	ID=JHFBIEKO_00136;eC_number=2.3.1.241;Name=lpxL;gene=lpxL;inference=ab initio prediction:Prodigal:002006,protein motif:HAMAP:MF_01942;locus_tag=JHFBIEKO_00136;product=Lipid A biosynthesis lauroyltransferase
NODE_1_length_512232_cov_21.495075	Prodigal:002006	CDS	139472	140245	.	+	0	ID=JHFBIEKO_00137;inference=ab initio prediction:Prodigal:002006;locus_tag=JHFBIEKO_00137;product=hypothetical protein
NODE_1_length_512232_cov_21.495075	Prodigal:002006	CDS	140256	140480	.	-	0	ID=JHFBIEKO_00138;inference=ab initio prediction:Prodigal:002006;locus_tag=JHFBIEKO_00138;product=hypothetical protein
NODE_1_length_512232_cov_21.495075	Prodigal:002006	CDS	140753	141523	.	+	0	ID=JHFBIEKO_00139;inference=ab initio prediction:Prodigal:002006;locus_tag=JHFBIEKO_00139;product=hypothetical protein
NODE_1_length_512232_cov_21.495075	Prodigal:002006	CDS	141640	143184	.	+	0	ID=JHFBIEKO_00140;eC_number=4.2.1.42;Name=garD_1;db_xref=COG:COG2721;gene=garD_1;inference=ab initio prediction:Prodigal:002006,similar to AA sequence:UniProtKB:P39829;locus_tag=JHFBIEKO_00140;product=Galactarate dehydratase (L-threo-forming)
NODE_1_length_512232_cov_21.495075	Prodigal:002006	CDS	143333	144379	.	-	0	ID=JHFBIEKO_00141;inference=ab initio prediction:Prodigal:002006;locus_tag=JHFBIEKO_00141;product=hypothetical protein
NODE_1_length_512232_cov_21.495075	Prodigal:002006	CDS	144618	148304	.	+	0	ID=JHFBIEKO_00142;Name=putA;db_xref=COG:COG0506;gene=putA;inference=ab initio prediction:Prodigal:002006,similar to AA sequence:UniProtKB:P09546;locus_tag=JHFBIEKO_00142;product=Bifunctional protein PutA
NODE_1_length_512232_cov_21.495075	Prodigal:002006	CDS	148309	149901	.	-	0	ID=JHFBIEKO_00143;Name=sgrR;gene=sgrR;inference=ab initio prediction:Prodigal:002006,protein motif:HAMAP:MF_01449;locus_tag=JHFBIEKO_00143;product=HTH-type transcriptional regulator SgrR
NODE_1_length_512232_cov_21.495075	Prodigal:002006	CDS	150099	150392	.	-	0	ID=JHFBIEKO_00144;inference=ab initio prediction:Prodigal:002006;locus_tag=JHFBIEKO_00144;product=hypothetical protein
NODE_1_length_512232_cov_21.495075	Prodigal:002006	CDS	150975	152270	.	-	0	ID=JHFBIEKO_00145;Name=proP_1;gene=proP_1;inference=ab initio prediction:Prodigal:002006,similar to AA sequence:UniProtKB:P0C0L7;locus_tag=JHFBIEKO_00145;product=Proline/betaine transporter
NODE_1_length_512232_cov_21.495075	Prodigal:002006	CDS	152340	153932	.	-	0	ID=JHFBIEKO_00146;eC_number=2.3.2.2;Name=ywrD_1;db_xref=COG:COG0405;gene=ywrD_1;inference=ab initio prediction:Prodigal:002006,similar to AA sequence:UniProtKB:O05218;locus_tag=JHFBIEKO_00146;product=Glutathione hydrolase-like YwrD proenzyme
NODE_1_length_512232_cov_21.495075	Prodigal:002006	CDS	154053	154811	.	-	0	ID=JHFBIEKO_00147;eC_number=1.-.-.-;inference=ab initio prediction:Prodigal:002006,similar to AA sequence:UniProtKB:Q7A3L9;locus_tag=JHFBIEKO_00147;product=putative oxidoreductase
NODE_1_length_512232_cov_21.495075	Prodigal:002006	CDS	154883	156097	.	-	0	ID=JHFBIEKO_00148;inference=ab initio prediction:Prodigal:002006;locus_tag=JHFBIEKO_00148;product=hypothetical protein
NODE_1_length_512232_cov_21.495075	Prodigal:002006	CDS	156254	156847	.	-	0	ID=JHFBIEKO_00149;Name=puuR_1;gene=puuR_1;inference=ab initio prediction:Prodigal:002006,similar to AA sequence:UniProtKB:P0A9U6;locus_tag=JHFBIEKO_00149;product=HTH-type transcriptional regulator PuuR
NODE_1_length_512232_cov_21.495075	Prodigal:002006	CDS	157021	157788	.	+	0	ID=JHFBIEKO_00150;Name=artJ;db_xref=COG:COG0834;gene=artJ;inference=ab initio prediction:Prodigal:002006,similar to AA sequence:UniProtKB:P30860;locus_tag=JHFBIEKO_00150;product=ABC transporter arginine-binding protein 1
NODE_1_length_512232_cov_21.495075	Prodigal:002006	CDS	157794	158447	.	+	0	ID=JHFBIEKO_00151;Name=yecS;db_xref=COG:COG0765;gene=yecS;inference=ab initio prediction:Prodigal:002006,similar to AA sequence:UniProtKB:P0AFT2;locus_tag=JHFBIEKO_00151;product=L-cystine transport system permease protein YecS
NODE_1_length_512232_cov_21.495075	Prodigal:002006	CDS	158444	159175	.	+	0	ID=JHFBIEKO_00152;eC_number=3.6.3.-;Name=glnQ_1;db_xref=COG:COG1126;gene=glnQ_1;inference=ab initio prediction:Prodigal:002006,similar to AA sequence:UniProtKB:O34677;locus_tag=JHFBIEKO_00152;product=Glutamine transport ATP-binding protein GlnQ
NODE_1_length_512232_cov_21.495075	Prodigal:002006	CDS	159184	160473	.	+	0	ID=JHFBIEKO_00153;eC_number=1.4.3.-;Name=puuB;gene=puuB;inference=ab initio prediction:Prodigal:002006,similar to AA sequence:UniProtKB:P37906;locus_tag=JHFBIEKO_00153;product=Gamma-glutamylputrescine oxidoreductase
NODE_1_length_512232_cov_21.495075	Prodigal:002006	CDS	160513	161148	.	-	0	ID=JHFBIEKO_00154;inference=ab initio prediction:Prodigal:002006;locus_tag=JHFBIEKO_00154;product=hypothetical protein
NODE_1_length_512232_cov_21.495075	Prodigal:002006	CDS	161251	162009	.	-	0	ID=JHFBIEKO_00155;Name=srlR;db_xref=COG:COG1349;gene=srlR;inference=ab initio prediction:Prodigal:002006,similar to AA sequence:UniProtKB:P15082;locus_tag=JHFBIEKO_00155;product=Glucitol operon repressor
NODE_1_length_512232_cov_21.495075	Prodigal:002006	CDS	162070	163071	.	-	0	ID=JHFBIEKO_00156;eC_number=1.1.1.408;Name=pdxA2;db_xref=COG:COG1995;gene=pdxA2;inference=ab initio prediction:Prodigal:002006,similar to AA sequence:UniProtKB:Q0K4F5;locus_tag=JHFBIEKO_00156;product=D-threonate 4-phosphate dehydrogenase
NODE_1_length_512232_cov_21.495075	Prodigal:002006	CDS	163068	164354	.	-	0	ID=JHFBIEKO_00157;eC_number=2.7.1.219;Name=dtnK;db_xref=COG:COG3395;gene=dtnK;inference=ab initio prediction:Prodigal:002006,similar to AA sequence:UniProtKB:Q0K4F6;locus_tag=JHFBIEKO_00157;product=D-threonate kinase
NODE_1_length_512232_cov_21.495075	Prodigal:002006	CDS	164314	165327	.	-	0	ID=JHFBIEKO_00158;Name=kdgT_1;gene=kdgT_1;inference=ab initio prediction:Prodigal:002006,similar to AA sequence:UniProtKB:P50847;locus_tag=JHFBIEKO_00158;product=2-keto-3-deoxygluconate permease
NODE_1_length_512232_cov_21.495075	Prodigal:002006	CDS	165678	166322	.	-	0	ID=JHFBIEKO_00159;inference=ab initio prediction:Prodigal:002006;locus_tag=JHFBIEKO_00159;product=hypothetical protein
NODE_1_length_512232_cov_21.495075	Prodigal:002006	CDS	166319	166960	.	-	0	ID=JHFBIEKO_00160;inference=ab initio prediction:Prodigal:002006;locus_tag=JHFBIEKO_00160;product=hypothetical protein
NODE_1_length_512232_cov_21.495075	Prodigal:002006	CDS	167042	168034	.	+	0	ID=JHFBIEKO_00161;inference=ab initio prediction:Prodigal:002006;locus_tag=JHFBIEKO_00161;product=hypothetical protein
NODE_1_length_512232_cov_21.495075	Prodigal:002006	CDS	168022	169200	.	-	0	ID=JHFBIEKO_00162;eC_number=2.4.1.11;db_xref=COG:COG0438;inference=ab initio prediction:Prodigal:002006,similar to AA sequence:UniProtKB:P9WMY9;locus_tag=JHFBIEKO_00162;product=Glycogen synthase
NODE_1_length_512232_cov_21.495075	Prodigal:002006	CDS	169200	170240	.	-	0	ID=JHFBIEKO_00163;eC_number=2.4.1.250;Name=mshA_3;gene=mshA_3;inference=ab initio prediction:Prodigal:002006,protein motif:HAMAP:MF_01695;locus_tag=JHFBIEKO_00163;product=D-inositol-3-phosphate glycosyltransferase
NODE_1_length_512232_cov_21.495075	Prodigal:002006	CDS	170301	172355	.	+	0	ID=JHFBIEKO_00164;eC_number=2.4.1.250;Name=mshA_4;gene=mshA_4;inference=ab initio prediction:Prodigal:002006,protein motif:HAMAP:MF_01695;locus_tag=JHFBIEKO_00164;product=D-inositol-3-phosphate glycosyltransferase
NODE_1_length_512232_cov_21.495075	Prodigal:002006	CDS	172345	173259	.	+	0	ID=JHFBIEKO_00165;inference=ab initio prediction:Prodigal:002006;locus_tag=JHFBIEKO_00165;product=hypothetical protein
NODE_1_length_512232_cov_21.495075	Prodigal:002006	CDS	173268	174404	.	+	0	ID=JHFBIEKO_00166;eC_number=2.4.1.227;Name=murG_1;gene=murG_1;inference=ab initio prediction:Prodigal:002006,protein motif:HAMAP:MF_00033;locus_tag=JHFBIEKO_00166;product=UDP-N-acetylglucosamine--N-acetylmuramyl-(pentapeptide) pyrophosphoryl-undecaprenol N-acetylglucosamine transferase
NODE_1_length_512232_cov_21.495075	Prodigal:002006	CDS	174453	175370	.	+	0	ID=JHFBIEKO_00167;inference=ab initio prediction:Prodigal:002006;locus_tag=JHFBIEKO_00167;product=hypothetical protein
NODE_1_length_512232_cov_21.495075	Prodigal:002006	CDS	175367	176419	.	+	0	ID=JHFBIEKO_00168;eC_number=2.4.1.250;Name=mshA_5;gene=mshA_5;inference=ab initio prediction:Prodigal:002006,protein motif:HAMAP:MF_01695;locus_tag=JHFBIEKO_00168;product=D-inositol-3-phosphate glycosyltransferase
NODE_1_length_512232_cov_21.495075	Prodigal:002006	CDS	176416	177867	.	-	0	ID=JHFBIEKO_00169;eC_number=1.-.-.-;db_xref=COG:COG0277;inference=ab initio prediction:Prodigal:002006,similar to AA sequence:UniProtKB:P9WIT1;locus_tag=JHFBIEKO_00169;product=putative FAD-linked oxidoreductase
NODE_1_length_512232_cov_21.495075	Prodigal:002006	CDS	178003	178698	.	+	0	ID=JHFBIEKO_00170;eC_number=3.7.1.20;Name=nagK;gene=nagK;inference=ab initio prediction:Prodigal:002006,similar to AA sequence:UniProtKB:O86042;locus_tag=JHFBIEKO_00170;product=Fumarylpyruvate hydrolase
NODE_1_length_512232_cov_21.495075	Prodigal:002006	CDS	178710	179174	.	+	0	ID=JHFBIEKO_00171;eC_number=3.6.1.-;Name=rppH_1;gene=rppH_1;inference=ab initio prediction:Prodigal:002006,protein motif:HAMAP:MF_00298;locus_tag=JHFBIEKO_00171;product=RNA pyrophosphohydrolase
NODE_1_length_512232_cov_21.495075	Aragorn:001002	tRNA	179283	179357	.	+	.	ID=JHFBIEKO_00172;inference=COORDINATES:profile:Aragorn:001002;locus_tag=JHFBIEKO_00172;product=tRNA-Gly(gcc)
NODE_1_length_512232_cov_21.495075	Prodigal:002006	CDS	179523	179723	.	-	0	ID=JHFBIEKO_00173;inference=ab initio prediction:Prodigal:002006;locus_tag=JHFBIEKO_00173;product=hypothetical protein
NODE_1_length_512232_cov_21.495075	Prodigal:002006	CDS	179977	180219	.	+	0	ID=JHFBIEKO_00174;inference=ab initio prediction:Prodigal:002006;locus_tag=JHFBIEKO_00174;product=hypothetical protein
NODE_1_length_512232_cov_21.495075	Prodigal:002006	CDS	180248	180463	.	+	0	ID=JHFBIEKO_00175;inference=ab initio prediction:Prodigal:002006;locus_tag=JHFBIEKO_00175;product=hypothetical protein
NODE_1_length_512232_cov_21.495075	Prodigal:002006	CDS	180566	181846	.	+	0	ID=JHFBIEKO_00176;eC_number=2.5.1.-;db_xref=COG:COG2873;inference=ab initio prediction:Prodigal:002006,similar to AA sequence:UniProtKB:Q9WZY4;locus_tag=JHFBIEKO_00176;product=O-acetyl-L-homoserine sulfhydrylase
NODE_1_length_512232_cov_21.495075	Prodigal:002006	CDS	181929	182189	.	+	0	ID=JHFBIEKO_00177;inference=ab initio prediction:Prodigal:002006;locus_tag=JHFBIEKO_00177;product=hypothetical protein
NODE_1_length_512232_cov_21.495075	Prodigal:002006	CDS	182607	184394	.	-	0	ID=JHFBIEKO_00178;eC_number=1.3.8.-;Name=dmdC_1;db_xref=COG:COG1960;gene=dmdC_1;inference=ab initio prediction:Prodigal:002006,similar to AA sequence:UniProtKB:Q5LLW7;locus_tag=JHFBIEKO_00178;product=3-methylmercaptopropionyl-CoA dehydrogenase
NODE_1_length_512232_cov_21.495075	Prodigal:002006	CDS	184687	187899	.	+	0	ID=JHFBIEKO_00179;inference=ab initio prediction:Prodigal:002006;locus_tag=JHFBIEKO_00179;product=hypothetical protein
NODE_1_length_512232_cov_21.495075	Prodigal:002006	CDS	188496	188933	.	+	0	ID=JHFBIEKO_00180;inference=ab initio prediction:Prodigal:002006;locus_tag=JHFBIEKO_00180;product=hypothetical protein
NODE_1_length_512232_cov_21.495075	Prodigal:002006	CDS	189245	189475	.	-	0	ID=JHFBIEKO_00181;inference=ab initio prediction:Prodigal:002006;locus_tag=JHFBIEKO_00181;product=hypothetical protein
NODE_1_length_512232_cov_21.495075	Prodigal:002006	CDS	189640	190368	.	+	0	ID=JHFBIEKO_00182;Name=rpaR_1;db_xref=COG:COG2771;gene=rpaR_1;inference=ab initio prediction:Prodigal:002006,similar to AA sequence:UniProtKB:Q6NCZ5;locus_tag=JHFBIEKO_00182;product=HTH-type quorum sensing-dependent transcriptional regulator RpaR
NODE_1_length_512232_cov_21.495075	Prodigal:002006	CDS	190513	191136	.	+	0	ID=JHFBIEKO_00183;eC_number=2.3.1.228;Name=bjaI;db_xref=COG:COG3916;gene=bjaI;inference=ab initio prediction:Prodigal:002006,similar to AA sequence:UniProtKB:Q89VI2;locus_tag=JHFBIEKO_00183;product=Isovaleryl-homoserine lactone synthase
NODE_1_length_512232_cov_21.495075	Prodigal:002006	CDS	191151	191318	.	+	0	ID=JHFBIEKO_00184;inference=ab initio prediction:Prodigal:002006;locus_tag=JHFBIEKO_00184;product=hypothetical protein
NODE_1_length_512232_cov_21.495075	Prodigal:002006	CDS	191401	192615	.	-	0	ID=JHFBIEKO_00185;eC_number=1.1.1.42;Name=icd;db_xref=COG:COG0538;gene=icd;inference=ab initio prediction:Prodigal:002006,similar to AA sequence:UniProtKB:P9WKL1;locus_tag=JHFBIEKO_00185;product=Isocitrate dehydrogenase [NADP]
NODE_1_length_512232_cov_21.495075	Prodigal:002006	CDS	192814	193587	.	+	0	ID=JHFBIEKO_00186;eC_number=2.1.1.207;Name=trmL_1;gene=trmL_1;inference=ab initio prediction:Prodigal:002006,protein motif:HAMAP:MF_01885;locus_tag=JHFBIEKO_00186;product=tRNA (cytidine(34)-2'-O)-methyltransferase
NODE_1_length_512232_cov_21.495075	Prodigal:002006	CDS	193588	193770	.	-	0	ID=JHFBIEKO_00187;inference=ab initio prediction:Prodigal:002006;locus_tag=JHFBIEKO_00187;product=hypothetical protein
NODE_1_length_512232_cov_21.495075	Prodigal:002006	CDS	193841	194566	.	+	0	ID=JHFBIEKO_00188;eC_number=7.6.2.8;Name=btuD_1;gene=btuD_1;inference=ab initio prediction:Prodigal:002006,protein motif:HAMAP:MF_01005;locus_tag=JHFBIEKO_00188;product=Vitamin B12 import ATP-binding protein BtuD
NODE_1_length_512232_cov_21.495075	Prodigal:002006	CDS	194563	195231	.	+	0	ID=JHFBIEKO_00189;Name=ccmB;db_xref=COG:COG2386;gene=ccmB;inference=ab initio prediction:Prodigal:002006,similar to AA sequence:UniProtKB:P0ABL8;locus_tag=JHFBIEKO_00189;product=Heme exporter protein B
NODE_1_length_512232_cov_21.495075	Prodigal:002006	CDS	195713	196174	.	-	0	ID=JHFBIEKO_00190;inference=ab initio prediction:Prodigal:002006;locus_tag=JHFBIEKO_00190;product=hypothetical protein
NODE_1_length_512232_cov_21.495075	Prodigal:002006	CDS	196477	197475	.	-	0	ID=JHFBIEKO_00191;inference=ab initio prediction:Prodigal:002006;locus_tag=JHFBIEKO_00191;product=hypothetical protein
NODE_1_length_512232_cov_21.495075	Prodigal:002006	CDS	197833	198099	.	+	0	ID=JHFBIEKO_00192;Name=rpsT;db_xref=COG:COG0268;gene=rpsT;inference=ab initio prediction:Prodigal:002006,similar to AA sequence:UniProtKB:Q6N0C7;locus_tag=JHFBIEKO_00192;product=30S ribosomal protein S20
NODE_1_length_512232_cov_21.495075	Prodigal:002006	CDS	198591	200084	.	+	0	ID=JHFBIEKO_00193;Name=dnaA_1;db_xref=COG:COG0593;gene=dnaA_1;inference=ab initio prediction:Prodigal:002006,similar to AA sequence:UniProtKB:P05648;locus_tag=JHFBIEKO_00193;product=Chromosomal replication initiator protein DnaA
NODE_1_length_512232_cov_21.495075	Prodigal:002006	CDS	200319	201527	.	+	0	ID=JHFBIEKO_00194;eC_number=2.3.1.-;Name=fadA_1;db_xref=COG:COG0183;gene=fadA_1;inference=ab initio prediction:Prodigal:002006,similar to AA sequence:UniProtKB:O53871;locus_tag=JHFBIEKO_00194;product=Putative acyltransferase
NODE_1_length_512232_cov_21.495075	Prodigal:002006	CDS	201751	202260	.	+	0	ID=JHFBIEKO_00195;inference=ab initio prediction:Prodigal:002006;locus_tag=JHFBIEKO_00195;product=hypothetical protein
NODE_1_length_512232_cov_21.495075	Prodigal:002006	CDS	202294	203073	.	-	0	ID=JHFBIEKO_00196;Name=bluF;gene=bluF;inference=ab initio prediction:Prodigal:002006,similar to AA sequence:UniProtKB:P75990;locus_tag=JHFBIEKO_00196;product=Blue light- and temperature-regulated antirepressor BluF
NODE_1_length_512232_cov_21.495075	Prodigal:002006	CDS	203187	205385	.	+	0	ID=JHFBIEKO_00197;Name=fadJ_1;db_xref=COG:COG1024;gene=fadJ_1;inference=ab initio prediction:Prodigal:002006,similar to AA sequence:UniProtKB:P77399;locus_tag=JHFBIEKO_00197;product=Fatty acid oxidation complex subunit alpha
NODE_1_length_512232_cov_21.495075	Prodigal:002006	CDS	205556	206416	.	-	0	ID=JHFBIEKO_00198;eC_number=3.1.-.-;Name=dinG;gene=dinG;inference=ab initio prediction:Prodigal:002006,protein motif:HAMAP:MF_02206;locus_tag=JHFBIEKO_00198;product=3'-5' exonuclease DinG
NODE_1_length_512232_cov_21.495075	Prodigal:002006	CDS	206487	208961	.	-	0	ID=JHFBIEKO_00199;eC_number=6.5.1.2;Name=ligA;gene=ligA;inference=ab initio prediction:Prodigal:002006,protein motif:HAMAP:MF_01588;locus_tag=JHFBIEKO_00199;product=DNA ligase
NODE_1_length_512232_cov_21.495075	Prodigal:002006	CDS	209027	210277	.	-	0	ID=JHFBIEKO_00200;inference=ab initio prediction:Prodigal:002006;locus_tag=JHFBIEKO_00200;product=hypothetical protein
NODE_1_length_512232_cov_21.495075	Prodigal:002006	CDS	210437	211135	.	+	0	ID=JHFBIEKO_00201;inference=ab initio prediction:Prodigal:002006;locus_tag=JHFBIEKO_00201;product=hypothetical protein
NODE_1_length_512232_cov_21.495075	Aragorn:001002	tRNA	211218	211294	.	+	.	ID=JHFBIEKO_00202;inference=COORDINATES:profile:Aragorn:001002;locus_tag=JHFBIEKO_00202;product=tRNA-Pro(cgg)
NODE_1_length_512232_cov_21.495075	Prodigal:002006	CDS	211459	212724	.	+	0	ID=JHFBIEKO_00203;inference=ab initio prediction:Prodigal:002006;locus_tag=JHFBIEKO_00203;product=hypothetical protein
NODE_1_length_512232_cov_21.495075	Prodigal:002006	CDS	212721	214169	.	-	0	ID=JHFBIEKO_00204;inference=ab initio prediction:Prodigal:002006;locus_tag=JHFBIEKO_00204;product=hypothetical protein
NODE_1_length_512232_cov_21.495075	Prodigal:002006	CDS	214527	214994	.	-	0	ID=JHFBIEKO_00205;inference=ab initio prediction:Prodigal:002006;locus_tag=JHFBIEKO_00205;product=hypothetical protein
NODE_1_length_512232_cov_21.495075	Prodigal:002006	CDS	214994	215791	.	-	0	ID=JHFBIEKO_00206;inference=ab initio prediction:Prodigal:002006;locus_tag=JHFBIEKO_00206;product=hypothetical protein
NODE_1_length_512232_cov_21.495075	Prodigal:002006	CDS	215793	215981	.	-	0	ID=JHFBIEKO_00207;inference=ab initio prediction:Prodigal:002006;locus_tag=JHFBIEKO_00207;product=hypothetical protein
NODE_1_length_512232_cov_21.495075	Prodigal:002006	CDS	215978	217267	.	-	0	ID=JHFBIEKO_00208;inference=ab initio prediction:Prodigal:002006;locus_tag=JHFBIEKO_00208;product=hypothetical protein
NODE_1_length_512232_cov_21.495075	Prodigal:002006	CDS	217754	218689	.	+	0	ID=JHFBIEKO_00209;inference=ab initio prediction:Prodigal:002006;locus_tag=JHFBIEKO_00209;product=hypothetical protein
NODE_1_length_512232_cov_21.495075	Prodigal:002006	CDS	218691	219044	.	+	0	ID=JHFBIEKO_00210;inference=ab initio prediction:Prodigal:002006;locus_tag=JHFBIEKO_00210;product=hypothetical protein
NODE_1_length_512232_cov_21.495075	Prodigal:002006	CDS	219044	220666	.	+	0	ID=JHFBIEKO_00211;inference=ab initio prediction:Prodigal:002006;locus_tag=JHFBIEKO_00211;product=hypothetical protein
NODE_1_length_512232_cov_21.495075	Prodigal:002006	CDS	221236	223374	.	-	0	ID=JHFBIEKO_00212;eC_number=3.6.3.3;Name=zntA;gene=zntA;inference=ab initio prediction:Prodigal:002006,similar to AA sequence:UniProtKB:Q3YW59;locus_tag=JHFBIEKO_00212;product=Zinc/cadmium/lead-transporting P-type ATPase
NODE_1_length_512232_cov_21.495075	Prodigal:002006	CDS	223440	223862	.	+	0	ID=JHFBIEKO_00213;Name=hmrR_1;gene=hmrR_1;inference=ab initio prediction:Prodigal:002006,similar to AA sequence:UniProtKB:Q9X5X4;locus_tag=JHFBIEKO_00213;product=HTH-type transcriptional regulator HmrR
NODE_1_length_512232_cov_21.495075	Prodigal:002006	CDS	223945	224904	.	+	0	ID=JHFBIEKO_00214;Name=czcD_1;db_xref=COG:COG1230;gene=czcD_1;inference=ab initio prediction:Prodigal:002006,similar to AA sequence:UniProtKB:O07084;locus_tag=JHFBIEKO_00214;product=Cadmium%2C cobalt and zinc/H(+)-K(+) antiporter
NODE_1_length_512232_cov_21.495075	Prodigal:002006	CDS	224912	225598	.	+	0	ID=JHFBIEKO_00215;inference=ab initio prediction:Prodigal:002006;locus_tag=JHFBIEKO_00215;product=hypothetical protein
NODE_1_length_512232_cov_21.495075	Prodigal:002006	CDS	225954	226193	.	+	0	ID=JHFBIEKO_00216;inference=ab initio prediction:Prodigal:002006;locus_tag=JHFBIEKO_00216;product=hypothetical protein
NODE_1_length_512232_cov_21.495075	Prodigal:002006	CDS	226271	226564	.	-	0	ID=JHFBIEKO_00217;inference=ab initio prediction:Prodigal:002006;locus_tag=JHFBIEKO_00217;product=hypothetical protein
NODE_1_length_512232_cov_21.495075	Prodigal:002006	CDS	226645	227007	.	+	0	ID=JHFBIEKO_00218;inference=ab initio prediction:Prodigal:002006;locus_tag=JHFBIEKO_00218;product=hypothetical protein
NODE_1_length_512232_cov_21.495075	Prodigal:002006	CDS	227148	228554	.	+	0	ID=JHFBIEKO_00219;Name=mdtA_1;gene=mdtA_1;inference=ab initio prediction:Prodigal:002006,protein motif:HAMAP:MF_01422;locus_tag=JHFBIEKO_00219;product=Multidrug resistance protein MdtA
NODE_1_length_512232_cov_21.495075	Prodigal:002006	CDS	228568	231825	.	+	0	ID=JHFBIEKO_00220;Name=cnrA_1;gene=cnrA_1;inference=ab initio prediction:Prodigal:002006,similar to AA sequence:UniProtKB:P37972;locus_tag=JHFBIEKO_00220;product=Nickel and cobalt resistance protein CnrA
NODE_1_length_512232_cov_21.495075	Prodigal:002006	CDS	231830	232384	.	+	0	ID=JHFBIEKO_00221;inference=ab initio prediction:Prodigal:002006;locus_tag=JHFBIEKO_00221;product=hypothetical protein
NODE_1_length_512232_cov_21.495075	Prodigal:002006	CDS	232410	232628	.	+	0	ID=JHFBIEKO_00222;inference=ab initio prediction:Prodigal:002006;locus_tag=JHFBIEKO_00222;product=hypothetical protein
NODE_1_length_512232_cov_21.495075	Prodigal:002006	CDS	232863	233132	.	+	0	ID=JHFBIEKO_00223;inference=ab initio prediction:Prodigal:002006;locus_tag=JHFBIEKO_00223;product=hypothetical protein
NODE_1_length_512232_cov_21.495075	Prodigal:002006	CDS	233244	235622	.	-	0	ID=JHFBIEKO_00224;eC_number=7.2.2.15;Name=silP;gene=silP;inference=ab initio prediction:Prodigal:002006,similar to AA sequence:UniProtKB:Q9ZHC7;locus_tag=JHFBIEKO_00224;product=Silver exporting P-type ATPase
NODE_1_length_512232_cov_21.495075	Prodigal:002006	CDS	235688	236173	.	+	0	ID=JHFBIEKO_00225;Name=hmrR_2;gene=hmrR_2;inference=ab initio prediction:Prodigal:002006,similar to AA sequence:UniProtKB:Q9X5X4;locus_tag=JHFBIEKO_00225;product=HTH-type transcriptional regulator HmrR
NODE_1_length_512232_cov_21.495075	Prodigal:002006	CDS	236213	236395	.	-	0	ID=JHFBIEKO_00226;inference=ab initio prediction:Prodigal:002006;locus_tag=JHFBIEKO_00226;product=hypothetical protein
NODE_1_length_512232_cov_21.495075	Aragorn:001002	tRNA	236708	236805	.	+	.	ID=JHFBIEKO_00227;inference=COORDINATES:profile:Aragorn:001002;locus_tag=JHFBIEKO_00227;product=tRNA-Thr(tgt)
NODE_1_length_512232_cov_21.495075	Prodigal:002006	CDS	236886	237251	.	-	0	ID=JHFBIEKO_00228;inference=ab initio prediction:Prodigal:002006;locus_tag=JHFBIEKO_00228;product=hypothetical protein
NODE_1_length_512232_cov_21.495075	Prodigal:002006	CDS	237281	240427	.	-	0	ID=JHFBIEKO_00229;Name=czcA_1;gene=czcA_1;inference=ab initio prediction:Prodigal:002006,similar to AA sequence:UniProtKB:P13511;locus_tag=JHFBIEKO_00229;product=Cobalt-zinc-cadmium resistance protein CzcA
NODE_1_length_512232_cov_21.495075	Prodigal:002006	CDS	240440	242164	.	-	0	ID=JHFBIEKO_00230;Name=mdtA_2;gene=mdtA_2;inference=ab initio prediction:Prodigal:002006,protein motif:HAMAP:MF_01422;locus_tag=JHFBIEKO_00230;product=Multidrug resistance protein MdtA
NODE_1_length_512232_cov_21.495075	Prodigal:002006	CDS	242379	242615	.	+	0	ID=JHFBIEKO_00231;inference=ab initio prediction:Prodigal:002006;locus_tag=JHFBIEKO_00231;product=hypothetical protein
NODE_1_length_512232_cov_21.495075	Prodigal:002006	CDS	242820	243035	.	-	0	ID=JHFBIEKO_00232;inference=ab initio prediction:Prodigal:002006;locus_tag=JHFBIEKO_00232;product=hypothetical protein
NODE_1_length_512232_cov_21.495075	Prodigal:002006	CDS	243181	243657	.	-	0	ID=JHFBIEKO_00233;inference=ab initio prediction:Prodigal:002006;locus_tag=JHFBIEKO_00233;product=hypothetical protein
NODE_1_length_512232_cov_21.495075	Prodigal:002006	CDS	243674	246841	.	-	0	ID=JHFBIEKO_00234;Name=cusA_1;db_xref=COG:COG3696;gene=cusA_1;inference=ab initio prediction:Prodigal:002006,similar to AA sequence:UniProtKB:P38054;locus_tag=JHFBIEKO_00234;product=Cation efflux system protein CusA
NODE_1_length_512232_cov_21.495075	Prodigal:002006	CDS	246838	248253	.	-	0	ID=JHFBIEKO_00235;Name=mdtA_3;gene=mdtA_3;inference=ab initio prediction:Prodigal:002006,protein motif:HAMAP:MF_01422;locus_tag=JHFBIEKO_00235;product=Multidrug resistance protein MdtA
NODE_1_length_512232_cov_21.495075	Prodigal:002006	CDS	248337	248732	.	-	0	ID=JHFBIEKO_00236;inference=ab initio prediction:Prodigal:002006;locus_tag=JHFBIEKO_00236;product=hypothetical protein
NODE_1_length_512232_cov_21.495075	Prodigal:002006	CDS	248815	249228	.	-	0	ID=JHFBIEKO_00237;inference=ab initio prediction:Prodigal:002006;locus_tag=JHFBIEKO_00237;product=hypothetical protein
NODE_1_length_512232_cov_21.495075	Prodigal:002006	CDS	249256	250419	.	-	0	ID=JHFBIEKO_00238;inference=ab initio prediction:Prodigal:002006;locus_tag=JHFBIEKO_00238;product=hypothetical protein
NODE_1_length_512232_cov_21.495075	Prodigal:002006	CDS	250427	251722	.	-	0	ID=JHFBIEKO_00239;Name=arsB_1;db_xref=COG:COG1055;gene=arsB_1;inference=ab initio prediction:Prodigal:002006,similar to AA sequence:UniProtKB:P0AB93;locus_tag=JHFBIEKO_00239;product=Arsenical pump membrane protein
NODE_1_length_512232_cov_21.495075	Prodigal:002006	CDS	252183	252710	.	-	0	ID=JHFBIEKO_00240;eC_number=1.20.4.4;Name=arsC_1;gene=arsC_1;inference=ab initio prediction:Prodigal:002006,protein motif:HAMAP:MF_01624;locus_tag=JHFBIEKO_00240;product=Arsenate reductase
NODE_1_length_512232_cov_21.495075	Prodigal:002006	CDS	252703	253065	.	-	0	ID=JHFBIEKO_00241;inference=ab initio prediction:Prodigal:002006;locus_tag=JHFBIEKO_00241;product=hypothetical protein
NODE_1_length_512232_cov_21.495075	Prodigal:002006	CDS	253113	253865	.	+	0	ID=JHFBIEKO_00242;eC_number=1.-.-.-;Name=arsH_1;db_xref=COG:COG0431;gene=arsH_1;inference=ab initio prediction:Prodigal:002006,similar to AA sequence:UniProtKB:Q92R45;locus_tag=JHFBIEKO_00242;product=NADPH-dependent FMN reductase ArsH
NODE_1_length_512232_cov_21.495075	Prodigal:002006	CDS	255115	255237	.	-	0	ID=JHFBIEKO_00243;inference=ab initio prediction:Prodigal:002006;locus_tag=JHFBIEKO_00243;product=hypothetical protein
NODE_1_length_512232_cov_21.495075	Prodigal:002006	CDS	255708	255872	.	+	0	ID=JHFBIEKO_00244;inference=ab initio prediction:Prodigal:002006;locus_tag=JHFBIEKO_00244;product=hypothetical protein
NODE_1_length_512232_cov_21.495075	Prodigal:002006	CDS	256112	256504	.	-	0	ID=JHFBIEKO_00245;inference=ab initio prediction:Prodigal:002006;locus_tag=JHFBIEKO_00245;product=hypothetical protein
NODE_1_length_512232_cov_21.495075	Prodigal:002006	CDS	256544	258496	.	-	0	ID=JHFBIEKO_00246;inference=ab initio prediction:Prodigal:002006;locus_tag=JHFBIEKO_00246;product=hypothetical protein
NODE_1_length_512232_cov_21.495075	Prodigal:002006	CDS	258989	259345	.	+	0	ID=JHFBIEKO_00247;inference=ab initio prediction:Prodigal:002006;locus_tag=JHFBIEKO_00247;product=hypothetical protein
NODE_1_length_512232_cov_21.495075	Prodigal:002006	CDS	259342	259581	.	+	0	ID=JHFBIEKO_00248;inference=ab initio prediction:Prodigal:002006;locus_tag=JHFBIEKO_00248;product=hypothetical protein
NODE_1_length_512232_cov_21.495075	Prodigal:002006	CDS	259578	260030	.	+	0	ID=JHFBIEKO_00249;inference=ab initio prediction:Prodigal:002006;locus_tag=JHFBIEKO_00249;product=hypothetical protein
NODE_1_length_512232_cov_21.495075	Prodigal:002006	CDS	260027	260365	.	+	0	ID=JHFBIEKO_00250;inference=ab initio prediction:Prodigal:002006;locus_tag=JHFBIEKO_00250;product=hypothetical protein
NODE_1_length_512232_cov_21.495075	Prodigal:002006	CDS	260362	260595	.	+	0	ID=JHFBIEKO_00251;inference=ab initio prediction:Prodigal:002006;locus_tag=JHFBIEKO_00251;product=hypothetical protein
NODE_1_length_512232_cov_21.495075	Prodigal:002006	CDS	260595	261134	.	+	0	ID=JHFBIEKO_00252;inference=ab initio prediction:Prodigal:002006;locus_tag=JHFBIEKO_00252;product=hypothetical protein
NODE_1_length_512232_cov_21.495075	Prodigal:002006	CDS	261138	261380	.	+	0	ID=JHFBIEKO_00253;inference=ab initio prediction:Prodigal:002006;locus_tag=JHFBIEKO_00253;product=hypothetical protein
NODE_1_length_512232_cov_21.495075	Prodigal:002006	CDS	261383	261619	.	+	0	ID=JHFBIEKO_00254;inference=ab initio prediction:Prodigal:002006;locus_tag=JHFBIEKO_00254;product=hypothetical protein
NODE_1_length_512232_cov_21.495075	Prodigal:002006	CDS	261619	261999	.	+	0	ID=JHFBIEKO_00255;inference=ab initio prediction:Prodigal:002006;locus_tag=JHFBIEKO_00255;product=hypothetical protein
NODE_1_length_512232_cov_21.495075	Prodigal:002006	CDS	261996	262232	.	+	0	ID=JHFBIEKO_00256;inference=ab initio prediction:Prodigal:002006;locus_tag=JHFBIEKO_00256;product=hypothetical protein
NODE_1_length_512232_cov_21.495075	Prodigal:002006	CDS	262229	262408	.	+	0	ID=JHFBIEKO_00257;inference=ab initio prediction:Prodigal:002006;locus_tag=JHFBIEKO_00257;product=hypothetical protein
NODE_1_length_512232_cov_21.495075	Prodigal:002006	CDS	262491	262661	.	+	0	ID=JHFBIEKO_00258;inference=ab initio prediction:Prodigal:002006;locus_tag=JHFBIEKO_00258;product=hypothetical protein
NODE_1_length_512232_cov_21.495075	Prodigal:002006	CDS	262648	262884	.	+	0	ID=JHFBIEKO_00259;inference=ab initio prediction:Prodigal:002006;locus_tag=JHFBIEKO_00259;product=hypothetical protein
NODE_1_length_512232_cov_21.495075	Prodigal:002006	CDS	262867	263325	.	-	0	ID=JHFBIEKO_00260;inference=ab initio prediction:Prodigal:002006;locus_tag=JHFBIEKO_00260;product=hypothetical protein
NODE_1_length_512232_cov_21.495075	Prodigal:002006	CDS	263322	263834	.	-	0	ID=JHFBIEKO_00261;inference=ab initio prediction:Prodigal:002006;locus_tag=JHFBIEKO_00261;product=hypothetical protein
NODE_1_length_512232_cov_21.495075	Prodigal:002006	CDS	264025	264483	.	+	0	ID=JHFBIEKO_00262;inference=ab initio prediction:Prodigal:002006;locus_tag=JHFBIEKO_00262;product=hypothetical protein
NODE_1_length_512232_cov_21.495075	Prodigal:002006	CDS	264483	264689	.	+	0	ID=JHFBIEKO_00263;inference=ab initio prediction:Prodigal:002006;locus_tag=JHFBIEKO_00263;product=hypothetical protein
NODE_1_length_512232_cov_21.495075	Prodigal:002006	CDS	264673	265041	.	+	0	ID=JHFBIEKO_00264;inference=ab initio prediction:Prodigal:002006;locus_tag=JHFBIEKO_00264;product=hypothetical protein
NODE_1_length_512232_cov_21.495075	Prodigal:002006	CDS	265042	265737	.	+	0	ID=JHFBIEKO_00265;inference=ab initio prediction:Prodigal:002006;locus_tag=JHFBIEKO_00265;product=hypothetical protein
NODE_1_length_512232_cov_21.495075	Prodigal:002006	CDS	265594	266790	.	-	0	ID=JHFBIEKO_00266;inference=ab initio prediction:Prodigal:002006;locus_tag=JHFBIEKO_00266;product=hypothetical protein
NODE_1_length_512232_cov_21.495075	Prodigal:002006	CDS	266787	267302	.	-	0	ID=JHFBIEKO_00267;inference=ab initio prediction:Prodigal:002006;locus_tag=JHFBIEKO_00267;product=hypothetical protein
NODE_1_length_512232_cov_21.495075	Prodigal:002006	CDS	267317	268159	.	-	0	ID=JHFBIEKO_00268;inference=ab initio prediction:Prodigal:002006;locus_tag=JHFBIEKO_00268;product=hypothetical protein
NODE_1_length_512232_cov_21.495075	Prodigal:002006	CDS	268478	268879	.	+	0	ID=JHFBIEKO_00269;inference=ab initio prediction:Prodigal:002006;locus_tag=JHFBIEKO_00269;product=hypothetical protein
NODE_1_length_512232_cov_21.495075	Prodigal:002006	CDS	268893	269114	.	+	0	ID=JHFBIEKO_00270;inference=ab initio prediction:Prodigal:002006;locus_tag=JHFBIEKO_00270;product=hypothetical protein
NODE_1_length_512232_cov_21.495075	Prodigal:002006	CDS	269111	269353	.	+	0	ID=JHFBIEKO_00271;inference=ab initio prediction:Prodigal:002006;locus_tag=JHFBIEKO_00271;product=hypothetical protein
NODE_1_length_512232_cov_21.495075	Prodigal:002006	CDS	269325	269693	.	-	0	ID=JHFBIEKO_00272;inference=ab initio prediction:Prodigal:002006;locus_tag=JHFBIEKO_00272;product=hypothetical protein
NODE_1_length_512232_cov_21.495075	Prodigal:002006	CDS	269663	270625	.	-	0	ID=JHFBIEKO_00273;eC_number=2.7.7.-;Name=traC_1;gene=traC_1;inference=ab initio prediction:Prodigal:002006,similar to AA sequence:UniProtKB:P27190;locus_tag=JHFBIEKO_00273;product=DNA primase TraC
NODE_1_length_512232_cov_21.495075	Prodigal:002006	CDS	270819	271070	.	-	0	ID=JHFBIEKO_00274;inference=ab initio prediction:Prodigal:002006;locus_tag=JHFBIEKO_00274;product=hypothetical protein
NODE_1_length_512232_cov_21.495075	Prodigal:002006	CDS	271192	271668	.	-	0	ID=JHFBIEKO_00275;inference=ab initio prediction:Prodigal:002006;locus_tag=JHFBIEKO_00275;product=hypothetical protein
NODE_1_length_512232_cov_21.495075	Aragorn:001002	tRNA	271884	271958	.	+	.	ID=JHFBIEKO_00276;inference=COORDINATES:profile:Aragorn:001002;locus_tag=JHFBIEKO_00276;product=tRNA-Pro(cgg)
NODE_1_length_512232_cov_21.495075	Prodigal:002006	CDS	272141	273196	.	+	0	ID=JHFBIEKO_00277;inference=ab initio prediction:Prodigal:002006;locus_tag=JHFBIEKO_00277;product=hypothetical protein
NODE_1_length_512232_cov_21.495075	Prodigal:002006	CDS	273206	274360	.	-	0	ID=JHFBIEKO_00278;eC_number=2.4.2.29;Name=tgt;gene=tgt;inference=ab initio prediction:Prodigal:002006,similar to AA sequence:UniProtKB:P28720;locus_tag=JHFBIEKO_00278;product=Queuine tRNA-ribosyltransferase
NODE_1_length_512232_cov_21.495075	Prodigal:002006	CDS	274357	275421	.	-	0	ID=JHFBIEKO_00279;eC_number=2.4.99.17;Name=queA;db_xref=COG:COG0809;gene=queA;inference=ab initio prediction:Prodigal:002006,similar to AA sequence:UniProtKB:O32054;locus_tag=JHFBIEKO_00279;product=S-adenosylmethionine:tRNA ribosyltransferase-isomerase
NODE_1_length_512232_cov_21.495075	Prodigal:002006	CDS	275520	275768	.	+	0	ID=JHFBIEKO_00280;inference=ab initio prediction:Prodigal:002006;locus_tag=JHFBIEKO_00280;product=hypothetical protein
NODE_1_length_512232_cov_21.495075	Prodigal:002006	CDS	275774	275995	.	+	0	ID=JHFBIEKO_00281;inference=ab initio prediction:Prodigal:002006;locus_tag=JHFBIEKO_00281;product=hypothetical protein
NODE_1_length_512232_cov_21.495075	Prodigal:002006	CDS	276093	276980	.	+	0	ID=JHFBIEKO_00282;Name=fieF_1;db_xref=COG:COG0053;gene=fieF_1;inference=ab initio prediction:Prodigal:002006,similar to AA sequence:UniProtKB:P69380;locus_tag=JHFBIEKO_00282;product=Ferrous-iron efflux pump FieF
NODE_1_length_512232_cov_21.495075	Prodigal:002006	CDS	277092	278348	.	-	0	ID=JHFBIEKO_00283;Name=soxC;gene=soxC;inference=ab initio prediction:Prodigal:002006,similar to AA sequence:UniProtKB:P54998;locus_tag=JHFBIEKO_00283;product=Dibenzothiophene desulfurization enzyme C
NODE_1_length_512232_cov_21.495075	Prodigal:002006	CDS	278395	279507	.	-	0	ID=JHFBIEKO_00284;eC_number=1.14.14.35;Name=sfnG_1;gene=sfnG_1;inference=ab initio prediction:Prodigal:002006,similar to AA sequence:UniProtKB:Q65YW9;locus_tag=JHFBIEKO_00284;product=FMNH(2)-dependent dimethylsulfone monooxygenase
NODE_1_length_512232_cov_21.495075	Prodigal:002006	CDS	279720	280484	.	-	0	ID=JHFBIEKO_00285;inference=ab initio prediction:Prodigal:002006;locus_tag=JHFBIEKO_00285;product=hypothetical protein
NODE_1_length_512232_cov_21.495075	Prodigal:002006	CDS	280481	280888	.	-	0	ID=JHFBIEKO_00286;inference=ab initio prediction:Prodigal:002006;locus_tag=JHFBIEKO_00286;product=hypothetical protein
NODE_1_length_512232_cov_21.495075	Prodigal:002006	CDS	281005	281865	.	-	0	ID=JHFBIEKO_00287;eC_number=1.9.3.1;Name=ctaE_1;db_xref=COG:COG1845;gene=ctaE_1;inference=ab initio prediction:Prodigal:002006,similar to AA sequence:UniProtKB:P06030;locus_tag=JHFBIEKO_00287;product=Cytochrome c oxidase subunit 3
NODE_1_length_512232_cov_21.495075	Prodigal:002006	CDS	282007	282615	.	-	0	ID=JHFBIEKO_00288;Name=ctaG;db_xref=COG:COG3175;gene=ctaG;inference=ab initio prediction:Prodigal:002006,similar to AA sequence:UniProtKB:Q92RG6;locus_tag=JHFBIEKO_00288;product=Cytochrome c oxidase assembly protein CtaG
NODE_1_length_512232_cov_21.495075	Prodigal:002006	CDS	282624	282788	.	-	0	ID=JHFBIEKO_00289;inference=ab initio prediction:Prodigal:002006;locus_tag=JHFBIEKO_00289;product=hypothetical protein
NODE_1_length_512232_cov_21.495075	Prodigal:002006	CDS	282794	283744	.	-	0	ID=JHFBIEKO_00290;eC_number=2.5.1.141;Name=ctaB;db_xref=COG:COG0109;gene=ctaB;inference=ab initio prediction:Prodigal:002006,similar to AA sequence:UniProtKB:Q3J5F9;locus_tag=JHFBIEKO_00290;product=Protoheme IX farnesyltransferase
NODE_1_length_512232_cov_21.495075	Prodigal:002006	CDS	283947	285575	.	-	0	ID=JHFBIEKO_00291;eC_number=1.9.3.1;Name=ctaD_1;db_xref=COG:COG0843;gene=ctaD_1;inference=ab initio prediction:Prodigal:002006,similar to AA sequence:UniProtKB:P31833;locus_tag=JHFBIEKO_00291;product=Cytochrome c oxidase subunit 1
NODE_1_length_512232_cov_21.495075	Prodigal:002006	CDS	285626	286465	.	-	0	ID=JHFBIEKO_00292;inference=ab initio prediction:Prodigal:002006;locus_tag=JHFBIEKO_00292;product=hypothetical protein
NODE_1_length_512232_cov_21.495075	Prodigal:002006	CDS	286764	287606	.	+	0	ID=JHFBIEKO_00293;Name=fdhD;db_xref=COG:COG1526;gene=fdhD;inference=ab initio prediction:Prodigal:002006,similar to AA sequence:UniProtKB:O87816;locus_tag=JHFBIEKO_00293;product=Sulfur carrier protein FdhD
NODE_1_length_512232_cov_21.495075	Prodigal:002006	CDS	287613	288395	.	-	0	ID=JHFBIEKO_00294;inference=ab initio prediction:Prodigal:002006;locus_tag=JHFBIEKO_00294;product=hypothetical protein
NODE_1_length_512232_cov_21.495075	Prodigal:002006	CDS	289010	293725	.	+	0	ID=JHFBIEKO_00295;eC_number=1.4.7.1;Name=gltB;gene=gltB;inference=ab initio prediction:Prodigal:002006,similar to AA sequence:UniProtKB:P55037;locus_tag=JHFBIEKO_00295;product=Ferredoxin-dependent glutamate synthase 1
NODE_1_length_512232_cov_21.495075	Prodigal:002006	CDS	293978	294379	.	+	0	ID=JHFBIEKO_00296;eC_number=3.1.-.-;Name=vapC2_1;db_xref=COG:COG1487;gene=vapC2_1;inference=ab initio prediction:Prodigal:002006,similar to AA sequence:UniProtKB:Q4UNB2;locus_tag=JHFBIEKO_00296;product=Ribonuclease VapC2
NODE_1_length_512232_cov_21.495075	Prodigal:002006	CDS	294448	295881	.	+	0	ID=JHFBIEKO_00297;eC_number=1.4.1.13;Name=gltD;db_xref=COG:COG0493;gene=gltD;inference=ab initio prediction:Prodigal:002006,similar to AA sequence:UniProtKB:P9WN19;locus_tag=JHFBIEKO_00297;product=Glutamate synthase [NADPH] small chain
NODE_1_length_512232_cov_21.495075	Prodigal:002006	CDS	295932	297362	.	-	0	ID=JHFBIEKO_00298;inference=ab initio prediction:Prodigal:002006;locus_tag=JHFBIEKO_00298;product=hypothetical protein
NODE_1_length_512232_cov_21.495075	Prodigal:002006	CDS	297460	298665	.	-	0	ID=JHFBIEKO_00299;inference=ab initio prediction:Prodigal:002006,similar to AA sequence:ISfinder:TnXax1;locus_tag=JHFBIEKO_00299;product=Tn3 family transposase TnXax1
NODE_1_length_512232_cov_21.495075	Prodigal:002006	CDS	299080	299946	.	+	0	ID=JHFBIEKO_00300;eC_number=2.7.7.9;Name=gtaB;db_xref=COG:COG1210;gene=gtaB;inference=ab initio prediction:Prodigal:002006,similar to AA sequence:UniProtKB:Q05852;locus_tag=JHFBIEKO_00300;product=UTP--glucose-1-phosphate uridylyltransferase
NODE_1_length_512232_cov_21.495075	Prodigal:002006	CDS	300283	301185	.	-	0	ID=JHFBIEKO_00301;inference=ab initio prediction:Prodigal:002006;locus_tag=JHFBIEKO_00301;product=hypothetical protein
NODE_1_length_512232_cov_21.495075	Prodigal:002006	CDS	301395	301751	.	+	0	ID=JHFBIEKO_00302;Name=cpdR_1;gene=cpdR_1;inference=ab initio prediction:Prodigal:002006,similar to AA sequence:UniProtKB:Q2YIF7;locus_tag=JHFBIEKO_00302;product=Response regulator receiver protein CpdR
NODE_1_length_512232_cov_21.495075	Prodigal:002006	CDS	301877	302146	.	+	0	ID=JHFBIEKO_00303;Name=grxC;db_xref=COG:COG0695;gene=grxC;inference=ab initio prediction:Prodigal:002006,similar to AA sequence:UniProtKB:P0AC62;locus_tag=JHFBIEKO_00303;product=Glutaredoxin 3
NODE_1_length_512232_cov_21.495075	Prodigal:002006	CDS	302139	302996	.	+	0	ID=JHFBIEKO_00304;eC_number=3.5.1.128;Name=nit1;gene=nit1;inference=ab initio prediction:Prodigal:002006,similar to AA sequence:UniProtKB:P0DP68;locus_tag=JHFBIEKO_00304;product=Deaminated glutathione amidase
NODE_1_length_512232_cov_21.495075	Prodigal:002006	CDS	303005	303460	.	+	0	ID=JHFBIEKO_00305;inference=ab initio prediction:Prodigal:002006;locus_tag=JHFBIEKO_00305;product=hypothetical protein
NODE_1_length_512232_cov_21.495075	Prodigal:002006	CDS	303472	303960	.	-	0	ID=JHFBIEKO_00306;Name=dsbB_1;gene=dsbB_1;inference=ab initio prediction:Prodigal:002006,protein motif:HAMAP:MF_00286;locus_tag=JHFBIEKO_00306;product=Disulfide bond formation protein B
NODE_1_length_512232_cov_21.495075	Prodigal:002006	CDS	303963	304544	.	-	0	ID=JHFBIEKO_00307;inference=ab initio prediction:Prodigal:002006;locus_tag=JHFBIEKO_00307;product=hypothetical protein
NODE_1_length_512232_cov_21.495075	Aragorn:001002	tRNA	304681	304765	.	+	.	ID=JHFBIEKO_00308;inference=COORDINATES:profile:Aragorn:001002;locus_tag=JHFBIEKO_00308;product=tRNA-Leu(caa)
NODE_1_length_512232_cov_21.495075	Prodigal:002006	CDS	304972	305913	.	+	0	ID=JHFBIEKO_00309;eC_number=1.6.3.5;db_xref=COG:COG3380;inference=ab initio prediction:Prodigal:002006,similar to AA sequence:UniProtKB:Q888A4;locus_tag=JHFBIEKO_00309;product=Renalase
NODE_1_length_512232_cov_21.495075	Prodigal:002006	CDS	305910	306830	.	+	0	ID=JHFBIEKO_00310;Name=acuC;gene=acuC;inference=ab initio prediction:Prodigal:002006,similar to AA sequence:UniProtKB:P64376;locus_tag=JHFBIEKO_00310;product=Acetoin utilization protein AcuC
NODE_1_length_512232_cov_21.495075	Prodigal:002006	CDS	307013	307186	.	+	0	ID=JHFBIEKO_00311;inference=ab initio prediction:Prodigal:002006;locus_tag=JHFBIEKO_00311;product=hypothetical protein
NODE_1_length_512232_cov_21.495075	Prodigal:002006	CDS	307366	307608	.	+	0	ID=JHFBIEKO_00312;inference=ab initio prediction:Prodigal:002006;locus_tag=JHFBIEKO_00312;product=hypothetical protein
NODE_1_length_512232_cov_21.495075	Prodigal:002006	CDS	307618	308778	.	-	0	ID=JHFBIEKO_00313;eC_number=4.3.1.27;Name=dthadh;gene=dthadh;inference=ab initio prediction:Prodigal:002006,similar to AA sequence:UniProtKB:B2DFG5;locus_tag=JHFBIEKO_00313;product=D-threo-3-hydroxyaspartate dehydratase
NODE_1_length_512232_cov_21.495075	Prodigal:002006	CDS	308899	309534	.	-	0	ID=JHFBIEKO_00314;eC_number=4.1.2.21;Name=dgoA;db_xref=COG:COG0800;gene=dgoA;inference=ab initio prediction:Prodigal:002006,similar to AA sequence:UniProtKB:Q6BF16;locus_tag=JHFBIEKO_00314;product=2-dehydro-3-deoxy-6-phosphogalactonate aldolase
NODE_1_length_512232_cov_21.495075	Prodigal:002006	CDS	309531	310421	.	-	0	ID=JHFBIEKO_00315;eC_number=2.7.1.58;Name=dgoK1;db_xref=COG:COG3734;gene=dgoK1;inference=ab initio prediction:Prodigal:002006,similar to AA sequence:UniProtKB:Q92RN7;locus_tag=JHFBIEKO_00315;product=putative 2-dehydro-3-deoxygalactonokinase DgoK1
NODE_1_length_512232_cov_21.495075	Prodigal:002006	CDS	310697	311455	.	+	0	ID=JHFBIEKO_00316;Name=phnT;db_xref=COG:COG3842;gene=phnT;inference=ab initio prediction:Prodigal:002006,similar to AA sequence:UniProtKB:P96063;locus_tag=JHFBIEKO_00316;product=Putative 2-aminoethylphosphonate import ATP-binding protein PhnT
NODE_1_length_512232_cov_21.495075	Prodigal:002006	CDS	311463	312191	.	+	0	ID=JHFBIEKO_00317;Name=livF_1;db_xref=COG:COG0410;gene=livF_1;inference=ab initio prediction:Prodigal:002006,similar to AA sequence:UniProtKB:P22731;locus_tag=JHFBIEKO_00317;product=High-affinity branched-chain amino acid transport ATP-binding protein LivF
NODE_1_length_512232_cov_21.495075	Prodigal:002006	CDS	312283	313500	.	+	0	ID=JHFBIEKO_00318;inference=ab initio prediction:Prodigal:002006;locus_tag=JHFBIEKO_00318;product=hypothetical protein
NODE_1_length_512232_cov_21.495075	Prodigal:002006	CDS	313529	314416	.	+	0	ID=JHFBIEKO_00319;Name=livH_1;db_xref=COG:COG0559;gene=livH_1;inference=ab initio prediction:Prodigal:002006,similar to AA sequence:UniProtKB:P0AEX7;locus_tag=JHFBIEKO_00319;product=High-affinity branched-chain amino acid transport system permease protein LivH
NODE_1_length_512232_cov_21.495075	Prodigal:002006	CDS	314440	315426	.	+	0	ID=JHFBIEKO_00320;inference=ab initio prediction:Prodigal:002006;locus_tag=JHFBIEKO_00320;product=hypothetical protein
NODE_1_length_512232_cov_21.495075	Prodigal:002006	CDS	315507	315860	.	+	0	ID=JHFBIEKO_00321;inference=ab initio prediction:Prodigal:002006;locus_tag=JHFBIEKO_00321;product=hypothetical protein
NODE_1_length_512232_cov_21.495075	Prodigal:002006	CDS	316041	318005	.	+	0	ID=JHFBIEKO_00322;Name=mutL;gene=mutL;inference=ab initio prediction:Prodigal:002006,similar to AA sequence:UniProtKB:Q5F8M6;locus_tag=JHFBIEKO_00322;product=DNA mismatch repair protein MutL
NODE_1_length_512232_cov_21.495075	Prodigal:002006	CDS	318301	319506	.	+	0	ID=JHFBIEKO_00323;eC_number=1.3.8.3;Name=bbsG_1;gene=bbsG_1;inference=ab initio prediction:Prodigal:002006,similar to AA sequence:UniProtKB:Q9KJE8;locus_tag=JHFBIEKO_00323;product=(R)-benzylsuccinyl-CoA dehydrogenase
NODE_1_length_512232_cov_21.495075	Prodigal:002006	CDS	319768	320946	.	+	0	ID=JHFBIEKO_00324;eC_number=2.3.1.16;Name=bktB;db_xref=COG:COG0183;gene=bktB;inference=ab initio prediction:Prodigal:002006,similar to AA sequence:UniProtKB:Q0KBP1;locus_tag=JHFBIEKO_00324;product=Beta-ketothiolase BktB
NODE_1_length_512232_cov_21.495075	Prodigal:002006	CDS	320948	321715	.	+	0	ID=JHFBIEKO_00325;eC_number=1.1.1.-;Name=gno;gene=gno;inference=ab initio prediction:Prodigal:002006,similar to AA sequence:UniProtKB:P50199;locus_tag=JHFBIEKO_00325;product=Gluconate 5-dehydrogenase
NODE_1_length_512232_cov_21.495075	Prodigal:002006	CDS	321719	322729	.	+	0	ID=JHFBIEKO_00326;inference=ab initio prediction:Prodigal:002006;locus_tag=JHFBIEKO_00326;product=hypothetical protein
NODE_1_length_512232_cov_21.495075	Prodigal:002006	CDS	322732	323064	.	+	0	ID=JHFBIEKO_00327;inference=ab initio prediction:Prodigal:002006;locus_tag=JHFBIEKO_00327;product=hypothetical protein
NODE_1_length_512232_cov_21.495075	Prodigal:002006	CDS	323541	325205	.	-	0	ID=JHFBIEKO_00328;eC_number=6.2.1.3;db_xref=COG:COG0318;inference=ab initio prediction:Prodigal:002006,similar to AA sequence:UniProtKB:Q5SKN9;locus_tag=JHFBIEKO_00328;product=Long-chain-fatty-acid--CoA ligase
NODE_1_length_512232_cov_21.495075	Prodigal:002006	CDS	325470	326012	.	+	0	ID=JHFBIEKO_00329;inference=ab initio prediction:Prodigal:002006;locus_tag=JHFBIEKO_00329;product=hypothetical protein
NODE_1_length_512232_cov_21.495075	Prodigal:002006	CDS	326009	326953	.	+	0	ID=JHFBIEKO_00330;eC_number=3.5.1.29;inference=ab initio prediction:Prodigal:002006,similar to AA sequence:UniProtKB:Q988D4;locus_tag=JHFBIEKO_00330;product=2-(acetamidomethylene)succinate hydrolase
NODE_1_length_512232_cov_21.495075	Prodigal:002006	CDS	327339	327791	.	+	0	ID=JHFBIEKO_00331;inference=ab initio prediction:Prodigal:002006;locus_tag=JHFBIEKO_00331;product=hypothetical protein
NODE_1_length_512232_cov_21.495075	Prodigal:002006	CDS	327871	328224	.	+	0	ID=JHFBIEKO_00332;inference=ab initio prediction:Prodigal:002006;locus_tag=JHFBIEKO_00332;product=hypothetical protein
NODE_1_length_512232_cov_21.495075	Prodigal:002006	CDS	328232	328789	.	-	0	ID=JHFBIEKO_00333;eC_number=2.1.1.171;Name=rsmD;db_xref=COG:COG0742;gene=rsmD;inference=ab initio prediction:Prodigal:002006,similar to AA sequence:UniProtKB:P0ADX9;locus_tag=JHFBIEKO_00333;product=Ribosomal RNA small subunit methyltransferase D
NODE_1_length_512232_cov_21.495075	Prodigal:002006	CDS	328786	330684	.	-	0	ID=JHFBIEKO_00334;inference=ab initio prediction:Prodigal:002006;locus_tag=JHFBIEKO_00334;product=hypothetical protein
NODE_1_length_512232_cov_21.495075	Prodigal:002006	CDS	330828	331004	.	-	0	ID=JHFBIEKO_00335;inference=ab initio prediction:Prodigal:002006;locus_tag=JHFBIEKO_00335;product=hypothetical protein
NODE_1_length_512232_cov_21.495075	Prodigal:002006	CDS	331082	331273	.	-	0	ID=JHFBIEKO_00336;inference=ab initio prediction:Prodigal:002006;locus_tag=JHFBIEKO_00336;product=hypothetical protein
NODE_1_length_512232_cov_21.495075	Prodigal:002006	CDS	331411	331911	.	+	0	ID=JHFBIEKO_00337;eC_number=3.5.4.33;Name=tadA;db_xref=COG:COG0590;gene=tadA;inference=ab initio prediction:Prodigal:002006,similar to AA sequence:UniProtKB:A9CK16;locus_tag=JHFBIEKO_00337;product=tRNA-specific adenosine deaminase
NODE_1_length_512232_cov_21.495075	Prodigal:002006	CDS	331986	332690	.	+	0	ID=JHFBIEKO_00338;eC_number=1.-.-.-;inference=ab initio prediction:Prodigal:002006,similar to AA sequence:UniProtKB:Q7A3L9;locus_tag=JHFBIEKO_00338;product=putative oxidoreductase
NODE_1_length_512232_cov_21.495075	Prodigal:002006	CDS	332698	334470	.	-	0	ID=JHFBIEKO_00339;inference=ab initio prediction:Prodigal:002006;locus_tag=JHFBIEKO_00339;product=hypothetical protein
NODE_1_length_512232_cov_21.495075	Prodigal:002006	CDS	334803	335306	.	+	0	ID=JHFBIEKO_00340;inference=ab initio prediction:Prodigal:002006;locus_tag=JHFBIEKO_00340;product=hypothetical protein
NODE_1_length_512232_cov_21.495075	Prodigal:002006	CDS	335419	336417	.	+	0	ID=JHFBIEKO_00341;Name=degA;db_xref=COG:COG1609;gene=degA;inference=ab initio prediction:Prodigal:002006,similar to AA sequence:UniProtKB:P37947;locus_tag=JHFBIEKO_00341;product=HTH-type transcriptional regulator DegA
NODE_1_length_512232_cov_21.495075	Prodigal:002006	CDS	336565	337740	.	+	0	ID=JHFBIEKO_00342;Name=ydhP_1;db_xref=COG:COG2814;gene=ydhP_1;inference=ab initio prediction:Prodigal:002006,similar to AA sequence:UniProtKB:P77389;locus_tag=JHFBIEKO_00342;product=Inner membrane transport protein YdhP
NODE_1_length_512232_cov_21.495075	Prodigal:002006	CDS	337756	342600	.	-	0	ID=JHFBIEKO_00343;eC_number=1.4.1.2;Name=gdh;db_xref=COG:COG2902;gene=gdh;inference=ab initio prediction:Prodigal:002006,similar to AA sequence:UniProtKB:E1V4J5;locus_tag=JHFBIEKO_00343;product=NAD-specific glutamate dehydrogenase
NODE_1_length_512232_cov_21.495075	Prodigal:002006	CDS	342762	343178	.	+	0	ID=JHFBIEKO_00344;Name=slyA_2;gene=slyA_2;inference=ab initio prediction:Prodigal:002006,protein motif:HAMAP:MF_01819;locus_tag=JHFBIEKO_00344;product=Transcriptional regulator SlyA
NODE_1_length_512232_cov_21.495075	Prodigal:002006	CDS	343218	344516	.	+	0	ID=JHFBIEKO_00345;inference=ab initio prediction:Prodigal:002006,similar to AA sequence:UniProtKB:A0LNN5;locus_tag=JHFBIEKO_00345;product=L-lactate transporter
NODE_1_length_512232_cov_21.495075	Prodigal:002006	CDS	344604	345875	.	+	0	ID=JHFBIEKO_00346;Name=bcr_1;gene=bcr_1;inference=ab initio prediction:Prodigal:002006,similar to AA sequence:UniProtKB:P28246;locus_tag=JHFBIEKO_00346;product=Bicyclomycin resistance protein
NODE_1_length_512232_cov_21.495075	Prodigal:002006	CDS	345951	346481	.	+	0	ID=JHFBIEKO_00347;inference=ab initio prediction:Prodigal:002006;locus_tag=JHFBIEKO_00347;product=hypothetical protein
NODE_1_length_512232_cov_21.495075	Prodigal:002006	CDS	346487	347935	.	-	0	ID=JHFBIEKO_00348;Name=hsrA;gene=hsrA;inference=ab initio prediction:Prodigal:002006,similar to AA sequence:UniProtKB:P31474;locus_tag=JHFBIEKO_00348;product=putative transport protein HsrA
NODE_1_length_512232_cov_21.495075	Prodigal:002006	CDS	348142	349032	.	+	0	ID=JHFBIEKO_00349;inference=ab initio prediction:Prodigal:002006;locus_tag=JHFBIEKO_00349;product=hypothetical protein
NODE_1_length_512232_cov_21.495075	Prodigal:002006	CDS	349195	350688	.	+	0	ID=JHFBIEKO_00350;eC_number=1.1.1.205;Name=guaB;db_xref=COG:COG0516;gene=guaB;inference=ab initio prediction:Prodigal:002006,similar to AA sequence:UniProtKB:P0C0H6;locus_tag=JHFBIEKO_00350;product=Inosine-5'-monophosphate dehydrogenase
NODE_1_length_512232_cov_21.495075	Prodigal:002006	CDS	350940	351347	.	+	0	ID=JHFBIEKO_00351;eC_number=3.1.-.-;Name=vapC_1;gene=vapC_1;inference=ab initio prediction:Prodigal:002006,protein motif:HAMAP:MF_00265;locus_tag=JHFBIEKO_00351;product=tRNA(fMet)-specific endonuclease VapC
NODE_1_length_512232_cov_21.495075	Prodigal:002006	CDS	351411	352355	.	+	0	ID=JHFBIEKO_00352;eC_number=1.1.1.169;Name=panE_1;db_xref=COG:COG1893;gene=panE_1;inference=ab initio prediction:Prodigal:002006,similar to AA sequence:UniProtKB:Q9HW09;locus_tag=JHFBIEKO_00352;product=2-dehydropantoate 2-reductase
NODE_1_length_512232_cov_21.495075	Prodigal:002006	CDS	352548	352730	.	-	0	ID=JHFBIEKO_00353;inference=ab initio prediction:Prodigal:002006;locus_tag=JHFBIEKO_00353;product=hypothetical protein
NODE_1_length_512232_cov_21.495075	Prodigal:002006	CDS	352937	354247	.	+	0	ID=JHFBIEKO_00354;eC_number=2.1.1.176;Name=rsmB_1;gene=rsmB_1;inference=ab initio prediction:Prodigal:002006,protein motif:HAMAP:MF_01856;locus_tag=JHFBIEKO_00354;product=Ribosomal RNA small subunit methyltransferase B
NODE_1_length_512232_cov_21.495075	Prodigal:002006	CDS	354378	355382	.	+	0	ID=JHFBIEKO_00355;inference=ab initio prediction:Prodigal:002006;locus_tag=JHFBIEKO_00355;product=hypothetical protein
NODE_1_length_512232_cov_21.495075	Aragorn:001002	tRNA	356018	356097	.	-	.	ID=JHFBIEKO_00356;inference=COORDINATES:profile:Aragorn:001002;locus_tag=JHFBIEKO_00356;product=tRNA-Arg(gcg)
NODE_1_length_512232_cov_21.495075	Prodigal:002006	CDS	356739	357263	.	-	0	ID=JHFBIEKO_00357;inference=ab initio prediction:Prodigal:002006;locus_tag=JHFBIEKO_00357;product=hypothetical protein
NODE_1_length_512232_cov_21.495075	Prodigal:002006	CDS	357347	358360	.	-	0	ID=JHFBIEKO_00358;inference=ab initio prediction:Prodigal:002006;locus_tag=JHFBIEKO_00358;product=hypothetical protein
NODE_1_length_512232_cov_21.495075	Prodigal:002006	CDS	358357	359031	.	-	0	ID=JHFBIEKO_00359;inference=ab initio prediction:Prodigal:002006;locus_tag=JHFBIEKO_00359;product=hypothetical protein
NODE_1_length_512232_cov_21.495075	Prodigal:002006	CDS	359239	359673	.	+	0	ID=JHFBIEKO_00360;Name=ompR_1;gene=ompR_1;inference=ab initio prediction:Prodigal:002006,similar to AA sequence:UniProtKB:P0AA16;locus_tag=JHFBIEKO_00360;product=Transcriptional regulatory protein OmpR
NODE_1_length_512232_cov_21.495075	Prodigal:002006	CDS	359699	360094	.	+	0	ID=JHFBIEKO_00361;inference=ab initio prediction:Prodigal:002006;locus_tag=JHFBIEKO_00361;product=hypothetical protein
NODE_1_length_512232_cov_21.495075	Prodigal:002006	CDS	360267	360899	.	-	0	ID=JHFBIEKO_00362;inference=ab initio prediction:Prodigal:002006;locus_tag=JHFBIEKO_00362;product=hypothetical protein
NODE_1_length_512232_cov_21.495075	Prodigal:002006	CDS	360921	361487	.	-	0	ID=JHFBIEKO_00363;eC_number=3.6.1.-;Name=rppH_2;db_xref=COG:COG0494;gene=rppH_2;inference=ab initio prediction:Prodigal:002006,similar to AA sequence:UniProtKB:P35640;locus_tag=JHFBIEKO_00363;product=RNA pyrophosphohydrolase
NODE_1_length_512232_cov_21.495075	Prodigal:002006	CDS	361560	362795	.	-	0	ID=JHFBIEKO_00364;inference=ab initio prediction:Prodigal:002006;locus_tag=JHFBIEKO_00364;product=hypothetical protein
NODE_1_length_512232_cov_21.495075	Prodigal:002006	CDS	362967	364307	.	-	0	ID=JHFBIEKO_00365;eC_number=3.4.21.102;Name=ctpB;db_xref=COG:COG0793;gene=ctpB;inference=ab initio prediction:Prodigal:002006,similar to AA sequence:UniProtKB:O35002;locus_tag=JHFBIEKO_00365;product=Carboxy-terminal processing protease CtpB
NODE_1_length_512232_cov_21.495075	Prodigal:002006	CDS	364307	365674	.	-	0	ID=JHFBIEKO_00366;inference=ab initio prediction:Prodigal:002006;locus_tag=JHFBIEKO_00366;product=hypothetical protein
NODE_1_length_512232_cov_21.495075	Prodigal:002006	CDS	365681	366226	.	-	0	ID=JHFBIEKO_00367;eC_number=2.1.1.177;Name=rlmH;db_xref=COG:COG1576;gene=rlmH;inference=ab initio prediction:Prodigal:002006,similar to AA sequence:UniProtKB:P0C1V0;locus_tag=JHFBIEKO_00367;product=Ribosomal RNA large subunit methyltransferase H
NODE_1_length_512232_cov_21.495075	Prodigal:002006	CDS	366478	366828	.	-	0	ID=JHFBIEKO_00368;Name=rsfS;gene=rsfS;inference=ab initio prediction:Prodigal:002006,similar to AA sequence:UniProtKB:Q5NLX3;locus_tag=JHFBIEKO_00368;product=Ribosomal silencing factor RsfS
NODE_1_length_512232_cov_21.495075	Prodigal:002006	CDS	366925	367566	.	-	0	ID=JHFBIEKO_00369;eC_number=2.7.7.18;Name=nadD;gene=nadD;inference=ab initio prediction:Prodigal:002006,protein motif:HAMAP:MF_00244;locus_tag=JHFBIEKO_00369;product=nicotinate-nucleotide adenylyltransferase
NODE_1_length_512232_cov_21.495075	Prodigal:002006	CDS	367634	368932	.	-	0	ID=JHFBIEKO_00370;eC_number=1.2.1.41;Name=proA_1;gene=proA_1;inference=ab initio prediction:Prodigal:002006,similar to AA sequence:UniProtKB:Q2SZ88;locus_tag=JHFBIEKO_00370;product=Gamma-glutamyl phosphate reductase
NODE_1_length_512232_cov_21.495075	Prodigal:002006	CDS	369094	370209	.	-	0	ID=JHFBIEKO_00371;eC_number=2.7.2.11;Name=proB;gene=proB;inference=ab initio prediction:Prodigal:002006,similar to AA sequence:UniProtKB:Q2SZF9;locus_tag=JHFBIEKO_00371;product=Glutamate 5-kinase
NODE_1_length_512232_cov_21.495075	Prodigal:002006	CDS	370310	370414	.	-	0	ID=JHFBIEKO_00372;inference=ab initio prediction:Prodigal:002006;locus_tag=JHFBIEKO_00372;product=hypothetical protein
NODE_1_length_512232_cov_21.495075	Prodigal:002006	CDS	370411	370677	.	-	0	ID=JHFBIEKO_00373;inference=ab initio prediction:Prodigal:002006;locus_tag=JHFBIEKO_00373;product=hypothetical protein
NODE_1_length_512232_cov_21.495075	Prodigal:002006	CDS	370725	371759	.	-	0	ID=JHFBIEKO_00374;eC_number=3.6.5.-;Name=cgtA;gene=cgtA;inference=ab initio prediction:Prodigal:002006,similar to AA sequence:UniProtKB:B8GYI7;locus_tag=JHFBIEKO_00374;product=GTPase Obg/CgtA
NODE_1_length_512232_cov_21.495075	Prodigal:002006	CDS	371881	372486	.	-	0	ID=JHFBIEKO_00375;inference=ab initio prediction:Prodigal:002006;locus_tag=JHFBIEKO_00375;product=hypothetical protein
NODE_1_length_512232_cov_21.495075	Prodigal:002006	CDS	372672	372938	.	-	0	ID=JHFBIEKO_00376;Name=rpmA;db_xref=COG:COG0211;gene=rpmA;inference=ab initio prediction:Prodigal:002006,similar to AA sequence:UniProtKB:Q6NDE9;locus_tag=JHFBIEKO_00376;product=50S ribosomal protein L27
NODE_1_length_512232_cov_21.495075	Prodigal:002006	CDS	373003	373317	.	-	0	ID=JHFBIEKO_00377;Name=rplU;db_xref=COG:COG0261;gene=rplU;inference=ab initio prediction:Prodigal:002006,similar to AA sequence:UniProtKB:A2RLA4;locus_tag=JHFBIEKO_00377;product=50S ribosomal protein L21
NODE_1_length_512232_cov_21.495075	Prodigal:002006	CDS	373495	373863	.	-	0	ID=JHFBIEKO_00378;inference=ab initio prediction:Prodigal:002006;locus_tag=JHFBIEKO_00378;product=hypothetical protein
NODE_1_length_512232_cov_21.495075	Prodigal:002006	CDS	374031	374651	.	-	0	ID=JHFBIEKO_00379;Name=yceI_1;gene=yceI_1;inference=ab initio prediction:Prodigal:002006,protein motif:HAMAP:MF_00780;locus_tag=JHFBIEKO_00379;product=Protein YceI
NODE_1_length_512232_cov_21.495075	Prodigal:002006	CDS	374806	375423	.	+	0	ID=JHFBIEKO_00380;eC_number=3.6.4.12;Name=ruvA;db_xref=COG:COG0632;gene=ruvA;inference=ab initio prediction:Prodigal:002006,similar to AA sequence:UniProtKB:P0A809;locus_tag=JHFBIEKO_00380;product=Holliday junction ATP-dependent DNA helicase RuvA
NODE_1_length_512232_cov_21.495075	Prodigal:002006	CDS	375969	376466	.	+	0	ID=JHFBIEKO_00381;eC_number=1.16.3.1;Name=bfr;db_xref=COG:COG2193;gene=bfr;inference=ab initio prediction:Prodigal:002006,similar to AA sequence:UniProtKB:Q59738;locus_tag=JHFBIEKO_00381;product=Bacterioferritin
NODE_1_length_512232_cov_21.495075	Prodigal:002006	CDS	376606	377403	.	+	0	ID=JHFBIEKO_00382;eC_number=1.17.1.8;Name=dapB;db_xref=COG:COG0289;gene=dapB;inference=ab initio prediction:Prodigal:002006,similar to AA sequence:UniProtKB:Q6G2G3;locus_tag=JHFBIEKO_00382;product=4-hydroxy-tetrahydrodipicolinate reductase
NODE_1_length_512232_cov_21.495075	Prodigal:002006	CDS	377431	378069	.	+	0	ID=JHFBIEKO_00383;eC_number=5.4.2.11;Name=gpmA_1;gene=gpmA_1;inference=ab initio prediction:Prodigal:002006,similar to AA sequence:UniProtKB:P30798;locus_tag=JHFBIEKO_00383;product=2%2C3-bisphosphoglycerate-dependent phosphoglycerate mutase
NODE_1_length_512232_cov_21.495075	Prodigal:002006	CDS	378121	378714	.	+	0	ID=JHFBIEKO_00384;eC_number=1.14.11.33;Name=alkB;db_xref=COG:COG3145;gene=alkB;inference=ab initio prediction:Prodigal:002006,similar to AA sequence:UniProtKB:P05050;locus_tag=JHFBIEKO_00384;product=Alpha-ketoglutarate-dependent dioxygenase AlkB
NODE_1_length_512232_cov_21.495075	Prodigal:002006	CDS	378838	379806	.	+	0	ID=JHFBIEKO_00385;inference=ab initio prediction:Prodigal:002006;locus_tag=JHFBIEKO_00385;product=hypothetical protein
NODE_1_length_512232_cov_21.495075	Prodigal:002006	CDS	380064	380486	.	-	0	ID=JHFBIEKO_00386;inference=ab initio prediction:Prodigal:002006;locus_tag=JHFBIEKO_00386;product=hypothetical protein
NODE_1_length_512232_cov_21.495075	Prodigal:002006	CDS	380623	381453	.	-	0	ID=JHFBIEKO_00387;inference=ab initio prediction:Prodigal:002006;locus_tag=JHFBIEKO_00387;product=hypothetical protein
NODE_1_length_512232_cov_21.495075	Prodigal:002006	CDS	381784	382824	.	+	0	ID=JHFBIEKO_00388;eC_number=1.2.1.11;Name=asd2;db_xref=COG:COG0136;gene=asd2;inference=ab initio prediction:Prodigal:002006,similar to AA sequence:UniProtKB:P23247;locus_tag=JHFBIEKO_00388;product=Aspartate-semialdehyde dehydrogenase 2
NODE_1_length_512232_cov_21.495075	Prodigal:002006	CDS	383120	383842	.	-	0	ID=JHFBIEKO_00389;Name=livF_2;db_xref=COG:COG0410;gene=livF_2;inference=ab initio prediction:Prodigal:002006,similar to AA sequence:UniProtKB:P22731;locus_tag=JHFBIEKO_00389;product=High-affinity branched-chain amino acid transport ATP-binding protein LivF
NODE_1_length_512232_cov_21.495075	Prodigal:002006	CDS	383835	385889	.	-	0	ID=JHFBIEKO_00390;eC_number=7.6.2.8;Name=btuD_2;gene=btuD_2;inference=ab initio prediction:Prodigal:002006,protein motif:HAMAP:MF_01005;locus_tag=JHFBIEKO_00390;product=Vitamin B12 import ATP-binding protein BtuD
NODE_1_length_512232_cov_21.495075	Prodigal:002006	CDS	385895	386767	.	-	0	ID=JHFBIEKO_00391;Name=livH_2;db_xref=COG:COG0559;gene=livH_2;inference=ab initio prediction:Prodigal:002006,similar to AA sequence:UniProtKB:P0AEX7;locus_tag=JHFBIEKO_00391;product=High-affinity branched-chain amino acid transport system permease protein LivH
NODE_1_length_512232_cov_21.495075	Prodigal:002006	CDS	386852	388069	.	-	0	ID=JHFBIEKO_00392;inference=ab initio prediction:Prodigal:002006;locus_tag=JHFBIEKO_00392;product=hypothetical protein
NODE_1_length_512232_cov_21.495075	Prodigal:002006	CDS	388573	390399	.	+	0	ID=JHFBIEKO_00393;inference=ab initio prediction:Prodigal:002006;locus_tag=JHFBIEKO_00393;product=hypothetical protein
NODE_1_length_512232_cov_21.495075	Prodigal:002006	CDS	390517	390813	.	-	0	ID=JHFBIEKO_00394;inference=ab initio prediction:Prodigal:002006,similar to AA sequence:UniProtKB:B8H4R9;locus_tag=JHFBIEKO_00394;note=UPF0335 protein CCNA_03428;product=hypothetical protein
NODE_1_length_512232_cov_21.495075	Prodigal:002006	CDS	390915	391223	.	-	0	ID=JHFBIEKO_00395;inference=ab initio prediction:Prodigal:002006;locus_tag=JHFBIEKO_00395;product=hypothetical protein
NODE_1_length_512232_cov_21.495075	Prodigal:002006	CDS	391284	392048	.	-	0	ID=JHFBIEKO_00396;inference=ab initio prediction:Prodigal:002006;locus_tag=JHFBIEKO_00396;product=hypothetical protein
NODE_1_length_512232_cov_21.495075	Prodigal:002006	CDS	392243	393556	.	+	0	ID=JHFBIEKO_00397;eC_number=1.1.1.81;Name=ttuD;gene=ttuD;inference=ab initio prediction:Prodigal:002006,similar to AA sequence:UniProtKB:Q44472;locus_tag=JHFBIEKO_00397;product=Putative hydroxypyruvate reductase
NODE_1_length_512232_cov_21.495075	Prodigal:002006	CDS	393591	394013	.	+	0	ID=JHFBIEKO_00398;inference=ab initio prediction:Prodigal:002006;locus_tag=JHFBIEKO_00398;product=hypothetical protein
NODE_1_length_512232_cov_21.495075	Prodigal:002006	CDS	394133	395569	.	+	0	ID=JHFBIEKO_00399;eC_number=2.7.1.40;Name=ttuE_1;gene=ttuE_1;inference=ab initio prediction:Prodigal:002006,similar to AA sequence:UniProtKB:P70789;locus_tag=JHFBIEKO_00399;product=Pyruvate kinase
NODE_1_length_512232_cov_21.495075	Prodigal:002006	CDS	395573	396586	.	-	0	ID=JHFBIEKO_00400;eC_number=3.7.1.14;Name=mhpC;gene=mhpC;inference=ab initio prediction:Prodigal:002006,protein motif:HAMAP:MF_01654;locus_tag=JHFBIEKO_00400;product=2-hydroxy-6-oxononadienedioate/2-hydroxy-6-oxononatrienedioate hydrolase
NODE_1_length_512232_cov_21.495075	Prodigal:002006	CDS	396583	397203	.	-	0	ID=JHFBIEKO_00401;inference=ab initio prediction:Prodigal:002006;locus_tag=JHFBIEKO_00401;product=hypothetical protein
NODE_1_length_512232_cov_21.495075	Prodigal:002006	CDS	397387	397512	.	-	0	ID=JHFBIEKO_00402;Name=rpmJ;db_xref=COG:COG0257;gene=rpmJ;inference=ab initio prediction:Prodigal:002006,similar to AA sequence:UniProtKB:Q6N253;locus_tag=JHFBIEKO_00402;product=50S ribosomal protein L36
NODE_1_length_512232_cov_21.495075	Prodigal:002006	CDS	397692	398309	.	-	0	ID=JHFBIEKO_00403;inference=ab initio prediction:Prodigal:002006;locus_tag=JHFBIEKO_00403;product=hypothetical protein
NODE_1_length_512232_cov_21.495075	Prodigal:002006	CDS	398473	399045	.	-	0	ID=JHFBIEKO_00404;inference=ab initio prediction:Prodigal:002006,similar to AA sequence:UniProtKB:O84741;locus_tag=JHFBIEKO_00404;note=UPF0098 protein CT_736;product=hypothetical protein
NODE_1_length_512232_cov_21.495075	Prodigal:002006	CDS	399092	399853	.	-	0	ID=JHFBIEKO_00405;eC_number=2.1.1.222;Name=ubiG;db_xref=COG:COG2227;gene=ubiG;inference=ab initio prediction:Prodigal:002006,similar to AA sequence:UniProtKB:P17993;locus_tag=JHFBIEKO_00405;product=Ubiquinone biosynthesis O-methyltransferase
NODE_1_length_512232_cov_21.495075	Prodigal:002006	CDS	400136	401371	.	+	0	ID=JHFBIEKO_00406;eC_number=2.7.2.4;db_xref=COG:COG0527;inference=ab initio prediction:Prodigal:002006,similar to AA sequence:UniProtKB:Q88EI9;locus_tag=JHFBIEKO_00406;product=Aspartate kinase
NODE_1_length_512232_cov_21.495075	Prodigal:002006	CDS	401679	403940	.	+	0	ID=JHFBIEKO_00407;eC_number=2.7.3.9;Name=ptsP;db_xref=COG:COG3605;gene=ptsP;inference=ab initio prediction:Prodigal:002006,similar to AA sequence:UniProtKB:P37177;locus_tag=JHFBIEKO_00407;product=Phosphoenolpyruvate-dependent phosphotransferase system
NODE_1_length_512232_cov_21.495075	Prodigal:002006	CDS	404162	405247	.	+	0	ID=JHFBIEKO_00408;Name=prfA;db_xref=COG:COG0216;gene=prfA;inference=ab initio prediction:Prodigal:002006,similar to AA sequence:UniProtKB:P0A7I0;locus_tag=JHFBIEKO_00408;product=Peptide chain release factor RF1
NODE_1_length_512232_cov_21.495075	Prodigal:002006	CDS	405256	406149	.	+	0	ID=JHFBIEKO_00409;eC_number=2.1.1.297;Name=prmC_1;db_xref=COG:COG2890;gene=prmC_1;inference=ab initio prediction:Prodigal:002006,similar to AA sequence:UniProtKB:P0ACC1;locus_tag=JHFBIEKO_00409;product=Release factor glutamine methyltransferase
NODE_1_length_512232_cov_21.495075	Prodigal:002006	CDS	406570	407724	.	+	0	ID=JHFBIEKO_00410;inference=ab initio prediction:Prodigal:002006;locus_tag=JHFBIEKO_00410;product=hypothetical protein
NODE_1_length_512232_cov_21.495075	Prodigal:002006	CDS	407850	408596	.	-	0	ID=JHFBIEKO_00411;inference=ab initio prediction:Prodigal:002006;locus_tag=JHFBIEKO_00411;product=hypothetical protein
NODE_1_length_512232_cov_21.495075	Prodigal:002006	CDS	408607	409341	.	-	0	ID=JHFBIEKO_00412;eC_number=2.1.1.166;Name=rlmE;db_xref=COG:COG0293;gene=rlmE;inference=ab initio prediction:Prodigal:002006,similar to AA sequence:UniProtKB:P0C0R7;locus_tag=JHFBIEKO_00412;product=Ribosomal RNA large subunit methyltransferase E
NODE_1_length_512232_cov_21.495075	Prodigal:002006	CDS	409352	410434	.	-	0	ID=JHFBIEKO_00413;eC_number=3.6.1.11;Name=ppx;db_xref=COG:COG0248;gene=ppx;inference=ab initio prediction:Prodigal:002006,similar to AA sequence:UniProtKB:P0AFL6;locus_tag=JHFBIEKO_00413;product=Exopolyphosphatase
NODE_1_length_512232_cov_21.495075	Prodigal:002006	CDS	410562	411035	.	-	0	ID=JHFBIEKO_00414;eC_number=3.5.1.44;Name=cheB_1;gene=cheB_1;inference=ab initio prediction:Prodigal:002006,protein motif:HAMAP:MF_00099;locus_tag=JHFBIEKO_00414;product=Protein-glutamate methylesterase/protein-glutamine glutaminase
NODE_1_length_512232_cov_21.495075	Prodigal:002006	CDS	411541	412149	.	+	0	ID=JHFBIEKO_00415;inference=ab initio prediction:Prodigal:002006;locus_tag=JHFBIEKO_00415;product=hypothetical protein
NODE_1_length_512232_cov_21.495075	Prodigal:002006	CDS	412244	412513	.	+	0	ID=JHFBIEKO_00416;inference=ab initio prediction:Prodigal:002006;locus_tag=JHFBIEKO_00416;product=hypothetical protein
NODE_1_length_512232_cov_21.495075	Prodigal:002006	CDS	412827	413138	.	+	0	ID=JHFBIEKO_00417;inference=ab initio prediction:Prodigal:002006;locus_tag=JHFBIEKO_00417;product=hypothetical protein
NODE_1_length_512232_cov_21.495075	Prodigal:002006	CDS	413135	414658	.	+	0	ID=JHFBIEKO_00418;inference=ab initio prediction:Prodigal:002006;locus_tag=JHFBIEKO_00418;product=hypothetical protein
NODE_1_length_512232_cov_21.495075	Prodigal:002006	CDS	414655	415002	.	+	0	ID=JHFBIEKO_00419;inference=ab initio prediction:Prodigal:002006;locus_tag=JHFBIEKO_00419;product=hypothetical protein
NODE_1_length_512232_cov_21.495075	Prodigal:002006	CDS	415356	416879	.	+	0	ID=JHFBIEKO_00420;eC_number=1.2.1.3;Name=adh_1;db_xref=COG:COG1012;gene=adh_1;inference=ab initio prediction:Prodigal:002006,similar to AA sequence:UniProtKB:A1B4L2;locus_tag=JHFBIEKO_00420;product=Aldehyde dehydrogenase
NODE_1_length_512232_cov_21.495075	Prodigal:002006	CDS	417030	417455	.	+	0	ID=JHFBIEKO_00421;inference=ab initio prediction:Prodigal:002006;locus_tag=JHFBIEKO_00421;product=hypothetical protein
NODE_1_length_512232_cov_21.495075	Prodigal:002006	CDS	417466	417876	.	+	0	ID=JHFBIEKO_00422;eC_number=1.11.1.15;Name=ahpD_1;gene=ahpD_1;inference=ab initio prediction:Prodigal:002006,protein motif:HAMAP:MF_01676;locus_tag=JHFBIEKO_00422;product=Alkyl hydroperoxide reductase AhpD
NODE_1_length_512232_cov_21.495075	Prodigal:002006	CDS	417873	418313	.	+	0	ID=JHFBIEKO_00423;inference=ab initio prediction:Prodigal:002006;locus_tag=JHFBIEKO_00423;product=hypothetical protein
NODE_1_length_512232_cov_21.495075	Prodigal:002006	CDS	418559	419575	.	-	0	ID=JHFBIEKO_00424;inference=ab initio prediction:Prodigal:002006;locus_tag=JHFBIEKO_00424;product=hypothetical protein
NODE_1_length_512232_cov_21.495075	Prodigal:002006	CDS	419572	420216	.	-	0	ID=JHFBIEKO_00425;eC_number=2.5.1.3;Name=thiE_1;gene=thiE_1;inference=ab initio prediction:Prodigal:002006,protein motif:HAMAP:MF_00097;locus_tag=JHFBIEKO_00425;product=Thiamine-phosphate synthase
NODE_1_length_512232_cov_21.495075	Prodigal:002006	CDS	420233	421303	.	-	0	ID=JHFBIEKO_00426;eC_number=4.1.2.13;Name=fda;db_xref=COG:COG0191;gene=fda;inference=ab initio prediction:Prodigal:002006,similar to AA sequence:UniProtKB:Q8YNK2;locus_tag=JHFBIEKO_00426;product=Fructose-bisphosphate aldolase
NODE_1_length_512232_cov_21.495075	Prodigal:002006	CDS	421437	422639	.	-	0	ID=JHFBIEKO_00427;eC_number=2.7.2.3;Name=pgk;db_xref=COG:COG0126;gene=pgk;inference=ab initio prediction:Prodigal:002006,similar to AA sequence:UniProtKB:Q8YPR1;locus_tag=JHFBIEKO_00427;product=Phosphoglycerate kinase
NODE_1_length_512232_cov_21.495075	Prodigal:002006	CDS	422665	423141	.	-	0	ID=JHFBIEKO_00428;inference=ab initio prediction:Prodigal:002006;locus_tag=JHFBIEKO_00428;product=hypothetical protein
NODE_1_length_512232_cov_21.495075	Prodigal:002006	CDS	423230	424234	.	-	0	ID=JHFBIEKO_00429;eC_number=1.2.1.12;Name=gap1;db_xref=COG:COG0057;gene=gap1;inference=ab initio prediction:Prodigal:002006,similar to AA sequence:UniProtKB:Q4MQ58;locus_tag=JHFBIEKO_00429;product=Glyceraldehyde-3-phosphate dehydrogenase 1
NODE_1_length_512232_cov_21.495075	Prodigal:002006	CDS	424785	425072	.	+	0	ID=JHFBIEKO_00430;inference=ab initio prediction:Prodigal:002006;locus_tag=JHFBIEKO_00430;product=hypothetical protein
NODE_1_length_512232_cov_21.495075	Prodigal:002006	CDS	425111	425506	.	+	0	ID=JHFBIEKO_00431;inference=ab initio prediction:Prodigal:002006;locus_tag=JHFBIEKO_00431;product=hypothetical protein
NODE_1_length_512232_cov_21.495075	Prodigal:002006	CDS	425513	426646	.	-	0	ID=JHFBIEKO_00432;inference=ab initio prediction:Prodigal:002006;locus_tag=JHFBIEKO_00432;product=hypothetical protein
NODE_1_length_512232_cov_21.495075	Prodigal:002006	CDS	427975	429168	.	-	0	ID=JHFBIEKO_00433;inference=ab initio prediction:Prodigal:002006;locus_tag=JHFBIEKO_00433;product=hypothetical protein
NODE_1_length_512232_cov_21.495075	Prodigal:002006	CDS	429404	430075	.	-	0	ID=JHFBIEKO_00434;inference=ab initio prediction:Prodigal:002006;locus_tag=JHFBIEKO_00434;product=hypothetical protein
NODE_1_length_512232_cov_21.495075	Prodigal:002006	CDS	430103	430903	.	-	0	ID=JHFBIEKO_00435;inference=ab initio prediction:Prodigal:002006;locus_tag=JHFBIEKO_00435;product=hypothetical protein
NODE_1_length_512232_cov_21.495075	Prodigal:002006	CDS	430909	431346	.	-	0	ID=JHFBIEKO_00436;inference=ab initio prediction:Prodigal:002006;locus_tag=JHFBIEKO_00436;product=hypothetical protein
NODE_1_length_512232_cov_21.495075	Prodigal:002006	CDS	431572	433218	.	+	0	ID=JHFBIEKO_00437;eC_number=2.3.1.187;Name=madA;gene=madA;inference=ab initio prediction:Prodigal:002006,similar to AA sequence:UniProtKB:O06924;locus_tag=JHFBIEKO_00437;product=Acetyl-S-ACP:malonate ACP transferase
NODE_1_length_512232_cov_21.495075	Prodigal:002006	CDS	433418	433726	.	+	0	ID=JHFBIEKO_00438;Name=mdcC;gene=mdcC;inference=ab initio prediction:Prodigal:002006,similar to AA sequence:UniProtKB:O06925;locus_tag=JHFBIEKO_00438;product=Malonate decarboxylase acyl carrier protein
NODE_1_length_512232_cov_21.495075	Prodigal:002006	CDS	433729	434658	.	+	0	ID=JHFBIEKO_00439;eC_number=2.1.3.10;Name=madC;gene=madC;inference=ab initio prediction:Prodigal:002006,similar to AA sequence:UniProtKB:O06926;locus_tag=JHFBIEKO_00439;product=Malonyl-S-ACP:biotin-protein carboxyltransferase MADC
NODE_1_length_512232_cov_21.495075	Prodigal:002006	CDS	434645	435361	.	+	0	ID=JHFBIEKO_00440;inference=ab initio prediction:Prodigal:002006;locus_tag=JHFBIEKO_00440;product=hypothetical protein
NODE_1_length_512232_cov_21.495075	Prodigal:002006	CDS	435455	436309	.	-	0	ID=JHFBIEKO_00441;inference=ab initio prediction:Prodigal:002006;locus_tag=JHFBIEKO_00441;product=hypothetical protein
NODE_1_length_512232_cov_21.495075	Prodigal:002006	CDS	436848	437543	.	+	0	ID=JHFBIEKO_00442;eC_number=2.7.7.66;Name=mdcG;gene=mdcG;inference=ab initio prediction:Prodigal:002006,protein motif:HAMAP:MF_00650;locus_tag=JHFBIEKO_00442;product=Phosphoribosyl-dephospho-CoA transferase
NODE_1_length_512232_cov_21.495075	Prodigal:002006	CDS	437540	438460	.	+	0	ID=JHFBIEKO_00443;eC_number=2.3.1.39;Name=fabD_1;db_xref=COG:COG0331;gene=fabD_1;inference=ab initio prediction:Prodigal:002006,similar to AA sequence:UniProtKB:P0AAI9;locus_tag=JHFBIEKO_00443;product=Malonyl CoA-acyl carrier protein transacylase
NODE_1_length_512232_cov_21.495075	Prodigal:002006	CDS	438637	439620	.	+	0	ID=JHFBIEKO_00444;eC_number=4.2.1.47;Name=gmd_1;db_xref=COG:COG1089;gene=gmd_1;inference=ab initio prediction:Prodigal:002006,similar to AA sequence:UniProtKB:Q51366;locus_tag=JHFBIEKO_00444;product=GDP-mannose 4%2C6-dehydratase
NODE_1_length_512232_cov_21.495075	Prodigal:002006	CDS	439692	441173	.	+	0	ID=JHFBIEKO_00445;eC_number=1.2.1.-;Name=tgnC_1;db_xref=COG:COG1012;gene=tgnC_1;inference=ab initio prediction:Prodigal:002006,similar to AA sequence:UniProtKB:Q6F9F7;locus_tag=JHFBIEKO_00445;product=(Z)-2-((N-methylformamido)methylene)-5-hydroxybutyrolactone dehydrogenase
NODE_1_length_512232_cov_21.495075	Prodigal:002006	CDS	441243	442166	.	-	0	ID=JHFBIEKO_00446;Name=thpA;db_xref=COG:COG1879;gene=thpA;inference=ab initio prediction:Prodigal:002006,similar to AA sequence:UniProtKB:A0QYB5;locus_tag=JHFBIEKO_00446;product=D-threitol-binding protein
NODE_1_length_512232_cov_21.495075	Prodigal:002006	CDS	442447	444027	.	-	0	ID=JHFBIEKO_00447;inference=ab initio prediction:Prodigal:002006;locus_tag=JHFBIEKO_00447;product=hypothetical protein
NODE_1_length_512232_cov_21.495075	Prodigal:002006	CDS	444454	445167	.	-	0	ID=JHFBIEKO_00448;db_xref=COG:COG1464;inference=ab initio prediction:Prodigal:002006,similar to AA sequence:UniProtKB:O07950;locus_tag=JHFBIEKO_00448;product=Membrane lipoprotein TpN32
NODE_1_length_512232_cov_21.495075	Prodigal:002006	CDS	445324	446448	.	-	0	ID=JHFBIEKO_00449;inference=ab initio prediction:Prodigal:002006;locus_tag=JHFBIEKO_00449;product=hypothetical protein
NODE_1_length_512232_cov_21.495075	Prodigal:002006	CDS	446701	446832	.	-	0	ID=JHFBIEKO_00450;inference=ab initio prediction:Prodigal:002006;locus_tag=JHFBIEKO_00450;product=hypothetical protein
NODE_1_length_512232_cov_21.495075	Prodigal:002006	CDS	447558	447677	.	+	0	ID=JHFBIEKO_00451;inference=ab initio prediction:Prodigal:002006;locus_tag=JHFBIEKO_00451;product=hypothetical protein
NODE_1_length_512232_cov_21.495075	Prodigal:002006	CDS	447921	449099	.	-	0	ID=JHFBIEKO_00452;inference=ab initio prediction:Prodigal:002006;locus_tag=JHFBIEKO_00452;product=hypothetical protein
NODE_1_length_512232_cov_21.495075	Prodigal:002006	CDS	449422	450906	.	-	0	ID=JHFBIEKO_00453;Name=bdlA_1;db_xref=COG:COG0840;gene=bdlA_1;inference=ab initio prediction:Prodigal:002006,similar to AA sequence:UniProtKB:Q9I3S1;locus_tag=JHFBIEKO_00453;product=Biofilm dispersion protein BdlA
NODE_1_length_512232_cov_21.495075	Prodigal:002006	CDS	451484	452326	.	-	0	ID=JHFBIEKO_00454;eC_number=1.7.3.3;Name=uox;gene=uox;inference=ab initio prediction:Prodigal:002006,similar to AA sequence:UniProtKB:D0VWQ1;locus_tag=JHFBIEKO_00454;product=Uricase
NODE_1_length_512232_cov_21.495075	Prodigal:002006	CDS	452472	453299	.	+	0	ID=JHFBIEKO_00455;inference=ab initio prediction:Prodigal:002006;locus_tag=JHFBIEKO_00455;product=hypothetical protein
NODE_1_length_512232_cov_21.495075	Prodigal:002006	CDS	453296	456028	.	+	0	ID=JHFBIEKO_00456;eC_number=1.17.1.4;Name=xdhA;db_xref=COG:COG1529;gene=xdhA;inference=ab initio prediction:Prodigal:002006,similar to AA sequence:UniProtKB:Q46799;locus_tag=JHFBIEKO_00456;product=Putative xanthine dehydrogenase molybdenum-binding subunit XdhA
NODE_1_length_512232_cov_21.495075	Prodigal:002006	CDS	456028	457374	.	+	0	ID=JHFBIEKO_00457;Name=adeP;db_xref=COG:COG2252;gene=adeP;inference=ab initio prediction:Prodigal:002006,similar to AA sequence:UniProtKB:P31466;locus_tag=JHFBIEKO_00457;product=Adenine permease AdeP
NODE_1_length_512232_cov_21.495075	Prodigal:002006	CDS	457699	458631	.	-	0	ID=JHFBIEKO_00458;inference=ab initio prediction:Prodigal:002006;locus_tag=JHFBIEKO_00458;product=hypothetical protein
NODE_1_length_512232_cov_21.495075	Prodigal:002006	CDS	458631	458876	.	-	0	ID=JHFBIEKO_00459;inference=ab initio prediction:Prodigal:002006;locus_tag=JHFBIEKO_00459;product=hypothetical protein
NODE_1_length_512232_cov_21.495075	Prodigal:002006	CDS	459490	460728	.	-	0	ID=JHFBIEKO_00460;eC_number=1.14.-.-;inference=ab initio prediction:Prodigal:002006,similar to AA sequence:UniProtKB:P24466;locus_tag=JHFBIEKO_00460;product=Cytochrome P450-pinF1%2C plant-inducible
NODE_1_length_512232_cov_21.495075	Prodigal:002006	CDS	460979	461233	.	+	0	ID=JHFBIEKO_00461;inference=ab initio prediction:Prodigal:002006;locus_tag=JHFBIEKO_00461;product=hypothetical protein
NODE_1_length_512232_cov_21.495075	Prodigal:002006	CDS	461421	461618	.	-	0	ID=JHFBIEKO_00462;inference=ab initio prediction:Prodigal:002006;locus_tag=JHFBIEKO_00462;product=hypothetical protein
NODE_1_length_512232_cov_21.495075	Prodigal:002006	CDS	461675	461974	.	-	0	ID=JHFBIEKO_00463;inference=ab initio prediction:Prodigal:002006;locus_tag=JHFBIEKO_00463;product=hypothetical protein
NODE_1_length_512232_cov_21.495075	Prodigal:002006	CDS	462350	463111	.	+	0	ID=JHFBIEKO_00464;Name=ompR_2;gene=ompR_2;inference=ab initio prediction:Prodigal:002006,similar to AA sequence:UniProtKB:P0AA16;locus_tag=JHFBIEKO_00464;product=Transcriptional regulatory protein OmpR
NODE_1_length_512232_cov_21.495075	Prodigal:002006	CDS	463114	464115	.	+	0	ID=JHFBIEKO_00465;eC_number=1.11.1.5;Name=ccp_1;db_xref=COG:COG1858;gene=ccp_1;inference=ab initio prediction:Prodigal:002006,similar to AA sequence:UniProtKB:P55929;locus_tag=JHFBIEKO_00465;product=Cytochrome c551 peroxidase
NODE_1_length_512232_cov_21.495075	Prodigal:002006	CDS	464112	466610	.	+	0	ID=JHFBIEKO_00466;eC_number=2.7.13.3;Name=virA;gene=virA;inference=ab initio prediction:Prodigal:002006,similar to AA sequence:UniProtKB:P10799;locus_tag=JHFBIEKO_00466;product=Wide host range VirA protein
NODE_1_length_512232_cov_21.495075	Prodigal:002006	CDS	467307	469949	.	-	0	ID=JHFBIEKO_00467;eC_number=2.7.13.3;Name=rcsC_2;gene=rcsC_2;inference=ab initio prediction:Prodigal:002006,protein motif:HAMAP:MF_00979;locus_tag=JHFBIEKO_00467;product=Sensor histidine kinase RcsC
NODE_1_length_512232_cov_21.495075	Prodigal:002006	CDS	470201	473164	.	-	0	ID=JHFBIEKO_00468;eC_number=2.7.13.3;Name=rcsC_3;gene=rcsC_3;inference=ab initio prediction:Prodigal:002006,protein motif:HAMAP:MF_00979;locus_tag=JHFBIEKO_00468;product=Sensor histidine kinase RcsC
NODE_1_length_512232_cov_21.495075	Prodigal:002006	CDS	473481	474992	.	+	0	ID=JHFBIEKO_00469;eC_number=2.7.11.1;Name=kaiC_1;gene=kaiC_1;inference=ab initio prediction:Prodigal:002006,similar to AA sequence:UniProtKB:Q8GGL1;locus_tag=JHFBIEKO_00469;product=Circadian clock protein kinase KaiC
NODE_1_length_512232_cov_21.495075	Prodigal:002006	CDS	474992	477037	.	+	0	ID=JHFBIEKO_00470;eC_number=2.7.13.3;Name=rcsC_4;gene=rcsC_4;inference=ab initio prediction:Prodigal:002006,protein motif:HAMAP:MF_00979;locus_tag=JHFBIEKO_00470;product=Sensor histidine kinase RcsC
NODE_1_length_512232_cov_21.495075	Prodigal:002006	CDS	477248	477508	.	+	0	ID=JHFBIEKO_00471;inference=ab initio prediction:Prodigal:002006;locus_tag=JHFBIEKO_00471;product=hypothetical protein
NODE_1_length_512232_cov_21.495075	Prodigal:002006	CDS	477563	477739	.	+	0	ID=JHFBIEKO_00472;inference=ab initio prediction:Prodigal:002006;locus_tag=JHFBIEKO_00472;product=hypothetical protein
NODE_1_length_512232_cov_21.495075	Prodigal:002006	CDS	477736	478377	.	-	0	ID=JHFBIEKO_00473;eC_number=1.6.5.2;inference=ab initio prediction:Prodigal:002006,similar to AA sequence:UniProtKB:Q2YQ23;locus_tag=JHFBIEKO_00473;product=NAD(P)H dehydrogenase (quinone)
NODE_1_length_512232_cov_21.495075	Prodigal:002006	CDS	479573	479812	.	+	0	ID=JHFBIEKO_00474;inference=ab initio prediction:Prodigal:002006;locus_tag=JHFBIEKO_00474;product=hypothetical protein
NODE_1_length_512232_cov_21.495075	Prodigal:002006	CDS	479859	480242	.	+	0	ID=JHFBIEKO_00475;inference=ab initio prediction:Prodigal:002006;locus_tag=JHFBIEKO_00475;product=hypothetical protein
NODE_1_length_512232_cov_21.495075	Prodigal:002006	CDS	480341	480553	.	+	0	ID=JHFBIEKO_00476;inference=ab initio prediction:Prodigal:002006;locus_tag=JHFBIEKO_00476;product=hypothetical protein
NODE_1_length_512232_cov_21.495075	Prodigal:002006	CDS	480615	480911	.	+	0	ID=JHFBIEKO_00477;inference=ab initio prediction:Prodigal:002006;locus_tag=JHFBIEKO_00477;product=hypothetical protein
NODE_1_length_512232_cov_21.495075	Prodigal:002006	CDS	481477	481713	.	-	0	ID=JHFBIEKO_00478;inference=ab initio prediction:Prodigal:002006;locus_tag=JHFBIEKO_00478;product=hypothetical protein
NODE_1_length_512232_cov_21.495075	Prodigal:002006	CDS	482342	482566	.	+	0	ID=JHFBIEKO_00479;inference=ab initio prediction:Prodigal:002006;locus_tag=JHFBIEKO_00479;product=hypothetical protein
NODE_1_length_512232_cov_21.495075	Prodigal:002006	CDS	482909	483109	.	-	0	ID=JHFBIEKO_00480;inference=ab initio prediction:Prodigal:002006;locus_tag=JHFBIEKO_00480;product=hypothetical protein
NODE_1_length_512232_cov_21.495075	Prodigal:002006	CDS	483286	483537	.	+	0	ID=JHFBIEKO_00481;inference=ab initio prediction:Prodigal:002006;locus_tag=JHFBIEKO_00481;product=hypothetical protein
NODE_1_length_512232_cov_21.495075	Prodigal:002006	CDS	483708	484016	.	+	0	ID=JHFBIEKO_00482;inference=ab initio prediction:Prodigal:002006;locus_tag=JHFBIEKO_00482;product=hypothetical protein
NODE_1_length_512232_cov_21.495075	Prodigal:002006	CDS	484608	485243	.	+	0	ID=JHFBIEKO_00483;inference=ab initio prediction:Prodigal:002006;locus_tag=JHFBIEKO_00483;product=hypothetical protein
NODE_1_length_512232_cov_21.495075	Prodigal:002006	CDS	485306	485968	.	+	0	ID=JHFBIEKO_00484;inference=ab initio prediction:Prodigal:002006;locus_tag=JHFBIEKO_00484;product=hypothetical protein
NODE_1_length_512232_cov_21.495075	Prodigal:002006	CDS	486216	487202	.	-	0	ID=JHFBIEKO_00485;Name=yedI;db_xref=COG:COG2354;gene=yedI;inference=ab initio prediction:Prodigal:002006,similar to AA sequence:UniProtKB:P46125;locus_tag=JHFBIEKO_00485;product=Inner membrane protein YedI
NODE_1_length_512232_cov_21.495075	Prodigal:002006	CDS	487458	490607	.	-	0	ID=JHFBIEKO_00486;Name=bepE_1;gene=bepE_1;inference=ab initio prediction:Prodigal:002006,similar to AA sequence:UniProtKB:Q8G2M6;locus_tag=JHFBIEKO_00486;product=Efflux pump membrane transporter BepE
NODE_1_length_512232_cov_21.495075	Prodigal:002006	CDS	490741	491955	.	+	0	ID=JHFBIEKO_00487;Name=mdtA_4;gene=mdtA_4;inference=ab initio prediction:Prodigal:002006,similar to AA sequence:UniProtKB:P76397;locus_tag=JHFBIEKO_00487;product=Multidrug resistance protein MdtA
NODE_1_length_512232_cov_21.495075	Prodigal:002006	CDS	492021	492323	.	+	0	ID=JHFBIEKO_00488;inference=ab initio prediction:Prodigal:002006;locus_tag=JHFBIEKO_00488;product=hypothetical protein
NODE_1_length_512232_cov_21.495075	Prodigal:002006	CDS	493030	493380	.	-	0	ID=JHFBIEKO_00489;inference=ab initio prediction:Prodigal:002006;locus_tag=JHFBIEKO_00489;product=hypothetical protein
NODE_1_length_512232_cov_21.495075	Prodigal:002006	CDS	493383	493589	.	-	0	ID=JHFBIEKO_00490;inference=ab initio prediction:Prodigal:002006;locus_tag=JHFBIEKO_00490;product=hypothetical protein
NODE_1_length_512232_cov_21.495075	Prodigal:002006	CDS	493872	494093	.	-	0	ID=JHFBIEKO_00491;inference=ab initio prediction:Prodigal:002006;locus_tag=JHFBIEKO_00491;product=hypothetical protein
NODE_1_length_512232_cov_21.495075	Prodigal:002006	CDS	494090	494761	.	-	0	ID=JHFBIEKO_00492;inference=ab initio prediction:Prodigal:002006;locus_tag=JHFBIEKO_00492;product=hypothetical protein
NODE_1_length_512232_cov_21.495075	Prodigal:002006	CDS	494967	496427	.	+	0	ID=JHFBIEKO_00493;Name=malT_1;gene=malT_1;inference=ab initio prediction:Prodigal:002006,protein motif:HAMAP:MF_01247;locus_tag=JHFBIEKO_00493;product=HTH-type transcriptional regulator MalT
NODE_1_length_512232_cov_21.495075	Prodigal:002006	CDS	496520	496681	.	+	0	ID=JHFBIEKO_00494;inference=ab initio prediction:Prodigal:002006;locus_tag=JHFBIEKO_00494;product=hypothetical protein
NODE_1_length_512232_cov_21.495075	Prodigal:002006	CDS	496739	497242	.	+	0	ID=JHFBIEKO_00495;inference=ab initio prediction:Prodigal:002006;locus_tag=JHFBIEKO_00495;product=hypothetical protein
NODE_1_length_512232_cov_21.495075	Prodigal:002006	CDS	497372	498292	.	+	0	ID=JHFBIEKO_00496;inference=ab initio prediction:Prodigal:002006;locus_tag=JHFBIEKO_00496;product=hypothetical protein
NODE_1_length_512232_cov_21.495075	Prodigal:002006	CDS	498369	498572	.	+	0	ID=JHFBIEKO_00497;inference=ab initio prediction:Prodigal:002006;locus_tag=JHFBIEKO_00497;product=hypothetical protein
NODE_1_length_512232_cov_21.495075	Prodigal:002006	CDS	498638	499075	.	+	0	ID=JHFBIEKO_00498;inference=ab initio prediction:Prodigal:002006;locus_tag=JHFBIEKO_00498;product=hypothetical protein
NODE_1_length_512232_cov_21.495075	Prodigal:002006	CDS	499100	499207	.	+	0	ID=JHFBIEKO_00499;inference=ab initio prediction:Prodigal:002006;locus_tag=JHFBIEKO_00499;product=hypothetical protein
NODE_1_length_512232_cov_21.495075	Prodigal:002006	CDS	499249	499695	.	+	0	ID=JHFBIEKO_00500;inference=ab initio prediction:Prodigal:002006;locus_tag=JHFBIEKO_00500;product=hypothetical protein
NODE_1_length_512232_cov_21.495075	Prodigal:002006	CDS	499838	500611	.	+	0	ID=JHFBIEKO_00501;Name=aqpZ2;gene=aqpZ2;inference=ab initio prediction:Prodigal:002006,similar to AA sequence:UniProtKB:Q8UJW4;locus_tag=JHFBIEKO_00501;product=Aquaporin Z 2
NODE_1_length_512232_cov_21.495075	Prodigal:002006	CDS	500730	501230	.	+	0	ID=JHFBIEKO_00502;inference=ab initio prediction:Prodigal:002006;locus_tag=JHFBIEKO_00502;product=hypothetical protein
NODE_1_length_512232_cov_21.495075	Prodigal:002006	CDS	501335	502468	.	+	0	ID=JHFBIEKO_00503;Name=smc_1;gene=smc_1;inference=ab initio prediction:Prodigal:002006,protein motif:HAMAP:MF_01894;locus_tag=JHFBIEKO_00503;product=Chromosome partition protein Smc
NODE_1_length_512232_cov_21.495075	Prodigal:002006	CDS	502544	502819	.	+	0	ID=JHFBIEKO_00504;inference=ab initio prediction:Prodigal:002006;locus_tag=JHFBIEKO_00504;product=hypothetical protein
NODE_1_length_512232_cov_21.495075	Prodigal:002006	CDS	503320	504735	.	+	0	ID=JHFBIEKO_00505;inference=ab initio prediction:Prodigal:002006;locus_tag=JHFBIEKO_00505;product=hypothetical protein
NODE_1_length_512232_cov_21.495075	Prodigal:002006	CDS	504749	504853	.	+	0	ID=JHFBIEKO_00506;inference=ab initio prediction:Prodigal:002006;locus_tag=JHFBIEKO_00506;product=hypothetical protein
NODE_1_length_512232_cov_21.495075	Prodigal:002006	CDS	505145	506017	.	-	0	ID=JHFBIEKO_00507;inference=ab initio prediction:Prodigal:002006,similar to AA sequence:ISfinder:ISMex5;locus_tag=JHFBIEKO_00507;product=IS3 family transposase ISMex5
NODE_1_length_512232_cov_21.495075	Prodigal:002006	CDS	506072	506347	.	-	0	ID=JHFBIEKO_00508;inference=ab initio prediction:Prodigal:002006,similar to AA sequence:ISfinder:ISMex5;locus_tag=JHFBIEKO_00508;product=IS3 family transposase ISMex5
NODE_1_length_512232_cov_21.495075	Prodigal:002006	CDS	506488	507123	.	-	0	ID=JHFBIEKO_00509;inference=ab initio prediction:Prodigal:002006;locus_tag=JHFBIEKO_00509;product=hypothetical protein
NODE_1_length_512232_cov_21.495075	Prodigal:002006	CDS	508255	508866	.	+	0	ID=JHFBIEKO_00510;inference=ab initio prediction:Prodigal:002006;locus_tag=JHFBIEKO_00510;product=hypothetical protein
NODE_1_length_512232_cov_21.495075	Prodigal:002006	CDS	508868	509089	.	+	0	ID=JHFBIEKO_00511;inference=ab initio prediction:Prodigal:002006;locus_tag=JHFBIEKO_00511;product=hypothetical protein
NODE_1_length_512232_cov_21.495075	Prodigal:002006	CDS	509148	509429	.	+	0	ID=JHFBIEKO_00512;inference=ab initio prediction:Prodigal:002006,similar to AA sequence:ISfinder:ISMdi3;locus_tag=JHFBIEKO_00512;product=IS3 family transposase ISMdi3
NODE_1_length_512232_cov_21.495075	Prodigal:002006	CDS	509453	509653	.	+	0	ID=JHFBIEKO_00513;inference=ab initio prediction:Prodigal:002006,similar to AA sequence:ISfinder:ISMdi3;locus_tag=JHFBIEKO_00513;product=IS3 family transposase ISMdi3
NODE_1_length_512232_cov_21.495075	Prodigal:002006	CDS	509657	510289	.	+	0	ID=JHFBIEKO_00514;inference=ab initio prediction:Prodigal:002006,similar to AA sequence:ISfinder:ISMdi3;locus_tag=JHFBIEKO_00514;product=IS3 family transposase ISMdi3
NODE_1_length_512232_cov_21.495075	Prodigal:002006	CDS	510320	510562	.	-	0	ID=JHFBIEKO_00515;Name=dmlR_1;gene=dmlR_1;inference=ab initio prediction:Prodigal:002006,similar to AA sequence:UniProtKB:P76250;locus_tag=JHFBIEKO_00515;product=HTH-type transcriptional regulator DmlR
NODE_1_length_512232_cov_21.495075	Prodigal:002006	CDS	511106	511576	.	+	0	ID=JHFBIEKO_00516;inference=ab initio prediction:Prodigal:002006;locus_tag=JHFBIEKO_00516;product=hypothetical protein
NODE_2_length_394830_cov_21.143963	Prodigal:002006	CDS	214	1467	.	-	0	ID=JHFBIEKO_00517;eC_number=1.14.-.-;db_xref=COG:COG2124;inference=ab initio prediction:Prodigal:002006,similar to AA sequence:UniProtKB:P33271;locus_tag=JHFBIEKO_00517;product=Cytochrome P450 107B1
NODE_2_length_394830_cov_21.143963	Prodigal:002006	CDS	1569	2849	.	-	0	ID=JHFBIEKO_00518;eC_number=1.18.1.2;Name=fdr;gene=fdr;inference=ab initio prediction:Prodigal:002006,similar to AA sequence:UniProtKB:D5IGG6;locus_tag=JHFBIEKO_00518;product=Ferredoxin--NAD(P)(+) reductase fdr
NODE_2_length_394830_cov_21.143963	Prodigal:002006	CDS	2851	3096	.	-	0	ID=JHFBIEKO_00519;inference=ab initio prediction:Prodigal:002006;locus_tag=JHFBIEKO_00519;product=hypothetical protein
NODE_2_length_394830_cov_21.143963	Prodigal:002006	CDS	3206	3418	.	-	0	ID=JHFBIEKO_00520;inference=ab initio prediction:Prodigal:002006;locus_tag=JHFBIEKO_00520;product=hypothetical protein
NODE_2_length_394830_cov_21.143963	Prodigal:002006	CDS	3560	4108	.	+	0	ID=JHFBIEKO_00521;inference=ab initio prediction:Prodigal:002006;locus_tag=JHFBIEKO_00521;product=hypothetical protein
NODE_2_length_394830_cov_21.143963	Prodigal:002006	CDS	4075	5847	.	-	0	ID=JHFBIEKO_00522;eC_number=6.2.1.3;Name=lcfB_1;db_xref=COG:COG0318;gene=lcfB_1;inference=ab initio prediction:Prodigal:002006,similar to AA sequence:UniProtKB:O07610;locus_tag=JHFBIEKO_00522;product=Long-chain-fatty-acid--CoA ligase
NODE_2_length_394830_cov_21.143963	Prodigal:002006	CDS	5844	6614	.	-	0	ID=JHFBIEKO_00523;eC_number=1.1.1.159;Name=hdhA;gene=hdhA;inference=ab initio prediction:Prodigal:002006,similar to AA sequence:UniProtKB:P0AET8;locus_tag=JHFBIEKO_00523;product=7-alpha-hydroxysteroid dehydrogenase
NODE_2_length_394830_cov_21.143963	Prodigal:002006	CDS	6644	7420	.	-	0	ID=JHFBIEKO_00524;eC_number=1.3.1.87;Name=hcaB_1;gene=hcaB_1;inference=ab initio prediction:Prodigal:002006,protein motif:HAMAP:MF_01647;locus_tag=JHFBIEKO_00524;product=3-phenylpropionate-dihydrodiol/cinnamic acid-dihydrodiol dehydrogenase
NODE_2_length_394830_cov_21.143963	Prodigal:002006	CDS	7422	8480	.	-	0	ID=JHFBIEKO_00525;inference=ab initio prediction:Prodigal:002006;locus_tag=JHFBIEKO_00525;product=hypothetical protein
NODE_2_length_394830_cov_21.143963	Prodigal:002006	CDS	8477	9712	.	-	0	ID=JHFBIEKO_00526;eC_number=1.3.8.3;Name=bbsG_2;gene=bbsG_2;inference=ab initio prediction:Prodigal:002006,similar to AA sequence:UniProtKB:Q9KJE8;locus_tag=JHFBIEKO_00526;product=(R)-benzylsuccinyl-CoA dehydrogenase
NODE_2_length_394830_cov_21.143963	Prodigal:002006	CDS	9947	11449	.	-	0	ID=JHFBIEKO_00527;eC_number=7.6.2.8;Name=btuD_3;gene=btuD_3;inference=ab initio prediction:Prodigal:002006,protein motif:HAMAP:MF_01005;locus_tag=JHFBIEKO_00527;product=Vitamin B12 import ATP-binding protein BtuD
NODE_2_length_394830_cov_21.143963	Prodigal:002006	CDS	11446	12366	.	-	0	ID=JHFBIEKO_00528;inference=ab initio prediction:Prodigal:002006;locus_tag=JHFBIEKO_00528;product=hypothetical protein
NODE_2_length_394830_cov_21.143963	Prodigal:002006	CDS	12617	13492	.	-	0	ID=JHFBIEKO_00529;Name=livH_3;db_xref=COG:COG0559;gene=livH_3;inference=ab initio prediction:Prodigal:002006,similar to AA sequence:UniProtKB:P0AEX7;locus_tag=JHFBIEKO_00529;product=High-affinity branched-chain amino acid transport system permease protein LivH
NODE_2_length_394830_cov_21.143963	Prodigal:002006	CDS	13517	14776	.	-	0	ID=JHFBIEKO_00530;inference=ab initio prediction:Prodigal:002006;locus_tag=JHFBIEKO_00530;product=hypothetical protein
NODE_2_length_394830_cov_21.143963	Prodigal:002006	CDS	15101	16126	.	+	0	ID=JHFBIEKO_00531;inference=ab initio prediction:Prodigal:002006;locus_tag=JHFBIEKO_00531;product=hypothetical protein
NODE_2_length_394830_cov_21.143963	Prodigal:002006	CDS	16136	17086	.	+	0	ID=JHFBIEKO_00532;eC_number=1.1.1.157;Name=mmgB_1;db_xref=COG:COG1250;gene=mmgB_1;inference=ab initio prediction:Prodigal:002006,similar to AA sequence:UniProtKB:P45856;locus_tag=JHFBIEKO_00532;product=putative 3-hydroxybutyryl-CoA dehydrogenase
NODE_2_length_394830_cov_21.143963	Prodigal:002006	CDS	17083	17841	.	+	0	ID=JHFBIEKO_00533;eC_number=1.1.1.100;Name=fabG_3;gene=fabG_3;inference=ab initio prediction:Prodigal:002006,similar to AA sequence:UniProtKB:P99093;locus_tag=JHFBIEKO_00533;product=3-oxoacyl-[acyl-carrier-protein] reductase FabG
NODE_2_length_394830_cov_21.143963	Prodigal:002006	CDS	18174	19058	.	+	0	ID=JHFBIEKO_00534;eC_number=2.3.1.247;Name=kce_1;db_xref=COG:COG3246;gene=kce_1;inference=ab initio prediction:Prodigal:002006,similar to AA sequence:UniProtKB:Q8RHX2;locus_tag=JHFBIEKO_00534;product=3-keto-5-aminohexanoate cleavage enzyme
NODE_2_length_394830_cov_21.143963	Prodigal:002006	CDS	19193	20422	.	+	0	ID=JHFBIEKO_00535;inference=ab initio prediction:Prodigal:002006;locus_tag=JHFBIEKO_00535;product=hypothetical protein
NODE_2_length_394830_cov_21.143963	Prodigal:002006	CDS	20435	21304	.	-	0	ID=JHFBIEKO_00536;eC_number=1.1.1.65;Name=pdxI;gene=pdxI;inference=ab initio prediction:Prodigal:002006,similar to AA sequence:UniProtKB:P25906;locus_tag=JHFBIEKO_00536;product=Pyridoxine 4-dehydrogenase
NODE_2_length_394830_cov_21.143963	Prodigal:002006	CDS	21397	22326	.	+	0	ID=JHFBIEKO_00537;Name=pgrR_1;gene=pgrR_1;inference=ab initio prediction:Prodigal:002006,similar to AA sequence:UniProtKB:P77333;locus_tag=JHFBIEKO_00537;product=HTH-type transcriptional regulator PgrR
NODE_2_length_394830_cov_21.143963	Prodigal:002006	CDS	22301	24067	.	-	0	ID=JHFBIEKO_00538;eC_number=1.1.2.7;Name=moxF_1;db_xref=COG:COG4993;gene=moxF_1;inference=ab initio prediction:Prodigal:002006,similar to AA sequence:UniProtKB:P16027;locus_tag=JHFBIEKO_00538;product=Methanol dehydrogenase [cytochrome c] subunit 1
NODE_2_length_394830_cov_21.143963	Prodigal:002006	CDS	24200	24796	.	-	0	ID=JHFBIEKO_00539;inference=ab initio prediction:Prodigal:002006;locus_tag=JHFBIEKO_00539;product=hypothetical protein
NODE_2_length_394830_cov_21.143963	Prodigal:002006	CDS	25024	26436	.	+	0	ID=JHFBIEKO_00540;inference=ab initio prediction:Prodigal:002006;locus_tag=JHFBIEKO_00540;product=hypothetical protein
NODE_2_length_394830_cov_21.143963	Prodigal:002006	CDS	26445	27779	.	-	0	ID=JHFBIEKO_00541;inference=ab initio prediction:Prodigal:002006;locus_tag=JHFBIEKO_00541;product=hypothetical protein
NODE_2_length_394830_cov_21.143963	Prodigal:002006	CDS	27883	28086	.	+	0	ID=JHFBIEKO_00542;inference=ab initio prediction:Prodigal:002006;locus_tag=JHFBIEKO_00542;product=hypothetical protein
NODE_2_length_394830_cov_21.143963	Prodigal:002006	CDS	28134	30107	.	+	0	ID=JHFBIEKO_00543;Name=atm1_1;db_xref=COG:COG5265;gene=atm1_1;inference=ab initio prediction:Prodigal:002006,similar to AA sequence:UniProtKB:Q2G506;locus_tag=JHFBIEKO_00543;product=ATM1-type heavy metal exporter
NODE_2_length_394830_cov_21.143963	Prodigal:002006	CDS	30220	31194	.	+	0	ID=JHFBIEKO_00544;inference=ab initio prediction:Prodigal:002006;locus_tag=JHFBIEKO_00544;product=hypothetical protein
NODE_2_length_394830_cov_21.143963	Prodigal:002006	CDS	31199	32008	.	+	0	ID=JHFBIEKO_00545;Name=ssuC_1;db_xref=COG:COG0600;gene=ssuC_1;inference=ab initio prediction:Prodigal:002006,similar to AA sequence:UniProtKB:P40401;locus_tag=JHFBIEKO_00545;product=Putative aliphatic sulfonates transport permease protein SsuC
NODE_2_length_394830_cov_21.143963	Prodigal:002006	CDS	32017	32811	.	+	0	ID=JHFBIEKO_00546;eC_number=3.6.3.-;Name=cmpD;gene=cmpD;inference=ab initio prediction:Prodigal:002006,similar to AA sequence:UniProtKB:Q55463;locus_tag=JHFBIEKO_00546;product=Bicarbonate transport ATP-binding protein CmpD
NODE_2_length_394830_cov_21.143963	Prodigal:002006	CDS	32839	33741	.	-	0	ID=JHFBIEKO_00547;eC_number=1.1.1.291;Name=Hgd_1;gene=Hgd_1;inference=ab initio prediction:Prodigal:002006,similar to AA sequence:UniProtKB:Q0QLF5;locus_tag=JHFBIEKO_00547;product=2-(hydroxymethyl)glutarate dehydrogenase
NODE_2_length_394830_cov_21.143963	Prodigal:002006	CDS	34101	34811	.	+	0	ID=JHFBIEKO_00548;eC_number=4.1.1.65;Name=psd_1;db_xref=COG:COG0688;gene=psd_1;inference=ab initio prediction:Prodigal:002006,similar to AA sequence:UniProtKB:P9WHQ5;locus_tag=JHFBIEKO_00548;product=Phosphatidylserine decarboxylase proenzyme
NODE_2_length_394830_cov_21.143963	Prodigal:002006	CDS	34818	35657	.	+	0	ID=JHFBIEKO_00549;inference=ab initio prediction:Prodigal:002006;locus_tag=JHFBIEKO_00549;product=hypothetical protein
NODE_2_length_394830_cov_21.143963	Prodigal:002006	CDS	35726	36154	.	+	0	ID=JHFBIEKO_00550;Name=mscL;db_xref=COG:COG1970;gene=mscL;inference=ab initio prediction:Prodigal:002006,similar to AA sequence:UniProtKB:P0A742;locus_tag=JHFBIEKO_00550;product=Large-conductance mechanosensitive channel
NODE_2_length_394830_cov_21.143963	Prodigal:002006	CDS	36189	36464	.	-	0	ID=JHFBIEKO_00551;inference=ab initio prediction:Prodigal:002006;locus_tag=JHFBIEKO_00551;product=hypothetical protein
NODE_2_length_394830_cov_21.143963	Prodigal:002006	CDS	36604	37017	.	-	0	ID=JHFBIEKO_00552;inference=ab initio prediction:Prodigal:002006;locus_tag=JHFBIEKO_00552;product=hypothetical protein
NODE_2_length_394830_cov_21.143963	Prodigal:002006	CDS	37143	37895	.	-	0	ID=JHFBIEKO_00553;inference=ab initio prediction:Prodigal:002006;locus_tag=JHFBIEKO_00553;product=hypothetical protein
NODE_2_length_394830_cov_21.143963	Prodigal:002006	CDS	38056	38841	.	-	0	ID=JHFBIEKO_00554;eC_number=2.4.2.-;Name=yafJ;db_xref=COG:COG0121;gene=yafJ;inference=ab initio prediction:Prodigal:002006,similar to AA sequence:UniProtKB:Q47147;locus_tag=JHFBIEKO_00554;product=Putative glutamine amidotransferase YafJ
NODE_2_length_394830_cov_21.143963	Prodigal:002006	CDS	38920	39228	.	-	0	ID=JHFBIEKO_00555;inference=ab initio prediction:Prodigal:002006;locus_tag=JHFBIEKO_00555;product=hypothetical protein
NODE_2_length_394830_cov_21.143963	Prodigal:002006	CDS	39409	39720	.	-	0	ID=JHFBIEKO_00556;inference=ab initio prediction:Prodigal:002006;locus_tag=JHFBIEKO_00556;product=hypothetical protein
NODE_2_length_394830_cov_21.143963	Prodigal:002006	CDS	39722	40381	.	-	0	ID=JHFBIEKO_00557;eC_number=1.9.3.1;Name=ctaE_2;db_xref=COG:COG1845;gene=ctaE_2;inference=ab initio prediction:Prodigal:002006,similar to AA sequence:UniProtKB:P9WP67;locus_tag=JHFBIEKO_00557;product=putative cytochrome c oxidase subunit 3
NODE_2_length_394830_cov_21.143963	Prodigal:002006	CDS	40378	42054	.	-	0	ID=JHFBIEKO_00558;eC_number=1.9.3.1;Name=ctaD_2;gene=ctaD_2;inference=ab initio prediction:Prodigal:002006,similar to AA sequence:UniProtKB:P16262;locus_tag=JHFBIEKO_00558;product=Cytochrome c oxidase subunit 1
NODE_2_length_394830_cov_21.143963	Prodigal:002006	CDS	42074	43048	.	-	0	ID=JHFBIEKO_00559;eC_number=1.9.3.1;Name=ctaC;db_xref=COG:COG1622;gene=ctaC;inference=ab initio prediction:Prodigal:002006,similar to AA sequence:UniProtKB:Q04441;locus_tag=JHFBIEKO_00559;product=Cytochrome c oxidase subunit 2
NODE_2_length_394830_cov_21.143963	Prodigal:002006	CDS	43054	43548	.	-	0	ID=JHFBIEKO_00560;inference=ab initio prediction:Prodigal:002006;locus_tag=JHFBIEKO_00560;product=hypothetical protein
NODE_2_length_394830_cov_21.143963	Prodigal:002006	CDS	43545	44597	.	-	0	ID=JHFBIEKO_00561;inference=ab initio prediction:Prodigal:002006;locus_tag=JHFBIEKO_00561;product=hypothetical protein
NODE_2_length_394830_cov_21.143963	Prodigal:002006	CDS	44594	45130	.	-	0	ID=JHFBIEKO_00562;inference=ab initio prediction:Prodigal:002006;locus_tag=JHFBIEKO_00562;product=hypothetical protein
NODE_2_length_394830_cov_21.143963	Prodigal:002006	CDS	45127	47142	.	-	0	ID=JHFBIEKO_00563;inference=ab initio prediction:Prodigal:002006;locus_tag=JHFBIEKO_00563;product=hypothetical protein
NODE_2_length_394830_cov_21.143963	Prodigal:002006	CDS	47145	50132	.	-	0	ID=JHFBIEKO_00564;eC_number=7.-.-.-;Name=rsxB_1;gene=rsxB_1;inference=ab initio prediction:Prodigal:002006,protein motif:HAMAP:MF_00463;locus_tag=JHFBIEKO_00564;product=Ion-translocating oxidoreductase complex subunit B
NODE_2_length_394830_cov_21.143963	Prodigal:002006	CDS	50129	50788	.	-	0	ID=JHFBIEKO_00565;inference=ab initio prediction:Prodigal:002006;locus_tag=JHFBIEKO_00565;product=hypothetical protein
NODE_2_length_394830_cov_21.143963	Prodigal:002006	CDS	51161	53758	.	+	0	ID=JHFBIEKO_00566;inference=ab initio prediction:Prodigal:002006;locus_tag=JHFBIEKO_00566;product=hypothetical protein
NODE_2_length_394830_cov_21.143963	Prodigal:002006	CDS	53869	55071	.	+	0	ID=JHFBIEKO_00567;inference=ab initio prediction:Prodigal:002006;locus_tag=JHFBIEKO_00567;product=hypothetical protein
NODE_2_length_394830_cov_21.143963	Prodigal:002006	CDS	55277	56218	.	+	0	ID=JHFBIEKO_00568;eC_number=3.1.26.11;Name=rbn;gene=rbn;inference=ab initio prediction:Prodigal:002006,protein motif:HAMAP:MF_01818;locus_tag=JHFBIEKO_00568;product=Ribonuclease BN
NODE_2_length_394830_cov_21.143963	Prodigal:002006	CDS	56228	56548	.	-	0	ID=JHFBIEKO_00569;inference=ab initio prediction:Prodigal:002006;locus_tag=JHFBIEKO_00569;product=hypothetical protein
NODE_2_length_394830_cov_21.143963	Prodigal:002006	CDS	56634	57854	.	+	0	ID=JHFBIEKO_00570;inference=ab initio prediction:Prodigal:002006;locus_tag=JHFBIEKO_00570;product=hypothetical protein
NODE_2_length_394830_cov_21.143963	Prodigal:002006	CDS	58103	59062	.	+	0	ID=JHFBIEKO_00571;eC_number=1.1.1.281;Name=rmd_1;gene=rmd_1;inference=ab initio prediction:Prodigal:002006,similar to AA sequence:UniProtKB:Q6T1X6;locus_tag=JHFBIEKO_00571;product=GDP-6-deoxy-D-mannose reductase
NODE_2_length_394830_cov_21.143963	Prodigal:002006	CDS	59070	60272	.	-	0	ID=JHFBIEKO_00572;eC_number=2.8.3.19;Name=yfdE_1;db_xref=COG:COG1804;gene=yfdE_1;inference=ab initio prediction:Prodigal:002006,similar to AA sequence:UniProtKB:P76518;locus_tag=JHFBIEKO_00572;product=Acetyl-CoA:oxalate CoA-transferase
NODE_2_length_394830_cov_21.143963	Prodigal:002006	CDS	60284	61108	.	-	0	ID=JHFBIEKO_00573;inference=ab initio prediction:Prodigal:002006;locus_tag=JHFBIEKO_00573;product=hypothetical protein
NODE_2_length_394830_cov_21.143963	Aragorn:001002	tRNA	61430	61503	.	-	.	ID=JHFBIEKO_00574;inference=COORDINATES:profile:Aragorn:001002;locus_tag=JHFBIEKO_00574;product=tRNA-Gly(tcc)
NODE_2_length_394830_cov_21.143963	Prodigal:002006	CDS	61839	62855	.	-	0	ID=JHFBIEKO_00575;inference=ab initio prediction:Prodigal:002006;locus_tag=JHFBIEKO_00575;product=hypothetical protein
NODE_2_length_394830_cov_21.143963	Prodigal:002006	CDS	63156	65231	.	+	0	ID=JHFBIEKO_00576;Name=fadJ_2;db_xref=COG:COG1024;gene=fadJ_2;inference=ab initio prediction:Prodigal:002006,similar to AA sequence:UniProtKB:P77399;locus_tag=JHFBIEKO_00576;product=Fatty acid oxidation complex subunit alpha
NODE_2_length_394830_cov_21.143963	Prodigal:002006	CDS	65554	66738	.	+	0	ID=JHFBIEKO_00577;eC_number=2.3.1.16;Name=fadA_2;db_xref=COG:COG0183;gene=fadA_2;inference=ab initio prediction:Prodigal:002006,similar to AA sequence:UniProtKB:O32177;locus_tag=JHFBIEKO_00577;product=3-ketoacyl-CoA thiolase
NODE_2_length_394830_cov_21.143963	Prodigal:002006	CDS	66741	67937	.	+	0	ID=JHFBIEKO_00578;eC_number=1.3.99.-;inference=ab initio prediction:Prodigal:002006,similar to AA sequence:UniProtKB:P95280;locus_tag=JHFBIEKO_00578;product=Putative acyl-CoA dehydrogenase FadE17
NODE_2_length_394830_cov_21.143963	Prodigal:002006	CDS	68139	69293	.	+	0	ID=JHFBIEKO_00579;eC_number=1.3.99.-;db_xref=COG:COG1960;inference=ab initio prediction:Prodigal:002006,similar to AA sequence:UniProtKB:P9WQG1;locus_tag=JHFBIEKO_00579;product=putative acyl-CoA dehydrogenase fadE25
NODE_2_length_394830_cov_21.143963	Prodigal:002006	CDS	69579	70451	.	-	0	ID=JHFBIEKO_00580;Name=ycf3;gene=ycf3;inference=ab initio prediction:Prodigal:002006,protein motif:HAMAP:MF_00439;locus_tag=JHFBIEKO_00580;product=Photosystem I assembly protein Ycf3
NODE_2_length_394830_cov_21.143963	Prodigal:002006	CDS	70735	71844	.	-	0	ID=JHFBIEKO_00581;eC_number=6.3.4.18;Name=purK;gene=purK;inference=ab initio prediction:Prodigal:002006,similar to AA sequence:UniProtKB:Q7A695;locus_tag=JHFBIEKO_00581;product=N5-carboxyaminoimidazole ribonucleotide synthase
NODE_2_length_394830_cov_21.143963	Prodigal:002006	CDS	71841	72338	.	-	0	ID=JHFBIEKO_00582;eC_number=5.4.99.18;Name=purE;db_xref=COG:COG0041;gene=purE;inference=ab initio prediction:Prodigal:002006,similar to AA sequence:UniProtKB:P0AG18;locus_tag=JHFBIEKO_00582;product=N5-carboxyaminoimidazole ribonucleotide mutase
NODE_2_length_394830_cov_21.143963	Prodigal:002006	CDS	72519	72782	.	-	0	ID=JHFBIEKO_00583;inference=ab initio prediction:Prodigal:002006;locus_tag=JHFBIEKO_00583;product=hypothetical protein
NODE_2_length_394830_cov_21.143963	Prodigal:002006	CDS	72914	73096	.	+	0	ID=JHFBIEKO_00584;inference=ab initio prediction:Prodigal:002006;locus_tag=JHFBIEKO_00584;product=hypothetical protein
NODE_2_length_394830_cov_21.143963	Prodigal:002006	CDS	73485	75410	.	+	0	ID=JHFBIEKO_00585;eC_number=6.2.1.1;Name=acsA_1;db_xref=COG:COG0365;gene=acsA_1;inference=ab initio prediction:Prodigal:002006,similar to AA sequence:UniProtKB:Q89WV5;locus_tag=JHFBIEKO_00585;product=Acetyl-coenzyme A synthetase
NODE_2_length_394830_cov_21.143963	Prodigal:002006	CDS	75643	76062	.	+	0	ID=JHFBIEKO_00586;inference=ab initio prediction:Prodigal:002006;locus_tag=JHFBIEKO_00586;product=hypothetical protein
NODE_2_length_394830_cov_21.143963	Prodigal:002006	CDS	76133	77449	.	+	0	ID=JHFBIEKO_00587;inference=ab initio prediction:Prodigal:002006;locus_tag=JHFBIEKO_00587;product=hypothetical protein
NODE_2_length_394830_cov_21.143963	Prodigal:002006	CDS	77470	77961	.	-	0	ID=JHFBIEKO_00588;inference=ab initio prediction:Prodigal:002006;locus_tag=JHFBIEKO_00588;product=hypothetical protein
NODE_2_length_394830_cov_21.143963	Prodigal:002006	CDS	78166	79284	.	+	0	ID=JHFBIEKO_00589;eC_number=1.6.99.1;Name=namA;db_xref=COG:COG1902;gene=namA;inference=ab initio prediction:Prodigal:002006,similar to AA sequence:UniProtKB:Q5KXG9;locus_tag=JHFBIEKO_00589;product=NADPH dehydrogenase
NODE_2_length_394830_cov_21.143963	Prodigal:002006	CDS	79471	80226	.	-	0	ID=JHFBIEKO_00590;inference=ab initio prediction:Prodigal:002006;locus_tag=JHFBIEKO_00590;product=hypothetical protein
NODE_2_length_394830_cov_21.143963	Prodigal:002006	CDS	80449	80970	.	+	0	ID=JHFBIEKO_00591;inference=ab initio prediction:Prodigal:002006;locus_tag=JHFBIEKO_00591;product=hypothetical protein
NODE_2_length_394830_cov_21.143963	Prodigal:002006	CDS	81100	82404	.	+	0	ID=JHFBIEKO_00592;Name=naiP_1;gene=naiP_1;inference=ab initio prediction:Prodigal:002006,similar to AA sequence:UniProtKB:O34691;locus_tag=JHFBIEKO_00592;product=Putative niacin/nicotinamide transporter NaiP
NODE_2_length_394830_cov_21.143963	Prodigal:002006	CDS	82407	83276	.	+	0	ID=JHFBIEKO_00593;eC_number=3.1.1.92;inference=ab initio prediction:Prodigal:002006,similar to AA sequence:UniProtKB:A6XIG6;locus_tag=JHFBIEKO_00593;product=4-sulfomuconolactone hydrolase
NODE_2_length_394830_cov_21.143963	Prodigal:002006	CDS	83283	83480	.	-	0	ID=JHFBIEKO_00594;inference=ab initio prediction:Prodigal:002006;locus_tag=JHFBIEKO_00594;product=hypothetical protein
NODE_2_length_394830_cov_21.143963	Prodigal:002006	CDS	83620	84180	.	-	0	ID=JHFBIEKO_00595;Name=puuR_2;gene=puuR_2;inference=ab initio prediction:Prodigal:002006,similar to AA sequence:UniProtKB:P0A9U6;locus_tag=JHFBIEKO_00595;product=HTH-type transcriptional regulator PuuR
NODE_2_length_394830_cov_21.143963	Prodigal:002006	CDS	84333	85667	.	+	0	ID=JHFBIEKO_00596;eC_number=2.6.1.18;Name=bauA;db_xref=COG:COG0161;gene=bauA;inference=ab initio prediction:Prodigal:002006,similar to AA sequence:UniProtKB:Q9I700;locus_tag=JHFBIEKO_00596;product=Beta-alanine--pyruvate aminotransferase
NODE_2_length_394830_cov_21.143963	Prodigal:002006	CDS	86103	87164	.	+	0	ID=JHFBIEKO_00597;inference=ab initio prediction:Prodigal:002006;locus_tag=JHFBIEKO_00597;product=hypothetical protein
NODE_2_length_394830_cov_21.143963	Prodigal:002006	CDS	87394	88683	.	-	0	ID=JHFBIEKO_00598;eC_number=3.5.1.-;Name=ylmB;db_xref=COG:COG0624;gene=ylmB;inference=ab initio prediction:Prodigal:002006,similar to AA sequence:UniProtKB:Q9K9G9;locus_tag=JHFBIEKO_00598;product=N-formyl-4-amino-5-aminomethyl-2-methylpyrimidine deformylase
NODE_2_length_394830_cov_21.143963	Prodigal:002006	CDS	89090	89731	.	+	0	ID=JHFBIEKO_00599;inference=ab initio prediction:Prodigal:002006;locus_tag=JHFBIEKO_00599;product=hypothetical protein
NODE_2_length_394830_cov_21.143963	Prodigal:002006	CDS	89901	90386	.	+	0	ID=JHFBIEKO_00600;inference=ab initio prediction:Prodigal:002006,similar to AA sequence:ISfinder:ISMpo2;locus_tag=JHFBIEKO_00600;product=IS1595 family transposase ISMpo2
NODE_2_length_394830_cov_21.143963	Prodigal:002006	CDS	90735	91052	.	+	0	ID=JHFBIEKO_00601;inference=ab initio prediction:Prodigal:002006;locus_tag=JHFBIEKO_00601;product=hypothetical protein
NODE_2_length_394830_cov_21.143963	Prodigal:002006	CDS	91112	92101	.	-	0	ID=JHFBIEKO_00602;Name=fdhE;db_xref=COG:COG3058;gene=fdhE;inference=ab initio prediction:Prodigal:002006,similar to AA sequence:UniProtKB:Q9HV00;locus_tag=JHFBIEKO_00602;product=Protein FdhE 
NODE_2_length_394830_cov_21.143963	Prodigal:002006	CDS	92105	92827	.	-	0	ID=JHFBIEKO_00603;Name=fdoI;db_xref=COG:COG2864;gene=fdoI;inference=ab initio prediction:Prodigal:002006,similar to AA sequence:UniProtKB:P0AEL0;locus_tag=JHFBIEKO_00603;product=Formate dehydrogenase%2C cytochrome b556(fdo) subunit
NODE_2_length_394830_cov_21.143963	Prodigal:002006	CDS	93126	94064	.	-	0	ID=JHFBIEKO_00604;Name=fdnH;db_xref=COG:COG0437;gene=fdnH;inference=ab initio prediction:Prodigal:002006,similar to AA sequence:UniProtKB:P0AAJ3;locus_tag=JHFBIEKO_00604;product=Formate dehydrogenase%2C nitrate-inducible%2C iron-sulfur subunit
NODE_2_length_394830_cov_21.143963	Prodigal:002006	CDS	94079	96514	.	-	0	ID=JHFBIEKO_00605;eC_number=1.17.1.9;Name=fdoG_1;db_xref=COG:COG0243;gene=fdoG_1;inference=ab initio prediction:Prodigal:002006,similar to AA sequence:UniProtKB:P32176;locus_tag=JHFBIEKO_00605;product=Formate dehydrogenase-O major subunit
NODE_2_length_394830_cov_21.143963	Prodigal:002006	CDS	96563	97159	.	-	0	ID=JHFBIEKO_00606;eC_number=1.17.1.9;Name=fdoG_2;db_xref=COG:COG0243;gene=fdoG_2;inference=ab initio prediction:Prodigal:002006,similar to AA sequence:UniProtKB:P32176;locus_tag=JHFBIEKO_00606;product=Formate dehydrogenase-O major subunit
NODE_2_length_394830_cov_21.143963	Prodigal:002006	CDS	97312	97653	.	-	0	ID=JHFBIEKO_00607;inference=ab initio prediction:Prodigal:002006;locus_tag=JHFBIEKO_00607;product=hypothetical protein
NODE_2_length_394830_cov_21.143963	Prodigal:002006	CDS	97799	97984	.	+	0	ID=JHFBIEKO_00608;inference=ab initio prediction:Prodigal:002006;locus_tag=JHFBIEKO_00608;product=hypothetical protein
NODE_2_length_394830_cov_21.143963	Prodigal:002006	CDS	98319	99356	.	+	0	ID=JHFBIEKO_00609;Name=sbp;db_xref=COG:COG1613;gene=sbp;inference=ab initio prediction:Prodigal:002006,similar to AA sequence:UniProtKB:P0AG78;locus_tag=JHFBIEKO_00609;product=Sulfate-binding protein
NODE_2_length_394830_cov_21.143963	Prodigal:002006	CDS	99367	100221	.	+	0	ID=JHFBIEKO_00610;Name=cysT;db_xref=COG:COG0555;gene=cysT;inference=ab initio prediction:Prodigal:002006,similar to AA sequence:UniProtKB:P27367;locus_tag=JHFBIEKO_00610;product=Sulfate transport system permease protein CysT
NODE_2_length_394830_cov_21.143963	Prodigal:002006	CDS	100214	101095	.	+	0	ID=JHFBIEKO_00611;Name=cysW;db_xref=COG:COG4208;gene=cysW;inference=ab initio prediction:Prodigal:002006,similar to AA sequence:UniProtKB:P0AEB0;locus_tag=JHFBIEKO_00611;product=Sulfate transport system permease protein CysW
NODE_2_length_394830_cov_21.143963	Prodigal:002006	CDS	101073	102149	.	+	0	ID=JHFBIEKO_00612;eC_number=7.6.2.8;Name=btuD_4;gene=btuD_4;inference=ab initio prediction:Prodigal:002006,protein motif:HAMAP:MF_01005;locus_tag=JHFBIEKO_00612;product=Vitamin B12 import ATP-binding protein BtuD
NODE_2_length_394830_cov_21.143963	Prodigal:002006	CDS	102189	103238	.	+	0	ID=JHFBIEKO_00613;eC_number=4.2.1.22;Name=cbs;db_xref=COG:COG0031;gene=cbs;inference=ab initio prediction:Prodigal:002006,similar to AA sequence:UniProtKB:P9WP51;locus_tag=JHFBIEKO_00613;product=Putative cystathionine beta-synthase
NODE_2_length_394830_cov_21.143963	Prodigal:002006	CDS	103363	103518	.	+	0	ID=JHFBIEKO_00614;inference=ab initio prediction:Prodigal:002006;locus_tag=JHFBIEKO_00614;product=hypothetical protein
NODE_2_length_394830_cov_21.143963	Prodigal:002006	CDS	103629	105089	.	-	0	ID=JHFBIEKO_00615;inference=ab initio prediction:Prodigal:002006;locus_tag=JHFBIEKO_00615;product=hypothetical protein
NODE_2_length_394830_cov_21.143963	Prodigal:002006	CDS	105315	105491	.	+	0	ID=JHFBIEKO_00616;inference=ab initio prediction:Prodigal:002006;locus_tag=JHFBIEKO_00616;product=hypothetical protein
NODE_2_length_394830_cov_21.143963	Prodigal:002006	CDS	105637	105942	.	-	0	ID=JHFBIEKO_00617;inference=ab initio prediction:Prodigal:002006;locus_tag=JHFBIEKO_00617;product=hypothetical protein
NODE_2_length_394830_cov_21.143963	Prodigal:002006	CDS	106160	107446	.	-	0	ID=JHFBIEKO_00618;eC_number=1.3.1.85;Name=ccr;db_xref=COG:COG0604;gene=ccr;inference=ab initio prediction:Prodigal:002006,similar to AA sequence:UniProtKB:Q3IZ91;locus_tag=JHFBIEKO_00618;product=Crotonyl-CoA carboxylase/reductase
NODE_2_length_394830_cov_21.143963	Prodigal:002006	CDS	107836	108945	.	+	0	ID=JHFBIEKO_00619;inference=ab initio prediction:Prodigal:002006;locus_tag=JHFBIEKO_00619;product=hypothetical protein
NODE_2_length_394830_cov_21.143963	Prodigal:002006	CDS	109123	111165	.	+	0	ID=JHFBIEKO_00620;eC_number=5.4.99.63;Name=ecm;db_xref=COG:COG1884;gene=ecm;inference=ab initio prediction:Prodigal:002006,similar to AA sequence:UniProtKB:Q49115;locus_tag=JHFBIEKO_00620;product=Ethylmalonyl-CoA mutase
NODE_2_length_394830_cov_21.143963	Prodigal:002006	CDS	111423	111905	.	+	0	ID=JHFBIEKO_00621;inference=ab initio prediction:Prodigal:002006;locus_tag=JHFBIEKO_00621;product=hypothetical protein
NODE_2_length_394830_cov_21.143963	Prodigal:002006	CDS	111902	112471	.	+	0	ID=JHFBIEKO_00622;inference=ab initio prediction:Prodigal:002006;locus_tag=JHFBIEKO_00622;product=hypothetical protein
NODE_2_length_394830_cov_21.143963	Prodigal:002006	CDS	112676	113701	.	+	0	ID=JHFBIEKO_00623;eC_number=2.7.8.13;Name=mraY_1;db_xref=COG:COG0472;gene=mraY_1;inference=ab initio prediction:Prodigal:002006,similar to AA sequence:UniProtKB:O66465;locus_tag=JHFBIEKO_00623;product=Phospho-N-acetylmuramoyl-pentapeptide-transferase
NODE_2_length_394830_cov_21.143963	Prodigal:002006	CDS	113698	114618	.	+	0	ID=JHFBIEKO_00624;eC_number=5.1.3.20;Name=hldD;gene=hldD;inference=ab initio prediction:Prodigal:002006,protein motif:HAMAP:MF_01601;locus_tag=JHFBIEKO_00624;product=ADP-L-glycero-D-manno-heptose-6-epimerase
NODE_2_length_394830_cov_21.143963	Prodigal:002006	CDS	114814	116814	.	-	0	ID=JHFBIEKO_00625;eC_number=4.2.1.135;Name=pglF;db_xref=COG:COG1086;gene=pglF;inference=ab initio prediction:Prodigal:002006,similar to AA sequence:UniProtKB:Q0P9D4;locus_tag=JHFBIEKO_00625;product=UDP-N-acetyl-alpha-D-glucosamine C6 dehydratase
NODE_2_length_394830_cov_21.143963	Prodigal:002006	CDS	116913	117071	.	-	0	ID=JHFBIEKO_00626;inference=ab initio prediction:Prodigal:002006;locus_tag=JHFBIEKO_00626;product=hypothetical protein
NODE_2_length_394830_cov_21.143963	Prodigal:002006	CDS	117163	118014	.	-	0	ID=JHFBIEKO_00627;inference=ab initio prediction:Prodigal:002006;locus_tag=JHFBIEKO_00627;product=hypothetical protein
NODE_2_length_394830_cov_21.143963	Prodigal:002006	CDS	118135	118476	.	-	0	ID=JHFBIEKO_00628;inference=ab initio prediction:Prodigal:002006;locus_tag=JHFBIEKO_00628;product=hypothetical protein
NODE_2_length_394830_cov_21.143963	Prodigal:002006	CDS	118539	119102	.	-	0	ID=JHFBIEKO_00629;inference=ab initio prediction:Prodigal:002006;locus_tag=JHFBIEKO_00629;product=hypothetical protein
NODE_2_length_394830_cov_21.143963	Prodigal:002006	CDS	119164	119724	.	-	0	ID=JHFBIEKO_00630;inference=ab initio prediction:Prodigal:002006;locus_tag=JHFBIEKO_00630;product=hypothetical protein
NODE_2_length_394830_cov_21.143963	Prodigal:002006	CDS	119781	120956	.	-	0	ID=JHFBIEKO_00631;inference=ab initio prediction:Prodigal:002006;locus_tag=JHFBIEKO_00631;product=hypothetical protein
NODE_2_length_394830_cov_21.143963	Prodigal:002006	CDS	121033	121500	.	-	0	ID=JHFBIEKO_00632;eC_number=1.11.1.15;Name=bcp_1;db_xref=COG:COG1225;gene=bcp_1;inference=ab initio prediction:Prodigal:002006,similar to AA sequence:UniProtKB:Q8P9V9;locus_tag=JHFBIEKO_00632;product=Peroxiredoxin Bcp
NODE_2_length_394830_cov_21.143963	Prodigal:002006	CDS	121676	125146	.	+	0	ID=JHFBIEKO_00633;inference=ab initio prediction:Prodigal:002006;locus_tag=JHFBIEKO_00633;product=hypothetical protein
NODE_2_length_394830_cov_21.143963	Prodigal:002006	CDS	125279	126052	.	-	0	ID=JHFBIEKO_00634;eC_number=1.18.1.2;Name=fpr;db_xref=COG:COG1018;gene=fpr;inference=ab initio prediction:Prodigal:002006,similar to AA sequence:UniProtKB:Q44532;locus_tag=JHFBIEKO_00634;product=Ferredoxin--NADP reductase
NODE_2_length_394830_cov_21.143963	Prodigal:002006	CDS	126295	127245	.	-	0	ID=JHFBIEKO_00635;eC_number=1.13.11.-;Name=mhqA;db_xref=COG:COG0346;gene=mhqA;inference=ab initio prediction:Prodigal:002006,similar to AA sequence:UniProtKB:O34689;locus_tag=JHFBIEKO_00635;product=Putative ring-cleaving dioxygenase MhqA
NODE_2_length_394830_cov_21.143963	Prodigal:002006	CDS	127378	127698	.	+	0	ID=JHFBIEKO_00636;Name=ybaQ_1;db_xref=COG:COG3093;gene=ybaQ_1;inference=ab initio prediction:Prodigal:002006,similar to AA sequence:UniProtKB:P0A9T6;locus_tag=JHFBIEKO_00636;product=putative HTH-type transcriptional regulator YbaQ
NODE_2_length_394830_cov_21.143963	Prodigal:002006	CDS	128046	128273	.	-	0	ID=JHFBIEKO_00637;inference=ab initio prediction:Prodigal:002006;locus_tag=JHFBIEKO_00637;product=hypothetical protein
NODE_2_length_394830_cov_21.143963	Prodigal:002006	CDS	128322	129614	.	-	0	ID=JHFBIEKO_00638;inference=ab initio prediction:Prodigal:002006;locus_tag=JHFBIEKO_00638;product=hypothetical protein
NODE_2_length_394830_cov_21.143963	Prodigal:002006	CDS	129724	131133	.	-	0	ID=JHFBIEKO_00639;eC_number=3.4.24.-;db_xref=COG:COG0612;inference=ab initio prediction:Prodigal:002006,similar to AA sequence:UniProtKB:P9WHT5;locus_tag=JHFBIEKO_00639;product=putative zinc protease
NODE_2_length_394830_cov_21.143963	Prodigal:002006	CDS	131294	131956	.	-	0	ID=JHFBIEKO_00640;inference=ab initio prediction:Prodigal:002006;locus_tag=JHFBIEKO_00640;product=hypothetical protein
NODE_2_length_394830_cov_21.143963	Prodigal:002006	CDS	132117	132647	.	-	0	ID=JHFBIEKO_00641;eC_number=3.4.23.36;Name=lspA;db_xref=COG:COG0597;gene=lspA;inference=ab initio prediction:Prodigal:002006,similar to AA sequence:UniProtKB:Q9HVM5;locus_tag=JHFBIEKO_00641;product=Lipoprotein signal peptidase
NODE_2_length_394830_cov_21.143963	Prodigal:002006	CDS	132868	135846	.	-	0	ID=JHFBIEKO_00642;eC_number=6.1.1.5;Name=ileS;db_xref=COG:COG0060;gene=ileS;inference=ab initio prediction:Prodigal:002006,similar to AA sequence:UniProtKB:Q72AR5;locus_tag=JHFBIEKO_00642;product=Isoleucine--tRNA ligase
NODE_2_length_394830_cov_21.143963	Prodigal:002006	CDS	136186	136455	.	+	0	ID=JHFBIEKO_00643;inference=ab initio prediction:Prodigal:002006;locus_tag=JHFBIEKO_00643;product=hypothetical protein
NODE_2_length_394830_cov_21.143963	Prodigal:002006	CDS	136486	137436	.	-	0	ID=JHFBIEKO_00644;inference=ab initio prediction:Prodigal:002006;locus_tag=JHFBIEKO_00644;product=hypothetical protein
NODE_2_length_394830_cov_21.143963	Prodigal:002006	CDS	137552	137950	.	-	0	ID=JHFBIEKO_00645;inference=ab initio prediction:Prodigal:002006;locus_tag=JHFBIEKO_00645;product=hypothetical protein
NODE_2_length_394830_cov_21.143963	Prodigal:002006	CDS	138337	139179	.	-	0	ID=JHFBIEKO_00646;inference=ab initio prediction:Prodigal:002006;locus_tag=JHFBIEKO_00646;product=hypothetical protein
NODE_2_length_394830_cov_21.143963	Prodigal:002006	CDS	139653	140018	.	+	0	ID=JHFBIEKO_00647;eC_number=3.1.-.-;Name=fitB_1;gene=fitB_1;inference=ab initio prediction:Prodigal:002006,similar to AA sequence:UniProtKB:Q5F882;locus_tag=JHFBIEKO_00647;product=Toxin FitB
NODE_2_length_394830_cov_21.143963	Prodigal:002006	CDS	140039	141241	.	-	0	ID=JHFBIEKO_00648;eC_number=2.6.1.1;Name=aatA;db_xref=COG:COG0436;gene=aatA;inference=ab initio prediction:Prodigal:002006,similar to AA sequence:UniProtKB:Q02635;locus_tag=JHFBIEKO_00648;product=Aspartate/prephenate aminotransferase
NODE_2_length_394830_cov_21.143963	Prodigal:002006	CDS	141398	141688	.	+	0	ID=JHFBIEKO_00649;inference=ab initio prediction:Prodigal:002006;locus_tag=JHFBIEKO_00649;product=hypothetical protein
NODE_2_length_394830_cov_21.143963	Prodigal:002006	CDS	141675	142007	.	+	0	ID=JHFBIEKO_00650;inference=ab initio prediction:Prodigal:002006;locus_tag=JHFBIEKO_00650;product=hypothetical protein
NODE_2_length_394830_cov_21.143963	Prodigal:002006	CDS	142092	143117	.	+	0	ID=JHFBIEKO_00651;inference=ab initio prediction:Prodigal:002006;locus_tag=JHFBIEKO_00651;product=hypothetical protein
NODE_2_length_394830_cov_21.143963	Prodigal:002006	CDS	143239	144645	.	-	0	ID=JHFBIEKO_00652;eC_number=2.7.7.4;Name=cysN;db_xref=COG:COG2895;gene=cysN;inference=ab initio prediction:Prodigal:002006,similar to AA sequence:UniProtKB:P23845;locus_tag=JHFBIEKO_00652;product=Sulfate adenylyltransferase subunit 1
NODE_2_length_394830_cov_21.143963	Prodigal:002006	CDS	144645	145595	.	-	0	ID=JHFBIEKO_00653;eC_number=2.7.7.4;Name=cysD;db_xref=COG:COG0175;gene=cysD;inference=ab initio prediction:Prodigal:002006,similar to AA sequence:UniProtKB:P21156;locus_tag=JHFBIEKO_00653;product=Sulfate adenylyltransferase subunit 2
NODE_2_length_394830_cov_21.143963	Prodigal:002006	CDS	145592	146404	.	-	0	ID=JHFBIEKO_00654;eC_number=1.8.4.10;Name=cysH;gene=cysH;inference=ab initio prediction:Prodigal:002006,similar to AA sequence:UniProtKB:Q9RFS6;locus_tag=JHFBIEKO_00654;product=Thioredoxin-dependent 5'-adenylylsulfate reductase
NODE_2_length_394830_cov_21.143963	Prodigal:002006	CDS	146674	147189	.	+	0	ID=JHFBIEKO_00655;Name=decR_1;db_xref=COG:COG1522;gene=decR_1;inference=ab initio prediction:Prodigal:002006,similar to AA sequence:UniProtKB:P0ACJ5;locus_tag=JHFBIEKO_00655;product=DNA-binding transcriptional activator DecR
NODE_2_length_394830_cov_21.143963	Prodigal:002006	CDS	147300	149069	.	+	0	ID=JHFBIEKO_00656;eC_number=1.8.1.2;Name=cysJ;db_xref=COG:COG0369;gene=cysJ;inference=ab initio prediction:Prodigal:002006,similar to AA sequence:UniProtKB:O32214;locus_tag=JHFBIEKO_00656;product=Sulfite reductase [NADPH] flavoprotein alpha-component
NODE_2_length_394830_cov_21.143963	Prodigal:002006	CDS	149319	151160	.	+	0	ID=JHFBIEKO_00657;eC_number=1.8.1.2;Name=cysI;db_xref=COG:COG0155;gene=cysI;inference=ab initio prediction:Prodigal:002006,similar to AA sequence:UniProtKB:O32213;locus_tag=JHFBIEKO_00657;product=Sulfite reductase [NADPH] hemoprotein beta-component
NODE_2_length_394830_cov_21.143963	Prodigal:002006	CDS	151403	151702	.	+	0	ID=JHFBIEKO_00658;inference=ab initio prediction:Prodigal:002006;locus_tag=JHFBIEKO_00658;product=hypothetical protein
NODE_2_length_394830_cov_21.143963	Prodigal:002006	CDS	151699	152331	.	+	0	ID=JHFBIEKO_00659;Name=betI_1;gene=betI_1;inference=ab initio prediction:Prodigal:002006,protein motif:HAMAP:MF_00768;locus_tag=JHFBIEKO_00659;product=HTH-type transcriptional regulator BetI
NODE_2_length_394830_cov_21.143963	Prodigal:002006	CDS	152941	155115	.	+	0	ID=JHFBIEKO_00660;Name=cntO_1;gene=cntO_1;inference=ab initio prediction:Prodigal:002006,similar to AA sequence:UniProtKB:A0A0H2ZI93;locus_tag=JHFBIEKO_00660;product=Metal-pseudopaline receptor CntO
NODE_2_length_394830_cov_21.143963	Prodigal:002006	CDS	155580	156824	.	-	0	ID=JHFBIEKO_00661;inference=ab initio prediction:Prodigal:002006;locus_tag=JHFBIEKO_00661;product=hypothetical protein
NODE_2_length_394830_cov_21.143963	Prodigal:002006	CDS	157162	157449	.	+	0	ID=JHFBIEKO_00662;inference=ab initio prediction:Prodigal:002006;locus_tag=JHFBIEKO_00662;product=hypothetical protein
NODE_2_length_394830_cov_21.143963	Prodigal:002006	CDS	157442	157831	.	+	0	ID=JHFBIEKO_00663;inference=ab initio prediction:Prodigal:002006;locus_tag=JHFBIEKO_00663;product=hypothetical protein
NODE_2_length_394830_cov_21.143963	Prodigal:002006	CDS	157906	159504	.	-	0	ID=JHFBIEKO_00664;eC_number=4.2.1.42;Name=garD_2;db_xref=COG:COG2721;gene=garD_2;inference=ab initio prediction:Prodigal:002006,similar to AA sequence:UniProtKB:P39829;locus_tag=JHFBIEKO_00664;product=Galactarate dehydratase (L-threo-forming)
NODE_2_length_394830_cov_21.143963	Prodigal:002006	CDS	159519	160289	.	-	0	ID=JHFBIEKO_00665;eC_number=4.1.2.20;Name=garL;db_xref=COG:COG3836;gene=garL;inference=ab initio prediction:Prodigal:002006,similar to AA sequence:UniProtKB:P23522;locus_tag=JHFBIEKO_00665;product=5-keto-4-deoxy-D-glucarate aldolase
NODE_2_length_394830_cov_21.143963	Prodigal:002006	CDS	160453	161343	.	-	0	ID=JHFBIEKO_00666;Name=hcaR;gene=hcaR;inference=ab initio prediction:Prodigal:002006,similar to AA sequence:UniProtKB:Q47141;locus_tag=JHFBIEKO_00666;product=Hca operon transcriptional activator HcaR
NODE_2_length_394830_cov_21.143963	Prodigal:002006	CDS	161528	162661	.	-	0	ID=JHFBIEKO_00667;db_xref=COG:COG0683;inference=ab initio prediction:Prodigal:002006,similar to AA sequence:UniProtKB:Q8YEE8;locus_tag=JHFBIEKO_00667;product=Leu/Ile/Val-binding protein 
NODE_2_length_394830_cov_21.143963	Prodigal:002006	CDS	163153	163485	.	-	0	ID=JHFBIEKO_00668;inference=ab initio prediction:Prodigal:002006;locus_tag=JHFBIEKO_00668;product=hypothetical protein
NODE_2_length_394830_cov_21.143963	Prodigal:002006	CDS	163923	166112	.	+	0	ID=JHFBIEKO_00669;Name=fcuA_1;gene=fcuA_1;inference=ab initio prediction:Prodigal:002006,similar to AA sequence:UniProtKB:Q05202;locus_tag=JHFBIEKO_00669;product=Ferrichrome receptor FcuA
NODE_2_length_394830_cov_21.143963	Prodigal:002006	CDS	166665	168746	.	+	0	ID=JHFBIEKO_00670;Name=fcuA_2;gene=fcuA_2;inference=ab initio prediction:Prodigal:002006,similar to AA sequence:UniProtKB:Q05202;locus_tag=JHFBIEKO_00670;product=Ferrichrome receptor FcuA
NODE_2_length_394830_cov_21.143963	Prodigal:002006	CDS	168799	169062	.	-	0	ID=JHFBIEKO_00671;inference=ab initio prediction:Prodigal:002006;locus_tag=JHFBIEKO_00671;product=hypothetical protein
NODE_2_length_394830_cov_21.143963	Prodigal:002006	CDS	169299	169850	.	-	0	ID=JHFBIEKO_00672;inference=ab initio prediction:Prodigal:002006;locus_tag=JHFBIEKO_00672;product=hypothetical protein
NODE_2_length_394830_cov_21.143963	Prodigal:002006	CDS	170392	170994	.	+	0	ID=JHFBIEKO_00673;inference=ab initio prediction:Prodigal:002006;locus_tag=JHFBIEKO_00673;product=hypothetical protein
NODE_2_length_394830_cov_21.143963	Prodigal:002006	CDS	171321	171830	.	+	0	ID=JHFBIEKO_00674;Name=yciE;db_xref=COG:COG3685;gene=yciE;inference=ab initio prediction:Prodigal:002006,similar to AA sequence:UniProtKB:P21363;locus_tag=JHFBIEKO_00674;product=Protein YciE
NODE_2_length_394830_cov_21.143963	Prodigal:002006	CDS	171889	172551	.	+	0	ID=JHFBIEKO_00675;eC_number=3.5.1.110;Name=rutB_1;gene=rutB_1;inference=ab initio prediction:Prodigal:002006,protein motif:HAMAP:MF_00830;locus_tag=JHFBIEKO_00675;product=Peroxyureidoacrylate/ureidoacrylate amidohydrolase RutB
NODE_2_length_394830_cov_21.143963	Prodigal:002006	CDS	172737	172934	.	+	0	ID=JHFBIEKO_00676;inference=ab initio prediction:Prodigal:002006;locus_tag=JHFBIEKO_00676;product=hypothetical protein
NODE_2_length_394830_cov_21.143963	Prodigal:002006	CDS	173017	173787	.	-	0	ID=JHFBIEKO_00677;eC_number=1.-.-.-;Name=yohF;db_xref=COG:COG1028;gene=yohF;inference=ab initio prediction:Prodigal:002006,similar to AA sequence:UniProtKB:P33368;locus_tag=JHFBIEKO_00677;product=putative oxidoreductase YohF
NODE_2_length_394830_cov_21.143963	Prodigal:002006	CDS	173950	174609	.	+	0	ID=JHFBIEKO_00678;inference=ab initio prediction:Prodigal:002006;locus_tag=JHFBIEKO_00678;product=hypothetical protein
NODE_2_length_394830_cov_21.143963	Prodigal:002006	CDS	174698	174877	.	+	0	ID=JHFBIEKO_00679;inference=ab initio prediction:Prodigal:002006;locus_tag=JHFBIEKO_00679;product=hypothetical protein
NODE_2_length_394830_cov_21.143963	Prodigal:002006	CDS	174893	175237	.	-	0	ID=JHFBIEKO_00680;inference=ab initio prediction:Prodigal:002006;locus_tag=JHFBIEKO_00680;product=hypothetical protein
NODE_2_length_394830_cov_21.143963	Prodigal:002006	CDS	175300	175992	.	-	0	ID=JHFBIEKO_00681;eC_number=4.1.1.23;Name=pyrF;db_xref=COG:COG0284;gene=pyrF;inference=ab initio prediction:Prodigal:002006,similar to AA sequence:UniProtKB:P0CB75;locus_tag=JHFBIEKO_00681;product=Orotidine 5'-phosphate decarboxylase
NODE_2_length_394830_cov_21.143963	Prodigal:002006	CDS	176062	176400	.	-	0	ID=JHFBIEKO_00682;inference=ab initio prediction:Prodigal:002006;locus_tag=JHFBIEKO_00682;product=hypothetical protein
NODE_2_length_394830_cov_21.143963	Prodigal:002006	CDS	176387	176674	.	-	0	ID=JHFBIEKO_00683;inference=ab initio prediction:Prodigal:002006;locus_tag=JHFBIEKO_00683;product=hypothetical protein
NODE_2_length_394830_cov_21.143963	Prodigal:002006	CDS	176728	177354	.	-	0	ID=JHFBIEKO_00684;inference=ab initio prediction:Prodigal:002006;locus_tag=JHFBIEKO_00684;product=hypothetical protein
NODE_2_length_394830_cov_21.143963	Prodigal:002006	CDS	177511	179706	.	-	0	ID=JHFBIEKO_00685;eC_number=1.3.99.16;Name=iorB_1;gene=iorB_1;inference=ab initio prediction:Prodigal:002006,similar to AA sequence:UniProtKB:Q51698;locus_tag=JHFBIEKO_00685;product=Isoquinoline 1-oxidoreductase subunit beta
NODE_2_length_394830_cov_21.143963	Prodigal:002006	CDS	179778	180233	.	-	0	ID=JHFBIEKO_00686;eC_number=1.3.99.16;Name=iorA_1;gene=iorA_1;inference=ab initio prediction:Prodigal:002006,similar to AA sequence:UniProtKB:Q51697;locus_tag=JHFBIEKO_00686;product=Isoquinoline 1-oxidoreductase subunit alpha
NODE_2_length_394830_cov_21.143963	Prodigal:002006	CDS	180514	182049	.	+	0	ID=JHFBIEKO_00687;eC_number=2.7.13.3;Name=rcsC_5;gene=rcsC_5;inference=ab initio prediction:Prodigal:002006,protein motif:HAMAP:MF_00979;locus_tag=JHFBIEKO_00687;product=Sensor histidine kinase RcsC
NODE_2_length_394830_cov_21.143963	Prodigal:002006	CDS	182184	182648	.	-	0	ID=JHFBIEKO_00688;inference=ab initio prediction:Prodigal:002006;locus_tag=JHFBIEKO_00688;product=hypothetical protein
NODE_2_length_394830_cov_21.143963	Prodigal:002006	CDS	182692	184242	.	-	0	ID=JHFBIEKO_00689;Name=stp;gene=stp;inference=ab initio prediction:Prodigal:002006,similar to AA sequence:UniProtKB:P9WG91;locus_tag=JHFBIEKO_00689;product=Multidrug resistance protein Stp
NODE_2_length_394830_cov_21.143963	Prodigal:002006	CDS	184345	185202	.	+	0	ID=JHFBIEKO_00690;Name=hdfR_1;gene=hdfR_1;inference=ab initio prediction:Prodigal:002006,protein motif:HAMAP:MF_01233;locus_tag=JHFBIEKO_00690;product=HTH-type transcriptional regulator HdfR
NODE_2_length_394830_cov_21.143963	Prodigal:002006	CDS	185518	185976	.	-	0	ID=JHFBIEKO_00691;inference=ab initio prediction:Prodigal:002006;locus_tag=JHFBIEKO_00691;product=hypothetical protein
NODE_2_length_394830_cov_21.143963	Prodigal:002006	CDS	185973	186410	.	-	0	ID=JHFBIEKO_00692;inference=ab initio prediction:Prodigal:002006;locus_tag=JHFBIEKO_00692;product=hypothetical protein
NODE_2_length_394830_cov_21.143963	Prodigal:002006	CDS	186674	187666	.	-	0	ID=JHFBIEKO_00693;eC_number=1.1.1.94;Name=gpsA;db_xref=COG:COG0240;gene=gpsA;inference=ab initio prediction:Prodigal:002006,similar to AA sequence:UniProtKB:P9WN77;locus_tag=JHFBIEKO_00693;product=Glycerol-3-phosphate dehydrogenase [NAD(P)+]
NODE_2_length_394830_cov_21.143963	Prodigal:002006	CDS	187663	188517	.	-	0	ID=JHFBIEKO_00694;inference=ab initio prediction:Prodigal:002006;locus_tag=JHFBIEKO_00694;product=hypothetical protein
NODE_2_length_394830_cov_21.143963	Prodigal:002006	CDS	188514	189575	.	-	0	ID=JHFBIEKO_00695;eC_number=2.3.1.234;Name=tsaD;db_xref=COG:COG0533;gene=tsaD;inference=ab initio prediction:Prodigal:002006,similar to AA sequence:UniProtKB:P40731;locus_tag=JHFBIEKO_00695;product=tRNA N6-adenosine threonylcarbamoyltransferase
NODE_2_length_394830_cov_21.143963	Prodigal:002006	CDS	189687	189938	.	-	0	ID=JHFBIEKO_00696;Name=mopII;gene=mopII;inference=ab initio prediction:Prodigal:002006,similar to AA sequence:UniProtKB:P08854;locus_tag=JHFBIEKO_00696;product=Molybdenum-pterin-binding protein 2
NODE_2_length_394830_cov_21.143963	Prodigal:002006	CDS	190004	191791	.	-	0	ID=JHFBIEKO_00697;Name=atm1_2;db_xref=COG:COG5265;gene=atm1_2;inference=ab initio prediction:Prodigal:002006,similar to AA sequence:UniProtKB:Q2G506;locus_tag=JHFBIEKO_00697;product=ATM1-type heavy metal exporter
NODE_2_length_394830_cov_21.143963	Prodigal:002006	CDS	192602	193333	.	+	0	ID=JHFBIEKO_00698;inference=ab initio prediction:Prodigal:002006;locus_tag=JHFBIEKO_00698;product=hypothetical protein
NODE_2_length_394830_cov_21.143963	Prodigal:002006	CDS	194194	194679	.	+	0	ID=JHFBIEKO_00699;inference=ab initio prediction:Prodigal:002006;locus_tag=JHFBIEKO_00699;product=hypothetical protein
NODE_2_length_394830_cov_21.143963	Prodigal:002006	CDS	195038	195385	.	-	0	ID=JHFBIEKO_00700;inference=ab initio prediction:Prodigal:002006;locus_tag=JHFBIEKO_00700;product=hypothetical protein
NODE_2_length_394830_cov_21.143963	Prodigal:002006	CDS	195632	195904	.	+	0	ID=JHFBIEKO_00701;inference=ab initio prediction:Prodigal:002006;locus_tag=JHFBIEKO_00701;product=hypothetical protein
NODE_2_length_394830_cov_21.143963	Prodigal:002006	CDS	196014	196631	.	-	0	ID=JHFBIEKO_00702;Name=rpsD;db_xref=COG:COG0522;gene=rpsD;inference=ab initio prediction:Prodigal:002006,similar to AA sequence:UniProtKB:Q6N9G0;locus_tag=JHFBIEKO_00702;product=30S ribosomal protein S4
NODE_2_length_394830_cov_21.143963	Prodigal:002006	CDS	196829	197323	.	+	0	ID=JHFBIEKO_00703;eC_number=2.3.1.189;Name=mshD_1;gene=mshD_1;inference=ab initio prediction:Prodigal:002006,protein motif:HAMAP:MF_01698;locus_tag=JHFBIEKO_00703;product=Mycothiol acetyltransferase
NODE_2_length_394830_cov_21.143963	Prodigal:002006	CDS	197384	198079	.	+	0	ID=JHFBIEKO_00704;eC_number=6.3.4.15;Name=birA_1;gene=birA_1;inference=ab initio prediction:Prodigal:002006,protein motif:HAMAP:MF_00978;locus_tag=JHFBIEKO_00704;product=Bifunctional ligase/repressor BirA
NODE_2_length_394830_cov_21.143963	Prodigal:002006	CDS	198144	198518	.	+	0	ID=JHFBIEKO_00705;Name=ehpR;gene=ehpR;inference=ab initio prediction:Prodigal:002006,similar to AA sequence:UniProtKB:Q8GPH6;locus_tag=JHFBIEKO_00705;product=Phenazine antibiotic resistance protein EhpR
NODE_2_length_394830_cov_21.143963	Prodigal:002006	CDS	198613	200271	.	-	0	ID=JHFBIEKO_00706;eC_number=5.4.2.2;Name=pgm;db_xref=COG:COG0033;gene=pgm;inference=ab initio prediction:Prodigal:002006,similar to AA sequence:UniProtKB:P39671;locus_tag=JHFBIEKO_00706;product=Phosphoglucomutase
NODE_2_length_394830_cov_21.143963	Prodigal:002006	CDS	200489	201601	.	+	0	ID=JHFBIEKO_00707;inference=ab initio prediction:Prodigal:002006;locus_tag=JHFBIEKO_00707;product=hypothetical protein
NODE_2_length_394830_cov_21.143963	Prodigal:002006	CDS	201644	203809	.	-	0	ID=JHFBIEKO_00708;eC_number=5.4.99.2;Name=mutB;db_xref=COG:COG1884;gene=mutB;inference=ab initio prediction:Prodigal:002006,similar to AA sequence:UniProtKB:P9WJK5;locus_tag=JHFBIEKO_00708;product=putative methylmalonyl-CoA mutase large subunit
NODE_2_length_394830_cov_21.143963	Prodigal:002006	CDS	203867	204643	.	-	0	ID=JHFBIEKO_00709;db_xref=COG:COG3346;inference=ab initio prediction:Prodigal:002006,similar to AA sequence:UniProtKB:P9WGA7;locus_tag=JHFBIEKO_00709;product=putative SURF1-like protein
NODE_2_length_394830_cov_21.143963	Prodigal:002006	CDS	204658	205062	.	-	0	ID=JHFBIEKO_00710;inference=ab initio prediction:Prodigal:002006;locus_tag=JHFBIEKO_00710;product=hypothetical protein
NODE_2_length_394830_cov_21.143963	Prodigal:002006	CDS	205059	205691	.	-	0	ID=JHFBIEKO_00711;Name=cyoC_1;db_xref=COG:COG1845;gene=cyoC_1;inference=ab initio prediction:Prodigal:002006,similar to AA sequence:UniProtKB:P0ABJ3;locus_tag=JHFBIEKO_00711;product=Cytochrome bo(3) ubiquinol oxidase subunit 3
NODE_2_length_394830_cov_21.143963	Prodigal:002006	CDS	205696	207696	.	-	0	ID=JHFBIEKO_00712;eC_number=7.1.1.3;Name=cyoB_1;db_xref=COG:COG0843;gene=cyoB_1;inference=ab initio prediction:Prodigal:002006,similar to AA sequence:UniProtKB:P0ABI8;locus_tag=JHFBIEKO_00712;product=Cytochrome bo(3) ubiquinol oxidase subunit 1
NODE_2_length_394830_cov_21.143963	Prodigal:002006	CDS	207773	209029	.	-	0	ID=JHFBIEKO_00713;inference=ab initio prediction:Prodigal:002006;locus_tag=JHFBIEKO_00713;product=hypothetical protein
NODE_2_length_394830_cov_21.143963	Prodigal:002006	CDS	209143	210483	.	-	0	ID=JHFBIEKO_00714;Name=yhjE_1;gene=yhjE_1;inference=ab initio prediction:Prodigal:002006,similar to AA sequence:UniProtKB:P37643;locus_tag=JHFBIEKO_00714;product=Inner membrane metabolite transport protein YhjE
NODE_2_length_394830_cov_21.143963	Aragorn:001002	tRNA	212348	212441	.	-	.	ID=JHFBIEKO_00715;inference=COORDINATES:profile:Aragorn:001002;locus_tag=JHFBIEKO_00715;product=tRNA-Arg(cct)
NODE_2_length_394830_cov_21.143963	Prodigal:002006	CDS	212884	213927	.	-	0	ID=JHFBIEKO_00716;inference=ab initio prediction:Prodigal:002006;locus_tag=JHFBIEKO_00716;product=hypothetical protein
NODE_2_length_394830_cov_21.143963	Aragorn:001002	tRNA	214253	214327	.	+	.	ID=JHFBIEKO_00717;inference=COORDINATES:profile:Aragorn:001002;locus_tag=JHFBIEKO_00717;product=tRNA-Val(gac)
NODE_2_length_394830_cov_21.143963	Prodigal:002006	CDS	214574	214825	.	+	0	ID=JHFBIEKO_00718;inference=ab initio prediction:Prodigal:002006;locus_tag=JHFBIEKO_00718;product=hypothetical protein
NODE_2_length_394830_cov_21.143963	Prodigal:002006	CDS	214822	215169	.	+	0	ID=JHFBIEKO_00719;inference=ab initio prediction:Prodigal:002006;locus_tag=JHFBIEKO_00719;product=hypothetical protein
NODE_2_length_394830_cov_21.143963	Prodigal:002006	CDS	215447	215782	.	+	0	ID=JHFBIEKO_00720;inference=ab initio prediction:Prodigal:002006;locus_tag=JHFBIEKO_00720;product=hypothetical protein
NODE_2_length_394830_cov_21.143963	Prodigal:002006	CDS	215849	216601	.	+	0	ID=JHFBIEKO_00721;inference=ab initio prediction:Prodigal:002006;locus_tag=JHFBIEKO_00721;product=hypothetical protein
NODE_2_length_394830_cov_21.143963	Prodigal:002006	CDS	216598	216936	.	+	0	ID=JHFBIEKO_00722;inference=ab initio prediction:Prodigal:002006;locus_tag=JHFBIEKO_00722;product=hypothetical protein
NODE_2_length_394830_cov_21.143963	Prodigal:002006	CDS	217158	218195	.	+	0	ID=JHFBIEKO_00723;Name=siaP;db_xref=COG:COG1638;gene=siaP;inference=ab initio prediction:Prodigal:002006,similar to AA sequence:UniProtKB:P44542;locus_tag=JHFBIEKO_00723;product=Sialic acid-binding periplasmic protein SiaP
NODE_2_length_394830_cov_21.143963	Prodigal:002006	CDS	218192	219832	.	+	0	ID=JHFBIEKO_00724;eC_number=6.2.1.3;db_xref=COG:COG0318;inference=ab initio prediction:Prodigal:002006,similar to AA sequence:UniProtKB:P9WQ37;locus_tag=JHFBIEKO_00724;product=Long-chain-fatty-acid--CoA ligase FadD13
NODE_2_length_394830_cov_21.143963	Prodigal:002006	CDS	220034	220192	.	+	0	ID=JHFBIEKO_00725;inference=ab initio prediction:Prodigal:002006;locus_tag=JHFBIEKO_00725;product=hypothetical protein
NODE_2_length_394830_cov_21.143963	Prodigal:002006	CDS	220209	222203	.	-	0	ID=JHFBIEKO_00726;eC_number=2.2.1.1;Name=tktA;db_xref=COG:COG0021;gene=tktA;inference=ab initio prediction:Prodigal:002006,similar to AA sequence:UniProtKB:P27302;locus_tag=JHFBIEKO_00726;product=Transketolase 1
NODE_2_length_394830_cov_21.143963	Prodigal:002006	CDS	222344	224236	.	-	0	ID=JHFBIEKO_00727;Name=siaT;db_xref=COG:COG1593;gene=siaT;inference=ab initio prediction:Prodigal:002006,similar to AA sequence:UniProtKB:P44543;locus_tag=JHFBIEKO_00727;product=Sialic acid TRAP transporter permease protein SiaT
NODE_2_length_394830_cov_21.143963	Prodigal:002006	CDS	224249	225265	.	-	0	ID=JHFBIEKO_00728;Name=yiaO;db_xref=COG:COG1638;gene=yiaO;inference=ab initio prediction:Prodigal:002006,similar to AA sequence:UniProtKB:P37676;locus_tag=JHFBIEKO_00728;product=2%2C3-diketo-L-gulonate-binding periplasmic protein YiaO
NODE_2_length_394830_cov_21.143963	Prodigal:002006	CDS	225497	226378	.	-	0	ID=JHFBIEKO_00729;eC_number=1.1.1.411;Name=ltnD_1;db_xref=COG:COG2084;gene=ltnD_1;inference=ab initio prediction:Prodigal:002006,similar to AA sequence:UniProtKB:Q0KBC7;locus_tag=JHFBIEKO_00729;product=L-threonate dehydrogenase
NODE_2_length_394830_cov_21.143963	Prodigal:002006	CDS	226369	227391	.	-	0	ID=JHFBIEKO_00730;eC_number=2.2.1.-;Name=aptB;db_xref=COG:COG3958;gene=aptB;inference=ab initio prediction:Prodigal:002006,similar to AA sequence:UniProtKB:A6KXB3;locus_tag=JHFBIEKO_00730;product=Apulose-4-phosphate transketolase subunit B
NODE_2_length_394830_cov_21.143963	Prodigal:002006	CDS	227388	228251	.	-	0	ID=JHFBIEKO_00731;eC_number=2.2.1.-;Name=aptA;db_xref=COG:COG3959;gene=aptA;inference=ab initio prediction:Prodigal:002006,similar to AA sequence:UniProtKB:A6VKQ4;locus_tag=JHFBIEKO_00731;product=Apulose-4-phosphate transketolase subunit A
NODE_2_length_394830_cov_21.143963	Prodigal:002006	CDS	228262	229011	.	-	0	ID=JHFBIEKO_00732;eC_number=1.-.-.-;Name=fabG2_1;gene=fabG2_1;inference=ab initio prediction:Prodigal:002006,similar to AA sequence:UniProtKB:P9WGR9;locus_tag=JHFBIEKO_00732;product=putative oxidoreductase
NODE_2_length_394830_cov_21.143963	Prodigal:002006	CDS	229227	230123	.	-	0	ID=JHFBIEKO_00733;Name=perR_1;gene=perR_1;inference=ab initio prediction:Prodigal:002006,similar to AA sequence:UniProtKB:Q57083;locus_tag=JHFBIEKO_00733;product=HTH-type transcriptional regulator PerR
NODE_2_length_394830_cov_21.143963	Prodigal:002006	CDS	230216	230506	.	-	0	ID=JHFBIEKO_00734;inference=ab initio prediction:Prodigal:002006;locus_tag=JHFBIEKO_00734;product=hypothetical protein
NODE_2_length_394830_cov_21.143963	Prodigal:002006	CDS	230622	231068	.	-	0	ID=JHFBIEKO_00735;inference=ab initio prediction:Prodigal:002006;locus_tag=JHFBIEKO_00735;product=hypothetical protein
NODE_2_length_394830_cov_21.143963	Prodigal:002006	CDS	231386	232000	.	+	0	ID=JHFBIEKO_00736;inference=ab initio prediction:Prodigal:002006;locus_tag=JHFBIEKO_00736;product=hypothetical protein
NODE_2_length_394830_cov_21.143963	Prodigal:002006	CDS	232120	232389	.	+	0	ID=JHFBIEKO_00737;inference=ab initio prediction:Prodigal:002006;locus_tag=JHFBIEKO_00737;product=hypothetical protein
NODE_2_length_394830_cov_21.143963	Prodigal:002006	CDS	232496	232759	.	+	0	ID=JHFBIEKO_00738;inference=ab initio prediction:Prodigal:002006;locus_tag=JHFBIEKO_00738;product=hypothetical protein
NODE_2_length_394830_cov_21.143963	Prodigal:002006	CDS	232787	233683	.	-	0	ID=JHFBIEKO_00739;eC_number=4.3.3.7;Name=dapA_1;db_xref=COG:COG0329;gene=dapA_1;inference=ab initio prediction:Prodigal:002006,similar to AA sequence:UniProtKB:O67216;locus_tag=JHFBIEKO_00739;product=4-hydroxy-tetrahydrodipicolinate synthase
NODE_2_length_394830_cov_21.143963	Prodigal:002006	CDS	233811	234812	.	-	0	ID=JHFBIEKO_00740;inference=ab initio prediction:Prodigal:002006;locus_tag=JHFBIEKO_00740;product=hypothetical protein
NODE_2_length_394830_cov_21.143963	Prodigal:002006	CDS	234822	235724	.	-	0	ID=JHFBIEKO_00741;Name=livH_4;db_xref=COG:COG0559;gene=livH_4;inference=ab initio prediction:Prodigal:002006,similar to AA sequence:UniProtKB:P0AEX7;locus_tag=JHFBIEKO_00741;product=High-affinity branched-chain amino acid transport system permease protein LivH
NODE_2_length_394830_cov_21.143963	Prodigal:002006	CDS	236058	237290	.	-	0	ID=JHFBIEKO_00742;inference=ab initio prediction:Prodigal:002006;locus_tag=JHFBIEKO_00742;product=hypothetical protein
NODE_2_length_394830_cov_21.143963	Prodigal:002006	CDS	237389	238114	.	-	0	ID=JHFBIEKO_00743;Name=livF_3;db_xref=COG:COG0410;gene=livF_3;inference=ab initio prediction:Prodigal:002006,similar to AA sequence:UniProtKB:P22731;locus_tag=JHFBIEKO_00743;product=High-affinity branched-chain amino acid transport ATP-binding protein LivF
NODE_2_length_394830_cov_21.143963	Prodigal:002006	CDS	238107	238859	.	-	0	ID=JHFBIEKO_00744;eC_number=3.6.3.-;Name=lptB_1;db_xref=COG:COG1137;gene=lptB_1;inference=ab initio prediction:Prodigal:002006,similar to AA sequence:UniProtKB:P45073;locus_tag=JHFBIEKO_00744;product=Lipopolysaccharide export system ATP-binding protein LptB
NODE_2_length_394830_cov_21.143963	Prodigal:002006	CDS	238950	239642	.	-	0	ID=JHFBIEKO_00745;inference=ab initio prediction:Prodigal:002006;locus_tag=JHFBIEKO_00745;product=hypothetical protein
NODE_2_length_394830_cov_21.143963	Prodigal:002006	CDS	239803	240585	.	-	0	ID=JHFBIEKO_00746;eC_number=1.-.-.-;Name=fabG2_2;gene=fabG2_2;inference=ab initio prediction:Prodigal:002006,similar to AA sequence:UniProtKB:P9WGR9;locus_tag=JHFBIEKO_00746;product=putative oxidoreductase
NODE_2_length_394830_cov_21.143963	Prodigal:002006	CDS	240924	242267	.	+	0	ID=JHFBIEKO_00747;Name=steT;db_xref=COG:COG0531;gene=steT;inference=ab initio prediction:Prodigal:002006,similar to AA sequence:UniProtKB:O34739;locus_tag=JHFBIEKO_00747;product=Serine/threonine exchanger SteT
NODE_2_length_394830_cov_21.143963	Prodigal:002006	CDS	242295	242966	.	-	0	ID=JHFBIEKO_00748;inference=ab initio prediction:Prodigal:002006;locus_tag=JHFBIEKO_00748;product=hypothetical protein
NODE_2_length_394830_cov_21.143963	Prodigal:002006	CDS	243097	243855	.	-	0	ID=JHFBIEKO_00749;Name=livF_4;db_xref=COG:COG0410;gene=livF_4;inference=ab initio prediction:Prodigal:002006,similar to AA sequence:UniProtKB:P22731;locus_tag=JHFBIEKO_00749;product=High-affinity branched-chain amino acid transport ATP-binding protein LivF
NODE_2_length_394830_cov_21.143963	Prodigal:002006	CDS	243861	245708	.	-	0	ID=JHFBIEKO_00750;eC_number=7.6.2.8;Name=btuD_5;gene=btuD_5;inference=ab initio prediction:Prodigal:002006,protein motif:HAMAP:MF_01005;locus_tag=JHFBIEKO_00750;product=Vitamin B12 import ATP-binding protein BtuD
NODE_2_length_394830_cov_21.143963	Prodigal:002006	CDS	245705	246580	.	-	0	ID=JHFBIEKO_00751;Name=livH_5;db_xref=COG:COG0559;gene=livH_5;inference=ab initio prediction:Prodigal:002006,similar to AA sequence:UniProtKB:P0AEX7;locus_tag=JHFBIEKO_00751;product=High-affinity branched-chain amino acid transport system permease protein LivH
NODE_2_length_394830_cov_21.143963	Prodigal:002006	CDS	246614	247777	.	-	0	ID=JHFBIEKO_00752;Name=braC_1;db_xref=COG:COG0683;gene=braC_1;inference=ab initio prediction:Prodigal:002006,similar to AA sequence:UniProtKB:P21175;locus_tag=JHFBIEKO_00752;product=Leucine-%2C isoleucine-%2C valine-%2C threonine-%2C and alanine-binding protein
NODE_2_length_394830_cov_21.143963	Prodigal:002006	CDS	247952	249022	.	+	0	ID=JHFBIEKO_00753;eC_number=1.1.1.-;Name=hcxB;db_xref=COG:COG2055;gene=hcxB;inference=ab initio prediction:Prodigal:002006,similar to AA sequence:UniProtKB:P30178;locus_tag=JHFBIEKO_00753;product=Hydroxycarboxylate dehydrogenase B
NODE_2_length_394830_cov_21.143963	Prodigal:002006	CDS	249106	249291	.	-	0	ID=JHFBIEKO_00754;inference=ab initio prediction:Prodigal:002006;locus_tag=JHFBIEKO_00754;product=hypothetical protein
NODE_2_length_394830_cov_21.143963	Prodigal:002006	CDS	249377	249787	.	+	0	ID=JHFBIEKO_00755;inference=ab initio prediction:Prodigal:002006;locus_tag=JHFBIEKO_00755;product=hypothetical protein
NODE_2_length_394830_cov_21.143963	Prodigal:002006	CDS	249880	250713	.	-	0	ID=JHFBIEKO_00756;eC_number=3.1.2.12;Name=fghA;db_xref=COG:COG0627;gene=fghA;inference=ab initio prediction:Prodigal:002006,similar to AA sequence:UniProtKB:A1AXZ2;locus_tag=JHFBIEKO_00756;product=S-formylglutathione hydrolase
NODE_2_length_394830_cov_21.143963	Prodigal:002006	CDS	250845	251981	.	-	0	ID=JHFBIEKO_00757;eC_number=1.1.1.284;Name=flhA_1;db_xref=COG:COG1062;gene=flhA_1;inference=ab initio prediction:Prodigal:002006,similar to AA sequence:UniProtKB:P45382;locus_tag=JHFBIEKO_00757;product=S-(hydroxymethyl)glutathione dehydrogenase
NODE_2_length_394830_cov_21.143963	Prodigal:002006	CDS	252240	253352	.	+	0	ID=JHFBIEKO_00758;inference=ab initio prediction:Prodigal:002006;locus_tag=JHFBIEKO_00758;product=hypothetical protein
NODE_2_length_394830_cov_21.143963	Prodigal:002006	CDS	253537	255963	.	+	0	ID=JHFBIEKO_00759;eC_number=2.7.13.3;Name=rcsC_6;gene=rcsC_6;inference=ab initio prediction:Prodigal:002006,protein motif:HAMAP:MF_00979;locus_tag=JHFBIEKO_00759;product=Sensor histidine kinase RcsC
NODE_2_length_394830_cov_21.143963	Aragorn:001002	tRNA	256259	256335	.	-	.	ID=JHFBIEKO_00760;inference=COORDINATES:profile:Aragorn:001002;locus_tag=JHFBIEKO_00760;product=tRNA-Arg(ccg)
NODE_2_length_394830_cov_21.143963	Prodigal:002006	CDS	256549	257643	.	+	0	ID=JHFBIEKO_00761;inference=ab initio prediction:Prodigal:002006;locus_tag=JHFBIEKO_00761;product=hypothetical protein
NODE_2_length_394830_cov_21.143963	Prodigal:002006	CDS	257740	258168	.	+	0	ID=JHFBIEKO_00762;inference=ab initio prediction:Prodigal:002006;locus_tag=JHFBIEKO_00762;product=hypothetical protein
NODE_2_length_394830_cov_21.143963	Prodigal:002006	CDS	258244	258633	.	+	0	ID=JHFBIEKO_00763;inference=ab initio prediction:Prodigal:002006;locus_tag=JHFBIEKO_00763;product=hypothetical protein
NODE_2_length_394830_cov_21.143963	Prodigal:002006	CDS	258674	260377	.	-	0	ID=JHFBIEKO_00764;inference=ab initio prediction:Prodigal:002006;locus_tag=JHFBIEKO_00764;product=hypothetical protein
NODE_2_length_394830_cov_21.143963	Prodigal:002006	CDS	260384	263275	.	-	0	ID=JHFBIEKO_00765;eC_number=2.7.13.3;Name=rcsC_7;gene=rcsC_7;inference=ab initio prediction:Prodigal:002006,protein motif:HAMAP:MF_00979;locus_tag=JHFBIEKO_00765;product=Sensor histidine kinase RcsC
NODE_2_length_394830_cov_21.143963	Prodigal:002006	CDS	263407	263631	.	-	0	ID=JHFBIEKO_00766;inference=ab initio prediction:Prodigal:002006;locus_tag=JHFBIEKO_00766;product=hypothetical protein
NODE_2_length_394830_cov_21.143963	Prodigal:002006	CDS	264343	264570	.	+	0	ID=JHFBIEKO_00767;inference=ab initio prediction:Prodigal:002006;locus_tag=JHFBIEKO_00767;product=hypothetical protein
NODE_2_length_394830_cov_21.143963	Prodigal:002006	CDS	264749	265612	.	-	0	ID=JHFBIEKO_00768;eC_number=3.1.1.99;inference=ab initio prediction:Prodigal:002006,similar to AA sequence:UniProtKB:P0DOV6;locus_tag=JHFBIEKO_00768;product=6-deoxy-6-sulfogluconolactonase
NODE_2_length_394830_cov_21.143963	Prodigal:002006	CDS	265691	267007	.	-	0	ID=JHFBIEKO_00769;Name=fucP;db_xref=COG:COG0738;gene=fucP;inference=ab initio prediction:Prodigal:002006,similar to AA sequence:UniProtKB:P11551;locus_tag=JHFBIEKO_00769;product=L-fucose-proton symporter
NODE_2_length_394830_cov_21.143963	Prodigal:002006	CDS	267166	268320	.	+	0	ID=JHFBIEKO_00770;eC_number=5.1.3.3;Name=mro_1;db_xref=COG:COG2017;gene=mro_1;inference=ab initio prediction:Prodigal:002006,similar to AA sequence:UniProtKB:P05149;locus_tag=JHFBIEKO_00770;product=Aldose 1-epimerase
NODE_2_length_394830_cov_21.143963	Prodigal:002006	CDS	268317	270116	.	+	0	ID=JHFBIEKO_00771;eC_number=4.2.1.25;Name=araC_1;gene=araC_1;inference=ab initio prediction:Prodigal:002006,similar to AA sequence:UniProtKB:Q1JUQ1;locus_tag=JHFBIEKO_00771;product=L-arabonate dehydratase
NODE_2_length_394830_cov_21.143963	Prodigal:002006	CDS	270147	270887	.	-	0	ID=JHFBIEKO_00772;Name=lutR;db_xref=COG:COG2186;gene=lutR;inference=ab initio prediction:Prodigal:002006,similar to AA sequence:UniProtKB:O07007;locus_tag=JHFBIEKO_00772;product=HTH-type transcriptional regulator LutR
NODE_2_length_394830_cov_21.143963	Prodigal:002006	CDS	271052	272641	.	+	0	ID=JHFBIEKO_00773;eC_number=1.2.1.26;inference=ab initio prediction:Prodigal:002006,similar to AA sequence:UniProtKB:Q08IC0;locus_tag=JHFBIEKO_00773;product=Alpha-ketoglutaric semialdehyde dehydrogenase 2
NODE_2_length_394830_cov_21.143963	Prodigal:002006	CDS	272713	273693	.	+	0	ID=JHFBIEKO_00774;inference=ab initio prediction:Prodigal:002006;locus_tag=JHFBIEKO_00774;product=hypothetical protein
NODE_2_length_394830_cov_21.143963	Prodigal:002006	CDS	273695	274630	.	+	0	ID=JHFBIEKO_00775;eC_number=1.1.1.376;Name=araA;gene=araA;inference=ab initio prediction:Prodigal:002006,similar to AA sequence:UniProtKB:Q53TZ2;locus_tag=JHFBIEKO_00775;product=L-arabinose 1-dehydrogenase (NAD(P)(+))
NODE_2_length_394830_cov_21.143963	Prodigal:002006	CDS	274703	276226	.	+	0	ID=JHFBIEKO_00776;inference=ab initio prediction:Prodigal:002006;locus_tag=JHFBIEKO_00776;product=hypothetical protein
NODE_2_length_394830_cov_21.143963	Prodigal:002006	CDS	276556	276756	.	+	0	ID=JHFBIEKO_00777;inference=ab initio prediction:Prodigal:002006;locus_tag=JHFBIEKO_00777;product=hypothetical protein
NODE_2_length_394830_cov_21.143963	Prodigal:002006	CDS	277307	277885	.	+	0	ID=JHFBIEKO_00778;eC_number=1.5.1.42;Name=sfnF_1;db_xref=COG:COG0431;gene=sfnF_1;inference=ab initio prediction:Prodigal:002006,similar to AA sequence:UniProtKB:Q3K9A2;locus_tag=JHFBIEKO_00778;product=NADH-dependent FMN reductase SfnF
NODE_2_length_394830_cov_21.143963	Prodigal:002006	CDS	277894	278844	.	+	0	ID=JHFBIEKO_00779;Name=ssuA_1;gene=ssuA_1;inference=ab initio prediction:Prodigal:002006,similar to AA sequence:UniProtKB:P75853;locus_tag=JHFBIEKO_00779;product=Putative aliphatic sulfonates-binding protein
NODE_2_length_394830_cov_21.143963	Prodigal:002006	CDS	278849	279850	.	+	0	ID=JHFBIEKO_00780;Name=ssuA_2;gene=ssuA_2;inference=ab initio prediction:Prodigal:002006,similar to AA sequence:UniProtKB:P75853;locus_tag=JHFBIEKO_00780;product=Putative aliphatic sulfonates-binding protein
NODE_2_length_394830_cov_21.143963	Prodigal:002006	CDS	279847	280632	.	+	0	ID=JHFBIEKO_00781;Name=ssuC_2;db_xref=COG:COG0600;gene=ssuC_2;inference=ab initio prediction:Prodigal:002006,similar to AA sequence:UniProtKB:P75851;locus_tag=JHFBIEKO_00781;product=Putative aliphatic sulfonates transport permease protein SsuC
NODE_2_length_394830_cov_21.143963	Prodigal:002006	CDS	280632	281486	.	+	0	ID=JHFBIEKO_00782;eC_number=3.6.3.-;Name=ssuB_1;db_xref=COG:COG1116;gene=ssuB_1;inference=ab initio prediction:Prodigal:002006,similar to AA sequence:UniProtKB:Q8KZQ6;locus_tag=JHFBIEKO_00782;product=Aliphatic sulfonates import ATP-binding protein SsuB
NODE_2_length_394830_cov_21.143963	Prodigal:002006	CDS	281603	282778	.	+	0	ID=JHFBIEKO_00783;eC_number=1.14.14.5;Name=ssuD;db_xref=COG:COG2141;gene=ssuD;inference=ab initio prediction:Prodigal:002006,similar to AA sequence:UniProtKB:P40402;locus_tag=JHFBIEKO_00783;product=Alkanesulfonate monooxygenase
NODE_2_length_394830_cov_21.143963	Prodigal:002006	CDS	283121	283390	.	+	0	ID=JHFBIEKO_00784;inference=ab initio prediction:Prodigal:002006;locus_tag=JHFBIEKO_00784;product=hypothetical protein
NODE_2_length_394830_cov_21.143963	Prodigal:002006	CDS	283996	284127	.	+	0	ID=JHFBIEKO_00785;inference=ab initio prediction:Prodigal:002006;locus_tag=JHFBIEKO_00785;product=hypothetical protein
NODE_2_length_394830_cov_21.143963	Prodigal:002006	CDS	284213	285592	.	-	0	ID=JHFBIEKO_00786;inference=ab initio prediction:Prodigal:002006;locus_tag=JHFBIEKO_00786;product=hypothetical protein
NODE_2_length_394830_cov_21.143963	Prodigal:002006	CDS	285925	288177	.	+	0	ID=JHFBIEKO_00787;inference=ab initio prediction:Prodigal:002006;locus_tag=JHFBIEKO_00787;product=hypothetical protein
NODE_2_length_394830_cov_21.143963	Prodigal:002006	CDS	288277	288672	.	-	0	ID=JHFBIEKO_00788;inference=ab initio prediction:Prodigal:002006;locus_tag=JHFBIEKO_00788;product=hypothetical protein
NODE_2_length_394830_cov_21.143963	Prodigal:002006	CDS	288870	289844	.	-	0	ID=JHFBIEKO_00789;eC_number=1.3.1.103;inference=ab initio prediction:Prodigal:002006,similar to AA sequence:UniProtKB:Q59I44;locus_tag=JHFBIEKO_00789;product=2-haloacrylate reductase
NODE_2_length_394830_cov_21.143963	Prodigal:002006	CDS	289933	290892	.	+	0	ID=JHFBIEKO_00790;inference=ab initio prediction:Prodigal:002006;locus_tag=JHFBIEKO_00790;product=hypothetical protein
NODE_2_length_394830_cov_21.143963	Prodigal:002006	CDS	290871	291179	.	-	0	ID=JHFBIEKO_00791;inference=ab initio prediction:Prodigal:002006;locus_tag=JHFBIEKO_00791;product=hypothetical protein
NODE_2_length_394830_cov_21.143963	Prodigal:002006	CDS	291176	291910	.	-	0	ID=JHFBIEKO_00792;inference=ab initio prediction:Prodigal:002006;locus_tag=JHFBIEKO_00792;product=hypothetical protein
NODE_2_length_394830_cov_21.143963	Prodigal:002006	CDS	292213	292977	.	+	0	ID=JHFBIEKO_00793;eC_number=1.-.-.-;inference=ab initio prediction:Prodigal:002006,similar to AA sequence:UniProtKB:P9WGQ7;locus_tag=JHFBIEKO_00793;product=putative oxidoreductase
NODE_2_length_394830_cov_21.143963	Prodigal:002006	CDS	293037	293285	.	-	0	ID=JHFBIEKO_00794;inference=ab initio prediction:Prodigal:002006;locus_tag=JHFBIEKO_00794;product=hypothetical protein
NODE_2_length_394830_cov_21.143963	Prodigal:002006	CDS	293392	294630	.	-	0	ID=JHFBIEKO_00795;eC_number=2.6.1.112;Name=pucG;db_xref=COG:COG0075;gene=pucG;inference=ab initio prediction:Prodigal:002006,similar to AA sequence:UniProtKB:O32148;locus_tag=JHFBIEKO_00795;product=(S)-ureidoglycine--glyoxylate transaminase
NODE_2_length_394830_cov_21.143963	Prodigal:002006	CDS	294850	295395	.	+	0	ID=JHFBIEKO_00796;inference=ab initio prediction:Prodigal:002006;locus_tag=JHFBIEKO_00796;product=hypothetical protein
NODE_2_length_394830_cov_21.143963	Prodigal:002006	CDS	295540	297813	.	+	0	ID=JHFBIEKO_00797;eC_number=1.2.99.6;Name=paoC_1;db_xref=COG:COG1529;gene=paoC_1;inference=ab initio prediction:Prodigal:002006,similar to AA sequence:UniProtKB:P77489;locus_tag=JHFBIEKO_00797;product=Aldehyde oxidoreductase molybdenum-binding subunit PaoC
NODE_2_length_394830_cov_21.143963	Prodigal:002006	CDS	298071	299195	.	-	0	ID=JHFBIEKO_00798;inference=ab initio prediction:Prodigal:002006;locus_tag=JHFBIEKO_00798;product=hypothetical protein
NODE_2_length_394830_cov_21.143963	Prodigal:002006	CDS	299251	299931	.	-	0	ID=JHFBIEKO_00799;eC_number=2.5.1.143;Name=larB;db_xref=COG:COG1691;gene=larB;inference=ab initio prediction:Prodigal:002006,similar to AA sequence:UniProtKB:F9UST0;locus_tag=JHFBIEKO_00799;product=Pyridinium-3%2C5-biscarboxylic acid mononucleotide synthase
NODE_2_length_394830_cov_21.143963	Prodigal:002006	CDS	299928	300743	.	-	0	ID=JHFBIEKO_00800;inference=ab initio prediction:Prodigal:002006;locus_tag=JHFBIEKO_00800;product=hypothetical protein
NODE_2_length_394830_cov_21.143963	Prodigal:002006	CDS	300740	302032	.	-	0	ID=JHFBIEKO_00801;eC_number=4.99.1.12;Name=larC;gene=larC;inference=ab initio prediction:Prodigal:002006,similar to AA sequence:UniProtKB:F9UST1;locus_tag=JHFBIEKO_00801;product=Pyridinium-3%2C5-bisthiocarboxylic acid mononucleotide nickel insertion protein
NODE_2_length_394830_cov_21.143963	Prodigal:002006	CDS	302982	303692	.	-	0	ID=JHFBIEKO_00802;Name=aadR;db_xref=COG:COG0664;gene=aadR;inference=ab initio prediction:Prodigal:002006,similar to AA sequence:UniProtKB:Q01980;locus_tag=JHFBIEKO_00802;product=Transcriptional activatory protein AadR
NODE_2_length_394830_cov_21.143963	Prodigal:002006	CDS	304003	305178	.	-	0	ID=JHFBIEKO_00803;inference=ab initio prediction:Prodigal:002006;locus_tag=JHFBIEKO_00803;product=hypothetical protein
NODE_2_length_394830_cov_21.143963	Prodigal:002006	CDS	305444	306208	.	+	0	ID=JHFBIEKO_00804;inference=ab initio prediction:Prodigal:002006;locus_tag=JHFBIEKO_00804;product=hypothetical protein
NODE_2_length_394830_cov_21.143963	Prodigal:002006	CDS	306414	306722	.	-	0	ID=JHFBIEKO_00805;inference=ab initio prediction:Prodigal:002006;locus_tag=JHFBIEKO_00805;product=hypothetical protein
NODE_2_length_394830_cov_21.143963	Prodigal:002006	CDS	306764	307051	.	-	0	ID=JHFBIEKO_00806;inference=ab initio prediction:Prodigal:002006;locus_tag=JHFBIEKO_00806;product=hypothetical protein
NODE_2_length_394830_cov_21.143963	Prodigal:002006	CDS	307151	307708	.	-	0	ID=JHFBIEKO_00807;inference=ab initio prediction:Prodigal:002006;locus_tag=JHFBIEKO_00807;product=hypothetical protein
NODE_2_length_394830_cov_21.143963	Prodigal:002006	CDS	307747	308586	.	+	0	ID=JHFBIEKO_00808;inference=ab initio prediction:Prodigal:002006;locus_tag=JHFBIEKO_00808;product=hypothetical protein
NODE_2_length_394830_cov_21.143963	Aragorn:001002	tRNA	308626	308701	.	+	.	ID=JHFBIEKO_00809;inference=COORDINATES:profile:Aragorn:001002;locus_tag=JHFBIEKO_00809;product=tRNA-Met(cat)
NODE_2_length_394830_cov_21.143963	Prodigal:002006	CDS	308930	309319	.	+	0	ID=JHFBIEKO_00810;inference=ab initio prediction:Prodigal:002006;locus_tag=JHFBIEKO_00810;product=hypothetical protein
NODE_2_length_394830_cov_21.143963	Prodigal:002006	CDS	309412	309864	.	+	0	ID=JHFBIEKO_00811;inference=ab initio prediction:Prodigal:002006;locus_tag=JHFBIEKO_00811;product=hypothetical protein
NODE_2_length_394830_cov_21.143963	Prodigal:002006	CDS	309909	310349	.	+	0	ID=JHFBIEKO_00812;inference=ab initio prediction:Prodigal:002006;locus_tag=JHFBIEKO_00812;product=hypothetical protein
NODE_2_length_394830_cov_21.143963	Prodigal:002006	CDS	310346	311785	.	+	0	ID=JHFBIEKO_00813;Name=mdtA_5;gene=mdtA_5;inference=ab initio prediction:Prodigal:002006,protein motif:HAMAP:MF_01422;locus_tag=JHFBIEKO_00813;product=Multidrug resistance protein MdtA
NODE_2_length_394830_cov_21.143963	Prodigal:002006	CDS	311782	314952	.	+	0	ID=JHFBIEKO_00814;Name=cusA_2;db_xref=COG:COG3696;gene=cusA_2;inference=ab initio prediction:Prodigal:002006,similar to AA sequence:UniProtKB:P38054;locus_tag=JHFBIEKO_00814;product=Cation efflux system protein CusA
NODE_2_length_394830_cov_21.143963	Prodigal:002006	CDS	314859	318113	.	-	0	ID=JHFBIEKO_00815;Name=cnrA_2;gene=cnrA_2;inference=ab initio prediction:Prodigal:002006,similar to AA sequence:UniProtKB:P37972;locus_tag=JHFBIEKO_00815;product=Nickel and cobalt resistance protein CnrA
NODE_2_length_394830_cov_21.143963	Prodigal:002006	CDS	318124	319446	.	-	0	ID=JHFBIEKO_00816;Name=czcB;gene=czcB;inference=ab initio prediction:Prodigal:002006,similar to AA sequence:UniProtKB:P13510;locus_tag=JHFBIEKO_00816;product=Cobalt-zinc-cadmium resistance protein CzcB
NODE_2_length_394830_cov_21.143963	Prodigal:002006	CDS	319584	319943	.	-	0	ID=JHFBIEKO_00817;inference=ab initio prediction:Prodigal:002006;locus_tag=JHFBIEKO_00817;product=hypothetical protein
NODE_2_length_394830_cov_21.143963	Prodigal:002006	CDS	320044	321081	.	-	0	ID=JHFBIEKO_00818;Name=rhaS_1;gene=rhaS_1;inference=ab initio prediction:Prodigal:002006,protein motif:HAMAP:MF_01534;locus_tag=JHFBIEKO_00818;product=HTH-type transcriptional activator RhaS
NODE_2_length_394830_cov_21.143963	Prodigal:002006	CDS	321539	321718	.	-	0	ID=JHFBIEKO_00819;inference=ab initio prediction:Prodigal:002006;locus_tag=JHFBIEKO_00819;product=hypothetical protein
NODE_2_length_394830_cov_21.143963	Prodigal:002006	CDS	321820	322908	.	-	0	ID=JHFBIEKO_00820;inference=ab initio prediction:Prodigal:002006;locus_tag=JHFBIEKO_00820;product=hypothetical protein
NODE_2_length_394830_cov_21.143963	Prodigal:002006	CDS	323071	323904	.	-	0	ID=JHFBIEKO_00821;inference=ab initio prediction:Prodigal:002006;locus_tag=JHFBIEKO_00821;product=hypothetical protein
NODE_2_length_394830_cov_21.143963	Prodigal:002006	CDS	324106	324348	.	+	0	ID=JHFBIEKO_00822;inference=ab initio prediction:Prodigal:002006;locus_tag=JHFBIEKO_00822;product=hypothetical protein
NODE_2_length_394830_cov_21.143963	Prodigal:002006	CDS	324410	324742	.	+	0	ID=JHFBIEKO_00823;inference=ab initio prediction:Prodigal:002006;locus_tag=JHFBIEKO_00823;product=hypothetical protein
NODE_2_length_394830_cov_21.143963	Prodigal:002006	CDS	324844	325044	.	+	0	ID=JHFBIEKO_00824;inference=ab initio prediction:Prodigal:002006;locus_tag=JHFBIEKO_00824;product=hypothetical protein
NODE_2_length_394830_cov_21.143963	Prodigal:002006	CDS	325096	325296	.	-	0	ID=JHFBIEKO_00825;inference=ab initio prediction:Prodigal:002006;locus_tag=JHFBIEKO_00825;product=hypothetical protein
NODE_2_length_394830_cov_21.143963	Prodigal:002006	CDS	325390	325872	.	-	0	ID=JHFBIEKO_00826;inference=ab initio prediction:Prodigal:002006;locus_tag=JHFBIEKO_00826;product=hypothetical protein
NODE_2_length_394830_cov_21.143963	Prodigal:002006	CDS	326450	327298	.	+	0	ID=JHFBIEKO_00827;inference=ab initio prediction:Prodigal:002006;locus_tag=JHFBIEKO_00827;product=hypothetical protein
NODE_2_length_394830_cov_21.143963	Prodigal:002006	CDS	327410	327916	.	-	0	ID=JHFBIEKO_00828;inference=ab initio prediction:Prodigal:002006;locus_tag=JHFBIEKO_00828;product=hypothetical protein
NODE_2_length_394830_cov_21.143963	Prodigal:002006	CDS	328101	328283	.	+	0	ID=JHFBIEKO_00829;inference=ab initio prediction:Prodigal:002006;locus_tag=JHFBIEKO_00829;product=hypothetical protein
NODE_2_length_394830_cov_21.143963	Prodigal:002006	CDS	328276	328485	.	+	0	ID=JHFBIEKO_00830;inference=ab initio prediction:Prodigal:002006;locus_tag=JHFBIEKO_00830;product=hypothetical protein
NODE_2_length_394830_cov_21.143963	Prodigal:002006	CDS	328624	328893	.	+	0	ID=JHFBIEKO_00831;inference=ab initio prediction:Prodigal:002006;locus_tag=JHFBIEKO_00831;product=hypothetical protein
NODE_2_length_394830_cov_21.143963	Prodigal:002006	CDS	329030	329233	.	+	0	ID=JHFBIEKO_00832;inference=ab initio prediction:Prodigal:002006;locus_tag=JHFBIEKO_00832;product=hypothetical protein
NODE_2_length_394830_cov_21.143963	Prodigal:002006	CDS	329602	330993	.	+	0	ID=JHFBIEKO_00833;eC_number=4.3.1.17;Name=tdcG;db_xref=COG:COG1760;gene=tdcG;inference=ab initio prediction:Prodigal:002006,similar to AA sequence:UniProtKB:P42630;locus_tag=JHFBIEKO_00833;product=L-serine dehydratase TdcG
NODE_2_length_394830_cov_21.143963	Prodigal:002006	CDS	331038	331283	.	-	0	ID=JHFBIEKO_00834;inference=ab initio prediction:Prodigal:002006;locus_tag=JHFBIEKO_00834;product=hypothetical protein
NODE_2_length_394830_cov_21.143963	Prodigal:002006	CDS	331280	331516	.	-	0	ID=JHFBIEKO_00835;inference=ab initio prediction:Prodigal:002006;locus_tag=JHFBIEKO_00835;product=hypothetical protein
NODE_2_length_394830_cov_21.143963	Prodigal:002006	CDS	331710	331913	.	-	0	ID=JHFBIEKO_00836;inference=ab initio prediction:Prodigal:002006;locus_tag=JHFBIEKO_00836;product=hypothetical protein
NODE_2_length_394830_cov_21.143963	Prodigal:002006	CDS	332180	332566	.	+	0	ID=JHFBIEKO_00837;inference=ab initio prediction:Prodigal:002006;locus_tag=JHFBIEKO_00837;product=hypothetical protein
NODE_2_length_394830_cov_21.143963	Prodigal:002006	CDS	332544	332855	.	-	0	ID=JHFBIEKO_00838;inference=ab initio prediction:Prodigal:002006;locus_tag=JHFBIEKO_00838;product=hypothetical protein
NODE_2_length_394830_cov_21.143963	Prodigal:002006	CDS	333149	333454	.	+	0	ID=JHFBIEKO_00839;inference=ab initio prediction:Prodigal:002006;locus_tag=JHFBIEKO_00839;product=hypothetical protein
NODE_2_length_394830_cov_21.143963	Prodigal:002006	CDS	333616	333825	.	-	0	ID=JHFBIEKO_00840;Name=cspA_1;db_xref=COG:COG1278;gene=cspA_1;inference=ab initio prediction:Prodigal:002006,similar to AA sequence:UniProtKB:Q9Z3S6;locus_tag=JHFBIEKO_00840;product=Cold shock protein CspA
NODE_2_length_394830_cov_21.143963	Prodigal:002006	CDS	333950	335812	.	-	0	ID=JHFBIEKO_00841;inference=ab initio prediction:Prodigal:002006;locus_tag=JHFBIEKO_00841;product=hypothetical protein
NODE_2_length_394830_cov_21.143963	Prodigal:002006	CDS	335872	336825	.	+	0	ID=JHFBIEKO_00842;eC_number=4.2.2.-;Name=mltF_1;gene=mltF_1;inference=ab initio prediction:Prodigal:002006,protein motif:HAMAP:MF_02016;locus_tag=JHFBIEKO_00842;product=Membrane-bound lytic murein transglycosylase F
NODE_2_length_394830_cov_21.143963	Prodigal:002006	CDS	336893	337120	.	+	0	ID=JHFBIEKO_00843;inference=ab initio prediction:Prodigal:002006;locus_tag=JHFBIEKO_00843;product=hypothetical protein
NODE_2_length_394830_cov_21.143963	Prodigal:002006	CDS	337110	337394	.	+	0	ID=JHFBIEKO_00844;Name=relE2;db_xref=COG:COG3668;gene=relE2;inference=ab initio prediction:Prodigal:002006,similar to AA sequence:UniProtKB:Q9A5D7;locus_tag=JHFBIEKO_00844;product=Toxin RelE2
NODE_2_length_394830_cov_21.143963	Prodigal:002006	CDS	337510	339213	.	+	0	ID=JHFBIEKO_00845;eC_number=6.1.1.6;Name=lysS;db_xref=COG:COG1384;gene=lysS;inference=ab initio prediction:Prodigal:002006,similar to AA sequence:UniProtKB:O51603;locus_tag=JHFBIEKO_00845;product=Lysine--tRNA ligase
NODE_2_length_394830_cov_21.143963	Prodigal:002006	CDS	339210	339830	.	+	0	ID=JHFBIEKO_00846;inference=ab initio prediction:Prodigal:002006;locus_tag=JHFBIEKO_00846;product=hypothetical protein
NODE_2_length_394830_cov_21.143963	Prodigal:002006	CDS	339855	340112	.	-	0	ID=JHFBIEKO_00847;eC_number=3.1.-.-;Name=mazF;db_xref=COG:COG2337;gene=mazF;inference=ab initio prediction:Prodigal:002006,similar to AA sequence:UniProtKB:A0R0N4;locus_tag=JHFBIEKO_00847;product=putative endoribonuclease MazF
NODE_2_length_394830_cov_21.143963	Prodigal:002006	CDS	340237	340461	.	-	0	ID=JHFBIEKO_00848;inference=ab initio prediction:Prodigal:002006;locus_tag=JHFBIEKO_00848;product=hypothetical protein
NODE_2_length_394830_cov_21.143963	Prodigal:002006	CDS	340582	341496	.	-	0	ID=JHFBIEKO_00849;db_xref=COG:COG1305;inference=ab initio prediction:Prodigal:002006,similar to AA sequence:UniProtKB:P9WL93;locus_tag=JHFBIEKO_00849;product=putative protein
NODE_2_length_394830_cov_21.143963	Prodigal:002006	CDS	341627	344164	.	-	0	ID=JHFBIEKO_00850;db_xref=COG:COG2307;inference=ab initio prediction:Prodigal:002006,similar to AA sequence:UniProtKB:P9WL97;locus_tag=JHFBIEKO_00850;product=putative protein
NODE_2_length_394830_cov_21.143963	Prodigal:002006	CDS	344178	347456	.	-	0	ID=JHFBIEKO_00851;inference=ab initio prediction:Prodigal:002006;locus_tag=JHFBIEKO_00851;product=hypothetical protein
NODE_2_length_394830_cov_21.143963	Prodigal:002006	CDS	347682	348866	.	+	0	ID=JHFBIEKO_00852;db_xref=COG:COG4307;inference=ab initio prediction:Prodigal:002006,similar to AA sequence:UniProtKB:P9WL95;locus_tag=JHFBIEKO_00852;product=putative protein
NODE_2_length_394830_cov_21.143963	Prodigal:002006	CDS	349138	349653	.	-	0	ID=JHFBIEKO_00853;inference=ab initio prediction:Prodigal:002006;locus_tag=JHFBIEKO_00853;product=hypothetical protein
NODE_2_length_394830_cov_21.143963	Prodigal:002006	CDS	349819	350298	.	-	0	ID=JHFBIEKO_00854;Name=mntR;db_xref=COG:COG1321;gene=mntR;inference=ab initio prediction:Prodigal:002006,similar to AA sequence:UniProtKB:P0A9F1;locus_tag=JHFBIEKO_00854;product=Transcriptional regulator MntR
NODE_2_length_394830_cov_21.143963	Prodigal:002006	CDS	350508	351842	.	+	0	ID=JHFBIEKO_00855;Name=mntH;db_xref=COG:COG1914;gene=mntH;inference=ab initio prediction:Prodigal:002006,similar to AA sequence:UniProtKB:Q9RTP8;locus_tag=JHFBIEKO_00855;product=Divalent metal cation transporter MntH
NODE_2_length_394830_cov_21.143963	Prodigal:002006	CDS	352095	352439	.	-	0	ID=JHFBIEKO_00856;inference=ab initio prediction:Prodigal:002006;locus_tag=JHFBIEKO_00856;product=hypothetical protein
NODE_2_length_394830_cov_21.143963	Prodigal:002006	CDS	352534	354222	.	-	0	ID=JHFBIEKO_00857;eC_number=4.1.1.7;Name=mdlC;gene=mdlC;inference=ab initio prediction:Prodigal:002006,similar to AA sequence:UniProtKB:P20906;locus_tag=JHFBIEKO_00857;product=Benzoylformate decarboxylase
NODE_2_length_394830_cov_21.143963	Prodigal:002006	CDS	354369	355589	.	-	0	ID=JHFBIEKO_00858;eC_number=2.1.1.61;Name=mnmC;gene=mnmC;inference=ab initio prediction:Prodigal:002006,protein motif:HAMAP:MF_01102;locus_tag=JHFBIEKO_00858;product=tRNA 5-methylaminomethyl-2-thiouridine biosynthesis bifunctional protein MnmC
NODE_2_length_394830_cov_21.143963	Prodigal:002006	CDS	355828	356172	.	-	0	ID=JHFBIEKO_00859;inference=ab initio prediction:Prodigal:002006;locus_tag=JHFBIEKO_00859;product=hypothetical protein
NODE_2_length_394830_cov_21.143963	Prodigal:002006	CDS	356307	357191	.	-	0	ID=JHFBIEKO_00860;Name=cysL_1;db_xref=COG:COG0583;gene=cysL_1;inference=ab initio prediction:Prodigal:002006,similar to AA sequence:UniProtKB:P39647;locus_tag=JHFBIEKO_00860;product=HTH-type transcriptional regulator CysL
NODE_2_length_394830_cov_21.143963	Prodigal:002006	CDS	357758	358933	.	+	0	ID=JHFBIEKO_00861;eC_number=3.1.4.-;Name=rpfG;db_xref=COG:COG3437;gene=rpfG;inference=ab initio prediction:Prodigal:002006,similar to AA sequence:UniProtKB:Q4UU85;locus_tag=JHFBIEKO_00861;product=Cyclic di-GMP phosphodiesterase response regulator RpfG
NODE_2_length_394830_cov_21.143963	Prodigal:002006	CDS	359123	360148	.	+	0	ID=JHFBIEKO_00862;eC_number=3.5.1.-;Name=aphA;db_xref=COG:COG0123;gene=aphA;inference=ab initio prediction:Prodigal:002006,similar to AA sequence:UniProtKB:Q9I3T5;locus_tag=JHFBIEKO_00862;product=Acetylpolyamine amidohydrolase 1
NODE_2_length_394830_cov_21.143963	Prodigal:002006	CDS	360319	361668	.	+	0	ID=JHFBIEKO_00863;Name=nanT_1;gene=nanT_1;inference=ab initio prediction:Prodigal:002006,protein motif:HAMAP:MF_01238;locus_tag=JHFBIEKO_00863;product=Sialic acid transporter NanT
NODE_2_length_394830_cov_21.143963	Prodigal:002006	CDS	361780	362481	.	-	0	ID=JHFBIEKO_00864;inference=ab initio prediction:Prodigal:002006;locus_tag=JHFBIEKO_00864;product=hypothetical protein
NODE_2_length_394830_cov_21.143963	Prodigal:002006	CDS	362953	364008	.	-	0	ID=JHFBIEKO_00865;inference=ab initio prediction:Prodigal:002006;locus_tag=JHFBIEKO_00865;product=hypothetical protein
NODE_2_length_394830_cov_21.143963	Prodigal:002006	CDS	364176	365405	.	+	0	ID=JHFBIEKO_00866;db_xref=COG:COG0840;inference=ab initio prediction:Prodigal:002006,similar to AA sequence:UniProtKB:Q2W4T8;locus_tag=JHFBIEKO_00866;product=Methyl-accepting chemotaxis protein
NODE_2_length_394830_cov_21.143963	Prodigal:002006	CDS	365354	365854	.	+	0	ID=JHFBIEKO_00867;db_xref=COG:COG0840;inference=ab initio prediction:Prodigal:002006,similar to AA sequence:UniProtKB:Q2W4T8;locus_tag=JHFBIEKO_00867;product=Methyl-accepting chemotaxis protein
NODE_2_length_394830_cov_21.143963	Prodigal:002006	CDS	366016	366642	.	-	0	ID=JHFBIEKO_00868;inference=ab initio prediction:Prodigal:002006;locus_tag=JHFBIEKO_00868;product=hypothetical protein
NODE_2_length_394830_cov_21.143963	Prodigal:002006	CDS	366747	367421	.	+	0	ID=JHFBIEKO_00869;inference=ab initio prediction:Prodigal:002006;locus_tag=JHFBIEKO_00869;product=hypothetical protein
NODE_2_length_394830_cov_21.143963	Prodigal:002006	CDS	367488	367763	.	+	0	ID=JHFBIEKO_00870;inference=ab initio prediction:Prodigal:002006;locus_tag=JHFBIEKO_00870;product=hypothetical protein
NODE_2_length_394830_cov_21.143963	Prodigal:002006	CDS	367783	368502	.	-	0	ID=JHFBIEKO_00871;inference=ab initio prediction:Prodigal:002006;locus_tag=JHFBIEKO_00871;product=hypothetical protein
NODE_2_length_394830_cov_21.143963	Prodigal:002006	CDS	368785	369729	.	-	0	ID=JHFBIEKO_00872;eC_number=2.7.6.1;Name=prs_1;db_xref=COG:COG0462;gene=prs_1;inference=ab initio prediction:Prodigal:002006,similar to AA sequence:UniProtKB:Q63XL8;locus_tag=JHFBIEKO_00872;product=Ribose-phosphate pyrophosphokinase
NODE_2_length_394830_cov_21.143963	Prodigal:002006	CDS	369904	370140	.	-	0	ID=JHFBIEKO_00873;inference=ab initio prediction:Prodigal:002006;locus_tag=JHFBIEKO_00873;product=hypothetical protein
NODE_2_length_394830_cov_21.143963	Prodigal:002006	CDS	370364	370768	.	+	0	ID=JHFBIEKO_00874;inference=ab initio prediction:Prodigal:002006;locus_tag=JHFBIEKO_00874;product=hypothetical protein
NODE_2_length_394830_cov_21.143963	Prodigal:002006	CDS	370886	371224	.	-	0	ID=JHFBIEKO_00875;inference=ab initio prediction:Prodigal:002006;locus_tag=JHFBIEKO_00875;product=hypothetical protein
NODE_2_length_394830_cov_21.143963	Prodigal:002006	CDS	371221	371772	.	-	0	ID=JHFBIEKO_00876;inference=ab initio prediction:Prodigal:002006;locus_tag=JHFBIEKO_00876;product=hypothetical protein
NODE_2_length_394830_cov_21.143963	Prodigal:002006	CDS	371859	372839	.	-	0	ID=JHFBIEKO_00877;eC_number=3.1.1.92;inference=ab initio prediction:Prodigal:002006,similar to AA sequence:UniProtKB:A6XIG6;locus_tag=JHFBIEKO_00877;product=4-sulfomuconolactone hydrolase
NODE_2_length_394830_cov_21.143963	Aragorn:001002	tRNA	373145	373237	.	-	.	ID=JHFBIEKO_00878;inference=COORDINATES:profile:Aragorn:001002;locus_tag=JHFBIEKO_00878;product=tRNA-SeC(tca)
NODE_2_length_394830_cov_21.143963	Prodigal:002006	CDS	373388	373510	.	-	0	ID=JHFBIEKO_00879;inference=ab initio prediction:Prodigal:002006;locus_tag=JHFBIEKO_00879;product=hypothetical protein
NODE_2_length_394830_cov_21.143963	Prodigal:002006	CDS	373543	373746	.	-	0	ID=JHFBIEKO_00880;inference=ab initio prediction:Prodigal:002006;locus_tag=JHFBIEKO_00880;product=hypothetical protein
NODE_2_length_394830_cov_21.143963	Prodigal:002006	CDS	373953	376376	.	+	0	ID=JHFBIEKO_00881;eC_number=2.7.-.-;Name=sasA_2;gene=sasA_2;inference=ab initio prediction:Prodigal:002006,protein motif:HAMAP:MF_01837;locus_tag=JHFBIEKO_00881;product=Adaptive-response sensory-kinase SasA
NODE_2_length_394830_cov_21.143963	Prodigal:002006	CDS	376373	377737	.	+	0	ID=JHFBIEKO_00882;Name=glnG_1;db_xref=COG:COG2204;gene=glnG_1;inference=ab initio prediction:Prodigal:002006,similar to AA sequence:UniProtKB:P41789;locus_tag=JHFBIEKO_00882;product=DNA-binding transcriptional regulator NtrC
NODE_2_length_394830_cov_21.143963	Prodigal:002006	CDS	377979	378230	.	+	0	ID=JHFBIEKO_00883;Name=hfq;db_xref=COG:COG1923;gene=hfq;inference=ab initio prediction:Prodigal:002006,similar to AA sequence:UniProtKB:Q9A7H8;locus_tag=JHFBIEKO_00883;product=RNA-binding protein Hfq
NODE_2_length_394830_cov_21.143963	Prodigal:002006	CDS	378617	380038	.	+	0	ID=JHFBIEKO_00884;Name=hflX;db_xref=COG:COG2262;gene=hflX;inference=ab initio prediction:Prodigal:002006,similar to AA sequence:UniProtKB:P25519;locus_tag=JHFBIEKO_00884;product=GTPase HflX
NODE_2_length_394830_cov_21.143963	Prodigal:002006	CDS	380038	381360	.	+	0	ID=JHFBIEKO_00885;inference=ab initio prediction:Prodigal:002006;locus_tag=JHFBIEKO_00885;product=hypothetical protein
NODE_2_length_394830_cov_21.143963	Prodigal:002006	CDS	381431	381667	.	+	0	ID=JHFBIEKO_00886;inference=ab initio prediction:Prodigal:002006;locus_tag=JHFBIEKO_00886;product=hypothetical protein
NODE_2_length_394830_cov_21.143963	Prodigal:002006	CDS	381735	383999	.	-	0	ID=JHFBIEKO_00887;Name=fhuA_1;db_xref=COG:COG1629;gene=fhuA_1;inference=ab initio prediction:Prodigal:002006,similar to AA sequence:UniProtKB:P06971;locus_tag=JHFBIEKO_00887;product=Ferrichrome outer membrane transporter/phage receptor
NODE_2_length_394830_cov_21.143963	Prodigal:002006	CDS	384301	385494	.	-	0	ID=JHFBIEKO_00888;inference=ab initio prediction:Prodigal:002006;locus_tag=JHFBIEKO_00888;product=hypothetical protein
NODE_2_length_394830_cov_21.143963	Prodigal:002006	CDS	385744	385917	.	+	0	ID=JHFBIEKO_00889;inference=ab initio prediction:Prodigal:002006;locus_tag=JHFBIEKO_00889;product=hypothetical protein
NODE_2_length_394830_cov_21.143963	Prodigal:002006	CDS	385928	387565	.	-	0	ID=JHFBIEKO_00890;eC_number=6.2.1.3;db_xref=COG:COG0318;inference=ab initio prediction:Prodigal:002006,similar to AA sequence:UniProtKB:Q5SKN9;locus_tag=JHFBIEKO_00890;product=Long-chain-fatty-acid--CoA ligase
NODE_2_length_394830_cov_21.143963	Prodigal:002006	CDS	387707	388267	.	-	0	ID=JHFBIEKO_00891;inference=ab initio prediction:Prodigal:002006;locus_tag=JHFBIEKO_00891;product=hypothetical protein
NODE_2_length_394830_cov_21.143963	Prodigal:002006	CDS	388647	389294	.	+	0	ID=JHFBIEKO_00892;inference=ab initio prediction:Prodigal:002006;locus_tag=JHFBIEKO_00892;product=hypothetical protein
NODE_2_length_394830_cov_21.143963	Prodigal:002006	CDS	389278	389598	.	+	0	ID=JHFBIEKO_00893;inference=ab initio prediction:Prodigal:002006;locus_tag=JHFBIEKO_00893;product=hypothetical protein
NODE_2_length_394830_cov_21.143963	Prodigal:002006	CDS	390157	391443	.	+	0	ID=JHFBIEKO_00894;eC_number=4.2.2.-;Name=rlpA_1;gene=rlpA_1;inference=ab initio prediction:Prodigal:002006,protein motif:HAMAP:MF_02071;locus_tag=JHFBIEKO_00894;product=Endolytic peptidoglycan transglycosylase RlpA
NODE_2_length_394830_cov_21.143963	Prodigal:002006	CDS	391595	392815	.	+	0	ID=JHFBIEKO_00895;eC_number=3.4.16.4;Name=dacC;db_xref=COG:COG1686;gene=dacC;inference=ab initio prediction:Prodigal:002006,similar to AA sequence:UniProtKB:P08506;locus_tag=JHFBIEKO_00895;product=D-alanyl-D-alanine carboxypeptidase DacC
NODE_2_length_394830_cov_21.143963	Prodigal:002006	CDS	392826	393530	.	+	0	ID=JHFBIEKO_00896;eC_number=2.7.4.9;Name=tmk;db_xref=COG:COG0125;gene=tmk;inference=ab initio prediction:Prodigal:002006,similar to AA sequence:UniProtKB:Q9HZN8;locus_tag=JHFBIEKO_00896;product=Thymidylate kinase
NODE_2_length_394830_cov_21.143963	Prodigal:002006	CDS	393520	394596	.	+	0	ID=JHFBIEKO_00897;inference=ab initio prediction:Prodigal:002006;locus_tag=JHFBIEKO_00897;product=hypothetical protein
NODE_3_length_320657_cov_21.741549	Prodigal:002006	CDS	265	1026	.	+	0	ID=JHFBIEKO_00898;inference=ab initio prediction:Prodigal:002006;locus_tag=JHFBIEKO_00898;product=hypothetical protein
NODE_3_length_320657_cov_21.741549	Prodigal:002006	CDS	1374	1646	.	-	0	ID=JHFBIEKO_00899;inference=ab initio prediction:Prodigal:002006;locus_tag=JHFBIEKO_00899;product=hypothetical protein
NODE_3_length_320657_cov_21.741549	Prodigal:002006	CDS	1758	2036	.	-	0	ID=JHFBIEKO_00900;inference=ab initio prediction:Prodigal:002006;locus_tag=JHFBIEKO_00900;product=hypothetical protein
NODE_3_length_320657_cov_21.741549	Prodigal:002006	CDS	2182	2403	.	+	0	ID=JHFBIEKO_00901;inference=ab initio prediction:Prodigal:002006;locus_tag=JHFBIEKO_00901;product=hypothetical protein
NODE_3_length_320657_cov_21.741549	Prodigal:002006	CDS	2419	2907	.	+	0	ID=JHFBIEKO_00902;Name=cinA_1;gene=cinA_1;inference=ab initio prediction:Prodigal:002006,protein motif:HAMAP:MF_00226_B;locus_tag=JHFBIEKO_00902;product=Putative competence-damage inducible protein
NODE_3_length_320657_cov_21.741549	Prodigal:002006	CDS	2992	3756	.	+	0	ID=JHFBIEKO_00903;eC_number=5.4.2.-;Name=gpmB;gene=gpmB;inference=ab initio prediction:Prodigal:002006,protein motif:HAMAP:MF_01040;locus_tag=JHFBIEKO_00903;product=phosphoglycerate mutase GpmB
NODE_3_length_320657_cov_21.741549	Prodigal:002006	CDS	3795	4679	.	+	0	ID=JHFBIEKO_00904;Name=nnr_1;db_xref=COG:COG0062;gene=nnr_1;inference=ab initio prediction:Prodigal:002006,similar to AA sequence:UniProtKB:Q9X024;locus_tag=JHFBIEKO_00904;product=Bifunctional NAD(P)H-hydrate repair enzyme Nnr
NODE_3_length_320657_cov_21.741549	Prodigal:002006	CDS	4744	6495	.	-	0	ID=JHFBIEKO_00905;eC_number=3.6.3.-;db_xref=COG:COG1132;inference=ab initio prediction:Prodigal:002006,similar to AA sequence:UniProtKB:Q99T13;locus_tag=JHFBIEKO_00905;product=Putative multidrug export ATP-binding/permease protein
NODE_3_length_320657_cov_21.741549	Prodigal:002006	CDS	6506	7210	.	-	0	ID=JHFBIEKO_00906;Name=fhuF;db_xref=COG:COG4114;gene=fhuF;inference=ab initio prediction:Prodigal:002006,similar to AA sequence:UniProtKB:P39405;locus_tag=JHFBIEKO_00906;product=Ferric iron reductase protein FhuF
NODE_3_length_320657_cov_21.741549	Prodigal:002006	CDS	7207	8466	.	-	0	ID=JHFBIEKO_00907;Name=ampG_1;db_xref=COG:COG0477;gene=ampG_1;inference=ab initio prediction:Prodigal:002006,similar to AA sequence:UniProtKB:P0AE16;locus_tag=JHFBIEKO_00907;product=Anhydromuropeptide permease
NODE_3_length_320657_cov_21.741549	Prodigal:002006	CDS	8667	9305	.	-	0	ID=JHFBIEKO_00908;Name=betI_2;gene=betI_2;inference=ab initio prediction:Prodigal:002006,protein motif:HAMAP:MF_00768;locus_tag=JHFBIEKO_00908;product=HTH-type transcriptional regulator BetI
NODE_3_length_320657_cov_21.741549	Prodigal:002006	CDS	9444	10685	.	+	0	ID=JHFBIEKO_00909;Name=emrA_1;gene=emrA_1;inference=ab initio prediction:Prodigal:002006,similar to AA sequence:UniProtKB:P0DPR6;locus_tag=JHFBIEKO_00909;product=Colistin resistance protein EmrA
NODE_3_length_320657_cov_21.741549	Prodigal:002006	CDS	10694	12277	.	+	0	ID=JHFBIEKO_00910;Name=emrB_1;gene=emrB_1;inference=ab initio prediction:Prodigal:002006,similar to AA sequence:UniProtKB:P0DPR7;locus_tag=JHFBIEKO_00910;product=Colistin resistance protein EmrB
NODE_3_length_320657_cov_21.741549	Prodigal:002006	CDS	12469	13623	.	+	0	ID=JHFBIEKO_00911;eC_number=3.4.24.-;Name=mmpA;db_xref=COG:COG0750;gene=mmpA;inference=ab initio prediction:Prodigal:002006,similar to AA sequence:UniProtKB:Q9A710;locus_tag=JHFBIEKO_00911;product=Metalloprotease MmpA
NODE_3_length_320657_cov_21.741549	Prodigal:002006	CDS	14031	16601	.	+	0	ID=JHFBIEKO_00912;Name=bamA_1;db_xref=COG:COG4775;gene=bamA_1;inference=ab initio prediction:Prodigal:002006,similar to AA sequence:UniProtKB:Q9K1H0;locus_tag=JHFBIEKO_00912;product=Outer membrane protein assembly factor BamA
NODE_3_length_320657_cov_21.741549	Prodigal:002006	CDS	16652	17722	.	+	0	ID=JHFBIEKO_00913;eC_number=2.3.1.-;Name=lpxD;db_xref=COG:COG1044;gene=lpxD;inference=ab initio prediction:Prodigal:002006,similar to AA sequence:UniProtKB:P0CD76;locus_tag=JHFBIEKO_00913;product=UDP-3-O-acylglucosamine N-acyltransferase
NODE_3_length_320657_cov_21.741549	Prodigal:002006	CDS	17845	18321	.	+	0	ID=JHFBIEKO_00914;eC_number=4.2.1.59;Name=fabZ;db_xref=COG:COG0764;gene=fabZ;inference=ab initio prediction:Prodigal:002006,similar to AA sequence:UniProtKB:O25928;locus_tag=JHFBIEKO_00914;product=3-hydroxyacyl-[acyl-carrier-protein] dehydratase FabZ
NODE_3_length_320657_cov_21.741549	Prodigal:002006	CDS	18318	19136	.	+	0	ID=JHFBIEKO_00915;eC_number=2.3.1.129;Name=lpxA;db_xref=COG:COG1043;gene=lpxA;inference=ab initio prediction:Prodigal:002006,similar to AA sequence:UniProtKB:P0A722;locus_tag=JHFBIEKO_00915;product=Acyl-[acyl-carrier-protein]--UDP-N-acetylglucosamine O-acyltransferase
NODE_3_length_320657_cov_21.741549	Prodigal:002006	CDS	19147	20010	.	+	0	ID=JHFBIEKO_00916;eC_number=3.6.1.54;Name=lpxI;db_xref=COG:COG3494;gene=lpxI;inference=ab initio prediction:Prodigal:002006,similar to AA sequence:UniProtKB:Q9A716;locus_tag=JHFBIEKO_00916;product=UDP-2%2C3-diacylglucosamine pyrophosphatase LpxI
NODE_3_length_320657_cov_21.741549	Prodigal:002006	CDS	20022	21221	.	+	0	ID=JHFBIEKO_00917;eC_number=2.4.1.182;Name=lpxB;db_xref=COG:COG0763;gene=lpxB;inference=ab initio prediction:Prodigal:002006,similar to AA sequence:UniProtKB:P10441;locus_tag=JHFBIEKO_00917;product=Lipid-A-disaccharide synthase
NODE_3_length_320657_cov_21.741549	Prodigal:002006	CDS	21431	22093	.	-	0	ID=JHFBIEKO_00918;inference=ab initio prediction:Prodigal:002006;locus_tag=JHFBIEKO_00918;product=hypothetical protein
NODE_3_length_320657_cov_21.741549	Prodigal:002006	CDS	22192	22824	.	-	0	ID=JHFBIEKO_00919;inference=ab initio prediction:Prodigal:002006;locus_tag=JHFBIEKO_00919;product=hypothetical protein
NODE_3_length_320657_cov_21.741549	Prodigal:002006	CDS	23115	23435	.	+	0	ID=JHFBIEKO_00920;inference=ab initio prediction:Prodigal:002006;locus_tag=JHFBIEKO_00920;product=hypothetical protein
NODE_3_length_320657_cov_21.741549	Prodigal:002006	CDS	23587	25698	.	+	0	ID=JHFBIEKO_00921;eC_number=7.6.2.8;Name=btuD_6;gene=btuD_6;inference=ab initio prediction:Prodigal:002006,protein motif:HAMAP:MF_01005;locus_tag=JHFBIEKO_00921;product=Vitamin B12 import ATP-binding protein BtuD
NODE_3_length_320657_cov_21.741549	Prodigal:002006	CDS	25818	26114	.	+	0	ID=JHFBIEKO_00922;inference=ab initio prediction:Prodigal:002006;locus_tag=JHFBIEKO_00922;product=hypothetical protein
NODE_3_length_320657_cov_21.741549	Prodigal:002006	CDS	26193	26822	.	-	0	ID=JHFBIEKO_00923;Name=eda;gene=eda;inference=ab initio prediction:Prodigal:002006,similar to AA sequence:UniProtKB:Q00384;locus_tag=JHFBIEKO_00923;product=KHG/KDPG aldolase
NODE_3_length_320657_cov_21.741549	Prodigal:002006	CDS	26846	28672	.	-	0	ID=JHFBIEKO_00924;eC_number=4.2.1.12;Name=edd;gene=edd;inference=ab initio prediction:Prodigal:002006,similar to AA sequence:UniProtKB:P21909;locus_tag=JHFBIEKO_00924;product=Phosphogluconate dehydratase
NODE_3_length_320657_cov_21.741549	Prodigal:002006	CDS	28978	30099	.	-	0	ID=JHFBIEKO_00925;eC_number=3.5.1.38;Name=ansB_1;gene=ansB_1;inference=ab initio prediction:Prodigal:002006,similar to AA sequence:UniProtKB:P10172;locus_tag=JHFBIEKO_00925;product=Glutaminase-asparaginase
NODE_3_length_320657_cov_21.741549	Prodigal:002006	CDS	30268	30483	.	+	0	ID=JHFBIEKO_00926;inference=ab initio prediction:Prodigal:002006;locus_tag=JHFBIEKO_00926;product=hypothetical protein
NODE_3_length_320657_cov_21.741549	Prodigal:002006	CDS	30522	31535	.	-	0	ID=JHFBIEKO_00927;eC_number=2.3.1.-;Name=oatA_1;gene=oatA_1;inference=ab initio prediction:Prodigal:002006,similar to AA sequence:UniProtKB:Q7A3D6;locus_tag=JHFBIEKO_00927;product=O-acetyltransferase OatA
NODE_3_length_320657_cov_21.741549	Prodigal:002006	CDS	31866	32804	.	-	0	ID=JHFBIEKO_00928;inference=ab initio prediction:Prodigal:002006;locus_tag=JHFBIEKO_00928;product=hypothetical protein
NODE_3_length_320657_cov_21.741549	Prodigal:002006	CDS	32878	34146	.	-	0	ID=JHFBIEKO_00929;Name=arsB_2;db_xref=COG:COG1055;gene=arsB_2;inference=ab initio prediction:Prodigal:002006,similar to AA sequence:UniProtKB:P0AB93;locus_tag=JHFBIEKO_00929;product=Arsenical pump membrane protein
NODE_3_length_320657_cov_21.741549	Prodigal:002006	CDS	34215	35516	.	-	0	ID=JHFBIEKO_00930;eC_number=3.1.4.53;Name=cpdA_1;gene=cpdA_1;inference=ab initio prediction:Prodigal:002006,protein motif:HAMAP:MF_00905;locus_tag=JHFBIEKO_00930;product=3'%2C5'-cyclic adenosine monophosphate phosphodiesterase CpdA
NODE_3_length_320657_cov_21.741549	Prodigal:002006	CDS	35537	36862	.	-	0	ID=JHFBIEKO_00931;inference=ab initio prediction:Prodigal:002006,similar to AA sequence:UniProtKB:P9WJX1;locus_tag=JHFBIEKO_00931;product=putative MFS-type transporter
NODE_3_length_320657_cov_21.741549	Prodigal:002006	CDS	37010	38419	.	-	0	ID=JHFBIEKO_00932;Name=zraR;db_xref=COG:COG2204;gene=zraR;inference=ab initio prediction:Prodigal:002006,similar to AA sequence:UniProtKB:P25852;locus_tag=JHFBIEKO_00932;product=Transcriptional regulatory protein ZraR
NODE_3_length_320657_cov_21.741549	Prodigal:002006	CDS	38404	39867	.	-	0	ID=JHFBIEKO_00933;eC_number=2.7.-.-;Name=sasA_3;gene=sasA_3;inference=ab initio prediction:Prodigal:002006,protein motif:HAMAP:MF_01837;locus_tag=JHFBIEKO_00933;product=Adaptive-response sensory-kinase SasA
NODE_3_length_320657_cov_21.741549	Prodigal:002006	CDS	40032	40379	.	+	0	ID=JHFBIEKO_00934;inference=ab initio prediction:Prodigal:002006;locus_tag=JHFBIEKO_00934;product=hypothetical protein
NODE_3_length_320657_cov_21.741549	Prodigal:002006	CDS	40383	41615	.	-	0	ID=JHFBIEKO_00935;inference=ab initio prediction:Prodigal:002006;locus_tag=JHFBIEKO_00935;product=hypothetical protein
NODE_3_length_320657_cov_21.741549	Prodigal:002006	CDS	41885	43567	.	-	0	ID=JHFBIEKO_00936;eC_number=2.7.-.-;Name=ubiB_1;gene=ubiB_1;inference=ab initio prediction:Prodigal:002006,protein motif:HAMAP:MF_00414;locus_tag=JHFBIEKO_00936;product=protein kinase UbiB
NODE_3_length_320657_cov_21.741549	Prodigal:002006	CDS	43650	44975	.	-	0	ID=JHFBIEKO_00937;Name=ttuB_1;gene=ttuB_1;inference=ab initio prediction:Prodigal:002006,similar to AA sequence:UniProtKB:Q44470;locus_tag=JHFBIEKO_00937;product=Putative tartrate transporter
NODE_3_length_320657_cov_21.741549	Prodigal:002006	CDS	45125	45826	.	-	0	ID=JHFBIEKO_00938;eC_number=5.3.3.7;Name=ais;gene=ais;inference=ab initio prediction:Prodigal:002006,similar to AA sequence:UniProtKB:A0A0A1H8I4;locus_tag=JHFBIEKO_00938;product=Aconitate isomerase
NODE_3_length_320657_cov_21.741549	Prodigal:002006	CDS	45856	46695	.	-	0	ID=JHFBIEKO_00939;eC_number=1.1.1.203;Name=udh;db_xref=COG:COG0451;gene=udh;inference=ab initio prediction:Prodigal:002006,similar to AA sequence:UniProtKB:Q888H1;locus_tag=JHFBIEKO_00939;product=Uronate dehydrogenase
NODE_3_length_320657_cov_21.741549	Prodigal:002006	CDS	46711	48006	.	-	0	ID=JHFBIEKO_00940;Name=exuT;gene=exuT;inference=ab initio prediction:Prodigal:002006,similar to AA sequence:UniProtKB:O34456;locus_tag=JHFBIEKO_00940;product=Hexuronate transporter
NODE_3_length_320657_cov_21.741549	Prodigal:002006	CDS	48047	49108	.	-	0	ID=JHFBIEKO_00941;eC_number=3.1.1.31;Name=pgl_1;db_xref=COG:COG2706;gene=pgl_1;inference=ab initio prediction:Prodigal:002006,similar to AA sequence:UniProtKB:O34499;locus_tag=JHFBIEKO_00941;product=6-phosphogluconolactonase
NODE_3_length_320657_cov_21.741549	Prodigal:002006	CDS	49122	50429	.	-	0	ID=JHFBIEKO_00942;eC_number=1.1.99.31;Name=mdlB;gene=mdlB;inference=ab initio prediction:Prodigal:002006,similar to AA sequence:UniProtKB:P20932;locus_tag=JHFBIEKO_00942;product=(S)-mandelate dehydrogenase
NODE_3_length_320657_cov_21.741549	Prodigal:002006	CDS	50580	51620	.	+	0	ID=JHFBIEKO_00943;Name=cytR;db_xref=COG:COG1609;gene=cytR;inference=ab initio prediction:Prodigal:002006,similar to AA sequence:UniProtKB:P0ACN7;locus_tag=JHFBIEKO_00943;product=HTH-type transcriptional repressor CytR
NODE_3_length_320657_cov_21.741549	Prodigal:002006	CDS	51727	52398	.	+	0	ID=JHFBIEKO_00944;inference=ab initio prediction:Prodigal:002006;locus_tag=JHFBIEKO_00944;product=hypothetical protein
NODE_3_length_320657_cov_21.741549	Prodigal:002006	CDS	52402	53199	.	+	0	ID=JHFBIEKO_00945;eC_number=5.3.1.35;Name=otnI_1;db_xref=COG:COG3622;gene=otnI_1;inference=ab initio prediction:Prodigal:002006,similar to AA sequence:UniProtKB:Q57151;locus_tag=JHFBIEKO_00945;product=2-oxo-tetronate isomerase
NODE_3_length_320657_cov_21.741549	Prodigal:002006	CDS	53212	55323	.	-	0	ID=JHFBIEKO_00946;Name=cntO_2;db_xref=COG:COG1629;gene=cntO_2;inference=ab initio prediction:Prodigal:002006,similar to AA sequence:UniProtKB:Q9HUX3;locus_tag=JHFBIEKO_00946;product=Metal-pseudopaline receptor CntO
NODE_3_length_320657_cov_21.741549	Prodigal:002006	CDS	55610	56647	.	-	0	ID=JHFBIEKO_00947;eC_number=1.1.1.81;db_xref=COG:COG0111;inference=ab initio prediction:Prodigal:002006,similar to AA sequence:UniProtKB:Q9X1C1;locus_tag=JHFBIEKO_00947;product=Hydroxypyruvate reductase
NODE_3_length_320657_cov_21.741549	Prodigal:002006	CDS	56652	57986	.	-	0	ID=JHFBIEKO_00948;eC_number=2.6.1.57;Name=tyrB;db_xref=COG:COG1448;gene=tyrB;inference=ab initio prediction:Prodigal:002006,similar to AA sequence:UniProtKB:P04693;locus_tag=JHFBIEKO_00948;product=Aromatic-amino-acid aminotransferase
NODE_3_length_320657_cov_21.741549	Prodigal:002006	CDS	58117	59259	.	+	0	ID=JHFBIEKO_00949;db_xref=COG:COG0683;inference=ab initio prediction:Prodigal:002006,similar to AA sequence:UniProtKB:Q8YEE8;locus_tag=JHFBIEKO_00949;product=Leu/Ile/Val-binding protein 
NODE_3_length_320657_cov_21.741549	Prodigal:002006	CDS	59572	59847	.	+	0	ID=JHFBIEKO_00950;Name=infA;gene=infA;inference=ab initio prediction:Prodigal:002006,protein motif:HAMAP:MF_00075;locus_tag=JHFBIEKO_00950;product=Translation initiation factor IF-1
NODE_3_length_320657_cov_21.741549	Prodigal:002006	CDS	59847	60812	.	+	0	ID=JHFBIEKO_00951;inference=ab initio prediction:Prodigal:002006;locus_tag=JHFBIEKO_00951;product=hypothetical protein
NODE_3_length_320657_cov_21.741549	Prodigal:002006	CDS	60782	61087	.	-	0	ID=JHFBIEKO_00952;inference=ab initio prediction:Prodigal:002006;locus_tag=JHFBIEKO_00952;product=hypothetical protein
NODE_3_length_320657_cov_21.741549	Prodigal:002006	CDS	61251	61856	.	+	0	ID=JHFBIEKO_00953;Name=yedY1;db_xref=COG:COG2041;gene=yedY1;inference=ab initio prediction:Prodigal:002006,similar to AA sequence:UniProtKB:G8QM63;locus_tag=JHFBIEKO_00953;product=Putative protein-methionine-sulfoxide reductase subunit YedZ1
NODE_3_length_320657_cov_21.741549	Prodigal:002006	CDS	61831	62568	.	+	0	ID=JHFBIEKO_00954;eC_number=1.18.1.-;Name=prmB;gene=prmB;inference=ab initio prediction:Prodigal:002006,similar to AA sequence:UniProtKB:Q768T4;locus_tag=JHFBIEKO_00954;product=Propane 2-monooxygenase%2C reductase component
NODE_3_length_320657_cov_21.741549	Prodigal:002006	CDS	62569	63717	.	-	0	ID=JHFBIEKO_00955;Name=chaA;db_xref=COG:COG0387;gene=chaA;inference=ab initio prediction:Prodigal:002006,similar to AA sequence:UniProtKB:P31801;locus_tag=JHFBIEKO_00955;product=Sodium-potassium/proton antiporter ChaA
NODE_3_length_320657_cov_21.741549	Prodigal:002006	CDS	63947	65731	.	+	0	ID=JHFBIEKO_00956;eC_number=3.6.4.13;Name=deaD;db_xref=COG:COG0513;gene=deaD;inference=ab initio prediction:Prodigal:002006,similar to AA sequence:UniProtKB:P0A9P6;locus_tag=JHFBIEKO_00956;product=ATP-dependent RNA helicase DeaD
NODE_3_length_320657_cov_21.741549	Prodigal:002006	CDS	65878	66726	.	-	0	ID=JHFBIEKO_00957;inference=ab initio prediction:Prodigal:002006;locus_tag=JHFBIEKO_00957;product=hypothetical protein
NODE_3_length_320657_cov_21.741549	Prodigal:002006	CDS	67160	68611	.	+	0	ID=JHFBIEKO_00958;inference=ab initio prediction:Prodigal:002006;locus_tag=JHFBIEKO_00958;product=hypothetical protein
NODE_3_length_320657_cov_21.741549	Prodigal:002006	CDS	68608	69282	.	+	0	ID=JHFBIEKO_00959;Name=uvrY;db_xref=COG:COG2197;gene=uvrY;inference=ab initio prediction:Prodigal:002006,similar to AA sequence:UniProtKB:P0AED5;locus_tag=JHFBIEKO_00959;product=Response regulator UvrY
NODE_3_length_320657_cov_21.741549	Prodigal:002006	CDS	69314	70000	.	+	0	ID=JHFBIEKO_00960;eC_number=3.5.99.2;Name=tenA;db_xref=COG:COG0819;gene=tenA;inference=ab initio prediction:Prodigal:002006,similar to AA sequence:UniProtKB:P25052;locus_tag=JHFBIEKO_00960;product=Aminopyrimidine aminohydrolase
NODE_3_length_320657_cov_21.741549	Prodigal:002006	CDS	70017	70805	.	+	0	ID=JHFBIEKO_00961;eC_number=4.2.1.103;Name=inhA_1;gene=inhA_1;inference=ab initio prediction:Prodigal:002006,similar to AA sequence:UniProtKB:Q8G9F9;locus_tag=JHFBIEKO_00961;product=Isonitrile hydratase
NODE_3_length_320657_cov_21.741549	Prodigal:002006	CDS	70915	71376	.	+	0	ID=JHFBIEKO_00962;inference=ab initio prediction:Prodigal:002006;locus_tag=JHFBIEKO_00962;product=hypothetical protein
NODE_3_length_320657_cov_21.741549	Prodigal:002006	CDS	71394	71795	.	+	0	ID=JHFBIEKO_00963;Name=cidA;gene=cidA;inference=ab initio prediction:Prodigal:002006,protein motif:HAMAP:MF_01143;locus_tag=JHFBIEKO_00963;product=Holin-like protein CidA
NODE_3_length_320657_cov_21.741549	Prodigal:002006	CDS	71799	72515	.	+	0	ID=JHFBIEKO_00964;Name=yohK;db_xref=COG:COG1346;gene=yohK;inference=ab initio prediction:Prodigal:002006,similar to AA sequence:UniProtKB:P0AD19;locus_tag=JHFBIEKO_00964;product=Inner membrane protein YohK
NODE_3_length_320657_cov_21.741549	Prodigal:002006	CDS	72520	73617	.	-	0	ID=JHFBIEKO_00965;eC_number=1.1.5.-;Name=lhgD;db_xref=COG:COG0579;gene=lhgD;inference=ab initio prediction:Prodigal:002006,similar to AA sequence:UniProtKB:P37339;locus_tag=JHFBIEKO_00965;product=L-2-hydroxyglutarate dehydrogenase
NODE_3_length_320657_cov_21.741549	Prodigal:002006	CDS	73922	74329	.	+	0	ID=JHFBIEKO_00966;Name=ros_1;db_xref=COG:COG4957;gene=ros_1;inference=ab initio prediction:Prodigal:002006,similar to AA sequence:UniProtKB:Q04152;locus_tag=JHFBIEKO_00966;product=Transcriptional regulatory protein ros
NODE_3_length_320657_cov_21.741549	Prodigal:002006	CDS	74369	77020	.	-	0	ID=JHFBIEKO_00967;inference=ab initio prediction:Prodigal:002006;locus_tag=JHFBIEKO_00967;product=hypothetical protein
NODE_3_length_320657_cov_21.741549	Prodigal:002006	CDS	77297	77962	.	-	0	ID=JHFBIEKO_00968;eC_number=3.1.3.22;Name=hxpA;db_xref=COG:COG0637;gene=hxpA;inference=ab initio prediction:Prodigal:002006,similar to AA sequence:UniProtKB:P77625;locus_tag=JHFBIEKO_00968;product=Hexitol phosphatase A
NODE_3_length_320657_cov_21.741549	Prodigal:002006	CDS	78046	78282	.	-	0	ID=JHFBIEKO_00969;inference=ab initio prediction:Prodigal:002006;locus_tag=JHFBIEKO_00969;product=hypothetical protein
NODE_3_length_320657_cov_21.741549	Prodigal:002006	CDS	78474	79313	.	+	0	ID=JHFBIEKO_00970;eC_number=4.2.1.20;Name=trpA;db_xref=COG:COG0159;gene=trpA;inference=ab initio prediction:Prodigal:002006,similar to AA sequence:UniProtKB:Q5ZVY3;locus_tag=JHFBIEKO_00970;product=Tryptophan synthase alpha chain
NODE_3_length_320657_cov_21.741549	Prodigal:002006	CDS	79396	80292	.	+	0	ID=JHFBIEKO_00971;eC_number=2.1.3.15;Name=accD;db_xref=COG:COG0777;gene=accD;inference=ab initio prediction:Prodigal:002006,similar to AA sequence:UniProtKB:P0A9Q5;locus_tag=JHFBIEKO_00971;product=Acetyl-coenzyme A carboxylase carboxyl transferase subunit beta
NODE_3_length_320657_cov_21.741549	Prodigal:002006	CDS	80301	81626	.	+	0	ID=JHFBIEKO_00972;eC_number=6.3.2.12;Name=folC;db_xref=COG:COG0285;gene=folC;inference=ab initio prediction:Prodigal:002006,similar to AA sequence:UniProtKB:P08192;locus_tag=JHFBIEKO_00972;product=Dihydrofolate synthase/folylpolyglutamate synthase
NODE_3_length_320657_cov_21.741549	Prodigal:002006	CDS	81689	82732	.	+	0	ID=JHFBIEKO_00973;inference=ab initio prediction:Prodigal:002006;locus_tag=JHFBIEKO_00973;product=hypothetical protein
NODE_3_length_320657_cov_21.741549	Prodigal:002006	CDS	82851	83174	.	-	0	ID=JHFBIEKO_00974;inference=ab initio prediction:Prodigal:002006,similar to AA sequence:UniProtKB:P00275;locus_tag=JHFBIEKO_00974;product=Thioredoxin C-1
NODE_3_length_320657_cov_21.741549	Prodigal:002006	CDS	83639	87127	.	-	0	ID=JHFBIEKO_00975;eC_number=3.1.11.5;Name=recB;gene=recB;inference=ab initio prediction:Prodigal:002006,protein motif:HAMAP:MF_01485;locus_tag=JHFBIEKO_00975;product=RecBCD enzyme subunit RecB
NODE_3_length_320657_cov_21.741549	Prodigal:002006	CDS	87242	87997	.	+	0	ID=JHFBIEKO_00976;Name=minC_1;db_xref=COG:COG0850;gene=minC_1;inference=ab initio prediction:Prodigal:002006,similar to AA sequence:UniProtKB:P65359;locus_tag=JHFBIEKO_00976;product=Septum site-determining protein MinC
NODE_3_length_320657_cov_21.741549	Prodigal:002006	CDS	88374	89102	.	+	0	ID=JHFBIEKO_00977;Name=minC_2;db_xref=COG:COG0850;gene=minC_2;inference=ab initio prediction:Prodigal:002006,similar to AA sequence:UniProtKB:P18196;locus_tag=JHFBIEKO_00977;product=Septum site-determining protein MinC
NODE_3_length_320657_cov_21.741549	Prodigal:002006	CDS	89133	89948	.	+	0	ID=JHFBIEKO_00978;Name=minD;db_xref=COG:COG2894;gene=minD;inference=ab initio prediction:Prodigal:002006,similar to AA sequence:UniProtKB:P0AEZ3;locus_tag=JHFBIEKO_00978;product=Septum site-determining protein MinD
NODE_3_length_320657_cov_21.741549	Prodigal:002006	CDS	89945	90283	.	+	0	ID=JHFBIEKO_00979;Name=minE;gene=minE;inference=ab initio prediction:Prodigal:002006,protein motif:HAMAP:MF_00262;locus_tag=JHFBIEKO_00979;product=Cell division topological specificity factor
NODE_3_length_320657_cov_21.741549	Prodigal:002006	CDS	90440	91324	.	+	0	ID=JHFBIEKO_00980;eC_number=3.-.-.-;Name=ydjP;db_xref=COG:COG0596;gene=ydjP;inference=ab initio prediction:Prodigal:002006,similar to AA sequence:UniProtKB:O34592;locus_tag=JHFBIEKO_00980;product=AB hydrolase superfamily protein YdjP
NODE_3_length_320657_cov_21.741549	Prodigal:002006	CDS	91314	92750	.	-	0	ID=JHFBIEKO_00981;eC_number=1.14.-.-;inference=ab initio prediction:Prodigal:002006,similar to AA sequence:UniProtKB:P9WPN3;locus_tag=JHFBIEKO_00981;product=Putative cytochrome P450 132
NODE_3_length_320657_cov_21.741549	Prodigal:002006	CDS	92836	95484	.	-	0	ID=JHFBIEKO_00982;inference=ab initio prediction:Prodigal:002006;locus_tag=JHFBIEKO_00982;product=hypothetical protein
NODE_3_length_320657_cov_21.741549	Prodigal:002006	CDS	96320	98146	.	+	0	ID=JHFBIEKO_00983;Name=typA;db_xref=COG:COG1217;gene=typA;inference=ab initio prediction:Prodigal:002006,similar to AA sequence:UniProtKB:P32132;locus_tag=JHFBIEKO_00983;product=GTP-binding protein TypA/BipA
NODE_3_length_320657_cov_21.741549	Prodigal:002006	CDS	98692	98844	.	-	0	ID=JHFBIEKO_00984;inference=ab initio prediction:Prodigal:002006;locus_tag=JHFBIEKO_00984;product=hypothetical protein
NODE_3_length_320657_cov_21.741549	Prodigal:002006	CDS	98841	99155	.	-	0	ID=JHFBIEKO_00985;inference=ab initio prediction:Prodigal:002006;locus_tag=JHFBIEKO_00985;product=hypothetical protein
NODE_3_length_320657_cov_21.741549	Prodigal:002006	CDS	99155	99481	.	-	0	ID=JHFBIEKO_00986;inference=ab initio prediction:Prodigal:002006;locus_tag=JHFBIEKO_00986;product=hypothetical protein
NODE_3_length_320657_cov_21.741549	Prodigal:002006	CDS	99588	100085	.	-	0	ID=JHFBIEKO_00987;inference=ab initio prediction:Prodigal:002006;locus_tag=JHFBIEKO_00987;product=hypothetical protein
NODE_3_length_320657_cov_21.741549	Prodigal:002006	CDS	100513	101487	.	-	0	ID=JHFBIEKO_00988;eC_number=2.5.1.47;Name=cysK_1;db_xref=COG:COG0031;gene=cysK_1;inference=ab initio prediction:Prodigal:002006,similar to AA sequence:UniProtKB:Q7DDL5;locus_tag=JHFBIEKO_00988;product=Cysteine synthase
NODE_3_length_320657_cov_21.741549	Prodigal:002006	CDS	101755	102708	.	+	0	ID=JHFBIEKO_00989;inference=ab initio prediction:Prodigal:002006;locus_tag=JHFBIEKO_00989;product=hypothetical protein
NODE_3_length_320657_cov_21.741549	Prodigal:002006	CDS	102719	103246	.	-	0	ID=JHFBIEKO_00990;inference=ab initio prediction:Prodigal:002006;locus_tag=JHFBIEKO_00990;product=hypothetical protein
NODE_3_length_320657_cov_21.741549	Prodigal:002006	CDS	103689	104876	.	+	0	ID=JHFBIEKO_00991;inference=ab initio prediction:Prodigal:002006;locus_tag=JHFBIEKO_00991;product=hypothetical protein
NODE_3_length_320657_cov_21.741549	Prodigal:002006	CDS	104933	105061	.	-	0	ID=JHFBIEKO_00992;inference=ab initio prediction:Prodigal:002006;locus_tag=JHFBIEKO_00992;product=hypothetical protein
NODE_3_length_320657_cov_21.741549	Prodigal:002006	CDS	105146	106573	.	-	0	ID=JHFBIEKO_00993;eC_number=2.7.1.40;Name=ttuE_2;gene=ttuE_2;inference=ab initio prediction:Prodigal:002006,similar to AA sequence:UniProtKB:Q44473;locus_tag=JHFBIEKO_00993;product=Pyruvate kinase
NODE_3_length_320657_cov_21.741549	Prodigal:002006	CDS	106697	107194	.	-	0	ID=JHFBIEKO_00994;inference=ab initio prediction:Prodigal:002006;locus_tag=JHFBIEKO_00994;product=hypothetical protein
NODE_3_length_320657_cov_21.741549	Prodigal:002006	CDS	107389	108714	.	+	0	ID=JHFBIEKO_00995;inference=ab initio prediction:Prodigal:002006,similar to AA sequence:ISfinder:TnXax1;locus_tag=JHFBIEKO_00995;product=Tn3 family transposase TnXax1
NODE_3_length_320657_cov_21.741549	Prodigal:002006	CDS	108722	109510	.	-	0	ID=JHFBIEKO_00996;eC_number=4.2.1.109;Name=mtnB;gene=mtnB;inference=ab initio prediction:Prodigal:002006,protein motif:HAMAP:MF_01677;locus_tag=JHFBIEKO_00996;product=Methylthioribulose-1-phosphate dehydratase
NODE_3_length_320657_cov_21.741549	Prodigal:002006	CDS	109618	110634	.	-	0	ID=JHFBIEKO_00997;eC_number=3.5.2.9;Name=pxpC;db_xref=COG:COG1984;gene=pxpC;inference=ab initio prediction:Prodigal:002006,similar to AA sequence:UniProtKB:P75745;locus_tag=JHFBIEKO_00997;product=5-oxoprolinase subunit C
NODE_3_length_320657_cov_21.741549	Prodigal:002006	CDS	110631	111368	.	-	0	ID=JHFBIEKO_00998;eC_number=3.5.2.9;Name=pxpB;db_xref=COG:COG2049;gene=pxpB;inference=ab initio prediction:Prodigal:002006,similar to AA sequence:UniProtKB:P60495;locus_tag=JHFBIEKO_00998;product=5-oxoprolinase subunit B
NODE_3_length_320657_cov_21.741549	Prodigal:002006	CDS	111365	112126	.	-	0	ID=JHFBIEKO_00999;eC_number=3.5.2.9;Name=pxpA_1;db_xref=COG:COG1540;gene=pxpA_1;inference=ab initio prediction:Prodigal:002006,similar to AA sequence:UniProtKB:P42963;locus_tag=JHFBIEKO_00999;product=5-oxoprolinase subunit A
NODE_3_length_320657_cov_21.741549	Prodigal:002006	CDS	112332	112733	.	-	0	ID=JHFBIEKO_01000;inference=ab initio prediction:Prodigal:002006;locus_tag=JHFBIEKO_01000;product=hypothetical protein
NODE_3_length_320657_cov_21.741549	Prodigal:002006	CDS	112730	114412	.	-	0	ID=JHFBIEKO_01001;inference=ab initio prediction:Prodigal:002006;locus_tag=JHFBIEKO_01001;product=hypothetical protein
NODE_3_length_320657_cov_21.741549	Prodigal:002006	CDS	114856	115605	.	-	0	ID=JHFBIEKO_01002;inference=ab initio prediction:Prodigal:002006;locus_tag=JHFBIEKO_01002;product=hypothetical protein
NODE_3_length_320657_cov_21.741549	Prodigal:002006	CDS	115943	117259	.	-	0	ID=JHFBIEKO_01003;inference=ab initio prediction:Prodigal:002006;locus_tag=JHFBIEKO_01003;product=hypothetical protein
NODE_3_length_320657_cov_21.741549	Prodigal:002006	CDS	117633	118718	.	+	0	ID=JHFBIEKO_01004;Name=mdtA_6;gene=mdtA_6;inference=ab initio prediction:Prodigal:002006,similar to AA sequence:UniProtKB:P76397;locus_tag=JHFBIEKO_01004;product=Multidrug resistance protein MdtA
NODE_3_length_320657_cov_21.741549	Prodigal:002006	CDS	118715	121822	.	+	0	ID=JHFBIEKO_01005;Name=czcA_2;gene=czcA_2;inference=ab initio prediction:Prodigal:002006,similar to AA sequence:UniProtKB:P13511;locus_tag=JHFBIEKO_01005;product=Cobalt-zinc-cadmium resistance protein CzcA
NODE_3_length_320657_cov_21.741549	Prodigal:002006	CDS	122000	122548	.	+	0	ID=JHFBIEKO_01006;db_xref=COG:COG1309;inference=ab initio prediction:Prodigal:002006,similar to AA sequence:UniProtKB:P9WME1;locus_tag=JHFBIEKO_01006;product=putative HTH-type transcriptional regulator
NODE_3_length_320657_cov_21.741549	Prodigal:002006	CDS	122688	123977	.	+	0	ID=JHFBIEKO_01007;eC_number=2.3.1.179;Name=fabF_2;db_xref=COG:COG0304;gene=fabF_2;inference=ab initio prediction:Prodigal:002006,similar to AA sequence:UniProtKB:Q9KQH9;locus_tag=JHFBIEKO_01007;product=3-oxoacyl-[acyl-carrier-protein] synthase 2
NODE_3_length_320657_cov_21.741549	Aragorn:001002	tRNA	124240	124313	.	-	.	ID=JHFBIEKO_01008;inference=COORDINATES:profile:Aragorn:001002;locus_tag=JHFBIEKO_01008;product=tRNA-Gln(ctg)
NODE_3_length_320657_cov_21.741549	Aragorn:001002	tRNA	124481	124570	.	+	.	ID=JHFBIEKO_01009;inference=COORDINATES:profile:Aragorn:001002;locus_tag=JHFBIEKO_01009;product=tRNA-Ser(tga)
NODE_3_length_320657_cov_21.741549	Prodigal:002006	CDS	124733	126874	.	+	0	ID=JHFBIEKO_01010;eC_number=3.4.-.-;Name=bepA_1;gene=bepA_1;inference=ab initio prediction:Prodigal:002006,protein motif:HAMAP:MF_00997;locus_tag=JHFBIEKO_01010;product=Beta-barrel assembly-enhancing protease
NODE_3_length_320657_cov_21.741549	Prodigal:002006	CDS	127544	128737	.	+	0	ID=JHFBIEKO_01011;inference=ab initio prediction:Prodigal:002006;locus_tag=JHFBIEKO_01011;product=hypothetical protein
NODE_3_length_320657_cov_21.741549	Prodigal:002006	CDS	128829	131144	.	-	0	ID=JHFBIEKO_01012;Name=yhgF;db_xref=COG:COG2183;gene=yhgF;inference=ab initio prediction:Prodigal:002006,similar to AA sequence:UniProtKB:P46837;locus_tag=JHFBIEKO_01012;product=Protein YhgF
NODE_3_length_320657_cov_21.741549	Prodigal:002006	CDS	131495	131695	.	+	0	ID=JHFBIEKO_01013;inference=ab initio prediction:Prodigal:002006;locus_tag=JHFBIEKO_01013;product=hypothetical protein
NODE_3_length_320657_cov_21.741549	Prodigal:002006	CDS	131707	131865	.	-	0	ID=JHFBIEKO_01014;inference=ab initio prediction:Prodigal:002006;locus_tag=JHFBIEKO_01014;product=hypothetical protein
NODE_3_length_320657_cov_21.741549	Prodigal:002006	CDS	132033	132431	.	-	0	ID=JHFBIEKO_01015;inference=ab initio prediction:Prodigal:002006;locus_tag=JHFBIEKO_01015;product=hypothetical protein
NODE_3_length_320657_cov_21.741549	Prodigal:002006	CDS	132465	133211	.	-	0	ID=JHFBIEKO_01016;eC_number=1.1.1.-;Name=linC;db_xref=COG:COG1028;gene=linC;inference=ab initio prediction:Prodigal:002006,similar to AA sequence:UniProtKB:D4YYG1;locus_tag=JHFBIEKO_01016;product=2%2C5-dichloro-2%2C5-cyclohexadiene-1%2C4-diol dehydrogenase
NODE_3_length_320657_cov_21.741549	Prodigal:002006	CDS	133332	134246	.	-	0	ID=JHFBIEKO_01017;Name=pgrR_2;gene=pgrR_2;inference=ab initio prediction:Prodigal:002006,similar to AA sequence:UniProtKB:P77333;locus_tag=JHFBIEKO_01017;product=HTH-type transcriptional regulator PgrR
NODE_3_length_320657_cov_21.741549	Prodigal:002006	CDS	134290	134511	.	-	0	ID=JHFBIEKO_01018;inference=ab initio prediction:Prodigal:002006;locus_tag=JHFBIEKO_01018;product=hypothetical protein
NODE_3_length_320657_cov_21.741549	Prodigal:002006	CDS	134706	136889	.	-	0	ID=JHFBIEKO_01019;eC_number=2.4.1.-;Name=opgH_1;db_xref=COG:COG2943;gene=opgH_1;inference=ab initio prediction:Prodigal:002006,similar to AA sequence:UniProtKB:P20401;locus_tag=JHFBIEKO_01019;product=Glucans biosynthesis glucosyltransferase H
NODE_3_length_320657_cov_21.741549	Prodigal:002006	CDS	136928	138505	.	-	0	ID=JHFBIEKO_01020;Name=mdoG_1;db_xref=COG:COG3131;gene=mdoG_1;inference=ab initio prediction:Prodigal:002006,similar to AA sequence:UniProtKB:P33136;locus_tag=JHFBIEKO_01020;product=Glucans biosynthesis protein G
NODE_3_length_320657_cov_21.741549	Prodigal:002006	CDS	138664	139260	.	+	0	ID=JHFBIEKO_01021;Name=hpf;db_xref=COG:COG1544;gene=hpf;inference=ab initio prediction:Prodigal:002006,similar to AA sequence:UniProtKB:A2RIX0;locus_tag=JHFBIEKO_01021;product=Ribosome hibernation promotion factor
NODE_3_length_320657_cov_21.741549	Prodigal:002006	CDS	139395	139862	.	+	0	ID=JHFBIEKO_01022;Name=ptsN;db_xref=COG:COG1762;gene=ptsN;inference=ab initio prediction:Prodigal:002006,similar to AA sequence:UniProtKB:P69829;locus_tag=JHFBIEKO_01022;product=Nitrogen regulatory protein
NODE_3_length_320657_cov_21.741549	Prodigal:002006	CDS	139862	140188	.	+	0	ID=JHFBIEKO_01023;inference=ab initio prediction:Prodigal:002006;locus_tag=JHFBIEKO_01023;product=hypothetical protein
NODE_3_length_320657_cov_21.741549	Prodigal:002006	CDS	140414	141196	.	-	0	ID=JHFBIEKO_01024;inference=ab initio prediction:Prodigal:002006;locus_tag=JHFBIEKO_01024;product=hypothetical protein
NODE_3_length_320657_cov_21.741549	Prodigal:002006	CDS	141349	142317	.	-	0	ID=JHFBIEKO_01025;inference=ab initio prediction:Prodigal:002006;locus_tag=JHFBIEKO_01025;product=hypothetical protein
NODE_3_length_320657_cov_21.741549	Prodigal:002006	CDS	142314	143006	.	-	0	ID=JHFBIEKO_01026;Name=ftsE;db_xref=COG:COG2884;gene=ftsE;inference=ab initio prediction:Prodigal:002006,similar to AA sequence:UniProtKB:O34814;locus_tag=JHFBIEKO_01026;product=Cell division ATP-binding protein FtsE
NODE_3_length_320657_cov_21.741549	Prodigal:002006	CDS	143245	144021	.	+	0	ID=JHFBIEKO_01027;inference=ab initio prediction:Prodigal:002006;locus_tag=JHFBIEKO_01027;product=hypothetical protein
NODE_3_length_320657_cov_21.741549	Prodigal:002006	CDS	144572	145528	.	+	0	ID=JHFBIEKO_01028;inference=ab initio prediction:Prodigal:002006;locus_tag=JHFBIEKO_01028;product=hypothetical protein
NODE_3_length_320657_cov_21.741549	Prodigal:002006	CDS	145749	146705	.	+	0	ID=JHFBIEKO_01029;Name=feaR_1;db_xref=COG:COG2207;gene=feaR_1;inference=ab initio prediction:Prodigal:002006,similar to AA sequence:UniProtKB:Q47129;locus_tag=JHFBIEKO_01029;product=Transcriptional activator FeaR
NODE_3_length_320657_cov_21.741549	Prodigal:002006	CDS	146706	147881	.	-	0	ID=JHFBIEKO_01030;inference=ab initio prediction:Prodigal:002006;locus_tag=JHFBIEKO_01030;product=hypothetical protein
NODE_3_length_320657_cov_21.741549	Prodigal:002006	CDS	147994	148386	.	-	0	ID=JHFBIEKO_01031;inference=ab initio prediction:Prodigal:002006;locus_tag=JHFBIEKO_01031;product=hypothetical protein
NODE_3_length_320657_cov_21.741549	Prodigal:002006	CDS	148507	148803	.	-	0	ID=JHFBIEKO_01032;inference=ab initio prediction:Prodigal:002006;locus_tag=JHFBIEKO_01032;product=hypothetical protein
NODE_3_length_320657_cov_21.741549	Prodigal:002006	CDS	148997	149647	.	+	0	ID=JHFBIEKO_01033;inference=ab initio prediction:Prodigal:002006;locus_tag=JHFBIEKO_01033;product=hypothetical protein
NODE_3_length_320657_cov_21.741549	Prodigal:002006	CDS	149705	150175	.	+	0	ID=JHFBIEKO_01034;inference=ab initio prediction:Prodigal:002006;locus_tag=JHFBIEKO_01034;product=hypothetical protein
NODE_3_length_320657_cov_21.741549	Prodigal:002006	CDS	150231	151805	.	-	0	ID=JHFBIEKO_01035;inference=ab initio prediction:Prodigal:002006;locus_tag=JHFBIEKO_01035;product=hypothetical protein
NODE_3_length_320657_cov_21.741549	Prodigal:002006	CDS	152363	152998	.	+	0	ID=JHFBIEKO_01036;eC_number=2.4.2.9;Name=upp;gene=upp;inference=ab initio prediction:Prodigal:002006,similar to AA sequence:UniProtKB:P67396;locus_tag=JHFBIEKO_01036;product=Uracil phosphoribosyltransferase
NODE_3_length_320657_cov_21.741549	Prodigal:002006	CDS	153155	154396	.	+	0	ID=JHFBIEKO_01037;Name=braC_2;db_xref=COG:COG0683;gene=braC_2;inference=ab initio prediction:Prodigal:002006,similar to AA sequence:UniProtKB:P21175;locus_tag=JHFBIEKO_01037;product=Leucine-%2C isoleucine-%2C valine-%2C threonine-%2C and alanine-binding protein
NODE_3_length_320657_cov_21.741549	Prodigal:002006	CDS	154506	155519	.	+	0	ID=JHFBIEKO_01038;eC_number=2.3.1.41;Name=ppsC;gene=ppsC;inference=ab initio prediction:Prodigal:002006,similar to AA sequence:UniProtKB:P96202;locus_tag=JHFBIEKO_01038;product=Phthiocerol synthesis polyketide synthase type I PpsC
NODE_3_length_320657_cov_21.741549	Prodigal:002006	CDS	155619	155924	.	+	0	ID=JHFBIEKO_01039;inference=ab initio prediction:Prodigal:002006;locus_tag=JHFBIEKO_01039;product=hypothetical protein
NODE_3_length_320657_cov_21.741549	Prodigal:002006	CDS	155986	156867	.	-	0	ID=JHFBIEKO_01040;eC_number=1.1.1.157;Name=mmgB_2;db_xref=COG:COG1250;gene=mmgB_2;inference=ab initio prediction:Prodigal:002006,similar to AA sequence:UniProtKB:P45856;locus_tag=JHFBIEKO_01040;product=putative 3-hydroxybutyryl-CoA dehydrogenase
NODE_3_length_320657_cov_21.741549	Prodigal:002006	CDS	157058	158011	.	-	0	ID=JHFBIEKO_01041;Name=etfA;db_xref=COG:COG2025;gene=etfA;inference=ab initio prediction:Prodigal:002006,similar to AA sequence:UniProtKB:P38974;locus_tag=JHFBIEKO_01041;product=Electron transfer flavoprotein subunit alpha
NODE_3_length_320657_cov_21.741549	Prodigal:002006	CDS	158085	158834	.	-	0	ID=JHFBIEKO_01042;Name=etfB;gene=etfB;inference=ab initio prediction:Prodigal:002006,similar to AA sequence:UniProtKB:P38975;locus_tag=JHFBIEKO_01042;product=Electron transfer flavoprotein subunit beta
NODE_3_length_320657_cov_21.741549	Prodigal:002006	CDS	159031	159603	.	-	0	ID=JHFBIEKO_01043;eC_number=2.5.1.17;db_xref=COG:COG2096;inference=ab initio prediction:Prodigal:002006,similar to AA sequence:UniProtKB:P9WP99;locus_tag=JHFBIEKO_01043;product=Corrinoid adenosyltransferase
NODE_3_length_320657_cov_21.741549	Prodigal:002006	CDS	159698	160324	.	-	0	ID=JHFBIEKO_01044;inference=ab initio prediction:Prodigal:002006;locus_tag=JHFBIEKO_01044;product=hypothetical protein
NODE_3_length_320657_cov_21.741549	Prodigal:002006	CDS	160494	160679	.	-	0	ID=JHFBIEKO_01045;inference=ab initio prediction:Prodigal:002006;locus_tag=JHFBIEKO_01045;product=hypothetical protein
NODE_3_length_320657_cov_21.741549	Prodigal:002006	CDS	160837	163473	.	-	0	ID=JHFBIEKO_01046;inference=ab initio prediction:Prodigal:002006;locus_tag=JHFBIEKO_01046;product=hypothetical protein
NODE_3_length_320657_cov_21.741549	Prodigal:002006	CDS	163610	164908	.	-	0	ID=JHFBIEKO_01047;inference=ab initio prediction:Prodigal:002006;locus_tag=JHFBIEKO_01047;product=hypothetical protein
NODE_3_length_320657_cov_21.741549	Prodigal:002006	CDS	165084	165227	.	-	0	ID=JHFBIEKO_01048;inference=ab initio prediction:Prodigal:002006;locus_tag=JHFBIEKO_01048;product=hypothetical protein
NODE_3_length_320657_cov_21.741549	Prodigal:002006	CDS	165239	165433	.	+	0	ID=JHFBIEKO_01049;inference=ab initio prediction:Prodigal:002006;locus_tag=JHFBIEKO_01049;product=hypothetical protein
NODE_3_length_320657_cov_21.741549	Prodigal:002006	CDS	165409	165738	.	-	0	ID=JHFBIEKO_01050;eC_number=5.4.2.2;Name=algC;db_xref=COG:COG1109;gene=algC;inference=ab initio prediction:Prodigal:002006,similar to AA sequence:UniProtKB:P26276;locus_tag=JHFBIEKO_01050;product=Phosphomannomutase/phosphoglucomutase
NODE_3_length_320657_cov_21.741549	Prodigal:002006	CDS	165884	166129	.	-	0	ID=JHFBIEKO_01051;inference=ab initio prediction:Prodigal:002006;locus_tag=JHFBIEKO_01051;product=hypothetical protein
NODE_3_length_320657_cov_21.741549	Prodigal:002006	CDS	166292	166501	.	-	0	ID=JHFBIEKO_01052;inference=ab initio prediction:Prodigal:002006;locus_tag=JHFBIEKO_01052;product=hypothetical protein
NODE_3_length_320657_cov_21.741549	Prodigal:002006	CDS	167024	167677	.	+	0	ID=JHFBIEKO_01053;eC_number=3.6.1.9;Name=yhdE;db_xref=COG:COG0424;gene=yhdE;inference=ab initio prediction:Prodigal:002006,similar to AA sequence:UniProtKB:P25536;locus_tag=JHFBIEKO_01053;product=dTTP/UTP pyrophosphatase
NODE_3_length_320657_cov_21.741549	Prodigal:002006	CDS	167674	167862	.	+	0	ID=JHFBIEKO_01054;Name=yacG;gene=yacG;inference=ab initio prediction:Prodigal:002006,protein motif:HAMAP:MF_00649;locus_tag=JHFBIEKO_01054;product=DNA gyrase inhibitor YacG
NODE_3_length_320657_cov_21.741549	Aragorn:001002	tRNA	167968	168043	.	+	.	ID=JHFBIEKO_01055;inference=COORDINATES:profile:Aragorn:001002;locus_tag=JHFBIEKO_01055;product=tRNA-Phe(gaa)
NODE_3_length_320657_cov_21.741549	Prodigal:002006	CDS	168508	169557	.	+	0	ID=JHFBIEKO_01056;inference=ab initio prediction:Prodigal:002006;locus_tag=JHFBIEKO_01056;product=hypothetical protein
NODE_3_length_320657_cov_21.741549	Prodigal:002006	CDS	169666	169875	.	+	0	ID=JHFBIEKO_01057;inference=ab initio prediction:Prodigal:002006;locus_tag=JHFBIEKO_01057;product=hypothetical protein
NODE_3_length_320657_cov_21.741549	Prodigal:002006	CDS	170102	170719	.	+	0	ID=JHFBIEKO_01058;inference=ab initio prediction:Prodigal:002006;locus_tag=JHFBIEKO_01058;product=hypothetical protein
NODE_3_length_320657_cov_21.741549	Prodigal:002006	CDS	170734	171489	.	-	0	ID=JHFBIEKO_01059;Name=fnr;db_xref=COG:COG0664;gene=fnr;inference=ab initio prediction:Prodigal:002006,similar to AA sequence:UniProtKB:P0A9E5;locus_tag=JHFBIEKO_01059;product=Fumarate and nitrate reduction regulatory protein
NODE_3_length_320657_cov_21.741549	Prodigal:002006	CDS	172003	173010	.	+	0	ID=JHFBIEKO_01060;eC_number=6.3.2.6;Name=purC_1;db_xref=COG:COG0152;gene=purC_1;inference=ab initio prediction:Prodigal:002006,similar to AA sequence:UniProtKB:A0R4I0;locus_tag=JHFBIEKO_01060;product=Phosphoribosylaminoimidazole-succinocarboxamide synthase
NODE_3_length_320657_cov_21.741549	Prodigal:002006	CDS	173032	173313	.	-	0	ID=JHFBIEKO_01061;inference=ab initio prediction:Prodigal:002006,similar to AA sequence:UniProtKB:B8H4R9;locus_tag=JHFBIEKO_01061;note=UPF0335 protein CCNA_03428;product=hypothetical protein
NODE_3_length_320657_cov_21.741549	Prodigal:002006	CDS	173369	174541	.	-	0	ID=JHFBIEKO_01062;inference=ab initio prediction:Prodigal:002006;locus_tag=JHFBIEKO_01062;product=hypothetical protein
NODE_3_length_320657_cov_21.741549	Prodigal:002006	CDS	174636	176000	.	-	0	ID=JHFBIEKO_01063;Name=kgtP;gene=kgtP;inference=ab initio prediction:Prodigal:002006,similar to AA sequence:UniProtKB:P0AEX3;locus_tag=JHFBIEKO_01063;product=Alpha-ketoglutarate permease
NODE_3_length_320657_cov_21.741549	Prodigal:002006	CDS	176433	177068	.	+	0	ID=JHFBIEKO_01064;inference=ab initio prediction:Prodigal:002006;locus_tag=JHFBIEKO_01064;product=hypothetical protein
NODE_3_length_320657_cov_21.741549	Prodigal:002006	CDS	177417	179417	.	+	0	ID=JHFBIEKO_01065;Name=pctA;db_xref=COG:COG0840;gene=pctA;inference=ab initio prediction:Prodigal:002006,similar to AA sequence:UniProtKB:G3XD24;locus_tag=JHFBIEKO_01065;product=Methyl-accepting chemotaxis protein PctA
NODE_3_length_320657_cov_21.741549	Prodigal:002006	CDS	179434	180528	.	-	0	ID=JHFBIEKO_01066;Name=hrcA;db_xref=COG:COG1420;gene=hrcA;inference=ab initio prediction:Prodigal:002006,similar to AA sequence:UniProtKB:P30727;locus_tag=JHFBIEKO_01066;product=Heat-inducible transcription repressor HrcA
NODE_3_length_320657_cov_21.741549	Prodigal:002006	CDS	180656	181369	.	+	0	ID=JHFBIEKO_01067;eC_number=2.7.7.56;Name=rph;db_xref=COG:COG0689;gene=rph;inference=ab initio prediction:Prodigal:002006,similar to AA sequence:UniProtKB:P50597;locus_tag=JHFBIEKO_01067;product=Ribonuclease PH
NODE_3_length_320657_cov_21.741549	Prodigal:002006	CDS	181366	181995	.	+	0	ID=JHFBIEKO_01068;eC_number=3.6.1.66;db_xref=COG:COG0127;inference=ab initio prediction:Prodigal:002006,similar to AA sequence:UniProtKB:P44598;locus_tag=JHFBIEKO_01068;product=dITP/XTP pyrophosphatase
NODE_3_length_320657_cov_21.741549	Prodigal:002006	CDS	182034	183209	.	+	0	ID=JHFBIEKO_01069;Name=hemW;db_xref=COG:COG0635;gene=hemW;inference=ab initio prediction:Prodigal:002006,similar to AA sequence:UniProtKB:P52062;locus_tag=JHFBIEKO_01069;product=Heme chaperone HemW
NODE_3_length_320657_cov_21.741549	Prodigal:002006	CDS	183227	184513	.	-	0	ID=JHFBIEKO_01070;Name=lpoA;gene=lpoA;inference=ab initio prediction:Prodigal:002006,protein motif:HAMAP:MF_01890;locus_tag=JHFBIEKO_01070;product=Penicillin-binding protein activator LpoA
NODE_3_length_320657_cov_21.741549	Prodigal:002006	CDS	184785	185633	.	+	0	ID=JHFBIEKO_01071;eC_number=2.1.1.198;Name=rsmI;db_xref=COG:COG0313;gene=rsmI;inference=ab initio prediction:Prodigal:002006,similar to AA sequence:UniProtKB:P67087;locus_tag=JHFBIEKO_01071;product=Ribosomal RNA small subunit methyltransferase I
NODE_3_length_320657_cov_21.741549	Prodigal:002006	CDS	185637	186014	.	+	0	ID=JHFBIEKO_01072;inference=ab initio prediction:Prodigal:002006,similar to AA sequence:UniProtKB:Q6NCZ4;locus_tag=JHFBIEKO_01072;note=UPF0102 protein RPA0323;product=hypothetical protein
NODE_3_length_320657_cov_21.741549	Prodigal:002006	CDS	186087	186476	.	-	0	ID=JHFBIEKO_01073;Name=pdtaR_1;db_xref=COG:COG3707;gene=pdtaR_1;inference=ab initio prediction:Prodigal:002006,similar to AA sequence:UniProtKB:P9WGM3;locus_tag=JHFBIEKO_01073;product=putative transcriptional regulatory protein pdtaR
NODE_3_length_320657_cov_21.741549	Prodigal:002006	CDS	186747	187850	.	-	0	ID=JHFBIEKO_01074;inference=ab initio prediction:Prodigal:002006;locus_tag=JHFBIEKO_01074;product=hypothetical protein
NODE_3_length_320657_cov_21.741549	Prodigal:002006	CDS	187940	188836	.	-	0	ID=JHFBIEKO_01075;inference=ab initio prediction:Prodigal:002006;locus_tag=JHFBIEKO_01075;product=hypothetical protein
NODE_3_length_320657_cov_21.741549	Prodigal:002006	CDS	189021	191096	.	+	0	ID=JHFBIEKO_01076;eC_number=3.4.15.5;Name=dcp;db_xref=COG:COG0339;gene=dcp;inference=ab initio prediction:Prodigal:002006,similar to AA sequence:UniProtKB:P24171;locus_tag=JHFBIEKO_01076;product=Dipeptidyl carboxypeptidase
NODE_3_length_320657_cov_21.741549	Prodigal:002006	CDS	191181	192092	.	+	0	ID=JHFBIEKO_01077;inference=ab initio prediction:Prodigal:002006;locus_tag=JHFBIEKO_01077;product=hypothetical protein
NODE_3_length_320657_cov_21.741549	Prodigal:002006	CDS	192115	192333	.	-	0	ID=JHFBIEKO_01078;inference=ab initio prediction:Prodigal:002006;locus_tag=JHFBIEKO_01078;product=hypothetical protein
NODE_3_length_320657_cov_21.741549	Prodigal:002006	CDS	192554	192946	.	-	0	ID=JHFBIEKO_01079;inference=ab initio prediction:Prodigal:002006;locus_tag=JHFBIEKO_01079;product=hypothetical protein
NODE_3_length_320657_cov_21.741549	Prodigal:002006	CDS	193258	193857	.	+	0	ID=JHFBIEKO_01080;eC_number=3.5.2.19;Name=sttH;gene=sttH;inference=ab initio prediction:Prodigal:002006,similar to AA sequence:UniProtKB:Q1MW86;locus_tag=JHFBIEKO_01080;product=Streptothricin hydrolase
NODE_3_length_320657_cov_21.741549	Prodigal:002006	CDS	194044	195774	.	+	0	ID=JHFBIEKO_01081;eC_number=1.2.5.1;Name=poxB;db_xref=COG:COG0028;gene=poxB;inference=ab initio prediction:Prodigal:002006,similar to AA sequence:UniProtKB:P07003;locus_tag=JHFBIEKO_01081;product=Pyruvate dehydrogenase [ubiquinone]
NODE_3_length_320657_cov_21.741549	Prodigal:002006	CDS	195841	196584	.	+	0	ID=JHFBIEKO_01082;Name=lutA_1;db_xref=COG:COG0247;gene=lutA_1;inference=ab initio prediction:Prodigal:002006,similar to AA sequence:UniProtKB:O07020;locus_tag=JHFBIEKO_01082;product=Lactate utilization protein A
NODE_3_length_320657_cov_21.741549	Prodigal:002006	CDS	196581	198194	.	+	0	ID=JHFBIEKO_01083;Name=lutB;gene=lutB;inference=ab initio prediction:Prodigal:002006,protein motif:HAMAP:MF_02103;locus_tag=JHFBIEKO_01083;product=Lactate utilization protein B
NODE_3_length_320657_cov_21.741549	Prodigal:002006	CDS	198191	198799	.	+	0	ID=JHFBIEKO_01084;inference=ab initio prediction:Prodigal:002006;locus_tag=JHFBIEKO_01084;product=hypothetical protein
NODE_3_length_320657_cov_21.741549	Prodigal:002006	CDS	198870	199730	.	+	0	ID=JHFBIEKO_01085;inference=ab initio prediction:Prodigal:002006;locus_tag=JHFBIEKO_01085;product=hypothetical protein
NODE_3_length_320657_cov_21.741549	Prodigal:002006	CDS	199796	201175	.	+	0	ID=JHFBIEKO_01086;eC_number=4.3.1.7;Name=eutB;db_xref=COG:COG4303;gene=eutB;inference=ab initio prediction:Prodigal:002006,similar to AA sequence:UniProtKB:P0AEJ6;locus_tag=JHFBIEKO_01086;product=Ethanolamine ammonia-lyase heavy chain
NODE_3_length_320657_cov_21.741549	Prodigal:002006	CDS	201172	201957	.	+	0	ID=JHFBIEKO_01087;eC_number=4.3.1.7;Name=eutC;db_xref=COG:COG4302;gene=eutC;inference=ab initio prediction:Prodigal:002006,similar to AA sequence:UniProtKB:P19636;locus_tag=JHFBIEKO_01087;product=Ethanolamine ammonia-lyase light chain
NODE_3_length_320657_cov_21.741549	Prodigal:002006	CDS	202452	204182	.	+	0	ID=JHFBIEKO_01088;eC_number=4.2.1.9;Name=ilvD_1;db_xref=COG:COG0129;gene=ilvD_1;inference=ab initio prediction:Prodigal:002006,similar to AA sequence:UniProtKB:P9WKJ5;locus_tag=JHFBIEKO_01088;product=Dihydroxy-acid dehydratase
NODE_3_length_320657_cov_21.741549	Prodigal:002006	CDS	204169	205071	.	+	0	ID=JHFBIEKO_01089;inference=ab initio prediction:Prodigal:002006;locus_tag=JHFBIEKO_01089;product=hypothetical protein
NODE_3_length_320657_cov_21.741549	Prodigal:002006	CDS	205103	205726	.	-	0	ID=JHFBIEKO_01090;Name=yibF_1;db_xref=COG:COG0625;gene=yibF_1;inference=ab initio prediction:Prodigal:002006,similar to AA sequence:UniProtKB:P0ACA1;locus_tag=JHFBIEKO_01090;product=putative GST-like protein YibF
NODE_3_length_320657_cov_21.741549	Prodigal:002006	CDS	205851	206474	.	-	0	ID=JHFBIEKO_01091;Name=yibF_2;db_xref=COG:COG0625;gene=yibF_2;inference=ab initio prediction:Prodigal:002006,similar to AA sequence:UniProtKB:P0ACA1;locus_tag=JHFBIEKO_01091;product=putative GST-like protein YibF
NODE_3_length_320657_cov_21.741549	Prodigal:002006	CDS	206587	207093	.	-	0	ID=JHFBIEKO_01092;eC_number=3.5.1.88;Name=def1_2;gene=def1_2;inference=ab initio prediction:Prodigal:002006,similar to AA sequence:UniProtKB:A0A0H3KB98;locus_tag=JHFBIEKO_01092;product=Peptide deformylase 1
NODE_3_length_320657_cov_21.741549	Prodigal:002006	CDS	207229	207843	.	+	0	ID=JHFBIEKO_01093;inference=ab initio prediction:Prodigal:002006;locus_tag=JHFBIEKO_01093;product=hypothetical protein
NODE_3_length_320657_cov_21.741549	Prodigal:002006	CDS	208182	208976	.	-	0	ID=JHFBIEKO_01094;eC_number=3.1.11.2;Name=xthA_1;db_xref=COG:COG0708;gene=xthA_1;inference=ab initio prediction:Prodigal:002006,similar to AA sequence:UniProtKB:P09030;locus_tag=JHFBIEKO_01094;product=Exodeoxyribonuclease III
NODE_3_length_320657_cov_21.741549	Prodigal:002006	CDS	209116	209796	.	+	0	ID=JHFBIEKO_01095;inference=ab initio prediction:Prodigal:002006;locus_tag=JHFBIEKO_01095;product=hypothetical protein
NODE_3_length_320657_cov_21.741549	Prodigal:002006	CDS	209895	211211	.	+	0	ID=JHFBIEKO_01096;eC_number=1.1.1.3;Name=hom;db_xref=COG:COG0460;gene=hom;inference=ab initio prediction:Prodigal:002006,similar to AA sequence:UniProtKB:P19582;locus_tag=JHFBIEKO_01096;product=Homoserine dehydrogenase
NODE_3_length_320657_cov_21.741549	Prodigal:002006	CDS	211356	212333	.	+	0	ID=JHFBIEKO_01097;eC_number=3.1.3.11;Name=glpX;db_xref=COG:COG1494;gene=glpX;inference=ab initio prediction:Prodigal:002006,similar to AA sequence:UniProtKB:Q03224;locus_tag=JHFBIEKO_01097;product=Fructose-1%2C6-bisphosphatase class 2
NODE_3_length_320657_cov_21.741549	Prodigal:002006	CDS	212346	212921	.	-	0	ID=JHFBIEKO_01098;inference=ab initio prediction:Prodigal:002006,similar to AA sequence:ISfinder:ISMdi20;locus_tag=JHFBIEKO_01098;product=IS630 family transposase ISMdi20
NODE_3_length_320657_cov_21.741549	Prodigal:002006	CDS	212918	213301	.	-	0	ID=JHFBIEKO_01099;inference=ab initio prediction:Prodigal:002006,similar to AA sequence:ISfinder:ISMdi20;locus_tag=JHFBIEKO_01099;product=IS630 family transposase ISMdi20
NODE_3_length_320657_cov_21.741549	Prodigal:002006	CDS	213417	214361	.	-	0	ID=JHFBIEKO_01100;inference=ab initio prediction:Prodigal:002006;locus_tag=JHFBIEKO_01100;product=hypothetical protein
NODE_3_length_320657_cov_21.741549	Prodigal:002006	CDS	214562	215368	.	-	0	ID=JHFBIEKO_01101;inference=ab initio prediction:Prodigal:002006;locus_tag=JHFBIEKO_01101;product=hypothetical protein
NODE_3_length_320657_cov_21.741549	Prodigal:002006	CDS	215413	216657	.	+	0	ID=JHFBIEKO_01102;Name=nasA_1;gene=nasA_1;inference=ab initio prediction:Prodigal:002006,similar to AA sequence:UniProtKB:P42432;locus_tag=JHFBIEKO_01102;product=Nitrate transporter
NODE_3_length_320657_cov_21.741549	Prodigal:002006	CDS	216879	218171	.	+	0	ID=JHFBIEKO_01103;Name=sauU;gene=sauU;inference=ab initio prediction:Prodigal:002006,similar to AA sequence:UniProtKB:Q0K843;locus_tag=JHFBIEKO_01103;product=putative sulfoacetate transporter SauU
NODE_3_length_320657_cov_21.741549	Prodigal:002006	CDS	218179	219399	.	+	0	ID=JHFBIEKO_01104;eC_number=2.8.3.19;Name=yfdE_2;db_xref=COG:COG1804;gene=yfdE_2;inference=ab initio prediction:Prodigal:002006,similar to AA sequence:UniProtKB:P76518;locus_tag=JHFBIEKO_01104;product=Acetyl-CoA:oxalate CoA-transferase
NODE_3_length_320657_cov_21.741549	Prodigal:002006	CDS	219426	220238	.	+	0	ID=JHFBIEKO_01105;eC_number=4.2.1.150;db_xref=COG:COG1024;inference=ab initio prediction:Prodigal:002006,similar to AA sequence:UniProtKB:Q0AVM1;locus_tag=JHFBIEKO_01105;product=Crotonyl-CoA hydratase
NODE_3_length_320657_cov_21.741549	Prodigal:002006	CDS	220297	220512	.	+	0	ID=JHFBIEKO_01106;inference=ab initio prediction:Prodigal:002006;locus_tag=JHFBIEKO_01106;product=hypothetical protein
NODE_3_length_320657_cov_21.741549	Prodigal:002006	CDS	220509	221144	.	+	0	ID=JHFBIEKO_01107;inference=ab initio prediction:Prodigal:002006;locus_tag=JHFBIEKO_01107;product=hypothetical protein
NODE_3_length_320657_cov_21.741549	Prodigal:002006	CDS	221161	221628	.	-	0	ID=JHFBIEKO_01108;inference=ab initio prediction:Prodigal:002006;locus_tag=JHFBIEKO_01108;product=hypothetical protein
NODE_3_length_320657_cov_21.741549	Prodigal:002006	CDS	221911	222123	.	+	0	ID=JHFBIEKO_01109;inference=ab initio prediction:Prodigal:002006;locus_tag=JHFBIEKO_01109;product=hypothetical protein
NODE_3_length_320657_cov_21.741549	Prodigal:002006	CDS	222183	222314	.	+	0	ID=JHFBIEKO_01110;inference=ab initio prediction:Prodigal:002006;locus_tag=JHFBIEKO_01110;product=hypothetical protein
NODE_3_length_320657_cov_21.741549	Prodigal:002006	CDS	222812	223075	.	-	0	ID=JHFBIEKO_01111;inference=ab initio prediction:Prodigal:002006;locus_tag=JHFBIEKO_01111;product=hypothetical protein
NODE_3_length_320657_cov_21.741549	Prodigal:002006	CDS	223151	224503	.	-	0	ID=JHFBIEKO_01112;Name=dctM;db_xref=COG:COG1593;gene=dctM;inference=ab initio prediction:Prodigal:002006,similar to AA sequence:UniProtKB:Q9HU16;locus_tag=JHFBIEKO_01112;product=C4-dicarboxylate TRAP transporter large permease protein DctM
NODE_3_length_320657_cov_21.741549	Prodigal:002006	CDS	224503	225192	.	-	0	ID=JHFBIEKO_01113;inference=ab initio prediction:Prodigal:002006;locus_tag=JHFBIEKO_01113;product=hypothetical protein
NODE_3_length_320657_cov_21.741549	Prodigal:002006	CDS	225189	226211	.	-	0	ID=JHFBIEKO_01114;db_xref=COG:COG1638;inference=ab initio prediction:Prodigal:002006,similar to AA sequence:UniProtKB:Q21XD7;locus_tag=JHFBIEKO_01114;product=Solute-binding protein
NODE_3_length_320657_cov_21.741549	Prodigal:002006	CDS	226408	227061	.	+	0	ID=JHFBIEKO_01115;Name=gntR_1;gene=gntR_1;inference=ab initio prediction:Prodigal:002006,similar to AA sequence:UniProtKB:Q8GAL4;locus_tag=JHFBIEKO_01115;product=putative D-xylose utilization operon transcriptional repressor
NODE_3_length_320657_cov_21.741549	Prodigal:002006	CDS	227178	228119	.	+	0	ID=JHFBIEKO_01116;inference=ab initio prediction:Prodigal:002006;locus_tag=JHFBIEKO_01116;product=hypothetical protein
NODE_3_length_320657_cov_21.741549	Prodigal:002006	CDS	228095	228775	.	-	0	ID=JHFBIEKO_01117;Name=fadR;gene=fadR;inference=ab initio prediction:Prodigal:002006,protein motif:HAMAP:MF_00696;locus_tag=JHFBIEKO_01117;product=Fatty acid metabolism regulator protein
NODE_3_length_320657_cov_21.741549	Prodigal:002006	CDS	228835	231798	.	-	0	ID=JHFBIEKO_01118;db_xref=COG:COG0247;inference=ab initio prediction:Prodigal:002006,similar to AA sequence:UniProtKB:Q57252;locus_tag=JHFBIEKO_01118;product=putative protein
NODE_3_length_320657_cov_21.741549	Prodigal:002006	CDS	232196	234001	.	-	0	ID=JHFBIEKO_01119;eC_number=4.2.1.25;Name=araC_2;gene=araC_2;inference=ab initio prediction:Prodigal:002006,similar to AA sequence:UniProtKB:Q1JUQ1;locus_tag=JHFBIEKO_01119;product=L-arabonate dehydratase
NODE_3_length_320657_cov_21.741549	Prodigal:002006	CDS	234012	234746	.	-	0	ID=JHFBIEKO_01120;eC_number=1.1.1.-;inference=ab initio prediction:Prodigal:002006,similar to AA sequence:UniProtKB:Q8P3K4;locus_tag=JHFBIEKO_01120;product=2-keto-3-deoxy-L-fuconate dehydrogenase
NODE_3_length_320657_cov_21.741549	Prodigal:002006	CDS	234838	235605	.	-	0	ID=JHFBIEKO_01121;eC_number=1.3.1.87;Name=hcaB_2;gene=hcaB_2;inference=ab initio prediction:Prodigal:002006,protein motif:HAMAP:MF_01647;locus_tag=JHFBIEKO_01121;product=3-phenylpropionate-dihydrodiol/cinnamic acid-dihydrodiol dehydrogenase
NODE_3_length_320657_cov_21.741549	Prodigal:002006	CDS	235679	236371	.	-	0	ID=JHFBIEKO_01122;inference=ab initio prediction:Prodigal:002006;locus_tag=JHFBIEKO_01122;product=hypothetical protein
NODE_3_length_320657_cov_21.741549	Prodigal:002006	CDS	236500	237759	.	+	0	ID=JHFBIEKO_01123;Name=braC_3;db_xref=COG:COG0683;gene=braC_3;inference=ab initio prediction:Prodigal:002006,similar to AA sequence:UniProtKB:P21175;locus_tag=JHFBIEKO_01123;product=Leucine-%2C isoleucine-%2C valine-%2C threonine-%2C and alanine-binding protein
NODE_3_length_320657_cov_21.741549	Prodigal:002006	CDS	237767	238642	.	+	0	ID=JHFBIEKO_01124;Name=livH_6;db_xref=COG:COG0559;gene=livH_6;inference=ab initio prediction:Prodigal:002006,similar to AA sequence:UniProtKB:P0AEX7;locus_tag=JHFBIEKO_01124;product=High-affinity branched-chain amino acid transport system permease protein LivH
NODE_3_length_320657_cov_21.741549	Prodigal:002006	CDS	238657	241215	.	+	0	ID=JHFBIEKO_01125;eC_number=7.6.2.8;Name=btuD_7;gene=btuD_7;inference=ab initio prediction:Prodigal:002006,protein motif:HAMAP:MF_01005;locus_tag=JHFBIEKO_01125;product=Vitamin B12 import ATP-binding protein BtuD
NODE_3_length_320657_cov_21.741549	Prodigal:002006	CDS	241212	242135	.	+	0	ID=JHFBIEKO_01126;eC_number=1.1.1.108;Name=lcdH;gene=lcdH;inference=ab initio prediction:Prodigal:002006,protein motif:HAMAP:MF_02129;locus_tag=JHFBIEKO_01126;product=L-carnitine dehydrogenase
NODE_3_length_320657_cov_21.741549	Prodigal:002006	CDS	242138	243067	.	+	0	ID=JHFBIEKO_01127;eC_number=2.3.1.247;Name=kce_2;db_xref=COG:COG3246;gene=kce_2;inference=ab initio prediction:Prodigal:002006,similar to AA sequence:UniProtKB:Q8RHX2;locus_tag=JHFBIEKO_01127;product=3-keto-5-aminohexanoate cleavage enzyme
NODE_3_length_320657_cov_21.741549	Prodigal:002006	CDS	243137	243367	.	+	0	ID=JHFBIEKO_01128;inference=ab initio prediction:Prodigal:002006;locus_tag=JHFBIEKO_01128;product=hypothetical protein
NODE_3_length_320657_cov_21.741549	Prodigal:002006	CDS	243376	243801	.	+	0	ID=JHFBIEKO_01129;eC_number=3.1.-.-;Name=vapC2_2;db_xref=COG:COG1487;gene=vapC2_2;inference=ab initio prediction:Prodigal:002006,similar to AA sequence:UniProtKB:Q4UNB2;locus_tag=JHFBIEKO_01129;product=Ribonuclease VapC2
NODE_3_length_320657_cov_21.741549	Prodigal:002006	CDS	243818	244132	.	-	0	ID=JHFBIEKO_01130;inference=ab initio prediction:Prodigal:002006;locus_tag=JHFBIEKO_01130;product=hypothetical protein
NODE_3_length_320657_cov_21.741549	Prodigal:002006	CDS	244144	245514	.	-	0	ID=JHFBIEKO_01131;eC_number=1.-.-.-;db_xref=COG:COG0277;inference=ab initio prediction:Prodigal:002006,similar to AA sequence:UniProtKB:P9WIT1;locus_tag=JHFBIEKO_01131;product=putative FAD-linked oxidoreductase
NODE_3_length_320657_cov_21.741549	Prodigal:002006	CDS	245574	246767	.	-	0	ID=JHFBIEKO_01132;inference=ab initio prediction:Prodigal:002006;locus_tag=JHFBIEKO_01132;product=hypothetical protein
NODE_3_length_320657_cov_21.741549	Prodigal:002006	CDS	247129	248190	.	+	0	ID=JHFBIEKO_01133;eC_number=7.6.2.10;Name=ugpC;db_xref=COG:COG3839;gene=ugpC;inference=ab initio prediction:Prodigal:002006,similar to AA sequence:UniProtKB:P10907;locus_tag=JHFBIEKO_01133;product=sn-glycerol-3-phosphate import ATP-binding protein UgpC
NODE_3_length_320657_cov_21.741549	Prodigal:002006	CDS	248272	249582	.	+	0	ID=JHFBIEKO_01134;inference=ab initio prediction:Prodigal:002006;locus_tag=JHFBIEKO_01134;product=hypothetical protein
NODE_3_length_320657_cov_21.741549	Prodigal:002006	CDS	249636	250592	.	+	0	ID=JHFBIEKO_01135;Name=lacF;gene=lacF;inference=ab initio prediction:Prodigal:002006,similar to AA sequence:UniProtKB:P29823;locus_tag=JHFBIEKO_01135;product=Lactose transport system permease protein LacF
NODE_3_length_320657_cov_21.741549	Prodigal:002006	CDS	250589	251527	.	+	0	ID=JHFBIEKO_01136;Name=ycjP;db_xref=COG:COG0395;gene=ycjP;inference=ab initio prediction:Prodigal:002006,similar to AA sequence:UniProtKB:P77716;locus_tag=JHFBIEKO_01136;product=Inner membrane ABC transporter permease protein YcjP
NODE_3_length_320657_cov_21.741549	Prodigal:002006	CDS	251647	253266	.	+	0	ID=JHFBIEKO_01137;eC_number=2.7.1.29;Name=dhaK;gene=dhaK;inference=ab initio prediction:Prodigal:002006,similar to AA sequence:UniProtKB:P45510;locus_tag=JHFBIEKO_01137;product=Dihydroxyacetone kinase
NODE_3_length_320657_cov_21.741549	Prodigal:002006	CDS	253411	254367	.	+	0	ID=JHFBIEKO_01138;eC_number=1.1.1.81;db_xref=COG:COG0111;inference=ab initio prediction:Prodigal:002006,similar to AA sequence:UniProtKB:Q9X1C1;locus_tag=JHFBIEKO_01138;product=Hydroxypyruvate reductase
NODE_3_length_320657_cov_21.741549	Prodigal:002006	CDS	254370	255473	.	-	0	ID=JHFBIEKO_01139;inference=ab initio prediction:Prodigal:002006;locus_tag=JHFBIEKO_01139;product=hypothetical protein
NODE_3_length_320657_cov_21.741549	Prodigal:002006	CDS	255470	256393	.	-	0	ID=JHFBIEKO_01140;Name=oppB;db_xref=COG:COG0601;gene=oppB;inference=ab initio prediction:Prodigal:002006,similar to AA sequence:UniProtKB:P0AFH2;locus_tag=JHFBIEKO_01140;product=Oligopeptide transport system permease protein OppB
NODE_3_length_320657_cov_21.741549	Prodigal:002006	CDS	256390	257979	.	-	0	ID=JHFBIEKO_01141;Name=mppA;db_xref=COG:COG4166;gene=mppA;inference=ab initio prediction:Prodigal:002006,similar to AA sequence:UniProtKB:P77348;locus_tag=JHFBIEKO_01141;product=Periplasmic murein peptide-binding protein
NODE_3_length_320657_cov_21.741549	Prodigal:002006	CDS	257982	258419	.	-	0	ID=JHFBIEKO_01142;inference=ab initio prediction:Prodigal:002006;locus_tag=JHFBIEKO_01142;product=hypothetical protein
NODE_3_length_320657_cov_21.741549	Prodigal:002006	CDS	258632	259600	.	+	0	ID=JHFBIEKO_01143;inference=ab initio prediction:Prodigal:002006;locus_tag=JHFBIEKO_01143;product=hypothetical protein
NODE_3_length_320657_cov_21.741549	Prodigal:002006	CDS	259657	260691	.	-	0	ID=JHFBIEKO_01144;inference=ab initio prediction:Prodigal:002006;locus_tag=JHFBIEKO_01144;product=hypothetical protein
NODE_3_length_320657_cov_21.741549	Prodigal:002006	CDS	260767	261831	.	-	0	ID=JHFBIEKO_01145;inference=ab initio prediction:Prodigal:002006;locus_tag=JHFBIEKO_01145;product=hypothetical protein
NODE_3_length_320657_cov_21.741549	Prodigal:002006	CDS	262026	263357	.	+	0	ID=JHFBIEKO_01146;Name=ttuB_2;gene=ttuB_2;inference=ab initio prediction:Prodigal:002006,similar to AA sequence:UniProtKB:Q44470;locus_tag=JHFBIEKO_01146;product=Putative tartrate transporter
NODE_3_length_320657_cov_21.741549	Prodigal:002006	CDS	264097	264666	.	+	0	ID=JHFBIEKO_01147;inference=ab initio prediction:Prodigal:002006;locus_tag=JHFBIEKO_01147;product=hypothetical protein
NODE_3_length_320657_cov_21.741549	Prodigal:002006	CDS	264980	265186	.	+	0	ID=JHFBIEKO_01148;eC_number=4.1.1.64;Name=dgdA;gene=dgdA;inference=ab initio prediction:Prodigal:002006,similar to AA sequence:UniProtKB:P16932;locus_tag=JHFBIEKO_01148;product=2%2C2-dialkylglycine decarboxylase
NODE_3_length_320657_cov_21.741549	Prodigal:002006	CDS	265353	267311	.	-	0	ID=JHFBIEKO_01149;Name=yheS_1;db_xref=COG:COG0488;gene=yheS_1;inference=ab initio prediction:Prodigal:002006,similar to AA sequence:UniProtKB:P63389;locus_tag=JHFBIEKO_01149;product=putative ABC transporter ATP-binding protein YheS
NODE_3_length_320657_cov_21.741549	Prodigal:002006	CDS	267538	268605	.	+	0	ID=JHFBIEKO_01150;inference=ab initio prediction:Prodigal:002006;locus_tag=JHFBIEKO_01150;product=hypothetical protein
NODE_3_length_320657_cov_21.741549	Prodigal:002006	CDS	268615	269571	.	-	0	ID=JHFBIEKO_01151;eC_number=3.5.1.108;Name=lpxC_1;db_xref=COG:COG0774;gene=lpxC_1;inference=ab initio prediction:Prodigal:002006,similar to AA sequence:UniProtKB:P47205;locus_tag=JHFBIEKO_01151;product=UDP-3-O-acyl-N-acetylglucosamine deacetylase
NODE_3_length_320657_cov_21.741549	Prodigal:002006	CDS	269773	270459	.	+	0	ID=JHFBIEKO_01152;Name=crp_1;db_xref=COG:COG0664;gene=crp_1;inference=ab initio prediction:Prodigal:002006,similar to AA sequence:UniProtKB:P0A2T6;locus_tag=JHFBIEKO_01152;product=cAMP-activated global transcriptional regulator CRP
NODE_3_length_320657_cov_21.741549	Prodigal:002006	CDS	270464	271519	.	+	0	ID=JHFBIEKO_01153;eC_number=7.6.2.11;Name=potA_1;gene=potA_1;inference=ab initio prediction:Prodigal:002006,similar to AA sequence:UniProtKB:Q7A679;locus_tag=JHFBIEKO_01153;product=Spermidine/putrescine import ATP-binding protein PotA
NODE_3_length_320657_cov_21.741549	Prodigal:002006	CDS	271572	272489	.	+	0	ID=JHFBIEKO_01154;Name=potH;db_xref=COG:COG1176;gene=potH;inference=ab initio prediction:Prodigal:002006,similar to AA sequence:UniProtKB:P31135;locus_tag=JHFBIEKO_01154;product=Putrescine transport system permease protein PotH
NODE_3_length_320657_cov_21.741549	Prodigal:002006	CDS	272486	273259	.	+	0	ID=JHFBIEKO_01155;Name=ydcV;gene=ydcV;inference=ab initio prediction:Prodigal:002006,similar to AA sequence:UniProtKB:P0AFR9;locus_tag=JHFBIEKO_01155;product=Inner membrane ABC transporter permease protein YdcV
NODE_3_length_320657_cov_21.741549	Prodigal:002006	CDS	273393	273617	.	+	0	ID=JHFBIEKO_01156;inference=ab initio prediction:Prodigal:002006;locus_tag=JHFBIEKO_01156;product=hypothetical protein
NODE_3_length_320657_cov_21.741549	Prodigal:002006	CDS	273638	274255	.	-	0	ID=JHFBIEKO_01157;Name=ureG;gene=ureG;inference=ab initio prediction:Prodigal:002006,similar to AA sequence:UniProtKB:Q03287;locus_tag=JHFBIEKO_01157;product=Urease accessory protein UreG
NODE_3_length_320657_cov_21.741549	Prodigal:002006	CDS	274265	274993	.	-	0	ID=JHFBIEKO_01158;Name=ureF;db_xref=COG:COG0830;gene=ureF;inference=ab initio prediction:Prodigal:002006,similar to AA sequence:UniProtKB:P17091;locus_tag=JHFBIEKO_01158;product=Urease accessory protein UreF
NODE_3_length_320657_cov_21.741549	Prodigal:002006	CDS	274941	275525	.	-	0	ID=JHFBIEKO_01159;Name=ureE_1;gene=ureE_1;inference=ab initio prediction:Prodigal:002006,protein motif:HAMAP:MF_00822;locus_tag=JHFBIEKO_01159;product=Urease accessory protein UreE
NODE_3_length_320657_cov_21.741549	Prodigal:002006	CDS	275512	275997	.	-	0	ID=JHFBIEKO_01160;inference=ab initio prediction:Prodigal:002006;locus_tag=JHFBIEKO_01160;product=hypothetical protein
NODE_3_length_320657_cov_21.741549	Prodigal:002006	CDS	276031	277758	.	-	0	ID=JHFBIEKO_01161;eC_number=3.5.1.5;Name=ureC1;gene=ureC1;inference=ab initio prediction:Prodigal:002006,similar to AA sequence:UniProtKB:Q8G2P8;locus_tag=JHFBIEKO_01161;product=Urease subunit alpha 1
NODE_3_length_320657_cov_21.741549	Prodigal:002006	CDS	277764	278180	.	-	0	ID=JHFBIEKO_01162;eC_number=3.1.-.-;Name=vapC_2;gene=vapC_2;inference=ab initio prediction:Prodigal:002006,protein motif:HAMAP:MF_00265;locus_tag=JHFBIEKO_01162;product=tRNA(fMet)-specific endonuclease VapC
NODE_3_length_320657_cov_21.741549	Prodigal:002006	CDS	278177	278473	.	-	0	ID=JHFBIEKO_01163;inference=ab initio prediction:Prodigal:002006;locus_tag=JHFBIEKO_01163;product=hypothetical protein
NODE_3_length_320657_cov_21.741549	Prodigal:002006	CDS	278565	279185	.	-	0	ID=JHFBIEKO_01164;eC_number=3.5.1.5;Name=ureA;db_xref=COG:COG0831;gene=ureA;inference=ab initio prediction:Prodigal:002006,similar to AA sequence:UniProtKB:P14916;locus_tag=JHFBIEKO_01164;product=Urease subunit alpha
NODE_3_length_320657_cov_21.741549	Prodigal:002006	CDS	279256	280269	.	-	0	ID=JHFBIEKO_01165;Name=gcvA_1;gene=gcvA_1;inference=ab initio prediction:Prodigal:002006,similar to AA sequence:UniProtKB:P0A9F6;locus_tag=JHFBIEKO_01165;product=Glycine cleavage system transcriptional activator
NODE_3_length_320657_cov_21.741549	Prodigal:002006	CDS	280367	281617	.	+	0	ID=JHFBIEKO_01166;inference=ab initio prediction:Prodigal:002006;locus_tag=JHFBIEKO_01166;product=hypothetical protein
NODE_3_length_320657_cov_21.741549	Prodigal:002006	CDS	281614	282225	.	+	0	ID=JHFBIEKO_01167;inference=ab initio prediction:Prodigal:002006;locus_tag=JHFBIEKO_01167;product=hypothetical protein
NODE_3_length_320657_cov_21.741549	Prodigal:002006	CDS	282222	282440	.	+	0	ID=JHFBIEKO_01168;inference=ab initio prediction:Prodigal:002006;locus_tag=JHFBIEKO_01168;product=hypothetical protein
NODE_3_length_320657_cov_21.741549	Prodigal:002006	CDS	282445	282618	.	-	0	ID=JHFBIEKO_01169;inference=ab initio prediction:Prodigal:002006;locus_tag=JHFBIEKO_01169;product=hypothetical protein
NODE_3_length_320657_cov_21.741549	Prodigal:002006	CDS	283045	283266	.	-	0	ID=JHFBIEKO_01170;inference=ab initio prediction:Prodigal:002006;locus_tag=JHFBIEKO_01170;product=hypothetical protein
NODE_3_length_320657_cov_21.741549	Prodigal:002006	CDS	283630	284829	.	+	0	ID=JHFBIEKO_01171;Name=mdtA_7;gene=mdtA_7;inference=ab initio prediction:Prodigal:002006,similar to AA sequence:UniProtKB:P76397;locus_tag=JHFBIEKO_01171;product=Multidrug resistance protein MdtA
NODE_3_length_320657_cov_21.741549	Prodigal:002006	CDS	284879	288037	.	+	0	ID=JHFBIEKO_01172;Name=mdtB_1;gene=mdtB_1;inference=ab initio prediction:Prodigal:002006,similar to AA sequence:UniProtKB:B6HYS0;locus_tag=JHFBIEKO_01172;product=Multidrug resistance protein MdtB
NODE_3_length_320657_cov_21.741549	Prodigal:002006	CDS	288179	289315	.	+	0	ID=JHFBIEKO_01173;eC_number=2.8.3.19;Name=yfdE_3;db_xref=COG:COG1804;gene=yfdE_3;inference=ab initio prediction:Prodigal:002006,similar to AA sequence:UniProtKB:P76518;locus_tag=JHFBIEKO_01173;product=Acetyl-CoA:oxalate CoA-transferase
NODE_3_length_320657_cov_21.741549	Prodigal:002006	CDS	289779	290528	.	+	0	ID=JHFBIEKO_01174;eC_number=1.2.1.62;Name=tsaC1;gene=tsaC1;inference=ab initio prediction:Prodigal:002006,similar to AA sequence:UniProtKB:P94681;locus_tag=JHFBIEKO_01174;product=4-formylbenzenesulfonate dehydrogenase TsaC1/TsaC2
NODE_3_length_320657_cov_21.741549	Prodigal:002006	CDS	290537	291685	.	+	0	ID=JHFBIEKO_01175;eC_number=1.3.99.-;Name=mmgC_1;db_xref=COG:COG1960;gene=mmgC_1;inference=ab initio prediction:Prodigal:002006,similar to AA sequence:UniProtKB:P45857;locus_tag=JHFBIEKO_01175;product=Acyl-CoA dehydrogenase
NODE_3_length_320657_cov_21.741549	Prodigal:002006	CDS	291687	292520	.	+	0	ID=JHFBIEKO_01176;eC_number=4.2.1.153;Name=meh;db_xref=COG:COG3777;gene=meh;inference=ab initio prediction:Prodigal:002006,similar to AA sequence:UniProtKB:A9WC41;locus_tag=JHFBIEKO_01176;product=Mesaconyl-C(4)-CoA hydratase
NODE_3_length_320657_cov_21.741549	Prodigal:002006	CDS	292749	293174	.	-	0	ID=JHFBIEKO_01177;Name=ohrB;db_xref=COG:COG1764;gene=ohrB;inference=ab initio prediction:Prodigal:002006,similar to AA sequence:UniProtKB:P80242;locus_tag=JHFBIEKO_01177;product=Organic hydroperoxide resistance protein OhrB
NODE_3_length_320657_cov_21.741549	Prodigal:002006	CDS	293264	294985	.	-	0	ID=JHFBIEKO_01178;eC_number=3.5.4.2;Name=ade;db_xref=COG:COG1001;gene=ade;inference=ab initio prediction:Prodigal:002006,similar to AA sequence:UniProtKB:P31441;locus_tag=JHFBIEKO_01178;product=Adenine deaminase
NODE_3_length_320657_cov_21.741549	Prodigal:002006	CDS	295132	296961	.	+	0	ID=JHFBIEKO_01179;eC_number=4.2.1.9;Name=ilvD_2;db_xref=COG:COG0129;gene=ilvD_2;inference=ab initio prediction:Prodigal:002006,similar to AA sequence:UniProtKB:P55186;locus_tag=JHFBIEKO_01179;product=Dihydroxy-acid dehydratase
NODE_3_length_320657_cov_21.741549	Prodigal:002006	CDS	297107	297790	.	-	0	ID=JHFBIEKO_01180;inference=ab initio prediction:Prodigal:002006;locus_tag=JHFBIEKO_01180;product=hypothetical protein
NODE_3_length_320657_cov_21.741549	Prodigal:002006	CDS	297794	298825	.	-	0	ID=JHFBIEKO_01181;inference=ab initio prediction:Prodigal:002006;locus_tag=JHFBIEKO_01181;product=hypothetical protein
NODE_3_length_320657_cov_21.741549	Prodigal:002006	CDS	298874	299887	.	-	0	ID=JHFBIEKO_01182;eC_number=1.1.1.271;Name=fcl;db_xref=COG:COG0451;gene=fcl;inference=ab initio prediction:Prodigal:002006,similar to AA sequence:UniProtKB:P32055;locus_tag=JHFBIEKO_01182;product=GDP-L-fucose synthase
NODE_3_length_320657_cov_21.741549	Prodigal:002006	CDS	300119	301684	.	+	0	ID=JHFBIEKO_01183;inference=ab initio prediction:Prodigal:002006;locus_tag=JHFBIEKO_01183;product=hypothetical protein
NODE_3_length_320657_cov_21.741549	Prodigal:002006	CDS	301761	303284	.	+	0	ID=JHFBIEKO_01184;eC_number=1.3.99.31;Name=crtI;db_xref=COG:COG1233;gene=crtI;inference=ab initio prediction:Prodigal:002006,similar to AA sequence:UniProtKB:P21685;locus_tag=JHFBIEKO_01184;product=Phytoene desaturase (lycopene-forming)
NODE_3_length_320657_cov_21.741549	Prodigal:002006	CDS	303265	304335	.	+	0	ID=JHFBIEKO_01185;inference=ab initio prediction:Prodigal:002006;locus_tag=JHFBIEKO_01185;product=hypothetical protein
NODE_3_length_320657_cov_21.741549	Prodigal:002006	CDS	304345	304479	.	+	0	ID=JHFBIEKO_01186;inference=ab initio prediction:Prodigal:002006;locus_tag=JHFBIEKO_01186;product=hypothetical protein
NODE_3_length_320657_cov_21.741549	Prodigal:002006	CDS	304541	305464	.	-	0	ID=JHFBIEKO_01187;eC_number=2.5.1.61;Name=hemC;db_xref=COG:COG0181;gene=hemC;inference=ab initio prediction:Prodigal:002006,similar to AA sequence:UniProtKB:Q9KVM1;locus_tag=JHFBIEKO_01187;product=Porphobilinogen deaminase
NODE_3_length_320657_cov_21.741549	Prodigal:002006	CDS	305650	306564	.	+	0	ID=JHFBIEKO_01188;inference=ab initio prediction:Prodigal:002006;locus_tag=JHFBIEKO_01188;product=hypothetical protein
NODE_3_length_320657_cov_21.741549	Prodigal:002006	CDS	306613	307074	.	+	0	ID=JHFBIEKO_01189;inference=ab initio prediction:Prodigal:002006;locus_tag=JHFBIEKO_01189;product=hypothetical protein
NODE_3_length_320657_cov_21.741549	Prodigal:002006	CDS	307108	308640	.	-	0	ID=JHFBIEKO_01190;eC_number=6.4.1.3;Name=pccB;db_xref=COG:COG4799;gene=pccB;inference=ab initio prediction:Prodigal:002006,similar to AA sequence:UniProtKB:Q3J4E3;locus_tag=JHFBIEKO_01190;product=Propionyl-CoA carboxylase beta chain
NODE_3_length_320657_cov_21.741549	Aragorn:001002	tRNA	308800	308874	.	-	.	ID=JHFBIEKO_01191;inference=COORDINATES:profile:Aragorn:001002;locus_tag=JHFBIEKO_01191;product=tRNA-Val(cac)
NODE_3_length_320657_cov_21.741549	Prodigal:002006	CDS	309030	309386	.	+	0	ID=JHFBIEKO_01192;inference=ab initio prediction:Prodigal:002006;locus_tag=JHFBIEKO_01192;product=hypothetical protein
NODE_3_length_320657_cov_21.741549	Prodigal:002006	CDS	309442	311658	.	+	0	ID=JHFBIEKO_01193;inference=ab initio prediction:Prodigal:002006;locus_tag=JHFBIEKO_01193;product=hypothetical protein
NODE_3_length_320657_cov_21.741549	Prodigal:002006	CDS	311687	311929	.	-	0	ID=JHFBIEKO_01194;inference=ab initio prediction:Prodigal:002006;locus_tag=JHFBIEKO_01194;product=hypothetical protein
NODE_3_length_320657_cov_21.741549	Prodigal:002006	CDS	312814	313956	.	-	0	ID=JHFBIEKO_01195;inference=ab initio prediction:Prodigal:002006;locus_tag=JHFBIEKO_01195;product=hypothetical protein
NODE_3_length_320657_cov_21.741549	Prodigal:002006	CDS	313956	314972	.	-	0	ID=JHFBIEKO_01196;Name=gsiC_1;db_xref=COG:COG0601;gene=gsiC_1;inference=ab initio prediction:Prodigal:002006,similar to AA sequence:UniProtKB:P75798;locus_tag=JHFBIEKO_01196;product=Glutathione transport system permease protein GsiC
NODE_3_length_320657_cov_21.741549	Prodigal:002006	CDS	314969	317086	.	-	0	ID=JHFBIEKO_01197;inference=ab initio prediction:Prodigal:002006;locus_tag=JHFBIEKO_01197;product=hypothetical protein
NODE_3_length_320657_cov_21.741549	Prodigal:002006	CDS	317083	317961	.	-	0	ID=JHFBIEKO_01198;inference=ab initio prediction:Prodigal:002006;locus_tag=JHFBIEKO_01198;product=hypothetical protein
NODE_3_length_320657_cov_21.741549	Prodigal:002006	CDS	317961	319802	.	-	0	ID=JHFBIEKO_01199;eC_number=7.4.2.10;Name=gsiA_1;db_xref=COG:COG1123;gene=gsiA_1;inference=ab initio prediction:Prodigal:002006,similar to AA sequence:UniProtKB:P75796;locus_tag=JHFBIEKO_01199;product=Glutathione import ATP-binding protein GsiA
NODE_3_length_320657_cov_21.741549	Prodigal:002006	CDS	319799	320593	.	-	0	ID=JHFBIEKO_01200;inference=ab initio prediction:Prodigal:002006;locus_tag=JHFBIEKO_01200;product=hypothetical protein
NODE_4_length_275743_cov_22.645642	Prodigal:002006	CDS	280	753	.	+	0	ID=JHFBIEKO_01201;Name=cheW_1;db_xref=COG:COG0835;gene=cheW_1;inference=ab initio prediction:Prodigal:002006,similar to AA sequence:UniProtKB:P0A964;locus_tag=JHFBIEKO_01201;product=Chemotaxis protein CheW
NODE_4_length_275743_cov_22.645642	Prodigal:002006	CDS	776	1621	.	+	0	ID=JHFBIEKO_01202;eC_number=2.1.1.80;Name=cheR_1;gene=cheR_1;inference=ab initio prediction:Prodigal:002006,similar to AA sequence:UniProtKB:P07801;locus_tag=JHFBIEKO_01202;product=Chemotaxis protein methyltransferase
NODE_4_length_275743_cov_22.645642	Prodigal:002006	CDS	1618	2715	.	+	0	ID=JHFBIEKO_01203;eC_number=3.1.1.61;Name=cheB3;db_xref=COG:COG2201;gene=cheB3;inference=ab initio prediction:Prodigal:002006,similar to AA sequence:UniProtKB:O33558;locus_tag=JHFBIEKO_01203;product=Protein-glutamate methylesterase/protein-glutamine glutaminase of group 3 operon
NODE_4_length_275743_cov_22.645642	Prodigal:002006	CDS	2731	3075	.	-	0	ID=JHFBIEKO_01204;inference=ab initio prediction:Prodigal:002006;locus_tag=JHFBIEKO_01204;product=hypothetical protein
NODE_4_length_275743_cov_22.645642	Prodigal:002006	CDS	3209	3463	.	-	0	ID=JHFBIEKO_01205;inference=ab initio prediction:Prodigal:002006;locus_tag=JHFBIEKO_01205;product=hypothetical protein
NODE_4_length_275743_cov_22.645642	Prodigal:002006	CDS	3421	4674	.	-	0	ID=JHFBIEKO_01206;inference=ab initio prediction:Prodigal:002006;locus_tag=JHFBIEKO_01206;product=hypothetical protein
NODE_4_length_275743_cov_22.645642	Prodigal:002006	CDS	5379	6743	.	+	0	ID=JHFBIEKO_01207;inference=ab initio prediction:Prodigal:002006;locus_tag=JHFBIEKO_01207;product=hypothetical protein
NODE_4_length_275743_cov_22.645642	Prodigal:002006	CDS	6850	7101	.	+	0	ID=JHFBIEKO_01208;inference=ab initio prediction:Prodigal:002006;locus_tag=JHFBIEKO_01208;product=hypothetical protein
NODE_4_length_275743_cov_22.645642	Prodigal:002006	CDS	7616	8827	.	+	0	ID=JHFBIEKO_01209;inference=ab initio prediction:Prodigal:002006;locus_tag=JHFBIEKO_01209;product=hypothetical protein
NODE_4_length_275743_cov_22.645642	Prodigal:002006	CDS	9157	9696	.	+	0	ID=JHFBIEKO_01210;inference=ab initio prediction:Prodigal:002006;locus_tag=JHFBIEKO_01210;product=hypothetical protein
NODE_4_length_275743_cov_22.645642	Prodigal:002006	CDS	9693	10988	.	+	0	ID=JHFBIEKO_01211;inference=ab initio prediction:Prodigal:002006;locus_tag=JHFBIEKO_01211;product=hypothetical protein
NODE_4_length_275743_cov_22.645642	Prodigal:002006	CDS	11233	11778	.	-	0	ID=JHFBIEKO_01212;eC_number=1.16.-.-;Name=dps;db_xref=COG:COG0783;gene=dps;inference=ab initio prediction:Prodigal:002006,similar to AA sequence:UniProtKB:Q8UCK6;locus_tag=JHFBIEKO_01212;product=DNA protection during starvation protein
NODE_4_length_275743_cov_22.645642	Prodigal:002006	CDS	11952	12848	.	-	0	ID=JHFBIEKO_01213;inference=ab initio prediction:Prodigal:002006;locus_tag=JHFBIEKO_01213;product=hypothetical protein
NODE_4_length_275743_cov_22.645642	Prodigal:002006	CDS	13178	13927	.	-	0	ID=JHFBIEKO_01214;inference=ab initio prediction:Prodigal:002006;locus_tag=JHFBIEKO_01214;product=hypothetical protein
NODE_4_length_275743_cov_22.645642	Prodigal:002006	CDS	13956	14516	.	+	0	ID=JHFBIEKO_01215;inference=ab initio prediction:Prodigal:002006;locus_tag=JHFBIEKO_01215;product=hypothetical protein
NODE_4_length_275743_cov_22.645642	Prodigal:002006	CDS	14558	14911	.	+	0	ID=JHFBIEKO_01216;inference=ab initio prediction:Prodigal:002006;locus_tag=JHFBIEKO_01216;product=hypothetical protein
NODE_4_length_275743_cov_22.645642	Prodigal:002006	CDS	14908	15324	.	+	0	ID=JHFBIEKO_01217;inference=ab initio prediction:Prodigal:002006;locus_tag=JHFBIEKO_01217;product=hypothetical protein
NODE_4_length_275743_cov_22.645642	Prodigal:002006	CDS	15427	15837	.	+	0	ID=JHFBIEKO_01218;inference=ab initio prediction:Prodigal:002006;locus_tag=JHFBIEKO_01218;product=hypothetical protein
NODE_4_length_275743_cov_22.645642	Prodigal:002006	CDS	15841	16173	.	+	0	ID=JHFBIEKO_01219;inference=ab initio prediction:Prodigal:002006;locus_tag=JHFBIEKO_01219;product=hypothetical protein
NODE_4_length_275743_cov_22.645642	Prodigal:002006	CDS	16504	17082	.	+	0	ID=JHFBIEKO_01220;inference=ab initio prediction:Prodigal:002006;locus_tag=JHFBIEKO_01220;product=hypothetical protein
NODE_4_length_275743_cov_22.645642	Prodigal:002006	CDS	17192	17389	.	+	0	ID=JHFBIEKO_01221;inference=ab initio prediction:Prodigal:002006;locus_tag=JHFBIEKO_01221;product=hypothetical protein
NODE_4_length_275743_cov_22.645642	Prodigal:002006	CDS	17361	17933	.	+	0	ID=JHFBIEKO_01222;inference=ab initio prediction:Prodigal:002006;locus_tag=JHFBIEKO_01222;product=hypothetical protein
NODE_4_length_275743_cov_22.645642	Prodigal:002006	CDS	18015	18923	.	-	0	ID=JHFBIEKO_01223;eC_number=1.14.11.-;Name=atsK;gene=atsK;inference=ab initio prediction:Prodigal:002006,similar to AA sequence:UniProtKB:Q9WWU5;locus_tag=JHFBIEKO_01223;product=Alpha-ketoglutarate-dependent sulfate ester dioxygenase
NODE_4_length_275743_cov_22.645642	Prodigal:002006	CDS	19164	19805	.	+	0	ID=JHFBIEKO_01224;inference=ab initio prediction:Prodigal:002006;locus_tag=JHFBIEKO_01224;product=hypothetical protein
NODE_4_length_275743_cov_22.645642	Prodigal:002006	CDS	20020	20895	.	+	0	ID=JHFBIEKO_01225;inference=ab initio prediction:Prodigal:002006;locus_tag=JHFBIEKO_01225;product=hypothetical protein
NODE_4_length_275743_cov_22.645642	Prodigal:002006	CDS	20892	21440	.	+	0	ID=JHFBIEKO_01226;inference=ab initio prediction:Prodigal:002006;locus_tag=JHFBIEKO_01226;product=hypothetical protein
NODE_4_length_275743_cov_22.645642	Prodigal:002006	CDS	21359	21553	.	-	0	ID=JHFBIEKO_01227;inference=ab initio prediction:Prodigal:002006;locus_tag=JHFBIEKO_01227;product=hypothetical protein
NODE_4_length_275743_cov_22.645642	Prodigal:002006	CDS	21562	21843	.	-	0	ID=JHFBIEKO_01228;inference=ab initio prediction:Prodigal:002006;locus_tag=JHFBIEKO_01228;product=hypothetical protein
NODE_4_length_275743_cov_22.645642	Prodigal:002006	CDS	21843	22181	.	-	0	ID=JHFBIEKO_01229;inference=ab initio prediction:Prodigal:002006;locus_tag=JHFBIEKO_01229;product=hypothetical protein
NODE_4_length_275743_cov_22.645642	Prodigal:002006	CDS	22279	26175	.	+	0	ID=JHFBIEKO_01230;inference=ab initio prediction:Prodigal:002006;locus_tag=JHFBIEKO_01230;product=hypothetical protein
NODE_4_length_275743_cov_22.645642	Prodigal:002006	CDS	26445	27701	.	+	0	ID=JHFBIEKO_01231;inference=ab initio prediction:Prodigal:002006;locus_tag=JHFBIEKO_01231;product=hypothetical protein
NODE_4_length_275743_cov_22.645642	Prodigal:002006	CDS	27788	28324	.	-	0	ID=JHFBIEKO_01232;inference=ab initio prediction:Prodigal:002006;locus_tag=JHFBIEKO_01232;product=hypothetical protein
NODE_4_length_275743_cov_22.645642	Prodigal:002006	CDS	28407	28958	.	+	0	ID=JHFBIEKO_01233;inference=ab initio prediction:Prodigal:002006;locus_tag=JHFBIEKO_01233;product=hypothetical protein
NODE_4_length_275743_cov_22.645642	Prodigal:002006	CDS	28955	29482	.	+	0	ID=JHFBIEKO_01234;inference=ab initio prediction:Prodigal:002006;locus_tag=JHFBIEKO_01234;product=hypothetical protein
NODE_4_length_275743_cov_22.645642	Prodigal:002006	CDS	29612	29932	.	+	0	ID=JHFBIEKO_01235;inference=ab initio prediction:Prodigal:002006;locus_tag=JHFBIEKO_01235;product=hypothetical protein
NODE_4_length_275743_cov_22.645642	Prodigal:002006	CDS	29929	30132	.	+	0	ID=JHFBIEKO_01236;inference=ab initio prediction:Prodigal:002006;locus_tag=JHFBIEKO_01236;product=hypothetical protein
NODE_4_length_275743_cov_22.645642	Prodigal:002006	CDS	30381	30752	.	+	0	ID=JHFBIEKO_01237;inference=ab initio prediction:Prodigal:002006;locus_tag=JHFBIEKO_01237;product=hypothetical protein
NODE_4_length_275743_cov_22.645642	Prodigal:002006	CDS	30788	31465	.	+	0	ID=JHFBIEKO_01238;Name=phoP_1;gene=phoP_1;inference=ab initio prediction:Prodigal:002006,similar to AA sequence:UniProtKB:P23836;locus_tag=JHFBIEKO_01238;product=Transcriptional regulatory protein PhoP
NODE_4_length_275743_cov_22.645642	Prodigal:002006	CDS	31462	32691	.	+	0	ID=JHFBIEKO_01239;eC_number=5.3.3.6;Name=mii;gene=mii;inference=ab initio prediction:Prodigal:002006,similar to AA sequence:UniProtKB:Q0QLE6;locus_tag=JHFBIEKO_01239;product=3-methylitaconate isomerase
NODE_4_length_275743_cov_22.645642	Prodigal:002006	CDS	32934	33503	.	-	0	ID=JHFBIEKO_01240;inference=ab initio prediction:Prodigal:002006;locus_tag=JHFBIEKO_01240;product=hypothetical protein
NODE_4_length_275743_cov_22.645642	Prodigal:002006	CDS	33873	35291	.	+	0	ID=JHFBIEKO_01241;eC_number=2.7.-.-;Name=sasA_4;gene=sasA_4;inference=ab initio prediction:Prodigal:002006,protein motif:HAMAP:MF_01837;locus_tag=JHFBIEKO_01241;product=Adaptive-response sensory-kinase SasA
NODE_4_length_275743_cov_22.645642	Prodigal:002006	CDS	35467	36966	.	+	0	ID=JHFBIEKO_01242;inference=ab initio prediction:Prodigal:002006;locus_tag=JHFBIEKO_01242;product=hypothetical protein
NODE_4_length_275743_cov_22.645642	Prodigal:002006	CDS	37124	37639	.	+	0	ID=JHFBIEKO_01243;Name=ccmE;db_xref=COG:COG2332;gene=ccmE;inference=ab initio prediction:Prodigal:002006,similar to AA sequence:UniProtKB:Q9LA01;locus_tag=JHFBIEKO_01243;product=Cytochrome c-type biogenesis protein CcmE
NODE_4_length_275743_cov_22.645642	Prodigal:002006	CDS	37649	39655	.	+	0	ID=JHFBIEKO_01244;Name=ccmF;db_xref=COG:COG1138;gene=ccmF;inference=ab initio prediction:Prodigal:002006,similar to AA sequence:UniProtKB:P33927;locus_tag=JHFBIEKO_01244;product=Cytochrome c-type biogenesis protein CcmF
NODE_4_length_275743_cov_22.645642	Prodigal:002006	CDS	39667	40323	.	+	0	ID=JHFBIEKO_01245;inference=ab initio prediction:Prodigal:002006;locus_tag=JHFBIEKO_01245;product=hypothetical protein
NODE_4_length_275743_cov_22.645642	Prodigal:002006	CDS	40390	41076	.	+	0	ID=JHFBIEKO_01246;inference=ab initio prediction:Prodigal:002006;locus_tag=JHFBIEKO_01246;product=hypothetical protein
NODE_4_length_275743_cov_22.645642	Prodigal:002006	CDS	41334	41819	.	+	0	ID=JHFBIEKO_01247;eC_number=7.1.1.-;Name=nuoE;db_xref=COG:COG1905;gene=nuoE;inference=ab initio prediction:Prodigal:002006,similar to AA sequence:UniProtKB:P0AFD1;locus_tag=JHFBIEKO_01247;product=NADH-quinone oxidoreductase subunit E
NODE_4_length_275743_cov_22.645642	Prodigal:002006	CDS	41816	43375	.	+	0	ID=JHFBIEKO_01248;eC_number=7.-.-.-;Name=rsxC;gene=rsxC;inference=ab initio prediction:Prodigal:002006,protein motif:HAMAP:MF_00461;locus_tag=JHFBIEKO_01248;product=Ion-translocating oxidoreductase complex subunit C
NODE_4_length_275743_cov_22.645642	Prodigal:002006	CDS	43387	46248	.	+	0	ID=JHFBIEKO_01249;eC_number=1.17.1.9;inference=ab initio prediction:Prodigal:002006,similar to AA sequence:UniProtKB:Q99RW4;locus_tag=JHFBIEKO_01249;product=Putative formate dehydrogenase
NODE_4_length_275743_cov_22.645642	Prodigal:002006	CDS	46253	46546	.	+	0	ID=JHFBIEKO_01250;inference=ab initio prediction:Prodigal:002006;locus_tag=JHFBIEKO_01250;product=hypothetical protein
NODE_4_length_275743_cov_22.645642	Prodigal:002006	CDS	46845	48506	.	+	0	ID=JHFBIEKO_01251;inference=ab initio prediction:Prodigal:002006;locus_tag=JHFBIEKO_01251;product=hypothetical protein
NODE_4_length_275743_cov_22.645642	Prodigal:002006	CDS	48598	49527	.	+	0	ID=JHFBIEKO_01252;Name=oxyR_1;gene=oxyR_1;inference=ab initio prediction:Prodigal:002006,similar to AA sequence:UniProtKB:P0ACQ4;locus_tag=JHFBIEKO_01252;product=Hydrogen peroxide-inducible genes activator
NODE_4_length_275743_cov_22.645642	Prodigal:002006	CDS	49540	49668	.	-	0	ID=JHFBIEKO_01253;inference=ab initio prediction:Prodigal:002006;locus_tag=JHFBIEKO_01253;product=hypothetical protein
NODE_4_length_275743_cov_22.645642	Prodigal:002006	CDS	49897	50064	.	-	0	ID=JHFBIEKO_01254;Name=rpmG;db_xref=COG:COG0267;gene=rpmG;inference=ab initio prediction:Prodigal:002006,similar to AA sequence:UniProtKB:Q6N554;locus_tag=JHFBIEKO_01254;product=50S ribosomal protein L33
NODE_4_length_275743_cov_22.645642	Prodigal:002006	CDS	50171	51361	.	-	0	ID=JHFBIEKO_01255;Name=ycaD;gene=ycaD;inference=ab initio prediction:Prodigal:002006,protein motif:HAMAP:MF_01149;locus_tag=JHFBIEKO_01255;product=putative MFS-type transporter YcaD
NODE_4_length_275743_cov_22.645642	Prodigal:002006	CDS	51358	52107	.	-	0	ID=JHFBIEKO_01256;inference=ab initio prediction:Prodigal:002006;locus_tag=JHFBIEKO_01256;product=hypothetical protein
NODE_4_length_275743_cov_22.645642	Prodigal:002006	CDS	52058	52528	.	-	0	ID=JHFBIEKO_01257;inference=ab initio prediction:Prodigal:002006;locus_tag=JHFBIEKO_01257;product=hypothetical protein
NODE_4_length_275743_cov_22.645642	Prodigal:002006	CDS	52552	54879	.	-	0	ID=JHFBIEKO_01258;eC_number=3.1.13.1;Name=rnr;db_xref=COG:COG0557;gene=rnr;inference=ab initio prediction:Prodigal:002006,similar to AA sequence:UniProtKB:P21499;locus_tag=JHFBIEKO_01258;product=Ribonuclease R
NODE_4_length_275743_cov_22.645642	Prodigal:002006	CDS	55018	55356	.	-	0	ID=JHFBIEKO_01259;inference=ab initio prediction:Prodigal:002006;locus_tag=JHFBIEKO_01259;product=hypothetical protein
NODE_4_length_275743_cov_22.645642	Prodigal:002006	CDS	55471	58557	.	+	0	ID=JHFBIEKO_01260;db_xref=COG:COG0247;inference=ab initio prediction:Prodigal:002006,similar to AA sequence:UniProtKB:Q57252;locus_tag=JHFBIEKO_01260;product=putative protein
NODE_4_length_275743_cov_22.645642	Prodigal:002006	CDS	58554	59504	.	+	0	ID=JHFBIEKO_01261;eC_number=1.1.1.169;Name=panE_2;db_xref=COG:COG1893;gene=panE_2;inference=ab initio prediction:Prodigal:002006,similar to AA sequence:UniProtKB:Q9HW09;locus_tag=JHFBIEKO_01261;product=2-dehydropantoate 2-reductase
NODE_4_length_275743_cov_22.645642	Prodigal:002006	CDS	59599	60282	.	-	0	ID=JHFBIEKO_01262;inference=ab initio prediction:Prodigal:002006;locus_tag=JHFBIEKO_01262;product=hypothetical protein
NODE_4_length_275743_cov_22.645642	Prodigal:002006	CDS	60279	60728	.	-	0	ID=JHFBIEKO_01263;inference=ab initio prediction:Prodigal:002006;locus_tag=JHFBIEKO_01263;product=hypothetical protein
NODE_4_length_275743_cov_22.645642	Prodigal:002006	CDS	60948	61250	.	-	0	ID=JHFBIEKO_01264;inference=ab initio prediction:Prodigal:002006;locus_tag=JHFBIEKO_01264;product=hypothetical protein
NODE_4_length_275743_cov_22.645642	Prodigal:002006	CDS	61268	62884	.	-	0	ID=JHFBIEKO_01265;inference=ab initio prediction:Prodigal:002006,similar to AA sequence:UniProtKB:Q881J7;locus_tag=JHFBIEKO_01265;product=Blue-light-activated protein
NODE_4_length_275743_cov_22.645642	Prodigal:002006	CDS	63022	64995	.	-	0	ID=JHFBIEKO_01266;inference=ab initio prediction:Prodigal:002006;locus_tag=JHFBIEKO_01266;product=hypothetical protein
NODE_4_length_275743_cov_22.645642	Prodigal:002006	CDS	65088	65468	.	-	0	ID=JHFBIEKO_01267;Name=divK_1;gene=divK_1;inference=ab initio prediction:Prodigal:002006,similar to AA sequence:UniProtKB:Q7BBW0;locus_tag=JHFBIEKO_01267;product=Polar-differentiation response regulator DivK
NODE_4_length_275743_cov_22.645642	Prodigal:002006	CDS	65746	66396	.	+	0	ID=JHFBIEKO_01268;eC_number=1.8.4.-;Name=yfcG_1;db_xref=COG:COG0625;gene=yfcG_1;inference=ab initio prediction:Prodigal:002006,similar to AA sequence:UniProtKB:P77526;locus_tag=JHFBIEKO_01268;product=Disulfide-bond oxidoreductase YfcG
NODE_4_length_275743_cov_22.645642	Prodigal:002006	CDS	66404	67327	.	-	0	ID=JHFBIEKO_01269;inference=ab initio prediction:Prodigal:002006;locus_tag=JHFBIEKO_01269;product=hypothetical protein
NODE_4_length_275743_cov_22.645642	Prodigal:002006	CDS	67336	67962	.	-	0	ID=JHFBIEKO_01270;eC_number=5.2.1.4;Name=nagL_1;gene=nagL_1;inference=ab initio prediction:Prodigal:002006,similar to AA sequence:UniProtKB:O86043;locus_tag=JHFBIEKO_01270;product=Maleylpyruvate isomerase
NODE_4_length_275743_cov_22.645642	Prodigal:002006	CDS	68061	68960	.	+	0	ID=JHFBIEKO_01271;Name=pgrR_3;gene=pgrR_3;inference=ab initio prediction:Prodigal:002006,similar to AA sequence:UniProtKB:P77333;locus_tag=JHFBIEKO_01271;product=HTH-type transcriptional regulator PgrR
NODE_4_length_275743_cov_22.645642	Prodigal:002006	CDS	69137	70048	.	+	0	ID=JHFBIEKO_01272;Name=gltI_1;db_xref=COG:COG0834;gene=gltI_1;inference=ab initio prediction:Prodigal:002006,similar to AA sequence:UniProtKB:P37902;locus_tag=JHFBIEKO_01272;product=Glutamate/aspartate import solute-binding protein
NODE_4_length_275743_cov_22.645642	Prodigal:002006	CDS	70121	71365	.	+	0	ID=JHFBIEKO_01273;Name=mdtG;gene=mdtG;inference=ab initio prediction:Prodigal:002006,protein motif:HAMAP:MF_01528;locus_tag=JHFBIEKO_01273;product=Multidrug resistance protein MdtG
NODE_4_length_275743_cov_22.645642	Prodigal:002006	CDS	71375	72616	.	-	0	ID=JHFBIEKO_01274;eC_number=1.18.1.-;Name=thcD;gene=thcD;inference=ab initio prediction:Prodigal:002006,similar to AA sequence:UniProtKB:P43494;locus_tag=JHFBIEKO_01274;product=Rhodocoxin reductase
NODE_4_length_275743_cov_22.645642	Prodigal:002006	CDS	72613	73554	.	-	0	ID=JHFBIEKO_01275;Name=cmpR_1;db_xref=COG:COG0583;gene=cmpR_1;inference=ab initio prediction:Prodigal:002006,similar to AA sequence:UniProtKB:Q9F1R2;locus_tag=JHFBIEKO_01275;product=HTH-type transcriptional activator CmpR
NODE_4_length_275743_cov_22.645642	Prodigal:002006	CDS	73736	74791	.	+	0	ID=JHFBIEKO_01276;eC_number=3.1.3.11;Name=fbp;db_xref=COG:COG0158;gene=fbp;inference=ab initio prediction:Prodigal:002006,similar to AA sequence:UniProtKB:P0A993;locus_tag=JHFBIEKO_01276;product=Fructose-1%2C6-bisphosphatase class 1
NODE_4_length_275743_cov_22.645642	Prodigal:002006	CDS	74814	75674	.	+	0	ID=JHFBIEKO_01277;eC_number=2.7.1.19;Name=cfxP;db_xref=COG:COG3954;gene=cfxP;inference=ab initio prediction:Prodigal:002006,similar to AA sequence:UniProtKB:P19923;locus_tag=JHFBIEKO_01277;product=Phosphoribulokinase%2C chromosomal
NODE_4_length_275743_cov_22.645642	Prodigal:002006	CDS	76041	76454	.	+	0	ID=JHFBIEKO_01278;inference=ab initio prediction:Prodigal:002006;locus_tag=JHFBIEKO_01278;product=hypothetical protein
NODE_4_length_275743_cov_22.645642	Prodigal:002006	CDS	76538	77224	.	+	0	ID=JHFBIEKO_01279;eC_number=5.1.3.1;Name=rpe;gene=rpe;inference=ab initio prediction:Prodigal:002006,similar to AA sequence:UniProtKB:P74061;locus_tag=JHFBIEKO_01279;product=Ribulose-phosphate 3-epimerase
NODE_4_length_275743_cov_22.645642	Prodigal:002006	CDS	77218	77967	.	+	0	ID=JHFBIEKO_01280;eC_number=3.1.3.-;Name=cbbY;db_xref=COG:COG0637;gene=cbbY;inference=ab initio prediction:Prodigal:002006,similar to AA sequence:UniProtKB:P95649;locus_tag=JHFBIEKO_01280;product=Protein CbbY
NODE_4_length_275743_cov_22.645642	Prodigal:002006	CDS	78417	80513	.	+	0	ID=JHFBIEKO_01281;inference=ab initio prediction:Prodigal:002006;locus_tag=JHFBIEKO_01281;product=hypothetical protein
NODE_4_length_275743_cov_22.645642	Prodigal:002006	CDS	80526	80705	.	-	0	ID=JHFBIEKO_01282;inference=ab initio prediction:Prodigal:002006;locus_tag=JHFBIEKO_01282;product=hypothetical protein
NODE_4_length_275743_cov_22.645642	Prodigal:002006	CDS	80886	81632	.	+	0	ID=JHFBIEKO_01283;db_xref=COG:COG0217;inference=ab initio prediction:Prodigal:002006,similar to AA sequence:UniProtKB:O67517;locus_tag=JHFBIEKO_01283;product=putative transcriptional regulatory protein
NODE_4_length_275743_cov_22.645642	Prodigal:002006	CDS	81730	82728	.	-	0	ID=JHFBIEKO_01284;inference=ab initio prediction:Prodigal:002006;locus_tag=JHFBIEKO_01284;product=hypothetical protein
NODE_4_length_275743_cov_22.645642	Prodigal:002006	CDS	82841	83977	.	+	0	ID=JHFBIEKO_01285;Name=ada;db_xref=COG:COG0350;gene=ada;inference=ab initio prediction:Prodigal:002006,similar to AA sequence:UniProtKB:P06134;locus_tag=JHFBIEKO_01285;product=Bifunctional transcriptional activator/DNA repair enzyme Ada
NODE_4_length_275743_cov_22.645642	Prodigal:002006	CDS	84081	85388	.	-	0	ID=JHFBIEKO_01286;inference=ab initio prediction:Prodigal:002006;locus_tag=JHFBIEKO_01286;product=hypothetical protein
NODE_4_length_275743_cov_22.645642	Prodigal:002006	CDS	85400	86245	.	-	0	ID=JHFBIEKO_01287;inference=ab initio prediction:Prodigal:002006;locus_tag=JHFBIEKO_01287;product=hypothetical protein
NODE_4_length_275743_cov_22.645642	Prodigal:002006	CDS	86397	86684	.	+	0	ID=JHFBIEKO_01288;inference=ab initio prediction:Prodigal:002006;locus_tag=JHFBIEKO_01288;product=hypothetical protein
NODE_4_length_275743_cov_22.645642	Prodigal:002006	CDS	86681	86815	.	+	0	ID=JHFBIEKO_01289;inference=ab initio prediction:Prodigal:002006;locus_tag=JHFBIEKO_01289;product=hypothetical protein
NODE_4_length_275743_cov_22.645642	Prodigal:002006	CDS	87250	87642	.	+	0	ID=JHFBIEKO_01290;inference=ab initio prediction:Prodigal:002006;locus_tag=JHFBIEKO_01290;product=hypothetical protein
NODE_4_length_275743_cov_22.645642	Prodigal:002006	CDS	87643	88257	.	-	0	ID=JHFBIEKO_01291;Name=grpE;gene=grpE;inference=ab initio prediction:Prodigal:002006,protein motif:HAMAP:MF_01151;locus_tag=JHFBIEKO_01291;product=Protein GrpE
NODE_4_length_275743_cov_22.645642	Prodigal:002006	CDS	88361	91168	.	-	0	ID=JHFBIEKO_01292;Name=glnD;db_xref=COG:COG2844;gene=glnD;inference=ab initio prediction:Prodigal:002006,similar to AA sequence:UniProtKB:Q9RAE4;locus_tag=JHFBIEKO_01292;product=Bifunctional uridylyltransferase/uridylyl-removing enzyme
NODE_4_length_275743_cov_22.645642	Prodigal:002006	CDS	91275	92693	.	-	0	ID=JHFBIEKO_01293;inference=ab initio prediction:Prodigal:002006;locus_tag=JHFBIEKO_01293;product=hypothetical protein
NODE_4_length_275743_cov_22.645642	Prodigal:002006	CDS	92849	93445	.	+	0	ID=JHFBIEKO_01294;Name=recX;gene=recX;inference=ab initio prediction:Prodigal:002006,protein motif:HAMAP:MF_01114;locus_tag=JHFBIEKO_01294;product=Regulatory protein RecX
NODE_4_length_275743_cov_22.645642	Prodigal:002006	CDS	93711	93938	.	+	0	ID=JHFBIEKO_01295;inference=ab initio prediction:Prodigal:002006;locus_tag=JHFBIEKO_01295;product=hypothetical protein
NODE_4_length_275743_cov_22.645642	Prodigal:002006	CDS	93948	94325	.	+	0	ID=JHFBIEKO_01296;inference=ab initio prediction:Prodigal:002006;locus_tag=JHFBIEKO_01296;product=hypothetical protein
NODE_4_length_275743_cov_22.645642	Prodigal:002006	CDS	94598	95809	.	+	0	ID=JHFBIEKO_01297;inference=ab initio prediction:Prodigal:002006;locus_tag=JHFBIEKO_01297;product=hypothetical protein
NODE_4_length_275743_cov_22.645642	Prodigal:002006	CDS	95899	97428	.	+	0	ID=JHFBIEKO_01298;inference=ab initio prediction:Prodigal:002006;locus_tag=JHFBIEKO_01298;product=hypothetical protein
NODE_4_length_275743_cov_22.645642	Prodigal:002006	CDS	97515	97811	.	+	0	ID=JHFBIEKO_01299;inference=ab initio prediction:Prodigal:002006;locus_tag=JHFBIEKO_01299;product=hypothetical protein
NODE_4_length_275743_cov_22.645642	Prodigal:002006	CDS	98019	101171	.	+	0	ID=JHFBIEKO_01300;eC_number=3.1.-.-;Name=xni;gene=xni;inference=ab initio prediction:Prodigal:002006,protein motif:HAMAP:MF_01192;locus_tag=JHFBIEKO_01300;product=Flap endonuclease Xni
NODE_4_length_275743_cov_22.645642	Prodigal:002006	CDS	101199	101780	.	-	0	ID=JHFBIEKO_01301;inference=ab initio prediction:Prodigal:002006;locus_tag=JHFBIEKO_01301;product=hypothetical protein
NODE_4_length_275743_cov_22.645642	Prodigal:002006	CDS	101818	103905	.	+	0	ID=JHFBIEKO_01302;eC_number=2.7.13.3;Name=rcsC_8;gene=rcsC_8;inference=ab initio prediction:Prodigal:002006,protein motif:HAMAP:MF_00979;locus_tag=JHFBIEKO_01302;product=Sensor histidine kinase RcsC
NODE_4_length_275743_cov_22.645642	Prodigal:002006	CDS	103961	104932	.	+	0	ID=JHFBIEKO_01303;eC_number=1.3.1.103;inference=ab initio prediction:Prodigal:002006,similar to AA sequence:UniProtKB:Q59I44;locus_tag=JHFBIEKO_01303;product=2-haloacrylate reductase
NODE_4_length_275743_cov_22.645642	Prodigal:002006	CDS	105130	106812	.	+	0	ID=JHFBIEKO_01304;inference=ab initio prediction:Prodigal:002006;locus_tag=JHFBIEKO_01304;product=hypothetical protein
NODE_4_length_275743_cov_22.645642	Prodigal:002006	CDS	106822	107835	.	-	0	ID=JHFBIEKO_01305;eC_number=2.7.1.15;Name=rbsK_1;gene=rbsK_1;inference=ab initio prediction:Prodigal:002006,similar to AA sequence:UniProtKB:A0A0H2WZY4;locus_tag=JHFBIEKO_01305;product=Ribokinase
NODE_4_length_275743_cov_22.645642	Prodigal:002006	CDS	107888	108466	.	-	0	ID=JHFBIEKO_01306;inference=ab initio prediction:Prodigal:002006;locus_tag=JHFBIEKO_01306;product=hypothetical protein
NODE_4_length_275743_cov_22.645642	Prodigal:002006	CDS	108509	109918	.	-	0	ID=JHFBIEKO_01307;Name=ydjE_1;gene=ydjE_1;inference=ab initio prediction:Prodigal:002006,similar to AA sequence:UniProtKB:P38055;locus_tag=JHFBIEKO_01307;product=Inner membrane metabolite transport protein YdjE
NODE_4_length_275743_cov_22.645642	Prodigal:002006	CDS	110079	110402	.	+	0	ID=JHFBIEKO_01308;inference=ab initio prediction:Prodigal:002006;locus_tag=JHFBIEKO_01308;product=hypothetical protein
NODE_4_length_275743_cov_22.645642	Prodigal:002006	CDS	110402	110719	.	+	0	ID=JHFBIEKO_01309;inference=ab initio prediction:Prodigal:002006;locus_tag=JHFBIEKO_01309;product=hypothetical protein
NODE_4_length_275743_cov_22.645642	Prodigal:002006	CDS	110733	111662	.	-	0	ID=JHFBIEKO_01310;eC_number=3.5.1.2;Name=glsA;db_xref=COG:COG2066;gene=glsA;inference=ab initio prediction:Prodigal:002006,similar to AA sequence:UniProtKB:O87405;locus_tag=JHFBIEKO_01310;product=Thermolabile glutaminase
NODE_4_length_275743_cov_22.645642	Prodigal:002006	CDS	111688	113571	.	-	0	ID=JHFBIEKO_01311;eC_number=3.6.3.-;db_xref=COG:COG1132;inference=ab initio prediction:Prodigal:002006,similar to AA sequence:UniProtKB:Q99T13;locus_tag=JHFBIEKO_01311;product=Putative multidrug export ATP-binding/permease protein
NODE_4_length_275743_cov_22.645642	Prodigal:002006	CDS	113661	115067	.	-	0	ID=JHFBIEKO_01312;inference=ab initio prediction:Prodigal:002006,similar to AA sequence:UniProtKB:P9WJX1;locus_tag=JHFBIEKO_01312;product=putative MFS-type transporter
NODE_4_length_275743_cov_22.645642	Prodigal:002006	CDS	115064	115819	.	-	0	ID=JHFBIEKO_01313;inference=ab initio prediction:Prodigal:002006;locus_tag=JHFBIEKO_01313;product=hypothetical protein
NODE_4_length_275743_cov_22.645642	Prodigal:002006	CDS	116123	116524	.	+	0	ID=JHFBIEKO_01314;inference=ab initio prediction:Prodigal:002006;locus_tag=JHFBIEKO_01314;product=hypothetical protein
NODE_4_length_275743_cov_22.645642	Prodigal:002006	CDS	116759	117193	.	-	0	ID=JHFBIEKO_01315;inference=ab initio prediction:Prodigal:002006;locus_tag=JHFBIEKO_01315;product=hypothetical protein
NODE_4_length_275743_cov_22.645642	Prodigal:002006	CDS	117279	117764	.	-	0	ID=JHFBIEKO_01316;inference=ab initio prediction:Prodigal:002006;locus_tag=JHFBIEKO_01316;product=hypothetical protein
NODE_4_length_275743_cov_22.645642	Prodigal:002006	CDS	117815	117937	.	-	0	ID=JHFBIEKO_01317;inference=ab initio prediction:Prodigal:002006;locus_tag=JHFBIEKO_01317;product=hypothetical protein
NODE_4_length_275743_cov_22.645642	Prodigal:002006	CDS	118182	118553	.	+	0	ID=JHFBIEKO_01318;inference=ab initio prediction:Prodigal:002006;locus_tag=JHFBIEKO_01318;product=hypothetical protein
NODE_4_length_275743_cov_22.645642	Prodigal:002006	CDS	118652	119449	.	-	0	ID=JHFBIEKO_01319;eC_number=1.1.1.100;Name=fabG_4;gene=fabG_4;inference=ab initio prediction:Prodigal:002006,similar to AA sequence:UniProtKB:O67610;locus_tag=JHFBIEKO_01319;product=3-oxoacyl-[acyl-carrier-protein] reductase FabG
NODE_4_length_275743_cov_22.645642	Prodigal:002006	CDS	119534	120928	.	-	0	ID=JHFBIEKO_01320;Name=ribZ;gene=ribZ;inference=ab initio prediction:Prodigal:002006,similar to AA sequence:UniProtKB:Q180E3;locus_tag=JHFBIEKO_01320;product=Riboflavin transporter RibZ
NODE_4_length_275743_cov_22.645642	Prodigal:002006	CDS	121099	122445	.	-	0	ID=JHFBIEKO_01321;eC_number=2.7.13.3;Name=luxQ;gene=luxQ;inference=ab initio prediction:Prodigal:002006,similar to AA sequence:UniProtKB:Q9KLK7;locus_tag=JHFBIEKO_01321;product=Autoinducer 2 sensor kinase/phosphatase LuxQ
NODE_4_length_275743_cov_22.645642	Prodigal:002006	CDS	122442	123668	.	-	0	ID=JHFBIEKO_01322;inference=ab initio prediction:Prodigal:002006;locus_tag=JHFBIEKO_01322;product=hypothetical protein
NODE_4_length_275743_cov_22.645642	Prodigal:002006	CDS	123816	124397	.	-	0	ID=JHFBIEKO_01323;inference=ab initio prediction:Prodigal:002006;locus_tag=JHFBIEKO_01323;product=hypothetical protein
NODE_4_length_275743_cov_22.645642	Prodigal:002006	CDS	124660	125352	.	+	0	ID=JHFBIEKO_01324;inference=ab initio prediction:Prodigal:002006;locus_tag=JHFBIEKO_01324;product=hypothetical protein
NODE_4_length_275743_cov_22.645642	Prodigal:002006	CDS	125482	125799	.	+	0	ID=JHFBIEKO_01325;inference=ab initio prediction:Prodigal:002006;locus_tag=JHFBIEKO_01325;product=hypothetical protein
NODE_4_length_275743_cov_22.645642	Prodigal:002006	CDS	125880	126230	.	-	0	ID=JHFBIEKO_01326;inference=ab initio prediction:Prodigal:002006;locus_tag=JHFBIEKO_01326;product=hypothetical protein
NODE_4_length_275743_cov_22.645642	Prodigal:002006	CDS	126551	127039	.	+	0	ID=JHFBIEKO_01327;inference=ab initio prediction:Prodigal:002006;locus_tag=JHFBIEKO_01327;product=hypothetical protein
NODE_4_length_275743_cov_22.645642	Prodigal:002006	CDS	127029	127499	.	-	0	ID=JHFBIEKO_01328;eC_number=2.8.4.2;Name=arsC2;db_xref=COG:COG0394;gene=arsC2;inference=ab initio prediction:Prodigal:002006,similar to AA sequence:UniProtKB:P0DKS7;locus_tag=JHFBIEKO_01328;product=Arsenate-mycothiol transferase ArsC2
NODE_4_length_275743_cov_22.645642	Prodigal:002006	CDS	127524	128006	.	-	0	ID=JHFBIEKO_01329;inference=ab initio prediction:Prodigal:002006;locus_tag=JHFBIEKO_01329;product=hypothetical protein
NODE_4_length_275743_cov_22.645642	Prodigal:002006	CDS	128017	129312	.	-	0	ID=JHFBIEKO_01330;eC_number=1.1.1.23;Name=hisD;gene=hisD;inference=ab initio prediction:Prodigal:002006,similar to AA sequence:UniProtKB:Q8G2R2;locus_tag=JHFBIEKO_01330;product=Histidinol dehydrogenase
NODE_4_length_275743_cov_22.645642	Prodigal:002006	CDS	129332	129790	.	-	0	ID=JHFBIEKO_01331;inference=ab initio prediction:Prodigal:002006;locus_tag=JHFBIEKO_01331;product=hypothetical protein
NODE_4_length_275743_cov_22.645642	Prodigal:002006	CDS	129977	130396	.	+	0	ID=JHFBIEKO_01332;inference=ab initio prediction:Prodigal:002006;locus_tag=JHFBIEKO_01332;product=hypothetical protein
NODE_4_length_275743_cov_22.645642	Prodigal:002006	CDS	130403	130780	.	-	0	ID=JHFBIEKO_01333;inference=ab initio prediction:Prodigal:002006;locus_tag=JHFBIEKO_01333;product=hypothetical protein
NODE_4_length_275743_cov_22.645642	Prodigal:002006	CDS	130990	132279	.	-	0	ID=JHFBIEKO_01334;eC_number=2.5.1.7;Name=murA;db_xref=COG:COG0766;gene=murA;inference=ab initio prediction:Prodigal:002006,similar to AA sequence:UniProtKB:Q9HVW7;locus_tag=JHFBIEKO_01334;product=UDP-N-acetylglucosamine 1-carboxyvinyltransferase
NODE_4_length_275743_cov_22.645642	Prodigal:002006	CDS	132365	132544	.	-	0	ID=JHFBIEKO_01335;inference=ab initio prediction:Prodigal:002006;locus_tag=JHFBIEKO_01335;product=hypothetical protein
NODE_4_length_275743_cov_22.645642	Prodigal:002006	CDS	132863	134158	.	+	0	ID=JHFBIEKO_01336;eC_number=2.3.1.37;Name=hemA_1;db_xref=COG:COG0156;gene=hemA_1;inference=ab initio prediction:Prodigal:002006,similar to AA sequence:UniProtKB:P18079;locus_tag=JHFBIEKO_01336;product=5-aminolevulinate synthase
NODE_4_length_275743_cov_22.645642	Prodigal:002006	CDS	134768	135547	.	+	0	ID=JHFBIEKO_01337;eC_number=3.1.3.25;Name=suhB;db_xref=COG:COG0483;gene=suhB;inference=ab initio prediction:Prodigal:002006,similar to AA sequence:UniProtKB:P0ADG4;locus_tag=JHFBIEKO_01337;product=Inositol-1-monophosphatase
NODE_4_length_275743_cov_22.645642	Prodigal:002006	CDS	135630	136175	.	+	0	ID=JHFBIEKO_01338;eC_number=2.4.2.7;Name=apt;db_xref=COG:COG0503;gene=apt;inference=ab initio prediction:Prodigal:002006,similar to AA sequence:UniProtKB:P69503;locus_tag=JHFBIEKO_01338;product=Adenine phosphoribosyltransferase
NODE_4_length_275743_cov_22.645642	Prodigal:002006	CDS	136356	136490	.	+	0	ID=JHFBIEKO_01339;Name=rpmH;gene=rpmH;inference=ab initio prediction:Prodigal:002006,similar to AA sequence:UniProtKB:P23376;locus_tag=JHFBIEKO_01339;product=50S ribosomal protein L34
NODE_4_length_275743_cov_22.645642	Prodigal:002006	CDS	136630	137238	.	+	0	ID=JHFBIEKO_01340;eC_number=3.1.26.5;Name=rnpA;gene=rnpA;inference=ab initio prediction:Prodigal:002006,protein motif:HAMAP:MF_00227;locus_tag=JHFBIEKO_01340;product=Ribonuclease P protein component
NODE_4_length_275743_cov_22.645642	Prodigal:002006	CDS	137228	139087	.	+	0	ID=JHFBIEKO_01341;Name=yidC;db_xref=COG:COG0706;gene=yidC;inference=ab initio prediction:Prodigal:002006,similar to AA sequence:UniProtKB:P25714;locus_tag=JHFBIEKO_01341;product=Membrane protein insertase YidC
NODE_4_length_275743_cov_22.645642	Prodigal:002006	CDS	139170	139823	.	+	0	ID=JHFBIEKO_01342;Name=engB;gene=engB;inference=ab initio prediction:Prodigal:002006,protein motif:HAMAP:MF_00321;locus_tag=JHFBIEKO_01342;product=GTP-binding protein EngB
NODE_4_length_275743_cov_22.645642	Prodigal:002006	CDS	139820	140200	.	+	0	ID=JHFBIEKO_01343;inference=ab initio prediction:Prodigal:002006;locus_tag=JHFBIEKO_01343;product=hypothetical protein
NODE_4_length_275743_cov_22.645642	Prodigal:002006	CDS	140197	140874	.	-	0	ID=JHFBIEKO_01344;eC_number=3.1.3.16;Name=pphA;db_xref=COG:COG0639;gene=pphA;inference=ab initio prediction:Prodigal:002006,similar to AA sequence:UniProtKB:Q8ZNY9;locus_tag=JHFBIEKO_01344;product=Serine/threonine-protein phosphatase 1
NODE_4_length_275743_cov_22.645642	Prodigal:002006	CDS	140949	141596	.	-	0	ID=JHFBIEKO_01345;Name=rraA;gene=rraA;inference=ab initio prediction:Prodigal:002006,protein motif:HAMAP:MF_00471;locus_tag=JHFBIEKO_01345;product=Regulator of ribonuclease activity A
NODE_4_length_275743_cov_22.645642	Prodigal:002006	CDS	141711	142205	.	-	0	ID=JHFBIEKO_01346;inference=ab initio prediction:Prodigal:002006;locus_tag=JHFBIEKO_01346;product=hypothetical protein
NODE_4_length_275743_cov_22.645642	Prodigal:002006	CDS	142506	142670	.	+	0	ID=JHFBIEKO_01347;inference=ab initio prediction:Prodigal:002006;locus_tag=JHFBIEKO_01347;product=hypothetical protein
NODE_4_length_275743_cov_22.645642	Prodigal:002006	CDS	142811	143353	.	+	0	ID=JHFBIEKO_01348;inference=ab initio prediction:Prodigal:002006;locus_tag=JHFBIEKO_01348;product=hypothetical protein
NODE_4_length_275743_cov_22.645642	Prodigal:002006	CDS	143425	144159	.	+	0	ID=JHFBIEKO_01349;inference=ab initio prediction:Prodigal:002006;locus_tag=JHFBIEKO_01349;product=hypothetical protein
NODE_4_length_275743_cov_22.645642	Prodigal:002006	CDS	144195	144572	.	-	0	ID=JHFBIEKO_01350;inference=ab initio prediction:Prodigal:002006;locus_tag=JHFBIEKO_01350;product=hypothetical protein
NODE_4_length_275743_cov_22.645642	Prodigal:002006	CDS	144758	145300	.	+	0	ID=JHFBIEKO_01351;inference=ab initio prediction:Prodigal:002006;locus_tag=JHFBIEKO_01351;product=hypothetical protein
NODE_4_length_275743_cov_22.645642	Prodigal:002006	CDS	145324	145956	.	+	0	ID=JHFBIEKO_01352;inference=ab initio prediction:Prodigal:002006;locus_tag=JHFBIEKO_01352;product=hypothetical protein
NODE_4_length_275743_cov_22.645642	Prodigal:002006	CDS	146114	147994	.	+	0	ID=JHFBIEKO_01353;inference=ab initio prediction:Prodigal:002006;locus_tag=JHFBIEKO_01353;product=hypothetical protein
NODE_4_length_275743_cov_22.645642	Prodigal:002006	CDS	148005	149627	.	+	0	ID=JHFBIEKO_01354;inference=ab initio prediction:Prodigal:002006;locus_tag=JHFBIEKO_01354;product=hypothetical protein
NODE_4_length_275743_cov_22.645642	Prodigal:002006	CDS	149633	150427	.	-	0	ID=JHFBIEKO_01355;eC_number=6.3.2.6;Name=purC_2;db_xref=COG:COG0152;gene=purC_2;inference=ab initio prediction:Prodigal:002006,similar to AA sequence:UniProtKB:Q2GHH2;locus_tag=JHFBIEKO_01355;product=Phosphoribosylaminoimidazole-succinocarboxamide synthase
NODE_4_length_275743_cov_22.645642	Prodigal:002006	CDS	150443	150613	.	+	0	ID=JHFBIEKO_01356;inference=ab initio prediction:Prodigal:002006;locus_tag=JHFBIEKO_01356;product=hypothetical protein
NODE_4_length_275743_cov_22.645642	Prodigal:002006	CDS	150641	151396	.	-	0	ID=JHFBIEKO_01357;eC_number=4.2.99.18;Name=nth_1;db_xref=COG:COG0177;gene=nth_1;inference=ab initio prediction:Prodigal:002006,similar to AA sequence:UniProtKB:P0AB83;locus_tag=JHFBIEKO_01357;product=Endonuclease III
NODE_4_length_275743_cov_22.645642	Prodigal:002006	CDS	151477	151998	.	+	0	ID=JHFBIEKO_01358;inference=ab initio prediction:Prodigal:002006;locus_tag=JHFBIEKO_01358;product=hypothetical protein
NODE_4_length_275743_cov_22.645642	barrnap:0.9	rRNA	152619	154011	0	+	.	ID=JHFBIEKO_01359;locus_tag=JHFBIEKO_01359;product=16S ribosomal RNA
NODE_4_length_275743_cov_22.645642	barrnap:0.9	rRNA	154372	157173	0	+	.	ID=JHFBIEKO_01360;locus_tag=JHFBIEKO_01360;product=23S ribosomal RNA
NODE_4_length_275743_cov_22.645642	barrnap:0.9	rRNA	157370	157457	1.1e-07	+	.	ID=JHFBIEKO_01361;locus_tag=JHFBIEKO_01361;note=aligned only 73 percent of the 5S ribosomal RNA;product=5S ribosomal RNA (partial)
NODE_4_length_275743_cov_22.645642	Aragorn:001002	tRNA	157589	157665	.	+	.	ID=JHFBIEKO_01362;inference=COORDINATES:profile:Aragorn:001002;locus_tag=JHFBIEKO_01362;product=tRNA-Met(cat)
NODE_4_length_275743_cov_22.645642	Prodigal:002006	CDS	158029	160161	.	+	0	ID=JHFBIEKO_01363;Name=bamA_2;gene=bamA_2;inference=ab initio prediction:Prodigal:002006,protein motif:HAMAP:MF_01430;locus_tag=JHFBIEKO_01363;product=Outer membrane protein assembly factor BamA
NODE_4_length_275743_cov_22.645642	Prodigal:002006	CDS	160417	164673	.	+	0	ID=JHFBIEKO_01364;inference=ab initio prediction:Prodigal:002006;locus_tag=JHFBIEKO_01364;product=hypothetical protein
NODE_4_length_275743_cov_22.645642	Prodigal:002006	CDS	164948	165265	.	+	0	ID=JHFBIEKO_01365;inference=ab initio prediction:Prodigal:002006;locus_tag=JHFBIEKO_01365;product=hypothetical protein
NODE_4_length_275743_cov_22.645642	Prodigal:002006	CDS	165275	165982	.	-	0	ID=JHFBIEKO_01366;eC_number=4.2.99.18;Name=nth_2;db_xref=COG:COG0177;gene=nth_2;inference=ab initio prediction:Prodigal:002006,similar to AA sequence:UniProtKB:P0AB83;locus_tag=JHFBIEKO_01366;product=Endonuclease III
NODE_4_length_275743_cov_22.645642	Prodigal:002006	CDS	166040	166552	.	-	0	ID=JHFBIEKO_01367;inference=ab initio prediction:Prodigal:002006;locus_tag=JHFBIEKO_01367;product=hypothetical protein
NODE_4_length_275743_cov_22.645642	Prodigal:002006	CDS	166656	167744	.	-	0	ID=JHFBIEKO_01368;eC_number=3.6.-.-;Name=yjiA_2;db_xref=COG:COG0523;gene=yjiA_2;inference=ab initio prediction:Prodigal:002006,similar to AA sequence:UniProtKB:P24203;locus_tag=JHFBIEKO_01368;product=P-loop guanosine triphosphatase YjiA
NODE_4_length_275743_cov_22.645642	Prodigal:002006	CDS	167809	169314	.	-	0	ID=JHFBIEKO_01369;inference=ab initio prediction:Prodigal:002006;locus_tag=JHFBIEKO_01369;product=hypothetical protein
NODE_4_length_275743_cov_22.645642	Prodigal:002006	CDS	169569	170201	.	+	0	ID=JHFBIEKO_01370;eC_number=4.3.99.3;Name=queE;gene=queE;inference=ab initio prediction:Prodigal:002006,similar to AA sequence:UniProtKB:A0A0H3KB22;locus_tag=JHFBIEKO_01370;product=7-carboxy-7-deazaguanine synthase
NODE_4_length_275743_cov_22.645642	Prodigal:002006	CDS	170337	170954	.	-	0	ID=JHFBIEKO_01371;inference=ab initio prediction:Prodigal:002006;locus_tag=JHFBIEKO_01371;product=hypothetical protein
NODE_4_length_275743_cov_22.645642	Prodigal:002006	CDS	171036	171266	.	-	0	ID=JHFBIEKO_01372;inference=ab initio prediction:Prodigal:002006;locus_tag=JHFBIEKO_01372;product=hypothetical protein
NODE_4_length_275743_cov_22.645642	Prodigal:002006	CDS	171292	171495	.	-	0	ID=JHFBIEKO_01373;inference=ab initio prediction:Prodigal:002006;locus_tag=JHFBIEKO_01373;product=hypothetical protein
NODE_4_length_275743_cov_22.645642	Prodigal:002006	CDS	171559	172974	.	-	0	ID=JHFBIEKO_01374;eC_number=4.2.1.2;Name=fumC;db_xref=COG:COG0114;gene=fumC;inference=ab initio prediction:Prodigal:002006,similar to AA sequence:UniProtKB:Q92PB6;locus_tag=JHFBIEKO_01374;product=Fumarate hydratase class II
NODE_4_length_275743_cov_22.645642	Prodigal:002006	CDS	173025	174503	.	+	0	ID=JHFBIEKO_01375;inference=ab initio prediction:Prodigal:002006;locus_tag=JHFBIEKO_01375;product=hypothetical protein
NODE_4_length_275743_cov_22.645642	Prodigal:002006	CDS	174539	174673	.	-	0	ID=JHFBIEKO_01376;inference=ab initio prediction:Prodigal:002006;locus_tag=JHFBIEKO_01376;product=hypothetical protein
NODE_4_length_275743_cov_22.645642	Prodigal:002006	CDS	174678	174941	.	-	0	ID=JHFBIEKO_01377;inference=ab initio prediction:Prodigal:002006;locus_tag=JHFBIEKO_01377;product=hypothetical protein
NODE_4_length_275743_cov_22.645642	Prodigal:002006	CDS	174979	175593	.	-	0	ID=JHFBIEKO_01378;inference=ab initio prediction:Prodigal:002006;locus_tag=JHFBIEKO_01378;product=hypothetical protein
NODE_4_length_275743_cov_22.645642	Aragorn:001002	tmRNA	175654	176014	.	-	.	ID=JHFBIEKO_01379;Name=ssrA;gene=ssrA;inference=COORDINATES:profile:Aragorn:001002;locus_tag=JHFBIEKO_01379;product=transfer-messenger RNA%2C SsrA
NODE_4_length_275743_cov_22.645642	Prodigal:002006	CDS	176123	176878	.	+	0	ID=JHFBIEKO_01380;inference=ab initio prediction:Prodigal:002006;locus_tag=JHFBIEKO_01380;product=hypothetical protein
NODE_4_length_275743_cov_22.645642	Prodigal:002006	CDS	176989	177783	.	+	0	ID=JHFBIEKO_01381;eC_number=2.1.1.45;Name=thyA;db_xref=COG:COG0207;gene=thyA;inference=ab initio prediction:Prodigal:002006,similar to AA sequence:UniProtKB:P67042;locus_tag=JHFBIEKO_01381;product=Thymidylate synthase
NODE_4_length_275743_cov_22.645642	Prodigal:002006	CDS	177780	178271	.	+	0	ID=JHFBIEKO_01382;eC_number=1.5.1.3;Name=dhfrIII;gene=dhfrIII;inference=ab initio prediction:Prodigal:002006,similar to AA sequence:UniProtKB:P12833;locus_tag=JHFBIEKO_01382;product=Dihydrofolate reductase type 3
NODE_4_length_275743_cov_22.645642	Prodigal:002006	CDS	178564	179757	.	+	0	ID=JHFBIEKO_01383;Name=hflK;db_xref=COG:COG0330;gene=hflK;inference=ab initio prediction:Prodigal:002006,similar to AA sequence:UniProtKB:P0ABC7;locus_tag=JHFBIEKO_01383;product=Modulator of FtsH protease HflK
NODE_4_length_275743_cov_22.645642	Prodigal:002006	CDS	179754	180707	.	+	0	ID=JHFBIEKO_01384;Name=hflC;db_xref=COG:COG0330;gene=hflC;inference=ab initio prediction:Prodigal:002006,similar to AA sequence:UniProtKB:P0ABC3;locus_tag=JHFBIEKO_01384;product=Modulator of FtsH protease HflC
NODE_4_length_275743_cov_22.645642	Prodigal:002006	CDS	180815	182365	.	+	0	ID=JHFBIEKO_01385;eC_number=3.4.21.107;Name=degP_1;db_xref=COG:COG0265;gene=degP_1;inference=ab initio prediction:Prodigal:002006,similar to AA sequence:UniProtKB:P0C0V0;locus_tag=JHFBIEKO_01385;product=Periplasmic serine endoprotease DegP
NODE_4_length_275743_cov_22.645642	Prodigal:002006	CDS	182674	183567	.	-	0	ID=JHFBIEKO_01386;inference=ab initio prediction:Prodigal:002006;locus_tag=JHFBIEKO_01386;product=hypothetical protein
NODE_4_length_275743_cov_22.645642	Prodigal:002006	CDS	183582	184496	.	+	0	ID=JHFBIEKO_01387;eC_number=2.5.1.75;Name=miaA;db_xref=COG:COG0324;gene=miaA;inference=ab initio prediction:Prodigal:002006,similar to AA sequence:UniProtKB:P16384;locus_tag=JHFBIEKO_01387;product=tRNA dimethylallyltransferase
NODE_4_length_275743_cov_22.645642	Prodigal:002006	CDS	184650	186008	.	+	0	ID=JHFBIEKO_01388;inference=ab initio prediction:Prodigal:002006;locus_tag=JHFBIEKO_01388;product=hypothetical protein
NODE_4_length_275743_cov_22.645642	Prodigal:002006	CDS	186005	187534	.	+	0	ID=JHFBIEKO_01389;inference=ab initio prediction:Prodigal:002006;locus_tag=JHFBIEKO_01389;product=hypothetical protein
NODE_4_length_275743_cov_22.645642	Prodigal:002006	CDS	187531	188019	.	+	0	ID=JHFBIEKO_01390;inference=ab initio prediction:Prodigal:002006;locus_tag=JHFBIEKO_01390;product=hypothetical protein
NODE_4_length_275743_cov_22.645642	Prodigal:002006	CDS	188023	191589	.	+	0	ID=JHFBIEKO_01391;inference=ab initio prediction:Prodigal:002006;locus_tag=JHFBIEKO_01391;product=hypothetical protein
NODE_4_length_275743_cov_22.645642	Prodigal:002006	CDS	191602	192534	.	-	0	ID=JHFBIEKO_01392;inference=ab initio prediction:Prodigal:002006;locus_tag=JHFBIEKO_01392;product=hypothetical protein
NODE_4_length_275743_cov_22.645642	Prodigal:002006	CDS	192749	193372	.	+	0	ID=JHFBIEKO_01393;eC_number=5.1.3.13;Name=rmlC;db_xref=COG:COG1898;gene=rmlC;inference=ab initio prediction:Prodigal:002006,similar to AA sequence:UniProtKB:Q9HU21;locus_tag=JHFBIEKO_01393;product=dTDP-4-dehydrorhamnose 3%2C5-epimerase
NODE_4_length_275743_cov_22.645642	Prodigal:002006	CDS	193482	194531	.	+	0	ID=JHFBIEKO_01394;eC_number=4.2.1.46;Name=rffG;db_xref=COG:COG1088;gene=rffG;inference=ab initio prediction:Prodigal:002006,similar to AA sequence:UniProtKB:P27830;locus_tag=JHFBIEKO_01394;product=dTDP-glucose 4%2C6-dehydratase 2
NODE_4_length_275743_cov_22.645642	Prodigal:002006	CDS	194531	195436	.	+	0	ID=JHFBIEKO_01395;eC_number=1.1.1.133;Name=rfbD;db_xref=COG:COG1091;gene=rfbD;inference=ab initio prediction:Prodigal:002006,similar to AA sequence:UniProtKB:P26392;locus_tag=JHFBIEKO_01395;product=dTDP-4-dehydrorhamnose reductase
NODE_4_length_275743_cov_22.645642	Prodigal:002006	CDS	195433	196323	.	+	0	ID=JHFBIEKO_01396;eC_number=2.7.7.24;Name=rmlA;db_xref=COG:COG1209;gene=rmlA;inference=ab initio prediction:Prodigal:002006,similar to AA sequence:UniProtKB:P26393;locus_tag=JHFBIEKO_01396;product=Glucose-1-phosphate thymidylyltransferase
NODE_4_length_275743_cov_22.645642	Prodigal:002006	CDS	196386	196652	.	-	0	ID=JHFBIEKO_01397;inference=ab initio prediction:Prodigal:002006;locus_tag=JHFBIEKO_01397;product=hypothetical protein
NODE_4_length_275743_cov_22.645642	Prodigal:002006	CDS	196814	197911	.	+	0	ID=JHFBIEKO_01398;inference=ab initio prediction:Prodigal:002006;locus_tag=JHFBIEKO_01398;product=hypothetical protein
NODE_4_length_275743_cov_22.645642	Prodigal:002006	CDS	197872	198759	.	+	0	ID=JHFBIEKO_01399;inference=ab initio prediction:Prodigal:002006;locus_tag=JHFBIEKO_01399;product=hypothetical protein
NODE_4_length_275743_cov_22.645642	Prodigal:002006	CDS	198950	200305	.	+	0	ID=JHFBIEKO_01400;inference=ab initio prediction:Prodigal:002006;locus_tag=JHFBIEKO_01400;product=hypothetical protein
NODE_4_length_275743_cov_22.645642	Prodigal:002006	CDS	200302	201447	.	+	0	ID=JHFBIEKO_01401;inference=ab initio prediction:Prodigal:002006;locus_tag=JHFBIEKO_01401;product=hypothetical protein
NODE_4_length_275743_cov_22.645642	Prodigal:002006	CDS	201505	201789	.	-	0	ID=JHFBIEKO_01402;inference=ab initio prediction:Prodigal:002006;locus_tag=JHFBIEKO_01402;product=hypothetical protein
NODE_4_length_275743_cov_22.645642	Prodigal:002006	CDS	201963	202217	.	+	0	ID=JHFBIEKO_01403;inference=ab initio prediction:Prodigal:002006;locus_tag=JHFBIEKO_01403;product=hypothetical protein
NODE_4_length_275743_cov_22.645642	Prodigal:002006	CDS	202231	204561	.	-	0	ID=JHFBIEKO_01404;eC_number=2.7.13.3;Name=rcsC_9;gene=rcsC_9;inference=ab initio prediction:Prodigal:002006,protein motif:HAMAP:MF_00979;locus_tag=JHFBIEKO_01404;product=Sensor histidine kinase RcsC
NODE_4_length_275743_cov_22.645642	Prodigal:002006	CDS	204741	207362	.	-	0	ID=JHFBIEKO_01405;eC_number=3.4.11.2;Name=pepN;db_xref=COG:COG0308;gene=pepN;inference=ab initio prediction:Prodigal:002006,similar to AA sequence:UniProtKB:P04825;locus_tag=JHFBIEKO_01405;product=Aminopeptidase N
NODE_4_length_275743_cov_22.645642	Prodigal:002006	CDS	207479	208666	.	-	0	ID=JHFBIEKO_01406;inference=ab initio prediction:Prodigal:002006;locus_tag=JHFBIEKO_01406;product=hypothetical protein
NODE_4_length_275743_cov_22.645642	Prodigal:002006	CDS	208671	209966	.	-	0	ID=JHFBIEKO_01407;Name=arsB_3;db_xref=COG:COG1055;gene=arsB_3;inference=ab initio prediction:Prodigal:002006,similar to AA sequence:UniProtKB:P0AB93;locus_tag=JHFBIEKO_01407;product=Arsenical pump membrane protein
NODE_4_length_275743_cov_22.645642	Prodigal:002006	CDS	209994	210434	.	-	0	ID=JHFBIEKO_01408;eC_number=1.20.4.1;Name=arsC_2;gene=arsC_2;inference=ab initio prediction:Prodigal:002006,similar to AA sequence:UniProtKB:P08692;locus_tag=JHFBIEKO_01408;product=Arsenate reductase
NODE_4_length_275743_cov_22.645642	Prodigal:002006	CDS	210427	210777	.	-	0	ID=JHFBIEKO_01409;inference=ab initio prediction:Prodigal:002006;locus_tag=JHFBIEKO_01409;product=hypothetical protein
NODE_4_length_275743_cov_22.645642	Prodigal:002006	CDS	210828	211574	.	+	0	ID=JHFBIEKO_01410;eC_number=1.-.-.-;Name=arsH_2;db_xref=COG:COG0431;gene=arsH_2;inference=ab initio prediction:Prodigal:002006,similar to AA sequence:UniProtKB:Q92R45;locus_tag=JHFBIEKO_01410;product=NADPH-dependent FMN reductase ArsH
NODE_4_length_275743_cov_22.645642	Prodigal:002006	CDS	211704	212144	.	+	0	ID=JHFBIEKO_01411;eC_number=4.4.1.5;Name=gloA_1;db_xref=COG:COG0346;gene=gloA_1;inference=ab initio prediction:Prodigal:002006,similar to AA sequence:UniProtKB:P44638;locus_tag=JHFBIEKO_01411;product=Lactoylglutathione lyase
NODE_4_length_275743_cov_22.645642	Prodigal:002006	CDS	213000	214067	.	+	0	ID=JHFBIEKO_01412;eC_number=2.1.1.199;Name=rsmH;db_xref=COG:COG0275;gene=rsmH;inference=ab initio prediction:Prodigal:002006,similar to AA sequence:UniProtKB:Q5SJD8;locus_tag=JHFBIEKO_01412;product=Ribosomal RNA small subunit methyltransferase H
NODE_4_length_275743_cov_22.645642	Prodigal:002006	CDS	214064	214477	.	+	0	ID=JHFBIEKO_01413;inference=ab initio prediction:Prodigal:002006;locus_tag=JHFBIEKO_01413;product=hypothetical protein
NODE_4_length_275743_cov_22.645642	Prodigal:002006	CDS	214484	216394	.	+	0	ID=JHFBIEKO_01414;eC_number=3.4.16.4;Name=ftsI;gene=ftsI;inference=ab initio prediction:Prodigal:002006,protein motif:HAMAP:MF_02080;locus_tag=JHFBIEKO_01414;product=Peptidoglycan D%2CD-transpeptidase FtsI
NODE_4_length_275743_cov_22.645642	Prodigal:002006	CDS	216391	217851	.	+	0	ID=JHFBIEKO_01415;eC_number=6.3.2.13;Name=murE;db_xref=COG:COG0769;gene=murE;inference=ab initio prediction:Prodigal:002006,similar to AA sequence:UniProtKB:Q819Q0;locus_tag=JHFBIEKO_01415;product=UDP-N-acetylmuramoyl-L-alanyl-D-glutamate--2%2C6-diaminopimelate ligase
NODE_4_length_275743_cov_22.645642	Prodigal:002006	CDS	217883	219334	.	+	0	ID=JHFBIEKO_01416;eC_number=6.3.2.10;Name=murF;db_xref=COG:COG0770;gene=murF;inference=ab initio prediction:Prodigal:002006,similar to AA sequence:UniProtKB:P11880;locus_tag=JHFBIEKO_01416;product=UDP-N-acetylmuramoyl-tripeptide--D-alanyl-D-alanine ligase
NODE_4_length_275743_cov_22.645642	Prodigal:002006	CDS	219435	220520	.	+	0	ID=JHFBIEKO_01417;eC_number=2.7.8.13;Name=mraY_2;db_xref=COG:COG0472;gene=mraY_2;inference=ab initio prediction:Prodigal:002006,similar to AA sequence:UniProtKB:P0A6W3;locus_tag=JHFBIEKO_01417;product=Phospho-N-acetylmuramoyl-pentapeptide-transferase
NODE_4_length_275743_cov_22.645642	Prodigal:002006	CDS	220727	222097	.	+	0	ID=JHFBIEKO_01418;eC_number=6.3.2.9;Name=murD;db_xref=COG:COG0771;gene=murD;inference=ab initio prediction:Prodigal:002006,similar to AA sequence:UniProtKB:P14900;locus_tag=JHFBIEKO_01418;product=UDP-N-acetylmuramoylalanine--D-glutamate ligase
NODE_4_length_275743_cov_22.645642	Prodigal:002006	CDS	222246	223721	.	-	0	ID=JHFBIEKO_01419;Name=bdlA_2;db_xref=COG:COG0840;gene=bdlA_2;inference=ab initio prediction:Prodigal:002006,similar to AA sequence:UniProtKB:Q9I3S1;locus_tag=JHFBIEKO_01419;product=Biofilm dispersion protein BdlA
NODE_4_length_275743_cov_22.645642	Prodigal:002006	CDS	224006	225172	.	+	0	ID=JHFBIEKO_01420;eC_number=2.4.1.129;Name=ftsW;gene=ftsW;inference=ab initio prediction:Prodigal:002006,similar to AA sequence:UniProtKB:B8H092;locus_tag=JHFBIEKO_01420;product=putative peptidoglycan glycosyltransferase FtsW
NODE_4_length_275743_cov_22.645642	Prodigal:002006	CDS	225169	226272	.	+	0	ID=JHFBIEKO_01421;eC_number=2.4.1.227;Name=murG_2;db_xref=COG:COG0707;gene=murG_2;inference=ab initio prediction:Prodigal:002006,similar to AA sequence:UniProtKB:Q9HW01;locus_tag=JHFBIEKO_01421;product=UDP-N-acetylglucosamine--N-acetylmuramyl-(pentapeptide) pyrophosphoryl-undecaprenol N-acetylglucosamine transferase
NODE_4_length_275743_cov_22.645642	Prodigal:002006	CDS	226425	227831	.	+	0	ID=JHFBIEKO_01422;eC_number=6.3.2.8;Name=murC;db_xref=COG:COG0773;gene=murC;inference=ab initio prediction:Prodigal:002006,similar to AA sequence:UniProtKB:Q9HW02;locus_tag=JHFBIEKO_01422;product=UDP-N-acetylmuramate--L-alanine ligase
NODE_4_length_275743_cov_22.645642	Prodigal:002006	CDS	227847	228230	.	-	0	ID=JHFBIEKO_01423;inference=ab initio prediction:Prodigal:002006;locus_tag=JHFBIEKO_01423;product=hypothetical protein
NODE_4_length_275743_cov_22.645642	Prodigal:002006	CDS	228277	228828	.	+	0	ID=JHFBIEKO_01424;inference=ab initio prediction:Prodigal:002006;locus_tag=JHFBIEKO_01424;product=hypothetical protein
NODE_4_length_275743_cov_22.645642	Prodigal:002006	CDS	228878	229810	.	+	0	ID=JHFBIEKO_01425;eC_number=1.3.1.98;Name=murB;db_xref=COG:COG0812;gene=murB;inference=ab initio prediction:Prodigal:002006,similar to AA sequence:UniProtKB:Q65JX9;locus_tag=JHFBIEKO_01425;product=UDP-N-acetylenolpyruvoylglucosamine reductase
NODE_4_length_275743_cov_22.645642	Prodigal:002006	CDS	229841	230074	.	+	0	ID=JHFBIEKO_01426;inference=ab initio prediction:Prodigal:002006;locus_tag=JHFBIEKO_01426;product=hypothetical protein
NODE_4_length_275743_cov_22.645642	Prodigal:002006	CDS	230049	230417	.	+	0	ID=JHFBIEKO_01427;inference=ab initio prediction:Prodigal:002006;locus_tag=JHFBIEKO_01427;product=hypothetical protein
NODE_4_length_275743_cov_22.645642	Prodigal:002006	CDS	230453	231376	.	+	0	ID=JHFBIEKO_01428;eC_number=6.3.2.4;Name=ddlB;db_xref=COG:COG1181;gene=ddlB;inference=ab initio prediction:Prodigal:002006,similar to AA sequence:UniProtKB:P07862;locus_tag=JHFBIEKO_01428;product=D-alanine--D-alanine ligase B
NODE_4_length_275743_cov_22.645642	Prodigal:002006	CDS	231343	232299	.	+	0	ID=JHFBIEKO_01429;Name=ftsQ;gene=ftsQ;inference=ab initio prediction:Prodigal:002006,protein motif:HAMAP:MF_00911;locus_tag=JHFBIEKO_01429;product=Cell division protein FtsQ
NODE_4_length_275743_cov_22.645642	Prodigal:002006	CDS	232352	233674	.	+	0	ID=JHFBIEKO_01430;Name=ftsA;db_xref=COG:COG0849;gene=ftsA;inference=ab initio prediction:Prodigal:002006,similar to AA sequence:UniProtKB:P0ABH0;locus_tag=JHFBIEKO_01430;product=Cell division protein FtsA
NODE_4_length_275743_cov_22.645642	Prodigal:002006	CDS	233767	235545	.	+	0	ID=JHFBIEKO_01431;Name=ftsZ;gene=ftsZ;inference=ab initio prediction:Prodigal:002006,protein motif:HAMAP:MF_00909;locus_tag=JHFBIEKO_01431;product=Cell division protein FtsZ
NODE_4_length_275743_cov_22.645642	Prodigal:002006	CDS	235985	236932	.	+	0	ID=JHFBIEKO_01432;eC_number=3.5.1.108;Name=lpxC_2;db_xref=COG:COG0774;gene=lpxC_2;inference=ab initio prediction:Prodigal:002006,similar to AA sequence:UniProtKB:P0A725;locus_tag=JHFBIEKO_01432;product=UDP-3-O-acyl-N-acetylglucosamine deacetylase
NODE_4_length_275743_cov_22.645642	Prodigal:002006	CDS	237164	238006	.	+	0	ID=JHFBIEKO_01433;Name=bamD;db_xref=COG:COG4105;gene=bamD;inference=ab initio prediction:Prodigal:002006,similar to AA sequence:UniProtKB:Q9K0B1;locus_tag=JHFBIEKO_01433;product=Outer membrane protein assembly factor BamD
NODE_4_length_275743_cov_22.645642	Prodigal:002006	CDS	238187	239860	.	+	0	ID=JHFBIEKO_01434;Name=recN;db_xref=COG:COG0497;gene=recN;inference=ab initio prediction:Prodigal:002006,similar to AA sequence:UniProtKB:P05824;locus_tag=JHFBIEKO_01434;product=DNA repair protein RecN
NODE_4_length_275743_cov_22.645642	Prodigal:002006	CDS	239979	240179	.	+	0	ID=JHFBIEKO_01435;inference=ab initio prediction:Prodigal:002006;locus_tag=JHFBIEKO_01435;product=hypothetical protein
NODE_4_length_275743_cov_22.645642	Prodigal:002006	CDS	240236	240481	.	-	0	ID=JHFBIEKO_01436;inference=ab initio prediction:Prodigal:002006;locus_tag=JHFBIEKO_01436;product=hypothetical protein
NODE_4_length_275743_cov_22.645642	Prodigal:002006	CDS	240737	241777	.	+	0	ID=JHFBIEKO_01437;Name=pstS;db_xref=COG:COG0226;gene=pstS;inference=ab initio prediction:Prodigal:002006,similar to AA sequence:UniProtKB:P0AG82;locus_tag=JHFBIEKO_01437;product=Phosphate-binding protein PstS
NODE_4_length_275743_cov_22.645642	Prodigal:002006	CDS	241864	242841	.	+	0	ID=JHFBIEKO_01438;Name=pstC;db_xref=COG:COG0573;gene=pstC;inference=ab initio prediction:Prodigal:002006,similar to AA sequence:UniProtKB:P0AGH8;locus_tag=JHFBIEKO_01438;product=Phosphate transport system permease protein PstC
NODE_4_length_275743_cov_22.645642	Prodigal:002006	CDS	242854	243750	.	+	0	ID=JHFBIEKO_01439;Name=pstA;db_xref=COG:COG0581;gene=pstA;inference=ab initio prediction:Prodigal:002006,similar to AA sequence:UniProtKB:P07654;locus_tag=JHFBIEKO_01439;product=Phosphate transport system permease protein PstA
NODE_4_length_275743_cov_22.645642	Prodigal:002006	CDS	243773	244588	.	+	0	ID=JHFBIEKO_01440;eC_number=7.3.2.1;Name=pstB;db_xref=COG:COG1117;gene=pstB;inference=ab initio prediction:Prodigal:002006,similar to AA sequence:UniProtKB:P0AAH0;locus_tag=JHFBIEKO_01440;product=Phosphate import ATP-binding protein PstB
NODE_4_length_275743_cov_22.645642	Prodigal:002006	CDS	244894	245616	.	+	0	ID=JHFBIEKO_01441;Name=phoU;db_xref=COG:COG0704;gene=phoU;inference=ab initio prediction:Prodigal:002006,similar to AA sequence:UniProtKB:Q51547;locus_tag=JHFBIEKO_01441;product=Phosphate-specific transport system accessory protein PhoU 
NODE_4_length_275743_cov_22.645642	Prodigal:002006	CDS	245791	246486	.	+	0	ID=JHFBIEKO_01442;Name=phoB_1;db_xref=COG:COG0745;gene=phoB_1;inference=ab initio prediction:Prodigal:002006,similar to AA sequence:UniProtKB:P0AFJ5;locus_tag=JHFBIEKO_01442;product=Phosphate regulon transcriptional regulatory protein PhoB
NODE_4_length_275743_cov_22.645642	Prodigal:002006	CDS	246507	248660	.	-	0	ID=JHFBIEKO_01443;eC_number=1.8.1.8;Name=dsbD;gene=dsbD;inference=ab initio prediction:Prodigal:002006,protein motif:HAMAP:MF_00399;locus_tag=JHFBIEKO_01443;product=Thiol:disulfide interchange protein DsbD
NODE_4_length_275743_cov_22.645642	Prodigal:002006	CDS	249311	249604	.	-	0	ID=JHFBIEKO_01444;inference=ab initio prediction:Prodigal:002006;locus_tag=JHFBIEKO_01444;product=hypothetical protein
NODE_4_length_275743_cov_22.645642	Prodigal:002006	CDS	249731	251563	.	-	0	ID=JHFBIEKO_01445;eC_number=3.4.11.18;inference=ab initio prediction:Prodigal:002006,protein motif:HAMAP:MF_01974;locus_tag=JHFBIEKO_01445;product=Methionine aminopeptidase 1%2C mitochondrial
NODE_4_length_275743_cov_22.645642	Prodigal:002006	CDS	251745	252005	.	+	0	ID=JHFBIEKO_01446;inference=ab initio prediction:Prodigal:002006;locus_tag=JHFBIEKO_01446;product=hypothetical protein
NODE_4_length_275743_cov_22.645642	Aragorn:001002	tRNA	252195	252284	.	+	.	ID=JHFBIEKO_01447;inference=COORDINATES:profile:Aragorn:001002;locus_tag=JHFBIEKO_01447;product=tRNA-Ala(ggc)
NODE_4_length_275743_cov_22.645642	Prodigal:002006	CDS	253349	253606	.	+	0	ID=JHFBIEKO_01448;inference=ab initio prediction:Prodigal:002006;locus_tag=JHFBIEKO_01448;product=hypothetical protein
NODE_4_length_275743_cov_22.645642	Prodigal:002006	CDS	254056	254865	.	+	0	ID=JHFBIEKO_01449;Name=modA;db_xref=COG:COG0725;gene=modA;inference=ab initio prediction:Prodigal:002006,similar to AA sequence:UniProtKB:Q8PHA1;locus_tag=JHFBIEKO_01449;product=Molybdate-binding protein ModA
NODE_4_length_275743_cov_22.645642	Prodigal:002006	CDS	254884	255576	.	+	0	ID=JHFBIEKO_01450;Name=modB;db_xref=COG:COG4149;gene=modB;inference=ab initio prediction:Prodigal:002006,similar to AA sequence:UniProtKB:P0AF01;locus_tag=JHFBIEKO_01450;product=Molybdenum transport system permease protein ModB
NODE_4_length_275743_cov_22.645642	Prodigal:002006	CDS	255615	256271	.	-	0	ID=JHFBIEKO_01451;eC_number=2.5.1.18;Name=gstB_1;db_xref=COG:COG0625;gene=gstB_1;inference=ab initio prediction:Prodigal:002006,similar to AA sequence:UniProtKB:P15214;locus_tag=JHFBIEKO_01451;product=Glutathione S-transferase GST-6.0
NODE_4_length_275743_cov_22.645642	Prodigal:002006	CDS	256337	257443	.	+	0	ID=JHFBIEKO_01452;eC_number=7.6.2.8;Name=btuD_8;gene=btuD_8;inference=ab initio prediction:Prodigal:002006,protein motif:HAMAP:MF_01005;locus_tag=JHFBIEKO_01452;product=Vitamin B12 import ATP-binding protein BtuD
NODE_4_length_275743_cov_22.645642	Prodigal:002006	CDS	257565	258011	.	+	0	ID=JHFBIEKO_01453;inference=ab initio prediction:Prodigal:002006;locus_tag=JHFBIEKO_01453;product=hypothetical protein
NODE_4_length_275743_cov_22.645642	Prodigal:002006	CDS	258008	259660	.	+	0	ID=JHFBIEKO_01454;inference=ab initio prediction:Prodigal:002006;locus_tag=JHFBIEKO_01454;product=hypothetical protein
NODE_4_length_275743_cov_22.645642	Prodigal:002006	CDS	259664	259921	.	-	0	ID=JHFBIEKO_01455;inference=ab initio prediction:Prodigal:002006;locus_tag=JHFBIEKO_01455;product=hypothetical protein
NODE_4_length_275743_cov_22.645642	Prodigal:002006	CDS	260073	260261	.	-	0	ID=JHFBIEKO_01456;inference=ab initio prediction:Prodigal:002006;locus_tag=JHFBIEKO_01456;product=hypothetical protein
NODE_4_length_275743_cov_22.645642	Prodigal:002006	CDS	260459	261739	.	-	0	ID=JHFBIEKO_01457;inference=ab initio prediction:Prodigal:002006;locus_tag=JHFBIEKO_01457;product=hypothetical protein
NODE_4_length_275743_cov_22.645642	Prodigal:002006	CDS	261763	262161	.	-	0	ID=JHFBIEKO_01458;inference=ab initio prediction:Prodigal:002006;locus_tag=JHFBIEKO_01458;product=hypothetical protein
NODE_4_length_275743_cov_22.645642	Prodigal:002006	CDS	262368	263927	.	+	0	ID=JHFBIEKO_01459;inference=ab initio prediction:Prodigal:002006;locus_tag=JHFBIEKO_01459;product=hypothetical protein
NODE_4_length_275743_cov_22.645642	Prodigal:002006	CDS	263988	265310	.	+	0	ID=JHFBIEKO_01460;inference=ab initio prediction:Prodigal:002006,similar to AA sequence:UniProtKB:P37908;locus_tag=JHFBIEKO_01460;note=UPF0053 inner membrane protein YfjD;product=hypothetical protein
NODE_4_length_275743_cov_22.645642	Prodigal:002006	CDS	265619	267007	.	-	0	ID=JHFBIEKO_01461;eC_number=2.6.1.113;Name=spuC;db_xref=COG:COG0161;gene=spuC;inference=ab initio prediction:Prodigal:002006,similar to AA sequence:UniProtKB:Q9I6J2;locus_tag=JHFBIEKO_01461;product=Putrescine--pyruvate aminotransferase
NODE_4_length_275743_cov_22.645642	Prodigal:002006	CDS	267102	267701	.	+	0	ID=JHFBIEKO_01462;inference=ab initio prediction:Prodigal:002006;locus_tag=JHFBIEKO_01462;product=hypothetical protein
NODE_4_length_275743_cov_22.645642	Prodigal:002006	CDS	267742	268236	.	+	0	ID=JHFBIEKO_01463;Name=bsaA;gene=bsaA;inference=ab initio prediction:Prodigal:002006,similar to AA sequence:UniProtKB:P99097;locus_tag=JHFBIEKO_01463;product=Glutathione peroxidase BsaA
NODE_4_length_275743_cov_22.645642	Prodigal:002006	CDS	268523	268828	.	-	0	ID=JHFBIEKO_01464;inference=ab initio prediction:Prodigal:002006;locus_tag=JHFBIEKO_01464;product=hypothetical protein
NODE_4_length_275743_cov_22.645642	Prodigal:002006	CDS	268961	269749	.	-	0	ID=JHFBIEKO_01465;inference=ab initio prediction:Prodigal:002006;locus_tag=JHFBIEKO_01465;product=hypothetical protein
NODE_4_length_275743_cov_22.645642	Prodigal:002006	CDS	269798	270454	.	-	0	ID=JHFBIEKO_01466;db_xref=COG:COG0546;inference=ab initio prediction:Prodigal:002006,similar to AA sequence:UniProtKB:P9WPI9;locus_tag=JHFBIEKO_01466;product=putative protein
NODE_4_length_275743_cov_22.645642	Prodigal:002006	CDS	270486	270932	.	-	0	ID=JHFBIEKO_01467;inference=ab initio prediction:Prodigal:002006;locus_tag=JHFBIEKO_01467;product=hypothetical protein
NODE_4_length_275743_cov_22.645642	Prodigal:002006	CDS	271151	271864	.	+	0	ID=JHFBIEKO_01468;eC_number=3.5.1.-;Name=rutD_1;gene=rutD_1;inference=ab initio prediction:Prodigal:002006,protein motif:HAMAP:MF_00832;locus_tag=JHFBIEKO_01468;product=Putative aminoacrylate hydrolase RutD
NODE_4_length_275743_cov_22.645642	Prodigal:002006	CDS	271831	273258	.	-	0	ID=JHFBIEKO_01469;inference=ab initio prediction:Prodigal:002006;locus_tag=JHFBIEKO_01469;product=hypothetical protein
NODE_4_length_275743_cov_22.645642	Prodigal:002006	CDS	273406	274341	.	-	0	ID=JHFBIEKO_01470;eC_number=2.5.1.47;Name=cysK_2;gene=cysK_2;inference=ab initio prediction:Prodigal:002006,similar to AA sequence:UniProtKB:P63871;locus_tag=JHFBIEKO_01470;product=Cysteine synthase
NODE_4_length_275743_cov_22.645642	Prodigal:002006	CDS	274431	274991	.	-	0	ID=JHFBIEKO_01471;inference=ab initio prediction:Prodigal:002006;locus_tag=JHFBIEKO_01471;product=hypothetical protein
NODE_4_length_275743_cov_22.645642	Prodigal:002006	CDS	275234	275611	.	-	0	ID=JHFBIEKO_01472;inference=ab initio prediction:Prodigal:002006;locus_tag=JHFBIEKO_01472;product=hypothetical protein
NODE_5_length_235546_cov_22.276698	Prodigal:002006	CDS	9	617	.	+	0	ID=JHFBIEKO_01473;Name=tufA;db_xref=COG:COG0050;gene=tufA;inference=ab initio prediction:Prodigal:002006,similar to AA sequence:UniProtKB:P09591;locus_tag=JHFBIEKO_01473;product=Elongation factor Tu
NODE_5_length_235546_cov_22.276698	Prodigal:002006	CDS	830	1720	.	+	0	ID=JHFBIEKO_01474;inference=ab initio prediction:Prodigal:002006;locus_tag=JHFBIEKO_01474;product=hypothetical protein
NODE_5_length_235546_cov_22.276698	Aragorn:001002	tRNA	1878	1954	.	+	.	ID=JHFBIEKO_01475;inference=COORDINATES:profile:Aragorn:001002;locus_tag=JHFBIEKO_01475;product=tRNA-Trp(cca)
NODE_5_length_235546_cov_22.276698	Prodigal:002006	CDS	2139	2435	.	+	0	ID=JHFBIEKO_01476;Name=secE;gene=secE;inference=ab initio prediction:Prodigal:002006,protein motif:HAMAP:MF_00422;locus_tag=JHFBIEKO_01476;product=Protein translocase subunit SecE
NODE_5_length_235546_cov_22.276698	Prodigal:002006	CDS	2533	3078	.	+	0	ID=JHFBIEKO_01477;Name=nusG;db_xref=COG:COG0250;gene=nusG;inference=ab initio prediction:Prodigal:002006,similar to AA sequence:UniProtKB:P0AFG0;locus_tag=JHFBIEKO_01477;product=Transcription termination/antitermination protein NusG
NODE_5_length_235546_cov_22.276698	Prodigal:002006	CDS	3302	3751	.	+	0	ID=JHFBIEKO_01478;Name=rplK;db_xref=COG:COG0080;gene=rplK;inference=ab initio prediction:Prodigal:002006,similar to AA sequence:UniProtKB:P62441;locus_tag=JHFBIEKO_01478;product=50S ribosomal protein L11
NODE_5_length_235546_cov_22.276698	Prodigal:002006	CDS	3763	4461	.	+	0	ID=JHFBIEKO_01479;Name=rplA;db_xref=COG:COG0081;gene=rplA;inference=ab initio prediction:Prodigal:002006,similar to AA sequence:UniProtKB:Q6N4R5;locus_tag=JHFBIEKO_01479;product=50S ribosomal protein L1
NODE_5_length_235546_cov_22.276698	Prodigal:002006	CDS	4787	5080	.	+	0	ID=JHFBIEKO_01480;inference=ab initio prediction:Prodigal:002006;locus_tag=JHFBIEKO_01480;product=hypothetical protein
NODE_5_length_235546_cov_22.276698	Prodigal:002006	CDS	5324	6967	.	+	0	ID=JHFBIEKO_01481;eC_number=2.1.1.-;Name=hpnP_1;gene=hpnP_1;inference=ab initio prediction:Prodigal:002006,similar to AA sequence:UniProtKB:B3QHD1;locus_tag=JHFBIEKO_01481;product=Hopanoid C-2 methylase
NODE_5_length_235546_cov_22.276698	Prodigal:002006	CDS	7610	8128	.	+	0	ID=JHFBIEKO_01482;Name=rplJ;db_xref=COG:COG0244;gene=rplJ;inference=ab initio prediction:Prodigal:002006,similar to AA sequence:UniProtKB:Q6N4R7;locus_tag=JHFBIEKO_01482;product=50S ribosomal protein L10
NODE_5_length_235546_cov_22.276698	Prodigal:002006	CDS	8178	8555	.	+	0	ID=JHFBIEKO_01483;Name=rplL;db_xref=COG:COG0222;gene=rplL;inference=ab initio prediction:Prodigal:002006,similar to AA sequence:UniProtKB:Q6N4R8;locus_tag=JHFBIEKO_01483;product=50S ribosomal protein L7/L12
NODE_5_length_235546_cov_22.276698	Prodigal:002006	CDS	8800	12924	.	+	0	ID=JHFBIEKO_01484;eC_number=2.7.7.6;Name=rpoB;gene=rpoB;inference=ab initio prediction:Prodigal:002006,similar to AA sequence:UniProtKB:B2SQQ1;locus_tag=JHFBIEKO_01484;product=DNA-directed RNA polymerase subunit beta
NODE_5_length_235546_cov_22.276698	Prodigal:002006	CDS	13097	17305	.	+	0	ID=JHFBIEKO_01485;eC_number=2.7.7.6;Name=rpoC;gene=rpoC;inference=ab initio prediction:Prodigal:002006,similar to AA sequence:UniProtKB:Q8KTH8;locus_tag=JHFBIEKO_01485;product=DNA-directed RNA polymerase subunit beta'
NODE_5_length_235546_cov_22.276698	Prodigal:002006	CDS	17602	18702	.	+	0	ID=JHFBIEKO_01486;inference=ab initio prediction:Prodigal:002006;locus_tag=JHFBIEKO_01486;product=hypothetical protein
NODE_5_length_235546_cov_22.276698	Prodigal:002006	CDS	18858	18974	.	+	0	ID=JHFBIEKO_01487;inference=ab initio prediction:Prodigal:002006;locus_tag=JHFBIEKO_01487;product=hypothetical protein
NODE_5_length_235546_cov_22.276698	Prodigal:002006	CDS	19388	19987	.	+	0	ID=JHFBIEKO_01488;inference=ab initio prediction:Prodigal:002006;locus_tag=JHFBIEKO_01488;product=hypothetical protein
NODE_5_length_235546_cov_22.276698	Prodigal:002006	CDS	20110	21096	.	+	0	ID=JHFBIEKO_01489;eC_number=1.3.1.84;Name=acuI;db_xref=COG:COG0604;gene=acuI;inference=ab initio prediction:Prodigal:002006,similar to AA sequence:UniProtKB:Q3J6K9;locus_tag=JHFBIEKO_01489;product=Acrylyl-CoA reductase AcuI
NODE_5_length_235546_cov_22.276698	Prodigal:002006	CDS	21142	21618	.	+	0	ID=JHFBIEKO_01490;Name=greB;gene=greB;inference=ab initio prediction:Prodigal:002006,protein motif:HAMAP:MF_00930;locus_tag=JHFBIEKO_01490;product=Transcription elongation factor GreB
NODE_5_length_235546_cov_22.276698	Prodigal:002006	CDS	21625	22497	.	-	0	ID=JHFBIEKO_01491;inference=ab initio prediction:Prodigal:002006;locus_tag=JHFBIEKO_01491;product=hypothetical protein
NODE_5_length_235546_cov_22.276698	Prodigal:002006	CDS	22638	23234	.	+	0	ID=JHFBIEKO_01492;eC_number=1.6.5.2;inference=ab initio prediction:Prodigal:002006,similar to AA sequence:UniProtKB:Q2YQ23;locus_tag=JHFBIEKO_01492;product=NAD(P)H dehydrogenase (quinone)
NODE_5_length_235546_cov_22.276698	Prodigal:002006	CDS	23377	24375	.	-	0	ID=JHFBIEKO_01493;eC_number=2.7.7.87;Name=ywlC;db_xref=COG:COG0009;gene=ywlC;inference=ab initio prediction:Prodigal:002006,similar to AA sequence:UniProtKB:P39153;locus_tag=JHFBIEKO_01493;product=Threonylcarbamoyl-AMP synthase
NODE_5_length_235546_cov_22.276698	Prodigal:002006	CDS	24511	26250	.	+	0	ID=JHFBIEKO_01494;eC_number=1.3.8.-;Name=dmdC_2;db_xref=COG:COG1960;gene=dmdC_2;inference=ab initio prediction:Prodigal:002006,similar to AA sequence:UniProtKB:Q5LLW7;locus_tag=JHFBIEKO_01494;product=3-methylmercaptopropionyl-CoA dehydrogenase
NODE_5_length_235546_cov_22.276698	Prodigal:002006	CDS	26262	27029	.	+	0	ID=JHFBIEKO_01495;eC_number=4.2.1.17;Name=echA8_1;db_xref=COG:COG1024;gene=echA8_1;inference=ab initio prediction:Prodigal:002006,similar to AA sequence:UniProtKB:P9WNN9;locus_tag=JHFBIEKO_01495;product=putative enoyl-CoA hydratase echA8
NODE_5_length_235546_cov_22.276698	Prodigal:002006	CDS	27026	27871	.	+	0	ID=JHFBIEKO_01496;eC_number=1.1.1.100;Name=fabG_5;gene=fabG_5;inference=ab initio prediction:Prodigal:002006,similar to AA sequence:UniProtKB:Q9KQH7;locus_tag=JHFBIEKO_01496;product=3-oxoacyl-[acyl-carrier-protein] reductase FabG
NODE_5_length_235546_cov_22.276698	Prodigal:002006	CDS	28008	29696	.	+	0	ID=JHFBIEKO_01497;eC_number=2.1.1.-;Name=hpnP_2;gene=hpnP_2;inference=ab initio prediction:Prodigal:002006,similar to AA sequence:UniProtKB:B3QHD1;locus_tag=JHFBIEKO_01497;product=Hopanoid C-2 methylase
NODE_5_length_235546_cov_22.276698	Prodigal:002006	CDS	29712	31397	.	-	0	ID=JHFBIEKO_01498;inference=ab initio prediction:Prodigal:002006;locus_tag=JHFBIEKO_01498;product=hypothetical protein
NODE_5_length_235546_cov_22.276698	Prodigal:002006	CDS	31493	32497	.	-	0	ID=JHFBIEKO_01499;Name=corA_1;db_xref=COG:COG0598;gene=corA_1;inference=ab initio prediction:Prodigal:002006,similar to AA sequence:UniProtKB:P0A2R8;locus_tag=JHFBIEKO_01499;product=Magnesium transport protein CorA
NODE_5_length_235546_cov_22.276698	Prodigal:002006	CDS	32662	32949	.	-	0	ID=JHFBIEKO_01500;inference=ab initio prediction:Prodigal:002006;locus_tag=JHFBIEKO_01500;product=hypothetical protein
NODE_5_length_235546_cov_22.276698	Prodigal:002006	CDS	33077	34315	.	-	0	ID=JHFBIEKO_01501;eC_number=2.1.1.190;Name=rlmD;db_xref=COG:COG2265;gene=rlmD;inference=ab initio prediction:Prodigal:002006,similar to AA sequence:UniProtKB:P55135;locus_tag=JHFBIEKO_01501;product=23S rRNA (uracil(1939)-C(5))-methyltransferase RlmD
NODE_5_length_235546_cov_22.276698	Prodigal:002006	CDS	34312	35094	.	-	0	ID=JHFBIEKO_01502;eC_number=2.1.1.226;Name=tlyA;db_xref=COG:COG1189;gene=tlyA;inference=ab initio prediction:Prodigal:002006,similar to AA sequence:UniProtKB:P9WJ63;locus_tag=JHFBIEKO_01502;product=16S/23S rRNA (cytidine-2'-O)-methyltransferase TlyA
NODE_5_length_235546_cov_22.276698	Prodigal:002006	CDS	35205	35738	.	+	0	ID=JHFBIEKO_01503;eC_number=1.15.1.1;Name=sodC;db_xref=COG:COG2032;gene=sodC;inference=ab initio prediction:Prodigal:002006,similar to AA sequence:UniProtKB:P20379;locus_tag=JHFBIEKO_01503;product=Superoxide dismutase [Cu-Zn]
NODE_5_length_235546_cov_22.276698	Prodigal:002006	CDS	35745	36197	.	-	0	ID=JHFBIEKO_01504;eC_number=3.1.2.-;db_xref=COG:COG1607;inference=ab initio prediction:Prodigal:002006,similar to AA sequence:UniProtKB:P44886;locus_tag=JHFBIEKO_01504;product=putative acyl-CoA thioester hydrolase
NODE_5_length_235546_cov_22.276698	Prodigal:002006	CDS	36226	36363	.	-	0	ID=JHFBIEKO_01505;inference=ab initio prediction:Prodigal:002006;locus_tag=JHFBIEKO_01505;product=hypothetical protein
NODE_5_length_235546_cov_22.276698	Prodigal:002006	CDS	36513	36782	.	-	0	ID=JHFBIEKO_01506;inference=ab initio prediction:Prodigal:002006;locus_tag=JHFBIEKO_01506;product=hypothetical protein
NODE_5_length_235546_cov_22.276698	Prodigal:002006	CDS	36972	37157	.	-	0	ID=JHFBIEKO_01507;inference=ab initio prediction:Prodigal:002006,similar to AA sequence:UniProtKB:Q7DDI1;locus_tag=JHFBIEKO_01507;note=UPF0339 protein NMB1088;product=hypothetical protein
NODE_5_length_235546_cov_22.276698	Prodigal:002006	CDS	37350	39023	.	-	0	ID=JHFBIEKO_01508;eC_number=3.6.4.13;Name=rhlE_1;gene=rhlE_1;inference=ab initio prediction:Prodigal:002006,protein motif:HAMAP:MF_00968;locus_tag=JHFBIEKO_01508;product=ATP-dependent RNA helicase RhlE
NODE_5_length_235546_cov_22.276698	Prodigal:002006	CDS	39289	39549	.	+	0	ID=JHFBIEKO_01509;inference=ab initio prediction:Prodigal:002006;locus_tag=JHFBIEKO_01509;product=hypothetical protein
NODE_5_length_235546_cov_22.276698	Prodigal:002006	CDS	39576	41522	.	-	0	ID=JHFBIEKO_01510;inference=ab initio prediction:Prodigal:002006;locus_tag=JHFBIEKO_01510;product=hypothetical protein
NODE_5_length_235546_cov_22.276698	Prodigal:002006	CDS	41782	42012	.	+	0	ID=JHFBIEKO_01511;inference=ab initio prediction:Prodigal:002006;locus_tag=JHFBIEKO_01511;product=hypothetical protein
NODE_5_length_235546_cov_22.276698	Aragorn:001002	tRNA	42158	42242	.	-	.	ID=JHFBIEKO_01512;inference=COORDINATES:profile:Aragorn:001002;locus_tag=JHFBIEKO_01512;product=tRNA-Leu(gag)
NODE_5_length_235546_cov_22.276698	Prodigal:002006	CDS	42427	43083	.	-	0	ID=JHFBIEKO_01513;Name=comR;gene=comR;inference=ab initio prediction:Prodigal:002006,similar to AA sequence:UniProtKB:P75952;locus_tag=JHFBIEKO_01513;product=HTH-type transcriptional repressor ComR
NODE_5_length_235546_cov_22.276698	Prodigal:002006	CDS	43127	43891	.	+	0	ID=JHFBIEKO_01514;inference=ab initio prediction:Prodigal:002006;locus_tag=JHFBIEKO_01514;product=hypothetical protein
NODE_5_length_235546_cov_22.276698	Prodigal:002006	CDS	43896	44201	.	-	0	ID=JHFBIEKO_01515;inference=ab initio prediction:Prodigal:002006;locus_tag=JHFBIEKO_01515;product=hypothetical protein
NODE_5_length_235546_cov_22.276698	Prodigal:002006	CDS	44305	45030	.	+	0	ID=JHFBIEKO_01516;eC_number=2.3.1.181;Name=lipB;gene=lipB;inference=ab initio prediction:Prodigal:002006,protein motif:HAMAP:MF_00013;locus_tag=JHFBIEKO_01516;product=Octanoyltransferase
NODE_5_length_235546_cov_22.276698	Prodigal:002006	CDS	45229	45510	.	+	0	ID=JHFBIEKO_01517;inference=ab initio prediction:Prodigal:002006;locus_tag=JHFBIEKO_01517;product=hypothetical protein
NODE_5_length_235546_cov_22.276698	Prodigal:002006	CDS	45521	47734	.	-	0	ID=JHFBIEKO_01518;inference=ab initio prediction:Prodigal:002006;locus_tag=JHFBIEKO_01518;product=hypothetical protein
NODE_5_length_235546_cov_22.276698	Prodigal:002006	CDS	47986	48561	.	+	0	ID=JHFBIEKO_01519;Name=tpd;db_xref=COG:COG3470;gene=tpd;inference=ab initio prediction:Prodigal:002006,similar to AA sequence:UniProtKB:P19478;locus_tag=JHFBIEKO_01519;product=34 kDa membrane antigen
NODE_5_length_235546_cov_22.276698	Prodigal:002006	CDS	48596	48940	.	+	0	ID=JHFBIEKO_01520;inference=ab initio prediction:Prodigal:002006;locus_tag=JHFBIEKO_01520;product=hypothetical protein
NODE_5_length_235546_cov_22.276698	Prodigal:002006	CDS	48954	50369	.	+	0	ID=JHFBIEKO_01521;inference=ab initio prediction:Prodigal:002006;locus_tag=JHFBIEKO_01521;product=hypothetical protein
NODE_5_length_235546_cov_22.276698	Prodigal:002006	CDS	50399	51223	.	+	0	ID=JHFBIEKO_01522;Name=efeU;db_xref=COG:COG0672;gene=efeU;inference=ab initio prediction:Prodigal:002006,similar to AA sequence:UniProtKB:Q8XAS8;locus_tag=JHFBIEKO_01522;product=Ferrous iron permease EfeU
NODE_5_length_235546_cov_22.276698	Prodigal:002006	CDS	51338	52183	.	-	0	ID=JHFBIEKO_01523;eC_number=2.8.1.2;Name=sseA;db_xref=COG:COG2897;gene=sseA;inference=ab initio prediction:Prodigal:002006,similar to AA sequence:UniProtKB:P31142;locus_tag=JHFBIEKO_01523;product=3-mercaptopyruvate sulfurtransferase
NODE_5_length_235546_cov_22.276698	Prodigal:002006	CDS	52603	52836	.	+	0	ID=JHFBIEKO_01524;inference=ab initio prediction:Prodigal:002006;locus_tag=JHFBIEKO_01524;product=hypothetical protein
NODE_5_length_235546_cov_22.276698	Prodigal:002006	CDS	52856	53836	.	-	0	ID=JHFBIEKO_01525;inference=ab initio prediction:Prodigal:002006;locus_tag=JHFBIEKO_01525;product=hypothetical protein
NODE_5_length_235546_cov_22.276698	Prodigal:002006	CDS	54010	54987	.	-	0	ID=JHFBIEKO_01526;inference=ab initio prediction:Prodigal:002006;locus_tag=JHFBIEKO_01526;product=hypothetical protein
NODE_5_length_235546_cov_22.276698	Prodigal:002006	CDS	54990	56435	.	-	0	ID=JHFBIEKO_01527;inference=ab initio prediction:Prodigal:002006;locus_tag=JHFBIEKO_01527;product=hypothetical protein
NODE_5_length_235546_cov_22.276698	Prodigal:002006	CDS	56490	57791	.	-	0	ID=JHFBIEKO_01528;inference=ab initio prediction:Prodigal:002006,protein motif:HAMAP:MF_02040;locus_tag=JHFBIEKO_01528;product=Iron-sulfur cluster carrier protein
NODE_5_length_235546_cov_22.276698	Prodigal:002006	CDS	57800	58936	.	-	0	ID=JHFBIEKO_01529;inference=ab initio prediction:Prodigal:002006;locus_tag=JHFBIEKO_01529;product=hypothetical protein
NODE_5_length_235546_cov_22.276698	Prodigal:002006	CDS	59015	60586	.	-	0	ID=JHFBIEKO_01530;Name=sctC;gene=sctC;inference=ab initio prediction:Prodigal:002006,protein motif:HAMAP:MF_02219;locus_tag=JHFBIEKO_01530;product=Type 3 secretion system secretin
NODE_5_length_235546_cov_22.276698	Prodigal:002006	CDS	60592	61419	.	-	0	ID=JHFBIEKO_01531;inference=ab initio prediction:Prodigal:002006;locus_tag=JHFBIEKO_01531;product=hypothetical protein
NODE_5_length_235546_cov_22.276698	Prodigal:002006	CDS	61692	62927	.	+	0	ID=JHFBIEKO_01532;inference=ab initio prediction:Prodigal:002006;locus_tag=JHFBIEKO_01532;product=hypothetical protein
NODE_5_length_235546_cov_22.276698	Prodigal:002006	CDS	63192	64355	.	-	0	ID=JHFBIEKO_01533;eC_number=1.1.1.192;Name=adh1_1;db_xref=COG:COG1454;gene=adh1_1;inference=ab initio prediction:Prodigal:002006,similar to AA sequence:UniProtKB:A4IP64;locus_tag=JHFBIEKO_01533;product=Long-chain-alcohol dehydrogenase 1
NODE_5_length_235546_cov_22.276698	Prodigal:002006	CDS	64442	65374	.	-	0	ID=JHFBIEKO_01534;Name=hdfR_2;gene=hdfR_2;inference=ab initio prediction:Prodigal:002006,protein motif:HAMAP:MF_01233;locus_tag=JHFBIEKO_01534;product=HTH-type transcriptional regulator HdfR
NODE_5_length_235546_cov_22.276698	Prodigal:002006	CDS	65473	66969	.	+	0	ID=JHFBIEKO_01535;eC_number=1.2.1.-;Name=bauC;db_xref=COG:COG1012;gene=bauC;inference=ab initio prediction:Prodigal:002006,similar to AA sequence:UniProtKB:Q9I702;locus_tag=JHFBIEKO_01535;product=Putative 3-oxopropanoate dehydrogenase
NODE_5_length_235546_cov_22.276698	Prodigal:002006	CDS	67216	68358	.	+	0	ID=JHFBIEKO_01536;eC_number=1.3.99.-;Name=acdA;db_xref=COG:COG1960;gene=acdA;inference=ab initio prediction:Prodigal:002006,similar to AA sequence:UniProtKB:P45867;locus_tag=JHFBIEKO_01536;product=Acyl-CoA dehydrogenase
NODE_5_length_235546_cov_22.276698	Prodigal:002006	CDS	68358	69419	.	+	0	ID=JHFBIEKO_01537;eC_number=4.2.1.149;Name=caiD;gene=caiD;inference=ab initio prediction:Prodigal:002006,protein motif:HAMAP:MF_01051;locus_tag=JHFBIEKO_01537;product=Carnitinyl-CoA dehydratase
NODE_5_length_235546_cov_22.276698	Prodigal:002006	CDS	69660	70553	.	+	0	ID=JHFBIEKO_01538;eC_number=1.1.1.31;Name=mmsB_1;db_xref=COG:COG2084;gene=mmsB_1;inference=ab initio prediction:Prodigal:002006,similar to AA sequence:UniProtKB:P9WNY5;locus_tag=JHFBIEKO_01538;product=putative 3-hydroxyisobutyrate dehydrogenase
NODE_5_length_235546_cov_22.276698	Prodigal:002006	CDS	70553	71329	.	+	0	ID=JHFBIEKO_01539;eC_number=4.2.1.17;Name=echA8_2;db_xref=COG:COG1024;gene=echA8_2;inference=ab initio prediction:Prodigal:002006,similar to AA sequence:UniProtKB:P9WNN9;locus_tag=JHFBIEKO_01539;product=putative enoyl-CoA hydratase echA8
NODE_5_length_235546_cov_22.276698	Prodigal:002006	CDS	71343	71780	.	+	0	ID=JHFBIEKO_01540;inference=ab initio prediction:Prodigal:002006;locus_tag=JHFBIEKO_01540;product=hypothetical protein
NODE_5_length_235546_cov_22.276698	Prodigal:002006	CDS	71835	73568	.	+	0	ID=JHFBIEKO_01541;eC_number=6.2.1.1;Name=acsA_2;db_xref=COG:COG0365;gene=acsA_2;inference=ab initio prediction:Prodigal:002006,similar to AA sequence:UniProtKB:P39062;locus_tag=JHFBIEKO_01541;product=Acetyl-coenzyme A synthetase
NODE_5_length_235546_cov_22.276698	Prodigal:002006	CDS	73695	73931	.	+	0	ID=JHFBIEKO_01542;inference=ab initio prediction:Prodigal:002006;locus_tag=JHFBIEKO_01542;product=hypothetical protein
NODE_5_length_235546_cov_22.276698	Prodigal:002006	CDS	74119	74751	.	+	0	ID=JHFBIEKO_01543;inference=ab initio prediction:Prodigal:002006;locus_tag=JHFBIEKO_01543;product=hypothetical protein
NODE_5_length_235546_cov_22.276698	Prodigal:002006	CDS	75145	75423	.	-	0	ID=JHFBIEKO_01544;inference=ab initio prediction:Prodigal:002006;locus_tag=JHFBIEKO_01544;product=hypothetical protein
NODE_5_length_235546_cov_22.276698	Prodigal:002006	CDS	75722	76429	.	+	0	ID=JHFBIEKO_01545;inference=ab initio prediction:Prodigal:002006;locus_tag=JHFBIEKO_01545;product=hypothetical protein
NODE_5_length_235546_cov_22.276698	Prodigal:002006	CDS	76436	76765	.	-	0	ID=JHFBIEKO_01546;inference=ab initio prediction:Prodigal:002006;locus_tag=JHFBIEKO_01546;product=hypothetical protein
NODE_5_length_235546_cov_22.276698	Prodigal:002006	CDS	76894	77109	.	-	0	ID=JHFBIEKO_01547;inference=ab initio prediction:Prodigal:002006;locus_tag=JHFBIEKO_01547;product=hypothetical protein
NODE_5_length_235546_cov_22.276698	Prodigal:002006	CDS	77214	78077	.	-	0	ID=JHFBIEKO_01548;eC_number=2.3.1.30;Name=cysE_1;db_xref=COG:COG1045;gene=cysE_1;inference=ab initio prediction:Prodigal:002006,similar to AA sequence:UniProtKB:P29847;locus_tag=JHFBIEKO_01548;product=Serine acetyltransferase
NODE_5_length_235546_cov_22.276698	Prodigal:002006	CDS	78418	79299	.	-	0	ID=JHFBIEKO_01549;eC_number=2.7.1.71;Name=aroK_1;gene=aroK_1;inference=ab initio prediction:Prodigal:002006,protein motif:HAMAP:MF_00109;locus_tag=JHFBIEKO_01549;product=Shikimate kinase
NODE_5_length_235546_cov_22.276698	Prodigal:002006	CDS	79638	80609	.	-	0	ID=JHFBIEKO_01550;eC_number=4.2.2.-;Name=mltC;gene=mltC;inference=ab initio prediction:Prodigal:002006,protein motif:HAMAP:MF_01616;locus_tag=JHFBIEKO_01550;product=Membrane-bound lytic murein transglycosylase C
NODE_5_length_235546_cov_22.276698	Prodigal:002006	CDS	80793	81605	.	-	0	ID=JHFBIEKO_01551;eC_number=3.1.3.-;db_xref=COG:COG0561;inference=ab initio prediction:Prodigal:002006,similar to AA sequence:UniProtKB:P44447;locus_tag=JHFBIEKO_01551;product=Putative phosphatase
NODE_5_length_235546_cov_22.276698	Prodigal:002006	CDS	81609	82193	.	-	0	ID=JHFBIEKO_01552;eC_number=2.7.1.12;db_xref=COG:COG3265;inference=ab initio prediction:Prodigal:002006,similar to AA sequence:UniProtKB:Q5FQ97;locus_tag=JHFBIEKO_01552;product=Gluconokinase
NODE_5_length_235546_cov_22.276698	Prodigal:002006	CDS	82362	82613	.	+	0	ID=JHFBIEKO_01553;inference=ab initio prediction:Prodigal:002006;locus_tag=JHFBIEKO_01553;product=hypothetical protein
NODE_5_length_235546_cov_22.276698	Prodigal:002006	CDS	82930	83172	.	+	0	ID=JHFBIEKO_01554;inference=ab initio prediction:Prodigal:002006;locus_tag=JHFBIEKO_01554;product=hypothetical protein
NODE_5_length_235546_cov_22.276698	Prodigal:002006	CDS	83337	84521	.	+	0	ID=JHFBIEKO_01555;inference=ab initio prediction:Prodigal:002006;locus_tag=JHFBIEKO_01555;product=hypothetical protein
NODE_5_length_235546_cov_22.276698	Prodigal:002006	CDS	84684	85820	.	+	0	ID=JHFBIEKO_01556;Name=livJ;db_xref=COG:COG0683;gene=livJ;inference=ab initio prediction:Prodigal:002006,similar to AA sequence:UniProtKB:P17215;locus_tag=JHFBIEKO_01556;product=Leu/Ile/Val/Thr-binding protein
NODE_5_length_235546_cov_22.276698	Prodigal:002006	CDS	85831	86256	.	-	0	ID=JHFBIEKO_01557;inference=ab initio prediction:Prodigal:002006;locus_tag=JHFBIEKO_01557;product=hypothetical protein
NODE_5_length_235546_cov_22.276698	Prodigal:002006	CDS	86744	87358	.	-	0	ID=JHFBIEKO_01558;inference=ab initio prediction:Prodigal:002006;locus_tag=JHFBIEKO_01558;product=hypothetical protein
NODE_5_length_235546_cov_22.276698	Prodigal:002006	CDS	87510	88640	.	+	0	ID=JHFBIEKO_01559;Name=takP;db_xref=COG:COG4663;gene=takP;inference=ab initio prediction:Prodigal:002006,similar to AA sequence:UniProtKB:Q3J1R2;locus_tag=JHFBIEKO_01559;product=Alpha-keto acid-binding periplasmic protein TakP
NODE_5_length_235546_cov_22.276698	Prodigal:002006	CDS	88801	90213	.	+	0	ID=JHFBIEKO_01560;inference=ab initio prediction:Prodigal:002006;locus_tag=JHFBIEKO_01560;product=hypothetical protein
NODE_5_length_235546_cov_22.276698	Prodigal:002006	CDS	90234	91214	.	-	0	ID=JHFBIEKO_01561;inference=ab initio prediction:Prodigal:002006;locus_tag=JHFBIEKO_01561;product=hypothetical protein
NODE_5_length_235546_cov_22.276698	Prodigal:002006	CDS	91680	92804	.	-	0	ID=JHFBIEKO_01562;inference=ab initio prediction:Prodigal:002006;locus_tag=JHFBIEKO_01562;product=hypothetical protein
NODE_5_length_235546_cov_22.276698	Prodigal:002006	CDS	93334	94722	.	+	0	ID=JHFBIEKO_01563;inference=ab initio prediction:Prodigal:002006;locus_tag=JHFBIEKO_01563;product=hypothetical protein
NODE_5_length_235546_cov_22.276698	Prodigal:002006	CDS	94858	95064	.	+	0	ID=JHFBIEKO_01564;inference=ab initio prediction:Prodigal:002006;locus_tag=JHFBIEKO_01564;product=hypothetical protein
NODE_5_length_235546_cov_22.276698	Prodigal:002006	CDS	95119	95562	.	+	0	ID=JHFBIEKO_01565;inference=ab initio prediction:Prodigal:002006;locus_tag=JHFBIEKO_01565;product=hypothetical protein
NODE_5_length_235546_cov_22.276698	Prodigal:002006	CDS	95623	97026	.	+	0	ID=JHFBIEKO_01566;Name=clcA;db_xref=COG:COG0038;gene=clcA;inference=ab initio prediction:Prodigal:002006,similar to AA sequence:UniProtKB:Q8ZRP8;locus_tag=JHFBIEKO_01566;product=H(+)/Cl(-) exchange transporter ClcA
NODE_5_length_235546_cov_22.276698	Prodigal:002006	CDS	97095	99086	.	-	0	ID=JHFBIEKO_01567;inference=ab initio prediction:Prodigal:002006;locus_tag=JHFBIEKO_01567;product=hypothetical protein
NODE_5_length_235546_cov_22.276698	Prodigal:002006	CDS	99549	99728	.	+	0	ID=JHFBIEKO_01568;inference=ab initio prediction:Prodigal:002006;locus_tag=JHFBIEKO_01568;product=hypothetical protein
NODE_5_length_235546_cov_22.276698	Prodigal:002006	CDS	99746	100600	.	+	0	ID=JHFBIEKO_01569;inference=ab initio prediction:Prodigal:002006;locus_tag=JHFBIEKO_01569;product=hypothetical protein
NODE_5_length_235546_cov_22.276698	Prodigal:002006	CDS	100725	101468	.	-	0	ID=JHFBIEKO_01570;inference=ab initio prediction:Prodigal:002006;locus_tag=JHFBIEKO_01570;product=hypothetical protein
NODE_5_length_235546_cov_22.276698	Prodigal:002006	CDS	101570	101908	.	-	0	ID=JHFBIEKO_01571;inference=ab initio prediction:Prodigal:002006;locus_tag=JHFBIEKO_01571;product=hypothetical protein
NODE_5_length_235546_cov_22.276698	Prodigal:002006	CDS	102061	103020	.	-	0	ID=JHFBIEKO_01572;Name=fieF_2;db_xref=COG:COG0053;gene=fieF_2;inference=ab initio prediction:Prodigal:002006,similar to AA sequence:UniProtKB:P69380;locus_tag=JHFBIEKO_01572;product=Ferrous-iron efflux pump FieF
NODE_5_length_235546_cov_22.276698	Prodigal:002006	CDS	103145	103582	.	+	0	ID=JHFBIEKO_01573;inference=ab initio prediction:Prodigal:002006;locus_tag=JHFBIEKO_01573;product=hypothetical protein
NODE_5_length_235546_cov_22.276698	Prodigal:002006	CDS	103889	104248	.	-	0	ID=JHFBIEKO_01574;inference=ab initio prediction:Prodigal:002006;locus_tag=JHFBIEKO_01574;product=hypothetical protein
NODE_5_length_235546_cov_22.276698	Prodigal:002006	CDS	104311	104541	.	-	0	ID=JHFBIEKO_01575;inference=ab initio prediction:Prodigal:002006;locus_tag=JHFBIEKO_01575;product=hypothetical protein
NODE_5_length_235546_cov_22.276698	Prodigal:002006	CDS	104643	106718	.	-	0	ID=JHFBIEKO_01576;eC_number=6.3.5.1;Name=nadE;db_xref=COG:COG0171;gene=nadE;inference=ab initio prediction:Prodigal:002006,similar to AA sequence:UniProtKB:P9WJJ3;locus_tag=JHFBIEKO_01576;product=Glutamine-dependent NAD(+) synthetase
NODE_5_length_235546_cov_22.276698	Prodigal:002006	CDS	107034	110483	.	+	0	ID=JHFBIEKO_01577;inference=ab initio prediction:Prodigal:002006;locus_tag=JHFBIEKO_01577;product=hypothetical protein
NODE_5_length_235546_cov_22.276698	Prodigal:002006	CDS	110618	111535	.	+	0	ID=JHFBIEKO_01578;Name=lolA;gene=lolA;inference=ab initio prediction:Prodigal:002006,protein motif:HAMAP:MF_00240;locus_tag=JHFBIEKO_01578;product=Outer-membrane lipoprotein carrier protein
NODE_5_length_235546_cov_22.276698	Prodigal:002006	CDS	111799	112608	.	+	0	ID=JHFBIEKO_01579;eC_number=3.1.11.2;Name=xthA_2;db_xref=COG:COG0708;gene=xthA_2;inference=ab initio prediction:Prodigal:002006,similar to AA sequence:UniProtKB:P09030;locus_tag=JHFBIEKO_01579;product=Exodeoxyribonuclease III
NODE_5_length_235546_cov_22.276698	Prodigal:002006	CDS	112679	112777	.	+	0	ID=JHFBIEKO_01580;inference=ab initio prediction:Prodigal:002006;locus_tag=JHFBIEKO_01580;product=hypothetical protein
NODE_5_length_235546_cov_22.276698	Prodigal:002006	CDS	112956	113834	.	+	0	ID=JHFBIEKO_01581;eC_number=1.-.-.-;Name=ydaD;gene=ydaD;inference=ab initio prediction:Prodigal:002006,similar to AA sequence:UniProtKB:P80873;locus_tag=JHFBIEKO_01581;product=General stress protein 39
NODE_5_length_235546_cov_22.276698	Prodigal:002006	CDS	113845	114336	.	-	0	ID=JHFBIEKO_01582;inference=ab initio prediction:Prodigal:002006;locus_tag=JHFBIEKO_01582;product=hypothetical protein
NODE_5_length_235546_cov_22.276698	Prodigal:002006	CDS	114409	114711	.	-	0	ID=JHFBIEKO_01583;inference=ab initio prediction:Prodigal:002006;locus_tag=JHFBIEKO_01583;product=hypothetical protein
NODE_5_length_235546_cov_22.276698	Prodigal:002006	CDS	115568	116140	.	-	0	ID=JHFBIEKO_01584;Name=ssb;gene=ssb;inference=ab initio prediction:Prodigal:002006,similar to AA sequence:UniProtKB:P25762;locus_tag=JHFBIEKO_01584;product=Single-stranded DNA-binding protein
NODE_5_length_235546_cov_22.276698	Prodigal:002006	CDS	116309	117325	.	-	0	ID=JHFBIEKO_01585;eC_number=1.3.1.-;Name=curA;db_xref=COG:COG2130;gene=curA;inference=ab initio prediction:Prodigal:002006,similar to AA sequence:UniProtKB:P76113;locus_tag=JHFBIEKO_01585;product=NADPH-dependent curcumin reductase
NODE_5_length_235546_cov_22.276698	Prodigal:002006	CDS	117434	117829	.	+	0	ID=JHFBIEKO_01586;inference=ab initio prediction:Prodigal:002006;locus_tag=JHFBIEKO_01586;product=hypothetical protein
NODE_5_length_235546_cov_22.276698	Prodigal:002006	CDS	117979	118155	.	+	0	ID=JHFBIEKO_01587;inference=ab initio prediction:Prodigal:002006;locus_tag=JHFBIEKO_01587;product=hypothetical protein
NODE_5_length_235546_cov_22.276698	Prodigal:002006	CDS	118167	118529	.	-	0	ID=JHFBIEKO_01588;inference=ab initio prediction:Prodigal:002006;locus_tag=JHFBIEKO_01588;product=hypothetical protein
NODE_5_length_235546_cov_22.276698	Prodigal:002006	CDS	118659	119051	.	-	0	ID=JHFBIEKO_01589;inference=ab initio prediction:Prodigal:002006;locus_tag=JHFBIEKO_01589;product=hypothetical protein
NODE_5_length_235546_cov_22.276698	Prodigal:002006	CDS	119104	120051	.	-	0	ID=JHFBIEKO_01590;Name=msrQ;gene=msrQ;inference=ab initio prediction:Prodigal:002006,protein motif:HAMAP:MF_01207;locus_tag=JHFBIEKO_01590;product=Protein-methionine-sulfoxide reductase heme-binding subunit MsrQ
NODE_5_length_235546_cov_22.276698	Prodigal:002006	CDS	120249	121259	.	+	0	ID=JHFBIEKO_01591;eC_number=1.1.-.-;Name=yajO_1;db_xref=COG:COG0667;gene=yajO_1;inference=ab initio prediction:Prodigal:002006,similar to AA sequence:UniProtKB:P77735;locus_tag=JHFBIEKO_01591;product=1-deoxyxylulose-5-phosphate synthase YajO
NODE_5_length_235546_cov_22.276698	Prodigal:002006	CDS	121342	121635	.	+	0	ID=JHFBIEKO_01592;inference=ab initio prediction:Prodigal:002006;locus_tag=JHFBIEKO_01592;product=hypothetical protein
NODE_5_length_235546_cov_22.276698	Prodigal:002006	CDS	122644	123498	.	+	0	ID=JHFBIEKO_01593;Name=rimP;gene=rimP;inference=ab initio prediction:Prodigal:002006,protein motif:HAMAP:MF_01077;locus_tag=JHFBIEKO_01593;product=Ribosome maturation factor RimP
NODE_5_length_235546_cov_22.276698	Prodigal:002006	CDS	123574	125196	.	+	0	ID=JHFBIEKO_01594;Name=nusA;db_xref=COG:COG0195;gene=nusA;inference=ab initio prediction:Prodigal:002006,similar to AA sequence:UniProtKB:P0AFF6;locus_tag=JHFBIEKO_01594;product=Transcription termination/antitermination protein NusA
NODE_5_length_235546_cov_22.276698	Prodigal:002006	CDS	125221	125961	.	+	0	ID=JHFBIEKO_01595;inference=ab initio prediction:Prodigal:002006;locus_tag=JHFBIEKO_01595;product=hypothetical protein
NODE_5_length_235546_cov_22.276698	Prodigal:002006	CDS	126041	128995	.	+	0	ID=JHFBIEKO_01596;Name=infB;gene=infB;inference=ab initio prediction:Prodigal:002006,protein motif:HAMAP:MF_00100_B;locus_tag=JHFBIEKO_01596;product=Translation initiation factor IF-2
NODE_5_length_235546_cov_22.276698	Prodigal:002006	CDS	129132	129575	.	+	0	ID=JHFBIEKO_01597;Name=rbfA;gene=rbfA;inference=ab initio prediction:Prodigal:002006,protein motif:HAMAP:MF_00003;locus_tag=JHFBIEKO_01597;product=Ribosome-binding factor A
NODE_5_length_235546_cov_22.276698	Prodigal:002006	CDS	129630	130658	.	+	0	ID=JHFBIEKO_01598;eC_number=5.4.99.25;Name=truB;db_xref=COG:COG0130;gene=truB;inference=ab initio prediction:Prodigal:002006,similar to AA sequence:UniProtKB:P60340;locus_tag=JHFBIEKO_01598;product=tRNA pseudouridine synthase B
NODE_5_length_235546_cov_22.276698	Prodigal:002006	CDS	131142	132536	.	+	0	ID=JHFBIEKO_01599;eC_number=1.8.1.4;Name=pdhD;gene=pdhD;inference=ab initio prediction:Prodigal:002006,similar to AA sequence:UniProtKB:P11959;locus_tag=JHFBIEKO_01599;product=Dihydrolipoyl dehydrogenase
NODE_5_length_235546_cov_22.276698	Prodigal:002006	CDS	132646	135261	.	+	0	ID=JHFBIEKO_01600;eC_number=2.7.13.3;Name=cph1;gene=cph1;inference=ab initio prediction:Prodigal:002006,similar to AA sequence:UniProtKB:Q55168;locus_tag=JHFBIEKO_01600;product=Phytochrome-like protein cph1
NODE_5_length_235546_cov_22.276698	Prodigal:002006	CDS	135290	135955	.	-	0	ID=JHFBIEKO_01601;eC_number=2.7.4.8;Name=gmk;db_xref=COG:COG0194;gene=gmk;inference=ab initio prediction:Prodigal:002006,similar to AA sequence:UniProtKB:P60546;locus_tag=JHFBIEKO_01601;product=Guanylate kinase
NODE_5_length_235546_cov_22.276698	Prodigal:002006	CDS	136006	136887	.	-	0	ID=JHFBIEKO_01602;inference=ab initio prediction:Prodigal:002006,similar to AA sequence:UniProtKB:P44726;locus_tag=JHFBIEKO_01602;note=UPF0701 protein HI_0467;product=hypothetical protein
[truncated: 6,974,566 more chars]
