# Supplementary material for: Comprehensive Comparative Genomics and Phenotyping of Methylobacterium Species
Source: Front Microbiol. 2021 Oct 6;12:740610. doi: 10.3389/fmicb.2021.740610 (PMC8561711; doi:10.3389/fmicb.2021.740610)
Supplement: Supplementary file 10 [file Data_Sheet_4.ZIP]

Archive with 29 entries (28 files):
- Mb_radiodurans.gff
- __MACOSX/
- __MACOSX/._Mb_radiodurans.gff
- Mb_terricola.gff
- __MACOSX/._Mb_terricola.gff
- Mb_thuringiense.gff
- __MACOSX/._Mb_thuringiense.gff
- Mb_tarhaniae.gff
- __MACOSX/._Mb_tarhaniae.gff
- Mb_terrae.gff
- __MACOSX/._Mb_terrae.gff
- Mb_pseudosasicola.gff
- __MACOSX/._Mb_pseudosasicola.gff
- Mb_soli.gff
- __MACOSX/._Mb_soli.gff
- Mb_symbioticum.gff
- __MACOSX/._Mb_symbioticum.gff
- Mb_phyllostachyos.gff
- __MACOSX/._Mb_phyllostachyos.gff
- Mb_radiotolerans.gff
- __MACOSX/._Mb_radiotolerans.gff
- Mb_tardum.gff
- __MACOSX/._Mb_tardum.gff
- Mb_segetis.gff
- __MACOSX/._Mb_segetis.gff
- Mb_planium.gff
- __MACOSX/._Mb_planium.gff
- Mb_platani.gff
- __MACOSX/._Mb_platani.gff
