# Supplementary material for: Comprehensive Comparative Genomics and Phenotyping of Methylobacterium Species
Source: Front Microbiol. 2021 Oct 6;12:740610. doi: 10.3389/fmicb.2021.740610 (PMC8561711; doi:10.3389/fmicb.2021.740610)
Supplement: Supplementary file 10 [file Data_Sheet_4.ZIP › Mb_radiodurans.gff]

##gff-version 3
##sequence-region NZ_CP029551.1 1 5539695
NZ_CP029551.1	Prodigal:002006	CDS	4	1497	.	+	0	ID=EOLPGLAD_00001;Name=dnaA_1;db_xref=COG:COG0593;gene=dnaA_1;inference=ab initio prediction:Prodigal:002006,similar to AA sequence:UniProtKB:P05648;locus_tag=EOLPGLAD_00001;product=Chromosomal replication initiator protein DnaA
NZ_CP029551.1	Prodigal:002006	CDS	1944	3065	.	+	0	ID=EOLPGLAD_00002;Name=dnaN;gene=dnaN;inference=ab initio prediction:Prodigal:002006,similar to AA sequence:UniProtKB:B8GXP6;locus_tag=EOLPGLAD_00002;product=Beta sliding clamp
NZ_CP029551.1	Prodigal:002006	CDS	3175	3519	.	+	0	ID=EOLPGLAD_00003;inference=ab initio prediction:Prodigal:002006;locus_tag=EOLPGLAD_00003;product=hypothetical protein
NZ_CP029551.1	Prodigal:002006	CDS	3602	4759	.	+	0	ID=EOLPGLAD_00004;Name=recF;db_xref=COG:COG1195;gene=recF;inference=ab initio prediction:Prodigal:002006,similar to AA sequence:UniProtKB:P0A7H0;locus_tag=EOLPGLAD_00004;product=DNA replication and repair protein RecF
NZ_CP029551.1	Prodigal:002006	CDS	4768	5379	.	+	0	ID=EOLPGLAD_00005;inference=ab initio prediction:Prodigal:002006;locus_tag=EOLPGLAD_00005;product=hypothetical protein
NZ_CP029551.1	Prodigal:002006	CDS	5425	5634	.	-	0	ID=EOLPGLAD_00006;inference=ab initio prediction:Prodigal:002006;locus_tag=EOLPGLAD_00006;product=hypothetical protein
NZ_CP029551.1	Prodigal:002006	CDS	5749	7596	.	+	0	ID=EOLPGLAD_00007;eC_number=3.6.4.12;Name=recQ;db_xref=COG:COG0514;gene=recQ;inference=ab initio prediction:Prodigal:002006,similar to AA sequence:UniProtKB:P15043;locus_tag=EOLPGLAD_00007;product=ATP-dependent DNA helicase RecQ
NZ_CP029551.1	Prodigal:002006	CDS	7709	8914	.	+	0	ID=EOLPGLAD_00008;inference=ab initio prediction:Prodigal:002006;locus_tag=EOLPGLAD_00008;product=hypothetical protein
NZ_CP029551.1	Prodigal:002006	CDS	9088	11316	.	+	0	ID=EOLPGLAD_00009;eC_number=6.3.5.3;Name=purL;db_xref=COG:COG0046;gene=purL;inference=ab initio prediction:Prodigal:002006,similar to AA sequence:UniProtKB:P12042;locus_tag=EOLPGLAD_00009;product=Phosphoribosylformylglycinamidine synthase subunit PurL
NZ_CP029551.1	Prodigal:002006	CDS	11333	11569	.	+	0	ID=EOLPGLAD_00010;db_xref=COG:COG0271;inference=ab initio prediction:Prodigal:002006,similar to AA sequence:UniProtKB:Q9ZCE4;locus_tag=EOLPGLAD_00010;product=putative protein RP812
NZ_CP029551.1	Prodigal:002006	CDS	11591	12475	.	+	0	ID=EOLPGLAD_00011;inference=ab initio prediction:Prodigal:002006;locus_tag=EOLPGLAD_00011;product=hypothetical protein
NZ_CP029551.1	Prodigal:002006	CDS	12487	12825	.	+	0	ID=EOLPGLAD_00012;Name=grxD;db_xref=COG:COG0278;gene=grxD;inference=ab initio prediction:Prodigal:002006,similar to AA sequence:UniProtKB:P0AC69;locus_tag=EOLPGLAD_00012;product=Glutaredoxin 4
NZ_CP029551.1	Prodigal:002006	CDS	12945	13844	.	+	0	ID=EOLPGLAD_00013;eC_number=1.8.1.9;Name=trxB_1;db_xref=COG:COG0492;gene=trxB_1;inference=ab initio prediction:Prodigal:002006,similar to AA sequence:UniProtKB:P56431;locus_tag=EOLPGLAD_00013;product=Thioredoxin reductase
NZ_CP029551.1	Prodigal:002006	CDS	14064	14282	.	+	0	ID=EOLPGLAD_00014;inference=ab initio prediction:Prodigal:002006;locus_tag=EOLPGLAD_00014;product=hypothetical protein
NZ_CP029551.1	Prodigal:002006	CDS	14287	15114	.	-	0	ID=EOLPGLAD_00015;inference=ab initio prediction:Prodigal:002006;locus_tag=EOLPGLAD_00015;product=hypothetical protein
NZ_CP029551.1	Prodigal:002006	CDS	15207	17276	.	-	0	ID=EOLPGLAD_00016;eC_number=3.4.15.5;Name=dcp;db_xref=COG:COG0339;gene=dcp;inference=ab initio prediction:Prodigal:002006,similar to AA sequence:UniProtKB:P24171;locus_tag=EOLPGLAD_00016;product=Dipeptidyl carboxypeptidase
NZ_CP029551.1	Prodigal:002006	CDS	17456	18445	.	+	0	ID=EOLPGLAD_00017;inference=ab initio prediction:Prodigal:002006;locus_tag=EOLPGLAD_00017;product=hypothetical protein
NZ_CP029551.1	Prodigal:002006	CDS	18520	19623	.	+	0	ID=EOLPGLAD_00018;inference=ab initio prediction:Prodigal:002006;locus_tag=EOLPGLAD_00018;product=hypothetical protein
NZ_CP029551.1	Prodigal:002006	CDS	19887	20276	.	+	0	ID=EOLPGLAD_00019;Name=pdtaR_1;db_xref=COG:COG3707;gene=pdtaR_1;inference=ab initio prediction:Prodigal:002006,similar to AA sequence:UniProtKB:P9WGM3;locus_tag=EOLPGLAD_00019;product=putative transcriptional regulatory protein pdtaR
NZ_CP029551.1	Prodigal:002006	CDS	20290	20679	.	-	0	ID=EOLPGLAD_00020;inference=ab initio prediction:Prodigal:002006,similar to AA sequence:UniProtKB:Q6NCZ4;locus_tag=EOLPGLAD_00020;note=UPF0102 protein RPA0323;product=hypothetical protein
NZ_CP029551.1	Prodigal:002006	CDS	20660	21643	.	-	0	ID=EOLPGLAD_00021;eC_number=2.1.1.198;Name=rsmI;gene=rsmI;inference=ab initio prediction:Prodigal:002006,protein motif:HAMAP:MF_01877;locus_tag=EOLPGLAD_00021;product=Ribosomal RNA small subunit methyltransferase I
NZ_CP029551.1	Prodigal:002006	CDS	21758	22993	.	+	0	ID=EOLPGLAD_00022;Name=lpoA;gene=lpoA;inference=ab initio prediction:Prodigal:002006,protein motif:HAMAP:MF_01890;locus_tag=EOLPGLAD_00022;product=Penicillin-binding protein activator LpoA
NZ_CP029551.1	Prodigal:002006	CDS	23074	24246	.	-	0	ID=EOLPGLAD_00023;Name=hemW;db_xref=COG:COG0635;gene=hemW;inference=ab initio prediction:Prodigal:002006,similar to AA sequence:UniProtKB:P52062;locus_tag=EOLPGLAD_00023;product=Heme chaperone HemW
NZ_CP029551.1	Prodigal:002006	CDS	24282	24911	.	-	0	ID=EOLPGLAD_00024;eC_number=3.6.1.66;db_xref=COG:COG0127;inference=ab initio prediction:Prodigal:002006,similar to AA sequence:UniProtKB:P44598;locus_tag=EOLPGLAD_00024;product=dITP/XTP pyrophosphatase
NZ_CP029551.1	Prodigal:002006	CDS	24908	25624	.	-	0	ID=EOLPGLAD_00025;eC_number=2.7.7.56;Name=rph;db_xref=COG:COG0689;gene=rph;inference=ab initio prediction:Prodigal:002006,similar to AA sequence:UniProtKB:P50597;locus_tag=EOLPGLAD_00025;product=Ribonuclease PH
NZ_CP029551.1	Prodigal:002006	CDS	25709	26575	.	-	0	ID=EOLPGLAD_00026;eC_number=1.1.1.60;Name=glxR_1;db_xref=COG:COG2084;gene=glxR_1;inference=ab initio prediction:Prodigal:002006,similar to AA sequence:UniProtKB:P77161;locus_tag=EOLPGLAD_00026;product=2-hydroxy-3-oxopropionate reductase
NZ_CP029551.1	Prodigal:002006	CDS	26813	28882	.	+	0	ID=EOLPGLAD_00027;Name=cstA;db_xref=COG:COG1966;gene=cstA;inference=ab initio prediction:Prodigal:002006,similar to AA sequence:UniProtKB:P15078;locus_tag=EOLPGLAD_00027;product=Peptide transporter CstA
NZ_CP029551.1	Prodigal:002006	CDS	28887	29108	.	+	0	ID=EOLPGLAD_00028;inference=ab initio prediction:Prodigal:002006;locus_tag=EOLPGLAD_00028;product=hypothetical protein
NZ_CP029551.1	Prodigal:002006	CDS	29189	29389	.	+	0	ID=EOLPGLAD_00029;inference=ab initio prediction:Prodigal:002006;locus_tag=EOLPGLAD_00029;product=hypothetical protein
NZ_CP029551.1	Prodigal:002006	CDS	29470	29904	.	+	0	ID=EOLPGLAD_00030;inference=ab initio prediction:Prodigal:002006;locus_tag=EOLPGLAD_00030;product=hypothetical protein
NZ_CP029551.1	Prodigal:002006	CDS	29988	30647	.	+	0	ID=EOLPGLAD_00031;inference=ab initio prediction:Prodigal:002006;locus_tag=EOLPGLAD_00031;product=hypothetical protein
NZ_CP029551.1	Prodigal:002006	CDS	30902	34144	.	+	0	ID=EOLPGLAD_00032;Name=swrC;db_xref=COG:COG0841;gene=swrC;inference=ab initio prediction:Prodigal:002006,similar to AA sequence:UniProtKB:O31501;locus_tag=EOLPGLAD_00032;product=Swarming motility protein SwrC
NZ_CP029551.1	Prodigal:002006	CDS	34186	34452	.	-	0	ID=EOLPGLAD_00033;inference=ab initio prediction:Prodigal:002006;locus_tag=EOLPGLAD_00033;product=hypothetical protein
NZ_CP029551.1	Prodigal:002006	CDS	34515	35774	.	-	0	ID=EOLPGLAD_00034;eC_number=2.1.1.190;Name=rlmD;db_xref=COG:COG2265;gene=rlmD;inference=ab initio prediction:Prodigal:002006,similar to AA sequence:UniProtKB:P55135;locus_tag=EOLPGLAD_00034;product=23S rRNA (uracil(1939)-C(5))-methyltransferase RlmD
NZ_CP029551.1	Prodigal:002006	CDS	35771	36523	.	-	0	ID=EOLPGLAD_00035;Name=tlyA;db_xref=COG:COG1189;gene=tlyA;inference=ab initio prediction:Prodigal:002006,similar to AA sequence:UniProtKB:Q06803;locus_tag=EOLPGLAD_00035;product=Hemolysin A
NZ_CP029551.1	Prodigal:002006	CDS	36608	37162	.	+	0	ID=EOLPGLAD_00036;eC_number=1.15.1.1;Name=sodC;db_xref=COG:COG2032;gene=sodC;inference=ab initio prediction:Prodigal:002006,similar to AA sequence:UniProtKB:P20379;locus_tag=EOLPGLAD_00036;product=Superoxide dismutase [Cu-Zn]
NZ_CP029551.1	Prodigal:002006	CDS	37226	38575	.	-	0	ID=EOLPGLAD_00037;Name=kgtP_1;gene=kgtP_1;inference=ab initio prediction:Prodigal:002006,similar to AA sequence:UniProtKB:P0AEX3;locus_tag=EOLPGLAD_00037;product=Alpha-ketoglutarate permease
NZ_CP029551.1	Prodigal:002006	CDS	38744	39829	.	-	0	ID=EOLPGLAD_00038;Name=hrcA;db_xref=COG:COG1420;gene=hrcA;inference=ab initio prediction:Prodigal:002006,similar to AA sequence:UniProtKB:P30727;locus_tag=EOLPGLAD_00038;product=Heat-inducible transcription repressor HrcA
NZ_CP029551.1	Prodigal:002006	CDS	40036	40335	.	+	0	ID=EOLPGLAD_00039;inference=ab initio prediction:Prodigal:002006;locus_tag=EOLPGLAD_00039;product=hypothetical protein
NZ_CP029551.1	Prodigal:002006	CDS	40329	41360	.	-	0	ID=EOLPGLAD_00040;eC_number=2.5.1.75;Name=miaA;db_xref=COG:COG0324;gene=miaA;inference=ab initio prediction:Prodigal:002006,similar to AA sequence:UniProtKB:P16384;locus_tag=EOLPGLAD_00040;product=tRNA dimethylallyltransferase
NZ_CP029551.1	Prodigal:002006	CDS	41379	42275	.	+	0	ID=EOLPGLAD_00041;inference=ab initio prediction:Prodigal:002006;locus_tag=EOLPGLAD_00041;product=hypothetical protein
NZ_CP029551.1	Prodigal:002006	CDS	42381	43025	.	+	0	ID=EOLPGLAD_00042;inference=ab initio prediction:Prodigal:002006;locus_tag=EOLPGLAD_00042;product=hypothetical protein
NZ_CP029551.1	Prodigal:002006	CDS	43110	43322	.	+	0	ID=EOLPGLAD_00043;inference=ab initio prediction:Prodigal:002006;locus_tag=EOLPGLAD_00043;product=hypothetical protein
NZ_CP029551.1	Prodigal:002006	CDS	43339	44367	.	-	0	ID=EOLPGLAD_00044;eC_number=4.1.99.22;Name=moaA_1;db_xref=COG:COG2896;gene=moaA_1;inference=ab initio prediction:Prodigal:002006,similar to AA sequence:UniProtKB:P69848;locus_tag=EOLPGLAD_00044;product=GTP 3'%2C8-cyclase
NZ_CP029551.1	Prodigal:002006	CDS	44496	44927	.	+	0	ID=EOLPGLAD_00045;inference=ab initio prediction:Prodigal:002006;locus_tag=EOLPGLAD_00045;product=hypothetical protein
NZ_CP029551.1	Prodigal:002006	CDS	44982	45644	.	-	0	ID=EOLPGLAD_00046;eC_number=2.-.-.-;Name=erfK;db_xref=COG:COG1376;gene=erfK;inference=ab initio prediction:Prodigal:002006,similar to AA sequence:UniProtKB:P39176;locus_tag=EOLPGLAD_00046;product=putative L%2CD-transpeptidase ErfK/SrfK
NZ_CP029551.1	Prodigal:002006	CDS	46025	46876	.	-	0	ID=EOLPGLAD_00047;eC_number=2.4.2.19;Name=nadC;db_xref=COG:COG0157;gene=nadC;inference=ab initio prediction:Prodigal:002006,similar to AA sequence:UniProtKB:P39666;locus_tag=EOLPGLAD_00047;product=putative nicotinate-nucleotide pyrophosphorylase [carboxylating]
NZ_CP029551.1	Prodigal:002006	CDS	46873	48399	.	-	0	ID=EOLPGLAD_00048;eC_number=1.4.3.16;Name=nadB;db_xref=COG:COG0029;gene=nadB;inference=ab initio prediction:Prodigal:002006,similar to AA sequence:UniProtKB:P9WJJ9;locus_tag=EOLPGLAD_00048;product=L-aspartate oxidase
NZ_CP029551.1	Prodigal:002006	CDS	48396	49460	.	-	0	ID=EOLPGLAD_00049;eC_number=2.5.1.72;Name=nadA;db_xref=COG:COG0379;gene=nadA;inference=ab initio prediction:Prodigal:002006,similar to AA sequence:UniProtKB:Q9X1X7;locus_tag=EOLPGLAD_00049;product=Quinolinate synthase A
NZ_CP029551.1	Prodigal:002006	CDS	49865	50605	.	+	0	ID=EOLPGLAD_00050;inference=ab initio prediction:Prodigal:002006;locus_tag=EOLPGLAD_00050;product=hypothetical protein
NZ_CP029551.1	Prodigal:002006	CDS	50762	51415	.	+	0	ID=EOLPGLAD_00051;eC_number=1.2.99.6;Name=paoA_1;db_xref=COG:COG2080;gene=paoA_1;inference=ab initio prediction:Prodigal:002006,similar to AA sequence:UniProtKB:P77165;locus_tag=EOLPGLAD_00051;product=Aldehyde oxidoreductase iron-sulfur-binding subunit PaoA
NZ_CP029551.1	Prodigal:002006	CDS	51426	52391	.	+	0	ID=EOLPGLAD_00052;eC_number=1.2.99.6;Name=paoB_1;db_xref=COG:COG1319;gene=paoB_1;inference=ab initio prediction:Prodigal:002006,similar to AA sequence:UniProtKB:P77324;locus_tag=EOLPGLAD_00052;product=Aldehyde oxidoreductase FAD-binding subunit PaoB
NZ_CP029551.1	Prodigal:002006	CDS	52400	54625	.	+	0	ID=EOLPGLAD_00053;eC_number=1.2.99.6;Name=paoC_1;db_xref=COG:COG1529;gene=paoC_1;inference=ab initio prediction:Prodigal:002006,similar to AA sequence:UniProtKB:P77489;locus_tag=EOLPGLAD_00053;product=Aldehyde oxidoreductase molybdenum-binding subunit PaoC
NZ_CP029551.1	Prodigal:002006	CDS	56373	57914	.	+	0	ID=EOLPGLAD_00054;eC_number=6.2.1.3;Name=lcfB_1;db_xref=COG:COG0318;gene=lcfB_1;inference=ab initio prediction:Prodigal:002006,similar to AA sequence:UniProtKB:O07610;locus_tag=EOLPGLAD_00054;product=Long-chain-fatty-acid--CoA ligase
NZ_CP029551.1	Prodigal:002006	CDS	57936	58733	.	+	0	ID=EOLPGLAD_00055;inference=ab initio prediction:Prodigal:002006;locus_tag=EOLPGLAD_00055;product=hypothetical protein
NZ_CP029551.1	Aragorn:001002	tRNA	58820	58912	.	+	.	ID=EOLPGLAD_00056;inference=COORDINATES:profile:Aragorn:001002;locus_tag=EOLPGLAD_00056;product=tRNA-Ser(gct)
NZ_CP029551.1	Prodigal:002006	CDS	59077	59286	.	-	0	ID=EOLPGLAD_00057;inference=ab initio prediction:Prodigal:002006;locus_tag=EOLPGLAD_00057;product=hypothetical protein
NZ_CP029551.1	Prodigal:002006	CDS	59452	60423	.	-	0	ID=EOLPGLAD_00058;Name=pgrR_1;gene=pgrR_1;inference=ab initio prediction:Prodigal:002006,similar to AA sequence:UniProtKB:P77333;locus_tag=EOLPGLAD_00058;product=HTH-type transcriptional regulator PgrR
NZ_CP029551.1	Prodigal:002006	CDS	60530	61252	.	+	0	ID=EOLPGLAD_00059;eC_number=1.2.1.62;Name=tsaC1_1;gene=tsaC1_1;inference=ab initio prediction:Prodigal:002006,similar to AA sequence:UniProtKB:P94681;locus_tag=EOLPGLAD_00059;product=4-formylbenzenesulfonate dehydrogenase TsaC1/TsaC2
NZ_CP029551.1	Prodigal:002006	CDS	61294	62028	.	+	0	ID=EOLPGLAD_00060;Name=bdcA;db_xref=COG:COG1028;gene=bdcA;inference=ab initio prediction:Prodigal:002006,similar to AA sequence:UniProtKB:P39333;locus_tag=EOLPGLAD_00060;product=Cyclic-di-GMP-binding biofilm dispersal mediator protein
NZ_CP029551.1	Prodigal:002006	CDS	62093	62488	.	+	0	ID=EOLPGLAD_00061;inference=ab initio prediction:Prodigal:002006;locus_tag=EOLPGLAD_00061;product=hypothetical protein
NZ_CP029551.1	Prodigal:002006	CDS	62550	63296	.	-	0	ID=EOLPGLAD_00062;inference=ab initio prediction:Prodigal:002006;locus_tag=EOLPGLAD_00062;product=hypothetical protein
NZ_CP029551.1	Prodigal:002006	CDS	63406	64272	.	+	0	ID=EOLPGLAD_00063;Name=dmlR_1;gene=dmlR_1;inference=ab initio prediction:Prodigal:002006,similar to AA sequence:UniProtKB:P76250;locus_tag=EOLPGLAD_00063;product=HTH-type transcriptional regulator DmlR
NZ_CP029551.1	Prodigal:002006	CDS	64448	65071	.	+	0	ID=EOLPGLAD_00064;eC_number=4.-.-.-;Name=ycaC_1;db_xref=COG:COG1335;gene=ycaC_1;inference=ab initio prediction:Prodigal:002006,similar to AA sequence:UniProtKB:P21367;locus_tag=EOLPGLAD_00064;product=putative hydrolase YcaC
NZ_CP029551.1	Prodigal:002006	CDS	65251	65868	.	+	0	ID=EOLPGLAD_00065;eC_number=2.5.1.18;Name=gst;db_xref=COG:COG0625;gene=gst;inference=ab initio prediction:Prodigal:002006,similar to AA sequence:UniProtKB:P45875;locus_tag=EOLPGLAD_00065;product=Glutathione S-transferase GST-4.5
NZ_CP029551.1	Prodigal:002006	CDS	65928	67991	.	+	0	ID=EOLPGLAD_00066;eC_number=1.14.12.17;Name=hmp_1;gene=hmp_1;inference=ab initio prediction:Prodigal:002006,protein motif:HAMAP:MF_01252;locus_tag=EOLPGLAD_00066;product=Flavohemoprotein
NZ_CP029551.1	Prodigal:002006	CDS	68081	68545	.	+	0	ID=EOLPGLAD_00067;inference=ab initio prediction:Prodigal:002006;locus_tag=EOLPGLAD_00067;product=hypothetical protein
NZ_CP029551.1	Prodigal:002006	CDS	68575	68904	.	+	0	ID=EOLPGLAD_00068;inference=ab initio prediction:Prodigal:002006;locus_tag=EOLPGLAD_00068;product=hypothetical protein
NZ_CP029551.1	Prodigal:002006	CDS	69024	69914	.	+	0	ID=EOLPGLAD_00069;Name=pgrR_2;gene=pgrR_2;inference=ab initio prediction:Prodigal:002006,similar to AA sequence:UniProtKB:P77333;locus_tag=EOLPGLAD_00069;product=HTH-type transcriptional regulator PgrR
NZ_CP029551.1	Prodigal:002006	CDS	69956	70789	.	-	0	ID=EOLPGLAD_00070;eC_number=1.3.1.87;Name=hcaB_1;gene=hcaB_1;inference=ab initio prediction:Prodigal:002006,protein motif:HAMAP:MF_01647;locus_tag=EOLPGLAD_00070;product=3-phenylpropionate-dihydrodiol/cinnamic acid-dihydrodiol dehydrogenase
NZ_CP029551.1	Prodigal:002006	CDS	70984	72006	.	+	0	ID=EOLPGLAD_00071;Name=tehA_1;db_xref=COG:COG1275;gene=tehA_1;inference=ab initio prediction:Prodigal:002006,similar to AA sequence:UniProtKB:P25396;locus_tag=EOLPGLAD_00071;product=Tellurite resistance protein TehA
NZ_CP029551.1	Prodigal:002006	CDS	72099	72734	.	-	0	ID=EOLPGLAD_00072;eC_number=1.8.4.-;Name=yfcG_1;db_xref=COG:COG0625;gene=yfcG_1;inference=ab initio prediction:Prodigal:002006,similar to AA sequence:UniProtKB:P77526;locus_tag=EOLPGLAD_00072;product=Disulfide-bond oxidoreductase YfcG
NZ_CP029551.1	Prodigal:002006	CDS	73027	73566	.	+	0	ID=EOLPGLAD_00073;inference=ab initio prediction:Prodigal:002006;locus_tag=EOLPGLAD_00073;product=hypothetical protein
NZ_CP029551.1	Prodigal:002006	CDS	73649	74323	.	-	0	ID=EOLPGLAD_00074;inference=ab initio prediction:Prodigal:002006;locus_tag=EOLPGLAD_00074;product=hypothetical protein
NZ_CP029551.1	Prodigal:002006	CDS	74423	75865	.	+	0	ID=EOLPGLAD_00075;inference=ab initio prediction:Prodigal:002006;locus_tag=EOLPGLAD_00075;product=hypothetical protein
NZ_CP029551.1	Prodigal:002006	CDS	75935	77017	.	-	0	ID=EOLPGLAD_00076;inference=ab initio prediction:Prodigal:002006;locus_tag=EOLPGLAD_00076;product=hypothetical protein
NZ_CP029551.1	Prodigal:002006	CDS	77231	79129	.	+	0	ID=EOLPGLAD_00077;inference=ab initio prediction:Prodigal:002006;locus_tag=EOLPGLAD_00077;product=hypothetical protein
NZ_CP029551.1	Prodigal:002006	CDS	79199	80617	.	-	0	ID=EOLPGLAD_00078;inference=ab initio prediction:Prodigal:002006;locus_tag=EOLPGLAD_00078;product=hypothetical protein
NZ_CP029551.1	Prodigal:002006	CDS	80614	81621	.	-	0	ID=EOLPGLAD_00079;inference=ab initio prediction:Prodigal:002006;locus_tag=EOLPGLAD_00079;product=hypothetical protein
NZ_CP029551.1	Prodigal:002006	CDS	81745	82419	.	-	0	ID=EOLPGLAD_00080;inference=ab initio prediction:Prodigal:002006;locus_tag=EOLPGLAD_00080;product=hypothetical protein
NZ_CP029551.1	Prodigal:002006	CDS	82636	84171	.	-	0	ID=EOLPGLAD_00081;inference=ab initio prediction:Prodigal:002006;locus_tag=EOLPGLAD_00081;product=hypothetical protein
NZ_CP029551.1	Prodigal:002006	CDS	84253	84978	.	-	0	ID=EOLPGLAD_00082;inference=ab initio prediction:Prodigal:002006;locus_tag=EOLPGLAD_00082;product=hypothetical protein
NZ_CP029551.1	Prodigal:002006	CDS	84975	87146	.	-	0	ID=EOLPGLAD_00083;eC_number=3.6.4.12;Name=rep_1;gene=rep_1;inference=ab initio prediction:Prodigal:002006,protein motif:HAMAP:MF_01920;locus_tag=EOLPGLAD_00083;product=ATP-dependent DNA helicase Rep
NZ_CP029551.1	Prodigal:002006	CDS	87143	93490	.	-	0	ID=EOLPGLAD_00084;eC_number=3.6.4.13;Name=cshA_1;gene=cshA_1;inference=ab initio prediction:Prodigal:002006,protein motif:HAMAP:MF_01493;locus_tag=EOLPGLAD_00084;product=DEAD-box ATP-dependent RNA helicase CshA
NZ_CP029551.1	Prodigal:002006	CDS	93490	98298	.	-	0	ID=EOLPGLAD_00085;inference=ab initio prediction:Prodigal:002006;locus_tag=EOLPGLAD_00085;product=hypothetical protein
NZ_CP029551.1	Prodigal:002006	CDS	98302	101244	.	-	0	ID=EOLPGLAD_00086;eC_number=3.6.4.-;Name=rapA;gene=rapA;inference=ab initio prediction:Prodigal:002006,protein motif:HAMAP:MF_01821;locus_tag=EOLPGLAD_00086;product=RNA polymerase-associated protein RapA
NZ_CP029551.1	Prodigal:002006	CDS	101921	102262	.	+	0	ID=EOLPGLAD_00087;inference=ab initio prediction:Prodigal:002006;locus_tag=EOLPGLAD_00087;product=hypothetical protein
NZ_CP029551.1	Prodigal:002006	CDS	102293	102394	.	+	0	ID=EOLPGLAD_00088;inference=ab initio prediction:Prodigal:002006;locus_tag=EOLPGLAD_00088;product=hypothetical protein
NZ_CP029551.1	Prodigal:002006	CDS	102440	104944	.	+	0	ID=EOLPGLAD_00089;eC_number=3.4.24.-;Name=ftsH_1;gene=ftsH_1;inference=ab initio prediction:Prodigal:002006,protein motif:HAMAP:MF_01458;locus_tag=EOLPGLAD_00089;product=ATP-dependent zinc metalloprotease FtsH
NZ_CP029551.1	Prodigal:002006	CDS	104941	105669	.	+	0	ID=EOLPGLAD_00090;inference=ab initio prediction:Prodigal:002006;locus_tag=EOLPGLAD_00090;product=hypothetical protein
NZ_CP029551.1	Prodigal:002006	CDS	106926	107435	.	+	0	ID=EOLPGLAD_00091;Name=fecI;db_xref=COG:COG1595;gene=fecI;inference=ab initio prediction:Prodigal:002006,similar to AA sequence:UniProtKB:P23484;locus_tag=EOLPGLAD_00091;product=putative RNA polymerase sigma factor FecI
NZ_CP029551.1	Prodigal:002006	CDS	107601	108545	.	+	0	ID=EOLPGLAD_00092;Name=fecR;db_xref=COG:COG3712;gene=fecR;inference=ab initio prediction:Prodigal:002006,similar to AA sequence:UniProtKB:P23485;locus_tag=EOLPGLAD_00092;product=Protein FecR
NZ_CP029551.1	Prodigal:002006	CDS	108655	111246	.	+	0	ID=EOLPGLAD_00093;inference=ab initio prediction:Prodigal:002006;locus_tag=EOLPGLAD_00093;product=hypothetical protein
NZ_CP029551.1	Prodigal:002006	CDS	111680	112699	.	-	0	ID=EOLPGLAD_00094;inference=ab initio prediction:Prodigal:002006;locus_tag=EOLPGLAD_00094;product=hypothetical protein
NZ_CP029551.1	Prodigal:002006	CDS	112696	114756	.	-	0	ID=EOLPGLAD_00095;inference=ab initio prediction:Prodigal:002006;locus_tag=EOLPGLAD_00095;product=hypothetical protein
NZ_CP029551.1	Prodigal:002006	CDS	114741	115940	.	-	0	ID=EOLPGLAD_00096;inference=ab initio prediction:Prodigal:002006;locus_tag=EOLPGLAD_00096;product=hypothetical protein
NZ_CP029551.1	Prodigal:002006	CDS	115937	118540	.	-	0	ID=EOLPGLAD_00097;inference=ab initio prediction:Prodigal:002006;locus_tag=EOLPGLAD_00097;product=hypothetical protein
NZ_CP029551.1	Prodigal:002006	CDS	118548	120947	.	-	0	ID=EOLPGLAD_00098;inference=ab initio prediction:Prodigal:002006;locus_tag=EOLPGLAD_00098;product=hypothetical protein
NZ_CP029551.1	Prodigal:002006	CDS	121387	123843	.	+	0	ID=EOLPGLAD_00099;Name=rssB_1;gene=rssB_1;inference=ab initio prediction:Prodigal:002006,protein motif:HAMAP:MF_00958;locus_tag=EOLPGLAD_00099;product=Regulator of RpoS
NZ_CP029551.1	Prodigal:002006	CDS	124078	124878	.	+	0	ID=EOLPGLAD_00100;inference=ab initio prediction:Prodigal:002006;locus_tag=EOLPGLAD_00100;product=hypothetical protein
NZ_CP029551.1	Prodigal:002006	CDS	125459	126397	.	+	0	ID=EOLPGLAD_00101;inference=ab initio prediction:Prodigal:002006;locus_tag=EOLPGLAD_00101;product=hypothetical protein
NZ_CP029551.1	Prodigal:002006	CDS	126501	128267	.	+	0	ID=EOLPGLAD_00102;Name=kefC_1;db_xref=COG:COG0475;gene=kefC_1;inference=ab initio prediction:Prodigal:002006,similar to AA sequence:UniProtKB:P03819;locus_tag=EOLPGLAD_00102;product=Glutathione-regulated potassium-efflux system protein KefC
NZ_CP029551.1	Prodigal:002006	CDS	128813	132304	.	+	0	ID=EOLPGLAD_00103;eC_number=2.7.13.3;Name=rcsC_1;gene=rcsC_1;inference=ab initio prediction:Prodigal:002006,protein motif:HAMAP:MF_00979;locus_tag=EOLPGLAD_00103;product=Sensor histidine kinase RcsC
NZ_CP029551.1	Prodigal:002006	CDS	132720	133895	.	+	0	ID=EOLPGLAD_00104;inference=ab initio prediction:Prodigal:002006;locus_tag=EOLPGLAD_00104;product=hypothetical protein
NZ_CP029551.1	Prodigal:002006	CDS	133930	134139	.	-	0	ID=EOLPGLAD_00105;inference=ab initio prediction:Prodigal:002006;locus_tag=EOLPGLAD_00105;product=hypothetical protein
NZ_CP029551.1	Prodigal:002006	CDS	134426	135049	.	-	0	ID=EOLPGLAD_00106;inference=ab initio prediction:Prodigal:002006;locus_tag=EOLPGLAD_00106;product=hypothetical protein
NZ_CP029551.1	Prodigal:002006	CDS	135430	135645	.	+	0	ID=EOLPGLAD_00107;inference=ab initio prediction:Prodigal:002006;locus_tag=EOLPGLAD_00107;product=hypothetical protein
NZ_CP029551.1	Prodigal:002006	CDS	135722	135928	.	-	0	ID=EOLPGLAD_00108;inference=ab initio prediction:Prodigal:002006;locus_tag=EOLPGLAD_00108;product=hypothetical protein
NZ_CP029551.1	Prodigal:002006	CDS	136023	136454	.	-	0	ID=EOLPGLAD_00109;Name=ros_1;db_xref=COG:COG4957;gene=ros_1;inference=ab initio prediction:Prodigal:002006,similar to AA sequence:UniProtKB:Q04152;locus_tag=EOLPGLAD_00109;product=Transcriptional regulatory protein ros
NZ_CP029551.1	Prodigal:002006	CDS	137007	139232	.	+	0	ID=EOLPGLAD_00110;Name=apxIB_1;db_xref=COG:COG2274;gene=apxIB_1;inference=ab initio prediction:Prodigal:002006,similar to AA sequence:UniProtKB:P26760;locus_tag=EOLPGLAD_00110;product=Toxin RTX-I translocation ATP-binding protein
NZ_CP029551.1	Prodigal:002006	CDS	139229	140746	.	+	0	ID=EOLPGLAD_00111;Name=hlyD;gene=hlyD;inference=ab initio prediction:Prodigal:002006,similar to AA sequence:UniProtKB:P09986;locus_tag=EOLPGLAD_00111;product=Hemolysin secretion protein D%2C chromosomal
NZ_CP029551.1	Prodigal:002006	CDS	141281	142234	.	-	0	ID=EOLPGLAD_00112;eC_number=5.1.3.2;Name=galE1_1;db_xref=COG:COG1088;gene=galE1_1;inference=ab initio prediction:Prodigal:002006,similar to AA sequence:UniProtKB:P9WN67;locus_tag=EOLPGLAD_00112;product=UDP-glucose 4-epimerase
NZ_CP029551.1	Prodigal:002006	CDS	142524	143843	.	-	0	ID=EOLPGLAD_00113;eC_number=4.2.1.164;Name=spnQ;gene=spnQ;inference=ab initio prediction:Prodigal:002006,similar to AA sequence:UniProtKB:Q9ALN8;locus_tag=EOLPGLAD_00113;product=dTDP-4-dehydro-2%2C6-dideoxy-D-glucose 3-dehydratase
NZ_CP029551.1	Prodigal:002006	CDS	143931	144980	.	-	0	ID=EOLPGLAD_00114;inference=ab initio prediction:Prodigal:002006;locus_tag=EOLPGLAD_00114;product=hypothetical protein
NZ_CP029551.1	Prodigal:002006	CDS	145421	146320	.	+	0	ID=EOLPGLAD_00115;eC_number=2.3.1.89;Name=dapH_1;gene=dapH_1;inference=ab initio prediction:Prodigal:002006,protein motif:HAMAP:MF_01691;locus_tag=EOLPGLAD_00115;product=2%2C3%2C4%2C5-tetrahydropyridine-2%2C6-dicarboxylate N-acetyltransferase
NZ_CP029551.1	Prodigal:002006	CDS	146292	147287	.	-	0	ID=EOLPGLAD_00116;eC_number=5.1.3.20;Name=hldD_1;gene=hldD_1;inference=ab initio prediction:Prodigal:002006,protein motif:HAMAP:MF_01601;locus_tag=EOLPGLAD_00116;product=ADP-L-glycero-D-manno-heptose-6-epimerase
NZ_CP029551.1	Prodigal:002006	CDS	147379	147915	.	-	0	ID=EOLPGLAD_00117;eC_number=5.1.3.13;Name=rmlC;db_xref=COG:COG1898;gene=rmlC;inference=ab initio prediction:Prodigal:002006,similar to AA sequence:UniProtKB:A0QSK5;locus_tag=EOLPGLAD_00117;product=dTDP-4-dehydrorhamnose 3%2C5-epimerase
NZ_CP029551.1	Prodigal:002006	CDS	147961	148731	.	-	0	ID=EOLPGLAD_00118;eC_number=2.7.7.33;Name=rfbF;db_xref=COG:COG1208;gene=rfbF;inference=ab initio prediction:Prodigal:002006,similar to AA sequence:UniProtKB:Q8Z5I4;locus_tag=EOLPGLAD_00118;product=Glucose-1-phosphate cytidylyltransferase
NZ_CP029551.1	Prodigal:002006	CDS	148784	149872	.	-	0	ID=EOLPGLAD_00119;eC_number=4.2.1.45;Name=rfbG;db_xref=COG:COG0451;gene=rfbG;inference=ab initio prediction:Prodigal:002006,similar to AA sequence:UniProtKB:P26397;locus_tag=EOLPGLAD_00119;product=CDP-glucose 4%2C6-dehydratase
NZ_CP029551.1	Prodigal:002006	CDS	149903	150859	.	-	0	ID=EOLPGLAD_00120;inference=ab initio prediction:Prodigal:002006;locus_tag=EOLPGLAD_00120;product=hypothetical protein
NZ_CP029551.1	Prodigal:002006	CDS	150915	151916	.	-	0	ID=EOLPGLAD_00121;eC_number=2.7.1.168;Name=hddA;gene=hddA;inference=ab initio prediction:Prodigal:002006,similar to AA sequence:UniProtKB:Q9AGY8;locus_tag=EOLPGLAD_00121;product=D-glycero-alpha-D-manno-heptose 7-phosphate kinase
NZ_CP029551.1	Prodigal:002006	CDS	151998	152801	.	-	0	ID=EOLPGLAD_00122;inference=ab initio prediction:Prodigal:002006;locus_tag=EOLPGLAD_00122;product=hypothetical protein
NZ_CP029551.1	Prodigal:002006	CDS	152803	154116	.	-	0	ID=EOLPGLAD_00123;eC_number=2.7.7.9;Name=cugP;gene=cugP;inference=ab initio prediction:Prodigal:002006,protein motif:HAMAP:MF_02085;locus_tag=EOLPGLAD_00123;product=UTP--glucose-1-phosphate uridylyltransferase
NZ_CP029551.1	Prodigal:002006	CDS	154091	154726	.	-	0	ID=EOLPGLAD_00124;eC_number=5.3.1.28;Name=gmhA;db_xref=COG:COG0279;gene=gmhA;inference=ab initio prediction:Prodigal:002006,similar to AA sequence:UniProtKB:Q93UJ2;locus_tag=EOLPGLAD_00124;product=Phosphoheptose isomerase
NZ_CP029551.1	Prodigal:002006	CDS	154893	155825	.	-	0	ID=EOLPGLAD_00125;eC_number=5.1.3.10;Name=rfbE_1;db_xref=COG:COG0451;gene=rfbE_1;inference=ab initio prediction:Prodigal:002006,similar to AA sequence:UniProtKB:P14169;locus_tag=EOLPGLAD_00125;product=CDP-paratose 2-epimerase
NZ_CP029551.1	Prodigal:002006	CDS	155998	156771	.	-	0	ID=EOLPGLAD_00126;inference=ab initio prediction:Prodigal:002006;locus_tag=EOLPGLAD_00126;product=hypothetical protein
NZ_CP029551.1	Prodigal:002006	CDS	156775	157725	.	-	0	ID=EOLPGLAD_00127;eC_number=1.1.1.271;Name=fcl;db_xref=COG:COG0451;gene=fcl;inference=ab initio prediction:Prodigal:002006,similar to AA sequence:UniProtKB:P32055;locus_tag=EOLPGLAD_00127;product=GDP-L-fucose synthase
NZ_CP029551.1	Prodigal:002006	CDS	157973	158785	.	-	0	ID=EOLPGLAD_00128;Name=kpsM;db_xref=COG:COG1682;gene=kpsM;inference=ab initio prediction:Prodigal:002006,similar to AA sequence:UniProtKB:P23889;locus_tag=EOLPGLAD_00128;product=Polysialic acid transport protein KpsM
NZ_CP029551.1	Prodigal:002006	CDS	159186	160397	.	+	0	ID=EOLPGLAD_00129;Name=braC_1;db_xref=COG:COG0683;gene=braC_1;inference=ab initio prediction:Prodigal:002006,similar to AA sequence:UniProtKB:P21175;locus_tag=EOLPGLAD_00129;product=Leucine-%2C isoleucine-%2C valine-%2C threonine-%2C and alanine-binding protein
NZ_CP029551.1	Prodigal:002006	CDS	160614	161486	.	+	0	ID=EOLPGLAD_00130;Name=livH_1;db_xref=COG:COG0559;gene=livH_1;inference=ab initio prediction:Prodigal:002006,similar to AA sequence:UniProtKB:P0AEX7;locus_tag=EOLPGLAD_00130;product=High-affinity branched-chain amino acid transport system permease protein LivH
NZ_CP029551.1	Prodigal:002006	CDS	161526	163580	.	+	0	ID=EOLPGLAD_00131;eC_number=7.6.2.8;Name=btuD_1;gene=btuD_1;inference=ab initio prediction:Prodigal:002006,protein motif:HAMAP:MF_01005;locus_tag=EOLPGLAD_00131;product=Vitamin B12 import ATP-binding protein BtuD
NZ_CP029551.1	Prodigal:002006	CDS	163573	164295	.	+	0	ID=EOLPGLAD_00132;Name=livF_1;db_xref=COG:COG0410;gene=livF_1;inference=ab initio prediction:Prodigal:002006,similar to AA sequence:UniProtKB:P22731;locus_tag=EOLPGLAD_00132;product=High-affinity branched-chain amino acid transport ATP-binding protein LivF
NZ_CP029551.1	Prodigal:002006	CDS	164381	166531	.	-	0	ID=EOLPGLAD_00133;Name=hlyB;db_xref=COG:COG2274;gene=hlyB;inference=ab initio prediction:Prodigal:002006,similar to AA sequence:UniProtKB:Q47258;locus_tag=EOLPGLAD_00133;product=Alpha-hemolysin translocation ATP-binding protein HlyB
NZ_CP029551.1	Prodigal:002006	CDS	166560	167858	.	-	0	ID=EOLPGLAD_00134;Name=cvaA_1;db_xref=COG:COG0845;gene=cvaA_1;inference=ab initio prediction:Prodigal:002006,similar to AA sequence:UniProtKB:P22519;locus_tag=EOLPGLAD_00134;product=Colicin V secretion protein CvaA
NZ_CP029551.1	Prodigal:002006	CDS	167868	168821	.	-	0	ID=EOLPGLAD_00135;eC_number=2.3.1.241;Name=lpxL_1;gene=lpxL_1;inference=ab initio prediction:Prodigal:002006,protein motif:HAMAP:MF_01942;locus_tag=EOLPGLAD_00135;product=Lipid A biosynthesis lauroyltransferase
NZ_CP029551.1	Prodigal:002006	CDS	168924	169043	.	-	0	ID=EOLPGLAD_00136;inference=ab initio prediction:Prodigal:002006;locus_tag=EOLPGLAD_00136;product=hypothetical protein
NZ_CP029551.1	Prodigal:002006	CDS	169129	169245	.	-	0	ID=EOLPGLAD_00137;inference=ab initio prediction:Prodigal:002006;locus_tag=EOLPGLAD_00137;product=hypothetical protein
NZ_CP029551.1	Prodigal:002006	CDS	169522	169740	.	-	0	ID=EOLPGLAD_00138;inference=ab initio prediction:Prodigal:002006;locus_tag=EOLPGLAD_00138;product=hypothetical protein
NZ_CP029551.1	Prodigal:002006	CDS	169802	171424	.	-	0	ID=EOLPGLAD_00139;Name=yheS_1;db_xref=COG:COG0488;gene=yheS_1;inference=ab initio prediction:Prodigal:002006,similar to AA sequence:UniProtKB:P63389;locus_tag=EOLPGLAD_00139;product=putative ABC transporter ATP-binding protein YheS
NZ_CP029551.1	Prodigal:002006	CDS	171819	171998	.	+	0	ID=EOLPGLAD_00140;inference=ab initio prediction:Prodigal:002006;locus_tag=EOLPGLAD_00140;product=hypothetical protein
NZ_CP029551.1	Prodigal:002006	CDS	171982	172137	.	+	0	ID=EOLPGLAD_00141;inference=ab initio prediction:Prodigal:002006;locus_tag=EOLPGLAD_00141;product=hypothetical protein
NZ_CP029551.1	Prodigal:002006	CDS	172134	172340	.	+	0	ID=EOLPGLAD_00142;inference=ab initio prediction:Prodigal:002006;locus_tag=EOLPGLAD_00142;product=hypothetical protein
NZ_CP029551.1	Prodigal:002006	CDS	172250	175903	.	-	0	ID=EOLPGLAD_00143;Name=putA;db_xref=COG:COG0506;gene=putA;inference=ab initio prediction:Prodigal:002006,similar to AA sequence:UniProtKB:P09546;locus_tag=EOLPGLAD_00143;product=Bifunctional protein PutA
NZ_CP029551.1	Prodigal:002006	CDS	175991	176470	.	-	0	ID=EOLPGLAD_00144;inference=ab initio prediction:Prodigal:002006;locus_tag=EOLPGLAD_00144;product=hypothetical protein
NZ_CP029551.1	Prodigal:002006	CDS	176639	177160	.	+	0	ID=EOLPGLAD_00145;Name=abaF_1;gene=abaF_1;inference=ab initio prediction:Prodigal:002006,similar to AA sequence:UniProtKB:P0DPR5;locus_tag=EOLPGLAD_00145;product=Fosfomycin resistance protein AbaF
NZ_CP029551.1	Prodigal:002006	CDS	177154	177957	.	+	0	ID=EOLPGLAD_00146;Name=abaF_2;gene=abaF_2;inference=ab initio prediction:Prodigal:002006,similar to AA sequence:UniProtKB:P0DPR5;locus_tag=EOLPGLAD_00146;product=Fosfomycin resistance protein AbaF
NZ_CP029551.1	Prodigal:002006	CDS	177977	179002	.	+	0	ID=EOLPGLAD_00147;eC_number=3.5.1.-;Name=aphA;gene=aphA;inference=ab initio prediction:Prodigal:002006,similar to AA sequence:UniProtKB:Q3JUN4;locus_tag=EOLPGLAD_00147;product=Acetylpolyamine amidohydrolase
NZ_CP029551.1	Prodigal:002006	CDS	179116	179382	.	+	0	ID=EOLPGLAD_00148;inference=ab initio prediction:Prodigal:002006;locus_tag=EOLPGLAD_00148;product=hypothetical protein
NZ_CP029551.1	Prodigal:002006	CDS	179414	180961	.	-	0	ID=EOLPGLAD_00149;inference=ab initio prediction:Prodigal:002006;locus_tag=EOLPGLAD_00149;product=hypothetical protein
NZ_CP029551.1	Prodigal:002006	CDS	181293	182171	.	-	0	ID=EOLPGLAD_00150;eC_number=1.-.-.-;Name=yghA;gene=yghA;inference=ab initio prediction:Prodigal:002006,similar to AA sequence:UniProtKB:P0AG84;locus_tag=EOLPGLAD_00150;product=putative oxidoreductase YghA
NZ_CP029551.1	Prodigal:002006	CDS	182333	183118	.	-	0	ID=EOLPGLAD_00151;inference=ab initio prediction:Prodigal:002006;locus_tag=EOLPGLAD_00151;product=hypothetical protein
NZ_CP029551.1	Prodigal:002006	CDS	183237	184190	.	+	0	ID=EOLPGLAD_00152;eC_number=3.1.1.-;Name=aes_1;gene=aes_1;inference=ab initio prediction:Prodigal:002006,protein motif:HAMAP:MF_01958;locus_tag=EOLPGLAD_00152;product=Acetyl esterase
NZ_CP029551.1	Prodigal:002006	CDS	184204	184365	.	-	0	ID=EOLPGLAD_00153;inference=ab initio prediction:Prodigal:002006;locus_tag=EOLPGLAD_00153;product=hypothetical protein
NZ_CP029551.1	Prodigal:002006	CDS	184412	184984	.	-	0	ID=EOLPGLAD_00154;eC_number=3.2.2.-;db_xref=COG:COG2094;inference=ab initio prediction:Prodigal:002006,similar to AA sequence:UniProtKB:P9WJP7;locus_tag=EOLPGLAD_00154;product=Putative 3-methyladenine DNA glycosylase
NZ_CP029551.1	Prodigal:002006	CDS	185001	185270	.	-	0	ID=EOLPGLAD_00155;inference=ab initio prediction:Prodigal:002006;locus_tag=EOLPGLAD_00155;product=hypothetical protein
NZ_CP029551.1	Prodigal:002006	CDS	185361	185531	.	+	0	ID=EOLPGLAD_00156;inference=ab initio prediction:Prodigal:002006;locus_tag=EOLPGLAD_00156;product=hypothetical protein
NZ_CP029551.1	Prodigal:002006	CDS	185582	185848	.	+	0	ID=EOLPGLAD_00157;inference=ab initio prediction:Prodigal:002006;locus_tag=EOLPGLAD_00157;product=hypothetical protein
NZ_CP029551.1	Prodigal:002006	CDS	185890	186141	.	-	0	ID=EOLPGLAD_00158;inference=ab initio prediction:Prodigal:002006;locus_tag=EOLPGLAD_00158;product=hypothetical protein
NZ_CP029551.1	Prodigal:002006	CDS	186228	186443	.	-	0	ID=EOLPGLAD_00159;inference=ab initio prediction:Prodigal:002006;locus_tag=EOLPGLAD_00159;product=hypothetical protein
NZ_CP029551.1	Prodigal:002006	CDS	186799	190212	.	+	0	ID=EOLPGLAD_00160;eC_number=6.2.1.20;Name=aas;gene=aas;inference=ab initio prediction:Prodigal:002006,protein motif:HAMAP:MF_01162;locus_tag=EOLPGLAD_00160;product=Bifunctional protein Aas
NZ_CP029551.1	Prodigal:002006	CDS	190241	190744	.	-	0	ID=EOLPGLAD_00161;inference=ab initio prediction:Prodigal:002006;locus_tag=EOLPGLAD_00161;product=hypothetical protein
NZ_CP029551.1	Prodigal:002006	CDS	190830	191486	.	-	0	ID=EOLPGLAD_00162;eC_number=1.8.4.11;Name=msrA;db_xref=COG:COG0225;gene=msrA;inference=ab initio prediction:Prodigal:002006,similar to AA sequence:UniProtKB:Q93S39;locus_tag=EOLPGLAD_00162;product=Peptide methionine sulfoxide reductase MsrA
NZ_CP029551.1	Prodigal:002006	CDS	191563	192102	.	+	0	ID=EOLPGLAD_00163;inference=ab initio prediction:Prodigal:002006,similar to AA sequence:UniProtKB:Q881J7;locus_tag=EOLPGLAD_00163;product=Blue-light-activated protein
NZ_CP029551.1	Prodigal:002006	CDS	192089	192409	.	-	0	ID=EOLPGLAD_00164;inference=ab initio prediction:Prodigal:002006;locus_tag=EOLPGLAD_00164;product=hypothetical protein
NZ_CP029551.1	Prodigal:002006	CDS	192571	193272	.	+	0	ID=EOLPGLAD_00165;eC_number=3.1.3.-;Name=yieH_1;db_xref=COG:COG0637;gene=yieH_1;inference=ab initio prediction:Prodigal:002006,similar to AA sequence:UniProtKB:P31467;locus_tag=EOLPGLAD_00165;product=6-phosphogluconate phosphatase
NZ_CP029551.1	Prodigal:002006	CDS	193227	193379	.	-	0	ID=EOLPGLAD_00166;inference=ab initio prediction:Prodigal:002006;locus_tag=EOLPGLAD_00166;product=hypothetical protein
NZ_CP029551.1	Prodigal:002006	CDS	193767	194030	.	+	0	ID=EOLPGLAD_00167;inference=ab initio prediction:Prodigal:002006;locus_tag=EOLPGLAD_00167;product=hypothetical protein
NZ_CP029551.1	Prodigal:002006	CDS	194041	195204	.	-	0	ID=EOLPGLAD_00168;eC_number=1.1.1.1;Name=adhB;gene=adhB;inference=ab initio prediction:Prodigal:002006,similar to AA sequence:UniProtKB:P0DJA2;locus_tag=EOLPGLAD_00168;product=Alcohol dehydrogenase 2
NZ_CP029551.1	Prodigal:002006	CDS	195263	196177	.	-	0	ID=EOLPGLAD_00169;Name=hdfR_1;gene=hdfR_1;inference=ab initio prediction:Prodigal:002006,protein motif:HAMAP:MF_01233;locus_tag=EOLPGLAD_00169;product=HTH-type transcriptional regulator HdfR
NZ_CP029551.1	Prodigal:002006	CDS	196320	197816	.	+	0	ID=EOLPGLAD_00170;eC_number=1.2.1.-;Name=bauC_1;db_xref=COG:COG1012;gene=bauC_1;inference=ab initio prediction:Prodigal:002006,similar to AA sequence:UniProtKB:Q9I702;locus_tag=EOLPGLAD_00170;product=Putative 3-oxopropanoate dehydrogenase
NZ_CP029551.1	Prodigal:002006	CDS	198046	199188	.	+	0	ID=EOLPGLAD_00171;eC_number=1.3.99.-;Name=acdA;db_xref=COG:COG1960;gene=acdA;inference=ab initio prediction:Prodigal:002006,similar to AA sequence:UniProtKB:P45867;locus_tag=EOLPGLAD_00171;product=Acyl-CoA dehydrogenase
NZ_CP029551.1	Prodigal:002006	CDS	199188	200225	.	+	0	ID=EOLPGLAD_00172;eC_number=4.2.1.149;Name=caiD_1;gene=caiD_1;inference=ab initio prediction:Prodigal:002006,protein motif:HAMAP:MF_01051;locus_tag=EOLPGLAD_00172;product=Carnitinyl-CoA dehydratase
NZ_CP029551.1	Prodigal:002006	CDS	200317	201219	.	+	0	ID=EOLPGLAD_00173;eC_number=1.1.1.31;Name=mmsB;db_xref=COG:COG2084;gene=mmsB;inference=ab initio prediction:Prodigal:002006,similar to AA sequence:UniProtKB:P9WNY5;locus_tag=EOLPGLAD_00173;product=putative 3-hydroxyisobutyrate dehydrogenase
NZ_CP029551.1	Prodigal:002006	CDS	201216	201989	.	+	0	ID=EOLPGLAD_00174;eC_number=4.2.1.17;Name=echA8;db_xref=COG:COG1024;gene=echA8;inference=ab initio prediction:Prodigal:002006,similar to AA sequence:UniProtKB:P9WNN9;locus_tag=EOLPGLAD_00174;product=putative enoyl-CoA hydratase echA8
NZ_CP029551.1	Prodigal:002006	CDS	202088	203806	.	+	0	ID=EOLPGLAD_00175;eC_number=6.2.1.1;Name=acsA_1;db_xref=COG:COG0365;gene=acsA_1;inference=ab initio prediction:Prodigal:002006,similar to AA sequence:UniProtKB:P39062;locus_tag=EOLPGLAD_00175;product=Acetyl-coenzyme A synthetase
NZ_CP029551.1	Prodigal:002006	CDS	204036	207152	.	-	0	ID=EOLPGLAD_00176;inference=ab initio prediction:Prodigal:002006;locus_tag=EOLPGLAD_00176;product=hypothetical protein
NZ_CP029551.1	Prodigal:002006	CDS	207290	208018	.	+	0	ID=EOLPGLAD_00177;inference=ab initio prediction:Prodigal:002006;locus_tag=EOLPGLAD_00177;product=hypothetical protein
NZ_CP029551.1	Prodigal:002006	CDS	208161	208367	.	+	0	ID=EOLPGLAD_00178;inference=ab initio prediction:Prodigal:002006;locus_tag=EOLPGLAD_00178;product=hypothetical protein
NZ_CP029551.1	Prodigal:002006	CDS	208433	208906	.	-	0	ID=EOLPGLAD_00179;inference=ab initio prediction:Prodigal:002006;locus_tag=EOLPGLAD_00179;product=hypothetical protein
NZ_CP029551.1	Prodigal:002006	CDS	209164	210252	.	+	0	ID=EOLPGLAD_00180;eC_number=2.7.7.7;Name=dinB;db_xref=COG:COG0389;gene=dinB;inference=ab initio prediction:Prodigal:002006,similar to AA sequence:UniProtKB:Q47155;locus_tag=EOLPGLAD_00180;product=DNA polymerase IV
NZ_CP029551.1	Prodigal:002006	CDS	210385	211137	.	+	0	ID=EOLPGLAD_00181;inference=ab initio prediction:Prodigal:002006;locus_tag=EOLPGLAD_00181;product=hypothetical protein
NZ_CP029551.1	Prodigal:002006	CDS	211209	212279	.	+	0	ID=EOLPGLAD_00182;inference=ab initio prediction:Prodigal:002006;locus_tag=EOLPGLAD_00182;product=hypothetical protein
NZ_CP029551.1	Prodigal:002006	CDS	212409	214277	.	+	0	ID=EOLPGLAD_00183;eC_number=3.4.-.-;Name=bepA_1;gene=bepA_1;inference=ab initio prediction:Prodigal:002006,protein motif:HAMAP:MF_00997;locus_tag=EOLPGLAD_00183;product=Beta-barrel assembly-enhancing protease
NZ_CP029551.1	Prodigal:002006	CDS	214421	215296	.	+	0	ID=EOLPGLAD_00184;eC_number=2.7.1.148;Name=ispE;db_xref=COG:COG1947;gene=ispE;inference=ab initio prediction:Prodigal:002006,similar to AA sequence:UniProtKB:P83700;locus_tag=EOLPGLAD_00184;product=4-diphosphocytidyl-2-C-methyl-D-erythritol kinase
NZ_CP029551.1	Prodigal:002006	CDS	215346	216368	.	-	0	ID=EOLPGLAD_00185;eC_number=2.5.1.90;Name=ispB;db_xref=COG:COG0142;gene=ispB;inference=ab initio prediction:Prodigal:002006,similar to AA sequence:UniProtKB:P44916;locus_tag=EOLPGLAD_00185;product=Octaprenyl diphosphate synthase
NZ_CP029551.1	Prodigal:002006	CDS	216542	217306	.	+	0	ID=EOLPGLAD_00186;eC_number=2.1.1.223;Name=yfiC;gene=yfiC;inference=ab initio prediction:Prodigal:002006,protein motif:HAMAP:MF_01872;locus_tag=EOLPGLAD_00186;product=tRNA1(Val) (adenine(37)-N6)-methyltransferase
NZ_CP029551.1	Prodigal:002006	CDS	217291	218637	.	-	0	ID=EOLPGLAD_00187;eC_number=2.4.1.317;Name=tylN_1;gene=tylN_1;inference=ab initio prediction:Prodigal:002006,similar to AA sequence:UniProtKB:O70023;locus_tag=EOLPGLAD_00187;product=O-mycaminosyltylonolide 6-deoxyallosyltransferase
NZ_CP029551.1	Prodigal:002006	CDS	218634	219947	.	-	0	ID=EOLPGLAD_00188;inference=ab initio prediction:Prodigal:002006;locus_tag=EOLPGLAD_00188;product=hypothetical protein
NZ_CP029551.1	Prodigal:002006	CDS	220171	221916	.	-	0	ID=EOLPGLAD_00189;inference=ab initio prediction:Prodigal:002006;locus_tag=EOLPGLAD_00189;product=hypothetical protein
NZ_CP029551.1	Prodigal:002006	CDS	222040	222519	.	-	0	ID=EOLPGLAD_00190;inference=ab initio prediction:Prodigal:002006;locus_tag=EOLPGLAD_00190;product=hypothetical protein
NZ_CP029551.1	Prodigal:002006	CDS	223143	223667	.	+	0	ID=EOLPGLAD_00191;Name=ecfG_1;gene=ecfG_1;inference=ab initio prediction:Prodigal:002006,similar to AA sequence:UniProtKB:B3Q6P8;locus_tag=EOLPGLAD_00191;product=ECF RNA polymerase sigma factor EcfG
NZ_CP029551.1	Prodigal:002006	CDS	223804	224097	.	-	0	ID=EOLPGLAD_00192;inference=ab initio prediction:Prodigal:002006;locus_tag=EOLPGLAD_00192;product=hypothetical protein
NZ_CP029551.1	Prodigal:002006	CDS	224204	224704	.	-	0	ID=EOLPGLAD_00193;inference=ab initio prediction:Prodigal:002006;locus_tag=EOLPGLAD_00193;product=hypothetical protein
NZ_CP029551.1	Prodigal:002006	CDS	225050	225301	.	+	0	ID=EOLPGLAD_00194;inference=ab initio prediction:Prodigal:002006;locus_tag=EOLPGLAD_00194;product=hypothetical protein
NZ_CP029551.1	Prodigal:002006	CDS	225309	227774	.	-	0	ID=EOLPGLAD_00195;eC_number=2.7.13.3;Name=rcsC_2;gene=rcsC_2;inference=ab initio prediction:Prodigal:002006,protein motif:HAMAP:MF_00979;locus_tag=EOLPGLAD_00195;product=Sensor histidine kinase RcsC
NZ_CP029551.1	Prodigal:002006	CDS	227973	228380	.	-	0	ID=EOLPGLAD_00196;inference=ab initio prediction:Prodigal:002006;locus_tag=EOLPGLAD_00196;product=hypothetical protein
NZ_CP029551.1	Prodigal:002006	CDS	228443	229846	.	-	0	ID=EOLPGLAD_00197;eC_number=7.1.2.2;Name=yscN;gene=yscN;inference=ab initio prediction:Prodigal:002006,similar to AA sequence:UniProtKB:P40291;locus_tag=EOLPGLAD_00197;product=putative ATP synthase YscN
NZ_CP029551.1	Prodigal:002006	CDS	230217	230918	.	+	0	ID=EOLPGLAD_00198;Name=ctrA;gene=ctrA;inference=ab initio prediction:Prodigal:002006,similar to AA sequence:UniProtKB:Q8FZ93;locus_tag=EOLPGLAD_00198;product=Cell cycle response regulator CtrA
NZ_CP029551.1	Prodigal:002006	CDS	231231	231653	.	-	0	ID=EOLPGLAD_00199;Name=ohrA;db_xref=COG:COG1764;gene=ohrA;inference=ab initio prediction:Prodigal:002006,similar to AA sequence:UniProtKB:O34762;locus_tag=EOLPGLAD_00199;product=Organic hydroperoxide resistance protein OhrA
NZ_CP029551.1	Prodigal:002006	CDS	231889	232410	.	+	0	ID=EOLPGLAD_00200;Name=ohrR_1;gene=ohrR_1;inference=ab initio prediction:Prodigal:002006,similar to AA sequence:UniProtKB:O34777;locus_tag=EOLPGLAD_00200;product=Organic hydroperoxide resistance transcriptional regulator
NZ_CP029551.1	Prodigal:002006	CDS	232509	232868	.	-	0	ID=EOLPGLAD_00201;db_xref=COG:COG3474;inference=ab initio prediction:Prodigal:002006,similar to AA sequence:UniProtKB:D5QVH0;locus_tag=EOLPGLAD_00201;product=Cytochrome c-554
NZ_CP029551.1	Prodigal:002006	CDS	233126	234559	.	+	0	ID=EOLPGLAD_00202;eC_number=1.-.-.-;db_xref=COG:COG0277;inference=ab initio prediction:Prodigal:002006,similar to AA sequence:UniProtKB:P9WIT1;locus_tag=EOLPGLAD_00202;product=putative FAD-linked oxidoreductase
NZ_CP029551.1	Prodigal:002006	CDS	234698	237556	.	+	0	ID=EOLPGLAD_00203;eC_number=2.7.13.3;Name=rcsC_3;gene=rcsC_3;inference=ab initio prediction:Prodigal:002006,protein motif:HAMAP:MF_00979;locus_tag=EOLPGLAD_00203;product=Sensor histidine kinase RcsC
NZ_CP029551.1	Prodigal:002006	CDS	237569	239065	.	-	0	ID=EOLPGLAD_00204;inference=ab initio prediction:Prodigal:002006;locus_tag=EOLPGLAD_00204;product=hypothetical protein
NZ_CP029551.1	Prodigal:002006	CDS	239095	239709	.	+	0	ID=EOLPGLAD_00205;Name=recX;gene=recX;inference=ab initio prediction:Prodigal:002006,protein motif:HAMAP:MF_01114;locus_tag=EOLPGLAD_00205;product=Regulatory protein RecX
NZ_CP029551.1	Prodigal:002006	CDS	239806	240237	.	+	0	ID=EOLPGLAD_00206;eC_number=1.11.1.15;Name=osmC;db_xref=COG:COG1764;gene=osmC;inference=ab initio prediction:Prodigal:002006,similar to AA sequence:UniProtKB:P0C0L2;locus_tag=EOLPGLAD_00206;product=Peroxiredoxin OsmC
NZ_CP029551.1	Prodigal:002006	CDS	240333	241544	.	+	0	ID=EOLPGLAD_00207;inference=ab initio prediction:Prodigal:002006;locus_tag=EOLPGLAD_00207;product=hypothetical protein
NZ_CP029551.1	Prodigal:002006	CDS	241546	242976	.	+	0	ID=EOLPGLAD_00208;inference=ab initio prediction:Prodigal:002006;locus_tag=EOLPGLAD_00208;product=hypothetical protein
NZ_CP029551.1	Prodigal:002006	CDS	243019	243264	.	+	0	ID=EOLPGLAD_00209;inference=ab initio prediction:Prodigal:002006;locus_tag=EOLPGLAD_00209;product=hypothetical protein
NZ_CP029551.1	Prodigal:002006	CDS	243304	243540	.	+	0	ID=EOLPGLAD_00210;inference=ab initio prediction:Prodigal:002006;locus_tag=EOLPGLAD_00210;product=hypothetical protein
NZ_CP029551.1	Prodigal:002006	CDS	243669	245537	.	-	0	ID=EOLPGLAD_00211;Name=ybaL;db_xref=COG:COG1226;gene=ybaL;inference=ab initio prediction:Prodigal:002006,similar to AA sequence:UniProtKB:P39830;locus_tag=EOLPGLAD_00211;product=Putative cation/proton antiporter YbaL
NZ_CP029551.1	Prodigal:002006	CDS	245839	247008	.	+	0	ID=EOLPGLAD_00212;inference=ab initio prediction:Prodigal:002006;locus_tag=EOLPGLAD_00212;product=hypothetical protein
NZ_CP029551.1	Prodigal:002006	CDS	247295	248464	.	+	0	ID=EOLPGLAD_00213;inference=ab initio prediction:Prodigal:002006;locus_tag=EOLPGLAD_00213;product=hypothetical protein
NZ_CP029551.1	Prodigal:002006	CDS	248608	249009	.	-	0	ID=EOLPGLAD_00214;inference=ab initio prediction:Prodigal:002006;locus_tag=EOLPGLAD_00214;product=hypothetical protein
NZ_CP029551.1	Prodigal:002006	CDS	249472	250614	.	+	0	ID=EOLPGLAD_00215;eC_number=2.1.2.10;Name=gcvT;db_xref=COG:COG0404;gene=gcvT;inference=ab initio prediction:Prodigal:002006,similar to AA sequence:UniProtKB:P54378;locus_tag=EOLPGLAD_00215;product=Aminomethyltransferase
NZ_CP029551.1	Prodigal:002006	CDS	250654	251016	.	+	0	ID=EOLPGLAD_00216;Name=gcvH;db_xref=COG:COG0509;gene=gcvH;inference=ab initio prediction:Prodigal:002006,similar to AA sequence:UniProtKB:Q6G2F0;locus_tag=EOLPGLAD_00216;product=Glycine cleavage system H protein
NZ_CP029551.1	Prodigal:002006	CDS	251040	253880	.	+	0	ID=EOLPGLAD_00217;eC_number=1.4.4.2;Name=gcvP;gene=gcvP;inference=ab initio prediction:Prodigal:002006,similar to AA sequence:UniProtKB:P74416;locus_tag=EOLPGLAD_00217;product=Glycine dehydrogenase (decarboxylating)
NZ_CP029551.1	Prodigal:002006	CDS	253983	254912	.	+	0	ID=EOLPGLAD_00218;eC_number=4.2.1.43;Name=araD;gene=araD;inference=ab initio prediction:Prodigal:002006,similar to AA sequence:UniProtKB:Q1JUQ0;locus_tag=EOLPGLAD_00218;product=L-2-keto-3-deoxyarabonate dehydratase
NZ_CP029551.1	Prodigal:002006	CDS	254935	255444	.	-	0	ID=EOLPGLAD_00219;inference=ab initio prediction:Prodigal:002006;locus_tag=EOLPGLAD_00219;product=hypothetical protein
NZ_CP029551.1	Prodigal:002006	CDS	255573	256199	.	-	0	ID=EOLPGLAD_00220;inference=ab initio prediction:Prodigal:002006;locus_tag=EOLPGLAD_00220;product=hypothetical protein
NZ_CP029551.1	Aragorn:001002	tmRNA	256273	256631	.	-	.	ID=EOLPGLAD_00221;Name=ssrA;gene=ssrA;inference=COORDINATES:profile:Aragorn:001002;locus_tag=EOLPGLAD_00221;product=transfer-messenger RNA%2C SsrA
NZ_CP029551.1	Prodigal:002006	CDS	256713	257525	.	+	0	ID=EOLPGLAD_00222;inference=ab initio prediction:Prodigal:002006;locus_tag=EOLPGLAD_00222;product=hypothetical protein
NZ_CP029551.1	Prodigal:002006	CDS	257622	258416	.	+	0	ID=EOLPGLAD_00223;eC_number=2.1.1.45;Name=thyA;db_xref=COG:COG0207;gene=thyA;inference=ab initio prediction:Prodigal:002006,similar to AA sequence:UniProtKB:P67042;locus_tag=EOLPGLAD_00223;product=Thymidylate synthase
NZ_CP029551.1	Prodigal:002006	CDS	258426	258923	.	+	0	ID=EOLPGLAD_00224;inference=ab initio prediction:Prodigal:002006,similar to AA sequence:ISfinder:ISSsu9;locus_tag=EOLPGLAD_00224;product=IS1595 family transposase ISSsu9
NZ_CP029551.1	Prodigal:002006	CDS	259169	260392	.	+	0	ID=EOLPGLAD_00225;Name=hflK;db_xref=COG:COG0330;gene=hflK;inference=ab initio prediction:Prodigal:002006,similar to AA sequence:UniProtKB:P0ABC7;locus_tag=EOLPGLAD_00225;product=Modulator of FtsH protease HflK
NZ_CP029551.1	Prodigal:002006	CDS	260389	261351	.	+	0	ID=EOLPGLAD_00226;Name=hflC;db_xref=COG:COG0330;gene=hflC;inference=ab initio prediction:Prodigal:002006,similar to AA sequence:UniProtKB:P0ABC3;locus_tag=EOLPGLAD_00226;product=Modulator of FtsH protease HflC
NZ_CP029551.1	Prodigal:002006	CDS	261532	263046	.	+	0	ID=EOLPGLAD_00227;eC_number=3.4.21.107;Name=degP_1;db_xref=COG:COG0265;gene=degP_1;inference=ab initio prediction:Prodigal:002006,similar to AA sequence:UniProtKB:P0C0V0;locus_tag=EOLPGLAD_00227;product=Periplasmic serine endoprotease DegP
NZ_CP029551.1	Prodigal:002006	CDS	263268	264359	.	+	0	ID=EOLPGLAD_00228;eC_number=2.4.1.11;db_xref=COG:COG0438;inference=ab initio prediction:Prodigal:002006,similar to AA sequence:UniProtKB:P9WMY9;locus_tag=EOLPGLAD_00228;product=Glycogen synthase
NZ_CP029551.1	Prodigal:002006	CDS	264364	265443	.	+	0	ID=EOLPGLAD_00229;inference=ab initio prediction:Prodigal:002006;locus_tag=EOLPGLAD_00229;product=hypothetical protein
NZ_CP029551.1	Prodigal:002006	CDS	265561	266622	.	+	0	ID=EOLPGLAD_00230;inference=ab initio prediction:Prodigal:002006;locus_tag=EOLPGLAD_00230;product=hypothetical protein
NZ_CP029551.1	Prodigal:002006	CDS	266691	266873	.	-	0	ID=EOLPGLAD_00231;inference=ab initio prediction:Prodigal:002006;locus_tag=EOLPGLAD_00231;product=hypothetical protein
NZ_CP029551.1	Prodigal:002006	CDS	267047	268054	.	+	0	ID=EOLPGLAD_00232;Name=xerC_1;db_xref=COG:COG4973;gene=xerC_1;inference=ab initio prediction:Prodigal:002006,similar to AA sequence:UniProtKB:O31207;locus_tag=EOLPGLAD_00232;product=Tyrosine recombinase XerC
NZ_CP029551.1	Prodigal:002006	CDS	268127	269440	.	-	0	ID=EOLPGLAD_00233;eC_number=1.17.7.3;Name=ispG;db_xref=COG:COG0821;gene=ispG;inference=ab initio prediction:Prodigal:002006,similar to AA sequence:UniProtKB:Q5SLI8;locus_tag=EOLPGLAD_00233;product=4-hydroxy-3-methylbut-2-en-1-yl diphosphate synthase (flavodoxin)
NZ_CP029551.1	Prodigal:002006	CDS	269796	271004	.	+	0	ID=EOLPGLAD_00234;inference=ab initio prediction:Prodigal:002006;locus_tag=EOLPGLAD_00234;product=hypothetical protein
NZ_CP029551.1	Prodigal:002006	CDS	271090	271743	.	+	0	ID=EOLPGLAD_00235;inference=ab initio prediction:Prodigal:002006;locus_tag=EOLPGLAD_00235;product=hypothetical protein
NZ_CP029551.1	Prodigal:002006	CDS	271825	272586	.	+	0	ID=EOLPGLAD_00236;inference=ab initio prediction:Prodigal:002006;locus_tag=EOLPGLAD_00236;product=hypothetical protein
NZ_CP029551.1	Prodigal:002006	CDS	272647	273150	.	+	0	ID=EOLPGLAD_00237;eC_number=3.5.4.5;Name=cdd;gene=cdd;inference=ab initio prediction:Prodigal:002006,protein motif:HAMAP:MF_01558;locus_tag=EOLPGLAD_00237;product=Cytidine deaminase
NZ_CP029551.1	Prodigal:002006	CDS	273143	273964	.	+	0	ID=EOLPGLAD_00238;eC_number=2.4.2.1;Name=xapA;db_xref=COG:COG0005;gene=xapA;inference=ab initio prediction:Prodigal:002006,similar to AA sequence:UniProtKB:P45563;locus_tag=EOLPGLAD_00238;product=Purine nucleoside phosphorylase 2
NZ_CP029551.1	Prodigal:002006	CDS	273961	274698	.	+	0	ID=EOLPGLAD_00239;eC_number=4.1.2.4;Name=deoC;db_xref=COG:COG0274;gene=deoC;inference=ab initio prediction:Prodigal:002006,similar to AA sequence:UniProtKB:B0TQ91;locus_tag=EOLPGLAD_00239;product=Deoxyribose-phosphate aldolase
NZ_CP029551.1	Prodigal:002006	CDS	274695	275987	.	+	0	ID=EOLPGLAD_00240;eC_number=2.4.2.4;Name=deoA;db_xref=COG:COG0213;gene=deoA;inference=ab initio prediction:Prodigal:002006,similar to AA sequence:UniProtKB:P07650;locus_tag=EOLPGLAD_00240;product=Thymidine phosphorylase
NZ_CP029551.1	Prodigal:002006	CDS	276015	276341	.	-	0	ID=EOLPGLAD_00241;inference=ab initio prediction:Prodigal:002006;locus_tag=EOLPGLAD_00241;product=hypothetical protein
NZ_CP029551.1	Prodigal:002006	CDS	276458	277747	.	-	0	ID=EOLPGLAD_00242;inference=ab initio prediction:Prodigal:002006;locus_tag=EOLPGLAD_00242;product=hypothetical protein
NZ_CP029551.1	Prodigal:002006	CDS	277810	278757	.	-	0	ID=EOLPGLAD_00243;eC_number=2.1.1.80;Name=cheR1;gene=cheR1;inference=ab initio prediction:Prodigal:002006,similar to AA sequence:UniProtKB:O87131;locus_tag=EOLPGLAD_00243;product=Chemotaxis protein methyltransferase 1
NZ_CP029551.1	Prodigal:002006	CDS	278754	279986	.	-	0	ID=EOLPGLAD_00244;eC_number=3.1.1.61;Name=cheB_1;db_xref=COG:COG2201;gene=cheB_1;inference=ab initio prediction:Prodigal:002006,similar to AA sequence:UniProtKB:Q9WYN9;locus_tag=EOLPGLAD_00244;product=Protein-glutamate methylesterase/protein-glutamine glutaminase
NZ_CP029551.1	Prodigal:002006	CDS	280136	280576	.	-	0	ID=EOLPGLAD_00245;eC_number=3.5.1.44;Name=cheB_2;gene=cheB_2;inference=ab initio prediction:Prodigal:002006,protein motif:HAMAP:MF_00099;locus_tag=EOLPGLAD_00245;product=Protein-glutamate methylesterase/protein-glutamine glutaminase
NZ_CP029551.1	Prodigal:002006	CDS	280593	281096	.	-	0	ID=EOLPGLAD_00246;Name=cheW;db_xref=COG:COG0835;gene=cheW;inference=ab initio prediction:Prodigal:002006,similar to AA sequence:UniProtKB:Q56311;locus_tag=EOLPGLAD_00246;product=Chemotaxis protein CheW
NZ_CP029551.1	Prodigal:002006	CDS	281188	283899	.	-	0	ID=EOLPGLAD_00247;eC_number=2.7.13.3;Name=rcsC_4;gene=rcsC_4;inference=ab initio prediction:Prodigal:002006,protein motif:HAMAP:MF_00979;locus_tag=EOLPGLAD_00247;product=Sensor histidine kinase RcsC
NZ_CP029551.1	Prodigal:002006	CDS	284447	285169	.	-	0	ID=EOLPGLAD_00248;eC_number=2.7.99.-;Name=chpT;gene=chpT;inference=ab initio prediction:Prodigal:002006,similar to AA sequence:UniProtKB:Q2YQA5;locus_tag=EOLPGLAD_00248;product=Protein phosphotransferase ChpT
NZ_CP029551.1	Prodigal:002006	CDS	285371	286201	.	+	0	ID=EOLPGLAD_00249;eC_number=3.1.3.7;Name=cysQ;gene=cysQ;inference=ab initio prediction:Prodigal:002006,protein motif:HAMAP:MF_02095;locus_tag=EOLPGLAD_00249;product=3'(2')%2C5'-bisphosphate nucleotidase CysQ
NZ_CP029551.1	Prodigal:002006	CDS	286182	286685	.	-	0	ID=EOLPGLAD_00250;inference=ab initio prediction:Prodigal:002006;locus_tag=EOLPGLAD_00250;product=hypothetical protein
NZ_CP029551.1	Prodigal:002006	CDS	286805	287434	.	+	0	ID=EOLPGLAD_00251;inference=ab initio prediction:Prodigal:002006;locus_tag=EOLPGLAD_00251;product=hypothetical protein
NZ_CP029551.1	Prodigal:002006	CDS	287572	288252	.	+	0	ID=EOLPGLAD_00252;inference=ab initio prediction:Prodigal:002006;locus_tag=EOLPGLAD_00252;product=hypothetical protein
NZ_CP029551.1	Prodigal:002006	CDS	288383	288676	.	+	0	ID=EOLPGLAD_00253;inference=ab initio prediction:Prodigal:002006;locus_tag=EOLPGLAD_00253;product=hypothetical protein
NZ_CP029551.1	Prodigal:002006	CDS	288723	289535	.	-	0	ID=EOLPGLAD_00254;inference=ab initio prediction:Prodigal:002006;locus_tag=EOLPGLAD_00254;product=hypothetical protein
NZ_CP029551.1	Prodigal:002006	CDS	289558	289767	.	-	0	ID=EOLPGLAD_00255;inference=ab initio prediction:Prodigal:002006;locus_tag=EOLPGLAD_00255;product=hypothetical protein
NZ_CP029551.1	Prodigal:002006	CDS	290274	290579	.	+	0	ID=EOLPGLAD_00256;inference=ab initio prediction:Prodigal:002006;locus_tag=EOLPGLAD_00256;product=hypothetical protein
NZ_CP029551.1	Prodigal:002006	CDS	290689	291639	.	+	0	ID=EOLPGLAD_00257;eC_number=6.3.2.3;Name=gshB;db_xref=COG:COG0189;gene=gshB;inference=ab initio prediction:Prodigal:002006,similar to AA sequence:UniProtKB:P04425;locus_tag=EOLPGLAD_00257;product=Glutathione synthetase
NZ_CP029551.1	Prodigal:002006	CDS	291650	291904	.	-	0	ID=EOLPGLAD_00258;inference=ab initio prediction:Prodigal:002006;locus_tag=EOLPGLAD_00258;product=hypothetical protein
NZ_CP029551.1	Prodigal:002006	CDS	291904	292698	.	-	0	ID=EOLPGLAD_00259;Name=fixK_1;db_xref=COG:COG0664;gene=fixK_1;inference=ab initio prediction:Prodigal:002006,similar to AA sequence:UniProtKB:P29286;locus_tag=EOLPGLAD_00259;product=Nitrogen fixation regulation protein FixK
NZ_CP029551.1	Prodigal:002006	CDS	293109	293885	.	+	0	ID=EOLPGLAD_00260;inference=ab initio prediction:Prodigal:002006;locus_tag=EOLPGLAD_00260;product=hypothetical protein
NZ_CP029551.1	Prodigal:002006	CDS	293857	295389	.	-	0	ID=EOLPGLAD_00261;Name=nhaK;db_xref=COG:COG0025;gene=nhaK;inference=ab initio prediction:Prodigal:002006,similar to AA sequence:UniProtKB:O32212;locus_tag=EOLPGLAD_00261;product=Sodium%2C potassium%2C lithium and rubidium/H(+) antiporter
NZ_CP029551.1	Prodigal:002006	CDS	295539	297137	.	+	0	ID=EOLPGLAD_00262;eC_number=3.5.1.126;Name=hpxW_1;db_xref=COG:COG0405;gene=hpxW_1;inference=ab initio prediction:Prodigal:002006,similar to AA sequence:UniProtKB:A6T9C8;locus_tag=EOLPGLAD_00262;product=Oxamate amidohydrolase proenzyme
NZ_CP029551.1	Prodigal:002006	CDS	297330	298169	.	+	0	ID=EOLPGLAD_00263;eC_number=2.1.1.163;Name=COQ5_1;gene=COQ5_1;inference=ab initio prediction:Prodigal:002006,protein motif:HAMAP:MF_01813;locus_tag=EOLPGLAD_00263;product=2-methoxy-6-polyprenyl-1%2C4-benzoquinol methylase%2C mitochondrial
NZ_CP029551.1	Prodigal:002006	CDS	298404	299927	.	+	0	ID=EOLPGLAD_00264;eC_number=1.2.1.3;Name=adh;db_xref=COG:COG1012;gene=adh;inference=ab initio prediction:Prodigal:002006,similar to AA sequence:UniProtKB:A1B4L2;locus_tag=EOLPGLAD_00264;product=Aldehyde dehydrogenase
NZ_CP029551.1	Prodigal:002006	CDS	300014	300439	.	+	0	ID=EOLPGLAD_00265;inference=ab initio prediction:Prodigal:002006;locus_tag=EOLPGLAD_00265;product=hypothetical protein
NZ_CP029551.1	Prodigal:002006	CDS	300578	301621	.	-	0	ID=EOLPGLAD_00266;inference=ab initio prediction:Prodigal:002006;locus_tag=EOLPGLAD_00266;product=hypothetical protein
NZ_CP029551.1	Prodigal:002006	CDS	301618	302274	.	-	0	ID=EOLPGLAD_00267;eC_number=2.5.1.3;Name=thiE_1;gene=thiE_1;inference=ab initio prediction:Prodigal:002006,protein motif:HAMAP:MF_00097;locus_tag=EOLPGLAD_00267;product=Thiamine-phosphate synthase
NZ_CP029551.1	Prodigal:002006	CDS	302280	303353	.	-	0	ID=EOLPGLAD_00268;eC_number=4.1.2.13;Name=fda;db_xref=COG:COG0191;gene=fda;inference=ab initio prediction:Prodigal:002006,similar to AA sequence:UniProtKB:Q8YNK2;locus_tag=EOLPGLAD_00268;product=Fructose-bisphosphate aldolase
NZ_CP029551.1	Prodigal:002006	CDS	303519	304721	.	-	0	ID=EOLPGLAD_00269;eC_number=2.7.2.3;Name=pgk;gene=pgk;inference=ab initio prediction:Prodigal:002006,similar to AA sequence:UniProtKB:P18912;locus_tag=EOLPGLAD_00269;product=Phosphoglycerate kinase
NZ_CP029551.1	Prodigal:002006	CDS	304745	305236	.	-	0	ID=EOLPGLAD_00270;inference=ab initio prediction:Prodigal:002006;locus_tag=EOLPGLAD_00270;product=hypothetical protein
NZ_CP029551.1	Prodigal:002006	CDS	305354	306361	.	-	0	ID=EOLPGLAD_00271;eC_number=1.2.1.12;Name=gapA;db_xref=COG:COG0057;gene=gapA;inference=ab initio prediction:Prodigal:002006,similar to AA sequence:UniProtKB:P09124;locus_tag=EOLPGLAD_00271;product=Glyceraldehyde-3-phosphate dehydrogenase 1
NZ_CP029551.1	Prodigal:002006	CDS	306865	307203	.	+	0	ID=EOLPGLAD_00272;inference=ab initio prediction:Prodigal:002006;locus_tag=EOLPGLAD_00272;product=hypothetical protein
NZ_CP029551.1	Prodigal:002006	CDS	307203	307544	.	+	0	ID=EOLPGLAD_00273;inference=ab initio prediction:Prodigal:002006;locus_tag=EOLPGLAD_00273;product=hypothetical protein
NZ_CP029551.1	Prodigal:002006	CDS	307737	308999	.	+	0	ID=EOLPGLAD_00274;inference=ab initio prediction:Prodigal:002006;locus_tag=EOLPGLAD_00274;product=hypothetical protein
NZ_CP029551.1	Prodigal:002006	CDS	309147	310397	.	+	0	ID=EOLPGLAD_00275;eC_number=4.1.1.2;Name=oxdC_1;db_xref=COG:COG2140;gene=oxdC_1;inference=ab initio prediction:Prodigal:002006,similar to AA sequence:UniProtKB:O34714;locus_tag=EOLPGLAD_00275;product=Oxalate decarboxylase OxdC
NZ_CP029551.1	Prodigal:002006	CDS	310481	311233	.	-	0	ID=EOLPGLAD_00276;inference=ab initio prediction:Prodigal:002006,similar to AA sequence:UniProtKB:P0AEC0;locus_tag=EOLPGLAD_00276;note=UPF0053 inner membrane protein YoaE;product=hypothetical protein
NZ_CP029551.1	Prodigal:002006	CDS	311385	312356	.	-	0	ID=EOLPGLAD_00277;inference=ab initio prediction:Prodigal:002006,similar to AA sequence:UniProtKB:B3EWP1;locus_tag=EOLPGLAD_00277;note=UPF0065 protein in clcB-clcD intergenic region;product=hypothetical protein
NZ_CP029551.1	Prodigal:002006	CDS	312398	313903	.	-	0	ID=EOLPGLAD_00278;inference=ab initio prediction:Prodigal:002006;locus_tag=EOLPGLAD_00278;product=hypothetical protein
NZ_CP029551.1	Prodigal:002006	CDS	313917	314579	.	-	0	ID=EOLPGLAD_00279;inference=ab initio prediction:Prodigal:002006;locus_tag=EOLPGLAD_00279;product=hypothetical protein
NZ_CP029551.1	Prodigal:002006	CDS	314699	315685	.	-	0	ID=EOLPGLAD_00280;inference=ab initio prediction:Prodigal:002006,similar to AA sequence:UniProtKB:B3EWP1;locus_tag=EOLPGLAD_00280;note=UPF0065 protein in clcB-clcD intergenic region;product=hypothetical protein
NZ_CP029551.1	Prodigal:002006	CDS	315945	318116	.	+	0	ID=EOLPGLAD_00281;eC_number=2.3.3.9;Name=glcB_1;db_xref=COG:COG2225;gene=glcB_1;inference=ab initio prediction:Prodigal:002006,similar to AA sequence:UniProtKB:Q9I636;locus_tag=EOLPGLAD_00281;product=Malate synthase G
NZ_CP029551.1	Prodigal:002006	CDS	318270	319421	.	-	0	ID=EOLPGLAD_00282;inference=ab initio prediction:Prodigal:002006;locus_tag=EOLPGLAD_00282;product=hypothetical protein
NZ_CP029551.1	Prodigal:002006	CDS	320098	321045	.	+	0	ID=EOLPGLAD_00283;inference=ab initio prediction:Prodigal:002006;locus_tag=EOLPGLAD_00283;product=hypothetical protein
NZ_CP029551.1	Prodigal:002006	CDS	321069	323066	.	-	0	ID=EOLPGLAD_00284;inference=ab initio prediction:Prodigal:002006;locus_tag=EOLPGLAD_00284;product=hypothetical protein
NZ_CP029551.1	Prodigal:002006	CDS	323210	323518	.	-	0	ID=EOLPGLAD_00285;inference=ab initio prediction:Prodigal:002006;locus_tag=EOLPGLAD_00285;product=hypothetical protein
NZ_CP029551.1	Prodigal:002006	CDS	323941	325572	.	+	0	ID=EOLPGLAD_00286;Name=hbpA_1;db_xref=COG:COG0747;gene=hbpA_1;inference=ab initio prediction:Prodigal:002006,similar to AA sequence:UniProtKB:P33950;locus_tag=EOLPGLAD_00286;product=Heme-binding protein A
NZ_CP029551.1	Prodigal:002006	CDS	325684	326133	.	+	0	ID=EOLPGLAD_00287;inference=ab initio prediction:Prodigal:002006;locus_tag=EOLPGLAD_00287;product=hypothetical protein
NZ_CP029551.1	Prodigal:002006	CDS	326204	326437	.	+	0	ID=EOLPGLAD_00288;inference=ab initio prediction:Prodigal:002006;locus_tag=EOLPGLAD_00288;product=hypothetical protein
NZ_CP029551.1	Prodigal:002006	CDS	326503	326757	.	+	0	ID=EOLPGLAD_00289;inference=ab initio prediction:Prodigal:002006;locus_tag=EOLPGLAD_00289;product=hypothetical protein
NZ_CP029551.1	Prodigal:002006	CDS	326773	327828	.	-	0	ID=EOLPGLAD_00290;eC_number=3.6.4.12;Name=ruvB_1;db_xref=COG:COG2255;gene=ruvB_1;inference=ab initio prediction:Prodigal:002006,similar to AA sequence:UniProtKB:P0A812;locus_tag=EOLPGLAD_00290;product=Holliday junction ATP-dependent DNA helicase RuvB
NZ_CP029551.1	Prodigal:002006	CDS	327818	328060	.	-	0	ID=EOLPGLAD_00291;inference=ab initio prediction:Prodigal:002006;locus_tag=EOLPGLAD_00291;product=hypothetical protein
NZ_CP029551.1	Prodigal:002006	CDS	328223	330886	.	-	0	ID=EOLPGLAD_00292;inference=ab initio prediction:Prodigal:002006;locus_tag=EOLPGLAD_00292;product=hypothetical protein
NZ_CP029551.1	Prodigal:002006	CDS	331061	332245	.	+	0	ID=EOLPGLAD_00293;inference=ab initio prediction:Prodigal:002006;locus_tag=EOLPGLAD_00293;product=hypothetical protein
NZ_CP029551.1	Prodigal:002006	CDS	332242	333579	.	+	0	ID=EOLPGLAD_00294;eC_number=2.4.1.250;Name=mshA_1;gene=mshA_1;inference=ab initio prediction:Prodigal:002006,protein motif:HAMAP:MF_01695;locus_tag=EOLPGLAD_00294;product=D-inositol-3-phosphate glycosyltransferase
NZ_CP029551.1	Prodigal:002006	CDS	333567	335681	.	+	0	ID=EOLPGLAD_00295;eC_number=2.4.1.227;Name=murG_1;gene=murG_1;inference=ab initio prediction:Prodigal:002006,protein motif:HAMAP:MF_00033;locus_tag=EOLPGLAD_00295;product=UDP-N-acetylglucosamine--N-acetylmuramyl-(pentapeptide) pyrophosphoryl-undecaprenol N-acetylglucosamine transferase
NZ_CP029551.1	Prodigal:002006	CDS	335678	337507	.	+	0	ID=EOLPGLAD_00296;eC_number=7.4.2.10;Name=gsiA;db_xref=COG:COG1123;gene=gsiA;inference=ab initio prediction:Prodigal:002006,similar to AA sequence:UniProtKB:P75796;locus_tag=EOLPGLAD_00296;product=Glutathione import ATP-binding protein GsiA
NZ_CP029551.1	Prodigal:002006	CDS	337507	338376	.	+	0	ID=EOLPGLAD_00297;inference=ab initio prediction:Prodigal:002006;locus_tag=EOLPGLAD_00297;product=hypothetical protein
NZ_CP029551.1	Prodigal:002006	CDS	338637	340484	.	+	0	ID=EOLPGLAD_00298;Name=agpA;gene=agpA;inference=ab initio prediction:Prodigal:002006,similar to AA sequence:UniProtKB:Q9X4Y1;locus_tag=EOLPGLAD_00298;product=Periplasmic alpha-galactoside-binding protein
NZ_CP029551.1	Prodigal:002006	CDS	340762	341778	.	+	0	ID=EOLPGLAD_00299;Name=dppB_1;db_xref=COG:COG0601;gene=dppB_1;inference=ab initio prediction:Prodigal:002006,similar to AA sequence:UniProtKB:P0AEF8;locus_tag=EOLPGLAD_00299;product=Dipeptide transport system permease protein DppB
NZ_CP029551.1	Prodigal:002006	CDS	341778	342908	.	+	0	ID=EOLPGLAD_00300;inference=ab initio prediction:Prodigal:002006;locus_tag=EOLPGLAD_00300;product=hypothetical protein
NZ_CP029551.1	Prodigal:002006	CDS	343013	344359	.	+	0	ID=EOLPGLAD_00301;eC_number=1.1.1.136;Name=wbpA;db_xref=COG:COG0677;gene=wbpA;inference=ab initio prediction:Prodigal:002006,similar to AA sequence:UniProtKB:G3XD94;locus_tag=EOLPGLAD_00301;product=UDP-N-acetyl-D-glucosamine 6-dehydrogenase
NZ_CP029551.1	Prodigal:002006	CDS	344395	345666	.	-	0	ID=EOLPGLAD_00302;inference=ab initio prediction:Prodigal:002006,similar to AA sequence:ISfinder:TnXax1;locus_tag=EOLPGLAD_00302;product=Tn3 family transposase TnXax1
NZ_CP029551.1	Aragorn:001002	tRNA	346790	346883	.	-	.	ID=EOLPGLAD_00303;inference=COORDINATES:profile:Aragorn:001002;locus_tag=EOLPGLAD_00303;product=tRNA-Gly(gcc)
NZ_CP029551.1	Prodigal:002006	CDS	347117	349426	.	-	0	ID=EOLPGLAD_00304;Name=ydeP_1;db_xref=COG:COG0243;gene=ydeP_1;inference=ab initio prediction:Prodigal:002006,similar to AA sequence:UniProtKB:P77561;locus_tag=EOLPGLAD_00304;product=Protein YdeP
NZ_CP029551.1	Prodigal:002006	CDS	349594	349767	.	+	0	ID=EOLPGLAD_00305;Name=smtA;gene=smtA;inference=ab initio prediction:Prodigal:002006,similar to AA sequence:UniProtKB:P30331;locus_tag=EOLPGLAD_00305;product=Metallothionein
NZ_CP029551.1	Prodigal:002006	CDS	349888	352083	.	-	0	ID=EOLPGLAD_00306;db_xref=COG:COG1629;inference=ab initio prediction:Prodigal:002006,similar to AA sequence:UniProtKB:Q9JZN9;locus_tag=EOLPGLAD_00306;product=putative TonB-dependent receptor
NZ_CP029551.1	Prodigal:002006	CDS	352298	352408	.	+	0	ID=EOLPGLAD_00307;inference=ab initio prediction:Prodigal:002006;locus_tag=EOLPGLAD_00307;product=hypothetical protein
NZ_CP029551.1	Prodigal:002006	CDS	352461	353114	.	-	0	ID=EOLPGLAD_00308;Name=slyA_1;gene=slyA_1;inference=ab initio prediction:Prodigal:002006,protein motif:HAMAP:MF_01819;locus_tag=EOLPGLAD_00308;product=Transcriptional regulator SlyA
NZ_CP029551.1	Prodigal:002006	CDS	353287	353676	.	-	0	ID=EOLPGLAD_00309;Name=algB;db_xref=COG:COG2204;gene=algB;inference=ab initio prediction:Prodigal:002006,similar to AA sequence:UniProtKB:P23747;locus_tag=EOLPGLAD_00309;product=Alginate biosynthesis transcriptional regulatory protein AlgB
NZ_CP029551.1	Prodigal:002006	CDS	353776	355047	.	-	0	ID=EOLPGLAD_00310;eC_number=2.6.1.62;Name=bioA;db_xref=COG:COG0161;gene=bioA;inference=ab initio prediction:Prodigal:002006,similar to AA sequence:UniProtKB:P12995;locus_tag=EOLPGLAD_00310;product=Adenosylmethionine-8-amino-7-oxononanoate aminotransferase
NZ_CP029551.1	Prodigal:002006	CDS	355127	356248	.	+	0	ID=EOLPGLAD_00311;eC_number=2.3.1.47;Name=bioF_1;gene=bioF_1;inference=ab initio prediction:Prodigal:002006,similar to AA sequence:UniProtKB:P22806;locus_tag=EOLPGLAD_00311;product=8-amino-7-oxononanoate synthase
NZ_CP029551.1	Prodigal:002006	CDS	356257	357009	.	-	0	ID=EOLPGLAD_00312;eC_number=3.4.11.18;Name=mapB;db_xref=COG:COG0024;gene=mapB;inference=ab initio prediction:Prodigal:002006,similar to AA sequence:UniProtKB:O34484;locus_tag=EOLPGLAD_00312;product=Methionine aminopeptidase 2
NZ_CP029551.1	Prodigal:002006	CDS	357191	358102	.	-	0	ID=EOLPGLAD_00313;Name=dmlR_2;gene=dmlR_2;inference=ab initio prediction:Prodigal:002006,similar to AA sequence:UniProtKB:P76250;locus_tag=EOLPGLAD_00313;product=HTH-type transcriptional regulator DmlR
NZ_CP029551.1	Prodigal:002006	CDS	358219	359145	.	+	0	ID=EOLPGLAD_00314;eC_number=1.13.11.-;Name=mhqO;db_xref=COG:COG0346;gene=mhqO;inference=ab initio prediction:Prodigal:002006,similar to AA sequence:UniProtKB:P96693;locus_tag=EOLPGLAD_00314;product=Putative ring-cleaving dioxygenase MhqO
NZ_CP029551.1	Prodigal:002006	CDS	359178	359834	.	+	0	ID=EOLPGLAD_00315;eC_number=3.1.-.-;Name=mhqD;db_xref=COG:COG0400;gene=mhqD;inference=ab initio prediction:Prodigal:002006,similar to AA sequence:UniProtKB:O34842;locus_tag=EOLPGLAD_00315;product=Putative hydrolase MhqD
NZ_CP029551.1	Prodigal:002006	CDS	359934	360365	.	+	0	ID=EOLPGLAD_00316;inference=ab initio prediction:Prodigal:002006;locus_tag=EOLPGLAD_00316;product=hypothetical protein
NZ_CP029551.1	Prodigal:002006	CDS	360405	360683	.	-	0	ID=EOLPGLAD_00317;inference=ab initio prediction:Prodigal:002006;locus_tag=EOLPGLAD_00317;product=hypothetical protein
NZ_CP029551.1	Prodigal:002006	CDS	360935	361120	.	+	0	ID=EOLPGLAD_00318;inference=ab initio prediction:Prodigal:002006;locus_tag=EOLPGLAD_00318;product=hypothetical protein
NZ_CP029551.1	Prodigal:002006	CDS	361250	361429	.	+	0	ID=EOLPGLAD_00319;inference=ab initio prediction:Prodigal:002006;locus_tag=EOLPGLAD_00319;product=hypothetical protein
NZ_CP029551.1	Prodigal:002006	CDS	361503	361721	.	+	0	ID=EOLPGLAD_00320;inference=ab initio prediction:Prodigal:002006;locus_tag=EOLPGLAD_00320;product=hypothetical protein
NZ_CP029551.1	Prodigal:002006	CDS	361731	362144	.	-	0	ID=EOLPGLAD_00321;inference=ab initio prediction:Prodigal:002006;locus_tag=EOLPGLAD_00321;product=hypothetical protein
NZ_CP029551.1	Prodigal:002006	CDS	362233	363201	.	+	0	ID=EOLPGLAD_00322;Name=cdhR_1;db_xref=COG:COG4977;gene=cdhR_1;inference=ab initio prediction:Prodigal:002006,similar to AA sequence:UniProtKB:Q9HTH5;locus_tag=EOLPGLAD_00322;product=HTH-type transcriptional regulator CdhR
NZ_CP029551.1	Prodigal:002006	CDS	363415	364536	.	+	0	ID=EOLPGLAD_00323;inference=ab initio prediction:Prodigal:002006;locus_tag=EOLPGLAD_00323;product=hypothetical protein
NZ_CP029551.1	Prodigal:002006	CDS	364613	367519	.	-	0	ID=EOLPGLAD_00324;Name=glnE;db_xref=COG:COG1391;gene=glnE;inference=ab initio prediction:Prodigal:002006,similar to AA sequence:UniProtKB:P30870;locus_tag=EOLPGLAD_00324;product=Bifunctional glutamine synthetase adenylyltransferase/adenylyl-removing enzyme
NZ_CP029551.1	Prodigal:002006	CDS	367530	368945	.	-	0	ID=EOLPGLAD_00325;eC_number=2.7.-.-;Name=sasA_1;gene=sasA_1;inference=ab initio prediction:Prodigal:002006,protein motif:HAMAP:MF_01837;locus_tag=EOLPGLAD_00325;product=Adaptive-response sensory-kinase SasA
NZ_CP029551.1	Prodigal:002006	CDS	368935	369624	.	-	0	ID=EOLPGLAD_00326;Name=cusR;db_xref=COG:COG0745;gene=cusR;inference=ab initio prediction:Prodigal:002006,similar to AA sequence:UniProtKB:P0ACZ8;locus_tag=EOLPGLAD_00326;product=Transcriptional regulatory protein CusR
NZ_CP029551.1	barrnap:0.9	rRNA	369859	369968	5.9e-08	-	.	ID=EOLPGLAD_00327;locus_tag=EOLPGLAD_00327;product=5S ribosomal RNA
NZ_CP029551.1	barrnap:0.9	rRNA	370157	372999	0	-	.	ID=EOLPGLAD_00328;locus_tag=EOLPGLAD_00328;product=23S ribosomal RNA
NZ_CP029551.1	Aragorn:001002	tRNA	373312	373387	.	-	.	ID=EOLPGLAD_00329;inference=COORDINATES:profile:Aragorn:001002;locus_tag=EOLPGLAD_00329;product=tRNA-Ala(tgc)
NZ_CP029551.1	Aragorn:001002	tRNA	373441	373517	.	-	.	ID=EOLPGLAD_00330;inference=COORDINATES:profile:Aragorn:001002;locus_tag=EOLPGLAD_00330;product=tRNA-Ile(gat)
NZ_CP029551.1	barrnap:0.9	rRNA	373714	375193	0	-	.	ID=EOLPGLAD_00331;locus_tag=EOLPGLAD_00331;product=16S ribosomal RNA
NZ_CP029551.1	Prodigal:002006	CDS	375718	376239	.	-	0	ID=EOLPGLAD_00332;inference=ab initio prediction:Prodigal:002006;locus_tag=EOLPGLAD_00332;product=hypothetical protein
NZ_CP029551.1	Prodigal:002006	CDS	376260	377069	.	+	0	ID=EOLPGLAD_00333;eC_number=4.2.99.18;Name=nth_1;gene=nth_1;inference=ab initio prediction:Prodigal:002006,protein motif:HAMAP:MF_00942;locus_tag=EOLPGLAD_00333;product=Endonuclease III
NZ_CP029551.1	Prodigal:002006	CDS	377409	378203	.	+	0	ID=EOLPGLAD_00334;eC_number=6.3.2.6;Name=purC_1;db_xref=COG:COG0152;gene=purC_1;inference=ab initio prediction:Prodigal:002006,similar to AA sequence:UniProtKB:Q2GHH2;locus_tag=EOLPGLAD_00334;product=Phosphoribosylaminoimidazole-succinocarboxamide synthase
NZ_CP029551.1	Prodigal:002006	CDS	378197	379807	.	-	0	ID=EOLPGLAD_00335;inference=ab initio prediction:Prodigal:002006;locus_tag=EOLPGLAD_00335;product=hypothetical protein
NZ_CP029551.1	Prodigal:002006	CDS	379804	381834	.	-	0	ID=EOLPGLAD_00336;inference=ab initio prediction:Prodigal:002006;locus_tag=EOLPGLAD_00336;product=hypothetical protein
NZ_CP029551.1	Prodigal:002006	CDS	381821	382519	.	-	0	ID=EOLPGLAD_00337;inference=ab initio prediction:Prodigal:002006;locus_tag=EOLPGLAD_00337;product=hypothetical protein
NZ_CP029551.1	Prodigal:002006	CDS	382549	382971	.	-	0	ID=EOLPGLAD_00338;inference=ab initio prediction:Prodigal:002006;locus_tag=EOLPGLAD_00338;product=hypothetical protein
NZ_CP029551.1	Prodigal:002006	CDS	383263	383646	.	+	0	ID=EOLPGLAD_00339;inference=ab initio prediction:Prodigal:002006;locus_tag=EOLPGLAD_00339;product=hypothetical protein
NZ_CP029551.1	Prodigal:002006	CDS	383684	384430	.	-	0	ID=EOLPGLAD_00340;inference=ab initio prediction:Prodigal:002006;locus_tag=EOLPGLAD_00340;product=hypothetical protein
NZ_CP029551.1	Prodigal:002006	CDS	384716	385282	.	+	0	ID=EOLPGLAD_00341;inference=ab initio prediction:Prodigal:002006;locus_tag=EOLPGLAD_00341;product=hypothetical protein
NZ_CP029551.1	Prodigal:002006	CDS	385285	386007	.	+	0	ID=EOLPGLAD_00342;inference=ab initio prediction:Prodigal:002006;locus_tag=EOLPGLAD_00342;product=hypothetical protein
NZ_CP029551.1	Prodigal:002006	CDS	386015	387421	.	+	0	ID=EOLPGLAD_00343;inference=ab initio prediction:Prodigal:002006;locus_tag=EOLPGLAD_00343;product=hypothetical protein
NZ_CP029551.1	Prodigal:002006	CDS	387435	388712	.	-	0	ID=EOLPGLAD_00344;inference=ab initio prediction:Prodigal:002006;locus_tag=EOLPGLAD_00344;product=hypothetical protein
NZ_CP029551.1	Prodigal:002006	CDS	388890	390284	.	+	0	ID=EOLPGLAD_00345;eC_number=2.7.13.3;Name=regB;gene=regB;inference=ab initio prediction:Prodigal:002006,similar to AA sequence:UniProtKB:Q3J6C1;locus_tag=EOLPGLAD_00345;product=Sensor histidine kinase RegB
NZ_CP029551.1	Prodigal:002006	CDS	390323	390907	.	+	0	ID=EOLPGLAD_00346;Name=regA;db_xref=COG:COG4567;gene=regA;inference=ab initio prediction:Prodigal:002006,similar to AA sequence:UniProtKB:Q53228;locus_tag=EOLPGLAD_00346;product=Photosynthetic apparatus regulatory protein RegA
NZ_CP029551.1	Prodigal:002006	CDS	391083	391310	.	+	0	ID=EOLPGLAD_00347;inference=ab initio prediction:Prodigal:002006;locus_tag=EOLPGLAD_00347;product=hypothetical protein
NZ_CP029551.1	Prodigal:002006	CDS	391490	391729	.	+	0	ID=EOLPGLAD_00348;eC_number=6.3.5.3;Name=purS;db_xref=COG:COG1828;gene=purS;inference=ab initio prediction:Prodigal:002006,similar to AA sequence:UniProtKB:P12049;locus_tag=EOLPGLAD_00348;product=Phosphoribosylformylglycinamidine synthase subunit PurS
NZ_CP029551.1	Prodigal:002006	CDS	391729	392409	.	+	0	ID=EOLPGLAD_00349;eC_number=6.3.5.3;Name=purQ;db_xref=COG:COG0047;gene=purQ;inference=ab initio prediction:Prodigal:002006,similar to AA sequence:UniProtKB:P12041;locus_tag=EOLPGLAD_00349;product=Phosphoribosylformylglycinamidine synthase subunit PurQ
NZ_CP029551.1	Prodigal:002006	CDS	392689	395100	.	-	0	ID=EOLPGLAD_00350;Name=mrcA;db_xref=COG:COG5009;gene=mrcA;inference=ab initio prediction:Prodigal:002006,similar to AA sequence:UniProtKB:Q07806;locus_tag=EOLPGLAD_00350;product=Penicillin-binding protein 1A
NZ_CP029551.1	Prodigal:002006	CDS	395273	396517	.	-	0	ID=EOLPGLAD_00351;eC_number=3.5.1.28;Name=amiC_1;db_xref=COG:COG0860;gene=amiC_1;inference=ab initio prediction:Prodigal:002006,similar to AA sequence:UniProtKB:P63883;locus_tag=EOLPGLAD_00351;product=N-acetylmuramoyl-L-alanine amidase AmiC
NZ_CP029551.1	Prodigal:002006	CDS	396701	397486	.	-	0	ID=EOLPGLAD_00352;inference=ab initio prediction:Prodigal:002006;locus_tag=EOLPGLAD_00352;product=hypothetical protein
NZ_CP029551.1	Prodigal:002006	CDS	397667	398023	.	-	0	ID=EOLPGLAD_00353;inference=ab initio prediction:Prodigal:002006;locus_tag=EOLPGLAD_00353;product=hypothetical protein
NZ_CP029551.1	Prodigal:002006	CDS	398417	399661	.	-	0	ID=EOLPGLAD_00354;inference=ab initio prediction:Prodigal:002006;locus_tag=EOLPGLAD_00354;product=hypothetical protein
NZ_CP029551.1	Prodigal:002006	CDS	399821	400000	.	+	0	ID=EOLPGLAD_00355;inference=ab initio prediction:Prodigal:002006;locus_tag=EOLPGLAD_00355;product=hypothetical protein
NZ_CP029551.1	Prodigal:002006	CDS	400176	401858	.	-	0	ID=EOLPGLAD_00356;eC_number=1.3.8.12;Name=mcd_1;db_xref=COG:COG1960;gene=mcd_1;inference=ab initio prediction:Prodigal:002006,similar to AA sequence:UniProtKB:D3JV03;locus_tag=EOLPGLAD_00356;product=(2S)-methylsuccinyl-CoA dehydrogenase
NZ_CP029551.1	Prodigal:002006	CDS	402032	402922	.	-	0	ID=EOLPGLAD_00357;inference=ab initio prediction:Prodigal:002006;locus_tag=EOLPGLAD_00357;product=hypothetical protein
NZ_CP029551.1	Prodigal:002006	CDS	403090	403977	.	+	0	ID=EOLPGLAD_00358;inference=ab initio prediction:Prodigal:002006;locus_tag=EOLPGLAD_00358;product=hypothetical protein
NZ_CP029551.1	Prodigal:002006	CDS	404290	404517	.	+	0	ID=EOLPGLAD_00359;inference=ab initio prediction:Prodigal:002006;locus_tag=EOLPGLAD_00359;product=hypothetical protein
NZ_CP029551.1	Prodigal:002006	CDS	404640	406328	.	-	0	ID=EOLPGLAD_00360;inference=ab initio prediction:Prodigal:002006;locus_tag=EOLPGLAD_00360;product=hypothetical protein
NZ_CP029551.1	Prodigal:002006	CDS	406867	407148	.	-	0	ID=EOLPGLAD_00361;inference=ab initio prediction:Prodigal:002006;locus_tag=EOLPGLAD_00361;product=hypothetical protein
NZ_CP029551.1	Prodigal:002006	CDS	407352	407555	.	-	0	ID=EOLPGLAD_00362;inference=ab initio prediction:Prodigal:002006;locus_tag=EOLPGLAD_00362;product=hypothetical protein
NZ_CP029551.1	Prodigal:002006	CDS	407868	408140	.	-	0	ID=EOLPGLAD_00363;inference=ab initio prediction:Prodigal:002006;locus_tag=EOLPGLAD_00363;product=hypothetical protein
NZ_CP029551.1	Aragorn:001002	tRNA	408581	408656	.	-	.	ID=EOLPGLAD_00364;inference=COORDINATES:profile:Aragorn:001002;locus_tag=EOLPGLAD_00364;product=tRNA-Glu(ctc)
NZ_CP029551.1	Prodigal:002006	CDS	408695	409750	.	+	0	ID=EOLPGLAD_00365;eC_number=5.4.99.23;Name=rluD;db_xref=COG:COG0564;gene=rluD;inference=ab initio prediction:Prodigal:002006,similar to AA sequence:UniProtKB:P33643;locus_tag=EOLPGLAD_00365;product=Ribosomal large subunit pseudouridine synthase D
NZ_CP029551.1	Prodigal:002006	CDS	410045	410944	.	+	0	ID=EOLPGLAD_00366;Name=rpoH_1;db_xref=COG:COG0568;gene=rpoH_1;inference=ab initio prediction:Prodigal:002006,similar to AA sequence:UniProtKB:P0CAW9;locus_tag=EOLPGLAD_00366;product=RNA polymerase sigma factor RpoH
NZ_CP029551.1	Prodigal:002006	CDS	411042	412517	.	-	0	ID=EOLPGLAD_00367;inference=ab initio prediction:Prodigal:002006;locus_tag=EOLPGLAD_00367;product=hypothetical protein
NZ_CP029551.1	Prodigal:002006	CDS	412581	413873	.	-	0	ID=EOLPGLAD_00368;eC_number=6.3.4.4;Name=purA;db_xref=COG:COG0104;gene=purA;inference=ab initio prediction:Prodigal:002006,similar to AA sequence:UniProtKB:Q8ZIV7;locus_tag=EOLPGLAD_00368;product=Adenylosuccinate synthetase
NZ_CP029551.1	Prodigal:002006	CDS	414111	416723	.	+	0	ID=EOLPGLAD_00369;eC_number=3.4.11.2;Name=pepN;db_xref=COG:COG0308;gene=pepN;inference=ab initio prediction:Prodigal:002006,similar to AA sequence:UniProtKB:P04825;locus_tag=EOLPGLAD_00369;product=Aminopeptidase N
NZ_CP029551.1	Prodigal:002006	CDS	416893	419241	.	+	0	ID=EOLPGLAD_00370;eC_number=2.7.13.3;Name=rcsC_5;gene=rcsC_5;inference=ab initio prediction:Prodigal:002006,protein motif:HAMAP:MF_00979;locus_tag=EOLPGLAD_00370;product=Sensor histidine kinase RcsC
NZ_CP029551.1	Prodigal:002006	CDS	419303	420436	.	-	0	ID=EOLPGLAD_00371;inference=ab initio prediction:Prodigal:002006;locus_tag=EOLPGLAD_00371;product=hypothetical protein
NZ_CP029551.1	Prodigal:002006	CDS	420484	420807	.	-	0	ID=EOLPGLAD_00372;inference=ab initio prediction:Prodigal:002006;locus_tag=EOLPGLAD_00372;product=hypothetical protein
NZ_CP029551.1	Prodigal:002006	CDS	421069	422967	.	+	0	ID=EOLPGLAD_00373;eC_number=2.7.13.3;Name=rcsC_6;gene=rcsC_6;inference=ab initio prediction:Prodigal:002006,protein motif:HAMAP:MF_00979;locus_tag=EOLPGLAD_00373;product=Sensor histidine kinase RcsC
NZ_CP029551.1	Prodigal:002006	CDS	423044	423748	.	+	0	ID=EOLPGLAD_00374;inference=ab initio prediction:Prodigal:002006;locus_tag=EOLPGLAD_00374;product=hypothetical protein
NZ_CP029551.1	Prodigal:002006	CDS	423834	424175	.	+	0	ID=EOLPGLAD_00375;inference=ab initio prediction:Prodigal:002006;locus_tag=EOLPGLAD_00375;product=hypothetical protein
NZ_CP029551.1	Prodigal:002006	CDS	424422	426569	.	-	0	ID=EOLPGLAD_00376;Name=flhA_1;db_xref=COG:COG1298;gene=flhA_1;inference=ab initio prediction:Prodigal:002006,similar to AA sequence:UniProtKB:Q8YDK9;locus_tag=EOLPGLAD_00376;product=Flagellar biosynthesis protein FlhA
NZ_CP029551.1	Prodigal:002006	CDS	426741	427046	.	+	0	ID=EOLPGLAD_00377;inference=ab initio prediction:Prodigal:002006;locus_tag=EOLPGLAD_00377;product=hypothetical protein
NZ_CP029551.1	Prodigal:002006	CDS	427081	427839	.	+	0	ID=EOLPGLAD_00378;inference=ab initio prediction:Prodigal:002006;locus_tag=EOLPGLAD_00378;product=hypothetical protein
NZ_CP029551.1	Prodigal:002006	CDS	427939	428427	.	-	0	ID=EOLPGLAD_00379;Name=atpF_1;db_xref=COG:COG0711;gene=atpF_1;inference=ab initio prediction:Prodigal:002006,similar to AA sequence:UniProtKB:O05333;locus_tag=EOLPGLAD_00379;product=ATP synthase subunit b
NZ_CP029551.1	Prodigal:002006	CDS	428445	429020	.	-	0	ID=EOLPGLAD_00380;Name=atpF_2;gene=atpF_2;inference=ab initio prediction:Prodigal:002006,protein motif:HAMAP:MF_01398;locus_tag=EOLPGLAD_00380;product=ATP synthase subunit b
NZ_CP029551.1	Prodigal:002006	CDS	429207	429434	.	-	0	ID=EOLPGLAD_00381;Name=atpE;gene=atpE;inference=ab initio prediction:Prodigal:002006,similar to AA sequence:UniProtKB:O05331;locus_tag=EOLPGLAD_00381;product=ATP synthase subunit c
NZ_CP029551.1	Prodigal:002006	CDS	429494	430249	.	-	0	ID=EOLPGLAD_00382;Name=atpB;db_xref=COG:COG0356;gene=atpB;inference=ab initio prediction:Prodigal:002006,similar to AA sequence:UniProtKB:O05330;locus_tag=EOLPGLAD_00382;product=ATP synthase subunit a
NZ_CP029551.1	Prodigal:002006	CDS	430331	430711	.	-	0	ID=EOLPGLAD_00383;inference=ab initio prediction:Prodigal:002006;locus_tag=EOLPGLAD_00383;product=hypothetical protein
NZ_CP029551.1	Prodigal:002006	CDS	430903	431547	.	-	0	ID=EOLPGLAD_00384;inference=ab initio prediction:Prodigal:002006;locus_tag=EOLPGLAD_00384;product=hypothetical protein
NZ_CP029551.1	Prodigal:002006	CDS	431651	432235	.	-	0	ID=EOLPGLAD_00385;eC_number=1.5.1.42;Name=sfnF_1;gene=sfnF_1;inference=ab initio prediction:Prodigal:002006,similar to AA sequence:UniProtKB:Q65YX0;locus_tag=EOLPGLAD_00385;product=NADH-dependent FMN reductase SfnF
NZ_CP029551.1	Prodigal:002006	CDS	432444	433118	.	-	0	ID=EOLPGLAD_00386;inference=ab initio prediction:Prodigal:002006;locus_tag=EOLPGLAD_00386;product=hypothetical protein
NZ_CP029551.1	Prodigal:002006	CDS	433115	434266	.	-	0	ID=EOLPGLAD_00387;eC_number=2.4.1.290;Name=pglA;gene=pglA;inference=ab initio prediction:Prodigal:002006,similar to AA sequence:UniProtKB:Q0P9C9;locus_tag=EOLPGLAD_00387;product=N%2CN'-diacetylbacillosaminyl-diphospho-undecaprenol alpha-1%2C3-N-acetylgalactosaminyltransferase
NZ_CP029551.1	Prodigal:002006	CDS	434410	435636	.	+	0	ID=EOLPGLAD_00388;inference=ab initio prediction:Prodigal:002006;locus_tag=EOLPGLAD_00388;product=hypothetical protein
NZ_CP029551.1	Prodigal:002006	CDS	435650	437611	.	-	0	ID=EOLPGLAD_00389;inference=ab initio prediction:Prodigal:002006;locus_tag=EOLPGLAD_00389;product=hypothetical protein
NZ_CP029551.1	Prodigal:002006	CDS	437965	438699	.	-	0	ID=EOLPGLAD_00390;inference=ab initio prediction:Prodigal:002006;locus_tag=EOLPGLAD_00390;product=hypothetical protein
NZ_CP029551.1	Prodigal:002006	CDS	438872	439642	.	+	0	ID=EOLPGLAD_00391;eC_number=3.1.2.6;Name=gloB_1;db_xref=COG:COG0491;gene=gloB_1;inference=ab initio prediction:Prodigal:002006,similar to AA sequence:UniProtKB:Q8ZRM2;locus_tag=EOLPGLAD_00391;product=Hydroxyacylglutathione hydrolase
NZ_CP029551.1	Prodigal:002006	CDS	440002	440577	.	+	0	ID=EOLPGLAD_00392;Name=slmA_1;gene=slmA_1;inference=ab initio prediction:Prodigal:002006,protein motif:HAMAP:MF_01839;locus_tag=EOLPGLAD_00392;product=Nucleoid occlusion factor SlmA
NZ_CP029551.1	Prodigal:002006	CDS	440961	441923	.	+	0	ID=EOLPGLAD_00393;eC_number=1.1.1.37;Name=mdh;db_xref=COG:COG0039;gene=mdh;inference=ab initio prediction:Prodigal:002006,similar to AA sequence:UniProtKB:A9W386;locus_tag=EOLPGLAD_00393;product=Malate dehydrogenase
NZ_CP029551.1	Prodigal:002006	CDS	442019	443215	.	+	0	ID=EOLPGLAD_00394;eC_number=6.2.1.5;Name=sucC_1;db_xref=COG:COG0045;gene=sucC_1;inference=ab initio prediction:Prodigal:002006,similar to AA sequence:UniProtKB:P80886;locus_tag=EOLPGLAD_00394;product=Succinate--CoA ligase [ADP-forming] subunit beta
NZ_CP029551.1	Prodigal:002006	CDS	443220	444104	.	+	0	ID=EOLPGLAD_00395;eC_number=6.2.1.5;Name=sucD_1;db_xref=COG:COG0074;gene=sucD_1;inference=ab initio prediction:Prodigal:002006,similar to AA sequence:UniProtKB:P0AGE9;locus_tag=EOLPGLAD_00395;product=Succinate--CoA ligase [ADP-forming] subunit alpha
NZ_CP029551.1	Prodigal:002006	CDS	444290	447274	.	+	0	ID=EOLPGLAD_00396;eC_number=1.2.4.2;Name=sucA;db_xref=COG:COG0567;gene=sucA;inference=ab initio prediction:Prodigal:002006,similar to AA sequence:UniProtKB:P0AFG3;locus_tag=EOLPGLAD_00396;product=2-oxoglutarate dehydrogenase E1 component
NZ_CP029551.1	Prodigal:002006	CDS	447285	447584	.	+	0	ID=EOLPGLAD_00397;inference=ab initio prediction:Prodigal:002006;locus_tag=EOLPGLAD_00397;product=hypothetical protein
NZ_CP029551.1	Prodigal:002006	CDS	447633	448949	.	+	0	ID=EOLPGLAD_00398;eC_number=2.3.1.61;Name=sucB;db_xref=COG:COG0508;gene=sucB;inference=ab initio prediction:Prodigal:002006,similar to AA sequence:UniProtKB:P0AFG6;locus_tag=EOLPGLAD_00398;product=Dihydrolipoyllysine-residue succinyltransferase component of 2-oxoglutarate dehydrogenase complex
NZ_CP029551.1	Prodigal:002006	CDS	449145	450545	.	+	0	ID=EOLPGLAD_00399;eC_number=1.8.1.4;Name=lpd3;db_xref=COG:COG1249;gene=lpd3;inference=ab initio prediction:Prodigal:002006,similar to AA sequence:UniProtKB:P31046;locus_tag=EOLPGLAD_00399;product=Dihydrolipoyl dehydrogenase 3
NZ_CP029551.1	Prodigal:002006	CDS	450603	451238	.	-	0	ID=EOLPGLAD_00400;Name=rcsB;gene=rcsB;inference=ab initio prediction:Prodigal:002006,protein motif:HAMAP:MF_00981;locus_tag=EOLPGLAD_00400;product=Transcriptional regulatory protein RcsB
NZ_CP029551.1	Prodigal:002006	CDS	451447	452343	.	-	0	ID=EOLPGLAD_00401;inference=ab initio prediction:Prodigal:002006;locus_tag=EOLPGLAD_00401;product=hypothetical protein
NZ_CP029551.1	Prodigal:002006	CDS	452430	452780	.	+	0	ID=EOLPGLAD_00402;inference=ab initio prediction:Prodigal:002006;locus_tag=EOLPGLAD_00402;product=hypothetical protein
NZ_CP029551.1	Prodigal:002006	CDS	452803	453267	.	-	0	ID=EOLPGLAD_00403;inference=ab initio prediction:Prodigal:002006;locus_tag=EOLPGLAD_00403;product=hypothetical protein
NZ_CP029551.1	Prodigal:002006	CDS	453459	453701	.	-	0	ID=EOLPGLAD_00404;inference=ab initio prediction:Prodigal:002006;locus_tag=EOLPGLAD_00404;product=hypothetical protein
NZ_CP029551.1	Prodigal:002006	CDS	454104	454940	.	+	0	ID=EOLPGLAD_00405;inference=ab initio prediction:Prodigal:002006;locus_tag=EOLPGLAD_00405;product=hypothetical protein
NZ_CP029551.1	Prodigal:002006	CDS	454999	455157	.	-	0	ID=EOLPGLAD_00406;inference=ab initio prediction:Prodigal:002006;locus_tag=EOLPGLAD_00406;product=hypothetical protein
NZ_CP029551.1	Prodigal:002006	CDS	455338	456399	.	-	0	ID=EOLPGLAD_00407;inference=ab initio prediction:Prodigal:002006;locus_tag=EOLPGLAD_00407;product=hypothetical protein
NZ_CP029551.1	Prodigal:002006	CDS	456594	457586	.	+	0	ID=EOLPGLAD_00408;eC_number=7.6.2.8;Name=btuD_2;gene=btuD_2;inference=ab initio prediction:Prodigal:002006,protein motif:HAMAP:MF_01005;locus_tag=EOLPGLAD_00408;product=Vitamin B12 import ATP-binding protein BtuD
NZ_CP029551.1	Prodigal:002006	CDS	457616	458890	.	+	0	ID=EOLPGLAD_00409;inference=ab initio prediction:Prodigal:002006;locus_tag=EOLPGLAD_00409;product=hypothetical protein
NZ_CP029551.1	Prodigal:002006	CDS	458922	459869	.	+	0	ID=EOLPGLAD_00410;inference=ab initio prediction:Prodigal:002006;locus_tag=EOLPGLAD_00410;product=hypothetical protein
NZ_CP029551.1	Prodigal:002006	CDS	459889	460779	.	+	0	ID=EOLPGLAD_00411;Name=ydcV_1;gene=ydcV_1;inference=ab initio prediction:Prodigal:002006,similar to AA sequence:UniProtKB:P0AFR9;locus_tag=EOLPGLAD_00411;product=Inner membrane ABC transporter permease protein YdcV
NZ_CP029551.1	Prodigal:002006	CDS	460886	461539	.	+	0	ID=EOLPGLAD_00412;Name=rutR;db_xref=COG:COG1309;gene=rutR;inference=ab initio prediction:Prodigal:002006,similar to AA sequence:UniProtKB:P0ACU2;locus_tag=EOLPGLAD_00412;product=HTH-type transcriptional regulator RutR
NZ_CP029551.1	Prodigal:002006	CDS	461786	462895	.	+	0	ID=EOLPGLAD_00413;eC_number=1.14.99.46;Name=rutA;db_xref=COG:COG2141;gene=rutA;inference=ab initio prediction:Prodigal:002006,similar to AA sequence:UniProtKB:P75898;locus_tag=EOLPGLAD_00413;product=Pyrimidine monooxygenase RutA
NZ_CP029551.1	Prodigal:002006	CDS	462895	463644	.	+	0	ID=EOLPGLAD_00414;eC_number=3.5.1.110;Name=rutB;db_xref=COG:COG1335;gene=rutB;inference=ab initio prediction:Prodigal:002006,similar to AA sequence:UniProtKB:P75897;locus_tag=EOLPGLAD_00414;product=Peroxyureidoacrylate/ureidoacrylate amidohydrolase RutB
NZ_CP029551.1	Prodigal:002006	CDS	463664	464056	.	+	0	ID=EOLPGLAD_00415;eC_number=1.-.-.-;Name=rutC_1;db_xref=COG:COG0251;gene=rutC_1;inference=ab initio prediction:Prodigal:002006,similar to AA sequence:UniProtKB:P0AFQ5;locus_tag=EOLPGLAD_00415;product=Putative aminoacrylate peracid reductase RutC
NZ_CP029551.1	Prodigal:002006	CDS	464061	464843	.	+	0	ID=EOLPGLAD_00416;eC_number=3.5.1.-;Name=rutD;gene=rutD;inference=ab initio prediction:Prodigal:002006,similar to AA sequence:UniProtKB:B6I985;locus_tag=EOLPGLAD_00416;product=Putative aminoacrylate hydrolase RutD
NZ_CP029551.1	Prodigal:002006	CDS	464858	466048	.	-	0	ID=EOLPGLAD_00417;db_xref=COG:COG0654;inference=ab initio prediction:Prodigal:002006,similar to AA sequence:UniProtKB:P9WM51;locus_tag=EOLPGLAD_00417;product=putative protein
NZ_CP029551.1	Prodigal:002006	CDS	466167	466697	.	-	0	ID=EOLPGLAD_00418;inference=ab initio prediction:Prodigal:002006;locus_tag=EOLPGLAD_00418;product=hypothetical protein
NZ_CP029551.1	Aragorn:001002	tRNA	466727	466821	.	+	.	ID=EOLPGLAD_00419;inference=COORDINATES:profile:Aragorn:001002;locus_tag=EOLPGLAD_00419;product=tRNA-Cys(gca)
NZ_CP029551.1	Prodigal:002006	CDS	467712	468131	.	+	0	ID=EOLPGLAD_00420;inference=ab initio prediction:Prodigal:002006;locus_tag=EOLPGLAD_00420;product=hypothetical protein
NZ_CP029551.1	Prodigal:002006	CDS	468296	468583	.	-	0	ID=EOLPGLAD_00421;inference=ab initio prediction:Prodigal:002006;locus_tag=EOLPGLAD_00421;product=hypothetical protein
NZ_CP029551.1	Prodigal:002006	CDS	468795	470168	.	+	0	ID=EOLPGLAD_00422;inference=ab initio prediction:Prodigal:002006;locus_tag=EOLPGLAD_00422;product=hypothetical protein
NZ_CP029551.1	Prodigal:002006	CDS	470892	472205	.	+	0	ID=EOLPGLAD_00423;inference=ab initio prediction:Prodigal:002006;locus_tag=EOLPGLAD_00423;product=hypothetical protein
NZ_CP029551.1	Prodigal:002006	CDS	472210	473790	.	+	0	ID=EOLPGLAD_00424;eC_number=1.11.1.16;Name=dyp2_1;gene=dyp2_1;inference=ab initio prediction:Prodigal:002006,similar to AA sequence:UniProtKB:K7N5M8;locus_tag=EOLPGLAD_00424;product=Multifunctional dye peroxidase DyP2
NZ_CP029551.1	Prodigal:002006	CDS	473819	475174	.	+	0	ID=EOLPGLAD_00425;inference=ab initio prediction:Prodigal:002006;locus_tag=EOLPGLAD_00425;product=hypothetical protein
NZ_CP029551.1	Prodigal:002006	CDS	475290	475628	.	+	0	ID=EOLPGLAD_00426;inference=ab initio prediction:Prodigal:002006;locus_tag=EOLPGLAD_00426;product=hypothetical protein
NZ_CP029551.1	Prodigal:002006	CDS	475660	476745	.	-	0	ID=EOLPGLAD_00427;inference=ab initio prediction:Prodigal:002006;locus_tag=EOLPGLAD_00427;product=hypothetical protein
NZ_CP029551.1	Prodigal:002006	CDS	476880	477119	.	+	0	ID=EOLPGLAD_00428;inference=ab initio prediction:Prodigal:002006;locus_tag=EOLPGLAD_00428;product=hypothetical protein
NZ_CP029551.1	Prodigal:002006	CDS	477182	477514	.	-	0	ID=EOLPGLAD_00429;inference=ab initio prediction:Prodigal:002006;locus_tag=EOLPGLAD_00429;product=hypothetical protein
NZ_CP029551.1	Prodigal:002006	CDS	477526	478728	.	-	0	ID=EOLPGLAD_00430;eC_number=1.8.5.-;Name=msrP_1;gene=msrP_1;inference=ab initio prediction:Prodigal:002006,protein motif:HAMAP:MF_01206;locus_tag=EOLPGLAD_00430;product=Protein-methionine-sulfoxide reductase catalytic subunit MsrP
NZ_CP029551.1	Prodigal:002006	CDS	478853	479671	.	-	0	ID=EOLPGLAD_00431;Name=dasR;db_xref=COG:COG2188;gene=dasR;inference=ab initio prediction:Prodigal:002006,similar to AA sequence:UniProtKB:Q8VV01;locus_tag=EOLPGLAD_00431;product=HTH-type transcriptional repressor DasR
NZ_CP029551.1	Prodigal:002006	CDS	479747	480736	.	-	0	ID=EOLPGLAD_00432;eC_number=1.1.1.338;Name=comC;db_xref=COG:COG2055;gene=comC;inference=ab initio prediction:Prodigal:002006,similar to AA sequence:UniProtKB:Q1QWN5;locus_tag=EOLPGLAD_00432;product=(2R)-3-sulfolactate dehydrogenase (NADP(+))
NZ_CP029551.1	Prodigal:002006	CDS	480741	481697	.	-	0	ID=EOLPGLAD_00433;eC_number=1.1.1.310;Name=slcC;db_xref=COG:COG0111;gene=slcC;inference=ab initio prediction:Prodigal:002006,similar to AA sequence:UniProtKB:Q1QWN6;locus_tag=EOLPGLAD_00433;product=(S)-sulfolactate dehydrogenase
NZ_CP029551.1	Prodigal:002006	CDS	481711	483066	.	-	0	ID=EOLPGLAD_00434;Name=dctA_1;db_xref=COG:COG1301;gene=dctA_1;inference=ab initio prediction:Prodigal:002006,similar to AA sequence:UniProtKB:P0A830;locus_tag=EOLPGLAD_00434;product=Aerobic C4-dicarboxylate transport protein
NZ_CP029551.1	Prodigal:002006	CDS	483205	484485	.	-	0	ID=EOLPGLAD_00435;eC_number=4.4.1.24;Name=suyB;gene=suyB;inference=ab initio prediction:Prodigal:002006,similar to AA sequence:UniProtKB:Q58Y43;locus_tag=EOLPGLAD_00435;product=(2R)-sulfolactate sulfo-lyase subunit beta
NZ_CP029551.1	Prodigal:002006	CDS	484493	484810	.	-	0	ID=EOLPGLAD_00436;eC_number=4.2.1.42;Name=garD_1;gene=garD_1;inference=ab initio prediction:Prodigal:002006,protein motif:HAMAP:MF_02031;locus_tag=EOLPGLAD_00436;product=Galactarate dehydratase (L-threo-forming)
NZ_CP029551.1	Prodigal:002006	CDS	485199	485942	.	+	0	ID=EOLPGLAD_00437;inference=ab initio prediction:Prodigal:002006;locus_tag=EOLPGLAD_00437;product=hypothetical protein
NZ_CP029551.1	Prodigal:002006	CDS	486119	486481	.	+	0	ID=EOLPGLAD_00438;inference=ab initio prediction:Prodigal:002006;locus_tag=EOLPGLAD_00438;product=hypothetical protein
NZ_CP029551.1	Prodigal:002006	CDS	486521	488278	.	-	0	ID=EOLPGLAD_00439;inference=ab initio prediction:Prodigal:002006;locus_tag=EOLPGLAD_00439;product=hypothetical protein
NZ_CP029551.1	Prodigal:002006	CDS	488575	489294	.	+	0	ID=EOLPGLAD_00440;Name=dipZ_1;db_xref=COG:COG0785;gene=dipZ_1;inference=ab initio prediction:Prodigal:002006,similar to AA sequence:UniProtKB:P9WG63;locus_tag=EOLPGLAD_00440;product=Protein DipZ
NZ_CP029551.1	Prodigal:002006	CDS	489404	490021	.	+	0	ID=EOLPGLAD_00441;inference=ab initio prediction:Prodigal:002006;locus_tag=EOLPGLAD_00441;product=hypothetical protein
NZ_CP029551.1	Prodigal:002006	CDS	490147	491070	.	+	0	ID=EOLPGLAD_00442;eC_number=3.4.24.-;Name=mepA_1;db_xref=COG:COG3770;gene=mepA_1;inference=ab initio prediction:Prodigal:002006,similar to AA sequence:UniProtKB:P0C0T5;locus_tag=EOLPGLAD_00442;product=Penicillin-insensitive murein endopeptidase
NZ_CP029551.1	Prodigal:002006	CDS	491153	491761	.	+	0	ID=EOLPGLAD_00443;eC_number=1.1.1.298;Name=rutE;gene=rutE;inference=ab initio prediction:Prodigal:002006,protein motif:HAMAP:MF_01204;locus_tag=EOLPGLAD_00443;product=malonic semialdehyde reductase RutE
NZ_CP029551.1	Prodigal:002006	CDS	491778	495083	.	-	0	ID=EOLPGLAD_00444;eC_number=3.6.4.-;Name=mfd_1;db_xref=COG:COG1197;gene=mfd_1;inference=ab initio prediction:Prodigal:002006,similar to AA sequence:UniProtKB:P30958;locus_tag=EOLPGLAD_00444;product=Transcription-repair-coupling factor
NZ_CP029551.1	Prodigal:002006	CDS	495326	495577	.	-	0	ID=EOLPGLAD_00445;Name=rpmE;db_xref=COG:COG0254;gene=rpmE;inference=ab initio prediction:Prodigal:002006,similar to AA sequence:UniProtKB:Q6NBB0;locus_tag=EOLPGLAD_00445;product=50S ribosomal protein L31
NZ_CP029551.1	Prodigal:002006	CDS	495822	497663	.	+	0	ID=EOLPGLAD_00446;eC_number=7.5.2.6;Name=msbA_1;db_xref=COG:COG1132;gene=msbA_1;inference=ab initio prediction:Prodigal:002006,similar to AA sequence:UniProtKB:P63359;locus_tag=EOLPGLAD_00446;product=Lipid A export ATP-binding/permease protein MsbA
NZ_CP029551.1	Prodigal:002006	CDS	497710	498741	.	+	0	ID=EOLPGLAD_00447;eC_number=4.4.1.25;Name=cuyA;db_xref=COG:COG2515;gene=cuyA;inference=ab initio prediction:Prodigal:002006,similar to AA sequence:UniProtKB:A3SQG3;locus_tag=EOLPGLAD_00447;product=L-cysteate sulfo-lyase
NZ_CP029551.1	Prodigal:002006	CDS	498722	499093	.	-	0	ID=EOLPGLAD_00448;inference=ab initio prediction:Prodigal:002006;locus_tag=EOLPGLAD_00448;product=hypothetical protein
NZ_CP029551.1	Prodigal:002006	CDS	499090	499746	.	-	0	ID=EOLPGLAD_00449;Name=engB;db_xref=COG:COG0218;gene=engB;inference=ab initio prediction:Prodigal:002006,similar to AA sequence:UniProtKB:Q9X1H7;locus_tag=EOLPGLAD_00449;product=putative GTP-binding protein EngB
NZ_CP029551.1	Prodigal:002006	CDS	499789	501636	.	-	0	ID=EOLPGLAD_00450;Name=yidC;db_xref=COG:COG0706;gene=yidC;inference=ab initio prediction:Prodigal:002006,similar to AA sequence:UniProtKB:P25714;locus_tag=EOLPGLAD_00450;product=Membrane protein insertase YidC
NZ_CP029551.1	Prodigal:002006	CDS	501626	502138	.	-	0	ID=EOLPGLAD_00451;eC_number=3.1.26.5;Name=rnpA;gene=rnpA;inference=ab initio prediction:Prodigal:002006,protein motif:HAMAP:MF_00227;locus_tag=EOLPGLAD_00451;product=Ribonuclease P protein component
NZ_CP029551.1	Prodigal:002006	CDS	502206	502340	.	-	0	ID=EOLPGLAD_00452;Name=rpmH;gene=rpmH;inference=ab initio prediction:Prodigal:002006,similar to AA sequence:UniProtKB:P23376;locus_tag=EOLPGLAD_00452;product=50S ribosomal protein L34
NZ_CP029551.1	Prodigal:002006	CDS	502521	502775	.	-	0	ID=EOLPGLAD_00453;inference=ab initio prediction:Prodigal:002006;locus_tag=EOLPGLAD_00453;product=hypothetical protein
NZ_CP029551.1	Prodigal:002006	CDS	503010	503555	.	-	0	ID=EOLPGLAD_00454;eC_number=2.4.2.7;Name=apt;db_xref=COG:COG0503;gene=apt;inference=ab initio prediction:Prodigal:002006,similar to AA sequence:UniProtKB:P69503;locus_tag=EOLPGLAD_00454;product=Adenine phosphoribosyltransferase
NZ_CP029551.1	Prodigal:002006	CDS	503637	504431	.	-	0	ID=EOLPGLAD_00455;eC_number=3.1.3.25;Name=suhB_1;db_xref=COG:COG0483;gene=suhB_1;inference=ab initio prediction:Prodigal:002006,similar to AA sequence:UniProtKB:P0ADG4;locus_tag=EOLPGLAD_00455;product=Inositol-1-monophosphatase
NZ_CP029551.1	Prodigal:002006	CDS	504586	505779	.	-	0	ID=EOLPGLAD_00456;inference=ab initio prediction:Prodigal:002006;locus_tag=EOLPGLAD_00456;product=hypothetical protein
NZ_CP029551.1	Prodigal:002006	CDS	505776	506273	.	-	0	ID=EOLPGLAD_00457;eC_number=2.8.1.12;Name=moaE;db_xref=COG:COG0314;gene=moaE;inference=ab initio prediction:Prodigal:002006,similar to AA sequence:UniProtKB:P30749;locus_tag=EOLPGLAD_00457;product=Molybdopterin synthase catalytic subunit
NZ_CP029551.1	Prodigal:002006	CDS	506442	507461	.	+	0	ID=EOLPGLAD_00458;Name=caiE;gene=caiE;inference=ab initio prediction:Prodigal:002006,protein motif:HAMAP:MF_01525;locus_tag=EOLPGLAD_00458;product=Carnitine operon protein CaiE
NZ_CP029551.1	Prodigal:002006	CDS	507635	508849	.	+	0	ID=EOLPGLAD_00459;eC_number=1.1.1.42;Name=icd;db_xref=COG:COG0538;gene=icd;inference=ab initio prediction:Prodigal:002006,similar to AA sequence:UniProtKB:P9WKL1;locus_tag=EOLPGLAD_00459;product=Isocitrate dehydrogenase [NADP]
NZ_CP029551.1	Prodigal:002006	CDS	509177	509575	.	-	0	ID=EOLPGLAD_00460;inference=ab initio prediction:Prodigal:002006;locus_tag=EOLPGLAD_00460;product=hypothetical protein
NZ_CP029551.1	Prodigal:002006	CDS	509587	512655	.	-	0	ID=EOLPGLAD_00461;db_xref=COG:COG0247;inference=ab initio prediction:Prodigal:002006,similar to AA sequence:UniProtKB:Q57252;locus_tag=EOLPGLAD_00461;product=putative protein
NZ_CP029551.1	Prodigal:002006	CDS	512906	513559	.	+	0	ID=EOLPGLAD_00462;inference=ab initio prediction:Prodigal:002006;locus_tag=EOLPGLAD_00462;product=hypothetical protein
NZ_CP029551.1	Prodigal:002006	CDS	513770	514561	.	-	0	ID=EOLPGLAD_00463;inference=ab initio prediction:Prodigal:002006;locus_tag=EOLPGLAD_00463;product=hypothetical protein
NZ_CP029551.1	Prodigal:002006	CDS	514665	515861	.	+	0	ID=EOLPGLAD_00464;inference=ab initio prediction:Prodigal:002006;locus_tag=EOLPGLAD_00464;product=hypothetical protein
NZ_CP029551.1	Prodigal:002006	CDS	516077	518230	.	-	0	ID=EOLPGLAD_00465;Name=apxIB_2;db_xref=COG:COG2274;gene=apxIB_2;inference=ab initio prediction:Prodigal:002006,similar to AA sequence:UniProtKB:P26760;locus_tag=EOLPGLAD_00465;product=Toxin RTX-I translocation ATP-binding protein
NZ_CP029551.1	Prodigal:002006	CDS	518236	519381	.	-	0	ID=EOLPGLAD_00466;Name=cvaA_2;db_xref=COG:COG0845;gene=cvaA_2;inference=ab initio prediction:Prodigal:002006,similar to AA sequence:UniProtKB:P22519;locus_tag=EOLPGLAD_00466;product=Colicin V secretion protein CvaA
NZ_CP029551.1	Prodigal:002006	CDS	520097	520318	.	+	0	ID=EOLPGLAD_00467;inference=ab initio prediction:Prodigal:002006;locus_tag=EOLPGLAD_00467;product=hypothetical protein
NZ_CP029551.1	Prodigal:002006	CDS	520415	521110	.	-	0	ID=EOLPGLAD_00468;inference=ab initio prediction:Prodigal:002006;locus_tag=EOLPGLAD_00468;product=hypothetical protein
NZ_CP029551.1	Prodigal:002006	CDS	521433	523703	.	+	0	ID=EOLPGLAD_00469;eC_number=3.4.24.-;Name=ftsH_2;gene=ftsH_2;inference=ab initio prediction:Prodigal:002006,protein motif:HAMAP:MF_01458;locus_tag=EOLPGLAD_00469;product=ATP-dependent zinc metalloprotease FtsH
NZ_CP029551.1	Prodigal:002006	CDS	523722	524951	.	-	0	ID=EOLPGLAD_00470;eC_number=1.3.99.-;Name=mmgC;db_xref=COG:COG1960;gene=mmgC;inference=ab initio prediction:Prodigal:002006,similar to AA sequence:UniProtKB:P45857;locus_tag=EOLPGLAD_00470;product=Acyl-CoA dehydrogenase
NZ_CP029551.1	Prodigal:002006	CDS	524976	526130	.	-	0	ID=EOLPGLAD_00471;eC_number=1.3.1.95;Name=acrC;gene=acrC;inference=ab initio prediction:Prodigal:002006,similar to AA sequence:UniProtKB:G3KIM8;locus_tag=EOLPGLAD_00471;product=Acryloyl-CoA reductase (NADH)
NZ_CP029551.1	Prodigal:002006	CDS	526164	527345	.	-	0	ID=EOLPGLAD_00472;eC_number=1.3.99.-;inference=ab initio prediction:Prodigal:002006,similar to AA sequence:UniProtKB:I6YCA3;locus_tag=EOLPGLAD_00472;product=Acyl-CoA dehydrogenase FadE26
NZ_CP029551.1	Prodigal:002006	CDS	527351	528538	.	-	0	ID=EOLPGLAD_00473;eC_number=2.3.1.16;Name=fadA_1;db_xref=COG:COG0183;gene=fadA_1;inference=ab initio prediction:Prodigal:002006,similar to AA sequence:UniProtKB:O32177;locus_tag=EOLPGLAD_00473;product=3-ketoacyl-CoA thiolase
NZ_CP029551.1	Prodigal:002006	CDS	528603	530672	.	-	0	ID=EOLPGLAD_00474;Name=fadJ_1;db_xref=COG:COG1024;gene=fadJ_1;inference=ab initio prediction:Prodigal:002006,similar to AA sequence:UniProtKB:P77399;locus_tag=EOLPGLAD_00474;product=Fatty acid oxidation complex subunit alpha
NZ_CP029551.1	Prodigal:002006	CDS	530974	532137	.	+	0	ID=EOLPGLAD_00475;Name=braC_2;db_xref=COG:COG0683;gene=braC_2;inference=ab initio prediction:Prodigal:002006,similar to AA sequence:UniProtKB:P21175;locus_tag=EOLPGLAD_00475;product=Leucine-%2C isoleucine-%2C valine-%2C threonine-%2C and alanine-binding protein
NZ_CP029551.1	Prodigal:002006	CDS	532145	533017	.	+	0	ID=EOLPGLAD_00476;Name=livH_2;db_xref=COG:COG0559;gene=livH_2;inference=ab initio prediction:Prodigal:002006,similar to AA sequence:UniProtKB:P0AEX7;locus_tag=EOLPGLAD_00476;product=High-affinity branched-chain amino acid transport system permease protein LivH
NZ_CP029551.1	Prodigal:002006	CDS	533028	534026	.	+	0	ID=EOLPGLAD_00477;inference=ab initio prediction:Prodigal:002006;locus_tag=EOLPGLAD_00477;product=hypothetical protein
NZ_CP029551.1	Prodigal:002006	CDS	534019	534729	.	+	0	ID=EOLPGLAD_00478;eC_number=3.6.3.-;Name=lptB_1;db_xref=COG:COG1137;gene=lptB_1;inference=ab initio prediction:Prodigal:002006,similar to AA sequence:UniProtKB:P45073;locus_tag=EOLPGLAD_00478;product=Lipopolysaccharide export system ATP-binding protein LptB
NZ_CP029551.1	Prodigal:002006	CDS	534722	535432	.	+	0	ID=EOLPGLAD_00479;Name=livF_2;db_xref=COG:COG0410;gene=livF_2;inference=ab initio prediction:Prodigal:002006,similar to AA sequence:UniProtKB:P22731;locus_tag=EOLPGLAD_00479;product=High-affinity branched-chain amino acid transport ATP-binding protein LivF
NZ_CP029551.1	Prodigal:002006	CDS	535429	536385	.	+	0	ID=EOLPGLAD_00480;inference=ab initio prediction:Prodigal:002006;locus_tag=EOLPGLAD_00480;product=hypothetical protein
NZ_CP029551.1	Prodigal:002006	CDS	536400	537161	.	+	0	ID=EOLPGLAD_00481;eC_number=4.2.1.17;Name=paaF_1;db_xref=COG:COG1024;gene=paaF_1;inference=ab initio prediction:Prodigal:002006,similar to AA sequence:UniProtKB:P76082;locus_tag=EOLPGLAD_00481;product=2%2C3-dehydroadipyl-CoA hydratase
NZ_CP029551.1	Prodigal:002006	CDS	537170	537991	.	+	0	ID=EOLPGLAD_00482;Name=tsaQ1;gene=tsaQ1;inference=ab initio prediction:Prodigal:002006,similar to AA sequence:UniProtKB:Q6XL52;locus_tag=EOLPGLAD_00482;product=HTH-type transcriptional regulator TsaQ1/TsaQ2
NZ_CP029551.1	Prodigal:002006	CDS	538119	539303	.	+	0	ID=EOLPGLAD_00483;eC_number=2.8.3.19;Name=uctC_1;gene=uctC_1;inference=ab initio prediction:Prodigal:002006,similar to AA sequence:UniProtKB:A9X6P9;locus_tag=EOLPGLAD_00483;product=Acetyl-CoA:oxalate CoA-transferase
NZ_CP029551.1	Prodigal:002006	CDS	539518	540495	.	+	0	ID=EOLPGLAD_00484;eC_number=1.6.3.5;db_xref=COG:COG3380;inference=ab initio prediction:Prodigal:002006,similar to AA sequence:UniProtKB:Q888A4;locus_tag=EOLPGLAD_00484;product=Renalase
NZ_CP029551.1	Prodigal:002006	CDS	540703	543024	.	+	0	ID=EOLPGLAD_00485;eC_number=1.11.1.21;Name=katG;db_xref=COG:COG0376;gene=katG;inference=ab initio prediction:Prodigal:002006,similar to AA sequence:UniProtKB:Q939D2;locus_tag=EOLPGLAD_00485;product=Catalase-peroxidase
NZ_CP029551.1	Prodigal:002006	CDS	543110	544021	.	-	0	ID=EOLPGLAD_00486;Name=oppF;db_xref=COG:COG4608;gene=oppF;inference=ab initio prediction:Prodigal:002006,similar to AA sequence:UniProtKB:P24137;locus_tag=EOLPGLAD_00486;product=Oligopeptide transport ATP-binding protein OppF
NZ_CP029551.1	Prodigal:002006	CDS	544018	545034	.	-	0	ID=EOLPGLAD_00487;Name=oppD_1;db_xref=COG:COG0444;gene=oppD_1;inference=ab initio prediction:Prodigal:002006,similar to AA sequence:UniProtKB:P24136;locus_tag=EOLPGLAD_00487;product=Oligopeptide transport ATP-binding protein OppD
NZ_CP029551.1	Prodigal:002006	CDS	545031	545945	.	-	0	ID=EOLPGLAD_00488;Name=gsiD_1;db_xref=COG:COG1173;gene=gsiD_1;inference=ab initio prediction:Prodigal:002006,similar to AA sequence:UniProtKB:P75799;locus_tag=EOLPGLAD_00488;product=Glutathione transport system permease protein GsiD
NZ_CP029551.1	Prodigal:002006	CDS	545942	546886	.	-	0	ID=EOLPGLAD_00489;Name=dppB_2;db_xref=COG:COG0601;gene=dppB_2;inference=ab initio prediction:Prodigal:002006,similar to AA sequence:UniProtKB:P0AEF8;locus_tag=EOLPGLAD_00489;product=Dipeptide transport system permease protein DppB
NZ_CP029551.1	Prodigal:002006	CDS	546886	548394	.	-	0	ID=EOLPGLAD_00490;Name=dppA;db_xref=COG:COG0747;gene=dppA;inference=ab initio prediction:Prodigal:002006,similar to AA sequence:UniProtKB:P23847;locus_tag=EOLPGLAD_00490;product=Periplasmic dipeptide transport protein
NZ_CP029551.1	Prodigal:002006	CDS	548612	550231	.	+	0	ID=EOLPGLAD_00491;eC_number=2.3.2.2;Name=ywrD_1;db_xref=COG:COG0405;gene=ywrD_1;inference=ab initio prediction:Prodigal:002006,similar to AA sequence:UniProtKB:O05218;locus_tag=EOLPGLAD_00491;product=Glutathione hydrolase-like YwrD proenzyme
NZ_CP029551.1	Prodigal:002006	CDS	550584	551186	.	+	0	ID=EOLPGLAD_00492;inference=ab initio prediction:Prodigal:002006;locus_tag=EOLPGLAD_00492;product=hypothetical protein
NZ_CP029551.1	Prodigal:002006	CDS	551174	551809	.	+	0	ID=EOLPGLAD_00493;inference=ab initio prediction:Prodigal:002006;locus_tag=EOLPGLAD_00493;product=hypothetical protein
NZ_CP029551.1	Prodigal:002006	CDS	551800	553470	.	+	0	ID=EOLPGLAD_00494;inference=ab initio prediction:Prodigal:002006;locus_tag=EOLPGLAD_00494;product=hypothetical protein
NZ_CP029551.1	Prodigal:002006	CDS	553824	555074	.	+	0	ID=EOLPGLAD_00495;inference=ab initio prediction:Prodigal:002006;locus_tag=EOLPGLAD_00495;product=hypothetical protein
NZ_CP029551.1	Prodigal:002006	CDS	555140	556072	.	-	0	ID=EOLPGLAD_00496;eC_number=1.1.1.79;Name=ghrA;db_xref=COG:COG0111;gene=ghrA;inference=ab initio prediction:Prodigal:002006,similar to AA sequence:UniProtKB:Q8ZQ30;locus_tag=EOLPGLAD_00496;product=Glyoxylate/hydroxypyruvate reductase A
NZ_CP029551.1	Prodigal:002006	CDS	556069	556524	.	-	0	ID=EOLPGLAD_00497;eC_number=4.2.1.10;Name=aroQ_1;db_xref=COG:COG0757;gene=aroQ_1;inference=ab initio prediction:Prodigal:002006,similar to AA sequence:UniProtKB:P15474;locus_tag=EOLPGLAD_00497;product=3-dehydroquinate dehydratase
NZ_CP029551.1	Prodigal:002006	CDS	556575	557522	.	-	0	ID=EOLPGLAD_00498;inference=ab initio prediction:Prodigal:002006;locus_tag=EOLPGLAD_00498;product=hypothetical protein
NZ_CP029551.1	Prodigal:002006	CDS	557594	558268	.	-	0	ID=EOLPGLAD_00499;inference=ab initio prediction:Prodigal:002006;locus_tag=EOLPGLAD_00499;product=hypothetical protein
NZ_CP029551.1	Prodigal:002006	CDS	558265	558687	.	-	0	ID=EOLPGLAD_00500;eC_number=1.-.-.-;Name=rutC_2;gene=rutC_2;inference=ab initio prediction:Prodigal:002006,protein motif:HAMAP:MF_00831;locus_tag=EOLPGLAD_00500;product=Putative aminoacrylate peracid reductase RutC
NZ_CP029551.1	Prodigal:002006	CDS	559011	560195	.	+	0	ID=EOLPGLAD_00501;eC_number=3.5.1.16;Name=argE_1;db_xref=COG:COG0624;gene=argE_1;inference=ab initio prediction:Prodigal:002006,similar to AA sequence:UniProtKB:O68873;locus_tag=EOLPGLAD_00501;product=Acetylornithine deacetylase
NZ_CP029551.1	Prodigal:002006	CDS	560226	560834	.	-	0	ID=EOLPGLAD_00502;Name=yibF;db_xref=COG:COG0625;gene=yibF;inference=ab initio prediction:Prodigal:002006,similar to AA sequence:UniProtKB:P0ACA1;locus_tag=EOLPGLAD_00502;product=putative GST-like protein YibF
NZ_CP029551.1	Prodigal:002006	CDS	560878	562035	.	-	0	ID=EOLPGLAD_00503;eC_number=7.6.2.11;Name=potA_1;db_xref=COG:COG3842;gene=potA_1;inference=ab initio prediction:Prodigal:002006,similar to AA sequence:UniProtKB:P69874;locus_tag=EOLPGLAD_00503;product=Spermidine/putrescine import ATP-binding protein PotA
NZ_CP029551.1	Prodigal:002006	CDS	562016	562834	.	-	0	ID=EOLPGLAD_00504;Name=phnV;db_xref=COG:COG1177;gene=phnV;inference=ab initio prediction:Prodigal:002006,similar to AA sequence:UniProtKB:P96065;locus_tag=EOLPGLAD_00504;product=Putative 2-aminoethylphosphonate transport system permease protein PhnV
NZ_CP029551.1	Prodigal:002006	CDS	562834	563697	.	-	0	ID=EOLPGLAD_00505;Name=potH_1;db_xref=COG:COG1176;gene=potH_1;inference=ab initio prediction:Prodigal:002006,similar to AA sequence:UniProtKB:P31135;locus_tag=EOLPGLAD_00505;product=Putrescine transport system permease protein PotH
NZ_CP029551.1	Prodigal:002006	CDS	563785	564819	.	-	0	ID=EOLPGLAD_00506;Name=potD;db_xref=COG:COG0687;gene=potD;inference=ab initio prediction:Prodigal:002006,similar to AA sequence:UniProtKB:P0AFK9;locus_tag=EOLPGLAD_00506;product=Spermidine/putrescine-binding periplasmic protein
NZ_CP029551.1	Prodigal:002006	CDS	565244	566407	.	-	0	ID=EOLPGLAD_00507;eC_number=1.1.-.-;Name=lldD;db_xref=COG:COG1304;gene=lldD;inference=ab initio prediction:Prodigal:002006,similar to AA sequence:UniProtKB:P33232;locus_tag=EOLPGLAD_00507;product=L-lactate dehydrogenase
NZ_CP029551.1	Prodigal:002006	CDS	567497	568612	.	-	0	ID=EOLPGLAD_00508;eC_number=3.1.4.53;Name=cpdA_1;gene=cpdA_1;inference=ab initio prediction:Prodigal:002006,protein motif:HAMAP:MF_00905;locus_tag=EOLPGLAD_00508;product=3'%2C5'-cyclic adenosine monophosphate phosphodiesterase CpdA
NZ_CP029551.1	Prodigal:002006	CDS	568896	569567	.	-	0	ID=EOLPGLAD_00509;inference=ab initio prediction:Prodigal:002006;locus_tag=EOLPGLAD_00509;product=hypothetical protein
NZ_CP029551.1	Prodigal:002006	CDS	569708	570376	.	+	0	ID=EOLPGLAD_00510;Name=basR;gene=basR;inference=ab initio prediction:Prodigal:002006,similar to AA sequence:UniProtKB:P30843;locus_tag=EOLPGLAD_00510;product=Transcriptional regulatory protein BasR
NZ_CP029551.1	Prodigal:002006	CDS	570373	571767	.	+	0	ID=EOLPGLAD_00511;eC_number=2.7.-.-;Name=sasA_2;gene=sasA_2;inference=ab initio prediction:Prodigal:002006,protein motif:HAMAP:MF_01837;locus_tag=EOLPGLAD_00511;product=Adaptive-response sensory-kinase SasA
NZ_CP029551.1	Prodigal:002006	CDS	572036	572791	.	-	0	ID=EOLPGLAD_00512;eC_number=1.1.1.392;Name=baiA;gene=baiA;inference=ab initio prediction:Prodigal:002006,similar to AA sequence:UniProtKB:A7B3K3;locus_tag=EOLPGLAD_00512;product=3-alpha-hydroxycholanate dehydrogenase (NADP(+))
NZ_CP029551.1	Prodigal:002006	CDS	572904	573794	.	+	0	ID=EOLPGLAD_00513;Name=pgrR_3;gene=pgrR_3;inference=ab initio prediction:Prodigal:002006,similar to AA sequence:UniProtKB:P77333;locus_tag=EOLPGLAD_00513;product=HTH-type transcriptional regulator PgrR
NZ_CP029551.1	Prodigal:002006	CDS	574028	575980	.	-	0	ID=EOLPGLAD_00514;inference=ab initio prediction:Prodigal:002006;locus_tag=EOLPGLAD_00514;product=hypothetical protein
NZ_CP029551.1	Prodigal:002006	CDS	576347	576661	.	-	0	ID=EOLPGLAD_00515;inference=ab initio prediction:Prodigal:002006;locus_tag=EOLPGLAD_00515;product=hypothetical protein
NZ_CP029551.1	Prodigal:002006	CDS	576964	580686	.	-	0	ID=EOLPGLAD_00516;inference=ab initio prediction:Prodigal:002006;locus_tag=EOLPGLAD_00516;product=hypothetical protein
NZ_CP029551.1	Prodigal:002006	CDS	581233	581649	.	+	0	ID=EOLPGLAD_00517;inference=ab initio prediction:Prodigal:002006;locus_tag=EOLPGLAD_00517;product=hypothetical protein
NZ_CP029551.1	Prodigal:002006	CDS	581731	582381	.	+	0	ID=EOLPGLAD_00518;inference=ab initio prediction:Prodigal:002006;locus_tag=EOLPGLAD_00518;product=hypothetical protein
NZ_CP029551.1	Prodigal:002006	CDS	582386	583045	.	-	0	ID=EOLPGLAD_00519;eC_number=2.3.2.6;Name=aat;db_xref=COG:COG2360;gene=aat;inference=ab initio prediction:Prodigal:002006,similar to AA sequence:UniProtKB:P0A8P1;locus_tag=EOLPGLAD_00519;product=Leucyl/phenylalanyl-tRNA--protein transferase
NZ_CP029551.1	Prodigal:002006	CDS	583215	584567	.	-	0	ID=EOLPGLAD_00520;eC_number=6.3.4.14;Name=accC;db_xref=COG:COG0439;gene=accC;inference=ab initio prediction:Prodigal:002006,similar to AA sequence:UniProtKB:P43873;locus_tag=EOLPGLAD_00520;product=Biotin carboxylase
NZ_CP029551.1	Prodigal:002006	CDS	584573	585061	.	-	0	ID=EOLPGLAD_00521;Name=accB;db_xref=COG:COG0511;gene=accB;inference=ab initio prediction:Prodigal:002006,similar to AA sequence:UniProtKB:P0ABD8;locus_tag=EOLPGLAD_00521;product=Biotin carboxyl carrier protein of acetyl-CoA carboxylase
NZ_CP029551.1	Prodigal:002006	CDS	585058	585528	.	-	0	ID=EOLPGLAD_00522;eC_number=4.2.1.10;Name=aroQ_2;db_xref=COG:COG0757;gene=aroQ_2;inference=ab initio prediction:Prodigal:002006,similar to AA sequence:UniProtKB:P15474;locus_tag=EOLPGLAD_00522;product=3-dehydroquinate dehydratase
NZ_CP029551.1	Prodigal:002006	CDS	585698	586498	.	-	0	ID=EOLPGLAD_00523;inference=ab initio prediction:Prodigal:002006;locus_tag=EOLPGLAD_00523;product=hypothetical protein
NZ_CP029551.1	Prodigal:002006	CDS	586703	587857	.	+	0	ID=EOLPGLAD_00524;eC_number=2.6.1.1;Name=aspC_1;db_xref=COG:COG0436;gene=aspC_1;inference=ab initio prediction:Prodigal:002006,similar to AA sequence:UniProtKB:Q9X0Y2;locus_tag=EOLPGLAD_00524;product=Aspartate aminotransferase
NZ_CP029551.1	Prodigal:002006	CDS	587933	589174	.	-	0	ID=EOLPGLAD_00525;inference=ab initio prediction:Prodigal:002006;locus_tag=EOLPGLAD_00525;product=hypothetical protein
NZ_CP029551.1	Prodigal:002006	CDS	589427	592459	.	-	0	ID=EOLPGLAD_00526;eC_number=3.1.26.12;Name=rne;gene=rne;inference=ab initio prediction:Prodigal:002006,protein motif:HAMAP:MF_00970;locus_tag=EOLPGLAD_00526;product=Ribonuclease E
NZ_CP029551.1	Prodigal:002006	CDS	593177	595339	.	-	0	ID=EOLPGLAD_00527;eC_number=5.4.99.2;Name=mutB;db_xref=COG:COG1884;gene=mutB;inference=ab initio prediction:Prodigal:002006,similar to AA sequence:UniProtKB:P9WJK5;locus_tag=EOLPGLAD_00527;product=putative methylmalonyl-CoA mutase large subunit
NZ_CP029551.1	Prodigal:002006	CDS	595581	597206	.	+	0	ID=EOLPGLAD_00528;eC_number=5.4.2.2;Name=pgm;db_xref=COG:COG0033;gene=pgm;inference=ab initio prediction:Prodigal:002006,similar to AA sequence:UniProtKB:P39671;locus_tag=EOLPGLAD_00528;product=Phosphoglucomutase
NZ_CP029551.1	Prodigal:002006	CDS	597264	598655	.	-	0	ID=EOLPGLAD_00529;eC_number=3.1.4.-;db_xref=COG:COG2206;inference=ab initio prediction:Prodigal:002006,similar to AA sequence:UniProtKB:Q9KL18;locus_tag=EOLPGLAD_00529;product=3'3'-cGAMP-specific phosphodiesterase 3
NZ_CP029551.1	Prodigal:002006	CDS	598861	601206	.	+	0	ID=EOLPGLAD_00530;eC_number=4.1.1.17;Name=speF;db_xref=COG:COG1982;gene=speF;inference=ab initio prediction:Prodigal:002006,similar to AA sequence:UniProtKB:P24169;locus_tag=EOLPGLAD_00530;product=Inducible ornithine decarboxylase
NZ_CP029551.1	Prodigal:002006	CDS	601206	601832	.	+	0	ID=EOLPGLAD_00531;eC_number=2.3.1.189;Name=mshD;gene=mshD;inference=ab initio prediction:Prodigal:002006,protein motif:HAMAP:MF_01698;locus_tag=EOLPGLAD_00531;product=Mycothiol acetyltransferase
NZ_CP029551.1	Prodigal:002006	CDS	601849	603120	.	-	0	ID=EOLPGLAD_00532;inference=ab initio prediction:Prodigal:002006;locus_tag=EOLPGLAD_00532;product=hypothetical protein
NZ_CP029551.1	Prodigal:002006	CDS	603117	605087	.	-	0	ID=EOLPGLAD_00533;inference=ab initio prediction:Prodigal:002006;locus_tag=EOLPGLAD_00533;product=hypothetical protein
NZ_CP029551.1	Prodigal:002006	CDS	605128	606426	.	-	0	ID=EOLPGLAD_00534;inference=ab initio prediction:Prodigal:002006;locus_tag=EOLPGLAD_00534;product=hypothetical protein
NZ_CP029551.1	Prodigal:002006	CDS	606632	606886	.	+	0	ID=EOLPGLAD_00535;db_xref=COG:COG0236;inference=ab initio prediction:Prodigal:002006,similar to AA sequence:UniProtKB:A9CHM9;locus_tag=EOLPGLAD_00535;product=Aminoacyl carrier protein
NZ_CP029551.1	Prodigal:002006	CDS	606889	608046	.	+	0	ID=EOLPGLAD_00536;eC_number=1.3.99.-;db_xref=COG:COG1960;inference=ab initio prediction:Prodigal:002006,similar to AA sequence:UniProtKB:P9WQG1;locus_tag=EOLPGLAD_00536;product=putative acyl-CoA dehydrogenase fadE25
NZ_CP029551.1	Prodigal:002006	CDS	608046	609005	.	+	0	ID=EOLPGLAD_00537;eC_number=6.2.1.-;db_xref=COG:COG0172;inference=ab initio prediction:Prodigal:002006,similar to AA sequence:UniProtKB:Q7CWR3;locus_tag=EOLPGLAD_00537;product=Amino acid--[acyl-carrier-protein] ligase
NZ_CP029551.1	Prodigal:002006	CDS	609011	609982	.	+	0	ID=EOLPGLAD_00538;inference=ab initio prediction:Prodigal:002006;locus_tag=EOLPGLAD_00538;product=hypothetical protein
NZ_CP029551.1	Prodigal:002006	CDS	610101	612548	.	+	0	ID=EOLPGLAD_00539;inference=ab initio prediction:Prodigal:002006;locus_tag=EOLPGLAD_00539;product=hypothetical protein
NZ_CP029551.1	Prodigal:002006	CDS	612591	613838	.	-	0	ID=EOLPGLAD_00540;inference=ab initio prediction:Prodigal:002006;locus_tag=EOLPGLAD_00540;product=hypothetical protein
NZ_CP029551.1	Prodigal:002006	CDS	613922	615058	.	-	0	ID=EOLPGLAD_00541;eC_number=4.2.3.4;Name=aroB;db_xref=COG:COG0337;gene=aroB;inference=ab initio prediction:Prodigal:002006,similar to AA sequence:UniProtKB:Q9KNV2;locus_tag=EOLPGLAD_00541;product=3-dehydroquinate synthase
NZ_CP029551.1	Prodigal:002006	CDS	615074	615679	.	-	0	ID=EOLPGLAD_00542;eC_number=2.7.1.71;Name=aroK_1;db_xref=COG:COG0703;gene=aroK_1;inference=ab initio prediction:Prodigal:002006,similar to AA sequence:UniProtKB:P0A6D7;locus_tag=EOLPGLAD_00542;product=Shikimate kinase 1
NZ_CP029551.1	Prodigal:002006	CDS	615899	616054	.	+	0	ID=EOLPGLAD_00543;inference=ab initio prediction:Prodigal:002006;locus_tag=EOLPGLAD_00543;product=hypothetical protein
NZ_CP029551.1	Prodigal:002006	CDS	616051	616965	.	+	0	ID=EOLPGLAD_00544;Name=xerD_1;gene=xerD_1;inference=ab initio prediction:Prodigal:002006,similar to AA sequence:UniProtKB:Q2YR40;locus_tag=EOLPGLAD_00544;product=Tyrosine recombinase XerD
NZ_CP029551.1	Prodigal:002006	CDS	617097	618152	.	+	0	ID=EOLPGLAD_00545;inference=ab initio prediction:Prodigal:002006;locus_tag=EOLPGLAD_00545;product=hypothetical protein
NZ_CP029551.1	Prodigal:002006	CDS	618206	618517	.	-	0	ID=EOLPGLAD_00546;inference=ab initio prediction:Prodigal:002006;locus_tag=EOLPGLAD_00546;product=hypothetical protein
NZ_CP029551.1	Prodigal:002006	CDS	618527	619186	.	-	0	ID=EOLPGLAD_00547;eC_number=1.9.3.1;Name=ctaE_1;db_xref=COG:COG1845;gene=ctaE_1;inference=ab initio prediction:Prodigal:002006,similar to AA sequence:UniProtKB:Q9AEL8;locus_tag=EOLPGLAD_00547;product=Cytochrome c oxidase subunit 3
NZ_CP029551.1	Prodigal:002006	CDS	619183	620862	.	-	0	ID=EOLPGLAD_00548;eC_number=1.9.3.1;Name=ctaD_1;gene=ctaD_1;inference=ab initio prediction:Prodigal:002006,similar to AA sequence:UniProtKB:P16262;locus_tag=EOLPGLAD_00548;product=Cytochrome c oxidase subunit 1
NZ_CP029551.1	Prodigal:002006	CDS	620859	621851	.	-	0	ID=EOLPGLAD_00549;eC_number=1.9.3.1;Name=ctaC_1;db_xref=COG:COG1622;gene=ctaC_1;inference=ab initio prediction:Prodigal:002006,similar to AA sequence:UniProtKB:Q04441;locus_tag=EOLPGLAD_00549;product=Cytochrome c oxidase subunit 2
NZ_CP029551.1	Prodigal:002006	CDS	621848	622324	.	-	0	ID=EOLPGLAD_00550;inference=ab initio prediction:Prodigal:002006;locus_tag=EOLPGLAD_00550;product=hypothetical protein
NZ_CP029551.1	Prodigal:002006	CDS	622321	623439	.	-	0	ID=EOLPGLAD_00551;inference=ab initio prediction:Prodigal:002006;locus_tag=EOLPGLAD_00551;product=hypothetical protein
NZ_CP029551.1	Prodigal:002006	CDS	623436	623975	.	-	0	ID=EOLPGLAD_00552;inference=ab initio prediction:Prodigal:002006;locus_tag=EOLPGLAD_00552;product=hypothetical protein
NZ_CP029551.1	Prodigal:002006	CDS	623972	625972	.	-	0	ID=EOLPGLAD_00553;inference=ab initio prediction:Prodigal:002006;locus_tag=EOLPGLAD_00553;product=hypothetical protein
NZ_CP029551.1	Prodigal:002006	CDS	625976	628969	.	-	0	ID=EOLPGLAD_00554;eC_number=7.-.-.-;Name=rsxB_1;gene=rsxB_1;inference=ab initio prediction:Prodigal:002006,protein motif:HAMAP:MF_00463;locus_tag=EOLPGLAD_00554;product=Ion-translocating oxidoreductase complex subunit B
NZ_CP029551.1	Prodigal:002006	CDS	628966	629625	.	-	0	ID=EOLPGLAD_00555;inference=ab initio prediction:Prodigal:002006;locus_tag=EOLPGLAD_00555;product=hypothetical protein
NZ_CP029551.1	Prodigal:002006	CDS	630001	632538	.	+	0	ID=EOLPGLAD_00556;inference=ab initio prediction:Prodigal:002006;locus_tag=EOLPGLAD_00556;product=hypothetical protein
NZ_CP029551.1	Prodigal:002006	CDS	632595	634739	.	-	0	ID=EOLPGLAD_00557;Name=pal_1;gene=pal_1;inference=ab initio prediction:Prodigal:002006,protein motif:HAMAP:MF_02204;locus_tag=EOLPGLAD_00557;product=Peptidoglycan-associated lipoprotein
NZ_CP029551.1	Prodigal:002006	CDS	634918	635979	.	-	0	ID=EOLPGLAD_00558;inference=ab initio prediction:Prodigal:002006;locus_tag=EOLPGLAD_00558;product=hypothetical protein
NZ_CP029551.1	Prodigal:002006	CDS	636143	636655	.	+	0	ID=EOLPGLAD_00559;inference=ab initio prediction:Prodigal:002006;locus_tag=EOLPGLAD_00559;product=hypothetical protein
NZ_CP029551.1	Prodigal:002006	CDS	636662	636994	.	-	0	ID=EOLPGLAD_00560;inference=ab initio prediction:Prodigal:002006;locus_tag=EOLPGLAD_00560;product=hypothetical protein
NZ_CP029551.1	Prodigal:002006	CDS	637344	638726	.	+	0	ID=EOLPGLAD_00561;eC_number=6.1.1.16;Name=cysS;db_xref=COG:COG0215;gene=cysS;inference=ab initio prediction:Prodigal:002006,similar to AA sequence:UniProtKB:P21888;locus_tag=EOLPGLAD_00561;product=Cysteine--tRNA ligase
NZ_CP029551.1	Prodigal:002006	CDS	638828	640036	.	+	0	ID=EOLPGLAD_00562;Name=ynfM;gene=ynfM;inference=ab initio prediction:Prodigal:002006,similar to AA sequence:UniProtKB:P43531;locus_tag=EOLPGLAD_00562;product=Inner membrane transport protein YnfM
NZ_CP029551.1	Prodigal:002006	CDS	640044	641036	.	-	0	ID=EOLPGLAD_00563;eC_number=1.3.1.87;Name=hcaB_2;gene=hcaB_2;inference=ab initio prediction:Prodigal:002006,protein motif:HAMAP:MF_01647;locus_tag=EOLPGLAD_00563;product=3-phenylpropionate-dihydrodiol/cinnamic acid-dihydrodiol dehydrogenase
NZ_CP029551.1	Prodigal:002006	CDS	641190	642047	.	-	0	ID=EOLPGLAD_00564;eC_number=1.-.-.-;Name=ydaD;gene=ydaD;inference=ab initio prediction:Prodigal:002006,similar to AA sequence:UniProtKB:P80873;locus_tag=EOLPGLAD_00564;product=General stress protein 39
NZ_CP029551.1	Prodigal:002006	CDS	642141	642542	.	-	0	ID=EOLPGLAD_00565;inference=ab initio prediction:Prodigal:002006;locus_tag=EOLPGLAD_00565;product=hypothetical protein
NZ_CP029551.1	Prodigal:002006	CDS	642977	643834	.	+	0	ID=EOLPGLAD_00566;eC_number=1.11.1.6;Name=ydbD;db_xref=COG:COG3546;gene=ydbD;inference=ab initio prediction:Prodigal:002006,similar to AA sequence:UniProtKB:P80878;locus_tag=EOLPGLAD_00566;product=putative manganese catalase
NZ_CP029551.1	Prodigal:002006	CDS	643913	644407	.	+	0	ID=EOLPGLAD_00567;inference=ab initio prediction:Prodigal:002006;locus_tag=EOLPGLAD_00567;product=hypothetical protein
NZ_CP029551.1	Prodigal:002006	CDS	644486	645097	.	+	0	ID=EOLPGLAD_00568;inference=ab initio prediction:Prodigal:002006;locus_tag=EOLPGLAD_00568;product=hypothetical protein
NZ_CP029551.1	Prodigal:002006	CDS	645251	646264	.	+	0	ID=EOLPGLAD_00569;eC_number=1.3.1.87;Name=hcaB_3;gene=hcaB_3;inference=ab initio prediction:Prodigal:002006,protein motif:HAMAP:MF_01647;locus_tag=EOLPGLAD_00569;product=3-phenylpropionate-dihydrodiol/cinnamic acid-dihydrodiol dehydrogenase
NZ_CP029551.1	Prodigal:002006	CDS	646261	646509	.	+	0	ID=EOLPGLAD_00570;inference=ab initio prediction:Prodigal:002006;locus_tag=EOLPGLAD_00570;product=hypothetical protein
NZ_CP029551.1	Prodigal:002006	CDS	646608	646826	.	-	0	ID=EOLPGLAD_00571;inference=ab initio prediction:Prodigal:002006;locus_tag=EOLPGLAD_00571;product=hypothetical protein
NZ_CP029551.1	Prodigal:002006	CDS	646884	647864	.	-	0	ID=EOLPGLAD_00572;Name=ribF;db_xref=COG:COG0196;gene=ribF;inference=ab initio prediction:Prodigal:002006,similar to AA sequence:UniProtKB:P0AG40;locus_tag=EOLPGLAD_00572;product=Bifunctional riboflavin kinase/FMN adenylyltransferase
NZ_CP029551.1	Prodigal:002006	CDS	648126	648509	.	+	0	ID=EOLPGLAD_00573;Name=cheY;db_xref=COG:COG0784;gene=cheY;inference=ab initio prediction:Prodigal:002006,similar to AA sequence:UniProtKB:P0AE67;locus_tag=EOLPGLAD_00573;product=Chemotaxis protein CheY
NZ_CP029551.1	Prodigal:002006	CDS	648629	649165	.	+	0	ID=EOLPGLAD_00574;inference=ab initio prediction:Prodigal:002006;locus_tag=EOLPGLAD_00574;product=hypothetical protein
NZ_CP029551.1	Prodigal:002006	CDS	649252	650046	.	+	0	ID=EOLPGLAD_00575;inference=ab initio prediction:Prodigal:002006;locus_tag=EOLPGLAD_00575;product=hypothetical protein
NZ_CP029551.1	Prodigal:002006	CDS	650137	650802	.	+	0	ID=EOLPGLAD_00576;inference=ab initio prediction:Prodigal:002006;locus_tag=EOLPGLAD_00576;product=hypothetical protein
NZ_CP029551.1	Prodigal:002006	CDS	650806	651459	.	+	0	ID=EOLPGLAD_00577;inference=ab initio prediction:Prodigal:002006;locus_tag=EOLPGLAD_00577;product=hypothetical protein
NZ_CP029551.1	Prodigal:002006	CDS	651723	652937	.	+	0	ID=EOLPGLAD_00578;inference=ab initio prediction:Prodigal:002006;locus_tag=EOLPGLAD_00578;product=hypothetical protein
NZ_CP029551.1	Prodigal:002006	CDS	652951	653451	.	-	0	ID=EOLPGLAD_00579;inference=ab initio prediction:Prodigal:002006;locus_tag=EOLPGLAD_00579;product=hypothetical protein
NZ_CP029551.1	Aragorn:001002	tRNA	655997	656088	.	-	.	ID=EOLPGLAD_00580;inference=COORDINATES:profile:Aragorn:001002;locus_tag=EOLPGLAD_00580;product=tRNA-Asp(gtc)
NZ_CP029551.1	Prodigal:002006	CDS	656715	657332	.	+	0	ID=EOLPGLAD_00581;inference=ab initio prediction:Prodigal:002006;locus_tag=EOLPGLAD_00581;product=hypothetical protein
NZ_CP029551.1	Prodigal:002006	CDS	657784	658056	.	+	0	ID=EOLPGLAD_00582;inference=ab initio prediction:Prodigal:002006;locus_tag=EOLPGLAD_00582;product=hypothetical protein
NZ_CP029551.1	Prodigal:002006	CDS	658259	659287	.	-	0	ID=EOLPGLAD_00583;Name=virS;gene=virS;inference=ab initio prediction:Prodigal:002006,similar to AA sequence:UniProtKB:P9WMJ3;locus_tag=EOLPGLAD_00583;product=HTH-type transcriptional regulator VirS
NZ_CP029551.1	Prodigal:002006	CDS	659412	659954	.	+	0	ID=EOLPGLAD_00584;inference=ab initio prediction:Prodigal:002006;locus_tag=EOLPGLAD_00584;product=hypothetical protein
NZ_CP029551.1	Prodigal:002006	CDS	660477	661304	.	-	0	ID=EOLPGLAD_00585;inference=ab initio prediction:Prodigal:002006;locus_tag=EOLPGLAD_00585;product=hypothetical protein
NZ_CP029551.1	Prodigal:002006	CDS	661660	662970	.	-	0	ID=EOLPGLAD_00586;inference=ab initio prediction:Prodigal:002006;locus_tag=EOLPGLAD_00586;product=hypothetical protein
NZ_CP029551.1	Prodigal:002006	CDS	662982	663818	.	-	0	ID=EOLPGLAD_00587;inference=ab initio prediction:Prodigal:002006;locus_tag=EOLPGLAD_00587;product=hypothetical protein
NZ_CP029551.1	Prodigal:002006	CDS	663964	664281	.	+	0	ID=EOLPGLAD_00588;inference=ab initio prediction:Prodigal:002006;locus_tag=EOLPGLAD_00588;product=hypothetical protein
NZ_CP029551.1	Prodigal:002006	CDS	664278	664436	.	+	0	ID=EOLPGLAD_00589;inference=ab initio prediction:Prodigal:002006;locus_tag=EOLPGLAD_00589;product=hypothetical protein
NZ_CP029551.1	Prodigal:002006	CDS	664491	665222	.	+	0	ID=EOLPGLAD_00590;inference=ab initio prediction:Prodigal:002006;locus_tag=EOLPGLAD_00590;product=hypothetical protein
NZ_CP029551.1	Prodigal:002006	CDS	665498	665872	.	+	0	ID=EOLPGLAD_00591;inference=ab initio prediction:Prodigal:002006;locus_tag=EOLPGLAD_00591;product=hypothetical protein
NZ_CP029551.1	Prodigal:002006	CDS	665947	666564	.	-	0	ID=EOLPGLAD_00592;Name=grpE;gene=grpE;inference=ab initio prediction:Prodigal:002006,protein motif:HAMAP:MF_01151;locus_tag=EOLPGLAD_00592;product=Protein GrpE
NZ_CP029551.1	Prodigal:002006	CDS	666662	669457	.	-	0	ID=EOLPGLAD_00593;Name=glnD;db_xref=COG:COG2844;gene=glnD;inference=ab initio prediction:Prodigal:002006,similar to AA sequence:UniProtKB:Q9RAE4;locus_tag=EOLPGLAD_00593;product=Bifunctional uridylyltransferase/uridylyl-removing enzyme
NZ_CP029551.1	Prodigal:002006	CDS	669692	670684	.	+	0	ID=EOLPGLAD_00594;Name=ssuA_1;gene=ssuA_1;inference=ab initio prediction:Prodigal:002006,similar to AA sequence:UniProtKB:P75853;locus_tag=EOLPGLAD_00594;product=Putative aliphatic sulfonates-binding protein
NZ_CP029551.1	Prodigal:002006	CDS	670690	671469	.	+	0	ID=EOLPGLAD_00595;Name=ssuC_1;db_xref=COG:COG0600;gene=ssuC_1;inference=ab initio prediction:Prodigal:002006,similar to AA sequence:UniProtKB:P40401;locus_tag=EOLPGLAD_00595;product=Putative aliphatic sulfonates transport permease protein SsuC
NZ_CP029551.1	Prodigal:002006	CDS	671479	671643	.	-	0	ID=EOLPGLAD_00596;inference=ab initio prediction:Prodigal:002006;locus_tag=EOLPGLAD_00596;product=hypothetical protein
NZ_CP029551.1	Prodigal:002006	CDS	671832	672134	.	-	0	ID=EOLPGLAD_00597;inference=ab initio prediction:Prodigal:002006;locus_tag=EOLPGLAD_00597;product=hypothetical protein
NZ_CP029551.1	Prodigal:002006	CDS	672307	673086	.	+	0	ID=EOLPGLAD_00598;eC_number=3.6.3.-;Name=ssuB_1;db_xref=COG:COG1116;gene=ssuB_1;inference=ab initio prediction:Prodigal:002006,similar to AA sequence:UniProtKB:P97027;locus_tag=EOLPGLAD_00598;product=Aliphatic sulfonates import ATP-binding protein SsuB
NZ_CP029551.1	Prodigal:002006	CDS	673157	674350	.	+	0	ID=EOLPGLAD_00599;inference=ab initio prediction:Prodigal:002006;locus_tag=EOLPGLAD_00599;product=hypothetical protein
NZ_CP029551.1	Prodigal:002006	CDS	674366	675205	.	+	0	ID=EOLPGLAD_00600;eC_number=3.5.3.26;Name=allE_1;db_xref=COG:COG3257;gene=allE_1;inference=ab initio prediction:Prodigal:002006,similar to AA sequence:UniProtKB:P75713;locus_tag=EOLPGLAD_00600;product=(S)-ureidoglycine aminohydrolase
NZ_CP029551.1	Prodigal:002006	CDS	675202	675711	.	+	0	ID=EOLPGLAD_00601;eC_number=4.3.2.3;Name=allA_1;db_xref=COG:COG3194;gene=allA_1;inference=ab initio prediction:Prodigal:002006,similar to AA sequence:UniProtKB:P59285;locus_tag=EOLPGLAD_00601;product=Ureidoglycolate lyase
NZ_CP029551.1	Prodigal:002006	CDS	675718	676872	.	-	0	ID=EOLPGLAD_00602;inference=ab initio prediction:Prodigal:002006;locus_tag=EOLPGLAD_00602;product=hypothetical protein
NZ_CP029551.1	Prodigal:002006	CDS	677151	677540	.	-	0	ID=EOLPGLAD_00603;inference=ab initio prediction:Prodigal:002006;locus_tag=EOLPGLAD_00603;product=hypothetical protein
NZ_CP029551.1	Prodigal:002006	CDS	677648	678445	.	+	0	ID=EOLPGLAD_00604;Name=modA_1;db_xref=COG:COG0725;gene=modA_1;inference=ab initio prediction:Prodigal:002006,similar to AA sequence:UniProtKB:Q8PHA1;locus_tag=EOLPGLAD_00604;product=Molybdate-binding protein ModA
NZ_CP029551.1	Prodigal:002006	CDS	678442	679158	.	+	0	ID=EOLPGLAD_00605;Name=modB;db_xref=COG:COG4149;gene=modB;inference=ab initio prediction:Prodigal:002006,similar to AA sequence:UniProtKB:P0AF01;locus_tag=EOLPGLAD_00605;product=Molybdenum transport system permease protein ModB
NZ_CP029551.1	Prodigal:002006	CDS	679189	680301	.	+	0	ID=EOLPGLAD_00606;eC_number=7.3.2.5;Name=modC;db_xref=COG:COG1118;gene=modC;inference=ab initio prediction:Prodigal:002006,similar to AA sequence:UniProtKB:P9WQL3;locus_tag=EOLPGLAD_00606;product=Molybdenum import ATP-binding protein ModC
NZ_CP029551.1	Prodigal:002006	CDS	680530	681999	.	+	0	ID=EOLPGLAD_00607;inference=ab initio prediction:Prodigal:002006;locus_tag=EOLPGLAD_00607;product=hypothetical protein
NZ_CP029551.1	Prodigal:002006	CDS	682010	683422	.	-	0	ID=EOLPGLAD_00608;inference=ab initio prediction:Prodigal:002006;locus_tag=EOLPGLAD_00608;product=hypothetical protein
NZ_CP029551.1	Prodigal:002006	CDS	683554	684963	.	+	0	ID=EOLPGLAD_00609;eC_number=4.2.1.2;Name=fumC;db_xref=COG:COG0114;gene=fumC;inference=ab initio prediction:Prodigal:002006,similar to AA sequence:UniProtKB:Q92PB6;locus_tag=EOLPGLAD_00609;product=Fumarate hydratase class II
NZ_CP029551.1	Prodigal:002006	CDS	685023	685214	.	+	0	ID=EOLPGLAD_00610;inference=ab initio prediction:Prodigal:002006;locus_tag=EOLPGLAD_00610;product=hypothetical protein
NZ_CP029551.1	Prodigal:002006	CDS	685211	685447	.	+	0	ID=EOLPGLAD_00611;inference=ab initio prediction:Prodigal:002006;locus_tag=EOLPGLAD_00611;product=hypothetical protein
NZ_CP029551.1	Prodigal:002006	CDS	685521	686885	.	-	0	ID=EOLPGLAD_00612;eC_number=2.7.13.3;Name=luxQ;gene=luxQ;inference=ab initio prediction:Prodigal:002006,similar to AA sequence:UniProtKB:Q9KLK7;locus_tag=EOLPGLAD_00612;product=Autoinducer 2 sensor kinase/phosphatase LuxQ
NZ_CP029551.1	Prodigal:002006	CDS	686893	688035	.	-	0	ID=EOLPGLAD_00613;inference=ab initio prediction:Prodigal:002006;locus_tag=EOLPGLAD_00613;product=hypothetical protein
NZ_CP029551.1	Prodigal:002006	CDS	688299	688958	.	+	0	ID=EOLPGLAD_00614;Name=degU;db_xref=COG:COG2197;gene=degU;inference=ab initio prediction:Prodigal:002006,similar to AA sequence:UniProtKB:P13800;locus_tag=EOLPGLAD_00614;product=Transcriptional regulatory protein DegU
NZ_CP029551.1	Prodigal:002006	CDS	689166	689708	.	+	0	ID=EOLPGLAD_00615;inference=ab initio prediction:Prodigal:002006;locus_tag=EOLPGLAD_00615;product=hypothetical protein
NZ_CP029551.1	Prodigal:002006	CDS	689910	690578	.	+	0	ID=EOLPGLAD_00616;inference=ab initio prediction:Prodigal:002006;locus_tag=EOLPGLAD_00616;product=hypothetical protein
NZ_CP029551.1	Prodigal:002006	CDS	690725	691036	.	+	0	ID=EOLPGLAD_00617;inference=ab initio prediction:Prodigal:002006;locus_tag=EOLPGLAD_00617;product=hypothetical protein
NZ_CP029551.1	Prodigal:002006	CDS	691106	691630	.	-	0	ID=EOLPGLAD_00618;Name=ros_2;db_xref=COG:COG4957;gene=ros_2;inference=ab initio prediction:Prodigal:002006,similar to AA sequence:UniProtKB:Q04152;locus_tag=EOLPGLAD_00618;product=Transcriptional regulatory protein ros
NZ_CP029551.1	Prodigal:002006	CDS	692214	693128	.	-	0	ID=EOLPGLAD_00619;Name=yejE;db_xref=COG:COG4239;gene=yejE;inference=ab initio prediction:Prodigal:002006,similar to AA sequence:UniProtKB:P33915;locus_tag=EOLPGLAD_00619;product=Inner membrane ABC transporter permease protein YejE
NZ_CP029551.1	Prodigal:002006	CDS	693499	694017	.	-	0	ID=EOLPGLAD_00620;inference=ab initio prediction:Prodigal:002006;locus_tag=EOLPGLAD_00620;product=hypothetical protein
NZ_CP029551.1	Prodigal:002006	CDS	694089	695255	.	-	0	ID=EOLPGLAD_00621;eC_number=2.6.1.88;Name=ybdL;db_xref=COG:COG0436;gene=ybdL;inference=ab initio prediction:Prodigal:002006,similar to AA sequence:UniProtKB:P77806;locus_tag=EOLPGLAD_00621;product=Methionine aminotransferase
NZ_CP029551.1	Prodigal:002006	CDS	695604	695777	.	+	0	ID=EOLPGLAD_00622;inference=ab initio prediction:Prodigal:002006;locus_tag=EOLPGLAD_00622;product=hypothetical protein
NZ_CP029551.1	Prodigal:002006	CDS	695913	697271	.	+	0	ID=EOLPGLAD_00623;Name=mdtA_1;gene=mdtA_1;inference=ab initio prediction:Prodigal:002006,similar to AA sequence:UniProtKB:P76397;locus_tag=EOLPGLAD_00623;product=Multidrug resistance protein MdtA
NZ_CP029551.1	Prodigal:002006	CDS	697546	700671	.	+	0	ID=EOLPGLAD_00624;Name=mdtB_1;gene=mdtB_1;inference=ab initio prediction:Prodigal:002006,similar to AA sequence:UniProtKB:B6HYS0;locus_tag=EOLPGLAD_00624;product=Multidrug resistance protein MdtB
NZ_CP029551.1	Prodigal:002006	CDS	700668	701279	.	+	0	ID=EOLPGLAD_00625;inference=ab initio prediction:Prodigal:002006;locus_tag=EOLPGLAD_00625;product=hypothetical protein
NZ_CP029551.1	Prodigal:002006	CDS	701276	704590	.	+	0	ID=EOLPGLAD_00626;Name=mdtB_2;db_xref=COG:COG0841;gene=mdtB_2;inference=ab initio prediction:Prodigal:002006,similar to AA sequence:UniProtKB:P76398;locus_tag=EOLPGLAD_00626;product=Multidrug resistance protein MdtB
NZ_CP029551.1	Prodigal:002006	CDS	704818	706359	.	+	0	ID=EOLPGLAD_00627;Name=oprM;db_xref=COG:COG1538;gene=oprM;inference=ab initio prediction:Prodigal:002006,similar to AA sequence:UniProtKB:Q51487;locus_tag=EOLPGLAD_00627;product=Outer membrane protein OprM
NZ_CP029551.1	Prodigal:002006	CDS	706433	707965	.	+	0	ID=EOLPGLAD_00628;eC_number=1.1.1.49;Name=zwf_1;db_xref=COG:COG0364;gene=zwf_1;inference=ab initio prediction:Prodigal:002006,similar to AA sequence:UniProtKB:P54547;locus_tag=EOLPGLAD_00628;product=Glucose-6-phosphate 1-dehydrogenase
NZ_CP029551.1	Prodigal:002006	CDS	708030	708791	.	-	0	ID=EOLPGLAD_00629;inference=ab initio prediction:Prodigal:002006;locus_tag=EOLPGLAD_00629;product=hypothetical protein
NZ_CP029551.1	Prodigal:002006	CDS	708943	709380	.	-	0	ID=EOLPGLAD_00630;Name=ros_3;db_xref=COG:COG4957;gene=ros_3;inference=ab initio prediction:Prodigal:002006,similar to AA sequence:UniProtKB:Q04152;locus_tag=EOLPGLAD_00630;product=Transcriptional regulatory protein ros
NZ_CP029551.1	Prodigal:002006	CDS	709726	712437	.	+	0	ID=EOLPGLAD_00631;eC_number=2.3.1.-;Name=pat;db_xref=COG:COG0454;gene=pat;inference=ab initio prediction:Prodigal:002006,similar to AA sequence:UniProtKB:Q8ZMX2;locus_tag=EOLPGLAD_00631;product=Peptidyl-lysine N-acetyltransferase Pat
NZ_CP029551.1	Prodigal:002006	CDS	712451	713299	.	-	0	ID=EOLPGLAD_00632;eC_number=2.4.1.338;Name=valG;db_xref=COG:COG0463;gene=valG;inference=ab initio prediction:Prodigal:002006,similar to AA sequence:UniProtKB:H2K893;locus_tag=EOLPGLAD_00632;product=Validoxylamine A glucosyltransferase
NZ_CP029551.1	Prodigal:002006	CDS	713328	714059	.	-	0	ID=EOLPGLAD_00633;eC_number=3.5.1.103;Name=mshB;gene=mshB;inference=ab initio prediction:Prodigal:002006,protein motif:HAMAP:MF_01696;locus_tag=EOLPGLAD_00633;product=1D-myo-inositol 2-acetamido-2-deoxy-alpha-D-glucopyranoside deacetylase
NZ_CP029551.1	Prodigal:002006	CDS	714137	714457	.	-	0	ID=EOLPGLAD_00634;inference=ab initio prediction:Prodigal:002006;locus_tag=EOLPGLAD_00634;product=hypothetical protein
NZ_CP029551.1	Prodigal:002006	CDS	714806	715315	.	+	0	ID=EOLPGLAD_00635;inference=ab initio prediction:Prodigal:002006;locus_tag=EOLPGLAD_00635;product=hypothetical protein
NZ_CP029551.1	Prodigal:002006	CDS	715418	715585	.	+	0	ID=EOLPGLAD_00636;inference=ab initio prediction:Prodigal:002006;locus_tag=EOLPGLAD_00636;product=hypothetical protein
NZ_CP029551.1	Prodigal:002006	CDS	715807	716790	.	+	0	ID=EOLPGLAD_00637;eC_number=2.5.1.47;Name=cysK_1;db_xref=COG:COG0031;gene=cysK_1;inference=ab initio prediction:Prodigal:002006,similar to AA sequence:UniProtKB:Q7DDL5;locus_tag=EOLPGLAD_00637;product=Cysteine synthase
NZ_CP029551.1	Prodigal:002006	CDS	716907	717233	.	+	0	ID=EOLPGLAD_00638;inference=ab initio prediction:Prodigal:002006;locus_tag=EOLPGLAD_00638;product=hypothetical protein
NZ_CP029551.1	Prodigal:002006	CDS	717233	717538	.	+	0	ID=EOLPGLAD_00639;inference=ab initio prediction:Prodigal:002006;locus_tag=EOLPGLAD_00639;product=hypothetical protein
NZ_CP029551.1	Prodigal:002006	CDS	717535	717684	.	+	0	ID=EOLPGLAD_00640;inference=ab initio prediction:Prodigal:002006;locus_tag=EOLPGLAD_00640;product=hypothetical protein
NZ_CP029551.1	Prodigal:002006	CDS	717929	718750	.	-	0	ID=EOLPGLAD_00641;eC_number=1.5.1.2;Name=proC_1;db_xref=COG:COG0345;gene=proC_1;inference=ab initio prediction:Prodigal:002006,similar to AA sequence:UniProtKB:P22008;locus_tag=EOLPGLAD_00641;product=Pyrroline-5-carboxylate reductase
NZ_CP029551.1	Prodigal:002006	CDS	718767	719276	.	-	0	ID=EOLPGLAD_00642;inference=ab initio prediction:Prodigal:002006;locus_tag=EOLPGLAD_00642;product=hypothetical protein
NZ_CP029551.1	Prodigal:002006	CDS	719566	719850	.	-	0	ID=EOLPGLAD_00643;Name=ubiK;gene=ubiK;inference=ab initio prediction:Prodigal:002006,protein motif:HAMAP:MF_02216;locus_tag=EOLPGLAD_00643;product=Ubiquinone biosynthesis accessory factor UbiK
NZ_CP029551.1	Prodigal:002006	CDS	720035	720295	.	-	0	ID=EOLPGLAD_00644;inference=ab initio prediction:Prodigal:002006;locus_tag=EOLPGLAD_00644;product=hypothetical protein
NZ_CP029551.1	Prodigal:002006	CDS	720428	721144	.	-	0	ID=EOLPGLAD_00645;db_xref=COG:COG1702;inference=ab initio prediction:Prodigal:002006,similar to AA sequence:UniProtKB:P9WIA3;locus_tag=EOLPGLAD_00645;product=PhoH-like protein
NZ_CP029551.1	Prodigal:002006	CDS	721528	723888	.	-	0	ID=EOLPGLAD_00646;eC_number=3.6.4.12;Name=uvrD;db_xref=COG:COG0210;gene=uvrD;inference=ab initio prediction:Prodigal:002006,similar to AA sequence:UniProtKB:P03018;locus_tag=EOLPGLAD_00646;product=DNA helicase II
NZ_CP029551.1	Prodigal:002006	CDS	724041	724280	.	+	0	ID=EOLPGLAD_00647;inference=ab initio prediction:Prodigal:002006;locus_tag=EOLPGLAD_00647;product=hypothetical protein
NZ_CP029551.1	Prodigal:002006	CDS	724316	725473	.	-	0	ID=EOLPGLAD_00648;inference=ab initio prediction:Prodigal:002006;locus_tag=EOLPGLAD_00648;product=hypothetical protein
NZ_CP029551.1	Prodigal:002006	CDS	725496	726134	.	-	0	ID=EOLPGLAD_00649;inference=ab initio prediction:Prodigal:002006;locus_tag=EOLPGLAD_00649;product=hypothetical protein
NZ_CP029551.1	Prodigal:002006	CDS	726150	726518	.	-	0	ID=EOLPGLAD_00650;inference=ab initio prediction:Prodigal:002006;locus_tag=EOLPGLAD_00650;product=hypothetical protein
NZ_CP029551.1	Prodigal:002006	CDS	726654	728066	.	-	0	ID=EOLPGLAD_00651;eC_number=6.3.1.2;Name=glnA;db_xref=COG:COG0174;gene=glnA;inference=ab initio prediction:Prodigal:002006,similar to AA sequence:UniProtKB:P0A9C5;locus_tag=EOLPGLAD_00651;product=Glutamine synthetase
NZ_CP029551.1	Prodigal:002006	CDS	728720	728989	.	+	0	ID=EOLPGLAD_00652;inference=ab initio prediction:Prodigal:002006;locus_tag=EOLPGLAD_00652;product=hypothetical protein
NZ_CP029551.1	Prodigal:002006	CDS	729059	729556	.	+	0	ID=EOLPGLAD_00653;eC_number=1.16.3.1;Name=bfr;db_xref=COG:COG2193;gene=bfr;inference=ab initio prediction:Prodigal:002006,similar to AA sequence:UniProtKB:Q59738;locus_tag=EOLPGLAD_00653;product=Bacterioferritin
NZ_CP029551.1	Prodigal:002006	CDS	729869	730969	.	-	0	ID=EOLPGLAD_00654;Name=ada;db_xref=COG:COG0350;gene=ada;inference=ab initio prediction:Prodigal:002006,similar to AA sequence:UniProtKB:P06134;locus_tag=EOLPGLAD_00654;product=Bifunctional transcriptional activator/DNA repair enzyme Ada
NZ_CP029551.1	Prodigal:002006	CDS	731063	731956	.	-	0	ID=EOLPGLAD_00655;eC_number=3.1.3.21;db_xref=COG:COG0647;inference=ab initio prediction:Prodigal:002006,similar to AA sequence:UniProtKB:O33194;locus_tag=EOLPGLAD_00655;product=D%2CL-glycerol 3-phosphate phosphatase
NZ_CP029551.1	Prodigal:002006	CDS	732025	733446	.	-	0	ID=EOLPGLAD_00656;inference=ab initio prediction:Prodigal:002006;locus_tag=EOLPGLAD_00656;product=hypothetical protein
NZ_CP029551.1	Prodigal:002006	CDS	733698	735011	.	+	0	ID=EOLPGLAD_00657;eC_number=1.1.1.369;Name=iolG_1;gene=iolG_1;inference=ab initio prediction:Prodigal:002006,protein motif:HAMAP:MF_01671;locus_tag=EOLPGLAD_00657;product=Inositol 2-dehydrogenase/D-chiro-inositol 3-dehydrogenase
NZ_CP029551.1	Prodigal:002006	CDS	735341	736594	.	+	0	ID=EOLPGLAD_00658;Name=oxlT_1;gene=oxlT_1;inference=ab initio prediction:Prodigal:002006,similar to AA sequence:UniProtKB:Q51330;locus_tag=EOLPGLAD_00658;product=Oxalate:formate antiporter
NZ_CP029551.1	Prodigal:002006	CDS	736786	737952	.	+	0	ID=EOLPGLAD_00659;eC_number=2.4.2.53;Name=arnC;gene=arnC;inference=ab initio prediction:Prodigal:002006,protein motif:HAMAP:MF_01164;locus_tag=EOLPGLAD_00659;product=Undecaprenyl-phosphate 4-deoxy-4-formamido-L-arabinose transferase
NZ_CP029551.1	Prodigal:002006	CDS	737904	738668	.	+	0	ID=EOLPGLAD_00660;eC_number=2.1.1.222;Name=COQ3_1;gene=COQ3_1;inference=ab initio prediction:Prodigal:002006,protein motif:HAMAP:MF_00472;locus_tag=EOLPGLAD_00660;product=Ubiquinone biosynthesis O-methyltransferase%2C mitochondrial
NZ_CP029551.1	Prodigal:002006	CDS	738665	740878	.	+	0	ID=EOLPGLAD_00661;inference=ab initio prediction:Prodigal:002006;locus_tag=EOLPGLAD_00661;product=hypothetical protein
NZ_CP029551.1	Prodigal:002006	CDS	740994	741965	.	-	0	ID=EOLPGLAD_00662;inference=ab initio prediction:Prodigal:002006;locus_tag=EOLPGLAD_00662;product=hypothetical protein
NZ_CP029551.1	Prodigal:002006	CDS	742202	742876	.	-	0	ID=EOLPGLAD_00663;inference=ab initio prediction:Prodigal:002006;locus_tag=EOLPGLAD_00663;product=hypothetical protein
NZ_CP029551.1	Prodigal:002006	CDS	742897	743529	.	-	0	ID=EOLPGLAD_00664;eC_number=5.4.2.11;Name=gpmA_1;gene=gpmA_1;inference=ab initio prediction:Prodigal:002006,similar to AA sequence:UniProtKB:B4RIY7;locus_tag=EOLPGLAD_00664;product=2%2C3-bisphosphoglycerate-dependent phosphoglycerate mutase
NZ_CP029551.1	Prodigal:002006	CDS	743636	744433	.	-	0	ID=EOLPGLAD_00665;eC_number=1.17.1.8;Name=dapB;db_xref=COG:COG0289;gene=dapB;inference=ab initio prediction:Prodigal:002006,similar to AA sequence:UniProtKB:Q6G2G3;locus_tag=EOLPGLAD_00665;product=4-hydroxy-tetrahydrodipicolinate reductase
NZ_CP029551.1	Prodigal:002006	CDS	744533	746266	.	+	0	ID=EOLPGLAD_00666;inference=ab initio prediction:Prodigal:002006;locus_tag=EOLPGLAD_00666;product=hypothetical protein
NZ_CP029551.1	Prodigal:002006	CDS	746263	746970	.	-	0	ID=EOLPGLAD_00667;Name=ompR_1;gene=ompR_1;inference=ab initio prediction:Prodigal:002006,similar to AA sequence:UniProtKB:P0AA16;locus_tag=EOLPGLAD_00667;product=Transcriptional regulatory protein OmpR
NZ_CP029551.1	Prodigal:002006	CDS	746970	747656	.	-	0	ID=EOLPGLAD_00668;inference=ab initio prediction:Prodigal:002006;locus_tag=EOLPGLAD_00668;product=hypothetical protein
NZ_CP029551.1	Prodigal:002006	CDS	747824	748711	.	+	0	ID=EOLPGLAD_00669;eC_number=2.6.1.42;Name=ilvE;db_xref=COG:COG0115;gene=ilvE;inference=ab initio prediction:Prodigal:002006,similar to AA sequence:UniProtKB:O86428;locus_tag=EOLPGLAD_00669;product=Branched-chain-amino-acid aminotransferase
NZ_CP029551.1	Prodigal:002006	CDS	748908	749165	.	+	0	ID=EOLPGLAD_00670;inference=ab initio prediction:Prodigal:002006;locus_tag=EOLPGLAD_00670;product=hypothetical protein
NZ_CP029551.1	Prodigal:002006	CDS	749429	749983	.	+	0	ID=EOLPGLAD_00671;inference=ab initio prediction:Prodigal:002006;locus_tag=EOLPGLAD_00671;product=hypothetical protein
NZ_CP029551.1	Prodigal:002006	CDS	749994	750383	.	+	0	ID=EOLPGLAD_00672;inference=ab initio prediction:Prodigal:002006,similar to AA sequence:UniProtKB:Q02UQ8;locus_tag=EOLPGLAD_00672;product=putative protein
NZ_CP029551.1	Prodigal:002006	CDS	750383	751267	.	+	0	ID=EOLPGLAD_00673;inference=ab initio prediction:Prodigal:002006;locus_tag=EOLPGLAD_00673;product=hypothetical protein
NZ_CP029551.1	Prodigal:002006	CDS	751321	752997	.	+	0	ID=EOLPGLAD_00674;inference=ab initio prediction:Prodigal:002006;locus_tag=EOLPGLAD_00674;product=hypothetical protein
NZ_CP029551.1	Prodigal:002006	CDS	753103	755058	.	+	0	ID=EOLPGLAD_00675;Name=kefC_2;db_xref=COG:COG0475;gene=kefC_2;inference=ab initio prediction:Prodigal:002006,similar to AA sequence:UniProtKB:P03819;locus_tag=EOLPGLAD_00675;product=Glutathione-regulated potassium-efflux system protein KefC
NZ_CP029551.1	Prodigal:002006	CDS	755217	755963	.	+	0	ID=EOLPGLAD_00676;inference=ab initio prediction:Prodigal:002006;locus_tag=EOLPGLAD_00676;product=hypothetical protein
NZ_CP029551.1	Prodigal:002006	CDS	755982	756206	.	-	0	ID=EOLPGLAD_00677;inference=ab initio prediction:Prodigal:002006;locus_tag=EOLPGLAD_00677;product=hypothetical protein
NZ_CP029551.1	Prodigal:002006	CDS	756441	757445	.	+	0	ID=EOLPGLAD_00678;eC_number=1.17.7.4;Name=ispH;db_xref=COG:COG0761;gene=ispH;inference=ab initio prediction:Prodigal:002006,similar to AA sequence:UniProtKB:P62623;locus_tag=EOLPGLAD_00678;product=4-hydroxy-3-methylbut-2-enyl diphosphate reductase
NZ_CP029551.1	Prodigal:002006	CDS	757549	758514	.	+	0	ID=EOLPGLAD_00679;eC_number=2.7.1.39;Name=thrB;db_xref=COG:COG2334;gene=thrB;inference=ab initio prediction:Prodigal:002006,similar to AA sequence:UniProtKB:Q8UHA8;locus_tag=EOLPGLAD_00679;product=Homoserine kinase
NZ_CP029551.1	Prodigal:002006	CDS	758516	758977	.	+	0	ID=EOLPGLAD_00680;eC_number=3.1.26.4;Name=rnhA_1;db_xref=COG:COG0328;gene=rnhA_1;inference=ab initio prediction:Prodigal:002006,similar to AA sequence:UniProtKB:P0A7Y4;locus_tag=EOLPGLAD_00680;product=Ribonuclease HI
NZ_CP029551.1	Prodigal:002006	CDS	758981	759622	.	-	0	ID=EOLPGLAD_00681;db_xref=COG:COG0586;inference=ab initio prediction:Prodigal:002006,similar to AA sequence:UniProtKB:P9WP07;locus_tag=EOLPGLAD_00681;product=putative membrane protein
NZ_CP029551.1	Prodigal:002006	CDS	759724	760203	.	-	0	ID=EOLPGLAD_00682;inference=ab initio prediction:Prodigal:002006;locus_tag=EOLPGLAD_00682;product=hypothetical protein
NZ_CP029551.1	Prodigal:002006	CDS	760381	760983	.	+	0	ID=EOLPGLAD_00683;inference=ab initio prediction:Prodigal:002006,similar to AA sequence:UniProtKB:Q9KUP8;locus_tag=EOLPGLAD_00683;note=UPF0301 protein VC_0467;product=hypothetical protein
NZ_CP029551.1	Prodigal:002006	CDS	761084	761302	.	+	0	ID=EOLPGLAD_00684;inference=ab initio prediction:Prodigal:002006;locus_tag=EOLPGLAD_00684;product=hypothetical protein
NZ_CP029551.1	Prodigal:002006	CDS	761555	763228	.	+	0	ID=EOLPGLAD_00685;eC_number=6.3.4.3;Name=fhs;db_xref=COG:COG2759;gene=fhs;inference=ab initio prediction:Prodigal:002006,similar to AA sequence:UniProtKB:Q83WS0;locus_tag=EOLPGLAD_00685;product=Formate--tetrahydrofolate ligase
NZ_CP029551.1	Prodigal:002006	CDS	763252	763605	.	-	0	ID=EOLPGLAD_00686;inference=ab initio prediction:Prodigal:002006;locus_tag=EOLPGLAD_00686;product=hypothetical protein
NZ_CP029551.1	Prodigal:002006	CDS	763639	763956	.	-	0	ID=EOLPGLAD_00687;inference=ab initio prediction:Prodigal:002006;locus_tag=EOLPGLAD_00687;product=hypothetical protein
NZ_CP029551.1	Prodigal:002006	CDS	764072	764437	.	-	0	ID=EOLPGLAD_00688;Name=cpdR_1;gene=cpdR_1;inference=ab initio prediction:Prodigal:002006,similar to AA sequence:UniProtKB:Q2YIF7;locus_tag=EOLPGLAD_00688;product=Response regulator receiver protein CpdR
NZ_CP029551.1	Prodigal:002006	CDS	764621	765190	.	-	0	ID=EOLPGLAD_00689;eC_number=2.4.2.8;Name=hpt;db_xref=COG:COG0634;gene=hpt;inference=ab initio prediction:Prodigal:002006,similar to AA sequence:UniProtKB:P0A9M2;locus_tag=EOLPGLAD_00689;product=Hypoxanthine phosphoribosyltransferase
NZ_CP029551.1	Prodigal:002006	CDS	765257	766063	.	-	0	ID=EOLPGLAD_00690;inference=ab initio prediction:Prodigal:002006;locus_tag=EOLPGLAD_00690;product=hypothetical protein
NZ_CP029551.1	Prodigal:002006	CDS	766268	766966	.	+	0	ID=EOLPGLAD_00691;Name=ftsE;db_xref=COG:COG2884;gene=ftsE;inference=ab initio prediction:Prodigal:002006,similar to AA sequence:UniProtKB:O34814;locus_tag=EOLPGLAD_00691;product=Cell division ATP-binding protein FtsE
NZ_CP029551.1	Prodigal:002006	CDS	766963	768024	.	+	0	ID=EOLPGLAD_00692;inference=ab initio prediction:Prodigal:002006;locus_tag=EOLPGLAD_00692;product=hypothetical protein
NZ_CP029551.1	Prodigal:002006	CDS	768188	768997	.	+	0	ID=EOLPGLAD_00693;inference=ab initio prediction:Prodigal:002006;locus_tag=EOLPGLAD_00693;product=hypothetical protein
NZ_CP029551.1	Prodigal:002006	CDS	769115	769864	.	-	0	ID=EOLPGLAD_00694;eC_number=3.1.3.-;Name=cbbY;db_xref=COG:COG0637;gene=cbbY;inference=ab initio prediction:Prodigal:002006,similar to AA sequence:UniProtKB:P95649;locus_tag=EOLPGLAD_00694;product=Protein CbbY
NZ_CP029551.1	Prodigal:002006	CDS	769858	770553	.	-	0	ID=EOLPGLAD_00695;eC_number=5.1.3.1;Name=rpe;gene=rpe;inference=ab initio prediction:Prodigal:002006,similar to AA sequence:UniProtKB:P74061;locus_tag=EOLPGLAD_00695;product=Ribulose-phosphate 3-epimerase
NZ_CP029551.1	Prodigal:002006	CDS	770650	771510	.	-	0	ID=EOLPGLAD_00696;eC_number=2.7.1.19;Name=prkA;db_xref=COG:COG3954;gene=prkA;inference=ab initio prediction:Prodigal:002006,similar to AA sequence:UniProtKB:P12033;locus_tag=EOLPGLAD_00696;product=Phosphoribulokinase 1
NZ_CP029551.1	Prodigal:002006	CDS	771530	772588	.	-	0	ID=EOLPGLAD_00697;eC_number=3.1.3.11;Name=fbp;db_xref=COG:COG0158;gene=fbp;inference=ab initio prediction:Prodigal:002006,similar to AA sequence:UniProtKB:P0A993;locus_tag=EOLPGLAD_00697;product=Fructose-1%2C6-bisphosphatase class 1
NZ_CP029551.1	Prodigal:002006	CDS	772778	773725	.	+	0	ID=EOLPGLAD_00698;Name=cmpR;gene=cmpR;inference=ab initio prediction:Prodigal:002006,similar to AA sequence:UniProtKB:Q55459;locus_tag=EOLPGLAD_00698;product=HTH-type transcriptional activator CmpR
NZ_CP029551.1	Prodigal:002006	CDS	773722	774957	.	+	0	ID=EOLPGLAD_00699;eC_number=1.18.1.-;Name=thcD_1;gene=thcD_1;inference=ab initio prediction:Prodigal:002006,similar to AA sequence:UniProtKB:P43494;locus_tag=EOLPGLAD_00699;product=Rhodocoxin reductase
NZ_CP029551.1	Prodigal:002006	CDS	775133	776317	.	+	0	ID=EOLPGLAD_00700;inference=ab initio prediction:Prodigal:002006;locus_tag=EOLPGLAD_00700;product=hypothetical protein
NZ_CP029551.1	Prodigal:002006	CDS	776397	777191	.	+	0	ID=EOLPGLAD_00701;inference=ab initio prediction:Prodigal:002006;locus_tag=EOLPGLAD_00701;product=hypothetical protein
NZ_CP029551.1	Prodigal:002006	CDS	777423	778046	.	+	0	ID=EOLPGLAD_00702;eC_number=3.1.13.5;Name=rnd_1;gene=rnd_1;inference=ab initio prediction:Prodigal:002006,protein motif:HAMAP:MF_01899;locus_tag=EOLPGLAD_00702;product=Ribonuclease D
NZ_CP029551.1	Prodigal:002006	CDS	778258	779025	.	+	0	ID=EOLPGLAD_00703;inference=ab initio prediction:Prodigal:002006;locus_tag=EOLPGLAD_00703;product=hypothetical protein
NZ_CP029551.1	Prodigal:002006	CDS	779022	779714	.	+	0	ID=EOLPGLAD_00704;Name=lptA;gene=lptA;inference=ab initio prediction:Prodigal:002006,protein motif:HAMAP:MF_01914;locus_tag=EOLPGLAD_00704;product=Lipopolysaccharide export system protein LptA
NZ_CP029551.1	Prodigal:002006	CDS	779723	780577	.	+	0	ID=EOLPGLAD_00705;eC_number=3.6.3.-;Name=lptB_2;db_xref=COG:COG1137;gene=lptB_2;inference=ab initio prediction:Prodigal:002006,similar to AA sequence:UniProtKB:P45073;locus_tag=EOLPGLAD_00705;product=Lipopolysaccharide export system ATP-binding protein LptB
NZ_CP029551.1	Prodigal:002006	CDS	780856	782409	.	+	0	ID=EOLPGLAD_00706;Name=rpoN2;db_xref=COG:COG1508;gene=rpoN2;inference=ab initio prediction:Prodigal:002006,similar to AA sequence:UniProtKB:P30333;locus_tag=EOLPGLAD_00706;product=RNA polymerase sigma-54 factor 2
NZ_CP029551.1	Prodigal:002006	CDS	782515	783111	.	+	0	ID=EOLPGLAD_00707;Name=hpf;db_xref=COG:COG1544;gene=hpf;inference=ab initio prediction:Prodigal:002006,similar to AA sequence:UniProtKB:A2RIX0;locus_tag=EOLPGLAD_00707;product=Ribosome hibernation promotion factor
NZ_CP029551.1	Prodigal:002006	CDS	783242	783709	.	+	0	ID=EOLPGLAD_00708;Name=ptsN_1;db_xref=COG:COG1762;gene=ptsN_1;inference=ab initio prediction:Prodigal:002006,similar to AA sequence:UniProtKB:P69829;locus_tag=EOLPGLAD_00708;product=Nitrogen regulatory protein
NZ_CP029551.1	Prodigal:002006	CDS	783706	784035	.	+	0	ID=EOLPGLAD_00709;inference=ab initio prediction:Prodigal:002006;locus_tag=EOLPGLAD_00709;product=hypothetical protein
NZ_CP029551.1	Prodigal:002006	CDS	784048	784308	.	-	0	ID=EOLPGLAD_00710;inference=ab initio prediction:Prodigal:002006;locus_tag=EOLPGLAD_00710;product=hypothetical protein
NZ_CP029551.1	Prodigal:002006	CDS	784563	785051	.	+	0	ID=EOLPGLAD_00711;inference=ab initio prediction:Prodigal:002006;locus_tag=EOLPGLAD_00711;product=hypothetical protein
NZ_CP029551.1	Prodigal:002006	CDS	785237	787234	.	-	0	ID=EOLPGLAD_00712;eC_number=2.4.1.-;Name=opgH;db_xref=COG:COG2943;gene=opgH;inference=ab initio prediction:Prodigal:002006,similar to AA sequence:UniProtKB:P20401;locus_tag=EOLPGLAD_00712;product=Glucans biosynthesis glucosyltransferase H
NZ_CP029551.1	Prodigal:002006	CDS	787295	789055	.	+	0	ID=EOLPGLAD_00713;Name=mdoG_1;db_xref=COG:COG3131;gene=mdoG_1;inference=ab initio prediction:Prodigal:002006,similar to AA sequence:UniProtKB:P33136;locus_tag=EOLPGLAD_00713;product=Glucans biosynthesis protein G
NZ_CP029551.1	Prodigal:002006	CDS	789064	789243	.	-	0	ID=EOLPGLAD_00714;inference=ab initio prediction:Prodigal:002006;locus_tag=EOLPGLAD_00714;product=hypothetical protein
NZ_CP029551.1	Prodigal:002006	CDS	789359	789649	.	-	0	ID=EOLPGLAD_00715;inference=ab initio prediction:Prodigal:002006;locus_tag=EOLPGLAD_00715;product=hypothetical protein
NZ_CP029551.1	Prodigal:002006	CDS	789646	791118	.	-	0	ID=EOLPGLAD_00716;eC_number=1.1.1.49;Name=zwf_2;db_xref=COG:COG0364;gene=zwf_2;inference=ab initio prediction:Prodigal:002006,similar to AA sequence:UniProtKB:A0QP90;locus_tag=EOLPGLAD_00716;product=Glucose-6-phosphate 1-dehydrogenase
NZ_CP029551.1	Prodigal:002006	CDS	791237	792076	.	-	0	ID=EOLPGLAD_00717;eC_number=1.3.1.87;Name=hcaB_4;gene=hcaB_4;inference=ab initio prediction:Prodigal:002006,protein motif:HAMAP:MF_01647;locus_tag=EOLPGLAD_00717;product=3-phenylpropionate-dihydrodiol/cinnamic acid-dihydrodiol dehydrogenase
NZ_CP029551.1	Prodigal:002006	CDS	792246	793970	.	+	0	ID=EOLPGLAD_00718;inference=ab initio prediction:Prodigal:002006;locus_tag=EOLPGLAD_00718;product=hypothetical protein
NZ_CP029551.1	Prodigal:002006	CDS	794157	794690	.	+	0	ID=EOLPGLAD_00719;Name=tpf1;db_xref=COG:COG0783;gene=tpf1;inference=ab initio prediction:Prodigal:002006,similar to AA sequence:UniProtKB:P16665;locus_tag=EOLPGLAD_00719;product=Antigen TpF1
NZ_CP029551.1	Prodigal:002006	CDS	794750	795196	.	-	0	ID=EOLPGLAD_00720;eC_number=3.6.1.65;Name=nudG;db_xref=COG:COG0494;gene=nudG;inference=ab initio prediction:Prodigal:002006,similar to AA sequence:UniProtKB:P77788;locus_tag=EOLPGLAD_00720;product=CTP pyrophosphohydrolase
NZ_CP029551.1	Prodigal:002006	CDS	795193	795906	.	-	0	ID=EOLPGLAD_00721;db_xref=COG:COG2968;inference=ab initio prediction:Prodigal:002006,similar to AA sequence:UniProtKB:Q44642;locus_tag=EOLPGLAD_00721;product=26 kDa periplasmic immunogenic protein
NZ_CP029551.1	Prodigal:002006	CDS	795903	797153	.	-	0	ID=EOLPGLAD_00722;Name=argJ;db_xref=COG:COG1364;gene=argJ;inference=ab initio prediction:Prodigal:002006,similar to AA sequence:UniProtKB:Q9Z4S1;locus_tag=EOLPGLAD_00722;product=Arginine biosynthesis bifunctional protein ArgJ
NZ_CP029551.1	Prodigal:002006	CDS	797384	797821	.	+	0	ID=EOLPGLAD_00723;inference=ab initio prediction:Prodigal:002006;locus_tag=EOLPGLAD_00723;product=hypothetical protein
NZ_CP029551.1	Prodigal:002006	CDS	797993	800596	.	-	0	ID=EOLPGLAD_00724;eC_number=6.1.1.4;Name=leuS;gene=leuS;inference=ab initio prediction:Prodigal:002006,similar to AA sequence:UniProtKB:B4RNT1;locus_tag=EOLPGLAD_00724;product=Leucine--tRNA ligase
NZ_CP029551.1	Prodigal:002006	CDS	800791	801522	.	+	0	ID=EOLPGLAD_00725;Name=yggS;db_xref=COG:COG0325;gene=yggS;inference=ab initio prediction:Prodigal:002006,similar to AA sequence:UniProtKB:P67080;locus_tag=EOLPGLAD_00725;product=Pyridoxal phosphate homeostasis protein
NZ_CP029551.1	Prodigal:002006	CDS	801537	801977	.	-	0	ID=EOLPGLAD_00726;inference=ab initio prediction:Prodigal:002006;locus_tag=EOLPGLAD_00726;product=hypothetical protein
NZ_CP029551.1	Prodigal:002006	CDS	802116	802682	.	-	0	ID=EOLPGLAD_00727;inference=ab initio prediction:Prodigal:002006;locus_tag=EOLPGLAD_00727;product=hypothetical protein
NZ_CP029551.1	Prodigal:002006	CDS	802927	803610	.	+	0	ID=EOLPGLAD_00728;Name=walR;db_xref=COG:COG0745;gene=walR;inference=ab initio prediction:Prodigal:002006,similar to AA sequence:UniProtKB:P37478;locus_tag=EOLPGLAD_00728;product=Transcriptional regulatory protein WalR
NZ_CP029551.1	Prodigal:002006	CDS	803695	804147	.	+	0	ID=EOLPGLAD_00729;inference=ab initio prediction:Prodigal:002006;locus_tag=EOLPGLAD_00729;product=hypothetical protein
NZ_CP029551.1	Prodigal:002006	CDS	804254	805120	.	+	0	ID=EOLPGLAD_00730;eC_number=2.3.1.117;Name=dapD;gene=dapD;inference=ab initio prediction:Prodigal:002006,similar to AA sequence:UniProtKB:Q8FV25;locus_tag=EOLPGLAD_00730;product=2%2C3%2C4%2C5-tetrahydropyridine-2%2C6-dicarboxylate N-succinyltransferase
NZ_CP029551.1	Prodigal:002006	CDS	805125	805988	.	+	0	ID=EOLPGLAD_00731;inference=ab initio prediction:Prodigal:002006;locus_tag=EOLPGLAD_00731;product=hypothetical protein
NZ_CP029551.1	Prodigal:002006	CDS	806138	807049	.	+	0	ID=EOLPGLAD_00732;inference=ab initio prediction:Prodigal:002006;locus_tag=EOLPGLAD_00732;product=hypothetical protein
NZ_CP029551.1	Prodigal:002006	CDS	807168	809453	.	+	0	ID=EOLPGLAD_00733;Name=fhuA_1;db_xref=COG:COG1629;gene=fhuA_1;inference=ab initio prediction:Prodigal:002006,similar to AA sequence:UniProtKB:P06971;locus_tag=EOLPGLAD_00733;product=Ferrichrome outer membrane transporter/phage receptor
NZ_CP029551.1	Prodigal:002006	CDS	809577	810134	.	+	0	ID=EOLPGLAD_00734;inference=ab initio prediction:Prodigal:002006;locus_tag=EOLPGLAD_00734;product=hypothetical protein
NZ_CP029551.1	Prodigal:002006	CDS	810148	811182	.	+	0	ID=EOLPGLAD_00735;inference=ab initio prediction:Prodigal:002006;locus_tag=EOLPGLAD_00735;product=hypothetical protein
NZ_CP029551.1	Prodigal:002006	CDS	811280	812206	.	+	0	ID=EOLPGLAD_00736;inference=ab initio prediction:Prodigal:002006;locus_tag=EOLPGLAD_00736;product=hypothetical protein
NZ_CP029551.1	Prodigal:002006	CDS	812219	813124	.	-	0	ID=EOLPGLAD_00737;Name=parB;gene=parB;inference=ab initio prediction:Prodigal:002006,similar to AA sequence:UniProtKB:B8GW30;locus_tag=EOLPGLAD_00737;product=Chromosome-partitioning protein ParB
NZ_CP029551.1	Prodigal:002006	CDS	813207	814061	.	-	0	ID=EOLPGLAD_00738;Name=parA;gene=parA;inference=ab initio prediction:Prodigal:002006,similar to AA sequence:UniProtKB:B8GW31;locus_tag=EOLPGLAD_00738;product=Chromosome partitioning protein ParA
NZ_CP029551.1	Prodigal:002006	CDS	814058	814702	.	-	0	ID=EOLPGLAD_00739;eC_number=2.1.1.170;Name=rsmG;gene=rsmG;inference=ab initio prediction:Prodigal:002006,protein motif:HAMAP:MF_00074;locus_tag=EOLPGLAD_00739;product=Ribosomal RNA small subunit methyltransferase G
NZ_CP029551.1	Prodigal:002006	CDS	814702	816576	.	-	0	ID=EOLPGLAD_00740;Name=mnmG;db_xref=COG:COG0445;gene=mnmG;inference=ab initio prediction:Prodigal:002006,similar to AA sequence:UniProtKB:Q8XAY0;locus_tag=EOLPGLAD_00740;product=tRNA uridine 5-carboxymethylaminomethyl modification enzyme MnmG
NZ_CP029551.1	Prodigal:002006	CDS	816968	817114	.	+	0	ID=EOLPGLAD_00741;inference=ab initio prediction:Prodigal:002006;locus_tag=EOLPGLAD_00741;product=hypothetical protein
NZ_CP029551.1	Prodigal:002006	CDS	817374	817559	.	-	0	ID=EOLPGLAD_00742;inference=ab initio prediction:Prodigal:002006;locus_tag=EOLPGLAD_00742;product=hypothetical protein
NZ_CP029551.1	Prodigal:002006	CDS	817728	819275	.	+	0	ID=EOLPGLAD_00743;eC_number=6.1.1.21;Name=hisS;db_xref=COG:COG0124;gene=hisS;inference=ab initio prediction:Prodigal:002006,similar to AA sequence:UniProtKB:Q8YMC2;locus_tag=EOLPGLAD_00743;product=Histidine--tRNA ligase
NZ_CP029551.1	Prodigal:002006	CDS	819321	819752	.	-	0	ID=EOLPGLAD_00744;inference=ab initio prediction:Prodigal:002006;locus_tag=EOLPGLAD_00744;product=hypothetical protein
NZ_CP029551.1	Prodigal:002006	CDS	819809	820957	.	-	0	ID=EOLPGLAD_00745;eC_number=4.1.1.37;Name=hemE;db_xref=COG:COG0407;gene=hemE;inference=ab initio prediction:Prodigal:002006,similar to AA sequence:UniProtKB:P32920;locus_tag=EOLPGLAD_00745;product=Uroporphyrinogen decarboxylase
NZ_CP029551.1	Prodigal:002006	CDS	821461	822291	.	+	0	ID=EOLPGLAD_00746;eC_number=2.7.11.32;Name=yqfL;db_xref=COG:COG1806;gene=yqfL;inference=ab initio prediction:Prodigal:002006,similar to AA sequence:UniProtKB:P54470;locus_tag=EOLPGLAD_00746;product=Putative pyruvate%2C phosphate dikinase regulatory protein
NZ_CP029551.1	Prodigal:002006	CDS	822362	823558	.	-	0	ID=EOLPGLAD_00747;eC_number=2.5.1.48;Name=metB;db_xref=COG:COG0626;gene=metB;inference=ab initio prediction:Prodigal:002006,similar to AA sequence:UniProtKB:P9WGB7;locus_tag=EOLPGLAD_00747;product=Cystathionine gamma-synthase
NZ_CP029551.1	Prodigal:002006	CDS	823693	824211	.	+	0	ID=EOLPGLAD_00748;Name=crtK-2_1;db_xref=COG:COG3476;gene=crtK-2_1;inference=ab initio prediction:Prodigal:002006,similar to AA sequence:UniProtKB:Q8KBX2;locus_tag=EOLPGLAD_00748;product=Tryptophan-rich protein TspO
NZ_CP029551.1	Prodigal:002006	CDS	824272	826593	.	+	0	ID=EOLPGLAD_00749;Name=yhgF;db_xref=COG:COG2183;gene=yhgF;inference=ab initio prediction:Prodigal:002006,similar to AA sequence:UniProtKB:P46837;locus_tag=EOLPGLAD_00749;product=Protein YhgF
NZ_CP029551.1	Prodigal:002006	CDS	826594	827577	.	-	0	ID=EOLPGLAD_00750;inference=ab initio prediction:Prodigal:002006;locus_tag=EOLPGLAD_00750;product=hypothetical protein
NZ_CP029551.1	Prodigal:002006	CDS	827677	828231	.	-	0	ID=EOLPGLAD_00751;inference=ab initio prediction:Prodigal:002006;locus_tag=EOLPGLAD_00751;product=hypothetical protein
NZ_CP029551.1	Prodigal:002006	CDS	828351	829082	.	+	0	ID=EOLPGLAD_00752;eC_number=3.1.26.11;Name=rbn_1;gene=rbn_1;inference=ab initio prediction:Prodigal:002006,protein motif:HAMAP:MF_01818;locus_tag=EOLPGLAD_00752;product=Ribonuclease BN
NZ_CP029551.1	Prodigal:002006	CDS	829130	830425	.	-	0	ID=EOLPGLAD_00753;eC_number=2.3.1.37;Name=hemA_1;db_xref=COG:COG0156;gene=hemA_1;inference=ab initio prediction:Prodigal:002006,similar to AA sequence:UniProtKB:P18079;locus_tag=EOLPGLAD_00753;product=5-aminolevulinate synthase
NZ_CP029551.1	Prodigal:002006	CDS	830748	830942	.	+	0	ID=EOLPGLAD_00754;inference=ab initio prediction:Prodigal:002006;locus_tag=EOLPGLAD_00754;product=hypothetical protein
NZ_CP029551.1	Prodigal:002006	CDS	831027	832316	.	+	0	ID=EOLPGLAD_00755;eC_number=2.5.1.7;Name=murA;db_xref=COG:COG0766;gene=murA;inference=ab initio prediction:Prodigal:002006,similar to AA sequence:UniProtKB:Q9HVW7;locus_tag=EOLPGLAD_00755;product=UDP-N-acetylglucosamine 1-carboxyvinyltransferase
NZ_CP029551.1	Prodigal:002006	CDS	832381	832704	.	-	0	ID=EOLPGLAD_00756;inference=ab initio prediction:Prodigal:002006;locus_tag=EOLPGLAD_00756;product=hypothetical protein
NZ_CP029551.1	Prodigal:002006	CDS	832938	833372	.	+	0	ID=EOLPGLAD_00757;inference=ab initio prediction:Prodigal:002006;locus_tag=EOLPGLAD_00757;product=hypothetical protein
NZ_CP029551.1	Prodigal:002006	CDS	833411	834706	.	+	0	ID=EOLPGLAD_00758;eC_number=1.1.1.23;Name=hisD;gene=hisD;inference=ab initio prediction:Prodigal:002006,similar to AA sequence:UniProtKB:Q8G2R2;locus_tag=EOLPGLAD_00758;product=Histidinol dehydrogenase
NZ_CP029551.1	Prodigal:002006	CDS	834719	835210	.	+	0	ID=EOLPGLAD_00759;inference=ab initio prediction:Prodigal:002006;locus_tag=EOLPGLAD_00759;product=hypothetical protein
NZ_CP029551.1	Prodigal:002006	CDS	835236	835706	.	+	0	ID=EOLPGLAD_00760;eC_number=1.20.4.4;Name=arsC_1;db_xref=COG:COG0394;gene=arsC_1;inference=ab initio prediction:Prodigal:002006,similar to AA sequence:UniProtKB:P45947;locus_tag=EOLPGLAD_00760;product=Arsenate reductase
NZ_CP029551.1	Prodigal:002006	CDS	835684	836547	.	-	0	ID=EOLPGLAD_00761;inference=ab initio prediction:Prodigal:002006;locus_tag=EOLPGLAD_00761;product=hypothetical protein
NZ_CP029551.1	Prodigal:002006	CDS	836865	837218	.	+	0	ID=EOLPGLAD_00762;inference=ab initio prediction:Prodigal:002006;locus_tag=EOLPGLAD_00762;product=hypothetical protein
NZ_CP029551.1	Prodigal:002006	CDS	837225	837914	.	-	0	ID=EOLPGLAD_00763;inference=ab initio prediction:Prodigal:002006;locus_tag=EOLPGLAD_00763;product=hypothetical protein
NZ_CP029551.1	Prodigal:002006	CDS	838172	838882	.	-	0	ID=EOLPGLAD_00764;Name=mgtC;db_xref=COG:COG1285;gene=mgtC;inference=ab initio prediction:Prodigal:002006,similar to AA sequence:UniProtKB:P0CI70;locus_tag=EOLPGLAD_00764;product=Protein MgtC
NZ_CP029551.1	Prodigal:002006	CDS	839108	840121	.	+	0	ID=EOLPGLAD_00765;eC_number=3.6.3.-;Name=ravA;db_xref=COG:COG0714;gene=ravA;inference=ab initio prediction:Prodigal:002006,similar to AA sequence:UniProtKB:P31473;locus_tag=EOLPGLAD_00765;product=ATPase RavA
NZ_CP029551.1	Prodigal:002006	CDS	840196	841053	.	+	0	ID=EOLPGLAD_00766;inference=ab initio prediction:Prodigal:002006;locus_tag=EOLPGLAD_00766;product=hypothetical protein
NZ_CP029551.1	Prodigal:002006	CDS	841099	841563	.	+	0	ID=EOLPGLAD_00767;inference=ab initio prediction:Prodigal:002006;locus_tag=EOLPGLAD_00767;product=hypothetical protein
NZ_CP029551.1	Prodigal:002006	CDS	841568	842593	.	+	0	ID=EOLPGLAD_00768;inference=ab initio prediction:Prodigal:002006;locus_tag=EOLPGLAD_00768;product=hypothetical protein
NZ_CP029551.1	Prodigal:002006	CDS	842590	843516	.	+	0	ID=EOLPGLAD_00769;inference=ab initio prediction:Prodigal:002006;locus_tag=EOLPGLAD_00769;product=hypothetical protein
NZ_CP029551.1	Prodigal:002006	CDS	843516	844427	.	+	0	ID=EOLPGLAD_00770;inference=ab initio prediction:Prodigal:002006;locus_tag=EOLPGLAD_00770;product=hypothetical protein
NZ_CP029551.1	Prodigal:002006	CDS	844427	845758	.	+	0	ID=EOLPGLAD_00771;inference=ab initio prediction:Prodigal:002006;locus_tag=EOLPGLAD_00771;product=hypothetical protein
NZ_CP029551.1	Prodigal:002006	CDS	845765	846061	.	-	0	ID=EOLPGLAD_00772;inference=ab initio prediction:Prodigal:002006;locus_tag=EOLPGLAD_00772;product=hypothetical protein
NZ_CP029551.1	Prodigal:002006	CDS	846559	847911	.	-	0	ID=EOLPGLAD_00773;eC_number=3.6.4.-;Name=rho;db_xref=COG:COG1158;gene=rho;inference=ab initio prediction:Prodigal:002006,similar to AA sequence:UniProtKB:P0AG30;locus_tag=EOLPGLAD_00773;product=Transcription termination factor Rho
NZ_CP029551.1	Prodigal:002006	CDS	848246	848488	.	+	0	ID=EOLPGLAD_00774;inference=ab initio prediction:Prodigal:002006;locus_tag=EOLPGLAD_00774;product=hypothetical protein
NZ_CP029551.1	Prodigal:002006	CDS	848493	849239	.	-	0	ID=EOLPGLAD_00775;inference=ab initio prediction:Prodigal:002006;locus_tag=EOLPGLAD_00775;product=hypothetical protein
NZ_CP029551.1	Prodigal:002006	CDS	849249	850352	.	-	0	ID=EOLPGLAD_00776;inference=ab initio prediction:Prodigal:002006;locus_tag=EOLPGLAD_00776;product=hypothetical protein
NZ_CP029551.1	Prodigal:002006	CDS	850483	851196	.	-	0	ID=EOLPGLAD_00777;inference=ab initio prediction:Prodigal:002006;locus_tag=EOLPGLAD_00777;product=hypothetical protein
NZ_CP029551.1	Prodigal:002006	CDS	851687	852190	.	+	0	ID=EOLPGLAD_00778;Name=secB;db_xref=COG:COG1952;gene=secB;inference=ab initio prediction:Prodigal:002006,similar to AA sequence:UniProtKB:P0AG86;locus_tag=EOLPGLAD_00778;product=Protein-export protein SecB
NZ_CP029551.1	Prodigal:002006	CDS	852445	853674	.	+	0	ID=EOLPGLAD_00779;inference=ab initio prediction:Prodigal:002006,similar to AA sequence:UniProtKB:P9WJX1;locus_tag=EOLPGLAD_00779;product=putative MFS-type transporter
NZ_CP029551.1	Prodigal:002006	CDS	853857	854360	.	+	0	ID=EOLPGLAD_00780;inference=ab initio prediction:Prodigal:002006;locus_tag=EOLPGLAD_00780;product=hypothetical protein
NZ_CP029551.1	Prodigal:002006	CDS	854439	855749	.	-	0	ID=EOLPGLAD_00781;eC_number=3.6.-.-;Name=mnmE;db_xref=COG:COG0486;gene=mnmE;inference=ab initio prediction:Prodigal:002006,similar to AA sequence:UniProtKB:P25522;locus_tag=EOLPGLAD_00781;product=tRNA modification GTPase MnmE
NZ_CP029551.1	Prodigal:002006	CDS	855882	856799	.	+	0	ID=EOLPGLAD_00782;eC_number=3.5.2.6;Name=bla;gene=bla;inference=ab initio prediction:Prodigal:002006,similar to AA sequence:UniProtKB:E1ANH6;locus_tag=EOLPGLAD_00782;product=Beta-lactamase CTX-M-97
NZ_CP029551.1	Prodigal:002006	CDS	856805	857290	.	+	0	ID=EOLPGLAD_00783;eC_number=4.2.-.-;Name=ybaK;db_xref=COG:COG2606;gene=ybaK;inference=ab initio prediction:Prodigal:002006,similar to AA sequence:UniProtKB:P45202;locus_tag=EOLPGLAD_00783;product=Cys-tRNA(Pro)/Cys-tRNA(Cys) deacylase YbaK
NZ_CP029551.1	Prodigal:002006	CDS	857334	857717	.	+	0	ID=EOLPGLAD_00784;inference=ab initio prediction:Prodigal:002006;locus_tag=EOLPGLAD_00784;product=hypothetical protein
NZ_CP029551.1	Prodigal:002006	CDS	857815	858666	.	+	0	ID=EOLPGLAD_00785;eC_number=6.3.2.1;Name=panC;db_xref=COG:COG0414;gene=panC;inference=ab initio prediction:Prodigal:002006,similar to AA sequence:UniProtKB:Q5SHF5;locus_tag=EOLPGLAD_00785;product=Pantothenate synthetase
NZ_CP029551.1	Prodigal:002006	CDS	858679	859962	.	-	0	ID=EOLPGLAD_00786;inference=ab initio prediction:Prodigal:002006;locus_tag=EOLPGLAD_00786;product=hypothetical protein
NZ_CP029551.1	Prodigal:002006	CDS	860018	860482	.	-	0	ID=EOLPGLAD_00787;inference=ab initio prediction:Prodigal:002006;locus_tag=EOLPGLAD_00787;product=hypothetical protein
NZ_CP029551.1	Prodigal:002006	CDS	860586	861311	.	-	0	ID=EOLPGLAD_00788;eC_number=2.7.7.7;Name=dnaQ;db_xref=COG:COG0847;gene=dnaQ;inference=ab initio prediction:Prodigal:002006,similar to AA sequence:UniProtKB:P03007;locus_tag=EOLPGLAD_00788;product=DNA polymerase III subunit epsilon
NZ_CP029551.1	Prodigal:002006	CDS	861454	862095	.	-	0	ID=EOLPGLAD_00789;eC_number=2.7.1.24;Name=coaE;db_xref=COG:COG0237;gene=coaE;inference=ab initio prediction:Prodigal:002006,similar to AA sequence:UniProtKB:O67792;locus_tag=EOLPGLAD_00789;product=Dephospho-CoA kinase
NZ_CP029551.1	Prodigal:002006	CDS	862095	862931	.	-	0	ID=EOLPGLAD_00790;eC_number=1.1.1.25;Name=aroE;db_xref=COG:COG0169;gene=aroE;inference=ab initio prediction:Prodigal:002006,similar to AA sequence:UniProtKB:Q9KVT3;locus_tag=EOLPGLAD_00790;product=Shikimate dehydrogenase (NADP(+))
NZ_CP029551.1	Prodigal:002006	CDS	862945	863955	.	-	0	ID=EOLPGLAD_00791;Name=czcD_1;db_xref=COG:COG1230;gene=czcD_1;inference=ab initio prediction:Prodigal:002006,similar to AA sequence:UniProtKB:O07084;locus_tag=EOLPGLAD_00791;product=Cadmium%2C cobalt and zinc/H(+)-K(+) antiporter
NZ_CP029551.1	Prodigal:002006	CDS	863968	864588	.	-	0	ID=EOLPGLAD_00792;eC_number=3.6.1.-;Name=yceF;db_xref=COG:COG0424;gene=yceF;inference=ab initio prediction:Prodigal:002006,similar to AA sequence:UniProtKB:P58627;locus_tag=EOLPGLAD_00792;product=7-methyl-GTP pyrophosphatase
NZ_CP029551.1	Prodigal:002006	CDS	864886	866019	.	+	0	ID=EOLPGLAD_00793;Name=hisZ;gene=hisZ;inference=ab initio prediction:Prodigal:002006,protein motif:HAMAP:MF_00125;locus_tag=EOLPGLAD_00793;product=ATP phosphoribosyltransferase regulatory subunit
NZ_CP029551.1	Prodigal:002006	CDS	866016	867014	.	+	0	ID=EOLPGLAD_00794;eC_number=2.4.2.17;Name=hisG;db_xref=COG:COG0040;gene=hisG;inference=ab initio prediction:Prodigal:002006,similar to AA sequence:UniProtKB:P60757;locus_tag=EOLPGLAD_00794;product=ATP phosphoribosyltransferase
NZ_CP029551.1	Prodigal:002006	CDS	867022	867426	.	-	0	ID=EOLPGLAD_00795;inference=ab initio prediction:Prodigal:002006;locus_tag=EOLPGLAD_00795;product=hypothetical protein
NZ_CP029551.1	Prodigal:002006	CDS	867423	867629	.	-	0	ID=EOLPGLAD_00796;inference=ab initio prediction:Prodigal:002006;locus_tag=EOLPGLAD_00796;product=hypothetical protein
NZ_CP029551.1	Prodigal:002006	CDS	867860	868606	.	+	0	ID=EOLPGLAD_00797;db_xref=COG:COG0217;inference=ab initio prediction:Prodigal:002006,similar to AA sequence:UniProtKB:O67517;locus_tag=EOLPGLAD_00797;product=putative transcriptional regulatory protein
NZ_CP029551.1	Prodigal:002006	CDS	868683	871388	.	-	0	ID=EOLPGLAD_00798;eC_number=2.7.13.3;Name=rcsC_7;gene=rcsC_7;inference=ab initio prediction:Prodigal:002006,protein motif:HAMAP:MF_00979;locus_tag=EOLPGLAD_00798;product=Sensor histidine kinase RcsC
NZ_CP029551.1	Prodigal:002006	CDS	871418	872455	.	-	0	ID=EOLPGLAD_00799;eC_number=3.1.4.-;Name=rpfG_1;db_xref=COG:COG3437;gene=rpfG_1;inference=ab initio prediction:Prodigal:002006,similar to AA sequence:UniProtKB:Q4UU85;locus_tag=EOLPGLAD_00799;product=Cyclic di-GMP phosphodiesterase response regulator RpfG
NZ_CP029551.1	Prodigal:002006	CDS	872478	873911	.	-	0	ID=EOLPGLAD_00800;inference=ab initio prediction:Prodigal:002006;locus_tag=EOLPGLAD_00800;product=hypothetical protein
NZ_CP029551.1	Prodigal:002006	CDS	874145	874798	.	+	0	ID=EOLPGLAD_00801;inference=ab initio prediction:Prodigal:002006;locus_tag=EOLPGLAD_00801;product=hypothetical protein
NZ_CP029551.1	Prodigal:002006	CDS	874810	875370	.	+	0	ID=EOLPGLAD_00802;inference=ab initio prediction:Prodigal:002006;locus_tag=EOLPGLAD_00802;product=hypothetical protein
NZ_CP029551.1	Prodigal:002006	CDS	875434	875769	.	-	0	ID=EOLPGLAD_00803;inference=ab initio prediction:Prodigal:002006;locus_tag=EOLPGLAD_00803;product=hypothetical protein
NZ_CP029551.1	Prodigal:002006	CDS	875766	877049	.	-	0	ID=EOLPGLAD_00804;inference=ab initio prediction:Prodigal:002006;locus_tag=EOLPGLAD_00804;product=hypothetical protein
NZ_CP029551.1	Prodigal:002006	CDS	877189	878691	.	-	0	ID=EOLPGLAD_00805;eC_number=2.4.2.59;Name=thi4;gene=thi4;inference=ab initio prediction:Prodigal:002006,protein motif:HAMAP:MF_00304;locus_tag=EOLPGLAD_00805;product=Thiamine thiazole synthase
NZ_CP029551.1	Prodigal:002006	CDS	878803	879840	.	-	0	ID=EOLPGLAD_00806;eC_number=5.1.3.20;Name=hldD_2;gene=hldD_2;inference=ab initio prediction:Prodigal:002006,protein motif:HAMAP:MF_01601;locus_tag=EOLPGLAD_00806;product=ADP-L-glycero-D-manno-heptose-6-epimerase
NZ_CP029551.1	Prodigal:002006	CDS	879862	881067	.	-	0	ID=EOLPGLAD_00807;inference=ab initio prediction:Prodigal:002006;locus_tag=EOLPGLAD_00807;product=hypothetical protein
NZ_CP029551.1	Prodigal:002006	CDS	881311	883092	.	+	0	ID=EOLPGLAD_00808;inference=ab initio prediction:Prodigal:002006;locus_tag=EOLPGLAD_00808;product=hypothetical protein
NZ_CP029551.1	Prodigal:002006	CDS	883097	883489	.	-	0	ID=EOLPGLAD_00809;inference=ab initio prediction:Prodigal:002006;locus_tag=EOLPGLAD_00809;product=hypothetical protein
NZ_CP029551.1	Prodigal:002006	CDS	883486	885063	.	-	0	ID=EOLPGLAD_00810;inference=ab initio prediction:Prodigal:002006;locus_tag=EOLPGLAD_00810;product=hypothetical protein
NZ_CP029551.1	Prodigal:002006	CDS	885060	885512	.	-	0	ID=EOLPGLAD_00811;inference=ab initio prediction:Prodigal:002006;locus_tag=EOLPGLAD_00811;product=hypothetical protein
NZ_CP029551.1	Prodigal:002006	CDS	885578	887206	.	-	0	ID=EOLPGLAD_00812;eC_number=6.3.4.2;Name=pyrG;db_xref=COG:COG0504;gene=pyrG;inference=ab initio prediction:Prodigal:002006,similar to AA sequence:UniProtKB:P0A7E5;locus_tag=EOLPGLAD_00812;product=CTP synthase
NZ_CP029551.1	Prodigal:002006	CDS	887381	887806	.	-	0	ID=EOLPGLAD_00813;inference=ab initio prediction:Prodigal:002006;locus_tag=EOLPGLAD_00813;product=hypothetical protein
NZ_CP029551.1	Prodigal:002006	CDS	888095	888541	.	+	0	ID=EOLPGLAD_00814;inference=ab initio prediction:Prodigal:002006;locus_tag=EOLPGLAD_00814;product=hypothetical protein
NZ_CP029551.1	Prodigal:002006	CDS	888551	889312	.	-	0	ID=EOLPGLAD_00815;eC_number=5.3.1.1;Name=tpiA;db_xref=COG:COG0149;gene=tpiA;inference=ab initio prediction:Prodigal:002006,similar to AA sequence:UniProtKB:Q8L1Z5;locus_tag=EOLPGLAD_00815;product=Triosephosphate isomerase
NZ_CP029551.1	Prodigal:002006	CDS	889565	891466	.	+	0	ID=EOLPGLAD_00816;eC_number=5.2.1.8;Name=ppiD;db_xref=COG:COG0760;gene=ppiD;inference=ab initio prediction:Prodigal:002006,similar to AA sequence:UniProtKB:P0ADY1;locus_tag=EOLPGLAD_00816;product=Peptidyl-prolyl cis-trans isomerase D
NZ_CP029551.1	Prodigal:002006	CDS	891466	892995	.	+	0	ID=EOLPGLAD_00817;eC_number=4.1.3.27;Name=trpE;db_xref=COG:COG0147;gene=trpE;inference=ab initio prediction:Prodigal:002006,similar to AA sequence:UniProtKB:P20580;locus_tag=EOLPGLAD_00817;product=Anthranilate synthase component 1
NZ_CP029551.1	Prodigal:002006	CDS	893112	893588	.	+	0	ID=EOLPGLAD_00818;inference=ab initio prediction:Prodigal:002006;locus_tag=EOLPGLAD_00818;product=hypothetical protein
NZ_CP029551.1	Prodigal:002006	CDS	893545	894306	.	+	0	ID=EOLPGLAD_00819;inference=ab initio prediction:Prodigal:002006;locus_tag=EOLPGLAD_00819;product=hypothetical protein
NZ_CP029551.1	Prodigal:002006	CDS	894453	894620	.	+	0	ID=EOLPGLAD_00820;Name=rpmG;db_xref=COG:COG0267;gene=rpmG;inference=ab initio prediction:Prodigal:002006,similar to AA sequence:UniProtKB:Q6N554;locus_tag=EOLPGLAD_00820;product=50S ribosomal protein L33
NZ_CP029551.1	Prodigal:002006	CDS	894737	895669	.	-	0	ID=EOLPGLAD_00821;Name=cynR_1;gene=cynR_1;inference=ab initio prediction:Prodigal:002006,similar to AA sequence:UniProtKB:P27111;locus_tag=EOLPGLAD_00821;product=HTH-type transcriptional regulator CynR
NZ_CP029551.1	Prodigal:002006	CDS	895837	896304	.	-	0	ID=EOLPGLAD_00822;inference=ab initio prediction:Prodigal:002006;locus_tag=EOLPGLAD_00822;product=hypothetical protein
NZ_CP029551.1	Prodigal:002006	CDS	896653	896946	.	-	0	ID=EOLPGLAD_00823;inference=ab initio prediction:Prodigal:002006;locus_tag=EOLPGLAD_00823;product=hypothetical protein
NZ_CP029551.1	Prodigal:002006	CDS	896953	899814	.	-	0	ID=EOLPGLAD_00824;eC_number=1.17.1.9;inference=ab initio prediction:Prodigal:002006,similar to AA sequence:UniProtKB:Q99RW4;locus_tag=EOLPGLAD_00824;product=Putative formate dehydrogenase
NZ_CP029551.1	Prodigal:002006	CDS	899825	901384	.	-	0	ID=EOLPGLAD_00825;eC_number=7.-.-.-;Name=rsxC_1;gene=rsxC_1;inference=ab initio prediction:Prodigal:002006,protein motif:HAMAP:MF_00461;locus_tag=EOLPGLAD_00825;product=Ion-translocating oxidoreductase complex subunit C
NZ_CP029551.1	Prodigal:002006	CDS	901381	901854	.	-	0	ID=EOLPGLAD_00826;eC_number=7.1.1.-;Name=nuoE;db_xref=COG:COG1905;gene=nuoE;inference=ab initio prediction:Prodigal:002006,similar to AA sequence:UniProtKB:P0AFD1;locus_tag=EOLPGLAD_00826;product=NADH-quinone oxidoreductase subunit E
NZ_CP029551.1	Prodigal:002006	CDS	902104	902757	.	-	0	ID=EOLPGLAD_00827;Name=sspA;db_xref=COG:COG0625;gene=sspA;inference=ab initio prediction:Prodigal:002006,similar to AA sequence:UniProtKB:Q83AY0;locus_tag=EOLPGLAD_00827;product=Stringent starvation protein A
NZ_CP029551.1	Prodigal:002006	CDS	902968	903420	.	-	0	ID=EOLPGLAD_00828;Name=ccmH;db_xref=COG:COG3088;gene=ccmH;inference=ab initio prediction:Prodigal:002006,similar to AA sequence:UniProtKB:Q9I3N0;locus_tag=EOLPGLAD_00828;product=Cytochrome c-type biogenesis protein CcmH
NZ_CP029551.1	Prodigal:002006	CDS	903417	905414	.	-	0	ID=EOLPGLAD_00829;Name=ccmF;db_xref=COG:COG1138;gene=ccmF;inference=ab initio prediction:Prodigal:002006,similar to AA sequence:UniProtKB:P33927;locus_tag=EOLPGLAD_00829;product=Cytochrome c-type biogenesis protein CcmF
NZ_CP029551.1	Prodigal:002006	CDS	905444	905962	.	-	0	ID=EOLPGLAD_00830;Name=ccmE_1;db_xref=COG:COG2332;gene=ccmE_1;inference=ab initio prediction:Prodigal:002006,similar to AA sequence:UniProtKB:Q9LA01;locus_tag=EOLPGLAD_00830;product=Cytochrome c-type biogenesis protein CcmE
NZ_CP029551.1	Prodigal:002006	CDS	906134	907573	.	-	0	ID=EOLPGLAD_00831;inference=ab initio prediction:Prodigal:002006;locus_tag=EOLPGLAD_00831;product=hypothetical protein
NZ_CP029551.1	Prodigal:002006	CDS	907734	909152	.	-	0	ID=EOLPGLAD_00832;eC_number=2.7.-.-;Name=sasA_3;gene=sasA_3;inference=ab initio prediction:Prodigal:002006,protein motif:HAMAP:MF_01837;locus_tag=EOLPGLAD_00832;product=Adaptive-response sensory-kinase SasA
NZ_CP029551.1	Prodigal:002006	CDS	909260	909937	.	-	0	ID=EOLPGLAD_00833;Name=phoP;gene=phoP;inference=ab initio prediction:Prodigal:002006,similar to AA sequence:UniProtKB:P23836;locus_tag=EOLPGLAD_00833;product=Transcriptional regulatory protein PhoP
NZ_CP029551.1	Prodigal:002006	CDS	909968	910480	.	-	0	ID=EOLPGLAD_00834;inference=ab initio prediction:Prodigal:002006;locus_tag=EOLPGLAD_00834;product=hypothetical protein
NZ_CP029551.1	Prodigal:002006	CDS	910603	910761	.	-	0	ID=EOLPGLAD_00835;inference=ab initio prediction:Prodigal:002006;locus_tag=EOLPGLAD_00835;product=hypothetical protein
NZ_CP029551.1	Prodigal:002006	CDS	910773	911186	.	-	0	ID=EOLPGLAD_00836;inference=ab initio prediction:Prodigal:002006;locus_tag=EOLPGLAD_00836;product=hypothetical protein
NZ_CP029551.1	Prodigal:002006	CDS	911251	911754	.	-	0	ID=EOLPGLAD_00837;inference=ab initio prediction:Prodigal:002006;locus_tag=EOLPGLAD_00837;product=hypothetical protein
NZ_CP029551.1	Prodigal:002006	CDS	911821	912435	.	-	0	ID=EOLPGLAD_00838;inference=ab initio prediction:Prodigal:002006;locus_tag=EOLPGLAD_00838;product=hypothetical protein
NZ_CP029551.1	Prodigal:002006	CDS	912452	913705	.	-	0	ID=EOLPGLAD_00839;inference=ab initio prediction:Prodigal:002006;locus_tag=EOLPGLAD_00839;product=hypothetical protein
NZ_CP029551.1	Prodigal:002006	CDS	913861	917775	.	-	0	ID=EOLPGLAD_00840;inference=ab initio prediction:Prodigal:002006;locus_tag=EOLPGLAD_00840;product=hypothetical protein
NZ_CP029551.1	Prodigal:002006	CDS	917958	919649	.	+	0	ID=EOLPGLAD_00841;inference=ab initio prediction:Prodigal:002006;locus_tag=EOLPGLAD_00841;product=hypothetical protein
NZ_CP029551.1	Prodigal:002006	CDS	919636	920109	.	-	0	ID=EOLPGLAD_00842;inference=ab initio prediction:Prodigal:002006;locus_tag=EOLPGLAD_00842;product=hypothetical protein
NZ_CP029551.1	Prodigal:002006	CDS	920106	920975	.	-	0	ID=EOLPGLAD_00843;inference=ab initio prediction:Prodigal:002006;locus_tag=EOLPGLAD_00843;product=hypothetical protein
NZ_CP029551.1	Prodigal:002006	CDS	920986	921621	.	-	0	ID=EOLPGLAD_00844;inference=ab initio prediction:Prodigal:002006;locus_tag=EOLPGLAD_00844;product=hypothetical protein
NZ_CP029551.1	Prodigal:002006	CDS	921645	922211	.	-	0	ID=EOLPGLAD_00845;inference=ab initio prediction:Prodigal:002006;locus_tag=EOLPGLAD_00845;product=hypothetical protein
NZ_CP029551.1	Prodigal:002006	CDS	922451	922795	.	-	0	ID=EOLPGLAD_00846;inference=ab initio prediction:Prodigal:002006;locus_tag=EOLPGLAD_00846;product=hypothetical protein
NZ_CP029551.1	Prodigal:002006	CDS	922800	923144	.	-	0	ID=EOLPGLAD_00847;inference=ab initio prediction:Prodigal:002006;locus_tag=EOLPGLAD_00847;product=hypothetical protein
NZ_CP029551.1	Prodigal:002006	CDS	923969	924679	.	-	0	ID=EOLPGLAD_00848;inference=ab initio prediction:Prodigal:002006;locus_tag=EOLPGLAD_00848;product=hypothetical protein
NZ_CP029551.1	Prodigal:002006	CDS	925203	925667	.	-	0	ID=EOLPGLAD_00849;inference=ab initio prediction:Prodigal:002006;locus_tag=EOLPGLAD_00849;product=hypothetical protein
NZ_CP029551.1	Prodigal:002006	CDS	926443	930441	.	+	0	ID=EOLPGLAD_00850;Name=lapB_1;gene=lapB_1;inference=ab initio prediction:Prodigal:002006,protein motif:HAMAP:MF_00994;locus_tag=EOLPGLAD_00850;product=Lipopolysaccharide assembly protein B
NZ_CP029551.1	Prodigal:002006	CDS	930580	932028	.	-	0	ID=EOLPGLAD_00851;inference=ab initio prediction:Prodigal:002006;locus_tag=EOLPGLAD_00851;product=hypothetical protein
NZ_CP029551.1	Prodigal:002006	CDS	932025	932453	.	-	0	ID=EOLPGLAD_00852;inference=ab initio prediction:Prodigal:002006;locus_tag=EOLPGLAD_00852;product=hypothetical protein
NZ_CP029551.1	Prodigal:002006	CDS	932962	933444	.	-	0	ID=EOLPGLAD_00853;inference=ab initio prediction:Prodigal:002006;locus_tag=EOLPGLAD_00853;product=hypothetical protein
NZ_CP029551.1	Prodigal:002006	CDS	934455	935519	.	-	0	ID=EOLPGLAD_00854;inference=ab initio prediction:Prodigal:002006;locus_tag=EOLPGLAD_00854;product=hypothetical protein
NZ_CP029551.1	Prodigal:002006	CDS	935626	936597	.	-	0	ID=EOLPGLAD_00855;inference=ab initio prediction:Prodigal:002006;locus_tag=EOLPGLAD_00855;product=hypothetical protein
NZ_CP029551.1	Prodigal:002006	CDS	936951	937493	.	-	0	ID=EOLPGLAD_00856;inference=ab initio prediction:Prodigal:002006;locus_tag=EOLPGLAD_00856;product=hypothetical protein
NZ_CP029551.1	Prodigal:002006	CDS	937552	939471	.	-	0	ID=EOLPGLAD_00857;inference=ab initio prediction:Prodigal:002006;locus_tag=EOLPGLAD_00857;product=hypothetical protein
NZ_CP029551.1	Prodigal:002006	CDS	939468	940547	.	-	0	ID=EOLPGLAD_00858;inference=ab initio prediction:Prodigal:002006;locus_tag=EOLPGLAD_00858;product=hypothetical protein
NZ_CP029551.1	Prodigal:002006	CDS	940547	942742	.	-	0	ID=EOLPGLAD_00859;inference=ab initio prediction:Prodigal:002006;locus_tag=EOLPGLAD_00859;product=hypothetical protein
NZ_CP029551.1	Prodigal:002006	CDS	942739	943443	.	-	0	ID=EOLPGLAD_00860;inference=ab initio prediction:Prodigal:002006;locus_tag=EOLPGLAD_00860;product=hypothetical protein
NZ_CP029551.1	Prodigal:002006	CDS	945273	946004	.	-	0	ID=EOLPGLAD_00861;inference=ab initio prediction:Prodigal:002006;locus_tag=EOLPGLAD_00861;product=hypothetical protein
NZ_CP029551.1	Prodigal:002006	CDS	946068	946304	.	-	0	ID=EOLPGLAD_00862;inference=ab initio prediction:Prodigal:002006;locus_tag=EOLPGLAD_00862;product=hypothetical protein
NZ_CP029551.1	Prodigal:002006	CDS	946310	947206	.	-	0	ID=EOLPGLAD_00863;eC_number=3.1.-.-;Name=dinG_1;gene=dinG_1;inference=ab initio prediction:Prodigal:002006,protein motif:HAMAP:MF_02206;locus_tag=EOLPGLAD_00863;product=3'-5' exonuclease DinG
NZ_CP029551.1	Prodigal:002006	CDS	948053	948172	.	-	0	ID=EOLPGLAD_00864;inference=ab initio prediction:Prodigal:002006;locus_tag=EOLPGLAD_00864;product=hypothetical protein
NZ_CP029551.1	Prodigal:002006	CDS	948573	949079	.	+	0	ID=EOLPGLAD_00865;eC_number=3.5.1.-;Name=pgdA;gene=pgdA;inference=ab initio prediction:Prodigal:002006,similar to AA sequence:UniProtKB:B5ZA76;locus_tag=EOLPGLAD_00865;product=Peptidoglycan deacetylase
NZ_CP029551.1	Prodigal:002006	CDS	949100	949579	.	-	0	ID=EOLPGLAD_00866;eC_number=3.5.4.33;Name=tadA_1;gene=tadA_1;inference=ab initio prediction:Prodigal:002006,protein motif:HAMAP:MF_00972;locus_tag=EOLPGLAD_00866;product=tRNA-specific adenosine deaminase
NZ_CP029551.1	Prodigal:002006	CDS	950073	951281	.	+	0	ID=EOLPGLAD_00867;Name=nimT;db_xref=COG:COG2807;gene=nimT;inference=ab initio prediction:Prodigal:002006,similar to AA sequence:UniProtKB:P76242;locus_tag=EOLPGLAD_00867;product=2-nitroimidazole transporter
NZ_CP029551.1	Prodigal:002006	CDS	951340	951861	.	+	0	ID=EOLPGLAD_00868;inference=ab initio prediction:Prodigal:002006;locus_tag=EOLPGLAD_00868;product=hypothetical protein
NZ_CP029551.1	Prodigal:002006	CDS	951851	953089	.	-	0	ID=EOLPGLAD_00869;Name=oprP_1;db_xref=COG:COG3746;gene=oprP_1;inference=ab initio prediction:Prodigal:002006,similar to AA sequence:UniProtKB:P05695;locus_tag=EOLPGLAD_00869;product=Porin P
NZ_CP029551.1	Prodigal:002006	CDS	953414	953773	.	-	0	ID=EOLPGLAD_00870;eC_number=3.5.2.17;Name=pucM;db_xref=COG:COG2351;gene=pucM;inference=ab initio prediction:Prodigal:002006,similar to AA sequence:UniProtKB:O32142;locus_tag=EOLPGLAD_00870;product=5-hydroxyisourate hydrolase
NZ_CP029551.1	Prodigal:002006	CDS	954010	955365	.	+	0	ID=EOLPGLAD_00871;Name=uacT_1;db_xref=COG:COG2233;gene=uacT_1;inference=ab initio prediction:Prodigal:002006,similar to AA sequence:UniProtKB:Q46821;locus_tag=EOLPGLAD_00871;product=Uric acid transporter UacT
NZ_CP029551.1	Prodigal:002006	CDS	955442	956698	.	+	0	ID=EOLPGLAD_00872;inference=ab initio prediction:Prodigal:002006;locus_tag=EOLPGLAD_00872;product=hypothetical protein
NZ_CP029551.1	Prodigal:002006	CDS	956892	957827	.	+	0	ID=EOLPGLAD_00873;inference=ab initio prediction:Prodigal:002006;locus_tag=EOLPGLAD_00873;product=hypothetical protein
NZ_CP029551.1	Prodigal:002006	CDS	957916	958425	.	+	0	ID=EOLPGLAD_00874;Name=uao;gene=uao;inference=ab initio prediction:Prodigal:002006,similar to AA sequence:UniProtKB:Q45697;locus_tag=EOLPGLAD_00874;product=Uric acid degradation bifunctional protein
NZ_CP029551.1	Prodigal:002006	CDS	958812	959081	.	+	0	ID=EOLPGLAD_00875;inference=ab initio prediction:Prodigal:002006;locus_tag=EOLPGLAD_00875;product=hypothetical protein
NZ_CP029551.1	Prodigal:002006	CDS	959179	960078	.	-	0	ID=EOLPGLAD_00876;Name=dmlR_3;gene=dmlR_3;inference=ab initio prediction:Prodigal:002006,similar to AA sequence:UniProtKB:P76250;locus_tag=EOLPGLAD_00876;product=HTH-type transcriptional regulator DmlR
NZ_CP029551.1	Prodigal:002006	CDS	960280	961119	.	+	0	ID=EOLPGLAD_00877;eC_number=3.5.3.26;Name=allE_2;db_xref=COG:COG3257;gene=allE_2;inference=ab initio prediction:Prodigal:002006,similar to AA sequence:UniProtKB:P75713;locus_tag=EOLPGLAD_00877;product=(S)-ureidoglycine aminohydrolase
NZ_CP029551.1	Prodigal:002006	CDS	961407	961805	.	+	0	ID=EOLPGLAD_00878;eC_number=4.3.2.3;Name=allA_2;db_xref=COG:COG3194;gene=allA_2;inference=ab initio prediction:Prodigal:002006,similar to AA sequence:UniProtKB:P59285;locus_tag=EOLPGLAD_00878;product=Ureidoglycolate lyase
NZ_CP029551.1	Prodigal:002006	CDS	962208	962405	.	-	0	ID=EOLPGLAD_00879;inference=ab initio prediction:Prodigal:002006;locus_tag=EOLPGLAD_00879;product=hypothetical protein
NZ_CP029551.1	Prodigal:002006	CDS	962773	964005	.	+	0	ID=EOLPGLAD_00880;inference=ab initio prediction:Prodigal:002006;locus_tag=EOLPGLAD_00880;product=hypothetical protein
NZ_CP029551.1	Prodigal:002006	CDS	964099	965388	.	-	0	ID=EOLPGLAD_00881;eC_number=4.2.1.11;Name=eno_1;gene=eno_1;inference=ab initio prediction:Prodigal:002006,similar to AA sequence:UniProtKB:P33675;locus_tag=EOLPGLAD_00881;product=Enolase
NZ_CP029551.1	Prodigal:002006	CDS	965479	967326	.	-	0	ID=EOLPGLAD_00882;eC_number=1.6.1.1;Name=sthA;gene=sthA;inference=ab initio prediction:Prodigal:002006,protein motif:HAMAP:MF_00247;locus_tag=EOLPGLAD_00882;product=Soluble pyridine nucleotide transhydrogenase
NZ_CP029551.1	Prodigal:002006	CDS	967378	968679	.	-	0	ID=EOLPGLAD_00883;eC_number=2.3.1.12;Name=aceF;db_xref=COG:COG0508;gene=aceF;inference=ab initio prediction:Prodigal:002006,similar to AA sequence:UniProtKB:P06959;locus_tag=EOLPGLAD_00883;product=Dihydrolipoyllysine-residue acetyltransferase component of pyruvate dehydrogenase complex
NZ_CP029551.1	Prodigal:002006	CDS	968802	971462	.	-	0	ID=EOLPGLAD_00884;eC_number=1.2.4.1;Name=aceE_1;db_xref=COG:COG2609;gene=aceE_1;inference=ab initio prediction:Prodigal:002006,similar to AA sequence:UniProtKB:P0AFG8;locus_tag=EOLPGLAD_00884;product=Pyruvate dehydrogenase E1 component
NZ_CP029551.1	Prodigal:002006	CDS	971759	973189	.	-	0	ID=EOLPGLAD_00885;eC_number=2.7.1.40;Name=ttuE_1;gene=ttuE_1;inference=ab initio prediction:Prodigal:002006,similar to AA sequence:UniProtKB:P70789;locus_tag=EOLPGLAD_00885;product=Pyruvate kinase
NZ_CP029551.1	Prodigal:002006	CDS	973192	974463	.	-	0	ID=EOLPGLAD_00886;eC_number=1.1.1.81;Name=ttuD_1;gene=ttuD_1;inference=ab initio prediction:Prodigal:002006,similar to AA sequence:UniProtKB:Q44472;locus_tag=EOLPGLAD_00886;product=Putative hydroxypyruvate reductase
NZ_CP029551.1	Prodigal:002006	CDS	974496	975386	.	-	0	ID=EOLPGLAD_00887;eC_number=1.1.1.60;Name=glxR_2;db_xref=COG:COG2084;gene=glxR_2;inference=ab initio prediction:Prodigal:002006,similar to AA sequence:UniProtKB:P77161;locus_tag=EOLPGLAD_00887;product=2-hydroxy-3-oxopropionate reductase
NZ_CP029551.1	Prodigal:002006	CDS	975513	976289	.	-	0	ID=EOLPGLAD_00888;eC_number=5.3.1.22;Name=hyi;db_xref=COG:COG3622;gene=hyi;inference=ab initio prediction:Prodigal:002006,similar to AA sequence:UniProtKB:P30147;locus_tag=EOLPGLAD_00888;product=Hydroxypyruvate isomerase
NZ_CP029551.1	Prodigal:002006	CDS	976386	978173	.	-	0	ID=EOLPGLAD_00889;eC_number=4.1.1.47;Name=gcl;db_xref=COG:COG3960;gene=gcl;inference=ab initio prediction:Prodigal:002006,similar to AA sequence:UniProtKB:P0AEP7;locus_tag=EOLPGLAD_00889;product=Glyoxylate carboligase
NZ_CP029551.1	Prodigal:002006	CDS	978549	978800	.	-	0	ID=EOLPGLAD_00890;inference=ab initio prediction:Prodigal:002006;locus_tag=EOLPGLAD_00890;product=hypothetical protein
NZ_CP029551.1	Prodigal:002006	CDS	978942	979250	.	+	0	ID=EOLPGLAD_00891;inference=ab initio prediction:Prodigal:002006;locus_tag=EOLPGLAD_00891;product=hypothetical protein
NZ_CP029551.1	Prodigal:002006	CDS	980028	981917	.	+	0	ID=EOLPGLAD_00892;eC_number=4.1.99.17;Name=thiC_1;db_xref=COG:COG0422;gene=thiC_1;inference=ab initio prediction:Prodigal:002006,similar to AA sequence:UniProtKB:Q9A6Q5;locus_tag=EOLPGLAD_00892;product=Phosphomethylpyrimidine synthase
NZ_CP029551.1	Prodigal:002006	CDS	982193	983179	.	-	0	ID=EOLPGLAD_00893;db_xref=COG:COG4413;inference=ab initio prediction:Prodigal:002006,similar to AA sequence:UniProtKB:Q72CX3;locus_tag=EOLPGLAD_00893;product=Urea transporter
NZ_CP029551.1	Prodigal:002006	CDS	983427	983933	.	-	0	ID=EOLPGLAD_00894;inference=ab initio prediction:Prodigal:002006;locus_tag=EOLPGLAD_00894;product=hypothetical protein
NZ_CP029551.1	Prodigal:002006	CDS	984092	985051	.	-	0	ID=EOLPGLAD_00895;inference=ab initio prediction:Prodigal:002006;locus_tag=EOLPGLAD_00895;product=hypothetical protein
NZ_CP029551.1	Prodigal:002006	CDS	985604	986485	.	+	0	ID=EOLPGLAD_00896;Name=iclR_1;db_xref=COG:COG1414;gene=iclR_1;inference=ab initio prediction:Prodigal:002006,similar to AA sequence:UniProtKB:P16528;locus_tag=EOLPGLAD_00896;product=Transcriptional repressor IclR
NZ_CP029551.1	Prodigal:002006	CDS	986851	987600	.	+	0	ID=EOLPGLAD_00897;inference=ab initio prediction:Prodigal:002006;locus_tag=EOLPGLAD_00897;product=hypothetical protein
NZ_CP029551.1	Prodigal:002006	CDS	987610	988068	.	-	0	ID=EOLPGLAD_00898;Name=ohrR_2;gene=ohrR_2;inference=ab initio prediction:Prodigal:002006,similar to AA sequence:UniProtKB:O34777;locus_tag=EOLPGLAD_00898;product=Organic hydroperoxide resistance transcriptional regulator
NZ_CP029551.1	Prodigal:002006	CDS	988415	989134	.	+	0	ID=EOLPGLAD_00899;inference=ab initio prediction:Prodigal:002006;locus_tag=EOLPGLAD_00899;product=hypothetical protein
NZ_CP029551.1	Prodigal:002006	CDS	989110	989430	.	+	0	ID=EOLPGLAD_00900;Name=gdx_1;db_xref=COG:COG2076;gene=gdx_1;inference=ab initio prediction:Prodigal:002006,similar to AA sequence:UniProtKB:P69937;locus_tag=EOLPGLAD_00900;product=Guanidinium exporter
NZ_CP029551.1	Prodigal:002006	CDS	989806	990387	.	+	0	ID=EOLPGLAD_00901;eC_number=3.2.2.-;db_xref=COG:COG1611;inference=ab initio prediction:Prodigal:002006,similar to AA sequence:UniProtKB:P48636;locus_tag=EOLPGLAD_00901;product=Putative cytokinin riboside 5'-monophosphate phosphoribohydrolase
NZ_CP029551.1	Prodigal:002006	CDS	990701	992881	.	-	0	ID=EOLPGLAD_00902;eC_number=2.3.3.9;Name=glcB_2;db_xref=COG:COG2225;gene=glcB_2;inference=ab initio prediction:Prodigal:002006,similar to AA sequence:UniProtKB:Q9I636;locus_tag=EOLPGLAD_00902;product=Malate synthase G
NZ_CP029551.1	Prodigal:002006	CDS	993410	994483	.	+	0	ID=EOLPGLAD_00903;eC_number=1.11.1.-;Name=srpA_1;db_xref=COG:COG0753;gene=srpA_1;inference=ab initio prediction:Prodigal:002006,similar to AA sequence:UniProtKB:Q55025;locus_tag=EOLPGLAD_00903;product=Catalase-related peroxidase
NZ_CP029551.1	Prodigal:002006	CDS	994480	995001	.	+	0	ID=EOLPGLAD_00904;Name=yodB;db_xref=COG:COG3038;gene=yodB;inference=ab initio prediction:Prodigal:002006,similar to AA sequence:UniProtKB:P76345;locus_tag=EOLPGLAD_00904;product=Cytochrome b561
NZ_CP029551.1	Prodigal:002006	CDS	995265	998489	.	-	0	ID=EOLPGLAD_00905;eC_number=3.1.11.5;Name=recB_1;gene=recB_1;inference=ab initio prediction:Prodigal:002006,protein motif:HAMAP:MF_01485;locus_tag=EOLPGLAD_00905;product=RecBCD enzyme subunit RecB
NZ_CP029551.1	Prodigal:002006	CDS	998497	1001220	.	-	0	ID=EOLPGLAD_00906;inference=ab initio prediction:Prodigal:002006;locus_tag=EOLPGLAD_00906;product=hypothetical protein
NZ_CP029551.1	Prodigal:002006	CDS	1001485	1004046	.	+	0	ID=EOLPGLAD_00907;inference=ab initio prediction:Prodigal:002006;locus_tag=EOLPGLAD_00907;product=hypothetical protein
NZ_CP029551.1	Prodigal:002006	CDS	1004050	1005375	.	+	0	ID=EOLPGLAD_00908;inference=ab initio prediction:Prodigal:002006;locus_tag=EOLPGLAD_00908;product=hypothetical protein
NZ_CP029551.1	Prodigal:002006	CDS	1005350	1007650	.	+	0	ID=EOLPGLAD_00909;eC_number=3.6.4.13;Name=cshA_2;gene=cshA_2;inference=ab initio prediction:Prodigal:002006,protein motif:HAMAP:MF_01493;locus_tag=EOLPGLAD_00909;product=DEAD-box ATP-dependent RNA helicase CshA
NZ_CP029551.1	Prodigal:002006	CDS	1007841	1008626	.	+	0	ID=EOLPGLAD_00910;inference=ab initio prediction:Prodigal:002006;locus_tag=EOLPGLAD_00910;product=hypothetical protein
NZ_CP029551.1	Prodigal:002006	CDS	1008619	1010457	.	+	0	ID=EOLPGLAD_00911;inference=ab initio prediction:Prodigal:002006;locus_tag=EOLPGLAD_00911;product=hypothetical protein
NZ_CP029551.1	Prodigal:002006	CDS	1010692	1011039	.	-	0	ID=EOLPGLAD_00912;inference=ab initio prediction:Prodigal:002006;locus_tag=EOLPGLAD_00912;product=hypothetical protein
NZ_CP029551.1	Prodigal:002006	CDS	1011076	1012443	.	-	0	ID=EOLPGLAD_00913;Name=proP_1;gene=proP_1;inference=ab initio prediction:Prodigal:002006,similar to AA sequence:UniProtKB:P0C0L7;locus_tag=EOLPGLAD_00913;product=Proline/betaine transporter
NZ_CP029551.1	Prodigal:002006	CDS	1012540	1013271	.	-	0	ID=EOLPGLAD_00914;eC_number=3.5.1.59;inference=ab initio prediction:Prodigal:002006,similar to AA sequence:UniProtKB:P32400;locus_tag=EOLPGLAD_00914;product=N-carbamoylsarcosine amidase
NZ_CP029551.1	Prodigal:002006	CDS	1013448	1014380	.	+	0	ID=EOLPGLAD_00915;Name=hcaR_1;gene=hcaR_1;inference=ab initio prediction:Prodigal:002006,similar to AA sequence:UniProtKB:Q47141;locus_tag=EOLPGLAD_00915;product=Hca operon transcriptional activator HcaR
NZ_CP029551.1	Prodigal:002006	CDS	1014739	1015248	.	-	0	ID=EOLPGLAD_00916;Name=proX_1;db_xref=COG:COG3760;gene=proX_1;inference=ab initio prediction:Prodigal:002006,similar to AA sequence:UniProtKB:Q9L4Q7;locus_tag=EOLPGLAD_00916;product=Prolyl-tRNA editing protein ProX
NZ_CP029551.1	Prodigal:002006	CDS	1015330	1016721	.	-	0	ID=EOLPGLAD_00917;eC_number=4.3.1.17;Name=sdaB_1;db_xref=COG:COG1760;gene=sdaB_1;inference=ab initio prediction:Prodigal:002006,similar to AA sequence:UniProtKB:P30744;locus_tag=EOLPGLAD_00917;product=L-serine dehydratase 2
NZ_CP029551.1	Prodigal:002006	CDS	1016799	1018082	.	-	0	ID=EOLPGLAD_00918;eC_number=2.1.2.1;Name=glyA2_1;gene=glyA2_1;inference=ab initio prediction:Prodigal:002006,similar to AA sequence:UniProtKB:Q3JGP5;locus_tag=EOLPGLAD_00918;product=Serine hydroxymethyltransferase 2
NZ_CP029551.1	Prodigal:002006	CDS	1018160	1018714	.	-	0	ID=EOLPGLAD_00919;inference=ab initio prediction:Prodigal:002006;locus_tag=EOLPGLAD_00919;product=hypothetical protein
NZ_CP029551.1	Prodigal:002006	CDS	1018723	1021794	.	-	0	ID=EOLPGLAD_00920;eC_number=1.5.3.1;Name=soxA_1;gene=soxA_1;inference=ab initio prediction:Prodigal:002006,similar to AA sequence:UniProtKB:Q46337;locus_tag=EOLPGLAD_00920;product=Sarcosine oxidase subunit alpha
NZ_CP029551.1	Prodigal:002006	CDS	1021791	1022093	.	-	0	ID=EOLPGLAD_00921;eC_number=1.5.3.1;Name=soxD;gene=soxD;inference=ab initio prediction:Prodigal:002006,similar to AA sequence:UniProtKB:Q46336;locus_tag=EOLPGLAD_00921;product=Sarcosine oxidase subunit delta
NZ_CP029551.1	Prodigal:002006	CDS	1022139	1023392	.	-	0	ID=EOLPGLAD_00922;eC_number=1.5.3.1;Name=soxB;gene=soxB;inference=ab initio prediction:Prodigal:002006,similar to AA sequence:UniProtKB:P40875;locus_tag=EOLPGLAD_00922;product=Sarcosine oxidase subunit beta
NZ_CP029551.1	Prodigal:002006	CDS	1023502	1024509	.	+	0	ID=EOLPGLAD_00923;Name=cdhR_2;db_xref=COG:COG4977;gene=cdhR_2;inference=ab initio prediction:Prodigal:002006,similar to AA sequence:UniProtKB:Q9HTH5;locus_tag=EOLPGLAD_00923;product=HTH-type transcriptional regulator CdhR
NZ_CP029551.1	Prodigal:002006	CDS	1024762	1024977	.	+	0	ID=EOLPGLAD_00924;inference=ab initio prediction:Prodigal:002006;locus_tag=EOLPGLAD_00924;product=hypothetical protein
NZ_CP029551.1	Prodigal:002006	CDS	1025376	1026065	.	+	0	ID=EOLPGLAD_00925;Name=fadR_1;gene=fadR_1;inference=ab initio prediction:Prodigal:002006,protein motif:HAMAP:MF_00696;locus_tag=EOLPGLAD_00925;product=Fatty acid metabolism regulator protein
NZ_CP029551.1	Prodigal:002006	CDS	1026582	1027817	.	+	0	ID=EOLPGLAD_00926;Name=oxlT_2;gene=oxlT_2;inference=ab initio prediction:Prodigal:002006,similar to AA sequence:UniProtKB:Q51330;locus_tag=EOLPGLAD_00926;product=Oxalate:formate antiporter
NZ_CP029551.1	Prodigal:002006	CDS	1027900	1029495	.	+	0	ID=EOLPGLAD_00927;eC_number=3.5.1.126;Name=hpxW_2;db_xref=COG:COG0405;gene=hpxW_2;inference=ab initio prediction:Prodigal:002006,similar to AA sequence:UniProtKB:A6T9C8;locus_tag=EOLPGLAD_00927;product=Oxamate amidohydrolase proenzyme
NZ_CP029551.1	Prodigal:002006	CDS	1030184	1031731	.	+	0	ID=EOLPGLAD_00928;eC_number=2.3.2.2;Name=ywrD_2;db_xref=COG:COG0405;gene=ywrD_2;inference=ab initio prediction:Prodigal:002006,similar to AA sequence:UniProtKB:O05218;locus_tag=EOLPGLAD_00928;product=Glutathione hydrolase-like YwrD proenzyme
NZ_CP029551.1	Prodigal:002006	CDS	1031795	1033192	.	+	0	ID=EOLPGLAD_00929;eC_number=3.5.4.1;Name=codA;db_xref=COG:COG0402;gene=codA;inference=ab initio prediction:Prodigal:002006,similar to AA sequence:UniProtKB:P25524;locus_tag=EOLPGLAD_00929;product=Cytosine deaminase
NZ_CP029551.1	Prodigal:002006	CDS	1033590	1034903	.	-	0	ID=EOLPGLAD_00930;inference=ab initio prediction:Prodigal:002006;locus_tag=EOLPGLAD_00930;product=hypothetical protein
NZ_CP029551.1	Prodigal:002006	CDS	1035597	1036310	.	+	0	ID=EOLPGLAD_00931;inference=ab initio prediction:Prodigal:002006;locus_tag=EOLPGLAD_00931;product=hypothetical protein
NZ_CP029551.1	Prodigal:002006	CDS	1036332	1037222	.	-	0	ID=EOLPGLAD_00932;Name=iclR_2;db_xref=COG:COG1414;gene=iclR_2;inference=ab initio prediction:Prodigal:002006,similar to AA sequence:UniProtKB:P16528;locus_tag=EOLPGLAD_00932;product=Transcriptional repressor IclR
NZ_CP029551.1	Prodigal:002006	CDS	1037755	1038702	.	+	0	ID=EOLPGLAD_00933;eC_number=4.3.1.16;Name=thadh_1;gene=thadh_1;inference=ab initio prediction:Prodigal:002006,similar to AA sequence:UniProtKB:A4F2N8;locus_tag=EOLPGLAD_00933;product=L-threo-3-hydroxyaspartate ammonia-lyase
NZ_CP029551.1	Prodigal:002006	CDS	1038713	1039876	.	+	0	ID=EOLPGLAD_00934;eC_number=4.1.3.41;Name=dhaa;db_xref=COG:COG3616;gene=dhaa;inference=ab initio prediction:Prodigal:002006,similar to AA sequence:UniProtKB:Q8GRC8;locus_tag=EOLPGLAD_00934;product=3-hydroxy-D-aspartate aldolase
NZ_CP029551.1	Prodigal:002006	CDS	1039924	1040889	.	+	0	ID=EOLPGLAD_00935;eC_number=1.5.1.49;Name=arcB_1;gene=arcB_1;inference=ab initio prediction:Prodigal:002006,similar to AA sequence:UniProtKB:Q63FA5;locus_tag=EOLPGLAD_00935;product=Delta(1)-pyrroline-2-carboxylate reductase
NZ_CP029551.1	Prodigal:002006	CDS	1040939	1041259	.	+	0	ID=EOLPGLAD_00936;inference=ab initio prediction:Prodigal:002006;locus_tag=EOLPGLAD_00936;product=hypothetical protein
NZ_CP029551.1	Prodigal:002006	CDS	1041912	1042451	.	-	0	ID=EOLPGLAD_00937;Name=ptsN_2;db_xref=COG:COG1762;gene=ptsN_2;inference=ab initio prediction:Prodigal:002006,similar to AA sequence:UniProtKB:P69829;locus_tag=EOLPGLAD_00937;product=Nitrogen regulatory protein
NZ_CP029551.1	Prodigal:002006	CDS	1042839	1043660	.	-	0	ID=EOLPGLAD_00938;inference=ab initio prediction:Prodigal:002006;locus_tag=EOLPGLAD_00938;product=hypothetical protein
NZ_CP029551.1	Prodigal:002006	CDS	1043647	1044420	.	-	0	ID=EOLPGLAD_00939;Name=ydcV_2;gene=ydcV_2;inference=ab initio prediction:Prodigal:002006,similar to AA sequence:UniProtKB:P0AFR9;locus_tag=EOLPGLAD_00939;product=Inner membrane ABC transporter permease protein YdcV
NZ_CP029551.1	Prodigal:002006	CDS	1044417	1045358	.	-	0	ID=EOLPGLAD_00940;Name=potH_2;db_xref=COG:COG1176;gene=potH_2;inference=ab initio prediction:Prodigal:002006,similar to AA sequence:UniProtKB:P31135;locus_tag=EOLPGLAD_00940;product=Putrescine transport system permease protein PotH
NZ_CP029551.1	Prodigal:002006	CDS	1045379	1046596	.	-	0	ID=EOLPGLAD_00941;eC_number=7.6.2.11;Name=potA_2;db_xref=COG:COG3842;gene=potA_2;inference=ab initio prediction:Prodigal:002006,similar to AA sequence:UniProtKB:P69874;locus_tag=EOLPGLAD_00941;product=Spermidine/putrescine import ATP-binding protein PotA
NZ_CP029551.1	Prodigal:002006	CDS	1046690	1047220	.	-	0	ID=EOLPGLAD_00942;eC_number=4.6.1.12;Name=ispF;db_xref=COG:COG0245;gene=ispF;inference=ab initio prediction:Prodigal:002006,similar to AA sequence:UniProtKB:P57708;locus_tag=EOLPGLAD_00942;product=2-C-methyl-D-erythritol 2%2C4-cyclodiphosphate synthase
NZ_CP029551.1	Prodigal:002006	CDS	1047353	1048177	.	-	0	ID=EOLPGLAD_00943;eC_number=5.4.99.-;db_xref=COG:COG1187;inference=ab initio prediction:Prodigal:002006,similar to AA sequence:UniProtKB:P9WHQ1;locus_tag=EOLPGLAD_00943;product=putative RNA pseudouridine synthase
NZ_CP029551.1	Prodigal:002006	CDS	1048188	1049435	.	-	0	ID=EOLPGLAD_00944;eC_number=1.4.1.3;Name=gdhA;db_xref=COG:COG0334;gene=gdhA;inference=ab initio prediction:Prodigal:002006,similar to AA sequence:UniProtKB:P96110;locus_tag=EOLPGLAD_00944;product=Glutamate dehydrogenase
NZ_CP029551.1	Prodigal:002006	CDS	1049504	1050751	.	-	0	ID=EOLPGLAD_00945;eC_number=2.6.1.52;Name=serC_1;db_xref=COG:COG1932;gene=serC_1;inference=ab initio prediction:Prodigal:002006,similar to AA sequence:UniProtKB:P9WQ73;locus_tag=EOLPGLAD_00945;product=Phosphoserine aminotransferase
NZ_CP029551.1	Prodigal:002006	CDS	1050748	1052010	.	-	0	ID=EOLPGLAD_00946;eC_number=1.17.8.1;Name=hpnE_1;db_xref=COG:COG2907;gene=hpnE_1;inference=ab initio prediction:Prodigal:002006,similar to AA sequence:UniProtKB:Q6N3F3;locus_tag=EOLPGLAD_00946;product=Hydroxysqualene dehydroxylase
NZ_CP029551.1	Prodigal:002006	CDS	1052025	1053461	.	-	0	ID=EOLPGLAD_00947;eC_number=2.5.1.44;Name=hss_1;gene=hss_1;inference=ab initio prediction:Prodigal:002006,similar to AA sequence:UniProtKB:O32323;locus_tag=EOLPGLAD_00947;product=Homospermidine synthase
NZ_CP029551.1	Prodigal:002006	CDS	1053570	1054004	.	-	0	ID=EOLPGLAD_00948;Name=rnk_1;gene=rnk_1;inference=ab initio prediction:Prodigal:002006,protein motif:HAMAP:MF_00954;locus_tag=EOLPGLAD_00948;product=Regulator of nucleoside diphosphate kinase
NZ_CP029551.1	Prodigal:002006	CDS	1055072	1055299	.	+	0	ID=EOLPGLAD_00949;Name=rnk_2;db_xref=COG:COG0782;gene=rnk_2;inference=ab initio prediction:Prodigal:002006,similar to AA sequence:UniProtKB:P0AFW4;locus_tag=EOLPGLAD_00949;product=Regulator of nucleoside diphosphate kinase
NZ_CP029551.1	Prodigal:002006	CDS	1055396	1055845	.	+	0	ID=EOLPGLAD_00950;Name=rnk_3;gene=rnk_3;inference=ab initio prediction:Prodigal:002006,protein motif:HAMAP:MF_00954;locus_tag=EOLPGLAD_00950;product=Regulator of nucleoside diphosphate kinase
NZ_CP029551.1	Prodigal:002006	CDS	1056950	1057195	.	-	0	ID=EOLPGLAD_00951;inference=ab initio prediction:Prodigal:002006;locus_tag=EOLPGLAD_00951;product=hypothetical protein
NZ_CP029551.1	Prodigal:002006	CDS	1057423	1058187	.	+	0	ID=EOLPGLAD_00952;Name=rssB_2;gene=rssB_2;inference=ab initio prediction:Prodigal:002006,protein motif:HAMAP:MF_00958;locus_tag=EOLPGLAD_00952;product=Regulator of RpoS
NZ_CP029551.1	Prodigal:002006	CDS	1059820	1060371	.	-	0	ID=EOLPGLAD_00953;inference=ab initio prediction:Prodigal:002006;locus_tag=EOLPGLAD_00953;product=hypothetical protein
NZ_CP029551.1	Prodigal:002006	CDS	1060386	1061105	.	-	0	ID=EOLPGLAD_00954;Name=dipZ_2;db_xref=COG:COG0785;gene=dipZ_2;inference=ab initio prediction:Prodigal:002006,similar to AA sequence:UniProtKB:P9WG63;locus_tag=EOLPGLAD_00954;product=Protein DipZ
NZ_CP029551.1	Prodigal:002006	CDS	1061116	1061502	.	-	0	ID=EOLPGLAD_00955;inference=ab initio prediction:Prodigal:002006;locus_tag=EOLPGLAD_00955;product=hypothetical protein
NZ_CP029551.1	Prodigal:002006	CDS	1061537	1062124	.	-	0	ID=EOLPGLAD_00956;inference=ab initio prediction:Prodigal:002006;locus_tag=EOLPGLAD_00956;product=hypothetical protein
NZ_CP029551.1	Prodigal:002006	CDS	1062124	1062945	.	-	0	ID=EOLPGLAD_00957;inference=ab initio prediction:Prodigal:002006;locus_tag=EOLPGLAD_00957;product=hypothetical protein
NZ_CP029551.1	Prodigal:002006	CDS	1063348	1064022	.	+	0	ID=EOLPGLAD_00958;db_xref=COG:COG0664;inference=ab initio prediction:Prodigal:002006,similar to AA sequence:UniProtKB:Q5SID7;locus_tag=EOLPGLAD_00958;product=Cyclic AMP receptor protein
NZ_CP029551.1	Prodigal:002006	CDS	1064245	1064937	.	-	0	ID=EOLPGLAD_00959;inference=ab initio prediction:Prodigal:002006;locus_tag=EOLPGLAD_00959;product=hypothetical protein
NZ_CP029551.1	Prodigal:002006	CDS	1065210	1065959	.	+	0	ID=EOLPGLAD_00960;inference=ab initio prediction:Prodigal:002006;locus_tag=EOLPGLAD_00960;product=hypothetical protein
NZ_CP029551.1	Prodigal:002006	CDS	1066237	1066377	.	+	0	ID=EOLPGLAD_00961;inference=ab initio prediction:Prodigal:002006;locus_tag=EOLPGLAD_00961;product=hypothetical protein
NZ_CP029551.1	Prodigal:002006	CDS	1066390	1067055	.	-	0	ID=EOLPGLAD_00962;inference=ab initio prediction:Prodigal:002006;locus_tag=EOLPGLAD_00962;product=hypothetical protein
NZ_CP029551.1	Prodigal:002006	CDS	1067443	1067955	.	-	0	ID=EOLPGLAD_00963;inference=ab initio prediction:Prodigal:002006;locus_tag=EOLPGLAD_00963;product=hypothetical protein
NZ_CP029551.1	Prodigal:002006	CDS	1068450	1068659	.	-	0	ID=EOLPGLAD_00964;inference=ab initio prediction:Prodigal:002006;locus_tag=EOLPGLAD_00964;product=hypothetical protein
NZ_CP029551.1	Prodigal:002006	CDS	1068928	1069737	.	+	0	ID=EOLPGLAD_00965;inference=ab initio prediction:Prodigal:002006;locus_tag=EOLPGLAD_00965;product=hypothetical protein
NZ_CP029551.1	Prodigal:002006	CDS	1069734	1073312	.	+	0	ID=EOLPGLAD_00966;inference=ab initio prediction:Prodigal:002006;locus_tag=EOLPGLAD_00966;product=hypothetical protein
NZ_CP029551.1	Prodigal:002006	CDS	1073309	1073740	.	+	0	ID=EOLPGLAD_00967;Name=rssB_3;gene=rssB_3;inference=ab initio prediction:Prodigal:002006,protein motif:HAMAP:MF_00958;locus_tag=EOLPGLAD_00967;product=Regulator of RpoS
NZ_CP029551.1	Prodigal:002006	CDS	1073868	1075100	.	+	0	ID=EOLPGLAD_00968;inference=ab initio prediction:Prodigal:002006;locus_tag=EOLPGLAD_00968;product=hypothetical protein
NZ_CP029551.1	Prodigal:002006	CDS	1075185	1076999	.	+	0	ID=EOLPGLAD_00969;inference=ab initio prediction:Prodigal:002006;locus_tag=EOLPGLAD_00969;product=hypothetical protein
NZ_CP029551.1	Prodigal:002006	CDS	1077815	1078972	.	-	0	ID=EOLPGLAD_00970;inference=ab initio prediction:Prodigal:002006;locus_tag=EOLPGLAD_00970;product=hypothetical protein
NZ_CP029551.1	Prodigal:002006	CDS	1079053	1079493	.	-	0	ID=EOLPGLAD_00971;inference=ab initio prediction:Prodigal:002006;locus_tag=EOLPGLAD_00971;product=hypothetical protein
NZ_CP029551.1	Prodigal:002006	CDS	1079490	1080674	.	-	0	ID=EOLPGLAD_00972;inference=ab initio prediction:Prodigal:002006;locus_tag=EOLPGLAD_00972;product=hypothetical protein
NZ_CP029551.1	Prodigal:002006	CDS	1080649	1081368	.	-	0	ID=EOLPGLAD_00973;inference=ab initio prediction:Prodigal:002006;locus_tag=EOLPGLAD_00973;product=hypothetical protein
NZ_CP029551.1	Prodigal:002006	CDS	1081663	1081989	.	-	0	ID=EOLPGLAD_00974;inference=ab initio prediction:Prodigal:002006;locus_tag=EOLPGLAD_00974;product=hypothetical protein
NZ_CP029551.1	Prodigal:002006	CDS	1081986	1082162	.	-	0	ID=EOLPGLAD_00975;inference=ab initio prediction:Prodigal:002006;locus_tag=EOLPGLAD_00975;product=hypothetical protein
NZ_CP029551.1	Prodigal:002006	CDS	1082580	1082849	.	-	0	ID=EOLPGLAD_00976;inference=ab initio prediction:Prodigal:002006;locus_tag=EOLPGLAD_00976;product=hypothetical protein
NZ_CP029551.1	Prodigal:002006	CDS	1082928	1083110	.	-	0	ID=EOLPGLAD_00977;inference=ab initio prediction:Prodigal:002006;locus_tag=EOLPGLAD_00977;product=hypothetical protein
NZ_CP029551.1	Prodigal:002006	CDS	1083257	1086643	.	-	0	ID=EOLPGLAD_00978;eC_number=3.6.4.12;Name=rep_2;gene=rep_2;inference=ab initio prediction:Prodigal:002006,protein motif:HAMAP:MF_01920;locus_tag=EOLPGLAD_00978;product=ATP-dependent DNA helicase Rep
NZ_CP029551.1	Prodigal:002006	CDS	1086645	1087226	.	-	0	ID=EOLPGLAD_00979;inference=ab initio prediction:Prodigal:002006;locus_tag=EOLPGLAD_00979;product=hypothetical protein
NZ_CP029551.1	Prodigal:002006	CDS	1087223	1087921	.	-	0	ID=EOLPGLAD_00980;inference=ab initio prediction:Prodigal:002006;locus_tag=EOLPGLAD_00980;product=hypothetical protein
NZ_CP029551.1	Prodigal:002006	CDS	1088302	1089258	.	-	0	ID=EOLPGLAD_00981;inference=ab initio prediction:Prodigal:002006;locus_tag=EOLPGLAD_00981;product=hypothetical protein
NZ_CP029551.1	Prodigal:002006	CDS	1089340	1089633	.	+	0	ID=EOLPGLAD_00982;inference=ab initio prediction:Prodigal:002006;locus_tag=EOLPGLAD_00982;product=hypothetical protein
NZ_CP029551.1	Prodigal:002006	CDS	1089690	1090292	.	-	0	ID=EOLPGLAD_00983;inference=ab initio prediction:Prodigal:002006;locus_tag=EOLPGLAD_00983;product=hypothetical protein
NZ_CP029551.1	Prodigal:002006	CDS	1091540	1091806	.	+	0	ID=EOLPGLAD_00984;inference=ab initio prediction:Prodigal:002006;locus_tag=EOLPGLAD_00984;product=hypothetical protein
NZ_CP029551.1	Prodigal:002006	CDS	1091849	1092115	.	+	0	ID=EOLPGLAD_00985;inference=ab initio prediction:Prodigal:002006;locus_tag=EOLPGLAD_00985;product=hypothetical protein
NZ_CP029551.1	Prodigal:002006	CDS	1092178	1092630	.	+	0	ID=EOLPGLAD_00986;inference=ab initio prediction:Prodigal:002006;locus_tag=EOLPGLAD_00986;product=hypothetical protein
NZ_CP029551.1	Prodigal:002006	CDS	1093466	1094590	.	+	0	ID=EOLPGLAD_00987;inference=ab initio prediction:Prodigal:002006;locus_tag=EOLPGLAD_00987;product=hypothetical protein
NZ_CP029551.1	Prodigal:002006	CDS	1095072	1095734	.	+	0	ID=EOLPGLAD_00988;inference=ab initio prediction:Prodigal:002006;locus_tag=EOLPGLAD_00988;product=hypothetical protein
NZ_CP029551.1	Prodigal:002006	CDS	1095832	1097133	.	+	0	ID=EOLPGLAD_00989;inference=ab initio prediction:Prodigal:002006;locus_tag=EOLPGLAD_00989;product=hypothetical protein
NZ_CP029551.1	Prodigal:002006	CDS	1097181	1097771	.	-	0	ID=EOLPGLAD_00990;inference=ab initio prediction:Prodigal:002006;locus_tag=EOLPGLAD_00990;product=hypothetical protein
NZ_CP029551.1	Prodigal:002006	CDS	1098077	1099618	.	+	0	ID=EOLPGLAD_00991;eC_number=2.7.8.-;Name=clsB_1;gene=clsB_1;inference=ab initio prediction:Prodigal:002006,protein motif:HAMAP:MF_01917;locus_tag=EOLPGLAD_00991;product=Cardiolipin synthase B
NZ_CP029551.1	Prodigal:002006	CDS	1099607	1099987	.	-	0	ID=EOLPGLAD_00992;inference=ab initio prediction:Prodigal:002006;locus_tag=EOLPGLAD_00992;product=hypothetical protein
NZ_CP029551.1	Prodigal:002006	CDS	1100131	1101639	.	+	0	ID=EOLPGLAD_00993;Name=oprB_1;db_xref=COG:COG3659;gene=oprB_1;inference=ab initio prediction:Prodigal:002006,similar to AA sequence:UniProtKB:Q51485;locus_tag=EOLPGLAD_00993;product=Porin B
NZ_CP029551.1	Prodigal:002006	CDS	1102110	1102292	.	-	0	ID=EOLPGLAD_00994;inference=ab initio prediction:Prodigal:002006;locus_tag=EOLPGLAD_00994;product=hypothetical protein
NZ_CP029551.1	Prodigal:002006	CDS	1103732	1104352	.	+	0	ID=EOLPGLAD_00995;inference=ab initio prediction:Prodigal:002006;locus_tag=EOLPGLAD_00995;product=hypothetical protein
NZ_CP029551.1	Prodigal:002006	CDS	1105151	1107061	.	-	0	ID=EOLPGLAD_00996;inference=ab initio prediction:Prodigal:002006;locus_tag=EOLPGLAD_00996;product=hypothetical protein
NZ_CP029551.1	Prodigal:002006	CDS	1107463	1107558	.	+	0	ID=EOLPGLAD_00997;inference=ab initio prediction:Prodigal:002006;locus_tag=EOLPGLAD_00997;product=hypothetical protein
NZ_CP029551.1	Prodigal:002006	CDS	1108033	1108422	.	+	0	ID=EOLPGLAD_00998;inference=ab initio prediction:Prodigal:002006;locus_tag=EOLPGLAD_00998;product=hypothetical protein
NZ_CP029551.1	Prodigal:002006	CDS	1108632	1110227	.	+	0	ID=EOLPGLAD_00999;Name=mdtA_2;gene=mdtA_2;inference=ab initio prediction:Prodigal:002006,protein motif:HAMAP:MF_01422;locus_tag=EOLPGLAD_00999;product=Multidrug resistance protein MdtA
NZ_CP029551.1	Prodigal:002006	CDS	1110241	1113456	.	+	0	ID=EOLPGLAD_01000;Name=czcA_1;gene=czcA_1;inference=ab initio prediction:Prodigal:002006,similar to AA sequence:UniProtKB:P13511;locus_tag=EOLPGLAD_01000;product=Cobalt-zinc-cadmium resistance protein CzcA
NZ_CP029551.1	Prodigal:002006	CDS	1113490	1113855	.	+	0	ID=EOLPGLAD_01001;inference=ab initio prediction:Prodigal:002006;locus_tag=EOLPGLAD_01001;product=hypothetical protein
NZ_CP029551.1	Prodigal:002006	CDS	1114067	1115347	.	+	0	ID=EOLPGLAD_01002;Name=bepC_1;gene=bepC_1;inference=ab initio prediction:Prodigal:002006,similar to AA sequence:UniProtKB:Q8G0Y6;locus_tag=EOLPGLAD_01002;product=Outer membrane efflux protein BepC
NZ_CP029551.1	Prodigal:002006	CDS	1115384	1115554	.	-	0	ID=EOLPGLAD_01003;inference=ab initio prediction:Prodigal:002006;locus_tag=EOLPGLAD_01003;product=hypothetical protein
NZ_CP029551.1	Prodigal:002006	CDS	1115567	1116508	.	-	0	ID=EOLPGLAD_01004;Name=czcD_2;gene=czcD_2;inference=ab initio prediction:Prodigal:002006,similar to AA sequence:UniProtKB:P13512;locus_tag=EOLPGLAD_01004;product=Metal cation efflux system protein CzcD
NZ_CP029551.1	Prodigal:002006	CDS	1116552	1117103	.	-	0	ID=EOLPGLAD_01005;inference=ab initio prediction:Prodigal:002006;locus_tag=EOLPGLAD_01005;product=hypothetical protein
NZ_CP029551.1	Prodigal:002006	CDS	1117110	1120361	.	-	0	ID=EOLPGLAD_01006;Name=cnrA_1;gene=cnrA_1;inference=ab initio prediction:Prodigal:002006,similar to AA sequence:UniProtKB:P37972;locus_tag=EOLPGLAD_01006;product=Nickel and cobalt resistance protein CnrA
NZ_CP029551.1	Prodigal:002006	CDS	1120376	1121446	.	-	0	ID=EOLPGLAD_01007;Name=czcB;gene=czcB;inference=ab initio prediction:Prodigal:002006,similar to AA sequence:UniProtKB:P13510;locus_tag=EOLPGLAD_01007;product=Cobalt-zinc-cadmium resistance protein CzcB
NZ_CP029551.1	Prodigal:002006	CDS	1122642	1122896	.	-	0	ID=EOLPGLAD_01008;inference=ab initio prediction:Prodigal:002006;locus_tag=EOLPGLAD_01008;product=hypothetical protein
NZ_CP029551.1	Prodigal:002006	CDS	1123074	1123478	.	+	0	ID=EOLPGLAD_01009;Name=flgC_1;db_xref=COG:COG1558;gene=flgC_1;inference=ab initio prediction:Prodigal:002006,similar to AA sequence:UniProtKB:P0A1I7;locus_tag=EOLPGLAD_01009;product=Flagellar basal-body rod protein FlgC
NZ_CP029551.1	Prodigal:002006	CDS	1123759	1124235	.	+	0	ID=EOLPGLAD_01010;inference=ab initio prediction:Prodigal:002006;locus_tag=EOLPGLAD_01010;product=hypothetical protein
NZ_CP029551.1	Prodigal:002006	CDS	1124268	1124651	.	+	0	ID=EOLPGLAD_01011;inference=ab initio prediction:Prodigal:002006,similar to AA sequence:ISfinder:ISMdi1;locus_tag=EOLPGLAD_01011;product=IS630 family transposase ISMdi1
NZ_CP029551.1	Prodigal:002006	CDS	1124648	1125223	.	+	0	ID=EOLPGLAD_01012;inference=ab initio prediction:Prodigal:002006,similar to AA sequence:ISfinder:ISMdi1;locus_tag=EOLPGLAD_01012;product=IS630 family transposase ISMdi1
NZ_CP029551.1	Prodigal:002006	CDS	1125295	1125432	.	+	0	ID=EOLPGLAD_01013;inference=ab initio prediction:Prodigal:002006;locus_tag=EOLPGLAD_01013;product=hypothetical protein
NZ_CP029551.1	Prodigal:002006	CDS	1126609	1126854	.	-	0	ID=EOLPGLAD_01014;inference=ab initio prediction:Prodigal:002006;locus_tag=EOLPGLAD_01014;product=hypothetical protein
NZ_CP029551.1	Prodigal:002006	CDS	1126938	1128275	.	-	0	ID=EOLPGLAD_01015;eC_number=2.7.13.3;Name=rcsC_8;gene=rcsC_8;inference=ab initio prediction:Prodigal:002006,protein motif:HAMAP:MF_00979;locus_tag=EOLPGLAD_01015;product=Sensor histidine kinase RcsC
NZ_CP029551.1	Prodigal:002006	CDS	1128272	1128991	.	-	0	ID=EOLPGLAD_01016;Name=ompR_2;gene=ompR_2;inference=ab initio prediction:Prodigal:002006,similar to AA sequence:UniProtKB:P0AA16;locus_tag=EOLPGLAD_01016;product=Transcriptional regulatory protein OmpR
NZ_CP029551.1	Prodigal:002006	CDS	1129735	1131390	.	-	0	ID=EOLPGLAD_01017;inference=ab initio prediction:Prodigal:002006;locus_tag=EOLPGLAD_01017;product=hypothetical protein
NZ_CP029551.1	Prodigal:002006	CDS	1132409	1132831	.	-	0	ID=EOLPGLAD_01018;Name=zntR;db_xref=COG:COG0789;gene=zntR;inference=ab initio prediction:Prodigal:002006,similar to AA sequence:UniProtKB:P0ACS5;locus_tag=EOLPGLAD_01018;product=HTH-type transcriptional regulator ZntR
NZ_CP029551.1	Prodigal:002006	CDS	1132897	1135098	.	+	0	ID=EOLPGLAD_01019;eC_number=3.6.3.3;Name=zntA_1;gene=zntA_1;inference=ab initio prediction:Prodigal:002006,similar to AA sequence:UniProtKB:Q3YW59;locus_tag=EOLPGLAD_01019;product=Zinc/cadmium/lead-transporting P-type ATPase
NZ_CP029551.1	Prodigal:002006	CDS	1135322	1135792	.	+	0	ID=EOLPGLAD_01020;Name=ros_4;db_xref=COG:COG4957;gene=ros_4;inference=ab initio prediction:Prodigal:002006,similar to AA sequence:UniProtKB:Q04152;locus_tag=EOLPGLAD_01020;product=Transcriptional regulatory protein ros
NZ_CP029551.1	Prodigal:002006	CDS	1137068	1137160	.	+	0	ID=EOLPGLAD_01021;inference=ab initio prediction:Prodigal:002006;locus_tag=EOLPGLAD_01021;product=hypothetical protein
NZ_CP029551.1	Prodigal:002006	CDS	1137416	1138150	.	+	0	ID=EOLPGLAD_01022;eC_number=1.18.1.2;inference=ab initio prediction:Prodigal:002006,protein motif:HAMAP:MF_01685;locus_tag=EOLPGLAD_01022;product=Ferredoxin--NADP reductase
NZ_CP029551.1	Prodigal:002006	CDS	1138495	1139115	.	+	0	ID=EOLPGLAD_01023;db_xref=COG:COG3039;inference=ab initio prediction:Prodigal:002006,similar to AA sequence:ISfinder:ISMdi26;locus_tag=EOLPGLAD_01023;product=IS5 family transposase ISMdi26
NZ_CP029551.1	Prodigal:002006	CDS	1139311	1139784	.	-	0	ID=EOLPGLAD_01024;Name=srpB;db_xref=COG:COG1285;gene=srpB;inference=ab initio prediction:Prodigal:002006,similar to AA sequence:UniProtKB:Q55026;locus_tag=EOLPGLAD_01024;product=Protein SrpB
NZ_CP029551.1	Prodigal:002006	CDS	1140882	1141532	.	+	0	ID=EOLPGLAD_01025;inference=ab initio prediction:Prodigal:002006;locus_tag=EOLPGLAD_01025;product=hypothetical protein
NZ_CP029551.1	Prodigal:002006	CDS	1141644	1141979	.	+	0	ID=EOLPGLAD_01026;inference=ab initio prediction:Prodigal:002006;locus_tag=EOLPGLAD_01026;product=hypothetical protein
NZ_CP029551.1	Prodigal:002006	CDS	1141981	1142355	.	+	0	ID=EOLPGLAD_01027;inference=ab initio prediction:Prodigal:002006;locus_tag=EOLPGLAD_01027;product=hypothetical protein
NZ_CP029551.1	Prodigal:002006	CDS	1142398	1142649	.	-	0	ID=EOLPGLAD_01028;inference=ab initio prediction:Prodigal:002006;locus_tag=EOLPGLAD_01028;product=hypothetical protein
NZ_CP029551.1	Prodigal:002006	CDS	1142788	1144101	.	+	0	ID=EOLPGLAD_01029;inference=ab initio prediction:Prodigal:002006;locus_tag=EOLPGLAD_01029;product=hypothetical protein
NZ_CP029551.1	Prodigal:002006	CDS	1144491	1146752	.	-	0	ID=EOLPGLAD_01030;inference=ab initio prediction:Prodigal:002006;locus_tag=EOLPGLAD_01030;product=hypothetical protein
NZ_CP029551.1	Prodigal:002006	CDS	1146879	1147472	.	-	0	ID=EOLPGLAD_01031;inference=ab initio prediction:Prodigal:002006;locus_tag=EOLPGLAD_01031;product=hypothetical protein
NZ_CP029551.1	Prodigal:002006	CDS	1147746	1148540	.	-	0	ID=EOLPGLAD_01032;inference=ab initio prediction:Prodigal:002006;locus_tag=EOLPGLAD_01032;product=hypothetical protein
NZ_CP029551.1	Prodigal:002006	CDS	1148648	1149544	.	-	0	ID=EOLPGLAD_01033;inference=ab initio prediction:Prodigal:002006;locus_tag=EOLPGLAD_01033;product=hypothetical protein
NZ_CP029551.1	Prodigal:002006	CDS	1149590	1149880	.	-	0	ID=EOLPGLAD_01034;inference=ab initio prediction:Prodigal:002006;locus_tag=EOLPGLAD_01034;product=hypothetical protein
NZ_CP029551.1	Prodigal:002006	CDS	1150178	1150387	.	-	0	ID=EOLPGLAD_01035;inference=ab initio prediction:Prodigal:002006;locus_tag=EOLPGLAD_01035;product=hypothetical protein
NZ_CP029551.1	Prodigal:002006	CDS	1150514	1150777	.	+	0	ID=EOLPGLAD_01036;inference=ab initio prediction:Prodigal:002006;locus_tag=EOLPGLAD_01036;product=hypothetical protein
NZ_CP029551.1	Prodigal:002006	CDS	1151053	1151268	.	+	0	ID=EOLPGLAD_01037;inference=ab initio prediction:Prodigal:002006;locus_tag=EOLPGLAD_01037;product=hypothetical protein
NZ_CP029551.1	Prodigal:002006	CDS	1152510	1153763	.	+	0	ID=EOLPGLAD_01038;inference=ab initio prediction:Prodigal:002006,similar to AA sequence:UniProtKB:Q881J7;locus_tag=EOLPGLAD_01038;product=Blue-light-activated protein
NZ_CP029551.1	Prodigal:002006	CDS	1154147	1156867	.	+	0	ID=EOLPGLAD_01039;eC_number=2.7.13.3;Name=rcsC_9;gene=rcsC_9;inference=ab initio prediction:Prodigal:002006,protein motif:HAMAP:MF_00979;locus_tag=EOLPGLAD_01039;product=Sensor histidine kinase RcsC
NZ_CP029551.1	Prodigal:002006	CDS	1156921	1157130	.	-	0	ID=EOLPGLAD_01040;Name=yedY1;db_xref=COG:COG2041;gene=yedY1;inference=ab initio prediction:Prodigal:002006,similar to AA sequence:UniProtKB:G8QM63;locus_tag=EOLPGLAD_01040;product=Putative protein-methionine-sulfoxide reductase subunit YedZ1
NZ_CP029551.1	Prodigal:002006	CDS	1158125	1159336	.	-	0	ID=EOLPGLAD_01041;eC_number=3.4.16.4;Name=yfeW_1;gene=yfeW_1;inference=ab initio prediction:Prodigal:002006,protein motif:HAMAP:MF_01034;locus_tag=EOLPGLAD_01041;product=Putative D-alanyl-D-alanine carboxypeptidase
NZ_CP029551.1	Prodigal:002006	CDS	1159407	1160609	.	-	0	ID=EOLPGLAD_01042;eC_number=3.4.16.4;Name=yfeW_2;gene=yfeW_2;inference=ab initio prediction:Prodigal:002006,protein motif:HAMAP:MF_01034;locus_tag=EOLPGLAD_01042;product=Putative D-alanyl-D-alanine carboxypeptidase
NZ_CP029551.1	Prodigal:002006	CDS	1160749	1162149	.	-	0	ID=EOLPGLAD_01043;eC_number=3.5.2.-;inference=ab initio prediction:Prodigal:002006,similar to AA sequence:UniProtKB:Q45515;locus_tag=EOLPGLAD_01043;product=D-hydantoinase
NZ_CP029551.1	Prodigal:002006	CDS	1162197	1162943	.	-	0	ID=EOLPGLAD_01044;eC_number=5.1.99.5;Name=hyuE;gene=hyuE;inference=ab initio prediction:Prodigal:002006,similar to AA sequence:UniProtKB:Q00924;locus_tag=EOLPGLAD_01044;product=Hydantoin racemase
NZ_CP029551.1	Prodigal:002006	CDS	1162955	1163740	.	-	0	ID=EOLPGLAD_01045;eC_number=5.2.1.1;Name=maiA;db_xref=COG:COG3473;gene=maiA;inference=ab initio prediction:Prodigal:002006,similar to AA sequence:UniProtKB:Q88FY4;locus_tag=EOLPGLAD_01045;product=Maleate isomerase
NZ_CP029551.1	Prodigal:002006	CDS	1163775	1165070	.	-	0	ID=EOLPGLAD_01046;Name=gudP_1;gene=gudP_1;inference=ab initio prediction:Prodigal:002006,similar to AA sequence:UniProtKB:Q46916;locus_tag=EOLPGLAD_01046;product=putative glucarate transporter
NZ_CP029551.1	Prodigal:002006	CDS	1165390	1166136	.	+	0	ID=EOLPGLAD_01047;inference=ab initio prediction:Prodigal:002006;locus_tag=EOLPGLAD_01047;product=hypothetical protein
NZ_CP029551.1	Prodigal:002006	CDS	1166390	1167121	.	-	0	ID=EOLPGLAD_01048;inference=ab initio prediction:Prodigal:002006;locus_tag=EOLPGLAD_01048;product=hypothetical protein
NZ_CP029551.1	Prodigal:002006	CDS	1167449	1168558	.	-	0	ID=EOLPGLAD_01049;inference=ab initio prediction:Prodigal:002006,similar to AA sequence:UniProtKB:Q881J7;locus_tag=EOLPGLAD_01049;product=Blue-light-activated protein
NZ_CP029551.1	Prodigal:002006	CDS	1168684	1168842	.	-	0	ID=EOLPGLAD_01050;inference=ab initio prediction:Prodigal:002006;locus_tag=EOLPGLAD_01050;product=hypothetical protein
NZ_CP029551.1	Prodigal:002006	CDS	1168878	1169528	.	-	0	ID=EOLPGLAD_01051;inference=ab initio prediction:Prodigal:002006;locus_tag=EOLPGLAD_01051;product=hypothetical protein
NZ_CP029551.1	Prodigal:002006	CDS	1169589	1170515	.	-	0	ID=EOLPGLAD_01052;inference=ab initio prediction:Prodigal:002006;locus_tag=EOLPGLAD_01052;product=hypothetical protein
NZ_CP029551.1	Prodigal:002006	CDS	1171438	1171926	.	+	0	ID=EOLPGLAD_01053;Name=sigR;db_xref=COG:COG1595;gene=sigR;inference=ab initio prediction:Prodigal:002006,similar to AA sequence:UniProtKB:Q7AKG9;locus_tag=EOLPGLAD_01053;product=ECF RNA polymerase sigma factor SigR
NZ_CP029551.1	Prodigal:002006	CDS	1171923	1172624	.	+	0	ID=EOLPGLAD_01054;inference=ab initio prediction:Prodigal:002006;locus_tag=EOLPGLAD_01054;product=hypothetical protein
NZ_CP029551.1	Prodigal:002006	CDS	1172870	1174081	.	+	0	ID=EOLPGLAD_01055;eC_number=1.8.5.-;Name=msrP_2;gene=msrP_2;inference=ab initio prediction:Prodigal:002006,protein motif:HAMAP:MF_01206;locus_tag=EOLPGLAD_01055;product=Protein-methionine-sulfoxide reductase catalytic subunit MsrP
NZ_CP029551.1	Prodigal:002006	CDS	1174093	1174416	.	+	0	ID=EOLPGLAD_01056;inference=ab initio prediction:Prodigal:002006;locus_tag=EOLPGLAD_01056;product=hypothetical protein
NZ_CP029551.1	Prodigal:002006	CDS	1174721	1176037	.	-	0	ID=EOLPGLAD_01057;eC_number=2.7.13.3;Name=qseC;gene=qseC;inference=ab initio prediction:Prodigal:002006,similar to AA sequence:UniProtKB:Q8X524;locus_tag=EOLPGLAD_01057;product=Sensor protein QseC
NZ_CP029551.1	Prodigal:002006	CDS	1176034	1176696	.	-	0	ID=EOLPGLAD_01058;Name=qseB;gene=qseB;inference=ab initio prediction:Prodigal:002006,similar to AA sequence:UniProtKB:P52076;locus_tag=EOLPGLAD_01058;product=Transcriptional regulatory protein QseB
NZ_CP029551.1	Prodigal:002006	CDS	1176804	1178558	.	+	0	ID=EOLPGLAD_01059;eC_number=1.8.1.8;Name=dsbD_1;db_xref=COG:COG4232;gene=dsbD_1;inference=ab initio prediction:Prodigal:002006,similar to AA sequence:UniProtKB:P36655;locus_tag=EOLPGLAD_01059;product=Thiol:disulfide interchange protein DsbD
NZ_CP029551.1	Prodigal:002006	CDS	1178598	1179233	.	+	0	ID=EOLPGLAD_01060;inference=ab initio prediction:Prodigal:002006;locus_tag=EOLPGLAD_01060;product=hypothetical protein
NZ_CP029551.1	Prodigal:002006	CDS	1179230	1180129	.	+	0	ID=EOLPGLAD_01061;inference=ab initio prediction:Prodigal:002006;locus_tag=EOLPGLAD_01061;product=hypothetical protein
NZ_CP029551.1	Prodigal:002006	CDS	1180666	1180839	.	-	0	ID=EOLPGLAD_01062;inference=ab initio prediction:Prodigal:002006;locus_tag=EOLPGLAD_01062;product=hypothetical protein
NZ_CP029551.1	Prodigal:002006	CDS	1180836	1181015	.	-	0	ID=EOLPGLAD_01063;inference=ab initio prediction:Prodigal:002006;locus_tag=EOLPGLAD_01063;product=hypothetical protein
NZ_CP029551.1	Prodigal:002006	CDS	1181228	1181920	.	-	0	ID=EOLPGLAD_01064;inference=ab initio prediction:Prodigal:002006;locus_tag=EOLPGLAD_01064;product=hypothetical protein
NZ_CP029551.1	Prodigal:002006	CDS	1181933	1182862	.	-	0	ID=EOLPGLAD_01065;inference=ab initio prediction:Prodigal:002006,similar to AA sequence:ISfinder:ISNwi1;locus_tag=EOLPGLAD_01065;product=IS1595 family transposase ISNwi1
NZ_CP029551.1	Prodigal:002006	CDS	1183056	1183562	.	-	0	ID=EOLPGLAD_01066;inference=ab initio prediction:Prodigal:002006;locus_tag=EOLPGLAD_01066;product=hypothetical protein
NZ_CP029551.1	Prodigal:002006	CDS	1183755	1186625	.	-	0	ID=EOLPGLAD_01067;inference=ab initio prediction:Prodigal:002006;locus_tag=EOLPGLAD_01067;product=hypothetical protein
NZ_CP029551.1	Prodigal:002006	CDS	1186765	1187349	.	+	0	ID=EOLPGLAD_01068;inference=ab initio prediction:Prodigal:002006;locus_tag=EOLPGLAD_01068;product=hypothetical protein
NZ_CP029551.1	Prodigal:002006	CDS	1187638	1188255	.	+	0	ID=EOLPGLAD_01069;inference=ab initio prediction:Prodigal:002006;locus_tag=EOLPGLAD_01069;product=hypothetical protein
NZ_CP029551.1	Prodigal:002006	CDS	1188980	1189537	.	-	0	ID=EOLPGLAD_01070;inference=ab initio prediction:Prodigal:002006;locus_tag=EOLPGLAD_01070;product=hypothetical protein
NZ_CP029551.1	Prodigal:002006	CDS	1189618	1189779	.	-	0	ID=EOLPGLAD_01071;inference=ab initio prediction:Prodigal:002006;locus_tag=EOLPGLAD_01071;product=hypothetical protein
NZ_CP029551.1	Prodigal:002006	CDS	1190700	1191110	.	-	0	ID=EOLPGLAD_01072;inference=ab initio prediction:Prodigal:002006;locus_tag=EOLPGLAD_01072;product=hypothetical protein
NZ_CP029551.1	Prodigal:002006	CDS	1191107	1191460	.	-	0	ID=EOLPGLAD_01073;inference=ab initio prediction:Prodigal:002006;locus_tag=EOLPGLAD_01073;product=hypothetical protein
NZ_CP029551.1	Prodigal:002006	CDS	1191477	1192040	.	-	0	ID=EOLPGLAD_01074;inference=ab initio prediction:Prodigal:002006;locus_tag=EOLPGLAD_01074;product=hypothetical protein
NZ_CP029551.1	Prodigal:002006	CDS	1192081	1192827	.	+	0	ID=EOLPGLAD_01075;inference=ab initio prediction:Prodigal:002006;locus_tag=EOLPGLAD_01075;product=hypothetical protein
NZ_CP029551.1	Prodigal:002006	CDS	1192921	1193784	.	+	0	ID=EOLPGLAD_01076;inference=ab initio prediction:Prodigal:002006;locus_tag=EOLPGLAD_01076;product=hypothetical protein
NZ_CP029551.1	Prodigal:002006	CDS	1194260	1194799	.	+	0	ID=EOLPGLAD_01077;inference=ab initio prediction:Prodigal:002006;locus_tag=EOLPGLAD_01077;product=hypothetical protein
NZ_CP029551.1	Prodigal:002006	CDS	1194819	1196081	.	-	0	ID=EOLPGLAD_01078;inference=ab initio prediction:Prodigal:002006;locus_tag=EOLPGLAD_01078;product=hypothetical protein
NZ_CP029551.1	Prodigal:002006	CDS	1196078	1196587	.	-	0	ID=EOLPGLAD_01079;inference=ab initio prediction:Prodigal:002006;locus_tag=EOLPGLAD_01079;product=hypothetical protein
NZ_CP029551.1	Prodigal:002006	CDS	1196600	1197766	.	-	0	ID=EOLPGLAD_01080;inference=ab initio prediction:Prodigal:002006;locus_tag=EOLPGLAD_01080;product=hypothetical protein
NZ_CP029551.1	Prodigal:002006	CDS	1197836	1198207	.	+	0	ID=EOLPGLAD_01081;inference=ab initio prediction:Prodigal:002006;locus_tag=EOLPGLAD_01081;product=hypothetical protein
NZ_CP029551.1	Prodigal:002006	CDS	1198669	1199355	.	+	0	ID=EOLPGLAD_01082;eC_number=4.2.1.103;Name=inhA;gene=inhA;inference=ab initio prediction:Prodigal:002006,similar to AA sequence:UniProtKB:Q8G9F9;locus_tag=EOLPGLAD_01082;product=Isonitrile hydratase
NZ_CP029551.1	Prodigal:002006	CDS	1199408	1200784	.	-	0	ID=EOLPGLAD_01083;inference=ab initio prediction:Prodigal:002006;locus_tag=EOLPGLAD_01083;product=hypothetical protein
NZ_CP029551.1	Prodigal:002006	CDS	1201525	1202562	.	+	0	ID=EOLPGLAD_01084;inference=ab initio prediction:Prodigal:002006;locus_tag=EOLPGLAD_01084;product=hypothetical protein
NZ_CP029551.1	Prodigal:002006	CDS	1202629	1203051	.	+	0	ID=EOLPGLAD_01085;Name=sufE;db_xref=COG:COG2166;gene=sufE;inference=ab initio prediction:Prodigal:002006,similar to AA sequence:UniProtKB:Q9EXP1;locus_tag=EOLPGLAD_01085;product=Cysteine desulfuration protein SufE
NZ_CP029551.1	Prodigal:002006	CDS	1203099	1203977	.	-	0	ID=EOLPGLAD_01086;inference=ab initio prediction:Prodigal:002006;locus_tag=EOLPGLAD_01086;product=hypothetical protein
NZ_CP029551.1	Prodigal:002006	CDS	1204310	1206442	.	+	0	ID=EOLPGLAD_01087;eC_number=3.4.14.-;Name=dapb1;gene=dapb1;inference=ab initio prediction:Prodigal:002006,similar to AA sequence:UniProtKB:O07834;locus_tag=EOLPGLAD_01087;product=Dipeptidyl aminopeptidase BI
NZ_CP029551.1	Prodigal:002006	CDS	1206447	1209998	.	-	0	ID=EOLPGLAD_01088;inference=ab initio prediction:Prodigal:002006;locus_tag=EOLPGLAD_01088;product=hypothetical protein
NZ_CP029551.1	Prodigal:002006	CDS	1210337	1210735	.	+	0	ID=EOLPGLAD_01089;inference=ab initio prediction:Prodigal:002006;locus_tag=EOLPGLAD_01089;product=hypothetical protein
NZ_CP029551.1	Prodigal:002006	CDS	1210707	1211609	.	-	0	ID=EOLPGLAD_01090;eC_number=4.2.99.20;Name=menH_1;gene=menH_1;inference=ab initio prediction:Prodigal:002006,protein motif:HAMAP:MF_01660;locus_tag=EOLPGLAD_01090;product=2-succinyl-6-hydroxy-2%2C4-cyclohexadiene-1-carboxylate synthase
NZ_CP029551.1	Prodigal:002006	CDS	1211609	1212049	.	-	0	ID=EOLPGLAD_01091;inference=ab initio prediction:Prodigal:002006;locus_tag=EOLPGLAD_01091;product=hypothetical protein
NZ_CP029551.1	Prodigal:002006	CDS	1212368	1212934	.	+	0	ID=EOLPGLAD_01092;eC_number=3.1.22.4;Name=ruvC;db_xref=COG:COG0817;gene=ruvC;inference=ab initio prediction:Prodigal:002006,similar to AA sequence:UniProtKB:P0A814;locus_tag=EOLPGLAD_01092;product=Crossover junction endodeoxyribonuclease RuvC
NZ_CP029551.1	Prodigal:002006	CDS	1212948	1213571	.	-	0	ID=EOLPGLAD_01093;Name=yceI;gene=yceI;inference=ab initio prediction:Prodigal:002006,protein motif:HAMAP:MF_00780;locus_tag=EOLPGLAD_01093;product=Protein YceI
NZ_CP029551.1	Prodigal:002006	CDS	1213724	1214341	.	+	0	ID=EOLPGLAD_01094;eC_number=3.6.4.12;Name=ruvA;db_xref=COG:COG0632;gene=ruvA;inference=ab initio prediction:Prodigal:002006,similar to AA sequence:UniProtKB:P0A809;locus_tag=EOLPGLAD_01094;product=Holliday junction ATP-dependent DNA helicase RuvA
NZ_CP029551.1	Prodigal:002006	CDS	1214369	1214707	.	-	0	ID=EOLPGLAD_01095;Name=glnB;db_xref=COG:COG0347;gene=glnB;inference=ab initio prediction:Prodigal:002006,similar to AA sequence:UniProtKB:O66513;locus_tag=EOLPGLAD_01095;product=Nitrogen regulatory protein P-II
NZ_CP029551.1	Prodigal:002006	CDS	1214919	1216430	.	+	0	ID=EOLPGLAD_01096;Name=nnr_1;db_xref=COG:COG0062;gene=nnr_1;inference=ab initio prediction:Prodigal:002006,similar to AA sequence:UniProtKB:Q9X024;locus_tag=EOLPGLAD_01096;product=Bifunctional NAD(P)H-hydrate repair enzyme Nnr
NZ_CP029551.1	Prodigal:002006	CDS	1216423	1217892	.	-	0	ID=EOLPGLAD_01097;eC_number=1.16.3.1;Name=mmcO;db_xref=COG:COG2132;gene=mmcO;inference=ab initio prediction:Prodigal:002006,similar to AA sequence:UniProtKB:I6WZK7;locus_tag=EOLPGLAD_01097;product=Multicopper oxidase MmcO
NZ_CP029551.1	Aragorn:001002	tRNA	1218093	1218177	.	+	.	ID=EOLPGLAD_01098;inference=COORDINATES:profile:Aragorn:001002;locus_tag=EOLPGLAD_01098;product=tRNA-Leu(tag)
NZ_CP029551.1	Prodigal:002006	CDS	1218341	1219738	.	+	0	ID=EOLPGLAD_01099;eC_number=5.2.1.8;Name=tig;db_xref=COG:COG0544;gene=tig;inference=ab initio prediction:Prodigal:002006,similar to AA sequence:UniProtKB:Q9KQS5;locus_tag=EOLPGLAD_01099;product=Trigger factor
NZ_CP029551.1	Prodigal:002006	CDS	1219873	1220499	.	+	0	ID=EOLPGLAD_01100;eC_number=3.4.21.92;Name=clpP;gene=clpP;inference=ab initio prediction:Prodigal:002006,similar to AA sequence:UniProtKB:B8GX16;locus_tag=EOLPGLAD_01100;product=ATP-dependent Clp protease proteolytic subunit
NZ_CP029551.1	Prodigal:002006	CDS	1220742	1222013	.	+	0	ID=EOLPGLAD_01101;Name=clpX;gene=clpX;inference=ab initio prediction:Prodigal:002006,similar to AA sequence:UniProtKB:B8GX14;locus_tag=EOLPGLAD_01101;product=ATP-dependent Clp protease ATP-binding subunit ClpX
NZ_CP029551.1	Aragorn:001002	tRNA	1224649	1224739	.	-	.	ID=EOLPGLAD_01102;inference=COORDINATES:profile:Aragorn:001002;locus_tag=EOLPGLAD_01102;product=tRNA-Asp(gtc)
NZ_CP029551.1	Prodigal:002006	CDS	1224808	1225533	.	+	0	ID=EOLPGLAD_01103;eC_number=5.1.99.5;Name=hyuA_1;gene=hyuA_1;inference=ab initio prediction:Prodigal:002006,similar to AA sequence:UniProtKB:Q9F466;locus_tag=EOLPGLAD_01103;product=Hydantoin racemase
NZ_CP029551.1	Aragorn:001002	tRNA	1225590	1225665	.	+	.	ID=EOLPGLAD_01104;inference=COORDINATES:profile:Aragorn:001002;locus_tag=EOLPGLAD_01104;product=tRNA-Val(tac)
NZ_CP029551.1	Prodigal:002006	CDS	1226210	1227001	.	-	0	ID=EOLPGLAD_01105;inference=ab initio prediction:Prodigal:002006;locus_tag=EOLPGLAD_01105;product=hypothetical protein
NZ_CP029551.1	Prodigal:002006	CDS	1227021	1227980	.	-	0	ID=EOLPGLAD_01106;eC_number=2.7.1.180;Name=apbE;db_xref=COG:COG1477;gene=apbE;inference=ab initio prediction:Prodigal:002006,similar to AA sequence:UniProtKB:O83774;locus_tag=EOLPGLAD_01106;product=FAD:protein FMN transferase
NZ_CP029551.1	Prodigal:002006	CDS	1227991	1230084	.	-	0	ID=EOLPGLAD_01107;inference=ab initio prediction:Prodigal:002006;locus_tag=EOLPGLAD_01107;product=hypothetical protein
NZ_CP029551.1	Prodigal:002006	CDS	1230081	1231088	.	-	0	ID=EOLPGLAD_01108;inference=ab initio prediction:Prodigal:002006,similar to AA sequence:UniProtKB:Q1Q0T4;locus_tag=EOLPGLAD_01108;product=Hydrazine synthase subunit beta
NZ_CP029551.1	Prodigal:002006	CDS	1231136	1232386	.	-	0	ID=EOLPGLAD_01109;inference=ab initio prediction:Prodigal:002006;locus_tag=EOLPGLAD_01109;product=hypothetical protein
NZ_CP029551.1	Prodigal:002006	CDS	1232557	1232979	.	+	0	ID=EOLPGLAD_01110;inference=ab initio prediction:Prodigal:002006;locus_tag=EOLPGLAD_01110;product=hypothetical protein
NZ_CP029551.1	Prodigal:002006	CDS	1232982	1233833	.	+	0	ID=EOLPGLAD_01111;inference=ab initio prediction:Prodigal:002006;locus_tag=EOLPGLAD_01111;product=hypothetical protein
NZ_CP029551.1	Prodigal:002006	CDS	1234137	1235900	.	+	0	ID=EOLPGLAD_01112;eC_number=1.1.2.8;Name=exaA;db_xref=COG:COG4993;gene=exaA;inference=ab initio prediction:Prodigal:002006,similar to AA sequence:UniProtKB:Q9Z4J7;locus_tag=EOLPGLAD_01112;product=Quinoprotein alcohol dehydrogenase (cytochrome c)
NZ_CP029551.1	Prodigal:002006	CDS	1236518	1236982	.	+	0	ID=EOLPGLAD_01113;inference=ab initio prediction:Prodigal:002006;locus_tag=EOLPGLAD_01113;product=hypothetical protein
NZ_CP029551.1	Prodigal:002006	CDS	1237064	1237570	.	-	0	ID=EOLPGLAD_01114;inference=ab initio prediction:Prodigal:002006;locus_tag=EOLPGLAD_01114;product=hypothetical protein
NZ_CP029551.1	Prodigal:002006	CDS	1237606	1238616	.	-	0	ID=EOLPGLAD_01115;Name=tehA_2;db_xref=COG:COG1275;gene=tehA_2;inference=ab initio prediction:Prodigal:002006,similar to AA sequence:UniProtKB:P25396;locus_tag=EOLPGLAD_01115;product=Tellurite resistance protein TehA
NZ_CP029551.1	Prodigal:002006	CDS	1238627	1240015	.	-	0	ID=EOLPGLAD_01116;eC_number=2.6.1.9;Name=hisC_1;gene=hisC_1;inference=ab initio prediction:Prodigal:002006,protein motif:HAMAP:MF_01023;locus_tag=EOLPGLAD_01116;product=Histidinol-phosphate aminotransferase
NZ_CP029551.1	Prodigal:002006	CDS	1240211	1240615	.	+	0	ID=EOLPGLAD_01117;inference=ab initio prediction:Prodigal:002006;locus_tag=EOLPGLAD_01117;product=hypothetical protein
NZ_CP029551.1	Prodigal:002006	CDS	1240718	1241944	.	+	0	ID=EOLPGLAD_01118;eC_number=2.3.1.37;Name=hemA_2;db_xref=COG:COG0156;gene=hemA_2;inference=ab initio prediction:Prodigal:002006,similar to AA sequence:UniProtKB:P18079;locus_tag=EOLPGLAD_01118;product=5-aminolevulinate synthase
NZ_CP029551.1	Prodigal:002006	CDS	1241965	1242528	.	-	0	ID=EOLPGLAD_01119;inference=ab initio prediction:Prodigal:002006;locus_tag=EOLPGLAD_01119;product=hypothetical protein
NZ_CP029551.1	Prodigal:002006	CDS	1242654	1243034	.	-	0	ID=EOLPGLAD_01120;inference=ab initio prediction:Prodigal:002006;locus_tag=EOLPGLAD_01120;product=hypothetical protein
NZ_CP029551.1	Prodigal:002006	CDS	1243085	1243333	.	-	0	ID=EOLPGLAD_01121;inference=ab initio prediction:Prodigal:002006;locus_tag=EOLPGLAD_01121;product=hypothetical protein
NZ_CP029551.1	Prodigal:002006	CDS	1243585	1244853	.	-	0	ID=EOLPGLAD_01122;inference=ab initio prediction:Prodigal:002006;locus_tag=EOLPGLAD_01122;product=hypothetical protein
NZ_CP029551.1	Prodigal:002006	CDS	1245106	1245648	.	+	0	ID=EOLPGLAD_01123;inference=ab initio prediction:Prodigal:002006;locus_tag=EOLPGLAD_01123;product=hypothetical protein
NZ_CP029551.1	Prodigal:002006	CDS	1245761	1246525	.	+	0	ID=EOLPGLAD_01124;eC_number=1.1.1.119;db_xref=COG:COG1028;inference=ab initio prediction:Prodigal:002006,similar to AA sequence:UniProtKB:Q5FPE5;locus_tag=EOLPGLAD_01124;product=Glucose 1-dehydrogenase
NZ_CP029551.1	Prodigal:002006	CDS	1246610	1246789	.	+	0	ID=EOLPGLAD_01125;inference=ab initio prediction:Prodigal:002006;locus_tag=EOLPGLAD_01125;product=hypothetical protein
NZ_CP029551.1	Prodigal:002006	CDS	1246846	1247088	.	+	0	ID=EOLPGLAD_01126;inference=ab initio prediction:Prodigal:002006;locus_tag=EOLPGLAD_01126;product=hypothetical protein
NZ_CP029551.1	Prodigal:002006	CDS	1247127	1247954	.	-	0	ID=EOLPGLAD_01127;inference=ab initio prediction:Prodigal:002006;locus_tag=EOLPGLAD_01127;product=hypothetical protein
NZ_CP029551.1	Prodigal:002006	CDS	1247951	1248667	.	-	0	ID=EOLPGLAD_01128;eC_number=5.3.3.7;Name=ais_1;gene=ais_1;inference=ab initio prediction:Prodigal:002006,similar to AA sequence:UniProtKB:A0A0A1H8I4;locus_tag=EOLPGLAD_01128;product=Aconitate isomerase
NZ_CP029551.1	Prodigal:002006	CDS	1248918	1249817	.	-	0	ID=EOLPGLAD_01129;Name=fadR_2;gene=fadR_2;inference=ab initio prediction:Prodigal:002006,protein motif:HAMAP:MF_00696;locus_tag=EOLPGLAD_01129;product=Fatty acid metabolism regulator protein
NZ_CP029551.1	Prodigal:002006	CDS	1250058	1250804	.	+	0	ID=EOLPGLAD_01130;inference=ab initio prediction:Prodigal:002006;locus_tag=EOLPGLAD_01130;product=hypothetical protein
NZ_CP029551.1	Prodigal:002006	CDS	1251337	1251516	.	-	0	ID=EOLPGLAD_01131;inference=ab initio prediction:Prodigal:002006;locus_tag=EOLPGLAD_01131;product=hypothetical protein
NZ_CP029551.1	Prodigal:002006	CDS	1251842	1254067	.	-	0	ID=EOLPGLAD_01132;inference=ab initio prediction:Prodigal:002006;locus_tag=EOLPGLAD_01132;product=hypothetical protein
NZ_CP029551.1	Prodigal:002006	CDS	1254744	1255649	.	-	0	ID=EOLPGLAD_01133;inference=ab initio prediction:Prodigal:002006;locus_tag=EOLPGLAD_01133;product=hypothetical protein
NZ_CP029551.1	Prodigal:002006	CDS	1255649	1255915	.	-	0	ID=EOLPGLAD_01134;inference=ab initio prediction:Prodigal:002006;locus_tag=EOLPGLAD_01134;product=hypothetical protein
NZ_CP029551.1	Prodigal:002006	CDS	1256002	1257192	.	-	0	ID=EOLPGLAD_01135;inference=ab initio prediction:Prodigal:002006;locus_tag=EOLPGLAD_01135;product=hypothetical protein
NZ_CP029551.1	Prodigal:002006	CDS	1257894	1259087	.	+	0	ID=EOLPGLAD_01136;eC_number=2.8.3.22;Name=smtB;db_xref=COG:COG1804;gene=smtB;inference=ab initio prediction:Prodigal:002006,similar to AA sequence:UniProtKB:Q1KLK0;locus_tag=EOLPGLAD_01136;product=Succinyl-CoA--L-malate CoA-transferase beta subunit
NZ_CP029551.1	Prodigal:002006	CDS	1259084	1260010	.	+	0	ID=EOLPGLAD_01137;eC_number=4.1.3.4;Name=yngG;db_xref=COG:COG0119;gene=yngG;inference=ab initio prediction:Prodigal:002006,similar to AA sequence:UniProtKB:O34873;locus_tag=EOLPGLAD_01137;product=Hydroxymethylglutaryl-CoA lyase YngG
NZ_CP029551.1	Prodigal:002006	CDS	1260136	1261458	.	+	0	ID=EOLPGLAD_01138;Name=ttuB_1;gene=ttuB_1;inference=ab initio prediction:Prodigal:002006,similar to AA sequence:UniProtKB:Q44470;locus_tag=EOLPGLAD_01138;product=Putative tartrate transporter
NZ_CP029551.1	Prodigal:002006	CDS	1261541	1262665	.	+	0	ID=EOLPGLAD_01139;db_xref=COG:COG1638;inference=ab initio prediction:Prodigal:002006,similar to AA sequence:UniProtKB:Q21XD7;locus_tag=EOLPGLAD_01139;product=Solute-binding protein
NZ_CP029551.1	Prodigal:002006	CDS	1262810	1264057	.	-	0	ID=EOLPGLAD_01140;inference=ab initio prediction:Prodigal:002006,similar to AA sequence:UniProtKB:P33015;locus_tag=EOLPGLAD_01140;note=UPF0394 inner membrane protein YeeE;product=hypothetical protein
NZ_CP029551.1	Prodigal:002006	CDS	1264054	1265031	.	-	0	ID=EOLPGLAD_01141;eC_number=2.8.1.1;db_xref=COG:COG2897;inference=ab initio prediction:Prodigal:002006,similar to AA sequence:UniProtKB:A0R4C9;locus_tag=EOLPGLAD_01141;product=Putative thiosulfate sulfurtransferase
NZ_CP029551.1	Prodigal:002006	CDS	1265520	1265669	.	-	0	ID=EOLPGLAD_01142;inference=ab initio prediction:Prodigal:002006;locus_tag=EOLPGLAD_01142;product=hypothetical protein
NZ_CP029551.1	Prodigal:002006	CDS	1265772	1267061	.	-	0	ID=EOLPGLAD_01143;eC_number=2.3.3.16;Name=gltA;db_xref=COG:COG0372;gene=gltA;inference=ab initio prediction:Prodigal:002006,similar to AA sequence:UniProtKB:P14165;locus_tag=EOLPGLAD_01143;product=Citrate synthase
NZ_CP029551.1	Prodigal:002006	CDS	1267282	1268703	.	-	0	ID=EOLPGLAD_01144;eC_number=6.1.1.17;Name=gltX_1;db_xref=COG:COG0008;gene=gltX_1;inference=ab initio prediction:Prodigal:002006,similar to AA sequence:UniProtKB:P04805;locus_tag=EOLPGLAD_01144;product=Glutamate--tRNA ligase
NZ_CP029551.1	Prodigal:002006	CDS	1268889	1271132	.	+	0	ID=EOLPGLAD_01145;inference=ab initio prediction:Prodigal:002006;locus_tag=EOLPGLAD_01145;product=hypothetical protein
NZ_CP029551.1	Prodigal:002006	CDS	1271139	1271864	.	-	0	ID=EOLPGLAD_01146;eC_number=3.4.21.88;Name=lexA_1;db_xref=COG:COG1974;gene=lexA_1;inference=ab initio prediction:Prodigal:002006,similar to AA sequence:UniProtKB:Q9ZFA4;locus_tag=EOLPGLAD_01146;product=LexA repressor
NZ_CP029551.1	Prodigal:002006	CDS	1271982	1273211	.	-	0	ID=EOLPGLAD_01147;eC_number=2.10.1.1;Name=moeA_1;db_xref=COG:COG0303;gene=moeA_1;inference=ab initio prediction:Prodigal:002006,similar to AA sequence:UniProtKB:P12281;locus_tag=EOLPGLAD_01147;product=Molybdopterin molybdenumtransferase
NZ_CP029551.1	Prodigal:002006	CDS	1273208	1273687	.	-	0	ID=EOLPGLAD_01148;eC_number=4.6.1.17;Name=moaC;db_xref=COG:COG0315;gene=moaC;inference=ab initio prediction:Prodigal:002006,similar to AA sequence:UniProtKB:P0A738;locus_tag=EOLPGLAD_01148;product=Cyclic pyranopterin monophosphate synthase
NZ_CP029551.1	Prodigal:002006	CDS	1273696	1274544	.	-	0	ID=EOLPGLAD_01149;eC_number=4.1.1.48;Name=trpC;gene=trpC;inference=ab initio prediction:Prodigal:002006,similar to AA sequence:UniProtKB:Q2YRR4;locus_tag=EOLPGLAD_01149;product=Indole-3-glycerol phosphate synthase
NZ_CP029551.1	Prodigal:002006	CDS	1274554	1275567	.	-	0	ID=EOLPGLAD_01150;eC_number=2.4.2.18;Name=trpD;db_xref=COG:COG0547;gene=trpD;inference=ab initio prediction:Prodigal:002006,similar to AA sequence:UniProtKB:A0R048;locus_tag=EOLPGLAD_01150;product=Anthranilate phosphoribosyltransferase
NZ_CP029551.1	Prodigal:002006	CDS	1275603	1276241	.	-	0	ID=EOLPGLAD_01151;eC_number=4.1.3.27;Name=trpG;db_xref=COG:COG0512;gene=trpG;inference=ab initio prediction:Prodigal:002006,similar to AA sequence:UniProtKB:P26922;locus_tag=EOLPGLAD_01151;product=Anthranilate synthase component 2
NZ_CP029551.1	Prodigal:002006	CDS	1276322	1278637	.	-	0	ID=EOLPGLAD_01152;eC_number=3.1.13.1;Name=rnr;db_xref=COG:COG0557;gene=rnr;inference=ab initio prediction:Prodigal:002006,similar to AA sequence:UniProtKB:P21499;locus_tag=EOLPGLAD_01152;product=Ribonuclease R
NZ_CP029551.1	Prodigal:002006	CDS	1278784	1279122	.	-	0	ID=EOLPGLAD_01153;inference=ab initio prediction:Prodigal:002006;locus_tag=EOLPGLAD_01153;product=hypothetical protein
NZ_CP029551.1	Prodigal:002006	CDS	1279185	1279763	.	-	0	ID=EOLPGLAD_01154;eC_number=1.7.1.6;Name=azr;gene=azr;inference=ab initio prediction:Prodigal:002006,similar to AA sequence:UniProtKB:Q9FAW5;locus_tag=EOLPGLAD_01154;product=NADPH azoreductase
NZ_CP029551.1	Aragorn:001002	tRNA	1279899	1279973	.	+	.	ID=EOLPGLAD_01155;inference=COORDINATES:profile:Aragorn:001002;locus_tag=EOLPGLAD_01155;product=tRNA-Thr(tgt)
NZ_CP029551.1	Prodigal:002006	CDS	1280259	1280492	.	+	0	ID=EOLPGLAD_01156;inference=ab initio prediction:Prodigal:002006;locus_tag=EOLPGLAD_01156;product=hypothetical protein
NZ_CP029551.1	Prodigal:002006	CDS	1280489	1281061	.	+	0	ID=EOLPGLAD_01157;Name=ecfG_2;gene=ecfG_2;inference=ab initio prediction:Prodigal:002006,similar to AA sequence:UniProtKB:B3Q6P8;locus_tag=EOLPGLAD_01157;product=ECF RNA polymerase sigma factor EcfG
NZ_CP029551.1	Prodigal:002006	CDS	1281197	1281739	.	+	0	ID=EOLPGLAD_01158;inference=ab initio prediction:Prodigal:002006;locus_tag=EOLPGLAD_01158;product=hypothetical protein
NZ_CP029551.1	Prodigal:002006	CDS	1281774	1282403	.	-	0	ID=EOLPGLAD_01159;eC_number=2.1.1.182;Name=rsmA_1;gene=rsmA_1;inference=ab initio prediction:Prodigal:002006,protein motif:HAMAP:MF_00607;locus_tag=EOLPGLAD_01159;product=Ribosomal RNA small subunit methyltransferase A
NZ_CP029551.1	Prodigal:002006	CDS	1282581	1283726	.	-	0	ID=EOLPGLAD_01160;Name=dnaJ_1;db_xref=COG:COG0484;gene=dnaJ_1;inference=ab initio prediction:Prodigal:002006,similar to AA sequence:UniProtKB:Q6RSN5;locus_tag=EOLPGLAD_01160;product=Chaperone protein DnaJ
NZ_CP029551.1	Prodigal:002006	CDS	1284045	1286936	.	-	0	ID=EOLPGLAD_01161;eC_number=4.1.1.31;Name=ppc_1;gene=ppc_1;inference=ab initio prediction:Prodigal:002006,protein motif:HAMAP:MF_00595;locus_tag=EOLPGLAD_01161;product=Phosphoenolpyruvate carboxylase
NZ_CP029551.1	Prodigal:002006	CDS	1287161	1287400	.	+	0	ID=EOLPGLAD_01162;inference=ab initio prediction:Prodigal:002006;locus_tag=EOLPGLAD_01162;product=hypothetical protein
NZ_CP029551.1	Prodigal:002006	CDS	1287405	1288202	.	+	0	ID=EOLPGLAD_01163;inference=ab initio prediction:Prodigal:002006;locus_tag=EOLPGLAD_01163;product=hypothetical protein
NZ_CP029551.1	Prodigal:002006	CDS	1288240	1288677	.	+	0	ID=EOLPGLAD_01164;inference=ab initio prediction:Prodigal:002006;locus_tag=EOLPGLAD_01164;product=hypothetical protein
NZ_CP029551.1	Prodigal:002006	CDS	1288682	1289566	.	-	0	ID=EOLPGLAD_01165;Name=yddG;db_xref=COG:COG0697;gene=yddG;inference=ab initio prediction:Prodigal:002006,similar to AA sequence:UniProtKB:P46136;locus_tag=EOLPGLAD_01165;product=Aromatic amino acid exporter YddG
NZ_CP029551.1	Prodigal:002006	CDS	1289620	1290348	.	-	0	ID=EOLPGLAD_01166;eC_number=1.1.1.36;Name=phaB;gene=phaB;inference=ab initio prediction:Prodigal:002006,similar to AA sequence:UniProtKB:P14697;locus_tag=EOLPGLAD_01166;product=Acetoacetyl-CoA reductase
NZ_CP029551.1	Prodigal:002006	CDS	1290526	1291710	.	-	0	ID=EOLPGLAD_01167;eC_number=2.3.1.9;Name=phaA_1;gene=phaA_1;inference=ab initio prediction:Prodigal:002006,similar to AA sequence:UniProtKB:P07097;locus_tag=EOLPGLAD_01167;product=Acetyl-CoA acetyltransferase
NZ_CP029551.1	Prodigal:002006	CDS	1291991	1292608	.	+	0	ID=EOLPGLAD_01168;inference=ab initio prediction:Prodigal:002006;locus_tag=EOLPGLAD_01168;product=hypothetical protein
NZ_CP029551.1	Prodigal:002006	CDS	1292735	1293025	.	+	0	ID=EOLPGLAD_01169;inference=ab initio prediction:Prodigal:002006;locus_tag=EOLPGLAD_01169;product=hypothetical protein
NZ_CP029551.1	Prodigal:002006	CDS	1293072	1293260	.	-	0	ID=EOLPGLAD_01170;Name=rpmF;db_xref=COG:COG0333;gene=rpmF;inference=ab initio prediction:Prodigal:002006,similar to AA sequence:UniProtKB:Q6NCE6;locus_tag=EOLPGLAD_01170;product=50S ribosomal protein L32
NZ_CP029551.1	Prodigal:002006	CDS	1293534	1293932	.	+	0	ID=EOLPGLAD_01171;inference=ab initio prediction:Prodigal:002006;locus_tag=EOLPGLAD_01171;product=hypothetical protein
NZ_CP029551.1	Prodigal:002006	CDS	1293951	1294742	.	-	0	ID=EOLPGLAD_01172;inference=ab initio prediction:Prodigal:002006,similar to AA sequence:UniProtKB:P0AEC0;locus_tag=EOLPGLAD_01172;note=UPF0053 inner membrane protein YoaE;product=hypothetical protein
NZ_CP029551.1	Prodigal:002006	CDS	1294779	1295711	.	-	0	ID=EOLPGLAD_01173;eC_number=2.7.1.-;Name=yegS;gene=yegS;inference=ab initio prediction:Prodigal:002006,protein motif:HAMAP:MF_01377;locus_tag=EOLPGLAD_01173;product=lipid kinase YegS
NZ_CP029551.1	Prodigal:002006	CDS	1296087	1296914	.	+	0	ID=EOLPGLAD_01174;inference=ab initio prediction:Prodigal:002006;locus_tag=EOLPGLAD_01174;product=hypothetical protein
NZ_CP029551.1	Prodigal:002006	CDS	1297255	1298406	.	+	0	ID=EOLPGLAD_01175;inference=ab initio prediction:Prodigal:002006;locus_tag=EOLPGLAD_01175;product=hypothetical protein
NZ_CP029551.1	Prodigal:002006	CDS	1298517	1299494	.	+	0	ID=EOLPGLAD_01176;Name=qmcA;db_xref=COG:COG0330;gene=qmcA;inference=ab initio prediction:Prodigal:002006,similar to AA sequence:UniProtKB:P0AA53;locus_tag=EOLPGLAD_01176;product=Protein QmcA
NZ_CP029551.1	Prodigal:002006	CDS	1299505	1299942	.	+	0	ID=EOLPGLAD_01177;inference=ab initio prediction:Prodigal:002006;locus_tag=EOLPGLAD_01177;product=hypothetical protein
NZ_CP029551.1	Prodigal:002006	CDS	1300022	1300312	.	-	0	ID=EOLPGLAD_01178;inference=ab initio prediction:Prodigal:002006;locus_tag=EOLPGLAD_01178;product=hypothetical protein
NZ_CP029551.1	Prodigal:002006	CDS	1300506	1302425	.	-	0	ID=EOLPGLAD_01179;Name=dnaK;gene=dnaK;inference=ab initio prediction:Prodigal:002006,similar to AA sequence:UniProtKB:Q05981;locus_tag=EOLPGLAD_01179;product=Chaperone protein DnaK
NZ_CP029551.1	Prodigal:002006	CDS	1302892	1303893	.	+	0	ID=EOLPGLAD_01180;inference=ab initio prediction:Prodigal:002006;locus_tag=EOLPGLAD_01180;product=hypothetical protein
NZ_CP029551.1	Prodigal:002006	CDS	1303906	1304664	.	-	0	ID=EOLPGLAD_01181;inference=ab initio prediction:Prodigal:002006;locus_tag=EOLPGLAD_01181;product=hypothetical protein
NZ_CP029551.1	Prodigal:002006	CDS	1304661	1305176	.	-	0	ID=EOLPGLAD_01182;eC_number=3.1.4.58;Name=thpR_1;gene=thpR_1;inference=ab initio prediction:Prodigal:002006,protein motif:HAMAP:MF_01940;locus_tag=EOLPGLAD_01182;product=RNA 2'%2C3'-cyclic phosphodiesterase
NZ_CP029551.1	Prodigal:002006	CDS	1305204	1306337	.	-	0	ID=EOLPGLAD_01183;eC_number=4.1.99.14;Name=splB;db_xref=COG:COG1533;gene=splB;inference=ab initio prediction:Prodigal:002006,similar to AA sequence:UniProtKB:P37956;locus_tag=EOLPGLAD_01183;product=Spore photoproduct lyase
NZ_CP029551.1	Prodigal:002006	CDS	1306388	1307323	.	+	0	ID=EOLPGLAD_01184;inference=ab initio prediction:Prodigal:002006;locus_tag=EOLPGLAD_01184;product=hypothetical protein
NZ_CP029551.1	Prodigal:002006	CDS	1307330	1307554	.	-	0	ID=EOLPGLAD_01185;inference=ab initio prediction:Prodigal:002006;locus_tag=EOLPGLAD_01185;product=hypothetical protein
NZ_CP029551.1	Prodigal:002006	CDS	1307799	1308776	.	+	0	ID=EOLPGLAD_01186;eC_number=1.8.5.7;Name=yqjG;db_xref=COG:COG0435;gene=yqjG;inference=ab initio prediction:Prodigal:002006,similar to AA sequence:UniProtKB:P42620;locus_tag=EOLPGLAD_01186;product=Glutathionyl-hydroquinone reductase YqjG
NZ_CP029551.1	Prodigal:002006	CDS	1308823	1309320	.	+	0	ID=EOLPGLAD_01187;inference=ab initio prediction:Prodigal:002006;locus_tag=EOLPGLAD_01187;product=hypothetical protein
NZ_CP029551.1	Prodigal:002006	CDS	1309508	1310422	.	+	0	ID=EOLPGLAD_01188;Name=cnoX;db_xref=COG:COG3118;gene=cnoX;inference=ab initio prediction:Prodigal:002006,similar to AA sequence:UniProtKB:P77395;locus_tag=EOLPGLAD_01188;product=Chaperedoxin
NZ_CP029551.1	Prodigal:002006	CDS	1310447	1311118	.	+	0	ID=EOLPGLAD_01189;eC_number=3.4.21.53;Name=lon2;db_xref=COG:COG0466;gene=lon2;inference=ab initio prediction:Prodigal:002006,similar to AA sequence:UniProtKB:P36774;locus_tag=EOLPGLAD_01189;product=Lon protease 2
NZ_CP029551.1	Prodigal:002006	CDS	1311130	1311336	.	+	0	ID=EOLPGLAD_01190;inference=ab initio prediction:Prodigal:002006,similar to AA sequence:UniProtKB:A1IQS5;locus_tag=EOLPGLAD_01190;note=UPF0434 protein NMA0874;product=hypothetical protein
NZ_CP029551.1	Prodigal:002006	CDS	1311396	1312037	.	-	0	ID=EOLPGLAD_01191;eC_number=4.-.-.-;Name=ycaC_2;db_xref=COG:COG1335;gene=ycaC_2;inference=ab initio prediction:Prodigal:002006,similar to AA sequence:UniProtKB:P21367;locus_tag=EOLPGLAD_01191;product=putative hydrolase YcaC
NZ_CP029551.1	Prodigal:002006	CDS	1312193	1312582	.	-	0	ID=EOLPGLAD_01192;inference=ab initio prediction:Prodigal:002006;locus_tag=EOLPGLAD_01192;product=hypothetical protein
NZ_CP029551.1	Prodigal:002006	CDS	1312611	1313162	.	-	0	ID=EOLPGLAD_01193;inference=ab initio prediction:Prodigal:002006;locus_tag=EOLPGLAD_01193;product=hypothetical protein
NZ_CP029551.1	Prodigal:002006	CDS	1313256	1314134	.	+	0	ID=EOLPGLAD_01194;Name=yofA;db_xref=COG:COG0583;gene=yofA;inference=ab initio prediction:Prodigal:002006,similar to AA sequence:UniProtKB:O34685;locus_tag=EOLPGLAD_01194;product=HTH-type transcriptional regulator YofA
NZ_CP029551.1	Prodigal:002006	CDS	1314376	1314771	.	+	0	ID=EOLPGLAD_01195;inference=ab initio prediction:Prodigal:002006;locus_tag=EOLPGLAD_01195;product=hypothetical protein
NZ_CP029551.1	Prodigal:002006	CDS	1314799	1315158	.	-	0	ID=EOLPGLAD_01196;inference=ab initio prediction:Prodigal:002006;locus_tag=EOLPGLAD_01196;product=hypothetical protein
NZ_CP029551.1	Prodigal:002006	CDS	1315199	1317478	.	-	0	ID=EOLPGLAD_01197;eC_number=3.6.4.-;Name=priA;db_xref=COG:COG1198;gene=priA;inference=ab initio prediction:Prodigal:002006,similar to AA sequence:UniProtKB:P17888;locus_tag=EOLPGLAD_01197;product=Primosomal protein N'
NZ_CP029551.1	Prodigal:002006	CDS	1317548	1318705	.	-	0	ID=EOLPGLAD_01198;Name=hcaT_1;gene=hcaT_1;inference=ab initio prediction:Prodigal:002006,similar to AA sequence:UniProtKB:Q47142;locus_tag=EOLPGLAD_01198;product=putative 3-phenylpropionic acid transporter
NZ_CP029551.1	Prodigal:002006	CDS	1319116	1320189	.	+	0	ID=EOLPGLAD_01199;eC_number=7.2.2.7;Name=fbpC2;db_xref=COG:COG3842;gene=fbpC2;inference=ab initio prediction:Prodigal:002006,similar to AA sequence:UniProtKB:P44513;locus_tag=EOLPGLAD_01199;product=Fe(3+) ions import ATP-binding protein FbpC 2
NZ_CP029551.1	Prodigal:002006	CDS	1320275	1321291	.	+	0	ID=EOLPGLAD_01200;Name=futA1;gene=futA1;inference=ab initio prediction:Prodigal:002006,similar to AA sequence:UniProtKB:P72827;locus_tag=EOLPGLAD_01200;product=Iron uptake protein A1
NZ_CP029551.1	Prodigal:002006	CDS	1321394	1322437	.	+	0	ID=EOLPGLAD_01201;eC_number=2.5.1.47;Name=cysK_2;gene=cysK_2;inference=ab initio prediction:Prodigal:002006,similar to AA sequence:UniProtKB:P63871;locus_tag=EOLPGLAD_01201;product=Cysteine synthase
NZ_CP029551.1	Prodigal:002006	CDS	1322474	1322746	.	-	0	ID=EOLPGLAD_01202;inference=ab initio prediction:Prodigal:002006;locus_tag=EOLPGLAD_01202;product=hypothetical protein
NZ_CP029551.1	Prodigal:002006	CDS	1322968	1323072	.	+	0	ID=EOLPGLAD_01203;inference=ab initio prediction:Prodigal:002006;locus_tag=EOLPGLAD_01203;product=hypothetical protein
NZ_CP029551.1	Prodigal:002006	CDS	1323152	1323373	.	-	0	ID=EOLPGLAD_01204;inference=ab initio prediction:Prodigal:002006;locus_tag=EOLPGLAD_01204;product=hypothetical protein
NZ_CP029551.1	Prodigal:002006	CDS	1323714	1323869	.	+	0	ID=EOLPGLAD_01205;inference=ab initio prediction:Prodigal:002006;locus_tag=EOLPGLAD_01205;product=hypothetical protein
NZ_CP029551.1	Prodigal:002006	CDS	1323892	1325313	.	-	0	ID=EOLPGLAD_01206;inference=ab initio prediction:Prodigal:002006;locus_tag=EOLPGLAD_01206;product=hypothetical protein
NZ_CP029551.1	Prodigal:002006	CDS	1325536	1330821	.	+	0	ID=EOLPGLAD_01207;Name=yfhM;db_xref=COG:COG2373;gene=yfhM;inference=ab initio prediction:Prodigal:002006,similar to AA sequence:UniProtKB:P76578;locus_tag=EOLPGLAD_01207;product=Alpha-2-macroglobulin
NZ_CP029551.1	Prodigal:002006	CDS	1330860	1333109	.	+	0	ID=EOLPGLAD_01208;eC_number=2.4.1.129;Name=mtgA_1;gene=mtgA_1;inference=ab initio prediction:Prodigal:002006,protein motif:HAMAP:MF_00766;locus_tag=EOLPGLAD_01208;product=Biosynthetic peptidoglycan transglycosylase
NZ_CP029551.1	Prodigal:002006	CDS	1333224	1334264	.	+	0	ID=EOLPGLAD_01209;eC_number=1.11.1.5;Name=ccp;db_xref=COG:COG1858;gene=ccp;inference=ab initio prediction:Prodigal:002006,similar to AA sequence:UniProtKB:P55929;locus_tag=EOLPGLAD_01209;product=Cytochrome c551 peroxidase
NZ_CP029551.1	Prodigal:002006	CDS	1334271	1334432	.	-	0	ID=EOLPGLAD_01210;inference=ab initio prediction:Prodigal:002006;locus_tag=EOLPGLAD_01210;product=hypothetical protein
NZ_CP029551.1	Prodigal:002006	CDS	1334708	1335766	.	+	0	ID=EOLPGLAD_01211;inference=ab initio prediction:Prodigal:002006;locus_tag=EOLPGLAD_01211;product=hypothetical protein
NZ_CP029551.1	Prodigal:002006	CDS	1335788	1336483	.	-	0	ID=EOLPGLAD_01212;inference=ab initio prediction:Prodigal:002006,similar to AA sequence:UniProtKB:P0AEY1;locus_tag=EOLPGLAD_01212;note=UPF0056 inner membrane protein MarC;product=hypothetical protein
NZ_CP029551.1	Prodigal:002006	CDS	1336801	1338789	.	+	0	ID=EOLPGLAD_01213;Name=kup_1;gene=kup_1;inference=ab initio prediction:Prodigal:002006,protein motif:HAMAP:MF_01522;locus_tag=EOLPGLAD_01213;product=Low affinity potassium transport system protein kup
NZ_CP029551.1	Prodigal:002006	CDS	1338986	1339231	.	-	0	ID=EOLPGLAD_01214;inference=ab initio prediction:Prodigal:002006;locus_tag=EOLPGLAD_01214;product=hypothetical protein
NZ_CP029551.1	Prodigal:002006	CDS	1339771	1340247	.	+	0	ID=EOLPGLAD_01215;eC_number=1.3.99.16;Name=iorA_1;gene=iorA_1;inference=ab initio prediction:Prodigal:002006,similar to AA sequence:UniProtKB:Q51697;locus_tag=EOLPGLAD_01215;product=Isoquinoline 1-oxidoreductase subunit alpha
NZ_CP029551.1	Prodigal:002006	CDS	1340244	1342595	.	+	0	ID=EOLPGLAD_01216;eC_number=1.2.5.2;inference=ab initio prediction:Prodigal:002006,similar to AA sequence:UniProtKB:P17201;locus_tag=EOLPGLAD_01216;product=Membrane-bound aldehyde dehydrogenase [pyrroloquinoline-quinone]
NZ_CP029551.1	Prodigal:002006	CDS	1342704	1343081	.	+	0	ID=EOLPGLAD_01217;inference=ab initio prediction:Prodigal:002006;locus_tag=EOLPGLAD_01217;product=hypothetical protein
NZ_CP029551.1	Prodigal:002006	CDS	1343373	1343594	.	-	0	ID=EOLPGLAD_01218;inference=ab initio prediction:Prodigal:002006;locus_tag=EOLPGLAD_01218;product=hypothetical protein
NZ_CP029551.1	Prodigal:002006	CDS	1343812	1344522	.	-	0	ID=EOLPGLAD_01219;eC_number=2.3.1.286;Name=cobB_1;db_xref=COG:COG0846;gene=cobB_1;inference=ab initio prediction:Prodigal:002006,similar to AA sequence:UniProtKB:P75960;locus_tag=EOLPGLAD_01219;product=NAD-dependent protein deacylase
NZ_CP029551.1	Prodigal:002006	CDS	1344603	1345112	.	+	0	ID=EOLPGLAD_01220;inference=ab initio prediction:Prodigal:002006;locus_tag=EOLPGLAD_01220;product=hypothetical protein
NZ_CP029551.1	Prodigal:002006	CDS	1345235	1346116	.	+	0	ID=EOLPGLAD_01221;inference=ab initio prediction:Prodigal:002006;locus_tag=EOLPGLAD_01221;product=hypothetical protein
NZ_CP029551.1	Prodigal:002006	CDS	1346245	1346856	.	+	0	ID=EOLPGLAD_01222;inference=ab initio prediction:Prodigal:002006;locus_tag=EOLPGLAD_01222;product=hypothetical protein
NZ_CP029551.1	Prodigal:002006	CDS	1346877	1347311	.	-	0	ID=EOLPGLAD_01223;inference=ab initio prediction:Prodigal:002006;locus_tag=EOLPGLAD_01223;product=hypothetical protein
NZ_CP029551.1	Prodigal:002006	CDS	1347650	1347985	.	+	0	ID=EOLPGLAD_01224;inference=ab initio prediction:Prodigal:002006;locus_tag=EOLPGLAD_01224;product=hypothetical protein
NZ_CP029551.1	Prodigal:002006	CDS	1348073	1349464	.	-	0	ID=EOLPGLAD_01225;Name=ribZ;gene=ribZ;inference=ab initio prediction:Prodigal:002006,similar to AA sequence:UniProtKB:Q180E3;locus_tag=EOLPGLAD_01225;product=Riboflavin transporter RibZ
NZ_CP029551.1	Prodigal:002006	CDS	1349544	1350623	.	+	0	ID=EOLPGLAD_01226;eC_number=3.8.1.5;Name=dhmA;gene=dhmA;inference=ab initio prediction:Prodigal:002006,protein motif:HAMAP:MF_01230;locus_tag=EOLPGLAD_01226;product=Haloalkane dehalogenase
NZ_CP029551.1	Prodigal:002006	CDS	1350735	1351418	.	-	0	ID=EOLPGLAD_01227;inference=ab initio prediction:Prodigal:002006;locus_tag=EOLPGLAD_01227;product=hypothetical protein
NZ_CP029551.1	Prodigal:002006	CDS	1351415	1352629	.	-	0	ID=EOLPGLAD_01228;eC_number=2.3.1.31;Name=metXA;db_xref=COG:COG2021;gene=metXA;inference=ab initio prediction:Prodigal:002006,similar to AA sequence:UniProtKB:Q9AAS1;locus_tag=EOLPGLAD_01228;product=Homoserine O-acetyltransferase
NZ_CP029551.1	Prodigal:002006	CDS	1352927	1354165	.	+	0	ID=EOLPGLAD_01229;inference=ab initio prediction:Prodigal:002006;locus_tag=EOLPGLAD_01229;product=hypothetical protein
NZ_CP029551.1	Prodigal:002006	CDS	1354220	1355092	.	+	0	ID=EOLPGLAD_01230;inference=ab initio prediction:Prodigal:002006;locus_tag=EOLPGLAD_01230;product=hypothetical protein
NZ_CP029551.1	Prodigal:002006	CDS	1355162	1355482	.	-	0	ID=EOLPGLAD_01231;inference=ab initio prediction:Prodigal:002006;locus_tag=EOLPGLAD_01231;product=hypothetical protein
NZ_CP029551.1	Prodigal:002006	CDS	1355493	1356158	.	-	0	ID=EOLPGLAD_01232;eC_number=4.2.1.84;inference=ab initio prediction:Prodigal:002006,similar to AA sequence:UniProtKB:P29379;locus_tag=EOLPGLAD_01232;product=Low-molecular weight cobalt-containing nitrile hydratase subunit beta
NZ_CP029551.1	Prodigal:002006	CDS	1356155	1356796	.	-	0	ID=EOLPGLAD_01233;eC_number=4.2.1.84;inference=ab initio prediction:Prodigal:002006,similar to AA sequence:UniProtKB:P29378;locus_tag=EOLPGLAD_01233;product=Low-molecular weight cobalt-containing nitrile hydratase subunit alpha
NZ_CP029551.1	Prodigal:002006	CDS	1356815	1358233	.	-	0	ID=EOLPGLAD_01234;eC_number=6.3.5.7;Name=gatA_1;db_xref=COG:COG0154;gene=gatA_1;inference=ab initio prediction:Prodigal:002006,similar to AA sequence:UniProtKB:Q9HVT8;locus_tag=EOLPGLAD_01234;product=Glutamyl-tRNA(Gln) amidotransferase subunit A
NZ_CP029551.1	Prodigal:002006	CDS	1358359	1359957	.	-	0	ID=EOLPGLAD_01235;inference=ab initio prediction:Prodigal:002006;locus_tag=EOLPGLAD_01235;product=hypothetical protein
NZ_CP029551.1	Prodigal:002006	CDS	1360121	1361677	.	+	0	ID=EOLPGLAD_01236;eC_number=2.2.1.6;Name=ilvX;db_xref=COG:COG0028;gene=ilvX;inference=ab initio prediction:Prodigal:002006,similar to AA sequence:UniProtKB:O53554;locus_tag=EOLPGLAD_01236;product=Putative acetolactate synthase large subunit IlvX
NZ_CP029551.1	Prodigal:002006	CDS	1361932	1362090	.	+	0	ID=EOLPGLAD_01237;inference=ab initio prediction:Prodigal:002006;locus_tag=EOLPGLAD_01237;product=hypothetical protein
NZ_CP029551.1	Prodigal:002006	CDS	1362129	1363058	.	-	0	ID=EOLPGLAD_01238;eC_number=3.1.4.53;Name=cpdA_2;gene=cpdA_2;inference=ab initio prediction:Prodigal:002006,protein motif:HAMAP:MF_00905;locus_tag=EOLPGLAD_01238;product=3'%2C5'-cyclic adenosine monophosphate phosphodiesterase CpdA
NZ_CP029551.1	Prodigal:002006	CDS	1363145	1363375	.	-	0	ID=EOLPGLAD_01239;inference=ab initio prediction:Prodigal:002006;locus_tag=EOLPGLAD_01239;product=hypothetical protein
NZ_CP029551.1	Prodigal:002006	CDS	1363617	1364390	.	+	0	ID=EOLPGLAD_01240;inference=ab initio prediction:Prodigal:002006;locus_tag=EOLPGLAD_01240;product=hypothetical protein
NZ_CP029551.1	Prodigal:002006	CDS	1364387	1365688	.	+	0	ID=EOLPGLAD_01241;eC_number=2.4.99.12;Name=waaA;db_xref=COG:COG1519;gene=waaA;inference=ab initio prediction:Prodigal:002006,similar to AA sequence:UniProtKB:P0AC75;locus_tag=EOLPGLAD_01241;product=3-deoxy-D-manno-octulosonic acid transferase
NZ_CP029551.1	Prodigal:002006	CDS	1365688	1366668	.	+	0	ID=EOLPGLAD_01242;eC_number=2.7.1.130;Name=lpxK;db_xref=COG:COG1663;gene=lpxK;inference=ab initio prediction:Prodigal:002006,similar to AA sequence:UniProtKB:P27300;locus_tag=EOLPGLAD_01242;product=Tetraacyldisaccharide 4'-kinase
NZ_CP029551.1	Prodigal:002006	CDS	1367041	1367394	.	+	0	ID=EOLPGLAD_01243;inference=ab initio prediction:Prodigal:002006;locus_tag=EOLPGLAD_01243;product=hypothetical protein
NZ_CP029551.1	Prodigal:002006	CDS	1367451	1368023	.	+	0	ID=EOLPGLAD_01244;inference=ab initio prediction:Prodigal:002006;locus_tag=EOLPGLAD_01244;product=hypothetical protein
NZ_CP029551.1	Prodigal:002006	CDS	1368070	1368684	.	+	0	ID=EOLPGLAD_01245;inference=ab initio prediction:Prodigal:002006;locus_tag=EOLPGLAD_01245;product=hypothetical protein
NZ_CP029551.1	Prodigal:002006	CDS	1368813	1369763	.	-	0	ID=EOLPGLAD_01246;inference=ab initio prediction:Prodigal:002006;locus_tag=EOLPGLAD_01246;product=hypothetical protein
NZ_CP029551.1	Prodigal:002006	CDS	1369953	1370909	.	-	0	ID=EOLPGLAD_01247;inference=ab initio prediction:Prodigal:002006;locus_tag=EOLPGLAD_01247;product=hypothetical protein
NZ_CP029551.1	Prodigal:002006	CDS	1370922	1372460	.	+	0	ID=EOLPGLAD_01248;inference=ab initio prediction:Prodigal:002006;locus_tag=EOLPGLAD_01248;product=hypothetical protein
NZ_CP029551.1	Prodigal:002006	CDS	1372457	1373131	.	+	0	ID=EOLPGLAD_01249;Name=uvrY;db_xref=COG:COG2197;gene=uvrY;inference=ab initio prediction:Prodigal:002006,similar to AA sequence:UniProtKB:P0AED5;locus_tag=EOLPGLAD_01249;product=Response regulator UvrY
NZ_CP029551.1	Prodigal:002006	CDS	1373179	1373850	.	+	0	ID=EOLPGLAD_01250;eC_number=3.5.99.2;Name=tenA;db_xref=COG:COG0819;gene=tenA;inference=ab initio prediction:Prodigal:002006,similar to AA sequence:UniProtKB:P25052;locus_tag=EOLPGLAD_01250;product=Aminopyrimidine aminohydrolase
NZ_CP029551.1	Prodigal:002006	CDS	1373943	1375409	.	+	0	ID=EOLPGLAD_01251;Name=yhdG_1;db_xref=COG:COG0531;gene=yhdG_1;inference=ab initio prediction:Prodigal:002006,similar to AA sequence:UniProtKB:O07576;locus_tag=EOLPGLAD_01251;product=putative amino acid permease YhdG
NZ_CP029551.1	Prodigal:002006	CDS	1375563	1376480	.	-	0	ID=EOLPGLAD_01252;eC_number=3.1.26.11;Name=rbn_2;gene=rbn_2;inference=ab initio prediction:Prodigal:002006,protein motif:HAMAP:MF_01818;locus_tag=EOLPGLAD_01252;product=Ribonuclease BN
NZ_CP029551.1	Prodigal:002006	CDS	1376667	1377878	.	-	0	ID=EOLPGLAD_01253;inference=ab initio prediction:Prodigal:002006;locus_tag=EOLPGLAD_01253;product=hypothetical protein
NZ_CP029551.1	Prodigal:002006	CDS	1378083	1378337	.	-	0	ID=EOLPGLAD_01254;inference=ab initio prediction:Prodigal:002006;locus_tag=EOLPGLAD_01254;product=hypothetical protein
NZ_CP029551.1	Prodigal:002006	CDS	1378476	1379282	.	-	0	ID=EOLPGLAD_01255;inference=ab initio prediction:Prodigal:002006;locus_tag=EOLPGLAD_01255;product=hypothetical protein
NZ_CP029551.1	Prodigal:002006	CDS	1379592	1380062	.	+	0	ID=EOLPGLAD_01256;eC_number=3.5.1.44;Name=cheB_3;gene=cheB_3;inference=ab initio prediction:Prodigal:002006,protein motif:HAMAP:MF_00099;locus_tag=EOLPGLAD_01256;product=Protein-glutamate methylesterase/protein-glutamine glutaminase
NZ_CP029551.1	Prodigal:002006	CDS	1380206	1381309	.	+	0	ID=EOLPGLAD_01257;eC_number=3.6.1.11;Name=ppx;db_xref=COG:COG0248;gene=ppx;inference=ab initio prediction:Prodigal:002006,similar to AA sequence:UniProtKB:P0AFL6;locus_tag=EOLPGLAD_01257;product=Exopolyphosphatase
NZ_CP029551.1	Prodigal:002006	CDS	1381306	1382031	.	+	0	ID=EOLPGLAD_01258;eC_number=2.1.1.166;Name=rlmE;db_xref=COG:COG0293;gene=rlmE;inference=ab initio prediction:Prodigal:002006,similar to AA sequence:UniProtKB:P0C0R7;locus_tag=EOLPGLAD_01258;product=Ribosomal RNA large subunit methyltransferase E
NZ_CP029551.1	Prodigal:002006	CDS	1382039	1382794	.	+	0	ID=EOLPGLAD_01259;inference=ab initio prediction:Prodigal:002006;locus_tag=EOLPGLAD_01259;product=hypothetical protein
NZ_CP029551.1	Prodigal:002006	CDS	1382957	1384012	.	-	0	ID=EOLPGLAD_01260;inference=ab initio prediction:Prodigal:002006;locus_tag=EOLPGLAD_01260;product=hypothetical protein
NZ_CP029551.1	Prodigal:002006	CDS	1384497	1385420	.	-	0	ID=EOLPGLAD_01261;eC_number=2.1.1.297;Name=prmC_1;db_xref=COG:COG2890;gene=prmC_1;inference=ab initio prediction:Prodigal:002006,similar to AA sequence:UniProtKB:P0ACC1;locus_tag=EOLPGLAD_01261;product=Release factor glutamine methyltransferase
NZ_CP029551.1	Prodigal:002006	CDS	1385417	1386502	.	-	0	ID=EOLPGLAD_01262;Name=prfA;db_xref=COG:COG0216;gene=prfA;inference=ab initio prediction:Prodigal:002006,similar to AA sequence:UniProtKB:P0A7I0;locus_tag=EOLPGLAD_01262;product=Peptide chain release factor RF1
NZ_CP029551.1	Prodigal:002006	CDS	1386563	1388830	.	-	0	ID=EOLPGLAD_01263;eC_number=2.7.3.9;Name=ptsP;db_xref=COG:COG3605;gene=ptsP;inference=ab initio prediction:Prodigal:002006,similar to AA sequence:UniProtKB:P37177;locus_tag=EOLPGLAD_01263;product=Phosphoenolpyruvate-dependent phosphotransferase system
NZ_CP029551.1	Prodigal:002006	CDS	1388930	1390165	.	-	0	ID=EOLPGLAD_01264;eC_number=2.7.2.4;db_xref=COG:COG0527;inference=ab initio prediction:Prodigal:002006,similar to AA sequence:UniProtKB:Q88EI9;locus_tag=EOLPGLAD_01264;product=Aspartate kinase
NZ_CP029551.1	Prodigal:002006	CDS	1390336	1391109	.	+	0	ID=EOLPGLAD_01265;eC_number=2.1.1.222;Name=ubiG;db_xref=COG:COG2227;gene=ubiG;inference=ab initio prediction:Prodigal:002006,similar to AA sequence:UniProtKB:P17993;locus_tag=EOLPGLAD_01265;product=Ubiquinone biosynthesis O-methyltransferase
NZ_CP029551.1	Prodigal:002006	CDS	1391197	1392168	.	+	0	ID=EOLPGLAD_01266;eC_number=1.3.1.103;inference=ab initio prediction:Prodigal:002006,similar to AA sequence:UniProtKB:Q59I44;locus_tag=EOLPGLAD_01266;product=2-haloacrylate reductase
NZ_CP029551.1	Prodigal:002006	CDS	1392188	1393201	.	-	0	ID=EOLPGLAD_01267;eC_number=2.7.1.15;Name=RBKS;gene=RBKS;inference=ab initio prediction:Prodigal:002006,protein motif:HAMAP:MF_01987;locus_tag=EOLPGLAD_01267;product=Ribokinase
NZ_CP029551.1	Prodigal:002006	CDS	1393253	1393645	.	-	0	ID=EOLPGLAD_01268;inference=ab initio prediction:Prodigal:002006;locus_tag=EOLPGLAD_01268;product=hypothetical protein
NZ_CP029551.1	Prodigal:002006	CDS	1393681	1393995	.	-	0	ID=EOLPGLAD_01269;inference=ab initio prediction:Prodigal:002006;locus_tag=EOLPGLAD_01269;product=hypothetical protein
NZ_CP029551.1	Prodigal:002006	CDS	1394028	1394945	.	-	0	ID=EOLPGLAD_01270;Name=msrQ;gene=msrQ;inference=ab initio prediction:Prodigal:002006,protein motif:HAMAP:MF_01207;locus_tag=EOLPGLAD_01270;product=Protein-methionine-sulfoxide reductase heme-binding subunit MsrQ
NZ_CP029551.1	Prodigal:002006	CDS	1395086	1396381	.	-	0	ID=EOLPGLAD_01271;eC_number=1.1.5.-;Name=yliI;db_xref=COG:COG2133;gene=yliI;inference=ab initio prediction:Prodigal:002006,similar to AA sequence:UniProtKB:P75804;locus_tag=EOLPGLAD_01271;product=Aldose sugar dehydrogenase YliI
NZ_CP029551.1	Prodigal:002006	CDS	1396665	1396994	.	+	0	ID=EOLPGLAD_01272;inference=ab initio prediction:Prodigal:002006,similar to AA sequence:UniProtKB:P00275;locus_tag=EOLPGLAD_01272;product=Thioredoxin C-1
NZ_CP029551.1	Prodigal:002006	CDS	1397185	1398108	.	-	0	ID=EOLPGLAD_01273;inference=ab initio prediction:Prodigal:002006;locus_tag=EOLPGLAD_01273;product=hypothetical protein
NZ_CP029551.1	Prodigal:002006	CDS	1398376	1399701	.	-	0	ID=EOLPGLAD_01274;eC_number=6.3.2.17;Name=fpgS;gene=fpgS;inference=ab initio prediction:Prodigal:002006,similar to AA sequence:UniProtKB:P15925;locus_tag=EOLPGLAD_01274;product=Folylpolyglutamate synthase
NZ_CP029551.1	Prodigal:002006	CDS	1399716	1400624	.	-	0	ID=EOLPGLAD_01275;eC_number=2.1.3.15;Name=accD;db_xref=COG:COG0777;gene=accD;inference=ab initio prediction:Prodigal:002006,similar to AA sequence:UniProtKB:P0A9Q5;locus_tag=EOLPGLAD_01275;product=Acetyl-coenzyme A carboxylase carboxyl transferase subunit beta
NZ_CP029551.1	Prodigal:002006	CDS	1400687	1401517	.	-	0	ID=EOLPGLAD_01276;eC_number=4.2.1.20;Name=trpA;db_xref=COG:COG0159;gene=trpA;inference=ab initio prediction:Prodigal:002006,similar to AA sequence:UniProtKB:Q5ZVY3;locus_tag=EOLPGLAD_01276;product=Tryptophan synthase alpha chain
NZ_CP029551.1	Prodigal:002006	CDS	1401743	1403770	.	+	0	ID=EOLPGLAD_01277;eC_number=2.7.13.3;Name=rcsC_10;gene=rcsC_10;inference=ab initio prediction:Prodigal:002006,protein motif:HAMAP:MF_00979;locus_tag=EOLPGLAD_01277;product=Sensor histidine kinase RcsC
NZ_CP029551.1	Prodigal:002006	CDS	1403787	1404233	.	-	0	ID=EOLPGLAD_01278;inference=ab initio prediction:Prodigal:002006;locus_tag=EOLPGLAD_01278;product=hypothetical protein
NZ_CP029551.1	Prodigal:002006	CDS	1404351	1405250	.	+	0	ID=EOLPGLAD_01279;Name=argP_1;gene=argP_1;inference=ab initio prediction:Prodigal:002006,protein motif:HAMAP:MF_00513;locus_tag=EOLPGLAD_01279;product=HTH-type transcriptional regulator ArgP
NZ_CP029551.1	Prodigal:002006	CDS	1405315	1405599	.	+	0	ID=EOLPGLAD_01280;inference=ab initio prediction:Prodigal:002006;locus_tag=EOLPGLAD_01280;product=hypothetical protein
NZ_CP029551.1	Prodigal:002006	CDS	1405596	1406465	.	+	0	ID=EOLPGLAD_01281;eC_number=6.1.1.17;Name=gltX_2;db_xref=COG:COG0008;gene=gltX_2;inference=ab initio prediction:Prodigal:002006,similar to AA sequence:UniProtKB:Q8DLI5;locus_tag=EOLPGLAD_01281;product=Glutamate--tRNA ligase
NZ_CP029551.1	Prodigal:002006	CDS	1406411	1407502	.	-	0	ID=EOLPGLAD_01282;eC_number=2.7.13.3;db_xref=COG:COG3920;inference=ab initio prediction:Prodigal:002006,similar to AA sequence:UniProtKB:Q2NB77;locus_tag=EOLPGLAD_01282;product=Blue-light-activated histidine kinase 2
NZ_CP029551.1	Prodigal:002006	CDS	1407701	1409731	.	-	0	ID=EOLPGLAD_01283;inference=ab initio prediction:Prodigal:002006;locus_tag=EOLPGLAD_01283;product=hypothetical protein
NZ_CP029551.1	barrnap:0.9	rRNA	1410564	1412043	0	+	.	ID=EOLPGLAD_01284;locus_tag=EOLPGLAD_01284;product=16S ribosomal RNA
NZ_CP029551.1	Aragorn:001002	tRNA	1412240	1412316	.	+	.	ID=EOLPGLAD_01285;inference=COORDINATES:profile:Aragorn:001002;locus_tag=EOLPGLAD_01285;product=tRNA-Ile(gat)
NZ_CP029551.1	Aragorn:001002	tRNA	1412370	1412445	.	+	.	ID=EOLPGLAD_01286;inference=COORDINATES:profile:Aragorn:001002;locus_tag=EOLPGLAD_01286;product=tRNA-Ala(tgc)
NZ_CP029551.1	barrnap:0.9	rRNA	1412751	1415593	0	+	.	ID=EOLPGLAD_01287;locus_tag=EOLPGLAD_01287;product=23S ribosomal RNA
NZ_CP029551.1	barrnap:0.9	rRNA	1415781	1415890	5.9e-08	+	.	ID=EOLPGLAD_01288;locus_tag=EOLPGLAD_01288;product=5S ribosomal RNA
NZ_CP029551.1	Aragorn:001002	tRNA	1415960	1416036	.	+	.	ID=EOLPGLAD_01289;inference=COORDINATES:profile:Aragorn:001002;locus_tag=EOLPGLAD_01289;product=tRNA-Met(cat)
NZ_CP029551.1	Prodigal:002006	CDS	1416126	1417010	.	+	0	ID=EOLPGLAD_01290;eC_number=3.5.1.10;Name=purU;db_xref=COG:COG0788;gene=purU;inference=ab initio prediction:Prodigal:002006,similar to AA sequence:UniProtKB:P9WHM3;locus_tag=EOLPGLAD_01290;product=Formyltetrahydrofolate deformylase
NZ_CP029551.1	Prodigal:002006	CDS	1417138	1418424	.	-	0	ID=EOLPGLAD_01291;Name=oxlT_3;gene=oxlT_3;inference=ab initio prediction:Prodigal:002006,similar to AA sequence:UniProtKB:Q51330;locus_tag=EOLPGLAD_01291;product=Oxalate:formate antiporter
NZ_CP029551.1	Prodigal:002006	CDS	1418685	1419233	.	-	0	ID=EOLPGLAD_01292;Name=puuR;gene=puuR;inference=ab initio prediction:Prodigal:002006,similar to AA sequence:UniProtKB:P0A9U6;locus_tag=EOLPGLAD_01292;product=HTH-type transcriptional regulator PuuR
NZ_CP029551.1	Prodigal:002006	CDS	1419391	1420722	.	+	0	ID=EOLPGLAD_01293;eC_number=2.6.1.18;Name=bauA;db_xref=COG:COG0161;gene=bauA;inference=ab initio prediction:Prodigal:002006,similar to AA sequence:UniProtKB:Q9I700;locus_tag=EOLPGLAD_01293;product=Beta-alanine--pyruvate aminotransferase
NZ_CP029551.1	Prodigal:002006	CDS	1420940	1421410	.	+	0	ID=EOLPGLAD_01294;inference=ab initio prediction:Prodigal:002006,similar to AA sequence:ISfinder:ISMpo2;locus_tag=EOLPGLAD_01294;product=IS1595 family transposase ISMpo2
NZ_CP029551.1	Prodigal:002006	CDS	1421500	1421835	.	+	0	ID=EOLPGLAD_01295;inference=ab initio prediction:Prodigal:002006;locus_tag=EOLPGLAD_01295;product=hypothetical protein
NZ_CP029551.1	Prodigal:002006	CDS	1422022	1422192	.	+	0	ID=EOLPGLAD_01296;inference=ab initio prediction:Prodigal:002006;locus_tag=EOLPGLAD_01296;product=hypothetical protein
NZ_CP029551.1	Prodigal:002006	CDS	1422503	1422823	.	-	0	ID=EOLPGLAD_01297;inference=ab initio prediction:Prodigal:002006;locus_tag=EOLPGLAD_01297;product=hypothetical protein
NZ_CP029551.1	Prodigal:002006	CDS	1422999	1424366	.	+	0	ID=EOLPGLAD_01298;eC_number=6.1.1.17;Name=gltX1;db_xref=COG:COG0008;gene=gltX1;inference=ab initio prediction:Prodigal:002006,similar to AA sequence:UniProtKB:Q9X172;locus_tag=EOLPGLAD_01298;product=Glutamate--tRNA ligase 1
NZ_CP029551.1	Prodigal:002006	CDS	1424367	1425650	.	-	0	ID=EOLPGLAD_01299;inference=ab initio prediction:Prodigal:002006,similar to AA sequence:UniProtKB:P0AE45;locus_tag=EOLPGLAD_01299;note=UPF0053 inner membrane protein YtfL;product=hypothetical protein
NZ_CP029551.1	Prodigal:002006	CDS	1425892	1427004	.	+	0	ID=EOLPGLAD_01300;Name=chaA;db_xref=COG:COG0387;gene=chaA;inference=ab initio prediction:Prodigal:002006,similar to AA sequence:UniProtKB:P31801;locus_tag=EOLPGLAD_01300;product=Sodium-potassium/proton antiporter ChaA
NZ_CP029551.1	Prodigal:002006	CDS	1427047	1428576	.	-	0	ID=EOLPGLAD_01301;Name=murJ;db_xref=COG:COG0728;gene=murJ;inference=ab initio prediction:Prodigal:002006,similar to AA sequence:UniProtKB:P0AF16;locus_tag=EOLPGLAD_01301;product=Lipid II flippase MurJ
NZ_CP029551.1	Prodigal:002006	CDS	1428707	1429450	.	-	0	ID=EOLPGLAD_01302;inference=ab initio prediction:Prodigal:002006;locus_tag=EOLPGLAD_01302;product=hypothetical protein
NZ_CP029551.1	Prodigal:002006	CDS	1429657	1430256	.	-	0	ID=EOLPGLAD_01303;eC_number=1.15.1.1;Name=sodB;db_xref=COG:COG0605;gene=sodB;inference=ab initio prediction:Prodigal:002006,similar to AA sequence:UniProtKB:Q9XD74;locus_tag=EOLPGLAD_01303;product=Superoxide dismutase [Mn]
NZ_CP029551.1	Prodigal:002006	CDS	1430595	1431515	.	+	0	ID=EOLPGLAD_01304;inference=ab initio prediction:Prodigal:002006;locus_tag=EOLPGLAD_01304;product=hypothetical protein
NZ_CP029551.1	Prodigal:002006	CDS	1431526	1433211	.	-	0	ID=EOLPGLAD_01305;inference=ab initio prediction:Prodigal:002006;locus_tag=EOLPGLAD_01305;product=hypothetical protein
NZ_CP029551.1	Prodigal:002006	CDS	1433389	1434138	.	-	0	ID=EOLPGLAD_01306;eC_number=2.1.1.33;Name=trmB;db_xref=COG:COG0220;gene=trmB;inference=ab initio prediction:Prodigal:002006,similar to AA sequence:UniProtKB:P0A8I5;locus_tag=EOLPGLAD_01306;product=tRNA (guanine-N(7)-)-methyltransferase
NZ_CP029551.1	Prodigal:002006	CDS	1434147	1435322	.	-	0	ID=EOLPGLAD_01307;eC_number=2.5.1.6;Name=metK;db_xref=COG:COG0192;gene=metK;inference=ab initio prediction:Prodigal:002006,similar to AA sequence:UniProtKB:P0A817;locus_tag=EOLPGLAD_01307;product=S-adenosylmethionine synthase
NZ_CP029551.1	Prodigal:002006	CDS	1435495	1435905	.	-	0	ID=EOLPGLAD_01308;inference=ab initio prediction:Prodigal:002006;locus_tag=EOLPGLAD_01308;product=hypothetical protein
NZ_CP029551.1	Prodigal:002006	CDS	1436470	1437390	.	+	0	ID=EOLPGLAD_01309;inference=ab initio prediction:Prodigal:002006;locus_tag=EOLPGLAD_01309;product=hypothetical protein
NZ_CP029551.1	Prodigal:002006	CDS	1437356	1438864	.	+	0	ID=EOLPGLAD_01310;eC_number=3.4.-.-;Name=bepA_2;gene=bepA_2;inference=ab initio prediction:Prodigal:002006,protein motif:HAMAP:MF_00997;locus_tag=EOLPGLAD_01310;product=Beta-barrel assembly-enhancing protease
NZ_CP029551.1	Prodigal:002006	CDS	1438920	1439810	.	-	0	ID=EOLPGLAD_01311;eC_number=3.1.2.6;Name=gloB_2;gene=gloB_2;inference=ab initio prediction:Prodigal:002006,protein motif:HAMAP:MF_01374;locus_tag=EOLPGLAD_01311;product=Hydroxyacylglutathione hydrolase
NZ_CP029551.1	Prodigal:002006	CDS	1440174	1441508	.	+	0	ID=EOLPGLAD_01312;Name=mdtA_3;gene=mdtA_3;inference=ab initio prediction:Prodigal:002006,protein motif:HAMAP:MF_01422;locus_tag=EOLPGLAD_01312;product=Multidrug resistance protein MdtA
NZ_CP029551.1	Prodigal:002006	CDS	1441528	1444680	.	+	0	ID=EOLPGLAD_01313;Name=czcA_2;gene=czcA_2;inference=ab initio prediction:Prodigal:002006,similar to AA sequence:UniProtKB:P13511;locus_tag=EOLPGLAD_01313;product=Cobalt-zinc-cadmium resistance protein CzcA
NZ_CP029551.1	Prodigal:002006	CDS	1444680	1446350	.	+	0	ID=EOLPGLAD_01314;Name=arpC;db_xref=COG:COG1538;gene=arpC;inference=ab initio prediction:Prodigal:002006,similar to AA sequence:UniProtKB:Q9KJC1;locus_tag=EOLPGLAD_01314;product=Antibiotic efflux pump outer membrane protein ArpC
NZ_CP029551.1	Prodigal:002006	CDS	1446370	1446852	.	+	0	ID=EOLPGLAD_01315;inference=ab initio prediction:Prodigal:002006;locus_tag=EOLPGLAD_01315;product=hypothetical protein
NZ_CP029551.1	Prodigal:002006	CDS	1446918	1447076	.	-	0	ID=EOLPGLAD_01316;inference=ab initio prediction:Prodigal:002006;locus_tag=EOLPGLAD_01316;product=hypothetical protein
NZ_CP029551.1	Prodigal:002006	CDS	1447150	1448199	.	+	0	ID=EOLPGLAD_01317;inference=ab initio prediction:Prodigal:002006;locus_tag=EOLPGLAD_01317;product=hypothetical protein
NZ_CP029551.1	Prodigal:002006	CDS	1448171	1449040	.	+	0	ID=EOLPGLAD_01318;inference=ab initio prediction:Prodigal:002006;locus_tag=EOLPGLAD_01318;product=hypothetical protein
NZ_CP029551.1	Prodigal:002006	CDS	1449043	1449339	.	-	0	ID=EOLPGLAD_01319;inference=ab initio prediction:Prodigal:002006;locus_tag=EOLPGLAD_01319;product=hypothetical protein
NZ_CP029551.1	Prodigal:002006	CDS	1449339	1449638	.	-	0	ID=EOLPGLAD_01320;inference=ab initio prediction:Prodigal:002006;locus_tag=EOLPGLAD_01320;product=hypothetical protein
NZ_CP029551.1	Prodigal:002006	CDS	1449663	1449941	.	-	0	ID=EOLPGLAD_01321;inference=ab initio prediction:Prodigal:002006;locus_tag=EOLPGLAD_01321;product=hypothetical protein
NZ_CP029551.1	Prodigal:002006	CDS	1449993	1450637	.	-	0	ID=EOLPGLAD_01322;inference=ab initio prediction:Prodigal:002006;locus_tag=EOLPGLAD_01322;product=hypothetical protein
NZ_CP029551.1	Prodigal:002006	CDS	1451202	1451828	.	+	0	ID=EOLPGLAD_01323;inference=ab initio prediction:Prodigal:002006;locus_tag=EOLPGLAD_01323;product=hypothetical protein
NZ_CP029551.1	Prodigal:002006	CDS	1451900	1452685	.	-	0	ID=EOLPGLAD_01324;inference=ab initio prediction:Prodigal:002006;locus_tag=EOLPGLAD_01324;product=hypothetical protein
NZ_CP029551.1	Prodigal:002006	CDS	1453213	1453788	.	-	0	ID=EOLPGLAD_01325;Name=hin_1;db_xref=COG:COG1961;gene=hin_1;inference=ab initio prediction:Prodigal:002006,similar to AA sequence:UniProtKB:P03013;locus_tag=EOLPGLAD_01325;product=DNA-invertase hin
NZ_CP029551.1	Prodigal:002006	CDS	1454089	1455147	.	-	0	ID=EOLPGLAD_01326;inference=ab initio prediction:Prodigal:002006;locus_tag=EOLPGLAD_01326;product=hypothetical protein
NZ_CP029551.1	Prodigal:002006	CDS	1455651	1456508	.	-	0	ID=EOLPGLAD_01327;inference=ab initio prediction:Prodigal:002006;locus_tag=EOLPGLAD_01327;product=hypothetical protein
NZ_CP029551.1	Prodigal:002006	CDS	1456879	1457172	.	-	0	ID=EOLPGLAD_01328;inference=ab initio prediction:Prodigal:002006;locus_tag=EOLPGLAD_01328;product=hypothetical protein
NZ_CP029551.1	Prodigal:002006	CDS	1457232	1457432	.	-	0	ID=EOLPGLAD_01329;inference=ab initio prediction:Prodigal:002006;locus_tag=EOLPGLAD_01329;product=hypothetical protein
NZ_CP029551.1	Prodigal:002006	CDS	1457432	1458562	.	-	0	ID=EOLPGLAD_01330;inference=ab initio prediction:Prodigal:002006;locus_tag=EOLPGLAD_01330;product=hypothetical protein
NZ_CP029551.1	Prodigal:002006	CDS	1459499	1459810	.	-	0	ID=EOLPGLAD_01331;inference=ab initio prediction:Prodigal:002006;locus_tag=EOLPGLAD_01331;product=hypothetical protein
NZ_CP029551.1	Prodigal:002006	CDS	1459969	1460409	.	-	0	ID=EOLPGLAD_01332;inference=ab initio prediction:Prodigal:002006;locus_tag=EOLPGLAD_01332;product=hypothetical protein
NZ_CP029551.1	Prodigal:002006	CDS	1460410	1460628	.	-	0	ID=EOLPGLAD_01333;inference=ab initio prediction:Prodigal:002006;locus_tag=EOLPGLAD_01333;product=hypothetical protein
NZ_CP029551.1	Prodigal:002006	CDS	1461035	1461550	.	-	0	ID=EOLPGLAD_01334;inference=ab initio prediction:Prodigal:002006,similar to AA sequence:UniProtKB:P9WFP9;locus_tag=EOLPGLAD_01334;note=UPF0047 protein Rv2556c;product=hypothetical protein
NZ_CP029551.1	Prodigal:002006	CDS	1461547	1463247	.	-	0	ID=EOLPGLAD_01335;eC_number=6.5.1.1;Name=lig;gene=lig;inference=ab initio prediction:Prodigal:002006,protein motif:HAMAP:MF_00407;locus_tag=EOLPGLAD_01335;product=DNA ligase
NZ_CP029551.1	Prodigal:002006	CDS	1463244	1464290	.	-	0	ID=EOLPGLAD_01336;inference=ab initio prediction:Prodigal:002006;locus_tag=EOLPGLAD_01336;product=hypothetical protein
NZ_CP029551.1	Prodigal:002006	CDS	1464350	1465306	.	+	0	ID=EOLPGLAD_01337;eC_number=2.1.1.144;Name=tam_1;gene=tam_1;inference=ab initio prediction:Prodigal:002006,protein motif:HAMAP:MF_00560;locus_tag=EOLPGLAD_01337;product=Trans-aconitate 2-methyltransferase
NZ_CP029551.1	Prodigal:002006	CDS	1465369	1466139	.	+	0	ID=EOLPGLAD_01338;inference=ab initio prediction:Prodigal:002006;locus_tag=EOLPGLAD_01338;product=hypothetical protein
NZ_CP029551.1	Prodigal:002006	CDS	1466174	1466605	.	-	0	ID=EOLPGLAD_01339;eC_number=3.1.1.29;Name=arfB;db_xref=COG:COG1186;gene=arfB;inference=ab initio prediction:Prodigal:002006,similar to AA sequence:UniProtKB:P40711;locus_tag=EOLPGLAD_01339;product=Peptidyl-tRNA hydrolase ArfB
NZ_CP029551.1	Prodigal:002006	CDS	1466631	1466906	.	-	0	ID=EOLPGLAD_01340;Name=bolA;db_xref=COG:COG0271;gene=bolA;inference=ab initio prediction:Prodigal:002006,similar to AA sequence:UniProtKB:P0ABE2;locus_tag=EOLPGLAD_01340;product=DNA-binding transcriptional regulator BolA
NZ_CP029551.1	Prodigal:002006	CDS	1467032	1467661	.	+	0	ID=EOLPGLAD_01341;Name=dnaJ_2;gene=dnaJ_2;inference=ab initio prediction:Prodigal:002006,protein motif:HAMAP:MF_01152;locus_tag=EOLPGLAD_01341;product=Chaperone protein DnaJ
NZ_CP029551.1	Prodigal:002006	CDS	1467929	1468912	.	+	0	ID=EOLPGLAD_01342;eC_number=6.6.1.2;Name=cobS;gene=cobS;inference=ab initio prediction:Prodigal:002006,similar to AA sequence:UniProtKB:P29933;locus_tag=EOLPGLAD_01342;product=Aerobic cobaltochelatase subunit CobS
NZ_CP029551.1	Prodigal:002006	CDS	1468929	1469423	.	+	0	ID=EOLPGLAD_01343;inference=ab initio prediction:Prodigal:002006;locus_tag=EOLPGLAD_01343;product=hypothetical protein
NZ_CP029551.1	Prodigal:002006	CDS	1469430	1471334	.	+	0	ID=EOLPGLAD_01344;eC_number=6.6.1.2;Name=cobT;gene=cobT;inference=ab initio prediction:Prodigal:002006,similar to AA sequence:UniProtKB:P29934;locus_tag=EOLPGLAD_01344;product=Aerobic cobaltochelatase subunit CobT
NZ_CP029551.1	Prodigal:002006	CDS	1471363	1472421	.	-	0	ID=EOLPGLAD_01345;inference=ab initio prediction:Prodigal:002006;locus_tag=EOLPGLAD_01345;product=hypothetical protein
NZ_CP029551.1	Prodigal:002006	CDS	1472418	1473347	.	-	0	ID=EOLPGLAD_01346;inference=ab initio prediction:Prodigal:002006;locus_tag=EOLPGLAD_01346;product=hypothetical protein
NZ_CP029551.1	Prodigal:002006	CDS	1473359	1474882	.	-	0	ID=EOLPGLAD_01347;inference=ab initio prediction:Prodigal:002006;locus_tag=EOLPGLAD_01347;product=hypothetical protein
NZ_CP029551.1	Prodigal:002006	CDS	1474879	1476057	.	-	0	ID=EOLPGLAD_01348;eC_number=2.4.1.250;Name=mshA_2;gene=mshA_2;inference=ab initio prediction:Prodigal:002006,protein motif:HAMAP:MF_01695;locus_tag=EOLPGLAD_01348;product=D-inositol-3-phosphate glycosyltransferase
NZ_CP029551.1	Prodigal:002006	CDS	1476081	1478303	.	-	0	ID=EOLPGLAD_01349;inference=ab initio prediction:Prodigal:002006;locus_tag=EOLPGLAD_01349;product=hypothetical protein
NZ_CP029551.1	Prodigal:002006	CDS	1478300	1480651	.	-	0	ID=EOLPGLAD_01350;inference=ab initio prediction:Prodigal:002006;locus_tag=EOLPGLAD_01350;product=hypothetical protein
NZ_CP029551.1	Prodigal:002006	CDS	1480611	1482098	.	-	0	ID=EOLPGLAD_01351;inference=ab initio prediction:Prodigal:002006;locus_tag=EOLPGLAD_01351;product=hypothetical protein
NZ_CP029551.1	Prodigal:002006	CDS	1482164	1483618	.	-	0	ID=EOLPGLAD_01352;eC_number=2.7.8.31;Name=wcaJ;db_xref=COG:COG2148;gene=wcaJ;inference=ab initio prediction:Prodigal:002006,similar to AA sequence:UniProtKB:P71241;locus_tag=EOLPGLAD_01352;product=UDP-glucose:undecaprenyl-phosphate glucose-1-phosphate transferase
NZ_CP029551.1	Prodigal:002006	CDS	1484248	1485561	.	+	0	ID=EOLPGLAD_01353;eC_number=1.1.1.132;Name=algD;db_xref=COG:COG1004;gene=algD;inference=ab initio prediction:Prodigal:002006,similar to AA sequence:UniProtKB:Q887P8;locus_tag=EOLPGLAD_01353;product=GDP-mannose 6-dehydrogenase
NZ_CP029551.1	Prodigal:002006	CDS	1485576	1486820	.	+	0	ID=EOLPGLAD_01354;eC_number=2.4.1.301;Name=kanE;gene=kanE;inference=ab initio prediction:Prodigal:002006,similar to AA sequence:UniProtKB:Q65CC7;locus_tag=EOLPGLAD_01354;product=Alpha-D-kanosaminyltransferase
NZ_CP029551.1	Prodigal:002006	CDS	1486876	1488828	.	-	0	ID=EOLPGLAD_01355;inference=ab initio prediction:Prodigal:002006;locus_tag=EOLPGLAD_01355;product=hypothetical protein
NZ_CP029551.1	Prodigal:002006	CDS	1489081	1490277	.	-	0	ID=EOLPGLAD_01356;eC_number=4.2.2.3;Name=algL;gene=algL;inference=ab initio prediction:Prodigal:002006,similar to AA sequence:UniProtKB:O52195;locus_tag=EOLPGLAD_01356;product=Alginate lyase
NZ_CP029551.1	Prodigal:002006	CDS	1490427	1491731	.	+	0	ID=EOLPGLAD_01357;inference=ab initio prediction:Prodigal:002006;locus_tag=EOLPGLAD_01357;product=hypothetical protein
NZ_CP029551.1	Prodigal:002006	CDS	1491968	1492237	.	+	0	ID=EOLPGLAD_01358;inference=ab initio prediction:Prodigal:002006;locus_tag=EOLPGLAD_01358;product=hypothetical protein
NZ_CP029551.1	Prodigal:002006	CDS	1492307	1493497	.	+	0	ID=EOLPGLAD_01359;inference=ab initio prediction:Prodigal:002006;locus_tag=EOLPGLAD_01359;product=hypothetical protein
NZ_CP029551.1	Prodigal:002006	CDS	1493494	1494390	.	+	0	ID=EOLPGLAD_01360;eC_number=2.3.1.89;Name=dapH_2;gene=dapH_2;inference=ab initio prediction:Prodigal:002006,protein motif:HAMAP:MF_01691;locus_tag=EOLPGLAD_01360;product=2%2C3%2C4%2C5-tetrahydropyridine-2%2C6-dicarboxylate N-acetyltransferase
NZ_CP029551.1	Prodigal:002006	CDS	1494412	1495398	.	+	0	ID=EOLPGLAD_01361;inference=ab initio prediction:Prodigal:002006;locus_tag=EOLPGLAD_01361;product=hypothetical protein
NZ_CP029551.1	Prodigal:002006	CDS	1495707	1496543	.	+	0	ID=EOLPGLAD_01362;inference=ab initio prediction:Prodigal:002006;locus_tag=EOLPGLAD_01362;product=hypothetical protein
NZ_CP029551.1	Prodigal:002006	CDS	1496706	1497317	.	-	0	ID=EOLPGLAD_01363;eC_number=2.3.1.-;Name=vatD;gene=vatD;inference=ab initio prediction:Prodigal:002006,similar to AA sequence:UniProtKB:P50870;locus_tag=EOLPGLAD_01363;product=Streptogramin A acetyltransferase
NZ_CP029551.1	Prodigal:002006	CDS	1497486	1498334	.	-	0	ID=EOLPGLAD_01364;inference=ab initio prediction:Prodigal:002006;locus_tag=EOLPGLAD_01364;product=hypothetical protein
NZ_CP029551.1	Prodigal:002006	CDS	1498505	1499185	.	-	0	ID=EOLPGLAD_01365;eC_number=3.8.1.2;Name=hdl IVa;gene=hdl IVa;inference=ab initio prediction:Prodigal:002006,similar to AA sequence:UniProtKB:Q51645;locus_tag=EOLPGLAD_01365;product=(S)-2-haloacid dehalogenase 4A
NZ_CP029551.1	Prodigal:002006	CDS	1499262	1500515	.	-	0	ID=EOLPGLAD_01366;eC_number=3.4.17.11;Name=cpg2;gene=cpg2;inference=ab initio prediction:Prodigal:002006,similar to AA sequence:UniProtKB:P06621;locus_tag=EOLPGLAD_01366;product=Carboxypeptidase G2
NZ_CP029551.1	Prodigal:002006	CDS	1500620	1501351	.	-	0	ID=EOLPGLAD_01367;eC_number=1.18.1.-;Name=prmB;gene=prmB;inference=ab initio prediction:Prodigal:002006,similar to AA sequence:UniProtKB:Q768T4;locus_tag=EOLPGLAD_01367;product=Propane 2-monooxygenase%2C reductase component
NZ_CP029551.1	Prodigal:002006	CDS	1501344	1501961	.	-	0	ID=EOLPGLAD_01368;eC_number=1.8.5.-;Name=msrP_3;gene=msrP_3;inference=ab initio prediction:Prodigal:002006,protein motif:HAMAP:MF_01206;locus_tag=EOLPGLAD_01368;product=Protein-methionine-sulfoxide reductase catalytic subunit MsrP
NZ_CP029551.1	Prodigal:002006	CDS	1502062	1502814	.	+	0	ID=EOLPGLAD_01369;eC_number=2.1.1.144;Name=tam_2;gene=tam_2;inference=ab initio prediction:Prodigal:002006,protein motif:HAMAP:MF_00560;locus_tag=EOLPGLAD_01369;product=Trans-aconitate 2-methyltransferase
NZ_CP029551.1	Prodigal:002006	CDS	1502928	1503233	.	+	0	ID=EOLPGLAD_01370;inference=ab initio prediction:Prodigal:002006;locus_tag=EOLPGLAD_01370;product=hypothetical protein
NZ_CP029551.1	Prodigal:002006	CDS	1503240	1504160	.	-	0	ID=EOLPGLAD_01371;inference=ab initio prediction:Prodigal:002006;locus_tag=EOLPGLAD_01371;product=hypothetical protein
NZ_CP029551.1	Prodigal:002006	CDS	1504231	1504506	.	-	0	ID=EOLPGLAD_01372;Name=infA;gene=infA;inference=ab initio prediction:Prodigal:002006,protein motif:HAMAP:MF_00075;locus_tag=EOLPGLAD_01372;product=Translation initiation factor IF-1
NZ_CP029551.1	Prodigal:002006	CDS	1504731	1505849	.	-	0	ID=EOLPGLAD_01373;Name=braC_3;db_xref=COG:COG0683;gene=braC_3;inference=ab initio prediction:Prodigal:002006,similar to AA sequence:UniProtKB:P21175;locus_tag=EOLPGLAD_01373;product=Leucine-%2C isoleucine-%2C valine-%2C threonine-%2C and alanine-binding protein
NZ_CP029551.1	Prodigal:002006	CDS	1505891	1506667	.	-	0	ID=EOLPGLAD_01374;inference=ab initio prediction:Prodigal:002006;locus_tag=EOLPGLAD_01374;product=hypothetical protein
NZ_CP029551.1	Prodigal:002006	CDS	1506752	1507726	.	+	0	ID=EOLPGLAD_01375;eC_number=3.1.2.6;Name=gloB_3;gene=gloB_3;inference=ab initio prediction:Prodigal:002006,protein motif:HAMAP:MF_01374;locus_tag=EOLPGLAD_01375;product=Hydroxyacylglutathione hydrolase
NZ_CP029551.1	Prodigal:002006	CDS	1507748	1509088	.	-	0	ID=EOLPGLAD_01376;Name=lutA_1;gene=lutA_1;inference=ab initio prediction:Prodigal:002006,protein motif:HAMAP:MF_02105;locus_tag=EOLPGLAD_01376;product=Lactate utilization protein A
NZ_CP029551.1	Prodigal:002006	CDS	1509180	1510313	.	-	0	ID=EOLPGLAD_01377;inference=ab initio prediction:Prodigal:002006;locus_tag=EOLPGLAD_01377;product=hypothetical protein
NZ_CP029551.1	Prodigal:002006	CDS	1510474	1511916	.	-	0	ID=EOLPGLAD_01378;inference=ab initio prediction:Prodigal:002006;locus_tag=EOLPGLAD_01378;product=hypothetical protein
NZ_CP029551.1	Prodigal:002006	CDS	1512214	1512453	.	+	0	ID=EOLPGLAD_01379;inference=ab initio prediction:Prodigal:002006;locus_tag=EOLPGLAD_01379;product=hypothetical protein
NZ_CP029551.1	Prodigal:002006	CDS	1512537	1513037	.	-	0	ID=EOLPGLAD_01380;eC_number=2.3.1.210;Name=wecD;gene=wecD;inference=ab initio prediction:Prodigal:002006,protein motif:HAMAP:MF_02027;locus_tag=EOLPGLAD_01380;product=dTDP-fucosamine acetyltransferase
NZ_CP029551.1	Prodigal:002006	CDS	1513821	1514987	.	+	0	ID=EOLPGLAD_01381;eC_number=4.1.1.17;Name=ldc;gene=ldc;inference=ab initio prediction:Prodigal:002006,similar to AA sequence:UniProtKB:O50657;locus_tag=EOLPGLAD_01381;product=Lysine/ornithine decarboxylase
NZ_CP029551.1	Prodigal:002006	CDS	1515136	1515684	.	+	0	ID=EOLPGLAD_01382;eC_number=2.3.1.-;Name=eis_1;gene=eis_1;inference=ab initio prediction:Prodigal:002006,protein motif:HAMAP:MF_01812;locus_tag=EOLPGLAD_01382;product=N-acetyltransferase Eis
NZ_CP029551.1	Prodigal:002006	CDS	1515775	1516407	.	-	0	ID=EOLPGLAD_01383;eC_number=4.3.99.3;Name=queE;gene=queE;inference=ab initio prediction:Prodigal:002006,similar to AA sequence:UniProtKB:A0A0H3KB22;locus_tag=EOLPGLAD_01383;product=7-carboxy-7-deazaguanine synthase
NZ_CP029551.1	Prodigal:002006	CDS	1516671	1518194	.	+	0	ID=EOLPGLAD_01384;inference=ab initio prediction:Prodigal:002006;locus_tag=EOLPGLAD_01384;product=hypothetical protein
NZ_CP029551.1	Prodigal:002006	CDS	1518214	1519530	.	-	0	ID=EOLPGLAD_01385;Name=naiP_1;gene=naiP_1;inference=ab initio prediction:Prodigal:002006,similar to AA sequence:UniProtKB:O34691;locus_tag=EOLPGLAD_01385;product=Putative niacin/nicotinamide transporter NaiP
NZ_CP029551.1	Prodigal:002006	CDS	1519626	1520303	.	+	0	ID=EOLPGLAD_01386;Name=rraA;gene=rraA;inference=ab initio prediction:Prodigal:002006,protein motif:HAMAP:MF_00471;locus_tag=EOLPGLAD_01386;product=Regulator of ribonuclease activity A
NZ_CP029551.1	Prodigal:002006	CDS	1520335	1521225	.	-	0	ID=EOLPGLAD_01387;eC_number=3.1.1.92;inference=ab initio prediction:Prodigal:002006,similar to AA sequence:UniProtKB:A6XIG7;locus_tag=EOLPGLAD_01387;product=4-sulfomuconolactone hydrolase
NZ_CP029551.1	Prodigal:002006	CDS	1521252	1522556	.	-	0	ID=EOLPGLAD_01388;Name=naiP_2;gene=naiP_2;inference=ab initio prediction:Prodigal:002006,similar to AA sequence:UniProtKB:O34691;locus_tag=EOLPGLAD_01388;product=Putative niacin/nicotinamide transporter NaiP
NZ_CP029551.1	Prodigal:002006	CDS	1522672	1524357	.	-	0	ID=EOLPGLAD_01389;inference=ab initio prediction:Prodigal:002006;locus_tag=EOLPGLAD_01389;product=hypothetical protein
NZ_CP029551.1	Prodigal:002006	CDS	1524637	1525755	.	+	0	ID=EOLPGLAD_01390;eC_number=2.6.1.9;Name=hisC_2;gene=hisC_2;inference=ab initio prediction:Prodigal:002006,similar to AA sequence:UniProtKB:P34037;locus_tag=EOLPGLAD_01390;product=Histidinol-phosphate aminotransferase
NZ_CP029551.1	Prodigal:002006	CDS	1525748	1526677	.	+	0	ID=EOLPGLAD_01391;eC_number=1.3.1.43;Name=tyrC;gene=tyrC;inference=ab initio prediction:Prodigal:002006,similar to AA sequence:UniProtKB:Q04983;locus_tag=EOLPGLAD_01391;product=Cyclohexadienyl dehydrogenase
NZ_CP029551.1	Prodigal:002006	CDS	1526699	1527907	.	-	0	ID=EOLPGLAD_01392;inference=ab initio prediction:Prodigal:002006;locus_tag=EOLPGLAD_01392;product=hypothetical protein
NZ_CP029551.1	Prodigal:002006	CDS	1528008	1529135	.	-	0	ID=EOLPGLAD_01393;inference=ab initio prediction:Prodigal:002006;locus_tag=EOLPGLAD_01393;product=hypothetical protein
NZ_CP029551.1	Prodigal:002006	CDS	1529249	1529710	.	-	0	ID=EOLPGLAD_01394;inference=ab initio prediction:Prodigal:002006;locus_tag=EOLPGLAD_01394;product=hypothetical protein
NZ_CP029551.1	Prodigal:002006	CDS	1529822	1530595	.	-	0	ID=EOLPGLAD_01395;inference=ab initio prediction:Prodigal:002006;locus_tag=EOLPGLAD_01395;product=hypothetical protein
NZ_CP029551.1	Prodigal:002006	CDS	1530740	1532512	.	-	0	ID=EOLPGLAD_01396;eC_number=3.4.19.13;Name=ggt_1;db_xref=COG:COG0405;gene=ggt_1;inference=ab initio prediction:Prodigal:002006,similar to AA sequence:UniProtKB:P18956;locus_tag=EOLPGLAD_01396;product=Glutathione hydrolase proenzyme
NZ_CP029551.1	Prodigal:002006	CDS	1532766	1533086	.	+	0	ID=EOLPGLAD_01397;eC_number=2.8.1.1;Name=glpE;gene=glpE;inference=ab initio prediction:Prodigal:002006,protein motif:HAMAP:MF_01009;locus_tag=EOLPGLAD_01397;product=Thiosulfate sulfurtransferase GlpE
NZ_CP029551.1	Prodigal:002006	CDS	1533040	1534449	.	+	0	ID=EOLPGLAD_01398;Name=mdtA_4;gene=mdtA_4;inference=ab initio prediction:Prodigal:002006,protein motif:HAMAP:MF_01422;locus_tag=EOLPGLAD_01398;product=Multidrug resistance protein MdtA
NZ_CP029551.1	Prodigal:002006	CDS	1534557	1537769	.	+	0	ID=EOLPGLAD_01399;Name=oqxB18;gene=oqxB18;inference=ab initio prediction:Prodigal:002006,similar to AA sequence:BARRGD:NG_050436.1;locus_tag=EOLPGLAD_01399;product=multidrug efflux RND transporter permease subunit OqxB18
NZ_CP029551.1	Prodigal:002006	CDS	1537917	1538783	.	+	0	ID=EOLPGLAD_01400;inference=ab initio prediction:Prodigal:002006;locus_tag=EOLPGLAD_01400;product=hypothetical protein
NZ_CP029551.1	Prodigal:002006	CDS	1538962	1539669	.	-	0	ID=EOLPGLAD_01401;eC_number=1.8.4.-;Name=yfcG_2;db_xref=COG:COG0625;gene=yfcG_2;inference=ab initio prediction:Prodigal:002006,similar to AA sequence:UniProtKB:P77526;locus_tag=EOLPGLAD_01401;product=Disulfide-bond oxidoreductase YfcG
NZ_CP029551.1	Aragorn:001002	tRNA	1539915	1539991	.	+	.	ID=EOLPGLAD_01402;inference=COORDINATES:profile:Aragorn:001002;locus_tag=EOLPGLAD_01402;product=tRNA-Pro(tgg)
NZ_CP029551.1	Prodigal:002006	CDS	1540467	1541903	.	+	0	ID=EOLPGLAD_01403;Name=xerC_2;gene=xerC_2;inference=ab initio prediction:Prodigal:002006,protein motif:HAMAP:MF_01808;locus_tag=EOLPGLAD_01403;product=Tyrosine recombinase XerC
NZ_CP029551.1	Prodigal:002006	CDS	1541910	1545086	.	+	0	ID=EOLPGLAD_01404;inference=ab initio prediction:Prodigal:002006;locus_tag=EOLPGLAD_01404;product=hypothetical protein
NZ_CP029551.1	Prodigal:002006	CDS	1545089	1545619	.	+	0	ID=EOLPGLAD_01405;inference=ab initio prediction:Prodigal:002006;locus_tag=EOLPGLAD_01405;product=hypothetical protein
NZ_CP029551.1	Prodigal:002006	CDS	1545616	1547898	.	+	0	ID=EOLPGLAD_01406;eC_number=3.6.4.12;Name=recD2_1;gene=recD2_1;inference=ab initio prediction:Prodigal:002006,protein motif:HAMAP:MF_01488;locus_tag=EOLPGLAD_01406;product=ATP-dependent RecD-like DNA helicase
NZ_CP029551.1	Prodigal:002006	CDS	1547908	1548660	.	+	0	ID=EOLPGLAD_01407;inference=ab initio prediction:Prodigal:002006;locus_tag=EOLPGLAD_01407;product=hypothetical protein
NZ_CP029551.1	Prodigal:002006	CDS	1548872	1549183	.	+	0	ID=EOLPGLAD_01408;inference=ab initio prediction:Prodigal:002006;locus_tag=EOLPGLAD_01408;product=hypothetical protein
NZ_CP029551.1	Prodigal:002006	CDS	1549510	1549815	.	-	0	ID=EOLPGLAD_01409;Name=rpmB;db_xref=COG:COG0227;gene=rpmB;inference=ab initio prediction:Prodigal:002006,similar to AA sequence:UniProtKB:Q6NCH9;locus_tag=EOLPGLAD_01409;product=50S ribosomal protein L28
NZ_CP029551.1	Prodigal:002006	CDS	1550122	1551051	.	+	0	ID=EOLPGLAD_01410;inference=ab initio prediction:Prodigal:002006;locus_tag=EOLPGLAD_01410;product=hypothetical protein
NZ_CP029551.1	Prodigal:002006	CDS	1551056	1551364	.	+	0	ID=EOLPGLAD_01411;inference=ab initio prediction:Prodigal:002006;locus_tag=EOLPGLAD_01411;product=hypothetical protein
NZ_CP029551.1	Prodigal:002006	CDS	1551485	1554901	.	+	0	ID=EOLPGLAD_01412;inference=ab initio prediction:Prodigal:002006;locus_tag=EOLPGLAD_01412;product=hypothetical protein
NZ_CP029551.1	Prodigal:002006	CDS	1554944	1555270	.	+	0	ID=EOLPGLAD_01413;inference=ab initio prediction:Prodigal:002006;locus_tag=EOLPGLAD_01413;product=hypothetical protein
NZ_CP029551.1	Prodigal:002006	CDS	1555493	1555831	.	+	0	ID=EOLPGLAD_01414;Name=fdxA;db_xref=COG:COG1146;gene=fdxA;inference=ab initio prediction:Prodigal:002006,similar to AA sequence:UniProtKB:D5AP15;locus_tag=EOLPGLAD_01414;product=Ferredoxin-2
NZ_CP029551.1	Prodigal:002006	CDS	1556294	1556890	.	+	0	ID=EOLPGLAD_01415;inference=ab initio prediction:Prodigal:002006;locus_tag=EOLPGLAD_01415;product=hypothetical protein
NZ_CP029551.1	Prodigal:002006	CDS	1557233	1558108	.	+	0	ID=EOLPGLAD_01416;Name=rpoH_2;db_xref=COG:COG0568;gene=rpoH_2;inference=ab initio prediction:Prodigal:002006,similar to AA sequence:UniProtKB:P0CAW9;locus_tag=EOLPGLAD_01416;product=RNA polymerase sigma factor RpoH
NZ_CP029551.1	Prodigal:002006	CDS	1558233	1558997	.	-	0	ID=EOLPGLAD_01417;eC_number=3.1.1.2;inference=ab initio prediction:Prodigal:002006,similar to AA sequence:UniProtKB:P22862;locus_tag=EOLPGLAD_01417;product=Arylesterase
NZ_CP029551.1	Prodigal:002006	CDS	1559127	1559954	.	+	0	ID=EOLPGLAD_01418;inference=ab initio prediction:Prodigal:002006;locus_tag=EOLPGLAD_01418;product=hypothetical protein
NZ_CP029551.1	Prodigal:002006	CDS	1559991	1560707	.	-	0	ID=EOLPGLAD_01419;Name=sfsA;db_xref=COG:COG1489;gene=sfsA;inference=ab initio prediction:Prodigal:002006,similar to AA sequence:UniProtKB:P0A823;locus_tag=EOLPGLAD_01419;product=Sugar fermentation stimulation protein A
NZ_CP029551.1	Prodigal:002006	CDS	1560799	1561539	.	+	0	ID=EOLPGLAD_01420;Name=cinA_1;gene=cinA_1;inference=ab initio prediction:Prodigal:002006,protein motif:HAMAP:MF_00226_A;locus_tag=EOLPGLAD_01420;product=Putative competence-damage inducible protein
NZ_CP029551.1	Prodigal:002006	CDS	1561586	1562437	.	+	0	ID=EOLPGLAD_01421;Name=yfdC;db_xref=COG:COG2116;gene=yfdC;inference=ab initio prediction:Prodigal:002006,similar to AA sequence:UniProtKB:P37327;locus_tag=EOLPGLAD_01421;product=Inner membrane protein YfdC
NZ_CP029551.1	Prodigal:002006	CDS	1562459	1563559	.	-	0	ID=EOLPGLAD_01422;inference=ab initio prediction:Prodigal:002006;locus_tag=EOLPGLAD_01422;product=hypothetical protein
NZ_CP029551.1	Prodigal:002006	CDS	1563863	1564942	.	-	0	ID=EOLPGLAD_01423;inference=ab initio prediction:Prodigal:002006;locus_tag=EOLPGLAD_01423;product=hypothetical protein
NZ_CP029551.1	Prodigal:002006	CDS	1564980	1566815	.	-	0	ID=EOLPGLAD_01424;inference=ab initio prediction:Prodigal:002006;locus_tag=EOLPGLAD_01424;product=hypothetical protein
NZ_CP029551.1	Prodigal:002006	CDS	1566836	1567642	.	-	0	ID=EOLPGLAD_01425;eC_number=2.4.1.187;inference=ab initio prediction:Prodigal:002006,protein motif:HAMAP:MF_02070;locus_tag=EOLPGLAD_01425;product=N-acetylglucosaminyldiphosphoundecaprenol N-acetyl-beta-D-mannosaminyltransferase
NZ_CP029551.1	Prodigal:002006	CDS	1567928	1569340	.	+	0	ID=EOLPGLAD_01426;inference=ab initio prediction:Prodigal:002006;locus_tag=EOLPGLAD_01426;product=hypothetical protein
NZ_CP029551.1	Prodigal:002006	CDS	1569327	1570361	.	+	0	ID=EOLPGLAD_01427;eC_number=3.2.1.4;Name=egl;gene=egl;inference=ab initio prediction:Prodigal:002006,similar to AA sequence:UniProtKB:P17974;locus_tag=EOLPGLAD_01427;product=Endoglucanase
NZ_CP029551.1	Prodigal:002006	CDS	1570358	1571479	.	+	0	ID=EOLPGLAD_01428;eC_number=2.4.1.252;Name=gumH;db_xref=COG:COG0438;gene=gumH;inference=ab initio prediction:Prodigal:002006,similar to AA sequence:UniProtKB:Q56774;locus_tag=EOLPGLAD_01428;product=GDP-mannose:cellobiosyl-diphosphopolyprenol alpha-mannosyltransferase
NZ_CP029551.1	Prodigal:002006	CDS	1571493	1572149	.	-	0	ID=EOLPGLAD_01429;inference=ab initio prediction:Prodigal:002006;locus_tag=EOLPGLAD_01429;product=hypothetical protein
NZ_CP029551.1	Prodigal:002006	CDS	1572347	1573369	.	+	0	ID=EOLPGLAD_01430;db_xref=COG:COG1638;inference=ab initio prediction:Prodigal:002006,similar to AA sequence:UniProtKB:Q21XD7;locus_tag=EOLPGLAD_01430;product=Solute-binding protein
NZ_CP029551.1	Prodigal:002006	CDS	1573366	1574073	.	+	0	ID=EOLPGLAD_01431;inference=ab initio prediction:Prodigal:002006;locus_tag=EOLPGLAD_01431;product=hypothetical protein
NZ_CP029551.1	Prodigal:002006	CDS	1574070	1575422	.	+	0	ID=EOLPGLAD_01432;Name=dctM;db_xref=COG:COG1593;gene=dctM;inference=ab initio prediction:Prodigal:002006,similar to AA sequence:UniProtKB:Q9HU16;locus_tag=EOLPGLAD_01432;product=C4-dicarboxylate TRAP transporter large permease protein DctM
NZ_CP029551.1	Prodigal:002006	CDS	1575586	1576326	.	+	0	ID=EOLPGLAD_01433;eC_number=3.5.2.9;Name=pxpB;db_xref=COG:COG2049;gene=pxpB;inference=ab initio prediction:Prodigal:002006,similar to AA sequence:UniProtKB:P60495;locus_tag=EOLPGLAD_01433;product=5-oxoprolinase subunit B
NZ_CP029551.1	Prodigal:002006	CDS	1576323	1577351	.	+	0	ID=EOLPGLAD_01434;eC_number=3.5.2.9;Name=pxpC;db_xref=COG:COG1984;gene=pxpC;inference=ab initio prediction:Prodigal:002006,similar to AA sequence:UniProtKB:P75745;locus_tag=EOLPGLAD_01434;product=5-oxoprolinase subunit C
NZ_CP029551.1	Prodigal:002006	CDS	1577641	1578423	.	-	0	ID=EOLPGLAD_01435;db_xref=COG:COG1120;inference=ab initio prediction:Prodigal:002006,similar to AA sequence:UniProtKB:Q57399;locus_tag=EOLPGLAD_01435;product=putative ABC transporter ATP-binding protein
NZ_CP029551.1	Prodigal:002006	CDS	1578414	1579421	.	-	0	ID=EOLPGLAD_01436;db_xref=COG:COG0609;inference=ab initio prediction:Prodigal:002006,similar to AA sequence:UniProtKB:Q57130;locus_tag=EOLPGLAD_01436;product=putative ABC transporter permease protein
NZ_CP029551.1	Prodigal:002006	CDS	1579418	1580461	.	-	0	ID=EOLPGLAD_01437;Name=btuF;gene=btuF;inference=ab initio prediction:Prodigal:002006,protein motif:HAMAP:MF_01000;locus_tag=EOLPGLAD_01437;product=Vitamin B12-binding protein
NZ_CP029551.1	Prodigal:002006	CDS	1580458	1580955	.	-	0	ID=EOLPGLAD_01438;db_xref=COG:COG1720;inference=ab initio prediction:Prodigal:002006,similar to AA sequence:UniProtKB:Q6NDF6;locus_tag=EOLPGLAD_01438;product=S-adenosyl-L-methionine-binding protein
NZ_CP029551.1	Prodigal:002006	CDS	1581150	1583240	.	-	0	ID=EOLPGLAD_01439;inference=ab initio prediction:Prodigal:002006;locus_tag=EOLPGLAD_01439;product=hypothetical protein
NZ_CP029551.1	Prodigal:002006	CDS	1583244	1585145	.	-	0	ID=EOLPGLAD_01440;inference=ab initio prediction:Prodigal:002006;locus_tag=EOLPGLAD_01440;product=hypothetical protein
NZ_CP029551.1	Prodigal:002006	CDS	1585187	1586650	.	-	0	ID=EOLPGLAD_01441;Name=flgE_1;db_xref=COG:COG1749;gene=flgE_1;inference=ab initio prediction:Prodigal:002006,similar to AA sequence:UniProtKB:P0A1J1;locus_tag=EOLPGLAD_01441;product=Flagellar hook protein FlgE
NZ_CP029551.1	Prodigal:002006	CDS	1587293	1587445	.	+	0	ID=EOLPGLAD_01442;inference=ab initio prediction:Prodigal:002006;locus_tag=EOLPGLAD_01442;product=hypothetical protein
NZ_CP029551.1	Prodigal:002006	CDS	1587875	1588576	.	+	0	ID=EOLPGLAD_01443;Name=rspR_1;db_xref=COG:COG1802;gene=rspR_1;inference=ab initio prediction:Prodigal:002006,similar to AA sequence:UniProtKB:P0ACM2;locus_tag=EOLPGLAD_01443;product=HTH-type transcriptional repressor RspR
NZ_CP029551.1	Prodigal:002006	CDS	1588580	1588990	.	-	0	ID=EOLPGLAD_01444;inference=ab initio prediction:Prodigal:002006;locus_tag=EOLPGLAD_01444;product=hypothetical protein
NZ_CP029551.1	Prodigal:002006	CDS	1589205	1590395	.	+	0	ID=EOLPGLAD_01445;db_xref=COG:COG0683;inference=ab initio prediction:Prodigal:002006,similar to AA sequence:UniProtKB:Q8YEE8;locus_tag=EOLPGLAD_01445;product=Leu/Ile/Val-binding protein
NZ_CP029551.1	Prodigal:002006	CDS	1590430	1591299	.	+	0	ID=EOLPGLAD_01446;Name=livH_3;db_xref=COG:COG0559;gene=livH_3;inference=ab initio prediction:Prodigal:002006,similar to AA sequence:UniProtKB:P0AEX7;locus_tag=EOLPGLAD_01446;product=High-affinity branched-chain amino acid transport system permease protein LivH
NZ_CP029551.1	Prodigal:002006	CDS	1591303	1593774	.	+	0	ID=EOLPGLAD_01447;eC_number=7.6.2.8;Name=btuD_3;gene=btuD_3;inference=ab initio prediction:Prodigal:002006,protein motif:HAMAP:MF_01005;locus_tag=EOLPGLAD_01447;product=Vitamin B12 import ATP-binding protein BtuD
NZ_CP029551.1	Prodigal:002006	CDS	1593851	1594723	.	+	0	ID=EOLPGLAD_01448;inference=ab initio prediction:Prodigal:002006;locus_tag=EOLPGLAD_01448;product=hypothetical protein
NZ_CP029551.1	Prodigal:002006	CDS	1594863	1595516	.	+	0	ID=EOLPGLAD_01449;Name=kpsT;gene=kpsT;inference=ab initio prediction:Prodigal:002006,similar to AA sequence:UniProtKB:P23888;locus_tag=EOLPGLAD_01449;product=Polysialic acid transport ATP-binding protein KpsT
NZ_CP029551.1	Prodigal:002006	CDS	1595628	1596869	.	+	0	ID=EOLPGLAD_01450;inference=ab initio prediction:Prodigal:002006;locus_tag=EOLPGLAD_01450;product=hypothetical protein
NZ_CP029551.1	Prodigal:002006	CDS	1597036	1597794	.	+	0	ID=EOLPGLAD_01451;inference=ab initio prediction:Prodigal:002006;locus_tag=EOLPGLAD_01451;product=hypothetical protein
NZ_CP029551.1	Prodigal:002006	CDS	1597852	1598919	.	+	0	ID=EOLPGLAD_01452;inference=ab initio prediction:Prodigal:002006;locus_tag=EOLPGLAD_01452;product=hypothetical protein
NZ_CP029551.1	Prodigal:002006	CDS	1598986	1599444	.	+	0	ID=EOLPGLAD_01453;eC_number=3.5.4.3;Name=guaD_1;db_xref=COG:COG0590;gene=guaD_1;inference=ab initio prediction:Prodigal:002006,similar to AA sequence:UniProtKB:O34598;locus_tag=EOLPGLAD_01453;product=Guanine deaminase
NZ_CP029551.1	Prodigal:002006	CDS	1599572	1599883	.	-	0	ID=EOLPGLAD_01454;inference=ab initio prediction:Prodigal:002006;locus_tag=EOLPGLAD_01454;product=hypothetical protein
NZ_CP029551.1	Prodigal:002006	CDS	1599880	1600194	.	-	0	ID=EOLPGLAD_01455;inference=ab initio prediction:Prodigal:002006;locus_tag=EOLPGLAD_01455;product=hypothetical protein
NZ_CP029551.1	Prodigal:002006	CDS	1600370	1601701	.	-	0	ID=EOLPGLAD_01456;eC_number=1.6.99.3;Name=ndh;db_xref=COG:COG1252;gene=ndh;inference=ab initio prediction:Prodigal:002006,similar to AA sequence:UniProtKB:P00393;locus_tag=EOLPGLAD_01456;product=NADH dehydrogenase
NZ_CP029551.1	Prodigal:002006	CDS	1601827	1602474	.	-	0	ID=EOLPGLAD_01457;eC_number=5.2.1.4;Name=nagL;gene=nagL;inference=ab initio prediction:Prodigal:002006,similar to AA sequence:UniProtKB:O86043;locus_tag=EOLPGLAD_01457;product=Maleylpyruvate isomerase
NZ_CP029551.1	Prodigal:002006	CDS	1602694	1603707	.	+	0	ID=EOLPGLAD_01458;inference=ab initio prediction:Prodigal:002006;locus_tag=EOLPGLAD_01458;product=hypothetical protein
NZ_CP029551.1	Prodigal:002006	CDS	1603712	1604698	.	+	0	ID=EOLPGLAD_01459;eC_number=5.1.1.20;Name=ycjG;db_xref=COG:COG4948;gene=ycjG;inference=ab initio prediction:Prodigal:002006,similar to AA sequence:UniProtKB:P51981;locus_tag=EOLPGLAD_01459;product=L-Ala-D/L-Glu epimerase
NZ_CP029551.1	Prodigal:002006	CDS	1604817	1605296	.	-	0	ID=EOLPGLAD_01460;inference=ab initio prediction:Prodigal:002006;locus_tag=EOLPGLAD_01460;product=hypothetical protein
NZ_CP029551.1	Prodigal:002006	CDS	1605398	1606717	.	+	0	ID=EOLPGLAD_01461;eC_number=4.2.99.18;Name=nth_2;gene=nth_2;inference=ab initio prediction:Prodigal:002006,protein motif:HAMAP:MF_00942;locus_tag=EOLPGLAD_01461;product=Endonuclease III
NZ_CP029551.1	Prodigal:002006	CDS	1606767	1607339	.	-	0	ID=EOLPGLAD_01462;eC_number=3.6.1.-;Name=nudK;gene=nudK;inference=ab initio prediction:Prodigal:002006,similar to AA sequence:UniProtKB:P37128;locus_tag=EOLPGLAD_01462;product=GDP-mannose pyrophosphatase NudK
NZ_CP029551.1	Prodigal:002006	CDS	1607431	1607673	.	-	0	ID=EOLPGLAD_01463;Name=tusA;db_xref=COG:COG0425;gene=tusA;inference=ab initio prediction:Prodigal:002006,similar to AA sequence:UniProtKB:D3RPC0;locus_tag=EOLPGLAD_01463;product=Sulfur carrier protein TusA
NZ_CP029551.1	Prodigal:002006	CDS	1607749	1608180	.	-	0	ID=EOLPGLAD_01464;inference=ab initio prediction:Prodigal:002006;locus_tag=EOLPGLAD_01464;product=hypothetical protein
NZ_CP029551.1	Prodigal:002006	CDS	1608310	1609677	.	-	0	ID=EOLPGLAD_01465;eC_number=6.3.2.2;Name=egtA;gene=egtA;inference=ab initio prediction:Prodigal:002006,protein motif:HAMAP:MF_02034;locus_tag=EOLPGLAD_01465;product=Glutamate--cysteine ligase EgtA
NZ_CP029551.1	Prodigal:002006	CDS	1609992	1610744	.	-	0	ID=EOLPGLAD_01466;eC_number=2.1.1.193;Name=rsmE;db_xref=COG:COG1385;gene=rsmE;inference=ab initio prediction:Prodigal:002006,similar to AA sequence:UniProtKB:P0AGL7;locus_tag=EOLPGLAD_01466;product=Ribosomal RNA small subunit methyltransferase E
NZ_CP029551.1	Prodigal:002006	CDS	1611027	1611494	.	+	0	ID=EOLPGLAD_01467;inference=ab initio prediction:Prodigal:002006;locus_tag=EOLPGLAD_01467;product=hypothetical protein
NZ_CP029551.1	Prodigal:002006	CDS	1611520	1612464	.	+	0	ID=EOLPGLAD_01468;eC_number=2.5.1.39;Name=ubiA;db_xref=COG:COG0382;gene=ubiA;inference=ab initio prediction:Prodigal:002006,similar to AA sequence:UniProtKB:P0AGK1;locus_tag=EOLPGLAD_01468;product=4-hydroxybenzoate octaprenyltransferase
NZ_CP029551.1	Prodigal:002006	CDS	1612482	1612985	.	-	0	ID=EOLPGLAD_01469;inference=ab initio prediction:Prodigal:002006;locus_tag=EOLPGLAD_01469;product=hypothetical protein
NZ_CP029551.1	Prodigal:002006	CDS	1613320	1614150	.	+	0	ID=EOLPGLAD_01470;eC_number=3.1.3.11;Name=suhB_2;db_xref=COG:COG0483;gene=suhB_2;inference=ab initio prediction:Prodigal:002006,similar to AA sequence:UniProtKB:O33832;locus_tag=EOLPGLAD_01470;product=Fructose-1%2C6-bisphosphatase/inositol-1-monophosphatase
NZ_CP029551.1	Prodigal:002006	CDS	1614185	1614415	.	-	0	ID=EOLPGLAD_01471;inference=ab initio prediction:Prodigal:002006;locus_tag=EOLPGLAD_01471;product=hypothetical protein
NZ_CP029551.1	Prodigal:002006	CDS	1614628	1614837	.	-	0	ID=EOLPGLAD_01472;Name=cspA_1;db_xref=COG:COG1278;gene=cspA_1;inference=ab initio prediction:Prodigal:002006,similar to AA sequence:UniProtKB:Q9Z3S6;locus_tag=EOLPGLAD_01472;product=Cold shock protein CspA
NZ_CP029551.1	Prodigal:002006	CDS	1615140	1615529	.	+	0	ID=EOLPGLAD_01473;inference=ab initio prediction:Prodigal:002006;locus_tag=EOLPGLAD_01473;product=hypothetical protein
NZ_CP029551.1	Prodigal:002006	CDS	1615584	1615790	.	-	0	ID=EOLPGLAD_01474;inference=ab initio prediction:Prodigal:002006;locus_tag=EOLPGLAD_01474;product=hypothetical protein
NZ_CP029551.1	Prodigal:002006	CDS	1615966	1616544	.	+	0	ID=EOLPGLAD_01475;eC_number=3.2.-.-;Name=yraA;db_xref=COG:COG0693;gene=yraA;inference=ab initio prediction:Prodigal:002006,similar to AA sequence:UniProtKB:O06006;locus_tag=EOLPGLAD_01475;product=Putative cysteine protease YraA
NZ_CP029551.1	Prodigal:002006	CDS	1616631	1617935	.	-	0	ID=EOLPGLAD_01476;inference=ab initio prediction:Prodigal:002006;locus_tag=EOLPGLAD_01476;product=hypothetical protein
NZ_CP029551.1	Prodigal:002006	CDS	1618422	1618946	.	+	0	ID=EOLPGLAD_01477;inference=ab initio prediction:Prodigal:002006;locus_tag=EOLPGLAD_01477;product=hypothetical protein
NZ_CP029551.1	Prodigal:002006	CDS	1619076	1619357	.	-	0	ID=EOLPGLAD_01478;inference=ab initio prediction:Prodigal:002006,similar to AA sequence:UniProtKB:B8H4R9;locus_tag=EOLPGLAD_01478;note=UPF0335 protein CCNA_03428;product=hypothetical protein
NZ_CP029551.1	Prodigal:002006	CDS	1619612	1619980	.	+	0	ID=EOLPGLAD_01479;inference=ab initio prediction:Prodigal:002006;locus_tag=EOLPGLAD_01479;product=hypothetical protein
NZ_CP029551.1	Prodigal:002006	CDS	1620008	1620277	.	-	0	ID=EOLPGLAD_01480;inference=ab initio prediction:Prodigal:002006;locus_tag=EOLPGLAD_01480;product=hypothetical protein
NZ_CP029551.1	Prodigal:002006	CDS	1620665	1621663	.	+	0	ID=EOLPGLAD_01481;eC_number=3.6.-.-;Name=yjiA_1;db_xref=COG:COG0523;gene=yjiA_1;inference=ab initio prediction:Prodigal:002006,similar to AA sequence:UniProtKB:P24203;locus_tag=EOLPGLAD_01481;product=P-loop guanosine triphosphatase YjiA
NZ_CP029551.1	Prodigal:002006	CDS	1621786	1621947	.	-	0	ID=EOLPGLAD_01482;inference=ab initio prediction:Prodigal:002006;locus_tag=EOLPGLAD_01482;product=hypothetical protein
NZ_CP029551.1	Prodigal:002006	CDS	1622145	1623131	.	+	0	ID=EOLPGLAD_01483;inference=ab initio prediction:Prodigal:002006;locus_tag=EOLPGLAD_01483;product=hypothetical protein
NZ_CP029551.1	Prodigal:002006	CDS	1623230	1624153	.	+	0	ID=EOLPGLAD_01484;inference=ab initio prediction:Prodigal:002006;locus_tag=EOLPGLAD_01484;product=hypothetical protein
NZ_CP029551.1	Prodigal:002006	CDS	1624412	1625263	.	+	0	ID=EOLPGLAD_01485;inference=ab initio prediction:Prodigal:002006;locus_tag=EOLPGLAD_01485;product=hypothetical protein
NZ_CP029551.1	Prodigal:002006	CDS	1625479	1626096	.	+	0	ID=EOLPGLAD_01486;Name=rpsD;db_xref=COG:COG0522;gene=rpsD;inference=ab initio prediction:Prodigal:002006,similar to AA sequence:UniProtKB:Q6N9G0;locus_tag=EOLPGLAD_01486;product=30S ribosomal protein S4
NZ_CP029551.1	Prodigal:002006	CDS	1626258	1626722	.	+	0	ID=EOLPGLAD_01487;inference=ab initio prediction:Prodigal:002006;locus_tag=EOLPGLAD_01487;product=hypothetical protein
NZ_CP029551.1	Prodigal:002006	CDS	1626949	1627368	.	+	0	ID=EOLPGLAD_01488;inference=ab initio prediction:Prodigal:002006;locus_tag=EOLPGLAD_01488;product=hypothetical protein
NZ_CP029551.1	Prodigal:002006	CDS	1627495	1627932	.	+	0	ID=EOLPGLAD_01489;inference=ab initio prediction:Prodigal:002006;locus_tag=EOLPGLAD_01489;product=hypothetical protein
NZ_CP029551.1	Prodigal:002006	CDS	1628197	1630149	.	+	0	ID=EOLPGLAD_01490;inference=ab initio prediction:Prodigal:002006;locus_tag=EOLPGLAD_01490;product=hypothetical protein
NZ_CP029551.1	Prodigal:002006	CDS	1630262	1631557	.	+	0	ID=EOLPGLAD_01491;inference=ab initio prediction:Prodigal:002006,similar to AA sequence:UniProtKB:P45742;locus_tag=EOLPGLAD_01491;note=Stress response UPF0229 protein YhbH;product=hypothetical protein
NZ_CP029551.1	Prodigal:002006	CDS	1631607	1633178	.	+	0	ID=EOLPGLAD_01492;inference=ab initio prediction:Prodigal:002006;locus_tag=EOLPGLAD_01492;product=hypothetical protein
NZ_CP029551.1	Prodigal:002006	CDS	1633287	1633712	.	+	0	ID=EOLPGLAD_01493;inference=ab initio prediction:Prodigal:002006;locus_tag=EOLPGLAD_01493;product=hypothetical protein
NZ_CP029551.1	Prodigal:002006	CDS	1633717	1634355	.	-	0	ID=EOLPGLAD_01494;eC_number=2.5.1.9;Name=ribE;gene=ribE;inference=ab initio prediction:Prodigal:002006,similar to AA sequence:UniProtKB:Q2YN92;locus_tag=EOLPGLAD_01494;product=Riboflavin synthase
NZ_CP029551.1	Prodigal:002006	CDS	1634356	1635447	.	-	0	ID=EOLPGLAD_01495;Name=ribD;db_xref=COG:COG0117;gene=ribD;inference=ab initio prediction:Prodigal:002006,similar to AA sequence:UniProtKB:P25539;locus_tag=EOLPGLAD_01495;product=Riboflavin biosynthesis protein RibD
NZ_CP029551.1	Prodigal:002006	CDS	1635486	1636019	.	-	0	ID=EOLPGLAD_01496;Name=nrdR;db_xref=COG:COG1327;gene=nrdR;inference=ab initio prediction:Prodigal:002006,similar to AA sequence:UniProtKB:P67318;locus_tag=EOLPGLAD_01496;product=Transcriptional repressor NrdR
NZ_CP029551.1	Prodigal:002006	CDS	1636156	1637460	.	-	0	ID=EOLPGLAD_01497;eC_number=2.1.2.1;Name=glyA2_2;gene=glyA2_2;inference=ab initio prediction:Prodigal:002006,similar to AA sequence:UniProtKB:Q3JGP5;locus_tag=EOLPGLAD_01497;product=Serine hydroxymethyltransferase 2
NZ_CP029551.1	Prodigal:002006	CDS	1637762	1638571	.	+	0	ID=EOLPGLAD_01498;inference=ab initio prediction:Prodigal:002006;locus_tag=EOLPGLAD_01498;product=hypothetical protein
NZ_CP029551.1	Prodigal:002006	CDS	1638625	1639800	.	-	0	ID=EOLPGLAD_01499;inference=ab initio prediction:Prodigal:002006;locus_tag=EOLPGLAD_01499;product=hypothetical protein
NZ_CP029551.1	Prodigal:002006	CDS	1639945	1640550	.	+	0	ID=EOLPGLAD_01500;inference=ab initio prediction:Prodigal:002006;locus_tag=EOLPGLAD_01500;product=hypothetical protein
NZ_CP029551.1	Prodigal:002006	CDS	1640652	1641359	.	+	0	ID=EOLPGLAD_01501;inference=ab initio prediction:Prodigal:002006;locus_tag=EOLPGLAD_01501;product=hypothetical protein
NZ_CP029551.1	Prodigal:002006	CDS	1641513	1642865	.	+	0	ID=EOLPGLAD_01502;Name=der;db_xref=COG:COG1160;gene=der;inference=ab initio prediction:Prodigal:002006,similar to AA sequence:UniProtKB:P0A6P5;locus_tag=EOLPGLAD_01502;product=GTPase Der
NZ_CP029551.1	Prodigal:002006	CDS	1642866	1644005	.	-	0	ID=EOLPGLAD_01503;eC_number=6.3.2.2;db_xref=COG:COG2170;inference=ab initio prediction:Prodigal:002006,similar to AA sequence:UniProtKB:P9WPK9;locus_tag=EOLPGLAD_01503;product=Putative glutamate--cysteine ligase 2
NZ_CP029551.1	Prodigal:002006	CDS	1644060	1644470	.	-	0	ID=EOLPGLAD_01504;eC_number=1.5.1.47;Name=dmrA;gene=dmrA;inference=ab initio prediction:Prodigal:002006,similar to AA sequence:UniProtKB:C5B2R8;locus_tag=EOLPGLAD_01504;product=Dihydromethanopterin reductase
NZ_CP029551.1	Prodigal:002006	CDS	1644540	1645283	.	-	0	ID=EOLPGLAD_01505;eC_number=1.-.-.-;Name=yciK;db_xref=COG:COG1028;gene=yciK;inference=ab initio prediction:Prodigal:002006,similar to AA sequence:UniProtKB:P31808;locus_tag=EOLPGLAD_01505;product=putative oxidoreductase YciK
NZ_CP029551.1	Prodigal:002006	CDS	1645289	1646770	.	-	0	ID=EOLPGLAD_01506;eC_number=2.4.2.14;Name=purF;db_xref=COG:COG0034;gene=purF;inference=ab initio prediction:Prodigal:002006,similar to AA sequence:UniProtKB:P00497;locus_tag=EOLPGLAD_01506;product=Amidophosphoribosyltransferase
NZ_CP029551.1	Prodigal:002006	CDS	1646931	1647539	.	-	0	ID=EOLPGLAD_01507;inference=ab initio prediction:Prodigal:002006;locus_tag=EOLPGLAD_01507;product=hypothetical protein
NZ_CP029551.1	Prodigal:002006	CDS	1647683	1649113	.	-	0	ID=EOLPGLAD_01508;eC_number=3.6.4.-;Name=radA;db_xref=COG:COG1066;gene=radA;inference=ab initio prediction:Prodigal:002006,similar to AA sequence:UniProtKB:P37572;locus_tag=EOLPGLAD_01508;product=DNA repair protein RadA
NZ_CP029551.1	Prodigal:002006	CDS	1649161	1650132	.	-	0	ID=EOLPGLAD_01509;eC_number=5.1.1.1;Name=alr;db_xref=COG:COG0787;gene=alr;inference=ab initio prediction:Prodigal:002006,similar to AA sequence:UniProtKB:Q9HUN4;locus_tag=EOLPGLAD_01509;product=Alanine racemase%2C biosynthetic
NZ_CP029551.1	Prodigal:002006	CDS	1650255	1650710	.	-	0	ID=EOLPGLAD_01510;inference=ab initio prediction:Prodigal:002006;locus_tag=EOLPGLAD_01510;product=hypothetical protein
NZ_CP029551.1	Prodigal:002006	CDS	1651114	1652601	.	-	0	ID=EOLPGLAD_01511;eC_number=3.6.4.12;Name=dnaC;db_xref=COG:COG0305;gene=dnaC;inference=ab initio prediction:Prodigal:002006,similar to AA sequence:UniProtKB:P37469;locus_tag=EOLPGLAD_01511;product=Replicative DNA helicase
NZ_CP029551.1	Prodigal:002006	CDS	1652829	1653401	.	-	0	ID=EOLPGLAD_01512;Name=rplI;db_xref=COG:COG0359;gene=rplI;inference=ab initio prediction:Prodigal:002006,similar to AA sequence:UniProtKB:Q6N5A1;locus_tag=EOLPGLAD_01512;product=50S ribosomal protein L9
NZ_CP029551.1	Prodigal:002006	CDS	1653438	1654460	.	-	0	ID=EOLPGLAD_01513;inference=ab initio prediction:Prodigal:002006;locus_tag=EOLPGLAD_01513;product=hypothetical protein
NZ_CP029551.1	Prodigal:002006	CDS	1654604	1654855	.	-	0	ID=EOLPGLAD_01514;Name=rpsR;db_xref=COG:COG0238;gene=rpsR;inference=ab initio prediction:Prodigal:002006,similar to AA sequence:UniProtKB:Q6N5A3;locus_tag=EOLPGLAD_01514;product=30S ribosomal protein S18
NZ_CP029551.1	Prodigal:002006	CDS	1654859	1655341	.	-	0	ID=EOLPGLAD_01515;Name=rpsF;db_xref=COG:COG0360;gene=rpsF;inference=ab initio prediction:Prodigal:002006,similar to AA sequence:UniProtKB:Q6N5A4;locus_tag=EOLPGLAD_01515;product=30S ribosomal protein S6
NZ_CP029551.1	Prodigal:002006	CDS	1655840	1656391	.	-	0	ID=EOLPGLAD_01516;eC_number=1.11.1.15;Name=btuE;gene=btuE;inference=ab initio prediction:Prodigal:002006,protein motif:HAMAP:MF_02061;locus_tag=EOLPGLAD_01516;product=Thioredoxin/glutathione peroxidase BtuE
NZ_CP029551.1	Prodigal:002006	CDS	1656533	1657099	.	+	0	ID=EOLPGLAD_01517;Name=yceJ_1;db_xref=COG:COG3038;gene=yceJ_1;inference=ab initio prediction:Prodigal:002006,similar to AA sequence:UniProtKB:P75925;locus_tag=EOLPGLAD_01517;product=Cytochrome b561
NZ_CP029551.1	Prodigal:002006	CDS	1657191	1658072	.	-	0	ID=EOLPGLAD_01518;inference=ab initio prediction:Prodigal:002006;locus_tag=EOLPGLAD_01518;product=hypothetical protein
NZ_CP029551.1	Prodigal:002006	CDS	1658069	1659067	.	-	0	ID=EOLPGLAD_01519;eC_number=1.1.1.215;db_xref=COG:COG1052;inference=ab initio prediction:Prodigal:002006,similar to AA sequence:UniProtKB:Q5FTU6;locus_tag=EOLPGLAD_01519;product=2-ketogluconate reductase
NZ_CP029551.1	Prodigal:002006	CDS	1659294	1660706	.	+	0	ID=EOLPGLAD_01520;eC_number=4.2.1.33;Name=leuC;db_xref=COG:COG0065;gene=leuC;inference=ab initio prediction:Prodigal:002006,similar to AA sequence:UniProtKB:P0A6A6;locus_tag=EOLPGLAD_01520;product=3-isopropylmalate dehydratase large subunit
NZ_CP029551.1	Prodigal:002006	CDS	1660966	1662540	.	-	0	ID=EOLPGLAD_01521;Name=emrB_1;gene=emrB_1;inference=ab initio prediction:Prodigal:002006,similar to AA sequence:UniProtKB:P0DPR7;locus_tag=EOLPGLAD_01521;product=Colistin resistance protein EmrB
NZ_CP029551.1	Prodigal:002006	CDS	1662551	1663747	.	-	0	ID=EOLPGLAD_01522;Name=emrA_1;gene=emrA_1;inference=ab initio prediction:Prodigal:002006,similar to AA sequence:UniProtKB:P0DPR6;locus_tag=EOLPGLAD_01522;product=Colistin resistance protein EmrA
NZ_CP029551.1	Prodigal:002006	CDS	1663882	1664526	.	+	0	ID=EOLPGLAD_01523;Name=betI_1;gene=betI_1;inference=ab initio prediction:Prodigal:002006,protein motif:HAMAP:MF_00768;locus_tag=EOLPGLAD_01523;product=HTH-type transcriptional regulator BetI
NZ_CP029551.1	Prodigal:002006	CDS	1664558	1665202	.	-	0	ID=EOLPGLAD_01524;inference=ab initio prediction:Prodigal:002006;locus_tag=EOLPGLAD_01524;product=hypothetical protein
NZ_CP029551.1	Prodigal:002006	CDS	1665306	1666484	.	-	0	ID=EOLPGLAD_01525;eC_number=1.1.1.267;Name=dxr;gene=dxr;inference=ab initio prediction:Prodigal:002006,similar to AA sequence:UniProtKB:Q9X5F2;locus_tag=EOLPGLAD_01525;product=1-deoxy-D-xylulose 5-phosphate reductoisomerase
NZ_CP029551.1	Prodigal:002006	CDS	1666499	1667350	.	-	0	ID=EOLPGLAD_01526;eC_number=2.7.7.41;Name=cdsA;db_xref=COG:COG0575;gene=cdsA;inference=ab initio prediction:Prodigal:002006,similar to AA sequence:UniProtKB:Q9X1B7;locus_tag=EOLPGLAD_01526;product=Phosphatidate cytidylyltransferase
NZ_CP029551.1	Prodigal:002006	CDS	1667377	1667940	.	-	0	ID=EOLPGLAD_01527;Name=frr;db_xref=COG:COG0233;gene=frr;inference=ab initio prediction:Prodigal:002006,similar to AA sequence:UniProtKB:P81101;locus_tag=EOLPGLAD_01527;product=Ribosome-recycling factor
NZ_CP029551.1	Prodigal:002006	CDS	1668067	1668786	.	-	0	ID=EOLPGLAD_01528;eC_number=2.7.4.22;Name=pyrH;db_xref=COG:COG0528;gene=pyrH;inference=ab initio prediction:Prodigal:002006,similar to AA sequence:UniProtKB:P65932;locus_tag=EOLPGLAD_01528;product=Uridylate kinase
NZ_CP029551.1	Prodigal:002006	CDS	1668948	1670252	.	+	0	ID=EOLPGLAD_01529;inference=ab initio prediction:Prodigal:002006;locus_tag=EOLPGLAD_01529;product=hypothetical protein
NZ_CP029551.1	Prodigal:002006	CDS	1670532	1671458	.	-	0	ID=EOLPGLAD_01530;Name=tsf;gene=tsf;inference=ab initio prediction:Prodigal:002006,similar to AA sequence:UniProtKB:P99171;locus_tag=EOLPGLAD_01530;product=Elongation factor Ts
NZ_CP029551.1	Prodigal:002006	CDS	1671592	1672653	.	-	0	ID=EOLPGLAD_01531;Name=rpsB;db_xref=COG:COG0052;gene=rpsB;inference=ab initio prediction:Prodigal:002006,similar to AA sequence:UniProtKB:Q6N5Q2;locus_tag=EOLPGLAD_01531;product=30S ribosomal protein S2
NZ_CP029551.1	Prodigal:002006	CDS	1672890	1673621	.	-	0	ID=EOLPGLAD_01532;eC_number=5.4.99.19;Name=rsuA;db_xref=COG:COG1187;gene=rsuA;inference=ab initio prediction:Prodigal:002006,similar to AA sequence:UniProtKB:P0AA43;locus_tag=EOLPGLAD_01532;product=Ribosomal small subunit pseudouridine synthase A
NZ_CP029551.1	Prodigal:002006	CDS	1673618	1674532	.	-	0	ID=EOLPGLAD_01533;eC_number=2.1.1.172;Name=rsmC;db_xref=COG:COG2813;gene=rsmC;inference=ab initio prediction:Prodigal:002006,similar to AA sequence:UniProtKB:P39406;locus_tag=EOLPGLAD_01533;product=Ribosomal RNA small subunit methyltransferase C
NZ_CP029551.1	Prodigal:002006	CDS	1674849	1675817	.	-	0	ID=EOLPGLAD_01534;Name=era;db_xref=COG:COG1159;gene=era;inference=ab initio prediction:Prodigal:002006,similar to AA sequence:UniProtKB:P42182;locus_tag=EOLPGLAD_01534;product=GTPase Era
NZ_CP029551.1	Prodigal:002006	CDS	1675810	1676568	.	-	0	ID=EOLPGLAD_01535;eC_number=3.1.26.3;Name=rnc;db_xref=COG:COG0571;gene=rnc;inference=ab initio prediction:Prodigal:002006,similar to AA sequence:UniProtKB:Q52698;locus_tag=EOLPGLAD_01535;product=Ribonuclease 3
NZ_CP029551.1	Prodigal:002006	CDS	1676579	1677379	.	-	0	ID=EOLPGLAD_01536;inference=ab initio prediction:Prodigal:002006;locus_tag=EOLPGLAD_01536;product=hypothetical protein
NZ_CP029551.1	Prodigal:002006	CDS	1677553	1677960	.	-	0	ID=EOLPGLAD_01537;eC_number=2.7.8.7;Name=acpS;db_xref=COG:COG0736;gene=acpS;inference=ab initio prediction:Prodigal:002006,similar to AA sequence:UniProtKB:Q9KPB6;locus_tag=EOLPGLAD_01537;product=Holo-[acyl-carrier-protein] synthase
NZ_CP029551.1	Prodigal:002006	CDS	1677957	1678733	.	-	0	ID=EOLPGLAD_01538;eC_number=2.6.99.2;Name=pdxJ;db_xref=COG:COG0854;gene=pdxJ;inference=ab initio prediction:Prodigal:002006,similar to AA sequence:UniProtKB:P0A794;locus_tag=EOLPGLAD_01538;product=Pyridoxine 5'-phosphate synthase
NZ_CP029551.1	Prodigal:002006	CDS	1678840	1679214	.	+	0	ID=EOLPGLAD_01539;inference=ab initio prediction:Prodigal:002006;locus_tag=EOLPGLAD_01539;product=hypothetical protein
NZ_CP029551.1	Prodigal:002006	CDS	1679317	1680135	.	+	0	ID=EOLPGLAD_01540;eC_number=2.4.2.-;Name=yafJ;db_xref=COG:COG0121;gene=yafJ;inference=ab initio prediction:Prodigal:002006,similar to AA sequence:UniProtKB:Q47147;locus_tag=EOLPGLAD_01540;product=Putative glutamine amidotransferase YafJ
NZ_CP029551.1	Prodigal:002006	CDS	1680305	1681048	.	+	0	ID=EOLPGLAD_01541;inference=ab initio prediction:Prodigal:002006;locus_tag=EOLPGLAD_01541;product=hypothetical protein
NZ_CP029551.1	Prodigal:002006	CDS	1681189	1681602	.	+	0	ID=EOLPGLAD_01542;inference=ab initio prediction:Prodigal:002006;locus_tag=EOLPGLAD_01542;product=hypothetical protein
NZ_CP029551.1	Prodigal:002006	CDS	1681784	1682059	.	+	0	ID=EOLPGLAD_01543;inference=ab initio prediction:Prodigal:002006;locus_tag=EOLPGLAD_01543;product=hypothetical protein
NZ_CP029551.1	Prodigal:002006	CDS	1682093	1682521	.	-	0	ID=EOLPGLAD_01544;Name=mscL;db_xref=COG:COG1970;gene=mscL;inference=ab initio prediction:Prodigal:002006,similar to AA sequence:UniProtKB:P0A742;locus_tag=EOLPGLAD_01544;product=Large-conductance mechanosensitive channel
NZ_CP029551.1	Prodigal:002006	CDS	1682630	1683463	.	-	0	ID=EOLPGLAD_01545;inference=ab initio prediction:Prodigal:002006;locus_tag=EOLPGLAD_01545;product=hypothetical protein
NZ_CP029551.1	Prodigal:002006	CDS	1683483	1684193	.	-	0	ID=EOLPGLAD_01546;eC_number=4.1.1.65;Name=psd;db_xref=COG:COG0688;gene=psd;inference=ab initio prediction:Prodigal:002006,similar to AA sequence:UniProtKB:P9WHQ5;locus_tag=EOLPGLAD_01546;product=Phosphatidylserine decarboxylase proenzyme
NZ_CP029551.1	Prodigal:002006	CDS	1684324	1685166	.	-	0	ID=EOLPGLAD_01547;inference=ab initio prediction:Prodigal:002006;locus_tag=EOLPGLAD_01547;product=hypothetical protein
NZ_CP029551.1	Prodigal:002006	CDS	1685312	1687219	.	-	0	ID=EOLPGLAD_01548;Name=atm1;db_xref=COG:COG5265;gene=atm1;inference=ab initio prediction:Prodigal:002006,similar to AA sequence:UniProtKB:Q2G506;locus_tag=EOLPGLAD_01548;product=ATM1-type heavy metal exporter
NZ_CP029551.1	Prodigal:002006	CDS	1687370	1688689	.	-	0	ID=EOLPGLAD_01549;inference=ab initio prediction:Prodigal:002006;locus_tag=EOLPGLAD_01549;product=hypothetical protein
NZ_CP029551.1	Prodigal:002006	CDS	1688897	1689493	.	+	0	ID=EOLPGLAD_01550;inference=ab initio prediction:Prodigal:002006;locus_tag=EOLPGLAD_01550;product=hypothetical protein
NZ_CP029551.1	Prodigal:002006	CDS	1689710	1691977	.	+	0	ID=EOLPGLAD_01551;eC_number=3.2.1.-;Name=glgX_1;db_xref=COG:COG1523;gene=glgX_1;inference=ab initio prediction:Prodigal:002006,similar to AA sequence:UniProtKB:P9WQ25;locus_tag=EOLPGLAD_01551;product=Glycogen operon protein GlgX
NZ_CP029551.1	Prodigal:002006	CDS	1692103	1692483	.	+	0	ID=EOLPGLAD_01552;Name=divK_1;gene=divK_1;inference=ab initio prediction:Prodigal:002006,similar to AA sequence:UniProtKB:Q7BBW0;locus_tag=EOLPGLAD_01552;product=Polar-differentiation response regulator DivK
NZ_CP029551.1	Prodigal:002006	CDS	1692564	1694558	.	+	0	ID=EOLPGLAD_01553;inference=ab initio prediction:Prodigal:002006;locus_tag=EOLPGLAD_01553;product=hypothetical protein
NZ_CP029551.1	Prodigal:002006	CDS	1694811	1696433	.	+	0	ID=EOLPGLAD_01554;inference=ab initio prediction:Prodigal:002006,similar to AA sequence:UniProtKB:Q881J7;locus_tag=EOLPGLAD_01554;product=Blue-light-activated protein
NZ_CP029551.1	Prodigal:002006	CDS	1696463	1696768	.	+	0	ID=EOLPGLAD_01555;inference=ab initio prediction:Prodigal:002006;locus_tag=EOLPGLAD_01555;product=hypothetical protein
NZ_CP029551.1	Prodigal:002006	CDS	1696925	1698115	.	+	0	ID=EOLPGLAD_01556;inference=ab initio prediction:Prodigal:002006;locus_tag=EOLPGLAD_01556;product=hypothetical protein
NZ_CP029551.1	Prodigal:002006	CDS	1698112	1698837	.	-	0	ID=EOLPGLAD_01557;inference=ab initio prediction:Prodigal:002006;locus_tag=EOLPGLAD_01557;product=hypothetical protein
NZ_CP029551.1	Prodigal:002006	CDS	1699481	1700299	.	+	0	ID=EOLPGLAD_01558;inference=ab initio prediction:Prodigal:002006;locus_tag=EOLPGLAD_01558;product=hypothetical protein
NZ_CP029551.1	Prodigal:002006	CDS	1700315	1701316	.	-	0	ID=EOLPGLAD_01559;eC_number=1.1.1.29;inference=ab initio prediction:Prodigal:002006,similar to AA sequence:UniProtKB:P36234;locus_tag=EOLPGLAD_01559;product=Glycerate dehydrogenase
NZ_CP029551.1	Prodigal:002006	CDS	1701587	1702153	.	+	0	ID=EOLPGLAD_01560;inference=ab initio prediction:Prodigal:002006;locus_tag=EOLPGLAD_01560;product=hypothetical protein
NZ_CP029551.1	Prodigal:002006	CDS	1702221	1702733	.	-	0	ID=EOLPGLAD_01561;inference=ab initio prediction:Prodigal:002006;locus_tag=EOLPGLAD_01561;product=hypothetical protein
NZ_CP029551.1	Prodigal:002006	CDS	1702991	1703536	.	+	0	ID=EOLPGLAD_01562;eC_number=4.2.1.59;Name=fabA;db_xref=COG:COG0764;gene=fabA;inference=ab initio prediction:Prodigal:002006,similar to AA sequence:UniProtKB:O33877;locus_tag=EOLPGLAD_01562;product=3-hydroxydecanoyl-[acyl-carrier-protein] dehydratase
NZ_CP029551.1	Prodigal:002006	CDS	1703636	1704910	.	+	0	ID=EOLPGLAD_01563;eC_number=2.3.1.41;Name=fabB;gene=fabB;inference=ab initio prediction:Prodigal:002006,similar to AA sequence:UniProtKB:Q02K94;locus_tag=EOLPGLAD_01563;product=3-oxoacyl-[acyl-carrier-protein] synthase 1
NZ_CP029551.1	Prodigal:002006	CDS	1705016	1705132	.	+	0	ID=EOLPGLAD_01564;inference=ab initio prediction:Prodigal:002006;locus_tag=EOLPGLAD_01564;product=hypothetical protein
NZ_CP029551.1	Prodigal:002006	CDS	1705280	1706110	.	+	0	ID=EOLPGLAD_01565;eC_number=1.3.1.9;Name=fabI_1;db_xref=COG:COG0623;gene=fabI_1;inference=ab initio prediction:Prodigal:002006,similar to AA sequence:UniProtKB:P16657;locus_tag=EOLPGLAD_01565;product=Enoyl-[acyl-carrier-protein] reductase [NADH] FabI
NZ_CP029551.1	Prodigal:002006	CDS	1706118	1706360	.	-	0	ID=EOLPGLAD_01566;inference=ab initio prediction:Prodigal:002006;locus_tag=EOLPGLAD_01566;product=hypothetical protein
NZ_CP029551.1	Prodigal:002006	CDS	1706407	1706634	.	+	0	ID=EOLPGLAD_01567;inference=ab initio prediction:Prodigal:002006;locus_tag=EOLPGLAD_01567;product=hypothetical protein
NZ_CP029551.1	Prodigal:002006	CDS	1706695	1706934	.	+	0	ID=EOLPGLAD_01568;inference=ab initio prediction:Prodigal:002006;locus_tag=EOLPGLAD_01568;product=hypothetical protein
NZ_CP029551.1	Prodigal:002006	CDS	1706963	1708531	.	+	0	ID=EOLPGLAD_01569;inference=ab initio prediction:Prodigal:002006;locus_tag=EOLPGLAD_01569;product=hypothetical protein
NZ_CP029551.1	Prodigal:002006	CDS	1708548	1708907	.	-	0	ID=EOLPGLAD_01570;inference=ab initio prediction:Prodigal:002006;locus_tag=EOLPGLAD_01570;product=hypothetical protein
NZ_CP029551.1	Prodigal:002006	CDS	1708904	1709827	.	-	0	ID=EOLPGLAD_01571;inference=ab initio prediction:Prodigal:002006;locus_tag=EOLPGLAD_01571;product=hypothetical protein
NZ_CP029551.1	Prodigal:002006	CDS	1710007	1710240	.	+	0	ID=EOLPGLAD_01572;inference=ab initio prediction:Prodigal:002006;locus_tag=EOLPGLAD_01572;product=hypothetical protein
NZ_CP029551.1	Prodigal:002006	CDS	1710319	1710627	.	+	0	ID=EOLPGLAD_01573;inference=ab initio prediction:Prodigal:002006;locus_tag=EOLPGLAD_01573;product=hypothetical protein
NZ_CP029551.1	Prodigal:002006	CDS	1710635	1713685	.	-	0	ID=EOLPGLAD_01574;inference=ab initio prediction:Prodigal:002006;locus_tag=EOLPGLAD_01574;product=hypothetical protein
NZ_CP029551.1	Prodigal:002006	CDS	1713860	1714321	.	+	0	ID=EOLPGLAD_01575;eC_number=4.1.1.11;Name=panD;gene=panD;inference=ab initio prediction:Prodigal:002006,protein motif:HAMAP:MF_00446;locus_tag=EOLPGLAD_01575;product=Aspartate 1-decarboxylase
NZ_CP029551.1	Prodigal:002006	CDS	1714610	1714834	.	-	0	ID=EOLPGLAD_01576;inference=ab initio prediction:Prodigal:002006;locus_tag=EOLPGLAD_01576;product=hypothetical protein
NZ_CP029551.1	Prodigal:002006	CDS	1714877	1716682	.	-	0	ID=EOLPGLAD_01577;eC_number=3.6.5.-;Name=lepA;db_xref=COG:COG0481;gene=lepA;inference=ab initio prediction:Prodigal:002006,similar to AA sequence:UniProtKB:Q2FXY7;locus_tag=EOLPGLAD_01577;product=Elongation factor 4
NZ_CP029551.1	Prodigal:002006	CDS	1716911	1717111	.	-	0	ID=EOLPGLAD_01578;inference=ab initio prediction:Prodigal:002006;locus_tag=EOLPGLAD_01578;product=hypothetical protein
NZ_CP029551.1	Prodigal:002006	CDS	1717171	1718001	.	-	0	ID=EOLPGLAD_01579;inference=ab initio prediction:Prodigal:002006;locus_tag=EOLPGLAD_01579;product=hypothetical protein
NZ_CP029551.1	Prodigal:002006	CDS	1718317	1719027	.	+	0	ID=EOLPGLAD_01580;Name=baeR;db_xref=COG:COG0745;gene=baeR;inference=ab initio prediction:Prodigal:002006,similar to AA sequence:UniProtKB:P69228;locus_tag=EOLPGLAD_01580;product=Transcriptional regulatory protein BaeR
NZ_CP029551.1	Prodigal:002006	CDS	1719078	1720865	.	+	0	ID=EOLPGLAD_01581;eC_number=2.7.-.-;Name=sasA_4;gene=sasA_4;inference=ab initio prediction:Prodigal:002006,protein motif:HAMAP:MF_01837;locus_tag=EOLPGLAD_01581;product=Adaptive-response sensory-kinase SasA
NZ_CP029551.1	Prodigal:002006	CDS	1720870	1721391	.	+	0	ID=EOLPGLAD_01582;eC_number=2.7.4.-;Name=hprK;gene=hprK;inference=ab initio prediction:Prodigal:002006,protein motif:HAMAP:MF_01249;locus_tag=EOLPGLAD_01582;product=HPr kinase/phosphorylase
NZ_CP029551.1	Prodigal:002006	CDS	1721532	1721933	.	+	0	ID=EOLPGLAD_01583;eC_number=2.7.1.191;Name=manX;db_xref=COG:COG2893;gene=manX;inference=ab initio prediction:Prodigal:002006,similar to AA sequence:UniProtKB:P69797;locus_tag=EOLPGLAD_01583;product=PTS system mannose-specific EIIAB component
NZ_CP029551.1	Prodigal:002006	CDS	1722066	1722389	.	+	0	ID=EOLPGLAD_01584;inference=ab initio prediction:Prodigal:002006;locus_tag=EOLPGLAD_01584;product=hypothetical protein
NZ_CP029551.1	Prodigal:002006	CDS	1722560	1723405	.	+	0	ID=EOLPGLAD_01585;Name=ompA_1;gene=ompA_1;inference=ab initio prediction:Prodigal:002006,protein motif:HAMAP:MF_00842;locus_tag=EOLPGLAD_01585;product=Outer membrane protein A
NZ_CP029551.1	Prodigal:002006	CDS	1723423	1723680	.	+	0	ID=EOLPGLAD_01586;inference=ab initio prediction:Prodigal:002006;locus_tag=EOLPGLAD_01586;product=hypothetical protein
NZ_CP029551.1	Prodigal:002006	CDS	1723687	1724235	.	-	0	ID=EOLPGLAD_01587;inference=ab initio prediction:Prodigal:002006;locus_tag=EOLPGLAD_01587;product=hypothetical protein
NZ_CP029551.1	Prodigal:002006	CDS	1724851	1727523	.	+	0	ID=EOLPGLAD_01588;inference=ab initio prediction:Prodigal:002006;locus_tag=EOLPGLAD_01588;product=hypothetical protein
NZ_CP029551.1	Prodigal:002006	CDS	1727545	1728039	.	+	0	ID=EOLPGLAD_01589;inference=ab initio prediction:Prodigal:002006;locus_tag=EOLPGLAD_01589;product=hypothetical protein
NZ_CP029551.1	Prodigal:002006	CDS	1728112	1729047	.	+	0	ID=EOLPGLAD_01590;inference=ab initio prediction:Prodigal:002006;locus_tag=EOLPGLAD_01590;product=hypothetical protein
NZ_CP029551.1	Prodigal:002006	CDS	1728998	1729987	.	-	0	ID=EOLPGLAD_01591;inference=ab initio prediction:Prodigal:002006;locus_tag=EOLPGLAD_01591;product=hypothetical protein
NZ_CP029551.1	Prodigal:002006	CDS	1730101	1730931	.	-	0	ID=EOLPGLAD_01592;Name=lafU;db_xref=COG:COG1360;gene=lafU;inference=ab initio prediction:Prodigal:002006,similar to AA sequence:UniProtKB:Q03478;locus_tag=EOLPGLAD_01592;product=Chemotaxis protein LafU
NZ_CP029551.1	Prodigal:002006	CDS	1730967	1731740	.	-	0	ID=EOLPGLAD_01593;Name=pomA;db_xref=COG:COG1291;gene=pomA;inference=ab initio prediction:Prodigal:002006,similar to AA sequence:UniProtKB:O06873;locus_tag=EOLPGLAD_01593;product=Chemotaxis protein PomA
NZ_CP029551.1	Prodigal:002006	CDS	1731998	1733782	.	+	0	ID=EOLPGLAD_01594;eC_number=7.5.2.3;Name=ndvA;gene=ndvA;inference=ab initio prediction:Prodigal:002006,similar to AA sequence:UniProtKB:Q2YQ73;locus_tag=EOLPGLAD_01594;product=Beta-(1-->2)glucan export ATP-binding/permease protein NdvA
NZ_CP029551.1	Prodigal:002006	CDS	1733850	1735301	.	+	0	ID=EOLPGLAD_01595;inference=ab initio prediction:Prodigal:002006;locus_tag=EOLPGLAD_01595;product=hypothetical protein
NZ_CP029551.1	Prodigal:002006	CDS	1735440	1735649	.	-	0	ID=EOLPGLAD_01596;inference=ab initio prediction:Prodigal:002006;locus_tag=EOLPGLAD_01596;product=hypothetical protein
NZ_CP029551.1	Prodigal:002006	CDS	1735744	1736868	.	-	0	ID=EOLPGLAD_01597;eC_number=1.14.14.5;Name=ssuD;db_xref=COG:COG2141;gene=ssuD;inference=ab initio prediction:Prodigal:002006,similar to AA sequence:UniProtKB:P80645;locus_tag=EOLPGLAD_01597;product=Alkanesulfonate monooxygenase
NZ_CP029551.1	Prodigal:002006	CDS	1736905	1738272	.	-	0	ID=EOLPGLAD_01598;eC_number=1.14.13.131;Name=dmoA_1;gene=dmoA_1;inference=ab initio prediction:Prodigal:002006,similar to AA sequence:UniProtKB:E9JFX9;locus_tag=EOLPGLAD_01598;product=Dimethyl-sulfide monooxygenase
NZ_CP029551.1	Prodigal:002006	CDS	1738309	1738962	.	-	0	ID=EOLPGLAD_01599;Name=metI;db_xref=COG:COG2011;gene=metI;inference=ab initio prediction:Prodigal:002006,similar to AA sequence:UniProtKB:P31547;locus_tag=EOLPGLAD_01599;product=D-methionine transport system permease protein MetI
NZ_CP029551.1	Prodigal:002006	CDS	1738943	1740085	.	-	0	ID=EOLPGLAD_01600;eC_number=3.6.3.-;Name=metN_1;db_xref=COG:COG1135;gene=metN_1;inference=ab initio prediction:Prodigal:002006,similar to AA sequence:UniProtKB:P30750;locus_tag=EOLPGLAD_01600;product=Methionine import ATP-binding protein MetN
NZ_CP029551.1	Prodigal:002006	CDS	1740085	1740885	.	-	0	ID=EOLPGLAD_01601;Name=metQ_1;db_xref=COG:COG1464;gene=metQ_1;inference=ab initio prediction:Prodigal:002006,similar to AA sequence:UniProtKB:P28635;locus_tag=EOLPGLAD_01601;product=D-methionine-binding lipoprotein MetQ
NZ_CP029551.1	Prodigal:002006	CDS	1741201	1741725	.	+	0	ID=EOLPGLAD_01602;Name=proX_2;db_xref=COG:COG3760;gene=proX_2;inference=ab initio prediction:Prodigal:002006,similar to AA sequence:UniProtKB:Q9L4Q7;locus_tag=EOLPGLAD_01602;product=Prolyl-tRNA editing protein ProX
NZ_CP029551.1	Prodigal:002006	CDS	1741746	1743107	.	-	0	ID=EOLPGLAD_01603;eC_number=4.3.1.17;Name=sdaB_2;db_xref=COG:COG1760;gene=sdaB_2;inference=ab initio prediction:Prodigal:002006,similar to AA sequence:UniProtKB:P30744;locus_tag=EOLPGLAD_01603;product=L-serine dehydratase 2
NZ_CP029551.1	Prodigal:002006	CDS	1743547	1744359	.	+	0	ID=EOLPGLAD_01604;Name=intS_1;db_xref=COG:COG0582;gene=intS_1;inference=ab initio prediction:Prodigal:002006,similar to AA sequence:UniProtKB:P37326;locus_tag=EOLPGLAD_01604;product=Prophage integrase IntS
NZ_CP029551.1	Prodigal:002006	CDS	1744423	1744536	.	+	0	ID=EOLPGLAD_01605;inference=ab initio prediction:Prodigal:002006;locus_tag=EOLPGLAD_01605;product=hypothetical protein
NZ_CP029551.1	Prodigal:002006	CDS	1744595	1744876	.	+	0	ID=EOLPGLAD_01606;inference=ab initio prediction:Prodigal:002006,similar to AA sequence:ISfinder:ISMdi3;locus_tag=EOLPGLAD_01606;product=IS3 family transposase ISMdi3
NZ_CP029551.1	Prodigal:002006	CDS	1744984	1745736	.	+	0	ID=EOLPGLAD_01607;inference=ab initio prediction:Prodigal:002006,similar to AA sequence:ISfinder:ISMdi3;locus_tag=EOLPGLAD_01607;product=IS3 family transposase ISMdi3
NZ_CP029551.1	Prodigal:002006	CDS	1746409	1746993	.	-	0	ID=EOLPGLAD_01608;inference=ab initio prediction:Prodigal:002006;locus_tag=EOLPGLAD_01608;product=hypothetical protein
NZ_CP029551.1	Prodigal:002006	CDS	1747107	1747424	.	-	0	ID=EOLPGLAD_01609;inference=ab initio prediction:Prodigal:002006;locus_tag=EOLPGLAD_01609;product=hypothetical protein
NZ_CP029551.1	Prodigal:002006	CDS	1747667	1748272	.	+	0	ID=EOLPGLAD_01610;Name=hin_2;db_xref=COG:COG1961;gene=hin_2;inference=ab initio prediction:Prodigal:002006,similar to AA sequence:UniProtKB:P03013;locus_tag=EOLPGLAD_01610;product=DNA-invertase hin
NZ_CP029551.1	Prodigal:002006	CDS	1749329	1749574	.	+	0	ID=EOLPGLAD_01611;inference=ab initio prediction:Prodigal:002006;locus_tag=EOLPGLAD_01611;product=hypothetical protein
NZ_CP029551.1	Prodigal:002006	CDS	1750261	1750731	.	+	0	ID=EOLPGLAD_01612;inference=ab initio prediction:Prodigal:002006;locus_tag=EOLPGLAD_01612;product=hypothetical protein
NZ_CP029551.1	Prodigal:002006	CDS	1750731	1751033	.	+	0	ID=EOLPGLAD_01613;inference=ab initio prediction:Prodigal:002006;locus_tag=EOLPGLAD_01613;product=hypothetical protein
NZ_CP029551.1	Prodigal:002006	CDS	1751647	1752402	.	+	0	ID=EOLPGLAD_01614;inference=ab initio prediction:Prodigal:002006;locus_tag=EOLPGLAD_01614;product=hypothetical protein
NZ_CP029551.1	Prodigal:002006	CDS	1753761	1754135	.	+	0	ID=EOLPGLAD_01615;inference=ab initio prediction:Prodigal:002006;locus_tag=EOLPGLAD_01615;product=hypothetical protein
NZ_CP029551.1	Prodigal:002006	CDS	1754204	1757014	.	-	0	ID=EOLPGLAD_01616;inference=ab initio prediction:Prodigal:002006;locus_tag=EOLPGLAD_01616;product=hypothetical protein
NZ_CP029551.1	Prodigal:002006	CDS	1758359	1759576	.	-	0	ID=EOLPGLAD_01617;Name=flgE_2;db_xref=COG:COG1749;gene=flgE_2;inference=ab initio prediction:Prodigal:002006,similar to AA sequence:UniProtKB:Q8YDL6;locus_tag=EOLPGLAD_01617;product=Flagellar hook protein FlgE
NZ_CP029551.1	Prodigal:002006	CDS	1759723	1759986	.	+	0	ID=EOLPGLAD_01618;inference=ab initio prediction:Prodigal:002006;locus_tag=EOLPGLAD_01618;product=hypothetical protein
NZ_CP029551.1	Prodigal:002006	CDS	1759995	1760204	.	+	0	ID=EOLPGLAD_01619;inference=ab initio prediction:Prodigal:002006;locus_tag=EOLPGLAD_01619;product=hypothetical protein
NZ_CP029551.1	Prodigal:002006	CDS	1760498	1760941	.	+	0	ID=EOLPGLAD_01620;inference=ab initio prediction:Prodigal:002006;locus_tag=EOLPGLAD_01620;product=hypothetical protein
NZ_CP029551.1	Prodigal:002006	CDS	1760962	1762251	.	-	0	ID=EOLPGLAD_01621;Name=umuC_1;db_xref=COG:COG0389;gene=umuC_1;inference=ab initio prediction:Prodigal:002006,similar to AA sequence:UniProtKB:P04152;locus_tag=EOLPGLAD_01621;product=Protein UmuC
NZ_CP029551.1	Prodigal:002006	CDS	1762248	1762703	.	-	0	ID=EOLPGLAD_01622;eC_number=3.4.21.88;Name=lexA_2;gene=lexA_2;inference=ab initio prediction:Prodigal:002006,protein motif:HAMAP:MF_00015;locus_tag=EOLPGLAD_01622;product=LexA repressor
NZ_CP029551.1	Prodigal:002006	CDS	1762828	1763076	.	+	0	ID=EOLPGLAD_01623;inference=ab initio prediction:Prodigal:002006;locus_tag=EOLPGLAD_01623;product=hypothetical protein
NZ_CP029551.1	Prodigal:002006	CDS	1763092	1763343	.	+	0	ID=EOLPGLAD_01624;inference=ab initio prediction:Prodigal:002006;locus_tag=EOLPGLAD_01624;product=hypothetical protein
NZ_CP029551.1	Prodigal:002006	CDS	1763353	1763604	.	+	0	ID=EOLPGLAD_01625;inference=ab initio prediction:Prodigal:002006;locus_tag=EOLPGLAD_01625;product=hypothetical protein
NZ_CP029551.1	Prodigal:002006	CDS	1763635	1765179	.	-	0	ID=EOLPGLAD_01626;inference=ab initio prediction:Prodigal:002006;locus_tag=EOLPGLAD_01626;product=hypothetical protein
NZ_CP029551.1	Prodigal:002006	CDS	1765750	1765956	.	-	0	ID=EOLPGLAD_01627;inference=ab initio prediction:Prodigal:002006;locus_tag=EOLPGLAD_01627;product=hypothetical protein
NZ_CP029551.1	Prodigal:002006	CDS	1765946	1766164	.	-	0	ID=EOLPGLAD_01628;inference=ab initio prediction:Prodigal:002006;locus_tag=EOLPGLAD_01628;product=hypothetical protein
NZ_CP029551.1	Prodigal:002006	CDS	1766169	1766636	.	-	0	ID=EOLPGLAD_01629;inference=ab initio prediction:Prodigal:002006;locus_tag=EOLPGLAD_01629;product=hypothetical protein
NZ_CP029551.1	Prodigal:002006	CDS	1766626	1767222	.	-	0	ID=EOLPGLAD_01630;inference=ab initio prediction:Prodigal:002006;locus_tag=EOLPGLAD_01630;product=hypothetical protein
NZ_CP029551.1	Prodigal:002006	CDS	1767347	1767745	.	-	0	ID=EOLPGLAD_01631;inference=ab initio prediction:Prodigal:002006;locus_tag=EOLPGLAD_01631;product=hypothetical protein
NZ_CP029551.1	Prodigal:002006	CDS	1767749	1768528	.	-	0	ID=EOLPGLAD_01632;inference=ab initio prediction:Prodigal:002006;locus_tag=EOLPGLAD_01632;product=hypothetical protein
NZ_CP029551.1	Prodigal:002006	CDS	1768615	1769676	.	-	0	ID=EOLPGLAD_01633;inference=ab initio prediction:Prodigal:002006;locus_tag=EOLPGLAD_01633;product=hypothetical protein
NZ_CP029551.1	Prodigal:002006	CDS	1769789	1770016	.	+	0	ID=EOLPGLAD_01634;inference=ab initio prediction:Prodigal:002006;locus_tag=EOLPGLAD_01634;product=hypothetical protein
NZ_CP029551.1	Prodigal:002006	CDS	1770020	1770448	.	+	0	ID=EOLPGLAD_01635;inference=ab initio prediction:Prodigal:002006;locus_tag=EOLPGLAD_01635;product=hypothetical protein
NZ_CP029551.1	Prodigal:002006	CDS	1770463	1770783	.	-	0	ID=EOLPGLAD_01636;inference=ab initio prediction:Prodigal:002006;locus_tag=EOLPGLAD_01636;product=hypothetical protein
NZ_CP029551.1	Prodigal:002006	CDS	1771002	1771541	.	+	0	ID=EOLPGLAD_01637;inference=ab initio prediction:Prodigal:002006;locus_tag=EOLPGLAD_01637;product=hypothetical protein
NZ_CP029551.1	Prodigal:002006	CDS	1771532	1772656	.	+	0	ID=EOLPGLAD_01638;inference=ab initio prediction:Prodigal:002006;locus_tag=EOLPGLAD_01638;product=hypothetical protein
NZ_CP029551.1	Prodigal:002006	CDS	1772653	1773135	.	+	0	ID=EOLPGLAD_01639;inference=ab initio prediction:Prodigal:002006;locus_tag=EOLPGLAD_01639;product=hypothetical protein
NZ_CP029551.1	Aragorn:001002	tRNA	1773231	1773306	.	-	.	ID=EOLPGLAD_01640;inference=COORDINATES:profile:Aragorn:001002;locus_tag=EOLPGLAD_01640;product=tRNA-Lys(ctt)
NZ_CP029551.1	Prodigal:002006	CDS	1773453	1775006	.	-	0	ID=EOLPGLAD_01641;eC_number=2.3.3.13;Name=leuA;db_xref=COG:COG0119;gene=leuA;inference=ab initio prediction:Prodigal:002006,similar to AA sequence:UniProtKB:Q9JZG1;locus_tag=EOLPGLAD_01641;product=2-isopropylmalate synthase
NZ_CP029551.1	Prodigal:002006	CDS	1775411	1775614	.	-	0	ID=EOLPGLAD_01642;Name=slyX;gene=slyX;inference=ab initio prediction:Prodigal:002006,protein motif:HAMAP:MF_00715;locus_tag=EOLPGLAD_01642;product=Protein SlyX
NZ_CP029551.1	Prodigal:002006	CDS	1775644	1776786	.	-	0	ID=EOLPGLAD_01643;inference=ab initio prediction:Prodigal:002006;locus_tag=EOLPGLAD_01643;product=hypothetical protein
NZ_CP029551.1	Prodigal:002006	CDS	1777058	1778542	.	-	0	ID=EOLPGLAD_01644;inference=ab initio prediction:Prodigal:002006;locus_tag=EOLPGLAD_01644;product=hypothetical protein
NZ_CP029551.1	Prodigal:002006	CDS	1778773	1779171	.	+	0	ID=EOLPGLAD_01645;inference=ab initio prediction:Prodigal:002006;locus_tag=EOLPGLAD_01645;product=hypothetical protein
NZ_CP029551.1	Prodigal:002006	CDS	1779235	1780089	.	-	0	ID=EOLPGLAD_01646;eC_number=3.3.2.10;Name=ephA;gene=ephA;inference=ab initio prediction:Prodigal:002006,similar to AA sequence:UniProtKB:I6YGS0;locus_tag=EOLPGLAD_01646;product=Epoxide hydrolase A
NZ_CP029551.1	Prodigal:002006	CDS	1780101	1782323	.	-	0	ID=EOLPGLAD_01647;inference=ab initio prediction:Prodigal:002006;locus_tag=EOLPGLAD_01647;product=hypothetical protein
NZ_CP029551.1	Prodigal:002006	CDS	1782411	1782731	.	-	0	ID=EOLPGLAD_01648;inference=ab initio prediction:Prodigal:002006;locus_tag=EOLPGLAD_01648;product=hypothetical protein
NZ_CP029551.1	Aragorn:001002	tRNA	1782951	1783025	.	+	.	ID=EOLPGLAD_01649;inference=COORDINATES:profile:Aragorn:001002;locus_tag=EOLPGLAD_01649;product=tRNA-Val(cac)
NZ_CP029551.1	Prodigal:002006	CDS	1783205	1784479	.	+	0	ID=EOLPGLAD_01650;Name=macA_1;db_xref=COG:COG0845;gene=macA_1;inference=ab initio prediction:Prodigal:002006,similar to AA sequence:UniProtKB:P75830;locus_tag=EOLPGLAD_01650;product=Macrolide export protein MacA
NZ_CP029551.1	Prodigal:002006	CDS	1784495	1785040	.	-	0	ID=EOLPGLAD_01651;eC_number=4.2.1.17;db_xref=COG:COG2030;inference=ab initio prediction:Prodigal:002006,similar to AA sequence:UniProtKB:P9WNP3;locus_tag=EOLPGLAD_01651;product=putative enoyl-CoA hydratase 1
NZ_CP029551.1	Prodigal:002006	CDS	1785122	1786312	.	-	0	ID=EOLPGLAD_01652;eC_number=2.3.1.179;Name=fabF_1;db_xref=COG:COG0304;gene=fabF_1;inference=ab initio prediction:Prodigal:002006,similar to AA sequence:UniProtKB:O34340;locus_tag=EOLPGLAD_01652;product=3-oxoacyl-[acyl-carrier-protein] synthase 2
NZ_CP029551.1	Prodigal:002006	CDS	1786309	1786620	.	-	0	ID=EOLPGLAD_01653;Name=acpP_1;gene=acpP_1;inference=ab initio prediction:Prodigal:002006,protein motif:HAMAP:MF_01217;locus_tag=EOLPGLAD_01653;product=Acyl carrier protein
NZ_CP029551.1	Prodigal:002006	CDS	1786969	1787325	.	-	0	ID=EOLPGLAD_01654;inference=ab initio prediction:Prodigal:002006;locus_tag=EOLPGLAD_01654;product=hypothetical protein
NZ_CP029551.1	Prodigal:002006	CDS	1787540	1790395	.	+	0	ID=EOLPGLAD_01655;inference=ab initio prediction:Prodigal:002006;locus_tag=EOLPGLAD_01655;product=hypothetical protein
NZ_CP029551.1	Prodigal:002006	CDS	1790586	1791998	.	-	0	ID=EOLPGLAD_01656;eC_number=2.5.1.54;Name=aroH;db_xref=COG:COG3200;gene=aroH;inference=ab initio prediction:Prodigal:002006,similar to AA sequence:UniProtKB:P80574;locus_tag=EOLPGLAD_01656;product=Phospho-2-dehydro-3-deoxyheptonate aldolase
NZ_CP029551.1	Prodigal:002006	CDS	1792157	1792531	.	-	0	ID=EOLPGLAD_01657;inference=ab initio prediction:Prodigal:002006;locus_tag=EOLPGLAD_01657;product=hypothetical protein
NZ_CP029551.1	Prodigal:002006	CDS	1792732	1793184	.	+	0	ID=EOLPGLAD_01658;inference=ab initio prediction:Prodigal:002006;locus_tag=EOLPGLAD_01658;product=hypothetical protein
NZ_CP029551.1	Prodigal:002006	CDS	1793196	1794677	.	-	0	ID=EOLPGLAD_01659;Name=dauA;db_xref=COG:COG0659;gene=dauA;inference=ab initio prediction:Prodigal:002006,similar to AA sequence:UniProtKB:P0AFR2;locus_tag=EOLPGLAD_01659;product=C4-dicarboxylic acid transporter DauA
NZ_CP029551.1	Prodigal:002006	CDS	1794870	1795139	.	-	0	ID=EOLPGLAD_01660;inference=ab initio prediction:Prodigal:002006;locus_tag=EOLPGLAD_01660;product=hypothetical protein
NZ_CP029551.1	Prodigal:002006	CDS	1795230	1797137	.	-	0	ID=EOLPGLAD_01661;inference=ab initio prediction:Prodigal:002006;locus_tag=EOLPGLAD_01661;product=hypothetical protein
NZ_CP029551.1	Prodigal:002006	CDS	1797216	1799030	.	-	0	ID=EOLPGLAD_01662;Name=uup;db_xref=COG:COG0488;gene=uup;inference=ab initio prediction:Prodigal:002006,similar to AA sequence:UniProtKB:P43672;locus_tag=EOLPGLAD_01662;product=ABC transporter ATP-binding protein uup
NZ_CP029551.1	Prodigal:002006	CDS	1799094	1799306	.	-	0	ID=EOLPGLAD_01663;inference=ab initio prediction:Prodigal:002006;locus_tag=EOLPGLAD_01663;product=hypothetical protein
NZ_CP029551.1	Prodigal:002006	CDS	1799387	1799701	.	-	0	ID=EOLPGLAD_01664;inference=ab initio prediction:Prodigal:002006;locus_tag=EOLPGLAD_01664;product=hypothetical protein
NZ_CP029551.1	Prodigal:002006	CDS	1799929	1800282	.	-	0	ID=EOLPGLAD_01665;eC_number=4.2.2.-;Name=rlpA_1;gene=rlpA_1;inference=ab initio prediction:Prodigal:002006,protein motif:HAMAP:MF_02071;locus_tag=EOLPGLAD_01665;product=Endolytic peptidoglycan transglycosylase RlpA
NZ_CP029551.1	Prodigal:002006	CDS	1801090	1801254	.	-	0	ID=EOLPGLAD_01666;inference=ab initio prediction:Prodigal:002006;locus_tag=EOLPGLAD_01666;product=hypothetical protein
NZ_CP029551.1	Prodigal:002006	CDS	1801346	1801627	.	+	0	ID=EOLPGLAD_01667;inference=ab initio prediction:Prodigal:002006;locus_tag=EOLPGLAD_01667;product=hypothetical protein
NZ_CP029551.1	Prodigal:002006	CDS	1801746	1802603	.	+	0	ID=EOLPGLAD_01668;Name=rarD;db_xref=COG:COG2962;gene=rarD;inference=ab initio prediction:Prodigal:002006,similar to AA sequence:UniProtKB:P27844;locus_tag=EOLPGLAD_01668;product=Protein RarD
NZ_CP029551.1	Prodigal:002006	CDS	1802679	1805087	.	+	0	ID=EOLPGLAD_01669;eC_number=2.7.13.3;Name=rcsC_11;gene=rcsC_11;inference=ab initio prediction:Prodigal:002006,protein motif:HAMAP:MF_00979;locus_tag=EOLPGLAD_01669;product=Sensor histidine kinase RcsC
NZ_CP029551.1	Prodigal:002006	CDS	1805188	1805820	.	-	0	ID=EOLPGLAD_01670;Name=tlpA;db_xref=COG:COG0526;gene=tlpA;inference=ab initio prediction:Prodigal:002006,similar to AA sequence:UniProtKB:P43221;locus_tag=EOLPGLAD_01670;product=Thiol:disulfide interchange protein TlpA
NZ_CP029551.1	Prodigal:002006	CDS	1805866	1807266	.	+	0	ID=EOLPGLAD_01671;eC_number=4.3.2.1;Name=argH;db_xref=COG:COG0165;gene=argH;inference=ab initio prediction:Prodigal:002006,similar to AA sequence:UniProtKB:Q5SLL0;locus_tag=EOLPGLAD_01671;product=Argininosuccinate lyase
NZ_CP029551.1	Prodigal:002006	CDS	1807359	1807628	.	+	0	ID=EOLPGLAD_01672;inference=ab initio prediction:Prodigal:002006;locus_tag=EOLPGLAD_01672;product=hypothetical protein
NZ_CP029551.1	Prodigal:002006	CDS	1807756	1808412	.	+	0	ID=EOLPGLAD_01673;inference=ab initio prediction:Prodigal:002006;locus_tag=EOLPGLAD_01673;product=hypothetical protein
NZ_CP029551.1	Prodigal:002006	CDS	1808666	1810924	.	-	0	ID=EOLPGLAD_01674;eC_number=6.1.1.14;Name=glyS;db_xref=COG:COG0751;gene=glyS;inference=ab initio prediction:Prodigal:002006,similar to AA sequence:UniProtKB:P00961;locus_tag=EOLPGLAD_01674;product=Glycine--tRNA ligase beta subunit
NZ_CP029551.1	Prodigal:002006	CDS	1810970	1811902	.	-	0	ID=EOLPGLAD_01675;eC_number=6.1.1.14;Name=glyQ;db_xref=COG:COG0752;gene=glyQ;inference=ab initio prediction:Prodigal:002006,similar to AA sequence:UniProtKB:P00960;locus_tag=EOLPGLAD_01675;product=Glycine--tRNA ligase alpha subunit
NZ_CP029551.1	Prodigal:002006	CDS	1812138	1812380	.	+	0	ID=EOLPGLAD_01676;inference=ab initio prediction:Prodigal:002006;locus_tag=EOLPGLAD_01676;product=hypothetical protein
NZ_CP029551.1	Prodigal:002006	CDS	1812443	1813297	.	-	0	ID=EOLPGLAD_01677;inference=ab initio prediction:Prodigal:002006;locus_tag=EOLPGLAD_01677;product=hypothetical protein
NZ_CP029551.1	Prodigal:002006	CDS	1813954	1814685	.	+	0	ID=EOLPGLAD_01678;inference=ab initio prediction:Prodigal:002006;locus_tag=EOLPGLAD_01678;product=hypothetical protein
NZ_CP029551.1	Prodigal:002006	CDS	1814712	1815542	.	+	0	ID=EOLPGLAD_01679;inference=ab initio prediction:Prodigal:002006;locus_tag=EOLPGLAD_01679;product=hypothetical protein
NZ_CP029551.1	Prodigal:002006	CDS	1815883	1818201	.	-	0	ID=EOLPGLAD_01680;eC_number=2.7.13.3;Name=rcsC_12;gene=rcsC_12;inference=ab initio prediction:Prodigal:002006,protein motif:HAMAP:MF_00979;locus_tag=EOLPGLAD_01680;product=Sensor histidine kinase RcsC
NZ_CP029551.1	Prodigal:002006	CDS	1818228	1818506	.	-	0	ID=EOLPGLAD_01681;inference=ab initio prediction:Prodigal:002006;locus_tag=EOLPGLAD_01681;product=hypothetical protein
NZ_CP029551.1	Prodigal:002006	CDS	1818970	1820034	.	-	0	ID=EOLPGLAD_01682;Name=xerD_2;gene=xerD_2;inference=ab initio prediction:Prodigal:002006,similar to AA sequence:UniProtKB:P0A0P0;locus_tag=EOLPGLAD_01682;product=Tyrosine recombinase XerD
NZ_CP029551.1	Prodigal:002006	CDS	1820183	1820800	.	-	0	ID=EOLPGLAD_01683;inference=ab initio prediction:Prodigal:002006;locus_tag=EOLPGLAD_01683;product=hypothetical protein
NZ_CP029551.1	Prodigal:002006	CDS	1820800	1821189	.	-	0	ID=EOLPGLAD_01684;inference=ab initio prediction:Prodigal:002006;locus_tag=EOLPGLAD_01684;product=hypothetical protein
NZ_CP029551.1	Prodigal:002006	CDS	1821186	1821842	.	-	0	ID=EOLPGLAD_01685;inference=ab initio prediction:Prodigal:002006;locus_tag=EOLPGLAD_01685;product=hypothetical protein
NZ_CP029551.1	Prodigal:002006	CDS	1821835	1822332	.	-	0	ID=EOLPGLAD_01686;inference=ab initio prediction:Prodigal:002006;locus_tag=EOLPGLAD_01686;product=hypothetical protein
NZ_CP029551.1	Prodigal:002006	CDS	1823087	1823326	.	-	0	ID=EOLPGLAD_01687;inference=ab initio prediction:Prodigal:002006;locus_tag=EOLPGLAD_01687;product=hypothetical protein
NZ_CP029551.1	Prodigal:002006	CDS	1823330	1823494	.	-	0	ID=EOLPGLAD_01688;inference=ab initio prediction:Prodigal:002006;locus_tag=EOLPGLAD_01688;product=hypothetical protein
NZ_CP029551.1	Prodigal:002006	CDS	1823494	1823706	.	-	0	ID=EOLPGLAD_01689;inference=ab initio prediction:Prodigal:002006;locus_tag=EOLPGLAD_01689;product=hypothetical protein
NZ_CP029551.1	Prodigal:002006	CDS	1823706	1823912	.	-	0	ID=EOLPGLAD_01690;inference=ab initio prediction:Prodigal:002006;locus_tag=EOLPGLAD_01690;product=hypothetical protein
NZ_CP029551.1	Prodigal:002006	CDS	1824021	1824413	.	-	0	ID=EOLPGLAD_01691;inference=ab initio prediction:Prodigal:002006;locus_tag=EOLPGLAD_01691;product=hypothetical protein
NZ_CP029551.1	Prodigal:002006	CDS	1824413	1824835	.	-	0	ID=EOLPGLAD_01692;inference=ab initio prediction:Prodigal:002006;locus_tag=EOLPGLAD_01692;product=hypothetical protein
NZ_CP029551.1	Prodigal:002006	CDS	1825287	1825544	.	+	0	ID=EOLPGLAD_01693;inference=ab initio prediction:Prodigal:002006;locus_tag=EOLPGLAD_01693;product=hypothetical protein
NZ_CP029551.1	Prodigal:002006	CDS	1826294	1826992	.	-	0	ID=EOLPGLAD_01694;inference=ab initio prediction:Prodigal:002006;locus_tag=EOLPGLAD_01694;product=hypothetical protein
NZ_CP029551.1	Prodigal:002006	CDS	1827053	1827358	.	+	0	ID=EOLPGLAD_01695;inference=ab initio prediction:Prodigal:002006;locus_tag=EOLPGLAD_01695;product=hypothetical protein
NZ_CP029551.1	Prodigal:002006	CDS	1827379	1827870	.	-	0	ID=EOLPGLAD_01696;inference=ab initio prediction:Prodigal:002006;locus_tag=EOLPGLAD_01696;product=hypothetical protein
NZ_CP029551.1	Prodigal:002006	CDS	1827973	1828104	.	+	0	ID=EOLPGLAD_01697;inference=ab initio prediction:Prodigal:002006;locus_tag=EOLPGLAD_01697;product=hypothetical protein
NZ_CP029551.1	Prodigal:002006	CDS	1828104	1828529	.	+	0	ID=EOLPGLAD_01698;inference=ab initio prediction:Prodigal:002006;locus_tag=EOLPGLAD_01698;product=hypothetical protein
NZ_CP029551.1	Prodigal:002006	CDS	1828532	1828708	.	+	0	ID=EOLPGLAD_01699;inference=ab initio prediction:Prodigal:002006;locus_tag=EOLPGLAD_01699;product=hypothetical protein
NZ_CP029551.1	Prodigal:002006	CDS	1828710	1829129	.	+	0	ID=EOLPGLAD_01700;inference=ab initio prediction:Prodigal:002006;locus_tag=EOLPGLAD_01700;product=hypothetical protein
NZ_CP029551.1	Prodigal:002006	CDS	1829126	1829338	.	+	0	ID=EOLPGLAD_01701;inference=ab initio prediction:Prodigal:002006;locus_tag=EOLPGLAD_01701;product=hypothetical protein
NZ_CP029551.1	Prodigal:002006	CDS	1829417	1829887	.	+	0	ID=EOLPGLAD_01702;inference=ab initio prediction:Prodigal:002006;locus_tag=EOLPGLAD_01702;product=hypothetical protein
NZ_CP029551.1	Prodigal:002006	CDS	1829916	1830473	.	+	0	ID=EOLPGLAD_01703;inference=ab initio prediction:Prodigal:002006;locus_tag=EOLPGLAD_01703;product=hypothetical protein
NZ_CP029551.1	Prodigal:002006	CDS	1830470	1830721	.	+	0	ID=EOLPGLAD_01704;inference=ab initio prediction:Prodigal:002006;locus_tag=EOLPGLAD_01704;product=hypothetical protein
NZ_CP029551.1	Prodigal:002006	CDS	1830718	1831392	.	+	0	ID=EOLPGLAD_01705;inference=ab initio prediction:Prodigal:002006;locus_tag=EOLPGLAD_01705;product=hypothetical protein
NZ_CP029551.1	Prodigal:002006	CDS	1831397	1831633	.	+	0	ID=EOLPGLAD_01706;inference=ab initio prediction:Prodigal:002006;locus_tag=EOLPGLAD_01706;product=hypothetical protein
NZ_CP029551.1	Prodigal:002006	CDS	1831633	1831827	.	+	0	ID=EOLPGLAD_01707;inference=ab initio prediction:Prodigal:002006;locus_tag=EOLPGLAD_01707;product=hypothetical protein
NZ_CP029551.1	Prodigal:002006	CDS	1831824	1833284	.	+	0	ID=EOLPGLAD_01708;eC_number=3.6.4.12;Name=dnaB;db_xref=COG:COG0305;gene=dnaB;inference=ab initio prediction:Prodigal:002006,similar to AA sequence:UniProtKB:P0ACB0;locus_tag=EOLPGLAD_01708;product=Replicative DNA helicase
NZ_CP029551.1	Prodigal:002006	CDS	1833284	1834264	.	+	0	ID=EOLPGLAD_01709;inference=ab initio prediction:Prodigal:002006;locus_tag=EOLPGLAD_01709;product=hypothetical protein
NZ_CP029551.1	Prodigal:002006	CDS	1834264	1835133	.	+	0	ID=EOLPGLAD_01710;Name=nusG_1;gene=nusG_1;inference=ab initio prediction:Prodigal:002006,protein motif:HAMAP:MF_00948;locus_tag=EOLPGLAD_01710;product=Transcription termination/antitermination protein NusG
NZ_CP029551.1	Prodigal:002006	CDS	1835523	1836827	.	-	0	ID=EOLPGLAD_01711;inference=ab initio prediction:Prodigal:002006;locus_tag=EOLPGLAD_01711;product=hypothetical protein
NZ_CP029551.1	Prodigal:002006	CDS	1836824	1838380	.	-	0	ID=EOLPGLAD_01712;inference=ab initio prediction:Prodigal:002006;locus_tag=EOLPGLAD_01712;product=hypothetical protein
NZ_CP029551.1	Prodigal:002006	CDS	1838858	1839463	.	+	0	ID=EOLPGLAD_01713;inference=ab initio prediction:Prodigal:002006;locus_tag=EOLPGLAD_01713;product=hypothetical protein
NZ_CP029551.1	Prodigal:002006	CDS	1839646	1840116	.	+	0	ID=EOLPGLAD_01714;inference=ab initio prediction:Prodigal:002006;locus_tag=EOLPGLAD_01714;product=hypothetical protein
NZ_CP029551.1	Prodigal:002006	CDS	1840094	1841164	.	+	0	ID=EOLPGLAD_01715;inference=ab initio prediction:Prodigal:002006;locus_tag=EOLPGLAD_01715;product=hypothetical protein
NZ_CP029551.1	Prodigal:002006	CDS	1841103	1842128	.	+	0	ID=EOLPGLAD_01716;inference=ab initio prediction:Prodigal:002006;locus_tag=EOLPGLAD_01716;product=hypothetical protein
NZ_CP029551.1	Prodigal:002006	CDS	1842191	1842889	.	+	0	ID=EOLPGLAD_01717;inference=ab initio prediction:Prodigal:002006;locus_tag=EOLPGLAD_01717;product=hypothetical protein
NZ_CP029551.1	Prodigal:002006	CDS	1843237	1843506	.	+	0	ID=EOLPGLAD_01718;inference=ab initio prediction:Prodigal:002006;locus_tag=EOLPGLAD_01718;product=hypothetical protein
NZ_CP029551.1	Prodigal:002006	CDS	1843509	1843736	.	+	0	ID=EOLPGLAD_01719;inference=ab initio prediction:Prodigal:002006;locus_tag=EOLPGLAD_01719;product=hypothetical protein
NZ_CP029551.1	Prodigal:002006	CDS	1843739	1843939	.	+	0	ID=EOLPGLAD_01720;inference=ab initio prediction:Prodigal:002006;locus_tag=EOLPGLAD_01720;product=hypothetical protein
NZ_CP029551.1	Prodigal:002006	CDS	1843976	1844530	.	+	0	ID=EOLPGLAD_01721;inference=ab initio prediction:Prodigal:002006;locus_tag=EOLPGLAD_01721;product=hypothetical protein
NZ_CP029551.1	Prodigal:002006	CDS	1845096	1845227	.	+	0	ID=EOLPGLAD_01722;inference=ab initio prediction:Prodigal:002006;locus_tag=EOLPGLAD_01722;product=hypothetical protein
NZ_CP029551.1	Prodigal:002006	CDS	1845339	1845461	.	+	0	ID=EOLPGLAD_01723;inference=ab initio prediction:Prodigal:002006;locus_tag=EOLPGLAD_01723;product=hypothetical protein
NZ_CP029551.1	Prodigal:002006	CDS	1845645	1846715	.	+	0	ID=EOLPGLAD_01724;inference=ab initio prediction:Prodigal:002006;locus_tag=EOLPGLAD_01724;product=hypothetical protein
NZ_CP029551.1	Prodigal:002006	CDS	1847073	1847684	.	+	0	ID=EOLPGLAD_01725;inference=ab initio prediction:Prodigal:002006;locus_tag=EOLPGLAD_01725;product=hypothetical protein
NZ_CP029551.1	Prodigal:002006	CDS	1847704	1848198	.	+	0	ID=EOLPGLAD_01726;inference=ab initio prediction:Prodigal:002006;locus_tag=EOLPGLAD_01726;product=hypothetical protein
NZ_CP029551.1	Prodigal:002006	CDS	1848712	1849134	.	+	0	ID=EOLPGLAD_01727;inference=ab initio prediction:Prodigal:002006;locus_tag=EOLPGLAD_01727;product=hypothetical protein
NZ_CP029551.1	Prodigal:002006	CDS	1849235	1849789	.	-	0	ID=EOLPGLAD_01728;inference=ab initio prediction:Prodigal:002006;locus_tag=EOLPGLAD_01728;product=hypothetical protein
NZ_CP029551.1	Prodigal:002006	CDS	1850343	1854809	.	+	0	ID=EOLPGLAD_01729;inference=ab initio prediction:Prodigal:002006;locus_tag=EOLPGLAD_01729;product=hypothetical protein
NZ_CP029551.1	Prodigal:002006	CDS	1854920	1856461	.	+	0	ID=EOLPGLAD_01730;eC_number=2.1.1.144;Name=tam_3;gene=tam_3;inference=ab initio prediction:Prodigal:002006,protein motif:HAMAP:MF_00560;locus_tag=EOLPGLAD_01730;product=Trans-aconitate 2-methyltransferase
NZ_CP029551.1	Prodigal:002006	CDS	1856498	1857298	.	+	0	ID=EOLPGLAD_01731;inference=ab initio prediction:Prodigal:002006;locus_tag=EOLPGLAD_01731;product=hypothetical protein
NZ_CP029551.1	Prodigal:002006	CDS	1857404	1857787	.	+	0	ID=EOLPGLAD_01732;inference=ab initio prediction:Prodigal:002006;locus_tag=EOLPGLAD_01732;product=hypothetical protein
NZ_CP029551.1	Prodigal:002006	CDS	1857864	1858592	.	+	0	ID=EOLPGLAD_01733;inference=ab initio prediction:Prodigal:002006;locus_tag=EOLPGLAD_01733;product=hypothetical protein
NZ_CP029551.1	Aragorn:001002	tRNA	1858966	1859040	.	-	.	ID=EOLPGLAD_01734;inference=COORDINATES:profile:Aragorn:001002;locus_tag=EOLPGLAD_01734;product=tRNA-Thr(ggt)
NZ_CP029551.1	Prodigal:002006	CDS	1859185	1859679	.	-	0	ID=EOLPGLAD_01735;inference=ab initio prediction:Prodigal:002006;locus_tag=EOLPGLAD_01735;product=hypothetical protein
NZ_CP029551.1	Prodigal:002006	CDS	1859846	1861366	.	-	0	ID=EOLPGLAD_01736;Name=lapB_2;gene=lapB_2;inference=ab initio prediction:Prodigal:002006,protein motif:HAMAP:MF_00994;locus_tag=EOLPGLAD_01736;product=Lipopolysaccharide assembly protein B
NZ_CP029551.1	Prodigal:002006	CDS	1861463	1863610	.	-	0	ID=EOLPGLAD_01737;inference=ab initio prediction:Prodigal:002006;locus_tag=EOLPGLAD_01737;product=hypothetical protein
NZ_CP029551.1	Prodigal:002006	CDS	1863751	1864458	.	-	0	ID=EOLPGLAD_01738;inference=ab initio prediction:Prodigal:002006;locus_tag=EOLPGLAD_01738;product=hypothetical protein
NZ_CP029551.1	Prodigal:002006	CDS	1864463	1865341	.	-	0	ID=EOLPGLAD_01739;Name=lacX;gene=lacX;inference=ab initio prediction:Prodigal:002006,similar to AA sequence:UniProtKB:P23496;locus_tag=EOLPGLAD_01739;product=Protein LacX%2C plasmid
NZ_CP029551.1	Prodigal:002006	CDS	1865413	1867182	.	-	0	ID=EOLPGLAD_01740;eC_number=7.5.2.5;Name=pglK;db_xref=COG:COG1132;gene=pglK;inference=ab initio prediction:Prodigal:002006,similar to AA sequence:UniProtKB:Q0P9C4;locus_tag=EOLPGLAD_01740;product=Protein glycosylation K
NZ_CP029551.1	Prodigal:002006	CDS	1867270	1867572	.	-	0	ID=EOLPGLAD_01741;inference=ab initio prediction:Prodigal:002006;locus_tag=EOLPGLAD_01741;product=hypothetical protein
NZ_CP029551.1	Aragorn:001002	tRNA	1867691	1867767	.	-	.	ID=EOLPGLAD_01742;inference=COORDINATES:profile:Aragorn:001002;locus_tag=EOLPGLAD_01742;product=tRNA-Asp(gtc)
NZ_CP029551.1	Aragorn:001002	tRNA	1867834	1867910	.	-	.	ID=EOLPGLAD_01743;inference=COORDINATES:profile:Aragorn:001002;locus_tag=EOLPGLAD_01743;product=tRNA-Asp(gtc)
NZ_CP029551.1	Prodigal:002006	CDS	1868267	1868632	.	+	0	ID=EOLPGLAD_01744;eC_number=7.1.1.-;Name=ndhC;gene=ndhC;inference=ab initio prediction:Prodigal:002006,protein motif:HAMAP:MF_01394;locus_tag=EOLPGLAD_01744;product=NAD(P)H-quinone oxidoreductase subunit 3%2C chloroplastic
NZ_CP029551.1	Prodigal:002006	CDS	1868675	1869262	.	+	0	ID=EOLPGLAD_01745;eC_number=7.1.1.-;Name=nuoB;db_xref=COG:COG0377;gene=nuoB;inference=ab initio prediction:Prodigal:002006,similar to AA sequence:UniProtKB:A1B497;locus_tag=EOLPGLAD_01745;product=NADH-quinone oxidoreductase subunit B
NZ_CP029551.1	Prodigal:002006	CDS	1869271	1869918	.	+	0	ID=EOLPGLAD_01746;eC_number=7.1.1.-;Name=nqo5;db_xref=COG:COG0852;gene=nqo5;inference=ab initio prediction:Prodigal:002006,similar to AA sequence:UniProtKB:P29917;locus_tag=EOLPGLAD_01746;product=NADH-quinone oxidoreductase chain 5
NZ_CP029551.1	Prodigal:002006	CDS	1869933	1871123	.	+	0	ID=EOLPGLAD_01747;eC_number=7.1.1.-;Name=nuoD;db_xref=COG:COG0649;gene=nuoD;inference=ab initio prediction:Prodigal:002006,similar to AA sequence:UniProtKB:A1B495;locus_tag=EOLPGLAD_01747;product=NADH-quinone oxidoreductase subunit D
NZ_CP029551.1	Prodigal:002006	CDS	1871147	1872235	.	+	0	ID=EOLPGLAD_01748;inference=ab initio prediction:Prodigal:002006;locus_tag=EOLPGLAD_01748;product=hypothetical protein
NZ_CP029551.1	Prodigal:002006	CDS	1872237	1873538	.	+	0	ID=EOLPGLAD_01749;eC_number=7.1.1.-;Name=nqo1;db_xref=COG:COG1894;gene=nqo1;inference=ab initio prediction:Prodigal:002006,similar to AA sequence:UniProtKB:P29913;locus_tag=EOLPGLAD_01749;product=NADH-quinone oxidoreductase chain 1
NZ_CP029551.1	Prodigal:002006	CDS	1873577	1875646	.	+	0	ID=EOLPGLAD_01750;eC_number=7.1.1.-;Name=nqo3;db_xref=COG:COG1034;gene=nqo3;inference=ab initio prediction:Prodigal:002006,similar to AA sequence:UniProtKB:P29915;locus_tag=EOLPGLAD_01750;product=NADH-quinone oxidoreductase chain 3
NZ_CP029551.1	Prodigal:002006	CDS	1875658	1876680	.	+	0	ID=EOLPGLAD_01751;eC_number=7.1.1.-;Name=nuoH;db_xref=COG:COG1005;gene=nuoH;inference=ab initio prediction:Prodigal:002006,similar to AA sequence:UniProtKB:P42032;locus_tag=EOLPGLAD_01751;product=NADH-quinone oxidoreductase subunit H
NZ_CP029551.1	Prodigal:002006	CDS	1876703	1877191	.	+	0	ID=EOLPGLAD_01752;eC_number=7.1.1.-;Name=nuoI;db_xref=COG:COG1143;gene=nuoI;inference=ab initio prediction:Prodigal:002006,similar to AA sequence:UniProtKB:A1B486;locus_tag=EOLPGLAD_01752;product=NADH-quinone oxidoreductase subunit I
NZ_CP029551.1	Prodigal:002006	CDS	1877319	1877939	.	+	0	ID=EOLPGLAD_01753;eC_number=7.1.1.-;Name=nuoJ;db_xref=COG:COG0839;gene=nuoJ;inference=ab initio prediction:Prodigal:002006,similar to AA sequence:UniProtKB:P0AFE0;locus_tag=EOLPGLAD_01753;product=NADH-quinone oxidoreductase subunit J
NZ_CP029551.1	Prodigal:002006	CDS	1877957	1878262	.	+	0	ID=EOLPGLAD_01754;eC_number=7.1.1.-;Name=nuoK;db_xref=COG:COG0713;gene=nuoK;inference=ab initio prediction:Prodigal:002006,similar to AA sequence:UniProtKB:A1B482;locus_tag=EOLPGLAD_01754;product=NADH-quinone oxidoreductase subunit K
NZ_CP029551.1	Prodigal:002006	CDS	1878369	1880477	.	+	0	ID=EOLPGLAD_01755;eC_number=7.1.1.-;Name=nuoL;db_xref=COG:COG1009;gene=nuoL;inference=ab initio prediction:Prodigal:002006,similar to AA sequence:UniProtKB:P9WIW1;locus_tag=EOLPGLAD_01755;product=NADH-quinone oxidoreductase subunit L
NZ_CP029551.1	Prodigal:002006	CDS	1880477	1881997	.	+	0	ID=EOLPGLAD_01756;eC_number=7.1.1.-;Name=nuoM;db_xref=COG:COG1008;gene=nuoM;inference=ab initio prediction:Prodigal:002006,similar to AA sequence:UniProtKB:P0AFE8;locus_tag=EOLPGLAD_01756;product=NADH-quinone oxidoreductase subunit M
NZ_CP029551.1	Prodigal:002006	CDS	1882007	1883455	.	+	0	ID=EOLPGLAD_01757;eC_number=7.1.1.-;Name=nuoN;db_xref=COG:COG1007;gene=nuoN;inference=ab initio prediction:Prodigal:002006,similar to AA sequence:UniProtKB:A1B479;locus_tag=EOLPGLAD_01757;product=NADH-quinone oxidoreductase subunit N
NZ_CP029551.1	Prodigal:002006	CDS	1883548	1884270	.	+	0	ID=EOLPGLAD_01758;eC_number=6.3.4.15;Name=birA;db_xref=COG:COG0340;gene=birA;inference=ab initio prediction:Prodigal:002006,similar to AA sequence:UniProtKB:P0CI75;locus_tag=EOLPGLAD_01758;product=Bifunctional ligase/repressor BirA
NZ_CP029551.1	Prodigal:002006	CDS	1884284	1885957	.	+	0	ID=EOLPGLAD_01759;eC_number=3.1.-.-;Name=rnj_1;db_xref=COG:COG0595;gene=rnj_1;inference=ab initio prediction:Prodigal:002006,similar to AA sequence:UniProtKB:A0QVT2;locus_tag=EOLPGLAD_01759;product=Ribonuclease J
NZ_CP029551.1	Prodigal:002006	CDS	1886093	1886497	.	+	0	ID=EOLPGLAD_01760;eC_number=5.1.99.-;Name=epi;db_xref=COG:COG0346;gene=epi;inference=ab initio prediction:Prodigal:002006,similar to AA sequence:UniProtKB:Q3IZP4;locus_tag=EOLPGLAD_01760;product=Ethylmalonyl-CoA/methylmalonyl-CoA epimerase
NZ_CP029551.1	Prodigal:002006	CDS	1886501	1886836	.	+	0	ID=EOLPGLAD_01761;inference=ab initio prediction:Prodigal:002006;locus_tag=EOLPGLAD_01761;product=hypothetical protein
NZ_CP029551.1	Prodigal:002006	CDS	1887286	1888611	.	+	0	ID=EOLPGLAD_01762;eC_number=6.1.1.15;Name=proS;db_xref=COG:COG0442;gene=proS;inference=ab initio prediction:Prodigal:002006,similar to AA sequence:UniProtKB:Q6N5P6;locus_tag=EOLPGLAD_01762;product=Proline--tRNA ligase
NZ_CP029551.1	Prodigal:002006	CDS	1888621	1889931	.	+	0	ID=EOLPGLAD_01763;Name=lolE;db_xref=COG:COG4591;gene=lolE;inference=ab initio prediction:Prodigal:002006,similar to AA sequence:UniProtKB:P75958;locus_tag=EOLPGLAD_01763;product=Lipoprotein-releasing system transmembrane protein LolE
NZ_CP029551.1	Prodigal:002006	CDS	1889948	1890655	.	+	0	ID=EOLPGLAD_01764;eC_number=3.6.3.-;Name=lolD;db_xref=COG:COG1136;gene=lolD;inference=ab initio prediction:Prodigal:002006,similar to AA sequence:UniProtKB:P75957;locus_tag=EOLPGLAD_01764;product=Lipoprotein-releasing system ATP-binding protein LolD
NZ_CP029551.1	Prodigal:002006	CDS	1890984	1893293	.	+	0	ID=EOLPGLAD_01765;Name=ydeP_2;db_xref=COG:COG0243;gene=ydeP_2;inference=ab initio prediction:Prodigal:002006,similar to AA sequence:UniProtKB:P77561;locus_tag=EOLPGLAD_01765;product=Protein YdeP
NZ_CP029551.1	Prodigal:002006	CDS	1893290	1893574	.	+	0	ID=EOLPGLAD_01766;inference=ab initio prediction:Prodigal:002006;locus_tag=EOLPGLAD_01766;product=hypothetical protein
NZ_CP029551.1	Prodigal:002006	CDS	1893652	1894926	.	-	0	ID=EOLPGLAD_01767;eC_number=2.4.1.317;Name=tylN_2;gene=tylN_2;inference=ab initio prediction:Prodigal:002006,similar to AA sequence:UniProtKB:O70023;locus_tag=EOLPGLAD_01767;product=O-mycaminosyltylonolide 6-deoxyallosyltransferase
NZ_CP029551.1	Prodigal:002006	CDS	1895210	1895314	.	+	0	ID=EOLPGLAD_01768;inference=ab initio prediction:Prodigal:002006;locus_tag=EOLPGLAD_01768;product=hypothetical protein
NZ_CP029551.1	Prodigal:002006	CDS	1895522	1899052	.	+	0	ID=EOLPGLAD_01769;eC_number=2.7.7.7;Name=dnaE1;gene=dnaE1;inference=ab initio prediction:Prodigal:002006,similar to AA sequence:UniProtKB:B8GWS6;locus_tag=EOLPGLAD_01769;product=DNA polymerase III subunit alpha
NZ_CP029551.1	Prodigal:002006	CDS	1899059	1899595	.	-	0	ID=EOLPGLAD_01770;inference=ab initio prediction:Prodigal:002006;locus_tag=EOLPGLAD_01770;product=hypothetical protein
NZ_CP029551.1	Prodigal:002006	CDS	1899743	1902445	.	-	0	ID=EOLPGLAD_01771;Name=uvrB;gene=uvrB;inference=ab initio prediction:Prodigal:002006,protein motif:HAMAP:MF_00204;locus_tag=EOLPGLAD_01771;product=UvrABC system protein B
NZ_CP029551.1	Prodigal:002006	CDS	1902587	1904101	.	+	0	ID=EOLPGLAD_01772;eC_number=1.14.13.-;Name=ethA;db_xref=COG:COG2072;gene=ethA;inference=ab initio prediction:Prodigal:002006,similar to AA sequence:UniProtKB:P9WNF9;locus_tag=EOLPGLAD_01772;product=FAD-containing monooxygenase EthA
NZ_CP029551.1	Prodigal:002006	CDS	1904109	1904930	.	+	0	ID=EOLPGLAD_01773;eC_number=1.-.-.-;Name=sadH;gene=sadH;inference=ab initio prediction:Prodigal:002006,similar to AA sequence:UniProtKB:P9WGP9;locus_tag=EOLPGLAD_01773;product=Putative oxidoreductase SadH
NZ_CP029551.1	Prodigal:002006	CDS	1905069	1905332	.	+	0	ID=EOLPGLAD_01774;inference=ab initio prediction:Prodigal:002006;locus_tag=EOLPGLAD_01774;product=hypothetical protein
NZ_CP029551.1	Prodigal:002006	CDS	1905453	1905842	.	+	0	ID=EOLPGLAD_01775;inference=ab initio prediction:Prodigal:002006;locus_tag=EOLPGLAD_01775;product=hypothetical protein
NZ_CP029551.1	Prodigal:002006	CDS	1905856	1907070	.	-	0	ID=EOLPGLAD_01776;inference=ab initio prediction:Prodigal:002006;locus_tag=EOLPGLAD_01776;product=hypothetical protein
NZ_CP029551.1	Prodigal:002006	CDS	1907363	1908013	.	+	0	ID=EOLPGLAD_01777;inference=ab initio prediction:Prodigal:002006;locus_tag=EOLPGLAD_01777;product=hypothetical protein
NZ_CP029551.1	Prodigal:002006	CDS	1908047	1909171	.	+	0	ID=EOLPGLAD_01778;inference=ab initio prediction:Prodigal:002006;locus_tag=EOLPGLAD_01778;product=hypothetical protein
NZ_CP029551.1	Prodigal:002006	CDS	1909244	1909846	.	+	0	ID=EOLPGLAD_01779;inference=ab initio prediction:Prodigal:002006;locus_tag=EOLPGLAD_01779;product=hypothetical protein
NZ_CP029551.1	Prodigal:002006	CDS	1909939	1910286	.	-	0	ID=EOLPGLAD_01780;inference=ab initio prediction:Prodigal:002006;locus_tag=EOLPGLAD_01780;product=hypothetical protein
NZ_CP029551.1	Prodigal:002006	CDS	1910600	1910917	.	-	0	ID=EOLPGLAD_01781;inference=ab initio prediction:Prodigal:002006;locus_tag=EOLPGLAD_01781;product=hypothetical protein
NZ_CP029551.1	Prodigal:002006	CDS	1911165	1912196	.	+	0	ID=EOLPGLAD_01782;eC_number=4.1.2.48;Name=ltaE;gene=ltaE;inference=ab initio prediction:Prodigal:002006,similar to AA sequence:UniProtKB:O50584;locus_tag=EOLPGLAD_01782;product=Low specificity L-threonine aldolase
NZ_CP029551.1	Prodigal:002006	CDS	1912290	1913558	.	-	0	ID=EOLPGLAD_01783;eC_number=4.1.1.20;Name=lysA;db_xref=COG:COG0019;gene=lysA;inference=ab initio prediction:Prodigal:002006,similar to AA sequence:UniProtKB:Q9KVL7;locus_tag=EOLPGLAD_01783;product=Diaminopimelate decarboxylase
NZ_CP029551.1	Prodigal:002006	CDS	1913580	1913921	.	-	0	ID=EOLPGLAD_01784;inference=ab initio prediction:Prodigal:002006;locus_tag=EOLPGLAD_01784;product=hypothetical protein
NZ_CP029551.1	Prodigal:002006	CDS	1914072	1915355	.	-	0	ID=EOLPGLAD_01785;eC_number=2.4.1.250;Name=mshA_3;gene=mshA_3;inference=ab initio prediction:Prodigal:002006,protein motif:HAMAP:MF_01695;locus_tag=EOLPGLAD_01785;product=D-inositol-3-phosphate glycosyltransferase
NZ_CP029551.1	Aragorn:001002	tRNA	1915498	1915575	.	+	.	ID=EOLPGLAD_01786;inference=COORDINATES:profile:Aragorn:001002;locus_tag=EOLPGLAD_01786;product=tRNA-Pro(ggg)
NZ_CP029551.1	Prodigal:002006	CDS	1916205	1917281	.	+	0	ID=EOLPGLAD_01787;inference=ab initio prediction:Prodigal:002006;locus_tag=EOLPGLAD_01787;product=hypothetical protein
NZ_CP029551.1	Prodigal:002006	CDS	1917938	1918525	.	-	0	ID=EOLPGLAD_01788;inference=ab initio prediction:Prodigal:002006;locus_tag=EOLPGLAD_01788;product=hypothetical protein
NZ_CP029551.1	Prodigal:002006	CDS	1918833	1919561	.	-	0	ID=EOLPGLAD_01789;inference=ab initio prediction:Prodigal:002006;locus_tag=EOLPGLAD_01789;product=hypothetical protein
NZ_CP029551.1	Prodigal:002006	CDS	1919645	1921453	.	-	0	ID=EOLPGLAD_01790;eC_number=4.1.1.8;Name=oxc;db_xref=COG:COG0028;gene=oxc;inference=ab initio prediction:Prodigal:002006,similar to AA sequence:UniProtKB:P40149;locus_tag=EOLPGLAD_01790;product=Oxalyl-CoA decarboxylase
NZ_CP029551.1	Prodigal:002006	CDS	1922103	1922249	.	-	0	ID=EOLPGLAD_01791;inference=ab initio prediction:Prodigal:002006;locus_tag=EOLPGLAD_01791;product=hypothetical protein
NZ_CP029551.1	Prodigal:002006	CDS	1922585	1924102	.	+	0	ID=EOLPGLAD_01792;eC_number=2.5.1.39;Name=COQ2;gene=COQ2;inference=ab initio prediction:Prodigal:002006,protein motif:HAMAP:MF_01635;locus_tag=EOLPGLAD_01792;product=4-hydroxybenzoate polyprenyltransferase%2C mitochondrial
NZ_CP029551.1	Prodigal:002006	CDS	1924099	1924542	.	+	0	ID=EOLPGLAD_01793;inference=ab initio prediction:Prodigal:002006;locus_tag=EOLPGLAD_01793;product=hypothetical protein
NZ_CP029551.1	Prodigal:002006	CDS	1924569	1926353	.	+	0	ID=EOLPGLAD_01794;inference=ab initio prediction:Prodigal:002006;locus_tag=EOLPGLAD_01794;product=hypothetical protein
NZ_CP029551.1	Prodigal:002006	CDS	1926461	1926649	.	-	0	ID=EOLPGLAD_01795;inference=ab initio prediction:Prodigal:002006;locus_tag=EOLPGLAD_01795;product=hypothetical protein
NZ_CP029551.1	Aragorn:001002	tRNA	1927039	1927115	.	+	.	ID=EOLPGLAD_01796;inference=COORDINATES:profile:Aragorn:001002;locus_tag=EOLPGLAD_01796;product=tRNA-Arg(acg)
[truncated: 95,790 more rows]
