# Supplementary material for: Comprehensive Comparative Genomics and Phenotyping of Methylobacterium Species
Source: Front Microbiol. 2021 Oct 6;12:740610. doi: 10.3389/fmicb.2021.740610 (PMC8561711; doi:10.3389/fmicb.2021.740610)
Supplement: Supplementary file 10 [file Data_Sheet_4.ZIP › Mb_terricola.gff]

##gff-version 3
##sequence-region NZ_VDDA01000001.1 1 916167
##sequence-region NZ_VDDA01000010.1 1 220165
##sequence-region NZ_VDDA01000100.1 1 1203
##sequence-region NZ_VDDA01000101.1 1 1143
##sequence-region NZ_VDDA01000102.1 1 1037
##sequence-region NZ_VDDA01000103.1 1 1008
##sequence-region NZ_VDDA01000011.1 1 201303
##sequence-region NZ_VDDA01000012.1 1 191890
##sequence-region NZ_VDDA01000013.1 1 184435
##sequence-region NZ_VDDA01000014.1 1 167283
##sequence-region NZ_VDDA01000015.1 1 161341
##sequence-region NZ_VDDA01000016.1 1 156123
##sequence-region NZ_VDDA01000017.1 1 145542
##sequence-region NZ_VDDA01000018.1 1 122964
##sequence-region NZ_VDDA01000019.1 1 100155
##sequence-region NZ_VDDA01000002.1 1 649435
##sequence-region NZ_VDDA01000020.1 1 96784
##sequence-region NZ_VDDA01000021.1 1 90959
##sequence-region NZ_VDDA01000022.1 1 78432
##sequence-region NZ_VDDA01000023.1 1 67023
##sequence-region NZ_VDDA01000024.1 1 66172
##sequence-region NZ_VDDA01000025.1 1 59889
##sequence-region NZ_VDDA01000026.1 1 58927
##sequence-region NZ_VDDA01000027.1 1 58685
##sequence-region NZ_VDDA01000028.1 1 56194
##sequence-region NZ_VDDA01000029.1 1 52650
##sequence-region NZ_VDDA01000003.1 1 645385
##sequence-region NZ_VDDA01000030.1 1 51953
##sequence-region NZ_VDDA01000031.1 1 50517
##sequence-region NZ_VDDA01000032.1 1 49949
##sequence-region NZ_VDDA01000033.1 1 49810
##sequence-region NZ_VDDA01000034.1 1 47310
##sequence-region NZ_VDDA01000035.1 1 44077
##sequence-region NZ_VDDA01000036.1 1 41413
##sequence-region NZ_VDDA01000037.1 1 39630
##sequence-region NZ_VDDA01000038.1 1 38282
##sequence-region NZ_VDDA01000039.1 1 36896
##sequence-region NZ_VDDA01000004.1 1 632180
##sequence-region NZ_VDDA01000040.1 1 33574
##sequence-region NZ_VDDA01000041.1 1 32751
##sequence-region NZ_VDDA01000042.1 1 32721
##sequence-region NZ_VDDA01000043.1 1 30329
##sequence-region NZ_VDDA01000044.1 1 29776
##sequence-region NZ_VDDA01000045.1 1 28286
##sequence-region NZ_VDDA01000046.1 1 27463
##sequence-region NZ_VDDA01000047.1 1 26390
##sequence-region NZ_VDDA01000048.1 1 25470
##sequence-region NZ_VDDA01000049.1 1 25448
##sequence-region NZ_VDDA01000005.1 1 486331
##sequence-region NZ_VDDA01000050.1 1 25436
##sequence-region NZ_VDDA01000051.1 1 24917
##sequence-region NZ_VDDA01000052.1 1 22863
##sequence-region NZ_VDDA01000053.1 1 22142
##sequence-region NZ_VDDA01000054.1 1 18977
##sequence-region NZ_VDDA01000055.1 1 18945
##sequence-region NZ_VDDA01000056.1 1 17816
##sequence-region NZ_VDDA01000057.1 1 17154
##sequence-region NZ_VDDA01000058.1 1 15682
##sequence-region NZ_VDDA01000059.1 1 15097
##sequence-region NZ_VDDA01000006.1 1 268348
##sequence-region NZ_VDDA01000060.1 1 14679
##sequence-region NZ_VDDA01000061.1 1 13182
##sequence-region NZ_VDDA01000062.1 1 12881
##sequence-region NZ_VDDA01000063.1 1 12500
##sequence-region NZ_VDDA01000064.1 1 11765
##sequence-region NZ_VDDA01000065.1 1 11200
##sequence-region NZ_VDDA01000066.1 1 10204
##sequence-region NZ_VDDA01000067.1 1 9198
##sequence-region NZ_VDDA01000068.1 1 9111
##sequence-region NZ_VDDA01000069.1 1 9029
##sequence-region NZ_VDDA01000007.1 1 266840
##sequence-region NZ_VDDA01000070.1 1 8427
##sequence-region NZ_VDDA01000071.1 1 7646
##sequence-region NZ_VDDA01000072.1 1 7297
##sequence-region NZ_VDDA01000073.1 1 6940
##sequence-region NZ_VDDA01000074.1 1 6511
##sequence-region NZ_VDDA01000075.1 1 6441
##sequence-region NZ_VDDA01000076.1 1 6049
##sequence-region NZ_VDDA01000077.1 1 5627
##sequence-region NZ_VDDA01000078.1 1 5350
##sequence-region NZ_VDDA01000079.1 1 4580
##sequence-region NZ_VDDA01000008.1 1 258273
##sequence-region NZ_VDDA01000080.1 1 3916
##sequence-region NZ_VDDA01000081.1 1 3913
##sequence-region NZ_VDDA01000082.1 1 3624
##sequence-region NZ_VDDA01000083.1 1 3125
##sequence-region NZ_VDDA01000084.1 1 3012
##sequence-region NZ_VDDA01000085.1 1 2949
##sequence-region NZ_VDDA01000086.1 1 2716
##sequence-region NZ_VDDA01000087.1 1 2678
##sequence-region NZ_VDDA01000088.1 1 2359
##sequence-region NZ_VDDA01000089.1 1 2014
##sequence-region NZ_VDDA01000009.1 1 244124
##sequence-region NZ_VDDA01000090.1 1 1898
##sequence-region NZ_VDDA01000091.1 1 1886
##sequence-region NZ_VDDA01000092.1 1 1605
##sequence-region NZ_VDDA01000093.1 1 1533
##sequence-region NZ_VDDA01000094.1 1 1511
##sequence-region NZ_VDDA01000095.1 1 1434
##sequence-region NZ_VDDA01000096.1 1 1294
##sequence-region NZ_VDDA01000097.1 1 1265
##sequence-region NZ_VDDA01000098.1 1 1251
##sequence-region NZ_VDDA01000099.1 1 1219
NZ_VDDA01000001.1	Prodigal:002006	CDS	760	2112	.	-	0	ID=CHLOKLBI_00001;eC_number=2.7.13.3;Name=rcsC_1;gene=rcsC_1;inference=ab initio prediction:Prodigal:002006,protein motif:HAMAP:MF_00979;locus_tag=CHLOKLBI_00001;product=Sensor histidine kinase RcsC
NZ_VDDA01000001.1	Prodigal:002006	CDS	2142	3104	.	-	0	ID=CHLOKLBI_00002;inference=ab initio prediction:Prodigal:002006;locus_tag=CHLOKLBI_00002;product=hypothetical protein
NZ_VDDA01000001.1	Prodigal:002006	CDS	3101	4906	.	-	0	ID=CHLOKLBI_00003;inference=ab initio prediction:Prodigal:002006;locus_tag=CHLOKLBI_00003;product=hypothetical protein
NZ_VDDA01000001.1	Prodigal:002006	CDS	4891	5943	.	-	0	ID=CHLOKLBI_00004;inference=ab initio prediction:Prodigal:002006;locus_tag=CHLOKLBI_00004;product=hypothetical protein
NZ_VDDA01000001.1	Prodigal:002006	CDS	5940	8228	.	-	0	ID=CHLOKLBI_00005;inference=ab initio prediction:Prodigal:002006;locus_tag=CHLOKLBI_00005;product=hypothetical protein
NZ_VDDA01000001.1	Prodigal:002006	CDS	8241	10964	.	-	0	ID=CHLOKLBI_00006;eC_number=2.4.1.-;Name=mdoH_1;gene=mdoH_1;inference=ab initio prediction:Prodigal:002006,protein motif:HAMAP:MF_01072;locus_tag=CHLOKLBI_00006;product=Glucans biosynthesis glucosyltransferase H
NZ_VDDA01000001.1	Prodigal:002006	CDS	10964	11734	.	-	0	ID=CHLOKLBI_00007;inference=ab initio prediction:Prodigal:002006;locus_tag=CHLOKLBI_00007;product=hypothetical protein
NZ_VDDA01000001.1	Prodigal:002006	CDS	12248	15034	.	-	0	ID=CHLOKLBI_00008;eC_number=2.7.13.3;Name=rcsC_2;gene=rcsC_2;inference=ab initio prediction:Prodigal:002006,protein motif:HAMAP:MF_00979;locus_tag=CHLOKLBI_00008;product=Sensor histidine kinase RcsC
NZ_VDDA01000001.1	Prodigal:002006	CDS	15263	15673	.	+	0	ID=CHLOKLBI_00009;inference=ab initio prediction:Prodigal:002006;locus_tag=CHLOKLBI_00009;product=hypothetical protein
NZ_VDDA01000001.1	Prodigal:002006	CDS	16144	17304	.	-	0	ID=CHLOKLBI_00010;inference=ab initio prediction:Prodigal:002006;locus_tag=CHLOKLBI_00010;product=hypothetical protein
NZ_VDDA01000001.1	Prodigal:002006	CDS	17494	19581	.	+	0	ID=CHLOKLBI_00011;inference=ab initio prediction:Prodigal:002006;locus_tag=CHLOKLBI_00011;product=hypothetical protein
NZ_VDDA01000001.1	Prodigal:002006	CDS	19646	20323	.	+	0	ID=CHLOKLBI_00012;inference=ab initio prediction:Prodigal:002006;locus_tag=CHLOKLBI_00012;product=hypothetical protein
NZ_VDDA01000001.1	Prodigal:002006	CDS	20554	20931	.	+	0	ID=CHLOKLBI_00013;inference=ab initio prediction:Prodigal:002006;locus_tag=CHLOKLBI_00013;product=hypothetical protein
NZ_VDDA01000001.1	Prodigal:002006	CDS	20938	21816	.	-	0	ID=CHLOKLBI_00014;inference=ab initio prediction:Prodigal:002006;locus_tag=CHLOKLBI_00014;product=hypothetical protein
NZ_VDDA01000001.1	Prodigal:002006	CDS	22158	22490	.	+	0	ID=CHLOKLBI_00015;inference=ab initio prediction:Prodigal:002006;locus_tag=CHLOKLBI_00015;product=hypothetical protein
NZ_VDDA01000001.1	Prodigal:002006	CDS	23165	24301	.	+	0	ID=CHLOKLBI_00016;eC_number=3.1.4.-;Name=rpfG_1;db_xref=COG:COG3437;gene=rpfG_1;inference=ab initio prediction:Prodigal:002006,similar to AA sequence:UniProtKB:Q4UU85;locus_tag=CHLOKLBI_00016;product=Cyclic di-GMP phosphodiesterase response regulator RpfG
NZ_VDDA01000001.1	Prodigal:002006	CDS	24324	25277	.	-	0	ID=CHLOKLBI_00017;Name=cmpR_1;db_xref=COG:COG0583;gene=cmpR_1;inference=ab initio prediction:Prodigal:002006,similar to AA sequence:UniProtKB:Q9F1R2;locus_tag=CHLOKLBI_00017;product=HTH-type transcriptional activator CmpR
NZ_VDDA01000001.1	Prodigal:002006	CDS	25509	26369	.	+	0	ID=CHLOKLBI_00018;eC_number=3.1.3.11;Name=fbp;gene=fbp;inference=ab initio prediction:Prodigal:002006,protein motif:HAMAP:MF_01855;locus_tag=CHLOKLBI_00018;product=Fructose-1%2C6-bisphosphatase class 1
NZ_VDDA01000001.1	Prodigal:002006	CDS	26432	27232	.	+	0	ID=CHLOKLBI_00019;eC_number=2.7.1.19;Name=prkA;db_xref=COG:COG3954;gene=prkA;inference=ab initio prediction:Prodigal:002006,similar to AA sequence:UniProtKB:P12033;locus_tag=CHLOKLBI_00019;product=Phosphoribulokinase 1
NZ_VDDA01000001.1	Prodigal:002006	CDS	27410	28642	.	+	0	ID=CHLOKLBI_00020;eC_number=2.7.11.1;Name=spoIIAB;gene=spoIIAB;inference=ab initio prediction:Prodigal:002006,protein motif:HAMAP:MF_00637;locus_tag=CHLOKLBI_00020;product=Anti-sigma F factor
NZ_VDDA01000001.1	Prodigal:002006	CDS	28841	30376	.	-	0	ID=CHLOKLBI_00021;eC_number=2.7.13.3;Name=rcsC_3;gene=rcsC_3;inference=ab initio prediction:Prodigal:002006,protein motif:HAMAP:MF_00979;locus_tag=CHLOKLBI_00021;product=Sensor histidine kinase RcsC
NZ_VDDA01000001.1	Prodigal:002006	CDS	30624	31079	.	+	0	ID=CHLOKLBI_00022;eC_number=1.3.99.16;Name=iorA_1;gene=iorA_1;inference=ab initio prediction:Prodigal:002006,similar to AA sequence:UniProtKB:Q51697;locus_tag=CHLOKLBI_00022;product=Isoquinoline 1-oxidoreductase subunit alpha
NZ_VDDA01000001.1	Prodigal:002006	CDS	31093	33297	.	+	0	ID=CHLOKLBI_00023;eC_number=1.3.99.16;Name=iorB;gene=iorB;inference=ab initio prediction:Prodigal:002006,similar to AA sequence:UniProtKB:Q51698;locus_tag=CHLOKLBI_00023;product=Isoquinoline 1-oxidoreductase subunit beta
NZ_VDDA01000001.1	Prodigal:002006	CDS	33338	34045	.	+	0	ID=CHLOKLBI_00024;inference=ab initio prediction:Prodigal:002006;locus_tag=CHLOKLBI_00024;product=hypothetical protein
NZ_VDDA01000001.1	Prodigal:002006	CDS	34416	35126	.	+	0	ID=CHLOKLBI_00025;eC_number=4.1.1.23;Name=pyrF;db_xref=COG:COG0284;gene=pyrF;inference=ab initio prediction:Prodigal:002006,similar to AA sequence:UniProtKB:Q5FJB3;locus_tag=CHLOKLBI_00025;product=Orotidine 5'-phosphate decarboxylase
NZ_VDDA01000001.1	Prodigal:002006	CDS	35160	35471	.	+	0	ID=CHLOKLBI_00026;inference=ab initio prediction:Prodigal:002006;locus_tag=CHLOKLBI_00026;product=hypothetical protein
NZ_VDDA01000001.1	Prodigal:002006	CDS	35774	36892	.	-	0	ID=CHLOKLBI_00027;eC_number=1.13.11.27;Name=hpd;gene=hpd;inference=ab initio prediction:Prodigal:002006,similar to AA sequence:UniProtKB:P80064;locus_tag=CHLOKLBI_00027;product=4-hydroxyphenylpyruvate dioxygenase
NZ_VDDA01000001.1	Prodigal:002006	CDS	37011	37502	.	+	0	ID=CHLOKLBI_00028;Name=lrp_1;db_xref=COG:COG1522;gene=lrp_1;inference=ab initio prediction:Prodigal:002006,similar to AA sequence:UniProtKB:P0ACJ0;locus_tag=CHLOKLBI_00028;product=Leucine-responsive regulatory protein
NZ_VDDA01000001.1	Prodigal:002006	CDS	37642	38706	.	+	0	ID=CHLOKLBI_00029;db_xref=COG:COG1752;inference=ab initio prediction:Prodigal:002006,similar to AA sequence:UniProtKB:P9WIY9;locus_tag=CHLOKLBI_00029;product=putative NTE family protein
NZ_VDDA01000001.1	Prodigal:002006	CDS	38952	39383	.	-	0	ID=CHLOKLBI_00030;Name=hrp1_1;db_xref=COG:COG0517;gene=hrp1_1;inference=ab initio prediction:Prodigal:002006,similar to AA sequence:UniProtKB:P9WJA3;locus_tag=CHLOKLBI_00030;product=Hypoxic response protein 1
NZ_VDDA01000001.1	Prodigal:002006	CDS	39512	40330	.	-	0	ID=CHLOKLBI_00031;eC_number=3.4.21.105;Name=glpG;gene=glpG;inference=ab initio prediction:Prodigal:002006,protein motif:HAMAP:MF_01594;locus_tag=CHLOKLBI_00031;product=Rhomboid protease GlpG
NZ_VDDA01000001.1	Prodigal:002006	CDS	40803	41405	.	+	0	ID=CHLOKLBI_00032;inference=ab initio prediction:Prodigal:002006;locus_tag=CHLOKLBI_00032;product=hypothetical protein
NZ_VDDA01000001.1	Prodigal:002006	CDS	41551	42213	.	+	0	ID=CHLOKLBI_00033;inference=ab initio prediction:Prodigal:002006;locus_tag=CHLOKLBI_00033;product=hypothetical protein
NZ_VDDA01000001.1	Prodigal:002006	CDS	42931	43470	.	-	0	ID=CHLOKLBI_00034;inference=ab initio prediction:Prodigal:002006;locus_tag=CHLOKLBI_00034;product=hypothetical protein
NZ_VDDA01000001.1	Prodigal:002006	CDS	43666	44790	.	+	0	ID=CHLOKLBI_00035;inference=ab initio prediction:Prodigal:002006;locus_tag=CHLOKLBI_00035;product=hypothetical protein
NZ_VDDA01000001.1	Prodigal:002006	CDS	44787	45047	.	+	0	ID=CHLOKLBI_00036;inference=ab initio prediction:Prodigal:002006;locus_tag=CHLOKLBI_00036;product=hypothetical protein
NZ_VDDA01000001.1	Prodigal:002006	CDS	45133	46008	.	+	0	ID=CHLOKLBI_00037;eC_number=3.6.3.-;Name=cmpD_1;gene=cmpD_1;inference=ab initio prediction:Prodigal:002006,similar to AA sequence:UniProtKB:Q55463;locus_tag=CHLOKLBI_00037;product=Bicarbonate transport ATP-binding protein CmpD
NZ_VDDA01000001.1	Prodigal:002006	CDS	45989	46831	.	+	0	ID=CHLOKLBI_00038;inference=ab initio prediction:Prodigal:002006;locus_tag=CHLOKLBI_00038;product=hypothetical protein
NZ_VDDA01000001.1	Prodigal:002006	CDS	46854	47858	.	+	0	ID=CHLOKLBI_00039;inference=ab initio prediction:Prodigal:002006;locus_tag=CHLOKLBI_00039;product=hypothetical protein
NZ_VDDA01000001.1	Prodigal:002006	CDS	47863	49047	.	-	0	ID=CHLOKLBI_00040;inference=ab initio prediction:Prodigal:002006;locus_tag=CHLOKLBI_00040;product=hypothetical protein
NZ_VDDA01000001.1	Prodigal:002006	CDS	49185	49709	.	-	0	ID=CHLOKLBI_00041;Name=yabI;db_xref=COG:COG0586;gene=yabI;inference=ab initio prediction:Prodigal:002006,similar to AA sequence:UniProtKB:P30149;locus_tag=CHLOKLBI_00041;product=Inner membrane protein YabI
NZ_VDDA01000001.1	Prodigal:002006	CDS	49837	51267	.	-	0	ID=CHLOKLBI_00042;eC_number=3.5.1.13;Name=aam_1;db_xref=COG:COG0154;gene=aam_1;inference=ab initio prediction:Prodigal:002006,similar to AA sequence:UniProtKB:K9NBS6;locus_tag=CHLOKLBI_00042;product=Acylamidase
NZ_VDDA01000001.1	Prodigal:002006	CDS	51442	52290	.	+	0	ID=CHLOKLBI_00043;eC_number=2.7.1.35;Name=pdxY;db_xref=COG:COG2240;gene=pdxY;inference=ab initio prediction:Prodigal:002006,similar to AA sequence:UniProtKB:Q7CIR8;locus_tag=CHLOKLBI_00043;product=Pyridoxal kinase PdxY
NZ_VDDA01000001.1	Prodigal:002006	CDS	52515	53432	.	+	0	ID=CHLOKLBI_00044;eC_number=5.3.3.17;Name=phzF_1;gene=phzF_1;inference=ab initio prediction:Prodigal:002006,similar to AA sequence:UniProtKB:Q51792;locus_tag=CHLOKLBI_00044;product=Trans-2%2C3-dihydro-3-hydroxyanthranilate isomerase
NZ_VDDA01000001.1	Prodigal:002006	CDS	53432	54148	.	+	0	ID=CHLOKLBI_00045;inference=ab initio prediction:Prodigal:002006;locus_tag=CHLOKLBI_00045;product=hypothetical protein
NZ_VDDA01000001.1	Prodigal:002006	CDS	54278	56245	.	+	0	ID=CHLOKLBI_00046;inference=ab initio prediction:Prodigal:002006;locus_tag=CHLOKLBI_00046;product=hypothetical protein
NZ_VDDA01000001.1	Prodigal:002006	CDS	56304	56690	.	+	0	ID=CHLOKLBI_00047;inference=ab initio prediction:Prodigal:002006;locus_tag=CHLOKLBI_00047;product=hypothetical protein
NZ_VDDA01000001.1	Prodigal:002006	CDS	56914	58065	.	+	0	ID=CHLOKLBI_00048;inference=ab initio prediction:Prodigal:002006;locus_tag=CHLOKLBI_00048;product=hypothetical protein
NZ_VDDA01000001.1	Prodigal:002006	CDS	58062	58517	.	+	0	ID=CHLOKLBI_00049;inference=ab initio prediction:Prodigal:002006;locus_tag=CHLOKLBI_00049;product=hypothetical protein
NZ_VDDA01000001.1	Prodigal:002006	CDS	58624	59421	.	-	0	ID=CHLOKLBI_00050;eC_number=3.1.4.53;Name=cpdA_1;db_xref=COG:COG1409;gene=cpdA_1;inference=ab initio prediction:Prodigal:002006,similar to AA sequence:UniProtKB:P0AEW4;locus_tag=CHLOKLBI_00050;product=3'%2C5'-cyclic adenosine monophosphate phosphodiesterase CpdA
NZ_VDDA01000001.1	Prodigal:002006	CDS	59722	60963	.	+	0	ID=CHLOKLBI_00051;inference=ab initio prediction:Prodigal:002006;locus_tag=CHLOKLBI_00051;product=hypothetical protein
NZ_VDDA01000001.1	Prodigal:002006	CDS	60960	61691	.	+	0	ID=CHLOKLBI_00052;Name=fhuF;db_xref=COG:COG4114;gene=fhuF;inference=ab initio prediction:Prodigal:002006,similar to AA sequence:UniProtKB:P39405;locus_tag=CHLOKLBI_00052;product=Ferric iron reductase protein FhuF
NZ_VDDA01000001.1	Prodigal:002006	CDS	61750	62652	.	-	0	ID=CHLOKLBI_00053;Name=cynR_1;gene=cynR_1;inference=ab initio prediction:Prodigal:002006,similar to AA sequence:UniProtKB:P27111;locus_tag=CHLOKLBI_00053;product=HTH-type transcriptional regulator CynR
NZ_VDDA01000001.1	Prodigal:002006	CDS	62809	64368	.	+	0	ID=CHLOKLBI_00054;Name=sgrR;gene=sgrR;inference=ab initio prediction:Prodigal:002006,protein motif:HAMAP:MF_01449;locus_tag=CHLOKLBI_00054;product=HTH-type transcriptional regulator SgrR
NZ_VDDA01000001.1	Prodigal:002006	CDS	64381	65295	.	+	0	ID=CHLOKLBI_00055;Name=gsiC_1;db_xref=COG:COG0601;gene=gsiC_1;inference=ab initio prediction:Prodigal:002006,similar to AA sequence:UniProtKB:P75798;locus_tag=CHLOKLBI_00055;product=Glutathione transport system permease protein GsiC
NZ_VDDA01000001.1	Prodigal:002006	CDS	65292	66233	.	+	0	ID=CHLOKLBI_00056;Name=ddpC_1;db_xref=COG:COG1173;gene=ddpC_1;inference=ab initio prediction:Prodigal:002006,similar to AA sequence:UniProtKB:P77463;locus_tag=CHLOKLBI_00056;product=putative D%2CD-dipeptide transport system permease protein DdpC
NZ_VDDA01000001.1	Prodigal:002006	CDS	66334	67749	.	+	0	ID=CHLOKLBI_00057;eC_number=3.5.1.18;Name=dapE_1;gene=dapE_1;inference=ab initio prediction:Prodigal:002006,protein motif:HAMAP:MF_01690;locus_tag=CHLOKLBI_00057;product=Succinyl-diaminopimelate desuccinylase
NZ_VDDA01000001.1	Prodigal:002006	CDS	67990	69603	.	+	0	ID=CHLOKLBI_00058;eC_number=7.4.2.10;Name=gsiA_1;db_xref=COG:COG1123;gene=gsiA_1;inference=ab initio prediction:Prodigal:002006,similar to AA sequence:UniProtKB:P75796;locus_tag=CHLOKLBI_00058;product=Glutathione import ATP-binding protein GsiA
NZ_VDDA01000001.1	Prodigal:002006	CDS	69944	71185	.	+	0	ID=CHLOKLBI_00059;eC_number=2.6.1.39;Name=lysN;db_xref=COG:COG1167;gene=lysN;inference=ab initio prediction:Prodigal:002006,similar to AA sequence:UniProtKB:Q72LL6;locus_tag=CHLOKLBI_00059;product=2-aminoadipate transaminase
NZ_VDDA01000001.1	Prodigal:002006	CDS	71290	72270	.	+	0	ID=CHLOKLBI_00060;eC_number=1.11.1.-;Name=srpA_1;db_xref=COG:COG0753;gene=srpA_1;inference=ab initio prediction:Prodigal:002006,similar to AA sequence:UniProtKB:Q55025;locus_tag=CHLOKLBI_00060;product=Catalase-related peroxidase
NZ_VDDA01000001.1	Prodigal:002006	CDS	72237	73445	.	-	0	ID=CHLOKLBI_00061;Name=hcaT_1;gene=hcaT_1;inference=ab initio prediction:Prodigal:002006,similar to AA sequence:UniProtKB:Q47142;locus_tag=CHLOKLBI_00061;product=putative 3-phenylpropionic acid transporter
NZ_VDDA01000001.1	Prodigal:002006	CDS	73445	74602	.	-	0	ID=CHLOKLBI_00062;inference=ab initio prediction:Prodigal:002006,similar to AA sequence:UniProtKB:P9WJX1;locus_tag=CHLOKLBI_00062;product=putative MFS-type transporter
NZ_VDDA01000001.1	Prodigal:002006	CDS	74724	75929	.	+	0	ID=CHLOKLBI_00063;inference=ab initio prediction:Prodigal:002006;locus_tag=CHLOKLBI_00063;product=hypothetical protein
NZ_VDDA01000001.1	Prodigal:002006	CDS	75922	77109	.	+	0	ID=CHLOKLBI_00064;inference=ab initio prediction:Prodigal:002006;locus_tag=CHLOKLBI_00064;product=hypothetical protein
NZ_VDDA01000001.1	Prodigal:002006	CDS	77109	77846	.	+	0	ID=CHLOKLBI_00065;eC_number=3.5.1.103;Name=mshB;gene=mshB;inference=ab initio prediction:Prodigal:002006,protein motif:HAMAP:MF_01696;locus_tag=CHLOKLBI_00065;product=1D-myo-inositol 2-acetamido-2-deoxy-alpha-D-glucopyranoside deacetylase
NZ_VDDA01000001.1	Prodigal:002006	CDS	77870	78463	.	+	0	ID=CHLOKLBI_00066;inference=ab initio prediction:Prodigal:002006;locus_tag=CHLOKLBI_00066;product=hypothetical protein
NZ_VDDA01000001.1	Prodigal:002006	CDS	78512	78886	.	+	0	ID=CHLOKLBI_00067;inference=ab initio prediction:Prodigal:002006;locus_tag=CHLOKLBI_00067;product=hypothetical protein
NZ_VDDA01000001.1	Prodigal:002006	CDS	79061	79273	.	-	0	ID=CHLOKLBI_00068;inference=ab initio prediction:Prodigal:002006;locus_tag=CHLOKLBI_00068;product=hypothetical protein
NZ_VDDA01000001.1	Prodigal:002006	CDS	80049	81800	.	+	0	ID=CHLOKLBI_00069;inference=ab initio prediction:Prodigal:002006;locus_tag=CHLOKLBI_00069;product=hypothetical protein
NZ_VDDA01000001.1	Prodigal:002006	CDS	81797	82657	.	+	0	ID=CHLOKLBI_00070;inference=ab initio prediction:Prodigal:002006;locus_tag=CHLOKLBI_00070;product=hypothetical protein
NZ_VDDA01000001.1	Prodigal:002006	CDS	82724	84580	.	-	0	ID=CHLOKLBI_00071;eC_number=3.6.3.-;db_xref=COG:COG1132;inference=ab initio prediction:Prodigal:002006,similar to AA sequence:UniProtKB:Q99T13;locus_tag=CHLOKLBI_00071;product=Putative multidrug export ATP-binding/permease protein
NZ_VDDA01000001.1	Prodigal:002006	CDS	84735	85004	.	+	0	ID=CHLOKLBI_00072;inference=ab initio prediction:Prodigal:002006;locus_tag=CHLOKLBI_00072;product=hypothetical protein
NZ_VDDA01000001.1	Prodigal:002006	CDS	85097	86926	.	+	0	ID=CHLOKLBI_00073;eC_number=4.2.1.9;Name=ilvD_1;db_xref=COG:COG0129;gene=ilvD_1;inference=ab initio prediction:Prodigal:002006,similar to AA sequence:UniProtKB:P55186;locus_tag=CHLOKLBI_00073;product=Dihydroxy-acid dehydratase
NZ_VDDA01000001.1	Prodigal:002006	CDS	86931	88112	.	+	0	ID=CHLOKLBI_00074;inference=ab initio prediction:Prodigal:002006;locus_tag=CHLOKLBI_00074;product=hypothetical protein
NZ_VDDA01000001.1	Prodigal:002006	CDS	89447	89560	.	-	0	ID=CHLOKLBI_00075;inference=ab initio prediction:Prodigal:002006;locus_tag=CHLOKLBI_00075;product=hypothetical protein
NZ_VDDA01000001.1	Prodigal:002006	CDS	90458	93994	.	-	0	ID=CHLOKLBI_00076;eC_number=2.7.7.7;Name=dnaE1;gene=dnaE1;inference=ab initio prediction:Prodigal:002006,similar to AA sequence:UniProtKB:B8GWS6;locus_tag=CHLOKLBI_00076;product=DNA polymerase III subunit alpha
NZ_VDDA01000001.1	Prodigal:002006	CDS	94144	94248	.	-	0	ID=CHLOKLBI_00077;inference=ab initio prediction:Prodigal:002006;locus_tag=CHLOKLBI_00077;product=hypothetical protein
NZ_VDDA01000001.1	Prodigal:002006	CDS	94514	95881	.	+	0	ID=CHLOKLBI_00078;eC_number=6.3.2.2;Name=egtA;gene=egtA;inference=ab initio prediction:Prodigal:002006,protein motif:HAMAP:MF_02034;locus_tag=CHLOKLBI_00078;product=Glutamate--cysteine ligase EgtA
NZ_VDDA01000001.1	Prodigal:002006	CDS	96113	96553	.	+	0	ID=CHLOKLBI_00079;inference=ab initio prediction:Prodigal:002006;locus_tag=CHLOKLBI_00079;product=hypothetical protein
NZ_VDDA01000001.1	Prodigal:002006	CDS	96696	96962	.	+	0	ID=CHLOKLBI_00080;Name=tusA;db_xref=COG:COG0425;gene=tusA;inference=ab initio prediction:Prodigal:002006,similar to AA sequence:UniProtKB:D3RPC0;locus_tag=CHLOKLBI_00080;product=Sulfur carrier protein TusA
NZ_VDDA01000001.1	Prodigal:002006	CDS	96959	97561	.	+	0	ID=CHLOKLBI_00081;inference=ab initio prediction:Prodigal:002006;locus_tag=CHLOKLBI_00081;product=hypothetical protein
NZ_VDDA01000001.1	Prodigal:002006	CDS	97713	98027	.	+	0	ID=CHLOKLBI_00082;inference=ab initio prediction:Prodigal:002006;locus_tag=CHLOKLBI_00082;product=hypothetical protein
NZ_VDDA01000001.1	Prodigal:002006	CDS	98448	98606	.	+	0	ID=CHLOKLBI_00083;inference=ab initio prediction:Prodigal:002006;locus_tag=CHLOKLBI_00083;product=hypothetical protein
NZ_VDDA01000001.1	Prodigal:002006	CDS	99272	100072	.	-	0	ID=CHLOKLBI_00084;eC_number=4.2.1.150;Name=crt_1;db_xref=COG:COG1024;gene=crt_1;inference=ab initio prediction:Prodigal:002006,similar to AA sequence:UniProtKB:P52046;locus_tag=CHLOKLBI_00084;product=Short-chain-enoyl-CoA hydratase
NZ_VDDA01000001.1	Prodigal:002006	CDS	100210	100575	.	+	0	ID=CHLOKLBI_00085;inference=ab initio prediction:Prodigal:002006;locus_tag=CHLOKLBI_00085;product=hypothetical protein
NZ_VDDA01000001.1	Prodigal:002006	CDS	100831	102063	.	+	0	ID=CHLOKLBI_00086;inference=ab initio prediction:Prodigal:002006;locus_tag=CHLOKLBI_00086;product=hypothetical protein
NZ_VDDA01000001.1	Prodigal:002006	CDS	102203	102967	.	+	0	ID=CHLOKLBI_00087;eC_number=3.1.1.2;inference=ab initio prediction:Prodigal:002006,similar to AA sequence:UniProtKB:P22862;locus_tag=CHLOKLBI_00087;product=Arylesterase
NZ_VDDA01000001.1	Prodigal:002006	CDS	103129	103422	.	-	0	ID=CHLOKLBI_00088;inference=ab initio prediction:Prodigal:002006;locus_tag=CHLOKLBI_00088;product=hypothetical protein
NZ_VDDA01000001.1	Prodigal:002006	CDS	103602	104378	.	-	0	ID=CHLOKLBI_00089;inference=ab initio prediction:Prodigal:002006;locus_tag=CHLOKLBI_00089;product=hypothetical protein
NZ_VDDA01000001.1	Prodigal:002006	CDS	104418	104675	.	-	0	ID=CHLOKLBI_00090;inference=ab initio prediction:Prodigal:002006;locus_tag=CHLOKLBI_00090;product=hypothetical protein
NZ_VDDA01000001.1	Prodigal:002006	CDS	106554	106970	.	+	0	ID=CHLOKLBI_00091;inference=ab initio prediction:Prodigal:002006;locus_tag=CHLOKLBI_00091;product=hypothetical protein
NZ_VDDA01000001.1	Prodigal:002006	CDS	107006	107938	.	+	0	ID=CHLOKLBI_00092;inference=ab initio prediction:Prodigal:002006;locus_tag=CHLOKLBI_00092;product=hypothetical protein
NZ_VDDA01000001.1	Prodigal:002006	CDS	108405	110705	.	+	0	ID=CHLOKLBI_00093;eC_number=1.11.1.21;Name=katG;db_xref=COG:COG0376;gene=katG;inference=ab initio prediction:Prodigal:002006,similar to AA sequence:UniProtKB:Q939D2;locus_tag=CHLOKLBI_00093;product=Catalase-peroxidase
NZ_VDDA01000001.1	Prodigal:002006	CDS	111161	111490	.	-	0	ID=CHLOKLBI_00094;inference=ab initio prediction:Prodigal:002006;locus_tag=CHLOKLBI_00094;product=hypothetical protein
NZ_VDDA01000001.1	Prodigal:002006	CDS	111790	112926	.	-	0	ID=CHLOKLBI_00095;inference=ab initio prediction:Prodigal:002006;locus_tag=CHLOKLBI_00095;product=hypothetical protein
NZ_VDDA01000001.1	Prodigal:002006	CDS	112970	113995	.	-	0	ID=CHLOKLBI_00096;eC_number=5.1.3.2;db_xref=COG:COG1088;inference=ab initio prediction:Prodigal:002006,similar to AA sequence:UniProtKB:A0R5C5;locus_tag=CHLOKLBI_00096;product=UDP-glucose 4-epimerase
NZ_VDDA01000001.1	Prodigal:002006	CDS	114148	115278	.	-	0	ID=CHLOKLBI_00097;inference=ab initio prediction:Prodigal:002006;locus_tag=CHLOKLBI_00097;product=hypothetical protein
NZ_VDDA01000001.1	Prodigal:002006	CDS	115275	116372	.	-	0	ID=CHLOKLBI_00098;inference=ab initio prediction:Prodigal:002006;locus_tag=CHLOKLBI_00098;product=hypothetical protein
NZ_VDDA01000001.1	Prodigal:002006	CDS	116540	118480	.	+	0	ID=CHLOKLBI_00099;eC_number=4.2.1.135;Name=pglF;db_xref=COG:COG1086;gene=pglF;inference=ab initio prediction:Prodigal:002006,similar to AA sequence:UniProtKB:Q0P9D4;locus_tag=CHLOKLBI_00099;product=UDP-N-acetyl-alpha-D-glucosamine C6 dehydratase
NZ_VDDA01000001.1	Aragorn:001002	tRNA	120420	120510	.	+	.	ID=CHLOKLBI_00100;inference=COORDINATES:profile:Aragorn:001002;locus_tag=CHLOKLBI_00100;product=tRNA-Gly(acc)
NZ_VDDA01000001.1	Prodigal:002006	CDS	121139	122074	.	+	0	ID=CHLOKLBI_00101;eC_number=2.1.1.163;Name=COQ5_1;gene=COQ5_1;inference=ab initio prediction:Prodigal:002006,protein motif:HAMAP:MF_01813;locus_tag=CHLOKLBI_00101;product=2-methoxy-6-polyprenyl-1%2C4-benzoquinol methylase%2C mitochondrial
NZ_VDDA01000001.1	Prodigal:002006	CDS	122071	123393	.	+	0	ID=CHLOKLBI_00102;inference=ab initio prediction:Prodigal:002006;locus_tag=CHLOKLBI_00102;product=hypothetical protein
NZ_VDDA01000001.1	Prodigal:002006	CDS	123390	124229	.	+	0	ID=CHLOKLBI_00103;inference=ab initio prediction:Prodigal:002006;locus_tag=CHLOKLBI_00103;product=hypothetical protein
NZ_VDDA01000001.1	Prodigal:002006	CDS	124255	125187	.	-	0	ID=CHLOKLBI_00104;inference=ab initio prediction:Prodigal:002006;locus_tag=CHLOKLBI_00104;product=hypothetical protein
NZ_VDDA01000001.1	Prodigal:002006	CDS	125198	127006	.	-	0	ID=CHLOKLBI_00105;inference=ab initio prediction:Prodigal:002006;locus_tag=CHLOKLBI_00105;product=hypothetical protein
NZ_VDDA01000001.1	Prodigal:002006	CDS	127141	127950	.	-	0	ID=CHLOKLBI_00106;eC_number=2.4.1.187;Name=tarA;gene=tarA;inference=ab initio prediction:Prodigal:002006,similar to AA sequence:UniProtKB:Q7A714;locus_tag=CHLOKLBI_00106;product=N-acetylglucosaminyldiphosphoundecaprenol N-acetyl-beta-D-mannosaminyltransferase
NZ_VDDA01000001.1	Prodigal:002006	CDS	128327	129694	.	+	0	ID=CHLOKLBI_00107;inference=ab initio prediction:Prodigal:002006;locus_tag=CHLOKLBI_00107;product=hypothetical protein
NZ_VDDA01000001.1	Prodigal:002006	CDS	129696	130736	.	+	0	ID=CHLOKLBI_00108;inference=ab initio prediction:Prodigal:002006;locus_tag=CHLOKLBI_00108;product=hypothetical protein
NZ_VDDA01000001.1	Prodigal:002006	CDS	130754	131899	.	+	0	ID=CHLOKLBI_00109;eC_number=2.4.1.252;Name=aceC;gene=aceC;inference=ab initio prediction:Prodigal:002006,similar to AA sequence:UniProtKB:Q44571;locus_tag=CHLOKLBI_00109;product=GDP-mannose:cellobiosyl-diphosphopolyprenol alpha-mannosyltransferase
NZ_VDDA01000001.1	Prodigal:002006	CDS	132237	132428	.	+	0	ID=CHLOKLBI_00110;inference=ab initio prediction:Prodigal:002006;locus_tag=CHLOKLBI_00110;product=hypothetical protein
NZ_VDDA01000001.1	Prodigal:002006	CDS	132434	132901	.	+	0	ID=CHLOKLBI_00111;inference=ab initio prediction:Prodigal:002006,similar to AA sequence:UniProtKB:P0A8D3;locus_tag=CHLOKLBI_00111;note=UPF0178 protein YaiI;product=hypothetical protein
NZ_VDDA01000001.1	Prodigal:002006	CDS	132979	135312	.	+	0	ID=CHLOKLBI_00112;Name=ydeP_1;db_xref=COG:COG0243;gene=ydeP_1;inference=ab initio prediction:Prodigal:002006,similar to AA sequence:UniProtKB:P77561;locus_tag=CHLOKLBI_00112;product=Protein YdeP
NZ_VDDA01000001.1	Prodigal:002006	CDS	135527	137227	.	-	0	ID=CHLOKLBI_00113;eC_number=1.1.5.4;Name=mqo;db_xref=COG:COG0579;gene=mqo;inference=ab initio prediction:Prodigal:002006,similar to AA sequence:UniProtKB:P33940;locus_tag=CHLOKLBI_00113;product=Malate:quinone oxidoreductase
NZ_VDDA01000001.1	Prodigal:002006	CDS	137627	138133	.	-	0	ID=CHLOKLBI_00114;eC_number=3.6.1.25;db_xref=COG:COG2954;inference=ab initio prediction:Prodigal:002006,similar to AA sequence:UniProtKB:A3DIJ8;locus_tag=CHLOKLBI_00114;product=Inorganic triphosphatase
NZ_VDDA01000001.1	Prodigal:002006	CDS	138385	139743	.	-	0	ID=CHLOKLBI_00115;eC_number=3.5.4.31;Name=dadD_1;gene=dadD_1;inference=ab initio prediction:Prodigal:002006,protein motif:HAMAP:MF_01281;locus_tag=CHLOKLBI_00115;product=5'-deoxyadenosine deaminase
NZ_VDDA01000001.1	Prodigal:002006	CDS	139869	141095	.	+	0	ID=CHLOKLBI_00116;eC_number=3.5.2.7;Name=hutI_1;db_xref=COG:COG1228;gene=hutI_1;inference=ab initio prediction:Prodigal:002006,similar to AA sequence:UniProtKB:Q8U8Z6;locus_tag=CHLOKLBI_00116;product=Imidazolonepropionase
NZ_VDDA01000001.1	Prodigal:002006	CDS	141345	143009	.	+	0	ID=CHLOKLBI_00117;eC_number=4.2.1.49;Name=hutU;db_xref=COG:COG2987;gene=hutU;inference=ab initio prediction:Prodigal:002006,similar to AA sequence:UniProtKB:Q9HU83;locus_tag=CHLOKLBI_00117;product=Urocanate hydratase
NZ_VDDA01000001.1	Prodigal:002006	CDS	144329	145420	.	-	0	ID=CHLOKLBI_00118;inference=ab initio prediction:Prodigal:002006;locus_tag=CHLOKLBI_00118;product=hypothetical protein
NZ_VDDA01000001.1	Prodigal:002006	CDS	145710	146114	.	+	0	ID=CHLOKLBI_00119;inference=ab initio prediction:Prodigal:002006;locus_tag=CHLOKLBI_00119;product=hypothetical protein
NZ_VDDA01000001.1	Prodigal:002006	CDS	146193	148505	.	+	0	ID=CHLOKLBI_00120;inference=ab initio prediction:Prodigal:002006;locus_tag=CHLOKLBI_00120;product=hypothetical protein
NZ_VDDA01000001.1	Prodigal:002006	CDS	148531	149724	.	-	0	ID=CHLOKLBI_00121;inference=ab initio prediction:Prodigal:002006;locus_tag=CHLOKLBI_00121;product=hypothetical protein
NZ_VDDA01000001.1	Prodigal:002006	CDS	149816	150385	.	+	0	ID=CHLOKLBI_00122;inference=ab initio prediction:Prodigal:002006;locus_tag=CHLOKLBI_00122;product=hypothetical protein
NZ_VDDA01000001.1	Prodigal:002006	CDS	150551	151798	.	-	0	ID=CHLOKLBI_00123;eC_number=3.4.11.4;Name=pepT;db_xref=COG:COG2195;gene=pepT;inference=ab initio prediction:Prodigal:002006,similar to AA sequence:UniProtKB:Q81WU4;locus_tag=CHLOKLBI_00123;product=Peptidase T
NZ_VDDA01000001.1	Prodigal:002006	CDS	151813	152433	.	-	0	ID=CHLOKLBI_00124;eC_number=1.8.4.-;Name=yfcG_1;db_xref=COG:COG0625;gene=yfcG_1;inference=ab initio prediction:Prodigal:002006,similar to AA sequence:UniProtKB:P77526;locus_tag=CHLOKLBI_00124;product=Disulfide-bond oxidoreductase YfcG
NZ_VDDA01000001.1	Prodigal:002006	CDS	153049	153273	.	-	0	ID=CHLOKLBI_00125;inference=ab initio prediction:Prodigal:002006;locus_tag=CHLOKLBI_00125;product=hypothetical protein
NZ_VDDA01000001.1	Prodigal:002006	CDS	153335	153538	.	-	0	ID=CHLOKLBI_00126;inference=ab initio prediction:Prodigal:002006;locus_tag=CHLOKLBI_00126;product=hypothetical protein
NZ_VDDA01000001.1	Prodigal:002006	CDS	153606	154697	.	-	0	ID=CHLOKLBI_00127;Name=noc_1;gene=noc_1;inference=ab initio prediction:Prodigal:002006,protein motif:HAMAP:MF_02015;locus_tag=CHLOKLBI_00127;product=Nucleoid occlusion protein
NZ_VDDA01000001.1	Prodigal:002006	CDS	154694	155902	.	-	0	ID=CHLOKLBI_00128;inference=ab initio prediction:Prodigal:002006,protein motif:HAMAP:MF_02040;locus_tag=CHLOKLBI_00128;product=Iron-sulfur cluster carrier protein
NZ_VDDA01000001.1	Prodigal:002006	CDS	156546	156800	.	+	0	ID=CHLOKLBI_00129;db_xref=COG:COG0236;inference=ab initio prediction:Prodigal:002006,similar to AA sequence:UniProtKB:A9CHM9;locus_tag=CHLOKLBI_00129;product=Aminoacyl carrier protein
NZ_VDDA01000001.1	Prodigal:002006	CDS	156797	158014	.	+	0	ID=CHLOKLBI_00130;eC_number=1.14.14.-;Name=sfnC_1;gene=sfnC_1;inference=ab initio prediction:Prodigal:002006,similar to AA sequence:UniProtKB:Q845S8;locus_tag=CHLOKLBI_00130;product=putative FMNH2-dependent monooxygenase SfnC
NZ_VDDA01000001.1	Prodigal:002006	CDS	158014	158982	.	+	0	ID=CHLOKLBI_00131;eC_number=6.2.1.-;db_xref=COG:COG0172;inference=ab initio prediction:Prodigal:002006,similar to AA sequence:UniProtKB:Q7CWR3;locus_tag=CHLOKLBI_00131;product=Amino acid--[acyl-carrier-protein] ligase
NZ_VDDA01000001.1	Prodigal:002006	CDS	158990	159991	.	+	0	ID=CHLOKLBI_00132;inference=ab initio prediction:Prodigal:002006;locus_tag=CHLOKLBI_00132;product=hypothetical protein
NZ_VDDA01000001.1	Prodigal:002006	CDS	160137	162566	.	+	0	ID=CHLOKLBI_00133;inference=ab initio prediction:Prodigal:002006;locus_tag=CHLOKLBI_00133;product=hypothetical protein
NZ_VDDA01000001.1	Prodigal:002006	CDS	162679	164475	.	-	0	ID=CHLOKLBI_00134;eC_number=3.5.1.54;Name=atzF;gene=atzF;inference=ab initio prediction:Prodigal:002006,similar to AA sequence:UniProtKB:Q936X2;locus_tag=CHLOKLBI_00134;product=Allophanate hydrolase
NZ_VDDA01000001.1	Prodigal:002006	CDS	164472	164861	.	-	0	ID=CHLOKLBI_00135;inference=ab initio prediction:Prodigal:002006;locus_tag=CHLOKLBI_00135;product=hypothetical protein
NZ_VDDA01000001.1	Prodigal:002006	CDS	165003	166388	.	-	0	ID=CHLOKLBI_00136;eC_number=3.5.1.131;Name=atzE;gene=atzE;inference=ab initio prediction:Prodigal:002006,similar to AA sequence:UniProtKB:Q936X3;locus_tag=CHLOKLBI_00136;product=1-carboxybiuret hydrolase subunit AtzE
NZ_VDDA01000001.1	Prodigal:002006	CDS	166400	166615	.	-	0	ID=CHLOKLBI_00137;inference=ab initio prediction:Prodigal:002006;locus_tag=CHLOKLBI_00137;product=hypothetical protein
NZ_VDDA01000001.1	Prodigal:002006	CDS	166625	168286	.	-	0	ID=CHLOKLBI_00138;eC_number=7.4.2.10;Name=gsiA_2;db_xref=COG:COG1123;gene=gsiA_2;inference=ab initio prediction:Prodigal:002006,similar to AA sequence:UniProtKB:P75796;locus_tag=CHLOKLBI_00138;product=Glutathione import ATP-binding protein GsiA
NZ_VDDA01000001.1	Prodigal:002006	CDS	168283	169179	.	-	0	ID=CHLOKLBI_00139;Name=ddpC_2;db_xref=COG:COG1173;gene=ddpC_2;inference=ab initio prediction:Prodigal:002006,similar to AA sequence:UniProtKB:P77463;locus_tag=CHLOKLBI_00139;product=putative D%2CD-dipeptide transport system permease protein DdpC
NZ_VDDA01000001.1	Prodigal:002006	CDS	169176	170189	.	-	0	ID=CHLOKLBI_00140;Name=dppB_1;db_xref=COG:COG0601;gene=dppB_1;inference=ab initio prediction:Prodigal:002006,similar to AA sequence:UniProtKB:P0AEF8;locus_tag=CHLOKLBI_00140;product=Dipeptide transport system permease protein DppB
NZ_VDDA01000001.1	Prodigal:002006	CDS	170479	172080	.	-	0	ID=CHLOKLBI_00141;Name=ddpA_1;db_xref=COG:COG0747;gene=ddpA_1;inference=ab initio prediction:Prodigal:002006,similar to AA sequence:UniProtKB:P76128;locus_tag=CHLOKLBI_00141;product=putative D%2CD-dipeptide-binding periplasmic protein DdpA
NZ_VDDA01000001.1	Prodigal:002006	CDS	172309	172965	.	+	0	ID=CHLOKLBI_00142;Name=lutR_1;db_xref=COG:COG2186;gene=lutR_1;inference=ab initio prediction:Prodigal:002006,similar to AA sequence:UniProtKB:O07007;locus_tag=CHLOKLBI_00142;product=HTH-type transcriptional regulator LutR
NZ_VDDA01000001.1	Prodigal:002006	CDS	173017	173475	.	-	0	ID=CHLOKLBI_00143;inference=ab initio prediction:Prodigal:002006;locus_tag=CHLOKLBI_00143;product=hypothetical protein
NZ_VDDA01000001.1	Prodigal:002006	CDS	173548	174492	.	+	0	ID=CHLOKLBI_00144;Name=pgrR_1;gene=pgrR_1;inference=ab initio prediction:Prodigal:002006,similar to AA sequence:UniProtKB:P77333;locus_tag=CHLOKLBI_00144;product=HTH-type transcriptional regulator PgrR
NZ_VDDA01000001.1	Prodigal:002006	CDS	174529	176619	.	-	0	ID=CHLOKLBI_00145;eC_number=6.2.1.34;Name=FCS1_1;gene=FCS1_1;inference=ab initio prediction:Prodigal:002006,similar to AA sequence:UniProtKB:A0A2P1BT06;locus_tag=CHLOKLBI_00145;product=Trans-feruloyl-CoA synthase FCS1
NZ_VDDA01000001.1	Prodigal:002006	CDS	176616	176990	.	-	0	ID=CHLOKLBI_00146;inference=ab initio prediction:Prodigal:002006;locus_tag=CHLOKLBI_00146;product=hypothetical protein
NZ_VDDA01000001.1	Prodigal:002006	CDS	176987	178117	.	-	0	ID=CHLOKLBI_00147;inference=ab initio prediction:Prodigal:002006;locus_tag=CHLOKLBI_00147;product=hypothetical protein
NZ_VDDA01000001.1	Prodigal:002006	CDS	178727	179539	.	+	0	ID=CHLOKLBI_00148;Name=xynR_1;db_xref=COG:COG1414;gene=xynR_1;inference=ab initio prediction:Prodigal:002006,similar to AA sequence:UniProtKB:P77300;locus_tag=CHLOKLBI_00148;product=HTH-type transcriptional regulator XynR
NZ_VDDA01000001.1	Prodigal:002006	CDS	179727	180839	.	+	0	ID=CHLOKLBI_00149;eC_number=5.5.1.27;Name=gci;db_xref=COG:COG4948;gene=gci;inference=ab initio prediction:Prodigal:002006,similar to AA sequence:UniProtKB:A9CEQ8;locus_tag=CHLOKLBI_00149;product=D-galactarolactone cycloisomerase
NZ_VDDA01000001.1	Prodigal:002006	CDS	180868	181956	.	+	0	ID=CHLOKLBI_00150;eC_number=4.2.1.156;db_xref=COG:COG4948;inference=ab initio prediction:Prodigal:002006,similar to AA sequence:UniProtKB:Q8ZL58;locus_tag=CHLOKLBI_00150;product=L-talarate/galactarate dehydratase
NZ_VDDA01000001.1	Prodigal:002006	CDS	182000	183196	.	+	0	ID=CHLOKLBI_00151;inference=ab initio prediction:Prodigal:002006;locus_tag=CHLOKLBI_00151;product=hypothetical protein
NZ_VDDA01000001.1	Prodigal:002006	CDS	183221	184081	.	+	0	ID=CHLOKLBI_00152;Name=livH_1;db_xref=COG:COG0559;gene=livH_1;inference=ab initio prediction:Prodigal:002006,similar to AA sequence:UniProtKB:P0AEX7;locus_tag=CHLOKLBI_00152;product=High-affinity branched-chain amino acid transport system permease protein LivH
NZ_VDDA01000001.1	Prodigal:002006	CDS	184078	185883	.	+	0	ID=CHLOKLBI_00153;eC_number=7.6.2.8;Name=btuD_1;gene=btuD_1;inference=ab initio prediction:Prodigal:002006,protein motif:HAMAP:MF_01005;locus_tag=CHLOKLBI_00153;product=Vitamin B12 import ATP-binding protein BtuD
NZ_VDDA01000001.1	Prodigal:002006	CDS	185864	186595	.	+	0	ID=CHLOKLBI_00154;Name=livF_1;db_xref=COG:COG0410;gene=livF_1;inference=ab initio prediction:Prodigal:002006,similar to AA sequence:UniProtKB:P22731;locus_tag=CHLOKLBI_00154;product=High-affinity branched-chain amino acid transport ATP-binding protein LivF
NZ_VDDA01000001.1	Prodigal:002006	CDS	186669	187130	.	+	0	ID=CHLOKLBI_00155;inference=ab initio prediction:Prodigal:002006;locus_tag=CHLOKLBI_00155;product=hypothetical protein
NZ_VDDA01000001.1	Prodigal:002006	CDS	187118	187915	.	-	0	ID=CHLOKLBI_00156;eC_number=4.2.1.109;Name=mtnB;gene=mtnB;inference=ab initio prediction:Prodigal:002006,protein motif:HAMAP:MF_01677;locus_tag=CHLOKLBI_00156;product=Methylthioribulose-1-phosphate dehydratase
NZ_VDDA01000001.1	Prodigal:002006	CDS	188080	189267	.	-	0	ID=CHLOKLBI_00157;inference=ab initio prediction:Prodigal:002006,similar to AA sequence:ISfinder:TnXax1;locus_tag=CHLOKLBI_00157;product=Tn3 family transposase TnXax1
NZ_VDDA01000001.1	Prodigal:002006	CDS	189270	190262	.	-	0	ID=CHLOKLBI_00158;eC_number=5.1.3.2;Name=galE;db_xref=COG:COG1087;gene=galE;inference=ab initio prediction:Prodigal:002006,similar to AA sequence:UniProtKB:Q7WTB1;locus_tag=CHLOKLBI_00158;product=UDP-glucose 4-epimerase
NZ_VDDA01000001.1	Prodigal:002006	CDS	190443	191309	.	+	0	ID=CHLOKLBI_00159;eC_number=2.7.7.9;Name=gtaB;db_xref=COG:COG1210;gene=gtaB;inference=ab initio prediction:Prodigal:002006,similar to AA sequence:UniProtKB:Q05852;locus_tag=CHLOKLBI_00159;product=UTP--glucose-1-phosphate uridylyltransferase
NZ_VDDA01000001.1	Prodigal:002006	CDS	191781	193913	.	+	0	ID=CHLOKLBI_00160;inference=ab initio prediction:Prodigal:002006;locus_tag=CHLOKLBI_00160;product=hypothetical protein
NZ_VDDA01000001.1	Prodigal:002006	CDS	193919	194242	.	-	0	ID=CHLOKLBI_00161;inference=ab initio prediction:Prodigal:002006;locus_tag=CHLOKLBI_00161;product=hypothetical protein
NZ_VDDA01000001.1	Prodigal:002006	CDS	194308	195522	.	-	0	ID=CHLOKLBI_00162;Name=gspF;db_xref=COG:COG1459;gene=gspF;inference=ab initio prediction:Prodigal:002006,similar to AA sequence:UniProtKB:P41441;locus_tag=CHLOKLBI_00162;product=Putative type II secretion system protein F
NZ_VDDA01000001.1	Prodigal:002006	CDS	195605	197335	.	-	0	ID=CHLOKLBI_00163;Name=xpsE;db_xref=COG:COG2804;gene=xpsE;inference=ab initio prediction:Prodigal:002006,similar to AA sequence:UniProtKB:P31742;locus_tag=CHLOKLBI_00163;product=Type II secretion system protein E
NZ_VDDA01000001.1	Prodigal:002006	CDS	197492	198544	.	+	0	ID=CHLOKLBI_00164;inference=ab initio prediction:Prodigal:002006;locus_tag=CHLOKLBI_00164;product=hypothetical protein
NZ_VDDA01000001.1	Prodigal:002006	CDS	198541	199065	.	+	0	ID=CHLOKLBI_00165;inference=ab initio prediction:Prodigal:002006;locus_tag=CHLOKLBI_00165;product=hypothetical protein
NZ_VDDA01000001.1	Prodigal:002006	CDS	199213	199728	.	+	0	ID=CHLOKLBI_00166;inference=ab initio prediction:Prodigal:002006;locus_tag=CHLOKLBI_00166;product=hypothetical protein
NZ_VDDA01000001.1	Prodigal:002006	CDS	200285	200773	.	-	0	ID=CHLOKLBI_00167;inference=ab initio prediction:Prodigal:002006;locus_tag=CHLOKLBI_00167;product=hypothetical protein
NZ_VDDA01000001.1	Prodigal:002006	CDS	200929	201840	.	-	0	ID=CHLOKLBI_00168;inference=ab initio prediction:Prodigal:002006;locus_tag=CHLOKLBI_00168;product=hypothetical protein
NZ_VDDA01000001.1	Prodigal:002006	CDS	201848	202468	.	-	0	ID=CHLOKLBI_00169;inference=ab initio prediction:Prodigal:002006;locus_tag=CHLOKLBI_00169;product=hypothetical protein
NZ_VDDA01000001.1	Prodigal:002006	CDS	202465	202875	.	-	0	ID=CHLOKLBI_00170;inference=ab initio prediction:Prodigal:002006;locus_tag=CHLOKLBI_00170;product=hypothetical protein
NZ_VDDA01000001.1	Prodigal:002006	CDS	202872	203318	.	-	0	ID=CHLOKLBI_00171;inference=ab initio prediction:Prodigal:002006;locus_tag=CHLOKLBI_00171;product=hypothetical protein
NZ_VDDA01000001.1	Prodigal:002006	CDS	203318	203815	.	-	0	ID=CHLOKLBI_00172;inference=ab initio prediction:Prodigal:002006;locus_tag=CHLOKLBI_00172;product=hypothetical protein
NZ_VDDA01000001.1	Prodigal:002006	CDS	203815	204786	.	-	0	ID=CHLOKLBI_00173;inference=ab initio prediction:Prodigal:002006;locus_tag=CHLOKLBI_00173;product=hypothetical protein
NZ_VDDA01000001.1	Prodigal:002006	CDS	204965	205444	.	+	0	ID=CHLOKLBI_00174;Name=xcpT;db_xref=COG:COG2165;gene=xcpT;inference=ab initio prediction:Prodigal:002006,similar to AA sequence:UniProtKB:Q00514;locus_tag=CHLOKLBI_00174;product=Type II secretion system protein G
NZ_VDDA01000001.1	Prodigal:002006	CDS	205948	208365	.	+	0	ID=CHLOKLBI_00175;Name=sctC_1;gene=sctC_1;inference=ab initio prediction:Prodigal:002006,protein motif:HAMAP:MF_02219;locus_tag=CHLOKLBI_00175;product=Type 3 secretion system secretin
NZ_VDDA01000001.1	Prodigal:002006	CDS	208883	209143	.	+	0	ID=CHLOKLBI_00176;inference=ab initio prediction:Prodigal:002006;locus_tag=CHLOKLBI_00176;product=hypothetical protein
NZ_VDDA01000001.1	Prodigal:002006	CDS	209306	210316	.	-	0	ID=CHLOKLBI_00177;eC_number=4.2.99.-;Name=vgb_1;gene=vgb_1;inference=ab initio prediction:Prodigal:002006,protein motif:HAMAP:MF_01282;locus_tag=CHLOKLBI_00177;product=Virginiamycin B lyase
NZ_VDDA01000001.1	Prodigal:002006	CDS	210313	210852	.	-	0	ID=CHLOKLBI_00178;inference=ab initio prediction:Prodigal:002006;locus_tag=CHLOKLBI_00178;product=hypothetical protein
NZ_VDDA01000001.1	Prodigal:002006	CDS	210878	211471	.	-	0	ID=CHLOKLBI_00179;inference=ab initio prediction:Prodigal:002006;locus_tag=CHLOKLBI_00179;product=hypothetical protein
NZ_VDDA01000001.1	Prodigal:002006	CDS	211488	212879	.	-	0	ID=CHLOKLBI_00180;inference=ab initio prediction:Prodigal:002006;locus_tag=CHLOKLBI_00180;product=hypothetical protein
NZ_VDDA01000001.1	Prodigal:002006	CDS	212876	213469	.	-	0	ID=CHLOKLBI_00181;inference=ab initio prediction:Prodigal:002006;locus_tag=CHLOKLBI_00181;product=hypothetical protein
NZ_VDDA01000001.1	Prodigal:002006	CDS	213555	214253	.	-	0	ID=CHLOKLBI_00182;inference=ab initio prediction:Prodigal:002006;locus_tag=CHLOKLBI_00182;product=hypothetical protein
NZ_VDDA01000001.1	Prodigal:002006	CDS	214260	214784	.	-	0	ID=CHLOKLBI_00183;inference=ab initio prediction:Prodigal:002006;locus_tag=CHLOKLBI_00183;product=hypothetical protein
NZ_VDDA01000001.1	Prodigal:002006	CDS	214936	216177	.	+	0	ID=CHLOKLBI_00184;inference=ab initio prediction:Prodigal:002006;locus_tag=CHLOKLBI_00184;product=hypothetical protein
NZ_VDDA01000001.1	Prodigal:002006	CDS	216270	217301	.	+	0	ID=CHLOKLBI_00185;inference=ab initio prediction:Prodigal:002006,similar to AA sequence:UniProtKB:Q1Q0T4;locus_tag=CHLOKLBI_00185;product=Hydrazine synthase subunit beta
NZ_VDDA01000001.1	Prodigal:002006	CDS	217517	217939	.	+	0	ID=CHLOKLBI_00186;inference=ab initio prediction:Prodigal:002006;locus_tag=CHLOKLBI_00186;product=hypothetical protein
NZ_VDDA01000001.1	Prodigal:002006	CDS	217995	218234	.	+	0	ID=CHLOKLBI_00187;inference=ab initio prediction:Prodigal:002006;locus_tag=CHLOKLBI_00187;product=hypothetical protein
NZ_VDDA01000001.1	Prodigal:002006	CDS	218231	218983	.	+	0	ID=CHLOKLBI_00188;eC_number=3.6.3.-;Name=lnrL_1;db_xref=COG:COG1131;gene=lnrL_1;inference=ab initio prediction:Prodigal:002006,similar to AA sequence:UniProtKB:P94440;locus_tag=CHLOKLBI_00188;product=Linearmycin resistance ATP-binding protein LnrL
NZ_VDDA01000001.1	Prodigal:002006	CDS	218980	219837	.	+	0	ID=CHLOKLBI_00189;inference=ab initio prediction:Prodigal:002006;locus_tag=CHLOKLBI_00189;product=hypothetical protein
NZ_VDDA01000001.1	Prodigal:002006	CDS	219858	220475	.	+	0	ID=CHLOKLBI_00190;inference=ab initio prediction:Prodigal:002006;locus_tag=CHLOKLBI_00190;product=hypothetical protein
NZ_VDDA01000001.1	Prodigal:002006	CDS	220585	221379	.	-	0	ID=CHLOKLBI_00191;Name=fhcC;db_xref=COG:COG2218;gene=fhcC;inference=ab initio prediction:Prodigal:002006,similar to AA sequence:UniProtKB:C5B135;locus_tag=CHLOKLBI_00191;product=Formyltransferase/hydrolase complex Fhc subunit C
NZ_VDDA01000001.1	Prodigal:002006	CDS	221376	222308	.	-	0	ID=CHLOKLBI_00192;eC_number=2.3.1.101;Name=fhcD;db_xref=COG:COG2037;gene=fhcD;inference=ab initio prediction:Prodigal:002006,similar to AA sequence:UniProtKB:Q49118;locus_tag=CHLOKLBI_00192;product=Formyltransferase/hydrolase complex subunit D
NZ_VDDA01000001.1	Prodigal:002006	CDS	222296	223924	.	-	0	ID=CHLOKLBI_00193;eC_number=3.5.1.-;Name=fhcA;db_xref=COG:COG1229;gene=fhcA;inference=ab initio prediction:Prodigal:002006,similar to AA sequence:UniProtKB:C5B137;locus_tag=CHLOKLBI_00193;product=Formyltransferase/hydrolase complex Fhc subunit A
NZ_VDDA01000001.1	Prodigal:002006	CDS	223918	225009	.	-	0	ID=CHLOKLBI_00194;Name=fhcB;db_xref=COG:COG1029;gene=fhcB;inference=ab initio prediction:Prodigal:002006,similar to AA sequence:UniProtKB:C5B138;locus_tag=CHLOKLBI_00194;product=Formyltransferase/hydrolase complex Fhc subunit B
NZ_VDDA01000001.1	Prodigal:002006	CDS	225283	226263	.	+	0	ID=CHLOKLBI_00195;inference=ab initio prediction:Prodigal:002006;locus_tag=CHLOKLBI_00195;product=hypothetical protein
NZ_VDDA01000001.1	Prodigal:002006	CDS	226279	227292	.	+	0	ID=CHLOKLBI_00196;eC_number=1.5.1.-;Name=mtdB;gene=mtdB;inference=ab initio prediction:Prodigal:002006,similar to AA sequence:UniProtKB:O85012;locus_tag=CHLOKLBI_00196;product=NAD(P)-dependent methylenetetrahydromethanopterin dehydrogenase
NZ_VDDA01000001.1	Prodigal:002006	CDS	227289	228494	.	+	0	ID=CHLOKLBI_00197;inference=ab initio prediction:Prodigal:002006;locus_tag=CHLOKLBI_00197;product=hypothetical protein
NZ_VDDA01000001.1	Prodigal:002006	CDS	228796	229782	.	+	0	ID=CHLOKLBI_00198;eC_number=3.5.4.27;Name=mch_1;db_xref=COG:COG3252;gene=mch_1;inference=ab initio prediction:Prodigal:002006,similar to AA sequence:UniProtKB:O85014;locus_tag=CHLOKLBI_00198;product=Methenyltetrahydromethanopterin cyclohydrolase
NZ_VDDA01000001.1	Prodigal:002006	CDS	229793	230707	.	+	0	ID=CHLOKLBI_00199;inference=ab initio prediction:Prodigal:002006;locus_tag=CHLOKLBI_00199;product=hypothetical protein
NZ_VDDA01000001.1	Prodigal:002006	CDS	230707	231636	.	+	0	ID=CHLOKLBI_00200;eC_number=2.4.2.52;Name=mdcB;gene=mdcB;inference=ab initio prediction:Prodigal:002006,protein motif:HAMAP:MF_01883;locus_tag=CHLOKLBI_00200;product=2-(5''-triphosphoribosyl)-3'-dephosphocoenzyme-A synthase
NZ_VDDA01000001.1	Prodigal:002006	CDS	231856	232371	.	+	0	ID=CHLOKLBI_00201;eC_number=4.2.1.147;Name=fae_1;db_xref=COG:COG1795;gene=fae_1;inference=ab initio prediction:Prodigal:002006,similar to AA sequence:UniProtKB:Q9FA38;locus_tag=CHLOKLBI_00201;product=5%2C6%2C7%2C8-tetrahydromethanopterin hydro-lyase
NZ_VDDA01000001.1	Prodigal:002006	CDS	232650	233360	.	-	0	ID=CHLOKLBI_00202;eC_number=5.3.1.16;Name=hisA_1;db_xref=COG:COG0106;gene=hisA_1;inference=ab initio prediction:Prodigal:002006,similar to AA sequence:UniProtKB:P10372;locus_tag=CHLOKLBI_00202;product=1-(5-phosphoribosyl)-5-[(5-phosphoribosylamino)methylideneamino] imidazole-4-carboxamide isomerase
NZ_VDDA01000001.1	Prodigal:002006	CDS	233399	234454	.	+	0	ID=CHLOKLBI_00203;inference=ab initio prediction:Prodigal:002006;locus_tag=CHLOKLBI_00203;product=hypothetical protein
NZ_VDDA01000001.1	Prodigal:002006	CDS	234740	235342	.	-	0	ID=CHLOKLBI_00204;inference=ab initio prediction:Prodigal:002006;locus_tag=CHLOKLBI_00204;product=hypothetical protein
NZ_VDDA01000001.1	Prodigal:002006	CDS	235536	236033	.	-	0	ID=CHLOKLBI_00205;inference=ab initio prediction:Prodigal:002006;locus_tag=CHLOKLBI_00205;product=hypothetical protein
NZ_VDDA01000001.1	Prodigal:002006	CDS	236147	237211	.	-	0	ID=CHLOKLBI_00206;eC_number=1.14.13.239;inference=ab initio prediction:Prodigal:002006,protein motif:HAMAP:MF_02097;locus_tag=CHLOKLBI_00206;product=Carnitine monooxygenase oxygenase subunit
NZ_VDDA01000001.1	Prodigal:002006	CDS	237504	237920	.	+	0	ID=CHLOKLBI_00207;inference=ab initio prediction:Prodigal:002006;locus_tag=CHLOKLBI_00207;product=hypothetical protein
NZ_VDDA01000001.1	Prodigal:002006	CDS	238127	238627	.	-	0	ID=CHLOKLBI_00208;inference=ab initio prediction:Prodigal:002006;locus_tag=CHLOKLBI_00208;product=hypothetical protein
NZ_VDDA01000001.1	Prodigal:002006	CDS	238804	239925	.	-	0	ID=CHLOKLBI_00209;Name=spuD;db_xref=COG:COG0687;gene=spuD;inference=ab initio prediction:Prodigal:002006,similar to AA sequence:UniProtKB:Q9I6J1;locus_tag=CHLOKLBI_00209;product=Putrescine-binding periplasmic protein SpuD
NZ_VDDA01000001.1	Prodigal:002006	CDS	239928	240287	.	-	0	ID=CHLOKLBI_00210;eC_number=3.5.99.10;Name=yabJ_1;db_xref=COG:COG0251;gene=yabJ_1;inference=ab initio prediction:Prodigal:002006,similar to AA sequence:UniProtKB:P37552;locus_tag=CHLOKLBI_00210;product=2-iminobutanoate/2-iminopropanoate deaminase
NZ_VDDA01000001.1	Prodigal:002006	CDS	240453	240725	.	+	0	ID=CHLOKLBI_00211;inference=ab initio prediction:Prodigal:002006;locus_tag=CHLOKLBI_00211;product=hypothetical protein
NZ_VDDA01000001.1	Prodigal:002006	CDS	240860	241102	.	-	0	ID=CHLOKLBI_00212;inference=ab initio prediction:Prodigal:002006;locus_tag=CHLOKLBI_00212;product=hypothetical protein
NZ_VDDA01000001.1	Prodigal:002006	CDS	241230	242414	.	-	0	ID=CHLOKLBI_00213;eC_number=3.1.-.-;Name=vapC_1;gene=vapC_1;inference=ab initio prediction:Prodigal:002006,protein motif:HAMAP:MF_00265;locus_tag=CHLOKLBI_00213;product=tRNA(fMet)-specific endonuclease VapC
NZ_VDDA01000001.1	Prodigal:002006	CDS	242411	242617	.	-	0	ID=CHLOKLBI_00214;inference=ab initio prediction:Prodigal:002006;locus_tag=CHLOKLBI_00214;product=hypothetical protein
NZ_VDDA01000001.1	Prodigal:002006	CDS	242861	245038	.	-	0	ID=CHLOKLBI_00215;eC_number=2.7.7.8;Name=pnp;db_xref=COG:COG1185;gene=pnp;inference=ab initio prediction:Prodigal:002006,similar to AA sequence:UniProtKB:Q9AC32;locus_tag=CHLOKLBI_00215;product=Polyribonucleotide nucleotidyltransferase
NZ_VDDA01000001.1	Prodigal:002006	CDS	245275	245544	.	-	0	ID=CHLOKLBI_00216;Name=rpsO;db_xref=COG:COG0184;gene=rpsO;inference=ab initio prediction:Prodigal:002006,similar to AA sequence:UniProtKB:Q6NCN7;locus_tag=CHLOKLBI_00216;product=30S ribosomal protein S15
NZ_VDDA01000001.1	Prodigal:002006	CDS	245852	246394	.	+	0	ID=CHLOKLBI_00217;Name=yciE_1;db_xref=COG:COG3685;gene=yciE_1;inference=ab initio prediction:Prodigal:002006,similar to AA sequence:UniProtKB:P21363;locus_tag=CHLOKLBI_00217;product=Protein YciE
NZ_VDDA01000001.1	Prodigal:002006	CDS	246553	246963	.	-	0	ID=CHLOKLBI_00218;inference=ab initio prediction:Prodigal:002006;locus_tag=CHLOKLBI_00218;product=hypothetical protein
NZ_VDDA01000001.1	Prodigal:002006	CDS	247080	248180	.	-	0	ID=CHLOKLBI_00219;inference=ab initio prediction:Prodigal:002006;locus_tag=CHLOKLBI_00219;product=hypothetical protein
NZ_VDDA01000001.1	Prodigal:002006	CDS	248633	249280	.	-	0	ID=CHLOKLBI_00220;inference=ab initio prediction:Prodigal:002006;locus_tag=CHLOKLBI_00220;product=hypothetical protein
NZ_VDDA01000001.1	Prodigal:002006	CDS	249750	251342	.	-	0	ID=CHLOKLBI_00221;Name=actP_1;db_xref=COG:COG4147;gene=actP_1;inference=ab initio prediction:Prodigal:002006,similar to AA sequence:UniProtKB:P32705;locus_tag=CHLOKLBI_00221;product=Cation/acetate symporter ActP
NZ_VDDA01000001.1	Prodigal:002006	CDS	251357	251620	.	-	0	ID=CHLOKLBI_00222;inference=ab initio prediction:Prodigal:002006;locus_tag=CHLOKLBI_00222;product=hypothetical protein
NZ_VDDA01000001.1	Prodigal:002006	CDS	251665	252828	.	-	0	ID=CHLOKLBI_00223;eC_number=1.6.99.1;Name=namA_1;db_xref=COG:COG1902;gene=namA_1;inference=ab initio prediction:Prodigal:002006,similar to AA sequence:UniProtKB:Q5KXG9;locus_tag=CHLOKLBI_00223;product=NADPH dehydrogenase
NZ_VDDA01000001.1	Prodigal:002006	CDS	253110	254012	.	+	0	ID=CHLOKLBI_00224;Name=rhaS_1;gene=rhaS_1;inference=ab initio prediction:Prodigal:002006,protein motif:HAMAP:MF_01534;locus_tag=CHLOKLBI_00224;product=HTH-type transcriptional activator RhaS
NZ_VDDA01000001.1	Prodigal:002006	CDS	254092	255345	.	-	0	ID=CHLOKLBI_00225;inference=ab initio prediction:Prodigal:002006;locus_tag=CHLOKLBI_00225;product=hypothetical protein
NZ_VDDA01000001.1	Prodigal:002006	CDS	255428	255667	.	-	0	ID=CHLOKLBI_00226;inference=ab initio prediction:Prodigal:002006;locus_tag=CHLOKLBI_00226;product=hypothetical protein
NZ_VDDA01000001.1	Prodigal:002006	CDS	256039	256512	.	+	0	ID=CHLOKLBI_00227;inference=ab initio prediction:Prodigal:002006;locus_tag=CHLOKLBI_00227;product=hypothetical protein
NZ_VDDA01000001.1	Prodigal:002006	CDS	256522	257442	.	-	0	ID=CHLOKLBI_00228;eC_number=1.1.1.127;Name=kduD_1;gene=kduD_1;inference=ab initio prediction:Prodigal:002006,similar to AA sequence:UniProtKB:P50842;locus_tag=CHLOKLBI_00228;product=2-dehydro-3-deoxy-D-gluconate 5-dehydrogenase
NZ_VDDA01000001.1	Prodigal:002006	CDS	257623	257862	.	+	0	ID=CHLOKLBI_00229;inference=ab initio prediction:Prodigal:002006;locus_tag=CHLOKLBI_00229;product=hypothetical protein
NZ_VDDA01000001.1	Prodigal:002006	CDS	258298	258531	.	+	0	ID=CHLOKLBI_00230;inference=ab initio prediction:Prodigal:002006;locus_tag=CHLOKLBI_00230;product=hypothetical protein
NZ_VDDA01000001.1	Prodigal:002006	CDS	258681	259679	.	+	0	ID=CHLOKLBI_00231;eC_number=1.1.1.107;Name=pld1;gene=pld1;inference=ab initio prediction:Prodigal:002006,similar to AA sequence:UniProtKB:Q76KC2;locus_tag=CHLOKLBI_00231;product=Pyridoxal 4-dehydrogenase
NZ_VDDA01000001.1	Prodigal:002006	CDS	259717	259962	.	-	0	ID=CHLOKLBI_00232;inference=ab initio prediction:Prodigal:002006;locus_tag=CHLOKLBI_00232;product=hypothetical protein
NZ_VDDA01000001.1	Prodigal:002006	CDS	259959	260330	.	-	0	ID=CHLOKLBI_00233;inference=ab initio prediction:Prodigal:002006;locus_tag=CHLOKLBI_00233;product=hypothetical protein
NZ_VDDA01000001.1	Prodigal:002006	CDS	260423	261478	.	+	0	ID=CHLOKLBI_00234;inference=ab initio prediction:Prodigal:002006;locus_tag=CHLOKLBI_00234;product=hypothetical protein
NZ_VDDA01000001.1	Prodigal:002006	CDS	261507	262007	.	-	0	ID=CHLOKLBI_00235;inference=ab initio prediction:Prodigal:002006;locus_tag=CHLOKLBI_00235;product=hypothetical protein
NZ_VDDA01000001.1	Prodigal:002006	CDS	262147	262806	.	-	0	ID=CHLOKLBI_00236;inference=ab initio prediction:Prodigal:002006;locus_tag=CHLOKLBI_00236;product=hypothetical protein
NZ_VDDA01000001.1	Prodigal:002006	CDS	262803	263975	.	-	0	ID=CHLOKLBI_00237;eC_number=2.3.1.31;Name=metXA_1;db_xref=COG:COG2021;gene=metXA_1;inference=ab initio prediction:Prodigal:002006,similar to AA sequence:UniProtKB:Q9AAS1;locus_tag=CHLOKLBI_00237;product=Homoserine O-acetyltransferase
NZ_VDDA01000001.1	Prodigal:002006	CDS	264238	265080	.	+	0	ID=CHLOKLBI_00238;inference=ab initio prediction:Prodigal:002006;locus_tag=CHLOKLBI_00238;product=hypothetical protein
NZ_VDDA01000001.1	Prodigal:002006	CDS	265299	266645	.	-	0	ID=CHLOKLBI_00239;Name=yhjE;gene=yhjE;inference=ab initio prediction:Prodigal:002006,similar to AA sequence:UniProtKB:P37643;locus_tag=CHLOKLBI_00239;product=Inner membrane metabolite transport protein YhjE
NZ_VDDA01000001.1	Prodigal:002006	CDS	266851	267906	.	+	0	ID=CHLOKLBI_00240;Name=cyoA_1;db_xref=COG:COG1622;gene=cyoA_1;inference=ab initio prediction:Prodigal:002006,similar to AA sequence:UniProtKB:P0ABJ1;locus_tag=CHLOKLBI_00240;product=Cytochrome bo(3) ubiquinol oxidase subunit 2
NZ_VDDA01000001.1	Prodigal:002006	CDS	268050	270095	.	+	0	ID=CHLOKLBI_00241;eC_number=7.1.1.3;Name=cyoB_1;db_xref=COG:COG0843;gene=cyoB_1;inference=ab initio prediction:Prodigal:002006,similar to AA sequence:UniProtKB:P0ABI8;locus_tag=CHLOKLBI_00241;product=Cytochrome bo(3) ubiquinol oxidase subunit 1
NZ_VDDA01000001.1	Prodigal:002006	CDS	270106	270738	.	+	0	ID=CHLOKLBI_00242;Name=cyoC_1;db_xref=COG:COG1845;gene=cyoC_1;inference=ab initio prediction:Prodigal:002006,similar to AA sequence:UniProtKB:P0ABJ3;locus_tag=CHLOKLBI_00242;product=Cytochrome bo(3) ubiquinol oxidase subunit 3
NZ_VDDA01000001.1	Prodigal:002006	CDS	270735	271130	.	+	0	ID=CHLOKLBI_00243;inference=ab initio prediction:Prodigal:002006;locus_tag=CHLOKLBI_00243;product=hypothetical protein
NZ_VDDA01000001.1	Prodigal:002006	CDS	271127	271873	.	+	0	ID=CHLOKLBI_00244;inference=ab initio prediction:Prodigal:002006;locus_tag=CHLOKLBI_00244;product=hypothetical protein
NZ_VDDA01000001.1	Prodigal:002006	CDS	272056	273414	.	+	0	ID=CHLOKLBI_00245;eC_number=2.7.13.3;Name=regB_1;gene=regB_1;inference=ab initio prediction:Prodigal:002006,similar to AA sequence:UniProtKB:Q3J6C1;locus_tag=CHLOKLBI_00245;product=Sensor histidine kinase RegB
NZ_VDDA01000001.1	Prodigal:002006	CDS	273416	273952	.	+	0	ID=CHLOKLBI_00246;Name=regA_1;db_xref=COG:COG4567;gene=regA_1;inference=ab initio prediction:Prodigal:002006,similar to AA sequence:UniProtKB:Q53228;locus_tag=CHLOKLBI_00246;product=Photosynthetic apparatus regulatory protein RegA
NZ_VDDA01000001.1	Prodigal:002006	CDS	274061	275308	.	+	0	ID=CHLOKLBI_00247;eC_number=1.3.99.-;Name=mmgC_1;db_xref=COG:COG1960;gene=mmgC_1;inference=ab initio prediction:Prodigal:002006,similar to AA sequence:UniProtKB:P45857;locus_tag=CHLOKLBI_00247;product=Acyl-CoA dehydrogenase
NZ_VDDA01000001.1	Prodigal:002006	CDS	275467	276966	.	+	0	ID=CHLOKLBI_00248;eC_number=6.1.1.6;Name=lysS_1;gene=lysS_1;inference=ab initio prediction:Prodigal:002006,similar to AA sequence:UniProtKB:Q9RHV9;locus_tag=CHLOKLBI_00248;product=Lysine--tRNA ligase
NZ_VDDA01000001.1	Prodigal:002006	CDS	276980	277447	.	-	0	ID=CHLOKLBI_00249;inference=ab initio prediction:Prodigal:002006;locus_tag=CHLOKLBI_00249;product=hypothetical protein
NZ_VDDA01000001.1	Prodigal:002006	CDS	277498	278610	.	-	0	ID=CHLOKLBI_00250;eC_number=1.14.14.35;Name=sfnG_1;gene=sfnG_1;inference=ab initio prediction:Prodigal:002006,similar to AA sequence:UniProtKB:Q65YW9;locus_tag=CHLOKLBI_00250;product=FMNH(2)-dependent dimethylsulfone monooxygenase
NZ_VDDA01000001.1	Prodigal:002006	CDS	278799	280049	.	-	0	ID=CHLOKLBI_00251;eC_number=1.3.8.3;Name=bbsG_1;gene=bbsG_1;inference=ab initio prediction:Prodigal:002006,similar to AA sequence:UniProtKB:Q9KJE8;locus_tag=CHLOKLBI_00251;product=(R)-benzylsuccinyl-CoA dehydrogenase
NZ_VDDA01000001.1	Prodigal:002006	CDS	280379	281473	.	-	0	ID=CHLOKLBI_00252;eC_number=5.1.1.1;Name=alr;gene=alr;inference=ab initio prediction:Prodigal:002006,similar to AA sequence:UniProtKB:B9WZ64;locus_tag=CHLOKLBI_00252;product=Alanine racemase
NZ_VDDA01000001.1	Prodigal:002006	CDS	281776	283263	.	-	0	ID=CHLOKLBI_00253;eC_number=3.6.4.12;Name=dnaC;db_xref=COG:COG0305;gene=dnaC;inference=ab initio prediction:Prodigal:002006,similar to AA sequence:UniProtKB:P37469;locus_tag=CHLOKLBI_00253;product=Replicative DNA helicase
NZ_VDDA01000001.1	Prodigal:002006	CDS	283514	284086	.	-	0	ID=CHLOKLBI_00254;Name=rplI;db_xref=COG:COG0359;gene=rplI;inference=ab initio prediction:Prodigal:002006,similar to AA sequence:UniProtKB:Q6N5A1;locus_tag=CHLOKLBI_00254;product=50S ribosomal protein L9
NZ_VDDA01000001.1	Prodigal:002006	CDS	284207	285157	.	-	0	ID=CHLOKLBI_00255;inference=ab initio prediction:Prodigal:002006;locus_tag=CHLOKLBI_00255;product=hypothetical protein
NZ_VDDA01000001.1	Prodigal:002006	CDS	285261	285512	.	-	0	ID=CHLOKLBI_00256;Name=rpsR;db_xref=COG:COG0238;gene=rpsR;inference=ab initio prediction:Prodigal:002006,similar to AA sequence:UniProtKB:Q6N5A3;locus_tag=CHLOKLBI_00256;product=30S ribosomal protein S18
NZ_VDDA01000001.1	Prodigal:002006	CDS	285516	285995	.	-	0	ID=CHLOKLBI_00257;Name=rpsF;db_xref=COG:COG0360;gene=rpsF;inference=ab initio prediction:Prodigal:002006,similar to AA sequence:UniProtKB:Q6N5A4;locus_tag=CHLOKLBI_00257;product=30S ribosomal protein S6
NZ_VDDA01000001.1	Prodigal:002006	CDS	286408	287403	.	+	0	ID=CHLOKLBI_00258;inference=ab initio prediction:Prodigal:002006;locus_tag=CHLOKLBI_00258;product=hypothetical protein
NZ_VDDA01000001.1	Prodigal:002006	CDS	287449	287940	.	-	0	ID=CHLOKLBI_00259;inference=ab initio prediction:Prodigal:002006;locus_tag=CHLOKLBI_00259;product=hypothetical protein
NZ_VDDA01000001.1	Prodigal:002006	CDS	288108	288692	.	-	0	ID=CHLOKLBI_00260;inference=ab initio prediction:Prodigal:002006;locus_tag=CHLOKLBI_00260;product=hypothetical protein
NZ_VDDA01000001.1	Prodigal:002006	CDS	288703	289794	.	-	0	ID=CHLOKLBI_00261;inference=ab initio prediction:Prodigal:002006;locus_tag=CHLOKLBI_00261;product=hypothetical protein
NZ_VDDA01000001.1	Prodigal:002006	CDS	290286	291983	.	+	0	ID=CHLOKLBI_00262;inference=ab initio prediction:Prodigal:002006;locus_tag=CHLOKLBI_00262;product=hypothetical protein
NZ_VDDA01000001.1	Prodigal:002006	CDS	292001	293152	.	-	0	ID=CHLOKLBI_00263;eC_number=3.1.1.-;Name=aes_1;gene=aes_1;inference=ab initio prediction:Prodigal:002006,protein motif:HAMAP:MF_01958;locus_tag=CHLOKLBI_00263;product=Acetyl esterase
NZ_VDDA01000001.1	Prodigal:002006	CDS	293265	293939	.	-	0	ID=CHLOKLBI_00264;eC_number=3.1.3.18;Name=gph_1;db_xref=COG:COG0546;gene=gph_1;inference=ab initio prediction:Prodigal:002006,similar to AA sequence:UniProtKB:P32662;locus_tag=CHLOKLBI_00264;product=Phosphoglycolate phosphatase
NZ_VDDA01000001.1	Prodigal:002006	CDS	294109	294474	.	+	0	ID=CHLOKLBI_00265;inference=ab initio prediction:Prodigal:002006;locus_tag=CHLOKLBI_00265;product=hypothetical protein
NZ_VDDA01000001.1	Prodigal:002006	CDS	294485	295441	.	-	0	ID=CHLOKLBI_00266;inference=ab initio prediction:Prodigal:002006;locus_tag=CHLOKLBI_00266;product=hypothetical protein
NZ_VDDA01000001.1	Prodigal:002006	CDS	295451	295903	.	-	0	ID=CHLOKLBI_00267;inference=ab initio prediction:Prodigal:002006;locus_tag=CHLOKLBI_00267;product=hypothetical protein
NZ_VDDA01000001.1	Prodigal:002006	CDS	295970	296458	.	-	0	ID=CHLOKLBI_00268;inference=ab initio prediction:Prodigal:002006;locus_tag=CHLOKLBI_00268;product=hypothetical protein
NZ_VDDA01000001.1	Prodigal:002006	CDS	296915	297589	.	+	0	ID=CHLOKLBI_00269;inference=ab initio prediction:Prodigal:002006;locus_tag=CHLOKLBI_00269;product=hypothetical protein
NZ_VDDA01000001.1	Prodigal:002006	CDS	297784	300873	.	-	0	ID=CHLOKLBI_00270;Name=putA;db_xref=COG:COG0506;gene=putA;inference=ab initio prediction:Prodigal:002006,similar to AA sequence:UniProtKB:P09546;locus_tag=CHLOKLBI_00270;product=Bifunctional protein PutA
NZ_VDDA01000001.1	Prodigal:002006	CDS	300993	301457	.	+	0	ID=CHLOKLBI_00271;Name=lrp_2;db_xref=COG:COG1522;gene=lrp_2;inference=ab initio prediction:Prodigal:002006,similar to AA sequence:UniProtKB:P0ACJ0;locus_tag=CHLOKLBI_00271;product=Leucine-responsive regulatory protein
NZ_VDDA01000001.1	Prodigal:002006	CDS	301643	301933	.	+	0	ID=CHLOKLBI_00272;inference=ab initio prediction:Prodigal:002006;locus_tag=CHLOKLBI_00272;product=hypothetical protein
NZ_VDDA01000001.1	Prodigal:002006	CDS	302202	303182	.	-	0	ID=CHLOKLBI_00273;eC_number=2.5.1.47;Name=cysK1;db_xref=COG:COG0031;gene=cysK1;inference=ab initio prediction:Prodigal:002006,similar to AA sequence:UniProtKB:P9WP55;locus_tag=CHLOKLBI_00273;product=O-acetylserine sulfhydrylase
NZ_VDDA01000001.1	Prodigal:002006	CDS	303525	304910	.	+	0	ID=CHLOKLBI_00274;eC_number=1.6.5.12;Name=ndbB;gene=ndbB;inference=ab initio prediction:Prodigal:002006,similar to AA sequence:UniProtKB:P73735;locus_tag=CHLOKLBI_00274;product=Demethylphylloquinone reductase NdbB
NZ_VDDA01000001.1	Prodigal:002006	CDS	305065	306159	.	+	0	ID=CHLOKLBI_00275;inference=ab initio prediction:Prodigal:002006;locus_tag=CHLOKLBI_00275;product=hypothetical protein
NZ_VDDA01000001.1	Prodigal:002006	CDS	306187	307650	.	-	0	ID=CHLOKLBI_00276;eC_number=1.14.13.-;Name=hpyO_1;db_xref=COG:COG2072;gene=hpyO_1;inference=ab initio prediction:Prodigal:002006,similar to AA sequence:UniProtKB:Q8PDQ6;locus_tag=CHLOKLBI_00276;product=FAD-dependent urate hydroxylase
NZ_VDDA01000001.1	Prodigal:002006	CDS	307685	308317	.	+	0	ID=CHLOKLBI_00277;eC_number=5.99.1.4;Name=nsaD_1;gene=nsaD_1;inference=ab initio prediction:Prodigal:002006,similar to AA sequence:UniProtKB:Q9X9Q7;locus_tag=CHLOKLBI_00277;product=2-hydroxychromene-2-carboxylate isomerase
NZ_VDDA01000001.1	Prodigal:002006	CDS	308424	309839	.	+	0	ID=CHLOKLBI_00278;eC_number=3.5.1.-;Name=abgB_1;db_xref=COG:COG1473;gene=abgB_1;inference=ab initio prediction:Prodigal:002006,similar to AA sequence:UniProtKB:P76052;locus_tag=CHLOKLBI_00278;product=p-aminobenzoyl-glutamate hydrolase subunit B
NZ_VDDA01000001.1	Prodigal:002006	CDS	310534	310716	.	+	0	ID=CHLOKLBI_00279;inference=ab initio prediction:Prodigal:002006;locus_tag=CHLOKLBI_00279;product=hypothetical protein
NZ_VDDA01000001.1	Prodigal:002006	CDS	311034	311303	.	-	0	ID=CHLOKLBI_00280;inference=ab initio prediction:Prodigal:002006;locus_tag=CHLOKLBI_00280;product=hypothetical protein
NZ_VDDA01000001.1	Prodigal:002006	CDS	311462	311725	.	-	0	ID=CHLOKLBI_00281;inference=ab initio prediction:Prodigal:002006;locus_tag=CHLOKLBI_00281;product=hypothetical protein
NZ_VDDA01000001.1	Prodigal:002006	CDS	311921	313078	.	+	0	ID=CHLOKLBI_00282;eC_number=2.6.1.88;Name=ybdL;db_xref=COG:COG0436;gene=ybdL;inference=ab initio prediction:Prodigal:002006,similar to AA sequence:UniProtKB:P77806;locus_tag=CHLOKLBI_00282;product=Methionine aminotransferase
NZ_VDDA01000001.1	Prodigal:002006	CDS	313160	313696	.	+	0	ID=CHLOKLBI_00283;inference=ab initio prediction:Prodigal:002006;locus_tag=CHLOKLBI_00283;product=hypothetical protein
NZ_VDDA01000001.1	Prodigal:002006	CDS	313725	314915	.	+	0	ID=CHLOKLBI_00284;Name=yejE;db_xref=COG:COG4239;gene=yejE;inference=ab initio prediction:Prodigal:002006,similar to AA sequence:UniProtKB:P33915;locus_tag=CHLOKLBI_00284;product=Inner membrane ABC transporter permease protein YejE
NZ_VDDA01000001.1	Prodigal:002006	CDS	315039	315491	.	-	0	ID=CHLOKLBI_00285;inference=ab initio prediction:Prodigal:002006;locus_tag=CHLOKLBI_00285;product=hypothetical protein
NZ_VDDA01000001.1	Prodigal:002006	CDS	315746	317368	.	+	0	ID=CHLOKLBI_00286;Name=dppA_1;db_xref=COG:COG0747;gene=dppA_1;inference=ab initio prediction:Prodigal:002006,similar to AA sequence:UniProtKB:P23847;locus_tag=CHLOKLBI_00286;product=Periplasmic dipeptide transport protein
NZ_VDDA01000001.1	Prodigal:002006	CDS	317621	318598	.	+	0	ID=CHLOKLBI_00287;Name=gsiC_2;db_xref=COG:COG0601;gene=gsiC_2;inference=ab initio prediction:Prodigal:002006,similar to AA sequence:UniProtKB:P75798;locus_tag=CHLOKLBI_00287;product=Glutathione transport system permease protein GsiC
NZ_VDDA01000001.1	Prodigal:002006	CDS	318603	319454	.	+	0	ID=CHLOKLBI_00288;Name=gsiD_1;db_xref=COG:COG1173;gene=gsiD_1;inference=ab initio prediction:Prodigal:002006,similar to AA sequence:UniProtKB:P75799;locus_tag=CHLOKLBI_00288;product=Glutathione transport system permease protein GsiD
NZ_VDDA01000001.1	Prodigal:002006	CDS	319451	321079	.	+	0	ID=CHLOKLBI_00289;eC_number=7.4.2.10;Name=gsiA_3;db_xref=COG:COG1123;gene=gsiA_3;inference=ab initio prediction:Prodigal:002006,similar to AA sequence:UniProtKB:P75796;locus_tag=CHLOKLBI_00289;product=Glutathione import ATP-binding protein GsiA
NZ_VDDA01000001.1	Prodigal:002006	CDS	321108	321899	.	+	0	ID=CHLOKLBI_00290;inference=ab initio prediction:Prodigal:002006;locus_tag=CHLOKLBI_00290;product=hypothetical protein
NZ_VDDA01000001.1	Prodigal:002006	CDS	321952	322761	.	-	0	ID=CHLOKLBI_00291;inference=ab initio prediction:Prodigal:002006;locus_tag=CHLOKLBI_00291;product=hypothetical protein
NZ_VDDA01000001.1	Prodigal:002006	CDS	322772	323671	.	-	0	ID=CHLOKLBI_00292;eC_number=1.1.1.60;Name=garR_1;db_xref=COG:COG2084;gene=garR_1;inference=ab initio prediction:Prodigal:002006,similar to AA sequence:UniProtKB:P0ABQ2;locus_tag=CHLOKLBI_00292;product=2-hydroxy-3-oxopropionate reductase
NZ_VDDA01000001.1	Prodigal:002006	CDS	323719	324114	.	-	0	ID=CHLOKLBI_00293;inference=ab initio prediction:Prodigal:002006;locus_tag=CHLOKLBI_00293;product=hypothetical protein
NZ_VDDA01000001.1	Prodigal:002006	CDS	324330	325004	.	-	0	ID=CHLOKLBI_00294;inference=ab initio prediction:Prodigal:002006;locus_tag=CHLOKLBI_00294;product=hypothetical protein
NZ_VDDA01000001.1	Prodigal:002006	CDS	325034	325222	.	+	0	ID=CHLOKLBI_00295;inference=ab initio prediction:Prodigal:002006;locus_tag=CHLOKLBI_00295;product=hypothetical protein
NZ_VDDA01000001.1	Prodigal:002006	CDS	325386	325652	.	+	0	ID=CHLOKLBI_00296;inference=ab initio prediction:Prodigal:002006;locus_tag=CHLOKLBI_00296;product=hypothetical protein
NZ_VDDA01000001.1	Prodigal:002006	CDS	325676	325774	.	+	0	ID=CHLOKLBI_00297;inference=ab initio prediction:Prodigal:002006;locus_tag=CHLOKLBI_00297;product=hypothetical protein
NZ_VDDA01000001.1	Prodigal:002006	CDS	326063	326434	.	+	0	ID=CHLOKLBI_00298;inference=ab initio prediction:Prodigal:002006;locus_tag=CHLOKLBI_00298;product=hypothetical protein
NZ_VDDA01000001.1	Prodigal:002006	CDS	326493	328256	.	-	0	ID=CHLOKLBI_00299;inference=ab initio prediction:Prodigal:002006;locus_tag=CHLOKLBI_00299;product=hypothetical protein
NZ_VDDA01000001.1	Prodigal:002006	CDS	328476	332051	.	+	0	ID=CHLOKLBI_00300;inference=ab initio prediction:Prodigal:002006;locus_tag=CHLOKLBI_00300;product=hypothetical protein
NZ_VDDA01000001.1	Prodigal:002006	CDS	332076	332279	.	-	0	ID=CHLOKLBI_00301;inference=ab initio prediction:Prodigal:002006;locus_tag=CHLOKLBI_00301;product=hypothetical protein
NZ_VDDA01000001.1	Prodigal:002006	CDS	332543	334267	.	+	0	ID=CHLOKLBI_00302;eC_number=3.6.3.-;db_xref=COG:COG1132;inference=ab initio prediction:Prodigal:002006,similar to AA sequence:UniProtKB:Q99T13;locus_tag=CHLOKLBI_00302;product=Putative multidrug export ATP-binding/permease protein
NZ_VDDA01000001.1	Prodigal:002006	CDS	334289	334585	.	-	0	ID=CHLOKLBI_00303;inference=ab initio prediction:Prodigal:002006;locus_tag=CHLOKLBI_00303;product=hypothetical protein
NZ_VDDA01000001.1	Prodigal:002006	CDS	335183	336547	.	-	0	ID=CHLOKLBI_00304;inference=ab initio prediction:Prodigal:002006;locus_tag=CHLOKLBI_00304;product=hypothetical protein
NZ_VDDA01000001.1	Prodigal:002006	CDS	336590	337546	.	-	0	ID=CHLOKLBI_00305;Name=leuO;gene=leuO;inference=ab initio prediction:Prodigal:002006,similar to AA sequence:UniProtKB:P10151;locus_tag=CHLOKLBI_00305;product=HTH-type transcriptional regulator LeuO
NZ_VDDA01000001.1	Prodigal:002006	CDS	337620	338507	.	-	0	ID=CHLOKLBI_00306;inference=ab initio prediction:Prodigal:002006;locus_tag=CHLOKLBI_00306;product=hypothetical protein
NZ_VDDA01000001.1	Prodigal:002006	CDS	338610	339491	.	+	0	ID=CHLOKLBI_00307;Name=dmlR_1;gene=dmlR_1;inference=ab initio prediction:Prodigal:002006,similar to AA sequence:UniProtKB:P76250;locus_tag=CHLOKLBI_00307;product=HTH-type transcriptional regulator DmlR
NZ_VDDA01000001.1	Prodigal:002006	CDS	339498	341189	.	-	0	ID=CHLOKLBI_00308;inference=ab initio prediction:Prodigal:002006;locus_tag=CHLOKLBI_00308;product=hypothetical protein
NZ_VDDA01000001.1	Prodigal:002006	CDS	341611	341781	.	+	0	ID=CHLOKLBI_00309;inference=ab initio prediction:Prodigal:002006;locus_tag=CHLOKLBI_00309;product=hypothetical protein
NZ_VDDA01000001.1	Prodigal:002006	CDS	341816	343159	.	-	0	ID=CHLOKLBI_00310;Name=der;db_xref=COG:COG1160;gene=der;inference=ab initio prediction:Prodigal:002006,similar to AA sequence:UniProtKB:Q9XCI8;locus_tag=CHLOKLBI_00310;product=GTPase Der
NZ_VDDA01000001.1	Prodigal:002006	CDS	343259	344005	.	-	0	ID=CHLOKLBI_00311;inference=ab initio prediction:Prodigal:002006;locus_tag=CHLOKLBI_00311;product=hypothetical protein
NZ_VDDA01000001.1	Prodigal:002006	CDS	344228	344821	.	-	0	ID=CHLOKLBI_00312;inference=ab initio prediction:Prodigal:002006;locus_tag=CHLOKLBI_00312;product=hypothetical protein
NZ_VDDA01000001.1	Prodigal:002006	CDS	344924	346093	.	+	0	ID=CHLOKLBI_00313;inference=ab initio prediction:Prodigal:002006;locus_tag=CHLOKLBI_00313;product=hypothetical protein
NZ_VDDA01000001.1	Prodigal:002006	CDS	346255	346677	.	-	0	ID=CHLOKLBI_00314;inference=ab initio prediction:Prodigal:002006;locus_tag=CHLOKLBI_00314;product=hypothetical protein
NZ_VDDA01000001.1	Prodigal:002006	CDS	346830	348014	.	+	0	ID=CHLOKLBI_00315;eC_number=4.1.1.2;Name=oxdD;db_xref=COG:COG2140;gene=oxdD;inference=ab initio prediction:Prodigal:002006,similar to AA sequence:UniProtKB:O34767;locus_tag=CHLOKLBI_00315;product=Oxalate decarboxylase OxdD
NZ_VDDA01000001.1	Prodigal:002006	CDS	348094	348498	.	-	0	ID=CHLOKLBI_00316;eC_number=1.5.1.47;Name=dmrA;gene=dmrA;inference=ab initio prediction:Prodigal:002006,similar to AA sequence:UniProtKB:C5B2R8;locus_tag=CHLOKLBI_00316;product=Dihydromethanopterin reductase
NZ_VDDA01000001.1	Prodigal:002006	CDS	348583	351114	.	-	0	ID=CHLOKLBI_00317;inference=ab initio prediction:Prodigal:002006;locus_tag=CHLOKLBI_00317;product=hypothetical protein
NZ_VDDA01000001.1	Prodigal:002006	CDS	351607	352365	.	-	0	ID=CHLOKLBI_00318;eC_number=1.-.-.-;Name=yciK;db_xref=COG:COG1028;gene=yciK;inference=ab initio prediction:Prodigal:002006,similar to AA sequence:UniProtKB:P31808;locus_tag=CHLOKLBI_00318;product=putative oxidoreductase YciK
NZ_VDDA01000001.1	Prodigal:002006	CDS	352370	353899	.	-	0	ID=CHLOKLBI_00319;eC_number=2.4.2.14;Name=purF;db_xref=COG:COG0034;gene=purF;inference=ab initio prediction:Prodigal:002006,similar to AA sequence:UniProtKB:P00497;locus_tag=CHLOKLBI_00319;product=Amidophosphoribosyltransferase
NZ_VDDA01000001.1	Prodigal:002006	CDS	354132	354725	.	-	0	ID=CHLOKLBI_00320;inference=ab initio prediction:Prodigal:002006;locus_tag=CHLOKLBI_00320;product=hypothetical protein
NZ_VDDA01000001.1	Prodigal:002006	CDS	354986	356440	.	-	0	ID=CHLOKLBI_00321;eC_number=3.6.4.-;Name=radA;db_xref=COG:COG1066;gene=radA;inference=ab initio prediction:Prodigal:002006,similar to AA sequence:UniProtKB:P37572;locus_tag=CHLOKLBI_00321;product=DNA repair protein RadA
NZ_VDDA01000001.1	Prodigal:002006	CDS	356610	357173	.	+	0	ID=CHLOKLBI_00322;Name=yceJ_1;db_xref=COG:COG3038;gene=yceJ_1;inference=ab initio prediction:Prodigal:002006,similar to AA sequence:UniProtKB:P75925;locus_tag=CHLOKLBI_00322;product=Cytochrome b561 
NZ_VDDA01000001.1	Prodigal:002006	CDS	357413	358663	.	-	0	ID=CHLOKLBI_00323;Name=betI_1;gene=betI_1;inference=ab initio prediction:Prodigal:002006,protein motif:HAMAP:MF_00768;locus_tag=CHLOKLBI_00323;product=HTH-type transcriptional regulator BetI
NZ_VDDA01000001.1	Prodigal:002006	CDS	358707	359720	.	-	0	ID=CHLOKLBI_00324;eC_number=5.1.3.2;Name=galE1;db_xref=COG:COG1088;gene=galE1;inference=ab initio prediction:Prodigal:002006,similar to AA sequence:UniProtKB:P9WN67;locus_tag=CHLOKLBI_00324;product=UDP-glucose 4-epimerase
NZ_VDDA01000001.1	Prodigal:002006	CDS	359805	361445	.	-	0	ID=CHLOKLBI_00325;Name=pitA;db_xref=COG:COG0306;gene=pitA;inference=ab initio prediction:Prodigal:002006,similar to AA sequence:UniProtKB:P0AFJ7;locus_tag=CHLOKLBI_00325;product=Low-affinity inorganic phosphate transporter 1
NZ_VDDA01000001.1	Prodigal:002006	CDS	361786	362019	.	+	0	ID=CHLOKLBI_00326;inference=ab initio prediction:Prodigal:002006;locus_tag=CHLOKLBI_00326;product=hypothetical protein
NZ_VDDA01000001.1	Prodigal:002006	CDS	362108	363421	.	-	0	ID=CHLOKLBI_00327;inference=ab initio prediction:Prodigal:002006;locus_tag=CHLOKLBI_00327;product=hypothetical protein
NZ_VDDA01000001.1	Prodigal:002006	CDS	363794	366322	.	-	0	ID=CHLOKLBI_00328;inference=ab initio prediction:Prodigal:002006;locus_tag=CHLOKLBI_00328;product=hypothetical protein
NZ_VDDA01000001.1	Prodigal:002006	CDS	366368	366673	.	-	0	ID=CHLOKLBI_00329;inference=ab initio prediction:Prodigal:002006;locus_tag=CHLOKLBI_00329;product=hypothetical protein
NZ_VDDA01000001.1	Prodigal:002006	CDS	366750	367121	.	-	0	ID=CHLOKLBI_00330;Name=crcB;db_xref=COG:COG0239;gene=crcB;inference=ab initio prediction:Prodigal:002006,similar to AA sequence:UniProtKB:P37002;locus_tag=CHLOKLBI_00330;product=Putative fluoride ion transporter CrcB
NZ_VDDA01000001.1	Prodigal:002006	CDS	367307	369805	.	+	0	ID=CHLOKLBI_00331;inference=ab initio prediction:Prodigal:002006;locus_tag=CHLOKLBI_00331;product=hypothetical protein
NZ_VDDA01000001.1	Prodigal:002006	CDS	370054	371049	.	-	0	ID=CHLOKLBI_00332;eC_number=3.4.11.-;db_xref=COG:COG3191;inference=ab initio prediction:Prodigal:002006,similar to AA sequence:UniProtKB:P9WM23;locus_tag=CHLOKLBI_00332;product=putative aminopeptidase
NZ_VDDA01000001.1	Prodigal:002006	CDS	371046	371513	.	-	0	ID=CHLOKLBI_00333;Name=ccmH;db_xref=COG:COG3088;gene=ccmH;inference=ab initio prediction:Prodigal:002006,similar to AA sequence:UniProtKB:Q9I3N0;locus_tag=CHLOKLBI_00333;product=Cytochrome c-type biogenesis protein CcmH
NZ_VDDA01000001.1	Prodigal:002006	CDS	371519	373516	.	-	0	ID=CHLOKLBI_00334;Name=ccmF;db_xref=COG:COG1138;gene=ccmF;inference=ab initio prediction:Prodigal:002006,similar to AA sequence:UniProtKB:P33927;locus_tag=CHLOKLBI_00334;product=Cytochrome c-type biogenesis protein CcmF
NZ_VDDA01000001.1	Prodigal:002006	CDS	373675	374160	.	-	0	ID=CHLOKLBI_00335;Name=ccmE_1;db_xref=COG:COG2332;gene=ccmE_1;inference=ab initio prediction:Prodigal:002006,similar to AA sequence:UniProtKB:Q9LA01;locus_tag=CHLOKLBI_00335;product=Cytochrome c-type biogenesis protein CcmE
NZ_VDDA01000001.1	Prodigal:002006	CDS	374405	375553	.	-	0	ID=CHLOKLBI_00336;eC_number=3.4.-.-;Name=bepA_1;gene=bepA_1;inference=ab initio prediction:Prodigal:002006,protein motif:HAMAP:MF_00997;locus_tag=CHLOKLBI_00336;product=Beta-barrel assembly-enhancing protease
NZ_VDDA01000001.1	Prodigal:002006	CDS	375650	377416	.	-	0	ID=CHLOKLBI_00337;inference=ab initio prediction:Prodigal:002006;locus_tag=CHLOKLBI_00337;product=hypothetical protein
NZ_VDDA01000001.1	Prodigal:002006	CDS	377758	378036	.	-	0	ID=CHLOKLBI_00338;inference=ab initio prediction:Prodigal:002006;locus_tag=CHLOKLBI_00338;product=hypothetical protein
NZ_VDDA01000001.1	Prodigal:002006	CDS	378005	378280	.	-	0	ID=CHLOKLBI_00339;inference=ab initio prediction:Prodigal:002006;locus_tag=CHLOKLBI_00339;product=hypothetical protein
NZ_VDDA01000001.1	Prodigal:002006	CDS	378440	378997	.	+	0	ID=CHLOKLBI_00340;inference=ab initio prediction:Prodigal:002006;locus_tag=CHLOKLBI_00340;product=hypothetical protein
NZ_VDDA01000001.1	Prodigal:002006	CDS	379113	379814	.	+	0	ID=CHLOKLBI_00341;Name=slmA_1;gene=slmA_1;inference=ab initio prediction:Prodigal:002006,protein motif:HAMAP:MF_01839;locus_tag=CHLOKLBI_00341;product=Nucleoid occlusion factor SlmA
NZ_VDDA01000001.1	Prodigal:002006	CDS	380062	381024	.	+	0	ID=CHLOKLBI_00342;eC_number=1.1.1.37;Name=mdh;db_xref=COG:COG0039;gene=mdh;inference=ab initio prediction:Prodigal:002006,similar to AA sequence:UniProtKB:A9W386;locus_tag=CHLOKLBI_00342;product=Malate dehydrogenase
NZ_VDDA01000001.1	Prodigal:002006	CDS	381098	382294	.	+	0	ID=CHLOKLBI_00343;eC_number=6.2.1.5;Name=sucC_1;db_xref=COG:COG0045;gene=sucC_1;inference=ab initio prediction:Prodigal:002006,similar to AA sequence:UniProtKB:P80886;locus_tag=CHLOKLBI_00343;product=Succinate--CoA ligase [ADP-forming] subunit beta
NZ_VDDA01000001.1	Prodigal:002006	CDS	382452	383336	.	+	0	ID=CHLOKLBI_00344;eC_number=6.2.1.5;Name=sucD_1;db_xref=COG:COG0074;gene=sucD_1;inference=ab initio prediction:Prodigal:002006,similar to AA sequence:UniProtKB:P0AGE9;locus_tag=CHLOKLBI_00344;product=Succinate--CoA ligase [ADP-forming] subunit alpha
NZ_VDDA01000001.1	Prodigal:002006	CDS	383548	386502	.	+	0	ID=CHLOKLBI_00345;eC_number=1.2.4.2;Name=sucA;db_xref=COG:COG0567;gene=sucA;inference=ab initio prediction:Prodigal:002006,similar to AA sequence:UniProtKB:P0AFG3;locus_tag=CHLOKLBI_00345;product=2-oxoglutarate dehydrogenase E1 component
NZ_VDDA01000001.1	Prodigal:002006	CDS	386595	387878	.	+	0	ID=CHLOKLBI_00346;eC_number=2.3.1.61;Name=sucB;db_xref=COG:COG0508;gene=sucB;inference=ab initio prediction:Prodigal:002006,similar to AA sequence:UniProtKB:P0AFG6;locus_tag=CHLOKLBI_00346;product=Dihydrolipoyllysine-residue succinyltransferase component of 2-oxoglutarate dehydrogenase complex
NZ_VDDA01000001.1	Prodigal:002006	CDS	387943	388689	.	+	0	ID=CHLOKLBI_00347;eC_number=1.-.-.-;Name=ygfF;gene=ygfF;inference=ab initio prediction:Prodigal:002006,similar to AA sequence:UniProtKB:P52037;locus_tag=CHLOKLBI_00347;product=putative oxidoreductase YgfF
NZ_VDDA01000001.1	Prodigal:002006	CDS	388762	390165	.	+	0	ID=CHLOKLBI_00348;eC_number=1.8.1.4;Name=lpd3;db_xref=COG:COG1249;gene=lpd3;inference=ab initio prediction:Prodigal:002006,similar to AA sequence:UniProtKB:P31046;locus_tag=CHLOKLBI_00348;product=Dihydrolipoyl dehydrogenase 3
NZ_VDDA01000001.1	Prodigal:002006	CDS	390415	390960	.	+	0	ID=CHLOKLBI_00349;eC_number=2.7.1.12;db_xref=COG:COG3265;inference=ab initio prediction:Prodigal:002006,similar to AA sequence:UniProtKB:Q5FQ97;locus_tag=CHLOKLBI_00349;product=Gluconokinase
NZ_VDDA01000001.1	Prodigal:002006	CDS	391064	394891	.	+	0	ID=CHLOKLBI_00350;eC_number=2.7.13.3;Name=rcsC_4;gene=rcsC_4;inference=ab initio prediction:Prodigal:002006,protein motif:HAMAP:MF_00979;locus_tag=CHLOKLBI_00350;product=Sensor histidine kinase RcsC
NZ_VDDA01000001.1	Prodigal:002006	CDS	395130	396794	.	+	0	ID=CHLOKLBI_00351;eC_number=3.6.4.13;Name=deaD_1;db_xref=COG:COG0513;gene=deaD_1;inference=ab initio prediction:Prodigal:002006,similar to AA sequence:UniProtKB:P0A9P6;locus_tag=CHLOKLBI_00351;product=ATP-dependent RNA helicase DeaD
NZ_VDDA01000001.1	Prodigal:002006	CDS	397030	397908	.	+	0	ID=CHLOKLBI_00352;Name=lacX;gene=lacX;inference=ab initio prediction:Prodigal:002006,similar to AA sequence:UniProtKB:P23496;locus_tag=CHLOKLBI_00352;product=Protein LacX%2C plasmid
NZ_VDDA01000001.1	Prodigal:002006	CDS	398003	398980	.	+	0	ID=CHLOKLBI_00353;Name=xerC_1;db_xref=COG:COG4973;gene=xerC_1;inference=ab initio prediction:Prodigal:002006,similar to AA sequence:UniProtKB:P44818;locus_tag=CHLOKLBI_00353;product=Tyrosine recombinase XerC
NZ_VDDA01000001.1	Prodigal:002006	CDS	399115	399945	.	+	0	ID=CHLOKLBI_00354;Name=rssB_1;gene=rssB_1;inference=ab initio prediction:Prodigal:002006,protein motif:HAMAP:MF_00958;locus_tag=CHLOKLBI_00354;product=Regulator of RpoS
NZ_VDDA01000001.1	Prodigal:002006	CDS	399974	401437	.	-	0	ID=CHLOKLBI_00355;Name=bmr3_1;gene=bmr3_1;inference=ab initio prediction:Prodigal:002006,similar to AA sequence:UniProtKB:P96712;locus_tag=CHLOKLBI_00355;product=Multidrug resistance protein 3
NZ_VDDA01000001.1	Prodigal:002006	CDS	401563	402024	.	-	0	ID=CHLOKLBI_00356;Name=decR_1;db_xref=COG:COG1522;gene=decR_1;inference=ab initio prediction:Prodigal:002006,similar to AA sequence:UniProtKB:P0ACJ5;locus_tag=CHLOKLBI_00356;product=DNA-binding transcriptional activator DecR
NZ_VDDA01000001.1	Prodigal:002006	CDS	402169	402414	.	+	0	ID=CHLOKLBI_00357;inference=ab initio prediction:Prodigal:002006;locus_tag=CHLOKLBI_00357;product=hypothetical protein
NZ_VDDA01000001.1	Prodigal:002006	CDS	402543	403544	.	+	0	ID=CHLOKLBI_00358;inference=ab initio prediction:Prodigal:002006;locus_tag=CHLOKLBI_00358;product=hypothetical protein
NZ_VDDA01000001.1	Prodigal:002006	CDS	403568	403912	.	-	0	ID=CHLOKLBI_00359;inference=ab initio prediction:Prodigal:002006;locus_tag=CHLOKLBI_00359;product=hypothetical protein
NZ_VDDA01000001.1	Prodigal:002006	CDS	404148	404465	.	-	0	ID=CHLOKLBI_00360;inference=ab initio prediction:Prodigal:002006;locus_tag=CHLOKLBI_00360;product=hypothetical protein
NZ_VDDA01000001.1	Prodigal:002006	CDS	404813	406192	.	+	0	ID=CHLOKLBI_00361;eC_number=6.1.1.16;Name=cysS;db_xref=COG:COG0215;gene=cysS;inference=ab initio prediction:Prodigal:002006,similar to AA sequence:UniProtKB:P21888;locus_tag=CHLOKLBI_00361;product=Cysteine--tRNA ligase
NZ_VDDA01000001.1	Prodigal:002006	CDS	406316	406528	.	+	0	ID=CHLOKLBI_00362;inference=ab initio prediction:Prodigal:002006;locus_tag=CHLOKLBI_00362;product=hypothetical protein
NZ_VDDA01000001.1	Prodigal:002006	CDS	406871	407071	.	-	0	ID=CHLOKLBI_00363;inference=ab initio prediction:Prodigal:002006;locus_tag=CHLOKLBI_00363;product=hypothetical protein
NZ_VDDA01000001.1	Prodigal:002006	CDS	407178	407771	.	-	0	ID=CHLOKLBI_00364;inference=ab initio prediction:Prodigal:002006;locus_tag=CHLOKLBI_00364;product=hypothetical protein
NZ_VDDA01000001.1	Prodigal:002006	CDS	407991	409457	.	+	0	ID=CHLOKLBI_00365;inference=ab initio prediction:Prodigal:002006;locus_tag=CHLOKLBI_00365;product=hypothetical protein
NZ_VDDA01000001.1	Prodigal:002006	CDS	409774	411714	.	+	0	ID=CHLOKLBI_00366;Name=atm1_1;db_xref=COG:COG5265;gene=atm1_1;inference=ab initio prediction:Prodigal:002006,similar to AA sequence:UniProtKB:Q2G506;locus_tag=CHLOKLBI_00366;product=ATM1-type heavy metal exporter
NZ_VDDA01000001.1	Prodigal:002006	CDS	412045	414318	.	+	0	ID=CHLOKLBI_00367;inference=ab initio prediction:Prodigal:002006;locus_tag=CHLOKLBI_00367;product=hypothetical protein
NZ_VDDA01000001.1	Prodigal:002006	CDS	414403	415116	.	+	0	ID=CHLOKLBI_00368;eC_number=4.1.1.65;Name=psd;db_xref=COG:COG0688;gene=psd;inference=ab initio prediction:Prodigal:002006,similar to AA sequence:UniProtKB:P9WHQ5;locus_tag=CHLOKLBI_00368;product=Phosphatidylserine decarboxylase proenzyme
NZ_VDDA01000001.1	Prodigal:002006	CDS	415134	415970	.	+	0	ID=CHLOKLBI_00369;inference=ab initio prediction:Prodigal:002006;locus_tag=CHLOKLBI_00369;product=hypothetical protein
NZ_VDDA01000001.1	Prodigal:002006	CDS	415986	416759	.	-	0	ID=CHLOKLBI_00370;eC_number=2.1.1.144;Name=tam_1;db_xref=COG:COG4106;gene=tam_1;inference=ab initio prediction:Prodigal:002006,similar to AA sequence:UniProtKB:P76145;locus_tag=CHLOKLBI_00370;product=Trans-aconitate 2-methyltransferase
NZ_VDDA01000001.1	Prodigal:002006	CDS	416879	417289	.	+	0	ID=CHLOKLBI_00371;Name=mscL;db_xref=COG:COG1970;gene=mscL;inference=ab initio prediction:Prodigal:002006,similar to AA sequence:UniProtKB:P0A742;locus_tag=CHLOKLBI_00371;product=Large-conductance mechanosensitive channel
NZ_VDDA01000001.1	Prodigal:002006	CDS	417564	417818	.	-	0	ID=CHLOKLBI_00372;inference=ab initio prediction:Prodigal:002006;locus_tag=CHLOKLBI_00372;product=hypothetical protein
NZ_VDDA01000001.1	Prodigal:002006	CDS	418030	418440	.	-	0	ID=CHLOKLBI_00373;inference=ab initio prediction:Prodigal:002006;locus_tag=CHLOKLBI_00373;product=hypothetical protein
NZ_VDDA01000001.1	Prodigal:002006	CDS	418591	419313	.	-	0	ID=CHLOKLBI_00374;inference=ab initio prediction:Prodigal:002006;locus_tag=CHLOKLBI_00374;product=hypothetical protein
NZ_VDDA01000001.1	Prodigal:002006	CDS	419472	420263	.	-	0	ID=CHLOKLBI_00375;eC_number=2.4.2.-;Name=yafJ;db_xref=COG:COG0121;gene=yafJ;inference=ab initio prediction:Prodigal:002006,similar to AA sequence:UniProtKB:Q47147;locus_tag=CHLOKLBI_00375;product=Putative glutamine amidotransferase YafJ
NZ_VDDA01000001.1	Prodigal:002006	CDS	420309	420608	.	-	0	ID=CHLOKLBI_00376;inference=ab initio prediction:Prodigal:002006;locus_tag=CHLOKLBI_00376;product=hypothetical protein
NZ_VDDA01000001.1	Prodigal:002006	CDS	420618	421280	.	-	0	ID=CHLOKLBI_00377;eC_number=1.9.3.1;Name=ctaE_1;db_xref=COG:COG1845;gene=ctaE_1;inference=ab initio prediction:Prodigal:002006,similar to AA sequence:UniProtKB:Q9AEL8;locus_tag=CHLOKLBI_00377;product=Cytochrome c oxidase subunit 3
NZ_VDDA01000001.1	Prodigal:002006	CDS	421277	422953	.	-	0	ID=CHLOKLBI_00378;eC_number=1.9.3.1;Name=ctaD_1;gene=ctaD_1;inference=ab initio prediction:Prodigal:002006,similar to AA sequence:UniProtKB:P16262;locus_tag=CHLOKLBI_00378;product=Cytochrome c oxidase subunit 1
NZ_VDDA01000001.1	Prodigal:002006	CDS	422950	423918	.	-	0	ID=CHLOKLBI_00379;eC_number=1.9.3.1;Name=ctaC_1;db_xref=COG:COG1622;gene=ctaC_1;inference=ab initio prediction:Prodigal:002006,similar to AA sequence:UniProtKB:Q04441;locus_tag=CHLOKLBI_00379;product=Cytochrome c oxidase subunit 2
NZ_VDDA01000001.1	Prodigal:002006	CDS	423915	424457	.	-	0	ID=CHLOKLBI_00380;inference=ab initio prediction:Prodigal:002006;locus_tag=CHLOKLBI_00380;product=hypothetical protein
NZ_VDDA01000001.1	Prodigal:002006	CDS	424454	425512	.	-	0	ID=CHLOKLBI_00381;inference=ab initio prediction:Prodigal:002006;locus_tag=CHLOKLBI_00381;product=hypothetical protein
NZ_VDDA01000001.1	Prodigal:002006	CDS	425509	426060	.	-	0	ID=CHLOKLBI_00382;inference=ab initio prediction:Prodigal:002006;locus_tag=CHLOKLBI_00382;product=hypothetical protein
NZ_VDDA01000001.1	Prodigal:002006	CDS	426057	428051	.	-	0	ID=CHLOKLBI_00383;inference=ab initio prediction:Prodigal:002006;locus_tag=CHLOKLBI_00383;product=hypothetical protein
NZ_VDDA01000001.1	Prodigal:002006	CDS	428048	431023	.	-	0	ID=CHLOKLBI_00384;eC_number=7.-.-.-;Name=rsxB_1;gene=rsxB_1;inference=ab initio prediction:Prodigal:002006,protein motif:HAMAP:MF_00463;locus_tag=CHLOKLBI_00384;product=Ion-translocating oxidoreductase complex subunit B
NZ_VDDA01000001.1	Prodigal:002006	CDS	431020	431679	.	-	0	ID=CHLOKLBI_00385;inference=ab initio prediction:Prodigal:002006;locus_tag=CHLOKLBI_00385;product=hypothetical protein
NZ_VDDA01000001.1	Prodigal:002006	CDS	431808	431930	.	-	0	ID=CHLOKLBI_00386;inference=ab initio prediction:Prodigal:002006;locus_tag=CHLOKLBI_00386;product=hypothetical protein
NZ_VDDA01000001.1	Prodigal:002006	CDS	431927	432415	.	-	0	ID=CHLOKLBI_00387;inference=ab initio prediction:Prodigal:002006;locus_tag=CHLOKLBI_00387;product=hypothetical protein
NZ_VDDA01000001.1	Prodigal:002006	CDS	432427	433056	.	-	0	ID=CHLOKLBI_00388;inference=ab initio prediction:Prodigal:002006;locus_tag=CHLOKLBI_00388;product=hypothetical protein
NZ_VDDA01000001.1	Prodigal:002006	CDS	433119	433454	.	-	0	ID=CHLOKLBI_00389;inference=ab initio prediction:Prodigal:002006;locus_tag=CHLOKLBI_00389;product=hypothetical protein
NZ_VDDA01000001.1	Prodigal:002006	CDS	433808	433957	.	+	0	ID=CHLOKLBI_00390;inference=ab initio prediction:Prodigal:002006;locus_tag=CHLOKLBI_00390;product=hypothetical protein
NZ_VDDA01000001.1	Prodigal:002006	CDS	434233	435078	.	-	0	ID=CHLOKLBI_00391;inference=ab initio prediction:Prodigal:002006;locus_tag=CHLOKLBI_00391;product=hypothetical protein
NZ_VDDA01000001.1	Prodigal:002006	CDS	435084	436013	.	-	0	ID=CHLOKLBI_00392;inference=ab initio prediction:Prodigal:002006;locus_tag=CHLOKLBI_00392;product=hypothetical protein
NZ_VDDA01000001.1	Prodigal:002006	CDS	436183	437592	.	+	0	ID=CHLOKLBI_00393;eC_number=3.5.1.-;Name=scmP;db_xref=COG:COG1473;gene=scmP;inference=ab initio prediction:Prodigal:002006,similar to AA sequence:UniProtKB:P54955;locus_tag=CHLOKLBI_00393;product=N-acetylcysteine deacetylase
NZ_VDDA01000001.1	Prodigal:002006	CDS	437765	438538	.	+	0	ID=CHLOKLBI_00394;eC_number=1.18.1.2;Name=fpr;db_xref=COG:COG1018;gene=fpr;inference=ab initio prediction:Prodigal:002006,similar to AA sequence:UniProtKB:Q44532;locus_tag=CHLOKLBI_00394;product=Ferredoxin--NADP reductase
NZ_VDDA01000001.1	Prodigal:002006	CDS	438587	439309	.	+	0	ID=CHLOKLBI_00395;eC_number=5.1.99.5;Name=hyuE;gene=hyuE;inference=ab initio prediction:Prodigal:002006,similar to AA sequence:UniProtKB:Q00924;locus_tag=CHLOKLBI_00395;product=Hydantoin racemase
NZ_VDDA01000001.1	Prodigal:002006	CDS	439505	440404	.	-	0	ID=CHLOKLBI_00396;eC_number=3.5.1.-;Name=pgdA_1;gene=pgdA_1;inference=ab initio prediction:Prodigal:002006,similar to AA sequence:UniProtKB:B5ZA76;locus_tag=CHLOKLBI_00396;product=Peptidoglycan deacetylase
NZ_VDDA01000001.1	Prodigal:002006	CDS	440415	440795	.	-	0	ID=CHLOKLBI_00397;inference=ab initio prediction:Prodigal:002006;locus_tag=CHLOKLBI_00397;product=hypothetical protein
NZ_VDDA01000001.1	Prodigal:002006	CDS	441242	441853	.	+	0	ID=CHLOKLBI_00398;eC_number=3.1.3.73;Name=cobC_1;db_xref=COG:COG0406;gene=cobC_1;inference=ab initio prediction:Prodigal:002006,similar to AA sequence:UniProtKB:P52086;locus_tag=CHLOKLBI_00398;product=Adenosylcobalamin/alpha-ribazole phosphatase
NZ_VDDA01000001.1	Prodigal:002006	CDS	441850	442602	.	+	0	ID=CHLOKLBI_00399;eC_number=2.5.1.-;Name=cmoB;gene=cmoB;inference=ab initio prediction:Prodigal:002006,protein motif:HAMAP:MF_01590;locus_tag=CHLOKLBI_00399;product=tRNA U34 carboxymethyltransferase
NZ_VDDA01000001.1	Prodigal:002006	CDS	442710	444809	.	+	0	ID=CHLOKLBI_00400;inference=ab initio prediction:Prodigal:002006;locus_tag=CHLOKLBI_00400;product=hypothetical protein
NZ_VDDA01000001.1	Prodigal:002006	CDS	445001	445768	.	-	0	ID=CHLOKLBI_00401;eC_number=1.1.1.100;Name=fabG_1;gene=fabG_1;inference=ab initio prediction:Prodigal:002006,similar to AA sequence:UniProtKB:P99093;locus_tag=CHLOKLBI_00401;product=3-oxoacyl-[acyl-carrier-protein] reductase FabG
NZ_VDDA01000001.1	Prodigal:002006	CDS	445765	446754	.	-	0	ID=CHLOKLBI_00402;inference=ab initio prediction:Prodigal:002006;locus_tag=CHLOKLBI_00402;product=hypothetical protein
NZ_VDDA01000001.1	Prodigal:002006	CDS	446760	447509	.	-	0	ID=CHLOKLBI_00403;Name=ribX_1;gene=ribX_1;inference=ab initio prediction:Prodigal:002006,similar to AA sequence:UniProtKB:A9WGD1;locus_tag=CHLOKLBI_00403;product=Riboflavin transport system permease protein RibX
NZ_VDDA01000001.1	Prodigal:002006	CDS	447506	448276	.	-	0	ID=CHLOKLBI_00404;eC_number=3.6.3.-;Name=cmpD_2;gene=cmpD_2;inference=ab initio prediction:Prodigal:002006,similar to AA sequence:UniProtKB:Q55463;locus_tag=CHLOKLBI_00404;product=Bicarbonate transport ATP-binding protein CmpD
NZ_VDDA01000001.1	Prodigal:002006	CDS	448266	449720	.	-	0	ID=CHLOKLBI_00405;inference=ab initio prediction:Prodigal:002006;locus_tag=CHLOKLBI_00405;product=hypothetical protein
NZ_VDDA01000001.1	Prodigal:002006	CDS	449717	450793	.	-	0	ID=CHLOKLBI_00406;inference=ab initio prediction:Prodigal:002006;locus_tag=CHLOKLBI_00406;product=hypothetical protein
NZ_VDDA01000001.1	Prodigal:002006	CDS	451033	451623	.	-	0	ID=CHLOKLBI_00407;Name=tetC;gene=tetC;inference=ab initio prediction:Prodigal:002006,similar to AA sequence:UniProtKB:P28815;locus_tag=CHLOKLBI_00407;product=Transposon Tn10 TetC protein
NZ_VDDA01000001.1	Prodigal:002006	CDS	451734	452138	.	+	0	ID=CHLOKLBI_00408;Name=yjgH;db_xref=COG:COG0251;gene=yjgH;inference=ab initio prediction:Prodigal:002006,similar to AA sequence:UniProtKB:P39332;locus_tag=CHLOKLBI_00408;product=RutC family protein YjgH
NZ_VDDA01000001.1	Prodigal:002006	CDS	452144	453460	.	-	0	ID=CHLOKLBI_00409;Name=ampG_1;db_xref=COG:COG0477;gene=ampG_1;inference=ab initio prediction:Prodigal:002006,similar to AA sequence:UniProtKB:P0AE16;locus_tag=CHLOKLBI_00409;product=Anhydromuropeptide permease
NZ_VDDA01000001.1	Prodigal:002006	CDS	453566	454606	.	-	0	ID=CHLOKLBI_00410;eC_number=3.6.-.-;Name=yjiA_1;db_xref=COG:COG0523;gene=yjiA_1;inference=ab initio prediction:Prodigal:002006,similar to AA sequence:UniProtKB:P24203;locus_tag=CHLOKLBI_00410;product=P-loop guanosine triphosphatase YjiA
NZ_VDDA01000001.1	Prodigal:002006	CDS	454603	456213	.	-	0	ID=CHLOKLBI_00411;eC_number=3.5.2.7;Name=hutI_2;gene=hutI_2;inference=ab initio prediction:Prodigal:002006,protein motif:HAMAP:MF_00372;locus_tag=CHLOKLBI_00411;product=Imidazolonepropionase
NZ_VDDA01000001.1	Prodigal:002006	CDS	456304	457131	.	-	0	ID=CHLOKLBI_00412;inference=ab initio prediction:Prodigal:002006;locus_tag=CHLOKLBI_00412;product=hypothetical protein
NZ_VDDA01000001.1	Prodigal:002006	CDS	457283	458308	.	-	0	ID=CHLOKLBI_00413;inference=ab initio prediction:Prodigal:002006;locus_tag=CHLOKLBI_00413;product=hypothetical protein
NZ_VDDA01000001.1	Prodigal:002006	CDS	458305	459366	.	-	0	ID=CHLOKLBI_00414;eC_number=7.6.2.11;Name=potA_1;db_xref=COG:COG3842;gene=potA_1;inference=ab initio prediction:Prodigal:002006,similar to AA sequence:UniProtKB:P69874;locus_tag=CHLOKLBI_00414;product=Spermidine/putrescine import ATP-binding protein PotA
NZ_VDDA01000001.1	Prodigal:002006	CDS	459366	460229	.	-	0	ID=CHLOKLBI_00415;inference=ab initio prediction:Prodigal:002006;locus_tag=CHLOKLBI_00415;product=hypothetical protein
NZ_VDDA01000001.1	Prodigal:002006	CDS	460366	461034	.	-	0	ID=CHLOKLBI_00416;inference=ab initio prediction:Prodigal:002006,similar to AA sequence:UniProtKB:P9WMC7;locus_tag=CHLOKLBI_00416;product=putative HTH-type transcriptional regulator
NZ_VDDA01000001.1	Prodigal:002006	CDS	461251	462495	.	+	0	ID=CHLOKLBI_00417;db_xref=COG:COG1228;inference=ab initio prediction:Prodigal:002006,similar to AA sequence:UniProtKB:P9WL23;locus_tag=CHLOKLBI_00417;product=putative protein
NZ_VDDA01000001.1	Prodigal:002006	CDS	462672	462815	.	-	0	ID=CHLOKLBI_00418;inference=ab initio prediction:Prodigal:002006;locus_tag=CHLOKLBI_00418;product=hypothetical protein
NZ_VDDA01000001.1	Prodigal:002006	CDS	463239	463556	.	-	0	ID=CHLOKLBI_00419;inference=ab initio prediction:Prodigal:002006;locus_tag=CHLOKLBI_00419;product=hypothetical protein
NZ_VDDA01000001.1	Prodigal:002006	CDS	463556	464140	.	-	0	ID=CHLOKLBI_00420;inference=ab initio prediction:Prodigal:002006;locus_tag=CHLOKLBI_00420;product=hypothetical protein
NZ_VDDA01000001.1	Prodigal:002006	CDS	464320	465099	.	-	0	ID=CHLOKLBI_00421;Name=srlR;db_xref=COG:COG1349;gene=srlR;inference=ab initio prediction:Prodigal:002006,similar to AA sequence:UniProtKB:P15082;locus_tag=CHLOKLBI_00421;product=Glucitol operon repressor
NZ_VDDA01000001.1	Prodigal:002006	CDS	465105	466103	.	-	0	ID=CHLOKLBI_00422;eC_number=1.1.1.408;Name=pdxA2_1;db_xref=COG:COG1995;gene=pdxA2_1;inference=ab initio prediction:Prodigal:002006,similar to AA sequence:UniProtKB:Q0K4F5;locus_tag=CHLOKLBI_00422;product=D-threonate 4-phosphate dehydrogenase
NZ_VDDA01000001.1	Prodigal:002006	CDS	466100	467368	.	-	0	ID=CHLOKLBI_00423;eC_number=2.7.1.219;Name=dtnK;db_xref=COG:COG3395;gene=dtnK;inference=ab initio prediction:Prodigal:002006,similar to AA sequence:UniProtKB:Q0K4F6;locus_tag=CHLOKLBI_00423;product=D-threonate kinase
NZ_VDDA01000001.1	Prodigal:002006	CDS	467372	468385	.	-	0	ID=CHLOKLBI_00424;Name=kdgT;gene=kdgT;inference=ab initio prediction:Prodigal:002006,similar to AA sequence:UniProtKB:P50847;locus_tag=CHLOKLBI_00424;product=2-keto-3-deoxygluconate permease
NZ_VDDA01000001.1	Prodigal:002006	CDS	468694	471021	.	-	0	ID=CHLOKLBI_00425;Name=btuB_1;gene=btuB_1;inference=ab initio prediction:Prodigal:002006,protein motif:HAMAP:MF_01531;locus_tag=CHLOKLBI_00425;product=Vitamin B12 transporter BtuB
NZ_VDDA01000001.1	Prodigal:002006	CDS	471083	472453	.	-	0	ID=CHLOKLBI_00426;inference=ab initio prediction:Prodigal:002006;locus_tag=CHLOKLBI_00426;product=hypothetical protein
NZ_VDDA01000001.1	Prodigal:002006	CDS	472499	472864	.	-	0	ID=CHLOKLBI_00427;inference=ab initio prediction:Prodigal:002006;locus_tag=CHLOKLBI_00427;product=hypothetical protein
NZ_VDDA01000001.1	Prodigal:002006	CDS	473434	474078	.	+	0	ID=CHLOKLBI_00428;inference=ab initio prediction:Prodigal:002006;locus_tag=CHLOKLBI_00428;product=hypothetical protein
NZ_VDDA01000001.1	Prodigal:002006	CDS	474103	475050	.	-	0	ID=CHLOKLBI_00429;eC_number=1.1.1.79;Name=ghrA_1;db_xref=COG:COG0111;gene=ghrA_1;inference=ab initio prediction:Prodigal:002006,similar to AA sequence:UniProtKB:P75913;locus_tag=CHLOKLBI_00429;product=Glyoxylate/hydroxypyruvate reductase A
NZ_VDDA01000001.1	Prodigal:002006	CDS	475191	476399	.	-	0	ID=CHLOKLBI_00430;eC_number=2.6.1.1;Name=aspC_1;db_xref=COG:COG0436;gene=aspC_1;inference=ab initio prediction:Prodigal:002006,similar to AA sequence:UniProtKB:Q9X0Y2;locus_tag=CHLOKLBI_00430;product=Aspartate aminotransferase
NZ_VDDA01000001.1	Prodigal:002006	CDS	476598	477407	.	+	0	ID=CHLOKLBI_00431;eC_number=3.8.1.5;Name=dhmA_1;gene=dhmA_1;inference=ab initio prediction:Prodigal:002006,protein motif:HAMAP:MF_01230;locus_tag=CHLOKLBI_00431;product=Haloalkane dehalogenase
NZ_VDDA01000001.1	Prodigal:002006	CDS	477652	478980	.	-	0	ID=CHLOKLBI_00432;Name=gltT;gene=gltT;inference=ab initio prediction:Prodigal:002006,similar to AA sequence:UniProtKB:P24944;locus_tag=CHLOKLBI_00432;product=Proton/sodium-glutamate symport protein
NZ_VDDA01000001.1	Prodigal:002006	CDS	479098	480513	.	-	0	ID=CHLOKLBI_00433;eC_number=4.3.1.1;Name=aspA;db_xref=COG:COG1027;gene=aspA;inference=ab initio prediction:Prodigal:002006,similar to AA sequence:UniProtKB:P0AC38;locus_tag=CHLOKLBI_00433;product=Aspartate ammonia-lyase
NZ_VDDA01000001.1	Prodigal:002006	CDS	480697	481596	.	-	0	ID=CHLOKLBI_00434;Name=yjiE_1;gene=yjiE_1;inference=ab initio prediction:Prodigal:002006,similar to AA sequence:UniProtKB:P39376;locus_tag=CHLOKLBI_00434;product=HTH-type transcriptional regulator YjiE
NZ_VDDA01000001.1	Prodigal:002006	CDS	481738	482013	.	-	0	ID=CHLOKLBI_00435;inference=ab initio prediction:Prodigal:002006;locus_tag=CHLOKLBI_00435;product=hypothetical protein
NZ_VDDA01000001.1	Prodigal:002006	CDS	482084	482728	.	-	0	ID=CHLOKLBI_00436;eC_number=2.5.1.18;Name=gstB_1;db_xref=COG:COG0625;gene=gstB_1;inference=ab initio prediction:Prodigal:002006,similar to AA sequence:UniProtKB:P0ACA7;locus_tag=CHLOKLBI_00436;product=Glutathione S-transferase GstB
NZ_VDDA01000001.1	Prodigal:002006	CDS	482865	483368	.	-	0	ID=CHLOKLBI_00437;inference=ab initio prediction:Prodigal:002006;locus_tag=CHLOKLBI_00437;product=hypothetical protein
NZ_VDDA01000001.1	Prodigal:002006	CDS	483455	483931	.	-	0	ID=CHLOKLBI_00438;Name=greA;db_xref=COG:COG0782;gene=greA;inference=ab initio prediction:Prodigal:002006,similar to AA sequence:UniProtKB:P0A6W5;locus_tag=CHLOKLBI_00438;product=Transcription elongation factor GreA
NZ_VDDA01000001.1	Prodigal:002006	CDS	484056	487529	.	-	0	ID=CHLOKLBI_00439;eC_number=6.3.5.5;Name=carB;db_xref=COG:COG0458;gene=carB;inference=ab initio prediction:Prodigal:002006,similar to AA sequence:UniProtKB:P00968;locus_tag=CHLOKLBI_00439;product=Carbamoyl-phosphate synthase large chain
NZ_VDDA01000001.1	Prodigal:002006	CDS	487708	488496	.	+	0	ID=CHLOKLBI_00440;inference=ab initio prediction:Prodigal:002006;locus_tag=CHLOKLBI_00440;product=hypothetical protein
NZ_VDDA01000001.1	Prodigal:002006	CDS	488493	489056	.	+	0	ID=CHLOKLBI_00441;inference=ab initio prediction:Prodigal:002006;locus_tag=CHLOKLBI_00441;product=hypothetical protein
NZ_VDDA01000001.1	Prodigal:002006	CDS	489186	490547	.	-	0	ID=CHLOKLBI_00442;eC_number=2.4.1.250;Name=mshA_1;gene=mshA_1;inference=ab initio prediction:Prodigal:002006,protein motif:HAMAP:MF_01695;locus_tag=CHLOKLBI_00442;product=D-inositol-3-phosphate glycosyltransferase
NZ_VDDA01000001.1	Prodigal:002006	CDS	490824	491486	.	+	0	ID=CHLOKLBI_00443;eC_number=2.3.1.-;Name=epsM_1;db_xref=COG:COG0110;gene=epsM_1;inference=ab initio prediction:Prodigal:002006,similar to AA sequence:UniProtKB:P71063;locus_tag=CHLOKLBI_00443;product=Putative acetyltransferase EpsM
NZ_VDDA01000001.1	Prodigal:002006	CDS	491492	492385	.	+	0	ID=CHLOKLBI_00444;inference=ab initio prediction:Prodigal:002006;locus_tag=CHLOKLBI_00444;product=hypothetical protein
NZ_VDDA01000001.1	Prodigal:002006	CDS	492435	493910	.	+	0	ID=CHLOKLBI_00445;inference=ab initio prediction:Prodigal:002006;locus_tag=CHLOKLBI_00445;product=hypothetical protein
NZ_VDDA01000001.1	Prodigal:002006	CDS	494222	495676	.	-	0	ID=CHLOKLBI_00446;Name=hlyD_1;gene=hlyD_1;inference=ab initio prediction:Prodigal:002006,similar to AA sequence:UniProtKB:P06739;locus_tag=CHLOKLBI_00446;product=Hemolysin secretion protein D%2C plasmid
NZ_VDDA01000001.1	Prodigal:002006	CDS	495673	497811	.	-	0	ID=CHLOKLBI_00447;Name=hlyB_1;db_xref=COG:COG2274;gene=hlyB_1;inference=ab initio prediction:Prodigal:002006,similar to AA sequence:UniProtKB:Q47258;locus_tag=CHLOKLBI_00447;product=Alpha-hemolysin translocation ATP-binding protein HlyB
NZ_VDDA01000001.1	Prodigal:002006	CDS	497836	498150	.	-	0	ID=CHLOKLBI_00448;inference=ab initio prediction:Prodigal:002006;locus_tag=CHLOKLBI_00448;product=hypothetical protein
NZ_VDDA01000001.1	Prodigal:002006	CDS	498252	499694	.	-	0	ID=CHLOKLBI_00449;inference=ab initio prediction:Prodigal:002006;locus_tag=CHLOKLBI_00449;product=hypothetical protein
NZ_VDDA01000001.1	Prodigal:002006	CDS	499865	500089	.	+	0	ID=CHLOKLBI_00450;inference=ab initio prediction:Prodigal:002006;locus_tag=CHLOKLBI_00450;product=hypothetical protein
NZ_VDDA01000001.1	Prodigal:002006	CDS	500642	500923	.	+	0	ID=CHLOKLBI_00451;inference=ab initio prediction:Prodigal:002006;locus_tag=CHLOKLBI_00451;product=hypothetical protein
NZ_VDDA01000001.1	Prodigal:002006	CDS	501200	501403	.	+	0	ID=CHLOKLBI_00452;inference=ab initio prediction:Prodigal:002006;locus_tag=CHLOKLBI_00452;product=hypothetical protein
NZ_VDDA01000001.1	Prodigal:002006	CDS	502094	502288	.	+	0	ID=CHLOKLBI_00453;inference=ab initio prediction:Prodigal:002006;locus_tag=CHLOKLBI_00453;product=hypothetical protein
NZ_VDDA01000001.1	Prodigal:002006	CDS	503066	503332	.	+	0	ID=CHLOKLBI_00454;inference=ab initio prediction:Prodigal:002006;locus_tag=CHLOKLBI_00454;product=hypothetical protein
NZ_VDDA01000001.1	Prodigal:002006	CDS	504500	505849	.	+	0	ID=CHLOKLBI_00455;inference=ab initio prediction:Prodigal:002006;locus_tag=CHLOKLBI_00455;product=hypothetical protein
NZ_VDDA01000001.1	Prodigal:002006	CDS	506000	507934	.	+	0	ID=CHLOKLBI_00456;Name=prsD_1;gene=prsD_1;inference=ab initio prediction:Prodigal:002006,similar to AA sequence:UniProtKB:Q7ANN4;locus_tag=CHLOKLBI_00456;product=Type I secretion system ATP-binding protein PrsD
NZ_VDDA01000001.1	Prodigal:002006	CDS	507934	509241	.	+	0	ID=CHLOKLBI_00457;Name=prsE_1;gene=prsE_1;inference=ab initio prediction:Prodigal:002006,similar to AA sequence:UniProtKB:Q7ANN5;locus_tag=CHLOKLBI_00457;product=Type I secretion system membrane fusion protein PrsE
NZ_VDDA01000001.1	Prodigal:002006	CDS	509286	509378	.	-	0	ID=CHLOKLBI_00458;inference=ab initio prediction:Prodigal:002006;locus_tag=CHLOKLBI_00458;product=hypothetical protein
NZ_VDDA01000001.1	Prodigal:002006	CDS	509811	511577	.	-	0	ID=CHLOKLBI_00459;Name=atm1_2;db_xref=COG:COG5265;gene=atm1_2;inference=ab initio prediction:Prodigal:002006,similar to AA sequence:UniProtKB:Q2G506;locus_tag=CHLOKLBI_00459;product=ATM1-type heavy metal exporter
NZ_VDDA01000001.1	Prodigal:002006	CDS	511828	513183	.	-	0	ID=CHLOKLBI_00460;inference=ab initio prediction:Prodigal:002006,similar to AA sequence:UniProtKB:P9WJX1;locus_tag=CHLOKLBI_00460;product=putative MFS-type transporter
NZ_VDDA01000001.1	Prodigal:002006	CDS	513180	514157	.	-	0	ID=CHLOKLBI_00461;inference=ab initio prediction:Prodigal:002006;locus_tag=CHLOKLBI_00461;product=hypothetical protein
NZ_VDDA01000001.1	Prodigal:002006	CDS	514428	515186	.	+	0	ID=CHLOKLBI_00462;eC_number=2.6.99.2;Name=pdxJ;db_xref=COG:COG0854;gene=pdxJ;inference=ab initio prediction:Prodigal:002006,similar to AA sequence:UniProtKB:Q8ZCP4;locus_tag=CHLOKLBI_00462;product=Pyridoxine 5'-phosphate synthase
NZ_VDDA01000001.1	Prodigal:002006	CDS	515183	515584	.	+	0	ID=CHLOKLBI_00463;eC_number=2.7.8.7;Name=acpS;db_xref=COG:COG0736;gene=acpS;inference=ab initio prediction:Prodigal:002006,similar to AA sequence:UniProtKB:Q9KPB6;locus_tag=CHLOKLBI_00463;product=Holo-[acyl-carrier-protein] synthase
NZ_VDDA01000001.1	Prodigal:002006	CDS	515806	516597	.	+	0	ID=CHLOKLBI_00464;eC_number=3.4.21.89;Name=lepB;db_xref=COG:COG0681;gene=lepB;inference=ab initio prediction:Prodigal:002006,similar to AA sequence:UniProtKB:Q8L2J7;locus_tag=CHLOKLBI_00464;product=Signal peptidase I
NZ_VDDA01000001.1	Prodigal:002006	CDS	516614	517414	.	+	0	ID=CHLOKLBI_00465;eC_number=3.1.26.3;Name=rnc;db_xref=COG:COG0571;gene=rnc;inference=ab initio prediction:Prodigal:002006,similar to AA sequence:UniProtKB:Q52698;locus_tag=CHLOKLBI_00465;product=Ribonuclease 3
NZ_VDDA01000001.1	Prodigal:002006	CDS	517411	518382	.	+	0	ID=CHLOKLBI_00466;Name=era;db_xref=COG:COG1159;gene=era;inference=ab initio prediction:Prodigal:002006,similar to AA sequence:UniProtKB:P42182;locus_tag=CHLOKLBI_00466;product=GTPase Era
NZ_VDDA01000001.1	Prodigal:002006	CDS	518486	519409	.	+	0	ID=CHLOKLBI_00467;eC_number=2.1.1.172;Name=rsmC;gene=rsmC;inference=ab initio prediction:Prodigal:002006,protein motif:HAMAP:MF_01862;locus_tag=CHLOKLBI_00467;product=Ribosomal RNA small subunit methyltransferase C
NZ_VDDA01000001.1	Prodigal:002006	CDS	519406	520155	.	+	0	ID=CHLOKLBI_00468;eC_number=5.4.99.19;Name=rsuA;db_xref=COG:COG1187;gene=rsuA;inference=ab initio prediction:Prodigal:002006,similar to AA sequence:UniProtKB:P0AA43;locus_tag=CHLOKLBI_00468;product=Ribosomal small subunit pseudouridine synthase A
NZ_VDDA01000001.1	Prodigal:002006	CDS	520521	521618	.	+	0	ID=CHLOKLBI_00469;inference=ab initio prediction:Prodigal:002006;locus_tag=CHLOKLBI_00469;product=hypothetical protein
NZ_VDDA01000001.1	Prodigal:002006	CDS	521684	523303	.	-	0	ID=CHLOKLBI_00470;Name=gsiB_1;db_xref=COG:COG0747;gene=gsiB_1;inference=ab initio prediction:Prodigal:002006,similar to AA sequence:UniProtKB:P75797;locus_tag=CHLOKLBI_00470;product=Glutathione-binding protein GsiB
NZ_VDDA01000001.1	Prodigal:002006	CDS	523509	524915	.	+	0	ID=CHLOKLBI_00471;eC_number=3.3.1.1;Name=ahcY;gene=ahcY;inference=ab initio prediction:Prodigal:002006,similar to AA sequence:UniProtKB:A0A087WNH6;locus_tag=CHLOKLBI_00471;product=Adenosylhomocysteinase
NZ_VDDA01000001.1	Prodigal:002006	CDS	525286	527757	.	+	0	ID=CHLOKLBI_00472;eC_number=2.7.-.-;Name=sasA_1;gene=sasA_1;inference=ab initio prediction:Prodigal:002006,protein motif:HAMAP:MF_01837;locus_tag=CHLOKLBI_00472;product=Adaptive-response sensory-kinase SasA
NZ_VDDA01000001.1	Prodigal:002006	CDS	527955	529487	.	+	0	ID=CHLOKLBI_00473;inference=ab initio prediction:Prodigal:002006;locus_tag=CHLOKLBI_00473;product=hypothetical protein
NZ_VDDA01000001.1	Prodigal:002006	CDS	529506	530249	.	+	0	ID=CHLOKLBI_00474;eC_number=2.7.7.99;Name=murU;db_xref=COG:COG1208;gene=murU;inference=ab initio prediction:Prodigal:002006,similar to AA sequence:UniProtKB:Q88QT2;locus_tag=CHLOKLBI_00474;product=N-acetylmuramate alpha-1-phosphate uridylyltransferase
NZ_VDDA01000001.1	Prodigal:002006	CDS	530490	530987	.	+	0	ID=CHLOKLBI_00475;inference=ab initio prediction:Prodigal:002006;locus_tag=CHLOKLBI_00475;product=hypothetical protein
NZ_VDDA01000001.1	Prodigal:002006	CDS	530984	534139	.	+	0	ID=CHLOKLBI_00476;inference=ab initio prediction:Prodigal:002006;locus_tag=CHLOKLBI_00476;product=hypothetical protein
NZ_VDDA01000001.1	Prodigal:002006	CDS	534334	537789	.	+	0	ID=CHLOKLBI_00477;eC_number=3.1.11.5;Name=recB_1;gene=recB_1;inference=ab initio prediction:Prodigal:002006,protein motif:HAMAP:MF_01485;locus_tag=CHLOKLBI_00477;product=RecBCD enzyme subunit RecB
NZ_VDDA01000001.1	Prodigal:002006	CDS	537960	538280	.	+	0	ID=CHLOKLBI_00478;inference=ab initio prediction:Prodigal:002006,similar to AA sequence:UniProtKB:P00275;locus_tag=CHLOKLBI_00478;product=Thioredoxin C-1
NZ_VDDA01000001.1	Prodigal:002006	CDS	538406	538759	.	-	0	ID=CHLOKLBI_00479;inference=ab initio prediction:Prodigal:002006;locus_tag=CHLOKLBI_00479;product=hypothetical protein
NZ_VDDA01000001.1	Prodigal:002006	CDS	538871	539212	.	-	0	ID=CHLOKLBI_00480;inference=ab initio prediction:Prodigal:002006;locus_tag=CHLOKLBI_00480;product=hypothetical protein
NZ_VDDA01000001.1	Prodigal:002006	CDS	539351	539974	.	+	0	ID=CHLOKLBI_00481;Name=yibF_1;db_xref=COG:COG0625;gene=yibF_1;inference=ab initio prediction:Prodigal:002006,similar to AA sequence:UniProtKB:P0ACA1;locus_tag=CHLOKLBI_00481;product=putative GST-like protein YibF
NZ_VDDA01000001.1	Prodigal:002006	CDS	540006	540857	.	-	0	ID=CHLOKLBI_00482;inference=ab initio prediction:Prodigal:002006;locus_tag=CHLOKLBI_00482;product=hypothetical protein
NZ_VDDA01000001.1	Prodigal:002006	CDS	540844	542577	.	-	0	ID=CHLOKLBI_00483;eC_number=4.2.1.9;Name=ilvD_2;db_xref=COG:COG0129;gene=ilvD_2;inference=ab initio prediction:Prodigal:002006,similar to AA sequence:UniProtKB:P9WKJ5;locus_tag=CHLOKLBI_00483;product=Dihydroxy-acid dehydratase
NZ_VDDA01000001.1	Prodigal:002006	CDS	543260	544420	.	-	0	ID=CHLOKLBI_00484;db_xref=COG:COG4307;inference=ab initio prediction:Prodigal:002006,similar to AA sequence:UniProtKB:P9WL95;locus_tag=CHLOKLBI_00484;product=putative protein
NZ_VDDA01000001.1	Prodigal:002006	CDS	544713	547964	.	+	0	ID=CHLOKLBI_00485;inference=ab initio prediction:Prodigal:002006;locus_tag=CHLOKLBI_00485;product=hypothetical protein
NZ_VDDA01000001.1	Prodigal:002006	CDS	547991	550528	.	+	0	ID=CHLOKLBI_00486;db_xref=COG:COG2307;inference=ab initio prediction:Prodigal:002006,similar to AA sequence:UniProtKB:P9WL97;locus_tag=CHLOKLBI_00486;product=putative protein
NZ_VDDA01000001.1	Prodigal:002006	CDS	550541	551422	.	+	0	ID=CHLOKLBI_00487;db_xref=COG:COG1305;inference=ab initio prediction:Prodigal:002006,similar to AA sequence:UniProtKB:P9WL93;locus_tag=CHLOKLBI_00487;product=putative protein
NZ_VDDA01000001.1	Prodigal:002006	CDS	551988	552326	.	+	0	ID=CHLOKLBI_00488;inference=ab initio prediction:Prodigal:002006;locus_tag=CHLOKLBI_00488;product=hypothetical protein
NZ_VDDA01000001.1	Prodigal:002006	CDS	552304	552561	.	-	0	ID=CHLOKLBI_00489;inference=ab initio prediction:Prodigal:002006;locus_tag=CHLOKLBI_00489;product=hypothetical protein
NZ_VDDA01000001.1	Prodigal:002006	CDS	552561	553274	.	-	0	ID=CHLOKLBI_00490;inference=ab initio prediction:Prodigal:002006;locus_tag=CHLOKLBI_00490;product=hypothetical protein
NZ_VDDA01000001.1	Prodigal:002006	CDS	553583	554014	.	+	0	ID=CHLOKLBI_00491;inference=ab initio prediction:Prodigal:002006;locus_tag=CHLOKLBI_00491;product=hypothetical protein
NZ_VDDA01000001.1	Prodigal:002006	CDS	554011	554778	.	+	0	ID=CHLOKLBI_00492;Name=fixK_1;db_xref=COG:COG0664;gene=fixK_1;inference=ab initio prediction:Prodigal:002006,similar to AA sequence:UniProtKB:P29286;locus_tag=CHLOKLBI_00492;product=Nitrogen fixation regulation protein FixK
NZ_VDDA01000001.1	Prodigal:002006	CDS	554779	555603	.	-	0	ID=CHLOKLBI_00493;eC_number=3.1.11.2;Name=xthA_1;db_xref=COG:COG0708;gene=xthA_1;inference=ab initio prediction:Prodigal:002006,similar to AA sequence:UniProtKB:P09030;locus_tag=CHLOKLBI_00493;product=Exodeoxyribonuclease III
NZ_VDDA01000001.1	Prodigal:002006	CDS	555679	556347	.	+	0	ID=CHLOKLBI_00494;inference=ab initio prediction:Prodigal:002006;locus_tag=CHLOKLBI_00494;product=hypothetical protein
NZ_VDDA01000001.1	Prodigal:002006	CDS	556492	557814	.	+	0	ID=CHLOKLBI_00495;eC_number=1.1.1.3;Name=hom;db_xref=COG:COG0460;gene=hom;inference=ab initio prediction:Prodigal:002006,similar to AA sequence:UniProtKB:P19582;locus_tag=CHLOKLBI_00495;product=Homoserine dehydrogenase
NZ_VDDA01000001.1	Prodigal:002006	CDS	557944	558942	.	+	0	ID=CHLOKLBI_00496;eC_number=3.1.3.11;Name=glpX;db_xref=COG:COG1494;gene=glpX;inference=ab initio prediction:Prodigal:002006,similar to AA sequence:UniProtKB:Q03224;locus_tag=CHLOKLBI_00496;product=Fructose-1%2C6-bisphosphatase class 2
NZ_VDDA01000001.1	Prodigal:002006	CDS	559045	559491	.	+	0	ID=CHLOKLBI_00497;inference=ab initio prediction:Prodigal:002006;locus_tag=CHLOKLBI_00497;product=hypothetical protein
NZ_VDDA01000001.1	Prodigal:002006	CDS	559625	560506	.	-	0	ID=CHLOKLBI_00498;Name=lapB_1;gene=lapB_1;inference=ab initio prediction:Prodigal:002006,protein motif:HAMAP:MF_00994;locus_tag=CHLOKLBI_00498;product=Lipopolysaccharide assembly protein B
NZ_VDDA01000001.1	Prodigal:002006	CDS	560756	561889	.	-	0	ID=CHLOKLBI_00499;eC_number=6.3.4.18;Name=purK;gene=purK;inference=ab initio prediction:Prodigal:002006,similar to AA sequence:UniProtKB:Q7A695;locus_tag=CHLOKLBI_00499;product=N5-carboxyaminoimidazole ribonucleotide synthase
NZ_VDDA01000001.1	Prodigal:002006	CDS	561886	562383	.	-	0	ID=CHLOKLBI_00500;eC_number=5.4.99.18;Name=purE;db_xref=COG:COG0041;gene=purE;inference=ab initio prediction:Prodigal:002006,similar to AA sequence:UniProtKB:P0AG18;locus_tag=CHLOKLBI_00500;product=N5-carboxyaminoimidazole ribonucleotide mutase
NZ_VDDA01000001.1	Prodigal:002006	CDS	562506	562724	.	-	0	ID=CHLOKLBI_00501;inference=ab initio prediction:Prodigal:002006;locus_tag=CHLOKLBI_00501;product=hypothetical protein
NZ_VDDA01000001.1	Prodigal:002006	CDS	562771	562974	.	+	0	ID=CHLOKLBI_00502;inference=ab initio prediction:Prodigal:002006;locus_tag=CHLOKLBI_00502;product=hypothetical protein
NZ_VDDA01000001.1	Prodigal:002006	CDS	562974	563156	.	+	0	ID=CHLOKLBI_00503;inference=ab initio prediction:Prodigal:002006;locus_tag=CHLOKLBI_00503;product=hypothetical protein
NZ_VDDA01000001.1	Prodigal:002006	CDS	563409	565040	.	-	0	ID=CHLOKLBI_00504;eC_number=6.2.1.3;db_xref=COG:COG0318;inference=ab initio prediction:Prodigal:002006,similar to AA sequence:UniProtKB:Q5SKN9;locus_tag=CHLOKLBI_00504;product=Long-chain-fatty-acid--CoA ligase
NZ_VDDA01000001.1	Prodigal:002006	CDS	565198	567108	.	+	0	ID=CHLOKLBI_00505;eC_number=6.2.1.1;Name=acs;db_xref=COG:COG0365;gene=acs;inference=ab initio prediction:Prodigal:002006,similar to AA sequence:UniProtKB:Q8ZKF6;locus_tag=CHLOKLBI_00505;product=Acetyl-coenzyme A synthetase
NZ_VDDA01000001.1	Prodigal:002006	CDS	567122	568372	.	-	0	ID=CHLOKLBI_00506;inference=ab initio prediction:Prodigal:002006;locus_tag=CHLOKLBI_00506;product=hypothetical protein
NZ_VDDA01000001.1	Prodigal:002006	CDS	568771	569187	.	+	0	ID=CHLOKLBI_00507;inference=ab initio prediction:Prodigal:002006;locus_tag=CHLOKLBI_00507;product=hypothetical protein
NZ_VDDA01000001.1	Prodigal:002006	CDS	569323	570444	.	+	0	ID=CHLOKLBI_00508;eC_number=1.6.99.1;Name=namA_2;db_xref=COG:COG1902;gene=namA_2;inference=ab initio prediction:Prodigal:002006,similar to AA sequence:UniProtKB:Q5KXG9;locus_tag=CHLOKLBI_00508;product=NADPH dehydrogenase
NZ_VDDA01000001.1	Prodigal:002006	CDS	570470	573103	.	-	0	ID=CHLOKLBI_00509;inference=ab initio prediction:Prodigal:002006;locus_tag=CHLOKLBI_00509;product=hypothetical protein
NZ_VDDA01000001.1	Prodigal:002006	CDS	573278	573667	.	-	0	ID=CHLOKLBI_00510;inference=ab initio prediction:Prodigal:002006;locus_tag=CHLOKLBI_00510;product=hypothetical protein
NZ_VDDA01000001.1	Prodigal:002006	CDS	573781	575292	.	-	0	ID=CHLOKLBI_00511;Name=amtB;gene=amtB;inference=ab initio prediction:Prodigal:002006,similar to AA sequence:UniProtKB:P69681;locus_tag=CHLOKLBI_00511;product=Ammonia channel
NZ_VDDA01000001.1	Prodigal:002006	CDS	575374	575712	.	-	0	ID=CHLOKLBI_00512;Name=glnK;db_xref=COG:COG0347;gene=glnK;inference=ab initio prediction:Prodigal:002006,similar to AA sequence:UniProtKB:P0AC55;locus_tag=CHLOKLBI_00512;product=Nitrogen regulatory protein P-II 2
NZ_VDDA01000001.1	Prodigal:002006	CDS	575965	576843	.	-	0	ID=CHLOKLBI_00513;eC_number=3.1.2.-;Name=tesB;db_xref=COG:COG1946;gene=tesB;inference=ab initio prediction:Prodigal:002006,similar to AA sequence:UniProtKB:P0AGG2;locus_tag=CHLOKLBI_00513;product=Acyl-CoA thioesterase 2
NZ_VDDA01000001.1	Prodigal:002006	CDS	576970	578238	.	+	0	ID=CHLOKLBI_00514;eC_number=1.14.13.-;Name=ubiL_1;db_xref=COG:COG0654;gene=ubiL_1;inference=ab initio prediction:Prodigal:002006,similar to AA sequence:UniProtKB:Q2RMZ4;locus_tag=CHLOKLBI_00514;product=Ubiquinone hydroxylase UbiL
NZ_VDDA01000001.1	Prodigal:002006	CDS	578569	579201	.	-	0	ID=CHLOKLBI_00515;Name=nreC;db_xref=COG:COG2197;gene=nreC;inference=ab initio prediction:Prodigal:002006,similar to AA sequence:UniProtKB:Q7WZY4;locus_tag=CHLOKLBI_00515;product=Oxygen regulatory protein NreC
NZ_VDDA01000001.1	Prodigal:002006	CDS	579198	580547	.	-	0	ID=CHLOKLBI_00516;inference=ab initio prediction:Prodigal:002006;locus_tag=CHLOKLBI_00516;product=hypothetical protein
NZ_VDDA01000001.1	Prodigal:002006	CDS	580808	583273	.	-	0	ID=CHLOKLBI_00517;Name=btuB_2;gene=btuB_2;inference=ab initio prediction:Prodigal:002006,protein motif:HAMAP:MF_01531;locus_tag=CHLOKLBI_00517;product=Vitamin B12 transporter BtuB
NZ_VDDA01000001.1	Prodigal:002006	CDS	583536	584198	.	-	0	ID=CHLOKLBI_00518;eC_number=2.3.2.6;Name=aat;db_xref=COG:COG2360;gene=aat;inference=ab initio prediction:Prodigal:002006,similar to AA sequence:UniProtKB:P0A8P1;locus_tag=CHLOKLBI_00518;product=Leucyl/phenylalanyl-tRNA--protein transferase
NZ_VDDA01000001.1	Prodigal:002006	CDS	584351	584617	.	-	0	ID=CHLOKLBI_00519;inference=ab initio prediction:Prodigal:002006;locus_tag=CHLOKLBI_00519;product=hypothetical protein
NZ_VDDA01000001.1	Prodigal:002006	CDS	584864	586219	.	-	0	ID=CHLOKLBI_00520;eC_number=6.3.4.14;Name=accC_1;db_xref=COG:COG0439;gene=accC_1;inference=ab initio prediction:Prodigal:002006,similar to AA sequence:UniProtKB:P43873;locus_tag=CHLOKLBI_00520;product=Biotin carboxylase
NZ_VDDA01000001.1	Prodigal:002006	CDS	586299	586790	.	-	0	ID=CHLOKLBI_00521;Name=accB_1;db_xref=COG:COG0511;gene=accB_1;inference=ab initio prediction:Prodigal:002006,similar to AA sequence:UniProtKB:P0ABD8;locus_tag=CHLOKLBI_00521;product=Biotin carboxyl carrier protein of acetyl-CoA carboxylase
NZ_VDDA01000001.1	Prodigal:002006	CDS	586954	587766	.	-	0	ID=CHLOKLBI_00522;inference=ab initio prediction:Prodigal:002006;locus_tag=CHLOKLBI_00522;product=hypothetical protein
NZ_VDDA01000001.1	Prodigal:002006	CDS	587950	589116	.	+	0	ID=CHLOKLBI_00523;eC_number=2.6.1.1;Name=aspC_2;db_xref=COG:COG0436;gene=aspC_2;inference=ab initio prediction:Prodigal:002006,similar to AA sequence:UniProtKB:Q9X0Y2;locus_tag=CHLOKLBI_00523;product=Aspartate aminotransferase
NZ_VDDA01000001.1	Prodigal:002006	CDS	589146	589916	.	+	0	ID=CHLOKLBI_00524;eC_number=2.1.1.-;db_xref=COG:COG0500;inference=ab initio prediction:Prodigal:002006,similar to AA sequence:UniProtKB:P9WK01;locus_tag=CHLOKLBI_00524;product=putative methyltransferase
NZ_VDDA01000001.1	Prodigal:002006	CDS	589950	590426	.	-	0	ID=CHLOKLBI_00525;inference=ab initio prediction:Prodigal:002006;locus_tag=CHLOKLBI_00525;product=hypothetical protein
NZ_VDDA01000001.1	Prodigal:002006	CDS	590445	590924	.	-	0	ID=CHLOKLBI_00526;inference=ab initio prediction:Prodigal:002006;locus_tag=CHLOKLBI_00526;product=hypothetical protein
NZ_VDDA01000001.1	Prodigal:002006	CDS	590933	591370	.	-	0	ID=CHLOKLBI_00527;db_xref=COG:COG2764;inference=ab initio prediction:Prodigal:002006,similar to AA sequence:UniProtKB:P9WKQ3;locus_tag=CHLOKLBI_00527;product=putative protein
NZ_VDDA01000001.1	Prodigal:002006	CDS	591452	592777	.	-	0	ID=CHLOKLBI_00528;inference=ab initio prediction:Prodigal:002006;locus_tag=CHLOKLBI_00528;product=hypothetical protein
NZ_VDDA01000001.1	Prodigal:002006	CDS	593176	596475	.	-	0	ID=CHLOKLBI_00529;eC_number=3.1.26.12;Name=rne;gene=rne;inference=ab initio prediction:Prodigal:002006,protein motif:HAMAP:MF_00970;locus_tag=CHLOKLBI_00529;product=Ribonuclease E
NZ_VDDA01000001.1	Prodigal:002006	CDS	597248	598609	.	+	0	ID=CHLOKLBI_00530;eC_number=3.5.1.28;Name=amiC_1;db_xref=COG:COG0860;gene=amiC_1;inference=ab initio prediction:Prodigal:002006,similar to AA sequence:UniProtKB:P63883;locus_tag=CHLOKLBI_00530;product=N-acetylmuramoyl-L-alanine amidase AmiC
NZ_VDDA01000001.1	Prodigal:002006	CDS	598815	601241	.	+	0	ID=CHLOKLBI_00531;Name=mrcA;db_xref=COG:COG5009;gene=mrcA;inference=ab initio prediction:Prodigal:002006,similar to AA sequence:UniProtKB:O05131;locus_tag=CHLOKLBI_00531;product=Penicillin-binding protein 1A
NZ_VDDA01000001.1	Prodigal:002006	CDS	601306	601584	.	+	0	ID=CHLOKLBI_00532;inference=ab initio prediction:Prodigal:002006;locus_tag=CHLOKLBI_00532;product=hypothetical protein
NZ_VDDA01000001.1	Prodigal:002006	CDS	602197	603162	.	+	0	ID=CHLOKLBI_00533;Name=prfB;db_xref=COG:COG1186;gene=prfB;inference=ab initio prediction:Prodigal:002006,similar to AA sequence:UniProtKB:P07012;locus_tag=CHLOKLBI_00533;product=Peptide chain release factor RF2
NZ_VDDA01000001.1	Prodigal:002006	CDS	603266	605623	.	-	0	ID=CHLOKLBI_00534;inference=ab initio prediction:Prodigal:002006;locus_tag=CHLOKLBI_00534;product=hypothetical protein
NZ_VDDA01000001.1	Prodigal:002006	CDS	605813	607063	.	+	0	ID=CHLOKLBI_00535;Name=psuT;db_xref=COG:COG1972;gene=psuT;inference=ab initio prediction:Prodigal:002006,similar to AA sequence:UniProtKB:P33024;locus_tag=CHLOKLBI_00535;product=Putative pseudouridine transporter
NZ_VDDA01000001.1	Prodigal:002006	CDS	607331	608509	.	-	0	ID=CHLOKLBI_00536;db_xref=COG:COG1680;inference=ab initio prediction:Prodigal:002006,similar to AA sequence:UniProtKB:P9WLZ3;locus_tag=CHLOKLBI_00536;product=putative protein
NZ_VDDA01000001.1	Prodigal:002006	CDS	608582	610009	.	+	0	ID=CHLOKLBI_00537;inference=ab initio prediction:Prodigal:002006;locus_tag=CHLOKLBI_00537;product=hypothetical protein
NZ_VDDA01000001.1	Prodigal:002006	CDS	610243	610857	.	-	0	ID=CHLOKLBI_00538;inference=ab initio prediction:Prodigal:002006;locus_tag=CHLOKLBI_00538;product=hypothetical protein
NZ_VDDA01000001.1	Prodigal:002006	CDS	610857	613202	.	-	0	ID=CHLOKLBI_00539;eC_number=4.1.1.17;Name=speF;db_xref=COG:COG1982;gene=speF;inference=ab initio prediction:Prodigal:002006,similar to AA sequence:UniProtKB:P24169;locus_tag=CHLOKLBI_00539;product=Inducible ornithine decarboxylase
NZ_VDDA01000001.1	Prodigal:002006	CDS	613289	613903	.	-	0	ID=CHLOKLBI_00540;inference=ab initio prediction:Prodigal:002006;locus_tag=CHLOKLBI_00540;product=hypothetical protein
NZ_VDDA01000001.1	Prodigal:002006	CDS	613900	614883	.	-	0	ID=CHLOKLBI_00541;inference=ab initio prediction:Prodigal:002006;locus_tag=CHLOKLBI_00541;product=hypothetical protein
NZ_VDDA01000001.1	Prodigal:002006	CDS	614870	616243	.	-	0	ID=CHLOKLBI_00542;eC_number=2.3.1.-;Name=patA_1;db_xref=COG:COG1696;gene=patA_1;inference=ab initio prediction:Prodigal:002006,similar to AA sequence:UniProtKB:O25526;locus_tag=CHLOKLBI_00542;product=Peptidoglycan O-acetyltransferase
NZ_VDDA01000001.1	Prodigal:002006	CDS	616609	617109	.	+	0	ID=CHLOKLBI_00543;inference=ab initio prediction:Prodigal:002006;locus_tag=CHLOKLBI_00543;product=hypothetical protein
NZ_VDDA01000001.1	Prodigal:002006	CDS	617203	618204	.	-	0	ID=CHLOKLBI_00544;inference=ab initio prediction:Prodigal:002006;locus_tag=CHLOKLBI_00544;product=hypothetical protein
NZ_VDDA01000001.1	Prodigal:002006	CDS	618221	619531	.	-	0	ID=CHLOKLBI_00545;Name=nanT_1;gene=nanT_1;inference=ab initio prediction:Prodigal:002006,protein motif:HAMAP:MF_01238;locus_tag=CHLOKLBI_00545;product=Sialic acid transporter NanT
NZ_VDDA01000001.1	Prodigal:002006	CDS	619840	620880	.	+	0	ID=CHLOKLBI_00546;eC_number=3.5.3.17;Name=gpuA;db_xref=COG:COG0010;gene=gpuA;inference=ab initio prediction:Prodigal:002006,similar to AA sequence:UniProtKB:Q9I6K2;locus_tag=CHLOKLBI_00546;product=Guanidinopropionase
NZ_VDDA01000001.1	Prodigal:002006	CDS	620905	621840	.	-	0	ID=CHLOKLBI_00547;eC_number=3.1.1.17;Name=gnl_1;gene=gnl_1;inference=ab initio prediction:Prodigal:002006,similar to AA sequence:UniProtKB:Q01578;locus_tag=CHLOKLBI_00547;product=Gluconolactonase
NZ_VDDA01000001.1	Prodigal:002006	CDS	622043	622876	.	+	0	ID=CHLOKLBI_00548;eC_number=1.1.1.203;Name=udh;db_xref=COG:COG0451;gene=udh;inference=ab initio prediction:Prodigal:002006,similar to AA sequence:UniProtKB:Q7CRQ0;locus_tag=CHLOKLBI_00548;product=Uronate dehydrogenase
NZ_VDDA01000001.1	Prodigal:002006	CDS	623145	624101	.	+	0	ID=CHLOKLBI_00549;inference=ab initio prediction:Prodigal:002006;locus_tag=CHLOKLBI_00549;product=hypothetical protein
NZ_VDDA01000001.1	Prodigal:002006	CDS	624525	626720	.	+	0	ID=CHLOKLBI_00550;Name=cntO_1;db_xref=COG:COG1629;gene=cntO_1;inference=ab initio prediction:Prodigal:002006,similar to AA sequence:UniProtKB:Q9HUX3;locus_tag=CHLOKLBI_00550;product=Metal-pseudopaline receptor CntO
NZ_VDDA01000001.1	Prodigal:002006	CDS	626720	626977	.	+	0	ID=CHLOKLBI_00551;inference=ab initio prediction:Prodigal:002006;locus_tag=CHLOKLBI_00551;product=hypothetical protein
NZ_VDDA01000001.1	Prodigal:002006	CDS	626974	628122	.	+	0	ID=CHLOKLBI_00552;inference=ab initio prediction:Prodigal:002006;locus_tag=CHLOKLBI_00552;product=hypothetical protein
NZ_VDDA01000001.1	Prodigal:002006	CDS	628224	628487	.	-	0	ID=CHLOKLBI_00553;inference=ab initio prediction:Prodigal:002006;locus_tag=CHLOKLBI_00553;product=hypothetical protein
NZ_VDDA01000001.1	Prodigal:002006	CDS	629146	629391	.	+	0	ID=CHLOKLBI_00554;inference=ab initio prediction:Prodigal:002006;locus_tag=CHLOKLBI_00554;product=hypothetical protein
NZ_VDDA01000001.1	Prodigal:002006	CDS	629454	629651	.	-	0	ID=CHLOKLBI_00555;inference=ab initio prediction:Prodigal:002006;locus_tag=CHLOKLBI_00555;product=hypothetical protein
NZ_VDDA01000001.1	Prodigal:002006	CDS	629717	630100	.	-	0	ID=CHLOKLBI_00556;inference=ab initio prediction:Prodigal:002006;locus_tag=CHLOKLBI_00556;product=hypothetical protein
NZ_VDDA01000001.1	Prodigal:002006	CDS	630105	630326	.	-	0	ID=CHLOKLBI_00557;inference=ab initio prediction:Prodigal:002006;locus_tag=CHLOKLBI_00557;product=hypothetical protein
NZ_VDDA01000001.1	Prodigal:002006	CDS	630414	630623	.	-	0	ID=CHLOKLBI_00558;Name=cspA_1;db_xref=COG:COG1278;gene=cspA_1;inference=ab initio prediction:Prodigal:002006,similar to AA sequence:UniProtKB:Q9Z3S6;locus_tag=CHLOKLBI_00558;product=Cold shock protein CspA
NZ_VDDA01000001.1	Prodigal:002006	CDS	631013	632395	.	-	0	ID=CHLOKLBI_00559;inference=ab initio prediction:Prodigal:002006;locus_tag=CHLOKLBI_00559;product=hypothetical protein
NZ_VDDA01000001.1	Prodigal:002006	CDS	632411	633337	.	-	0	ID=CHLOKLBI_00560;inference=ab initio prediction:Prodigal:002006;locus_tag=CHLOKLBI_00560;product=hypothetical protein
NZ_VDDA01000001.1	Prodigal:002006	CDS	633385	634656	.	-	0	ID=CHLOKLBI_00561;Name=arsB;db_xref=COG:COG1055;gene=arsB;inference=ab initio prediction:Prodigal:002006,similar to AA sequence:UniProtKB:P0AB93;locus_tag=CHLOKLBI_00561;product=Arsenical pump membrane protein
NZ_VDDA01000001.1	Prodigal:002006	CDS	634823	635914	.	-	0	ID=CHLOKLBI_00562;eC_number=3.1.4.53;Name=cpdA_2;gene=cpdA_2;inference=ab initio prediction:Prodigal:002006,protein motif:HAMAP:MF_00905;locus_tag=CHLOKLBI_00562;product=3'%2C5'-cyclic adenosine monophosphate phosphodiesterase CpdA
NZ_VDDA01000001.1	Prodigal:002006	CDS	635925	637250	.	-	0	ID=CHLOKLBI_00563;inference=ab initio prediction:Prodigal:002006,similar to AA sequence:UniProtKB:P9WJX1;locus_tag=CHLOKLBI_00563;product=putative MFS-type transporter
NZ_VDDA01000001.1	Prodigal:002006	CDS	637352	638131	.	-	0	ID=CHLOKLBI_00564;inference=ab initio prediction:Prodigal:002006;locus_tag=CHLOKLBI_00564;product=hypothetical protein
NZ_VDDA01000001.1	Prodigal:002006	CDS	638255	639646	.	-	0	ID=CHLOKLBI_00565;Name=zraR;db_xref=COG:COG2204;gene=zraR;inference=ab initio prediction:Prodigal:002006,similar to AA sequence:UniProtKB:P25852;locus_tag=CHLOKLBI_00565;product=Transcriptional regulatory protein ZraR
NZ_VDDA01000001.1	Prodigal:002006	CDS	639622	641124	.	-	0	ID=CHLOKLBI_00566;eC_number=2.7.-.-;Name=sasA_2;gene=sasA_2;inference=ab initio prediction:Prodigal:002006,protein motif:HAMAP:MF_01837;locus_tag=CHLOKLBI_00566;product=Adaptive-response sensory-kinase SasA
NZ_VDDA01000001.1	Prodigal:002006	CDS	641702	642058	.	-	0	ID=CHLOKLBI_00567;inference=ab initio prediction:Prodigal:002006;locus_tag=CHLOKLBI_00567;product=hypothetical protein
NZ_VDDA01000001.1	Prodigal:002006	CDS	642387	643256	.	+	0	ID=CHLOKLBI_00568;inference=ab initio prediction:Prodigal:002006;locus_tag=CHLOKLBI_00568;product=hypothetical protein
NZ_VDDA01000001.1	Prodigal:002006	CDS	643288	644175	.	+	0	ID=CHLOKLBI_00569;inference=ab initio prediction:Prodigal:002006;locus_tag=CHLOKLBI_00569;product=hypothetical protein
NZ_VDDA01000001.1	Prodigal:002006	CDS	644343	645620	.	+	0	ID=CHLOKLBI_00570;eC_number=1.4.3.-;Name=puuB_1;gene=puuB_1;inference=ab initio prediction:Prodigal:002006,similar to AA sequence:UniProtKB:P37906;locus_tag=CHLOKLBI_00570;product=Gamma-glutamylputrescine oxidoreductase
NZ_VDDA01000001.1	Prodigal:002006	CDS	645617	647074	.	+	0	ID=CHLOKLBI_00571;eC_number=1.2.1.83;Name=ald;gene=ald;inference=ab initio prediction:Prodigal:002006,similar to AA sequence:UniProtKB:H8ZPX2;locus_tag=CHLOKLBI_00571;product=3-succinoylsemialdehyde-pyridine dehydrogenase
NZ_VDDA01000001.1	Prodigal:002006	CDS	647088	648041	.	+	0	ID=CHLOKLBI_00572;eC_number=1.4.1.1;Name=ala;gene=ala;inference=ab initio prediction:Prodigal:002006,protein motif:HAMAP:MF_00935;locus_tag=CHLOKLBI_00572;product=Alanine dehydrogenase
NZ_VDDA01000001.1	Prodigal:002006	CDS	648399	649979	.	+	0	ID=CHLOKLBI_00573;Name=nikA_1;db_xref=COG:COG0747;gene=nikA_1;inference=ab initio prediction:Prodigal:002006,similar to AA sequence:UniProtKB:P33590;locus_tag=CHLOKLBI_00573;product=Nickel-binding periplasmic protein
NZ_VDDA01000001.1	Prodigal:002006	CDS	649979	650920	.	+	0	ID=CHLOKLBI_00574;Name=nikB_1;db_xref=COG:COG0601;gene=nikB_1;inference=ab initio prediction:Prodigal:002006,similar to AA sequence:UniProtKB:P33591;locus_tag=CHLOKLBI_00574;product=Nickel transport system permease protein NikB
NZ_VDDA01000001.1	Prodigal:002006	CDS	650917	651756	.	+	0	ID=CHLOKLBI_00575;Name=nikC;db_xref=COG:COG1173;gene=nikC;inference=ab initio prediction:Prodigal:002006,similar to AA sequence:UniProtKB:P0AFA9;locus_tag=CHLOKLBI_00575;product=Nickel transport system permease protein NikC
NZ_VDDA01000001.1	Prodigal:002006	CDS	651753	652529	.	+	0	ID=CHLOKLBI_00576;eC_number=7.2.2.11;Name=nikD;gene=nikD;inference=ab initio prediction:Prodigal:002006,similar to AA sequence:UniProtKB:Q8FVM9;locus_tag=CHLOKLBI_00576;product=Nickel import ATP-binding protein NikD
NZ_VDDA01000001.1	Prodigal:002006	CDS	652526	653314	.	+	0	ID=CHLOKLBI_00577;eC_number=7.2.2.11;Name=nikE;gene=nikE;inference=ab initio prediction:Prodigal:002006,similar to AA sequence:UniProtKB:Q8FVN0;locus_tag=CHLOKLBI_00577;product=Nickel import ATP-binding protein NikE
NZ_VDDA01000001.1	Prodigal:002006	CDS	653318	653779	.	+	0	ID=CHLOKLBI_00578;Name=nikR;db_xref=COG:COG0864;gene=nikR;inference=ab initio prediction:Prodigal:002006,similar to AA sequence:UniProtKB:P0A6Z6;locus_tag=CHLOKLBI_00578;product=Nickel-responsive regulator
NZ_VDDA01000001.1	Prodigal:002006	CDS	654044	654889	.	-	0	ID=CHLOKLBI_00579;eC_number=3.1.4.53;Name=cpdA_3;gene=cpdA_3;inference=ab initio prediction:Prodigal:002006,protein motif:HAMAP:MF_00905;locus_tag=CHLOKLBI_00579;product=3'%2C5'-cyclic adenosine monophosphate phosphodiesterase CpdA
NZ_VDDA01000001.1	Prodigal:002006	CDS	654977	655819	.	-	0	ID=CHLOKLBI_00580;eC_number=2.7.1.-;Name=yegS_1;gene=yegS_1;inference=ab initio prediction:Prodigal:002006,protein motif:HAMAP:MF_01377;locus_tag=CHLOKLBI_00580;product=lipid kinase YegS
NZ_VDDA01000001.1	Prodigal:002006	CDS	656187	658388	.	-	0	ID=CHLOKLBI_00581;Name=fadJ_1;db_xref=COG:COG1024;gene=fadJ_1;inference=ab initio prediction:Prodigal:002006,similar to AA sequence:UniProtKB:P77399;locus_tag=CHLOKLBI_00581;product=Fatty acid oxidation complex subunit alpha
NZ_VDDA01000001.1	Prodigal:002006	CDS	658411	658932	.	-	0	ID=CHLOKLBI_00582;inference=ab initio prediction:Prodigal:002006;locus_tag=CHLOKLBI_00582;product=hypothetical protein
NZ_VDDA01000001.1	Prodigal:002006	CDS	658929	660137	.	-	0	ID=CHLOKLBI_00583;eC_number=2.3.1.-;Name=fadA_1;db_xref=COG:COG0183;gene=fadA_1;inference=ab initio prediction:Prodigal:002006,similar to AA sequence:UniProtKB:O53871;locus_tag=CHLOKLBI_00583;product=Putative acyltransferase
NZ_VDDA01000001.1	Prodigal:002006	CDS	660474	662267	.	-	0	ID=CHLOKLBI_00584;eC_number=1.3.8.-;Name=dmdC_1;db_xref=COG:COG1960;gene=dmdC_1;inference=ab initio prediction:Prodigal:002006,similar to AA sequence:UniProtKB:Q5LLW7;locus_tag=CHLOKLBI_00584;product=3-methylmercaptopropionyl-CoA dehydrogenase
NZ_VDDA01000001.1	Prodigal:002006	CDS	662469	662927	.	-	0	ID=CHLOKLBI_00585;inference=ab initio prediction:Prodigal:002006;locus_tag=CHLOKLBI_00585;product=hypothetical protein
NZ_VDDA01000001.1	Prodigal:002006	CDS	663416	666844	.	+	0	ID=CHLOKLBI_00586;inference=ab initio prediction:Prodigal:002006;locus_tag=CHLOKLBI_00586;product=hypothetical protein
NZ_VDDA01000001.1	Prodigal:002006	CDS	666987	667910	.	+	0	ID=CHLOKLBI_00587;inference=ab initio prediction:Prodigal:002006;locus_tag=CHLOKLBI_00587;product=hypothetical protein
NZ_VDDA01000001.1	Prodigal:002006	CDS	667910	668707	.	+	0	ID=CHLOKLBI_00588;inference=ab initio prediction:Prodigal:002006;locus_tag=CHLOKLBI_00588;product=hypothetical protein
NZ_VDDA01000001.1	Prodigal:002006	CDS	668707	669156	.	+	0	ID=CHLOKLBI_00589;inference=ab initio prediction:Prodigal:002006;locus_tag=CHLOKLBI_00589;product=hypothetical protein
NZ_VDDA01000001.1	Prodigal:002006	CDS	669901	670665	.	-	0	ID=CHLOKLBI_00590;inference=ab initio prediction:Prodigal:002006;locus_tag=CHLOKLBI_00590;product=hypothetical protein
NZ_VDDA01000001.1	Prodigal:002006	CDS	670662	673184	.	-	0	ID=CHLOKLBI_00591;eC_number=3.6.4.13;Name=dbpA_1;gene=dbpA_1;inference=ab initio prediction:Prodigal:002006,protein motif:HAMAP:MF_00965;locus_tag=CHLOKLBI_00591;product=ATP-dependent RNA helicase DbpA
NZ_VDDA01000001.1	Prodigal:002006	CDS	673257	673682	.	+	0	ID=CHLOKLBI_00592;eC_number=3.1.1.29;Name=arfB;db_xref=COG:COG1186;gene=arfB;inference=ab initio prediction:Prodigal:002006,similar to AA sequence:UniProtKB:P40711;locus_tag=CHLOKLBI_00592;product=Peptidyl-tRNA hydrolase ArfB
NZ_VDDA01000001.1	Prodigal:002006	CDS	673852	674826	.	-	0	ID=CHLOKLBI_00593;inference=ab initio prediction:Prodigal:002006;locus_tag=CHLOKLBI_00593;product=hypothetical protein
NZ_VDDA01000001.1	Prodigal:002006	CDS	675040	675753	.	+	0	ID=CHLOKLBI_00594;inference=ab initio prediction:Prodigal:002006;locus_tag=CHLOKLBI_00594;product=hypothetical protein
NZ_VDDA01000001.1	Prodigal:002006	CDS	676188	677756	.	+	0	ID=CHLOKLBI_00595;eC_number=2.7.13.3;Name=rcsC_5;gene=rcsC_5;inference=ab initio prediction:Prodigal:002006,protein motif:HAMAP:MF_00979;locus_tag=CHLOKLBI_00595;product=Sensor histidine kinase RcsC
NZ_VDDA01000001.1	Prodigal:002006	CDS	677799	678548	.	+	0	ID=CHLOKLBI_00596;Name=recO;gene=recO;inference=ab initio prediction:Prodigal:002006,protein motif:HAMAP:MF_00201;locus_tag=CHLOKLBI_00596;product=DNA repair protein RecO
NZ_VDDA01000001.1	Prodigal:002006	CDS	678661	680907	.	+	0	ID=CHLOKLBI_00597;eC_number=5.6.2.2;Name=parC;db_xref=COG:COG0188;gene=parC;inference=ab initio prediction:Prodigal:002006,similar to AA sequence:UniProtKB:P0AFI2;locus_tag=CHLOKLBI_00597;product=DNA topoisomerase 4 subunit A
NZ_VDDA01000001.1	Prodigal:002006	CDS	680926	681234	.	+	0	ID=CHLOKLBI_00598;inference=ab initio prediction:Prodigal:002006;locus_tag=CHLOKLBI_00598;product=hypothetical protein
NZ_VDDA01000001.1	Prodigal:002006	CDS	681231	681425	.	+	0	ID=CHLOKLBI_00599;inference=ab initio prediction:Prodigal:002006;locus_tag=CHLOKLBI_00599;product=hypothetical protein
NZ_VDDA01000001.1	Prodigal:002006	CDS	681738	682421	.	-	0	ID=CHLOKLBI_00600;eC_number=5.1.3.1;Name=rpe;gene=rpe;inference=ab initio prediction:Prodigal:002006,similar to AA sequence:UniProtKB:P74061;locus_tag=CHLOKLBI_00600;product=Ribulose-phosphate 3-epimerase
NZ_VDDA01000001.1	Prodigal:002006	CDS	682499	682777	.	-	0	ID=CHLOKLBI_00601;Name=infA;gene=infA;inference=ab initio prediction:Prodigal:002006,protein motif:HAMAP:MF_00075;locus_tag=CHLOKLBI_00601;product=Translation initiation factor IF-1
NZ_VDDA01000001.1	Prodigal:002006	CDS	683029	684156	.	-	0	ID=CHLOKLBI_00602;db_xref=COG:COG0683;inference=ab initio prediction:Prodigal:002006,similar to AA sequence:UniProtKB:Q8YEE8;locus_tag=CHLOKLBI_00602;product=Leu/Ile/Val-binding protein 
NZ_VDDA01000001.1	Prodigal:002006	CDS	684333	684692	.	-	0	ID=CHLOKLBI_00603;inference=ab initio prediction:Prodigal:002006;locus_tag=CHLOKLBI_00603;product=hypothetical protein
NZ_VDDA01000001.1	Prodigal:002006	CDS	684692	685474	.	-	0	ID=CHLOKLBI_00604;Name=livF_2;db_xref=COG:COG0410;gene=livF_2;inference=ab initio prediction:Prodigal:002006,similar to AA sequence:UniProtKB:P22731;locus_tag=CHLOKLBI_00604;product=High-affinity branched-chain amino acid transport ATP-binding protein LivF
NZ_VDDA01000001.1	Prodigal:002006	CDS	685471	686331	.	-	0	ID=CHLOKLBI_00605;eC_number=3.6.3.-;Name=lptB_1;db_xref=COG:COG1137;gene=lptB_1;inference=ab initio prediction:Prodigal:002006,similar to AA sequence:UniProtKB:P45073;locus_tag=CHLOKLBI_00605;product=Lipopolysaccharide export system ATP-binding protein LptB
NZ_VDDA01000001.1	Prodigal:002006	CDS	686331	687749	.	-	0	ID=CHLOKLBI_00606;inference=ab initio prediction:Prodigal:002006;locus_tag=CHLOKLBI_00606;product=hypothetical protein
NZ_VDDA01000001.1	Prodigal:002006	CDS	687749	688669	.	-	0	ID=CHLOKLBI_00607;Name=livH_2;db_xref=COG:COG0559;gene=livH_2;inference=ab initio prediction:Prodigal:002006,similar to AA sequence:UniProtKB:P0AEX7;locus_tag=CHLOKLBI_00607;product=High-affinity branched-chain amino acid transport system permease protein LivH
NZ_VDDA01000001.1	Prodigal:002006	CDS	688891	689367	.	+	0	ID=CHLOKLBI_00608;inference=ab initio prediction:Prodigal:002006;locus_tag=CHLOKLBI_00608;product=hypothetical protein
NZ_VDDA01000001.1	Prodigal:002006	CDS	689626	690120	.	+	0	ID=CHLOKLBI_00609;eC_number=1.2.5.3;Name=cutS;gene=cutS;inference=ab initio prediction:Prodigal:002006,similar to AA sequence:UniProtKB:P19915;locus_tag=CHLOKLBI_00609;product=Carbon monoxide dehydrogenase small chain
NZ_VDDA01000001.1	Prodigal:002006	CDS	690434	692803	.	+	0	ID=CHLOKLBI_00610;eC_number=1.2.5.3;Name=cutL_1;gene=cutL_1;inference=ab initio prediction:Prodigal:002006,similar to AA sequence:UniProtKB:P19913;locus_tag=CHLOKLBI_00610;product=Carbon monoxide dehydrogenase large chain
NZ_VDDA01000001.1	Prodigal:002006	CDS	692823	693623	.	+	0	ID=CHLOKLBI_00611;eC_number=1.2.5.3;Name=coxM;gene=coxM;inference=ab initio prediction:Prodigal:002006,similar to AA sequence:UniProtKB:P19920;locus_tag=CHLOKLBI_00611;product=Carbon monoxide dehydrogenase medium chain
NZ_VDDA01000001.1	Prodigal:002006	CDS	693897	694814	.	+	0	ID=CHLOKLBI_00612;inference=ab initio prediction:Prodigal:002006;locus_tag=CHLOKLBI_00612;product=hypothetical protein
NZ_VDDA01000001.1	Prodigal:002006	CDS	694811	696019	.	+	0	ID=CHLOKLBI_00613;inference=ab initio prediction:Prodigal:002006;locus_tag=CHLOKLBI_00613;product=hypothetical protein
NZ_VDDA01000001.1	Prodigal:002006	CDS	696065	696388	.	+	0	ID=CHLOKLBI_00614;Name=paoD;db_xref=COG:COG1975;gene=paoD;inference=ab initio prediction:Prodigal:002006,similar to AA sequence:UniProtKB:P77183;locus_tag=CHLOKLBI_00614;product=Molybdenum cofactor insertion chaperone PaoD
NZ_VDDA01000001.1	Prodigal:002006	CDS	696385	697083	.	+	0	ID=CHLOKLBI_00615;inference=ab initio prediction:Prodigal:002006;locus_tag=CHLOKLBI_00615;product=hypothetical protein
NZ_VDDA01000001.1	Prodigal:002006	CDS	697080	698114	.	+	0	ID=CHLOKLBI_00616;inference=ab initio prediction:Prodigal:002006;locus_tag=CHLOKLBI_00616;product=hypothetical protein
NZ_VDDA01000001.1	Prodigal:002006	CDS	698107	698700	.	+	0	ID=CHLOKLBI_00617;eC_number=1.1.1.328;Name=nboR;gene=nboR;inference=ab initio prediction:Prodigal:002006,similar to AA sequence:UniProtKB:Q93NF6;locus_tag=CHLOKLBI_00617;product=Nicotine blue oxidoreductase
NZ_VDDA01000001.1	Prodigal:002006	CDS	698774	699346	.	-	0	ID=CHLOKLBI_00618;inference=ab initio prediction:Prodigal:002006;locus_tag=CHLOKLBI_00618;product=hypothetical protein
NZ_VDDA01000001.1	Prodigal:002006	CDS	699891	701045	.	+	0	ID=CHLOKLBI_00619;inference=ab initio prediction:Prodigal:002006;locus_tag=CHLOKLBI_00619;product=hypothetical protein
NZ_VDDA01000001.1	Prodigal:002006	CDS	701361	702206	.	-	0	ID=CHLOKLBI_00620;inference=ab initio prediction:Prodigal:002006;locus_tag=CHLOKLBI_00620;product=hypothetical protein
NZ_VDDA01000001.1	Prodigal:002006	CDS	702315	702584	.	-	0	ID=CHLOKLBI_00621;inference=ab initio prediction:Prodigal:002006;locus_tag=CHLOKLBI_00621;product=hypothetical protein
NZ_VDDA01000001.1	Prodigal:002006	CDS	702885	703721	.	+	0	ID=CHLOKLBI_00622;inference=ab initio prediction:Prodigal:002006;locus_tag=CHLOKLBI_00622;product=hypothetical protein
NZ_VDDA01000001.1	Prodigal:002006	CDS	703644	705281	.	-	0	ID=CHLOKLBI_00623;eC_number=4.1.99.13;Name=phrB_1;db_xref=COG:COG3046;gene=phrB_1;inference=ab initio prediction:Prodigal:002006,similar to AA sequence:UniProtKB:A9CH39;locus_tag=CHLOKLBI_00623;product=(6-4) photolyase
NZ_VDDA01000001.1	Prodigal:002006	CDS	705426	706292	.	+	0	ID=CHLOKLBI_00624;eC_number=2.1.2.9;Name=fmt_1;gene=fmt_1;inference=ab initio prediction:Prodigal:002006,protein motif:HAMAP:MF_00182;locus_tag=CHLOKLBI_00624;product=Methionyl-tRNA formyltransferase
NZ_VDDA01000001.1	Prodigal:002006	CDS	706305	706481	.	+	0	ID=CHLOKLBI_00625;inference=ab initio prediction:Prodigal:002006;locus_tag=CHLOKLBI_00625;product=hypothetical protein
NZ_VDDA01000001.1	Prodigal:002006	CDS	706466	707332	.	-	0	ID=CHLOKLBI_00626;Name=mntB;gene=mntB;inference=ab initio prediction:Prodigal:002006,similar to AA sequence:UniProtKB:Q55282;locus_tag=CHLOKLBI_00626;product=Manganese transport system membrane protein MntB
NZ_VDDA01000001.1	Prodigal:002006	CDS	707329	708138	.	-	0	ID=CHLOKLBI_00627;eC_number=7.2.2.5;Name=scaC;db_xref=COG:COG1121;gene=scaC;inference=ab initio prediction:Prodigal:002006,similar to AA sequence:UniProtKB:P42360;locus_tag=CHLOKLBI_00627;product=Manganese import ATP-binding protein ScaC
NZ_VDDA01000001.1	Prodigal:002006	CDS	708135	708296	.	-	0	ID=CHLOKLBI_00628;inference=ab initio prediction:Prodigal:002006;locus_tag=CHLOKLBI_00628;product=hypothetical protein
NZ_VDDA01000001.1	Prodigal:002006	CDS	708578	709093	.	+	0	ID=CHLOKLBI_00629;Name=zur;db_xref=COG:COG0735;gene=zur;inference=ab initio prediction:Prodigal:002006,similar to AA sequence:UniProtKB:P0AC51;locus_tag=CHLOKLBI_00629;product=Zinc uptake regulation protein
NZ_VDDA01000001.1	Prodigal:002006	CDS	709700	710914	.	+	0	ID=CHLOKLBI_00630;Name=aaeA_1;gene=aaeA_1;inference=ab initio prediction:Prodigal:002006,protein motif:HAMAP:MF_01544;locus_tag=CHLOKLBI_00630;product=p-hydroxybenzoic acid efflux pump subunit AaeA
NZ_VDDA01000001.1	Prodigal:002006	CDS	710896	712893	.	+	0	ID=CHLOKLBI_00631;inference=ab initio prediction:Prodigal:002006;locus_tag=CHLOKLBI_00631;product=hypothetical protein
NZ_VDDA01000001.1	Prodigal:002006	CDS	712921	714417	.	-	0	ID=CHLOKLBI_00632;inference=ab initio prediction:Prodigal:002006;locus_tag=CHLOKLBI_00632;product=hypothetical protein
NZ_VDDA01000001.1	Prodigal:002006	CDS	714732	716003	.	+	0	ID=CHLOKLBI_00633;Name=fsr;gene=fsr;inference=ab initio prediction:Prodigal:002006,similar to AA sequence:UniProtKB:P52067;locus_tag=CHLOKLBI_00633;product=Fosmidomycin resistance protein
NZ_VDDA01000001.1	Prodigal:002006	CDS	716069	716389	.	-	0	ID=CHLOKLBI_00634;eC_number=1.14.14.18;Name=isdG;db_xref=COG:COG2329;gene=isdG;inference=ab initio prediction:Prodigal:002006,similar to AA sequence:UniProtKB:Q81L50;locus_tag=CHLOKLBI_00634;product=Heme-degrading monooxygenase
NZ_VDDA01000001.1	Prodigal:002006	CDS	716919	717335	.	+	0	ID=CHLOKLBI_00635;inference=ab initio prediction:Prodigal:002006;locus_tag=CHLOKLBI_00635;product=hypothetical protein
NZ_VDDA01000001.1	Prodigal:002006	CDS	717477	718802	.	-	0	ID=CHLOKLBI_00636;eC_number=6.3.5.9;Name=cobB_1;gene=cobB_1;inference=ab initio prediction:Prodigal:002006,similar to AA sequence:UniProtKB:P21632;locus_tag=CHLOKLBI_00636;product=Hydrogenobyrinate a%2Cc-diamide synthase
NZ_VDDA01000001.1	Prodigal:002006	CDS	718866	719969	.	+	0	ID=CHLOKLBI_00637;eC_number=2.1.1.195;Name=cbiD;db_xref=COG:COG1903;gene=cbiD;inference=ab initio prediction:Prodigal:002006,similar to AA sequence:UniProtKB:O87693;locus_tag=CHLOKLBI_00637;product=Cobalt-precorrin-5B C(1)-methyltransferase
NZ_VDDA01000001.1	Prodigal:002006	CDS	720319	720621	.	-	0	ID=CHLOKLBI_00638;inference=ab initio prediction:Prodigal:002006;locus_tag=CHLOKLBI_00638;product=hypothetical protein
NZ_VDDA01000001.1	Prodigal:002006	CDS	720672	721460	.	-	0	ID=CHLOKLBI_00639;eC_number=2.1.1.133;Name=cobM;gene=cobM;inference=ab initio prediction:Prodigal:002006,similar to AA sequence:UniProtKB:P21922;locus_tag=CHLOKLBI_00639;product=Precorrin-4 C(11)-methyltransferase
NZ_VDDA01000001.1	Prodigal:002006	CDS	721457	721948	.	-	0	ID=CHLOKLBI_00640;inference=ab initio prediction:Prodigal:002006;locus_tag=CHLOKLBI_00640;product=hypothetical protein
NZ_VDDA01000001.1	Prodigal:002006	CDS	721957	723069	.	-	0	ID=CHLOKLBI_00641;eC_number=2.1.1.132;Name=cobL;gene=cobL;inference=ab initio prediction:Prodigal:002006,similar to AA sequence:UniProtKB:P21921;locus_tag=CHLOKLBI_00641;product=Precorrin-6Y C(5%2C15)-methyltransferase [decarboxylating]
NZ_VDDA01000001.1	Prodigal:002006	CDS	723143	723955	.	+	0	ID=CHLOKLBI_00642;eC_number=1.3.1.54;Name=cobK;gene=cobK;inference=ab initio prediction:Prodigal:002006,similar to AA sequence:UniProtKB:P21920;locus_tag=CHLOKLBI_00642;product=Precorrin-6A reductase
NZ_VDDA01000001.1	Prodigal:002006	CDS	723928	724683	.	-	0	ID=CHLOKLBI_00643;eC_number=2.1.1.131;Name=cobJ;gene=cobJ;inference=ab initio prediction:Prodigal:002006,similar to AA sequence:UniProtKB:P21640;locus_tag=CHLOKLBI_00643;product=Precorrin-3B C(17)-methyltransferase
NZ_VDDA01000001.1	Prodigal:002006	CDS	724680	725471	.	-	0	ID=CHLOKLBI_00644;eC_number=2.1.1.130;Name=cobI;gene=cobI;inference=ab initio prediction:Prodigal:002006,similar to AA sequence:UniProtKB:P21639;locus_tag=CHLOKLBI_00644;product=Precorrin-2 C(20)-methyltransferase
NZ_VDDA01000001.1	Prodigal:002006	CDS	725471	726103	.	-	0	ID=CHLOKLBI_00645;eC_number=5.4.99.61;Name=cobH;gene=cobH;inference=ab initio prediction:Prodigal:002006,similar to AA sequence:UniProtKB:P21638;locus_tag=CHLOKLBI_00645;product=Precorrin-8X methylmutase
NZ_VDDA01000001.1	Prodigal:002006	CDS	726100	727467	.	-	0	ID=CHLOKLBI_00646;inference=ab initio prediction:Prodigal:002006;locus_tag=CHLOKLBI_00646;product=hypothetical protein
NZ_VDDA01000001.1	Prodigal:002006	CDS	727464	730730	.	-	0	ID=CHLOKLBI_00647;inference=ab initio prediction:Prodigal:002006;locus_tag=CHLOKLBI_00647;product=hypothetical protein
NZ_VDDA01000001.1	Prodigal:002006	CDS	731002	732036	.	-	0	ID=CHLOKLBI_00648;eC_number=3.6.-.-;Name=yjiA_2;db_xref=COG:COG0523;gene=yjiA_2;inference=ab initio prediction:Prodigal:002006,similar to AA sequence:UniProtKB:P24203;locus_tag=CHLOKLBI_00648;product=P-loop guanosine triphosphatase YjiA
NZ_VDDA01000001.1	Prodigal:002006	CDS	732033	732410	.	-	0	ID=CHLOKLBI_00649;inference=ab initio prediction:Prodigal:002006;locus_tag=CHLOKLBI_00649;product=hypothetical protein
NZ_VDDA01000001.1	Prodigal:002006	CDS	732407	733156	.	-	0	ID=CHLOKLBI_00650;inference=ab initio prediction:Prodigal:002006;locus_tag=CHLOKLBI_00650;product=hypothetical protein
NZ_VDDA01000001.1	Prodigal:002006	CDS	733243	733419	.	-	0	ID=CHLOKLBI_00651;inference=ab initio prediction:Prodigal:002006;locus_tag=CHLOKLBI_00651;product=hypothetical protein
NZ_VDDA01000001.1	Prodigal:002006	CDS	733728	734282	.	+	0	ID=CHLOKLBI_00652;eC_number=2.7.1.156;Name=cobP;gene=cobP;inference=ab initio prediction:Prodigal:002006,similar to AA sequence:UniProtKB:P29931;locus_tag=CHLOKLBI_00652;product=Bifunctional adenosylcobalamin biosynthesis protein CobP
NZ_VDDA01000001.1	Prodigal:002006	CDS	734279	734884	.	+	0	ID=CHLOKLBI_00653;eC_number=2.5.1.17;Name=cobO;gene=cobO;inference=ab initio prediction:Prodigal:002006,similar to AA sequence:UniProtKB:P29930;locus_tag=CHLOKLBI_00653;product=Corrinoid adenosyltransferase
NZ_VDDA01000001.1	Prodigal:002006	CDS	735086	735865	.	+	0	ID=CHLOKLBI_00654;inference=ab initio prediction:Prodigal:002006;locus_tag=CHLOKLBI_00654;product=hypothetical protein
NZ_VDDA01000001.1	Prodigal:002006	CDS	735952	736755	.	-	0	ID=CHLOKLBI_00655;Name=tatC;db_xref=COG:COG0805;gene=tatC;inference=ab initio prediction:Prodigal:002006,similar to AA sequence:UniProtKB:P69423;locus_tag=CHLOKLBI_00655;product=Sec-independent protein translocase protein TatC
NZ_VDDA01000001.1	Prodigal:002006	CDS	736752	737324	.	-	0	ID=CHLOKLBI_00656;Name=tatB;db_xref=COG:COG1826;gene=tatB;inference=ab initio prediction:Prodigal:002006,similar to AA sequence:UniProtKB:P69425;locus_tag=CHLOKLBI_00656;product=Sec-independent protein translocase protein TatB
NZ_VDDA01000001.1	Prodigal:002006	CDS	737531	737875	.	-	0	ID=CHLOKLBI_00657;Name=tatA;gene=tatA;inference=ab initio prediction:Prodigal:002006,protein motif:HAMAP:MF_00236;locus_tag=CHLOKLBI_00657;product=Sec-independent protein translocase protein TatA
NZ_VDDA01000001.1	Prodigal:002006	CDS	738071	738718	.	-	0	ID=CHLOKLBI_00658;Name=scpB;gene=scpB;inference=ab initio prediction:Prodigal:002006,protein motif:HAMAP:MF_01804;locus_tag=CHLOKLBI_00658;product=Segregation and condensation protein B
NZ_VDDA01000001.1	Prodigal:002006	CDS	738722	739501	.	-	0	ID=CHLOKLBI_00659;Name=scpA;db_xref=COG:COG1354;gene=scpA;inference=ab initio prediction:Prodigal:002006,similar to AA sequence:UniProtKB:P35154;locus_tag=CHLOKLBI_00659;product=Segregation and condensation protein A
NZ_VDDA01000001.1	Prodigal:002006	CDS	739629	740639	.	-	0	ID=CHLOKLBI_00660;eC_number=3.2.1.52;Name=nagZ;db_xref=COG:COG1472;gene=nagZ;inference=ab initio prediction:Prodigal:002006,similar to AA sequence:UniProtKB:Q9HZK0;locus_tag=CHLOKLBI_00660;product=Beta-hexosaminidase
NZ_VDDA01000001.1	Prodigal:002006	CDS	740847	742253	.	-	0	ID=CHLOKLBI_00661;inference=ab initio prediction:Prodigal:002006;locus_tag=CHLOKLBI_00661;product=hypothetical protein
NZ_VDDA01000001.1	Prodigal:002006	CDS	742437	744194	.	-	0	ID=CHLOKLBI_00662;eC_number=6.1.1.19;Name=argS;gene=argS;inference=ab initio prediction:Prodigal:002006,similar to AA sequence:UniProtKB:Q99W05;locus_tag=CHLOKLBI_00662;product=Arginine--tRNA ligase
NZ_VDDA01000001.1	Prodigal:002006	CDS	744336	745724	.	+	0	ID=CHLOKLBI_00663;eC_number=6.1.1.11;Name=serS;db_xref=COG:COG0172;gene=serS;inference=ab initio prediction:Prodigal:002006,similar to AA sequence:UniProtKB:P0A8L1;locus_tag=CHLOKLBI_00663;product=Serine--tRNA ligase
NZ_VDDA01000001.1	Prodigal:002006	CDS	745724	746485	.	+	0	ID=CHLOKLBI_00664;eC_number=3.1.3.5;Name=surE;db_xref=COG:COG0496;gene=surE;inference=ab initio prediction:Prodigal:002006,similar to AA sequence:UniProtKB:B2S5B9;locus_tag=CHLOKLBI_00664;product=5'-nucleotidase SurE
NZ_VDDA01000001.1	Prodigal:002006	CDS	746510	747202	.	+	0	ID=CHLOKLBI_00665;eC_number=2.1.1.77;Name=pcm_1;gene=pcm_1;inference=ab initio prediction:Prodigal:002006,protein motif:HAMAP:MF_00090;locus_tag=CHLOKLBI_00665;product=Protein-L-isoaspartate O-methyltransferase
NZ_VDDA01000001.1	Prodigal:002006	CDS	747368	749029	.	+	0	ID=CHLOKLBI_00666;inference=ab initio prediction:Prodigal:002006;locus_tag=CHLOKLBI_00666;product=hypothetical protein
NZ_VDDA01000001.1	Prodigal:002006	CDS	749212	750093	.	-	0	ID=CHLOKLBI_00667;inference=ab initio prediction:Prodigal:002006;locus_tag=CHLOKLBI_00667;product=hypothetical protein
NZ_VDDA01000001.1	Prodigal:002006	CDS	750338	750634	.	+	0	ID=CHLOKLBI_00668;Name=yajC;db_xref=COG:COG1862;gene=yajC;inference=ab initio prediction:Prodigal:002006,similar to AA sequence:UniProtKB:P0ADZ7;locus_tag=CHLOKLBI_00668;product=Sec translocon accessory complex subunit YajC
NZ_VDDA01000001.1	Prodigal:002006	CDS	750722	752329	.	+	0	ID=CHLOKLBI_00669;Name=secD;db_xref=COG:COG0342;gene=secD;inference=ab initio prediction:Prodigal:002006,similar to AA sequence:UniProtKB:P0AG90;locus_tag=CHLOKLBI_00669;product=Protein translocase subunit SecD
NZ_VDDA01000001.1	Prodigal:002006	CDS	752414	753361	.	+	0	ID=CHLOKLBI_00670;Name=secF;gene=secF;inference=ab initio prediction:Prodigal:002006,similar to AA sequence:UniProtKB:A8GQT5;locus_tag=CHLOKLBI_00670;product=Protein translocase subunit SecF
NZ_VDDA01000001.1	Prodigal:002006	CDS	753361	753765	.	+	0	ID=CHLOKLBI_00671;inference=ab initio prediction:Prodigal:002006;locus_tag=CHLOKLBI_00671;product=hypothetical protein
NZ_VDDA01000001.1	Prodigal:002006	CDS	753774	754640	.	+	0	ID=CHLOKLBI_00672;inference=ab initio prediction:Prodigal:002006;locus_tag=CHLOKLBI_00672;product=hypothetical protein
NZ_VDDA01000001.1	Prodigal:002006	CDS	754767	756197	.	-	0	ID=CHLOKLBI_00673;eC_number=2.1.1.74;Name=trmFO;db_xref=COG:COG1206;gene=trmFO;inference=ab initio prediction:Prodigal:002006,similar to AA sequence:UniProtKB:P39815;locus_tag=CHLOKLBI_00673;product=Methylenetetrahydrofolate--tRNA-(uracil-5-)-methyltransferase TrmFO
NZ_VDDA01000001.1	Prodigal:002006	CDS	756393	756542	.	-	0	ID=CHLOKLBI_00674;inference=ab initio prediction:Prodigal:002006;locus_tag=CHLOKLBI_00674;product=hypothetical protein
NZ_VDDA01000001.1	Prodigal:002006	CDS	757256	758227	.	-	0	ID=CHLOKLBI_00675;Name=hhoA;gene=hhoA;inference=ab initio prediction:Prodigal:002006,similar to AA sequence:UniProtKB:P72780;locus_tag=CHLOKLBI_00675;product=Putative serine protease HhoA
NZ_VDDA01000001.1	Prodigal:002006	CDS	758463	759467	.	-	0	ID=CHLOKLBI_00676;inference=ab initio prediction:Prodigal:002006;locus_tag=CHLOKLBI_00676;product=hypothetical protein
NZ_VDDA01000001.1	Prodigal:002006	CDS	759822	762845	.	-	0	ID=CHLOKLBI_00677;Name=uvrA_1;db_xref=COG:COG0178;gene=uvrA_1;inference=ab initio prediction:Prodigal:002006,similar to AA sequence:UniProtKB:P0A698;locus_tag=CHLOKLBI_00677;product=UvrABC system protein A
NZ_VDDA01000001.1	Prodigal:002006	CDS	763067	763744	.	-	0	ID=CHLOKLBI_00678;inference=ab initio prediction:Prodigal:002006;locus_tag=CHLOKLBI_00678;product=hypothetical protein
NZ_VDDA01000001.1	Prodigal:002006	CDS	763744	764049	.	-	0	ID=CHLOKLBI_00679;inference=ab initio prediction:Prodigal:002006;locus_tag=CHLOKLBI_00679;product=hypothetical protein
NZ_VDDA01000001.1	Prodigal:002006	CDS	764218	764526	.	+	0	ID=CHLOKLBI_00680;inference=ab initio prediction:Prodigal:002006;locus_tag=CHLOKLBI_00680;product=hypothetical protein
NZ_VDDA01000001.1	Prodigal:002006	CDS	764523	764858	.	+	0	ID=CHLOKLBI_00681;inference=ab initio prediction:Prodigal:002006;locus_tag=CHLOKLBI_00681;product=hypothetical protein
NZ_VDDA01000001.1	Prodigal:002006	CDS	765032	765496	.	-	0	ID=CHLOKLBI_00682;Name=lrp_3;db_xref=COG:COG1522;gene=lrp_3;inference=ab initio prediction:Prodigal:002006,similar to AA sequence:UniProtKB:P0ACJ0;locus_tag=CHLOKLBI_00682;product=Leucine-responsive regulatory protein
NZ_VDDA01000001.1	Prodigal:002006	CDS	765652	766674	.	+	0	ID=CHLOKLBI_00683;eC_number=3.5.99.7;Name=acdS;gene=acdS;inference=ab initio prediction:Prodigal:002006,similar to AA sequence:UniProtKB:P30297;locus_tag=CHLOKLBI_00683;product=1-aminocyclopropane-1-carboxylate deaminase
NZ_VDDA01000001.1	Prodigal:002006	CDS	766880	767746	.	-	0	ID=CHLOKLBI_00684;inference=ab initio prediction:Prodigal:002006;locus_tag=CHLOKLBI_00684;product=hypothetical protein
NZ_VDDA01000001.1	Prodigal:002006	CDS	767943	768386	.	+	0	ID=CHLOKLBI_00685;inference=ab initio prediction:Prodigal:002006;locus_tag=CHLOKLBI_00685;product=hypothetical protein
NZ_VDDA01000001.1	Prodigal:002006	CDS	768491	769684	.	+	0	ID=CHLOKLBI_00686;inference=ab initio prediction:Prodigal:002006;locus_tag=CHLOKLBI_00686;product=hypothetical protein
NZ_VDDA01000001.1	Prodigal:002006	CDS	769760	770860	.	-	0	ID=CHLOKLBI_00687;eC_number=2.4.1.-;Name=mgtA;db_xref=COG:COG0438;gene=mgtA;inference=ab initio prediction:Prodigal:002006,similar to AA sequence:UniProtKB:P9WMY5;locus_tag=CHLOKLBI_00687;product=GDP-mannose-dependent alpha-mannosyltransferase
NZ_VDDA01000001.1	Prodigal:002006	CDS	770857	771732	.	-	0	ID=CHLOKLBI_00688;eC_number=3.6.1.54;Name=lpxH;gene=lpxH;inference=ab initio prediction:Prodigal:002006,protein motif:HAMAP:MF_00575;locus_tag=CHLOKLBI_00688;product=UDP-2%2C3-diacylglucosamine hydrolase
NZ_VDDA01000001.1	Prodigal:002006	CDS	772002	772985	.	+	0	ID=CHLOKLBI_00689;Name=cntI_1;gene=cntI_1;inference=ab initio prediction:Prodigal:002006,similar to AA sequence:UniProtKB:A0A0H2ZHZ4;locus_tag=CHLOKLBI_00689;product=Pseudopaline exporter CntI
NZ_VDDA01000001.1	Prodigal:002006	CDS	773118	773822	.	+	0	ID=CHLOKLBI_00690;eC_number=2.5.1.3;Name=thiE_1;gene=thiE_1;inference=ab initio prediction:Prodigal:002006,protein motif:HAMAP:MF_00097;locus_tag=CHLOKLBI_00690;product=Thiamine-phosphate synthase
NZ_VDDA01000001.1	Prodigal:002006	CDS	773836	774636	.	+	0	ID=CHLOKLBI_00691;eC_number=2.7.1.49;Name=thiD;db_xref=COG:COG0351;gene=thiD;inference=ab initio prediction:Prodigal:002006,similar to AA sequence:UniProtKB:P55882;locus_tag=CHLOKLBI_00691;product=Hydroxymethylpyrimidine/phosphomethylpyrimidine kinase
NZ_VDDA01000001.1	Prodigal:002006	CDS	774773	775393	.	+	0	ID=CHLOKLBI_00692;inference=ab initio prediction:Prodigal:002006;locus_tag=CHLOKLBI_00692;product=hypothetical protein
NZ_VDDA01000001.1	Prodigal:002006	CDS	775751	776320	.	-	0	ID=CHLOKLBI_00693;inference=ab initio prediction:Prodigal:002006;locus_tag=CHLOKLBI_00693;product=hypothetical protein
NZ_VDDA01000001.1	Prodigal:002006	CDS	776494	777573	.	-	0	ID=CHLOKLBI_00694;inference=ab initio prediction:Prodigal:002006;locus_tag=CHLOKLBI_00694;product=hypothetical protein
NZ_VDDA01000001.1	Prodigal:002006	CDS	777685	778530	.	-	0	ID=CHLOKLBI_00695;Name=mkl;db_xref=COG:COG1127;gene=mkl;inference=ab initio prediction:Prodigal:002006,similar to AA sequence:UniProtKB:P9WQL5;locus_tag=CHLOKLBI_00695;product=putative ribonucleotide transport ATP-binding protein mkl
NZ_VDDA01000001.1	Prodigal:002006	CDS	778540	779685	.	-	0	ID=CHLOKLBI_00696;inference=ab initio prediction:Prodigal:002006;locus_tag=CHLOKLBI_00696;product=hypothetical protein
NZ_VDDA01000001.1	Prodigal:002006	CDS	779795	780988	.	-	0	ID=CHLOKLBI_00697;Name=hcaT_2;gene=hcaT_2;inference=ab initio prediction:Prodigal:002006,similar to AA sequence:UniProtKB:Q47142;locus_tag=CHLOKLBI_00697;product=putative 3-phenylpropionic acid transporter
NZ_VDDA01000001.1	Prodigal:002006	CDS	781141	782022	.	+	0	ID=CHLOKLBI_00698;inference=ab initio prediction:Prodigal:002006;locus_tag=CHLOKLBI_00698;product=hypothetical protein
NZ_VDDA01000001.1	Prodigal:002006	CDS	782093	782554	.	+	0	ID=CHLOKLBI_00699;inference=ab initio prediction:Prodigal:002006;locus_tag=CHLOKLBI_00699;product=hypothetical protein
NZ_VDDA01000001.1	Prodigal:002006	CDS	782710	783201	.	-	0	ID=CHLOKLBI_00700;inference=ab initio prediction:Prodigal:002006;locus_tag=CHLOKLBI_00700;product=hypothetical protein
NZ_VDDA01000001.1	Prodigal:002006	CDS	783490	791997	.	-	0	ID=CHLOKLBI_00701;inference=ab initio prediction:Prodigal:002006;locus_tag=CHLOKLBI_00701;product=hypothetical protein
NZ_VDDA01000001.1	Prodigal:002006	CDS	792203	792751	.	+	0	ID=CHLOKLBI_00702;inference=ab initio prediction:Prodigal:002006;locus_tag=CHLOKLBI_00702;product=hypothetical protein
NZ_VDDA01000001.1	Prodigal:002006	CDS	792891	793211	.	+	0	ID=CHLOKLBI_00703;Name=fdxE;db_xref=COG:COG0633;gene=fdxE;inference=ab initio prediction:Prodigal:002006,similar to AA sequence:UniProtKB:P80306;locus_tag=CHLOKLBI_00703;product=Ferredoxin-6
NZ_VDDA01000001.1	Prodigal:002006	CDS	793421	794512	.	+	0	ID=CHLOKLBI_00704;inference=ab initio prediction:Prodigal:002006;locus_tag=CHLOKLBI_00704;product=hypothetical protein
NZ_VDDA01000001.1	Prodigal:002006	CDS	794533	795708	.	-	0	ID=CHLOKLBI_00705;inference=ab initio prediction:Prodigal:002006;locus_tag=CHLOKLBI_00705;product=hypothetical protein
NZ_VDDA01000001.1	Prodigal:002006	CDS	795741	796637	.	-	0	ID=CHLOKLBI_00706;inference=ab initio prediction:Prodigal:002006;locus_tag=CHLOKLBI_00706;product=hypothetical protein
NZ_VDDA01000001.1	Prodigal:002006	CDS	796648	797544	.	-	0	ID=CHLOKLBI_00707;eC_number=1.3.3.3;Name=hemF;gene=hemF;inference=ab initio prediction:Prodigal:002006,similar to AA sequence:UniProtKB:P72848;locus_tag=CHLOKLBI_00707;product=Oxygen-dependent coproporphyrinogen-III oxidase
NZ_VDDA01000001.1	Prodigal:002006	CDS	797669	798124	.	-	0	ID=CHLOKLBI_00708;eC_number=2.1.1.207;Name=trmL;db_xref=COG:COG0219;gene=trmL;inference=ab initio prediction:Prodigal:002006,similar to AA sequence:UniProtKB:P44868;locus_tag=CHLOKLBI_00708;product=tRNA (cytidine(34)-2'-O)-methyltransferase
NZ_VDDA01000001.1	Prodigal:002006	CDS	798246	800114	.	+	0	ID=CHLOKLBI_00709;eC_number=3.6.3.-;db_xref=COG:COG1132;inference=ab initio prediction:Prodigal:002006,similar to AA sequence:UniProtKB:Q99T13;locus_tag=CHLOKLBI_00709;product=Putative multidrug export ATP-binding/permease protein
NZ_VDDA01000001.1	Prodigal:002006	CDS	800473	800886	.	+	0	ID=CHLOKLBI_00710;inference=ab initio prediction:Prodigal:002006;locus_tag=CHLOKLBI_00710;product=hypothetical protein
NZ_VDDA01000001.1	Prodigal:002006	CDS	801049	801372	.	-	0	ID=CHLOKLBI_00711;inference=ab initio prediction:Prodigal:002006;locus_tag=CHLOKLBI_00711;product=hypothetical protein
NZ_VDDA01000001.1	Prodigal:002006	CDS	802585	803049	.	-	0	ID=CHLOKLBI_00712;Name=bamE;gene=bamE;inference=ab initio prediction:Prodigal:002006,protein motif:HAMAP:MF_00925;locus_tag=CHLOKLBI_00712;product=Outer membrane protein assembly factor BamE
NZ_VDDA01000001.1	Prodigal:002006	CDS	803283	803873	.	+	0	ID=CHLOKLBI_00713;inference=ab initio prediction:Prodigal:002006;locus_tag=CHLOKLBI_00713;product=hypothetical protein
NZ_VDDA01000001.1	Prodigal:002006	CDS	804043	804549	.	+	0	ID=CHLOKLBI_00714;inference=ab initio prediction:Prodigal:002006;locus_tag=CHLOKLBI_00714;product=hypothetical protein
NZ_VDDA01000001.1	Prodigal:002006	CDS	804723	805757	.	+	0	ID=CHLOKLBI_00715;eC_number=2.3.1.274;Name=plsX;db_xref=COG:COG0416;gene=plsX;inference=ab initio prediction:Prodigal:002006,similar to AA sequence:UniProtKB:P27247;locus_tag=CHLOKLBI_00715;product=Phosphate acyltransferase
NZ_VDDA01000001.1	Prodigal:002006	CDS	805786	806763	.	+	0	ID=CHLOKLBI_00716;eC_number=2.3.1.180;Name=fabH;gene=fabH;inference=ab initio prediction:Prodigal:002006,similar to AA sequence:UniProtKB:A1KRY9;locus_tag=CHLOKLBI_00716;product=3-oxoacyl-[acyl-carrier-protein] synthase 3
NZ_VDDA01000001.1	Prodigal:002006	CDS	806896	807213	.	+	0	ID=CHLOKLBI_00717;Name=ihfA;db_xref=COG:COG0776;gene=ihfA;inference=ab initio prediction:Prodigal:002006,similar to AA sequence:UniProtKB:P30787;locus_tag=CHLOKLBI_00717;product=Integration host factor subunit alpha
NZ_VDDA01000001.1	Prodigal:002006	CDS	807257	807784	.	+	0	ID=CHLOKLBI_00718;inference=ab initio prediction:Prodigal:002006;locus_tag=CHLOKLBI_00718;product=hypothetical protein
NZ_VDDA01000001.1	Prodigal:002006	CDS	808098	808547	.	+	0	ID=CHLOKLBI_00719;inference=ab initio prediction:Prodigal:002006;locus_tag=CHLOKLBI_00719;product=hypothetical protein
NZ_VDDA01000001.1	Prodigal:002006	CDS	808544	808651	.	+	0	ID=CHLOKLBI_00720;inference=ab initio prediction:Prodigal:002006;locus_tag=CHLOKLBI_00720;product=hypothetical protein
NZ_VDDA01000001.1	Prodigal:002006	CDS	808752	809243	.	+	0	ID=CHLOKLBI_00721;inference=ab initio prediction:Prodigal:002006;locus_tag=CHLOKLBI_00721;product=hypothetical protein
NZ_VDDA01000001.1	Prodigal:002006	CDS	809632	811584	.	+	0	ID=CHLOKLBI_00722;inference=ab initio prediction:Prodigal:002006;locus_tag=CHLOKLBI_00722;product=hypothetical protein
NZ_VDDA01000001.1	Prodigal:002006	CDS	811699	813015	.	+	0	ID=CHLOKLBI_00723;inference=ab initio prediction:Prodigal:002006,similar to AA sequence:UniProtKB:P45742;locus_tag=CHLOKLBI_00723;note=Stress response UPF0229 protein YhbH;product=hypothetical protein
NZ_VDDA01000001.1	Prodigal:002006	CDS	813094	814674	.	+	0	ID=CHLOKLBI_00724;inference=ab initio prediction:Prodigal:002006;locus_tag=CHLOKLBI_00724;product=hypothetical protein
NZ_VDDA01000001.1	Prodigal:002006	CDS	814787	815128	.	-	0	ID=CHLOKLBI_00725;inference=ab initio prediction:Prodigal:002006;locus_tag=CHLOKLBI_00725;product=hypothetical protein
NZ_VDDA01000001.1	Prodigal:002006	CDS	815295	815786	.	+	0	ID=CHLOKLBI_00726;Name=yciF_1;db_xref=COG:COG3685;gene=yciF_1;inference=ab initio prediction:Prodigal:002006,similar to AA sequence:UniProtKB:P21362;locus_tag=CHLOKLBI_00726;product=Protein YciF
NZ_VDDA01000001.1	Prodigal:002006	CDS	815830	816243	.	+	0	ID=CHLOKLBI_00727;eC_number=2.5.1.-;Name=fosB;gene=fosB;inference=ab initio prediction:Prodigal:002006,protein motif:HAMAP:MF_01512;locus_tag=CHLOKLBI_00727;product=Metallothiol transferase FosB
NZ_VDDA01000001.1	Prodigal:002006	CDS	816267	817256	.	-	0	ID=CHLOKLBI_00728;eC_number=2.7.1.2;Name=glk;db_xref=COG:COG0837;gene=glk;inference=ab initio prediction:Prodigal:002006,similar to AA sequence:UniProtKB:P0A6V8;locus_tag=CHLOKLBI_00728;product=Glucokinase
NZ_VDDA01000001.1	Prodigal:002006	CDS	817325	818275	.	-	0	ID=CHLOKLBI_00729;eC_number=1.1.1.157;Name=hbd;db_xref=COG:COG1250;gene=hbd;inference=ab initio prediction:Prodigal:002006,similar to AA sequence:UniProtKB:P52041;locus_tag=CHLOKLBI_00729;product=3-hydroxybutyryl-CoA dehydrogenase
NZ_VDDA01000001.1	Prodigal:002006	CDS	818550	819578	.	-	0	ID=CHLOKLBI_00730;inference=ab initio prediction:Prodigal:002006;locus_tag=CHLOKLBI_00730;product=hypothetical protein
NZ_VDDA01000001.1	Prodigal:002006	CDS	819575	820816	.	-	0	ID=CHLOKLBI_00731;inference=ab initio prediction:Prodigal:002006;locus_tag=CHLOKLBI_00731;product=hypothetical protein
NZ_VDDA01000001.1	Prodigal:002006	CDS	820964	821650	.	-	0	ID=CHLOKLBI_00732;eC_number=5.4.2.-;Name=gpmB_1;gene=gpmB_1;inference=ab initio prediction:Prodigal:002006,protein motif:HAMAP:MF_01040;locus_tag=CHLOKLBI_00732;product=phosphoglycerate mutase GpmB
NZ_VDDA01000001.1	Prodigal:002006	CDS	821723	822124	.	+	0	ID=CHLOKLBI_00733;inference=ab initio prediction:Prodigal:002006;locus_tag=CHLOKLBI_00733;product=hypothetical protein
NZ_VDDA01000001.1	Prodigal:002006	CDS	822253	823701	.	+	0	ID=CHLOKLBI_00734;Name=nanT_2;gene=nanT_2;inference=ab initio prediction:Prodigal:002006,protein motif:HAMAP:MF_01238;locus_tag=CHLOKLBI_00734;product=Sialic acid transporter NanT
NZ_VDDA01000001.1	Prodigal:002006	CDS	823708	824646	.	-	0	ID=CHLOKLBI_00735;inference=ab initio prediction:Prodigal:002006;locus_tag=CHLOKLBI_00735;product=hypothetical protein
NZ_VDDA01000001.1	Prodigal:002006	CDS	824808	825725	.	+	0	ID=CHLOKLBI_00736;Name=gltI_1;db_xref=COG:COG0834;gene=gltI_1;inference=ab initio prediction:Prodigal:002006,similar to AA sequence:UniProtKB:P37902;locus_tag=CHLOKLBI_00736;product=Glutamate/aspartate import solute-binding protein
NZ_VDDA01000001.1	Prodigal:002006	CDS	825746	826828	.	+	0	ID=CHLOKLBI_00737;eC_number=4.1.2.49;Name=ltaA;gene=ltaA;inference=ab initio prediction:Prodigal:002006,similar to AA sequence:UniProtKB:O07051;locus_tag=CHLOKLBI_00737;product=L-allo-threonine aldolase
NZ_VDDA01000001.1	Prodigal:002006	CDS	827394	828947	.	+	0	ID=CHLOKLBI_00738;eC_number=3.6.4.13;Name=rhlE_1;gene=rhlE_1;inference=ab initio prediction:Prodigal:002006,protein motif:HAMAP:MF_00968;locus_tag=CHLOKLBI_00738;product=ATP-dependent RNA helicase RhlE
NZ_VDDA01000001.1	Prodigal:002006	CDS	829136	829321	.	+	0	ID=CHLOKLBI_00739;inference=ab initio prediction:Prodigal:002006,similar to AA sequence:UniProtKB:Q7DDI1;locus_tag=CHLOKLBI_00739;note=UPF0339 protein NMB1088;product=hypothetical protein
NZ_VDDA01000001.1	Prodigal:002006	CDS	829614	829940	.	+	0	ID=CHLOKLBI_00740;inference=ab initio prediction:Prodigal:002006;locus_tag=CHLOKLBI_00740;product=hypothetical protein
NZ_VDDA01000001.1	Prodigal:002006	CDS	830100	830294	.	+	0	ID=CHLOKLBI_00741;inference=ab initio prediction:Prodigal:002006;locus_tag=CHLOKLBI_00741;product=hypothetical protein
NZ_VDDA01000001.1	Prodigal:002006	CDS	830291	830782	.	-	0	ID=CHLOKLBI_00742;eC_number=3.6.1.-;Name=rppH_1;gene=rppH_1;inference=ab initio prediction:Prodigal:002006,protein motif:HAMAP:MF_00298;locus_tag=CHLOKLBI_00742;product=RNA pyrophosphohydrolase
NZ_VDDA01000001.1	Prodigal:002006	CDS	830791	831957	.	-	0	ID=CHLOKLBI_00743;inference=ab initio prediction:Prodigal:002006;locus_tag=CHLOKLBI_00743;product=hypothetical protein
NZ_VDDA01000001.1	Prodigal:002006	CDS	831954	832979	.	-	0	ID=CHLOKLBI_00744;Name=dppB_2;db_xref=COG:COG0601;gene=dppB_2;inference=ab initio prediction:Prodigal:002006,similar to AA sequence:UniProtKB:P0AEF8;locus_tag=CHLOKLBI_00744;product=Dipeptide transport system permease protein DppB
NZ_VDDA01000001.1	Prodigal:002006	CDS	832976	835048	.	-	0	ID=CHLOKLBI_00745;Name=agpA;gene=agpA;inference=ab initio prediction:Prodigal:002006,similar to AA sequence:UniProtKB:Q9X4Y1;locus_tag=CHLOKLBI_00745;product=Periplasmic alpha-galactoside-binding protein
NZ_VDDA01000001.1	Prodigal:002006	CDS	835045	835926	.	-	0	ID=CHLOKLBI_00746;inference=ab initio prediction:Prodigal:002006;locus_tag=CHLOKLBI_00746;product=hypothetical protein
NZ_VDDA01000001.1	Prodigal:002006	CDS	835944	837821	.	-	0	ID=CHLOKLBI_00747;eC_number=7.4.2.10;Name=gsiA_4;db_xref=COG:COG1123;gene=gsiA_4;inference=ab initio prediction:Prodigal:002006,similar to AA sequence:UniProtKB:P75796;locus_tag=CHLOKLBI_00747;product=Glutathione import ATP-binding protein GsiA
NZ_VDDA01000001.1	Prodigal:002006	CDS	837818	839818	.	-	0	ID=CHLOKLBI_00748;eC_number=2.4.1.227;Name=murG_1;gene=murG_1;inference=ab initio prediction:Prodigal:002006,protein motif:HAMAP:MF_00033;locus_tag=CHLOKLBI_00748;product=UDP-N-acetylglucosamine--N-acetylmuramyl-(pentapeptide) pyrophosphoryl-undecaprenol N-acetylglucosamine transferase
NZ_VDDA01000001.1	Prodigal:002006	CDS	839815	840912	.	-	0	ID=CHLOKLBI_00749;eC_number=2.4.1.250;Name=mshA_2;gene=mshA_2;inference=ab initio prediction:Prodigal:002006,protein motif:HAMAP:MF_01695;locus_tag=CHLOKLBI_00749;product=D-inositol-3-phosphate glycosyltransferase
NZ_VDDA01000001.1	Prodigal:002006	CDS	840909	842153	.	-	0	ID=CHLOKLBI_00750;eC_number=2.4.1.250;Name=mshA_3;gene=mshA_3;inference=ab initio prediction:Prodigal:002006,protein motif:HAMAP:MF_01695;locus_tag=CHLOKLBI_00750;product=D-inositol-3-phosphate glycosyltransferase
NZ_VDDA01000001.1	Prodigal:002006	CDS	842166	843368	.	-	0	ID=CHLOKLBI_00751;inference=ab initio prediction:Prodigal:002006;locus_tag=CHLOKLBI_00751;product=hypothetical protein
NZ_VDDA01000001.1	Prodigal:002006	CDS	843663	844793	.	+	0	ID=CHLOKLBI_00752;eC_number=3.5.2.15;Name=trzD;gene=trzD;inference=ab initio prediction:Prodigal:002006,similar to AA sequence:UniProtKB:P0A3V5;locus_tag=CHLOKLBI_00752;product=Cyanuric acid amidohydrolase
NZ_VDDA01000001.1	Prodigal:002006	CDS	844977	846221	.	+	0	ID=CHLOKLBI_00753;eC_number=1.14.13.113;Name=hpxO;db_xref=COG:COG0654;gene=hpxO;inference=ab initio prediction:Prodigal:002006,similar to AA sequence:UniProtKB:Q6F6Y2;locus_tag=CHLOKLBI_00753;product=FAD-dependent urate hydroxylase
NZ_VDDA01000001.1	Prodigal:002006	CDS	846218	847006	.	+	0	ID=CHLOKLBI_00754;Name=nimR_1;gene=nimR_1;inference=ab initio prediction:Prodigal:002006,similar to AA sequence:UniProtKB:P76241;locus_tag=CHLOKLBI_00754;product=HTH-type transcriptional regulator NimR
NZ_VDDA01000001.1	Prodigal:002006	CDS	847165	847482	.	-	0	ID=CHLOKLBI_00755;inference=ab initio prediction:Prodigal:002006;locus_tag=CHLOKLBI_00755;product=hypothetical protein
NZ_VDDA01000001.1	Aragorn:001002	tRNA	847836	847931	.	+	.	ID=CHLOKLBI_00756;inference=COORDINATES:profile:Aragorn:001002;locus_tag=CHLOKLBI_00756;product=tRNA-Ser(cga)
NZ_VDDA01000001.1	Prodigal:002006	CDS	848936	850375	.	-	0	ID=CHLOKLBI_00757;eC_number=3.5.1.13;Name=aam_2;db_xref=COG:COG0154;gene=aam_2;inference=ab initio prediction:Prodigal:002006,similar to AA sequence:UniProtKB:K9NBS6;locus_tag=CHLOKLBI_00757;product=Acylamidase
NZ_VDDA01000001.1	Prodigal:002006	CDS	850663	850809	.	+	0	ID=CHLOKLBI_00758;inference=ab initio prediction:Prodigal:002006;locus_tag=CHLOKLBI_00758;product=hypothetical protein
NZ_VDDA01000001.1	Prodigal:002006	CDS	850941	851078	.	+	0	ID=CHLOKLBI_00759;inference=ab initio prediction:Prodigal:002006;locus_tag=CHLOKLBI_00759;product=hypothetical protein
NZ_VDDA01000001.1	Prodigal:002006	CDS	851149	852450	.	-	0	ID=CHLOKLBI_00760;Name=proP_1;gene=proP_1;inference=ab initio prediction:Prodigal:002006,similar to AA sequence:UniProtKB:P0C0L7;locus_tag=CHLOKLBI_00760;product=Proline/betaine transporter
NZ_VDDA01000001.1	Prodigal:002006	CDS	852537	854090	.	-	0	ID=CHLOKLBI_00761;eC_number=4.2.1.42;Name=garD_1;db_xref=COG:COG2721;gene=garD_1;inference=ab initio prediction:Prodigal:002006,similar to AA sequence:UniProtKB:P39829;locus_tag=CHLOKLBI_00761;product=Galactarate dehydratase (L-threo-forming)
NZ_VDDA01000001.1	Prodigal:002006	CDS	854254	854997	.	-	0	ID=CHLOKLBI_00762;Name=livF_3;db_xref=COG:COG0410;gene=livF_3;inference=ab initio prediction:Prodigal:002006,similar to AA sequence:UniProtKB:P22731;locus_tag=CHLOKLBI_00762;product=High-affinity branched-chain amino acid transport ATP-binding protein LivF
NZ_VDDA01000001.1	Prodigal:002006	CDS	855013	856845	.	-	0	ID=CHLOKLBI_00763;eC_number=7.6.2.8;Name=btuD_2;gene=btuD_2;inference=ab initio prediction:Prodigal:002006,protein motif:HAMAP:MF_01005;locus_tag=CHLOKLBI_00763;product=Vitamin B12 import ATP-binding protein BtuD
NZ_VDDA01000001.1	Prodigal:002006	CDS	856842	857717	.	-	0	ID=CHLOKLBI_00764;Name=livH_3;db_xref=COG:COG0559;gene=livH_3;inference=ab initio prediction:Prodigal:002006,similar to AA sequence:UniProtKB:P0AEX7;locus_tag=CHLOKLBI_00764;product=High-affinity branched-chain amino acid transport system permease protein LivH
NZ_VDDA01000001.1	Prodigal:002006	CDS	857826	858986	.	-	0	ID=CHLOKLBI_00765;Name=braC_1;db_xref=COG:COG0683;gene=braC_1;inference=ab initio prediction:Prodigal:002006,similar to AA sequence:UniProtKB:P21175;locus_tag=CHLOKLBI_00765;product=Leucine-%2C isoleucine-%2C valine-%2C threonine-%2C and alanine-binding protein
NZ_VDDA01000001.1	Prodigal:002006	CDS	859185	860255	.	+	0	ID=CHLOKLBI_00766;eC_number=1.1.1.-;Name=hcxB;db_xref=COG:COG2055;gene=hcxB;inference=ab initio prediction:Prodigal:002006,similar to AA sequence:UniProtKB:P30178;locus_tag=CHLOKLBI_00766;product=Hydroxycarboxylate dehydrogenase B
NZ_VDDA01000001.1	Prodigal:002006	CDS	860277	860582	.	-	0	ID=CHLOKLBI_00767;eC_number=3.1.-.-;Name=vapC2;db_xref=COG:COG1487;gene=vapC2;inference=ab initio prediction:Prodigal:002006,similar to AA sequence:UniProtKB:Q4UNB2;locus_tag=CHLOKLBI_00767;product=Ribonuclease VapC2
NZ_VDDA01000001.1	Prodigal:002006	CDS	860687	860914	.	-	0	ID=CHLOKLBI_00768;Name=vapB2;gene=vapB2;inference=ab initio prediction:Prodigal:002006,similar to AA sequence:UniProtKB:Q4UNB3;locus_tag=CHLOKLBI_00768;product=Antitoxin VapB2
NZ_VDDA01000001.1	Prodigal:002006	CDS	861051	862070	.	+	0	ID=CHLOKLBI_00769;eC_number=3.1.1.17;Name=gnl_2;gene=gnl_2;inference=ab initio prediction:Prodigal:002006,similar to AA sequence:UniProtKB:Q01578;locus_tag=CHLOKLBI_00769;product=Gluconolactonase
NZ_VDDA01000001.1	Prodigal:002006	CDS	862329	863258	.	-	0	ID=CHLOKLBI_00770;eC_number=2.3.1.247;Name=kce_1;db_xref=COG:COG3246;gene=kce_1;inference=ab initio prediction:Prodigal:002006,similar to AA sequence:UniProtKB:Q8RHX2;locus_tag=CHLOKLBI_00770;product=3-keto-5-aminohexanoate cleavage enzyme
NZ_VDDA01000001.1	Prodigal:002006	CDS	863276	864151	.	-	0	ID=CHLOKLBI_00771;eC_number=1.1.1.108;Name=lcdH_1;gene=lcdH_1;inference=ab initio prediction:Prodigal:002006,similar to AA sequence:UniProtKB:D7URM0;locus_tag=CHLOKLBI_00771;product=L-carnitine dehydrogenase
NZ_VDDA01000001.1	Prodigal:002006	CDS	864378	865067	.	+	0	ID=CHLOKLBI_00772;Name=mcbR_1;db_xref=COG:COG1802;gene=mcbR_1;inference=ab initio prediction:Prodigal:002006,similar to AA sequence:UniProtKB:P76114;locus_tag=CHLOKLBI_00772;product=HTH-type transcriptional regulator McbR
NZ_VDDA01000001.1	Prodigal:002006	CDS	865085	865852	.	+	0	ID=CHLOKLBI_00773;eC_number=1.1.1.392;Name=baiA_1;gene=baiA_1;inference=ab initio prediction:Prodigal:002006,similar to AA sequence:UniProtKB:A7B3K3;locus_tag=CHLOKLBI_00773;product=3-alpha-hydroxycholanate dehydrogenase (NADP(+))
NZ_VDDA01000001.1	Prodigal:002006	CDS	865984	866133	.	-	0	ID=CHLOKLBI_00774;inference=ab initio prediction:Prodigal:002006;locus_tag=CHLOKLBI_00774;product=hypothetical protein
NZ_VDDA01000001.1	Prodigal:002006	CDS	866191	867057	.	-	0	ID=CHLOKLBI_00775;Name=rarD;db_xref=COG:COG2962;gene=rarD;inference=ab initio prediction:Prodigal:002006,similar to AA sequence:UniProtKB:P27844;locus_tag=CHLOKLBI_00775;product=Protein RarD
NZ_VDDA01000001.1	Prodigal:002006	CDS	867184	868092	.	-	0	ID=CHLOKLBI_00776;eC_number=3.8.1.3;db_xref=COG:COG0596;inference=ab initio prediction:Prodigal:002006,similar to AA sequence:UniProtKB:Q6NAM1;locus_tag=CHLOKLBI_00776;product=Fluoroacetate dehalogenase
NZ_VDDA01000001.1	Prodigal:002006	CDS	868162	869451	.	-	0	ID=CHLOKLBI_00777;eC_number=6.3.4.13;Name=purD;db_xref=COG:COG0151;gene=purD;inference=ab initio prediction:Prodigal:002006,similar to AA sequence:UniProtKB:P15640;locus_tag=CHLOKLBI_00777;product=Phosphoribosylamine--glycine ligase
NZ_VDDA01000001.1	Prodigal:002006	CDS	869606	871168	.	+	0	ID=CHLOKLBI_00778;eC_number=3.1.11.6;Name=xseA;db_xref=COG:COG1570;gene=xseA;inference=ab initio prediction:Prodigal:002006,similar to AA sequence:UniProtKB:P04994;locus_tag=CHLOKLBI_00778;product=Exodeoxyribonuclease 7 large subunit
NZ_VDDA01000001.1	Prodigal:002006	CDS	871389	872105	.	-	0	ID=CHLOKLBI_00779;inference=ab initio prediction:Prodigal:002006;locus_tag=CHLOKLBI_00779;product=hypothetical protein
NZ_VDDA01000001.1	Prodigal:002006	CDS	872425	873369	.	-	0	ID=CHLOKLBI_00780;eC_number=2.7.6.1;Name=prs_1;db_xref=COG:COG0462;gene=prs_1;inference=ab initio prediction:Prodigal:002006,similar to AA sequence:UniProtKB:Q63XL8;locus_tag=CHLOKLBI_00780;product=Ribose-phosphate pyrophosphokinase
NZ_VDDA01000001.1	Prodigal:002006	CDS	873626	873874	.	-	0	ID=CHLOKLBI_00781;inference=ab initio prediction:Prodigal:002006;locus_tag=CHLOKLBI_00781;product=hypothetical protein
NZ_VDDA01000001.1	Prodigal:002006	CDS	874166	875248	.	-	0	ID=CHLOKLBI_00782;eC_number=1.3.1.-;Name=nemA_1;db_xref=COG:COG1902;gene=nemA_1;inference=ab initio prediction:Prodigal:002006,similar to AA sequence:UniProtKB:P77258;locus_tag=CHLOKLBI_00782;product=N-ethylmaleimide reductase
NZ_VDDA01000001.1	Prodigal:002006	CDS	875540	877189	.	+	0	ID=CHLOKLBI_00783;inference=ab initio prediction:Prodigal:002006;locus_tag=CHLOKLBI_00783;product=hypothetical protein
NZ_VDDA01000001.1	Prodigal:002006	CDS	877318	877722	.	-	0	ID=CHLOKLBI_00784;inference=ab initio prediction:Prodigal:002006;locus_tag=CHLOKLBI_00784;product=hypothetical protein
NZ_VDDA01000001.1	Prodigal:002006	CDS	877915	880257	.	-	0	ID=CHLOKLBI_00785;eC_number=1.2.5.2;inference=ab initio prediction:Prodigal:002006,similar to AA sequence:UniProtKB:P17201;locus_tag=CHLOKLBI_00785;product=Membrane-bound aldehyde dehydrogenase [pyrroloquinoline-quinone]
NZ_VDDA01000001.1	Prodigal:002006	CDS	880254	880733	.	-	0	ID=CHLOKLBI_00786;eC_number=1.3.99.16;Name=iorA_2;gene=iorA_2;inference=ab initio prediction:Prodigal:002006,similar to AA sequence:UniProtKB:Q51697;locus_tag=CHLOKLBI_00786;product=Isoquinoline 1-oxidoreductase subunit alpha
NZ_VDDA01000001.1	Prodigal:002006	CDS	881338	883050	.	+	0	ID=CHLOKLBI_00787;Name=rpsA;db_xref=COG:COG0539;gene=rpsA;inference=ab initio prediction:Prodigal:002006,similar to AA sequence:UniProtKB:Q6NDP1;locus_tag=CHLOKLBI_00787;product=30S ribosomal protein S1
NZ_VDDA01000001.1	Prodigal:002006	CDS	883295	884251	.	+	0	ID=CHLOKLBI_00788;inference=ab initio prediction:Prodigal:002006;locus_tag=CHLOKLBI_00788;product=hypothetical protein
NZ_VDDA01000001.1	Prodigal:002006	CDS	884312	884638	.	+	0	ID=CHLOKLBI_00789;Name=ihfB;db_xref=COG:COG0776;gene=ihfB;inference=ab initio prediction:Prodigal:002006,similar to AA sequence:UniProtKB:Q06607;locus_tag=CHLOKLBI_00789;product=Integration host factor subunit beta
NZ_VDDA01000001.1	Prodigal:002006	CDS	884781	885137	.	+	0	ID=CHLOKLBI_00790;inference=ab initio prediction:Prodigal:002006;locus_tag=CHLOKLBI_00790;product=hypothetical protein
NZ_VDDA01000001.1	Prodigal:002006	CDS	885140	886078	.	+	0	ID=CHLOKLBI_00791;eC_number=1.5.1.49;db_xref=COG:COG2423;inference=ab initio prediction:Prodigal:002006,similar to AA sequence:UniProtKB:A1B196;locus_tag=CHLOKLBI_00791;product=Delta(1)-pyrroline-2-carboxylate reductase
NZ_VDDA01000001.1	Prodigal:002006	CDS	886230	886967	.	+	0	ID=CHLOKLBI_00792;eC_number=5.3.1.24;Name=trpF;db_xref=COG:COG0135;gene=trpF;inference=ab initio prediction:Prodigal:002006,similar to AA sequence:UniProtKB:Q56320;locus_tag=CHLOKLBI_00792;product=N-(5'-phosphoribosyl)anthranilate isomerase
NZ_VDDA01000001.1	Prodigal:002006	CDS	887024	888244	.	+	0	ID=CHLOKLBI_00793;eC_number=4.2.1.20;Name=trpB;db_xref=COG:COG0133;gene=trpB;inference=ab initio prediction:Prodigal:002006,similar to AA sequence:UniProtKB:Q2KE82;locus_tag=CHLOKLBI_00793;product=Tryptophan synthase beta chain
NZ_VDDA01000001.1	Aragorn:001002	tRNA	888369	888445	.	+	.	ID=CHLOKLBI_00794;inference=COORDINATES:profile:Aragorn:001002;locus_tag=CHLOKLBI_00794;product=tRNA-Met(cat)
NZ_VDDA01000001.1	Prodigal:002006	CDS	890078	890248	.	+	0	ID=CHLOKLBI_00795;inference=ab initio prediction:Prodigal:002006;locus_tag=CHLOKLBI_00795;product=hypothetical protein
NZ_VDDA01000001.1	Prodigal:002006	CDS	890622	892181	.	-	0	ID=CHLOKLBI_00796;inference=ab initio prediction:Prodigal:002006;locus_tag=CHLOKLBI_00796;product=hypothetical protein
NZ_VDDA01000001.1	Prodigal:002006	CDS	892178	893011	.	-	0	ID=CHLOKLBI_00797;inference=ab initio prediction:Prodigal:002006;locus_tag=CHLOKLBI_00797;product=hypothetical protein
NZ_VDDA01000001.1	Prodigal:002006	CDS	893115	893324	.	-	0	ID=CHLOKLBI_00798;inference=ab initio prediction:Prodigal:002006;locus_tag=CHLOKLBI_00798;product=hypothetical protein
NZ_VDDA01000001.1	Prodigal:002006	CDS	893324	893485	.	-	0	ID=CHLOKLBI_00799;inference=ab initio prediction:Prodigal:002006;locus_tag=CHLOKLBI_00799;product=hypothetical protein
NZ_VDDA01000001.1	Prodigal:002006	CDS	893591	893800	.	-	0	ID=CHLOKLBI_00800;inference=ab initio prediction:Prodigal:002006;locus_tag=CHLOKLBI_00800;product=hypothetical protein
NZ_VDDA01000001.1	Prodigal:002006	CDS	894871	895455	.	+	0	ID=CHLOKLBI_00801;inference=ab initio prediction:Prodigal:002006;locus_tag=CHLOKLBI_00801;product=hypothetical protein
NZ_VDDA01000001.1	Prodigal:002006	CDS	895457	896338	.	+	0	ID=CHLOKLBI_00802;inference=ab initio prediction:Prodigal:002006;locus_tag=CHLOKLBI_00802;product=hypothetical protein
NZ_VDDA01000001.1	Prodigal:002006	CDS	896347	898446	.	+	0	ID=CHLOKLBI_00803;inference=ab initio prediction:Prodigal:002006;locus_tag=CHLOKLBI_00803;product=hypothetical protein
NZ_VDDA01000001.1	Prodigal:002006	CDS	898448	902008	.	+	0	ID=CHLOKLBI_00804;inference=ab initio prediction:Prodigal:002006;locus_tag=CHLOKLBI_00804;product=hypothetical protein
NZ_VDDA01000001.1	Prodigal:002006	CDS	902575	902847	.	-	0	ID=CHLOKLBI_00805;inference=ab initio prediction:Prodigal:002006;locus_tag=CHLOKLBI_00805;product=hypothetical protein
NZ_VDDA01000001.1	Prodigal:002006	CDS	902850	903032	.	-	0	ID=CHLOKLBI_00806;inference=ab initio prediction:Prodigal:002006;locus_tag=CHLOKLBI_00806;product=hypothetical protein
NZ_VDDA01000001.1	Prodigal:002006	CDS	903029	903331	.	-	0	ID=CHLOKLBI_00807;inference=ab initio prediction:Prodigal:002006;locus_tag=CHLOKLBI_00807;product=hypothetical protein
NZ_VDDA01000001.1	Prodigal:002006	CDS	903335	904510	.	-	0	ID=CHLOKLBI_00808;inference=ab initio prediction:Prodigal:002006;locus_tag=CHLOKLBI_00808;product=hypothetical protein
NZ_VDDA01000001.1	Prodigal:002006	CDS	904568	904858	.	-	0	ID=CHLOKLBI_00809;inference=ab initio prediction:Prodigal:002006;locus_tag=CHLOKLBI_00809;product=hypothetical protein
NZ_VDDA01000001.1	Prodigal:002006	CDS	904869	905669	.	-	0	ID=CHLOKLBI_00810;inference=ab initio prediction:Prodigal:002006;locus_tag=CHLOKLBI_00810;product=hypothetical protein
NZ_VDDA01000001.1	Prodigal:002006	CDS	905740	906036	.	-	0	ID=CHLOKLBI_00811;inference=ab initio prediction:Prodigal:002006;locus_tag=CHLOKLBI_00811;product=hypothetical protein
NZ_VDDA01000001.1	Prodigal:002006	CDS	907282	907860	.	+	0	ID=CHLOKLBI_00812;eC_number=3.4.24.-;Name=ftsH_1;gene=ftsH_1;inference=ab initio prediction:Prodigal:002006,protein motif:HAMAP:MF_01458;locus_tag=CHLOKLBI_00812;product=ATP-dependent zinc metalloprotease FtsH
NZ_VDDA01000001.1	Prodigal:002006	CDS	908667	909557	.	+	0	ID=CHLOKLBI_00813;inference=ab initio prediction:Prodigal:002006;locus_tag=CHLOKLBI_00813;product=hypothetical protein
NZ_VDDA01000001.1	Prodigal:002006	CDS	910511	910645	.	-	0	ID=CHLOKLBI_00814;inference=ab initio prediction:Prodigal:002006;locus_tag=CHLOKLBI_00814;product=hypothetical protein
NZ_VDDA01000001.1	Prodigal:002006	CDS	911022	911231	.	-	0	ID=CHLOKLBI_00815;inference=ab initio prediction:Prodigal:002006;locus_tag=CHLOKLBI_00815;product=hypothetical protein
NZ_VDDA01000001.1	Prodigal:002006	CDS	912126	912935	.	+	0	ID=CHLOKLBI_00816;inference=ab initio prediction:Prodigal:002006;locus_tag=CHLOKLBI_00816;product=hypothetical protein
NZ_VDDA01000001.1	Prodigal:002006	CDS	913050	913292	.	-	0	ID=CHLOKLBI_00817;inference=ab initio prediction:Prodigal:002006;locus_tag=CHLOKLBI_00817;product=hypothetical protein
NZ_VDDA01000001.1	Prodigal:002006	CDS	913323	913565	.	-	0	ID=CHLOKLBI_00818;inference=ab initio prediction:Prodigal:002006;locus_tag=CHLOKLBI_00818;product=hypothetical protein
NZ_VDDA01000001.1	Prodigal:002006	CDS	913562	913981	.	-	0	ID=CHLOKLBI_00819;inference=ab initio prediction:Prodigal:002006;locus_tag=CHLOKLBI_00819;product=hypothetical protein
NZ_VDDA01000001.1	Prodigal:002006	CDS	914143	915636	.	-	0	ID=CHLOKLBI_00820;inference=ab initio prediction:Prodigal:002006;locus_tag=CHLOKLBI_00820;product=hypothetical protein
NZ_VDDA01000010.1	Prodigal:002006	CDS	718	1839	.	-	0	ID=CHLOKLBI_00821;eC_number=2.8.3.19;Name=uctC_1;gene=uctC_1;inference=ab initio prediction:Prodigal:002006,similar to AA sequence:UniProtKB:A9X6P9;locus_tag=CHLOKLBI_00821;product=Acetyl-CoA:oxalate CoA-transferase
NZ_VDDA01000010.1	Prodigal:002006	CDS	2045	2806	.	+	0	ID=CHLOKLBI_00822;eC_number=1.-.-.-;inference=ab initio prediction:Prodigal:002006,similar to AA sequence:UniProtKB:P9WGQ7;locus_tag=CHLOKLBI_00822;product=putative oxidoreductase
NZ_VDDA01000010.1	Prodigal:002006	CDS	2838	3983	.	+	0	ID=CHLOKLBI_00823;eC_number=1.3.99.-;Name=mmgC_2;db_xref=COG:COG1960;gene=mmgC_2;inference=ab initio prediction:Prodigal:002006,similar to AA sequence:UniProtKB:P45857;locus_tag=CHLOKLBI_00823;product=Acyl-CoA dehydrogenase
NZ_VDDA01000010.1	Prodigal:002006	CDS	4298	6913	.	+	0	ID=CHLOKLBI_00824;inference=ab initio prediction:Prodigal:002006;locus_tag=CHLOKLBI_00824;product=hypothetical protein
NZ_VDDA01000010.1	Prodigal:002006	CDS	7204	8112	.	-	0	ID=CHLOKLBI_00825;Name=cynR_2;gene=cynR_2;inference=ab initio prediction:Prodigal:002006,similar to AA sequence:UniProtKB:P27111;locus_tag=CHLOKLBI_00825;product=HTH-type transcriptional regulator CynR
NZ_VDDA01000010.1	Prodigal:002006	CDS	8231	9541	.	+	0	ID=CHLOKLBI_00826;Name=citN;db_xref=COG:COG2851;gene=citN;inference=ab initio prediction:Prodigal:002006,similar to AA sequence:UniProtKB:P42308;locus_tag=CHLOKLBI_00826;product=Citrate transporter
NZ_VDDA01000010.1	Prodigal:002006	CDS	9559	10896	.	+	0	ID=CHLOKLBI_00827;inference=ab initio prediction:Prodigal:002006;locus_tag=CHLOKLBI_00827;product=hypothetical protein
NZ_VDDA01000010.1	Prodigal:002006	CDS	10908	11219	.	+	0	ID=CHLOKLBI_00828;inference=ab initio prediction:Prodigal:002006;locus_tag=CHLOKLBI_00828;product=hypothetical protein
NZ_VDDA01000010.1	Prodigal:002006	CDS	11600	12877	.	+	0	ID=CHLOKLBI_00829;eC_number=1.4.3.-;Name=puuB_2;gene=puuB_2;inference=ab initio prediction:Prodigal:002006,similar to AA sequence:UniProtKB:P37906;locus_tag=CHLOKLBI_00829;product=Gamma-glutamylputrescine oxidoreductase
NZ_VDDA01000010.1	Prodigal:002006	CDS	12913	13635	.	+	0	ID=CHLOKLBI_00830;Name=gntR_1;gene=gntR_1;inference=ab initio prediction:Prodigal:002006,similar to AA sequence:UniProtKB:Q8GAL4;locus_tag=CHLOKLBI_00830;product=putative D-xylose utilization operon transcriptional repressor
NZ_VDDA01000010.1	Prodigal:002006	CDS	13865	14692	.	+	0	ID=CHLOKLBI_00831;inference=ab initio prediction:Prodigal:002006;locus_tag=CHLOKLBI_00831;product=hypothetical protein
NZ_VDDA01000010.1	Prodigal:002006	CDS	15013	16398	.	-	0	ID=CHLOKLBI_00832;eC_number=3.5.99.5;Name=cnbH_1;gene=cnbH_1;inference=ab initio prediction:Prodigal:002006,similar to AA sequence:UniProtKB:Q38M35;locus_tag=CHLOKLBI_00832;product=2-amino-5-chloromuconic acid deaminase
NZ_VDDA01000010.1	Prodigal:002006	CDS	16410	18011	.	-	0	ID=CHLOKLBI_00833;Name=hbpA_1;db_xref=COG:COG0747;gene=hbpA_1;inference=ab initio prediction:Prodigal:002006,similar to AA sequence:UniProtKB:P33950;locus_tag=CHLOKLBI_00833;product=Heme-binding protein A
NZ_VDDA01000010.1	Prodigal:002006	CDS	18085	18846	.	-	0	ID=CHLOKLBI_00834;Name=yadH;db_xref=COG:COG0842;gene=yadH;inference=ab initio prediction:Prodigal:002006,similar to AA sequence:UniProtKB:P0AFN6;locus_tag=CHLOKLBI_00834;product=Inner membrane transport permease YadH
NZ_VDDA01000010.1	Prodigal:002006	CDS	18843	19769	.	-	0	ID=CHLOKLBI_00835;Name=yadG;db_xref=COG:COG1131;gene=yadG;inference=ab initio prediction:Prodigal:002006,similar to AA sequence:UniProtKB:P36879;locus_tag=CHLOKLBI_00835;product=putative ABC transporter ATP-binding protein YadG
NZ_VDDA01000010.1	Prodigal:002006	CDS	20028	20588	.	-	0	ID=CHLOKLBI_00836;inference=ab initio prediction:Prodigal:002006;locus_tag=CHLOKLBI_00836;product=hypothetical protein
NZ_VDDA01000010.1	Aragorn:001002	tRNA	20797	20872	.	-	.	ID=CHLOKLBI_00837;inference=COORDINATES:profile:Aragorn:001002;locus_tag=CHLOKLBI_00837;product=tRNA-Lys(ttt)
NZ_VDDA01000010.1	Prodigal:002006	CDS	21002	22066	.	+	0	ID=CHLOKLBI_00838;inference=ab initio prediction:Prodigal:002006;locus_tag=CHLOKLBI_00838;product=hypothetical protein
NZ_VDDA01000010.1	Prodigal:002006	CDS	22071	23204	.	-	0	ID=CHLOKLBI_00839;eC_number=2.4.2.29;Name=tgt;gene=tgt;inference=ab initio prediction:Prodigal:002006,similar to AA sequence:UniProtKB:P28720;locus_tag=CHLOKLBI_00839;product=Queuine tRNA-ribosyltransferase
NZ_VDDA01000010.1	Prodigal:002006	CDS	23201	24289	.	-	0	ID=CHLOKLBI_00840;eC_number=2.4.99.17;Name=queA;db_xref=COG:COG0809;gene=queA;inference=ab initio prediction:Prodigal:002006,similar to AA sequence:UniProtKB:O32054;locus_tag=CHLOKLBI_00840;product=S-adenosylmethionine:tRNA ribosyltransferase-isomerase
NZ_VDDA01000010.1	Prodigal:002006	CDS	24509	24712	.	+	0	ID=CHLOKLBI_00841;inference=ab initio prediction:Prodigal:002006;locus_tag=CHLOKLBI_00841;product=hypothetical protein
NZ_VDDA01000010.1	Prodigal:002006	CDS	24857	25744	.	+	0	ID=CHLOKLBI_00842;Name=fieF_1;db_xref=COG:COG0053;gene=fieF_1;inference=ab initio prediction:Prodigal:002006,similar to AA sequence:UniProtKB:P69380;locus_tag=CHLOKLBI_00842;product=Ferrous-iron efflux pump FieF
NZ_VDDA01000010.1	Prodigal:002006	CDS	25812	26108	.	+	0	ID=CHLOKLBI_00843;inference=ab initio prediction:Prodigal:002006;locus_tag=CHLOKLBI_00843;product=hypothetical protein
NZ_VDDA01000010.1	Prodigal:002006	CDS	26195	27403	.	-	0	ID=CHLOKLBI_00844;eC_number=2.6.1.1;Name=aspC_3;db_xref=COG:COG0436;gene=aspC_3;inference=ab initio prediction:Prodigal:002006,similar to AA sequence:UniProtKB:Q56232;locus_tag=CHLOKLBI_00844;product=Aspartate/prephenate aminotransferase
NZ_VDDA01000010.1	Prodigal:002006	CDS	27555	28373	.	-	0	ID=CHLOKLBI_00845;inference=ab initio prediction:Prodigal:002006;locus_tag=CHLOKLBI_00845;product=hypothetical protein
NZ_VDDA01000010.1	Prodigal:002006	CDS	28626	31115	.	-	0	ID=CHLOKLBI_00846;eC_number=2.4.1.18;Name=glgB;db_xref=COG:COG0296;gene=glgB;inference=ab initio prediction:Prodigal:002006,similar to AA sequence:UniProtKB:P07762;locus_tag=CHLOKLBI_00846;product=1%2C4-alpha-glucan branching enzyme GlgB
NZ_VDDA01000010.1	Prodigal:002006	CDS	31119	34382	.	-	0	ID=CHLOKLBI_00847;eC_number=2.7.1.8;inference=ab initio prediction:Prodigal:002006,protein motif:HAMAP:MF_02218;locus_tag=CHLOKLBI_00847;product=Glucosamine kinase
NZ_VDDA01000010.1	Prodigal:002006	CDS	34519	37926	.	-	0	ID=CHLOKLBI_00848;eC_number=2.4.99.16;Name=glgE;gene=glgE;inference=ab initio prediction:Prodigal:002006,protein motif:HAMAP:MF_02124;locus_tag=CHLOKLBI_00848;product=Alpha-1%2C4-glucan:maltose-1-phosphate maltosyltransferase
NZ_VDDA01000010.1	Prodigal:002006	CDS	37993	42951	.	-	0	ID=CHLOKLBI_00849;inference=ab initio prediction:Prodigal:002006;locus_tag=CHLOKLBI_00849;product=hypothetical protein
NZ_VDDA01000010.1	Prodigal:002006	CDS	42953	44773	.	-	0	ID=CHLOKLBI_00850;eC_number=3.2.1.141;Name=treZ;db_xref=COG:COG0296;gene=treZ;inference=ab initio prediction:Prodigal:002006,similar to AA sequence:UniProtKB:Q9RX51;locus_tag=CHLOKLBI_00850;product=Malto-oligosyltrehalose trehalohydrolase
NZ_VDDA01000010.1	Prodigal:002006	CDS	45013	45201	.	-	0	ID=CHLOKLBI_00851;inference=ab initio prediction:Prodigal:002006;locus_tag=CHLOKLBI_00851;product=hypothetical protein
NZ_VDDA01000010.1	Prodigal:002006	CDS	45516	47570	.	+	0	ID=CHLOKLBI_00852;eC_number=5.6.2.2;Name=gyrB_1;db_xref=COG:COG0187;gene=gyrB_1;inference=ab initio prediction:Prodigal:002006,similar to AA sequence:UniProtKB:Q5SHZ4;locus_tag=CHLOKLBI_00852;product=DNA gyrase subunit B
NZ_VDDA01000010.1	Prodigal:002006	CDS	47756	48619	.	-	0	ID=CHLOKLBI_00853;inference=ab initio prediction:Prodigal:002006;locus_tag=CHLOKLBI_00853;product=hypothetical protein
NZ_VDDA01000010.1	Prodigal:002006	CDS	48841	49083	.	+	0	ID=CHLOKLBI_00854;inference=ab initio prediction:Prodigal:002006;locus_tag=CHLOKLBI_00854;product=hypothetical protein
NZ_VDDA01000010.1	Prodigal:002006	CDS	49374	50954	.	+	0	ID=CHLOKLBI_00855;eC_number=3.6.4.13;Name=rhlE_2;gene=rhlE_2;inference=ab initio prediction:Prodigal:002006,protein motif:HAMAP:MF_00968;locus_tag=CHLOKLBI_00855;product=ATP-dependent RNA helicase RhlE
NZ_VDDA01000010.1	Prodigal:002006	CDS	51078	52142	.	+	0	ID=CHLOKLBI_00856;eC_number=2.7.7.65;Name=vdcA;gene=vdcA;inference=ab initio prediction:Prodigal:002006,similar to AA sequence:UniProtKB:Q9KKZ4;locus_tag=CHLOKLBI_00856;product=Diguanylate cyclase VdcA
NZ_VDDA01000010.1	Prodigal:002006	CDS	52186	52566	.	-	0	ID=CHLOKLBI_00857;Name=iscA;db_xref=COG:COG0316;gene=iscA;inference=ab initio prediction:Prodigal:002006,similar to AA sequence:UniProtKB:P0AAC8;locus_tag=CHLOKLBI_00857;product=Iron-binding protein IscA
NZ_VDDA01000010.1	Prodigal:002006	CDS	52700	53293	.	+	0	ID=CHLOKLBI_00858;inference=ab initio prediction:Prodigal:002006;locus_tag=CHLOKLBI_00858;product=hypothetical protein
NZ_VDDA01000010.1	Prodigal:002006	CDS	53300	53689	.	-	0	ID=CHLOKLBI_00859;inference=ab initio prediction:Prodigal:002006;locus_tag=CHLOKLBI_00859;product=hypothetical protein
NZ_VDDA01000010.1	Prodigal:002006	CDS	53696	54940	.	-	0	ID=CHLOKLBI_00860;eC_number=2.8.1.7;Name=sufS_1;db_xref=COG:COG0520;gene=sufS_1;inference=ab initio prediction:Prodigal:002006,similar to AA sequence:UniProtKB:O32164;locus_tag=CHLOKLBI_00860;product=Cysteine desulfurase SufS
NZ_VDDA01000010.1	Prodigal:002006	CDS	54999	56318	.	-	0	ID=CHLOKLBI_00861;Name=sufD;db_xref=COG:COG0719;gene=sufD;inference=ab initio prediction:Prodigal:002006,similar to AA sequence:UniProtKB:P77689;locus_tag=CHLOKLBI_00861;product=FeS cluster assembly protein SufD
NZ_VDDA01000010.1	Prodigal:002006	CDS	56321	57073	.	-	0	ID=CHLOKLBI_00862;Name=sufC;db_xref=COG:COG0396;gene=sufC;inference=ab initio prediction:Prodigal:002006,similar to AA sequence:UniProtKB:P77499;locus_tag=CHLOKLBI_00862;product=putative ATP-dependent transporter SufC
NZ_VDDA01000010.1	Prodigal:002006	CDS	57183	58652	.	-	0	ID=CHLOKLBI_00863;Name=sufB;db_xref=COG:COG0719;gene=sufB;inference=ab initio prediction:Prodigal:002006,similar to AA sequence:UniProtKB:P77522;locus_tag=CHLOKLBI_00863;product=FeS cluster assembly protein SufB
NZ_VDDA01000010.1	Prodigal:002006	CDS	58722	59897	.	-	0	ID=CHLOKLBI_00864;eC_number=2.8.1.7;Name=iscS;gene=iscS;inference=ab initio prediction:Prodigal:002006,similar to AA sequence:UniProtKB:O54055;locus_tag=CHLOKLBI_00864;product=Cysteine desulfurase IscS
NZ_VDDA01000010.1	Prodigal:002006	CDS	60151	60807	.	+	0	ID=CHLOKLBI_00865;inference=ab initio prediction:Prodigal:002006;locus_tag=CHLOKLBI_00865;product=hypothetical protein
NZ_VDDA01000010.1	Prodigal:002006	CDS	61055	62008	.	-	0	ID=CHLOKLBI_00866;eC_number=2.7.4.-;db_xref=COG:COG2326;inference=ab initio prediction:Prodigal:002006,similar to AA sequence:UniProtKB:M9XB82;locus_tag=CHLOKLBI_00866;product=Polyphosphate:AMP/ADP phosphotransferase
NZ_VDDA01000010.1	Prodigal:002006	CDS	62104	62697	.	+	0	ID=CHLOKLBI_00867;eC_number=5.4.2.-;Name=gpmB_2;gene=gpmB_2;inference=ab initio prediction:Prodigal:002006,protein motif:HAMAP:MF_01040;locus_tag=CHLOKLBI_00867;product=phosphoglycerate mutase GpmB
NZ_VDDA01000010.1	Prodigal:002006	CDS	62866	66948	.	+	0	ID=CHLOKLBI_00868;eC_number=6.2.1.54;Name=dltA;gene=dltA;inference=ab initio prediction:Prodigal:002006,protein motif:HAMAP:MF_00593;locus_tag=CHLOKLBI_00868;product=D-alanine--D-alanyl carrier protein ligase
NZ_VDDA01000010.1	Prodigal:002006	CDS	67021	68109	.	-	0	ID=CHLOKLBI_00869;inference=ab initio prediction:Prodigal:002006;locus_tag=CHLOKLBI_00869;product=hypothetical protein
NZ_VDDA01000010.1	Prodigal:002006	CDS	68658	69896	.	+	0	ID=CHLOKLBI_00870;inference=ab initio prediction:Prodigal:002006;locus_tag=CHLOKLBI_00870;product=hypothetical protein
NZ_VDDA01000010.1	Prodigal:002006	CDS	69908	70231	.	+	0	ID=CHLOKLBI_00871;inference=ab initio prediction:Prodigal:002006;locus_tag=CHLOKLBI_00871;product=hypothetical protein
NZ_VDDA01000010.1	Prodigal:002006	CDS	70289	70678	.	-	0	ID=CHLOKLBI_00872;inference=ab initio prediction:Prodigal:002006;locus_tag=CHLOKLBI_00872;product=hypothetical protein
NZ_VDDA01000010.1	Prodigal:002006	CDS	70813	71562	.	+	0	ID=CHLOKLBI_00873;inference=ab initio prediction:Prodigal:002006;locus_tag=CHLOKLBI_00873;product=hypothetical protein
NZ_VDDA01000010.1	Prodigal:002006	CDS	71573	72814	.	-	0	ID=CHLOKLBI_00874;eC_number=1.6.-.-;inference=ab initio prediction:Prodigal:002006,similar to AA sequence:UniProtKB:P9WJJ0;locus_tag=CHLOKLBI_00874;product=NADH dehydrogenase-like protein
NZ_VDDA01000010.1	Prodigal:002006	CDS	72950	73345	.	-	0	ID=CHLOKLBI_00875;inference=ab initio prediction:Prodigal:002006;locus_tag=CHLOKLBI_00875;product=hypothetical protein
NZ_VDDA01000010.1	Prodigal:002006	CDS	73435	73983	.	+	0	ID=CHLOKLBI_00876;Name=slmA_2;gene=slmA_2;inference=ab initio prediction:Prodigal:002006,protein motif:HAMAP:MF_01839;locus_tag=CHLOKLBI_00876;product=Nucleoid occlusion factor SlmA
NZ_VDDA01000010.1	Prodigal:002006	CDS	74145	75773	.	+	0	ID=CHLOKLBI_00877;Name=dppA_2;db_xref=COG:COG0747;gene=dppA_2;inference=ab initio prediction:Prodigal:002006,similar to AA sequence:UniProtKB:P23847;locus_tag=CHLOKLBI_00877;product=Periplasmic dipeptide transport protein
NZ_VDDA01000010.1	Prodigal:002006	CDS	75907	76860	.	+	0	ID=CHLOKLBI_00878;Name=nikB_2;db_xref=COG:COG0601;gene=nikB_2;inference=ab initio prediction:Prodigal:002006,similar to AA sequence:UniProtKB:P33591;locus_tag=CHLOKLBI_00878;product=Nickel transport system permease protein NikB
NZ_VDDA01000010.1	Prodigal:002006	CDS	76865	77779	.	+	0	ID=CHLOKLBI_00879;Name=gsiD_2;db_xref=COG:COG1173;gene=gsiD_2;inference=ab initio prediction:Prodigal:002006,similar to AA sequence:UniProtKB:P75799;locus_tag=CHLOKLBI_00879;product=Glutathione transport system permease protein GsiD
NZ_VDDA01000010.1	Prodigal:002006	CDS	77776	78816	.	+	0	ID=CHLOKLBI_00880;Name=oppF_1;db_xref=COG:COG4608;gene=oppF_1;inference=ab initio prediction:Prodigal:002006,similar to AA sequence:UniProtKB:P24137;locus_tag=CHLOKLBI_00880;product=Oligopeptide transport ATP-binding protein OppF
NZ_VDDA01000010.1	Prodigal:002006	CDS	78824	79843	.	+	0	ID=CHLOKLBI_00881;Name=oppD_1;db_xref=COG:COG0444;gene=oppD_1;inference=ab initio prediction:Prodigal:002006,similar to AA sequence:UniProtKB:P24136;locus_tag=CHLOKLBI_00881;product=Oligopeptide transport ATP-binding protein OppD
NZ_VDDA01000010.1	Prodigal:002006	CDS	79935	80267	.	+	0	ID=CHLOKLBI_00882;inference=ab initio prediction:Prodigal:002006;locus_tag=CHLOKLBI_00882;product=hypothetical protein
NZ_VDDA01000010.1	Prodigal:002006	CDS	80264	81322	.	+	0	ID=CHLOKLBI_00883;inference=ab initio prediction:Prodigal:002006;locus_tag=CHLOKLBI_00883;product=hypothetical protein
NZ_VDDA01000010.1	Prodigal:002006	CDS	81537	82073	.	-	0	ID=CHLOKLBI_00884;inference=ab initio prediction:Prodigal:002006;locus_tag=CHLOKLBI_00884;product=hypothetical protein
NZ_VDDA01000010.1	Prodigal:002006	CDS	82328	84697	.	+	0	ID=CHLOKLBI_00885;db_xref=COG:COG2199;inference=ab initio prediction:Prodigal:002006,similar to AA sequence:UniProtKB:Q9ABX9;locus_tag=CHLOKLBI_00885;product=putative signaling protein
NZ_VDDA01000010.1	Prodigal:002006	CDS	84794	86419	.	+	0	ID=CHLOKLBI_00886;eC_number=5.4.2.2;Name=pgm;db_xref=COG:COG0033;gene=pgm;inference=ab initio prediction:Prodigal:002006,similar to AA sequence:UniProtKB:P39671;locus_tag=CHLOKLBI_00886;product=Phosphoglucomutase
NZ_VDDA01000010.1	Prodigal:002006	CDS	86750	87745	.	+	0	ID=CHLOKLBI_00887;inference=ab initio prediction:Prodigal:002006;locus_tag=CHLOKLBI_00887;product=hypothetical protein
NZ_VDDA01000010.1	Prodigal:002006	CDS	87742	88392	.	+	0	ID=CHLOKLBI_00888;inference=ab initio prediction:Prodigal:002006;locus_tag=CHLOKLBI_00888;product=hypothetical protein
NZ_VDDA01000010.1	Prodigal:002006	CDS	88404	91754	.	+	0	ID=CHLOKLBI_00889;inference=ab initio prediction:Prodigal:002006;locus_tag=CHLOKLBI_00889;product=hypothetical protein
NZ_VDDA01000010.1	Prodigal:002006	CDS	91903	92904	.	+	0	ID=CHLOKLBI_00890;inference=ab initio prediction:Prodigal:002006;locus_tag=CHLOKLBI_00890;product=hypothetical protein
NZ_VDDA01000010.1	Prodigal:002006	CDS	93065	94105	.	+	0	ID=CHLOKLBI_00891;inference=ab initio prediction:Prodigal:002006;locus_tag=CHLOKLBI_00891;product=hypothetical protein
NZ_VDDA01000010.1	Prodigal:002006	CDS	94151	94417	.	-	0	ID=CHLOKLBI_00892;inference=ab initio prediction:Prodigal:002006;locus_tag=CHLOKLBI_00892;product=hypothetical protein
NZ_VDDA01000010.1	Prodigal:002006	CDS	94565	94702	.	+	0	ID=CHLOKLBI_00893;inference=ab initio prediction:Prodigal:002006;locus_tag=CHLOKLBI_00893;product=hypothetical protein
NZ_VDDA01000010.1	Prodigal:002006	CDS	94877	96121	.	+	0	ID=CHLOKLBI_00894;Name=braC_2;db_xref=COG:COG0683;gene=braC_2;inference=ab initio prediction:Prodigal:002006,similar to AA sequence:UniProtKB:P21175;locus_tag=CHLOKLBI_00894;product=Leucine-%2C isoleucine-%2C valine-%2C threonine-%2C and alanine-binding protein
NZ_VDDA01000010.1	Prodigal:002006	CDS	96153	98039	.	+	0	ID=CHLOKLBI_00895;inference=ab initio prediction:Prodigal:002006;locus_tag=CHLOKLBI_00895;product=hypothetical protein
NZ_VDDA01000010.1	Prodigal:002006	CDS	98036	98818	.	+	0	ID=CHLOKLBI_00896;eC_number=3.6.3.-;Name=lptB_2;db_xref=COG:COG1137;gene=lptB_2;inference=ab initio prediction:Prodigal:002006,similar to AA sequence:UniProtKB:P45073;locus_tag=CHLOKLBI_00896;product=Lipopolysaccharide export system ATP-binding protein LptB
NZ_VDDA01000010.1	Prodigal:002006	CDS	98818	99543	.	+	0	ID=CHLOKLBI_00897;Name=livF_4;db_xref=COG:COG0410;gene=livF_4;inference=ab initio prediction:Prodigal:002006,similar to AA sequence:UniProtKB:P22731;locus_tag=CHLOKLBI_00897;product=High-affinity branched-chain amino acid transport ATP-binding protein LivF
NZ_VDDA01000010.1	Prodigal:002006	CDS	99831	101867	.	+	0	ID=CHLOKLBI_00898;eC_number=6.4.1.8;Name=apc3_1;db_xref=COG:COG0145;gene=apc3_1;inference=ab initio prediction:Prodigal:002006,similar to AA sequence:UniProtKB:Q5P5G4;locus_tag=CHLOKLBI_00898;product=Acetophenone carboxylase gamma subunit
NZ_VDDA01000010.1	Prodigal:002006	CDS	101864	103552	.	+	0	ID=CHLOKLBI_00899;eC_number=6.4.1.8;Name=apc4_1;db_xref=COG:COG0146;gene=apc4_1;inference=ab initio prediction:Prodigal:002006,similar to AA sequence:UniProtKB:Q5P5G5;locus_tag=CHLOKLBI_00899;product=Acetophenone carboxylase delta subunit
NZ_VDDA01000010.1	Prodigal:002006	CDS	103549	105051	.	+	0	ID=CHLOKLBI_00900;eC_number=1.3.7.1;Name=Hnr;gene=Hnr;inference=ab initio prediction:Prodigal:002006,similar to AA sequence:UniProtKB:Q0QLF7;locus_tag=CHLOKLBI_00900;product=6-hydroxynicotinate reductase
NZ_VDDA01000010.1	Prodigal:002006	CDS	105048	105530	.	+	0	ID=CHLOKLBI_00901;Name=nicR_1;db_xref=COG:COG1846;gene=nicR_1;inference=ab initio prediction:Prodigal:002006,similar to AA sequence:UniProtKB:Q88FY0;locus_tag=CHLOKLBI_00901;product=HTH-type transcriptional repressor NicR
NZ_VDDA01000010.1	Prodigal:002006	CDS	105534	106424	.	+	0	ID=CHLOKLBI_00902;inference=ab initio prediction:Prodigal:002006;locus_tag=CHLOKLBI_00902;product=hypothetical protein
NZ_VDDA01000010.1	Prodigal:002006	CDS	106421	106999	.	+	0	ID=CHLOKLBI_00903;inference=ab initio prediction:Prodigal:002006;locus_tag=CHLOKLBI_00903;product=hypothetical protein
NZ_VDDA01000010.1	Prodigal:002006	CDS	107243	108649	.	-	0	ID=CHLOKLBI_00904;inference=ab initio prediction:Prodigal:002006;locus_tag=CHLOKLBI_00904;product=hypothetical protein
NZ_VDDA01000010.1	Prodigal:002006	CDS	109207	109815	.	+	0	ID=CHLOKLBI_00905;eC_number=1.2.99.6;Name=paoA_1;db_xref=COG:COG2080;gene=paoA_1;inference=ab initio prediction:Prodigal:002006,similar to AA sequence:UniProtKB:P77165;locus_tag=CHLOKLBI_00905;product=Aldehyde oxidoreductase iron-sulfur-binding subunit PaoA
NZ_VDDA01000010.1	Prodigal:002006	CDS	109812	110762	.	+	0	ID=CHLOKLBI_00906;eC_number=1.2.99.6;Name=paoB_1;db_xref=COG:COG1319;gene=paoB_1;inference=ab initio prediction:Prodigal:002006,similar to AA sequence:UniProtKB:P77324;locus_tag=CHLOKLBI_00906;product=Aldehyde oxidoreductase FAD-binding subunit PaoB
NZ_VDDA01000010.1	Prodigal:002006	CDS	110766	112985	.	+	0	ID=CHLOKLBI_00907;eC_number=1.2.99.6;Name=paoC_1;db_xref=COG:COG1529;gene=paoC_1;inference=ab initio prediction:Prodigal:002006,similar to AA sequence:UniProtKB:P77489;locus_tag=CHLOKLBI_00907;product=Aldehyde oxidoreductase molybdenum-binding subunit PaoC
NZ_VDDA01000010.1	Prodigal:002006	CDS	113186	114358	.	-	0	ID=CHLOKLBI_00908;inference=ab initio prediction:Prodigal:002006;locus_tag=CHLOKLBI_00908;product=hypothetical protein
NZ_VDDA01000010.1	Prodigal:002006	CDS	114419	114640	.	+	0	ID=CHLOKLBI_00909;inference=ab initio prediction:Prodigal:002006;locus_tag=CHLOKLBI_00909;product=hypothetical protein
NZ_VDDA01000010.1	Prodigal:002006	CDS	114544	115473	.	-	0	ID=CHLOKLBI_00910;inference=ab initio prediction:Prodigal:002006;locus_tag=CHLOKLBI_00910;product=hypothetical protein
NZ_VDDA01000010.1	Prodigal:002006	CDS	116015	116269	.	+	0	ID=CHLOKLBI_00911;inference=ab initio prediction:Prodigal:002006;locus_tag=CHLOKLBI_00911;product=hypothetical protein
NZ_VDDA01000010.1	Prodigal:002006	CDS	116310	116597	.	+	0	ID=CHLOKLBI_00912;inference=ab initio prediction:Prodigal:002006;locus_tag=CHLOKLBI_00912;product=hypothetical protein
NZ_VDDA01000010.1	Prodigal:002006	CDS	116978	118711	.	+	0	ID=CHLOKLBI_00913;eC_number=1.2.5.1;Name=poxB;db_xref=COG:COG0028;gene=poxB;inference=ab initio prediction:Prodigal:002006,similar to AA sequence:UniProtKB:P07003;locus_tag=CHLOKLBI_00913;product=Pyruvate dehydrogenase [ubiquinone]
NZ_VDDA01000010.1	Prodigal:002006	CDS	119517	121898	.	+	0	ID=CHLOKLBI_00914;Name=fhuA_1;db_xref=COG:COG1629;gene=fhuA_1;inference=ab initio prediction:Prodigal:002006,similar to AA sequence:UniProtKB:P06971;locus_tag=CHLOKLBI_00914;product=Ferrichrome outer membrane transporter/phage receptor
NZ_VDDA01000010.1	Prodigal:002006	CDS	121908	122216	.	+	0	ID=CHLOKLBI_00915;inference=ab initio prediction:Prodigal:002006;locus_tag=CHLOKLBI_00915;product=hypothetical protein
NZ_VDDA01000010.1	Prodigal:002006	CDS	122213	123766	.	+	0	ID=CHLOKLBI_00916;inference=ab initio prediction:Prodigal:002006;locus_tag=CHLOKLBI_00916;product=hypothetical protein
NZ_VDDA01000010.1	Prodigal:002006	CDS	123763	124098	.	+	0	ID=CHLOKLBI_00917;inference=ab initio prediction:Prodigal:002006;locus_tag=CHLOKLBI_00917;product=hypothetical protein
NZ_VDDA01000010.1	Prodigal:002006	CDS	124362	125159	.	-	0	ID=CHLOKLBI_00918;eC_number=3.1.3.25;Name=suhB_1;db_xref=COG:COG0483;gene=suhB_1;inference=ab initio prediction:Prodigal:002006,similar to AA sequence:UniProtKB:P0ADG4;locus_tag=CHLOKLBI_00918;product=Inositol-1-monophosphatase
NZ_VDDA01000010.1	Prodigal:002006	CDS	125210	126103	.	-	0	ID=CHLOKLBI_00919;eC_number=4.1.2.28;Name=yjhH_1;db_xref=COG:COG0329;gene=yjhH_1;inference=ab initio prediction:Prodigal:002006,similar to AA sequence:UniProtKB:P39359;locus_tag=CHLOKLBI_00919;product=putative 2-dehydro-3-deoxy-D-pentonate aldolase YjhH
NZ_VDDA01000010.1	Prodigal:002006	CDS	126106	127053	.	-	0	ID=CHLOKLBI_00920;eC_number=3.6.1.22;Name=nudC_1;gene=nudC_1;inference=ab initio prediction:Prodigal:002006,protein motif:HAMAP:MF_00297;locus_tag=CHLOKLBI_00920;product=NADH pyrophosphatase
NZ_VDDA01000010.1	Prodigal:002006	CDS	127263	127691	.	-	0	ID=CHLOKLBI_00921;eC_number=3.1.2.-;db_xref=COG:COG1607;inference=ab initio prediction:Prodigal:002006,similar to AA sequence:UniProtKB:P44886;locus_tag=CHLOKLBI_00921;product=putative acyl-CoA thioester hydrolase
NZ_VDDA01000010.1	Prodigal:002006	CDS	127801	129144	.	-	0	ID=CHLOKLBI_00922;Name=dctD_1;gene=dctD_1;inference=ab initio prediction:Prodigal:002006,similar to AA sequence:UniProtKB:P13632;locus_tag=CHLOKLBI_00922;product=C4-dicarboxylate transport transcriptional regulatory protein DctD
NZ_VDDA01000010.1	Prodigal:002006	CDS	129149	131002	.	-	0	ID=CHLOKLBI_00923;eC_number=2.7.13.3;Name=dctB_1;gene=dctB_1;inference=ab initio prediction:Prodigal:002006,similar to AA sequence:UniProtKB:P13633;locus_tag=CHLOKLBI_00923;product=C4-dicarboxylate transport sensor protein DctB
NZ_VDDA01000010.1	Prodigal:002006	CDS	131118	132449	.	-	0	ID=CHLOKLBI_00924;Name=kgtP_1;gene=kgtP_1;inference=ab initio prediction:Prodigal:002006,similar to AA sequence:UniProtKB:P0AEX3;locus_tag=CHLOKLBI_00924;product=Alpha-ketoglutarate permease
NZ_VDDA01000010.1	Prodigal:002006	CDS	132834	134126	.	+	0	ID=CHLOKLBI_00925;Name=entS_1;gene=entS_1;inference=ab initio prediction:Prodigal:002006,protein motif:HAMAP:MF_01436;locus_tag=CHLOKLBI_00925;product=Enterobactin exporter EntS
NZ_VDDA01000010.1	Prodigal:002006	CDS	134051	134548	.	-	0	ID=CHLOKLBI_00926;eC_number=3.1.-.-;Name=yrrK;db_xref=COG:COG0816;gene=yrrK;inference=ab initio prediction:Prodigal:002006,similar to AA sequence:UniProtKB:O34634;locus_tag=CHLOKLBI_00926;product=Putative pre-16S rRNA nuclease
NZ_VDDA01000010.1	Prodigal:002006	CDS	134665	135366	.	+	0	ID=CHLOKLBI_00927;inference=ab initio prediction:Prodigal:002006,similar to AA sequence:UniProtKB:P99149;locus_tag=CHLOKLBI_00927;note=UPF0173 metal-dependent hydrolase SA1529;product=hypothetical protein
NZ_VDDA01000010.1	Prodigal:002006	CDS	135513	135956	.	+	0	ID=CHLOKLBI_00928;inference=ab initio prediction:Prodigal:002006;locus_tag=CHLOKLBI_00928;product=hypothetical protein
NZ_VDDA01000010.1	Prodigal:002006	CDS	136068	136355	.	+	0	ID=CHLOKLBI_00929;eC_number=6.3.5.-;Name=gatC;db_xref=COG:COG0721;gene=gatC;inference=ab initio prediction:Prodigal:002006,similar to AA sequence:UniProtKB:Q9HVT9;locus_tag=CHLOKLBI_00929;product=Glutamyl-tRNA(Gln) amidotransferase subunit C
NZ_VDDA01000010.1	Prodigal:002006	CDS	136434	137966	.	+	0	ID=CHLOKLBI_00930;eC_number=6.3.5.7;Name=gatA;db_xref=COG:COG0154;gene=gatA;inference=ab initio prediction:Prodigal:002006,similar to AA sequence:UniProtKB:Q9HVT8;locus_tag=CHLOKLBI_00930;product=Glutamyl-tRNA(Gln) amidotransferase subunit A
NZ_VDDA01000010.1	Prodigal:002006	CDS	137963	138271	.	+	0	ID=CHLOKLBI_00931;inference=ab initio prediction:Prodigal:002006;locus_tag=CHLOKLBI_00931;product=hypothetical protein
NZ_VDDA01000010.1	Prodigal:002006	CDS	138370	139842	.	+	0	ID=CHLOKLBI_00932;eC_number=6.3.5.-;Name=gatB;db_xref=COG:COG0064;gene=gatB;inference=ab initio prediction:Prodigal:002006,similar to AA sequence:UniProtKB:Q9HVT7;locus_tag=CHLOKLBI_00932;product=Aspartyl/glutamyl-tRNA(Asn/Gln) amidotransferase subunit B
NZ_VDDA01000010.1	Prodigal:002006	CDS	140163	141506	.	-	0	ID=CHLOKLBI_00933;Name=lutA;gene=lutA;inference=ab initio prediction:Prodigal:002006,protein motif:HAMAP:MF_02105;locus_tag=CHLOKLBI_00933;product=Lactate utilization protein A
NZ_VDDA01000010.1	Prodigal:002006	CDS	141650	142618	.	-	0	ID=CHLOKLBI_00934;inference=ab initio prediction:Prodigal:002006;locus_tag=CHLOKLBI_00934;product=hypothetical protein
NZ_VDDA01000010.1	minced:0.4.2	repeat_region	142853	143979	.	.	.	note=CRISPR with 19 repeat units;rpt_family=CRISPR;rpt_type=direct;rpt_unit_seq=GGCTCCCCCGCCTACGCGGGGATGGACCC
NZ_VDDA01000010.1	Prodigal:002006	CDS	144156	144887	.	+	0	ID=CHLOKLBI_00935;inference=ab initio prediction:Prodigal:002006;locus_tag=CHLOKLBI_00935;product=hypothetical protein
NZ_VDDA01000010.1	Prodigal:002006	CDS	144884	146188	.	+	0	ID=CHLOKLBI_00936;eC_number=2.4.99.12;Name=waaA;db_xref=COG:COG1519;gene=waaA;inference=ab initio prediction:Prodigal:002006,similar to AA sequence:UniProtKB:P0AC75;locus_tag=CHLOKLBI_00936;product=3-deoxy-D-manno-octulosonic acid transferase
NZ_VDDA01000010.1	Prodigal:002006	CDS	146185	147156	.	+	0	ID=CHLOKLBI_00937;eC_number=2.7.1.130;Name=lpxK;db_xref=COG:COG1663;gene=lpxK;inference=ab initio prediction:Prodigal:002006,similar to AA sequence:UniProtKB:P27300;locus_tag=CHLOKLBI_00937;product=Tetraacyldisaccharide 4'-kinase
NZ_VDDA01000010.1	Prodigal:002006	CDS	147142	147363	.	-	0	ID=CHLOKLBI_00938;inference=ab initio prediction:Prodigal:002006;locus_tag=CHLOKLBI_00938;product=hypothetical protein
NZ_VDDA01000010.1	Prodigal:002006	CDS	147516	147914	.	+	0	ID=CHLOKLBI_00939;eC_number=3.5.4.5;Name=cdd;db_xref=COG:COG0295;gene=cdd;inference=ab initio prediction:Prodigal:002006,similar to AA sequence:UniProtKB:P19079;locus_tag=CHLOKLBI_00939;product=Cytidine deaminase
NZ_VDDA01000010.1	Prodigal:002006	CDS	147911	148732	.	+	0	ID=CHLOKLBI_00940;eC_number=2.4.2.1;Name=punA;gene=punA;inference=ab initio prediction:Prodigal:002006,similar to AA sequence:UniProtKB:P77834;locus_tag=CHLOKLBI_00940;product=Purine nucleoside phosphorylase 1
NZ_VDDA01000010.1	Prodigal:002006	CDS	148754	150067	.	+	0	ID=CHLOKLBI_00941;eC_number=2.4.2.4;Name=deoA;db_xref=COG:COG0213;gene=deoA;inference=ab initio prediction:Prodigal:002006,similar to AA sequence:UniProtKB:P07650;locus_tag=CHLOKLBI_00941;product=Thymidine phosphorylase
NZ_VDDA01000010.1	Prodigal:002006	CDS	150472	152007	.	-	0	ID=CHLOKLBI_00942;eC_number=3.6.1.40;Name=gppA;gene=gppA;inference=ab initio prediction:Prodigal:002006,protein motif:HAMAP:MF_01550;locus_tag=CHLOKLBI_00942;product=Guanosine-5'-triphosphate%2C3'-diphosphate pyrophosphatase
NZ_VDDA01000010.1	Prodigal:002006	CDS	152071	154398	.	-	0	ID=CHLOKLBI_00943;eC_number=2.7.4.1;Name=ppk;db_xref=COG:COG0855;gene=ppk;inference=ab initio prediction:Prodigal:002006,similar to AA sequence:UniProtKB:P9WHV9;locus_tag=CHLOKLBI_00943;product=Polyphosphate kinase
NZ_VDDA01000010.1	Prodigal:002006	CDS	154630	155364	.	-	0	ID=CHLOKLBI_00944;Name=dnaA_1;gene=dnaA_1;inference=ab initio prediction:Prodigal:002006,protein motif:HAMAP:MF_00377;locus_tag=CHLOKLBI_00944;product=Chromosomal replication initiator protein DnaA
NZ_VDDA01000010.1	Prodigal:002006	CDS	155389	156534	.	-	0	ID=CHLOKLBI_00945;db_xref=COG:COG0628;inference=ab initio prediction:Prodigal:002006,similar to AA sequence:UniProtKB:P9WFM5;locus_tag=CHLOKLBI_00945;product=Putative transport protein
NZ_VDDA01000010.1	Prodigal:002006	CDS	157031	158167	.	+	0	ID=CHLOKLBI_00946;inference=ab initio prediction:Prodigal:002006;locus_tag=CHLOKLBI_00946;product=hypothetical protein
NZ_VDDA01000010.1	Prodigal:002006	CDS	158172	159023	.	-	0	ID=CHLOKLBI_00947;eC_number=3.4.-.-;Name=ipuF;gene=ipuF;inference=ab initio prediction:Prodigal:002006,similar to AA sequence:UniProtKB:Q936S7;locus_tag=CHLOKLBI_00947;product=Gamma-glutamyl-L-1-hydroxyisopropylamide hydrolase
NZ_VDDA01000010.1	Prodigal:002006	CDS	159226	161433	.	+	0	ID=CHLOKLBI_00948;eC_number=2.4.1.129;Name=mtgA_1;gene=mtgA_1;inference=ab initio prediction:Prodigal:002006,protein motif:HAMAP:MF_00766;locus_tag=CHLOKLBI_00948;product=Biosynthetic peptidoglycan transglycosylase
NZ_VDDA01000010.1	Prodigal:002006	CDS	161544	162527	.	-	0	ID=CHLOKLBI_00949;eC_number=1.13.11.63;inference=ab initio prediction:Prodigal:002006,protein motif:HAMAP:MF_02093;locus_tag=CHLOKLBI_00949;product=beta-carotene 15%2C15'-dioxygenase
NZ_VDDA01000010.1	Prodigal:002006	CDS	162532	163293	.	-	0	ID=CHLOKLBI_00950;inference=ab initio prediction:Prodigal:002006;locus_tag=CHLOKLBI_00950;product=hypothetical protein
NZ_VDDA01000010.1	Prodigal:002006	CDS	163803	164459	.	-	0	ID=CHLOKLBI_00951;inference=ab initio prediction:Prodigal:002006;locus_tag=CHLOKLBI_00951;product=hypothetical protein
NZ_VDDA01000010.1	Prodigal:002006	CDS	164600	165016	.	-	0	ID=CHLOKLBI_00952;inference=ab initio prediction:Prodigal:002006;locus_tag=CHLOKLBI_00952;product=hypothetical protein
NZ_VDDA01000010.1	Prodigal:002006	CDS	165518	169270	.	+	0	ID=CHLOKLBI_00953;inference=ab initio prediction:Prodigal:002006;locus_tag=CHLOKLBI_00953;product=hypothetical protein
NZ_VDDA01000010.1	Prodigal:002006	CDS	169409	169795	.	-	0	ID=CHLOKLBI_00954;eC_number=3.5.99.10;Name=yabJ_2;db_xref=COG:COG0251;gene=yabJ_2;inference=ab initio prediction:Prodigal:002006,similar to AA sequence:UniProtKB:P37552;locus_tag=CHLOKLBI_00954;product=2-iminobutanoate/2-iminopropanoate deaminase
NZ_VDDA01000010.1	Prodigal:002006	CDS	169838	170305	.	-	0	ID=CHLOKLBI_00955;inference=ab initio prediction:Prodigal:002006;locus_tag=CHLOKLBI_00955;product=hypothetical protein
NZ_VDDA01000010.1	Prodigal:002006	CDS	170348	170761	.	-	0	ID=CHLOKLBI_00956;inference=ab initio prediction:Prodigal:002006;locus_tag=CHLOKLBI_00956;product=hypothetical protein
NZ_VDDA01000010.1	Prodigal:002006	CDS	170905	172494	.	-	0	ID=CHLOKLBI_00957;eC_number=1.11.1.6;Name=katA;db_xref=COG:COG0753;gene=katA;inference=ab initio prediction:Prodigal:002006,similar to AA sequence:UniProtKB:Q59337;locus_tag=CHLOKLBI_00957;product=Catalase
NZ_VDDA01000010.1	Prodigal:002006	CDS	172672	173637	.	+	0	ID=CHLOKLBI_00958;Name=oxyR_1;gene=oxyR_1;inference=ab initio prediction:Prodigal:002006,similar to AA sequence:UniProtKB:P0ACQ4;locus_tag=CHLOKLBI_00958;product=Hydrogen peroxide-inducible genes activator
NZ_VDDA01000010.1	Prodigal:002006	CDS	173676	174749	.	+	0	ID=CHLOKLBI_00959;inference=ab initio prediction:Prodigal:002006;locus_tag=CHLOKLBI_00959;product=hypothetical protein
NZ_VDDA01000010.1	Prodigal:002006	CDS	174866	176431	.	+	0	ID=CHLOKLBI_00960;eC_number=4.3.1.19;Name=ilvA;db_xref=COG:COG1171;gene=ilvA;inference=ab initio prediction:Prodigal:002006,similar to AA sequence:UniProtKB:P04968;locus_tag=CHLOKLBI_00960;product=L-threonine dehydratase biosynthetic IlvA
NZ_VDDA01000010.1	Prodigal:002006	CDS	176519	177424	.	+	0	ID=CHLOKLBI_00961;eC_number=2.5.1.145;Name=lgt;db_xref=COG:COG0682;gene=lgt;inference=ab initio prediction:Prodigal:002006,similar to AA sequence:UniProtKB:P60959;locus_tag=CHLOKLBI_00961;product=Phosphatidylglycerol--prolipoprotein diacylglyceryl transferase
NZ_VDDA01000010.1	Prodigal:002006	CDS	177421	178509	.	+	0	ID=CHLOKLBI_00962;inference=ab initio prediction:Prodigal:002006;locus_tag=CHLOKLBI_00962;product=hypothetical protein
NZ_VDDA01000010.1	Prodigal:002006	CDS	178591	179367	.	+	0	ID=CHLOKLBI_00963;eC_number=1.10.3.-;Name=yfiH;db_xref=COG:COG1496;gene=yfiH;inference=ab initio prediction:Prodigal:002006,similar to AA sequence:UniProtKB:P33644;locus_tag=CHLOKLBI_00963;product=Polyphenol oxidase
NZ_VDDA01000010.1	Prodigal:002006	CDS	179699	180616	.	+	0	ID=CHLOKLBI_00964;inference=ab initio prediction:Prodigal:002006;locus_tag=CHLOKLBI_00964;product=hypothetical protein
NZ_VDDA01000010.1	Prodigal:002006	CDS	180675	181160	.	-	0	ID=CHLOKLBI_00965;Name=decR_2;db_xref=COG:COG1522;gene=decR_2;inference=ab initio prediction:Prodigal:002006,similar to AA sequence:UniProtKB:P0ACJ5;locus_tag=CHLOKLBI_00965;product=DNA-binding transcriptional activator DecR
NZ_VDDA01000010.1	Prodigal:002006	CDS	181283	184738	.	+	0	ID=CHLOKLBI_00966;inference=ab initio prediction:Prodigal:002006;locus_tag=CHLOKLBI_00966;product=hypothetical protein
NZ_VDDA01000010.1	Prodigal:002006	CDS	184836	185051	.	+	0	ID=CHLOKLBI_00967;inference=ab initio prediction:Prodigal:002006;locus_tag=CHLOKLBI_00967;product=hypothetical protein
NZ_VDDA01000010.1	Prodigal:002006	CDS	185257	185622	.	+	0	ID=CHLOKLBI_00968;inference=ab initio prediction:Prodigal:002006;locus_tag=CHLOKLBI_00968;product=hypothetical protein
NZ_VDDA01000010.1	Prodigal:002006	CDS	185627	186682	.	-	0	ID=CHLOKLBI_00969;inference=ab initio prediction:Prodigal:002006;locus_tag=CHLOKLBI_00969;product=hypothetical protein
NZ_VDDA01000010.1	Prodigal:002006	CDS	186797	187978	.	+	0	ID=CHLOKLBI_00970;inference=ab initio prediction:Prodigal:002006;locus_tag=CHLOKLBI_00970;product=hypothetical protein
NZ_VDDA01000010.1	Prodigal:002006	CDS	187983	189047	.	-	0	ID=CHLOKLBI_00971;eC_number=2.4.2.21;Name=cobU;gene=cobU;inference=ab initio prediction:Prodigal:002006,similar to AA sequence:UniProtKB:P29935;locus_tag=CHLOKLBI_00971;product=Nicotinate-nucleotide--dimethylbenzimidazole phosphoribosyltransferase
NZ_VDDA01000010.1	Prodigal:002006	CDS	189172	190044	.	+	0	ID=CHLOKLBI_00972;eC_number=2.7.8.26;Name=cobV;gene=cobV;inference=ab initio prediction:Prodigal:002006,similar to AA sequence:UniProtKB:P29936;locus_tag=CHLOKLBI_00972;product=Adenosylcobinamide-GDP ribazoletransferase
NZ_VDDA01000010.1	Prodigal:002006	CDS	190044	190271	.	+	0	ID=CHLOKLBI_00973;inference=ab initio prediction:Prodigal:002006;locus_tag=CHLOKLBI_00973;product=hypothetical protein
NZ_VDDA01000010.1	Prodigal:002006	CDS	190275	190973	.	+	0	ID=CHLOKLBI_00974;inference=ab initio prediction:Prodigal:002006;locus_tag=CHLOKLBI_00974;product=hypothetical protein
NZ_VDDA01000010.1	Prodigal:002006	CDS	191067	191942	.	-	0	ID=CHLOKLBI_00975;inference=ab initio prediction:Prodigal:002006;locus_tag=CHLOKLBI_00975;product=hypothetical protein
NZ_VDDA01000010.1	Prodigal:002006	CDS	192076	192879	.	-	0	ID=CHLOKLBI_00976;Name=ybhL_1;db_xref=COG:COG0670;gene=ybhL_1;inference=ab initio prediction:Prodigal:002006,similar to AA sequence:UniProtKB:P0AAC4;locus_tag=CHLOKLBI_00976;product=Inner membrane protein YbhL
NZ_VDDA01000010.1	Prodigal:002006	CDS	193115	195733	.	-	0	ID=CHLOKLBI_00977;inference=ab initio prediction:Prodigal:002006;locus_tag=CHLOKLBI_00977;product=hypothetical protein
NZ_VDDA01000010.1	Prodigal:002006	CDS	195739	196467	.	-	0	ID=CHLOKLBI_00978;db_xref=COG:COG1136;inference=ab initio prediction:Prodigal:002006,similar to AA sequence:UniProtKB:P9WQK1;locus_tag=CHLOKLBI_00978;product=putative ABC transporter ATP-binding protein
NZ_VDDA01000010.1	Prodigal:002006	CDS	196490	197230	.	+	0	ID=CHLOKLBI_00979;inference=ab initio prediction:Prodigal:002006;locus_tag=CHLOKLBI_00979;product=hypothetical protein
NZ_VDDA01000010.1	Prodigal:002006	CDS	197235	197789	.	+	0	ID=CHLOKLBI_00980;eC_number=3.1.4.58;Name=ytlP;gene=ytlP;inference=ab initio prediction:Prodigal:002006,similar to AA sequence:UniProtKB:O34570;locus_tag=CHLOKLBI_00980;product=RNA 2'%2C3'-cyclic phosphodiesterase
NZ_VDDA01000010.1	Prodigal:002006	CDS	197961	199178	.	-	0	ID=CHLOKLBI_00981;inference=ab initio prediction:Prodigal:002006;locus_tag=CHLOKLBI_00981;product=hypothetical protein
NZ_VDDA01000010.1	Prodigal:002006	CDS	199358	200380	.	-	0	ID=CHLOKLBI_00982;eC_number=2.7.1.33;Name=coaA;db_xref=COG:COG1072;gene=coaA;inference=ab initio prediction:Prodigal:002006,similar to AA sequence:UniProtKB:Q83EV9;locus_tag=CHLOKLBI_00982;product=Pantothenate kinase
NZ_VDDA01000010.1	Prodigal:002006	CDS	200377	200700	.	-	0	ID=CHLOKLBI_00983;eC_number=3.6.1.31;Name=hisE;db_xref=COG:COG0140;gene=hisE;inference=ab initio prediction:Prodigal:002006,similar to AA sequence:UniProtKB:Q81G00;locus_tag=CHLOKLBI_00983;product=Phosphoribosyl-ATP pyrophosphatase
NZ_VDDA01000010.1	Prodigal:002006	CDS	200797	201579	.	-	0	ID=CHLOKLBI_00984;eC_number=4.3.2.10;Name=hisF;db_xref=COG:COG0107;gene=hisF;inference=ab initio prediction:Prodigal:002006,similar to AA sequence:UniProtKB:Q7SIB9;locus_tag=CHLOKLBI_00984;product=Imidazole glycerol phosphate synthase subunit HisF
NZ_VDDA01000010.1	Prodigal:002006	CDS	201591	202079	.	-	0	ID=CHLOKLBI_00985;inference=ab initio prediction:Prodigal:002006;locus_tag=CHLOKLBI_00985;product=hypothetical protein
NZ_VDDA01000010.1	Prodigal:002006	CDS	202138	202899	.	-	0	ID=CHLOKLBI_00986;eC_number=5.3.1.16;Name=hisA_2;db_xref=COG:COG0106;gene=hisA_2;inference=ab initio prediction:Prodigal:002006,similar to AA sequence:UniProtKB:A1R562;locus_tag=CHLOKLBI_00986;product=1-(5-phosphoribosyl)-5-[(5-phosphoribosylamino)methylideneamino] imidazole-4-carboxamide isomerase
NZ_VDDA01000010.1	Prodigal:002006	CDS	202944	203603	.	-	0	ID=CHLOKLBI_00987;eC_number=4.3.2.10;Name=hisH;gene=hisH;inference=ab initio prediction:Prodigal:002006,similar to AA sequence:UniProtKB:P59957;locus_tag=CHLOKLBI_00987;product=Imidazole glycerol phosphate synthase subunit HisH
NZ_VDDA01000010.1	Prodigal:002006	CDS	203668	204162	.	-	0	ID=CHLOKLBI_00988;inference=ab initio prediction:Prodigal:002006;locus_tag=CHLOKLBI_00988;product=hypothetical protein
NZ_VDDA01000010.1	Prodigal:002006	CDS	204212	204814	.	-	0	ID=CHLOKLBI_00989;eC_number=4.2.1.19;Name=hisB;db_xref=COG:COG0131;gene=hisB;inference=ab initio prediction:Prodigal:002006,similar to AA sequence:UniProtKB:A0QX83;locus_tag=CHLOKLBI_00989;product=Imidazoleglycerol-phosphate dehydratase
NZ_VDDA01000010.1	Prodigal:002006	CDS	204927	205805	.	-	0	ID=CHLOKLBI_00990;eC_number=2.4.2.28;Name=mtnP;db_xref=COG:COG0005;gene=mtnP;inference=ab initio prediction:Prodigal:002006,similar to AA sequence:UniProtKB:Q2RXH9;locus_tag=CHLOKLBI_00990;product=S-methyl-5'-thioadenosine phosphorylase
NZ_VDDA01000010.1	Prodigal:002006	CDS	205870	206781	.	-	0	ID=CHLOKLBI_00991;Name=fbcH_1;db_xref=COG:COG1290;gene=fbcH_1;inference=ab initio prediction:Prodigal:002006,similar to AA sequence:UniProtKB:P51131;locus_tag=CHLOKLBI_00991;product=Cytochrome b/c1
NZ_VDDA01000010.1	Prodigal:002006	CDS	206876	208162	.	-	0	ID=CHLOKLBI_00992;Name=fbcH_2;db_xref=COG:COG1290;gene=fbcH_2;inference=ab initio prediction:Prodigal:002006,similar to AA sequence:UniProtKB:P51131;locus_tag=CHLOKLBI_00992;product=Cytochrome b/c1
NZ_VDDA01000010.1	Prodigal:002006	CDS	208204	208767	.	-	0	ID=CHLOKLBI_00993;eC_number=7.1.1.8;Name=petA;db_xref=COG:COG0723;gene=petA;inference=ab initio prediction:Prodigal:002006,similar to AA sequence:UniProtKB:P51130;locus_tag=CHLOKLBI_00993;product=Ubiquinol-cytochrome c reductase iron-sulfur subunit
NZ_VDDA01000010.1	Prodigal:002006	CDS	209068	210372	.	-	0	ID=CHLOKLBI_00994;Name=ttuB_1;gene=ttuB_1;inference=ab initio prediction:Prodigal:002006,similar to AA sequence:UniProtKB:Q44470;locus_tag=CHLOKLBI_00994;product=Putative tartrate transporter
NZ_VDDA01000010.1	Prodigal:002006	CDS	210694	211179	.	+	0	ID=CHLOKLBI_00995;eC_number=2.5.1.78;Name=ribH1;db_xref=COG:COG0054;gene=ribH1;inference=ab initio prediction:Prodigal:002006,similar to AA sequence:UniProtKB:Q8YGH2;locus_tag=CHLOKLBI_00995;product=6%2C7-dimethyl-8-ribityllumazine synthase 1
NZ_VDDA01000010.1	Prodigal:002006	CDS	211181	211681	.	+	0	ID=CHLOKLBI_00996;Name=nusB;db_xref=COG:COG0781;gene=nusB;inference=ab initio prediction:Prodigal:002006,similar to AA sequence:UniProtKB:P0A780;locus_tag=CHLOKLBI_00996;product=Transcription antitermination protein NusB
NZ_VDDA01000010.1	Prodigal:002006	CDS	211861	212862	.	+	0	ID=CHLOKLBI_00997;eC_number=2.7.4.16;Name=thiL;db_xref=COG:COG0611;gene=thiL;inference=ab initio prediction:Prodigal:002006,similar to AA sequence:UniProtKB:P0AGG0;locus_tag=CHLOKLBI_00997;product=Thiamine-monophosphate kinase
NZ_VDDA01000010.1	Prodigal:002006	CDS	213081	215228	.	+	0	ID=CHLOKLBI_00998;eC_number=7.1.3.1;Name=hppA;db_xref=COG:COG3808;gene=hppA;inference=ab initio prediction:Prodigal:002006,similar to AA sequence:UniProtKB:Q8UG67;locus_tag=CHLOKLBI_00998;product=K(+)-insensitive pyrophosphate-energized proton pump
NZ_VDDA01000010.1	Prodigal:002006	CDS	215343	215561	.	-	0	ID=CHLOKLBI_00999;inference=ab initio prediction:Prodigal:002006;locus_tag=CHLOKLBI_00999;product=hypothetical protein
NZ_VDDA01000010.1	Prodigal:002006	CDS	215640	216389	.	-	0	ID=CHLOKLBI_01000;inference=ab initio prediction:Prodigal:002006;locus_tag=CHLOKLBI_01000;product=hypothetical protein
NZ_VDDA01000010.1	Prodigal:002006	CDS	216432	216854	.	-	0	ID=CHLOKLBI_01001;inference=ab initio prediction:Prodigal:002006;locus_tag=CHLOKLBI_01001;product=hypothetical protein
NZ_VDDA01000010.1	Prodigal:002006	CDS	217076	217495	.	-	0	ID=CHLOKLBI_01002;inference=ab initio prediction:Prodigal:002006;locus_tag=CHLOKLBI_01002;product=hypothetical protein
NZ_VDDA01000010.1	Prodigal:002006	CDS	217635	218273	.	-	0	ID=CHLOKLBI_01003;eC_number=2.5.1.9;Name=ribE;gene=ribE;inference=ab initio prediction:Prodigal:002006,similar to AA sequence:UniProtKB:Q2YN92;locus_tag=CHLOKLBI_01003;product=Riboflavin synthase
NZ_VDDA01000010.1	Prodigal:002006	CDS	218274	219392	.	-	0	ID=CHLOKLBI_01004;Name=ribD;db_xref=COG:COG0117;gene=ribD;inference=ab initio prediction:Prodigal:002006,similar to AA sequence:UniProtKB:P25539;locus_tag=CHLOKLBI_01004;product=Riboflavin biosynthesis protein RibD
NZ_VDDA01000010.1	Prodigal:002006	CDS	219389	219922	.	-	0	ID=CHLOKLBI_01005;Name=nrdR;db_xref=COG:COG1327;gene=nrdR;inference=ab initio prediction:Prodigal:002006,similar to AA sequence:UniProtKB:P67318;locus_tag=CHLOKLBI_01005;product=Transcriptional repressor NrdR
NZ_VDDA01000010.1	Prodigal:002006	CDS	220043	220156	.	-	0	ID=CHLOKLBI_01006;inference=ab initio prediction:Prodigal:002006;locus_tag=CHLOKLBI_01006;product=hypothetical protein
NZ_VDDA01000100.1	Prodigal:002006	CDS	928	1167	.	+	0	ID=CHLOKLBI_01007;inference=ab initio prediction:Prodigal:002006;locus_tag=CHLOKLBI_01007;product=hypothetical protein
NZ_VDDA01000101.1	Prodigal:002006	CDS	14	1084	.	-	0	ID=CHLOKLBI_01008;inference=ab initio prediction:Prodigal:002006,similar to AA sequence:ISfinder:ISMno19;locus_tag=CHLOKLBI_01008;product=IS630 family transposase ISMno19
NZ_VDDA01000102.1	Prodigal:002006	CDS	426	608	.	-	0	ID=CHLOKLBI_01009;inference=ab initio prediction:Prodigal:002006;locus_tag=CHLOKLBI_01009;product=hypothetical protein
NZ_VDDA01000011.1	Prodigal:002006	CDS	83	1525	.	-	0	ID=CHLOKLBI_01010;db_xref=COG:COG2199;inference=ab initio prediction:Prodigal:002006,similar to AA sequence:UniProtKB:Q9ABX9;locus_tag=CHLOKLBI_01010;product=putative signaling protein
NZ_VDDA01000011.1	Prodigal:002006	CDS	1578	2480	.	-	0	ID=CHLOKLBI_01011;inference=ab initio prediction:Prodigal:002006;locus_tag=CHLOKLBI_01011;product=hypothetical protein
NZ_VDDA01000011.1	Prodigal:002006	CDS	2901	3251	.	+	0	ID=CHLOKLBI_01012;inference=ab initio prediction:Prodigal:002006;locus_tag=CHLOKLBI_01012;product=hypothetical protein
NZ_VDDA01000011.1	Prodigal:002006	CDS	3381	3620	.	+	0	ID=CHLOKLBI_01013;inference=ab initio prediction:Prodigal:002006;locus_tag=CHLOKLBI_01013;product=hypothetical protein
NZ_VDDA01000011.1	Prodigal:002006	CDS	3624	3869	.	-	0	ID=CHLOKLBI_01014;inference=ab initio prediction:Prodigal:002006;locus_tag=CHLOKLBI_01014;product=hypothetical protein
NZ_VDDA01000011.1	Prodigal:002006	CDS	3875	5041	.	-	0	ID=CHLOKLBI_01015;eC_number=1.6.99.1;Name=namA_3;db_xref=COG:COG1902;gene=namA_3;inference=ab initio prediction:Prodigal:002006,similar to AA sequence:UniProtKB:Q5KXG9;locus_tag=CHLOKLBI_01015;product=NADPH dehydrogenase
NZ_VDDA01000011.1	Prodigal:002006	CDS	6008	6520	.	+	0	ID=CHLOKLBI_01016;inference=ab initio prediction:Prodigal:002006;locus_tag=CHLOKLBI_01016;product=hypothetical protein
NZ_VDDA01000011.1	Prodigal:002006	CDS	6594	6809	.	-	0	ID=CHLOKLBI_01017;inference=ab initio prediction:Prodigal:002006;locus_tag=CHLOKLBI_01017;product=hypothetical protein
NZ_VDDA01000011.1	Prodigal:002006	CDS	7049	7210	.	-	0	ID=CHLOKLBI_01018;inference=ab initio prediction:Prodigal:002006;locus_tag=CHLOKLBI_01018;product=hypothetical protein
NZ_VDDA01000011.1	Prodigal:002006	CDS	7303	7494	.	-	0	ID=CHLOKLBI_01019;inference=ab initio prediction:Prodigal:002006;locus_tag=CHLOKLBI_01019;product=hypothetical protein
NZ_VDDA01000011.1	Prodigal:002006	CDS	7544	8191	.	-	0	ID=CHLOKLBI_01020;inference=ab initio prediction:Prodigal:002006;locus_tag=CHLOKLBI_01020;product=hypothetical protein
NZ_VDDA01000011.1	Prodigal:002006	CDS	8447	9160	.	-	0	ID=CHLOKLBI_01021;inference=ab initio prediction:Prodigal:002006;locus_tag=CHLOKLBI_01021;product=hypothetical protein
NZ_VDDA01000011.1	Prodigal:002006	CDS	9450	9692	.	-	0	ID=CHLOKLBI_01022;inference=ab initio prediction:Prodigal:002006;locus_tag=CHLOKLBI_01022;product=hypothetical protein
NZ_VDDA01000011.1	Prodigal:002006	CDS	10797	11000	.	+	0	ID=CHLOKLBI_01023;inference=ab initio prediction:Prodigal:002006;locus_tag=CHLOKLBI_01023;product=hypothetical protein
NZ_VDDA01000011.1	Prodigal:002006	CDS	11071	11232	.	+	0	ID=CHLOKLBI_01024;inference=ab initio prediction:Prodigal:002006;locus_tag=CHLOKLBI_01024;product=hypothetical protein
NZ_VDDA01000011.1	Prodigal:002006	CDS	11888	12163	.	+	0	ID=CHLOKLBI_01025;inference=ab initio prediction:Prodigal:002006;locus_tag=CHLOKLBI_01025;product=hypothetical protein
NZ_VDDA01000011.1	Aragorn:001002	tRNA	12244	12329	.	-	.	ID=CHLOKLBI_01026;inference=COORDINATES:profile:Aragorn:001002;locus_tag=CHLOKLBI_01026;product=tRNA-Leu(taa)
NZ_VDDA01000011.1	Prodigal:002006	CDS	12409	13641	.	-	0	ID=CHLOKLBI_01027;eC_number=1.14.13.24;Name=mhbM;db_xref=COG:COG0654;gene=mhbM;inference=ab initio prediction:Prodigal:002006,similar to AA sequence:UniProtKB:Q5EXK1;locus_tag=CHLOKLBI_01027;product=3-hydroxybenzoate 6-hydroxylase
NZ_VDDA01000011.1	Prodigal:002006	CDS	13645	13902	.	-	0	ID=CHLOKLBI_01028;inference=ab initio prediction:Prodigal:002006;locus_tag=CHLOKLBI_01028;product=hypothetical protein
NZ_VDDA01000011.1	Prodigal:002006	CDS	14081	14416	.	+	0	ID=CHLOKLBI_01029;inference=ab initio prediction:Prodigal:002006;locus_tag=CHLOKLBI_01029;product=hypothetical protein
NZ_VDDA01000011.1	Prodigal:002006	CDS	14501	15328	.	+	0	ID=CHLOKLBI_01030;eC_number=3.4.11.18;Name=map;db_xref=COG:COG0024;gene=map;inference=ab initio prediction:Prodigal:002006,similar to AA sequence:UniProtKB:Q9ZCD3;locus_tag=CHLOKLBI_01030;product=Methionine aminopeptidase
NZ_VDDA01000011.1	Prodigal:002006	CDS	15338	16090	.	+	0	ID=CHLOKLBI_01031;inference=ab initio prediction:Prodigal:002006,similar to AA sequence:UniProtKB:P72255;locus_tag=CHLOKLBI_01031;note=UPF0758 protein;product=hypothetical protein
NZ_VDDA01000011.1	Prodigal:002006	CDS	16368	17807	.	+	0	ID=CHLOKLBI_01032;db_xref=COG:COG2308;inference=ab initio prediction:Prodigal:002006,similar to AA sequence:UniProtKB:P9WLA9;locus_tag=CHLOKLBI_01032;product=putative protein
NZ_VDDA01000011.1	Prodigal:002006	CDS	17890	18834	.	+	0	ID=CHLOKLBI_01033;inference=ab initio prediction:Prodigal:002006;locus_tag=CHLOKLBI_01033;product=hypothetical protein
NZ_VDDA01000011.1	Prodigal:002006	CDS	18948	19814	.	+	0	ID=CHLOKLBI_01034;db_xref=COG:COG1305;inference=ab initio prediction:Prodigal:002006,similar to AA sequence:UniProtKB:P9WL93;locus_tag=CHLOKLBI_01034;product=putative protein
NZ_VDDA01000011.1	Prodigal:002006	CDS	19964	20713	.	+	0	ID=CHLOKLBI_01035;inference=ab initio prediction:Prodigal:002006;locus_tag=CHLOKLBI_01035;product=hypothetical protein
NZ_VDDA01000011.1	Prodigal:002006	CDS	20757	21218	.	+	0	ID=CHLOKLBI_01036;inference=ab initio prediction:Prodigal:002006;locus_tag=CHLOKLBI_01036;product=hypothetical protein
NZ_VDDA01000011.1	Prodigal:002006	CDS	21355	21897	.	-	0	ID=CHLOKLBI_01037;inference=ab initio prediction:Prodigal:002006;locus_tag=CHLOKLBI_01037;product=hypothetical protein
NZ_VDDA01000011.1	Prodigal:002006	CDS	22306	23118	.	-	0	ID=CHLOKLBI_01038;inference=ab initio prediction:Prodigal:002006;locus_tag=CHLOKLBI_01038;product=hypothetical protein
NZ_VDDA01000011.1	Prodigal:002006	CDS	23227	23586	.	+	0	ID=CHLOKLBI_01039;inference=ab initio prediction:Prodigal:002006;locus_tag=CHLOKLBI_01039;product=hypothetical protein
NZ_VDDA01000011.1	Prodigal:002006	CDS	23583	24389	.	+	0	ID=CHLOKLBI_01040;eC_number=3.1.1.2;inference=ab initio prediction:Prodigal:002006,similar to AA sequence:UniProtKB:P22862;locus_tag=CHLOKLBI_01040;product=Arylesterase
NZ_VDDA01000011.1	Prodigal:002006	CDS	24386	24682	.	+	0	ID=CHLOKLBI_01041;inference=ab initio prediction:Prodigal:002006;locus_tag=CHLOKLBI_01041;product=hypothetical protein
NZ_VDDA01000011.1	Prodigal:002006	CDS	24823	25017	.	-	0	ID=CHLOKLBI_01042;inference=ab initio prediction:Prodigal:002006,similar to AA sequence:UniProtKB:A1IQS5;locus_tag=CHLOKLBI_01042;note=UPF0434 protein NMA0874;product=hypothetical protein
NZ_VDDA01000011.1	Prodigal:002006	CDS	25105	25773	.	-	0	ID=CHLOKLBI_01043;eC_number=3.4.21.53;Name=lon_1;gene=lon_1;inference=ab initio prediction:Prodigal:002006,protein motif:HAMAP:MF_01973;locus_tag=CHLOKLBI_01043;product=Lon protease
NZ_VDDA01000011.1	Prodigal:002006	CDS	25918	26826	.	-	0	ID=CHLOKLBI_01044;Name=cnoX;db_xref=COG:COG3118;gene=cnoX;inference=ab initio prediction:Prodigal:002006,similar to AA sequence:UniProtKB:P77395;locus_tag=CHLOKLBI_01044;product=Chaperedoxin
NZ_VDDA01000011.1	Prodigal:002006	CDS	26979	28286	.	-	0	ID=CHLOKLBI_01045;inference=ab initio prediction:Prodigal:002006,similar to AA sequence:UniProtKB:A0LNN5;locus_tag=CHLOKLBI_01045;product=L-lactate transporter
NZ_VDDA01000011.1	Prodigal:002006	CDS	28401	29042	.	+	0	ID=CHLOKLBI_01046;inference=ab initio prediction:Prodigal:002006;locus_tag=CHLOKLBI_01046;product=hypothetical protein
NZ_VDDA01000011.1	Prodigal:002006	CDS	29186	30073	.	+	0	ID=CHLOKLBI_01047;inference=ab initio prediction:Prodigal:002006;locus_tag=CHLOKLBI_01047;product=hypothetical protein
NZ_VDDA01000011.1	Prodigal:002006	CDS	30540	31886	.	+	0	ID=CHLOKLBI_01048;Name=dctA1;gene=dctA1;inference=ab initio prediction:Prodigal:002006,similar to AA sequence:UniProtKB:P31601;locus_tag=CHLOKLBI_01048;product=C4-dicarboxylate transport protein
NZ_VDDA01000011.1	Prodigal:002006	CDS	31892	32815	.	+	0	ID=CHLOKLBI_01049;eC_number=2.7.1.4;Name=mak;db_xref=COG:COG1940;gene=mak;inference=ab initio prediction:Prodigal:002006,similar to AA sequence:UniProtKB:P23917;locus_tag=CHLOKLBI_01049;product=Fructokinase
NZ_VDDA01000011.1	Prodigal:002006	CDS	32868	33356	.	+	0	ID=CHLOKLBI_01050;Name=decR_3;db_xref=COG:COG1522;gene=decR_3;inference=ab initio prediction:Prodigal:002006,similar to AA sequence:UniProtKB:P0ACJ5;locus_tag=CHLOKLBI_01050;product=DNA-binding transcriptional activator DecR
NZ_VDDA01000011.1	Prodigal:002006	CDS	33592	33999	.	-	0	ID=CHLOKLBI_01051;inference=ab initio prediction:Prodigal:002006;locus_tag=CHLOKLBI_01051;product=hypothetical protein
NZ_VDDA01000011.1	Prodigal:002006	CDS	34034	34876	.	-	0	ID=CHLOKLBI_01052;Name=araC_1;gene=araC_1;inference=ab initio prediction:Prodigal:002006,similar to AA sequence:UniProtKB:P0A9E0;locus_tag=CHLOKLBI_01052;product=Arabinose operon regulatory protein
NZ_VDDA01000011.1	Prodigal:002006	CDS	34881	35537	.	-	0	ID=CHLOKLBI_01053;inference=ab initio prediction:Prodigal:002006;locus_tag=CHLOKLBI_01053;product=hypothetical protein
NZ_VDDA01000011.1	Prodigal:002006	CDS	35568	38321	.	-	0	ID=CHLOKLBI_01054;eC_number=2.3.1.-;Name=patZ;db_xref=COG:COG0454;gene=patZ;inference=ab initio prediction:Prodigal:002006,similar to AA sequence:UniProtKB:P76594;locus_tag=CHLOKLBI_01054;product=Peptidyl-lysine N-acetyltransferase PatZ
NZ_VDDA01000011.1	Prodigal:002006	CDS	38581	38907	.	+	0	ID=CHLOKLBI_01055;inference=ab initio prediction:Prodigal:002006;locus_tag=CHLOKLBI_01055;product=hypothetical protein
NZ_VDDA01000011.1	Prodigal:002006	CDS	39067	39972	.	+	0	ID=CHLOKLBI_01056;eC_number=5.2.1.8;db_xref=COG:COG0760;inference=ab initio prediction:Prodigal:002006,similar to AA sequence:UniProtKB:P40415;locus_tag=CHLOKLBI_01056;product=putative parvulin-type peptidyl-prolyl cis-trans isomerase
NZ_VDDA01000011.1	Prodigal:002006	CDS	40256	42175	.	-	0	ID=CHLOKLBI_01057;inference=ab initio prediction:Prodigal:002006;locus_tag=CHLOKLBI_01057;product=hypothetical protein
NZ_VDDA01000011.1	Prodigal:002006	CDS	42360	43217	.	+	0	ID=CHLOKLBI_01058;eC_number=1.1.1.-;Name=aroE_1;gene=aroE_1;inference=ab initio prediction:Prodigal:002006,similar to AA sequence:UniProtKB:A4QB65;locus_tag=CHLOKLBI_01058;product=Quinate/shikimate dehydrogenase (NAD(+))
NZ_VDDA01000011.1	Prodigal:002006	CDS	43297	44634	.	+	0	ID=CHLOKLBI_01059;Name=abaF_1;gene=abaF_1;inference=ab initio prediction:Prodigal:002006,similar to AA sequence:UniProtKB:P0DPR5;locus_tag=CHLOKLBI_01059;product=Fosfomycin resistance protein AbaF
NZ_VDDA01000011.1	Prodigal:002006	CDS	44940	48113	.	-	0	ID=CHLOKLBI_01060;eC_number=3.4.21.-;inference=ab initio prediction:Prodigal:002006,similar to AA sequence:UniProtKB:P09489;locus_tag=CHLOKLBI_01060;product=Extracellular serine protease
NZ_VDDA01000011.1	Prodigal:002006	CDS	48352	49239	.	+	0	ID=CHLOKLBI_01061;eC_number=3.-.-.-;Name=yflN;db_xref=COG:COG0491;gene=yflN;inference=ab initio prediction:Prodigal:002006,similar to AA sequence:UniProtKB:O34409;locus_tag=CHLOKLBI_01061;product=putative metallo-hydrolase YflN
NZ_VDDA01000011.1	Prodigal:002006	CDS	49393	49614	.	+	0	ID=CHLOKLBI_01062;inference=ab initio prediction:Prodigal:002006;locus_tag=CHLOKLBI_01062;product=hypothetical protein
NZ_VDDA01000011.1	Prodigal:002006	CDS	49762	49989	.	+	0	ID=CHLOKLBI_01063;inference=ab initio prediction:Prodigal:002006;locus_tag=CHLOKLBI_01063;product=hypothetical protein
NZ_VDDA01000011.1	Prodigal:002006	CDS	50032	50787	.	-	0	ID=CHLOKLBI_01064;eC_number=3.1.4.46;Name=glpQ;db_xref=COG:COG0584;gene=glpQ;inference=ab initio prediction:Prodigal:002006,similar to AA sequence:UniProtKB:P37965;locus_tag=CHLOKLBI_01064;product=Glycerophosphodiester phosphodiesterase
NZ_VDDA01000011.1	Prodigal:002006	CDS	50807	51280	.	-	0	ID=CHLOKLBI_01065;inference=ab initio prediction:Prodigal:002006;locus_tag=CHLOKLBI_01065;product=hypothetical protein
NZ_VDDA01000011.1	Prodigal:002006	CDS	51592	52785	.	+	0	ID=CHLOKLBI_01066;eC_number=2.6.1.11;Name=aruC;db_xref=COG:COG4992;gene=aruC;inference=ab initio prediction:Prodigal:002006,similar to AA sequence:UniProtKB:O30508;locus_tag=CHLOKLBI_01066;product=Succinylornithine transaminase/acetylornithine aminotransferase
NZ_VDDA01000011.1	Prodigal:002006	CDS	52782	53732	.	+	0	ID=CHLOKLBI_01067;eC_number=2.1.3.3;Name=argF;db_xref=COG:COG0078;gene=argF;inference=ab initio prediction:Prodigal:002006,similar to AA sequence:UniProtKB:P11724;locus_tag=CHLOKLBI_01067;product=Ornithine carbamoyltransferase%2C anabolic
NZ_VDDA01000011.1	Prodigal:002006	CDS	54179	55195	.	+	0	ID=CHLOKLBI_01068;Name=hslO;db_xref=COG:COG1281;gene=hslO;inference=ab initio prediction:Prodigal:002006,similar to AA sequence:UniProtKB:P0A6Y5;locus_tag=CHLOKLBI_01068;product=33 kDa chaperonin
NZ_VDDA01000011.1	Prodigal:002006	CDS	55290	55814	.	+	0	ID=CHLOKLBI_01069;inference=ab initio prediction:Prodigal:002006;locus_tag=CHLOKLBI_01069;product=hypothetical protein
NZ_VDDA01000011.1	Prodigal:002006	CDS	55882	56493	.	+	0	ID=CHLOKLBI_01070;Name=rhtB_1;db_xref=COG:COG1280;gene=rhtB_1;inference=ab initio prediction:Prodigal:002006,similar to AA sequence:UniProtKB:P0AG34;locus_tag=CHLOKLBI_01070;product=Homoserine/homoserine lactone efflux protein
NZ_VDDA01000011.1	Prodigal:002006	CDS	56781	57965	.	-	0	ID=CHLOKLBI_01071;eC_number=3.5.1.16;Name=argE_1;db_xref=COG:COG0624;gene=argE_1;inference=ab initio prediction:Prodigal:002006,similar to AA sequence:UniProtKB:P23908;locus_tag=CHLOKLBI_01071;product=Acetylornithine deacetylase
NZ_VDDA01000011.1	Prodigal:002006	CDS	58076	58468	.	-	0	ID=CHLOKLBI_01072;Name=apaG;db_xref=COG:COG2967;gene=apaG;inference=ab initio prediction:Prodigal:002006,similar to AA sequence:UniProtKB:Q7VU61;locus_tag=CHLOKLBI_01072;product=Protein ApaG
NZ_VDDA01000011.1	Prodigal:002006	CDS	58599	59087	.	+	0	ID=CHLOKLBI_01073;inference=ab initio prediction:Prodigal:002006;locus_tag=CHLOKLBI_01073;product=hypothetical protein
NZ_VDDA01000011.1	Prodigal:002006	CDS	59148	60233	.	+	0	ID=CHLOKLBI_01074;eC_number=3.5.4.13;Name=dcd;gene=dcd;inference=ab initio prediction:Prodigal:002006,protein motif:HAMAP:MF_00146;locus_tag=CHLOKLBI_01074;product=dCTP deaminase%2C dUMP-forming
NZ_VDDA01000011.1	Prodigal:002006	CDS	60265	60984	.	-	0	ID=CHLOKLBI_01075;eC_number=3.1.1.31;Name=pgl;db_xref=COG:COG0363;gene=pgl;inference=ab initio prediction:Prodigal:002006,similar to AA sequence:UniProtKB:P46016;locus_tag=CHLOKLBI_01075;product=6-phosphogluconolactonase
NZ_VDDA01000011.1	Prodigal:002006	CDS	60981	62513	.	-	0	ID=CHLOKLBI_01076;eC_number=1.1.1.49;Name=zwf2_1;db_xref=COG:COG0364;gene=zwf2_1;inference=ab initio prediction:Prodigal:002006,similar to AA sequence:UniProtKB:P9WN73;locus_tag=CHLOKLBI_01076;product=Glucose-6-phosphate 1-dehydrogenase 2
NZ_VDDA01000011.1	Prodigal:002006	CDS	62510	63484	.	-	0	ID=CHLOKLBI_01077;eC_number=1.1.1.343;db_xref=COG:COG1023;inference=ab initio prediction:Prodigal:002006,similar to AA sequence:UniProtKB:G5EBD7;locus_tag=CHLOKLBI_01077;product=6-phosphogluconate dehydrogenase%2C NAD(+)-dependent%2C decarboxylating
NZ_VDDA01000011.1	Prodigal:002006	CDS	63600	66431	.	-	0	ID=CHLOKLBI_01078;eC_number=2.2.1.2;Name=tal;gene=tal;inference=ab initio prediction:Prodigal:002006,protein motif:HAMAP:MF_00493;locus_tag=CHLOKLBI_01078;product=Transaldolase
NZ_VDDA01000011.1	Prodigal:002006	CDS	66544	66915	.	-	0	ID=CHLOKLBI_01079;inference=ab initio prediction:Prodigal:002006,similar to AA sequence:UniProtKB:P39619;locus_tag=CHLOKLBI_01079;note=UPF0382 membrane protein YwdK;product=hypothetical protein
NZ_VDDA01000011.1	Prodigal:002006	CDS	66915	67595	.	-	0	ID=CHLOKLBI_01080;Name=engB;db_xref=COG:COG0218;gene=engB;inference=ab initio prediction:Prodigal:002006,similar to AA sequence:UniProtKB:Q9X1H7;locus_tag=CHLOKLBI_01080;product=putative GTP-binding protein EngB
NZ_VDDA01000011.1	Prodigal:002006	CDS	67597	69435	.	-	0	ID=CHLOKLBI_01081;Name=yidC;db_xref=COG:COG0706;gene=yidC;inference=ab initio prediction:Prodigal:002006,similar to AA sequence:UniProtKB:P25714;locus_tag=CHLOKLBI_01081;product=Membrane protein insertase YidC
NZ_VDDA01000011.1	Prodigal:002006	CDS	69547	70071	.	-	0	ID=CHLOKLBI_01082;eC_number=3.1.26.5;Name=rnpA;gene=rnpA;inference=ab initio prediction:Prodigal:002006,protein motif:HAMAP:MF_00227;locus_tag=CHLOKLBI_01082;product=Ribonuclease P protein component
NZ_VDDA01000011.1	Prodigal:002006	CDS	70084	70218	.	-	0	ID=CHLOKLBI_01083;Name=rpmH;gene=rpmH;inference=ab initio prediction:Prodigal:002006,similar to AA sequence:UniProtKB:P23376;locus_tag=CHLOKLBI_01083;product=50S ribosomal protein L34
NZ_VDDA01000011.1	Prodigal:002006	CDS	70435	70641	.	+	0	ID=CHLOKLBI_01084;inference=ab initio prediction:Prodigal:002006;locus_tag=CHLOKLBI_01084;product=hypothetical protein
NZ_VDDA01000011.1	Prodigal:002006	CDS	71258	71782	.	+	0	ID=CHLOKLBI_01085;inference=ab initio prediction:Prodigal:002006;locus_tag=CHLOKLBI_01085;product=hypothetical protein
NZ_VDDA01000011.1	Prodigal:002006	CDS	71906	72214	.	-	0	ID=CHLOKLBI_01086;inference=ab initio prediction:Prodigal:002006;locus_tag=CHLOKLBI_01086;product=hypothetical protein
NZ_VDDA01000011.1	Prodigal:002006	CDS	72287	74164	.	+	0	ID=CHLOKLBI_01087;eC_number=3.6.3.-;Name=bmrA;db_xref=COG:COG1132;gene=bmrA;inference=ab initio prediction:Prodigal:002006,similar to AA sequence:UniProtKB:O06967;locus_tag=CHLOKLBI_01087;product=Multidrug resistance ABC transporter ATP-binding/permease protein BmrA
NZ_VDDA01000011.1	Prodigal:002006	CDS	74320	75333	.	-	0	ID=CHLOKLBI_01088;Name=pal_1;gene=pal_1;inference=ab initio prediction:Prodigal:002006,protein motif:HAMAP:MF_02204;locus_tag=CHLOKLBI_01088;product=Peptidoglycan-associated lipoprotein
NZ_VDDA01000011.1	Prodigal:002006	CDS	75353	76396	.	-	0	ID=CHLOKLBI_01089;inference=ab initio prediction:Prodigal:002006;locus_tag=CHLOKLBI_01089;product=hypothetical protein
NZ_VDDA01000011.1	Prodigal:002006	CDS	76559	77380	.	-	0	ID=CHLOKLBI_01090;eC_number=3.1.4.16;Name=ymdB;db_xref=COG:COG1692;gene=ymdB;inference=ab initio prediction:Prodigal:002006,similar to AA sequence:UniProtKB:O31775;locus_tag=CHLOKLBI_01090;product=2'%2C3'-cyclic-nucleotide 2'-phosphodiesterase
NZ_VDDA01000011.1	Prodigal:002006	CDS	77389	77979	.	-	0	ID=CHLOKLBI_01091;Name=yqgN;db_xref=COG:COG0212;gene=yqgN;inference=ab initio prediction:Prodigal:002006,similar to AA sequence:UniProtKB:P54491;locus_tag=CHLOKLBI_01091;product=putative protein YqgN
NZ_VDDA01000011.1	Prodigal:002006	CDS	78499	78918	.	+	0	ID=CHLOKLBI_01092;inference=ab initio prediction:Prodigal:002006;locus_tag=CHLOKLBI_01092;product=hypothetical protein
NZ_VDDA01000011.1	Prodigal:002006	CDS	78964	79152	.	-	0	ID=CHLOKLBI_01093;inference=ab initio prediction:Prodigal:002006;locus_tag=CHLOKLBI_01093;product=hypothetical protein
NZ_VDDA01000011.1	Prodigal:002006	CDS	79294	80586	.	+	0	ID=CHLOKLBI_01094;eC_number=2.1.1.176;Name=rsmB_1;gene=rsmB_1;inference=ab initio prediction:Prodigal:002006,protein motif:HAMAP:MF_01856;locus_tag=CHLOKLBI_01094;product=Ribosomal RNA small subunit methyltransferase B
NZ_VDDA01000011.1	Prodigal:002006	CDS	80725	81765	.	+	0	ID=CHLOKLBI_01095;inference=ab initio prediction:Prodigal:002006;locus_tag=CHLOKLBI_01095;product=hypothetical protein
NZ_VDDA01000011.1	Prodigal:002006	CDS	81871	82803	.	+	0	ID=CHLOKLBI_01096;inference=ab initio prediction:Prodigal:002006;locus_tag=CHLOKLBI_01096;product=hypothetical protein
NZ_VDDA01000011.1	Prodigal:002006	CDS	82842	83078	.	-	0	ID=CHLOKLBI_01097;inference=ab initio prediction:Prodigal:002006;locus_tag=CHLOKLBI_01097;product=hypothetical protein
NZ_VDDA01000011.1	Prodigal:002006	CDS	83219	84775	.	+	0	ID=CHLOKLBI_01098;eC_number=6.3.5.2;Name=guaA;db_xref=COG:COG0518;gene=guaA;inference=ab initio prediction:Prodigal:002006,similar to AA sequence:UniProtKB:P04079;locus_tag=CHLOKLBI_01098;product=GMP synthase [glutamine-hydrolyzing]
NZ_VDDA01000011.1	Prodigal:002006	CDS	84928	86997	.	+	0	ID=CHLOKLBI_01099;inference=ab initio prediction:Prodigal:002006;locus_tag=CHLOKLBI_01099;product=hypothetical protein
NZ_VDDA01000011.1	Prodigal:002006	CDS	87057	88076	.	-	0	ID=CHLOKLBI_01100;db_xref=COG:COG1638;inference=ab initio prediction:Prodigal:002006,similar to AA sequence:UniProtKB:P44992;locus_tag=CHLOKLBI_01100;product=putative protein
NZ_VDDA01000011.1	Prodigal:002006	CDS	88350	89093	.	+	0	ID=CHLOKLBI_01101;inference=ab initio prediction:Prodigal:002006;locus_tag=CHLOKLBI_01101;product=hypothetical protein
NZ_VDDA01000011.1	Prodigal:002006	CDS	89232	89576	.	+	0	ID=CHLOKLBI_01102;inference=ab initio prediction:Prodigal:002006;locus_tag=CHLOKLBI_01102;product=hypothetical protein
NZ_VDDA01000011.1	Prodigal:002006	CDS	89712	90140	.	+	0	ID=CHLOKLBI_01103;inference=ab initio prediction:Prodigal:002006;locus_tag=CHLOKLBI_01103;product=hypothetical protein
NZ_VDDA01000011.1	Prodigal:002006	CDS	90184	91182	.	-	0	ID=CHLOKLBI_01104;inference=ab initio prediction:Prodigal:002006;locus_tag=CHLOKLBI_01104;product=hypothetical protein
NZ_VDDA01000011.1	Prodigal:002006	CDS	91260	92123	.	-	0	ID=CHLOKLBI_01105;inference=ab initio prediction:Prodigal:002006;locus_tag=CHLOKLBI_01105;product=hypothetical protein
NZ_VDDA01000011.1	Prodigal:002006	CDS	92329	93720	.	+	0	ID=CHLOKLBI_01106;Name=norG;db_xref=COG:COG1167;gene=norG;inference=ab initio prediction:Prodigal:002006,similar to AA sequence:UniProtKB:Q2G1P1;locus_tag=CHLOKLBI_01106;product=HTH-type transcriptional regulator NorG
NZ_VDDA01000011.1	Prodigal:002006	CDS	93647	95311	.	-	0	ID=CHLOKLBI_01107;Name=mdtD_1;gene=mdtD_1;inference=ab initio prediction:Prodigal:002006,protein motif:HAMAP:MF_01577;locus_tag=CHLOKLBI_01107;product=Putative multidrug resistance protein MdtD
NZ_VDDA01000011.1	Prodigal:002006	CDS	95492	96370	.	+	0	ID=CHLOKLBI_01108;Name=hdfR_1;gene=hdfR_1;inference=ab initio prediction:Prodigal:002006,protein motif:HAMAP:MF_01233;locus_tag=CHLOKLBI_01108;product=HTH-type transcriptional regulator HdfR
NZ_VDDA01000011.1	Aragorn:001002	tRNA	96412	96498	.	-	.	ID=CHLOKLBI_01109;inference=COORDINATES:profile:Aragorn:001002;locus_tag=CHLOKLBI_01109;product=tRNA-Leu(caa)
NZ_VDDA01000011.1	Prodigal:002006	CDS	96543	97718	.	-	0	ID=CHLOKLBI_01110;Name=aaeA_2;gene=aaeA_2;inference=ab initio prediction:Prodigal:002006,protein motif:HAMAP:MF_01544;locus_tag=CHLOKLBI_01110;product=p-hydroxybenzoic acid efflux pump subunit AaeA
NZ_VDDA01000011.1	Prodigal:002006	CDS	97730	97924	.	-	0	ID=CHLOKLBI_01111;inference=ab initio prediction:Prodigal:002006;locus_tag=CHLOKLBI_01111;product=hypothetical protein
NZ_VDDA01000011.1	Prodigal:002006	CDS	97914	99923	.	-	0	ID=CHLOKLBI_01112;Name=aaeB_1;gene=aaeB_1;inference=ab initio prediction:Prodigal:002006,protein motif:HAMAP:MF_01545;locus_tag=CHLOKLBI_01112;product=p-hydroxybenzoic acid efflux pump subunit AaeB
NZ_VDDA01000011.1	Prodigal:002006	CDS	100059	101216	.	+	0	ID=CHLOKLBI_01113;eC_number=1.1.1.301;inference=ab initio prediction:Prodigal:002006,similar to AA sequence:UniProtKB:Q8KQL2;locus_tag=CHLOKLBI_01113;product=D-arabitol-phosphate dehydrogenase
NZ_VDDA01000011.1	Prodigal:002006	CDS	101288	101701	.	+	0	ID=CHLOKLBI_01114;inference=ab initio prediction:Prodigal:002006;locus_tag=CHLOKLBI_01114;product=hypothetical protein
NZ_VDDA01000011.1	Prodigal:002006	CDS	101767	102174	.	-	0	ID=CHLOKLBI_01115;inference=ab initio prediction:Prodigal:002006;locus_tag=CHLOKLBI_01115;product=hypothetical protein
NZ_VDDA01000011.1	Prodigal:002006	CDS	102242	102700	.	-	0	ID=CHLOKLBI_01116;eC_number=4.2.1.17;db_xref=COG:COG2030;inference=ab initio prediction:Prodigal:002006,similar to AA sequence:UniProtKB:P9WNP3;locus_tag=CHLOKLBI_01116;product=putative enoyl-CoA hydratase 1
NZ_VDDA01000011.1	Prodigal:002006	CDS	102828	103913	.	+	0	ID=CHLOKLBI_01117;eC_number=5.5.1.4;Name=ino1;db_xref=COG:COG1260;gene=ino1;inference=ab initio prediction:Prodigal:002006,similar to AA sequence:UniProtKB:P9WKI1;locus_tag=CHLOKLBI_01117;product=Inositol-3-phosphate synthase
NZ_VDDA01000011.1	Prodigal:002006	CDS	104124	104846	.	-	0	ID=CHLOKLBI_01118;eC_number=3.2.2.27;Name=ung;db_xref=COG:COG0692;gene=ung;inference=ab initio prediction:Prodigal:002006,similar to AA sequence:UniProtKB:Q83CW4;locus_tag=CHLOKLBI_01118;product=Uracil-DNA glycosylase
NZ_VDDA01000011.1	Prodigal:002006	CDS	104859	106364	.	-	0	ID=CHLOKLBI_01119;Name=yfkN;db_xref=COG:COG0737;gene=yfkN;inference=ab initio prediction:Prodigal:002006,similar to AA sequence:UniProtKB:O34313;locus_tag=CHLOKLBI_01119;product=Trifunctional nucleotide phosphoesterase protein YfkN
NZ_VDDA01000011.1	Prodigal:002006	CDS	106571	107662	.	+	0	ID=CHLOKLBI_01120;eC_number=4.99.1.1;Name=hemH;db_xref=COG:COG0276;gene=hemH;inference=ab initio prediction:Prodigal:002006,similar to AA sequence:UniProtKB:P23871;locus_tag=CHLOKLBI_01120;product=Ferrochelatase
NZ_VDDA01000011.1	Prodigal:002006	CDS	107721	108263	.	+	0	ID=CHLOKLBI_01121;eC_number=2.1.1.63;Name=ogt;db_xref=COG:COG0350;gene=ogt;inference=ab initio prediction:Prodigal:002006,similar to AA sequence:UniProtKB:P0AFH0;locus_tag=CHLOKLBI_01121;product=Methylated-DNA--protein-cysteine methyltransferase
NZ_VDDA01000011.1	Prodigal:002006	CDS	108584	108850	.	+	0	ID=CHLOKLBI_01122;inference=ab initio prediction:Prodigal:002006;locus_tag=CHLOKLBI_01122;product=hypothetical protein
NZ_VDDA01000011.1	Prodigal:002006	CDS	108858	110498	.	-	0	ID=CHLOKLBI_01123;Name=groL5_1;gene=groL5_1;inference=ab initio prediction:Prodigal:002006,similar to AA sequence:UniProtKB:P35471;locus_tag=CHLOKLBI_01123;product=60 kDa chaperonin 5
NZ_VDDA01000011.1	Prodigal:002006	CDS	110605	110964	.	-	0	ID=CHLOKLBI_01124;Name=groS;gene=groS;inference=ab initio prediction:Prodigal:002006,protein motif:HAMAP:MF_00580;locus_tag=CHLOKLBI_01124;product=10 kDa chaperonin
NZ_VDDA01000011.1	Prodigal:002006	CDS	111100	112092	.	+	0	ID=CHLOKLBI_01125;Name=corA_1;db_xref=COG:COG0598;gene=corA_1;inference=ab initio prediction:Prodigal:002006,similar to AA sequence:UniProtKB:P0A2R8;locus_tag=CHLOKLBI_01125;product=Magnesium transport protein CorA
NZ_VDDA01000011.1	Prodigal:002006	CDS	112329	113198	.	-	0	ID=CHLOKLBI_01126;Name=cntI_2;gene=cntI_2;inference=ab initio prediction:Prodigal:002006,similar to AA sequence:UniProtKB:A0A0H2ZHZ4;locus_tag=CHLOKLBI_01126;product=Pseudopaline exporter CntI
NZ_VDDA01000011.1	Prodigal:002006	CDS	113340	114581	.	+	0	ID=CHLOKLBI_01127;eC_number=2.4.1.250;Name=mshA_4;db_xref=COG:COG0438;gene=mshA_4;inference=ab initio prediction:Prodigal:002006,similar to AA sequence:UniProtKB:P9WMY7;locus_tag=CHLOKLBI_01127;product=D-inositol 3-phosphate glycosyltransferase
NZ_VDDA01000011.1	Prodigal:002006	CDS	114690	116141	.	+	0	ID=CHLOKLBI_01128;inference=ab initio prediction:Prodigal:002006;locus_tag=CHLOKLBI_01128;product=hypothetical protein
NZ_VDDA01000011.1	Prodigal:002006	CDS	116247	117425	.	+	0	ID=CHLOKLBI_01129;inference=ab initio prediction:Prodigal:002006;locus_tag=CHLOKLBI_01129;product=hypothetical protein
NZ_VDDA01000011.1	Prodigal:002006	CDS	117454	117861	.	+	0	ID=CHLOKLBI_01130;inference=ab initio prediction:Prodigal:002006;locus_tag=CHLOKLBI_01130;product=hypothetical protein
NZ_VDDA01000011.1	Prodigal:002006	CDS	117910	118806	.	+	0	ID=CHLOKLBI_01131;eC_number=3.1.4.53;Name=cpdA_4;gene=cpdA_4;inference=ab initio prediction:Prodigal:002006,protein motif:HAMAP:MF_00905;locus_tag=CHLOKLBI_01131;product=3'%2C5'-cyclic adenosine monophosphate phosphodiesterase CpdA
NZ_VDDA01000011.1	Prodigal:002006	CDS	118995	121271	.	+	0	ID=CHLOKLBI_01132;eC_number=3.4.24.-;Name=ftsH_2;gene=ftsH_2;inference=ab initio prediction:Prodigal:002006,protein motif:HAMAP:MF_01458;locus_tag=CHLOKLBI_01132;product=ATP-dependent zinc metalloprotease FtsH
NZ_VDDA01000011.1	Prodigal:002006	CDS	121398	121982	.	+	0	ID=CHLOKLBI_01133;eC_number=2.-.-.-;Name=erfK_1;db_xref=COG:COG1376;gene=erfK_1;inference=ab initio prediction:Prodigal:002006,similar to AA sequence:UniProtKB:P39176;locus_tag=CHLOKLBI_01133;product=putative L%2CD-transpeptidase ErfK/SrfK
NZ_VDDA01000011.1	Prodigal:002006	CDS	122583	124001	.	-	0	ID=CHLOKLBI_01134;eC_number=1.-.-.-;db_xref=COG:COG0277;inference=ab initio prediction:Prodigal:002006,similar to AA sequence:UniProtKB:P9WIT1;locus_tag=CHLOKLBI_01134;product=putative FAD-linked oxidoreductase
NZ_VDDA01000011.1	Prodigal:002006	CDS	124252	124812	.	+	0	ID=CHLOKLBI_01135;inference=ab initio prediction:Prodigal:002006;locus_tag=CHLOKLBI_01135;product=hypothetical protein
NZ_VDDA01000011.1	Prodigal:002006	CDS	124835	125089	.	-	0	ID=CHLOKLBI_01136;inference=ab initio prediction:Prodigal:002006;locus_tag=CHLOKLBI_01136;product=hypothetical protein
NZ_VDDA01000011.1	Prodigal:002006	CDS	125178	127595	.	+	0	ID=CHLOKLBI_01137;eC_number=3.6.4.12;Name=uvrD;db_xref=COG:COG0210;gene=uvrD;inference=ab initio prediction:Prodigal:002006,similar to AA sequence:UniProtKB:P03018;locus_tag=CHLOKLBI_01137;product=DNA helicase II
NZ_VDDA01000011.1	Prodigal:002006	CDS	127644	127913	.	+	0	ID=CHLOKLBI_01138;inference=ab initio prediction:Prodigal:002006;locus_tag=CHLOKLBI_01138;product=hypothetical protein
NZ_VDDA01000011.1	Prodigal:002006	CDS	128106	128720	.	+	0	ID=CHLOKLBI_01139;Name=phoH;db_xref=COG:COG1702;gene=phoH;inference=ab initio prediction:Prodigal:002006,similar to AA sequence:UniProtKB:P0A9K1;locus_tag=CHLOKLBI_01139;product=Protein PhoH
NZ_VDDA01000011.1	Prodigal:002006	CDS	129073	129723	.	+	0	ID=CHLOKLBI_01140;inference=ab initio prediction:Prodigal:002006;locus_tag=CHLOKLBI_01140;product=hypothetical protein
NZ_VDDA01000011.1	Prodigal:002006	CDS	129723	130328	.	+	0	ID=CHLOKLBI_01141;inference=ab initio prediction:Prodigal:002006;locus_tag=CHLOKLBI_01141;product=hypothetical protein
NZ_VDDA01000011.1	Prodigal:002006	CDS	130400	130621	.	-	0	ID=CHLOKLBI_01142;inference=ab initio prediction:Prodigal:002006;locus_tag=CHLOKLBI_01142;product=hypothetical protein
NZ_VDDA01000011.1	Prodigal:002006	CDS	131598	132617	.	-	0	ID=CHLOKLBI_01143;inference=ab initio prediction:Prodigal:002006;locus_tag=CHLOKLBI_01143;product=hypothetical protein
NZ_VDDA01000011.1	Prodigal:002006	CDS	132823	133800	.	+	0	ID=CHLOKLBI_01144;eC_number=3.6.-.-;db_xref=COG:COG1703;inference=ab initio prediction:Prodigal:002006,similar to AA sequence:UniProtKB:P9WPZ1;locus_tag=CHLOKLBI_01144;product=putative GTPase
NZ_VDDA01000011.1	Prodigal:002006	CDS	133949	134479	.	-	0	ID=CHLOKLBI_01145;Name=proX;db_xref=COG:COG3760;gene=proX;inference=ab initio prediction:Prodigal:002006,similar to AA sequence:UniProtKB:Q9L4Q7;locus_tag=CHLOKLBI_01145;product=Prolyl-tRNA editing protein ProX
NZ_VDDA01000011.1	Prodigal:002006	CDS	134476	135432	.	-	0	ID=CHLOKLBI_01146;eC_number=4.3.1.16;Name=thadh;gene=thadh;inference=ab initio prediction:Prodigal:002006,similar to AA sequence:UniProtKB:A4F2N8;locus_tag=CHLOKLBI_01146;product=L-threo-3-hydroxyaspartate ammonia-lyase
NZ_VDDA01000011.1	Prodigal:002006	CDS	135432	136205	.	-	0	ID=CHLOKLBI_01147;eC_number=4.2.1.17;Name=echA8_1;db_xref=COG:COG1024;gene=echA8_1;inference=ab initio prediction:Prodigal:002006,similar to AA sequence:UniProtKB:P9WNN9;locus_tag=CHLOKLBI_01147;product=putative enoyl-CoA hydratase echA8
NZ_VDDA01000011.1	Prodigal:002006	CDS	136296	137036	.	-	0	ID=CHLOKLBI_01148;inference=ab initio prediction:Prodigal:002006;locus_tag=CHLOKLBI_01148;product=hypothetical protein
NZ_VDDA01000011.1	Prodigal:002006	CDS	137036	137548	.	-	0	ID=CHLOKLBI_01149;eC_number=3.1.4.58;Name=thpR_1;gene=thpR_1;inference=ab initio prediction:Prodigal:002006,protein motif:HAMAP:MF_01940;locus_tag=CHLOKLBI_01149;product=RNA 2'%2C3'-cyclic phosphodiesterase
NZ_VDDA01000011.1	Prodigal:002006	CDS	137625	138575	.	+	0	ID=CHLOKLBI_01150;inference=ab initio prediction:Prodigal:002006;locus_tag=CHLOKLBI_01150;product=hypothetical protein
NZ_VDDA01000011.1	Prodigal:002006	CDS	138640	139245	.	+	0	ID=CHLOKLBI_01151;eC_number=1.8.5.7;Name=yqjG_1;db_xref=COG:COG0435;gene=yqjG_1;inference=ab initio prediction:Prodigal:002006,similar to AA sequence:UniProtKB:P42620;locus_tag=CHLOKLBI_01151;product=Glutathionyl-hydroquinone reductase YqjG
NZ_VDDA01000011.1	Prodigal:002006	CDS	139319	139471	.	+	0	ID=CHLOKLBI_01152;inference=ab initio prediction:Prodigal:002006;locus_tag=CHLOKLBI_01152;product=hypothetical protein
NZ_VDDA01000011.1	Prodigal:002006	CDS	139495	139686	.	+	0	ID=CHLOKLBI_01153;inference=ab initio prediction:Prodigal:002006;locus_tag=CHLOKLBI_01153;product=hypothetical protein
NZ_VDDA01000011.1	Prodigal:002006	CDS	139683	139982	.	+	0	ID=CHLOKLBI_01154;inference=ab initio prediction:Prodigal:002006;locus_tag=CHLOKLBI_01154;product=hypothetical protein
NZ_VDDA01000011.1	Prodigal:002006	CDS	139979	140764	.	-	0	ID=CHLOKLBI_01155;inference=ab initio prediction:Prodigal:002006;locus_tag=CHLOKLBI_01155;product=hypothetical protein
NZ_VDDA01000011.1	Prodigal:002006	CDS	140764	141894	.	-	0	ID=CHLOKLBI_01156;inference=ab initio prediction:Prodigal:002006;locus_tag=CHLOKLBI_01156;product=hypothetical protein
NZ_VDDA01000011.1	Prodigal:002006	CDS	141894	143552	.	-	0	ID=CHLOKLBI_01157;inference=ab initio prediction:Prodigal:002006;locus_tag=CHLOKLBI_01157;product=hypothetical protein
NZ_VDDA01000011.1	Prodigal:002006	CDS	143567	145684	.	-	0	ID=CHLOKLBI_01158;inference=ab initio prediction:Prodigal:002006;locus_tag=CHLOKLBI_01158;product=hypothetical protein
NZ_VDDA01000011.1	Prodigal:002006	CDS	145686	146990	.	-	0	ID=CHLOKLBI_01159;inference=ab initio prediction:Prodigal:002006;locus_tag=CHLOKLBI_01159;product=hypothetical protein
NZ_VDDA01000011.1	Prodigal:002006	CDS	146994	147305	.	-	0	ID=CHLOKLBI_01160;inference=ab initio prediction:Prodigal:002006;locus_tag=CHLOKLBI_01160;product=hypothetical protein
NZ_VDDA01000011.1	Prodigal:002006	CDS	147373	147909	.	-	0	ID=CHLOKLBI_01161;inference=ab initio prediction:Prodigal:002006;locus_tag=CHLOKLBI_01161;product=hypothetical protein
NZ_VDDA01000011.1	Prodigal:002006	CDS	147920	151036	.	-	0	ID=CHLOKLBI_01162;inference=ab initio prediction:Prodigal:002006;locus_tag=CHLOKLBI_01162;product=hypothetical protein
NZ_VDDA01000011.1	Prodigal:002006	CDS	151036	153144	.	-	0	ID=CHLOKLBI_01163;inference=ab initio prediction:Prodigal:002006;locus_tag=CHLOKLBI_01163;product=hypothetical protein
NZ_VDDA01000011.1	Prodigal:002006	CDS	153228	153704	.	-	0	ID=CHLOKLBI_01164;inference=ab initio prediction:Prodigal:002006;locus_tag=CHLOKLBI_01164;product=hypothetical protein
NZ_VDDA01000011.1	Prodigal:002006	CDS	153701	154102	.	-	0	ID=CHLOKLBI_01165;inference=ab initio prediction:Prodigal:002006;locus_tag=CHLOKLBI_01165;product=hypothetical protein
NZ_VDDA01000011.1	Prodigal:002006	CDS	154108	154515	.	-	0	ID=CHLOKLBI_01166;inference=ab initio prediction:Prodigal:002006;locus_tag=CHLOKLBI_01166;product=hypothetical protein
NZ_VDDA01000011.1	Prodigal:002006	CDS	154516	155046	.	-	0	ID=CHLOKLBI_01167;inference=ab initio prediction:Prodigal:002006;locus_tag=CHLOKLBI_01167;product=hypothetical protein
NZ_VDDA01000011.1	Prodigal:002006	CDS	155065	155946	.	-	0	ID=CHLOKLBI_01168;inference=ab initio prediction:Prodigal:002006;locus_tag=CHLOKLBI_01168;product=hypothetical protein
NZ_VDDA01000011.1	Prodigal:002006	CDS	155946	156848	.	-	0	ID=CHLOKLBI_01169;inference=ab initio prediction:Prodigal:002006;locus_tag=CHLOKLBI_01169;product=hypothetical protein
NZ_VDDA01000011.1	Prodigal:002006	CDS	156865	157572	.	-	0	ID=CHLOKLBI_01170;inference=ab initio prediction:Prodigal:002006;locus_tag=CHLOKLBI_01170;product=hypothetical protein
NZ_VDDA01000011.1	Prodigal:002006	CDS	157677	157946	.	-	0	ID=CHLOKLBI_01171;inference=ab initio prediction:Prodigal:002006;locus_tag=CHLOKLBI_01171;product=hypothetical protein
NZ_VDDA01000011.1	Prodigal:002006	CDS	157955	158989	.	-	0	ID=CHLOKLBI_01172;inference=ab initio prediction:Prodigal:002006;locus_tag=CHLOKLBI_01172;product=hypothetical protein
NZ_VDDA01000011.1	Prodigal:002006	CDS	158989	160308	.	-	0	ID=CHLOKLBI_01173;inference=ab initio prediction:Prodigal:002006;locus_tag=CHLOKLBI_01173;product=hypothetical protein
NZ_VDDA01000011.1	Prodigal:002006	CDS	160380	160748	.	-	0	ID=CHLOKLBI_01174;inference=ab initio prediction:Prodigal:002006;locus_tag=CHLOKLBI_01174;product=hypothetical protein
NZ_VDDA01000011.1	Prodigal:002006	CDS	160758	161393	.	-	0	ID=CHLOKLBI_01175;inference=ab initio prediction:Prodigal:002006;locus_tag=CHLOKLBI_01175;product=hypothetical protein
NZ_VDDA01000011.1	Prodigal:002006	CDS	161426	161749	.	-	0	ID=CHLOKLBI_01176;inference=ab initio prediction:Prodigal:002006;locus_tag=CHLOKLBI_01176;product=hypothetical protein
NZ_VDDA01000011.1	Prodigal:002006	CDS	161809	162759	.	-	0	ID=CHLOKLBI_01177;inference=ab initio prediction:Prodigal:002006;locus_tag=CHLOKLBI_01177;product=hypothetical protein
NZ_VDDA01000011.1	Prodigal:002006	CDS	162992	163663	.	+	0	ID=CHLOKLBI_01178;inference=ab initio prediction:Prodigal:002006;locus_tag=CHLOKLBI_01178;product=hypothetical protein
NZ_VDDA01000011.1	Prodigal:002006	CDS	163759	164031	.	-	0	ID=CHLOKLBI_01179;inference=ab initio prediction:Prodigal:002006;locus_tag=CHLOKLBI_01179;product=hypothetical protein
NZ_VDDA01000011.1	Prodigal:002006	CDS	164115	164831	.	-	0	ID=CHLOKLBI_01180;inference=ab initio prediction:Prodigal:002006;locus_tag=CHLOKLBI_01180;product=hypothetical protein
NZ_VDDA01000011.1	Prodigal:002006	CDS	164812	167274	.	-	0	ID=CHLOKLBI_01181;inference=ab initio prediction:Prodigal:002006;locus_tag=CHLOKLBI_01181;product=hypothetical protein
NZ_VDDA01000011.1	Prodigal:002006	CDS	167305	168777	.	-	0	ID=CHLOKLBI_01182;inference=ab initio prediction:Prodigal:002006;locus_tag=CHLOKLBI_01182;product=hypothetical protein
NZ_VDDA01000011.1	Prodigal:002006	CDS	168878	169120	.	-	0	ID=CHLOKLBI_01183;inference=ab initio prediction:Prodigal:002006;locus_tag=CHLOKLBI_01183;product=hypothetical protein
NZ_VDDA01000011.1	Prodigal:002006	CDS	169113	169460	.	-	0	ID=CHLOKLBI_01184;inference=ab initio prediction:Prodigal:002006;locus_tag=CHLOKLBI_01184;product=hypothetical protein
NZ_VDDA01000011.1	Prodigal:002006	CDS	169457	169576	.	-	0	ID=CHLOKLBI_01185;inference=ab initio prediction:Prodigal:002006;locus_tag=CHLOKLBI_01185;product=hypothetical protein
NZ_VDDA01000011.1	Prodigal:002006	CDS	169576	170013	.	-	0	ID=CHLOKLBI_01186;inference=ab initio prediction:Prodigal:002006;locus_tag=CHLOKLBI_01186;product=hypothetical protein
NZ_VDDA01000011.1	Prodigal:002006	CDS	170010	170363	.	-	0	ID=CHLOKLBI_01187;inference=ab initio prediction:Prodigal:002006;locus_tag=CHLOKLBI_01187;product=hypothetical protein
NZ_VDDA01000011.1	Prodigal:002006	CDS	170363	170947	.	-	0	ID=CHLOKLBI_01188;inference=ab initio prediction:Prodigal:002006;locus_tag=CHLOKLBI_01188;product=hypothetical protein
NZ_VDDA01000011.1	Prodigal:002006	CDS	171267	171491	.	-	0	ID=CHLOKLBI_01189;inference=ab initio prediction:Prodigal:002006;locus_tag=CHLOKLBI_01189;product=hypothetical protein
NZ_VDDA01000011.1	Prodigal:002006	CDS	171491	171694	.	-	0	ID=CHLOKLBI_01190;inference=ab initio prediction:Prodigal:002006;locus_tag=CHLOKLBI_01190;product=hypothetical protein
NZ_VDDA01000011.1	Prodigal:002006	CDS	171694	171957	.	-	0	ID=CHLOKLBI_01191;inference=ab initio prediction:Prodigal:002006;locus_tag=CHLOKLBI_01191;product=hypothetical protein
NZ_VDDA01000011.1	Prodigal:002006	CDS	173356	173655	.	-	0	ID=CHLOKLBI_01192;inference=ab initio prediction:Prodigal:002006;locus_tag=CHLOKLBI_01192;product=hypothetical protein
NZ_VDDA01000011.1	Prodigal:002006	CDS	173765	174172	.	-	0	ID=CHLOKLBI_01193;inference=ab initio prediction:Prodigal:002006;locus_tag=CHLOKLBI_01193;product=hypothetical protein
NZ_VDDA01000011.1	Prodigal:002006	CDS	174518	174796	.	-	0	ID=CHLOKLBI_01194;inference=ab initio prediction:Prodigal:002006;locus_tag=CHLOKLBI_01194;product=hypothetical protein
NZ_VDDA01000011.1	Prodigal:002006	CDS	174809	175132	.	-	0	ID=CHLOKLBI_01195;inference=ab initio prediction:Prodigal:002006;locus_tag=CHLOKLBI_01195;product=hypothetical protein
NZ_VDDA01000011.1	Prodigal:002006	CDS	175129	175419	.	-	0	ID=CHLOKLBI_01196;inference=ab initio prediction:Prodigal:002006;locus_tag=CHLOKLBI_01196;product=hypothetical protein
NZ_VDDA01000011.1	Prodigal:002006	CDS	175797	176411	.	-	0	ID=CHLOKLBI_01197;inference=ab initio prediction:Prodigal:002006;locus_tag=CHLOKLBI_01197;product=hypothetical protein
NZ_VDDA01000011.1	Prodigal:002006	CDS	176754	177749	.	-	0	ID=CHLOKLBI_01198;inference=ab initio prediction:Prodigal:002006;locus_tag=CHLOKLBI_01198;product=hypothetical protein
NZ_VDDA01000011.1	Prodigal:002006	CDS	178050	178619	.	+	0	ID=CHLOKLBI_01199;inference=ab initio prediction:Prodigal:002006;locus_tag=CHLOKLBI_01199;product=hypothetical protein
NZ_VDDA01000011.1	Prodigal:002006	CDS	178621	180357	.	-	0	ID=CHLOKLBI_01200;inference=ab initio prediction:Prodigal:002006;locus_tag=CHLOKLBI_01200;product=hypothetical protein
NZ_VDDA01000011.1	Prodigal:002006	CDS	180464	180829	.	+	0	ID=CHLOKLBI_01201;eC_number=1.8.5.7;Name=yqjG_2;db_xref=COG:COG0435;gene=yqjG_2;inference=ab initio prediction:Prodigal:002006,similar to AA sequence:UniProtKB:P42620;locus_tag=CHLOKLBI_01201;product=Glutathionyl-hydroquinone reductase YqjG
NZ_VDDA01000011.1	Prodigal:002006	CDS	181047	182489	.	-	0	ID=CHLOKLBI_01202;inference=ab initio prediction:Prodigal:002006;locus_tag=CHLOKLBI_01202;product=hypothetical protein
NZ_VDDA01000011.1	Prodigal:002006	CDS	182798	184078	.	-	0	ID=CHLOKLBI_01203;eC_number=2.4.1.250;Name=mshA_5;gene=mshA_5;inference=ab initio prediction:Prodigal:002006,protein motif:HAMAP:MF_01695;locus_tag=CHLOKLBI_01203;product=D-inositol-3-phosphate glycosyltransferase
NZ_VDDA01000011.1	Prodigal:002006	CDS	184326	184646	.	+	0	ID=CHLOKLBI_01204;eC_number=2.8.1.-;db_xref=COG:COG0607;inference=ab initio prediction:Prodigal:002006,similar to AA sequence:UniProtKB:D3RPB9;locus_tag=CHLOKLBI_01204;product=Sulfurtransferase
NZ_VDDA01000011.1	Prodigal:002006	CDS	184868	186001	.	+	0	ID=CHLOKLBI_01205;Name=bepF_1;gene=bepF_1;inference=ab initio prediction:Prodigal:002006,similar to AA sequence:UniProtKB:Q8FWV8;locus_tag=CHLOKLBI_01205;product=Efflux pump periplasmic linker BepF
NZ_VDDA01000011.1	Prodigal:002006	CDS	186098	189286	.	+	0	ID=CHLOKLBI_01206;Name=oqxB4;gene=oqxB4;inference=ab initio prediction:Prodigal:002006,similar to AA sequence:BARRGD:NG_050453.1;locus_tag=CHLOKLBI_01206;product=multidrug efflux RND transporter permease subunit OqxB4
NZ_VDDA01000011.1	Prodigal:002006	CDS	189440	190468	.	+	0	ID=CHLOKLBI_01207;inference=ab initio prediction:Prodigal:002006;locus_tag=CHLOKLBI_01207;product=hypothetical protein
NZ_VDDA01000011.1	Prodigal:002006	CDS	190537	191400	.	+	0	ID=CHLOKLBI_01208;inference=ab initio prediction:Prodigal:002006;locus_tag=CHLOKLBI_01208;product=hypothetical protein
NZ_VDDA01000011.1	Prodigal:002006	CDS	191561	192553	.	-	0	ID=CHLOKLBI_01209;Name=pyrK;gene=pyrK;inference=ab initio prediction:Prodigal:002006,protein motif:HAMAP:MF_01211;locus_tag=CHLOKLBI_01209;product=Dihydroorotate dehydrogenase B (NAD(+))%2C electron transfer subunit
NZ_VDDA01000011.1	Prodigal:002006	CDS	192618	192995	.	-	0	ID=CHLOKLBI_01210;inference=ab initio prediction:Prodigal:002006;locus_tag=CHLOKLBI_01210;product=hypothetical protein
NZ_VDDA01000011.1	Prodigal:002006	CDS	193216	193596	.	+	0	ID=CHLOKLBI_01211;inference=ab initio prediction:Prodigal:002006;locus_tag=CHLOKLBI_01211;product=hypothetical protein
NZ_VDDA01000011.1	Prodigal:002006	CDS	193648	194907	.	-	0	ID=CHLOKLBI_01212;eC_number=4.2.99.20;Name=menH_1;gene=menH_1;inference=ab initio prediction:Prodigal:002006,protein motif:HAMAP:MF_01660;locus_tag=CHLOKLBI_01212;product=2-succinyl-6-hydroxy-2%2C4-cyclohexadiene-1-carboxylate synthase
NZ_VDDA01000011.1	Prodigal:002006	CDS	195071	197953	.	-	0	ID=CHLOKLBI_01213;inference=ab initio prediction:Prodigal:002006;locus_tag=CHLOKLBI_01213;product=hypothetical protein
NZ_VDDA01000011.1	Prodigal:002006	CDS	198128	199216	.	-	0	ID=CHLOKLBI_01214;eC_number=3.5.1.108;Name=lpxC_1;db_xref=COG:COG0774;gene=lpxC_1;inference=ab initio prediction:Prodigal:002006,similar to AA sequence:UniProtKB:P47205;locus_tag=CHLOKLBI_01214;product=UDP-3-O-acyl-N-acetylglucosamine deacetylase
NZ_VDDA01000011.1	Prodigal:002006	CDS	199766	201061	.	-	0	ID=CHLOKLBI_01215;eC_number=3.4.24.-;db_xref=COG:COG0612;inference=ab initio prediction:Prodigal:002006,similar to AA sequence:UniProtKB:P9WHT5;locus_tag=CHLOKLBI_01215;product=putative zinc protease
NZ_VDDA01000011.1	Prodigal:002006	CDS	201058	201300	.	-	0	ID=CHLOKLBI_01216;inference=ab initio prediction:Prodigal:002006;locus_tag=CHLOKLBI_01216;product=hypothetical protein
NZ_VDDA01000012.1	Prodigal:002006	CDS	1004	2452	.	-	0	ID=CHLOKLBI_01217;Name=bmr3_2;gene=bmr3_2;inference=ab initio prediction:Prodigal:002006,similar to AA sequence:UniProtKB:P96712;locus_tag=CHLOKLBI_01217;product=Multidrug resistance protein 3
NZ_VDDA01000012.1	Prodigal:002006	CDS	2792	3733	.	+	0	ID=CHLOKLBI_01218;Name=ribN_1;gene=ribN_1;inference=ab initio prediction:Prodigal:002006,similar to AA sequence:UniProtKB:Q9KKU0;locus_tag=CHLOKLBI_01218;product=Riboflavin transporter
NZ_VDDA01000012.1	Prodigal:002006	CDS	3882	4913	.	+	0	ID=CHLOKLBI_01219;inference=ab initio prediction:Prodigal:002006;locus_tag=CHLOKLBI_01219;product=hypothetical protein
NZ_VDDA01000012.1	Prodigal:002006	CDS	5093	6142	.	-	0	ID=CHLOKLBI_01220;inference=ab initio prediction:Prodigal:002006,similar to AA sequence:UniProtKB:P0A8K8;locus_tag=CHLOKLBI_01220;note=UPF0761 membrane protein YihY;product=hypothetical protein
NZ_VDDA01000012.1	Prodigal:002006	CDS	7012	7134	.	+	0	ID=CHLOKLBI_01221;inference=ab initio prediction:Prodigal:002006;locus_tag=CHLOKLBI_01221;product=hypothetical protein
NZ_VDDA01000012.1	Prodigal:002006	CDS	7359	7847	.	-	0	ID=CHLOKLBI_01222;inference=ab initio prediction:Prodigal:002006;locus_tag=CHLOKLBI_01222;product=hypothetical protein
NZ_VDDA01000012.1	Prodigal:002006	CDS	7935	9380	.	-	0	ID=CHLOKLBI_01223;inference=ab initio prediction:Prodigal:002006;locus_tag=CHLOKLBI_01223;product=hypothetical protein
NZ_VDDA01000012.1	Prodigal:002006	CDS	9694	10368	.	-	0	ID=CHLOKLBI_01224;inference=ab initio prediction:Prodigal:002006;locus_tag=CHLOKLBI_01224;product=hypothetical protein
NZ_VDDA01000012.1	Prodigal:002006	CDS	10365	10691	.	-	0	ID=CHLOKLBI_01225;inference=ab initio prediction:Prodigal:002006;locus_tag=CHLOKLBI_01225;product=hypothetical protein
NZ_VDDA01000012.1	Prodigal:002006	CDS	10817	11281	.	-	0	ID=CHLOKLBI_01226;inference=ab initio prediction:Prodigal:002006;locus_tag=CHLOKLBI_01226;product=hypothetical protein
NZ_VDDA01000012.1	Prodigal:002006	CDS	11851	12123	.	-	0	ID=CHLOKLBI_01227;inference=ab initio prediction:Prodigal:002006;locus_tag=CHLOKLBI_01227;product=hypothetical protein
NZ_VDDA01000012.1	Prodigal:002006	CDS	12135	12398	.	-	0	ID=CHLOKLBI_01228;inference=ab initio prediction:Prodigal:002006;locus_tag=CHLOKLBI_01228;product=hypothetical protein
NZ_VDDA01000012.1	Prodigal:002006	CDS	12421	13845	.	-	0	ID=CHLOKLBI_01229;inference=ab initio prediction:Prodigal:002006;locus_tag=CHLOKLBI_01229;product=hypothetical protein
NZ_VDDA01000012.1	Prodigal:002006	CDS	13849	14232	.	-	0	ID=CHLOKLBI_01230;inference=ab initio prediction:Prodigal:002006;locus_tag=CHLOKLBI_01230;product=hypothetical protein
NZ_VDDA01000012.1	Prodigal:002006	CDS	14349	15038	.	-	0	ID=CHLOKLBI_01231;inference=ab initio prediction:Prodigal:002006;locus_tag=CHLOKLBI_01231;product=hypothetical protein
NZ_VDDA01000012.1	Prodigal:002006	CDS	15567	15695	.	+	0	ID=CHLOKLBI_01232;inference=ab initio prediction:Prodigal:002006;locus_tag=CHLOKLBI_01232;product=hypothetical protein
NZ_VDDA01000012.1	Prodigal:002006	CDS	15828	16127	.	+	0	ID=CHLOKLBI_01233;inference=ab initio prediction:Prodigal:002006;locus_tag=CHLOKLBI_01233;product=hypothetical protein
NZ_VDDA01000012.1	Prodigal:002006	CDS	16377	18437	.	-	0	ID=CHLOKLBI_01234;inference=ab initio prediction:Prodigal:002006;locus_tag=CHLOKLBI_01234;product=hypothetical protein
NZ_VDDA01000012.1	Prodigal:002006	CDS	18437	18823	.	-	0	ID=CHLOKLBI_01235;inference=ab initio prediction:Prodigal:002006;locus_tag=CHLOKLBI_01235;product=hypothetical protein
NZ_VDDA01000012.1	Prodigal:002006	CDS	19026	19241	.	-	0	ID=CHLOKLBI_01236;inference=ab initio prediction:Prodigal:002006;locus_tag=CHLOKLBI_01236;product=hypothetical protein
NZ_VDDA01000012.1	Prodigal:002006	CDS	19355	20173	.	-	0	ID=CHLOKLBI_01237;inference=ab initio prediction:Prodigal:002006;locus_tag=CHLOKLBI_01237;product=hypothetical protein
NZ_VDDA01000012.1	Prodigal:002006	CDS	20166	21401	.	-	0	ID=CHLOKLBI_01238;Name=intS;db_xref=COG:COG0582;gene=intS;inference=ab initio prediction:Prodigal:002006,similar to AA sequence:UniProtKB:P37326;locus_tag=CHLOKLBI_01238;product=Prophage integrase IntS
NZ_VDDA01000012.1	Prodigal:002006	CDS	21954	22538	.	-	0	ID=CHLOKLBI_01239;inference=ab initio prediction:Prodigal:002006;locus_tag=CHLOKLBI_01239;product=hypothetical protein
NZ_VDDA01000012.1	Prodigal:002006	CDS	22844	23440	.	-	0	ID=CHLOKLBI_01240;eC_number=2.5.1.3;Name=thiE_2;db_xref=COG:COG0352;gene=thiE_2;inference=ab initio prediction:Prodigal:002006,similar to AA sequence:UniProtKB:P39594;locus_tag=CHLOKLBI_01240;product=Thiamine-phosphate synthase
NZ_VDDA01000012.1	Prodigal:002006	CDS	23437	24216	.	-	0	ID=CHLOKLBI_01241;eC_number=2.8.1.10;Name=thiG;db_xref=COG:COG2022;gene=thiG;inference=ab initio prediction:Prodigal:002006,similar to AA sequence:UniProtKB:Q9I6B4;locus_tag=CHLOKLBI_01241;product=Thiazole synthase
NZ_VDDA01000012.1	Prodigal:002006	CDS	24242	24454	.	-	0	ID=CHLOKLBI_01242;inference=ab initio prediction:Prodigal:002006;locus_tag=CHLOKLBI_01242;product=hypothetical protein
NZ_VDDA01000012.1	Prodigal:002006	CDS	24451	25662	.	-	0	ID=CHLOKLBI_01243;eC_number=1.4.3.19;Name=thiO_1;db_xref=COG:COG0665;gene=thiO_1;inference=ab initio prediction:Prodigal:002006,similar to AA sequence:UniProtKB:S5FMM4;locus_tag=CHLOKLBI_01243;product=Glycine oxidase
NZ_VDDA01000012.1	Prodigal:002006	CDS	25931	27178	.	-	0	ID=CHLOKLBI_01244;inference=ab initio prediction:Prodigal:002006;locus_tag=CHLOKLBI_01244;product=hypothetical protein
NZ_VDDA01000012.1	Prodigal:002006	CDS	27421	27675	.	+	0	ID=CHLOKLBI_01245;inference=ab initio prediction:Prodigal:002006;locus_tag=CHLOKLBI_01245;product=hypothetical protein
NZ_VDDA01000012.1	Prodigal:002006	CDS	27733	29730	.	-	0	ID=CHLOKLBI_01246;Name=rpoD;db_xref=COG:COG0568;gene=rpoD;inference=ab initio prediction:Prodigal:002006,similar to AA sequence:UniProtKB:Q2K619;locus_tag=CHLOKLBI_01246;product=RNA polymerase sigma factor RpoD
NZ_VDDA01000012.1	Prodigal:002006	CDS	29911	31821	.	-	0	ID=CHLOKLBI_01247;eC_number=2.7.7.-;Name=dnaG;gene=dnaG;inference=ab initio prediction:Prodigal:002006,protein motif:HAMAP:MF_00974;locus_tag=CHLOKLBI_01247;product=DNA primase
NZ_VDDA01000012.1	Prodigal:002006	CDS	31980	34142	.	-	0	ID=CHLOKLBI_01248;eC_number=5.4.99.2;Name=mutB;db_xref=COG:COG1884;gene=mutB;inference=ab initio prediction:Prodigal:002006,similar to AA sequence:UniProtKB:P9WJK5;locus_tag=CHLOKLBI_01248;product=putative methylmalonyl-CoA mutase large subunit
NZ_VDDA01000012.1	Prodigal:002006	CDS	34249	34590	.	-	0	ID=CHLOKLBI_01249;inference=ab initio prediction:Prodigal:002006;locus_tag=CHLOKLBI_01249;product=hypothetical protein
NZ_VDDA01000012.1	Prodigal:002006	CDS	34639	35619	.	+	0	ID=CHLOKLBI_01250;inference=ab initio prediction:Prodigal:002006;locus_tag=CHLOKLBI_01250;product=hypothetical protein
NZ_VDDA01000012.1	Prodigal:002006	CDS	35628	36746	.	+	0	ID=CHLOKLBI_01251;inference=ab initio prediction:Prodigal:002006;locus_tag=CHLOKLBI_01251;product=hypothetical protein
NZ_VDDA01000012.1	Prodigal:002006	CDS	36864	37124	.	+	0	ID=CHLOKLBI_01252;inference=ab initio prediction:Prodigal:002006;locus_tag=CHLOKLBI_01252;product=hypothetical protein
NZ_VDDA01000012.1	Prodigal:002006	CDS	37261	37617	.	+	0	ID=CHLOKLBI_01253;inference=ab initio prediction:Prodigal:002006;locus_tag=CHLOKLBI_01253;product=hypothetical protein
NZ_VDDA01000012.1	Prodigal:002006	CDS	37637	38950	.	-	0	ID=CHLOKLBI_01254;eC_number=2.4.2.59;Name=thi4_1;gene=thi4_1;inference=ab initio prediction:Prodigal:002006,protein motif:HAMAP:MF_00304;locus_tag=CHLOKLBI_01254;product=Thiamine thiazole synthase
NZ_VDDA01000012.1	Prodigal:002006	CDS	39074	39568	.	+	0	ID=CHLOKLBI_01255;inference=ab initio prediction:Prodigal:002006;locus_tag=CHLOKLBI_01255;product=hypothetical protein
NZ_VDDA01000012.1	Prodigal:002006	CDS	39774	40496	.	-	0	ID=CHLOKLBI_01256;inference=ab initio prediction:Prodigal:002006;locus_tag=CHLOKLBI_01256;product=hypothetical protein
NZ_VDDA01000012.1	Prodigal:002006	CDS	40515	40886	.	-	0	ID=CHLOKLBI_01257;inference=ab initio prediction:Prodigal:002006;locus_tag=CHLOKLBI_01257;product=hypothetical protein
NZ_VDDA01000012.1	Prodigal:002006	CDS	41025	42239	.	-	0	ID=CHLOKLBI_01258;eC_number=6.3.5.5;Name=carA_1;db_xref=COG:COG0505;gene=carA_1;inference=ab initio prediction:Prodigal:002006,similar to AA sequence:UniProtKB:P0A6F1;locus_tag=CHLOKLBI_01258;product=Carbamoyl-phosphate synthase small chain
NZ_VDDA01000012.1	Prodigal:002006	CDS	42416	42868	.	+	0	ID=CHLOKLBI_01259;Name=yqeY;db_xref=COG:COG1610;gene=yqeY;inference=ab initio prediction:Prodigal:002006,similar to AA sequence:UniProtKB:P54464;locus_tag=CHLOKLBI_01259;product=putative protein YqeY
NZ_VDDA01000012.1	Prodigal:002006	CDS	43163	45256	.	+	0	ID=CHLOKLBI_01260;inference=ab initio prediction:Prodigal:002006;locus_tag=CHLOKLBI_01260;product=hypothetical protein
NZ_VDDA01000012.1	Prodigal:002006	CDS	45374	47287	.	+	0	ID=CHLOKLBI_01261;inference=ab initio prediction:Prodigal:002006;locus_tag=CHLOKLBI_01261;product=hypothetical protein
NZ_VDDA01000012.1	Prodigal:002006	CDS	47457	49172	.	-	0	ID=CHLOKLBI_01262;eC_number=6.2.1.3;Name=fadD_1;db_xref=COG:COG0318;gene=fadD_1;inference=ab initio prediction:Prodigal:002006,similar to AA sequence:UniProtKB:P69451;locus_tag=CHLOKLBI_01262;product=Long-chain-fatty-acid--CoA ligase
NZ_VDDA01000012.1	Prodigal:002006	CDS	49227	49928	.	-	0	ID=CHLOKLBI_01263;inference=ab initio prediction:Prodigal:002006;locus_tag=CHLOKLBI_01263;product=hypothetical protein
NZ_VDDA01000012.1	Prodigal:002006	CDS	49966	51477	.	-	0	ID=CHLOKLBI_01264;eC_number=3.4.11.1;Name=pepA_1;db_xref=COG:COG0260;gene=pepA_1;inference=ab initio prediction:Prodigal:002006,similar to AA sequence:UniProtKB:O86436;locus_tag=CHLOKLBI_01264;product=Cytosol aminopeptidase
NZ_VDDA01000012.1	Prodigal:002006	CDS	51775	52947	.	+	0	ID=CHLOKLBI_01265;inference=ab initio prediction:Prodigal:002006;locus_tag=CHLOKLBI_01265;product=hypothetical protein
NZ_VDDA01000012.1	Prodigal:002006	CDS	52955	54043	.	+	0	ID=CHLOKLBI_01266;Name=lptG;db_xref=COG:COG0795;gene=lptG;inference=ab initio prediction:Prodigal:002006,similar to AA sequence:UniProtKB:P0ADC6;locus_tag=CHLOKLBI_01266;product=Lipopolysaccharide export system permease protein LptG
NZ_VDDA01000012.1	Prodigal:002006	CDS	54044	56713	.	+	0	ID=CHLOKLBI_01267;Name=lptD;gene=lptD;inference=ab initio prediction:Prodigal:002006,protein motif:HAMAP:MF_01411;locus_tag=CHLOKLBI_01267;product=LPS-assembly protein LptD
NZ_VDDA01000012.1	Prodigal:002006	CDS	56814	57836	.	+	0	ID=CHLOKLBI_01268;eC_number=1.1.1.262;Name=pdxA;db_xref=COG:COG1995;gene=pdxA;inference=ab initio prediction:Prodigal:002006,similar to AA sequence:UniProtKB:Q9I5U4;locus_tag=CHLOKLBI_01268;product=4-hydroxythreonine-4-phosphate dehydrogenase
NZ_VDDA01000012.1	Prodigal:002006	CDS	57833	58669	.	+	0	ID=CHLOKLBI_01269;eC_number=2.1.1.182;Name=rsmA_1;gene=rsmA_1;inference=ab initio prediction:Prodigal:002006,similar to AA sequence:UniProtKB:Q1RK29;locus_tag=CHLOKLBI_01269;product=Ribosomal RNA small subunit methyltransferase A
NZ_VDDA01000012.1	Prodigal:002006	CDS	58897	59868	.	-	0	ID=CHLOKLBI_01270;inference=ab initio prediction:Prodigal:002006;locus_tag=CHLOKLBI_01270;product=hypothetical protein
NZ_VDDA01000012.1	Prodigal:002006	CDS	60059	61207	.	-	0	ID=CHLOKLBI_01271;inference=ab initio prediction:Prodigal:002006,similar to AA sequence:UniProtKB:Q881J7;locus_tag=CHLOKLBI_01271;product=Blue-light-activated protein
NZ_VDDA01000012.1	Prodigal:002006	CDS	61339	62064	.	-	0	ID=CHLOKLBI_01272;eC_number=2.3.1.181;Name=lipB;gene=lipB;inference=ab initio prediction:Prodigal:002006,protein motif:HAMAP:MF_00013;locus_tag=CHLOKLBI_01272;product=Octanoyltransferase
NZ_VDDA01000012.1	Prodigal:002006	CDS	62115	62429	.	+	0	ID=CHLOKLBI_01273;inference=ab initio prediction:Prodigal:002006;locus_tag=CHLOKLBI_01273;product=hypothetical protein
NZ_VDDA01000012.1	Aragorn:001002	tRNA	62553	62637	.	+	.	ID=CHLOKLBI_01274;inference=COORDINATES:profile:Aragorn:001002;locus_tag=CHLOKLBI_01274;product=tRNA-Leu(gag)
NZ_VDDA01000012.1	Aragorn:001002	tRNA	62812	62896	.	+	.	ID=CHLOKLBI_01275;inference=COORDINATES:profile:Aragorn:001002;locus_tag=CHLOKLBI_01275;product=tRNA-Leu(gag)
NZ_VDDA01000012.1	Prodigal:002006	CDS	63930	64709	.	-	0	ID=CHLOKLBI_01276;Name=kpsM;db_xref=COG:COG1682;gene=kpsM;inference=ab initio prediction:Prodigal:002006,similar to AA sequence:UniProtKB:P23889;locus_tag=CHLOKLBI_01276;product=Polysialic acid transport protein KpsM
NZ_VDDA01000012.1	Prodigal:002006	CDS	64793	65449	.	-	0	ID=CHLOKLBI_01277;inference=ab initio prediction:Prodigal:002006;locus_tag=CHLOKLBI_01277;product=hypothetical protein
NZ_VDDA01000012.1	Prodigal:002006	CDS	65579	70453	.	+	0	ID=CHLOKLBI_01278;eC_number=1.4.1.2;Name=gdhB;db_xref=COG:COG2902;gene=gdhB;inference=ab initio prediction:Prodigal:002006,similar to AA sequence:UniProtKB:Q9HZE0;locus_tag=CHLOKLBI_01278;product=NAD-specific glutamate dehydrogenase
NZ_VDDA01000012.1	Prodigal:002006	CDS	70450	71103	.	+	0	ID=CHLOKLBI_01279;eC_number=1.13.11.79;db_xref=COG:COG0778;inference=ab initio prediction:Prodigal:002006,similar to AA sequence:UniProtKB:Q2RNG5;locus_tag=CHLOKLBI_01279;product=5%2C6-dimethylbenzimidazole synthase
NZ_VDDA01000012.1	Prodigal:002006	CDS	71217	71624	.	+	0	ID=CHLOKLBI_01280;inference=ab initio prediction:Prodigal:002006;locus_tag=CHLOKLBI_01280;product=hypothetical protein
NZ_VDDA01000012.1	Prodigal:002006	CDS	71959	72543	.	+	0	ID=CHLOKLBI_01281;Name=yxaF_1;gene=yxaF_1;inference=ab initio prediction:Prodigal:002006,similar to AA sequence:UniProtKB:P42105;locus_tag=CHLOKLBI_01281;product=putative HTH-type transcriptional regulator YxaF
NZ_VDDA01000012.1	Prodigal:002006	CDS	72534	72860	.	-	0	ID=CHLOKLBI_01282;Name=qacC;gene=qacC;inference=ab initio prediction:Prodigal:002006,similar to AA sequence:UniProtKB:P14319;locus_tag=CHLOKLBI_01282;product=Quaternary ammonium compound-resistance protein QacC
NZ_VDDA01000012.1	Prodigal:002006	CDS	72857	74029	.	-	0	ID=CHLOKLBI_01283;inference=ab initio prediction:Prodigal:002006;locus_tag=CHLOKLBI_01283;product=hypothetical protein
NZ_VDDA01000012.1	Prodigal:002006	CDS	74391	75761	.	-	0	ID=CHLOKLBI_01284;eC_number=2.7.13.3;Name=luxQ;gene=luxQ;inference=ab initio prediction:Prodigal:002006,similar to AA sequence:UniProtKB:Q9KLK7;locus_tag=CHLOKLBI_01284;product=Autoinducer 2 sensor kinase/phosphatase LuxQ
NZ_VDDA01000012.1	Prodigal:002006	CDS	75758	76918	.	-	0	ID=CHLOKLBI_01285;inference=ab initio prediction:Prodigal:002006;locus_tag=CHLOKLBI_01285;product=hypothetical protein
NZ_VDDA01000012.1	Prodigal:002006	CDS	77570	78235	.	+	0	ID=CHLOKLBI_01286;Name=lnrK;db_xref=COG:COG2197;gene=lnrK;inference=ab initio prediction:Prodigal:002006,similar to AA sequence:UniProtKB:P94439;locus_tag=CHLOKLBI_01286;product=Transcriptional regulatory protein LnrK
NZ_VDDA01000012.1	Prodigal:002006	CDS	78617	80680	.	+	0	ID=CHLOKLBI_01287;Name=cstA;db_xref=COG:COG1966;gene=cstA;inference=ab initio prediction:Prodigal:002006,similar to AA sequence:UniProtKB:P15078;locus_tag=CHLOKLBI_01287;product=Peptide transporter CstA
NZ_VDDA01000012.1	Prodigal:002006	CDS	80685	80903	.	+	0	ID=CHLOKLBI_01288;inference=ab initio prediction:Prodigal:002006;locus_tag=CHLOKLBI_01288;product=hypothetical protein
NZ_VDDA01000012.1	Prodigal:002006	CDS	81198	82172	.	+	0	ID=CHLOKLBI_01289;inference=ab initio prediction:Prodigal:002006;locus_tag=CHLOKLBI_01289;product=hypothetical protein
NZ_VDDA01000012.1	Prodigal:002006	CDS	82338	82766	.	+	0	ID=CHLOKLBI_01290;inference=ab initio prediction:Prodigal:002006;locus_tag=CHLOKLBI_01290;product=hypothetical protein
NZ_VDDA01000012.1	Prodigal:002006	CDS	82853	85177	.	+	0	ID=CHLOKLBI_01291;Name=yhgF;db_xref=COG:COG2183;gene=yhgF;inference=ab initio prediction:Prodigal:002006,similar to AA sequence:UniProtKB:P46837;locus_tag=CHLOKLBI_01291;product=Protein YhgF
NZ_VDDA01000012.1	Prodigal:002006	CDS	85296	85880	.	+	0	ID=CHLOKLBI_01292;inference=ab initio prediction:Prodigal:002006;locus_tag=CHLOKLBI_01292;product=hypothetical protein
NZ_VDDA01000012.1	Prodigal:002006	CDS	86107	86652	.	-	0	ID=CHLOKLBI_01293;inference=ab initio prediction:Prodigal:002006;locus_tag=CHLOKLBI_01293;product=hypothetical protein
NZ_VDDA01000012.1	Prodigal:002006	CDS	86627	87934	.	-	0	ID=CHLOKLBI_01294;eC_number=1.4.3.24;Name=pao;gene=pao;inference=ab initio prediction:Prodigal:002006,similar to AA sequence:UniProtKB:H8ZPX1;locus_tag=CHLOKLBI_01294;product=Pseudooxynicotine oxidase
NZ_VDDA01000012.1	Prodigal:002006	CDS	87939	88493	.	-	0	ID=CHLOKLBI_01295;inference=ab initio prediction:Prodigal:002006;locus_tag=CHLOKLBI_01295;product=hypothetical protein
NZ_VDDA01000012.1	Prodigal:002006	CDS	88504	90342	.	-	0	ID=CHLOKLBI_01296;inference=ab initio prediction:Prodigal:002006;locus_tag=CHLOKLBI_01296;product=hypothetical protein
NZ_VDDA01000012.1	Prodigal:002006	CDS	90505	92010	.	+	0	ID=CHLOKLBI_01297;eC_number=2.4.2.59;Name=thi4_2;gene=thi4_2;inference=ab initio prediction:Prodigal:002006,protein motif:HAMAP:MF_00304;locus_tag=CHLOKLBI_01297;product=Thiamine thiazole synthase
NZ_VDDA01000012.1	Prodigal:002006	CDS	92015	92164	.	-	0	ID=CHLOKLBI_01298;inference=ab initio prediction:Prodigal:002006;locus_tag=CHLOKLBI_01298;product=hypothetical protein
NZ_VDDA01000012.1	Prodigal:002006	CDS	92161	92661	.	-	0	ID=CHLOKLBI_01299;inference=ab initio prediction:Prodigal:002006;locus_tag=CHLOKLBI_01299;product=hypothetical protein
NZ_VDDA01000012.1	Prodigal:002006	CDS	92726	94348	.	-	0	ID=CHLOKLBI_01300;Name=smc_1;gene=smc_1;inference=ab initio prediction:Prodigal:002006,protein motif:HAMAP:MF_01894;locus_tag=CHLOKLBI_01300;product=Chromosome partition protein Smc
NZ_VDDA01000012.1	Prodigal:002006	CDS	94681	95847	.	+	0	ID=CHLOKLBI_01301;inference=ab initio prediction:Prodigal:002006;locus_tag=CHLOKLBI_01301;product=hypothetical protein
NZ_VDDA01000012.1	Prodigal:002006	CDS	96124	96906	.	-	0	ID=CHLOKLBI_01302;eC_number=1.1.1.100;Name=fabG_2;gene=fabG_2;inference=ab initio prediction:Prodigal:002006,similar to AA sequence:UniProtKB:Q9KQH7;locus_tag=CHLOKLBI_01302;product=3-oxoacyl-[acyl-carrier-protein] reductase FabG
NZ_VDDA01000012.1	Prodigal:002006	CDS	97027	98406	.	-	0	ID=CHLOKLBI_01303;eC_number=4.3.2.1;Name=argH_1;db_xref=COG:COG0165;gene=argH_1;inference=ab initio prediction:Prodigal:002006,similar to AA sequence:UniProtKB:Q5SLL0;locus_tag=CHLOKLBI_01303;product=Argininosuccinate lyase
NZ_VDDA01000012.1	Prodigal:002006	CDS	98417	99061	.	+	0	ID=CHLOKLBI_01304;Name=tlpA;db_xref=COG:COG0526;gene=tlpA;inference=ab initio prediction:Prodigal:002006,similar to AA sequence:UniProtKB:P43221;locus_tag=CHLOKLBI_01304;product=Thiol:disulfide interchange protein TlpA
NZ_VDDA01000012.1	Prodigal:002006	CDS	99107	100312	.	+	0	ID=CHLOKLBI_01305;Name=nhaA_1;db_xref=COG:COG3004;gene=nhaA_1;inference=ab initio prediction:Prodigal:002006,similar to AA sequence:UniProtKB:Q56725;locus_tag=CHLOKLBI_01305;product=Na(+)/H(+) antiporter NhaA
NZ_VDDA01000012.1	Prodigal:002006	CDS	100429	101970	.	-	0	ID=CHLOKLBI_01306;inference=ab initio prediction:Prodigal:002006;locus_tag=CHLOKLBI_01306;product=hypothetical protein
NZ_VDDA01000012.1	Prodigal:002006	CDS	102349	103302	.	-	0	ID=CHLOKLBI_01307;eC_number=2.1.3.15;Name=accA;db_xref=COG:COG0825;gene=accA;inference=ab initio prediction:Prodigal:002006,similar to AA sequence:UniProtKB:P0ABD5;locus_tag=CHLOKLBI_01307;product=Acetyl-coenzyme A carboxylase carboxyl transferase subunit alpha
NZ_VDDA01000012.1	Prodigal:002006	CDS	103559	104686	.	+	0	ID=CHLOKLBI_01308;inference=ab initio prediction:Prodigal:002006;locus_tag=CHLOKLBI_01308;product=hypothetical protein
NZ_VDDA01000012.1	Prodigal:002006	CDS	104712	105455	.	+	0	ID=CHLOKLBI_01309;eC_number=4.1.1.4;Name=adc_1;db_xref=COG:COG4689;gene=adc_1;inference=ab initio prediction:Prodigal:002006,similar to AA sequence:UniProtKB:Q7NSA6;locus_tag=CHLOKLBI_01309;product=putative acetoacetate decarboxylase
NZ_VDDA01000012.1	Prodigal:002006	CDS	105481	106266	.	+	0	ID=CHLOKLBI_01310;eC_number=1.1.1.30;Name=bdhA;gene=bdhA;inference=ab initio prediction:Prodigal:002006,similar to AA sequence:UniProtKB:O86034;locus_tag=CHLOKLBI_01310;product=D-beta-hydroxybutyrate dehydrogenase
NZ_VDDA01000012.1	Prodigal:002006	CDS	106707	107501	.	+	0	ID=CHLOKLBI_01311;inference=ab initio prediction:Prodigal:002006;locus_tag=CHLOKLBI_01311;product=hypothetical protein
NZ_VDDA01000012.1	Prodigal:002006	CDS	107576	107929	.	+	0	ID=CHLOKLBI_01312;inference=ab initio prediction:Prodigal:002006;locus_tag=CHLOKLBI_01312;product=hypothetical protein
NZ_VDDA01000012.1	Prodigal:002006	CDS	107937	108281	.	-	0	ID=CHLOKLBI_01313;inference=ab initio prediction:Prodigal:002006;locus_tag=CHLOKLBI_01313;product=hypothetical protein
NZ_VDDA01000012.1	Prodigal:002006	CDS	108420	109325	.	-	0	ID=CHLOKLBI_01314;inference=ab initio prediction:Prodigal:002006;locus_tag=CHLOKLBI_01314;product=hypothetical protein
NZ_VDDA01000012.1	Prodigal:002006	CDS	109580	110203	.	-	0	ID=CHLOKLBI_01315;eC_number=5.4.2.11;Name=gpmA_1;gene=gpmA_1;inference=ab initio prediction:Prodigal:002006,similar to AA sequence:UniProtKB:P30798;locus_tag=CHLOKLBI_01315;product=2%2C3-bisphosphoglycerate-dependent phosphoglycerate mutase
NZ_VDDA01000012.1	Prodigal:002006	CDS	110252	111049	.	-	0	ID=CHLOKLBI_01316;eC_number=1.17.1.8;Name=dapB;db_xref=COG:COG0289;gene=dapB;inference=ab initio prediction:Prodigal:002006,similar to AA sequence:UniProtKB:Q6G2G3;locus_tag=CHLOKLBI_01316;product=4-hydroxy-tetrahydrodipicolinate reductase
NZ_VDDA01000012.1	Prodigal:002006	CDS	111230	112261	.	+	0	ID=CHLOKLBI_01317;db_xref=COG:COG0596;inference=ab initio prediction:Prodigal:002006,similar to AA sequence:UniProtKB:P9WNH3;locus_tag=CHLOKLBI_01317;product=putative protein
NZ_VDDA01000012.1	Prodigal:002006	CDS	112227	112946	.	-	0	ID=CHLOKLBI_01318;inference=ab initio prediction:Prodigal:002006,similar to AA sequence:UniProtKB:P0AEY1;locus_tag=CHLOKLBI_01318;note=UPF0056 inner membrane protein MarC;product=hypothetical protein
NZ_VDDA01000012.1	Prodigal:002006	CDS	112950	113699	.	-	0	ID=CHLOKLBI_01319;inference=ab initio prediction:Prodigal:002006;locus_tag=CHLOKLBI_01319;product=hypothetical protein
NZ_VDDA01000012.1	Prodigal:002006	CDS	113884	114663	.	+	0	ID=CHLOKLBI_01320;eC_number=3.1.2.6;Name=gloB_1;db_xref=COG:COG0491;gene=gloB_1;inference=ab initio prediction:Prodigal:002006,similar to AA sequence:UniProtKB:P0AC84;locus_tag=CHLOKLBI_01320;product=Hydroxyacylglutathione hydrolase GloB
NZ_VDDA01000012.1	Prodigal:002006	CDS	114668	115105	.	+	0	ID=CHLOKLBI_01321;inference=ab initio prediction:Prodigal:002006;locus_tag=CHLOKLBI_01321;product=hypothetical protein
NZ_VDDA01000012.1	Prodigal:002006	CDS	115220	116122	.	+	0	ID=CHLOKLBI_01322;Name=aidA;gene=aidA;inference=ab initio prediction:Prodigal:002006,similar to AA sequence:UniProtKB:G2JHL6;locus_tag=CHLOKLBI_01322;product=Quorum-quenching protein AidA
NZ_VDDA01000012.1	Prodigal:002006	CDS	116235	116867	.	+	0	ID=CHLOKLBI_01323;Name=nimR_2;gene=nimR_2;inference=ab initio prediction:Prodigal:002006,similar to AA sequence:UniProtKB:P76241;locus_tag=CHLOKLBI_01323;product=HTH-type transcriptional regulator NimR
NZ_VDDA01000012.1	Prodigal:002006	CDS	117239	118126	.	-	0	ID=CHLOKLBI_01324;Name=yddG;db_xref=COG:COG0697;gene=yddG;inference=ab initio prediction:Prodigal:002006,similar to AA sequence:UniProtKB:P46136;locus_tag=CHLOKLBI_01324;product=Aromatic amino acid exporter YddG
NZ_VDDA01000012.1	Prodigal:002006	CDS	118351	118875	.	+	0	ID=CHLOKLBI_01325;eC_number=1.14.11.33;Name=alkB;db_xref=COG:COG3145;gene=alkB;inference=ab initio prediction:Prodigal:002006,similar to AA sequence:UniProtKB:P05050;locus_tag=CHLOKLBI_01325;product=Alpha-ketoglutarate-dependent dioxygenase AlkB
NZ_VDDA01000012.1	Prodigal:002006	CDS	118965	119924	.	+	0	ID=CHLOKLBI_01326;inference=ab initio prediction:Prodigal:002006;locus_tag=CHLOKLBI_01326;product=hypothetical protein
NZ_VDDA01000012.1	Prodigal:002006	CDS	120091	121050	.	-	0	ID=CHLOKLBI_01327;inference=ab initio prediction:Prodigal:002006;locus_tag=CHLOKLBI_01327;product=hypothetical protein
NZ_VDDA01000012.1	Prodigal:002006	CDS	121129	122991	.	-	0	ID=CHLOKLBI_01328;eC_number=2.7.13.3;Name=rcsC_6;gene=rcsC_6;inference=ab initio prediction:Prodigal:002006,protein motif:HAMAP:MF_00979;locus_tag=CHLOKLBI_01328;product=Sensor histidine kinase RcsC
NZ_VDDA01000012.1	Prodigal:002006	CDS	123133	123363	.	-	0	ID=CHLOKLBI_01329;inference=ab initio prediction:Prodigal:002006;locus_tag=CHLOKLBI_01329;product=hypothetical protein
NZ_VDDA01000012.1	Prodigal:002006	CDS	123563	125218	.	+	0	ID=CHLOKLBI_01330;inference=ab initio prediction:Prodigal:002006;locus_tag=CHLOKLBI_01330;product=hypothetical protein
NZ_VDDA01000012.1	Prodigal:002006	CDS	125314	126990	.	+	0	ID=CHLOKLBI_01331;eC_number=3.5.4.2;Name=ade_1;db_xref=COG:COG1001;gene=ade_1;inference=ab initio prediction:Prodigal:002006,similar to AA sequence:UniProtKB:P31441;locus_tag=CHLOKLBI_01331;product=Adenine deaminase
NZ_VDDA01000012.1	Prodigal:002006	CDS	127215	128120	.	+	0	ID=CHLOKLBI_01332;eC_number=3.1.3.-;Name=yutF;db_xref=COG:COG0647;gene=yutF;inference=ab initio prediction:Prodigal:002006,similar to AA sequence:UniProtKB:O32125;locus_tag=CHLOKLBI_01332;product=Acid sugar phosphatase
NZ_VDDA01000012.1	Prodigal:002006	CDS	128185	128715	.	-	0	ID=CHLOKLBI_01333;inference=ab initio prediction:Prodigal:002006;locus_tag=CHLOKLBI_01333;product=hypothetical protein
NZ_VDDA01000012.1	Prodigal:002006	CDS	128900	129283	.	-	0	ID=CHLOKLBI_01334;Name=cheY_1;db_xref=COG:COG0784;gene=cheY_1;inference=ab initio prediction:Prodigal:002006,similar to AA sequence:UniProtKB:P0AE67;locus_tag=CHLOKLBI_01334;product=Chemotaxis protein CheY
NZ_VDDA01000012.1	Prodigal:002006	CDS	129536	130528	.	+	0	ID=CHLOKLBI_01335;Name=ribF;db_xref=COG:COG0196;gene=ribF;inference=ab initio prediction:Prodigal:002006,similar to AA sequence:UniProtKB:P0AG40;locus_tag=CHLOKLBI_01335;product=Bifunctional riboflavin kinase/FMN adenylyltransferase
NZ_VDDA01000012.1	Prodigal:002006	CDS	130553	130792	.	-	0	ID=CHLOKLBI_01336;inference=ab initio prediction:Prodigal:002006;locus_tag=CHLOKLBI_01336;product=hypothetical protein
NZ_VDDA01000012.1	Prodigal:002006	CDS	130955	131437	.	-	0	ID=CHLOKLBI_01337;inference=ab initio prediction:Prodigal:002006;locus_tag=CHLOKLBI_01337;product=hypothetical protein
NZ_VDDA01000012.1	Prodigal:002006	CDS	131805	134777	.	+	0	ID=CHLOKLBI_01338;eC_number=6.1.1.5;Name=ileS;db_xref=COG:COG0060;gene=ileS;inference=ab initio prediction:Prodigal:002006,similar to AA sequence:UniProtKB:P00956;locus_tag=CHLOKLBI_01338;product=Isoleucine--tRNA ligase
NZ_VDDA01000012.1	Prodigal:002006	CDS	134804	135301	.	+	0	ID=CHLOKLBI_01339;eC_number=3.4.23.36;Name=lspA;db_xref=COG:COG0597;gene=lspA;inference=ab initio prediction:Prodigal:002006,similar to AA sequence:UniProtKB:Q9HVM5;locus_tag=CHLOKLBI_01339;product=Lipoprotein signal peptidase
NZ_VDDA01000012.1	Prodigal:002006	CDS	135431	136090	.	+	0	ID=CHLOKLBI_01340;inference=ab initio prediction:Prodigal:002006;locus_tag=CHLOKLBI_01340;product=hypothetical protein
NZ_VDDA01000012.1	Prodigal:002006	CDS	136534	137904	.	+	0	ID=CHLOKLBI_01341;eC_number=3.4.24.-;db_xref=COG:COG0612;inference=ab initio prediction:Prodigal:002006,similar to AA sequence:UniProtKB:P9WHT5;locus_tag=CHLOKLBI_01341;product=putative zinc protease
NZ_VDDA01000012.1	Prodigal:002006	CDS	137982	139283	.	+	0	ID=CHLOKLBI_01342;inference=ab initio prediction:Prodigal:002006;locus_tag=CHLOKLBI_01342;product=hypothetical protein
NZ_VDDA01000012.1	Prodigal:002006	CDS	139395	139859	.	-	0	ID=CHLOKLBI_01343;inference=ab initio prediction:Prodigal:002006;locus_tag=CHLOKLBI_01343;product=hypothetical protein
NZ_VDDA01000012.1	Prodigal:002006	CDS	139962	141290	.	-	0	ID=CHLOKLBI_01344;eC_number=1.4.3.19;Name=thiO_2;gene=thiO_2;inference=ab initio prediction:Prodigal:002006,similar to AA sequence:UniProtKB:Q88Q83;locus_tag=CHLOKLBI_01344;product=Glycine oxidase
NZ_VDDA01000012.1	Prodigal:002006	CDS	141530	142378	.	+	0	ID=CHLOKLBI_01345;Name=ureD;gene=ureD;inference=ab initio prediction:Prodigal:002006,similar to AA sequence:UniProtKB:Q03285;locus_tag=CHLOKLBI_01345;product=Urease accessory protein UreD
NZ_VDDA01000012.1	Prodigal:002006	CDS	142658	143278	.	+	0	ID=CHLOKLBI_01346;eC_number=3.5.1.5;Name=ureA;db_xref=COG:COG0831;gene=ureA;inference=ab initio prediction:Prodigal:002006,similar to AA sequence:UniProtKB:P14916;locus_tag=CHLOKLBI_01346;product=Urease subunit alpha
NZ_VDDA01000012.1	Prodigal:002006	CDS	143275	143835	.	+	0	ID=CHLOKLBI_01347;inference=ab initio prediction:Prodigal:002006;locus_tag=CHLOKLBI_01347;product=hypothetical protein
NZ_VDDA01000012.1	Prodigal:002006	CDS	143835	145562	.	+	0	ID=CHLOKLBI_01348;eC_number=3.5.1.5;Name=ureC1;gene=ureC1;inference=ab initio prediction:Prodigal:002006,similar to AA sequence:UniProtKB:Q8G2P8;locus_tag=CHLOKLBI_01348;product=Urease subunit alpha 1
NZ_VDDA01000012.1	Prodigal:002006	CDS	145591	145878	.	+	0	ID=CHLOKLBI_01349;inference=ab initio prediction:Prodigal:002006;locus_tag=CHLOKLBI_01349;product=hypothetical protein
NZ_VDDA01000012.1	Prodigal:002006	CDS	146022	146171	.	+	0	ID=CHLOKLBI_01350;inference=ab initio prediction:Prodigal:002006;locus_tag=CHLOKLBI_01350;product=hypothetical protein
NZ_VDDA01000012.1	Prodigal:002006	CDS	146168	146674	.	+	0	ID=CHLOKLBI_01351;Name=ureE1;gene=ureE1;inference=ab initio prediction:Prodigal:002006,similar to AA sequence:UniProtKB:Q8G2P7;locus_tag=CHLOKLBI_01351;product=Urease accessory protein UreE 1
NZ_VDDA01000012.1	Prodigal:002006	CDS	146661	147353	.	+	0	ID=CHLOKLBI_01352;Name=ureF;db_xref=COG:COG0830;gene=ureF;inference=ab initio prediction:Prodigal:002006,similar to AA sequence:UniProtKB:P17091;locus_tag=CHLOKLBI_01352;product=Urease accessory protein UreF
NZ_VDDA01000012.1	Prodigal:002006	CDS	147795	148469	.	+	0	ID=CHLOKLBI_01353;inference=ab initio prediction:Prodigal:002006;locus_tag=CHLOKLBI_01353;product=hypothetical protein
NZ_VDDA01000012.1	Prodigal:002006	CDS	148480	149448	.	+	0	ID=CHLOKLBI_01354;eC_number=1.2.99.6;Name=paoB_2;db_xref=COG:COG1319;gene=paoB_2;inference=ab initio prediction:Prodigal:002006,similar to AA sequence:UniProtKB:P77324;locus_tag=CHLOKLBI_01354;product=Aldehyde oxidoreductase FAD-binding subunit PaoB
NZ_VDDA01000012.1	Prodigal:002006	CDS	149471	151696	.	+	0	ID=CHLOKLBI_01355;eC_number=1.2.99.6;Name=paoC_2;db_xref=COG:COG1529;gene=paoC_2;inference=ab initio prediction:Prodigal:002006,similar to AA sequence:UniProtKB:P77489;locus_tag=CHLOKLBI_01355;product=Aldehyde oxidoreductase molybdenum-binding subunit PaoC
NZ_VDDA01000012.1	Prodigal:002006	CDS	152140	153663	.	+	0	ID=CHLOKLBI_01356;eC_number=6.2.1.3;Name=lcfB_1;db_xref=COG:COG0318;gene=lcfB_1;inference=ab initio prediction:Prodigal:002006,similar to AA sequence:UniProtKB:O07610;locus_tag=CHLOKLBI_01356;product=Long-chain-fatty-acid--CoA ligase
NZ_VDDA01000012.1	Prodigal:002006	CDS	153670	154443	.	-	0	ID=CHLOKLBI_01357;eC_number=3.5.1.9;Name=kynB_1;gene=kynB_1;inference=ab initio prediction:Prodigal:002006,protein motif:HAMAP:MF_01969;locus_tag=CHLOKLBI_01357;product=Kynurenine formamidase
NZ_VDDA01000012.1	Prodigal:002006	CDS	154534	154956	.	+	0	ID=CHLOKLBI_01358;eC_number=2.3.1.-;Name=ypeA;db_xref=COG:COG0456;gene=ypeA;inference=ab initio prediction:Prodigal:002006,similar to AA sequence:UniProtKB:P63422;locus_tag=CHLOKLBI_01358;product=Acetyltransferase YpeA
NZ_VDDA01000012.1	Prodigal:002006	CDS	155033	156268	.	-	0	ID=CHLOKLBI_01359;inference=ab initio prediction:Prodigal:002006,protein motif:HAMAP:MF_01212;locus_tag=CHLOKLBI_01359;product=Deoxyguanosinetriphosphate triphosphohydrolase-like protein
NZ_VDDA01000012.1	Prodigal:002006	CDS	156363	156689	.	+	0	ID=CHLOKLBI_01360;Name=erpA;db_xref=COG:COG0316;gene=erpA;inference=ab initio prediction:Prodigal:002006,similar to AA sequence:UniProtKB:P45344;locus_tag=CHLOKLBI_01360;product=Iron-sulfur cluster insertion protein ErpA
NZ_VDDA01000012.1	Prodigal:002006	CDS	156722	158554	.	+	0	ID=CHLOKLBI_01361;inference=ab initio prediction:Prodigal:002006;locus_tag=CHLOKLBI_01361;product=hypothetical protein
NZ_VDDA01000012.1	Prodigal:002006	CDS	158823	158993	.	+	0	ID=CHLOKLBI_01362;inference=ab initio prediction:Prodigal:002006;locus_tag=CHLOKLBI_01362;product=hypothetical protein
NZ_VDDA01000012.1	Prodigal:002006	CDS	159400	160911	.	-	0	ID=CHLOKLBI_01363;eC_number=2.7.8.31;Name=wcaJ;db_xref=COG:COG2148;gene=wcaJ;inference=ab initio prediction:Prodigal:002006,similar to AA sequence:UniProtKB:P71241;locus_tag=CHLOKLBI_01363;product=UDP-glucose:undecaprenyl-phosphate glucose-1-phosphate transferase
NZ_VDDA01000012.1	Prodigal:002006	CDS	161054	162277	.	-	0	ID=CHLOKLBI_01364;eC_number=2.4.1.11;db_xref=COG:COG0438;inference=ab initio prediction:Prodigal:002006,similar to AA sequence:UniProtKB:P9WMY9;locus_tag=CHLOKLBI_01364;product=Glycogen synthase
NZ_VDDA01000012.1	Prodigal:002006	CDS	162447	163031	.	-	0	ID=CHLOKLBI_01365;inference=ab initio prediction:Prodigal:002006;locus_tag=CHLOKLBI_01365;product=hypothetical protein
NZ_VDDA01000012.1	Prodigal:002006	CDS	163249	165678	.	+	0	ID=CHLOKLBI_01366;inference=ab initio prediction:Prodigal:002006;locus_tag=CHLOKLBI_01366;product=hypothetical protein
NZ_VDDA01000012.1	Prodigal:002006	CDS	166182	169052	.	-	0	ID=CHLOKLBI_01367;Name=secA;db_xref=COG:COG0653;gene=secA;inference=ab initio prediction:Prodigal:002006,similar to AA sequence:UniProtKB:P52966;locus_tag=CHLOKLBI_01367;product=Protein translocase subunit SecA
NZ_VDDA01000012.1	Prodigal:002006	CDS	169299	170534	.	+	0	ID=CHLOKLBI_01368;inference=ab initio prediction:Prodigal:002006;locus_tag=CHLOKLBI_01368;product=hypothetical protein
NZ_VDDA01000012.1	Prodigal:002006	CDS	170596	172284	.	-	0	ID=CHLOKLBI_01369;db_xref=COG:COG0840;inference=ab initio prediction:Prodigal:002006,similar to AA sequence:UniProtKB:Q2W4T8;locus_tag=CHLOKLBI_01369;product=Methyl-accepting chemotaxis protein
NZ_VDDA01000012.1	Prodigal:002006	CDS	172977	173705	.	-	0	ID=CHLOKLBI_01370;eC_number=1.1.1.36;Name=phaB;gene=phaB;inference=ab initio prediction:Prodigal:002006,similar to AA sequence:UniProtKB:P14697;locus_tag=CHLOKLBI_01370;product=Acetoacetyl-CoA reductase
NZ_VDDA01000012.1	Prodigal:002006	CDS	173873	175057	.	-	0	ID=CHLOKLBI_01371;eC_number=2.3.1.9;Name=phaA;gene=phaA;inference=ab initio prediction:Prodigal:002006,similar to AA sequence:UniProtKB:P07097;locus_tag=CHLOKLBI_01371;product=Acetyl-CoA acetyltransferase
NZ_VDDA01000012.1	Prodigal:002006	CDS	175349	175966	.	+	0	ID=CHLOKLBI_01372;inference=ab initio prediction:Prodigal:002006;locus_tag=CHLOKLBI_01372;product=hypothetical protein
NZ_VDDA01000012.1	Prodigal:002006	CDS	176043	176258	.	+	0	ID=CHLOKLBI_01373;inference=ab initio prediction:Prodigal:002006;locus_tag=CHLOKLBI_01373;product=hypothetical protein
NZ_VDDA01000012.1	Prodigal:002006	CDS	176290	177138	.	-	0	ID=CHLOKLBI_01374;Name=yofA_1;db_xref=COG:COG0583;gene=yofA_1;inference=ab initio prediction:Prodigal:002006,similar to AA sequence:UniProtKB:O34685;locus_tag=CHLOKLBI_01374;product=HTH-type transcriptional regulator YofA
NZ_VDDA01000012.1	Prodigal:002006	CDS	177212	178408	.	+	0	ID=CHLOKLBI_01375;inference=ab initio prediction:Prodigal:002006;locus_tag=CHLOKLBI_01375;product=hypothetical protein
NZ_VDDA01000012.1	Prodigal:002006	CDS	178506	178691	.	-	0	ID=CHLOKLBI_01376;Name=rpmF;db_xref=COG:COG0333;gene=rpmF;inference=ab initio prediction:Prodigal:002006,similar to AA sequence:UniProtKB:Q6NCE6;locus_tag=CHLOKLBI_01376;product=50S ribosomal protein L32
NZ_VDDA01000012.1	Prodigal:002006	CDS	178950	179366	.	+	0	ID=CHLOKLBI_01377;inference=ab initio prediction:Prodigal:002006;locus_tag=CHLOKLBI_01377;product=hypothetical protein
NZ_VDDA01000012.1	Prodigal:002006	CDS	179445	180059	.	+	0	ID=CHLOKLBI_01378;eC_number=3.1.13.5;Name=rnd_1;gene=rnd_1;inference=ab initio prediction:Prodigal:002006,protein motif:HAMAP:MF_01899;locus_tag=CHLOKLBI_01378;product=Ribonuclease D
NZ_VDDA01000012.1	Prodigal:002006	CDS	180189	180908	.	+	0	ID=CHLOKLBI_01379;Name=lptC;gene=lptC;inference=ab initio prediction:Prodigal:002006,protein motif:HAMAP:MF_01915;locus_tag=CHLOKLBI_01379;product=Lipopolysaccharide export system protein LptC
NZ_VDDA01000012.1	Prodigal:002006	CDS	180913	181671	.	+	0	ID=CHLOKLBI_01380;Name=lptA;gene=lptA;inference=ab initio prediction:Prodigal:002006,protein motif:HAMAP:MF_01914;locus_tag=CHLOKLBI_01380;product=Lipopolysaccharide export system protein LptA
NZ_VDDA01000012.1	Prodigal:002006	CDS	181973	182431	.	+	0	ID=CHLOKLBI_01381;inference=ab initio prediction:Prodigal:002006;locus_tag=CHLOKLBI_01381;product=hypothetical protein
NZ_VDDA01000012.1	Prodigal:002006	CDS	182813	183211	.	+	0	ID=CHLOKLBI_01382;inference=ab initio prediction:Prodigal:002006;locus_tag=CHLOKLBI_01382;product=hypothetical protein
NZ_VDDA01000012.1	Prodigal:002006	CDS	183476	185857	.	-	0	ID=CHLOKLBI_01383;eC_number=1.1.1.39;Name=dme;db_xref=COG:COG0280;gene=dme;inference=ab initio prediction:Prodigal:002006,similar to AA sequence:UniProtKB:O30807;locus_tag=CHLOKLBI_01383;product=NAD-dependent malic enzyme
NZ_VDDA01000012.1	Prodigal:002006	CDS	185888	186493	.	+	0	ID=CHLOKLBI_01384;eC_number=2.3.1.89;Name=dapH;gene=dapH;inference=ab initio prediction:Prodigal:002006,protein motif:HAMAP:MF_01691;locus_tag=CHLOKLBI_01384;product=2%2C3%2C4%2C5-tetrahydropyridine-2%2C6-dicarboxylate N-acetyltransferase
NZ_VDDA01000012.1	Prodigal:002006	CDS	186483	187814	.	-	0	ID=CHLOKLBI_01385;Name=mntH_1;db_xref=COG:COG1914;gene=mntH_1;inference=ab initio prediction:Prodigal:002006,similar to AA sequence:UniProtKB:Q9RPF4;locus_tag=CHLOKLBI_01385;product=Divalent metal cation transporter MntH
NZ_VDDA01000012.1	Prodigal:002006	CDS	188301	189095	.	+	0	ID=CHLOKLBI_01386;eC_number=3.1.3.25;Name=suhB_2;db_xref=COG:COG0483;gene=suhB_2;inference=ab initio prediction:Prodigal:002006,similar to AA sequence:UniProtKB:P0ADG4;locus_tag=CHLOKLBI_01386;product=Inositol-1-monophosphatase
NZ_VDDA01000012.1	Prodigal:002006	CDS	189161	189721	.	+	0	ID=CHLOKLBI_01387;eC_number=2.4.2.7;Name=apt;gene=apt;inference=ab initio prediction:Prodigal:002006,similar to AA sequence:UniProtKB:Q66DQ2;locus_tag=CHLOKLBI_01387;product=Adenine phosphoribosyltransferase
NZ_VDDA01000012.1	Prodigal:002006	CDS	189786	190472	.	-	0	ID=CHLOKLBI_01388;eC_number=6.3.5.3;Name=purQ;db_xref=COG:COG0047;gene=purQ;inference=ab initio prediction:Prodigal:002006,similar to AA sequence:UniProtKB:P12041;locus_tag=CHLOKLBI_01388;product=Phosphoribosylformylglycinamidine synthase subunit PurQ
NZ_VDDA01000012.1	Prodigal:002006	CDS	190469	190711	.	-	0	ID=CHLOKLBI_01389;eC_number=6.3.5.3;Name=purS;db_xref=COG:COG1828;gene=purS;inference=ab initio prediction:Prodigal:002006,similar to AA sequence:UniProtKB:P12049;locus_tag=CHLOKLBI_01389;product=Phosphoribosylformylglycinamidine synthase subunit PurS
NZ_VDDA01000012.1	Prodigal:002006	CDS	190938	191675	.	+	0	ID=CHLOKLBI_01390;Name=rpaR_1;db_xref=COG:COG2771;gene=rpaR_1;inference=ab initio prediction:Prodigal:002006,similar to AA sequence:UniProtKB:Q6NCZ5;locus_tag=CHLOKLBI_01390;product=HTH-type quorum sensing-dependent transcriptional regulator RpaR
NZ_VDDA01000013.1	Prodigal:002006	CDS	791	1618	.	+	0	ID=CHLOKLBI_01391;inference=ab initio prediction:Prodigal:002006;locus_tag=CHLOKLBI_01391;product=hypothetical protein
NZ_VDDA01000013.1	Prodigal:002006	CDS	1660	1872	.	-	0	ID=CHLOKLBI_01392;Name=slyX;gene=slyX;inference=ab initio prediction:Prodigal:002006,protein motif:HAMAP:MF_00715;locus_tag=CHLOKLBI_01392;product=Protein SlyX
NZ_VDDA01000013.1	Prodigal:002006	CDS	2065	3357	.	-	0	ID=CHLOKLBI_01393;inference=ab initio prediction:Prodigal:002006;locus_tag=CHLOKLBI_01393;product=hypothetical protein
NZ_VDDA01000013.1	Prodigal:002006	CDS	3620	3985	.	+	0	ID=CHLOKLBI_01394;inference=ab initio prediction:Prodigal:002006;locus_tag=CHLOKLBI_01394;product=hypothetical protein
NZ_VDDA01000013.1	Prodigal:002006	CDS	4041	5012	.	+	0	ID=CHLOKLBI_01395;inference=ab initio prediction:Prodigal:002006;locus_tag=CHLOKLBI_01395;product=hypothetical protein
NZ_VDDA01000013.1	Prodigal:002006	CDS	5155	5427	.	+	0	ID=CHLOKLBI_01396;inference=ab initio prediction:Prodigal:002006;locus_tag=CHLOKLBI_01396;product=hypothetical protein
NZ_VDDA01000013.1	Prodigal:002006	CDS	5658	6935	.	+	0	ID=CHLOKLBI_01397;eC_number=2.5.1.-;db_xref=COG:COG2873;inference=ab initio prediction:Prodigal:002006,similar to AA sequence:UniProtKB:Q9WZY4;locus_tag=CHLOKLBI_01397;product=O-acetyl-L-homoserine sulfhydrylase
NZ_VDDA01000013.1	Prodigal:002006	CDS	7176	8351	.	+	0	ID=CHLOKLBI_01398;inference=ab initio prediction:Prodigal:002006;locus_tag=CHLOKLBI_01398;product=hypothetical protein
NZ_VDDA01000013.1	Prodigal:002006	CDS	8551	8985	.	+	0	ID=CHLOKLBI_01399;Name=cckA_1;gene=cckA_1;inference=ab initio prediction:Prodigal:002006,similar to AA sequence:UniProtKB:P0DOA0;locus_tag=CHLOKLBI_01399;product=Sensor kinase CckA
NZ_VDDA01000013.1	Prodigal:002006	CDS	9011	10300	.	+	0	ID=CHLOKLBI_01400;eC_number=2.5.1.-;db_xref=COG:COG2873;inference=ab initio prediction:Prodigal:002006,similar to AA sequence:UniProtKB:Q9WZY4;locus_tag=CHLOKLBI_01400;product=O-acetyl-L-homoserine sulfhydrylase
NZ_VDDA01000013.1	Prodigal:002006	CDS	10514	11089	.	+	0	ID=CHLOKLBI_01401;Name=ssb;gene=ssb;inference=ab initio prediction:Prodigal:002006,similar to AA sequence:UniProtKB:P25762;locus_tag=CHLOKLBI_01401;product=Single-stranded DNA-binding protein
NZ_VDDA01000013.1	Prodigal:002006	CDS	11812	13986	.	-	0	ID=CHLOKLBI_01402;eC_number=2.3.3.9;Name=glcB;db_xref=COG:COG2225;gene=glcB;inference=ab initio prediction:Prodigal:002006,similar to AA sequence:UniProtKB:Q9I636;locus_tag=CHLOKLBI_01402;product=Malate synthase G
NZ_VDDA01000013.1	Prodigal:002006	CDS	14291	15052	.	+	0	ID=CHLOKLBI_01403;inference=ab initio prediction:Prodigal:002006;locus_tag=CHLOKLBI_01403;product=hypothetical protein
NZ_VDDA01000013.1	Prodigal:002006	CDS	15113	16108	.	-	0	ID=CHLOKLBI_01404;inference=ab initio prediction:Prodigal:002006;locus_tag=CHLOKLBI_01404;product=hypothetical protein
NZ_VDDA01000013.1	Prodigal:002006	CDS	16349	17065	.	+	0	ID=CHLOKLBI_01405;inference=ab initio prediction:Prodigal:002006;locus_tag=CHLOKLBI_01405;product=hypothetical protein
NZ_VDDA01000013.1	Prodigal:002006	CDS	17339	18481	.	-	0	ID=CHLOKLBI_01406;inference=ab initio prediction:Prodigal:002006;locus_tag=CHLOKLBI_01406;product=hypothetical protein
NZ_VDDA01000013.1	Prodigal:002006	CDS	18559	20610	.	+	0	ID=CHLOKLBI_01407;Name=uvrC;db_xref=COG:COG0322;gene=uvrC;inference=ab initio prediction:Prodigal:002006,similar to AA sequence:UniProtKB:P0A8G0;locus_tag=CHLOKLBI_01407;product=UvrABC system protein C
NZ_VDDA01000013.1	Prodigal:002006	CDS	20621	21289	.	+	0	ID=CHLOKLBI_01408;eC_number=2.7.8.5;Name=pgsA_1;db_xref=COG:COG0558;gene=pgsA_1;inference=ab initio prediction:Prodigal:002006,similar to AA sequence:UniProtKB:P0ABF8;locus_tag=CHLOKLBI_01408;product=CDP-diacylglycerol--glycerol-3-phosphate 3-phosphatidyltransferase
NZ_VDDA01000013.1	Prodigal:002006	CDS	21300	21551	.	+	0	ID=CHLOKLBI_01409;Name=moaD;db_xref=COG:COG1977;gene=moaD;inference=ab initio prediction:Prodigal:002006,similar to AA sequence:UniProtKB:P30748;locus_tag=CHLOKLBI_01409;product=Molybdopterin synthase sulfur carrier subunit
NZ_VDDA01000013.1	Prodigal:002006	CDS	21820	22863	.	+	0	ID=CHLOKLBI_01410;inference=ab initio prediction:Prodigal:002006;locus_tag=CHLOKLBI_01410;product=hypothetical protein
NZ_VDDA01000013.1	Prodigal:002006	CDS	22889	23794	.	-	0	ID=CHLOKLBI_01411;db_xref=COG:COG0803;inference=ab initio prediction:Prodigal:002006,similar to AA sequence:UniProtKB:Q57449;locus_tag=CHLOKLBI_01411;product=putative periplasmic iron-binding protein
NZ_VDDA01000013.1	Prodigal:002006	CDS	24189	24563	.	+	0	ID=CHLOKLBI_01412;inference=ab initio prediction:Prodigal:002006;locus_tag=CHLOKLBI_01412;product=hypothetical protein
NZ_VDDA01000013.1	Prodigal:002006	CDS	24594	25820	.	-	0	ID=CHLOKLBI_01413;inference=ab initio prediction:Prodigal:002006;locus_tag=CHLOKLBI_01413;product=hypothetical protein
NZ_VDDA01000013.1	Prodigal:002006	CDS	25828	26253	.	-	0	ID=CHLOKLBI_01414;eC_number=1.20.4.1;Name=arsC_1;gene=arsC_1;inference=ab initio prediction:Prodigal:002006,similar to AA sequence:UniProtKB:P08692;locus_tag=CHLOKLBI_01414;product=Arsenate reductase
NZ_VDDA01000013.1	Prodigal:002006	CDS	26505	29255	.	+	0	ID=CHLOKLBI_01415;eC_number=5.6.2.2;Name=gyrA;db_xref=COG:COG0188;gene=gyrA;inference=ab initio prediction:Prodigal:002006,similar to AA sequence:UniProtKB:P37411;locus_tag=CHLOKLBI_01415;product=DNA gyrase subunit A
NZ_VDDA01000013.1	Prodigal:002006	CDS	29452	30672	.	-	0	ID=CHLOKLBI_01416;Name=yycB;db_xref=COG:COG2807;gene=yycB;inference=ab initio prediction:Prodigal:002006,similar to AA sequence:UniProtKB:P37482;locus_tag=CHLOKLBI_01416;product=putative transporter YycB
NZ_VDDA01000013.1	Prodigal:002006	CDS	30920	31345	.	-	0	ID=CHLOKLBI_01417;inference=ab initio prediction:Prodigal:002006;locus_tag=CHLOKLBI_01417;product=hypothetical protein
NZ_VDDA01000013.1	Prodigal:002006	CDS	31342	33042	.	-	0	ID=CHLOKLBI_01418;eC_number=2.3.1.269;Name=lnt;db_xref=COG:COG0815;gene=lnt;inference=ab initio prediction:Prodigal:002006,similar to AA sequence:UniProtKB:P23930;locus_tag=CHLOKLBI_01418;product=Apolipoprotein N-acyltransferase
NZ_VDDA01000013.1	Prodigal:002006	CDS	33091	34131	.	-	0	ID=CHLOKLBI_01419;Name=tlyC;db_xref=COG:COG1253;gene=tlyC;inference=ab initio prediction:Prodigal:002006,similar to AA sequence:UniProtKB:Q68W10;locus_tag=CHLOKLBI_01419;product=Hemolysin C
NZ_VDDA01000013.1	Prodigal:002006	CDS	34165	34656	.	-	0	ID=CHLOKLBI_01420;eC_number=3.1.-.-;Name=ybeY;gene=ybeY;inference=ab initio prediction:Prodigal:002006,protein motif:HAMAP:MF_00009;locus_tag=CHLOKLBI_01420;product=Endoribonuclease YbeY
NZ_VDDA01000013.1	Prodigal:002006	CDS	34653	35780	.	-	0	ID=CHLOKLBI_01421;db_xref=COG:COG1702;inference=ab initio prediction:Prodigal:002006,similar to AA sequence:UniProtKB:P9WIA3;locus_tag=CHLOKLBI_01421;product=PhoH-like protein
NZ_VDDA01000013.1	Prodigal:002006	CDS	35792	37135	.	-	0	ID=CHLOKLBI_01422;eC_number=2.8.4.3;Name=miaB;db_xref=COG:COG0621;gene=miaB;inference=ab initio prediction:Prodigal:002006,similar to AA sequence:UniProtKB:Q9RCI2;locus_tag=CHLOKLBI_01422;product=tRNA-2-methylthio-N(6)-dimethylallyladenosine synthase
NZ_VDDA01000013.1	Prodigal:002006	CDS	37243	38118	.	-	0	ID=CHLOKLBI_01423;inference=ab initio prediction:Prodigal:002006;locus_tag=CHLOKLBI_01423;product=hypothetical protein
NZ_VDDA01000013.1	Prodigal:002006	CDS	38222	38704	.	-	0	ID=CHLOKLBI_01424;eC_number=2.3.1.189;Name=mshD_1;gene=mshD_1;inference=ab initio prediction:Prodigal:002006,protein motif:HAMAP:MF_01698;locus_tag=CHLOKLBI_01424;product=Mycothiol acetyltransferase
NZ_VDDA01000013.1	Prodigal:002006	CDS	38716	39414	.	-	0	ID=CHLOKLBI_01425;eC_number=2.3.1.234;Name=OSGEPL1;gene=OSGEPL1;inference=ab initio prediction:Prodigal:002006,protein motif:HAMAP:MF_01445;locus_tag=CHLOKLBI_01425;product=tRNA N6-adenosine threonylcarbamoyltransferase%2C mitochondrial
NZ_VDDA01000013.1	Prodigal:002006	CDS	39743	40309	.	-	0	ID=CHLOKLBI_01426;Name=nfuA;gene=nfuA;inference=ab initio prediction:Prodigal:002006,protein motif:HAMAP:MF_01637;locus_tag=CHLOKLBI_01426;product=Fe/S biogenesis protein NfuA
NZ_VDDA01000013.1	Prodigal:002006	CDS	40439	40942	.	-	0	ID=CHLOKLBI_01427;inference=ab initio prediction:Prodigal:002006;locus_tag=CHLOKLBI_01427;product=hypothetical protein
NZ_VDDA01000013.1	Prodigal:002006	CDS	41403	42041	.	+	0	ID=CHLOKLBI_01428;inference=ab initio prediction:Prodigal:002006;locus_tag=CHLOKLBI_01428;product=hypothetical protein
NZ_VDDA01000013.1	Prodigal:002006	CDS	42053	42439	.	+	0	ID=CHLOKLBI_01429;inference=ab initio prediction:Prodigal:002006,similar to AA sequence:UniProtKB:Q02UQ8;locus_tag=CHLOKLBI_01429;product=putative protein
NZ_VDDA01000013.1	Prodigal:002006	CDS	42436	43422	.	+	0	ID=CHLOKLBI_01430;inference=ab initio prediction:Prodigal:002006;locus_tag=CHLOKLBI_01430;product=hypothetical protein
NZ_VDDA01000013.1	Prodigal:002006	CDS	43419	45122	.	+	0	ID=CHLOKLBI_01431;inference=ab initio prediction:Prodigal:002006;locus_tag=CHLOKLBI_01431;product=hypothetical protein
NZ_VDDA01000013.1	Prodigal:002006	CDS	45811	46209	.	+	0	ID=CHLOKLBI_01432;Name=rplS;db_xref=COG:COG0335;gene=rplS;inference=ab initio prediction:Prodigal:002006,similar to AA sequence:UniProtKB:Q6ND68;locus_tag=CHLOKLBI_01432;product=50S ribosomal protein L19
NZ_VDDA01000013.1	Prodigal:002006	CDS	46505	47971	.	-	0	ID=CHLOKLBI_01433;inference=ab initio prediction:Prodigal:002006;locus_tag=CHLOKLBI_01433;product=hypothetical protein
NZ_VDDA01000013.1	Prodigal:002006	CDS	47968	48387	.	-	0	ID=CHLOKLBI_01434;inference=ab initio prediction:Prodigal:002006;locus_tag=CHLOKLBI_01434;product=hypothetical protein
NZ_VDDA01000013.1	Prodigal:002006	CDS	48384	49481	.	-	0	ID=CHLOKLBI_01435;inference=ab initio prediction:Prodigal:002006;locus_tag=CHLOKLBI_01435;product=hypothetical protein
NZ_VDDA01000013.1	Prodigal:002006	CDS	49619	50728	.	-	0	ID=CHLOKLBI_01436;eC_number=2.4.1.250;Name=mshA_6;gene=mshA_6;inference=ab initio prediction:Prodigal:002006,protein motif:HAMAP:MF_01695;locus_tag=CHLOKLBI_01436;product=D-inositol-3-phosphate glycosyltransferase
NZ_VDDA01000013.1	Prodigal:002006	CDS	51007	52065	.	+	0	ID=CHLOKLBI_01437;inference=ab initio prediction:Prodigal:002006;locus_tag=CHLOKLBI_01437;product=hypothetical protein
NZ_VDDA01000013.1	Prodigal:002006	CDS	52290	53051	.	-	0	ID=CHLOKLBI_01438;Name=degU_1;db_xref=COG:COG2197;gene=degU_1;inference=ab initio prediction:Prodigal:002006,similar to AA sequence:UniProtKB:P13800;locus_tag=CHLOKLBI_01438;product=Transcriptional regulatory protein DegU
NZ_VDDA01000013.1	Prodigal:002006	CDS	53936	55099	.	-	0	ID=CHLOKLBI_01439;eC_number=2.6.1.87;Name=arnB;gene=arnB;inference=ab initio prediction:Prodigal:002006,similar to AA sequence:UniProtKB:Q7BF87;locus_tag=CHLOKLBI_01439;product=UDP-4-amino-4-deoxy-L-arabinose--oxoglutarate aminotransferase
NZ_VDDA01000013.1	Prodigal:002006	CDS	55096	56145	.	-	0	ID=CHLOKLBI_01440;eC_number=5.1.3.2;db_xref=COG:COG1088;inference=ab initio prediction:Prodigal:002006,similar to AA sequence:UniProtKB:A0R5C5;locus_tag=CHLOKLBI_01440;product=UDP-glucose 4-epimerase
NZ_VDDA01000013.1	Prodigal:002006	CDS	56129	57244	.	-	0	ID=CHLOKLBI_01441;eC_number=2.6.1.98;Name=wbpE;db_xref=COG:COG0399;gene=wbpE;inference=ab initio prediction:Prodigal:002006,similar to AA sequence:UniProtKB:Q9HZ76;locus_tag=CHLOKLBI_01441;product=UDP-2-acetamido-2-deoxy-3-oxo-D-glucuronate aminotransferase
NZ_VDDA01000013.1	Prodigal:002006	CDS	57244	58275	.	-	0	ID=CHLOKLBI_01442;eC_number=1.1.1.384;Name=spnN;gene=spnN;inference=ab initio prediction:Prodigal:002006,similar to AA sequence:UniProtKB:Q9ALN5;locus_tag=CHLOKLBI_01442;product=dTDP-3%2C4-didehydro-2%2C6-dideoxy-alpha-D-glucose 3-reductase
NZ_VDDA01000013.1	Prodigal:002006	CDS	58272	58775	.	-	0	ID=CHLOKLBI_01443;eC_number=2.3.1.191;Name=lpxD_1;gene=lpxD_1;inference=ab initio prediction:Prodigal:002006,protein motif:HAMAP:MF_00523;locus_tag=CHLOKLBI_01443;product=UDP-3-O-(3-hydroxymyristoyl)glucosamine N-acyltransferase
NZ_VDDA01000013.1	Prodigal:002006	CDS	59025	59831	.	+	0	ID=CHLOKLBI_01444;eC_number=2.4.1.187;inference=ab initio prediction:Prodigal:002006,protein motif:HAMAP:MF_02070;locus_tag=CHLOKLBI_01444;product=N-acetylglucosaminyldiphosphoundecaprenol N-acetyl-beta-D-mannosaminyltransferase
NZ_VDDA01000013.1	Prodigal:002006	CDS	60428	61633	.	-	0	ID=CHLOKLBI_01445;inference=ab initio prediction:Prodigal:002006;locus_tag=CHLOKLBI_01445;product=hypothetical protein
NZ_VDDA01000013.1	Prodigal:002006	CDS	61699	62520	.	-	0	ID=CHLOKLBI_01446;inference=ab initio prediction:Prodigal:002006;locus_tag=CHLOKLBI_01446;product=hypothetical protein
NZ_VDDA01000013.1	Prodigal:002006	CDS	62737	64212	.	+	0	ID=CHLOKLBI_01447;inference=ab initio prediction:Prodigal:002006;locus_tag=CHLOKLBI_01447;product=hypothetical protein
NZ_VDDA01000013.1	Prodigal:002006	CDS	64345	64722	.	-	0	ID=CHLOKLBI_01448;inference=ab initio prediction:Prodigal:002006;locus_tag=CHLOKLBI_01448;product=hypothetical protein
NZ_VDDA01000013.1	Prodigal:002006	CDS	64832	66052	.	+	0	ID=CHLOKLBI_01449;inference=ab initio prediction:Prodigal:002006;locus_tag=CHLOKLBI_01449;product=hypothetical protein
NZ_VDDA01000013.1	Prodigal:002006	CDS	66137	67498	.	+	0	ID=CHLOKLBI_01450;db_xref=COG:COG1680;inference=ab initio prediction:Prodigal:002006,similar to AA sequence:UniProtKB:P9WLZ3;locus_tag=CHLOKLBI_01450;product=putative protein
NZ_VDDA01000013.1	Prodigal:002006	CDS	67629	68798	.	+	0	ID=CHLOKLBI_01451;eC_number=3.5.1.32;Name=hipO_1;db_xref=COG:COG1473;gene=hipO_1;inference=ab initio prediction:Prodigal:002006,similar to AA sequence:UniProtKB:P45493;locus_tag=CHLOKLBI_01451;product=Hippurate hydrolase
NZ_VDDA01000013.1	Prodigal:002006	CDS	68951	69382	.	+	0	ID=CHLOKLBI_01452;inference=ab initio prediction:Prodigal:002006;locus_tag=CHLOKLBI_01452;product=hypothetical protein
NZ_VDDA01000013.1	Prodigal:002006	CDS	69470	70522	.	-	0	ID=CHLOKLBI_01453;inference=ab initio prediction:Prodigal:002006;locus_tag=CHLOKLBI_01453;product=hypothetical protein
NZ_VDDA01000013.1	Prodigal:002006	CDS	71061	71678	.	-	0	ID=CHLOKLBI_01454;Name=rpsD;db_xref=COG:COG0522;gene=rpsD;inference=ab initio prediction:Prodigal:002006,similar to AA sequence:UniProtKB:Q6N9G0;locus_tag=CHLOKLBI_01454;product=30S ribosomal protein S4
NZ_VDDA01000013.1	Prodigal:002006	CDS	71855	72658	.	-	0	ID=CHLOKLBI_01455;db_xref=COG:COG1073;inference=ab initio prediction:Prodigal:002006,similar to AA sequence:UniProtKB:P9WLC7;locus_tag=CHLOKLBI_01455;product=putative protein
NZ_VDDA01000013.1	Prodigal:002006	CDS	72687	73562	.	-	0	ID=CHLOKLBI_01456;eC_number=5.1.1.3;Name=murI;gene=murI;inference=ab initio prediction:Prodigal:002006,protein motif:HAMAP:MF_00258;locus_tag=CHLOKLBI_01456;product=Glutamate racemase
NZ_VDDA01000013.1	Prodigal:002006	CDS	73773	75026	.	+	0	ID=CHLOKLBI_01457;eC_number=1.14.99.50;Name=egtB;gene=egtB;inference=ab initio prediction:Prodigal:002006,protein motif:HAMAP:MF_02035;locus_tag=CHLOKLBI_01457;product=Hercynine oxygenase
NZ_VDDA01000013.1	Prodigal:002006	CDS	75089	76075	.	+	0	ID=CHLOKLBI_01458;eC_number=2.1.1.44;Name=egtD;db_xref=COG:COG4301;gene=egtD;inference=ab initio prediction:Prodigal:002006,similar to AA sequence:UniProtKB:A0R5M8;locus_tag=CHLOKLBI_01458;product=Histidine N-alpha-methyltransferase
NZ_VDDA01000013.1	Prodigal:002006	CDS	76095	76790	.	+	0	ID=CHLOKLBI_01459;inference=ab initio prediction:Prodigal:002006;locus_tag=CHLOKLBI_01459;product=hypothetical protein
NZ_VDDA01000013.1	Prodigal:002006	CDS	76838	77572	.	+	0	ID=CHLOKLBI_01460;Name=djlA_1;gene=djlA_1;inference=ab initio prediction:Prodigal:002006,protein motif:HAMAP:MF_01153;locus_tag=CHLOKLBI_01460;product=Co-chaperone protein DjlA
NZ_VDDA01000013.1	Prodigal:002006	CDS	77832	79307	.	-	0	ID=CHLOKLBI_01461;inference=ab initio prediction:Prodigal:002006;locus_tag=CHLOKLBI_01461;product=hypothetical protein
NZ_VDDA01000013.1	Prodigal:002006	CDS	79618	80100	.	+	0	ID=CHLOKLBI_01462;inference=ab initio prediction:Prodigal:002006;locus_tag=CHLOKLBI_01462;product=hypothetical protein
NZ_VDDA01000013.1	Prodigal:002006	CDS	80523	80804	.	+	0	ID=CHLOKLBI_01463;Name=clpS;db_xref=COG:COG2127;gene=clpS;inference=ab initio prediction:Prodigal:002006,similar to AA sequence:UniProtKB:Q9A5I0;locus_tag=CHLOKLBI_01463;product=ATP-dependent Clp protease adapter protein ClpS
NZ_VDDA01000013.1	Prodigal:002006	CDS	80858	83335	.	+	0	ID=CHLOKLBI_01464;Name=clpA;db_xref=COG:COG0542;gene=clpA;inference=ab initio prediction:Prodigal:002006,similar to AA sequence:UniProtKB:P0ABH9;locus_tag=CHLOKLBI_01464;product=ATP-dependent Clp protease ATP-binding subunit ClpA
NZ_VDDA01000013.1	Prodigal:002006	CDS	83535	83807	.	+	0	ID=CHLOKLBI_01465;inference=ab initio prediction:Prodigal:002006;locus_tag=CHLOKLBI_01465;product=hypothetical protein
NZ_VDDA01000013.1	Prodigal:002006	CDS	83987	84799	.	-	0	ID=CHLOKLBI_01466;eC_number=3.1.3.7;Name=cysQ_1;gene=cysQ_1;inference=ab initio prediction:Prodigal:002006,protein motif:HAMAP:MF_02095;locus_tag=CHLOKLBI_01466;product=3'(2')%2C5'-bisphosphate nucleotidase CysQ
NZ_VDDA01000013.1	Prodigal:002006	CDS	85192	85725	.	+	0	ID=CHLOKLBI_01467;inference=ab initio prediction:Prodigal:002006;locus_tag=CHLOKLBI_01467;product=hypothetical protein
NZ_VDDA01000013.1	Prodigal:002006	CDS	85744	86685	.	-	0	ID=CHLOKLBI_01468;eC_number=2.5.1.39;Name=ubiA;db_xref=COG:COG0382;gene=ubiA;inference=ab initio prediction:Prodigal:002006,similar to AA sequence:UniProtKB:P0AGK1;locus_tag=CHLOKLBI_01468;product=4-hydroxybenzoate octaprenyltransferase
NZ_VDDA01000013.1	Prodigal:002006	CDS	86726	87199	.	-	0	ID=CHLOKLBI_01469;inference=ab initio prediction:Prodigal:002006;locus_tag=CHLOKLBI_01469;product=hypothetical protein
NZ_VDDA01000013.1	Prodigal:002006	CDS	87489	88274	.	+	0	ID=CHLOKLBI_01470;eC_number=2.1.1.193;Name=rsmE;db_xref=COG:COG1385;gene=rsmE;inference=ab initio prediction:Prodigal:002006,similar to AA sequence:UniProtKB:P0AGL7;locus_tag=CHLOKLBI_01470;product=Ribosomal RNA small subunit methyltransferase E
NZ_VDDA01000013.1	Prodigal:002006	CDS	88392	89528	.	+	0	ID=CHLOKLBI_01471;eC_number=6.3.2.2;db_xref=COG:COG2170;inference=ab initio prediction:Prodigal:002006,similar to AA sequence:UniProtKB:P9WPK9;locus_tag=CHLOKLBI_01471;product=Putative glutamate--cysteine ligase 2
NZ_VDDA01000013.1	Prodigal:002006	CDS	89771	90607	.	-	0	ID=CHLOKLBI_01472;eC_number=1.7.3.3;Name=uox;gene=uox;inference=ab initio prediction:Prodigal:002006,similar to AA sequence:UniProtKB:D0VWQ1;locus_tag=CHLOKLBI_01472;product=Uricase
NZ_VDDA01000013.1	Prodigal:002006	CDS	90632	92032	.	-	0	ID=CHLOKLBI_01473;Name=uacT;db_xref=COG:COG2233;gene=uacT;inference=ab initio prediction:Prodigal:002006,similar to AA sequence:UniProtKB:Q46821;locus_tag=CHLOKLBI_01473;product=Uric acid transporter UacT
NZ_VDDA01000013.1	Prodigal:002006	CDS	92293	92982	.	+	0	ID=CHLOKLBI_01474;eC_number=3.1.26.4;Name=rnhA;gene=rnhA;inference=ab initio prediction:Prodigal:002006,protein motif:HAMAP:MF_00042;locus_tag=CHLOKLBI_01474;product=Ribonuclease H
NZ_VDDA01000013.1	Prodigal:002006	CDS	93216	95552	.	-	0	ID=CHLOKLBI_01475;eC_number=2.7.13.3;Name=rcsC_7;gene=rcsC_7;inference=ab initio prediction:Prodigal:002006,protein motif:HAMAP:MF_00979;locus_tag=CHLOKLBI_01475;product=Sensor histidine kinase RcsC
NZ_VDDA01000013.1	Prodigal:002006	CDS	95700	96728	.	-	0	ID=CHLOKLBI_01476;eC_number=1.1.-.-;Name=yajO_1;db_xref=COG:COG0667;gene=yajO_1;inference=ab initio prediction:Prodigal:002006,similar to AA sequence:UniProtKB:P77735;locus_tag=CHLOKLBI_01476;product=1-deoxyxylulose-5-phosphate synthase YajO
NZ_VDDA01000013.1	Prodigal:002006	CDS	96899	97528	.	-	0	ID=CHLOKLBI_01477;inference=ab initio prediction:Prodigal:002006;locus_tag=CHLOKLBI_01477;product=hypothetical protein
NZ_VDDA01000013.1	Prodigal:002006	CDS	97506	98021	.	-	0	ID=CHLOKLBI_01478;inference=ab initio prediction:Prodigal:002006;locus_tag=CHLOKLBI_01478;product=hypothetical protein
NZ_VDDA01000013.1	Prodigal:002006	CDS	98099	99868	.	-	0	ID=CHLOKLBI_01479;eC_number=1.1.9.1;Name=qbdA;gene=qbdA;inference=ab initio prediction:Prodigal:002006,similar to AA sequence:UniProtKB:Q8GR64;locus_tag=CHLOKLBI_01479;product=Quinohemoprotein alcohol dehydrogenase ADH IIB
NZ_VDDA01000013.1	Prodigal:002006	CDS	99954	100412	.	-	0	ID=CHLOKLBI_01480;inference=ab initio prediction:Prodigal:002006;locus_tag=CHLOKLBI_01480;product=hypothetical protein
NZ_VDDA01000013.1	Prodigal:002006	CDS	100670	101116	.	+	0	ID=CHLOKLBI_01481;inference=ab initio prediction:Prodigal:002006;locus_tag=CHLOKLBI_01481;product=hypothetical protein
NZ_VDDA01000013.1	Prodigal:002006	CDS	101186	101971	.	+	0	ID=CHLOKLBI_01482;eC_number=1.1.1.100;Name=fabG_3;gene=fabG_3;inference=ab initio prediction:Prodigal:002006,similar to AA sequence:UniProtKB:P99093;locus_tag=CHLOKLBI_01482;product=3-oxoacyl-[acyl-carrier-protein] reductase FabG
NZ_VDDA01000013.1	Prodigal:002006	CDS	102094	104259	.	+	0	ID=CHLOKLBI_01483;db_xref=COG:COG1629;inference=ab initio prediction:Prodigal:002006,similar to AA sequence:UniProtKB:Q9JZN9;locus_tag=CHLOKLBI_01483;product=putative TonB-dependent receptor
NZ_VDDA01000013.1	Prodigal:002006	CDS	104733	105062	.	-	0	ID=CHLOKLBI_01484;inference=ab initio prediction:Prodigal:002006;locus_tag=CHLOKLBI_01484;product=hypothetical protein
NZ_VDDA01000013.1	Prodigal:002006	CDS	105340	106095	.	+	0	ID=CHLOKLBI_01485;inference=ab initio prediction:Prodigal:002006;locus_tag=CHLOKLBI_01485;product=hypothetical protein
NZ_VDDA01000013.1	Prodigal:002006	CDS	106101	106313	.	-	0	ID=CHLOKLBI_01486;inference=ab initio prediction:Prodigal:002006;locus_tag=CHLOKLBI_01486;product=hypothetical protein
NZ_VDDA01000013.1	Prodigal:002006	CDS	106540	107379	.	-	0	ID=CHLOKLBI_01487;eC_number=2.3.1.30;Name=cysE_1;db_xref=COG:COG1045;gene=cysE_1;inference=ab initio prediction:Prodigal:002006,similar to AA sequence:UniProtKB:P29847;locus_tag=CHLOKLBI_01487;product=Serine acetyltransferase
NZ_VDDA01000013.1	Prodigal:002006	CDS	107512	108234	.	-	0	ID=CHLOKLBI_01488;Name=ompR_1;gene=ompR_1;inference=ab initio prediction:Prodigal:002006,similar to AA sequence:UniProtKB:P0AA16;locus_tag=CHLOKLBI_01488;product=Transcriptional regulatory protein OmpR
NZ_VDDA01000013.1	Prodigal:002006	CDS	108427	108657	.	-	0	ID=CHLOKLBI_01489;inference=ab initio prediction:Prodigal:002006;locus_tag=CHLOKLBI_01489;product=hypothetical protein
NZ_VDDA01000013.1	Prodigal:002006	CDS	108978	110726	.	+	0	ID=CHLOKLBI_01490;eC_number=2.7.-.-;Name=sasA_3;gene=sasA_3;inference=ab initio prediction:Prodigal:002006,protein motif:HAMAP:MF_01837;locus_tag=CHLOKLBI_01490;product=Adaptive-response sensory-kinase SasA
NZ_VDDA01000013.1	Prodigal:002006	CDS	110860	111150	.	-	0	ID=CHLOKLBI_01491;inference=ab initio prediction:Prodigal:002006;locus_tag=CHLOKLBI_01491;product=hypothetical protein
NZ_VDDA01000013.1	Prodigal:002006	CDS	111175	111996	.	-	0	ID=CHLOKLBI_01492;Name=fdhD;db_xref=COG:COG1526;gene=fdhD;inference=ab initio prediction:Prodigal:002006,similar to AA sequence:UniProtKB:P32177;locus_tag=CHLOKLBI_01492;product=Sulfur carrier protein FdhD
NZ_VDDA01000013.1	Prodigal:002006	CDS	111983	114844	.	-	0	ID=CHLOKLBI_01493;eC_number=1.17.1.9;inference=ab initio prediction:Prodigal:002006,similar to AA sequence:UniProtKB:Q99RW4;locus_tag=CHLOKLBI_01493;product=Putative formate dehydrogenase
NZ_VDDA01000013.1	Prodigal:002006	CDS	114856	116418	.	-	0	ID=CHLOKLBI_01494;eC_number=7.-.-.-;Name=rsxC;gene=rsxC;inference=ab initio prediction:Prodigal:002006,protein motif:HAMAP:MF_00461;locus_tag=CHLOKLBI_01494;product=Ion-translocating oxidoreductase complex subunit C
NZ_VDDA01000013.1	Prodigal:002006	CDS	116415	116912	.	-	0	ID=CHLOKLBI_01495;eC_number=1.12.1.3;Name=hndA;db_xref=COG:COG1905;gene=hndA;inference=ab initio prediction:Prodigal:002006,similar to AA sequence:UniProtKB:Q46505;locus_tag=CHLOKLBI_01495;product=NADP-reducing hydrogenase subunit HndA
NZ_VDDA01000013.1	Prodigal:002006	CDS	117115	118023	.	-	0	ID=CHLOKLBI_01496;Name=oxyR_2;gene=oxyR_2;inference=ab initio prediction:Prodigal:002006,similar to AA sequence:UniProtKB:P0ACQ4;locus_tag=CHLOKLBI_01496;product=Hydrogen peroxide-inducible genes activator
NZ_VDDA01000013.1	Prodigal:002006	CDS	118336	119208	.	+	0	ID=CHLOKLBI_01497;eC_number=1.9.3.1;Name=ctaC_2;db_xref=COG:COG1622;gene=ctaC_2;inference=ab initio prediction:Prodigal:002006,similar to AA sequence:UniProtKB:P08306;locus_tag=CHLOKLBI_01497;product=Cytochrome c oxidase subunit 2
NZ_VDDA01000013.1	Prodigal:002006	CDS	119305	120933	.	+	0	ID=CHLOKLBI_01498;eC_number=1.9.3.1;Name=ctaD_2;db_xref=COG:COG0843;gene=ctaD_2;inference=ab initio prediction:Prodigal:002006,similar to AA sequence:UniProtKB:P31833;locus_tag=CHLOKLBI_01498;product=Cytochrome c oxidase subunit 1
NZ_VDDA01000013.1	Prodigal:002006	CDS	121129	122079	.	+	0	ID=CHLOKLBI_01499;eC_number=2.5.1.141;Name=ctaB;db_xref=COG:COG0109;gene=ctaB;inference=ab initio prediction:Prodigal:002006,similar to AA sequence:UniProtKB:Q3J5F9;locus_tag=CHLOKLBI_01499;product=Protoheme IX farnesyltransferase
NZ_VDDA01000013.1	Prodigal:002006	CDS	122110	122265	.	+	0	ID=CHLOKLBI_01500;inference=ab initio prediction:Prodigal:002006;locus_tag=CHLOKLBI_01500;product=hypothetical protein
NZ_VDDA01000013.1	Prodigal:002006	CDS	122288	122881	.	+	0	ID=CHLOKLBI_01501;Name=ctaG;db_xref=COG:COG3175;gene=ctaG;inference=ab initio prediction:Prodigal:002006,similar to AA sequence:UniProtKB:Q92RG6;locus_tag=CHLOKLBI_01501;product=Cytochrome c oxidase assembly protein CtaG
NZ_VDDA01000013.1	Prodigal:002006	CDS	123076	123933	.	+	0	ID=CHLOKLBI_01502;eC_number=1.9.3.1;Name=ctaE_2;db_xref=COG:COG1845;gene=ctaE_2;inference=ab initio prediction:Prodigal:002006,similar to AA sequence:UniProtKB:P06030;locus_tag=CHLOKLBI_01502;product=Cytochrome c oxidase subunit 3
NZ_VDDA01000013.1	Prodigal:002006	CDS	124038	124406	.	+	0	ID=CHLOKLBI_01503;inference=ab initio prediction:Prodigal:002006;locus_tag=CHLOKLBI_01503;product=hypothetical protein
NZ_VDDA01000013.1	Prodigal:002006	CDS	124403	125197	.	+	0	ID=CHLOKLBI_01504;inference=ab initio prediction:Prodigal:002006;locus_tag=CHLOKLBI_01504;product=hypothetical protein
NZ_VDDA01000013.1	Prodigal:002006	CDS	125276	128275	.	+	0	ID=CHLOKLBI_01505;eC_number=2.4.1.129;Name=mtgA_2;gene=mtgA_2;inference=ab initio prediction:Prodigal:002006,protein motif:HAMAP:MF_00766;locus_tag=CHLOKLBI_01505;product=Biosynthetic peptidoglycan transglycosylase
NZ_VDDA01000013.1	Prodigal:002006	CDS	128297	129331	.	+	0	ID=CHLOKLBI_01506;inference=ab initio prediction:Prodigal:002006;locus_tag=CHLOKLBI_01506;product=hypothetical protein
NZ_VDDA01000013.1	Prodigal:002006	CDS	129626	130528	.	-	0	ID=CHLOKLBI_01507;inference=ab initio prediction:Prodigal:002006;locus_tag=CHLOKLBI_01507;product=hypothetical protein
NZ_VDDA01000013.1	Prodigal:002006	CDS	130649	131449	.	-	0	ID=CHLOKLBI_01508;Name=ydcV_1;gene=ydcV_1;inference=ab initio prediction:Prodigal:002006,similar to AA sequence:UniProtKB:P0AFR9;locus_tag=CHLOKLBI_01508;product=Inner membrane ABC transporter permease protein YdcV
NZ_VDDA01000013.1	Prodigal:002006	CDS	131446	132336	.	-	0	ID=CHLOKLBI_01509;inference=ab initio prediction:Prodigal:002006;locus_tag=CHLOKLBI_01509;product=hypothetical protein
NZ_VDDA01000013.1	Prodigal:002006	CDS	132333	133445	.	-	0	ID=CHLOKLBI_01510;eC_number=7.6.2.8;Name=btuD_3;gene=btuD_3;inference=ab initio prediction:Prodigal:002006,protein motif:HAMAP:MF_01005;locus_tag=CHLOKLBI_01510;product=Vitamin B12 import ATP-binding protein BtuD
NZ_VDDA01000013.1	Prodigal:002006	CDS	133454	134497	.	-	0	ID=CHLOKLBI_01511;db_xref=COG:COG1840;inference=ab initio prediction:Prodigal:002006,similar to AA sequence:UniProtKB:P43951;locus_tag=CHLOKLBI_01511;product=putative protein
NZ_VDDA01000013.1	Prodigal:002006	CDS	134699	135592	.	+	0	ID=CHLOKLBI_01512;inference=ab initio prediction:Prodigal:002006;locus_tag=CHLOKLBI_01512;product=hypothetical protein
NZ_VDDA01000013.1	Prodigal:002006	CDS	135665	137353	.	-	0	ID=CHLOKLBI_01513;eC_number=6.4.1.8;Name=apc4_2;db_xref=COG:COG0146;gene=apc4_2;inference=ab initio prediction:Prodigal:002006,similar to AA sequence:UniProtKB:Q5P5G5;locus_tag=CHLOKLBI_01513;product=Acetophenone carboxylase delta subunit
NZ_VDDA01000013.1	Prodigal:002006	CDS	137371	139389	.	-	0	ID=CHLOKLBI_01514;eC_number=6.4.1.8;Name=apc3_2;db_xref=COG:COG0145;gene=apc3_2;inference=ab initio prediction:Prodigal:002006,similar to AA sequence:UniProtKB:Q5P5G4;locus_tag=CHLOKLBI_01514;product=Acetophenone carboxylase gamma subunit
NZ_VDDA01000013.1	Prodigal:002006	CDS	139424	140341	.	-	0	ID=CHLOKLBI_01515;eC_number=2.6.1.21;Name=dat_1;gene=dat_1;inference=ab initio prediction:Prodigal:002006,similar to AA sequence:UniProtKB:P19938;locus_tag=CHLOKLBI_01515;product=D-alanine aminotransferase
NZ_VDDA01000013.1	Prodigal:002006	CDS	140359	141426	.	-	0	ID=CHLOKLBI_01516;inference=ab initio prediction:Prodigal:002006;locus_tag=CHLOKLBI_01516;product=hypothetical protein
NZ_VDDA01000013.1	Prodigal:002006	CDS	141426	142340	.	-	0	ID=CHLOKLBI_01517;Name=livH_4;db_xref=COG:COG0559;gene=livH_4;inference=ab initio prediction:Prodigal:002006,similar to AA sequence:UniProtKB:P0AEX7;locus_tag=CHLOKLBI_01517;product=High-affinity branched-chain amino acid transport system permease protein LivH
NZ_VDDA01000013.1	Prodigal:002006	CDS	142337	143089	.	-	0	ID=CHLOKLBI_01518;Name=livF_5;db_xref=COG:COG0410;gene=livF_5;inference=ab initio prediction:Prodigal:002006,similar to AA sequence:UniProtKB:P22731;locus_tag=CHLOKLBI_01518;product=High-affinity branched-chain amino acid transport ATP-binding protein LivF
NZ_VDDA01000013.1	Prodigal:002006	CDS	143092	143868	.	-	0	ID=CHLOKLBI_01519;eC_number=3.6.3.-;Name=lptB_3;db_xref=COG:COG1137;gene=lptB_3;inference=ab initio prediction:Prodigal:002006,similar to AA sequence:UniProtKB:P45073;locus_tag=CHLOKLBI_01519;product=Lipopolysaccharide export system ATP-binding protein LptB
NZ_VDDA01000013.1	Prodigal:002006	CDS	143900	145096	.	-	0	ID=CHLOKLBI_01520;Name=livK;db_xref=COG:COG0683;gene=livK;inference=ab initio prediction:Prodigal:002006,similar to AA sequence:UniProtKB:P0A1W6;locus_tag=CHLOKLBI_01520;product=Leucine-specific-binding protein
NZ_VDDA01000013.1	Prodigal:002006	CDS	145381	145584	.	-	0	ID=CHLOKLBI_01521;inference=ab initio prediction:Prodigal:002006;locus_tag=CHLOKLBI_01521;product=hypothetical protein
NZ_VDDA01000013.1	Prodigal:002006	CDS	145581	146327	.	-	0	ID=CHLOKLBI_01522;inference=ab initio prediction:Prodigal:002006;locus_tag=CHLOKLBI_01522;product=hypothetical protein
NZ_VDDA01000013.1	Prodigal:002006	CDS	146508	148460	.	-	0	ID=CHLOKLBI_01523;eC_number=6.4.1.8;Name=apc4_3;db_xref=COG:COG0146;gene=apc4_3;inference=ab initio prediction:Prodigal:002006,similar to AA sequence:UniProtKB:Q5P5G5;locus_tag=CHLOKLBI_01523;product=Acetophenone carboxylase delta subunit
NZ_VDDA01000013.1	Prodigal:002006	CDS	148466	150490	.	-	0	ID=CHLOKLBI_01524;eC_number=6.4.1.8;Name=apc3_3;db_xref=COG:COG0145;gene=apc3_3;inference=ab initio prediction:Prodigal:002006,similar to AA sequence:UniProtKB:Q5P5G4;locus_tag=CHLOKLBI_01524;product=Acetophenone carboxylase gamma subunit
NZ_VDDA01000013.1	Prodigal:002006	CDS	150675	151625	.	-	0	ID=CHLOKLBI_01525;Name=nphR_1;gene=nphR_1;inference=ab initio prediction:Prodigal:002006,similar to AA sequence:UniProtKB:B1Q2A8;locus_tag=CHLOKLBI_01525;product=Transcriptional activator NphR
NZ_VDDA01000013.1	Prodigal:002006	CDS	151842	152822	.	-	0	ID=CHLOKLBI_01526;eC_number=3.5.2.9;Name=pxpC_1;db_xref=COG:COG1984;gene=pxpC_1;inference=ab initio prediction:Prodigal:002006,similar to AA sequence:UniProtKB:Q7WY77;locus_tag=CHLOKLBI_01526;product=5-oxoprolinase subunit C
NZ_VDDA01000013.1	Prodigal:002006	CDS	152815	153678	.	-	0	ID=CHLOKLBI_01527;inference=ab initio prediction:Prodigal:002006;locus_tag=CHLOKLBI_01527;product=hypothetical protein
NZ_VDDA01000013.1	Prodigal:002006	CDS	153694	155055	.	-	0	ID=CHLOKLBI_01528;eC_number=6.3.4.14;Name=accC_2;db_xref=COG:COG0439;gene=accC_2;inference=ab initio prediction:Prodigal:002006,similar to AA sequence:UniProtKB:P37798;locus_tag=CHLOKLBI_01528;product=Biotin carboxylase
NZ_VDDA01000013.1	Prodigal:002006	CDS	155061	155303	.	-	0	ID=CHLOKLBI_01529;Name=accB_2;db_xref=COG:COG0511;gene=accB_2;inference=ab initio prediction:Prodigal:002006,similar to AA sequence:UniProtKB:P43874;locus_tag=CHLOKLBI_01529;product=Biotin carboxyl carrier protein of acetyl-CoA carboxylase
NZ_VDDA01000013.1	Prodigal:002006	CDS	155329	156063	.	-	0	ID=CHLOKLBI_01530;eC_number=3.5.2.9;Name=pxpA_1;db_xref=COG:COG1540;gene=pxpA_1;inference=ab initio prediction:Prodigal:002006,similar to AA sequence:UniProtKB:P42963;locus_tag=CHLOKLBI_01530;product=5-oxoprolinase subunit A
NZ_VDDA01000013.1	Prodigal:002006	CDS	156186	157091	.	+	0	ID=CHLOKLBI_01531;Name=gltC_1;gene=gltC_1;inference=ab initio prediction:Prodigal:002006,similar to AA sequence:UniProtKB:P20668;locus_tag=CHLOKLBI_01531;product=HTH-type transcriptional regulator GltC
NZ_VDDA01000013.1	Prodigal:002006	CDS	157166	158455	.	-	0	ID=CHLOKLBI_01532;eC_number=1.14.14.10;Name=ntaA_1;gene=ntaA_1;inference=ab initio prediction:Prodigal:002006,similar to AA sequence:UniProtKB:P54989;locus_tag=CHLOKLBI_01532;product=Nitrilotriacetate monooxygenase component A
NZ_VDDA01000013.1	Prodigal:002006	CDS	158452	159207	.	-	0	ID=CHLOKLBI_01533;Name=ribX_2;gene=ribX_2;inference=ab initio prediction:Prodigal:002006,similar to AA sequence:UniProtKB:A9WGD1;locus_tag=CHLOKLBI_01533;product=Riboflavin transport system permease protein RibX
NZ_VDDA01000013.1	Prodigal:002006	CDS	159204	160001	.	-	0	ID=CHLOKLBI_01534;Name=ribX_3;gene=ribX_3;inference=ab initio prediction:Prodigal:002006,similar to AA sequence:UniProtKB:A9WGD1;locus_tag=CHLOKLBI_01534;product=Riboflavin transport system permease protein RibX
NZ_VDDA01000013.1	Prodigal:002006	CDS	159998	160999	.	-	0	ID=CHLOKLBI_01535;Name=ribY;db_xref=COG:COG0715;gene=ribY;inference=ab initio prediction:Prodigal:002006,similar to AA sequence:UniProtKB:A9WGD2;locus_tag=CHLOKLBI_01535;product=Riboflavin-binding protein RibY
NZ_VDDA01000013.1	Prodigal:002006	CDS	161015	161800	.	-	0	ID=CHLOKLBI_01536;eC_number=4.1.2.17;Name=fucA;gene=fucA;inference=ab initio prediction:Prodigal:002006,protein motif:HAMAP:MF_00987;locus_tag=CHLOKLBI_01536;product=L-fuculose phosphate aldolase
NZ_VDDA01000013.1	Prodigal:002006	CDS	161800	162633	.	-	0	ID=CHLOKLBI_01537;eC_number=7.3.2.4;Name=nrtD_1;db_xref=COG:COG1116;gene=nrtD_1;inference=ab initio prediction:Prodigal:002006,similar to AA sequence:UniProtKB:P38046;locus_tag=CHLOKLBI_01537;product=Nitrate import ATP-binding protein NrtD
NZ_VDDA01000013.1	Prodigal:002006	CDS	162867	163586	.	+	0	ID=CHLOKLBI_01538;Name=gntR_2;gene=gntR_2;inference=ab initio prediction:Prodigal:002006,similar to AA sequence:UniProtKB:Q8GAL4;locus_tag=CHLOKLBI_01538;product=putative D-xylose utilization operon transcriptional repressor
NZ_VDDA01000013.1	Prodigal:002006	CDS	163648	164427	.	+	0	ID=CHLOKLBI_01539;eC_number=1.3.1.-;Name=bacG;db_xref=COG:COG1028;gene=bacG;inference=ab initio prediction:Prodigal:002006,similar to AA sequence:UniProtKB:P39644;locus_tag=CHLOKLBI_01539;product=NADPH-dependent reductase BacG
NZ_VDDA01000013.1	Prodigal:002006	CDS	164429	165565	.	+	0	ID=CHLOKLBI_01540;eC_number=2.6.1.9;Name=hisC2;db_xref=COG:COG0079;gene=hisC2;inference=ab initio prediction:Prodigal:002006,similar to AA sequence:UniProtKB:Q46WL3;locus_tag=CHLOKLBI_01540;product=Histidinol-phosphate aminotransferase 2
NZ_VDDA01000013.1	Prodigal:002006	CDS	165735	166613	.	+	0	ID=CHLOKLBI_01541;eC_number=3.1.1.24;Name=catD_1;db_xref=COG:COG0596;gene=catD_1;inference=ab initio prediction:Prodigal:002006,similar to AA sequence:UniProtKB:P00632;locus_tag=CHLOKLBI_01541;product=3-oxoadipate enol-lactonase 2
NZ_VDDA01000013.1	Prodigal:002006	CDS	166616	167863	.	+	0	ID=CHLOKLBI_01542;eC_number=3.5.1.87;Name=hyuC_1;db_xref=COG:COG0624;gene=hyuC_1;inference=ab initio prediction:Prodigal:002006,similar to AA sequence:UniProtKB:Q6DTN4;locus_tag=CHLOKLBI_01542;product=N-carbamoyl-L-amino-acid hydrolase
NZ_VDDA01000013.1	Prodigal:002006	CDS	167875	168804	.	+	0	ID=CHLOKLBI_01543;inference=ab initio prediction:Prodigal:002006;locus_tag=CHLOKLBI_01543;product=hypothetical protein
NZ_VDDA01000013.1	Prodigal:002006	CDS	168811	169536	.	-	0	ID=CHLOKLBI_01544;Name=livF_6;db_xref=COG:COG0410;gene=livF_6;inference=ab initio prediction:Prodigal:002006,similar to AA sequence:UniProtKB:P22731;locus_tag=CHLOKLBI_01544;product=High-affinity branched-chain amino acid transport ATP-binding protein LivF
NZ_VDDA01000013.1	Prodigal:002006	CDS	169529	171331	.	-	0	ID=CHLOKLBI_01545;eC_number=7.6.2.8;Name=btuD_4;gene=btuD_4;inference=ab initio prediction:Prodigal:002006,protein motif:HAMAP:MF_01005;locus_tag=CHLOKLBI_01545;product=Vitamin B12 import ATP-binding protein BtuD
NZ_VDDA01000013.1	Prodigal:002006	CDS	171324	172157	.	-	0	ID=CHLOKLBI_01546;Name=livH_5;db_xref=COG:COG0559;gene=livH_5;inference=ab initio prediction:Prodigal:002006,similar to AA sequence:UniProtKB:P0AEX7;locus_tag=CHLOKLBI_01546;product=High-affinity branched-chain amino acid transport system permease protein LivH
NZ_VDDA01000013.1	Prodigal:002006	CDS	172423	173580	.	-	0	ID=CHLOKLBI_01547;Name=amiC_2;gene=amiC_2;inference=ab initio prediction:Prodigal:002006,similar to AA sequence:UniProtKB:P27017;locus_tag=CHLOKLBI_01547;product=Aliphatic amidase expression-regulating protein
NZ_VDDA01000013.1	Prodigal:002006	CDS	173635	174480	.	-	0	ID=CHLOKLBI_01548;eC_number=3.5.1.77;inference=ab initio prediction:Prodigal:002006,similar to AA sequence:UniProtKB:Q44185;locus_tag=CHLOKLBI_01548;product=N-carbamoyl-D-amino acid hydrolase
NZ_VDDA01000013.1	Prodigal:002006	CDS	174654	175280	.	-	0	ID=CHLOKLBI_01549;Name=amiR;db_xref=COG:COG3707;gene=amiR;inference=ab initio prediction:Prodigal:002006,similar to AA sequence:UniProtKB:P10932;locus_tag=CHLOKLBI_01549;product=Aliphatic amidase regulator
NZ_VDDA01000013.1	Prodigal:002006	CDS	175277	176431	.	-	0	ID=CHLOKLBI_01550;Name=amiC_3;gene=amiC_3;inference=ab initio prediction:Prodigal:002006,similar to AA sequence:UniProtKB:P27017;locus_tag=CHLOKLBI_01550;product=Aliphatic amidase expression-regulating protein
NZ_VDDA01000013.1	Prodigal:002006	CDS	176780	177742	.	-	0	ID=CHLOKLBI_01551;eC_number=3.1.1.92;inference=ab initio prediction:Prodigal:002006,similar to AA sequence:UniProtKB:A6XIG6;locus_tag=CHLOKLBI_01551;product=4-sulfomuconolactone hydrolase
NZ_VDDA01000013.1	Prodigal:002006	CDS	177897	179222	.	-	0	ID=CHLOKLBI_01552;Name=ttuB_2;gene=ttuB_2;inference=ab initio prediction:Prodigal:002006,similar to AA sequence:UniProtKB:P70786;locus_tag=CHLOKLBI_01552;product=Putative tartrate transporter
NZ_VDDA01000013.1	Prodigal:002006	CDS	179502	180203	.	+	0	ID=CHLOKLBI_01553;Name=kipR_1;db_xref=COG:COG1414;gene=kipR_1;inference=ab initio prediction:Prodigal:002006,similar to AA sequence:UniProtKB:P42968;locus_tag=CHLOKLBI_01553;product=HTH-type transcriptional regulator KipR
NZ_VDDA01000013.1	Prodigal:002006	CDS	180304	180423	.	-	0	ID=CHLOKLBI_01554;inference=ab initio prediction:Prodigal:002006;locus_tag=CHLOKLBI_01554;product=hypothetical protein
NZ_VDDA01000013.1	Prodigal:002006	CDS	180939	181250	.	+	0	ID=CHLOKLBI_01555;inference=ab initio prediction:Prodigal:002006;locus_tag=CHLOKLBI_01555;product=hypothetical protein
NZ_VDDA01000013.1	Prodigal:002006	CDS	181452	182486	.	+	0	ID=CHLOKLBI_01556;inference=ab initio prediction:Prodigal:002006;locus_tag=CHLOKLBI_01556;product=hypothetical protein
NZ_VDDA01000013.1	Prodigal:002006	CDS	182498	183355	.	+	0	ID=CHLOKLBI_01557;eC_number=7.6.2.8;Name=btuD_5;gene=btuD_5;inference=ab initio prediction:Prodigal:002006,protein motif:HAMAP:MF_01005;locus_tag=CHLOKLBI_01557;product=Vitamin B12 import ATP-binding protein BtuD
NZ_VDDA01000013.1	Prodigal:002006	CDS	183352	184224	.	+	0	ID=CHLOKLBI_01558;inference=ab initio prediction:Prodigal:002006;locus_tag=CHLOKLBI_01558;product=hypothetical protein
NZ_VDDA01000014.1	Prodigal:002006	CDS	111	1043	.	-	0	ID=CHLOKLBI_01559;inference=ab initio prediction:Prodigal:002006,similar to AA sequence:ISfinder:ISMex18;locus_tag=CHLOKLBI_01559;product=IS630 family transposase ISMex18
NZ_VDDA01000014.1	Prodigal:002006	CDS	1902	4856	.	+	0	ID=CHLOKLBI_01560;eC_number=1.9.6.1;Name=napA_1;gene=napA_1;inference=ab initio prediction:Prodigal:002006,protein motif:HAMAP:MF_01630;locus_tag=CHLOKLBI_01560;product=Periplasmic nitrate reductase
NZ_VDDA01000014.1	Prodigal:002006	CDS	4990	5982	.	+	0	ID=CHLOKLBI_01561;Name=yedI;db_xref=COG:COG2354;gene=yedI;inference=ab initio prediction:Prodigal:002006,similar to AA sequence:UniProtKB:P46125;locus_tag=CHLOKLBI_01561;product=Inner membrane protein YedI
NZ_VDDA01000014.1	Prodigal:002006	CDS	5954	6934	.	-	0	ID=CHLOKLBI_01562;Name=gcvA_1;gene=gcvA_1;inference=ab initio prediction:Prodigal:002006,similar to AA sequence:UniProtKB:P0A9F6;locus_tag=CHLOKLBI_01562;product=Glycine cleavage system transcriptional activator
NZ_VDDA01000014.1	Prodigal:002006	CDS	7067	9112	.	+	0	ID=CHLOKLBI_01563;eC_number=1.-.-.-;Name=stcD_1;gene=stcD_1;inference=ab initio prediction:Prodigal:002006,similar to AA sequence:UniProtKB:O87278;locus_tag=CHLOKLBI_01563;product=putative N-methylproline demethylase
NZ_VDDA01000014.1	Prodigal:002006	CDS	9167	10780	.	+	0	ID=CHLOKLBI_01564;Name=gsiB_2;db_xref=COG:COG0747;gene=gsiB_2;inference=ab initio prediction:Prodigal:002006,similar to AA sequence:UniProtKB:P75797;locus_tag=CHLOKLBI_01564;product=Glutathione-binding protein GsiB
NZ_VDDA01000014.1	Prodigal:002006	CDS	10787	11533	.	-	0	ID=CHLOKLBI_01565;eC_number=3.5.1.110;Name=rutB_1;db_xref=COG:COG1335;gene=rutB_1;inference=ab initio prediction:Prodigal:002006,similar to AA sequence:UniProtKB:P75897;locus_tag=CHLOKLBI_01565;product=Peroxyureidoacrylate/ureidoacrylate amidohydrolase RutB
NZ_VDDA01000014.1	Prodigal:002006	CDS	11813	12817	.	+	0	ID=CHLOKLBI_01566;inference=ab initio prediction:Prodigal:002006;locus_tag=CHLOKLBI_01566;product=hypothetical protein
NZ_VDDA01000014.1	Prodigal:002006	CDS	13061	13324	.	-	0	ID=CHLOKLBI_01567;inference=ab initio prediction:Prodigal:002006;locus_tag=CHLOKLBI_01567;product=hypothetical protein
NZ_VDDA01000014.1	Prodigal:002006	CDS	13678	13950	.	+	0	ID=CHLOKLBI_01568;inference=ab initio prediction:Prodigal:002006;locus_tag=CHLOKLBI_01568;product=hypothetical protein
NZ_VDDA01000014.1	Prodigal:002006	CDS	14145	15248	.	+	0	ID=CHLOKLBI_01569;inference=ab initio prediction:Prodigal:002006,similar to AA sequence:UniProtKB:Q2YKI6;locus_tag=CHLOKLBI_01569;product=Purine-binding protein
NZ_VDDA01000014.1	Prodigal:002006	CDS	15272	16411	.	+	0	ID=CHLOKLBI_01570;Name=rfuC;db_xref=COG:COG4603;gene=rfuC;inference=ab initio prediction:Prodigal:002006,similar to AA sequence:UniProtKB:O83323;locus_tag=CHLOKLBI_01570;product=putative riboflavin import permease protein RfuC
NZ_VDDA01000014.1	Prodigal:002006	CDS	16408	17331	.	+	0	ID=CHLOKLBI_01571;Name=rfuD_1;db_xref=COG:COG1079;gene=rfuD_1;inference=ab initio prediction:Prodigal:002006,similar to AA sequence:UniProtKB:O83324;locus_tag=CHLOKLBI_01571;product=putative riboflavin import permease protein RfuD
NZ_VDDA01000014.1	Prodigal:002006	CDS	17350	18378	.	+	0	ID=CHLOKLBI_01572;eC_number=3.5.1.49;Name=amiF;db_xref=COG:COG0388;gene=amiF;inference=ab initio prediction:Prodigal:002006,similar to AA sequence:UniProtKB:P59701;locus_tag=CHLOKLBI_01572;product=Formamidase
NZ_VDDA01000014.1	Prodigal:002006	CDS	18375	19082	.	+	0	ID=CHLOKLBI_01573;eC_number=3.5.1.110;Name=rutB_2;gene=rutB_2;inference=ab initio prediction:Prodigal:002006,protein motif:HAMAP:MF_00830;locus_tag=CHLOKLBI_01573;product=Peroxyureidoacrylate/ureidoacrylate amidohydrolase RutB
NZ_VDDA01000014.1	Prodigal:002006	CDS	19079	20593	.	+	0	ID=CHLOKLBI_01574;eC_number=7.5.2.7;Name=rbsA_1;db_xref=COG:COG1129;gene=rbsA_1;inference=ab initio prediction:Prodigal:002006,similar to AA sequence:UniProtKB:P04983;locus_tag=CHLOKLBI_01574;product=Ribose import ATP-binding protein RbsA
NZ_VDDA01000014.1	Prodigal:002006	CDS	21004	24162	.	+	0	ID=CHLOKLBI_01575;eC_number=2.7.13.3;Name=rcsC_8;gene=rcsC_8;inference=ab initio prediction:Prodigal:002006,protein motif:HAMAP:MF_00979;locus_tag=CHLOKLBI_01575;product=Sensor histidine kinase RcsC
NZ_VDDA01000014.1	Prodigal:002006	CDS	24187	24924	.	-	0	ID=CHLOKLBI_01576;inference=ab initio prediction:Prodigal:002006;locus_tag=CHLOKLBI_01576;product=hypothetical protein
NZ_VDDA01000014.1	Prodigal:002006	CDS	25068	26204	.	+	0	ID=CHLOKLBI_01577;inference=ab initio prediction:Prodigal:002006;locus_tag=CHLOKLBI_01577;product=hypothetical protein
NZ_VDDA01000014.1	Prodigal:002006	CDS	26289	27836	.	+	0	ID=CHLOKLBI_01578;eC_number=7.5.2.7;Name=rbsA_2;db_xref=COG:COG1129;gene=rbsA_2;inference=ab initio prediction:Prodigal:002006,similar to AA sequence:UniProtKB:P04983;locus_tag=CHLOKLBI_01578;product=Ribose import ATP-binding protein RbsA
NZ_VDDA01000014.1	Prodigal:002006	CDS	27833	29899	.	+	0	ID=CHLOKLBI_01579;inference=ab initio prediction:Prodigal:002006;locus_tag=CHLOKLBI_01579;product=hypothetical protein
NZ_VDDA01000014.1	Prodigal:002006	CDS	29951	30826	.	+	0	ID=CHLOKLBI_01580;eC_number=3.1.1.99;inference=ab initio prediction:Prodigal:002006,similar to AA sequence:UniProtKB:P0DOV6;locus_tag=CHLOKLBI_01580;product=6-deoxy-6-sulfogluconolactonase
NZ_VDDA01000014.1	Prodigal:002006	CDS	30700	30954	.	-	0	ID=CHLOKLBI_01581;inference=ab initio prediction:Prodigal:002006;locus_tag=CHLOKLBI_01581;product=hypothetical protein
NZ_VDDA01000014.1	Prodigal:002006	CDS	31135	32085	.	+	0	ID=CHLOKLBI_01582;Name=gcvA_2;gene=gcvA_2;inference=ab initio prediction:Prodigal:002006,similar to AA sequence:UniProtKB:P0A9F6;locus_tag=CHLOKLBI_01582;product=Glycine cleavage system transcriptional activator
NZ_VDDA01000014.1	Prodigal:002006	CDS	32190	33314	.	+	0	ID=CHLOKLBI_01583;Name=phnT;db_xref=COG:COG3842;gene=phnT;inference=ab initio prediction:Prodigal:002006,similar to AA sequence:UniProtKB:P96063;locus_tag=CHLOKLBI_01583;product=Putative 2-aminoethylphosphonate import ATP-binding protein PhnT
NZ_VDDA01000014.1	Prodigal:002006	CDS	33345	34079	.	+	0	ID=CHLOKLBI_01584;eC_number=3.8.1.2;inference=ab initio prediction:Prodigal:002006,similar to AA sequence:UniProtKB:P60527;locus_tag=CHLOKLBI_01584;product=2-haloalkanoic acid dehalogenase
NZ_VDDA01000014.1	Prodigal:002006	CDS	34082	35383	.	+	0	ID=CHLOKLBI_01585;eC_number=1.4.3.-;Name=puuB_3;gene=puuB_3;inference=ab initio prediction:Prodigal:002006,similar to AA sequence:UniProtKB:P37906;locus_tag=CHLOKLBI_01585;product=Gamma-glutamylputrescine oxidoreductase
NZ_VDDA01000014.1	Prodigal:002006	CDS	35415	36485	.	+	0	ID=CHLOKLBI_01586;inference=ab initio prediction:Prodigal:002006;locus_tag=CHLOKLBI_01586;product=hypothetical protein
NZ_VDDA01000014.1	Prodigal:002006	CDS	36741	37610	.	+	0	ID=CHLOKLBI_01587;inference=ab initio prediction:Prodigal:002006;locus_tag=CHLOKLBI_01587;product=hypothetical protein
NZ_VDDA01000014.1	Prodigal:002006	CDS	37610	38404	.	+	0	ID=CHLOKLBI_01588;inference=ab initio prediction:Prodigal:002006;locus_tag=CHLOKLBI_01588;product=hypothetical protein
NZ_VDDA01000014.1	Prodigal:002006	CDS	38401	40122	.	+	0	ID=CHLOKLBI_01589;eC_number=1.1.3.47;inference=ab initio prediction:Prodigal:002006,similar to AA sequence:UniProtKB:E4QP00;locus_tag=CHLOKLBI_01589;product=5-(hydroxymethyl)furfural oxidase
NZ_VDDA01000014.1	Prodigal:002006	CDS	40133	41113	.	-	0	ID=CHLOKLBI_01590;inference=ab initio prediction:Prodigal:002006;locus_tag=CHLOKLBI_01590;product=hypothetical protein
NZ_VDDA01000014.1	Prodigal:002006	CDS	41214	41468	.	-	0	ID=CHLOKLBI_01591;inference=ab initio prediction:Prodigal:002006;locus_tag=CHLOKLBI_01591;product=hypothetical protein
NZ_VDDA01000014.1	Prodigal:002006	CDS	41619	42638	.	+	0	ID=CHLOKLBI_01592;inference=ab initio prediction:Prodigal:002006;locus_tag=CHLOKLBI_01592;product=hypothetical protein
NZ_VDDA01000014.1	Prodigal:002006	CDS	42635	43819	.	+	0	ID=CHLOKLBI_01593;eC_number=2.8.1.7;Name=csd;gene=csd;inference=ab initio prediction:Prodigal:002006,similar to AA sequence:UniProtKB:Q55793;locus_tag=CHLOKLBI_01593;product=putative cysteine desulfurase
NZ_VDDA01000014.1	Prodigal:002006	CDS	43828	44286	.	-	0	ID=CHLOKLBI_01594;inference=ab initio prediction:Prodigal:002006;locus_tag=CHLOKLBI_01594;product=hypothetical protein
NZ_VDDA01000014.1	Prodigal:002006	CDS	44643	45152	.	+	0	ID=CHLOKLBI_01595;Name=fecI_1;db_xref=COG:COG1595;gene=fecI_1;inference=ab initio prediction:Prodigal:002006,similar to AA sequence:UniProtKB:P23484;locus_tag=CHLOKLBI_01595;product=putative RNA polymerase sigma factor FecI
NZ_VDDA01000014.1	Prodigal:002006	CDS	45188	46282	.	+	0	ID=CHLOKLBI_01596;inference=ab initio prediction:Prodigal:002006;locus_tag=CHLOKLBI_01596;product=hypothetical protein
NZ_VDDA01000014.1	Prodigal:002006	CDS	46411	48963	.	+	0	ID=CHLOKLBI_01597;Name=fcuA;gene=fcuA;inference=ab initio prediction:Prodigal:002006,similar to AA sequence:UniProtKB:Q05202;locus_tag=CHLOKLBI_01597;product=Ferrichrome receptor FcuA
NZ_VDDA01000014.1	Prodigal:002006	CDS	48882	49112	.	-	0	ID=CHLOKLBI_01598;inference=ab initio prediction:Prodigal:002006;locus_tag=CHLOKLBI_01598;product=hypothetical protein
NZ_VDDA01000014.1	Prodigal:002006	CDS	49587	51368	.	+	0	ID=CHLOKLBI_01599;inference=ab initio prediction:Prodigal:002006;locus_tag=CHLOKLBI_01599;product=hypothetical protein
NZ_VDDA01000014.1	Prodigal:002006	CDS	51394	53082	.	+	0	ID=CHLOKLBI_01600;eC_number=6.3.2.55;Name=sbnF;db_xref=COG:COG4264;gene=sbnF;inference=ab initio prediction:Prodigal:002006,similar to AA sequence:UniProtKB:Q2G1M8;locus_tag=CHLOKLBI_01600;product=2-[(L-alanin-3-ylcarbamoyl)methyl]-3-(2-aminoethylcarbamoyl)-2-hydroxypropanoate synthase
NZ_VDDA01000014.1	Prodigal:002006	CDS	53079	54344	.	+	0	ID=CHLOKLBI_01601;eC_number=6.2.1.26;Name=menE_1;gene=menE_1;inference=ab initio prediction:Prodigal:002006,protein motif:HAMAP:MF_00731;locus_tag=CHLOKLBI_01601;product=2-succinylbenzoate--CoA ligase
NZ_VDDA01000014.1	Prodigal:002006	CDS	54341	55711	.	+	0	ID=CHLOKLBI_01602;inference=ab initio prediction:Prodigal:002006;locus_tag=CHLOKLBI_01602;product=hypothetical protein
NZ_VDDA01000014.1	Prodigal:002006	CDS	55708	55986	.	+	0	ID=CHLOKLBI_01603;inference=ab initio prediction:Prodigal:002006;locus_tag=CHLOKLBI_01603;product=hypothetical protein
NZ_VDDA01000014.1	Prodigal:002006	CDS	55991	56491	.	+	0	ID=CHLOKLBI_01604;eC_number=2.3.1.-;Name=aaaT;db_xref=COG:COG0454;gene=aaaT;inference=ab initio prediction:Prodigal:002006,similar to AA sequence:UniProtKB:P46854;locus_tag=CHLOKLBI_01604;product=L-amino acid N-acetyltransferase AaaT
NZ_VDDA01000014.1	Prodigal:002006	CDS	56658	57602	.	+	0	ID=CHLOKLBI_01605;Name=yclQ;db_xref=COG:COG4607;gene=yclQ;inference=ab initio prediction:Prodigal:002006,similar to AA sequence:UniProtKB:P94421;locus_tag=CHLOKLBI_01605;product=Petrobactin-binding protein YclQ
NZ_VDDA01000014.1	Prodigal:002006	CDS	57605	58543	.	+	0	ID=CHLOKLBI_01606;Name=yclN;db_xref=COG:COG4606;gene=yclN;inference=ab initio prediction:Prodigal:002006,similar to AA sequence:UniProtKB:P94418;locus_tag=CHLOKLBI_01606;product=Petrobactin import system permease protein YclN
NZ_VDDA01000014.1	Prodigal:002006	CDS	58536	59495	.	+	0	ID=CHLOKLBI_01607;Name=yclO;db_xref=COG:COG4605;gene=yclO;inference=ab initio prediction:Prodigal:002006,similar to AA sequence:UniProtKB:P94419;locus_tag=CHLOKLBI_01607;product=Petrobactin import system permease protein YclO
NZ_VDDA01000014.1	Prodigal:002006	CDS	59492	60250	.	+	0	ID=CHLOKLBI_01608;eC_number=7.2.2.-;Name=yclP;db_xref=COG:COG4604;gene=yclP;inference=ab initio prediction:Prodigal:002006,similar to AA sequence:UniProtKB:P94420;locus_tag=CHLOKLBI_01608;product=Petrobactin import ATP-binding protein YclP
NZ_VDDA01000014.1	Prodigal:002006	CDS	60270	61583	.	-	0	ID=CHLOKLBI_01609;Name=ribZ_1;gene=ribZ_1;inference=ab initio prediction:Prodigal:002006,similar to AA sequence:UniProtKB:Q180E3;locus_tag=CHLOKLBI_01609;product=Riboflavin transporter RibZ
NZ_VDDA01000014.1	Prodigal:002006	CDS	61757	63025	.	-	0	ID=CHLOKLBI_01610;eC_number=1.4.99.-;Name=dadA_1;db_xref=COG:COG0665;gene=dadA_1;inference=ab initio prediction:Prodigal:002006,similar to AA sequence:UniProtKB:P0A6J5;locus_tag=CHLOKLBI_01610;product=D-amino acid dehydrogenase
NZ_VDDA01000014.1	Prodigal:002006	CDS	63719	64549	.	+	0	ID=CHLOKLBI_01611;Name=fliY_1;db_xref=COG:COG0834;gene=fliY_1;inference=ab initio prediction:Prodigal:002006,similar to AA sequence:UniProtKB:P0AEM9;locus_tag=CHLOKLBI_01611;product=L-cystine-binding protein FliY
NZ_VDDA01000014.1	Prodigal:002006	CDS	64575	65219	.	+	0	ID=CHLOKLBI_01612;Name=yecS_1;db_xref=COG:COG0765;gene=yecS_1;inference=ab initio prediction:Prodigal:002006,similar to AA sequence:UniProtKB:P0AFT2;locus_tag=CHLOKLBI_01612;product=L-cystine transport system permease protein YecS
NZ_VDDA01000014.1	Prodigal:002006	CDS	65216	65878	.	+	0	ID=CHLOKLBI_01613;Name=yecS_2;db_xref=COG:COG0765;gene=yecS_2;inference=ab initio prediction:Prodigal:002006,similar to AA sequence:UniProtKB:P0AFT2;locus_tag=CHLOKLBI_01613;product=L-cystine transport system permease protein YecS
NZ_VDDA01000014.1	Prodigal:002006	CDS	65875	66675	.	+	0	ID=CHLOKLBI_01614;Name=glnQ_1;db_xref=COG:COG1126;gene=glnQ_1;inference=ab initio prediction:Prodigal:002006,similar to AA sequence:UniProtKB:P10346;locus_tag=CHLOKLBI_01614;product=Glutamine transport ATP-binding protein GlnQ
NZ_VDDA01000014.1	Prodigal:002006	CDS	66672	67463	.	+	0	ID=CHLOKLBI_01615;Name=fadR_1;gene=fadR_1;inference=ab initio prediction:Prodigal:002006,protein motif:HAMAP:MF_00696;locus_tag=CHLOKLBI_01615;product=Fatty acid metabolism regulator protein
NZ_VDDA01000014.1	Prodigal:002006	CDS	67782	68318	.	-	0	ID=CHLOKLBI_01616;eC_number=1.5.1.37;Name=hpaC_1;db_xref=COG:COG1853;gene=hpaC_1;inference=ab initio prediction:Prodigal:002006,similar to AA sequence:UniProtKB:Q9HWT6;locus_tag=CHLOKLBI_01616;product=4-hydroxyphenylacetate 3-monooxygenase reductase component
NZ_VDDA01000014.1	Prodigal:002006	CDS	68386	69744	.	-	0	ID=CHLOKLBI_01617;eC_number=1.14.14.10;Name=ntaA_2;gene=ntaA_2;inference=ab initio prediction:Prodigal:002006,similar to AA sequence:UniProtKB:P54989;locus_tag=CHLOKLBI_01617;product=Nitrilotriacetate monooxygenase component A
NZ_VDDA01000014.1	Prodigal:002006	CDS	69909	70820	.	+	0	ID=CHLOKLBI_01618;Name=gcvA_3;gene=gcvA_3;inference=ab initio prediction:Prodigal:002006,similar to AA sequence:UniProtKB:P0A9F6;locus_tag=CHLOKLBI_01618;product=Glycine cleavage system transcriptional activator
NZ_VDDA01000014.1	Prodigal:002006	CDS	70815	71387	.	-	0	ID=CHLOKLBI_01619;Name=ves;gene=ves;inference=ab initio prediction:Prodigal:002006,protein motif:HAMAP:MF_01591;locus_tag=CHLOKLBI_01619;product=Protein Ves
NZ_VDDA01000014.1	Prodigal:002006	CDS	71780	72580	.	-	0	ID=CHLOKLBI_01620;inference=ab initio prediction:Prodigal:002006;locus_tag=CHLOKLBI_01620;product=hypothetical protein
NZ_VDDA01000014.1	Prodigal:002006	CDS	72577	74121	.	-	0	ID=CHLOKLBI_01621;eC_number=4.3.1.3;Name=hutH_1;gene=hutH_1;inference=ab initio prediction:Prodigal:002006,similar to AA sequence:UniProtKB:O31197;locus_tag=CHLOKLBI_01621;product=Histidine ammonia-lyase
NZ_VDDA01000014.1	Prodigal:002006	CDS	74365	75318	.	+	0	ID=CHLOKLBI_01622;Name=xerD_1;gene=xerD_1;inference=ab initio prediction:Prodigal:002006,similar to AA sequence:UniProtKB:Q2YR40;locus_tag=CHLOKLBI_01622;product=Tyrosine recombinase XerD
NZ_VDDA01000014.1	Prodigal:002006	CDS	75367	76314	.	+	0	ID=CHLOKLBI_01623;inference=ab initio prediction:Prodigal:002006;locus_tag=CHLOKLBI_01623;product=hypothetical protein
NZ_VDDA01000014.1	Prodigal:002006	CDS	76525	76725	.	+	0	ID=CHLOKLBI_01624;inference=ab initio prediction:Prodigal:002006;locus_tag=CHLOKLBI_01624;product=hypothetical protein
NZ_VDDA01000014.1	Prodigal:002006	CDS	76935	77639	.	+	0	ID=CHLOKLBI_01625;inference=ab initio prediction:Prodigal:002006;locus_tag=CHLOKLBI_01625;product=hypothetical protein
NZ_VDDA01000014.1	Prodigal:002006	CDS	77719	78456	.	-	0	ID=CHLOKLBI_01626;eC_number=3.6.3.-;Name=tcyC_1;db_xref=COG:COG1126;gene=tcyC_1;inference=ab initio prediction:Prodigal:002006,similar to AA sequence:UniProtKB:P39456;locus_tag=CHLOKLBI_01626;product=L-cystine import ATP-binding protein TcyC
NZ_VDDA01000014.1	Prodigal:002006	CDS	78428	79123	.	-	0	ID=CHLOKLBI_01627;Name=yecS_3;db_xref=COG:COG0765;gene=yecS_3;inference=ab initio prediction:Prodigal:002006,similar to AA sequence:UniProtKB:P0AFT2;locus_tag=CHLOKLBI_01627;product=L-cystine transport system permease protein YecS
NZ_VDDA01000014.1	Prodigal:002006	CDS	79124	79798	.	-	0	ID=CHLOKLBI_01628;Name=glnP_1;db_xref=COG:COG0765;gene=glnP_1;inference=ab initio prediction:Prodigal:002006,similar to AA sequence:UniProtKB:P0AEQ6;locus_tag=CHLOKLBI_01628;product=Glutamine transport system permease protein GlnP
NZ_VDDA01000014.1	Prodigal:002006	CDS	79985	80809	.	-	0	ID=CHLOKLBI_01629;eC_number=4.2.2.-;Name=mltF_1;gene=mltF_1;inference=ab initio prediction:Prodigal:002006,protein motif:HAMAP:MF_02016;locus_tag=CHLOKLBI_01629;product=Membrane-bound lytic murein transglycosylase F
NZ_VDDA01000014.1	Prodigal:002006	CDS	80966	81244	.	+	0	ID=CHLOKLBI_01630;eC_number=1.4.99.5;Name=hcnA_1;db_xref=COG:COG0446;gene=hcnA_1;inference=ab initio prediction:Prodigal:002006,similar to AA sequence:UniProtKB:G3XD67;locus_tag=CHLOKLBI_01630;product=Hydrogen cyanide synthase subunit HcnA
NZ_VDDA01000014.1	Prodigal:002006	CDS	81241	82674	.	+	0	ID=CHLOKLBI_01631;eC_number=1.4.99.5;Name=hcnB_1;gene=hcnB_1;inference=ab initio prediction:Prodigal:002006,similar to AA sequence:UniProtKB:Q9I1S2;locus_tag=CHLOKLBI_01631;product=Hydrogen cyanide synthase subunit HcnB
NZ_VDDA01000014.1	Prodigal:002006	CDS	82671	83783	.	+	0	ID=CHLOKLBI_01632;eC_number=1.4.3.19;Name=thiO_3;db_xref=COG:COG0665;gene=thiO_3;inference=ab initio prediction:Prodigal:002006,similar to AA sequence:UniProtKB:Q5L2C2;locus_tag=CHLOKLBI_01632;product=Glycine oxidase
NZ_VDDA01000014.1	Prodigal:002006	CDS	83797	84741	.	+	0	ID=CHLOKLBI_01633;eC_number=4.1.2.28;Name=yjhH_2;db_xref=COG:COG0329;gene=yjhH_2;inference=ab initio prediction:Prodigal:002006,similar to AA sequence:UniProtKB:P39359;locus_tag=CHLOKLBI_01633;product=putative 2-dehydro-3-deoxy-D-pentonate aldolase YjhH
NZ_VDDA01000014.1	Prodigal:002006	CDS	84773	85711	.	-	0	ID=CHLOKLBI_01634;inference=ab initio prediction:Prodigal:002006;locus_tag=CHLOKLBI_01634;product=hypothetical protein
NZ_VDDA01000014.1	Prodigal:002006	CDS	85979	86683	.	+	0	ID=CHLOKLBI_01635;inference=ab initio prediction:Prodigal:002006;locus_tag=CHLOKLBI_01635;product=hypothetical protein
NZ_VDDA01000014.1	Prodigal:002006	CDS	86699	87940	.	+	0	ID=CHLOKLBI_01636;eC_number=3.5.4.31;Name=dadD_2;gene=dadD_2;inference=ab initio prediction:Prodigal:002006,protein motif:HAMAP:MF_01281;locus_tag=CHLOKLBI_01636;product=5'-deoxyadenosine deaminase
NZ_VDDA01000014.1	Prodigal:002006	CDS	89021	90493	.	-	0	ID=CHLOKLBI_01637;eC_number=1.13.11.82;inference=ab initio prediction:Prodigal:002006,similar to AA sequence:UniProtKB:A4XES9;locus_tag=CHLOKLBI_01637;product=8'-apo-carotenoid 13%2C14-cleaving dioxygenase
NZ_VDDA01000014.1	Prodigal:002006	CDS	90690	90899	.	+	0	ID=CHLOKLBI_01638;inference=ab initio prediction:Prodigal:002006;locus_tag=CHLOKLBI_01638;product=hypothetical protein
NZ_VDDA01000014.1	Prodigal:002006	CDS	91154	92479	.	-	0	ID=CHLOKLBI_01639;eC_number=1.4.3.-;Name=puuB_4;gene=puuB_4;inference=ab initio prediction:Prodigal:002006,similar to AA sequence:UniProtKB:P37906;locus_tag=CHLOKLBI_01639;product=Gamma-glutamylputrescine oxidoreductase
NZ_VDDA01000014.1	Prodigal:002006	CDS	92472	93236	.	-	0	ID=CHLOKLBI_01640;Name=glnQ_2;gene=glnQ_2;inference=ab initio prediction:Prodigal:002006,similar to AA sequence:UniProtKB:P27675;locus_tag=CHLOKLBI_01640;product=Glutamine transport ATP-binding protein GlnQ
NZ_VDDA01000014.1	Prodigal:002006	CDS	93233	94732	.	-	0	ID=CHLOKLBI_01641;eC_number=4.3.2.1;Name=argH_2;db_xref=COG:COG0165;gene=argH_2;inference=ab initio prediction:Prodigal:002006,similar to AA sequence:UniProtKB:Q5SLL0;locus_tag=CHLOKLBI_01641;product=Argininosuccinate lyase
NZ_VDDA01000014.1	Prodigal:002006	CDS	94788	95525	.	-	0	ID=CHLOKLBI_01642;Name=yecS_4;db_xref=COG:COG0765;gene=yecS_4;inference=ab initio prediction:Prodigal:002006,similar to AA sequence:UniProtKB:P0AFT2;locus_tag=CHLOKLBI_01642;product=L-cystine transport system permease protein YecS
NZ_VDDA01000014.1	Prodigal:002006	CDS	95541	96203	.	-	0	ID=CHLOKLBI_01643;Name=glnP_2;db_xref=COG:COG0765;gene=glnP_2;inference=ab initio prediction:Prodigal:002006,similar to AA sequence:UniProtKB:P0AEQ6;locus_tag=CHLOKLBI_01643;product=Glutamine transport system permease protein GlnP
NZ_VDDA01000014.1	Prodigal:002006	CDS	96269	97123	.	-	0	ID=CHLOKLBI_01644;Name=glnH_1;db_xref=COG:COG0834;gene=glnH_1;inference=ab initio prediction:Prodigal:002006,similar to AA sequence:UniProtKB:O34563;locus_tag=CHLOKLBI_01644;product=ABC transporter glutamine-binding protein GlnH
NZ_VDDA01000014.1	Prodigal:002006	CDS	97120	98271	.	-	0	ID=CHLOKLBI_01645;eC_number=4.2.3.1;Name=thrC;db_xref=COG:COG0498;gene=thrC;inference=ab initio prediction:Prodigal:002006,similar to AA sequence:UniProtKB:A0R220;locus_tag=CHLOKLBI_01645;product=Threonine synthase
NZ_VDDA01000014.1	Aragorn:001002	tRNA	98501	98601	.	-	.	ID=CHLOKLBI_01646;inference=COORDINATES:profile:Aragorn:001002;locus_tag=CHLOKLBI_01646;product=tRNA-Arg(gcg)
NZ_VDDA01000014.1	Prodigal:002006	CDS	99334	100503	.	-	0	ID=CHLOKLBI_01647;eC_number=1.5.3.1;Name=soxA_1;gene=soxA_1;inference=ab initio prediction:Prodigal:002006,similar to AA sequence:UniProtKB:P40859;locus_tag=CHLOKLBI_01647;product=Monomeric sarcosine oxidase
NZ_VDDA01000014.1	Prodigal:002006	CDS	100567	101577	.	-	0	ID=CHLOKLBI_01648;Name=siaP_1;db_xref=COG:COG1638;gene=siaP_1;inference=ab initio prediction:Prodigal:002006,similar to AA sequence:UniProtKB:P44542;locus_tag=CHLOKLBI_01648;product=Sialic acid-binding periplasmic protein SiaP
NZ_VDDA01000014.1	Prodigal:002006	CDS	102479	102676	.	+	0	ID=CHLOKLBI_01649;inference=ab initio prediction:Prodigal:002006;locus_tag=CHLOKLBI_01649;product=hypothetical protein
NZ_VDDA01000014.1	Prodigal:002006	CDS	102869	104059	.	+	0	ID=CHLOKLBI_01650;inference=ab initio prediction:Prodigal:002006;locus_tag=CHLOKLBI_01650;product=hypothetical protein
NZ_VDDA01000014.1	Prodigal:002006	CDS	104157	106259	.	+	0	ID=CHLOKLBI_01651;eC_number=6.4.1.8;Name=apc3_4;db_xref=COG:COG0145;gene=apc3_4;inference=ab initio prediction:Prodigal:002006,similar to AA sequence:UniProtKB:Q5P5G4;locus_tag=CHLOKLBI_01651;product=Acetophenone carboxylase gamma subunit
NZ_VDDA01000014.1	Prodigal:002006	CDS	106256	107875	.	+	0	ID=CHLOKLBI_01652;eC_number=6.4.1.8;Name=apc4_4;db_xref=COG:COG0146;gene=apc4_4;inference=ab initio prediction:Prodigal:002006,similar to AA sequence:UniProtKB:Q5P5G5;locus_tag=CHLOKLBI_01652;product=Acetophenone carboxylase delta subunit
NZ_VDDA01000014.1	Prodigal:002006	CDS	107939	108877	.	+	0	ID=CHLOKLBI_01653;Name=gcvA_4;gene=gcvA_4;inference=ab initio prediction:Prodigal:002006,similar to AA sequence:UniProtKB:P0A9F6;locus_tag=CHLOKLBI_01653;product=Glycine cleavage system transcriptional activator
NZ_VDDA01000014.1	Prodigal:002006	CDS	109123	110367	.	+	0	ID=CHLOKLBI_01654;inference=ab initio prediction:Prodigal:002006;locus_tag=CHLOKLBI_01654;product=hypothetical protein
NZ_VDDA01000014.1	Prodigal:002006	CDS	110703	113399	.	-	0	ID=CHLOKLBI_01655;Name=uvrA_2;db_xref=COG:COG0178;gene=uvrA_2;inference=ab initio prediction:Prodigal:002006,similar to AA sequence:UniProtKB:P9WQK7;locus_tag=CHLOKLBI_01655;product=UvrABC system protein A
NZ_VDDA01000014.1	Prodigal:002006	CDS	113483	113665	.	-	0	ID=CHLOKLBI_01656;inference=ab initio prediction:Prodigal:002006;locus_tag=CHLOKLBI_01656;product=hypothetical protein
NZ_VDDA01000014.1	Prodigal:002006	CDS	113665	114063	.	-	0	ID=CHLOKLBI_01657;inference=ab initio prediction:Prodigal:002006;locus_tag=CHLOKLBI_01657;product=hypothetical protein
NZ_VDDA01000014.1	Prodigal:002006	CDS	114315	115292	.	+	0	ID=CHLOKLBI_01658;eC_number=1.1.1.81;db_xref=COG:COG0111;inference=ab initio prediction:Prodigal:002006,similar to AA sequence:UniProtKB:Q9X1C1;locus_tag=CHLOKLBI_01658;product=Hydroxypyruvate reductase
NZ_VDDA01000014.1	Prodigal:002006	CDS	115563	117275	.	+	0	ID=CHLOKLBI_01659;eC_number=4.2.1.25;Name=araC_2;gene=araC_2;inference=ab initio prediction:Prodigal:002006,similar to AA sequence:UniProtKB:Q1JUQ1;locus_tag=CHLOKLBI_01659;product=L-arabonate dehydratase
NZ_VDDA01000014.1	Prodigal:002006	CDS	117371	118573	.	+	0	ID=CHLOKLBI_01660;eC_number=1.4.3.19;Name=thiO_4;gene=thiO_4;inference=ab initio prediction:Prodigal:002006,similar to AA sequence:UniProtKB:Q88Q83;locus_tag=CHLOKLBI_01660;product=Glycine oxidase
NZ_VDDA01000014.1	Prodigal:002006	CDS	118870	119514	.	+	0	ID=CHLOKLBI_01661;inference=ab initio prediction:Prodigal:002006;locus_tag=CHLOKLBI_01661;product=hypothetical protein
NZ_VDDA01000014.1	Prodigal:002006	CDS	119526	120530	.	+	0	ID=CHLOKLBI_01662;inference=ab initio prediction:Prodigal:002006;locus_tag=CHLOKLBI_01662;product=hypothetical protein
NZ_VDDA01000014.1	Prodigal:002006	CDS	120627	122042	.	+	0	ID=CHLOKLBI_01663;inference=ab initio prediction:Prodigal:002006;locus_tag=CHLOKLBI_01663;product=hypothetical protein
NZ_VDDA01000014.1	Prodigal:002006	CDS	122379	122597	.	+	0	ID=CHLOKLBI_01664;inference=ab initio prediction:Prodigal:002006;locus_tag=CHLOKLBI_01664;product=hypothetical protein
NZ_VDDA01000014.1	Prodigal:002006	CDS	122643	123590	.	+	0	ID=CHLOKLBI_01665;Name=ssuA_1;gene=ssuA_1;inference=ab initio prediction:Prodigal:002006,similar to AA sequence:UniProtKB:P75853;locus_tag=CHLOKLBI_01665;product=Putative aliphatic sulfonates-binding protein
NZ_VDDA01000014.1	Prodigal:002006	CDS	123706	124791	.	+	0	ID=CHLOKLBI_01666;eC_number=1.3.1.-;Name=nemA_2;db_xref=COG:COG1902;gene=nemA_2;inference=ab initio prediction:Prodigal:002006,similar to AA sequence:UniProtKB:P77258;locus_tag=CHLOKLBI_01666;product=N-ethylmaleimide reductase
NZ_VDDA01000014.1	Prodigal:002006	CDS	125412	126674	.	+	0	ID=CHLOKLBI_01667;Name=mdtA_1;gene=mdtA_1;inference=ab initio prediction:Prodigal:002006,similar to AA sequence:UniProtKB:P76397;locus_tag=CHLOKLBI_01667;product=Multidrug resistance protein MdtA
NZ_VDDA01000014.1	Prodigal:002006	CDS	126686	129838	.	+	0	ID=CHLOKLBI_01668;Name=mdtB_1;db_xref=COG:COG0841;gene=mdtB_1;inference=ab initio prediction:Prodigal:002006,similar to AA sequence:UniProtKB:Q0TG15;locus_tag=CHLOKLBI_01668;product=Multidrug resistance protein MdtB
NZ_VDDA01000014.1	Prodigal:002006	CDS	129843	132923	.	+	0	ID=CHLOKLBI_01669;Name=mdtC_1;gene=mdtC_1;inference=ab initio prediction:Prodigal:002006,similar to AA sequence:UniProtKB:Q1R9Z5;locus_tag=CHLOKLBI_01669;product=Multidrug resistance protein MdtC
NZ_VDDA01000014.1	Prodigal:002006	CDS	133180	135837	.	+	0	ID=CHLOKLBI_01670;eC_number=2.7.13.3;Name=rcsC_9;gene=rcsC_9;inference=ab initio prediction:Prodigal:002006,protein motif:HAMAP:MF_00979;locus_tag=CHLOKLBI_01670;product=Sensor histidine kinase RcsC
NZ_VDDA01000014.1	Prodigal:002006	CDS	135932	136813	.	-	0	ID=CHLOKLBI_01671;Name=trpI_1;gene=trpI_1;inference=ab initio prediction:Prodigal:002006,similar to AA sequence:UniProtKB:P11720;locus_tag=CHLOKLBI_01671;product=HTH-type transcriptional regulator TrpI
NZ_VDDA01000014.1	Prodigal:002006	CDS	137001	138263	.	+	0	ID=CHLOKLBI_01672;eC_number=3.7.1.-;Name=oiaT;db_xref=COG:COG1850;gene=oiaT;inference=ab initio prediction:Prodigal:002006,similar to AA sequence:UniProtKB:A7IJG7;locus_tag=CHLOKLBI_01672;product=3-oxo-isoapionate-4-phosphate transcarboxylase/hydrolase
NZ_VDDA01000014.1	Prodigal:002006	CDS	138260	139633	.	+	0	ID=CHLOKLBI_01673;eC_number=2.7.1.-;Name=oiaK;gene=oiaK;inference=ab initio prediction:Prodigal:002006,similar to AA sequence:UniProtKB:B1G889;locus_tag=CHLOKLBI_01673;product=3-oxo-isoapionate kinase
NZ_VDDA01000014.1	Prodigal:002006	CDS	139647	140408	.	+	0	ID=CHLOKLBI_01674;eC_number=1.1.1.100;Name=fabG_4;gene=fabG_4;inference=ab initio prediction:Prodigal:002006,similar to AA sequence:UniProtKB:O67610;locus_tag=CHLOKLBI_01674;product=3-oxoacyl-[acyl-carrier-protein] reductase FabG
NZ_VDDA01000014.1	Prodigal:002006	CDS	140669	141409	.	-	0	ID=CHLOKLBI_01675;inference=ab initio prediction:Prodigal:002006;locus_tag=CHLOKLBI_01675;product=hypothetical protein
NZ_VDDA01000014.1	Prodigal:002006	CDS	141620	142330	.	+	0	ID=CHLOKLBI_01676;inference=ab initio prediction:Prodigal:002006;locus_tag=CHLOKLBI_01676;product=hypothetical protein
NZ_VDDA01000014.1	Prodigal:002006	CDS	142155	143222	.	-	0	ID=CHLOKLBI_01677;inference=ab initio prediction:Prodigal:002006;locus_tag=CHLOKLBI_01677;product=hypothetical protein
NZ_VDDA01000014.1	Prodigal:002006	CDS	143496	144707	.	+	0	ID=CHLOKLBI_01678;inference=ab initio prediction:Prodigal:002006;locus_tag=CHLOKLBI_01678;product=hypothetical protein
NZ_VDDA01000014.1	Prodigal:002006	CDS	144765	145742	.	+	0	ID=CHLOKLBI_01679;Name=noc_2;gene=noc_2;inference=ab initio prediction:Prodigal:002006,protein motif:HAMAP:MF_02015;locus_tag=CHLOKLBI_01679;product=Nucleoid occlusion protein
NZ_VDDA01000014.1	Prodigal:002006	CDS	146074	147051	.	+	0	ID=CHLOKLBI_01680;inference=ab initio prediction:Prodigal:002006;locus_tag=CHLOKLBI_01680;product=hypothetical protein
NZ_VDDA01000014.1	Prodigal:002006	CDS	147426	148559	.	+	0	ID=CHLOKLBI_01681;eC_number=1.1.1.284;Name=flhA_1;db_xref=COG:COG1062;gene=flhA_1;inference=ab initio prediction:Prodigal:002006,similar to AA sequence:UniProtKB:P45382;locus_tag=CHLOKLBI_01681;product=S-(hydroxymethyl)glutathione dehydrogenase
NZ_VDDA01000014.1	Prodigal:002006	CDS	148636	149469	.	+	0	ID=CHLOKLBI_01682;eC_number=3.1.2.12;Name=fghA;db_xref=COG:COG0627;gene=fghA;inference=ab initio prediction:Prodigal:002006,similar to AA sequence:UniProtKB:A1AXZ2;locus_tag=CHLOKLBI_01682;product=S-formylglutathione hydrolase
NZ_VDDA01000014.1	Prodigal:002006	CDS	149694	150425	.	-	0	ID=CHLOKLBI_01683;eC_number=1.1.1.163;Name=cpnA_1;gene=cpnA_1;inference=ab initio prediction:Prodigal:002006,similar to AA sequence:UniProtKB:Q8GAV9;locus_tag=CHLOKLBI_01683;product=Cyclopentanol dehydrogenase
NZ_VDDA01000014.1	Prodigal:002006	CDS	150508	150900	.	+	0	ID=CHLOKLBI_01684;inference=ab initio prediction:Prodigal:002006;locus_tag=CHLOKLBI_01684;product=hypothetical protein
NZ_VDDA01000014.1	Prodigal:002006	CDS	151059	151946	.	-	0	ID=CHLOKLBI_01685;Name=dmlR_2;gene=dmlR_2;inference=ab initio prediction:Prodigal:002006,similar to AA sequence:UniProtKB:P76250;locus_tag=CHLOKLBI_01685;product=HTH-type transcriptional regulator DmlR
NZ_VDDA01000014.1	Prodigal:002006	CDS	152204	152806	.	+	0	ID=CHLOKLBI_01686;eC_number=1.2.1.62;Name=tsaC1_1;gene=tsaC1_1;inference=ab initio prediction:Prodigal:002006,similar to AA sequence:UniProtKB:P94681;locus_tag=CHLOKLBI_01686;product=4-formylbenzenesulfonate dehydrogenase TsaC1/TsaC2
NZ_VDDA01000014.1	Prodigal:002006	CDS	152930	153799	.	-	0	ID=CHLOKLBI_01687;eC_number=4.1.3.26;Name=liuE;db_xref=COG:COG0119;gene=liuE;inference=ab initio prediction:Prodigal:002006,similar to AA sequence:UniProtKB:Q9I2A0;locus_tag=CHLOKLBI_01687;product=3-hydroxy-3-isohexenylglutaryl-CoA/hydroxy-methylglutaryl-CoA lyase
NZ_VDDA01000014.1	Prodigal:002006	CDS	153796	155025	.	-	0	ID=CHLOKLBI_01688;inference=ab initio prediction:Prodigal:002006;locus_tag=CHLOKLBI_01688;product=hypothetical protein
NZ_VDDA01000014.1	Prodigal:002006	CDS	155200	156483	.	-	0	ID=CHLOKLBI_01689;eC_number=1.1.1.88;Name=mvaA;gene=mvaA;inference=ab initio prediction:Prodigal:002006,similar to AA sequence:UniProtKB:P13702;locus_tag=CHLOKLBI_01689;product=3-hydroxy-3-methylglutaryl-coenzyme A reductase
NZ_VDDA01000014.1	Prodigal:002006	CDS	156674	158071	.	+	0	ID=CHLOKLBI_01690;eC_number=2.6.1.9;Name=hisC_1;gene=hisC_1;inference=ab initio prediction:Prodigal:002006,protein motif:HAMAP:MF_01023;locus_tag=CHLOKLBI_01690;product=Histidinol-phosphate aminotransferase
NZ_VDDA01000014.1	Prodigal:002006	CDS	158084	158491	.	-	0	ID=CHLOKLBI_01691;eC_number=3.1.-.-;db_xref=COG:COG3742;inference=ab initio prediction:Prodigal:002006,similar to AA sequence:UniProtKB:P9WF57;locus_tag=CHLOKLBI_01691;product=Ribonuclease VapC42
NZ_VDDA01000014.1	Prodigal:002006	CDS	158491	158733	.	-	0	ID=CHLOKLBI_01692;inference=ab initio prediction:Prodigal:002006;locus_tag=CHLOKLBI_01692;product=hypothetical protein
NZ_VDDA01000014.1	Prodigal:002006	CDS	158848	159462	.	-	0	ID=CHLOKLBI_01693;inference=ab initio prediction:Prodigal:002006;locus_tag=CHLOKLBI_01693;product=hypothetical protein
NZ_VDDA01000014.1	Prodigal:002006	CDS	159459	160739	.	-	0	ID=CHLOKLBI_01694;inference=ab initio prediction:Prodigal:002006;locus_tag=CHLOKLBI_01694;product=hypothetical protein
NZ_VDDA01000014.1	Prodigal:002006	CDS	160996	161784	.	+	0	ID=CHLOKLBI_01695;Name=pheC_1;gene=pheC_1;inference=ab initio prediction:Prodigal:002006,similar to AA sequence:UniProtKB:Q01269;locus_tag=CHLOKLBI_01695;product=Cyclohexadienyl dehydratase
NZ_VDDA01000014.1	Prodigal:002006	CDS	161935	162813	.	+	0	ID=CHLOKLBI_01696;eC_number=1.8.4.-;Name=yghU;db_xref=COG:COG0625;gene=yghU;inference=ab initio prediction:Prodigal:002006,similar to AA sequence:UniProtKB:Q46845;locus_tag=CHLOKLBI_01696;product=Disulfide-bond oxidoreductase YghU
NZ_VDDA01000014.1	Prodigal:002006	CDS	163154	164869	.	-	0	ID=CHLOKLBI_01697;inference=ab initio prediction:Prodigal:002006;locus_tag=CHLOKLBI_01697;product=hypothetical protein
NZ_VDDA01000014.1	Prodigal:002006	CDS	165235	166557	.	+	0	ID=CHLOKLBI_01698;inference=ab initio prediction:Prodigal:002006;locus_tag=CHLOKLBI_01698;product=hypothetical protein
NZ_VDDA01000014.1	Prodigal:002006	CDS	167038	167280	.	-	0	ID=CHLOKLBI_01699;inference=ab initio prediction:Prodigal:002006;locus_tag=CHLOKLBI_01699;product=hypothetical protein
NZ_VDDA01000015.1	Prodigal:002006	CDS	56	685	.	+	0	ID=CHLOKLBI_01700;eC_number=1.14.14.10;Name=ntaA_3;gene=ntaA_3;inference=ab initio prediction:Prodigal:002006,similar to AA sequence:UniProtKB:P54989;locus_tag=CHLOKLBI_01700;product=Nitrilotriacetate monooxygenase component A
NZ_VDDA01000015.1	Prodigal:002006	CDS	760	1971	.	+	0	ID=CHLOKLBI_01701;inference=ab initio prediction:Prodigal:002006;locus_tag=CHLOKLBI_01701;product=hypothetical protein
NZ_VDDA01000015.1	Prodigal:002006	CDS	2031	2933	.	-	0	ID=CHLOKLBI_01702;Name=ribN_2;gene=ribN_2;inference=ab initio prediction:Prodigal:002006,similar to AA sequence:UniProtKB:Q9KKU0;locus_tag=CHLOKLBI_01702;product=Riboflavin transporter
NZ_VDDA01000015.1	Prodigal:002006	CDS	3039	3848	.	+	0	ID=CHLOKLBI_01703;Name=yiaJ_1;db_xref=COG:COG1414;gene=yiaJ_1;inference=ab initio prediction:Prodigal:002006,similar to AA sequence:UniProtKB:P37671;locus_tag=CHLOKLBI_01703;product=DNA-binding transcriptional repressor YiaJ
NZ_VDDA01000015.1	Prodigal:002006	CDS	3968	4696	.	+	0	ID=CHLOKLBI_01704;eC_number=1.13.11.3;Name=pcaH;db_xref=COG:COG3485;gene=pcaH;inference=ab initio prediction:Prodigal:002006,similar to AA sequence:UniProtKB:P00437;locus_tag=CHLOKLBI_01704;product=Protocatechuate 3%2C4-dioxygenase beta chain
NZ_VDDA01000015.1	Prodigal:002006	CDS	4701	5336	.	+	0	ID=CHLOKLBI_01705;eC_number=1.13.11.3;Name=pcaG;db_xref=COG:COG3485;gene=pcaG;inference=ab initio prediction:Prodigal:002006,similar to AA sequence:UniProtKB:P20371;locus_tag=CHLOKLBI_01705;product=Protocatechuate 3%2C4-dioxygenase alpha chain
NZ_VDDA01000015.1	Prodigal:002006	CDS	5680	6513	.	+	0	ID=CHLOKLBI_01706;eC_number=2.3.1.247;Name=kce_2;db_xref=COG:COG3246;gene=kce_2;inference=ab initio prediction:Prodigal:002006,similar to AA sequence:UniProtKB:Q8RHX2;locus_tag=CHLOKLBI_01706;product=3-keto-5-aminohexanoate cleavage enzyme
NZ_VDDA01000015.1	Prodigal:002006	CDS	6518	7876	.	+	0	ID=CHLOKLBI_01707;eC_number=5.5.1.2;Name=pcaB_1;db_xref=COG:COG0015;gene=pcaB_1;inference=ab initio prediction:Prodigal:002006,similar to AA sequence:UniProtKB:Q59092;locus_tag=CHLOKLBI_01707;product=3-carboxy-cis%2Ccis-muconate cycloisomerase
NZ_VDDA01000015.1	Prodigal:002006	CDS	7888	9069	.	+	0	ID=CHLOKLBI_01708;eC_number=3.5.1.-;Name=rutD_1;gene=rutD_1;inference=ab initio prediction:Prodigal:002006,protein motif:HAMAP:MF_00832;locus_tag=CHLOKLBI_01708;product=Putative aminoacrylate hydrolase RutD
NZ_VDDA01000015.1	Prodigal:002006	CDS	9173	9820	.	+	0	ID=CHLOKLBI_01709;Name=nicS;gene=nicS;inference=ab initio prediction:Prodigal:002006,similar to AA sequence:UniProtKB:Q88FX7;locus_tag=CHLOKLBI_01709;product=HTH-type transcriptional repressor NicS
NZ_VDDA01000015.1	Prodigal:002006	CDS	9895	10182	.	+	0	ID=CHLOKLBI_01710;inference=ab initio prediction:Prodigal:002006;locus_tag=CHLOKLBI_01710;product=hypothetical protein
NZ_VDDA01000015.1	Prodigal:002006	CDS	10721	11215	.	+	0	ID=CHLOKLBI_01711;inference=ab initio prediction:Prodigal:002006;locus_tag=CHLOKLBI_01711;product=hypothetical protein
NZ_VDDA01000015.1	Prodigal:002006	CDS	11241	11933	.	-	0	ID=CHLOKLBI_01712;inference=ab initio prediction:Prodigal:002006;locus_tag=CHLOKLBI_01712;product=hypothetical protein
NZ_VDDA01000015.1	Prodigal:002006	CDS	12079	12741	.	-	0	ID=CHLOKLBI_01713;inference=ab initio prediction:Prodigal:002006;locus_tag=CHLOKLBI_01713;product=hypothetical protein
NZ_VDDA01000015.1	Prodigal:002006	CDS	12918	13424	.	-	0	ID=CHLOKLBI_01714;eC_number=2.4.2.22;Name=gpt;db_xref=COG:COG0503;gene=gpt;inference=ab initio prediction:Prodigal:002006,similar to AA sequence:UniProtKB:Q8ZC05;locus_tag=CHLOKLBI_01714;product=Xanthine phosphoribosyltransferase
NZ_VDDA01000015.1	Prodigal:002006	CDS	13433	14185	.	-	0	ID=CHLOKLBI_01715;Name=cinA_1;gene=cinA_1;inference=ab initio prediction:Prodigal:002006,protein motif:HAMAP:MF_00226_A;locus_tag=CHLOKLBI_01715;product=Putative competence-damage inducible protein
NZ_VDDA01000015.1	Prodigal:002006	CDS	14315	15022	.	+	0	ID=CHLOKLBI_01716;Name=sfsA;db_xref=COG:COG1489;gene=sfsA;inference=ab initio prediction:Prodigal:002006,similar to AA sequence:UniProtKB:P0A823;locus_tag=CHLOKLBI_01716;product=Sugar fermentation stimulation protein A
NZ_VDDA01000015.1	Prodigal:002006	CDS	15027	15380	.	-	0	ID=CHLOKLBI_01717;inference=ab initio prediction:Prodigal:002006;locus_tag=CHLOKLBI_01717;product=hypothetical protein
NZ_VDDA01000015.1	Prodigal:002006	CDS	15706	17643	.	+	0	ID=CHLOKLBI_01718;inference=ab initio prediction:Prodigal:002006;locus_tag=CHLOKLBI_01718;product=hypothetical protein
NZ_VDDA01000015.1	Prodigal:002006	CDS	17931	19121	.	-	0	ID=CHLOKLBI_01719;inference=ab initio prediction:Prodigal:002006;locus_tag=CHLOKLBI_01719;product=hypothetical protein
NZ_VDDA01000015.1	Prodigal:002006	CDS	19227	20939	.	-	0	ID=CHLOKLBI_01720;Name=fzlC;gene=fzlC;inference=ab initio prediction:Prodigal:002006,similar to AA sequence:UniProtKB:A0A0H3C3S1;locus_tag=CHLOKLBI_01720;product=FtsZ-localized protein C
NZ_VDDA01000015.1	Prodigal:002006	CDS	21087	22433	.	-	0	ID=CHLOKLBI_01721;eC_number=2.1.1.176;Name=rsmB_2;db_xref=COG:COG0144;gene=rsmB_2;inference=ab initio prediction:Prodigal:002006,similar to AA sequence:UniProtKB:P36929;locus_tag=CHLOKLBI_01721;product=Ribosomal RNA small subunit methyltransferase B
NZ_VDDA01000015.1	Prodigal:002006	CDS	22605	22805	.	+	0	ID=CHLOKLBI_01722;inference=ab initio prediction:Prodigal:002006;locus_tag=CHLOKLBI_01722;product=hypothetical protein
NZ_VDDA01000015.1	Prodigal:002006	CDS	22816	23190	.	+	0	ID=CHLOKLBI_01723;inference=ab initio prediction:Prodigal:002006;locus_tag=CHLOKLBI_01723;product=hypothetical protein
NZ_VDDA01000015.1	Prodigal:002006	CDS	23334	23843	.	-	0	ID=CHLOKLBI_01724;inference=ab initio prediction:Prodigal:002006;locus_tag=CHLOKLBI_01724;product=hypothetical protein
NZ_VDDA01000015.1	Prodigal:002006	CDS	24037	24405	.	-	0	ID=CHLOKLBI_01725;inference=ab initio prediction:Prodigal:002006;locus_tag=CHLOKLBI_01725;product=hypothetical protein
NZ_VDDA01000015.1	Prodigal:002006	CDS	24807	24959	.	-	0	ID=CHLOKLBI_01726;inference=ab initio prediction:Prodigal:002006;locus_tag=CHLOKLBI_01726;product=hypothetical protein
NZ_VDDA01000015.1	Prodigal:002006	CDS	25062	25307	.	-	0	ID=CHLOKLBI_01727;inference=ab initio prediction:Prodigal:002006;locus_tag=CHLOKLBI_01727;product=hypothetical protein
NZ_VDDA01000015.1	Prodigal:002006	CDS	25539	26135	.	+	0	ID=CHLOKLBI_01728;eC_number=3.1.26.4;Name=rnhB;db_xref=COG:COG0164;gene=rnhB;inference=ab initio prediction:Prodigal:002006,similar to AA sequence:UniProtKB:P10442;locus_tag=CHLOKLBI_01728;product=Ribonuclease HII
NZ_VDDA01000015.1	Prodigal:002006	CDS	26272	27870	.	+	0	ID=CHLOKLBI_01729;eC_number=6.2.1.3;db_xref=COG:COG0318;inference=ab initio prediction:Prodigal:002006,similar to AA sequence:UniProtKB:P9WQ37;locus_tag=CHLOKLBI_01729;product=Long-chain-fatty-acid--CoA ligase FadD13
NZ_VDDA01000015.1	Prodigal:002006	CDS	27882	28745	.	+	0	ID=CHLOKLBI_01730;inference=ab initio prediction:Prodigal:002006;locus_tag=CHLOKLBI_01730;product=hypothetical protein
NZ_VDDA01000015.1	Prodigal:002006	CDS	28714	29286	.	-	0	ID=CHLOKLBI_01731;inference=ab initio prediction:Prodigal:002006;locus_tag=CHLOKLBI_01731;product=hypothetical protein
NZ_VDDA01000015.1	Prodigal:002006	CDS	29369	30481	.	-	0	ID=CHLOKLBI_01732;inference=ab initio prediction:Prodigal:002006;locus_tag=CHLOKLBI_01732;product=hypothetical protein
NZ_VDDA01000015.1	Prodigal:002006	CDS	30601	31116	.	+	0	ID=CHLOKLBI_01733;inference=ab initio prediction:Prodigal:002006;locus_tag=CHLOKLBI_01733;product=hypothetical protein
NZ_VDDA01000015.1	Prodigal:002006	CDS	31082	31675	.	-	0	ID=CHLOKLBI_01734;Name=moaB;db_xref=COG:COG0521;gene=moaB;inference=ab initio prediction:Prodigal:002006,similar to AA sequence:UniProtKB:P0AEZ9;locus_tag=CHLOKLBI_01734;product=Molybdenum cofactor biosynthesis protein B
NZ_VDDA01000015.1	Prodigal:002006	CDS	31675	32586	.	-	0	ID=CHLOKLBI_01735;inference=ab initio prediction:Prodigal:002006;locus_tag=CHLOKLBI_01735;product=hypothetical protein
NZ_VDDA01000015.1	Prodigal:002006	CDS	32703	33641	.	-	0	ID=CHLOKLBI_01736;inference=ab initio prediction:Prodigal:002006;locus_tag=CHLOKLBI_01736;product=hypothetical protein
NZ_VDDA01000015.1	Prodigal:002006	CDS	33836	35500	.	+	0	ID=CHLOKLBI_01737;eC_number=1.5.5.1;db_xref=COG:COG0644;inference=ab initio prediction:Prodigal:002006,similar to AA sequence:UniProtKB:Q9HZP5;locus_tag=CHLOKLBI_01737;product=Electron transfer flavoprotein-ubiquinone oxidoreductase
NZ_VDDA01000015.1	Prodigal:002006	CDS	35590	36933	.	-	0	ID=CHLOKLBI_01738;inference=ab initio prediction:Prodigal:002006;locus_tag=CHLOKLBI_01738;product=hypothetical protein
[truncated: 9,258,184 more chars]
