# Supplementary material for: Comprehensive Comparative Genomics and Phenotyping of Methylobacterium Species
Source: Front Microbiol. 2021 Oct 6;12:740610. doi: 10.3389/fmicb.2021.740610 (PMC8561711; doi:10.3389/fmicb.2021.740610)
Supplement: Supplementary file 10 [file Data_Sheet_4.ZIP › Mb_thuringiense.gff]

##gff-version 3
##sequence-region M-thuringiense_contig_1_1 1 457393
##sequence-region M-thuringiense_contig_2_1 1 276584
##sequence-region M-thuringiense_contig_3_1 1 290749
##sequence-region M-thuringiense_contig_4_1 1 124054
##sequence-region M-thuringiense_contig_5_1 1 231042
##sequence-region M-thuringiense_contig_6_1 1 316799
##sequence-region M-thuringiense_contig_7_1 1 115411
##sequence-region M-thuringiense_contig_8_1 1 346654
##sequence-region M-thuringiense_contig_9_1 1 240073
##sequence-region M-thuringiense_contig_10_1 1 262820
##sequence-region M-thuringiense_contig_11_1 1 140824
##sequence-region M-thuringiense_contig_12_1 1 221487
##sequence-region M-thuringiense_contig_13_1 1 21832
##sequence-region M-thuringiense_contig_14_1 1 313689
##sequence-region M-thuringiense_contig_15_1 1 292800
##sequence-region M-thuringiense_contig_16_1 1 94952
##sequence-region M-thuringiense_contig_17_1 1 136666
##sequence-region M-thuringiense_contig_18_1 1 20580
##sequence-region M-thuringiense_contig_19_1 1 60321
##sequence-region M-thuringiense_contig_20_1 1 54837
##sequence-region M-thuringiense_contig_21_1 1 40839
##sequence-region M-thuringiense_contig_22_1 1 24963
##sequence-region M-thuringiense_contig_23_1 1 39366
##sequence-region M-thuringiense_contig_24_1 1 188648
##sequence-region M-thuringiense_contig_25_1 1 93101
##sequence-region M-thuringiense_contig_26_1 1 10038
##sequence-region M-thuringiense_contig_27_1 1 30387
##sequence-region M-thuringiense_contig_28_1 1 35324
##sequence-region M-thuringiense_contig_29_1 1 40305
##sequence-region M-thuringiense_contig_30_1 1 39157
##sequence-region M-thuringiense_contig_31_1 1 13060
##sequence-region M-thuringiense_contig_32_1 1 19156
##sequence-region M-thuringiense_contig_33_1 1 11875
##sequence-region M-thuringiense_contig_34_1 1 1685
##sequence-region M-thuringiense_contig_35_1 1 63238
##sequence-region M-thuringiense_contig_36_1 1 5721
##sequence-region M-thuringiense_contig_37_1 1 2504
##sequence-region M-thuringiense_contig_38_1 1 1722
##sequence-region M-thuringiense_contig_39_1 1 2556
##sequence-region M-thuringiense_contig_40_1 1 9318
##sequence-region M-thuringiense_contig_41_1 1 3543
##sequence-region M-thuringiense_contig_42_1 1 1071
##sequence-region M-thuringiense_contig_43_1 1 2157
##sequence-region M-thuringiense_contig_44_1 1 1191
##sequence-region M-thuringiense_contig_45_1 1 3219
##sequence-region M-thuringiense_contig_46_1 1 2467
##sequence-region M-thuringiense_contig_47_1 1 1598
M-thuringiense_contig_1_1	Prodigal:002006	CDS	404	2719	.	-	0	ID=EKPJFOCH_00001;Name=yhgF;db_xref=COG:COG2183;gene=yhgF;inference=ab initio prediction:Prodigal:002006,similar to AA sequence:UniProtKB:P46837;locus_tag=EKPJFOCH_00001;product=Protein YhgF
M-thuringiense_contig_1_1	Prodigal:002006	CDS	3018	3326	.	+	0	ID=EKPJFOCH_00002;inference=ab initio prediction:Prodigal:002006;locus_tag=EKPJFOCH_00002;product=hypothetical protein
M-thuringiense_contig_1_1	Prodigal:002006	CDS	3323	3958	.	+	0	ID=EKPJFOCH_00003;inference=ab initio prediction:Prodigal:002006;locus_tag=EKPJFOCH_00003;product=hypothetical protein
M-thuringiense_contig_1_1	Prodigal:002006	CDS	3958	5196	.	+	0	ID=EKPJFOCH_00004;Name=bepF_1;gene=bepF_1;inference=ab initio prediction:Prodigal:002006,similar to AA sequence:UniProtKB:Q8FWV8;locus_tag=EKPJFOCH_00004;product=Efflux pump periplasmic linker BepF
M-thuringiense_contig_1_1	Prodigal:002006	CDS	5238	8345	.	+	0	ID=EKPJFOCH_00005;Name=mdtC_1;gene=mdtC_1;inference=ab initio prediction:Prodigal:002006,similar to AA sequence:UniProtKB:A7ZNP9;locus_tag=EKPJFOCH_00005;product=Multidrug resistance protein MdtC
M-thuringiense_contig_1_1	Prodigal:002006	CDS	8392	8973	.	+	0	ID=EKPJFOCH_00006;inference=ab initio prediction:Prodigal:002006;locus_tag=EKPJFOCH_00006;product=hypothetical protein
M-thuringiense_contig_1_1	Prodigal:002006	CDS	9022	10848	.	-	0	ID=EKPJFOCH_00007;eC_number=3.4.11.18;inference=ab initio prediction:Prodigal:002006,protein motif:HAMAP:MF_01974;locus_tag=EKPJFOCH_00007;product=Methionine aminopeptidase 1%2C mitochondrial
M-thuringiense_contig_1_1	Prodigal:002006	CDS	10859	11722	.	-	0	ID=EKPJFOCH_00008;eC_number=2.1.1.-;Name=prmA;db_xref=COG:COG2264;gene=prmA;inference=ab initio prediction:Prodigal:002006,similar to AA sequence:UniProtKB:P0A0P5;locus_tag=EKPJFOCH_00008;product=Ribosomal protein L11 methyltransferase
M-thuringiense_contig_1_1	Prodigal:002006	CDS	11719	12357	.	-	0	ID=EKPJFOCH_00009;inference=ab initio prediction:Prodigal:002006;locus_tag=EKPJFOCH_00009;product=hypothetical protein
M-thuringiense_contig_1_1	Prodigal:002006	CDS	12359	13174	.	+	0	ID=EKPJFOCH_00010;Name=modA;db_xref=COG:COG0725;gene=modA;inference=ab initio prediction:Prodigal:002006,similar to AA sequence:UniProtKB:Q8PHA1;locus_tag=EKPJFOCH_00010;product=Molybdate-binding protein ModA
M-thuringiense_contig_1_1	Prodigal:002006	CDS	13171	13404	.	-	0	ID=EKPJFOCH_00011;inference=ab initio prediction:Prodigal:002006;locus_tag=EKPJFOCH_00011;product=hypothetical protein
M-thuringiense_contig_1_1	Prodigal:002006	CDS	13587	14966	.	+	0	ID=EKPJFOCH_00012;inference=ab initio prediction:Prodigal:002006;locus_tag=EKPJFOCH_00012;product=hypothetical protein
M-thuringiense_contig_1_1	Prodigal:002006	CDS	15019	15714	.	+	0	ID=EKPJFOCH_00013;Name=modB;db_xref=COG:COG4149;gene=modB;inference=ab initio prediction:Prodigal:002006,similar to AA sequence:UniProtKB:P0AF01;locus_tag=EKPJFOCH_00013;product=Molybdenum transport system permease protein ModB
M-thuringiense_contig_1_1	Prodigal:002006	CDS	15720	16376	.	-	0	ID=EKPJFOCH_00014;inference=ab initio prediction:Prodigal:002006;locus_tag=EKPJFOCH_00014;product=hypothetical protein
M-thuringiense_contig_1_1	Prodigal:002006	CDS	16430	17542	.	+	0	ID=EKPJFOCH_00015;eC_number=7.3.2.3;Name=cysA_1;db_xref=COG:COG1118;gene=cysA_1;inference=ab initio prediction:Prodigal:002006,similar to AA sequence:UniProtKB:P14788;locus_tag=EKPJFOCH_00015;product=Sulfate/thiosulfate import ATP-binding protein CysA
M-thuringiense_contig_1_1	Prodigal:002006	CDS	17563	18477	.	-	0	ID=EKPJFOCH_00016;eC_number=3.6.1.22;Name=nudC;gene=nudC;inference=ab initio prediction:Prodigal:002006,protein motif:HAMAP:MF_00297;locus_tag=EKPJFOCH_00016;product=NADH pyrophosphatase
M-thuringiense_contig_1_1	Prodigal:002006	CDS	18480	18896	.	-	0	ID=EKPJFOCH_00017;inference=ab initio prediction:Prodigal:002006;locus_tag=EKPJFOCH_00017;product=hypothetical protein
M-thuringiense_contig_1_1	Prodigal:002006	CDS	19306	19611	.	+	0	ID=EKPJFOCH_00018;inference=ab initio prediction:Prodigal:002006;locus_tag=EKPJFOCH_00018;product=hypothetical protein
M-thuringiense_contig_1_1	Prodigal:002006	CDS	19708	22902	.	-	0	ID=EKPJFOCH_00019;Name=oqxB18;gene=oqxB18;inference=ab initio prediction:Prodigal:002006,similar to AA sequence:BARRGD:NG_050436.1;locus_tag=EKPJFOCH_00019;product=multidrug efflux RND transporter permease subunit OqxB18
M-thuringiense_contig_1_1	Prodigal:002006	CDS	23031	24170	.	-	0	ID=EKPJFOCH_00020;Name=bepF_2;gene=bepF_2;inference=ab initio prediction:Prodigal:002006,similar to AA sequence:UniProtKB:Q8FWV8;locus_tag=EKPJFOCH_00020;product=Efflux pump periplasmic linker BepF
M-thuringiense_contig_1_1	Prodigal:002006	CDS	24310	24633	.	-	0	ID=EKPJFOCH_00021;eC_number=2.8.1.-;db_xref=COG:COG0607;inference=ab initio prediction:Prodigal:002006,similar to AA sequence:UniProtKB:D3RPB9;locus_tag=EKPJFOCH_00021;product=Sulfurtransferase
M-thuringiense_contig_1_1	Prodigal:002006	CDS	24752	26029	.	-	0	ID=EKPJFOCH_00022;eC_number=2.4.1.250;Name=mshA_1;gene=mshA_1;inference=ab initio prediction:Prodigal:002006,protein motif:HAMAP:MF_01695;locus_tag=EKPJFOCH_00022;product=D-inositol-3-phosphate glycosyltransferase
M-thuringiense_contig_1_1	Aragorn:001002	tRNA	26179	26255	.	+	.	ID=EKPJFOCH_00023;inference=COORDINATES:profile:Aragorn:001002;locus_tag=EKPJFOCH_00023;product=tRNA-Pro(ggg)
M-thuringiense_contig_1_1	Prodigal:002006	CDS	26953	27441	.	+	0	ID=EKPJFOCH_00024;inference=ab initio prediction:Prodigal:002006;locus_tag=EKPJFOCH_00024;product=hypothetical protein
M-thuringiense_contig_1_1	Prodigal:002006	CDS	27548	28240	.	+	0	ID=EKPJFOCH_00025;Name=tolQ_1;gene=tolQ_1;inference=ab initio prediction:Prodigal:002006,protein motif:HAMAP:MF_02202;locus_tag=EKPJFOCH_00025;product=Tol-Pal system protein TolQ
M-thuringiense_contig_1_1	Prodigal:002006	CDS	28379	28879	.	+	0	ID=EKPJFOCH_00026;Name=exbD_1;db_xref=COG:COG0848;gene=exbD_1;inference=ab initio prediction:Prodigal:002006,similar to AA sequence:UniProtKB:P0ABV2;locus_tag=EKPJFOCH_00026;product=Biopolymer transport protein ExbD
M-thuringiense_contig_1_1	Prodigal:002006	CDS	28884	29975	.	+	0	ID=EKPJFOCH_00027;inference=ab initio prediction:Prodigal:002006;locus_tag=EKPJFOCH_00027;product=hypothetical protein
M-thuringiense_contig_1_1	Prodigal:002006	CDS	30031	30567	.	+	0	ID=EKPJFOCH_00028;inference=ab initio prediction:Prodigal:002006;locus_tag=EKPJFOCH_00028;product=hypothetical protein
M-thuringiense_contig_1_1	Prodigal:002006	CDS	30669	30983	.	+	0	ID=EKPJFOCH_00029;inference=ab initio prediction:Prodigal:002006;locus_tag=EKPJFOCH_00029;product=hypothetical protein
M-thuringiense_contig_1_1	Prodigal:002006	CDS	31109	31231	.	+	0	ID=EKPJFOCH_00030;inference=ab initio prediction:Prodigal:002006;locus_tag=EKPJFOCH_00030;product=hypothetical protein
M-thuringiense_contig_1_1	Prodigal:002006	CDS	31342	31593	.	-	0	ID=EKPJFOCH_00031;inference=ab initio prediction:Prodigal:002006;locus_tag=EKPJFOCH_00031;product=hypothetical protein
M-thuringiense_contig_1_1	Prodigal:002006	CDS	31764	32144	.	+	0	ID=EKPJFOCH_00032;inference=ab initio prediction:Prodigal:002006;locus_tag=EKPJFOCH_00032;product=hypothetical protein
M-thuringiense_contig_1_1	Prodigal:002006	CDS	32285	32629	.	-	0	ID=EKPJFOCH_00033;inference=ab initio prediction:Prodigal:002006;locus_tag=EKPJFOCH_00033;product=hypothetical protein
M-thuringiense_contig_1_1	Prodigal:002006	CDS	32817	34709	.	-	0	ID=EKPJFOCH_00034;eC_number=4.1.99.17;Name=thiC;db_xref=COG:COG0422;gene=thiC;inference=ab initio prediction:Prodigal:002006,similar to AA sequence:UniProtKB:Q9A6Q5;locus_tag=EKPJFOCH_00034;product=Phosphomethylpyrimidine synthase
M-thuringiense_contig_1_1	Prodigal:002006	CDS	35009	35431	.	-	0	ID=EKPJFOCH_00035;inference=ab initio prediction:Prodigal:002006;locus_tag=EKPJFOCH_00035;product=hypothetical protein
M-thuringiense_contig_1_1	Prodigal:002006	CDS	35452	35661	.	-	0	ID=EKPJFOCH_00036;inference=ab initio prediction:Prodigal:002006;locus_tag=EKPJFOCH_00036;product=hypothetical protein
M-thuringiense_contig_1_1	Prodigal:002006	CDS	35741	36595	.	-	0	ID=EKPJFOCH_00037;inference=ab initio prediction:Prodigal:002006;locus_tag=EKPJFOCH_00037;product=hypothetical protein
M-thuringiense_contig_1_1	Prodigal:002006	CDS	36664	37488	.	+	0	ID=EKPJFOCH_00038;db_xref=COG:COG1073;inference=ab initio prediction:Prodigal:002006,similar to AA sequence:UniProtKB:P9WLC7;locus_tag=EKPJFOCH_00038;product=putative protein
M-thuringiense_contig_1_1	Prodigal:002006	CDS	37490	38185	.	-	0	ID=EKPJFOCH_00039;inference=ab initio prediction:Prodigal:002006;locus_tag=EKPJFOCH_00039;product=hypothetical protein
M-thuringiense_contig_1_1	Prodigal:002006	CDS	38277	39074	.	+	0	ID=EKPJFOCH_00040;eC_number=3.1.11.2;Name=xthA_1;db_xref=COG:COG0708;gene=xthA_1;inference=ab initio prediction:Prodigal:002006,similar to AA sequence:UniProtKB:P09030;locus_tag=EKPJFOCH_00040;product=Exodeoxyribonuclease III
M-thuringiense_contig_1_1	Prodigal:002006	CDS	39136	39609	.	+	0	ID=EKPJFOCH_00041;inference=ab initio prediction:Prodigal:002006;locus_tag=EKPJFOCH_00041;product=hypothetical protein
M-thuringiense_contig_1_1	Prodigal:002006	CDS	39774	40691	.	+	0	ID=EKPJFOCH_00042;Name=cnoX;db_xref=COG:COG3118;gene=cnoX;inference=ab initio prediction:Prodigal:002006,similar to AA sequence:UniProtKB:P77395;locus_tag=EKPJFOCH_00042;product=Chaperedoxin
M-thuringiense_contig_1_1	Prodigal:002006	CDS	40738	41403	.	+	0	ID=EKPJFOCH_00043;eC_number=3.4.21.53;Name=lon2;db_xref=COG:COG0466;gene=lon2;inference=ab initio prediction:Prodigal:002006,similar to AA sequence:UniProtKB:P36774;locus_tag=EKPJFOCH_00043;product=Lon protease 2
M-thuringiense_contig_1_1	Prodigal:002006	CDS	41607	41813	.	+	0	ID=EKPJFOCH_00044;inference=ab initio prediction:Prodigal:002006,similar to AA sequence:UniProtKB:A1IQS5;locus_tag=EKPJFOCH_00044;note=UPF0434 protein NMA0874;product=hypothetical protein
M-thuringiense_contig_1_1	Prodigal:002006	CDS	41895	42785	.	-	0	ID=EKPJFOCH_00045;inference=ab initio prediction:Prodigal:002006;locus_tag=EKPJFOCH_00045;product=hypothetical protein
M-thuringiense_contig_1_1	Prodigal:002006	CDS	42929	43639	.	-	0	ID=EKPJFOCH_00046;inference=ab initio prediction:Prodigal:002006;locus_tag=EKPJFOCH_00046;product=hypothetical protein
M-thuringiense_contig_1_1	Prodigal:002006	CDS	43921	44901	.	-	0	ID=EKPJFOCH_00047;inference=ab initio prediction:Prodigal:002006;locus_tag=EKPJFOCH_00047;product=hypothetical protein
M-thuringiense_contig_1_1	Prodigal:002006	CDS	44984	46111	.	-	0	ID=EKPJFOCH_00048;inference=ab initio prediction:Prodigal:002006,similar to AA sequence:UniProtKB:Q881J7;locus_tag=EKPJFOCH_00048;product=Blue-light-activated protein
M-thuringiense_contig_1_1	Prodigal:002006	CDS	46234	46866	.	-	0	ID=EKPJFOCH_00049;eC_number=3.4.21.88;Name=lexA_1;gene=lexA_1;inference=ab initio prediction:Prodigal:002006,protein motif:HAMAP:MF_00015;locus_tag=EKPJFOCH_00049;product=LexA repressor
M-thuringiense_contig_1_1	Prodigal:002006	CDS	47087	47443	.	+	0	ID=EKPJFOCH_00050;inference=ab initio prediction:Prodigal:002006;locus_tag=EKPJFOCH_00050;product=hypothetical protein
M-thuringiense_contig_1_1	Prodigal:002006	CDS	47440	48519	.	+	0	ID=EKPJFOCH_00051;eC_number=1.3.5.2;Name=pyrD;db_xref=COG:COG0167;gene=pyrD;inference=ab initio prediction:Prodigal:002006,similar to AA sequence:UniProtKB:P0A7E1;locus_tag=EKPJFOCH_00051;product=Dihydroorotate dehydrogenase (quinone)
M-thuringiense_contig_1_1	Prodigal:002006	CDS	48806	51115	.	+	0	ID=EKPJFOCH_00052;Name=ydeP_1;db_xref=COG:COG0243;gene=ydeP_1;inference=ab initio prediction:Prodigal:002006,similar to AA sequence:UniProtKB:P77561;locus_tag=EKPJFOCH_00052;product=Protein YdeP
M-thuringiense_contig_1_1	Prodigal:002006	CDS	51112	51444	.	+	0	ID=EKPJFOCH_00053;inference=ab initio prediction:Prodigal:002006;locus_tag=EKPJFOCH_00053;product=hypothetical protein
M-thuringiense_contig_1_1	Prodigal:002006	CDS	51550	51849	.	-	0	ID=EKPJFOCH_00054;inference=ab initio prediction:Prodigal:002006;locus_tag=EKPJFOCH_00054;product=hypothetical protein
M-thuringiense_contig_1_1	Prodigal:002006	CDS	52185	54815	.	-	0	ID=EKPJFOCH_00055;inference=ab initio prediction:Prodigal:002006;locus_tag=EKPJFOCH_00055;product=hypothetical protein
M-thuringiense_contig_1_1	Prodigal:002006	CDS	55119	56492	.	+	0	ID=EKPJFOCH_00056;eC_number=1.1.1.3;Name=hom;db_xref=COG:COG0460;gene=hom;inference=ab initio prediction:Prodigal:002006,similar to AA sequence:UniProtKB:P19582;locus_tag=EKPJFOCH_00056;product=Homoserine dehydrogenase
M-thuringiense_contig_1_1	Prodigal:002006	CDS	56546	57541	.	+	0	ID=EKPJFOCH_00057;eC_number=3.1.3.11;Name=glpX;db_xref=COG:COG1494;gene=glpX;inference=ab initio prediction:Prodigal:002006,similar to AA sequence:UniProtKB:Q03224;locus_tag=EKPJFOCH_00057;product=Fructose-1%2C6-bisphosphatase class 2
M-thuringiense_contig_1_1	Prodigal:002006	CDS	57608	58468	.	-	0	ID=EKPJFOCH_00058;Name=ycf3;gene=ycf3;inference=ab initio prediction:Prodigal:002006,protein motif:HAMAP:MF_00439;locus_tag=EKPJFOCH_00058;product=Photosystem I assembly protein Ycf3
M-thuringiense_contig_1_1	Prodigal:002006	CDS	58724	59842	.	-	0	ID=EKPJFOCH_00059;eC_number=6.3.4.18;Name=purK;db_xref=COG:COG0026;gene=purK;inference=ab initio prediction:Prodigal:002006,similar to AA sequence:UniProtKB:O66608;locus_tag=EKPJFOCH_00059;product=N5-carboxyaminoimidazole ribonucleotide synthase
M-thuringiense_contig_1_1	Prodigal:002006	CDS	59857	60354	.	-	0	ID=EKPJFOCH_00060;eC_number=5.4.99.18;Name=purE;db_xref=COG:COG0041;gene=purE;inference=ab initio prediction:Prodigal:002006,similar to AA sequence:UniProtKB:P0AG18;locus_tag=EKPJFOCH_00060;product=N5-carboxyaminoimidazole ribonucleotide mutase
M-thuringiense_contig_1_1	Prodigal:002006	CDS	60589	60765	.	+	0	ID=EKPJFOCH_00061;inference=ab initio prediction:Prodigal:002006;locus_tag=EKPJFOCH_00061;product=hypothetical protein
M-thuringiense_contig_1_1	Prodigal:002006	CDS	60830	61054	.	-	0	ID=EKPJFOCH_00062;inference=ab initio prediction:Prodigal:002006;locus_tag=EKPJFOCH_00062;product=hypothetical protein
M-thuringiense_contig_1_1	Prodigal:002006	CDS	61323	61505	.	+	0	ID=EKPJFOCH_00063;inference=ab initio prediction:Prodigal:002006;locus_tag=EKPJFOCH_00063;product=hypothetical protein
M-thuringiense_contig_1_1	Prodigal:002006	CDS	61674	63590	.	+	0	ID=EKPJFOCH_00064;eC_number=6.2.1.1;Name=acsA_1;db_xref=COG:COG0365;gene=acsA_1;inference=ab initio prediction:Prodigal:002006,similar to AA sequence:UniProtKB:Q89WV5;locus_tag=EKPJFOCH_00064;product=Acetyl-coenzyme A synthetase
M-thuringiense_contig_1_1	Prodigal:002006	CDS	63867	64760	.	-	0	ID=EKPJFOCH_00065;eC_number=2.7.1.23;Name=nadK_1;gene=nadK_1;inference=ab initio prediction:Prodigal:002006,protein motif:HAMAP:MF_00361;locus_tag=EKPJFOCH_00065;product=NAD kinase
M-thuringiense_contig_1_1	Prodigal:002006	CDS	64770	65753	.	-	0	ID=EKPJFOCH_00066;inference=ab initio prediction:Prodigal:002006;locus_tag=EKPJFOCH_00066;product=hypothetical protein
M-thuringiense_contig_1_1	Prodigal:002006	CDS	65770	66507	.	-	0	ID=EKPJFOCH_00067;eC_number=3.6.1.-;Name=gmm;gene=gmm;inference=ab initio prediction:Prodigal:002006,protein motif:HAMAP:MF_00941;locus_tag=EKPJFOCH_00067;product=GDP-mannose mannosyl hydrolase
M-thuringiense_contig_1_1	Prodigal:002006	CDS	66908	68680	.	-	0	ID=EKPJFOCH_00068;Name=kefC_1;db_xref=COG:COG0475;gene=kefC_1;inference=ab initio prediction:Prodigal:002006,similar to AA sequence:UniProtKB:P03819;locus_tag=EKPJFOCH_00068;product=Glutathione-regulated potassium-efflux system protein KefC
M-thuringiense_contig_1_1	Prodigal:002006	CDS	68735	69673	.	-	0	ID=EKPJFOCH_00069;inference=ab initio prediction:Prodigal:002006;locus_tag=EKPJFOCH_00069;product=hypothetical protein
M-thuringiense_contig_1_1	Prodigal:002006	CDS	69885	70367	.	-	0	ID=EKPJFOCH_00070;inference=ab initio prediction:Prodigal:002006;locus_tag=EKPJFOCH_00070;product=hypothetical protein
M-thuringiense_contig_1_1	Prodigal:002006	CDS	70471	73269	.	-	0	ID=EKPJFOCH_00071;inference=ab initio prediction:Prodigal:002006;locus_tag=EKPJFOCH_00071;product=hypothetical protein
M-thuringiense_contig_1_1	Prodigal:002006	CDS	73597	74250	.	+	0	ID=EKPJFOCH_00072;inference=ab initio prediction:Prodigal:002006;locus_tag=EKPJFOCH_00072;product=hypothetical protein
M-thuringiense_contig_1_1	Prodigal:002006	CDS	74469	74801	.	+	0	ID=EKPJFOCH_00073;inference=ab initio prediction:Prodigal:002006;locus_tag=EKPJFOCH_00073;product=hypothetical protein
M-thuringiense_contig_1_1	Prodigal:002006	CDS	75145	76689	.	+	0	ID=EKPJFOCH_00074;Name=bepC_1;gene=bepC_1;inference=ab initio prediction:Prodigal:002006,similar to AA sequence:UniProtKB:Q8G0Y6;locus_tag=EKPJFOCH_00074;product=Outer membrane efflux protein BepC
M-thuringiense_contig_1_1	Aragorn:001002	tRNA	76803	76876	.	-	.	ID=EKPJFOCH_00075;inference=COORDINATES:profile:Aragorn:001002;locus_tag=EKPJFOCH_00075;product=tRNA-Gln(ctg)
M-thuringiense_contig_1_1	Prodigal:002006	CDS	77050	77295	.	-	0	ID=EKPJFOCH_00076;inference=ab initio prediction:Prodigal:002006;locus_tag=EKPJFOCH_00076;product=hypothetical protein
M-thuringiense_contig_1_1	Prodigal:002006	CDS	77542	77748	.	+	0	ID=EKPJFOCH_00077;inference=ab initio prediction:Prodigal:002006;locus_tag=EKPJFOCH_00077;product=hypothetical protein
M-thuringiense_contig_1_1	Prodigal:002006	CDS	77880	78071	.	+	0	ID=EKPJFOCH_00078;inference=ab initio prediction:Prodigal:002006;locus_tag=EKPJFOCH_00078;product=hypothetical protein
M-thuringiense_contig_1_1	Prodigal:002006	CDS	78098	78394	.	+	0	ID=EKPJFOCH_00079;inference=ab initio prediction:Prodigal:002006;locus_tag=EKPJFOCH_00079;product=hypothetical protein
M-thuringiense_contig_1_1	Prodigal:002006	CDS	78468	79019	.	-	0	ID=EKPJFOCH_00080;inference=ab initio prediction:Prodigal:002006;locus_tag=EKPJFOCH_00080;product=hypothetical protein
M-thuringiense_contig_1_1	Prodigal:002006	CDS	79216	80001	.	+	0	ID=EKPJFOCH_00081;inference=ab initio prediction:Prodigal:002006;locus_tag=EKPJFOCH_00081;product=hypothetical protein
M-thuringiense_contig_1_1	Prodigal:002006	CDS	80070	80975	.	-	0	ID=EKPJFOCH_00082;eC_number=3.1.1.-;Name=aes_1;gene=aes_1;inference=ab initio prediction:Prodigal:002006,protein motif:HAMAP:MF_01958;locus_tag=EKPJFOCH_00082;product=Acetyl esterase
M-thuringiense_contig_1_1	Prodigal:002006	CDS	81082	82050	.	-	0	ID=EKPJFOCH_00083;inference=ab initio prediction:Prodigal:002006;locus_tag=EKPJFOCH_00083;product=hypothetical protein
M-thuringiense_contig_1_1	Prodigal:002006	CDS	82149	83840	.	+	0	ID=EKPJFOCH_00084;Name=yejF;db_xref=COG:COG4172;gene=yejF;inference=ab initio prediction:Prodigal:002006,similar to AA sequence:UniProtKB:P33916;locus_tag=EKPJFOCH_00084;product=putative ABC transporter ATP-binding protein YejF
M-thuringiense_contig_1_1	Prodigal:002006	CDS	83860	85077	.	+	0	ID=EKPJFOCH_00085;eC_number=5.4.2.7;Name=deoB;db_xref=COG:COG1015;gene=deoB;inference=ab initio prediction:Prodigal:002006,similar to AA sequence:UniProtKB:P0A6K6;locus_tag=EKPJFOCH_00085;product=Phosphopentomutase
M-thuringiense_contig_1_1	Prodigal:002006	CDS	85338	86438	.	-	0	ID=EKPJFOCH_00086;inference=ab initio prediction:Prodigal:002006;locus_tag=EKPJFOCH_00086;product=hypothetical protein
M-thuringiense_contig_1_1	Prodigal:002006	CDS	86543	86881	.	-	0	ID=EKPJFOCH_00087;inference=ab initio prediction:Prodigal:002006;locus_tag=EKPJFOCH_00087;product=hypothetical protein
M-thuringiense_contig_1_1	Prodigal:002006	CDS	86885	88102	.	-	0	ID=EKPJFOCH_00088;Name=yciC;db_xref=COG:COG0523;gene=yciC;inference=ab initio prediction:Prodigal:002006,similar to AA sequence:UniProtKB:P94400;locus_tag=EKPJFOCH_00088;product=Putative metal chaperone YciC
M-thuringiense_contig_1_1	Prodigal:002006	CDS	88301	88945	.	+	0	ID=EKPJFOCH_00089;inference=ab initio prediction:Prodigal:002006;locus_tag=EKPJFOCH_00089;product=hypothetical protein
M-thuringiense_contig_1_1	Prodigal:002006	CDS	89006	89488	.	+	0	ID=EKPJFOCH_00090;inference=ab initio prediction:Prodigal:002006;locus_tag=EKPJFOCH_00090;product=hypothetical protein
M-thuringiense_contig_1_1	Prodigal:002006	CDS	89711	91519	.	+	0	ID=EKPJFOCH_00091;eC_number=3.2.1.141;Name=treZ;db_xref=COG:COG0296;gene=treZ;inference=ab initio prediction:Prodigal:002006,similar to AA sequence:UniProtKB:Q9RX51;locus_tag=EKPJFOCH_00091;product=Malto-oligosyltrehalose trehalohydrolase
M-thuringiense_contig_1_1	Prodigal:002006	CDS	91516	96429	.	+	0	ID=EKPJFOCH_00092;inference=ab initio prediction:Prodigal:002006;locus_tag=EKPJFOCH_00092;product=hypothetical protein
M-thuringiense_contig_1_1	Prodigal:002006	CDS	96614	99997	.	+	0	ID=EKPJFOCH_00093;eC_number=2.4.99.16;Name=glgE;gene=glgE;inference=ab initio prediction:Prodigal:002006,protein motif:HAMAP:MF_02124;locus_tag=EKPJFOCH_00093;product=Alpha-1%2C4-glucan:maltose-1-phosphate maltosyltransferase
M-thuringiense_contig_1_1	Prodigal:002006	CDS	100165	103416	.	+	0	ID=EKPJFOCH_00094;eC_number=2.7.1.8;inference=ab initio prediction:Prodigal:002006,protein motif:HAMAP:MF_02218;locus_tag=EKPJFOCH_00094;product=Glucosamine kinase
M-thuringiense_contig_1_1	Prodigal:002006	CDS	103433	105772	.	+	0	ID=EKPJFOCH_00095;eC_number=2.4.1.18;Name=glgB;db_xref=COG:COG0296;gene=glgB;inference=ab initio prediction:Prodigal:002006,similar to AA sequence:UniProtKB:P07762;locus_tag=EKPJFOCH_00095;product=1%2C4-alpha-glucan branching enzyme GlgB
M-thuringiense_contig_1_1	Prodigal:002006	CDS	106042	106809	.	-	0	ID=EKPJFOCH_00096;inference=ab initio prediction:Prodigal:002006;locus_tag=EKPJFOCH_00096;product=hypothetical protein
M-thuringiense_contig_1_1	Prodigal:002006	CDS	106941	108497	.	-	0	ID=EKPJFOCH_00097;eC_number=2.4.1.21;Name=glgA;db_xref=COG:COG0297;gene=glgA;inference=ab initio prediction:Prodigal:002006,similar to AA sequence:UniProtKB:P0A6U8;locus_tag=EKPJFOCH_00097;product=Glycogen synthase
M-thuringiense_contig_1_1	Prodigal:002006	CDS	108602	110206	.	-	0	ID=EKPJFOCH_00098;eC_number=3.2.1.10;Name=malL;db_xref=COG:COG0366;gene=malL;inference=ab initio prediction:Prodigal:002006,similar to AA sequence:UniProtKB:P21332;locus_tag=EKPJFOCH_00098;product=Oligo-1%2C6-glucosidase
M-thuringiense_contig_1_1	Prodigal:002006	CDS	110597	113137	.	+	0	ID=EKPJFOCH_00099;eC_number=2.4.1.1;Name=malP;db_xref=COG:COG0058;gene=malP;inference=ab initio prediction:Prodigal:002006,similar to AA sequence:UniProtKB:P00490;locus_tag=EKPJFOCH_00099;product=Maltodextrin phosphorylase
M-thuringiense_contig_1_1	Prodigal:002006	CDS	113195	114139	.	-	0	ID=EKPJFOCH_00100;inference=ab initio prediction:Prodigal:002006;locus_tag=EKPJFOCH_00100;product=hypothetical protein
M-thuringiense_contig_1_1	Prodigal:002006	CDS	114187	114555	.	-	0	ID=EKPJFOCH_00101;inference=ab initio prediction:Prodigal:002006;locus_tag=EKPJFOCH_00101;product=hypothetical protein
M-thuringiense_contig_1_1	Prodigal:002006	CDS	114720	117689	.	-	0	ID=EKPJFOCH_00102;inference=ab initio prediction:Prodigal:002006;locus_tag=EKPJFOCH_00102;product=hypothetical protein
M-thuringiense_contig_1_1	Prodigal:002006	CDS	117867	118922	.	+	0	ID=EKPJFOCH_00103;eC_number=2.7.8.33;Name=tagO;db_xref=COG:COG0472;gene=tagO;inference=ab initio prediction:Prodigal:002006,similar to AA sequence:UniProtKB:O34753;locus_tag=EKPJFOCH_00103;product=putative undecaprenyl-phosphate N-acetylglucosaminyl 1-phosphate transferase
M-thuringiense_contig_1_1	Prodigal:002006	CDS	118919	119845	.	+	0	ID=EKPJFOCH_00104;eC_number=5.1.3.20;Name=hldD;gene=hldD;inference=ab initio prediction:Prodigal:002006,protein motif:HAMAP:MF_01601;locus_tag=EKPJFOCH_00104;product=ADP-L-glycero-D-manno-heptose-6-epimerase
M-thuringiense_contig_1_1	Prodigal:002006	CDS	119876	121852	.	-	0	ID=EKPJFOCH_00105;eC_number=4.2.1.135;Name=pglF;db_xref=COG:COG1086;gene=pglF;inference=ab initio prediction:Prodigal:002006,similar to AA sequence:UniProtKB:Q0P9D4;locus_tag=EKPJFOCH_00105;product=UDP-N-acetyl-alpha-D-glucosamine C6 dehydratase
M-thuringiense_contig_1_1	Prodigal:002006	CDS	121916	122770	.	-	0	ID=EKPJFOCH_00106;inference=ab initio prediction:Prodigal:002006;locus_tag=EKPJFOCH_00106;product=hypothetical protein
M-thuringiense_contig_1_1	Prodigal:002006	CDS	122777	123115	.	-	0	ID=EKPJFOCH_00107;inference=ab initio prediction:Prodigal:002006;locus_tag=EKPJFOCH_00107;product=hypothetical protein
M-thuringiense_contig_1_1	Prodigal:002006	CDS	123061	123744	.	-	0	ID=EKPJFOCH_00108;inference=ab initio prediction:Prodigal:002006;locus_tag=EKPJFOCH_00108;product=hypothetical protein
M-thuringiense_contig_1_1	Prodigal:002006	CDS	123777	125225	.	-	0	ID=EKPJFOCH_00109;eC_number=2.5.1.44;Name=hss;gene=hss;inference=ab initio prediction:Prodigal:002006,similar to AA sequence:UniProtKB:O32323;locus_tag=EKPJFOCH_00109;product=Homospermidine synthase
M-thuringiense_contig_1_1	Prodigal:002006	CDS	125501	125716	.	+	0	ID=EKPJFOCH_00110;inference=ab initio prediction:Prodigal:002006;locus_tag=EKPJFOCH_00110;product=hypothetical protein
M-thuringiense_contig_1_1	Prodigal:002006	CDS	126247	127536	.	+	0	ID=EKPJFOCH_00111;eC_number=2.4.1.317;Name=tylN;gene=tylN;inference=ab initio prediction:Prodigal:002006,similar to AA sequence:UniProtKB:O70023;locus_tag=EKPJFOCH_00111;product=O-mycaminosyltylonolide 6-deoxyallosyltransferase
M-thuringiense_contig_1_1	Prodigal:002006	CDS	127565	128122	.	-	0	ID=EKPJFOCH_00112;eC_number=2.3.1.-;Name=eis_1;gene=eis_1;inference=ab initio prediction:Prodigal:002006,protein motif:HAMAP:MF_01812;locus_tag=EKPJFOCH_00112;product=N-acetyltransferase Eis
M-thuringiense_contig_1_1	Prodigal:002006	CDS	128275	129441	.	-	0	ID=EKPJFOCH_00113;eC_number=4.1.1.17;Name=ldc;gene=ldc;inference=ab initio prediction:Prodigal:002006,similar to AA sequence:UniProtKB:O50657;locus_tag=EKPJFOCH_00113;product=Lysine/ornithine decarboxylase
M-thuringiense_contig_1_1	Prodigal:002006	CDS	130140	131693	.	+	0	ID=EKPJFOCH_00114;Name=mdoG_1;db_xref=COG:COG3131;gene=mdoG_1;inference=ab initio prediction:Prodigal:002006,similar to AA sequence:UniProtKB:P33136;locus_tag=EKPJFOCH_00114;product=Glucans biosynthesis protein G
M-thuringiense_contig_1_1	Prodigal:002006	CDS	131690	132190	.	+	0	ID=EKPJFOCH_00115;eC_number=2.3.1.210;Name=wecD;gene=wecD;inference=ab initio prediction:Prodigal:002006,protein motif:HAMAP:MF_02027;locus_tag=EKPJFOCH_00115;product=dTDP-fucosamine acetyltransferase
M-thuringiense_contig_1_1	Prodigal:002006	CDS	132352	133443	.	+	0	ID=EKPJFOCH_00116;eC_number=1.3.1.-;Name=nemA_1;db_xref=COG:COG1902;gene=nemA_1;inference=ab initio prediction:Prodigal:002006,similar to AA sequence:UniProtKB:P77258;locus_tag=EKPJFOCH_00116;product=N-ethylmaleimide reductase
M-thuringiense_contig_1_1	Prodigal:002006	CDS	133455	134105	.	+	0	ID=EKPJFOCH_00117;eC_number=3.1.3.18;Name=gph_1;db_xref=COG:COG0546;gene=gph_1;inference=ab initio prediction:Prodigal:002006,similar to AA sequence:UniProtKB:O67359;locus_tag=EKPJFOCH_00117;product=Phosphoglycolate phosphatase
M-thuringiense_contig_1_1	Prodigal:002006	CDS	134224	134721	.	-	0	ID=EKPJFOCH_00118;Name=bamE;gene=bamE;inference=ab initio prediction:Prodigal:002006,protein motif:HAMAP:MF_00925;locus_tag=EKPJFOCH_00118;product=Outer membrane protein assembly factor BamE
M-thuringiense_contig_1_1	Prodigal:002006	CDS	134874	135434	.	+	0	ID=EKPJFOCH_00119;inference=ab initio prediction:Prodigal:002006;locus_tag=EKPJFOCH_00119;product=hypothetical protein
M-thuringiense_contig_1_1	Prodigal:002006	CDS	135431	135937	.	+	0	ID=EKPJFOCH_00120;inference=ab initio prediction:Prodigal:002006;locus_tag=EKPJFOCH_00120;product=hypothetical protein
M-thuringiense_contig_1_1	Prodigal:002006	CDS	136093	137127	.	+	0	ID=EKPJFOCH_00121;eC_number=2.3.1.274;Name=plsX;db_xref=COG:COG0416;gene=plsX;inference=ab initio prediction:Prodigal:002006,similar to AA sequence:UniProtKB:P27247;locus_tag=EKPJFOCH_00121;product=Phosphate acyltransferase
M-thuringiense_contig_1_1	Prodigal:002006	CDS	137156	138133	.	+	0	ID=EKPJFOCH_00122;eC_number=2.3.1.180;Name=fabH;gene=fabH;inference=ab initio prediction:Prodigal:002006,similar to AA sequence:UniProtKB:A1KRY9;locus_tag=EKPJFOCH_00122;product=3-oxoacyl-[acyl-carrier-protein] synthase 3
M-thuringiense_contig_1_1	Prodigal:002006	CDS	138264	138584	.	+	0	ID=EKPJFOCH_00123;Name=ihfA;db_xref=COG:COG0776;gene=ihfA;inference=ab initio prediction:Prodigal:002006,similar to AA sequence:UniProtKB:P30787;locus_tag=EKPJFOCH_00123;product=Integration host factor subunit alpha
M-thuringiense_contig_1_1	Prodigal:002006	CDS	138641	139132	.	+	0	ID=EKPJFOCH_00124;inference=ab initio prediction:Prodigal:002006;locus_tag=EKPJFOCH_00124;product=hypothetical protein
M-thuringiense_contig_1_1	Prodigal:002006	CDS	139192	139611	.	+	0	ID=EKPJFOCH_00125;inference=ab initio prediction:Prodigal:002006;locus_tag=EKPJFOCH_00125;product=hypothetical protein
M-thuringiense_contig_1_1	Prodigal:002006	CDS	139744	140226	.	+	0	ID=EKPJFOCH_00126;inference=ab initio prediction:Prodigal:002006;locus_tag=EKPJFOCH_00126;product=hypothetical protein
M-thuringiense_contig_1_1	Prodigal:002006	CDS	140485	142437	.	+	0	ID=EKPJFOCH_00127;inference=ab initio prediction:Prodigal:002006;locus_tag=EKPJFOCH_00127;product=hypothetical protein
M-thuringiense_contig_1_1	Prodigal:002006	CDS	142539	143840	.	+	0	ID=EKPJFOCH_00128;inference=ab initio prediction:Prodigal:002006;locus_tag=EKPJFOCH_00128;product=hypothetical protein
M-thuringiense_contig_1_1	Prodigal:002006	CDS	144043	145602	.	+	0	ID=EKPJFOCH_00129;inference=ab initio prediction:Prodigal:002006;locus_tag=EKPJFOCH_00129;product=hypothetical protein
M-thuringiense_contig_1_1	Prodigal:002006	CDS	145767	148397	.	-	0	ID=EKPJFOCH_00130;inference=ab initio prediction:Prodigal:002006;locus_tag=EKPJFOCH_00130;product=hypothetical protein
M-thuringiense_contig_1_1	Prodigal:002006	CDS	148687	149325	.	-	0	ID=EKPJFOCH_00131;inference=ab initio prediction:Prodigal:002006;locus_tag=EKPJFOCH_00131;product=hypothetical protein
M-thuringiense_contig_1_1	Prodigal:002006	CDS	149898	152303	.	-	0	ID=EKPJFOCH_00132;eC_number=2.7.13.3;Name=rcsC_1;gene=rcsC_1;inference=ab initio prediction:Prodigal:002006,protein motif:HAMAP:MF_00979;locus_tag=EKPJFOCH_00132;product=Sensor histidine kinase RcsC
M-thuringiense_contig_1_1	Prodigal:002006	CDS	152457	154079	.	-	0	ID=EKPJFOCH_00133;inference=ab initio prediction:Prodigal:002006,similar to AA sequence:UniProtKB:Q881J7;locus_tag=EKPJFOCH_00133;product=Blue-light-activated protein
M-thuringiense_contig_1_1	Prodigal:002006	CDS	154500	156476	.	+	0	ID=EKPJFOCH_00134;inference=ab initio prediction:Prodigal:002006;locus_tag=EKPJFOCH_00134;product=hypothetical protein
M-thuringiense_contig_1_1	Prodigal:002006	CDS	156505	157188	.	-	0	ID=EKPJFOCH_00135;inference=ab initio prediction:Prodigal:002006;locus_tag=EKPJFOCH_00135;product=hypothetical protein
M-thuringiense_contig_1_1	Prodigal:002006	CDS	157399	158601	.	-	0	ID=EKPJFOCH_00136;Name=yejE;db_xref=COG:COG4239;gene=yejE;inference=ab initio prediction:Prodigal:002006,similar to AA sequence:UniProtKB:P33915;locus_tag=EKPJFOCH_00136;product=Inner membrane ABC transporter permease protein YejE
M-thuringiense_contig_1_1	Prodigal:002006	CDS	158630	159100	.	-	0	ID=EKPJFOCH_00137;inference=ab initio prediction:Prodigal:002006;locus_tag=EKPJFOCH_00137;product=hypothetical protein
M-thuringiense_contig_1_1	Prodigal:002006	CDS	159167	160312	.	-	0	ID=EKPJFOCH_00138;eC_number=2.6.1.88;Name=ybdL;db_xref=COG:COG0436;gene=ybdL;inference=ab initio prediction:Prodigal:002006,similar to AA sequence:UniProtKB:P77806;locus_tag=EKPJFOCH_00138;product=Methionine aminotransferase
M-thuringiense_contig_1_1	Prodigal:002006	CDS	161076	162494	.	+	0	ID=EKPJFOCH_00139;Name=mdtA_1;gene=mdtA_1;inference=ab initio prediction:Prodigal:002006,protein motif:HAMAP:MF_01422;locus_tag=EKPJFOCH_00139;product=Multidrug resistance protein MdtA
M-thuringiense_contig_1_1	Prodigal:002006	CDS	162521	165640	.	+	0	ID=EKPJFOCH_00140;Name=mdtB_1;gene=mdtB_1;inference=ab initio prediction:Prodigal:002006,similar to AA sequence:UniProtKB:B6HYS0;locus_tag=EKPJFOCH_00140;product=Multidrug resistance protein MdtB
M-thuringiense_contig_1_1	Prodigal:002006	CDS	165637	169077	.	+	0	ID=EKPJFOCH_00141;Name=mdtC_2;gene=mdtC_2;inference=ab initio prediction:Prodigal:002006,protein motif:HAMAP:MF_01424;locus_tag=EKPJFOCH_00141;product=Multidrug resistance protein MdtC
M-thuringiense_contig_1_1	Prodigal:002006	CDS	169239	170816	.	+	0	ID=EKPJFOCH_00142;Name=oprM_1;db_xref=COG:COG1538;gene=oprM_1;inference=ab initio prediction:Prodigal:002006,similar to AA sequence:UniProtKB:Q51487;locus_tag=EKPJFOCH_00142;product=Outer membrane protein OprM
M-thuringiense_contig_1_1	Prodigal:002006	CDS	170893	172431	.	+	0	ID=EKPJFOCH_00143;eC_number=1.1.1.49;Name=zwf_1;db_xref=COG:COG0364;gene=zwf_1;inference=ab initio prediction:Prodigal:002006,similar to AA sequence:UniProtKB:A0QP90;locus_tag=EKPJFOCH_00143;product=Glucose-6-phosphate 1-dehydrogenase
M-thuringiense_contig_1_1	Prodigal:002006	CDS	172420	173238	.	-	0	ID=EKPJFOCH_00144;inference=ab initio prediction:Prodigal:002006;locus_tag=EKPJFOCH_00144;product=hypothetical protein
M-thuringiense_contig_1_1	Prodigal:002006	CDS	173401	173826	.	-	0	ID=EKPJFOCH_00145;Name=ros_1;db_xref=COG:COG4957;gene=ros_1;inference=ab initio prediction:Prodigal:002006,similar to AA sequence:UniProtKB:Q04152;locus_tag=EKPJFOCH_00145;product=Transcriptional regulatory protein ros
M-thuringiense_contig_1_1	Prodigal:002006	CDS	174474	177341	.	+	0	ID=EKPJFOCH_00146;eC_number=2.3.1.-;Name=pat;db_xref=COG:COG0454;gene=pat;inference=ab initio prediction:Prodigal:002006,similar to AA sequence:UniProtKB:Q8ZMX2;locus_tag=EKPJFOCH_00146;product=Peptidyl-lysine N-acetyltransferase Pat
M-thuringiense_contig_1_1	Prodigal:002006	CDS	177557	179164	.	+	0	ID=EKPJFOCH_00147;inference=ab initio prediction:Prodigal:002006;locus_tag=EKPJFOCH_00147;product=hypothetical protein
M-thuringiense_contig_1_1	Prodigal:002006	CDS	179161	180219	.	+	0	ID=EKPJFOCH_00148;inference=ab initio prediction:Prodigal:002006;locus_tag=EKPJFOCH_00148;product=hypothetical protein
M-thuringiense_contig_1_1	Prodigal:002006	CDS	180515	180724	.	+	0	ID=EKPJFOCH_00149;Name=cspA_1;db_xref=COG:COG1278;gene=cspA_1;inference=ab initio prediction:Prodigal:002006,similar to AA sequence:UniProtKB:Q9Z3S6;locus_tag=EKPJFOCH_00149;product=Cold shock protein CspA
M-thuringiense_contig_1_1	Prodigal:002006	CDS	181002	181253	.	-	0	ID=EKPJFOCH_00150;inference=ab initio prediction:Prodigal:002006;locus_tag=EKPJFOCH_00150;product=hypothetical protein
M-thuringiense_contig_1_1	Prodigal:002006	CDS	181658	181867	.	+	0	ID=EKPJFOCH_00151;Name=cspA_2;db_xref=COG:COG1278;gene=cspA_2;inference=ab initio prediction:Prodigal:002006,similar to AA sequence:UniProtKB:Q9Z3S6;locus_tag=EKPJFOCH_00151;product=Cold shock protein CspA
M-thuringiense_contig_1_1	Prodigal:002006	CDS	181976	182344	.	+	0	ID=EKPJFOCH_00152;inference=ab initio prediction:Prodigal:002006;locus_tag=EKPJFOCH_00152;product=hypothetical protein
M-thuringiense_contig_1_1	Prodigal:002006	CDS	182383	182607	.	+	0	ID=EKPJFOCH_00153;inference=ab initio prediction:Prodigal:002006;locus_tag=EKPJFOCH_00153;product=hypothetical protein
M-thuringiense_contig_1_1	Prodigal:002006	CDS	182682	183215	.	-	0	ID=EKPJFOCH_00154;eC_number=1.16.-.-;Name=dps_1;gene=dps_1;inference=ab initio prediction:Prodigal:002006,protein motif:HAMAP:MF_01441;locus_tag=EKPJFOCH_00154;product=DNA protection during starvation protein
M-thuringiense_contig_1_1	Prodigal:002006	CDS	183373	185778	.	-	0	ID=EKPJFOCH_00155;eC_number=2.7.13.3;Name=rcsC_2;gene=rcsC_2;inference=ab initio prediction:Prodigal:002006,protein motif:HAMAP:MF_00979;locus_tag=EKPJFOCH_00155;product=Sensor histidine kinase RcsC
M-thuringiense_contig_1_1	Prodigal:002006	CDS	186385	189018	.	-	0	ID=EKPJFOCH_00156;eC_number=3.4.11.2;Name=pepN;db_xref=COG:COG0308;gene=pepN;inference=ab initio prediction:Prodigal:002006,similar to AA sequence:UniProtKB:P04825;locus_tag=EKPJFOCH_00156;product=Aminopeptidase N
M-thuringiense_contig_1_1	Prodigal:002006	CDS	189217	190566	.	-	0	ID=EKPJFOCH_00157;Name=prsE_1;gene=prsE_1;inference=ab initio prediction:Prodigal:002006,similar to AA sequence:UniProtKB:Q7ANN5;locus_tag=EKPJFOCH_00157;product=Type I secretion system membrane fusion protein PrsE
M-thuringiense_contig_1_1	Prodigal:002006	CDS	190566	192344	.	-	0	ID=EKPJFOCH_00158;Name=prsD_1;gene=prsD_1;inference=ab initio prediction:Prodigal:002006,similar to AA sequence:UniProtKB:Q7ANN4;locus_tag=EKPJFOCH_00158;product=Type I secretion system ATP-binding protein PrsD
M-thuringiense_contig_1_1	Prodigal:002006	CDS	193184	194047	.	+	0	ID=EKPJFOCH_00159;inference=ab initio prediction:Prodigal:002006;locus_tag=EKPJFOCH_00159;product=hypothetical protein
M-thuringiense_contig_1_1	Prodigal:002006	CDS	195035	197791	.	+	0	ID=EKPJFOCH_00160;eC_number=2.7.13.3;Name=rcsC_3;gene=rcsC_3;inference=ab initio prediction:Prodigal:002006,protein motif:HAMAP:MF_00979;locus_tag=EKPJFOCH_00160;product=Sensor histidine kinase RcsC
M-thuringiense_contig_1_1	Prodigal:002006	CDS	198135	198575	.	+	0	ID=EKPJFOCH_00161;eC_number=4.4.1.5;Name=gloA_1;db_xref=COG:COG0346;gene=gloA_1;inference=ab initio prediction:Prodigal:002006,similar to AA sequence:UniProtKB:P44638;locus_tag=EKPJFOCH_00161;product=Lactoylglutathione lyase
M-thuringiense_contig_1_1	Prodigal:002006	CDS	198717	198881	.	-	0	ID=EKPJFOCH_00162;inference=ab initio prediction:Prodigal:002006;locus_tag=EKPJFOCH_00162;product=hypothetical protein
M-thuringiense_contig_1_1	Prodigal:002006	CDS	199852	200898	.	+	0	ID=EKPJFOCH_00163;eC_number=2.1.1.199;Name=rsmH;db_xref=COG:COG0275;gene=rsmH;inference=ab initio prediction:Prodigal:002006,similar to AA sequence:UniProtKB:P60390;locus_tag=EKPJFOCH_00163;product=Ribosomal RNA small subunit methyltransferase H
M-thuringiense_contig_1_1	Prodigal:002006	CDS	201014	201448	.	+	0	ID=EKPJFOCH_00164;inference=ab initio prediction:Prodigal:002006;locus_tag=EKPJFOCH_00164;product=hypothetical protein
M-thuringiense_contig_1_1	Prodigal:002006	CDS	201454	203361	.	+	0	ID=EKPJFOCH_00165;eC_number=3.4.16.4;Name=ftsI;gene=ftsI;inference=ab initio prediction:Prodigal:002006,similar to AA sequence:UniProtKB:B8H0A0;locus_tag=EKPJFOCH_00165;product=putative peptidoglycan D%2CD-transpeptidase FtsI
M-thuringiense_contig_1_1	Prodigal:002006	CDS	203358	204824	.	+	0	ID=EKPJFOCH_00166;eC_number=6.3.2.13;Name=murE;db_xref=COG:COG0769;gene=murE;inference=ab initio prediction:Prodigal:002006,similar to AA sequence:UniProtKB:Q819Q0;locus_tag=EKPJFOCH_00166;product=UDP-N-acetylmuramoyl-L-alanyl-D-glutamate--2%2C6-diaminopimelate ligase
M-thuringiense_contig_1_1	Prodigal:002006	CDS	204925	206391	.	+	0	ID=EKPJFOCH_00167;eC_number=6.3.2.10;Name=murF;db_xref=COG:COG0770;gene=murF;inference=ab initio prediction:Prodigal:002006,similar to AA sequence:UniProtKB:P11880;locus_tag=EKPJFOCH_00167;product=UDP-N-acetylmuramoyl-tripeptide--D-alanyl-D-alanine ligase
M-thuringiense_contig_1_1	Prodigal:002006	CDS	206451	207533	.	+	0	ID=EKPJFOCH_00168;eC_number=2.7.8.13;Name=mraY;db_xref=COG:COG0472;gene=mraY;inference=ab initio prediction:Prodigal:002006,similar to AA sequence:UniProtKB:P0A6W3;locus_tag=EKPJFOCH_00168;product=Phospho-N-acetylmuramoyl-pentapeptide-transferase
M-thuringiense_contig_1_1	Prodigal:002006	CDS	207538	208899	.	+	0	ID=EKPJFOCH_00169;eC_number=6.3.2.9;Name=murD;db_xref=COG:COG0771;gene=murD;inference=ab initio prediction:Prodigal:002006,similar to AA sequence:UniProtKB:P14900;locus_tag=EKPJFOCH_00169;product=UDP-N-acetylmuramoylalanine--D-glutamate ligase
M-thuringiense_contig_1_1	Prodigal:002006	CDS	209020	210483	.	-	0	ID=EKPJFOCH_00170;Name=bdlA_1;db_xref=COG:COG0840;gene=bdlA_1;inference=ab initio prediction:Prodigal:002006,similar to AA sequence:UniProtKB:Q9I3S1;locus_tag=EKPJFOCH_00170;product=Biofilm dispersion protein BdlA
M-thuringiense_contig_1_1	Prodigal:002006	CDS	210781	211890	.	-	0	ID=EKPJFOCH_00171;inference=ab initio prediction:Prodigal:002006;locus_tag=EKPJFOCH_00171;product=hypothetical protein
M-thuringiense_contig_1_1	Prodigal:002006	CDS	212218	213384	.	+	0	ID=EKPJFOCH_00172;eC_number=2.4.1.129;Name=ftsW;gene=ftsW;inference=ab initio prediction:Prodigal:002006,similar to AA sequence:UniProtKB:B8H092;locus_tag=EKPJFOCH_00172;product=putative peptidoglycan glycosyltransferase FtsW
M-thuringiense_contig_1_1	Prodigal:002006	CDS	213381	214490	.	+	0	ID=EKPJFOCH_00173;eC_number=2.4.1.227;Name=murG;db_xref=COG:COG0707;gene=murG;inference=ab initio prediction:Prodigal:002006,similar to AA sequence:UniProtKB:Q9HW01;locus_tag=EKPJFOCH_00173;product=UDP-N-acetylglucosamine--N-acetylmuramyl-(pentapeptide) pyrophosphoryl-undecaprenol N-acetylglucosamine transferase
M-thuringiense_contig_1_1	Prodigal:002006	CDS	214536	215942	.	+	0	ID=EKPJFOCH_00174;eC_number=6.3.2.8;Name=murC;db_xref=COG:COG0773;gene=murC;inference=ab initio prediction:Prodigal:002006,similar to AA sequence:UniProtKB:Q9HW02;locus_tag=EKPJFOCH_00174;product=UDP-N-acetylmuramate--L-alanine ligase
M-thuringiense_contig_1_1	Prodigal:002006	CDS	215953	216879	.	+	0	ID=EKPJFOCH_00175;eC_number=1.3.1.98;Name=murB;db_xref=COG:COG0812;gene=murB;inference=ab initio prediction:Prodigal:002006,similar to AA sequence:UniProtKB:Q65JX9;locus_tag=EKPJFOCH_00175;product=UDP-N-acetylenolpyruvoylglucosamine reductase
M-thuringiense_contig_1_1	Prodigal:002006	CDS	216926	217849	.	+	0	ID=EKPJFOCH_00176;eC_number=6.3.2.4;Name=ddlB;db_xref=COG:COG1181;gene=ddlB;inference=ab initio prediction:Prodigal:002006,similar to AA sequence:UniProtKB:P07862;locus_tag=EKPJFOCH_00176;product=D-alanine--D-alanine ligase B
M-thuringiense_contig_1_1	Prodigal:002006	CDS	217816	218760	.	+	0	ID=EKPJFOCH_00177;Name=ftsQ;gene=ftsQ;inference=ab initio prediction:Prodigal:002006,protein motif:HAMAP:MF_00911;locus_tag=EKPJFOCH_00177;product=Cell division protein FtsQ
M-thuringiense_contig_1_1	Prodigal:002006	CDS	218815	220137	.	+	0	ID=EKPJFOCH_00178;Name=ftsA;db_xref=COG:COG0849;gene=ftsA;inference=ab initio prediction:Prodigal:002006,similar to AA sequence:UniProtKB:Q9K0X8;locus_tag=EKPJFOCH_00178;product=Cell division protein FtsA
M-thuringiense_contig_1_1	Prodigal:002006	CDS	220238	221941	.	+	0	ID=EKPJFOCH_00179;Name=ftsZ;gene=ftsZ;inference=ab initio prediction:Prodigal:002006,protein motif:HAMAP:MF_00909;locus_tag=EKPJFOCH_00179;product=Cell division protein FtsZ
M-thuringiense_contig_1_1	Prodigal:002006	CDS	222259	223206	.	+	0	ID=EKPJFOCH_00180;eC_number=3.5.1.108;Name=lpxC_1;db_xref=COG:COG0774;gene=lpxC_1;inference=ab initio prediction:Prodigal:002006,similar to AA sequence:UniProtKB:P47205;locus_tag=EKPJFOCH_00180;product=UDP-3-O-acyl-N-acetylglucosamine deacetylase
M-thuringiense_contig_1_1	Prodigal:002006	CDS	223402	224313	.	+	0	ID=EKPJFOCH_00181;Name=bamD;gene=bamD;inference=ab initio prediction:Prodigal:002006,protein motif:HAMAP:MF_00922;locus_tag=EKPJFOCH_00181;product=Outer membrane protein assembly factor BamD
M-thuringiense_contig_1_1	Prodigal:002006	CDS	224503	226176	.	+	0	ID=EKPJFOCH_00182;Name=recN;db_xref=COG:COG0497;gene=recN;inference=ab initio prediction:Prodigal:002006,similar to AA sequence:UniProtKB:P05824;locus_tag=EKPJFOCH_00182;product=DNA repair protein RecN
M-thuringiense_contig_1_1	Prodigal:002006	CDS	226304	226510	.	+	0	ID=EKPJFOCH_00183;inference=ab initio prediction:Prodigal:002006;locus_tag=EKPJFOCH_00183;product=hypothetical protein
M-thuringiense_contig_1_1	Prodigal:002006	CDS	226631	226921	.	-	0	ID=EKPJFOCH_00184;inference=ab initio prediction:Prodigal:002006;locus_tag=EKPJFOCH_00184;product=hypothetical protein
M-thuringiense_contig_1_1	Prodigal:002006	CDS	227428	228468	.	+	0	ID=EKPJFOCH_00185;Name=pstS;db_xref=COG:COG0226;gene=pstS;inference=ab initio prediction:Prodigal:002006,similar to AA sequence:UniProtKB:P0AG82;locus_tag=EKPJFOCH_00185;product=Phosphate-binding protein PstS
M-thuringiense_contig_1_1	Prodigal:002006	CDS	228730	229704	.	+	0	ID=EKPJFOCH_00186;Name=pstC;db_xref=COG:COG0573;gene=pstC;inference=ab initio prediction:Prodigal:002006,similar to AA sequence:UniProtKB:P0AGH8;locus_tag=EKPJFOCH_00186;product=Phosphate transport system permease protein PstC
M-thuringiense_contig_1_1	Prodigal:002006	CDS	229724	230629	.	+	0	ID=EKPJFOCH_00187;Name=pstA;db_xref=COG:COG0581;gene=pstA;inference=ab initio prediction:Prodigal:002006,similar to AA sequence:UniProtKB:P07654;locus_tag=EKPJFOCH_00187;product=Phosphate transport system permease protein PstA
M-thuringiense_contig_1_1	Prodigal:002006	CDS	230669	231484	.	+	0	ID=EKPJFOCH_00188;eC_number=7.3.2.1;Name=pstB;db_xref=COG:COG1117;gene=pstB;inference=ab initio prediction:Prodigal:002006,similar to AA sequence:UniProtKB:P0AAH0;locus_tag=EKPJFOCH_00188;product=Phosphate import ATP-binding protein PstB
M-thuringiense_contig_1_1	Prodigal:002006	CDS	231529	232242	.	+	0	ID=EKPJFOCH_00189;Name=phoU;db_xref=COG:COG0704;gene=phoU;inference=ab initio prediction:Prodigal:002006,similar to AA sequence:UniProtKB:Q51547;locus_tag=EKPJFOCH_00189;product=Phosphate-specific transport system accessory protein PhoU 
M-thuringiense_contig_1_1	Prodigal:002006	CDS	232276	232974	.	+	0	ID=EKPJFOCH_00190;Name=phoB;db_xref=COG:COG0745;gene=phoB;inference=ab initio prediction:Prodigal:002006,similar to AA sequence:UniProtKB:P0AFJ5;locus_tag=EKPJFOCH_00190;product=Phosphate regulon transcriptional regulatory protein PhoB
M-thuringiense_contig_1_1	Prodigal:002006	CDS	233174	233716	.	-	0	ID=EKPJFOCH_00191;inference=ab initio prediction:Prodigal:002006;locus_tag=EKPJFOCH_00191;product=hypothetical protein
M-thuringiense_contig_1_1	Prodigal:002006	CDS	234296	235171	.	+	0	ID=EKPJFOCH_00192;inference=ab initio prediction:Prodigal:002006;locus_tag=EKPJFOCH_00192;product=hypothetical protein
M-thuringiense_contig_1_1	Aragorn:001002	tRNA	235222	235314	.	-	.	ID=EKPJFOCH_00193;inference=COORDINATES:profile:Aragorn:001002;locus_tag=EKPJFOCH_00193;product=tRNA-SeC(tca)
M-thuringiense_contig_1_1	Prodigal:002006	CDS	235519	236682	.	-	0	ID=EKPJFOCH_00194;eC_number=3.1.4.17;db_xref=COG:COG2404;inference=ab initio prediction:Prodigal:002006,similar to AA sequence:UniProtKB:O25683;locus_tag=EKPJFOCH_00194;product=3'%2C5'-cyclic-nucleotide phosphodiesterase
M-thuringiense_contig_1_1	Prodigal:002006	CDS	236861	237061	.	-	0	ID=EKPJFOCH_00195;inference=ab initio prediction:Prodigal:002006;locus_tag=EKPJFOCH_00195;product=hypothetical protein
M-thuringiense_contig_1_1	Prodigal:002006	CDS	237551	238336	.	+	0	ID=EKPJFOCH_00196;eC_number=1.3.1.54;Name=cobK;gene=cobK;inference=ab initio prediction:Prodigal:002006,similar to AA sequence:UniProtKB:P21920;locus_tag=EKPJFOCH_00196;product=Precorrin-6A reductase
M-thuringiense_contig_1_1	Prodigal:002006	CDS	238476	239234	.	-	0	ID=EKPJFOCH_00197;eC_number=2.1.1.131;Name=cobJ;gene=cobJ;inference=ab initio prediction:Prodigal:002006,similar to AA sequence:UniProtKB:P21640;locus_tag=EKPJFOCH_00197;product=Precorrin-3B C(17)-methyltransferase
M-thuringiense_contig_1_1	Prodigal:002006	CDS	239231	240019	.	-	0	ID=EKPJFOCH_00198;eC_number=2.1.1.130;Name=cobI;gene=cobI;inference=ab initio prediction:Prodigal:002006,similar to AA sequence:UniProtKB:P21639;locus_tag=EKPJFOCH_00198;product=Precorrin-2 C(20)-methyltransferase
M-thuringiense_contig_1_1	Prodigal:002006	CDS	240019	240651	.	-	0	ID=EKPJFOCH_00199;eC_number=5.4.99.61;Name=cobH;gene=cobH;inference=ab initio prediction:Prodigal:002006,similar to AA sequence:UniProtKB:P21638;locus_tag=EKPJFOCH_00199;product=Precorrin-8X methylmutase
M-thuringiense_contig_1_1	Prodigal:002006	CDS	240672	242327	.	-	0	ID=EKPJFOCH_00200;inference=ab initio prediction:Prodigal:002006;locus_tag=EKPJFOCH_00200;product=hypothetical protein
M-thuringiense_contig_1_1	Prodigal:002006	CDS	242324	245797	.	-	0	ID=EKPJFOCH_00201;inference=ab initio prediction:Prodigal:002006;locus_tag=EKPJFOCH_00201;product=hypothetical protein
M-thuringiense_contig_1_1	Prodigal:002006	CDS	245808	246395	.	-	0	ID=EKPJFOCH_00202;inference=ab initio prediction:Prodigal:002006;locus_tag=EKPJFOCH_00202;product=hypothetical protein
M-thuringiense_contig_1_1	Prodigal:002006	CDS	246466	247500	.	-	0	ID=EKPJFOCH_00203;eC_number=3.6.-.-;Name=yjiA_1;db_xref=COG:COG0523;gene=yjiA_1;inference=ab initio prediction:Prodigal:002006,similar to AA sequence:UniProtKB:P24203;locus_tag=EKPJFOCH_00203;product=P-loop guanosine triphosphatase YjiA
M-thuringiense_contig_1_1	Prodigal:002006	CDS	247497	247883	.	-	0	ID=EKPJFOCH_00204;inference=ab initio prediction:Prodigal:002006;locus_tag=EKPJFOCH_00204;product=hypothetical protein
M-thuringiense_contig_1_1	Prodigal:002006	CDS	247876	248628	.	-	0	ID=EKPJFOCH_00205;inference=ab initio prediction:Prodigal:002006;locus_tag=EKPJFOCH_00205;product=hypothetical protein
M-thuringiense_contig_1_1	Prodigal:002006	CDS	248756	248935	.	-	0	ID=EKPJFOCH_00206;inference=ab initio prediction:Prodigal:002006;locus_tag=EKPJFOCH_00206;product=hypothetical protein
M-thuringiense_contig_1_1	Prodigal:002006	CDS	249453	250337	.	+	0	ID=EKPJFOCH_00207;inference=ab initio prediction:Prodigal:002006;locus_tag=EKPJFOCH_00207;product=hypothetical protein
M-thuringiense_contig_1_1	Prodigal:002006	CDS	250398	250940	.	+	0	ID=EKPJFOCH_00208;eC_number=2.7.1.156;Name=cobP;gene=cobP;inference=ab initio prediction:Prodigal:002006,similar to AA sequence:UniProtKB:P29931;locus_tag=EKPJFOCH_00208;product=Bifunctional adenosylcobalamin biosynthesis protein CobP
M-thuringiense_contig_1_1	Prodigal:002006	CDS	250937	251539	.	+	0	ID=EKPJFOCH_00209;eC_number=2.5.1.17;Name=cobO;gene=cobO;inference=ab initio prediction:Prodigal:002006,similar to AA sequence:UniProtKB:P29930;locus_tag=EKPJFOCH_00209;product=Corrinoid adenosyltransferase
M-thuringiense_contig_1_1	Prodigal:002006	CDS	251950	252375	.	+	0	ID=EKPJFOCH_00210;inference=ab initio prediction:Prodigal:002006;locus_tag=EKPJFOCH_00210;product=hypothetical protein
M-thuringiense_contig_1_1	Prodigal:002006	CDS	252585	254075	.	+	0	ID=EKPJFOCH_00211;Name=cobQ;gene=cobQ;inference=ab initio prediction:Prodigal:002006,similar to AA sequence:UniProtKB:P29932;locus_tag=EKPJFOCH_00211;product=Cobyric acid synthase
M-thuringiense_contig_1_1	Prodigal:002006	CDS	254207	254677	.	+	0	ID=EKPJFOCH_00212;inference=ab initio prediction:Prodigal:002006;locus_tag=EKPJFOCH_00212;product=hypothetical protein
M-thuringiense_contig_1_1	Prodigal:002006	CDS	254690	255682	.	-	0	ID=EKPJFOCH_00213;Name=cobD;db_xref=COG:COG1270;gene=cobD;inference=ab initio prediction:Prodigal:002006,similar to AA sequence:UniProtKB:P9WP93;locus_tag=EKPJFOCH_00213;product=Cobalamin biosynthesis protein CobD
M-thuringiense_contig_1_1	Prodigal:002006	CDS	255687	256724	.	+	0	ID=EKPJFOCH_00214;eC_number=2.6.1.9;Name=hisC_1;gene=hisC_1;inference=ab initio prediction:Prodigal:002006,protein motif:HAMAP:MF_01023;locus_tag=EKPJFOCH_00214;product=Histidinol-phosphate aminotransferase
M-thuringiense_contig_1_1	Prodigal:002006	CDS	256776	257957	.	-	0	ID=EKPJFOCH_00215;inference=ab initio prediction:Prodigal:002006,similar to AA sequence:UniProtKB:Q9ADP8;locus_tag=EKPJFOCH_00215;product=putative transporter
M-thuringiense_contig_1_1	Prodigal:002006	CDS	258276	258482	.	+	0	ID=EKPJFOCH_00216;inference=ab initio prediction:Prodigal:002006;locus_tag=EKPJFOCH_00216;product=hypothetical protein
M-thuringiense_contig_1_1	Prodigal:002006	CDS	258619	260025	.	+	0	ID=EKPJFOCH_00217;inference=ab initio prediction:Prodigal:002006;locus_tag=EKPJFOCH_00217;product=hypothetical protein
M-thuringiense_contig_1_1	Prodigal:002006	CDS	260288	260860	.	+	0	ID=EKPJFOCH_00218;eC_number=7.1.1.8;Name=petA;db_xref=COG:COG0723;gene=petA;inference=ab initio prediction:Prodigal:002006,similar to AA sequence:UniProtKB:P51130;locus_tag=EKPJFOCH_00218;product=Ubiquinol-cytochrome c reductase iron-sulfur subunit
M-thuringiense_contig_1_1	Prodigal:002006	CDS	260907	262229	.	+	0	ID=EKPJFOCH_00219;Name=fbcH_1;db_xref=COG:COG1290;gene=fbcH_1;inference=ab initio prediction:Prodigal:002006,similar to AA sequence:UniProtKB:P51131;locus_tag=EKPJFOCH_00219;product=Cytochrome b/c1
M-thuringiense_contig_1_1	Prodigal:002006	CDS	262246	263139	.	+	0	ID=EKPJFOCH_00220;Name=fbcH_2;db_xref=COG:COG1290;gene=fbcH_2;inference=ab initio prediction:Prodigal:002006,similar to AA sequence:UniProtKB:P51131;locus_tag=EKPJFOCH_00220;product=Cytochrome b/c1
M-thuringiense_contig_1_1	Prodigal:002006	CDS	263262	264137	.	+	0	ID=EKPJFOCH_00221;eC_number=2.4.2.28;Name=mtnP;db_xref=COG:COG0005;gene=mtnP;inference=ab initio prediction:Prodigal:002006,similar to AA sequence:UniProtKB:Q2RXH9;locus_tag=EKPJFOCH_00221;product=S-methyl-5'-thioadenosine phosphorylase
M-thuringiense_contig_1_1	Prodigal:002006	CDS	264134	265051	.	-	0	ID=EKPJFOCH_00222;eC_number=3.1.4.53;Name=cpdA_1;gene=cpdA_1;inference=ab initio prediction:Prodigal:002006,protein motif:HAMAP:MF_00905;locus_tag=EKPJFOCH_00222;product=3'%2C5'-cyclic adenosine monophosphate phosphodiesterase CpdA
M-thuringiense_contig_1_1	Prodigal:002006	CDS	265269	265856	.	+	0	ID=EKPJFOCH_00223;eC_number=4.2.1.19;Name=hisB_1;db_xref=COG:COG0131;gene=hisB_1;inference=ab initio prediction:Prodigal:002006,similar to AA sequence:UniProtKB:A0QX83;locus_tag=EKPJFOCH_00223;product=Imidazoleglycerol-phosphate dehydratase
M-thuringiense_contig_1_1	Prodigal:002006	CDS	265874	266356	.	+	0	ID=EKPJFOCH_00224;inference=ab initio prediction:Prodigal:002006;locus_tag=EKPJFOCH_00224;product=hypothetical protein
M-thuringiense_contig_1_1	Prodigal:002006	CDS	266353	267015	.	+	0	ID=EKPJFOCH_00225;eC_number=4.3.2.10;Name=hisH;gene=hisH;inference=ab initio prediction:Prodigal:002006,similar to AA sequence:UniProtKB:P59957;locus_tag=EKPJFOCH_00225;product=Imidazole glycerol phosphate synthase subunit HisH
M-thuringiense_contig_1_1	Prodigal:002006	CDS	267072	267809	.	+	0	ID=EKPJFOCH_00226;eC_number=5.3.1.16;Name=hisA;db_xref=COG:COG0106;gene=hisA;inference=ab initio prediction:Prodigal:002006,similar to AA sequence:UniProtKB:A1R562;locus_tag=EKPJFOCH_00226;product=1-(5-phosphoribosyl)-5-[(5-phosphoribosylamino)methylideneamino] imidazole-4-carboxamide isomerase
M-thuringiense_contig_1_1	Prodigal:002006	CDS	267834	268610	.	+	0	ID=EKPJFOCH_00227;eC_number=4.3.2.10;Name=hisF;db_xref=COG:COG0107;gene=hisF;inference=ab initio prediction:Prodigal:002006,similar to AA sequence:UniProtKB:P9WMM3;locus_tag=EKPJFOCH_00227;product=Imidazole glycerol phosphate synthase subunit HisF
M-thuringiense_contig_1_1	Prodigal:002006	CDS	268719	269042	.	+	0	ID=EKPJFOCH_00228;eC_number=3.6.1.31;Name=hisE;db_xref=COG:COG0140;gene=hisE;inference=ab initio prediction:Prodigal:002006,similar to AA sequence:UniProtKB:Q7P0E6;locus_tag=EKPJFOCH_00228;product=Phosphoribosyl-ATP pyrophosphatase
M-thuringiense_contig_1_1	Prodigal:002006	CDS	269039	270052	.	+	0	ID=EKPJFOCH_00229;eC_number=2.7.1.33;Name=coaA;gene=coaA;inference=ab initio prediction:Prodigal:002006,similar to AA sequence:UniProtKB:B5XYG3;locus_tag=EKPJFOCH_00229;product=Pantothenate kinase
M-thuringiense_contig_1_1	Prodigal:002006	CDS	270296	271429	.	+	0	ID=EKPJFOCH_00230;inference=ab initio prediction:Prodigal:002006;locus_tag=EKPJFOCH_00230;product=hypothetical protein
M-thuringiense_contig_1_1	Prodigal:002006	CDS	271544	272137	.	+	0	ID=EKPJFOCH_00231;inference=ab initio prediction:Prodigal:002006;locus_tag=EKPJFOCH_00231;product=hypothetical protein
M-thuringiense_contig_1_1	Prodigal:002006	CDS	272383	273150	.	+	0	ID=EKPJFOCH_00232;inference=ab initio prediction:Prodigal:002006;locus_tag=EKPJFOCH_00232;product=hypothetical protein
M-thuringiense_contig_1_1	Prodigal:002006	CDS	273265	273939	.	+	0	ID=EKPJFOCH_00233;eC_number=2.-.-.-;Name=erfK_1;db_xref=COG:COG1376;gene=erfK_1;inference=ab initio prediction:Prodigal:002006,similar to AA sequence:UniProtKB:P39176;locus_tag=EKPJFOCH_00233;product=putative L%2CD-transpeptidase ErfK/SrfK
M-thuringiense_contig_1_1	Prodigal:002006	CDS	274135	274464	.	-	0	ID=EKPJFOCH_00234;inference=ab initio prediction:Prodigal:002006;locus_tag=EKPJFOCH_00234;product=hypothetical protein
M-thuringiense_contig_1_1	Prodigal:002006	CDS	274683	275171	.	-	0	ID=EKPJFOCH_00235;inference=ab initio prediction:Prodigal:002006;locus_tag=EKPJFOCH_00235;product=hypothetical protein
M-thuringiense_contig_1_1	Prodigal:002006	CDS	275387	278089	.	+	0	ID=EKPJFOCH_00236;eC_number=2.7.13.3;Name=pdhS;gene=pdhS;inference=ab initio prediction:Prodigal:002006,similar to AA sequence:UniProtKB:Q57BR6;locus_tag=EKPJFOCH_00236;product=Cell-division control histidine kinase PdhS
M-thuringiense_contig_1_1	Prodigal:002006	CDS	278291	280240	.	+	0	ID=EKPJFOCH_00237;eC_number=6.2.1.1;Name=acsA_2;db_xref=COG:COG0365;gene=acsA_2;inference=ab initio prediction:Prodigal:002006,similar to AA sequence:UniProtKB:Q89WV5;locus_tag=EKPJFOCH_00237;product=Acetyl-coenzyme A synthetase
M-thuringiense_contig_1_1	Prodigal:002006	CDS	280403	280774	.	+	0	ID=EKPJFOCH_00238;inference=ab initio prediction:Prodigal:002006;locus_tag=EKPJFOCH_00238;product=hypothetical protein
M-thuringiense_contig_1_1	Prodigal:002006	CDS	280771	282471	.	+	0	ID=EKPJFOCH_00239;Name=actP_1;db_xref=COG:COG4147;gene=actP_1;inference=ab initio prediction:Prodigal:002006,similar to AA sequence:UniProtKB:P32705;locus_tag=EKPJFOCH_00239;product=Cation/acetate symporter ActP
M-thuringiense_contig_1_1	Prodigal:002006	CDS	282731	283615	.	-	0	ID=EKPJFOCH_00240;inference=ab initio prediction:Prodigal:002006;locus_tag=EKPJFOCH_00240;product=hypothetical protein
M-thuringiense_contig_1_1	Prodigal:002006	CDS	283647	285245	.	-	0	ID=EKPJFOCH_00241;Name=purH;db_xref=COG:COG0138;gene=purH;inference=ab initio prediction:Prodigal:002006,similar to AA sequence:UniProtKB:P15639;locus_tag=EKPJFOCH_00241;product=Bifunctional purine biosynthesis protein PurH
M-thuringiense_contig_1_1	Prodigal:002006	CDS	285343	287079	.	-	0	ID=EKPJFOCH_00242;Name=fzlC;gene=fzlC;inference=ab initio prediction:Prodigal:002006,similar to AA sequence:UniProtKB:A0A0H3C3S1;locus_tag=EKPJFOCH_00242;product=FtsZ-localized protein C
M-thuringiense_contig_1_1	Prodigal:002006	CDS	287226	288602	.	-	0	ID=EKPJFOCH_00243;eC_number=2.1.1.176;Name=rsmB_1;db_xref=COG:COG0144;gene=rsmB_1;inference=ab initio prediction:Prodigal:002006,similar to AA sequence:UniProtKB:P36929;locus_tag=EKPJFOCH_00243;product=Ribosomal RNA small subunit methyltransferase B
M-thuringiense_contig_1_1	Prodigal:002006	CDS	288700	288939	.	+	0	ID=EKPJFOCH_00244;inference=ab initio prediction:Prodigal:002006;locus_tag=EKPJFOCH_00244;product=hypothetical protein
M-thuringiense_contig_1_1	Prodigal:002006	CDS	289382	289897	.	-	0	ID=EKPJFOCH_00245;inference=ab initio prediction:Prodigal:002006;locus_tag=EKPJFOCH_00245;product=hypothetical protein
M-thuringiense_contig_1_1	Prodigal:002006	CDS	290171	290686	.	-	0	ID=EKPJFOCH_00246;inference=ab initio prediction:Prodigal:002006;locus_tag=EKPJFOCH_00246;product=hypothetical protein
M-thuringiense_contig_1_1	Prodigal:002006	CDS	290865	291500	.	-	0	ID=EKPJFOCH_00247;eC_number=1.13.11.79;db_xref=COG:COG0778;inference=ab initio prediction:Prodigal:002006,similar to AA sequence:UniProtKB:Q2RNG5;locus_tag=EKPJFOCH_00247;product=5%2C6-dimethylbenzimidazole synthase
M-thuringiense_contig_1_1	Prodigal:002006	CDS	291928	292302	.	+	0	ID=EKPJFOCH_00248;inference=ab initio prediction:Prodigal:002006;locus_tag=EKPJFOCH_00248;product=hypothetical protein
M-thuringiense_contig_1_1	Prodigal:002006	CDS	292307	293209	.	-	0	ID=EKPJFOCH_00249;eC_number=1.8.1.9;Name=trxB_1;db_xref=COG:COG0492;gene=trxB_1;inference=ab initio prediction:Prodigal:002006,similar to AA sequence:UniProtKB:P9WHH1;locus_tag=EKPJFOCH_00249;product=Thioredoxin reductase
M-thuringiense_contig_1_1	Prodigal:002006	CDS	293340	293681	.	-	0	ID=EKPJFOCH_00250;Name=grxD;db_xref=COG:COG0278;gene=grxD;inference=ab initio prediction:Prodigal:002006,similar to AA sequence:UniProtKB:P0AC69;locus_tag=EKPJFOCH_00250;product=Glutaredoxin 4
M-thuringiense_contig_1_1	Prodigal:002006	CDS	293721	293957	.	-	0	ID=EKPJFOCH_00251;db_xref=COG:COG0271;inference=ab initio prediction:Prodigal:002006,similar to AA sequence:UniProtKB:Q9ZCE4;locus_tag=EKPJFOCH_00251;product=putative protein RP812
M-thuringiense_contig_1_1	Prodigal:002006	CDS	293990	296215	.	-	0	ID=EKPJFOCH_00252;eC_number=6.3.5.3;Name=purL;db_xref=COG:COG0046;gene=purL;inference=ab initio prediction:Prodigal:002006,similar to AA sequence:UniProtKB:P12042;locus_tag=EKPJFOCH_00252;product=Phosphoribosylformylglycinamidine synthase subunit PurL
M-thuringiense_contig_1_1	Prodigal:002006	CDS	296377	297465	.	-	0	ID=EKPJFOCH_00253;inference=ab initio prediction:Prodigal:002006;locus_tag=EKPJFOCH_00253;product=hypothetical protein
M-thuringiense_contig_1_1	Prodigal:002006	CDS	297766	299622	.	-	0	ID=EKPJFOCH_00254;eC_number=3.6.4.12;Name=recQ;db_xref=COG:COG0514;gene=recQ;inference=ab initio prediction:Prodigal:002006,similar to AA sequence:UniProtKB:P15043;locus_tag=EKPJFOCH_00254;product=ATP-dependent DNA helicase RecQ
M-thuringiense_contig_1_1	Prodigal:002006	CDS	300093	300869	.	-	0	ID=EKPJFOCH_00255;eC_number=2.8.2.37;Name=stf0_1;db_xref=COG:COG4424;gene=stf0_1;inference=ab initio prediction:Prodigal:002006,similar to AA sequence:UniProtKB:O53699;locus_tag=EKPJFOCH_00255;product=Trehalose 2-sulfotransferase
M-thuringiense_contig_1_1	Prodigal:002006	CDS	300883	301626	.	-	0	ID=EKPJFOCH_00256;eC_number=2.8.2.37;Name=stf0_2;db_xref=COG:COG4424;gene=stf0_2;inference=ab initio prediction:Prodigal:002006,similar to AA sequence:UniProtKB:O53699;locus_tag=EKPJFOCH_00256;product=Trehalose 2-sulfotransferase
M-thuringiense_contig_1_1	Prodigal:002006	CDS	301765	302889	.	-	0	ID=EKPJFOCH_00257;Name=recF_1;db_xref=COG:COG1195;gene=recF_1;inference=ab initio prediction:Prodigal:002006,similar to AA sequence:UniProtKB:Q9RVE0;locus_tag=EKPJFOCH_00257;product=DNA replication and repair protein RecF
M-thuringiense_contig_1_1	Prodigal:002006	CDS	302942	304063	.	-	0	ID=EKPJFOCH_00258;Name=dnaN;gene=dnaN;inference=ab initio prediction:Prodigal:002006,similar to AA sequence:UniProtKB:B8GXP6;locus_tag=EKPJFOCH_00258;product=Beta sliding clamp
M-thuringiense_contig_1_1	Prodigal:002006	CDS	304229	304516	.	-	0	ID=EKPJFOCH_00259;inference=ab initio prediction:Prodigal:002006;locus_tag=EKPJFOCH_00259;product=hypothetical protein
M-thuringiense_contig_1_1	Prodigal:002006	CDS	304641	305447	.	-	0	ID=EKPJFOCH_00260;inference=ab initio prediction:Prodigal:002006;locus_tag=EKPJFOCH_00260;product=hypothetical protein
M-thuringiense_contig_1_1	Prodigal:002006	CDS	305494	307008	.	-	0	ID=EKPJFOCH_00261;Name=dnaA;gene=dnaA;inference=ab initio prediction:Prodigal:002006,similar to AA sequence:UniProtKB:P68866;locus_tag=EKPJFOCH_00261;product=Chromosomal replication initiator protein DnaA
M-thuringiense_contig_1_1	Prodigal:002006	CDS	307600	307866	.	-	0	ID=EKPJFOCH_00262;Name=rpsT;db_xref=COG:COG0268;gene=rpsT;inference=ab initio prediction:Prodigal:002006,similar to AA sequence:UniProtKB:Q6N0C7;locus_tag=EKPJFOCH_00262;product=30S ribosomal protein S20
M-thuringiense_contig_1_1	Aragorn:001002	tRNA	308130	308204	.	+	.	ID=EKPJFOCH_00263;inference=COORDINATES:profile:Aragorn:001002;locus_tag=EKPJFOCH_00263;product=tRNA-Thr(ggt)
M-thuringiense_contig_1_1	Prodigal:002006	CDS	308471	308770	.	-	0	ID=EKPJFOCH_00264;inference=ab initio prediction:Prodigal:002006;locus_tag=EKPJFOCH_00264;product=hypothetical protein
M-thuringiense_contig_1_1	Prodigal:002006	CDS	309066	310106	.	+	0	ID=EKPJFOCH_00265;inference=ab initio prediction:Prodigal:002006;locus_tag=EKPJFOCH_00265;product=hypothetical protein
M-thuringiense_contig_1_1	Prodigal:002006	CDS	310750	311004	.	+	0	ID=EKPJFOCH_00266;inference=ab initio prediction:Prodigal:002006;locus_tag=EKPJFOCH_00266;product=hypothetical protein
M-thuringiense_contig_1_1	Prodigal:002006	CDS	311424	312002	.	+	0	ID=EKPJFOCH_00267;inference=ab initio prediction:Prodigal:002006;locus_tag=EKPJFOCH_00267;product=hypothetical protein
M-thuringiense_contig_1_1	Prodigal:002006	CDS	312366	312770	.	+	0	ID=EKPJFOCH_00268;inference=ab initio prediction:Prodigal:002006;locus_tag=EKPJFOCH_00268;product=hypothetical protein
M-thuringiense_contig_1_1	Prodigal:002006	CDS	313287	314528	.	+	0	ID=EKPJFOCH_00269;inference=ab initio prediction:Prodigal:002006;locus_tag=EKPJFOCH_00269;product=hypothetical protein
M-thuringiense_contig_1_1	Prodigal:002006	CDS	314710	315759	.	+	0	ID=EKPJFOCH_00270;inference=ab initio prediction:Prodigal:002006;locus_tag=EKPJFOCH_00270;product=hypothetical protein
M-thuringiense_contig_1_1	Prodigal:002006	CDS	315846	316997	.	+	0	ID=EKPJFOCH_00271;eC_number=4.1.99.14;Name=splG;gene=splG;inference=ab initio prediction:Prodigal:002006,similar to AA sequence:UniProtKB:C9RZ55;locus_tag=EKPJFOCH_00271;product=Spore photoproduct lyase
M-thuringiense_contig_1_1	Prodigal:002006	CDS	317541	318173	.	+	0	ID=EKPJFOCH_00272;inference=ab initio prediction:Prodigal:002006;locus_tag=EKPJFOCH_00272;product=hypothetical protein
M-thuringiense_contig_1_1	Prodigal:002006	CDS	318616	319422	.	-	0	ID=EKPJFOCH_00273;inference=ab initio prediction:Prodigal:002006;locus_tag=EKPJFOCH_00273;product=hypothetical protein
M-thuringiense_contig_1_1	Prodigal:002006	CDS	320331	321476	.	-	0	ID=EKPJFOCH_00274;inference=ab initio prediction:Prodigal:002006,similar to AA sequence:ISfinder:ISMno4;locus_tag=EKPJFOCH_00274;product=IS66 family transposase ISMno4
M-thuringiense_contig_1_1	Prodigal:002006	CDS	321707	322432	.	-	0	ID=EKPJFOCH_00275;inference=ab initio prediction:Prodigal:002006;locus_tag=EKPJFOCH_00275;product=hypothetical protein
M-thuringiense_contig_1_1	Prodigal:002006	CDS	322553	322939	.	-	0	ID=EKPJFOCH_00276;inference=ab initio prediction:Prodigal:002006,similar to AA sequence:ISfinder:ISMno4;locus_tag=EKPJFOCH_00276;product=IS66 family transposase ISMno4
M-thuringiense_contig_1_1	Prodigal:002006	CDS	324001	324654	.	-	0	ID=EKPJFOCH_00277;inference=ab initio prediction:Prodigal:002006;locus_tag=EKPJFOCH_00277;product=hypothetical protein
M-thuringiense_contig_1_1	Prodigal:002006	CDS	324854	325399	.	-	0	ID=EKPJFOCH_00278;Name=tnpR;gene=tnpR;inference=ab initio prediction:Prodigal:002006,similar to AA sequence:UniProtKB:P0ADI2;locus_tag=EKPJFOCH_00278;product=Transposon Tn3 resolvase
M-thuringiense_contig_1_1	Prodigal:002006	CDS	325487	326758	.	+	0	ID=EKPJFOCH_00279;inference=ab initio prediction:Prodigal:002006;locus_tag=EKPJFOCH_00279;product=hypothetical protein
M-thuringiense_contig_1_1	Prodigal:002006	CDS	326946	327596	.	-	0	ID=EKPJFOCH_00280;inference=ab initio prediction:Prodigal:002006;locus_tag=EKPJFOCH_00280;product=hypothetical protein
M-thuringiense_contig_1_1	Prodigal:002006	CDS	327761	328690	.	-	0	ID=EKPJFOCH_00281;eC_number=3.1.-.-;Name=rnj_1;gene=rnj_1;inference=ab initio prediction:Prodigal:002006,protein motif:HAMAP:MF_01491;locus_tag=EKPJFOCH_00281;product=Ribonuclease J
M-thuringiense_contig_1_1	Prodigal:002006	CDS	329126	329530	.	+	0	ID=EKPJFOCH_00282;inference=ab initio prediction:Prodigal:002006;locus_tag=EKPJFOCH_00282;product=hypothetical protein
M-thuringiense_contig_1_1	Prodigal:002006	CDS	330085	331215	.	+	0	ID=EKPJFOCH_00283;inference=ab initio prediction:Prodigal:002006;locus_tag=EKPJFOCH_00283;product=hypothetical protein
M-thuringiense_contig_1_1	Prodigal:002006	CDS	331217	331687	.	+	0	ID=EKPJFOCH_00284;inference=ab initio prediction:Prodigal:002006;locus_tag=EKPJFOCH_00284;product=hypothetical protein
M-thuringiense_contig_1_1	Prodigal:002006	CDS	331915	332076	.	-	0	ID=EKPJFOCH_00285;inference=ab initio prediction:Prodigal:002006;locus_tag=EKPJFOCH_00285;product=hypothetical protein
M-thuringiense_contig_1_1	Prodigal:002006	CDS	332911	333729	.	-	0	ID=EKPJFOCH_00286;Name=xerC_1;gene=xerC_1;inference=ab initio prediction:Prodigal:002006,protein motif:HAMAP:MF_01808;locus_tag=EKPJFOCH_00286;product=Tyrosine recombinase XerC
M-thuringiense_contig_1_1	Prodigal:002006	CDS	334630	335853	.	+	0	ID=EKPJFOCH_00287;inference=ab initio prediction:Prodigal:002006;locus_tag=EKPJFOCH_00287;product=hypothetical protein
M-thuringiense_contig_1_1	Prodigal:002006	CDS	335957	337168	.	-	0	ID=EKPJFOCH_00288;eC_number=2.4.1.342;Name=glgM;db_xref=COG:COG0438;gene=glgM;inference=ab initio prediction:Prodigal:002006,similar to AA sequence:UniProtKB:P9WMZ1;locus_tag=EKPJFOCH_00288;product=Alpha-maltose-1-phosphate synthase
M-thuringiense_contig_1_1	Prodigal:002006	CDS	337284	338570	.	-	0	ID=EKPJFOCH_00289;eC_number=2.4.1.250;Name=mshA_2;gene=mshA_2;inference=ab initio prediction:Prodigal:002006,protein motif:HAMAP:MF_01695;locus_tag=EKPJFOCH_00289;product=D-inositol-3-phosphate glycosyltransferase
M-thuringiense_contig_1_1	Prodigal:002006	CDS	338567	339355	.	-	0	ID=EKPJFOCH_00290;inference=ab initio prediction:Prodigal:002006;locus_tag=EKPJFOCH_00290;product=hypothetical protein
M-thuringiense_contig_1_1	Prodigal:002006	CDS	339352	340785	.	-	0	ID=EKPJFOCH_00291;inference=ab initio prediction:Prodigal:002006;locus_tag=EKPJFOCH_00291;product=hypothetical protein
M-thuringiense_contig_1_1	Prodigal:002006	CDS	340785	344108	.	-	0	ID=EKPJFOCH_00292;inference=ab initio prediction:Prodigal:002006;locus_tag=EKPJFOCH_00292;product=hypothetical protein
M-thuringiense_contig_1_1	Prodigal:002006	CDS	344441	345334	.	-	0	ID=EKPJFOCH_00293;inference=ab initio prediction:Prodigal:002006;locus_tag=EKPJFOCH_00293;product=hypothetical protein
M-thuringiense_contig_1_1	Prodigal:002006	CDS	345540	346139	.	+	0	ID=EKPJFOCH_00294;eC_number=3.5.2.19;Name=sttH;gene=sttH;inference=ab initio prediction:Prodigal:002006,similar to AA sequence:UniProtKB:Q1MW86;locus_tag=EKPJFOCH_00294;product=Streptothricin hydrolase
M-thuringiense_contig_1_1	Prodigal:002006	CDS	346222	347982	.	+	0	ID=EKPJFOCH_00295;eC_number=1.2.5.1;Name=poxB;db_xref=COG:COG0028;gene=poxB;inference=ab initio prediction:Prodigal:002006,similar to AA sequence:UniProtKB:P07003;locus_tag=EKPJFOCH_00295;product=Pyruvate dehydrogenase [ubiquinone]
M-thuringiense_contig_1_1	Prodigal:002006	CDS	348109	348852	.	+	0	ID=EKPJFOCH_00296;Name=lutA_1;db_xref=COG:COG0247;gene=lutA_1;inference=ab initio prediction:Prodigal:002006,similar to AA sequence:UniProtKB:O07020;locus_tag=EKPJFOCH_00296;product=Lactate utilization protein A
M-thuringiense_contig_1_1	Prodigal:002006	CDS	348849	350414	.	+	0	ID=EKPJFOCH_00297;Name=lutB;db_xref=COG:COG1139;gene=lutB;inference=ab initio prediction:Prodigal:002006,similar to AA sequence:UniProtKB:O07021;locus_tag=EKPJFOCH_00297;product=Lactate utilization protein B
M-thuringiense_contig_1_1	Prodigal:002006	CDS	350411	351013	.	+	0	ID=EKPJFOCH_00298;inference=ab initio prediction:Prodigal:002006;locus_tag=EKPJFOCH_00298;product=hypothetical protein
M-thuringiense_contig_1_1	Prodigal:002006	CDS	351063	351959	.	+	0	ID=EKPJFOCH_00299;inference=ab initio prediction:Prodigal:002006;locus_tag=EKPJFOCH_00299;product=hypothetical protein
M-thuringiense_contig_1_1	Prodigal:002006	CDS	352019	353401	.	+	0	ID=EKPJFOCH_00300;eC_number=4.3.1.7;Name=eutB;db_xref=COG:COG4303;gene=eutB;inference=ab initio prediction:Prodigal:002006,similar to AA sequence:UniProtKB:P0AEJ6;locus_tag=EKPJFOCH_00300;product=Ethanolamine ammonia-lyase heavy chain
M-thuringiense_contig_1_1	Prodigal:002006	CDS	353398	354180	.	+	0	ID=EKPJFOCH_00301;eC_number=4.3.1.7;Name=eutC;db_xref=COG:COG4302;gene=eutC;inference=ab initio prediction:Prodigal:002006,similar to AA sequence:UniProtKB:P19636;locus_tag=EKPJFOCH_00301;product=Ethanolamine ammonia-lyase light chain
M-thuringiense_contig_1_1	Prodigal:002006	CDS	354376	355182	.	+	0	ID=EKPJFOCH_00302;eC_number=1.1.1.100;Name=fabG_1;gene=fabG_1;inference=ab initio prediction:Prodigal:002006,similar to AA sequence:UniProtKB:O67610;locus_tag=EKPJFOCH_00302;product=3-oxoacyl-[acyl-carrier-protein] reductase FabG
M-thuringiense_contig_1_1	Prodigal:002006	CDS	355188	356570	.	+	0	ID=EKPJFOCH_00303;eC_number=1.8.1.4;Name=pdhD;gene=pdhD;inference=ab initio prediction:Prodigal:002006,similar to AA sequence:UniProtKB:P11959;locus_tag=EKPJFOCH_00303;product=Dihydrolipoyl dehydrogenase
M-thuringiense_contig_1_1	Prodigal:002006	CDS	356667	359285	.	+	0	ID=EKPJFOCH_00304;eC_number=2.7.13.3;Name=cph1;gene=cph1;inference=ab initio prediction:Prodigal:002006,similar to AA sequence:UniProtKB:Q55168;locus_tag=EKPJFOCH_00304;product=Phytochrome-like protein cph1
M-thuringiense_contig_1_1	Prodigal:002006	CDS	359282	359863	.	+	0	ID=EKPJFOCH_00305;inference=ab initio prediction:Prodigal:002006;locus_tag=EKPJFOCH_00305;product=hypothetical protein
M-thuringiense_contig_1_1	Prodigal:002006	CDS	359886	360956	.	-	0	ID=EKPJFOCH_00306;inference=ab initio prediction:Prodigal:002006;locus_tag=EKPJFOCH_00306;product=hypothetical protein
M-thuringiense_contig_1_1	Prodigal:002006	CDS	360968	361336	.	-	0	ID=EKPJFOCH_00307;inference=ab initio prediction:Prodigal:002006;locus_tag=EKPJFOCH_00307;product=hypothetical protein
M-thuringiense_contig_1_1	Prodigal:002006	CDS	361585	362922	.	+	0	ID=EKPJFOCH_00308;inference=ab initio prediction:Prodigal:002006;locus_tag=EKPJFOCH_00308;product=hypothetical protein
M-thuringiense_contig_1_1	Prodigal:002006	CDS	363057	363341	.	+	0	ID=EKPJFOCH_00309;inference=ab initio prediction:Prodigal:002006;locus_tag=EKPJFOCH_00309;product=hypothetical protein
M-thuringiense_contig_1_1	Prodigal:002006	CDS	363351	364715	.	-	0	ID=EKPJFOCH_00310;Name=atoC_1;db_xref=COG:COG2204;gene=atoC_1;inference=ab initio prediction:Prodigal:002006,similar to AA sequence:UniProtKB:Q06065;locus_tag=EKPJFOCH_00310;product=Regulatory protein AtoC
M-thuringiense_contig_1_1	Prodigal:002006	CDS	364762	365109	.	-	0	ID=EKPJFOCH_00311;inference=ab initio prediction:Prodigal:002006;locus_tag=EKPJFOCH_00311;product=hypothetical protein
M-thuringiense_contig_1_1	Prodigal:002006	CDS	365122	365730	.	-	0	ID=EKPJFOCH_00312;inference=ab initio prediction:Prodigal:002006;locus_tag=EKPJFOCH_00312;product=hypothetical protein
M-thuringiense_contig_1_1	Prodigal:002006	CDS	365727	366779	.	-	0	ID=EKPJFOCH_00313;Name=fliG;db_xref=COG:COG1536;gene=fliG;inference=ab initio prediction:Prodigal:002006,similar to AA sequence:UniProtKB:Q9WY63;locus_tag=EKPJFOCH_00313;product=Flagellar motor switch protein FliG
M-thuringiense_contig_1_1	Prodigal:002006	CDS	366819	368483	.	-	0	ID=EKPJFOCH_00314;Name=fliF;db_xref=COG:COG1766;gene=fliF;inference=ab initio prediction:Prodigal:002006,similar to AA sequence:UniProtKB:P25798;locus_tag=EKPJFOCH_00314;product=Flagellar M-ring protein
M-thuringiense_contig_1_1	Prodigal:002006	CDS	368622	368897	.	-	0	ID=EKPJFOCH_00315;inference=ab initio prediction:Prodigal:002006;locus_tag=EKPJFOCH_00315;product=hypothetical protein
M-thuringiense_contig_1_1	Prodigal:002006	CDS	369016	369681	.	-	0	ID=EKPJFOCH_00316;inference=ab initio prediction:Prodigal:002006;locus_tag=EKPJFOCH_00316;product=hypothetical protein
M-thuringiense_contig_1_1	Prodigal:002006	CDS	369694	370980	.	-	0	ID=EKPJFOCH_00317;inference=ab initio prediction:Prodigal:002006;locus_tag=EKPJFOCH_00317;product=hypothetical protein
M-thuringiense_contig_1_1	Prodigal:002006	CDS	371327	372424	.	-	0	ID=EKPJFOCH_00318;eC_number=5.3.1.23;Name=mtnA;db_xref=COG:COG0182;gene=mtnA;inference=ab initio prediction:Prodigal:002006,similar to AA sequence:UniProtKB:Q2RXI0;locus_tag=EKPJFOCH_00318;product=Methylthioribose-1-phosphate isomerase
M-thuringiense_contig_1_1	Prodigal:002006	CDS	372604	372918	.	+	0	ID=EKPJFOCH_00319;inference=ab initio prediction:Prodigal:002006;locus_tag=EKPJFOCH_00319;product=hypothetical protein
M-thuringiense_contig_1_1	Prodigal:002006	CDS	373571	375163	.	-	0	ID=EKPJFOCH_00320;eC_number=1.1.1.95;Name=serA;db_xref=COG:COG0111;gene=serA;inference=ab initio prediction:Prodigal:002006,similar to AA sequence:UniProtKB:P9WNX3;locus_tag=EKPJFOCH_00320;product=D-3-phosphoglycerate dehydrogenase
M-thuringiense_contig_1_1	Prodigal:002006	CDS	375335	376507	.	-	0	ID=EKPJFOCH_00321;eC_number=2.6.1.52;Name=serC;db_xref=COG:COG1932;gene=serC;inference=ab initio prediction:Prodigal:002006,similar to AA sequence:UniProtKB:P9WQ73;locus_tag=EKPJFOCH_00321;product=Phosphoserine aminotransferase
M-thuringiense_contig_1_1	Prodigal:002006	CDS	376759	377520	.	-	0	ID=EKPJFOCH_00322;eC_number=2.1.1.228;Name=trmD;db_xref=COG:COG0336;gene=trmD;inference=ab initio prediction:Prodigal:002006,similar to AA sequence:UniProtKB:Q6G1R9;locus_tag=EKPJFOCH_00322;product=tRNA (guanine-N(1)-)-methyltransferase
M-thuringiense_contig_1_1	Prodigal:002006	CDS	377550	378308	.	+	0	ID=EKPJFOCH_00323;eC_number=2.1.1.163;Name=COQ5_1;gene=COQ5_1;inference=ab initio prediction:Prodigal:002006,protein motif:HAMAP:MF_01813;locus_tag=EKPJFOCH_00323;product=2-methoxy-6-polyprenyl-1%2C4-benzoquinol methylase%2C mitochondrial
M-thuringiense_contig_1_1	Prodigal:002006	CDS	378374	379168	.	+	0	ID=EKPJFOCH_00324;inference=ab initio prediction:Prodigal:002006;locus_tag=EKPJFOCH_00324;product=hypothetical protein
M-thuringiense_contig_1_1	Prodigal:002006	CDS	379181	379786	.	-	0	ID=EKPJFOCH_00325;Name=rimM;db_xref=COG:COG0806;gene=rimM;inference=ab initio prediction:Prodigal:002006,similar to AA sequence:UniProtKB:A0QV39;locus_tag=EKPJFOCH_00325;product=Ribosome maturation factor RimM
M-thuringiense_contig_1_1	Prodigal:002006	CDS	379995	380357	.	-	0	ID=EKPJFOCH_00326;Name=rpsP;db_xref=COG:COG0228;gene=rpsP;inference=ab initio prediction:Prodigal:002006,similar to AA sequence:UniProtKB:P62236;locus_tag=EKPJFOCH_00326;product=30S ribosomal protein S16
M-thuringiense_contig_1_1	Prodigal:002006	CDS	380357	380692	.	-	0	ID=EKPJFOCH_00327;Name=tyrA;db_xref=COG:COG0287;gene=tyrA;inference=ab initio prediction:Prodigal:002006,similar to AA sequence:UniProtKB:P07023;locus_tag=EKPJFOCH_00327;product=T-protein
M-thuringiense_contig_1_1	Prodigal:002006	CDS	380689	382254	.	-	0	ID=EKPJFOCH_00328;Name=ffh;db_xref=COG:COG0541;gene=ffh;inference=ab initio prediction:Prodigal:002006,similar to AA sequence:UniProtKB:P0AGD7;locus_tag=EKPJFOCH_00328;product=Signal recognition particle protein
M-thuringiense_contig_1_1	Prodigal:002006	CDS	382269	382490	.	-	0	ID=EKPJFOCH_00329;inference=ab initio prediction:Prodigal:002006;locus_tag=EKPJFOCH_00329;product=hypothetical protein
M-thuringiense_contig_1_1	Prodigal:002006	CDS	382765	383223	.	+	0	ID=EKPJFOCH_00330;inference=ab initio prediction:Prodigal:002006;locus_tag=EKPJFOCH_00330;product=hypothetical protein
M-thuringiense_contig_1_1	Prodigal:002006	CDS	383606	384700	.	+	0	ID=EKPJFOCH_00331;eC_number=1.14.13.239;inference=ab initio prediction:Prodigal:002006,protein motif:HAMAP:MF_02097;locus_tag=EKPJFOCH_00331;product=Carnitine monooxygenase oxygenase subunit
M-thuringiense_contig_1_1	Prodigal:002006	CDS	384804	385013	.	+	0	ID=EKPJFOCH_00332;inference=ab initio prediction:Prodigal:002006;locus_tag=EKPJFOCH_00332;product=hypothetical protein
M-thuringiense_contig_1_1	Prodigal:002006	CDS	385071	386132	.	+	0	ID=EKPJFOCH_00333;db_xref=COG:COG2220;inference=ab initio prediction:Prodigal:002006,similar to AA sequence:UniProtKB:P9WKP3;locus_tag=EKPJFOCH_00333;product=putative protein
M-thuringiense_contig_1_1	Prodigal:002006	CDS	386291	387604	.	-	0	ID=EKPJFOCH_00334;Name=hslU;db_xref=COG:COG1220;gene=hslU;inference=ab initio prediction:Prodigal:002006,similar to AA sequence:UniProtKB:P43773;locus_tag=EKPJFOCH_00334;product=ATP-dependent protease ATPase subunit HslU
M-thuringiense_contig_1_1	Prodigal:002006	CDS	388053	389162	.	-	0	ID=EKPJFOCH_00335;inference=ab initio prediction:Prodigal:002006;locus_tag=EKPJFOCH_00335;product=hypothetical protein
M-thuringiense_contig_1_1	Prodigal:002006	CDS	389159	389689	.	-	0	ID=EKPJFOCH_00336;eC_number=3.4.25.2;Name=hslV;db_xref=COG:COG5405;gene=hslV;inference=ab initio prediction:Prodigal:002006,similar to AA sequence:UniProtKB:P43772;locus_tag=EKPJFOCH_00336;product=ATP-dependent protease subunit HslV
M-thuringiense_contig_1_1	Prodigal:002006	CDS	390006	391022	.	+	0	ID=EKPJFOCH_00337;inference=ab initio prediction:Prodigal:002006;locus_tag=EKPJFOCH_00337;product=hypothetical protein
M-thuringiense_contig_1_1	Prodigal:002006	CDS	391026	392009	.	+	0	ID=EKPJFOCH_00338;eC_number=5.1.1.20;Name=ycjG;db_xref=COG:COG4948;gene=ycjG;inference=ab initio prediction:Prodigal:002006,similar to AA sequence:UniProtKB:P51981;locus_tag=EKPJFOCH_00338;product=L-Ala-D/L-Glu epimerase
M-thuringiense_contig_1_1	Prodigal:002006	CDS	392029	392313	.	-	0	ID=EKPJFOCH_00339;inference=ab initio prediction:Prodigal:002006;locus_tag=EKPJFOCH_00339;product=hypothetical protein
M-thuringiense_contig_1_1	Prodigal:002006	CDS	392771	394567	.	+	0	ID=EKPJFOCH_00340;eC_number=2.7.13.3;Name=rcsC_4;gene=rcsC_4;inference=ab initio prediction:Prodigal:002006,protein motif:HAMAP:MF_00979;locus_tag=EKPJFOCH_00340;product=Sensor histidine kinase RcsC
M-thuringiense_contig_1_1	Prodigal:002006	CDS	394629	395330	.	+	0	ID=EKPJFOCH_00341;inference=ab initio prediction:Prodigal:002006;locus_tag=EKPJFOCH_00341;product=hypothetical protein
M-thuringiense_contig_1_1	Prodigal:002006	CDS	395380	395718	.	+	0	ID=EKPJFOCH_00342;inference=ab initio prediction:Prodigal:002006;locus_tag=EKPJFOCH_00342;product=hypothetical protein
M-thuringiense_contig_1_1	Prodigal:002006	CDS	395778	396881	.	-	0	ID=EKPJFOCH_00343;inference=ab initio prediction:Prodigal:002006;locus_tag=EKPJFOCH_00343;product=hypothetical protein
M-thuringiense_contig_1_1	Prodigal:002006	CDS	396978	398510	.	-	0	ID=EKPJFOCH_00344;Name=lapB;gene=lapB;inference=ab initio prediction:Prodigal:002006,protein motif:HAMAP:MF_00994;locus_tag=EKPJFOCH_00344;product=Lipopolysaccharide assembly protein B
M-thuringiense_contig_1_1	Prodigal:002006	CDS	398679	400940	.	-	0	ID=EKPJFOCH_00345;inference=ab initio prediction:Prodigal:002006;locus_tag=EKPJFOCH_00345;product=hypothetical protein
M-thuringiense_contig_1_1	Prodigal:002006	CDS	401064	401768	.	-	0	ID=EKPJFOCH_00346;inference=ab initio prediction:Prodigal:002006;locus_tag=EKPJFOCH_00346;product=hypothetical protein
M-thuringiense_contig_1_1	Prodigal:002006	CDS	401926	402975	.	+	0	ID=EKPJFOCH_00347;eC_number=2.3.1.234;Name=tsaD;db_xref=COG:COG0533;gene=tsaD;inference=ab initio prediction:Prodigal:002006,similar to AA sequence:UniProtKB:P40731;locus_tag=EKPJFOCH_00347;product=tRNA N6-adenosine threonylcarbamoyltransferase
M-thuringiense_contig_1_1	Prodigal:002006	CDS	403269	405506	.	+	0	ID=EKPJFOCH_00348;inference=ab initio prediction:Prodigal:002006;locus_tag=EKPJFOCH_00348;product=hypothetical protein
M-thuringiense_contig_1_1	Prodigal:002006	CDS	405672	406676	.	+	0	ID=EKPJFOCH_00349;eC_number=1.1.1.94;Name=gpsA;db_xref=COG:COG0240;gene=gpsA;inference=ab initio prediction:Prodigal:002006,similar to AA sequence:UniProtKB:P9WN77;locus_tag=EKPJFOCH_00349;product=Glycerol-3-phosphate dehydrogenase [NAD(P)+]
M-thuringiense_contig_1_1	Prodigal:002006	CDS	406719	409166	.	-	0	ID=EKPJFOCH_00350;eC_number=5.6.2.2;Name=gyrB;gene=gyrB;inference=ab initio prediction:Prodigal:002006,similar to AA sequence:UniProtKB:B8GXQ0;locus_tag=EKPJFOCH_00350;product=DNA gyrase subunit B
M-thuringiense_contig_1_1	Prodigal:002006	CDS	409478	410125	.	-	0	ID=EKPJFOCH_00351;eC_number=3.1.2.6;Name=gloC;db_xref=COG:COG0491;gene=gloC;inference=ab initio prediction:Prodigal:002006,similar to AA sequence:UniProtKB:P75849;locus_tag=EKPJFOCH_00351;product=Hydroxyacylglutathione hydrolase GloC
M-thuringiense_contig_1_1	Prodigal:002006	CDS	410363	410731	.	+	0	ID=EKPJFOCH_00352;inference=ab initio prediction:Prodigal:002006;locus_tag=EKPJFOCH_00352;product=hypothetical protein
M-thuringiense_contig_1_1	Prodigal:002006	CDS	410801	413104	.	+	0	ID=EKPJFOCH_00353;Name=btuB_1;gene=btuB_1;inference=ab initio prediction:Prodigal:002006,protein motif:HAMAP:MF_01531;locus_tag=EKPJFOCH_00353;product=Vitamin B12 transporter BtuB
M-thuringiense_contig_1_1	Prodigal:002006	CDS	413226	416249	.	+	0	ID=EKPJFOCH_00354;eC_number=2.4.1.129;Name=mtgA_1;gene=mtgA_1;inference=ab initio prediction:Prodigal:002006,protein motif:HAMAP:MF_00766;locus_tag=EKPJFOCH_00354;product=Biosynthetic peptidoglycan transglycosylase
M-thuringiense_contig_1_1	Prodigal:002006	CDS	416293	417351	.	+	0	ID=EKPJFOCH_00355;inference=ab initio prediction:Prodigal:002006;locus_tag=EKPJFOCH_00355;product=hypothetical protein
M-thuringiense_contig_1_1	Prodigal:002006	CDS	417386	417946	.	-	0	ID=EKPJFOCH_00356;inference=ab initio prediction:Prodigal:002006;locus_tag=EKPJFOCH_00356;product=hypothetical protein
M-thuringiense_contig_1_1	Prodigal:002006	CDS	417978	418199	.	-	0	ID=EKPJFOCH_00357;inference=ab initio prediction:Prodigal:002006;locus_tag=EKPJFOCH_00357;product=hypothetical protein
M-thuringiense_contig_1_1	Prodigal:002006	CDS	418449	418757	.	+	0	ID=EKPJFOCH_00358;inference=ab initio prediction:Prodigal:002006;locus_tag=EKPJFOCH_00358;product=hypothetical protein
M-thuringiense_contig_1_1	Prodigal:002006	CDS	419080	419412	.	+	0	ID=EKPJFOCH_00359;inference=ab initio prediction:Prodigal:002006;locus_tag=EKPJFOCH_00359;product=hypothetical protein
M-thuringiense_contig_1_1	Prodigal:002006	CDS	419418	420098	.	-	0	ID=EKPJFOCH_00360;inference=ab initio prediction:Prodigal:002006,similar to AA sequence:UniProtKB:P67153;locus_tag=EKPJFOCH_00360;note=UPF0073 inner membrane protein YqfA;product=hypothetical protein
M-thuringiense_contig_1_1	Prodigal:002006	CDS	420351	421373	.	-	0	ID=EKPJFOCH_00361;inference=ab initio prediction:Prodigal:002006;locus_tag=EKPJFOCH_00361;product=hypothetical protein
M-thuringiense_contig_1_1	Prodigal:002006	CDS	421406	422551	.	-	0	ID=EKPJFOCH_00362;eC_number=1.3.-.-;Name=ctaA;db_xref=COG:COG1612;gene=ctaA;inference=ab initio prediction:Prodigal:002006,similar to AA sequence:UniProtKB:Q3IXW9;locus_tag=EKPJFOCH_00362;product=Heme A synthase
M-thuringiense_contig_1_1	Prodigal:002006	CDS	422746	422958	.	+	0	ID=EKPJFOCH_00363;inference=ab initio prediction:Prodigal:002006;locus_tag=EKPJFOCH_00363;product=hypothetical protein
M-thuringiense_contig_1_1	Prodigal:002006	CDS	423036	423434	.	+	0	ID=EKPJFOCH_00364;inference=ab initio prediction:Prodigal:002006;locus_tag=EKPJFOCH_00364;product=hypothetical protein
M-thuringiense_contig_1_1	Prodigal:002006	CDS	423442	424512	.	-	0	ID=EKPJFOCH_00365;inference=ab initio prediction:Prodigal:002006;locus_tag=EKPJFOCH_00365;product=hypothetical protein
M-thuringiense_contig_1_1	Prodigal:002006	CDS	424706	425914	.	+	0	ID=EKPJFOCH_00366;inference=ab initio prediction:Prodigal:002006;locus_tag=EKPJFOCH_00366;product=hypothetical protein
M-thuringiense_contig_1_1	Prodigal:002006	CDS	425919	428228	.	-	0	ID=EKPJFOCH_00367;inference=ab initio prediction:Prodigal:002006;locus_tag=EKPJFOCH_00367;product=hypothetical protein
M-thuringiense_contig_1_1	Prodigal:002006	CDS	428415	428987	.	+	0	ID=EKPJFOCH_00368;inference=ab initio prediction:Prodigal:002006;locus_tag=EKPJFOCH_00368;product=hypothetical protein
M-thuringiense_contig_1_1	Prodigal:002006	CDS	429071	429463	.	+	0	ID=EKPJFOCH_00369;eC_number=3.1.2.-;db_xref=COG:COG1607;inference=ab initio prediction:Prodigal:002006,similar to AA sequence:UniProtKB:P44886;locus_tag=EKPJFOCH_00369;product=putative acyl-CoA thioester hydrolase
M-thuringiense_contig_1_1	Prodigal:002006	CDS	429615	429788	.	+	0	ID=EKPJFOCH_00370;inference=ab initio prediction:Prodigal:002006;locus_tag=EKPJFOCH_00370;product=hypothetical protein
M-thuringiense_contig_1_1	Prodigal:002006	CDS	430175	430420	.	-	0	ID=EKPJFOCH_00371;inference=ab initio prediction:Prodigal:002006;locus_tag=EKPJFOCH_00371;product=hypothetical protein
M-thuringiense_contig_1_1	Prodigal:002006	CDS	430670	430810	.	+	0	ID=EKPJFOCH_00372;inference=ab initio prediction:Prodigal:002006;locus_tag=EKPJFOCH_00372;product=hypothetical protein
M-thuringiense_contig_1_1	Prodigal:002006	CDS	430842	431078	.	-	0	ID=EKPJFOCH_00373;inference=ab initio prediction:Prodigal:002006;locus_tag=EKPJFOCH_00373;product=hypothetical protein
M-thuringiense_contig_1_1	Prodigal:002006	CDS	431183	431443	.	+	0	ID=EKPJFOCH_00374;inference=ab initio prediction:Prodigal:002006;locus_tag=EKPJFOCH_00374;product=hypothetical protein
M-thuringiense_contig_1_1	Prodigal:002006	CDS	431619	432530	.	+	0	ID=EKPJFOCH_00375;inference=ab initio prediction:Prodigal:002006;locus_tag=EKPJFOCH_00375;product=hypothetical protein
M-thuringiense_contig_1_1	Prodigal:002006	CDS	432542	437383	.	-	0	ID=EKPJFOCH_00376;eC_number=1.4.1.2;Name=gdh;db_xref=COG:COG2902;gene=gdh;inference=ab initio prediction:Prodigal:002006,similar to AA sequence:UniProtKB:E1V4J5;locus_tag=EKPJFOCH_00376;product=NAD-specific glutamate dehydrogenase
M-thuringiense_contig_1_1	Prodigal:002006	CDS	438877	440499	.	+	0	ID=EKPJFOCH_00377;inference=ab initio prediction:Prodigal:002006;locus_tag=EKPJFOCH_00377;product=hypothetical protein
M-thuringiense_contig_1_1	Prodigal:002006	CDS	441048	442376	.	-	0	ID=EKPJFOCH_00378;eC_number=3.2.1.135;Name=nplT;gene=nplT;inference=ab initio prediction:Prodigal:002006,similar to AA sequence:UniProtKB:P38940;locus_tag=EKPJFOCH_00378;product=Neopullulanase
M-thuringiense_contig_1_1	Prodigal:002006	CDS	442650	444839	.	+	0	ID=EKPJFOCH_00379;eC_number=3.6.4.12;Name=recD2_1;db_xref=COG:COG0507;gene=recD2_1;inference=ab initio prediction:Prodigal:002006,similar to AA sequence:UniProtKB:Q9RT63;locus_tag=EKPJFOCH_00379;product=ATP-dependent RecD-like DNA helicase
M-thuringiense_contig_1_1	Prodigal:002006	CDS	444961	446049	.	-	0	ID=EKPJFOCH_00380;inference=ab initio prediction:Prodigal:002006;locus_tag=EKPJFOCH_00380;product=hypothetical protein
M-thuringiense_contig_1_1	Prodigal:002006	CDS	446243	446527	.	+	0	ID=EKPJFOCH_00381;Name=csgA;gene=csgA;inference=ab initio prediction:Prodigal:002006,similar to AA sequence:UniProtKB:P21158;locus_tag=EKPJFOCH_00381;product=C-factor
M-thuringiense_contig_1_1	Prodigal:002006	CDS	446711	448090	.	+	0	ID=EKPJFOCH_00382;Name=bmr3_1;gene=bmr3_1;inference=ab initio prediction:Prodigal:002006,similar to AA sequence:UniProtKB:P96712;locus_tag=EKPJFOCH_00382;product=Multidrug resistance protein 3
M-thuringiense_contig_1_1	Prodigal:002006	CDS	448169	448900	.	-	0	ID=EKPJFOCH_00383;inference=ab initio prediction:Prodigal:002006;locus_tag=EKPJFOCH_00383;product=hypothetical protein
M-thuringiense_contig_1_1	Prodigal:002006	CDS	450156	451139	.	+	0	ID=EKPJFOCH_00384;Name=xerC_2;gene=xerC_2;inference=ab initio prediction:Prodigal:002006,protein motif:HAMAP:MF_01808;locus_tag=EKPJFOCH_00384;product=Tyrosine recombinase XerC
M-thuringiense_contig_1_1	Prodigal:002006	CDS	451430	451813	.	+	0	ID=EKPJFOCH_00385;inference=ab initio prediction:Prodigal:002006;locus_tag=EKPJFOCH_00385;product=hypothetical protein
M-thuringiense_contig_1_1	Prodigal:002006	CDS	452020	452631	.	+	0	ID=EKPJFOCH_00386;inference=ab initio prediction:Prodigal:002006;locus_tag=EKPJFOCH_00386;product=hypothetical protein
M-thuringiense_contig_1_1	Prodigal:002006	CDS	453219	453353	.	-	0	ID=EKPJFOCH_00387;inference=ab initio prediction:Prodigal:002006;locus_tag=EKPJFOCH_00387;product=hypothetical protein
M-thuringiense_contig_1_1	Prodigal:002006	CDS	453707	454615	.	+	0	ID=EKPJFOCH_00388;inference=ab initio prediction:Prodigal:002006;locus_tag=EKPJFOCH_00388;product=hypothetical protein
M-thuringiense_contig_1_1	Prodigal:002006	CDS	454653	455507	.	+	0	ID=EKPJFOCH_00389;inference=ab initio prediction:Prodigal:002006;locus_tag=EKPJFOCH_00389;product=hypothetical protein
M-thuringiense_contig_1_1	Aragorn:001002	tRNA	455715	455791	.	+	.	ID=EKPJFOCH_00390;inference=COORDINATES:profile:Aragorn:001002;locus_tag=EKPJFOCH_00390;product=tRNA-Arg(ccg)
M-thuringiense_contig_1_1	minced:0.4.2	repeat_region	456405	457347	.	.	.	note=CRISPR with 16 repeat units;rpt_family=CRISPR;rpt_type=direct;rpt_unit_seq=AGGTCGATCCCCGCGGGTGCTGGGAAGCC
M-thuringiense_contig_2_1	Prodigal:002006	CDS	243	1145	.	-	0	ID=EKPJFOCH_00391;eC_number=2.5.1.74;Name=menA;gene=menA;inference=ab initio prediction:Prodigal:002006,protein motif:HAMAP:MF_01937;locus_tag=EKPJFOCH_00391;product=1%2C4-dihydroxy-2-naphthoate octaprenyltransferase
M-thuringiense_contig_2_1	Prodigal:002006	CDS	1156	2400	.	-	0	ID=EKPJFOCH_00392;inference=ab initio prediction:Prodigal:002006;locus_tag=EKPJFOCH_00392;product=hypothetical protein
M-thuringiense_contig_2_1	Aragorn:001002	tRNA	2620	2704	.	-	.	ID=EKPJFOCH_00393;inference=COORDINATES:profile:Aragorn:001002;locus_tag=EKPJFOCH_00393;product=tRNA-Leu(caa)
M-thuringiense_contig_2_1	Prodigal:002006	CDS	2808	4178	.	-	0	ID=EKPJFOCH_00394;eC_number=2.7.13.3;Name=luxQ;gene=luxQ;inference=ab initio prediction:Prodigal:002006,similar to AA sequence:UniProtKB:Q9KLK7;locus_tag=EKPJFOCH_00394;product=Autoinducer 2 sensor kinase/phosphatase LuxQ
M-thuringiense_contig_2_1	Prodigal:002006	CDS	4178	5413	.	-	0	ID=EKPJFOCH_00395;inference=ab initio prediction:Prodigal:002006;locus_tag=EKPJFOCH_00395;product=hypothetical protein
M-thuringiense_contig_2_1	Prodigal:002006	CDS	5725	7293	.	+	0	ID=EKPJFOCH_00396;db_xref=COG:COG2199;inference=ab initio prediction:Prodigal:002006,similar to AA sequence:UniProtKB:Q9ABX9;locus_tag=EKPJFOCH_00396;product=putative signaling protein
M-thuringiense_contig_2_1	Prodigal:002006	CDS	7356	8066	.	+	0	ID=EKPJFOCH_00397;Name=degU;db_xref=COG:COG2197;gene=degU;inference=ab initio prediction:Prodigal:002006,similar to AA sequence:UniProtKB:P13800;locus_tag=EKPJFOCH_00397;product=Transcriptional regulatory protein DegU
M-thuringiense_contig_2_1	Prodigal:002006	CDS	8116	9651	.	-	0	ID=EKPJFOCH_00398;Name=comM;db_xref=COG:COG0606;gene=comM;inference=ab initio prediction:Prodigal:002006,similar to AA sequence:UniProtKB:P45049;locus_tag=EKPJFOCH_00398;product=Competence protein ComM
M-thuringiense_contig_2_1	Prodigal:002006	CDS	9802	10065	.	+	0	ID=EKPJFOCH_00399;inference=ab initio prediction:Prodigal:002006;locus_tag=EKPJFOCH_00399;product=hypothetical protein
M-thuringiense_contig_2_1	Prodigal:002006	CDS	10397	12259	.	+	0	ID=EKPJFOCH_00400;eC_number=3.6.4.12;Name=ruvB_1;gene=ruvB_1;inference=ab initio prediction:Prodigal:002006,protein motif:HAMAP:MF_00016;locus_tag=EKPJFOCH_00400;product=Holliday junction ATP-dependent DNA helicase RuvB
M-thuringiense_contig_2_1	Prodigal:002006	CDS	12299	12526	.	+	0	ID=EKPJFOCH_00401;inference=ab initio prediction:Prodigal:002006;locus_tag=EKPJFOCH_00401;product=hypothetical protein
M-thuringiense_contig_2_1	Prodigal:002006	CDS	12911	13234	.	+	0	ID=EKPJFOCH_00402;db_xref=COG:COG0718;inference=ab initio prediction:Prodigal:002006,similar to AA sequence:UniProtKB:P44711;locus_tag=EKPJFOCH_00402;product=Nucleoid-associated protein
M-thuringiense_contig_2_1	Prodigal:002006	CDS	13247	15418	.	-	0	ID=EKPJFOCH_00403;Name=apxIB;db_xref=COG:COG2274;gene=apxIB;inference=ab initio prediction:Prodigal:002006,similar to AA sequence:UniProtKB:P26760;locus_tag=EKPJFOCH_00403;product=Toxin RTX-I translocation ATP-binding protein
M-thuringiense_contig_2_1	Prodigal:002006	CDS	15433	15567	.	+	0	ID=EKPJFOCH_00404;inference=ab initio prediction:Prodigal:002006;locus_tag=EKPJFOCH_00404;product=hypothetical protein
M-thuringiense_contig_2_1	Prodigal:002006	CDS	15630	16934	.	-	0	ID=EKPJFOCH_00405;Name=cvaA;db_xref=COG:COG0845;gene=cvaA;inference=ab initio prediction:Prodigal:002006,similar to AA sequence:UniProtKB:P22519;locus_tag=EKPJFOCH_00405;product=Colicin V secretion protein CvaA
M-thuringiense_contig_2_1	Prodigal:002006	CDS	17579	17809	.	+	0	ID=EKPJFOCH_00406;inference=ab initio prediction:Prodigal:002006;locus_tag=EKPJFOCH_00406;product=hypothetical protein
M-thuringiense_contig_2_1	Prodigal:002006	CDS	18450	18683	.	+	0	ID=EKPJFOCH_00407;inference=ab initio prediction:Prodigal:002006;locus_tag=EKPJFOCH_00407;product=hypothetical protein
M-thuringiense_contig_2_1	Prodigal:002006	CDS	18815	20536	.	-	0	ID=EKPJFOCH_00408;eC_number=4.1.1.49;Name=pckA;db_xref=COG:COG1866;gene=pckA;inference=ab initio prediction:Prodigal:002006,similar to AA sequence:UniProtKB:Q9ZNH4;locus_tag=EKPJFOCH_00408;product=Phosphoenolpyruvate carboxykinase (ATP)
M-thuringiense_contig_2_1	Prodigal:002006	CDS	20792	21397	.	+	0	ID=EKPJFOCH_00409;Name=recR;db_xref=COG:COG0353;gene=recR;inference=ab initio prediction:Prodigal:002006,similar to AA sequence:UniProtKB:Q8RDI4;locus_tag=EKPJFOCH_00409;product=Recombination protein RecR
M-thuringiense_contig_2_1	Prodigal:002006	CDS	21611	24922	.	+	0	ID=EKPJFOCH_00410;eC_number=3.4.21.-;inference=ab initio prediction:Prodigal:002006,similar to AA sequence:UniProtKB:P09489;locus_tag=EKPJFOCH_00410;product=Extracellular serine protease
M-thuringiense_contig_2_1	Prodigal:002006	CDS	24990	25259	.	-	0	ID=EKPJFOCH_00411;inference=ab initio prediction:Prodigal:002006;locus_tag=EKPJFOCH_00411;product=hypothetical protein
M-thuringiense_contig_2_1	Prodigal:002006	CDS	25367	26509	.	-	0	ID=EKPJFOCH_00412;eC_number=3.8.1.5;Name=dhmA_1;gene=dhmA_1;inference=ab initio prediction:Prodigal:002006,protein motif:HAMAP:MF_01230;locus_tag=EKPJFOCH_00412;product=Haloalkane dehalogenase
M-thuringiense_contig_2_1	Prodigal:002006	CDS	26689	27018	.	+	0	ID=EKPJFOCH_00413;inference=ab initio prediction:Prodigal:002006;locus_tag=EKPJFOCH_00413;product=hypothetical protein
M-thuringiense_contig_2_1	Prodigal:002006	CDS	27015	27341	.	+	0	ID=EKPJFOCH_00414;Name=higA-2_1;db_xref=COG:COG2944;gene=higA-2_1;inference=ab initio prediction:Prodigal:002006,similar to AA sequence:UniProtKB:Q9KMA5;locus_tag=EKPJFOCH_00414;product=Antitoxin HigA-2
M-thuringiense_contig_2_1	Prodigal:002006	CDS	27357	27743	.	-	0	ID=EKPJFOCH_00415;inference=ab initio prediction:Prodigal:002006;locus_tag=EKPJFOCH_00415;product=hypothetical protein
M-thuringiense_contig_2_1	Prodigal:002006	CDS	27938	28186	.	+	0	ID=EKPJFOCH_00416;inference=ab initio prediction:Prodigal:002006;locus_tag=EKPJFOCH_00416;product=hypothetical protein
M-thuringiense_contig_2_1	Prodigal:002006	CDS	28336	28851	.	+	0	ID=EKPJFOCH_00417;eC_number=3.5.1.88;Name=def_1;db_xref=COG:COG0242;gene=def_1;inference=ab initio prediction:Prodigal:002006,similar to AA sequence:UniProtKB:Q9I7A8;locus_tag=EKPJFOCH_00417;product=Peptide deformylase
M-thuringiense_contig_2_1	Prodigal:002006	CDS	28869	29798	.	+	0	ID=EKPJFOCH_00418;eC_number=2.1.2.9;Name=fmt_1;db_xref=COG:COG0223;gene=fmt_1;inference=ab initio prediction:Prodigal:002006,similar to AA sequence:UniProtKB:O85732;locus_tag=EKPJFOCH_00418;product=Methionyl-tRNA formyltransferase
M-thuringiense_contig_2_1	Prodigal:002006	CDS	29798	30565	.	+	0	ID=EKPJFOCH_00419;eC_number=5.4.99.12;Name=truA;db_xref=COG:COG0101;gene=truA;inference=ab initio prediction:Prodigal:002006,similar to AA sequence:UniProtKB:P07649;locus_tag=EKPJFOCH_00419;product=tRNA pseudouridine synthase A
M-thuringiense_contig_2_1	Prodigal:002006	CDS	30541	31716	.	-	0	ID=EKPJFOCH_00420;eC_number=3.5.1.18;Name=dapE_1;db_xref=COG:COG0624;gene=dapE_1;inference=ab initio prediction:Prodigal:002006,similar to AA sequence:UniProtKB:P0AED7;locus_tag=EKPJFOCH_00420;product=Succinyl-diaminopimelate desuccinylase
M-thuringiense_contig_2_1	Prodigal:002006	CDS	31954	32190	.	+	0	ID=EKPJFOCH_00421;inference=ab initio prediction:Prodigal:002006;locus_tag=EKPJFOCH_00421;product=hypothetical protein
M-thuringiense_contig_2_1	Prodigal:002006	CDS	32240	33034	.	+	0	ID=EKPJFOCH_00422;Name=moeZ;db_xref=COG:COG0476;gene=moeZ;inference=ab initio prediction:Prodigal:002006,similar to AA sequence:UniProtKB:P9WMN7;locus_tag=EKPJFOCH_00422;product=putative adenylyltransferase/sulfurtransferase MoeZ
M-thuringiense_contig_2_1	Prodigal:002006	CDS	32997	33872	.	-	0	ID=EKPJFOCH_00423;inference=ab initio prediction:Prodigal:002006;locus_tag=EKPJFOCH_00423;product=hypothetical protein
M-thuringiense_contig_2_1	Prodigal:002006	CDS	33884	36304	.	-	0	ID=EKPJFOCH_00424;eC_number=6.1.1.20;Name=pheT;db_xref=COG:COG0072;gene=pheT;inference=ab initio prediction:Prodigal:002006,similar to AA sequence:UniProtKB:P07395;locus_tag=EKPJFOCH_00424;product=Phenylalanine--tRNA ligase beta subunit
M-thuringiense_contig_2_1	Prodigal:002006	CDS	36375	37457	.	-	0	ID=EKPJFOCH_00425;eC_number=6.1.1.20;Name=pheS;db_xref=COG:COG0016;gene=pheS;inference=ab initio prediction:Prodigal:002006,similar to AA sequence:UniProtKB:P08312;locus_tag=EKPJFOCH_00425;product=Phenylalanine--tRNA ligase alpha subunit
M-thuringiense_contig_2_1	Prodigal:002006	CDS	37588	37965	.	-	0	ID=EKPJFOCH_00426;Name=rplT;db_xref=COG:COG0292;gene=rplT;inference=ab initio prediction:Prodigal:002006,similar to AA sequence:UniProtKB:Q6NDR6;locus_tag=EKPJFOCH_00426;product=50S ribosomal protein L20
M-thuringiense_contig_2_1	Prodigal:002006	CDS	38017	38220	.	-	0	ID=EKPJFOCH_00427;Name=rpmI;db_xref=COG:COG0291;gene=rpmI;inference=ab initio prediction:Prodigal:002006,similar to AA sequence:UniProtKB:Q6NDR5;locus_tag=EKPJFOCH_00427;product=50S ribosomal protein L35
M-thuringiense_contig_2_1	Prodigal:002006	CDS	38663	39796	.	+	0	ID=EKPJFOCH_00428;eC_number=2.4.1.250;Name=mshA_3;gene=mshA_3;inference=ab initio prediction:Prodigal:002006,protein motif:HAMAP:MF_01695;locus_tag=EKPJFOCH_00428;product=D-inositol-3-phosphate glycosyltransferase
M-thuringiense_contig_2_1	Prodigal:002006	CDS	39954	42293	.	+	0	ID=EKPJFOCH_00429;inference=ab initio prediction:Prodigal:002006;locus_tag=EKPJFOCH_00429;product=hypothetical protein
M-thuringiense_contig_2_1	Prodigal:002006	CDS	42482	43003	.	-	0	ID=EKPJFOCH_00430;Name=infC;gene=infC;inference=ab initio prediction:Prodigal:002006,similar to AA sequence:UniProtKB:P03000;locus_tag=EKPJFOCH_00430;product=Translation initiation factor IF-3
M-thuringiense_contig_2_1	Prodigal:002006	CDS	43207	44493	.	-	0	ID=EKPJFOCH_00431;eC_number=2.4.1.250;Name=mshA_4;gene=mshA_4;inference=ab initio prediction:Prodigal:002006,protein motif:HAMAP:MF_01695;locus_tag=EKPJFOCH_00431;product=D-inositol-3-phosphate glycosyltransferase
M-thuringiense_contig_2_1	Prodigal:002006	CDS	44628	45425	.	+	0	ID=EKPJFOCH_00432;inference=ab initio prediction:Prodigal:002006;locus_tag=EKPJFOCH_00432;product=hypothetical protein
M-thuringiense_contig_2_1	Prodigal:002006	CDS	45465	45734	.	-	0	ID=EKPJFOCH_00433;inference=ab initio prediction:Prodigal:002006;locus_tag=EKPJFOCH_00433;product=hypothetical protein
M-thuringiense_contig_2_1	Prodigal:002006	CDS	45853	46284	.	-	0	ID=EKPJFOCH_00434;Name=ibpA_1;db_xref=COG:COG0071;gene=ibpA_1;inference=ab initio prediction:Prodigal:002006,similar to AA sequence:UniProtKB:P0C054;locus_tag=EKPJFOCH_00434;product=Small heat shock protein IbpA
M-thuringiense_contig_2_1	Prodigal:002006	CDS	46701	46874	.	+	0	ID=EKPJFOCH_00435;inference=ab initio prediction:Prodigal:002006;locus_tag=EKPJFOCH_00435;product=hypothetical protein
M-thuringiense_contig_2_1	Prodigal:002006	CDS	47004	47510	.	+	0	ID=EKPJFOCH_00436;inference=ab initio prediction:Prodigal:002006;locus_tag=EKPJFOCH_00436;product=hypothetical protein
M-thuringiense_contig_2_1	Prodigal:002006	CDS	47794	48591	.	+	0	ID=EKPJFOCH_00437;inference=ab initio prediction:Prodigal:002006;locus_tag=EKPJFOCH_00437;product=hypothetical protein
M-thuringiense_contig_2_1	Prodigal:002006	CDS	48603	50069	.	+	0	ID=EKPJFOCH_00438;Name=sctC;gene=sctC;inference=ab initio prediction:Prodigal:002006,protein motif:HAMAP:MF_02219;locus_tag=EKPJFOCH_00438;product=Type 3 secretion system secretin
M-thuringiense_contig_2_1	Prodigal:002006	CDS	50136	50882	.	+	0	ID=EKPJFOCH_00439;inference=ab initio prediction:Prodigal:002006;locus_tag=EKPJFOCH_00439;product=hypothetical protein
M-thuringiense_contig_2_1	Prodigal:002006	CDS	50964	52217	.	+	0	ID=EKPJFOCH_00440;inference=ab initio prediction:Prodigal:002006;locus_tag=EKPJFOCH_00440;product=hypothetical protein
M-thuringiense_contig_2_1	Prodigal:002006	CDS	52349	53803	.	+	0	ID=EKPJFOCH_00441;inference=ab initio prediction:Prodigal:002006;locus_tag=EKPJFOCH_00441;product=hypothetical protein
M-thuringiense_contig_2_1	Prodigal:002006	CDS	53800	54768	.	+	0	ID=EKPJFOCH_00442;inference=ab initio prediction:Prodigal:002006;locus_tag=EKPJFOCH_00442;product=hypothetical protein
M-thuringiense_contig_2_1	Prodigal:002006	CDS	54806	55774	.	+	0	ID=EKPJFOCH_00443;inference=ab initio prediction:Prodigal:002006;locus_tag=EKPJFOCH_00443;product=hypothetical protein
M-thuringiense_contig_2_1	Prodigal:002006	CDS	55825	56622	.	-	0	ID=EKPJFOCH_00444;eC_number=3.4.-.-;Name=bepA_1;gene=bepA_1;inference=ab initio prediction:Prodigal:002006,protein motif:HAMAP:MF_00997;locus_tag=EKPJFOCH_00444;product=Beta-barrel assembly-enhancing protease
M-thuringiense_contig_2_1	Prodigal:002006	CDS	56740	58134	.	+	0	ID=EKPJFOCH_00445;eC_number=3.4.11.10;Name=pepA_1;gene=pepA_1;inference=ab initio prediction:Prodigal:002006,protein motif:HAMAP:MF_00181;locus_tag=EKPJFOCH_00445;product=cytosol aminopeptidase
M-thuringiense_contig_2_1	Prodigal:002006	CDS	58141	59061	.	-	0	ID=EKPJFOCH_00446;inference=ab initio prediction:Prodigal:002006;locus_tag=EKPJFOCH_00446;product=hypothetical protein
M-thuringiense_contig_2_1	Prodigal:002006	CDS	59058	60476	.	-	0	ID=EKPJFOCH_00447;Name=ampG_1;db_xref=COG:COG0477;gene=ampG_1;inference=ab initio prediction:Prodigal:002006,similar to AA sequence:UniProtKB:P0AE16;locus_tag=EKPJFOCH_00447;product=Anhydromuropeptide permease
M-thuringiense_contig_2_1	Prodigal:002006	CDS	60565	63261	.	-	0	ID=EKPJFOCH_00448;Name=mutS;db_xref=COG:COG0249;gene=mutS;inference=ab initio prediction:Prodigal:002006,similar to AA sequence:UniProtKB:P0A1Y0;locus_tag=EKPJFOCH_00448;product=DNA mismatch repair protein MutS
M-thuringiense_contig_2_1	Prodigal:002006	CDS	63686	63988	.	-	0	ID=EKPJFOCH_00449;inference=ab initio prediction:Prodigal:002006;locus_tag=EKPJFOCH_00449;product=hypothetical protein
M-thuringiense_contig_2_1	Prodigal:002006	CDS	64203	66698	.	+	0	ID=EKPJFOCH_00450;eC_number=3.6.4.13;Name=hrpB;db_xref=COG:COG1643;gene=hrpB;inference=ab initio prediction:Prodigal:002006,similar to AA sequence:UniProtKB:P37024;locus_tag=EKPJFOCH_00450;product=ATP-dependent RNA helicase HrpB
M-thuringiense_contig_2_1	Prodigal:002006	CDS	66703	67140	.	+	0	ID=EKPJFOCH_00451;inference=ab initio prediction:Prodigal:002006;locus_tag=EKPJFOCH_00451;product=hypothetical protein
M-thuringiense_contig_2_1	Prodigal:002006	CDS	68287	68994	.	+	0	ID=EKPJFOCH_00452;inference=ab initio prediction:Prodigal:002006;locus_tag=EKPJFOCH_00452;product=hypothetical protein
M-thuringiense_contig_2_1	Prodigal:002006	CDS	69454	69684	.	-	0	ID=EKPJFOCH_00453;inference=ab initio prediction:Prodigal:002006;locus_tag=EKPJFOCH_00453;product=hypothetical protein
M-thuringiense_contig_2_1	Prodigal:002006	CDS	69998	70630	.	-	0	ID=EKPJFOCH_00454;eC_number=2.7.4.25;Name=cmk;db_xref=COG:COG0283;gene=cmk;inference=ab initio prediction:Prodigal:002006,similar to AA sequence:UniProtKB:P9WPA9;locus_tag=EKPJFOCH_00454;product=Cytidylate kinase
M-thuringiense_contig_2_1	Prodigal:002006	CDS	70636	72069	.	-	0	ID=EKPJFOCH_00455;eC_number=2.5.1.19;Name=aroA;gene=aroA;inference=ab initio prediction:Prodigal:002006,similar to AA sequence:UniProtKB:P0A2Y4;locus_tag=EKPJFOCH_00455;product=3-phosphoshikimate 1-carboxyvinyltransferase
M-thuringiense_contig_2_1	Prodigal:002006	CDS	72226	72603	.	+	0	ID=EKPJFOCH_00456;inference=ab initio prediction:Prodigal:002006;locus_tag=EKPJFOCH_00456;product=hypothetical protein
M-thuringiense_contig_2_1	Aragorn:001002	tRNA	72774	72849	.	+	.	ID=EKPJFOCH_00457;inference=COORDINATES:profile:Aragorn:001002;locus_tag=EKPJFOCH_00457;product=tRNA-Ala(ggc)
M-thuringiense_contig_2_1	Prodigal:002006	CDS	72928	73284	.	+	0	ID=EKPJFOCH_00458;eC_number=4.1.2.50;Name=queD;db_xref=COG:COG0720;gene=queD;inference=ab initio prediction:Prodigal:002006,similar to AA sequence:UniProtKB:P65870;locus_tag=EKPJFOCH_00458;product=6-carboxy-5%2C6%2C7%2C8-tetrahydropterin synthase
M-thuringiense_contig_2_1	Prodigal:002006	CDS	73271	73990	.	+	0	ID=EKPJFOCH_00459;eC_number=6.3.4.20;Name=queC;db_xref=COG:COG0603;gene=queC;inference=ab initio prediction:Prodigal:002006,similar to AA sequence:UniProtKB:O31675;locus_tag=EKPJFOCH_00459;product=7-cyano-7-deazaguanine synthase
M-thuringiense_contig_2_1	Prodigal:002006	CDS	74045	74515	.	-	0	ID=EKPJFOCH_00460;inference=ab initio prediction:Prodigal:002006,similar to AA sequence:UniProtKB:P9WFP9;locus_tag=EKPJFOCH_00460;note=UPF0047 protein Rv2556c;product=hypothetical protein
M-thuringiense_contig_2_1	Aragorn:001002	tRNA	76470	76550	.	+	.	ID=EKPJFOCH_00461;inference=COORDINATES:profile:Aragorn:001002;locus_tag=EKPJFOCH_00461;product=tRNA-Pro(cgg)
M-thuringiense_contig_2_1	Prodigal:002006	CDS	77599	78537	.	+	0	ID=EKPJFOCH_00462;eC_number=2.1.1.144;Name=tam_1;gene=tam_1;inference=ab initio prediction:Prodigal:002006,protein motif:HAMAP:MF_00560;locus_tag=EKPJFOCH_00462;product=Trans-aconitate 2-methyltransferase
M-thuringiense_contig_2_1	Prodigal:002006	CDS	78695	79429	.	+	0	ID=EKPJFOCH_00463;inference=ab initio prediction:Prodigal:002006;locus_tag=EKPJFOCH_00463;product=hypothetical protein
M-thuringiense_contig_2_1	Prodigal:002006	CDS	79433	79855	.	-	0	ID=EKPJFOCH_00464;eC_number=3.1.1.29;Name=arfB;db_xref=COG:COG1186;gene=arfB;inference=ab initio prediction:Prodigal:002006,similar to AA sequence:UniProtKB:P40711;locus_tag=EKPJFOCH_00464;product=Peptidyl-tRNA hydrolase ArfB
M-thuringiense_contig_2_1	Prodigal:002006	CDS	79865	80149	.	-	0	ID=EKPJFOCH_00465;Name=bolA;db_xref=COG:COG0271;gene=bolA;inference=ab initio prediction:Prodigal:002006,similar to AA sequence:UniProtKB:P0ABE2;locus_tag=EKPJFOCH_00465;product=DNA-binding transcriptional regulator BolA
M-thuringiense_contig_2_1	Prodigal:002006	CDS	80271	80948	.	+	0	ID=EKPJFOCH_00466;Name=dnaJ_1;gene=dnaJ_1;inference=ab initio prediction:Prodigal:002006,protein motif:HAMAP:MF_01152;locus_tag=EKPJFOCH_00466;product=Chaperone protein DnaJ
M-thuringiense_contig_2_1	Prodigal:002006	CDS	81190	82173	.	+	0	ID=EKPJFOCH_00467;eC_number=6.6.1.2;Name=cobS;gene=cobS;inference=ab initio prediction:Prodigal:002006,similar to AA sequence:UniProtKB:P29933;locus_tag=EKPJFOCH_00467;product=Aerobic cobaltochelatase subunit CobS
M-thuringiense_contig_2_1	Prodigal:002006	CDS	82198	82695	.	+	0	ID=EKPJFOCH_00468;inference=ab initio prediction:Prodigal:002006;locus_tag=EKPJFOCH_00468;product=hypothetical protein
M-thuringiense_contig_2_1	Prodigal:002006	CDS	82699	84615	.	+	0	ID=EKPJFOCH_00469;eC_number=6.6.1.2;Name=cobT;gene=cobT;inference=ab initio prediction:Prodigal:002006,similar to AA sequence:UniProtKB:P29934;locus_tag=EKPJFOCH_00469;product=Aerobic cobaltochelatase subunit CobT
M-thuringiense_contig_2_1	Prodigal:002006	CDS	84619	85548	.	-	0	ID=EKPJFOCH_00470;inference=ab initio prediction:Prodigal:002006;locus_tag=EKPJFOCH_00470;product=hypothetical protein
M-thuringiense_contig_2_1	Prodigal:002006	CDS	85656	85967	.	-	0	ID=EKPJFOCH_00471;Name=rpmB;db_xref=COG:COG0227;gene=rpmB;inference=ab initio prediction:Prodigal:002006,similar to AA sequence:UniProtKB:Q6NCH9;locus_tag=EKPJFOCH_00471;product=50S ribosomal protein L28
M-thuringiense_contig_2_1	Prodigal:002006	CDS	86350	87402	.	+	0	ID=EKPJFOCH_00472;eC_number=4.2.1.24;Name=hemB;db_xref=COG:COG0113;gene=hemB;inference=ab initio prediction:Prodigal:002006,similar to AA sequence:UniProtKB:P45622;locus_tag=EKPJFOCH_00472;product=Delta-aminolevulinic acid dehydratase
M-thuringiense_contig_2_1	Prodigal:002006	CDS	87410	87784	.	+	0	ID=EKPJFOCH_00473;inference=ab initio prediction:Prodigal:002006;locus_tag=EKPJFOCH_00473;product=hypothetical protein
M-thuringiense_contig_2_1	Prodigal:002006	CDS	87876	88400	.	+	0	ID=EKPJFOCH_00474;inference=ab initio prediction:Prodigal:002006;locus_tag=EKPJFOCH_00474;product=hypothetical protein
M-thuringiense_contig_2_1	Prodigal:002006	CDS	88533	89279	.	+	0	ID=EKPJFOCH_00475;eC_number=2.3.2.29;Name=bpt;db_xref=COG:COG2935;gene=bpt;inference=ab initio prediction:Prodigal:002006,similar to AA sequence:UniProtKB:Q983E4;locus_tag=EKPJFOCH_00475;product=Aspartate/glutamate leucyltransferase
M-thuringiense_contig_2_1	Prodigal:002006	CDS	89320	90234	.	-	0	ID=EKPJFOCH_00476;inference=ab initio prediction:Prodigal:002006;locus_tag=EKPJFOCH_00476;product=hypothetical protein
M-thuringiense_contig_2_1	Prodigal:002006	CDS	90333	91220	.	-	0	ID=EKPJFOCH_00477;inference=ab initio prediction:Prodigal:002006;locus_tag=EKPJFOCH_00477;product=hypothetical protein
M-thuringiense_contig_2_1	Prodigal:002006	CDS	91446	93119	.	+	0	ID=EKPJFOCH_00478;eC_number=1.5.5.1;db_xref=COG:COG0644;inference=ab initio prediction:Prodigal:002006,similar to AA sequence:UniProtKB:Q9HZP5;locus_tag=EKPJFOCH_00478;product=Electron transfer flavoprotein-ubiquinone oxidoreductase
M-thuringiense_contig_2_1	Prodigal:002006	CDS	93383	95281	.	+	0	ID=EKPJFOCH_00479;eC_number=3.4.-.-;Name=bepA_2;gene=bepA_2;inference=ab initio prediction:Prodigal:002006,protein motif:HAMAP:MF_00997;locus_tag=EKPJFOCH_00479;product=Beta-barrel assembly-enhancing protease
M-thuringiense_contig_2_1	Prodigal:002006	CDS	95365	96240	.	+	0	ID=EKPJFOCH_00480;eC_number=2.7.1.148;Name=ispE;db_xref=COG:COG1947;gene=ispE;inference=ab initio prediction:Prodigal:002006,similar to AA sequence:UniProtKB:P83700;locus_tag=EKPJFOCH_00480;product=4-diphosphocytidyl-2-C-methyl-D-erythritol kinase
M-thuringiense_contig_2_1	Prodigal:002006	CDS	96413	97456	.	-	0	ID=EKPJFOCH_00481;eC_number=2.5.1.90;Name=ispB;db_xref=COG:COG0142;gene=ispB;inference=ab initio prediction:Prodigal:002006,similar to AA sequence:UniProtKB:P44916;locus_tag=EKPJFOCH_00481;product=Octaprenyl diphosphate synthase
M-thuringiense_contig_2_1	Prodigal:002006	CDS	97618	97851	.	+	0	ID=EKPJFOCH_00482;inference=ab initio prediction:Prodigal:002006;locus_tag=EKPJFOCH_00482;product=hypothetical protein
M-thuringiense_contig_2_1	Prodigal:002006	CDS	97835	98590	.	+	0	ID=EKPJFOCH_00483;eC_number=2.1.1.223;Name=yfiC;gene=yfiC;inference=ab initio prediction:Prodigal:002006,protein motif:HAMAP:MF_01872;locus_tag=EKPJFOCH_00483;product=tRNA1(Val) (adenine(37)-N6)-methyltransferase
M-thuringiense_contig_2_1	Prodigal:002006	CDS	98632	98901	.	-	0	ID=EKPJFOCH_00484;inference=ab initio prediction:Prodigal:002006;locus_tag=EKPJFOCH_00484;product=hypothetical protein
M-thuringiense_contig_2_1	Prodigal:002006	CDS	99306	99602	.	-	0	ID=EKPJFOCH_00485;inference=ab initio prediction:Prodigal:002006;locus_tag=EKPJFOCH_00485;product=hypothetical protein
M-thuringiense_contig_2_1	Prodigal:002006	CDS	99791	100657	.	+	0	ID=EKPJFOCH_00486;inference=ab initio prediction:Prodigal:002006;locus_tag=EKPJFOCH_00486;product=hypothetical protein
M-thuringiense_contig_2_1	Prodigal:002006	CDS	100658	100912	.	-	0	ID=EKPJFOCH_00487;inference=ab initio prediction:Prodigal:002006;locus_tag=EKPJFOCH_00487;product=hypothetical protein
M-thuringiense_contig_2_1	Prodigal:002006	CDS	101056	102630	.	+	0	ID=EKPJFOCH_00488;eC_number=1.1.1.402;Name=eryB;db_xref=COG:COG0578;gene=eryB;inference=ab initio prediction:Prodigal:002006,similar to AA sequence:UniProtKB:Q2YIQ2;locus_tag=EKPJFOCH_00488;product=D-erythritol 1-phosphate dehydrogenase
M-thuringiense_contig_2_1	Prodigal:002006	CDS	102707	104212	.	+	0	ID=EKPJFOCH_00489;eC_number=2.7.1.30;Name=glpK;db_xref=COG:COG0554;gene=glpK;inference=ab initio prediction:Prodigal:002006,similar to AA sequence:UniProtKB:P9WPK1;locus_tag=EKPJFOCH_00489;product=Glycerol kinase
M-thuringiense_contig_2_1	Prodigal:002006	CDS	104302	105033	.	+	0	ID=EKPJFOCH_00490;Name=glpF;db_xref=COG:COG0580;gene=glpF;inference=ab initio prediction:Prodigal:002006,similar to AA sequence:UniProtKB:P18156;locus_tag=EKPJFOCH_00490;product=Glycerol uptake facilitator protein
M-thuringiense_contig_2_1	Prodigal:002006	CDS	105066	106349	.	-	0	ID=EKPJFOCH_00491;Name=gltT;gene=gltT;inference=ab initio prediction:Prodigal:002006,similar to AA sequence:UniProtKB:P24944;locus_tag=EKPJFOCH_00491;product=Proton/sodium-glutamate symport protein
M-thuringiense_contig_2_1	Prodigal:002006	CDS	106538	107119	.	+	0	ID=EKPJFOCH_00492;inference=ab initio prediction:Prodigal:002006;locus_tag=EKPJFOCH_00492;product=hypothetical protein
M-thuringiense_contig_2_1	Prodigal:002006	CDS	107119	107604	.	+	0	ID=EKPJFOCH_00493;Name=dsbB;gene=dsbB;inference=ab initio prediction:Prodigal:002006,protein motif:HAMAP:MF_00286;locus_tag=EKPJFOCH_00493;product=Disulfide bond formation protein B
M-thuringiense_contig_2_1	Prodigal:002006	CDS	107615	108232	.	-	0	ID=EKPJFOCH_00494;inference=ab initio prediction:Prodigal:002006;locus_tag=EKPJFOCH_00494;product=hypothetical protein
M-thuringiense_contig_2_1	Prodigal:002006	CDS	108321	108743	.	-	0	ID=EKPJFOCH_00495;inference=ab initio prediction:Prodigal:002006;locus_tag=EKPJFOCH_00495;product=hypothetical protein
M-thuringiense_contig_2_1	Prodigal:002006	CDS	108792	109451	.	-	0	ID=EKPJFOCH_00496;inference=ab initio prediction:Prodigal:002006;locus_tag=EKPJFOCH_00496;product=hypothetical protein
M-thuringiense_contig_2_1	Prodigal:002006	CDS	109481	110305	.	+	0	ID=EKPJFOCH_00497;inference=ab initio prediction:Prodigal:002006;locus_tag=EKPJFOCH_00497;product=hypothetical protein
M-thuringiense_contig_2_1	Prodigal:002006	CDS	110513	111736	.	+	0	ID=EKPJFOCH_00498;eC_number=2.4.1.250;Name=mshA_5;gene=mshA_5;inference=ab initio prediction:Prodigal:002006,protein motif:HAMAP:MF_01695;locus_tag=EKPJFOCH_00498;product=D-inositol-3-phosphate glycosyltransferase
M-thuringiense_contig_2_1	Prodigal:002006	CDS	111828	113387	.	+	0	ID=EKPJFOCH_00499;eC_number=2.7.8.31;Name=wcaJ;db_xref=COG:COG2148;gene=wcaJ;inference=ab initio prediction:Prodigal:002006,similar to AA sequence:UniProtKB:P71241;locus_tag=EKPJFOCH_00499;product=UDP-glucose:undecaprenyl-phosphate glucose-1-phosphate transferase
M-thuringiense_contig_2_1	Prodigal:002006	CDS	113628	114038	.	-	0	ID=EKPJFOCH_00500;inference=ab initio prediction:Prodigal:002006;locus_tag=EKPJFOCH_00500;product=hypothetical protein
M-thuringiense_contig_2_1	Prodigal:002006	CDS	114309	116858	.	-	0	ID=EKPJFOCH_00501;Name=btuB_2;gene=btuB_2;inference=ab initio prediction:Prodigal:002006,protein motif:HAMAP:MF_01531;locus_tag=EKPJFOCH_00501;product=Vitamin B12 transporter BtuB
M-thuringiense_contig_2_1	Prodigal:002006	CDS	117304	117930	.	-	0	ID=EKPJFOCH_00502;inference=ab initio prediction:Prodigal:002006;locus_tag=EKPJFOCH_00502;product=hypothetical protein
M-thuringiense_contig_2_1	Prodigal:002006	CDS	117951	118850	.	-	0	ID=EKPJFOCH_00503;inference=ab initio prediction:Prodigal:002006;locus_tag=EKPJFOCH_00503;product=hypothetical protein
M-thuringiense_contig_2_1	Prodigal:002006	CDS	118847	119620	.	-	0	ID=EKPJFOCH_00504;eC_number=3.6.3.-;Name=lnrL_1;db_xref=COG:COG1131;gene=lnrL_1;inference=ab initio prediction:Prodigal:002006,similar to AA sequence:UniProtKB:P94440;locus_tag=EKPJFOCH_00504;product=Linearmycin resistance ATP-binding protein LnrL
M-thuringiense_contig_2_1	Prodigal:002006	CDS	119617	119865	.	-	0	ID=EKPJFOCH_00505;inference=ab initio prediction:Prodigal:002006;locus_tag=EKPJFOCH_00505;product=hypothetical protein
M-thuringiense_contig_2_1	Prodigal:002006	CDS	119865	120296	.	-	0	ID=EKPJFOCH_00506;inference=ab initio prediction:Prodigal:002006;locus_tag=EKPJFOCH_00506;product=hypothetical protein
M-thuringiense_contig_2_1	Prodigal:002006	CDS	120345	121331	.	-	0	ID=EKPJFOCH_00507;inference=ab initio prediction:Prodigal:002006,similar to AA sequence:UniProtKB:Q1Q0T4;locus_tag=EKPJFOCH_00507;product=Hydrazine synthase subunit beta
M-thuringiense_contig_2_1	Prodigal:002006	CDS	121473	122756	.	-	0	ID=EKPJFOCH_00508;inference=ab initio prediction:Prodigal:002006;locus_tag=EKPJFOCH_00508;product=hypothetical protein
M-thuringiense_contig_2_1	Prodigal:002006	CDS	122953	123492	.	+	0	ID=EKPJFOCH_00509;inference=ab initio prediction:Prodigal:002006;locus_tag=EKPJFOCH_00509;product=hypothetical protein
M-thuringiense_contig_2_1	Prodigal:002006	CDS	123527	124243	.	+	0	ID=EKPJFOCH_00510;inference=ab initio prediction:Prodigal:002006;locus_tag=EKPJFOCH_00510;product=hypothetical protein
M-thuringiense_contig_2_1	Prodigal:002006	CDS	124246	124827	.	+	0	ID=EKPJFOCH_00511;inference=ab initio prediction:Prodigal:002006;locus_tag=EKPJFOCH_00511;product=hypothetical protein
M-thuringiense_contig_2_1	Prodigal:002006	CDS	124824	126389	.	+	0	ID=EKPJFOCH_00512;inference=ab initio prediction:Prodigal:002006;locus_tag=EKPJFOCH_00512;product=hypothetical protein
M-thuringiense_contig_2_1	Prodigal:002006	CDS	126396	126992	.	+	0	ID=EKPJFOCH_00513;inference=ab initio prediction:Prodigal:002006;locus_tag=EKPJFOCH_00513;product=hypothetical protein
M-thuringiense_contig_2_1	Prodigal:002006	CDS	126989	127552	.	+	0	ID=EKPJFOCH_00514;inference=ab initio prediction:Prodigal:002006;locus_tag=EKPJFOCH_00514;product=hypothetical protein
M-thuringiense_contig_2_1	Prodigal:002006	CDS	127617	128147	.	+	0	ID=EKPJFOCH_00515;inference=ab initio prediction:Prodigal:002006;locus_tag=EKPJFOCH_00515;product=hypothetical protein
M-thuringiense_contig_2_1	Prodigal:002006	CDS	128381	129331	.	+	0	ID=EKPJFOCH_00516;inference=ab initio prediction:Prodigal:002006,similar to AA sequence:UniProtKB:Q1Q0T4;locus_tag=EKPJFOCH_00516;product=Hydrazine synthase subunit beta
M-thuringiense_contig_2_1	Prodigal:002006	CDS	129403	129585	.	-	0	ID=EKPJFOCH_00517;inference=ab initio prediction:Prodigal:002006;locus_tag=EKPJFOCH_00517;product=hypothetical protein
M-thuringiense_contig_2_1	Prodigal:002006	CDS	129715	130284	.	+	0	ID=EKPJFOCH_00518;inference=ab initio prediction:Prodigal:002006;locus_tag=EKPJFOCH_00518;product=hypothetical protein
M-thuringiense_contig_2_1	Prodigal:002006	CDS	130324	131322	.	-	0	ID=EKPJFOCH_00519;inference=ab initio prediction:Prodigal:002006;locus_tag=EKPJFOCH_00519;product=hypothetical protein
M-thuringiense_contig_2_1	Prodigal:002006	CDS	131406	132083	.	+	0	ID=EKPJFOCH_00520;inference=ab initio prediction:Prodigal:002006;locus_tag=EKPJFOCH_00520;product=hypothetical protein
M-thuringiense_contig_2_1	Prodigal:002006	CDS	132251	132763	.	-	0	ID=EKPJFOCH_00521;eC_number=4.2.1.147;Name=fae_1;db_xref=COG:COG1795;gene=fae_1;inference=ab initio prediction:Prodigal:002006,similar to AA sequence:UniProtKB:Q9FA38;locus_tag=EKPJFOCH_00521;product=5%2C6%2C7%2C8-tetrahydromethanopterin hydro-lyase
M-thuringiense_contig_2_1	Prodigal:002006	CDS	132996	133862	.	-	0	ID=EKPJFOCH_00522;eC_number=2.4.2.52;Name=citG_1;gene=citG_1;inference=ab initio prediction:Prodigal:002006,protein motif:HAMAP:MF_00397;locus_tag=EKPJFOCH_00522;product=2-(5''-triphosphoribosyl)-3'-dephosphocoenzyme-A synthase
M-thuringiense_contig_2_1	Prodigal:002006	CDS	133862	134779	.	-	0	ID=EKPJFOCH_00523;eC_number=6.3.2.3;Name=gshB_1;gene=gshB_1;inference=ab initio prediction:Prodigal:002006,protein motif:HAMAP:MF_00162;locus_tag=EKPJFOCH_00523;product=Glutathione synthetase
M-thuringiense_contig_2_1	Prodigal:002006	CDS	135010	135864	.	-	0	ID=EKPJFOCH_00524;eC_number=3.5.4.27;Name=mch_1;db_xref=COG:COG3252;gene=mch_1;inference=ab initio prediction:Prodigal:002006,similar to AA sequence:UniProtKB:O85014;locus_tag=EKPJFOCH_00524;product=Methenyltetrahydromethanopterin cyclohydrolase
M-thuringiense_contig_2_1	Prodigal:002006	CDS	135911	137125	.	-	0	ID=EKPJFOCH_00525;inference=ab initio prediction:Prodigal:002006;locus_tag=EKPJFOCH_00525;product=hypothetical protein
M-thuringiense_contig_2_1	Prodigal:002006	CDS	137140	138033	.	-	0	ID=EKPJFOCH_00526;eC_number=1.5.1.-;Name=mtdB;gene=mtdB;inference=ab initio prediction:Prodigal:002006,similar to AA sequence:UniProtKB:O85012;locus_tag=EKPJFOCH_00526;product=NAD(P)-dependent methylenetetrahydromethanopterin dehydrogenase
M-thuringiense_contig_2_1	Prodigal:002006	CDS	138147	139169	.	-	0	ID=EKPJFOCH_00527;inference=ab initio prediction:Prodigal:002006;locus_tag=EKPJFOCH_00527;product=hypothetical protein
M-thuringiense_contig_2_1	Prodigal:002006	CDS	139543	140619	.	+	0	ID=EKPJFOCH_00528;Name=fhcB;db_xref=COG:COG1029;gene=fhcB;inference=ab initio prediction:Prodigal:002006,similar to AA sequence:UniProtKB:C5B138;locus_tag=EKPJFOCH_00528;product=Formyltransferase/hydrolase complex Fhc subunit B
M-thuringiense_contig_2_1	Prodigal:002006	CDS	140613	142256	.	+	0	ID=EKPJFOCH_00529;eC_number=3.5.1.-;Name=fhcA;db_xref=COG:COG1229;gene=fhcA;inference=ab initio prediction:Prodigal:002006,similar to AA sequence:UniProtKB:C5B137;locus_tag=EKPJFOCH_00529;product=Formyltransferase/hydrolase complex Fhc subunit A
M-thuringiense_contig_2_1	Prodigal:002006	CDS	142287	143225	.	+	0	ID=EKPJFOCH_00530;eC_number=2.3.1.101;Name=fhcD;db_xref=COG:COG2037;gene=fhcD;inference=ab initio prediction:Prodigal:002006,similar to AA sequence:UniProtKB:Q49118;locus_tag=EKPJFOCH_00530;product=Formyltransferase/hydrolase complex subunit D
M-thuringiense_contig_2_1	Prodigal:002006	CDS	143222	144019	.	+	0	ID=EKPJFOCH_00531;Name=fhcC;db_xref=COG:COG2218;gene=fhcC;inference=ab initio prediction:Prodigal:002006,similar to AA sequence:UniProtKB:C5B135;locus_tag=EKPJFOCH_00531;product=Formyltransferase/hydrolase complex Fhc subunit C
M-thuringiense_contig_2_1	Prodigal:002006	CDS	144128	144334	.	+	0	ID=EKPJFOCH_00532;inference=ab initio prediction:Prodigal:002006;locus_tag=EKPJFOCH_00532;product=hypothetical protein
M-thuringiense_contig_2_1	Prodigal:002006	CDS	144426	146048	.	+	0	ID=EKPJFOCH_00533;eC_number=2.7.-.-;Name=sasA_1;gene=sasA_1;inference=ab initio prediction:Prodigal:002006,protein motif:HAMAP:MF_01837;locus_tag=EKPJFOCH_00533;product=Adaptive-response sensory-kinase SasA
M-thuringiense_contig_2_1	Prodigal:002006	CDS	146045	146749	.	+	0	ID=EKPJFOCH_00534;Name=arlR;db_xref=COG:COG0745;gene=arlR;inference=ab initio prediction:Prodigal:002006,similar to AA sequence:UniProtKB:Q9KJN4;locus_tag=EKPJFOCH_00534;product=Response regulator ArlR
M-thuringiense_contig_2_1	Prodigal:002006	CDS	146928	147017	.	+	0	ID=EKPJFOCH_00535;Name=pqqA_1;gene=pqqA_1;inference=ab initio prediction:Prodigal:002006,protein motif:HAMAP:MF_00656;locus_tag=EKPJFOCH_00535;product=Coenzyme PQQ synthesis protein A
M-thuringiense_contig_2_1	Prodigal:002006	CDS	147059	147958	.	+	0	ID=EKPJFOCH_00536;Name=pqqB;db_xref=COG:COG1235;gene=pqqB;inference=ab initio prediction:Prodigal:002006,similar to AA sequence:UniProtKB:Q49149;locus_tag=EKPJFOCH_00536;product=Coenzyme PQQ synthesis protein B
M-thuringiense_contig_2_1	Prodigal:002006	CDS	148340	149425	.	+	0	ID=EKPJFOCH_00537;Name=pqqCD;db_xref=COG:COG5424;gene=pqqCD;inference=ab initio prediction:Prodigal:002006,similar to AA sequence:UniProtKB:Q49150;locus_tag=EKPJFOCH_00537;product=Bifunctional coenzyme PQQ synthesis protein C/D
M-thuringiense_contig_2_1	Prodigal:002006	CDS	149422	150576	.	+	0	ID=EKPJFOCH_00538;eC_number=1.21.98.4;Name=pqqE;db_xref=COG:COG0535;gene=pqqE;inference=ab initio prediction:Prodigal:002006,similar to AA sequence:UniProtKB:P71517;locus_tag=EKPJFOCH_00538;product=PqqA peptide cyclase
M-thuringiense_contig_2_1	Prodigal:002006	CDS	150573	151283	.	+	0	ID=EKPJFOCH_00539;inference=ab initio prediction:Prodigal:002006;locus_tag=EKPJFOCH_00539;product=hypothetical protein
M-thuringiense_contig_2_1	Prodigal:002006	CDS	151264	151635	.	+	0	ID=EKPJFOCH_00540;inference=ab initio prediction:Prodigal:002006;locus_tag=EKPJFOCH_00540;product=hypothetical protein
M-thuringiense_contig_2_1	Prodigal:002006	CDS	151794	152690	.	+	0	ID=EKPJFOCH_00541;eC_number=2.5.1.15;Name=folP;gene=folP;inference=ab initio prediction:Prodigal:002006,similar to AA sequence:UniProtKB:Q5XCA8;locus_tag=EKPJFOCH_00541;product=Dihydropteroate synthase
M-thuringiense_contig_2_1	Prodigal:002006	CDS	152683	153060	.	+	0	ID=EKPJFOCH_00542;eC_number=4.1.2.25;Name=folB;db_xref=COG:COG1539;gene=folB;inference=ab initio prediction:Prodigal:002006,similar to AA sequence:UniProtKB:P56740;locus_tag=EKPJFOCH_00542;product=Dihydroneopterin aldolase
M-thuringiense_contig_2_1	Prodigal:002006	CDS	153057	153533	.	+	0	ID=EKPJFOCH_00543;Name=sulD;db_xref=COG:COG0801;gene=sulD;inference=ab initio prediction:Prodigal:002006,similar to AA sequence:UniProtKB:P59657;locus_tag=EKPJFOCH_00543;product=Bifunctional folate synthesis protein
M-thuringiense_contig_2_1	Prodigal:002006	CDS	153562	154413	.	-	0	ID=EKPJFOCH_00544;inference=ab initio prediction:Prodigal:002006;locus_tag=EKPJFOCH_00544;product=hypothetical protein
M-thuringiense_contig_2_1	Prodigal:002006	CDS	154413	155018	.	-	0	ID=EKPJFOCH_00545;inference=ab initio prediction:Prodigal:002006;locus_tag=EKPJFOCH_00545;product=hypothetical protein
M-thuringiense_contig_2_1	Prodigal:002006	CDS	155151	156941	.	-	0	ID=EKPJFOCH_00546;eC_number=1.1.2.7;inference=ab initio prediction:Prodigal:002006,similar to AA sequence:UniProtKB:P38539;locus_tag=EKPJFOCH_00546;product=Methanol dehydrogenase [cytochrome c] subunit 1
M-thuringiense_contig_2_1	Prodigal:002006	CDS	157682	158368	.	-	0	ID=EKPJFOCH_00547;inference=ab initio prediction:Prodigal:002006;locus_tag=EKPJFOCH_00547;product=hypothetical protein
M-thuringiense_contig_2_1	Prodigal:002006	CDS	158497	159213	.	-	0	ID=EKPJFOCH_00548;Name=mgtC;db_xref=COG:COG1285;gene=mgtC;inference=ab initio prediction:Prodigal:002006,similar to AA sequence:UniProtKB:P0CI70;locus_tag=EKPJFOCH_00548;product=Protein MgtC
M-thuringiense_contig_2_1	Prodigal:002006	CDS	159439	160449	.	+	0	ID=EKPJFOCH_00549;eC_number=3.6.3.-;Name=ravA;gene=ravA;inference=ab initio prediction:Prodigal:002006,protein motif:HAMAP:MF_01625;locus_tag=EKPJFOCH_00549;product=ATPase RavA
M-thuringiense_contig_2_1	Prodigal:002006	CDS	160453	161382	.	+	0	ID=EKPJFOCH_00550;inference=ab initio prediction:Prodigal:002006;locus_tag=EKPJFOCH_00550;product=hypothetical protein
M-thuringiense_contig_2_1	Prodigal:002006	CDS	161614	162066	.	+	0	ID=EKPJFOCH_00551;inference=ab initio prediction:Prodigal:002006;locus_tag=EKPJFOCH_00551;product=hypothetical protein
M-thuringiense_contig_2_1	Prodigal:002006	CDS	162068	163090	.	+	0	ID=EKPJFOCH_00552;inference=ab initio prediction:Prodigal:002006;locus_tag=EKPJFOCH_00552;product=hypothetical protein
M-thuringiense_contig_2_1	Prodigal:002006	CDS	163278	164204	.	+	0	ID=EKPJFOCH_00553;inference=ab initio prediction:Prodigal:002006;locus_tag=EKPJFOCH_00553;product=hypothetical protein
M-thuringiense_contig_2_1	Prodigal:002006	CDS	164204	165133	.	+	0	ID=EKPJFOCH_00554;inference=ab initio prediction:Prodigal:002006;locus_tag=EKPJFOCH_00554;product=hypothetical protein
M-thuringiense_contig_2_1	Prodigal:002006	CDS	165127	166551	.	+	0	ID=EKPJFOCH_00555;inference=ab initio prediction:Prodigal:002006;locus_tag=EKPJFOCH_00555;product=hypothetical protein
M-thuringiense_contig_2_1	Prodigal:002006	CDS	166559	166855	.	-	0	ID=EKPJFOCH_00556;inference=ab initio prediction:Prodigal:002006;locus_tag=EKPJFOCH_00556;product=hypothetical protein
M-thuringiense_contig_2_1	Prodigal:002006	CDS	167285	168292	.	+	0	ID=EKPJFOCH_00557;eC_number=2.8.1.6;Name=bioB;db_xref=COG:COG0502;gene=bioB;inference=ab initio prediction:Prodigal:002006,similar to AA sequence:UniProtKB:P12996;locus_tag=EKPJFOCH_00557;product=Biotin synthase
M-thuringiense_contig_2_1	Prodigal:002006	CDS	168393	169889	.	-	0	ID=EKPJFOCH_00558;eC_number=2.7.-.-;Name=sasA_2;gene=sasA_2;inference=ab initio prediction:Prodigal:002006,protein motif:HAMAP:MF_01837;locus_tag=EKPJFOCH_00558;product=Adaptive-response sensory-kinase SasA
M-thuringiense_contig_2_1	Prodigal:002006	CDS	170123	170923	.	-	0	ID=EKPJFOCH_00559;inference=ab initio prediction:Prodigal:002006;locus_tag=EKPJFOCH_00559;product=hypothetical protein
M-thuringiense_contig_2_1	Prodigal:002006	CDS	170935	171600	.	-	0	ID=EKPJFOCH_00560;eC_number=2.1.1.163;Name=COQ5_2;gene=COQ5_2;inference=ab initio prediction:Prodigal:002006,protein motif:HAMAP:MF_01813;locus_tag=EKPJFOCH_00560;product=2-methoxy-6-polyprenyl-1%2C4-benzoquinol methylase%2C mitochondrial
M-thuringiense_contig_2_1	Prodigal:002006	CDS	171632	172933	.	-	0	ID=EKPJFOCH_00561;eC_number=2.8.1.13;Name=mnmA;gene=mnmA;inference=ab initio prediction:Prodigal:002006,similar to AA sequence:UniProtKB:Q99TM8;locus_tag=EKPJFOCH_00561;product=tRNA-specific 2-thiouridylase MnmA
M-thuringiense_contig_2_1	Aragorn:001002	tRNA	173110	173186	.	+	.	ID=EKPJFOCH_00562;inference=COORDINATES:profile:Aragorn:001002;locus_tag=EKPJFOCH_00562;product=tRNA-Arg(tct)
M-thuringiense_contig_2_1	Prodigal:002006	CDS	173484	173693	.	-	0	ID=EKPJFOCH_00563;inference=ab initio prediction:Prodigal:002006;locus_tag=EKPJFOCH_00563;product=hypothetical protein
M-thuringiense_contig_2_1	Prodigal:002006	CDS	173768	174148	.	-	0	ID=EKPJFOCH_00564;inference=ab initio prediction:Prodigal:002006,similar to AA sequence:UniProtKB:O86237;locus_tag=EKPJFOCH_00564;product=putative protein.1
M-thuringiense_contig_2_1	Prodigal:002006	CDS	174174	175163	.	-	0	ID=EKPJFOCH_00565;inference=ab initio prediction:Prodigal:002006;locus_tag=EKPJFOCH_00565;product=hypothetical protein
M-thuringiense_contig_2_1	Prodigal:002006	CDS	175174	176271	.	-	0	ID=EKPJFOCH_00566;Name=ychF;db_xref=COG:COG0012;gene=ychF;inference=ab initio prediction:Prodigal:002006,similar to AA sequence:UniProtKB:P44681;locus_tag=EKPJFOCH_00566;product=Ribosome-binding ATPase YchF
M-thuringiense_contig_2_1	Prodigal:002006	CDS	176276	176725	.	-	0	ID=EKPJFOCH_00567;eC_number=3.1.-.-;Name=vapC_1;gene=vapC_1;inference=ab initio prediction:Prodigal:002006,protein motif:HAMAP:MF_00265;locus_tag=EKPJFOCH_00567;product=tRNA(fMet)-specific endonuclease VapC
M-thuringiense_contig_2_1	Prodigal:002006	CDS	176715	176948	.	-	0	ID=EKPJFOCH_00568;inference=ab initio prediction:Prodigal:002006;locus_tag=EKPJFOCH_00568;product=hypothetical protein
M-thuringiense_contig_2_1	Prodigal:002006	CDS	176992	177612	.	-	0	ID=EKPJFOCH_00569;eC_number=3.1.1.29;Name=pth;db_xref=COG:COG0193;gene=pth;inference=ab initio prediction:Prodigal:002006,similar to AA sequence:UniProtKB:P9WHN7;locus_tag=EKPJFOCH_00569;product=Peptidyl-tRNA hydrolase
M-thuringiense_contig_2_1	Prodigal:002006	CDS	177703	178404	.	-	0	ID=EKPJFOCH_00570;Name=rplY;db_xref=COG:COG1825;gene=rplY;inference=ab initio prediction:Prodigal:002006,similar to AA sequence:UniProtKB:Q6N1P8;locus_tag=EKPJFOCH_00570;product=50S ribosomal protein L25
M-thuringiense_contig_2_1	Prodigal:002006	CDS	178777	179025	.	+	0	ID=EKPJFOCH_00571;inference=ab initio prediction:Prodigal:002006;locus_tag=EKPJFOCH_00571;product=hypothetical protein
M-thuringiense_contig_2_1	Prodigal:002006	CDS	179194	180696	.	+	0	ID=EKPJFOCH_00572;eC_number=5.4.2.2;Name=algC;db_xref=COG:COG1109;gene=algC;inference=ab initio prediction:Prodigal:002006,similar to AA sequence:UniProtKB:P26276;locus_tag=EKPJFOCH_00572;product=Phosphomannomutase/phosphoglucomutase
M-thuringiense_contig_2_1	Prodigal:002006	CDS	180716	181117	.	-	0	ID=EKPJFOCH_00573;inference=ab initio prediction:Prodigal:002006;locus_tag=EKPJFOCH_00573;product=hypothetical protein
M-thuringiense_contig_2_1	Prodigal:002006	CDS	181409	182302	.	+	0	ID=EKPJFOCH_00574;eC_number=3.1.1.15;Name=araB;gene=araB;inference=ab initio prediction:Prodigal:002006,similar to AA sequence:UniProtKB:Q1JUP5;locus_tag=EKPJFOCH_00574;product=L-arabinolactonase
M-thuringiense_contig_2_1	Prodigal:002006	CDS	182485	182700	.	+	0	ID=EKPJFOCH_00575;inference=ab initio prediction:Prodigal:002006;locus_tag=EKPJFOCH_00575;product=hypothetical protein
M-thuringiense_contig_2_1	Prodigal:002006	CDS	182706	183509	.	-	0	ID=EKPJFOCH_00576;inference=ab initio prediction:Prodigal:002006;locus_tag=EKPJFOCH_00576;product=hypothetical protein
M-thuringiense_contig_2_1	Prodigal:002006	CDS	183578	185680	.	-	0	ID=EKPJFOCH_00577;eC_number=3.4.15.5;Name=dcp;db_xref=COG:COG0339;gene=dcp;inference=ab initio prediction:Prodigal:002006,similar to AA sequence:UniProtKB:P24171;locus_tag=EKPJFOCH_00577;product=Dipeptidyl carboxypeptidase
M-thuringiense_contig_2_1	Prodigal:002006	CDS	186205	186981	.	+	0	ID=EKPJFOCH_00578;inference=ab initio prediction:Prodigal:002006;locus_tag=EKPJFOCH_00578;product=hypothetical protein
M-thuringiense_contig_2_1	Prodigal:002006	CDS	187129	188181	.	+	0	ID=EKPJFOCH_00579;inference=ab initio prediction:Prodigal:002006;locus_tag=EKPJFOCH_00579;product=hypothetical protein
M-thuringiense_contig_2_1	Prodigal:002006	CDS	188230	188961	.	-	0	ID=EKPJFOCH_00580;Name=yehW;db_xref=COG:COG1174;gene=yehW;inference=ab initio prediction:Prodigal:002006,similar to AA sequence:UniProtKB:P33359;locus_tag=EKPJFOCH_00580;product=Glycine betaine uptake system permease protein YehW
M-thuringiense_contig_2_1	Prodigal:002006	CDS	188958	190142	.	-	0	ID=EKPJFOCH_00581;Name=yehY;db_xref=COG:COG1174;gene=yehY;inference=ab initio prediction:Prodigal:002006,similar to AA sequence:UniProtKB:P33361;locus_tag=EKPJFOCH_00581;product=Glycine betaine uptake system permease protein YehY
M-thuringiense_contig_2_1	Prodigal:002006	CDS	190139	191236	.	-	0	ID=EKPJFOCH_00582;Name=yehZ;db_xref=COG:COG1732;gene=yehZ;inference=ab initio prediction:Prodigal:002006,similar to AA sequence:UniProtKB:P33362;locus_tag=EKPJFOCH_00582;product=Glycine betaine-binding protein YehZ
M-thuringiense_contig_2_1	Prodigal:002006	CDS	191347	191739	.	+	0	ID=EKPJFOCH_00583;inference=ab initio prediction:Prodigal:002006;locus_tag=EKPJFOCH_00583;product=hypothetical protein
M-thuringiense_contig_2_1	Prodigal:002006	CDS	191856	192233	.	-	0	ID=EKPJFOCH_00584;inference=ab initio prediction:Prodigal:002006,similar to AA sequence:UniProtKB:Q6NCZ4;locus_tag=EKPJFOCH_00584;note=UPF0102 protein RPA0323;product=hypothetical protein
M-thuringiense_contig_2_1	Prodigal:002006	CDS	192220	193206	.	-	0	ID=EKPJFOCH_00585;eC_number=2.1.1.198;Name=rsmI;gene=rsmI;inference=ab initio prediction:Prodigal:002006,protein motif:HAMAP:MF_01877;locus_tag=EKPJFOCH_00585;product=Ribosomal RNA small subunit methyltransferase I
M-thuringiense_contig_2_1	Prodigal:002006	CDS	193339	194559	.	+	0	ID=EKPJFOCH_00586;Name=lpoA;gene=lpoA;inference=ab initio prediction:Prodigal:002006,protein motif:HAMAP:MF_01890;locus_tag=EKPJFOCH_00586;product=Penicillin-binding protein activator LpoA
M-thuringiense_contig_2_1	Prodigal:002006	CDS	194566	195744	.	-	0	ID=EKPJFOCH_00587;Name=moaA_1;gene=moaA_1;inference=ab initio prediction:Prodigal:002006,protein motif:HAMAP:MF_01225_B;locus_tag=EKPJFOCH_00587;product=GTP 3'%2C8-cyclase
M-thuringiense_contig_2_1	Prodigal:002006	CDS	195780	196415	.	-	0	ID=EKPJFOCH_00588;eC_number=3.6.1.66;db_xref=COG:COG0127;inference=ab initio prediction:Prodigal:002006,similar to AA sequence:UniProtKB:P44598;locus_tag=EKPJFOCH_00588;product=dITP/XTP pyrophosphatase
M-thuringiense_contig_2_1	Prodigal:002006	CDS	196412	197125	.	-	0	ID=EKPJFOCH_00589;eC_number=2.7.7.56;Name=rph;db_xref=COG:COG0689;gene=rph;inference=ab initio prediction:Prodigal:002006,similar to AA sequence:UniProtKB:P50597;locus_tag=EKPJFOCH_00589;product=Ribonuclease PH
M-thuringiense_contig_2_1	Prodigal:002006	CDS	197217	197801	.	-	0	ID=EKPJFOCH_00590;Name=ssb;gene=ssb;inference=ab initio prediction:Prodigal:002006,similar to AA sequence:UniProtKB:P25762;locus_tag=EKPJFOCH_00590;product=Single-stranded DNA-binding protein
M-thuringiense_contig_2_1	Prodigal:002006	CDS	198195	200960	.	+	0	ID=EKPJFOCH_00591;eC_number=5.6.2.2;Name=gyrA;db_xref=COG:COG0188;gene=gyrA;inference=ab initio prediction:Prodigal:002006,similar to AA sequence:UniProtKB:P05653;locus_tag=EKPJFOCH_00591;product=DNA gyrase subunit A
M-thuringiense_contig_2_1	Prodigal:002006	CDS	201066	201575	.	+	0	ID=EKPJFOCH_00592;eC_number=2.7.7.3;Name=coaD;db_xref=COG:COG0669;gene=coaD;inference=ab initio prediction:Prodigal:002006,similar to AA sequence:UniProtKB:Q8ZJN9;locus_tag=EKPJFOCH_00592;product=Phosphopantetheine adenylyltransferase
M-thuringiense_contig_2_1	Prodigal:002006	CDS	201591	202133	.	+	0	ID=EKPJFOCH_00593;eC_number=5.2.1.8;inference=ab initio prediction:Prodigal:002006,similar to AA sequence:UniProtKB:P83221;locus_tag=EKPJFOCH_00593;product=Peptidyl-prolyl cis-trans isomerase cyp18
M-thuringiense_contig_2_1	Prodigal:002006	CDS	202141	202626	.	+	0	ID=EKPJFOCH_00594;inference=ab initio prediction:Prodigal:002006;locus_tag=EKPJFOCH_00594;product=hypothetical protein
M-thuringiense_contig_2_1	Prodigal:002006	CDS	202990	203451	.	+	0	ID=EKPJFOCH_00595;eC_number=5.2.1.8;inference=ab initio prediction:Prodigal:002006,similar to AA sequence:UniProtKB:P83221;locus_tag=EKPJFOCH_00595;product=Peptidyl-prolyl cis-trans isomerase cyp18
M-thuringiense_contig_2_1	Prodigal:002006	CDS	203584	204330	.	+	0	ID=EKPJFOCH_00596;eC_number=2.5.1.16;Name=speE_1;gene=speE_1;inference=ab initio prediction:Prodigal:002006,protein motif:HAMAP:MF_00198;locus_tag=EKPJFOCH_00596;product=Polyamine aminopropyltransferase
M-thuringiense_contig_2_1	Prodigal:002006	CDS	204345	204977	.	-	0	ID=EKPJFOCH_00597;eC_number=2.7.7.77;Name=mobA;db_xref=COG:COG0746;gene=mobA;inference=ab initio prediction:Prodigal:002006,similar to AA sequence:UniProtKB:P32173;locus_tag=EKPJFOCH_00597;product=Molybdenum cofactor guanylyltransferase
M-thuringiense_contig_2_1	Prodigal:002006	CDS	204988	206121	.	-	0	ID=EKPJFOCH_00598;inference=ab initio prediction:Prodigal:002006,protein motif:HAMAP:MF_02040;locus_tag=EKPJFOCH_00598;product=Iron-sulfur cluster carrier protein
M-thuringiense_contig_2_1	Prodigal:002006	CDS	206624	207127	.	+	0	ID=EKPJFOCH_00599;eC_number=1.4.3.5;Name=pdxH_1;gene=pdxH_1;inference=ab initio prediction:Prodigal:002006,protein motif:HAMAP:MF_01629;locus_tag=EKPJFOCH_00599;product=Pyridoxine/pyridoxamine 5'-phosphate oxidase
M-thuringiense_contig_2_1	Prodigal:002006	CDS	207273	208565	.	+	0	ID=EKPJFOCH_00600;eC_number=6.3.4.21;Name=pncB;db_xref=COG:COG1488;gene=pncB;inference=ab initio prediction:Prodigal:002006,similar to AA sequence:UniProtKB:Q8UIS9;locus_tag=EKPJFOCH_00600;product=Nicotinate phosphoribosyltransferase
M-thuringiense_contig_2_1	Prodigal:002006	CDS	208669	210240	.	+	0	ID=EKPJFOCH_00601;eC_number=6.3.5.2;Name=guaA;db_xref=COG:COG0518;gene=guaA;inference=ab initio prediction:Prodigal:002006,similar to AA sequence:UniProtKB:P04079;locus_tag=EKPJFOCH_00601;product=GMP synthase [glutamine-hydrolyzing]
M-thuringiense_contig_2_1	Prodigal:002006	CDS	210376	210618	.	+	0	ID=EKPJFOCH_00602;eC_number=6.3.5.3;Name=purS;db_xref=COG:COG1828;gene=purS;inference=ab initio prediction:Prodigal:002006,similar to AA sequence:UniProtKB:P12049;locus_tag=EKPJFOCH_00602;product=Phosphoribosylformylglycinamidine synthase subunit PurS
M-thuringiense_contig_2_1	Prodigal:002006	CDS	210618	211298	.	+	0	ID=EKPJFOCH_00603;eC_number=6.3.5.3;Name=purQ;db_xref=COG:COG0047;gene=purQ;inference=ab initio prediction:Prodigal:002006,similar to AA sequence:UniProtKB:P12041;locus_tag=EKPJFOCH_00603;product=Phosphoribosylformylglycinamidine synthase subunit PurQ
M-thuringiense_contig_2_1	Prodigal:002006	CDS	211358	211903	.	-	0	ID=EKPJFOCH_00604;eC_number=2.4.2.7;Name=apt;db_xref=COG:COG0503;gene=apt;inference=ab initio prediction:Prodigal:002006,similar to AA sequence:UniProtKB:P69503;locus_tag=EKPJFOCH_00604;product=Adenine phosphoribosyltransferase
M-thuringiense_contig_2_1	Prodigal:002006	CDS	212271	213077	.	-	0	ID=EKPJFOCH_00605;eC_number=3.1.3.25;Name=suhB;db_xref=COG:COG0483;gene=suhB;inference=ab initio prediction:Prodigal:002006,similar to AA sequence:UniProtKB:P0ADG4;locus_tag=EKPJFOCH_00605;product=Inositol-1-monophosphatase
M-thuringiense_contig_2_1	Prodigal:002006	CDS	213258	213797	.	+	0	ID=EKPJFOCH_00606;inference=ab initio prediction:Prodigal:002006;locus_tag=EKPJFOCH_00606;product=hypothetical protein
M-thuringiense_contig_2_1	Prodigal:002006	CDS	213773	214543	.	-	0	ID=EKPJFOCH_00607;eC_number=2.5.1.3;Name=thiE_1;gene=thiE_1;inference=ab initio prediction:Prodigal:002006,protein motif:HAMAP:MF_00097;locus_tag=EKPJFOCH_00607;product=Thiamine-phosphate synthase
M-thuringiense_contig_2_1	Prodigal:002006	CDS	214540	215343	.	-	0	ID=EKPJFOCH_00608;eC_number=2.8.1.10;Name=thiG;db_xref=COG:COG2022;gene=thiG;inference=ab initio prediction:Prodigal:002006,similar to AA sequence:UniProtKB:A0QQL0;locus_tag=EKPJFOCH_00608;product=Thiazole synthase
M-thuringiense_contig_2_1	Prodigal:002006	CDS	215367	215576	.	-	0	ID=EKPJFOCH_00609;inference=ab initio prediction:Prodigal:002006;locus_tag=EKPJFOCH_00609;product=hypothetical protein
M-thuringiense_contig_2_1	Prodigal:002006	CDS	215573	216796	.	-	0	ID=EKPJFOCH_00610;eC_number=1.4.3.19;Name=thiO;db_xref=COG:COG0665;gene=thiO;inference=ab initio prediction:Prodigal:002006,similar to AA sequence:UniProtKB:O31616;locus_tag=EKPJFOCH_00610;product=Glycine oxidase
M-thuringiense_contig_2_1	Prodigal:002006	CDS	217456	218802	.	-	0	ID=EKPJFOCH_00611;inference=ab initio prediction:Prodigal:002006;locus_tag=EKPJFOCH_00611;product=hypothetical protein
M-thuringiense_contig_2_1	Prodigal:002006	CDS	219035	219529	.	+	0	ID=EKPJFOCH_00612;inference=ab initio prediction:Prodigal:002006;locus_tag=EKPJFOCH_00612;product=hypothetical protein
M-thuringiense_contig_2_1	Prodigal:002006	CDS	219685	220701	.	-	0	ID=EKPJFOCH_00613;Name=nphR;gene=nphR;inference=ab initio prediction:Prodigal:002006,similar to AA sequence:UniProtKB:B1Q2A8;locus_tag=EKPJFOCH_00613;product=Transcriptional activator NphR
M-thuringiense_contig_2_1	Prodigal:002006	CDS	220911	221915	.	+	0	ID=EKPJFOCH_00614;inference=ab initio prediction:Prodigal:002006;locus_tag=EKPJFOCH_00614;product=hypothetical protein
M-thuringiense_contig_2_1	Prodigal:002006	CDS	221912	223192	.	+	0	ID=EKPJFOCH_00615;Name=nanT;gene=nanT;inference=ab initio prediction:Prodigal:002006,protein motif:HAMAP:MF_01238;locus_tag=EKPJFOCH_00615;product=Sialic acid transporter NanT
M-thuringiense_contig_2_1	Prodigal:002006	CDS	223249	225255	.	-	0	ID=EKPJFOCH_00616;Name=rpoD;db_xref=COG:COG0568;gene=rpoD;inference=ab initio prediction:Prodigal:002006,similar to AA sequence:UniProtKB:Q2K619;locus_tag=EKPJFOCH_00616;product=RNA polymerase sigma factor RpoD
M-thuringiense_contig_2_1	Prodigal:002006	CDS	225415	227397	.	-	0	ID=EKPJFOCH_00617;eC_number=2.7.7.-;Name=dnaG;gene=dnaG;inference=ab initio prediction:Prodigal:002006,protein motif:HAMAP:MF_00974;locus_tag=EKPJFOCH_00617;product=DNA primase
M-thuringiense_contig_2_1	Prodigal:002006	CDS	227477	228460	.	+	0	ID=EKPJFOCH_00618;eC_number=3.1.1.17;Name=gnl_1;gene=gnl_1;inference=ab initio prediction:Prodigal:002006,similar to AA sequence:UniProtKB:Q01578;locus_tag=EKPJFOCH_00618;product=Gluconolactonase
M-thuringiense_contig_2_1	Prodigal:002006	CDS	228623	228871	.	+	0	ID=EKPJFOCH_00619;inference=ab initio prediction:Prodigal:002006;locus_tag=EKPJFOCH_00619;product=hypothetical protein
M-thuringiense_contig_2_1	Prodigal:002006	CDS	228950	229414	.	-	0	ID=EKPJFOCH_00620;Name=yqeY;db_xref=COG:COG1610;gene=yqeY;inference=ab initio prediction:Prodigal:002006,similar to AA sequence:UniProtKB:P54464;locus_tag=EKPJFOCH_00620;product=putative protein YqeY
M-thuringiense_contig_2_1	Prodigal:002006	CDS	229485	229799	.	-	0	ID=EKPJFOCH_00621;inference=ab initio prediction:Prodigal:002006;locus_tag=EKPJFOCH_00621;product=hypothetical protein
M-thuringiense_contig_2_1	Prodigal:002006	CDS	229786	230061	.	-	0	ID=EKPJFOCH_00622;inference=ab initio prediction:Prodigal:002006;locus_tag=EKPJFOCH_00622;product=hypothetical protein
M-thuringiense_contig_2_1	Prodigal:002006	CDS	230250	231479	.	+	0	ID=EKPJFOCH_00623;eC_number=6.3.5.5;Name=carA_1;db_xref=COG:COG0505;gene=carA_1;inference=ab initio prediction:Prodigal:002006,similar to AA sequence:UniProtKB:P0A6F1;locus_tag=EKPJFOCH_00623;product=Carbamoyl-phosphate synthase small chain
M-thuringiense_contig_2_1	Prodigal:002006	CDS	231657	232034	.	+	0	ID=EKPJFOCH_00624;inference=ab initio prediction:Prodigal:002006;locus_tag=EKPJFOCH_00624;product=hypothetical protein
M-thuringiense_contig_2_1	Prodigal:002006	CDS	232099	232542	.	-	0	ID=EKPJFOCH_00625;db_xref=COG:COG3794;inference=ab initio prediction:Prodigal:002006,similar to AA sequence:UniProtKB:P04171;locus_tag=EKPJFOCH_00625;product=Pseudoazurin
M-thuringiense_contig_2_1	Prodigal:002006	CDS	232850	236323	.	+	0	ID=EKPJFOCH_00626;eC_number=6.3.5.5;Name=carB;db_xref=COG:COG0458;gene=carB;inference=ab initio prediction:Prodigal:002006,similar to AA sequence:UniProtKB:P00968;locus_tag=EKPJFOCH_00626;product=Carbamoyl-phosphate synthase large chain
M-thuringiense_contig_2_1	Prodigal:002006	CDS	236442	236924	.	+	0	ID=EKPJFOCH_00627;Name=greA_1;db_xref=COG:COG0782;gene=greA_1;inference=ab initio prediction:Prodigal:002006,similar to AA sequence:UniProtKB:P0A6W5;locus_tag=EKPJFOCH_00627;product=Transcription elongation factor GreA
M-thuringiense_contig_2_1	Prodigal:002006	CDS	236947	237456	.	+	0	ID=EKPJFOCH_00628;inference=ab initio prediction:Prodigal:002006;locus_tag=EKPJFOCH_00628;product=hypothetical protein
M-thuringiense_contig_2_1	Prodigal:002006	CDS	237590	238621	.	+	0	ID=EKPJFOCH_00629;inference=ab initio prediction:Prodigal:002006;locus_tag=EKPJFOCH_00629;product=hypothetical protein
M-thuringiense_contig_2_1	Prodigal:002006	CDS	238684	239661	.	+	0	ID=EKPJFOCH_00630;eC_number=1.8.1.9;Name=trxB_2;db_xref=COG:COG0492;gene=trxB_2;inference=ab initio prediction:Prodigal:002006,similar to AA sequence:UniProtKB:P0A9P4;locus_tag=EKPJFOCH_00630;product=Thioredoxin reductase
M-thuringiense_contig_2_1	Prodigal:002006	CDS	239922	240812	.	+	0	ID=EKPJFOCH_00631;Name=dmlR_1;gene=dmlR_1;inference=ab initio prediction:Prodigal:002006,similar to AA sequence:UniProtKB:P76250;locus_tag=EKPJFOCH_00631;product=HTH-type transcriptional regulator DmlR
M-thuringiense_contig_2_1	Prodigal:002006	CDS	240878	241156	.	+	0	ID=EKPJFOCH_00632;inference=ab initio prediction:Prodigal:002006;locus_tag=EKPJFOCH_00632;product=hypothetical protein
M-thuringiense_contig_2_1	Prodigal:002006	CDS	241262	242965	.	-	0	ID=EKPJFOCH_00633;eC_number=6.2.1.3;Name=fadD_1;db_xref=COG:COG0318;gene=fadD_1;inference=ab initio prediction:Prodigal:002006,similar to AA sequence:UniProtKB:P69451;locus_tag=EKPJFOCH_00633;product=Long-chain-fatty-acid--CoA ligase
M-thuringiense_contig_2_1	Prodigal:002006	CDS	243040	243741	.	-	0	ID=EKPJFOCH_00634;inference=ab initio prediction:Prodigal:002006;locus_tag=EKPJFOCH_00634;product=hypothetical protein
M-thuringiense_contig_2_1	Prodigal:002006	CDS	243738	245234	.	-	0	ID=EKPJFOCH_00635;eC_number=3.4.11.1;Name=pepA_2;db_xref=COG:COG0260;gene=pepA_2;inference=ab initio prediction:Prodigal:002006,similar to AA sequence:UniProtKB:O86436;locus_tag=EKPJFOCH_00635;product=Cytosol aminopeptidase
M-thuringiense_contig_2_1	Prodigal:002006	CDS	245460	246629	.	+	0	ID=EKPJFOCH_00636;inference=ab initio prediction:Prodigal:002006;locus_tag=EKPJFOCH_00636;product=hypothetical protein
M-thuringiense_contig_2_1	Prodigal:002006	CDS	246637	247725	.	+	0	ID=EKPJFOCH_00637;Name=lptG;db_xref=COG:COG0795;gene=lptG;inference=ab initio prediction:Prodigal:002006,similar to AA sequence:UniProtKB:P0ADC6;locus_tag=EKPJFOCH_00637;product=Lipopolysaccharide export system permease protein LptG
M-thuringiense_contig_2_1	Prodigal:002006	CDS	247783	250377	.	+	0	ID=EKPJFOCH_00638;Name=lptD;gene=lptD;inference=ab initio prediction:Prodigal:002006,protein motif:HAMAP:MF_01411;locus_tag=EKPJFOCH_00638;product=LPS-assembly protein LptD
M-thuringiense_contig_2_1	Prodigal:002006	CDS	250408	251421	.	+	0	ID=EKPJFOCH_00639;eC_number=1.1.1.262;Name=pdxA;db_xref=COG:COG1995;gene=pdxA;inference=ab initio prediction:Prodigal:002006,similar to AA sequence:UniProtKB:Q9I5U4;locus_tag=EKPJFOCH_00639;product=4-hydroxythreonine-4-phosphate dehydrogenase
M-thuringiense_contig_2_1	Prodigal:002006	CDS	251418	252278	.	+	0	ID=EKPJFOCH_00640;eC_number=2.1.1.182;Name=rsmA_1;gene=rsmA_1;inference=ab initio prediction:Prodigal:002006,similar to AA sequence:UniProtKB:Q1RK29;locus_tag=EKPJFOCH_00640;product=Ribosomal RNA small subunit methyltransferase A
M-thuringiense_contig_2_1	Prodigal:002006	CDS	252713	253114	.	+	0	ID=EKPJFOCH_00641;inference=ab initio prediction:Prodigal:002006;locus_tag=EKPJFOCH_00641;product=hypothetical protein
M-thuringiense_contig_2_1	Prodigal:002006	CDS	253160	253519	.	-	0	ID=EKPJFOCH_00642;inference=ab initio prediction:Prodigal:002006;locus_tag=EKPJFOCH_00642;product=hypothetical protein
M-thuringiense_contig_2_1	Prodigal:002006	CDS	253578	255947	.	-	0	ID=EKPJFOCH_00643;eC_number=3.6.4.-;Name=priA;gene=priA;inference=ab initio prediction:Prodigal:002006,protein motif:HAMAP:MF_00983;locus_tag=EKPJFOCH_00643;product=primosomal protein N'
M-thuringiense_contig_2_1	Prodigal:002006	CDS	256054	257388	.	-	0	ID=EKPJFOCH_00644;Name=hcaT;gene=hcaT;inference=ab initio prediction:Prodigal:002006,similar to AA sequence:UniProtKB:Q47142;locus_tag=EKPJFOCH_00644;product=putative 3-phenylpropionic acid transporter
M-thuringiense_contig_2_1	Prodigal:002006	CDS	257419	258123	.	+	0	ID=EKPJFOCH_00645;inference=ab initio prediction:Prodigal:002006;locus_tag=EKPJFOCH_00645;product=hypothetical protein
M-thuringiense_contig_2_1	Prodigal:002006	CDS	258289	259464	.	+	0	ID=EKPJFOCH_00646;inference=ab initio prediction:Prodigal:002006;locus_tag=EKPJFOCH_00646;product=hypothetical protein
M-thuringiense_contig_2_1	Prodigal:002006	CDS	259520	259942	.	+	0	ID=EKPJFOCH_00647;inference=ab initio prediction:Prodigal:002006;locus_tag=EKPJFOCH_00647;product=hypothetical protein
M-thuringiense_contig_2_1	Prodigal:002006	CDS	259958	260599	.	-	0	ID=EKPJFOCH_00648;inference=ab initio prediction:Prodigal:002006;locus_tag=EKPJFOCH_00648;product=hypothetical protein
M-thuringiense_contig_2_1	Prodigal:002006	CDS	260675	262006	.	-	0	ID=EKPJFOCH_00649;eC_number=1.4.3.24;Name=pao;gene=pao;inference=ab initio prediction:Prodigal:002006,similar to AA sequence:UniProtKB:H8ZPX1;locus_tag=EKPJFOCH_00649;product=Pseudooxynicotine oxidase
M-thuringiense_contig_2_1	Prodigal:002006	CDS	262179	262667	.	+	0	ID=EKPJFOCH_00650;inference=ab initio prediction:Prodigal:002006;locus_tag=EKPJFOCH_00650;product=hypothetical protein
M-thuringiense_contig_2_1	Prodigal:002006	CDS	263190	264662	.	-	0	ID=EKPJFOCH_00651;eC_number=6.3.5.-;Name=gatB;db_xref=COG:COG0064;gene=gatB;inference=ab initio prediction:Prodigal:002006,similar to AA sequence:UniProtKB:Q9HVT7;locus_tag=EKPJFOCH_00651;product=Aspartyl/glutamyl-tRNA(Asn/Gln) amidotransferase subunit B
M-thuringiense_contig_2_1	Prodigal:002006	CDS	264736	265524	.	-	0	ID=EKPJFOCH_00652;eC_number=2.5.1.-;Name=cmoB_1;gene=cmoB_1;inference=ab initio prediction:Prodigal:002006,protein motif:HAMAP:MF_01590;locus_tag=EKPJFOCH_00652;product=tRNA U34 carboxymethyltransferase
M-thuringiense_contig_2_1	Prodigal:002006	CDS	265588	266985	.	-	0	ID=EKPJFOCH_00653;inference=ab initio prediction:Prodigal:002006;locus_tag=EKPJFOCH_00653;product=hypothetical protein
M-thuringiense_contig_2_1	Prodigal:002006	CDS	267065	267565	.	-	0	ID=EKPJFOCH_00654;inference=ab initio prediction:Prodigal:002006;locus_tag=EKPJFOCH_00654;product=hypothetical protein
M-thuringiense_contig_2_1	Prodigal:002006	CDS	267828	268802	.	-	0	ID=EKPJFOCH_00655;inference=ab initio prediction:Prodigal:002006;locus_tag=EKPJFOCH_00655;product=hypothetical protein
M-thuringiense_contig_2_1	Prodigal:002006	CDS	268799	269599	.	-	0	ID=EKPJFOCH_00656;Name=fepC;db_xref=COG:COG1120;gene=fepC;inference=ab initio prediction:Prodigal:002006,similar to AA sequence:UniProtKB:P23878;locus_tag=EKPJFOCH_00656;product=Ferric enterobactin transport ATP-binding protein FepC
M-thuringiense_contig_2_1	Prodigal:002006	CDS	269599	270627	.	-	0	ID=EKPJFOCH_00657;Name=yfhA;db_xref=COG:COG0609;gene=yfhA;inference=ab initio prediction:Prodigal:002006,similar to AA sequence:UniProtKB:O31569;locus_tag=EKPJFOCH_00657;product=putative siderophore transport system permease protein YfhA
M-thuringiense_contig_2_1	Prodigal:002006	CDS	270624	271484	.	-	0	ID=EKPJFOCH_00658;inference=ab initio prediction:Prodigal:002006;locus_tag=EKPJFOCH_00658;product=hypothetical protein
M-thuringiense_contig_2_1	Prodigal:002006	CDS	271490	273484	.	-	0	ID=EKPJFOCH_00659;Name=btuB_3;db_xref=COG:COG4206;gene=btuB_3;inference=ab initio prediction:Prodigal:002006,similar to AA sequence:UniProtKB:P06129;locus_tag=EKPJFOCH_00659;product=Vitamin B12 transporter BtuB
M-thuringiense_contig_2_1	Prodigal:002006	CDS	274133	276199	.	+	0	ID=EKPJFOCH_00660;inference=ab initio prediction:Prodigal:002006;locus_tag=EKPJFOCH_00660;product=hypothetical protein
M-thuringiense_contig_2_1	Prodigal:002006	CDS	276227	276580	.	-	0	ID=EKPJFOCH_00661;eC_number=6.1.1.-;Name=gluQ;gene=gluQ;inference=ab initio prediction:Prodigal:002006,protein motif:HAMAP:MF_01428;locus_tag=EKPJFOCH_00661;product=Glutamyl-Q tRNA(Asp) synthetase
M-thuringiense_contig_3_1	Prodigal:002006	CDS	159	2039	.	-	0	ID=EKPJFOCH_00662;inference=ab initio prediction:Prodigal:002006;locus_tag=EKPJFOCH_00662;product=hypothetical protein
M-thuringiense_contig_3_1	Prodigal:002006	CDS	2067	2600	.	-	0	ID=EKPJFOCH_00663;inference=ab initio prediction:Prodigal:002006;locus_tag=EKPJFOCH_00663;product=hypothetical protein
M-thuringiense_contig_3_1	Prodigal:002006	CDS	2963	3904	.	+	0	ID=EKPJFOCH_00664;inference=ab initio prediction:Prodigal:002006;locus_tag=EKPJFOCH_00664;product=hypothetical protein
M-thuringiense_contig_3_1	Prodigal:002006	CDS	4380	5912	.	-	0	ID=EKPJFOCH_00665;eC_number=6.2.1.3;Name=lcfB;db_xref=COG:COG0318;gene=lcfB;inference=ab initio prediction:Prodigal:002006,similar to AA sequence:UniProtKB:O07610;locus_tag=EKPJFOCH_00665;product=Long-chain-fatty-acid--CoA ligase
M-thuringiense_contig_3_1	Prodigal:002006	CDS	5989	6432	.	-	0	ID=EKPJFOCH_00666;inference=ab initio prediction:Prodigal:002006;locus_tag=EKPJFOCH_00666;product=hypothetical protein
M-thuringiense_contig_3_1	Prodigal:002006	CDS	6566	7357	.	+	0	ID=EKPJFOCH_00667;inference=ab initio prediction:Prodigal:002006;locus_tag=EKPJFOCH_00667;product=hypothetical protein
M-thuringiense_contig_3_1	Prodigal:002006	CDS	7365	8585	.	-	0	ID=EKPJFOCH_00668;eC_number=1.3.1.114;Name=baiN;db_xref=COG:COG2081;gene=baiN;inference=ab initio prediction:Prodigal:002006,similar to AA sequence:UniProtKB:B0NAQ4;locus_tag=EKPJFOCH_00668;product=3-dehydro-bile acid delta(4%2C6)-reductase
M-thuringiense_contig_3_1	Prodigal:002006	CDS	8789	9793	.	+	0	ID=EKPJFOCH_00669;Name=alx;db_xref=COG:COG0861;gene=alx;inference=ab initio prediction:Prodigal:002006,similar to AA sequence:UniProtKB:P42601;locus_tag=EKPJFOCH_00669;product=Putative membrane-bound redox modulator Alx
M-thuringiense_contig_3_1	Prodigal:002006	CDS	9800	10555	.	-	0	ID=EKPJFOCH_00670;eC_number=3.5.1.28;Name=amiD_1;db_xref=COG:COG3023;gene=amiD_1;inference=ab initio prediction:Prodigal:002006,similar to AA sequence:UniProtKB:P75820;locus_tag=EKPJFOCH_00670;product=N-acetylmuramoyl-L-alanine amidase AmiD
M-thuringiense_contig_3_1	Prodigal:002006	CDS	10552	11277	.	-	0	ID=EKPJFOCH_00671;Name=djlA_1;db_xref=COG:COG1076;gene=djlA_1;inference=ab initio prediction:Prodigal:002006,similar to AA sequence:UniProtKB:P31680;locus_tag=EKPJFOCH_00671;product=Co-chaperone protein DjlA
M-thuringiense_contig_3_1	Prodigal:002006	CDS	11495	11764	.	-	0	ID=EKPJFOCH_00672;inference=ab initio prediction:Prodigal:002006;locus_tag=EKPJFOCH_00672;product=hypothetical protein
M-thuringiense_contig_3_1	Prodigal:002006	CDS	11971	12576	.	+	0	ID=EKPJFOCH_00673;Name=ureE;gene=ureE;inference=ab initio prediction:Prodigal:002006,protein motif:HAMAP:MF_00822;locus_tag=EKPJFOCH_00673;product=Urease accessory protein UreE
M-thuringiense_contig_3_1	Prodigal:002006	CDS	12595	13293	.	-	0	ID=EKPJFOCH_00674;eC_number=2.5.1.16;Name=speE_2;gene=speE_2;inference=ab initio prediction:Prodigal:002006,protein motif:HAMAP:MF_00198;locus_tag=EKPJFOCH_00674;product=Polyamine aminopropyltransferase
M-thuringiense_contig_3_1	Prodigal:002006	CDS	13508	13762	.	+	0	ID=EKPJFOCH_00675;inference=ab initio prediction:Prodigal:002006;locus_tag=EKPJFOCH_00675;product=hypothetical protein
M-thuringiense_contig_3_1	Prodigal:002006	CDS	13873	16029	.	-	0	ID=EKPJFOCH_00676;inference=ab initio prediction:Prodigal:002006;locus_tag=EKPJFOCH_00676;product=hypothetical protein
M-thuringiense_contig_3_1	Prodigal:002006	CDS	16272	17222	.	-	0	ID=EKPJFOCH_00677;db_xref=COG:COG0803;inference=ab initio prediction:Prodigal:002006,similar to AA sequence:UniProtKB:Q57449;locus_tag=EKPJFOCH_00677;product=putative periplasmic iron-binding protein
M-thuringiense_contig_3_1	Prodigal:002006	CDS	17408	17935	.	+	0	ID=EKPJFOCH_00678;inference=ab initio prediction:Prodigal:002006;locus_tag=EKPJFOCH_00678;product=hypothetical protein
M-thuringiense_contig_3_1	Prodigal:002006	CDS	18032	19807	.	+	0	ID=EKPJFOCH_00679;eC_number=7.5.2.6;Name=msbA;db_xref=COG:COG1132;gene=msbA;inference=ab initio prediction:Prodigal:002006,similar to AA sequence:UniProtKB:P63359;locus_tag=EKPJFOCH_00679;product=Lipid A export ATP-binding/permease protein MsbA
M-thuringiense_contig_3_1	Prodigal:002006	CDS	19845	20885	.	+	0	ID=EKPJFOCH_00680;eC_number=5.1.3.3;Name=mro;db_xref=COG:COG2017;gene=mro;inference=ab initio prediction:Prodigal:002006,similar to AA sequence:UniProtKB:P05149;locus_tag=EKPJFOCH_00680;product=Aldose 1-epimerase
M-thuringiense_contig_3_1	Prodigal:002006	CDS	20888	21685	.	+	0	ID=EKPJFOCH_00681;inference=ab initio prediction:Prodigal:002006;locus_tag=EKPJFOCH_00681;product=hypothetical protein
M-thuringiense_contig_3_1	Prodigal:002006	CDS	21761	22321	.	+	0	ID=EKPJFOCH_00682;inference=ab initio prediction:Prodigal:002006;locus_tag=EKPJFOCH_00682;product=hypothetical protein
M-thuringiense_contig_3_1	Prodigal:002006	CDS	22326	22649	.	+	0	ID=EKPJFOCH_00683;inference=ab initio prediction:Prodigal:002006;locus_tag=EKPJFOCH_00683;product=hypothetical protein
M-thuringiense_contig_3_1	Prodigal:002006	CDS	22692	23012	.	+	0	ID=EKPJFOCH_00684;inference=ab initio prediction:Prodigal:002006;locus_tag=EKPJFOCH_00684;product=hypothetical protein
M-thuringiense_contig_3_1	Prodigal:002006	CDS	23177	23668	.	-	0	ID=EKPJFOCH_00685;Name=rsfS;gene=rsfS;inference=ab initio prediction:Prodigal:002006,protein motif:HAMAP:MF_01477;locus_tag=EKPJFOCH_00685;product=Ribosomal silencing factor RsfS
M-thuringiense_contig_3_1	Prodigal:002006	CDS	23661	24257	.	-	0	ID=EKPJFOCH_00686;eC_number=2.7.7.18;Name=nadD;gene=nadD;inference=ab initio prediction:Prodigal:002006,protein motif:HAMAP:MF_00244;locus_tag=EKPJFOCH_00686;product=nicotinate-nucleotide adenylyltransferase
M-thuringiense_contig_3_1	Aragorn:001002	tRNA	25017	25101	.	+	.	ID=EKPJFOCH_00687;inference=COORDINATES:profile:Aragorn:001002;locus_tag=EKPJFOCH_00687;product=tRNA-Met(cat)
M-thuringiense_contig_3_1	Prodigal:002006	CDS	25703	26953	.	-	0	ID=EKPJFOCH_00688;eC_number=2.7.2.11;Name=proB;gene=proB;inference=ab initio prediction:Prodigal:002006,similar to AA sequence:UniProtKB:Q2SZF9;locus_tag=EKPJFOCH_00688;product=Glutamate 5-kinase
M-thuringiense_contig_3_1	Prodigal:002006	CDS	27111	28583	.	+	0	ID=EKPJFOCH_00689;eC_number=1.11.1.6;Name=katA_1;gene=katA_1;inference=ab initio prediction:Prodigal:002006,similar to AA sequence:UniProtKB:P0A327;locus_tag=EKPJFOCH_00689;product=Catalase
M-thuringiense_contig_3_1	Prodigal:002006	CDS	28736	30043	.	+	0	ID=EKPJFOCH_00690;eC_number=1.3.1.85;Name=ccr;db_xref=COG:COG0604;gene=ccr;inference=ab initio prediction:Prodigal:002006,similar to AA sequence:UniProtKB:Q3IZ91;locus_tag=EKPJFOCH_00690;product=Crotonyl-CoA carboxylase/reductase
M-thuringiense_contig_3_1	Prodigal:002006	CDS	30054	30227	.	-	0	ID=EKPJFOCH_00691;inference=ab initio prediction:Prodigal:002006;locus_tag=EKPJFOCH_00691;product=hypothetical protein
M-thuringiense_contig_3_1	Prodigal:002006	CDS	30358	30960	.	+	0	ID=EKPJFOCH_00692;eC_number=4.2.1.33;Name=leuD;db_xref=COG:COG0066;gene=leuD;inference=ab initio prediction:Prodigal:002006,similar to AA sequence:UniProtKB:P30126;locus_tag=EKPJFOCH_00692;product=3-isopropylmalate dehydratase small subunit
M-thuringiense_contig_3_1	Prodigal:002006	CDS	31098	32285	.	+	0	ID=EKPJFOCH_00693;inference=ab initio prediction:Prodigal:002006,similar to AA sequence:ISfinder:TnXax1;locus_tag=EKPJFOCH_00693;product=Tn3 family transposase TnXax1
M-thuringiense_contig_3_1	Prodigal:002006	CDS	32402	32806	.	-	0	ID=EKPJFOCH_00694;Name=rplS;db_xref=COG:COG0335;gene=rplS;inference=ab initio prediction:Prodigal:002006,similar to AA sequence:UniProtKB:Q6ND68;locus_tag=EKPJFOCH_00694;product=50S ribosomal protein L19
M-thuringiense_contig_3_1	Prodigal:002006	CDS	33117	33683	.	+	0	ID=EKPJFOCH_00695;Name=nfuA;gene=nfuA;inference=ab initio prediction:Prodigal:002006,protein motif:HAMAP:MF_01637;locus_tag=EKPJFOCH_00695;product=Fe/S biogenesis protein NfuA
M-thuringiense_contig_3_1	Prodigal:002006	CDS	33827	34516	.	+	0	ID=EKPJFOCH_00696;Name=tsaB;db_xref=COG:COG1214;gene=tsaB;inference=ab initio prediction:Prodigal:002006,similar to AA sequence:UniProtKB:Q7CQE0;locus_tag=EKPJFOCH_00696;product=tRNA threonylcarbamoyladenosine biosynthesis protein TsaB
M-thuringiense_contig_3_1	Prodigal:002006	CDS	34513	35034	.	+	0	ID=EKPJFOCH_00697;eC_number=2.3.1.189;Name=mshD_1;gene=mshD_1;inference=ab initio prediction:Prodigal:002006,protein motif:HAMAP:MF_01698;locus_tag=EKPJFOCH_00697;product=Mycothiol acetyltransferase
M-thuringiense_contig_3_1	Prodigal:002006	CDS	35060	35953	.	+	0	ID=EKPJFOCH_00698;inference=ab initio prediction:Prodigal:002006;locus_tag=EKPJFOCH_00698;product=hypothetical protein
M-thuringiense_contig_3_1	Prodigal:002006	CDS	35959	36450	.	-	0	ID=EKPJFOCH_00699;inference=ab initio prediction:Prodigal:002006;locus_tag=EKPJFOCH_00699;product=hypothetical protein
M-thuringiense_contig_3_1	Prodigal:002006	CDS	36506	37882	.	+	0	ID=EKPJFOCH_00700;eC_number=2.8.4.3;Name=miaB;db_xref=COG:COG0621;gene=miaB;inference=ab initio prediction:Prodigal:002006,similar to AA sequence:UniProtKB:Q9RCI2;locus_tag=EKPJFOCH_00700;product=tRNA-2-methylthio-N(6)-dimethylallyladenosine synthase
M-thuringiense_contig_3_1	Prodigal:002006	CDS	37920	39011	.	+	0	ID=EKPJFOCH_00701;db_xref=COG:COG1702;inference=ab initio prediction:Prodigal:002006,similar to AA sequence:UniProtKB:P9WIA3;locus_tag=EKPJFOCH_00701;product=PhoH-like protein
M-thuringiense_contig_3_1	Prodigal:002006	CDS	39026	40324	.	+	0	ID=EKPJFOCH_00702;inference=ab initio prediction:Prodigal:002006;locus_tag=EKPJFOCH_00702;product=hypothetical protein
M-thuringiense_contig_3_1	Prodigal:002006	CDS	40505	43441	.	+	0	ID=EKPJFOCH_00703;eC_number=7.1.1.-;Name=ndhB;gene=ndhB;inference=ab initio prediction:Prodigal:002006,protein motif:HAMAP:MF_00445;locus_tag=EKPJFOCH_00703;product=NAD(P)H-quinone oxidoreductase subunit 2%2C chloroplastic
M-thuringiense_contig_3_1	Prodigal:002006	CDS	43441	43779	.	+	0	ID=EKPJFOCH_00704;Name=mnhC1;db_xref=COG:COG1006;gene=mnhC1;inference=ab initio prediction:Prodigal:002006,similar to AA sequence:UniProtKB:P60682;locus_tag=EKPJFOCH_00704;product=Na(+)/H(+) antiporter subunit C1
M-thuringiense_contig_3_1	Prodigal:002006	CDS	43776	45341	.	+	0	ID=EKPJFOCH_00705;Name=mrpD;db_xref=COG:COG0651;gene=mrpD;inference=ab initio prediction:Prodigal:002006,similar to AA sequence:UniProtKB:Q9RGZ2;locus_tag=EKPJFOCH_00705;product=Na(+)/H(+) antiporter subunit D
M-thuringiense_contig_3_1	Prodigal:002006	CDS	45352	45840	.	+	0	ID=EKPJFOCH_00706;Name=mrpE;db_xref=COG:COG1863;gene=mrpE;inference=ab initio prediction:Prodigal:002006,similar to AA sequence:UniProtKB:Q9RGZ1;locus_tag=EKPJFOCH_00706;product=Na(+)/H(+) antiporter subunit E
M-thuringiense_contig_3_1	Prodigal:002006	CDS	45837	46121	.	+	0	ID=EKPJFOCH_00707;inference=ab initio prediction:Prodigal:002006;locus_tag=EKPJFOCH_00707;product=hypothetical protein
M-thuringiense_contig_3_1	Prodigal:002006	CDS	46118	46459	.	+	0	ID=EKPJFOCH_00708;inference=ab initio prediction:Prodigal:002006;locus_tag=EKPJFOCH_00708;product=hypothetical protein
M-thuringiense_contig_3_1	Prodigal:002006	CDS	46586	47857	.	+	0	ID=EKPJFOCH_00709;Name=zapE;gene=zapE;inference=ab initio prediction:Prodigal:002006,protein motif:HAMAP:MF_01919;locus_tag=EKPJFOCH_00709;product=Cell division protein ZapE
M-thuringiense_contig_3_1	Prodigal:002006	CDS	47974	49374	.	-	0	ID=EKPJFOCH_00710;eC_number=1.8.1.4;Name=lpd3;db_xref=COG:COG1249;gene=lpd3;inference=ab initio prediction:Prodigal:002006,similar to AA sequence:UniProtKB:P31046;locus_tag=EKPJFOCH_00710;product=Dihydrolipoyl dehydrogenase 3
M-thuringiense_contig_3_1	Prodigal:002006	CDS	49466	50806	.	-	0	ID=EKPJFOCH_00711;eC_number=2.3.1.61;Name=sucB;db_xref=COG:COG0508;gene=sucB;inference=ab initio prediction:Prodigal:002006,similar to AA sequence:UniProtKB:P0AFG6;locus_tag=EKPJFOCH_00711;product=Dihydrolipoyllysine-residue succinyltransferase component of 2-oxoglutarate dehydrogenase complex
M-thuringiense_contig_3_1	Prodigal:002006	CDS	50863	51165	.	-	0	ID=EKPJFOCH_00712;inference=ab initio prediction:Prodigal:002006;locus_tag=EKPJFOCH_00712;product=hypothetical protein
M-thuringiense_contig_3_1	Prodigal:002006	CDS	51168	54155	.	-	0	ID=EKPJFOCH_00713;eC_number=1.2.4.2;Name=sucA;db_xref=COG:COG0567;gene=sucA;inference=ab initio prediction:Prodigal:002006,similar to AA sequence:UniProtKB:P0AFG3;locus_tag=EKPJFOCH_00713;product=2-oxoglutarate dehydrogenase E1 component
M-thuringiense_contig_3_1	Prodigal:002006	CDS	54287	55171	.	-	0	ID=EKPJFOCH_00714;eC_number=6.2.1.5;Name=sucD_1;db_xref=COG:COG0074;gene=sucD_1;inference=ab initio prediction:Prodigal:002006,similar to AA sequence:UniProtKB:P0AGE9;locus_tag=EKPJFOCH_00714;product=Succinate--CoA ligase [ADP-forming] subunit alpha
M-thuringiense_contig_3_1	Prodigal:002006	CDS	55181	56377	.	-	0	ID=EKPJFOCH_00715;eC_number=6.2.1.5;Name=sucC_1;db_xref=COG:COG0045;gene=sucC_1;inference=ab initio prediction:Prodigal:002006,similar to AA sequence:UniProtKB:P80886;locus_tag=EKPJFOCH_00715;product=Succinate--CoA ligase [ADP-forming] subunit beta
M-thuringiense_contig_3_1	Prodigal:002006	CDS	56487	57620	.	-	0	ID=EKPJFOCH_00716;eC_number=1.1.1.37;Name=mdh;db_xref=COG:COG0039;gene=mdh;inference=ab initio prediction:Prodigal:002006,similar to AA sequence:UniProtKB:A9W386;locus_tag=EKPJFOCH_00716;product=Malate dehydrogenase
M-thuringiense_contig_3_1	Prodigal:002006	CDS	57760	58485	.	-	0	ID=EKPJFOCH_00717;inference=ab initio prediction:Prodigal:002006;locus_tag=EKPJFOCH_00717;product=hypothetical protein
M-thuringiense_contig_3_1	Prodigal:002006	CDS	58667	59053	.	-	0	ID=EKPJFOCH_00718;Name=yecN;db_xref=COG:COG3788;gene=yecN;inference=ab initio prediction:Prodigal:002006,similar to AA sequence:UniProtKB:P64515;locus_tag=EKPJFOCH_00718;product=Inner membrane protein YecN
M-thuringiense_contig_3_1	Prodigal:002006	CDS	59186	59965	.	-	0	ID=EKPJFOCH_00719;eC_number=3.1.2.6;Name=gloB_1;db_xref=COG:COG0491;gene=gloB_1;inference=ab initio prediction:Prodigal:002006,similar to AA sequence:UniProtKB:Q8ZRM2;locus_tag=EKPJFOCH_00719;product=Hydroxyacylglutathione hydrolase
M-thuringiense_contig_3_1	Prodigal:002006	CDS	60115	60867	.	+	0	ID=EKPJFOCH_00720;inference=ab initio prediction:Prodigal:002006;locus_tag=EKPJFOCH_00720;product=hypothetical protein
M-thuringiense_contig_3_1	Prodigal:002006	CDS	60933	64013	.	-	0	ID=EKPJFOCH_00721;Name=secA_1;db_xref=COG:COG0653;gene=secA_1;inference=ab initio prediction:Prodigal:002006,similar to AA sequence:UniProtKB:P52966;locus_tag=EKPJFOCH_00721;product=Protein translocase subunit SecA
M-thuringiense_contig_3_1	Prodigal:002006	CDS	64115	64867	.	-	0	ID=EKPJFOCH_00722;inference=ab initio prediction:Prodigal:002006;locus_tag=EKPJFOCH_00722;product=hypothetical protein
M-thuringiense_contig_3_1	Prodigal:002006	CDS	65033	67945	.	-	0	ID=EKPJFOCH_00723;Name=glnE;db_xref=COG:COG1391;gene=glnE;inference=ab initio prediction:Prodigal:002006,similar to AA sequence:UniProtKB:P30870;locus_tag=EKPJFOCH_00723;product=Bifunctional glutamine synthetase adenylyltransferase/adenylyl-removing enzyme
M-thuringiense_contig_3_1	Prodigal:002006	CDS	67962	72083	.	-	0	ID=EKPJFOCH_00724;eC_number=2.7.13.3;Name=rcsC_5;gene=rcsC_5;inference=ab initio prediction:Prodigal:002006,protein motif:HAMAP:MF_00979;locus_tag=EKPJFOCH_00724;product=Sensor histidine kinase RcsC
M-thuringiense_contig_3_1	Prodigal:002006	CDS	72214	73626	.	-	0	ID=EKPJFOCH_00725;eC_number=2.7.-.-;Name=sasA_3;gene=sasA_3;inference=ab initio prediction:Prodigal:002006,protein motif:HAMAP:MF_01837;locus_tag=EKPJFOCH_00725;product=Adaptive-response sensory-kinase SasA
M-thuringiense_contig_3_1	Prodigal:002006	CDS	73623	74321	.	-	0	ID=EKPJFOCH_00726;Name=cusR_1;db_xref=COG:COG0745;gene=cusR_1;inference=ab initio prediction:Prodigal:002006,similar to AA sequence:UniProtKB:P0ACZ8;locus_tag=EKPJFOCH_00726;product=Transcriptional regulatory protein CusR
M-thuringiense_contig_3_1	Prodigal:002006	CDS	74531	75559	.	+	0	ID=EKPJFOCH_00727;eC_number=5.3.1.13;Name=kdsD;db_xref=COG:COG0517;gene=kdsD;inference=ab initio prediction:Prodigal:002006,similar to AA sequence:UniProtKB:P45395;locus_tag=EKPJFOCH_00727;product=Arabinose 5-phosphate isomerase KdsD
M-thuringiense_contig_3_1	Prodigal:002006	CDS	75772	76839	.	+	0	ID=EKPJFOCH_00728;Name=rpsB;db_xref=COG:COG0052;gene=rpsB;inference=ab initio prediction:Prodigal:002006,similar to AA sequence:UniProtKB:Q6N5Q2;locus_tag=EKPJFOCH_00728;product=30S ribosomal protein S2
M-thuringiense_contig_3_1	Prodigal:002006	CDS	76985	77905	.	+	0	ID=EKPJFOCH_00729;Name=tsf;db_xref=COG:COG0264;gene=tsf;inference=ab initio prediction:Prodigal:002006,similar to AA sequence:UniProtKB:P0A6P1;locus_tag=EKPJFOCH_00729;product=Elongation factor Ts
M-thuringiense_contig_3_1	Prodigal:002006	CDS	78171	78893	.	+	0	ID=EKPJFOCH_00730;eC_number=2.7.4.22;Name=pyrH;db_xref=COG:COG0528;gene=pyrH;inference=ab initio prediction:Prodigal:002006,similar to AA sequence:UniProtKB:P65932;locus_tag=EKPJFOCH_00730;product=Uridylate kinase
M-thuringiense_contig_3_1	Prodigal:002006	CDS	78937	81141	.	-	0	ID=EKPJFOCH_00731;eC_number=1.2.99.6;Name=paoC_1;db_xref=COG:COG1529;gene=paoC_1;inference=ab initio prediction:Prodigal:002006,similar to AA sequence:UniProtKB:P77489;locus_tag=EKPJFOCH_00731;product=Aldehyde oxidoreductase molybdenum-binding subunit PaoC
M-thuringiense_contig_3_1	Prodigal:002006	CDS	81145	82095	.	-	0	ID=EKPJFOCH_00732;eC_number=1.2.99.6;Name=paoB_1;db_xref=COG:COG1319;gene=paoB_1;inference=ab initio prediction:Prodigal:002006,similar to AA sequence:UniProtKB:P77324;locus_tag=EKPJFOCH_00732;product=Aldehyde oxidoreductase FAD-binding subunit PaoB
M-thuringiense_contig_3_1	Prodigal:002006	CDS	82092	82727	.	-	0	ID=EKPJFOCH_00733;eC_number=1.2.99.6;Name=paoA_1;db_xref=COG:COG2080;gene=paoA_1;inference=ab initio prediction:Prodigal:002006,similar to AA sequence:UniProtKB:P77165;locus_tag=EKPJFOCH_00733;product=Aldehyde oxidoreductase iron-sulfur-binding subunit PaoA
M-thuringiense_contig_3_1	Prodigal:002006	CDS	83182	83748	.	+	0	ID=EKPJFOCH_00734;Name=frr;db_xref=COG:COG0233;gene=frr;inference=ab initio prediction:Prodigal:002006,similar to AA sequence:UniProtKB:Q81WL1;locus_tag=EKPJFOCH_00734;product=Ribosome-recycling factor
M-thuringiense_contig_3_1	Prodigal:002006	CDS	83881	84768	.	+	0	ID=EKPJFOCH_00735;inference=ab initio prediction:Prodigal:002006;locus_tag=EKPJFOCH_00735;product=hypothetical protein
M-thuringiense_contig_3_1	Prodigal:002006	CDS	84780	85955	.	+	0	ID=EKPJFOCH_00736;eC_number=1.1.1.267;Name=dxr;gene=dxr;inference=ab initio prediction:Prodigal:002006,similar to AA sequence:UniProtKB:Q9X5F2;locus_tag=EKPJFOCH_00736;product=1-deoxy-D-xylulose 5-phosphate reductoisomerase
M-thuringiense_contig_3_1	Prodigal:002006	CDS	86103	87263	.	+	0	ID=EKPJFOCH_00737;eC_number=3.4.24.-;Name=mmpA;db_xref=COG:COG0750;gene=mmpA;inference=ab initio prediction:Prodigal:002006,similar to AA sequence:UniProtKB:Q9A710;locus_tag=EKPJFOCH_00737;product=Metalloprotease MmpA
M-thuringiense_contig_3_1	Prodigal:002006	CDS	87615	90170	.	+	0	ID=EKPJFOCH_00738;Name=bamA_1;db_xref=COG:COG4775;gene=bamA_1;inference=ab initio prediction:Prodigal:002006,similar to AA sequence:UniProtKB:Q9K1H0;locus_tag=EKPJFOCH_00738;product=Outer membrane protein assembly factor BamA
M-thuringiense_contig_3_1	Prodigal:002006	CDS	90384	91445	.	+	0	ID=EKPJFOCH_00739;eC_number=2.3.1.-;Name=lpxD;db_xref=COG:COG1044;gene=lpxD;inference=ab initio prediction:Prodigal:002006,similar to AA sequence:UniProtKB:P0CD76;locus_tag=EKPJFOCH_00739;product=UDP-3-O-acylglucosamine N-acyltransferase
M-thuringiense_contig_3_1	Prodigal:002006	CDS	91515	92528	.	-	0	ID=EKPJFOCH_00740;inference=ab initio prediction:Prodigal:002006;locus_tag=EKPJFOCH_00740;product=hypothetical protein
M-thuringiense_contig_3_1	Prodigal:002006	CDS	92536	93261	.	-	0	ID=EKPJFOCH_00741;inference=ab initio prediction:Prodigal:002006;locus_tag=EKPJFOCH_00741;product=hypothetical protein
M-thuringiense_contig_3_1	Prodigal:002006	CDS	93581	94711	.	+	0	ID=EKPJFOCH_00742;inference=ab initio prediction:Prodigal:002006;locus_tag=EKPJFOCH_00742;product=hypothetical protein
M-thuringiense_contig_3_1	Prodigal:002006	CDS	94754	96502	.	-	0	ID=EKPJFOCH_00743;inference=ab initio prediction:Prodigal:002006,similar to AA sequence:UniProtKB:Q881J7;locus_tag=EKPJFOCH_00743;product=Blue-light-activated protein
M-thuringiense_contig_3_1	Prodigal:002006	CDS	96504	96809	.	-	0	ID=EKPJFOCH_00744;Name=kaiB_1;gene=kaiB_1;inference=ab initio prediction:Prodigal:002006,similar to AA sequence:UniProtKB:Q79PF5;locus_tag=EKPJFOCH_00744;product=Circadian clock protein KaiB
M-thuringiense_contig_3_1	Prodigal:002006	CDS	96806	97144	.	-	0	ID=EKPJFOCH_00745;Name=kaiB_2;gene=kaiB_2;inference=ab initio prediction:Prodigal:002006,protein motif:HAMAP:MF_01835;locus_tag=EKPJFOCH_00745;product=Circadian clock protein KaiB
M-thuringiense_contig_3_1	Prodigal:002006	CDS	97141	98832	.	-	0	ID=EKPJFOCH_00746;eC_number=2.7.11.1;Name=kaiC_1;gene=kaiC_1;inference=ab initio prediction:Prodigal:002006,similar to AA sequence:UniProtKB:Q8GGL1;locus_tag=EKPJFOCH_00746;product=Circadian clock protein kinase KaiC
M-thuringiense_contig_3_1	Prodigal:002006	CDS	98949	99434	.	-	0	ID=EKPJFOCH_00747;inference=ab initio prediction:Prodigal:002006;locus_tag=EKPJFOCH_00747;product=hypothetical protein
M-thuringiense_contig_3_1	Prodigal:002006	CDS	100297	100623	.	-	0	ID=EKPJFOCH_00748;inference=ab initio prediction:Prodigal:002006;locus_tag=EKPJFOCH_00748;product=hypothetical protein
M-thuringiense_contig_3_1	Prodigal:002006	CDS	100620	100766	.	-	0	ID=EKPJFOCH_00749;inference=ab initio prediction:Prodigal:002006;locus_tag=EKPJFOCH_00749;product=hypothetical protein
M-thuringiense_contig_3_1	Prodigal:002006	CDS	101048	101707	.	-	0	ID=EKPJFOCH_00750;eC_number=3.4.13.22;Name=vanX;gene=vanX;inference=ab initio prediction:Prodigal:002006,similar to AA sequence:UniProtKB:Q06241;locus_tag=EKPJFOCH_00750;product=D-alanyl-D-alanine dipeptidase
M-thuringiense_contig_3_1	Prodigal:002006	CDS	101707	102141	.	-	0	ID=EKPJFOCH_00751;inference=ab initio prediction:Prodigal:002006;locus_tag=EKPJFOCH_00751;product=hypothetical protein
M-thuringiense_contig_3_1	Prodigal:002006	CDS	102152	102520	.	-	0	ID=EKPJFOCH_00752;Name=crcB_1;gene=crcB_1;inference=ab initio prediction:Prodigal:002006,protein motif:HAMAP:MF_00454;locus_tag=EKPJFOCH_00752;product=Putative fluoride ion transporter CrcB
M-thuringiense_contig_3_1	Prodigal:002006	CDS	102662	104920	.	-	0	ID=EKPJFOCH_00753;eC_number=1.2.99.6;Name=paoC_2;db_xref=COG:COG1529;gene=paoC_2;inference=ab initio prediction:Prodigal:002006,similar to AA sequence:UniProtKB:P77489;locus_tag=EKPJFOCH_00753;product=Aldehyde oxidoreductase molybdenum-binding subunit PaoC
M-thuringiense_contig_3_1	Prodigal:002006	CDS	104934	105947	.	-	0	ID=EKPJFOCH_00754;eC_number=1.2.99.6;Name=paoB_2;db_xref=COG:COG1319;gene=paoB_2;inference=ab initio prediction:Prodigal:002006,similar to AA sequence:UniProtKB:P77324;locus_tag=EKPJFOCH_00754;product=Aldehyde oxidoreductase FAD-binding subunit PaoB
M-thuringiense_contig_3_1	Prodigal:002006	CDS	105944	106477	.	-	0	ID=EKPJFOCH_00755;eC_number=1.2.99.6;Name=paoA_2;db_xref=COG:COG2080;gene=paoA_2;inference=ab initio prediction:Prodigal:002006,similar to AA sequence:UniProtKB:P77165;locus_tag=EKPJFOCH_00755;product=Aldehyde oxidoreductase iron-sulfur-binding subunit PaoA
M-thuringiense_contig_3_1	Prodigal:002006	CDS	106736	108127	.	+	0	ID=EKPJFOCH_00756;eC_number=3.5.1.18;Name=dapE_2;db_xref=COG:COG0624;gene=dapE_2;inference=ab initio prediction:Prodigal:002006,similar to AA sequence:UniProtKB:Q9JYL2;locus_tag=EKPJFOCH_00756;product=Succinyl-diaminopimelate desuccinylase
M-thuringiense_contig_3_1	Prodigal:002006	CDS	108146	110032	.	-	0	ID=EKPJFOCH_00757;eC_number=7.6.2.8;Name=btuD_1;gene=btuD_1;inference=ab initio prediction:Prodigal:002006,protein motif:HAMAP:MF_01005;locus_tag=EKPJFOCH_00757;product=Vitamin B12 import ATP-binding protein BtuD
M-thuringiense_contig_3_1	Prodigal:002006	CDS	110230	110679	.	+	0	ID=EKPJFOCH_00758;eC_number=2.1.1.207;Name=trmL;db_xref=COG:COG0219;gene=trmL;inference=ab initio prediction:Prodigal:002006,similar to AA sequence:UniProtKB:P44868;locus_tag=EKPJFOCH_00758;product=tRNA (cytidine(34)-2'-O)-methyltransferase
M-thuringiense_contig_3_1	Prodigal:002006	CDS	110828	114064	.	+	0	ID=EKPJFOCH_00759;inference=ab initio prediction:Prodigal:002006;locus_tag=EKPJFOCH_00759;product=hypothetical protein
M-thuringiense_contig_3_1	Prodigal:002006	CDS	114255	114614	.	+	0	ID=EKPJFOCH_00760;inference=ab initio prediction:Prodigal:002006;locus_tag=EKPJFOCH_00760;product=hypothetical protein
M-thuringiense_contig_3_1	Prodigal:002006	CDS	114649	115608	.	-	0	ID=EKPJFOCH_00761;Name=pcpR;gene=pcpR;inference=ab initio prediction:Prodigal:002006,similar to AA sequence:UniProtKB:P52679;locus_tag=EKPJFOCH_00761;product=PCP degradation transcriptional activation protein
M-thuringiense_contig_3_1	Prodigal:002006	CDS	115632	116063	.	+	0	ID=EKPJFOCH_00762;inference=ab initio prediction:Prodigal:002006;locus_tag=EKPJFOCH_00762;product=hypothetical protein
M-thuringiense_contig_3_1	Prodigal:002006	CDS	116316	118316	.	+	0	ID=EKPJFOCH_00763;inference=ab initio prediction:Prodigal:002006;locus_tag=EKPJFOCH_00763;product=hypothetical protein
M-thuringiense_contig_3_1	Prodigal:002006	CDS	118412	120136	.	+	0	ID=EKPJFOCH_00764;Name=prsD_2;gene=prsD_2;inference=ab initio prediction:Prodigal:002006,similar to AA sequence:UniProtKB:Q7ANN4;locus_tag=EKPJFOCH_00764;product=Type I secretion system ATP-binding protein PrsD
M-thuringiense_contig_3_1	Prodigal:002006	CDS	120133	121440	.	+	0	ID=EKPJFOCH_00765;Name=prsE_2;gene=prsE_2;inference=ab initio prediction:Prodigal:002006,similar to AA sequence:UniProtKB:Q7ANN5;locus_tag=EKPJFOCH_00765;product=Type I secretion system membrane fusion protein PrsE
M-thuringiense_contig_3_1	Prodigal:002006	CDS	121780	122067	.	+	0	ID=EKPJFOCH_00766;inference=ab initio prediction:Prodigal:002006;locus_tag=EKPJFOCH_00766;product=hypothetical protein
M-thuringiense_contig_3_1	Prodigal:002006	CDS	122422	122934	.	+	0	ID=EKPJFOCH_00767;inference=ab initio prediction:Prodigal:002006;locus_tag=EKPJFOCH_00767;product=hypothetical protein
M-thuringiense_contig_3_1	Prodigal:002006	CDS	123084	123173	.	-	0	ID=EKPJFOCH_00768;Name=pqqA_2;gene=pqqA_2;inference=ab initio prediction:Prodigal:002006,protein motif:HAMAP:MF_00656;locus_tag=EKPJFOCH_00768;product=Coenzyme PQQ synthesis protein A
M-thuringiense_contig_3_1	Prodigal:002006	CDS	123238	123327	.	-	0	ID=EKPJFOCH_00769;Name=pqqA_3;gene=pqqA_3;inference=ab initio prediction:Prodigal:002006,protein motif:HAMAP:MF_00656;locus_tag=EKPJFOCH_00769;product=Coenzyme PQQ synthesis protein A
M-thuringiense_contig_3_1	Prodigal:002006	CDS	123396	123485	.	-	0	ID=EKPJFOCH_00770;Name=pqqA_4;gene=pqqA_4;inference=ab initio prediction:Prodigal:002006,protein motif:HAMAP:MF_00656;locus_tag=EKPJFOCH_00770;product=Coenzyme PQQ synthesis protein A
M-thuringiense_contig_3_1	Prodigal:002006	CDS	123940	124359	.	+	0	ID=EKPJFOCH_00771;inference=ab initio prediction:Prodigal:002006;locus_tag=EKPJFOCH_00771;product=hypothetical protein
M-thuringiense_contig_3_1	Prodigal:002006	CDS	124507	125184	.	+	0	ID=EKPJFOCH_00772;inference=ab initio prediction:Prodigal:002006;locus_tag=EKPJFOCH_00772;product=hypothetical protein
M-thuringiense_contig_3_1	Prodigal:002006	CDS	125377	126012	.	+	0	ID=EKPJFOCH_00773;inference=ab initio prediction:Prodigal:002006;locus_tag=EKPJFOCH_00773;product=hypothetical protein
M-thuringiense_contig_3_1	Prodigal:002006	CDS	126141	126461	.	-	0	ID=EKPJFOCH_00774;inference=ab initio prediction:Prodigal:002006;locus_tag=EKPJFOCH_00774;product=hypothetical protein
M-thuringiense_contig_3_1	Prodigal:002006	CDS	126458	128245	.	-	0	ID=EKPJFOCH_00775;eC_number=3.6.3.-;db_xref=COG:COG1132;inference=ab initio prediction:Prodigal:002006,similar to AA sequence:UniProtKB:Q99T13;locus_tag=EKPJFOCH_00775;product=Putative multidrug export ATP-binding/permease protein
M-thuringiense_contig_3_1	Prodigal:002006	CDS	128738	129232	.	-	0	ID=EKPJFOCH_00776;eC_number=3.5.1.42;Name=pncC;db_xref=COG:COG1546;gene=pncC;inference=ab initio prediction:Prodigal:002006,similar to AA sequence:UniProtKB:P0A6G3;locus_tag=EKPJFOCH_00776;product=Nicotinamide-nucleotide amidohydrolase PncC
M-thuringiense_contig_3_1	Prodigal:002006	CDS	129229	130524	.	-	0	ID=EKPJFOCH_00777;Name=ispDF;db_xref=COG:COG0245;gene=ispDF;inference=ab initio prediction:Prodigal:002006,similar to AA sequence:UniProtKB:Q9PM68;locus_tag=EKPJFOCH_00777;product=Bifunctional enzyme IspD/IspF
M-thuringiense_contig_3_1	Prodigal:002006	CDS	130694	131674	.	+	0	ID=EKPJFOCH_00778;eC_number=1.3.1.-;Name=dusB;db_xref=COG:COG0042;gene=dusB;inference=ab initio prediction:Prodigal:002006,similar to AA sequence:UniProtKB:P0ABT5;locus_tag=EKPJFOCH_00778;product=tRNA-dihydrouridine synthase B
M-thuringiense_contig_3_1	Prodigal:002006	CDS	131680	132813	.	+	0	ID=EKPJFOCH_00779;eC_number=2.7.13.3;Name=glnL;db_xref=COG:COG3852;gene=glnL;inference=ab initio prediction:Prodigal:002006,similar to AA sequence:UniProtKB:P0AFB5;locus_tag=EKPJFOCH_00779;product=Sensory histidine kinase/phosphatase NtrB
M-thuringiense_contig_3_1	Prodigal:002006	CDS	132837	134294	.	+	0	ID=EKPJFOCH_00780;Name=ntrC;db_xref=COG:COG2204;gene=ntrC;inference=ab initio prediction:Prodigal:002006,similar to AA sequence:UniProtKB:P10577;locus_tag=EKPJFOCH_00780;product=DNA-binding transcriptional regulator NtrC
M-thuringiense_contig_3_1	Prodigal:002006	CDS	134397	136757	.	+	0	ID=EKPJFOCH_00781;eC_number=2.7.-.-;Name=sasA_4;gene=sasA_4;inference=ab initio prediction:Prodigal:002006,protein motif:HAMAP:MF_01837;locus_tag=EKPJFOCH_00781;product=Adaptive-response sensory-kinase SasA
M-thuringiense_contig_3_1	Prodigal:002006	CDS	136754	138124	.	+	0	ID=EKPJFOCH_00782;Name=glnG;db_xref=COG:COG2204;gene=glnG;inference=ab initio prediction:Prodigal:002006,similar to AA sequence:UniProtKB:P41789;locus_tag=EKPJFOCH_00782;product=DNA-binding transcriptional regulator NtrC
M-thuringiense_contig_3_1	Prodigal:002006	CDS	138443	138700	.	+	0	ID=EKPJFOCH_00783;Name=hfq;db_xref=COG:COG1923;gene=hfq;inference=ab initio prediction:Prodigal:002006,similar to AA sequence:UniProtKB:Q9A7H8;locus_tag=EKPJFOCH_00783;product=RNA-binding protein Hfq
M-thuringiense_contig_3_1	Prodigal:002006	CDS	138796	140190	.	+	0	ID=EKPJFOCH_00784;Name=hflX;db_xref=COG:COG2262;gene=hflX;inference=ab initio prediction:Prodigal:002006,similar to AA sequence:UniProtKB:P25519;locus_tag=EKPJFOCH_00784;product=GTPase HflX
M-thuringiense_contig_3_1	Prodigal:002006	CDS	140374	141942	.	-	0	ID=EKPJFOCH_00785;inference=ab initio prediction:Prodigal:002006;locus_tag=EKPJFOCH_00785;product=hypothetical protein
M-thuringiense_contig_3_1	Prodigal:002006	CDS	141958	142665	.	-	0	ID=EKPJFOCH_00786;eC_number=4.2.1.1;Name=cynT_1;db_xref=COG:COG0288;gene=cynT_1;inference=ab initio prediction:Prodigal:002006,similar to AA sequence:UniProtKB:P0ABE9;locus_tag=EKPJFOCH_00786;product=Carbonic anhydrase 1
M-thuringiense_contig_3_1	Prodigal:002006	CDS	143427	144467	.	-	0	ID=EKPJFOCH_00787;eC_number=4.2.99.20;Name=menH_1;gene=menH_1;inference=ab initio prediction:Prodigal:002006,protein motif:HAMAP:MF_01660;locus_tag=EKPJFOCH_00787;product=2-succinyl-6-hydroxy-2%2C4-cyclohexadiene-1-carboxylate synthase
M-thuringiense_contig_3_1	Prodigal:002006	CDS	144614	145441	.	-	0	ID=EKPJFOCH_00788;eC_number=2.1.1.163;Name=COQ5_3;gene=COQ5_3;inference=ab initio prediction:Prodigal:002006,protein motif:HAMAP:MF_01813;locus_tag=EKPJFOCH_00788;product=2-methoxy-6-polyprenyl-1%2C4-benzoquinol methylase%2C mitochondrial
M-thuringiense_contig_3_1	Prodigal:002006	CDS	145840	146376	.	-	0	ID=EKPJFOCH_00789;Name=cycB;gene=cycB;inference=ab initio prediction:Prodigal:002006,similar to AA sequence:UniProtKB:P29967;locus_tag=EKPJFOCH_00789;product=Cytochrome c-553I
M-thuringiense_contig_3_1	Prodigal:002006	CDS	146772	147158	.	-	0	ID=EKPJFOCH_00790;inference=ab initio prediction:Prodigal:002006;locus_tag=EKPJFOCH_00790;product=hypothetical protein
M-thuringiense_contig_3_1	Prodigal:002006	CDS	147185	150355	.	-	0	ID=EKPJFOCH_00791;Name=czcA_1;gene=czcA_1;inference=ab initio prediction:Prodigal:002006,similar to AA sequence:UniProtKB:P13511;locus_tag=EKPJFOCH_00791;product=Cobalt-zinc-cadmium resistance protein CzcA
M-thuringiense_contig_3_1	Prodigal:002006	CDS	150476	152158	.	-	0	ID=EKPJFOCH_00792;Name=mdtA_2;gene=mdtA_2;inference=ab initio prediction:Prodigal:002006,protein motif:HAMAP:MF_01422;locus_tag=EKPJFOCH_00792;product=Multidrug resistance protein MdtA
M-thuringiense_contig_3_1	Prodigal:002006	CDS	152222	152650	.	-	0	ID=EKPJFOCH_00793;inference=ab initio prediction:Prodigal:002006;locus_tag=EKPJFOCH_00793;product=hypothetical protein
M-thuringiense_contig_3_1	Prodigal:002006	CDS	152919	153986	.	+	0	ID=EKPJFOCH_00794;inference=ab initio prediction:Prodigal:002006;locus_tag=EKPJFOCH_00794;product=hypothetical protein
M-thuringiense_contig_3_1	Prodigal:002006	CDS	153996	157115	.	+	0	ID=EKPJFOCH_00795;Name=czcA_2;gene=czcA_2;inference=ab initio prediction:Prodigal:002006,similar to AA sequence:UniProtKB:P13511;locus_tag=EKPJFOCH_00795;product=Cobalt-zinc-cadmium resistance protein CzcA
M-thuringiense_contig_3_1	Prodigal:002006	CDS	157476	157952	.	+	0	ID=EKPJFOCH_00796;inference=ab initio prediction:Prodigal:002006;locus_tag=EKPJFOCH_00796;product=hypothetical protein
M-thuringiense_contig_3_1	Prodigal:002006	CDS	158342	160402	.	-	0	ID=EKPJFOCH_00797;inference=ab initio prediction:Prodigal:002006;locus_tag=EKPJFOCH_00797;product=hypothetical protein
M-thuringiense_contig_3_1	Prodigal:002006	CDS	160824	161357	.	-	0	ID=EKPJFOCH_00798;inference=ab initio prediction:Prodigal:002006;locus_tag=EKPJFOCH_00798;product=hypothetical protein
M-thuringiense_contig_3_1	Prodigal:002006	CDS	161583	162005	.	+	0	ID=EKPJFOCH_00799;eC_number=2.7.4.6;Name=ndk;db_xref=COG:COG0105;gene=ndk;inference=ab initio prediction:Prodigal:002006,similar to AA sequence:UniProtKB:P15266;locus_tag=EKPJFOCH_00799;product=Nucleoside diphosphate kinase
M-thuringiense_contig_3_1	Prodigal:002006	CDS	162177	162551	.	+	0	ID=EKPJFOCH_00800;inference=ab initio prediction:Prodigal:002006;locus_tag=EKPJFOCH_00800;product=hypothetical protein
M-thuringiense_contig_3_1	Prodigal:002006	CDS	162612	163265	.	-	0	ID=EKPJFOCH_00801;eC_number=2.1.2.2;Name=purN;db_xref=COG:COG0299;gene=purN;inference=ab initio prediction:Prodigal:002006,similar to AA sequence:UniProtKB:P08179;locus_tag=EKPJFOCH_00801;product=Phosphoribosylglycinamide formyltransferase
M-thuringiense_contig_3_1	Prodigal:002006	CDS	163429	164496	.	-	0	ID=EKPJFOCH_00802;eC_number=6.3.3.1;Name=purM;gene=purM;inference=ab initio prediction:Prodigal:002006,similar to AA sequence:UniProtKB:Q5F973;locus_tag=EKPJFOCH_00802;product=Phosphoribosylformylglycinamidine cyclo-ligase
M-thuringiense_contig_3_1	Prodigal:002006	CDS	164868	165959	.	+	0	ID=EKPJFOCH_00803;Name=tqsA;db_xref=COG:COG0628;gene=tqsA;inference=ab initio prediction:Prodigal:002006,similar to AA sequence:UniProtKB:P0AFS5;locus_tag=EKPJFOCH_00803;product=AI-2 transport protein TqsA
M-thuringiense_contig_3_1	Prodigal:002006	CDS	165974	167518	.	-	0	ID=EKPJFOCH_00804;inference=ab initio prediction:Prodigal:002006;locus_tag=EKPJFOCH_00804;product=hypothetical protein
M-thuringiense_contig_3_1	Prodigal:002006	CDS	167738	168466	.	+	0	ID=EKPJFOCH_00805;inference=ab initio prediction:Prodigal:002006;locus_tag=EKPJFOCH_00805;product=hypothetical protein
M-thuringiense_contig_3_1	Prodigal:002006	CDS	168794	169132	.	+	0	ID=EKPJFOCH_00806;inference=ab initio prediction:Prodigal:002006;locus_tag=EKPJFOCH_00806;product=hypothetical protein
M-thuringiense_contig_3_1	Prodigal:002006	CDS	169188	169652	.	+	0	ID=EKPJFOCH_00807;inference=ab initio prediction:Prodigal:002006;locus_tag=EKPJFOCH_00807;product=hypothetical protein
M-thuringiense_contig_3_1	Prodigal:002006	CDS	169766	172135	.	+	0	ID=EKPJFOCH_00808;eC_number=2.7.4.1;Name=ppk;db_xref=COG:COG0855;gene=ppk;inference=ab initio prediction:Prodigal:002006,similar to AA sequence:UniProtKB:P9WHV9;locus_tag=EKPJFOCH_00808;product=Polyphosphate kinase
M-thuringiense_contig_3_1	Prodigal:002006	CDS	172147	173688	.	+	0	ID=EKPJFOCH_00809;eC_number=3.6.1.40;Name=gppA_1;gene=gppA_1;inference=ab initio prediction:Prodigal:002006,protein motif:HAMAP:MF_01550;locus_tag=EKPJFOCH_00809;product=Guanosine-5'-triphosphate%2C3'-diphosphate pyrophosphatase
M-thuringiense_contig_3_1	Prodigal:002006	CDS	173997	174722	.	+	0	ID=EKPJFOCH_00810;Name=minC_1;gene=minC_1;inference=ab initio prediction:Prodigal:002006,protein motif:HAMAP:MF_00267;locus_tag=EKPJFOCH_00810;product=septum site-determining protein MinC
M-thuringiense_contig_3_1	Prodigal:002006	CDS	174770	175585	.	+	0	ID=EKPJFOCH_00811;Name=minD;db_xref=COG:COG2894;gene=minD;inference=ab initio prediction:Prodigal:002006,similar to AA sequence:UniProtKB:Q7DDS7;locus_tag=EKPJFOCH_00811;product=Septum site-determining protein MinD
M-thuringiense_contig_3_1	Prodigal:002006	CDS	175582	175851	.	+	0	ID=EKPJFOCH_00812;Name=minE;db_xref=COG:COG0851;gene=minE;inference=ab initio prediction:Prodigal:002006,similar to AA sequence:UniProtKB:P58152;locus_tag=EKPJFOCH_00812;product=Cell division topological specificity factor
M-thuringiense_contig_3_1	Prodigal:002006	CDS	175950	176276	.	+	0	ID=EKPJFOCH_00813;inference=ab initio prediction:Prodigal:002006;locus_tag=EKPJFOCH_00813;product=hypothetical protein
M-thuringiense_contig_3_1	Prodigal:002006	CDS	176407	176835	.	+	0	ID=EKPJFOCH_00814;inference=ab initio prediction:Prodigal:002006;locus_tag=EKPJFOCH_00814;product=hypothetical protein
M-thuringiense_contig_3_1	Aragorn:001002	tRNA	176983	177059	.	+	.	ID=EKPJFOCH_00815;inference=COORDINATES:profile:Aragorn:001002;locus_tag=EKPJFOCH_00815;product=tRNA-Pro(tgg)
M-thuringiense_contig_3_1	Prodigal:002006	CDS	177084	177395	.	+	0	ID=EKPJFOCH_00816;inference=ab initio prediction:Prodigal:002006;locus_tag=EKPJFOCH_00816;product=hypothetical protein
M-thuringiense_contig_3_1	Prodigal:002006	CDS	177405	177869	.	-	0	ID=EKPJFOCH_00817;eC_number=3.5.4.3;Name=guaD;db_xref=COG:COG0590;gene=guaD;inference=ab initio prediction:Prodigal:002006,similar to AA sequence:UniProtKB:O34598;locus_tag=EKPJFOCH_00817;product=Guanine deaminase
M-thuringiense_contig_3_1	Prodigal:002006	CDS	177889	178956	.	-	0	ID=EKPJFOCH_00818;inference=ab initio prediction:Prodigal:002006;locus_tag=EKPJFOCH_00818;product=hypothetical protein
M-thuringiense_contig_3_1	Prodigal:002006	CDS	178968	179816	.	-	0	ID=EKPJFOCH_00819;inference=ab initio prediction:Prodigal:002006;locus_tag=EKPJFOCH_00819;product=hypothetical protein
M-thuringiense_contig_3_1	Prodigal:002006	CDS	179960	180733	.	-	0	ID=EKPJFOCH_00820;inference=ab initio prediction:Prodigal:002006;locus_tag=EKPJFOCH_00820;product=hypothetical protein
M-thuringiense_contig_3_1	Prodigal:002006	CDS	180990	183269	.	+	0	ID=EKPJFOCH_00821;eC_number=3.2.1.-;Name=glgX_1;db_xref=COG:COG1523;gene=glgX_1;inference=ab initio prediction:Prodigal:002006,similar to AA sequence:UniProtKB:P9WQ25;locus_tag=EKPJFOCH_00821;product=Glycogen operon protein GlgX 
M-thuringiense_contig_3_1	Prodigal:002006	CDS	183556	185166	.	+	0	ID=EKPJFOCH_00822;inference=ab initio prediction:Prodigal:002006,similar to AA sequence:UniProtKB:Q881J7;locus_tag=EKPJFOCH_00822;product=Blue-light-activated protein
M-thuringiense_contig_3_1	Prodigal:002006	CDS	185180	185497	.	+	0	ID=EKPJFOCH_00823;inference=ab initio prediction:Prodigal:002006;locus_tag=EKPJFOCH_00823;product=hypothetical protein
M-thuringiense_contig_3_1	Prodigal:002006	CDS	185519	186628	.	-	0	ID=EKPJFOCH_00824;inference=ab initio prediction:Prodigal:002006;locus_tag=EKPJFOCH_00824;product=hypothetical protein
M-thuringiense_contig_3_1	Prodigal:002006	CDS	186878	188092	.	-	0	ID=EKPJFOCH_00825;eC_number=1.1.1.42;Name=icd;db_xref=COG:COG0538;gene=icd;inference=ab initio prediction:Prodigal:002006,similar to AA sequence:UniProtKB:P9WKL1;locus_tag=EKPJFOCH_00825;product=Isocitrate dehydrogenase [NADP]
M-thuringiense_contig_3_1	Prodigal:002006	CDS	188374	189387	.	+	0	ID=EKPJFOCH_00826;inference=ab initio prediction:Prodigal:002006;locus_tag=EKPJFOCH_00826;product=hypothetical protein
M-thuringiense_contig_3_1	Prodigal:002006	CDS	189494	190009	.	-	0	ID=EKPJFOCH_00827;inference=ab initio prediction:Prodigal:002006;locus_tag=EKPJFOCH_00827;product=hypothetical protein
M-thuringiense_contig_3_1	Prodigal:002006	CDS	190123	190671	.	+	0	ID=EKPJFOCH_00828;eC_number=4.2.1.147;Name=fae_2;db_xref=COG:COG1795;gene=fae_2;inference=ab initio prediction:Prodigal:002006,similar to AA sequence:UniProtKB:Q9FA38;locus_tag=EKPJFOCH_00828;product=5%2C6%2C7%2C8-tetrahydromethanopterin hydro-lyase
M-thuringiense_contig_3_1	Prodigal:002006	CDS	190717	191490	.	-	0	ID=EKPJFOCH_00829;inference=ab initio prediction:Prodigal:002006;locus_tag=EKPJFOCH_00829;product=hypothetical protein
M-thuringiense_contig_3_1	Prodigal:002006	CDS	191525	192274	.	+	0	ID=EKPJFOCH_00830;eC_number=2.1.1.-;db_xref=COG:COG0565;inference=ab initio prediction:Prodigal:002006,similar to AA sequence:UniProtKB:P44676;locus_tag=EKPJFOCH_00830;product=putative tRNA/rRNA methyltransferase
M-thuringiense_contig_3_1	Prodigal:002006	CDS	192359	192715	.	+	0	ID=EKPJFOCH_00831;inference=ab initio prediction:Prodigal:002006;locus_tag=EKPJFOCH_00831;product=hypothetical protein
M-thuringiense_contig_3_1	Prodigal:002006	CDS	192737	193129	.	-	0	ID=EKPJFOCH_00832;inference=ab initio prediction:Prodigal:002006;locus_tag=EKPJFOCH_00832;product=hypothetical protein
M-thuringiense_contig_3_1	Prodigal:002006	CDS	193099	193341	.	-	0	ID=EKPJFOCH_00833;inference=ab initio prediction:Prodigal:002006;locus_tag=EKPJFOCH_00833;product=hypothetical protein
M-thuringiense_contig_3_1	Prodigal:002006	CDS	193509	194522	.	-	0	ID=EKPJFOCH_00834;eC_number=1.1.1.1;Name=adhT;gene=adhT;inference=ab initio prediction:Prodigal:002006,similar to AA sequence:UniProtKB:P12311;locus_tag=EKPJFOCH_00834;product=Alcohol dehydrogenase
M-thuringiense_contig_3_1	Prodigal:002006	CDS	194586	195131	.	-	0	ID=EKPJFOCH_00835;inference=ab initio prediction:Prodigal:002006;locus_tag=EKPJFOCH_00835;product=hypothetical protein
M-thuringiense_contig_3_1	Prodigal:002006	CDS	195194	196483	.	-	0	ID=EKPJFOCH_00836;eC_number=2.5.1.-;db_xref=COG:COG2873;inference=ab initio prediction:Prodigal:002006,similar to AA sequence:UniProtKB:Q9WZY4;locus_tag=EKPJFOCH_00836;product=O-acetyl-L-homoserine sulfhydrylase
M-thuringiense_contig_3_1	Prodigal:002006	CDS	196614	196997	.	-	0	ID=EKPJFOCH_00837;Name=dctD;gene=dctD;inference=ab initio prediction:Prodigal:002006,similar to AA sequence:UniProtKB:P13632;locus_tag=EKPJFOCH_00837;product=C4-dicarboxylate transport transcriptional regulatory protein DctD
M-thuringiense_contig_3_1	Prodigal:002006	CDS	197211	198953	.	-	0	ID=EKPJFOCH_00838;eC_number=2.7.11.1;Name=pknD;gene=pknD;inference=ab initio prediction:Prodigal:002006,protein motif:HAMAP:MF_01957;locus_tag=EKPJFOCH_00838;product=Serine/threonine-protein kinase PknD
M-thuringiense_contig_3_1	Prodigal:002006	CDS	199016	199861	.	-	0	ID=EKPJFOCH_00839;Name=focA;db_xref=COG:COG2116;gene=focA;inference=ab initio prediction:Prodigal:002006,similar to AA sequence:UniProtKB:P0AC23;locus_tag=EKPJFOCH_00839;product=putative formate transporter 1
M-thuringiense_contig_3_1	Prodigal:002006	CDS	200010	200315	.	-	0	ID=EKPJFOCH_00840;inference=ab initio prediction:Prodigal:002006;locus_tag=EKPJFOCH_00840;product=hypothetical protein
M-thuringiense_contig_3_1	Prodigal:002006	CDS	200452	201681	.	-	0	ID=EKPJFOCH_00841;inference=ab initio prediction:Prodigal:002006;locus_tag=EKPJFOCH_00841;product=hypothetical protein
M-thuringiense_contig_3_1	Prodigal:002006	CDS	202035	203705	.	-	0	ID=EKPJFOCH_00842;eC_number=2.7.-.-;Name=ubiB_1;db_xref=COG:COG0661;gene=ubiB_1;inference=ab initio prediction:Prodigal:002006,similar to AA sequence:UniProtKB:P0A6A0;locus_tag=EKPJFOCH_00842;product=putative protein kinase UbiB
M-thuringiense_contig_3_1	Prodigal:002006	CDS	204121	204375	.	-	0	ID=EKPJFOCH_00843;inference=ab initio prediction:Prodigal:002006;locus_tag=EKPJFOCH_00843;product=hypothetical protein
M-thuringiense_contig_3_1	Prodigal:002006	CDS	204848	205081	.	-	0	ID=EKPJFOCH_00844;inference=ab initio prediction:Prodigal:002006;locus_tag=EKPJFOCH_00844;product=hypothetical protein
M-thuringiense_contig_3_1	Prodigal:002006	CDS	205654	206457	.	+	0	ID=EKPJFOCH_00845;inference=ab initio prediction:Prodigal:002006;locus_tag=EKPJFOCH_00845;product=hypothetical protein
M-thuringiense_contig_3_1	Prodigal:002006	CDS	207532	208053	.	-	0	ID=EKPJFOCH_00846;inference=ab initio prediction:Prodigal:002006;locus_tag=EKPJFOCH_00846;product=hypothetical protein
M-thuringiense_contig_3_1	Prodigal:002006	CDS	208268	208762	.	-	0	ID=EKPJFOCH_00847;inference=ab initio prediction:Prodigal:002006;locus_tag=EKPJFOCH_00847;product=hypothetical protein
M-thuringiense_contig_3_1	Prodigal:002006	CDS	209046	210326	.	-	0	ID=EKPJFOCH_00848;eC_number=2.5.1.-;db_xref=COG:COG2873;inference=ab initio prediction:Prodigal:002006,similar to AA sequence:UniProtKB:Q9WZY4;locus_tag=EKPJFOCH_00848;product=O-acetyl-L-homoserine sulfhydrylase
M-thuringiense_contig_3_1	Prodigal:002006	CDS	210445	211707	.	+	0	ID=EKPJFOCH_00849;Name=yhjE_1;gene=yhjE_1;inference=ab initio prediction:Prodigal:002006,similar to AA sequence:UniProtKB:P37643;locus_tag=EKPJFOCH_00849;product=Inner membrane metabolite transport protein YhjE
M-thuringiense_contig_3_1	Prodigal:002006	CDS	211806	212321	.	-	0	ID=EKPJFOCH_00850;inference=ab initio prediction:Prodigal:002006;locus_tag=EKPJFOCH_00850;product=hypothetical protein
M-thuringiense_contig_3_1	Prodigal:002006	CDS	212427	212966	.	-	0	ID=EKPJFOCH_00851;inference=ab initio prediction:Prodigal:002006;locus_tag=EKPJFOCH_00851;product=hypothetical protein
M-thuringiense_contig_3_1	Prodigal:002006	CDS	213009	213431	.	+	0	ID=EKPJFOCH_00852;inference=ab initio prediction:Prodigal:002006;locus_tag=EKPJFOCH_00852;product=hypothetical protein
M-thuringiense_contig_3_1	Prodigal:002006	CDS	213762	213977	.	+	0	ID=EKPJFOCH_00853;inference=ab initio prediction:Prodigal:002006;locus_tag=EKPJFOCH_00853;product=hypothetical protein
M-thuringiense_contig_3_1	Prodigal:002006	CDS	214188	214805	.	-	0	ID=EKPJFOCH_00854;inference=ab initio prediction:Prodigal:002006;locus_tag=EKPJFOCH_00854;product=hypothetical protein
M-thuringiense_contig_3_1	Prodigal:002006	CDS	214841	216055	.	-	0	ID=EKPJFOCH_00855;inference=ab initio prediction:Prodigal:002006;locus_tag=EKPJFOCH_00855;product=hypothetical protein
M-thuringiense_contig_3_1	Prodigal:002006	CDS	216069	216719	.	-	0	ID=EKPJFOCH_00856;inference=ab initio prediction:Prodigal:002006;locus_tag=EKPJFOCH_00856;product=hypothetical protein
M-thuringiense_contig_3_1	Prodigal:002006	CDS	216857	216997	.	-	0	ID=EKPJFOCH_00857;inference=ab initio prediction:Prodigal:002006;locus_tag=EKPJFOCH_00857;product=hypothetical protein
M-thuringiense_contig_3_1	Prodigal:002006	CDS	217584	218045	.	+	0	ID=EKPJFOCH_00858;Name=rplM;db_xref=COG:COG0102;gene=rplM;inference=ab initio prediction:Prodigal:002006,similar to AA sequence:UniProtKB:Q6N651;locus_tag=EKPJFOCH_00858;product=50S ribosomal protein L13
M-thuringiense_contig_3_1	Prodigal:002006	CDS	218048	218533	.	+	0	ID=EKPJFOCH_00859;Name=rpsI;db_xref=COG:COG0103;gene=rpsI;inference=ab initio prediction:Prodigal:002006,similar to AA sequence:UniProtKB:Q6N650;locus_tag=EKPJFOCH_00859;product=30S ribosomal protein S9
M-thuringiense_contig_3_1	Prodigal:002006	CDS	218612	220375	.	-	0	ID=EKPJFOCH_00860;eC_number=1.1.9.1;Name=qheDH;db_xref=COG:COG4993;gene=qheDH;inference=ab initio prediction:Prodigal:002006,similar to AA sequence:UniProtKB:Q46444;locus_tag=EKPJFOCH_00860;product=Quinohemoprotein alcohol dehydrogenase
M-thuringiense_contig_3_1	Prodigal:002006	CDS	220844	221317	.	-	0	ID=EKPJFOCH_00861;Name=rssB;gene=rssB;inference=ab initio prediction:Prodigal:002006,protein motif:HAMAP:MF_00958;locus_tag=EKPJFOCH_00861;product=Regulator of RpoS
M-thuringiense_contig_3_1	Prodigal:002006	CDS	221326	221793	.	-	0	ID=EKPJFOCH_00862;inference=ab initio prediction:Prodigal:002006;locus_tag=EKPJFOCH_00862;product=hypothetical protein
M-thuringiense_contig_3_1	Prodigal:002006	CDS	222048	223439	.	+	0	ID=EKPJFOCH_00863;Name=flgE;db_xref=COG:COG1749;gene=flgE;inference=ab initio prediction:Prodigal:002006,similar to AA sequence:UniProtKB:Q8YDL6;locus_tag=EKPJFOCH_00863;product=Flagellar hook protein FlgE
M-thuringiense_contig_3_1	Prodigal:002006	CDS	223532	225421	.	+	0	ID=EKPJFOCH_00864;inference=ab initio prediction:Prodigal:002006;locus_tag=EKPJFOCH_00864;product=hypothetical protein
M-thuringiense_contig_3_1	Prodigal:002006	CDS	225433	227229	.	+	0	ID=EKPJFOCH_00865;inference=ab initio prediction:Prodigal:002006;locus_tag=EKPJFOCH_00865;product=hypothetical protein
M-thuringiense_contig_3_1	Prodigal:002006	CDS	227309	228565	.	-	0	ID=EKPJFOCH_00866;inference=ab initio prediction:Prodigal:002006;locus_tag=EKPJFOCH_00866;product=hypothetical protein
M-thuringiense_contig_3_1	Prodigal:002006	CDS	228984	229892	.	-	0	ID=EKPJFOCH_00867;eC_number=2.1.1.297;Name=prmC;db_xref=COG:COG2890;gene=prmC;inference=ab initio prediction:Prodigal:002006,similar to AA sequence:UniProtKB:P0ACC1;locus_tag=EKPJFOCH_00867;product=Release factor glutamine methyltransferase
M-thuringiense_contig_3_1	Prodigal:002006	CDS	229918	230997	.	-	0	ID=EKPJFOCH_00868;Name=prfA;db_xref=COG:COG0216;gene=prfA;inference=ab initio prediction:Prodigal:002006,similar to AA sequence:UniProtKB:P0A7I0;locus_tag=EKPJFOCH_00868;product=Peptide chain release factor RF1
M-thuringiense_contig_3_1	Prodigal:002006	CDS	231065	233329	.	-	0	ID=EKPJFOCH_00869;eC_number=2.7.3.9;Name=ptsP;db_xref=COG:COG3605;gene=ptsP;inference=ab initio prediction:Prodigal:002006,similar to AA sequence:UniProtKB:P37177;locus_tag=EKPJFOCH_00869;product=Phosphoenolpyruvate-dependent phosphotransferase system
M-thuringiense_contig_3_1	Prodigal:002006	CDS	233417	234652	.	-	0	ID=EKPJFOCH_00870;eC_number=2.7.2.4;db_xref=COG:COG0527;inference=ab initio prediction:Prodigal:002006,similar to AA sequence:UniProtKB:Q88EI9;locus_tag=EKPJFOCH_00870;product=Aspartate kinase
M-thuringiense_contig_3_1	Prodigal:002006	CDS	234838	235569	.	+	0	ID=EKPJFOCH_00871;eC_number=2.1.1.222;Name=ubiG;db_xref=COG:COG2227;gene=ubiG;inference=ab initio prediction:Prodigal:002006,similar to AA sequence:UniProtKB:P17993;locus_tag=EKPJFOCH_00871;product=Ubiquinone biosynthesis O-methyltransferase
M-thuringiense_contig_3_1	Prodigal:002006	CDS	235649	236221	.	+	0	ID=EKPJFOCH_00872;inference=ab initio prediction:Prodigal:002006,similar to AA sequence:UniProtKB:O84741;locus_tag=EKPJFOCH_00872;note=UPF0098 protein CT_736;product=hypothetical protein
M-thuringiense_contig_3_1	Prodigal:002006	CDS	236289	237269	.	+	0	ID=EKPJFOCH_00873;eC_number=1.6.5.5;Name=qorA_1;db_xref=COG:COG0604;gene=qorA_1;inference=ab initio prediction:Prodigal:002006,similar to AA sequence:UniProtKB:P28304;locus_tag=EKPJFOCH_00873;product=Quinone oxidoreductase 1
M-thuringiense_contig_3_1	Prodigal:002006	CDS	237345	237632	.	-	0	ID=EKPJFOCH_00874;inference=ab initio prediction:Prodigal:002006;locus_tag=EKPJFOCH_00874;product=hypothetical protein
M-thuringiense_contig_3_1	Prodigal:002006	CDS	237833	238399	.	-	0	ID=EKPJFOCH_00875;eC_number=3.1.22.4;Name=ruvC;gene=ruvC;inference=ab initio prediction:Prodigal:002006,protein motif:HAMAP:MF_00034;locus_tag=EKPJFOCH_00875;product=Crossover junction endodeoxyribonuclease RuvC
M-thuringiense_contig_3_1	Prodigal:002006	CDS	238483	239106	.	-	0	ID=EKPJFOCH_00876;Name=yceI;gene=yceI;inference=ab initio prediction:Prodigal:002006,protein motif:HAMAP:MF_00780;locus_tag=EKPJFOCH_00876;product=Protein YceI
M-thuringiense_contig_3_1	Prodigal:002006	CDS	239207	239824	.	+	0	ID=EKPJFOCH_00877;eC_number=3.6.4.12;Name=ruvA;db_xref=COG:COG0632;gene=ruvA;inference=ab initio prediction:Prodigal:002006,similar to AA sequence:UniProtKB:P0A809;locus_tag=EKPJFOCH_00877;product=Holliday junction ATP-dependent DNA helicase RuvA
M-thuringiense_contig_3_1	Prodigal:002006	CDS	239839	240135	.	-	0	ID=EKPJFOCH_00878;inference=ab initio prediction:Prodigal:002006;locus_tag=EKPJFOCH_00878;product=hypothetical protein
M-thuringiense_contig_3_1	Prodigal:002006	CDS	240212	240586	.	+	0	ID=EKPJFOCH_00879;Name=divK_1;gene=divK_1;inference=ab initio prediction:Prodigal:002006,similar to AA sequence:UniProtKB:Q7BBW0;locus_tag=EKPJFOCH_00879;product=Polar-differentiation response regulator DivK
M-thuringiense_contig_3_1	Prodigal:002006	CDS	240629	242002	.	+	0	ID=EKPJFOCH_00880;Name=pleD;gene=pleD;inference=ab initio prediction:Prodigal:002006,similar to AA sequence:UniProtKB:B8GZM2;locus_tag=EKPJFOCH_00880;product=Response regulator PleD
M-thuringiense_contig_3_1	Prodigal:002006	CDS	241999	242178	.	-	0	ID=EKPJFOCH_00881;inference=ab initio prediction:Prodigal:002006;locus_tag=EKPJFOCH_00881;product=hypothetical protein
M-thuringiense_contig_3_1	Prodigal:002006	CDS	242175	242477	.	-	0	ID=EKPJFOCH_00882;inference=ab initio prediction:Prodigal:002006;locus_tag=EKPJFOCH_00882;product=hypothetical protein
M-thuringiense_contig_3_1	Prodigal:002006	CDS	242808	243785	.	-	0	ID=EKPJFOCH_00883;eC_number=2.5.1.47;Name=cysK1;db_xref=COG:COG0031;gene=cysK1;inference=ab initio prediction:Prodigal:002006,similar to AA sequence:UniProtKB:P9WP55;locus_tag=EKPJFOCH_00883;product=O-acetylserine sulfhydrylase
M-thuringiense_contig_3_1	Prodigal:002006	CDS	244094	244267	.	-	0	ID=EKPJFOCH_00884;inference=ab initio prediction:Prodigal:002006;locus_tag=EKPJFOCH_00884;product=hypothetical protein
M-thuringiense_contig_3_1	Prodigal:002006	CDS	244406	244906	.	-	0	ID=EKPJFOCH_00885;inference=ab initio prediction:Prodigal:002006;locus_tag=EKPJFOCH_00885;product=hypothetical protein
M-thuringiense_contig_3_1	Prodigal:002006	CDS	245205	245477	.	+	0	ID=EKPJFOCH_00886;inference=ab initio prediction:Prodigal:002006;locus_tag=EKPJFOCH_00886;product=hypothetical protein
M-thuringiense_contig_3_1	Prodigal:002006	CDS	245484	246710	.	-	0	ID=EKPJFOCH_00887;eC_number=1.18.1.-;Name=thcD_1;gene=thcD_1;inference=ab initio prediction:Prodigal:002006,similar to AA sequence:UniProtKB:P43494;locus_tag=EKPJFOCH_00887;product=Rhodocoxin reductase
M-thuringiense_contig_3_1	Prodigal:002006	CDS	246707	247660	.	-	0	ID=EKPJFOCH_00888;Name=cmpR_1;gene=cmpR_1;inference=ab initio prediction:Prodigal:002006,similar to AA sequence:UniProtKB:Q55459;locus_tag=EKPJFOCH_00888;product=HTH-type transcriptional activator CmpR
M-thuringiense_contig_3_1	Prodigal:002006	CDS	247831	248874	.	+	0	ID=EKPJFOCH_00889;eC_number=3.1.3.11;Name=fbp_1;db_xref=COG:COG0158;gene=fbp_1;inference=ab initio prediction:Prodigal:002006,similar to AA sequence:UniProtKB:P0A993;locus_tag=EKPJFOCH_00889;product=Fructose-1%2C6-bisphosphatase class 1
M-thuringiense_contig_3_1	Prodigal:002006	CDS	248911	249771	.	+	0	ID=EKPJFOCH_00890;eC_number=2.7.1.19;Name=prkA;db_xref=COG:COG3954;gene=prkA;inference=ab initio prediction:Prodigal:002006,similar to AA sequence:UniProtKB:P12033;locus_tag=EKPJFOCH_00890;product=Phosphoribulokinase 1
M-thuringiense_contig_3_1	Prodigal:002006	CDS	249952	250635	.	+	0	ID=EKPJFOCH_00891;eC_number=5.1.3.1;Name=rpe;gene=rpe;inference=ab initio prediction:Prodigal:002006,similar to AA sequence:UniProtKB:P74061;locus_tag=EKPJFOCH_00891;product=Ribulose-phosphate 3-epimerase
M-thuringiense_contig_3_1	Prodigal:002006	CDS	250629	251393	.	+	0	ID=EKPJFOCH_00892;eC_number=3.1.3.-;Name=cbbY;db_xref=COG:COG0637;gene=cbbY;inference=ab initio prediction:Prodigal:002006,similar to AA sequence:UniProtKB:P95649;locus_tag=EKPJFOCH_00892;product=Protein CbbY
M-thuringiense_contig_3_1	Prodigal:002006	CDS	251704	252813	.	+	0	ID=EKPJFOCH_00893;inference=ab initio prediction:Prodigal:002006;locus_tag=EKPJFOCH_00893;product=hypothetical protein
M-thuringiense_contig_3_1	Prodigal:002006	CDS	252831	253682	.	+	0	ID=EKPJFOCH_00894;inference=ab initio prediction:Prodigal:002006;locus_tag=EKPJFOCH_00894;product=hypothetical protein
M-thuringiense_contig_3_1	Prodigal:002006	CDS	253695	255131	.	-	0	ID=EKPJFOCH_00895;eC_number=3.6.4.-;Name=radA;db_xref=COG:COG1066;gene=radA;inference=ab initio prediction:Prodigal:002006,similar to AA sequence:UniProtKB:P37572;locus_tag=EKPJFOCH_00895;product=DNA repair protein RadA
M-thuringiense_contig_3_1	Prodigal:002006	CDS	255167	256219	.	-	0	ID=EKPJFOCH_00896;eC_number=5.1.1.1;Name=alr1;db_xref=COG:COG0787;gene=alr1;inference=ab initio prediction:Prodigal:002006,similar to AA sequence:UniProtKB:Q9KUY6;locus_tag=EKPJFOCH_00896;product=Alanine racemase
M-thuringiense_contig_3_1	Prodigal:002006	CDS	256366	257853	.	-	0	ID=EKPJFOCH_00897;eC_number=3.6.4.12;Name=dnaC;db_xref=COG:COG0305;gene=dnaC;inference=ab initio prediction:Prodigal:002006,similar to AA sequence:UniProtKB:P37469;locus_tag=EKPJFOCH_00897;product=Replicative DNA helicase
M-thuringiense_contig_3_1	Prodigal:002006	CDS	258186	258767	.	-	0	ID=EKPJFOCH_00898;Name=rplI;db_xref=COG:COG0359;gene=rplI;inference=ab initio prediction:Prodigal:002006,similar to AA sequence:UniProtKB:Q6N5A1;locus_tag=EKPJFOCH_00898;product=50S ribosomal protein L9
M-thuringiense_contig_3_1	Prodigal:002006	CDS	258797	259846	.	-	0	ID=EKPJFOCH_00899;inference=ab initio prediction:Prodigal:002006;locus_tag=EKPJFOCH_00899;product=hypothetical protein
M-thuringiense_contig_3_1	Prodigal:002006	CDS	259985	260260	.	-	0	ID=EKPJFOCH_00900;Name=rpsR;db_xref=COG:COG0238;gene=rpsR;inference=ab initio prediction:Prodigal:002006,similar to AA sequence:UniProtKB:Q6N5A3;locus_tag=EKPJFOCH_00900;product=30S ribosomal protein S18
M-thuringiense_contig_3_1	Prodigal:002006	CDS	260263	260730	.	-	0	ID=EKPJFOCH_00901;Name=rpsF;db_xref=COG:COG0360;gene=rpsF;inference=ab initio prediction:Prodigal:002006,similar to AA sequence:UniProtKB:Q6N5A4;locus_tag=EKPJFOCH_00901;product=30S ribosomal protein S6
M-thuringiense_contig_3_1	Prodigal:002006	CDS	262390	263034	.	+	0	ID=EKPJFOCH_00902;inference=ab initio prediction:Prodigal:002006;locus_tag=EKPJFOCH_00902;product=hypothetical protein
M-thuringiense_contig_3_1	Prodigal:002006	CDS	263280	263654	.	-	0	ID=EKPJFOCH_00903;inference=ab initio prediction:Prodigal:002006;locus_tag=EKPJFOCH_00903;product=hypothetical protein
M-thuringiense_contig_3_1	Prodigal:002006	CDS	263767	264012	.	+	0	ID=EKPJFOCH_00904;inference=ab initio prediction:Prodigal:002006;locus_tag=EKPJFOCH_00904;product=hypothetical protein
M-thuringiense_contig_3_1	Prodigal:002006	CDS	264244	265326	.	-	0	ID=EKPJFOCH_00905;inference=ab initio prediction:Prodigal:002006;locus_tag=EKPJFOCH_00905;product=hypothetical protein
M-thuringiense_contig_3_1	Prodigal:002006	CDS	265531	266289	.	+	0	ID=EKPJFOCH_00906;eC_number=2.6.99.2;Name=pdxJ;db_xref=COG:COG0854;gene=pdxJ;inference=ab initio prediction:Prodigal:002006,similar to AA sequence:UniProtKB:P0A794;locus_tag=EKPJFOCH_00906;product=Pyridoxine 5'-phosphate synthase
M-thuringiense_contig_3_1	Prodigal:002006	CDS	266755	267168	.	+	0	ID=EKPJFOCH_00907;eC_number=2.7.8.7;Name=acpS;db_xref=COG:COG0736;gene=acpS;inference=ab initio prediction:Prodigal:002006,similar to AA sequence:UniProtKB:Q9KPB6;locus_tag=EKPJFOCH_00907;product=Holo-[acyl-carrier-protein] synthase
M-thuringiense_contig_3_1	Prodigal:002006	CDS	267292	268098	.	+	0	ID=EKPJFOCH_00908;eC_number=3.4.21.89;Name=lepB;db_xref=COG:COG0681;gene=lepB;inference=ab initio prediction:Prodigal:002006,similar to AA sequence:UniProtKB:Q8L2J7;locus_tag=EKPJFOCH_00908;product=Signal peptidase I
M-thuringiense_contig_3_1	Prodigal:002006	CDS	268100	268891	.	+	0	ID=EKPJFOCH_00909;eC_number=3.1.26.3;Name=rnc;db_xref=COG:COG0571;gene=rnc;inference=ab initio prediction:Prodigal:002006,similar to AA sequence:UniProtKB:Q52698;locus_tag=EKPJFOCH_00909;product=Ribonuclease 3
M-thuringiense_contig_3_1	Prodigal:002006	CDS	268888	269877	.	+	0	ID=EKPJFOCH_00910;Name=era;gene=era;inference=ab initio prediction:Prodigal:002006,similar to AA sequence:UniProtKB:P64085;locus_tag=EKPJFOCH_00910;product=GTPase Era
M-thuringiense_contig_3_1	Prodigal:002006	CDS	270122	271063	.	+	0	ID=EKPJFOCH_00911;eC_number=2.1.1.172;Name=rsmC_1;gene=rsmC_1;inference=ab initio prediction:Prodigal:002006,protein motif:HAMAP:MF_01862;locus_tag=EKPJFOCH_00911;product=Ribosomal RNA small subunit methyltransferase C
M-thuringiense_contig_3_1	Prodigal:002006	CDS	271060	271815	.	+	0	ID=EKPJFOCH_00912;eC_number=5.4.99.19;Name=rsuA;db_xref=COG:COG1187;gene=rsuA;inference=ab initio prediction:Prodigal:002006,similar to AA sequence:UniProtKB:P0AA43;locus_tag=EKPJFOCH_00912;product=Ribosomal small subunit pseudouridine synthase A
M-thuringiense_contig_3_1	Prodigal:002006	CDS	271831	272607	.	-	0	ID=EKPJFOCH_00913;eC_number=3.5.2.10;Name=crnA;gene=crnA;inference=ab initio prediction:Prodigal:002006,similar to AA sequence:UniProtKB:P83772;locus_tag=EKPJFOCH_00913;product=Creatinine amidohydrolase
M-thuringiense_contig_3_1	Prodigal:002006	CDS	272693	273109	.	-	0	ID=EKPJFOCH_00914;inference=ab initio prediction:Prodigal:002006;locus_tag=EKPJFOCH_00914;product=hypothetical protein
M-thuringiense_contig_3_1	Prodigal:002006	CDS	273290	273493	.	-	0	ID=EKPJFOCH_00915;inference=ab initio prediction:Prodigal:002006;locus_tag=EKPJFOCH_00915;product=hypothetical protein
M-thuringiense_contig_3_1	Prodigal:002006	CDS	273747	274157	.	+	0	ID=EKPJFOCH_00916;inference=ab initio prediction:Prodigal:002006;locus_tag=EKPJFOCH_00916;product=hypothetical protein
M-thuringiense_contig_3_1	Prodigal:002006	CDS	274184	274927	.	-	0	ID=EKPJFOCH_00917;inference=ab initio prediction:Prodigal:002006;locus_tag=EKPJFOCH_00917;product=hypothetical protein
M-thuringiense_contig_3_1	Prodigal:002006	CDS	275091	276365	.	-	0	ID=EKPJFOCH_00918;inference=ab initio prediction:Prodigal:002006;locus_tag=EKPJFOCH_00918;product=hypothetical protein
M-thuringiense_contig_3_1	Prodigal:002006	CDS	276615	277997	.	+	0	ID=EKPJFOCH_00919;eC_number=2.7.13.3;Name=regB;gene=regB;inference=ab initio prediction:Prodigal:002006,similar to AA sequence:UniProtKB:Q3J6C1;locus_tag=EKPJFOCH_00919;product=Sensor histidine kinase RegB
M-thuringiense_contig_3_1	Prodigal:002006	CDS	278032	278634	.	+	0	ID=EKPJFOCH_00920;Name=regA;db_xref=COG:COG4567;gene=regA;inference=ab initio prediction:Prodigal:002006,similar to AA sequence:UniProtKB:Q53228;locus_tag=EKPJFOCH_00920;product=Photosynthetic apparatus regulatory protein RegA
M-thuringiense_contig_3_1	Prodigal:002006	CDS	278717	278953	.	+	0	ID=EKPJFOCH_00921;inference=ab initio prediction:Prodigal:002006;locus_tag=EKPJFOCH_00921;product=hypothetical protein
M-thuringiense_contig_3_1	Prodigal:002006	CDS	278960	279898	.	-	0	ID=EKPJFOCH_00922;eC_number=3.1.-.-;Name=dinG;gene=dinG;inference=ab initio prediction:Prodigal:002006,protein motif:HAMAP:MF_02206;locus_tag=EKPJFOCH_00922;product=3'-5' exonuclease DinG
M-thuringiense_contig_3_1	Prodigal:002006	CDS	280333	280812	.	+	0	ID=EKPJFOCH_00923;inference=ab initio prediction:Prodigal:002006;locus_tag=EKPJFOCH_00923;product=hypothetical protein
M-thuringiense_contig_3_1	Aragorn:001002	tRNA	280923	280998	.	+	.	ID=EKPJFOCH_00924;inference=COORDINATES:profile:Aragorn:001002;locus_tag=EKPJFOCH_00924;product=tRNA-Thr(cgt)
M-thuringiense_contig_3_1	Prodigal:002006	CDS	281168	281368	.	-	0	ID=EKPJFOCH_00925;inference=ab initio prediction:Prodigal:002006;locus_tag=EKPJFOCH_00925;product=hypothetical protein
M-thuringiense_contig_3_1	Prodigal:002006	CDS	281507	281749	.	-	0	ID=EKPJFOCH_00926;inference=ab initio prediction:Prodigal:002006;locus_tag=EKPJFOCH_00926;product=hypothetical protein
M-thuringiense_contig_3_1	Prodigal:002006	CDS	281958	282845	.	-	0	ID=EKPJFOCH_00927;eC_number=2.6.1.42;Name=ilvE_1;db_xref=COG:COG0115;gene=ilvE_1;inference=ab initio prediction:Prodigal:002006,similar to AA sequence:UniProtKB:O86428;locus_tag=EKPJFOCH_00927;product=Branched-chain-amino-acid aminotransferase
M-thuringiense_contig_3_1	Prodigal:002006	CDS	282955	283581	.	+	0	ID=EKPJFOCH_00928;inference=ab initio prediction:Prodigal:002006;locus_tag=EKPJFOCH_00928;product=hypothetical protein
M-thuringiense_contig_3_1	Prodigal:002006	CDS	283581	284297	.	+	0	ID=EKPJFOCH_00929;Name=ompR_1;gene=ompR_1;inference=ab initio prediction:Prodigal:002006,similar to AA sequence:UniProtKB:P0AA16;locus_tag=EKPJFOCH_00929;product=Transcriptional regulatory protein OmpR
M-thuringiense_contig_3_1	Prodigal:002006	CDS	284308	285711	.	+	0	ID=EKPJFOCH_00930;eC_number=2.7.-.-;Name=sasA_5;gene=sasA_5;inference=ab initio prediction:Prodigal:002006,protein motif:HAMAP:MF_01837;locus_tag=EKPJFOCH_00930;product=Adaptive-response sensory-kinase SasA
M-thuringiense_contig_3_1	Prodigal:002006	CDS	286434	287144	.	-	0	ID=EKPJFOCH_00931;inference=ab initio prediction:Prodigal:002006;locus_tag=EKPJFOCH_00931;product=hypothetical protein
M-thuringiense_contig_3_1	Prodigal:002006	CDS	288579	289382	.	-	0	ID=EKPJFOCH_00932;eC_number=2.7.1.-;inference=ab initio prediction:Prodigal:002006,similar to AA sequence:UniProtKB:Q3XZZ9;locus_tag=EKPJFOCH_00932;product=putative ketoamine kinase
M-thuringiense_contig_3_1	Prodigal:002006	CDS	289379	289846	.	-	0	ID=EKPJFOCH_00933;eC_number=3.1.3.48;Name=yfkJ;db_xref=COG:COG0394;gene=yfkJ;inference=ab initio prediction:Prodigal:002006,similar to AA sequence:UniProtKB:O35016;locus_tag=EKPJFOCH_00933;product=Low molecular weight protein-tyrosine-phosphatase YfkJ
M-thuringiense_contig_4_1	Prodigal:002006	CDS	156	896	.	+	0	ID=EKPJFOCH_00934;Name=rplC;db_xref=COG:COG0087;gene=rplC;inference=ab initio prediction:Prodigal:002006,similar to AA sequence:UniProtKB:P60456;locus_tag=EKPJFOCH_00934;product=50S ribosomal protein L3
M-thuringiense_contig_4_1	Prodigal:002006	CDS	896	1516	.	+	0	ID=EKPJFOCH_00935;Name=rplD;db_xref=COG:COG0088;gene=rplD;inference=ab initio prediction:Prodigal:002006,similar to AA sequence:UniProtKB:P61068;locus_tag=EKPJFOCH_00935;product=50S ribosomal protein L4
M-thuringiense_contig_4_1	Prodigal:002006	CDS	1513	1809	.	+	0	ID=EKPJFOCH_00936;Name=rplW;db_xref=COG:COG0089;gene=rplW;inference=ab initio prediction:Prodigal:002006,similar to AA sequence:UniProtKB:Q6N4T7;locus_tag=EKPJFOCH_00936;product=50S ribosomal protein L23
M-thuringiense_contig_4_1	Prodigal:002006	CDS	1836	2672	.	+	0	ID=EKPJFOCH_00937;Name=rplB;db_xref=COG:COG0090;gene=rplB;inference=ab initio prediction:Prodigal:002006,similar to AA sequence:UniProtKB:P60403;locus_tag=EKPJFOCH_00937;product=50S ribosomal protein L2
M-thuringiense_contig_4_1	Prodigal:002006	CDS	2678	2956	.	+	0	ID=EKPJFOCH_00938;Name=rpsS;db_xref=COG:COG0185;gene=rpsS;inference=ab initio prediction:Prodigal:002006,similar to AA sequence:UniProtKB:Q6N4T8;locus_tag=EKPJFOCH_00938;product=30S ribosomal protein S19
M-thuringiense_contig_4_1	Prodigal:002006	CDS	2958	3341	.	+	0	ID=EKPJFOCH_00939;Name=rplV;db_xref=COG:COG0091;gene=rplV;inference=ab initio prediction:Prodigal:002006,similar to AA sequence:UniProtKB:Q6N4T9;locus_tag=EKPJFOCH_00939;product=50S ribosomal protein L22
M-thuringiense_contig_4_1	Prodigal:002006	CDS	3352	4098	.	+	0	ID=EKPJFOCH_00940;Name=rpsC;db_xref=COG:COG0092;gene=rpsC;inference=ab initio prediction:Prodigal:002006,similar to AA sequence:UniProtKB:Q6N4U0;locus_tag=EKPJFOCH_00940;product=30S ribosomal protein S3
M-thuringiense_contig_4_1	Prodigal:002006	CDS	4134	4547	.	+	0	ID=EKPJFOCH_00941;Name=rplP;db_xref=COG:COG0197;gene=rplP;inference=ab initio prediction:Prodigal:002006,similar to AA sequence:UniProtKB:Q6N4U1;locus_tag=EKPJFOCH_00941;product=50S ribosomal protein L16
M-thuringiense_contig_4_1	Prodigal:002006	CDS	4562	4777	.	+	0	ID=EKPJFOCH_00942;Name=rpmC;db_xref=COG:COG0255;gene=rpmC;inference=ab initio prediction:Prodigal:002006,similar to AA sequence:UniProtKB:Q6N4U2;locus_tag=EKPJFOCH_00942;product=50S ribosomal protein L29
M-thuringiense_contig_4_1	Prodigal:002006	CDS	4790	5071	.	+	0	ID=EKPJFOCH_00943;Name=rpsQ;db_xref=COG:COG0186;gene=rpsQ;inference=ab initio prediction:Prodigal:002006,similar to AA sequence:UniProtKB:Q6N4U3;locus_tag=EKPJFOCH_00943;product=30S ribosomal protein S17
M-thuringiense_contig_4_1	Prodigal:002006	CDS	5481	5840	.	+	0	ID=EKPJFOCH_00944;Name=rplN;db_xref=COG:COG0093;gene=rplN;inference=ab initio prediction:Prodigal:002006,similar to AA sequence:UniProtKB:Q6N4U4;locus_tag=EKPJFOCH_00944;product=50S ribosomal protein L14
M-thuringiense_contig_4_1	Prodigal:002006	CDS	5840	6157	.	+	0	ID=EKPJFOCH_00945;Name=rplX;db_xref=COG:COG0198;gene=rplX;inference=ab initio prediction:Prodigal:002006,similar to AA sequence:UniProtKB:P60744;locus_tag=EKPJFOCH_00945;product=50S ribosomal protein L24
M-thuringiense_contig_4_1	Prodigal:002006	CDS	6150	6836	.	+	0	ID=EKPJFOCH_00946;inference=ab initio prediction:Prodigal:002006;locus_tag=EKPJFOCH_00946;product=hypothetical protein
M-thuringiense_contig_4_1	Prodigal:002006	CDS	6875	7180	.	+	0	ID=EKPJFOCH_00947;Name=rpsN;db_xref=COG:COG0199;gene=rpsN;inference=ab initio prediction:Prodigal:002006,similar to AA sequence:UniProtKB:Q6N4U6;locus_tag=EKPJFOCH_00947;product=30S ribosomal protein S14
M-thuringiense_contig_4_1	Prodigal:002006	CDS	7193	7588	.	+	0	ID=EKPJFOCH_00948;Name=rpsH;db_xref=COG:COG0096;gene=rpsH;inference=ab initio prediction:Prodigal:002006,similar to AA sequence:UniProtKB:Q6N4U7;locus_tag=EKPJFOCH_00948;product=30S ribosomal protein S8
M-thuringiense_contig_4_1	Prodigal:002006	CDS	7604	8137	.	+	0	ID=EKPJFOCH_00949;Name=rplF;db_xref=COG:COG0097;gene=rplF;inference=ab initio prediction:Prodigal:002006,similar to AA sequence:UniProtKB:Q6N4U8;locus_tag=EKPJFOCH_00949;product=50S ribosomal protein L6
M-thuringiense_contig_4_1	Prodigal:002006	CDS	8148	8510	.	+	0	ID=EKPJFOCH_00950;Name=rplR;db_xref=COG:COG0256;gene=rplR;inference=ab initio prediction:Prodigal:002006,similar to AA sequence:UniProtKB:Q6N4U9;locus_tag=EKPJFOCH_00950;product=50S ribosomal protein L18
M-thuringiense_contig_4_1	Prodigal:002006	CDS	8644	9231	.	+	0	ID=EKPJFOCH_00951;Name=rpsE;db_xref=COG:COG0098;gene=rpsE;inference=ab initio prediction:Prodigal:002006,similar to AA sequence:UniProtKB:Q6N4V0;locus_tag=EKPJFOCH_00951;product=30S ribosomal protein S5
M-thuringiense_contig_4_1	Prodigal:002006	CDS	9244	9435	.	+	0	ID=EKPJFOCH_00952;Name=rpmD;db_xref=COG:COG1841;gene=rpmD;inference=ab initio prediction:Prodigal:002006,similar to AA sequence:UniProtKB:Q6N4V1;locus_tag=EKPJFOCH_00952;product=50S ribosomal protein L30
M-thuringiense_contig_4_1	Prodigal:002006	CDS	9446	9943	.	+	0	ID=EKPJFOCH_00953;Name=rplO;db_xref=COG:COG0200;gene=rplO;inference=ab initio prediction:Prodigal:002006,similar to AA sequence:UniProtKB:Q6N4V2;locus_tag=EKPJFOCH_00953;product=50S ribosomal protein L15
M-thuringiense_contig_4_1	Prodigal:002006	CDS	10048	11394	.	+	0	ID=EKPJFOCH_00954;Name=secY;db_xref=COG:COG0201;gene=secY;inference=ab initio prediction:Prodigal:002006,similar to AA sequence:UniProtKB:P0AGA2;locus_tag=EKPJFOCH_00954;product=Protein translocase subunit SecY
M-thuringiense_contig_4_1	Prodigal:002006	CDS	11525	12127	.	+	0	ID=EKPJFOCH_00955;eC_number=2.7.4.3;Name=adk;gene=adk;inference=ab initio prediction:Prodigal:002006,similar to AA sequence:UniProtKB:J7RC67;locus_tag=EKPJFOCH_00955;product=Adenylate kinase
M-thuringiense_contig_4_1	Prodigal:002006	CDS	12351	12719	.	+	0	ID=EKPJFOCH_00956;Name=rpsM;db_xref=COG:COG0099;gene=rpsM;inference=ab initio prediction:Prodigal:002006,similar to AA sequence:UniProtKB:Q6N4V5;locus_tag=EKPJFOCH_00956;product=30S ribosomal protein S13
M-thuringiense_contig_4_1	Prodigal:002006	CDS	12893	13282	.	+	0	ID=EKPJFOCH_00957;Name=rpsK;db_xref=COG:COG0100;gene=rpsK;inference=ab initio prediction:Prodigal:002006,similar to AA sequence:UniProtKB:Q6N4V6;locus_tag=EKPJFOCH_00957;product=30S ribosomal protein S11
M-thuringiense_contig_4_1	Prodigal:002006	CDS	13309	14190	.	+	0	ID=EKPJFOCH_00958;inference=ab initio prediction:Prodigal:002006;locus_tag=EKPJFOCH_00958;product=hypothetical protein
M-thuringiense_contig_4_1	Prodigal:002006	CDS	14287	15306	.	+	0	ID=EKPJFOCH_00959;eC_number=2.7.7.6;Name=rpoA;db_xref=COG:COG0202;gene=rpoA;inference=ab initio prediction:Prodigal:002006,similar to AA sequence:UniProtKB:Q925Z2;locus_tag=EKPJFOCH_00959;product=DNA-directed RNA polymerase subunit alpha
M-thuringiense_contig_4_1	Prodigal:002006	CDS	15510	15926	.	+	0	ID=EKPJFOCH_00960;Name=rplQ;db_xref=COG:COG0203;gene=rplQ;inference=ab initio prediction:Prodigal:002006,similar to AA sequence:UniProtKB:Q6N4V8;locus_tag=EKPJFOCH_00960;product=50S ribosomal protein L17
M-thuringiense_contig_4_1	Prodigal:002006	CDS	15988	17853	.	-	0	ID=EKPJFOCH_00961;eC_number=2.7.13.3;Name=rcsC_6;gene=rcsC_6;inference=ab initio prediction:Prodigal:002006,protein motif:HAMAP:MF_00979;locus_tag=EKPJFOCH_00961;product=Sensor histidine kinase RcsC
M-thuringiense_contig_4_1	Prodigal:002006	CDS	17850	19571	.	-	0	ID=EKPJFOCH_00962;eC_number=2.7.13.3;Name=rcsC_7;gene=rcsC_7;inference=ab initio prediction:Prodigal:002006,protein motif:HAMAP:MF_00979;locus_tag=EKPJFOCH_00962;product=Sensor histidine kinase RcsC
M-thuringiense_contig_4_1	Prodigal:002006	CDS	19568	20650	.	-	0	ID=EKPJFOCH_00963;eC_number=3.1.1.61;Name=cheB_1;db_xref=COG:COG2201;gene=cheB_1;inference=ab initio prediction:Prodigal:002006,similar to AA sequence:UniProtKB:P04042;locus_tag=EKPJFOCH_00963;product=Protein-glutamate methylesterase/protein-glutamine glutaminase
M-thuringiense_contig_4_1	Prodigal:002006	CDS	20659	22893	.	-	0	ID=EKPJFOCH_00964;eC_number=2.7.13.3;Name=rcsC_8;gene=rcsC_8;inference=ab initio prediction:Prodigal:002006,protein motif:HAMAP:MF_00979;locus_tag=EKPJFOCH_00964;product=Sensor histidine kinase RcsC
M-thuringiense_contig_4_1	Prodigal:002006	CDS	22914	24587	.	-	0	ID=EKPJFOCH_00965;inference=ab initio prediction:Prodigal:002006;locus_tag=EKPJFOCH_00965;product=hypothetical protein
M-thuringiense_contig_4_1	Prodigal:002006	CDS	24623	25168	.	-	0	ID=EKPJFOCH_00966;inference=ab initio prediction:Prodigal:002006;locus_tag=EKPJFOCH_00966;product=hypothetical protein
M-thuringiense_contig_4_1	Aragorn:001002	tRNA	26628	26718	.	-	.	ID=EKPJFOCH_00967;inference=COORDINATES:profile:Aragorn:001002;locus_tag=EKPJFOCH_00967;product=tRNA-Arg(tcg)
M-thuringiense_contig_4_1	Prodigal:002006	CDS	27633	29408	.	+	0	ID=EKPJFOCH_00968;eC_number=2.2.1.6;Name=ilvI;db_xref=COG:COG0028;gene=ilvI;inference=ab initio prediction:Prodigal:002006,similar to AA sequence:UniProtKB:P00893;locus_tag=EKPJFOCH_00968;product=Acetolactate synthase isozyme 3 large subunit
M-thuringiense_contig_4_1	Prodigal:002006	CDS	29551	30093	.	+	0	ID=EKPJFOCH_00969;eC_number=2.2.1.6;Name=ilvH;db_xref=COG:COG0440;gene=ilvH;inference=ab initio prediction:Prodigal:002006,similar to AA sequence:UniProtKB:A0QUX7;locus_tag=EKPJFOCH_00969;product=Acetolactate synthase small subunit
M-thuringiense_contig_4_1	Prodigal:002006	CDS	30142	30444	.	+	0	ID=EKPJFOCH_00970;inference=ab initio prediction:Prodigal:002006;locus_tag=EKPJFOCH_00970;product=hypothetical protein
M-thuringiense_contig_4_1	Prodigal:002006	CDS	30425	30808	.	+	0	ID=EKPJFOCH_00971;eC_number=3.1.27.-;Name=mazF;db_xref=COG:COG2337;gene=mazF;inference=ab initio prediction:Prodigal:002006,similar to AA sequence:UniProtKB:P0AE70;locus_tag=EKPJFOCH_00971;product=Endoribonuclease toxin MazF
M-thuringiense_contig_4_1	Prodigal:002006	CDS	30805	31449	.	+	0	ID=EKPJFOCH_00972;eC_number=2.5.1.18;Name=gstB_1;db_xref=COG:COG0625;gene=gstB_1;inference=ab initio prediction:Prodigal:002006,similar to AA sequence:UniProtKB:P15214;locus_tag=EKPJFOCH_00972;product=Glutathione S-transferase GST-6.0
M-thuringiense_contig_4_1	Prodigal:002006	CDS	31524	32177	.	+	0	ID=EKPJFOCH_00973;inference=ab initio prediction:Prodigal:002006;locus_tag=EKPJFOCH_00973;product=hypothetical protein
M-thuringiense_contig_4_1	Prodigal:002006	CDS	32191	33210	.	+	0	ID=EKPJFOCH_00974;eC_number=1.1.1.86;Name=ilvC;db_xref=COG:COG0059;gene=ilvC;inference=ab initio prediction:Prodigal:002006,similar to AA sequence:UniProtKB:Q9HVA2;locus_tag=EKPJFOCH_00974;product=Ketol-acid reductoisomerase (NADP(+))
M-thuringiense_contig_4_1	Prodigal:002006	CDS	33396	34049	.	+	0	ID=EKPJFOCH_00975;inference=ab initio prediction:Prodigal:002006;locus_tag=EKPJFOCH_00975;product=hypothetical protein
M-thuringiense_contig_4_1	Prodigal:002006	CDS	34159	35220	.	-	0	ID=EKPJFOCH_00976;eC_number=6.1.1.2;Name=trpS;db_xref=COG:COG0180;gene=trpS;inference=ab initio prediction:Prodigal:002006,similar to AA sequence:UniProtKB:Q9KNV7;locus_tag=EKPJFOCH_00976;product=Tryptophan--tRNA ligase
M-thuringiense_contig_4_1	Prodigal:002006	CDS	35327	36103	.	-	0	ID=EKPJFOCH_00977;Name=pdg;gene=pdg;inference=ab initio prediction:Prodigal:002006,similar to AA sequence:UniProtKB:P46303;locus_tag=EKPJFOCH_00977;product=Ultraviolet N-glycosylase/AP lyase
M-thuringiense_contig_4_1	Prodigal:002006	CDS	36219	36971	.	-	0	ID=EKPJFOCH_00978;inference=ab initio prediction:Prodigal:002006;locus_tag=EKPJFOCH_00978;product=hypothetical protein
M-thuringiense_contig_4_1	Prodigal:002006	CDS	37190	38080	.	+	0	ID=EKPJFOCH_00979;eC_number=5.1.1.7;Name=dapF;db_xref=COG:COG0253;gene=dapF;inference=ab initio prediction:Prodigal:002006,similar to AA sequence:UniProtKB:P44859;locus_tag=EKPJFOCH_00979;product=Diaminopimelate epimerase
M-thuringiense_contig_4_1	Prodigal:002006	CDS	38077	39354	.	+	0	ID=EKPJFOCH_00980;eC_number=2.8.4.5;Name=mtaB;db_xref=COG:COG0621;gene=mtaB;inference=ab initio prediction:Prodigal:002006,similar to AA sequence:UniProtKB:P54462;locus_tag=EKPJFOCH_00980;product=Threonylcarbamoyladenosine tRNA methylthiotransferase MtaB
M-thuringiense_contig_4_1	Prodigal:002006	CDS	39577	41292	.	+	0	ID=EKPJFOCH_00981;Name=rpsA;db_xref=COG:COG0539;gene=rpsA;inference=ab initio prediction:Prodigal:002006,similar to AA sequence:UniProtKB:Q6NDP1;locus_tag=EKPJFOCH_00981;product=30S ribosomal protein S1
M-thuringiense_contig_4_1	Prodigal:002006	CDS	41770	42741	.	+	0	ID=EKPJFOCH_00982;inference=ab initio prediction:Prodigal:002006;locus_tag=EKPJFOCH_00982;product=hypothetical protein
M-thuringiense_contig_4_1	Prodigal:002006	CDS	42792	43097	.	+	0	ID=EKPJFOCH_00983;Name=ihfB;db_xref=COG:COG0776;gene=ihfB;inference=ab initio prediction:Prodigal:002006,similar to AA sequence:UniProtKB:Q06607;locus_tag=EKPJFOCH_00983;product=Integration host factor subunit beta
M-thuringiense_contig_4_1	Prodigal:002006	CDS	43135	43488	.	+	0	ID=EKPJFOCH_00984;inference=ab initio prediction:Prodigal:002006;locus_tag=EKPJFOCH_00984;product=hypothetical protein
M-thuringiense_contig_4_1	Prodigal:002006	CDS	43515	44159	.	+	0	ID=EKPJFOCH_00985;eC_number=5.3.1.24;Name=trpF;db_xref=COG:COG0135;gene=trpF;inference=ab initio prediction:Prodigal:002006,similar to AA sequence:UniProtKB:Q56320;locus_tag=EKPJFOCH_00985;product=N-(5'-phosphoribosyl)anthranilate isomerase
M-thuringiense_contig_4_1	Prodigal:002006	CDS	44272	45513	.	+	0	ID=EKPJFOCH_00986;eC_number=4.2.1.20;Name=trpB;db_xref=COG:COG0133;gene=trpB;inference=ab initio prediction:Prodigal:002006,similar to AA sequence:UniProtKB:Q2KE82;locus_tag=EKPJFOCH_00986;product=Tryptophan synthase beta chain
M-thuringiense_contig_4_1	Prodigal:002006	CDS	45520	45753	.	-	0	ID=EKPJFOCH_00987;inference=ab initio prediction:Prodigal:002006;locus_tag=EKPJFOCH_00987;product=hypothetical protein
M-thuringiense_contig_4_1	Prodigal:002006	CDS	46127	48181	.	+	0	ID=EKPJFOCH_00988;inference=ab initio prediction:Prodigal:002006;locus_tag=EKPJFOCH_00988;product=hypothetical protein
M-thuringiense_contig_4_1	Prodigal:002006	CDS	48239	49444	.	-	0	ID=EKPJFOCH_00989;Name=mdtA_3;gene=mdtA_3;inference=ab initio prediction:Prodigal:002006,similar to AA sequence:UniProtKB:P76397;locus_tag=EKPJFOCH_00989;product=Multidrug resistance protein MdtA
M-thuringiense_contig_4_1	Prodigal:002006	CDS	49564	52716	.	+	0	ID=EKPJFOCH_00990;Name=bepE;gene=bepE;inference=ab initio prediction:Prodigal:002006,similar to AA sequence:UniProtKB:Q8G2M6;locus_tag=EKPJFOCH_00990;product=Efflux pump membrane transporter BepE
M-thuringiense_contig_4_1	Prodigal:002006	CDS	52738	53553	.	-	0	ID=EKPJFOCH_00991;inference=ab initio prediction:Prodigal:002006;locus_tag=EKPJFOCH_00991;product=hypothetical protein
M-thuringiense_contig_4_1	Prodigal:002006	CDS	53744	54598	.	-	0	ID=EKPJFOCH_00992;inference=ab initio prediction:Prodigal:002006;locus_tag=EKPJFOCH_00992;product=hypothetical protein
M-thuringiense_contig_4_1	Prodigal:002006	CDS	54789	55232	.	+	0	ID=EKPJFOCH_00993;inference=ab initio prediction:Prodigal:002006;locus_tag=EKPJFOCH_00993;product=hypothetical protein
M-thuringiense_contig_4_1	Prodigal:002006	CDS	55236	55406	.	-	0	ID=EKPJFOCH_00994;inference=ab initio prediction:Prodigal:002006;locus_tag=EKPJFOCH_00994;product=hypothetical protein
M-thuringiense_contig_4_1	Prodigal:002006	CDS	55519	56619	.	+	0	ID=EKPJFOCH_00995;inference=ab initio prediction:Prodigal:002006;locus_tag=EKPJFOCH_00995;product=hypothetical protein
M-thuringiense_contig_4_1	Prodigal:002006	CDS	56945	57976	.	+	0	ID=EKPJFOCH_00996;Name=sbp;db_xref=COG:COG1613;gene=sbp;inference=ab initio prediction:Prodigal:002006,similar to AA sequence:UniProtKB:P0AG78;locus_tag=EKPJFOCH_00996;product=Sulfate-binding protein
M-thuringiense_contig_4_1	Prodigal:002006	CDS	57983	58840	.	+	0	ID=EKPJFOCH_00997;Name=cysT;db_xref=COG:COG0555;gene=cysT;inference=ab initio prediction:Prodigal:002006,similar to AA sequence:UniProtKB:P27367;locus_tag=EKPJFOCH_00997;product=Sulfate transport system permease protein CysT
M-thuringiense_contig_4_1	Prodigal:002006	CDS	58833	59732	.	+	0	ID=EKPJFOCH_00998;Name=cysW;db_xref=COG:COG4208;gene=cysW;inference=ab initio prediction:Prodigal:002006,similar to AA sequence:UniProtKB:P0AEB0;locus_tag=EKPJFOCH_00998;product=Sulfate transport system permease protein CysW
M-thuringiense_contig_4_1	Prodigal:002006	CDS	59788	60774	.	+	0	ID=EKPJFOCH_00999;eC_number=7.3.2.3;Name=cysA_2;db_xref=COG:COG1118;gene=cysA_2;inference=ab initio prediction:Prodigal:002006,similar to AA sequence:UniProtKB:P16676;locus_tag=EKPJFOCH_00999;product=Sulfate/thiosulfate import ATP-binding protein CysA
M-thuringiense_contig_4_1	Aragorn:001002	tRNA	60881	60956	.	+	.	ID=EKPJFOCH_01000;inference=COORDINATES:profile:Aragorn:001002;locus_tag=EKPJFOCH_01000;product=tRNA-Met(cat)
M-thuringiense_contig_4_1	Prodigal:002006	CDS	61030	62064	.	-	0	ID=EKPJFOCH_01001;Name=xerC_3;gene=xerC_3;inference=ab initio prediction:Prodigal:002006,protein motif:HAMAP:MF_01808;locus_tag=EKPJFOCH_01001;product=Tyrosine recombinase XerC
M-thuringiense_contig_4_1	Prodigal:002006	CDS	62076	62501	.	-	0	ID=EKPJFOCH_01002;inference=ab initio prediction:Prodigal:002006;locus_tag=EKPJFOCH_01002;product=hypothetical protein
M-thuringiense_contig_4_1	Prodigal:002006	CDS	62488	62769	.	-	0	ID=EKPJFOCH_01003;inference=ab initio prediction:Prodigal:002006;locus_tag=EKPJFOCH_01003;product=hypothetical protein
M-thuringiense_contig_4_1	Prodigal:002006	CDS	62776	63186	.	-	0	ID=EKPJFOCH_01004;inference=ab initio prediction:Prodigal:002006;locus_tag=EKPJFOCH_01004;product=hypothetical protein
M-thuringiense_contig_4_1	Prodigal:002006	CDS	64069	65109	.	-	0	ID=EKPJFOCH_01005;inference=ab initio prediction:Prodigal:002006,similar to AA sequence:ISfinder:ISMex9;locus_tag=EKPJFOCH_01005;product=IS110 family transposase ISMex9
M-thuringiense_contig_4_1	Prodigal:002006	CDS	65244	65645	.	-	0	ID=EKPJFOCH_01006;inference=ab initio prediction:Prodigal:002006;locus_tag=EKPJFOCH_01006;product=hypothetical protein
M-thuringiense_contig_4_1	Prodigal:002006	CDS	65638	66105	.	-	0	ID=EKPJFOCH_01007;inference=ab initio prediction:Prodigal:002006;locus_tag=EKPJFOCH_01007;product=hypothetical protein
M-thuringiense_contig_4_1	Prodigal:002006	CDS	66095	66376	.	-	0	ID=EKPJFOCH_01008;inference=ab initio prediction:Prodigal:002006;locus_tag=EKPJFOCH_01008;product=hypothetical protein
M-thuringiense_contig_4_1	Prodigal:002006	CDS	66366	67214	.	-	0	ID=EKPJFOCH_01009;inference=ab initio prediction:Prodigal:002006;locus_tag=EKPJFOCH_01009;product=hypothetical protein
M-thuringiense_contig_4_1	Prodigal:002006	CDS	67211	67453	.	-	0	ID=EKPJFOCH_01010;inference=ab initio prediction:Prodigal:002006;locus_tag=EKPJFOCH_01010;product=hypothetical protein
M-thuringiense_contig_4_1	Prodigal:002006	CDS	67450	69414	.	-	0	ID=EKPJFOCH_01011;inference=ab initio prediction:Prodigal:002006;locus_tag=EKPJFOCH_01011;product=hypothetical protein
M-thuringiense_contig_4_1	Prodigal:002006	CDS	69411	69737	.	-	0	ID=EKPJFOCH_01012;inference=ab initio prediction:Prodigal:002006;locus_tag=EKPJFOCH_01012;product=hypothetical protein
M-thuringiense_contig_4_1	Prodigal:002006	CDS	69734	70129	.	-	0	ID=EKPJFOCH_01013;inference=ab initio prediction:Prodigal:002006;locus_tag=EKPJFOCH_01013;product=hypothetical protein
M-thuringiense_contig_4_1	Prodigal:002006	CDS	70126	70419	.	-	0	ID=EKPJFOCH_01014;inference=ab initio prediction:Prodigal:002006;locus_tag=EKPJFOCH_01014;product=hypothetical protein
M-thuringiense_contig_4_1	Prodigal:002006	CDS	70428	71480	.	-	0	ID=EKPJFOCH_01015;inference=ab initio prediction:Prodigal:002006;locus_tag=EKPJFOCH_01015;product=hypothetical protein
M-thuringiense_contig_4_1	Prodigal:002006	CDS	71480	71629	.	-	0	ID=EKPJFOCH_01016;inference=ab initio prediction:Prodigal:002006;locus_tag=EKPJFOCH_01016;product=hypothetical protein
M-thuringiense_contig_4_1	Prodigal:002006	CDS	71626	71901	.	-	0	ID=EKPJFOCH_01017;inference=ab initio prediction:Prodigal:002006;locus_tag=EKPJFOCH_01017;product=hypothetical protein
M-thuringiense_contig_4_1	Prodigal:002006	CDS	71901	72557	.	-	0	ID=EKPJFOCH_01018;inference=ab initio prediction:Prodigal:002006;locus_tag=EKPJFOCH_01018;product=hypothetical protein
M-thuringiense_contig_4_1	Prodigal:002006	CDS	72674	73018	.	-	0	ID=EKPJFOCH_01019;inference=ab initio prediction:Prodigal:002006;locus_tag=EKPJFOCH_01019;product=hypothetical protein
M-thuringiense_contig_4_1	Prodigal:002006	CDS	73105	73347	.	-	0	ID=EKPJFOCH_01020;inference=ab initio prediction:Prodigal:002006;locus_tag=EKPJFOCH_01020;product=hypothetical protein
M-thuringiense_contig_4_1	Prodigal:002006	CDS	73467	74246	.	-	0	ID=EKPJFOCH_01021;inference=ab initio prediction:Prodigal:002006;locus_tag=EKPJFOCH_01021;product=hypothetical protein
M-thuringiense_contig_4_1	Prodigal:002006	CDS	74283	74612	.	+	0	ID=EKPJFOCH_01022;inference=ab initio prediction:Prodigal:002006;locus_tag=EKPJFOCH_01022;product=hypothetical protein
M-thuringiense_contig_4_1	Prodigal:002006	CDS	74609	74773	.	+	0	ID=EKPJFOCH_01023;inference=ab initio prediction:Prodigal:002006;locus_tag=EKPJFOCH_01023;product=hypothetical protein
M-thuringiense_contig_4_1	Prodigal:002006	CDS	74770	74874	.	+	0	ID=EKPJFOCH_01024;inference=ab initio prediction:Prodigal:002006;locus_tag=EKPJFOCH_01024;product=hypothetical protein
M-thuringiense_contig_4_1	Prodigal:002006	CDS	75223	75585	.	+	0	ID=EKPJFOCH_01025;inference=ab initio prediction:Prodigal:002006;locus_tag=EKPJFOCH_01025;product=hypothetical protein
M-thuringiense_contig_4_1	Prodigal:002006	CDS	75582	75779	.	+	0	ID=EKPJFOCH_01026;inference=ab initio prediction:Prodigal:002006;locus_tag=EKPJFOCH_01026;product=hypothetical protein
M-thuringiense_contig_4_1	Prodigal:002006	CDS	75776	76087	.	+	0	ID=EKPJFOCH_01027;inference=ab initio prediction:Prodigal:002006;locus_tag=EKPJFOCH_01027;product=hypothetical protein
M-thuringiense_contig_4_1	Prodigal:002006	CDS	76084	76407	.	+	0	ID=EKPJFOCH_01028;inference=ab initio prediction:Prodigal:002006;locus_tag=EKPJFOCH_01028;product=hypothetical protein
M-thuringiense_contig_4_1	Prodigal:002006	CDS	76456	76950	.	+	0	ID=EKPJFOCH_01029;Name=ros_2;db_xref=COG:COG4957;gene=ros_2;inference=ab initio prediction:Prodigal:002006,similar to AA sequence:UniProtKB:Q04152;locus_tag=EKPJFOCH_01029;product=Transcriptional regulatory protein ros
M-thuringiense_contig_4_1	Prodigal:002006	CDS	77037	77315	.	+	0	ID=EKPJFOCH_01030;inference=ab initio prediction:Prodigal:002006,similar to AA sequence:UniProtKB:B8H4R9;locus_tag=EKPJFOCH_01030;note=UPF0335 protein CCNA_03428;product=hypothetical protein
M-thuringiense_contig_4_1	Prodigal:002006	CDS	77319	77894	.	+	0	ID=EKPJFOCH_01031;inference=ab initio prediction:Prodigal:002006;locus_tag=EKPJFOCH_01031;product=hypothetical protein
M-thuringiense_contig_4_1	Prodigal:002006	CDS	77891	78103	.	+	0	ID=EKPJFOCH_01032;inference=ab initio prediction:Prodigal:002006;locus_tag=EKPJFOCH_01032;product=hypothetical protein
M-thuringiense_contig_4_1	Prodigal:002006	CDS	78096	78296	.	+	0	ID=EKPJFOCH_01033;inference=ab initio prediction:Prodigal:002006;locus_tag=EKPJFOCH_01033;product=hypothetical protein
M-thuringiense_contig_4_1	Prodigal:002006	CDS	78293	78895	.	+	0	ID=EKPJFOCH_01034;inference=ab initio prediction:Prodigal:002006;locus_tag=EKPJFOCH_01034;product=hypothetical protein
M-thuringiense_contig_4_1	Prodigal:002006	CDS	79684	80412	.	+	0	ID=EKPJFOCH_01035;inference=ab initio prediction:Prodigal:002006;locus_tag=EKPJFOCH_01035;product=hypothetical protein
M-thuringiense_contig_4_1	Prodigal:002006	CDS	80412	81338	.	+	0	ID=EKPJFOCH_01036;inference=ab initio prediction:Prodigal:002006;locus_tag=EKPJFOCH_01036;product=hypothetical protein
M-thuringiense_contig_4_1	Prodigal:002006	CDS	81319	82068	.	+	0	ID=EKPJFOCH_01037;inference=ab initio prediction:Prodigal:002006;locus_tag=EKPJFOCH_01037;product=hypothetical protein
M-thuringiense_contig_4_1	Prodigal:002006	CDS	82065	82790	.	+	0	ID=EKPJFOCH_01038;inference=ab initio prediction:Prodigal:002006;locus_tag=EKPJFOCH_01038;product=hypothetical protein
M-thuringiense_contig_4_1	Prodigal:002006	CDS	83022	83858	.	+	0	ID=EKPJFOCH_01039;Name=rfaH;gene=rfaH;inference=ab initio prediction:Prodigal:002006,protein motif:HAMAP:MF_00951;locus_tag=EKPJFOCH_01039;product=Transcription antitermination protein RfaH
M-thuringiense_contig_4_1	Prodigal:002006	CDS	84987	85175	.	+	0	ID=EKPJFOCH_01040;inference=ab initio prediction:Prodigal:002006;locus_tag=EKPJFOCH_01040;product=hypothetical protein
M-thuringiense_contig_4_1	Prodigal:002006	CDS	85179	85451	.	+	0	ID=EKPJFOCH_01041;db_xref=COG:COG0776;inference=ab initio prediction:Prodigal:002006,similar to AA sequence:UniProtKB:P02348;locus_tag=EKPJFOCH_01041;product=DNA-binding protein HRL53
M-thuringiense_contig_4_1	Prodigal:002006	CDS	85633	86217	.	+	0	ID=EKPJFOCH_01042;inference=ab initio prediction:Prodigal:002006;locus_tag=EKPJFOCH_01042;product=hypothetical protein
M-thuringiense_contig_4_1	Prodigal:002006	CDS	86231	86380	.	+	0	ID=EKPJFOCH_01043;inference=ab initio prediction:Prodigal:002006;locus_tag=EKPJFOCH_01043;product=hypothetical protein
M-thuringiense_contig_4_1	Prodigal:002006	CDS	86624	87193	.	+	0	ID=EKPJFOCH_01044;inference=ab initio prediction:Prodigal:002006;locus_tag=EKPJFOCH_01044;product=hypothetical protein
M-thuringiense_contig_4_1	Prodigal:002006	CDS	87183	89051	.	+	0	ID=EKPJFOCH_01045;inference=ab initio prediction:Prodigal:002006;locus_tag=EKPJFOCH_01045;product=hypothetical protein
M-thuringiense_contig_4_1	Prodigal:002006	CDS	89054	89311	.	+	0	ID=EKPJFOCH_01046;inference=ab initio prediction:Prodigal:002006;locus_tag=EKPJFOCH_01046;product=hypothetical protein
M-thuringiense_contig_4_1	Prodigal:002006	CDS	89314	90861	.	+	0	ID=EKPJFOCH_01047;inference=ab initio prediction:Prodigal:002006;locus_tag=EKPJFOCH_01047;product=hypothetical protein
M-thuringiense_contig_4_1	Prodigal:002006	CDS	90895	92154	.	+	0	ID=EKPJFOCH_01048;eC_number=3.4.21.92;Name=clpP_1;gene=clpP_1;inference=ab initio prediction:Prodigal:002006,protein motif:HAMAP:MF_00444;locus_tag=EKPJFOCH_01048;product=ATP-dependent Clp protease proteolytic subunit
M-thuringiense_contig_4_1	Prodigal:002006	CDS	92157	92558	.	+	0	ID=EKPJFOCH_01049;inference=ab initio prediction:Prodigal:002006;locus_tag=EKPJFOCH_01049;product=hypothetical protein
M-thuringiense_contig_4_1	Prodigal:002006	CDS	92562	93608	.	+	0	ID=EKPJFOCH_01050;inference=ab initio prediction:Prodigal:002006;locus_tag=EKPJFOCH_01050;product=hypothetical protein
M-thuringiense_contig_4_1	Prodigal:002006	CDS	93620	93838	.	+	0	ID=EKPJFOCH_01051;inference=ab initio prediction:Prodigal:002006;locus_tag=EKPJFOCH_01051;product=hypothetical protein
M-thuringiense_contig_4_1	Prodigal:002006	CDS	93842	94246	.	+	0	ID=EKPJFOCH_01052;inference=ab initio prediction:Prodigal:002006;locus_tag=EKPJFOCH_01052;product=hypothetical protein
M-thuringiense_contig_4_1	Prodigal:002006	CDS	94243	95010	.	+	0	ID=EKPJFOCH_01053;inference=ab initio prediction:Prodigal:002006;locus_tag=EKPJFOCH_01053;product=hypothetical protein
M-thuringiense_contig_4_1	Prodigal:002006	CDS	95017	95400	.	+	0	ID=EKPJFOCH_01054;inference=ab initio prediction:Prodigal:002006;locus_tag=EKPJFOCH_01054;product=hypothetical protein
M-thuringiense_contig_4_1	Prodigal:002006	CDS	95404	96897	.	+	0	ID=EKPJFOCH_01055;inference=ab initio prediction:Prodigal:002006;locus_tag=EKPJFOCH_01055;product=hypothetical protein
M-thuringiense_contig_4_1	Prodigal:002006	CDS	96951	97334	.	+	0	ID=EKPJFOCH_01056;inference=ab initio prediction:Prodigal:002006;locus_tag=EKPJFOCH_01056;product=hypothetical protein
M-thuringiense_contig_4_1	Prodigal:002006	CDS	97339	98010	.	-	0	ID=EKPJFOCH_01057;inference=ab initio prediction:Prodigal:002006;locus_tag=EKPJFOCH_01057;product=hypothetical protein
M-thuringiense_contig_4_1	Prodigal:002006	CDS	98010	98402	.	-	0	ID=EKPJFOCH_01058;inference=ab initio prediction:Prodigal:002006;locus_tag=EKPJFOCH_01058;product=hypothetical protein
M-thuringiense_contig_4_1	Prodigal:002006	CDS	98450	98788	.	+	0	ID=EKPJFOCH_01059;inference=ab initio prediction:Prodigal:002006;locus_tag=EKPJFOCH_01059;product=hypothetical protein
M-thuringiense_contig_4_1	Prodigal:002006	CDS	98910	101636	.	+	0	ID=EKPJFOCH_01060;inference=ab initio prediction:Prodigal:002006;locus_tag=EKPJFOCH_01060;product=hypothetical protein
M-thuringiense_contig_4_1	Prodigal:002006	CDS	101646	102851	.	+	0	ID=EKPJFOCH_01061;inference=ab initio prediction:Prodigal:002006;locus_tag=EKPJFOCH_01061;product=hypothetical protein
M-thuringiense_contig_4_1	Prodigal:002006	CDS	102851	103918	.	+	0	ID=EKPJFOCH_01062;inference=ab initio prediction:Prodigal:002006;locus_tag=EKPJFOCH_01062;product=hypothetical protein
M-thuringiense_contig_4_1	Prodigal:002006	CDS	103918	104412	.	+	0	ID=EKPJFOCH_01063;inference=ab initio prediction:Prodigal:002006;locus_tag=EKPJFOCH_01063;product=hypothetical protein
M-thuringiense_contig_4_1	Prodigal:002006	CDS	104437	105000	.	+	0	ID=EKPJFOCH_01064;inference=ab initio prediction:Prodigal:002006;locus_tag=EKPJFOCH_01064;product=hypothetical protein
M-thuringiense_contig_4_1	Prodigal:002006	CDS	104997	106106	.	+	0	ID=EKPJFOCH_01065;inference=ab initio prediction:Prodigal:002006;locus_tag=EKPJFOCH_01065;product=hypothetical protein
M-thuringiense_contig_4_1	Prodigal:002006	CDS	106114	106833	.	+	0	ID=EKPJFOCH_01066;inference=ab initio prediction:Prodigal:002006;locus_tag=EKPJFOCH_01066;product=hypothetical protein
M-thuringiense_contig_4_1	Prodigal:002006	CDS	106866	108131	.	+	0	ID=EKPJFOCH_01067;inference=ab initio prediction:Prodigal:002006;locus_tag=EKPJFOCH_01067;product=hypothetical protein
M-thuringiense_contig_4_1	Prodigal:002006	CDS	108141	108542	.	+	0	ID=EKPJFOCH_01068;inference=ab initio prediction:Prodigal:002006;locus_tag=EKPJFOCH_01068;product=hypothetical protein
M-thuringiense_contig_4_1	Prodigal:002006	CDS	108547	109050	.	+	0	ID=EKPJFOCH_01069;inference=ab initio prediction:Prodigal:002006;locus_tag=EKPJFOCH_01069;product=hypothetical protein
M-thuringiense_contig_4_1	Prodigal:002006	CDS	109065	109466	.	+	0	ID=EKPJFOCH_01070;inference=ab initio prediction:Prodigal:002006;locus_tag=EKPJFOCH_01070;product=hypothetical protein
M-thuringiense_contig_4_1	Prodigal:002006	CDS	109513	109911	.	+	0	ID=EKPJFOCH_01071;inference=ab initio prediction:Prodigal:002006;locus_tag=EKPJFOCH_01071;product=hypothetical protein
M-thuringiense_contig_4_1	Prodigal:002006	CDS	109921	111630	.	+	0	ID=EKPJFOCH_01072;inference=ab initio prediction:Prodigal:002006;locus_tag=EKPJFOCH_01072;product=hypothetical protein
M-thuringiense_contig_4_1	Prodigal:002006	CDS	111648	112601	.	+	0	ID=EKPJFOCH_01073;inference=ab initio prediction:Prodigal:002006;locus_tag=EKPJFOCH_01073;product=hypothetical protein
M-thuringiense_contig_4_1	Prodigal:002006	CDS	112810	113235	.	+	0	ID=EKPJFOCH_01074;inference=ab initio prediction:Prodigal:002006;locus_tag=EKPJFOCH_01074;product=hypothetical protein
M-thuringiense_contig_4_1	Prodigal:002006	CDS	113232	113846	.	+	0	ID=EKPJFOCH_01075;inference=ab initio prediction:Prodigal:002006;locus_tag=EKPJFOCH_01075;product=hypothetical protein
M-thuringiense_contig_4_1	Prodigal:002006	CDS	113859	114374	.	+	0	ID=EKPJFOCH_01076;inference=ab initio prediction:Prodigal:002006;locus_tag=EKPJFOCH_01076;product=hypothetical protein
M-thuringiense_contig_4_1	Prodigal:002006	CDS	114378	114758	.	+	0	ID=EKPJFOCH_01077;inference=ab initio prediction:Prodigal:002006;locus_tag=EKPJFOCH_01077;product=hypothetical protein
M-thuringiense_contig_4_1	Prodigal:002006	CDS	114932	117166	.	+	0	ID=EKPJFOCH_01078;inference=ab initio prediction:Prodigal:002006;locus_tag=EKPJFOCH_01078;product=hypothetical protein
M-thuringiense_contig_4_1	Prodigal:002006	CDS	117173	117385	.	+	0	ID=EKPJFOCH_01079;inference=ab initio prediction:Prodigal:002006;locus_tag=EKPJFOCH_01079;product=hypothetical protein
M-thuringiense_contig_4_1	Prodigal:002006	CDS	117432	117902	.	+	0	ID=EKPJFOCH_01080;inference=ab initio prediction:Prodigal:002006;locus_tag=EKPJFOCH_01080;product=hypothetical protein
M-thuringiense_contig_4_1	Prodigal:002006	CDS	117902	119662	.	+	0	ID=EKPJFOCH_01081;inference=ab initio prediction:Prodigal:002006;locus_tag=EKPJFOCH_01081;product=hypothetical protein
M-thuringiense_contig_4_1	Prodigal:002006	CDS	119632	120573	.	-	0	ID=EKPJFOCH_01082;inference=ab initio prediction:Prodigal:002006;locus_tag=EKPJFOCH_01082;product=hypothetical protein
M-thuringiense_contig_4_1	Prodigal:002006	CDS	120801	121562	.	-	0	ID=EKPJFOCH_01083;inference=ab initio prediction:Prodigal:002006;locus_tag=EKPJFOCH_01083;product=hypothetical protein
M-thuringiense_contig_4_1	Prodigal:002006	CDS	121727	122509	.	+	0	ID=EKPJFOCH_01084;inference=ab initio prediction:Prodigal:002006;locus_tag=EKPJFOCH_01084;product=hypothetical protein
M-thuringiense_contig_4_1	Prodigal:002006	CDS	122511	122891	.	+	0	ID=EKPJFOCH_01085;inference=ab initio prediction:Prodigal:002006;locus_tag=EKPJFOCH_01085;product=hypothetical protein
M-thuringiense_contig_4_1	Prodigal:002006	CDS	123236	123970	.	+	0	ID=EKPJFOCH_01086;inference=ab initio prediction:Prodigal:002006;locus_tag=EKPJFOCH_01086;product=hypothetical protein
M-thuringiense_contig_5_1	Prodigal:002006	CDS	81	2156	.	-	0	ID=EKPJFOCH_01087;Name=fusA;db_xref=COG:COG0480;gene=fusA;inference=ab initio prediction:Prodigal:002006,similar to AA sequence:UniProtKB:P41084;locus_tag=EKPJFOCH_01087;product=Elongation factor G
M-thuringiense_contig_5_1	Prodigal:002006	CDS	2187	2657	.	-	0	ID=EKPJFOCH_01088;Name=rpsG;db_xref=COG:COG0049;gene=rpsG;inference=ab initio prediction:Prodigal:002006,similar to AA sequence:UniProtKB:Q6N4T3;locus_tag=EKPJFOCH_01088;product=30S ribosomal protein S7
M-thuringiense_contig_5_1	Prodigal:002006	CDS	2787	3158	.	-	0	ID=EKPJFOCH_01089;Name=rpsL;db_xref=COG:COG0048;gene=rpsL;inference=ab initio prediction:Prodigal:002006,similar to AA sequence:UniProtKB:Q6N4T2;locus_tag=EKPJFOCH_01089;product=30S ribosomal protein S12
M-thuringiense_contig_5_1	Prodigal:002006	CDS	3590	7810	.	-	0	ID=EKPJFOCH_01090;eC_number=2.7.7.6;Name=rpoC;gene=rpoC;inference=ab initio prediction:Prodigal:002006,similar to AA sequence:UniProtKB:Q8KTH8;locus_tag=EKPJFOCH_01090;product=DNA-directed RNA polymerase subunit beta'
M-thuringiense_contig_5_1	Prodigal:002006	CDS	7977	12101	.	-	0	ID=EKPJFOCH_01091;eC_number=2.7.7.6;Name=rpoB;gene=rpoB;inference=ab initio prediction:Prodigal:002006,similar to AA sequence:UniProtKB:B2SQQ1;locus_tag=EKPJFOCH_01091;product=DNA-directed RNA polymerase subunit beta
M-thuringiense_contig_5_1	Prodigal:002006	CDS	12358	12729	.	-	0	ID=EKPJFOCH_01092;Name=rplL;db_xref=COG:COG0222;gene=rplL;inference=ab initio prediction:Prodigal:002006,similar to AA sequence:UniProtKB:Q6N4R8;locus_tag=EKPJFOCH_01092;product=50S ribosomal protein L7/L12
M-thuringiense_contig_5_1	Prodigal:002006	CDS	12787	13317	.	-	0	ID=EKPJFOCH_01093;Name=rplJ;db_xref=COG:COG0244;gene=rplJ;inference=ab initio prediction:Prodigal:002006,similar to AA sequence:UniProtKB:Q6N4R7;locus_tag=EKPJFOCH_01093;product=50S ribosomal protein L10
M-thuringiense_contig_5_1	Prodigal:002006	CDS	13974	14291	.	-	0	ID=EKPJFOCH_01094;inference=ab initio prediction:Prodigal:002006;locus_tag=EKPJFOCH_01094;product=hypothetical protein
M-thuringiense_contig_5_1	Prodigal:002006	CDS	14384	15652	.	-	0	ID=EKPJFOCH_01095;inference=ab initio prediction:Prodigal:002006;locus_tag=EKPJFOCH_01095;product=hypothetical protein
M-thuringiense_contig_5_1	Prodigal:002006	CDS	15878	16333	.	-	0	ID=EKPJFOCH_01096;inference=ab initio prediction:Prodigal:002006;locus_tag=EKPJFOCH_01096;product=hypothetical protein
M-thuringiense_contig_5_1	Prodigal:002006	CDS	16330	17445	.	-	0	ID=EKPJFOCH_01097;inference=ab initio prediction:Prodigal:002006;locus_tag=EKPJFOCH_01097;product=hypothetical protein
M-thuringiense_contig_5_1	Prodigal:002006	CDS	17539	18348	.	-	0	ID=EKPJFOCH_01098;inference=ab initio prediction:Prodigal:002006;locus_tag=EKPJFOCH_01098;product=hypothetical protein
M-thuringiense_contig_5_1	Prodigal:002006	CDS	18547	19860	.	+	0	ID=EKPJFOCH_01099;eC_number=1.1.1.81;Name=ttuD;gene=ttuD;inference=ab initio prediction:Prodigal:002006,similar to AA sequence:UniProtKB:Q44472;locus_tag=EKPJFOCH_01099;product=Putative hydroxypyruvate reductase
M-thuringiense_contig_5_1	Prodigal:002006	CDS	19937	20362	.	+	0	ID=EKPJFOCH_01100;inference=ab initio prediction:Prodigal:002006;locus_tag=EKPJFOCH_01100;product=hypothetical protein
M-thuringiense_contig_5_1	Prodigal:002006	CDS	20554	21420	.	-	0	ID=EKPJFOCH_01101;inference=ab initio prediction:Prodigal:002006;locus_tag=EKPJFOCH_01101;product=hypothetical protein
M-thuringiense_contig_5_1	Prodigal:002006	CDS	22530	23966	.	+	0	ID=EKPJFOCH_01102;eC_number=2.7.1.40;Name=ttuE;gene=ttuE;inference=ab initio prediction:Prodigal:002006,similar to AA sequence:UniProtKB:Q44473;locus_tag=EKPJFOCH_01102;product=Pyruvate kinase
M-thuringiense_contig_5_1	Prodigal:002006	CDS	23968	24978	.	-	0	ID=EKPJFOCH_01103;eC_number=3.7.1.9;Name=xylF;gene=xylF;inference=ab initio prediction:Prodigal:002006,similar to AA sequence:UniProtKB:P23106;locus_tag=EKPJFOCH_01103;product=2-hydroxymuconate semialdehyde hydrolase
M-thuringiense_contig_5_1	Prodigal:002006	CDS	25003	25617	.	-	0	ID=EKPJFOCH_01104;inference=ab initio prediction:Prodigal:002006;locus_tag=EKPJFOCH_01104;product=hypothetical protein
M-thuringiense_contig_5_1	Prodigal:002006	CDS	25685	25810	.	-	0	ID=EKPJFOCH_01105;Name=rpmJ;db_xref=COG:COG0257;gene=rpmJ;inference=ab initio prediction:Prodigal:002006,similar to AA sequence:UniProtKB:Q6N253;locus_tag=EKPJFOCH_01105;product=50S ribosomal protein L36
M-thuringiense_contig_5_1	Prodigal:002006	CDS	26116	27207	.	-	0	ID=EKPJFOCH_01106;Name=pufC;gene=pufC;inference=ab initio prediction:Prodigal:002006,similar to AA sequence:UniProtKB:D2Z0P5;locus_tag=EKPJFOCH_01106;product=Photosynthetic reaction center cytochrome c subunit
M-thuringiense_contig_5_1	Prodigal:002006	CDS	27204	28181	.	-	0	ID=EKPJFOCH_01107;Name=pufM;gene=pufM;inference=ab initio prediction:Prodigal:002006,similar to AA sequence:UniProtKB:P10718;locus_tag=EKPJFOCH_01107;product=Reaction center protein M chain
M-thuringiense_contig_5_1	Prodigal:002006	CDS	28197	29021	.	-	0	ID=EKPJFOCH_01108;Name=pufL;gene=pufL;inference=ab initio prediction:Prodigal:002006,similar to AA sequence:UniProtKB:P10717;locus_tag=EKPJFOCH_01108;product=Reaction center protein L chain
M-thuringiense_contig_5_1	Prodigal:002006	CDS	29242	29427	.	-	0	ID=EKPJFOCH_01109;inference=ab initio prediction:Prodigal:002006,similar to AA sequence:UniProtKB:P80259;locus_tag=EKPJFOCH_01109;product=Light-harvesting protein B-880 alpha chain
M-thuringiense_contig_5_1	Prodigal:002006	CDS	29441	29671	.	-	0	ID=EKPJFOCH_01110;inference=ab initio prediction:Prodigal:002006;locus_tag=EKPJFOCH_01110;product=hypothetical protein
M-thuringiense_contig_5_1	Prodigal:002006	CDS	29812	30102	.	-	0	ID=EKPJFOCH_01111;inference=ab initio prediction:Prodigal:002006;locus_tag=EKPJFOCH_01111;product=hypothetical protein
M-thuringiense_contig_5_1	Prodigal:002006	CDS	30099	31565	.	-	0	ID=EKPJFOCH_01112;eC_number=1.3.7.15;Name=bchZ;db_xref=COG:COG2710;gene=bchZ;inference=ab initio prediction:Prodigal:002006,similar to AA sequence:UniProtKB:P26179;locus_tag=EKPJFOCH_01112;product=Chlorophyllide reductase subunit Z
M-thuringiense_contig_5_1	Prodigal:002006	CDS	31565	33133	.	-	0	ID=EKPJFOCH_01113;eC_number=1.3.7.15;Name=bchY;gene=bchY;inference=ab initio prediction:Prodigal:002006,similar to AA sequence:UniProtKB:P26178;locus_tag=EKPJFOCH_01113;product=Chlorophyllide reductase 52.5 kDa chain
M-thuringiense_contig_5_1	Prodigal:002006	CDS	33138	34142	.	-	0	ID=EKPJFOCH_01114;eC_number=1.3.7.15;Name=bchX;db_xref=COG:COG1348;gene=bchX;inference=ab initio prediction:Prodigal:002006,similar to AA sequence:UniProtKB:P26177;locus_tag=EKPJFOCH_01114;product=Chlorophyllide reductase 35.5 kDa chain
M-thuringiense_contig_5_1	Prodigal:002006	CDS	34139	35137	.	-	0	ID=EKPJFOCH_01115;eC_number=1.1.1.414;Name=lgoD;db_xref=COG:COG1063;gene=lgoD;inference=ab initio prediction:Prodigal:002006,similar to AA sequence:UniProtKB:P39400;locus_tag=EKPJFOCH_01115;product=L-galactonate-5-dehydrogenase
M-thuringiense_contig_5_1	Prodigal:002006	CDS	35171	36331	.	-	0	ID=EKPJFOCH_01116;eC_number=2.1.1.210;Name=crtF;gene=crtF;inference=ab initio prediction:Prodigal:002006,similar to AA sequence:UniProtKB:D5AP78;locus_tag=EKPJFOCH_01116;product=Demethylspheroidene O-methyltransferase
M-thuringiense_contig_5_1	Prodigal:002006	CDS	36340	37212	.	-	0	ID=EKPJFOCH_01117;eC_number=2.5.1.10;inference=ab initio prediction:Prodigal:002006,similar to AA sequence:UniProtKB:Q08291;locus_tag=EKPJFOCH_01117;product=Farnesyl diphosphate synthase
M-thuringiense_contig_5_1	Prodigal:002006	CDS	37318	38853	.	+	0	ID=EKPJFOCH_01118;eC_number=1.3.99.27;Name=crtD;gene=crtD;inference=ab initio prediction:Prodigal:002006,similar to AA sequence:UniProtKB:Q9JPB5;locus_tag=EKPJFOCH_01118;product=Hydroxyneurosporene desaturase
M-thuringiense_contig_5_1	Prodigal:002006	CDS	38901	39710	.	+	0	ID=EKPJFOCH_01119;eC_number=4.2.1.131;Name=crtC;gene=crtC;inference=ab initio prediction:Prodigal:002006,similar to AA sequence:UniProtKB:Q7X3G5;locus_tag=EKPJFOCH_01119;product=Acyclic carotenoid 1%2C2-hydratase
M-thuringiense_contig_5_1	Prodigal:002006	CDS	39998	41701	.	+	0	ID=EKPJFOCH_01120;inference=ab initio prediction:Prodigal:002006;locus_tag=EKPJFOCH_01120;product=hypothetical protein
M-thuringiense_contig_5_1	Prodigal:002006	CDS	41859	42956	.	-	0	ID=EKPJFOCH_01121;inference=ab initio prediction:Prodigal:002006;locus_tag=EKPJFOCH_01121;product=hypothetical protein
M-thuringiense_contig_5_1	Prodigal:002006	CDS	42937	44466	.	-	0	ID=EKPJFOCH_01122;eC_number=1.3.99.31;Name=crtI;db_xref=COG:COG1233;gene=crtI;inference=ab initio prediction:Prodigal:002006,similar to AA sequence:UniProtKB:P21685;locus_tag=EKPJFOCH_01122;product=Phytoene desaturase (lycopene-forming)
M-thuringiense_contig_5_1	Prodigal:002006	CDS	44570	45487	.	-	0	ID=EKPJFOCH_01123;eC_number=3.1.1.10;inference=ab initio prediction:Prodigal:002006,similar to AA sequence:UniProtKB:P07383;locus_tag=EKPJFOCH_01123;product=Tropinesterase
M-thuringiense_contig_5_1	Prodigal:002006	CDS	45539	47527	.	-	0	ID=EKPJFOCH_01124;inference=ab initio prediction:Prodigal:002006;locus_tag=EKPJFOCH_01124;product=hypothetical protein
M-thuringiense_contig_5_1	Prodigal:002006	CDS	47864	48880	.	-	0	ID=EKPJFOCH_01125;eC_number=6.6.1.1;Name=bchI;db_xref=COG:COG1239;gene=bchI;inference=ab initio prediction:Prodigal:002006,similar to AA sequence:UniProtKB:P26239;locus_tag=EKPJFOCH_01125;product=Magnesium-chelatase 38 kDa subunit
M-thuringiense_contig_5_1	Prodigal:002006	CDS	49174	50391	.	-	0	ID=EKPJFOCH_01126;eC_number=2.3.1.37;Name=hemA_1;db_xref=COG:COG0156;gene=hemA_1;inference=ab initio prediction:Prodigal:002006,similar to AA sequence:UniProtKB:P18079;locus_tag=EKPJFOCH_01126;product=5-aminolevulinate synthase
M-thuringiense_contig_5_1	Prodigal:002006	CDS	50443	51255	.	-	0	ID=EKPJFOCH_01127;inference=ab initio prediction:Prodigal:002006;locus_tag=EKPJFOCH_01127;product=hypothetical protein
M-thuringiense_contig_5_1	Prodigal:002006	CDS	51263	52351	.	-	0	ID=EKPJFOCH_01128;inference=ab initio prediction:Prodigal:002006;locus_tag=EKPJFOCH_01128;product=hypothetical protein
M-thuringiense_contig_5_1	Prodigal:002006	CDS	52348	52644	.	-	0	ID=EKPJFOCH_01129;inference=ab initio prediction:Prodigal:002006;locus_tag=EKPJFOCH_01129;product=hypothetical protein
M-thuringiense_contig_5_1	Prodigal:002006	CDS	52641	53102	.	-	0	ID=EKPJFOCH_01130;inference=ab initio prediction:Prodigal:002006;locus_tag=EKPJFOCH_01130;product=hypothetical protein
M-thuringiense_contig_5_1	Prodigal:002006	CDS	53124	53786	.	-	0	ID=EKPJFOCH_01131;inference=ab initio prediction:Prodigal:002006;locus_tag=EKPJFOCH_01131;product=hypothetical protein
M-thuringiense_contig_5_1	Prodigal:002006	CDS	53786	54562	.	-	0	ID=EKPJFOCH_01132;Name=puhA;gene=puhA;inference=ab initio prediction:Prodigal:002006,similar to AA sequence:UniProtKB:P06008;locus_tag=EKPJFOCH_01132;product=Reaction center protein H chain
M-thuringiense_contig_5_1	Prodigal:002006	CDS	54581	56041	.	-	0	ID=EKPJFOCH_01133;Name=pucC_1;gene=pucC_1;inference=ab initio prediction:Prodigal:002006,similar to AA sequence:UniProtKB:P23462;locus_tag=EKPJFOCH_01133;product=Protein PucC
M-thuringiense_contig_5_1	Prodigal:002006	CDS	56038	56739	.	-	0	ID=EKPJFOCH_01134;eC_number=2.1.1.11;Name=bchM;db_xref=COG:COG2227;gene=bchM;inference=ab initio prediction:Prodigal:002006,similar to AA sequence:UniProtKB:P26236;locus_tag=EKPJFOCH_01134;product=Magnesium-protoporphyrin O-methyltransferase
M-thuringiense_contig_5_1	Prodigal:002006	CDS	56753	57646	.	-	0	ID=EKPJFOCH_01135;eC_number=1.3.7.7;Name=bchL;db_xref=COG:COG1348;gene=bchL;inference=ab initio prediction:Prodigal:002006,similar to AA sequence:UniProtKB:Q9RFD6;locus_tag=EKPJFOCH_01135;product=Light-independent protochlorophyllide reductase iron-sulfur ATP-binding protein
M-thuringiense_contig_5_1	Prodigal:002006	CDS	57643	61362	.	-	0	ID=EKPJFOCH_01136;inference=ab initio prediction:Prodigal:002006;locus_tag=EKPJFOCH_01136;product=hypothetical protein
M-thuringiense_contig_5_1	Prodigal:002006	CDS	61337	62926	.	-	0	ID=EKPJFOCH_01137;eC_number=1.3.7.7;Name=chlB;db_xref=COG:COG2710;gene=chlB;inference=ab initio prediction:Prodigal:002006,similar to AA sequence:UniProtKB:Q7VD38;locus_tag=EKPJFOCH_01137;product=Light-independent protochlorophyllide reductase subunit B
M-thuringiense_contig_5_1	Prodigal:002006	CDS	63029	64309	.	-	0	ID=EKPJFOCH_01138;eC_number=1.3.7.7;Name=bchN;db_xref=COG:COG2710;gene=bchN;inference=ab initio prediction:Prodigal:002006,similar to AA sequence:UniProtKB:P26164;locus_tag=EKPJFOCH_01138;product=Light-independent protochlorophyllide reductase subunit N
M-thuringiense_contig_5_1	Prodigal:002006	CDS	64306	64821	.	-	0	ID=EKPJFOCH_01139;inference=ab initio prediction:Prodigal:002006;locus_tag=EKPJFOCH_01139;product=hypothetical protein
M-thuringiense_contig_5_1	Prodigal:002006	CDS	65076	65966	.	+	0	ID=EKPJFOCH_01140;inference=ab initio prediction:Prodigal:002006;locus_tag=EKPJFOCH_01140;product=hypothetical protein
M-thuringiense_contig_5_1	Prodigal:002006	CDS	65996	67447	.	+	0	ID=EKPJFOCH_01141;inference=ab initio prediction:Prodigal:002006;locus_tag=EKPJFOCH_01141;product=hypothetical protein
M-thuringiense_contig_5_1	Prodigal:002006	CDS	67667	69019	.	+	0	ID=EKPJFOCH_01142;Name=pucC_2;gene=pucC_2;inference=ab initio prediction:Prodigal:002006,similar to AA sequence:UniProtKB:P23462;locus_tag=EKPJFOCH_01142;product=Protein PucC
M-thuringiense_contig_5_1	Prodigal:002006	CDS	69025	70233	.	+	0	ID=EKPJFOCH_01143;eC_number=2.4.2.59;Name=thi4_1;gene=thi4_1;inference=ab initio prediction:Prodigal:002006,protein motif:HAMAP:MF_00304;locus_tag=EKPJFOCH_01143;product=Thiamine thiazole synthase
M-thuringiense_contig_5_1	Prodigal:002006	CDS	70230	70727	.	+	0	ID=EKPJFOCH_01144;Name=crtK-2_1;db_xref=COG:COG3476;gene=crtK-2_1;inference=ab initio prediction:Prodigal:002006,similar to AA sequence:UniProtKB:Q8KBX2;locus_tag=EKPJFOCH_01144;product=Tryptophan-rich protein TspO
M-thuringiense_contig_5_1	Prodigal:002006	CDS	70732	71103	.	+	0	ID=EKPJFOCH_01145;inference=ab initio prediction:Prodigal:002006;locus_tag=EKPJFOCH_01145;product=hypothetical protein
M-thuringiense_contig_5_1	Prodigal:002006	CDS	71132	72730	.	+	0	ID=EKPJFOCH_01146;inference=ab initio prediction:Prodigal:002006;locus_tag=EKPJFOCH_01146;product=hypothetical protein
M-thuringiense_contig_5_1	Prodigal:002006	CDS	72745	73044	.	-	0	ID=EKPJFOCH_01147;inference=ab initio prediction:Prodigal:002006;locus_tag=EKPJFOCH_01147;product=hypothetical protein
M-thuringiense_contig_5_1	Aragorn:001002	tRNA	73124	73199	.	-	.	ID=EKPJFOCH_01148;inference=COORDINATES:profile:Aragorn:001002;locus_tag=EKPJFOCH_01148;product=tRNA-Val(tac)
M-thuringiense_contig_5_1	Prodigal:002006	CDS	73258	73461	.	-	0	ID=EKPJFOCH_01149;Name=slyX;gene=slyX;inference=ab initio prediction:Prodigal:002006,protein motif:HAMAP:MF_00715;locus_tag=EKPJFOCH_01149;product=Protein SlyX
M-thuringiense_contig_5_1	Prodigal:002006	CDS	73461	74225	.	-	0	ID=EKPJFOCH_01150;inference=ab initio prediction:Prodigal:002006,similar to AA sequence:UniProtKB:Q5ZRP2;locus_tag=EKPJFOCH_01150;note=UPF0176 protein lpg2838;product=hypothetical protein
M-thuringiense_contig_5_1	Prodigal:002006	CDS	74906	75145	.	+	0	ID=EKPJFOCH_01151;inference=ab initio prediction:Prodigal:002006;locus_tag=EKPJFOCH_01151;product=hypothetical protein
M-thuringiense_contig_5_1	Prodigal:002006	CDS	75177	78266	.	-	0	ID=EKPJFOCH_01152;eC_number=2.7.7.7;Name=polA;db_xref=COG:COG0258;gene=polA;inference=ab initio prediction:Prodigal:002006,similar to AA sequence:UniProtKB:P00582;locus_tag=EKPJFOCH_01152;product=DNA polymerase I
M-thuringiense_contig_5_1	Prodigal:002006	CDS	78416	78901	.	+	0	ID=EKPJFOCH_01153;inference=ab initio prediction:Prodigal:002006;locus_tag=EKPJFOCH_01153;product=hypothetical protein
M-thuringiense_contig_5_1	Prodigal:002006	CDS	79155	79838	.	+	0	ID=EKPJFOCH_01154;inference=ab initio prediction:Prodigal:002006;locus_tag=EKPJFOCH_01154;product=hypothetical protein
M-thuringiense_contig_5_1	Prodigal:002006	CDS	79854	81314	.	-	0	ID=EKPJFOCH_01155;inference=ab initio prediction:Prodigal:002006;locus_tag=EKPJFOCH_01155;product=hypothetical protein
M-thuringiense_contig_5_1	Prodigal:002006	CDS	81314	82525	.	-	0	ID=EKPJFOCH_01156;inference=ab initio prediction:Prodigal:002006;locus_tag=EKPJFOCH_01156;product=hypothetical protein
M-thuringiense_contig_5_1	Prodigal:002006	CDS	82613	83044	.	-	0	ID=EKPJFOCH_01157;eC_number=1.11.1.15;Name=osmC;db_xref=COG:COG1764;gene=osmC;inference=ab initio prediction:Prodigal:002006,similar to AA sequence:UniProtKB:P0C0L2;locus_tag=EKPJFOCH_01157;product=Peroxiredoxin OsmC
M-thuringiense_contig_5_1	Prodigal:002006	CDS	83122	83697	.	-	0	ID=EKPJFOCH_01158;Name=recX;gene=recX;inference=ab initio prediction:Prodigal:002006,protein motif:HAMAP:MF_01114;locus_tag=EKPJFOCH_01158;product=Regulatory protein RecX
M-thuringiense_contig_5_1	Prodigal:002006	CDS	83805	85223	.	+	0	ID=EKPJFOCH_01159;inference=ab initio prediction:Prodigal:002006;locus_tag=EKPJFOCH_01159;product=hypothetical protein
M-thuringiense_contig_5_1	Prodigal:002006	CDS	85235	86104	.	-	0	ID=EKPJFOCH_01160;Name=yeeZ;db_xref=COG:COG0451;gene=yeeZ;inference=ab initio prediction:Prodigal:002006,similar to AA sequence:UniProtKB:P0AD12;locus_tag=EKPJFOCH_01160;product=Protein YeeZ
M-thuringiense_contig_5_1	Prodigal:002006	CDS	86101	87312	.	-	0	ID=EKPJFOCH_01161;eC_number=1.17.99.6;Name=queG;gene=queG;inference=ab initio prediction:Prodigal:002006,protein motif:HAMAP:MF_00916;locus_tag=EKPJFOCH_01161;product=Epoxyqueuosine reductase
M-thuringiense_contig_5_1	Prodigal:002006	CDS	87417	88109	.	-	0	ID=EKPJFOCH_01162;Name=fzlA;gene=fzlA;inference=ab initio prediction:Prodigal:002006,similar to AA sequence:UniProtKB:A0A0H3CDY2;locus_tag=EKPJFOCH_01162;product=FtsZ-localized protein A
M-thuringiense_contig_5_1	Prodigal:002006	CDS	88306	89163	.	+	0	ID=EKPJFOCH_01163;eC_number=3.6.1.27;Name=uppP;db_xref=COG:COG1968;gene=uppP;inference=ab initio prediction:Prodigal:002006,similar to AA sequence:UniProtKB:P60932;locus_tag=EKPJFOCH_01163;product=Undecaprenyl-diphosphatase
M-thuringiense_contig_5_1	Prodigal:002006	CDS	89374	90261	.	+	0	ID=EKPJFOCH_01164;inference=ab initio prediction:Prodigal:002006;locus_tag=EKPJFOCH_01164;product=hypothetical protein
M-thuringiense_contig_5_1	Prodigal:002006	CDS	90421	92247	.	+	0	ID=EKPJFOCH_01165;eC_number=5.4.99.2;Name=mutA;db_xref=COG:COG1884;gene=mutA;inference=ab initio prediction:Prodigal:002006,similar to AA sequence:UniProtKB:P11652;locus_tag=EKPJFOCH_01165;product=Methylmalonyl-CoA mutase small subunit
M-thuringiense_contig_5_1	Prodigal:002006	CDS	92322	92717	.	+	0	ID=EKPJFOCH_01166;inference=ab initio prediction:Prodigal:002006;locus_tag=EKPJFOCH_01166;product=hypothetical protein
M-thuringiense_contig_5_1	Prodigal:002006	CDS	92872	93324	.	+	0	ID=EKPJFOCH_01167;inference=ab initio prediction:Prodigal:002006;locus_tag=EKPJFOCH_01167;product=hypothetical protein
M-thuringiense_contig_5_1	Prodigal:002006	CDS	93371	93967	.	-	0	ID=EKPJFOCH_01168;inference=ab initio prediction:Prodigal:002006;locus_tag=EKPJFOCH_01168;product=hypothetical protein
M-thuringiense_contig_5_1	Prodigal:002006	CDS	94162	95211	.	-	0	ID=EKPJFOCH_01169;inference=ab initio prediction:Prodigal:002006;locus_tag=EKPJFOCH_01169;product=hypothetical protein
M-thuringiense_contig_5_1	Prodigal:002006	CDS	95208	95870	.	-	0	ID=EKPJFOCH_01170;eC_number=2.5.1.3;Name=thiE_2;gene=thiE_2;inference=ab initio prediction:Prodigal:002006,protein motif:HAMAP:MF_00097;locus_tag=EKPJFOCH_01170;product=Thiamine-phosphate synthase
M-thuringiense_contig_5_1	Prodigal:002006	CDS	95971	97068	.	-	0	ID=EKPJFOCH_01171;eC_number=4.1.2.13;Name=fda;db_xref=COG:COG0191;gene=fda;inference=ab initio prediction:Prodigal:002006,similar to AA sequence:UniProtKB:Q8YNK2;locus_tag=EKPJFOCH_01171;product=Fructose-bisphosphate aldolase
M-thuringiense_contig_5_1	Prodigal:002006	CDS	97229	98431	.	-	0	ID=EKPJFOCH_01172;eC_number=2.7.2.3;Name=pgk;gene=pgk;inference=ab initio prediction:Prodigal:002006,similar to AA sequence:UniProtKB:P18912;locus_tag=EKPJFOCH_01172;product=Phosphoglycerate kinase
M-thuringiense_contig_5_1	Prodigal:002006	CDS	98442	98918	.	-	0	ID=EKPJFOCH_01173;inference=ab initio prediction:Prodigal:002006;locus_tag=EKPJFOCH_01173;product=hypothetical protein
M-thuringiense_contig_5_1	Prodigal:002006	CDS	98987	99994	.	-	0	ID=EKPJFOCH_01174;eC_number=1.2.1.12;Name=gap;gene=gap;inference=ab initio prediction:Prodigal:002006,similar to AA sequence:UniProtKB:P00362;locus_tag=EKPJFOCH_01174;product=Glyceraldehyde-3-phosphate dehydrogenase
M-thuringiense_contig_5_1	Prodigal:002006	CDS	100379	100666	.	+	0	ID=EKPJFOCH_01175;inference=ab initio prediction:Prodigal:002006;locus_tag=EKPJFOCH_01175;product=hypothetical protein
M-thuringiense_contig_5_1	Prodigal:002006	CDS	100678	101055	.	+	0	ID=EKPJFOCH_01176;inference=ab initio prediction:Prodigal:002006;locus_tag=EKPJFOCH_01176;product=hypothetical protein
M-thuringiense_contig_5_1	Prodigal:002006	CDS	101352	101936	.	+	0	ID=EKPJFOCH_01177;eC_number=6.3.3.2;Name=ygfA;db_xref=COG:COG0212;gene=ygfA;inference=ab initio prediction:Prodigal:002006,similar to AA sequence:UniProtKB:P0AC28;locus_tag=EKPJFOCH_01177;product=5-formyltetrahydrofolate cyclo-ligase
M-thuringiense_contig_5_1	Prodigal:002006	CDS	101939	102760	.	+	0	ID=EKPJFOCH_01178;eC_number=3.1.4.16;Name=ymdB;db_xref=COG:COG1692;gene=ymdB;inference=ab initio prediction:Prodigal:002006,similar to AA sequence:UniProtKB:O31775;locus_tag=EKPJFOCH_01178;product=2'%2C3'-cyclic-nucleotide 2'-phosphodiesterase
M-thuringiense_contig_5_1	Prodigal:002006	CDS	102884	103867	.	+	0	ID=EKPJFOCH_01179;inference=ab initio prediction:Prodigal:002006;locus_tag=EKPJFOCH_01179;product=hypothetical protein
M-thuringiense_contig_5_1	Prodigal:002006	CDS	103869	104882	.	+	0	ID=EKPJFOCH_01180;Name=pal_1;gene=pal_1;inference=ab initio prediction:Prodigal:002006,protein motif:HAMAP:MF_02204;locus_tag=EKPJFOCH_01180;product=Peptidoglycan-associated lipoprotein
M-thuringiense_contig_5_1	Prodigal:002006	CDS	104887	105900	.	-	0	ID=EKPJFOCH_01181;eC_number=4.4.1.25;Name=cuyA;db_xref=COG:COG2515;gene=cuyA;inference=ab initio prediction:Prodigal:002006,similar to AA sequence:UniProtKB:A3SQG3;locus_tag=EKPJFOCH_01181;product=L-cysteate sulfo-lyase
M-thuringiense_contig_5_1	Prodigal:002006	CDS	105904	107811	.	-	0	ID=EKPJFOCH_01182;db_xref=COG:COG1132;inference=ab initio prediction:Prodigal:002006,similar to AA sequence:UniProtKB:Q9WYC4;locus_tag=EKPJFOCH_01182;product=putative ABC transporter ATP-binding protein
M-thuringiense_contig_5_1	Prodigal:002006	CDS	107980	108234	.	+	0	ID=EKPJFOCH_01183;inference=ab initio prediction:Prodigal:002006;locus_tag=EKPJFOCH_01183;product=hypothetical protein
M-thuringiense_contig_5_1	Prodigal:002006	CDS	108329	108862	.	-	0	ID=EKPJFOCH_01184;inference=ab initio prediction:Prodigal:002006;locus_tag=EKPJFOCH_01184;product=hypothetical protein
M-thuringiense_contig_5_1	Prodigal:002006	CDS	109282	109854	.	+	0	ID=EKPJFOCH_01185;eC_number=2.3.1.79;Name=maa;db_xref=COG:COG0110;gene=maa;inference=ab initio prediction:Prodigal:002006,similar to AA sequence:UniProtKB:P77791;locus_tag=EKPJFOCH_01185;product=Maltose O-acetyltransferase
M-thuringiense_contig_5_1	Prodigal:002006	CDS	110027	110161	.	+	0	ID=EKPJFOCH_01186;Name=rpmH;gene=rpmH;inference=ab initio prediction:Prodigal:002006,similar to AA sequence:UniProtKB:P23376;locus_tag=EKPJFOCH_01186;product=50S ribosomal protein L34
M-thuringiense_contig_5_1	Prodigal:002006	CDS	110331	110723	.	+	0	ID=EKPJFOCH_01187;eC_number=3.1.26.5;Name=rnpA;gene=rnpA;inference=ab initio prediction:Prodigal:002006,protein motif:HAMAP:MF_00227;locus_tag=EKPJFOCH_01187;product=Ribonuclease P protein component
M-thuringiense_contig_5_1	Prodigal:002006	CDS	110716	112563	.	+	0	ID=EKPJFOCH_01188;Name=yidC;db_xref=COG:COG0706;gene=yidC;inference=ab initio prediction:Prodigal:002006,similar to AA sequence:UniProtKB:P25714;locus_tag=EKPJFOCH_01188;product=Membrane protein insertase YidC
M-thuringiense_contig_5_1	Prodigal:002006	CDS	112579	113232	.	+	0	ID=EKPJFOCH_01189;Name=engB;db_xref=COG:COG0218;gene=engB;inference=ab initio prediction:Prodigal:002006,similar to AA sequence:UniProtKB:P0A6P7;locus_tag=EKPJFOCH_01189;product=putative GTP-binding protein EngB
M-thuringiense_contig_5_1	Prodigal:002006	CDS	113229	113600	.	+	0	ID=EKPJFOCH_01190;inference=ab initio prediction:Prodigal:002006;locus_tag=EKPJFOCH_01190;product=hypothetical protein
M-thuringiense_contig_5_1	Prodigal:002006	CDS	113604	114227	.	-	0	ID=EKPJFOCH_01191;inference=ab initio prediction:Prodigal:002006;locus_tag=EKPJFOCH_01191;product=hypothetical protein
M-thuringiense_contig_5_1	Prodigal:002006	CDS	114249	115718	.	-	0	ID=EKPJFOCH_01192;Name=atoE;db_xref=COG:COG2031;gene=atoE;inference=ab initio prediction:Prodigal:002006,similar to AA sequence:UniProtKB:P76460;locus_tag=EKPJFOCH_01192;product=Putative short-chain fatty acid transporter
M-thuringiense_contig_5_1	Prodigal:002006	CDS	115782	116456	.	-	0	ID=EKPJFOCH_01193;eC_number=3.1.3.16;Name=pphA;db_xref=COG:COG0639;gene=pphA;inference=ab initio prediction:Prodigal:002006,similar to AA sequence:UniProtKB:Q8ZNY9;locus_tag=EKPJFOCH_01193;product=Serine/threonine-protein phosphatase 1
M-thuringiense_contig_5_1	Prodigal:002006	CDS	116538	119168	.	-	0	ID=EKPJFOCH_01194;Name=clpB;gene=clpB;inference=ab initio prediction:Prodigal:002006,similar to AA sequence:UniProtKB:Q7CEG6;locus_tag=EKPJFOCH_01194;product=Chaperone protein ClpB
M-thuringiense_contig_5_1	Prodigal:002006	CDS	119405	120184	.	+	0	ID=EKPJFOCH_01195;inference=ab initio prediction:Prodigal:002006;locus_tag=EKPJFOCH_01195;product=hypothetical protein
M-thuringiense_contig_5_1	Prodigal:002006	CDS	120265	120516	.	-	0	ID=EKPJFOCH_01196;inference=ab initio prediction:Prodigal:002006;locus_tag=EKPJFOCH_01196;product=hypothetical protein
M-thuringiense_contig_5_1	Prodigal:002006	CDS	120708	120917	.	-	0	ID=EKPJFOCH_01197;inference=ab initio prediction:Prodigal:002006;locus_tag=EKPJFOCH_01197;product=hypothetical protein
M-thuringiense_contig_5_1	Prodigal:002006	CDS	121090	121842	.	-	0	ID=EKPJFOCH_01198;eC_number=2.3.1.181;Name=lipB;gene=lipB;inference=ab initio prediction:Prodigal:002006,protein motif:HAMAP:MF_00013;locus_tag=EKPJFOCH_01198;product=Octanoyltransferase
M-thuringiense_contig_5_1	Prodigal:002006	CDS	121936	122241	.	+	0	ID=EKPJFOCH_01199;inference=ab initio prediction:Prodigal:002006;locus_tag=EKPJFOCH_01199;product=hypothetical protein
M-thuringiense_contig_5_1	Aragorn:001002	tRNA	122390	122474	.	+	.	ID=EKPJFOCH_01200;inference=COORDINATES:profile:Aragorn:001002;locus_tag=EKPJFOCH_01200;product=tRNA-Leu(gag)
M-thuringiense_contig_5_1	Aragorn:001002	tRNA	122545	122620	.	+	.	ID=EKPJFOCH_01201;inference=COORDINATES:profile:Aragorn:001002;locus_tag=EKPJFOCH_01201;product=tRNA-Lys(ttt)
M-thuringiense_contig_5_1	Prodigal:002006	CDS	122681	123406	.	-	0	ID=EKPJFOCH_01202;eC_number=1.1.1.281;Name=rmd_1;db_xref=COG:COG1089;gene=rmd_1;inference=ab initio prediction:Prodigal:002006,similar to AA sequence:UniProtKB:Q9HTB6;locus_tag=EKPJFOCH_01202;product=GDP-6-deoxy-D-mannose reductase
M-thuringiense_contig_5_1	Prodigal:002006	CDS	123425	123766	.	+	0	ID=EKPJFOCH_01203;inference=ab initio prediction:Prodigal:002006;locus_tag=EKPJFOCH_01203;product=hypothetical protein
M-thuringiense_contig_5_1	Prodigal:002006	CDS	123985	124080	.	+	0	ID=EKPJFOCH_01204;inference=ab initio prediction:Prodigal:002006;locus_tag=EKPJFOCH_01204;product=hypothetical protein
M-thuringiense_contig_5_1	Prodigal:002006	CDS	124365	124643	.	+	0	ID=EKPJFOCH_01205;inference=ab initio prediction:Prodigal:002006,similar to AA sequence:UniProtKB:B8H4R9;locus_tag=EKPJFOCH_01205;note=UPF0335 protein CCNA_03428;product=hypothetical protein
M-thuringiense_contig_5_1	Prodigal:002006	CDS	125036	126154	.	+	0	ID=EKPJFOCH_01206;eC_number=3.1.26.11;Name=rbn_1;gene=rbn_1;inference=ab initio prediction:Prodigal:002006,protein motif:HAMAP:MF_01818;locus_tag=EKPJFOCH_01206;product=Ribonuclease BN
M-thuringiense_contig_5_1	Prodigal:002006	CDS	126147	126764	.	+	0	ID=EKPJFOCH_01207;inference=ab initio prediction:Prodigal:002006;locus_tag=EKPJFOCH_01207;product=hypothetical protein
M-thuringiense_contig_5_1	Aragorn:001002	tRNA	127011	127086	.	-	.	ID=EKPJFOCH_01208;inference=COORDINATES:profile:Aragorn:001002;locus_tag=EKPJFOCH_01208;product=tRNA-Ala(cgc)
M-thuringiense_contig_5_1	Prodigal:002006	CDS	127206	127496	.	+	0	ID=EKPJFOCH_01209;inference=ab initio prediction:Prodigal:002006;locus_tag=EKPJFOCH_01209;product=hypothetical protein
M-thuringiense_contig_5_1	Prodigal:002006	CDS	127654	128700	.	+	0	ID=EKPJFOCH_01210;eC_number=4.2.1.148;Name=mch_2;db_xref=COG:COG2030;gene=mch_2;inference=ab initio prediction:Prodigal:002006,similar to AA sequence:UniProtKB:A9WC34;locus_tag=EKPJFOCH_01210;product=Beta-methylmalyl-CoA dehydratase
M-thuringiense_contig_5_1	Prodigal:002006	CDS	128745	129614	.	-	0	ID=EKPJFOCH_01211;Name=yfcA;db_xref=COG:COG0730;gene=yfcA;inference=ab initio prediction:Prodigal:002006,similar to AA sequence:UniProtKB:P0AD30;locus_tag=EKPJFOCH_01211;product=putative membrane transporter protein YfcA
M-thuringiense_contig_5_1	Prodigal:002006	CDS	129684	131927	.	-	0	ID=EKPJFOCH_01212;inference=ab initio prediction:Prodigal:002006;locus_tag=EKPJFOCH_01212;product=hypothetical protein
M-thuringiense_contig_5_1	Prodigal:002006	CDS	132185	132757	.	-	0	ID=EKPJFOCH_01213;eC_number=2.-.-.-;Name=erfK_2;db_xref=COG:COG1376;gene=erfK_2;inference=ab initio prediction:Prodigal:002006,similar to AA sequence:UniProtKB:P39176;locus_tag=EKPJFOCH_01213;product=putative L%2CD-transpeptidase ErfK/SrfK
M-thuringiense_contig_5_1	Prodigal:002006	CDS	133042	133425	.	+	0	ID=EKPJFOCH_01214;inference=ab initio prediction:Prodigal:002006;locus_tag=EKPJFOCH_01214;product=hypothetical protein
M-thuringiense_contig_5_1	Prodigal:002006	CDS	133730	135001	.	+	0	ID=EKPJFOCH_01215;Name=ttgA;gene=ttgA;inference=ab initio prediction:Prodigal:002006,similar to AA sequence:UniProtKB:Q9WWZ9;locus_tag=EKPJFOCH_01215;product=Toluene efflux pump periplasmic linker protein TtgA
M-thuringiense_contig_5_1	Prodigal:002006	CDS	135017	138187	.	+	0	ID=EKPJFOCH_01216;Name=mexB;db_xref=COG:COG0841;gene=mexB;inference=ab initio prediction:Prodigal:002006,similar to AA sequence:UniProtKB:P52002;locus_tag=EKPJFOCH_01216;product=Multidrug resistance protein MexB
M-thuringiense_contig_5_1	Prodigal:002006	CDS	138256	138576	.	-	0	ID=EKPJFOCH_01217;inference=ab initio prediction:Prodigal:002006;locus_tag=EKPJFOCH_01217;product=hypothetical protein
M-thuringiense_contig_5_1	Prodigal:002006	CDS	138573	140054	.	-	0	ID=EKPJFOCH_01218;eC_number=6.3.5.7;Name=gatA;db_xref=COG:COG0154;gene=gatA;inference=ab initio prediction:Prodigal:002006,similar to AA sequence:UniProtKB:Q9HVT8;locus_tag=EKPJFOCH_01218;product=Glutamyl-tRNA(Gln) amidotransferase subunit A
M-thuringiense_contig_5_1	Prodigal:002006	CDS	140229	140516	.	-	0	ID=EKPJFOCH_01219;eC_number=6.3.5.-;Name=gatC;db_xref=COG:COG0721;gene=gatC;inference=ab initio prediction:Prodigal:002006,similar to AA sequence:UniProtKB:Q9HVT9;locus_tag=EKPJFOCH_01219;product=Glutamyl-tRNA(Gln) amidotransferase subunit C
M-thuringiense_contig_5_1	Prodigal:002006	CDS	140601	140786	.	-	0	ID=EKPJFOCH_01220;inference=ab initio prediction:Prodigal:002006;locus_tag=EKPJFOCH_01220;product=hypothetical protein
M-thuringiense_contig_5_1	Prodigal:002006	CDS	140971	141573	.	+	0	ID=EKPJFOCH_01221;inference=ab initio prediction:Prodigal:002006;locus_tag=EKPJFOCH_01221;product=hypothetical protein
M-thuringiense_contig_5_1	Prodigal:002006	CDS	141570	142067	.	+	0	ID=EKPJFOCH_01222;eC_number=3.1.-.-;Name=yrrK;db_xref=COG:COG0816;gene=yrrK;inference=ab initio prediction:Prodigal:002006,similar to AA sequence:UniProtKB:O34634;locus_tag=EKPJFOCH_01222;product=Putative pre-16S rRNA nuclease
M-thuringiense_contig_5_1	Prodigal:002006	CDS	142057	142728	.	-	0	ID=EKPJFOCH_01223;eC_number=4.2.1.103;Name=inhA_1;gene=inhA_1;inference=ab initio prediction:Prodigal:002006,similar to AA sequence:UniProtKB:Q8G9F9;locus_tag=EKPJFOCH_01223;product=Isonitrile hydratase
M-thuringiense_contig_5_1	Prodigal:002006	CDS	142890	143567	.	+	0	ID=EKPJFOCH_01224;eC_number=4.3.2.7;Name=chaC;db_xref=COG:COG3703;gene=chaC;inference=ab initio prediction:Prodigal:002006,similar to AA sequence:UniProtKB:P39163;locus_tag=EKPJFOCH_01224;product=Glutathione-specific gamma-glutamylcyclotransferase
M-thuringiense_contig_5_1	Prodigal:002006	CDS	143572	144762	.	-	0	ID=EKPJFOCH_01225;inference=ab initio prediction:Prodigal:002006;locus_tag=EKPJFOCH_01225;product=hypothetical protein
M-thuringiense_contig_5_1	Prodigal:002006	CDS	144798	145400	.	-	0	ID=EKPJFOCH_01226;eC_number=2.3.1.275;Name=plsY;db_xref=COG:COG0344;gene=plsY;inference=ab initio prediction:Prodigal:002006,similar to AA sequence:UniProtKB:O66905;locus_tag=EKPJFOCH_01226;product=Glycerol-3-phosphate acyltransferase
M-thuringiense_contig_5_1	Prodigal:002006	CDS	145397	146701	.	-	0	ID=EKPJFOCH_01227;eC_number=3.5.2.3;Name=pyrC;db_xref=COG:COG0044;gene=pyrC;inference=ab initio prediction:Prodigal:002006,similar to AA sequence:UniProtKB:O66990;locus_tag=EKPJFOCH_01227;product=Dihydroorotase
M-thuringiense_contig_5_1	Prodigal:002006	CDS	146698	147318	.	-	0	ID=EKPJFOCH_01228;inference=ab initio prediction:Prodigal:002006;locus_tag=EKPJFOCH_01228;product=hypothetical protein
M-thuringiense_contig_5_1	Prodigal:002006	CDS	147507	148508	.	-	0	ID=EKPJFOCH_01229;eC_number=2.1.3.2;Name=pyrB;gene=pyrB;inference=ab initio prediction:Prodigal:002006,similar to AA sequence:UniProtKB:P56585;locus_tag=EKPJFOCH_01229;product=Aspartate carbamoyltransferase
M-thuringiense_contig_5_1	Prodigal:002006	CDS	148693	148989	.	+	0	ID=EKPJFOCH_01230;inference=ab initio prediction:Prodigal:002006;locus_tag=EKPJFOCH_01230;product=hypothetical protein
M-thuringiense_contig_5_1	Prodigal:002006	CDS	149068	149955	.	+	0	ID=EKPJFOCH_01231;Name=yedZ1;db_xref=COG:COG4117;gene=yedZ1;inference=ab initio prediction:Prodigal:002006,similar to AA sequence:UniProtKB:G8QM62;locus_tag=EKPJFOCH_01231;product=Putative protein-methionine-sulfoxide reductase subunit YedZ1
M-thuringiense_contig_5_1	Prodigal:002006	CDS	149952	150944	.	+	0	ID=EKPJFOCH_01232;eC_number=1.8.5.-;Name=msrP_1;gene=msrP_1;inference=ab initio prediction:Prodigal:002006,protein motif:HAMAP:MF_01206;locus_tag=EKPJFOCH_01232;product=Protein-methionine-sulfoxide reductase catalytic subunit MsrP
M-thuringiense_contig_5_1	Prodigal:002006	CDS	151059	151334	.	+	0	ID=EKPJFOCH_01233;inference=ab initio prediction:Prodigal:002006;locus_tag=EKPJFOCH_01233;product=hypothetical protein
M-thuringiense_contig_5_1	Prodigal:002006	CDS	151331	151768	.	+	0	ID=EKPJFOCH_01234;inference=ab initio prediction:Prodigal:002006;locus_tag=EKPJFOCH_01234;product=hypothetical protein
M-thuringiense_contig_5_1	Prodigal:002006	CDS	151906	154575	.	+	0	ID=EKPJFOCH_01235;eC_number=5.6.2.1;Name=topA;db_xref=COG:COG0550;gene=topA;inference=ab initio prediction:Prodigal:002006,similar to AA sequence:UniProtKB:P9WG49;locus_tag=EKPJFOCH_01235;product=DNA topoisomerase 1
M-thuringiense_contig_5_1	Prodigal:002006	CDS	155356	156408	.	+	0	ID=EKPJFOCH_01236;eC_number=4.1.2.48;Name=ltaE;gene=ltaE;inference=ab initio prediction:Prodigal:002006,similar to AA sequence:UniProtKB:O50584;locus_tag=EKPJFOCH_01236;product=Low specificity L-threonine aldolase
M-thuringiense_contig_5_1	Prodigal:002006	CDS	156419	156613	.	-	0	ID=EKPJFOCH_01237;inference=ab initio prediction:Prodigal:002006;locus_tag=EKPJFOCH_01237;product=hypothetical protein
M-thuringiense_contig_5_1	Prodigal:002006	CDS	156933	158999	.	+	0	ID=EKPJFOCH_01238;eC_number=5.6.2.2;Name=parE;db_xref=COG:COG0187;gene=parE;inference=ab initio prediction:Prodigal:002006,similar to AA sequence:UniProtKB:P0A2I5;locus_tag=EKPJFOCH_01238;product=DNA topoisomerase 4 subunit B
M-thuringiense_contig_5_1	Prodigal:002006	CDS	159064	160011	.	+	0	ID=EKPJFOCH_01239;inference=ab initio prediction:Prodigal:002006;locus_tag=EKPJFOCH_01239;product=hypothetical protein
M-thuringiense_contig_5_1	Prodigal:002006	CDS	160170	160493	.	-	0	ID=EKPJFOCH_01240;inference=ab initio prediction:Prodigal:002006;locus_tag=EKPJFOCH_01240;product=hypothetical protein
M-thuringiense_contig_5_1	Prodigal:002006	CDS	160906	162630	.	+	0	ID=EKPJFOCH_01241;inference=ab initio prediction:Prodigal:002006;locus_tag=EKPJFOCH_01241;product=hypothetical protein
M-thuringiense_contig_5_1	Prodigal:002006	CDS	163463	165241	.	+	0	ID=EKPJFOCH_01242;eC_number=7.5.2.5;Name=pglK_1;db_xref=COG:COG1132;gene=pglK_1;inference=ab initio prediction:Prodigal:002006,similar to AA sequence:UniProtKB:Q0P9C4;locus_tag=EKPJFOCH_01242;product=Protein glycosylation K
M-thuringiense_contig_5_1	Prodigal:002006	CDS	165238	165933	.	-	0	ID=EKPJFOCH_01243;inference=ab initio prediction:Prodigal:002006;locus_tag=EKPJFOCH_01243;product=hypothetical protein
M-thuringiense_contig_5_1	Prodigal:002006	CDS	166013	166288	.	-	0	ID=EKPJFOCH_01244;inference=ab initio prediction:Prodigal:002006;locus_tag=EKPJFOCH_01244;product=hypothetical protein
M-thuringiense_contig_5_1	Prodigal:002006	CDS	166328	167002	.	-	0	ID=EKPJFOCH_01245;inference=ab initio prediction:Prodigal:002006;locus_tag=EKPJFOCH_01245;product=hypothetical protein
M-thuringiense_contig_5_1	Prodigal:002006	CDS	167234	167704	.	-	0	ID=EKPJFOCH_01246;inference=ab initio prediction:Prodigal:002006;locus_tag=EKPJFOCH_01246;product=hypothetical protein
M-thuringiense_contig_5_1	Prodigal:002006	CDS	167718	168779	.	-	0	ID=EKPJFOCH_01247;eC_number=4.1.3.36;Name=menB;gene=menB;inference=ab initio prediction:Prodigal:002006,protein motif:HAMAP:MF_01934;locus_tag=EKPJFOCH_01247;product=1%2C4-dihydroxy-2-naphthoyl-CoA synthase
M-thuringiense_contig_5_1	Prodigal:002006	CDS	168896	169894	.	-	0	ID=EKPJFOCH_01248;inference=ab initio prediction:Prodigal:002006,similar to AA sequence:UniProtKB:B3EWP1;locus_tag=EKPJFOCH_01248;note=UPF0065 protein in clcB-clcD intergenic region;product=hypothetical protein
M-thuringiense_contig_5_1	Prodigal:002006	CDS	170034	172718	.	-	0	ID=EKPJFOCH_01249;inference=ab initio prediction:Prodigal:002006;locus_tag=EKPJFOCH_01249;product=hypothetical protein
M-thuringiense_contig_5_1	Prodigal:002006	CDS	173352	173918	.	+	0	ID=EKPJFOCH_01250;inference=ab initio prediction:Prodigal:002006;locus_tag=EKPJFOCH_01250;product=hypothetical protein
M-thuringiense_contig_5_1	Prodigal:002006	CDS	174016	174315	.	+	0	ID=EKPJFOCH_01251;Name=gdx;gene=gdx;inference=ab initio prediction:Prodigal:002006,similar to AA sequence:UniProtKB:O69279;locus_tag=EKPJFOCH_01251;product=Guanidinium exporter
M-thuringiense_contig_5_1	Prodigal:002006	CDS	174333	175043	.	-	0	ID=EKPJFOCH_01252;inference=ab initio prediction:Prodigal:002006;locus_tag=EKPJFOCH_01252;product=hypothetical protein
M-thuringiense_contig_5_1	Prodigal:002006	CDS	175062	177782	.	-	0	ID=EKPJFOCH_01253;eC_number=6.1.1.9;Name=valS;db_xref=COG:COG0525;gene=valS;inference=ab initio prediction:Prodigal:002006,similar to AA sequence:UniProtKB:Q9HXH0;locus_tag=EKPJFOCH_01253;product=Valine--tRNA ligase
M-thuringiense_contig_5_1	Prodigal:002006	CDS	177915	178433	.	-	0	ID=EKPJFOCH_01254;inference=ab initio prediction:Prodigal:002006;locus_tag=EKPJFOCH_01254;product=hypothetical protein
M-thuringiense_contig_5_1	Prodigal:002006	CDS	178722	180071	.	-	0	ID=EKPJFOCH_01255;Name=bepC_2;gene=bepC_2;inference=ab initio prediction:Prodigal:002006,similar to AA sequence:UniProtKB:Q8G0Y6;locus_tag=EKPJFOCH_01255;product=Outer membrane efflux protein BepC
M-thuringiense_contig_5_1	Prodigal:002006	CDS	180381	181034	.	-	0	ID=EKPJFOCH_01256;eC_number=2.1.1.77;Name=pcm_1;gene=pcm_1;inference=ab initio prediction:Prodigal:002006,protein motif:HAMAP:MF_00090;locus_tag=EKPJFOCH_01256;product=Protein-L-isoaspartate O-methyltransferase
M-thuringiense_contig_5_1	Aragorn:001002	tRNA	181472	181545	.	-	.	ID=EKPJFOCH_01257;inference=COORDINATES:profile:Aragorn:001002;locus_tag=EKPJFOCH_01257;product=tRNA-Cys(gca)
M-thuringiense_contig_5_1	Aragorn:001002	tRNA	181813	181888	.	+	.	ID=EKPJFOCH_01258;inference=COORDINATES:profile:Aragorn:001002;locus_tag=EKPJFOCH_01258;product=tRNA-Asn(gtt)
M-thuringiense_contig_5_1	Prodigal:002006	CDS	182188	182982	.	+	0	ID=EKPJFOCH_01259;inference=ab initio prediction:Prodigal:002006;locus_tag=EKPJFOCH_01259;product=hypothetical protein
M-thuringiense_contig_5_1	Prodigal:002006	CDS	182990	184429	.	+	0	ID=EKPJFOCH_01260;Name=imuB;gene=imuB;inference=ab initio prediction:Prodigal:002006,similar to AA sequence:UniProtKB:B8H428;locus_tag=EKPJFOCH_01260;product=Protein ImuB
M-thuringiense_contig_5_1	Prodigal:002006	CDS	184524	187913	.	+	0	ID=EKPJFOCH_01261;eC_number=2.7.7.7;Name=dnaE2;gene=dnaE2;inference=ab initio prediction:Prodigal:002006,similar to AA sequence:UniProtKB:B8H427;locus_tag=EKPJFOCH_01261;product=Error-prone DNA polymerase
M-thuringiense_contig_5_1	Prodigal:002006	CDS	187985	188686	.	-	0	ID=EKPJFOCH_01262;Name=ctrA;gene=ctrA;inference=ab initio prediction:Prodigal:002006,similar to AA sequence:UniProtKB:Q8FZ93;locus_tag=EKPJFOCH_01262;product=Cell cycle response regulator CtrA
M-thuringiense_contig_5_1	Prodigal:002006	CDS	189059	190429	.	+	0	ID=EKPJFOCH_01263;eC_number=7.1.2.2;Name=yscN;gene=yscN;inference=ab initio prediction:Prodigal:002006,similar to AA sequence:UniProtKB:P40291;locus_tag=EKPJFOCH_01263;product=putative ATP synthase YscN
M-thuringiense_contig_5_1	Prodigal:002006	CDS	190487	190894	.	+	0	ID=EKPJFOCH_01264;inference=ab initio prediction:Prodigal:002006;locus_tag=EKPJFOCH_01264;product=hypothetical protein
M-thuringiense_contig_5_1	Prodigal:002006	CDS	191048	192106	.	+	0	ID=EKPJFOCH_01265;inference=ab initio prediction:Prodigal:002006;locus_tag=EKPJFOCH_01265;product=hypothetical protein
M-thuringiense_contig_5_1	Prodigal:002006	CDS	192220	192948	.	+	0	ID=EKPJFOCH_01266;Name=mexA;gene=mexA;inference=ab initio prediction:Prodigal:002006,similar to AA sequence:UniProtKB:P52477;locus_tag=EKPJFOCH_01266;product=Multidrug resistance protein MexA
M-thuringiense_contig_5_1	Prodigal:002006	CDS	193226	194560	.	+	0	ID=EKPJFOCH_01267;inference=ab initio prediction:Prodigal:002006;locus_tag=EKPJFOCH_01267;product=hypothetical protein
M-thuringiense_contig_5_1	Prodigal:002006	CDS	194557	196701	.	+	0	ID=EKPJFOCH_01268;inference=ab initio prediction:Prodigal:002006;locus_tag=EKPJFOCH_01268;product=hypothetical protein
M-thuringiense_contig_5_1	Prodigal:002006	CDS	196778	206632	.	+	0	ID=EKPJFOCH_01269;inference=ab initio prediction:Prodigal:002006;locus_tag=EKPJFOCH_01269;product=hypothetical protein
M-thuringiense_contig_5_1	Prodigal:002006	CDS	206762	208342	.	+	0	ID=EKPJFOCH_01270;inference=ab initio prediction:Prodigal:002006;locus_tag=EKPJFOCH_01270;product=hypothetical protein
M-thuringiense_contig_5_1	Prodigal:002006	CDS	208471	208914	.	-	0	ID=EKPJFOCH_01271;inference=ab initio prediction:Prodigal:002006,similar to AA sequence:UniProtKB:Q9PFB3;locus_tag=EKPJFOCH_01271;note=UPF0394 membrane protein XF_0765;product=hypothetical protein
M-thuringiense_contig_5_1	Prodigal:002006	CDS	208926	209351	.	-	0	ID=EKPJFOCH_01272;inference=ab initio prediction:Prodigal:002006,similar to AA sequence:UniProtKB:Q9PFB2;locus_tag=EKPJFOCH_01272;note=UPF0394 membrane protein XF_0766;product=hypothetical protein
M-thuringiense_contig_5_1	Prodigal:002006	CDS	209348	209782	.	-	0	ID=EKPJFOCH_01273;eC_number=3.-.-.-;Name=blh;db_xref=COG:COG0491;gene=blh;inference=ab initio prediction:Prodigal:002006,similar to AA sequence:UniProtKB:Q8UAA9;locus_tag=EKPJFOCH_01273;product=Beta-lactamase hydrolase-like protein
M-thuringiense_contig_5_1	Prodigal:002006	CDS	209915	210277	.	+	0	ID=EKPJFOCH_01274;inference=ab initio prediction:Prodigal:002006;locus_tag=EKPJFOCH_01274;product=hypothetical protein
M-thuringiense_contig_5_1	Prodigal:002006	CDS	210306	211166	.	+	0	ID=EKPJFOCH_01275;eC_number=2.3.1.30;Name=cysE_1;db_xref=COG:COG1045;gene=cysE_1;inference=ab initio prediction:Prodigal:002006,similar to AA sequence:UniProtKB:P29847;locus_tag=EKPJFOCH_01275;product=Serine acetyltransferase
M-thuringiense_contig_5_1	Prodigal:002006	CDS	211680	213071	.	+	0	ID=EKPJFOCH_01276;inference=ab initio prediction:Prodigal:002006;locus_tag=EKPJFOCH_01276;product=hypothetical protein
M-thuringiense_contig_5_1	Prodigal:002006	CDS	213058	215121	.	+	0	ID=EKPJFOCH_01277;eC_number=4.4.1.16;Name=sufS_1;gene=sufS_1;inference=ab initio prediction:Prodigal:002006,protein motif:HAMAP:MF_01831;locus_tag=EKPJFOCH_01277;product=Cysteine desulfurase
M-thuringiense_contig_5_1	Prodigal:002006	CDS	215428	216111	.	-	0	ID=EKPJFOCH_01278;Name=rspR_1;db_xref=COG:COG1802;gene=rspR_1;inference=ab initio prediction:Prodigal:002006,similar to AA sequence:UniProtKB:P0ACM2;locus_tag=EKPJFOCH_01278;product=HTH-type transcriptional repressor RspR
M-thuringiense_contig_5_1	Prodigal:002006	CDS	216464	217744	.	+	0	ID=EKPJFOCH_01279;eC_number=2.8.3.16;Name=frc_1;db_xref=COG:COG1804;gene=frc_1;inference=ab initio prediction:Prodigal:002006,similar to AA sequence:UniProtKB:P69902;locus_tag=EKPJFOCH_01279;product=Formyl-CoA:oxalate CoA-transferase
M-thuringiense_contig_5_1	Prodigal:002006	CDS	217882	218043	.	+	0	ID=EKPJFOCH_01280;inference=ab initio prediction:Prodigal:002006;locus_tag=EKPJFOCH_01280;product=hypothetical protein
M-thuringiense_contig_5_1	Prodigal:002006	CDS	218079	218237	.	-	0	ID=EKPJFOCH_01281;inference=ab initio prediction:Prodigal:002006;locus_tag=EKPJFOCH_01281;product=hypothetical protein
M-thuringiense_contig_5_1	Prodigal:002006	CDS	218438	220213	.	-	0	ID=EKPJFOCH_01282;inference=ab initio prediction:Prodigal:002006;locus_tag=EKPJFOCH_01282;product=hypothetical protein
M-thuringiense_contig_5_1	Prodigal:002006	CDS	220244	220525	.	-	0	ID=EKPJFOCH_01283;inference=ab initio prediction:Prodigal:002006;locus_tag=EKPJFOCH_01283;product=hypothetical protein
M-thuringiense_contig_5_1	Prodigal:002006	CDS	220660	221067	.	-	0	ID=EKPJFOCH_01284;inference=ab initio prediction:Prodigal:002006;locus_tag=EKPJFOCH_01284;product=hypothetical protein
M-thuringiense_contig_5_1	Prodigal:002006	CDS	221503	222786	.	+	0	ID=EKPJFOCH_01285;Name=oxlT_1;gene=oxlT_1;inference=ab initio prediction:Prodigal:002006,similar to AA sequence:UniProtKB:Q51330;locus_tag=EKPJFOCH_01285;product=Oxalate:formate antiporter
M-thuringiense_contig_5_1	Prodigal:002006	CDS	223075	224403	.	+	0	ID=EKPJFOCH_01286;Name=oxlT_2;gene=oxlT_2;inference=ab initio prediction:Prodigal:002006,similar to AA sequence:UniProtKB:Q51330;locus_tag=EKPJFOCH_01286;product=Oxalate:formate antiporter
M-thuringiense_contig_5_1	Prodigal:002006	CDS	224577	226340	.	+	0	ID=EKPJFOCH_01287;eC_number=4.1.1.8;Name=oxc;db_xref=COG:COG0028;gene=oxc;inference=ab initio prediction:Prodigal:002006,similar to AA sequence:UniProtKB:P40149;locus_tag=EKPJFOCH_01287;product=Oxalyl-CoA decarboxylase
M-thuringiense_contig_5_1	Prodigal:002006	CDS	226653	227351	.	+	0	ID=EKPJFOCH_01288;inference=ab initio prediction:Prodigal:002006;locus_tag=EKPJFOCH_01288;product=hypothetical protein
M-thuringiense_contig_5_1	Prodigal:002006	CDS	227477	228667	.	-	0	ID=EKPJFOCH_01289;eC_number=1.1.1.205;Name=IMPDH_1;gene=IMPDH_1;inference=ab initio prediction:Prodigal:002006,protein motif:HAMAP:MF_01964;locus_tag=EKPJFOCH_01289;product=Inosine-5'-monophosphate dehydrogenase
M-thuringiense_contig_5_1	Prodigal:002006	CDS	228905	230155	.	-	0	ID=EKPJFOCH_01290;eC_number=2.8.3.16;Name=frc_2;db_xref=COG:COG1804;gene=frc_2;inference=ab initio prediction:Prodigal:002006,similar to AA sequence:UniProtKB:P69902;locus_tag=EKPJFOCH_01290;product=Formyl-CoA:oxalate CoA-transferase
M-thuringiense_contig_5_1	Prodigal:002006	CDS	230219	230704	.	-	0	ID=EKPJFOCH_01291;eC_number=2.7.13.3;Name=fixL;gene=fixL;inference=ab initio prediction:Prodigal:002006,similar to AA sequence:UniProtKB:P23222;locus_tag=EKPJFOCH_01291;product=Sensor protein FixL
M-thuringiense_contig_6_1	Aragorn:001002	tRNA	357	431	.	+	.	ID=EKPJFOCH_01292;inference=COORDINATES:profile:Aragorn:001002;locus_tag=EKPJFOCH_01292;product=tRNA-Gly(gcc)
M-thuringiense_contig_6_1	Prodigal:002006	CDS	597	839	.	+	0	ID=EKPJFOCH_01293;inference=ab initio prediction:Prodigal:002006;locus_tag=EKPJFOCH_01293;product=hypothetical protein
M-thuringiense_contig_6_1	Prodigal:002006	CDS	1266	1523	.	-	0	ID=EKPJFOCH_01294;inference=ab initio prediction:Prodigal:002006;locus_tag=EKPJFOCH_01294;product=hypothetical protein
M-thuringiense_contig_6_1	Prodigal:002006	CDS	2355	2576	.	-	0	ID=EKPJFOCH_01295;inference=ab initio prediction:Prodigal:002006;locus_tag=EKPJFOCH_01295;product=hypothetical protein
M-thuringiense_contig_6_1	Prodigal:002006	CDS	2825	3115	.	+	0	ID=EKPJFOCH_01296;inference=ab initio prediction:Prodigal:002006;locus_tag=EKPJFOCH_01296;product=hypothetical protein
M-thuringiense_contig_6_1	Prodigal:002006	CDS	3146	3352	.	+	0	ID=EKPJFOCH_01297;inference=ab initio prediction:Prodigal:002006;locus_tag=EKPJFOCH_01297;product=hypothetical protein
M-thuringiense_contig_6_1	Prodigal:002006	CDS	3535	3768	.	+	0	ID=EKPJFOCH_01298;inference=ab initio prediction:Prodigal:002006;locus_tag=EKPJFOCH_01298;product=hypothetical protein
M-thuringiense_contig_6_1	Prodigal:002006	CDS	4156	4863	.	-	0	ID=EKPJFOCH_01299;inference=ab initio prediction:Prodigal:002006;locus_tag=EKPJFOCH_01299;product=hypothetical protein
M-thuringiense_contig_6_1	Prodigal:002006	CDS	5149	5361	.	+	0	ID=EKPJFOCH_01300;inference=ab initio prediction:Prodigal:002006;locus_tag=EKPJFOCH_01300;product=hypothetical protein
M-thuringiense_contig_6_1	Prodigal:002006	CDS	5474	5746	.	+	0	ID=EKPJFOCH_01301;inference=ab initio prediction:Prodigal:002006;locus_tag=EKPJFOCH_01301;product=hypothetical protein
M-thuringiense_contig_6_1	Prodigal:002006	CDS	5786	6154	.	+	0	ID=EKPJFOCH_01302;inference=ab initio prediction:Prodigal:002006;locus_tag=EKPJFOCH_01302;product=hypothetical protein
M-thuringiense_contig_6_1	Prodigal:002006	CDS	6628	6867	.	+	0	ID=EKPJFOCH_01303;inference=ab initio prediction:Prodigal:002006;locus_tag=EKPJFOCH_01303;product=hypothetical protein
M-thuringiense_contig_6_1	Prodigal:002006	CDS	7735	7965	.	+	0	ID=EKPJFOCH_01304;inference=ab initio prediction:Prodigal:002006;locus_tag=EKPJFOCH_01304;product=hypothetical protein
M-thuringiense_contig_6_1	Prodigal:002006	CDS	9007	9237	.	+	0	ID=EKPJFOCH_01305;inference=ab initio prediction:Prodigal:002006;locus_tag=EKPJFOCH_01305;product=hypothetical protein
M-thuringiense_contig_6_1	Prodigal:002006	CDS	10747	11121	.	+	0	ID=EKPJFOCH_01306;inference=ab initio prediction:Prodigal:002006;locus_tag=EKPJFOCH_01306;product=hypothetical protein
M-thuringiense_contig_6_1	Prodigal:002006	CDS	11485	13755	.	+	0	ID=EKPJFOCH_01307;eC_number=1.2.99.6;Name=paoC_3;db_xref=COG:COG1529;gene=paoC_3;inference=ab initio prediction:Prodigal:002006,similar to AA sequence:UniProtKB:P77489;locus_tag=EKPJFOCH_01307;product=Aldehyde oxidoreductase molybdenum-binding subunit PaoC
M-thuringiense_contig_6_1	Prodigal:002006	CDS	13912	14157	.	+	0	ID=EKPJFOCH_01308;inference=ab initio prediction:Prodigal:002006;locus_tag=EKPJFOCH_01308;product=hypothetical protein
M-thuringiense_contig_6_1	Prodigal:002006	CDS	14211	14900	.	+	0	ID=EKPJFOCH_01309;inference=ab initio prediction:Prodigal:002006;locus_tag=EKPJFOCH_01309;product=hypothetical protein
M-thuringiense_contig_6_1	Prodigal:002006	CDS	15043	15294	.	+	0	ID=EKPJFOCH_01310;inference=ab initio prediction:Prodigal:002006;locus_tag=EKPJFOCH_01310;product=hypothetical protein
M-thuringiense_contig_6_1	Prodigal:002006	CDS	15393	15602	.	-	0	ID=EKPJFOCH_01311;inference=ab initio prediction:Prodigal:002006;locus_tag=EKPJFOCH_01311;product=hypothetical protein
M-thuringiense_contig_6_1	Prodigal:002006	CDS	15735	17198	.	+	0	ID=EKPJFOCH_01312;Name=bmr3_2;gene=bmr3_2;inference=ab initio prediction:Prodigal:002006,similar to AA sequence:UniProtKB:P96712;locus_tag=EKPJFOCH_01312;product=Multidrug resistance protein 3
M-thuringiense_contig_6_1	Prodigal:002006	CDS	17448	17618	.	-	0	ID=EKPJFOCH_01313;inference=ab initio prediction:Prodigal:002006;locus_tag=EKPJFOCH_01313;product=hypothetical protein
M-thuringiense_contig_6_1	Prodigal:002006	CDS	17707	18018	.	-	0	ID=EKPJFOCH_01314;inference=ab initio prediction:Prodigal:002006;locus_tag=EKPJFOCH_01314;product=hypothetical protein
M-thuringiense_contig_6_1	Prodigal:002006	CDS	18142	18951	.	-	0	ID=EKPJFOCH_01315;inference=ab initio prediction:Prodigal:002006;locus_tag=EKPJFOCH_01315;product=hypothetical protein
M-thuringiense_contig_6_1	Prodigal:002006	CDS	18948	19595	.	-	0	ID=EKPJFOCH_01316;inference=ab initio prediction:Prodigal:002006;locus_tag=EKPJFOCH_01316;product=hypothetical protein
M-thuringiense_contig_6_1	Prodigal:002006	CDS	19666	20544	.	+	0	ID=EKPJFOCH_01317;eC_number=1.-.-.-;Name=ydaD_1;gene=ydaD_1;inference=ab initio prediction:Prodigal:002006,similar to AA sequence:UniProtKB:P80873;locus_tag=EKPJFOCH_01317;product=General stress protein 39
M-thuringiense_contig_6_1	Prodigal:002006	CDS	20582	21913	.	-	0	ID=EKPJFOCH_01318;Name=umuC_1;db_xref=COG:COG0389;gene=umuC_1;inference=ab initio prediction:Prodigal:002006,similar to AA sequence:UniProtKB:P04152;locus_tag=EKPJFOCH_01318;product=Protein UmuC
M-thuringiense_contig_6_1	Prodigal:002006	CDS	21910	22362	.	-	0	ID=EKPJFOCH_01319;eC_number=3.4.21.88;Name=lexA_2;gene=lexA_2;inference=ab initio prediction:Prodigal:002006,protein motif:HAMAP:MF_00015;locus_tag=EKPJFOCH_01319;product=LexA repressor
M-thuringiense_contig_6_1	Prodigal:002006	CDS	22359	22595	.	-	0	ID=EKPJFOCH_01320;inference=ab initio prediction:Prodigal:002006;locus_tag=EKPJFOCH_01320;product=hypothetical protein
M-thuringiense_contig_6_1	Prodigal:002006	CDS	22719	22949	.	+	0	ID=EKPJFOCH_01321;inference=ab initio prediction:Prodigal:002006;locus_tag=EKPJFOCH_01321;product=hypothetical protein
M-thuringiense_contig_6_1	Prodigal:002006	CDS	23153	24454	.	-	0	ID=EKPJFOCH_01322;eC_number=1.1.99.28;Name=gfo;gene=gfo;inference=ab initio prediction:Prodigal:002006,similar to AA sequence:UniProtKB:Q07982;locus_tag=EKPJFOCH_01322;product=Glucose--fructose oxidoreductase
M-thuringiense_contig_6_1	Prodigal:002006	CDS	24854	25123	.	-	0	ID=EKPJFOCH_01323;inference=ab initio prediction:Prodigal:002006;locus_tag=EKPJFOCH_01323;product=hypothetical protein
M-thuringiense_contig_6_1	Prodigal:002006	CDS	25270	25542	.	-	0	ID=EKPJFOCH_01324;inference=ab initio prediction:Prodigal:002006;locus_tag=EKPJFOCH_01324;product=hypothetical protein
M-thuringiense_contig_6_1	Prodigal:002006	CDS	25629	26150	.	-	0	ID=EKPJFOCH_01325;Name=ligD_1;db_xref=COG:COG1793;gene=ligD_1;inference=ab initio prediction:Prodigal:002006,similar to AA sequence:UniProtKB:Q9I1X7;locus_tag=EKPJFOCH_01325;product=Multifunctional non-homologous end joining protein LigD
M-thuringiense_contig_6_1	Prodigal:002006	CDS	26217	28145	.	-	0	ID=EKPJFOCH_01326;Name=ligD_2;db_xref=COG:COG1793;gene=ligD_2;inference=ab initio prediction:Prodigal:002006,similar to AA sequence:UniProtKB:Q9I1X7;locus_tag=EKPJFOCH_01326;product=Multifunctional non-homologous end joining protein LigD
M-thuringiense_contig_6_1	Prodigal:002006	CDS	28350	29261	.	+	0	ID=EKPJFOCH_01327;Name=ku;db_xref=COG:COG1273;gene=ku;inference=ab initio prediction:Prodigal:002006,similar to AA sequence:UniProtKB:Q9I1W5;locus_tag=EKPJFOCH_01327;product=Non-homologous end joining protein Ku
M-thuringiense_contig_6_1	Prodigal:002006	CDS	29258	29503	.	+	0	ID=EKPJFOCH_01328;inference=ab initio prediction:Prodigal:002006;locus_tag=EKPJFOCH_01328;product=hypothetical protein
M-thuringiense_contig_6_1	Prodigal:002006	CDS	29741	29989	.	-	0	ID=EKPJFOCH_01329;inference=ab initio prediction:Prodigal:002006;locus_tag=EKPJFOCH_01329;product=hypothetical protein
M-thuringiense_contig_6_1	Prodigal:002006	CDS	30108	31583	.	+	0	ID=EKPJFOCH_01330;eC_number=2.7.7.-;Name=selO_1;db_xref=COG:COG0397;gene=selO_1;inference=ab initio prediction:Prodigal:002006,similar to AA sequence:UniProtKB:P77649;locus_tag=EKPJFOCH_01330;product=Protein adenylyltransferase SelO
M-thuringiense_contig_6_1	Prodigal:002006	CDS	31617	33053	.	-	0	ID=EKPJFOCH_01331;eC_number=1.13.11.82;inference=ab initio prediction:Prodigal:002006,similar to AA sequence:UniProtKB:A4XES9;locus_tag=EKPJFOCH_01331;product=8'-apo-carotenoid 13%2C14-cleaving dioxygenase
M-thuringiense_contig_6_1	Prodigal:002006	CDS	33302	34423	.	-	0	ID=EKPJFOCH_01332;eC_number=1.1.-.-;Name=yajO_1;db_xref=COG:COG0667;gene=yajO_1;inference=ab initio prediction:Prodigal:002006,similar to AA sequence:UniProtKB:P77735;locus_tag=EKPJFOCH_01332;product=1-deoxyxylulose-5-phosphate synthase YajO
M-thuringiense_contig_6_1	Prodigal:002006	CDS	35082	35360	.	-	0	ID=EKPJFOCH_01333;inference=ab initio prediction:Prodigal:002006;locus_tag=EKPJFOCH_01333;product=hypothetical protein
M-thuringiense_contig_6_1	Prodigal:002006	CDS	36284	36826	.	+	0	ID=EKPJFOCH_01334;eC_number=3.6.1.1;Name=ppa_1;db_xref=COG:COG0221;gene=ppa_1;inference=ab initio prediction:Prodigal:002006,similar to AA sequence:UniProtKB:P0A7A9;locus_tag=EKPJFOCH_01334;product=Inorganic pyrophosphatase
M-thuringiense_contig_6_1	Prodigal:002006	CDS	36823	37491	.	+	0	ID=EKPJFOCH_01335;eC_number=5.4.2.11;Name=gpmA_1;gene=gpmA_1;inference=ab initio prediction:Prodigal:002006,similar to AA sequence:UniProtKB:P30798;locus_tag=EKPJFOCH_01335;product=2%2C3-bisphosphoglycerate-dependent phosphoglycerate mutase
M-thuringiense_contig_6_1	Prodigal:002006	CDS	37637	38920	.	+	0	ID=EKPJFOCH_01336;eC_number=4.2.1.11;Name=eno_1;gene=eno_1;inference=ab initio prediction:Prodigal:002006,similar to AA sequence:UniProtKB:Q8GR70;locus_tag=EKPJFOCH_01336;product=Enolase
M-thuringiense_contig_6_1	Prodigal:002006	CDS	39201	39779	.	-	0	ID=EKPJFOCH_01337;inference=ab initio prediction:Prodigal:002006;locus_tag=EKPJFOCH_01337;product=hypothetical protein
M-thuringiense_contig_6_1	Prodigal:002006	CDS	40084	41913	.	-	0	ID=EKPJFOCH_01338;eC_number=4.2.1.9;Name=ilvD_1;db_xref=COG:COG0129;gene=ilvD_1;inference=ab initio prediction:Prodigal:002006,similar to AA sequence:UniProtKB:P55186;locus_tag=EKPJFOCH_01338;product=Dihydroxy-acid dehydratase
M-thuringiense_contig_6_1	Prodigal:002006	CDS	42287	44080	.	-	0	ID=EKPJFOCH_01339;eC_number=1.1.2.7;inference=ab initio prediction:Prodigal:002006,similar to AA sequence:UniProtKB:P38539;locus_tag=EKPJFOCH_01339;product=Methanol dehydrogenase [cytochrome c] subunit 1
M-thuringiense_contig_6_1	Prodigal:002006	CDS	44964	45257	.	+	0	ID=EKPJFOCH_01340;inference=ab initio prediction:Prodigal:002006;locus_tag=EKPJFOCH_01340;product=hypothetical protein
M-thuringiense_contig_6_1	Prodigal:002006	CDS	45135	45389	.	-	0	ID=EKPJFOCH_01341;inference=ab initio prediction:Prodigal:002006;locus_tag=EKPJFOCH_01341;product=hypothetical protein
M-thuringiense_contig_6_1	Prodigal:002006	CDS	45747	46196	.	-	0	ID=EKPJFOCH_01342;inference=ab initio prediction:Prodigal:002006;locus_tag=EKPJFOCH_01342;product=hypothetical protein
M-thuringiense_contig_6_1	Prodigal:002006	CDS	46180	46572	.	-	0	ID=EKPJFOCH_01343;Name=crcB_2;db_xref=COG:COG0239;gene=crcB_2;inference=ab initio prediction:Prodigal:002006,similar to AA sequence:UniProtKB:P37002;locus_tag=EKPJFOCH_01343;product=Putative fluoride ion transporter CrcB
M-thuringiense_contig_6_1	Prodigal:002006	CDS	46688	47350	.	-	0	ID=EKPJFOCH_01344;inference=ab initio prediction:Prodigal:002006;locus_tag=EKPJFOCH_01344;product=hypothetical protein
M-thuringiense_contig_6_1	Prodigal:002006	CDS	47827	48312	.	+	0	ID=EKPJFOCH_01345;inference=ab initio prediction:Prodigal:002006;locus_tag=EKPJFOCH_01345;product=hypothetical protein
M-thuringiense_contig_6_1	Prodigal:002006	CDS	48772	49860	.	+	0	ID=EKPJFOCH_01346;inference=ab initio prediction:Prodigal:002006,similar to AA sequence:UniProtKB:P62723;locus_tag=EKPJFOCH_01346;note=UPF0324 inner membrane protein YeiH;product=hypothetical protein
M-thuringiense_contig_6_1	Prodigal:002006	CDS	49886	51037	.	-	0	ID=EKPJFOCH_01347;inference=ab initio prediction:Prodigal:002006;locus_tag=EKPJFOCH_01347;product=hypothetical protein
M-thuringiense_contig_6_1	Prodigal:002006	CDS	51254	51487	.	+	0	ID=EKPJFOCH_01348;inference=ab initio prediction:Prodigal:002006;locus_tag=EKPJFOCH_01348;product=hypothetical protein
M-thuringiense_contig_6_1	Prodigal:002006	CDS	51564	51698	.	+	0	ID=EKPJFOCH_01349;inference=ab initio prediction:Prodigal:002006;locus_tag=EKPJFOCH_01349;product=hypothetical protein
M-thuringiense_contig_6_1	Prodigal:002006	CDS	51974	53197	.	+	0	ID=EKPJFOCH_01350;eC_number=1.8.5.-;Name=msrP_2;gene=msrP_2;inference=ab initio prediction:Prodigal:002006,protein motif:HAMAP:MF_01206;locus_tag=EKPJFOCH_01350;product=Protein-methionine-sulfoxide reductase catalytic subunit MsrP
M-thuringiense_contig_6_1	Prodigal:002006	CDS	53209	53547	.	+	0	ID=EKPJFOCH_01351;inference=ab initio prediction:Prodigal:002006;locus_tag=EKPJFOCH_01351;product=hypothetical protein
M-thuringiense_contig_6_1	Prodigal:002006	CDS	53645	54730	.	+	0	ID=EKPJFOCH_01352;eC_number=1.8.5.-;Name=msrP_3;gene=msrP_3;inference=ab initio prediction:Prodigal:002006,protein motif:HAMAP:MF_01206;locus_tag=EKPJFOCH_01352;product=Protein-methionine-sulfoxide reductase catalytic subunit MsrP
M-thuringiense_contig_6_1	Prodigal:002006	CDS	54747	55106	.	-	0	ID=EKPJFOCH_01353;inference=ab initio prediction:Prodigal:002006;locus_tag=EKPJFOCH_01353;product=hypothetical protein
M-thuringiense_contig_6_1	Prodigal:002006	CDS	55103	55990	.	-	0	ID=EKPJFOCH_01354;Name=cysL_1;db_xref=COG:COG0583;gene=cysL_1;inference=ab initio prediction:Prodigal:002006,similar to AA sequence:UniProtKB:P39647;locus_tag=EKPJFOCH_01354;product=HTH-type transcriptional regulator CysL
M-thuringiense_contig_6_1	Prodigal:002006	CDS	55987	56811	.	-	0	ID=EKPJFOCH_01355;inference=ab initio prediction:Prodigal:002006;locus_tag=EKPJFOCH_01355;product=hypothetical protein
M-thuringiense_contig_6_1	Prodigal:002006	CDS	56808	57371	.	-	0	ID=EKPJFOCH_01356;inference=ab initio prediction:Prodigal:002006;locus_tag=EKPJFOCH_01356;product=hypothetical protein
M-thuringiense_contig_6_1	Prodigal:002006	CDS	57501	57911	.	+	0	ID=EKPJFOCH_01357;inference=ab initio prediction:Prodigal:002006;locus_tag=EKPJFOCH_01357;product=hypothetical protein
M-thuringiense_contig_6_1	Prodigal:002006	CDS	57952	59391	.	+	0	ID=EKPJFOCH_01358;inference=ab initio prediction:Prodigal:002006;locus_tag=EKPJFOCH_01358;product=hypothetical protein
M-thuringiense_contig_6_1	Prodigal:002006	CDS	59642	59875	.	-	0	ID=EKPJFOCH_01359;inference=ab initio prediction:Prodigal:002006;locus_tag=EKPJFOCH_01359;product=hypothetical protein
M-thuringiense_contig_6_1	Prodigal:002006	CDS	59872	62235	.	-	0	ID=EKPJFOCH_01360;inference=ab initio prediction:Prodigal:002006;locus_tag=EKPJFOCH_01360;product=hypothetical protein
M-thuringiense_contig_6_1	Prodigal:002006	CDS	62239	63243	.	-	0	ID=EKPJFOCH_01361;inference=ab initio prediction:Prodigal:002006;locus_tag=EKPJFOCH_01361;product=hypothetical protein
M-thuringiense_contig_6_1	Prodigal:002006	CDS	63236	65506	.	-	0	ID=EKPJFOCH_01362;inference=ab initio prediction:Prodigal:002006;locus_tag=EKPJFOCH_01362;product=hypothetical protein
M-thuringiense_contig_6_1	Prodigal:002006	CDS	65503	66246	.	-	0	ID=EKPJFOCH_01363;inference=ab initio prediction:Prodigal:002006;locus_tag=EKPJFOCH_01363;product=hypothetical protein
M-thuringiense_contig_6_1	Prodigal:002006	CDS	66318	67091	.	-	0	ID=EKPJFOCH_01364;inference=ab initio prediction:Prodigal:002006;locus_tag=EKPJFOCH_01364;product=hypothetical protein
M-thuringiense_contig_6_1	Prodigal:002006	CDS	67104	67316	.	-	0	ID=EKPJFOCH_01365;inference=ab initio prediction:Prodigal:002006;locus_tag=EKPJFOCH_01365;product=hypothetical protein
M-thuringiense_contig_6_1	Prodigal:002006	CDS	68180	69076	.	-	0	ID=EKPJFOCH_01366;inference=ab initio prediction:Prodigal:002006;locus_tag=EKPJFOCH_01366;product=hypothetical protein
M-thuringiense_contig_6_1	Prodigal:002006	CDS	69079	70005	.	-	0	ID=EKPJFOCH_01367;inference=ab initio prediction:Prodigal:002006;locus_tag=EKPJFOCH_01367;product=hypothetical protein
M-thuringiense_contig_6_1	Prodigal:002006	CDS	70002	71909	.	-	0	ID=EKPJFOCH_01368;eC_number=3.4.24.-;Name=ftsH_1;gene=ftsH_1;inference=ab initio prediction:Prodigal:002006,protein motif:HAMAP:MF_01458;locus_tag=EKPJFOCH_01368;product=ATP-dependent zinc metalloprotease FtsH
M-thuringiense_contig_6_1	Prodigal:002006	CDS	72036	72851	.	+	0	ID=EKPJFOCH_01369;inference=ab initio prediction:Prodigal:002006;locus_tag=EKPJFOCH_01369;product=hypothetical protein
M-thuringiense_contig_6_1	Prodigal:002006	CDS	72739	73779	.	-	0	ID=EKPJFOCH_01370;inference=ab initio prediction:Prodigal:002006;locus_tag=EKPJFOCH_01370;product=hypothetical protein
M-thuringiense_contig_6_1	Prodigal:002006	CDS	73979	74272	.	-	0	ID=EKPJFOCH_01371;inference=ab initio prediction:Prodigal:002006;locus_tag=EKPJFOCH_01371;product=hypothetical protein
M-thuringiense_contig_6_1	Prodigal:002006	CDS	74285	75073	.	-	0	ID=EKPJFOCH_01372;inference=ab initio prediction:Prodigal:002006;locus_tag=EKPJFOCH_01372;product=hypothetical protein
M-thuringiense_contig_6_1	Prodigal:002006	CDS	75461	75700	.	+	0	ID=EKPJFOCH_01373;inference=ab initio prediction:Prodigal:002006;locus_tag=EKPJFOCH_01373;product=hypothetical protein
M-thuringiense_contig_6_1	Prodigal:002006	CDS	75861	76739	.	+	0	ID=EKPJFOCH_01374;inference=ab initio prediction:Prodigal:002006;locus_tag=EKPJFOCH_01374;product=hypothetical protein
M-thuringiense_contig_6_1	Prodigal:002006	CDS	76685	78577	.	-	0	ID=EKPJFOCH_01375;inference=ab initio prediction:Prodigal:002006;locus_tag=EKPJFOCH_01375;product=hypothetical protein
M-thuringiense_contig_6_1	Prodigal:002006	CDS	78574	79074	.	-	0	ID=EKPJFOCH_01376;inference=ab initio prediction:Prodigal:002006;locus_tag=EKPJFOCH_01376;product=hypothetical protein
M-thuringiense_contig_6_1	Prodigal:002006	CDS	79062	80066	.	-	0	ID=EKPJFOCH_01377;inference=ab initio prediction:Prodigal:002006;locus_tag=EKPJFOCH_01377;product=hypothetical protein
M-thuringiense_contig_6_1	Prodigal:002006	CDS	80235	81104	.	-	0	ID=EKPJFOCH_01378;inference=ab initio prediction:Prodigal:002006;locus_tag=EKPJFOCH_01378;product=hypothetical protein
M-thuringiense_contig_6_1	Prodigal:002006	CDS	81702	82139	.	+	0	ID=EKPJFOCH_01379;inference=ab initio prediction:Prodigal:002006;locus_tag=EKPJFOCH_01379;product=hypothetical protein
M-thuringiense_contig_6_1	Prodigal:002006	CDS	82221	82616	.	+	0	ID=EKPJFOCH_01380;inference=ab initio prediction:Prodigal:002006;locus_tag=EKPJFOCH_01380;product=hypothetical protein
M-thuringiense_contig_6_1	Prodigal:002006	CDS	82613	84109	.	+	0	ID=EKPJFOCH_01381;Name=mdtA_4;gene=mdtA_4;inference=ab initio prediction:Prodigal:002006,protein motif:HAMAP:MF_01422;locus_tag=EKPJFOCH_01381;product=Multidrug resistance protein MdtA
M-thuringiense_contig_6_1	Prodigal:002006	CDS	84106	87273	.	+	0	ID=EKPJFOCH_01382;Name=cusA;db_xref=COG:COG3696;gene=cusA;inference=ab initio prediction:Prodigal:002006,similar to AA sequence:UniProtKB:P38054;locus_tag=EKPJFOCH_01382;product=Cation efflux system protein CusA
M-thuringiense_contig_6_1	Prodigal:002006	CDS	87415	87678	.	-	0	ID=EKPJFOCH_01383;inference=ab initio prediction:Prodigal:002006;locus_tag=EKPJFOCH_01383;product=hypothetical protein
M-thuringiense_contig_6_1	Prodigal:002006	CDS	87851	88393	.	-	0	ID=EKPJFOCH_01384;inference=ab initio prediction:Prodigal:002006;locus_tag=EKPJFOCH_01384;product=hypothetical protein
M-thuringiense_contig_6_1	Prodigal:002006	CDS	88416	91673	.	-	0	ID=EKPJFOCH_01385;Name=cnrA;gene=cnrA;inference=ab initio prediction:Prodigal:002006,similar to AA sequence:UniProtKB:P37972;locus_tag=EKPJFOCH_01385;product=Nickel and cobalt resistance protein CnrA
M-thuringiense_contig_6_1	Prodigal:002006	CDS	91685	93031	.	-	0	ID=EKPJFOCH_01386;Name=czcB;gene=czcB;inference=ab initio prediction:Prodigal:002006,similar to AA sequence:UniProtKB:P13510;locus_tag=EKPJFOCH_01386;product=Cobalt-zinc-cadmium resistance protein CzcB
M-thuringiense_contig_6_1	Prodigal:002006	CDS	93169	93531	.	-	0	ID=EKPJFOCH_01387;inference=ab initio prediction:Prodigal:002006;locus_tag=EKPJFOCH_01387;product=hypothetical protein
M-thuringiense_contig_6_1	Prodigal:002006	CDS	93597	93842	.	-	0	ID=EKPJFOCH_01388;inference=ab initio prediction:Prodigal:002006;locus_tag=EKPJFOCH_01388;product=hypothetical protein
M-thuringiense_contig_6_1	Prodigal:002006	CDS	93853	94653	.	-	0	ID=EKPJFOCH_01389;Name=zitB;gene=zitB;inference=ab initio prediction:Prodigal:002006,protein motif:HAMAP:MF_00552;locus_tag=EKPJFOCH_01389;product=Zinc transporter ZitB
M-thuringiense_contig_6_1	Prodigal:002006	CDS	94934	95635	.	-	0	ID=EKPJFOCH_01390;inference=ab initio prediction:Prodigal:002006;locus_tag=EKPJFOCH_01390;product=hypothetical protein
M-thuringiense_contig_6_1	Prodigal:002006	CDS	95632	96741	.	-	0	ID=EKPJFOCH_01391;inference=ab initio prediction:Prodigal:002006;locus_tag=EKPJFOCH_01391;product=hypothetical protein
M-thuringiense_contig_6_1	Prodigal:002006	CDS	96891	98192	.	+	0	ID=EKPJFOCH_01392;inference=ab initio prediction:Prodigal:002006;locus_tag=EKPJFOCH_01392;product=hypothetical protein
M-thuringiense_contig_6_1	Prodigal:002006	CDS	98367	99119	.	-	0	ID=EKPJFOCH_01393;eC_number=1.-.-.-;Name=arsH;db_xref=COG:COG0431;gene=arsH;inference=ab initio prediction:Prodigal:002006,similar to AA sequence:UniProtKB:Q92R45;locus_tag=EKPJFOCH_01393;product=NADPH-dependent FMN reductase ArsH
M-thuringiense_contig_6_1	Prodigal:002006	CDS	99167	99529	.	+	0	ID=EKPJFOCH_01394;inference=ab initio prediction:Prodigal:002006;locus_tag=EKPJFOCH_01394;product=hypothetical protein
M-thuringiense_contig_6_1	Prodigal:002006	CDS	99522	100049	.	+	0	ID=EKPJFOCH_01395;eC_number=1.20.4.4;Name=arsC_1;gene=arsC_1;inference=ab initio prediction:Prodigal:002006,protein motif:HAMAP:MF_01624;locus_tag=EKPJFOCH_01395;product=Arsenate reductase
M-thuringiense_contig_6_1	Prodigal:002006	CDS	100049	100474	.	+	0	ID=EKPJFOCH_01396;eC_number=1.20.4.1;Name=arsC_2;gene=arsC_2;inference=ab initio prediction:Prodigal:002006,similar to AA sequence:UniProtKB:P08692;locus_tag=EKPJFOCH_01396;product=Arsenate reductase
M-thuringiense_contig_6_1	Prodigal:002006	CDS	100511	101824	.	+	0	ID=EKPJFOCH_01397;Name=arsB_1;db_xref=COG:COG1055;gene=arsB_1;inference=ab initio prediction:Prodigal:002006,similar to AA sequence:UniProtKB:P0AB93;locus_tag=EKPJFOCH_01397;product=Arsenical pump membrane protein
M-thuringiense_contig_6_1	Aragorn:001002	tRNA	102035	102110	.	-	.	ID=EKPJFOCH_01398;inference=COORDINATES:profile:Aragorn:001002;locus_tag=EKPJFOCH_01398;product=tRNA-Thr(tgt)
M-thuringiense_contig_6_1	Prodigal:002006	CDS	102261	102371	.	-	0	ID=EKPJFOCH_01399;inference=ab initio prediction:Prodigal:002006;locus_tag=EKPJFOCH_01399;product=hypothetical protein
M-thuringiense_contig_6_1	Prodigal:002006	CDS	102776	103009	.	+	0	ID=EKPJFOCH_01400;inference=ab initio prediction:Prodigal:002006;locus_tag=EKPJFOCH_01400;product=hypothetical protein
M-thuringiense_contig_6_1	Prodigal:002006	CDS	103009	103596	.	+	0	ID=EKPJFOCH_01401;Name=ecfG_1;gene=ecfG_1;inference=ab initio prediction:Prodigal:002006,similar to AA sequence:UniProtKB:B3Q6P8;locus_tag=EKPJFOCH_01401;product=ECF RNA polymerase sigma factor EcfG
M-thuringiense_contig_6_1	Prodigal:002006	CDS	103779	104378	.	+	0	ID=EKPJFOCH_01402;eC_number=2.7.1.25;Name=cysC;db_xref=COG:COG0529;gene=cysC;inference=ab initio prediction:Prodigal:002006,similar to AA sequence:UniProtKB:O34577;locus_tag=EKPJFOCH_01402;product=putative adenylyl-sulfate kinase
M-thuringiense_contig_6_1	Prodigal:002006	CDS	104397	105515	.	-	0	ID=EKPJFOCH_01403;eC_number=4.2.3.4;Name=aroB;db_xref=COG:COG0337;gene=aroB;inference=ab initio prediction:Prodigal:002006,similar to AA sequence:UniProtKB:Q9KNV2;locus_tag=EKPJFOCH_01403;product=3-dehydroquinate synthase
M-thuringiense_contig_6_1	Prodigal:002006	CDS	105640	106374	.	-	0	ID=EKPJFOCH_01404;eC_number=2.7.1.71;Name=aroK_1;gene=aroK_1;inference=ab initio prediction:Prodigal:002006,protein motif:HAMAP:MF_00109;locus_tag=EKPJFOCH_01404;product=Shikimate kinase
M-thuringiense_contig_6_1	Prodigal:002006	CDS	106424	106576	.	+	0	ID=EKPJFOCH_01405;inference=ab initio prediction:Prodigal:002006;locus_tag=EKPJFOCH_01405;product=hypothetical protein
M-thuringiense_contig_6_1	Prodigal:002006	CDS	106699	107574	.	+	0	ID=EKPJFOCH_01406;Name=xerD;gene=xerD;inference=ab initio prediction:Prodigal:002006,similar to AA sequence:UniProtKB:Q2YR40;locus_tag=EKPJFOCH_01406;product=Tyrosine recombinase XerD
M-thuringiense_contig_6_1	Prodigal:002006	CDS	107705	108481	.	+	0	ID=EKPJFOCH_01407;eC_number=2.1.1.197;Name=bioC;gene=bioC;inference=ab initio prediction:Prodigal:002006,similar to AA sequence:UniProtKB:P36571;locus_tag=EKPJFOCH_01407;product=Malonyl-[acyl-carrier protein] O-methyltransferase
M-thuringiense_contig_6_1	Prodigal:002006	CDS	108688	109842	.	+	0	ID=EKPJFOCH_01408;inference=ab initio prediction:Prodigal:002006;locus_tag=EKPJFOCH_01408;product=hypothetical protein
M-thuringiense_contig_6_1	Prodigal:002006	CDS	110207	111604	.	+	0	ID=EKPJFOCH_01409;Name=cycA;db_xref=COG:COG1113;gene=cycA;inference=ab initio prediction:Prodigal:002006,similar to AA sequence:UniProtKB:P0AAE0;locus_tag=EKPJFOCH_01409;product=D-serine/D-alanine/glycine transporter
M-thuringiense_contig_6_1	Prodigal:002006	CDS	111714	113951	.	+	0	ID=EKPJFOCH_01410;eC_number=3.2.1.-;inference=ab initio prediction:Prodigal:002006,similar to AA sequence:UniProtKB:T2KMH0;locus_tag=EKPJFOCH_01410;product=Beta-xylosidase
M-thuringiense_contig_6_1	Prodigal:002006	CDS	114001	114183	.	+	0	ID=EKPJFOCH_01411;inference=ab initio prediction:Prodigal:002006;locus_tag=EKPJFOCH_01411;product=hypothetical protein
M-thuringiense_contig_6_1	Prodigal:002006	CDS	114284	114649	.	+	0	ID=EKPJFOCH_01412;inference=ab initio prediction:Prodigal:002006;locus_tag=EKPJFOCH_01412;product=hypothetical protein
M-thuringiense_contig_6_1	Prodigal:002006	CDS	114761	115870	.	+	0	ID=EKPJFOCH_01413;inference=ab initio prediction:Prodigal:002006;locus_tag=EKPJFOCH_01413;product=hypothetical protein
M-thuringiense_contig_6_1	Prodigal:002006	CDS	116086	116829	.	+	0	ID=EKPJFOCH_01414;eC_number=3.4.11.18;Name=map;db_xref=COG:COG0024;gene=map;inference=ab initio prediction:Prodigal:002006,similar to AA sequence:UniProtKB:Q9ZCD3;locus_tag=EKPJFOCH_01414;product=Methionine aminopeptidase
M-thuringiense_contig_6_1	Prodigal:002006	CDS	116839	117561	.	+	0	ID=EKPJFOCH_01415;inference=ab initio prediction:Prodigal:002006,similar to AA sequence:UniProtKB:P72255;locus_tag=EKPJFOCH_01415;note=UPF0758 protein;product=hypothetical protein
M-thuringiense_contig_6_1	Prodigal:002006	CDS	117749	119188	.	+	0	ID=EKPJFOCH_01416;db_xref=COG:COG2308;inference=ab initio prediction:Prodigal:002006,similar to AA sequence:UniProtKB:P9WLA9;locus_tag=EKPJFOCH_01416;product=putative protein
M-thuringiense_contig_6_1	Prodigal:002006	CDS	119380	120324	.	+	0	ID=EKPJFOCH_01417;inference=ab initio prediction:Prodigal:002006;locus_tag=EKPJFOCH_01417;product=hypothetical protein
M-thuringiense_contig_6_1	Prodigal:002006	CDS	120380	121243	.	+	0	ID=EKPJFOCH_01418;db_xref=COG:COG1305;inference=ab initio prediction:Prodigal:002006,similar to AA sequence:UniProtKB:P9WL93;locus_tag=EKPJFOCH_01418;product=putative protein
M-thuringiense_contig_6_1	Prodigal:002006	CDS	121369	122121	.	+	0	ID=EKPJFOCH_01419;Name=prcB;gene=prcB;inference=ab initio prediction:Prodigal:002006,protein motif:HAMAP:MF_02113_A;locus_tag=EKPJFOCH_01419;product=Proteasome subunit beta
M-thuringiense_contig_6_1	Prodigal:002006	CDS	122201	122806	.	+	0	ID=EKPJFOCH_01420;eC_number=1.8.5.-;Name=msrP_4;gene=msrP_4;inference=ab initio prediction:Prodigal:002006,protein motif:HAMAP:MF_01206;locus_tag=EKPJFOCH_01420;product=Protein-methionine-sulfoxide reductase catalytic subunit MsrP
M-thuringiense_contig_6_1	Prodigal:002006	CDS	122810	123529	.	+	0	ID=EKPJFOCH_01421;eC_number=1.14.12.17;Name=hmp;db_xref=COG:COG1017;gene=hmp;inference=ab initio prediction:Prodigal:002006,similar to AA sequence:UniProtKB:P49852;locus_tag=EKPJFOCH_01421;product=Flavohemoprotein
M-thuringiense_contig_6_1	Prodigal:002006	CDS	123535	124629	.	-	0	ID=EKPJFOCH_01422;inference=ab initio prediction:Prodigal:002006,similar to AA sequence:UniProtKB:P75063;locus_tag=EKPJFOCH_01422;product=putative protein MG039 
M-thuringiense_contig_6_1	Prodigal:002006	CDS	125088	126809	.	+	0	ID=EKPJFOCH_01423;eC_number=3.6.4.13;Name=deaD;gene=deaD;inference=ab initio prediction:Prodigal:002006,protein motif:HAMAP:MF_00964;locus_tag=EKPJFOCH_01423;product=ATP-dependent RNA helicase DeaD
M-thuringiense_contig_6_1	Prodigal:002006	CDS	127302	128204	.	-	0	ID=EKPJFOCH_01424;inference=ab initio prediction:Prodigal:002006;locus_tag=EKPJFOCH_01424;product=hypothetical protein
M-thuringiense_contig_6_1	Prodigal:002006	CDS	128680	130161	.	+	0	ID=EKPJFOCH_01425;inference=ab initio prediction:Prodigal:002006;locus_tag=EKPJFOCH_01425;product=hypothetical protein
M-thuringiense_contig_6_1	Prodigal:002006	CDS	130175	130852	.	+	0	ID=EKPJFOCH_01426;Name=uvrY_1;db_xref=COG:COG2197;gene=uvrY_1;inference=ab initio prediction:Prodigal:002006,similar to AA sequence:UniProtKB:P0AED5;locus_tag=EKPJFOCH_01426;product=Response regulator UvrY
M-thuringiense_contig_6_1	Prodigal:002006	CDS	130911	132026	.	-	0	ID=EKPJFOCH_01427;eC_number=3.6.4.12;Name=ruvB_2;db_xref=COG:COG2255;gene=ruvB_2;inference=ab initio prediction:Prodigal:002006,similar to AA sequence:UniProtKB:Q51426;locus_tag=EKPJFOCH_01427;product=Holliday junction ATP-dependent DNA helicase RuvB
M-thuringiense_contig_6_1	Prodigal:002006	CDS	132177	132761	.	+	0	ID=EKPJFOCH_01428;inference=ab initio prediction:Prodigal:002006;locus_tag=EKPJFOCH_01428;product=hypothetical protein
M-thuringiense_contig_6_1	Prodigal:002006	CDS	132813	133310	.	-	0	ID=EKPJFOCH_01429;eC_number=1.16.3.1;Name=bfr;db_xref=COG:COG2193;gene=bfr;inference=ab initio prediction:Prodigal:002006,similar to AA sequence:UniProtKB:Q59738;locus_tag=EKPJFOCH_01429;product=Bacterioferritin
M-thuringiense_contig_6_1	Prodigal:002006	CDS	133361	133636	.	-	0	ID=EKPJFOCH_01430;inference=ab initio prediction:Prodigal:002006;locus_tag=EKPJFOCH_01430;product=hypothetical protein
M-thuringiense_contig_6_1	Prodigal:002006	CDS	133876	134739	.	-	0	ID=EKPJFOCH_01431;inference=ab initio prediction:Prodigal:002006;locus_tag=EKPJFOCH_01431;product=hypothetical protein
M-thuringiense_contig_6_1	Prodigal:002006	CDS	134872	136017	.	-	0	ID=EKPJFOCH_01432;inference=ab initio prediction:Prodigal:002006;locus_tag=EKPJFOCH_01432;product=hypothetical protein
M-thuringiense_contig_6_1	Prodigal:002006	CDS	136796	137479	.	-	0	ID=EKPJFOCH_01433;eC_number=4.2.1.1;Name=cynT_2;db_xref=COG:COG0288;gene=cynT_2;inference=ab initio prediction:Prodigal:002006,similar to AA sequence:UniProtKB:P0ABE9;locus_tag=EKPJFOCH_01433;product=Carbonic anhydrase 1
M-thuringiense_contig_6_1	Prodigal:002006	CDS	137541	138071	.	-	0	ID=EKPJFOCH_01434;eC_number=3.6.1.-;Name=rppH_1;gene=rppH_1;inference=ab initio prediction:Prodigal:002006,protein motif:HAMAP:MF_00298;locus_tag=EKPJFOCH_01434;product=RNA pyrophosphohydrolase
M-thuringiense_contig_6_1	Prodigal:002006	CDS	138084	138824	.	-	0	ID=EKPJFOCH_01435;inference=ab initio prediction:Prodigal:002006;locus_tag=EKPJFOCH_01435;product=hypothetical protein
M-thuringiense_contig_6_1	Prodigal:002006	CDS	138894	139445	.	+	0	ID=EKPJFOCH_01436;eC_number=3.6.1.23;Name=dut;gene=dut;inference=ab initio prediction:Prodigal:002006,similar to AA sequence:UniProtKB:Q2T0H6;locus_tag=EKPJFOCH_01436;product=Deoxyuridine 5'-triphosphate nucleotidohydrolase
M-thuringiense_contig_6_1	Prodigal:002006	CDS	139663	140730	.	+	0	ID=EKPJFOCH_01437;inference=ab initio prediction:Prodigal:002006;locus_tag=EKPJFOCH_01437;product=hypothetical protein
M-thuringiense_contig_6_1	Prodigal:002006	CDS	140859	142154	.	+	0	ID=EKPJFOCH_01438;Name=amtB_1;gene=amtB_1;inference=ab initio prediction:Prodigal:002006,similar to AA sequence:UniProtKB:P69681;locus_tag=EKPJFOCH_01438;product=Ammonia channel
M-thuringiense_contig_6_1	Prodigal:002006	CDS	142311	142565	.	+	0	ID=EKPJFOCH_01439;inference=ab initio prediction:Prodigal:002006;locus_tag=EKPJFOCH_01439;product=hypothetical protein
M-thuringiense_contig_6_1	Prodigal:002006	CDS	143150	143980	.	-	0	ID=EKPJFOCH_01440;eC_number=1.3.1.9;Name=fabI_1;db_xref=COG:COG0623;gene=fabI_1;inference=ab initio prediction:Prodigal:002006,similar to AA sequence:UniProtKB:P16657;locus_tag=EKPJFOCH_01440;product=Enoyl-[acyl-carrier-protein] reductase [NADH] FabI
M-thuringiense_contig_6_1	Prodigal:002006	CDS	144164	144280	.	-	0	ID=EKPJFOCH_01441;inference=ab initio prediction:Prodigal:002006;locus_tag=EKPJFOCH_01441;product=hypothetical protein
M-thuringiense_contig_6_1	Prodigal:002006	CDS	144459	145685	.	-	0	ID=EKPJFOCH_01442;eC_number=2.3.1.41;Name=fabB;gene=fabB;inference=ab initio prediction:Prodigal:002006,similar to AA sequence:UniProtKB:Q02K94;locus_tag=EKPJFOCH_01442;product=3-oxoacyl-[acyl-carrier-protein] synthase 1
M-thuringiense_contig_6_1	Prodigal:002006	CDS	145792	146358	.	-	0	ID=EKPJFOCH_01443;eC_number=4.2.1.59;Name=fabA;db_xref=COG:COG0764;gene=fabA;inference=ab initio prediction:Prodigal:002006,similar to AA sequence:UniProtKB:O33877;locus_tag=EKPJFOCH_01443;product=3-hydroxydecanoyl-[acyl-carrier-protein] dehydratase
M-thuringiense_contig_6_1	Prodigal:002006	CDS	146537	146680	.	-	0	ID=EKPJFOCH_01444;inference=ab initio prediction:Prodigal:002006;locus_tag=EKPJFOCH_01444;product=hypothetical protein
M-thuringiense_contig_6_1	Prodigal:002006	CDS	146862	147677	.	-	0	ID=EKPJFOCH_01445;eC_number=3.1.4.53;Name=cpdA_2;gene=cpdA_2;inference=ab initio prediction:Prodigal:002006,protein motif:HAMAP:MF_00905;locus_tag=EKPJFOCH_01445;product=3'%2C5'-cyclic adenosine monophosphate phosphodiesterase CpdA
M-thuringiense_contig_6_1	Prodigal:002006	CDS	147708	148208	.	-	0	ID=EKPJFOCH_01446;inference=ab initio prediction:Prodigal:002006;locus_tag=EKPJFOCH_01446;product=hypothetical protein
M-thuringiense_contig_6_1	Prodigal:002006	CDS	148222	148437	.	-	0	ID=EKPJFOCH_01447;inference=ab initio prediction:Prodigal:002006;locus_tag=EKPJFOCH_01447;product=hypothetical protein
M-thuringiense_contig_6_1	Prodigal:002006	CDS	148623	148877	.	-	0	ID=EKPJFOCH_01448;inference=ab initio prediction:Prodigal:002006;locus_tag=EKPJFOCH_01448;product=hypothetical protein
M-thuringiense_contig_6_1	Prodigal:002006	CDS	149560	150744	.	+	0	ID=EKPJFOCH_01449;inference=ab initio prediction:Prodigal:002006;locus_tag=EKPJFOCH_01449;product=hypothetical protein
M-thuringiense_contig_6_1	Prodigal:002006	CDS	150824	150952	.	-	0	ID=EKPJFOCH_01450;inference=ab initio prediction:Prodigal:002006;locus_tag=EKPJFOCH_01450;product=hypothetical protein
M-thuringiense_contig_6_1	Prodigal:002006	CDS	151006	152220	.	-	0	ID=EKPJFOCH_01451;Name=ycaD;gene=ycaD;inference=ab initio prediction:Prodigal:002006,protein motif:HAMAP:MF_01149;locus_tag=EKPJFOCH_01451;product=putative MFS-type transporter YcaD
M-thuringiense_contig_6_1	Prodigal:002006	CDS	152358	153356	.	-	0	ID=EKPJFOCH_01452;inference=ab initio prediction:Prodigal:002006;locus_tag=EKPJFOCH_01452;product=hypothetical protein
M-thuringiense_contig_6_1	Prodigal:002006	CDS	153611	153994	.	-	0	ID=EKPJFOCH_01453;inference=ab initio prediction:Prodigal:002006;locus_tag=EKPJFOCH_01453;product=hypothetical protein
M-thuringiense_contig_6_1	Prodigal:002006	CDS	154140	155678	.	+	0	ID=EKPJFOCH_01454;inference=ab initio prediction:Prodigal:002006;locus_tag=EKPJFOCH_01454;product=hypothetical protein
M-thuringiense_contig_6_1	Prodigal:002006	CDS	155942	157165	.	+	0	ID=EKPJFOCH_01455;inference=ab initio prediction:Prodigal:002006;locus_tag=EKPJFOCH_01455;product=hypothetical protein
M-thuringiense_contig_6_1	Prodigal:002006	CDS	157201	157755	.	+	0	ID=EKPJFOCH_01456;inference=ab initio prediction:Prodigal:002006;locus_tag=EKPJFOCH_01456;product=hypothetical protein
M-thuringiense_contig_6_1	Prodigal:002006	CDS	158015	158539	.	+	0	ID=EKPJFOCH_01457;inference=ab initio prediction:Prodigal:002006;locus_tag=EKPJFOCH_01457;product=hypothetical protein
M-thuringiense_contig_6_1	Prodigal:002006	CDS	158789	159190	.	+	0	ID=EKPJFOCH_01458;Name=rplU;db_xref=COG:COG0261;gene=rplU;inference=ab initio prediction:Prodigal:002006,similar to AA sequence:UniProtKB:Q6NDF0;locus_tag=EKPJFOCH_01458;product=50S ribosomal protein L21
M-thuringiense_contig_6_1	Prodigal:002006	CDS	159233	159499	.	+	0	ID=EKPJFOCH_01459;Name=rpmA;db_xref=COG:COG0211;gene=rpmA;inference=ab initio prediction:Prodigal:002006,similar to AA sequence:UniProtKB:Q6NDE9;locus_tag=EKPJFOCH_01459;product=50S ribosomal protein L27
M-thuringiense_contig_6_1	Prodigal:002006	CDS	159673	160254	.	+	0	ID=EKPJFOCH_01460;inference=ab initio prediction:Prodigal:002006;locus_tag=EKPJFOCH_01460;product=hypothetical protein
M-thuringiense_contig_6_1	Prodigal:002006	CDS	160259	160771	.	+	0	ID=EKPJFOCH_01461;inference=ab initio prediction:Prodigal:002006;locus_tag=EKPJFOCH_01461;product=hypothetical protein
M-thuringiense_contig_6_1	Prodigal:002006	CDS	160904	161938	.	+	0	ID=EKPJFOCH_01462;eC_number=3.6.5.-;Name=cgtA;gene=cgtA;inference=ab initio prediction:Prodigal:002006,similar to AA sequence:UniProtKB:B8GYI7;locus_tag=EKPJFOCH_01462;product=GTPase Obg/CgtA
M-thuringiense_contig_6_1	Prodigal:002006	CDS	161949	162257	.	-	0	ID=EKPJFOCH_01463;inference=ab initio prediction:Prodigal:002006;locus_tag=EKPJFOCH_01463;product=hypothetical protein
M-thuringiense_contig_6_1	Prodigal:002006	CDS	162477	162836	.	+	0	ID=EKPJFOCH_01464;inference=ab initio prediction:Prodigal:002006;locus_tag=EKPJFOCH_01464;product=hypothetical protein
M-thuringiense_contig_6_1	Prodigal:002006	CDS	162947	163198	.	-	0	ID=EKPJFOCH_01465;inference=ab initio prediction:Prodigal:002006;locus_tag=EKPJFOCH_01465;product=hypothetical protein
M-thuringiense_contig_6_1	Prodigal:002006	CDS	163375	164583	.	-	0	ID=EKPJFOCH_01466;eC_number=3.5.2.6;Name=ampC;db_xref=COG:COG1680;gene=ampC;inference=ab initio prediction:Prodigal:002006,similar to AA sequence:UniProtKB:P24735;locus_tag=EKPJFOCH_01466;product=Beta-lactamase
M-thuringiense_contig_6_1	Prodigal:002006	CDS	164741	165508	.	-	0	ID=EKPJFOCH_01467;Name=ybhL;db_xref=COG:COG0670;gene=ybhL;inference=ab initio prediction:Prodigal:002006,similar to AA sequence:UniProtKB:P0AAC4;locus_tag=EKPJFOCH_01467;product=Inner membrane protein YbhL
M-thuringiense_contig_6_1	Prodigal:002006	CDS	165926	168514	.	-	0	ID=EKPJFOCH_01468;inference=ab initio prediction:Prodigal:002006;locus_tag=EKPJFOCH_01468;product=hypothetical protein
M-thuringiense_contig_6_1	Prodigal:002006	CDS	168555	169238	.	-	0	ID=EKPJFOCH_01469;db_xref=COG:COG1136;inference=ab initio prediction:Prodigal:002006,similar to AA sequence:UniProtKB:P9WQK1;locus_tag=EKPJFOCH_01469;product=putative ABC transporter ATP-binding protein
M-thuringiense_contig_6_1	Prodigal:002006	CDS	169365	170048	.	+	0	ID=EKPJFOCH_01470;eC_number=3.1.1.2;inference=ab initio prediction:Prodigal:002006,similar to AA sequence:UniProtKB:Q07792;locus_tag=EKPJFOCH_01470;product=Arylesterase
M-thuringiense_contig_6_1	Prodigal:002006	CDS	170049	170600	.	+	0	ID=EKPJFOCH_01471;eC_number=3.1.4.58;Name=ytlP;gene=ytlP;inference=ab initio prediction:Prodigal:002006,similar to AA sequence:UniProtKB:O34570;locus_tag=EKPJFOCH_01471;product=RNA 2'%2C3'-cyclic phosphodiesterase
M-thuringiense_contig_6_1	Prodigal:002006	CDS	170746	171117	.	-	0	ID=EKPJFOCH_01472;inference=ab initio prediction:Prodigal:002006;locus_tag=EKPJFOCH_01472;product=hypothetical protein
M-thuringiense_contig_6_1	Prodigal:002006	CDS	171702	173249	.	+	0	ID=EKPJFOCH_01473;inference=ab initio prediction:Prodigal:002006;locus_tag=EKPJFOCH_01473;product=hypothetical protein
M-thuringiense_contig_6_1	Prodigal:002006	CDS	173423	174931	.	-	0	ID=EKPJFOCH_01474;eC_number=6.1.1.21;Name=hisS;db_xref=COG:COG0124;gene=hisS;inference=ab initio prediction:Prodigal:002006,similar to AA sequence:UniProtKB:Q8YMC2;locus_tag=EKPJFOCH_01474;product=Histidine--tRNA ligase
M-thuringiense_contig_6_1	Prodigal:002006	CDS	175034	175135	.	-	0	ID=EKPJFOCH_01475;inference=ab initio prediction:Prodigal:002006;locus_tag=EKPJFOCH_01475;product=hypothetical protein
M-thuringiense_contig_6_1	Prodigal:002006	CDS	175400	175705	.	+	0	ID=EKPJFOCH_01476;inference=ab initio prediction:Prodigal:002006;locus_tag=EKPJFOCH_01476;product=hypothetical protein
M-thuringiense_contig_6_1	Prodigal:002006	CDS	175702	176121	.	+	0	ID=EKPJFOCH_01477;inference=ab initio prediction:Prodigal:002006;locus_tag=EKPJFOCH_01477;product=hypothetical protein
M-thuringiense_contig_6_1	Prodigal:002006	CDS	176305	176568	.	+	0	ID=EKPJFOCH_01478;inference=ab initio prediction:Prodigal:002006;locus_tag=EKPJFOCH_01478;product=hypothetical protein
M-thuringiense_contig_6_1	Prodigal:002006	CDS	176703	177026	.	+	0	ID=EKPJFOCH_01479;inference=ab initio prediction:Prodigal:002006;locus_tag=EKPJFOCH_01479;product=hypothetical protein
M-thuringiense_contig_6_1	Prodigal:002006	CDS	177158	177442	.	+	0	ID=EKPJFOCH_01480;inference=ab initio prediction:Prodigal:002006;locus_tag=EKPJFOCH_01480;product=hypothetical protein
M-thuringiense_contig_6_1	Prodigal:002006	CDS	177600	177800	.	+	0	ID=EKPJFOCH_01481;inference=ab initio prediction:Prodigal:002006;locus_tag=EKPJFOCH_01481;product=hypothetical protein
M-thuringiense_contig_6_1	Prodigal:002006	CDS	177916	178224	.	-	0	ID=EKPJFOCH_01482;inference=ab initio prediction:Prodigal:002006;locus_tag=EKPJFOCH_01482;product=hypothetical protein
M-thuringiense_contig_6_1	Prodigal:002006	CDS	178522	178803	.	-	0	ID=EKPJFOCH_01483;inference=ab initio prediction:Prodigal:002006;locus_tag=EKPJFOCH_01483;product=hypothetical protein
M-thuringiense_contig_6_1	Prodigal:002006	CDS	178914	179303	.	-	0	ID=EKPJFOCH_01484;inference=ab initio prediction:Prodigal:002006;locus_tag=EKPJFOCH_01484;product=hypothetical protein
M-thuringiense_contig_6_1	Prodigal:002006	CDS	179476	179979	.	-	0	ID=EKPJFOCH_01485;eC_number=3.5.1.88;Name=def_2;db_xref=COG:COG0242;gene=def_2;inference=ab initio prediction:Prodigal:002006,similar to AA sequence:UniProtKB:Q9I7A8;locus_tag=EKPJFOCH_01485;product=Peptide deformylase
M-thuringiense_contig_6_1	Prodigal:002006	CDS	180187	180426	.	+	0	ID=EKPJFOCH_01486;inference=ab initio prediction:Prodigal:002006;locus_tag=EKPJFOCH_01486;product=hypothetical protein
M-thuringiense_contig_6_1	Prodigal:002006	CDS	181448	185812	.	-	0	ID=EKPJFOCH_01487;inference=ab initio prediction:Prodigal:002006;locus_tag=EKPJFOCH_01487;product=hypothetical protein
M-thuringiense_contig_6_1	Prodigal:002006	CDS	185812	187770	.	-	0	ID=EKPJFOCH_01488;Name=bamA_2;gene=bamA_2;inference=ab initio prediction:Prodigal:002006,protein motif:HAMAP:MF_01430;locus_tag=EKPJFOCH_01488;product=Outer membrane protein assembly factor BamA
M-thuringiense_contig_6_1	Prodigal:002006	CDS	188280	188489	.	+	0	ID=EKPJFOCH_01489;Name=cspA_3;db_xref=COG:COG1278;gene=cspA_3;inference=ab initio prediction:Prodigal:002006,similar to AA sequence:UniProtKB:Q9Z3S6;locus_tag=EKPJFOCH_01489;product=Cold shock protein CspA
M-thuringiense_contig_6_1	Prodigal:002006	CDS	188728	189108	.	+	0	ID=EKPJFOCH_01490;inference=ab initio prediction:Prodigal:002006;locus_tag=EKPJFOCH_01490;product=hypothetical protein
M-thuringiense_contig_6_1	Prodigal:002006	CDS	189258	189431	.	+	0	ID=EKPJFOCH_01491;Name=smtA;gene=smtA;inference=ab initio prediction:Prodigal:002006,similar to AA sequence:UniProtKB:P30331;locus_tag=EKPJFOCH_01491;product=Metallothionein
M-thuringiense_contig_6_1	Prodigal:002006	CDS	189487	191640	.	-	0	ID=EKPJFOCH_01492;db_xref=COG:COG1629;inference=ab initio prediction:Prodigal:002006,similar to AA sequence:UniProtKB:Q9JZN9;locus_tag=EKPJFOCH_01492;product=putative TonB-dependent receptor
M-thuringiense_contig_6_1	Prodigal:002006	CDS	191819	192667	.	-	0	ID=EKPJFOCH_01493;eC_number=2.8.1.2;Name=sseA;db_xref=COG:COG2897;gene=sseA;inference=ab initio prediction:Prodigal:002006,similar to AA sequence:UniProtKB:P31142;locus_tag=EKPJFOCH_01493;product=3-mercaptopyruvate sulfurtransferase
M-thuringiense_contig_6_1	Prodigal:002006	CDS	192878	193144	.	+	0	ID=EKPJFOCH_01494;inference=ab initio prediction:Prodigal:002006;locus_tag=EKPJFOCH_01494;product=hypothetical protein
M-thuringiense_contig_6_1	Prodigal:002006	CDS	193158	194333	.	-	0	ID=EKPJFOCH_01495;inference=ab initio prediction:Prodigal:002006;locus_tag=EKPJFOCH_01495;product=hypothetical protein
M-thuringiense_contig_6_1	Prodigal:002006	CDS	194333	195754	.	-	0	ID=EKPJFOCH_01496;inference=ab initio prediction:Prodigal:002006;locus_tag=EKPJFOCH_01496;product=hypothetical protein
M-thuringiense_contig_6_1	Prodigal:002006	CDS	196270	197769	.	+	0	ID=EKPJFOCH_01497;eC_number=3.6.4.13;Name=rhlE_1;gene=rhlE_1;inference=ab initio prediction:Prodigal:002006,protein motif:HAMAP:MF_00968;locus_tag=EKPJFOCH_01497;product=ATP-dependent RNA helicase RhlE
M-thuringiense_contig_6_1	Prodigal:002006	CDS	197876	198061	.	+	0	ID=EKPJFOCH_01498;inference=ab initio prediction:Prodigal:002006,similar to AA sequence:UniProtKB:Q7DDI1;locus_tag=EKPJFOCH_01498;note=UPF0339 protein NMB1088;product=hypothetical protein
M-thuringiense_contig_6_1	Prodigal:002006	CDS	198169	198309	.	+	0	ID=EKPJFOCH_01499;inference=ab initio prediction:Prodigal:002006;locus_tag=EKPJFOCH_01499;product=hypothetical protein
M-thuringiense_contig_6_1	Prodigal:002006	CDS	198447	198665	.	+	0	ID=EKPJFOCH_01500;inference=ab initio prediction:Prodigal:002006;locus_tag=EKPJFOCH_01500;product=hypothetical protein
M-thuringiense_contig_6_1	Prodigal:002006	CDS	198802	199731	.	-	0	ID=EKPJFOCH_01501;inference=ab initio prediction:Prodigal:002006;locus_tag=EKPJFOCH_01501;product=hypothetical protein
M-thuringiense_contig_6_1	Prodigal:002006	CDS	199761	201029	.	-	0	ID=EKPJFOCH_01502;Name=arsB_2;db_xref=COG:COG1055;gene=arsB_2;inference=ab initio prediction:Prodigal:002006,similar to AA sequence:UniProtKB:P0AB93;locus_tag=EKPJFOCH_01502;product=Arsenical pump membrane protein
M-thuringiense_contig_6_1	Prodigal:002006	CDS	201082	202374	.	-	0	ID=EKPJFOCH_01503;eC_number=3.1.4.53;Name=cpdA_3;gene=cpdA_3;inference=ab initio prediction:Prodigal:002006,protein motif:HAMAP:MF_00905;locus_tag=EKPJFOCH_01503;product=3'%2C5'-cyclic adenosine monophosphate phosphodiesterase CpdA
M-thuringiense_contig_6_1	Prodigal:002006	CDS	202394	203710	.	-	0	ID=EKPJFOCH_01504;inference=ab initio prediction:Prodigal:002006,similar to AA sequence:UniProtKB:P9WJX1;locus_tag=EKPJFOCH_01504;product=putative MFS-type transporter
M-thuringiense_contig_6_1	Prodigal:002006	CDS	203864	204493	.	+	0	ID=EKPJFOCH_01505;inference=ab initio prediction:Prodigal:002006;locus_tag=EKPJFOCH_01505;product=hypothetical protein
M-thuringiense_contig_6_1	Prodigal:002006	CDS	204546	206180	.	-	0	ID=EKPJFOCH_01506;Name=prfC;db_xref=COG:COG4108;gene=prfC;inference=ab initio prediction:Prodigal:002006,similar to AA sequence:UniProtKB:P0A7I4;locus_tag=EKPJFOCH_01506;product=Peptide chain release factor RF3
M-thuringiense_contig_6_1	Prodigal:002006	CDS	206282	207031	.	-	0	ID=EKPJFOCH_01507;eC_number=1.3.1.87;Name=hcaB_1;gene=hcaB_1;inference=ab initio prediction:Prodigal:002006,protein motif:HAMAP:MF_01647;locus_tag=EKPJFOCH_01507;product=3-phenylpropionate-dihydrodiol/cinnamic acid-dihydrodiol dehydrogenase
M-thuringiense_contig_6_1	Aragorn:001002	tRNA	207135	207209	.	+	.	ID=EKPJFOCH_01508;inference=COORDINATES:profile:Aragorn:001002;locus_tag=EKPJFOCH_01508;product=tRNA-Gln(ttg)
M-thuringiense_contig_6_1	Prodigal:002006	CDS	207629	208552	.	+	0	ID=EKPJFOCH_01509;inference=ab initio prediction:Prodigal:002006;locus_tag=EKPJFOCH_01509;product=hypothetical protein
M-thuringiense_contig_6_1	Prodigal:002006	CDS	208959	209576	.	+	0	ID=EKPJFOCH_01510;inference=ab initio prediction:Prodigal:002006;locus_tag=EKPJFOCH_01510;product=hypothetical protein
M-thuringiense_contig_6_1	Prodigal:002006	CDS	209611	210738	.	+	0	ID=EKPJFOCH_01511;inference=ab initio prediction:Prodigal:002006;locus_tag=EKPJFOCH_01511;product=hypothetical protein
M-thuringiense_contig_6_1	Prodigal:002006	CDS	211107	214907	.	+	0	ID=EKPJFOCH_01512;eC_number=2.4.1.250;Name=mshA_6;gene=mshA_6;inference=ab initio prediction:Prodigal:002006,protein motif:HAMAP:MF_01695;locus_tag=EKPJFOCH_01512;product=D-inositol-3-phosphate glycosyltransferase
M-thuringiense_contig_6_1	Prodigal:002006	CDS	214904	215500	.	+	0	ID=EKPJFOCH_01513;inference=ab initio prediction:Prodigal:002006;locus_tag=EKPJFOCH_01513;product=hypothetical protein
M-thuringiense_contig_6_1	Prodigal:002006	CDS	215699	216238	.	-	0	ID=EKPJFOCH_01514;eC_number=4.2.1.147;Name=fae_3;db_xref=COG:COG1795;gene=fae_3;inference=ab initio prediction:Prodigal:002006,similar to AA sequence:UniProtKB:Q9FA38;locus_tag=EKPJFOCH_01514;product=5%2C6%2C7%2C8-tetrahydromethanopterin hydro-lyase
M-thuringiense_contig_6_1	Prodigal:002006	CDS	216396	216632	.	+	0	ID=EKPJFOCH_01515;inference=ab initio prediction:Prodigal:002006;locus_tag=EKPJFOCH_01515;product=hypothetical protein
M-thuringiense_contig_6_1	Prodigal:002006	CDS	216648	217082	.	-	0	ID=EKPJFOCH_01516;inference=ab initio prediction:Prodigal:002006;locus_tag=EKPJFOCH_01516;product=hypothetical protein
M-thuringiense_contig_6_1	Prodigal:002006	CDS	217271	220711	.	+	0	ID=EKPJFOCH_01517;Name=smc_1;gene=smc_1;inference=ab initio prediction:Prodigal:002006,protein motif:HAMAP:MF_01894;locus_tag=EKPJFOCH_01517;product=Chromosome partition protein Smc
M-thuringiense_contig_6_1	Prodigal:002006	CDS	220807	221061	.	+	0	ID=EKPJFOCH_01518;inference=ab initio prediction:Prodigal:002006;locus_tag=EKPJFOCH_01518;product=hypothetical protein
M-thuringiense_contig_6_1	Prodigal:002006	CDS	221058	221459	.	+	0	ID=EKPJFOCH_01519;inference=ab initio prediction:Prodigal:002006;locus_tag=EKPJFOCH_01519;product=hypothetical protein
M-thuringiense_contig_6_1	Prodigal:002006	CDS	221464	222873	.	-	0	ID=EKPJFOCH_01520;eC_number=2.9.1.1;Name=selA;db_xref=COG:COG1921;gene=selA;inference=ab initio prediction:Prodigal:002006,similar to AA sequence:UniProtKB:P0A821;locus_tag=EKPJFOCH_01520;product=L-seryl-tRNA(Sec) selenium transferase
M-thuringiense_contig_6_1	Prodigal:002006	CDS	222960	223070	.	+	0	ID=EKPJFOCH_01521;inference=ab initio prediction:Prodigal:002006;locus_tag=EKPJFOCH_01521;product=hypothetical protein
M-thuringiense_contig_6_1	Prodigal:002006	CDS	223096	223299	.	-	0	ID=EKPJFOCH_01522;inference=ab initio prediction:Prodigal:002006;locus_tag=EKPJFOCH_01522;product=hypothetical protein
M-thuringiense_contig_6_1	Prodigal:002006	CDS	223662	223949	.	+	0	ID=EKPJFOCH_01523;inference=ab initio prediction:Prodigal:002006;locus_tag=EKPJFOCH_01523;product=hypothetical protein
M-thuringiense_contig_6_1	Prodigal:002006	CDS	224011	225351	.	-	0	ID=EKPJFOCH_01524;eC_number=4.6.1.1;Name=cyaA;db_xref=COG:COG2114;gene=cyaA;inference=ab initio prediction:Prodigal:002006,similar to AA sequence:UniProtKB:P40137;locus_tag=EKPJFOCH_01524;product=Adenylate cyclase 1
M-thuringiense_contig_6_1	Prodigal:002006	CDS	225464	226690	.	+	0	ID=EKPJFOCH_01525;Name=entS;gene=entS;inference=ab initio prediction:Prodigal:002006,protein motif:HAMAP:MF_01436;locus_tag=EKPJFOCH_01525;product=Enterobactin exporter EntS
M-thuringiense_contig_6_1	Prodigal:002006	CDS	226821	227111	.	-	0	ID=EKPJFOCH_01526;Name=parE1;db_xref=COG:COG3668;gene=parE1;inference=ab initio prediction:Prodigal:002006,similar to AA sequence:UniProtKB:P9WHG7;locus_tag=EKPJFOCH_01526;product=Toxin ParE1
M-thuringiense_contig_6_1	Prodigal:002006	CDS	227115	227354	.	-	0	ID=EKPJFOCH_01527;Name=parD1;db_xref=COG:COG3609;gene=parD1;inference=ab initio prediction:Prodigal:002006,similar to AA sequence:UniProtKB:P58091;locus_tag=EKPJFOCH_01527;product=Antitoxin ParD1
M-thuringiense_contig_6_1	Prodigal:002006	CDS	227431	228756	.	-	0	ID=EKPJFOCH_01528;Name=tolB;db_xref=COG:COG0823;gene=tolB;inference=ab initio prediction:Prodigal:002006,similar to AA sequence:UniProtKB:Q83F59;locus_tag=EKPJFOCH_01528;product=Tol-Pal system protein TolB
M-thuringiense_contig_6_1	Prodigal:002006	CDS	228921	230225	.	-	0	ID=EKPJFOCH_01529;inference=ab initio prediction:Prodigal:002006;locus_tag=EKPJFOCH_01529;product=hypothetical protein
M-thuringiense_contig_6_1	Prodigal:002006	CDS	230239	230691	.	-	0	ID=EKPJFOCH_01530;Name=exbD_2;db_xref=COG:COG0848;gene=exbD_2;inference=ab initio prediction:Prodigal:002006,similar to AA sequence:UniProtKB:P0ABV2;locus_tag=EKPJFOCH_01530;product=Biopolymer transport protein ExbD
M-thuringiense_contig_6_1	Prodigal:002006	CDS	230716	231432	.	-	0	ID=EKPJFOCH_01531;Name=tolQ_2;db_xref=COG:COG0811;gene=tolQ_2;inference=ab initio prediction:Prodigal:002006,similar to AA sequence:UniProtKB:P0ABU9;locus_tag=EKPJFOCH_01531;product=Tol-Pal system protein TolQ
M-thuringiense_contig_6_1	Prodigal:002006	CDS	231846	232583	.	+	0	ID=EKPJFOCH_01532;eC_number=2.1.1.144;Name=tam_2;gene=tam_2;inference=ab initio prediction:Prodigal:002006,protein motif:HAMAP:MF_00560;locus_tag=EKPJFOCH_01532;product=Trans-aconitate 2-methyltransferase
M-thuringiense_contig_6_1	Prodigal:002006	CDS	232580	233026	.	-	0	ID=EKPJFOCH_01533;eC_number=3.1.2.-;Name=ybgC;db_xref=COG:COG0824;gene=ybgC;inference=ab initio prediction:Prodigal:002006,similar to AA sequence:UniProtKB:P44679;locus_tag=EKPJFOCH_01533;product=Acyl-CoA thioesterase YbgC
M-thuringiense_contig_6_1	Prodigal:002006	CDS	233217	233759	.	-	0	ID=EKPJFOCH_01534;inference=ab initio prediction:Prodigal:002006;locus_tag=EKPJFOCH_01534;product=hypothetical protein
M-thuringiense_contig_6_1	Prodigal:002006	CDS	235159	235575	.	-	0	ID=EKPJFOCH_01535;inference=ab initio prediction:Prodigal:002006;locus_tag=EKPJFOCH_01535;product=hypothetical protein
M-thuringiense_contig_6_1	Prodigal:002006	CDS	235641	235931	.	-	0	ID=EKPJFOCH_01536;inference=ab initio prediction:Prodigal:002006;locus_tag=EKPJFOCH_01536;product=hypothetical protein
M-thuringiense_contig_6_1	Prodigal:002006	CDS	235989	236885	.	-	0	ID=EKPJFOCH_01537;inference=ab initio prediction:Prodigal:002006;locus_tag=EKPJFOCH_01537;product=hypothetical protein
M-thuringiense_contig_6_1	Prodigal:002006	CDS	237197	237637	.	+	0	ID=EKPJFOCH_01538;inference=ab initio prediction:Prodigal:002006;locus_tag=EKPJFOCH_01538;product=hypothetical protein
M-thuringiense_contig_6_1	Prodigal:002006	CDS	237713	238459	.	-	0	ID=EKPJFOCH_01539;inference=ab initio prediction:Prodigal:002006;locus_tag=EKPJFOCH_01539;product=hypothetical protein
M-thuringiense_contig_6_1	Prodigal:002006	CDS	238462	238935	.	-	0	ID=EKPJFOCH_01540;inference=ab initio prediction:Prodigal:002006;locus_tag=EKPJFOCH_01540;product=hypothetical protein
M-thuringiense_contig_6_1	Prodigal:002006	CDS	239151	240353	.	+	0	ID=EKPJFOCH_01541;eC_number=2.6.1.11;Name=aruC;db_xref=COG:COG4992;gene=aruC;inference=ab initio prediction:Prodigal:002006,similar to AA sequence:UniProtKB:O30508;locus_tag=EKPJFOCH_01541;product=Succinylornithine transaminase/acetylornithine aminotransferase
M-thuringiense_contig_6_1	Prodigal:002006	CDS	240395	241351	.	+	0	ID=EKPJFOCH_01542;eC_number=2.1.3.3;Name=argF;db_xref=COG:COG0078;gene=argF;inference=ab initio prediction:Prodigal:002006,similar to AA sequence:UniProtKB:P11724;locus_tag=EKPJFOCH_01542;product=Ornithine carbamoyltransferase%2C anabolic
M-thuringiense_contig_6_1	Prodigal:002006	CDS	241461	241973	.	+	0	ID=EKPJFOCH_01543;inference=ab initio prediction:Prodigal:002006;locus_tag=EKPJFOCH_01543;product=hypothetical protein
M-thuringiense_contig_6_1	Prodigal:002006	CDS	241986	242819	.	-	0	ID=EKPJFOCH_01544;Name=lafU;db_xref=COG:COG1360;gene=lafU;inference=ab initio prediction:Prodigal:002006,similar to AA sequence:UniProtKB:Q03478;locus_tag=EKPJFOCH_01544;product=Chemotaxis protein LafU
M-thuringiense_contig_6_1	Prodigal:002006	CDS	242839	243612	.	-	0	ID=EKPJFOCH_01545;Name=pomA;db_xref=COG:COG1291;gene=pomA;inference=ab initio prediction:Prodigal:002006,similar to AA sequence:UniProtKB:O06873;locus_tag=EKPJFOCH_01545;product=Chemotaxis protein PomA
M-thuringiense_contig_6_1	Prodigal:002006	CDS	243870	245657	.	+	0	ID=EKPJFOCH_01546;eC_number=7.5.2.3;Name=ndvA;gene=ndvA;inference=ab initio prediction:Prodigal:002006,similar to AA sequence:UniProtKB:Q2YQ73;locus_tag=EKPJFOCH_01546;product=Beta-(1-->2)glucan export ATP-binding/permease protein NdvA
M-thuringiense_contig_6_1	Prodigal:002006	CDS	246049	246279	.	-	0	ID=EKPJFOCH_01547;inference=ab initio prediction:Prodigal:002006;locus_tag=EKPJFOCH_01547;product=hypothetical protein
M-thuringiense_contig_6_1	Prodigal:002006	CDS	246505	248082	.	-	0	ID=EKPJFOCH_01548;inference=ab initio prediction:Prodigal:002006;locus_tag=EKPJFOCH_01548;product=hypothetical protein
M-thuringiense_contig_6_1	Prodigal:002006	CDS	248079	248978	.	-	0	ID=EKPJFOCH_01549;inference=ab initio prediction:Prodigal:002006;locus_tag=EKPJFOCH_01549;product=hypothetical protein
M-thuringiense_contig_6_1	Prodigal:002006	CDS	249183	250064	.	+	0	ID=EKPJFOCH_01550;inference=ab initio prediction:Prodigal:002006;locus_tag=EKPJFOCH_01550;product=hypothetical protein
M-thuringiense_contig_6_1	Prodigal:002006	CDS	250178	251869	.	+	0	ID=EKPJFOCH_01551;eC_number=1.3.8.12;Name=mcd_1;db_xref=COG:COG1960;gene=mcd_1;inference=ab initio prediction:Prodigal:002006,similar to AA sequence:UniProtKB:D3JV03;locus_tag=EKPJFOCH_01551;product=(2S)-methylsuccinyl-CoA dehydrogenase
M-thuringiense_contig_6_1	Prodigal:002006	CDS	251958	252155	.	-	0	ID=EKPJFOCH_01552;inference=ab initio prediction:Prodigal:002006;locus_tag=EKPJFOCH_01552;product=hypothetical protein
M-thuringiense_contig_6_1	Prodigal:002006	CDS	252210	253508	.	-	0	ID=EKPJFOCH_01553;eC_number=2.4.1.250;Name=mshA_7;gene=mshA_7;inference=ab initio prediction:Prodigal:002006,protein motif:HAMAP:MF_01695;locus_tag=EKPJFOCH_01553;product=D-inositol-3-phosphate glycosyltransferase
M-thuringiense_contig_6_1	Prodigal:002006	CDS	253625	254893	.	+	0	ID=EKPJFOCH_01554;eC_number=2.4.1.250;Name=mshA_8;gene=mshA_8;inference=ab initio prediction:Prodigal:002006,protein motif:HAMAP:MF_01695;locus_tag=EKPJFOCH_01554;product=D-inositol-3-phosphate glycosyltransferase
M-thuringiense_contig_6_1	Prodigal:002006	CDS	255159	255512	.	+	0	ID=EKPJFOCH_01555;inference=ab initio prediction:Prodigal:002006;locus_tag=EKPJFOCH_01555;product=hypothetical protein
M-thuringiense_contig_6_1	Prodigal:002006	CDS	255670	256578	.	+	0	ID=EKPJFOCH_01556;inference=ab initio prediction:Prodigal:002006;locus_tag=EKPJFOCH_01556;product=hypothetical protein
M-thuringiense_contig_6_1	Prodigal:002006	CDS	256663	258111	.	+	0	ID=EKPJFOCH_01557;eC_number=3.4.21.107;Name=degP_1;db_xref=COG:COG0265;gene=degP_1;inference=ab initio prediction:Prodigal:002006,similar to AA sequence:UniProtKB:P0C0V0;locus_tag=EKPJFOCH_01557;product=Periplasmic serine endoprotease DegP
M-thuringiense_contig_6_1	Prodigal:002006	CDS	258115	259035	.	-	0	ID=EKPJFOCH_01558;eC_number=3.4.24.-;Name=htpX_1;db_xref=COG:COG0501;gene=htpX_1;inference=ab initio prediction:Prodigal:002006,similar to AA sequence:UniProtKB:P9WHS5;locus_tag=EKPJFOCH_01558;product=Protease HtpX 
M-thuringiense_contig_6_1	Prodigal:002006	CDS	259202	260512	.	+	0	ID=EKPJFOCH_01559;Name=rarA;db_xref=COG:COG2256;gene=rarA;inference=ab initio prediction:Prodigal:002006,similar to AA sequence:UniProtKB:P0AAZ4;locus_tag=EKPJFOCH_01559;product=Replication-associated recombination protein A
M-thuringiense_contig_6_1	Prodigal:002006	CDS	260571	261143	.	-	0	ID=EKPJFOCH_01560;Name=yxaF;gene=yxaF;inference=ab initio prediction:Prodigal:002006,similar to AA sequence:UniProtKB:P42105;locus_tag=EKPJFOCH_01560;product=putative HTH-type transcriptional regulator YxaF
M-thuringiense_contig_6_1	Prodigal:002006	CDS	261151	261624	.	-	0	ID=EKPJFOCH_01561;inference=ab initio prediction:Prodigal:002006;locus_tag=EKPJFOCH_01561;product=hypothetical protein
M-thuringiense_contig_6_1	Prodigal:002006	CDS	261778	263283	.	+	0	ID=EKPJFOCH_01562;eC_number=3.4.17.19;db_xref=COG:COG2317;inference=ab initio prediction:Prodigal:002006,similar to AA sequence:UniProtKB:Q5SLM3;locus_tag=EKPJFOCH_01562;product=Thermostable carboxypeptidase 1
M-thuringiense_contig_6_1	Prodigal:002006	CDS	263374	264654	.	+	0	ID=EKPJFOCH_01563;Name=dnaK_1;db_xref=COG:COG0443;gene=dnaK_1;inference=ab initio prediction:Prodigal:002006,similar to AA sequence:UniProtKB:P30721;locus_tag=EKPJFOCH_01563;product=Chaperone protein DnaK
M-thuringiense_contig_6_1	Prodigal:002006	CDS	264928	266388	.	+	0	ID=EKPJFOCH_01564;inference=ab initio prediction:Prodigal:002006;locus_tag=EKPJFOCH_01564;product=hypothetical protein
M-thuringiense_contig_6_1	Prodigal:002006	CDS	266754	267029	.	+	0	ID=EKPJFOCH_01565;inference=ab initio prediction:Prodigal:002006;locus_tag=EKPJFOCH_01565;product=hypothetical protein
M-thuringiense_contig_6_1	Prodigal:002006	CDS	267049	267747	.	+	0	ID=EKPJFOCH_01566;eC_number=3.6.1.1;Name=ppaX;db_xref=COG:COG0546;gene=ppaX;inference=ab initio prediction:Prodigal:002006,similar to AA sequence:UniProtKB:Q9JMQ2;locus_tag=EKPJFOCH_01566;product=Pyrophosphatase PpaX
M-thuringiense_contig_6_1	Prodigal:002006	CDS	267891	268712	.	+	0	ID=EKPJFOCH_01567;inference=ab initio prediction:Prodigal:002006;locus_tag=EKPJFOCH_01567;product=hypothetical protein
M-thuringiense_contig_6_1	Prodigal:002006	CDS	268709	268828	.	-	0	ID=EKPJFOCH_01568;inference=ab initio prediction:Prodigal:002006;locus_tag=EKPJFOCH_01568;product=hypothetical protein
M-thuringiense_contig_6_1	Prodigal:002006	CDS	269014	269214	.	+	0	ID=EKPJFOCH_01569;inference=ab initio prediction:Prodigal:002006;locus_tag=EKPJFOCH_01569;product=hypothetical protein
M-thuringiense_contig_6_1	Prodigal:002006	CDS	269389	270033	.	+	0	ID=EKPJFOCH_01570;db_xref=COG:COG0586;inference=ab initio prediction:Prodigal:002006,similar to AA sequence:UniProtKB:P9WP07;locus_tag=EKPJFOCH_01570;product=putative membrane protein
M-thuringiense_contig_6_1	Prodigal:002006	CDS	270126	270629	.	-	0	ID=EKPJFOCH_01571;inference=ab initio prediction:Prodigal:002006;locus_tag=EKPJFOCH_01571;product=hypothetical protein
M-thuringiense_contig_6_1	Prodigal:002006	CDS	270753	270968	.	-	0	ID=EKPJFOCH_01572;inference=ab initio prediction:Prodigal:002006;locus_tag=EKPJFOCH_01572;product=hypothetical protein
M-thuringiense_contig_6_1	Aragorn:001002	tRNA	271117	271193	.	-	.	ID=EKPJFOCH_01573;inference=COORDINATES:profile:Aragorn:001002;locus_tag=EKPJFOCH_01573;product=tRNA-Asp(gtc)
M-thuringiense_contig_6_1	Prodigal:002006	CDS	271562	271927	.	+	0	ID=EKPJFOCH_01574;eC_number=7.1.1.-;Name=ndhC;gene=ndhC;inference=ab initio prediction:Prodigal:002006,protein motif:HAMAP:MF_01394;locus_tag=EKPJFOCH_01574;product=NAD(P)H-quinone oxidoreductase subunit 3%2C chloroplastic
M-thuringiense_contig_6_1	Prodigal:002006	CDS	271965	272552	.	+	0	ID=EKPJFOCH_01575;eC_number=7.1.1.-;Name=nuoB;db_xref=COG:COG0377;gene=nuoB;inference=ab initio prediction:Prodigal:002006,similar to AA sequence:UniProtKB:A1B497;locus_tag=EKPJFOCH_01575;product=NADH-quinone oxidoreductase subunit B
M-thuringiense_contig_6_1	Prodigal:002006	CDS	272558	273220	.	+	0	ID=EKPJFOCH_01576;eC_number=7.1.1.-;Name=nqo5;db_xref=COG:COG0852;gene=nqo5;inference=ab initio prediction:Prodigal:002006,similar to AA sequence:UniProtKB:P29917;locus_tag=EKPJFOCH_01576;product=NADH-quinone oxidoreductase chain 5
M-thuringiense_contig_6_1	Prodigal:002006	CDS	273230	273658	.	+	0	ID=EKPJFOCH_01577;inference=ab initio prediction:Prodigal:002006;locus_tag=EKPJFOCH_01577;product=hypothetical protein
M-thuringiense_contig_6_1	Prodigal:002006	CDS	273630	274853	.	+	0	ID=EKPJFOCH_01578;eC_number=7.1.1.-;Name=nuoD;db_xref=COG:COG0649;gene=nuoD;inference=ab initio prediction:Prodigal:002006,similar to AA sequence:UniProtKB:A1B495;locus_tag=EKPJFOCH_01578;product=NADH-quinone oxidoreductase subunit D
M-thuringiense_contig_6_1	Prodigal:002006	CDS	274872	276179	.	+	0	ID=EKPJFOCH_01579;inference=ab initio prediction:Prodigal:002006;locus_tag=EKPJFOCH_01579;product=hypothetical protein
M-thuringiense_contig_6_1	Prodigal:002006	CDS	276188	277489	.	+	0	ID=EKPJFOCH_01580;eC_number=7.1.1.-;Name=nuoF;gene=nuoF;inference=ab initio prediction:Prodigal:002006,similar to AA sequence:UniProtKB:A8GQT6;locus_tag=EKPJFOCH_01580;product=NADH-quinone oxidoreductase subunit F
M-thuringiense_contig_6_1	Prodigal:002006	CDS	277525	279606	.	+	0	ID=EKPJFOCH_01581;eC_number=7.1.1.-;Name=nqo3;db_xref=COG:COG1034;gene=nqo3;inference=ab initio prediction:Prodigal:002006,similar to AA sequence:UniProtKB:P29915;locus_tag=EKPJFOCH_01581;product=NADH-quinone oxidoreductase chain 3
M-thuringiense_contig_6_1	Prodigal:002006	CDS	279614	280636	.	+	0	ID=EKPJFOCH_01582;eC_number=7.1.1.-;Name=nuoH;db_xref=COG:COG1005;gene=nuoH;inference=ab initio prediction:Prodigal:002006,similar to AA sequence:UniProtKB:P42032;locus_tag=EKPJFOCH_01582;product=NADH-quinone oxidoreductase subunit H
M-thuringiense_contig_6_1	Prodigal:002006	CDS	280650	281138	.	+	0	ID=EKPJFOCH_01583;eC_number=7.1.1.-;Name=nuoI;db_xref=COG:COG1143;gene=nuoI;inference=ab initio prediction:Prodigal:002006,similar to AA sequence:UniProtKB:A1B486;locus_tag=EKPJFOCH_01583;product=NADH-quinone oxidoreductase subunit I
M-thuringiense_contig_6_1	Prodigal:002006	CDS	281259	281879	.	+	0	ID=EKPJFOCH_01584;eC_number=7.1.1.-;Name=nuoJ;db_xref=COG:COG0839;gene=nuoJ;inference=ab initio prediction:Prodigal:002006,similar to AA sequence:UniProtKB:P0AFE0;locus_tag=EKPJFOCH_01584;product=NADH-quinone oxidoreductase subunit J
M-thuringiense_contig_6_1	Prodigal:002006	CDS	281885	282190	.	+	0	ID=EKPJFOCH_01585;eC_number=7.1.1.-;Name=nuoK;db_xref=COG:COG0713;gene=nuoK;inference=ab initio prediction:Prodigal:002006,similar to AA sequence:UniProtKB:A1B482;locus_tag=EKPJFOCH_01585;product=NADH-quinone oxidoreductase subunit K
M-thuringiense_contig_6_1	Prodigal:002006	CDS	282240	284345	.	+	0	ID=EKPJFOCH_01586;eC_number=7.1.1.-;Name=nuoL;db_xref=COG:COG1009;gene=nuoL;inference=ab initio prediction:Prodigal:002006,similar to AA sequence:UniProtKB:P9WIW1;locus_tag=EKPJFOCH_01586;product=NADH-quinone oxidoreductase subunit L
M-thuringiense_contig_6_1	Prodigal:002006	CDS	284345	285880	.	+	0	ID=EKPJFOCH_01587;eC_number=7.1.1.-;Name=nuoM;db_xref=COG:COG1008;gene=nuoM;inference=ab initio prediction:Prodigal:002006,similar to AA sequence:UniProtKB:P9WIW5;locus_tag=EKPJFOCH_01587;product=NADH-quinone oxidoreductase subunit M
M-thuringiense_contig_6_1	Prodigal:002006	CDS	285877	287322	.	+	0	ID=EKPJFOCH_01588;eC_number=7.1.1.-;Name=nuoN;db_xref=COG:COG1007;gene=nuoN;inference=ab initio prediction:Prodigal:002006,similar to AA sequence:UniProtKB:A1B479;locus_tag=EKPJFOCH_01588;product=NADH-quinone oxidoreductase subunit N
M-thuringiense_contig_6_1	Prodigal:002006	CDS	287326	288237	.	+	0	ID=EKPJFOCH_01589;eC_number=6.3.4.15;Name=birA;db_xref=COG:COG0340;gene=birA;inference=ab initio prediction:Prodigal:002006,similar to AA sequence:UniProtKB:P0CI75;locus_tag=EKPJFOCH_01589;product=Bifunctional ligase/repressor BirA
M-thuringiense_contig_6_1	Prodigal:002006	CDS	288257	289930	.	+	0	ID=EKPJFOCH_01590;eC_number=3.1.-.-;Name=rnj_2;db_xref=COG:COG0595;gene=rnj_2;inference=ab initio prediction:Prodigal:002006,similar to AA sequence:UniProtKB:A0QVT2;locus_tag=EKPJFOCH_01590;product=Ribonuclease J
M-thuringiense_contig_6_1	Prodigal:002006	CDS	290105	290509	.	+	0	ID=EKPJFOCH_01591;eC_number=5.1.99.-;Name=epi;db_xref=COG:COG0346;gene=epi;inference=ab initio prediction:Prodigal:002006,similar to AA sequence:UniProtKB:Q3IZP4;locus_tag=EKPJFOCH_01591;product=Ethylmalonyl-CoA/methylmalonyl-CoA epimerase
M-thuringiense_contig_6_1	Prodigal:002006	CDS	290515	290850	.	+	0	ID=EKPJFOCH_01592;inference=ab initio prediction:Prodigal:002006;locus_tag=EKPJFOCH_01592;product=hypothetical protein
M-thuringiense_contig_6_1	Prodigal:002006	CDS	290946	291629	.	+	0	ID=EKPJFOCH_01593;inference=ab initio prediction:Prodigal:002006;locus_tag=EKPJFOCH_01593;product=hypothetical protein
M-thuringiense_contig_6_1	Prodigal:002006	CDS	291744	293075	.	+	0	ID=EKPJFOCH_01594;Name=fucP;db_xref=COG:COG0738;gene=fucP;inference=ab initio prediction:Prodigal:002006,similar to AA sequence:UniProtKB:P11551;locus_tag=EKPJFOCH_01594;product=L-fucose-proton symporter
M-thuringiense_contig_6_1	Prodigal:002006	CDS	293503	294828	.	+	0	ID=EKPJFOCH_01595;eC_number=6.1.1.15;Name=proS;db_xref=COG:COG0442;gene=proS;inference=ab initio prediction:Prodigal:002006,similar to AA sequence:UniProtKB:Q6N5P6;locus_tag=EKPJFOCH_01595;product=Proline--tRNA ligase
M-thuringiense_contig_6_1	Prodigal:002006	CDS	295121	296425	.	+	0	ID=EKPJFOCH_01596;Name=lolE;db_xref=COG:COG4591;gene=lolE;inference=ab initio prediction:Prodigal:002006,similar to AA sequence:UniProtKB:P75958;locus_tag=EKPJFOCH_01596;product=Lipoprotein-releasing system transmembrane protein LolE
M-thuringiense_contig_6_1	Prodigal:002006	CDS	296442	297152	.	+	0	ID=EKPJFOCH_01597;eC_number=3.6.3.-;Name=lolD;db_xref=COG:COG1136;gene=lolD;inference=ab initio prediction:Prodigal:002006,similar to AA sequence:UniProtKB:P75957;locus_tag=EKPJFOCH_01597;product=Lipoprotein-releasing system ATP-binding protein LolD
M-thuringiense_contig_6_1	Prodigal:002006	CDS	297366	297470	.	+	0	ID=EKPJFOCH_01598;inference=ab initio prediction:Prodigal:002006;locus_tag=EKPJFOCH_01598;product=hypothetical protein
M-thuringiense_contig_6_1	Prodigal:002006	CDS	297655	301176	.	+	0	ID=EKPJFOCH_01599;eC_number=2.7.7.7;Name=dnaE1;gene=dnaE1;inference=ab initio prediction:Prodigal:002006,similar to AA sequence:UniProtKB:B8GWS6;locus_tag=EKPJFOCH_01599;product=DNA polymerase III subunit alpha
M-thuringiense_contig_6_1	Prodigal:002006	CDS	301186	302688	.	-	0	ID=EKPJFOCH_01600;inference=ab initio prediction:Prodigal:002006;locus_tag=EKPJFOCH_01600;product=hypothetical protein
M-thuringiense_contig_6_1	Prodigal:002006	CDS	303203	303607	.	-	0	ID=EKPJFOCH_01601;eC_number=4.4.1.5;Name=gloA_2;db_xref=COG:COG0346;gene=gloA_2;inference=ab initio prediction:Prodigal:002006,similar to AA sequence:UniProtKB:P44638;locus_tag=EKPJFOCH_01601;product=Lactoylglutathione lyase
M-thuringiense_contig_6_1	Prodigal:002006	CDS	303817	304176	.	-	0	ID=EKPJFOCH_01602;inference=ab initio prediction:Prodigal:002006;locus_tag=EKPJFOCH_01602;product=hypothetical protein
M-thuringiense_contig_6_1	Prodigal:002006	CDS	304577	305866	.	-	0	ID=EKPJFOCH_01603;eC_number=2.3.3.16;Name=gltA;db_xref=COG:COG0372;gene=gltA;inference=ab initio prediction:Prodigal:002006,similar to AA sequence:UniProtKB:P14165;locus_tag=EKPJFOCH_01603;product=Citrate synthase
M-thuringiense_contig_6_1	Prodigal:002006	CDS	306068	307465	.	-	0	ID=EKPJFOCH_01604;eC_number=6.1.1.17;Name=gltX;db_xref=COG:COG0008;gene=gltX;inference=ab initio prediction:Prodigal:002006,similar to AA sequence:UniProtKB:P04805;locus_tag=EKPJFOCH_01604;product=Glutamate--tRNA ligase
M-thuringiense_contig_6_1	Prodigal:002006	CDS	307634	308584	.	+	0	ID=EKPJFOCH_01605;inference=ab initio prediction:Prodigal:002006;locus_tag=EKPJFOCH_01605;product=hypothetical protein
M-thuringiense_contig_6_1	Prodigal:002006	CDS	309007	309204	.	+	0	ID=EKPJFOCH_01606;inference=ab initio prediction:Prodigal:002006;locus_tag=EKPJFOCH_01606;product=hypothetical protein
M-thuringiense_contig_6_1	Prodigal:002006	CDS	309521	309733	.	+	0	ID=EKPJFOCH_01607;inference=ab initio prediction:Prodigal:002006;locus_tag=EKPJFOCH_01607;product=hypothetical protein
M-thuringiense_contig_6_1	Prodigal:002006	CDS	309757	310452	.	-	0	ID=EKPJFOCH_01608;inference=ab initio prediction:Prodigal:002006;locus_tag=EKPJFOCH_01608;product=hypothetical protein
M-thuringiense_contig_6_1	Prodigal:002006	CDS	310458	311012	.	-	0	ID=EKPJFOCH_01609;inference=ab initio prediction:Prodigal:002006;locus_tag=EKPJFOCH_01609;product=hypothetical protein
M-thuringiense_contig_6_1	Prodigal:002006	CDS	311076	311879	.	-	0	ID=EKPJFOCH_01610;eC_number=1.16.-.-;Name=dps_2;gene=dps_2;inference=ab initio prediction:Prodigal:002006,protein motif:HAMAP:MF_01441;locus_tag=EKPJFOCH_01610;product=DNA protection during starvation protein
M-thuringiense_contig_6_1	Prodigal:002006	CDS	312493	313881	.	-	0	ID=EKPJFOCH_01611;eC_number=2.7.-.-;Name=sasA_6;gene=sasA_6;inference=ab initio prediction:Prodigal:002006,protein motif:HAMAP:MF_01837;locus_tag=EKPJFOCH_01611;product=Adaptive-response sensory-kinase SasA
M-thuringiense_contig_6_1	Prodigal:002006	CDS	313874	314551	.	-	0	ID=EKPJFOCH_01612;Name=mprA;db_xref=COG:COG0745;gene=mprA;inference=ab initio prediction:Prodigal:002006,similar to AA sequence:UniProtKB:P9WGM9;locus_tag=EKPJFOCH_01612;product=Response regulator MprA
M-thuringiense_contig_6_1	Prodigal:002006	CDS	314729	315424	.	+	0	ID=EKPJFOCH_01613;inference=ab initio prediction:Prodigal:002006;locus_tag=EKPJFOCH_01613;product=hypothetical protein
M-thuringiense_contig_6_1	Prodigal:002006	CDS	315421	315696	.	+	0	ID=EKPJFOCH_01614;eC_number=3.6.4.12;Name=recD2_2;gene=recD2_2;inference=ab initio prediction:Prodigal:002006,protein motif:HAMAP:MF_01488;locus_tag=EKPJFOCH_01614;product=ATP-dependent RecD-like DNA helicase
M-thuringiense_contig_6_1	Prodigal:002006	CDS	315787	316014	.	+	0	ID=EKPJFOCH_01615;inference=ab initio prediction:Prodigal:002006;locus_tag=EKPJFOCH_01615;product=hypothetical protein
M-thuringiense_contig_6_1	Prodigal:002006	CDS	316348	316623	.	+	0	ID=EKPJFOCH_01616;inference=ab initio prediction:Prodigal:002006;locus_tag=EKPJFOCH_01616;product=hypothetical protein
M-thuringiense_contig_7_1	Prodigal:002006	CDS	57	734	.	+	0	ID=EKPJFOCH_01617;eC_number=4.1.1.20;Name=lysA;db_xref=COG:COG0019;gene=lysA;inference=ab initio prediction:Prodigal:002006,similar to AA sequence:UniProtKB:O67262;locus_tag=EKPJFOCH_01617;product=Diaminopimelate decarboxylase
M-thuringiense_contig_7_1	Prodigal:002006	CDS	1232	1762	.	-	0	ID=EKPJFOCH_01618;inference=ab initio prediction:Prodigal:002006;locus_tag=EKPJFOCH_01618;product=hypothetical protein
M-thuringiense_contig_7_1	Prodigal:002006	CDS	2280	4988	.	+	0	ID=EKPJFOCH_01619;inference=ab initio prediction:Prodigal:002006;locus_tag=EKPJFOCH_01619;product=hypothetical protein
M-thuringiense_contig_7_1	Prodigal:002006	CDS	5118	5303	.	+	0	ID=EKPJFOCH_01620;inference=ab initio prediction:Prodigal:002006;locus_tag=EKPJFOCH_01620;product=hypothetical protein
M-thuringiense_contig_7_1	Prodigal:002006	CDS	5443	6069	.	+	0	ID=EKPJFOCH_01621;inference=ab initio prediction:Prodigal:002006;locus_tag=EKPJFOCH_01621;product=hypothetical protein
M-thuringiense_contig_7_1	Prodigal:002006	CDS	6196	6768	.	+	0	ID=EKPJFOCH_01622;eC_number=2.5.1.17;db_xref=COG:COG2096;inference=ab initio prediction:Prodigal:002006,similar to AA sequence:UniProtKB:P9WP99;locus_tag=EKPJFOCH_01622;product=Corrinoid adenosyltransferase
M-thuringiense_contig_7_1	Prodigal:002006	CDS	6806	7054	.	-	0	ID=EKPJFOCH_01623;inference=ab initio prediction:Prodigal:002006;locus_tag=EKPJFOCH_01623;product=hypothetical protein
M-thuringiense_contig_7_1	Prodigal:002006	CDS	7483	9954	.	+	0	ID=EKPJFOCH_01624;eC_number=2.7.13.3;Name=rcsC_9;gene=rcsC_9;inference=ab initio prediction:Prodigal:002006,protein motif:HAMAP:MF_00979;locus_tag=EKPJFOCH_01624;product=Sensor histidine kinase RcsC
M-thuringiense_contig_7_1	Prodigal:002006	CDS	10039	12228	.	+	0	ID=EKPJFOCH_01625;inference=ab initio prediction:Prodigal:002006;locus_tag=EKPJFOCH_01625;product=hypothetical protein
M-thuringiense_contig_7_1	Prodigal:002006	CDS	12424	13173	.	+	0	ID=EKPJFOCH_01626;Name=etfB;gene=etfB;inference=ab initio prediction:Prodigal:002006,similar to AA sequence:UniProtKB:P38975;locus_tag=EKPJFOCH_01626;product=Electron transfer flavoprotein subunit beta
M-thuringiense_contig_7_1	Prodigal:002006	CDS	13251	14201	.	+	0	ID=EKPJFOCH_01627;Name=etfA;db_xref=COG:COG2025;gene=etfA;inference=ab initio prediction:Prodigal:002006,similar to AA sequence:UniProtKB:P38974;locus_tag=EKPJFOCH_01627;product=Electron transfer flavoprotein subunit alpha
M-thuringiense_contig_7_1	Prodigal:002006	CDS	14383	15264	.	+	0	ID=EKPJFOCH_01628;eC_number=1.1.1.157;Name=mmgB;db_xref=COG:COG1250;gene=mmgB;inference=ab initio prediction:Prodigal:002006,similar to AA sequence:UniProtKB:P45856;locus_tag=EKPJFOCH_01628;product=putative 3-hydroxybutyryl-CoA dehydrogenase
M-thuringiense_contig_7_1	Prodigal:002006	CDS	15313	15537	.	-	0	ID=EKPJFOCH_01629;inference=ab initio prediction:Prodigal:002006;locus_tag=EKPJFOCH_01629;product=hypothetical protein
M-thuringiense_contig_7_1	Prodigal:002006	CDS	15655	16659	.	-	0	ID=EKPJFOCH_01630;eC_number=2.3.1.41;Name=ppsC;gene=ppsC;inference=ab initio prediction:Prodigal:002006,similar to AA sequence:UniProtKB:P96202;locus_tag=EKPJFOCH_01630;product=Phthiocerol synthesis polyketide synthase type I PpsC
M-thuringiense_contig_7_1	Prodigal:002006	CDS	16728	17360	.	-	0	ID=EKPJFOCH_01631;eC_number=2.4.2.9;Name=upp;gene=upp;inference=ab initio prediction:Prodigal:002006,similar to AA sequence:UniProtKB:P67396;locus_tag=EKPJFOCH_01631;product=Uracil phosphoribosyltransferase
M-thuringiense_contig_7_1	Prodigal:002006	CDS	17526	18860	.	-	0	ID=EKPJFOCH_01632;inference=ab initio prediction:Prodigal:002006;locus_tag=EKPJFOCH_01632;product=hypothetical protein
M-thuringiense_contig_7_1	Prodigal:002006	CDS	19103	20413	.	-	0	ID=EKPJFOCH_01633;inference=ab initio prediction:Prodigal:002006;locus_tag=EKPJFOCH_01633;product=hypothetical protein
M-thuringiense_contig_7_1	Prodigal:002006	CDS	20609	21016	.	+	0	ID=EKPJFOCH_01634;Name=flbT;gene=flbT;inference=ab initio prediction:Prodigal:002006,protein motif:HAMAP:MF_00783;locus_tag=EKPJFOCH_01634;product=flagellum biosynthesis repressor protein FlbT
M-thuringiense_contig_7_1	Prodigal:002006	CDS	21017	23134	.	-	0	ID=EKPJFOCH_01635;eC_number=3.2.1.-;Name=glgX_2;db_xref=COG:COG1523;gene=glgX_2;inference=ab initio prediction:Prodigal:002006,similar to AA sequence:UniProtKB:P9WQ25;locus_tag=EKPJFOCH_01635;product=Glycogen operon protein GlgX 
M-thuringiense_contig_7_1	Prodigal:002006	CDS	23215	24636	.	-	0	ID=EKPJFOCH_01636;eC_number=2.4.1.15;Name=otsA;db_xref=COG:COG0380;gene=otsA;inference=ab initio prediction:Prodigal:002006,similar to AA sequence:UniProtKB:P31677;locus_tag=EKPJFOCH_01636;product=Trehalose-6-phosphate synthase
M-thuringiense_contig_7_1	Prodigal:002006	CDS	25106	25567	.	+	0	ID=EKPJFOCH_01637;inference=ab initio prediction:Prodigal:002006;locus_tag=EKPJFOCH_01637;product=hypothetical protein
M-thuringiense_contig_7_1	Prodigal:002006	CDS	25578	25973	.	+	0	ID=EKPJFOCH_01638;inference=ab initio prediction:Prodigal:002006;locus_tag=EKPJFOCH_01638;product=hypothetical protein
M-thuringiense_contig_7_1	Prodigal:002006	CDS	25970	26356	.	+	0	ID=EKPJFOCH_01639;inference=ab initio prediction:Prodigal:002006;locus_tag=EKPJFOCH_01639;product=hypothetical protein
M-thuringiense_contig_7_1	Prodigal:002006	CDS	26514	27233	.	+	0	ID=EKPJFOCH_01640;inference=ab initio prediction:Prodigal:002006;locus_tag=EKPJFOCH_01640;product=hypothetical protein
M-thuringiense_contig_7_1	Prodigal:002006	CDS	27282	28007	.	+	0	ID=EKPJFOCH_01641;eC_number=3.5.2.9;Name=pxpB;db_xref=COG:COG2049;gene=pxpB;inference=ab initio prediction:Prodigal:002006,similar to AA sequence:UniProtKB:P60495;locus_tag=EKPJFOCH_01641;product=5-oxoprolinase subunit B
M-thuringiense_contig_7_1	Prodigal:002006	CDS	28004	29026	.	+	0	ID=EKPJFOCH_01642;eC_number=3.5.2.9;Name=pxpC;db_xref=COG:COG1984;gene=pxpC;inference=ab initio prediction:Prodigal:002006,similar to AA sequence:UniProtKB:P75745;locus_tag=EKPJFOCH_01642;product=5-oxoprolinase subunit C
M-thuringiense_contig_7_1	Prodigal:002006	CDS	29155	30048	.	-	0	ID=EKPJFOCH_01643;Name=rbsK/rbiA;gene=rbsK/rbiA;inference=ab initio prediction:Prodigal:002006,similar to AA sequence:UniProtKB:P83534;locus_tag=EKPJFOCH_01643;product=Bifunctional ribokinase/ribose-5-phosphate isomerase A
M-thuringiense_contig_7_1	Prodigal:002006	CDS	30156	30893	.	+	0	ID=EKPJFOCH_01644;Name=nagR;db_xref=COG:COG2188;gene=nagR;inference=ab initio prediction:Prodigal:002006,similar to AA sequence:UniProtKB:O34817;locus_tag=EKPJFOCH_01644;product=HTH-type transcriptional repressor NagR
M-thuringiense_contig_7_1	Prodigal:002006	CDS	30919	31971	.	+	0	ID=EKPJFOCH_01645;eC_number=3.-.-.-;Name=uvsE;db_xref=COG:COG4294;gene=uvsE;inference=ab initio prediction:Prodigal:002006,similar to AA sequence:UniProtKB:Q9RTE6;locus_tag=EKPJFOCH_01645;product=UV DNA damage endonuclease
M-thuringiense_contig_7_1	Prodigal:002006	CDS	32004	32555	.	+	0	ID=EKPJFOCH_01646;inference=ab initio prediction:Prodigal:002006;locus_tag=EKPJFOCH_01646;product=hypothetical protein
M-thuringiense_contig_7_1	Prodigal:002006	CDS	32631	33011	.	-	0	ID=EKPJFOCH_01647;inference=ab initio prediction:Prodigal:002006;locus_tag=EKPJFOCH_01647;product=hypothetical protein
M-thuringiense_contig_7_1	Prodigal:002006	CDS	33228	33863	.	-	0	ID=EKPJFOCH_01648;eC_number=1.8.4.-;Name=yfcG_1;db_xref=COG:COG0625;gene=yfcG_1;inference=ab initio prediction:Prodigal:002006,similar to AA sequence:UniProtKB:P77526;locus_tag=EKPJFOCH_01648;product=Disulfide-bond oxidoreductase YfcG
M-thuringiense_contig_7_1	Prodigal:002006	CDS	34096	34347	.	+	0	ID=EKPJFOCH_01649;inference=ab initio prediction:Prodigal:002006;locus_tag=EKPJFOCH_01649;product=hypothetical protein
M-thuringiense_contig_7_1	Prodigal:002006	CDS	34423	34860	.	+	0	ID=EKPJFOCH_01650;inference=ab initio prediction:Prodigal:002006;locus_tag=EKPJFOCH_01650;product=hypothetical protein
M-thuringiense_contig_7_1	Prodigal:002006	CDS	34857	36881	.	+	0	ID=EKPJFOCH_01651;Name=aaeB;gene=aaeB;inference=ab initio prediction:Prodigal:002006,protein motif:HAMAP:MF_01545;locus_tag=EKPJFOCH_01651;product=p-hydroxybenzoic acid efflux pump subunit AaeB
M-thuringiense_contig_7_1	Prodigal:002006	CDS	36887	37081	.	+	0	ID=EKPJFOCH_01652;inference=ab initio prediction:Prodigal:002006;locus_tag=EKPJFOCH_01652;product=hypothetical protein
M-thuringiense_contig_7_1	Prodigal:002006	CDS	37216	38280	.	+	0	ID=EKPJFOCH_01653;Name=aaeA_1;gene=aaeA_1;inference=ab initio prediction:Prodigal:002006,protein motif:HAMAP:MF_01544;locus_tag=EKPJFOCH_01653;product=p-hydroxybenzoic acid efflux pump subunit AaeA
M-thuringiense_contig_7_1	Prodigal:002006	CDS	38472	39809	.	+	0	ID=EKPJFOCH_01654;inference=ab initio prediction:Prodigal:002006;locus_tag=EKPJFOCH_01654;product=hypothetical protein
M-thuringiense_contig_7_1	Prodigal:002006	CDS	39928	41211	.	+	0	ID=EKPJFOCH_01655;inference=ab initio prediction:Prodigal:002006;locus_tag=EKPJFOCH_01655;product=hypothetical protein
M-thuringiense_contig_7_1	Prodigal:002006	CDS	41222	42400	.	+	0	ID=EKPJFOCH_01656;eC_number=3.2.1.8;Name=xynZ;db_xref=COG:COG2382;gene=xynZ;inference=ab initio prediction:Prodigal:002006,similar to AA sequence:UniProtKB:P10478;locus_tag=EKPJFOCH_01656;product=Endo-1%2C4-beta-xylanase Z
M-thuringiense_contig_7_1	Prodigal:002006	CDS	42411	42695	.	-	0	ID=EKPJFOCH_01657;inference=ab initio prediction:Prodigal:002006;locus_tag=EKPJFOCH_01657;product=hypothetical protein
M-thuringiense_contig_7_1	Prodigal:002006	CDS	42731	43651	.	-	0	ID=EKPJFOCH_01658;inference=ab initio prediction:Prodigal:002006;locus_tag=EKPJFOCH_01658;product=hypothetical protein
M-thuringiense_contig_7_1	Prodigal:002006	CDS	44026	44880	.	-	0	ID=EKPJFOCH_01659;db_xref=COG:COG3637;inference=ab initio prediction:Prodigal:002006,similar to AA sequence:UniProtKB:Q9ZCC9;locus_tag=EKPJFOCH_01659;product=Putative adhesin RP828
M-thuringiense_contig_7_1	Prodigal:002006	CDS	45110	46453	.	-	0	ID=EKPJFOCH_01660;eC_number=5.4.2.10;Name=glmM;db_xref=COG:COG1109;gene=glmM;inference=ab initio prediction:Prodigal:002006,similar to AA sequence:UniProtKB:P31120;locus_tag=EKPJFOCH_01660;product=Phosphoglucosamine mutase
M-thuringiense_contig_7_1	Prodigal:002006	CDS	46715	48643	.	-	0	ID=EKPJFOCH_01661;eC_number=3.4.24.-;Name=ftsH_2;gene=ftsH_2;inference=ab initio prediction:Prodigal:002006,similar to AA sequence:UniProtKB:B8H444;locus_tag=EKPJFOCH_01661;product=ATP-dependent zinc metalloprotease FtsH
M-thuringiense_contig_7_1	Prodigal:002006	CDS	48858	49898	.	-	0	ID=EKPJFOCH_01662;eC_number=6.3.4.19;Name=tilS;gene=tilS;inference=ab initio prediction:Prodigal:002006,protein motif:HAMAP:MF_01161;locus_tag=EKPJFOCH_01662;product=tRNA(Ile)-lysidine synthase
M-thuringiense_contig_7_1	Prodigal:002006	CDS	49895	50896	.	-	0	ID=EKPJFOCH_01663;Name=cpoB;gene=cpoB;inference=ab initio prediction:Prodigal:002006,protein motif:HAMAP:MF_02066;locus_tag=EKPJFOCH_01663;product=Cell division coordinator CpoB
M-thuringiense_contig_7_1	Prodigal:002006	CDS	51189	51692	.	-	0	ID=EKPJFOCH_01664;Name=pal_2;gene=pal_2;inference=ab initio prediction:Prodigal:002006,similar to AA sequence:UniProtKB:P0A3S8;locus_tag=EKPJFOCH_01664;product=Peptidoglycan-associated lipoprotein
M-thuringiense_contig_7_1	Prodigal:002006	CDS	52002	52364	.	-	0	ID=EKPJFOCH_01665;inference=ab initio prediction:Prodigal:002006;locus_tag=EKPJFOCH_01665;product=hypothetical protein
M-thuringiense_contig_7_1	Prodigal:002006	CDS	52470	52868	.	+	0	ID=EKPJFOCH_01666;Name=saeR;gene=saeR;inference=ab initio prediction:Prodigal:002006,similar to AA sequence:UniProtKB:Q7A6V3;locus_tag=EKPJFOCH_01666;product=Response regulator SaeR
M-thuringiense_contig_7_1	Prodigal:002006	CDS	52851	53789	.	-	0	ID=EKPJFOCH_01667;inference=ab initio prediction:Prodigal:002006;locus_tag=EKPJFOCH_01667;product=hypothetical protein
M-thuringiense_contig_7_1	Prodigal:002006	CDS	53926	54993	.	+	0	ID=EKPJFOCH_01668;inference=ab initio prediction:Prodigal:002006;locus_tag=EKPJFOCH_01668;product=hypothetical protein
M-thuringiense_contig_7_1	Prodigal:002006	CDS	55022	55666	.	-	0	ID=EKPJFOCH_01669;inference=ab initio prediction:Prodigal:002006;locus_tag=EKPJFOCH_01669;product=hypothetical protein
M-thuringiense_contig_7_1	Prodigal:002006	CDS	55666	56112	.	-	0	ID=EKPJFOCH_01670;inference=ab initio prediction:Prodigal:002006;locus_tag=EKPJFOCH_01670;product=hypothetical protein
M-thuringiense_contig_7_1	Prodigal:002006	CDS	56164	57093	.	-	0	ID=EKPJFOCH_01671;eC_number=2.5.1.61;Name=hemC;db_xref=COG:COG0181;gene=hemC;inference=ab initio prediction:Prodigal:002006,similar to AA sequence:UniProtKB:Q9KVM1;locus_tag=EKPJFOCH_01671;product=Porphobilinogen deaminase
M-thuringiense_contig_7_1	Prodigal:002006	CDS	57187	57576	.	-	0	ID=EKPJFOCH_01672;inference=ab initio prediction:Prodigal:002006;locus_tag=EKPJFOCH_01672;product=hypothetical protein
M-thuringiense_contig_7_1	Prodigal:002006	CDS	57573	57869	.	-	0	ID=EKPJFOCH_01673;inference=ab initio prediction:Prodigal:002006;locus_tag=EKPJFOCH_01673;product=hypothetical protein
M-thuringiense_contig_7_1	Prodigal:002006	CDS	57933	58232	.	-	0	ID=EKPJFOCH_01674;inference=ab initio prediction:Prodigal:002006;locus_tag=EKPJFOCH_01674;product=hypothetical protein
M-thuringiense_contig_7_1	Prodigal:002006	CDS	58331	59656	.	-	0	ID=EKPJFOCH_01675;eC_number=4.1.1.95;Name=btrK;gene=btrK;inference=ab initio prediction:Prodigal:002006,similar to AA sequence:UniProtKB:Q2L4H3;locus_tag=EKPJFOCH_01675;product=L-glutamyl-[BtrI acyl-carrier protein] decarboxylase
M-thuringiense_contig_7_1	Prodigal:002006	CDS	59928	62066	.	-	0	ID=EKPJFOCH_01676;Name=flhA_1;db_xref=COG:COG1298;gene=flhA_1;inference=ab initio prediction:Prodigal:002006,similar to AA sequence:UniProtKB:Q8YDK9;locus_tag=EKPJFOCH_01676;product=Flagellar biosynthesis protein FlhA
M-thuringiense_contig_7_1	Prodigal:002006	CDS	62250	62939	.	+	0	ID=EKPJFOCH_01677;inference=ab initio prediction:Prodigal:002006;locus_tag=EKPJFOCH_01677;product=hypothetical protein
M-thuringiense_contig_7_1	Prodigal:002006	CDS	63038	64279	.	-	0	ID=EKPJFOCH_01678;inference=ab initio prediction:Prodigal:002006;locus_tag=EKPJFOCH_01678;product=hypothetical protein
M-thuringiense_contig_7_1	Prodigal:002006	CDS	64473	65126	.	-	0	ID=EKPJFOCH_01679;Name=kpsT;gene=kpsT;inference=ab initio prediction:Prodigal:002006,similar to AA sequence:UniProtKB:P23888;locus_tag=EKPJFOCH_01679;product=Polysialic acid transport ATP-binding protein KpsT
M-thuringiense_contig_7_1	Aragorn:001002	tRNA	65317	65406	.	+	.	ID=EKPJFOCH_01680;inference=COORDINATES:profile:Aragorn:001002;locus_tag=EKPJFOCH_01680;product=tRNA-Ser(gga)
M-thuringiense_contig_7_1	Prodigal:002006	CDS	66087	66467	.	+	0	ID=EKPJFOCH_01681;inference=ab initio prediction:Prodigal:002006,similar to AA sequence:ISfinder:ISMex41;locus_tag=EKPJFOCH_01681;product=IS630 family transposase ISMex41
M-thuringiense_contig_7_1	Prodigal:002006	CDS	66464	67030	.	+	0	ID=EKPJFOCH_01682;inference=ab initio prediction:Prodigal:002006,similar to AA sequence:ISfinder:ISMex41;locus_tag=EKPJFOCH_01682;product=IS630 family transposase ISMex41
M-thuringiense_contig_7_1	Prodigal:002006	CDS	67226	67912	.	-	0	ID=EKPJFOCH_01683;inference=ab initio prediction:Prodigal:002006,similar to AA sequence:ISfinder:ISMex5;locus_tag=EKPJFOCH_01683;product=IS3 family transposase ISMex5
M-thuringiense_contig_7_1	Prodigal:002006	CDS	67948	68049	.	-	0	ID=EKPJFOCH_01684;inference=ab initio prediction:Prodigal:002006;locus_tag=EKPJFOCH_01684;product=hypothetical protein
M-thuringiense_contig_7_1	Prodigal:002006	CDS	68500	69396	.	-	0	ID=EKPJFOCH_01685;eC_number=3.1.1.83;Name=mlhB;gene=mlhB;inference=ab initio prediction:Prodigal:002006,similar to AA sequence:UniProtKB:Q9EX73;locus_tag=EKPJFOCH_01685;product=Monoterpene epsilon-lactone hydrolase
M-thuringiense_contig_7_1	Prodigal:002006	CDS	69626	70843	.	+	0	ID=EKPJFOCH_01686;inference=ab initio prediction:Prodigal:002006;locus_tag=EKPJFOCH_01686;product=hypothetical protein
M-thuringiense_contig_7_1	Prodigal:002006	CDS	71098	71847	.	-	0	ID=EKPJFOCH_01687;Name=aqpZ;db_xref=COG:COG0580;gene=aqpZ;inference=ab initio prediction:Prodigal:002006,similar to AA sequence:UniProtKB:P60844;locus_tag=EKPJFOCH_01687;product=Aquaporin Z
M-thuringiense_contig_7_1	Prodigal:002006	CDS	71911	72180	.	-	0	ID=EKPJFOCH_01688;inference=ab initio prediction:Prodigal:002006;locus_tag=EKPJFOCH_01688;product=hypothetical protein
M-thuringiense_contig_7_1	Prodigal:002006	CDS	72388	73548	.	-	0	ID=EKPJFOCH_01689;Name=virS;gene=virS;inference=ab initio prediction:Prodigal:002006,similar to AA sequence:UniProtKB:P9WMJ3;locus_tag=EKPJFOCH_01689;product=HTH-type transcriptional regulator VirS
M-thuringiense_contig_7_1	Prodigal:002006	CDS	74001	74288	.	-	0	ID=EKPJFOCH_01690;inference=ab initio prediction:Prodigal:002006;locus_tag=EKPJFOCH_01690;product=hypothetical protein
M-thuringiense_contig_7_1	Prodigal:002006	CDS	74863	75852	.	+	0	ID=EKPJFOCH_01691;eC_number=1.8.3.7;db_xref=COG:COG1262;inference=ab initio prediction:Prodigal:002006,similar to AA sequence:UniProtKB:I6Y8I5;locus_tag=EKPJFOCH_01691;product=Formylglycine-generating enzyme
M-thuringiense_contig_7_1	Prodigal:002006	CDS	75849	77558	.	+	0	ID=EKPJFOCH_01692;inference=ab initio prediction:Prodigal:002006;locus_tag=EKPJFOCH_01692;product=hypothetical protein
M-thuringiense_contig_7_1	Prodigal:002006	CDS	77852	78874	.	+	0	ID=EKPJFOCH_01693;inference=ab initio prediction:Prodigal:002006;locus_tag=EKPJFOCH_01693;product=hypothetical protein
M-thuringiense_contig_7_1	Prodigal:002006	CDS	78936	79184	.	-	0	ID=EKPJFOCH_01694;inference=ab initio prediction:Prodigal:002006;locus_tag=EKPJFOCH_01694;product=hypothetical protein
M-thuringiense_contig_7_1	Prodigal:002006	CDS	79634	80167	.	-	0	ID=EKPJFOCH_01695;Name=yceJ_1;db_xref=COG:COG3038;gene=yceJ_1;inference=ab initio prediction:Prodigal:002006,similar to AA sequence:UniProtKB:P75925;locus_tag=EKPJFOCH_01695;product=Cytochrome b561 
M-thuringiense_contig_7_1	Prodigal:002006	CDS	80564	81247	.	-	0	ID=EKPJFOCH_01696;inference=ab initio prediction:Prodigal:002006;locus_tag=EKPJFOCH_01696;product=hypothetical protein
M-thuringiense_contig_7_1	Prodigal:002006	CDS	81331	82287	.	-	0	ID=EKPJFOCH_01697;eC_number=4.1.1.114;Name=oleB;db_xref=COG:COG0596;gene=oleB;inference=ab initio prediction:Prodigal:002006,similar to AA sequence:UniProtKB:Q8PDW8;locus_tag=EKPJFOCH_01697;product=Cis-3-alkyl-4-alkyloxetan-2-one decarboxylase
M-thuringiense_contig_7_1	Prodigal:002006	CDS	82427	83326	.	-	0	ID=EKPJFOCH_01698;Name=pgrR_1;gene=pgrR_1;inference=ab initio prediction:Prodigal:002006,similar to AA sequence:UniProtKB:P77333;locus_tag=EKPJFOCH_01698;product=HTH-type transcriptional regulator PgrR
M-thuringiense_contig_7_1	Prodigal:002006	CDS	83601	84101	.	-	0	ID=EKPJFOCH_01699;inference=ab initio prediction:Prodigal:002006;locus_tag=EKPJFOCH_01699;product=hypothetical protein
M-thuringiense_contig_7_1	Prodigal:002006	CDS	84307	84660	.	+	0	ID=EKPJFOCH_01700;inference=ab initio prediction:Prodigal:002006;locus_tag=EKPJFOCH_01700;product=hypothetical protein
M-thuringiense_contig_7_1	Prodigal:002006	CDS	84836	85234	.	+	0	ID=EKPJFOCH_01701;inference=ab initio prediction:Prodigal:002006;locus_tag=EKPJFOCH_01701;product=hypothetical protein
M-thuringiense_contig_7_1	Prodigal:002006	CDS	85308	85949	.	-	0	ID=EKPJFOCH_01702;inference=ab initio prediction:Prodigal:002006;locus_tag=EKPJFOCH_01702;product=hypothetical protein
M-thuringiense_contig_7_1	Prodigal:002006	CDS	85946	86446	.	-	0	ID=EKPJFOCH_01703;inference=ab initio prediction:Prodigal:002006;locus_tag=EKPJFOCH_01703;product=hypothetical protein
M-thuringiense_contig_7_1	Prodigal:002006	CDS	86694	87005	.	+	0	ID=EKPJFOCH_01704;inference=ab initio prediction:Prodigal:002006;locus_tag=EKPJFOCH_01704;product=hypothetical protein
M-thuringiense_contig_7_1	Prodigal:002006	CDS	87107	87574	.	-	0	ID=EKPJFOCH_01705;inference=ab initio prediction:Prodigal:002006;locus_tag=EKPJFOCH_01705;product=hypothetical protein
M-thuringiense_contig_7_1	Prodigal:002006	CDS	87571	88080	.	-	0	ID=EKPJFOCH_01706;inference=ab initio prediction:Prodigal:002006;locus_tag=EKPJFOCH_01706;product=hypothetical protein
M-thuringiense_contig_7_1	Prodigal:002006	CDS	88087	90198	.	-	0	ID=EKPJFOCH_01707;eC_number=3.4.24.-;Name=htpX_2;gene=htpX_2;inference=ab initio prediction:Prodigal:002006,protein motif:HAMAP:MF_00188;locus_tag=EKPJFOCH_01707;product=Protease HtpX
M-thuringiense_contig_7_1	Prodigal:002006	CDS	90537	90941	.	-	0	ID=EKPJFOCH_01708;inference=ab initio prediction:Prodigal:002006;locus_tag=EKPJFOCH_01708;product=hypothetical protein
M-thuringiense_contig_7_1	Prodigal:002006	CDS	90941	91057	.	-	0	ID=EKPJFOCH_01709;inference=ab initio prediction:Prodigal:002006;locus_tag=EKPJFOCH_01709;product=hypothetical protein
M-thuringiense_contig_7_1	Prodigal:002006	CDS	91269	91619	.	-	0	ID=EKPJFOCH_01710;inference=ab initio prediction:Prodigal:002006;locus_tag=EKPJFOCH_01710;product=hypothetical protein
M-thuringiense_contig_7_1	Prodigal:002006	CDS	91647	92489	.	+	0	ID=EKPJFOCH_01711;inference=ab initio prediction:Prodigal:002006;locus_tag=EKPJFOCH_01711;product=hypothetical protein
M-thuringiense_contig_7_1	Prodigal:002006	CDS	92568	93515	.	+	0	ID=EKPJFOCH_01712;Name=cdhR_1;db_xref=COG:COG4977;gene=cdhR_1;inference=ab initio prediction:Prodigal:002006,similar to AA sequence:UniProtKB:Q9HTH5;locus_tag=EKPJFOCH_01712;product=HTH-type transcriptional regulator CdhR
M-thuringiense_contig_7_1	Prodigal:002006	CDS	93620	94066	.	+	0	ID=EKPJFOCH_01713;eC_number=1.3.99.16;Name=iorA_1;gene=iorA_1;inference=ab initio prediction:Prodigal:002006,similar to AA sequence:UniProtKB:Q51697;locus_tag=EKPJFOCH_01713;product=Isoquinoline 1-oxidoreductase subunit alpha
M-thuringiense_contig_7_1	Prodigal:002006	CDS	94081	96330	.	+	0	ID=EKPJFOCH_01714;eC_number=1.3.99.16;Name=iorB_1;gene=iorB_1;inference=ab initio prediction:Prodigal:002006,similar to AA sequence:UniProtKB:Q51698;locus_tag=EKPJFOCH_01714;product=Isoquinoline 1-oxidoreductase subunit beta
M-thuringiense_contig_7_1	Prodigal:002006	CDS	96389	97399	.	+	0	ID=EKPJFOCH_01715;Name=tehA;db_xref=COG:COG1275;gene=tehA;inference=ab initio prediction:Prodigal:002006,similar to AA sequence:UniProtKB:P25396;locus_tag=EKPJFOCH_01715;product=Tellurite resistance protein TehA
M-thuringiense_contig_7_1	Prodigal:002006	CDS	97551	99167	.	+	0	ID=EKPJFOCH_01716;eC_number=1.18.1.2;inference=ab initio prediction:Prodigal:002006,protein motif:HAMAP:MF_01685;locus_tag=EKPJFOCH_01716;product=Ferredoxin--NADP reductase
M-thuringiense_contig_7_1	Prodigal:002006	CDS	99424	100881	.	+	0	ID=EKPJFOCH_01717;Name=malT_1;gene=malT_1;inference=ab initio prediction:Prodigal:002006,protein motif:HAMAP:MF_01247;locus_tag=EKPJFOCH_01717;product=HTH-type transcriptional regulator MalT
M-thuringiense_contig_7_1	Prodigal:002006	CDS	100980	101141	.	+	0	ID=EKPJFOCH_01718;inference=ab initio prediction:Prodigal:002006;locus_tag=EKPJFOCH_01718;product=hypothetical protein
M-thuringiense_contig_7_1	Prodigal:002006	CDS	101194	101625	.	+	0	ID=EKPJFOCH_01719;inference=ab initio prediction:Prodigal:002006;locus_tag=EKPJFOCH_01719;product=hypothetical protein
M-thuringiense_contig_7_1	Prodigal:002006	CDS	101679	102605	.	+	0	ID=EKPJFOCH_01720;inference=ab initio prediction:Prodigal:002006;locus_tag=EKPJFOCH_01720;product=hypothetical protein
[truncated: 5,410,359 more chars]
