# Supplementary material for: Comprehensive Comparative Genomics and Phenotyping of Methylobacterium Species
Source: Front Microbiol. 2021 Oct 6;12:740610. doi: 10.3389/fmicb.2021.740610 (PMC8561711; doi:10.3389/fmicb.2021.740610)
Supplement: Supplementary file 10 [file Data_Sheet_4.ZIP › Mb_tarhaniae.gff]

##gff-version 3
##sequence-region NZ_LABZ01000001.1 1 24211
##sequence-region NZ_LABZ01000010.1 1 5290
##sequence-region NZ_LABZ01000100.1 1 2349
##sequence-region NZ_LABZ01000101.1 1 46310
##sequence-region NZ_LABZ01000102.1 1 25772
##sequence-region NZ_LABZ01000103.1 1 37858
##sequence-region NZ_LABZ01000104.1 1 54939
##sequence-region NZ_LABZ01000105.1 1 20078
##sequence-region NZ_LABZ01000106.1 1 20087
##sequence-region NZ_LABZ01000107.1 1 57406
##sequence-region NZ_LABZ01000108.1 1 22570
##sequence-region NZ_LABZ01000109.1 1 9618
##sequence-region NZ_LABZ01000011.1 1 45204
##sequence-region NZ_LABZ01000110.1 1 1215
##sequence-region NZ_LABZ01000111.1 1 13729
##sequence-region NZ_LABZ01000112.1 1 40611
##sequence-region NZ_LABZ01000113.1 1 14566
##sequence-region NZ_LABZ01000114.1 1 1666
##sequence-region NZ_LABZ01000115.1 1 15376
##sequence-region NZ_LABZ01000116.1 1 20364
##sequence-region NZ_LABZ01000117.1 1 8004
##sequence-region NZ_LABZ01000118.1 1 35814
##sequence-region NZ_LABZ01000119.1 1 4144
##sequence-region NZ_LABZ01000012.1 1 66339
##sequence-region NZ_LABZ01000120.1 1 24186
##sequence-region NZ_LABZ01000121.1 1 42489
##sequence-region NZ_LABZ01000122.1 1 102062
##sequence-region NZ_LABZ01000123.1 1 34660
##sequence-region NZ_LABZ01000124.1 1 35164
##sequence-region NZ_LABZ01000125.1 1 47804
##sequence-region NZ_LABZ01000126.1 1 53820
##sequence-region NZ_LABZ01000127.1 1 39785
##sequence-region NZ_LABZ01000128.1 1 6791
##sequence-region NZ_LABZ01000129.1 1 84254
##sequence-region NZ_LABZ01000013.1 1 84962
##sequence-region NZ_LABZ01000130.1 1 24359
##sequence-region NZ_LABZ01000131.1 1 28905
##sequence-region NZ_LABZ01000132.1 1 6761
##sequence-region NZ_LABZ01000133.1 1 818
##sequence-region NZ_LABZ01000134.1 1 63832
##sequence-region NZ_LABZ01000135.1 1 5042
##sequence-region NZ_LABZ01000136.1 1 36688
##sequence-region NZ_LABZ01000137.1 1 14534
##sequence-region NZ_LABZ01000138.1 1 11412
##sequence-region NZ_LABZ01000139.1 1 26012
##sequence-region NZ_LABZ01000014.1 1 10443
##sequence-region NZ_LABZ01000140.1 1 16150
##sequence-region NZ_LABZ01000141.1 1 1333
##sequence-region NZ_LABZ01000142.1 1 11602
##sequence-region NZ_LABZ01000143.1 1 22875
##sequence-region NZ_LABZ01000144.1 1 16969
##sequence-region NZ_LABZ01000145.1 1 61365
##sequence-region NZ_LABZ01000146.1 1 36204
##sequence-region NZ_LABZ01000147.1 1 22419
##sequence-region NZ_LABZ01000148.1 1 27563
##sequence-region NZ_LABZ01000149.1 1 13119
##sequence-region NZ_LABZ01000015.1 1 10031
##sequence-region NZ_LABZ01000150.1 1 7997
##sequence-region NZ_LABZ01000151.1 1 11394
##sequence-region NZ_LABZ01000152.1 1 17432
##sequence-region NZ_LABZ01000153.1 1 23148
##sequence-region NZ_LABZ01000154.1 1 22428
##sequence-region NZ_LABZ01000155.1 1 11845
##sequence-region NZ_LABZ01000156.1 1 11661
##sequence-region NZ_LABZ01000157.1 1 11882
##sequence-region NZ_LABZ01000158.1 1 9791
##sequence-region NZ_LABZ01000159.1 1 9238
##sequence-region NZ_LABZ01000016.1 1 24216
##sequence-region NZ_LABZ01000160.1 1 14910
##sequence-region NZ_LABZ01000161.1 1 6535
##sequence-region NZ_LABZ01000162.1 1 3598
##sequence-region NZ_LABZ01000163.1 1 810
##sequence-region NZ_LABZ01000164.1 1 24650
##sequence-region NZ_LABZ01000165.1 1 63762
##sequence-region NZ_LABZ01000166.1 1 10225
##sequence-region NZ_LABZ01000167.1 1 13342
##sequence-region NZ_LABZ01000168.1 1 41697
##sequence-region NZ_LABZ01000169.1 1 18109
##sequence-region NZ_LABZ01000017.1 1 19563
##sequence-region NZ_LABZ01000170.1 1 23663
##sequence-region NZ_LABZ01000171.1 1 32917
##sequence-region NZ_LABZ01000172.1 1 34232
##sequence-region NZ_LABZ01000173.1 1 12877
##sequence-region NZ_LABZ01000174.1 1 668
##sequence-region NZ_LABZ01000175.1 1 775
##sequence-region NZ_LABZ01000176.1 1 12927
##sequence-region NZ_LABZ01000177.1 1 8009
##sequence-region NZ_LABZ01000178.1 1 50813
##sequence-region NZ_LABZ01000179.1 1 23392
##sequence-region NZ_LABZ01000018.1 1 98453
##sequence-region NZ_LABZ01000180.1 1 9551
##sequence-region NZ_LABZ01000181.1 1 17544
##sequence-region NZ_LABZ01000182.1 1 17457
##sequence-region NZ_LABZ01000183.1 1 21810
##sequence-region NZ_LABZ01000184.1 1 7867
##sequence-region NZ_LABZ01000185.1 1 18286
##sequence-region NZ_LABZ01000186.1 1 28700
##sequence-region NZ_LABZ01000187.1 1 17678
##sequence-region NZ_LABZ01000188.1 1 30336
##sequence-region NZ_LABZ01000189.1 1 55847
##sequence-region NZ_LABZ01000019.1 1 12631
##sequence-region NZ_LABZ01000190.1 1 8530
##sequence-region NZ_LABZ01000191.1 1 31998
##sequence-region NZ_LABZ01000192.1 1 21086
##sequence-region NZ_LABZ01000193.1 1 4319
##sequence-region NZ_LABZ01000194.1 1 37008
##sequence-region NZ_LABZ01000195.1 1 3907
##sequence-region NZ_LABZ01000196.1 1 20023
##sequence-region NZ_LABZ01000197.1 1 772
##sequence-region NZ_LABZ01000198.1 1 9657
##sequence-region NZ_LABZ01000199.1 1 7973
##sequence-region NZ_LABZ01000002.1 1 40680
##sequence-region NZ_LABZ01000020.1 1 29691
##sequence-region NZ_LABZ01000200.1 1 2526
##sequence-region NZ_LABZ01000201.1 1 48119
##sequence-region NZ_LABZ01000202.1 1 4948
##sequence-region NZ_LABZ01000203.1 1 1019
##sequence-region NZ_LABZ01000204.1 1 25132
##sequence-region NZ_LABZ01000205.1 1 30762
##sequence-region NZ_LABZ01000206.1 1 8655
##sequence-region NZ_LABZ01000207.1 1 900
##sequence-region NZ_LABZ01000208.1 1 18635
##sequence-region NZ_LABZ01000209.1 1 4291
##sequence-region NZ_LABZ01000021.1 1 100573
##sequence-region NZ_LABZ01000210.1 1 12427
##sequence-region NZ_LABZ01000211.1 1 14918
##sequence-region NZ_LABZ01000212.1 1 33390
##sequence-region NZ_LABZ01000213.1 1 634
##sequence-region NZ_LABZ01000214.1 1 16284
##sequence-region NZ_LABZ01000215.1 1 14343
##sequence-region NZ_LABZ01000216.1 1 900
##sequence-region NZ_LABZ01000217.1 1 6286
##sequence-region NZ_LABZ01000218.1 1 710
##sequence-region NZ_LABZ01000219.1 1 14381
##sequence-region NZ_LABZ01000022.1 1 53417
##sequence-region NZ_LABZ01000220.1 1 8466
##sequence-region NZ_LABZ01000221.1 1 674
##sequence-region NZ_LABZ01000222.1 1 6585
##sequence-region NZ_LABZ01000223.1 1 29888
##sequence-region NZ_LABZ01000224.1 1 8165
##sequence-region NZ_LABZ01000225.1 1 1184
##sequence-region NZ_LABZ01000226.1 1 8185
##sequence-region NZ_LABZ01000227.1 1 6631
##sequence-region NZ_LABZ01000228.1 1 19074
##sequence-region NZ_LABZ01000229.1 1 12089
##sequence-region NZ_LABZ01000023.1 1 9022
##sequence-region NZ_LABZ01000230.1 1 5528
##sequence-region NZ_LABZ01000231.1 1 3280
##sequence-region NZ_LABZ01000232.1 1 728
##sequence-region NZ_LABZ01000233.1 1 11139
##sequence-region NZ_LABZ01000234.1 1 692
##sequence-region NZ_LABZ01000235.1 1 6846
##sequence-region NZ_LABZ01000236.1 1 562
##sequence-region NZ_LABZ01000237.1 1 9552
##sequence-region NZ_LABZ01000238.1 1 2256
##sequence-region NZ_LABZ01000239.1 1 16986
##sequence-region NZ_LABZ01000024.1 1 24686
##sequence-region NZ_LABZ01000240.1 1 14224
##sequence-region NZ_LABZ01000241.1 1 3431
##sequence-region NZ_LABZ01000242.1 1 28481
##sequence-region NZ_LABZ01000243.1 1 3814
##sequence-region NZ_LABZ01000244.1 1 27242
##sequence-region NZ_LABZ01000245.1 1 845
##sequence-region NZ_LABZ01000246.1 1 15869
##sequence-region NZ_LABZ01000247.1 1 2366
##sequence-region NZ_LABZ01000248.1 1 21057
##sequence-region NZ_LABZ01000249.1 1 5852
##sequence-region NZ_LABZ01000025.1 1 152471
##sequence-region NZ_LABZ01000250.1 1 25652
##sequence-region NZ_LABZ01000251.1 1 10340
##sequence-region NZ_LABZ01000252.1 1 6680
##sequence-region NZ_LABZ01000253.1 1 534
##sequence-region NZ_LABZ01000254.1 1 3899
##sequence-region NZ_LABZ01000255.1 1 37871
##sequence-region NZ_LABZ01000256.1 1 970
##sequence-region NZ_LABZ01000257.1 1 3367
##sequence-region NZ_LABZ01000258.1 1 19318
##sequence-region NZ_LABZ01000259.1 1 2354
##sequence-region NZ_LABZ01000026.1 1 65728
##sequence-region NZ_LABZ01000260.1 1 6701
##sequence-region NZ_LABZ01000261.1 1 8161
##sequence-region NZ_LABZ01000262.1 1 1296
##sequence-region NZ_LABZ01000263.1 1 17416
##sequence-region NZ_LABZ01000264.1 1 23503
##sequence-region NZ_LABZ01000265.1 1 17161
##sequence-region NZ_LABZ01000266.1 1 3182
##sequence-region NZ_LABZ01000267.1 1 13353
##sequence-region NZ_LABZ01000268.1 1 1077
##sequence-region NZ_LABZ01000269.1 1 11794
##sequence-region NZ_LABZ01000027.1 1 57917
##sequence-region NZ_LABZ01000270.1 1 753
##sequence-region NZ_LABZ01000271.1 1 745
##sequence-region NZ_LABZ01000272.1 1 1168
##sequence-region NZ_LABZ01000273.1 1 7566
##sequence-region NZ_LABZ01000274.1 1 5828
##sequence-region NZ_LABZ01000275.1 1 15829
##sequence-region NZ_LABZ01000276.1 1 8681
##sequence-region NZ_LABZ01000277.1 1 7402
##sequence-region NZ_LABZ01000278.1 1 803
##sequence-region NZ_LABZ01000279.1 1 9025
##sequence-region NZ_LABZ01000028.1 1 19518
##sequence-region NZ_LABZ01000280.1 1 4837
##sequence-region NZ_LABZ01000281.1 1 1682
##sequence-region NZ_LABZ01000282.1 1 33518
##sequence-region NZ_LABZ01000283.1 1 2953
##sequence-region NZ_LABZ01000284.1 1 1969
##sequence-region NZ_LABZ01000285.1 1 7353
##sequence-region NZ_LABZ01000286.1 1 1742
##sequence-region NZ_LABZ01000287.1 1 886
##sequence-region NZ_LABZ01000288.1 1 628
##sequence-region NZ_LABZ01000289.1 1 3305
##sequence-region NZ_LABZ01000029.1 1 13580
##sequence-region NZ_LABZ01000290.1 1 11216
##sequence-region NZ_LABZ01000291.1 1 1397
##sequence-region NZ_LABZ01000292.1 1 1196
##sequence-region NZ_LABZ01000293.1 1 1739
##sequence-region NZ_LABZ01000294.1 1 3663
##sequence-region NZ_LABZ01000295.1 1 4498
##sequence-region NZ_LABZ01000296.1 1 694
##sequence-region NZ_LABZ01000297.1 1 4602
##sequence-region NZ_LABZ01000298.1 1 6663
##sequence-region NZ_LABZ01000299.1 1 11447
##sequence-region NZ_LABZ01000003.1 1 36379
##sequence-region NZ_LABZ01000030.1 1 40730
##sequence-region NZ_LABZ01000300.1 1 19031
##sequence-region NZ_LABZ01000301.1 1 6861
##sequence-region NZ_LABZ01000302.1 1 2397
##sequence-region NZ_LABZ01000303.1 1 4670
##sequence-region NZ_LABZ01000304.1 1 4211
##sequence-region NZ_LABZ01000305.1 1 2433
##sequence-region NZ_LABZ01000306.1 1 841
##sequence-region NZ_LABZ01000307.1 1 1599
##sequence-region NZ_LABZ01000308.1 1 13739
##sequence-region NZ_LABZ01000309.1 1 3002
##sequence-region NZ_LABZ01000031.1 1 9070
##sequence-region NZ_LABZ01000310.1 1 2909
##sequence-region NZ_LABZ01000311.1 1 1192
##sequence-region NZ_LABZ01000312.1 1 690
##sequence-region NZ_LABZ01000313.1 1 749
##sequence-region NZ_LABZ01000314.1 1 3957
##sequence-region NZ_LABZ01000315.1 1 4758
##sequence-region NZ_LABZ01000316.1 1 12964
##sequence-region NZ_LABZ01000317.1 1 4907
##sequence-region NZ_LABZ01000318.1 1 4046
##sequence-region NZ_LABZ01000319.1 1 954
##sequence-region NZ_LABZ01000032.1 1 70907
##sequence-region NZ_LABZ01000320.1 1 594
##sequence-region NZ_LABZ01000321.1 1 1404
##sequence-region NZ_LABZ01000322.1 1 3614
##sequence-region NZ_LABZ01000323.1 1 8087
##sequence-region NZ_LABZ01000324.1 1 3248
##sequence-region NZ_LABZ01000325.1 1 698
##sequence-region NZ_LABZ01000326.1 1 1731
##sequence-region NZ_LABZ01000327.1 1 1264
##sequence-region NZ_LABZ01000328.1 1 642
##sequence-region NZ_LABZ01000329.1 1 1916
##sequence-region NZ_LABZ01000033.1 1 21241
##sequence-region NZ_LABZ01000330.1 1 2008
##sequence-region NZ_LABZ01000331.1 1 3777
##sequence-region NZ_LABZ01000332.1 1 739
##sequence-region NZ_LABZ01000333.1 1 663
##sequence-region NZ_LABZ01000334.1 1 710
##sequence-region NZ_LABZ01000335.1 1 1037
##sequence-region NZ_LABZ01000336.1 1 831
##sequence-region NZ_LABZ01000337.1 1 676
##sequence-region NZ_LABZ01000338.1 1 817
##sequence-region NZ_LABZ01000339.1 1 3644
##sequence-region NZ_LABZ01000034.1 1 16128
##sequence-region NZ_LABZ01000340.1 1 722
##sequence-region NZ_LABZ01000341.1 1 716
##sequence-region NZ_LABZ01000342.1 1 918
##sequence-region NZ_LABZ01000343.1 1 731
##sequence-region NZ_LABZ01000344.1 1 709
##sequence-region NZ_LABZ01000345.1 1 764
##sequence-region NZ_LABZ01000346.1 1 2892
##sequence-region NZ_LABZ01000347.1 1 935
##sequence-region NZ_LABZ01000348.1 1 766
##sequence-region NZ_LABZ01000349.1 1 564
##sequence-region NZ_LABZ01000035.1 1 27934
##sequence-region NZ_LABZ01000350.1 1 3166
##sequence-region NZ_LABZ01000351.1 1 1579
##sequence-region NZ_LABZ01000352.1 1 682
##sequence-region NZ_LABZ01000353.1 1 1221
##sequence-region NZ_LABZ01000354.1 1 851
##sequence-region NZ_LABZ01000355.1 1 938
##sequence-region NZ_LABZ01000356.1 1 808
##sequence-region NZ_LABZ01000357.1 1 654
##sequence-region NZ_LABZ01000358.1 1 639
##sequence-region NZ_LABZ01000359.1 1 1360
##sequence-region NZ_LABZ01000036.1 1 18001
##sequence-region NZ_LABZ01000360.1 1 742
##sequence-region NZ_LABZ01000361.1 1 933
##sequence-region NZ_LABZ01000362.1 1 546
##sequence-region NZ_LABZ01000363.1 1 939
##sequence-region NZ_LABZ01000364.1 1 2574
##sequence-region NZ_LABZ01000365.1 1 513
##sequence-region NZ_LABZ01000366.1 1 1041
##sequence-region NZ_LABZ01000367.1 1 705
##sequence-region NZ_LABZ01000368.1 1 8892
##sequence-region NZ_LABZ01000369.1 1 532
##sequence-region NZ_LABZ01000037.1 1 98999
##sequence-region NZ_LABZ01000370.1 1 640
##sequence-region NZ_LABZ01000371.1 1 1137
##sequence-region NZ_LABZ01000372.1 1 3354
##sequence-region NZ_LABZ01000373.1 1 1086
##sequence-region NZ_LABZ01000374.1 1 5013
##sequence-region NZ_LABZ01000375.1 1 592
##sequence-region NZ_LABZ01000376.1 1 621
##sequence-region NZ_LABZ01000377.1 1 709
##sequence-region NZ_LABZ01000378.1 1 570
##sequence-region NZ_LABZ01000379.1 1 930
##sequence-region NZ_LABZ01000038.1 1 41062
##sequence-region NZ_LABZ01000380.1 1 6036
##sequence-region NZ_LABZ01000381.1 1 800
##sequence-region NZ_LABZ01000382.1 1 1472
##sequence-region NZ_LABZ01000383.1 1 508
##sequence-region NZ_LABZ01000384.1 1 1100
##sequence-region NZ_LABZ01000385.1 1 973
##sequence-region NZ_LABZ01000386.1 1 626
##sequence-region NZ_LABZ01000387.1 1 1104
##sequence-region NZ_LABZ01000388.1 1 1175
##sequence-region NZ_LABZ01000389.1 1 577
##sequence-region NZ_LABZ01000039.1 1 23925
##sequence-region NZ_LABZ01000390.1 1 523
##sequence-region NZ_LABZ01000391.1 1 1382
##sequence-region NZ_LABZ01000392.1 1 3925
##sequence-region NZ_LABZ01000393.1 1 755
##sequence-region NZ_LABZ01000394.1 1 798
##sequence-region NZ_LABZ01000395.1 1 935
##sequence-region NZ_LABZ01000396.1 1 654
##sequence-region NZ_LABZ01000397.1 1 613
##sequence-region NZ_LABZ01000398.1 1 2672
##sequence-region NZ_LABZ01000399.1 1 564
##sequence-region NZ_LABZ01000004.1 1 5400
##sequence-region NZ_LABZ01000040.1 1 16540
##sequence-region NZ_LABZ01000400.1 1 904
##sequence-region NZ_LABZ01000401.1 1 1420
##sequence-region NZ_LABZ01000402.1 1 988
##sequence-region NZ_LABZ01000403.1 1 1266
##sequence-region NZ_LABZ01000404.1 1 1523
##sequence-region NZ_LABZ01000405.1 1 581
##sequence-region NZ_LABZ01000406.1 1 724
##sequence-region NZ_LABZ01000407.1 1 2331
##sequence-region NZ_LABZ01000408.1 1 515
##sequence-region NZ_LABZ01000409.1 1 1068
##sequence-region NZ_LABZ01000041.1 1 1931
##sequence-region NZ_LABZ01000410.1 1 771
##sequence-region NZ_LABZ01000411.1 1 504
##sequence-region NZ_LABZ01000412.1 1 1230
##sequence-region NZ_LABZ01000413.1 1 640
##sequence-region NZ_LABZ01000414.1 1 790
##sequence-region NZ_LABZ01000415.1 1 651
##sequence-region NZ_LABZ01000416.1 1 1022
##sequence-region NZ_LABZ01000417.1 1 510
##sequence-region NZ_LABZ01000418.1 1 2089
##sequence-region NZ_LABZ01000419.1 1 1561
##sequence-region NZ_LABZ01000042.1 1 31067
##sequence-region NZ_LABZ01000420.1 1 748
##sequence-region NZ_LABZ01000421.1 1 632
##sequence-region NZ_LABZ01000422.1 1 848
##sequence-region NZ_LABZ01000423.1 1 802
##sequence-region NZ_LABZ01000424.1 1 893
##sequence-region NZ_LABZ01000425.1 1 727
##sequence-region NZ_LABZ01000426.1 1 664
##sequence-region NZ_LABZ01000427.1 1 1020
##sequence-region NZ_LABZ01000428.1 1 673
##sequence-region NZ_LABZ01000429.1 1 828
##sequence-region NZ_LABZ01000043.1 1 27862
##sequence-region NZ_LABZ01000430.1 1 714
##sequence-region NZ_LABZ01000431.1 1 1300
##sequence-region NZ_LABZ01000432.1 1 1603
##sequence-region NZ_LABZ01000433.1 1 596
##sequence-region NZ_LABZ01000434.1 1 777
##sequence-region NZ_LABZ01000435.1 1 665
##sequence-region NZ_LABZ01000436.1 1 598
##sequence-region NZ_LABZ01000437.1 1 688
##sequence-region NZ_LABZ01000438.1 1 1076
##sequence-region NZ_LABZ01000439.1 1 931
##sequence-region NZ_LABZ01000044.1 1 41123
##sequence-region NZ_LABZ01000440.1 1 624
##sequence-region NZ_LABZ01000441.1 1 574
##sequence-region NZ_LABZ01000442.1 1 1286
##sequence-region NZ_LABZ01000443.1 1 822
##sequence-region NZ_LABZ01000444.1 1 530
##sequence-region NZ_LABZ01000445.1 1 721
##sequence-region NZ_LABZ01000446.1 1 565
##sequence-region NZ_LABZ01000447.1 1 985
##sequence-region NZ_LABZ01000448.1 1 507
##sequence-region NZ_LABZ01000449.1 1 817
##sequence-region NZ_LABZ01000045.1 1 41716
##sequence-region NZ_LABZ01000450.1 1 602
##sequence-region NZ_LABZ01000451.1 1 676
##sequence-region NZ_LABZ01000452.1 1 785
##sequence-region NZ_LABZ01000453.1 1 440
##sequence-region NZ_LABZ01000454.1 1 501
##sequence-region NZ_LABZ01000455.1 1 635
##sequence-region NZ_LABZ01000456.1 1 1000
##sequence-region NZ_LABZ01000457.1 1 544
##sequence-region NZ_LABZ01000458.1 1 605
##sequence-region NZ_LABZ01000459.1 1 659
##sequence-region NZ_LABZ01000046.1 1 15937
##sequence-region NZ_LABZ01000460.1 1 909
##sequence-region NZ_LABZ01000461.1 1 795
##sequence-region NZ_LABZ01000462.1 1 753
##sequence-region NZ_LABZ01000463.1 1 793
##sequence-region NZ_LABZ01000464.1 1 595
##sequence-region NZ_LABZ01000465.1 1 616
##sequence-region NZ_LABZ01000466.1 1 741
##sequence-region NZ_LABZ01000467.1 1 860
##sequence-region NZ_LABZ01000468.1 1 752
##sequence-region NZ_LABZ01000469.1 1 690
##sequence-region NZ_LABZ01000047.1 1 12196
##sequence-region NZ_LABZ01000470.1 1 619
##sequence-region NZ_LABZ01000471.1 1 555
##sequence-region NZ_LABZ01000472.1 1 720
##sequence-region NZ_LABZ01000473.1 1 880
##sequence-region NZ_LABZ01000474.1 1 544
##sequence-region NZ_LABZ01000475.1 1 796
##sequence-region NZ_LABZ01000476.1 1 726
##sequence-region NZ_LABZ01000477.1 1 566
##sequence-region NZ_LABZ01000478.1 1 663
##sequence-region NZ_LABZ01000479.1 1 564
##sequence-region NZ_LABZ01000048.1 1 957
##sequence-region NZ_LABZ01000480.1 1 734
##sequence-region NZ_LABZ01000481.1 1 688
##sequence-region NZ_LABZ01000482.1 1 993
##sequence-region NZ_LABZ01000483.1 1 395
##sequence-region NZ_LABZ01000049.1 1 24853
##sequence-region NZ_LABZ01000005.1 1 67906
##sequence-region NZ_LABZ01000050.1 1 13410
##sequence-region NZ_LABZ01000051.1 1 16303
##sequence-region NZ_LABZ01000052.1 1 34535
##sequence-region NZ_LABZ01000053.1 1 13754
##sequence-region NZ_LABZ01000054.1 1 71534
##sequence-region NZ_LABZ01000055.1 1 20565
##sequence-region NZ_LABZ01000056.1 1 40844
##sequence-region NZ_LABZ01000057.1 1 14041
##sequence-region NZ_LABZ01000058.1 1 44361
##sequence-region NZ_LABZ01000059.1 1 64068
##sequence-region NZ_LABZ01000006.1 1 66483
##sequence-region NZ_LABZ01000060.1 1 41965
##sequence-region NZ_LABZ01000061.1 1 19979
##sequence-region NZ_LABZ01000062.1 1 21784
##sequence-region NZ_LABZ01000063.1 1 40074
##sequence-region NZ_LABZ01000064.1 1 22573
##sequence-region NZ_LABZ01000065.1 1 1685
##sequence-region NZ_LABZ01000066.1 1 19543
##sequence-region NZ_LABZ01000067.1 1 36911
##sequence-region NZ_LABZ01000068.1 1 35030
##sequence-region NZ_LABZ01000069.1 1 75030
##sequence-region NZ_LABZ01000007.1 1 40808
##sequence-region NZ_LABZ01000070.1 1 67798
##sequence-region NZ_LABZ01000071.1 1 19222
##sequence-region NZ_LABZ01000072.1 1 46732
##sequence-region NZ_LABZ01000073.1 1 9336
##sequence-region NZ_LABZ01000074.1 1 5922
##sequence-region NZ_LABZ01000075.1 1 12934
##sequence-region NZ_LABZ01000076.1 1 11084
##sequence-region NZ_LABZ01000077.1 1 36115
##sequence-region NZ_LABZ01000078.1 1 108652
##sequence-region NZ_LABZ01000079.1 1 23554
##sequence-region NZ_LABZ01000008.1 1 43606
##sequence-region NZ_LABZ01000080.1 1 31840
##sequence-region NZ_LABZ01000081.1 1 736
##sequence-region NZ_LABZ01000082.1 1 6180
##sequence-region NZ_LABZ01000083.1 1 37677
##sequence-region NZ_LABZ01000084.1 1 26682
##sequence-region NZ_LABZ01000085.1 1 13276
##sequence-region NZ_LABZ01000086.1 1 13254
##sequence-region NZ_LABZ01000087.1 1 25663
##sequence-region NZ_LABZ01000088.1 1 16085
##sequence-region NZ_LABZ01000089.1 1 25694
##sequence-region NZ_LABZ01000009.1 1 30938
##sequence-region NZ_LABZ01000090.1 1 35326
##sequence-region NZ_LABZ01000091.1 1 13805
##sequence-region NZ_LABZ01000092.1 1 16828
##sequence-region NZ_LABZ01000093.1 1 14095
##sequence-region NZ_LABZ01000094.1 1 22448
##sequence-region NZ_LABZ01000095.1 1 13558
##sequence-region NZ_LABZ01000096.1 1 8926
##sequence-region NZ_LABZ01000097.1 1 26169
##sequence-region NZ_LABZ01000098.1 1 47724
##sequence-region NZ_LABZ01000099.1 1 36314
NZ_LABZ01000001.1	Prodigal:002006	CDS	95	1585	.	-	0	ID=EGDFAGKH_00001;inference=ab initio prediction:Prodigal:002006;locus_tag=EGDFAGKH_00001;product=hypothetical protein
NZ_LABZ01000001.1	Prodigal:002006	CDS	1683	2492	.	-	0	ID=EGDFAGKH_00002;eC_number=3.5.1.29;inference=ab initio prediction:Prodigal:002006,similar to AA sequence:UniProtKB:Q988D4;locus_tag=EGDFAGKH_00002;product=2-(acetamidomethylene)succinate hydrolase
NZ_LABZ01000001.1	Prodigal:002006	CDS	2516	3742	.	-	0	ID=EGDFAGKH_00003;Name=sbnD;gene=sbnD;inference=ab initio prediction:Prodigal:002006,similar to AA sequence:UniProtKB:Q2G1N0;locus_tag=EGDFAGKH_00003;product=Staphyloferrin B transporter
NZ_LABZ01000001.1	Prodigal:002006	CDS	4184	4519	.	-	0	ID=EGDFAGKH_00004;inference=ab initio prediction:Prodigal:002006;locus_tag=EGDFAGKH_00004;product=hypothetical protein
NZ_LABZ01000001.1	Prodigal:002006	CDS	5058	6047	.	-	0	ID=EGDFAGKH_00005;inference=ab initio prediction:Prodigal:002006;locus_tag=EGDFAGKH_00005;product=hypothetical protein
NZ_LABZ01000001.1	Prodigal:002006	CDS	6074	6961	.	-	0	ID=EGDFAGKH_00006;Name=livH_1;db_xref=COG:COG0559;gene=livH_1;inference=ab initio prediction:Prodigal:002006,similar to AA sequence:UniProtKB:P0AEX7;locus_tag=EGDFAGKH_00006;product=High-affinity branched-chain amino acid transport system permease protein LivH
NZ_LABZ01000001.1	Prodigal:002006	CDS	7047	8252	.	-	0	ID=EGDFAGKH_00007;inference=ab initio prediction:Prodigal:002006;locus_tag=EGDFAGKH_00007;product=hypothetical protein
NZ_LABZ01000001.1	Prodigal:002006	CDS	8364	9617	.	-	0	ID=EGDFAGKH_00008;inference=ab initio prediction:Prodigal:002006;locus_tag=EGDFAGKH_00008;product=hypothetical protein
NZ_LABZ01000001.1	Prodigal:002006	CDS	9617	10366	.	-	0	ID=EGDFAGKH_00009;Name=livF_1;db_xref=COG:COG0410;gene=livF_1;inference=ab initio prediction:Prodigal:002006,similar to AA sequence:UniProtKB:P22731;locus_tag=EGDFAGKH_00009;product=High-affinity branched-chain amino acid transport ATP-binding protein LivF
NZ_LABZ01000001.1	Prodigal:002006	CDS	10359	11165	.	-	0	ID=EGDFAGKH_00010;eC_number=7.3.2.3;Name=cysA;db_xref=COG:COG1118;gene=cysA;inference=ab initio prediction:Prodigal:002006,similar to AA sequence:UniProtKB:P9WQM1;locus_tag=EGDFAGKH_00010;product=Sulfate/thiosulfate import ATP-binding protein CysA
NZ_LABZ01000001.1	Prodigal:002006	CDS	11279	12361	.	-	0	ID=EGDFAGKH_00011;inference=ab initio prediction:Prodigal:002006;locus_tag=EGDFAGKH_00011;product=hypothetical protein
NZ_LABZ01000001.1	Prodigal:002006	CDS	12658	13368	.	+	0	ID=EGDFAGKH_00012;inference=ab initio prediction:Prodigal:002006;locus_tag=EGDFAGKH_00012;product=hypothetical protein
NZ_LABZ01000001.1	Prodigal:002006	CDS	13468	14562	.	-	0	ID=EGDFAGKH_00013;eC_number=7.3.2.5;Name=modC;db_xref=COG:COG1118;gene=modC;inference=ab initio prediction:Prodigal:002006,similar to AA sequence:UniProtKB:P9WQL3;locus_tag=EGDFAGKH_00013;product=Molybdenum import ATP-binding protein ModC
NZ_LABZ01000001.1	Prodigal:002006	CDS	14576	15214	.	-	0	ID=EGDFAGKH_00014;Name=modB;db_xref=COG:COG4149;gene=modB;inference=ab initio prediction:Prodigal:002006,similar to AA sequence:UniProtKB:P0AF01;locus_tag=EGDFAGKH_00014;product=Molybdenum transport system permease protein ModB
NZ_LABZ01000001.1	Prodigal:002006	CDS	15418	16095	.	+	0	ID=EGDFAGKH_00015;eC_number=1.8.4.-;Name=yfcG_1;db_xref=COG:COG0625;gene=yfcG_1;inference=ab initio prediction:Prodigal:002006,similar to AA sequence:UniProtKB:P77526;locus_tag=EGDFAGKH_00015;product=Disulfide-bond oxidoreductase YfcG
NZ_LABZ01000001.1	Prodigal:002006	CDS	16126	16890	.	+	0	ID=EGDFAGKH_00016;eC_number=4.1.2.52;Name=hpcH_1;db_xref=COG:COG3836;gene=hpcH_1;inference=ab initio prediction:Prodigal:002006,similar to AA sequence:UniProtKB:Q47098;locus_tag=EGDFAGKH_00016;product=4-hydroxy-2-oxo-heptane-1%2C7-dioate aldolase
NZ_LABZ01000001.1	Prodigal:002006	CDS	16914	17528	.	+	0	ID=EGDFAGKH_00017;eC_number=3.1.-.-;Name=mhqD;db_xref=COG:COG0400;gene=mhqD;inference=ab initio prediction:Prodigal:002006,similar to AA sequence:UniProtKB:O34842;locus_tag=EGDFAGKH_00017;product=Putative hydrolase MhqD
NZ_LABZ01000001.1	Prodigal:002006	CDS	17823	18332	.	-	0	ID=EGDFAGKH_00018;inference=ab initio prediction:Prodigal:002006;locus_tag=EGDFAGKH_00018;product=hypothetical protein
NZ_LABZ01000001.1	Prodigal:002006	CDS	18329	18544	.	-	0	ID=EGDFAGKH_00019;inference=ab initio prediction:Prodigal:002006;locus_tag=EGDFAGKH_00019;product=hypothetical protein
NZ_LABZ01000001.1	Prodigal:002006	CDS	18562	19566	.	-	0	ID=EGDFAGKH_00020;inference=ab initio prediction:Prodigal:002006;locus_tag=EGDFAGKH_00020;product=hypothetical protein
NZ_LABZ01000001.1	Prodigal:002006	CDS	19581	20177	.	-	0	ID=EGDFAGKH_00021;Name=fdhB1;db_xref=COG:COG0437;gene=fdhB1;inference=ab initio prediction:Prodigal:002006,similar to AA sequence:UniProtKB:P27273;locus_tag=EGDFAGKH_00021;product=Formate dehydrogenase iron-sulfur subunit
NZ_LABZ01000001.1	Prodigal:002006	CDS	20189	23128	.	-	0	ID=EGDFAGKH_00022;eC_number=1.9.6.1;Name=napA_1;gene=napA_1;inference=ab initio prediction:Prodigal:002006,protein motif:HAMAP:MF_01630;locus_tag=EGDFAGKH_00022;product=Periplasmic nitrate reductase
NZ_LABZ01000001.1	Prodigal:002006	CDS	23137	23376	.	-	0	ID=EGDFAGKH_00023;inference=ab initio prediction:Prodigal:002006;locus_tag=EGDFAGKH_00023;product=hypothetical protein
NZ_LABZ01000001.1	Prodigal:002006	CDS	23429	24022	.	-	0	ID=EGDFAGKH_00024;Name=ycdY;db_xref=COG:COG3381;gene=ycdY;inference=ab initio prediction:Prodigal:002006,similar to AA sequence:UniProtKB:P75915;locus_tag=EGDFAGKH_00024;product=Chaperone protein YcdY
NZ_LABZ01000010.1	Prodigal:002006	CDS	101	1354	.	+	0	ID=EGDFAGKH_00025;Name=cckA_1;gene=cckA_1;inference=ab initio prediction:Prodigal:002006,similar to AA sequence:UniProtKB:P0DOA0;locus_tag=EGDFAGKH_00025;product=Sensor kinase CckA
NZ_LABZ01000010.1	Prodigal:002006	CDS	1510	2310	.	+	0	ID=EGDFAGKH_00026;inference=ab initio prediction:Prodigal:002006;locus_tag=EGDFAGKH_00026;product=hypothetical protein
NZ_LABZ01000010.1	Prodigal:002006	CDS	2997	5252	.	-	0	ID=EGDFAGKH_00027;inference=ab initio prediction:Prodigal:002006;locus_tag=EGDFAGKH_00027;product=hypothetical protein
NZ_LABZ01000101.1	Prodigal:002006	CDS	36	389	.	+	0	ID=EGDFAGKH_00028;inference=ab initio prediction:Prodigal:002006;locus_tag=EGDFAGKH_00028;product=hypothetical protein
NZ_LABZ01000101.1	Prodigal:002006	CDS	456	776	.	+	0	ID=EGDFAGKH_00029;db_xref=COG:COG0718;inference=ab initio prediction:Prodigal:002006,similar to AA sequence:UniProtKB:P44711;locus_tag=EGDFAGKH_00029;product=Nucleoid-associated protein
NZ_LABZ01000101.1	Prodigal:002006	CDS	892	1497	.	+	0	ID=EGDFAGKH_00030;Name=recR;db_xref=COG:COG0353;gene=recR;inference=ab initio prediction:Prodigal:002006,similar to AA sequence:UniProtKB:Q5SHY0;locus_tag=EGDFAGKH_00030;product=Recombination protein RecR
NZ_LABZ01000101.1	Prodigal:002006	CDS	1600	2115	.	+	0	ID=EGDFAGKH_00031;eC_number=3.5.1.88;Name=def_1;db_xref=COG:COG0242;gene=def_1;inference=ab initio prediction:Prodigal:002006,similar to AA sequence:UniProtKB:Q9I7A8;locus_tag=EGDFAGKH_00031;product=Peptide deformylase
NZ_LABZ01000101.1	Prodigal:002006	CDS	2117	3049	.	+	0	ID=EGDFAGKH_00032;eC_number=2.1.2.9;Name=fmt_1;db_xref=COG:COG0223;gene=fmt_1;inference=ab initio prediction:Prodigal:002006,similar to AA sequence:UniProtKB:O85732;locus_tag=EGDFAGKH_00032;product=Methionyl-tRNA formyltransferase
NZ_LABZ01000101.1	Prodigal:002006	CDS	3049	3801	.	+	0	ID=EGDFAGKH_00033;eC_number=5.4.99.12;Name=truA;db_xref=COG:COG0101;gene=truA;inference=ab initio prediction:Prodigal:002006,similar to AA sequence:UniProtKB:P07649;locus_tag=EGDFAGKH_00033;product=tRNA pseudouridine synthase A
NZ_LABZ01000101.1	Prodigal:002006	CDS	3880	4383	.	+	0	ID=EGDFAGKH_00034;inference=ab initio prediction:Prodigal:002006;locus_tag=EGDFAGKH_00034;product=hypothetical protein
NZ_LABZ01000101.1	Prodigal:002006	CDS	4412	4981	.	-	0	ID=EGDFAGKH_00035;inference=ab initio prediction:Prodigal:002006;locus_tag=EGDFAGKH_00035;product=hypothetical protein
NZ_LABZ01000101.1	Prodigal:002006	CDS	5035	6231	.	-	0	ID=EGDFAGKH_00036;eC_number=3.5.1.18;Name=dapE_1;db_xref=COG:COG0624;gene=dapE_1;inference=ab initio prediction:Prodigal:002006,similar to AA sequence:UniProtKB:P0AED7;locus_tag=EGDFAGKH_00036;product=Succinyl-diaminopimelate desuccinylase
NZ_LABZ01000101.1	Prodigal:002006	CDS	6345	7124	.	+	0	ID=EGDFAGKH_00037;Name=moeZ;db_xref=COG:COG0476;gene=moeZ;inference=ab initio prediction:Prodigal:002006,similar to AA sequence:UniProtKB:P9WMN7;locus_tag=EGDFAGKH_00037;product=putative adenylyltransferase/sulfurtransferase MoeZ
NZ_LABZ01000101.1	Prodigal:002006	CDS	7149	9146	.	-	0	ID=EGDFAGKH_00038;inference=ab initio prediction:Prodigal:002006;locus_tag=EGDFAGKH_00038;product=hypothetical protein
NZ_LABZ01000101.1	Prodigal:002006	CDS	9561	10481	.	-	0	ID=EGDFAGKH_00039;inference=ab initio prediction:Prodigal:002006;locus_tag=EGDFAGKH_00039;product=hypothetical protein
NZ_LABZ01000101.1	Prodigal:002006	CDS	10541	12964	.	-	0	ID=EGDFAGKH_00040;eC_number=6.1.1.20;Name=pheT;db_xref=COG:COG0072;gene=pheT;inference=ab initio prediction:Prodigal:002006,similar to AA sequence:UniProtKB:P07395;locus_tag=EGDFAGKH_00040;product=Phenylalanine--tRNA ligase beta subunit
NZ_LABZ01000101.1	Prodigal:002006	CDS	12983	13468	.	-	0	ID=EGDFAGKH_00041;inference=ab initio prediction:Prodigal:002006;locus_tag=EGDFAGKH_00041;product=hypothetical protein
NZ_LABZ01000101.1	Prodigal:002006	CDS	13468	13782	.	-	0	ID=EGDFAGKH_00042;inference=ab initio prediction:Prodigal:002006;locus_tag=EGDFAGKH_00042;product=hypothetical protein
NZ_LABZ01000101.1	Prodigal:002006	CDS	13820	14902	.	-	0	ID=EGDFAGKH_00043;eC_number=6.1.1.20;Name=pheS;db_xref=COG:COG0016;gene=pheS;inference=ab initio prediction:Prodigal:002006,similar to AA sequence:UniProtKB:P08312;locus_tag=EGDFAGKH_00043;product=Phenylalanine--tRNA ligase alpha subunit
NZ_LABZ01000101.1	Prodigal:002006	CDS	15073	15450	.	-	0	ID=EGDFAGKH_00044;Name=rplT;db_xref=COG:COG0292;gene=rplT;inference=ab initio prediction:Prodigal:002006,similar to AA sequence:UniProtKB:Q6NDR6;locus_tag=EGDFAGKH_00044;product=50S ribosomal protein L20
NZ_LABZ01000101.1	Prodigal:002006	CDS	15516	15719	.	-	0	ID=EGDFAGKH_00045;Name=rpmI;db_xref=COG:COG0291;gene=rpmI;inference=ab initio prediction:Prodigal:002006,similar to AA sequence:UniProtKB:Q6NDR5;locus_tag=EGDFAGKH_00045;product=50S ribosomal protein L35
NZ_LABZ01000101.1	Prodigal:002006	CDS	16069	17202	.	+	0	ID=EGDFAGKH_00046;eC_number=2.4.1.250;Name=mshA_1;gene=mshA_1;inference=ab initio prediction:Prodigal:002006,protein motif:HAMAP:MF_01695;locus_tag=EGDFAGKH_00046;product=D-inositol-3-phosphate glycosyltransferase
NZ_LABZ01000101.1	Prodigal:002006	CDS	17492	19762	.	+	0	ID=EGDFAGKH_00047;inference=ab initio prediction:Prodigal:002006;locus_tag=EGDFAGKH_00047;product=hypothetical protein
NZ_LABZ01000101.1	Prodigal:002006	CDS	19906	20427	.	-	0	ID=EGDFAGKH_00048;Name=infC;db_xref=COG:COG0290;gene=infC;inference=ab initio prediction:Prodigal:002006,similar to AA sequence:UniProtKB:P0A707;locus_tag=EGDFAGKH_00048;product=Translation initiation factor IF-3
NZ_LABZ01000101.1	Prodigal:002006	CDS	20693	21925	.	-	0	ID=EGDFAGKH_00049;eC_number=2.4.1.250;Name=mshA_2;db_xref=COG:COG0438;gene=mshA_2;inference=ab initio prediction:Prodigal:002006,similar to AA sequence:UniProtKB:Q8NTA6;locus_tag=EGDFAGKH_00049;product=D-inositol 3-phosphate glycosyltransferase
NZ_LABZ01000101.1	Prodigal:002006	CDS	22230	22961	.	+	0	ID=EGDFAGKH_00050;eC_number=4.2.99.20;Name=menH_1;gene=menH_1;inference=ab initio prediction:Prodigal:002006,protein motif:HAMAP:MF_01660;locus_tag=EGDFAGKH_00050;product=2-succinyl-6-hydroxy-2%2C4-cyclohexadiene-1-carboxylate synthase
NZ_LABZ01000101.1	Prodigal:002006	CDS	23004	23255	.	-	0	ID=EGDFAGKH_00051;inference=ab initio prediction:Prodigal:002006;locus_tag=EGDFAGKH_00051;product=hypothetical protein
NZ_LABZ01000101.1	Prodigal:002006	CDS	23346	23834	.	-	0	ID=EGDFAGKH_00052;Name=ibpA_1;gene=ibpA_1;inference=ab initio prediction:Prodigal:002006,protein motif:HAMAP:MF_02000;locus_tag=EGDFAGKH_00052;product=Small heat shock protein IbpA
NZ_LABZ01000101.1	Prodigal:002006	CDS	23942	24583	.	-	0	ID=EGDFAGKH_00053;inference=ab initio prediction:Prodigal:002006;locus_tag=EGDFAGKH_00053;product=hypothetical protein
NZ_LABZ01000101.1	Prodigal:002006	CDS	24618	25154	.	-	0	ID=EGDFAGKH_00054;eC_number=3.6.1.-;Name=rppH_1;db_xref=COG:COG0494;gene=rppH_1;inference=ab initio prediction:Prodigal:002006,similar to AA sequence:UniProtKB:P35640;locus_tag=EGDFAGKH_00054;product=RNA pyrophosphohydrolase
NZ_LABZ01000101.1	Prodigal:002006	CDS	25232	26425	.	-	0	ID=EGDFAGKH_00055;inference=ab initio prediction:Prodigal:002006;locus_tag=EGDFAGKH_00055;product=hypothetical protein
NZ_LABZ01000101.1	Prodigal:002006	CDS	26562	27890	.	-	0	ID=EGDFAGKH_00056;eC_number=3.4.21.102;Name=ctpB;db_xref=COG:COG0793;gene=ctpB;inference=ab initio prediction:Prodigal:002006,similar to AA sequence:UniProtKB:O35002;locus_tag=EGDFAGKH_00056;product=Carboxy-terminal processing protease CtpB
NZ_LABZ01000101.1	Prodigal:002006	CDS	27890	29281	.	-	0	ID=EGDFAGKH_00057;inference=ab initio prediction:Prodigal:002006;locus_tag=EGDFAGKH_00057;product=hypothetical protein
NZ_LABZ01000101.1	Prodigal:002006	CDS	29278	29766	.	-	0	ID=EGDFAGKH_00058;eC_number=2.1.1.177;Name=rlmH;db_xref=COG:COG1576;gene=rlmH;inference=ab initio prediction:Prodigal:002006,similar to AA sequence:UniProtKB:P0C1V0;locus_tag=EGDFAGKH_00058;product=Ribosomal RNA large subunit methyltransferase H
NZ_LABZ01000101.1	Prodigal:002006	CDS	29800	30195	.	-	0	ID=EGDFAGKH_00059;Name=rsfS;gene=rsfS;inference=ab initio prediction:Prodigal:002006,protein motif:HAMAP:MF_01477;locus_tag=EGDFAGKH_00059;product=Ribosomal silencing factor RsfS
NZ_LABZ01000101.1	Prodigal:002006	CDS	30393	31001	.	-	0	ID=EGDFAGKH_00060;eC_number=2.7.7.18;Name=nadD;gene=nadD;inference=ab initio prediction:Prodigal:002006,protein motif:HAMAP:MF_00244;locus_tag=EGDFAGKH_00060;product=nicotinate-nucleotide adenylyltransferase
NZ_LABZ01000101.1	Prodigal:002006	CDS	31038	32333	.	-	0	ID=EGDFAGKH_00061;eC_number=1.2.1.41;Name=proA;gene=proA;inference=ab initio prediction:Prodigal:002006,similar to AA sequence:UniProtKB:Q2SZ88;locus_tag=EGDFAGKH_00061;product=Gamma-glutamyl phosphate reductase
NZ_LABZ01000101.1	Prodigal:002006	CDS	32648	33139	.	+	0	ID=EGDFAGKH_00062;inference=ab initio prediction:Prodigal:002006;locus_tag=EGDFAGKH_00062;product=hypothetical protein
NZ_LABZ01000101.1	Prodigal:002006	CDS	33234	35039	.	-	0	ID=EGDFAGKH_00063;eC_number=3.6.5.-;Name=lepA;gene=lepA;inference=ab initio prediction:Prodigal:002006,similar to AA sequence:UniProtKB:P65272;locus_tag=EGDFAGKH_00063;product=Elongation factor 4
NZ_LABZ01000101.1	Prodigal:002006	CDS	35291	35575	.	+	0	ID=EGDFAGKH_00064;inference=ab initio prediction:Prodigal:002006;locus_tag=EGDFAGKH_00064;product=hypothetical protein
NZ_LABZ01000101.1	Prodigal:002006	CDS	35591	35842	.	-	0	ID=EGDFAGKH_00065;inference=ab initio prediction:Prodigal:002006;locus_tag=EGDFAGKH_00065;product=hypothetical protein
NZ_LABZ01000101.1	Prodigal:002006	CDS	36052	37137	.	-	0	ID=EGDFAGKH_00066;eC_number=1.1.5.-;Name=lhgD;db_xref=COG:COG0579;gene=lhgD;inference=ab initio prediction:Prodigal:002006,similar to AA sequence:UniProtKB:P37339;locus_tag=EGDFAGKH_00066;product=L-2-hydroxyglutarate dehydrogenase
NZ_LABZ01000101.1	Prodigal:002006	CDS	37238	38848	.	-	0	ID=EGDFAGKH_00067;eC_number=4.1.1.49;Name=pckA;db_xref=COG:COG1866;gene=pckA;inference=ab initio prediction:Prodigal:002006,similar to AA sequence:UniProtKB:Q9ZNH4;locus_tag=EGDFAGKH_00067;product=Phosphoenolpyruvate carboxykinase (ATP)
NZ_LABZ01000101.1	Prodigal:002006	CDS	39076	39855	.	-	0	ID=EGDFAGKH_00068;inference=ab initio prediction:Prodigal:002006;locus_tag=EGDFAGKH_00068;product=hypothetical protein
NZ_LABZ01000101.1	Prodigal:002006	CDS	40165	40881	.	+	0	ID=EGDFAGKH_00069;Name=baeR;db_xref=COG:COG0745;gene=baeR;inference=ab initio prediction:Prodigal:002006,similar to AA sequence:UniProtKB:P69228;locus_tag=EGDFAGKH_00069;product=Transcriptional regulatory protein BaeR
NZ_LABZ01000101.1	Prodigal:002006	CDS	40925	42781	.	+	0	ID=EGDFAGKH_00070;eC_number=2.7.-.-;Name=sasA_1;gene=sasA_1;inference=ab initio prediction:Prodigal:002006,protein motif:HAMAP:MF_01837;locus_tag=EGDFAGKH_00070;product=Adaptive-response sensory-kinase SasA
NZ_LABZ01000101.1	Prodigal:002006	CDS	42785	43234	.	+	0	ID=EGDFAGKH_00071;eC_number=2.7.4.-;Name=hprK;gene=hprK;inference=ab initio prediction:Prodigal:002006,protein motif:HAMAP:MF_01249;locus_tag=EGDFAGKH_00071;product=HPr kinase/phosphorylase
NZ_LABZ01000101.1	Prodigal:002006	CDS	43323	43724	.	+	0	ID=EGDFAGKH_00072;eC_number=2.7.1.191;Name=manX;db_xref=COG:COG2893;gene=manX;inference=ab initio prediction:Prodigal:002006,similar to AA sequence:UniProtKB:P69797;locus_tag=EGDFAGKH_00072;product=PTS system mannose-specific EIIAB component
NZ_LABZ01000101.1	Prodigal:002006	CDS	43894	44223	.	+	0	ID=EGDFAGKH_00073;inference=ab initio prediction:Prodigal:002006;locus_tag=EGDFAGKH_00073;product=hypothetical protein
NZ_LABZ01000101.1	Prodigal:002006	CDS	44241	45200	.	-	0	ID=EGDFAGKH_00074;inference=ab initio prediction:Prodigal:002006;locus_tag=EGDFAGKH_00074;product=hypothetical protein
NZ_LABZ01000101.1	Prodigal:002006	CDS	45318	46310	.	-	0	ID=EGDFAGKH_00075;eC_number=3.6.-.-;Name=yjiA_1;db_xref=COG:COG0523;gene=yjiA_1;inference=ab initio prediction:Prodigal:002006,similar to AA sequence:UniProtKB:P24203;locus_tag=EGDFAGKH_00075;product=P-loop guanosine triphosphatase YjiA
NZ_LABZ01000102.1	Prodigal:002006	CDS	89	3691	.	+	0	ID=EGDFAGKH_00076;inference=ab initio prediction:Prodigal:002006;locus_tag=EGDFAGKH_00076;product=hypothetical protein
NZ_LABZ01000102.1	Prodigal:002006	CDS	3847	6117	.	-	0	ID=EGDFAGKH_00077;Name=fhuA_1;db_xref=COG:COG1629;gene=fhuA_1;inference=ab initio prediction:Prodigal:002006,similar to AA sequence:UniProtKB:P06971;locus_tag=EGDFAGKH_00077;product=Ferrichrome outer membrane transporter/phage receptor
NZ_LABZ01000102.1	Prodigal:002006	CDS	6436	7389	.	-	0	ID=EGDFAGKH_00078;eC_number=2.1.1.-;Name=cmoM_1;gene=cmoM_1;inference=ab initio prediction:Prodigal:002006,protein motif:HAMAP:MF_02057;locus_tag=EGDFAGKH_00078;product=tRNA 5-carboxymethoxyuridine methyltransferase
NZ_LABZ01000102.1	Prodigal:002006	CDS	7513	8418	.	+	0	ID=EGDFAGKH_00079;Name=hcaR_1;gene=hcaR_1;inference=ab initio prediction:Prodigal:002006,similar to AA sequence:UniProtKB:Q47141;locus_tag=EGDFAGKH_00079;product=Hca operon transcriptional activator HcaR
NZ_LABZ01000102.1	Prodigal:002006	CDS	8517	9458	.	+	0	ID=EGDFAGKH_00080;eC_number=4.2.1.41;db_xref=COG:COG0329;inference=ab initio prediction:Prodigal:002006,similar to AA sequence:UniProtKB:Q8UB77;locus_tag=EGDFAGKH_00080;product=putative 5-dehydro-4-deoxyglucarate dehydratase
NZ_LABZ01000102.1	Prodigal:002006	CDS	9688	11271	.	+	0	ID=EGDFAGKH_00081;eC_number=4.2.1.42;Name=garD_1;db_xref=COG:COG2721;gene=garD_1;inference=ab initio prediction:Prodigal:002006,similar to AA sequence:UniProtKB:P39829;locus_tag=EGDFAGKH_00081;product=Galactarate dehydratase (L-threo-forming)
NZ_LABZ01000102.1	Prodigal:002006	CDS	11498	13018	.	-	0	ID=EGDFAGKH_00082;Name=ltxD_1;gene=ltxD_1;inference=ab initio prediction:Prodigal:002006,similar to AA sequence:UniProtKB:P18790;locus_tag=EGDFAGKH_00082;product=Leukotoxin export protein LtxD
NZ_LABZ01000102.1	Prodigal:002006	CDS	13015	15210	.	-	0	ID=EGDFAGKH_00083;Name=hlyB;db_xref=COG:COG2274;gene=hlyB;inference=ab initio prediction:Prodigal:002006,similar to AA sequence:UniProtKB:Q47258;locus_tag=EGDFAGKH_00083;product=Alpha-hemolysin translocation ATP-binding protein HlyB
NZ_LABZ01000102.1	Prodigal:002006	CDS	15845	16894	.	+	0	ID=EGDFAGKH_00084;eC_number=1.1.1.271;Name=fcl_1;gene=fcl_1;inference=ab initio prediction:Prodigal:002006,protein motif:HAMAP:MF_00956;locus_tag=EGDFAGKH_00084;product=GDP-L-fucose synthase
NZ_LABZ01000102.1	Prodigal:002006	CDS	16891	17652	.	+	0	ID=EGDFAGKH_00085;eC_number=1.1.1.385;Name=bacC_1;gene=bacC_1;inference=ab initio prediction:Prodigal:002006,similar to AA sequence:UniProtKB:P39640;locus_tag=EGDFAGKH_00085;product=Dihydroanticapsin 7-dehydrogenase
NZ_LABZ01000102.1	Prodigal:002006	CDS	17662	19050	.	+	0	ID=EGDFAGKH_00086;eC_number=1.14.13.-;Name=hpyO_1;db_xref=COG:COG2072;gene=hpyO_1;inference=ab initio prediction:Prodigal:002006,similar to AA sequence:UniProtKB:Q8PDQ6;locus_tag=EGDFAGKH_00086;product=FAD-dependent urate hydroxylase
NZ_LABZ01000102.1	Prodigal:002006	CDS	19162	20778	.	+	0	ID=EGDFAGKH_00087;Name=ddpA_1;db_xref=COG:COG0747;gene=ddpA_1;inference=ab initio prediction:Prodigal:002006,similar to AA sequence:UniProtKB:P76128;locus_tag=EGDFAGKH_00087;product=putative D%2CD-dipeptide-binding periplasmic protein DdpA
NZ_LABZ01000102.1	Prodigal:002006	CDS	20780	21811	.	+	0	ID=EGDFAGKH_00088;Name=dppB_1;db_xref=COG:COG0601;gene=dppB_1;inference=ab initio prediction:Prodigal:002006,similar to AA sequence:UniProtKB:P0AEF8;locus_tag=EGDFAGKH_00088;product=Dipeptide transport system permease protein DppB
NZ_LABZ01000102.1	Prodigal:002006	CDS	21830	22705	.	+	0	ID=EGDFAGKH_00089;Name=ddpC_1;db_xref=COG:COG1173;gene=ddpC_1;inference=ab initio prediction:Prodigal:002006,similar to AA sequence:UniProtKB:P77463;locus_tag=EGDFAGKH_00089;product=putative D%2CD-dipeptide transport system permease protein DdpC
NZ_LABZ01000102.1	Prodigal:002006	CDS	22705	24363	.	+	0	ID=EGDFAGKH_00090;Name=yejF_1;db_xref=COG:COG4172;gene=yejF_1;inference=ab initio prediction:Prodigal:002006,similar to AA sequence:UniProtKB:P33916;locus_tag=EGDFAGKH_00090;product=putative ABC transporter ATP-binding protein YejF
NZ_LABZ01000102.1	Prodigal:002006	CDS	24607	25533	.	+	0	ID=EGDFAGKH_00091;eC_number=3.5.1.77;inference=ab initio prediction:Prodigal:002006,similar to AA sequence:UniProtKB:Q44185;locus_tag=EGDFAGKH_00091;product=N-carbamoyl-D-amino acid hydrolase
NZ_LABZ01000102.1	Prodigal:002006	CDS	25536	25754	.	-	0	ID=EGDFAGKH_00092;inference=ab initio prediction:Prodigal:002006;locus_tag=EGDFAGKH_00092;product=hypothetical protein
NZ_LABZ01000103.1	Prodigal:002006	CDS	549	1079	.	+	0	ID=EGDFAGKH_00093;inference=ab initio prediction:Prodigal:002006;locus_tag=EGDFAGKH_00093;product=hypothetical protein
NZ_LABZ01000103.1	Prodigal:002006	CDS	1565	2833	.	-	0	ID=EGDFAGKH_00094;inference=ab initio prediction:Prodigal:002006;locus_tag=EGDFAGKH_00094;product=hypothetical protein
NZ_LABZ01000103.1	Prodigal:002006	CDS	2988	3125	.	-	0	ID=EGDFAGKH_00095;inference=ab initio prediction:Prodigal:002006;locus_tag=EGDFAGKH_00095;product=hypothetical protein
NZ_LABZ01000103.1	Prodigal:002006	CDS	3274	3546	.	+	0	ID=EGDFAGKH_00096;inference=ab initio prediction:Prodigal:002006;locus_tag=EGDFAGKH_00096;product=hypothetical protein
NZ_LABZ01000103.1	Prodigal:002006	CDS	3830	4552	.	+	0	ID=EGDFAGKH_00097;eC_number=5.1.1.13;Name=ygeA;gene=ygeA;inference=ab initio prediction:Prodigal:002006,similar to AA sequence:UniProtKB:A0A140N890;locus_tag=EGDFAGKH_00097;product=L-aspartate/glutamate-specific racemase
NZ_LABZ01000103.1	Prodigal:002006	CDS	4562	5917	.	-	0	ID=EGDFAGKH_00098;eC_number=3.5.4.32;db_xref=COG:COG0402;inference=ab initio prediction:Prodigal:002006,similar to AA sequence:UniProtKB:Q9I6Z0;locus_tag=EGDFAGKH_00098;product=8-oxoguanine deaminase
NZ_LABZ01000103.1	Prodigal:002006	CDS	6042	6407	.	+	0	ID=EGDFAGKH_00099;eC_number=3.5.2.17;Name=pucM;db_xref=COG:COG2351;gene=pucM;inference=ab initio prediction:Prodigal:002006,similar to AA sequence:UniProtKB:O32142;locus_tag=EGDFAGKH_00099;product=5-hydroxyisourate hydrolase
NZ_LABZ01000103.1	Prodigal:002006	CDS	6392	6724	.	-	0	ID=EGDFAGKH_00100;inference=ab initio prediction:Prodigal:002006;locus_tag=EGDFAGKH_00100;product=hypothetical protein
NZ_LABZ01000103.1	Prodigal:002006	CDS	7110	7382	.	+	0	ID=EGDFAGKH_00101;inference=ab initio prediction:Prodigal:002006;locus_tag=EGDFAGKH_00101;product=hypothetical protein
NZ_LABZ01000103.1	Prodigal:002006	CDS	7579	7806	.	+	0	ID=EGDFAGKH_00102;inference=ab initio prediction:Prodigal:002006;locus_tag=EGDFAGKH_00102;product=hypothetical protein
NZ_LABZ01000103.1	Prodigal:002006	CDS	8112	8558	.	-	0	ID=EGDFAGKH_00103;inference=ab initio prediction:Prodigal:002006;locus_tag=EGDFAGKH_00103;product=hypothetical protein
NZ_LABZ01000103.1	Prodigal:002006	CDS	8609	10795	.	-	0	ID=EGDFAGKH_00104;eC_number=1.17.2.1;Name=nicB_1;db_xref=COG:COG1529;gene=nicB_1;inference=ab initio prediction:Prodigal:002006,similar to AA sequence:UniProtKB:Q88FX8;locus_tag=EGDFAGKH_00104;product=Nicotinate dehydrogenase subunit B
NZ_LABZ01000103.1	Prodigal:002006	CDS	10792	11271	.	-	0	ID=EGDFAGKH_00105;eC_number=1.17.2.1;Name=nicA_1;db_xref=COG:COG2080;gene=nicA_1;inference=ab initio prediction:Prodigal:002006,similar to AA sequence:UniProtKB:Q88FX9;locus_tag=EGDFAGKH_00105;product=Nicotinate dehydrogenase subunit A
NZ_LABZ01000103.1	Prodigal:002006	CDS	11282	12592	.	-	0	ID=EGDFAGKH_00106;eC_number=1.17.2.1;Name=nicB_2;db_xref=COG:COG1529;gene=nicB_2;inference=ab initio prediction:Prodigal:002006,similar to AA sequence:UniProtKB:Q88FX8;locus_tag=EGDFAGKH_00106;product=Nicotinate dehydrogenase subunit B
NZ_LABZ01000103.1	Prodigal:002006	CDS	12987	13235	.	+	0	ID=EGDFAGKH_00107;inference=ab initio prediction:Prodigal:002006;locus_tag=EGDFAGKH_00107;product=hypothetical protein
NZ_LABZ01000103.1	Prodigal:002006	CDS	13259	13795	.	+	0	ID=EGDFAGKH_00108;inference=ab initio prediction:Prodigal:002006;locus_tag=EGDFAGKH_00108;product=hypothetical protein
NZ_LABZ01000103.1	Prodigal:002006	CDS	13850	15034	.	-	0	ID=EGDFAGKH_00109;eC_number=3.5.1.16;Name=argE_1;db_xref=COG:COG0624;gene=argE_1;inference=ab initio prediction:Prodigal:002006,similar to AA sequence:UniProtKB:P23908;locus_tag=EGDFAGKH_00109;product=Acetylornithine deacetylase
NZ_LABZ01000103.1	Prodigal:002006	CDS	15251	15643	.	-	0	ID=EGDFAGKH_00110;Name=apaG;db_xref=COG:COG2967;gene=apaG;inference=ab initio prediction:Prodigal:002006,similar to AA sequence:UniProtKB:Q7VU61;locus_tag=EGDFAGKH_00110;product=Protein ApaG
NZ_LABZ01000103.1	Prodigal:002006	CDS	15776	16285	.	+	0	ID=EGDFAGKH_00111;inference=ab initio prediction:Prodigal:002006;locus_tag=EGDFAGKH_00111;product=hypothetical protein
NZ_LABZ01000103.1	Prodigal:002006	CDS	16346	17431	.	+	0	ID=EGDFAGKH_00112;eC_number=3.5.4.13;Name=dcd;gene=dcd;inference=ab initio prediction:Prodigal:002006,protein motif:HAMAP:MF_00146;locus_tag=EGDFAGKH_00112;product=dCTP deaminase%2C dUMP-forming
NZ_LABZ01000103.1	Prodigal:002006	CDS	17531	19216	.	-	0	ID=EGDFAGKH_00113;inference=ab initio prediction:Prodigal:002006;locus_tag=EGDFAGKH_00113;product=hypothetical protein
NZ_LABZ01000103.1	Prodigal:002006	CDS	19571	20281	.	-	0	ID=EGDFAGKH_00114;eC_number=3.1.1.31;Name=pgl;db_xref=COG:COG0363;gene=pgl;inference=ab initio prediction:Prodigal:002006,similar to AA sequence:UniProtKB:P46016;locus_tag=EGDFAGKH_00114;product=6-phosphogluconolactonase
NZ_LABZ01000103.1	Prodigal:002006	CDS	20278	21810	.	-	0	ID=EGDFAGKH_00115;eC_number=1.1.1.49;Name=zwf2_1;db_xref=COG:COG0364;gene=zwf2_1;inference=ab initio prediction:Prodigal:002006,similar to AA sequence:UniProtKB:P9WN73;locus_tag=EGDFAGKH_00115;product=Glucose-6-phosphate 1-dehydrogenase 2
NZ_LABZ01000103.1	Prodigal:002006	CDS	21807	22781	.	-	0	ID=EGDFAGKH_00116;eC_number=1.1.1.343;db_xref=COG:COG1023;inference=ab initio prediction:Prodigal:002006,similar to AA sequence:UniProtKB:G5EBD7;locus_tag=EGDFAGKH_00116;product=6-phosphogluconate dehydrogenase%2C NAD(+)-dependent%2C decarboxylating
NZ_LABZ01000103.1	Prodigal:002006	CDS	23049	25880	.	-	0	ID=EGDFAGKH_00117;eC_number=2.2.1.2;Name=tal;gene=tal;inference=ab initio prediction:Prodigal:002006,protein motif:HAMAP:MF_00493;locus_tag=EGDFAGKH_00117;product=Transaldolase
NZ_LABZ01000103.1	Prodigal:002006	CDS	25996	26370	.	-	0	ID=EGDFAGKH_00118;inference=ab initio prediction:Prodigal:002006,similar to AA sequence:UniProtKB:P0ADR2;locus_tag=EGDFAGKH_00118;note=UPF0382 inner membrane protein YgdD;product=hypothetical protein
NZ_LABZ01000103.1	Prodigal:002006	CDS	26367	27047	.	-	0	ID=EGDFAGKH_00119;Name=engB;db_xref=COG:COG0218;gene=engB;inference=ab initio prediction:Prodigal:002006,similar to AA sequence:UniProtKB:Q9X1H7;locus_tag=EGDFAGKH_00119;product=putative GTP-binding protein EngB
NZ_LABZ01000103.1	Prodigal:002006	CDS	27049	28896	.	-	0	ID=EGDFAGKH_00120;Name=yidC;db_xref=COG:COG0706;gene=yidC;inference=ab initio prediction:Prodigal:002006,similar to AA sequence:UniProtKB:P25714;locus_tag=EGDFAGKH_00120;product=Membrane protein insertase YidC
NZ_LABZ01000103.1	Prodigal:002006	CDS	29010	29513	.	-	0	ID=EGDFAGKH_00121;eC_number=3.1.26.5;Name=rnpA;gene=rnpA;inference=ab initio prediction:Prodigal:002006,protein motif:HAMAP:MF_00227;locus_tag=EGDFAGKH_00121;product=Ribonuclease P protein component
NZ_LABZ01000103.1	Prodigal:002006	CDS	29560	29694	.	-	0	ID=EGDFAGKH_00122;Name=rpmH;gene=rpmH;inference=ab initio prediction:Prodigal:002006,similar to AA sequence:UniProtKB:P23376;locus_tag=EGDFAGKH_00122;product=50S ribosomal protein L34
NZ_LABZ01000103.1	Prodigal:002006	CDS	29917	30111	.	+	0	ID=EGDFAGKH_00123;inference=ab initio prediction:Prodigal:002006;locus_tag=EGDFAGKH_00123;product=hypothetical protein
NZ_LABZ01000103.1	Prodigal:002006	CDS	30779	31303	.	+	0	ID=EGDFAGKH_00124;inference=ab initio prediction:Prodigal:002006;locus_tag=EGDFAGKH_00124;product=hypothetical protein
NZ_LABZ01000103.1	Prodigal:002006	CDS	31426	31734	.	-	0	ID=EGDFAGKH_00125;inference=ab initio prediction:Prodigal:002006;locus_tag=EGDFAGKH_00125;product=hypothetical protein
NZ_LABZ01000103.1	Prodigal:002006	CDS	31880	33685	.	+	0	ID=EGDFAGKH_00126;db_xref=COG:COG1132;inference=ab initio prediction:Prodigal:002006,similar to AA sequence:UniProtKB:Q9WYC4;locus_tag=EGDFAGKH_00126;product=putative ABC transporter ATP-binding protein
NZ_LABZ01000103.1	Prodigal:002006	CDS	33931	34944	.	-	0	ID=EGDFAGKH_00127;Name=pal_1;gene=pal_1;inference=ab initio prediction:Prodigal:002006,protein motif:HAMAP:MF_02204;locus_tag=EGDFAGKH_00127;product=Peptidoglycan-associated lipoprotein
NZ_LABZ01000103.1	Prodigal:002006	CDS	34964	36010	.	-	0	ID=EGDFAGKH_00128;inference=ab initio prediction:Prodigal:002006;locus_tag=EGDFAGKH_00128;product=hypothetical protein
NZ_LABZ01000103.1	Prodigal:002006	CDS	36258	37079	.	-	0	ID=EGDFAGKH_00129;eC_number=3.1.4.16;Name=ymdB;db_xref=COG:COG1692;gene=ymdB;inference=ab initio prediction:Prodigal:002006,similar to AA sequence:UniProtKB:O31775;locus_tag=EGDFAGKH_00129;product=2'%2C3'-cyclic-nucleotide 2'-phosphodiesterase
NZ_LABZ01000103.1	Prodigal:002006	CDS	37088	37678	.	-	0	ID=EGDFAGKH_00130;Name=yqgN;db_xref=COG:COG0212;gene=yqgN;inference=ab initio prediction:Prodigal:002006,similar to AA sequence:UniProtKB:P54491;locus_tag=EGDFAGKH_00130;product=putative protein YqgN
NZ_LABZ01000104.1	Prodigal:002006	CDS	26	256	.	+	0	ID=EGDFAGKH_00131;inference=ab initio prediction:Prodigal:002006;locus_tag=EGDFAGKH_00131;product=hypothetical protein
NZ_LABZ01000104.1	Prodigal:002006	CDS	349	648	.	+	0	ID=EGDFAGKH_00132;inference=ab initio prediction:Prodigal:002006;locus_tag=EGDFAGKH_00132;product=hypothetical protein
NZ_LABZ01000104.1	Prodigal:002006	CDS	672	2822	.	+	0	ID=EGDFAGKH_00133;Name=apxIB;db_xref=COG:COG2274;gene=apxIB;inference=ab initio prediction:Prodigal:002006,similar to AA sequence:UniProtKB:P26760;locus_tag=EGDFAGKH_00133;product=Toxin RTX-I translocation ATP-binding protein
NZ_LABZ01000104.1	Prodigal:002006	CDS	2819	4348	.	+	0	ID=EGDFAGKH_00134;Name=hlyD;gene=hlyD;inference=ab initio prediction:Prodigal:002006,similar to AA sequence:UniProtKB:P06739;locus_tag=EGDFAGKH_00134;product=Hemolysin secretion protein D%2C plasmid
NZ_LABZ01000104.1	Prodigal:002006	CDS	4982	6451	.	-	0	ID=EGDFAGKH_00135;inference=ab initio prediction:Prodigal:002006;locus_tag=EGDFAGKH_00135;product=hypothetical protein
NZ_LABZ01000104.1	Prodigal:002006	CDS	6516	7415	.	-	0	ID=EGDFAGKH_00136;inference=ab initio prediction:Prodigal:002006;locus_tag=EGDFAGKH_00136;product=hypothetical protein
NZ_LABZ01000104.1	Prodigal:002006	CDS	7421	8083	.	-	0	ID=EGDFAGKH_00137;eC_number=2.3.1.-;Name=epsM;db_xref=COG:COG0110;gene=epsM;inference=ab initio prediction:Prodigal:002006,similar to AA sequence:UniProtKB:P71063;locus_tag=EGDFAGKH_00137;product=Putative acetyltransferase EpsM
NZ_LABZ01000104.1	Prodigal:002006	CDS	8368	9696	.	+	0	ID=EGDFAGKH_00138;eC_number=2.4.1.250;Name=mshA_3;gene=mshA_3;inference=ab initio prediction:Prodigal:002006,protein motif:HAMAP:MF_01695;locus_tag=EGDFAGKH_00138;product=D-inositol-3-phosphate glycosyltransferase
NZ_LABZ01000104.1	Prodigal:002006	CDS	9920	10432	.	-	0	ID=EGDFAGKH_00139;inference=ab initio prediction:Prodigal:002006;locus_tag=EGDFAGKH_00139;product=hypothetical protein
NZ_LABZ01000104.1	Prodigal:002006	CDS	10495	11280	.	-	0	ID=EGDFAGKH_00140;inference=ab initio prediction:Prodigal:002006;locus_tag=EGDFAGKH_00140;product=hypothetical protein
NZ_LABZ01000104.1	Prodigal:002006	CDS	11432	14905	.	+	0	ID=EGDFAGKH_00141;eC_number=6.3.5.5;Name=carB;db_xref=COG:COG0458;gene=carB;inference=ab initio prediction:Prodigal:002006,similar to AA sequence:UniProtKB:P00968;locus_tag=EGDFAGKH_00141;product=Carbamoyl-phosphate synthase large chain
NZ_LABZ01000104.1	Prodigal:002006	CDS	15030	15506	.	+	0	ID=EGDFAGKH_00142;Name=greA;db_xref=COG:COG0782;gene=greA;inference=ab initio prediction:Prodigal:002006,similar to AA sequence:UniProtKB:P0A6W5;locus_tag=EGDFAGKH_00142;product=Transcription elongation factor GreA
NZ_LABZ01000104.1	Prodigal:002006	CDS	15641	16165	.	+	0	ID=EGDFAGKH_00143;inference=ab initio prediction:Prodigal:002006;locus_tag=EGDFAGKH_00143;product=hypothetical protein
NZ_LABZ01000104.1	Prodigal:002006	CDS	16696	18507	.	+	0	ID=EGDFAGKH_00144;eC_number=1.1.2.7;inference=ab initio prediction:Prodigal:002006,similar to AA sequence:UniProtKB:P38539;locus_tag=EGDFAGKH_00144;product=Methanol dehydrogenase [cytochrome c] subunit 1
NZ_LABZ01000104.1	Prodigal:002006	CDS	18706	19605	.	+	0	ID=EGDFAGKH_00145;Name=yjiE;gene=yjiE;inference=ab initio prediction:Prodigal:002006,similar to AA sequence:UniProtKB:P39376;locus_tag=EGDFAGKH_00145;product=HTH-type transcriptional regulator YjiE
NZ_LABZ01000104.1	Prodigal:002006	CDS	19795	21210	.	+	0	ID=EGDFAGKH_00146;eC_number=4.3.1.1;Name=aspA;db_xref=COG:COG1027;gene=aspA;inference=ab initio prediction:Prodigal:002006,similar to AA sequence:UniProtKB:P0AC38;locus_tag=EGDFAGKH_00146;product=Aspartate ammonia-lyase
NZ_LABZ01000104.1	Prodigal:002006	CDS	21329	22642	.	+	0	ID=EGDFAGKH_00147;Name=gltT;gene=gltT;inference=ab initio prediction:Prodigal:002006,similar to AA sequence:UniProtKB:P24944;locus_tag=EGDFAGKH_00147;product=Proton/sodium-glutamate symport protein
NZ_LABZ01000104.1	Prodigal:002006	CDS	22666	23469	.	-	0	ID=EGDFAGKH_00148;eC_number=3.8.1.5;Name=dhmA_1;gene=dhmA_1;inference=ab initio prediction:Prodigal:002006,protein motif:HAMAP:MF_01230;locus_tag=EGDFAGKH_00148;product=Haloalkane dehalogenase
NZ_LABZ01000104.1	Prodigal:002006	CDS	23672	24880	.	+	0	ID=EGDFAGKH_00149;eC_number=2.6.1.1;Name=aspC_1;db_xref=COG:COG0436;gene=aspC_1;inference=ab initio prediction:Prodigal:002006,similar to AA sequence:UniProtKB:Q9X0Y2;locus_tag=EGDFAGKH_00149;product=Aspartate aminotransferase
NZ_LABZ01000104.1	Prodigal:002006	CDS	24894	25841	.	+	0	ID=EGDFAGKH_00150;eC_number=1.1.1.79;Name=ghrA_1;db_xref=COG:COG0111;gene=ghrA_1;inference=ab initio prediction:Prodigal:002006,similar to AA sequence:UniProtKB:P75913;locus_tag=EGDFAGKH_00150;product=Glyoxylate/hydroxypyruvate reductase A
NZ_LABZ01000104.1	Prodigal:002006	CDS	26031	26393	.	+	0	ID=EGDFAGKH_00151;inference=ab initio prediction:Prodigal:002006;locus_tag=EGDFAGKH_00151;product=hypothetical protein
NZ_LABZ01000104.1	Prodigal:002006	CDS	26439	27821	.	+	0	ID=EGDFAGKH_00152;inference=ab initio prediction:Prodigal:002006;locus_tag=EGDFAGKH_00152;product=hypothetical protein
NZ_LABZ01000104.1	Prodigal:002006	CDS	27879	30203	.	+	0	ID=EGDFAGKH_00153;Name=btuB_1;gene=btuB_1;inference=ab initio prediction:Prodigal:002006,protein motif:HAMAP:MF_01531;locus_tag=EGDFAGKH_00153;product=Vitamin B12 transporter BtuB
NZ_LABZ01000104.1	Prodigal:002006	CDS	30370	31401	.	+	0	ID=EGDFAGKH_00154;Name=kdgT;gene=kdgT;inference=ab initio prediction:Prodigal:002006,similar to AA sequence:UniProtKB:P50847;locus_tag=EGDFAGKH_00154;product=2-keto-3-deoxygluconate permease
NZ_LABZ01000104.1	Prodigal:002006	CDS	31405	32661	.	+	0	ID=EGDFAGKH_00155;eC_number=2.7.1.219;Name=dtnK;db_xref=COG:COG3395;gene=dtnK;inference=ab initio prediction:Prodigal:002006,similar to AA sequence:UniProtKB:Q0K4F6;locus_tag=EGDFAGKH_00155;product=D-threonate kinase
NZ_LABZ01000104.1	Prodigal:002006	CDS	32658	33656	.	+	0	ID=EGDFAGKH_00156;eC_number=1.1.1.408;Name=pdxA2_1;db_xref=COG:COG1995;gene=pdxA2_1;inference=ab initio prediction:Prodigal:002006,similar to AA sequence:UniProtKB:Q0K4F5;locus_tag=EGDFAGKH_00156;product=D-threonate 4-phosphate dehydrogenase
NZ_LABZ01000104.1	Prodigal:002006	CDS	33662	34423	.	+	0	ID=EGDFAGKH_00157;Name=srlR;db_xref=COG:COG1349;gene=srlR;inference=ab initio prediction:Prodigal:002006,similar to AA sequence:UniProtKB:P15082;locus_tag=EGDFAGKH_00157;product=Glucitol operon repressor
NZ_LABZ01000104.1	Prodigal:002006	CDS	34507	35751	.	-	0	ID=EGDFAGKH_00158;db_xref=COG:COG1228;inference=ab initio prediction:Prodigal:002006,similar to AA sequence:UniProtKB:P9WL23;locus_tag=EGDFAGKH_00158;product=putative protein
NZ_LABZ01000104.1	Prodigal:002006	CDS	35880	36533	.	+	0	ID=EGDFAGKH_00159;inference=ab initio prediction:Prodigal:002006,similar to AA sequence:UniProtKB:P9WMC7;locus_tag=EGDFAGKH_00159;product=putative HTH-type transcriptional regulator
NZ_LABZ01000104.1	Prodigal:002006	CDS	36700	37542	.	+	0	ID=EGDFAGKH_00160;inference=ab initio prediction:Prodigal:002006;locus_tag=EGDFAGKH_00160;product=hypothetical protein
NZ_LABZ01000104.1	Prodigal:002006	CDS	37542	38684	.	+	0	ID=EGDFAGKH_00161;eC_number=7.6.2.8;Name=btuD_1;gene=btuD_1;inference=ab initio prediction:Prodigal:002006,protein motif:HAMAP:MF_01005;locus_tag=EGDFAGKH_00161;product=Vitamin B12 import ATP-binding protein BtuD
NZ_LABZ01000104.1	Prodigal:002006	CDS	38681	39706	.	+	0	ID=EGDFAGKH_00162;inference=ab initio prediction:Prodigal:002006;locus_tag=EGDFAGKH_00162;product=hypothetical protein
NZ_LABZ01000104.1	Prodigal:002006	CDS	39976	40809	.	+	0	ID=EGDFAGKH_00163;inference=ab initio prediction:Prodigal:002006;locus_tag=EGDFAGKH_00163;product=hypothetical protein
NZ_LABZ01000104.1	Prodigal:002006	CDS	40830	42440	.	+	0	ID=EGDFAGKH_00164;eC_number=3.5.2.7;Name=hutI_1;gene=hutI_1;inference=ab initio prediction:Prodigal:002006,protein motif:HAMAP:MF_00372;locus_tag=EGDFAGKH_00164;product=Imidazolonepropionase
NZ_LABZ01000104.1	Prodigal:002006	CDS	42437	43465	.	+	0	ID=EGDFAGKH_00165;eC_number=3.6.-.-;Name=yjiA_2;db_xref=COG:COG0523;gene=yjiA_2;inference=ab initio prediction:Prodigal:002006,similar to AA sequence:UniProtKB:P24203;locus_tag=EGDFAGKH_00165;product=P-loop guanosine triphosphatase YjiA
NZ_LABZ01000104.1	Prodigal:002006	CDS	43565	45268	.	-	0	ID=EGDFAGKH_00166;inference=ab initio prediction:Prodigal:002006;locus_tag=EGDFAGKH_00166;product=hypothetical protein
NZ_LABZ01000104.1	Prodigal:002006	CDS	45421	47790	.	-	0	ID=EGDFAGKH_00167;eC_number=1.6.99.1;Name=namA_1;gene=namA_1;inference=ab initio prediction:Prodigal:002006,protein motif:HAMAP:MF_01614;locus_tag=EGDFAGKH_00167;product=NADPH dehydrogenase
NZ_LABZ01000104.1	Prodigal:002006	CDS	48178	49374	.	+	0	ID=EGDFAGKH_00168;inference=ab initio prediction:Prodigal:002006;locus_tag=EGDFAGKH_00168;product=hypothetical protein
NZ_LABZ01000104.1	Prodigal:002006	CDS	49595	50518	.	+	0	ID=EGDFAGKH_00169;Name=livH_2;db_xref=COG:COG0559;gene=livH_2;inference=ab initio prediction:Prodigal:002006,similar to AA sequence:UniProtKB:P0AEX7;locus_tag=EGDFAGKH_00169;product=High-affinity branched-chain amino acid transport system permease protein LivH
NZ_LABZ01000104.1	Prodigal:002006	CDS	50515	51504	.	+	0	ID=EGDFAGKH_00170;inference=ab initio prediction:Prodigal:002006;locus_tag=EGDFAGKH_00170;product=hypothetical protein
NZ_LABZ01000104.1	Prodigal:002006	CDS	51501	52256	.	+	0	ID=EGDFAGKH_00171;eC_number=3.6.3.-;Name=lptB_1;db_xref=COG:COG1137;gene=lptB_1;inference=ab initio prediction:Prodigal:002006,similar to AA sequence:UniProtKB:P45073;locus_tag=EGDFAGKH_00171;product=Lipopolysaccharide export system ATP-binding protein LptB
NZ_LABZ01000104.1	Prodigal:002006	CDS	52256	52951	.	+	0	ID=EGDFAGKH_00172;Name=livF_2;db_xref=COG:COG0410;gene=livF_2;inference=ab initio prediction:Prodigal:002006,similar to AA sequence:UniProtKB:P22731;locus_tag=EGDFAGKH_00172;product=High-affinity branched-chain amino acid transport ATP-binding protein LivF
NZ_LABZ01000104.1	Prodigal:002006	CDS	53185	53643	.	+	0	ID=EGDFAGKH_00173;inference=ab initio prediction:Prodigal:002006;locus_tag=EGDFAGKH_00173;product=hypothetical protein
NZ_LABZ01000104.1	Prodigal:002006	CDS	53648	54904	.	+	0	ID=EGDFAGKH_00174;eC_number=1.14.13.218;Name=phzS;db_xref=COG:COG0654;gene=phzS;inference=ab initio prediction:Prodigal:002006,similar to AA sequence:UniProtKB:Q9HWG9;locus_tag=EGDFAGKH_00174;product=5-methylphenazine-1-carboxylate 1-monooxygenase
NZ_LABZ01000105.1	Prodigal:002006	CDS	853	1086	.	+	0	ID=EGDFAGKH_00175;inference=ab initio prediction:Prodigal:002006;locus_tag=EGDFAGKH_00175;product=hypothetical protein
NZ_LABZ01000105.1	Prodigal:002006	CDS	1341	1574	.	+	0	ID=EGDFAGKH_00176;inference=ab initio prediction:Prodigal:002006;locus_tag=EGDFAGKH_00176;product=hypothetical protein
NZ_LABZ01000105.1	Prodigal:002006	CDS	1664	2413	.	-	0	ID=EGDFAGKH_00177;inference=ab initio prediction:Prodigal:002006;locus_tag=EGDFAGKH_00177;product=hypothetical protein
NZ_LABZ01000105.1	Prodigal:002006	CDS	2445	4241	.	-	0	ID=EGDFAGKH_00178;eC_number=4.2.1.162;inference=ab initio prediction:Prodigal:002006,similar to AA sequence:UniProtKB:P0DOV7;locus_tag=EGDFAGKH_00178;product=6-deoxy-6-sulfo-D-gluconate dehydratase
NZ_LABZ01000105.1	Prodigal:002006	CDS	4473	5336	.	-	0	ID=EGDFAGKH_00179;Name=ssuC_1;db_xref=COG:COG0600;gene=ssuC_1;inference=ab initio prediction:Prodigal:002006,similar to AA sequence:UniProtKB:P40401;locus_tag=EGDFAGKH_00179;product=Putative aliphatic sulfonates transport permease protein SsuC
NZ_LABZ01000105.1	Prodigal:002006	CDS	5366	6130	.	-	0	ID=EGDFAGKH_00180;eC_number=3.6.3.-;Name=cmpD_1;gene=cmpD_1;inference=ab initio prediction:Prodigal:002006,similar to AA sequence:UniProtKB:Q55463;locus_tag=EGDFAGKH_00180;product=Bicarbonate transport ATP-binding protein CmpD
NZ_LABZ01000105.1	Prodigal:002006	CDS	6148	7173	.	-	0	ID=EGDFAGKH_00181;inference=ab initio prediction:Prodigal:002006;locus_tag=EGDFAGKH_00181;product=hypothetical protein
NZ_LABZ01000105.1	Prodigal:002006	CDS	7350	8045	.	+	0	ID=EGDFAGKH_00182;Name=rspR_1;db_xref=COG:COG1802;gene=rspR_1;inference=ab initio prediction:Prodigal:002006,similar to AA sequence:UniProtKB:P0ACM2;locus_tag=EGDFAGKH_00182;product=HTH-type transcriptional repressor RspR
NZ_LABZ01000105.1	Prodigal:002006	CDS	8112	8561	.	-	0	ID=EGDFAGKH_00183;Name=lrp_1;db_xref=COG:COG1522;gene=lrp_1;inference=ab initio prediction:Prodigal:002006,similar to AA sequence:UniProtKB:P0ACJ0;locus_tag=EGDFAGKH_00183;product=Leucine-responsive regulatory protein
NZ_LABZ01000105.1	Prodigal:002006	CDS	8730	9995	.	+	0	ID=EGDFAGKH_00184;eC_number=1.4.99.-;Name=dadA1_1;db_xref=COG:COG0665;gene=dadA1_1;inference=ab initio prediction:Prodigal:002006,similar to AA sequence:UniProtKB:Q9HTQ0;locus_tag=EGDFAGKH_00184;product=D-amino acid dehydrogenase 1
NZ_LABZ01000105.1	Prodigal:002006	CDS	10174	10905	.	+	0	ID=EGDFAGKH_00185;inference=ab initio prediction:Prodigal:002006;locus_tag=EGDFAGKH_00185;product=hypothetical protein
NZ_LABZ01000105.1	Prodigal:002006	CDS	10902	11417	.	+	0	ID=EGDFAGKH_00186;eC_number=3.6.1.-;Name=rppH_2;gene=rppH_2;inference=ab initio prediction:Prodigal:002006,protein motif:HAMAP:MF_00298;locus_tag=EGDFAGKH_00186;product=RNA pyrophosphohydrolase
NZ_LABZ01000105.1	Prodigal:002006	CDS	11454	12152	.	+	0	ID=EGDFAGKH_00187;eC_number=4.2.1.1;Name=cynT_1;db_xref=COG:COG0288;gene=cynT_1;inference=ab initio prediction:Prodigal:002006,similar to AA sequence:UniProtKB:P0ABE9;locus_tag=EGDFAGKH_00187;product=Carbonic anhydrase 1
NZ_LABZ01000105.1	Prodigal:002006	CDS	12293	12802	.	-	0	ID=EGDFAGKH_00188;Name=yciE_1;db_xref=COG:COG3685;gene=yciE_1;inference=ab initio prediction:Prodigal:002006,similar to AA sequence:UniProtKB:P21363;locus_tag=EGDFAGKH_00188;product=Protein YciE
NZ_LABZ01000105.1	Prodigal:002006	CDS	13011	13196	.	+	0	ID=EGDFAGKH_00189;inference=ab initio prediction:Prodigal:002006;locus_tag=EGDFAGKH_00189;product=hypothetical protein
NZ_LABZ01000105.1	Prodigal:002006	CDS	13201	13422	.	+	0	ID=EGDFAGKH_00190;inference=ab initio prediction:Prodigal:002006;locus_tag=EGDFAGKH_00190;product=hypothetical protein
NZ_LABZ01000105.1	Prodigal:002006	CDS	13588	14481	.	+	0	ID=EGDFAGKH_00191;eC_number=3.5.2.6;inference=ab initio prediction:Prodigal:002006,similar to AA sequence:UniProtKB:P80545;locus_tag=EGDFAGKH_00191;product=Beta-lactamase
NZ_LABZ01000105.1	Prodigal:002006	CDS	14496	14966	.	+	0	ID=EGDFAGKH_00192;eC_number=4.2.-.-;Name=ybaK;db_xref=COG:COG2606;gene=ybaK;inference=ab initio prediction:Prodigal:002006,similar to AA sequence:UniProtKB:P45202;locus_tag=EGDFAGKH_00192;product=Cys-tRNA(Pro)/Cys-tRNA(Cys) deacylase YbaK
NZ_LABZ01000105.1	Prodigal:002006	CDS	15033	15371	.	+	0	ID=EGDFAGKH_00193;inference=ab initio prediction:Prodigal:002006;locus_tag=EGDFAGKH_00193;product=hypothetical protein
NZ_LABZ01000105.1	Prodigal:002006	CDS	15446	16096	.	+	0	ID=EGDFAGKH_00194;inference=ab initio prediction:Prodigal:002006;locus_tag=EGDFAGKH_00194;product=hypothetical protein
NZ_LABZ01000105.1	Prodigal:002006	CDS	16268	16846	.	-	0	ID=EGDFAGKH_00195;inference=ab initio prediction:Prodigal:002006;locus_tag=EGDFAGKH_00195;product=hypothetical protein
NZ_LABZ01000105.1	Prodigal:002006	CDS	17023	17895	.	-	0	ID=EGDFAGKH_00196;Name=rhaS_1;gene=rhaS_1;inference=ab initio prediction:Prodigal:002006,protein motif:HAMAP:MF_01534;locus_tag=EGDFAGKH_00196;product=HTH-type transcriptional activator RhaS
NZ_LABZ01000105.1	Prodigal:002006	CDS	19006	19911	.	+	0	ID=EGDFAGKH_00197;inference=ab initio prediction:Prodigal:002006;locus_tag=EGDFAGKH_00197;product=hypothetical protein
NZ_LABZ01000106.1	Prodigal:002006	CDS	174	263	.	-	0	ID=EGDFAGKH_00198;inference=ab initio prediction:Prodigal:002006;locus_tag=EGDFAGKH_00198;product=hypothetical protein
NZ_LABZ01000106.1	Prodigal:002006	CDS	552	1787	.	+	0	ID=EGDFAGKH_00199;Name=aaeA_1;gene=aaeA_1;inference=ab initio prediction:Prodigal:002006,protein motif:HAMAP:MF_01544;locus_tag=EGDFAGKH_00199;product=p-hydroxybenzoic acid efflux pump subunit AaeA
NZ_LABZ01000106.1	Prodigal:002006	CDS	1769	3766	.	+	0	ID=EGDFAGKH_00200;inference=ab initio prediction:Prodigal:002006;locus_tag=EGDFAGKH_00200;product=hypothetical protein
NZ_LABZ01000106.1	Prodigal:002006	CDS	3779	7315	.	-	0	ID=EGDFAGKH_00201;eC_number=2.7.7.7;Name=dnaE1;gene=dnaE1;inference=ab initio prediction:Prodigal:002006,similar to AA sequence:UniProtKB:B8GWS6;locus_tag=EGDFAGKH_00201;product=DNA polymerase III subunit alpha
NZ_LABZ01000106.1	Prodigal:002006	CDS	7465	7569	.	-	0	ID=EGDFAGKH_00202;inference=ab initio prediction:Prodigal:002006;locus_tag=EGDFAGKH_00202;product=hypothetical protein
NZ_LABZ01000106.1	Prodigal:002006	CDS	7816	9183	.	+	0	ID=EGDFAGKH_00203;eC_number=6.3.2.2;Name=egtA;gene=egtA;inference=ab initio prediction:Prodigal:002006,protein motif:HAMAP:MF_02034;locus_tag=EGDFAGKH_00203;product=Glutamate--cysteine ligase EgtA
NZ_LABZ01000106.1	Prodigal:002006	CDS	9599	10033	.	+	0	ID=EGDFAGKH_00204;inference=ab initio prediction:Prodigal:002006;locus_tag=EGDFAGKH_00204;product=hypothetical protein
NZ_LABZ01000106.1	Prodigal:002006	CDS	10148	10402	.	+	0	ID=EGDFAGKH_00205;Name=tusA;db_xref=COG:COG0425;gene=tusA;inference=ab initio prediction:Prodigal:002006,similar to AA sequence:UniProtKB:D3RPC0;locus_tag=EGDFAGKH_00205;product=Sulfur carrier protein TusA
NZ_LABZ01000106.1	Prodigal:002006	CDS	10399	11025	.	+	0	ID=EGDFAGKH_00206;inference=ab initio prediction:Prodigal:002006;locus_tag=EGDFAGKH_00206;product=hypothetical protein
NZ_LABZ01000106.1	Prodigal:002006	CDS	11188	11505	.	+	0	ID=EGDFAGKH_00207;inference=ab initio prediction:Prodigal:002006;locus_tag=EGDFAGKH_00207;product=hypothetical protein
NZ_LABZ01000106.1	Prodigal:002006	CDS	11774	11929	.	+	0	ID=EGDFAGKH_00208;inference=ab initio prediction:Prodigal:002006;locus_tag=EGDFAGKH_00208;product=hypothetical protein
NZ_LABZ01000106.1	Prodigal:002006	CDS	12901	13689	.	-	0	ID=EGDFAGKH_00209;eC_number=4.2.1.150;Name=crt_1;db_xref=COG:COG1024;gene=crt_1;inference=ab initio prediction:Prodigal:002006,similar to AA sequence:UniProtKB:P52046;locus_tag=EGDFAGKH_00209;product=Short-chain-enoyl-CoA hydratase
NZ_LABZ01000106.1	Prodigal:002006	CDS	13829	14206	.	+	0	ID=EGDFAGKH_00210;inference=ab initio prediction:Prodigal:002006;locus_tag=EGDFAGKH_00210;product=hypothetical protein
NZ_LABZ01000106.1	Prodigal:002006	CDS	14482	15726	.	+	0	ID=EGDFAGKH_00211;inference=ab initio prediction:Prodigal:002006;locus_tag=EGDFAGKH_00211;product=hypothetical protein
NZ_LABZ01000106.1	Prodigal:002006	CDS	15824	16966	.	+	0	ID=EGDFAGKH_00212;inference=ab initio prediction:Prodigal:002006;locus_tag=EGDFAGKH_00212;product=hypothetical protein
NZ_LABZ01000106.1	Prodigal:002006	CDS	17332	19632	.	-	0	ID=EGDFAGKH_00213;eC_number=1.11.1.21;Name=katG;db_xref=COG:COG0376;gene=katG;inference=ab initio prediction:Prodigal:002006,similar to AA sequence:UniProtKB:Q939D2;locus_tag=EGDFAGKH_00213;product=Catalase-peroxidase
NZ_LABZ01000107.1	Prodigal:002006	CDS	114	842	.	+	0	ID=EGDFAGKH_00214;inference=ab initio prediction:Prodigal:002006;locus_tag=EGDFAGKH_00214;product=hypothetical protein
NZ_LABZ01000107.1	Prodigal:002006	CDS	1465	2406	.	-	0	ID=EGDFAGKH_00215;eC_number=1.1.1.79;Name=ghrA_2;db_xref=COG:COG0111;gene=ghrA_2;inference=ab initio prediction:Prodigal:002006,similar to AA sequence:UniProtKB:P75913;locus_tag=EGDFAGKH_00215;product=Glyoxylate/hydroxypyruvate reductase A
NZ_LABZ01000107.1	Prodigal:002006	CDS	2650	4269	.	-	0	ID=EGDFAGKH_00216;eC_number=7.4.2.10;Name=gsiA_1;db_xref=COG:COG1123;gene=gsiA_1;inference=ab initio prediction:Prodigal:002006,similar to AA sequence:UniProtKB:P75796;locus_tag=EGDFAGKH_00216;product=Glutathione import ATP-binding protein GsiA
NZ_LABZ01000107.1	Prodigal:002006	CDS	4271	5149	.	-	0	ID=EGDFAGKH_00217;Name=dppC_1;db_xref=COG:COG1173;gene=dppC_1;inference=ab initio prediction:Prodigal:002006,similar to AA sequence:UniProtKB:P26904;locus_tag=EGDFAGKH_00217;product=Dipeptide transport system permease protein DppC
NZ_LABZ01000107.1	Prodigal:002006	CDS	5149	6117	.	-	0	ID=EGDFAGKH_00218;Name=dppB_2;db_xref=COG:COG0601;gene=dppB_2;inference=ab initio prediction:Prodigal:002006,similar to AA sequence:UniProtKB:P0AEF8;locus_tag=EGDFAGKH_00218;product=Dipeptide transport system permease protein DppB
NZ_LABZ01000107.1	Prodigal:002006	CDS	6129	7679	.	-	0	ID=EGDFAGKH_00219;Name=ddpA_2;db_xref=COG:COG0747;gene=ddpA_2;inference=ab initio prediction:Prodigal:002006,similar to AA sequence:UniProtKB:P76128;locus_tag=EGDFAGKH_00219;product=putative D%2CD-dipeptide-binding periplasmic protein DdpA
NZ_LABZ01000107.1	Prodigal:002006	CDS	7980	8750	.	-	0	ID=EGDFAGKH_00220;eC_number=4.1.2.17;Name=fucA;gene=fucA;inference=ab initio prediction:Prodigal:002006,protein motif:HAMAP:MF_00987;locus_tag=EGDFAGKH_00220;product=L-fuculose phosphate aldolase
NZ_LABZ01000107.1	Prodigal:002006	CDS	8975	9667	.	+	0	ID=EGDFAGKH_00221;Name=gntR_1;gene=gntR_1;inference=ab initio prediction:Prodigal:002006,similar to AA sequence:UniProtKB:Q8GAL4;locus_tag=EGDFAGKH_00221;product=putative D-xylose utilization operon transcriptional repressor
NZ_LABZ01000107.1	Prodigal:002006	CDS	9681	10709	.	+	0	ID=EGDFAGKH_00222;eC_number=3.5.1.-;Name=aphA;db_xref=COG:COG0123;gene=aphA;inference=ab initio prediction:Prodigal:002006,similar to AA sequence:UniProtKB:Q9I3T5;locus_tag=EGDFAGKH_00222;product=Acetylpolyamine amidohydrolase 1
NZ_LABZ01000107.1	Prodigal:002006	CDS	10723	11037	.	+	0	ID=EGDFAGKH_00223;Name=bauB;gene=bauB;inference=ab initio prediction:Prodigal:002006,similar to AA sequence:UniProtKB:Q9I701;locus_tag=EGDFAGKH_00223;product=Beta-alanine degradation protein BauB
NZ_LABZ01000107.1	Prodigal:002006	CDS	11105	13231	.	-	0	ID=EGDFAGKH_00224;inference=ab initio prediction:Prodigal:002006;locus_tag=EGDFAGKH_00224;product=hypothetical protein
NZ_LABZ01000107.1	Prodigal:002006	CDS	13544	13957	.	+	0	ID=EGDFAGKH_00225;Name=flbT_1;gene=flbT_1;inference=ab initio prediction:Prodigal:002006,protein motif:HAMAP:MF_00783;locus_tag=EGDFAGKH_00225;product=flagellum biosynthesis repressor protein FlbT
NZ_LABZ01000107.1	Prodigal:002006	CDS	13995	14231	.	+	0	ID=EGDFAGKH_00226;inference=ab initio prediction:Prodigal:002006;locus_tag=EGDFAGKH_00226;product=hypothetical protein
NZ_LABZ01000107.1	Prodigal:002006	CDS	14319	15869	.	+	0	ID=EGDFAGKH_00227;Name=nhaK;db_xref=COG:COG0025;gene=nhaK;inference=ab initio prediction:Prodigal:002006,similar to AA sequence:UniProtKB:O32212;locus_tag=EGDFAGKH_00227;product=Sodium%2C potassium%2C lithium and rubidium/H(+) antiporter
NZ_LABZ01000107.1	Prodigal:002006	CDS	16027	17250	.	+	0	ID=EGDFAGKH_00228;eC_number=1.1.-.-;Name=lldD;db_xref=COG:COG1304;gene=lldD;inference=ab initio prediction:Prodigal:002006,similar to AA sequence:UniProtKB:P33232;locus_tag=EGDFAGKH_00228;product=L-lactate dehydrogenase
NZ_LABZ01000107.1	Prodigal:002006	CDS	17295	17561	.	-	0	ID=EGDFAGKH_00229;inference=ab initio prediction:Prodigal:002006;locus_tag=EGDFAGKH_00229;product=hypothetical protein
NZ_LABZ01000107.1	Prodigal:002006	CDS	17794	17934	.	+	0	ID=EGDFAGKH_00230;inference=ab initio prediction:Prodigal:002006;locus_tag=EGDFAGKH_00230;product=hypothetical protein
NZ_LABZ01000107.1	Prodigal:002006	CDS	17944	18897	.	-	0	ID=EGDFAGKH_00231;inference=ab initio prediction:Prodigal:002006;locus_tag=EGDFAGKH_00231;product=hypothetical protein
NZ_LABZ01000107.1	Prodigal:002006	CDS	18980	20068	.	-	0	ID=EGDFAGKH_00232;inference=ab initio prediction:Prodigal:002006;locus_tag=EGDFAGKH_00232;product=hypothetical protein
NZ_LABZ01000107.1	Prodigal:002006	CDS	20065	21237	.	-	0	ID=EGDFAGKH_00233;eC_number=2.4.1.250;Name=mshA_4;gene=mshA_4;inference=ab initio prediction:Prodigal:002006,protein motif:HAMAP:MF_01695;locus_tag=EGDFAGKH_00233;product=D-inositol-3-phosphate glycosyltransferase
NZ_LABZ01000107.1	Prodigal:002006	CDS	21222	22520	.	-	0	ID=EGDFAGKH_00234;eC_number=1.21.98.3;Name=bchE_1;db_xref=COG:COG1032;gene=bchE_1;inference=ab initio prediction:Prodigal:002006,similar to AA sequence:UniProtKB:P26168;locus_tag=EGDFAGKH_00234;product=Anaerobic magnesium-protoporphyrin IX monomethyl ester cyclase
NZ_LABZ01000107.1	Prodigal:002006	CDS	22751	23839	.	-	0	ID=EGDFAGKH_00235;eC_number=5.1.3.10;Name=rfbE;db_xref=COG:COG0451;gene=rfbE;inference=ab initio prediction:Prodigal:002006,similar to AA sequence:UniProtKB:P14169;locus_tag=EGDFAGKH_00235;product=CDP-paratose 2-epimerase
NZ_LABZ01000107.1	Prodigal:002006	CDS	23839	24972	.	-	0	ID=EGDFAGKH_00236;eC_number=5.1.3.25;Name=wbiB;gene=wbiB;inference=ab initio prediction:Prodigal:002006,similar to AA sequence:UniProtKB:Q2SYH7;locus_tag=EGDFAGKH_00236;product=dTDP-L-rhamnose 4-epimerase
NZ_LABZ01000107.1	Prodigal:002006	CDS	25187	27127	.	+	0	ID=EGDFAGKH_00237;eC_number=2.4.1.-;Name=opgH;db_xref=COG:COG2943;gene=opgH;inference=ab initio prediction:Prodigal:002006,similar to AA sequence:UniProtKB:P20401;locus_tag=EGDFAGKH_00237;product=Glucans biosynthesis glucosyltransferase H
NZ_LABZ01000107.1	Prodigal:002006	CDS	27227	27682	.	+	0	ID=EGDFAGKH_00238;inference=ab initio prediction:Prodigal:002006;locus_tag=EGDFAGKH_00238;product=hypothetical protein
NZ_LABZ01000107.1	Prodigal:002006	CDS	27686	28276	.	+	0	ID=EGDFAGKH_00239;inference=ab initio prediction:Prodigal:002006;locus_tag=EGDFAGKH_00239;product=hypothetical protein
NZ_LABZ01000107.1	Prodigal:002006	CDS	28311	28775	.	-	0	ID=EGDFAGKH_00240;inference=ab initio prediction:Prodigal:002006;locus_tag=EGDFAGKH_00240;product=hypothetical protein
NZ_LABZ01000107.1	Prodigal:002006	CDS	28862	30016	.	-	0	ID=EGDFAGKH_00241;eC_number=2.5.1.48;Name=metB_1;db_xref=COG:COG0626;gene=metB_1;inference=ab initio prediction:Prodigal:002006,similar to AA sequence:UniProtKB:P9WGB7;locus_tag=EGDFAGKH_00241;product=Cystathionine gamma-synthase
NZ_LABZ01000107.1	Prodigal:002006	CDS	30118	30642	.	+	0	ID=EGDFAGKH_00242;Name=crtK-2;db_xref=COG:COG3476;gene=crtK-2;inference=ab initio prediction:Prodigal:002006,similar to AA sequence:UniProtKB:Q8KBX2;locus_tag=EGDFAGKH_00242;product=Tryptophan-rich protein TspO
NZ_LABZ01000107.1	Prodigal:002006	CDS	30650	31630	.	-	0	ID=EGDFAGKH_00243;eC_number=1.6.5.5;Name=qorA_1;db_xref=COG:COG0604;gene=qorA_1;inference=ab initio prediction:Prodigal:002006,similar to AA sequence:UniProtKB:P28304;locus_tag=EGDFAGKH_00243;product=Quinone oxidoreductase 1
NZ_LABZ01000107.1	Prodigal:002006	CDS	31672	32634	.	+	0	ID=EGDFAGKH_00244;Name=dmlR_1;gene=dmlR_1;inference=ab initio prediction:Prodigal:002006,similar to AA sequence:UniProtKB:P76250;locus_tag=EGDFAGKH_00244;product=HTH-type transcriptional regulator DmlR
NZ_LABZ01000107.1	Prodigal:002006	CDS	32662	33042	.	-	0	ID=EGDFAGKH_00245;Name=cpdR_1;gene=cpdR_1;inference=ab initio prediction:Prodigal:002006,similar to AA sequence:UniProtKB:Q2YIF7;locus_tag=EGDFAGKH_00245;product=Response regulator receiver protein CpdR
NZ_LABZ01000107.1	Prodigal:002006	CDS	33223	33792	.	-	0	ID=EGDFAGKH_00246;eC_number=2.4.2.8;Name=hpt;db_xref=COG:COG0634;gene=hpt;inference=ab initio prediction:Prodigal:002006,similar to AA sequence:UniProtKB:P0A9M2;locus_tag=EGDFAGKH_00246;product=Hypoxanthine phosphoribosyltransferase
NZ_LABZ01000107.1	Prodigal:002006	CDS	33789	34529	.	-	0	ID=EGDFAGKH_00247;inference=ab initio prediction:Prodigal:002006;locus_tag=EGDFAGKH_00247;product=hypothetical protein
NZ_LABZ01000107.1	Prodigal:002006	CDS	34669	35388	.	+	0	ID=EGDFAGKH_00248;Name=ftsE;db_xref=COG:COG2884;gene=ftsE;inference=ab initio prediction:Prodigal:002006,similar to AA sequence:UniProtKB:P0A9R7;locus_tag=EGDFAGKH_00248;product=Cell division ATP-binding protein FtsE
NZ_LABZ01000107.1	Prodigal:002006	CDS	35407	36366	.	+	0	ID=EGDFAGKH_00249;inference=ab initio prediction:Prodigal:002006;locus_tag=EGDFAGKH_00249;product=hypothetical protein
NZ_LABZ01000107.1	Prodigal:002006	CDS	36660	37340	.	+	0	ID=EGDFAGKH_00250;inference=ab initio prediction:Prodigal:002006;locus_tag=EGDFAGKH_00250;product=hypothetical protein
NZ_LABZ01000107.1	Prodigal:002006	CDS	37373	37690	.	-	0	ID=EGDFAGKH_00251;inference=ab initio prediction:Prodigal:002006;locus_tag=EGDFAGKH_00251;product=hypothetical protein
NZ_LABZ01000107.1	Prodigal:002006	CDS	37693	38157	.	-	0	ID=EGDFAGKH_00252;Name=ptsN;db_xref=COG:COG1762;gene=ptsN;inference=ab initio prediction:Prodigal:002006,similar to AA sequence:UniProtKB:P69829;locus_tag=EGDFAGKH_00252;product=Nitrogen regulatory protein
NZ_LABZ01000107.1	Prodigal:002006	CDS	38248	38844	.	-	0	ID=EGDFAGKH_00253;Name=hpf;db_xref=COG:COG1544;gene=hpf;inference=ab initio prediction:Prodigal:002006,similar to AA sequence:UniProtKB:A2RIX0;locus_tag=EGDFAGKH_00253;product=Ribosome hibernation promotion factor
NZ_LABZ01000107.1	Prodigal:002006	CDS	39024	40574	.	-	0	ID=EGDFAGKH_00254;Name=rpoN2;db_xref=COG:COG1508;gene=rpoN2;inference=ab initio prediction:Prodigal:002006,similar to AA sequence:UniProtKB:P30333;locus_tag=EGDFAGKH_00254;product=RNA polymerase sigma-54 factor 2
NZ_LABZ01000107.1	Prodigal:002006	CDS	40979	41803	.	-	0	ID=EGDFAGKH_00255;eC_number=3.6.3.-;Name=lptB_2;db_xref=COG:COG1137;gene=lptB_2;inference=ab initio prediction:Prodigal:002006,similar to AA sequence:UniProtKB:P45073;locus_tag=EGDFAGKH_00255;product=Lipopolysaccharide export system ATP-binding protein LptB
NZ_LABZ01000107.1	Prodigal:002006	CDS	42081	43325	.	+	0	ID=EGDFAGKH_00256;eC_number=3.5.1.4;Name=amiD_1;db_xref=COG:COG0154;gene=amiD_1;inference=ab initio prediction:Prodigal:002006,similar to AA sequence:UniProtKB:P9WQ93;locus_tag=EGDFAGKH_00256;product=Putative amidase AmiD
NZ_LABZ01000107.1	Prodigal:002006	CDS	43330	46050	.	-	0	ID=EGDFAGKH_00257;inference=ab initio prediction:Prodigal:002006;locus_tag=EGDFAGKH_00257;product=hypothetical protein
NZ_LABZ01000107.1	Prodigal:002006	CDS	46282	47568	.	-	0	ID=EGDFAGKH_00258;eC_number=1.4.3.-;Name=puuB_1;gene=puuB_1;inference=ab initio prediction:Prodigal:002006,similar to AA sequence:UniProtKB:P37906;locus_tag=EGDFAGKH_00258;product=Gamma-glutamylputrescine oxidoreductase
NZ_LABZ01000107.1	Prodigal:002006	CDS	47582	48313	.	-	0	ID=EGDFAGKH_00259;Name=artM_1;db_xref=COG:COG1126;gene=artM_1;inference=ab initio prediction:Prodigal:002006,similar to AA sequence:UniProtKB:P54537;locus_tag=EGDFAGKH_00259;product=Arginine transport ATP-binding protein ArtM
NZ_LABZ01000107.1	Prodigal:002006	CDS	48310	48963	.	-	0	ID=EGDFAGKH_00260;Name=yecS_1;db_xref=COG:COG0765;gene=yecS_1;inference=ab initio prediction:Prodigal:002006,similar to AA sequence:UniProtKB:P0AFT2;locus_tag=EGDFAGKH_00260;product=L-cystine transport system permease protein YecS
NZ_LABZ01000107.1	Prodigal:002006	CDS	48981	49760	.	-	0	ID=EGDFAGKH_00261;Name=artJ;db_xref=COG:COG0834;gene=artJ;inference=ab initio prediction:Prodigal:002006,similar to AA sequence:UniProtKB:P30860;locus_tag=EGDFAGKH_00261;product=ABC transporter arginine-binding protein 1
NZ_LABZ01000107.1	Prodigal:002006	CDS	49851	50510	.	+	0	ID=EGDFAGKH_00262;inference=ab initio prediction:Prodigal:002006;locus_tag=EGDFAGKH_00262;product=hypothetical protein
NZ_LABZ01000107.1	Prodigal:002006	CDS	50616	51374	.	+	0	ID=EGDFAGKH_00263;Name=bluF;gene=bluF;inference=ab initio prediction:Prodigal:002006,similar to AA sequence:UniProtKB:P75990;locus_tag=EGDFAGKH_00263;product=Blue light- and temperature-regulated antirepressor BluF
NZ_LABZ01000107.1	Prodigal:002006	CDS	51653	53074	.	+	0	ID=EGDFAGKH_00264;eC_number=2.7.8.-;Name=clsB;gene=clsB;inference=ab initio prediction:Prodigal:002006,protein motif:HAMAP:MF_01917;locus_tag=EGDFAGKH_00264;product=Cardiolipin synthase B
NZ_LABZ01000107.1	Prodigal:002006	CDS	53028	54071	.	-	0	ID=EGDFAGKH_00265;inference=ab initio prediction:Prodigal:002006;locus_tag=EGDFAGKH_00265;product=hypothetical protein
NZ_LABZ01000107.1	Prodigal:002006	CDS	54068	54835	.	-	0	ID=EGDFAGKH_00266;inference=ab initio prediction:Prodigal:002006;locus_tag=EGDFAGKH_00266;product=hypothetical protein
NZ_LABZ01000107.1	Prodigal:002006	CDS	55070	56152	.	+	0	ID=EGDFAGKH_00267;inference=ab initio prediction:Prodigal:002006;locus_tag=EGDFAGKH_00267;product=hypothetical protein
NZ_LABZ01000107.1	Prodigal:002006	CDS	56159	56953	.	+	0	ID=EGDFAGKH_00268;eC_number=2.7.7.24;Name=rffH;db_xref=COG:COG1209;gene=rffH;inference=ab initio prediction:Prodigal:002006,similar to AA sequence:UniProtKB:P61887;locus_tag=EGDFAGKH_00268;product=Glucose-1-phosphate thymidylyltransferase 2
NZ_LABZ01000108.1	Prodigal:002006	CDS	266	871	.	+	0	ID=EGDFAGKH_00269;eC_number=2.7.1.25;Name=cysC;db_xref=COG:COG0529;gene=cysC;inference=ab initio prediction:Prodigal:002006,similar to AA sequence:UniProtKB:O34577;locus_tag=EGDFAGKH_00269;product=putative adenylyl-sulfate kinase
NZ_LABZ01000108.1	Prodigal:002006	CDS	989	1204	.	+	0	ID=EGDFAGKH_00270;inference=ab initio prediction:Prodigal:002006;locus_tag=EGDFAGKH_00270;product=hypothetical protein
NZ_LABZ01000108.1	Prodigal:002006	CDS	1207	1437	.	-	0	ID=EGDFAGKH_00271;inference=ab initio prediction:Prodigal:002006;locus_tag=EGDFAGKH_00271;product=hypothetical protein
NZ_LABZ01000108.1	Prodigal:002006	CDS	1787	3289	.	+	0	ID=EGDFAGKH_00272;Name=dppA_1;db_xref=COG:COG0747;gene=dppA_1;inference=ab initio prediction:Prodigal:002006,similar to AA sequence:UniProtKB:P23847;locus_tag=EGDFAGKH_00272;product=Periplasmic dipeptide transport protein
NZ_LABZ01000108.1	Prodigal:002006	CDS	3303	4247	.	+	0	ID=EGDFAGKH_00273;Name=gsiC_1;db_xref=COG:COG0601;gene=gsiC_1;inference=ab initio prediction:Prodigal:002006,similar to AA sequence:UniProtKB:P75798;locus_tag=EGDFAGKH_00273;product=Glutathione transport system permease protein GsiC
NZ_LABZ01000108.1	Prodigal:002006	CDS	4244	5152	.	+	0	ID=EGDFAGKH_00274;Name=gsiD_1;db_xref=COG:COG1173;gene=gsiD_1;inference=ab initio prediction:Prodigal:002006,similar to AA sequence:UniProtKB:P75799;locus_tag=EGDFAGKH_00274;product=Glutathione transport system permease protein GsiD
NZ_LABZ01000108.1	Prodigal:002006	CDS	5149	6171	.	+	0	ID=EGDFAGKH_00275;Name=oppD_1;db_xref=COG:COG0444;gene=oppD_1;inference=ab initio prediction:Prodigal:002006,similar to AA sequence:UniProtKB:P24136;locus_tag=EGDFAGKH_00275;product=Oligopeptide transport ATP-binding protein OppD
NZ_LABZ01000108.1	Prodigal:002006	CDS	6168	7091	.	+	0	ID=EGDFAGKH_00276;Name=oppF_1;db_xref=COG:COG4608;gene=oppF_1;inference=ab initio prediction:Prodigal:002006,similar to AA sequence:UniProtKB:P24137;locus_tag=EGDFAGKH_00276;product=Oligopeptide transport ATP-binding protein OppF
NZ_LABZ01000108.1	Prodigal:002006	CDS	7350	8927	.	+	0	ID=EGDFAGKH_00277;eC_number=2.3.2.2;Name=ywrD;db_xref=COG:COG0405;gene=ywrD;inference=ab initio prediction:Prodigal:002006,similar to AA sequence:UniProtKB:O05218;locus_tag=EGDFAGKH_00277;product=Glutathione hydrolase-like YwrD proenzyme
NZ_LABZ01000108.1	Prodigal:002006	CDS	8935	9687	.	+	0	ID=EGDFAGKH_00278;eC_number=4.2.1.80;Name=mhpD_1;gene=mhpD_1;inference=ab initio prediction:Prodigal:002006,protein motif:HAMAP:MF_01655;locus_tag=EGDFAGKH_00278;product=2-keto-4-pentenoate hydratase
NZ_LABZ01000108.1	Prodigal:002006	CDS	9854	12286	.	-	0	ID=EGDFAGKH_00279;inference=ab initio prediction:Prodigal:002006;locus_tag=EGDFAGKH_00279;product=hypothetical protein
NZ_LABZ01000108.1	Prodigal:002006	CDS	12603	13814	.	+	0	ID=EGDFAGKH_00280;inference=ab initio prediction:Prodigal:002006;locus_tag=EGDFAGKH_00280;product=hypothetical protein
NZ_LABZ01000108.1	Prodigal:002006	CDS	13831	15075	.	+	0	ID=EGDFAGKH_00281;eC_number=1.14.14.46;Name=bioI;db_xref=COG:COG2124;gene=bioI;inference=ab initio prediction:Prodigal:002006,similar to AA sequence:UniProtKB:P53554;locus_tag=EGDFAGKH_00281;product=Biotin biosynthesis cytochrome P450
NZ_LABZ01000108.1	Prodigal:002006	CDS	15180	16088	.	+	0	ID=EGDFAGKH_00282;inference=ab initio prediction:Prodigal:002006;locus_tag=EGDFAGKH_00282;product=hypothetical protein
NZ_LABZ01000108.1	Prodigal:002006	CDS	16078	16827	.	+	0	ID=EGDFAGKH_00283;inference=ab initio prediction:Prodigal:002006;locus_tag=EGDFAGKH_00283;product=hypothetical protein
NZ_LABZ01000108.1	Prodigal:002006	CDS	16824	18164	.	+	0	ID=EGDFAGKH_00284;inference=ab initio prediction:Prodigal:002006;locus_tag=EGDFAGKH_00284;product=hypothetical protein
NZ_LABZ01000108.1	Prodigal:002006	CDS	18157	18810	.	+	0	ID=EGDFAGKH_00285;eC_number=4.1.2.-;Name=ald2;db_xref=COG:COG0235;gene=ald2;inference=ab initio prediction:Prodigal:002006,similar to AA sequence:UniProtKB:Q2RXI1;locus_tag=EGDFAGKH_00285;product=5-(methylthio)ribulose-1-phosphate aldolase
NZ_LABZ01000108.1	Prodigal:002006	CDS	18876	19157	.	+	0	ID=EGDFAGKH_00286;inference=ab initio prediction:Prodigal:002006;locus_tag=EGDFAGKH_00286;product=hypothetical protein
NZ_LABZ01000108.1	Prodigal:002006	CDS	19195	20178	.	-	0	ID=EGDFAGKH_00287;inference=ab initio prediction:Prodigal:002006;locus_tag=EGDFAGKH_00287;product=hypothetical protein
NZ_LABZ01000108.1	Prodigal:002006	CDS	20494	21990	.	+	0	ID=EGDFAGKH_00288;eC_number=3.5.2.-;inference=ab initio prediction:Prodigal:002006,similar to AA sequence:UniProtKB:Q45515;locus_tag=EGDFAGKH_00288;product=D-hydantoinase
NZ_LABZ01000108.1	Prodigal:002006	CDS	22048	22452	.	+	0	ID=EGDFAGKH_00289;eC_number=1.11.1.15;Name=ahpD;gene=ahpD;inference=ab initio prediction:Prodigal:002006,protein motif:HAMAP:MF_01676;locus_tag=EGDFAGKH_00289;product=Alkyl hydroperoxide reductase AhpD
NZ_LABZ01000109.1	Prodigal:002006	CDS	308	568	.	+	0	ID=EGDFAGKH_00290;inference=ab initio prediction:Prodigal:002006;locus_tag=EGDFAGKH_00290;product=hypothetical protein
NZ_LABZ01000109.1	Prodigal:002006	CDS	766	1971	.	+	0	ID=EGDFAGKH_00291;Name=mdtA_1;gene=mdtA_1;inference=ab initio prediction:Prodigal:002006,similar to AA sequence:UniProtKB:P76397;locus_tag=EGDFAGKH_00291;product=Multidrug resistance protein MdtA
NZ_LABZ01000109.1	Prodigal:002006	CDS	1968	3059	.	+	0	ID=EGDFAGKH_00292;Name=bepF_1;gene=bepF_1;inference=ab initio prediction:Prodigal:002006,similar to AA sequence:UniProtKB:Q8FWV8;locus_tag=EGDFAGKH_00292;product=Efflux pump periplasmic linker BepF
NZ_LABZ01000109.1	Prodigal:002006	CDS	3133	6201	.	+	0	ID=EGDFAGKH_00293;Name=acrF;db_xref=COG:COG0841;gene=acrF;inference=ab initio prediction:Prodigal:002006,similar to AA sequence:UniProtKB:P24181;locus_tag=EGDFAGKH_00293;product=Multidrug export protein AcrF
NZ_LABZ01000109.1	Prodigal:002006	CDS	6765	8030	.	+	0	ID=EGDFAGKH_00294;inference=ab initio prediction:Prodigal:002006;locus_tag=EGDFAGKH_00294;product=hypothetical protein
NZ_LABZ01000109.1	Prodigal:002006	CDS	8052	9167	.	+	0	ID=EGDFAGKH_00295;eC_number=3.4.-.-;Name=bepA_1;gene=bepA_1;inference=ab initio prediction:Prodigal:002006,protein motif:HAMAP:MF_00997;locus_tag=EGDFAGKH_00295;product=Beta-barrel assembly-enhancing protease
NZ_LABZ01000109.1	Aragorn:001002	tRNA	9488	9564	.	-	.	ID=EGDFAGKH_00296;inference=COORDINATES:profile:Aragorn:001002;locus_tag=EGDFAGKH_00296;product=tRNA-Met(cat)
NZ_LABZ01000011.1	Prodigal:002006	CDS	799	1782	.	+	0	ID=EGDFAGKH_00297;Name=mamB;gene=mamB;inference=ab initio prediction:Prodigal:002006,similar to AA sequence:UniProtKB:W6KHH6;locus_tag=EGDFAGKH_00297;product=Magnetosome protein MamB
NZ_LABZ01000011.1	Prodigal:002006	CDS	2151	2576	.	+	0	ID=EGDFAGKH_00298;Name=ros_1;db_xref=COG:COG4957;gene=ros_1;inference=ab initio prediction:Prodigal:002006,similar to AA sequence:UniProtKB:Q04152;locus_tag=EGDFAGKH_00298;product=Transcriptional regulatory protein ros
NZ_LABZ01000011.1	Prodigal:002006	CDS	2835	3545	.	-	0	ID=EGDFAGKH_00299;Name=rimM;gene=rimM;inference=ab initio prediction:Prodigal:002006,protein motif:HAMAP:MF_00014;locus_tag=EGDFAGKH_00299;product=Ribosome maturation factor RimM
NZ_LABZ01000011.1	Prodigal:002006	CDS	3556	3915	.	-	0	ID=EGDFAGKH_00300;Name=rpsP;db_xref=COG:COG0228;gene=rpsP;inference=ab initio prediction:Prodigal:002006,similar to AA sequence:UniProtKB:P62236;locus_tag=EGDFAGKH_00300;product=30S ribosomal protein S16
NZ_LABZ01000011.1	Prodigal:002006	CDS	3989	5620	.	-	0	ID=EGDFAGKH_00301;Name=srp54;gene=srp54;inference=ab initio prediction:Prodigal:002006,protein motif:HAMAP:MF_00306;locus_tag=EGDFAGKH_00301;product=Signal recognition particle 54 kDa protein
NZ_LABZ01000011.1	Prodigal:002006	CDS	5640	5861	.	-	0	ID=EGDFAGKH_00302;inference=ab initio prediction:Prodigal:002006;locus_tag=EGDFAGKH_00302;product=hypothetical protein
NZ_LABZ01000011.1	Prodigal:002006	CDS	6135	6581	.	+	0	ID=EGDFAGKH_00303;inference=ab initio prediction:Prodigal:002006;locus_tag=EGDFAGKH_00303;product=hypothetical protein
NZ_LABZ01000011.1	Prodigal:002006	CDS	6758	10615	.	-	0	ID=EGDFAGKH_00304;eC_number=2.4.1.250;Name=mshA_5;gene=mshA_5;inference=ab initio prediction:Prodigal:002006,protein motif:HAMAP:MF_01695;locus_tag=EGDFAGKH_00304;product=D-inositol-3-phosphate glycosyltransferase
NZ_LABZ01000011.1	Prodigal:002006	CDS	10922	12037	.	+	0	ID=EGDFAGKH_00305;eC_number=4.2.3.5;Name=aroC;db_xref=COG:COG0082;gene=aroC;inference=ab initio prediction:Prodigal:002006,similar to AA sequence:UniProtKB:P12008;locus_tag=EGDFAGKH_00305;product=Chorismate synthase
NZ_LABZ01000011.1	Prodigal:002006	CDS	12088	13392	.	+	0	ID=EGDFAGKH_00306;Name=ribBA;db_xref=COG:COG0108;gene=ribBA;inference=ab initio prediction:Prodigal:002006,similar to AA sequence:UniProtKB:P9WHF1;locus_tag=EGDFAGKH_00306;product=Riboflavin biosynthesis protein RibBA
NZ_LABZ01000011.1	Prodigal:002006	CDS	13398	14327	.	-	0	ID=EGDFAGKH_00307;inference=ab initio prediction:Prodigal:002006;locus_tag=EGDFAGKH_00307;product=hypothetical protein
NZ_LABZ01000011.1	Prodigal:002006	CDS	14589	15152	.	+	0	ID=EGDFAGKH_00308;inference=ab initio prediction:Prodigal:002006;locus_tag=EGDFAGKH_00308;product=hypothetical protein
NZ_LABZ01000011.1	Prodigal:002006	CDS	15232	15786	.	+	0	ID=EGDFAGKH_00309;inference=ab initio prediction:Prodigal:002006;locus_tag=EGDFAGKH_00309;product=hypothetical protein
NZ_LABZ01000011.1	Prodigal:002006	CDS	15890	16600	.	-	0	ID=EGDFAGKH_00310;inference=ab initio prediction:Prodigal:002006;locus_tag=EGDFAGKH_00310;product=hypothetical protein
NZ_LABZ01000011.1	Prodigal:002006	CDS	16755	17204	.	+	0	ID=EGDFAGKH_00311;inference=ab initio prediction:Prodigal:002006;locus_tag=EGDFAGKH_00311;product=hypothetical protein
NZ_LABZ01000011.1	Prodigal:002006	CDS	17333	19336	.	+	0	ID=EGDFAGKH_00312;Name=accA1_1;db_xref=COG:COG4770;gene=accA1_1;inference=ab initio prediction:Prodigal:002006,similar to AA sequence:UniProtKB:P9WPQ3;locus_tag=EGDFAGKH_00312;product=Acetyl-/propionyl-coenzyme A carboxylase alpha chain
NZ_LABZ01000011.1	Prodigal:002006	CDS	19347	19763	.	+	0	ID=EGDFAGKH_00313;inference=ab initio prediction:Prodigal:002006;locus_tag=EGDFAGKH_00313;product=hypothetical protein
NZ_LABZ01000011.1	Prodigal:002006	CDS	19956	20378	.	-	0	ID=EGDFAGKH_00314;eC_number=3.5.4.19;Name=hisI;db_xref=COG:COG0139;gene=hisI;inference=ab initio prediction:Prodigal:002006,similar to AA sequence:UniProtKB:P9WMM7;locus_tag=EGDFAGKH_00314;product=Phosphoribosyl-AMP cyclohydrolase
NZ_LABZ01000011.1	Prodigal:002006	CDS	20375	21034	.	-	0	ID=EGDFAGKH_00315;eC_number=3.5.4.16;Name=folE;db_xref=COG:COG0302;gene=folE;inference=ab initio prediction:Prodigal:002006,similar to AA sequence:UniProtKB:P19465;locus_tag=EGDFAGKH_00315;product=GTP cyclohydrolase 1
NZ_LABZ01000011.1	Prodigal:002006	CDS	21289	21735	.	+	0	ID=EGDFAGKH_00316;inference=ab initio prediction:Prodigal:002006;locus_tag=EGDFAGKH_00316;product=hypothetical protein
NZ_LABZ01000011.1	Prodigal:002006	CDS	21732	22049	.	+	0	ID=EGDFAGKH_00317;Name=yidD;gene=yidD;inference=ab initio prediction:Prodigal:002006,protein motif:HAMAP:MF_00386;locus_tag=EGDFAGKH_00317;product=Putative membrane protein insertion efficiency factor
NZ_LABZ01000011.1	Prodigal:002006	CDS	22216	24228	.	+	0	ID=EGDFAGKH_00318;eC_number=6.1.1.3;Name=thrS;db_xref=COG:COG0441;gene=thrS;inference=ab initio prediction:Prodigal:002006,similar to AA sequence:UniProtKB:P0A8M3;locus_tag=EGDFAGKH_00318;product=Threonine--tRNA ligase
NZ_LABZ01000011.1	Prodigal:002006	CDS	24414	25859	.	-	0	ID=EGDFAGKH_00319;inference=ab initio prediction:Prodigal:002006;locus_tag=EGDFAGKH_00319;product=hypothetical protein
NZ_LABZ01000011.1	Prodigal:002006	CDS	25853	26569	.	-	0	ID=EGDFAGKH_00320;inference=ab initio prediction:Prodigal:002006;locus_tag=EGDFAGKH_00320;product=hypothetical protein
NZ_LABZ01000011.1	Prodigal:002006	CDS	26569	27111	.	-	0	ID=EGDFAGKH_00321;inference=ab initio prediction:Prodigal:002006;locus_tag=EGDFAGKH_00321;product=hypothetical protein
NZ_LABZ01000011.1	Prodigal:002006	CDS	27266	28201	.	-	0	ID=EGDFAGKH_00322;inference=ab initio prediction:Prodigal:002006;locus_tag=EGDFAGKH_00322;product=hypothetical protein
NZ_LABZ01000011.1	Prodigal:002006	CDS	28173	30599	.	-	0	ID=EGDFAGKH_00323;inference=ab initio prediction:Prodigal:002006;locus_tag=EGDFAGKH_00323;product=hypothetical protein
NZ_LABZ01000011.1	Prodigal:002006	CDS	30771	31334	.	+	0	ID=EGDFAGKH_00324;eC_number=1.-.-.-;Name=ydjA;db_xref=COG:COG0778;gene=ydjA;inference=ab initio prediction:Prodigal:002006,similar to AA sequence:UniProtKB:P0ACY1;locus_tag=EGDFAGKH_00324;product=Putative NAD(P)H nitroreductase YdjA
NZ_LABZ01000011.1	Prodigal:002006	CDS	31459	32085	.	+	0	ID=EGDFAGKH_00325;inference=ab initio prediction:Prodigal:002006;locus_tag=EGDFAGKH_00325;product=hypothetical protein
NZ_LABZ01000011.1	Prodigal:002006	CDS	32382	33440	.	+	0	ID=EGDFAGKH_00326;inference=ab initio prediction:Prodigal:002006;locus_tag=EGDFAGKH_00326;product=hypothetical protein
NZ_LABZ01000011.1	Prodigal:002006	CDS	33477	34697	.	+	0	ID=EGDFAGKH_00327;inference=ab initio prediction:Prodigal:002006;locus_tag=EGDFAGKH_00327;product=hypothetical protein
NZ_LABZ01000011.1	Prodigal:002006	CDS	34720	34836	.	-	0	ID=EGDFAGKH_00328;inference=ab initio prediction:Prodigal:002006;locus_tag=EGDFAGKH_00328;product=hypothetical protein
NZ_LABZ01000011.1	Prodigal:002006	CDS	35082	36074	.	-	0	ID=EGDFAGKH_00329;eC_number=2.8.1.6;Name=bioB;db_xref=COG:COG0502;gene=bioB;inference=ab initio prediction:Prodigal:002006,similar to AA sequence:UniProtKB:P12996;locus_tag=EGDFAGKH_00329;product=Biotin synthase
NZ_LABZ01000011.1	Prodigal:002006	CDS	36071	36637	.	-	0	ID=EGDFAGKH_00330;Name=bioY_1;db_xref=COG:COG1268;gene=bioY_1;inference=ab initio prediction:Prodigal:002006,similar to AA sequence:UniProtKB:Q9WZQ6;locus_tag=EGDFAGKH_00330;product=Biotin transporter BioY
NZ_LABZ01000011.1	Prodigal:002006	CDS	36733	37377	.	-	0	ID=EGDFAGKH_00331;Name=rspR_2;db_xref=COG:COG1802;gene=rspR_2;inference=ab initio prediction:Prodigal:002006,similar to AA sequence:UniProtKB:P0ACM2;locus_tag=EGDFAGKH_00331;product=HTH-type transcriptional repressor RspR
NZ_LABZ01000011.1	Prodigal:002006	CDS	37487	38215	.	+	0	ID=EGDFAGKH_00332;eC_number=2.1.1.163;Name=COQ5_1;gene=COQ5_1;inference=ab initio prediction:Prodigal:002006,protein motif:HAMAP:MF_01813;locus_tag=EGDFAGKH_00332;product=2-methoxy-6-polyprenyl-1%2C4-benzoquinol methylase%2C mitochondrial
NZ_LABZ01000011.1	Prodigal:002006	CDS	38220	38723	.	+	0	ID=EGDFAGKH_00333;inference=ab initio prediction:Prodigal:002006;locus_tag=EGDFAGKH_00333;product=hypothetical protein
NZ_LABZ01000011.1	Prodigal:002006	CDS	38799	40964	.	-	0	ID=EGDFAGKH_00334;eC_number=2.4.1.-;Name=mdoH_1;db_xref=COG:COG2943;gene=mdoH_1;inference=ab initio prediction:Prodigal:002006,similar to AA sequence:UniProtKB:P62517;locus_tag=EGDFAGKH_00334;product=Glucans biosynthesis glucosyltransferase H
NZ_LABZ01000011.1	Prodigal:002006	CDS	40940	42523	.	-	0	ID=EGDFAGKH_00335;Name=mdoG_1;db_xref=COG:COG3131;gene=mdoG_1;inference=ab initio prediction:Prodigal:002006,similar to AA sequence:UniProtKB:P33136;locus_tag=EGDFAGKH_00335;product=Glucans biosynthesis protein G
NZ_LABZ01000011.1	Prodigal:002006	CDS	42729	44072	.	+	0	ID=EGDFAGKH_00336;Name=glmU_1;gene=glmU_1;inference=ab initio prediction:Prodigal:002006,similar to AA sequence:UniProtKB:A4TSJ5;locus_tag=EGDFAGKH_00336;product=Bifunctional protein GlmU
NZ_LABZ01000011.1	Prodigal:002006	CDS	44079	44783	.	-	0	ID=EGDFAGKH_00337;inference=ab initio prediction:Prodigal:002006;locus_tag=EGDFAGKH_00337;product=hypothetical protein
NZ_LABZ01000110.1	Prodigal:002006	CDS	234	494	.	-	0	ID=EGDFAGKH_00338;inference=ab initio prediction:Prodigal:002006;locus_tag=EGDFAGKH_00338;product=hypothetical protein
NZ_LABZ01000110.1	Prodigal:002006	CDS	573	785	.	-	0	ID=EGDFAGKH_00339;inference=ab initio prediction:Prodigal:002006;locus_tag=EGDFAGKH_00339;product=hypothetical protein
NZ_LABZ01000111.1	Prodigal:002006	CDS	563	2335	.	+	0	ID=EGDFAGKH_00340;eC_number=1.1.2.7;inference=ab initio prediction:Prodigal:002006,similar to AA sequence:UniProtKB:P38539;locus_tag=EGDFAGKH_00340;product=Methanol dehydrogenase [cytochrome c] subunit 1
NZ_LABZ01000111.1	Prodigal:002006	CDS	2402	3613	.	+	0	ID=EGDFAGKH_00341;inference=ab initio prediction:Prodigal:002006,similar to AA sequence:ISfinder:TnXax1;locus_tag=EGDFAGKH_00341;product=Tn3 family transposase TnXax1
NZ_LABZ01000111.1	Prodigal:002006	CDS	3806	5014	.	+	0	ID=EGDFAGKH_00342;inference=ab initio prediction:Prodigal:002006;locus_tag=EGDFAGKH_00342;product=hypothetical protein
NZ_LABZ01000111.1	Prodigal:002006	CDS	5262	6548	.	+	0	ID=EGDFAGKH_00343;inference=ab initio prediction:Prodigal:002006;locus_tag=EGDFAGKH_00343;product=hypothetical protein
NZ_LABZ01000111.1	Prodigal:002006	CDS	6545	7180	.	+	0	ID=EGDFAGKH_00344;inference=ab initio prediction:Prodigal:002006;locus_tag=EGDFAGKH_00344;product=hypothetical protein
NZ_LABZ01000111.1	Prodigal:002006	CDS	7443	7895	.	+	0	ID=EGDFAGKH_00345;inference=ab initio prediction:Prodigal:002006;locus_tag=EGDFAGKH_00345;product=hypothetical protein
NZ_LABZ01000111.1	Prodigal:002006	CDS	8168	8311	.	-	0	ID=EGDFAGKH_00346;inference=ab initio prediction:Prodigal:002006;locus_tag=EGDFAGKH_00346;product=hypothetical protein
NZ_LABZ01000111.1	Prodigal:002006	CDS	9230	9628	.	+	0	ID=EGDFAGKH_00347;Name=yecN;db_xref=COG:COG3788;gene=yecN;inference=ab initio prediction:Prodigal:002006,similar to AA sequence:UniProtKB:P64515;locus_tag=EGDFAGKH_00347;product=Inner membrane protein YecN
NZ_LABZ01000111.1	Prodigal:002006	CDS	9632	10531	.	-	0	ID=EGDFAGKH_00348;inference=ab initio prediction:Prodigal:002006;locus_tag=EGDFAGKH_00348;product=hypothetical protein
NZ_LABZ01000111.1	Prodigal:002006	CDS	10861	11838	.	-	0	ID=EGDFAGKH_00349;eC_number=1.3.1.87;Name=hcaB_1;gene=hcaB_1;inference=ab initio prediction:Prodigal:002006,protein motif:HAMAP:MF_01647;locus_tag=EGDFAGKH_00349;product=3-phenylpropionate-dihydrodiol/cinnamic acid-dihydrodiol dehydrogenase
NZ_LABZ01000111.1	Prodigal:002006	CDS	11925	13313	.	-	0	ID=EGDFAGKH_00350;eC_number=3.5.2.-;inference=ab initio prediction:Prodigal:002006,similar to AA sequence:UniProtKB:Q45515;locus_tag=EGDFAGKH_00350;product=D-hydantoinase
NZ_LABZ01000112.1	Prodigal:002006	CDS	250	960	.	-	0	ID=EGDFAGKH_00351;Name=ybhL_1;db_xref=COG:COG0670;gene=ybhL_1;inference=ab initio prediction:Prodigal:002006,similar to AA sequence:UniProtKB:P0AAC4;locus_tag=EGDFAGKH_00351;product=Inner membrane protein YbhL
NZ_LABZ01000112.1	Prodigal:002006	CDS	999	1808	.	-	0	ID=EGDFAGKH_00352;inference=ab initio prediction:Prodigal:002006;locus_tag=EGDFAGKH_00352;product=hypothetical protein
NZ_LABZ01000112.1	Prodigal:002006	CDS	1808	2386	.	-	0	ID=EGDFAGKH_00353;Name=ecfG_1;gene=ecfG_1;inference=ab initio prediction:Prodigal:002006,similar to AA sequence:UniProtKB:B3Q6P8;locus_tag=EGDFAGKH_00353;product=ECF RNA polymerase sigma factor EcfG
NZ_LABZ01000112.1	Prodigal:002006	CDS	2562	3422	.	-	0	ID=EGDFAGKH_00354;Name=glnQ_1;gene=glnQ_1;inference=ab initio prediction:Prodigal:002006,similar to AA sequence:UniProtKB:P27675;locus_tag=EGDFAGKH_00354;product=Glutamine transport ATP-binding protein GlnQ
NZ_LABZ01000112.1	Prodigal:002006	CDS	3433	4125	.	-	0	ID=EGDFAGKH_00355;Name=gltK;db_xref=COG:COG0765;gene=gltK;inference=ab initio prediction:Prodigal:002006,similar to AA sequence:UniProtKB:P0AER5;locus_tag=EGDFAGKH_00355;product=Glutamate/aspartate import permease protein GltK
NZ_LABZ01000112.1	Prodigal:002006	CDS	4255	4974	.	-	0	ID=EGDFAGKH_00356;Name=gltJ;db_xref=COG:COG0765;gene=gltJ;inference=ab initio prediction:Prodigal:002006,similar to AA sequence:UniProtKB:P0AER3;locus_tag=EGDFAGKH_00356;product=Glutamate/aspartate import permease protein GltJ
NZ_LABZ01000112.1	Prodigal:002006	CDS	5127	6038	.	-	0	ID=EGDFAGKH_00357;Name=gltI_1;db_xref=COG:COG0834;gene=gltI_1;inference=ab initio prediction:Prodigal:002006,similar to AA sequence:UniProtKB:P37902;locus_tag=EGDFAGKH_00357;product=Glutamate/aspartate import solute-binding protein
NZ_LABZ01000112.1	Prodigal:002006	CDS	6350	7360	.	+	0	ID=EGDFAGKH_00358;inference=ab initio prediction:Prodigal:002006;locus_tag=EGDFAGKH_00358;product=hypothetical protein
NZ_LABZ01000112.1	Prodigal:002006	CDS	7357	8337	.	+	0	ID=EGDFAGKH_00359;eC_number=5.1.1.20;Name=ycjG;db_xref=COG:COG4948;gene=ycjG;inference=ab initio prediction:Prodigal:002006,similar to AA sequence:UniProtKB:P51981;locus_tag=EGDFAGKH_00359;product=L-Ala-D/L-Glu epimerase
NZ_LABZ01000112.1	Prodigal:002006	CDS	8461	8778	.	+	0	ID=EGDFAGKH_00360;inference=ab initio prediction:Prodigal:002006;locus_tag=EGDFAGKH_00360;product=hypothetical protein
NZ_LABZ01000112.1	Prodigal:002006	CDS	8787	9068	.	+	0	ID=EGDFAGKH_00361;inference=ab initio prediction:Prodigal:002006;locus_tag=EGDFAGKH_00361;product=hypothetical protein
NZ_LABZ01000112.1	Prodigal:002006	CDS	9072	9794	.	-	0	ID=EGDFAGKH_00362;inference=ab initio prediction:Prodigal:002006;locus_tag=EGDFAGKH_00362;product=hypothetical protein
NZ_LABZ01000112.1	Prodigal:002006	CDS	9850	10080	.	-	0	ID=EGDFAGKH_00363;inference=ab initio prediction:Prodigal:002006;locus_tag=EGDFAGKH_00363;product=hypothetical protein
NZ_LABZ01000112.1	Prodigal:002006	CDS	10318	10761	.	-	0	ID=EGDFAGKH_00364;inference=ab initio prediction:Prodigal:002006;locus_tag=EGDFAGKH_00364;product=hypothetical protein
NZ_LABZ01000112.1	Prodigal:002006	CDS	11018	12706	.	+	0	ID=EGDFAGKH_00365;eC_number=6.3.4.3;Name=fhs;db_xref=COG:COG2759;gene=fhs;inference=ab initio prediction:Prodigal:002006,similar to AA sequence:UniProtKB:Q83WS0;locus_tag=EGDFAGKH_00365;product=Formate--tetrahydrofolate ligase
NZ_LABZ01000112.1	Prodigal:002006	CDS	12733	13728	.	-	0	ID=EGDFAGKH_00366;eC_number=1.1.1.94;Name=gpsA;db_xref=COG:COG0240;gene=gpsA;inference=ab initio prediction:Prodigal:002006,similar to AA sequence:UniProtKB:P9WN77;locus_tag=EGDFAGKH_00366;product=Glycerol-3-phosphate dehydrogenase [NAD(P)+]
NZ_LABZ01000112.1	Prodigal:002006	CDS	13725	14609	.	-	0	ID=EGDFAGKH_00367;inference=ab initio prediction:Prodigal:002006;locus_tag=EGDFAGKH_00367;product=hypothetical protein
NZ_LABZ01000112.1	Prodigal:002006	CDS	14606	15685	.	-	0	ID=EGDFAGKH_00368;eC_number=2.3.1.234;Name=tsaD;db_xref=COG:COG0533;gene=tsaD;inference=ab initio prediction:Prodigal:002006,similar to AA sequence:UniProtKB:P40731;locus_tag=EGDFAGKH_00368;product=tRNA N6-adenosine threonylcarbamoyltransferase
NZ_LABZ01000112.1	Prodigal:002006	CDS	15800	16585	.	+	0	ID=EGDFAGKH_00369;inference=ab initio prediction:Prodigal:002006;locus_tag=EGDFAGKH_00369;product=hypothetical protein
NZ_LABZ01000112.1	Prodigal:002006	CDS	16707	19097	.	+	0	ID=EGDFAGKH_00370;inference=ab initio prediction:Prodigal:002006;locus_tag=EGDFAGKH_00370;product=hypothetical protein
NZ_LABZ01000112.1	Prodigal:002006	CDS	19245	20720	.	+	0	ID=EGDFAGKH_00371;Name=lapB_1;gene=lapB_1;inference=ab initio prediction:Prodigal:002006,protein motif:HAMAP:MF_00994;locus_tag=EGDFAGKH_00371;product=Lipopolysaccharide assembly protein B
NZ_LABZ01000112.1	Prodigal:002006	CDS	20957	22822	.	-	0	ID=EGDFAGKH_00372;eC_number=7.4.2.10;Name=gsiA_2;db_xref=COG:COG1123;gene=gsiA_2;inference=ab initio prediction:Prodigal:002006,similar to AA sequence:UniProtKB:P75796;locus_tag=EGDFAGKH_00372;product=Glutathione import ATP-binding protein GsiA
NZ_LABZ01000112.1	Prodigal:002006	CDS	22833	23717	.	-	0	ID=EGDFAGKH_00373;Name=gsiD_2;db_xref=COG:COG1173;gene=gsiD_2;inference=ab initio prediction:Prodigal:002006,similar to AA sequence:UniProtKB:P75799;locus_tag=EGDFAGKH_00373;product=Glutathione transport system permease protein GsiD
NZ_LABZ01000112.1	Prodigal:002006	CDS	23728	24687	.	-	0	ID=EGDFAGKH_00374;Name=dppB_3;db_xref=COG:COG0601;gene=dppB_3;inference=ab initio prediction:Prodigal:002006,similar to AA sequence:UniProtKB:P0AEF8;locus_tag=EGDFAGKH_00374;product=Dipeptide transport system permease protein DppB
NZ_LABZ01000112.1	Prodigal:002006	CDS	24698	26521	.	-	0	ID=EGDFAGKH_00375;inference=ab initio prediction:Prodigal:002006;locus_tag=EGDFAGKH_00375;product=hypothetical protein
NZ_LABZ01000112.1	Prodigal:002006	CDS	26796	28214	.	+	0	ID=EGDFAGKH_00376;eC_number=3.5.1.-;Name=abgB_1;db_xref=COG:COG1473;gene=abgB_1;inference=ab initio prediction:Prodigal:002006,similar to AA sequence:UniProtKB:P76052;locus_tag=EGDFAGKH_00376;product=p-aminobenzoyl-glutamate hydrolase subunit B
NZ_LABZ01000112.1	Prodigal:002006	CDS	28288	28644	.	+	0	ID=EGDFAGKH_00377;Name=csaA;db_xref=COG:COG0073;gene=csaA;inference=ab initio prediction:Prodigal:002006,similar to AA sequence:UniProtKB:P37584;locus_tag=EGDFAGKH_00377;product=putative chaperone CsaA
NZ_LABZ01000112.1	Prodigal:002006	CDS	28787	29182	.	+	0	ID=EGDFAGKH_00378;inference=ab initio prediction:Prodigal:002006;locus_tag=EGDFAGKH_00378;product=hypothetical protein
NZ_LABZ01000112.1	Prodigal:002006	CDS	29151	29477	.	+	0	ID=EGDFAGKH_00379;inference=ab initio prediction:Prodigal:002006;locus_tag=EGDFAGKH_00379;product=hypothetical protein
NZ_LABZ01000112.1	Prodigal:002006	CDS	29559	30170	.	+	0	ID=EGDFAGKH_00380;Name=ureG;db_xref=COG:COG0378;gene=ureG;inference=ab initio prediction:Prodigal:002006,similar to AA sequence:UniProtKB:Q06206;locus_tag=EGDFAGKH_00380;product=Urease accessory protein UreG
NZ_LABZ01000112.1	Prodigal:002006	CDS	30171	30950	.	+	0	ID=EGDFAGKH_00381;inference=ab initio prediction:Prodigal:002006;locus_tag=EGDFAGKH_00381;product=hypothetical protein
NZ_LABZ01000112.1	Prodigal:002006	CDS	31109	31957	.	-	0	ID=EGDFAGKH_00382;inference=ab initio prediction:Prodigal:002006;locus_tag=EGDFAGKH_00382;product=hypothetical protein
NZ_LABZ01000112.1	Prodigal:002006	CDS	32109	33443	.	-	0	ID=EGDFAGKH_00383;Name=mntH_1;gene=mntH_1;inference=ab initio prediction:Prodigal:002006,similar to AA sequence:UniProtKB:Q99UZ7;locus_tag=EGDFAGKH_00383;product=Divalent metal cation transporter MntH
NZ_LABZ01000112.1	Prodigal:002006	CDS	33532	34020	.	-	0	ID=EGDFAGKH_00384;eC_number=3.5.4.33;Name=tadA;db_xref=COG:COG0590;gene=tadA;inference=ab initio prediction:Prodigal:002006,similar to AA sequence:UniProtKB:A9CK16;locus_tag=EGDFAGKH_00384;product=tRNA-specific adenosine deaminase
NZ_LABZ01000112.1	Prodigal:002006	CDS	34065	36032	.	+	0	ID=EGDFAGKH_00385;inference=ab initio prediction:Prodigal:002006;locus_tag=EGDFAGKH_00385;product=hypothetical protein
NZ_LABZ01000112.1	Prodigal:002006	CDS	36042	36599	.	+	0	ID=EGDFAGKH_00386;eC_number=2.1.1.171;Name=rsmD;db_xref=COG:COG0742;gene=rsmD;inference=ab initio prediction:Prodigal:002006,similar to AA sequence:UniProtKB:P44869;locus_tag=EGDFAGKH_00386;product=Ribosomal RNA small subunit methyltransferase D
NZ_LABZ01000112.1	Prodigal:002006	CDS	36589	37431	.	-	0	ID=EGDFAGKH_00387;inference=ab initio prediction:Prodigal:002006;locus_tag=EGDFAGKH_00387;product=hypothetical protein
NZ_LABZ01000112.1	Prodigal:002006	CDS	37707	38396	.	+	0	ID=EGDFAGKH_00388;inference=ab initio prediction:Prodigal:002006;locus_tag=EGDFAGKH_00388;product=hypothetical protein
NZ_LABZ01000112.1	Prodigal:002006	CDS	38529	38999	.	+	0	ID=EGDFAGKH_00389;inference=ab initio prediction:Prodigal:002006;locus_tag=EGDFAGKH_00389;product=hypothetical protein
NZ_LABZ01000112.1	Prodigal:002006	CDS	39273	39593	.	+	0	ID=EGDFAGKH_00390;inference=ab initio prediction:Prodigal:002006;locus_tag=EGDFAGKH_00390;product=hypothetical protein
NZ_LABZ01000112.1	Prodigal:002006	CDS	39673	40038	.	-	0	ID=EGDFAGKH_00391;inference=ab initio prediction:Prodigal:002006;locus_tag=EGDFAGKH_00391;product=hypothetical protein
NZ_LABZ01000112.1	Prodigal:002006	CDS	40219	40488	.	+	0	ID=EGDFAGKH_00392;inference=ab initio prediction:Prodigal:002006;locus_tag=EGDFAGKH_00392;product=hypothetical protein
NZ_LABZ01000113.1	Prodigal:002006	CDS	25	603	.	+	0	ID=EGDFAGKH_00393;inference=ab initio prediction:Prodigal:002006;locus_tag=EGDFAGKH_00393;product=hypothetical protein
NZ_LABZ01000113.1	Prodigal:002006	CDS	723	1370	.	+	0	ID=EGDFAGKH_00394;eC_number=2.5.1.18;Name=gstB_1;db_xref=COG:COG0625;gene=gstB_1;inference=ab initio prediction:Prodigal:002006,similar to AA sequence:UniProtKB:P15214;locus_tag=EGDFAGKH_00394;product=Glutathione S-transferase GST-6.0
NZ_LABZ01000113.1	Prodigal:002006	CDS	1650	2198	.	-	0	ID=EGDFAGKH_00395;inference=ab initio prediction:Prodigal:002006;locus_tag=EGDFAGKH_00395;product=hypothetical protein
NZ_LABZ01000113.1	Prodigal:002006	CDS	2381	3400	.	+	0	ID=EGDFAGKH_00396;eC_number=1.1.1.86;Name=ilvC;db_xref=COG:COG0059;gene=ilvC;inference=ab initio prediction:Prodigal:002006,similar to AA sequence:UniProtKB:Q9HVA2;locus_tag=EGDFAGKH_00396;product=Ketol-acid reductoisomerase (NADP(+))
NZ_LABZ01000113.1	Prodigal:002006	CDS	3913	5316	.	+	0	ID=EGDFAGKH_00397;eC_number=4.2.99.20;Name=menH_2;gene=menH_2;inference=ab initio prediction:Prodigal:002006,protein motif:HAMAP:MF_01660;locus_tag=EGDFAGKH_00397;product=2-succinyl-6-hydroxy-2%2C4-cyclohexadiene-1-carboxylate synthase
NZ_LABZ01000113.1	Prodigal:002006	CDS	5313	6872	.	+	0	ID=EGDFAGKH_00398;eC_number=1.1.1.400;Name=mpdB_1;gene=mpdB_1;inference=ab initio prediction:Prodigal:002006,similar to AA sequence:UniProtKB:Q3YAT3;locus_tag=EGDFAGKH_00398;product=2-methyl-1%2C2-propanediol dehydrogenase
NZ_LABZ01000113.1	Prodigal:002006	CDS	7072	7626	.	+	0	ID=EGDFAGKH_00399;eC_number=1.16.-.-;Name=dps;db_xref=COG:COG0783;gene=dps;inference=ab initio prediction:Prodigal:002006,similar to AA sequence:UniProtKB:Q8UCK6;locus_tag=EGDFAGKH_00399;product=DNA protection during starvation protein
NZ_LABZ01000113.1	Prodigal:002006	CDS	7817	8077	.	+	0	ID=EGDFAGKH_00400;inference=ab initio prediction:Prodigal:002006;locus_tag=EGDFAGKH_00400;product=hypothetical protein
NZ_LABZ01000113.1	Prodigal:002006	CDS	8080	8223	.	+	0	ID=EGDFAGKH_00401;inference=ab initio prediction:Prodigal:002006;locus_tag=EGDFAGKH_00401;product=hypothetical protein
NZ_LABZ01000113.1	Prodigal:002006	CDS	8228	8770	.	-	0	ID=EGDFAGKH_00402;eC_number=2.2.1.6;Name=ilvH;db_xref=COG:COG0440;gene=ilvH;inference=ab initio prediction:Prodigal:002006,similar to AA sequence:UniProtKB:P00894;locus_tag=EGDFAGKH_00402;product=Acetolactate synthase isozyme 3 small subunit
NZ_LABZ01000113.1	Prodigal:002006	CDS	8800	10578	.	-	0	ID=EGDFAGKH_00403;eC_number=2.2.1.6;Name=ilvI;db_xref=COG:COG0028;gene=ilvI;inference=ab initio prediction:Prodigal:002006,similar to AA sequence:UniProtKB:P00893;locus_tag=EGDFAGKH_00403;product=Acetolactate synthase isozyme 3 large subunit
NZ_LABZ01000113.1	Prodigal:002006	CDS	10848	11393	.	-	0	ID=EGDFAGKH_00404;Name=bioY_2;db_xref=COG:COG1268;gene=bioY_2;inference=ab initio prediction:Prodigal:002006,similar to AA sequence:UniProtKB:Q2KBP7;locus_tag=EGDFAGKH_00404;product=Biotin transporter BioY
NZ_LABZ01000113.1	Prodigal:002006	CDS	11422	12030	.	-	0	ID=EGDFAGKH_00405;Name=bioN;db_xref=COG:COG0619;gene=bioN;inference=ab initio prediction:Prodigal:002006,similar to AA sequence:UniProtKB:Q2KBP6;locus_tag=EGDFAGKH_00405;product=Energy-coupling factor transporter transmembrane protein BioN
NZ_LABZ01000113.1	Prodigal:002006	CDS	12027	12701	.	-	0	ID=EGDFAGKH_00406;eC_number=3.6.3.-;Name=bioM;db_xref=COG:COG1122;gene=bioM;inference=ab initio prediction:Prodigal:002006,similar to AA sequence:UniProtKB:Q2KBP5;locus_tag=EGDFAGKH_00406;product=Biotin transport ATP-binding protein BioM
NZ_LABZ01000113.1	Prodigal:002006	CDS	12867	13358	.	+	0	ID=EGDFAGKH_00407;inference=ab initio prediction:Prodigal:002006;locus_tag=EGDFAGKH_00407;product=hypothetical protein
NZ_LABZ01000114.1	barrnap:0.9	rRNA	48	1666	0	-	.	ID=EGDFAGKH_00408;locus_tag=EGDFAGKH_00408;note=aligned only 50 percent of the 23S ribosomal RNA;product=23S ribosomal RNA (partial)
NZ_LABZ01000115.1	Prodigal:002006	CDS	198	596	.	+	0	ID=EGDFAGKH_00409;db_xref=COG:COG0840;inference=ab initio prediction:Prodigal:002006,similar to AA sequence:UniProtKB:Q2W4T8;locus_tag=EGDFAGKH_00409;product=Methyl-accepting chemotaxis protein
NZ_LABZ01000115.1	Prodigal:002006	CDS	618	1076	.	-	0	ID=EGDFAGKH_00410;Name=mntR;db_xref=COG:COG1321;gene=mntR;inference=ab initio prediction:Prodigal:002006,similar to AA sequence:UniProtKB:P0A9F1;locus_tag=EGDFAGKH_00410;product=Transcriptional regulator MntR
NZ_LABZ01000115.1	Prodigal:002006	CDS	1195	2085	.	-	0	ID=EGDFAGKH_00411;Name=cysL;db_xref=COG:COG0583;gene=cysL;inference=ab initio prediction:Prodigal:002006,similar to AA sequence:UniProtKB:P39647;locus_tag=EGDFAGKH_00411;product=HTH-type transcriptional regulator CysL
NZ_LABZ01000115.1	Prodigal:002006	CDS	2371	2790	.	+	0	ID=EGDFAGKH_00412;Name=sdhC;db_xref=COG:COG2009;gene=sdhC;inference=ab initio prediction:Prodigal:002006,similar to AA sequence:UniProtKB:P69054;locus_tag=EGDFAGKH_00412;product=Succinate dehydrogenase cytochrome b556 subunit
NZ_LABZ01000115.1	Prodigal:002006	CDS	2805	3218	.	+	0	ID=EGDFAGKH_00413;inference=ab initio prediction:Prodigal:002006;locus_tag=EGDFAGKH_00413;product=hypothetical protein
NZ_LABZ01000115.1	Prodigal:002006	CDS	3256	5082	.	+	0	ID=EGDFAGKH_00414;eC_number=1.3.5.1;Name=sdhA;gene=sdhA;inference=ab initio prediction:Prodigal:002006,similar to AA sequence:UniProtKB:G4V4G6;locus_tag=EGDFAGKH_00414;product=Succinate dehydrogenase flavoprotein subunit
NZ_LABZ01000115.1	Prodigal:002006	CDS	5126	5341	.	+	0	ID=EGDFAGKH_00415;inference=ab initio prediction:Prodigal:002006;locus_tag=EGDFAGKH_00415;product=hypothetical protein
NZ_LABZ01000115.1	Prodigal:002006	CDS	5504	6286	.	+	0	ID=EGDFAGKH_00416;eC_number=1.3.5.1;Name=sdhB;db_xref=COG:COG0479;gene=sdhB;inference=ab initio prediction:Prodigal:002006,similar to AA sequence:UniProtKB:P07014;locus_tag=EGDFAGKH_00416;product=Succinate dehydrogenase iron-sulfur subunit
NZ_LABZ01000115.1	Prodigal:002006	CDS	6508	7125	.	+	0	ID=EGDFAGKH_00417;inference=ab initio prediction:Prodigal:002006;locus_tag=EGDFAGKH_00417;product=hypothetical protein
NZ_LABZ01000115.1	Prodigal:002006	CDS	7130	8506	.	-	0	ID=EGDFAGKH_00418;inference=ab initio prediction:Prodigal:002006;locus_tag=EGDFAGKH_00418;product=hypothetical protein
NZ_LABZ01000115.1	Prodigal:002006	CDS	8610	10238	.	-	0	ID=EGDFAGKH_00419;inference=ab initio prediction:Prodigal:002006;locus_tag=EGDFAGKH_00419;product=hypothetical protein
NZ_LABZ01000115.1	Prodigal:002006	CDS	10352	10936	.	-	0	ID=EGDFAGKH_00420;eC_number=2.3.1.-;Name=mnaT;db_xref=COG:COG1247;gene=mnaT;inference=ab initio prediction:Prodigal:002006,similar to AA sequence:UniProtKB:P76112;locus_tag=EGDFAGKH_00420;product=L-amino acid N-acyltransferase MnaT
NZ_LABZ01000115.1	Prodigal:002006	CDS	11014	12981	.	+	0	ID=EGDFAGKH_00421;Name=mutL;gene=mutL;inference=ab initio prediction:Prodigal:002006,similar to AA sequence:UniProtKB:Q5F8M6;locus_tag=EGDFAGKH_00421;product=DNA mismatch repair protein MutL
NZ_LABZ01000115.1	Prodigal:002006	CDS	13091	13558	.	+	0	ID=EGDFAGKH_00422;inference=ab initio prediction:Prodigal:002006;locus_tag=EGDFAGKH_00422;product=hypothetical protein
NZ_LABZ01000115.1	Prodigal:002006	CDS	13518	13862	.	+	0	ID=EGDFAGKH_00423;inference=ab initio prediction:Prodigal:002006;locus_tag=EGDFAGKH_00423;product=hypothetical protein
NZ_LABZ01000115.1	Prodigal:002006	CDS	14590	15324	.	+	0	ID=EGDFAGKH_00424;Name=aqpZ2_1;gene=aqpZ2_1;inference=ab initio prediction:Prodigal:002006,similar to AA sequence:UniProtKB:Q8UJW4;locus_tag=EGDFAGKH_00424;product=Aquaporin Z 2
NZ_LABZ01000116.1	Prodigal:002006	CDS	226	2304	.	-	0	ID=EGDFAGKH_00425;inference=ab initio prediction:Prodigal:002006;locus_tag=EGDFAGKH_00425;product=hypothetical protein
NZ_LABZ01000116.1	Prodigal:002006	CDS	2333	5155	.	-	0	ID=EGDFAGKH_00426;inference=ab initio prediction:Prodigal:002006;locus_tag=EGDFAGKH_00426;product=hypothetical protein
NZ_LABZ01000116.1	Prodigal:002006	CDS	5167	6081	.	-	0	ID=EGDFAGKH_00427;inference=ab initio prediction:Prodigal:002006;locus_tag=EGDFAGKH_00427;product=hypothetical protein
NZ_LABZ01000116.1	Prodigal:002006	CDS	6087	7097	.	-	0	ID=EGDFAGKH_00428;inference=ab initio prediction:Prodigal:002006;locus_tag=EGDFAGKH_00428;product=hypothetical protein
NZ_LABZ01000116.1	Prodigal:002006	CDS	7384	9033	.	-	0	ID=EGDFAGKH_00429;eC_number=3.1.1.102;inference=ab initio prediction:Prodigal:002006,similar to AA sequence:UniProtKB:A0A0K8P8E7;locus_tag=EGDFAGKH_00429;product=Mono(2-hydroxyethyl) terephthalate hydrolase
NZ_LABZ01000116.1	Prodigal:002006	CDS	9405	10514	.	-	0	ID=EGDFAGKH_00430;eC_number=4.2.3.4;Name=aroB;db_xref=COG:COG0337;gene=aroB;inference=ab initio prediction:Prodigal:002006,similar to AA sequence:UniProtKB:Q9KNV2;locus_tag=EGDFAGKH_00430;product=3-dehydroquinate synthase
NZ_LABZ01000116.1	Prodigal:002006	CDS	10544	11308	.	-	0	ID=EGDFAGKH_00431;eC_number=2.7.1.71;Name=aroK_1;gene=aroK_1;inference=ab initio prediction:Prodigal:002006,protein motif:HAMAP:MF_00109;locus_tag=EGDFAGKH_00431;product=Shikimate kinase
NZ_LABZ01000116.1	Prodigal:002006	CDS	11495	11641	.	+	0	ID=EGDFAGKH_00432;inference=ab initio prediction:Prodigal:002006;locus_tag=EGDFAGKH_00432;product=hypothetical protein
NZ_LABZ01000116.1	Prodigal:002006	CDS	11652	12587	.	+	0	ID=EGDFAGKH_00433;Name=xerD_1;gene=xerD_1;inference=ab initio prediction:Prodigal:002006,similar to AA sequence:UniProtKB:Q2YR40;locus_tag=EGDFAGKH_00433;product=Tyrosine recombinase XerD
NZ_LABZ01000116.1	Prodigal:002006	CDS	12674	13744	.	+	0	ID=EGDFAGKH_00434;inference=ab initio prediction:Prodigal:002006;locus_tag=EGDFAGKH_00434;product=hypothetical protein
NZ_LABZ01000116.1	Prodigal:002006	CDS	13858	14589	.	+	0	ID=EGDFAGKH_00435;Name=nanR_1;gene=nanR_1;inference=ab initio prediction:Prodigal:002006,protein motif:HAMAP:MF_01236;locus_tag=EGDFAGKH_00435;product=HTH-type transcriptional repressor NanR
NZ_LABZ01000116.1	Prodigal:002006	CDS	14611	15537	.	+	0	ID=EGDFAGKH_00436;eC_number=4.2.1.43;Name=araD_1;gene=araD_1;inference=ab initio prediction:Prodigal:002006,similar to AA sequence:UniProtKB:Q1JUQ0;locus_tag=EGDFAGKH_00436;product=L-2-keto-3-deoxyarabonate dehydratase
NZ_LABZ01000116.1	Prodigal:002006	CDS	15597	17573	.	-	0	ID=EGDFAGKH_00437;eC_number=2.2.1.1;Name=tkt_1;gene=tkt_1;inference=ab initio prediction:Prodigal:002006,similar to AA sequence:UniProtKB:A0A0I9QGZ2;locus_tag=EGDFAGKH_00437;product=Transketolase
NZ_LABZ01000116.1	Prodigal:002006	CDS	17702	18850	.	-	0	ID=EGDFAGKH_00438;eC_number=1.3.99.-;Name=acdA_1;db_xref=COG:COG1960;gene=acdA_1;inference=ab initio prediction:Prodigal:002006,similar to AA sequence:UniProtKB:P45867;locus_tag=EGDFAGKH_00438;product=Acyl-CoA dehydrogenase
NZ_LABZ01000116.1	Prodigal:002006	CDS	19086	20294	.	-	0	ID=EGDFAGKH_00439;eC_number=1.3.99.-;inference=ab initio prediction:Prodigal:002006,similar to AA sequence:UniProtKB:P95280;locus_tag=EGDFAGKH_00439;product=Putative acyl-CoA dehydrogenase FadE17
NZ_LABZ01000117.1	Prodigal:002006	CDS	6	1115	.	+	0	ID=EGDFAGKH_00440;inference=ab initio prediction:Prodigal:002006;locus_tag=EGDFAGKH_00440;product=hypothetical protein
NZ_LABZ01000117.1	Prodigal:002006	CDS	1283	2935	.	+	0	ID=EGDFAGKH_00441;eC_number=3.6.4.13;Name=dbpA_1;gene=dbpA_1;inference=ab initio prediction:Prodigal:002006,protein motif:HAMAP:MF_00965;locus_tag=EGDFAGKH_00441;product=ATP-dependent RNA helicase DbpA
NZ_LABZ01000117.1	Prodigal:002006	CDS	2940	3311	.	-	0	ID=EGDFAGKH_00442;inference=ab initio prediction:Prodigal:002006;locus_tag=EGDFAGKH_00442;product=hypothetical protein
NZ_LABZ01000117.1	Prodigal:002006	CDS	3423	3806	.	-	0	ID=EGDFAGKH_00443;inference=ab initio prediction:Prodigal:002006;locus_tag=EGDFAGKH_00443;product=hypothetical protein
NZ_LABZ01000117.1	Prodigal:002006	CDS	4269	5306	.	-	0	ID=EGDFAGKH_00444;eC_number=3.5.1.44;Name=cheB_1;gene=cheB_1;inference=ab initio prediction:Prodigal:002006,protein motif:HAMAP:MF_00099;locus_tag=EGDFAGKH_00444;product=Protein-glutamate methylesterase/protein-glutamine glutaminase
NZ_LABZ01000117.1	Prodigal:002006	CDS	5303	5737	.	-	0	ID=EGDFAGKH_00445;Name=rcp1_1;gene=rcp1_1;inference=ab initio prediction:Prodigal:002006,similar to AA sequence:UniProtKB:Q55169;locus_tag=EGDFAGKH_00445;product=Response regulator rcp1
NZ_LABZ01000117.1	Prodigal:002006	CDS	5940	7880	.	-	0	ID=EGDFAGKH_00446;eC_number=2.7.-.-;Name=sasA_2;gene=sasA_2;inference=ab initio prediction:Prodigal:002006,protein motif:HAMAP:MF_01837;locus_tag=EGDFAGKH_00446;product=Adaptive-response sensory-kinase SasA
NZ_LABZ01000118.1	Prodigal:002006	CDS	597	1976	.	+	0	ID=EGDFAGKH_00447;eC_number=2.8.3.16;Name=frc;gene=frc;inference=ab initio prediction:Prodigal:002006,protein motif:HAMAP:MF_00742;locus_tag=EGDFAGKH_00447;product=Formyl-CoA:oxalate CoA-transferase
NZ_LABZ01000118.1	Prodigal:002006	CDS	2032	2265	.	+	0	ID=EGDFAGKH_00448;inference=ab initio prediction:Prodigal:002006;locus_tag=EGDFAGKH_00448;product=hypothetical protein
NZ_LABZ01000118.1	Prodigal:002006	CDS	2503	3489	.	-	0	ID=EGDFAGKH_00449;Name=rbsR;db_xref=COG:COG1609;gene=rbsR;inference=ab initio prediction:Prodigal:002006,similar to AA sequence:UniProtKB:P0ACQ0;locus_tag=EGDFAGKH_00449;product=Ribose operon repressor
NZ_LABZ01000118.1	Prodigal:002006	CDS	3665	6208	.	+	0	ID=EGDFAGKH_00450;inference=ab initio prediction:Prodigal:002006;locus_tag=EGDFAGKH_00450;product=hypothetical protein
NZ_LABZ01000118.1	Prodigal:002006	CDS	6205	7149	.	+	0	ID=EGDFAGKH_00451;eC_number=2.7.1.144;Name=lacC;db_xref=COG:COG1105;gene=lacC;inference=ab initio prediction:Prodigal:002006,similar to AA sequence:UniProtKB:Q833W9;locus_tag=EGDFAGKH_00451;product=Tagatose-6-phosphate kinase
NZ_LABZ01000118.1	Prodigal:002006	CDS	7402	8118	.	+	0	ID=EGDFAGKH_00452;inference=ab initio prediction:Prodigal:002006;locus_tag=EGDFAGKH_00452;product=hypothetical protein
NZ_LABZ01000118.1	Prodigal:002006	CDS	8126	8962	.	-	0	ID=EGDFAGKH_00453;eC_number=1.1.1.203;Name=udh;db_xref=COG:COG0451;gene=udh;inference=ab initio prediction:Prodigal:002006,similar to AA sequence:UniProtKB:Q888H1;locus_tag=EGDFAGKH_00453;product=Uronate dehydrogenase
NZ_LABZ01000118.1	Prodigal:002006	CDS	9126	10061	.	+	0	ID=EGDFAGKH_00454;eC_number=3.1.1.17;Name=gnl_1;gene=gnl_1;inference=ab initio prediction:Prodigal:002006,similar to AA sequence:UniProtKB:Q01578;locus_tag=EGDFAGKH_00454;product=Gluconolactonase
NZ_LABZ01000118.1	Prodigal:002006	CDS	10181	11221	.	-	0	ID=EGDFAGKH_00455;eC_number=3.5.3.17;Name=gpuA;db_xref=COG:COG0010;gene=gpuA;inference=ab initio prediction:Prodigal:002006,similar to AA sequence:UniProtKB:Q9I6K2;locus_tag=EGDFAGKH_00455;product=Guanidinopropionase
NZ_LABZ01000118.1	Prodigal:002006	CDS	11532	12815	.	+	0	ID=EGDFAGKH_00456;Name=nanT_1;gene=nanT_1;inference=ab initio prediction:Prodigal:002006,protein motif:HAMAP:MF_01238;locus_tag=EGDFAGKH_00456;product=Sialic acid transporter NanT
NZ_LABZ01000118.1	Prodigal:002006	CDS	12844	13899	.	+	0	ID=EGDFAGKH_00457;inference=ab initio prediction:Prodigal:002006;locus_tag=EGDFAGKH_00457;product=hypothetical protein
NZ_LABZ01000118.1	Prodigal:002006	CDS	14019	14522	.	-	0	ID=EGDFAGKH_00458;inference=ab initio prediction:Prodigal:002006;locus_tag=EGDFAGKH_00458;product=hypothetical protein
NZ_LABZ01000118.1	Prodigal:002006	CDS	14888	16261	.	+	0	ID=EGDFAGKH_00459;eC_number=2.3.1.-;Name=patA_1;db_xref=COG:COG1696;gene=patA_1;inference=ab initio prediction:Prodigal:002006,similar to AA sequence:UniProtKB:O25526;locus_tag=EGDFAGKH_00459;product=Peptidoglycan O-acetyltransferase
NZ_LABZ01000118.1	Prodigal:002006	CDS	16248	17231	.	+	0	ID=EGDFAGKH_00460;inference=ab initio prediction:Prodigal:002006;locus_tag=EGDFAGKH_00460;product=hypothetical protein
NZ_LABZ01000118.1	Prodigal:002006	CDS	17228	17842	.	+	0	ID=EGDFAGKH_00461;inference=ab initio prediction:Prodigal:002006;locus_tag=EGDFAGKH_00461;product=hypothetical protein
NZ_LABZ01000118.1	Prodigal:002006	CDS	17929	20274	.	+	0	ID=EGDFAGKH_00462;eC_number=4.1.1.17;Name=speF;db_xref=COG:COG1982;gene=speF;inference=ab initio prediction:Prodigal:002006,similar to AA sequence:UniProtKB:P24169;locus_tag=EGDFAGKH_00462;product=Inducible ornithine decarboxylase
NZ_LABZ01000118.1	Prodigal:002006	CDS	20274	20879	.	+	0	ID=EGDFAGKH_00463;eC_number=2.3.1.-;Name=yncA;db_xref=COG:COG1247;gene=yncA;inference=ab initio prediction:Prodigal:002006,similar to AA sequence:UniProtKB:Q8ZPD3;locus_tag=EGDFAGKH_00463;product=L-methionine sulfoximine/L-methionine sulfone acetyltransferase
NZ_LABZ01000118.1	Prodigal:002006	CDS	21043	22227	.	+	0	ID=EGDFAGKH_00464;db_xref=COG:COG1680;inference=ab initio prediction:Prodigal:002006,similar to AA sequence:UniProtKB:P9WLZ3;locus_tag=EGDFAGKH_00464;product=putative protein
NZ_LABZ01000118.1	Prodigal:002006	CDS	22214	23464	.	-	0	ID=EGDFAGKH_00465;Name=nupX;db_xref=COG:COG1972;gene=nupX;inference=ab initio prediction:Prodigal:002006,similar to AA sequence:UniProtKB:P33021;locus_tag=EGDFAGKH_00465;product=Putative nucleoside permease NupX
NZ_LABZ01000118.1	Prodigal:002006	CDS	23661	26087	.	+	0	ID=EGDFAGKH_00466;inference=ab initio prediction:Prodigal:002006;locus_tag=EGDFAGKH_00466;product=hypothetical protein
NZ_LABZ01000118.1	Prodigal:002006	CDS	26230	27195	.	-	0	ID=EGDFAGKH_00467;Name=prfB;db_xref=COG:COG1186;gene=prfB;inference=ab initio prediction:Prodigal:002006,similar to AA sequence:UniProtKB:P07012;locus_tag=EGDFAGKH_00467;product=Peptide chain release factor RF2
NZ_LABZ01000118.1	Prodigal:002006	CDS	27511	29937	.	-	0	ID=EGDFAGKH_00468;Name=mrcA;db_xref=COG:COG5009;gene=mrcA;inference=ab initio prediction:Prodigal:002006,similar to AA sequence:UniProtKB:O05131;locus_tag=EGDFAGKH_00468;product=Penicillin-binding protein 1A
NZ_LABZ01000118.1	Prodigal:002006	CDS	30172	31497	.	-	0	ID=EGDFAGKH_00469;inference=ab initio prediction:Prodigal:002006;locus_tag=EGDFAGKH_00469;product=hypothetical protein
NZ_LABZ01000118.1	Prodigal:002006	CDS	32270	35554	.	+	0	ID=EGDFAGKH_00470;eC_number=3.1.26.12;Name=rne;gene=rne;inference=ab initio prediction:Prodigal:002006,protein motif:HAMAP:MF_00970;locus_tag=EGDFAGKH_00470;product=Ribonuclease E
NZ_LABZ01000119.1	Prodigal:002006	CDS	426	1625	.	+	0	ID=EGDFAGKH_00471;inference=ab initio prediction:Prodigal:002006;locus_tag=EGDFAGKH_00471;product=hypothetical protein
NZ_LABZ01000119.1	Prodigal:002006	CDS	1564	2526	.	-	0	ID=EGDFAGKH_00472;eC_number=3.6.-.-;Name=yjiA_3;db_xref=COG:COG0523;gene=yjiA_3;inference=ab initio prediction:Prodigal:002006,similar to AA sequence:UniProtKB:P24203;locus_tag=EGDFAGKH_00472;product=P-loop guanosine triphosphatase YjiA
NZ_LABZ01000119.1	Prodigal:002006	CDS	2601	3404	.	-	0	ID=EGDFAGKH_00473;eC_number=3.5.2.10;Name=crnA;gene=crnA;inference=ab initio prediction:Prodigal:002006,similar to AA sequence:UniProtKB:P83772;locus_tag=EGDFAGKH_00473;product=Creatinine amidohydrolase
NZ_LABZ01000012.1	Prodigal:002006	CDS	115	3249	.	-	0	ID=EGDFAGKH_00474;Name=czcA_1;gene=czcA_1;inference=ab initio prediction:Prodigal:002006,similar to AA sequence:UniProtKB:P13511;locus_tag=EGDFAGKH_00474;product=Cobalt-zinc-cadmium resistance protein CzcA
NZ_LABZ01000012.1	Prodigal:002006	CDS	3278	4606	.	-	0	ID=EGDFAGKH_00475;Name=mdtA_2;gene=mdtA_2;inference=ab initio prediction:Prodigal:002006,protein motif:HAMAP:MF_01422;locus_tag=EGDFAGKH_00475;product=Multidrug resistance protein MdtA
NZ_LABZ01000012.1	Prodigal:002006	CDS	5136	5762	.	+	0	ID=EGDFAGKH_00476;inference=ab initio prediction:Prodigal:002006;locus_tag=EGDFAGKH_00476;product=hypothetical protein
NZ_LABZ01000012.1	Prodigal:002006	CDS	5957	6199	.	+	0	ID=EGDFAGKH_00477;inference=ab initio prediction:Prodigal:002006;locus_tag=EGDFAGKH_00477;product=hypothetical protein
NZ_LABZ01000012.1	Prodigal:002006	CDS	6294	7433	.	+	0	ID=EGDFAGKH_00478;eC_number=2.4.1.129;Name=ftsW;gene=ftsW;inference=ab initio prediction:Prodigal:002006,similar to AA sequence:UniProtKB:B8H092;locus_tag=EGDFAGKH_00478;product=putative peptidoglycan glycosyltransferase FtsW
NZ_LABZ01000012.1	Prodigal:002006	CDS	7527	8642	.	+	0	ID=EGDFAGKH_00479;eC_number=2.4.1.227;Name=murG_1;db_xref=COG:COG0707;gene=murG_1;inference=ab initio prediction:Prodigal:002006,similar to AA sequence:UniProtKB:Q9HW01;locus_tag=EGDFAGKH_00479;product=UDP-N-acetylglucosamine--N-acetylmuramyl-(pentapeptide) pyrophosphoryl-undecaprenol N-acetylglucosamine transferase
NZ_LABZ01000012.1	Prodigal:002006	CDS	8773	10188	.	+	0	ID=EGDFAGKH_00480;eC_number=6.3.2.8;Name=murC;db_xref=COG:COG0773;gene=murC;inference=ab initio prediction:Prodigal:002006,similar to AA sequence:UniProtKB:Q9HW02;locus_tag=EGDFAGKH_00480;product=UDP-N-acetylmuramate--L-alanine ligase
NZ_LABZ01000012.1	Prodigal:002006	CDS	10199	10582	.	-	0	ID=EGDFAGKH_00481;inference=ab initio prediction:Prodigal:002006;locus_tag=EGDFAGKH_00481;product=hypothetical protein
NZ_LABZ01000012.1	Prodigal:002006	CDS	10593	10847	.	-	0	ID=EGDFAGKH_00482;inference=ab initio prediction:Prodigal:002006;locus_tag=EGDFAGKH_00482;product=hypothetical protein
NZ_LABZ01000012.1	Prodigal:002006	CDS	10922	11839	.	+	0	ID=EGDFAGKH_00483;eC_number=1.3.1.98;Name=murB;db_xref=COG:COG0812;gene=murB;inference=ab initio prediction:Prodigal:002006,similar to AA sequence:UniProtKB:Q65JX9;locus_tag=EGDFAGKH_00483;product=UDP-N-acetylenolpyruvoylglucosamine reductase
NZ_LABZ01000012.1	Prodigal:002006	CDS	12410	13378	.	+	0	ID=EGDFAGKH_00484;Name=ftsQ;gene=ftsQ;inference=ab initio prediction:Prodigal:002006,protein motif:HAMAP:MF_00911;locus_tag=EGDFAGKH_00484;product=Cell division protein FtsQ
NZ_LABZ01000012.1	Prodigal:002006	CDS	13464	14789	.	+	0	ID=EGDFAGKH_00485;Name=ftsA;db_xref=COG:COG0849;gene=ftsA;inference=ab initio prediction:Prodigal:002006,similar to AA sequence:UniProtKB:P0ABH0;locus_tag=EGDFAGKH_00485;product=Cell division protein FtsA
NZ_LABZ01000012.1	Prodigal:002006	CDS	14904	16739	.	+	0	ID=EGDFAGKH_00486;Name=ftsZ;gene=ftsZ;inference=ab initio prediction:Prodigal:002006,protein motif:HAMAP:MF_00909;locus_tag=EGDFAGKH_00486;product=Cell division protein FtsZ
NZ_LABZ01000012.1	Prodigal:002006	CDS	17127	18074	.	+	0	ID=EGDFAGKH_00487;eC_number=3.5.1.108;Name=lpxC;db_xref=COG:COG0774;gene=lpxC;inference=ab initio prediction:Prodigal:002006,similar to AA sequence:UniProtKB:P0A725;locus_tag=EGDFAGKH_00487;product=UDP-3-O-acyl-N-acetylglucosamine deacetylase
NZ_LABZ01000012.1	Prodigal:002006	CDS	18327	19229	.	+	0	ID=EGDFAGKH_00488;Name=bamD;db_xref=COG:COG4105;gene=bamD;inference=ab initio prediction:Prodigal:002006,similar to AA sequence:UniProtKB:Q9K0B1;locus_tag=EGDFAGKH_00488;product=Outer membrane protein assembly factor BamD
NZ_LABZ01000012.1	Prodigal:002006	CDS	19342	21015	.	+	0	ID=EGDFAGKH_00489;Name=recN;db_xref=COG:COG0497;gene=recN;inference=ab initio prediction:Prodigal:002006,similar to AA sequence:UniProtKB:P05824;locus_tag=EGDFAGKH_00489;product=DNA repair protein RecN
NZ_LABZ01000012.1	Prodigal:002006	CDS	21242	21445	.	+	0	ID=EGDFAGKH_00490;inference=ab initio prediction:Prodigal:002006;locus_tag=EGDFAGKH_00490;product=hypothetical protein
NZ_LABZ01000012.1	Prodigal:002006	CDS	21606	21800	.	-	0	ID=EGDFAGKH_00491;inference=ab initio prediction:Prodigal:002006;locus_tag=EGDFAGKH_00491;product=hypothetical protein
NZ_LABZ01000012.1	Prodigal:002006	CDS	22027	22203	.	+	0	ID=EGDFAGKH_00492;inference=ab initio prediction:Prodigal:002006;locus_tag=EGDFAGKH_00492;product=hypothetical protein
NZ_LABZ01000012.1	Prodigal:002006	CDS	22291	22542	.	-	0	ID=EGDFAGKH_00493;inference=ab initio prediction:Prodigal:002006;locus_tag=EGDFAGKH_00493;product=hypothetical protein
NZ_LABZ01000012.1	Prodigal:002006	CDS	22733	23536	.	+	0	ID=EGDFAGKH_00494;Name=phyR;gene=phyR;inference=ab initio prediction:Prodigal:002006,similar to AA sequence:UniProtKB:Q0PEV3;locus_tag=EGDFAGKH_00494;product=Phyllosphere-induced regulator PhyR
NZ_LABZ01000012.1	Prodigal:002006	CDS	24270	24773	.	+	0	ID=EGDFAGKH_00495;inference=ab initio prediction:Prodigal:002006;locus_tag=EGDFAGKH_00495;product=hypothetical protein
NZ_LABZ01000012.1	Prodigal:002006	CDS	24912	25118	.	+	0	ID=EGDFAGKH_00496;inference=ab initio prediction:Prodigal:002006;locus_tag=EGDFAGKH_00496;product=hypothetical protein
NZ_LABZ01000012.1	Prodigal:002006	CDS	25351	25545	.	-	0	ID=EGDFAGKH_00497;inference=ab initio prediction:Prodigal:002006;locus_tag=EGDFAGKH_00497;product=hypothetical protein
NZ_LABZ01000012.1	Prodigal:002006	CDS	25871	26089	.	+	0	ID=EGDFAGKH_00498;inference=ab initio prediction:Prodigal:002006;locus_tag=EGDFAGKH_00498;product=hypothetical protein
NZ_LABZ01000012.1	Prodigal:002006	CDS	26179	29229	.	+	0	ID=EGDFAGKH_00499;inference=ab initio prediction:Prodigal:002006;locus_tag=EGDFAGKH_00499;product=hypothetical protein
NZ_LABZ01000012.1	Prodigal:002006	CDS	29226	29672	.	+	0	ID=EGDFAGKH_00500;db_xref=COG:COG0664;inference=ab initio prediction:Prodigal:002006,similar to AA sequence:UniProtKB:P9WIY7;locus_tag=EGDFAGKH_00500;product=putative NTE family protein
NZ_LABZ01000012.1	Prodigal:002006	CDS	29738	30499	.	+	0	ID=EGDFAGKH_00501;eC_number=1.1.1.100;Name=fabG_1;gene=fabG_1;inference=ab initio prediction:Prodigal:002006,similar to AA sequence:UniProtKB:P50941;locus_tag=EGDFAGKH_00501;product=3-oxoacyl-[acyl-carrier-protein] reductase FabG
NZ_LABZ01000012.1	Prodigal:002006	CDS	30732	31205	.	+	0	ID=EGDFAGKH_00502;eC_number=5.1.3.33;Name=cetB;gene=cetB;inference=ab initio prediction:Prodigal:002006,similar to AA sequence:UniProtKB:A1YPR3;locus_tag=EGDFAGKH_00502;product=2-epi-5-epi-valiolone epimerase
NZ_LABZ01000012.1	Prodigal:002006	CDS	31583	32026	.	-	0	ID=EGDFAGKH_00503;db_xref=COG:COG0346;inference=ab initio prediction:Prodigal:002006,similar to AA sequence:UniProtKB:Q8ZM36;locus_tag=EGDFAGKH_00503;product=Virulence protein
NZ_LABZ01000012.1	Prodigal:002006	CDS	32136	32333	.	-	0	ID=EGDFAGKH_00504;inference=ab initio prediction:Prodigal:002006;locus_tag=EGDFAGKH_00504;product=hypothetical protein
NZ_LABZ01000012.1	Prodigal:002006	CDS	32437	33771	.	+	0	ID=EGDFAGKH_00505;eC_number=2.6.1.9;Name=hisC_1;gene=hisC_1;inference=ab initio prediction:Prodigal:002006,protein motif:HAMAP:MF_01023;locus_tag=EGDFAGKH_00505;product=Histidinol-phosphate aminotransferase
NZ_LABZ01000012.1	Prodigal:002006	CDS	34094	35092	.	-	0	ID=EGDFAGKH_00506;inference=ab initio prediction:Prodigal:002006;locus_tag=EGDFAGKH_00506;product=hypothetical protein
NZ_LABZ01000012.1	Prodigal:002006	CDS	35230	36291	.	-	0	ID=EGDFAGKH_00507;db_xref=COG:COG4307;inference=ab initio prediction:Prodigal:002006,similar to AA sequence:UniProtKB:P9WL95;locus_tag=EGDFAGKH_00507;product=putative protein
NZ_LABZ01000012.1	Prodigal:002006	CDS	36383	36616	.	-	0	ID=EGDFAGKH_00508;inference=ab initio prediction:Prodigal:002006;locus_tag=EGDFAGKH_00508;product=hypothetical protein
NZ_LABZ01000012.1	Prodigal:002006	CDS	36878	38428	.	+	0	ID=EGDFAGKH_00509;eC_number=2.2.1.6;Name=ilvX;db_xref=COG:COG0028;gene=ilvX;inference=ab initio prediction:Prodigal:002006,similar to AA sequence:UniProtKB:O53554;locus_tag=EGDFAGKH_00509;product=Putative acetolactate synthase large subunit IlvX
NZ_LABZ01000012.1	Prodigal:002006	CDS	38547	40949	.	+	0	ID=EGDFAGKH_00510;inference=ab initio prediction:Prodigal:002006;locus_tag=EGDFAGKH_00510;product=hypothetical protein
NZ_LABZ01000012.1	Prodigal:002006	CDS	41115	41759	.	+	0	ID=EGDFAGKH_00511;inference=ab initio prediction:Prodigal:002006;locus_tag=EGDFAGKH_00511;product=hypothetical protein
NZ_LABZ01000012.1	Prodigal:002006	CDS	41848	45342	.	-	0	ID=EGDFAGKH_00512;inference=ab initio prediction:Prodigal:002006;locus_tag=EGDFAGKH_00512;product=hypothetical protein
NZ_LABZ01000012.1	Prodigal:002006	CDS	45558	46598	.	+	0	ID=EGDFAGKH_00513;eC_number=2.5.1.47;Name=cysK;gene=cysK;inference=ab initio prediction:Prodigal:002006,similar to AA sequence:UniProtKB:P63871;locus_tag=EGDFAGKH_00513;product=Cysteine synthase
NZ_LABZ01000012.1	Prodigal:002006	CDS	47059	47316	.	+	0	ID=EGDFAGKH_00514;inference=ab initio prediction:Prodigal:002006;locus_tag=EGDFAGKH_00514;product=hypothetical protein
NZ_LABZ01000012.1	Prodigal:002006	CDS	47552	49216	.	-	0	ID=EGDFAGKH_00515;eC_number=3.2.1.1;Name=treS;db_xref=COG:COG0366;gene=treS;inference=ab initio prediction:Prodigal:002006,similar to AA sequence:UniProtKB:P9WQ19;locus_tag=EGDFAGKH_00515;product=Trehalose synthase/amylase TreS
NZ_LABZ01000012.1	Prodigal:002006	CDS	49478	50764	.	+	0	ID=EGDFAGKH_00516;Name=amiC_1;gene=amiC_1;inference=ab initio prediction:Prodigal:002006,similar to AA sequence:UniProtKB:P27017;locus_tag=EGDFAGKH_00516;product=Aliphatic amidase expression-regulating protein
NZ_LABZ01000012.1	Prodigal:002006	CDS	50874	52463	.	+	0	ID=EGDFAGKH_00517;inference=ab initio prediction:Prodigal:002006;locus_tag=EGDFAGKH_00517;product=hypothetical protein
NZ_LABZ01000012.1	Prodigal:002006	CDS	52466	53602	.	+	0	ID=EGDFAGKH_00518;inference=ab initio prediction:Prodigal:002006;locus_tag=EGDFAGKH_00518;product=hypothetical protein
NZ_LABZ01000012.1	Prodigal:002006	CDS	53599	54390	.	+	0	ID=EGDFAGKH_00519;eC_number=7.5.2.7;Name=rbsA;db_xref=COG:COG1129;gene=rbsA;inference=ab initio prediction:Prodigal:002006,similar to AA sequence:UniProtKB:P04983;locus_tag=EGDFAGKH_00519;product=Ribose import ATP-binding protein RbsA
NZ_LABZ01000012.1	Prodigal:002006	CDS	54637	55332	.	+	0	ID=EGDFAGKH_00520;Name=livF_3;db_xref=COG:COG0410;gene=livF_3;inference=ab initio prediction:Prodigal:002006,similar to AA sequence:UniProtKB:P22731;locus_tag=EGDFAGKH_00520;product=High-affinity branched-chain amino acid transport ATP-binding protein LivF
NZ_LABZ01000012.1	Prodigal:002006	CDS	55545	56159	.	+	0	ID=EGDFAGKH_00521;Name=rimP;gene=rimP;inference=ab initio prediction:Prodigal:002006,protein motif:HAMAP:MF_01077;locus_tag=EGDFAGKH_00521;product=Ribosome maturation factor RimP
NZ_LABZ01000012.1	Prodigal:002006	CDS	56209	57906	.	+	0	ID=EGDFAGKH_00522;Name=nusA;db_xref=COG:COG0195;gene=nusA;inference=ab initio prediction:Prodigal:002006,similar to AA sequence:UniProtKB:P0AFF6;locus_tag=EGDFAGKH_00522;product=Transcription termination/antitermination protein NusA
NZ_LABZ01000012.1	Prodigal:002006	CDS	57921	58712	.	+	0	ID=EGDFAGKH_00523;inference=ab initio prediction:Prodigal:002006;locus_tag=EGDFAGKH_00523;product=hypothetical protein
NZ_LABZ01000012.1	Prodigal:002006	CDS	58827	61808	.	+	0	ID=EGDFAGKH_00524;Name=infB;gene=infB;inference=ab initio prediction:Prodigal:002006,protein motif:HAMAP:MF_00100_B;locus_tag=EGDFAGKH_00524;product=Translation initiation factor IF-2
NZ_LABZ01000012.1	Prodigal:002006	CDS	61974	62384	.	+	0	ID=EGDFAGKH_00525;Name=rbfA;db_xref=COG:COG0858;gene=rbfA;inference=ab initio prediction:Prodigal:002006,similar to AA sequence:UniProtKB:Q9WZV9;locus_tag=EGDFAGKH_00525;product=Ribosome-binding factor A
NZ_LABZ01000012.1	Prodigal:002006	CDS	62609	63640	.	+	0	ID=EGDFAGKH_00526;eC_number=5.4.99.25;Name=truB;db_xref=COG:COG0130;gene=truB;inference=ab initio prediction:Prodigal:002006,similar to AA sequence:UniProtKB:P60340;locus_tag=EGDFAGKH_00526;product=tRNA pseudouridine synthase B
NZ_LABZ01000012.1	Prodigal:002006	CDS	63785	64216	.	+	0	ID=EGDFAGKH_00527;inference=ab initio prediction:Prodigal:002006;locus_tag=EGDFAGKH_00527;product=hypothetical protein
NZ_LABZ01000012.1	Prodigal:002006	CDS	64384	65901	.	+	0	ID=EGDFAGKH_00528;Name=gsiB_1;db_xref=COG:COG0747;gene=gsiB_1;inference=ab initio prediction:Prodigal:002006,similar to AA sequence:UniProtKB:P75797;locus_tag=EGDFAGKH_00528;product=Glutathione-binding protein GsiB
NZ_LABZ01000120.1	Prodigal:002006	CDS	26	565	.	+	0	ID=EGDFAGKH_00529;db_xref=COG:COG0840;inference=ab initio prediction:Prodigal:002006,similar to AA sequence:UniProtKB:Q2W4T8;locus_tag=EGDFAGKH_00529;product=Methyl-accepting chemotaxis protein
NZ_LABZ01000120.1	Prodigal:002006	CDS	618	1682	.	-	0	ID=EGDFAGKH_00530;eC_number=3.1.1.-;Name=aes_1;gene=aes_1;inference=ab initio prediction:Prodigal:002006,protein motif:HAMAP:MF_01958;locus_tag=EGDFAGKH_00530;product=Acetyl esterase
NZ_LABZ01000120.1	Aragorn:001002	tRNA	2106	2197	.	-	.	ID=EGDFAGKH_00531;inference=COORDINATES:profile:Aragorn:001002;locus_tag=EGDFAGKH_00531;product=tRNA-Ser(gct)
NZ_LABZ01000120.1	Prodigal:002006	CDS	2336	3235	.	+	0	ID=EGDFAGKH_00532;eC_number=3.5.1.-;Name=pgdA;gene=pgdA;inference=ab initio prediction:Prodigal:002006,similar to AA sequence:UniProtKB:B5ZA76;locus_tag=EGDFAGKH_00532;product=Peptidoglycan deacetylase
NZ_LABZ01000120.1	Prodigal:002006	CDS	3255	3548	.	+	0	ID=EGDFAGKH_00533;inference=ab initio prediction:Prodigal:002006;locus_tag=EGDFAGKH_00533;product=hypothetical protein
NZ_LABZ01000120.1	Prodigal:002006	CDS	3545	4573	.	+	0	ID=EGDFAGKH_00534;eC_number=3.6.-.-;Name=yjiA_4;db_xref=COG:COG0523;gene=yjiA_4;inference=ab initio prediction:Prodigal:002006,similar to AA sequence:UniProtKB:P24203;locus_tag=EGDFAGKH_00534;product=P-loop guanosine triphosphatase YjiA
NZ_LABZ01000120.1	Prodigal:002006	CDS	4624	4953	.	+	0	ID=EGDFAGKH_00535;inference=ab initio prediction:Prodigal:002006;locus_tag=EGDFAGKH_00535;product=hypothetical protein
NZ_LABZ01000120.1	Prodigal:002006	CDS	5113	5535	.	+	0	ID=EGDFAGKH_00536;inference=ab initio prediction:Prodigal:002006;locus_tag=EGDFAGKH_00536;product=hypothetical protein
NZ_LABZ01000120.1	Prodigal:002006	CDS	5809	6777	.	-	0	ID=EGDFAGKH_00537;eC_number=3.1.1.1;Name=nlhH;db_xref=COG:COG0657;gene=nlhH;inference=ab initio prediction:Prodigal:002006,similar to AA sequence:UniProtKB:P9WK87;locus_tag=EGDFAGKH_00537;product=Carboxylesterase NlhH
NZ_LABZ01000120.1	Prodigal:002006	CDS	6866	8077	.	-	0	ID=EGDFAGKH_00538;eC_number=1.3.8.3;Name=bbsG_1;gene=bbsG_1;inference=ab initio prediction:Prodigal:002006,similar to AA sequence:UniProtKB:Q9KJE8;locus_tag=EGDFAGKH_00538;product=(R)-benzylsuccinyl-CoA dehydrogenase
NZ_LABZ01000120.1	Prodigal:002006	CDS	8467	10140	.	+	0	ID=EGDFAGKH_00539;inference=ab initio prediction:Prodigal:002006;locus_tag=EGDFAGKH_00539;product=hypothetical protein
NZ_LABZ01000120.1	Prodigal:002006	CDS	10280	10792	.	-	0	ID=EGDFAGKH_00540;inference=ab initio prediction:Prodigal:002006;locus_tag=EGDFAGKH_00540;product=hypothetical protein
NZ_LABZ01000120.1	Prodigal:002006	CDS	10789	12582	.	-	0	ID=EGDFAGKH_00541;eC_number=1.1.9.1;Name=qgdA;gene=qgdA;inference=ab initio prediction:Prodigal:002006,similar to AA sequence:UniProtKB:Q4W6G0;locus_tag=EGDFAGKH_00541;product=Quinohemoprotein alcohol dehydrogenase ADH-IIG
NZ_LABZ01000120.1	Prodigal:002006	CDS	12786	13355	.	-	0	ID=EGDFAGKH_00542;eC_number=7.1.1.6;Name=petC;gene=petC;inference=ab initio prediction:Prodigal:002006,protein motif:HAMAP:MF_01335;locus_tag=EGDFAGKH_00542;product=Cytochrome b6-f complex iron-sulfur subunit
NZ_LABZ01000120.1	Prodigal:002006	CDS	13512	14069	.	-	0	ID=EGDFAGKH_00543;inference=ab initio prediction:Prodigal:002006;locus_tag=EGDFAGKH_00543;product=hypothetical protein
NZ_LABZ01000120.1	Prodigal:002006	CDS	14366	14848	.	+	0	ID=EGDFAGKH_00544;inference=ab initio prediction:Prodigal:002006;locus_tag=EGDFAGKH_00544;product=hypothetical protein
NZ_LABZ01000120.1	Prodigal:002006	CDS	15649	16728	.	+	0	ID=EGDFAGKH_00545;inference=ab initio prediction:Prodigal:002006;locus_tag=EGDFAGKH_00545;product=hypothetical protein
NZ_LABZ01000120.1	Prodigal:002006	CDS	17944	19608	.	-	0	ID=EGDFAGKH_00546;eC_number=4.2.1.49;Name=hutU;db_xref=COG:COG2987;gene=hutU;inference=ab initio prediction:Prodigal:002006,similar to AA sequence:UniProtKB:Q9HU83;locus_tag=EGDFAGKH_00546;product=Urocanate hydratase
NZ_LABZ01000120.1	Prodigal:002006	CDS	19860	21395	.	-	0	ID=EGDFAGKH_00547;eC_number=4.3.1.3;Name=hutH;gene=hutH;inference=ab initio prediction:Prodigal:002006,similar to AA sequence:UniProtKB:O31197;locus_tag=EGDFAGKH_00547;product=Histidine ammonia-lyase
NZ_LABZ01000120.1	Prodigal:002006	CDS	21392	22615	.	-	0	ID=EGDFAGKH_00548;eC_number=3.5.2.7;Name=hutI_2;db_xref=COG:COG1228;gene=hutI_2;inference=ab initio prediction:Prodigal:002006,similar to AA sequence:UniProtKB:Q8U8Z6;locus_tag=EGDFAGKH_00548;product=Imidazolonepropionase
NZ_LABZ01000120.1	Prodigal:002006	CDS	22724	24082	.	+	0	ID=EGDFAGKH_00549;eC_number=3.5.4.31;Name=dadD;gene=dadD;inference=ab initio prediction:Prodigal:002006,protein motif:HAMAP:MF_01281;locus_tag=EGDFAGKH_00549;product=5'-deoxyadenosine deaminase
NZ_LABZ01000121.1	Prodigal:002006	CDS	455	934	.	+	0	ID=EGDFAGKH_00550;eC_number=2.7.8.37;Name=phnG;db_xref=COG:COG3624;gene=phnG;inference=ab initio prediction:Prodigal:002006,similar to AA sequence:UniProtKB:P16685;locus_tag=EGDFAGKH_00550;product=Alpha-D-ribose 1-methylphosphonate 5-triphosphate synthase subunit PhnG
NZ_LABZ01000121.1	Prodigal:002006	CDS	934	1521	.	+	0	ID=EGDFAGKH_00551;eC_number=2.7.8.37;Name=phnH;db_xref=COG:COG3625;gene=phnH;inference=ab initio prediction:Prodigal:002006,similar to AA sequence:UniProtKB:P16686;locus_tag=EGDFAGKH_00551;product=Alpha-D-ribose 1-methylphosphonate 5-triphosphate synthase subunit PhnH
NZ_LABZ01000121.1	Prodigal:002006	CDS	1524	2630	.	+	0	ID=EGDFAGKH_00552;eC_number=2.7.8.37;Name=phnI;db_xref=COG:COG3626;gene=phnI;inference=ab initio prediction:Prodigal:002006,similar to AA sequence:UniProtKB:P16687;locus_tag=EGDFAGKH_00552;product=Alpha-D-ribose 1-methylphosphonate 5-triphosphate synthase subunit PhnI
NZ_LABZ01000121.1	Prodigal:002006	CDS	2627	3517	.	+	0	ID=EGDFAGKH_00553;eC_number=4.7.1.1;Name=phnJ;db_xref=COG:COG3627;gene=phnJ;inference=ab initio prediction:Prodigal:002006,similar to AA sequence:UniProtKB:P16688;locus_tag=EGDFAGKH_00553;product=Alpha-D-ribose 1-methylphosphonate 5-phosphate C-P lyase
NZ_LABZ01000121.1	Prodigal:002006	CDS	3510	4256	.	+	0	ID=EGDFAGKH_00554;inference=ab initio prediction:Prodigal:002006;locus_tag=EGDFAGKH_00554;product=hypothetical protein
NZ_LABZ01000121.1	Prodigal:002006	CDS	4253	5026	.	+	0	ID=EGDFAGKH_00555;Name=phnK;db_xref=COG:COG4107;gene=phnK;inference=ab initio prediction:Prodigal:002006,similar to AA sequence:UniProtKB:P16678;locus_tag=EGDFAGKH_00555;product=Putative phosphonates utilization ATP-binding protein PhnK
NZ_LABZ01000121.1	Prodigal:002006	CDS	5023	5742	.	+	0	ID=EGDFAGKH_00556;eC_number=2.7.8.37;Name=phnL;db_xref=COG:COG4778;gene=phnL;inference=ab initio prediction:Prodigal:002006,similar to AA sequence:UniProtKB:P16679;locus_tag=EGDFAGKH_00556;product=Alpha-D-ribose 1-methylphosphonate 5-triphosphate synthase subunit PhnL
NZ_LABZ01000121.1	Prodigal:002006	CDS	5757	6893	.	+	0	ID=EGDFAGKH_00557;eC_number=3.6.1.63;Name=phnM;db_xref=COG:COG3454;gene=phnM;inference=ab initio prediction:Prodigal:002006,similar to AA sequence:UniProtKB:P16689;locus_tag=EGDFAGKH_00557;product=Alpha-D-ribose 1-methylphosphonate 5-triphosphate diphosphatase
NZ_LABZ01000121.1	Prodigal:002006	CDS	6893	7423	.	+	0	ID=EGDFAGKH_00558;eC_number=2.7.4.23;Name=phnN;db_xref=COG:COG3709;gene=phnN;inference=ab initio prediction:Prodigal:002006,similar to AA sequence:UniProtKB:P16690;locus_tag=EGDFAGKH_00558;product=Ribose 1%2C5-bisphosphate phosphokinase PhnN
NZ_LABZ01000121.1	Prodigal:002006	CDS	7747	9309	.	+	0	ID=EGDFAGKH_00559;inference=ab initio prediction:Prodigal:002006;locus_tag=EGDFAGKH_00559;product=hypothetical protein
NZ_LABZ01000121.1	Prodigal:002006	CDS	9335	10171	.	-	0	ID=EGDFAGKH_00560;eC_number=2.1.1.-;inference=ab initio prediction:Prodigal:002006,similar to AA sequence:UniProtKB:Q7A794;locus_tag=EGDFAGKH_00560;product=Putative TrmH family tRNA/rRNA methyltransferase
NZ_LABZ01000121.1	Aragorn:001002	tRNA	10301	10376	.	+	.	ID=EGDFAGKH_00561;inference=COORDINATES:profile:Aragorn:001002;locus_tag=EGDFAGKH_00561;product=tRNA-Glu(ttc)
NZ_LABZ01000121.1	Prodigal:002006	CDS	10928	12001	.	-	0	ID=EGDFAGKH_00562;eC_number=2.3.1.46;Name=metXA_1;gene=metXA_1;inference=ab initio prediction:Prodigal:002006,protein motif:HAMAP:MF_00296;locus_tag=EGDFAGKH_00562;product=Homoserine O-acetyltransferase
NZ_LABZ01000121.1	Prodigal:002006	CDS	12348	12965	.	+	0	ID=EGDFAGKH_00563;eC_number=2.5.1.18;Name=gst_1;db_xref=COG:COG0625;gene=gst_1;inference=ab initio prediction:Prodigal:002006,similar to AA sequence:UniProtKB:P45875;locus_tag=EGDFAGKH_00563;product=Glutathione S-transferase GST-4.5
NZ_LABZ01000121.1	Prodigal:002006	CDS	13027	15093	.	+	0	ID=EGDFAGKH_00564;eC_number=1.14.12.17;Name=hmp_1;gene=hmp_1;inference=ab initio prediction:Prodigal:002006,protein motif:HAMAP:MF_01252;locus_tag=EGDFAGKH_00564;product=Flavohemoprotein
NZ_LABZ01000121.1	Prodigal:002006	CDS	15159	15623	.	+	0	ID=EGDFAGKH_00565;inference=ab initio prediction:Prodigal:002006;locus_tag=EGDFAGKH_00565;product=hypothetical protein
NZ_LABZ01000121.1	Prodigal:002006	CDS	15768	16658	.	+	0	ID=EGDFAGKH_00566;Name=pgrR_1;gene=pgrR_1;inference=ab initio prediction:Prodigal:002006,similar to AA sequence:UniProtKB:P77333;locus_tag=EGDFAGKH_00566;product=HTH-type transcriptional regulator PgrR
NZ_LABZ01000121.1	Prodigal:002006	CDS	16667	17329	.	-	0	ID=EGDFAGKH_00567;inference=ab initio prediction:Prodigal:002006;locus_tag=EGDFAGKH_00567;product=hypothetical protein
NZ_LABZ01000121.1	Prodigal:002006	CDS	17340	18617	.	-	0	ID=EGDFAGKH_00568;inference=ab initio prediction:Prodigal:002006;locus_tag=EGDFAGKH_00568;product=hypothetical protein
NZ_LABZ01000121.1	Prodigal:002006	CDS	18780	20420	.	-	0	ID=EGDFAGKH_00569;eC_number=6.2.1.1;Name=acsA_1;db_xref=COG:COG0365;gene=acsA_1;inference=ab initio prediction:Prodigal:002006,similar to AA sequence:UniProtKB:P39062;locus_tag=EGDFAGKH_00569;product=Acetyl-coenzyme A synthetase
NZ_LABZ01000121.1	Prodigal:002006	CDS	20718	21875	.	-	0	ID=EGDFAGKH_00570;inference=ab initio prediction:Prodigal:002006;locus_tag=EGDFAGKH_00570;product=hypothetical protein
NZ_LABZ01000121.1	Prodigal:002006	CDS	22124	22927	.	+	0	ID=EGDFAGKH_00571;eC_number=5.3.3.18;Name=paaG_1;db_xref=COG:COG1024;gene=paaG_1;inference=ab initio prediction:Prodigal:002006,similar to AA sequence:UniProtKB:P77467;locus_tag=EGDFAGKH_00571;product=1%2C2-epoxyphenylacetyl-CoA isomerase
NZ_LABZ01000121.1	Prodigal:002006	CDS	22924	23403	.	+	0	ID=EGDFAGKH_00572;eC_number=3.1.2.-;Name=paaI;db_xref=COG:COG2050;gene=paaI;inference=ab initio prediction:Prodigal:002006,similar to AA sequence:UniProtKB:P76084;locus_tag=EGDFAGKH_00572;product=Acyl-coenzyme A thioesterase PaaI
NZ_LABZ01000121.1	Prodigal:002006	CDS	23626	24960	.	+	0	ID=EGDFAGKH_00573;eC_number=6.2.1.30;Name=paaK_1;gene=paaK_1;inference=ab initio prediction:Prodigal:002006,similar to AA sequence:UniProtKB:Q9L9C1;locus_tag=EGDFAGKH_00573;product=Phenylacetate-coenzyme A ligase
NZ_LABZ01000121.1	Prodigal:002006	CDS	24969	25598	.	+	0	ID=EGDFAGKH_00574;Name=betI_1;gene=betI_1;inference=ab initio prediction:Prodigal:002006,protein motif:HAMAP:MF_00768;locus_tag=EGDFAGKH_00574;product=HTH-type transcriptional regulator BetI
NZ_LABZ01000121.1	Prodigal:002006	CDS	25671	26207	.	-	0	ID=EGDFAGKH_00575;eC_number=2.3.1.-;Name=eis_1;gene=eis_1;inference=ab initio prediction:Prodigal:002006,protein motif:HAMAP:MF_01812;locus_tag=EGDFAGKH_00575;product=N-acetyltransferase Eis
NZ_LABZ01000121.1	Prodigal:002006	CDS	26385	27551	.	-	0	ID=EGDFAGKH_00576;eC_number=4.1.1.17;Name=ldc;gene=ldc;inference=ab initio prediction:Prodigal:002006,similar to AA sequence:UniProtKB:O50657;locus_tag=EGDFAGKH_00576;product=Lysine/ornithine decarboxylase
NZ_LABZ01000121.1	Prodigal:002006	CDS	28247	29866	.	+	0	ID=EGDFAGKH_00577;Name=mdoG_2;db_xref=COG:COG3131;gene=mdoG_2;inference=ab initio prediction:Prodigal:002006,similar to AA sequence:UniProtKB:P33136;locus_tag=EGDFAGKH_00577;product=Glucans biosynthesis protein G
NZ_LABZ01000121.1	Prodigal:002006	CDS	29851	30345	.	+	0	ID=EGDFAGKH_00578;eC_number=2.3.1.-;Name=ypeA_1;gene=ypeA_1;inference=ab initio prediction:Prodigal:002006,protein motif:HAMAP:MF_01127;locus_tag=EGDFAGKH_00578;product=Acetyltransferase YpeA
NZ_LABZ01000121.1	Prodigal:002006	CDS	30548	30967	.	+	0	ID=EGDFAGKH_00579;inference=ab initio prediction:Prodigal:002006;locus_tag=EGDFAGKH_00579;product=hypothetical protein
NZ_LABZ01000121.1	Prodigal:002006	CDS	31066	33936	.	-	0	ID=EGDFAGKH_00580;Name=secA;db_xref=COG:COG0653;gene=secA;inference=ab initio prediction:Prodigal:002006,similar to AA sequence:UniProtKB:P52966;locus_tag=EGDFAGKH_00580;product=Protein translocase subunit SecA
NZ_LABZ01000121.1	Prodigal:002006	CDS	34173	35405	.	+	0	ID=EGDFAGKH_00581;inference=ab initio prediction:Prodigal:002006;locus_tag=EGDFAGKH_00581;product=hypothetical protein
NZ_LABZ01000121.1	Prodigal:002006	CDS	35998	36726	.	-	0	ID=EGDFAGKH_00582;eC_number=1.1.1.36;Name=phaB;gene=phaB;inference=ab initio prediction:Prodigal:002006,similar to AA sequence:UniProtKB:P14697;locus_tag=EGDFAGKH_00582;product=Acetoacetyl-CoA reductase
NZ_LABZ01000121.1	Prodigal:002006	CDS	36920	38101	.	-	0	ID=EGDFAGKH_00583;eC_number=2.3.1.9;Name=phaA;gene=phaA;inference=ab initio prediction:Prodigal:002006,similar to AA sequence:UniProtKB:P07097;locus_tag=EGDFAGKH_00583;product=Acetyl-CoA acetyltransferase
NZ_LABZ01000121.1	Prodigal:002006	CDS	38406	39008	.	+	0	ID=EGDFAGKH_00584;inference=ab initio prediction:Prodigal:002006;locus_tag=EGDFAGKH_00584;product=hypothetical protein
NZ_LABZ01000121.1	Prodigal:002006	CDS	39092	39310	.	+	0	ID=EGDFAGKH_00585;inference=ab initio prediction:Prodigal:002006;locus_tag=EGDFAGKH_00585;product=hypothetical protein
NZ_LABZ01000121.1	Prodigal:002006	CDS	39735	39920	.	-	0	ID=EGDFAGKH_00586;Name=rpmF;db_xref=COG:COG0333;gene=rpmF;inference=ab initio prediction:Prodigal:002006,similar to AA sequence:UniProtKB:Q6NCE6;locus_tag=EGDFAGKH_00586;product=50S ribosomal protein L32
NZ_LABZ01000121.1	Prodigal:002006	CDS	40162	40545	.	+	0	ID=EGDFAGKH_00587;inference=ab initio prediction:Prodigal:002006;locus_tag=EGDFAGKH_00587;product=hypothetical protein
NZ_LABZ01000121.1	Prodigal:002006	CDS	40625	41239	.	+	0	ID=EGDFAGKH_00588;eC_number=3.1.13.5;Name=rnd_1;gene=rnd_1;inference=ab initio prediction:Prodigal:002006,protein motif:HAMAP:MF_01899;locus_tag=EGDFAGKH_00588;product=Ribonuclease D
NZ_LABZ01000121.1	Prodigal:002006	CDS	41369	42088	.	+	0	ID=EGDFAGKH_00589;Name=lptC;gene=lptC;inference=ab initio prediction:Prodigal:002006,protein motif:HAMAP:MF_01915;locus_tag=EGDFAGKH_00589;product=Lipopolysaccharide export system protein LptC
NZ_LABZ01000122.1	Prodigal:002006	CDS	46	1674	.	-	0	ID=EGDFAGKH_00590;eC_number=1.9.3.1;Name=ctaD_1;db_xref=COG:COG0843;gene=ctaD_1;inference=ab initio prediction:Prodigal:002006,similar to AA sequence:UniProtKB:P31833;locus_tag=EGDFAGKH_00590;product=Cytochrome c oxidase subunit 1
NZ_LABZ01000122.1	Prodigal:002006	CDS	1758	2630	.	-	0	ID=EGDFAGKH_00591;eC_number=1.9.3.1;Name=ctaC_1;db_xref=COG:COG1622;gene=ctaC_1;inference=ab initio prediction:Prodigal:002006,similar to AA sequence:UniProtKB:P08306;locus_tag=EGDFAGKH_00591;product=Cytochrome c oxidase subunit 2
NZ_LABZ01000122.1	Prodigal:002006	CDS	2931	3839	.	+	0	ID=EGDFAGKH_00592;Name=oxyR_1;gene=oxyR_1;inference=ab initio prediction:Prodigal:002006,similar to AA sequence:UniProtKB:P0ACQ4;locus_tag=EGDFAGKH_00592;product=Hydrogen peroxide-inducible genes activator
NZ_LABZ01000122.1	Prodigal:002006	CDS	3864	4124	.	+	0	ID=EGDFAGKH_00593;inference=ab initio prediction:Prodigal:002006;locus_tag=EGDFAGKH_00593;product=hypothetical protein
NZ_LABZ01000122.1	Prodigal:002006	CDS	4468	4965	.	+	0	ID=EGDFAGKH_00594;inference=ab initio prediction:Prodigal:002006;locus_tag=EGDFAGKH_00594;product=hypothetical protein
NZ_LABZ01000122.1	Prodigal:002006	CDS	4962	6524	.	+	0	ID=EGDFAGKH_00595;eC_number=7.-.-.-;Name=rsxC;gene=rsxC;inference=ab initio prediction:Prodigal:002006,protein motif:HAMAP:MF_00461;locus_tag=EGDFAGKH_00595;product=Ion-translocating oxidoreductase complex subunit C
NZ_LABZ01000122.1	Prodigal:002006	CDS	6536	9397	.	+	0	ID=EGDFAGKH_00596;eC_number=1.17.1.9;inference=ab initio prediction:Prodigal:002006,similar to AA sequence:UniProtKB:Q99RW4;locus_tag=EGDFAGKH_00596;product=Putative formate dehydrogenase
NZ_LABZ01000122.1	Prodigal:002006	CDS	9384	10205	.	+	0	ID=EGDFAGKH_00597;Name=fdhD;db_xref=COG:COG1526;gene=fdhD;inference=ab initio prediction:Prodigal:002006,similar to AA sequence:UniProtKB:P32177;locus_tag=EGDFAGKH_00597;product=Sulfur carrier protein FdhD
NZ_LABZ01000122.1	Prodigal:002006	CDS	10216	10506	.	+	0	ID=EGDFAGKH_00598;inference=ab initio prediction:Prodigal:002006;locus_tag=EGDFAGKH_00598;product=hypothetical protein
NZ_LABZ01000122.1	Prodigal:002006	CDS	10629	11108	.	+	0	ID=EGDFAGKH_00599;inference=ab initio prediction:Prodigal:002006;locus_tag=EGDFAGKH_00599;product=hypothetical protein
NZ_LABZ01000122.1	Prodigal:002006	CDS	11248	12996	.	-	0	ID=EGDFAGKH_00600;eC_number=2.7.-.-;Name=sasA_3;gene=sasA_3;inference=ab initio prediction:Prodigal:002006,protein motif:HAMAP:MF_01837;locus_tag=EGDFAGKH_00600;product=Adaptive-response sensory-kinase SasA
NZ_LABZ01000122.1	Prodigal:002006	CDS	13311	13538	.	+	0	ID=EGDFAGKH_00601;inference=ab initio prediction:Prodigal:002006;locus_tag=EGDFAGKH_00601;product=hypothetical protein
NZ_LABZ01000122.1	Prodigal:002006	CDS	13740	14531	.	+	0	ID=EGDFAGKH_00602;Name=ompR_1;gene=ompR_1;inference=ab initio prediction:Prodigal:002006,similar to AA sequence:UniProtKB:P0AA16;locus_tag=EGDFAGKH_00602;product=Transcriptional regulatory protein OmpR
NZ_LABZ01000122.1	Prodigal:002006	CDS	14667	15506	.	+	0	ID=EGDFAGKH_00603;eC_number=2.3.1.30;Name=cysE_1;db_xref=COG:COG1045;gene=cysE_1;inference=ab initio prediction:Prodigal:002006,similar to AA sequence:UniProtKB:P29847;locus_tag=EGDFAGKH_00603;product=Serine acetyltransferase
NZ_LABZ01000122.1	Prodigal:002006	CDS	15773	15985	.	+	0	ID=EGDFAGKH_00604;inference=ab initio prediction:Prodigal:002006;locus_tag=EGDFAGKH_00604;product=hypothetical protein
NZ_LABZ01000122.1	Prodigal:002006	CDS	16076	16783	.	-	0	ID=EGDFAGKH_00605;inference=ab initio prediction:Prodigal:002006;locus_tag=EGDFAGKH_00605;product=hypothetical protein
NZ_LABZ01000122.1	Prodigal:002006	CDS	17037	17366	.	+	0	ID=EGDFAGKH_00606;inference=ab initio prediction:Prodigal:002006;locus_tag=EGDFAGKH_00606;product=hypothetical protein
NZ_LABZ01000122.1	Prodigal:002006	CDS	17476	17637	.	+	0	ID=EGDFAGKH_00607;inference=ab initio prediction:Prodigal:002006;locus_tag=EGDFAGKH_00607;product=hypothetical protein
NZ_LABZ01000122.1	Prodigal:002006	CDS	17677	18216	.	+	0	ID=EGDFAGKH_00608;inference=ab initio prediction:Prodigal:002006;locus_tag=EGDFAGKH_00608;product=hypothetical protein
NZ_LABZ01000122.1	Prodigal:002006	CDS	18241	18948	.	-	0	ID=EGDFAGKH_00609;inference=ab initio prediction:Prodigal:002006;locus_tag=EGDFAGKH_00609;product=hypothetical protein
NZ_LABZ01000122.1	Prodigal:002006	CDS	19094	19744	.	-	0	ID=EGDFAGKH_00610;inference=ab initio prediction:Prodigal:002006;locus_tag=EGDFAGKH_00610;product=hypothetical protein
NZ_LABZ01000122.1	Prodigal:002006	CDS	19921	20427	.	-	0	ID=EGDFAGKH_00611;eC_number=2.4.2.22;Name=gpt;db_xref=COG:COG0503;gene=gpt;inference=ab initio prediction:Prodigal:002006,similar to AA sequence:UniProtKB:Q8ZC05;locus_tag=EGDFAGKH_00611;product=Xanthine phosphoribosyltransferase
NZ_LABZ01000122.1	Prodigal:002006	CDS	20434	21309	.	-	0	ID=EGDFAGKH_00612;Name=cinA_1;gene=cinA_1;inference=ab initio prediction:Prodigal:002006,protein motif:HAMAP:MF_00226_A;locus_tag=EGDFAGKH_00612;product=Putative competence-damage inducible protein
NZ_LABZ01000122.1	Prodigal:002006	CDS	21325	22032	.	+	0	ID=EGDFAGKH_00613;Name=sfsA;db_xref=COG:COG1489;gene=sfsA;inference=ab initio prediction:Prodigal:002006,similar to AA sequence:UniProtKB:P0A823;locus_tag=EGDFAGKH_00613;product=Sugar fermentation stimulation protein A
NZ_LABZ01000122.1	Prodigal:002006	CDS	22037	22402	.	-	0	ID=EGDFAGKH_00614;inference=ab initio prediction:Prodigal:002006;locus_tag=EGDFAGKH_00614;product=hypothetical protein
NZ_LABZ01000122.1	Prodigal:002006	CDS	22468	22698	.	+	0	ID=EGDFAGKH_00615;inference=ab initio prediction:Prodigal:002006;locus_tag=EGDFAGKH_00615;product=hypothetical protein
NZ_LABZ01000122.1	Prodigal:002006	CDS	22889	24997	.	+	0	ID=EGDFAGKH_00616;inference=ab initio prediction:Prodigal:002006;locus_tag=EGDFAGKH_00616;product=hypothetical protein
NZ_LABZ01000122.1	Prodigal:002006	CDS	25017	25643	.	-	0	ID=EGDFAGKH_00617;inference=ab initio prediction:Prodigal:002006;locus_tag=EGDFAGKH_00617;product=hypothetical protein
NZ_LABZ01000122.1	Prodigal:002006	CDS	25621	26139	.	-	0	ID=EGDFAGKH_00618;inference=ab initio prediction:Prodigal:002006;locus_tag=EGDFAGKH_00618;product=hypothetical protein
NZ_LABZ01000122.1	Prodigal:002006	CDS	26200	27966	.	-	0	ID=EGDFAGKH_00619;eC_number=1.1.9.1;Name=qbdA;gene=qbdA;inference=ab initio prediction:Prodigal:002006,similar to AA sequence:UniProtKB:Q8GR64;locus_tag=EGDFAGKH_00619;product=Quinohemoprotein alcohol dehydrogenase ADH IIB
NZ_LABZ01000122.1	Prodigal:002006	CDS	28109	28558	.	-	0	ID=EGDFAGKH_00620;inference=ab initio prediction:Prodigal:002006;locus_tag=EGDFAGKH_00620;product=hypothetical protein
NZ_LABZ01000122.1	Prodigal:002006	CDS	28814	29263	.	+	0	ID=EGDFAGKH_00621;inference=ab initio prediction:Prodigal:002006;locus_tag=EGDFAGKH_00621;product=hypothetical protein
NZ_LABZ01000122.1	Prodigal:002006	CDS	29317	30102	.	+	0	ID=EGDFAGKH_00622;eC_number=1.1.1.100;Name=fabG_2;gene=fabG_2;inference=ab initio prediction:Prodigal:002006,similar to AA sequence:UniProtKB:P99093;locus_tag=EGDFAGKH_00622;product=3-oxoacyl-[acyl-carrier-protein] reductase FabG
NZ_LABZ01000122.1	Prodigal:002006	CDS	30124	30381	.	-	0	ID=EGDFAGKH_00623;inference=ab initio prediction:Prodigal:002006;locus_tag=EGDFAGKH_00623;product=hypothetical protein
NZ_LABZ01000122.1	Prodigal:002006	CDS	30456	31103	.	-	0	ID=EGDFAGKH_00624;Name=nicS;gene=nicS;inference=ab initio prediction:Prodigal:002006,similar to AA sequence:UniProtKB:Q88FX7;locus_tag=EGDFAGKH_00624;product=HTH-type transcriptional repressor NicS
NZ_LABZ01000122.1	Prodigal:002006	CDS	31173	32354	.	-	0	ID=EGDFAGKH_00625;eC_number=3.5.1.-;Name=rutD_1;gene=rutD_1;inference=ab initio prediction:Prodigal:002006,protein motif:HAMAP:MF_00832;locus_tag=EGDFAGKH_00625;product=Putative aminoacrylate hydrolase RutD
NZ_LABZ01000122.1	Prodigal:002006	CDS	32381	33739	.	-	0	ID=EGDFAGKH_00626;eC_number=5.5.1.2;Name=pcaB;db_xref=COG:COG0015;gene=pcaB;inference=ab initio prediction:Prodigal:002006,similar to AA sequence:UniProtKB:Q59092;locus_tag=EGDFAGKH_00626;product=3-carboxy-cis%2Ccis-muconate cycloisomerase
NZ_LABZ01000122.1	Prodigal:002006	CDS	33744	34592	.	-	0	ID=EGDFAGKH_00627;eC_number=2.3.1.247;Name=kce_1;db_xref=COG:COG3246;gene=kce_1;inference=ab initio prediction:Prodigal:002006,similar to AA sequence:UniProtKB:Q8RHX2;locus_tag=EGDFAGKH_00627;product=3-keto-5-aminohexanoate cleavage enzyme
NZ_LABZ01000122.1	Prodigal:002006	CDS	34742	35377	.	-	0	ID=EGDFAGKH_00628;eC_number=1.13.11.3;Name=pcaG;db_xref=COG:COG3485;gene=pcaG;inference=ab initio prediction:Prodigal:002006,similar to AA sequence:UniProtKB:P20371;locus_tag=EGDFAGKH_00628;product=Protocatechuate 3%2C4-dioxygenase alpha chain
NZ_LABZ01000122.1	Prodigal:002006	CDS	35382	36110	.	-	0	ID=EGDFAGKH_00629;eC_number=1.13.11.3;Name=pcaH;db_xref=COG:COG3485;gene=pcaH;inference=ab initio prediction:Prodigal:002006,similar to AA sequence:UniProtKB:P00437;locus_tag=EGDFAGKH_00629;product=Protocatechuate 3%2C4-dioxygenase beta chain
NZ_LABZ01000122.1	Prodigal:002006	CDS	36180	37547	.	-	0	ID=EGDFAGKH_00630;Name=pcaK_1;db_xref=COG:COG0477;gene=pcaK_1;inference=ab initio prediction:Prodigal:002006,similar to AA sequence:UniProtKB:Q51955;locus_tag=EGDFAGKH_00630;product=4-hydroxybenzoate transporter PcaK
NZ_LABZ01000122.1	Prodigal:002006	CDS	37732	38544	.	-	0	ID=EGDFAGKH_00631;inference=ab initio prediction:Prodigal:002006;locus_tag=EGDFAGKH_00631;product=hypothetical protein
NZ_LABZ01000122.1	Prodigal:002006	CDS	38650	39552	.	+	0	ID=EGDFAGKH_00632;Name=ribN_1;gene=ribN_1;inference=ab initio prediction:Prodigal:002006,similar to AA sequence:UniProtKB:Q9KKU0;locus_tag=EGDFAGKH_00632;product=Riboflavin transporter
NZ_LABZ01000122.1	Prodigal:002006	CDS	39620	41245	.	-	0	ID=EGDFAGKH_00633;eC_number=5.4.2.2;Name=pgm;db_xref=COG:COG0033;gene=pgm;inference=ab initio prediction:Prodigal:002006,similar to AA sequence:UniProtKB:P39671;locus_tag=EGDFAGKH_00633;product=Phosphoglucomutase
NZ_LABZ01000122.1	Prodigal:002006	CDS	41364	43748	.	-	0	ID=EGDFAGKH_00634;db_xref=COG:COG2199;inference=ab initio prediction:Prodigal:002006,similar to AA sequence:UniProtKB:Q9ABX9;locus_tag=EGDFAGKH_00634;product=putative signaling protein
NZ_LABZ01000122.1	Prodigal:002006	CDS	43994	44554	.	+	0	ID=EGDFAGKH_00635;inference=ab initio prediction:Prodigal:002006;locus_tag=EGDFAGKH_00635;product=hypothetical protein
NZ_LABZ01000122.1	Prodigal:002006	CDS	44551	45606	.	-	0	ID=EGDFAGKH_00636;inference=ab initio prediction:Prodigal:002006;locus_tag=EGDFAGKH_00636;product=hypothetical protein
NZ_LABZ01000122.1	Prodigal:002006	CDS	45618	46031	.	-	0	ID=EGDFAGKH_00637;inference=ab initio prediction:Prodigal:002006;locus_tag=EGDFAGKH_00637;product=hypothetical protein
NZ_LABZ01000122.1	Prodigal:002006	CDS	46058	47071	.	-	0	ID=EGDFAGKH_00638;Name=oppD_2;db_xref=COG:COG0444;gene=oppD_2;inference=ab initio prediction:Prodigal:002006,similar to AA sequence:UniProtKB:P24136;locus_tag=EGDFAGKH_00638;product=Oligopeptide transport ATP-binding protein OppD
NZ_LABZ01000122.1	Prodigal:002006	CDS	47079	48119	.	-	0	ID=EGDFAGKH_00639;eC_number=7.6.2.8;Name=btuD_2;gene=btuD_2;inference=ab initio prediction:Prodigal:002006,protein motif:HAMAP:MF_01005;locus_tag=EGDFAGKH_00639;product=Vitamin B12 import ATP-binding protein BtuD
NZ_LABZ01000122.1	Prodigal:002006	CDS	48116	49027	.	-	0	ID=EGDFAGKH_00640;Name=gsiD_3;db_xref=COG:COG1173;gene=gsiD_3;inference=ab initio prediction:Prodigal:002006,similar to AA sequence:UniProtKB:P75799;locus_tag=EGDFAGKH_00640;product=Glutathione transport system permease protein GsiD
NZ_LABZ01000122.1	Prodigal:002006	CDS	49032	49985	.	-	0	ID=EGDFAGKH_00641;Name=nikB_1;db_xref=COG:COG0601;gene=nikB_1;inference=ab initio prediction:Prodigal:002006,similar to AA sequence:UniProtKB:P33591;locus_tag=EGDFAGKH_00641;product=Nickel transport system permease protein NikB
NZ_LABZ01000122.1	Prodigal:002006	CDS	50273	51901	.	-	0	ID=EGDFAGKH_00642;Name=dppA_2;db_xref=COG:COG0747;gene=dppA_2;inference=ab initio prediction:Prodigal:002006,similar to AA sequence:UniProtKB:P23847;locus_tag=EGDFAGKH_00642;product=Periplasmic dipeptide transport protein
NZ_LABZ01000122.1	Prodigal:002006	CDS	52212	52481	.	+	0	ID=EGDFAGKH_00643;inference=ab initio prediction:Prodigal:002006;locus_tag=EGDFAGKH_00643;product=hypothetical protein
NZ_LABZ01000122.1	Prodigal:002006	CDS	52677	54299	.	-	0	ID=EGDFAGKH_00644;eC_number=1.3.99.-;Name=aidB;db_xref=COG:COG1960;gene=aidB;inference=ab initio prediction:Prodigal:002006,similar to AA sequence:UniProtKB:P33224;locus_tag=EGDFAGKH_00644;product=Putative acyl-CoA dehydrogenase AidB
NZ_LABZ01000122.1	Prodigal:002006	CDS	54340	55089	.	-	0	ID=EGDFAGKH_00645;inference=ab initio prediction:Prodigal:002006;locus_tag=EGDFAGKH_00645;product=hypothetical protein
NZ_LABZ01000122.1	Prodigal:002006	CDS	55251	55640	.	+	0	ID=EGDFAGKH_00646;inference=ab initio prediction:Prodigal:002006;locus_tag=EGDFAGKH_00646;product=hypothetical protein
NZ_LABZ01000122.1	Prodigal:002006	CDS	55698	56585	.	-	0	ID=EGDFAGKH_00647;Name=gcvA_1;gene=gcvA_1;inference=ab initio prediction:Prodigal:002006,similar to AA sequence:UniProtKB:P0A9F6;locus_tag=EGDFAGKH_00647;product=Glycine cleavage system transcriptional activator
NZ_LABZ01000122.1	Prodigal:002006	CDS	56764	57600	.	+	0	ID=EGDFAGKH_00648;inference=ab initio prediction:Prodigal:002006;locus_tag=EGDFAGKH_00648;product=hypothetical protein
NZ_LABZ01000122.1	Prodigal:002006	CDS	57615	61700	.	-	0	ID=EGDFAGKH_00649;eC_number=6.2.1.54;Name=dltA_1;gene=dltA_1;inference=ab initio prediction:Prodigal:002006,protein motif:HAMAP:MF_00593;locus_tag=EGDFAGKH_00649;product=D-alanine--D-alanyl carrier protein ligase
NZ_LABZ01000122.1	Prodigal:002006	CDS	61977	62633	.	-	0	ID=EGDFAGKH_00650;eC_number=5.4.2.11;Name=gpmA_1;gene=gpmA_1;inference=ab initio prediction:Prodigal:002006,protein motif:HAMAP:MF_01039;locus_tag=EGDFAGKH_00650;product=2%2C3-bisphosphoglycerate-dependent phosphoglycerate mutase
NZ_LABZ01000122.1	Prodigal:002006	CDS	62652	63605	.	+	0	ID=EGDFAGKH_00651;eC_number=2.7.4.-;db_xref=COG:COG2326;inference=ab initio prediction:Prodigal:002006,similar to AA sequence:UniProtKB:M9XB82;locus_tag=EGDFAGKH_00651;product=Polyphosphate:AMP/ADP phosphotransferase
NZ_LABZ01000122.1	Prodigal:002006	CDS	63626	64714	.	-	0	ID=EGDFAGKH_00652;eC_number=4.1.99.14;Name=splB;db_xref=COG:COG1533;gene=splB;inference=ab initio prediction:Prodigal:002006,similar to AA sequence:UniProtKB:P37956;locus_tag=EGDFAGKH_00652;product=Spore photoproduct lyase
NZ_LABZ01000122.1	Prodigal:002006	CDS	64818	65081	.	-	0	ID=EGDFAGKH_00653;inference=ab initio prediction:Prodigal:002006;locus_tag=EGDFAGKH_00653;product=hypothetical protein
NZ_LABZ01000122.1	Prodigal:002006	CDS	65277	65708	.	-	0	ID=EGDFAGKH_00654;inference=ab initio prediction:Prodigal:002006;locus_tag=EGDFAGKH_00654;product=hypothetical protein
NZ_LABZ01000122.1	Prodigal:002006	CDS	65705	66169	.	-	0	ID=EGDFAGKH_00655;eC_number=3.6.1.22;Name=nudC_1;gene=nudC_1;inference=ab initio prediction:Prodigal:002006,protein motif:HAMAP:MF_00297;locus_tag=EGDFAGKH_00655;product=NADH pyrophosphatase
NZ_LABZ01000122.1	Prodigal:002006	CDS	66166	67185	.	-	0	ID=EGDFAGKH_00656;inference=ab initio prediction:Prodigal:002006;locus_tag=EGDFAGKH_00656;product=hypothetical protein
NZ_LABZ01000122.1	Prodigal:002006	CDS	67178	67933	.	-	0	ID=EGDFAGKH_00657;eC_number=1.1.1.100;Name=fabG_3;gene=fabG_3;inference=ab initio prediction:Prodigal:002006,similar to AA sequence:UniProtKB:O67610;locus_tag=EGDFAGKH_00657;product=3-oxoacyl-[acyl-carrier-protein] reductase FabG
NZ_LABZ01000122.1	Prodigal:002006	CDS	68058	68666	.	-	0	ID=EGDFAGKH_00658;eC_number=1.4.3.5;Name=pdxH_1;db_xref=COG:COG0259;gene=pdxH_1;inference=ab initio prediction:Prodigal:002006,similar to AA sequence:UniProtKB:P21159;locus_tag=EGDFAGKH_00658;product=Pyridoxine/pyridoxamine 5'-phosphate oxidase
NZ_LABZ01000122.1	Prodigal:002006	CDS	68797	69276	.	+	0	ID=EGDFAGKH_00659;inference=ab initio prediction:Prodigal:002006;locus_tag=EGDFAGKH_00659;product=hypothetical protein
NZ_LABZ01000122.1	Prodigal:002006	CDS	69493	70419	.	+	0	ID=EGDFAGKH_00660;Name=cbpA;db_xref=COG:COG2214;gene=cbpA;inference=ab initio prediction:Prodigal:002006,similar to AA sequence:UniProtKB:P36659;locus_tag=EGDFAGKH_00660;product=Curved DNA-binding protein
NZ_LABZ01000122.1	Prodigal:002006	CDS	70564	71430	.	+	0	ID=EGDFAGKH_00661;eC_number=1.3.1.9;Name=fabI_1;db_xref=COG:COG0623;gene=fabI_1;inference=ab initio prediction:Prodigal:002006,similar to AA sequence:UniProtKB:O24990;locus_tag=EGDFAGKH_00661;product=Enoyl-[acyl-carrier-protein] reductase [NADH] FabI
NZ_LABZ01000122.1	Prodigal:002006	CDS	71496	72701	.	+	0	ID=EGDFAGKH_00662;eC_number=2.7.1.90;Name=pfp;gene=pfp;inference=ab initio prediction:Prodigal:002006,similar to AA sequence:UniProtKB:G4STG9;locus_tag=EGDFAGKH_00662;product=Pyrophosphate--fructose 6-phosphate 1-phosphotransferase
NZ_LABZ01000122.1	Prodigal:002006	CDS	72753	72986	.	-	0	ID=EGDFAGKH_00663;inference=ab initio prediction:Prodigal:002006;locus_tag=EGDFAGKH_00663;product=hypothetical protein
NZ_LABZ01000122.1	Prodigal:002006	CDS	73093	74082	.	-	0	ID=EGDFAGKH_00664;eC_number=4.2.2.-;Name=mltF_1;gene=mltF_1;inference=ab initio prediction:Prodigal:002006,protein motif:HAMAP:MF_02016;locus_tag=EGDFAGKH_00664;product=Membrane-bound lytic murein transglycosylase F
NZ_LABZ01000122.1	Prodigal:002006	CDS	74093	74974	.	+	0	ID=EGDFAGKH_00665;inference=ab initio prediction:Prodigal:002006;locus_tag=EGDFAGKH_00665;product=hypothetical protein
NZ_LABZ01000122.1	Prodigal:002006	CDS	74971	75324	.	+	0	ID=EGDFAGKH_00666;inference=ab initio prediction:Prodigal:002006;locus_tag=EGDFAGKH_00666;product=hypothetical protein
NZ_LABZ01000122.1	Prodigal:002006	CDS	75328	75744	.	-	0	ID=EGDFAGKH_00667;eC_number=3.6.1.65;Name=nudG;db_xref=COG:COG0494;gene=nudG;inference=ab initio prediction:Prodigal:002006,similar to AA sequence:UniProtKB:P77788;locus_tag=EGDFAGKH_00667;product=CTP pyrophosphohydrolase
NZ_LABZ01000122.1	Prodigal:002006	CDS	75804	76535	.	-	0	ID=EGDFAGKH_00668;db_xref=COG:COG2968;inference=ab initio prediction:Prodigal:002006,similar to AA sequence:UniProtKB:Q44642;locus_tag=EGDFAGKH_00668;product=26 kDa periplasmic immunogenic protein
NZ_LABZ01000122.1	Prodigal:002006	CDS	76532	77773	.	-	0	ID=EGDFAGKH_00669;Name=argJ;db_xref=COG:COG1364;gene=argJ;inference=ab initio prediction:Prodigal:002006,similar to AA sequence:UniProtKB:Q9Z4S1;locus_tag=EGDFAGKH_00669;product=Arginine biosynthesis bifunctional protein ArgJ
NZ_LABZ01000122.1	Prodigal:002006	CDS	78099	79061	.	+	0	ID=EGDFAGKH_00670;Name=dmlR_2;gene=dmlR_2;inference=ab initio prediction:Prodigal:002006,similar to AA sequence:UniProtKB:P76250;locus_tag=EGDFAGKH_00670;product=HTH-type transcriptional regulator DmlR
NZ_LABZ01000122.1	Prodigal:002006	CDS	79132	79812	.	+	0	ID=EGDFAGKH_00671;inference=ab initio prediction:Prodigal:002006;locus_tag=EGDFAGKH_00671;product=hypothetical protein
NZ_LABZ01000122.1	Prodigal:002006	CDS	80095	80973	.	-	0	ID=EGDFAGKH_00672;Name=rpoH_1;db_xref=COG:COG0568;gene=rpoH_1;inference=ab initio prediction:Prodigal:002006,similar to AA sequence:UniProtKB:P0CAW9;locus_tag=EGDFAGKH_00672;product=RNA polymerase sigma factor RpoH
NZ_LABZ01000122.1	Prodigal:002006	CDS	81286	81873	.	-	0	ID=EGDFAGKH_00673;Name=carD;db_xref=COG:COG1329;gene=carD;inference=ab initio prediction:Prodigal:002006,similar to AA sequence:UniProtKB:A0R561;locus_tag=EGDFAGKH_00673;product=RNA polymerase-binding transcription factor CarD
NZ_LABZ01000122.1	Prodigal:002006	CDS	82316	82654	.	-	0	ID=EGDFAGKH_00674;Name=fdxA;db_xref=COG:COG1146;gene=fdxA;inference=ab initio prediction:Prodigal:002006,similar to AA sequence:UniProtKB:D5AP15;locus_tag=EGDFAGKH_00674;product=Ferredoxin-2
NZ_LABZ01000122.1	Prodigal:002006	CDS	82815	83108	.	-	0	ID=EGDFAGKH_00675;Name=hslR;db_xref=COG:COG1188;gene=hslR;inference=ab initio prediction:Prodigal:002006,similar to AA sequence:UniProtKB:P0ACG8;locus_tag=EGDFAGKH_00675;product=Heat shock protein 15
NZ_LABZ01000122.1	Prodigal:002006	CDS	83118	86627	.	-	0	ID=EGDFAGKH_00676;inference=ab initio prediction:Prodigal:002006;locus_tag=EGDFAGKH_00676;product=hypothetical protein
NZ_LABZ01000122.1	Prodigal:002006	CDS	86716	87045	.	-	0	ID=EGDFAGKH_00677;inference=ab initio prediction:Prodigal:002006;locus_tag=EGDFAGKH_00677;product=hypothetical protein
NZ_LABZ01000122.1	Prodigal:002006	CDS	87049	87948	.	-	0	ID=EGDFAGKH_00678;inference=ab initio prediction:Prodigal:002006;locus_tag=EGDFAGKH_00678;product=hypothetical protein
NZ_LABZ01000122.1	Prodigal:002006	CDS	88007	88546	.	-	0	ID=EGDFAGKH_00679;inference=ab initio prediction:Prodigal:002006;locus_tag=EGDFAGKH_00679;product=hypothetical protein
NZ_LABZ01000122.1	Prodigal:002006	CDS	88981	89271	.	+	0	ID=EGDFAGKH_00680;Name=rpmB;db_xref=COG:COG0227;gene=rpmB;inference=ab initio prediction:Prodigal:002006,similar to AA sequence:UniProtKB:Q6NCH9;locus_tag=EGDFAGKH_00680;product=50S ribosomal protein L28
NZ_LABZ01000122.1	Prodigal:002006	CDS	89557	91458	.	-	0	ID=EGDFAGKH_00681;eC_number=6.6.1.2;Name=cobT;gene=cobT;inference=ab initio prediction:Prodigal:002006,similar to AA sequence:UniProtKB:P29934;locus_tag=EGDFAGKH_00681;product=Aerobic cobaltochelatase subunit CobT
NZ_LABZ01000122.1	Prodigal:002006	CDS	91622	92638	.	-	0	ID=EGDFAGKH_00682;eC_number=6.6.1.2;Name=cobS;gene=cobS;inference=ab initio prediction:Prodigal:002006,similar to AA sequence:UniProtKB:P29933;locus_tag=EGDFAGKH_00682;product=Aerobic cobaltochelatase subunit CobS
NZ_LABZ01000122.1	Prodigal:002006	CDS	92827	93453	.	-	0	ID=EGDFAGKH_00683;Name=dnaJ_1;gene=dnaJ_1;inference=ab initio prediction:Prodigal:002006,protein motif:HAMAP:MF_01152;locus_tag=EGDFAGKH_00683;product=Chaperone protein DnaJ
NZ_LABZ01000122.1	Prodigal:002006	CDS	93588	93860	.	+	0	ID=EGDFAGKH_00684;Name=bolA;db_xref=COG:COG0271;gene=bolA;inference=ab initio prediction:Prodigal:002006,similar to AA sequence:UniProtKB:P0ABE2;locus_tag=EGDFAGKH_00684;product=DNA-binding transcriptional regulator BolA
NZ_LABZ01000122.1	Prodigal:002006	CDS	93802	95082	.	-	0	ID=EGDFAGKH_00685;Name=nanT_2;gene=nanT_2;inference=ab initio prediction:Prodigal:002006,protein motif:HAMAP:MF_01238;locus_tag=EGDFAGKH_00685;product=Sialic acid transporter NanT
NZ_LABZ01000122.1	Prodigal:002006	CDS	95201	96367	.	-	0	ID=EGDFAGKH_00686;eC_number=2.3.1.9;db_xref=COG:COG0183;inference=ab initio prediction:Prodigal:002006,similar to AA sequence:UniProtKB:Q0AVM3;locus_tag=EGDFAGKH_00686;product=Acetyl-CoA acetyltransferase
NZ_LABZ01000122.1	Prodigal:002006	CDS	96445	97152	.	-	0	ID=EGDFAGKH_00687;eC_number=6.3.4.20;Name=queC;db_xref=COG:COG0603;gene=queC;inference=ab initio prediction:Prodigal:002006,similar to AA sequence:UniProtKB:O31675;locus_tag=EGDFAGKH_00687;product=7-cyano-7-deazaguanine synthase
NZ_LABZ01000122.1	Prodigal:002006	CDS	97241	97456	.	-	0	ID=EGDFAGKH_00688;inference=ab initio prediction:Prodigal:002006;locus_tag=EGDFAGKH_00688;product=hypothetical protein
NZ_LABZ01000122.1	Prodigal:002006	CDS	97683	97958	.	+	0	ID=EGDFAGKH_00689;Name=rpsT;db_xref=COG:COG0268;gene=rpsT;inference=ab initio prediction:Prodigal:002006,similar to AA sequence:UniProtKB:Q6N0C7;locus_tag=EGDFAGKH_00689;product=30S ribosomal protein S20
NZ_LABZ01000122.1	Prodigal:002006	CDS	98142	99680	.	+	0	ID=EGDFAGKH_00690;Name=comM;db_xref=COG:COG0606;gene=comM;inference=ab initio prediction:Prodigal:002006,similar to AA sequence:UniProtKB:P45049;locus_tag=EGDFAGKH_00690;product=Competence protein ComM
NZ_LABZ01000122.1	Prodigal:002006	CDS	99821	101845	.	+	0	ID=EGDFAGKH_00691;eC_number=2.7.13.3;Name=rcsC_1;gene=rcsC_1;inference=ab initio prediction:Prodigal:002006,protein motif:HAMAP:MF_00979;locus_tag=EGDFAGKH_00691;product=Sensor histidine kinase RcsC
NZ_LABZ01000123.1	Prodigal:002006	CDS	465	1616	.	-	0	ID=EGDFAGKH_00692;inference=ab initio prediction:Prodigal:002006;locus_tag=EGDFAGKH_00692;product=hypothetical protein
NZ_LABZ01000123.1	Prodigal:002006	CDS	1807	3894	.	+	0	ID=EGDFAGKH_00693;inference=ab initio prediction:Prodigal:002006;locus_tag=EGDFAGKH_00693;product=hypothetical protein
NZ_LABZ01000123.1	Prodigal:002006	CDS	4027	4752	.	+	0	ID=EGDFAGKH_00694;inference=ab initio prediction:Prodigal:002006;locus_tag=EGDFAGKH_00694;product=hypothetical protein
NZ_LABZ01000123.1	Prodigal:002006	CDS	4830	5207	.	+	0	ID=EGDFAGKH_00695;inference=ab initio prediction:Prodigal:002006;locus_tag=EGDFAGKH_00695;product=hypothetical protein
NZ_LABZ01000123.1	Prodigal:002006	CDS	5212	6075	.	-	0	ID=EGDFAGKH_00696;inference=ab initio prediction:Prodigal:002006;locus_tag=EGDFAGKH_00696;product=hypothetical protein
NZ_LABZ01000123.1	Prodigal:002006	CDS	6404	6712	.	+	0	ID=EGDFAGKH_00697;inference=ab initio prediction:Prodigal:002006;locus_tag=EGDFAGKH_00697;product=hypothetical protein
NZ_LABZ01000123.1	Prodigal:002006	CDS	7475	8620	.	+	0	ID=EGDFAGKH_00698;eC_number=3.1.4.-;Name=rpfG_1;db_xref=COG:COG3437;gene=rpfG_1;inference=ab initio prediction:Prodigal:002006,similar to AA sequence:UniProtKB:Q4UU85;locus_tag=EGDFAGKH_00698;product=Cyclic di-GMP phosphodiesterase response regulator RpfG
NZ_LABZ01000123.1	Prodigal:002006	CDS	8761	9702	.	-	0	ID=EGDFAGKH_00699;Name=cmpR_1;gene=cmpR_1;inference=ab initio prediction:Prodigal:002006,similar to AA sequence:UniProtKB:Q55459;locus_tag=EGDFAGKH_00699;product=HTH-type transcriptional activator CmpR
NZ_LABZ01000123.1	Prodigal:002006	CDS	9872	10777	.	+	0	ID=EGDFAGKH_00700;eC_number=3.1.3.11;Name=fbp;gene=fbp;inference=ab initio prediction:Prodigal:002006,protein motif:HAMAP:MF_01855;locus_tag=EGDFAGKH_00700;product=Fructose-1%2C6-bisphosphatase class 1
NZ_LABZ01000123.1	Prodigal:002006	CDS	10783	11643	.	+	0	ID=EGDFAGKH_00701;eC_number=2.7.1.19;Name=prkA;db_xref=COG:COG3954;gene=prkA;inference=ab initio prediction:Prodigal:002006,similar to AA sequence:UniProtKB:P12033;locus_tag=EGDFAGKH_00701;product=Phosphoribulokinase 1
NZ_LABZ01000123.1	Prodigal:002006	CDS	11817	13016	.	+	0	ID=EGDFAGKH_00702;inference=ab initio prediction:Prodigal:002006;locus_tag=EGDFAGKH_00702;product=hypothetical protein
NZ_LABZ01000123.1	Prodigal:002006	CDS	13240	13500	.	-	0	ID=EGDFAGKH_00703;inference=ab initio prediction:Prodigal:002006;locus_tag=EGDFAGKH_00703;product=hypothetical protein
NZ_LABZ01000123.1	Prodigal:002006	CDS	13540	15075	.	-	0	ID=EGDFAGKH_00704;eC_number=2.7.13.3;Name=rcsC_2;gene=rcsC_2;inference=ab initio prediction:Prodigal:002006,protein motif:HAMAP:MF_00979;locus_tag=EGDFAGKH_00704;product=Sensor histidine kinase RcsC
NZ_LABZ01000123.1	Prodigal:002006	CDS	15323	15778	.	+	0	ID=EGDFAGKH_00705;eC_number=1.3.99.16;Name=iorA_1;gene=iorA_1;inference=ab initio prediction:Prodigal:002006,similar to AA sequence:UniProtKB:Q51697;locus_tag=EGDFAGKH_00705;product=Isoquinoline 1-oxidoreductase subunit alpha
NZ_LABZ01000123.1	Prodigal:002006	CDS	15792	17996	.	+	0	ID=EGDFAGKH_00706;eC_number=1.3.99.16;Name=iorB_1;gene=iorB_1;inference=ab initio prediction:Prodigal:002006,similar to AA sequence:UniProtKB:Q51698;locus_tag=EGDFAGKH_00706;product=Isoquinoline 1-oxidoreductase subunit beta
NZ_LABZ01000123.1	Prodigal:002006	CDS	18118	18813	.	+	0	ID=EGDFAGKH_00707;inference=ab initio prediction:Prodigal:002006;locus_tag=EGDFAGKH_00707;product=hypothetical protein
NZ_LABZ01000123.1	Prodigal:002006	CDS	18870	19580	.	+	0	ID=EGDFAGKH_00708;eC_number=4.1.1.23;Name=pyrF;db_xref=COG:COG0284;gene=pyrF;inference=ab initio prediction:Prodigal:002006,similar to AA sequence:UniProtKB:Q5FJB3;locus_tag=EGDFAGKH_00708;product=Orotidine 5'-phosphate decarboxylase
NZ_LABZ01000123.1	Prodigal:002006	CDS	19717	20028	.	+	0	ID=EGDFAGKH_00709;inference=ab initio prediction:Prodigal:002006;locus_tag=EGDFAGKH_00709;product=hypothetical protein
NZ_LABZ01000123.1	Prodigal:002006	CDS	20191	20937	.	-	0	ID=EGDFAGKH_00710;Name=rspR_3;db_xref=COG:COG1802;gene=rspR_3;inference=ab initio prediction:Prodigal:002006,similar to AA sequence:UniProtKB:P0ACM2;locus_tag=EGDFAGKH_00710;product=HTH-type transcriptional repressor RspR
NZ_LABZ01000123.1	Prodigal:002006	CDS	21241	21444	.	+	0	ID=EGDFAGKH_00711;inference=ab initio prediction:Prodigal:002006;locus_tag=EGDFAGKH_00711;product=hypothetical protein
NZ_LABZ01000123.1	Prodigal:002006	CDS	21715	21978	.	+	0	ID=EGDFAGKH_00712;inference=ab initio prediction:Prodigal:002006;locus_tag=EGDFAGKH_00712;product=hypothetical protein
NZ_LABZ01000123.1	Prodigal:002006	CDS	22046	22531	.	-	0	ID=EGDFAGKH_00713;inference=ab initio prediction:Prodigal:002006;locus_tag=EGDFAGKH_00713;product=hypothetical protein
NZ_LABZ01000123.1	Prodigal:002006	CDS	22971	24386	.	-	0	ID=EGDFAGKH_00714;eC_number=3.5.1.-;Name=abgB_2;db_xref=COG:COG1473;gene=abgB_2;inference=ab initio prediction:Prodigal:002006,similar to AA sequence:UniProtKB:P76052;locus_tag=EGDFAGKH_00714;product=p-aminobenzoyl-glutamate hydrolase subunit B
NZ_LABZ01000123.1	Prodigal:002006	CDS	24491	25123	.	-	0	ID=EGDFAGKH_00715;eC_number=5.99.1.4;Name=nsaD_1;gene=nsaD_1;inference=ab initio prediction:Prodigal:002006,similar to AA sequence:UniProtKB:Q9X9Q7;locus_tag=EGDFAGKH_00715;product=2-hydroxychromene-2-carboxylate isomerase
NZ_LABZ01000123.1	Prodigal:002006	CDS	25148	26614	.	+	0	ID=EGDFAGKH_00716;eC_number=1.14.13.-;Name=hpyO_2;db_xref=COG:COG2072;gene=hpyO_2;inference=ab initio prediction:Prodigal:002006,similar to AA sequence:UniProtKB:Q8PDQ6;locus_tag=EGDFAGKH_00716;product=FAD-dependent urate hydroxylase
NZ_LABZ01000123.1	Prodigal:002006	CDS	26646	28025	.	-	0	ID=EGDFAGKH_00717;eC_number=1.18.1.3;Name=hcaD_1;gene=hcaD_1;inference=ab initio prediction:Prodigal:002006,protein motif:HAMAP:MF_01651;locus_tag=EGDFAGKH_00717;product=3-phenylpropionate/cinnamic acid dioxygenase ferredoxin--NAD(+) reductase component
NZ_LABZ01000123.1	Prodigal:002006	CDS	28416	29396	.	+	0	ID=EGDFAGKH_00718;eC_number=2.5.1.47;Name=cysK1;db_xref=COG:COG0031;gene=cysK1;inference=ab initio prediction:Prodigal:002006,similar to AA sequence:UniProtKB:P9WP55;locus_tag=EGDFAGKH_00718;product=O-acetylserine sulfhydrylase
NZ_LABZ01000123.1	Prodigal:002006	CDS	29536	29838	.	-	0	ID=EGDFAGKH_00719;inference=ab initio prediction:Prodigal:002006;locus_tag=EGDFAGKH_00719;product=hypothetical protein
NZ_LABZ01000123.1	Prodigal:002006	CDS	29987	30451	.	-	0	ID=EGDFAGKH_00720;Name=lrp_2;db_xref=COG:COG1522;gene=lrp_2;inference=ab initio prediction:Prodigal:002006,similar to AA sequence:UniProtKB:P0ACJ0;locus_tag=EGDFAGKH_00720;product=Leucine-responsive regulatory protein
NZ_LABZ01000123.1	Prodigal:002006	CDS	30575	33664	.	+	0	ID=EGDFAGKH_00721;Name=putA;db_xref=COG:COG0506;gene=putA;inference=ab initio prediction:Prodigal:002006,similar to AA sequence:UniProtKB:P09546;locus_tag=EGDFAGKH_00721;product=Bifunctional protein PutA
NZ_LABZ01000123.1	Prodigal:002006	CDS	34125	34391	.	+	0	ID=EGDFAGKH_00722;inference=ab initio prediction:Prodigal:002006;locus_tag=EGDFAGKH_00722;product=hypothetical protein
NZ_LABZ01000123.1	Prodigal:002006	CDS	34428	34538	.	+	0	ID=EGDFAGKH_00723;inference=ab initio prediction:Prodigal:002006;locus_tag=EGDFAGKH_00723;product=hypothetical protein
NZ_LABZ01000124.1	Prodigal:002006	CDS	165	1220	.	-	0	ID=EGDFAGKH_00724;eC_number=4.1.2.49;Name=ltaA;gene=ltaA;inference=ab initio prediction:Prodigal:002006,similar to AA sequence:UniProtKB:O07051;locus_tag=EGDFAGKH_00724;product=L-allo-threonine aldolase
NZ_LABZ01000124.1	Prodigal:002006	CDS	1217	2152	.	-	0	ID=EGDFAGKH_00725;Name=gltI_2;db_xref=COG:COG0834;gene=gltI_2;inference=ab initio prediction:Prodigal:002006,similar to AA sequence:UniProtKB:P37902;locus_tag=EGDFAGKH_00725;product=Glutamate/aspartate import solute-binding protein
NZ_LABZ01000124.1	Prodigal:002006	CDS	2298	3239	.	+	0	ID=EGDFAGKH_00726;inference=ab initio prediction:Prodigal:002006;locus_tag=EGDFAGKH_00726;product=hypothetical protein
NZ_LABZ01000124.1	Prodigal:002006	CDS	3247	4695	.	-	0	ID=EGDFAGKH_00727;Name=nanT_3;gene=nanT_3;inference=ab initio prediction:Prodigal:002006,protein motif:HAMAP:MF_01238;locus_tag=EGDFAGKH_00727;product=Sialic acid transporter NanT
NZ_LABZ01000124.1	Prodigal:002006	CDS	4800	5201	.	-	0	ID=EGDFAGKH_00728;inference=ab initio prediction:Prodigal:002006;locus_tag=EGDFAGKH_00728;product=hypothetical protein
NZ_LABZ01000124.1	Prodigal:002006	CDS	5371	6057	.	+	0	ID=EGDFAGKH_00729;eC_number=5.4.2.-;Name=gpmB;gene=gpmB;inference=ab initio prediction:Prodigal:002006,protein motif:HAMAP:MF_01040;locus_tag=EGDFAGKH_00729;product=phosphoglycerate mutase GpmB
NZ_LABZ01000124.1	Prodigal:002006	CDS	6269	7498	.	+	0	ID=EGDFAGKH_00730;inference=ab initio prediction:Prodigal:002006;locus_tag=EGDFAGKH_00730;product=hypothetical protein
NZ_LABZ01000124.1	Prodigal:002006	CDS	7614	8642	.	+	0	ID=EGDFAGKH_00731;inference=ab initio prediction:Prodigal:002006;locus_tag=EGDFAGKH_00731;product=hypothetical protein
NZ_LABZ01000124.1	Prodigal:002006	CDS	8650	9801	.	+	0	ID=EGDFAGKH_00732;eC_number=1.6.99.1;Name=namA_2;db_xref=COG:COG1902;gene=namA_2;inference=ab initio prediction:Prodigal:002006,similar to AA sequence:UniProtKB:P54550;locus_tag=EGDFAGKH_00732;product=NADPH dehydrogenase
NZ_LABZ01000124.1	Prodigal:002006	CDS	9913	10863	.	+	0	ID=EGDFAGKH_00733;eC_number=1.1.1.157;Name=hbd;db_xref=COG:COG1250;gene=hbd;inference=ab initio prediction:Prodigal:002006,similar to AA sequence:UniProtKB:P52041;locus_tag=EGDFAGKH_00733;product=3-hydroxybutyryl-CoA dehydrogenase
NZ_LABZ01000124.1	Prodigal:002006	CDS	10931	11920	.	+	0	ID=EGDFAGKH_00734;eC_number=2.7.1.2;Name=glk;db_xref=COG:COG0837;gene=glk;inference=ab initio prediction:Prodigal:002006,similar to AA sequence:UniProtKB:P0A6V8;locus_tag=EGDFAGKH_00734;product=Glucokinase
NZ_LABZ01000124.1	Prodigal:002006	CDS	11936	12349	.	-	0	ID=EGDFAGKH_00735;eC_number=2.5.1.-;Name=fosB;gene=fosB;inference=ab initio prediction:Prodigal:002006,protein motif:HAMAP:MF_01512;locus_tag=EGDFAGKH_00735;product=Metallothiol transferase FosB
NZ_LABZ01000124.1	Prodigal:002006	CDS	12393	12884	.	-	0	ID=EGDFAGKH_00736;Name=yciF_1;db_xref=COG:COG3685;gene=yciF_1;inference=ab initio prediction:Prodigal:002006,similar to AA sequence:UniProtKB:P21362;locus_tag=EGDFAGKH_00736;product=Protein YciF
NZ_LABZ01000124.1	Prodigal:002006	CDS	13040	13387	.	+	0	ID=EGDFAGKH_00737;inference=ab initio prediction:Prodigal:002006;locus_tag=EGDFAGKH_00737;product=hypothetical protein
NZ_LABZ01000124.1	Prodigal:002006	CDS	13395	14975	.	-	0	ID=EGDFAGKH_00738;inference=ab initio prediction:Prodigal:002006;locus_tag=EGDFAGKH_00738;product=hypothetical protein
NZ_LABZ01000124.1	Prodigal:002006	CDS	15067	16380	.	-	0	ID=EGDFAGKH_00739;inference=ab initio prediction:Prodigal:002006,similar to AA sequence:UniProtKB:P45742;locus_tag=EGDFAGKH_00739;note=Stress response UPF0229 protein YhbH;product=hypothetical protein
NZ_LABZ01000124.1	Prodigal:002006	CDS	16497	18449	.	-	0	ID=EGDFAGKH_00740;inference=ab initio prediction:Prodigal:002006;locus_tag=EGDFAGKH_00740;product=hypothetical protein
NZ_LABZ01000124.1	Prodigal:002006	CDS	18805	19296	.	-	0	ID=EGDFAGKH_00741;inference=ab initio prediction:Prodigal:002006;locus_tag=EGDFAGKH_00741;product=hypothetical protein
NZ_LABZ01000124.1	Prodigal:002006	CDS	19425	19529	.	-	0	ID=EGDFAGKH_00742;inference=ab initio prediction:Prodigal:002006;locus_tag=EGDFAGKH_00742;product=hypothetical protein
NZ_LABZ01000124.1	Prodigal:002006	CDS	19526	19978	.	-	0	ID=EGDFAGKH_00743;inference=ab initio prediction:Prodigal:002006;locus_tag=EGDFAGKH_00743;product=hypothetical protein
NZ_LABZ01000124.1	Prodigal:002006	CDS	20029	20586	.	-	0	ID=EGDFAGKH_00744;inference=ab initio prediction:Prodigal:002006;locus_tag=EGDFAGKH_00744;product=hypothetical protein
NZ_LABZ01000124.1	Prodigal:002006	CDS	20630	20947	.	-	0	ID=EGDFAGKH_00745;Name=ihfA;db_xref=COG:COG0776;gene=ihfA;inference=ab initio prediction:Prodigal:002006,similar to AA sequence:UniProtKB:P30787;locus_tag=EGDFAGKH_00745;product=Integration host factor subunit alpha
NZ_LABZ01000124.1	Prodigal:002006	CDS	21146	22123	.	-	0	ID=EGDFAGKH_00746;eC_number=2.3.1.180;Name=fabH;gene=fabH;inference=ab initio prediction:Prodigal:002006,similar to AA sequence:UniProtKB:A1KRY9;locus_tag=EGDFAGKH_00746;product=3-oxoacyl-[acyl-carrier-protein] synthase 3
NZ_LABZ01000124.1	Prodigal:002006	CDS	22136	23170	.	-	0	ID=EGDFAGKH_00747;eC_number=2.3.1.274;Name=plsX;db_xref=COG:COG0416;gene=plsX;inference=ab initio prediction:Prodigal:002006,similar to AA sequence:UniProtKB:P27247;locus_tag=EGDFAGKH_00747;product=Phosphate acyltransferase
NZ_LABZ01000124.1	Prodigal:002006	CDS	23299	23850	.	-	0	ID=EGDFAGKH_00748;inference=ab initio prediction:Prodigal:002006;locus_tag=EGDFAGKH_00748;product=hypothetical protein
NZ_LABZ01000124.1	Prodigal:002006	CDS	23992	24543	.	-	0	ID=EGDFAGKH_00749;inference=ab initio prediction:Prodigal:002006;locus_tag=EGDFAGKH_00749;product=hypothetical protein
NZ_LABZ01000124.1	Prodigal:002006	CDS	24797	25261	.	+	0	ID=EGDFAGKH_00750;Name=bamE;gene=bamE;inference=ab initio prediction:Prodigal:002006,protein motif:HAMAP:MF_00925;locus_tag=EGDFAGKH_00750;product=Outer membrane protein assembly factor BamE
NZ_LABZ01000124.1	Prodigal:002006	CDS	25588	27447	.	-	0	ID=EGDFAGKH_00751;eC_number=3.6.3.-;db_xref=COG:COG1132;inference=ab initio prediction:Prodigal:002006,similar to AA sequence:UniProtKB:Q99T13;locus_tag=EGDFAGKH_00751;product=Putative multidrug export ATP-binding/permease protein
NZ_LABZ01000124.1	Prodigal:002006	CDS	27588	28043	.	+	0	ID=EGDFAGKH_00752;eC_number=2.1.1.207;Name=trmL;db_xref=COG:COG0219;gene=trmL;inference=ab initio prediction:Prodigal:002006,similar to AA sequence:UniProtKB:P0AGJ7;locus_tag=EGDFAGKH_00752;product=tRNA (cytidine(34)-2'-O)-methyltransferase
NZ_LABZ01000124.1	Prodigal:002006	CDS	28083	28979	.	+	0	ID=EGDFAGKH_00753;eC_number=1.3.3.3;Name=hemF;db_xref=COG:COG0408;gene=hemF;inference=ab initio prediction:Prodigal:002006,similar to AA sequence:UniProtKB:P36553;locus_tag=EGDFAGKH_00753;product=Oxygen-dependent coproporphyrinogen-III oxidase
NZ_LABZ01000124.1	Prodigal:002006	CDS	28990	29886	.	+	0	ID=EGDFAGKH_00754;Name=ribN_2;gene=ribN_2;inference=ab initio prediction:Prodigal:002006,similar to AA sequence:UniProtKB:A6WUW2;locus_tag=EGDFAGKH_00754;product=Riboflavin transporter
NZ_LABZ01000124.1	Prodigal:002006	CDS	29919	31094	.	+	0	ID=EGDFAGKH_00755;inference=ab initio prediction:Prodigal:002006;locus_tag=EGDFAGKH_00755;product=hypothetical protein
NZ_LABZ01000124.1	Prodigal:002006	CDS	31099	31524	.	-	0	ID=EGDFAGKH_00756;inference=ab initio prediction:Prodigal:002006;locus_tag=EGDFAGKH_00756;product=hypothetical protein
NZ_LABZ01000124.1	Prodigal:002006	CDS	31933	32253	.	-	0	ID=EGDFAGKH_00757;Name=fdxE;db_xref=COG:COG0633;gene=fdxE;inference=ab initio prediction:Prodigal:002006,similar to AA sequence:UniProtKB:P80306;locus_tag=EGDFAGKH_00757;product=Ferredoxin-6
NZ_LABZ01000124.1	Prodigal:002006	CDS	32405	32737	.	-	0	ID=EGDFAGKH_00758;inference=ab initio prediction:Prodigal:002006;locus_tag=EGDFAGKH_00758;product=hypothetical protein
NZ_LABZ01000124.1	Prodigal:002006	CDS	32965	34917	.	-	0	ID=EGDFAGKH_00759;inference=ab initio prediction:Prodigal:002006;locus_tag=EGDFAGKH_00759;product=hypothetical protein
NZ_LABZ01000125.1	Prodigal:002006	CDS	215	688	.	+	0	ID=EGDFAGKH_00760;inference=ab initio prediction:Prodigal:002006;locus_tag=EGDFAGKH_00760;product=hypothetical protein
NZ_LABZ01000125.1	Prodigal:002006	CDS	1241	2287	.	-	0	ID=EGDFAGKH_00761;eC_number=4.2.1.148;Name=mch_1;db_xref=COG:COG2030;gene=mch_1;inference=ab initio prediction:Prodigal:002006,similar to AA sequence:UniProtKB:A9WC34;locus_tag=EGDFAGKH_00761;product=Beta-methylmalyl-CoA dehydratase
NZ_LABZ01000125.1	Prodigal:002006	CDS	2424	2759	.	-	0	ID=EGDFAGKH_00762;inference=ab initio prediction:Prodigal:002006;locus_tag=EGDFAGKH_00762;product=hypothetical protein
NZ_LABZ01000125.1	Prodigal:002006	CDS	2767	3054	.	-	0	ID=EGDFAGKH_00763;inference=ab initio prediction:Prodigal:002006;locus_tag=EGDFAGKH_00763;product=hypothetical protein
NZ_LABZ01000125.1	Aragorn:001002	tRNA	3164	3239	.	+	.	ID=EGDFAGKH_00764;inference=COORDINATES:profile:Aragorn:001002;locus_tag=EGDFAGKH_00764;product=tRNA-Ala(cgc)
NZ_LABZ01000125.1	Aragorn:001002	tRNA	3349	3424	.	+	.	ID=EGDFAGKH_00765;inference=COORDINATES:profile:Aragorn:001002;locus_tag=EGDFAGKH_00765;product=tRNA-Ala(cgc)
NZ_LABZ01000125.1	Prodigal:002006	CDS	3995	4882	.	+	0	ID=EGDFAGKH_00766;eC_number=1.11.1.6;Name=ydbD_1;db_xref=COG:COG3546;gene=ydbD_1;inference=ab initio prediction:Prodigal:002006,similar to AA sequence:UniProtKB:P80878;locus_tag=EGDFAGKH_00766;product=putative manganese catalase
NZ_LABZ01000125.1	Prodigal:002006	CDS	5064	5375	.	+	0	ID=EGDFAGKH_00767;Name=csoR;db_xref=COG:COG1937;gene=csoR;inference=ab initio prediction:Prodigal:002006,similar to AA sequence:UniProtKB:O32222;locus_tag=EGDFAGKH_00767;product=Copper-sensing transcriptional repressor CsoR
NZ_LABZ01000125.1	Prodigal:002006	CDS	5532	6899	.	+	0	ID=EGDFAGKH_00768;eC_number=2.7.-.-;Name=ubiB_1;gene=ubiB_1;inference=ab initio prediction:Prodigal:002006,protein motif:HAMAP:MF_00414;locus_tag=EGDFAGKH_00768;product=protein kinase UbiB
NZ_LABZ01000125.1	Prodigal:002006	CDS	7156	7449	.	+	0	ID=EGDFAGKH_00769;inference=ab initio prediction:Prodigal:002006;locus_tag=EGDFAGKH_00769;product=hypothetical protein
NZ_LABZ01000125.1	Prodigal:002006	CDS	7647	8789	.	+	0	ID=EGDFAGKH_00770;eC_number=7.1.1.1;Name=pntAA;db_xref=COG:COG3288;gene=pntAA;inference=ab initio prediction:Prodigal:002006,similar to AA sequence:UniProtKB:Q2RSB2;locus_tag=EGDFAGKH_00770;product=NAD(P) transhydrogenase subunit alpha part 1
NZ_LABZ01000125.1	Prodigal:002006	CDS	8818	9267	.	+	0	ID=EGDFAGKH_00771;inference=ab initio prediction:Prodigal:002006;locus_tag=EGDFAGKH_00771;product=hypothetical protein
NZ_LABZ01000125.1	Prodigal:002006	CDS	9272	10672	.	+	0	ID=EGDFAGKH_00772;eC_number=7.1.1.1;Name=pntB;db_xref=COG:COG1282;gene=pntB;inference=ab initio prediction:Prodigal:002006,similar to AA sequence:UniProtKB:P0C188;locus_tag=EGDFAGKH_00772;product=NAD(P) transhydrogenase subunit beta
NZ_LABZ01000125.1	Prodigal:002006	CDS	11070	12857	.	+	0	ID=EGDFAGKH_00773;eC_number=3.1.-.-;Name=recJ;db_xref=COG:COG0608;gene=recJ;inference=ab initio prediction:Prodigal:002006,similar to AA sequence:UniProtKB:P21893;locus_tag=EGDFAGKH_00773;product=Single-stranded-DNA-specific exonuclease RecJ
NZ_LABZ01000125.1	Aragorn:001002	tRNA	12963	13047	.	+	.	ID=EGDFAGKH_00774;inference=COORDINATES:profile:Aragorn:001002;locus_tag=EGDFAGKH_00774;product=tRNA-Tyr(gta)
NZ_LABZ01000125.1	Aragorn:001002	tRNA	13199	13283	.	+	.	ID=EGDFAGKH_00775;inference=COORDINATES:profile:Aragorn:001002;locus_tag=EGDFAGKH_00775;product=tRNA-Tyr(gta)
NZ_LABZ01000125.1	Prodigal:002006	CDS	13362	14048	.	-	0	ID=EGDFAGKH_00776;inference=ab initio prediction:Prodigal:002006;locus_tag=EGDFAGKH_00776;product=hypothetical protein
NZ_LABZ01000125.1	Prodigal:002006	CDS	14128	14550	.	+	0	ID=EGDFAGKH_00777;inference=ab initio prediction:Prodigal:002006;locus_tag=EGDFAGKH_00777;product=hypothetical protein
NZ_LABZ01000125.1	Prodigal:002006	CDS	14570	14836	.	-	0	ID=EGDFAGKH_00778;inference=ab initio prediction:Prodigal:002006;locus_tag=EGDFAGKH_00778;product=hypothetical protein
NZ_LABZ01000125.1	Prodigal:002006	CDS	15031	15282	.	+	0	ID=EGDFAGKH_00779;inference=ab initio prediction:Prodigal:002006;locus_tag=EGDFAGKH_00779;product=hypothetical protein
NZ_LABZ01000125.1	Prodigal:002006	CDS	15406	16326	.	+	0	ID=EGDFAGKH_00780;eC_number=2.7.4.1;db_xref=COG:COG2326;inference=ab initio prediction:Prodigal:002006,similar to AA sequence:UniProtKB:Q9I154;locus_tag=EGDFAGKH_00780;product=Polyphosphate:ADP phosphotransferase
NZ_LABZ01000125.1	Prodigal:002006	CDS	16334	17803	.	+	0	ID=EGDFAGKH_00781;Name=oprB;db_xref=COG:COG3659;gene=oprB;inference=ab initio prediction:Prodigal:002006,similar to AA sequence:UniProtKB:Q51485;locus_tag=EGDFAGKH_00781;product=Porin B
NZ_LABZ01000125.1	Prodigal:002006	CDS	18018	19832	.	+	0	ID=EGDFAGKH_00782;inference=ab initio prediction:Prodigal:002006;locus_tag=EGDFAGKH_00782;product=hypothetical protein
NZ_LABZ01000125.1	Prodigal:002006	CDS	19832	20215	.	+	0	ID=EGDFAGKH_00783;Name=cckA_2;gene=cckA_2;inference=ab initio prediction:Prodigal:002006,similar to AA sequence:UniProtKB:P0DOA0;locus_tag=EGDFAGKH_00783;product=Sensor kinase CckA
NZ_LABZ01000125.1	Prodigal:002006	CDS	20766	21971	.	-	0	ID=EGDFAGKH_00784;eC_number=3.4.11.19;Name=dap;gene=dap;inference=ab initio prediction:Prodigal:002006,protein motif:HAMAP:MF_01960;locus_tag=EGDFAGKH_00784;product=D-aminopeptidase
NZ_LABZ01000125.1	Prodigal:002006	CDS	22054	23700	.	-	0	ID=EGDFAGKH_00785;eC_number=1.14.13.92;Name=pamO_1;db_xref=COG:COG2072;gene=pamO_1;inference=ab initio prediction:Prodigal:002006,similar to AA sequence:UniProtKB:Q47PU3;locus_tag=EGDFAGKH_00785;product=Phenylacetone monooxygenase
NZ_LABZ01000125.1	Prodigal:002006	CDS	23775	24542	.	-	0	ID=EGDFAGKH_00786;eC_number=1.1.1.-;Name=lvr_1;gene=lvr_1;inference=ab initio prediction:Prodigal:002006,similar to AA sequence:UniProtKB:Q9LBG2;locus_tag=EGDFAGKH_00786;product=Levodione reductase
NZ_LABZ01000125.1	Prodigal:002006	CDS	24707	25594	.	-	0	ID=EGDFAGKH_00787;Name=rhaS_2;gene=rhaS_2;inference=ab initio prediction:Prodigal:002006,protein motif:HAMAP:MF_01534;locus_tag=EGDFAGKH_00787;product=HTH-type transcriptional activator RhaS
NZ_LABZ01000125.1	Prodigal:002006	CDS	25801	26001	.	-	0	ID=EGDFAGKH_00788;eC_number=2.6.1.77;Name=hpa/tpa_1;db_xref=COG:COG0161;gene=hpa/tpa_1;inference=ab initio prediction:Prodigal:002006,similar to AA sequence:UniProtKB:A1B9Z3;locus_tag=EGDFAGKH_00788;product=Hypotaurine/taurine--pyruvate aminotransferase
NZ_LABZ01000125.1	Prodigal:002006	CDS	25998	26870	.	-	0	ID=EGDFAGKH_00789;Name=ssuC_2;db_xref=COG:COG0600;gene=ssuC_2;inference=ab initio prediction:Prodigal:002006,similar to AA sequence:UniProtKB:P40401;locus_tag=EGDFAGKH_00789;product=Putative aliphatic sulfonates transport permease protein SsuC
NZ_LABZ01000125.1	Prodigal:002006	CDS	26867	27670	.	-	0	ID=EGDFAGKH_00790;eC_number=7.6.2.7;Name=tauB;db_xref=COG:COG4525;gene=tauB;inference=ab initio prediction:Prodigal:002006,similar to AA sequence:UniProtKB:Q47538;locus_tag=EGDFAGKH_00790;product=Taurine import ATP-binding protein TauB
NZ_LABZ01000125.1	Prodigal:002006	CDS	27703	28713	.	-	0	ID=EGDFAGKH_00791;Name=tauA_1;db_xref=COG:COG4521;gene=tauA_1;inference=ab initio prediction:Prodigal:002006,similar to AA sequence:UniProtKB:Q47537;locus_tag=EGDFAGKH_00791;product=Taurine-binding periplasmic protein
NZ_LABZ01000125.1	Prodigal:002006	CDS	29158	32331	.	-	0	ID=EGDFAGKH_00792;eC_number=2.7.13.3;Name=rcsC_3;gene=rcsC_3;inference=ab initio prediction:Prodigal:002006,protein motif:HAMAP:MF_00979;locus_tag=EGDFAGKH_00792;product=Sensor histidine kinase RcsC
NZ_LABZ01000125.1	Prodigal:002006	CDS	32682	33128	.	+	0	ID=EGDFAGKH_00793;eC_number=1.8.4.12;Name=msrB_1;gene=msrB_1;inference=ab initio prediction:Prodigal:002006,similar to AA sequence:UniProtKB:E6ESW1;locus_tag=EGDFAGKH_00793;product=Peptide methionine sulfoxide reductase MsrB
NZ_LABZ01000125.1	Prodigal:002006	CDS	33139	33480	.	-	0	ID=EGDFAGKH_00794;Name=mopA;db_xref=COG:COG2005;gene=mopA;inference=ab initio prediction:Prodigal:002006,similar to AA sequence:UniProtKB:Q08385;locus_tag=EGDFAGKH_00794;product=Molybdenum-pterin-binding protein MopA
NZ_LABZ01000125.1	Prodigal:002006	CDS	33581	34834	.	-	0	ID=EGDFAGKH_00795;eC_number=2.10.1.1;Name=moeA_1;db_xref=COG:COG0303;gene=moeA_1;inference=ab initio prediction:Prodigal:002006,similar to AA sequence:UniProtKB:P12281;locus_tag=EGDFAGKH_00795;product=Molybdopterin molybdenumtransferase
NZ_LABZ01000125.1	Prodigal:002006	CDS	34822	35382	.	-	0	ID=EGDFAGKH_00796;Name=mobB;db_xref=COG:COG1763;gene=mobB;inference=ab initio prediction:Prodigal:002006,similar to AA sequence:UniProtKB:P32125;locus_tag=EGDFAGKH_00796;product=Molybdopterin-guanine dinucleotide biosynthesis adapter protein
NZ_LABZ01000125.1	Prodigal:002006	CDS	35385	37358	.	-	0	ID=EGDFAGKH_00797;inference=ab initio prediction:Prodigal:002006;locus_tag=EGDFAGKH_00797;product=hypothetical protein
NZ_LABZ01000125.1	Prodigal:002006	CDS	37355	38449	.	-	0	ID=EGDFAGKH_00798;eC_number=2.10.1.1;Name=moeA_2;gene=moeA_2;inference=ab initio prediction:Prodigal:002006,similar to AA sequence:UniProtKB:P99139;locus_tag=EGDFAGKH_00798;product=Molybdopterin molybdenumtransferase
NZ_LABZ01000125.1	Prodigal:002006	CDS	38701	39159	.	+	0	ID=EGDFAGKH_00799;inference=ab initio prediction:Prodigal:002006;locus_tag=EGDFAGKH_00799;product=hypothetical protein
NZ_LABZ01000125.1	Prodigal:002006	CDS	39175	39453	.	-	0	ID=EGDFAGKH_00800;inference=ab initio prediction:Prodigal:002006;locus_tag=EGDFAGKH_00800;product=hypothetical protein
NZ_LABZ01000125.1	Prodigal:002006	CDS	39461	40693	.	-	0	ID=EGDFAGKH_00801;Name=yciC;db_xref=COG:COG0523;gene=yciC;inference=ab initio prediction:Prodigal:002006,similar to AA sequence:UniProtKB:P94400;locus_tag=EGDFAGKH_00801;product=Putative metal chaperone YciC
NZ_LABZ01000125.1	Prodigal:002006	CDS	40829	42103	.	+	0	ID=EGDFAGKH_00802;inference=ab initio prediction:Prodigal:002006;locus_tag=EGDFAGKH_00802;product=hypothetical protein
NZ_LABZ01000125.1	Prodigal:002006	CDS	42107	44086	.	-	0	ID=EGDFAGKH_00803;eC_number=7.-.-.-;Name=rsxB_1;gene=rsxB_1;inference=ab initio prediction:Prodigal:002006,protein motif:HAMAP:MF_00463;locus_tag=EGDFAGKH_00803;product=Ion-translocating oxidoreductase complex subunit B
NZ_LABZ01000125.1	Prodigal:002006	CDS	44277	44942	.	+	0	ID=EGDFAGKH_00804;inference=ab initio prediction:Prodigal:002006;locus_tag=EGDFAGKH_00804;product=hypothetical protein
NZ_LABZ01000125.1	Prodigal:002006	CDS	44939	45511	.	+	0	ID=EGDFAGKH_00805;inference=ab initio prediction:Prodigal:002006;locus_tag=EGDFAGKH_00805;product=hypothetical protein
NZ_LABZ01000125.1	Prodigal:002006	CDS	45604	46614	.	+	0	ID=EGDFAGKH_00806;inference=ab initio prediction:Prodigal:002006;locus_tag=EGDFAGKH_00806;product=hypothetical protein
NZ_LABZ01000125.1	Prodigal:002006	CDS	46611	47135	.	+	0	ID=EGDFAGKH_00807;inference=ab initio prediction:Prodigal:002006;locus_tag=EGDFAGKH_00807;product=hypothetical protein
NZ_LABZ01000126.1	Prodigal:002006	CDS	71	1186	.	+	0	ID=EGDFAGKH_00808;Name=nhaA_1;db_xref=COG:COG3004;gene=nhaA_1;inference=ab initio prediction:Prodigal:002006,similar to AA sequence:UniProtKB:Q56725;locus_tag=EGDFAGKH_00808;product=Na(+)/H(+) antiporter NhaA
NZ_LABZ01000126.1	Prodigal:002006	CDS	1318	2853	.	-	0	ID=EGDFAGKH_00809;inference=ab initio prediction:Prodigal:002006;locus_tag=EGDFAGKH_00809;product=hypothetical protein
NZ_LABZ01000126.1	Prodigal:002006	CDS	3157	4110	.	-	0	ID=EGDFAGKH_00810;eC_number=2.1.3.15;Name=accA;db_xref=COG:COG0825;gene=accA;inference=ab initio prediction:Prodigal:002006,similar to AA sequence:UniProtKB:P0ABD5;locus_tag=EGDFAGKH_00810;product=Acetyl-coenzyme A carboxylase carboxyl transferase subunit alpha
NZ_LABZ01000126.1	Prodigal:002006	CDS	4398	5537	.	+	0	ID=EGDFAGKH_00811;inference=ab initio prediction:Prodigal:002006;locus_tag=EGDFAGKH_00811;product=hypothetical protein
NZ_LABZ01000126.1	Prodigal:002006	CDS	5557	6300	.	+	0	ID=EGDFAGKH_00812;eC_number=4.1.1.4;Name=adc;db_xref=COG:COG4689;gene=adc;inference=ab initio prediction:Prodigal:002006,similar to AA sequence:UniProtKB:Q7NSA6;locus_tag=EGDFAGKH_00812;product=putative acetoacetate decarboxylase
NZ_LABZ01000126.1	Prodigal:002006	CDS	6312	7097	.	+	0	ID=EGDFAGKH_00813;eC_number=1.1.1.30;Name=bdhA;gene=bdhA;inference=ab initio prediction:Prodigal:002006,similar to AA sequence:UniProtKB:O86034;locus_tag=EGDFAGKH_00813;product=D-beta-hydroxybutyrate dehydrogenase
NZ_LABZ01000126.1	Prodigal:002006	CDS	7914	9242	.	-	0	ID=EGDFAGKH_00814;eC_number=5.4.99.5;Name=mbtI;db_xref=COG:COG0147;gene=mbtI;inference=ab initio prediction:Prodigal:002006,similar to AA sequence:UniProtKB:P9WFX1;locus_tag=EGDFAGKH_00814;product=Salicylate synthase
NZ_LABZ01000126.1	Prodigal:002006	CDS	9242	11590	.	-	0	ID=EGDFAGKH_00815;eC_number=6.2.1.26;Name=menE_1;gene=menE_1;inference=ab initio prediction:Prodigal:002006,protein motif:HAMAP:MF_00731;locus_tag=EGDFAGKH_00815;product=2-succinylbenzoate--CoA ligase
NZ_LABZ01000126.1	Prodigal:002006	CDS	11587	12714	.	-	0	ID=EGDFAGKH_00816;inference=ab initio prediction:Prodigal:002006;locus_tag=EGDFAGKH_00816;product=hypothetical protein
NZ_LABZ01000126.1	Prodigal:002006	CDS	12711	20510	.	-	0	ID=EGDFAGKH_00817;eC_number=2.1.1.-;Name=cmoM_2;gene=cmoM_2;inference=ab initio prediction:Prodigal:002006,protein motif:HAMAP:MF_02057;locus_tag=EGDFAGKH_00817;product=tRNA 5-carboxymethoxyuridine methyltransferase
NZ_LABZ01000126.1	Prodigal:002006	CDS	20595	21707	.	-	0	ID=EGDFAGKH_00818;eC_number=2.3.1.41;Name=ppsE_1;db_xref=COG:COG3321;gene=ppsE_1;inference=ab initio prediction:Prodigal:002006,similar to AA sequence:UniProtKB:P9WQE1;locus_tag=EGDFAGKH_00818;product=Phthiocerol synthesis polyketide synthase type I PpsE
NZ_LABZ01000126.1	Prodigal:002006	CDS	21738	22304	.	-	0	ID=EGDFAGKH_00819;eC_number=2.3.1.41;Name=ppsE_2;gene=ppsE_2;inference=ab initio prediction:Prodigal:002006,similar to AA sequence:UniProtKB:Q7TXL6;locus_tag=EGDFAGKH_00819;product=Phthiocerol/phenolphthiocerol synthesis polyketide synthase type I PpsE
NZ_LABZ01000126.1	Prodigal:002006	CDS	22405	28485	.	-	0	ID=EGDFAGKH_00820;eC_number=6.2.1.54;Name=dltA_2;gene=dltA_2;inference=ab initio prediction:Prodigal:002006,protein motif:HAMAP:MF_00593;locus_tag=EGDFAGKH_00820;product=D-alanine--D-alanyl carrier protein ligase
NZ_LABZ01000126.1	Prodigal:002006	CDS	28478	28828	.	-	0	ID=EGDFAGKH_00821;inference=ab initio prediction:Prodigal:002006;locus_tag=EGDFAGKH_00821;product=hypothetical protein
NZ_LABZ01000126.1	Prodigal:002006	CDS	29393	30154	.	+	0	ID=EGDFAGKH_00822;inference=ab initio prediction:Prodigal:002006;locus_tag=EGDFAGKH_00822;product=hypothetical protein
NZ_LABZ01000126.1	Prodigal:002006	CDS	30352	30654	.	-	0	ID=EGDFAGKH_00823;inference=ab initio prediction:Prodigal:002006;locus_tag=EGDFAGKH_00823;product=hypothetical protein
NZ_LABZ01000126.1	Prodigal:002006	CDS	31104	32045	.	+	0	ID=EGDFAGKH_00824;Name=rhaR_1;gene=rhaR_1;inference=ab initio prediction:Prodigal:002006,protein motif:HAMAP:MF_01533;locus_tag=EGDFAGKH_00824;product=HTH-type transcriptional activator RhaR
NZ_LABZ01000126.1	Prodigal:002006	CDS	32157	33947	.	-	0	ID=EGDFAGKH_00825;eC_number=7.6.2.8;Name=btuD_3;gene=btuD_3;inference=ab initio prediction:Prodigal:002006,protein motif:HAMAP:MF_01005;locus_tag=EGDFAGKH_00825;product=Vitamin B12 import ATP-binding protein BtuD
NZ_LABZ01000126.1	Prodigal:002006	CDS	33931	35751	.	-	0	ID=EGDFAGKH_00826;eC_number=7.6.2.8;Name=btuD_4;gene=btuD_4;inference=ab initio prediction:Prodigal:002006,protein motif:HAMAP:MF_01005;locus_tag=EGDFAGKH_00826;product=Vitamin B12 import ATP-binding protein BtuD
NZ_LABZ01000126.1	Prodigal:002006	CDS	35738	36151	.	-	0	ID=EGDFAGKH_00827;inference=ab initio prediction:Prodigal:002006;locus_tag=EGDFAGKH_00827;product=hypothetical protein
NZ_LABZ01000126.1	Prodigal:002006	CDS	36151	38154	.	-	0	ID=EGDFAGKH_00828;Name=fyuA;db_xref=COG:COG1629;gene=fyuA;inference=ab initio prediction:Prodigal:002006,similar to AA sequence:UniProtKB:P46359;locus_tag=EGDFAGKH_00828;product=Pesticin receptor
NZ_LABZ01000126.1	Prodigal:002006	CDS	38984	39715	.	-	0	ID=EGDFAGKH_00829;inference=ab initio prediction:Prodigal:002006;locus_tag=EGDFAGKH_00829;product=hypothetical protein
NZ_LABZ01000126.1	Prodigal:002006	CDS	39712	40800	.	-	0	ID=EGDFAGKH_00830;inference=ab initio prediction:Prodigal:002006;locus_tag=EGDFAGKH_00830;product=hypothetical protein
NZ_LABZ01000126.1	Prodigal:002006	CDS	40913	41365	.	-	0	ID=EGDFAGKH_00831;inference=ab initio prediction:Prodigal:002006;locus_tag=EGDFAGKH_00831;product=hypothetical protein
NZ_LABZ01000126.1	Prodigal:002006	CDS	41987	43705	.	-	0	ID=EGDFAGKH_00832;inference=ab initio prediction:Prodigal:002006,similar to AA sequence:UniProtKB:Q881J7;locus_tag=EGDFAGKH_00832;product=Blue-light-activated protein
NZ_LABZ01000126.1	Aragorn:001002	tRNA	43935	44011	.	+	.	ID=EGDFAGKH_00833;inference=COORDINATES:profile:Aragorn:001002;locus_tag=EGDFAGKH_00833;product=tRNA-Pro(cgg)
NZ_LABZ01000126.1	Aragorn:001002	tRNA	44100	44176	.	+	.	ID=EGDFAGKH_00834;inference=COORDINATES:profile:Aragorn:001002;locus_tag=EGDFAGKH_00834;product=tRNA-Pro(cgg)
NZ_LABZ01000126.1	Prodigal:002006	CDS	44501	44992	.	+	0	ID=EGDFAGKH_00835;inference=ab initio prediction:Prodigal:002006;locus_tag=EGDFAGKH_00835;product=hypothetical protein
NZ_LABZ01000126.1	Prodigal:002006	CDS	45070	45900	.	+	0	ID=EGDFAGKH_00836;eC_number=2.1.1.163;Name=COQ5_2;gene=COQ5_2;inference=ab initio prediction:Prodigal:002006,protein motif:HAMAP:MF_01813;locus_tag=EGDFAGKH_00836;product=2-methoxy-6-polyprenyl-1%2C4-benzoquinol methylase%2C mitochondrial
NZ_LABZ01000126.1	Prodigal:002006	CDS	46269	48308	.	+	0	ID=EGDFAGKH_00837;inference=ab initio prediction:Prodigal:002006;locus_tag=EGDFAGKH_00837;product=hypothetical protein
NZ_LABZ01000126.1	Prodigal:002006	CDS	48567	49235	.	-	0	ID=EGDFAGKH_00838;eC_number=4.2.1.103;Name=inhA;gene=inhA;inference=ab initio prediction:Prodigal:002006,similar to AA sequence:UniProtKB:Q8G9F9;locus_tag=EGDFAGKH_00838;product=Isonitrile hydratase
NZ_LABZ01000126.1	Prodigal:002006	CDS	49267	50136	.	-	0	ID=EGDFAGKH_00839;eC_number=6.1.1.17;Name=gltX_1;gene=gltX_1;inference=ab initio prediction:Prodigal:002006,similar to AA sequence:UniProtKB:Q2SX36;locus_tag=EGDFAGKH_00839;product=Glutamate--tRNA ligase
NZ_LABZ01000126.1	Prodigal:002006	CDS	50143	50844	.	+	0	ID=EGDFAGKH_00840;inference=ab initio prediction:Prodigal:002006;locus_tag=EGDFAGKH_00840;product=hypothetical protein
NZ_LABZ01000126.1	Prodigal:002006	CDS	50979	51659	.	+	0	ID=EGDFAGKH_00841;eC_number=3.1.1.1;Name=estB;db_xref=COG:COG0400;gene=estB;inference=ab initio prediction:Prodigal:002006,similar to AA sequence:UniProtKB:Q53547;locus_tag=EGDFAGKH_00841;product=Carboxylesterase 2
NZ_LABZ01000126.1	Prodigal:002006	CDS	51656	52453	.	-	0	ID=EGDFAGKH_00842;eC_number=4.1.2.53;Name=rhmA;db_xref=COG:COG3836;gene=rhmA;inference=ab initio prediction:Prodigal:002006,similar to AA sequence:UniProtKB:P76469;locus_tag=EGDFAGKH_00842;product=2-keto-3-deoxy-L-rhamnonate aldolase
NZ_LABZ01000126.1	Prodigal:002006	CDS	52808	53602	.	+	0	ID=EGDFAGKH_00843;eC_number=6.3.2.6;Name=purC_1;db_xref=COG:COG0152;gene=purC_1;inference=ab initio prediction:Prodigal:002006,similar to AA sequence:UniProtKB:Q2GHH2;locus_tag=EGDFAGKH_00843;product=Phosphoribosylaminoimidazole-succinocarboxamide synthase
NZ_LABZ01000127.1	Prodigal:002006	CDS	4	741	.	+	0	ID=EGDFAGKH_00844;inference=ab initio prediction:Prodigal:002006;locus_tag=EGDFAGKH_00844;product=hypothetical protein
NZ_LABZ01000127.1	Prodigal:002006	CDS	803	2659	.	+	0	ID=EGDFAGKH_00845;eC_number=2.3.1.-;Name=phaC_1;db_xref=COG:COG3243;gene=phaC_1;inference=ab initio prediction:Prodigal:002006,similar to AA sequence:UniProtKB:P23608;locus_tag=EGDFAGKH_00845;product=Poly(3-hydroxyalkanoate) polymerase subunit PhaC
NZ_LABZ01000127.1	Prodigal:002006	CDS	2662	4128	.	+	0	ID=EGDFAGKH_00846;inference=ab initio prediction:Prodigal:002006;locus_tag=EGDFAGKH_00846;product=hypothetical protein
NZ_LABZ01000127.1	Prodigal:002006	CDS	4125	5309	.	+	0	ID=EGDFAGKH_00847;eC_number=2.7.2.1;Name=ackA_1;db_xref=COG:COG0282;gene=ackA_1;inference=ab initio prediction:Prodigal:002006,similar to AA sequence:UniProtKB:Q9WYB1;locus_tag=EGDFAGKH_00847;product=Acetate kinase
NZ_LABZ01000127.1	Prodigal:002006	CDS	5485	5712	.	-	0	ID=EGDFAGKH_00848;inference=ab initio prediction:Prodigal:002006;locus_tag=EGDFAGKH_00848;product=hypothetical protein
NZ_LABZ01000127.1	Prodigal:002006	CDS	5921	7531	.	-	0	ID=EGDFAGKH_00849;db_xref=COG:COG0645;inference=ab initio prediction:Prodigal:002006,similar to AA sequence:UniProtKB:P9WLN3;locus_tag=EGDFAGKH_00849;product=putative protein
NZ_LABZ01000127.1	Prodigal:002006	CDS	7528	8337	.	-	0	ID=EGDFAGKH_00850;eC_number=7.2.2.14;Name=mgtA_1;db_xref=COG:COG0474;gene=mgtA_1;inference=ab initio prediction:Prodigal:002006,similar to AA sequence:UniProtKB:P36640;locus_tag=EGDFAGKH_00850;product=Magnesium-transporting ATPase%2C P-type 1
NZ_LABZ01000127.1	Prodigal:002006	CDS	8346	10229	.	-	0	ID=EGDFAGKH_00851;eC_number=7.2.2.14;Name=mgtB;db_xref=COG:COG0474;gene=mgtB;inference=ab initio prediction:Prodigal:002006,similar to AA sequence:UniProtKB:P22036;locus_tag=EGDFAGKH_00851;product=Magnesium-transporting ATPase%2C P-type 1
NZ_LABZ01000127.1	Prodigal:002006	CDS	10327	11169	.	-	0	ID=EGDFAGKH_00852;inference=ab initio prediction:Prodigal:002006;locus_tag=EGDFAGKH_00852;product=hypothetical protein
NZ_LABZ01000127.1	Prodigal:002006	CDS	11312	14155	.	+	0	ID=EGDFAGKH_00853;eC_number=7.2.2.10;Name=pacL;db_xref=COG:COG0474;gene=pacL;inference=ab initio prediction:Prodigal:002006,similar to AA sequence:UniProtKB:P37278;locus_tag=EGDFAGKH_00853;product=Calcium-transporting ATPase
NZ_LABZ01000127.1	Prodigal:002006	CDS	14539	14907	.	+	0	ID=EGDFAGKH_00854;inference=ab initio prediction:Prodigal:002006;locus_tag=EGDFAGKH_00854;product=hypothetical protein
NZ_LABZ01000127.1	Prodigal:002006	CDS	14992	15252	.	+	0	ID=EGDFAGKH_00855;inference=ab initio prediction:Prodigal:002006;locus_tag=EGDFAGKH_00855;product=hypothetical protein
NZ_LABZ01000127.1	Prodigal:002006	CDS	15224	15853	.	-	0	ID=EGDFAGKH_00856;eC_number=6.2.1.3;db_xref=COG:COG1022;inference=ab initio prediction:Prodigal:002006,similar to AA sequence:UniProtKB:O53521;locus_tag=EGDFAGKH_00856;product=Long-chain-fatty-acid--CoA ligase FadD15
NZ_LABZ01000127.1	Prodigal:002006	CDS	15965	16372	.	+	0	ID=EGDFAGKH_00857;inference=ab initio prediction:Prodigal:002006;locus_tag=EGDFAGKH_00857;product=hypothetical protein
NZ_LABZ01000127.1	Prodigal:002006	CDS	16576	16890	.	+	0	ID=EGDFAGKH_00858;inference=ab initio prediction:Prodigal:002006;locus_tag=EGDFAGKH_00858;product=hypothetical protein
NZ_LABZ01000127.1	Prodigal:002006	CDS	16958	17788	.	-	0	ID=EGDFAGKH_00859;inference=ab initio prediction:Prodigal:002006;locus_tag=EGDFAGKH_00859;product=hypothetical protein
NZ_LABZ01000127.1	Prodigal:002006	CDS	18687	19247	.	-	0	ID=EGDFAGKH_00860;inference=ab initio prediction:Prodigal:002006;locus_tag=EGDFAGKH_00860;product=hypothetical protein
NZ_LABZ01000127.1	Aragorn:001002	tRNA	19565	19639	.	-	.	ID=EGDFAGKH_00861;inference=COORDINATES:profile:Aragorn:001002;locus_tag=EGDFAGKH_00861;product=tRNA-Gly(ccc)
NZ_LABZ01000127.1	Prodigal:002006	CDS	19724	23188	.	-	0	ID=EGDFAGKH_00862;inference=ab initio prediction:Prodigal:002006;locus_tag=EGDFAGKH_00862;product=hypothetical protein
NZ_LABZ01000127.1	Prodigal:002006	CDS	23459	23923	.	+	0	ID=EGDFAGKH_00863;eC_number=1.11.1.15;Name=bcp;db_xref=COG:COG1225;gene=bcp;inference=ab initio prediction:Prodigal:002006,similar to AA sequence:UniProtKB:Q83CY8;locus_tag=EGDFAGKH_00863;product=Putative peroxiredoxin bcp
NZ_LABZ01000127.1	Prodigal:002006	CDS	24317	25570	.	+	0	ID=EGDFAGKH_00864;inference=ab initio prediction:Prodigal:002006;locus_tag=EGDFAGKH_00864;product=hypothetical protein
NZ_LABZ01000127.1	Prodigal:002006	CDS	25652	26017	.	-	0	ID=EGDFAGKH_00865;inference=ab initio prediction:Prodigal:002006;locus_tag=EGDFAGKH_00865;product=hypothetical protein
NZ_LABZ01000127.1	Prodigal:002006	CDS	26124	26870	.	+	0	ID=EGDFAGKH_00866;eC_number=1.1.1.100;Name=fabG_4;gene=fabG_4;inference=ab initio prediction:Prodigal:002006,similar to AA sequence:UniProtKB:P99093;locus_tag=EGDFAGKH_00866;product=3-oxoacyl-[acyl-carrier-protein] reductase FabG
NZ_LABZ01000127.1	Prodigal:002006	CDS	27032	27250	.	-	0	ID=EGDFAGKH_00867;inference=ab initio prediction:Prodigal:002006;locus_tag=EGDFAGKH_00867;product=hypothetical protein
NZ_LABZ01000127.1	Prodigal:002006	CDS	27423	29051	.	-	0	ID=EGDFAGKH_00868;eC_number=6.3.4.2;Name=pyrG;db_xref=COG:COG0504;gene=pyrG;inference=ab initio prediction:Prodigal:002006,similar to AA sequence:UniProtKB:P0A7E5;locus_tag=EGDFAGKH_00868;product=CTP synthase
NZ_LABZ01000127.1	Prodigal:002006	CDS	29201	29596	.	-	0	ID=EGDFAGKH_00869;inference=ab initio prediction:Prodigal:002006;locus_tag=EGDFAGKH_00869;product=hypothetical protein
NZ_LABZ01000127.1	Prodigal:002006	CDS	29940	31280	.	-	0	ID=EGDFAGKH_00870;eC_number=3.5.2.-;Name=lhyD;gene=lhyD;inference=ab initio prediction:Prodigal:002006,similar to AA sequence:UniProtKB:P81006;locus_tag=EGDFAGKH_00870;product=L-hydantoinase
NZ_LABZ01000127.1	Prodigal:002006	CDS	31388	32209	.	+	0	ID=EGDFAGKH_00871;Name=ygfZ;gene=ygfZ;inference=ab initio prediction:Prodigal:002006,protein motif:HAMAP:MF_01175;locus_tag=EGDFAGKH_00871;product=tRNA-modifying protein YgfZ
NZ_LABZ01000127.1	Prodigal:002006	CDS	32320	32571	.	-	0	ID=EGDFAGKH_00872;inference=ab initio prediction:Prodigal:002006;locus_tag=EGDFAGKH_00872;product=hypothetical protein
NZ_LABZ01000127.1	Prodigal:002006	CDS	32568	32759	.	-	0	ID=EGDFAGKH_00873;inference=ab initio prediction:Prodigal:002006;locus_tag=EGDFAGKH_00873;product=hypothetical protein
NZ_LABZ01000127.1	Prodigal:002006	CDS	32840	34249	.	-	0	ID=EGDFAGKH_00874;eC_number=4.2.1.2;Name=fumC;db_xref=COG:COG0114;gene=fumC;inference=ab initio prediction:Prodigal:002006,similar to AA sequence:UniProtKB:Q92PB6;locus_tag=EGDFAGKH_00874;product=Fumarate hydratase class II
NZ_LABZ01000127.1	Prodigal:002006	CDS	34353	35744	.	+	0	ID=EGDFAGKH_00875;inference=ab initio prediction:Prodigal:002006;locus_tag=EGDFAGKH_00875;product=hypothetical protein
NZ_LABZ01000127.1	Prodigal:002006	CDS	35981	36613	.	-	0	ID=EGDFAGKH_00876;inference=ab initio prediction:Prodigal:002006;locus_tag=EGDFAGKH_00876;product=hypothetical protein
NZ_LABZ01000127.1	Aragorn:001002	tmRNA	36651	36992	.	-	.	ID=EGDFAGKH_00877;Name=ssrA;gene=ssrA;inference=COORDINATES:profile:Aragorn:001002;locus_tag=EGDFAGKH_00877;product=transfer-messenger RNA%2C SsrA
NZ_LABZ01000127.1	Prodigal:002006	CDS	37005	37808	.	+	0	ID=EGDFAGKH_00878;inference=ab initio prediction:Prodigal:002006;locus_tag=EGDFAGKH_00878;product=hypothetical protein
NZ_LABZ01000127.1	Prodigal:002006	CDS	37971	38765	.	+	0	ID=EGDFAGKH_00879;eC_number=2.1.1.45;Name=thyA;db_xref=COG:COG0207;gene=thyA;inference=ab initio prediction:Prodigal:002006,similar to AA sequence:UniProtKB:P0A884;locus_tag=EGDFAGKH_00879;product=Thymidylate synthase
NZ_LABZ01000127.1	Prodigal:002006	CDS	38768	39262	.	+	0	ID=EGDFAGKH_00880;eC_number=1.5.1.3;Name=dhfrIII;gene=dhfrIII;inference=ab initio prediction:Prodigal:002006,similar to AA sequence:UniProtKB:P12833;locus_tag=EGDFAGKH_00880;product=Dihydrofolate reductase type 3
NZ_LABZ01000128.1	Prodigal:002006	CDS	101	1147	.	+	0	ID=EGDFAGKH_00881;inference=ab initio prediction:Prodigal:002006;locus_tag=EGDFAGKH_00881;product=hypothetical protein
NZ_LABZ01000128.1	Prodigal:002006	CDS	1144	2853	.	+	0	ID=EGDFAGKH_00882;eC_number=6.5.1.1;Name=lig;gene=lig;inference=ab initio prediction:Prodigal:002006,protein motif:HAMAP:MF_00407;locus_tag=EGDFAGKH_00882;product=DNA ligase
NZ_LABZ01000128.1	Prodigal:002006	CDS	2850	3302	.	+	0	ID=EGDFAGKH_00883;inference=ab initio prediction:Prodigal:002006,similar to AA sequence:UniProtKB:P9WFP9;locus_tag=EGDFAGKH_00883;note=UPF0047 protein Rv2556c;product=hypothetical protein
NZ_LABZ01000128.1	Prodigal:002006	CDS	3601	4281	.	+	0	ID=EGDFAGKH_00884;Name=degU_1;db_xref=COG:COG2197;gene=degU_1;inference=ab initio prediction:Prodigal:002006,similar to AA sequence:UniProtKB:P13800;locus_tag=EGDFAGKH_00884;product=Transcriptional regulatory protein DegU
NZ_LABZ01000128.1	Prodigal:002006	CDS	4287	4949	.	-	0	ID=EGDFAGKH_00885;inference=ab initio prediction:Prodigal:002006;locus_tag=EGDFAGKH_00885;product=hypothetical protein
NZ_LABZ01000128.1	Prodigal:002006	CDS	5673	6410	.	-	0	ID=EGDFAGKH_00886;Name=rpaR_1;db_xref=COG:COG2771;gene=rpaR_1;inference=ab initio prediction:Prodigal:002006,similar to AA sequence:UniProtKB:Q6NCZ5;locus_tag=EGDFAGKH_00886;product=HTH-type quorum sensing-dependent transcriptional regulator RpaR
NZ_LABZ01000128.1	Prodigal:002006	CDS	6554	6730	.	-	0	ID=EGDFAGKH_00887;Name=fruA;db_xref=COG:COG1299;gene=fruA;inference=ab initio prediction:Prodigal:002006,similar to AA sequence:UniProtKB:P20966;locus_tag=EGDFAGKH_00887;product=PTS system fructose-specific EIIB'BC component
NZ_LABZ01000129.1	Prodigal:002006	CDS	88	276	.	+	0	ID=EGDFAGKH_00888;inference=ab initio prediction:Prodigal:002006;locus_tag=EGDFAGKH_00888;product=hypothetical protein
NZ_LABZ01000129.1	Prodigal:002006	CDS	454	1986	.	+	0	ID=EGDFAGKH_00889;eC_number=2.7.8.31;Name=wcaJ;db_xref=COG:COG2148;gene=wcaJ;inference=ab initio prediction:Prodigal:002006,similar to AA sequence:UniProtKB:P71241;locus_tag=EGDFAGKH_00889;product=UDP-glucose:undecaprenyl-phosphate glucose-1-phosphate transferase
NZ_LABZ01000129.1	Prodigal:002006	CDS	2055	3872	.	-	0	ID=EGDFAGKH_00890;inference=ab initio prediction:Prodigal:002006;locus_tag=EGDFAGKH_00890;product=hypothetical protein
NZ_LABZ01000129.1	Prodigal:002006	CDS	3920	4246	.	-	0	ID=EGDFAGKH_00891;Name=erpA;db_xref=COG:COG0316;gene=erpA;inference=ab initio prediction:Prodigal:002006,similar to AA sequence:UniProtKB:P45344;locus_tag=EGDFAGKH_00891;product=Iron-sulfur cluster insertion protein ErpA
NZ_LABZ01000129.1	Prodigal:002006	CDS	4302	5612	.	+	0	ID=EGDFAGKH_00892;inference=ab initio prediction:Prodigal:002006,protein motif:HAMAP:MF_01212;locus_tag=EGDFAGKH_00892;product=Deoxyguanosinetriphosphate triphosphohydrolase-like protein
NZ_LABZ01000129.1	Prodigal:002006	CDS	5623	6045	.	-	0	ID=EGDFAGKH_00893;eC_number=2.3.1.-;Name=ypeA_2;db_xref=COG:COG0456;gene=ypeA_2;inference=ab initio prediction:Prodigal:002006,similar to AA sequence:UniProtKB:P63422;locus_tag=EGDFAGKH_00893;product=Acetyltransferase YpeA
NZ_LABZ01000129.1	Prodigal:002006	CDS	6127	6267	.	+	0	ID=EGDFAGKH_00894;inference=ab initio prediction:Prodigal:002006;locus_tag=EGDFAGKH_00894;product=hypothetical protein
NZ_LABZ01000129.1	Prodigal:002006	CDS	6324	6857	.	+	0	ID=EGDFAGKH_00895;inference=ab initio prediction:Prodigal:002006;locus_tag=EGDFAGKH_00895;product=hypothetical protein
NZ_LABZ01000129.1	Prodigal:002006	CDS	6870	7862	.	-	0	ID=EGDFAGKH_00896;Name=hdfR_1;gene=hdfR_1;inference=ab initio prediction:Prodigal:002006,protein motif:HAMAP:MF_01233;locus_tag=EGDFAGKH_00896;product=HTH-type transcriptional regulator HdfR
NZ_LABZ01000129.1	Prodigal:002006	CDS	7885	9384	.	+	0	ID=EGDFAGKH_00897;eC_number=1.2.1.-;Name=bauC_1;db_xref=COG:COG1012;gene=bauC_1;inference=ab initio prediction:Prodigal:002006,similar to AA sequence:UniProtKB:Q9I702;locus_tag=EGDFAGKH_00897;product=Putative 3-oxopropanoate dehydrogenase
NZ_LABZ01000129.1	Prodigal:002006	CDS	9748	10890	.	+	0	ID=EGDFAGKH_00898;eC_number=1.3.99.-;Name=acdA_2;db_xref=COG:COG1960;gene=acdA_2;inference=ab initio prediction:Prodigal:002006,similar to AA sequence:UniProtKB:P45867;locus_tag=EGDFAGKH_00898;product=Acyl-CoA dehydrogenase
NZ_LABZ01000129.1	Prodigal:002006	CDS	10933	11220	.	-	0	ID=EGDFAGKH_00899;inference=ab initio prediction:Prodigal:002006;locus_tag=EGDFAGKH_00899;product=hypothetical protein
NZ_LABZ01000129.1	Prodigal:002006	CDS	11288	11587	.	-	0	ID=EGDFAGKH_00900;inference=ab initio prediction:Prodigal:002006;locus_tag=EGDFAGKH_00900;product=hypothetical protein
NZ_LABZ01000129.1	Prodigal:002006	CDS	11644	12534	.	+	0	ID=EGDFAGKH_00901;eC_number=1.1.1.31;Name=mmsB;db_xref=COG:COG2084;gene=mmsB;inference=ab initio prediction:Prodigal:002006,similar to AA sequence:UniProtKB:P9WNY5;locus_tag=EGDFAGKH_00901;product=putative 3-hydroxyisobutyrate dehydrogenase
NZ_LABZ01000129.1	Prodigal:002006	CDS	12915	15332	.	+	0	ID=EGDFAGKH_00902;inference=ab initio prediction:Prodigal:002006;locus_tag=EGDFAGKH_00902;product=hypothetical protein
NZ_LABZ01000129.1	Prodigal:002006	CDS	15329	15691	.	+	0	ID=EGDFAGKH_00903;inference=ab initio prediction:Prodigal:002006;locus_tag=EGDFAGKH_00903;product=hypothetical protein
NZ_LABZ01000129.1	Prodigal:002006	CDS	15813	16712	.	-	0	ID=EGDFAGKH_00904;inference=ab initio prediction:Prodigal:002006;locus_tag=EGDFAGKH_00904;product=hypothetical protein
NZ_LABZ01000129.1	Prodigal:002006	CDS	16897	18390	.	+	0	ID=EGDFAGKH_00905;Name=cobQ;gene=cobQ;inference=ab initio prediction:Prodigal:002006,similar to AA sequence:UniProtKB:P29932;locus_tag=EGDFAGKH_00905;product=Cobyric acid synthase
NZ_LABZ01000129.1	Prodigal:002006	CDS	18830	19408	.	+	0	ID=EGDFAGKH_00906;inference=ab initio prediction:Prodigal:002006;locus_tag=EGDFAGKH_00906;product=hypothetical protein
NZ_LABZ01000129.1	Prodigal:002006	CDS	19371	20258	.	-	0	ID=EGDFAGKH_00907;inference=ab initio prediction:Prodigal:002006;locus_tag=EGDFAGKH_00907;product=hypothetical protein
NZ_LABZ01000129.1	Prodigal:002006	CDS	20255	21853	.	-	0	ID=EGDFAGKH_00908;eC_number=6.2.1.3;db_xref=COG:COG0318;inference=ab initio prediction:Prodigal:002006,similar to AA sequence:UniProtKB:P9WQ37;locus_tag=EGDFAGKH_00908;product=Long-chain-fatty-acid--CoA ligase FadD13
NZ_LABZ01000129.1	Prodigal:002006	CDS	21988	22626	.	-	0	ID=EGDFAGKH_00909;eC_number=3.1.26.4;Name=rnhB;db_xref=COG:COG0164;gene=rnhB;inference=ab initio prediction:Prodigal:002006,similar to AA sequence:UniProtKB:P10442;locus_tag=EGDFAGKH_00909;product=Ribonuclease HII
NZ_LABZ01000129.1	Prodigal:002006	CDS	22823	23068	.	+	0	ID=EGDFAGKH_00910;inference=ab initio prediction:Prodigal:002006;locus_tag=EGDFAGKH_00910;product=hypothetical protein
NZ_LABZ01000129.1	Prodigal:002006	CDS	23227	23379	.	+	0	ID=EGDFAGKH_00911;inference=ab initio prediction:Prodigal:002006;locus_tag=EGDFAGKH_00911;product=hypothetical protein
NZ_LABZ01000129.1	Prodigal:002006	CDS	23771	24133	.	+	0	ID=EGDFAGKH_00912;inference=ab initio prediction:Prodigal:002006;locus_tag=EGDFAGKH_00912;product=hypothetical protein
NZ_LABZ01000129.1	Prodigal:002006	CDS	24344	24850	.	+	0	ID=EGDFAGKH_00913;eC_number=2.-.-.-;Name=ybiS;db_xref=COG:COG1376;gene=ybiS;inference=ab initio prediction:Prodigal:002006,similar to AA sequence:UniProtKB:P0AAX8;locus_tag=EGDFAGKH_00913;product=putative L%2CD-transpeptidase YbiS
NZ_LABZ01000129.1	Prodigal:002006	CDS	25005	25343	.	-	0	ID=EGDFAGKH_00914;inference=ab initio prediction:Prodigal:002006;locus_tag=EGDFAGKH_00914;product=hypothetical protein
NZ_LABZ01000129.1	Prodigal:002006	CDS	25413	25787	.	-	0	ID=EGDFAGKH_00915;inference=ab initio prediction:Prodigal:002006;locus_tag=EGDFAGKH_00915;product=hypothetical protein
NZ_LABZ01000129.1	Prodigal:002006	CDS	25799	26026	.	-	0	ID=EGDFAGKH_00916;inference=ab initio prediction:Prodigal:002006;locus_tag=EGDFAGKH_00916;product=hypothetical protein
NZ_LABZ01000129.1	Prodigal:002006	CDS	26220	27569	.	+	0	ID=EGDFAGKH_00917;eC_number=2.1.1.176;Name=rsmB_1;db_xref=COG:COG0144;gene=rsmB_1;inference=ab initio prediction:Prodigal:002006,similar to AA sequence:UniProtKB:P36929;locus_tag=EGDFAGKH_00917;product=Ribosomal RNA small subunit methyltransferase B
NZ_LABZ01000129.1	Prodigal:002006	CDS	27755	29467	.	+	0	ID=EGDFAGKH_00918;Name=fzlC;gene=fzlC;inference=ab initio prediction:Prodigal:002006,similar to AA sequence:UniProtKB:A0A0H3C3S1;locus_tag=EGDFAGKH_00918;product=FtsZ-localized protein C
NZ_LABZ01000129.1	Prodigal:002006	CDS	29615	30775	.	+	0	ID=EGDFAGKH_00919;inference=ab initio prediction:Prodigal:002006;locus_tag=EGDFAGKH_00919;product=hypothetical protein
NZ_LABZ01000129.1	Prodigal:002006	CDS	30918	31946	.	+	0	ID=EGDFAGKH_00920;eC_number=1.1.-.-;Name=yajO_1;db_xref=COG:COG0667;gene=yajO_1;inference=ab initio prediction:Prodigal:002006,similar to AA sequence:UniProtKB:P77735;locus_tag=EGDFAGKH_00920;product=1-deoxyxylulose-5-phosphate synthase YajO
NZ_LABZ01000129.1	Prodigal:002006	CDS	32115	34436	.	+	0	ID=EGDFAGKH_00921;eC_number=2.7.13.3;Name=rcsC_4;gene=rcsC_4;inference=ab initio prediction:Prodigal:002006,protein motif:HAMAP:MF_00979;locus_tag=EGDFAGKH_00921;product=Sensor histidine kinase RcsC
NZ_LABZ01000129.1	Prodigal:002006	CDS	34904	35608	.	-	0	ID=EGDFAGKH_00922;eC_number=3.1.26.4;Name=rnhA;gene=rnhA;inference=ab initio prediction:Prodigal:002006,protein motif:HAMAP:MF_00042;locus_tag=EGDFAGKH_00922;product=Ribonuclease H
NZ_LABZ01000129.1	Prodigal:002006	CDS	35790	37274	.	+	0	ID=EGDFAGKH_00923;Name=uacT;db_xref=COG:COG2233;gene=uacT;inference=ab initio prediction:Prodigal:002006,similar to AA sequence:UniProtKB:Q46821;locus_tag=EGDFAGKH_00923;product=Uric acid transporter UacT
NZ_LABZ01000129.1	Prodigal:002006	CDS	37300	38142	.	+	0	ID=EGDFAGKH_00924;eC_number=1.7.3.3;Name=uox;gene=uox;inference=ab initio prediction:Prodigal:002006,similar to AA sequence:UniProtKB:D0VWQ1;locus_tag=EGDFAGKH_00924;product=Uricase
NZ_LABZ01000129.1	Prodigal:002006	CDS	38432	39568	.	-	0	ID=EGDFAGKH_00925;eC_number=6.3.2.2;db_xref=COG:COG2170;inference=ab initio prediction:Prodigal:002006,similar to AA sequence:UniProtKB:P9WPK9;locus_tag=EGDFAGKH_00925;product=Putative glutamate--cysteine ligase 2
NZ_LABZ01000129.1	Prodigal:002006	CDS	39744	40526	.	-	0	ID=EGDFAGKH_00926;eC_number=2.1.1.193;Name=rsmE;db_xref=COG:COG1385;gene=rsmE;inference=ab initio prediction:Prodigal:002006,similar to AA sequence:UniProtKB:P0AGL7;locus_tag=EGDFAGKH_00926;product=Ribosomal RNA small subunit methyltransferase E
NZ_LABZ01000129.1	Prodigal:002006	CDS	40810	41283	.	+	0	ID=EGDFAGKH_00927;inference=ab initio prediction:Prodigal:002006;locus_tag=EGDFAGKH_00927;product=hypothetical protein
NZ_LABZ01000129.1	Prodigal:002006	CDS	41339	42280	.	+	0	ID=EGDFAGKH_00928;eC_number=2.5.1.39;Name=ubiA;db_xref=COG:COG0382;gene=ubiA;inference=ab initio prediction:Prodigal:002006,similar to AA sequence:UniProtKB:P0AGK1;locus_tag=EGDFAGKH_00928;product=4-hydroxybenzoate octaprenyltransferase
NZ_LABZ01000129.1	Prodigal:002006	CDS	42291	42809	.	-	0	ID=EGDFAGKH_00929;inference=ab initio prediction:Prodigal:002006;locus_tag=EGDFAGKH_00929;product=hypothetical protein
NZ_LABZ01000129.1	Prodigal:002006	CDS	43221	44033	.	+	0	ID=EGDFAGKH_00930;eC_number=3.1.3.7;Name=cysQ_1;gene=cysQ_1;inference=ab initio prediction:Prodigal:002006,protein motif:HAMAP:MF_02095;locus_tag=EGDFAGKH_00930;product=3'(2')%2C5'-bisphosphate nucleotidase CysQ
NZ_LABZ01000129.1	Prodigal:002006	CDS	44155	44697	.	+	0	ID=EGDFAGKH_00931;eC_number=2.7.1.-;Name=kptA;db_xref=COG:COG1859;gene=kptA;inference=ab initio prediction:Prodigal:002006,similar to AA sequence:UniProtKB:A3DJX6;locus_tag=EGDFAGKH_00931;product=putative RNA 2'-phosphotransferase
NZ_LABZ01000129.1	Prodigal:002006	CDS	44806	45078	.	-	0	ID=EGDFAGKH_00932;inference=ab initio prediction:Prodigal:002006;locus_tag=EGDFAGKH_00932;product=hypothetical protein
NZ_LABZ01000129.1	Prodigal:002006	CDS	45291	47768	.	-	0	ID=EGDFAGKH_00933;Name=clpA;db_xref=COG:COG0542;gene=clpA;inference=ab initio prediction:Prodigal:002006,similar to AA sequence:UniProtKB:P0ABH9;locus_tag=EGDFAGKH_00933;product=ATP-dependent Clp protease ATP-binding subunit ClpA
NZ_LABZ01000129.1	Prodigal:002006	CDS	47790	48167	.	-	0	ID=EGDFAGKH_00934;Name=clpS;db_xref=COG:COG2127;gene=clpS;inference=ab initio prediction:Prodigal:002006,similar to AA sequence:UniProtKB:Q9A5I0;locus_tag=EGDFAGKH_00934;product=ATP-dependent Clp protease adapter protein ClpS
NZ_LABZ01000129.1	Prodigal:002006	CDS	48509	48949	.	-	0	ID=EGDFAGKH_00935;inference=ab initio prediction:Prodigal:002006;locus_tag=EGDFAGKH_00935;product=hypothetical protein
NZ_LABZ01000129.1	Prodigal:002006	CDS	49256	50743	.	+	0	ID=EGDFAGKH_00936;inference=ab initio prediction:Prodigal:002006;locus_tag=EGDFAGKH_00936;product=hypothetical protein
NZ_LABZ01000129.1	Prodigal:002006	CDS	50908	51642	.	-	0	ID=EGDFAGKH_00937;Name=djlA_1;gene=djlA_1;inference=ab initio prediction:Prodigal:002006,protein motif:HAMAP:MF_01153;locus_tag=EGDFAGKH_00937;product=Co-chaperone protein DjlA
NZ_LABZ01000129.1	Prodigal:002006	CDS	51696	52397	.	-	0	ID=EGDFAGKH_00938;inference=ab initio prediction:Prodigal:002006;locus_tag=EGDFAGKH_00938;product=hypothetical protein
NZ_LABZ01000129.1	Prodigal:002006	CDS	52406	53386	.	-	0	ID=EGDFAGKH_00939;eC_number=2.1.1.44;Name=egtD_1;db_xref=COG:COG4301;gene=egtD_1;inference=ab initio prediction:Prodigal:002006,similar to AA sequence:UniProtKB:A0R5M8;locus_tag=EGDFAGKH_00939;product=Histidine N-alpha-methyltransferase
NZ_LABZ01000129.1	Prodigal:002006	CDS	53449	54702	.	-	0	ID=EGDFAGKH_00940;eC_number=1.14.99.50;Name=egtB;db_xref=COG:COG1262;gene=egtB;inference=ab initio prediction:Prodigal:002006,similar to AA sequence:UniProtKB:O69671;locus_tag=EGDFAGKH_00940;product=Hercynine oxygenase
NZ_LABZ01000129.1	Prodigal:002006	CDS	54900	55775	.	+	0	ID=EGDFAGKH_00941;eC_number=5.1.1.3;Name=murI;gene=murI;inference=ab initio prediction:Prodigal:002006,protein motif:HAMAP:MF_00258;locus_tag=EGDFAGKH_00941;product=Glutamate racemase
NZ_LABZ01000129.1	Prodigal:002006	CDS	55793	56593	.	+	0	ID=EGDFAGKH_00942;db_xref=COG:COG1073;inference=ab initio prediction:Prodigal:002006,similar to AA sequence:UniProtKB:P9WLC7;locus_tag=EGDFAGKH_00942;product=putative protein
NZ_LABZ01000129.1	Prodigal:002006	CDS	56776	57393	.	+	0	ID=EGDFAGKH_00943;Name=rpsD;db_xref=COG:COG0522;gene=rpsD;inference=ab initio prediction:Prodigal:002006,similar to AA sequence:UniProtKB:Q6N9G0;locus_tag=EGDFAGKH_00943;product=30S ribosomal protein S4
NZ_LABZ01000129.1	Prodigal:002006	CDS	57592	58023	.	-	0	ID=EGDFAGKH_00944;inference=ab initio prediction:Prodigal:002006;locus_tag=EGDFAGKH_00944;product=hypothetical protein
NZ_LABZ01000129.1	Prodigal:002006	CDS	58275	59444	.	-	0	ID=EGDFAGKH_00945;eC_number=3.5.1.32;Name=hipO_1;db_xref=COG:COG1473;gene=hipO_1;inference=ab initio prediction:Prodigal:002006,similar to AA sequence:UniProtKB:P45493;locus_tag=EGDFAGKH_00945;product=Hippurate hydrolase
NZ_LABZ01000129.1	Prodigal:002006	CDS	59573	60934	.	-	0	ID=EGDFAGKH_00946;db_xref=COG:COG1680;inference=ab initio prediction:Prodigal:002006,similar to AA sequence:UniProtKB:P9WLZ3;locus_tag=EGDFAGKH_00946;product=putative protein
NZ_LABZ01000129.1	Prodigal:002006	CDS	61019	62269	.	-	0	ID=EGDFAGKH_00947;inference=ab initio prediction:Prodigal:002006;locus_tag=EGDFAGKH_00947;product=hypothetical protein
NZ_LABZ01000129.1	Prodigal:002006	CDS	62375	62743	.	+	0	ID=EGDFAGKH_00948;inference=ab initio prediction:Prodigal:002006;locus_tag=EGDFAGKH_00948;product=hypothetical protein
NZ_LABZ01000129.1	Prodigal:002006	CDS	62754	64157	.	-	0	ID=EGDFAGKH_00949;inference=ab initio prediction:Prodigal:002006;locus_tag=EGDFAGKH_00949;product=hypothetical protein
NZ_LABZ01000129.1	Prodigal:002006	CDS	64578	65366	.	+	0	ID=EGDFAGKH_00950;inference=ab initio prediction:Prodigal:002006;locus_tag=EGDFAGKH_00950;product=hypothetical protein
NZ_LABZ01000129.1	Prodigal:002006	CDS	65428	66624	.	+	0	ID=EGDFAGKH_00951;inference=ab initio prediction:Prodigal:002006;locus_tag=EGDFAGKH_00951;product=hypothetical protein
NZ_LABZ01000129.1	Prodigal:002006	CDS	66735	67808	.	-	0	ID=EGDFAGKH_00952;eC_number=2.4.1.250;Name=mshA_6;gene=mshA_6;inference=ab initio prediction:Prodigal:002006,protein motif:HAMAP:MF_01695;locus_tag=EGDFAGKH_00952;product=D-inositol-3-phosphate glycosyltransferase
NZ_LABZ01000129.1	Prodigal:002006	CDS	68093	69130	.	+	0	ID=EGDFAGKH_00953;inference=ab initio prediction:Prodigal:002006;locus_tag=EGDFAGKH_00953;product=hypothetical protein
NZ_LABZ01000129.1	Prodigal:002006	CDS	69453	70214	.	-	0	ID=EGDFAGKH_00954;Name=degU_2;db_xref=COG:COG2197;gene=degU_2;inference=ab initio prediction:Prodigal:002006,similar to AA sequence:UniProtKB:P13800;locus_tag=EGDFAGKH_00954;product=Transcriptional regulatory protein DegU
NZ_LABZ01000129.1	Prodigal:002006	CDS	71088	72248	.	-	0	ID=EGDFAGKH_00955;eC_number=2.6.1.87;Name=arnB;gene=arnB;inference=ab initio prediction:Prodigal:002006,similar to AA sequence:UniProtKB:Q7BF87;locus_tag=EGDFAGKH_00955;product=UDP-4-amino-4-deoxy-L-arabinose--oxoglutarate aminotransferase
NZ_LABZ01000129.1	Prodigal:002006	CDS	72245	73282	.	-	0	ID=EGDFAGKH_00956;eC_number=5.1.3.2;Name=galE1;db_xref=COG:COG1088;gene=galE1;inference=ab initio prediction:Prodigal:002006,similar to AA sequence:UniProtKB:P9WN67;locus_tag=EGDFAGKH_00956;product=UDP-glucose 4-epimerase
NZ_LABZ01000129.1	Prodigal:002006	CDS	73266	74396	.	-	0	ID=EGDFAGKH_00957;eC_number=2.6.1.98;Name=wbpE;db_xref=COG:COG0399;gene=wbpE;inference=ab initio prediction:Prodigal:002006,similar to AA sequence:UniProtKB:Q9HZ76;locus_tag=EGDFAGKH_00957;product=UDP-2-acetamido-2-deoxy-3-oxo-D-glucuronate aminotransferase
NZ_LABZ01000129.1	Prodigal:002006	CDS	74396	75427	.	-	0	ID=EGDFAGKH_00958;eC_number=1.1.1.384;Name=spnN;gene=spnN;inference=ab initio prediction:Prodigal:002006,similar to AA sequence:UniProtKB:Q9ALN5;locus_tag=EGDFAGKH_00958;product=dTDP-3%2C4-didehydro-2%2C6-dideoxy-alpha-D-glucose 3-reductase
NZ_LABZ01000129.1	Prodigal:002006	CDS	75424	75936	.	-	0	ID=EGDFAGKH_00959;eC_number=2.3.1.201;Name=wbpD;db_xref=COG:COG0110;gene=wbpD;inference=ab initio prediction:Prodigal:002006,similar to AA sequence:UniProtKB:G3XD01;locus_tag=EGDFAGKH_00959;product=UDP-2-acetamido-3-amino-2%2C3-dideoxy-D-glucuronate N-acetyltransferase
NZ_LABZ01000129.1	Prodigal:002006	CDS	76185	76997	.	+	0	ID=EGDFAGKH_00960;eC_number=2.4.1.187;inference=ab initio prediction:Prodigal:002006,protein motif:HAMAP:MF_02070;locus_tag=EGDFAGKH_00960;product=N-acetylglucosaminyldiphosphoundecaprenol N-acetyl-beta-D-mannosaminyltransferase
NZ_LABZ01000129.1	Prodigal:002006	CDS	77199	77591	.	-	0	ID=EGDFAGKH_00961;Name=rplS;db_xref=COG:COG0335;gene=rplS;inference=ab initio prediction:Prodigal:002006,similar to AA sequence:UniProtKB:Q6ND68;locus_tag=EGDFAGKH_00961;product=50S ribosomal protein L19
NZ_LABZ01000129.1	Prodigal:002006	CDS	77876	78163	.	+	0	ID=EGDFAGKH_00962;inference=ab initio prediction:Prodigal:002006;locus_tag=EGDFAGKH_00962;product=hypothetical protein
NZ_LABZ01000129.1	Prodigal:002006	CDS	78192	79880	.	-	0	ID=EGDFAGKH_00963;inference=ab initio prediction:Prodigal:002006;locus_tag=EGDFAGKH_00963;product=hypothetical protein
NZ_LABZ01000129.1	Prodigal:002006	CDS	79877	80776	.	-	0	ID=EGDFAGKH_00964;inference=ab initio prediction:Prodigal:002006;locus_tag=EGDFAGKH_00964;product=hypothetical protein
NZ_LABZ01000129.1	Prodigal:002006	CDS	80773	81159	.	-	0	ID=EGDFAGKH_00965;inference=ab initio prediction:Prodigal:002006,similar to AA sequence:UniProtKB:Q02UQ8;locus_tag=EGDFAGKH_00965;product=putative protein
NZ_LABZ01000129.1	Prodigal:002006	CDS	81171	81725	.	-	0	ID=EGDFAGKH_00966;inference=ab initio prediction:Prodigal:002006;locus_tag=EGDFAGKH_00966;product=hypothetical protein
NZ_LABZ01000129.1	Prodigal:002006	CDS	82153	82656	.	+	0	ID=EGDFAGKH_00967;inference=ab initio prediction:Prodigal:002006;locus_tag=EGDFAGKH_00967;product=hypothetical protein
NZ_LABZ01000129.1	Prodigal:002006	CDS	82800	83366	.	+	0	ID=EGDFAGKH_00968;Name=nfuA;gene=nfuA;inference=ab initio prediction:Prodigal:002006,protein motif:HAMAP:MF_01637;locus_tag=EGDFAGKH_00968;product=Fe/S biogenesis protein NfuA
NZ_LABZ01000129.1	Prodigal:002006	CDS	83445	84245	.	-	0	ID=EGDFAGKH_00969;inference=ab initio prediction:Prodigal:002006;locus_tag=EGDFAGKH_00969;product=hypothetical protein
NZ_LABZ01000013.1	Prodigal:002006	CDS	831	1622	.	+	0	ID=EGDFAGKH_00970;inference=ab initio prediction:Prodigal:002006;locus_tag=EGDFAGKH_00970;product=hypothetical protein
NZ_LABZ01000013.1	Prodigal:002006	CDS	1526	8818	.	-	0	ID=EGDFAGKH_00971;inference=ab initio prediction:Prodigal:002006;locus_tag=EGDFAGKH_00971;product=hypothetical protein
NZ_LABZ01000013.1	Prodigal:002006	CDS	9372	10607	.	+	0	ID=EGDFAGKH_00972;db_xref=COG:COG3177;inference=ab initio prediction:Prodigal:002006,similar to AA sequence:UniProtKB:Q9K0V1;locus_tag=EGDFAGKH_00972;product=putative protein
NZ_LABZ01000013.1	Prodigal:002006	CDS	10588	11820	.	-	0	ID=EGDFAGKH_00973;eC_number=1.4.99.-;Name=dadA_1;db_xref=COG:COG0665;gene=dadA_1;inference=ab initio prediction:Prodigal:002006,similar to AA sequence:UniProtKB:P0A6J5;locus_tag=EGDFAGKH_00973;product=D-amino acid dehydrogenase
NZ_LABZ01000013.1	Prodigal:002006	CDS	11894	13594	.	-	0	ID=EGDFAGKH_00974;eC_number=4.2.1.25;Name=araC_1;gene=araC_1;inference=ab initio prediction:Prodigal:002006,similar to AA sequence:UniProtKB:Q1JUQ1;locus_tag=EGDFAGKH_00974;product=L-arabonate dehydratase
NZ_LABZ01000013.1	Prodigal:002006	CDS	13959	14939	.	-	0	ID=EGDFAGKH_00975;eC_number=1.1.1.81;Name=ghrB;gene=ghrB;inference=ab initio prediction:Prodigal:002006,protein motif:HAMAP:MF_01667;locus_tag=EGDFAGKH_00975;product=Glyoxylate/hydroxypyruvate reductase B
NZ_LABZ01000013.1	Prodigal:002006	CDS	15282	16517	.	-	0	ID=EGDFAGKH_00976;inference=ab initio prediction:Prodigal:002006;locus_tag=EGDFAGKH_00976;product=hypothetical protein
NZ_LABZ01000013.1	Prodigal:002006	CDS	16785	17801	.	+	0	ID=EGDFAGKH_00977;Name=siaP;db_xref=COG:COG1638;gene=siaP;inference=ab initio prediction:Prodigal:002006,similar to AA sequence:UniProtKB:P44542;locus_tag=EGDFAGKH_00977;product=Sialic acid-binding periplasmic protein SiaP
NZ_LABZ01000013.1	Prodigal:002006	CDS	17938	19143	.	+	0	ID=EGDFAGKH_00978;eC_number=1.5.3.1;Name=soxA_1;gene=soxA_1;inference=ab initio prediction:Prodigal:002006,similar to AA sequence:UniProtKB:P40859;locus_tag=EGDFAGKH_00978;product=Monomeric sarcosine oxidase
NZ_LABZ01000013.1	Prodigal:002006	CDS	19420	19896	.	+	0	ID=EGDFAGKH_00979;Name=lrp_3;db_xref=COG:COG1522;gene=lrp_3;inference=ab initio prediction:Prodigal:002006,similar to AA sequence:UniProtKB:P0ACJ0;locus_tag=EGDFAGKH_00979;product=Leucine-responsive regulatory protein
NZ_LABZ01000013.1	Prodigal:002006	CDS	20030	21688	.	-	0	ID=EGDFAGKH_00980;eC_number=7.4.2.10;Name=gsiA_3;db_xref=COG:COG1123;gene=gsiA_3;inference=ab initio prediction:Prodigal:002006,similar to AA sequence:UniProtKB:P75796;locus_tag=EGDFAGKH_00980;product=Glutathione import ATP-binding protein GsiA
NZ_LABZ01000013.1	Prodigal:002006	CDS	21685	22548	.	-	0	ID=EGDFAGKH_00981;Name=ddpC_2;db_xref=COG:COG1173;gene=ddpC_2;inference=ab initio prediction:Prodigal:002006,similar to AA sequence:UniProtKB:P77463;locus_tag=EGDFAGKH_00981;product=putative D%2CD-dipeptide transport system permease protein DdpC
NZ_LABZ01000013.1	Prodigal:002006	CDS	22545	23501	.	-	0	ID=EGDFAGKH_00982;Name=gsiC_2;db_xref=COG:COG0601;gene=gsiC_2;inference=ab initio prediction:Prodigal:002006,similar to AA sequence:UniProtKB:P75798;locus_tag=EGDFAGKH_00982;product=Glutathione transport system permease protein GsiC
NZ_LABZ01000013.1	Prodigal:002006	CDS	23581	25185	.	-	0	ID=EGDFAGKH_00983;Name=hbpA_1;db_xref=COG:COG0747;gene=hbpA_1;inference=ab initio prediction:Prodigal:002006,similar to AA sequence:UniProtKB:P33950;locus_tag=EGDFAGKH_00983;product=Heme-binding protein A
NZ_LABZ01000013.1	Prodigal:002006	CDS	25182	26234	.	-	0	ID=EGDFAGKH_00984;inference=ab initio prediction:Prodigal:002006;locus_tag=EGDFAGKH_00984;product=hypothetical protein
NZ_LABZ01000013.1	Prodigal:002006	CDS	26237	26593	.	-	0	ID=EGDFAGKH_00985;inference=ab initio prediction:Prodigal:002006;locus_tag=EGDFAGKH_00985;product=hypothetical protein
NZ_LABZ01000013.1	Prodigal:002006	CDS	26943	27830	.	+	0	ID=EGDFAGKH_00986;inference=ab initio prediction:Prodigal:002006;locus_tag=EGDFAGKH_00986;product=hypothetical protein
NZ_LABZ01000013.1	Prodigal:002006	CDS	28124	28996	.	+	0	ID=EGDFAGKH_00987;inference=ab initio prediction:Prodigal:002006;locus_tag=EGDFAGKH_00987;product=hypothetical protein
NZ_LABZ01000013.1	Prodigal:002006	CDS	29055	30332	.	+	0	ID=EGDFAGKH_00988;eC_number=1.4.3.-;Name=puuB_2;gene=puuB_2;inference=ab initio prediction:Prodigal:002006,similar to AA sequence:UniProtKB:P37906;locus_tag=EGDFAGKH_00988;product=Gamma-glutamylputrescine oxidoreductase
NZ_LABZ01000013.1	Prodigal:002006	CDS	30329	31795	.	+	0	ID=EGDFAGKH_00989;eC_number=1.2.1.83;Name=ald;gene=ald;inference=ab initio prediction:Prodigal:002006,similar to AA sequence:UniProtKB:H8ZPX2;locus_tag=EGDFAGKH_00989;product=3-succinoylsemialdehyde-pyridine dehydrogenase
NZ_LABZ01000013.1	Prodigal:002006	CDS	31799	32755	.	+	0	ID=EGDFAGKH_00990;eC_number=1.4.1.1;Name=ala;gene=ala;inference=ab initio prediction:Prodigal:002006,protein motif:HAMAP:MF_00935;locus_tag=EGDFAGKH_00990;product=Alanine dehydrogenase
NZ_LABZ01000013.1	Prodigal:002006	CDS	32895	33974	.	-	0	ID=EGDFAGKH_00991;eC_number=1.1.1.93;Name=ttuC;gene=ttuC;inference=ab initio prediction:Prodigal:002006,similar to AA sequence:UniProtKB:Q44471;locus_tag=EGDFAGKH_00991;product=putative tartrate dehydrogenase/decarboxylase TtuC
NZ_LABZ01000013.1	Prodigal:002006	CDS	34007	35305	.	-	0	ID=EGDFAGKH_00992;Name=ttuB_1;gene=ttuB_1;inference=ab initio prediction:Prodigal:002006,similar to AA sequence:UniProtKB:Q44470;locus_tag=EGDFAGKH_00992;product=Putative tartrate transporter
NZ_LABZ01000013.1	Prodigal:002006	CDS	35464	36219	.	+	0	ID=EGDFAGKH_00993;inference=ab initio prediction:Prodigal:002006;locus_tag=EGDFAGKH_00993;product=hypothetical protein
NZ_LABZ01000013.1	Prodigal:002006	CDS	36520	36816	.	+	0	ID=EGDFAGKH_00994;inference=ab initio prediction:Prodigal:002006;locus_tag=EGDFAGKH_00994;product=hypothetical protein
NZ_LABZ01000013.1	Prodigal:002006	CDS	36822	37832	.	+	0	ID=EGDFAGKH_00995;inference=ab initio prediction:Prodigal:002006;locus_tag=EGDFAGKH_00995;product=hypothetical protein
NZ_LABZ01000013.1	Prodigal:002006	CDS	37893	38816	.	+	0	ID=EGDFAGKH_00996;inference=ab initio prediction:Prodigal:002006;locus_tag=EGDFAGKH_00996;product=hypothetical protein
NZ_LABZ01000013.1	Prodigal:002006	CDS	38813	39958	.	+	0	ID=EGDFAGKH_00997;inference=ab initio prediction:Prodigal:002006;locus_tag=EGDFAGKH_00997;product=hypothetical protein
NZ_LABZ01000013.1	Prodigal:002006	CDS	39955	40782	.	+	0	ID=EGDFAGKH_00998;inference=ab initio prediction:Prodigal:002006;locus_tag=EGDFAGKH_00998;product=hypothetical protein
NZ_LABZ01000013.1	Prodigal:002006	CDS	40767	42107	.	+	0	ID=EGDFAGKH_00999;Name=hemW_1;db_xref=COG:COG0635;gene=hemW_1;inference=ab initio prediction:Prodigal:002006,similar to AA sequence:UniProtKB:P54304;locus_tag=EGDFAGKH_00999;product=Heme chaperone HemW
NZ_LABZ01000013.1	Prodigal:002006	CDS	42110	43000	.	+	0	ID=EGDFAGKH_01000;inference=ab initio prediction:Prodigal:002006;locus_tag=EGDFAGKH_01000;product=hypothetical protein
NZ_LABZ01000013.1	Prodigal:002006	CDS	43402	44421	.	-	0	ID=EGDFAGKH_01001;Name=noc_1;gene=noc_1;inference=ab initio prediction:Prodigal:002006,protein motif:HAMAP:MF_02015;locus_tag=EGDFAGKH_01001;product=Nucleoid occlusion protein
NZ_LABZ01000013.1	Prodigal:002006	CDS	44418	45644	.	-	0	ID=EGDFAGKH_01002;inference=ab initio prediction:Prodigal:002006,protein motif:HAMAP:MF_02040;locus_tag=EGDFAGKH_01002;product=Iron-sulfur cluster carrier protein
NZ_LABZ01000013.1	Prodigal:002006	CDS	46622	46963	.	-	0	ID=EGDFAGKH_01003;inference=ab initio prediction:Prodigal:002006;locus_tag=EGDFAGKH_01003;product=hypothetical protein
NZ_LABZ01000013.1	Prodigal:002006	CDS	46960	47244	.	-	0	ID=EGDFAGKH_01004;inference=ab initio prediction:Prodigal:002006;locus_tag=EGDFAGKH_01004;product=hypothetical protein
NZ_LABZ01000013.1	Prodigal:002006	CDS	47241	47729	.	-	0	ID=EGDFAGKH_01005;Name=mnhE1;db_xref=COG:COG1863;gene=mnhE1;inference=ab initio prediction:Prodigal:002006,similar to AA sequence:UniProtKB:P60690;locus_tag=EGDFAGKH_01005;product=Na(+)/H(+) antiporter subunit E1
NZ_LABZ01000013.1	Prodigal:002006	CDS	47726	49315	.	-	0	ID=EGDFAGKH_01006;Name=mrpD;db_xref=COG:COG0651;gene=mrpD;inference=ab initio prediction:Prodigal:002006,similar to AA sequence:UniProtKB:Q9RGZ2;locus_tag=EGDFAGKH_01006;product=Na(+)/H(+) antiporter subunit D
NZ_LABZ01000013.1	Prodigal:002006	CDS	49327	49743	.	-	0	ID=EGDFAGKH_01007;Name=mnhC1;db_xref=COG:COG1006;gene=mnhC1;inference=ab initio prediction:Prodigal:002006,similar to AA sequence:UniProtKB:P60682;locus_tag=EGDFAGKH_01007;product=Na(+)/H(+) antiporter subunit C1
NZ_LABZ01000013.1	Prodigal:002006	CDS	49743	52673	.	-	0	ID=EGDFAGKH_01008;eC_number=7.1.1.-;Name=ndhB_1;gene=ndhB_1;inference=ab initio prediction:Prodigal:002006,protein motif:HAMAP:MF_00445;locus_tag=EGDFAGKH_01008;product=NAD(P)H-quinone oxidoreductase subunit 2%2C chloroplastic
NZ_LABZ01000013.1	Prodigal:002006	CDS	52976	53554	.	-	0	ID=EGDFAGKH_01009;inference=ab initio prediction:Prodigal:002006;locus_tag=EGDFAGKH_01009;product=hypothetical protein
NZ_LABZ01000013.1	Prodigal:002006	CDS	53857	54735	.	+	0	ID=EGDFAGKH_01010;eC_number=1.8.4.-;Name=yghU;db_xref=COG:COG0625;gene=yghU;inference=ab initio prediction:Prodigal:002006,similar to AA sequence:UniProtKB:Q46845;locus_tag=EGDFAGKH_01010;product=Disulfide-bond oxidoreductase YghU
NZ_LABZ01000013.1	Prodigal:002006	CDS	54895	56073	.	-	0	ID=EGDFAGKH_01011;eC_number=2.8.3.19;Name=yfdE_1;db_xref=COG:COG1804;gene=yfdE_1;inference=ab initio prediction:Prodigal:002006,similar to AA sequence:UniProtKB:P76518;locus_tag=EGDFAGKH_01011;product=Acetyl-CoA:oxalate CoA-transferase
NZ_LABZ01000013.1	Prodigal:002006	CDS	56274	57299	.	-	0	ID=EGDFAGKH_01012;Name=yiaO_1;db_xref=COG:COG1638;gene=yiaO_1;inference=ab initio prediction:Prodigal:002006,similar to AA sequence:UniProtKB:P37676;locus_tag=EGDFAGKH_01012;product=2%2C3-diketo-L-gulonate-binding periplasmic protein YiaO
NZ_LABZ01000013.1	Prodigal:002006	CDS	57707	58840	.	+	0	ID=EGDFAGKH_01013;eC_number=1.14.13.24;Name=xlnD_1;gene=xlnD_1;inference=ab initio prediction:Prodigal:002006,similar to AA sequence:UniProtKB:Q9F131;locus_tag=EGDFAGKH_01013;product=3-hydroxybenzoate 6-hydroxylase 1
NZ_LABZ01000013.1	Prodigal:002006	CDS	59335	59712	.	+	0	ID=EGDFAGKH_01014;inference=ab initio prediction:Prodigal:002006;locus_tag=EGDFAGKH_01014;product=hypothetical protein
NZ_LABZ01000013.1	Prodigal:002006	CDS	59789	60175	.	-	0	ID=EGDFAGKH_01015;inference=ab initio prediction:Prodigal:002006;locus_tag=EGDFAGKH_01015;product=hypothetical protein
NZ_LABZ01000013.1	Prodigal:002006	CDS	60594	60728	.	-	0	ID=EGDFAGKH_01016;inference=ab initio prediction:Prodigal:002006;locus_tag=EGDFAGKH_01016;product=hypothetical protein
NZ_LABZ01000013.1	Prodigal:002006	CDS	60918	61091	.	+	0	ID=EGDFAGKH_01017;inference=ab initio prediction:Prodigal:002006;locus_tag=EGDFAGKH_01017;product=hypothetical protein
NZ_LABZ01000013.1	Prodigal:002006	CDS	61300	61452	.	+	0	ID=EGDFAGKH_01018;inference=ab initio prediction:Prodigal:002006;locus_tag=EGDFAGKH_01018;product=hypothetical protein
NZ_LABZ01000013.1	Prodigal:002006	CDS	61468	61719	.	-	0	ID=EGDFAGKH_01019;inference=ab initio prediction:Prodigal:002006;locus_tag=EGDFAGKH_01019;product=hypothetical protein
NZ_LABZ01000013.1	Prodigal:002006	CDS	61973	62200	.	+	0	ID=EGDFAGKH_01020;inference=ab initio prediction:Prodigal:002006;locus_tag=EGDFAGKH_01020;product=hypothetical protein
NZ_LABZ01000013.1	Prodigal:002006	CDS	62453	62698	.	+	0	ID=EGDFAGKH_01021;inference=ab initio prediction:Prodigal:002006;locus_tag=EGDFAGKH_01021;product=hypothetical protein
NZ_LABZ01000013.1	Prodigal:002006	CDS	62997	63392	.	+	0	ID=EGDFAGKH_01022;inference=ab initio prediction:Prodigal:002006;locus_tag=EGDFAGKH_01022;product=hypothetical protein
NZ_LABZ01000013.1	Prodigal:002006	CDS	63460	64365	.	+	0	ID=EGDFAGKH_01023;eC_number=1.1.1.60;Name=garR_1;db_xref=COG:COG2084;gene=garR_1;inference=ab initio prediction:Prodigal:002006,similar to AA sequence:UniProtKB:P0ABQ2;locus_tag=EGDFAGKH_01023;product=2-hydroxy-3-oxopropionate reductase
NZ_LABZ01000013.1	Prodigal:002006	CDS	64376	65188	.	+	0	ID=EGDFAGKH_01024;inference=ab initio prediction:Prodigal:002006;locus_tag=EGDFAGKH_01024;product=hypothetical protein
NZ_LABZ01000013.1	Prodigal:002006	CDS	65219	66151	.	-	0	ID=EGDFAGKH_01025;Name=xerD_2;gene=xerD_2;inference=ab initio prediction:Prodigal:002006,similar to AA sequence:UniProtKB:P0A0P0;locus_tag=EGDFAGKH_01025;product=Tyrosine recombinase XerD
NZ_LABZ01000013.1	Prodigal:002006	CDS	66818	68023	.	-	0	ID=EGDFAGKH_01026;eC_number=2.3.1.174;Name=pcaF_1;gene=pcaF_1;inference=ab initio prediction:Prodigal:002006,similar to AA sequence:UniProtKB:Q8VPF1;locus_tag=EGDFAGKH_01026;product=Beta-ketoadipyl-CoA thiolase
NZ_LABZ01000013.1	Prodigal:002006	CDS	68085	69323	.	-	0	ID=EGDFAGKH_01027;eC_number=2.8.3.19;Name=uctC_1;gene=uctC_1;inference=ab initio prediction:Prodigal:002006,similar to AA sequence:UniProtKB:A9X6P9;locus_tag=EGDFAGKH_01027;product=Acetyl-CoA:oxalate CoA-transferase
NZ_LABZ01000013.1	Prodigal:002006	CDS	69553	70026	.	-	0	ID=EGDFAGKH_01028;eC_number=5.1.2.3;Name=fadJ_1;gene=fadJ_1;inference=ab initio prediction:Prodigal:002006,protein motif:HAMAP:MF_01617;locus_tag=EGDFAGKH_01028;product=Fatty acid oxidation complex subunit alpha
NZ_LABZ01000013.1	Prodigal:002006	CDS	70036	71130	.	-	0	ID=EGDFAGKH_01029;eC_number=5.3.3.8;Name=fadB_1;gene=fadB_1;inference=ab initio prediction:Prodigal:002006,protein motif:HAMAP:MF_01621;locus_tag=EGDFAGKH_01029;product=Fatty acid oxidation complex subunit alpha
NZ_LABZ01000013.1	Prodigal:002006	CDS	71401	72273	.	+	0	ID=EGDFAGKH_01030;Name=tsaQ1_1;gene=tsaQ1_1;inference=ab initio prediction:Prodigal:002006,similar to AA sequence:UniProtKB:Q6XL52;locus_tag=EGDFAGKH_01030;product=HTH-type transcriptional regulator TsaQ1/TsaQ2
NZ_LABZ01000013.1	Prodigal:002006	CDS	72786	74078	.	+	0	ID=EGDFAGKH_01031;Name=nanT_4;gene=nanT_4;inference=ab initio prediction:Prodigal:002006,similar to AA sequence:UniProtKB:P41036;locus_tag=EGDFAGKH_01031;product=Sialic acid transporter NanT
NZ_LABZ01000013.1	Prodigal:002006	CDS	75972	77063	.	+	0	ID=EGDFAGKH_01032;eC_number=1.6.99.1;Name=namA_3;gene=namA_3;inference=ab initio prediction:Prodigal:002006,protein motif:HAMAP:MF_01614;locus_tag=EGDFAGKH_01032;product=NADPH dehydrogenase
NZ_LABZ01000013.1	Prodigal:002006	CDS	77003	77980	.	+	0	ID=EGDFAGKH_01033;eC_number=1.-.-.-;Name=stcD_1;gene=stcD_1;inference=ab initio prediction:Prodigal:002006,similar to AA sequence:UniProtKB:O87278;locus_tag=EGDFAGKH_01033;product=putative N-methylproline demethylase
NZ_LABZ01000013.1	Prodigal:002006	CDS	77977	78810	.	+	0	ID=EGDFAGKH_01034;Name=artM_2;db_xref=COG:COG1126;gene=artM_2;inference=ab initio prediction:Prodigal:002006,similar to AA sequence:UniProtKB:P54537;locus_tag=EGDFAGKH_01034;product=Arginine transport ATP-binding protein ArtM
NZ_LABZ01000013.1	Prodigal:002006	CDS	78813	79451	.	+	0	ID=EGDFAGKH_01035;Name=yecS_2;db_xref=COG:COG0765;gene=yecS_2;inference=ab initio prediction:Prodigal:002006,similar to AA sequence:UniProtKB:P0AFT2;locus_tag=EGDFAGKH_01035;product=L-cystine transport system permease protein YecS
NZ_LABZ01000013.1	Prodigal:002006	CDS	79448	80107	.	+	0	ID=EGDFAGKH_01036;Name=tcyB_1;db_xref=COG:COG0765;gene=tcyB_1;inference=ab initio prediction:Prodigal:002006,similar to AA sequence:UniProtKB:P42200;locus_tag=EGDFAGKH_01036;product=L-cystine transport system permease protein TcyB
NZ_LABZ01000013.1	Prodigal:002006	CDS	80258	81091	.	+	0	ID=EGDFAGKH_01037;inference=ab initio prediction:Prodigal:002006;locus_tag=EGDFAGKH_01037;product=hypothetical protein
NZ_LABZ01000013.1	Prodigal:002006	CDS	81201	81935	.	+	0	ID=EGDFAGKH_01038;inference=ab initio prediction:Prodigal:002006;locus_tag=EGDFAGKH_01038;product=hypothetical protein
NZ_LABZ01000013.1	Prodigal:002006	CDS	82350	82802	.	-	0	ID=EGDFAGKH_01039;inference=ab initio prediction:Prodigal:002006;locus_tag=EGDFAGKH_01039;product=hypothetical protein
NZ_LABZ01000013.1	Prodigal:002006	CDS	83439	84344	.	+	0	ID=EGDFAGKH_01040;Name=gcvA_2;gene=gcvA_2;inference=ab initio prediction:Prodigal:002006,similar to AA sequence:UniProtKB:P0A9F6;locus_tag=EGDFAGKH_01040;product=Glycine cleavage system transcriptional activator
NZ_LABZ01000013.1	Aragorn:001002	tRNA	84837	84913	.	-	.	ID=EGDFAGKH_01041;inference=COORDINATES:profile:Aragorn:001002;locus_tag=EGDFAGKH_01041;product=tRNA-Met(cat)
NZ_LABZ01000130.1	Prodigal:002006	CDS	176	1852	.	+	0	ID=EGDFAGKH_01042;eC_number=3.5.4.2;Name=ade;db_xref=COG:COG1001;gene=ade;inference=ab initio prediction:Prodigal:002006,similar to AA sequence:UniProtKB:P31441;locus_tag=EGDFAGKH_01042;product=Adenine deaminase
NZ_LABZ01000130.1	Prodigal:002006	CDS	1966	2871	.	+	0	ID=EGDFAGKH_01043;inference=ab initio prediction:Prodigal:002006;locus_tag=EGDFAGKH_01043;product=hypothetical protein
NZ_LABZ01000130.1	Prodigal:002006	CDS	3107	3646	.	-	0	ID=EGDFAGKH_01044;inference=ab initio prediction:Prodigal:002006;locus_tag=EGDFAGKH_01044;product=hypothetical protein
NZ_LABZ01000130.1	Prodigal:002006	CDS	3902	4285	.	-	0	ID=EGDFAGKH_01045;Name=cheY_1;db_xref=COG:COG0784;gene=cheY_1;inference=ab initio prediction:Prodigal:002006,similar to AA sequence:UniProtKB:P0AE67;locus_tag=EGDFAGKH_01045;product=Chemotaxis protein CheY
NZ_LABZ01000130.1	Prodigal:002006	CDS	4538	5533	.	+	0	ID=EGDFAGKH_01046;Name=ribF;db_xref=COG:COG0196;gene=ribF;inference=ab initio prediction:Prodigal:002006,similar to AA sequence:UniProtKB:P0AG40;locus_tag=EGDFAGKH_01046;product=Bifunctional riboflavin kinase/FMN adenylyltransferase
NZ_LABZ01000130.1	Prodigal:002006	CDS	5556	5795	.	-	0	ID=EGDFAGKH_01047;inference=ab initio prediction:Prodigal:002006;locus_tag=EGDFAGKH_01047;product=hypothetical protein
NZ_LABZ01000130.1	Prodigal:002006	CDS	5876	6469	.	+	0	ID=EGDFAGKH_01048;inference=ab initio prediction:Prodigal:002006;locus_tag=EGDFAGKH_01048;product=hypothetical protein
NZ_LABZ01000130.1	Prodigal:002006	CDS	6459	6662	.	-	0	ID=EGDFAGKH_01049;inference=ab initio prediction:Prodigal:002006;locus_tag=EGDFAGKH_01049;product=hypothetical protein
NZ_LABZ01000130.1	Prodigal:002006	CDS	6992	9964	.	+	0	ID=EGDFAGKH_01050;eC_number=6.1.1.5;Name=ileS;db_xref=COG:COG0060;gene=ileS;inference=ab initio prediction:Prodigal:002006,similar to AA sequence:UniProtKB:Q72AR5;locus_tag=EGDFAGKH_01050;product=Isoleucine--tRNA ligase
NZ_LABZ01000130.1	Prodigal:002006	CDS	9993	10490	.	+	0	ID=EGDFAGKH_01051;eC_number=3.4.23.36;Name=lspA;db_xref=COG:COG0597;gene=lspA;inference=ab initio prediction:Prodigal:002006,similar to AA sequence:UniProtKB:Q9HVM5;locus_tag=EGDFAGKH_01051;product=Lipoprotein signal peptidase
NZ_LABZ01000130.1	Prodigal:002006	CDS	10621	11277	.	+	0	ID=EGDFAGKH_01052;inference=ab initio prediction:Prodigal:002006;locus_tag=EGDFAGKH_01052;product=hypothetical protein
NZ_LABZ01000130.1	Prodigal:002006	CDS	11684	13072	.	+	0	ID=EGDFAGKH_01053;eC_number=3.4.24.-;db_xref=COG:COG0612;inference=ab initio prediction:Prodigal:002006,similar to AA sequence:UniProtKB:P9WHT5;locus_tag=EGDFAGKH_01053;product=putative zinc protease
NZ_LABZ01000130.1	Prodigal:002006	CDS	13152	14456	.	+	0	ID=EGDFAGKH_01054;inference=ab initio prediction:Prodigal:002006;locus_tag=EGDFAGKH_01054;product=hypothetical protein
NZ_LABZ01000130.1	Prodigal:002006	CDS	14548	15021	.	-	0	ID=EGDFAGKH_01055;inference=ab initio prediction:Prodigal:002006;locus_tag=EGDFAGKH_01055;product=hypothetical protein
NZ_LABZ01000130.1	Prodigal:002006	CDS	15194	16522	.	-	0	ID=EGDFAGKH_01056;eC_number=1.4.3.19;Name=thiO;gene=thiO;inference=ab initio prediction:Prodigal:002006,similar to AA sequence:UniProtKB:Q88Q83;locus_tag=EGDFAGKH_01056;product=Glycine oxidase
NZ_LABZ01000130.1	Prodigal:002006	CDS	16724	17572	.	+	0	ID=EGDFAGKH_01057;Name=ureD;gene=ureD;inference=ab initio prediction:Prodigal:002006,similar to AA sequence:UniProtKB:Q03285;locus_tag=EGDFAGKH_01057;product=Urease accessory protein UreD
NZ_LABZ01000130.1	Prodigal:002006	CDS	17669	18289	.	+	0	ID=EGDFAGKH_01058;eC_number=3.5.1.5;Name=ureA;db_xref=COG:COG0831;gene=ureA;inference=ab initio prediction:Prodigal:002006,similar to AA sequence:UniProtKB:P14916;locus_tag=EGDFAGKH_01058;product=Urease subunit alpha
NZ_LABZ01000130.1	Prodigal:002006	CDS	18351	19802	.	+	0	ID=EGDFAGKH_01059;inference=ab initio prediction:Prodigal:002006;locus_tag=EGDFAGKH_01059;product=hypothetical protein
NZ_LABZ01000130.1	Prodigal:002006	CDS	19826	21553	.	+	0	ID=EGDFAGKH_01060;eC_number=3.5.1.5;Name=ureC1;gene=ureC1;inference=ab initio prediction:Prodigal:002006,similar to AA sequence:UniProtKB:Q2YPD5;locus_tag=EGDFAGKH_01060;product=Urease subunit alpha 1
NZ_LABZ01000130.1	Prodigal:002006	CDS	21582	22025	.	+	0	ID=EGDFAGKH_01061;inference=ab initio prediction:Prodigal:002006;locus_tag=EGDFAGKH_01061;product=hypothetical protein
NZ_LABZ01000130.1	Prodigal:002006	CDS	22022	22432	.	+	0	ID=EGDFAGKH_01062;inference=ab initio prediction:Prodigal:002006;locus_tag=EGDFAGKH_01062;product=hypothetical protein
NZ_LABZ01000130.1	Prodigal:002006	CDS	22429	22938	.	+	0	ID=EGDFAGKH_01063;Name=ureE1;gene=ureE1;inference=ab initio prediction:Prodigal:002006,similar to AA sequence:UniProtKB:P0C145;locus_tag=EGDFAGKH_01063;product=Urease accessory protein UreE 1
NZ_LABZ01000130.1	Prodigal:002006	CDS	22889	23617	.	+	0	ID=EGDFAGKH_01064;Name=ureF;db_xref=COG:COG0830;gene=ureF;inference=ab initio prediction:Prodigal:002006,similar to AA sequence:UniProtKB:P17091;locus_tag=EGDFAGKH_01064;product=Urease accessory protein UreF
NZ_LABZ01000130.1	Prodigal:002006	CDS	23625	23915	.	-	0	ID=EGDFAGKH_01065;inference=ab initio prediction:Prodigal:002006;locus_tag=EGDFAGKH_01065;product=hypothetical protein
NZ_LABZ01000130.1	Prodigal:002006	CDS	23896	24183	.	-	0	ID=EGDFAGKH_01066;inference=ab initio prediction:Prodigal:002006;locus_tag=EGDFAGKH_01066;product=hypothetical protein
NZ_LABZ01000131.1	Prodigal:002006	CDS	551	907	.	+	0	ID=EGDFAGKH_01067;inference=ab initio prediction:Prodigal:002006;locus_tag=EGDFAGKH_01067;product=hypothetical protein
NZ_LABZ01000131.1	Prodigal:002006	CDS	999	1373	.	-	0	ID=EGDFAGKH_01068;inference=ab initio prediction:Prodigal:002006;locus_tag=EGDFAGKH_01068;product=hypothetical protein
NZ_LABZ01000131.1	Prodigal:002006	CDS	1370	2500	.	-	0	ID=EGDFAGKH_01069;inference=ab initio prediction:Prodigal:002006;locus_tag=EGDFAGKH_01069;product=hypothetical protein
NZ_LABZ01000131.1	Prodigal:002006	CDS	3023	3829	.	+	0	ID=EGDFAGKH_01070;Name=xynR;db_xref=COG:COG1414;gene=xynR;inference=ab initio prediction:Prodigal:002006,similar to AA sequence:UniProtKB:P77300;locus_tag=EGDFAGKH_01070;product=HTH-type transcriptional regulator XynR
NZ_LABZ01000131.1	Prodigal:002006	CDS	4050	5162	.	+	0	ID=EGDFAGKH_01071;eC_number=5.5.1.27;Name=gci;db_xref=COG:COG4948;gene=gci;inference=ab initio prediction:Prodigal:002006,similar to AA sequence:UniProtKB:A9CEQ8;locus_tag=EGDFAGKH_01071;product=D-galactarolactone cycloisomerase
NZ_LABZ01000131.1	Prodigal:002006	CDS	5183	6271	.	+	0	ID=EGDFAGKH_01072;eC_number=4.2.1.156;db_xref=COG:COG4948;inference=ab initio prediction:Prodigal:002006,similar to AA sequence:UniProtKB:Q8ZL58;locus_tag=EGDFAGKH_01072;product=L-talarate/galactarate dehydratase
NZ_LABZ01000131.1	Prodigal:002006	CDS	6314	7510	.	+	0	ID=EGDFAGKH_01073;inference=ab initio prediction:Prodigal:002006;locus_tag=EGDFAGKH_01073;product=hypothetical protein
NZ_LABZ01000131.1	Prodigal:002006	CDS	7534	8394	.	+	0	ID=EGDFAGKH_01074;Name=livH_3;db_xref=COG:COG0559;gene=livH_3;inference=ab initio prediction:Prodigal:002006,similar to AA sequence:UniProtKB:P0AEX7;locus_tag=EGDFAGKH_01074;product=High-affinity branched-chain amino acid transport system permease protein LivH
NZ_LABZ01000131.1	Prodigal:002006	CDS	8391	10193	.	+	0	ID=EGDFAGKH_01075;eC_number=7.6.2.8;Name=btuD_5;gene=btuD_5;inference=ab initio prediction:Prodigal:002006,protein motif:HAMAP:MF_01005;locus_tag=EGDFAGKH_01075;product=Vitamin B12 import ATP-binding protein BtuD
NZ_LABZ01000131.1	Prodigal:002006	CDS	10174	10917	.	+	0	ID=EGDFAGKH_01076;Name=livF_4;db_xref=COG:COG0410;gene=livF_4;inference=ab initio prediction:Prodigal:002006,similar to AA sequence:UniProtKB:P22731;locus_tag=EGDFAGKH_01076;product=High-affinity branched-chain amino acid transport ATP-binding protein LivF
NZ_LABZ01000131.1	Prodigal:002006	CDS	10954	11760	.	-	0	ID=EGDFAGKH_01077;inference=ab initio prediction:Prodigal:002006;locus_tag=EGDFAGKH_01077;product=hypothetical protein
NZ_LABZ01000131.1	Prodigal:002006	CDS	11870	13075	.	+	0	ID=EGDFAGKH_01078;inference=ab initio prediction:Prodigal:002006;locus_tag=EGDFAGKH_01078;product=hypothetical protein
NZ_LABZ01000131.1	Prodigal:002006	CDS	13068	14204	.	+	0	ID=EGDFAGKH_01079;eC_number=1.3.99.-;Name=ydbM_1;gene=ydbM_1;inference=ab initio prediction:Prodigal:002006,similar to AA sequence:UniProtKB:P96608;locus_tag=EGDFAGKH_01079;product=Putative acyl-CoA dehydrogenase YdbM
NZ_LABZ01000131.1	Prodigal:002006	CDS	14204	14941	.	+	0	ID=EGDFAGKH_01080;eC_number=3.5.1.103;Name=mshB_1;gene=mshB_1;inference=ab initio prediction:Prodigal:002006,protein motif:HAMAP:MF_01696;locus_tag=EGDFAGKH_01080;product=1D-myo-inositol 2-acetamido-2-deoxy-alpha-D-glucopyranoside deacetylase
NZ_LABZ01000131.1	Prodigal:002006	CDS	14952	15536	.	+	0	ID=EGDFAGKH_01081;eC_number=2.1.1.222;Name=COQ3_1;gene=COQ3_1;inference=ab initio prediction:Prodigal:002006,protein motif:HAMAP:MF_00472;locus_tag=EGDFAGKH_01081;product=Ubiquinone biosynthesis O-methyltransferase%2C mitochondrial
NZ_LABZ01000131.1	Prodigal:002006	CDS	16394	18178	.	+	0	ID=EGDFAGKH_01082;inference=ab initio prediction:Prodigal:002006;locus_tag=EGDFAGKH_01082;product=hypothetical protein
NZ_LABZ01000131.1	Prodigal:002006	CDS	18175	19020	.	+	0	ID=EGDFAGKH_01083;inference=ab initio prediction:Prodigal:002006;locus_tag=EGDFAGKH_01083;product=hypothetical protein
NZ_LABZ01000131.1	Prodigal:002006	CDS	19056	20051	.	-	0	ID=EGDFAGKH_01084;eC_number=1.11.1.-;Name=srpA_1;db_xref=COG:COG0753;gene=srpA_1;inference=ab initio prediction:Prodigal:002006,similar to AA sequence:UniProtKB:Q55025;locus_tag=EGDFAGKH_01084;product=Catalase-related peroxidase
NZ_LABZ01000131.1	Prodigal:002006	CDS	20173	21786	.	-	0	ID=EGDFAGKH_01085;eC_number=7.4.2.10;Name=gsiA_4;db_xref=COG:COG1123;gene=gsiA_4;inference=ab initio prediction:Prodigal:002006,similar to AA sequence:UniProtKB:P75796;locus_tag=EGDFAGKH_01085;product=Glutathione import ATP-binding protein GsiA
NZ_LABZ01000131.1	Prodigal:002006	CDS	22058	23473	.	-	0	ID=EGDFAGKH_01086;eC_number=3.5.1.18;Name=dapE_2;gene=dapE_2;inference=ab initio prediction:Prodigal:002006,protein motif:HAMAP:MF_01690;locus_tag=EGDFAGKH_01086;product=Succinyl-diaminopimelate desuccinylase
NZ_LABZ01000131.1	Prodigal:002006	CDS	23518	24450	.	-	0	ID=EGDFAGKH_01087;Name=ddpC_3;db_xref=COG:COG1173;gene=ddpC_3;inference=ab initio prediction:Prodigal:002006,similar to AA sequence:UniProtKB:P77463;locus_tag=EGDFAGKH_01087;product=putative D%2CD-dipeptide transport system permease protein DdpC
NZ_LABZ01000131.1	Prodigal:002006	CDS	24447	25361	.	-	0	ID=EGDFAGKH_01088;Name=gsiC_3;db_xref=COG:COG0601;gene=gsiC_3;inference=ab initio prediction:Prodigal:002006,similar to AA sequence:UniProtKB:P75798;locus_tag=EGDFAGKH_01088;product=Glutathione transport system permease protein GsiC
NZ_LABZ01000131.1	Prodigal:002006	CDS	25372	26964	.	-	0	ID=EGDFAGKH_01089;Name=sgrR;gene=sgrR;inference=ab initio prediction:Prodigal:002006,protein motif:HAMAP:MF_01449;locus_tag=EGDFAGKH_01089;product=HTH-type transcriptional regulator SgrR
NZ_LABZ01000131.1	Prodigal:002006	CDS	27135	28034	.	+	0	ID=EGDFAGKH_01090;Name=cynR_1;gene=cynR_1;inference=ab initio prediction:Prodigal:002006,similar to AA sequence:UniProtKB:P27111;locus_tag=EGDFAGKH_01090;product=HTH-type transcriptional regulator CynR
NZ_LABZ01000131.1	Prodigal:002006	CDS	28240	28638	.	+	0	ID=EGDFAGKH_01091;inference=ab initio prediction:Prodigal:002006,similar to AA sequence:UniProtKB:P0AF80;locus_tag=EGDFAGKH_01091;note=UPF0719 inner membrane protein YjfL;product=hypothetical protein
NZ_LABZ01000132.1	Prodigal:002006	CDS	119	661	.	-	0	ID=EGDFAGKH_01092;eC_number=1.15.1.1;Name=sodC;db_xref=COG:COG2032;gene=sodC;inference=ab initio prediction:Prodigal:002006,similar to AA sequence:UniProtKB:P20379;locus_tag=EGDFAGKH_01092;product=Superoxide dismutase [Cu-Zn]
NZ_LABZ01000132.1	Prodigal:002006	CDS	779	1522	.	+	0	ID=EGDFAGKH_01093;Name=tlyA;db_xref=COG:COG1189;gene=tlyA;inference=ab initio prediction:Prodigal:002006,similar to AA sequence:UniProtKB:Q06803;locus_tag=EGDFAGKH_01093;product=Hemolysin A
NZ_LABZ01000132.1	Prodigal:002006	CDS	1519	2766	.	+	0	ID=EGDFAGKH_01094;eC_number=2.1.1.190;Name=rlmD;db_xref=COG:COG2265;gene=rlmD;inference=ab initio prediction:Prodigal:002006,similar to AA sequence:UniProtKB:P55135;locus_tag=EGDFAGKH_01094;product=23S rRNA (uracil(1939)-C(5))-methyltransferase RlmD
NZ_LABZ01000132.1	Prodigal:002006	CDS	2769	4265	.	-	0	ID=EGDFAGKH_01095;inference=ab initio prediction:Prodigal:002006;locus_tag=EGDFAGKH_01095;product=hypothetical protein
NZ_LABZ01000132.1	Prodigal:002006	CDS	5063	6634	.	-	0	ID=EGDFAGKH_01096;inference=ab initio prediction:Prodigal:002006;locus_tag=EGDFAGKH_01096;product=hypothetical protein
NZ_LABZ01000134.1	Prodigal:002006	CDS	603	2216	.	-	0	ID=EGDFAGKH_01097;eC_number=7.-.-.-;Name=rsxB_2;gene=rsxB_2;inference=ab initio prediction:Prodigal:002006,protein motif:HAMAP:MF_00463;locus_tag=EGDFAGKH_01097;product=Ion-translocating oxidoreductase complex subunit B
NZ_LABZ01000134.1	Prodigal:002006	CDS	2363	4147	.	-	0	ID=EGDFAGKH_01098;eC_number=1.8.7.1;Name=sir;db_xref=COG:COG0155;gene=sir;inference=ab initio prediction:Prodigal:002006,similar to AA sequence:UniProtKB:P9WJ03;locus_tag=EGDFAGKH_01098;product=Sulfite reductase [ferredoxin]
NZ_LABZ01000134.1	Prodigal:002006	CDS	4159	5376	.	-	0	ID=EGDFAGKH_01099;eC_number=1.7.1.4;Name=nasD;db_xref=COG:COG1251;gene=nasD;inference=ab initio prediction:Prodigal:002006,similar to AA sequence:UniProtKB:P42435;locus_tag=EGDFAGKH_01099;product=Nitrite reductase [NAD(P)H]
NZ_LABZ01000134.1	Prodigal:002006	CDS	5381	6190	.	-	0	ID=EGDFAGKH_01100;eC_number=7.3.2.4;Name=nrtD;db_xref=COG:COG1116;gene=nrtD;inference=ab initio prediction:Prodigal:002006,similar to AA sequence:UniProtKB:P38046;locus_tag=EGDFAGKH_01100;product=Nitrate import ATP-binding protein NrtD
NZ_LABZ01000134.1	Prodigal:002006	CDS	6204	7064	.	-	0	ID=EGDFAGKH_01101;Name=cmpB;gene=cmpB;inference=ab initio prediction:Prodigal:002006,similar to AA sequence:UniProtKB:Q55461;locus_tag=EGDFAGKH_01101;product=Bicarbonate transport system permease protein CmpB
NZ_LABZ01000134.1	Prodigal:002006	CDS	7066	8352	.	-	0	ID=EGDFAGKH_01102;Name=nrtA;gene=nrtA;inference=ab initio prediction:Prodigal:002006,similar to AA sequence:UniProtKB:P73452;locus_tag=EGDFAGKH_01102;product=Nitrate/nitrite binding protein NrtA
NZ_LABZ01000134.1	Prodigal:002006	CDS	8823	9818	.	-	0	ID=EGDFAGKH_01103;eC_number=3.6.3.-;Name=cmpC;gene=cmpC;inference=ab initio prediction:Prodigal:002006,similar to AA sequence:UniProtKB:Q55462;locus_tag=EGDFAGKH_01103;product=Bicarbonate transport ATP-binding protein CmpC
NZ_LABZ01000134.1	Prodigal:002006	CDS	9815	10444	.	-	0	ID=EGDFAGKH_01104;inference=ab initio prediction:Prodigal:002006;locus_tag=EGDFAGKH_01104;product=hypothetical protein
NZ_LABZ01000134.1	Prodigal:002006	CDS	10701	11381	.	+	0	ID=EGDFAGKH_01105;inference=ab initio prediction:Prodigal:002006;locus_tag=EGDFAGKH_01105;product=hypothetical protein
NZ_LABZ01000134.1	Prodigal:002006	CDS	11462	13345	.	+	0	ID=EGDFAGKH_01106;eC_number=3.2.1.28;db_xref=COG:COG3387;inference=ab initio prediction:Prodigal:002006,similar to AA sequence:UniProtKB:P71741;locus_tag=EGDFAGKH_01106;product=Trehalase
NZ_LABZ01000134.1	Prodigal:002006	CDS	13394	15472	.	+	0	ID=EGDFAGKH_01107;eC_number=2.2.1.1;Name=tkt_2;gene=tkt_2;inference=ab initio prediction:Prodigal:002006,similar to AA sequence:UniProtKB:A0A0I9QGZ2;locus_tag=EGDFAGKH_01107;product=Transketolase
NZ_LABZ01000134.1	Prodigal:002006	CDS	15905	16558	.	-	0	ID=EGDFAGKH_01108;eC_number=3.1.3.16;Name=pphA;db_xref=COG:COG0639;gene=pphA;inference=ab initio prediction:Prodigal:002006,similar to AA sequence:UniProtKB:Q8ZNY9;locus_tag=EGDFAGKH_01108;product=Serine/threonine-protein phosphatase 1
NZ_LABZ01000134.1	Prodigal:002006	CDS	16612	18594	.	-	0	ID=EGDFAGKH_01109;inference=ab initio prediction:Prodigal:002006;locus_tag=EGDFAGKH_01109;product=hypothetical protein
NZ_LABZ01000134.1	Prodigal:002006	CDS	18945	19760	.	+	0	ID=EGDFAGKH_01110;eC_number=3.1.3.12;Name=otsB;db_xref=COG:COG1877;gene=otsB;inference=ab initio prediction:Prodigal:002006,similar to AA sequence:UniProtKB:P31678;locus_tag=EGDFAGKH_01110;product=Trehalose-6-phosphate phosphatase
NZ_LABZ01000134.1	Prodigal:002006	CDS	19858	20280	.	+	0	ID=EGDFAGKH_01111;inference=ab initio prediction:Prodigal:002006;locus_tag=EGDFAGKH_01111;product=hypothetical protein
NZ_LABZ01000134.1	Prodigal:002006	CDS	20369	21115	.	-	0	ID=EGDFAGKH_01112;Name=livF_5;db_xref=COG:COG0410;gene=livF_5;inference=ab initio prediction:Prodigal:002006,similar to AA sequence:UniProtKB:P22731;locus_tag=EGDFAGKH_01112;product=High-affinity branched-chain amino acid transport ATP-binding protein LivF
NZ_LABZ01000134.1	Prodigal:002006	CDS	21112	21876	.	-	0	ID=EGDFAGKH_01113;eC_number=7.5.2.12;Name=araG;db_xref=COG:COG1129;gene=araG;inference=ab initio prediction:Prodigal:002006,similar to AA sequence:UniProtKB:P0AAF3;locus_tag=EGDFAGKH_01113;product=Arabinose import ATP-binding protein AraG
NZ_LABZ01000134.1	Prodigal:002006	CDS	21873	23201	.	-	0	ID=EGDFAGKH_01114;inference=ab initio prediction:Prodigal:002006;locus_tag=EGDFAGKH_01114;product=hypothetical protein
NZ_LABZ01000134.1	Prodigal:002006	CDS	23198	24151	.	-	0	ID=EGDFAGKH_01115;Name=livH_4;db_xref=COG:COG0559;gene=livH_4;inference=ab initio prediction:Prodigal:002006,similar to AA sequence:UniProtKB:P0AEX7;locus_tag=EGDFAGKH_01115;product=High-affinity branched-chain amino acid transport system permease protein LivH
NZ_LABZ01000134.1	Prodigal:002006	CDS	24532	25770	.	-	0	ID=EGDFAGKH_01116;Name=braC_1;db_xref=COG:COG0683;gene=braC_1;inference=ab initio prediction:Prodigal:002006,similar to AA sequence:UniProtKB:P21175;locus_tag=EGDFAGKH_01116;product=Leucine-%2C isoleucine-%2C valine-%2C threonine-%2C and alanine-binding protein
NZ_LABZ01000134.1	Prodigal:002006	CDS	25998	26822	.	+	0	ID=EGDFAGKH_01117;Name=tsaQ1_2;gene=tsaQ1_2;inference=ab initio prediction:Prodigal:002006,similar to AA sequence:UniProtKB:Q6XL52;locus_tag=EGDFAGKH_01117;product=HTH-type transcriptional regulator TsaQ1/TsaQ2
NZ_LABZ01000134.1	Prodigal:002006	CDS	26827	27153	.	-	0	ID=EGDFAGKH_01118;inference=ab initio prediction:Prodigal:002006;locus_tag=EGDFAGKH_01118;product=hypothetical protein
NZ_LABZ01000134.1	Prodigal:002006	CDS	27259	28161	.	+	0	ID=EGDFAGKH_01119;inference=ab initio prediction:Prodigal:002006;locus_tag=EGDFAGKH_01119;product=hypothetical protein
NZ_LABZ01000134.1	Prodigal:002006	CDS	28466	29125	.	+	0	ID=EGDFAGKH_01120;Name=malT_1;gene=malT_1;inference=ab initio prediction:Prodigal:002006,protein motif:HAMAP:MF_01247;locus_tag=EGDFAGKH_01120;product=HTH-type transcriptional regulator MalT
NZ_LABZ01000134.1	Prodigal:002006	CDS	29182	30432	.	-	0	ID=EGDFAGKH_01121;inference=ab initio prediction:Prodigal:002006;locus_tag=EGDFAGKH_01121;product=hypothetical protein
NZ_LABZ01000134.1	Prodigal:002006	CDS	30575	31726	.	+	0	ID=EGDFAGKH_01122;eC_number=2.4.1.290;Name=pglA;gene=pglA;inference=ab initio prediction:Prodigal:002006,similar to AA sequence:UniProtKB:Q0P9C9;locus_tag=EGDFAGKH_01122;product=N%2CN'-diacetylbacillosaminyl-diphospho-undecaprenol alpha-1%2C3-N-acetylgalactosaminyltransferase
NZ_LABZ01000134.1	Prodigal:002006	CDS	31726	32373	.	+	0	ID=EGDFAGKH_01123;inference=ab initio prediction:Prodigal:002006;locus_tag=EGDFAGKH_01123;product=hypothetical protein
NZ_LABZ01000134.1	Prodigal:002006	CDS	32604	33494	.	-	0	ID=EGDFAGKH_01124;inference=ab initio prediction:Prodigal:002006;locus_tag=EGDFAGKH_01124;product=hypothetical protein
NZ_LABZ01000134.1	Prodigal:002006	CDS	34210	35709	.	+	0	ID=EGDFAGKH_01125;eC_number=3.6.4.13;Name=rhlE_1;gene=rhlE_1;inference=ab initio prediction:Prodigal:002006,protein motif:HAMAP:MF_00968;locus_tag=EGDFAGKH_01125;product=ATP-dependent RNA helicase RhlE
NZ_LABZ01000134.1	Prodigal:002006	CDS	35833	36897	.	+	0	ID=EGDFAGKH_01126;eC_number=2.7.7.65;Name=vdcA;gene=vdcA;inference=ab initio prediction:Prodigal:002006,similar to AA sequence:UniProtKB:Q9KKZ4;locus_tag=EGDFAGKH_01126;product=Diguanylate cyclase VdcA
NZ_LABZ01000134.1	Prodigal:002006	CDS	36952	37332	.	-	0	ID=EGDFAGKH_01127;Name=iscA;db_xref=COG:COG0316;gene=iscA;inference=ab initio prediction:Prodigal:002006,similar to AA sequence:UniProtKB:P0AAC8;locus_tag=EGDFAGKH_01127;product=Iron-binding protein IscA
NZ_LABZ01000134.1	Prodigal:002006	CDS	37458	37649	.	+	0	ID=EGDFAGKH_01128;inference=ab initio prediction:Prodigal:002006;locus_tag=EGDFAGKH_01128;product=hypothetical protein
NZ_LABZ01000134.1	Prodigal:002006	CDS	37864	38034	.	+	0	ID=EGDFAGKH_01129;inference=ab initio prediction:Prodigal:002006;locus_tag=EGDFAGKH_01129;product=hypothetical protein
NZ_LABZ01000134.1	Prodigal:002006	CDS	38041	38421	.	-	0	ID=EGDFAGKH_01130;inference=ab initio prediction:Prodigal:002006;locus_tag=EGDFAGKH_01130;product=hypothetical protein
NZ_LABZ01000134.1	Prodigal:002006	CDS	38432	39676	.	-	0	ID=EGDFAGKH_01131;eC_number=2.8.1.7;Name=sufS_1;db_xref=COG:COG0520;gene=sufS_1;inference=ab initio prediction:Prodigal:002006,similar to AA sequence:UniProtKB:O32164;locus_tag=EGDFAGKH_01131;product=Cysteine desulfurase SufS
NZ_LABZ01000134.1	Prodigal:002006	CDS	39762	41081	.	-	0	ID=EGDFAGKH_01132;Name=sufD;db_xref=COG:COG0719;gene=sufD;inference=ab initio prediction:Prodigal:002006,similar to AA sequence:UniProtKB:P77689;locus_tag=EGDFAGKH_01132;product=FeS cluster assembly protein SufD
NZ_LABZ01000134.1	Prodigal:002006	CDS	41084	41836	.	-	0	ID=EGDFAGKH_01133;Name=sufC;db_xref=COG:COG0396;gene=sufC;inference=ab initio prediction:Prodigal:002006,similar to AA sequence:UniProtKB:P77499;locus_tag=EGDFAGKH_01133;product=putative ATP-dependent transporter SufC
NZ_LABZ01000134.1	Prodigal:002006	CDS	41943	43412	.	-	0	ID=EGDFAGKH_01134;Name=sufB;db_xref=COG:COG0719;gene=sufB;inference=ab initio prediction:Prodigal:002006,similar to AA sequence:UniProtKB:P77522;locus_tag=EGDFAGKH_01134;product=FeS cluster assembly protein SufB
NZ_LABZ01000134.1	Prodigal:002006	CDS	43482	44657	.	-	0	ID=EGDFAGKH_01135;eC_number=2.8.1.7;Name=nifS;db_xref=COG:COG1104;gene=nifS;inference=ab initio prediction:Prodigal:002006,similar to AA sequence:UniProtKB:P05341;locus_tag=EGDFAGKH_01135;product=Cysteine desulfurase NifS
NZ_LABZ01000134.1	Prodigal:002006	CDS	44913	45569	.	+	0	ID=EGDFAGKH_01136;inference=ab initio prediction:Prodigal:002006;locus_tag=EGDFAGKH_01136;product=hypothetical protein
NZ_LABZ01000134.1	Prodigal:002006	CDS	45684	46094	.	-	0	ID=EGDFAGKH_01137;eC_number=1.8.4.12;Name=msrB_2;db_xref=COG:COG0229;gene=msrB_2;inference=ab initio prediction:Prodigal:002006,similar to AA sequence:UniProtKB:P0A746;locus_tag=EGDFAGKH_01137;product=Peptide methionine sulfoxide reductase MsrB
NZ_LABZ01000134.1	Prodigal:002006	CDS	46183	47343	.	-	0	ID=EGDFAGKH_01138;inference=ab initio prediction:Prodigal:002006;locus_tag=EGDFAGKH_01138;product=hypothetical protein
NZ_LABZ01000134.1	Prodigal:002006	CDS	47472	48128	.	-	0	ID=EGDFAGKH_01139;inference=ab initio prediction:Prodigal:002006;locus_tag=EGDFAGKH_01139;product=hypothetical protein
NZ_LABZ01000134.1	Prodigal:002006	CDS	48317	49336	.	+	0	ID=EGDFAGKH_01140;db_xref=COG:COG1638;inference=ab initio prediction:Prodigal:002006,similar to AA sequence:UniProtKB:Q21XD7;locus_tag=EGDFAGKH_01140;product=Solute-binding protein
NZ_LABZ01000134.1	Prodigal:002006	CDS	49333	49983	.	+	0	ID=EGDFAGKH_01141;inference=ab initio prediction:Prodigal:002006;locus_tag=EGDFAGKH_01141;product=hypothetical protein
NZ_LABZ01000134.1	Prodigal:002006	CDS	49980	51332	.	+	0	ID=EGDFAGKH_01142;Name=dctM_1;db_xref=COG:COG1593;gene=dctM_1;inference=ab initio prediction:Prodigal:002006,similar to AA sequence:UniProtKB:Q9HU16;locus_tag=EGDFAGKH_01142;product=C4-dicarboxylate TRAP transporter large permease protein DctM
NZ_LABZ01000134.1	Prodigal:002006	CDS	51343	52884	.	+	0	ID=EGDFAGKH_01143;inference=ab initio prediction:Prodigal:002006;locus_tag=EGDFAGKH_01143;product=hypothetical protein
NZ_LABZ01000134.1	Prodigal:002006	CDS	53223	54746	.	+	0	ID=EGDFAGKH_01144;eC_number=6.2.1.3;Name=lcfB_1;db_xref=COG:COG0318;gene=lcfB_1;inference=ab initio prediction:Prodigal:002006,similar to AA sequence:UniProtKB:O07610;locus_tag=EGDFAGKH_01144;product=Long-chain-fatty-acid--CoA ligase
NZ_LABZ01000134.1	Prodigal:002006	CDS	55016	55879	.	+	0	ID=EGDFAGKH_01145;eC_number=5.3.3.17;Name=phzF_1;gene=phzF_1;inference=ab initio prediction:Prodigal:002006,similar to AA sequence:UniProtKB:Q51792;locus_tag=EGDFAGKH_01145;product=Trans-2%2C3-dihydro-3-hydroxyanthranilate isomerase
NZ_LABZ01000134.1	Prodigal:002006	CDS	55867	56976	.	-	0	ID=EGDFAGKH_01146;Name=braC_2;db_xref=COG:COG0683;gene=braC_2;inference=ab initio prediction:Prodigal:002006,similar to AA sequence:UniProtKB:P21175;locus_tag=EGDFAGKH_01146;product=Leucine-%2C isoleucine-%2C valine-%2C threonine-%2C and alanine-binding protein
NZ_LABZ01000134.1	Prodigal:002006	CDS	57250	58218	.	+	0	ID=EGDFAGKH_01147;eC_number=1.1.1.81;db_xref=COG:COG0111;inference=ab initio prediction:Prodigal:002006,similar to AA sequence:UniProtKB:Q9X1C1;locus_tag=EGDFAGKH_01147;product=Hydroxypyruvate reductase
NZ_LABZ01000134.1	Prodigal:002006	CDS	58252	59421	.	-	0	ID=EGDFAGKH_01148;inference=ab initio prediction:Prodigal:002006;locus_tag=EGDFAGKH_01148;product=hypothetical protein
NZ_LABZ01000134.1	Prodigal:002006	CDS	59651	60913	.	+	0	ID=EGDFAGKH_01149;inference=ab initio prediction:Prodigal:002006;locus_tag=EGDFAGKH_01149;product=hypothetical protein
NZ_LABZ01000134.1	Prodigal:002006	CDS	60940	61752	.	+	0	ID=EGDFAGKH_01150;eC_number=3.1.3.23;Name=yidA;db_xref=COG:COG0561;gene=yidA;inference=ab initio prediction:Prodigal:002006,similar to AA sequence:UniProtKB:P0A8Y5;locus_tag=EGDFAGKH_01150;product=Sugar phosphatase YidA
NZ_LABZ01000134.1	Prodigal:002006	CDS	61970	62548	.	-	0	ID=EGDFAGKH_01151;inference=ab initio prediction:Prodigal:002006;locus_tag=EGDFAGKH_01151;product=hypothetical protein
NZ_LABZ01000135.1	Prodigal:002006	CDS	150	767	.	-	0	ID=EGDFAGKH_01152;eC_number=2.7.7.76;Name=mocA;db_xref=COG:COG2068;gene=mocA;inference=ab initio prediction:Prodigal:002006,similar to AA sequence:UniProtKB:Q46810;locus_tag=EGDFAGKH_01152;product=Molybdenum cofactor cytidylyltransferase
NZ_LABZ01000135.1	Prodigal:002006	CDS	760	1794	.	-	0	ID=EGDFAGKH_01153;inference=ab initio prediction:Prodigal:002006;locus_tag=EGDFAGKH_01153;product=hypothetical protein
NZ_LABZ01000135.1	Prodigal:002006	CDS	1791	2489	.	-	0	ID=EGDFAGKH_01154;inference=ab initio prediction:Prodigal:002006;locus_tag=EGDFAGKH_01154;product=hypothetical protein
NZ_LABZ01000135.1	Prodigal:002006	CDS	2486	2809	.	-	0	ID=EGDFAGKH_01155;Name=paoD;db_xref=COG:COG1975;gene=paoD;inference=ab initio prediction:Prodigal:002006,similar to AA sequence:UniProtKB:P77183;locus_tag=EGDFAGKH_01155;product=Molybdenum cofactor insertion chaperone PaoD
NZ_LABZ01000135.1	Prodigal:002006	CDS	2856	4064	.	-	0	ID=EGDFAGKH_01156;inference=ab initio prediction:Prodigal:002006;locus_tag=EGDFAGKH_01156;product=hypothetical protein
NZ_LABZ01000135.1	Prodigal:002006	CDS	4061	4963	.	-	0	ID=EGDFAGKH_01157;inference=ab initio prediction:Prodigal:002006;locus_tag=EGDFAGKH_01157;product=hypothetical protein
NZ_LABZ01000136.1	Prodigal:002006	CDS	31	657	.	+	0	ID=EGDFAGKH_01158;inference=ab initio prediction:Prodigal:002006;locus_tag=EGDFAGKH_01158;product=hypothetical protein
NZ_LABZ01000136.1	Prodigal:002006	CDS	654	746	.	-	0	ID=EGDFAGKH_01159;inference=ab initio prediction:Prodigal:002006;locus_tag=EGDFAGKH_01159;product=hypothetical protein
NZ_LABZ01000136.1	Prodigal:002006	CDS	776	3679	.	-	0	ID=EGDFAGKH_01160;eC_number=4.1.1.31;Name=ppc_1;gene=ppc_1;inference=ab initio prediction:Prodigal:002006,protein motif:HAMAP:MF_00595;locus_tag=EGDFAGKH_01160;product=Phosphoenolpyruvate carboxylase
NZ_LABZ01000136.1	Prodigal:002006	CDS	3961	4173	.	+	0	ID=EGDFAGKH_01161;inference=ab initio prediction:Prodigal:002006;locus_tag=EGDFAGKH_01161;product=hypothetical protein
NZ_LABZ01000136.1	Prodigal:002006	CDS	4277	4657	.	+	0	ID=EGDFAGKH_01162;inference=ab initio prediction:Prodigal:002006;locus_tag=EGDFAGKH_01162;product=hypothetical protein
NZ_LABZ01000136.1	Prodigal:002006	CDS	4654	5373	.	+	0	ID=EGDFAGKH_01163;inference=ab initio prediction:Prodigal:002006;locus_tag=EGDFAGKH_01163;product=hypothetical protein
NZ_LABZ01000136.1	Prodigal:002006	CDS	5461	5721	.	+	0	ID=EGDFAGKH_01164;inference=ab initio prediction:Prodigal:002006;locus_tag=EGDFAGKH_01164;product=hypothetical protein
NZ_LABZ01000136.1	Prodigal:002006	CDS	5856	6131	.	-	0	ID=EGDFAGKH_01165;inference=ab initio prediction:Prodigal:002006;locus_tag=EGDFAGKH_01165;product=hypothetical protein
NZ_LABZ01000136.1	Prodigal:002006	CDS	6774	7517	.	+	0	ID=EGDFAGKH_01166;inference=ab initio prediction:Prodigal:002006;locus_tag=EGDFAGKH_01166;product=hypothetical protein
NZ_LABZ01000136.1	Prodigal:002006	CDS	7507	8493	.	+	0	ID=EGDFAGKH_01167;inference=ab initio prediction:Prodigal:002006;locus_tag=EGDFAGKH_01167;product=hypothetical protein
NZ_LABZ01000136.1	Prodigal:002006	CDS	8697	9413	.	+	0	ID=EGDFAGKH_01168;inference=ab initio prediction:Prodigal:002006;locus_tag=EGDFAGKH_01168;product=hypothetical protein
NZ_LABZ01000136.1	Prodigal:002006	CDS	9410	9730	.	+	0	ID=EGDFAGKH_01169;inference=ab initio prediction:Prodigal:002006;locus_tag=EGDFAGKH_01169;product=hypothetical protein
NZ_LABZ01000136.1	Prodigal:002006	CDS	9735	10301	.	-	0	ID=EGDFAGKH_01170;eC_number=1.20.4.4;Name=arsC_1;gene=arsC_1;inference=ab initio prediction:Prodigal:002006,protein motif:HAMAP:MF_01624;locus_tag=EGDFAGKH_01170;product=Arsenate reductase
NZ_LABZ01000136.1	Prodigal:002006	CDS	10306	10794	.	-	0	ID=EGDFAGKH_01171;inference=ab initio prediction:Prodigal:002006;locus_tag=EGDFAGKH_01171;product=hypothetical protein
NZ_LABZ01000136.1	Prodigal:002006	CDS	10889	12178	.	-	0	ID=EGDFAGKH_01172;eC_number=1.1.1.23;Name=hisD;gene=hisD;inference=ab initio prediction:Prodigal:002006,similar to AA sequence:UniProtKB:Q8G2R2;locus_tag=EGDFAGKH_01172;product=Histidinol dehydrogenase
NZ_LABZ01000136.1	Prodigal:002006	CDS	12271	12720	.	-	0	ID=EGDFAGKH_01173;inference=ab initio prediction:Prodigal:002006;locus_tag=EGDFAGKH_01173;product=hypothetical protein
NZ_LABZ01000136.1	Prodigal:002006	CDS	12987	13301	.	+	0	ID=EGDFAGKH_01174;inference=ab initio prediction:Prodigal:002006;locus_tag=EGDFAGKH_01174;product=hypothetical protein
NZ_LABZ01000136.1	Prodigal:002006	CDS	13355	14206	.	-	0	ID=EGDFAGKH_01175;Name=hdfR_2;gene=hdfR_2;inference=ab initio prediction:Prodigal:002006,protein motif:HAMAP:MF_01233;locus_tag=EGDFAGKH_01175;product=HTH-type transcriptional regulator HdfR
NZ_LABZ01000136.1	Prodigal:002006	CDS	14356	15381	.	+	0	ID=EGDFAGKH_01176;inference=ab initio prediction:Prodigal:002006;locus_tag=EGDFAGKH_01176;product=hypothetical protein
NZ_LABZ01000136.1	Prodigal:002006	CDS	15883	17118	.	+	0	ID=EGDFAGKH_01177;inference=ab initio prediction:Prodigal:002006;locus_tag=EGDFAGKH_01177;product=hypothetical protein
NZ_LABZ01000136.1	Prodigal:002006	CDS	17135	17812	.	-	0	ID=EGDFAGKH_01178;inference=ab initio prediction:Prodigal:002006;locus_tag=EGDFAGKH_01178;product=hypothetical protein
NZ_LABZ01000136.1	Prodigal:002006	CDS	17902	18507	.	+	0	ID=EGDFAGKH_01179;inference=ab initio prediction:Prodigal:002006;locus_tag=EGDFAGKH_01179;product=hypothetical protein
NZ_LABZ01000136.1	Prodigal:002006	CDS	18707	20242	.	+	0	ID=EGDFAGKH_01180;eC_number=6.1.1.21;Name=hisS;db_xref=COG:COG0124;gene=hisS;inference=ab initio prediction:Prodigal:002006,similar to AA sequence:UniProtKB:Q8YMC2;locus_tag=EGDFAGKH_01180;product=Histidine--tRNA ligase
NZ_LABZ01000136.1	Prodigal:002006	CDS	20736	21863	.	+	0	ID=EGDFAGKH_01181;Name=hisZ;gene=hisZ;inference=ab initio prediction:Prodigal:002006,protein motif:HAMAP:MF_00125;locus_tag=EGDFAGKH_01181;product=ATP phosphoribosyltransferase regulatory subunit
NZ_LABZ01000136.1	Prodigal:002006	CDS	21863	22852	.	+	0	ID=EGDFAGKH_01182;eC_number=2.4.2.17;Name=hisG;gene=hisG;inference=ab initio prediction:Prodigal:002006,protein motif:HAMAP:MF_00079;locus_tag=EGDFAGKH_01182;product=ATP phosphoribosyltransferase
NZ_LABZ01000136.1	Prodigal:002006	CDS	23258	23389	.	+	0	ID=EGDFAGKH_01183;inference=ab initio prediction:Prodigal:002006;locus_tag=EGDFAGKH_01183;product=hypothetical protein
NZ_LABZ01000136.1	Prodigal:002006	CDS	23420	24691	.	-	0	ID=EGDFAGKH_01184;eC_number=2.3.1.37;Name=hemA_1;db_xref=COG:COG0156;gene=hemA_1;inference=ab initio prediction:Prodigal:002006,similar to AA sequence:UniProtKB:P18079;locus_tag=EGDFAGKH_01184;product=5-aminolevulinate synthase
NZ_LABZ01000136.1	Prodigal:002006	CDS	25229	26518	.	+	0	ID=EGDFAGKH_01185;eC_number=2.5.1.7;Name=murA;db_xref=COG:COG0766;gene=murA;inference=ab initio prediction:Prodigal:002006,similar to AA sequence:UniProtKB:Q9HVW7;locus_tag=EGDFAGKH_01185;product=UDP-N-acetylglucosamine 1-carboxyvinyltransferase
NZ_LABZ01000136.1	Prodigal:002006	CDS	27033	28643	.	+	0	ID=EGDFAGKH_01186;Name=hbpA_2;db_xref=COG:COG0747;gene=hbpA_2;inference=ab initio prediction:Prodigal:002006,similar to AA sequence:UniProtKB:P33950;locus_tag=EGDFAGKH_01186;product=Heme-binding protein A
NZ_LABZ01000136.1	Prodigal:002006	CDS	29236	30678	.	-	0	ID=EGDFAGKH_01187;Name=bdlA_1;db_xref=COG:COG0840;gene=bdlA_1;inference=ab initio prediction:Prodigal:002006,similar to AA sequence:UniProtKB:Q9I3S1;locus_tag=EGDFAGKH_01187;product=Biofilm dispersion protein BdlA
NZ_LABZ01000136.1	Prodigal:002006	CDS	30967	34386	.	-	0	ID=EGDFAGKH_01188;eC_number=6.2.1.20;Name=aas;gene=aas;inference=ab initio prediction:Prodigal:002006,protein motif:HAMAP:MF_01162;locus_tag=EGDFAGKH_01188;product=Bifunctional protein Aas
NZ_LABZ01000136.1	Prodigal:002006	CDS	34725	34997	.	-	0	ID=EGDFAGKH_01189;inference=ab initio prediction:Prodigal:002006;locus_tag=EGDFAGKH_01189;product=hypothetical protein
NZ_LABZ01000136.1	Prodigal:002006	CDS	35038	35742	.	-	0	ID=EGDFAGKH_01190;inference=ab initio prediction:Prodigal:002006;locus_tag=EGDFAGKH_01190;product=hypothetical protein
NZ_LABZ01000136.1	Prodigal:002006	CDS	35867	36490	.	+	0	ID=EGDFAGKH_01191;inference=ab initio prediction:Prodigal:002006;locus_tag=EGDFAGKH_01191;product=hypothetical protein
NZ_LABZ01000137.1	Prodigal:002006	CDS	576	1061	.	+	0	ID=EGDFAGKH_01192;inference=ab initio prediction:Prodigal:002006;locus_tag=EGDFAGKH_01192;product=hypothetical protein
NZ_LABZ01000137.1	Prodigal:002006	CDS	1265	1924	.	+	0	ID=EGDFAGKH_01193;inference=ab initio prediction:Prodigal:002006;locus_tag=EGDFAGKH_01193;product=hypothetical protein
NZ_LABZ01000137.1	Prodigal:002006	CDS	2059	5508	.	+	0	ID=EGDFAGKH_01194;Name=smc_1;gene=smc_1;inference=ab initio prediction:Prodigal:002006,protein motif:HAMAP:MF_01894;locus_tag=EGDFAGKH_01194;product=Chromosome partition protein Smc
NZ_LABZ01000137.1	Prodigal:002006	CDS	5667	6044	.	+	0	ID=EGDFAGKH_01195;Name=atpI;gene=atpI;inference=ab initio prediction:Prodigal:002006,similar to AA sequence:UniProtKB:O05329;locus_tag=EGDFAGKH_01195;product=ATP synthase protein I
NZ_LABZ01000137.1	Prodigal:002006	CDS	6136	6891	.	+	0	ID=EGDFAGKH_01196;Name=atpB;db_xref=COG:COG0356;gene=atpB;inference=ab initio prediction:Prodigal:002006,similar to AA sequence:UniProtKB:O05330;locus_tag=EGDFAGKH_01196;product=ATP synthase subunit a
NZ_LABZ01000137.1	Prodigal:002006	CDS	7014	7241	.	+	0	ID=EGDFAGKH_01197;Name=atpE;gene=atpE;inference=ab initio prediction:Prodigal:002006,similar to AA sequence:UniProtKB:O05331;locus_tag=EGDFAGKH_01197;product=ATP synthase subunit c
NZ_LABZ01000137.1	Prodigal:002006	CDS	7436	7999	.	+	0	ID=EGDFAGKH_01198;Name=atpG_1;gene=atpG_1;inference=ab initio prediction:Prodigal:002006,similar to AA sequence:UniProtKB:O05332;locus_tag=EGDFAGKH_01198;product=ATP synthase subunit b'
NZ_LABZ01000137.1	Prodigal:002006	CDS	8019	8507	.	+	0	ID=EGDFAGKH_01199;Name=atpF;db_xref=COG:COG0711;gene=atpF;inference=ab initio prediction:Prodigal:002006,similar to AA sequence:UniProtKB:O05333;locus_tag=EGDFAGKH_01199;product=ATP synthase subunit b
NZ_LABZ01000137.1	Prodigal:002006	CDS	8760	9017	.	+	0	ID=EGDFAGKH_01200;inference=ab initio prediction:Prodigal:002006;locus_tag=EGDFAGKH_01200;product=hypothetical protein
NZ_LABZ01000137.1	Prodigal:002006	CDS	9476	12088	.	-	0	ID=EGDFAGKH_01201;Name=cckA_3;gene=cckA_3;inference=ab initio prediction:Prodigal:002006,similar to AA sequence:UniProtKB:P0DOA0;locus_tag=EGDFAGKH_01201;product=Sensor kinase CckA
NZ_LABZ01000137.1	Prodigal:002006	CDS	12222	13286	.	-	0	ID=EGDFAGKH_01202;Name=flhB_1;db_xref=COG:COG1377;gene=flhB_1;inference=ab initio prediction:Prodigal:002006,similar to AA sequence:UniProtKB:P40727;locus_tag=EGDFAGKH_01202;product=Flagellar biosynthetic protein FlhB
NZ_LABZ01000137.1	Prodigal:002006	CDS	13291	14064	.	-	0	ID=EGDFAGKH_01203;Name=spaR;db_xref=COG:COG4791;gene=spaR;inference=ab initio prediction:Prodigal:002006,similar to AA sequence:UniProtKB:P0A1M6;locus_tag=EGDFAGKH_01203;product=Surface presentation of antigens protein SpaR
NZ_LABZ01000137.1	Prodigal:002006	CDS	14124	14390	.	-	0	ID=EGDFAGKH_01204;inference=ab initio prediction:Prodigal:002006;locus_tag=EGDFAGKH_01204;product=hypothetical protein
NZ_LABZ01000137.1	Prodigal:002006	CDS	14407	14520	.	-	0	ID=EGDFAGKH_01205;Name=fliE_1;gene=fliE_1;inference=ab initio prediction:Prodigal:002006,protein motif:HAMAP:MF_00724;locus_tag=EGDFAGKH_01205;product=Flagellar hook-basal body complex protein FliE
NZ_LABZ01000138.1	Prodigal:002006	CDS	564	1283	.	+	0	ID=EGDFAGKH_01206;eC_number=2.3.1.286;Name=cobB_1;db_xref=COG:COG0846;gene=cobB_1;inference=ab initio prediction:Prodigal:002006,similar to AA sequence:UniProtKB:P0A2F2;locus_tag=EGDFAGKH_01206;product=NAD-dependent protein deacylase
NZ_LABZ01000138.1	Prodigal:002006	CDS	1264	1785	.	-	0	ID=EGDFAGKH_01207;inference=ab initio prediction:Prodigal:002006;locus_tag=EGDFAGKH_01207;product=hypothetical protein
NZ_LABZ01000138.1	Prodigal:002006	CDS	1817	3679	.	-	0	ID=EGDFAGKH_01208;inference=ab initio prediction:Prodigal:002006;locus_tag=EGDFAGKH_01208;product=hypothetical protein
NZ_LABZ01000138.1	Prodigal:002006	CDS	4026	4781	.	+	0	ID=EGDFAGKH_01209;eC_number=2.8.3.5;Name=scoA;db_xref=COG:COG1788;gene=scoA;inference=ab initio prediction:Prodigal:002006,similar to AA sequence:UniProtKB:P42315;locus_tag=EGDFAGKH_01209;product=putative succinyl-CoA:3-ketoacid coenzyme A transferase subunit A
NZ_LABZ01000138.1	Prodigal:002006	CDS	4798	5463	.	+	0	ID=EGDFAGKH_01210;eC_number=2.8.3.5;Name=scoB;db_xref=COG:COG2057;gene=scoB;inference=ab initio prediction:Prodigal:002006,similar to AA sequence:UniProtKB:P9WPW3;locus_tag=EGDFAGKH_01210;product=putative succinyl-CoA:3-ketoacid coenzyme A transferase subunit B
NZ_LABZ01000138.1	Prodigal:002006	CDS	5599	6426	.	-	0	ID=EGDFAGKH_01211;eC_number=3.1.4.53;Name=cpdA_1;gene=cpdA_1;inference=ab initio prediction:Prodigal:002006,protein motif:HAMAP:MF_00905;locus_tag=EGDFAGKH_01211;product=3'%2C5'-cyclic adenosine monophosphate phosphodiesterase CpdA
NZ_LABZ01000138.1	Prodigal:002006	CDS	6504	7832	.	-	0	ID=EGDFAGKH_01212;Name=ugpB_1;db_xref=COG:COG1653;gene=ugpB_1;inference=ab initio prediction:Prodigal:002006,similar to AA sequence:UniProtKB:P0AG80;locus_tag=EGDFAGKH_01212;product=sn-glycerol-3-phosphate-binding periplasmic protein UgpB
NZ_LABZ01000138.1	Prodigal:002006	CDS	7846	8691	.	-	0	ID=EGDFAGKH_01213;Name=lacG_1;gene=lacG_1;inference=ab initio prediction:Prodigal:002006,similar to AA sequence:UniProtKB:P29824;locus_tag=EGDFAGKH_01213;product=Lactose transport system permease protein LacG
NZ_LABZ01000138.1	Prodigal:002006	CDS	8688	9593	.	-	0	ID=EGDFAGKH_01214;Name=ugpA;db_xref=COG:COG1175;gene=ugpA;inference=ab initio prediction:Prodigal:002006,similar to AA sequence:UniProtKB:P10905;locus_tag=EGDFAGKH_01214;product=sn-glycerol-3-phosphate transport system permease protein UgpA
NZ_LABZ01000138.1	Prodigal:002006	CDS	9964	10230	.	+	0	ID=EGDFAGKH_01215;inference=ab initio prediction:Prodigal:002006;locus_tag=EGDFAGKH_01215;product=hypothetical protein
NZ_LABZ01000138.1	Prodigal:002006	CDS	10312	11310	.	-	0	ID=EGDFAGKH_01216;inference=ab initio prediction:Prodigal:002006;locus_tag=EGDFAGKH_01216;product=hypothetical protein
NZ_LABZ01000139.1	Prodigal:002006	CDS	76	837	.	+	0	ID=EGDFAGKH_01217;eC_number=1.1.1.-;Name=polS;gene=polS;inference=ab initio prediction:Prodigal:002006,similar to AA sequence:UniProtKB:Q59787;locus_tag=EGDFAGKH_01217;product=Sorbitol dehydrogenase
NZ_LABZ01000139.1	Prodigal:002006	CDS	834	2174	.	+	0	ID=EGDFAGKH_01218;eC_number=4.1.3.36;Name=menB;gene=menB;inference=ab initio prediction:Prodigal:002006,protein motif:HAMAP:MF_01934;locus_tag=EGDFAGKH_01218;product=1%2C4-dihydroxy-2-naphthoyl-CoA synthase
NZ_LABZ01000139.1	Prodigal:002006	CDS	2176	3321	.	+	0	ID=EGDFAGKH_01219;eC_number=1.3.99.-;db_xref=COG:COG1960;inference=ab initio prediction:Prodigal:002006,similar to AA sequence:UniProtKB:P9WQG1;locus_tag=EGDFAGKH_01219;product=putative acyl-CoA dehydrogenase fadE25
NZ_LABZ01000139.1	Prodigal:002006	CDS	3337	5094	.	+	0	ID=EGDFAGKH_01220;eC_number=6.2.1.25;Name=bclA;gene=bclA;inference=ab initio prediction:Prodigal:002006,similar to AA sequence:UniProtKB:Q8GQN9;locus_tag=EGDFAGKH_01220;product=Benzoate--CoA ligase
NZ_LABZ01000139.1	Prodigal:002006	CDS	5091	5534	.	+	0	ID=EGDFAGKH_01221;inference=ab initio prediction:Prodigal:002006;locus_tag=EGDFAGKH_01221;product=hypothetical protein
NZ_LABZ01000139.1	Prodigal:002006	CDS	5534	6436	.	+	0	ID=EGDFAGKH_01222;eC_number=3.5.1.-;Name=aqdA1;gene=aqdA1;inference=ab initio prediction:Prodigal:002006,similar to AA sequence:UniProtKB:A0A0G3FWY4;locus_tag=EGDFAGKH_01222;product=putative N-octanoylanthranilate hydrolase AqdA1
NZ_LABZ01000139.1	Prodigal:002006	CDS	6534	7286	.	+	0	ID=EGDFAGKH_01223;eC_number=3.4.11.18;Name=mapB;db_xref=COG:COG0024;gene=mapB;inference=ab initio prediction:Prodigal:002006,similar to AA sequence:UniProtKB:O34484;locus_tag=EGDFAGKH_01223;product=Methionine aminopeptidase 2
NZ_LABZ01000139.1	Prodigal:002006	CDS	7296	8210	.	-	0	ID=EGDFAGKH_01224;inference=ab initio prediction:Prodigal:002006;locus_tag=EGDFAGKH_01224;product=hypothetical protein
NZ_LABZ01000139.1	Prodigal:002006	CDS	8366	8926	.	-	0	ID=EGDFAGKH_01225;Name=yceI_1;gene=yceI_1;inference=ab initio prediction:Prodigal:002006,protein motif:HAMAP:MF_00780;locus_tag=EGDFAGKH_01225;product=Protein YceI
NZ_LABZ01000139.1	Prodigal:002006	CDS	8923	9528	.	-	0	ID=EGDFAGKH_01226;Name=yceJ_1;db_xref=COG:COG3038;gene=yceJ_1;inference=ab initio prediction:Prodigal:002006,similar to AA sequence:UniProtKB:P75925;locus_tag=EGDFAGKH_01226;product=Cytochrome b561 
NZ_LABZ01000139.1	Prodigal:002006	CDS	9554	10165	.	-	0	ID=EGDFAGKH_01227;Name=yceI_2;db_xref=COG:COG2353;gene=yceI_2;inference=ab initio prediction:Prodigal:002006,similar to AA sequence:UniProtKB:P0A8X2;locus_tag=EGDFAGKH_01227;product=Protein YceI
NZ_LABZ01000139.1	Prodigal:002006	CDS	10290	11231	.	+	0	ID=EGDFAGKH_01228;Name=dmlR_3;gene=dmlR_3;inference=ab initio prediction:Prodigal:002006,similar to AA sequence:UniProtKB:P76250;locus_tag=EGDFAGKH_01228;product=HTH-type transcriptional regulator DmlR
NZ_LABZ01000139.1	Prodigal:002006	CDS	11394	11843	.	+	0	ID=EGDFAGKH_01229;inference=ab initio prediction:Prodigal:002006;locus_tag=EGDFAGKH_01229;product=hypothetical protein
NZ_LABZ01000139.1	Prodigal:002006	CDS	12020	12439	.	+	0	ID=EGDFAGKH_01230;eC_number=7.5.2.1;Name=malK;db_xref=COG:COG3839;gene=malK;inference=ab initio prediction:Prodigal:002006,similar to AA sequence:UniProtKB:P19566;locus_tag=EGDFAGKH_01230;product=Maltose/maltodextrin import ATP-binding protein MalK
NZ_LABZ01000139.1	Prodigal:002006	CDS	12557	13513	.	+	0	ID=EGDFAGKH_01231;eC_number=2.7.1.4;Name=scrK;db_xref=COG:COG0524;gene=scrK;inference=ab initio prediction:Prodigal:002006,similar to AA sequence:UniProtKB:P26420;locus_tag=EGDFAGKH_01231;product=Fructokinase
NZ_LABZ01000139.1	Prodigal:002006	CDS	13767	15095	.	-	0	ID=EGDFAGKH_01232;Name=ttuB_2;gene=ttuB_2;inference=ab initio prediction:Prodigal:002006,similar to AA sequence:UniProtKB:Q44470;locus_tag=EGDFAGKH_01232;product=Putative tartrate transporter
NZ_LABZ01000139.1	Prodigal:002006	CDS	15277	15675	.	+	0	ID=EGDFAGKH_01233;inference=ab initio prediction:Prodigal:002006;locus_tag=EGDFAGKH_01233;product=hypothetical protein
NZ_LABZ01000139.1	Prodigal:002006	CDS	16372	17397	.	+	0	ID=EGDFAGKH_01234;Name=gntR_2;gene=gntR_2;inference=ab initio prediction:Prodigal:002006,similar to AA sequence:UniProtKB:P0ACP5;locus_tag=EGDFAGKH_01234;product=HTH-type transcriptional regulator GntR
NZ_LABZ01000139.1	Prodigal:002006	CDS	17826	18917	.	+	0	ID=EGDFAGKH_01235;eC_number=7.6.2.11;Name=potA_1;gene=potA_1;inference=ab initio prediction:Prodigal:002006,similar to AA sequence:UniProtKB:Q7A679;locus_tag=EGDFAGKH_01235;product=Spermidine/putrescine import ATP-binding protein PotA
NZ_LABZ01000139.1	Prodigal:002006	CDS	18914	21007	.	+	0	ID=EGDFAGKH_01236;eC_number=6.4.1.8;Name=apc3_1;db_xref=COG:COG0145;gene=apc3_1;inference=ab initio prediction:Prodigal:002006,similar to AA sequence:UniProtKB:Q5P5G4;locus_tag=EGDFAGKH_01236;product=Acetophenone carboxylase gamma subunit
NZ_LABZ01000139.1	Prodigal:002006	CDS	21004	22995	.	+	0	ID=EGDFAGKH_01237;inference=ab initio prediction:Prodigal:002006;locus_tag=EGDFAGKH_01237;product=hypothetical protein
NZ_LABZ01000139.1	Prodigal:002006	CDS	23028	24080	.	+	0	ID=EGDFAGKH_01238;inference=ab initio prediction:Prodigal:002006;locus_tag=EGDFAGKH_01238;product=hypothetical protein
NZ_LABZ01000139.1	Prodigal:002006	CDS	24088	24945	.	+	0	ID=EGDFAGKH_01239;Name=potH_1;db_xref=COG:COG1176;gene=potH_1;inference=ab initio prediction:Prodigal:002006,similar to AA sequence:UniProtKB:P31135;locus_tag=EGDFAGKH_01239;product=Putrescine transport system permease protein PotH
NZ_LABZ01000139.1	Prodigal:002006	CDS	24942	25742	.	+	0	ID=EGDFAGKH_01240;Name=ydcV_1;gene=ydcV_1;inference=ab initio prediction:Prodigal:002006,similar to AA sequence:UniProtKB:P0AFR9;locus_tag=EGDFAGKH_01240;product=Inner membrane ABC transporter permease protein YdcV
NZ_LABZ01000014.1	Prodigal:002006	CDS	88	924	.	+	0	ID=EGDFAGKH_01241;inference=ab initio prediction:Prodigal:002006;locus_tag=EGDFAGKH_01241;product=hypothetical protein
NZ_LABZ01000014.1	Prodigal:002006	CDS	931	1827	.	+	0	ID=EGDFAGKH_01242;Name=ydcV_2;gene=ydcV_2;inference=ab initio prediction:Prodigal:002006,similar to AA sequence:UniProtKB:P0AFR9;locus_tag=EGDFAGKH_01242;product=Inner membrane ABC transporter permease protein YdcV
NZ_LABZ01000014.1	Prodigal:002006	CDS	2222	5335	.	-	0	ID=EGDFAGKH_01243;inference=ab initio prediction:Prodigal:002006;locus_tag=EGDFAGKH_01243;product=hypothetical protein
NZ_LABZ01000014.1	Prodigal:002006	CDS	6220	6936	.	-	0	ID=EGDFAGKH_01244;Name=mgtC;db_xref=COG:COG1285;gene=mgtC;inference=ab initio prediction:Prodigal:002006,similar to AA sequence:UniProtKB:P0CI70;locus_tag=EGDFAGKH_01244;product=Protein MgtC
NZ_LABZ01000014.1	Prodigal:002006	CDS	7027	7590	.	-	0	ID=EGDFAGKH_01245;inference=ab initio prediction:Prodigal:002006;locus_tag=EGDFAGKH_01245;product=hypothetical protein
NZ_LABZ01000014.1	Prodigal:002006	CDS	7878	8339	.	-	0	ID=EGDFAGKH_01246;Name=ohrR_1;gene=ohrR_1;inference=ab initio prediction:Prodigal:002006,similar to AA sequence:UniProtKB:O34777;locus_tag=EGDFAGKH_01246;product=Organic hydroperoxide resistance transcriptional regulator
NZ_LABZ01000014.1	Prodigal:002006	CDS	8519	8884	.	-	0	ID=EGDFAGKH_01247;inference=ab initio prediction:Prodigal:002006;locus_tag=EGDFAGKH_01247;product=hypothetical protein
NZ_LABZ01000014.1	Prodigal:002006	CDS	9105	9995	.	+	0	ID=EGDFAGKH_01248;inference=ab initio prediction:Prodigal:002006;locus_tag=EGDFAGKH_01248;product=hypothetical protein
NZ_LABZ01000140.1	Prodigal:002006	CDS	337	783	.	+	0	ID=EGDFAGKH_01249;inference=ab initio prediction:Prodigal:002006;locus_tag=EGDFAGKH_01249;product=hypothetical protein
NZ_LABZ01000140.1	Prodigal:002006	CDS	1020	2840	.	-	0	ID=EGDFAGKH_01250;Name=clcB_1;gene=clcB_1;inference=ab initio prediction:Prodigal:002006,protein motif:HAMAP:MF_01203;locus_tag=EGDFAGKH_01250;product=Voltage-gated ClC-type chloride channel ClcB
NZ_LABZ01000140.1	Aragorn:001002	tRNA	3024	3100	.	+	.	ID=EGDFAGKH_01251;inference=COORDINATES:profile:Aragorn:001002;locus_tag=EGDFAGKH_01251;product=tRNA-His(gtg)
NZ_LABZ01000140.1	Prodigal:002006	CDS	3229	3525	.	+	0	ID=EGDFAGKH_01252;inference=ab initio prediction:Prodigal:002006;locus_tag=EGDFAGKH_01252;product=hypothetical protein
NZ_LABZ01000140.1	Prodigal:002006	CDS	3562	3951	.	-	0	ID=EGDFAGKH_01253;inference=ab initio prediction:Prodigal:002006;locus_tag=EGDFAGKH_01253;product=hypothetical protein
NZ_LABZ01000140.1	Prodigal:002006	CDS	4144	4371	.	+	0	ID=EGDFAGKH_01254;inference=ab initio prediction:Prodigal:002006;locus_tag=EGDFAGKH_01254;product=hypothetical protein
NZ_LABZ01000140.1	Prodigal:002006	CDS	4394	4582	.	-	0	ID=EGDFAGKH_01255;inference=ab initio prediction:Prodigal:002006;locus_tag=EGDFAGKH_01255;product=hypothetical protein
NZ_LABZ01000140.1	Prodigal:002006	CDS	4760	5044	.	-	0	ID=EGDFAGKH_01256;inference=ab initio prediction:Prodigal:002006;locus_tag=EGDFAGKH_01256;product=hypothetical protein
NZ_LABZ01000140.1	Prodigal:002006	CDS	5488	5787	.	-	0	ID=EGDFAGKH_01257;inference=ab initio prediction:Prodigal:002006;locus_tag=EGDFAGKH_01257;product=hypothetical protein
NZ_LABZ01000140.1	Prodigal:002006	CDS	6171	6740	.	+	0	ID=EGDFAGKH_01258;inference=ab initio prediction:Prodigal:002006;locus_tag=EGDFAGKH_01258;product=hypothetical protein
NZ_LABZ01000140.1	Prodigal:002006	CDS	6839	7063	.	+	0	ID=EGDFAGKH_01259;inference=ab initio prediction:Prodigal:002006;locus_tag=EGDFAGKH_01259;product=hypothetical protein
NZ_LABZ01000140.1	Prodigal:002006	CDS	7326	8375	.	+	0	ID=EGDFAGKH_01260;inference=ab initio prediction:Prodigal:002006;locus_tag=EGDFAGKH_01260;product=hypothetical protein
NZ_LABZ01000140.1	Prodigal:002006	CDS	8478	9125	.	+	0	ID=EGDFAGKH_01261;inference=ab initio prediction:Prodigal:002006;locus_tag=EGDFAGKH_01261;product=hypothetical protein
NZ_LABZ01000140.1	Prodigal:002006	CDS	9306	9551	.	+	0	ID=EGDFAGKH_01262;inference=ab initio prediction:Prodigal:002006;locus_tag=EGDFAGKH_01262;product=hypothetical protein
NZ_LABZ01000140.1	Prodigal:002006	CDS	9844	10650	.	+	0	ID=EGDFAGKH_01263;inference=ab initio prediction:Prodigal:002006;locus_tag=EGDFAGKH_01263;product=hypothetical protein
NZ_LABZ01000140.1	Prodigal:002006	CDS	10823	11473	.	+	0	ID=EGDFAGKH_01264;inference=ab initio prediction:Prodigal:002006;locus_tag=EGDFAGKH_01264;product=hypothetical protein
NZ_LABZ01000140.1	Prodigal:002006	CDS	11564	11875	.	-	0	ID=EGDFAGKH_01265;inference=ab initio prediction:Prodigal:002006;locus_tag=EGDFAGKH_01265;product=hypothetical protein
NZ_LABZ01000140.1	Prodigal:002006	CDS	12048	12290	.	+	0	ID=EGDFAGKH_01266;inference=ab initio prediction:Prodigal:002006;locus_tag=EGDFAGKH_01266;product=hypothetical protein
NZ_LABZ01000140.1	Prodigal:002006	CDS	12462	12983	.	-	0	ID=EGDFAGKH_01267;inference=ab initio prediction:Prodigal:002006;locus_tag=EGDFAGKH_01267;product=hypothetical protein
NZ_LABZ01000140.1	Prodigal:002006	CDS	13166	14221	.	-	0	ID=EGDFAGKH_01268;inference=ab initio prediction:Prodigal:002006;locus_tag=EGDFAGKH_01268;product=hypothetical protein
NZ_LABZ01000140.1	Prodigal:002006	CDS	14228	15829	.	-	0	ID=EGDFAGKH_01269;inference=ab initio prediction:Prodigal:002006;locus_tag=EGDFAGKH_01269;product=hypothetical protein
NZ_LABZ01000141.1	Prodigal:002006	CDS	411	1304	.	-	0	ID=EGDFAGKH_01270;eC_number=3.4.21.53;Name=lon_1;gene=lon_1;inference=ab initio prediction:Prodigal:002006,protein motif:HAMAP:MF_01973;locus_tag=EGDFAGKH_01270;product=Lon protease
NZ_LABZ01000142.1	Prodigal:002006	CDS	384	1784	.	+	0	ID=EGDFAGKH_01271;inference=ab initio prediction:Prodigal:002006;locus_tag=EGDFAGKH_01271;product=hypothetical protein
NZ_LABZ01000142.1	Prodigal:002006	CDS	2048	2659	.	-	0	ID=EGDFAGKH_01272;eC_number=4.1.2.21;Name=dgoA;db_xref=COG:COG0800;gene=dgoA;inference=ab initio prediction:Prodigal:002006,similar to AA sequence:UniProtKB:Q6BF16;locus_tag=EGDFAGKH_01272;product=2-dehydro-3-deoxy-6-phosphogalactonate aldolase
NZ_LABZ01000142.1	Prodigal:002006	CDS	2650	3528	.	-	0	ID=EGDFAGKH_01273;eC_number=2.7.1.58;Name=dgoK1;db_xref=COG:COG3734;gene=dgoK1;inference=ab initio prediction:Prodigal:002006,similar to AA sequence:UniProtKB:Q92RN7;locus_tag=EGDFAGKH_01273;product=putative 2-dehydro-3-deoxygalactonokinase DgoK1
NZ_LABZ01000142.1	Prodigal:002006	CDS	3660	3794	.	+	0	ID=EGDFAGKH_01274;inference=ab initio prediction:Prodigal:002006;locus_tag=EGDFAGKH_01274;product=hypothetical protein
NZ_LABZ01000142.1	Prodigal:002006	CDS	3794	5146	.	+	0	ID=EGDFAGKH_01275;inference=ab initio prediction:Prodigal:002006;locus_tag=EGDFAGKH_01275;product=hypothetical protein
NZ_LABZ01000142.1	Prodigal:002006	CDS	5143	5463	.	+	0	ID=EGDFAGKH_01276;Name=doxA;gene=doxA;inference=ab initio prediction:Prodigal:002006,similar to AA sequence:UniProtKB:P0A186;locus_tag=EGDFAGKH_01276;product=Naphthalene 1%2C2-dioxygenase system%2C ferredoxin component
NZ_LABZ01000142.1	Prodigal:002006	CDS	5596	5910	.	+	0	ID=EGDFAGKH_01277;inference=ab initio prediction:Prodigal:002006;locus_tag=EGDFAGKH_01277;product=hypothetical protein
NZ_LABZ01000142.1	Prodigal:002006	CDS	6295	7212	.	-	0	ID=EGDFAGKH_01278;eC_number=1.1.1.169;db_xref=COG:COG1893;inference=ab initio prediction:Prodigal:002006,similar to AA sequence:UniProtKB:P9WIL1;locus_tag=EGDFAGKH_01278;product=2-dehydropantoate 2-reductase
NZ_LABZ01000142.1	Prodigal:002006	CDS	7397	8917	.	+	0	ID=EGDFAGKH_01279;eC_number=1.1.1.49;Name=zwf2_2;db_xref=COG:COG0364;gene=zwf2_2;inference=ab initio prediction:Prodigal:002006,similar to AA sequence:UniProtKB:P9WN73;locus_tag=EGDFAGKH_01279;product=Glucose-6-phosphate 1-dehydrogenase 2
NZ_LABZ01000142.1	Prodigal:002006	CDS	8933	10840	.	+	0	ID=EGDFAGKH_01280;inference=ab initio prediction:Prodigal:002006;locus_tag=EGDFAGKH_01280;product=hypothetical protein
NZ_LABZ01000143.1	Prodigal:002006	CDS	40	999	.	+	0	ID=EGDFAGKH_01281;eC_number=1.5.3.1;Name=soxA_2;gene=soxA_2;inference=ab initio prediction:Prodigal:002006,similar to AA sequence:UniProtKB:P40854;locus_tag=EGDFAGKH_01281;product=Monomeric sarcosine oxidase
NZ_LABZ01000143.1	Prodigal:002006	CDS	1089	2006	.	+	0	ID=EGDFAGKH_01282;inference=ab initio prediction:Prodigal:002006;locus_tag=EGDFAGKH_01282;product=hypothetical protein
NZ_LABZ01000143.1	Prodigal:002006	CDS	2265	3740	.	+	0	ID=EGDFAGKH_01283;eC_number=1.1.1.49;Name=zwf;db_xref=COG:COG0364;gene=zwf;inference=ab initio prediction:Prodigal:002006,similar to AA sequence:UniProtKB:A0QP90;locus_tag=EGDFAGKH_01283;product=Glucose-6-phosphate 1-dehydrogenase
NZ_LABZ01000143.1	Prodigal:002006	CDS	3963	4628	.	+	0	ID=EGDFAGKH_01284;inference=ab initio prediction:Prodigal:002006;locus_tag=EGDFAGKH_01284;product=hypothetical protein
NZ_LABZ01000143.1	Prodigal:002006	CDS	4671	4877	.	+	0	ID=EGDFAGKH_01285;inference=ab initio prediction:Prodigal:002006;locus_tag=EGDFAGKH_01285;product=hypothetical protein
NZ_LABZ01000143.1	Prodigal:002006	CDS	5162	6439	.	+	0	ID=EGDFAGKH_01286;Name=nasA;gene=nasA;inference=ab initio prediction:Prodigal:002006,similar to AA sequence:UniProtKB:P42432;locus_tag=EGDFAGKH_01286;product=Nitrate transporter
NZ_LABZ01000143.1	Prodigal:002006	CDS	6441	7211	.	-	0	ID=EGDFAGKH_01287;Name=prs_1;gene=prs_1;inference=ab initio prediction:Prodigal:002006,protein motif:HAMAP:MF_00583_A;locus_tag=EGDFAGKH_01287;product=Putative ribose-phosphate pyrophosphokinase
NZ_LABZ01000143.1	Prodigal:002006	CDS	7659	8426	.	-	0	ID=EGDFAGKH_01288;inference=ab initio prediction:Prodigal:002006;locus_tag=EGDFAGKH_01288;product=hypothetical protein
NZ_LABZ01000143.1	Prodigal:002006	CDS	8723	9517	.	+	0	ID=EGDFAGKH_01289;inference=ab initio prediction:Prodigal:002006;locus_tag=EGDFAGKH_01289;product=hypothetical protein
NZ_LABZ01000143.1	Prodigal:002006	CDS	9568	10026	.	-	0	ID=EGDFAGKH_01290;Name=ros_2;db_xref=COG:COG4957;gene=ros_2;inference=ab initio prediction:Prodigal:002006,similar to AA sequence:UniProtKB:Q04152;locus_tag=EGDFAGKH_01290;product=Transcriptional regulatory protein ros
NZ_LABZ01000143.1	Prodigal:002006	CDS	10692	11828	.	-	0	ID=EGDFAGKH_01291;inference=ab initio prediction:Prodigal:002006;locus_tag=EGDFAGKH_01291;product=hypothetical protein
NZ_LABZ01000143.1	Prodigal:002006	CDS	12036	12269	.	+	0	ID=EGDFAGKH_01292;inference=ab initio prediction:Prodigal:002006;locus_tag=EGDFAGKH_01292;product=hypothetical protein
NZ_LABZ01000143.1	Prodigal:002006	CDS	12462	12869	.	-	0	ID=EGDFAGKH_01293;inference=ab initio prediction:Prodigal:002006;locus_tag=EGDFAGKH_01293;product=hypothetical protein
NZ_LABZ01000143.1	Prodigal:002006	CDS	12993	14315	.	-	0	ID=EGDFAGKH_01294;inference=ab initio prediction:Prodigal:002006,similar to AA sequence:UniProtKB:P0AE45;locus_tag=EGDFAGKH_01294;note=UPF0053 inner membrane protein YtfL;product=hypothetical protein
NZ_LABZ01000143.1	Prodigal:002006	CDS	14666	16267	.	+	0	ID=EGDFAGKH_01295;Name=purH;db_xref=COG:COG0138;gene=purH;inference=ab initio prediction:Prodigal:002006,similar to AA sequence:UniProtKB:P15639;locus_tag=EGDFAGKH_01295;product=Bifunctional purine biosynthesis protein PurH
NZ_LABZ01000143.1	Prodigal:002006	CDS	16384	17667	.	+	0	ID=EGDFAGKH_01296;inference=ab initio prediction:Prodigal:002006;locus_tag=EGDFAGKH_01296;product=hypothetical protein
NZ_LABZ01000143.1	Prodigal:002006	CDS	17842	19533	.	-	0	ID=EGDFAGKH_01297;Name=actP_1;db_xref=COG:COG4147;gene=actP_1;inference=ab initio prediction:Prodigal:002006,similar to AA sequence:UniProtKB:P32705;locus_tag=EGDFAGKH_01297;product=Cation/acetate symporter ActP
NZ_LABZ01000143.1	Prodigal:002006	CDS	19530	19838	.	-	0	ID=EGDFAGKH_01298;Name=yjcH;db_xref=COG:COG3162;gene=yjcH;inference=ab initio prediction:Prodigal:002006,similar to AA sequence:UniProtKB:P0AF54;locus_tag=EGDFAGKH_01298;product=Inner membrane protein YjcH
NZ_LABZ01000143.1	Prodigal:002006	CDS	20145	22094	.	-	0	ID=EGDFAGKH_01299;eC_number=6.2.1.1;Name=acsA_2;db_xref=COG:COG0365;gene=acsA_2;inference=ab initio prediction:Prodigal:002006,similar to AA sequence:UniProtKB:Q89WV5;locus_tag=EGDFAGKH_01299;product=Acetyl-coenzyme A synthetase
NZ_LABZ01000143.1	Prodigal:002006	CDS	22243	22503	.	-	0	ID=EGDFAGKH_01300;inference=ab initio prediction:Prodigal:002006;locus_tag=EGDFAGKH_01300;product=hypothetical protein
NZ_LABZ01000144.1	Prodigal:002006	CDS	760	1056	.	+	0	ID=EGDFAGKH_01301;inference=ab initio prediction:Prodigal:002006;locus_tag=EGDFAGKH_01301;product=hypothetical protein
NZ_LABZ01000144.1	Prodigal:002006	CDS	1102	1890	.	-	0	ID=EGDFAGKH_01302;inference=ab initio prediction:Prodigal:002006;locus_tag=EGDFAGKH_01302;product=hypothetical protein
NZ_LABZ01000144.1	Prodigal:002006	CDS	2061	4247	.	-	0	ID=EGDFAGKH_01303;eC_number=3.6.4.-;Name=priA;db_xref=COG:COG1198;gene=priA;inference=ab initio prediction:Prodigal:002006,similar to AA sequence:UniProtKB:P17888;locus_tag=EGDFAGKH_01303;product=Primosomal protein N'
NZ_LABZ01000144.1	Prodigal:002006	CDS	4292	4648	.	-	0	ID=EGDFAGKH_01304;inference=ab initio prediction:Prodigal:002006;locus_tag=EGDFAGKH_01304;product=hypothetical protein
NZ_LABZ01000144.1	Prodigal:002006	CDS	4863	5207	.	+	0	ID=EGDFAGKH_01305;inference=ab initio prediction:Prodigal:002006;locus_tag=EGDFAGKH_01305;product=hypothetical protein
NZ_LABZ01000144.1	Prodigal:002006	CDS	5243	6175	.	+	0	ID=EGDFAGKH_01306;eC_number=3.6.3.-;Name=osmV;db_xref=COG:COG1125;gene=osmV;inference=ab initio prediction:Prodigal:002006,similar to AA sequence:UniProtKB:Q8ZPK4;locus_tag=EGDFAGKH_01306;product=Osmoprotectant import ATP-binding protein OsmV
NZ_LABZ01000144.1	Prodigal:002006	CDS	6279	7109	.	+	0	ID=EGDFAGKH_01307;eC_number=4.2.1.20;Name=trpA;db_xref=COG:COG0159;gene=trpA;inference=ab initio prediction:Prodigal:002006,similar to AA sequence:UniProtKB:O67502;locus_tag=EGDFAGKH_01307;product=Tryptophan synthase alpha chain
NZ_LABZ01000144.1	Prodigal:002006	CDS	7159	8097	.	+	0	ID=EGDFAGKH_01308;eC_number=2.1.3.15;Name=accD;db_xref=COG:COG0777;gene=accD;inference=ab initio prediction:Prodigal:002006,similar to AA sequence:UniProtKB:P0A9Q5;locus_tag=EGDFAGKH_01308;product=Acetyl-coenzyme A carboxylase carboxyl transferase subunit beta
NZ_LABZ01000144.1	Prodigal:002006	CDS	8449	9774	.	+	0	ID=EGDFAGKH_01309;eC_number=6.3.2.12;Name=folC_1;db_xref=COG:COG0285;gene=folC_1;inference=ab initio prediction:Prodigal:002006,similar to AA sequence:UniProtKB:P08192;locus_tag=EGDFAGKH_01309;product=Dihydrofolate synthase/folylpolyglutamate synthase
NZ_LABZ01000144.1	Prodigal:002006	CDS	9973	10842	.	+	0	ID=EGDFAGKH_01310;inference=ab initio prediction:Prodigal:002006;locus_tag=EGDFAGKH_01310;product=hypothetical protein
NZ_LABZ01000144.1	Prodigal:002006	CDS	12124	13194	.	+	0	ID=EGDFAGKH_01311;inference=ab initio prediction:Prodigal:002006;locus_tag=EGDFAGKH_01311;product=hypothetical protein
NZ_LABZ01000144.1	Prodigal:002006	CDS	13338	13451	.	-	0	ID=EGDFAGKH_01312;inference=ab initio prediction:Prodigal:002006;locus_tag=EGDFAGKH_01312;product=hypothetical protein
NZ_LABZ01000144.1	Prodigal:002006	CDS	14467	16617	.	-	0	ID=EGDFAGKH_01313;eC_number=2.7.13.3;Name=rcsC_5;gene=rcsC_5;inference=ab initio prediction:Prodigal:002006,protein motif:HAMAP:MF_00979;locus_tag=EGDFAGKH_01313;product=Sensor histidine kinase RcsC
NZ_LABZ01000145.1	Prodigal:002006	CDS	1183	2283	.	-	0	ID=EGDFAGKH_01314;inference=ab initio prediction:Prodigal:002006;locus_tag=EGDFAGKH_01314;product=hypothetical protein
NZ_LABZ01000145.1	Prodigal:002006	CDS	2293	3120	.	-	0	ID=EGDFAGKH_01315;inference=ab initio prediction:Prodigal:002006;locus_tag=EGDFAGKH_01315;product=hypothetical protein
NZ_LABZ01000145.1	Prodigal:002006	CDS	3614	4936	.	-	0	ID=EGDFAGKH_01316;Name=prsE_1;gene=prsE_1;inference=ab initio prediction:Prodigal:002006,similar to AA sequence:UniProtKB:Q7ANN5;locus_tag=EGDFAGKH_01316;product=Type I secretion system membrane fusion protein PrsE
NZ_LABZ01000145.1	Prodigal:002006	CDS	4949	6712	.	-	0	ID=EGDFAGKH_01317;Name=prsD_1;gene=prsD_1;inference=ab initio prediction:Prodigal:002006,similar to AA sequence:UniProtKB:Q7ANN4;locus_tag=EGDFAGKH_01317;product=Type I secretion system ATP-binding protein PrsD
NZ_LABZ01000145.1	Prodigal:002006	CDS	7004	8200	.	-	0	ID=EGDFAGKH_01318;eC_number=2.4.1.250;Name=mshA_7;gene=mshA_7;inference=ab initio prediction:Prodigal:002006,protein motif:HAMAP:MF_01695;locus_tag=EGDFAGKH_01318;product=D-inositol-3-phosphate glycosyltransferase
NZ_LABZ01000145.1	Prodigal:002006	CDS	8214	8714	.	-	0	ID=EGDFAGKH_01319;inference=ab initio prediction:Prodigal:002006;locus_tag=EGDFAGKH_01319;product=hypothetical protein
NZ_LABZ01000145.1	Prodigal:002006	CDS	9024	11036	.	-	0	ID=EGDFAGKH_01320;inference=ab initio prediction:Prodigal:002006;locus_tag=EGDFAGKH_01320;product=hypothetical protein
NZ_LABZ01000145.1	Prodigal:002006	CDS	11074	12015	.	-	0	ID=EGDFAGKH_01321;inference=ab initio prediction:Prodigal:002006;locus_tag=EGDFAGKH_01321;product=hypothetical protein
NZ_LABZ01000145.1	Prodigal:002006	CDS	12509	13018	.	+	0	ID=EGDFAGKH_01322;inference=ab initio prediction:Prodigal:002006;locus_tag=EGDFAGKH_01322;product=hypothetical protein
NZ_LABZ01000145.1	Prodigal:002006	CDS	13015	13800	.	+	0	ID=EGDFAGKH_01323;inference=ab initio prediction:Prodigal:002006;locus_tag=EGDFAGKH_01323;product=hypothetical protein
NZ_LABZ01000145.1	Prodigal:002006	CDS	14144	14920	.	+	0	ID=EGDFAGKH_01324;inference=ab initio prediction:Prodigal:002006;locus_tag=EGDFAGKH_01324;product=hypothetical protein
NZ_LABZ01000145.1	Prodigal:002006	CDS	14970	17006	.	+	0	ID=EGDFAGKH_01325;inference=ab initio prediction:Prodigal:002006;locus_tag=EGDFAGKH_01325;product=hypothetical protein
NZ_LABZ01000145.1	Prodigal:002006	CDS	17300	18283	.	+	0	ID=EGDFAGKH_01326;eC_number=4.2.1.47;Name=gmd_1;db_xref=COG:COG1089;gene=gmd_1;inference=ab initio prediction:Prodigal:002006,similar to AA sequence:UniProtKB:Q51366;locus_tag=EGDFAGKH_01326;product=GDP-mannose 4%2C6-dehydratase
NZ_LABZ01000145.1	Prodigal:002006	CDS	18397	18969	.	-	0	ID=EGDFAGKH_01327;inference=ab initio prediction:Prodigal:002006;locus_tag=EGDFAGKH_01327;product=hypothetical protein
NZ_LABZ01000145.1	Prodigal:002006	CDS	19013	20953	.	-	0	ID=EGDFAGKH_01328;inference=ab initio prediction:Prodigal:002006;locus_tag=EGDFAGKH_01328;product=hypothetical protein
NZ_LABZ01000145.1	Prodigal:002006	CDS	20950	22377	.	-	0	ID=EGDFAGKH_01329;inference=ab initio prediction:Prodigal:002006;locus_tag=EGDFAGKH_01329;product=hypothetical protein
NZ_LABZ01000145.1	Prodigal:002006	CDS	22526	23191	.	-	0	ID=EGDFAGKH_01330;inference=ab initio prediction:Prodigal:002006,protein motif:HAMAP:MF_02040;locus_tag=EGDFAGKH_01330;product=Iron-sulfur cluster carrier protein
NZ_LABZ01000145.1	Prodigal:002006	CDS	23253	23669	.	-	0	ID=EGDFAGKH_01331;inference=ab initio prediction:Prodigal:002006;locus_tag=EGDFAGKH_01331;product=hypothetical protein
NZ_LABZ01000145.1	Prodigal:002006	CDS	24194	26407	.	+	0	ID=EGDFAGKH_01332;inference=ab initio prediction:Prodigal:002006;locus_tag=EGDFAGKH_01332;product=hypothetical protein
NZ_LABZ01000145.1	Prodigal:002006	CDS	26823	27863	.	-	0	ID=EGDFAGKH_01333;inference=ab initio prediction:Prodigal:002006;locus_tag=EGDFAGKH_01333;product=hypothetical protein
NZ_LABZ01000145.1	Prodigal:002006	CDS	29856	30854	.	-	0	ID=EGDFAGKH_01334;Name=corA_1;db_xref=COG:COG0598;gene=corA_1;inference=ab initio prediction:Prodigal:002006,similar to AA sequence:UniProtKB:P0ABI4;locus_tag=EGDFAGKH_01334;product=Magnesium transport protein CorA
NZ_LABZ01000145.1	Prodigal:002006	CDS	31088	31375	.	+	0	ID=EGDFAGKH_01335;Name=groS1;db_xref=COG:COG0234;gene=groS1;inference=ab initio prediction:Prodigal:002006,similar to AA sequence:UniProtKB:P35473;locus_tag=EGDFAGKH_01335;product=10 kDa chaperonin 1
NZ_LABZ01000145.1	Prodigal:002006	CDS	31480	33120	.	+	0	ID=EGDFAGKH_01336;Name=groL5_1;gene=groL5_1;inference=ab initio prediction:Prodigal:002006,similar to AA sequence:UniProtKB:P35471;locus_tag=EGDFAGKH_01336;product=60 kDa chaperonin 5
NZ_LABZ01000145.1	Prodigal:002006	CDS	33262	33504	.	+	0	ID=EGDFAGKH_01337;inference=ab initio prediction:Prodigal:002006;locus_tag=EGDFAGKH_01337;product=hypothetical protein
NZ_LABZ01000145.1	Prodigal:002006	CDS	33504	33965	.	+	0	ID=EGDFAGKH_01338;eC_number=3.1.-.-;Name=fitB_1;gene=fitB_1;inference=ab initio prediction:Prodigal:002006,similar to AA sequence:UniProtKB:Q5F882;locus_tag=EGDFAGKH_01338;product=Toxin FitB
NZ_LABZ01000145.1	Prodigal:002006	CDS	34088	34636	.	-	0	ID=EGDFAGKH_01339;eC_number=2.1.1.63;Name=ogt;db_xref=COG:COG0350;gene=ogt;inference=ab initio prediction:Prodigal:002006,similar to AA sequence:UniProtKB:P0AFH0;locus_tag=EGDFAGKH_01339;product=Methylated-DNA--protein-cysteine methyltransferase
NZ_LABZ01000145.1	Prodigal:002006	CDS	34699	35781	.	-	0	ID=EGDFAGKH_01340;eC_number=4.99.1.1;Name=hemH;db_xref=COG:COG0276;gene=hemH;inference=ab initio prediction:Prodigal:002006,similar to AA sequence:UniProtKB:P23871;locus_tag=EGDFAGKH_01340;product=Ferrochelatase
NZ_LABZ01000145.1	Prodigal:002006	CDS	36027	37538	.	+	0	ID=EGDFAGKH_01341;Name=yfkN;db_xref=COG:COG0737;gene=yfkN;inference=ab initio prediction:Prodigal:002006,similar to AA sequence:UniProtKB:O34313;locus_tag=EGDFAGKH_01341;product=Trifunctional nucleotide phosphoesterase protein YfkN
NZ_LABZ01000145.1	Prodigal:002006	CDS	37545	38249	.	+	0	ID=EGDFAGKH_01342;eC_number=3.2.2.27;Name=ung;gene=ung;inference=ab initio prediction:Prodigal:002006,similar to AA sequence:UniProtKB:Q6GJ88;locus_tag=EGDFAGKH_01342;product=Uracil-DNA glycosylase
NZ_LABZ01000145.1	Prodigal:002006	CDS	38518	39600	.	-	0	ID=EGDFAGKH_01343;eC_number=5.5.1.4;Name=ino1;db_xref=COG:COG1260;gene=ino1;inference=ab initio prediction:Prodigal:002006,similar to AA sequence:UniProtKB:P9WKI1;locus_tag=EGDFAGKH_01343;product=Inositol-3-phosphate synthase
NZ_LABZ01000145.1	Prodigal:002006	CDS	39731	40189	.	+	0	ID=EGDFAGKH_01344;eC_number=4.2.1.17;db_xref=COG:COG2030;inference=ab initio prediction:Prodigal:002006,similar to AA sequence:UniProtKB:P9WNP3;locus_tag=EGDFAGKH_01344;product=putative enoyl-CoA hydratase 1
NZ_LABZ01000145.1	Prodigal:002006	CDS	40251	40658	.	+	0	ID=EGDFAGKH_01345;inference=ab initio prediction:Prodigal:002006;locus_tag=EGDFAGKH_01345;product=hypothetical protein
NZ_LABZ01000145.1	Prodigal:002006	CDS	40864	41277	.	-	0	ID=EGDFAGKH_01346;inference=ab initio prediction:Prodigal:002006;locus_tag=EGDFAGKH_01346;product=hypothetical protein
NZ_LABZ01000145.1	Prodigal:002006	CDS	41410	42567	.	-	0	ID=EGDFAGKH_01347;eC_number=1.1.1.301;inference=ab initio prediction:Prodigal:002006,similar to AA sequence:UniProtKB:Q8KQL2;locus_tag=EGDFAGKH_01347;product=D-arabitol-phosphate dehydrogenase
NZ_LABZ01000145.1	Prodigal:002006	CDS	42700	44733	.	+	0	ID=EGDFAGKH_01348;Name=aaeB_1;gene=aaeB_1;inference=ab initio prediction:Prodigal:002006,protein motif:HAMAP:MF_01545;locus_tag=EGDFAGKH_01348;product=p-hydroxybenzoic acid efflux pump subunit AaeB
NZ_LABZ01000145.1	Prodigal:002006	CDS	44737	44931	.	+	0	ID=EGDFAGKH_01349;inference=ab initio prediction:Prodigal:002006;locus_tag=EGDFAGKH_01349;product=hypothetical protein
NZ_LABZ01000145.1	Prodigal:002006	CDS	44942	46177	.	+	0	ID=EGDFAGKH_01350;Name=aaeA_2;gene=aaeA_2;inference=ab initio prediction:Prodigal:002006,protein motif:HAMAP:MF_01544;locus_tag=EGDFAGKH_01350;product=p-hydroxybenzoic acid efflux pump subunit AaeA
NZ_LABZ01000145.1	Aragorn:001002	tRNA	46222	46308	.	+	.	ID=EGDFAGKH_01351;inference=COORDINATES:profile:Aragorn:001002;locus_tag=EGDFAGKH_01351;product=tRNA-Leu(caa)
NZ_LABZ01000145.1	Prodigal:002006	CDS	46666	47526	.	-	0	ID=EGDFAGKH_01352;Name=hdfR_3;gene=hdfR_3;inference=ab initio prediction:Prodigal:002006,protein motif:HAMAP:MF_01233;locus_tag=EGDFAGKH_01352;product=HTH-type transcriptional regulator HdfR
NZ_LABZ01000145.1	Prodigal:002006	CDS	47710	49236	.	+	0	ID=EGDFAGKH_01353;Name=stp;gene=stp;inference=ab initio prediction:Prodigal:002006,similar to AA sequence:UniProtKB:P9WG91;locus_tag=EGDFAGKH_01353;product=Multidrug resistance protein Stp
NZ_LABZ01000145.1	Prodigal:002006	CDS	49276	50664	.	-	0	ID=EGDFAGKH_01354;Name=norG;db_xref=COG:COG1167;gene=norG;inference=ab initio prediction:Prodigal:002006,similar to AA sequence:UniProtKB:Q2G1P1;locus_tag=EGDFAGKH_01354;product=HTH-type transcriptional regulator NorG
NZ_LABZ01000145.1	Prodigal:002006	CDS	50797	51657	.	+	0	ID=EGDFAGKH_01355;inference=ab initio prediction:Prodigal:002006;locus_tag=EGDFAGKH_01355;product=hypothetical protein
NZ_LABZ01000145.1	Prodigal:002006	CDS	51734	52732	.	+	0	ID=EGDFAGKH_01356;inference=ab initio prediction:Prodigal:002006;locus_tag=EGDFAGKH_01356;product=hypothetical protein
NZ_LABZ01000145.1	Prodigal:002006	CDS	52740	53168	.	-	0	ID=EGDFAGKH_01357;inference=ab initio prediction:Prodigal:002006;locus_tag=EGDFAGKH_01357;product=hypothetical protein
NZ_LABZ01000145.1	Prodigal:002006	CDS	53336	53710	.	-	0	ID=EGDFAGKH_01358;inference=ab initio prediction:Prodigal:002006;locus_tag=EGDFAGKH_01358;product=hypothetical protein
NZ_LABZ01000145.1	Prodigal:002006	CDS	54056	54808	.	-	0	ID=EGDFAGKH_01359;eC_number=2.3.1.51;Name=plsC;db_xref=COG:COG0204;gene=plsC;inference=ab initio prediction:Prodigal:002006,similar to AA sequence:UniProtKB:P26647;locus_tag=EGDFAGKH_01359;product=1-acyl-sn-glycerol-3-phosphate acyltransferase
NZ_LABZ01000145.1	Prodigal:002006	CDS	55065	56084	.	+	0	ID=EGDFAGKH_01360;Name=yiaO_2;db_xref=COG:COG1638;gene=yiaO_2;inference=ab initio prediction:Prodigal:002006,similar to AA sequence:UniProtKB:P37676;locus_tag=EGDFAGKH_01360;product=2%2C3-diketo-L-gulonate-binding periplasmic protein YiaO
NZ_LABZ01000145.1	Prodigal:002006	CDS	56119	58200	.	-	0	ID=EGDFAGKH_01361;inference=ab initio prediction:Prodigal:002006;locus_tag=EGDFAGKH_01361;product=hypothetical protein
NZ_LABZ01000145.1	Prodigal:002006	CDS	58482	60038	.	-	0	ID=EGDFAGKH_01362;eC_number=6.3.5.2;Name=guaA;db_xref=COG:COG0518;gene=guaA;inference=ab initio prediction:Prodigal:002006,similar to AA sequence:UniProtKB:P04079;locus_tag=EGDFAGKH_01362;product=GMP synthase [glutamine-hydrolyzing]
NZ_LABZ01000145.1	Prodigal:002006	CDS	60199	60435	.	+	0	ID=EGDFAGKH_01363;inference=ab initio prediction:Prodigal:002006;locus_tag=EGDFAGKH_01363;product=hypothetical protein
NZ_LABZ01000145.1	Prodigal:002006	CDS	60497	61303	.	-	0	ID=EGDFAGKH_01364;eC_number=3.8.1.5;Name=dhaAF;gene=dhaAF;inference=ab initio prediction:Prodigal:002006,similar to AA sequence:UniProtKB:Q9ZER0;locus_tag=EGDFAGKH_01364;product=Haloalkane dehalogenase
NZ_LABZ01000146.1	Prodigal:002006	CDS	68	1510	.	+	0	ID=EGDFAGKH_01365;inference=ab initio prediction:Prodigal:002006;locus_tag=EGDFAGKH_01365;product=hypothetical protein
NZ_LABZ01000146.1	Prodigal:002006	CDS	1614	2591	.	-	0	ID=EGDFAGKH_01366;eC_number=1.8.5.7;Name=yqjG;db_xref=COG:COG0435;gene=yqjG;inference=ab initio prediction:Prodigal:002006,similar to AA sequence:UniProtKB:P42620;locus_tag=EGDFAGKH_01366;product=Glutathionyl-hydroquinone reductase YqjG
NZ_LABZ01000146.1	Prodigal:002006	CDS	2654	3631	.	-	0	ID=EGDFAGKH_01367;inference=ab initio prediction:Prodigal:002006;locus_tag=EGDFAGKH_01367;product=hypothetical protein
NZ_LABZ01000146.1	Prodigal:002006	CDS	3678	4190	.	+	0	ID=EGDFAGKH_01368;eC_number=3.1.4.58;Name=thpR;gene=thpR;inference=ab initio prediction:Prodigal:002006,protein motif:HAMAP:MF_01940;locus_tag=EGDFAGKH_01368;product=RNA 2'%2C3'-cyclic phosphodiesterase
NZ_LABZ01000146.1	Prodigal:002006	CDS	4190	4930	.	+	0	ID=EGDFAGKH_01369;inference=ab initio prediction:Prodigal:002006;locus_tag=EGDFAGKH_01369;product=hypothetical protein
NZ_LABZ01000146.1	Prodigal:002006	CDS	4997	5770	.	+	0	ID=EGDFAGKH_01370;eC_number=4.2.1.17;Name=echA8;db_xref=COG:COG1024;gene=echA8;inference=ab initio prediction:Prodigal:002006,similar to AA sequence:UniProtKB:P9WNN9;locus_tag=EGDFAGKH_01370;product=putative enoyl-CoA hydratase echA8
NZ_LABZ01000146.1	Prodigal:002006	CDS	5772	6728	.	+	0	ID=EGDFAGKH_01371;eC_number=4.3.1.16;Name=thadh_1;gene=thadh_1;inference=ab initio prediction:Prodigal:002006,similar to AA sequence:UniProtKB:A4F2N8;locus_tag=EGDFAGKH_01371;product=L-threo-3-hydroxyaspartate ammonia-lyase
NZ_LABZ01000146.1	Prodigal:002006	CDS	6725	7252	.	+	0	ID=EGDFAGKH_01372;Name=proX;db_xref=COG:COG3760;gene=proX;inference=ab initio prediction:Prodigal:002006,similar to AA sequence:UniProtKB:Q9L4Q7;locus_tag=EGDFAGKH_01372;product=Prolyl-tRNA editing protein ProX
NZ_LABZ01000146.1	Prodigal:002006	CDS	7377	7748	.	-	0	ID=EGDFAGKH_01373;Name=yybR_1;db_xref=COG:COG1733;gene=yybR_1;inference=ab initio prediction:Prodigal:002006,similar to AA sequence:UniProtKB:P37486;locus_tag=EGDFAGKH_01373;product=putative HTH-type transcriptional regulator YybR
NZ_LABZ01000146.1	Prodigal:002006	CDS	7836	8492	.	+	0	ID=EGDFAGKH_01374;inference=ab initio prediction:Prodigal:002006;locus_tag=EGDFAGKH_01374;product=hypothetical protein
NZ_LABZ01000146.1	Prodigal:002006	CDS	8597	9574	.	-	0	ID=EGDFAGKH_01375;eC_number=3.6.-.-;db_xref=COG:COG1703;inference=ab initio prediction:Prodigal:002006,similar to AA sequence:UniProtKB:P9WPZ1;locus_tag=EGDFAGKH_01375;product=putative GTPase
NZ_LABZ01000146.1	Prodigal:002006	CDS	9742	10800	.	+	0	ID=EGDFAGKH_01376;inference=ab initio prediction:Prodigal:002006;locus_tag=EGDFAGKH_01376;product=hypothetical protein
NZ_LABZ01000146.1	Prodigal:002006	CDS	10927	11529	.	-	0	ID=EGDFAGKH_01377;inference=ab initio prediction:Prodigal:002006;locus_tag=EGDFAGKH_01377;product=hypothetical protein
NZ_LABZ01000146.1	Prodigal:002006	CDS	11534	12184	.	-	0	ID=EGDFAGKH_01378;inference=ab initio prediction:Prodigal:002006;locus_tag=EGDFAGKH_01378;product=hypothetical protein
NZ_LABZ01000146.1	Prodigal:002006	CDS	12642	13256	.	-	0	ID=EGDFAGKH_01379;Name=phoH;db_xref=COG:COG1702;gene=phoH;inference=ab initio prediction:Prodigal:002006,similar to AA sequence:UniProtKB:P0A9K1;locus_tag=EGDFAGKH_01379;product=Protein PhoH
NZ_LABZ01000146.1	Prodigal:002006	CDS	13745	16087	.	-	0	ID=EGDFAGKH_01380;eC_number=3.6.4.12;Name=uvrD;db_xref=COG:COG0210;gene=uvrD;inference=ab initio prediction:Prodigal:002006,similar to AA sequence:UniProtKB:P03018;locus_tag=EGDFAGKH_01380;product=DNA helicase II
NZ_LABZ01000146.1	Prodigal:002006	CDS	16222	16473	.	+	0	ID=EGDFAGKH_01381;inference=ab initio prediction:Prodigal:002006;locus_tag=EGDFAGKH_01381;product=hypothetical protein
NZ_LABZ01000146.1	Prodigal:002006	CDS	16488	17051	.	-	0	ID=EGDFAGKH_01382;inference=ab initio prediction:Prodigal:002006;locus_tag=EGDFAGKH_01382;product=hypothetical protein
NZ_LABZ01000146.1	Prodigal:002006	CDS	17295	18713	.	+	0	ID=EGDFAGKH_01383;eC_number=1.-.-.-;db_xref=COG:COG0277;inference=ab initio prediction:Prodigal:002006,similar to AA sequence:UniProtKB:P9WIT1;locus_tag=EGDFAGKH_01383;product=putative FAD-linked oxidoreductase
NZ_LABZ01000146.1	Prodigal:002006	CDS	19030	21690	.	+	0	ID=EGDFAGKH_01384;inference=ab initio prediction:Prodigal:002006;locus_tag=EGDFAGKH_01384;product=hypothetical protein
NZ_LABZ01000146.1	Prodigal:002006	CDS	22153	22737	.	-	0	ID=EGDFAGKH_01385;eC_number=2.-.-.-;Name=erfK;db_xref=COG:COG1376;gene=erfK;inference=ab initio prediction:Prodigal:002006,similar to AA sequence:UniProtKB:P39176;locus_tag=EGDFAGKH_01385;product=putative L%2CD-transpeptidase ErfK/SrfK
NZ_LABZ01000146.1	Prodigal:002006	CDS	22861	25137	.	-	0	ID=EGDFAGKH_01386;eC_number=3.4.24.-;Name=ftsH_1;gene=ftsH_1;inference=ab initio prediction:Prodigal:002006,protein motif:HAMAP:MF_01458;locus_tag=EGDFAGKH_01386;product=ATP-dependent zinc metalloprotease FtsH
NZ_LABZ01000146.1	Prodigal:002006	CDS	25379	26188	.	-	0	ID=EGDFAGKH_01387;inference=ab initio prediction:Prodigal:002006;locus_tag=EGDFAGKH_01387;product=hypothetical protein
NZ_LABZ01000146.1	Prodigal:002006	CDS	26199	27740	.	-	0	ID=EGDFAGKH_01388;inference=ab initio prediction:Prodigal:002006;locus_tag=EGDFAGKH_01388;product=hypothetical protein
NZ_LABZ01000146.1	Prodigal:002006	CDS	28022	28921	.	-	0	ID=EGDFAGKH_01389;eC_number=3.1.4.53;Name=cpdA_2;gene=cpdA_2;inference=ab initio prediction:Prodigal:002006,protein motif:HAMAP:MF_00905;locus_tag=EGDFAGKH_01389;product=3'%2C5'-cyclic adenosine monophosphate phosphodiesterase CpdA
NZ_LABZ01000146.1	Prodigal:002006	CDS	29006	29413	.	-	0	ID=EGDFAGKH_01390;inference=ab initio prediction:Prodigal:002006;locus_tag=EGDFAGKH_01390;product=hypothetical protein
NZ_LABZ01000146.1	Prodigal:002006	CDS	29437	30615	.	-	0	ID=EGDFAGKH_01391;inference=ab initio prediction:Prodigal:002006;locus_tag=EGDFAGKH_01391;product=hypothetical protein
NZ_LABZ01000146.1	Prodigal:002006	CDS	30722	32209	.	-	0	ID=EGDFAGKH_01392;inference=ab initio prediction:Prodigal:002006;locus_tag=EGDFAGKH_01392;product=hypothetical protein
NZ_LABZ01000146.1	Prodigal:002006	CDS	32332	33573	.	-	0	ID=EGDFAGKH_01393;eC_number=2.4.1.250;Name=mshA_8;gene=mshA_8;inference=ab initio prediction:Prodigal:002006,protein motif:HAMAP:MF_01695;locus_tag=EGDFAGKH_01393;product=D-inositol-3-phosphate glycosyltransferase
NZ_LABZ01000146.1	Prodigal:002006	CDS	33702	34607	.	+	0	ID=EGDFAGKH_01394;Name=cntI;gene=cntI;inference=ab initio prediction:Prodigal:002006,similar to AA sequence:UniProtKB:A0A0H2ZHZ4;locus_tag=EGDFAGKH_01394;product=Pseudopaline exporter CntI
NZ_LABZ01000146.1	Prodigal:002006	CDS	34682	34999	.	-	0	ID=EGDFAGKH_01395;inference=ab initio prediction:Prodigal:002006;locus_tag=EGDFAGKH_01395;product=hypothetical protein
NZ_LABZ01000147.1	Prodigal:002006	CDS	210	2519	.	-	0	ID=EGDFAGKH_01396;inference=ab initio prediction:Prodigal:002006;locus_tag=EGDFAGKH_01396;product=hypothetical protein
NZ_LABZ01000147.1	Prodigal:002006	CDS	2992	3306	.	-	0	ID=EGDFAGKH_01397;inference=ab initio prediction:Prodigal:002006;locus_tag=EGDFAGKH_01397;product=hypothetical protein
NZ_LABZ01000147.1	Prodigal:002006	CDS	3309	4538	.	-	0	ID=EGDFAGKH_01398;eC_number=3.5.1.49;Name=fmdA;gene=fmdA;inference=ab initio prediction:Prodigal:002006,similar to AA sequence:UniProtKB:Q50228;locus_tag=EGDFAGKH_01398;product=Formamidase
NZ_LABZ01000147.1	Prodigal:002006	CDS	4628	5371	.	-	0	ID=EGDFAGKH_01399;Name=livF_6;db_xref=COG:COG0410;gene=livF_6;inference=ab initio prediction:Prodigal:002006,similar to AA sequence:UniProtKB:P22731;locus_tag=EGDFAGKH_01399;product=High-affinity branched-chain amino acid transport ATP-binding protein LivF
NZ_LABZ01000147.1	Prodigal:002006	CDS	5386	6159	.	-	0	ID=EGDFAGKH_01400;eC_number=3.6.3.-;Name=lptB_3;db_xref=COG:COG1137;gene=lptB_3;inference=ab initio prediction:Prodigal:002006,similar to AA sequence:UniProtKB:P45073;locus_tag=EGDFAGKH_01400;product=Lipopolysaccharide export system ATP-binding protein LptB
NZ_LABZ01000147.1	Prodigal:002006	CDS	6170	7318	.	-	0	ID=EGDFAGKH_01401;inference=ab initio prediction:Prodigal:002006;locus_tag=EGDFAGKH_01401;product=hypothetical protein
NZ_LABZ01000147.1	Prodigal:002006	CDS	7331	8257	.	-	0	ID=EGDFAGKH_01402;Name=livH_5;db_xref=COG:COG0559;gene=livH_5;inference=ab initio prediction:Prodigal:002006,similar to AA sequence:UniProtKB:P0AEX7;locus_tag=EGDFAGKH_01402;product=High-affinity branched-chain amino acid transport system permease protein LivH
NZ_LABZ01000147.1	Prodigal:002006	CDS	8473	9729	.	-	0	ID=EGDFAGKH_01403;Name=amiC_2;gene=amiC_2;inference=ab initio prediction:Prodigal:002006,similar to AA sequence:UniProtKB:P27017;locus_tag=EGDFAGKH_01403;product=Aliphatic amidase expression-regulating protein
NZ_LABZ01000147.1	Prodigal:002006	CDS	9948	13325	.	+	0	ID=EGDFAGKH_01404;eC_number=2.7.13.3;Name=rcsC_6;gene=rcsC_6;inference=ab initio prediction:Prodigal:002006,protein motif:HAMAP:MF_00979;locus_tag=EGDFAGKH_01404;product=Sensor histidine kinase RcsC
NZ_LABZ01000147.1	Prodigal:002006	CDS	13318	14220	.	+	0	ID=EGDFAGKH_01405;eC_number=3.5.1.44;Name=cheB_2;gene=cheB_2;inference=ab initio prediction:Prodigal:002006,protein motif:HAMAP:MF_00099;locus_tag=EGDFAGKH_01405;product=Protein-glutamate methylesterase/protein-glutamine glutaminase
NZ_LABZ01000147.1	Prodigal:002006	CDS	14709	15938	.	+	0	ID=EGDFAGKH_01406;inference=ab initio prediction:Prodigal:002006;locus_tag=EGDFAGKH_01406;product=hypothetical protein
NZ_LABZ01000147.1	Prodigal:002006	CDS	15935	16945	.	+	0	ID=EGDFAGKH_01407;Name=noc_2;gene=noc_2;inference=ab initio prediction:Prodigal:002006,protein motif:HAMAP:MF_02015;locus_tag=EGDFAGKH_01407;product=Nucleoid occlusion protein
NZ_LABZ01000147.1	Prodigal:002006	CDS	17184	18422	.	+	0	ID=EGDFAGKH_01408;inference=ab initio prediction:Prodigal:002006;locus_tag=EGDFAGKH_01408;product=hypothetical protein
NZ_LABZ01000147.1	Prodigal:002006	CDS	18988	20073	.	+	0	ID=EGDFAGKH_01409;inference=ab initio prediction:Prodigal:002006;locus_tag=EGDFAGKH_01409;product=hypothetical protein
NZ_LABZ01000147.1	Prodigal:002006	CDS	20427	20891	.	-	0	ID=EGDFAGKH_01410;inference=ab initio prediction:Prodigal:002006;locus_tag=EGDFAGKH_01410;product=hypothetical protein
NZ_LABZ01000147.1	Prodigal:002006	CDS	21110	22144	.	+	0	ID=EGDFAGKH_01411;inference=ab initio prediction:Prodigal:002006;locus_tag=EGDFAGKH_01411;product=hypothetical protein
NZ_LABZ01000148.1	Prodigal:002006	CDS	174	1619	.	+	0	ID=EGDFAGKH_01412;eC_number=3.2.1.-;Name=glgX_1;db_xref=COG:COG1523;gene=glgX_1;inference=ab initio prediction:Prodigal:002006,similar to AA sequence:UniProtKB:P9WQ25;locus_tag=EGDFAGKH_01412;product=Glycogen operon protein GlgX 
NZ_LABZ01000148.1	Prodigal:002006	CDS	1787	2164	.	+	0	ID=EGDFAGKH_01413;Name=divK_1;gene=divK_1;inference=ab initio prediction:Prodigal:002006,similar to AA sequence:UniProtKB:Q7BBW0;locus_tag=EGDFAGKH_01413;product=Polar-differentiation response regulator DivK
NZ_LABZ01000148.1	Prodigal:002006	CDS	2291	4249	.	+	0	ID=EGDFAGKH_01414;inference=ab initio prediction:Prodigal:002006;locus_tag=EGDFAGKH_01414;product=hypothetical protein
NZ_LABZ01000148.1	Prodigal:002006	CDS	4602	6218	.	+	0	ID=EGDFAGKH_01415;inference=ab initio prediction:Prodigal:002006,similar to AA sequence:UniProtKB:Q881J7;locus_tag=EGDFAGKH_01415;product=Blue-light-activated protein
NZ_LABZ01000148.1	Prodigal:002006	CDS	6258	6929	.	+	0	ID=EGDFAGKH_01416;inference=ab initio prediction:Prodigal:002006;locus_tag=EGDFAGKH_01416;product=hypothetical protein
NZ_LABZ01000148.1	Prodigal:002006	CDS	7010	8224	.	-	0	ID=EGDFAGKH_01417;eC_number=1.1.1.42;Name=icd;db_xref=COG:COG0538;gene=icd;inference=ab initio prediction:Prodigal:002006,similar to AA sequence:UniProtKB:P9WKL1;locus_tag=EGDFAGKH_01417;product=Isocitrate dehydrogenase [NADP]
NZ_LABZ01000148.1	Prodigal:002006	CDS	8512	9255	.	+	0	ID=EGDFAGKH_01418;eC_number=2.1.1.-;Name=trmJ;gene=trmJ;inference=ab initio prediction:Prodigal:002006,similar to AA sequence:UniProtKB:A0A0H2ZF87;locus_tag=EGDFAGKH_01418;product=tRNA (cytidine/uridine/adenosine-2'-O-)-methyltransferase TrmJ
NZ_LABZ01000148.1	Prodigal:002006	CDS	9259	10272	.	-	0	ID=EGDFAGKH_01419;eC_number=1.3.1.-;Name=curA;db_xref=COG:COG2130;gene=curA;inference=ab initio prediction:Prodigal:002006,similar to AA sequence:UniProtKB:P76113;locus_tag=EGDFAGKH_01419;product=NADPH-dependent curcumin reductase
NZ_LABZ01000148.1	Prodigal:002006	CDS	10456	10887	.	+	0	ID=EGDFAGKH_01420;inference=ab initio prediction:Prodigal:002006;locus_tag=EGDFAGKH_01420;product=hypothetical protein
NZ_LABZ01000148.1	Prodigal:002006	CDS	10964	11503	.	-	0	ID=EGDFAGKH_01421;inference=ab initio prediction:Prodigal:002006;locus_tag=EGDFAGKH_01421;product=hypothetical protein
NZ_LABZ01000148.1	Prodigal:002006	CDS	11650	12465	.	+	0	ID=EGDFAGKH_01422;inference=ab initio prediction:Prodigal:002006;locus_tag=EGDFAGKH_01422;product=hypothetical protein
NZ_LABZ01000148.1	Prodigal:002006	CDS	12510	13013	.	+	0	ID=EGDFAGKH_01423;eC_number=2.7.7.3;Name=coaD;db_xref=COG:COG0669;gene=coaD;inference=ab initio prediction:Prodigal:002006,similar to AA sequence:UniProtKB:Q9I6D1;locus_tag=EGDFAGKH_01423;product=Phosphopantetheine adenylyltransferase
NZ_LABZ01000148.1	Prodigal:002006	CDS	13044	13592	.	+	0	ID=EGDFAGKH_01424;eC_number=5.2.1.8;Name=ppiA;db_xref=COG:COG0652;gene=ppiA;inference=ab initio prediction:Prodigal:002006,similar to AA sequence:UniProtKB:P0AFL3;locus_tag=EGDFAGKH_01424;product=Peptidyl-prolyl cis-trans isomerase A
NZ_LABZ01000148.1	Prodigal:002006	CDS	13596	14084	.	+	0	ID=EGDFAGKH_01425;inference=ab initio prediction:Prodigal:002006;locus_tag=EGDFAGKH_01425;product=hypothetical protein
NZ_LABZ01000148.1	Prodigal:002006	CDS	14081	14536	.	+	0	ID=EGDFAGKH_01426;eC_number=5.2.1.8;inference=ab initio prediction:Prodigal:002006,similar to AA sequence:UniProtKB:P83221;locus_tag=EGDFAGKH_01426;product=Peptidyl-prolyl cis-trans isomerase cyp18
NZ_LABZ01000148.1	Prodigal:002006	CDS	14778	15416	.	-	0	ID=EGDFAGKH_01427;eC_number=2.7.7.77;Name=mobA;db_xref=COG:COG0746;gene=mobA;inference=ab initio prediction:Prodigal:002006,similar to AA sequence:UniProtKB:P32173;locus_tag=EGDFAGKH_01427;product=Molybdenum cofactor guanylyltransferase
NZ_LABZ01000148.1	Prodigal:002006	CDS	15413	16570	.	-	0	ID=EGDFAGKH_01428;inference=ab initio prediction:Prodigal:002006,protein motif:HAMAP:MF_02040;locus_tag=EGDFAGKH_01428;product=Iron-sulfur cluster carrier protein
NZ_LABZ01000148.1	Prodigal:002006	CDS	16828	17601	.	-	0	ID=EGDFAGKH_01429;db_xref=COG:COG1120;inference=ab initio prediction:Prodigal:002006,similar to AA sequence:UniProtKB:Q57399;locus_tag=EGDFAGKH_01429;product=putative ABC transporter ATP-binding protein
NZ_LABZ01000148.1	Prodigal:002006	CDS	17598	18635	.	-	0	ID=EGDFAGKH_01430;db_xref=COG:COG0609;inference=ab initio prediction:Prodigal:002006,similar to AA sequence:UniProtKB:Q57130;locus_tag=EGDFAGKH_01430;product=putative ABC transporter permease protein
NZ_LABZ01000148.1	Prodigal:002006	CDS	18632	19654	.	-	0	ID=EGDFAGKH_01431;inference=ab initio prediction:Prodigal:002006;locus_tag=EGDFAGKH_01431;product=hypothetical protein
NZ_LABZ01000148.1	Prodigal:002006	CDS	19665	19874	.	-	0	ID=EGDFAGKH_01432;Name=mopII;gene=mopII;inference=ab initio prediction:Prodigal:002006,similar to AA sequence:UniProtKB:P08854;locus_tag=EGDFAGKH_01432;product=Molybdenum-pterin-binding protein 2
NZ_LABZ01000148.1	Prodigal:002006	CDS	20073	20582	.	+	0	ID=EGDFAGKH_01433;inference=ab initio prediction:Prodigal:002006;locus_tag=EGDFAGKH_01433;product=hypothetical protein
NZ_LABZ01000148.1	Prodigal:002006	CDS	20750	22042	.	+	0	ID=EGDFAGKH_01434;eC_number=6.3.4.21;Name=pncB;db_xref=COG:COG1488;gene=pncB;inference=ab initio prediction:Prodigal:002006,similar to AA sequence:UniProtKB:Q8UIS9;locus_tag=EGDFAGKH_01434;product=Nicotinate phosphoribosyltransferase
NZ_LABZ01000148.1	Prodigal:002006	CDS	22367	23302	.	-	0	ID=EGDFAGKH_01435;eC_number=2.5.1.61;Name=hemC;db_xref=COG:COG0181;gene=hemC;inference=ab initio prediction:Prodigal:002006,similar to AA sequence:UniProtKB:P06983;locus_tag=EGDFAGKH_01435;product=Porphobilinogen deaminase
NZ_LABZ01000148.1	Prodigal:002006	CDS	23373	23537	.	-	0	ID=EGDFAGKH_01436;inference=ab initio prediction:Prodigal:002006;locus_tag=EGDFAGKH_01436;product=hypothetical protein
NZ_LABZ01000148.1	Prodigal:002006	CDS	23589	23888	.	-	0	ID=EGDFAGKH_01437;inference=ab initio prediction:Prodigal:002006;locus_tag=EGDFAGKH_01437;product=hypothetical protein
NZ_LABZ01000148.1	Prodigal:002006	CDS	24128	24607	.	+	0	ID=EGDFAGKH_01438;inference=ab initio prediction:Prodigal:002006;locus_tag=EGDFAGKH_01438;product=hypothetical protein
NZ_LABZ01000148.1	Prodigal:002006	CDS	24742	25059	.	+	0	ID=EGDFAGKH_01439;inference=ab initio prediction:Prodigal:002006;locus_tag=EGDFAGKH_01439;product=hypothetical protein
NZ_LABZ01000148.1	Prodigal:002006	CDS	25119	25583	.	-	0	ID=EGDFAGKH_01440;Name=ibpA_2;db_xref=COG:COG0071;gene=ibpA_2;inference=ab initio prediction:Prodigal:002006,similar to AA sequence:UniProtKB:P0C054;locus_tag=EGDFAGKH_01440;product=Small heat shock protein IbpA
NZ_LABZ01000148.1	Prodigal:002006	CDS	25841	26830	.	+	0	ID=EGDFAGKH_01441;inference=ab initio prediction:Prodigal:002006;locus_tag=EGDFAGKH_01441;product=hypothetical protein
NZ_LABZ01000148.1	Prodigal:002006	CDS	26903	27532	.	-	0	ID=EGDFAGKH_01442;eC_number=3.1.3.15;Name=hisN;db_xref=COG:COG0483;gene=hisN;inference=ab initio prediction:Prodigal:002006,similar to AA sequence:UniProtKB:Q8NS80;locus_tag=EGDFAGKH_01442;product=Histidinol-phosphatase
NZ_LABZ01000149.1	Prodigal:002006	CDS	245	739	.	-	0	ID=EGDFAGKH_01443;eC_number=1.2.5.3;Name=cutS;gene=cutS;inference=ab initio prediction:Prodigal:002006,similar to AA sequence:UniProtKB:P19915;locus_tag=EGDFAGKH_01443;product=Carbon monoxide dehydrogenase small chain
NZ_LABZ01000149.1	Prodigal:002006	CDS	983	1459	.	-	0	ID=EGDFAGKH_01444;inference=ab initio prediction:Prodigal:002006;locus_tag=EGDFAGKH_01444;product=hypothetical protein
NZ_LABZ01000149.1	Prodigal:002006	CDS	1686	2606	.	+	0	ID=EGDFAGKH_01445;Name=livH_6;db_xref=COG:COG0559;gene=livH_6;inference=ab initio prediction:Prodigal:002006,similar to AA sequence:UniProtKB:P0AEX7;locus_tag=EGDFAGKH_01445;product=High-affinity branched-chain amino acid transport system permease protein LivH
NZ_LABZ01000149.1	Prodigal:002006	CDS	2606	4024	.	+	0	ID=EGDFAGKH_01446;inference=ab initio prediction:Prodigal:002006;locus_tag=EGDFAGKH_01446;product=hypothetical protein
NZ_LABZ01000149.1	Prodigal:002006	CDS	4024	4884	.	+	0	ID=EGDFAGKH_01447;Name=artM_3;db_xref=COG:COG1126;gene=artM_3;inference=ab initio prediction:Prodigal:002006,similar to AA sequence:UniProtKB:P54537;locus_tag=EGDFAGKH_01447;product=Arginine transport ATP-binding protein ArtM
NZ_LABZ01000149.1	Prodigal:002006	CDS	4881	5663	.	+	0	ID=EGDFAGKH_01448;Name=livF_7;db_xref=COG:COG0410;gene=livF_7;inference=ab initio prediction:Prodigal:002006,similar to AA sequence:UniProtKB:P22731;locus_tag=EGDFAGKH_01448;product=High-affinity branched-chain amino acid transport ATP-binding protein LivF
NZ_LABZ01000149.1	Prodigal:002006	CDS	5663	6016	.	+	0	ID=EGDFAGKH_01449;inference=ab initio prediction:Prodigal:002006;locus_tag=EGDFAGKH_01449;product=hypothetical protein
NZ_LABZ01000149.1	Prodigal:002006	CDS	6168	7295	.	+	0	ID=EGDFAGKH_01450;db_xref=COG:COG0683;inference=ab initio prediction:Prodigal:002006,similar to AA sequence:UniProtKB:Q8YEE8;locus_tag=EGDFAGKH_01450;product=Leu/Ile/Val-binding protein 
NZ_LABZ01000149.1	Prodigal:002006	CDS	7563	7841	.	+	0	ID=EGDFAGKH_01451;Name=infA;gene=infA;inference=ab initio prediction:Prodigal:002006,protein motif:HAMAP:MF_00075;locus_tag=EGDFAGKH_01451;product=Translation initiation factor IF-1
NZ_LABZ01000149.1	Prodigal:002006	CDS	7933	8616	.	+	0	ID=EGDFAGKH_01452;eC_number=5.1.3.1;Name=rpe;gene=rpe;inference=ab initio prediction:Prodigal:002006,similar to AA sequence:UniProtKB:P74061;locus_tag=EGDFAGKH_01452;product=Ribulose-phosphate 3-epimerase
NZ_LABZ01000149.1	Prodigal:002006	CDS	9258	10313	.	+	0	ID=EGDFAGKH_01453;inference=ab initio prediction:Prodigal:002006;locus_tag=EGDFAGKH_01453;product=hypothetical protein
NZ_LABZ01000149.1	Prodigal:002006	CDS	10762	10956	.	-	0	ID=EGDFAGKH_01454;inference=ab initio prediction:Prodigal:002006;locus_tag=EGDFAGKH_01454;product=hypothetical protein
NZ_LABZ01000149.1	Prodigal:002006	CDS	10953	11255	.	-	0	ID=EGDFAGKH_01455;inference=ab initio prediction:Prodigal:002006;locus_tag=EGDFAGKH_01455;product=hypothetical protein
NZ_LABZ01000149.1	Prodigal:002006	CDS	11274	13091	.	-	0	ID=EGDFAGKH_01456;eC_number=5.6.2.2;Name=parC;db_xref=COG:COG0188;gene=parC;inference=ab initio prediction:Prodigal:002006,similar to AA sequence:UniProtKB:P0AFI2;locus_tag=EGDFAGKH_01456;product=DNA topoisomerase 4 subunit A
NZ_LABZ01000015.1	Prodigal:002006	CDS	111	1001	.	-	0	ID=EGDFAGKH_01457;Name=dmlR_4;gene=dmlR_4;inference=ab initio prediction:Prodigal:002006,similar to AA sequence:UniProtKB:P76250;locus_tag=EGDFAGKH_01457;product=HTH-type transcriptional regulator DmlR
NZ_LABZ01000015.1	Prodigal:002006	CDS	1112	2104	.	-	0	ID=EGDFAGKH_01458;eC_number=1.8.1.9;Name=trxB_1;db_xref=COG:COG0492;gene=trxB_1;inference=ab initio prediction:Prodigal:002006,similar to AA sequence:UniProtKB:P0A9P4;locus_tag=EGDFAGKH_01458;product=Thioredoxin reductase
NZ_LABZ01000015.1	Prodigal:002006	CDS	2136	3173	.	-	0	ID=EGDFAGKH_01459;inference=ab initio prediction:Prodigal:002006;locus_tag=EGDFAGKH_01459;product=hypothetical protein
NZ_LABZ01000015.1	Prodigal:002006	CDS	3263	4609	.	+	0	ID=EGDFAGKH_01460;eC_number=6.1.1.17;Name=gltX1;db_xref=COG:COG0008;gene=gltX1;inference=ab initio prediction:Prodigal:002006,similar to AA sequence:UniProtKB:Q9X172;locus_tag=EGDFAGKH_01460;product=Glutamate--tRNA ligase 1
NZ_LABZ01000015.1	Prodigal:002006	CDS	4768	6192	.	-	0	ID=EGDFAGKH_01461;eC_number=3.5.1.13;Name=aam_1;db_xref=COG:COG0154;gene=aam_1;inference=ab initio prediction:Prodigal:002006,similar to AA sequence:UniProtKB:K9NBS6;locus_tag=EGDFAGKH_01461;product=Acylamidase
NZ_LABZ01000015.1	Prodigal:002006	CDS	6197	6544	.	-	0	ID=EGDFAGKH_01462;inference=ab initio prediction:Prodigal:002006;locus_tag=EGDFAGKH_01462;product=hypothetical protein
NZ_LABZ01000015.1	Prodigal:002006	CDS	6559	7125	.	-	0	ID=EGDFAGKH_01463;inference=ab initio prediction:Prodigal:002006;locus_tag=EGDFAGKH_01463;product=hypothetical protein
NZ_LABZ01000015.1	Prodigal:002006	CDS	7238	8671	.	-	0	ID=EGDFAGKH_01464;eC_number=2.5.1.44;Name=hss;gene=hss;inference=ab initio prediction:Prodigal:002006,similar to AA sequence:UniProtKB:O32323;locus_tag=EGDFAGKH_01464;product=Homospermidine synthase
NZ_LABZ01000015.1	Prodigal:002006	CDS	9005	9217	.	+	0	ID=EGDFAGKH_01465;inference=ab initio prediction:Prodigal:002006;locus_tag=EGDFAGKH_01465;product=hypothetical protein
NZ_LABZ01000015.1	Prodigal:002006	CDS	9354	9809	.	-	0	ID=EGDFAGKH_01466;inference=ab initio prediction:Prodigal:002006;locus_tag=EGDFAGKH_01466;product=hypothetical protein
NZ_LABZ01000150.1	Prodigal:002006	CDS	1	726	.	+	0	ID=EGDFAGKH_01467;eC_number=2.4.1.342;Name=glgM;db_xref=COG:COG0438;gene=glgM;inference=ab initio prediction:Prodigal:002006,similar to AA sequence:UniProtKB:P9WMZ1;locus_tag=EGDFAGKH_01467;product=Alpha-maltose-1-phosphate synthase
NZ_LABZ01000150.1	Prodigal:002006	CDS	729	1523	.	-	0	ID=EGDFAGKH_01468;eC_number=1.1.1.311;Name=ped;gene=ped;inference=ab initio prediction:Prodigal:002006,similar to AA sequence:UniProtKB:Q5P5I4;locus_tag=EGDFAGKH_01468;product=(S)-1-Phenylethanol dehydrogenase
NZ_LABZ01000150.1	Prodigal:002006	CDS	1633	2529	.	+	0	ID=EGDFAGKH_01469;Name=dmlR_5;gene=dmlR_5;inference=ab initio prediction:Prodigal:002006,similar to AA sequence:UniProtKB:P76250;locus_tag=EGDFAGKH_01469;product=HTH-type transcriptional regulator DmlR
NZ_LABZ01000150.1	Prodigal:002006	CDS	2536	3477	.	-	0	ID=EGDFAGKH_01470;Name=gcvA_3;gene=gcvA_3;inference=ab initio prediction:Prodigal:002006,similar to AA sequence:UniProtKB:P0A9F6;locus_tag=EGDFAGKH_01470;product=Glycine cleavage system transcriptional activator
NZ_LABZ01000150.1	Prodigal:002006	CDS	3603	3833	.	+	0	ID=EGDFAGKH_01471;inference=ab initio prediction:Prodigal:002006;locus_tag=EGDFAGKH_01471;product=hypothetical protein
NZ_LABZ01000150.1	Prodigal:002006	CDS	3923	4852	.	+	0	ID=EGDFAGKH_01472;inference=ab initio prediction:Prodigal:002006,similar to AA sequence:ISfinder:ISBsp7;locus_tag=EGDFAGKH_01472;product=IS1595 family transposase ISBsp7
NZ_LABZ01000150.1	Prodigal:002006	CDS	4872	5504	.	-	0	ID=EGDFAGKH_01473;eC_number=4.-.-.-;Name=ycaC_1;db_xref=COG:COG1335;gene=ycaC_1;inference=ab initio prediction:Prodigal:002006,similar to AA sequence:UniProtKB:P21367;locus_tag=EGDFAGKH_01473;product=putative hydrolase YcaC
NZ_LABZ01000150.1	Prodigal:002006	CDS	5723	6598	.	-	0	ID=EGDFAGKH_01474;Name=rhaS_3;gene=rhaS_3;inference=ab initio prediction:Prodigal:002006,protein motif:HAMAP:MF_01534;locus_tag=EGDFAGKH_01474;product=HTH-type transcriptional activator RhaS
NZ_LABZ01000150.1	Prodigal:002006	CDS	6898	7734	.	-	0	ID=EGDFAGKH_01475;Name=livF_8;db_xref=COG:COG0410;gene=livF_8;inference=ab initio prediction:Prodigal:002006,similar to AA sequence:UniProtKB:P22731;locus_tag=EGDFAGKH_01475;product=High-affinity branched-chain amino acid transport ATP-binding protein LivF
NZ_LABZ01000151.1	Prodigal:002006	CDS	40	3297	.	+	0	ID=EGDFAGKH_01476;inference=ab initio prediction:Prodigal:002006;locus_tag=EGDFAGKH_01476;product=hypothetical protein
NZ_LABZ01000151.1	Prodigal:002006	CDS	3176	4060	.	-	0	ID=EGDFAGKH_01477;eC_number=6.2.1.5;Name=sucD_1;db_xref=COG:COG0074;gene=sucD_1;inference=ab initio prediction:Prodigal:002006,similar to AA sequence:UniProtKB:P0AGE9;locus_tag=EGDFAGKH_01477;product=Succinate--CoA ligase [ADP-forming] subunit alpha
NZ_LABZ01000151.1	Prodigal:002006	CDS	4216	5412	.	-	0	ID=EGDFAGKH_01478;eC_number=6.2.1.5;Name=sucC_1;db_xref=COG:COG0045;gene=sucC_1;inference=ab initio prediction:Prodigal:002006,similar to AA sequence:UniProtKB:P80886;locus_tag=EGDFAGKH_01478;product=Succinate--CoA ligase [ADP-forming] subunit beta
NZ_LABZ01000151.1	Prodigal:002006	CDS	5490	6452	.	-	0	ID=EGDFAGKH_01479;eC_number=1.1.1.37;Name=mdh;db_xref=COG:COG0039;gene=mdh;inference=ab initio prediction:Prodigal:002006,similar to AA sequence:UniProtKB:A9W386;locus_tag=EGDFAGKH_01479;product=Malate dehydrogenase
NZ_LABZ01000151.1	Prodigal:002006	CDS	6702	7388	.	-	0	ID=EGDFAGKH_01480;Name=slmA_1;gene=slmA_1;inference=ab initio prediction:Prodigal:002006,protein motif:HAMAP:MF_01839;locus_tag=EGDFAGKH_01480;product=Nucleoid occlusion factor SlmA
NZ_LABZ01000151.1	Prodigal:002006	CDS	7493	8053	.	-	0	ID=EGDFAGKH_01481;inference=ab initio prediction:Prodigal:002006;locus_tag=EGDFAGKH_01481;product=hypothetical protein
NZ_LABZ01000151.1	Prodigal:002006	CDS	8425	10191	.	+	0	ID=EGDFAGKH_01482;inference=ab initio prediction:Prodigal:002006;locus_tag=EGDFAGKH_01482;product=hypothetical protein
NZ_LABZ01000151.1	Prodigal:002006	CDS	10101	11393	.	-	0	ID=EGDFAGKH_01483;inference=ab initio prediction:Prodigal:002006;locus_tag=EGDFAGKH_01483;product=hypothetical protein
NZ_LABZ01000152.1	Prodigal:002006	CDS	23	1447	.	-	0	ID=EGDFAGKH_01484;eC_number=2.7.13.3;Name=qseC;gene=qseC;inference=ab initio prediction:Prodigal:002006,similar to AA sequence:UniProtKB:P45336;locus_tag=EGDFAGKH_01484;product=Sensor protein QseC
NZ_LABZ01000152.1	Prodigal:002006	CDS	1444	2109	.	-	0	ID=EGDFAGKH_01485;Name=tctD_1;db_xref=COG:COG0745;gene=tctD_1;inference=ab initio prediction:Prodigal:002006,similar to AA sequence:UniProtKB:P0CL17;locus_tag=EGDFAGKH_01485;product=Transcriptional regulatory protein tctD
NZ_LABZ01000152.1	Prodigal:002006	CDS	2292	3380	.	+	0	ID=EGDFAGKH_01486;inference=ab initio prediction:Prodigal:002006;locus_tag=EGDFAGKH_01486;product=hypothetical protein
NZ_LABZ01000152.1	Prodigal:002006	CDS	3924	5237	.	+	0	ID=EGDFAGKH_01487;Name=proP_1;gene=proP_1;inference=ab initio prediction:Prodigal:002006,similar to AA sequence:UniProtKB:P0C0L7;locus_tag=EGDFAGKH_01487;product=Proline/betaine transporter
NZ_LABZ01000152.1	Prodigal:002006	CDS	5574	6362	.	+	0	ID=EGDFAGKH_01488;eC_number=5.3.3.7;Name=ais;gene=ais;inference=ab initio prediction:Prodigal:002006,similar to AA sequence:UniProtKB:A0A0A1H8I4;locus_tag=EGDFAGKH_01488;product=Aconitate isomerase
NZ_LABZ01000152.1	Prodigal:002006	CDS	6713	7615	.	+	0	ID=EGDFAGKH_01489;Name=gltC;gene=gltC;inference=ab initio prediction:Prodigal:002006,similar to AA sequence:UniProtKB:P20668;locus_tag=EGDFAGKH_01489;product=HTH-type transcriptional regulator GltC
NZ_LABZ01000152.1	Prodigal:002006	CDS	7914	9488	.	+	0	ID=EGDFAGKH_01490;inference=ab initio prediction:Prodigal:002006;locus_tag=EGDFAGKH_01490;product=hypothetical protein
NZ_LABZ01000152.1	Prodigal:002006	CDS	9499	10440	.	+	0	ID=EGDFAGKH_01491;Name=gsiC_4;db_xref=COG:COG0601;gene=gsiC_4;inference=ab initio prediction:Prodigal:002006,similar to AA sequence:UniProtKB:P75798;locus_tag=EGDFAGKH_01491;product=Glutathione transport system permease protein GsiC
NZ_LABZ01000152.1	Prodigal:002006	CDS	10437	11360	.	+	0	ID=EGDFAGKH_01492;Name=gsiD_4;db_xref=COG:COG1173;gene=gsiD_4;inference=ab initio prediction:Prodigal:002006,similar to AA sequence:UniProtKB:P75799;locus_tag=EGDFAGKH_01492;product=Glutathione transport system permease protein GsiD
NZ_LABZ01000152.1	Prodigal:002006	CDS	11357	12997	.	+	0	ID=EGDFAGKH_01493;eC_number=7.4.2.10;Name=gsiA_5;db_xref=COG:COG1123;gene=gsiA_5;inference=ab initio prediction:Prodigal:002006,similar to AA sequence:UniProtKB:P75796;locus_tag=EGDFAGKH_01493;product=Glutathione import ATP-binding protein GsiA
NZ_LABZ01000152.1	Prodigal:002006	CDS	13291	14766	.	+	0	ID=EGDFAGKH_01494;eC_number=3.5.2.12;Name=nylA;gene=nylA;inference=ab initio prediction:Prodigal:002006,similar to AA sequence:UniProtKB:P13398;locus_tag=EGDFAGKH_01494;product=6-aminohexanoate-cyclic-dimer hydrolase
NZ_LABZ01000152.1	Prodigal:002006	CDS	14964	16427	.	+	0	ID=EGDFAGKH_01495;inference=ab initio prediction:Prodigal:002006;locus_tag=EGDFAGKH_01495;product=hypothetical protein
NZ_LABZ01000152.1	Prodigal:002006	CDS	16702	17286	.	+	0	ID=EGDFAGKH_01496;inference=ab initio prediction:Prodigal:002006;locus_tag=EGDFAGKH_01496;product=hypothetical protein
NZ_LABZ01000153.1	Prodigal:002006	CDS	184	627	.	+	0	ID=EGDFAGKH_01497;inference=ab initio prediction:Prodigal:002006;locus_tag=EGDFAGKH_01497;product=hypothetical protein
NZ_LABZ01000153.1	Prodigal:002006	CDS	641	1840	.	-	0	ID=EGDFAGKH_01498;eC_number=1.14.13.2;Name=pobA;db_xref=COG:COG0654;gene=pobA;inference=ab initio prediction:Prodigal:002006,similar to AA sequence:UniProtKB:P20586;locus_tag=EGDFAGKH_01498;product=p-hydroxybenzoate hydroxylase
NZ_LABZ01000153.1	Prodigal:002006	CDS	1990	2889	.	+	0	ID=EGDFAGKH_01499;Name=rhaS_4;gene=rhaS_4;inference=ab initio prediction:Prodigal:002006,protein motif:HAMAP:MF_01534;locus_tag=EGDFAGKH_01499;product=HTH-type transcriptional activator RhaS
NZ_LABZ01000153.1	Prodigal:002006	CDS	2886	3800	.	+	0	ID=EGDFAGKH_01500;eC_number=1.-.-.-;db_xref=COG:COG0656;inference=ab initio prediction:Prodigal:002006,similar to AA sequence:UniProtKB:A0QV10;locus_tag=EGDFAGKH_01500;product=putative oxidoreductase/MSMEI_2347
NZ_LABZ01000153.1	Prodigal:002006	CDS	4083	4469	.	+	0	ID=EGDFAGKH_01501;inference=ab initio prediction:Prodigal:002006;locus_tag=EGDFAGKH_01501;product=hypothetical protein
NZ_LABZ01000153.1	Prodigal:002006	CDS	4592	5296	.	-	0	ID=EGDFAGKH_01502;inference=ab initio prediction:Prodigal:002006;locus_tag=EGDFAGKH_01502;product=hypothetical protein
NZ_LABZ01000153.1	Prodigal:002006	CDS	5676	5840	.	+	0	ID=EGDFAGKH_01503;inference=ab initio prediction:Prodigal:002006;locus_tag=EGDFAGKH_01503;product=hypothetical protein
NZ_LABZ01000153.1	Prodigal:002006	CDS	5875	6561	.	+	0	ID=EGDFAGKH_01504;Name=nusG_1;gene=nusG_1;inference=ab initio prediction:Prodigal:002006,protein motif:HAMAP:MF_00948;locus_tag=EGDFAGKH_01504;product=Transcription termination/antitermination protein NusG
NZ_LABZ01000153.1	Prodigal:002006	CDS	6812	7426	.	+	0	ID=EGDFAGKH_01505;inference=ab initio prediction:Prodigal:002006;locus_tag=EGDFAGKH_01505;product=hypothetical protein
NZ_LABZ01000153.1	Prodigal:002006	CDS	7449	8816	.	+	0	ID=EGDFAGKH_01506;inference=ab initio prediction:Prodigal:002006;locus_tag=EGDFAGKH_01506;product=hypothetical protein
NZ_LABZ01000153.1	Prodigal:002006	CDS	8816	10078	.	+	0	ID=EGDFAGKH_01507;inference=ab initio prediction:Prodigal:002006;locus_tag=EGDFAGKH_01507;product=hypothetical protein
NZ_LABZ01000153.1	Prodigal:002006	CDS	10254	11258	.	+	0	ID=EGDFAGKH_01508;inference=ab initio prediction:Prodigal:002006;locus_tag=EGDFAGKH_01508;product=hypothetical protein
NZ_LABZ01000153.1	Prodigal:002006	CDS	11258	11701	.	+	0	ID=EGDFAGKH_01509;inference=ab initio prediction:Prodigal:002006;locus_tag=EGDFAGKH_01509;product=hypothetical protein
NZ_LABZ01000153.1	Prodigal:002006	CDS	11717	12664	.	+	0	ID=EGDFAGKH_01510;inference=ab initio prediction:Prodigal:002006;locus_tag=EGDFAGKH_01510;product=hypothetical protein
NZ_LABZ01000153.1	Prodigal:002006	CDS	12677	12940	.	+	0	ID=EGDFAGKH_01511;inference=ab initio prediction:Prodigal:002006;locus_tag=EGDFAGKH_01511;product=hypothetical protein
NZ_LABZ01000153.1	Prodigal:002006	CDS	12942	13316	.	+	0	ID=EGDFAGKH_01512;inference=ab initio prediction:Prodigal:002006;locus_tag=EGDFAGKH_01512;product=hypothetical protein
NZ_LABZ01000153.1	Prodigal:002006	CDS	13316	13630	.	+	0	ID=EGDFAGKH_01513;inference=ab initio prediction:Prodigal:002006;locus_tag=EGDFAGKH_01513;product=hypothetical protein
NZ_LABZ01000153.1	Prodigal:002006	CDS	13627	13911	.	+	0	ID=EGDFAGKH_01514;inference=ab initio prediction:Prodigal:002006;locus_tag=EGDFAGKH_01514;product=hypothetical protein
NZ_LABZ01000153.1	Prodigal:002006	CDS	13911	14330	.	+	0	ID=EGDFAGKH_01515;inference=ab initio prediction:Prodigal:002006;locus_tag=EGDFAGKH_01515;product=hypothetical protein
NZ_LABZ01000153.1	Prodigal:002006	CDS	14356	14802	.	+	0	ID=EGDFAGKH_01516;inference=ab initio prediction:Prodigal:002006;locus_tag=EGDFAGKH_01516;product=hypothetical protein
NZ_LABZ01000153.1	Prodigal:002006	CDS	14810	15379	.	+	0	ID=EGDFAGKH_01517;inference=ab initio prediction:Prodigal:002006;locus_tag=EGDFAGKH_01517;product=hypothetical protein
NZ_LABZ01000153.1	Prodigal:002006	CDS	15376	16716	.	+	0	ID=EGDFAGKH_01518;inference=ab initio prediction:Prodigal:002006;locus_tag=EGDFAGKH_01518;product=hypothetical protein
NZ_LABZ01000153.1	Prodigal:002006	CDS	16736	17371	.	+	0	ID=EGDFAGKH_01519;inference=ab initio prediction:Prodigal:002006;locus_tag=EGDFAGKH_01519;product=hypothetical protein
NZ_LABZ01000153.1	Prodigal:002006	CDS	17376	18263	.	+	0	ID=EGDFAGKH_01520;inference=ab initio prediction:Prodigal:002006;locus_tag=EGDFAGKH_01520;product=hypothetical protein
NZ_LABZ01000153.1	Prodigal:002006	CDS	18241	18729	.	+	0	ID=EGDFAGKH_01521;inference=ab initio prediction:Prodigal:002006;locus_tag=EGDFAGKH_01521;product=hypothetical protein
NZ_LABZ01000153.1	Prodigal:002006	CDS	18726	22652	.	+	0	ID=EGDFAGKH_01522;inference=ab initio prediction:Prodigal:002006;locus_tag=EGDFAGKH_01522;product=hypothetical protein
NZ_LABZ01000154.1	Prodigal:002006	CDS	60	464	.	+	0	ID=EGDFAGKH_01523;inference=ab initio prediction:Prodigal:002006;locus_tag=EGDFAGKH_01523;product=hypothetical protein
NZ_LABZ01000154.1	Prodigal:002006	CDS	546	1046	.	-	0	ID=EGDFAGKH_01524;inference=ab initio prediction:Prodigal:002006;locus_tag=EGDFAGKH_01524;product=hypothetical protein
NZ_LABZ01000154.1	Prodigal:002006	CDS	1293	1847	.	+	0	ID=EGDFAGKH_01525;eC_number=4.2.1.59;Name=fabA;db_xref=COG:COG0764;gene=fabA;inference=ab initio prediction:Prodigal:002006,similar to AA sequence:UniProtKB:O33877;locus_tag=EGDFAGKH_01525;product=3-hydroxydecanoyl-[acyl-carrier-protein] dehydratase
NZ_LABZ01000154.1	Prodigal:002006	CDS	2036	3262	.	+	0	ID=EGDFAGKH_01526;eC_number=2.3.1.41;Name=fabB;gene=fabB;inference=ab initio prediction:Prodigal:002006,similar to AA sequence:UniProtKB:Q02K94;locus_tag=EGDFAGKH_01526;product=3-oxoacyl-[acyl-carrier-protein] synthase 1
NZ_LABZ01000154.1	Prodigal:002006	CDS	3354	4181	.	+	0	ID=EGDFAGKH_01527;eC_number=1.3.1.9;Name=fabI_2;db_xref=COG:COG0623;gene=fabI_2;inference=ab initio prediction:Prodigal:002006,similar to AA sequence:UniProtKB:P16657;locus_tag=EGDFAGKH_01527;product=Enoyl-[acyl-carrier-protein] reductase [NADH] FabI
NZ_LABZ01000154.1	Prodigal:002006	CDS	4390	5109	.	-	0	ID=EGDFAGKH_01528;inference=ab initio prediction:Prodigal:002006;locus_tag=EGDFAGKH_01528;product=hypothetical protein
NZ_LABZ01000154.1	Prodigal:002006	CDS	5987	7036	.	-	0	ID=EGDFAGKH_01529;eC_number=3.1.4.-;Name=rpfG_2;db_xref=COG:COG3437;gene=rpfG_2;inference=ab initio prediction:Prodigal:002006,similar to AA sequence:UniProtKB:Q4UU85;locus_tag=EGDFAGKH_01529;product=Cyclic di-GMP phosphodiesterase response regulator RpfG
NZ_LABZ01000154.1	Prodigal:002006	CDS	7207	7704	.	-	0	ID=EGDFAGKH_01530;Name=iscR;gene=iscR;inference=ab initio prediction:Prodigal:002006,protein motif:HAMAP:MF_01176;locus_tag=EGDFAGKH_01530;product=HTH-type transcriptional regulator IscR
NZ_LABZ01000154.1	Prodigal:002006	CDS	7713	8192	.	-	0	ID=EGDFAGKH_01531;eC_number=3.6.1.23;Name=dut;db_xref=COG:COG0756;gene=dut;inference=ab initio prediction:Prodigal:002006,similar to AA sequence:UniProtKB:P06968;locus_tag=EGDFAGKH_01531;product=Deoxyuridine 5'-triphosphate nucleotidohydrolase
NZ_LABZ01000154.1	Prodigal:002006	CDS	8189	9061	.	-	0	ID=EGDFAGKH_01532;eC_number=3.1.2.30;Name=mcl2_1;db_xref=COG:COG2301;gene=mcl2_1;inference=ab initio prediction:Prodigal:002006,similar to AA sequence:UniProtKB:D3JV05;locus_tag=EGDFAGKH_01532;product=(3S)-malyl-CoA thioesterase
NZ_LABZ01000154.1	Prodigal:002006	CDS	9142	9792	.	-	0	ID=EGDFAGKH_01533;Name=rspR_4;db_xref=COG:COG1802;gene=rspR_4;inference=ab initio prediction:Prodigal:002006,similar to AA sequence:UniProtKB:P0ACM2;locus_tag=EGDFAGKH_01533;product=HTH-type transcriptional repressor RspR
NZ_LABZ01000154.1	Prodigal:002006	CDS	9926	11245	.	+	0	ID=EGDFAGKH_01534;Name=ttuB_3;gene=ttuB_3;inference=ab initio prediction:Prodigal:002006,similar to AA sequence:UniProtKB:Q44470;locus_tag=EGDFAGKH_01534;product=Putative tartrate transporter
NZ_LABZ01000154.1	Prodigal:002006	CDS	11375	12055	.	+	0	ID=EGDFAGKH_01535;inference=ab initio prediction:Prodigal:002006;locus_tag=EGDFAGKH_01535;product=hypothetical protein
NZ_LABZ01000154.1	Prodigal:002006	CDS	12063	12905	.	+	0	ID=EGDFAGKH_01536;inference=ab initio prediction:Prodigal:002006;locus_tag=EGDFAGKH_01536;product=hypothetical protein
NZ_LABZ01000154.1	Prodigal:002006	CDS	12902	14191	.	+	0	ID=EGDFAGKH_01537;eC_number=3.5.99.5;Name=cnbH;gene=cnbH;inference=ab initio prediction:Prodigal:002006,similar to AA sequence:UniProtKB:Q38M35;locus_tag=EGDFAGKH_01537;product=2-amino-5-chloromuconic acid deaminase
NZ_LABZ01000154.1	Prodigal:002006	CDS	14443	14628	.	-	0	ID=EGDFAGKH_01538;inference=ab initio prediction:Prodigal:002006;locus_tag=EGDFAGKH_01538;product=hypothetical protein
NZ_LABZ01000154.1	Prodigal:002006	CDS	14833	15936	.	+	0	ID=EGDFAGKH_01539;eC_number=3.5.1.38;Name=ansB_1;gene=ansB_1;inference=ab initio prediction:Prodigal:002006,similar to AA sequence:UniProtKB:P10182;locus_tag=EGDFAGKH_01539;product=Glutaminase-asparaginase
NZ_LABZ01000154.1	Prodigal:002006	CDS	16354	17112	.	+	0	ID=EGDFAGKH_01540;eC_number=1.1.1.100;Name=fabG_5;gene=fabG_5;inference=ab initio prediction:Prodigal:002006,similar to AA sequence:UniProtKB:P99093;locus_tag=EGDFAGKH_01540;product=3-oxoacyl-[acyl-carrier-protein] reductase FabG
NZ_LABZ01000154.1	Prodigal:002006	CDS	17127	18005	.	+	0	ID=EGDFAGKH_01541;eC_number=2.3.1.247;Name=kce_2;db_xref=COG:COG3246;gene=kce_2;inference=ab initio prediction:Prodigal:002006,similar to AA sequence:UniProtKB:Q8RHX2;locus_tag=EGDFAGKH_01541;product=3-keto-5-aminohexanoate cleavage enzyme
NZ_LABZ01000154.1	Prodigal:002006	CDS	18363	19151	.	+	0	ID=EGDFAGKH_01542;inference=ab initio prediction:Prodigal:002006;locus_tag=EGDFAGKH_01542;product=hypothetical protein
NZ_LABZ01000154.1	Prodigal:002006	CDS	19195	20358	.	-	0	ID=EGDFAGKH_01543;inference=ab initio prediction:Prodigal:002006;locus_tag=EGDFAGKH_01543;product=hypothetical protein
NZ_LABZ01000154.1	Prodigal:002006	CDS	20718	22262	.	-	0	ID=EGDFAGKH_01544;eC_number=2.6.1.16;Name=nodM;gene=nodM;inference=ab initio prediction:Prodigal:002006,similar to AA sequence:UniProtKB:P25195;locus_tag=EGDFAGKH_01544;product=Glutamine--fructose-6-phosphate aminotransferase [isomerizing]
NZ_LABZ01000155.1	Prodigal:002006	CDS	861	1235	.	+	0	ID=EGDFAGKH_01545;inference=ab initio prediction:Prodigal:002006;locus_tag=EGDFAGKH_01545;product=hypothetical protein
NZ_LABZ01000155.1	Prodigal:002006	CDS	1253	2212	.	+	0	ID=EGDFAGKH_01546;inference=ab initio prediction:Prodigal:002006;locus_tag=EGDFAGKH_01546;product=hypothetical protein
NZ_LABZ01000155.1	Prodigal:002006	CDS	2330	2593	.	+	0	ID=EGDFAGKH_01547;inference=ab initio prediction:Prodigal:002006;locus_tag=EGDFAGKH_01547;product=hypothetical protein
NZ_LABZ01000155.1	Prodigal:002006	CDS	2639	4069	.	+	0	ID=EGDFAGKH_01548;inference=ab initio prediction:Prodigal:002006;locus_tag=EGDFAGKH_01548;product=hypothetical protein
NZ_LABZ01000155.1	Prodigal:002006	CDS	4160	7318	.	-	0	ID=EGDFAGKH_01549;Name=mexB_1;db_xref=COG:COG0841;gene=mexB_1;inference=ab initio prediction:Prodigal:002006,similar to AA sequence:UniProtKB:P52002;locus_tag=EGDFAGKH_01549;product=Multidrug resistance protein MexB
NZ_LABZ01000155.1	Prodigal:002006	CDS	7342	8502	.	-	0	ID=EGDFAGKH_01550;Name=ttgG;gene=ttgG;inference=ab initio prediction:Prodigal:002006,similar to AA sequence:UniProtKB:Q93PU5;locus_tag=EGDFAGKH_01550;product=Toluene efflux pump periplasmic linker protein TtgG
NZ_LABZ01000155.1	Prodigal:002006	CDS	8933	9226	.	+	0	ID=EGDFAGKH_01551;inference=ab initio prediction:Prodigal:002006;locus_tag=EGDFAGKH_01551;product=hypothetical protein
NZ_LABZ01000155.1	Prodigal:002006	CDS	9291	9539	.	+	0	ID=EGDFAGKH_01552;inference=ab initio prediction:Prodigal:002006;locus_tag=EGDFAGKH_01552;product=hypothetical protein
NZ_LABZ01000155.1	Prodigal:002006	CDS	9622	11232	.	+	0	ID=EGDFAGKH_01553;eC_number=6.2.1.3;Name=lcfB_2;db_xref=COG:COG0318;gene=lcfB_2;inference=ab initio prediction:Prodigal:002006,similar to AA sequence:UniProtKB:O07610;locus_tag=EGDFAGKH_01553;product=Long-chain-fatty-acid--CoA ligase
NZ_LABZ01000156.1	Prodigal:002006	CDS	208	1659	.	-	0	ID=EGDFAGKH_01554;Name=gabR;db_xref=COG:COG1167;gene=gabR;inference=ab initio prediction:Prodigal:002006,similar to AA sequence:UniProtKB:P94426;locus_tag=EGDFAGKH_01554;product=HTH-type transcriptional regulatory protein GabR
NZ_LABZ01000156.1	Prodigal:002006	CDS	1799	2128	.	+	0	ID=EGDFAGKH_01555;Name=paiB;db_xref=COG:COG2808;gene=paiB;inference=ab initio prediction:Prodigal:002006,similar to AA sequence:UniProtKB:P21341;locus_tag=EGDFAGKH_01555;product=Protease synthase and sporulation protein PAI 2
NZ_LABZ01000156.1	Prodigal:002006	CDS	2318	2422	.	+	0	ID=EGDFAGKH_01556;inference=ab initio prediction:Prodigal:002006;locus_tag=EGDFAGKH_01556;product=hypothetical protein
NZ_LABZ01000156.1	Prodigal:002006	CDS	2518	3411	.	+	0	ID=EGDFAGKH_01557;Name=gltR_1;db_xref=COG:COG0583;gene=gltR_1;inference=ab initio prediction:Prodigal:002006,similar to AA sequence:UniProtKB:P94501;locus_tag=EGDFAGKH_01557;product=HTH-type transcriptional regulator GltR
NZ_LABZ01000156.1	Prodigal:002006	CDS	3521	4321	.	+	0	ID=EGDFAGKH_01558;eC_number=4.2.1.-;db_xref=COG:COG4336;inference=ab initio prediction:Prodigal:002006,similar to AA sequence:UniProtKB:Q87UC6;locus_tag=EGDFAGKH_01558;product=Putative hydro-lyase
NZ_LABZ01000156.1	Prodigal:002006	CDS	4462	5712	.	+	0	ID=EGDFAGKH_01559;inference=ab initio prediction:Prodigal:002006;locus_tag=EGDFAGKH_01559;product=hypothetical protein
NZ_LABZ01000156.1	Prodigal:002006	CDS	6007	6885	.	+	0	ID=EGDFAGKH_01560;Name=livH_7;db_xref=COG:COG0559;gene=livH_7;inference=ab initio prediction:Prodigal:002006,similar to AA sequence:UniProtKB:P0AEX7;locus_tag=EGDFAGKH_01560;product=High-affinity branched-chain amino acid transport system permease protein LivH
NZ_LABZ01000156.1	Prodigal:002006	CDS	6886	7926	.	+	0	ID=EGDFAGKH_01561;inference=ab initio prediction:Prodigal:002006;locus_tag=EGDFAGKH_01561;product=hypothetical protein
NZ_LABZ01000156.1	Prodigal:002006	CDS	7923	8669	.	+	0	ID=EGDFAGKH_01562;eC_number=3.6.3.-;Name=lptB_4;db_xref=COG:COG1137;gene=lptB_4;inference=ab initio prediction:Prodigal:002006,similar to AA sequence:UniProtKB:P45073;locus_tag=EGDFAGKH_01562;product=Lipopolysaccharide export system ATP-binding protein LptB
NZ_LABZ01000156.1	Prodigal:002006	CDS	8659	9411	.	+	0	ID=EGDFAGKH_01563;Name=livF_9;db_xref=COG:COG0410;gene=livF_9;inference=ab initio prediction:Prodigal:002006,similar to AA sequence:UniProtKB:P22731;locus_tag=EGDFAGKH_01563;product=High-affinity branched-chain amino acid transport ATP-binding protein LivF
NZ_LABZ01000156.1	Prodigal:002006	CDS	9979	11052	.	+	0	ID=EGDFAGKH_01564;inference=ab initio prediction:Prodigal:002006;locus_tag=EGDFAGKH_01564;product=hypothetical protein
NZ_LABZ01000157.1	Prodigal:002006	CDS	108	545	.	-	0	ID=EGDFAGKH_01565;Name=decR_1;db_xref=COG:COG1522;gene=decR_1;inference=ab initio prediction:Prodigal:002006,similar to AA sequence:UniProtKB:P0ACJ5;locus_tag=EGDFAGKH_01565;product=DNA-binding transcriptional activator DecR
NZ_LABZ01000157.1	Prodigal:002006	CDS	709	1647	.	+	0	ID=EGDFAGKH_01566;eC_number=3.5.3.1;Name=arcA;gene=arcA;inference=ab initio prediction:Prodigal:002006,similar to AA sequence:UniProtKB:P14012;locus_tag=EGDFAGKH_01566;product=Arginase
NZ_LABZ01000157.1	Prodigal:002006	CDS	1648	2700	.	+	0	ID=EGDFAGKH_01567;eC_number=4.3.1.12;Name=ocd;gene=ocd;inference=ab initio prediction:Prodigal:002006,similar to AA sequence:UniProtKB:P09773;locus_tag=EGDFAGKH_01567;product=Ornithine cyclodeaminase
NZ_LABZ01000157.1	Prodigal:002006	CDS	2743	3705	.	-	0	ID=EGDFAGKH_01568;Name=lgoR;db_xref=COG:COG1802;gene=lgoR;inference=ab initio prediction:Prodigal:002006,similar to AA sequence:UniProtKB:P39399;locus_tag=EGDFAGKH_01568;product=putative HTH-type transcriptional regulator LgoR
NZ_LABZ01000157.1	Prodigal:002006	CDS	3906	5072	.	+	0	ID=EGDFAGKH_01569;eC_number=1.1.1.58;Name=uxaB;db_xref=COG:COG0246;gene=uxaB;inference=ab initio prediction:Prodigal:002006,similar to AA sequence:UniProtKB:O34354;locus_tag=EGDFAGKH_01569;product=Altronate oxidoreductase
NZ_LABZ01000157.1	Prodigal:002006	CDS	5069	5752	.	+	0	ID=EGDFAGKH_01570;Name=occM_1;gene=occM_1;inference=ab initio prediction:Prodigal:002006,similar to AA sequence:UniProtKB:P35114;locus_tag=EGDFAGKH_01570;product=Octopine transport system permease protein OccM
NZ_LABZ01000157.1	Prodigal:002006	CDS	5767	6420	.	+	0	ID=EGDFAGKH_01571;Name=yecS_3;db_xref=COG:COG0765;gene=yecS_3;inference=ab initio prediction:Prodigal:002006,similar to AA sequence:UniProtKB:P0AFT2;locus_tag=EGDFAGKH_01571;product=L-cystine transport system permease protein YecS
NZ_LABZ01000157.1	Prodigal:002006	CDS	6404	7132	.	+	0	ID=EGDFAGKH_01572;Name=glnQ_2;db_xref=COG:COG1126;gene=glnQ_2;inference=ab initio prediction:Prodigal:002006,similar to AA sequence:UniProtKB:P10346;locus_tag=EGDFAGKH_01572;product=Glutamine transport ATP-binding protein GlnQ
NZ_LABZ01000157.1	Prodigal:002006	CDS	7153	7935	.	+	0	ID=EGDFAGKH_01573;Name=glnH_1;db_xref=COG:COG0834;gene=glnH_1;inference=ab initio prediction:Prodigal:002006,similar to AA sequence:UniProtKB:O34563;locus_tag=EGDFAGKH_01573;product=ABC transporter glutamine-binding protein GlnH
NZ_LABZ01000157.1	Prodigal:002006	CDS	8231	9241	.	+	0	ID=EGDFAGKH_01574;eC_number=1.1.1.414;Name=lgoD_1;db_xref=COG:COG1063;gene=lgoD_1;inference=ab initio prediction:Prodigal:002006,similar to AA sequence:UniProtKB:P39400;locus_tag=EGDFAGKH_01574;product=L-galactonate-5-dehydrogenase
NZ_LABZ01000157.1	Prodigal:002006	CDS	9306	9806	.	+	0	ID=EGDFAGKH_01575;inference=ab initio prediction:Prodigal:002006;locus_tag=EGDFAGKH_01575;product=hypothetical protein
NZ_LABZ01000157.1	Prodigal:002006	CDS	9794	10591	.	-	0	ID=EGDFAGKH_01576;eC_number=4.2.1.109;Name=mtnB;gene=mtnB;inference=ab initio prediction:Prodigal:002006,protein motif:HAMAP:MF_01677;locus_tag=EGDFAGKH_01576;product=Methylthioribulose-1-phosphate dehydratase
NZ_LABZ01000157.1	Prodigal:002006	CDS	10666	11850	.	-	0	ID=EGDFAGKH_01577;inference=ab initio prediction:Prodigal:002006,similar to AA sequence:ISfinder:TnXax1;locus_tag=EGDFAGKH_01577;product=Tn3 family transposase TnXax1
NZ_LABZ01000158.1	Prodigal:002006	CDS	467	790	.	-	0	ID=EGDFAGKH_01578;inference=ab initio prediction:Prodigal:002006;locus_tag=EGDFAGKH_01578;product=hypothetical protein
NZ_LABZ01000158.1	Prodigal:002006	CDS	1161	2597	.	+	0	ID=EGDFAGKH_01579;eC_number=4.1.1.105;db_xref=COG:COG0076;inference=ab initio prediction:Prodigal:002006,similar to AA sequence:UniProtKB:A7B1V0;locus_tag=EGDFAGKH_01579;product=Tryptophan decarboxylase
NZ_LABZ01000158.1	Prodigal:002006	CDS	2904	4598	.	+	0	ID=EGDFAGKH_01580;inference=ab initio prediction:Prodigal:002006;locus_tag=EGDFAGKH_01580;product=hypothetical protein
NZ_LABZ01000158.1	Prodigal:002006	CDS	4952	6067	.	-	0	ID=EGDFAGKH_01581;inference=ab initio prediction:Prodigal:002006;locus_tag=EGDFAGKH_01581;product=hypothetical protein
NZ_LABZ01000158.1	Prodigal:002006	CDS	6090	6767	.	-	0	ID=EGDFAGKH_01582;eC_number=2.5.1.143;Name=larB;db_xref=COG:COG1691;gene=larB;inference=ab initio prediction:Prodigal:002006,similar to AA sequence:UniProtKB:F9UST0;locus_tag=EGDFAGKH_01582;product=Pyridinium-3%2C5-biscarboxylic acid mononucleotide synthase
NZ_LABZ01000158.1	Prodigal:002006	CDS	6764	7588	.	-	0	ID=EGDFAGKH_01583;inference=ab initio prediction:Prodigal:002006;locus_tag=EGDFAGKH_01583;product=hypothetical protein
NZ_LABZ01000158.1	Prodigal:002006	CDS	7585	8883	.	-	0	ID=EGDFAGKH_01584;eC_number=4.99.1.12;Name=larC;gene=larC;inference=ab initio prediction:Prodigal:002006,protein motif:HAMAP:MF_01074;locus_tag=EGDFAGKH_01584;product=Pyridinium-3%2C5-bisthiocarboxylic acid mononucleotide nickel insertion protein
NZ_LABZ01000158.1	Prodigal:002006	CDS	9023	9655	.	-	0	ID=EGDFAGKH_01585;inference=ab initio prediction:Prodigal:002006;locus_tag=EGDFAGKH_01585;product=hypothetical protein
NZ_LABZ01000159.1	Prodigal:002006	CDS	88	3315	.	+	0	ID=EGDFAGKH_01586;inference=ab initio prediction:Prodigal:002006;locus_tag=EGDFAGKH_01586;product=hypothetical protein
NZ_LABZ01000159.1	Prodigal:002006	CDS	3305	4069	.	+	0	ID=EGDFAGKH_01587;inference=ab initio prediction:Prodigal:002006;locus_tag=EGDFAGKH_01587;product=hypothetical protein
NZ_LABZ01000159.1	Prodigal:002006	CDS	4523	4780	.	+	0	ID=EGDFAGKH_01588;inference=ab initio prediction:Prodigal:002006;locus_tag=EGDFAGKH_01588;product=hypothetical protein
NZ_LABZ01000159.1	Prodigal:002006	CDS	5112	6833	.	-	0	ID=EGDFAGKH_01589;inference=ab initio prediction:Prodigal:002006;locus_tag=EGDFAGKH_01589;product=hypothetical protein
NZ_LABZ01000159.1	Prodigal:002006	CDS	6936	7175	.	-	0	ID=EGDFAGKH_01590;inference=ab initio prediction:Prodigal:002006;locus_tag=EGDFAGKH_01590;product=hypothetical protein
NZ_LABZ01000159.1	Prodigal:002006	CDS	7304	8842	.	-	0	ID=EGDFAGKH_01591;eC_number=3.1.1.102;inference=ab initio prediction:Prodigal:002006,similar to AA sequence:UniProtKB:A0A0K8P8E7;locus_tag=EGDFAGKH_01591;product=Mono(2-hydroxyethyl) terephthalate hydrolase
NZ_LABZ01000016.1	Prodigal:002006	CDS	358	1218	.	-	0	ID=EGDFAGKH_01592;inference=ab initio prediction:Prodigal:002006;locus_tag=EGDFAGKH_01592;product=hypothetical protein
NZ_LABZ01000016.1	Prodigal:002006	CDS	1640	2074	.	-	0	ID=EGDFAGKH_01593;inference=ab initio prediction:Prodigal:002006;locus_tag=EGDFAGKH_01593;product=hypothetical protein
NZ_LABZ01000016.1	Prodigal:002006	CDS	2080	2859	.	-	0	ID=EGDFAGKH_01594;eC_number=3.1.2.6;Name=gloB_1;db_xref=COG:COG0491;gene=gloB_1;inference=ab initio prediction:Prodigal:002006,similar to AA sequence:UniProtKB:Q8ZRM2;locus_tag=EGDFAGKH_01594;product=Hydroxyacylglutathione hydrolase
NZ_LABZ01000016.1	Prodigal:002006	CDS	3170	3922	.	+	0	ID=EGDFAGKH_01595;inference=ab initio prediction:Prodigal:002006;locus_tag=EGDFAGKH_01595;product=hypothetical protein
NZ_LABZ01000016.1	Prodigal:002006	CDS	3922	4641	.	+	0	ID=EGDFAGKH_01596;inference=ab initio prediction:Prodigal:002006,similar to AA sequence:UniProtKB:P0AEY1;locus_tag=EGDFAGKH_01596;note=UPF0056 inner membrane protein MarC;product=hypothetical protein
NZ_LABZ01000016.1	Prodigal:002006	CDS	4607	5638	.	-	0	ID=EGDFAGKH_01597;eC_number=3.8.1.5;Name=dhmA2;gene=dhmA2;inference=ab initio prediction:Prodigal:002006,similar to AA sequence:UniProtKB:P9WMS1;locus_tag=EGDFAGKH_01597;product=Haloalkane dehalogenase 2
NZ_LABZ01000016.1	Prodigal:002006	CDS	5885	6682	.	+	0	ID=EGDFAGKH_01598;eC_number=1.17.1.8;Name=dapB;db_xref=COG:COG0289;gene=dapB;inference=ab initio prediction:Prodigal:002006,similar to AA sequence:UniProtKB:Q6G2G3;locus_tag=EGDFAGKH_01598;product=4-hydroxy-tetrahydrodipicolinate reductase
NZ_LABZ01000016.1	Prodigal:002006	CDS	6715	7338	.	+	0	ID=EGDFAGKH_01599;eC_number=5.4.2.11;Name=gpmA_2;gene=gpmA_2;inference=ab initio prediction:Prodigal:002006,similar to AA sequence:UniProtKB:P30798;locus_tag=EGDFAGKH_01599;product=2%2C3-bisphosphoglycerate-dependent phosphoglycerate mutase
NZ_LABZ01000016.1	Prodigal:002006	CDS	7564	7908	.	+	0	ID=EGDFAGKH_01600;inference=ab initio prediction:Prodigal:002006;locus_tag=EGDFAGKH_01600;product=hypothetical protein
NZ_LABZ01000016.1	Prodigal:002006	CDS	7937	8836	.	+	0	ID=EGDFAGKH_01601;inference=ab initio prediction:Prodigal:002006;locus_tag=EGDFAGKH_01601;product=hypothetical protein
NZ_LABZ01000016.1	Prodigal:002006	CDS	8868	9218	.	-	0	ID=EGDFAGKH_01602;inference=ab initio prediction:Prodigal:002006;locus_tag=EGDFAGKH_01602;product=hypothetical protein
NZ_LABZ01000016.1	Prodigal:002006	CDS	9323	10165	.	-	0	ID=EGDFAGKH_01603;inference=ab initio prediction:Prodigal:002006;locus_tag=EGDFAGKH_01603;product=hypothetical protein
NZ_LABZ01000016.1	Prodigal:002006	CDS	10805	11020	.	-	0	ID=EGDFAGKH_01604;inference=ab initio prediction:Prodigal:002006;locus_tag=EGDFAGKH_01604;product=hypothetical protein
NZ_LABZ01000016.1	Prodigal:002006	CDS	11107	11829	.	-	0	ID=EGDFAGKH_01605;Name=livF_10;db_xref=COG:COG0410;gene=livF_10;inference=ab initio prediction:Prodigal:002006,similar to AA sequence:UniProtKB:P22731;locus_tag=EGDFAGKH_01605;product=High-affinity branched-chain amino acid transport ATP-binding protein LivF
NZ_LABZ01000016.1	Prodigal:002006	CDS	11834	13888	.	-	0	ID=EGDFAGKH_01606;eC_number=7.6.2.8;Name=btuD_6;gene=btuD_6;inference=ab initio prediction:Prodigal:002006,protein motif:HAMAP:MF_01005;locus_tag=EGDFAGKH_01606;product=Vitamin B12 import ATP-binding protein BtuD
NZ_LABZ01000016.1	Prodigal:002006	CDS	13966	14838	.	-	0	ID=EGDFAGKH_01607;Name=livH_8;db_xref=COG:COG0559;gene=livH_8;inference=ab initio prediction:Prodigal:002006,similar to AA sequence:UniProtKB:P0AEX7;locus_tag=EGDFAGKH_01607;product=High-affinity branched-chain amino acid transport system permease protein LivH
NZ_LABZ01000016.1	Prodigal:002006	CDS	14912	16126	.	-	0	ID=EGDFAGKH_01608;Name=braC_3;db_xref=COG:COG0683;gene=braC_3;inference=ab initio prediction:Prodigal:002006,similar to AA sequence:UniProtKB:P21175;locus_tag=EGDFAGKH_01608;product=Leucine-%2C isoleucine-%2C valine-%2C threonine-%2C and alanine-binding protein
NZ_LABZ01000016.1	Prodigal:002006	CDS	16521	17501	.	-	0	ID=EGDFAGKH_01609;inference=ab initio prediction:Prodigal:002006;locus_tag=EGDFAGKH_01609;product=hypothetical protein
NZ_LABZ01000016.1	Prodigal:002006	CDS	17658	18797	.	-	0	ID=EGDFAGKH_01610;eC_number=4.1.2.48;Name=ltaE;gene=ltaE;inference=ab initio prediction:Prodigal:002006,similar to AA sequence:UniProtKB:O50584;locus_tag=EGDFAGKH_01610;product=Low specificity L-threonine aldolase
NZ_LABZ01000016.1	Prodigal:002006	CDS	19440	24131	.	+	0	ID=EGDFAGKH_01611;eC_number=1.4.7.1;Name=gltB;gene=gltB;inference=ab initio prediction:Prodigal:002006,similar to AA sequence:UniProtKB:P55037;locus_tag=EGDFAGKH_01611;product=Ferredoxin-dependent glutamate synthase 1
NZ_LABZ01000160.1	Prodigal:002006	CDS	343	1653	.	+	0	ID=EGDFAGKH_01612;inference=ab initio prediction:Prodigal:002006;locus_tag=EGDFAGKH_01612;product=hypothetical protein
NZ_LABZ01000160.1	Prodigal:002006	CDS	1650	2792	.	+	0	ID=EGDFAGKH_01613;inference=ab initio prediction:Prodigal:002006;locus_tag=EGDFAGKH_01613;product=hypothetical protein
NZ_LABZ01000160.1	Prodigal:002006	CDS	2758	3297	.	-	0	ID=EGDFAGKH_01614;inference=ab initio prediction:Prodigal:002006;locus_tag=EGDFAGKH_01614;product=hypothetical protein
NZ_LABZ01000160.1	Prodigal:002006	CDS	3391	4884	.	+	0	ID=EGDFAGKH_01615;eC_number=3.2.2.4;Name=amn;db_xref=COG:COG0775;gene=amn;inference=ab initio prediction:Prodigal:002006,similar to AA sequence:UniProtKB:P0AE12;locus_tag=EGDFAGKH_01615;product=AMP nucleosidase
NZ_LABZ01000160.1	Prodigal:002006	CDS	4889	5416	.	+	0	ID=EGDFAGKH_01616;inference=ab initio prediction:Prodigal:002006;locus_tag=EGDFAGKH_01616;product=hypothetical protein
NZ_LABZ01000160.1	Prodigal:002006	CDS	5623	6693	.	-	0	ID=EGDFAGKH_01617;inference=ab initio prediction:Prodigal:002006;locus_tag=EGDFAGKH_01617;product=hypothetical protein
NZ_LABZ01000160.1	Prodigal:002006	CDS	7276	7479	.	-	0	ID=EGDFAGKH_01618;inference=ab initio prediction:Prodigal:002006;locus_tag=EGDFAGKH_01618;product=hypothetical protein
NZ_LABZ01000160.1	Prodigal:002006	CDS	8009	8539	.	-	0	ID=EGDFAGKH_01619;Name=caiE_1;gene=caiE_1;inference=ab initio prediction:Prodigal:002006,protein motif:HAMAP:MF_01525;locus_tag=EGDFAGKH_01619;product=Carnitine operon protein CaiE
NZ_LABZ01000160.1	Prodigal:002006	CDS	8591	9730	.	-	0	ID=EGDFAGKH_01620;eC_number=1.1.1.369;Name=iolG_1;gene=iolG_1;inference=ab initio prediction:Prodigal:002006,protein motif:HAMAP:MF_01671;locus_tag=EGDFAGKH_01620;product=Inositol 2-dehydrogenase/D-chiro-inositol 3-dehydrogenase
NZ_LABZ01000160.1	Prodigal:002006	CDS	10004	12124	.	-	0	ID=EGDFAGKH_01621;Name=flhA_1;db_xref=COG:COG1298;gene=flhA_1;inference=ab initio prediction:Prodigal:002006,similar to AA sequence:UniProtKB:Q8YDK9;locus_tag=EGDFAGKH_01621;product=Flagellar biosynthesis protein FlhA
NZ_LABZ01000160.1	Prodigal:002006	CDS	12473	12865	.	+	0	ID=EGDFAGKH_01622;inference=ab initio prediction:Prodigal:002006;locus_tag=EGDFAGKH_01622;product=hypothetical protein
NZ_LABZ01000160.1	Prodigal:002006	CDS	12914	13726	.	+	0	ID=EGDFAGKH_01623;inference=ab initio prediction:Prodigal:002006;locus_tag=EGDFAGKH_01623;product=hypothetical protein
NZ_LABZ01000160.1	Prodigal:002006	CDS	14007	14630	.	+	0	ID=EGDFAGKH_01624;inference=ab initio prediction:Prodigal:002006;locus_tag=EGDFAGKH_01624;product=hypothetical protein
NZ_LABZ01000160.1	Prodigal:002006	CDS	14663	14860	.	-	0	ID=EGDFAGKH_01625;inference=ab initio prediction:Prodigal:002006;locus_tag=EGDFAGKH_01625;product=hypothetical protein
NZ_LABZ01000161.1	Prodigal:002006	CDS	112	645	.	-	0	ID=EGDFAGKH_01626;inference=ab initio prediction:Prodigal:002006;locus_tag=EGDFAGKH_01626;product=hypothetical protein
NZ_LABZ01000161.1	Prodigal:002006	CDS	654	863	.	-	0	ID=EGDFAGKH_01627;inference=ab initio prediction:Prodigal:002006;locus_tag=EGDFAGKH_01627;product=hypothetical protein
NZ_LABZ01000161.1	Prodigal:002006	CDS	1244	2317	.	+	0	ID=EGDFAGKH_01628;eC_number=2.7.13.3;db_xref=COG:COG2202;inference=ab initio prediction:Prodigal:002006,similar to AA sequence:UniProtKB:Q2NCA3;locus_tag=EGDFAGKH_01628;product=Blue-light-activated histidine kinase 1
NZ_LABZ01000161.1	Prodigal:002006	CDS	2322	3026	.	-	0	ID=EGDFAGKH_01629;inference=ab initio prediction:Prodigal:002006;locus_tag=EGDFAGKH_01629;product=hypothetical protein
NZ_LABZ01000161.1	Prodigal:002006	CDS	3678	3959	.	-	0	ID=EGDFAGKH_01630;inference=ab initio prediction:Prodigal:002006;locus_tag=EGDFAGKH_01630;product=hypothetical protein
NZ_LABZ01000161.1	Prodigal:002006	CDS	4431	4670	.	+	0	ID=EGDFAGKH_01631;inference=ab initio prediction:Prodigal:002006;locus_tag=EGDFAGKH_01631;product=hypothetical protein
NZ_LABZ01000161.1	Prodigal:002006	CDS	4704	6215	.	-	0	ID=EGDFAGKH_01632;eC_number=2.7.11.1;Name=kaiC_1;gene=kaiC_1;inference=ab initio prediction:Prodigal:002006,similar to AA sequence:UniProtKB:Q6L8J9;locus_tag=EGDFAGKH_01632;product=Circadian clock protein kinase KaiC
NZ_LABZ01000162.1	Prodigal:002006	CDS	403	2403	.	-	0	ID=EGDFAGKH_01633;inference=ab initio prediction:Prodigal:002006;locus_tag=EGDFAGKH_01633;product=hypothetical protein
NZ_LABZ01000162.1	Prodigal:002006	CDS	2885	3094	.	-	0	ID=EGDFAGKH_01634;inference=ab initio prediction:Prodigal:002006;locus_tag=EGDFAGKH_01634;product=hypothetical protein
NZ_LABZ01000162.1	Prodigal:002006	CDS	3126	3533	.	-	0	ID=EGDFAGKH_01635;inference=ab initio prediction:Prodigal:002006;locus_tag=EGDFAGKH_01635;product=hypothetical protein
NZ_LABZ01000164.1	Prodigal:002006	CDS	71	1183	.	-	0	ID=EGDFAGKH_01636;eC_number=2.8.3.19;Name=uctC_2;gene=uctC_2;inference=ab initio prediction:Prodigal:002006,similar to AA sequence:UniProtKB:A9X6P9;locus_tag=EGDFAGKH_01636;product=Acetyl-CoA:oxalate CoA-transferase
NZ_LABZ01000164.1	Prodigal:002006	CDS	1396	2157	.	+	0	ID=EGDFAGKH_01637;eC_number=1.-.-.-;inference=ab initio prediction:Prodigal:002006,similar to AA sequence:UniProtKB:P9WGQ7;locus_tag=EGDFAGKH_01637;product=putative oxidoreductase
NZ_LABZ01000164.1	Prodigal:002006	CDS	2202	3332	.	+	0	ID=EGDFAGKH_01638;eC_number=1.3.99.-;Name=mmgC_1;db_xref=COG:COG1960;gene=mmgC_1;inference=ab initio prediction:Prodigal:002006,similar to AA sequence:UniProtKB:P45857;locus_tag=EGDFAGKH_01638;product=Acyl-CoA dehydrogenase
NZ_LABZ01000164.1	Prodigal:002006	CDS	3775	6384	.	+	0	ID=EGDFAGKH_01639;inference=ab initio prediction:Prodigal:002006;locus_tag=EGDFAGKH_01639;product=hypothetical protein
NZ_LABZ01000164.1	Prodigal:002006	CDS	6439	7842	.	-	0	ID=EGDFAGKH_01640;eC_number=3.5.1.13;Name=aam_2;db_xref=COG:COG0154;gene=aam_2;inference=ab initio prediction:Prodigal:002006,similar to AA sequence:UniProtKB:K9NBS6;locus_tag=EGDFAGKH_01640;product=Acylamidase
NZ_LABZ01000164.1	Prodigal:002006	CDS	8122	8787	.	+	0	ID=EGDFAGKH_01641;inference=ab initio prediction:Prodigal:002006;locus_tag=EGDFAGKH_01641;product=hypothetical protein
NZ_LABZ01000164.1	Prodigal:002006	CDS	8951	10096	.	+	0	ID=EGDFAGKH_01642;eC_number=1.1.1.202;Name=dhaT;db_xref=COG:COG1454;gene=dhaT;inference=ab initio prediction:Prodigal:002006,similar to AA sequence:UniProtKB:Q59477;locus_tag=EGDFAGKH_01642;product=1%2C3-propanediol dehydrogenase
NZ_LABZ01000164.1	Prodigal:002006	CDS	10190	11287	.	+	0	ID=EGDFAGKH_01643;eC_number=5.3.1.23;Name=mtnA;db_xref=COG:COG0182;gene=mtnA;inference=ab initio prediction:Prodigal:002006,similar to AA sequence:UniProtKB:Q2RXI0;locus_tag=EGDFAGKH_01643;product=Methylthioribose-1-phosphate isomerase
NZ_LABZ01000164.1	Prodigal:002006	CDS	11370	12368	.	-	0	ID=EGDFAGKH_01644;inference=ab initio prediction:Prodigal:002006;locus_tag=EGDFAGKH_01644;product=hypothetical protein
NZ_LABZ01000164.1	Prodigal:002006	CDS	12467	13132	.	-	0	ID=EGDFAGKH_01645;eC_number=3.1.21.7;Name=nfi;db_xref=COG:COG1515;gene=nfi;inference=ab initio prediction:Prodigal:002006,similar to AA sequence:UniProtKB:Q9X2H9;locus_tag=EGDFAGKH_01645;product=Endonuclease V
NZ_LABZ01000164.1	Prodigal:002006	CDS	13164	14261	.	-	0	ID=EGDFAGKH_01646;Name=ychF;db_xref=COG:COG0012;gene=ychF;inference=ab initio prediction:Prodigal:002006,similar to AA sequence:UniProtKB:P44681;locus_tag=EGDFAGKH_01646;product=Ribosome-binding ATPase YchF
NZ_LABZ01000164.1	Prodigal:002006	CDS	14356	14967	.	-	0	ID=EGDFAGKH_01647;eC_number=3.1.1.29;Name=pth;db_xref=COG:COG0193;gene=pth;inference=ab initio prediction:Prodigal:002006,similar to AA sequence:UniProtKB:Q5SHZ2;locus_tag=EGDFAGKH_01647;product=Peptidyl-tRNA hydrolase
NZ_LABZ01000164.1	Prodigal:002006	CDS	15059	15736	.	-	0	ID=EGDFAGKH_01648;Name=rplY;db_xref=COG:COG1825;gene=rplY;inference=ab initio prediction:Prodigal:002006,similar to AA sequence:UniProtKB:Q6N1P8;locus_tag=EGDFAGKH_01648;product=50S ribosomal protein L25
NZ_LABZ01000164.1	Prodigal:002006	CDS	16039	16551	.	+	0	ID=EGDFAGKH_01649;inference=ab initio prediction:Prodigal:002006;locus_tag=EGDFAGKH_01649;product=hypothetical protein
NZ_LABZ01000164.1	Prodigal:002006	CDS	16573	17232	.	-	0	ID=EGDFAGKH_01650;inference=ab initio prediction:Prodigal:002006;locus_tag=EGDFAGKH_01650;product=hypothetical protein
NZ_LABZ01000164.1	Prodigal:002006	CDS	17229	17894	.	-	0	ID=EGDFAGKH_01651;inference=ab initio prediction:Prodigal:002006;locus_tag=EGDFAGKH_01651;product=hypothetical protein
NZ_LABZ01000164.1	Prodigal:002006	CDS	17989	18483	.	-	0	ID=EGDFAGKH_01652;inference=ab initio prediction:Prodigal:002006;locus_tag=EGDFAGKH_01652;product=hypothetical protein
NZ_LABZ01000164.1	Prodigal:002006	CDS	18770	18982	.	+	0	ID=EGDFAGKH_01653;inference=ab initio prediction:Prodigal:002006;locus_tag=EGDFAGKH_01653;product=hypothetical protein
NZ_LABZ01000164.1	Prodigal:002006	CDS	19199	19705	.	+	0	ID=EGDFAGKH_01654;inference=ab initio prediction:Prodigal:002006;locus_tag=EGDFAGKH_01654;product=hypothetical protein
NZ_LABZ01000164.1	Prodigal:002006	CDS	19962	20762	.	+	0	ID=EGDFAGKH_01655;inference=ab initio prediction:Prodigal:002006;locus_tag=EGDFAGKH_01655;product=hypothetical protein
NZ_LABZ01000164.1	Prodigal:002006	CDS	20839	22344	.	+	0	ID=EGDFAGKH_01656;Name=sctC;gene=sctC;inference=ab initio prediction:Prodigal:002006,protein motif:HAMAP:MF_02219;locus_tag=EGDFAGKH_01656;product=Type 3 secretion system secretin
NZ_LABZ01000164.1	Prodigal:002006	CDS	22428	23144	.	+	0	ID=EGDFAGKH_01657;inference=ab initio prediction:Prodigal:002006;locus_tag=EGDFAGKH_01657;product=hypothetical protein
NZ_LABZ01000164.1	Prodigal:002006	CDS	23256	24500	.	+	0	ID=EGDFAGKH_01658;inference=ab initio prediction:Prodigal:002006,protein motif:HAMAP:MF_02040;locus_tag=EGDFAGKH_01658;product=Iron-sulfur cluster carrier protein
NZ_LABZ01000165.1	Prodigal:002006	CDS	178	2913	.	-	0	ID=EGDFAGKH_01659;inference=ab initio prediction:Prodigal:002006;locus_tag=EGDFAGKH_01659;product=hypothetical protein
NZ_LABZ01000165.1	Prodigal:002006	CDS	3228	4919	.	-	0	ID=EGDFAGKH_01660;inference=ab initio prediction:Prodigal:002006;locus_tag=EGDFAGKH_01660;product=hypothetical protein
NZ_LABZ01000165.1	Prodigal:002006	CDS	5432	6364	.	+	0	ID=EGDFAGKH_01661;inference=ab initio prediction:Prodigal:002006;locus_tag=EGDFAGKH_01661;product=hypothetical protein
NZ_LABZ01000165.1	Prodigal:002006	CDS	6414	7304	.	-	0	ID=EGDFAGKH_01662;Name=rpoH_2;db_xref=COG:COG0568;gene=rpoH_2;inference=ab initio prediction:Prodigal:002006,similar to AA sequence:UniProtKB:P0CAW9;locus_tag=EGDFAGKH_01662;product=RNA polymerase sigma factor RpoH
NZ_LABZ01000165.1	Prodigal:002006	CDS	7565	8554	.	-	0	ID=EGDFAGKH_01663;eC_number=5.4.99.23;Name=rluD;db_xref=COG:COG0564;gene=rluD;inference=ab initio prediction:Prodigal:002006,similar to AA sequence:UniProtKB:P33643;locus_tag=EGDFAGKH_01663;product=Ribosomal large subunit pseudouridine synthase D
NZ_LABZ01000165.1	Aragorn:001002	tRNA	8657	8732	.	+	.	ID=EGDFAGKH_01664;inference=COORDINATES:profile:Aragorn:001002;locus_tag=EGDFAGKH_01664;product=tRNA-Glu(ctc)
NZ_LABZ01000165.1	Prodigal:002006	CDS	8920	9108	.	-	0	ID=EGDFAGKH_01665;inference=ab initio prediction:Prodigal:002006;locus_tag=EGDFAGKH_01665;product=hypothetical protein
[truncated: 7,862,368 more chars]
