# Supplementary material for: Comprehensive Comparative Genomics and Phenotyping of Methylobacterium Species
Source: Front Microbiol. 2021 Oct 6;12:740610. doi: 10.3389/fmicb.2021.740610 (PMC8561711; doi:10.3389/fmicb.2021.740610)
Supplement: Supplementary file 10 [file Data_Sheet_4.ZIP › Mb_terrae.gff]

##gff-version 3
##sequence-region NZ_CP029553.1 1 6162702
NZ_CP029553.1	Prodigal:002006	CDS	1	1503	.	+	0	ID=HMEMAHAE_00001;Name=dnaA;gene=dnaA;inference=ab initio prediction:Prodigal:002006,similar to AA sequence:UniProtKB:P68866;locus_tag=HMEMAHAE_00001;product=Chromosomal replication initiator protein DnaA
NZ_CP029553.1	Prodigal:002006	CDS	1643	2764	.	+	0	ID=HMEMAHAE_00002;Name=dnaN;gene=dnaN;inference=ab initio prediction:Prodigal:002006,similar to AA sequence:UniProtKB:B8GXP6;locus_tag=HMEMAHAE_00002;product=Beta sliding clamp
NZ_CP029553.1	Prodigal:002006	CDS	2808	3056	.	+	0	ID=HMEMAHAE_00003;inference=ab initio prediction:Prodigal:002006;locus_tag=HMEMAHAE_00003;product=hypothetical protein
NZ_CP029553.1	Prodigal:002006	CDS	3053	3349	.	+	0	ID=HMEMAHAE_00004;Name=relE2;db_xref=COG:COG3668;gene=relE2;inference=ab initio prediction:Prodigal:002006,similar to AA sequence:UniProtKB:Q9A5D7;locus_tag=HMEMAHAE_00004;product=Toxin RelE2
NZ_CP029553.1	Prodigal:002006	CDS	3362	4507	.	+	0	ID=HMEMAHAE_00005;Name=recF;db_xref=COG:COG1195;gene=recF;inference=ab initio prediction:Prodigal:002006,similar to AA sequence:UniProtKB:P0A7H0;locus_tag=HMEMAHAE_00005;product=DNA replication and repair protein RecF
NZ_CP029553.1	Prodigal:002006	CDS	4514	4915	.	-	0	ID=HMEMAHAE_00006;eC_number=3.1.-.-;db_xref=COG:COG3742;inference=ab initio prediction:Prodigal:002006,similar to AA sequence:UniProtKB:P9WF57;locus_tag=HMEMAHAE_00006;product=Ribonuclease VapC42
NZ_CP029553.1	Prodigal:002006	CDS	4915	5154	.	-	0	ID=HMEMAHAE_00007;inference=ab initio prediction:Prodigal:002006;locus_tag=HMEMAHAE_00007;product=hypothetical protein
NZ_CP029553.1	Prodigal:002006	CDS	5242	7083	.	+	0	ID=HMEMAHAE_00008;eC_number=3.6.4.12;Name=recQ;db_xref=COG:COG0514;gene=recQ;inference=ab initio prediction:Prodigal:002006,similar to AA sequence:UniProtKB:P15043;locus_tag=HMEMAHAE_00008;product=ATP-dependent DNA helicase RecQ
NZ_CP029553.1	Prodigal:002006	CDS	7353	8054	.	-	0	ID=HMEMAHAE_00009;eC_number=3.5.1.-;Name=rutD_1;gene=rutD_1;inference=ab initio prediction:Prodigal:002006,protein motif:HAMAP:MF_00832;locus_tag=HMEMAHAE_00009;product=Putative aminoacrylate hydrolase RutD
NZ_CP029553.1	Prodigal:002006	CDS	8051	9478	.	-	0	ID=HMEMAHAE_00010;Name=ribZ_1;gene=ribZ_1;inference=ab initio prediction:Prodigal:002006,similar to AA sequence:UniProtKB:Q180E3;locus_tag=HMEMAHAE_00010;product=Riboflavin transporter RibZ
NZ_CP029553.1	Prodigal:002006	CDS	9566	10447	.	+	0	ID=HMEMAHAE_00011;Name=cysL_1;db_xref=COG:COG0583;gene=cysL_1;inference=ab initio prediction:Prodigal:002006,similar to AA sequence:UniProtKB:P39647;locus_tag=HMEMAHAE_00011;product=HTH-type transcriptional regulator CysL
NZ_CP029553.1	Prodigal:002006	CDS	10757	11068	.	-	0	ID=HMEMAHAE_00012;inference=ab initio prediction:Prodigal:002006;locus_tag=HMEMAHAE_00012;product=hypothetical protein
NZ_CP029553.1	Prodigal:002006	CDS	11065	11838	.	-	0	ID=HMEMAHAE_00013;eC_number=2.1.1.166;Name=rlmE;db_xref=COG:COG0293;gene=rlmE;inference=ab initio prediction:Prodigal:002006,similar to AA sequence:UniProtKB:P0C0R7;locus_tag=HMEMAHAE_00013;product=Ribosomal RNA large subunit methyltransferase E
NZ_CP029553.1	Prodigal:002006	CDS	11919	13028	.	-	0	ID=HMEMAHAE_00014;eC_number=3.6.1.11;Name=ppx;db_xref=COG:COG0248;gene=ppx;inference=ab initio prediction:Prodigal:002006,similar to AA sequence:UniProtKB:P0AFL6;locus_tag=HMEMAHAE_00014;product=Exopolyphosphatase
NZ_CP029553.1	Prodigal:002006	CDS	13214	14059	.	-	0	ID=HMEMAHAE_00015;eC_number=3.6.3.-;Name=cmpD_1;gene=cmpD_1;inference=ab initio prediction:Prodigal:002006,similar to AA sequence:UniProtKB:Q55463;locus_tag=HMEMAHAE_00015;product=Bicarbonate transport ATP-binding protein CmpD
NZ_CP029553.1	Prodigal:002006	CDS	14061	14873	.	-	0	ID=HMEMAHAE_00016;Name=ssuC_1;db_xref=COG:COG0600;gene=ssuC_1;inference=ab initio prediction:Prodigal:002006,similar to AA sequence:UniProtKB:P40401;locus_tag=HMEMAHAE_00016;product=Putative aliphatic sulfonates transport permease protein SsuC
NZ_CP029553.1	Prodigal:002006	CDS	14893	15885	.	-	0	ID=HMEMAHAE_00017;inference=ab initio prediction:Prodigal:002006;locus_tag=HMEMAHAE_00017;product=hypothetical protein
NZ_CP029553.1	Prodigal:002006	CDS	16054	16533	.	-	0	ID=HMEMAHAE_00018;eC_number=3.5.1.44;Name=cheB_1;gene=cheB_1;inference=ab initio prediction:Prodigal:002006,protein motif:HAMAP:MF_00099;locus_tag=HMEMAHAE_00018;product=Protein-glutamate methylesterase/protein-glutamine glutaminase
NZ_CP029553.1	Prodigal:002006	CDS	16681	17391	.	+	0	ID=HMEMAHAE_00019;eC_number=6.1.1.7;Name=alaS_1;db_xref=COG:COG0013;gene=alaS_1;inference=ab initio prediction:Prodigal:002006,similar to AA sequence:UniProtKB:A0QWQ4;locus_tag=HMEMAHAE_00019;product=Alanine--tRNA ligase
NZ_CP029553.1	Aragorn:001002	tRNA	17438	17514	.	-	.	ID=HMEMAHAE_00020;inference=COORDINATES:profile:Aragorn:001002;locus_tag=HMEMAHAE_00020;product=tRNA-Met(cat)
NZ_CP029553.1	barrnap:0.9	rRNA	17562	17650	9.6e-07	-	.	ID=HMEMAHAE_00021;locus_tag=HMEMAHAE_00021;note=aligned only 74 percent of the 5S ribosomal RNA;product=5S ribosomal RNA (partial)
NZ_CP029553.1	barrnap:0.9	rRNA	17749	20539	0	-	.	ID=HMEMAHAE_00022;locus_tag=HMEMAHAE_00022;product=23S ribosomal RNA
NZ_CP029553.1	Aragorn:001002	tRNA	20816	20891	.	-	.	ID=HMEMAHAE_00023;inference=COORDINATES:profile:Aragorn:001002;locus_tag=HMEMAHAE_00023;product=tRNA-Ala(tgc)
NZ_CP029553.1	Aragorn:001002	tRNA	20931	21007	.	-	.	ID=HMEMAHAE_00024;inference=COORDINATES:profile:Aragorn:001002;locus_tag=HMEMAHAE_00024;product=tRNA-Ile(gat)
NZ_CP029553.1	barrnap:0.9	rRNA	21168	22659	0	-	.	ID=HMEMAHAE_00025;locus_tag=HMEMAHAE_00025;product=16S ribosomal RNA
NZ_CP029553.1	Prodigal:002006	CDS	23056	24420	.	-	0	ID=HMEMAHAE_00026;eC_number=2.7.13.3;Name=rcsC_1;gene=rcsC_1;inference=ab initio prediction:Prodigal:002006,protein motif:HAMAP:MF_00979;locus_tag=HMEMAHAE_00026;product=Sensor histidine kinase RcsC
NZ_CP029553.1	Prodigal:002006	CDS	24476	25387	.	-	0	ID=HMEMAHAE_00027;inference=ab initio prediction:Prodigal:002006;locus_tag=HMEMAHAE_00027;product=hypothetical protein
NZ_CP029553.1	Prodigal:002006	CDS	25384	27180	.	-	0	ID=HMEMAHAE_00028;inference=ab initio prediction:Prodigal:002006;locus_tag=HMEMAHAE_00028;product=hypothetical protein
NZ_CP029553.1	Prodigal:002006	CDS	27165	28247	.	-	0	ID=HMEMAHAE_00029;eC_number=3.2.1.4;Name=cmcAX;db_xref=COG:COG3405;gene=cmcAX;inference=ab initio prediction:Prodigal:002006,similar to AA sequence:UniProtKB:P37696;locus_tag=HMEMAHAE_00029;product=putative endoglucanase
NZ_CP029553.1	Prodigal:002006	CDS	28244	30577	.	-	0	ID=HMEMAHAE_00030;inference=ab initio prediction:Prodigal:002006;locus_tag=HMEMAHAE_00030;product=hypothetical protein
NZ_CP029553.1	Prodigal:002006	CDS	30590	33253	.	-	0	ID=HMEMAHAE_00031;eC_number=2.4.1.-;Name=mdoH_1;gene=mdoH_1;inference=ab initio prediction:Prodigal:002006,protein motif:HAMAP:MF_01072;locus_tag=HMEMAHAE_00031;product=Glucans biosynthesis glucosyltransferase H
NZ_CP029553.1	Prodigal:002006	CDS	33253	33996	.	-	0	ID=HMEMAHAE_00032;inference=ab initio prediction:Prodigal:002006;locus_tag=HMEMAHAE_00032;product=hypothetical protein
NZ_CP029553.1	Prodigal:002006	CDS	34487	37249	.	-	0	ID=HMEMAHAE_00033;eC_number=2.7.13.3;Name=rcsC_2;gene=rcsC_2;inference=ab initio prediction:Prodigal:002006,protein motif:HAMAP:MF_00979;locus_tag=HMEMAHAE_00033;product=Sensor histidine kinase RcsC
NZ_CP029553.1	Prodigal:002006	CDS	37486	37830	.	+	0	ID=HMEMAHAE_00034;inference=ab initio prediction:Prodigal:002006;locus_tag=HMEMAHAE_00034;product=hypothetical protein
NZ_CP029553.1	Prodigal:002006	CDS	38395	39555	.	-	0	ID=HMEMAHAE_00035;inference=ab initio prediction:Prodigal:002006;locus_tag=HMEMAHAE_00035;product=hypothetical protein
NZ_CP029553.1	Prodigal:002006	CDS	39616	41844	.	+	0	ID=HMEMAHAE_00036;inference=ab initio prediction:Prodigal:002006;locus_tag=HMEMAHAE_00036;product=hypothetical protein
NZ_CP029553.1	Prodigal:002006	CDS	41955	42587	.	+	0	ID=HMEMAHAE_00037;inference=ab initio prediction:Prodigal:002006;locus_tag=HMEMAHAE_00037;product=hypothetical protein
NZ_CP029553.1	Prodigal:002006	CDS	42710	43792	.	-	0	ID=HMEMAHAE_00038;eC_number=5.5.1.4;Name=ino1;db_xref=COG:COG1260;gene=ino1;inference=ab initio prediction:Prodigal:002006,similar to AA sequence:UniProtKB:P9WKI1;locus_tag=HMEMAHAE_00038;product=Inositol-3-phosphate synthase
NZ_CP029553.1	Prodigal:002006	CDS	43937	44395	.	+	0	ID=HMEMAHAE_00039;eC_number=4.2.1.17;db_xref=COG:COG2030;inference=ab initio prediction:Prodigal:002006,similar to AA sequence:UniProtKB:P9WNP3;locus_tag=HMEMAHAE_00039;product=putative enoyl-CoA hydratase 1
NZ_CP029553.1	Prodigal:002006	CDS	44890	46869	.	+	0	ID=HMEMAHAE_00040;inference=ab initio prediction:Prodigal:002006;locus_tag=HMEMAHAE_00040;product=hypothetical protein
NZ_CP029553.1	Prodigal:002006	CDS	47205	47612	.	+	0	ID=HMEMAHAE_00041;inference=ab initio prediction:Prodigal:002006;locus_tag=HMEMAHAE_00041;product=hypothetical protein
NZ_CP029553.1	Prodigal:002006	CDS	47762	48175	.	-	0	ID=HMEMAHAE_00042;inference=ab initio prediction:Prodigal:002006;locus_tag=HMEMAHAE_00042;product=hypothetical protein
NZ_CP029553.1	Prodigal:002006	CDS	48245	49402	.	-	0	ID=HMEMAHAE_00043;eC_number=1.1.1.301;inference=ab initio prediction:Prodigal:002006,similar to AA sequence:UniProtKB:Q8KQL2;locus_tag=HMEMAHAE_00043;product=D-arabitol-phosphate dehydrogenase
NZ_CP029553.1	Prodigal:002006	CDS	49580	51604	.	+	0	ID=HMEMAHAE_00044;Name=aaeB_1;gene=aaeB_1;inference=ab initio prediction:Prodigal:002006,protein motif:HAMAP:MF_01545;locus_tag=HMEMAHAE_00044;product=p-hydroxybenzoic acid efflux pump subunit AaeB
NZ_CP029553.1	Prodigal:002006	CDS	51594	51788	.	+	0	ID=HMEMAHAE_00045;inference=ab initio prediction:Prodigal:002006;locus_tag=HMEMAHAE_00045;product=hypothetical protein
NZ_CP029553.1	Prodigal:002006	CDS	51799	52995	.	+	0	ID=HMEMAHAE_00046;Name=aaeA_1;gene=aaeA_1;inference=ab initio prediction:Prodigal:002006,protein motif:HAMAP:MF_01544;locus_tag=HMEMAHAE_00046;product=p-hydroxybenzoic acid efflux pump subunit AaeA
NZ_CP029553.1	Aragorn:001002	tRNA	53040	53126	.	+	.	ID=HMEMAHAE_00047;inference=COORDINATES:profile:Aragorn:001002;locus_tag=HMEMAHAE_00047;product=tRNA-Leu(caa)
NZ_CP029553.1	Prodigal:002006	CDS	53627	54274	.	-	0	ID=HMEMAHAE_00048;inference=ab initio prediction:Prodigal:002006;locus_tag=HMEMAHAE_00048;product=hypothetical protein
NZ_CP029553.1	Prodigal:002006	CDS	54297	54902	.	-	0	ID=HMEMAHAE_00049;inference=ab initio prediction:Prodigal:002006;locus_tag=HMEMAHAE_00049;product=hypothetical protein
NZ_CP029553.1	Prodigal:002006	CDS	55038	55409	.	+	0	ID=HMEMAHAE_00050;Name=yybR;db_xref=COG:COG1733;gene=yybR;inference=ab initio prediction:Prodigal:002006,similar to AA sequence:UniProtKB:P37486;locus_tag=HMEMAHAE_00050;product=putative HTH-type transcriptional regulator YybR
NZ_CP029553.1	Prodigal:002006	CDS	55538	56062	.	-	0	ID=HMEMAHAE_00051;Name=proX_1;db_xref=COG:COG3760;gene=proX_1;inference=ab initio prediction:Prodigal:002006,similar to AA sequence:UniProtKB:Q9L4Q7;locus_tag=HMEMAHAE_00051;product=Prolyl-tRNA editing protein ProX
NZ_CP029553.1	Prodigal:002006	CDS	56059	57015	.	-	0	ID=HMEMAHAE_00052;eC_number=4.3.1.16;Name=thadh;gene=thadh;inference=ab initio prediction:Prodigal:002006,similar to AA sequence:UniProtKB:A4F2N8;locus_tag=HMEMAHAE_00052;product=L-threo-3-hydroxyaspartate ammonia-lyase
NZ_CP029553.1	Prodigal:002006	CDS	57015	57788	.	-	0	ID=HMEMAHAE_00053;eC_number=4.2.1.17;Name=echA8;db_xref=COG:COG1024;gene=echA8;inference=ab initio prediction:Prodigal:002006,similar to AA sequence:UniProtKB:P9WNN9;locus_tag=HMEMAHAE_00053;product=putative enoyl-CoA hydratase echA8
NZ_CP029553.1	Prodigal:002006	CDS	57867	58604	.	-	0	ID=HMEMAHAE_00054;inference=ab initio prediction:Prodigal:002006;locus_tag=HMEMAHAE_00054;product=hypothetical protein
NZ_CP029553.1	Prodigal:002006	CDS	58604	59116	.	-	0	ID=HMEMAHAE_00055;inference=ab initio prediction:Prodigal:002006;locus_tag=HMEMAHAE_00055;product=hypothetical protein
NZ_CP029553.1	Prodigal:002006	CDS	59203	60138	.	+	0	ID=HMEMAHAE_00056;inference=ab initio prediction:Prodigal:002006;locus_tag=HMEMAHAE_00056;product=hypothetical protein
NZ_CP029553.1	Prodigal:002006	CDS	60204	61178	.	+	0	ID=HMEMAHAE_00057;eC_number=1.8.5.7;Name=yqjG;db_xref=COG:COG0435;gene=yqjG;inference=ab initio prediction:Prodigal:002006,similar to AA sequence:UniProtKB:P42620;locus_tag=HMEMAHAE_00057;product=Glutathionyl-hydroquinone reductase YqjG
NZ_CP029553.1	Prodigal:002006	CDS	61201	61803	.	-	0	ID=HMEMAHAE_00058;inference=ab initio prediction:Prodigal:002006;locus_tag=HMEMAHAE_00058;product=hypothetical protein
NZ_CP029553.1	Prodigal:002006	CDS	61813	62463	.	-	0	ID=HMEMAHAE_00059;inference=ab initio prediction:Prodigal:002006;locus_tag=HMEMAHAE_00059;product=hypothetical protein
NZ_CP029553.1	Prodigal:002006	CDS	62843	63457	.	-	0	ID=HMEMAHAE_00060;Name=phoH;db_xref=COG:COG1702;gene=phoH;inference=ab initio prediction:Prodigal:002006,similar to AA sequence:UniProtKB:P0A9K1;locus_tag=HMEMAHAE_00060;product=Protein PhoH
NZ_CP029553.1	Prodigal:002006	CDS	63931	66324	.	-	0	ID=HMEMAHAE_00061;eC_number=3.6.4.12;Name=uvrD;db_xref=COG:COG0210;gene=uvrD;inference=ab initio prediction:Prodigal:002006,similar to AA sequence:UniProtKB:P03018;locus_tag=HMEMAHAE_00061;product=DNA helicase II
NZ_CP029553.1	Prodigal:002006	CDS	66424	66678	.	+	0	ID=HMEMAHAE_00062;inference=ab initio prediction:Prodigal:002006;locus_tag=HMEMAHAE_00062;product=hypothetical protein
NZ_CP029553.1	Prodigal:002006	CDS	66712	67275	.	-	0	ID=HMEMAHAE_00063;inference=ab initio prediction:Prodigal:002006;locus_tag=HMEMAHAE_00063;product=hypothetical protein
NZ_CP029553.1	Prodigal:002006	CDS	67512	68930	.	+	0	ID=HMEMAHAE_00064;eC_number=1.-.-.-;db_xref=COG:COG0277;inference=ab initio prediction:Prodigal:002006,similar to AA sequence:UniProtKB:P9WIT1;locus_tag=HMEMAHAE_00064;product=putative FAD-linked oxidoreductase
NZ_CP029553.1	Prodigal:002006	CDS	69028	69612	.	-	0	ID=HMEMAHAE_00065;eC_number=2.-.-.-;Name=erfK;db_xref=COG:COG1376;gene=erfK;inference=ab initio prediction:Prodigal:002006,similar to AA sequence:UniProtKB:P39176;locus_tag=HMEMAHAE_00065;product=putative L%2CD-transpeptidase ErfK/SrfK
NZ_CP029553.1	Prodigal:002006	CDS	69738	72014	.	-	0	ID=HMEMAHAE_00066;eC_number=3.4.24.-;Name=ftsH_1;gene=ftsH_1;inference=ab initio prediction:Prodigal:002006,protein motif:HAMAP:MF_01458;locus_tag=HMEMAHAE_00066;product=ATP-dependent zinc metalloprotease FtsH
NZ_CP029553.1	Prodigal:002006	CDS	72295	73116	.	-	0	ID=HMEMAHAE_00067;inference=ab initio prediction:Prodigal:002006;locus_tag=HMEMAHAE_00067;product=hypothetical protein
NZ_CP029553.1	Prodigal:002006	CDS	73129	74712	.	-	0	ID=HMEMAHAE_00068;inference=ab initio prediction:Prodigal:002006;locus_tag=HMEMAHAE_00068;product=hypothetical protein
NZ_CP029553.1	Prodigal:002006	CDS	74857	75753	.	-	0	ID=HMEMAHAE_00069;eC_number=3.1.4.53;Name=cpdA_1;gene=cpdA_1;inference=ab initio prediction:Prodigal:002006,protein motif:HAMAP:MF_00905;locus_tag=HMEMAHAE_00069;product=3'%2C5'-cyclic adenosine monophosphate phosphodiesterase CpdA
NZ_CP029553.1	Prodigal:002006	CDS	75805	76212	.	-	0	ID=HMEMAHAE_00070;inference=ab initio prediction:Prodigal:002006;locus_tag=HMEMAHAE_00070;product=hypothetical protein
NZ_CP029553.1	Prodigal:002006	CDS	76264	77442	.	-	0	ID=HMEMAHAE_00071;inference=ab initio prediction:Prodigal:002006;locus_tag=HMEMAHAE_00071;product=hypothetical protein
NZ_CP029553.1	Prodigal:002006	CDS	78578	80005	.	-	0	ID=HMEMAHAE_00072;Name=murJ_1;gene=murJ_1;inference=ab initio prediction:Prodigal:002006,protein motif:HAMAP:MF_02078;locus_tag=HMEMAHAE_00072;product=lipid II flippase MurJ
NZ_CP029553.1	Prodigal:002006	CDS	80160	80531	.	-	0	ID=HMEMAHAE_00073;eC_number=2.4.1.290;Name=pglA_1;gene=pglA_1;inference=ab initio prediction:Prodigal:002006,similar to AA sequence:UniProtKB:Q0P9C9;locus_tag=HMEMAHAE_00073;product=N%2CN'-diacetylbacillosaminyl-diphospho-undecaprenol alpha-1%2C3-N-acetylgalactosaminyltransferase
NZ_CP029553.1	Prodigal:002006	CDS	80528	81400	.	-	0	ID=HMEMAHAE_00074;inference=ab initio prediction:Prodigal:002006;locus_tag=HMEMAHAE_00074;product=hypothetical protein
NZ_CP029553.1	Prodigal:002006	CDS	81475	82428	.	+	0	ID=HMEMAHAE_00075;Name=cntI_1;gene=cntI_1;inference=ab initio prediction:Prodigal:002006,similar to AA sequence:UniProtKB:A0A0H2ZHZ4;locus_tag=HMEMAHAE_00075;product=Pseudopaline exporter CntI
NZ_CP029553.1	Prodigal:002006	CDS	82436	83434	.	-	0	ID=HMEMAHAE_00076;Name=corA_1;db_xref=COG:COG0598;gene=corA_1;inference=ab initio prediction:Prodigal:002006,similar to AA sequence:UniProtKB:P0A2R8;locus_tag=HMEMAHAE_00076;product=Magnesium transport protein CorA
NZ_CP029553.1	Prodigal:002006	CDS	83566	83925	.	+	0	ID=HMEMAHAE_00077;Name=groS;gene=groS;inference=ab initio prediction:Prodigal:002006,protein motif:HAMAP:MF_00580;locus_tag=HMEMAHAE_00077;product=10 kDa chaperonin
NZ_CP029553.1	Prodigal:002006	CDS	84033	85673	.	+	0	ID=HMEMAHAE_00078;Name=groL5;gene=groL5;inference=ab initio prediction:Prodigal:002006,similar to AA sequence:UniProtKB:P35471;locus_tag=HMEMAHAE_00078;product=60 kDa chaperonin 5
NZ_CP029553.1	Prodigal:002006	CDS	85800	86099	.	+	0	ID=HMEMAHAE_00079;inference=ab initio prediction:Prodigal:002006;locus_tag=HMEMAHAE_00079;product=hypothetical protein
NZ_CP029553.1	Prodigal:002006	CDS	86109	86621	.	+	0	ID=HMEMAHAE_00080;inference=ab initio prediction:Prodigal:002006;locus_tag=HMEMAHAE_00080;product=hypothetical protein
NZ_CP029553.1	Prodigal:002006	CDS	86702	87481	.	-	0	ID=HMEMAHAE_00081;eC_number=1.1.1.51;db_xref=COG:COG1028;inference=ab initio prediction:Prodigal:002006,similar to AA sequence:UniProtKB:P19871;locus_tag=HMEMAHAE_00081;product=3-beta-hydroxysteroid dehydrogenase
NZ_CP029553.1	Prodigal:002006	CDS	87551	88093	.	-	0	ID=HMEMAHAE_00082;eC_number=2.1.1.63;Name=ogt;db_xref=COG:COG0350;gene=ogt;inference=ab initio prediction:Prodigal:002006,similar to AA sequence:UniProtKB:P0AFH0;locus_tag=HMEMAHAE_00082;product=Methylated-DNA--protein-cysteine methyltransferase
NZ_CP029553.1	Prodigal:002006	CDS	88155	89246	.	-	0	ID=HMEMAHAE_00083;eC_number=4.99.1.1;Name=hemH;db_xref=COG:COG0276;gene=hemH;inference=ab initio prediction:Prodigal:002006,similar to AA sequence:UniProtKB:P23871;locus_tag=HMEMAHAE_00083;product=Ferrochelatase
NZ_CP029553.1	Prodigal:002006	CDS	89454	90962	.	+	0	ID=HMEMAHAE_00084;Name=yfkN;db_xref=COG:COG0737;gene=yfkN;inference=ab initio prediction:Prodigal:002006,similar to AA sequence:UniProtKB:O34313;locus_tag=HMEMAHAE_00084;product=Trifunctional nucleotide phosphoesterase protein YfkN
NZ_CP029553.1	Prodigal:002006	CDS	90969	91673	.	+	0	ID=HMEMAHAE_00085;eC_number=3.2.2.27;Name=ung;db_xref=COG:COG0692;gene=ung;inference=ab initio prediction:Prodigal:002006,similar to AA sequence:UniProtKB:P12295;locus_tag=HMEMAHAE_00085;product=Uracil-DNA glycosylase
NZ_CP029553.1	Prodigal:002006	CDS	92000	92377	.	+	0	ID=HMEMAHAE_00086;inference=ab initio prediction:Prodigal:002006;locus_tag=HMEMAHAE_00086;product=hypothetical protein
NZ_CP029553.1	Prodigal:002006	CDS	92384	93247	.	-	0	ID=HMEMAHAE_00087;inference=ab initio prediction:Prodigal:002006;locus_tag=HMEMAHAE_00087;product=hypothetical protein
NZ_CP029553.1	Prodigal:002006	CDS	93640	93972	.	+	0	ID=HMEMAHAE_00088;inference=ab initio prediction:Prodigal:002006;locus_tag=HMEMAHAE_00088;product=hypothetical protein
NZ_CP029553.1	Prodigal:002006	CDS	94640	95776	.	+	0	ID=HMEMAHAE_00089;eC_number=3.1.4.-;Name=rpfG_1;db_xref=COG:COG3437;gene=rpfG_1;inference=ab initio prediction:Prodigal:002006,similar to AA sequence:UniProtKB:Q4UU85;locus_tag=HMEMAHAE_00089;product=Cyclic di-GMP phosphodiesterase response regulator RpfG
NZ_CP029553.1	Prodigal:002006	CDS	95758	96714	.	-	0	ID=HMEMAHAE_00090;Name=cmpR_1;db_xref=COG:COG0583;gene=cmpR_1;inference=ab initio prediction:Prodigal:002006,similar to AA sequence:UniProtKB:Q9F1R2;locus_tag=HMEMAHAE_00090;product=HTH-type transcriptional activator CmpR
NZ_CP029553.1	Prodigal:002006	CDS	96956	97792	.	+	0	ID=HMEMAHAE_00091;eC_number=3.1.3.11;Name=fbp;gene=fbp;inference=ab initio prediction:Prodigal:002006,protein motif:HAMAP:MF_01855;locus_tag=HMEMAHAE_00091;product=Fructose-1%2C6-bisphosphatase class 1
NZ_CP029553.1	Prodigal:002006	CDS	97795	98655	.	+	0	ID=HMEMAHAE_00092;eC_number=2.7.1.19;Name=prkA;db_xref=COG:COG3954;gene=prkA;inference=ab initio prediction:Prodigal:002006,similar to AA sequence:UniProtKB:P12033;locus_tag=HMEMAHAE_00092;product=Phosphoribulokinase 1
NZ_CP029553.1	Prodigal:002006	CDS	98831	100045	.	+	0	ID=HMEMAHAE_00093;inference=ab initio prediction:Prodigal:002006;locus_tag=HMEMAHAE_00093;product=hypothetical protein
NZ_CP029553.1	Prodigal:002006	CDS	100184	101719	.	-	0	ID=HMEMAHAE_00094;eC_number=2.7.13.3;Name=rcsC_3;gene=rcsC_3;inference=ab initio prediction:Prodigal:002006,protein motif:HAMAP:MF_00979;locus_tag=HMEMAHAE_00094;product=Sensor histidine kinase RcsC
NZ_CP029553.1	Prodigal:002006	CDS	101967	102422	.	+	0	ID=HMEMAHAE_00095;eC_number=1.3.99.16;Name=iorA_1;gene=iorA_1;inference=ab initio prediction:Prodigal:002006,similar to AA sequence:UniProtKB:Q51697;locus_tag=HMEMAHAE_00095;product=Isoquinoline 1-oxidoreductase subunit alpha
NZ_CP029553.1	Prodigal:002006	CDS	102436	104640	.	+	0	ID=HMEMAHAE_00096;eC_number=1.3.99.16;Name=iorB;gene=iorB;inference=ab initio prediction:Prodigal:002006,similar to AA sequence:UniProtKB:Q51698;locus_tag=HMEMAHAE_00096;product=Isoquinoline 1-oxidoreductase subunit beta
NZ_CP029553.1	Prodigal:002006	CDS	104681	105370	.	+	0	ID=HMEMAHAE_00097;inference=ab initio prediction:Prodigal:002006;locus_tag=HMEMAHAE_00097;product=hypothetical protein
NZ_CP029553.1	Prodigal:002006	CDS	105431	106141	.	+	0	ID=HMEMAHAE_00098;eC_number=4.1.1.23;Name=pyrF;db_xref=COG:COG0284;gene=pyrF;inference=ab initio prediction:Prodigal:002006,similar to AA sequence:UniProtKB:Q5FJB3;locus_tag=HMEMAHAE_00098;product=Orotidine 5'-phosphate decarboxylase
NZ_CP029553.1	Prodigal:002006	CDS	106171	106482	.	+	0	ID=HMEMAHAE_00099;inference=ab initio prediction:Prodigal:002006;locus_tag=HMEMAHAE_00099;product=hypothetical protein
NZ_CP029553.1	Prodigal:002006	CDS	106599	106802	.	+	0	ID=HMEMAHAE_00100;inference=ab initio prediction:Prodigal:002006;locus_tag=HMEMAHAE_00100;product=hypothetical protein
NZ_CP029553.1	Prodigal:002006	CDS	106923	108131	.	-	0	ID=HMEMAHAE_00101;eC_number=2.6.1.1;db_xref=COG:COG0436;inference=ab initio prediction:Prodigal:002006,similar to AA sequence:UniProtKB:Q8KDS8;locus_tag=HMEMAHAE_00101;product=Aspartate/prephenate aminotransferase
NZ_CP029553.1	Prodigal:002006	CDS	108210	108980	.	-	0	ID=HMEMAHAE_00102;inference=ab initio prediction:Prodigal:002006;locus_tag=HMEMAHAE_00102;product=hypothetical protein
NZ_CP029553.1	Prodigal:002006	CDS	109271	111775	.	-	0	ID=HMEMAHAE_00103;eC_number=2.4.1.18;Name=glgB;db_xref=COG:COG0296;gene=glgB;inference=ab initio prediction:Prodigal:002006,similar to AA sequence:UniProtKB:P07762;locus_tag=HMEMAHAE_00103;product=1%2C4-alpha-glucan branching enzyme GlgB
NZ_CP029553.1	Prodigal:002006	CDS	111779	115042	.	-	0	ID=HMEMAHAE_00104;eC_number=2.7.1.8;inference=ab initio prediction:Prodigal:002006,protein motif:HAMAP:MF_02218;locus_tag=HMEMAHAE_00104;product=Glucosamine kinase
NZ_CP029553.1	Prodigal:002006	CDS	115192	118599	.	-	0	ID=HMEMAHAE_00105;eC_number=2.4.99.16;Name=glgE;gene=glgE;inference=ab initio prediction:Prodigal:002006,protein motif:HAMAP:MF_02124;locus_tag=HMEMAHAE_00105;product=Alpha-1%2C4-glucan:maltose-1-phosphate maltosyltransferase
NZ_CP029553.1	Prodigal:002006	CDS	118684	123606	.	-	0	ID=HMEMAHAE_00106;inference=ab initio prediction:Prodigal:002006;locus_tag=HMEMAHAE_00106;product=hypothetical protein
NZ_CP029553.1	Prodigal:002006	CDS	123608	125428	.	-	0	ID=HMEMAHAE_00107;eC_number=3.2.1.141;Name=treZ;db_xref=COG:COG0296;gene=treZ;inference=ab initio prediction:Prodigal:002006,similar to AA sequence:UniProtKB:Q9RX51;locus_tag=HMEMAHAE_00107;product=Malto-oligosyltrehalose trehalohydrolase
NZ_CP029553.1	Prodigal:002006	CDS	125701	125889	.	-	0	ID=HMEMAHAE_00108;inference=ab initio prediction:Prodigal:002006;locus_tag=HMEMAHAE_00108;product=hypothetical protein
NZ_CP029553.1	Prodigal:002006	CDS	126214	128283	.	+	0	ID=HMEMAHAE_00109;eC_number=5.6.2.2;Name=gyrB_1;db_xref=COG:COG0187;gene=gyrB_1;inference=ab initio prediction:Prodigal:002006,similar to AA sequence:UniProtKB:Q5SHZ4;locus_tag=HMEMAHAE_00109;product=DNA gyrase subunit B
NZ_CP029553.1	Prodigal:002006	CDS	128512	129423	.	-	0	ID=HMEMAHAE_00110;inference=ab initio prediction:Prodigal:002006;locus_tag=HMEMAHAE_00110;product=hypothetical protein
NZ_CP029553.1	Prodigal:002006	CDS	129646	129888	.	+	0	ID=HMEMAHAE_00111;inference=ab initio prediction:Prodigal:002006;locus_tag=HMEMAHAE_00111;product=hypothetical protein
NZ_CP029553.1	Prodigal:002006	CDS	130150	131754	.	+	0	ID=HMEMAHAE_00112;eC_number=3.6.4.13;Name=rhlE_1;gene=rhlE_1;inference=ab initio prediction:Prodigal:002006,protein motif:HAMAP:MF_00968;locus_tag=HMEMAHAE_00112;product=ATP-dependent RNA helicase RhlE
NZ_CP029553.1	Prodigal:002006	CDS	131878	132942	.	+	0	ID=HMEMAHAE_00113;eC_number=2.7.7.65;Name=vdcA;gene=vdcA;inference=ab initio prediction:Prodigal:002006,similar to AA sequence:UniProtKB:Q9KKZ4;locus_tag=HMEMAHAE_00113;product=Diguanylate cyclase VdcA
NZ_CP029553.1	Prodigal:002006	CDS	132985	133365	.	-	0	ID=HMEMAHAE_00114;Name=iscA;db_xref=COG:COG0316;gene=iscA;inference=ab initio prediction:Prodigal:002006,similar to AA sequence:UniProtKB:P0AAC8;locus_tag=HMEMAHAE_00114;product=Iron-binding protein IscA
NZ_CP029553.1	Prodigal:002006	CDS	133499	134092	.	+	0	ID=HMEMAHAE_00115;inference=ab initio prediction:Prodigal:002006;locus_tag=HMEMAHAE_00115;product=hypothetical protein
NZ_CP029553.1	Prodigal:002006	CDS	134099	134488	.	-	0	ID=HMEMAHAE_00116;inference=ab initio prediction:Prodigal:002006;locus_tag=HMEMAHAE_00116;product=hypothetical protein
NZ_CP029553.1	Prodigal:002006	CDS	134496	135740	.	-	0	ID=HMEMAHAE_00117;eC_number=2.8.1.7;Name=sufS;db_xref=COG:COG0520;gene=sufS;inference=ab initio prediction:Prodigal:002006,similar to AA sequence:UniProtKB:O32164;locus_tag=HMEMAHAE_00117;product=Cysteine desulfurase SufS
NZ_CP029553.1	Prodigal:002006	CDS	135805	137124	.	-	0	ID=HMEMAHAE_00118;Name=sufD;db_xref=COG:COG0719;gene=sufD;inference=ab initio prediction:Prodigal:002006,similar to AA sequence:UniProtKB:P77689;locus_tag=HMEMAHAE_00118;product=FeS cluster assembly protein SufD
NZ_CP029553.1	Prodigal:002006	CDS	137127	137879	.	-	0	ID=HMEMAHAE_00119;Name=sufC;db_xref=COG:COG0396;gene=sufC;inference=ab initio prediction:Prodigal:002006,similar to AA sequence:UniProtKB:P77499;locus_tag=HMEMAHAE_00119;product=putative ATP-dependent transporter SufC
NZ_CP029553.1	Prodigal:002006	CDS	138164	139633	.	-	0	ID=HMEMAHAE_00120;Name=sufB;db_xref=COG:COG0719;gene=sufB;inference=ab initio prediction:Prodigal:002006,similar to AA sequence:UniProtKB:P77522;locus_tag=HMEMAHAE_00120;product=FeS cluster assembly protein SufB
NZ_CP029553.1	Prodigal:002006	CDS	139703	140878	.	-	0	ID=HMEMAHAE_00121;eC_number=2.8.1.7;Name=iscS;gene=iscS;inference=ab initio prediction:Prodigal:002006,similar to AA sequence:UniProtKB:O54055;locus_tag=HMEMAHAE_00121;product=Cysteine desulfurase IscS
NZ_CP029553.1	Prodigal:002006	CDS	141134	141790	.	+	0	ID=HMEMAHAE_00122;inference=ab initio prediction:Prodigal:002006;locus_tag=HMEMAHAE_00122;product=hypothetical protein
NZ_CP029553.1	Prodigal:002006	CDS	141885	142838	.	-	0	ID=HMEMAHAE_00123;eC_number=2.7.4.-;db_xref=COG:COG2326;inference=ab initio prediction:Prodigal:002006,similar to AA sequence:UniProtKB:M9XB82;locus_tag=HMEMAHAE_00123;product=Polyphosphate:AMP/ADP phosphotransferase
NZ_CP029553.1	Prodigal:002006	CDS	142937	143530	.	+	0	ID=HMEMAHAE_00124;eC_number=5.4.2.-;Name=gpmB_1;gene=gpmB_1;inference=ab initio prediction:Prodigal:002006,protein motif:HAMAP:MF_01040;locus_tag=HMEMAHAE_00124;product=phosphoglycerate mutase GpmB
NZ_CP029553.1	Prodigal:002006	CDS	143697	147809	.	+	0	ID=HMEMAHAE_00125;eC_number=6.2.1.54;Name=dltA;gene=dltA;inference=ab initio prediction:Prodigal:002006,protein motif:HAMAP:MF_00593;locus_tag=HMEMAHAE_00125;product=D-alanine--D-alanyl carrier protein ligase
NZ_CP029553.1	Prodigal:002006	CDS	147856	148149	.	-	0	ID=HMEMAHAE_00126;inference=ab initio prediction:Prodigal:002006;locus_tag=HMEMAHAE_00126;product=hypothetical protein
NZ_CP029553.1	Prodigal:002006	CDS	148273	148539	.	-	0	ID=HMEMAHAE_00127;inference=ab initio prediction:Prodigal:002006;locus_tag=HMEMAHAE_00127;product=hypothetical protein
NZ_CP029553.1	Prodigal:002006	CDS	148706	149794	.	-	0	ID=HMEMAHAE_00128;inference=ab initio prediction:Prodigal:002006;locus_tag=HMEMAHAE_00128;product=hypothetical protein
NZ_CP029553.1	Prodigal:002006	CDS	150356	151594	.	+	0	ID=HMEMAHAE_00129;inference=ab initio prediction:Prodigal:002006;locus_tag=HMEMAHAE_00129;product=hypothetical protein
NZ_CP029553.1	Prodigal:002006	CDS	151605	151955	.	+	0	ID=HMEMAHAE_00130;inference=ab initio prediction:Prodigal:002006;locus_tag=HMEMAHAE_00130;product=hypothetical protein
NZ_CP029553.1	Prodigal:002006	CDS	152002	152391	.	-	0	ID=HMEMAHAE_00131;inference=ab initio prediction:Prodigal:002006;locus_tag=HMEMAHAE_00131;product=hypothetical protein
NZ_CP029553.1	Prodigal:002006	CDS	152555	153304	.	+	0	ID=HMEMAHAE_00132;inference=ab initio prediction:Prodigal:002006;locus_tag=HMEMAHAE_00132;product=hypothetical protein
NZ_CP029553.1	Prodigal:002006	CDS	153315	154556	.	-	0	ID=HMEMAHAE_00133;eC_number=1.6.-.-;db_xref=COG:COG1252;inference=ab initio prediction:Prodigal:002006,similar to AA sequence:UniProtKB:P9WJJ1;locus_tag=HMEMAHAE_00133;product=NADH dehydrogenase-like protein
NZ_CP029553.1	Prodigal:002006	CDS	154742	156364	.	+	0	ID=HMEMAHAE_00134;eC_number=1.3.99.-;Name=aidB;db_xref=COG:COG1960;gene=aidB;inference=ab initio prediction:Prodigal:002006,similar to AA sequence:UniProtKB:P33224;locus_tag=HMEMAHAE_00134;product=Putative acyl-CoA dehydrogenase AidB
NZ_CP029553.1	Prodigal:002006	CDS	156330	156764	.	-	0	ID=HMEMAHAE_00135;inference=ab initio prediction:Prodigal:002006;locus_tag=HMEMAHAE_00135;product=hypothetical protein
NZ_CP029553.1	Prodigal:002006	CDS	156853	157395	.	+	0	ID=HMEMAHAE_00136;inference=ab initio prediction:Prodigal:002006;locus_tag=HMEMAHAE_00136;product=hypothetical protein
NZ_CP029553.1	Prodigal:002006	CDS	157546	159168	.	+	0	ID=HMEMAHAE_00137;Name=dppA_1;db_xref=COG:COG0747;gene=dppA_1;inference=ab initio prediction:Prodigal:002006,similar to AA sequence:UniProtKB:P23847;locus_tag=HMEMAHAE_00137;product=Periplasmic dipeptide transport protein
NZ_CP029553.1	Prodigal:002006	CDS	159446	160399	.	+	0	ID=HMEMAHAE_00138;Name=nikB_1;db_xref=COG:COG0601;gene=nikB_1;inference=ab initio prediction:Prodigal:002006,similar to AA sequence:UniProtKB:P33591;locus_tag=HMEMAHAE_00138;product=Nickel transport system permease protein NikB
NZ_CP029553.1	Prodigal:002006	CDS	160404	161318	.	+	0	ID=HMEMAHAE_00139;Name=gsiD_1;db_xref=COG:COG1173;gene=gsiD_1;inference=ab initio prediction:Prodigal:002006,similar to AA sequence:UniProtKB:P75799;locus_tag=HMEMAHAE_00139;product=Glutathione transport system permease protein GsiD
NZ_CP029553.1	Prodigal:002006	CDS	161315	162373	.	+	0	ID=HMEMAHAE_00140;Name=oppF_1;db_xref=COG:COG4608;gene=oppF_1;inference=ab initio prediction:Prodigal:002006,similar to AA sequence:UniProtKB:P24137;locus_tag=HMEMAHAE_00140;product=Oligopeptide transport ATP-binding protein OppF
NZ_CP029553.1	Prodigal:002006	CDS	162381	163400	.	+	0	ID=HMEMAHAE_00141;Name=oppD_1;db_xref=COG:COG0444;gene=oppD_1;inference=ab initio prediction:Prodigal:002006,similar to AA sequence:UniProtKB:P24136;locus_tag=HMEMAHAE_00141;product=Oligopeptide transport ATP-binding protein OppD
NZ_CP029553.1	Prodigal:002006	CDS	163476	164684	.	+	0	ID=HMEMAHAE_00142;inference=ab initio prediction:Prodigal:002006;locus_tag=HMEMAHAE_00142;product=hypothetical protein
NZ_CP029553.1	Prodigal:002006	CDS	164827	165159	.	+	0	ID=HMEMAHAE_00143;inference=ab initio prediction:Prodigal:002006;locus_tag=HMEMAHAE_00143;product=hypothetical protein
NZ_CP029553.1	Prodigal:002006	CDS	165156	166217	.	+	0	ID=HMEMAHAE_00144;inference=ab initio prediction:Prodigal:002006;locus_tag=HMEMAHAE_00144;product=hypothetical protein
NZ_CP029553.1	Prodigal:002006	CDS	166214	166762	.	-	0	ID=HMEMAHAE_00145;inference=ab initio prediction:Prodigal:002006;locus_tag=HMEMAHAE_00145;product=hypothetical protein
NZ_CP029553.1	Prodigal:002006	CDS	167028	169388	.	+	0	ID=HMEMAHAE_00146;db_xref=COG:COG2199;inference=ab initio prediction:Prodigal:002006,similar to AA sequence:UniProtKB:Q9ABX9;locus_tag=HMEMAHAE_00146;product=putative signaling protein
NZ_CP029553.1	Prodigal:002006	CDS	169497	171122	.	+	0	ID=HMEMAHAE_00147;eC_number=5.4.2.2;Name=pgm;db_xref=COG:COG0033;gene=pgm;inference=ab initio prediction:Prodigal:002006,similar to AA sequence:UniProtKB:P39671;locus_tag=HMEMAHAE_00147;product=Phosphoglucomutase
NZ_CP029553.1	Prodigal:002006	CDS	171522	171896	.	+	0	ID=HMEMAHAE_00148;inference=ab initio prediction:Prodigal:002006;locus_tag=HMEMAHAE_00148;product=hypothetical protein
NZ_CP029553.1	Prodigal:002006	CDS	171901	172608	.	-	0	ID=HMEMAHAE_00149;Name=sfsA;db_xref=COG:COG1489;gene=sfsA;inference=ab initio prediction:Prodigal:002006,similar to AA sequence:UniProtKB:P0A823;locus_tag=HMEMAHAE_00149;product=Sugar fermentation stimulation protein A
NZ_CP029553.1	Prodigal:002006	CDS	172739	173491	.	+	0	ID=HMEMAHAE_00150;Name=cinA_1;db_xref=COG:COG1058;gene=cinA_1;inference=ab initio prediction:Prodigal:002006,similar to AA sequence:UniProtKB:P9WPE3;locus_tag=HMEMAHAE_00150;product=CinA-like protein
NZ_CP029553.1	Prodigal:002006	CDS	173498	174004	.	+	0	ID=HMEMAHAE_00151;eC_number=2.4.2.22;Name=gpt;db_xref=COG:COG0503;gene=gpt;inference=ab initio prediction:Prodigal:002006,similar to AA sequence:UniProtKB:Q8ZC05;locus_tag=HMEMAHAE_00151;product=Xanthine phosphoribosyltransferase
NZ_CP029553.1	Prodigal:002006	CDS	174181	174831	.	+	0	ID=HMEMAHAE_00152;inference=ab initio prediction:Prodigal:002006;locus_tag=HMEMAHAE_00152;product=hypothetical protein
NZ_CP029553.1	Prodigal:002006	CDS	174980	175672	.	+	0	ID=HMEMAHAE_00153;inference=ab initio prediction:Prodigal:002006;locus_tag=HMEMAHAE_00153;product=hypothetical protein
NZ_CP029553.1	Prodigal:002006	CDS	175862	176191	.	-	0	ID=HMEMAHAE_00154;inference=ab initio prediction:Prodigal:002006;locus_tag=HMEMAHAE_00154;product=hypothetical protein
NZ_CP029553.1	Prodigal:002006	CDS	176445	177161	.	+	0	ID=HMEMAHAE_00155;inference=ab initio prediction:Prodigal:002006;locus_tag=HMEMAHAE_00155;product=hypothetical protein
NZ_CP029553.1	Prodigal:002006	CDS	177201	177413	.	-	0	ID=HMEMAHAE_00156;inference=ab initio prediction:Prodigal:002006;locus_tag=HMEMAHAE_00156;product=hypothetical protein
NZ_CP029553.1	Prodigal:002006	CDS	177630	178469	.	-	0	ID=HMEMAHAE_00157;eC_number=2.3.1.30;Name=cysE;db_xref=COG:COG1045;gene=cysE;inference=ab initio prediction:Prodigal:002006,similar to AA sequence:UniProtKB:P29847;locus_tag=HMEMAHAE_00157;product=Serine acetyltransferase
NZ_CP029553.1	Prodigal:002006	CDS	178623	179405	.	-	0	ID=HMEMAHAE_00158;Name=ompR_1;gene=ompR_1;inference=ab initio prediction:Prodigal:002006,similar to AA sequence:UniProtKB:P0AA16;locus_tag=HMEMAHAE_00158;product=Transcriptional regulatory protein OmpR
NZ_CP029553.1	Prodigal:002006	CDS	179581	179808	.	-	0	ID=HMEMAHAE_00159;inference=ab initio prediction:Prodigal:002006;locus_tag=HMEMAHAE_00159;product=hypothetical protein
NZ_CP029553.1	Prodigal:002006	CDS	180119	181867	.	+	0	ID=HMEMAHAE_00160;eC_number=2.7.-.-;Name=sasA_1;gene=sasA_1;inference=ab initio prediction:Prodigal:002006,protein motif:HAMAP:MF_01837;locus_tag=HMEMAHAE_00160;product=Adaptive-response sensory-kinase SasA
NZ_CP029553.1	Prodigal:002006	CDS	182217	182507	.	-	0	ID=HMEMAHAE_00161;inference=ab initio prediction:Prodigal:002006;locus_tag=HMEMAHAE_00161;product=hypothetical protein
NZ_CP029553.1	Prodigal:002006	CDS	182519	183340	.	-	0	ID=HMEMAHAE_00162;Name=fdhD;db_xref=COG:COG1526;gene=fdhD;inference=ab initio prediction:Prodigal:002006,similar to AA sequence:UniProtKB:P32177;locus_tag=HMEMAHAE_00162;product=Sulfur carrier protein FdhD
NZ_CP029553.1	Prodigal:002006	CDS	183327	186188	.	-	0	ID=HMEMAHAE_00163;eC_number=1.17.1.9;inference=ab initio prediction:Prodigal:002006,similar to AA sequence:UniProtKB:Q99RW4;locus_tag=HMEMAHAE_00163;product=Putative formate dehydrogenase
NZ_CP029553.1	Prodigal:002006	CDS	186201	187763	.	-	0	ID=HMEMAHAE_00164;eC_number=7.-.-.-;Name=rsxC;gene=rsxC;inference=ab initio prediction:Prodigal:002006,protein motif:HAMAP:MF_00461;locus_tag=HMEMAHAE_00164;product=Ion-translocating oxidoreductase complex subunit C
NZ_CP029553.1	Prodigal:002006	CDS	187760	188257	.	-	0	ID=HMEMAHAE_00165;eC_number=1.12.1.3;Name=hndA;db_xref=COG:COG1905;gene=hndA;inference=ab initio prediction:Prodigal:002006,similar to AA sequence:UniProtKB:Q46505;locus_tag=HMEMAHAE_00165;product=NADP-reducing hydrogenase subunit HndA
NZ_CP029553.1	Prodigal:002006	CDS	188434	189342	.	-	0	ID=HMEMAHAE_00166;Name=oxyR_1;gene=oxyR_1;inference=ab initio prediction:Prodigal:002006,similar to AA sequence:UniProtKB:P0ACQ4;locus_tag=HMEMAHAE_00166;product=Hydrogen peroxide-inducible genes activator
NZ_CP029553.1	Prodigal:002006	CDS	189655	190536	.	+	0	ID=HMEMAHAE_00167;eC_number=1.9.3.1;Name=ctaC_1;db_xref=COG:COG1622;gene=ctaC_1;inference=ab initio prediction:Prodigal:002006,similar to AA sequence:UniProtKB:P08306;locus_tag=HMEMAHAE_00167;product=Cytochrome c oxidase subunit 2
NZ_CP029553.1	Prodigal:002006	CDS	190631	192259	.	+	0	ID=HMEMAHAE_00168;eC_number=1.9.3.1;Name=ctaD_1;db_xref=COG:COG0843;gene=ctaD_1;inference=ab initio prediction:Prodigal:002006,similar to AA sequence:UniProtKB:P31833;locus_tag=HMEMAHAE_00168;product=Cytochrome c oxidase subunit 1
NZ_CP029553.1	Prodigal:002006	CDS	192460	193410	.	+	0	ID=HMEMAHAE_00169;eC_number=2.5.1.141;Name=ctaB;db_xref=COG:COG0109;gene=ctaB;inference=ab initio prediction:Prodigal:002006,similar to AA sequence:UniProtKB:Q3J5F9;locus_tag=HMEMAHAE_00169;product=Protoheme IX farnesyltransferase
NZ_CP029553.1	Prodigal:002006	CDS	193422	193592	.	+	0	ID=HMEMAHAE_00170;inference=ab initio prediction:Prodigal:002006;locus_tag=HMEMAHAE_00170;product=hypothetical protein
NZ_CP029553.1	Prodigal:002006	CDS	193615	194208	.	+	0	ID=HMEMAHAE_00171;Name=ctaG;db_xref=COG:COG3175;gene=ctaG;inference=ab initio prediction:Prodigal:002006,similar to AA sequence:UniProtKB:Q92RG6;locus_tag=HMEMAHAE_00171;product=Cytochrome c oxidase assembly protein CtaG
NZ_CP029553.1	Prodigal:002006	CDS	194403	195263	.	+	0	ID=HMEMAHAE_00172;eC_number=1.9.3.1;Name=ctaE_1;db_xref=COG:COG1845;gene=ctaE_1;inference=ab initio prediction:Prodigal:002006,similar to AA sequence:UniProtKB:P06030;locus_tag=HMEMAHAE_00172;product=Cytochrome c oxidase subunit 3
NZ_CP029553.1	Prodigal:002006	CDS	195377	195745	.	+	0	ID=HMEMAHAE_00173;inference=ab initio prediction:Prodigal:002006;locus_tag=HMEMAHAE_00173;product=hypothetical protein
NZ_CP029553.1	Prodigal:002006	CDS	195742	196545	.	+	0	ID=HMEMAHAE_00174;inference=ab initio prediction:Prodigal:002006;locus_tag=HMEMAHAE_00174;product=hypothetical protein
NZ_CP029553.1	Prodigal:002006	CDS	196639	199632	.	+	0	ID=HMEMAHAE_00175;eC_number=2.4.1.129;Name=mtgA_1;gene=mtgA_1;inference=ab initio prediction:Prodigal:002006,protein motif:HAMAP:MF_00766;locus_tag=HMEMAHAE_00175;product=Biosynthetic peptidoglycan transglycosylase
NZ_CP029553.1	Prodigal:002006	CDS	199655	200704	.	+	0	ID=HMEMAHAE_00176;inference=ab initio prediction:Prodigal:002006;locus_tag=HMEMAHAE_00176;product=hypothetical protein
NZ_CP029553.1	Prodigal:002006	CDS	202137	203528	.	+	0	ID=HMEMAHAE_00177;inference=ab initio prediction:Prodigal:002006;locus_tag=HMEMAHAE_00177;product=hypothetical protein
NZ_CP029553.1	Prodigal:002006	CDS	204496	205116	.	+	0	ID=HMEMAHAE_00178;inference=ab initio prediction:Prodigal:002006;locus_tag=HMEMAHAE_00178;product=hypothetical protein
NZ_CP029553.1	Prodigal:002006	CDS	205190	206521	.	+	0	ID=HMEMAHAE_00179;eC_number=1.14.14.10;Name=ntaA_1;gene=ntaA_1;inference=ab initio prediction:Prodigal:002006,similar to AA sequence:UniProtKB:P54989;locus_tag=HMEMAHAE_00179;product=Nitrilotriacetate monooxygenase component A
NZ_CP029553.1	Prodigal:002006	CDS	206934	207923	.	+	0	ID=HMEMAHAE_00180;eC_number=1.1.98.2;Name=fgd_1;gene=fgd_1;inference=ab initio prediction:Prodigal:002006,protein motif:HAMAP:MF_02123;locus_tag=HMEMAHAE_00180;product=F420-dependent glucose-6-phosphate dehydrogenase
NZ_CP029553.1	Prodigal:002006	CDS	207941	209287	.	+	0	ID=HMEMAHAE_00181;eC_number=1.14.-.-;Name=moxC;db_xref=COG:COG2141;gene=moxC;inference=ab initio prediction:Prodigal:002006,similar to AA sequence:UniProtKB:O34974;locus_tag=HMEMAHAE_00181;product=Putative monooxygenase MoxC
NZ_CP029553.1	Prodigal:002006	CDS	209284	209841	.	+	0	ID=HMEMAHAE_00182;inference=ab initio prediction:Prodigal:002006;locus_tag=HMEMAHAE_00182;product=hypothetical protein
NZ_CP029553.1	Prodigal:002006	CDS	209881	211653	.	+	0	ID=HMEMAHAE_00183;eC_number=7.6.2.8;Name=btuD_1;gene=btuD_1;inference=ab initio prediction:Prodigal:002006,protein motif:HAMAP:MF_01005;locus_tag=HMEMAHAE_00183;product=Vitamin B12 import ATP-binding protein BtuD
NZ_CP029553.1	Prodigal:002006	CDS	211684	212610	.	+	0	ID=HMEMAHAE_00184;inference=ab initio prediction:Prodigal:002006;locus_tag=HMEMAHAE_00184;product=hypothetical protein
NZ_CP029553.1	Prodigal:002006	CDS	212628	213575	.	+	0	ID=HMEMAHAE_00185;inference=ab initio prediction:Prodigal:002006;locus_tag=HMEMAHAE_00185;product=hypothetical protein
NZ_CP029553.1	Prodigal:002006	CDS	213994	214581	.	+	0	ID=HMEMAHAE_00186;eC_number=1.14.13.195;Name=pvdA;db_xref=COG:COG3486;gene=pvdA;inference=ab initio prediction:Prodigal:002006,similar to AA sequence:UniProtKB:Q51548;locus_tag=HMEMAHAE_00186;product=L-ornithine N(5)-monooxygenase
NZ_CP029553.1	Prodigal:002006	CDS	216780	217499	.	-	0	ID=HMEMAHAE_00187;inference=ab initio prediction:Prodigal:002006;locus_tag=HMEMAHAE_00187;product=hypothetical protein
NZ_CP029553.1	Prodigal:002006	CDS	217700	217963	.	-	0	ID=HMEMAHAE_00188;inference=ab initio prediction:Prodigal:002006,similar to AA sequence:ISfinder:ISRpa2;locus_tag=HMEMAHAE_00188;product=IS3 family transposase ISRpa2
NZ_CP029553.1	Prodigal:002006	CDS	218084	219940	.	-	0	ID=HMEMAHAE_00189;inference=ab initio prediction:Prodigal:002006;locus_tag=HMEMAHAE_00189;product=hypothetical protein
NZ_CP029553.1	Prodigal:002006	CDS	220186	220449	.	-	0	ID=HMEMAHAE_00190;inference=ab initio prediction:Prodigal:002006;locus_tag=HMEMAHAE_00190;product=hypothetical protein
NZ_CP029553.1	Prodigal:002006	CDS	220483	220812	.	+	0	ID=HMEMAHAE_00191;inference=ab initio prediction:Prodigal:002006;locus_tag=HMEMAHAE_00191;product=hypothetical protein
NZ_CP029553.1	Aragorn:001002	tRNA	220892	220965	.	-	.	ID=HMEMAHAE_00192;inference=COORDINATES:profile:Aragorn:001002;locus_tag=HMEMAHAE_00192;product=tRNA-Gly(tcc)
NZ_CP029553.1	Prodigal:002006	CDS	221043	222464	.	-	0	ID=HMEMAHAE_00193;eC_number=3.4.-.-;Name=bepA_1;gene=bepA_1;inference=ab initio prediction:Prodigal:002006,protein motif:HAMAP:MF_00997;locus_tag=HMEMAHAE_00193;product=Beta-barrel assembly-enhancing protease
NZ_CP029553.1	Prodigal:002006	CDS	222596	223393	.	-	0	ID=HMEMAHAE_00194;inference=ab initio prediction:Prodigal:002006;locus_tag=HMEMAHAE_00194;product=hypothetical protein
NZ_CP029553.1	Prodigal:002006	CDS	224334	225095	.	+	0	ID=HMEMAHAE_00195;inference=ab initio prediction:Prodigal:002006;locus_tag=HMEMAHAE_00195;product=hypothetical protein
NZ_CP029553.1	Prodigal:002006	CDS	225076	225456	.	-	0	ID=HMEMAHAE_00196;inference=ab initio prediction:Prodigal:002006;locus_tag=HMEMAHAE_00196;product=hypothetical protein
NZ_CP029553.1	Prodigal:002006	CDS	225667	226446	.	-	0	ID=HMEMAHAE_00197;inference=ab initio prediction:Prodigal:002006;locus_tag=HMEMAHAE_00197;product=hypothetical protein
NZ_CP029553.1	Prodigal:002006	CDS	226683	226853	.	-	0	ID=HMEMAHAE_00198;inference=ab initio prediction:Prodigal:002006;locus_tag=HMEMAHAE_00198;product=hypothetical protein
NZ_CP029553.1	Prodigal:002006	CDS	226903	227028	.	-	0	ID=HMEMAHAE_00199;inference=ab initio prediction:Prodigal:002006;locus_tag=HMEMAHAE_00199;product=hypothetical protein
NZ_CP029553.1	Prodigal:002006	CDS	227590	227850	.	+	0	ID=HMEMAHAE_00200;inference=ab initio prediction:Prodigal:002006;locus_tag=HMEMAHAE_00200;product=hypothetical protein
NZ_CP029553.1	Prodigal:002006	CDS	228038	228271	.	+	0	ID=HMEMAHAE_00201;inference=ab initio prediction:Prodigal:002006;locus_tag=HMEMAHAE_00201;product=hypothetical protein
NZ_CP029553.1	Prodigal:002006	CDS	228322	228792	.	-	0	ID=HMEMAHAE_00202;inference=ab initio prediction:Prodigal:002006;locus_tag=HMEMAHAE_00202;product=hypothetical protein
NZ_CP029553.1	Prodigal:002006	CDS	229105	229554	.	+	0	ID=HMEMAHAE_00203;inference=ab initio prediction:Prodigal:002006;locus_tag=HMEMAHAE_00203;product=hypothetical protein
NZ_CP029553.1	Prodigal:002006	CDS	229651	230829	.	+	0	ID=HMEMAHAE_00204;eC_number=2.5.1.6;Name=metK;db_xref=COG:COG0192;gene=metK;inference=ab initio prediction:Prodigal:002006,similar to AA sequence:UniProtKB:P0A817;locus_tag=HMEMAHAE_00204;product=S-adenosylmethionine synthase
NZ_CP029553.1	Prodigal:002006	CDS	230886	231587	.	+	0	ID=HMEMAHAE_00205;eC_number=2.1.1.33;Name=trmB;db_xref=COG:COG0220;gene=trmB;inference=ab initio prediction:Prodigal:002006,similar to AA sequence:UniProtKB:P0A8I5;locus_tag=HMEMAHAE_00205;product=tRNA (guanine-N(7)-)-methyltransferase
NZ_CP029553.1	Prodigal:002006	CDS	231641	232162	.	+	0	ID=HMEMAHAE_00206;inference=ab initio prediction:Prodigal:002006;locus_tag=HMEMAHAE_00206;product=hypothetical protein
NZ_CP029553.1	Prodigal:002006	CDS	232365	234152	.	+	0	ID=HMEMAHAE_00207;inference=ab initio prediction:Prodigal:002006;locus_tag=HMEMAHAE_00207;product=hypothetical protein
NZ_CP029553.1	Prodigal:002006	CDS	234162	235070	.	-	0	ID=HMEMAHAE_00208;inference=ab initio prediction:Prodigal:002006;locus_tag=HMEMAHAE_00208;product=hypothetical protein
NZ_CP029553.1	Prodigal:002006	CDS	235359	235958	.	+	0	ID=HMEMAHAE_00209;eC_number=1.15.1.1;Name=sodB;db_xref=COG:COG0605;gene=sodB;inference=ab initio prediction:Prodigal:002006,similar to AA sequence:UniProtKB:Q9XD74;locus_tag=HMEMAHAE_00209;product=Superoxide dismutase [Mn]
NZ_CP029553.1	Prodigal:002006	CDS	236182	237087	.	-	0	ID=HMEMAHAE_00210;eC_number=3.5.1.105;Name=chbG;gene=chbG;inference=ab initio prediction:Prodigal:002006,protein motif:HAMAP:MF_01246;locus_tag=HMEMAHAE_00210;product=Chitooligosaccharide deacetylase
NZ_CP029553.1	Prodigal:002006	CDS	237189	238214	.	+	0	ID=HMEMAHAE_00211;eC_number=2.4.-.-;inference=ab initio prediction:Prodigal:002006,similar to AA sequence:UniProtKB:Q55487;locus_tag=HMEMAHAE_00211;product=putative glycosyltransferase
NZ_CP029553.1	Prodigal:002006	CDS	238311	239834	.	+	0	ID=HMEMAHAE_00212;Name=murJ_2;db_xref=COG:COG0728;gene=murJ_2;inference=ab initio prediction:Prodigal:002006,similar to AA sequence:UniProtKB:P37169;locus_tag=HMEMAHAE_00212;product=putative lipid II flippase MurJ
NZ_CP029553.1	Prodigal:002006	CDS	240036	240713	.	+	0	ID=HMEMAHAE_00213;eC_number=3.8.1.2;Name=hdl IVa_1;gene=hdl IVa_1;inference=ab initio prediction:Prodigal:002006,similar to AA sequence:UniProtKB:Q51645;locus_tag=HMEMAHAE_00213;product=(S)-2-haloacid dehalogenase 4A
NZ_CP029553.1	Prodigal:002006	CDS	240730	242049	.	-	0	ID=HMEMAHAE_00214;Name=proP_1;gene=proP_1;inference=ab initio prediction:Prodigal:002006,similar to AA sequence:UniProtKB:P0C0L7;locus_tag=HMEMAHAE_00214;product=Proline/betaine transporter
NZ_CP029553.1	Prodigal:002006	CDS	242220	243050	.	+	0	ID=HMEMAHAE_00215;eC_number=5.3.3.7;Name=ais_1;gene=ais_1;inference=ab initio prediction:Prodigal:002006,similar to AA sequence:UniProtKB:A0A0A1H8I4;locus_tag=HMEMAHAE_00215;product=Aconitate isomerase
NZ_CP029553.1	Prodigal:002006	CDS	243184	243378	.	+	0	ID=HMEMAHAE_00216;inference=ab initio prediction:Prodigal:002006;locus_tag=HMEMAHAE_00216;product=hypothetical protein
NZ_CP029553.1	Prodigal:002006	CDS	243392	243652	.	-	0	ID=HMEMAHAE_00217;inference=ab initio prediction:Prodigal:002006;locus_tag=HMEMAHAE_00217;product=hypothetical protein
NZ_CP029553.1	Prodigal:002006	CDS	244381	245736	.	+	0	ID=HMEMAHAE_00218;inference=ab initio prediction:Prodigal:002006;locus_tag=HMEMAHAE_00218;product=hypothetical protein
NZ_CP029553.1	Prodigal:002006	CDS	246056	249043	.	-	0	ID=HMEMAHAE_00219;inference=ab initio prediction:Prodigal:002006;locus_tag=HMEMAHAE_00219;product=hypothetical protein
NZ_CP029553.1	Prodigal:002006	CDS	250818	252797	.	+	0	ID=HMEMAHAE_00220;Name=typA;db_xref=COG:COG1217;gene=typA;inference=ab initio prediction:Prodigal:002006,similar to AA sequence:UniProtKB:P32132;locus_tag=HMEMAHAE_00220;product=GTP-binding protein TypA/BipA
NZ_CP029553.1	Prodigal:002006	CDS	252857	254392	.	+	0	ID=HMEMAHAE_00221;eC_number=2.7.8.-;Name=clsA;db_xref=COG:COG1502;gene=clsA;inference=ab initio prediction:Prodigal:002006,similar to AA sequence:UniProtKB:P71040;locus_tag=HMEMAHAE_00221;product=Major cardiolipin synthase ClsA
NZ_CP029553.1	Prodigal:002006	CDS	254325	255140	.	-	0	ID=HMEMAHAE_00222;inference=ab initio prediction:Prodigal:002006;locus_tag=HMEMAHAE_00222;product=hypothetical protein
NZ_CP029553.1	Prodigal:002006	CDS	255246	256634	.	-	0	ID=HMEMAHAE_00223;eC_number=6.3.2.9;Name=murD;db_xref=COG:COG0771;gene=murD;inference=ab initio prediction:Prodigal:002006,similar to AA sequence:UniProtKB:P14900;locus_tag=HMEMAHAE_00223;product=UDP-N-acetylmuramoylalanine--D-glutamate ligase
NZ_CP029553.1	Prodigal:002006	CDS	256748	257833	.	-	0	ID=HMEMAHAE_00224;eC_number=2.7.8.13;Name=mraY;db_xref=COG:COG0472;gene=mraY;inference=ab initio prediction:Prodigal:002006,similar to AA sequence:UniProtKB:P0A6W3;locus_tag=HMEMAHAE_00224;product=Phospho-N-acetylmuramoyl-pentapeptide-transferase
NZ_CP029553.1	Prodigal:002006	CDS	257915	259375	.	-	0	ID=HMEMAHAE_00225;eC_number=6.3.2.10;Name=murF;db_xref=COG:COG0770;gene=murF;inference=ab initio prediction:Prodigal:002006,similar to AA sequence:UniProtKB:P11880;locus_tag=HMEMAHAE_00225;product=UDP-N-acetylmuramoyl-tripeptide--D-alanyl-D-alanine ligase
NZ_CP029553.1	Prodigal:002006	CDS	259372	260829	.	-	0	ID=HMEMAHAE_00226;eC_number=6.3.2.13;Name=murE;db_xref=COG:COG0769;gene=murE;inference=ab initio prediction:Prodigal:002006,similar to AA sequence:UniProtKB:Q819Q0;locus_tag=HMEMAHAE_00226;product=UDP-N-acetylmuramoyl-L-alanyl-D-glutamate--2%2C6-diaminopimelate ligase
NZ_CP029553.1	Prodigal:002006	CDS	260826	262667	.	-	0	ID=HMEMAHAE_00227;eC_number=3.4.16.4;Name=ftsI;gene=ftsI;inference=ab initio prediction:Prodigal:002006,similar to AA sequence:UniProtKB:B8H0A0;locus_tag=HMEMAHAE_00227;product=putative peptidoglycan D%2CD-transpeptidase FtsI
NZ_CP029553.1	Prodigal:002006	CDS	262674	263120	.	-	0	ID=HMEMAHAE_00228;inference=ab initio prediction:Prodigal:002006;locus_tag=HMEMAHAE_00228;product=hypothetical protein
NZ_CP029553.1	Prodigal:002006	CDS	263117	264133	.	-	0	ID=HMEMAHAE_00229;eC_number=2.1.1.199;Name=rsmH;db_xref=COG:COG0275;gene=rsmH;inference=ab initio prediction:Prodigal:002006,similar to AA sequence:UniProtKB:P60390;locus_tag=HMEMAHAE_00229;product=Ribosomal RNA small subunit methyltransferase H
NZ_CP029553.1	Prodigal:002006	CDS	265167	265337	.	+	0	ID=HMEMAHAE_00230;inference=ab initio prediction:Prodigal:002006;locus_tag=HMEMAHAE_00230;product=hypothetical protein
NZ_CP029553.1	Prodigal:002006	CDS	265380	265820	.	-	0	ID=HMEMAHAE_00231;eC_number=4.4.1.5;Name=gloA_1;db_xref=COG:COG0346;gene=gloA_1;inference=ab initio prediction:Prodigal:002006,similar to AA sequence:UniProtKB:P44638;locus_tag=HMEMAHAE_00231;product=Lactoylglutathione lyase
NZ_CP029553.1	Prodigal:002006	CDS	266000	268657	.	+	0	ID=HMEMAHAE_00232;eC_number=3.4.11.2;Name=pepN;db_xref=COG:COG0308;gene=pepN;inference=ab initio prediction:Prodigal:002006,similar to AA sequence:UniProtKB:P04825;locus_tag=HMEMAHAE_00232;product=Aminopeptidase N
NZ_CP029553.1	Prodigal:002006	CDS	268857	271205	.	+	0	ID=HMEMAHAE_00233;eC_number=2.7.13.3;Name=rcsC_4;gene=rcsC_4;inference=ab initio prediction:Prodigal:002006,protein motif:HAMAP:MF_00979;locus_tag=HMEMAHAE_00233;product=Sensor histidine kinase RcsC
NZ_CP029553.1	Prodigal:002006	CDS	271599	272426	.	+	0	ID=HMEMAHAE_00234;inference=ab initio prediction:Prodigal:002006;locus_tag=HMEMAHAE_00234;product=hypothetical protein
NZ_CP029553.1	Prodigal:002006	CDS	272500	272925	.	+	0	ID=HMEMAHAE_00235;inference=ab initio prediction:Prodigal:002006;locus_tag=HMEMAHAE_00235;product=hypothetical protein
NZ_CP029553.1	Prodigal:002006	CDS	272975	274660	.	-	0	ID=HMEMAHAE_00236;inference=ab initio prediction:Prodigal:002006;locus_tag=HMEMAHAE_00236;product=hypothetical protein
NZ_CP029553.1	Prodigal:002006	CDS	275579	275884	.	-	0	ID=HMEMAHAE_00237;eC_number=2.7.7.23;Name=glmU_1;gene=glmU_1;inference=ab initio prediction:Prodigal:002006,protein motif:HAMAP:MF_01631;locus_tag=HMEMAHAE_00237;product=Bifunctional protein GlmU
NZ_CP029553.1	Prodigal:002006	CDS	276043	276819	.	-	0	ID=HMEMAHAE_00238;inference=ab initio prediction:Prodigal:002006;locus_tag=HMEMAHAE_00238;product=hypothetical protein
NZ_CP029553.1	Prodigal:002006	CDS	276812	279601	.	-	0	ID=HMEMAHAE_00239;inference=ab initio prediction:Prodigal:002006;locus_tag=HMEMAHAE_00239;product=hypothetical protein
NZ_CP029553.1	Prodigal:002006	CDS	279676	281502	.	-	0	ID=HMEMAHAE_00240;eC_number=2.6.1.16;Name=nodM_1;gene=nodM_1;inference=ab initio prediction:Prodigal:002006,similar to AA sequence:UniProtKB:P25195;locus_tag=HMEMAHAE_00240;product=Glutamine--fructose-6-phosphate aminotransferase [isomerizing]
NZ_CP029553.1	Prodigal:002006	CDS	281576	282565	.	-	0	ID=HMEMAHAE_00241;eC_number=5.1.3.2;Name=galE_1;db_xref=COG:COG1087;gene=galE_1;inference=ab initio prediction:Prodigal:002006,similar to AA sequence:UniProtKB:Q7WTB1;locus_tag=HMEMAHAE_00241;product=UDP-glucose 4-epimerase
NZ_CP029553.1	Prodigal:002006	CDS	282810	283040	.	+	0	ID=HMEMAHAE_00242;inference=ab initio prediction:Prodigal:002006;locus_tag=HMEMAHAE_00242;product=hypothetical protein
NZ_CP029553.1	Prodigal:002006	CDS	283110	283889	.	-	0	ID=HMEMAHAE_00243;Name=kpsM;db_xref=COG:COG1682;gene=kpsM;inference=ab initio prediction:Prodigal:002006,similar to AA sequence:UniProtKB:P23889;locus_tag=HMEMAHAE_00243;product=Polysialic acid transport protein KpsM
NZ_CP029553.1	Prodigal:002006	CDS	285354	288248	.	-	0	ID=HMEMAHAE_00244;Name=glnE;db_xref=COG:COG1391;gene=glnE;inference=ab initio prediction:Prodigal:002006,similar to AA sequence:UniProtKB:P30870;locus_tag=HMEMAHAE_00244;product=Bifunctional glutamine synthetase adenylyltransferase/adenylyl-removing enzyme
NZ_CP029553.1	Prodigal:002006	CDS	288245	289723	.	-	0	ID=HMEMAHAE_00245;eC_number=2.7.-.-;Name=sasA_2;gene=sasA_2;inference=ab initio prediction:Prodigal:002006,protein motif:HAMAP:MF_01837;locus_tag=HMEMAHAE_00245;product=Adaptive-response sensory-kinase SasA
NZ_CP029553.1	Prodigal:002006	CDS	289720	290466	.	-	0	ID=HMEMAHAE_00246;Name=cusR;db_xref=COG:COG0745;gene=cusR;inference=ab initio prediction:Prodigal:002006,similar to AA sequence:UniProtKB:P0ACZ8;locus_tag=HMEMAHAE_00246;product=Transcriptional regulatory protein CusR
NZ_CP029553.1	Prodigal:002006	CDS	290827	291570	.	-	0	ID=HMEMAHAE_00247;inference=ab initio prediction:Prodigal:002006;locus_tag=HMEMAHAE_00247;product=hypothetical protein
NZ_CP029553.1	Prodigal:002006	CDS	291656	292027	.	-	0	ID=HMEMAHAE_00248;inference=ab initio prediction:Prodigal:002006;locus_tag=HMEMAHAE_00248;product=hypothetical protein
NZ_CP029553.1	Prodigal:002006	CDS	292163	292792	.	-	0	ID=HMEMAHAE_00249;inference=ab initio prediction:Prodigal:002006;locus_tag=HMEMAHAE_00249;product=hypothetical protein
NZ_CP029553.1	Prodigal:002006	CDS	292908	293750	.	+	0	ID=HMEMAHAE_00250;inference=ab initio prediction:Prodigal:002006;locus_tag=HMEMAHAE_00250;product=hypothetical protein
NZ_CP029553.1	Prodigal:002006	CDS	293906	294739	.	+	0	ID=HMEMAHAE_00251;eC_number=2.3.1.247;Name=kce_1;gene=kce_1;inference=ab initio prediction:Prodigal:002006,similar to AA sequence:UniProtKB:B0VHH0;locus_tag=HMEMAHAE_00251;product=3-keto-5-aminohexanoate cleavage enzyme
NZ_CP029553.1	Prodigal:002006	CDS	294837	295922	.	-	0	ID=HMEMAHAE_00252;eC_number=4.2.2.-;Name=emtA;gene=emtA;inference=ab initio prediction:Prodigal:002006,protein motif:HAMAP:MF_01381;locus_tag=HMEMAHAE_00252;product=Endo-type membrane-bound lytic murein transglycosylase A
NZ_CP029553.1	Prodigal:002006	CDS	296156	297571	.	-	0	ID=HMEMAHAE_00253;inference=ab initio prediction:Prodigal:002006;locus_tag=HMEMAHAE_00253;product=hypothetical protein
NZ_CP029553.1	Prodigal:002006	CDS	297583	298464	.	-	0	ID=HMEMAHAE_00254;inference=ab initio prediction:Prodigal:002006;locus_tag=HMEMAHAE_00254;product=hypothetical protein
NZ_CP029553.1	Prodigal:002006	CDS	298627	298842	.	+	0	ID=HMEMAHAE_00255;inference=ab initio prediction:Prodigal:002006;locus_tag=HMEMAHAE_00255;product=hypothetical protein
NZ_CP029553.1	Prodigal:002006	CDS	298861	299076	.	+	0	ID=HMEMAHAE_00256;inference=ab initio prediction:Prodigal:002006;locus_tag=HMEMAHAE_00256;product=hypothetical protein
NZ_CP029553.1	Prodigal:002006	CDS	299172	299939	.	+	0	ID=HMEMAHAE_00257;inference=ab initio prediction:Prodigal:002006;locus_tag=HMEMAHAE_00257;product=hypothetical protein
NZ_CP029553.1	Prodigal:002006	CDS	300005	300451	.	-	0	ID=HMEMAHAE_00258;eC_number=4.2.1.10;Name=aroQ;db_xref=COG:COG0757;gene=aroQ;inference=ab initio prediction:Prodigal:002006,similar to AA sequence:UniProtKB:P15474;locus_tag=HMEMAHAE_00258;product=3-dehydroquinate dehydratase
NZ_CP029553.1	Prodigal:002006	CDS	300678	300935	.	+	0	ID=HMEMAHAE_00259;inference=ab initio prediction:Prodigal:002006;locus_tag=HMEMAHAE_00259;product=hypothetical protein
NZ_CP029553.1	Prodigal:002006	CDS	301055	301987	.	+	0	ID=HMEMAHAE_00260;Name=oxyR_2;gene=oxyR_2;inference=ab initio prediction:Prodigal:002006,similar to AA sequence:UniProtKB:P0ACQ4;locus_tag=HMEMAHAE_00260;product=Hydrogen peroxide-inducible genes activator
NZ_CP029553.1	Prodigal:002006	CDS	301995	302159	.	-	0	ID=HMEMAHAE_00261;inference=ab initio prediction:Prodigal:002006;locus_tag=HMEMAHAE_00261;product=hypothetical protein
NZ_CP029553.1	Prodigal:002006	CDS	302329	303534	.	-	0	ID=HMEMAHAE_00262;Name=xylH;db_xref=COG:COG4214;gene=xylH;inference=ab initio prediction:Prodigal:002006,similar to AA sequence:UniProtKB:P0AGI4;locus_tag=HMEMAHAE_00262;product=Xylose transport system permease protein XylH
NZ_CP029553.1	Prodigal:002006	CDS	303544	305127	.	-	0	ID=HMEMAHAE_00263;eC_number=7.5.2.10;Name=xylG;db_xref=COG:COG1129;gene=xylG;inference=ab initio prediction:Prodigal:002006,similar to AA sequence:UniProtKB:P37388;locus_tag=HMEMAHAE_00263;product=Xylose import ATP-binding protein XylG
NZ_CP029553.1	Prodigal:002006	CDS	305127	306191	.	-	0	ID=HMEMAHAE_00264;Name=sbpA;gene=sbpA;inference=ab initio prediction:Prodigal:002006,similar to AA sequence:UniProtKB:P54083;locus_tag=HMEMAHAE_00264;product=Multiple sugar-binding periplasmic protein SbpA
NZ_CP029553.1	Prodigal:002006	CDS	306621	307379	.	-	0	ID=HMEMAHAE_00265;eC_number=1.1.1.175;Name=xylB;gene=xylB;inference=ab initio prediction:Prodigal:002006,similar to AA sequence:UniProtKB:B8H1Z0;locus_tag=HMEMAHAE_00265;product=D-xylose 1-dehydrogenase
NZ_CP029553.1	Prodigal:002006	CDS	307515	308297	.	+	0	ID=HMEMAHAE_00266;Name=nanR_1;gene=nanR_1;inference=ab initio prediction:Prodigal:002006,protein motif:HAMAP:MF_01236;locus_tag=HMEMAHAE_00266;product=HTH-type transcriptional repressor NanR
NZ_CP029553.1	Prodigal:002006	CDS	308311	309321	.	+	0	ID=HMEMAHAE_00267;eC_number=5.1.3.3;Name=mro_1;db_xref=COG:COG2017;gene=mro_1;inference=ab initio prediction:Prodigal:002006,similar to AA sequence:UniProtKB:P05149;locus_tag=HMEMAHAE_00267;product=Aldose 1-epimerase
NZ_CP029553.1	Prodigal:002006	CDS	309318	310193	.	+	0	ID=HMEMAHAE_00268;eC_number=3.1.1.15;Name=araB;gene=araB;inference=ab initio prediction:Prodigal:002006,similar to AA sequence:UniProtKB:Q1JUP5;locus_tag=HMEMAHAE_00268;product=L-arabinolactonase
NZ_CP029553.1	Prodigal:002006	CDS	310195	311403	.	+	0	ID=HMEMAHAE_00269;db_xref=COG:COG0654;inference=ab initio prediction:Prodigal:002006,similar to AA sequence:UniProtKB:P9WM51;locus_tag=HMEMAHAE_00269;product=putative protein
NZ_CP029553.1	Prodigal:002006	CDS	311420	312040	.	-	0	ID=HMEMAHAE_00270;eC_number=6.2.1.3;Name=fadD_1;db_xref=COG:COG0318;gene=fadD_1;inference=ab initio prediction:Prodigal:002006,similar to AA sequence:UniProtKB:P69451;locus_tag=HMEMAHAE_00270;product=Long-chain-fatty-acid--CoA ligase
NZ_CP029553.1	Prodigal:002006	CDS	312080	313042	.	-	0	ID=HMEMAHAE_00271;eC_number=6.2.1.3;Name=lcfB_1;db_xref=COG:COG0318;gene=lcfB_1;inference=ab initio prediction:Prodigal:002006,similar to AA sequence:UniProtKB:O07610;locus_tag=HMEMAHAE_00271;product=Long-chain-fatty-acid--CoA ligase
NZ_CP029553.1	Prodigal:002006	CDS	313180	314400	.	-	0	ID=HMEMAHAE_00272;inference=ab initio prediction:Prodigal:002006;locus_tag=HMEMAHAE_00272;product=hypothetical protein
NZ_CP029553.1	Prodigal:002006	CDS	314681	315361	.	-	0	ID=HMEMAHAE_00273;eC_number=1.7.1.16;Name=cnbA;gene=cnbA;inference=ab initio prediction:Prodigal:002006,similar to AA sequence:UniProtKB:Q5XW77;locus_tag=HMEMAHAE_00273;product=Chloronitrobenzene nitroreductase
NZ_CP029553.1	Prodigal:002006	CDS	315430	316767	.	+	0	ID=HMEMAHAE_00274;eC_number=1.4.3.-;Name=puuB_1;gene=puuB_1;inference=ab initio prediction:Prodigal:002006,similar to AA sequence:UniProtKB:P37906;locus_tag=HMEMAHAE_00274;product=Gamma-glutamylputrescine oxidoreductase
NZ_CP029553.1	Prodigal:002006	CDS	317157	318008	.	+	0	ID=HMEMAHAE_00275;eC_number=4.2.2.-;Name=mltF_1;gene=mltF_1;inference=ab initio prediction:Prodigal:002006,protein motif:HAMAP:MF_02016;locus_tag=HMEMAHAE_00275;product=Membrane-bound lytic murein transglycosylase F
NZ_CP029553.1	Prodigal:002006	CDS	318053	318715	.	+	0	ID=HMEMAHAE_00276;Name=artQ;db_xref=COG:COG0765;gene=artQ;inference=ab initio prediction:Prodigal:002006,similar to AA sequence:UniProtKB:P54536;locus_tag=HMEMAHAE_00276;product=Arginine transport system permease protein ArtQ
NZ_CP029553.1	Prodigal:002006	CDS	318728	319522	.	+	0	ID=HMEMAHAE_00277;Name=artM;db_xref=COG:COG1126;gene=artM;inference=ab initio prediction:Prodigal:002006,similar to AA sequence:UniProtKB:P54537;locus_tag=HMEMAHAE_00277;product=Arginine transport ATP-binding protein ArtM
NZ_CP029553.1	Prodigal:002006	CDS	319519	320304	.	+	0	ID=HMEMAHAE_00278;eC_number=1.1.1.100;Name=fabG_1;gene=fabG_1;inference=ab initio prediction:Prodigal:002006,similar to AA sequence:UniProtKB:P99093;locus_tag=HMEMAHAE_00278;product=3-oxoacyl-[acyl-carrier-protein] reductase FabG
NZ_CP029553.1	Prodigal:002006	CDS	320301	321434	.	+	0	ID=HMEMAHAE_00279;eC_number=5.5.1.7;Name=tfdD;gene=tfdD;inference=ab initio prediction:Prodigal:002006,similar to AA sequence:UniProtKB:Q9RNZ9;locus_tag=HMEMAHAE_00279;product=Chloromuconate cycloisomerase
NZ_CP029553.1	Prodigal:002006	CDS	321476	322717	.	-	0	ID=HMEMAHAE_00280;eC_number=1.14.12.17;Name=hmp_1;gene=hmp_1;inference=ab initio prediction:Prodigal:002006,similar to AA sequence:UniProtKB:P39662;locus_tag=HMEMAHAE_00280;product=Flavohemoprotein
NZ_CP029553.1	Prodigal:002006	CDS	322828	323304	.	+	0	ID=HMEMAHAE_00281;Name=nsrR_1;db_xref=COG:COG1959;gene=nsrR_1;inference=ab initio prediction:Prodigal:002006,similar to AA sequence:UniProtKB:Q9L132;locus_tag=HMEMAHAE_00281;product=HTH-type transcriptional repressor NsrR
NZ_CP029553.1	Prodigal:002006	CDS	323507	324343	.	-	0	ID=HMEMAHAE_00282;eC_number=1.1.1.203;Name=udh;db_xref=COG:COG0451;gene=udh;inference=ab initio prediction:Prodigal:002006,similar to AA sequence:UniProtKB:Q888H1;locus_tag=HMEMAHAE_00282;product=Uronate dehydrogenase
NZ_CP029553.1	Prodigal:002006	CDS	324392	325084	.	-	0	ID=HMEMAHAE_00283;Name=rspR_1;db_xref=COG:COG1802;gene=rspR_1;inference=ab initio prediction:Prodigal:002006,similar to AA sequence:UniProtKB:P0ACM2;locus_tag=HMEMAHAE_00283;product=HTH-type transcriptional repressor RspR
NZ_CP029553.1	Prodigal:002006	CDS	325233	326567	.	+	0	ID=HMEMAHAE_00284;Name=exuT;gene=exuT;inference=ab initio prediction:Prodigal:002006,similar to AA sequence:UniProtKB:P0AA78;locus_tag=HMEMAHAE_00284;product=Hexuronate transporter
NZ_CP029553.1	Prodigal:002006	CDS	326666	327601	.	+	0	ID=HMEMAHAE_00285;eC_number=3.1.1.17;Name=gnl_1;gene=gnl_1;inference=ab initio prediction:Prodigal:002006,similar to AA sequence:UniProtKB:Q01578;locus_tag=HMEMAHAE_00285;product=Gluconolactonase
NZ_CP029553.1	Prodigal:002006	CDS	328045	329217	.	+	0	ID=HMEMAHAE_00286;eC_number=1.3.99.-;Name=ydbM;gene=ydbM;inference=ab initio prediction:Prodigal:002006,similar to AA sequence:UniProtKB:P96608;locus_tag=HMEMAHAE_00286;product=Putative acyl-CoA dehydrogenase YdbM
NZ_CP029553.1	Prodigal:002006	CDS	329233	330354	.	+	0	ID=HMEMAHAE_00287;eC_number=1.14.14.5;Name=ssuD;db_xref=COG:COG2141;gene=ssuD;inference=ab initio prediction:Prodigal:002006,similar to AA sequence:UniProtKB:O85764;locus_tag=HMEMAHAE_00287;product=Alkanesulfonate monooxygenase
NZ_CP029553.1	Prodigal:002006	CDS	330363	331310	.	+	0	ID=HMEMAHAE_00288;Name=ssuA_1;gene=ssuA_1;inference=ab initio prediction:Prodigal:002006,similar to AA sequence:UniProtKB:P75853;locus_tag=HMEMAHAE_00288;product=Putative aliphatic sulfonates-binding protein
NZ_CP029553.1	Prodigal:002006	CDS	331315	332562	.	-	0	ID=HMEMAHAE_00289;Name=dnaK_1;db_xref=COG:COG0443;gene=dnaK_1;inference=ab initio prediction:Prodigal:002006,similar to AA sequence:UniProtKB:O87777;locus_tag=HMEMAHAE_00289;product=Chaperone protein DnaK
NZ_CP029553.1	Prodigal:002006	CDS	332734	332937	.	+	0	ID=HMEMAHAE_00290;inference=ab initio prediction:Prodigal:002006;locus_tag=HMEMAHAE_00290;product=hypothetical protein
NZ_CP029553.1	Prodigal:002006	CDS	333053	333445	.	+	0	ID=HMEMAHAE_00291;inference=ab initio prediction:Prodigal:002006;locus_tag=HMEMAHAE_00291;product=hypothetical protein
NZ_CP029553.1	Prodigal:002006	CDS	333648	334457	.	+	0	ID=HMEMAHAE_00292;inference=ab initio prediction:Prodigal:002006;locus_tag=HMEMAHAE_00292;product=hypothetical protein
NZ_CP029553.1	Prodigal:002006	CDS	335287	336075	.	+	0	ID=HMEMAHAE_00293;inference=ab initio prediction:Prodigal:002006;locus_tag=HMEMAHAE_00293;product=hypothetical protein
NZ_CP029553.1	Prodigal:002006	CDS	336082	336396	.	-	0	ID=HMEMAHAE_00294;Name=gdx;db_xref=COG:COG2076;gene=gdx;inference=ab initio prediction:Prodigal:002006,similar to AA sequence:UniProtKB:P69937;locus_tag=HMEMAHAE_00294;product=Guanidinium exporter
NZ_CP029553.1	Prodigal:002006	CDS	336529	336879	.	-	0	ID=HMEMAHAE_00295;inference=ab initio prediction:Prodigal:002006;locus_tag=HMEMAHAE_00295;product=hypothetical protein
NZ_CP029553.1	Prodigal:002006	CDS	337083	337892	.	+	0	ID=HMEMAHAE_00296;Name=ompR_2;gene=ompR_2;inference=ab initio prediction:Prodigal:002006,similar to AA sequence:UniProtKB:P0AA16;locus_tag=HMEMAHAE_00296;product=Transcriptional regulatory protein OmpR
NZ_CP029553.1	Prodigal:002006	CDS	337892	339304	.	+	0	ID=HMEMAHAE_00297;eC_number=2.7.-.-;Name=sasA_3;gene=sasA_3;inference=ab initio prediction:Prodigal:002006,protein motif:HAMAP:MF_01837;locus_tag=HMEMAHAE_00297;product=Adaptive-response sensory-kinase SasA
NZ_CP029553.1	Prodigal:002006	CDS	339431	339691	.	+	0	ID=HMEMAHAE_00298;inference=ab initio prediction:Prodigal:002006;locus_tag=HMEMAHAE_00298;product=hypothetical protein
NZ_CP029553.1	Prodigal:002006	CDS	339852	340409	.	+	0	ID=HMEMAHAE_00299;inference=ab initio prediction:Prodigal:002006;locus_tag=HMEMAHAE_00299;product=hypothetical protein
NZ_CP029553.1	Prodigal:002006	CDS	340600	341934	.	+	0	ID=HMEMAHAE_00300;Name=lgoT;gene=lgoT;inference=ab initio prediction:Prodigal:002006,similar to AA sequence:UniProtKB:P39398;locus_tag=HMEMAHAE_00300;product=putative L-galactonate transporter
NZ_CP029553.1	Prodigal:002006	CDS	341931	342668	.	+	0	ID=HMEMAHAE_00301;eC_number=1.1.1.127;Name=kduD_1;gene=kduD_1;inference=ab initio prediction:Prodigal:002006,similar to AA sequence:UniProtKB:P50842;locus_tag=HMEMAHAE_00301;product=2-dehydro-3-deoxy-D-gluconate 5-dehydrogenase
NZ_CP029553.1	Prodigal:002006	CDS	342694	343485	.	+	0	ID=HMEMAHAE_00302;inference=ab initio prediction:Prodigal:002006;locus_tag=HMEMAHAE_00302;product=hypothetical protein
NZ_CP029553.1	Prodigal:002006	CDS	343617	346049	.	+	0	ID=HMEMAHAE_00303;eC_number=2.7.13.3;Name=rcsC_5;gene=rcsC_5;inference=ab initio prediction:Prodigal:002006,protein motif:HAMAP:MF_00979;locus_tag=HMEMAHAE_00303;product=Sensor histidine kinase RcsC
NZ_CP029553.1	Prodigal:002006	CDS	346094	347764	.	-	0	ID=HMEMAHAE_00304;inference=ab initio prediction:Prodigal:002006;locus_tag=HMEMAHAE_00304;product=hypothetical protein
NZ_CP029553.1	Prodigal:002006	CDS	347989	348378	.	-	0	ID=HMEMAHAE_00305;inference=ab initio prediction:Prodigal:002006;locus_tag=HMEMAHAE_00305;product=hypothetical protein
NZ_CP029553.1	Prodigal:002006	CDS	348565	349251	.	-	0	ID=HMEMAHAE_00306;inference=ab initio prediction:Prodigal:002006;locus_tag=HMEMAHAE_00306;product=hypothetical protein
NZ_CP029553.1	Prodigal:002006	CDS	349513	350973	.	+	0	ID=HMEMAHAE_00307;Name=malT_1;gene=malT_1;inference=ab initio prediction:Prodigal:002006,protein motif:HAMAP:MF_01247;locus_tag=HMEMAHAE_00307;product=HTH-type transcriptional regulator MalT
NZ_CP029553.1	Prodigal:002006	CDS	351069	351227	.	+	0	ID=HMEMAHAE_00308;inference=ab initio prediction:Prodigal:002006;locus_tag=HMEMAHAE_00308;product=hypothetical protein
NZ_CP029553.1	Prodigal:002006	CDS	351304	351684	.	+	0	ID=HMEMAHAE_00309;inference=ab initio prediction:Prodigal:002006;locus_tag=HMEMAHAE_00309;product=hypothetical protein
NZ_CP029553.1	Prodigal:002006	CDS	351780	351875	.	+	0	ID=HMEMAHAE_00310;inference=ab initio prediction:Prodigal:002006;locus_tag=HMEMAHAE_00310;product=hypothetical protein
NZ_CP029553.1	Prodigal:002006	CDS	351880	352794	.	+	0	ID=HMEMAHAE_00311;inference=ab initio prediction:Prodigal:002006;locus_tag=HMEMAHAE_00311;product=hypothetical protein
NZ_CP029553.1	Prodigal:002006	CDS	352861	353064	.	+	0	ID=HMEMAHAE_00312;Name=csbD;db_xref=COG:COG3237;gene=csbD;inference=ab initio prediction:Prodigal:002006,similar to AA sequence:UniProtKB:P70964;locus_tag=HMEMAHAE_00312;product=Stress response protein CsbD
NZ_CP029553.1	Prodigal:002006	CDS	353141	353557	.	+	0	ID=HMEMAHAE_00313;inference=ab initio prediction:Prodigal:002006;locus_tag=HMEMAHAE_00313;product=hypothetical protein
NZ_CP029553.1	Prodigal:002006	CDS	353593	353688	.	+	0	ID=HMEMAHAE_00314;inference=ab initio prediction:Prodigal:002006;locus_tag=HMEMAHAE_00314;product=hypothetical protein
NZ_CP029553.1	Prodigal:002006	CDS	354017	355396	.	+	0	ID=HMEMAHAE_00315;inference=ab initio prediction:Prodigal:002006;locus_tag=HMEMAHAE_00315;product=hypothetical protein
NZ_CP029553.1	Prodigal:002006	CDS	355417	356619	.	+	0	ID=HMEMAHAE_00316;inference=ab initio prediction:Prodigal:002006;locus_tag=HMEMAHAE_00316;product=hypothetical protein
NZ_CP029553.1	Prodigal:002006	CDS	356796	360089	.	+	0	ID=HMEMAHAE_00317;eC_number=3.6.4.-;Name=mfd_1;gene=mfd_1;inference=ab initio prediction:Prodigal:002006,similar to AA sequence:UniProtKB:Q7A7B2;locus_tag=HMEMAHAE_00317;product=Transcription-repair-coupling factor
NZ_CP029553.1	Prodigal:002006	CDS	360201	361736	.	+	0	ID=HMEMAHAE_00318;inference=ab initio prediction:Prodigal:002006;locus_tag=HMEMAHAE_00318;product=hypothetical protein
NZ_CP029553.1	Prodigal:002006	CDS	361977	362684	.	-	0	ID=HMEMAHAE_00319;inference=ab initio prediction:Prodigal:002006;locus_tag=HMEMAHAE_00319;product=hypothetical protein
NZ_CP029553.1	Prodigal:002006	CDS	362910	364820	.	-	0	ID=HMEMAHAE_00320;Name=acoR;db_xref=COG:COG3284;gene=acoR;inference=ab initio prediction:Prodigal:002006,similar to AA sequence:UniProtKB:P28614;locus_tag=HMEMAHAE_00320;product=Acetoin catabolism regulatory protein
NZ_CP029553.1	Prodigal:002006	CDS	365094	366617	.	+	0	ID=HMEMAHAE_00321;eC_number=1.2.1.3;Name=adh;db_xref=COG:COG1012;gene=adh;inference=ab initio prediction:Prodigal:002006,similar to AA sequence:UniProtKB:A1B4L2;locus_tag=HMEMAHAE_00321;product=Aldehyde dehydrogenase
NZ_CP029553.1	Prodigal:002006	CDS	366747	367112	.	+	0	ID=HMEMAHAE_00322;inference=ab initio prediction:Prodigal:002006;locus_tag=HMEMAHAE_00322;product=hypothetical protein
NZ_CP029553.1	Prodigal:002006	CDS	367174	367668	.	+	0	ID=HMEMAHAE_00323;eC_number=4.6.1.17;Name=moaC;db_xref=COG:COG0315;gene=moaC;inference=ab initio prediction:Prodigal:002006,similar to AA sequence:UniProtKB:P0A738;locus_tag=HMEMAHAE_00323;product=Cyclic pyranopterin monophosphate synthase
NZ_CP029553.1	Prodigal:002006	CDS	367665	368900	.	+	0	ID=HMEMAHAE_00324;eC_number=2.10.1.1;Name=moeA_1;db_xref=COG:COG0303;gene=moeA_1;inference=ab initio prediction:Prodigal:002006,similar to AA sequence:UniProtKB:P12281;locus_tag=HMEMAHAE_00324;product=Molybdopterin molybdenumtransferase
NZ_CP029553.1	Prodigal:002006	CDS	368972	369256	.	-	0	ID=HMEMAHAE_00325;inference=ab initio prediction:Prodigal:002006;locus_tag=HMEMAHAE_00325;product=hypothetical protein
NZ_CP029553.1	Prodigal:002006	CDS	369642	369917	.	+	0	ID=HMEMAHAE_00326;inference=ab initio prediction:Prodigal:002006;locus_tag=HMEMAHAE_00326;product=hypothetical protein
NZ_CP029553.1	Prodigal:002006	CDS	369914	370471	.	+	0	ID=HMEMAHAE_00327;Name=ecfG_1;gene=ecfG_1;inference=ab initio prediction:Prodigal:002006,similar to AA sequence:UniProtKB:B3Q6P8;locus_tag=HMEMAHAE_00327;product=ECF RNA polymerase sigma factor EcfG
NZ_CP029553.1	Prodigal:002006	CDS	370691	370927	.	+	0	ID=HMEMAHAE_00328;inference=ab initio prediction:Prodigal:002006;locus_tag=HMEMAHAE_00328;product=hypothetical protein
NZ_CP029553.1	Prodigal:002006	CDS	370954	374100	.	-	0	ID=HMEMAHAE_00329;inference=ab initio prediction:Prodigal:002006;locus_tag=HMEMAHAE_00329;product=hypothetical protein
NZ_CP029553.1	Prodigal:002006	CDS	374377	375009	.	+	0	ID=HMEMAHAE_00330;Name=rhtB_1;db_xref=COG:COG1280;gene=rhtB_1;inference=ab initio prediction:Prodigal:002006,similar to AA sequence:UniProtKB:P0AG34;locus_tag=HMEMAHAE_00330;product=Homoserine/homoserine lactone efflux protein
NZ_CP029553.1	Prodigal:002006	CDS	375069	376502	.	-	0	ID=HMEMAHAE_00331;Name=cobQ;gene=cobQ;inference=ab initio prediction:Prodigal:002006,similar to AA sequence:UniProtKB:P29932;locus_tag=HMEMAHAE_00331;product=Cobyric acid synthase
NZ_CP029553.1	Prodigal:002006	CDS	376735	377628	.	+	0	ID=HMEMAHAE_00332;inference=ab initio prediction:Prodigal:002006;locus_tag=HMEMAHAE_00332;product=hypothetical protein
NZ_CP029553.1	Prodigal:002006	CDS	377803	378258	.	-	0	ID=HMEMAHAE_00333;Name=ywnA;db_xref=COG:COG1959;gene=ywnA;inference=ab initio prediction:Prodigal:002006,similar to AA sequence:UniProtKB:P71036;locus_tag=HMEMAHAE_00333;product=Putative HTH-type transcriptional regulator YwnA
NZ_CP029553.1	Prodigal:002006	CDS	378344	379123	.	+	0	ID=HMEMAHAE_00334;eC_number=2.1.1.163;Name=COQ5_1;gene=COQ5_1;inference=ab initio prediction:Prodigal:002006,protein motif:HAMAP:MF_01813;locus_tag=HMEMAHAE_00334;product=2-methoxy-6-polyprenyl-1%2C4-benzoquinol methylase%2C mitochondrial
NZ_CP029553.1	Prodigal:002006	CDS	379190	380077	.	-	0	ID=HMEMAHAE_00335;eC_number=1.1.1.31;Name=mmsB;db_xref=COG:COG2084;gene=mmsB;inference=ab initio prediction:Prodigal:002006,similar to AA sequence:UniProtKB:P9WNY5;locus_tag=HMEMAHAE_00335;product=putative 3-hydroxyisobutyrate dehydrogenase
NZ_CP029553.1	Prodigal:002006	CDS	380139	381281	.	-	0	ID=HMEMAHAE_00336;eC_number=1.3.99.-;Name=acdA_1;db_xref=COG:COG1960;gene=acdA_1;inference=ab initio prediction:Prodigal:002006,similar to AA sequence:UniProtKB:P45867;locus_tag=HMEMAHAE_00336;product=Acyl-CoA dehydrogenase
NZ_CP029553.1	Prodigal:002006	CDS	381557	383056	.	-	0	ID=HMEMAHAE_00337;eC_number=1.2.1.-;Name=bauC_1;db_xref=COG:COG1012;gene=bauC_1;inference=ab initio prediction:Prodigal:002006,similar to AA sequence:UniProtKB:Q9I702;locus_tag=HMEMAHAE_00337;product=Putative 3-oxopropanoate dehydrogenase
NZ_CP029553.1	Prodigal:002006	CDS	383153	384073	.	+	0	ID=HMEMAHAE_00338;Name=hdfR_1;gene=hdfR_1;inference=ab initio prediction:Prodigal:002006,protein motif:HAMAP:MF_01233;locus_tag=HMEMAHAE_00338;product=HTH-type transcriptional regulator HdfR
NZ_CP029553.1	Prodigal:002006	CDS	384153	384854	.	-	0	ID=HMEMAHAE_00339;inference=ab initio prediction:Prodigal:002006;locus_tag=HMEMAHAE_00339;product=hypothetical protein
NZ_CP029553.1	Prodigal:002006	CDS	384950	385972	.	-	0	ID=HMEMAHAE_00340;inference=ab initio prediction:Prodigal:002006;locus_tag=HMEMAHAE_00340;product=hypothetical protein
NZ_CP029553.1	Prodigal:002006	CDS	386110	386913	.	+	0	ID=HMEMAHAE_00341;Name=iclR;db_xref=COG:COG1414;gene=iclR;inference=ab initio prediction:Prodigal:002006,similar to AA sequence:UniProtKB:P16528;locus_tag=HMEMAHAE_00341;product=Transcriptional repressor IclR
NZ_CP029553.1	Prodigal:002006	CDS	386960	389044	.	-	0	ID=HMEMAHAE_00342;eC_number=3.2.1.-;Name=glgX_1;db_xref=COG:COG1523;gene=glgX_1;inference=ab initio prediction:Prodigal:002006,similar to AA sequence:UniProtKB:P9WQ25;locus_tag=HMEMAHAE_00342;product=Glycogen operon protein GlgX
NZ_CP029553.1	Prodigal:002006	CDS	389135	390154	.	-	0	ID=HMEMAHAE_00343;eC_number=1.3.1.-;Name=dusA;db_xref=COG:COG0042;gene=dusA;inference=ab initio prediction:Prodigal:002006,similar to AA sequence:UniProtKB:P32695;locus_tag=HMEMAHAE_00343;product=tRNA-dihydrouridine(20/20a) synthase
NZ_CP029553.1	Prodigal:002006	CDS	390223	390888	.	-	0	ID=HMEMAHAE_00344;Name=ureE;gene=ureE;inference=ab initio prediction:Prodigal:002006,protein motif:HAMAP:MF_00822;locus_tag=HMEMAHAE_00344;product=Urease accessory protein UreE
NZ_CP029553.1	Prodigal:002006	CDS	391100	391369	.	+	0	ID=HMEMAHAE_00345;inference=ab initio prediction:Prodigal:002006;locus_tag=HMEMAHAE_00345;product=hypothetical protein
NZ_CP029553.1	Prodigal:002006	CDS	391521	392246	.	+	0	ID=HMEMAHAE_00346;Name=djlA_1;db_xref=COG:COG1076;gene=djlA_1;inference=ab initio prediction:Prodigal:002006,similar to AA sequence:UniProtKB:P31680;locus_tag=HMEMAHAE_00346;product=Co-chaperone protein DjlA
NZ_CP029553.1	Prodigal:002006	CDS	392268	393023	.	+	0	ID=HMEMAHAE_00347;eC_number=3.5.1.28;Name=amiD;db_xref=COG:COG3023;gene=amiD;inference=ab initio prediction:Prodigal:002006,similar to AA sequence:UniProtKB:P75820;locus_tag=HMEMAHAE_00347;product=N-acetylmuramoyl-L-alanine amidase AmiD
NZ_CP029553.1	Prodigal:002006	CDS	393141	394412	.	+	0	ID=HMEMAHAE_00348;inference=ab initio prediction:Prodigal:002006;locus_tag=HMEMAHAE_00348;product=hypothetical protein
NZ_CP029553.1	Prodigal:002006	CDS	394469	394795	.	+	0	ID=HMEMAHAE_00349;Name=petJ_1;gene=petJ_1;inference=ab initio prediction:Prodigal:002006,protein motif:HAMAP:MF_00594;locus_tag=HMEMAHAE_00349;product=Cytochrome c6
NZ_CP029553.1	Prodigal:002006	CDS	394860	395927	.	-	0	ID=HMEMAHAE_00350;Name=alx;db_xref=COG:COG0861;gene=alx;inference=ab initio prediction:Prodigal:002006,similar to AA sequence:UniProtKB:P42601;locus_tag=HMEMAHAE_00350;product=Putative membrane-bound redox modulator Alx
NZ_CP029553.1	Prodigal:002006	CDS	396172	397374	.	+	0	ID=HMEMAHAE_00351;eC_number=1.3.1.114;Name=baiN;db_xref=COG:COG2081;gene=baiN;inference=ab initio prediction:Prodigal:002006,similar to AA sequence:UniProtKB:B0NAQ4;locus_tag=HMEMAHAE_00351;product=3-dehydro-bile acid delta(4%2C6)-reductase
NZ_CP029553.1	Prodigal:002006	CDS	397617	398462	.	-	0	ID=HMEMAHAE_00352;inference=ab initio prediction:Prodigal:002006;locus_tag=HMEMAHAE_00352;product=hypothetical protein
NZ_CP029553.1	Prodigal:002006	CDS	398570	399115	.	-	0	ID=HMEMAHAE_00353;eC_number=4.2.1.147;Name=fae_1;db_xref=COG:COG1795;gene=fae_1;inference=ab initio prediction:Prodigal:002006,similar to AA sequence:UniProtKB:Q9FA38;locus_tag=HMEMAHAE_00353;product=5%2C6%2C7%2C8-tetrahydromethanopterin hydro-lyase
NZ_CP029553.1	Prodigal:002006	CDS	399266	399478	.	+	0	ID=HMEMAHAE_00354;inference=ab initio prediction:Prodigal:002006;locus_tag=HMEMAHAE_00354;product=hypothetical protein
NZ_CP029553.1	Prodigal:002006	CDS	399489	399998	.	-	0	ID=HMEMAHAE_00355;inference=ab initio prediction:Prodigal:002006;locus_tag=HMEMAHAE_00355;product=hypothetical protein
NZ_CP029553.1	Prodigal:002006	CDS	400082	400507	.	-	0	ID=HMEMAHAE_00356;inference=ab initio prediction:Prodigal:002006;locus_tag=HMEMAHAE_00356;product=hypothetical protein
NZ_CP029553.1	Prodigal:002006	CDS	400937	404686	.	-	0	ID=HMEMAHAE_00357;eC_number=2.1.1.13;Name=metH;db_xref=COG:COG0646;gene=metH;inference=ab initio prediction:Prodigal:002006,similar to AA sequence:UniProtKB:P13009;locus_tag=HMEMAHAE_00357;product=Methionine synthase
NZ_CP029553.1	Prodigal:002006	CDS	404784	405698	.	-	0	ID=HMEMAHAE_00358;eC_number=1.5.1.20;Name=metF;db_xref=COG:COG0685;gene=metF;inference=ab initio prediction:Prodigal:002006,similar to AA sequence:UniProtKB:P0AEZ1;locus_tag=HMEMAHAE_00358;product=5%2C10-methylenetetrahydrofolate reductase
NZ_CP029553.1	Prodigal:002006	CDS	405732	406733	.	-	0	ID=HMEMAHAE_00359;eC_number=2.1.1.163;Name=COQ5_2;gene=COQ5_2;inference=ab initio prediction:Prodigal:002006,protein motif:HAMAP:MF_01813;locus_tag=HMEMAHAE_00359;product=2-methoxy-6-polyprenyl-1%2C4-benzoquinol methylase%2C mitochondrial
NZ_CP029553.1	Prodigal:002006	CDS	407045	409429	.	+	0	ID=HMEMAHAE_00360;eC_number=5.6.2.1;Name=topB;gene=topB;inference=ab initio prediction:Prodigal:002006,protein motif:HAMAP:MF_00953;locus_tag=HMEMAHAE_00360;product=DNA topoisomerase 3
NZ_CP029553.1	Aragorn:001002	tRNA	409538	409613	.	+	.	ID=HMEMAHAE_00361;inference=COORDINATES:profile:Aragorn:001002;locus_tag=HMEMAHAE_00361;product=tRNA-Phe(gaa)
NZ_CP029553.1	Aragorn:001002	tRNA	409699	409774	.	+	.	ID=HMEMAHAE_00362;inference=COORDINATES:profile:Aragorn:001002;locus_tag=HMEMAHAE_00362;product=tRNA-Phe(gaa)
NZ_CP029553.1	Prodigal:002006	CDS	409984	410442	.	-	0	ID=HMEMAHAE_00363;inference=ab initio prediction:Prodigal:002006;locus_tag=HMEMAHAE_00363;product=hypothetical protein
NZ_CP029553.1	Prodigal:002006	CDS	410439	411134	.	-	0	ID=HMEMAHAE_00364;Name=cyoC_1;db_xref=COG:COG1845;gene=cyoC_1;inference=ab initio prediction:Prodigal:002006,similar to AA sequence:UniProtKB:P0ABJ3;locus_tag=HMEMAHAE_00364;product=Cytochrome bo(3) ubiquinol oxidase subunit 3
NZ_CP029553.1	Prodigal:002006	CDS	411131	413140	.	-	0	ID=HMEMAHAE_00365;eC_number=7.1.1.3;Name=cyoB_1;db_xref=COG:COG0843;gene=cyoB_1;inference=ab initio prediction:Prodigal:002006,similar to AA sequence:UniProtKB:P0ABI8;locus_tag=HMEMAHAE_00365;product=Cytochrome bo(3) ubiquinol oxidase subunit 1
NZ_CP029553.1	Prodigal:002006	CDS	413143	414084	.	-	0	ID=HMEMAHAE_00366;Name=cyoA_1;db_xref=COG:COG1622;gene=cyoA_1;inference=ab initio prediction:Prodigal:002006,similar to AA sequence:UniProtKB:P0ABJ1;locus_tag=HMEMAHAE_00366;product=Cytochrome bo(3) ubiquinol oxidase subunit 2
NZ_CP029553.1	Prodigal:002006	CDS	414371	414598	.	-	0	ID=HMEMAHAE_00367;inference=ab initio prediction:Prodigal:002006;locus_tag=HMEMAHAE_00367;product=hypothetical protein
NZ_CP029553.1	Prodigal:002006	CDS	414694	417027	.	+	0	ID=HMEMAHAE_00368;Name=ydeP_1;db_xref=COG:COG0243;gene=ydeP_1;inference=ab initio prediction:Prodigal:002006,similar to AA sequence:UniProtKB:P77561;locus_tag=HMEMAHAE_00368;product=Protein YdeP
NZ_CP029553.1	Prodigal:002006	CDS	417122	418078	.	-	0	ID=HMEMAHAE_00369;Name=msrQ;gene=msrQ;inference=ab initio prediction:Prodigal:002006,protein motif:HAMAP:MF_01207;locus_tag=HMEMAHAE_00369;product=Protein-methionine-sulfoxide reductase heme-binding subunit MsrQ
NZ_CP029553.1	Prodigal:002006	CDS	418212	418538	.	+	0	ID=HMEMAHAE_00370;inference=ab initio prediction:Prodigal:002006;locus_tag=HMEMAHAE_00370;product=hypothetical protein
NZ_CP029553.1	Prodigal:002006	CDS	418579	420690	.	-	0	ID=HMEMAHAE_00371;inference=ab initio prediction:Prodigal:002006;locus_tag=HMEMAHAE_00371;product=hypothetical protein
NZ_CP029553.1	Prodigal:002006	CDS	420738	421142	.	-	0	ID=HMEMAHAE_00372;inference=ab initio prediction:Prodigal:002006;locus_tag=HMEMAHAE_00372;product=hypothetical protein
NZ_CP029553.1	Prodigal:002006	CDS	421605	421868	.	+	0	ID=HMEMAHAE_00373;inference=ab initio prediction:Prodigal:002006;locus_tag=HMEMAHAE_00373;product=hypothetical protein
NZ_CP029553.1	Prodigal:002006	CDS	421887	422054	.	+	0	ID=HMEMAHAE_00374;inference=ab initio prediction:Prodigal:002006;locus_tag=HMEMAHAE_00374;product=hypothetical protein
NZ_CP029553.1	Prodigal:002006	CDS	422123	423118	.	+	0	ID=HMEMAHAE_00375;eC_number=2.7.1.15;Name=RBKS;gene=RBKS;inference=ab initio prediction:Prodigal:002006,protein motif:HAMAP:MF_01987;locus_tag=HMEMAHAE_00375;product=Ribokinase
NZ_CP029553.1	Prodigal:002006	CDS	423237	424079	.	+	0	ID=HMEMAHAE_00376;Name=lacG;gene=lacG;inference=ab initio prediction:Prodigal:002006,similar to AA sequence:UniProtKB:P29824;locus_tag=HMEMAHAE_00376;product=Lactose transport system permease protein LacG
NZ_CP029553.1	Prodigal:002006	CDS	424108	425160	.	+	0	ID=HMEMAHAE_00377;eC_number=7.6.2.10;Name=ugpC_1;db_xref=COG:COG3839;gene=ugpC_1;inference=ab initio prediction:Prodigal:002006,similar to AA sequence:UniProtKB:Q8ZLF4;locus_tag=HMEMAHAE_00377;product=sn-glycerol-3-phosphate import ATP-binding protein UgpC
NZ_CP029553.1	Prodigal:002006	CDS	425369	426541	.	+	0	ID=HMEMAHAE_00378;eC_number=2.8.3.19;Name=yfdE;db_xref=COG:COG1804;gene=yfdE;inference=ab initio prediction:Prodigal:002006,similar to AA sequence:UniProtKB:P76518;locus_tag=HMEMAHAE_00378;product=Acetyl-CoA:oxalate CoA-transferase
NZ_CP029553.1	Prodigal:002006	CDS	426545	426766	.	+	0	ID=HMEMAHAE_00379;inference=ab initio prediction:Prodigal:002006;locus_tag=HMEMAHAE_00379;product=hypothetical protein
NZ_CP029553.1	Prodigal:002006	CDS	427010	428686	.	+	0	ID=HMEMAHAE_00380;eC_number=2.2.1.6;Name=ilvG_1;gene=ilvG_1;inference=ab initio prediction:Prodigal:002006,similar to AA sequence:UniProtKB:P0DP90;locus_tag=HMEMAHAE_00380;product=Acetolactate synthase isozyme 2 large subunit
NZ_CP029553.1	Prodigal:002006	CDS	428943	430262	.	+	0	ID=HMEMAHAE_00381;Name=ugpB_1;db_xref=COG:COG1653;gene=ugpB_1;inference=ab initio prediction:Prodigal:002006,similar to AA sequence:UniProtKB:P0AG80;locus_tag=HMEMAHAE_00381;product=sn-glycerol-3-phosphate-binding periplasmic protein UgpB
NZ_CP029553.1	Prodigal:002006	CDS	430267	431151	.	+	0	ID=HMEMAHAE_00382;Name=ugpA_1;db_xref=COG:COG1175;gene=ugpA_1;inference=ab initio prediction:Prodigal:002006,similar to AA sequence:UniProtKB:P10905;locus_tag=HMEMAHAE_00382;product=sn-glycerol-3-phosphate transport system permease protein UgpA
NZ_CP029553.1	Prodigal:002006	CDS	431353	433098	.	+	0	ID=HMEMAHAE_00383;inference=ab initio prediction:Prodigal:002006;locus_tag=HMEMAHAE_00383;product=hypothetical protein
NZ_CP029553.1	Prodigal:002006	CDS	433162	433620	.	-	0	ID=HMEMAHAE_00384;inference=ab initio prediction:Prodigal:002006;locus_tag=HMEMAHAE_00384;product=hypothetical protein
NZ_CP029553.1	Prodigal:002006	CDS	433759	434274	.	-	0	ID=HMEMAHAE_00385;eC_number=2.3.1.-;Name=ypeA_1;gene=ypeA_1;inference=ab initio prediction:Prodigal:002006,protein motif:HAMAP:MF_01127;locus_tag=HMEMAHAE_00385;product=Acetyltransferase YpeA
NZ_CP029553.1	Prodigal:002006	CDS	434259	435878	.	-	0	ID=HMEMAHAE_00386;Name=mdoG_1;db_xref=COG:COG3131;gene=mdoG_1;inference=ab initio prediction:Prodigal:002006,similar to AA sequence:UniProtKB:P33136;locus_tag=HMEMAHAE_00386;product=Glucans biosynthesis protein G
NZ_CP029553.1	Prodigal:002006	CDS	436578	437744	.	+	0	ID=HMEMAHAE_00387;eC_number=4.1.1.17;Name=ldc;gene=ldc;inference=ab initio prediction:Prodigal:002006,similar to AA sequence:UniProtKB:O50657;locus_tag=HMEMAHAE_00387;product=Lysine/ornithine decarboxylase
NZ_CP029553.1	Prodigal:002006	CDS	437923	438459	.	+	0	ID=HMEMAHAE_00388;eC_number=2.3.1.-;Name=eis_1;gene=eis_1;inference=ab initio prediction:Prodigal:002006,protein motif:HAMAP:MF_01812;locus_tag=HMEMAHAE_00388;product=N-acetyltransferase Eis
NZ_CP029553.1	Prodigal:002006	CDS	438654	439283	.	-	0	ID=HMEMAHAE_00389;Name=betI_1;gene=betI_1;inference=ab initio prediction:Prodigal:002006,protein motif:HAMAP:MF_00768;locus_tag=HMEMAHAE_00389;product=HTH-type transcriptional regulator BetI
NZ_CP029553.1	Prodigal:002006	CDS	439311	440645	.	-	0	ID=HMEMAHAE_00390;eC_number=6.2.1.30;Name=paaK_1;gene=paaK_1;inference=ab initio prediction:Prodigal:002006,similar to AA sequence:UniProtKB:Q9L9C1;locus_tag=HMEMAHAE_00390;product=Phenylacetate-coenzyme A ligase
NZ_CP029553.1	Prodigal:002006	CDS	440862	441326	.	-	0	ID=HMEMAHAE_00391;eC_number=3.1.2.-;Name=paaI;db_xref=COG:COG2050;gene=paaI;inference=ab initio prediction:Prodigal:002006,similar to AA sequence:UniProtKB:P76084;locus_tag=HMEMAHAE_00391;product=Acyl-coenzyme A thioesterase PaaI
NZ_CP029553.1	Prodigal:002006	CDS	441323	442138	.	-	0	ID=HMEMAHAE_00392;eC_number=5.3.3.18;Name=paaG;db_xref=COG:COG1024;gene=paaG;inference=ab initio prediction:Prodigal:002006,similar to AA sequence:UniProtKB:P77467;locus_tag=HMEMAHAE_00392;product=1%2C2-epoxyphenylacetyl-CoA isomerase
NZ_CP029553.1	Prodigal:002006	CDS	442381	443538	.	+	0	ID=HMEMAHAE_00393;inference=ab initio prediction:Prodigal:002006;locus_tag=HMEMAHAE_00393;product=hypothetical protein
NZ_CP029553.1	Prodigal:002006	CDS	443897	444934	.	+	0	ID=HMEMAHAE_00394;inference=ab initio prediction:Prodigal:002006;locus_tag=HMEMAHAE_00394;product=hypothetical protein
NZ_CP029553.1	Prodigal:002006	CDS	444936	446714	.	+	0	ID=HMEMAHAE_00395;eC_number=7.6.2.8;Name=btuD_2;gene=btuD_2;inference=ab initio prediction:Prodigal:002006,protein motif:HAMAP:MF_01005;locus_tag=HMEMAHAE_00395;product=Vitamin B12 import ATP-binding protein BtuD
NZ_CP029553.1	Prodigal:002006	CDS	446711	447487	.	+	0	ID=HMEMAHAE_00396;Name=livF_1;db_xref=COG:COG0410;gene=livF_1;inference=ab initio prediction:Prodigal:002006,similar to AA sequence:UniProtKB:P22731;locus_tag=HMEMAHAE_00396;product=High-affinity branched-chain amino acid transport ATP-binding protein LivF
NZ_CP029553.1	Aragorn:001002	tRNA	447627	447702	.	+	.	ID=HMEMAHAE_00397;inference=COORDINATES:profile:Aragorn:001002;locus_tag=HMEMAHAE_00397;product=tRNA-Met(cat)
NZ_CP029553.1	Prodigal:002006	CDS	447758	448660	.	+	0	ID=HMEMAHAE_00398;Name=gltC;gene=gltC;inference=ab initio prediction:Prodigal:002006,similar to AA sequence:UniProtKB:P20668;locus_tag=HMEMAHAE_00398;product=HTH-type transcriptional regulator GltC
NZ_CP029553.1	Prodigal:002006	CDS	448969	450543	.	+	0	ID=HMEMAHAE_00399;inference=ab initio prediction:Prodigal:002006;locus_tag=HMEMAHAE_00399;product=hypothetical protein
NZ_CP029553.1	Prodigal:002006	CDS	450548	451489	.	+	0	ID=HMEMAHAE_00400;Name=gsiC_1;db_xref=COG:COG0601;gene=gsiC_1;inference=ab initio prediction:Prodigal:002006,similar to AA sequence:UniProtKB:P75798;locus_tag=HMEMAHAE_00400;product=Glutathione transport system permease protein GsiC
NZ_CP029553.1	Prodigal:002006	CDS	451486	452406	.	+	0	ID=HMEMAHAE_00401;Name=gsiD_2;db_xref=COG:COG1173;gene=gsiD_2;inference=ab initio prediction:Prodigal:002006,similar to AA sequence:UniProtKB:P75799;locus_tag=HMEMAHAE_00401;product=Glutathione transport system permease protein GsiD
NZ_CP029553.1	Prodigal:002006	CDS	452403	454043	.	+	0	ID=HMEMAHAE_00402;eC_number=7.4.2.10;Name=gsiA_1;db_xref=COG:COG1123;gene=gsiA_1;inference=ab initio prediction:Prodigal:002006,similar to AA sequence:UniProtKB:P75796;locus_tag=HMEMAHAE_00402;product=Glutathione import ATP-binding protein GsiA
NZ_CP029553.1	Prodigal:002006	CDS	454310	455788	.	+	0	ID=HMEMAHAE_00403;eC_number=3.5.2.12;Name=nylA;gene=nylA;inference=ab initio prediction:Prodigal:002006,similar to AA sequence:UniProtKB:P13398;locus_tag=HMEMAHAE_00403;product=6-aminohexanoate-cyclic-dimer hydrolase
NZ_CP029553.1	Prodigal:002006	CDS	456048	457511	.	+	0	ID=HMEMAHAE_00404;inference=ab initio prediction:Prodigal:002006;locus_tag=HMEMAHAE_00404;product=hypothetical protein
NZ_CP029553.1	Prodigal:002006	CDS	457816	458364	.	+	0	ID=HMEMAHAE_00405;inference=ab initio prediction:Prodigal:002006;locus_tag=HMEMAHAE_00405;product=hypothetical protein
NZ_CP029553.1	Prodigal:002006	CDS	458422	459498	.	+	0	ID=HMEMAHAE_00406;inference=ab initio prediction:Prodigal:002006;locus_tag=HMEMAHAE_00406;product=hypothetical protein
NZ_CP029553.1	Prodigal:002006	CDS	459507	460502	.	+	0	ID=HMEMAHAE_00407;inference=ab initio prediction:Prodigal:002006;locus_tag=HMEMAHAE_00407;product=hypothetical protein
NZ_CP029553.1	Prodigal:002006	CDS	460496	461305	.	+	0	ID=HMEMAHAE_00408;eC_number=3.6.3.-;Name=cmpD_2;gene=cmpD_2;inference=ab initio prediction:Prodigal:002006,similar to AA sequence:UniProtKB:Q55463;locus_tag=HMEMAHAE_00408;product=Bicarbonate transport ATP-binding protein CmpD
NZ_CP029553.1	Prodigal:002006	CDS	461312	461455	.	-	0	ID=HMEMAHAE_00409;inference=ab initio prediction:Prodigal:002006;locus_tag=HMEMAHAE_00409;product=hypothetical protein
NZ_CP029553.1	Prodigal:002006	CDS	461812	462867	.	-	0	ID=HMEMAHAE_00410;inference=ab initio prediction:Prodigal:002006;locus_tag=HMEMAHAE_00410;product=hypothetical protein
NZ_CP029553.1	Prodigal:002006	CDS	463384	463980	.	+	0	ID=HMEMAHAE_00411;inference=ab initio prediction:Prodigal:002006;locus_tag=HMEMAHAE_00411;product=hypothetical protein
NZ_CP029553.1	Prodigal:002006	CDS	463977	464126	.	-	0	ID=HMEMAHAE_00412;inference=ab initio prediction:Prodigal:002006;locus_tag=HMEMAHAE_00412;product=hypothetical protein
NZ_CP029553.1	Prodigal:002006	CDS	464131	464373	.	-	0	ID=HMEMAHAE_00413;inference=ab initio prediction:Prodigal:002006;locus_tag=HMEMAHAE_00413;product=hypothetical protein
NZ_CP029553.1	Prodigal:002006	CDS	464990	465553	.	-	0	ID=HMEMAHAE_00414;eC_number=3.1.3.73;Name=cobC;db_xref=COG:COG0406;gene=cobC;inference=ab initio prediction:Prodigal:002006,similar to AA sequence:UniProtKB:P52086;locus_tag=HMEMAHAE_00414;product=Adenosylcobalamin/alpha-ribazole phosphatase
NZ_CP029553.1	Prodigal:002006	CDS	465578	467338	.	-	0	ID=HMEMAHAE_00415;inference=ab initio prediction:Prodigal:002006;locus_tag=HMEMAHAE_00415;product=hypothetical protein
NZ_CP029553.1	Prodigal:002006	CDS	467447	470470	.	-	0	ID=HMEMAHAE_00416;eC_number=2.7.13.3;Name=rcsC_6;gene=rcsC_6;inference=ab initio prediction:Prodigal:002006,protein motif:HAMAP:MF_00979;locus_tag=HMEMAHAE_00416;product=Sensor histidine kinase RcsC
NZ_CP029553.1	Prodigal:002006	CDS	470844	471842	.	+	0	ID=HMEMAHAE_00417;eC_number=1.3.1.87;Name=hcaB_1;gene=hcaB_1;inference=ab initio prediction:Prodigal:002006,protein motif:HAMAP:MF_01647;locus_tag=HMEMAHAE_00417;product=3-phenylpropionate-dihydrodiol/cinnamic acid-dihydrodiol dehydrogenase
NZ_CP029553.1	Prodigal:002006	CDS	472003	473400	.	-	0	ID=HMEMAHAE_00418;Name=proP_2;gene=proP_2;inference=ab initio prediction:Prodigal:002006,similar to AA sequence:UniProtKB:P0C0L7;locus_tag=HMEMAHAE_00418;product=Proline/betaine transporter
NZ_CP029553.1	Prodigal:002006	CDS	473411	473605	.	-	0	ID=HMEMAHAE_00419;inference=ab initio prediction:Prodigal:002006;locus_tag=HMEMAHAE_00419;product=hypothetical protein
NZ_CP029553.1	Prodigal:002006	CDS	473914	474909	.	+	0	ID=HMEMAHAE_00420;eC_number=2.8.1.1;db_xref=COG:COG2897;inference=ab initio prediction:Prodigal:002006,similar to AA sequence:UniProtKB:A0R4C9;locus_tag=HMEMAHAE_00420;product=Putative thiosulfate sulfurtransferase
NZ_CP029553.1	Prodigal:002006	CDS	474906	476111	.	+	0	ID=HMEMAHAE_00421;inference=ab initio prediction:Prodigal:002006,similar to AA sequence:UniProtKB:P33015;locus_tag=HMEMAHAE_00421;note=UPF0394 inner membrane protein YeeE;product=hypothetical protein
NZ_CP029553.1	Prodigal:002006	CDS	476181	477482	.	+	0	ID=HMEMAHAE_00422;eC_number=5.1.1.1;Name=aar;db_xref=COG:COG0626;gene=aar;inference=ab initio prediction:Prodigal:002006,similar to AA sequence:UniProtKB:Q73GL9;locus_tag=HMEMAHAE_00422;product=L-alanine/L-glutamate racemase
NZ_CP029553.1	Prodigal:002006	CDS	477599	477931	.	-	0	ID=HMEMAHAE_00423;inference=ab initio prediction:Prodigal:002006;locus_tag=HMEMAHAE_00423;product=hypothetical protein
NZ_CP029553.1	Prodigal:002006	CDS	478346	479917	.	+	0	ID=HMEMAHAE_00424;eC_number=2.3.3.13;Name=leuA;db_xref=COG:COG0119;gene=leuA;inference=ab initio prediction:Prodigal:002006,similar to AA sequence:UniProtKB:Q9JZG1;locus_tag=HMEMAHAE_00424;product=2-isopropylmalate synthase
NZ_CP029553.1	Aragorn:001002	tRNA	480061	480136	.	+	.	ID=HMEMAHAE_00425;inference=COORDINATES:profile:Aragorn:001002;locus_tag=HMEMAHAE_00425;product=tRNA-Lys(ctt)
NZ_CP029553.1	Aragorn:001002	tRNA	480261	480336	.	+	.	ID=HMEMAHAE_00426;inference=COORDINATES:profile:Aragorn:001002;locus_tag=HMEMAHAE_00426;product=tRNA-Lys(ctt)
NZ_CP029553.1	Prodigal:002006	CDS	480413	481042	.	+	0	ID=HMEMAHAE_00427;inference=ab initio prediction:Prodigal:002006;locus_tag=HMEMAHAE_00427;product=hypothetical protein
NZ_CP029553.1	Prodigal:002006	CDS	481073	482545	.	-	0	ID=HMEMAHAE_00428;inference=ab initio prediction:Prodigal:002006;locus_tag=HMEMAHAE_00428;product=hypothetical protein
NZ_CP029553.1	Prodigal:002006	CDS	482598	483554	.	-	0	ID=HMEMAHAE_00429;inference=ab initio prediction:Prodigal:002006;locus_tag=HMEMAHAE_00429;product=hypothetical protein
NZ_CP029553.1	Prodigal:002006	CDS	483560	484213	.	-	0	ID=HMEMAHAE_00430;eC_number=2.3.1.-;Name=epsM_1;db_xref=COG:COG0110;gene=epsM_1;inference=ab initio prediction:Prodigal:002006,similar to AA sequence:UniProtKB:P71063;locus_tag=HMEMAHAE_00430;product=Putative acetyltransferase EpsM
NZ_CP029553.1	Prodigal:002006	CDS	484554	485822	.	+	0	ID=HMEMAHAE_00431;eC_number=2.4.1.250;Name=mshA_1;gene=mshA_1;inference=ab initio prediction:Prodigal:002006,protein motif:HAMAP:MF_01695;locus_tag=HMEMAHAE_00431;product=D-inositol-3-phosphate glycosyltransferase
NZ_CP029553.1	Prodigal:002006	CDS	485959	486423	.	-	0	ID=HMEMAHAE_00432;inference=ab initio prediction:Prodigal:002006;locus_tag=HMEMAHAE_00432;product=hypothetical protein
NZ_CP029553.1	Prodigal:002006	CDS	486532	487317	.	-	0	ID=HMEMAHAE_00433;inference=ab initio prediction:Prodigal:002006;locus_tag=HMEMAHAE_00433;product=hypothetical protein
NZ_CP029553.1	Prodigal:002006	CDS	487470	490943	.	+	0	ID=HMEMAHAE_00434;eC_number=6.3.5.5;Name=carB;db_xref=COG:COG0458;gene=carB;inference=ab initio prediction:Prodigal:002006,similar to AA sequence:UniProtKB:P00968;locus_tag=HMEMAHAE_00434;product=Carbamoyl-phosphate synthase large chain
NZ_CP029553.1	Prodigal:002006	CDS	491068	491544	.	+	0	ID=HMEMAHAE_00435;Name=greA;db_xref=COG:COG0782;gene=greA;inference=ab initio prediction:Prodigal:002006,similar to AA sequence:UniProtKB:P0A6W5;locus_tag=HMEMAHAE_00435;product=Transcription elongation factor GreA
NZ_CP029553.1	Prodigal:002006	CDS	491679	492197	.	+	0	ID=HMEMAHAE_00436;inference=ab initio prediction:Prodigal:002006;locus_tag=HMEMAHAE_00436;product=hypothetical protein
NZ_CP029553.1	Prodigal:002006	CDS	492249	492965	.	-	0	ID=HMEMAHAE_00437;eC_number=5.1.99.5;Name=hyuA_1;gene=hyuA_1;inference=ab initio prediction:Prodigal:002006,similar to AA sequence:UniProtKB:Q9F466;locus_tag=HMEMAHAE_00437;product=Hydantoin racemase
NZ_CP029553.1	Prodigal:002006	CDS	493003	493779	.	-	0	ID=HMEMAHAE_00438;eC_number=1.18.1.2;Name=fpr;db_xref=COG:COG1018;gene=fpr;inference=ab initio prediction:Prodigal:002006,similar to AA sequence:UniProtKB:Q44532;locus_tag=HMEMAHAE_00438;product=Ferredoxin--NADP reductase
NZ_CP029553.1	Prodigal:002006	CDS	494099	494578	.	-	0	ID=HMEMAHAE_00439;inference=ab initio prediction:Prodigal:002006;locus_tag=HMEMAHAE_00439;product=hypothetical protein
NZ_CP029553.1	Prodigal:002006	CDS	494850	495167	.	-	0	ID=HMEMAHAE_00440;inference=ab initio prediction:Prodigal:002006;locus_tag=HMEMAHAE_00440;product=hypothetical protein
NZ_CP029553.1	Prodigal:002006	CDS	495167	495751	.	-	0	ID=HMEMAHAE_00441;inference=ab initio prediction:Prodigal:002006;locus_tag=HMEMAHAE_00441;product=hypothetical protein
NZ_CP029553.1	Prodigal:002006	CDS	495965	497374	.	-	0	ID=HMEMAHAE_00442;eC_number=3.5.1.-;Name=scmP;db_xref=COG:COG1473;gene=scmP;inference=ab initio prediction:Prodigal:002006,similar to AA sequence:UniProtKB:P54955;locus_tag=HMEMAHAE_00442;product=N-acetylcysteine deacetylase
NZ_CP029553.1	Prodigal:002006	CDS	497551	498480	.	+	0	ID=HMEMAHAE_00443;inference=ab initio prediction:Prodigal:002006;locus_tag=HMEMAHAE_00443;product=hypothetical protein
NZ_CP029553.1	Prodigal:002006	CDS	498487	499341	.	+	0	ID=HMEMAHAE_00444;inference=ab initio prediction:Prodigal:002006;locus_tag=HMEMAHAE_00444;product=hypothetical protein
NZ_CP029553.1	Prodigal:002006	CDS	499544	499693	.	-	0	ID=HMEMAHAE_00445;inference=ab initio prediction:Prodigal:002006;locus_tag=HMEMAHAE_00445;product=hypothetical protein
NZ_CP029553.1	Prodigal:002006	CDS	499992	500378	.	+	0	ID=HMEMAHAE_00446;inference=ab initio prediction:Prodigal:002006;locus_tag=HMEMAHAE_00446;product=hypothetical protein
NZ_CP029553.1	Prodigal:002006	CDS	500445	501080	.	+	0	ID=HMEMAHAE_00447;inference=ab initio prediction:Prodigal:002006;locus_tag=HMEMAHAE_00447;product=hypothetical protein
NZ_CP029553.1	Prodigal:002006	CDS	501107	501595	.	+	0	ID=HMEMAHAE_00448;inference=ab initio prediction:Prodigal:002006;locus_tag=HMEMAHAE_00448;product=hypothetical protein
NZ_CP029553.1	Prodigal:002006	CDS	501814	502473	.	+	0	ID=HMEMAHAE_00449;inference=ab initio prediction:Prodigal:002006;locus_tag=HMEMAHAE_00449;product=hypothetical protein
NZ_CP029553.1	Prodigal:002006	CDS	502523	505498	.	+	0	ID=HMEMAHAE_00450;eC_number=7.-.-.-;Name=rsxB_1;gene=rsxB_1;inference=ab initio prediction:Prodigal:002006,protein motif:HAMAP:MF_00463;locus_tag=HMEMAHAE_00450;product=Ion-translocating oxidoreductase complex subunit B
NZ_CP029553.1	Prodigal:002006	CDS	505495	507504	.	+	0	ID=HMEMAHAE_00451;inference=ab initio prediction:Prodigal:002006;locus_tag=HMEMAHAE_00451;product=hypothetical protein
NZ_CP029553.1	Prodigal:002006	CDS	507501	508058	.	+	0	ID=HMEMAHAE_00452;inference=ab initio prediction:Prodigal:002006;locus_tag=HMEMAHAE_00452;product=hypothetical protein
NZ_CP029553.1	Prodigal:002006	CDS	508055	509113	.	+	0	ID=HMEMAHAE_00453;inference=ab initio prediction:Prodigal:002006;locus_tag=HMEMAHAE_00453;product=hypothetical protein
NZ_CP029553.1	Prodigal:002006	CDS	509110	509667	.	+	0	ID=HMEMAHAE_00454;inference=ab initio prediction:Prodigal:002006;locus_tag=HMEMAHAE_00454;product=hypothetical protein
NZ_CP029553.1	Prodigal:002006	CDS	509664	510647	.	+	0	ID=HMEMAHAE_00455;eC_number=1.9.3.1;Name=ctaC_2;db_xref=COG:COG1622;gene=ctaC_2;inference=ab initio prediction:Prodigal:002006,similar to AA sequence:UniProtKB:Q04441;locus_tag=HMEMAHAE_00455;product=Cytochrome c oxidase subunit 2
NZ_CP029553.1	Prodigal:002006	CDS	510644	512320	.	+	0	ID=HMEMAHAE_00456;eC_number=1.9.3.1;Name=ctaD_2;gene=ctaD_2;inference=ab initio prediction:Prodigal:002006,similar to AA sequence:UniProtKB:P16262;locus_tag=HMEMAHAE_00456;product=Cytochrome c oxidase subunit 1
NZ_CP029553.1	Prodigal:002006	CDS	512317	513003	.	+	0	ID=HMEMAHAE_00457;eC_number=1.9.3.1;Name=ctaE_2;db_xref=COG:COG1845;gene=ctaE_2;inference=ab initio prediction:Prodigal:002006,similar to AA sequence:UniProtKB:P9WP67;locus_tag=HMEMAHAE_00457;product=putative cytochrome c oxidase subunit 3
NZ_CP029553.1	Prodigal:002006	CDS	513015	513314	.	+	0	ID=HMEMAHAE_00458;inference=ab initio prediction:Prodigal:002006;locus_tag=HMEMAHAE_00458;product=hypothetical protein
NZ_CP029553.1	Prodigal:002006	CDS	513390	514106	.	+	0	ID=HMEMAHAE_00459;Name=rutR;db_xref=COG:COG1309;gene=rutR;inference=ab initio prediction:Prodigal:002006,similar to AA sequence:UniProtKB:P0ACU2;locus_tag=HMEMAHAE_00459;product=HTH-type transcriptional regulator RutR
NZ_CP029553.1	Prodigal:002006	CDS	514398	515894	.	-	0	ID=HMEMAHAE_00460;Name=pucI;db_xref=COG:COG1953;gene=pucI;inference=ab initio prediction:Prodigal:002006,similar to AA sequence:UniProtKB:P94575;locus_tag=HMEMAHAE_00460;product=putative allantoin permease
NZ_CP029553.1	Prodigal:002006	CDS	516067	516858	.	+	0	ID=HMEMAHAE_00461;eC_number=2.4.2.-;Name=yafJ;db_xref=COG:COG0121;gene=yafJ;inference=ab initio prediction:Prodigal:002006,similar to AA sequence:UniProtKB:Q47147;locus_tag=HMEMAHAE_00461;product=Putative glutamine amidotransferase YafJ
NZ_CP029553.1	Prodigal:002006	CDS	516975	517697	.	+	0	ID=HMEMAHAE_00462;inference=ab initio prediction:Prodigal:002006;locus_tag=HMEMAHAE_00462;product=hypothetical protein
NZ_CP029553.1	Prodigal:002006	CDS	517846	518253	.	+	0	ID=HMEMAHAE_00463;inference=ab initio prediction:Prodigal:002006;locus_tag=HMEMAHAE_00463;product=hypothetical protein
NZ_CP029553.1	Prodigal:002006	CDS	518475	518729	.	+	0	ID=HMEMAHAE_00464;inference=ab initio prediction:Prodigal:002006;locus_tag=HMEMAHAE_00464;product=hypothetical protein
NZ_CP029553.1	Prodigal:002006	CDS	518759	520132	.	-	0	ID=HMEMAHAE_00465;eC_number=2.7.13.3;Name=regB_1;gene=regB_1;inference=ab initio prediction:Prodigal:002006,similar to AA sequence:UniProtKB:Q3J6C1;locus_tag=HMEMAHAE_00465;product=Sensor histidine kinase RegB
NZ_CP029553.1	Prodigal:002006	CDS	520359	521111	.	-	0	ID=HMEMAHAE_00466;db_xref=COG:COG3346;inference=ab initio prediction:Prodigal:002006,similar to AA sequence:UniProtKB:P9WGA7;locus_tag=HMEMAHAE_00466;product=putative SURF1-like protein
NZ_CP029553.1	Prodigal:002006	CDS	521108	521503	.	-	0	ID=HMEMAHAE_00467;inference=ab initio prediction:Prodigal:002006;locus_tag=HMEMAHAE_00467;product=hypothetical protein
NZ_CP029553.1	Prodigal:002006	CDS	521500	522132	.	-	0	ID=HMEMAHAE_00468;Name=cyoC_2;db_xref=COG:COG1845;gene=cyoC_2;inference=ab initio prediction:Prodigal:002006,similar to AA sequence:UniProtKB:P0ABJ3;locus_tag=HMEMAHAE_00468;product=Cytochrome bo(3) ubiquinol oxidase subunit 3
NZ_CP029553.1	Prodigal:002006	CDS	522143	524170	.	-	0	ID=HMEMAHAE_00469;eC_number=7.1.1.3;Name=cyoB_2;db_xref=COG:COG0843;gene=cyoB_2;inference=ab initio prediction:Prodigal:002006,similar to AA sequence:UniProtKB:P0ABI8;locus_tag=HMEMAHAE_00469;product=Cytochrome bo(3) ubiquinol oxidase subunit 1
NZ_CP029553.1	Prodigal:002006	CDS	524305	525342	.	-	0	ID=HMEMAHAE_00470;Name=cyoA_2;db_xref=COG:COG1622;gene=cyoA_2;inference=ab initio prediction:Prodigal:002006,similar to AA sequence:UniProtKB:P0ABJ1;locus_tag=HMEMAHAE_00470;product=Cytochrome bo(3) ubiquinol oxidase subunit 2
NZ_CP029553.1	Prodigal:002006	CDS	525551	526897	.	+	0	ID=HMEMAHAE_00471;Name=yhjE_1;gene=yhjE_1;inference=ab initio prediction:Prodigal:002006,similar to AA sequence:UniProtKB:P37643;locus_tag=HMEMAHAE_00471;product=Inner membrane metabolite transport protein YhjE
NZ_CP029553.1	Prodigal:002006	CDS	526993	527835	.	-	0	ID=HMEMAHAE_00472;inference=ab initio prediction:Prodigal:002006;locus_tag=HMEMAHAE_00472;product=hypothetical protein
NZ_CP029553.1	Prodigal:002006	CDS	528096	529268	.	+	0	ID=HMEMAHAE_00473;eC_number=2.3.1.31;Name=metXA;db_xref=COG:COG2021;gene=metXA;inference=ab initio prediction:Prodigal:002006,similar to AA sequence:UniProtKB:Q9AAS1;locus_tag=HMEMAHAE_00473;product=Homoserine O-acetyltransferase
NZ_CP029553.1	Prodigal:002006	CDS	529265	529924	.	+	0	ID=HMEMAHAE_00474;inference=ab initio prediction:Prodigal:002006;locus_tag=HMEMAHAE_00474;product=hypothetical protein
NZ_CP029553.1	Prodigal:002006	CDS	530293	530949	.	-	0	ID=HMEMAHAE_00475;inference=ab initio prediction:Prodigal:002006;locus_tag=HMEMAHAE_00475;product=hypothetical protein
NZ_CP029553.1	Prodigal:002006	CDS	531129	531629	.	+	0	ID=HMEMAHAE_00476;inference=ab initio prediction:Prodigal:002006;locus_tag=HMEMAHAE_00476;product=hypothetical protein
NZ_CP029553.1	Prodigal:002006	CDS	531639	533792	.	-	0	ID=HMEMAHAE_00477;inference=ab initio prediction:Prodigal:002006;locus_tag=HMEMAHAE_00477;product=hypothetical protein
NZ_CP029553.1	Prodigal:002006	CDS	533900	534667	.	-	0	ID=HMEMAHAE_00478;eC_number=2.5.1.-;Name=cmoB;gene=cmoB;inference=ab initio prediction:Prodigal:002006,protein motif:HAMAP:MF_01590;locus_tag=HMEMAHAE_00478;product=tRNA U34 carboxymethyltransferase
NZ_CP029553.1	Prodigal:002006	CDS	534664	535275	.	-	0	ID=HMEMAHAE_00479;eC_number=3.1.3.3;Name=pspA;db_xref=COG:COG0406;gene=pspA;inference=ab initio prediction:Prodigal:002006,similar to AA sequence:UniProtKB:D3DFG8;locus_tag=HMEMAHAE_00479;product=Phosphoserine phosphatase 1
NZ_CP029553.1	Prodigal:002006	CDS	535536	535919	.	+	0	ID=HMEMAHAE_00480;inference=ab initio prediction:Prodigal:002006;locus_tag=HMEMAHAE_00480;product=hypothetical protein
NZ_CP029553.1	Prodigal:002006	CDS	535930	536829	.	+	0	ID=HMEMAHAE_00481;inference=ab initio prediction:Prodigal:002006;locus_tag=HMEMAHAE_00481;product=hypothetical protein
NZ_CP029553.1	Prodigal:002006	CDS	536945	537844	.	+	0	ID=HMEMAHAE_00482;Name=yjiE_1;gene=yjiE_1;inference=ab initio prediction:Prodigal:002006,similar to AA sequence:UniProtKB:P39376;locus_tag=HMEMAHAE_00482;product=HTH-type transcriptional regulator YjiE
NZ_CP029553.1	Prodigal:002006	CDS	538031	539446	.	+	0	ID=HMEMAHAE_00483;eC_number=4.3.1.1;Name=aspA;db_xref=COG:COG1027;gene=aspA;inference=ab initio prediction:Prodigal:002006,similar to AA sequence:UniProtKB:P0AC38;locus_tag=HMEMAHAE_00483;product=Aspartate ammonia-lyase
NZ_CP029553.1	Prodigal:002006	CDS	539565	540893	.	+	0	ID=HMEMAHAE_00484;Name=gltT;gene=gltT;inference=ab initio prediction:Prodigal:002006,similar to AA sequence:UniProtKB:P24944;locus_tag=HMEMAHAE_00484;product=Proton/sodium-glutamate symport protein
NZ_CP029553.1	Prodigal:002006	CDS	541196	541999	.	-	0	ID=HMEMAHAE_00485;eC_number=3.8.1.5;Name=dhmA_1;gene=dhmA_1;inference=ab initio prediction:Prodigal:002006,protein motif:HAMAP:MF_01230;locus_tag=HMEMAHAE_00485;product=Haloalkane dehalogenase
NZ_CP029553.1	Prodigal:002006	CDS	542202	543407	.	+	0	ID=HMEMAHAE_00486;eC_number=2.6.1.1;Name=aspC_1;db_xref=COG:COG0436;gene=aspC_1;inference=ab initio prediction:Prodigal:002006,similar to AA sequence:UniProtKB:Q9X0Y2;locus_tag=HMEMAHAE_00486;product=Aspartate aminotransferase
NZ_CP029553.1	Prodigal:002006	CDS	543420	544367	.	+	0	ID=HMEMAHAE_00487;eC_number=1.1.1.79;Name=ghrA_1;db_xref=COG:COG0111;gene=ghrA_1;inference=ab initio prediction:Prodigal:002006,similar to AA sequence:UniProtKB:P75913;locus_tag=HMEMAHAE_00487;product=Glyoxylate/hydroxypyruvate reductase A
NZ_CP029553.1	Prodigal:002006	CDS	544381	544845	.	-	0	ID=HMEMAHAE_00488;inference=ab initio prediction:Prodigal:002006;locus_tag=HMEMAHAE_00488;product=hypothetical protein
NZ_CP029553.1	Prodigal:002006	CDS	545247	545612	.	+	0	ID=HMEMAHAE_00489;inference=ab initio prediction:Prodigal:002006;locus_tag=HMEMAHAE_00489;product=hypothetical protein
NZ_CP029553.1	Prodigal:002006	CDS	545658	547052	.	+	0	ID=HMEMAHAE_00490;inference=ab initio prediction:Prodigal:002006;locus_tag=HMEMAHAE_00490;product=hypothetical protein
NZ_CP029553.1	Prodigal:002006	CDS	547142	549448	.	+	0	ID=HMEMAHAE_00491;Name=btuB_1;gene=btuB_1;inference=ab initio prediction:Prodigal:002006,protein motif:HAMAP:MF_01531;locus_tag=HMEMAHAE_00491;product=Vitamin B12 transporter BtuB
NZ_CP029553.1	Prodigal:002006	CDS	549580	550599	.	+	0	ID=HMEMAHAE_00492;Name=kdgT;gene=kdgT;inference=ab initio prediction:Prodigal:002006,similar to AA sequence:UniProtKB:P50847;locus_tag=HMEMAHAE_00492;product=2-keto-3-deoxygluconate permease
NZ_CP029553.1	Prodigal:002006	CDS	550603	551901	.	+	0	ID=HMEMAHAE_00493;eC_number=2.7.1.219;Name=dtnK;db_xref=COG:COG3395;gene=dtnK;inference=ab initio prediction:Prodigal:002006,similar to AA sequence:UniProtKB:Q0K4F6;locus_tag=HMEMAHAE_00493;product=D-threonate kinase
NZ_CP029553.1	Prodigal:002006	CDS	551898	552896	.	+	0	ID=HMEMAHAE_00494;eC_number=1.1.1.408;Name=pdxA2_1;db_xref=COG:COG1995;gene=pdxA2_1;inference=ab initio prediction:Prodigal:002006,similar to AA sequence:UniProtKB:Q0K4F5;locus_tag=HMEMAHAE_00494;product=D-threonate 4-phosphate dehydrogenase
NZ_CP029553.1	Prodigal:002006	CDS	552902	553687	.	+	0	ID=HMEMAHAE_00495;Name=srlR;db_xref=COG:COG1349;gene=srlR;inference=ab initio prediction:Prodigal:002006,similar to AA sequence:UniProtKB:P15082;locus_tag=HMEMAHAE_00495;product=Glucitol operon repressor
NZ_CP029553.1	Prodigal:002006	CDS	553941	554084	.	+	0	ID=HMEMAHAE_00496;inference=ab initio prediction:Prodigal:002006;locus_tag=HMEMAHAE_00496;product=hypothetical protein
NZ_CP029553.1	Prodigal:002006	CDS	554301	555545	.	-	0	ID=HMEMAHAE_00497;eC_number=3.5.2.7;Name=hutI_1;gene=hutI_1;inference=ab initio prediction:Prodigal:002006,protein motif:HAMAP:MF_00372;locus_tag=HMEMAHAE_00497;product=Imidazolonepropionase
NZ_CP029553.1	Prodigal:002006	CDS	555676	556365	.	+	0	ID=HMEMAHAE_00498;Name=betI_2;gene=betI_2;inference=ab initio prediction:Prodigal:002006,protein motif:HAMAP:MF_00768;locus_tag=HMEMAHAE_00498;product=HTH-type transcriptional regulator BetI
NZ_CP029553.1	Prodigal:002006	CDS	556490	557353	.	+	0	ID=HMEMAHAE_00499;inference=ab initio prediction:Prodigal:002006;locus_tag=HMEMAHAE_00499;product=hypothetical protein
NZ_CP029553.1	Prodigal:002006	CDS	557353	558441	.	+	0	ID=HMEMAHAE_00500;eC_number=7.6.2.11;Name=potA_1;db_xref=COG:COG3842;gene=potA_1;inference=ab initio prediction:Prodigal:002006,similar to AA sequence:UniProtKB:P69874;locus_tag=HMEMAHAE_00500;product=Spermidine/putrescine import ATP-binding protein PotA
NZ_CP029553.1	Prodigal:002006	CDS	558438	559466	.	+	0	ID=HMEMAHAE_00501;inference=ab initio prediction:Prodigal:002006;locus_tag=HMEMAHAE_00501;product=hypothetical protein
NZ_CP029553.1	Prodigal:002006	CDS	559700	560527	.	+	0	ID=HMEMAHAE_00502;Name=potB;db_xref=COG:COG1176;gene=potB;inference=ab initio prediction:Prodigal:002006,similar to AA sequence:UniProtKB:P0AFK4;locus_tag=HMEMAHAE_00502;product=Spermidine/putrescine transport system permease protein PotB
NZ_CP029553.1	Prodigal:002006	CDS	560554	562176	.	+	0	ID=HMEMAHAE_00503;eC_number=3.5.2.7;Name=hutI_2;gene=hutI_2;inference=ab initio prediction:Prodigal:002006,protein motif:HAMAP:MF_00372;locus_tag=HMEMAHAE_00503;product=Imidazolonepropionase
NZ_CP029553.1	Prodigal:002006	CDS	562173	563204	.	+	0	ID=HMEMAHAE_00504;eC_number=3.6.-.-;Name=yjiA_1;db_xref=COG:COG0523;gene=yjiA_1;inference=ab initio prediction:Prodigal:002006,similar to AA sequence:UniProtKB:P24203;locus_tag=HMEMAHAE_00504;product=P-loop guanosine triphosphatase YjiA
NZ_CP029553.1	Prodigal:002006	CDS	563224	563802	.	-	0	ID=HMEMAHAE_00505;Name=yceI_1;gene=yceI_1;inference=ab initio prediction:Prodigal:002006,protein motif:HAMAP:MF_00780;locus_tag=HMEMAHAE_00505;product=Protein YceI
NZ_CP029553.1	Prodigal:002006	CDS	563799	564404	.	-	0	ID=HMEMAHAE_00506;Name=yceJ_1;db_xref=COG:COG3038;gene=yceJ_1;inference=ab initio prediction:Prodigal:002006,similar to AA sequence:UniProtKB:P75925;locus_tag=HMEMAHAE_00506;product=Cytochrome b561
NZ_CP029553.1	Prodigal:002006	CDS	564430	565047	.	-	0	ID=HMEMAHAE_00507;Name=yceI_2;db_xref=COG:COG2353;gene=yceI_2;inference=ab initio prediction:Prodigal:002006,similar to AA sequence:UniProtKB:P0A8X2;locus_tag=HMEMAHAE_00507;product=Protein YceI
NZ_CP029553.1	Prodigal:002006	CDS	565171	566124	.	+	0	ID=HMEMAHAE_00508;Name=dmlR_1;gene=dmlR_1;inference=ab initio prediction:Prodigal:002006,similar to AA sequence:UniProtKB:P76250;locus_tag=HMEMAHAE_00508;product=HTH-type transcriptional regulator DmlR
NZ_CP029553.1	Prodigal:002006	CDS	566326	567297	.	+	0	ID=HMEMAHAE_00509;eC_number=2.7.1.4;Name=scrK;db_xref=COG:COG0524;gene=scrK;inference=ab initio prediction:Prodigal:002006,similar to AA sequence:UniProtKB:P26420;locus_tag=HMEMAHAE_00509;product=Fructokinase
NZ_CP029553.1	Prodigal:002006	CDS	567395	568723	.	-	0	ID=HMEMAHAE_00510;Name=ttuB_1;gene=ttuB_1;inference=ab initio prediction:Prodigal:002006,similar to AA sequence:UniProtKB:Q44470;locus_tag=HMEMAHAE_00510;product=Putative tartrate transporter
NZ_CP029553.1	Prodigal:002006	CDS	568747	569139	.	+	0	ID=HMEMAHAE_00511;inference=ab initio prediction:Prodigal:002006;locus_tag=HMEMAHAE_00511;product=hypothetical protein
NZ_CP029553.1	Prodigal:002006	CDS	569136	570206	.	+	0	ID=HMEMAHAE_00512;inference=ab initio prediction:Prodigal:002006;locus_tag=HMEMAHAE_00512;product=hypothetical protein
NZ_CP029553.1	Prodigal:002006	CDS	570441	570947	.	+	0	ID=HMEMAHAE_00513;Name=ligD;db_xref=COG:COG1793;gene=ligD;inference=ab initio prediction:Prodigal:002006,similar to AA sequence:UniProtKB:Q9I1X7;locus_tag=HMEMAHAE_00513;product=Multifunctional non-homologous end joining protein LigD
NZ_CP029553.1	Prodigal:002006	CDS	571120	571752	.	+	0	ID=HMEMAHAE_00514;inference=ab initio prediction:Prodigal:002006;locus_tag=HMEMAHAE_00514;product=hypothetical protein
NZ_CP029553.1	Prodigal:002006	CDS	571797	574295	.	-	0	ID=HMEMAHAE_00515;inference=ab initio prediction:Prodigal:002006;locus_tag=HMEMAHAE_00515;product=hypothetical protein
NZ_CP029553.1	Prodigal:002006	CDS	574347	574790	.	-	0	ID=HMEMAHAE_00516;inference=ab initio prediction:Prodigal:002006;locus_tag=HMEMAHAE_00516;product=hypothetical protein
NZ_CP029553.1	Prodigal:002006	CDS	574792	575937	.	-	0	ID=HMEMAHAE_00517;inference=ab initio prediction:Prodigal:002006;locus_tag=HMEMAHAE_00517;product=hypothetical protein
NZ_CP029553.1	Prodigal:002006	CDS	575948	578281	.	-	0	ID=HMEMAHAE_00518;inference=ab initio prediction:Prodigal:002006;locus_tag=HMEMAHAE_00518;product=hypothetical protein
NZ_CP029553.1	Prodigal:002006	CDS	580996	581154	.	+	0	ID=HMEMAHAE_00519;inference=ab initio prediction:Prodigal:002006;locus_tag=HMEMAHAE_00519;product=hypothetical protein
NZ_CP029553.1	Prodigal:002006	CDS	581493	582293	.	+	0	ID=HMEMAHAE_00520;Name=ydcV_1;gene=ydcV_1;inference=ab initio prediction:Prodigal:002006,similar to AA sequence:UniProtKB:P0AFR9;locus_tag=HMEMAHAE_00520;product=Inner membrane ABC transporter permease protein YdcV
NZ_CP029553.1	Aragorn:001002	tRNA	582564	582640	.	+	.	ID=HMEMAHAE_00521;inference=COORDINATES:profile:Aragorn:001002;locus_tag=HMEMAHAE_00521;product=tRNA-Arg(ccg)
NZ_CP029553.1	Prodigal:002006	CDS	584200	584463	.	+	0	ID=HMEMAHAE_00522;inference=ab initio prediction:Prodigal:002006,similar to AA sequence:ISfinder:ISRpa2;locus_tag=HMEMAHAE_00522;product=IS3 family transposase ISRpa2
NZ_CP029553.1	Prodigal:002006	CDS	584664	585383	.	+	0	ID=HMEMAHAE_00523;inference=ab initio prediction:Prodigal:002006;locus_tag=HMEMAHAE_00523;product=hypothetical protein
NZ_CP029553.1	Prodigal:002006	CDS	586158	587378	.	+	0	ID=HMEMAHAE_00524;inference=ab initio prediction:Prodigal:002006;locus_tag=HMEMAHAE_00524;product=hypothetical protein
NZ_CP029553.1	Prodigal:002006	CDS	588966	589253	.	-	0	ID=HMEMAHAE_00525;inference=ab initio prediction:Prodigal:002006;locus_tag=HMEMAHAE_00525;product=hypothetical protein
NZ_CP029553.1	Prodigal:002006	CDS	589773	590267	.	-	0	ID=HMEMAHAE_00526;inference=ab initio prediction:Prodigal:002006;locus_tag=HMEMAHAE_00526;product=hypothetical protein
NZ_CP029553.1	Prodigal:002006	CDS	591579	596894	.	+	0	ID=HMEMAHAE_00527;Name=yfhM;db_xref=COG:COG2373;gene=yfhM;inference=ab initio prediction:Prodigal:002006,similar to AA sequence:UniProtKB:P76578;locus_tag=HMEMAHAE_00527;product=Alpha-2-macroglobulin
NZ_CP029553.1	Prodigal:002006	CDS	596917	598173	.	-	0	ID=HMEMAHAE_00528;inference=ab initio prediction:Prodigal:002006;locus_tag=HMEMAHAE_00528;product=hypothetical protein
NZ_CP029553.1	Prodigal:002006	CDS	598257	598550	.	-	0	ID=HMEMAHAE_00529;inference=ab initio prediction:Prodigal:002006;locus_tag=HMEMAHAE_00529;product=hypothetical protein
NZ_CP029553.1	Prodigal:002006	CDS	598670	599707	.	-	0	ID=HMEMAHAE_00530;Name=rhaS_1;gene=rhaS_1;inference=ab initio prediction:Prodigal:002006,protein motif:HAMAP:MF_01534;locus_tag=HMEMAHAE_00530;product=HTH-type transcriptional activator RhaS
NZ_CP029553.1	Prodigal:002006	CDS	599841	600557	.	-	0	ID=HMEMAHAE_00531;eC_number=2.5.1.16;Name=speE_1;gene=speE_1;inference=ab initio prediction:Prodigal:002006,protein motif:HAMAP:MF_00198;locus_tag=HMEMAHAE_00531;product=Polyamine aminopropyltransferase
NZ_CP029553.1	Prodigal:002006	CDS	600760	601104	.	+	0	ID=HMEMAHAE_00532;inference=ab initio prediction:Prodigal:002006;locus_tag=HMEMAHAE_00532;product=hypothetical protein
NZ_CP029553.1	Prodigal:002006	CDS	601481	601729	.	+	0	ID=HMEMAHAE_00533;inference=ab initio prediction:Prodigal:002006;locus_tag=HMEMAHAE_00533;product=hypothetical protein
NZ_CP029553.1	Prodigal:002006	CDS	601817	602653	.	+	0	ID=HMEMAHAE_00534;eC_number=1.11.1.10;Name=cpo;gene=cpo;inference=ab initio prediction:Prodigal:002006,similar to AA sequence:UniProtKB:P25026;locus_tag=HMEMAHAE_00534;product=Non-heme chloroperoxidase
NZ_CP029553.1	Prodigal:002006	CDS	602680	603078	.	+	0	ID=HMEMAHAE_00535;inference=ab initio prediction:Prodigal:002006;locus_tag=HMEMAHAE_00535;product=hypothetical protein
NZ_CP029553.1	Prodigal:002006	CDS	603181	604344	.	-	0	ID=HMEMAHAE_00536;inference=ab initio prediction:Prodigal:002006;locus_tag=HMEMAHAE_00536;product=hypothetical protein
NZ_CP029553.1	Prodigal:002006	CDS	604669	605601	.	-	0	ID=HMEMAHAE_00537;Name=nodD2;gene=nodD2;inference=ab initio prediction:Prodigal:002006,similar to AA sequence:UniProtKB:P55700;locus_tag=HMEMAHAE_00537;product=Nodulation protein D 2
NZ_CP029553.1	Prodigal:002006	CDS	605695	606075	.	+	0	ID=HMEMAHAE_00538;inference=ab initio prediction:Prodigal:002006;locus_tag=HMEMAHAE_00538;product=hypothetical protein
NZ_CP029553.1	Prodigal:002006	CDS	606172	607560	.	-	0	ID=HMEMAHAE_00539;eC_number=3.1.4.-;db_xref=COG:COG2206;inference=ab initio prediction:Prodigal:002006,similar to AA sequence:UniProtKB:Q9KL18;locus_tag=HMEMAHAE_00539;product=3'3'-cGAMP-specific phosphodiesterase 3
NZ_CP029553.1	Prodigal:002006	CDS	607685	608017	.	-	0	ID=HMEMAHAE_00540;inference=ab initio prediction:Prodigal:002006;locus_tag=HMEMAHAE_00540;product=hypothetical protein
NZ_CP029553.1	Prodigal:002006	CDS	607987	608943	.	-	0	ID=HMEMAHAE_00541;eC_number=2.4.1.250;Name=mshA_2;gene=mshA_2;inference=ab initio prediction:Prodigal:002006,protein motif:HAMAP:MF_01695;locus_tag=HMEMAHAE_00541;product=D-inositol-3-phosphate glycosyltransferase
NZ_CP029553.1	Prodigal:002006	CDS	609464	611557	.	+	0	ID=HMEMAHAE_00542;inference=ab initio prediction:Prodigal:002006;locus_tag=HMEMAHAE_00542;product=hypothetical protein
NZ_CP029553.1	Prodigal:002006	CDS	611624	614686	.	-	0	ID=HMEMAHAE_00543;eC_number=2.7.7.7;Name=polA;db_xref=COG:COG0258;gene=polA;inference=ab initio prediction:Prodigal:002006,similar to AA sequence:UniProtKB:P00582;locus_tag=HMEMAHAE_00543;product=DNA polymerase I
NZ_CP029553.1	Prodigal:002006	CDS	614983	615468	.	+	0	ID=HMEMAHAE_00544;inference=ab initio prediction:Prodigal:002006;locus_tag=HMEMAHAE_00544;product=hypothetical protein
NZ_CP029553.1	Prodigal:002006	CDS	615468	616124	.	+	0	ID=HMEMAHAE_00545;inference=ab initio prediction:Prodigal:002006;locus_tag=HMEMAHAE_00545;product=hypothetical protein
NZ_CP029553.1	Prodigal:002006	CDS	616313	616627	.	-	0	ID=HMEMAHAE_00546;inference=ab initio prediction:Prodigal:002006;locus_tag=HMEMAHAE_00546;product=hypothetical protein
NZ_CP029553.1	Prodigal:002006	CDS	616677	617522	.	+	0	ID=HMEMAHAE_00547;eC_number=2.1.1.266;Name=rlmJ;db_xref=COG:COG2961;gene=rlmJ;inference=ab initio prediction:Prodigal:002006,similar to AA sequence:UniProtKB:P31777;locus_tag=HMEMAHAE_00547;product=Ribosomal RNA large subunit methyltransferase J
NZ_CP029553.1	Prodigal:002006	CDS	617526	619283	.	-	0	ID=HMEMAHAE_00548;inference=ab initio prediction:Prodigal:002006;locus_tag=HMEMAHAE_00548;product=hypothetical protein
NZ_CP029553.1	Prodigal:002006	CDS	619280	620713	.	-	0	ID=HMEMAHAE_00549;eC_number=1.-.-.-;db_xref=COG:COG0277;inference=ab initio prediction:Prodigal:002006,similar to AA sequence:UniProtKB:P9WIT1;locus_tag=HMEMAHAE_00549;product=putative FAD-linked oxidoreductase
NZ_CP029553.1	Prodigal:002006	CDS	620971	621327	.	+	0	ID=HMEMAHAE_00550;Name=cycA;gene=cycA;inference=ab initio prediction:Prodigal:002006,similar to AA sequence:UniProtKB:P00083;locus_tag=HMEMAHAE_00550;product=Cytochrome c2
NZ_CP029553.1	Prodigal:002006	CDS	621369	621809	.	-	0	ID=HMEMAHAE_00551;inference=ab initio prediction:Prodigal:002006;locus_tag=HMEMAHAE_00551;product=hypothetical protein
NZ_CP029553.1	Prodigal:002006	CDS	621903	622328	.	+	0	ID=HMEMAHAE_00552;inference=ab initio prediction:Prodigal:002006;locus_tag=HMEMAHAE_00552;product=hypothetical protein
NZ_CP029553.1	Prodigal:002006	CDS	622394	622993	.	+	0	ID=HMEMAHAE_00553;inference=ab initio prediction:Prodigal:002006;locus_tag=HMEMAHAE_00553;product=hypothetical protein
NZ_CP029553.1	Prodigal:002006	CDS	623008	623682	.	+	0	ID=HMEMAHAE_00554;eC_number=3.6.1.-;Name=nudL;gene=nudL;inference=ab initio prediction:Prodigal:002006,protein motif:HAMAP:MF_01592;locus_tag=HMEMAHAE_00554;product=putative Nudix hydrolase NudL
NZ_CP029553.1	Prodigal:002006	CDS	623689	623946	.	+	0	ID=HMEMAHAE_00555;inference=ab initio prediction:Prodigal:002006;locus_tag=HMEMAHAE_00555;product=hypothetical protein
NZ_CP029553.1	Prodigal:002006	CDS	623943	625247	.	+	0	ID=HMEMAHAE_00556;eC_number=2.7.7.72;Name=cca;gene=cca;inference=ab initio prediction:Prodigal:002006,protein motif:HAMAP:MF_01263;locus_tag=HMEMAHAE_00556;product=CCA-adding enzyme
NZ_CP029553.1	Prodigal:002006	CDS	625216	625404	.	+	0	ID=HMEMAHAE_00557;inference=ab initio prediction:Prodigal:002006;locus_tag=HMEMAHAE_00557;product=hypothetical protein
NZ_CP029553.1	Prodigal:002006	CDS	625543	626316	.	+	0	ID=HMEMAHAE_00558;inference=ab initio prediction:Prodigal:002006;locus_tag=HMEMAHAE_00558;product=hypothetical protein
NZ_CP029553.1	Prodigal:002006	CDS	626326	626793	.	-	0	ID=HMEMAHAE_00559;eC_number=4.3.2.3;Name=allA;db_xref=COG:COG3194;gene=allA;inference=ab initio prediction:Prodigal:002006,similar to AA sequence:UniProtKB:P59285;locus_tag=HMEMAHAE_00559;product=Ureidoglycolate lyase
NZ_CP029553.1	Prodigal:002006	CDS	626833	628428	.	-	0	ID=HMEMAHAE_00560;eC_number=1.1.99.1;Name=betA;db_xref=COG:COG2303;gene=betA;inference=ab initio prediction:Prodigal:002006,similar to AA sequence:UniProtKB:P17444;locus_tag=HMEMAHAE_00560;product=Oxygen-dependent choline dehydrogenase
NZ_CP029553.1	Prodigal:002006	CDS	628520	629929	.	-	0	ID=HMEMAHAE_00561;eC_number=1.-.-.-;db_xref=COG:COG0277;inference=ab initio prediction:Prodigal:002006,similar to AA sequence:UniProtKB:P9WIT1;locus_tag=HMEMAHAE_00561;product=putative FAD-linked oxidoreductase
NZ_CP029553.1	Prodigal:002006	CDS	630274	631593	.	+	0	ID=HMEMAHAE_00562;inference=ab initio prediction:Prodigal:002006;locus_tag=HMEMAHAE_00562;product=hypothetical protein
NZ_CP029553.1	Prodigal:002006	CDS	631611	631862	.	+	0	ID=HMEMAHAE_00563;inference=ab initio prediction:Prodigal:002006;locus_tag=HMEMAHAE_00563;product=hypothetical protein
NZ_CP029553.1	Prodigal:002006	CDS	631872	632669	.	-	0	ID=HMEMAHAE_00564;eC_number=1.1.1.25;Name=aroE_1;db_xref=COG:COG0169;gene=aroE_1;inference=ab initio prediction:Prodigal:002006,similar to AA sequence:UniProtKB:Q8Y9N5;locus_tag=HMEMAHAE_00564;product=Shikimate dehydrogenase (NADP(+))
NZ_CP029553.1	Prodigal:002006	CDS	632675	633388	.	-	0	ID=HMEMAHAE_00565;eC_number=1.18.1.-;Name=mimB;gene=mimB;inference=ab initio prediction:Prodigal:002006,similar to AA sequence:UniProtKB:E9RFT0;locus_tag=HMEMAHAE_00565;product=Propane 2-monooxygenase%2C reductase component
NZ_CP029553.1	Prodigal:002006	CDS	633402	634007	.	-	0	ID=HMEMAHAE_00566;eC_number=1.8.5.-;Name=msrP_1;gene=msrP_1;inference=ab initio prediction:Prodigal:002006,protein motif:HAMAP:MF_01206;locus_tag=HMEMAHAE_00566;product=Protein-methionine-sulfoxide reductase catalytic subunit MsrP
NZ_CP029553.1	Prodigal:002006	CDS	634022	635470	.	-	0	ID=HMEMAHAE_00567;inference=ab initio prediction:Prodigal:002006;locus_tag=HMEMAHAE_00567;product=hypothetical protein
NZ_CP029553.1	Prodigal:002006	CDS	635601	635843	.	-	0	ID=HMEMAHAE_00568;inference=ab initio prediction:Prodigal:002006;locus_tag=HMEMAHAE_00568;product=hypothetical protein
NZ_CP029553.1	Prodigal:002006	CDS	635925	636101	.	-	0	ID=HMEMAHAE_00569;inference=ab initio prediction:Prodigal:002006;locus_tag=HMEMAHAE_00569;product=hypothetical protein
NZ_CP029553.1	Prodigal:002006	CDS	636112	636405	.	-	0	ID=HMEMAHAE_00570;inference=ab initio prediction:Prodigal:002006;locus_tag=HMEMAHAE_00570;product=hypothetical protein
NZ_CP029553.1	Prodigal:002006	CDS	636410	636769	.	-	0	ID=HMEMAHAE_00571;inference=ab initio prediction:Prodigal:002006;locus_tag=HMEMAHAE_00571;product=hypothetical protein
NZ_CP029553.1	Prodigal:002006	CDS	636934	637536	.	+	0	ID=HMEMAHAE_00572;inference=ab initio prediction:Prodigal:002006;locus_tag=HMEMAHAE_00572;product=hypothetical protein
NZ_CP029553.1	Prodigal:002006	CDS	637533	639146	.	+	0	ID=HMEMAHAE_00573;eC_number=6.2.1.1;Name=acsA_1;db_xref=COG:COG0365;gene=acsA_1;inference=ab initio prediction:Prodigal:002006,similar to AA sequence:UniProtKB:P39062;locus_tag=HMEMAHAE_00573;product=Acetyl-coenzyme A synthetase
NZ_CP029553.1	Prodigal:002006	CDS	639400	640716	.	+	0	ID=HMEMAHAE_00574;inference=ab initio prediction:Prodigal:002006;locus_tag=HMEMAHAE_00574;product=hypothetical protein
NZ_CP029553.1	Prodigal:002006	CDS	640790	641191	.	-	0	ID=HMEMAHAE_00575;Name=atpC_1;db_xref=COG:COG0355;gene=atpC_1;inference=ab initio prediction:Prodigal:002006,similar to AA sequence:UniProtKB:A1B8P1;locus_tag=HMEMAHAE_00575;product=ATP synthase epsilon chain
NZ_CP029553.1	Prodigal:002006	CDS	641271	642728	.	-	0	ID=HMEMAHAE_00576;eC_number=7.1.2.2;Name=atpD;db_xref=COG:COG0055;gene=atpD;inference=ab initio prediction:Prodigal:002006,similar to AA sequence:UniProtKB:A1B8P0;locus_tag=HMEMAHAE_00576;product=ATP synthase subunit beta
NZ_CP029553.1	Prodigal:002006	CDS	642754	643641	.	-	0	ID=HMEMAHAE_00577;Name=atpG_1;db_xref=COG:COG0224;gene=atpG_1;inference=ab initio prediction:Prodigal:002006,similar to AA sequence:UniProtKB:P72246;locus_tag=HMEMAHAE_00577;product=ATP synthase gamma chain
NZ_CP029553.1	Prodigal:002006	CDS	643672	645201	.	-	0	ID=HMEMAHAE_00578;eC_number=7.1.2.2;Name=atpA;db_xref=COG:COG0056;gene=atpA;inference=ab initio prediction:Prodigal:002006,similar to AA sequence:UniProtKB:P72245;locus_tag=HMEMAHAE_00578;product=ATP synthase subunit alpha
NZ_CP029553.1	Prodigal:002006	CDS	645264	645836	.	-	0	ID=HMEMAHAE_00579;Name=atpH;db_xref=COG:COG0712;gene=atpH;inference=ab initio prediction:Prodigal:002006,similar to AA sequence:UniProtKB:P72244;locus_tag=HMEMAHAE_00579;product=ATP synthase subunit delta
NZ_CP029553.1	Prodigal:002006	CDS	646209	646910	.	-	0	ID=HMEMAHAE_00580;inference=ab initio prediction:Prodigal:002006;locus_tag=HMEMAHAE_00580;product=hypothetical protein
NZ_CP029553.1	Prodigal:002006	CDS	646984	647475	.	-	0	ID=HMEMAHAE_00581;eC_number=1.11.1.22;Name=gpx1_1;gene=gpx1_1;inference=ab initio prediction:Prodigal:002006,similar to AA sequence:UniProtKB:P74250;locus_tag=HMEMAHAE_00581;product=Hydroperoxy fatty acid reductase gpx1
NZ_CP029553.1	Prodigal:002006	CDS	647523	649676	.	-	0	ID=HMEMAHAE_00582;Name=cntO_1;db_xref=COG:COG1629;gene=cntO_1;inference=ab initio prediction:Prodigal:002006,similar to AA sequence:UniProtKB:Q9HUX3;locus_tag=HMEMAHAE_00582;product=Metal-pseudopaline receptor CntO
NZ_CP029553.1	Prodigal:002006	CDS	649857	651056	.	-	0	ID=HMEMAHAE_00583;eC_number=3.-.-.-;db_xref=COG:COG0624;inference=ab initio prediction:Prodigal:002006,similar to AA sequence:UniProtKB:Q57051;locus_tag=HMEMAHAE_00583;product=putative hydrolase
NZ_CP029553.1	Prodigal:002006	CDS	651462	651695	.	-	0	ID=HMEMAHAE_00584;inference=ab initio prediction:Prodigal:002006;locus_tag=HMEMAHAE_00584;product=hypothetical protein
NZ_CP029553.1	Prodigal:002006	CDS	651801	653384	.	-	0	ID=HMEMAHAE_00585;eC_number=1.2.1.26;Name=LhpG;gene=LhpG;inference=ab initio prediction:Prodigal:002006,similar to AA sequence:UniProtKB:Q08IB7;locus_tag=HMEMAHAE_00585;product=Alpha-ketoglutaric semialdehyde dehydrogenase 3
NZ_CP029553.1	Prodigal:002006	CDS	653538	654881	.	+	0	ID=HMEMAHAE_00586;eC_number=4.99.1.12;Name=larC;gene=larC;inference=ab initio prediction:Prodigal:002006,similar to AA sequence:UniProtKB:F9UST1;locus_tag=HMEMAHAE_00586;product=Pyridinium-3%2C5-bisthiocarboxylic acid mononucleotide nickel insertion protein
NZ_CP029553.1	Prodigal:002006	CDS	654878	655702	.	+	0	ID=HMEMAHAE_00587;inference=ab initio prediction:Prodigal:002006;locus_tag=HMEMAHAE_00587;product=hypothetical protein
NZ_CP029553.1	Prodigal:002006	CDS	655699	656376	.	+	0	ID=HMEMAHAE_00588;eC_number=2.5.1.143;Name=larB;db_xref=COG:COG1691;gene=larB;inference=ab initio prediction:Prodigal:002006,similar to AA sequence:UniProtKB:F9UST0;locus_tag=HMEMAHAE_00588;product=Pyridinium-3%2C5-biscarboxylic acid mononucleotide synthase
NZ_CP029553.1	Prodigal:002006	CDS	656414	657541	.	+	0	ID=HMEMAHAE_00589;inference=ab initio prediction:Prodigal:002006;locus_tag=HMEMAHAE_00589;product=hypothetical protein
NZ_CP029553.1	Prodigal:002006	CDS	657621	657830	.	+	0	ID=HMEMAHAE_00590;inference=ab initio prediction:Prodigal:002006;locus_tag=HMEMAHAE_00590;product=hypothetical protein
NZ_CP029553.1	Prodigal:002006	CDS	657839	658633	.	-	0	ID=HMEMAHAE_00591;eC_number=1.1.1.413;Name=barS1;gene=barS1;inference=ab initio prediction:Prodigal:002006,similar to AA sequence:UniProtKB:Q9LBV3;locus_tag=HMEMAHAE_00591;product=A-factor type gamma-butyrolactone 1'-reductase (1S-forming)
NZ_CP029553.1	Prodigal:002006	CDS	658630	659811	.	-	0	ID=HMEMAHAE_00592;inference=ab initio prediction:Prodigal:002006;locus_tag=HMEMAHAE_00592;product=hypothetical protein
NZ_CP029553.1	Prodigal:002006	CDS	659823	660224	.	-	0	ID=HMEMAHAE_00593;inference=ab initio prediction:Prodigal:002006;locus_tag=HMEMAHAE_00593;product=hypothetical protein
NZ_CP029553.1	Prodigal:002006	CDS	660463	661356	.	+	0	ID=HMEMAHAE_00594;Name=pgrR_1;gene=pgrR_1;inference=ab initio prediction:Prodigal:002006,similar to AA sequence:UniProtKB:P77333;locus_tag=HMEMAHAE_00594;product=HTH-type transcriptional regulator PgrR
NZ_CP029553.1	Prodigal:002006	CDS	661376	662794	.	-	0	ID=HMEMAHAE_00595;eC_number=4.1.1.105;db_xref=COG:COG0076;inference=ab initio prediction:Prodigal:002006,similar to AA sequence:UniProtKB:A7B1V0;locus_tag=HMEMAHAE_00595;product=Tryptophan decarboxylase
NZ_CP029553.1	Prodigal:002006	CDS	663172	663495	.	+	0	ID=HMEMAHAE_00596;inference=ab initio prediction:Prodigal:002006;locus_tag=HMEMAHAE_00596;product=hypothetical protein
NZ_CP029553.1	Prodigal:002006	CDS	663722	664036	.	+	0	ID=HMEMAHAE_00597;inference=ab initio prediction:Prodigal:002006;locus_tag=HMEMAHAE_00597;product=hypothetical protein
NZ_CP029553.1	Prodigal:002006	CDS	664111	666111	.	+	0	ID=HMEMAHAE_00598;inference=ab initio prediction:Prodigal:002006;locus_tag=HMEMAHAE_00598;product=hypothetical protein
NZ_CP029553.1	Prodigal:002006	CDS	666206	668443	.	-	0	ID=HMEMAHAE_00599;inference=ab initio prediction:Prodigal:002006;locus_tag=HMEMAHAE_00599;product=hypothetical protein
NZ_CP029553.1	Prodigal:002006	CDS	669053	671290	.	-	0	ID=HMEMAHAE_00600;eC_number=1.2.99.6;Name=paoC_1;db_xref=COG:COG1529;gene=paoC_1;inference=ab initio prediction:Prodigal:002006,similar to AA sequence:UniProtKB:P77489;locus_tag=HMEMAHAE_00600;product=Aldehyde oxidoreductase molybdenum-binding subunit PaoC
NZ_CP029553.1	Prodigal:002006	CDS	671283	672338	.	-	0	ID=HMEMAHAE_00601;eC_number=1.2.99.6;Name=paoB_1;db_xref=COG:COG1319;gene=paoB_1;inference=ab initio prediction:Prodigal:002006,similar to AA sequence:UniProtKB:P77324;locus_tag=HMEMAHAE_00601;product=Aldehyde oxidoreductase FAD-binding subunit PaoB
NZ_CP029553.1	Prodigal:002006	CDS	672335	672844	.	-	0	ID=HMEMAHAE_00602;eC_number=1.2.99.6;Name=paoA_1;db_xref=COG:COG2080;gene=paoA_1;inference=ab initio prediction:Prodigal:002006,similar to AA sequence:UniProtKB:P77165;locus_tag=HMEMAHAE_00602;product=Aldehyde oxidoreductase iron-sulfur-binding subunit PaoA
NZ_CP029553.1	Prodigal:002006	CDS	673110	673379	.	+	0	ID=HMEMAHAE_00603;inference=ab initio prediction:Prodigal:002006;locus_tag=HMEMAHAE_00603;product=hypothetical protein
NZ_CP029553.1	Prodigal:002006	CDS	673582	674547	.	+	0	ID=HMEMAHAE_00604;eC_number=1.17.1.9;inference=ab initio prediction:Prodigal:002006,protein motif:HAMAP:MF_03210;locus_tag=HMEMAHAE_00604;product=Formate dehydrogenase%2C mitochondrial
NZ_CP029553.1	Prodigal:002006	CDS	674680	675099	.	-	0	ID=HMEMAHAE_00605;inference=ab initio prediction:Prodigal:002006;locus_tag=HMEMAHAE_00605;product=hypothetical protein
NZ_CP029553.1	Prodigal:002006	CDS	675678	676262	.	+	0	ID=HMEMAHAE_00606;eC_number=1.5.1.42;Name=sfnF_1;db_xref=COG:COG0431;gene=sfnF_1;inference=ab initio prediction:Prodigal:002006,similar to AA sequence:UniProtKB:Q3K9A2;locus_tag=HMEMAHAE_00606;product=NADH-dependent FMN reductase SfnF
NZ_CP029553.1	Prodigal:002006	CDS	676259	677206	.	+	0	ID=HMEMAHAE_00607;Name=ssuA_2;gene=ssuA_2;inference=ab initio prediction:Prodigal:002006,similar to AA sequence:UniProtKB:P75853;locus_tag=HMEMAHAE_00607;product=Putative aliphatic sulfonates-binding protein
NZ_CP029553.1	Prodigal:002006	CDS	677214	678005	.	+	0	ID=HMEMAHAE_00608;Name=ssuC_2;db_xref=COG:COG0600;gene=ssuC_2;inference=ab initio prediction:Prodigal:002006,similar to AA sequence:UniProtKB:P75851;locus_tag=HMEMAHAE_00608;product=Putative aliphatic sulfonates transport permease protein SsuC
NZ_CP029553.1	Prodigal:002006	CDS	678038	678880	.	+	0	ID=HMEMAHAE_00609;eC_number=3.6.3.-;Name=ssuB_1;db_xref=COG:COG1116;gene=ssuB_1;inference=ab initio prediction:Prodigal:002006,similar to AA sequence:UniProtKB:Q8KZQ6;locus_tag=HMEMAHAE_00609;product=Aliphatic sulfonates import ATP-binding protein SsuB
NZ_CP029553.1	Prodigal:002006	CDS	679263	680426	.	+	0	ID=HMEMAHAE_00610;eC_number=1.14.14.5;Name=msuD;db_xref=COG:COG2141;gene=msuD;inference=ab initio prediction:Prodigal:002006,similar to AA sequence:UniProtKB:Q9I1C2;locus_tag=HMEMAHAE_00610;product=Methanesulfonate monooxygenase
NZ_CP029553.1	Prodigal:002006	CDS	680494	680766	.	-	0	ID=HMEMAHAE_00611;eC_number=3.1.-.-;Name=fitB;gene=fitB;inference=ab initio prediction:Prodigal:002006,similar to AA sequence:UniProtKB:Q5F882;locus_tag=HMEMAHAE_00611;product=Toxin FitB
NZ_CP029553.1	Prodigal:002006	CDS	680877	681158	.	-	0	ID=HMEMAHAE_00612;inference=ab initio prediction:Prodigal:002006;locus_tag=HMEMAHAE_00612;product=hypothetical protein
NZ_CP029553.1	Prodigal:002006	CDS	681225	684446	.	-	0	ID=HMEMAHAE_00613;eC_number=2.7.7.7;Name=dnaE2;gene=dnaE2;inference=ab initio prediction:Prodigal:002006,similar to AA sequence:UniProtKB:B8H427;locus_tag=HMEMAHAE_00613;product=Error-prone DNA polymerase
NZ_CP029553.1	Prodigal:002006	CDS	684673	686088	.	-	0	ID=HMEMAHAE_00614;Name=imuB;gene=imuB;inference=ab initio prediction:Prodigal:002006,similar to AA sequence:UniProtKB:B8H428;locus_tag=HMEMAHAE_00614;product=Protein ImuB
NZ_CP029553.1	Prodigal:002006	CDS	686093	686833	.	-	0	ID=HMEMAHAE_00615;Name=imuA;gene=imuA;inference=ab initio prediction:Prodigal:002006,similar to AA sequence:UniProtKB:B8H429;locus_tag=HMEMAHAE_00615;product=Protein ImuA
NZ_CP029553.1	Prodigal:002006	CDS	688564	689655	.	-	0	ID=HMEMAHAE_00616;inference=ab initio prediction:Prodigal:002006;locus_tag=HMEMAHAE_00616;product=hypothetical protein
NZ_CP029553.1	Prodigal:002006	CDS	689942	690973	.	-	0	ID=HMEMAHAE_00617;Name=noc_1;gene=noc_1;inference=ab initio prediction:Prodigal:002006,protein motif:HAMAP:MF_02015;locus_tag=HMEMAHAE_00617;product=Nucleoid occlusion protein
NZ_CP029553.1	Prodigal:002006	CDS	690970	692190	.	-	0	ID=HMEMAHAE_00618;inference=ab initio prediction:Prodigal:002006;locus_tag=HMEMAHAE_00618;product=hypothetical protein
NZ_CP029553.1	Prodigal:002006	CDS	692535	693155	.	+	0	ID=HMEMAHAE_00619;inference=ab initio prediction:Prodigal:002006;locus_tag=HMEMAHAE_00619;product=hypothetical protein
NZ_CP029553.1	Prodigal:002006	CDS	693213	695252	.	-	0	ID=HMEMAHAE_00620;inference=ab initio prediction:Prodigal:002006;locus_tag=HMEMAHAE_00620;product=hypothetical protein
NZ_CP029553.1	Prodigal:002006	CDS	695609	696586	.	+	0	ID=HMEMAHAE_00621;inference=ab initio prediction:Prodigal:002006;locus_tag=HMEMAHAE_00621;product=hypothetical protein
NZ_CP029553.1	Prodigal:002006	CDS	696606	697277	.	-	0	ID=HMEMAHAE_00622;eC_number=2.1.1.-;Name=trmR;gene=trmR;inference=ab initio prediction:Prodigal:002006,protein motif:HAMAP:MF_02217;locus_tag=HMEMAHAE_00622;product=tRNA 5-hydroxyuridine methyltransferase
NZ_CP029553.1	Prodigal:002006	CDS	697371	698006	.	+	0	ID=HMEMAHAE_00623;Name=betI_3;gene=betI_3;inference=ab initio prediction:Prodigal:002006,protein motif:HAMAP:MF_00768;locus_tag=HMEMAHAE_00623;product=HTH-type transcriptional regulator BetI
NZ_CP029553.1	Prodigal:002006	CDS	698195	700060	.	-	0	ID=HMEMAHAE_00624;eC_number=7.5.2.5;Name=pglK;db_xref=COG:COG1132;gene=pglK;inference=ab initio prediction:Prodigal:002006,similar to AA sequence:UniProtKB:Q0P9C4;locus_tag=HMEMAHAE_00624;product=Protein glycosylation K
NZ_CP029553.1	Prodigal:002006	CDS	700398	701792	.	-	0	ID=HMEMAHAE_00625;inference=ab initio prediction:Prodigal:002006;locus_tag=HMEMAHAE_00625;product=hypothetical protein
NZ_CP029553.1	Prodigal:002006	CDS	701789	702514	.	-	0	ID=HMEMAHAE_00626;inference=ab initio prediction:Prodigal:002006;locus_tag=HMEMAHAE_00626;product=hypothetical protein
NZ_CP029553.1	Prodigal:002006	CDS	702511	703281	.	-	0	ID=HMEMAHAE_00627;inference=ab initio prediction:Prodigal:002006;locus_tag=HMEMAHAE_00627;product=hypothetical protein
NZ_CP029553.1	Prodigal:002006	CDS	703398	704399	.	-	0	ID=HMEMAHAE_00628;inference=ab initio prediction:Prodigal:002006;locus_tag=HMEMAHAE_00628;product=hypothetical protein
NZ_CP029553.1	Prodigal:002006	CDS	704396	705379	.	-	0	ID=HMEMAHAE_00629;inference=ab initio prediction:Prodigal:002006;locus_tag=HMEMAHAE_00629;product=hypothetical protein
NZ_CP029553.1	Prodigal:002006	CDS	705613	706689	.	+	0	ID=HMEMAHAE_00630;inference=ab initio prediction:Prodigal:002006;locus_tag=HMEMAHAE_00630;product=hypothetical protein
NZ_CP029553.1	Prodigal:002006	CDS	707035	707850	.	+	0	ID=HMEMAHAE_00631;Name=glpR;db_xref=COG:COG1349;gene=glpR;inference=ab initio prediction:Prodigal:002006,similar to AA sequence:UniProtKB:P0ACL0;locus_tag=HMEMAHAE_00631;product=Glycerol-3-phosphate regulon repressor
NZ_CP029553.1	Prodigal:002006	CDS	707959	709548	.	+	0	ID=HMEMAHAE_00632;eC_number=1.1.1.402;Name=eryB;db_xref=COG:COG0578;gene=eryB;inference=ab initio prediction:Prodigal:002006,similar to AA sequence:UniProtKB:Q2YIQ2;locus_tag=HMEMAHAE_00632;product=D-erythritol 1-phosphate dehydrogenase
NZ_CP029553.1	Prodigal:002006	CDS	709573	710670	.	+	0	ID=HMEMAHAE_00633;eC_number=7.6.2.10;Name=ugpC_2;db_xref=COG:COG3839;gene=ugpC_2;inference=ab initio prediction:Prodigal:002006,similar to AA sequence:UniProtKB:Q8ZLF4;locus_tag=HMEMAHAE_00633;product=sn-glycerol-3-phosphate import ATP-binding protein UgpC
NZ_CP029553.1	Prodigal:002006	CDS	710686	711771	.	+	0	ID=HMEMAHAE_00634;eC_number=7.6.2.10;Name=ugpC_3;db_xref=COG:COG3839;gene=ugpC_3;inference=ab initio prediction:Prodigal:002006,similar to AA sequence:UniProtKB:P10907;locus_tag=HMEMAHAE_00634;product=sn-glycerol-3-phosphate import ATP-binding protein UgpC
NZ_CP029553.1	Prodigal:002006	CDS	711768	712742	.	+	0	ID=HMEMAHAE_00635;inference=ab initio prediction:Prodigal:002006;locus_tag=HMEMAHAE_00635;product=hypothetical protein
NZ_CP029553.1	Prodigal:002006	CDS	712742	713539	.	+	0	ID=HMEMAHAE_00636;Name=sugB_1;db_xref=COG:COG0395;gene=sugB_1;inference=ab initio prediction:Prodigal:002006,similar to AA sequence:UniProtKB:P9WG01;locus_tag=HMEMAHAE_00636;product=Trehalose transport system permease protein SugB
NZ_CP029553.1	Prodigal:002006	CDS	713556	713837	.	+	0	ID=HMEMAHAE_00637;inference=ab initio prediction:Prodigal:002006;locus_tag=HMEMAHAE_00637;product=hypothetical protein
NZ_CP029553.1	Prodigal:002006	CDS	713911	715656	.	+	0	ID=HMEMAHAE_00638;inference=ab initio prediction:Prodigal:002006;locus_tag=HMEMAHAE_00638;product=hypothetical protein
NZ_CP029553.1	Prodigal:002006	CDS	715810	717303	.	+	0	ID=HMEMAHAE_00639;eC_number=2.7.1.30;Name=glpK;gene=glpK;inference=ab initio prediction:Prodigal:002006,similar to AA sequence:UniProtKB:O86033;locus_tag=HMEMAHAE_00639;product=Glycerol kinase
NZ_CP029553.1	Prodigal:002006	CDS	717539	718405	.	-	0	ID=HMEMAHAE_00640;eC_number=1.1.1.60;Name=glxR_1;db_xref=COG:COG2084;gene=glxR_1;inference=ab initio prediction:Prodigal:002006,similar to AA sequence:UniProtKB:P77161;locus_tag=HMEMAHAE_00640;product=2-hydroxy-3-oxopropionate reductase
NZ_CP029553.1	Prodigal:002006	CDS	718502	719284	.	-	0	ID=HMEMAHAE_00641;Name=nocT;gene=nocT;inference=ab initio prediction:Prodigal:002006,similar to AA sequence:UniProtKB:P35120;locus_tag=HMEMAHAE_00641;product=Nopaline-binding periplasmic protein
NZ_CP029553.1	Prodigal:002006	CDS	719470	721197	.	+	0	ID=HMEMAHAE_00642;inference=ab initio prediction:Prodigal:002006;locus_tag=HMEMAHAE_00642;product=hypothetical protein
NZ_CP029553.1	Prodigal:002006	CDS	721207	722256	.	-	0	ID=HMEMAHAE_00643;eC_number=4.1.99.22;Name=moaA_1;db_xref=COG:COG2896;gene=moaA_1;inference=ab initio prediction:Prodigal:002006,similar to AA sequence:UniProtKB:P69848;locus_tag=HMEMAHAE_00643;product=GTP 3'%2C8-cyclase
NZ_CP029553.1	Prodigal:002006	CDS	722367	722744	.	+	0	ID=HMEMAHAE_00644;inference=ab initio prediction:Prodigal:002006;locus_tag=HMEMAHAE_00644;product=hypothetical protein
NZ_CP029553.1	Prodigal:002006	CDS	722894	723523	.	-	0	ID=HMEMAHAE_00645;inference=ab initio prediction:Prodigal:002006;locus_tag=HMEMAHAE_00645;product=hypothetical protein
NZ_CP029553.1	Prodigal:002006	CDS	723728	724372	.	-	0	ID=HMEMAHAE_00646;Name=eda;db_xref=COG:COG0800;gene=eda;inference=ab initio prediction:Prodigal:002006,similar to AA sequence:UniProtKB:P0A955;locus_tag=HMEMAHAE_00646;product=KHG/KDPG aldolase
NZ_CP029553.1	Prodigal:002006	CDS	724369	725310	.	-	0	ID=HMEMAHAE_00647;eC_number=2.7.1.45;Name=kdgK;db_xref=COG:COG0524;gene=kdgK;inference=ab initio prediction:Prodigal:002006,similar to AA sequence:UniProtKB:P45416;locus_tag=HMEMAHAE_00647;product=2-dehydro-3-deoxygluconokinase
NZ_CP029553.1	Prodigal:002006	CDS	725769	726023	.	+	0	ID=HMEMAHAE_00648;inference=ab initio prediction:Prodigal:002006;locus_tag=HMEMAHAE_00648;product=hypothetical protein
NZ_CP029553.1	Prodigal:002006	CDS	726151	726489	.	+	0	ID=HMEMAHAE_00649;inference=ab initio prediction:Prodigal:002006;locus_tag=HMEMAHAE_00649;product=hypothetical protein
NZ_CP029553.1	Prodigal:002006	CDS	726591	727103	.	+	0	ID=HMEMAHAE_00650;Name=slyA_1;gene=slyA_1;inference=ab initio prediction:Prodigal:002006,protein motif:HAMAP:MF_01819;locus_tag=HMEMAHAE_00650;product=Transcriptional regulator SlyA
NZ_CP029553.1	Prodigal:002006	CDS	727103	729148	.	+	0	ID=HMEMAHAE_00651;Name=aaeB_2;db_xref=COG:COG1289;gene=aaeB_2;inference=ab initio prediction:Prodigal:002006,similar to AA sequence:UniProtKB:P46481;locus_tag=HMEMAHAE_00651;product=p-hydroxybenzoic acid efflux pump subunit AaeB
NZ_CP029553.1	Prodigal:002006	CDS	729148	729351	.	+	0	ID=HMEMAHAE_00652;Name=aaeX;gene=aaeX;inference=ab initio prediction:Prodigal:002006,protein motif:HAMAP:MF_01546;locus_tag=HMEMAHAE_00652;product=Protein AaeX
NZ_CP029553.1	Prodigal:002006	CDS	729364	730332	.	+	0	ID=HMEMAHAE_00653;Name=aaeA_2;db_xref=COG:COG1566;gene=aaeA_2;inference=ab initio prediction:Prodigal:002006,similar to AA sequence:UniProtKB:P46482;locus_tag=HMEMAHAE_00653;product=p-hydroxybenzoic acid efflux pump subunit AaeA
NZ_CP029553.1	Prodigal:002006	CDS	730449	731789	.	+	0	ID=HMEMAHAE_00654;Name=abaQ;gene=abaQ;inference=ab initio prediction:Prodigal:002006,similar to AA sequence:UniProtKB:P0DPR4;locus_tag=HMEMAHAE_00654;product=Quinolone resistance transporter
NZ_CP029553.1	Prodigal:002006	CDS	732133	732561	.	+	0	ID=HMEMAHAE_00655;inference=ab initio prediction:Prodigal:002006;locus_tag=HMEMAHAE_00655;product=hypothetical protein
NZ_CP029553.1	Prodigal:002006	CDS	732565	733557	.	-	0	ID=HMEMAHAE_00656;Name=cobD;db_xref=COG:COG1270;gene=cobD;inference=ab initio prediction:Prodigal:002006,similar to AA sequence:UniProtKB:P9WP93;locus_tag=HMEMAHAE_00656;product=Cobalamin biosynthesis protein CobD
NZ_CP029553.1	Prodigal:002006	CDS	734694	735989	.	+	0	ID=HMEMAHAE_00657;inference=ab initio prediction:Prodigal:002006;locus_tag=HMEMAHAE_00657;product=hypothetical protein
NZ_CP029553.1	Prodigal:002006	CDS	736095	736382	.	+	0	ID=HMEMAHAE_00658;inference=ab initio prediction:Prodigal:002006;locus_tag=HMEMAHAE_00658;product=hypothetical protein
NZ_CP029553.1	Prodigal:002006	CDS	736394	736822	.	-	0	ID=HMEMAHAE_00659;Name=hrp1_1;db_xref=COG:COG0517;gene=hrp1_1;inference=ab initio prediction:Prodigal:002006,similar to AA sequence:UniProtKB:P9WJA3;locus_tag=HMEMAHAE_00659;product=Hypoxic response protein 1
NZ_CP029553.1	Prodigal:002006	CDS	737043	739328	.	+	0	ID=HMEMAHAE_00660;eC_number=3.2.1.-;Name=glgX_2;db_xref=COG:COG1523;gene=glgX_2;inference=ab initio prediction:Prodigal:002006,similar to AA sequence:UniProtKB:P9WQ25;locus_tag=HMEMAHAE_00660;product=Glycogen operon protein GlgX
NZ_CP029553.1	Prodigal:002006	CDS	739495	739872	.	+	0	ID=HMEMAHAE_00661;Name=divK_1;gene=divK_1;inference=ab initio prediction:Prodigal:002006,similar to AA sequence:UniProtKB:Q7BBW0;locus_tag=HMEMAHAE_00661;product=Polar-differentiation response regulator DivK
NZ_CP029553.1	Prodigal:002006	CDS	739902	741821	.	+	0	ID=HMEMAHAE_00662;inference=ab initio prediction:Prodigal:002006;locus_tag=HMEMAHAE_00662;product=hypothetical protein
NZ_CP029553.1	Prodigal:002006	CDS	741970	743586	.	+	0	ID=HMEMAHAE_00663;inference=ab initio prediction:Prodigal:002006,similar to AA sequence:UniProtKB:Q881J7;locus_tag=HMEMAHAE_00663;product=Blue-light-activated protein
NZ_CP029553.1	Prodigal:002006	CDS	744092	744889	.	-	0	ID=HMEMAHAE_00664;inference=ab initio prediction:Prodigal:002006;locus_tag=HMEMAHAE_00664;product=hypothetical protein
NZ_CP029553.1	Prodigal:002006	CDS	744986	746200	.	-	0	ID=HMEMAHAE_00665;eC_number=1.1.1.42;Name=icd;db_xref=COG:COG0538;gene=icd;inference=ab initio prediction:Prodigal:002006,similar to AA sequence:UniProtKB:P9WKL1;locus_tag=HMEMAHAE_00665;product=Isocitrate dehydrogenase [NADP]
NZ_CP029553.1	Prodigal:002006	CDS	746490	747764	.	+	0	ID=HMEMAHAE_00666;Name=smc_1;gene=smc_1;inference=ab initio prediction:Prodigal:002006,protein motif:HAMAP:MF_01894;locus_tag=HMEMAHAE_00666;product=Chromosome partition protein Smc
NZ_CP029553.1	Prodigal:002006	CDS	747761	748336	.	+	0	ID=HMEMAHAE_00667;inference=ab initio prediction:Prodigal:002006;locus_tag=HMEMAHAE_00667;product=hypothetical protein
NZ_CP029553.1	Prodigal:002006	CDS	748333	749070	.	+	0	ID=HMEMAHAE_00668;eC_number=2.1.1.-;Name=trmJ;gene=trmJ;inference=ab initio prediction:Prodigal:002006,similar to AA sequence:UniProtKB:A0A0H2ZF87;locus_tag=HMEMAHAE_00668;product=tRNA (cytidine/uridine/adenosine-2'-O-)-methyltransferase TrmJ
NZ_CP029553.1	Prodigal:002006	CDS	749074	750087	.	-	0	ID=HMEMAHAE_00669;eC_number=1.3.1.-;Name=curA;db_xref=COG:COG2130;gene=curA;inference=ab initio prediction:Prodigal:002006,similar to AA sequence:UniProtKB:P76113;locus_tag=HMEMAHAE_00669;product=NADPH-dependent curcumin reductase
NZ_CP029553.1	Prodigal:002006	CDS	750270	750677	.	+	0	ID=HMEMAHAE_00670;inference=ab initio prediction:Prodigal:002006;locus_tag=HMEMAHAE_00670;product=hypothetical protein
NZ_CP029553.1	Prodigal:002006	CDS	750778	751314	.	-	0	ID=HMEMAHAE_00671;inference=ab initio prediction:Prodigal:002006;locus_tag=HMEMAHAE_00671;product=hypothetical protein
NZ_CP029553.1	Prodigal:002006	CDS	751488	752276	.	+	0	ID=HMEMAHAE_00672;inference=ab initio prediction:Prodigal:002006;locus_tag=HMEMAHAE_00672;product=hypothetical protein
NZ_CP029553.1	Prodigal:002006	CDS	752389	752892	.	+	0	ID=HMEMAHAE_00673;eC_number=2.7.7.3;Name=coaD;db_xref=COG:COG0669;gene=coaD;inference=ab initio prediction:Prodigal:002006,similar to AA sequence:UniProtKB:Q9I6D1;locus_tag=HMEMAHAE_00673;product=Phosphopantetheine adenylyltransferase
NZ_CP029553.1	Prodigal:002006	CDS	752924	753472	.	+	0	ID=HMEMAHAE_00674;eC_number=5.2.1.8;Name=ppiA;db_xref=COG:COG0652;gene=ppiA;inference=ab initio prediction:Prodigal:002006,similar to AA sequence:UniProtKB:P0AFL3;locus_tag=HMEMAHAE_00674;product=Peptidyl-prolyl cis-trans isomerase A
NZ_CP029553.1	Prodigal:002006	CDS	753476	753937	.	+	0	ID=HMEMAHAE_00675;inference=ab initio prediction:Prodigal:002006;locus_tag=HMEMAHAE_00675;product=hypothetical protein
NZ_CP029553.1	Prodigal:002006	CDS	753934	754389	.	+	0	ID=HMEMAHAE_00676;eC_number=5.2.1.8;Name=ppiB;db_xref=COG:COG0652;gene=ppiB;inference=ab initio prediction:Prodigal:002006,similar to AA sequence:UniProtKB:O66105;locus_tag=HMEMAHAE_00676;product=putative peptidyl-prolyl cis-trans isomerase
NZ_CP029553.1	Prodigal:002006	CDS	754620	755273	.	-	0	ID=HMEMAHAE_00677;eC_number=2.7.7.77;Name=mobA_1;db_xref=COG:COG0746;gene=mobA_1;inference=ab initio prediction:Prodigal:002006,similar to AA sequence:UniProtKB:P32173;locus_tag=HMEMAHAE_00677;product=Molybdenum cofactor guanylyltransferase
NZ_CP029553.1	Prodigal:002006	CDS	755270	756412	.	-	0	ID=HMEMAHAE_00678;inference=ab initio prediction:Prodigal:002006,protein motif:HAMAP:MF_02040;locus_tag=HMEMAHAE_00678;product=Iron-sulfur cluster carrier protein
NZ_CP029553.1	Prodigal:002006	CDS	756648	757262	.	+	0	ID=HMEMAHAE_00679;Name=sigE;db_xref=COG:COG1595;gene=sigE;inference=ab initio prediction:Prodigal:002006,similar to AA sequence:UniProtKB:P9WGG7;locus_tag=HMEMAHAE_00679;product=ECF RNA polymerase sigma factor SigE
NZ_CP029553.1	Prodigal:002006	CDS	757252	759216	.	+	0	ID=HMEMAHAE_00680;inference=ab initio prediction:Prodigal:002006;locus_tag=HMEMAHAE_00680;product=hypothetical protein
NZ_CP029553.1	Prodigal:002006	CDS	759247	759885	.	-	0	ID=HMEMAHAE_00681;eC_number=3.1.3.22;Name=hxpA;db_xref=COG:COG0637;gene=hxpA;inference=ab initio prediction:Prodigal:002006,similar to AA sequence:UniProtKB:P77625;locus_tag=HMEMAHAE_00681;product=Hexitol phosphatase A
NZ_CP029553.1	Prodigal:002006	CDS	759944	760726	.	-	0	ID=HMEMAHAE_00682;db_xref=COG:COG1120;inference=ab initio prediction:Prodigal:002006,similar to AA sequence:UniProtKB:Q57399;locus_tag=HMEMAHAE_00682;product=putative ABC transporter ATP-binding protein
NZ_CP029553.1	Prodigal:002006	CDS	760723	761760	.	-	0	ID=HMEMAHAE_00683;db_xref=COG:COG0609;inference=ab initio prediction:Prodigal:002006,similar to AA sequence:UniProtKB:Q57130;locus_tag=HMEMAHAE_00683;product=putative ABC transporter permease protein
NZ_CP029553.1	Prodigal:002006	CDS	761757	762788	.	-	0	ID=HMEMAHAE_00684;inference=ab initio prediction:Prodigal:002006;locus_tag=HMEMAHAE_00684;product=hypothetical protein
NZ_CP029553.1	Prodigal:002006	CDS	762801	763010	.	-	0	ID=HMEMAHAE_00685;Name=mopII;gene=mopII;inference=ab initio prediction:Prodigal:002006,similar to AA sequence:UniProtKB:P08854;locus_tag=HMEMAHAE_00685;product=Molybdenum-pterin-binding protein 2
NZ_CP029553.1	Prodigal:002006	CDS	763231	763740	.	+	0	ID=HMEMAHAE_00686;inference=ab initio prediction:Prodigal:002006;locus_tag=HMEMAHAE_00686;product=hypothetical protein
NZ_CP029553.1	Prodigal:002006	CDS	763909	765201	.	+	0	ID=HMEMAHAE_00687;eC_number=6.3.4.21;Name=pncB;db_xref=COG:COG1488;gene=pncB;inference=ab initio prediction:Prodigal:002006,similar to AA sequence:UniProtKB:Q8UIS9;locus_tag=HMEMAHAE_00687;product=Nicotinate phosphoribosyltransferase
NZ_CP029553.1	Prodigal:002006	CDS	765332	766267	.	-	0	ID=HMEMAHAE_00688;eC_number=2.5.1.61;Name=hemC;db_xref=COG:COG0181;gene=hemC;inference=ab initio prediction:Prodigal:002006,similar to AA sequence:UniProtKB:P06983;locus_tag=HMEMAHAE_00688;product=Porphobilinogen deaminase
NZ_CP029553.1	Prodigal:002006	CDS	766329	766508	.	-	0	ID=HMEMAHAE_00689;inference=ab initio prediction:Prodigal:002006;locus_tag=HMEMAHAE_00689;product=hypothetical protein
NZ_CP029553.1	Prodigal:002006	CDS	766576	766875	.	-	0	ID=HMEMAHAE_00690;inference=ab initio prediction:Prodigal:002006;locus_tag=HMEMAHAE_00690;product=hypothetical protein
NZ_CP029553.1	Prodigal:002006	CDS	767086	767550	.	+	0	ID=HMEMAHAE_00691;inference=ab initio prediction:Prodigal:002006;locus_tag=HMEMAHAE_00691;product=hypothetical protein
NZ_CP029553.1	Prodigal:002006	CDS	767781	768095	.	+	0	ID=HMEMAHAE_00692;inference=ab initio prediction:Prodigal:002006;locus_tag=HMEMAHAE_00692;product=hypothetical protein
NZ_CP029553.1	Prodigal:002006	CDS	768175	768639	.	-	0	ID=HMEMAHAE_00693;Name=ibpA_1;db_xref=COG:COG0071;gene=ibpA_1;inference=ab initio prediction:Prodigal:002006,similar to AA sequence:UniProtKB:P0C054;locus_tag=HMEMAHAE_00693;product=Small heat shock protein IbpA
NZ_CP029553.1	Prodigal:002006	CDS	768899	769918	.	+	0	ID=HMEMAHAE_00694;eC_number=3.1.1.5;Name=pldB;db_xref=COG:COG2267;gene=pldB;inference=ab initio prediction:Prodigal:002006,similar to AA sequence:UniProtKB:P07000;locus_tag=HMEMAHAE_00694;product=Lysophospholipase L2
NZ_CP029553.1	Prodigal:002006	CDS	769935	770822	.	-	0	ID=HMEMAHAE_00695;Name=pgrR_2;gene=pgrR_2;inference=ab initio prediction:Prodigal:002006,similar to AA sequence:UniProtKB:P77333;locus_tag=HMEMAHAE_00695;product=HTH-type transcriptional regulator PgrR
NZ_CP029553.1	Prodigal:002006	CDS	770918	772039	.	+	0	ID=HMEMAHAE_00696;eC_number=1.1.-.-;Name=yajO_1;db_xref=COG:COG0667;gene=yajO_1;inference=ab initio prediction:Prodigal:002006,similar to AA sequence:UniProtKB:P77735;locus_tag=HMEMAHAE_00696;product=1-deoxyxylulose-5-phosphate synthase YajO
NZ_CP029553.1	Prodigal:002006	CDS	772635	773027	.	+	0	ID=HMEMAHAE_00697;Name=ros_1;db_xref=COG:COG4957;gene=ros_1;inference=ab initio prediction:Prodigal:002006,similar to AA sequence:UniProtKB:Q04152;locus_tag=HMEMAHAE_00697;product=Transcriptional regulatory protein ros
NZ_CP029553.1	Prodigal:002006	CDS	773325	774095	.	+	0	ID=HMEMAHAE_00698;eC_number=3.1.-.-;Name=rny;gene=rny;inference=ab initio prediction:Prodigal:002006,protein motif:HAMAP:MF_00335;locus_tag=HMEMAHAE_00698;product=Ribonuclease Y
NZ_CP029553.1	Prodigal:002006	CDS	774109	775071	.	-	0	ID=HMEMAHAE_00699;Name=nphR_1;gene=nphR_1;inference=ab initio prediction:Prodigal:002006,similar to AA sequence:UniProtKB:B1Q2A8;locus_tag=HMEMAHAE_00699;product=Transcriptional activator NphR
NZ_CP029553.1	Prodigal:002006	CDS	775153	776115	.	-	0	ID=HMEMAHAE_00700;Name=nphR_2;gene=nphR_2;inference=ab initio prediction:Prodigal:002006,similar to AA sequence:UniProtKB:B1Q2A8;locus_tag=HMEMAHAE_00700;product=Transcriptional activator NphR
NZ_CP029553.1	Prodigal:002006	CDS	776569	777735	.	-	0	ID=HMEMAHAE_00701;inference=ab initio prediction:Prodigal:002006;locus_tag=HMEMAHAE_00701;product=hypothetical protein
NZ_CP029553.1	Prodigal:002006	CDS	777920	778711	.	-	0	ID=HMEMAHAE_00702;eC_number=3.1.3.15;Name=hisN;db_xref=COG:COG0483;gene=hisN;inference=ab initio prediction:Prodigal:002006,similar to AA sequence:UniProtKB:P95189;locus_tag=HMEMAHAE_00702;product=Histidinol-phosphatase
NZ_CP029553.1	Prodigal:002006	CDS	778802	780847	.	-	0	ID=HMEMAHAE_00703;inference=ab initio prediction:Prodigal:002006;locus_tag=HMEMAHAE_00703;product=hypothetical protein
NZ_CP029553.1	Aragorn:001002	tRNA	781411	781501	.	-	.	ID=HMEMAHAE_00704;inference=COORDINATES:profile:Aragorn:001002;locus_tag=HMEMAHAE_00704;product=tRNA-Ala(ggc)
NZ_CP029553.1	Prodigal:002006	CDS	783184	784224	.	-	0	ID=HMEMAHAE_00705;inference=ab initio prediction:Prodigal:002006;locus_tag=HMEMAHAE_00705;product=hypothetical protein
NZ_CP029553.1	Prodigal:002006	CDS	784364	785350	.	-	0	ID=HMEMAHAE_00706;inference=ab initio prediction:Prodigal:002006;locus_tag=HMEMAHAE_00706;product=hypothetical protein
NZ_CP029553.1	Prodigal:002006	CDS	786389	787435	.	-	0	ID=HMEMAHAE_00707;inference=ab initio prediction:Prodigal:002006;locus_tag=HMEMAHAE_00707;product=hypothetical protein
NZ_CP029553.1	Prodigal:002006	CDS	787445	787708	.	-	0	ID=HMEMAHAE_00708;inference=ab initio prediction:Prodigal:002006;locus_tag=HMEMAHAE_00708;product=hypothetical protein
NZ_CP029553.1	Prodigal:002006	CDS	788023	789060	.	-	0	ID=HMEMAHAE_00709;Name=yedI;db_xref=COG:COG2354;gene=yedI;inference=ab initio prediction:Prodigal:002006,similar to AA sequence:UniProtKB:P46125;locus_tag=HMEMAHAE_00709;product=Inner membrane protein YedI
NZ_CP029553.1	Prodigal:002006	CDS	789148	790872	.	-	0	ID=HMEMAHAE_00710;Name=oprM_1;db_xref=COG:COG1538;gene=oprM_1;inference=ab initio prediction:Prodigal:002006,similar to AA sequence:UniProtKB:Q51487;locus_tag=HMEMAHAE_00710;product=Outer membrane protein OprM
NZ_CP029553.1	Prodigal:002006	CDS	790878	794012	.	-	0	ID=HMEMAHAE_00711;Name=czcA_1;gene=czcA_1;inference=ab initio prediction:Prodigal:002006,similar to AA sequence:UniProtKB:P13511;locus_tag=HMEMAHAE_00711;product=Cobalt-zinc-cadmium resistance protein CzcA
NZ_CP029553.1	Prodigal:002006	CDS	794054	795382	.	-	0	ID=HMEMAHAE_00712;Name=mdtA_1;gene=mdtA_1;inference=ab initio prediction:Prodigal:002006,protein motif:HAMAP:MF_01422;locus_tag=HMEMAHAE_00712;product=Multidrug resistance protein MdtA
NZ_CP029553.1	Prodigal:002006	CDS	795908	796534	.	+	0	ID=HMEMAHAE_00713;inference=ab initio prediction:Prodigal:002006;locus_tag=HMEMAHAE_00713;product=hypothetical protein
NZ_CP029553.1	Prodigal:002006	CDS	797204	797446	.	+	0	ID=HMEMAHAE_00714;inference=ab initio prediction:Prodigal:002006;locus_tag=HMEMAHAE_00714;product=hypothetical protein
NZ_CP029553.1	Prodigal:002006	CDS	797568	798707	.	+	0	ID=HMEMAHAE_00715;eC_number=2.4.1.129;Name=ftsW;gene=ftsW;inference=ab initio prediction:Prodigal:002006,similar to AA sequence:UniProtKB:B8H092;locus_tag=HMEMAHAE_00715;product=putative peptidoglycan glycosyltransferase FtsW
NZ_CP029553.1	Prodigal:002006	CDS	798869	800062	.	+	0	ID=HMEMAHAE_00716;eC_number=2.4.1.227;Name=murG_1;db_xref=COG:COG0707;gene=murG_1;inference=ab initio prediction:Prodigal:002006,similar to AA sequence:UniProtKB:Q9HW01;locus_tag=HMEMAHAE_00716;product=UDP-N-acetylglucosamine--N-acetylmuramyl-(pentapeptide) pyrophosphoryl-undecaprenol N-acetylglucosamine transferase
NZ_CP029553.1	Prodigal:002006	CDS	800059	801474	.	+	0	ID=HMEMAHAE_00717;eC_number=6.3.2.8;Name=murC;db_xref=COG:COG0773;gene=murC;inference=ab initio prediction:Prodigal:002006,similar to AA sequence:UniProtKB:Q9HW02;locus_tag=HMEMAHAE_00717;product=UDP-N-acetylmuramate--L-alanine ligase
NZ_CP029553.1	Prodigal:002006	CDS	801490	802062	.	+	0	ID=HMEMAHAE_00718;inference=ab initio prediction:Prodigal:002006;locus_tag=HMEMAHAE_00718;product=hypothetical protein
NZ_CP029553.1	Prodigal:002006	CDS	802059	802979	.	+	0	ID=HMEMAHAE_00719;eC_number=1.3.1.98;Name=murB;db_xref=COG:COG0812;gene=murB;inference=ab initio prediction:Prodigal:002006,similar to AA sequence:UniProtKB:Q65JX9;locus_tag=HMEMAHAE_00719;product=UDP-N-acetylenolpyruvoylglucosamine reductase
NZ_CP029553.1	Prodigal:002006	CDS	803544	804551	.	+	0	ID=HMEMAHAE_00720;Name=ftsQ;gene=ftsQ;inference=ab initio prediction:Prodigal:002006,protein motif:HAMAP:MF_00911;locus_tag=HMEMAHAE_00720;product=Cell division protein FtsQ
NZ_CP029553.1	Prodigal:002006	CDS	804652	805977	.	+	0	ID=HMEMAHAE_00721;Name=ftsA;db_xref=COG:COG0849;gene=ftsA;inference=ab initio prediction:Prodigal:002006,similar to AA sequence:UniProtKB:P0ABH0;locus_tag=HMEMAHAE_00721;product=Cell division protein FtsA
NZ_CP029553.1	Prodigal:002006	CDS	806094	807953	.	+	0	ID=HMEMAHAE_00722;Name=ftsZ;gene=ftsZ;inference=ab initio prediction:Prodigal:002006,protein motif:HAMAP:MF_00909;locus_tag=HMEMAHAE_00722;product=Cell division protein FtsZ
NZ_CP029553.1	Prodigal:002006	CDS	808346	809293	.	+	0	ID=HMEMAHAE_00723;eC_number=3.5.1.108;Name=lpxC_1;db_xref=COG:COG0774;gene=lpxC_1;inference=ab initio prediction:Prodigal:002006,similar to AA sequence:UniProtKB:P0A725;locus_tag=HMEMAHAE_00723;product=UDP-3-O-acyl-N-acetylglucosamine deacetylase
NZ_CP029553.1	Prodigal:002006	CDS	809545	810447	.	+	0	ID=HMEMAHAE_00724;Name=bamD;db_xref=COG:COG4105;gene=bamD;inference=ab initio prediction:Prodigal:002006,similar to AA sequence:UniProtKB:Q9K0B1;locus_tag=HMEMAHAE_00724;product=Outer membrane protein assembly factor BamD
NZ_CP029553.1	Prodigal:002006	CDS	810576	812249	.	+	0	ID=HMEMAHAE_00725;Name=recN;db_xref=COG:COG0497;gene=recN;inference=ab initio prediction:Prodigal:002006,similar to AA sequence:UniProtKB:P05824;locus_tag=HMEMAHAE_00725;product=DNA repair protein RecN
NZ_CP029553.1	Prodigal:002006	CDS	812461	812664	.	+	0	ID=HMEMAHAE_00726;inference=ab initio prediction:Prodigal:002006;locus_tag=HMEMAHAE_00726;product=hypothetical protein
NZ_CP029553.1	Prodigal:002006	CDS	812827	813021	.	-	0	ID=HMEMAHAE_00727;inference=ab initio prediction:Prodigal:002006;locus_tag=HMEMAHAE_00727;product=hypothetical protein
NZ_CP029553.1	Prodigal:002006	CDS	813224	813400	.	+	0	ID=HMEMAHAE_00728;inference=ab initio prediction:Prodigal:002006;locus_tag=HMEMAHAE_00728;product=hypothetical protein
NZ_CP029553.1	Prodigal:002006	CDS	813481	813738	.	-	0	ID=HMEMAHAE_00729;inference=ab initio prediction:Prodigal:002006;locus_tag=HMEMAHAE_00729;product=hypothetical protein
NZ_CP029553.1	Prodigal:002006	CDS	813929	814732	.	+	0	ID=HMEMAHAE_00730;Name=phyR;gene=phyR;inference=ab initio prediction:Prodigal:002006,similar to AA sequence:UniProtKB:Q0PEV3;locus_tag=HMEMAHAE_00730;product=Phyllosphere-induced regulator PhyR
NZ_CP029553.1	Prodigal:002006	CDS	815682	816188	.	+	0	ID=HMEMAHAE_00731;inference=ab initio prediction:Prodigal:002006;locus_tag=HMEMAHAE_00731;product=hypothetical protein
NZ_CP029553.1	Prodigal:002006	CDS	816224	816430	.	+	0	ID=HMEMAHAE_00732;inference=ab initio prediction:Prodigal:002006;locus_tag=HMEMAHAE_00732;product=hypothetical protein
NZ_CP029553.1	Prodigal:002006	CDS	816671	816865	.	-	0	ID=HMEMAHAE_00733;inference=ab initio prediction:Prodigal:002006;locus_tag=HMEMAHAE_00733;product=hypothetical protein
NZ_CP029553.1	Prodigal:002006	CDS	817177	817395	.	+	0	ID=HMEMAHAE_00734;inference=ab initio prediction:Prodigal:002006;locus_tag=HMEMAHAE_00734;product=hypothetical protein
NZ_CP029553.1	Prodigal:002006	CDS	817489	820614	.	+	0	ID=HMEMAHAE_00735;inference=ab initio prediction:Prodigal:002006;locus_tag=HMEMAHAE_00735;product=hypothetical protein
NZ_CP029553.1	Prodigal:002006	CDS	820611	821057	.	+	0	ID=HMEMAHAE_00736;db_xref=COG:COG0664;inference=ab initio prediction:Prodigal:002006,similar to AA sequence:UniProtKB:P9WIY7;locus_tag=HMEMAHAE_00736;product=putative NTE family protein
NZ_CP029553.1	Prodigal:002006	CDS	821123	821884	.	+	0	ID=HMEMAHAE_00737;eC_number=1.1.1.100;Name=fabG_2;gene=fabG_2;inference=ab initio prediction:Prodigal:002006,similar to AA sequence:UniProtKB:P50941;locus_tag=HMEMAHAE_00737;product=3-oxoacyl-[acyl-carrier-protein] reductase FabG
NZ_CP029553.1	Prodigal:002006	CDS	822029	823321	.	-	0	ID=HMEMAHAE_00738;inference=ab initio prediction:Prodigal:002006;locus_tag=HMEMAHAE_00738;product=hypothetical protein
NZ_CP029553.1	Prodigal:002006	CDS	823426	823869	.	-	0	ID=HMEMAHAE_00739;db_xref=COG:COG0346;inference=ab initio prediction:Prodigal:002006,similar to AA sequence:UniProtKB:Q8ZM36;locus_tag=HMEMAHAE_00739;product=Virulence protein
NZ_CP029553.1	Prodigal:002006	CDS	823953	825206	.	-	0	ID=HMEMAHAE_00740;inference=ab initio prediction:Prodigal:002006;locus_tag=HMEMAHAE_00740;product=hypothetical protein
NZ_CP029553.1	Prodigal:002006	CDS	825411	826409	.	-	0	ID=HMEMAHAE_00741;inference=ab initio prediction:Prodigal:002006;locus_tag=HMEMAHAE_00741;product=hypothetical protein
NZ_CP029553.1	Prodigal:002006	CDS	826715	827776	.	-	0	ID=HMEMAHAE_00742;db_xref=COG:COG4307;inference=ab initio prediction:Prodigal:002006,similar to AA sequence:UniProtKB:P9WL95;locus_tag=HMEMAHAE_00742;product=putative protein
NZ_CP029553.1	Prodigal:002006	CDS	827979	829169	.	-	0	ID=HMEMAHAE_00743;eC_number=4.4.1.11;Name=megL;db_xref=COG:COG0626;gene=megL;inference=ab initio prediction:Prodigal:002006,similar to AA sequence:UniProtKB:Q73KL7;locus_tag=HMEMAHAE_00743;product=L-methionine gamma-lyase
NZ_CP029553.1	Prodigal:002006	CDS	829306	830073	.	+	0	ID=HMEMAHAE_00744;Name=rhaR_1;gene=rhaR_1;inference=ab initio prediction:Prodigal:002006,protein motif:HAMAP:MF_01533;locus_tag=HMEMAHAE_00744;product=HTH-type transcriptional activator RhaR
NZ_CP029553.1	Prodigal:002006	CDS	830248	831798	.	+	0	ID=HMEMAHAE_00745;eC_number=2.2.1.6;Name=ilvX;db_xref=COG:COG0028;gene=ilvX;inference=ab initio prediction:Prodigal:002006,similar to AA sequence:UniProtKB:O53554;locus_tag=HMEMAHAE_00745;product=Putative acetolactate synthase large subunit IlvX
NZ_CP029553.1	Prodigal:002006	CDS	831690	831905	.	-	0	ID=HMEMAHAE_00746;inference=ab initio prediction:Prodigal:002006;locus_tag=HMEMAHAE_00746;product=hypothetical protein
NZ_CP029553.1	Prodigal:002006	CDS	831968	832693	.	+	0	ID=HMEMAHAE_00747;inference=ab initio prediction:Prodigal:002006;locus_tag=HMEMAHAE_00747;product=hypothetical protein
NZ_CP029553.1	Prodigal:002006	CDS	832763	834139	.	-	0	ID=HMEMAHAE_00748;inference=ab initio prediction:Prodigal:002006;locus_tag=HMEMAHAE_00748;product=hypothetical protein
NZ_CP029553.1	Prodigal:002006	CDS	834199	835764	.	-	0	ID=HMEMAHAE_00749;eC_number=1.2.1.8;Name=gbsA;db_xref=COG:COG1012;gene=gbsA;inference=ab initio prediction:Prodigal:002006,similar to AA sequence:UniProtKB:P71016;locus_tag=HMEMAHAE_00749;product=Betaine aldehyde dehydrogenase
NZ_CP029553.1	Prodigal:002006	CDS	835780	836664	.	-	0	ID=HMEMAHAE_00750;eC_number=1.1.1.291;Name=Hgd;gene=Hgd;inference=ab initio prediction:Prodigal:002006,similar to AA sequence:UniProtKB:Q0QLF5;locus_tag=HMEMAHAE_00750;product=2-(hydroxymethyl)glutarate dehydrogenase
NZ_CP029553.1	Prodigal:002006	CDS	836833	837756	.	+	0	ID=HMEMAHAE_00751;Name=cynR_1;gene=cynR_1;inference=ab initio prediction:Prodigal:002006,similar to AA sequence:UniProtKB:P27111;locus_tag=HMEMAHAE_00751;product=HTH-type transcriptional regulator CynR
NZ_CP029553.1	Prodigal:002006	CDS	838041	838520	.	-	0	ID=HMEMAHAE_00752;inference=ab initio prediction:Prodigal:002006;locus_tag=HMEMAHAE_00752;product=hypothetical protein
NZ_CP029553.1	Prodigal:002006	CDS	838756	841251	.	+	0	ID=HMEMAHAE_00753;eC_number=2.7.13.3;Name=rcsC_7;gene=rcsC_7;inference=ab initio prediction:Prodigal:002006,protein motif:HAMAP:MF_00979;locus_tag=HMEMAHAE_00753;product=Sensor histidine kinase RcsC
NZ_CP029553.1	Prodigal:002006	CDS	841256	842197	.	-	0	ID=HMEMAHAE_00754;Name=cdhR_1;db_xref=COG:COG4977;gene=cdhR_1;inference=ab initio prediction:Prodigal:002006,similar to AA sequence:UniProtKB:Q9HTH5;locus_tag=HMEMAHAE_00754;product=HTH-type transcriptional regulator CdhR
NZ_CP029553.1	Prodigal:002006	CDS	842368	842823	.	+	0	ID=HMEMAHAE_00755;eC_number=2.8.1.1;Name=glpE;gene=glpE;inference=ab initio prediction:Prodigal:002006,protein motif:HAMAP:MF_01009;locus_tag=HMEMAHAE_00755;product=Thiosulfate sulfurtransferase GlpE
NZ_CP029553.1	Prodigal:002006	CDS	842999	844084	.	-	0	ID=HMEMAHAE_00756;eC_number=1.1.1.83;Name=dmlA_1;db_xref=COG:COG0473;gene=dmlA_1;inference=ab initio prediction:Prodigal:002006,similar to AA sequence:UniProtKB:P76251;locus_tag=HMEMAHAE_00756;product=D-malate dehydrogenase [decarboxylating]
NZ_CP029553.1	Prodigal:002006	CDS	844099	845478	.	-	0	ID=HMEMAHAE_00757;eC_number=2.6.1.113;Name=spuC_1;db_xref=COG:COG0161;gene=spuC_1;inference=ab initio prediction:Prodigal:002006,similar to AA sequence:UniProtKB:Q9I6J2;locus_tag=HMEMAHAE_00757;product=Putrescine--pyruvate aminotransferase
NZ_CP029553.1	Prodigal:002006	CDS	845918	847579	.	-	0	ID=HMEMAHAE_00758;eC_number=7.4.2.10;Name=gsiA_2;db_xref=COG:COG1123;gene=gsiA_2;inference=ab initio prediction:Prodigal:002006,similar to AA sequence:UniProtKB:P75796;locus_tag=HMEMAHAE_00758;product=Glutathione import ATP-binding protein GsiA
NZ_CP029553.1	Prodigal:002006	CDS	847582	848436	.	-	0	ID=HMEMAHAE_00759;Name=gsiD_3;db_xref=COG:COG1173;gene=gsiD_3;inference=ab initio prediction:Prodigal:002006,similar to AA sequence:UniProtKB:P75799;locus_tag=HMEMAHAE_00759;product=Glutathione transport system permease protein GsiD
NZ_CP029553.1	Prodigal:002006	CDS	848467	849423	.	-	0	ID=HMEMAHAE_00760;Name=gsiC_2;db_xref=COG:COG0601;gene=gsiC_2;inference=ab initio prediction:Prodigal:002006,similar to AA sequence:UniProtKB:P75798;locus_tag=HMEMAHAE_00760;product=Glutathione transport system permease protein GsiC
NZ_CP029553.1	Prodigal:002006	CDS	849633	851252	.	-	0	ID=HMEMAHAE_00761;Name=sgrR;gene=sgrR;inference=ab initio prediction:Prodigal:002006,protein motif:HAMAP:MF_01449;locus_tag=HMEMAHAE_00761;product=HTH-type transcriptional regulator SgrR
NZ_CP029553.1	Prodigal:002006	CDS	851564	852706	.	+	0	ID=HMEMAHAE_00762;eC_number=3.5.1.16;Name=argE_1;gene=argE_1;inference=ab initio prediction:Prodigal:002006,similar to AA sequence:UniProtKB:Q9K4Z2;locus_tag=HMEMAHAE_00762;product=Acetylornithine deacetylase
NZ_CP029553.1	Prodigal:002006	CDS	852802	853086	.	+	0	ID=HMEMAHAE_00763;inference=ab initio prediction:Prodigal:002006;locus_tag=HMEMAHAE_00763;product=hypothetical protein
NZ_CP029553.1	Prodigal:002006	CDS	853232	854668	.	+	0	ID=HMEMAHAE_00764;eC_number=1.2.1.98;Name=mpdC;gene=mpdC;inference=ab initio prediction:Prodigal:002006,similar to AA sequence:UniProtKB:Q3YAT5;locus_tag=HMEMAHAE_00764;product=Hydroxyisobutyraldehyde dehydrogenase
NZ_CP029553.1	Prodigal:002006	CDS	854674	855813	.	+	0	ID=HMEMAHAE_00765;eC_number=2.8.3.19;Name=uctC_1;gene=uctC_1;inference=ab initio prediction:Prodigal:002006,similar to AA sequence:UniProtKB:A9X6P9;locus_tag=HMEMAHAE_00765;product=Acetyl-CoA:oxalate CoA-transferase
NZ_CP029553.1	Prodigal:002006	CDS	856030	857541	.	+	0	ID=HMEMAHAE_00766;eC_number=4.2.1.2;Name=fumB;db_xref=COG:COG1838;gene=fumB;inference=ab initio prediction:Prodigal:002006,similar to AA sequence:UniProtKB:P14407;locus_tag=HMEMAHAE_00766;product=Fumarate hydratase class I%2C anaerobic
NZ_CP029553.1	Prodigal:002006	CDS	857558	859603	.	-	0	ID=HMEMAHAE_00767;Name=paaZ_1;db_xref=COG:COG2030;gene=paaZ_1;inference=ab initio prediction:Prodigal:002006,similar to AA sequence:UniProtKB:P77455;locus_tag=HMEMAHAE_00767;product=Bifunctional protein PaaZ
NZ_CP029553.1	Prodigal:002006	CDS	859735	860604	.	+	0	ID=HMEMAHAE_00768;Name=paaX;db_xref=COG:COG3327;gene=paaX;inference=ab initio prediction:Prodigal:002006,similar to AA sequence:UniProtKB:P76086;locus_tag=HMEMAHAE_00768;product=Transcriptional repressor PaaX
NZ_CP029553.1	Prodigal:002006	CDS	860712	861731	.	+	0	ID=HMEMAHAE_00769;eC_number=1.14.13.149;Name=paaA;db_xref=COG:COG3396;gene=paaA;inference=ab initio prediction:Prodigal:002006,similar to AA sequence:UniProtKB:P76077;locus_tag=HMEMAHAE_00769;product=1%2C2-phenylacetyl-CoA epoxidase%2C subunit A
NZ_CP029553.1	Prodigal:002006	CDS	861743	862030	.	+	0	ID=HMEMAHAE_00770;Name=paaB;db_xref=COG:COG3460;gene=paaB;inference=ab initio prediction:Prodigal:002006,similar to AA sequence:UniProtKB:P76078;locus_tag=HMEMAHAE_00770;product=1%2C2-phenylacetyl-CoA epoxidase%2C subunit B
NZ_CP029553.1	Prodigal:002006	CDS	862327	863103	.	+	0	ID=HMEMAHAE_00771;Name=paaC;db_xref=COG:COG3396;gene=paaC;inference=ab initio prediction:Prodigal:002006,similar to AA sequence:UniProtKB:P76079;locus_tag=HMEMAHAE_00771;product=1%2C2-phenylacetyl-CoA epoxidase%2C subunit C
NZ_CP029553.1	Prodigal:002006	CDS	863100	863594	.	+	0	ID=HMEMAHAE_00772;Name=paaD;db_xref=COG:COG2151;gene=paaD;inference=ab initio prediction:Prodigal:002006,similar to AA sequence:UniProtKB:P76080;locus_tag=HMEMAHAE_00772;product=Putative 1%2C2-phenylacetyl-CoA epoxidase%2C subunit D
NZ_CP029553.1	Prodigal:002006	CDS	863602	864675	.	+	0	ID=HMEMAHAE_00773;eC_number=1.-.-.-;Name=paaE;db_xref=COG:COG1018;gene=paaE;inference=ab initio prediction:Prodigal:002006,similar to AA sequence:UniProtKB:P76081;locus_tag=HMEMAHAE_00773;product=1%2C2-phenylacetyl-CoA epoxidase%2C subunit E
NZ_CP029553.1	Prodigal:002006	CDS	864867	865454	.	-	0	ID=HMEMAHAE_00774;inference=ab initio prediction:Prodigal:002006;locus_tag=HMEMAHAE_00774;product=hypothetical protein
NZ_CP029553.1	Prodigal:002006	CDS	865457	865780	.	-	0	ID=HMEMAHAE_00775;inference=ab initio prediction:Prodigal:002006;locus_tag=HMEMAHAE_00775;product=hypothetical protein
NZ_CP029553.1	Prodigal:002006	CDS	866425	868692	.	-	0	ID=HMEMAHAE_00776;eC_number=1.1.1.40;Name=maeB;db_xref=COG:COG0280;gene=maeB;inference=ab initio prediction:Prodigal:002006,similar to AA sequence:UniProtKB:P76558;locus_tag=HMEMAHAE_00776;product=NADP-dependent malic enzyme
NZ_CP029553.1	Prodigal:002006	CDS	869099	869188	.	+	0	ID=HMEMAHAE_00777;inference=ab initio prediction:Prodigal:002006;locus_tag=HMEMAHAE_00777;product=hypothetical protein
NZ_CP029553.1	Prodigal:002006	CDS	869161	870999	.	-	0	ID=HMEMAHAE_00778;eC_number=1.6.1.1;Name=sthA;gene=sthA;inference=ab initio prediction:Prodigal:002006,protein motif:HAMAP:MF_00247;locus_tag=HMEMAHAE_00778;product=Soluble pyridine nucleotide transhydrogenase
NZ_CP029553.1	Prodigal:002006	CDS	871024	872331	.	-	0	ID=HMEMAHAE_00779;eC_number=2.3.1.12;Name=aceF;db_xref=COG:COG0508;gene=aceF;inference=ab initio prediction:Prodigal:002006,similar to AA sequence:UniProtKB:P06959;locus_tag=HMEMAHAE_00779;product=Dihydrolipoyllysine-residue acetyltransferase component of pyruvate dehydrogenase complex
NZ_CP029553.1	Prodigal:002006	CDS	872679	875336	.	-	0	ID=HMEMAHAE_00780;eC_number=1.2.4.1;Name=aceE_1;db_xref=COG:COG2609;gene=aceE_1;inference=ab initio prediction:Prodigal:002006,similar to AA sequence:UniProtKB:P0AFG8;locus_tag=HMEMAHAE_00780;product=Pyruvate dehydrogenase E1 component
NZ_CP029553.1	Prodigal:002006	CDS	875539	875808	.	-	0	ID=HMEMAHAE_00781;inference=ab initio prediction:Prodigal:002006;locus_tag=HMEMAHAE_00781;product=hypothetical protein
NZ_CP029553.1	Prodigal:002006	CDS	876016	877029	.	-	0	ID=HMEMAHAE_00782;Name=dmlR_2;gene=dmlR_2;inference=ab initio prediction:Prodigal:002006,similar to AA sequence:UniProtKB:P76250;locus_tag=HMEMAHAE_00782;product=HTH-type transcriptional regulator DmlR
NZ_CP029553.1	Prodigal:002006	CDS	877159	878100	.	+	0	ID=HMEMAHAE_00783;eC_number=1.13.11.-;Name=mhqO;db_xref=COG:COG0346;gene=mhqO;inference=ab initio prediction:Prodigal:002006,similar to AA sequence:UniProtKB:P96693;locus_tag=HMEMAHAE_00783;product=Putative ring-cleaving dioxygenase MhqO
NZ_CP029553.1	Prodigal:002006	CDS	878201	879100	.	+	0	ID=HMEMAHAE_00784;inference=ab initio prediction:Prodigal:002006;locus_tag=HMEMAHAE_00784;product=hypothetical protein
NZ_CP029553.1	Prodigal:002006	CDS	879133	879324	.	-	0	ID=HMEMAHAE_00785;inference=ab initio prediction:Prodigal:002006;locus_tag=HMEMAHAE_00785;product=hypothetical protein
NZ_CP029553.1	Prodigal:002006	CDS	879721	879903	.	-	0	ID=HMEMAHAE_00786;inference=ab initio prediction:Prodigal:002006;locus_tag=HMEMAHAE_00786;product=hypothetical protein
NZ_CP029553.1	Prodigal:002006	CDS	880117	881013	.	-	0	ID=HMEMAHAE_00787;eC_number=1.8.1.9;Name=trxB_1;db_xref=COG:COG0492;gene=trxB_1;inference=ab initio prediction:Prodigal:002006,similar to AA sequence:UniProtKB:P80880;locus_tag=HMEMAHAE_00787;product=Thioredoxin reductase
NZ_CP029553.1	Prodigal:002006	CDS	881137	881475	.	-	0	ID=HMEMAHAE_00788;Name=grxD;db_xref=COG:COG0278;gene=grxD;inference=ab initio prediction:Prodigal:002006,similar to AA sequence:UniProtKB:P0AC69;locus_tag=HMEMAHAE_00788;product=Glutaredoxin 4
NZ_CP029553.1	Prodigal:002006	CDS	881552	882082	.	-	0	ID=HMEMAHAE_00789;inference=ab initio prediction:Prodigal:002006;locus_tag=HMEMAHAE_00789;product=hypothetical protein
NZ_CP029553.1	Prodigal:002006	CDS	882118	882354	.	-	0	ID=HMEMAHAE_00790;db_xref=COG:COG0271;inference=ab initio prediction:Prodigal:002006,similar to AA sequence:UniProtKB:Q9ZCE4;locus_tag=HMEMAHAE_00790;product=putative protein RP812
NZ_CP029553.1	Prodigal:002006	CDS	882697	884919	.	-	0	ID=HMEMAHAE_00791;eC_number=6.3.5.3;Name=purL;db_xref=COG:COG0046;gene=purL;inference=ab initio prediction:Prodigal:002006,similar to AA sequence:UniProtKB:P12042;locus_tag=HMEMAHAE_00791;product=Phosphoribosylformylglycinamidine synthase subunit PurL
NZ_CP029553.1	Prodigal:002006	CDS	885045	886187	.	-	0	ID=HMEMAHAE_00792;inference=ab initio prediction:Prodigal:002006;locus_tag=HMEMAHAE_00792;product=hypothetical protein
NZ_CP029553.1	Prodigal:002006	CDS	886587	887822	.	+	0	ID=HMEMAHAE_00793;Name=braC_1;db_xref=COG:COG0683;gene=braC_1;inference=ab initio prediction:Prodigal:002006,similar to AA sequence:UniProtKB:P21175;locus_tag=HMEMAHAE_00793;product=Leucine-%2C isoleucine-%2C valine-%2C threonine-%2C and alanine-binding protein
NZ_CP029553.1	Prodigal:002006	CDS	887839	888336	.	-	0	ID=HMEMAHAE_00794;Name=cinA_2;gene=cinA_2;inference=ab initio prediction:Prodigal:002006,protein motif:HAMAP:MF_00226_B;locus_tag=HMEMAHAE_00794;product=Putative competence-damage inducible protein
NZ_CP029553.1	Prodigal:002006	CDS	888380	888523	.	-	0	ID=HMEMAHAE_00795;inference=ab initio prediction:Prodigal:002006;locus_tag=HMEMAHAE_00795;product=hypothetical protein
NZ_CP029553.1	Prodigal:002006	CDS	888633	888821	.	-	0	ID=HMEMAHAE_00796;inference=ab initio prediction:Prodigal:002006;locus_tag=HMEMAHAE_00796;product=hypothetical protein
NZ_CP029553.1	Prodigal:002006	CDS	888821	889777	.	-	0	ID=HMEMAHAE_00797;eC_number=1.6.3.5;db_xref=COG:COG3380;inference=ab initio prediction:Prodigal:002006,similar to AA sequence:UniProtKB:Q888A4;locus_tag=HMEMAHAE_00797;product=Renalase
NZ_CP029553.1	Prodigal:002006	CDS	889966	890895	.	+	0	ID=HMEMAHAE_00798;eC_number=3.5.1.2;Name=glsA;db_xref=COG:COG2066;gene=glsA;inference=ab initio prediction:Prodigal:002006,similar to AA sequence:UniProtKB:O87405;locus_tag=HMEMAHAE_00798;product=Thermolabile glutaminase
NZ_CP029553.1	Prodigal:002006	CDS	890916	891104	.	-	0	ID=HMEMAHAE_00799;inference=ab initio prediction:Prodigal:002006;locus_tag=HMEMAHAE_00799;product=hypothetical protein
NZ_CP029553.1	Prodigal:002006	CDS	891562	892596	.	+	0	ID=HMEMAHAE_00800;eC_number=6.3.1.2;Name=glnII;db_xref=COG:COG0174;gene=glnII;inference=ab initio prediction:Prodigal:002006,similar to AA sequence:UniProtKB:P04772;locus_tag=HMEMAHAE_00800;product=Glutamine synthetase
NZ_CP029553.1	Prodigal:002006	CDS	892784	893881	.	-	0	ID=HMEMAHAE_00801;Name=chaA;db_xref=COG:COG0387;gene=chaA;inference=ab initio prediction:Prodigal:002006,similar to AA sequence:UniProtKB:P31801;locus_tag=HMEMAHAE_00801;product=Sodium-potassium/proton antiporter ChaA
NZ_CP029553.1	Prodigal:002006	CDS	893991	894893	.	-	0	ID=HMEMAHAE_00802;eC_number=2.6.1.42;Name=ilvE_1;db_xref=COG:COG0115;gene=ilvE_1;inference=ab initio prediction:Prodigal:002006,similar to AA sequence:UniProtKB:O86428;locus_tag=HMEMAHAE_00802;product=Branched-chain-amino-acid aminotransferase
NZ_CP029553.1	Prodigal:002006	CDS	895030	895347	.	-	0	ID=HMEMAHAE_00803;inference=ab initio prediction:Prodigal:002006;locus_tag=HMEMAHAE_00803;product=hypothetical protein
NZ_CP029553.1	Prodigal:002006	CDS	895651	896172	.	-	0	ID=HMEMAHAE_00804;inference=ab initio prediction:Prodigal:002006;locus_tag=HMEMAHAE_00804;product=hypothetical protein
NZ_CP029553.1	Prodigal:002006	CDS	896257	896397	.	-	0	ID=HMEMAHAE_00805;inference=ab initio prediction:Prodigal:002006;locus_tag=HMEMAHAE_00805;product=hypothetical protein
NZ_CP029553.1	Prodigal:002006	CDS	896696	897301	.	+	0	ID=HMEMAHAE_00806;inference=ab initio prediction:Prodigal:002006;locus_tag=HMEMAHAE_00806;product=hypothetical protein
NZ_CP029553.1	Prodigal:002006	CDS	897489	897746	.	-	0	ID=HMEMAHAE_00807;inference=ab initio prediction:Prodigal:002006;locus_tag=HMEMAHAE_00807;product=hypothetical protein
NZ_CP029553.1	Prodigal:002006	CDS	898009	898704	.	-	0	ID=HMEMAHAE_00808;inference=ab initio prediction:Prodigal:002006;locus_tag=HMEMAHAE_00808;product=hypothetical protein
NZ_CP029553.1	Prodigal:002006	CDS	898871	899293	.	-	0	ID=HMEMAHAE_00809;inference=ab initio prediction:Prodigal:002006;locus_tag=HMEMAHAE_00809;product=hypothetical protein
NZ_CP029553.1	Prodigal:002006	CDS	899403	899795	.	-	0	ID=HMEMAHAE_00810;inference=ab initio prediction:Prodigal:002006;locus_tag=HMEMAHAE_00810;product=hypothetical protein
NZ_CP029553.1	Prodigal:002006	CDS	900050	900601	.	-	0	ID=HMEMAHAE_00811;inference=ab initio prediction:Prodigal:002006;locus_tag=HMEMAHAE_00811;product=hypothetical protein
NZ_CP029553.1	Prodigal:002006	CDS	901201	903834	.	+	0	ID=HMEMAHAE_00812;inference=ab initio prediction:Prodigal:002006;locus_tag=HMEMAHAE_00812;product=hypothetical protein
NZ_CP029553.1	Prodigal:002006	CDS	903831	904346	.	+	0	ID=HMEMAHAE_00813;inference=ab initio prediction:Prodigal:002006;locus_tag=HMEMAHAE_00813;product=hypothetical protein
NZ_CP029553.1	Prodigal:002006	CDS	904378	905211	.	-	0	ID=HMEMAHAE_00814;Name=motB;db_xref=COG:COG1360;gene=motB;inference=ab initio prediction:Prodigal:002006,similar to AA sequence:UniProtKB:P55892;locus_tag=HMEMAHAE_00814;product=Motility protein B
NZ_CP029553.1	Prodigal:002006	CDS	905321	906094	.	-	0	ID=HMEMAHAE_00815;Name=pomA;db_xref=COG:COG1291;gene=pomA;inference=ab initio prediction:Prodigal:002006,similar to AA sequence:UniProtKB:O06873;locus_tag=HMEMAHAE_00815;product=Chemotaxis protein PomA
NZ_CP029553.1	Prodigal:002006	CDS	906375	908150	.	+	0	ID=HMEMAHAE_00816;eC_number=7.5.2.3;Name=ndvA;db_xref=COG:COG1132;gene=ndvA;inference=ab initio prediction:Prodigal:002006,similar to AA sequence:UniProtKB:P0A2V1;locus_tag=HMEMAHAE_00816;product=Beta-(1-->2)glucan export ATP-binding/permease protein NdvA
NZ_CP029553.1	Prodigal:002006	CDS	908181	909323	.	-	0	ID=HMEMAHAE_00817;inference=ab initio prediction:Prodigal:002006;locus_tag=HMEMAHAE_00817;product=hypothetical protein
NZ_CP029553.1	Prodigal:002006	CDS	909325	910230	.	+	0	ID=HMEMAHAE_00818;inference=ab initio prediction:Prodigal:002006;locus_tag=HMEMAHAE_00818;product=hypothetical protein
NZ_CP029553.1	Prodigal:002006	CDS	910284	910640	.	+	0	ID=HMEMAHAE_00819;inference=ab initio prediction:Prodigal:002006;locus_tag=HMEMAHAE_00819;product=hypothetical protein
NZ_CP029553.1	Prodigal:002006	CDS	910711	911136	.	+	0	ID=HMEMAHAE_00820;inference=ab initio prediction:Prodigal:002006;locus_tag=HMEMAHAE_00820;product=hypothetical protein
NZ_CP029553.1	Prodigal:002006	CDS	911174	911440	.	+	0	ID=HMEMAHAE_00821;inference=ab initio prediction:Prodigal:002006;locus_tag=HMEMAHAE_00821;product=hypothetical protein
NZ_CP029553.1	Prodigal:002006	CDS	911502	912257	.	-	0	ID=HMEMAHAE_00822;Name=fliP_1;db_xref=COG:COG1338;gene=fliP_1;inference=ab initio prediction:Prodigal:002006,similar to AA sequence:UniProtKB:P54700;locus_tag=HMEMAHAE_00822;product=Flagellar biosynthetic protein FliP
NZ_CP029553.1	Prodigal:002006	CDS	912362	913567	.	-	0	ID=HMEMAHAE_00823;inference=ab initio prediction:Prodigal:002006;locus_tag=HMEMAHAE_00823;product=hypothetical protein
NZ_CP029553.1	Prodigal:002006	CDS	913786	914190	.	+	0	ID=HMEMAHAE_00824;inference=ab initio prediction:Prodigal:002006;locus_tag=HMEMAHAE_00824;product=hypothetical protein
NZ_CP029553.1	Prodigal:002006	CDS	914274	914684	.	+	0	ID=HMEMAHAE_00825;Name=flgC_1;db_xref=COG:COG1558;gene=flgC_1;inference=ab initio prediction:Prodigal:002006,similar to AA sequence:UniProtKB:P0A1I7;locus_tag=HMEMAHAE_00825;product=Flagellar basal-body rod protein FlgC
NZ_CP029553.1	Prodigal:002006	CDS	914687	914992	.	+	0	ID=HMEMAHAE_00826;Name=fliE_1;gene=fliE_1;inference=ab initio prediction:Prodigal:002006,protein motif:HAMAP:MF_00724;locus_tag=HMEMAHAE_00826;product=Flagellar hook-basal body complex protein FliE
NZ_CP029553.1	Prodigal:002006	CDS	915003	915269	.	+	0	ID=HMEMAHAE_00827;inference=ab initio prediction:Prodigal:002006;locus_tag=HMEMAHAE_00827;product=hypothetical protein
NZ_CP029553.1	Prodigal:002006	CDS	915473	915691	.	+	0	ID=HMEMAHAE_00828;inference=ab initio prediction:Prodigal:002006;locus_tag=HMEMAHAE_00828;product=hypothetical protein
NZ_CP029553.1	Prodigal:002006	CDS	915697	916245	.	+	0	ID=HMEMAHAE_00829;Name=fliR;db_xref=COG:COG1684;gene=fliR;inference=ab initio prediction:Prodigal:002006,similar to AA sequence:UniProtKB:P54702;locus_tag=HMEMAHAE_00829;product=Flagellar biosynthetic protein FliR
NZ_CP029553.1	Prodigal:002006	CDS	916249	917313	.	+	0	ID=HMEMAHAE_00830;Name=flhB_1;db_xref=COG:COG1377;gene=flhB_1;inference=ab initio prediction:Prodigal:002006,similar to AA sequence:UniProtKB:P40727;locus_tag=HMEMAHAE_00830;product=Flagellar biosynthetic protein FlhB
NZ_CP029553.1	Prodigal:002006	CDS	917454	920048	.	+	0	ID=HMEMAHAE_00831;Name=cckA_1;gene=cckA_1;inference=ab initio prediction:Prodigal:002006,similar to AA sequence:UniProtKB:P0DOA0;locus_tag=HMEMAHAE_00831;product=Sensor kinase CckA
NZ_CP029553.1	Prodigal:002006	CDS	920122	920364	.	+	0	ID=HMEMAHAE_00832;inference=ab initio prediction:Prodigal:002006;locus_tag=HMEMAHAE_00832;product=hypothetical protein
NZ_CP029553.1	Prodigal:002006	CDS	920541	920831	.	+	0	ID=HMEMAHAE_00833;inference=ab initio prediction:Prodigal:002006;locus_tag=HMEMAHAE_00833;product=hypothetical protein
NZ_CP029553.1	Prodigal:002006	CDS	920955	922046	.	+	0	ID=HMEMAHAE_00834;Name=recA;gene=recA;inference=ab initio prediction:Prodigal:002006,similar to AA sequence:UniProtKB:Q2YRU7;locus_tag=HMEMAHAE_00834;product=Protein RecA
NZ_CP029553.1	Prodigal:002006	CDS	922111	922524	.	-	0	ID=HMEMAHAE_00835;inference=ab initio prediction:Prodigal:002006;locus_tag=HMEMAHAE_00835;product=hypothetical protein
NZ_CP029553.1	Prodigal:002006	CDS	922718	925384	.	+	0	ID=HMEMAHAE_00836;eC_number=6.1.1.7;Name=alaS_2;db_xref=COG:COG0013;gene=alaS_2;inference=ab initio prediction:Prodigal:002006,similar to AA sequence:UniProtKB:P00957;locus_tag=HMEMAHAE_00836;product=Alanine--tRNA ligase
NZ_CP029553.1	Prodigal:002006	CDS	925824	926378	.	+	0	ID=HMEMAHAE_00837;eC_number=5.1.3.13;Name=rfbC;db_xref=COG:COG1898;gene=rfbC;inference=ab initio prediction:Prodigal:002006,similar to AA sequence:UniProtKB:P26394;locus_tag=HMEMAHAE_00837;product=dTDP-4-dehydrorhamnose 3%2C5-epimerase
NZ_CP029553.1	Prodigal:002006	CDS	926422	927474	.	+	0	ID=HMEMAHAE_00838;eC_number=4.2.1.46;Name=rffG;db_xref=COG:COG1088;gene=rffG;inference=ab initio prediction:Prodigal:002006,similar to AA sequence:UniProtKB:P27830;locus_tag=HMEMAHAE_00838;product=dTDP-glucose 4%2C6-dehydratase 2
NZ_CP029553.1	Prodigal:002006	CDS	927480	928394	.	+	0	ID=HMEMAHAE_00839;eC_number=1.1.1.133;Name=rmlD;gene=rmlD;inference=ab initio prediction:Prodigal:002006,similar to AA sequence:UniProtKB:O66251;locus_tag=HMEMAHAE_00839;product=dTDP-4-dehydrorhamnose reductase
NZ_CP029553.1	Prodigal:002006	CDS	928409	929299	.	+	0	ID=HMEMAHAE_00840;eC_number=2.7.7.24;Name=rfbA;db_xref=COG:COG1209;gene=rfbA;inference=ab initio prediction:Prodigal:002006,similar to AA sequence:UniProtKB:P37744;locus_tag=HMEMAHAE_00840;product=Glucose-1-phosphate thymidylyltransferase 1
NZ_CP029553.1	Prodigal:002006	CDS	929570	931102	.	+	0	ID=HMEMAHAE_00841;eC_number=6.4.1.3;Name=pccB;db_xref=COG:COG4799;gene=pccB;inference=ab initio prediction:Prodigal:002006,similar to AA sequence:UniProtKB:Q3J4E3;locus_tag=HMEMAHAE_00841;product=Propionyl-CoA carboxylase beta chain
NZ_CP029553.1	Prodigal:002006	CDS	931265	932725	.	-	0	ID=HMEMAHAE_00842;Name=bdlA_1;db_xref=COG:COG0840;gene=bdlA_1;inference=ab initio prediction:Prodigal:002006,similar to AA sequence:UniProtKB:Q9I3S1;locus_tag=HMEMAHAE_00842;product=Biofilm dispersion protein BdlA
NZ_CP029553.1	Prodigal:002006	CDS	933252	934634	.	-	0	ID=HMEMAHAE_00843;eC_number=2.6.1.113;Name=spuC_2;db_xref=COG:COG0161;gene=spuC_2;inference=ab initio prediction:Prodigal:002006,similar to AA sequence:UniProtKB:Q9I6J2;locus_tag=HMEMAHAE_00843;product=Putrescine--pyruvate aminotransferase
NZ_CP029553.1	Prodigal:002006	CDS	934790	935326	.	+	0	ID=HMEMAHAE_00844;inference=ab initio prediction:Prodigal:002006;locus_tag=HMEMAHAE_00844;product=hypothetical protein
NZ_CP029553.1	Prodigal:002006	CDS	935323	936102	.	+	0	ID=HMEMAHAE_00845;inference=ab initio prediction:Prodigal:002006;locus_tag=HMEMAHAE_00845;product=hypothetical protein
NZ_CP029553.1	Prodigal:002006	CDS	936203	937330	.	-	0	ID=HMEMAHAE_00846;eC_number=5.1.3.3;Name=mro_2;db_xref=COG:COG2017;gene=mro_2;inference=ab initio prediction:Prodigal:002006,similar to AA sequence:UniProtKB:P05149;locus_tag=HMEMAHAE_00846;product=Aldose 1-epimerase
NZ_CP029553.1	Prodigal:002006	CDS	937441	937923	.	-	0	ID=HMEMAHAE_00847;inference=ab initio prediction:Prodigal:002006;locus_tag=HMEMAHAE_00847;product=hypothetical protein
NZ_CP029553.1	Prodigal:002006	CDS	938091	939719	.	+	0	ID=HMEMAHAE_00848;eC_number=6.2.1.44;Name=dmdB;db_xref=COG:COG0318;gene=dmdB;inference=ab initio prediction:Prodigal:002006,similar to AA sequence:UniProtKB:Q5LRT0;locus_tag=HMEMAHAE_00848;product=3-methylmercaptopropionyl-CoA ligase
NZ_CP029553.1	Prodigal:002006	CDS	939857	940243	.	+	0	ID=HMEMAHAE_00849;inference=ab initio prediction:Prodigal:002006;locus_tag=HMEMAHAE_00849;product=hypothetical protein
NZ_CP029553.1	Prodigal:002006	CDS	940302	941012	.	+	0	ID=HMEMAHAE_00850;inference=ab initio prediction:Prodigal:002006;locus_tag=HMEMAHAE_00850;product=hypothetical protein
NZ_CP029553.1	Prodigal:002006	CDS	941186	941995	.	-	0	ID=HMEMAHAE_00851;inference=ab initio prediction:Prodigal:002006;locus_tag=HMEMAHAE_00851;product=hypothetical protein
NZ_CP029553.1	Prodigal:002006	CDS	942108	942800	.	-	0	ID=HMEMAHAE_00852;Name=glaR;db_xref=COG:COG1802;gene=glaR;inference=ab initio prediction:Prodigal:002006,similar to AA sequence:UniProtKB:P37338;locus_tag=HMEMAHAE_00852;product=HTH-type transcriptional repressor GlaR
NZ_CP029553.1	Prodigal:002006	CDS	943232	944116	.	+	0	ID=HMEMAHAE_00853;eC_number=1.13.11.37;Name=npcC;gene=npcC;inference=ab initio prediction:Prodigal:002006,similar to AA sequence:UniProtKB:Q6F4M7;locus_tag=HMEMAHAE_00853;product=Hydroxyquinol 1%2C2-dioxygenase
NZ_CP029553.1	Prodigal:002006	CDS	944142	944924	.	+	0	ID=HMEMAHAE_00854;eC_number=4.2.1.163;Name=hpcG;gene=hpcG;inference=ab initio prediction:Prodigal:002006,similar to AA sequence:UniProtKB:P42270;locus_tag=HMEMAHAE_00854;product=2-oxo-hept-4-ene-1%2C7-dioate hydratase
NZ_CP029553.1	Prodigal:002006	CDS	944932	945699	.	+	0	ID=HMEMAHAE_00855;eC_number=4.1.2.52;Name=hpcH_1;db_xref=COG:COG3836;gene=hpcH_1;inference=ab initio prediction:Prodigal:002006,similar to AA sequence:UniProtKB:Q47098;locus_tag=HMEMAHAE_00855;product=4-hydroxy-2-oxo-heptane-1%2C7-dioate aldolase
NZ_CP029553.1	Prodigal:002006	CDS	945735	947234	.	+	0	ID=HMEMAHAE_00856;eC_number=1.2.1.-;Name=bauC_2;db_xref=COG:COG1012;gene=bauC_2;inference=ab initio prediction:Prodigal:002006,similar to AA sequence:UniProtKB:Q9I702;locus_tag=HMEMAHAE_00856;product=Putative 3-oxopropanoate dehydrogenase
NZ_CP029553.1	Prodigal:002006	CDS	947893	949971	.	-	0	ID=HMEMAHAE_00857;inference=ab initio prediction:Prodigal:002006;locus_tag=HMEMAHAE_00857;product=hypothetical protein
NZ_CP029553.1	Prodigal:002006	CDS	950098	950544	.	+	0	ID=HMEMAHAE_00858;inference=ab initio prediction:Prodigal:002006,similar to AA sequence:ISfinder:ISMtsp13;locus_tag=HMEMAHAE_00858;product=IS256 family transposase ISMtsp13
NZ_CP029553.1	Prodigal:002006	CDS	950947	951807	.	-	0	ID=HMEMAHAE_00859;inference=ab initio prediction:Prodigal:002006;locus_tag=HMEMAHAE_00859;product=hypothetical protein
NZ_CP029553.1	Prodigal:002006	CDS	951982	952353	.	-	0	ID=HMEMAHAE_00860;inference=ab initio prediction:Prodigal:002006;locus_tag=HMEMAHAE_00860;product=hypothetical protein
NZ_CP029553.1	Aragorn:001002	tRNA	952557	952631	.	-	.	ID=HMEMAHAE_00861;inference=COORDINATES:profile:Aragorn:001002;locus_tag=HMEMAHAE_00861;product=tRNA-Gln(ttg)
NZ_CP029553.1	Prodigal:002006	CDS	952853	953608	.	+	0	ID=HMEMAHAE_00862;inference=ab initio prediction:Prodigal:002006;locus_tag=HMEMAHAE_00862;product=hypothetical protein
NZ_CP029553.1	Prodigal:002006	CDS	953767	955380	.	+	0	ID=HMEMAHAE_00863;Name=prfC;db_xref=COG:COG4108;gene=prfC;inference=ab initio prediction:Prodigal:002006,similar to AA sequence:UniProtKB:P0A7I4;locus_tag=HMEMAHAE_00863;product=Peptide chain release factor RF3
NZ_CP029553.1	Prodigal:002006	CDS	955414	955866	.	-	0	ID=HMEMAHAE_00864;Name=rssB_1;gene=rssB_1;inference=ab initio prediction:Prodigal:002006,protein motif:HAMAP:MF_00958;locus_tag=HMEMAHAE_00864;product=Regulator of RpoS
NZ_CP029553.1	Prodigal:002006	CDS	955927	956397	.	-	0	ID=HMEMAHAE_00865;inference=ab initio prediction:Prodigal:002006;locus_tag=HMEMAHAE_00865;product=hypothetical protein
NZ_CP029553.1	Prodigal:002006	CDS	956630	958015	.	+	0	ID=HMEMAHAE_00866;Name=flgE_1;db_xref=COG:COG1749;gene=flgE_1;inference=ab initio prediction:Prodigal:002006,similar to AA sequence:UniProtKB:Q8YDL6;locus_tag=HMEMAHAE_00866;product=Flagellar hook protein FlgE
NZ_CP029553.1	Prodigal:002006	CDS	958196	960076	.	+	0	ID=HMEMAHAE_00867;inference=ab initio prediction:Prodigal:002006;locus_tag=HMEMAHAE_00867;product=hypothetical protein
NZ_CP029553.1	Prodigal:002006	CDS	960092	961885	.	+	0	ID=HMEMAHAE_00868;inference=ab initio prediction:Prodigal:002006;locus_tag=HMEMAHAE_00868;product=hypothetical protein
NZ_CP029553.1	Prodigal:002006	CDS	961974	962882	.	-	0	ID=HMEMAHAE_00869;Name=hcaR_1;gene=hcaR_1;inference=ab initio prediction:Prodigal:002006,similar to AA sequence:UniProtKB:Q47141;locus_tag=HMEMAHAE_00869;product=Hca operon transcriptional activator HcaR
NZ_CP029553.1	Prodigal:002006	CDS	962995	963585	.	-	0	ID=HMEMAHAE_00870;Name=yibF_1;db_xref=COG:COG0625;gene=yibF_1;inference=ab initio prediction:Prodigal:002006,similar to AA sequence:UniProtKB:P0ACA1;locus_tag=HMEMAHAE_00870;product=putative GST-like protein YibF
NZ_CP029553.1	Prodigal:002006	CDS	963601	964827	.	-	0	ID=HMEMAHAE_00871;inference=ab initio prediction:Prodigal:002006;locus_tag=HMEMAHAE_00871;product=hypothetical protein
NZ_CP029553.1	Prodigal:002006	CDS	965134	966339	.	+	0	ID=HMEMAHAE_00872;eC_number=1.1.1.-;Name=gbsB;db_xref=COG:COG1454;gene=gbsB;inference=ab initio prediction:Prodigal:002006,similar to AA sequence:UniProtKB:P71017;locus_tag=HMEMAHAE_00872;product=Choline dehydrogenase
NZ_CP029553.1	Prodigal:002006	CDS	966709	967047	.	+	0	ID=HMEMAHAE_00873;inference=ab initio prediction:Prodigal:002006;locus_tag=HMEMAHAE_00873;product=hypothetical protein
NZ_CP029553.1	Prodigal:002006	CDS	967051	967539	.	-	0	ID=HMEMAHAE_00874;inference=ab initio prediction:Prodigal:002006;locus_tag=HMEMAHAE_00874;product=hypothetical protein
NZ_CP029553.1	Prodigal:002006	CDS	967532	967870	.	-	0	ID=HMEMAHAE_00875;inference=ab initio prediction:Prodigal:002006;locus_tag=HMEMAHAE_00875;product=hypothetical protein
NZ_CP029553.1	Prodigal:002006	CDS	967966	969069	.	-	0	ID=HMEMAHAE_00876;Name=flgI_1;gene=flgI_1;inference=ab initio prediction:Prodigal:002006,protein motif:HAMAP:MF_00416;locus_tag=HMEMAHAE_00876;product=Flagellar P-ring protein
NZ_CP029553.1	Prodigal:002006	CDS	969304	969720	.	+	0	ID=HMEMAHAE_00877;inference=ab initio prediction:Prodigal:002006;locus_tag=HMEMAHAE_00877;product=hypothetical protein
NZ_CP029553.1	Prodigal:002006	CDS	969881	971560	.	+	0	ID=HMEMAHAE_00878;inference=ab initio prediction:Prodigal:002006;locus_tag=HMEMAHAE_00878;product=hypothetical protein
NZ_CP029553.1	Prodigal:002006	CDS	971895	972311	.	+	0	ID=HMEMAHAE_00879;inference=ab initio prediction:Prodigal:002006;locus_tag=HMEMAHAE_00879;product=hypothetical protein
NZ_CP029553.1	Prodigal:002006	CDS	972400	973776	.	+	0	ID=HMEMAHAE_00880;eC_number=2.3.1.-;Name=patA_1;db_xref=COG:COG1696;gene=patA_1;inference=ab initio prediction:Prodigal:002006,similar to AA sequence:UniProtKB:O25526;locus_tag=HMEMAHAE_00880;product=Peptidoglycan O-acetyltransferase
NZ_CP029553.1	Prodigal:002006	CDS	973791	974816	.	+	0	ID=HMEMAHAE_00881;inference=ab initio prediction:Prodigal:002006;locus_tag=HMEMAHAE_00881;product=hypothetical protein
NZ_CP029553.1	Prodigal:002006	CDS	974976	975395	.	+	0	ID=HMEMAHAE_00882;Name=dksA;db_xref=COG:COG1734;gene=dksA;inference=ab initio prediction:Prodigal:002006,similar to AA sequence:UniProtKB:P0ABS1;locus_tag=HMEMAHAE_00882;product=RNA polymerase-binding transcription factor DksA
NZ_CP029553.1	Prodigal:002006	CDS	975946	976683	.	-	0	ID=HMEMAHAE_00883;Name=flgH_1;gene=flgH_1;inference=ab initio prediction:Prodigal:002006,protein motif:HAMAP:MF_00415;locus_tag=HMEMAHAE_00883;product=Flagellar L-ring protein
NZ_CP029553.1	Prodigal:002006	CDS	976696	977733	.	-	0	ID=HMEMAHAE_00884;inference=ab initio prediction:Prodigal:002006;locus_tag=HMEMAHAE_00884;product=hypothetical protein
NZ_CP029553.1	Prodigal:002006	CDS	977742	978533	.	-	0	ID=HMEMAHAE_00885;Name=flgG_1;db_xref=COG:COG4786;gene=flgG_1;inference=ab initio prediction:Prodigal:002006,similar to AA sequence:UniProtKB:P0A1J3;locus_tag=HMEMAHAE_00885;product=Flagellar basal-body rod protein FlgG
NZ_CP029553.1	Prodigal:002006	CDS	978549	979295	.	-	0	ID=HMEMAHAE_00886;Name=flgG_2;db_xref=COG:COG4786;gene=flgG_2;inference=ab initio prediction:Prodigal:002006,similar to AA sequence:UniProtKB:P0A1J3;locus_tag=HMEMAHAE_00886;product=Flagellar basal-body rod protein FlgG
NZ_CP029553.1	Prodigal:002006	CDS	979575	980081	.	+	0	ID=HMEMAHAE_00887;inference=ab initio prediction:Prodigal:002006;locus_tag=HMEMAHAE_00887;product=hypothetical protein
NZ_CP029553.1	Prodigal:002006	CDS	980110	981324	.	+	0	ID=HMEMAHAE_00888;inference=ab initio prediction:Prodigal:002006;locus_tag=HMEMAHAE_00888;product=hypothetical protein
NZ_CP029553.1	Prodigal:002006	CDS	981366	981917	.	+	0	ID=HMEMAHAE_00889;inference=ab initio prediction:Prodigal:002006;locus_tag=HMEMAHAE_00889;product=hypothetical protein
NZ_CP029553.1	Prodigal:002006	CDS	981914	982933	.	+	0	ID=HMEMAHAE_00890;inference=ab initio prediction:Prodigal:002006;locus_tag=HMEMAHAE_00890;product=hypothetical protein
NZ_CP029553.1	Prodigal:002006	CDS	983159	986410	.	+	0	ID=HMEMAHAE_00891;inference=ab initio prediction:Prodigal:002006;locus_tag=HMEMAHAE_00891;product=hypothetical protein
NZ_CP029553.1	Prodigal:002006	CDS	986492	987610	.	-	0	ID=HMEMAHAE_00892;eC_number=5.1.1.17;Name=cefD;db_xref=COG:COG0520;gene=cefD;inference=ab initio prediction:Prodigal:002006,similar to AA sequence:UniProtKB:P18549;locus_tag=HMEMAHAE_00892;product=Isopenicillin N epimerase
NZ_CP029553.1	Prodigal:002006	CDS	988084	988284	.	-	0	ID=HMEMAHAE_00893;inference=ab initio prediction:Prodigal:002006;locus_tag=HMEMAHAE_00893;product=hypothetical protein
NZ_CP029553.1	Aragorn:001002	tRNA	988444	988528	.	-	.	ID=HMEMAHAE_00894;inference=COORDINATES:profile:Aragorn:001002;locus_tag=HMEMAHAE_00894;product=tRNA-Leu(cag)
NZ_CP029553.1	Prodigal:002006	CDS	988906	990237	.	+	0	ID=HMEMAHAE_00895;Name=kgtP_1;gene=kgtP_1;inference=ab initio prediction:Prodigal:002006,similar to AA sequence:UniProtKB:P0AEX3;locus_tag=HMEMAHAE_00895;product=Alpha-ketoglutarate permease
NZ_CP029553.1	Prodigal:002006	CDS	990382	992256	.	+	0	ID=HMEMAHAE_00896;eC_number=2.7.13.3;Name=dctB_1;gene=dctB_1;inference=ab initio prediction:Prodigal:002006,similar to AA sequence:UniProtKB:P13633;locus_tag=HMEMAHAE_00896;product=C4-dicarboxylate transport sensor protein DctB
NZ_CP029553.1	Prodigal:002006	CDS	992257	993600	.	+	0	ID=HMEMAHAE_00897;Name=dctD_1;gene=dctD_1;inference=ab initio prediction:Prodigal:002006,similar to AA sequence:UniProtKB:P13632;locus_tag=HMEMAHAE_00897;product=C4-dicarboxylate transport transcriptional regulatory protein DctD
NZ_CP029553.1	Prodigal:002006	CDS	993681	994220	.	+	0	ID=HMEMAHAE_00898;inference=ab initio prediction:Prodigal:002006;locus_tag=HMEMAHAE_00898;product=hypothetical protein
NZ_CP029553.1	Aragorn:001002	tRNA	994482	994566	.	-	.	ID=HMEMAHAE_00899;inference=COORDINATES:profile:Aragorn:001002;locus_tag=HMEMAHAE_00899;product=tRNA-Leu(cag)
NZ_CP029553.1	Prodigal:002006	CDS	994663	996078	.	-	0	ID=HMEMAHAE_00900;eC_number=4.2.1.33;Name=leuC_1;db_xref=COG:COG0065;gene=leuC_1;inference=ab initio prediction:Prodigal:002006,similar to AA sequence:UniProtKB:P0A6A6;locus_tag=HMEMAHAE_00900;product=3-isopropylmalate dehydratase large subunit
NZ_CP029553.1	Prodigal:002006	CDS	996301	997191	.	-	0	ID=HMEMAHAE_00901;Name=ycjP_1;db_xref=COG:COG0395;gene=ycjP_1;inference=ab initio prediction:Prodigal:002006,similar to AA sequence:UniProtKB:P77716;locus_tag=HMEMAHAE_00901;product=Inner membrane ABC transporter permease protein YcjP
NZ_CP029553.1	Prodigal:002006	CDS	997210	998154	.	-	0	ID=HMEMAHAE_00902;Name=lacF;gene=lacF;inference=ab initio prediction:Prodigal:002006,similar to AA sequence:UniProtKB:P29823;locus_tag=HMEMAHAE_00902;product=Lactose transport system permease protein LacF
NZ_CP029553.1	Prodigal:002006	CDS	998545	999855	.	-	0	ID=HMEMAHAE_00903;inference=ab initio prediction:Prodigal:002006;locus_tag=HMEMAHAE_00903;product=hypothetical protein
NZ_CP029553.1	Prodigal:002006	CDS	999954	1001045	.	-	0	ID=HMEMAHAE_00904;eC_number=7.6.2.10;Name=ugpC_4;db_xref=COG:COG3839;gene=ugpC_4;inference=ab initio prediction:Prodigal:002006,similar to AA sequence:UniProtKB:P10907;locus_tag=HMEMAHAE_00904;product=sn-glycerol-3-phosphate import ATP-binding protein UgpC
NZ_CP029553.1	Prodigal:002006	CDS	1001318	1002274	.	+	0	ID=HMEMAHAE_00905;eC_number=1.1.1.215;db_xref=COG:COG1052;inference=ab initio prediction:Prodigal:002006,similar to AA sequence:UniProtKB:Q5FTU6;locus_tag=HMEMAHAE_00905;product=2-ketogluconate reductase
NZ_CP029553.1	Prodigal:002006	CDS	1002293	1003048	.	+	0	ID=HMEMAHAE_00906;inference=ab initio prediction:Prodigal:002006;locus_tag=HMEMAHAE_00906;product=hypothetical protein
NZ_CP029553.1	Prodigal:002006	CDS	1003065	1003733	.	-	0	ID=HMEMAHAE_00907;inference=ab initio prediction:Prodigal:002006;locus_tag=HMEMAHAE_00907;product=hypothetical protein
NZ_CP029553.1	Prodigal:002006	CDS	1004103	1005593	.	+	0	ID=HMEMAHAE_00908;eC_number=3.4.17.19;db_xref=COG:COG2317;inference=ab initio prediction:Prodigal:002006,similar to AA sequence:UniProtKB:Q5SLM3;locus_tag=HMEMAHAE_00908;product=Thermostable carboxypeptidase 1
NZ_CP029553.1	Prodigal:002006	CDS	1005805	1007499	.	+	0	ID=HMEMAHAE_00909;inference=ab initio prediction:Prodigal:002006;locus_tag=HMEMAHAE_00909;product=hypothetical protein
NZ_CP029553.1	Prodigal:002006	CDS	1007720	1008064	.	+	0	ID=HMEMAHAE_00910;inference=ab initio prediction:Prodigal:002006;locus_tag=HMEMAHAE_00910;product=hypothetical protein
NZ_CP029553.1	Prodigal:002006	CDS	1008069	1008860	.	-	0	ID=HMEMAHAE_00911;eC_number=3.5.1.118;Name=egtC;db_xref=COG:COG0121;gene=egtC;inference=ab initio prediction:Prodigal:002006,similar to AA sequence:UniProtKB:A0R5M9;locus_tag=HMEMAHAE_00911;product=Gamma-glutamyl-hercynylcysteine sulfoxide hydrolase
NZ_CP029553.1	Prodigal:002006	CDS	1009336	1009719	.	+	0	ID=HMEMAHAE_00912;inference=ab initio prediction:Prodigal:002006;locus_tag=HMEMAHAE_00912;product=hypothetical protein
NZ_CP029553.1	Prodigal:002006	CDS	1009813	1010121	.	-	0	ID=HMEMAHAE_00913;Name=rpsU;db_xref=COG:COG0828;gene=rpsU;inference=ab initio prediction:Prodigal:002006,similar to AA sequence:UniProtKB:Q6N274;locus_tag=HMEMAHAE_00913;product=30S ribosomal protein S21
NZ_CP029553.1	Prodigal:002006	CDS	1010442	1011656	.	-	0	ID=HMEMAHAE_00914;inference=ab initio prediction:Prodigal:002006;locus_tag=HMEMAHAE_00914;product=hypothetical protein
NZ_CP029553.1	Prodigal:002006	CDS	1011931	1012584	.	+	0	ID=HMEMAHAE_00915;inference=ab initio prediction:Prodigal:002006;locus_tag=HMEMAHAE_00915;product=hypothetical protein
NZ_CP029553.1	Prodigal:002006	CDS	1012717	1014102	.	-	0	ID=HMEMAHAE_00916;Name=srpC;db_xref=COG:COG2059;gene=srpC;inference=ab initio prediction:Prodigal:002006,similar to AA sequence:UniProtKB:Q55027;locus_tag=HMEMAHAE_00916;product=putative chromate transport protein
NZ_CP029553.1	Prodigal:002006	CDS	1014240	1015286	.	+	0	ID=HMEMAHAE_00917;eC_number=3.6.4.12;Name=ruvB_1;db_xref=COG:COG2255;gene=ruvB_1;inference=ab initio prediction:Prodigal:002006,similar to AA sequence:UniProtKB:Q51426;locus_tag=HMEMAHAE_00917;product=Holliday junction ATP-dependent DNA helicase RuvB
NZ_CP029553.1	Prodigal:002006	CDS	1015279	1016220	.	+	0	ID=HMEMAHAE_00918;eC_number=3.1.4.53;Name=cpdA_2;gene=cpdA_2;inference=ab initio prediction:Prodigal:002006,protein motif:HAMAP:MF_00905;locus_tag=HMEMAHAE_00918;product=3'%2C5'-cyclic adenosine monophosphate phosphodiesterase CpdA
NZ_CP029553.1	Prodigal:002006	CDS	1016484	1016930	.	+	0	ID=HMEMAHAE_00919;eC_number=3.1.2.-;Name=ybgC;db_xref=COG:COG0824;gene=ybgC;inference=ab initio prediction:Prodigal:002006,similar to AA sequence:UniProtKB:P44679;locus_tag=HMEMAHAE_00919;product=Acyl-CoA thioesterase YbgC
NZ_CP029553.1	Prodigal:002006	CDS	1017118	1017834	.	+	0	ID=HMEMAHAE_00920;Name=tolQ;db_xref=COG:COG0811;gene=tolQ;inference=ab initio prediction:Prodigal:002006,similar to AA sequence:UniProtKB:P0ABU9;locus_tag=HMEMAHAE_00920;product=Tol-Pal system protein TolQ
NZ_CP029553.1	Prodigal:002006	CDS	1017872	1018315	.	+	0	ID=HMEMAHAE_00921;Name=exbD_1;db_xref=COG:COG0848;gene=exbD_1;inference=ab initio prediction:Prodigal:002006,similar to AA sequence:UniProtKB:P0ABV2;locus_tag=HMEMAHAE_00921;product=Biopolymer transport protein ExbD
NZ_CP029553.1	Prodigal:002006	CDS	1018338	1019837	.	+	0	ID=HMEMAHAE_00922;inference=ab initio prediction:Prodigal:002006;locus_tag=HMEMAHAE_00922;product=hypothetical protein
NZ_CP029553.1	Prodigal:002006	CDS	1019883	1021226	.	+	0	ID=HMEMAHAE_00923;Name=tolB_1;db_xref=COG:COG0823;gene=tolB_1;inference=ab initio prediction:Prodigal:002006,similar to AA sequence:UniProtKB:Q83F59;locus_tag=HMEMAHAE_00923;product=Tol-Pal system protein TolB
NZ_CP029553.1	Prodigal:002006	CDS	1021609	1023126	.	-	0	ID=HMEMAHAE_00924;eC_number=3.4.21.107;Name=degP_1;db_xref=COG:COG0265;gene=degP_1;inference=ab initio prediction:Prodigal:002006,similar to AA sequence:UniProtKB:P0C0V0;locus_tag=HMEMAHAE_00924;product=Periplasmic serine endoprotease DegP
NZ_CP029553.1	Prodigal:002006	CDS	1023285	1023479	.	-	0	ID=HMEMAHAE_00925;inference=ab initio prediction:Prodigal:002006;locus_tag=HMEMAHAE_00925;product=hypothetical protein
NZ_CP029553.1	Prodigal:002006	CDS	1023682	1024602	.	-	0	ID=HMEMAHAE_00926;Name=hflC;db_xref=COG:COG0330;gene=hflC;inference=ab initio prediction:Prodigal:002006,similar to AA sequence:UniProtKB:P0ABC3;locus_tag=HMEMAHAE_00926;product=Modulator of FtsH protease HflC
NZ_CP029553.1	Prodigal:002006	CDS	1024599	1025816	.	-	0	ID=HMEMAHAE_00927;Name=hflK;db_xref=COG:COG0330;gene=hflK;inference=ab initio prediction:Prodigal:002006,similar to AA sequence:UniProtKB:P0ABC7;locus_tag=HMEMAHAE_00927;product=Modulator of FtsH protease HflK
NZ_CP029553.1	Prodigal:002006	CDS	1026026	1026520	.	-	0	ID=HMEMAHAE_00928;eC_number=1.5.1.3;Name=dhfrIII;gene=dhfrIII;inference=ab initio prediction:Prodigal:002006,similar to AA sequence:UniProtKB:P12833;locus_tag=HMEMAHAE_00928;product=Dihydrofolate reductase type 3
NZ_CP029553.1	Prodigal:002006	CDS	1026523	1027317	.	-	0	ID=HMEMAHAE_00929;eC_number=2.1.1.45;Name=thyA;db_xref=COG:COG0207;gene=thyA;inference=ab initio prediction:Prodigal:002006,similar to AA sequence:UniProtKB:P0A884;locus_tag=HMEMAHAE_00929;product=Thymidylate synthase
NZ_CP029553.1	Prodigal:002006	CDS	1027474	1028235	.	-	0	ID=HMEMAHAE_00930;inference=ab initio prediction:Prodigal:002006;locus_tag=HMEMAHAE_00930;product=hypothetical protein
NZ_CP029553.1	Aragorn:001002	tmRNA	1028309	1028650	.	+	.	ID=HMEMAHAE_00931;Name=ssrA;gene=ssrA;inference=COORDINATES:profile:Aragorn:001002;locus_tag=HMEMAHAE_00931;product=transfer-messenger RNA%2C SsrA
NZ_CP029553.1	Prodigal:002006	CDS	1028688	1029350	.	+	0	ID=HMEMAHAE_00932;inference=ab initio prediction:Prodigal:002006;locus_tag=HMEMAHAE_00932;product=hypothetical protein
NZ_CP029553.1	Prodigal:002006	CDS	1029490	1030881	.	-	0	ID=HMEMAHAE_00933;inference=ab initio prediction:Prodigal:002006;locus_tag=HMEMAHAE_00933;product=hypothetical protein
NZ_CP029553.1	Prodigal:002006	CDS	1030984	1032393	.	+	0	ID=HMEMAHAE_00934;eC_number=4.2.1.2;Name=fumC;db_xref=COG:COG0114;gene=fumC;inference=ab initio prediction:Prodigal:002006,similar to AA sequence:UniProtKB:Q92PB6;locus_tag=HMEMAHAE_00934;product=Fumarate hydratase class II
NZ_CP029553.1	Prodigal:002006	CDS	1032475	1032666	.	+	0	ID=HMEMAHAE_00935;inference=ab initio prediction:Prodigal:002006;locus_tag=HMEMAHAE_00935;product=hypothetical protein
NZ_CP029553.1	Prodigal:002006	CDS	1032663	1032950	.	+	0	ID=HMEMAHAE_00936;inference=ab initio prediction:Prodigal:002006;locus_tag=HMEMAHAE_00936;product=hypothetical protein
NZ_CP029553.1	Prodigal:002006	CDS	1033078	1033899	.	-	0	ID=HMEMAHAE_00937;Name=ygfZ;gene=ygfZ;inference=ab initio prediction:Prodigal:002006,protein motif:HAMAP:MF_01175;locus_tag=HMEMAHAE_00937;product=tRNA-modifying protein YgfZ
NZ_CP029553.1	Prodigal:002006	CDS	1034020	1035360	.	+	0	ID=HMEMAHAE_00938;eC_number=3.5.2.-;Name=lhyD;gene=lhyD;inference=ab initio prediction:Prodigal:002006,similar to AA sequence:UniProtKB:P81006;locus_tag=HMEMAHAE_00938;product=L-hydantoinase
NZ_CP029553.1	Prodigal:002006	CDS	1035830	1036234	.	+	0	ID=HMEMAHAE_00939;Name=secG;db_xref=COG:COG1314;gene=secG;inference=ab initio prediction:Prodigal:002006,similar to AA sequence:UniProtKB:P0AG99;locus_tag=HMEMAHAE_00939;product=Protein-export membrane protein SecG
NZ_CP029553.1	Prodigal:002006	CDS	1036383	1038011	.	+	0	ID=HMEMAHAE_00940;eC_number=6.3.4.2;Name=pyrG;db_xref=COG:COG0504;gene=pyrG;inference=ab initio prediction:Prodigal:002006,similar to AA sequence:UniProtKB:P0A7E5;locus_tag=HMEMAHAE_00940;product=CTP synthase
NZ_CP029553.1	Prodigal:002006	CDS	1038179	1038427	.	+	0	ID=HMEMAHAE_00941;inference=ab initio prediction:Prodigal:002006;locus_tag=HMEMAHAE_00941;product=hypothetical protein
NZ_CP029553.1	Prodigal:002006	CDS	1038446	1039705	.	-	0	ID=HMEMAHAE_00942;inference=ab initio prediction:Prodigal:002006;locus_tag=HMEMAHAE_00942;product=hypothetical protein
NZ_CP029553.1	Prodigal:002006	CDS	1039900	1040364	.	-	0	ID=HMEMAHAE_00943;eC_number=1.11.1.15;Name=bcp;db_xref=COG:COG1225;gene=bcp;inference=ab initio prediction:Prodigal:002006,similar to AA sequence:UniProtKB:Q83CY8;locus_tag=HMEMAHAE_00943;product=Putative peroxiredoxin bcp
NZ_CP029553.1	Prodigal:002006	CDS	1040556	1043987	.	+	0	ID=HMEMAHAE_00944;inference=ab initio prediction:Prodigal:002006;locus_tag=HMEMAHAE_00944;product=hypothetical protein
NZ_CP029553.1	Aragorn:001002	tRNA	1044061	1044135	.	+	.	ID=HMEMAHAE_00945;inference=COORDINATES:profile:Aragorn:001002;locus_tag=HMEMAHAE_00945;product=tRNA-Gly(ccc)
NZ_CP029553.1	Prodigal:002006	CDS	1044508	1044807	.	+	0	ID=HMEMAHAE_00946;eC_number=1.3.99.16;Name=iorA_2;gene=iorA_2;inference=ab initio prediction:Prodigal:002006,similar to AA sequence:UniProtKB:Q51697;locus_tag=HMEMAHAE_00946;product=Isoquinoline 1-oxidoreductase subunit alpha
NZ_CP029553.1	Prodigal:002006	CDS	1045301	1045837	.	+	0	ID=HMEMAHAE_00947;inference=ab initio prediction:Prodigal:002006;locus_tag=HMEMAHAE_00947;product=hypothetical protein
NZ_CP029553.1	Prodigal:002006	CDS	1046642	1047574	.	-	0	ID=HMEMAHAE_00948;eC_number=2.7.1.15;Name=rbsK_1;db_xref=COG:COG0524;gene=rbsK_1;inference=ab initio prediction:Prodigal:002006,similar to AA sequence:UniProtKB:P0A9J6;locus_tag=HMEMAHAE_00948;product=Ribokinase
NZ_CP029553.1	Prodigal:002006	CDS	1047588	1048034	.	-	0	ID=HMEMAHAE_00949;eC_number=5.3.1.6;Name=rpiB;db_xref=COG:COG0698;gene=rpiB;inference=ab initio prediction:Prodigal:002006,similar to AA sequence:UniProtKB:P37351;locus_tag=HMEMAHAE_00949;product=Ribose-5-phosphate isomerase B
NZ_CP029553.1	Prodigal:002006	CDS	1048107	1048898	.	-	0	ID=HMEMAHAE_00950;Name=glnH;db_xref=COG:COG0834;gene=glnH;inference=ab initio prediction:Prodigal:002006,similar to AA sequence:UniProtKB:O34563;locus_tag=HMEMAHAE_00950;product=ABC transporter glutamine-binding protein GlnH
NZ_CP029553.1	Prodigal:002006	CDS	1048932	1049687	.	-	0	ID=HMEMAHAE_00951;Name=glnQ_1;gene=glnQ_1;inference=ab initio prediction:Prodigal:002006,similar to AA sequence:UniProtKB:P27675;locus_tag=HMEMAHAE_00951;product=Glutamine transport ATP-binding protein GlnQ
NZ_CP029553.1	Prodigal:002006	CDS	1049703	1050371	.	-	0	ID=HMEMAHAE_00952;Name=yecS_1;db_xref=COG:COG0765;gene=yecS_1;inference=ab initio prediction:Prodigal:002006,similar to AA sequence:UniProtKB:P0AFT2;locus_tag=HMEMAHAE_00952;product=L-cystine transport system permease protein YecS
NZ_CP029553.1	Prodigal:002006	CDS	1050382	1051065	.	-	0	ID=HMEMAHAE_00953;Name=occM_1;gene=occM_1;inference=ab initio prediction:Prodigal:002006,similar to AA sequence:UniProtKB:P35114;locus_tag=HMEMAHAE_00953;product=Octopine transport system permease protein OccM
NZ_CP029553.1	Prodigal:002006	CDS	1051085	1051987	.	-	0	ID=HMEMAHAE_00954;eC_number=1.1.1.60;Name=glxR_2;db_xref=COG:COG2084;gene=glxR_2;inference=ab initio prediction:Prodigal:002006,similar to AA sequence:UniProtKB:P77161;locus_tag=HMEMAHAE_00954;product=2-hydroxy-3-oxopropionate reductase
NZ_CP029553.1	Prodigal:002006	CDS	1051992	1052807	.	-	0	ID=HMEMAHAE_00955;Name=nanR_2;gene=nanR_2;inference=ab initio prediction:Prodigal:002006,protein motif:HAMAP:MF_01236;locus_tag=HMEMAHAE_00955;product=HTH-type transcriptional repressor NanR
NZ_CP029553.1	Prodigal:002006	CDS	1053552	1053962	.	-	0	ID=HMEMAHAE_00956;inference=ab initio prediction:Prodigal:002006;locus_tag=HMEMAHAE_00956;product=hypothetical protein
NZ_CP029553.1	Prodigal:002006	CDS	1054025	1055188	.	-	0	ID=HMEMAHAE_00957;inference=ab initio prediction:Prodigal:002006;locus_tag=HMEMAHAE_00957;product=hypothetical protein
NZ_CP029553.1	Prodigal:002006	CDS	1055792	1056907	.	+	0	ID=HMEMAHAE_00958;Name=bepF_1;gene=bepF_1;inference=ab initio prediction:Prodigal:002006,similar to AA sequence:UniProtKB:Q8FWV8;locus_tag=HMEMAHAE_00958;product=Efflux pump periplasmic linker BepF
NZ_CP029553.1	Prodigal:002006	CDS	1056912	1060118	.	+	0	ID=HMEMAHAE_00959;Name=bepG;gene=bepG;inference=ab initio prediction:Prodigal:002006,similar to AA sequence:UniProtKB:Q8FWV9;locus_tag=HMEMAHAE_00959;product=Efflux pump membrane transporter BepG
NZ_CP029553.1	Prodigal:002006	CDS	1060146	1060988	.	+	0	ID=HMEMAHAE_00960;eC_number=2.7.4.1;inference=ab initio prediction:Prodigal:002006,similar to AA sequence:UniProtKB:Q92ZU4;locus_tag=HMEMAHAE_00960;product=Polyphosphate:ADP phosphotransferase 3
NZ_CP029553.1	Prodigal:002006	CDS	1061029	1061430	.	-	0	ID=HMEMAHAE_00961;Name=atpC_2;db_xref=COG:COG0355;gene=atpC_2;inference=ab initio prediction:Prodigal:002006,similar to AA sequence:UniProtKB:P72248;locus_tag=HMEMAHAE_00961;product=ATP synthase epsilon chain
NZ_CP029553.1	Prodigal:002006	CDS	1061441	1062223	.	-	0	ID=HMEMAHAE_00962;eC_number=1.3.1.9;Name=fabI_1;db_xref=COG:COG0623;gene=fabI_1;inference=ab initio prediction:Prodigal:002006,similar to AA sequence:UniProtKB:O67505;locus_tag=HMEMAHAE_00962;product=Enoyl-[acyl-carrier-protein] reductase [NADH] FabI
NZ_CP029553.1	Prodigal:002006	CDS	1062312	1064609	.	-	0	ID=HMEMAHAE_00963;inference=ab initio prediction:Prodigal:002006;locus_tag=HMEMAHAE_00963;product=hypothetical protein
NZ_CP029553.1	Prodigal:002006	CDS	1064633	1065130	.	-	0	ID=HMEMAHAE_00964;inference=ab initio prediction:Prodigal:002006;locus_tag=HMEMAHAE_00964;product=hypothetical protein
NZ_CP029553.1	Prodigal:002006	CDS	1065148	1066380	.	-	0	ID=HMEMAHAE_00965;eC_number=2.7.2.1;Name=ackA;db_xref=COG:COG0282;gene=ackA;inference=ab initio prediction:Prodigal:002006,similar to AA sequence:UniProtKB:Q9WYB1;locus_tag=HMEMAHAE_00965;product=Acetate kinase
NZ_CP029553.1	Prodigal:002006	CDS	1066383	1067378	.	-	0	ID=HMEMAHAE_00966;eC_number=2.3.1.8;Name=pta;db_xref=COG:COG0280;gene=pta;inference=ab initio prediction:Prodigal:002006,similar to AA sequence:UniProtKB:Q9X0L4;locus_tag=HMEMAHAE_00966;product=Phosphate acetyltransferase
NZ_CP029553.1	Prodigal:002006	CDS	1067823	1068248	.	-	0	ID=HMEMAHAE_00967;inference=ab initio prediction:Prodigal:002006;locus_tag=HMEMAHAE_00967;product=hypothetical protein
NZ_CP029553.1	Prodigal:002006	CDS	1068673	1068987	.	+	0	ID=HMEMAHAE_00968;inference=ab initio prediction:Prodigal:002006;locus_tag=HMEMAHAE_00968;product=hypothetical protein
NZ_CP029553.1	Prodigal:002006	CDS	1069348	1070451	.	-	0	ID=HMEMAHAE_00969;Name=virS;gene=virS;inference=ab initio prediction:Prodigal:002006,similar to AA sequence:UniProtKB:P9WMJ3;locus_tag=HMEMAHAE_00969;product=HTH-type transcriptional regulator VirS
NZ_CP029553.1	Prodigal:002006	CDS	1070710	1071051	.	-	0	ID=HMEMAHAE_00970;inference=ab initio prediction:Prodigal:002006;locus_tag=HMEMAHAE_00970;product=hypothetical protein
NZ_CP029553.1	Prodigal:002006	CDS	1071707	1071976	.	-	0	ID=HMEMAHAE_00971;eC_number=4.1.2.-;inference=ab initio prediction:Prodigal:002006,protein motif:HAMAP:MF_01403;locus_tag=HMEMAHAE_00971;product=phosphoketolase
NZ_CP029553.1	Prodigal:002006	CDS	1072027	1072401	.	-	0	ID=HMEMAHAE_00972;eC_number=4.1.2.9;Name=xpkA;gene=xpkA;inference=ab initio prediction:Prodigal:002006,similar to AA sequence:UniProtKB:Q937F6;locus_tag=HMEMAHAE_00972;product=Xylulose-5-phosphate phosphoketolase
NZ_CP029553.1	Prodigal:002006	CDS	1072521	1072949	.	-	0	ID=HMEMAHAE_00973;inference=ab initio prediction:Prodigal:002006;locus_tag=HMEMAHAE_00973;product=hypothetical protein
NZ_CP029553.1	Prodigal:002006	CDS	1073979	1074194	.	+	0	ID=HMEMAHAE_00974;inference=ab initio prediction:Prodigal:002006;locus_tag=HMEMAHAE_00974;product=hypothetical protein
NZ_CP029553.1	Prodigal:002006	CDS	1074269	1074562	.	-	0	ID=HMEMAHAE_00975;inference=ab initio prediction:Prodigal:002006;locus_tag=HMEMAHAE_00975;product=hypothetical protein
NZ_CP029553.1	Prodigal:002006	CDS	1076044	1076220	.	-	0	ID=HMEMAHAE_00976;inference=ab initio prediction:Prodigal:002006;locus_tag=HMEMAHAE_00976;product=hypothetical protein
NZ_CP029553.1	Prodigal:002006	CDS	1076855	1077220	.	-	0	ID=HMEMAHAE_00977;inference=ab initio prediction:Prodigal:002006;locus_tag=HMEMAHAE_00977;product=hypothetical protein
NZ_CP029553.1	Prodigal:002006	CDS	1078526	1079065	.	-	0	ID=HMEMAHAE_00978;inference=ab initio prediction:Prodigal:002006;locus_tag=HMEMAHAE_00978;product=hypothetical protein
NZ_CP029553.1	Prodigal:002006	CDS	1079175	1079501	.	-	0	ID=HMEMAHAE_00979;inference=ab initio prediction:Prodigal:002006;locus_tag=HMEMAHAE_00979;product=hypothetical protein
NZ_CP029553.1	Prodigal:002006	CDS	1079498	1080172	.	-	0	ID=HMEMAHAE_00980;inference=ab initio prediction:Prodigal:002006;locus_tag=HMEMAHAE_00980;product=hypothetical protein
NZ_CP029553.1	Prodigal:002006	CDS	1081194	1083362	.	+	0	ID=HMEMAHAE_00981;inference=ab initio prediction:Prodigal:002006;locus_tag=HMEMAHAE_00981;product=hypothetical protein
NZ_CP029553.1	Prodigal:002006	CDS	1083359	1083961	.	+	0	ID=HMEMAHAE_00982;inference=ab initio prediction:Prodigal:002006;locus_tag=HMEMAHAE_00982;product=hypothetical protein
NZ_CP029553.1	Prodigal:002006	CDS	1084144	1085283	.	+	0	ID=HMEMAHAE_00983;inference=ab initio prediction:Prodigal:002006;locus_tag=HMEMAHAE_00983;product=hypothetical protein
NZ_CP029553.1	Prodigal:002006	CDS	1085280	1086065	.	+	0	ID=HMEMAHAE_00984;inference=ab initio prediction:Prodigal:002006;locus_tag=HMEMAHAE_00984;product=hypothetical protein
NZ_CP029553.1	Prodigal:002006	CDS	1086107	1086202	.	-	0	ID=HMEMAHAE_00985;inference=ab initio prediction:Prodigal:002006;locus_tag=HMEMAHAE_00985;product=hypothetical protein
NZ_CP029553.1	Prodigal:002006	CDS	1086281	1086808	.	-	0	ID=HMEMAHAE_00986;inference=ab initio prediction:Prodigal:002006;locus_tag=HMEMAHAE_00986;product=hypothetical protein
NZ_CP029553.1	Prodigal:002006	CDS	1086868	1087761	.	-	0	ID=HMEMAHAE_00987;eC_number=4.2.1.131;Name=crtC;gene=crtC;inference=ab initio prediction:Prodigal:002006,similar to AA sequence:UniProtKB:Q7X3G5;locus_tag=HMEMAHAE_00987;product=Acyclic carotenoid 1%2C2-hydratase
NZ_CP029553.1	Prodigal:002006	CDS	1087764	1089242	.	-	0	ID=HMEMAHAE_00988;eC_number=1.3.99.27;Name=crtD;gene=crtD;inference=ab initio prediction:Prodigal:002006,similar to AA sequence:UniProtKB:Q9JPB5;locus_tag=HMEMAHAE_00988;product=Hydroxyneurosporene desaturase
NZ_CP029553.1	Prodigal:002006	CDS	1089327	1090199	.	+	0	ID=HMEMAHAE_00989;eC_number=2.5.1.10;inference=ab initio prediction:Prodigal:002006,similar to AA sequence:UniProtKB:Q08291;locus_tag=HMEMAHAE_00989;product=Farnesyl diphosphate synthase
NZ_CP029553.1	Prodigal:002006	CDS	1090673	1091863	.	+	0	ID=HMEMAHAE_00990;eC_number=2.1.1.210;Name=crtF;gene=crtF;inference=ab initio prediction:Prodigal:002006,similar to AA sequence:UniProtKB:D5AP78;locus_tag=HMEMAHAE_00990;product=Demethylspheroidene O-methyltransferase
NZ_CP029553.1	Prodigal:002006	CDS	1091941	1092873	.	+	0	ID=HMEMAHAE_00991;eC_number=1.1.1.414;Name=lgoD_1;db_xref=COG:COG1063;gene=lgoD_1;inference=ab initio prediction:Prodigal:002006,similar to AA sequence:UniProtKB:P39400;locus_tag=HMEMAHAE_00991;product=L-galactonate-5-dehydrogenase
NZ_CP029553.1	Prodigal:002006	CDS	1092870	1093871	.	+	0	ID=HMEMAHAE_00992;eC_number=1.3.7.15;Name=bchX;db_xref=COG:COG1348;gene=bchX;inference=ab initio prediction:Prodigal:002006,similar to AA sequence:UniProtKB:P26177;locus_tag=HMEMAHAE_00992;product=Chlorophyllide reductase 35.5 kDa chain
NZ_CP029553.1	Prodigal:002006	CDS	1093874	1095421	.	+	0	ID=HMEMAHAE_00993;eC_number=1.3.7.15;Name=bchY;gene=bchY;inference=ab initio prediction:Prodigal:002006,similar to AA sequence:UniProtKB:P26178;locus_tag=HMEMAHAE_00993;product=Chlorophyllide reductase 52.5 kDa chain
NZ_CP029553.1	Aragorn:001002	tRNA	1095700	1095781	.	-	.	ID=HMEMAHAE_00994;inference=COORDINATES:profile:Aragorn:001002;locus_tag=HMEMAHAE_00994;product=tRNA-Thr(ggt)
NZ_CP029553.1	Prodigal:002006	CDS	1096972	1097181	.	+	0	ID=HMEMAHAE_00995;inference=ab initio prediction:Prodigal:002006;locus_tag=HMEMAHAE_00995;product=hypothetical protein
NZ_CP029553.1	Prodigal:002006	CDS	1097329	1097559	.	+	0	ID=HMEMAHAE_00996;inference=ab initio prediction:Prodigal:002006;locus_tag=HMEMAHAE_00996;product=hypothetical protein
NZ_CP029553.1	Prodigal:002006	CDS	1097576	1097755	.	+	0	ID=HMEMAHAE_00997;inference=ab initio prediction:Prodigal:002006,similar to AA sequence:UniProtKB:P80259;locus_tag=HMEMAHAE_00997;product=Light-harvesting protein B-880 alpha chain
NZ_CP029553.1	Prodigal:002006	CDS	1097895	1098719	.	+	0	ID=HMEMAHAE_00998;Name=pufL;gene=pufL;inference=ab initio prediction:Prodigal:002006,similar to AA sequence:UniProtKB:P10717;locus_tag=HMEMAHAE_00998;product=Reaction center protein L chain
NZ_CP029553.1	Prodigal:002006	CDS	1098770	1099750	.	+	0	ID=HMEMAHAE_00999;Name=pufM;gene=pufM;inference=ab initio prediction:Prodigal:002006,similar to AA sequence:UniProtKB:P10718;locus_tag=HMEMAHAE_00999;product=Reaction center protein M chain
NZ_CP029553.1	Prodigal:002006	CDS	1099747	1100808	.	+	0	ID=HMEMAHAE_01000;Name=pufC;gene=pufC;inference=ab initio prediction:Prodigal:002006,similar to AA sequence:UniProtKB:D2Z0P5;locus_tag=HMEMAHAE_01000;product=Photosynthetic reaction center cytochrome c subunit
NZ_CP029553.1	Prodigal:002006	CDS	1101121	1101297	.	+	0	ID=HMEMAHAE_01001;inference=ab initio prediction:Prodigal:002006;locus_tag=HMEMAHAE_01001;product=hypothetical protein
NZ_CP029553.1	Prodigal:002006	CDS	1101548	1103125	.	-	0	ID=HMEMAHAE_01002;Name=petJ_2;gene=petJ_2;inference=ab initio prediction:Prodigal:002006,protein motif:HAMAP:MF_00594;locus_tag=HMEMAHAE_01002;product=Cytochrome c6
NZ_CP029553.1	Prodigal:002006	CDS	1103145	1103414	.	-	0	ID=HMEMAHAE_01003;inference=ab initio prediction:Prodigal:002006;locus_tag=HMEMAHAE_01003;product=hypothetical protein
NZ_CP029553.1	Prodigal:002006	CDS	1103650	1104135	.	-	0	ID=HMEMAHAE_01004;inference=ab initio prediction:Prodigal:002006;locus_tag=HMEMAHAE_01004;product=hypothetical protein
NZ_CP029553.1	Prodigal:002006	CDS	1104135	1105328	.	-	0	ID=HMEMAHAE_01005;inference=ab initio prediction:Prodigal:002006;locus_tag=HMEMAHAE_01005;product=hypothetical protein
NZ_CP029553.1	Prodigal:002006	CDS	1105373	1106707	.	-	0	ID=HMEMAHAE_01006;Name=pucC_1;gene=pucC_1;inference=ab initio prediction:Prodigal:002006,similar to AA sequence:UniProtKB:P23462;locus_tag=HMEMAHAE_01006;product=Protein PucC
NZ_CP029553.1	Prodigal:002006	CDS	1106704	1107618	.	-	0	ID=HMEMAHAE_01007;eC_number=2.5.1.74;Name=menA;gene=menA;inference=ab initio prediction:Prodigal:002006,protein motif:HAMAP:MF_01937;locus_tag=HMEMAHAE_01007;product=1%2C4-dihydroxy-2-naphthoate octaprenyltransferase
NZ_CP029553.1	Prodigal:002006	CDS	1107700	1109112	.	-	0	ID=HMEMAHAE_01008;inference=ab initio prediction:Prodigal:002006;locus_tag=HMEMAHAE_01008;product=hypothetical protein
NZ_CP029553.1	Aragorn:001002	tRNA	1109904	1110001	.	-	.	ID=HMEMAHAE_01009;inference=COORDINATES:profile:Aragorn:001002;locus_tag=HMEMAHAE_01009;product=tRNA-Ala(cgc)
NZ_CP029553.1	Prodigal:002006	CDS	1110351	1110857	.	+	0	ID=HMEMAHAE_01010;inference=ab initio prediction:Prodigal:002006;locus_tag=HMEMAHAE_01010;product=hypothetical protein
NZ_CP029553.1	Prodigal:002006	CDS	1110854	1112128	.	+	0	ID=HMEMAHAE_01011;eC_number=1.3.7.7;Name=bchN;db_xref=COG:COG2710;gene=bchN;inference=ab initio prediction:Prodigal:002006,similar to AA sequence:UniProtKB:P26164;locus_tag=HMEMAHAE_01011;product=Light-independent protochlorophyllide reductase subunit N
NZ_CP029553.1	Prodigal:002006	CDS	1112133	1113671	.	+	0	ID=HMEMAHAE_01012;eC_number=1.3.7.7;Name=chlB;db_xref=COG:COG2710;gene=chlB;inference=ab initio prediction:Prodigal:002006,similar to AA sequence:UniProtKB:Q7VD38;locus_tag=HMEMAHAE_01012;product=Light-independent protochlorophyllide reductase subunit B
NZ_CP029553.1	Prodigal:002006	CDS	1113646	1117353	.	+	0	ID=HMEMAHAE_01013;inference=ab initio prediction:Prodigal:002006;locus_tag=HMEMAHAE_01013;product=hypothetical protein
NZ_CP029553.1	Prodigal:002006	CDS	1117350	1118243	.	+	0	ID=HMEMAHAE_01014;eC_number=1.3.7.7;Name=chlL;db_xref=COG:COG1348;gene=chlL;inference=ab initio prediction:Prodigal:002006,similar to AA sequence:UniProtKB:Q7VD39;locus_tag=HMEMAHAE_01014;product=Light-independent protochlorophyllide reductase iron-sulfur ATP-binding protein
NZ_CP029553.1	Prodigal:002006	CDS	1118243	1118944	.	+	0	ID=HMEMAHAE_01015;eC_number=2.1.1.11;Name=bchM;db_xref=COG:COG2227;gene=bchM;inference=ab initio prediction:Prodigal:002006,similar to AA sequence:UniProtKB:P26236;locus_tag=HMEMAHAE_01015;product=Magnesium-protoporphyrin O-methyltransferase
NZ_CP029553.1	Prodigal:002006	CDS	1118941	1120347	.	+	0	ID=HMEMAHAE_01016;Name=pucC_2;gene=pucC_2;inference=ab initio prediction:Prodigal:002006,similar to AA sequence:UniProtKB:P23462;locus_tag=HMEMAHAE_01016;product=Protein PucC
NZ_CP029553.1	Prodigal:002006	CDS	1120357	1121148	.	+	0	ID=HMEMAHAE_01017;Name=puhA;gene=puhA;inference=ab initio prediction:Prodigal:002006,similar to AA sequence:UniProtKB:P06008;locus_tag=HMEMAHAE_01017;product=Reaction center protein H chain
NZ_CP029553.1	Prodigal:002006	CDS	1121145	1121783	.	+	0	ID=HMEMAHAE_01018;inference=ab initio prediction:Prodigal:002006;locus_tag=HMEMAHAE_01018;product=hypothetical protein
NZ_CP029553.1	Prodigal:002006	CDS	1121795	1122244	.	+	0	ID=HMEMAHAE_01019;inference=ab initio prediction:Prodigal:002006;locus_tag=HMEMAHAE_01019;product=hypothetical protein
NZ_CP029553.1	Prodigal:002006	CDS	1122244	1122543	.	+	0	ID=HMEMAHAE_01020;inference=ab initio prediction:Prodigal:002006;locus_tag=HMEMAHAE_01020;product=hypothetical protein
NZ_CP029553.1	Prodigal:002006	CDS	1122540	1123601	.	+	0	ID=HMEMAHAE_01021;inference=ab initio prediction:Prodigal:002006;locus_tag=HMEMAHAE_01021;product=hypothetical protein
NZ_CP029553.1	Prodigal:002006	CDS	1123609	1124391	.	+	0	ID=HMEMAHAE_01022;inference=ab initio prediction:Prodigal:002006;locus_tag=HMEMAHAE_01022;product=hypothetical protein
NZ_CP029553.1	Prodigal:002006	CDS	1124440	1125651	.	+	0	ID=HMEMAHAE_01023;eC_number=2.3.1.37;Name=hemA_1;db_xref=COG:COG0156;gene=hemA_1;inference=ab initio prediction:Prodigal:002006,similar to AA sequence:UniProtKB:P18079;locus_tag=HMEMAHAE_01023;product=5-aminolevulinate synthase
NZ_CP029553.1	Prodigal:002006	CDS	1125997	1127112	.	+	0	ID=HMEMAHAE_01024;eC_number=6.6.1.1;Name=bchI;db_xref=COG:COG1239;gene=bchI;inference=ab initio prediction:Prodigal:002006,similar to AA sequence:UniProtKB:P26239;locus_tag=HMEMAHAE_01024;product=Magnesium-chelatase 38 kDa subunit
NZ_CP029553.1	Prodigal:002006	CDS	1127109	1128824	.	+	0	ID=HMEMAHAE_01025;eC_number=6.6.1.1;Name=bchD;db_xref=COG:COG1240;gene=bchD;inference=ab initio prediction:Prodigal:002006,similar to AA sequence:UniProtKB:P26175;locus_tag=HMEMAHAE_01025;product=Magnesium-chelatase 60 kDa subunit
NZ_CP029553.1	Prodigal:002006	CDS	1128828	1129466	.	+	0	ID=HMEMAHAE_01026;eC_number=4.2.99.20;Name=menH_1;gene=menH_1;inference=ab initio prediction:Prodigal:002006,protein motif:HAMAP:MF_01660;locus_tag=HMEMAHAE_01026;product=2-succinyl-6-hydroxy-2%2C4-cyclohexadiene-1-carboxylate synthase
NZ_CP029553.1	Prodigal:002006	CDS	1129463	1129675	.	+	0	ID=HMEMAHAE_01027;inference=ab initio prediction:Prodigal:002006;locus_tag=HMEMAHAE_01027;product=hypothetical protein
NZ_CP029553.1	Prodigal:002006	CDS	1129798	1131321	.	+	0	ID=HMEMAHAE_01028;eC_number=1.3.99.28;Name=crtI;db_xref=COG:COG1233;gene=crtI;inference=ab initio prediction:Prodigal:002006,similar to AA sequence:UniProtKB:P17054;locus_tag=HMEMAHAE_01028;product=Phytoene desaturase (neurosporene-forming)
NZ_CP029553.1	Prodigal:002006	CDS	1131302	1132381	.	+	0	ID=HMEMAHAE_01029;inference=ab initio prediction:Prodigal:002006;locus_tag=HMEMAHAE_01029;product=hypothetical protein
NZ_CP029553.1	Prodigal:002006	CDS	1133683	1134726	.	-	0	ID=HMEMAHAE_01030;inference=ab initio prediction:Prodigal:002006;locus_tag=HMEMAHAE_01030;product=hypothetical protein
NZ_CP029553.1	Prodigal:002006	CDS	1134878	1135201	.	-	0	ID=HMEMAHAE_01031;inference=ab initio prediction:Prodigal:002006;locus_tag=HMEMAHAE_01031;product=hypothetical protein
NZ_CP029553.1	Prodigal:002006	CDS	1135289	1136425	.	-	0	ID=HMEMAHAE_01032;inference=ab initio prediction:Prodigal:002006;locus_tag=HMEMAHAE_01032;product=hypothetical protein
NZ_CP029553.1	Prodigal:002006	CDS	1136938	1138326	.	-	0	ID=HMEMAHAE_01033;eC_number=1.8.1.4;Name=lpdV;db_xref=COG:COG1249;gene=lpdV;inference=ab initio prediction:Prodigal:002006,similar to AA sequence:UniProtKB:Q9I1L9;locus_tag=HMEMAHAE_01033;product=Dihydrolipoyl dehydrogenase
NZ_CP029553.1	Prodigal:002006	CDS	1138330	1139760	.	-	0	ID=HMEMAHAE_01034;eC_number=2.3.1.168;Name=bkdB;db_xref=COG:COG0508;gene=bkdB;inference=ab initio prediction:Prodigal:002006,similar to AA sequence:UniProtKB:Q9I1M0;locus_tag=HMEMAHAE_01034;product=Lipoamide acyltransferase component of branched-chain alpha-keto acid dehydrogenase complex
NZ_CP029553.1	Prodigal:002006	CDS	1139764	1140777	.	-	0	ID=HMEMAHAE_01035;eC_number=1.2.4.4;Name=bkdA2;db_xref=COG:COG0022;gene=bkdA2;inference=ab initio prediction:Prodigal:002006,similar to AA sequence:UniProtKB:P09061;locus_tag=HMEMAHAE_01035;product=2-oxoisovalerate dehydrogenase subunit beta
NZ_CP029553.1	Prodigal:002006	CDS	1140779	1142026	.	-	0	ID=HMEMAHAE_01036;eC_number=1.2.4.4;Name=bkdA1;db_xref=COG:COG1071;gene=bkdA1;inference=ab initio prediction:Prodigal:002006,similar to AA sequence:UniProtKB:P09060;locus_tag=HMEMAHAE_01036;product=2-oxoisovalerate dehydrogenase subunit alpha
NZ_CP029553.1	Prodigal:002006	CDS	1142008	1142316	.	-	0	ID=HMEMAHAE_01037;inference=ab initio prediction:Prodigal:002006;locus_tag=HMEMAHAE_01037;product=hypothetical protein
NZ_CP029553.1	Prodigal:002006	CDS	1142420	1142968	.	+	0	ID=HMEMAHAE_01038;inference=ab initio prediction:Prodigal:002006;locus_tag=HMEMAHAE_01038;product=hypothetical protein
NZ_CP029553.1	Prodigal:002006	CDS	1143058	1144191	.	+	0	ID=HMEMAHAE_01039;Name=braC_2;db_xref=COG:COG0683;gene=braC_2;inference=ab initio prediction:Prodigal:002006,similar to AA sequence:UniProtKB:P21175;locus_tag=HMEMAHAE_01039;product=Leucine-%2C isoleucine-%2C valine-%2C threonine-%2C and alanine-binding protein
NZ_CP029553.1	Prodigal:002006	CDS	1144271	1145815	.	-	0	ID=HMEMAHAE_01040;eC_number=2.4.1.21;Name=glgA;db_xref=COG:COG0297;gene=glgA;inference=ab initio prediction:Prodigal:002006,similar to AA sequence:UniProtKB:P0A6U8;locus_tag=HMEMAHAE_01040;product=Glycogen synthase
NZ_CP029553.1	Prodigal:002006	CDS	1146043	1147698	.	-	0	ID=HMEMAHAE_01041;eC_number=3.2.1.10;Name=malL;db_xref=COG:COG0366;gene=malL;inference=ab initio prediction:Prodigal:002006,similar to AA sequence:UniProtKB:P29094;locus_tag=HMEMAHAE_01041;product=Oligo-1%2C6-glucosidase
NZ_CP029553.1	Prodigal:002006	CDS	1148399	1150840	.	+	0	ID=HMEMAHAE_01042;eC_number=2.4.1.1;Name=malP;db_xref=COG:COG0058;gene=malP;inference=ab initio prediction:Prodigal:002006,similar to AA sequence:UniProtKB:P00490;locus_tag=HMEMAHAE_01042;product=Maltodextrin phosphorylase
NZ_CP029553.1	Prodigal:002006	CDS	1151185	1151697	.	-	0	ID=HMEMAHAE_01043;eC_number=2.7.1.24;Name=coaE_1;db_xref=COG:COG0237;gene=coaE_1;inference=ab initio prediction:Prodigal:002006,similar to AA sequence:UniProtKB:P9WPA3;locus_tag=HMEMAHAE_01043;product=Dephospho-CoA kinase
NZ_CP029553.1	Prodigal:002006	CDS	1151694	1153265	.	-	0	ID=HMEMAHAE_01044;Name=mdoD;db_xref=COG:COG3131;gene=mdoD;inference=ab initio prediction:Prodigal:002006,similar to AA sequence:UniProtKB:P40120;locus_tag=HMEMAHAE_01044;product=Glucans biosynthesis protein D
NZ_CP029553.1	Prodigal:002006	CDS	1153276	1153509	.	-	0	ID=HMEMAHAE_01045;inference=ab initio prediction:Prodigal:002006;locus_tag=HMEMAHAE_01045;product=hypothetical protein
NZ_CP029553.1	Prodigal:002006	CDS	1153675	1155273	.	+	0	ID=HMEMAHAE_01046;eC_number=3.5.1.126;Name=hpxW;db_xref=COG:COG0405;gene=hpxW;inference=ab initio prediction:Prodigal:002006,similar to AA sequence:UniProtKB:A6T9C8;locus_tag=HMEMAHAE_01046;product=Oxamate amidohydrolase proenzyme
NZ_CP029553.1	Prodigal:002006	CDS	1156027	1156290	.	+	0	ID=HMEMAHAE_01047;inference=ab initio prediction:Prodigal:002006;locus_tag=HMEMAHAE_01047;product=hypothetical protein
NZ_CP029553.1	Prodigal:002006	CDS	1156435	1157034	.	-	0	ID=HMEMAHAE_01048;Name=regA_1;db_xref=COG:COG4567;gene=regA_1;inference=ab initio prediction:Prodigal:002006,similar to AA sequence:UniProtKB:Q53228;locus_tag=HMEMAHAE_01048;product=Photosynthetic apparatus regulatory protein RegA
NZ_CP029553.1	Prodigal:002006	CDS	1157077	1158453	.	-	0	ID=HMEMAHAE_01049;eC_number=2.7.13.3;Name=regB_2;gene=regB_2;inference=ab initio prediction:Prodigal:002006,similar to AA sequence:UniProtKB:Q3J6C1;locus_tag=HMEMAHAE_01049;product=Sensor histidine kinase RegB
NZ_CP029553.1	Prodigal:002006	CDS	1158768	1160039	.	+	0	ID=HMEMAHAE_01050;inference=ab initio prediction:Prodigal:002006;locus_tag=HMEMAHAE_01050;product=hypothetical protein
NZ_CP029553.1	Prodigal:002006	CDS	1160088	1160936	.	+	0	ID=HMEMAHAE_01051;inference=ab initio prediction:Prodigal:002006;locus_tag=HMEMAHAE_01051;product=hypothetical protein
NZ_CP029553.1	Prodigal:002006	CDS	1160949	1161314	.	-	0	ID=HMEMAHAE_01052;inference=ab initio prediction:Prodigal:002006;locus_tag=HMEMAHAE_01052;product=hypothetical protein
NZ_CP029553.1	Prodigal:002006	CDS	1161596	1162120	.	+	0	ID=HMEMAHAE_01053;inference=ab initio prediction:Prodigal:002006;locus_tag=HMEMAHAE_01053;product=hypothetical protein
NZ_CP029553.1	Prodigal:002006	CDS	1162120	1162746	.	+	0	ID=HMEMAHAE_01054;inference=ab initio prediction:Prodigal:002006;locus_tag=HMEMAHAE_01054;product=hypothetical protein
NZ_CP029553.1	Prodigal:002006	CDS	1162743	1164734	.	+	0	ID=HMEMAHAE_01055;inference=ab initio prediction:Prodigal:002006;locus_tag=HMEMAHAE_01055;product=hypothetical protein
NZ_CP029553.1	Prodigal:002006	CDS	1164731	1166350	.	+	0	ID=HMEMAHAE_01056;inference=ab initio prediction:Prodigal:002006;locus_tag=HMEMAHAE_01056;product=hypothetical protein
NZ_CP029553.1	Prodigal:002006	CDS	1166466	1167260	.	-	0	ID=HMEMAHAE_01057;eC_number=6.3.2.6;Name=purC_1;db_xref=COG:COG0152;gene=purC_1;inference=ab initio prediction:Prodigal:002006,similar to AA sequence:UniProtKB:Q2GHH2;locus_tag=HMEMAHAE_01057;product=Phosphoribosylaminoimidazole-succinocarboxamide synthase
NZ_CP029553.1	Prodigal:002006	CDS	1167618	1168400	.	+	0	ID=HMEMAHAE_01058;eC_number=4.1.2.53;Name=rhmA;db_xref=COG:COG3836;gene=rhmA;inference=ab initio prediction:Prodigal:002006,similar to AA sequence:UniProtKB:P76469;locus_tag=HMEMAHAE_01058;product=2-keto-3-deoxy-L-rhamnonate aldolase
NZ_CP029553.1	Prodigal:002006	CDS	1168397	1169077	.	-	0	ID=HMEMAHAE_01059;eC_number=3.1.1.1;Name=estB;db_xref=COG:COG0400;gene=estB;inference=ab initio prediction:Prodigal:002006,similar to AA sequence:UniProtKB:Q53547;locus_tag=HMEMAHAE_01059;product=Carboxylesterase 2
NZ_CP029553.1	Prodigal:002006	CDS	1169118	1169819	.	-	0	ID=HMEMAHAE_01060;inference=ab initio prediction:Prodigal:002006;locus_tag=HMEMAHAE_01060;product=hypothetical protein
NZ_CP029553.1	Prodigal:002006	CDS	1169826	1170647	.	+	0	ID=HMEMAHAE_01061;eC_number=6.1.1.17;Name=gltX_1;gene=gltX_1;inference=ab initio prediction:Prodigal:002006,similar to AA sequence:UniProtKB:Q2SX36;locus_tag=HMEMAHAE_01061;product=Glutamate--tRNA ligase
NZ_CP029553.1	Prodigal:002006	CDS	1170840	1171508	.	+	0	ID=HMEMAHAE_01062;eC_number=4.2.1.103;Name=inhA;gene=inhA;inference=ab initio prediction:Prodigal:002006,similar to AA sequence:UniProtKB:Q8G9F9;locus_tag=HMEMAHAE_01062;product=Isonitrile hydratase
NZ_CP029553.1	Prodigal:002006	CDS	1171712	1172926	.	+	0	ID=HMEMAHAE_01063;Name=braC_3;db_xref=COG:COG0683;gene=braC_3;inference=ab initio prediction:Prodigal:002006,similar to AA sequence:UniProtKB:P21175;locus_tag=HMEMAHAE_01063;product=Leucine-%2C isoleucine-%2C valine-%2C threonine-%2C and alanine-binding protein
NZ_CP029553.1	Prodigal:002006	CDS	1173008	1173880	.	+	0	ID=HMEMAHAE_01064;Name=livH_1;db_xref=COG:COG0559;gene=livH_1;inference=ab initio prediction:Prodigal:002006,similar to AA sequence:UniProtKB:P0AEX7;locus_tag=HMEMAHAE_01064;product=High-affinity branched-chain amino acid transport system permease protein LivH
NZ_CP029553.1	Prodigal:002006	CDS	1173960	1176014	.	+	0	ID=HMEMAHAE_01065;eC_number=7.6.2.8;Name=btuD_3;gene=btuD_3;inference=ab initio prediction:Prodigal:002006,protein motif:HAMAP:MF_01005;locus_tag=HMEMAHAE_01065;product=Vitamin B12 import ATP-binding protein BtuD
NZ_CP029553.1	Prodigal:002006	CDS	1176019	1176741	.	+	0	ID=HMEMAHAE_01066;Name=livF_2;db_xref=COG:COG0410;gene=livF_2;inference=ab initio prediction:Prodigal:002006,similar to AA sequence:UniProtKB:P22731;locus_tag=HMEMAHAE_01066;product=High-affinity branched-chain amino acid transport ATP-binding protein LivF
NZ_CP029553.1	Prodigal:002006	CDS	1176831	1177049	.	+	0	ID=HMEMAHAE_01067;inference=ab initio prediction:Prodigal:002006;locus_tag=HMEMAHAE_01067;product=hypothetical protein
NZ_CP029553.1	Prodigal:002006	CDS	1177390	1178757	.	-	0	ID=HMEMAHAE_01068;inference=ab initio prediction:Prodigal:002006;locus_tag=HMEMAHAE_01068;product=hypothetical protein
NZ_CP029553.1	Prodigal:002006	CDS	1178846	1180495	.	-	0	ID=HMEMAHAE_01069;inference=ab initio prediction:Prodigal:002006,similar to AA sequence:UniProtKB:Q881J7;locus_tag=HMEMAHAE_01069;product=Blue-light-activated protein
NZ_CP029553.1	Aragorn:001002	tRNA	1180750	1180826	.	+	.	ID=HMEMAHAE_01070;inference=COORDINATES:profile:Aragorn:001002;locus_tag=HMEMAHAE_01070;product=tRNA-Pro(cgg)
NZ_CP029553.1	Aragorn:001002	tRNA	1180910	1180986	.	+	.	ID=HMEMAHAE_01071;inference=COORDINATES:profile:Aragorn:001002;locus_tag=HMEMAHAE_01071;product=tRNA-Pro(cgg)
NZ_CP029553.1	Prodigal:002006	CDS	1181307	1181801	.	+	0	ID=HMEMAHAE_01072;inference=ab initio prediction:Prodigal:002006;locus_tag=HMEMAHAE_01072;product=hypothetical protein
NZ_CP029553.1	Prodigal:002006	CDS	1181941	1182798	.	+	0	ID=HMEMAHAE_01073;eC_number=2.1.1.163;Name=COQ5_3;gene=COQ5_3;inference=ab initio prediction:Prodigal:002006,protein motif:HAMAP:MF_01813;locus_tag=HMEMAHAE_01073;product=2-methoxy-6-polyprenyl-1%2C4-benzoquinol methylase%2C mitochondrial
NZ_CP029553.1	Prodigal:002006	CDS	1183061	1185100	.	+	0	ID=HMEMAHAE_01074;inference=ab initio prediction:Prodigal:002006;locus_tag=HMEMAHAE_01074;product=hypothetical protein
NZ_CP029553.1	Prodigal:002006	CDS	1185654	1186661	.	-	0	ID=HMEMAHAE_01075;inference=ab initio prediction:Prodigal:002006;locus_tag=HMEMAHAE_01075;product=hypothetical protein
NZ_CP029553.1	Prodigal:002006	CDS	1186817	1187956	.	-	0	ID=HMEMAHAE_01076;eC_number=4.1.2.48;Name=ltaE;gene=ltaE;inference=ab initio prediction:Prodigal:002006,similar to AA sequence:UniProtKB:O50584;locus_tag=HMEMAHAE_01076;product=Low specificity L-threonine aldolase
NZ_CP029553.1	Prodigal:002006	CDS	1188604	1193295	.	+	0	ID=HMEMAHAE_01077;eC_number=1.4.7.1;Name=gltB;gene=gltB;inference=ab initio prediction:Prodigal:002006,similar to AA sequence:UniProtKB:P55037;locus_tag=HMEMAHAE_01077;product=Ferredoxin-dependent glutamate synthase 1
NZ_CP029553.1	Prodigal:002006	CDS	1193648	1194250	.	+	0	ID=HMEMAHAE_01078;eC_number=1.8.4.-;Name=yfcG_1;db_xref=COG:COG0625;gene=yfcG_1;inference=ab initio prediction:Prodigal:002006,similar to AA sequence:UniProtKB:P77526;locus_tag=HMEMAHAE_01078;product=Disulfide-bond oxidoreductase YfcG
NZ_CP029553.1	Prodigal:002006	CDS	1194296	1195723	.	+	0	ID=HMEMAHAE_01079;eC_number=1.4.1.13;Name=gltD;db_xref=COG:COG0493;gene=gltD;inference=ab initio prediction:Prodigal:002006,similar to AA sequence:UniProtKB:P9WN19;locus_tag=HMEMAHAE_01079;product=Glutamate synthase [NADPH] small chain
NZ_CP029553.1	Prodigal:002006	CDS	1196213	1198369	.	+	0	ID=HMEMAHAE_01080;Name=cntO_2;gene=cntO_2;inference=ab initio prediction:Prodigal:002006,similar to AA sequence:UniProtKB:A0A0H2ZI93;locus_tag=HMEMAHAE_01080;product=Metal-pseudopaline receptor CntO
NZ_CP029553.1	Prodigal:002006	CDS	1198374	1199075	.	+	0	ID=HMEMAHAE_01081;inference=ab initio prediction:Prodigal:002006;locus_tag=HMEMAHAE_01081;product=hypothetical protein
NZ_CP029553.1	Prodigal:002006	CDS	1199080	1200450	.	-	0	ID=HMEMAHAE_01082;inference=ab initio prediction:Prodigal:002006;locus_tag=HMEMAHAE_01082;product=hypothetical protein
NZ_CP029553.1	Prodigal:002006	CDS	1200735	1201016	.	+	0	ID=HMEMAHAE_01083;inference=ab initio prediction:Prodigal:002006;locus_tag=HMEMAHAE_01083;product=hypothetical protein
NZ_CP029553.1	Prodigal:002006	CDS	1201000	1201644	.	-	0	ID=HMEMAHAE_01084;inference=ab initio prediction:Prodigal:002006;locus_tag=HMEMAHAE_01084;product=hypothetical protein
NZ_CP029553.1	Prodigal:002006	CDS	1201743	1202951	.	-	0	ID=HMEMAHAE_01085;Name=emrD;gene=emrD;inference=ab initio prediction:Prodigal:002006,similar to AA sequence:UniProtKB:P31442;locus_tag=HMEMAHAE_01085;product=Multidrug resistance protein D
NZ_CP029553.1	Prodigal:002006	CDS	1203040	1203141	.	-	0	ID=HMEMAHAE_01086;inference=ab initio prediction:Prodigal:002006;locus_tag=HMEMAHAE_01086;product=hypothetical protein
NZ_CP029553.1	Prodigal:002006	CDS	1203267	1203554	.	+	0	ID=HMEMAHAE_01087;inference=ab initio prediction:Prodigal:002006;locus_tag=HMEMAHAE_01087;product=hypothetical protein
NZ_CP029553.1	Prodigal:002006	CDS	1203679	1204038	.	+	0	ID=HMEMAHAE_01088;inference=ab initio prediction:Prodigal:002006;locus_tag=HMEMAHAE_01088;product=hypothetical protein
NZ_CP029553.1	Prodigal:002006	CDS	1204076	1205095	.	-	0	ID=HMEMAHAE_01089;Name=rhaS_2;gene=rhaS_2;inference=ab initio prediction:Prodigal:002006,protein motif:HAMAP:MF_01534;locus_tag=HMEMAHAE_01089;product=HTH-type transcriptional activator RhaS
NZ_CP029553.1	Prodigal:002006	CDS	1205422	1205691	.	+	0	ID=HMEMAHAE_01090;inference=ab initio prediction:Prodigal:002006;locus_tag=HMEMAHAE_01090;product=hypothetical protein
NZ_CP029553.1	Prodigal:002006	CDS	1205708	1206427	.	-	0	ID=HMEMAHAE_01091;eC_number=2.5.1.16;Name=speE_2;gene=speE_2;inference=ab initio prediction:Prodigal:002006,protein motif:HAMAP:MF_00198;locus_tag=HMEMAHAE_01091;product=Polyamine aminopropyltransferase
NZ_CP029553.1	Aragorn:001002	tRNA	1206520	1206595	.	-	.	ID=HMEMAHAE_01092;inference=COORDINATES:profile:Aragorn:001002;locus_tag=HMEMAHAE_01092;product=tRNA-Thr(cgt)
NZ_CP029553.1	Prodigal:002006	CDS	1206863	1207345	.	+	0	ID=HMEMAHAE_01093;inference=ab initio prediction:Prodigal:002006;locus_tag=HMEMAHAE_01093;product=hypothetical protein
NZ_CP029553.1	Prodigal:002006	CDS	1207354	1208124	.	+	0	ID=HMEMAHAE_01094;inference=ab initio prediction:Prodigal:002006;locus_tag=HMEMAHAE_01094;product=hypothetical protein
NZ_CP029553.1	Prodigal:002006	CDS	1208121	1208492	.	+	0	ID=HMEMAHAE_01095;Name=cidA;gene=cidA;inference=ab initio prediction:Prodigal:002006,protein motif:HAMAP:MF_01143;locus_tag=HMEMAHAE_01095;product=Holin-like protein CidA
NZ_CP029553.1	Prodigal:002006	CDS	1208517	1209233	.	+	0	ID=HMEMAHAE_01096;Name=yohK;db_xref=COG:COG1346;gene=yohK;inference=ab initio prediction:Prodigal:002006,similar to AA sequence:UniProtKB:P0AD19;locus_tag=HMEMAHAE_01096;product=Inner membrane protein YohK
NZ_CP029553.1	Prodigal:002006	CDS	1209442	1210224	.	+	0	ID=HMEMAHAE_01097;inference=ab initio prediction:Prodigal:002006;locus_tag=HMEMAHAE_01097;product=hypothetical protein
NZ_CP029553.1	Prodigal:002006	CDS	1210315	1211658	.	-	0	ID=HMEMAHAE_01098;eC_number=6.3.2.17;Name=fpgS_1;gene=fpgS_1;inference=ab initio prediction:Prodigal:002006,similar to AA sequence:UniProtKB:P15925;locus_tag=HMEMAHAE_01098;product=Folylpolyglutamate synthase
NZ_CP029553.1	Prodigal:002006	CDS	1211899	1212381	.	+	0	ID=HMEMAHAE_01099;Name=lrp_1;db_xref=COG:COG1522;gene=lrp_1;inference=ab initio prediction:Prodigal:002006,similar to AA sequence:UniProtKB:P0ACJ0;locus_tag=HMEMAHAE_01099;product=Leucine-responsive regulatory protein
NZ_CP029553.1	Prodigal:002006	CDS	1212627	1212941	.	+	0	ID=HMEMAHAE_01100;inference=ab initio prediction:Prodigal:002006;locus_tag=HMEMAHAE_01100;product=hypothetical protein
NZ_CP029553.1	Prodigal:002006	CDS	1213023	1215143	.	-	0	ID=HMEMAHAE_01101;inference=ab initio prediction:Prodigal:002006;locus_tag=HMEMAHAE_01101;product=hypothetical protein
NZ_CP029553.1	Prodigal:002006	CDS	1215240	1216619	.	-	0	ID=HMEMAHAE_01102;inference=ab initio prediction:Prodigal:002006;locus_tag=HMEMAHAE_01102;product=hypothetical protein
NZ_CP029553.1	Prodigal:002006	CDS	1216613	1217881	.	-	0	ID=HMEMAHAE_01103;inference=ab initio prediction:Prodigal:002006;locus_tag=HMEMAHAE_01103;product=hypothetical protein
NZ_CP029553.1	Prodigal:002006	CDS	1217884	1218429	.	-	0	ID=HMEMAHAE_01104;inference=ab initio prediction:Prodigal:002006;locus_tag=HMEMAHAE_01104;product=hypothetical protein
NZ_CP029553.1	Prodigal:002006	CDS	1219127	1219903	.	+	0	ID=HMEMAHAE_01105;inference=ab initio prediction:Prodigal:002006;locus_tag=HMEMAHAE_01105;product=hypothetical protein
NZ_CP029553.1	Prodigal:002006	CDS	1219890	1220993	.	+	0	ID=HMEMAHAE_01106;eC_number=2.4.1.250;Name=mshA_3;gene=mshA_3;inference=ab initio prediction:Prodigal:002006,protein motif:HAMAP:MF_01695;locus_tag=HMEMAHAE_01106;product=D-inositol-3-phosphate glycosyltransferase
NZ_CP029553.1	Prodigal:002006	CDS	1221014	1222321	.	-	0	ID=HMEMAHAE_01107;inference=ab initio prediction:Prodigal:002006,similar to AA sequence:UniProtKB:A0LNN5;locus_tag=HMEMAHAE_01107;product=L-lactate transporter
NZ_CP029553.1	Prodigal:002006	CDS	1222402	1223010	.	+	0	ID=HMEMAHAE_01108;inference=ab initio prediction:Prodigal:002006;locus_tag=HMEMAHAE_01108;product=hypothetical protein
NZ_CP029553.1	Prodigal:002006	CDS	1223213	1224106	.	+	0	ID=HMEMAHAE_01109;inference=ab initio prediction:Prodigal:002006;locus_tag=HMEMAHAE_01109;product=hypothetical protein
NZ_CP029553.1	Prodigal:002006	CDS	1224575	1225921	.	+	0	ID=HMEMAHAE_01110;Name=dctA1;gene=dctA1;inference=ab initio prediction:Prodigal:002006,similar to AA sequence:UniProtKB:P31601;locus_tag=HMEMAHAE_01110;product=C4-dicarboxylate transport protein
NZ_CP029553.1	Prodigal:002006	CDS	1225926	1226849	.	+	0	ID=HMEMAHAE_01111;eC_number=2.7.1.4;Name=mak;db_xref=COG:COG1940;gene=mak;inference=ab initio prediction:Prodigal:002006,similar to AA sequence:UniProtKB:P23917;locus_tag=HMEMAHAE_01111;product=Fructokinase
NZ_CP029553.1	Prodigal:002006	CDS	1226901	1227389	.	+	0	ID=HMEMAHAE_01112;Name=decR_1;db_xref=COG:COG1522;gene=decR_1;inference=ab initio prediction:Prodigal:002006,similar to AA sequence:UniProtKB:P0ACJ5;locus_tag=HMEMAHAE_01112;product=DNA-binding transcriptional activator DecR
NZ_CP029553.1	Prodigal:002006	CDS	1227425	1229212	.	-	0	ID=HMEMAHAE_01113;Name=clcB_1;gene=clcB_1;inference=ab initio prediction:Prodigal:002006,protein motif:HAMAP:MF_01203;locus_tag=HMEMAHAE_01113;product=Voltage-gated ClC-type chloride channel ClcB
NZ_CP029553.1	Prodigal:002006	CDS	1229292	1229723	.	+	0	ID=HMEMAHAE_01114;inference=ab initio prediction:Prodigal:002006;locus_tag=HMEMAHAE_01114;product=hypothetical protein
NZ_CP029553.1	Prodigal:002006	CDS	1229732	1230139	.	-	0	ID=HMEMAHAE_01115;inference=ab initio prediction:Prodigal:002006;locus_tag=HMEMAHAE_01115;product=hypothetical protein
NZ_CP029553.1	Prodigal:002006	CDS	1230171	1230992	.	-	0	ID=HMEMAHAE_01116;Name=rhaS_3;gene=rhaS_3;inference=ab initio prediction:Prodigal:002006,protein motif:HAMAP:MF_01534;locus_tag=HMEMAHAE_01116;product=HTH-type transcriptional activator RhaS
NZ_CP029553.1	Prodigal:002006	CDS	1231154	1232053	.	-	0	ID=HMEMAHAE_01117;eC_number=5.2.1.8;db_xref=COG:COG0760;inference=ab initio prediction:Prodigal:002006,similar to AA sequence:UniProtKB:P40415;locus_tag=HMEMAHAE_01117;product=putative parvulin-type peptidyl-prolyl cis-trans isomerase
NZ_CP029553.1	Prodigal:002006	CDS	1232202	1232528	.	-	0	ID=HMEMAHAE_01118;inference=ab initio prediction:Prodigal:002006;locus_tag=HMEMAHAE_01118;product=hypothetical protein
NZ_CP029553.1	Prodigal:002006	CDS	1232806	1235562	.	+	0	ID=HMEMAHAE_01119;eC_number=2.3.1.-;Name=pat;db_xref=COG:COG0454;gene=pat;inference=ab initio prediction:Prodigal:002006,similar to AA sequence:UniProtKB:Q8ZMX2;locus_tag=HMEMAHAE_01119;product=Peptidyl-lysine N-acetyltransferase Pat
NZ_CP029553.1	Prodigal:002006	CDS	1235579	1236238	.	+	0	ID=HMEMAHAE_01120;inference=ab initio prediction:Prodigal:002006;locus_tag=HMEMAHAE_01120;product=hypothetical protein
NZ_CP029553.1	Prodigal:002006	CDS	1236282	1238201	.	-	0	ID=HMEMAHAE_01121;inference=ab initio prediction:Prodigal:002006;locus_tag=HMEMAHAE_01121;product=hypothetical protein
NZ_CP029553.1	Prodigal:002006	CDS	1238385	1239248	.	+	0	ID=HMEMAHAE_01122;eC_number=1.1.1.-;Name=aroE_2;gene=aroE_2;inference=ab initio prediction:Prodigal:002006,similar to AA sequence:UniProtKB:A4QB65;locus_tag=HMEMAHAE_01122;product=Quinate/shikimate dehydrogenase (NAD(+))
NZ_CP029553.1	Prodigal:002006	CDS	1239326	1240663	.	+	0	ID=HMEMAHAE_01123;Name=abaF_1;gene=abaF_1;inference=ab initio prediction:Prodigal:002006,similar to AA sequence:UniProtKB:P0DPR5;locus_tag=HMEMAHAE_01123;product=Fosfomycin resistance protein AbaF
NZ_CP029553.1	Prodigal:002006	CDS	1240739	1243912	.	-	0	ID=HMEMAHAE_01124;eC_number=3.4.21.-;inference=ab initio prediction:Prodigal:002006,similar to AA sequence:UniProtKB:P09489;locus_tag=HMEMAHAE_01124;product=Extracellular serine protease
NZ_CP029553.1	Prodigal:002006	CDS	1244152	1245039	.	+	0	ID=HMEMAHAE_01125;eC_number=3.-.-.-;Name=yflN;db_xref=COG:COG0491;gene=yflN;inference=ab initio prediction:Prodigal:002006,similar to AA sequence:UniProtKB:O34409;locus_tag=HMEMAHAE_01125;product=putative metallo-hydrolase YflN
NZ_CP029553.1	Prodigal:002006	CDS	1245192	1245413	.	+	0	ID=HMEMAHAE_01126;inference=ab initio prediction:Prodigal:002006;locus_tag=HMEMAHAE_01126;product=hypothetical protein
NZ_CP029553.1	Prodigal:002006	CDS	1245581	1245808	.	+	0	ID=HMEMAHAE_01127;inference=ab initio prediction:Prodigal:002006;locus_tag=HMEMAHAE_01127;product=hypothetical protein
NZ_CP029553.1	Prodigal:002006	CDS	1245810	1246565	.	-	0	ID=HMEMAHAE_01128;inference=ab initio prediction:Prodigal:002006;locus_tag=HMEMAHAE_01128;product=hypothetical protein
NZ_CP029553.1	Prodigal:002006	CDS	1246601	1247074	.	-	0	ID=HMEMAHAE_01129;inference=ab initio prediction:Prodigal:002006;locus_tag=HMEMAHAE_01129;product=hypothetical protein
NZ_CP029553.1	Prodigal:002006	CDS	1247375	1248568	.	+	0	ID=HMEMAHAE_01130;eC_number=2.6.1.11;Name=aruC;db_xref=COG:COG4992;gene=aruC;inference=ab initio prediction:Prodigal:002006,similar to AA sequence:UniProtKB:O30508;locus_tag=HMEMAHAE_01130;product=Succinylornithine transaminase/acetylornithine aminotransferase
NZ_CP029553.1	Prodigal:002006	CDS	1248568	1249515	.	+	0	ID=HMEMAHAE_01131;eC_number=2.1.3.3;Name=argF;db_xref=COG:COG0078;gene=argF;inference=ab initio prediction:Prodigal:002006,similar to AA sequence:UniProtKB:P11724;locus_tag=HMEMAHAE_01131;product=Ornithine carbamoyltransferase%2C anabolic
NZ_CP029553.1	Prodigal:002006	CDS	1249861	1250877	.	+	0	ID=HMEMAHAE_01132;Name=hslO;db_xref=COG:COG1281;gene=hslO;inference=ab initio prediction:Prodigal:002006,similar to AA sequence:UniProtKB:P0A6Y5;locus_tag=HMEMAHAE_01132;product=33 kDa chaperonin
NZ_CP029553.1	Prodigal:002006	CDS	1250984	1251514	.	+	0	ID=HMEMAHAE_01133;inference=ab initio prediction:Prodigal:002006;locus_tag=HMEMAHAE_01133;product=hypothetical protein
NZ_CP029553.1	Prodigal:002006	CDS	1251586	1252197	.	+	0	ID=HMEMAHAE_01134;Name=rhtB_2;db_xref=COG:COG1280;gene=rhtB_2;inference=ab initio prediction:Prodigal:002006,similar to AA sequence:UniProtKB:P0AG34;locus_tag=HMEMAHAE_01134;product=Homoserine/homoserine lactone efflux protein
NZ_CP029553.1	Prodigal:002006	CDS	1252334	1253518	.	-	0	ID=HMEMAHAE_01135;eC_number=3.5.1.16;Name=argE_2;db_xref=COG:COG0624;gene=argE_2;inference=ab initio prediction:Prodigal:002006,similar to AA sequence:UniProtKB:P23908;locus_tag=HMEMAHAE_01135;product=Acetylornithine deacetylase
NZ_CP029553.1	Prodigal:002006	CDS	1253628	1254020	.	-	0	ID=HMEMAHAE_01136;Name=apaG;db_xref=COG:COG2967;gene=apaG;inference=ab initio prediction:Prodigal:002006,similar to AA sequence:UniProtKB:Q7VU61;locus_tag=HMEMAHAE_01136;product=Protein ApaG
NZ_CP029553.1	Prodigal:002006	CDS	1254151	1254666	.	+	0	ID=HMEMAHAE_01137;inference=ab initio prediction:Prodigal:002006;locus_tag=HMEMAHAE_01137;product=hypothetical protein
NZ_CP029553.1	Prodigal:002006	CDS	1254727	1255812	.	+	0	ID=HMEMAHAE_01138;eC_number=3.5.4.13;Name=dcd;gene=dcd;inference=ab initio prediction:Prodigal:002006,protein motif:HAMAP:MF_00146;locus_tag=HMEMAHAE_01138;product=dCTP deaminase%2C dUMP-forming
NZ_CP029553.1	Prodigal:002006	CDS	1255920	1257344	.	-	0	ID=HMEMAHAE_01139;Name=genK;db_xref=COG:COG0477;gene=genK;inference=ab initio prediction:Prodigal:002006,similar to AA sequence:UniProtKB:Q8NLB7;locus_tag=HMEMAHAE_01139;product=Gentisate transporter
NZ_CP029553.1	Prodigal:002006	CDS	1257628	1259523	.	-	0	ID=HMEMAHAE_01140;eC_number=1.14.13.23;Name=mobA_2;db_xref=COG:COG0654;gene=mobA_2;inference=ab initio prediction:Prodigal:002006,similar to AA sequence:UniProtKB:Q6SSJ6;locus_tag=HMEMAHAE_01140;product=3-hydroxybenzoate 4-monooxygenase
NZ_CP029553.1	Prodigal:002006	CDS	1259816	1260277	.	+	0	ID=HMEMAHAE_01141;Name=nicR_1;db_xref=COG:COG1846;gene=nicR_1;inference=ab initio prediction:Prodigal:002006,similar to AA sequence:UniProtKB:Q88FY0;locus_tag=HMEMAHAE_01141;product=HTH-type transcriptional repressor NicR
NZ_CP029553.1	Prodigal:002006	CDS	1260337	1262022	.	-	0	ID=HMEMAHAE_01142;inference=ab initio prediction:Prodigal:002006;locus_tag=HMEMAHAE_01142;product=hypothetical protein
NZ_CP029553.1	Prodigal:002006	CDS	1262361	1263080	.	-	0	ID=HMEMAHAE_01143;eC_number=3.1.1.31;Name=pgl_1;gene=pgl_1;inference=ab initio prediction:Prodigal:002006,similar to AA sequence:UniProtKB:P74618;locus_tag=HMEMAHAE_01143;product=6-phosphogluconolactonase
NZ_CP029553.1	Prodigal:002006	CDS	1263077	1264609	.	-	0	ID=HMEMAHAE_01144;eC_number=1.1.1.49;Name=zwf_1;db_xref=COG:COG0364;gene=zwf_1;inference=ab initio prediction:Prodigal:002006,similar to AA sequence:UniProtKB:P54547;locus_tag=HMEMAHAE_01144;product=Glucose-6-phosphate 1-dehydrogenase
NZ_CP029553.1	Prodigal:002006	CDS	1264606	1265580	.	-	0	ID=HMEMAHAE_01145;eC_number=1.1.1.343;db_xref=COG:COG1023;inference=ab initio prediction:Prodigal:002006,similar to AA sequence:UniProtKB:G5EBD7;locus_tag=HMEMAHAE_01145;product=6-phosphogluconate dehydrogenase%2C NAD(+)-dependent%2C decarboxylating
NZ_CP029553.1	Prodigal:002006	CDS	1265730	1268561	.	-	0	ID=HMEMAHAE_01146;eC_number=2.2.1.2;Name=tal;gene=tal;inference=ab initio prediction:Prodigal:002006,protein motif:HAMAP:MF_00493;locus_tag=HMEMAHAE_01146;product=Transaldolase
NZ_CP029553.1	Prodigal:002006	CDS	1268668	1269039	.	-	0	ID=HMEMAHAE_01147;inference=ab initio prediction:Prodigal:002006,similar to AA sequence:UniProtKB:P39619;locus_tag=HMEMAHAE_01147;note=UPF0382 membrane protein YwdK;product=hypothetical protein
NZ_CP029553.1	Prodigal:002006	CDS	1269039	1269707	.	-	0	ID=HMEMAHAE_01148;Name=engB;db_xref=COG:COG0218;gene=engB;inference=ab initio prediction:Prodigal:002006,similar to AA sequence:UniProtKB:Q9X1H7;locus_tag=HMEMAHAE_01148;product=putative GTP-binding protein EngB
NZ_CP029553.1	Prodigal:002006	CDS	1269724	1271562	.	-	0	ID=HMEMAHAE_01149;Name=yidC;db_xref=COG:COG0706;gene=yidC;inference=ab initio prediction:Prodigal:002006,similar to AA sequence:UniProtKB:P25714;locus_tag=HMEMAHAE_01149;product=Membrane protein insertase YidC
NZ_CP029553.1	Prodigal:002006	CDS	1271674	1272171	.	-	0	ID=HMEMAHAE_01150;eC_number=3.1.26.5;Name=rnpA;gene=rnpA;inference=ab initio prediction:Prodigal:002006,protein motif:HAMAP:MF_00227;locus_tag=HMEMAHAE_01150;product=Ribonuclease P protein component
NZ_CP029553.1	Prodigal:002006	CDS	1272184	1272318	.	-	0	ID=HMEMAHAE_01151;Name=rpmH;gene=rpmH;inference=ab initio prediction:Prodigal:002006,similar to AA sequence:UniProtKB:P23376;locus_tag=HMEMAHAE_01151;product=50S ribosomal protein L34
NZ_CP029553.1	Prodigal:002006	CDS	1272535	1272726	.	+	0	ID=HMEMAHAE_01152;inference=ab initio prediction:Prodigal:002006;locus_tag=HMEMAHAE_01152;product=hypothetical protein
NZ_CP029553.1	Prodigal:002006	CDS	1273290	1273817	.	+	0	ID=HMEMAHAE_01153;inference=ab initio prediction:Prodigal:002006;locus_tag=HMEMAHAE_01153;product=hypothetical protein
NZ_CP029553.1	Prodigal:002006	CDS	1273943	1274251	.	-	0	ID=HMEMAHAE_01154;inference=ab initio prediction:Prodigal:002006;locus_tag=HMEMAHAE_01154;product=hypothetical protein
NZ_CP029553.1	Prodigal:002006	CDS	1274663	1275160	.	-	0	ID=HMEMAHAE_01155;inference=ab initio prediction:Prodigal:002006;locus_tag=HMEMAHAE_01155;product=hypothetical protein
NZ_CP029553.1	Prodigal:002006	CDS	1275452	1276201	.	+	0	ID=HMEMAHAE_01156;eC_number=7.5.2.6;Name=msbA_1;db_xref=COG:COG1132;gene=msbA_1;inference=ab initio prediction:Prodigal:002006,similar to AA sequence:UniProtKB:P63359;locus_tag=HMEMAHAE_01156;product=Lipid A export ATP-binding/permease protein MsbA
NZ_CP029553.1	Prodigal:002006	CDS	1276329	1277342	.	-	0	ID=HMEMAHAE_01157;Name=pal_1;gene=pal_1;inference=ab initio prediction:Prodigal:002006,protein motif:HAMAP:MF_02204;locus_tag=HMEMAHAE_01157;product=Peptidoglycan-associated lipoprotein
NZ_CP029553.1	Prodigal:002006	CDS	1277350	1278438	.	-	0	ID=HMEMAHAE_01158;inference=ab initio prediction:Prodigal:002006;locus_tag=HMEMAHAE_01158;product=hypothetical protein
NZ_CP029553.1	Prodigal:002006	CDS	1278607	1279428	.	-	0	ID=HMEMAHAE_01159;eC_number=3.1.4.16;Name=ymdB;db_xref=COG:COG1692;gene=ymdB;inference=ab initio prediction:Prodigal:002006,similar to AA sequence:UniProtKB:O31775;locus_tag=HMEMAHAE_01159;product=2'%2C3'-cyclic-nucleotide 2'-phosphodiesterase
NZ_CP029553.1	Prodigal:002006	CDS	1279437	1280027	.	-	0	ID=HMEMAHAE_01160;Name=yqgN;db_xref=COG:COG0212;gene=yqgN;inference=ab initio prediction:Prodigal:002006,similar to AA sequence:UniProtKB:P54491;locus_tag=HMEMAHAE_01160;product=putative protein YqgN
NZ_CP029553.1	Prodigal:002006	CDS	1280551	1280970	.	+	0	ID=HMEMAHAE_01161;inference=ab initio prediction:Prodigal:002006;locus_tag=HMEMAHAE_01161;product=hypothetical protein
NZ_CP029553.1	Prodigal:002006	CDS	1281015	1281203	.	-	0	ID=HMEMAHAE_01162;inference=ab initio prediction:Prodigal:002006;locus_tag=HMEMAHAE_01162;product=hypothetical protein
NZ_CP029553.1	Prodigal:002006	CDS	1281330	1282622	.	+	0	ID=HMEMAHAE_01163;eC_number=2.1.1.176;Name=rsmB_1;gene=rsmB_1;inference=ab initio prediction:Prodigal:002006,protein motif:HAMAP:MF_01856;locus_tag=HMEMAHAE_01163;product=Ribosomal RNA small subunit methyltransferase B
NZ_CP029553.1	Prodigal:002006	CDS	1282709	1283797	.	+	0	ID=HMEMAHAE_01164;inference=ab initio prediction:Prodigal:002006;locus_tag=HMEMAHAE_01164;product=hypothetical protein
NZ_CP029553.1	Prodigal:002006	CDS	1283904	1284839	.	+	0	ID=HMEMAHAE_01165;eC_number=3.8.1.5;Name=dhaAF;gene=dhaAF;inference=ab initio prediction:Prodigal:002006,similar to AA sequence:UniProtKB:Q9ZER0;locus_tag=HMEMAHAE_01165;product=Haloalkane dehalogenase
NZ_CP029553.1	Prodigal:002006	CDS	1284883	1285080	.	-	0	ID=HMEMAHAE_01166;inference=ab initio prediction:Prodigal:002006;locus_tag=HMEMAHAE_01166;product=hypothetical protein
NZ_CP029553.1	Prodigal:002006	CDS	1285261	1286817	.	+	0	ID=HMEMAHAE_01167;eC_number=6.3.5.2;Name=guaA;db_xref=COG:COG0518;gene=guaA;inference=ab initio prediction:Prodigal:002006,similar to AA sequence:UniProtKB:P04079;locus_tag=HMEMAHAE_01167;product=GMP synthase [glutamine-hydrolyzing]
NZ_CP029553.1	Prodigal:002006	CDS	1286948	1289020	.	+	0	ID=HMEMAHAE_01168;inference=ab initio prediction:Prodigal:002006;locus_tag=HMEMAHAE_01168;product=hypothetical protein
NZ_CP029553.1	Prodigal:002006	CDS	1289033	1290052	.	-	0	ID=HMEMAHAE_01169;db_xref=COG:COG1638;inference=ab initio prediction:Prodigal:002006,similar to AA sequence:UniProtKB:P44992;locus_tag=HMEMAHAE_01169;product=putative protein
NZ_CP029553.1	Prodigal:002006	CDS	1290325	1291077	.	+	0	ID=HMEMAHAE_01170;inference=ab initio prediction:Prodigal:002006;locus_tag=HMEMAHAE_01170;product=hypothetical protein
NZ_CP029553.1	Prodigal:002006	CDS	1291211	1291594	.	+	0	ID=HMEMAHAE_01171;inference=ab initio prediction:Prodigal:002006;locus_tag=HMEMAHAE_01171;product=hypothetical protein
NZ_CP029553.1	Prodigal:002006	CDS	1291733	1292161	.	+	0	ID=HMEMAHAE_01172;inference=ab initio prediction:Prodigal:002006;locus_tag=HMEMAHAE_01172;product=hypothetical protein
NZ_CP029553.1	Prodigal:002006	CDS	1292268	1293245	.	-	0	ID=HMEMAHAE_01173;inference=ab initio prediction:Prodigal:002006;locus_tag=HMEMAHAE_01173;product=hypothetical protein
NZ_CP029553.1	Prodigal:002006	CDS	1293342	1294205	.	-	0	ID=HMEMAHAE_01174;inference=ab initio prediction:Prodigal:002006;locus_tag=HMEMAHAE_01174;product=hypothetical protein
NZ_CP029553.1	Prodigal:002006	CDS	1294349	1295740	.	+	0	ID=HMEMAHAE_01175;Name=norG;db_xref=COG:COG1167;gene=norG;inference=ab initio prediction:Prodigal:002006,similar to AA sequence:UniProtKB:Q2G1P1;locus_tag=HMEMAHAE_01175;product=HTH-type transcriptional regulator NorG
NZ_CP029553.1	Prodigal:002006	CDS	1296308	1297285	.	-	0	ID=HMEMAHAE_01176;eC_number=3.6.-.-;db_xref=COG:COG1703;inference=ab initio prediction:Prodigal:002006,similar to AA sequence:UniProtKB:P9WPZ1;locus_tag=HMEMAHAE_01176;product=putative GTPase
NZ_CP029553.1	Prodigal:002006	CDS	1297503	1298522	.	+	0	ID=HMEMAHAE_01177;inference=ab initio prediction:Prodigal:002006;locus_tag=HMEMAHAE_01177;product=hypothetical protein
NZ_CP029553.1	Prodigal:002006	CDS	1298598	1300040	.	-	0	ID=HMEMAHAE_01178;inference=ab initio prediction:Prodigal:002006;locus_tag=HMEMAHAE_01178;product=hypothetical protein
NZ_CP029553.1	Prodigal:002006	CDS	1300335	1301615	.	-	0	ID=HMEMAHAE_01179;eC_number=2.4.1.250;Name=mshA_4;gene=mshA_4;inference=ab initio prediction:Prodigal:002006,protein motif:HAMAP:MF_01695;locus_tag=HMEMAHAE_01179;product=D-inositol-3-phosphate glycosyltransferase
NZ_CP029553.1	Prodigal:002006	CDS	1301888	1302208	.	+	0	ID=HMEMAHAE_01180;eC_number=2.8.1.-;db_xref=COG:COG0607;inference=ab initio prediction:Prodigal:002006,similar to AA sequence:UniProtKB:D3RPB9;locus_tag=HMEMAHAE_01180;product=Sulfurtransferase
NZ_CP029553.1	Prodigal:002006	CDS	1302371	1303531	.	+	0	ID=HMEMAHAE_01181;Name=bepF_2;gene=bepF_2;inference=ab initio prediction:Prodigal:002006,similar to AA sequence:UniProtKB:Q8FWV8;locus_tag=HMEMAHAE_01181;product=Efflux pump periplasmic linker BepF
NZ_CP029553.1	Prodigal:002006	CDS	1303629	1306817	.	+	0	ID=HMEMAHAE_01182;Name=oqxB4;gene=oqxB4;inference=ab initio prediction:Prodigal:002006,similar to AA sequence:BARRGD:NG_050453.1;locus_tag=HMEMAHAE_01182;product=multidrug efflux RND transporter permease subunit OqxB4
NZ_CP029553.1	Prodigal:002006	CDS	1306904	1309993	.	-	0	ID=HMEMAHAE_01183;Name=putA;db_xref=COG:COG0506;gene=putA;inference=ab initio prediction:Prodigal:002006,similar to AA sequence:UniProtKB:P09546;locus_tag=HMEMAHAE_01183;product=Bifunctional protein PutA
NZ_CP029553.1	Prodigal:002006	CDS	1310121	1310585	.	+	0	ID=HMEMAHAE_01184;Name=lrp_2;db_xref=COG:COG1522;gene=lrp_2;inference=ab initio prediction:Prodigal:002006,similar to AA sequence:UniProtKB:P0ACJ0;locus_tag=HMEMAHAE_01184;product=Leucine-responsive regulatory protein
NZ_CP029553.1	Prodigal:002006	CDS	1310733	1311023	.	+	0	ID=HMEMAHAE_01185;inference=ab initio prediction:Prodigal:002006;locus_tag=HMEMAHAE_01185;product=hypothetical protein
NZ_CP029553.1	Prodigal:002006	CDS	1311166	1312146	.	-	0	ID=HMEMAHAE_01186;eC_number=2.5.1.47;Name=cysK1;db_xref=COG:COG0031;gene=cysK1;inference=ab initio prediction:Prodigal:002006,similar to AA sequence:UniProtKB:P9WP55;locus_tag=HMEMAHAE_01186;product=O-acetylserine sulfhydrylase
NZ_CP029553.1	Prodigal:002006	CDS	1313501	1313872	.	+	0	ID=HMEMAHAE_01187;inference=ab initio prediction:Prodigal:002006;locus_tag=HMEMAHAE_01187;product=hypothetical protein
NZ_CP029553.1	Prodigal:002006	CDS	1313895	1314260	.	+	0	ID=HMEMAHAE_01188;inference=ab initio prediction:Prodigal:002006;locus_tag=HMEMAHAE_01188;product=hypothetical protein
NZ_CP029553.1	Prodigal:002006	CDS	1314339	1315814	.	-	0	ID=HMEMAHAE_01189;eC_number=1.14.13.-;Name=hpyO_1;db_xref=COG:COG2072;gene=hpyO_1;inference=ab initio prediction:Prodigal:002006,similar to AA sequence:UniProtKB:Q8PDQ6;locus_tag=HMEMAHAE_01189;product=FAD-dependent urate hydroxylase
NZ_CP029553.1	Prodigal:002006	CDS	1315830	1316462	.	+	0	ID=HMEMAHAE_01190;eC_number=5.99.1.4;Name=nsaD_1;gene=nsaD_1;inference=ab initio prediction:Prodigal:002006,similar to AA sequence:UniProtKB:Q9X9Q7;locus_tag=HMEMAHAE_01190;product=2-hydroxychromene-2-carboxylate isomerase
NZ_CP029553.1	Prodigal:002006	CDS	1316567	1317982	.	+	0	ID=HMEMAHAE_01191;eC_number=3.5.1.-;Name=abgB_1;db_xref=COG:COG1473;gene=abgB_1;inference=ab initio prediction:Prodigal:002006,similar to AA sequence:UniProtKB:P76052;locus_tag=HMEMAHAE_01191;product=p-aminobenzoyl-glutamate hydrolase subunit B
NZ_CP029553.1	Prodigal:002006	CDS	1318018	1318281	.	-	0	ID=HMEMAHAE_01192;inference=ab initio prediction:Prodigal:002006;locus_tag=HMEMAHAE_01192;product=hypothetical protein
NZ_CP029553.1	Prodigal:002006	CDS	1318434	1318799	.	-	0	ID=HMEMAHAE_01193;inference=ab initio prediction:Prodigal:002006;locus_tag=HMEMAHAE_01193;product=hypothetical protein
NZ_CP029553.1	Prodigal:002006	CDS	1318799	1319686	.	-	0	ID=HMEMAHAE_01194;Name=fieF;db_xref=COG:COG0053;gene=fieF;inference=ab initio prediction:Prodigal:002006,similar to AA sequence:UniProtKB:P69380;locus_tag=HMEMAHAE_01194;product=Ferrous-iron efflux pump FieF
NZ_CP029553.1	Prodigal:002006	CDS	1319923	1320126	.	-	0	ID=HMEMAHAE_01195;inference=ab initio prediction:Prodigal:002006;locus_tag=HMEMAHAE_01195;product=hypothetical protein
NZ_CP029553.1	Prodigal:002006	CDS	1320202	1320498	.	-	0	ID=HMEMAHAE_01196;inference=ab initio prediction:Prodigal:002006;locus_tag=HMEMAHAE_01196;product=hypothetical protein
NZ_CP029553.1	Prodigal:002006	CDS	1320495	1320962	.	-	0	ID=HMEMAHAE_01197;Name=badR;gene=badR;inference=ab initio prediction:Prodigal:002006,similar to AA sequence:UniProtKB:O07458;locus_tag=HMEMAHAE_01197;product=Transcriptional activatory protein BadR
NZ_CP029553.1	Prodigal:002006	CDS	1321073	1322161	.	+	0	ID=HMEMAHAE_01198;eC_number=2.4.99.17;Name=queA;db_xref=COG:COG0809;gene=queA;inference=ab initio prediction:Prodigal:002006,similar to AA sequence:UniProtKB:O32054;locus_tag=HMEMAHAE_01198;product=S-adenosylmethionine:tRNA ribosyltransferase-isomerase
NZ_CP029553.1	Prodigal:002006	CDS	1322158	1323291	.	+	0	ID=HMEMAHAE_01199;eC_number=2.4.2.29;Name=tgt;gene=tgt;inference=ab initio prediction:Prodigal:002006,similar to AA sequence:UniProtKB:P28720;locus_tag=HMEMAHAE_01199;product=Queuine tRNA-ribosyltransferase
NZ_CP029553.1	Prodigal:002006	CDS	1323296	1324360	.	-	0	ID=HMEMAHAE_01200;inference=ab initio prediction:Prodigal:002006;locus_tag=HMEMAHAE_01200;product=hypothetical protein
NZ_CP029553.1	Aragorn:001002	tRNA	1324490	1324565	.	+	.	ID=HMEMAHAE_01201;inference=COORDINATES:profile:Aragorn:001002;locus_tag=HMEMAHAE_01201;product=tRNA-Lys(ttt)
NZ_CP029553.1	Prodigal:002006	CDS	1325185	1326693	.	+	0	ID=HMEMAHAE_01202;eC_number=2.1.1.222;Name=COQ3_1;gene=COQ3_1;inference=ab initio prediction:Prodigal:002006,protein motif:HAMAP:MF_00472;locus_tag=HMEMAHAE_01202;product=Ubiquinone biosynthesis O-methyltransferase%2C mitochondrial
NZ_CP029553.1	Prodigal:002006	CDS	1327027	1327569	.	+	0	ID=HMEMAHAE_01203;inference=ab initio prediction:Prodigal:002006;locus_tag=HMEMAHAE_01203;product=hypothetical protein
NZ_CP029553.1	Prodigal:002006	CDS	1327825	1328751	.	+	0	ID=HMEMAHAE_01204;Name=yadG;db_xref=COG:COG1131;gene=yadG;inference=ab initio prediction:Prodigal:002006,similar to AA sequence:UniProtKB:P36879;locus_tag=HMEMAHAE_01204;product=putative ABC transporter ATP-binding protein YadG
NZ_CP029553.1	Prodigal:002006	CDS	1328748	1329509	.	+	0	ID=HMEMAHAE_01205;Name=yadH;db_xref=COG:COG0842;gene=yadH;inference=ab initio prediction:Prodigal:002006,similar to AA sequence:UniProtKB:P0AFN6;locus_tag=HMEMAHAE_01205;product=Inner membrane transport permease YadH
NZ_CP029553.1	Prodigal:002006	CDS	1329786	1331171	.	+	0	ID=HMEMAHAE_01206;eC_number=3.5.99.5;Name=cnbH_1;gene=cnbH_1;inference=ab initio prediction:Prodigal:002006,similar to AA sequence:UniProtKB:Q38M35;locus_tag=HMEMAHAE_01206;product=2-amino-5-chloromuconic acid deaminase
NZ_CP029553.1	Prodigal:002006	CDS	1331479	1332306	.	-	0	ID=HMEMAHAE_01207;inference=ab initio prediction:Prodigal:002006;locus_tag=HMEMAHAE_01207;product=hypothetical protein
NZ_CP029553.1	Prodigal:002006	CDS	1332519	1333244	.	-	0	ID=HMEMAHAE_01208;Name=gntR_1;gene=gntR_1;inference=ab initio prediction:Prodigal:002006,similar to AA sequence:UniProtKB:Q8GAL4;locus_tag=HMEMAHAE_01208;product=putative D-xylose utilization operon transcriptional repressor
NZ_CP029553.1	Prodigal:002006	CDS	1333281	1334558	.	-	0	ID=HMEMAHAE_01209;eC_number=1.4.3.-;Name=puuB_2;gene=puuB_2;inference=ab initio prediction:Prodigal:002006,similar to AA sequence:UniProtKB:P37906;locus_tag=HMEMAHAE_01209;product=Gamma-glutamylputrescine oxidoreductase
NZ_CP029553.1	Prodigal:002006	CDS	1334769	1335080	.	-	0	ID=HMEMAHAE_01210;inference=ab initio prediction:Prodigal:002006;locus_tag=HMEMAHAE_01210;product=hypothetical protein
NZ_CP029553.1	Prodigal:002006	CDS	1335092	1336429	.	-	0	ID=HMEMAHAE_01211;inference=ab initio prediction:Prodigal:002006;locus_tag=HMEMAHAE_01211;product=hypothetical protein
NZ_CP029553.1	Prodigal:002006	CDS	1336446	1337756	.	-	0	ID=HMEMAHAE_01212;Name=citN;db_xref=COG:COG2851;gene=citN;inference=ab initio prediction:Prodigal:002006,similar to AA sequence:UniProtKB:P42308;locus_tag=HMEMAHAE_01212;product=Citrate transporter
NZ_CP029553.1	Prodigal:002006	CDS	1337877	1339019	.	+	0	ID=HMEMAHAE_01213;Name=hdfR_2;gene=hdfR_2;inference=ab initio prediction:Prodigal:002006,protein motif:HAMAP:MF_01233;locus_tag=HMEMAHAE_01213;product=HTH-type transcriptional regulator HdfR
NZ_CP029553.1	Prodigal:002006	CDS	1338932	1340077	.	-	0	ID=HMEMAHAE_01214;eC_number=1.1.1.202;Name=dhaT;db_xref=COG:COG1454;gene=dhaT;inference=ab initio prediction:Prodigal:002006,similar to AA sequence:UniProtKB:Q59477;locus_tag=HMEMAHAE_01214;product=1%2C3-propanediol dehydrogenase
NZ_CP029553.1	Prodigal:002006	CDS	1340264	1340908	.	-	0	ID=HMEMAHAE_01215;inference=ab initio prediction:Prodigal:002006;locus_tag=HMEMAHAE_01215;product=hypothetical protein
NZ_CP029553.1	Prodigal:002006	CDS	1340905	1341591	.	-	0	ID=HMEMAHAE_01216;Name=rspR_2;db_xref=COG:COG1802;gene=rspR_2;inference=ab initio prediction:Prodigal:002006,similar to AA sequence:UniProtKB:P0ACM2;locus_tag=HMEMAHAE_01216;product=HTH-type transcriptional repressor RspR
NZ_CP029553.1	Prodigal:002006	CDS	1341602	1342414	.	-	0	ID=HMEMAHAE_01217;inference=ab initio prediction:Prodigal:002006;locus_tag=HMEMAHAE_01217;product=hypothetical protein
NZ_CP029553.1	Prodigal:002006	CDS	1342423	1343268	.	-	0	ID=HMEMAHAE_01218;inference=ab initio prediction:Prodigal:002006;locus_tag=HMEMAHAE_01218;product=hypothetical protein
NZ_CP029553.1	Prodigal:002006	CDS	1343281	1344324	.	-	0	ID=HMEMAHAE_01219;inference=ab initio prediction:Prodigal:002006;locus_tag=HMEMAHAE_01219;product=hypothetical protein
NZ_CP029553.1	Prodigal:002006	CDS	1344343	1345452	.	-	0	ID=HMEMAHAE_01220;eC_number=7.6.2.11;Name=potA_2;db_xref=COG:COG3842;gene=potA_2;inference=ab initio prediction:Prodigal:002006,similar to AA sequence:UniProtKB:P69874;locus_tag=HMEMAHAE_01220;product=Spermidine/putrescine import ATP-binding protein PotA
NZ_CP029553.1	Prodigal:002006	CDS	1345560	1346963	.	+	0	ID=HMEMAHAE_01221;eC_number=3.5.1.13;Name=aam_1;db_xref=COG:COG0154;gene=aam_1;inference=ab initio prediction:Prodigal:002006,similar to AA sequence:UniProtKB:K9NBS6;locus_tag=HMEMAHAE_01221;product=Acylamidase
NZ_CP029553.1	Prodigal:002006	CDS	1346960	1347313	.	+	0	ID=HMEMAHAE_01222;eC_number=3.5.2.17;Name=pucM_1;db_xref=COG:COG2351;gene=pucM_1;inference=ab initio prediction:Prodigal:002006,similar to AA sequence:UniProtKB:O32142;locus_tag=HMEMAHAE_01222;product=5-hydroxyisourate hydrolase
NZ_CP029553.1	Prodigal:002006	CDS	1347602	1350217	.	-	0	ID=HMEMAHAE_01223;inference=ab initio prediction:Prodigal:002006;locus_tag=HMEMAHAE_01223;product=hypothetical protein
NZ_CP029553.1	Prodigal:002006	CDS	1350516	1351646	.	-	0	ID=HMEMAHAE_01224;eC_number=1.3.99.-;Name=mmgC_1;db_xref=COG:COG1960;gene=mmgC_1;inference=ab initio prediction:Prodigal:002006,similar to AA sequence:UniProtKB:P45857;locus_tag=HMEMAHAE_01224;product=Acyl-CoA dehydrogenase
NZ_CP029553.1	Prodigal:002006	CDS	1351777	1352538	.	-	0	ID=HMEMAHAE_01225;eC_number=1.-.-.-;inference=ab initio prediction:Prodigal:002006,similar to AA sequence:UniProtKB:P9WGQ7;locus_tag=HMEMAHAE_01225;product=putative oxidoreductase
NZ_CP029553.1	Prodigal:002006	CDS	1352748	1353911	.	+	0	ID=HMEMAHAE_01226;eC_number=2.8.3.19;Name=uctC_2;gene=uctC_2;inference=ab initio prediction:Prodigal:002006,similar to AA sequence:UniProtKB:A9X6P9;locus_tag=HMEMAHAE_01226;product=Acetyl-CoA:oxalate CoA-transferase
NZ_CP029553.1	barrnap:0.9	rRNA	1354280	1355759	0	+	.	ID=HMEMAHAE_01227;locus_tag=HMEMAHAE_01227;product=16S ribosomal RNA
NZ_CP029553.1	Aragorn:001002	tRNA	1355920	1355996	.	+	.	ID=HMEMAHAE_01228;inference=COORDINATES:profile:Aragorn:001002;locus_tag=HMEMAHAE_01228;product=tRNA-Ile(gat)
NZ_CP029553.1	Aragorn:001002	tRNA	1356118	1356193	.	+	.	ID=HMEMAHAE_01229;inference=COORDINATES:profile:Aragorn:001002;locus_tag=HMEMAHAE_01229;product=tRNA-Ala(tgc)
NZ_CP029553.1	barrnap:0.9	rRNA	1356471	1359262	0	+	.	ID=HMEMAHAE_01230;locus_tag=HMEMAHAE_01230;product=23S ribosomal RNA
NZ_CP029553.1	barrnap:0.9	rRNA	1359381	1359484	1.6e-07	+	.	ID=HMEMAHAE_01231;locus_tag=HMEMAHAE_01231;product=5S ribosomal RNA
NZ_CP029553.1	Prodigal:002006	CDS	1359587	1360426	.	-	0	ID=HMEMAHAE_01232;Name=allR_1;db_xref=COG:COG1414;gene=allR_1;inference=ab initio prediction:Prodigal:002006,similar to AA sequence:UniProtKB:P0ACN4;locus_tag=HMEMAHAE_01232;product=HTH-type transcriptional repressor AllR
NZ_CP029553.1	Prodigal:002006	CDS	1360580	1361269	.	+	0	ID=HMEMAHAE_01233;eC_number=1.-.-.-;Name=ucpA_1;gene=ucpA_1;inference=ab initio prediction:Prodigal:002006,similar to AA sequence:UniProtKB:P37440;locus_tag=HMEMAHAE_01233;product=Oxidoreductase UcpA
NZ_CP029553.1	Prodigal:002006	CDS	1361266	1361556	.	+	0	ID=HMEMAHAE_01234;inference=ab initio prediction:Prodigal:002006;locus_tag=HMEMAHAE_01234;product=hypothetical protein
NZ_CP029553.1	Prodigal:002006	CDS	1361549	1362925	.	+	0	ID=HMEMAHAE_01235;eC_number=1.4.99.5;Name=hcnB;gene=hcnB;inference=ab initio prediction:Prodigal:002006,similar to AA sequence:UniProtKB:O85227;locus_tag=HMEMAHAE_01235;product=Hydrogen cyanide synthase subunit HcnB
NZ_CP029553.1	Prodigal:002006	CDS	1362925	1364073	.	+	0	ID=HMEMAHAE_01236;eC_number=1.5.3.1;Name=soxA_1;gene=soxA_1;inference=ab initio prediction:Prodigal:002006,protein motif:HAMAP:MF_00516;locus_tag=HMEMAHAE_01236;product=Monomeric sarcosine oxidase
NZ_CP029553.1	Prodigal:002006	CDS	1364108	1365661	.	+	0	ID=HMEMAHAE_01237;Name=gsiB_1;db_xref=COG:COG0747;gene=gsiB_1;inference=ab initio prediction:Prodigal:002006,similar to AA sequence:UniProtKB:P75797;locus_tag=HMEMAHAE_01237;product=Glutathione-binding protein GsiB
NZ_CP029553.1	Prodigal:002006	CDS	1366057	1366998	.	+	0	ID=HMEMAHAE_01238;Name=dppB_1;db_xref=COG:COG0601;gene=dppB_1;inference=ab initio prediction:Prodigal:002006,similar to AA sequence:UniProtKB:P0AEF8;locus_tag=HMEMAHAE_01238;product=Dipeptide transport system permease protein DppB
NZ_CP029553.1	Prodigal:002006	CDS	1366995	1367849	.	+	0	ID=HMEMAHAE_01239;Name=gsiD_4;db_xref=COG:COG1173;gene=gsiD_4;inference=ab initio prediction:Prodigal:002006,similar to AA sequence:UniProtKB:P75799;locus_tag=HMEMAHAE_01239;product=Glutathione transport system permease protein GsiD
NZ_CP029553.1	Prodigal:002006	CDS	1367846	1368820	.	+	0	ID=HMEMAHAE_01240;Name=oppD_2;db_xref=COG:COG0444;gene=oppD_2;inference=ab initio prediction:Prodigal:002006,similar to AA sequence:UniProtKB:P24136;locus_tag=HMEMAHAE_01240;product=Oligopeptide transport ATP-binding protein OppD
NZ_CP029553.1	Prodigal:002006	CDS	1368817	1369818	.	+	0	ID=HMEMAHAE_01241;eC_number=7.6.2.8;Name=btuD_4;gene=btuD_4;inference=ab initio prediction:Prodigal:002006,protein motif:HAMAP:MF_01005;locus_tag=HMEMAHAE_01241;product=Vitamin B12 import ATP-binding protein BtuD
NZ_CP029553.1	Prodigal:002006	CDS	1369950	1370342	.	+	0	ID=HMEMAHAE_01242;inference=ab initio prediction:Prodigal:002006;locus_tag=HMEMAHAE_01242;product=hypothetical protein
NZ_CP029553.1	Prodigal:002006	CDS	1370541	1371089	.	+	0	ID=HMEMAHAE_01243;Name=yciF_1;db_xref=COG:COG3685;gene=yciF_1;inference=ab initio prediction:Prodigal:002006,similar to AA sequence:UniProtKB:P21362;locus_tag=HMEMAHAE_01243;product=Protein YciF
NZ_CP029553.1	Prodigal:002006	CDS	1371334	1372449	.	+	0	ID=HMEMAHAE_01244;inference=ab initio prediction:Prodigal:002006;locus_tag=HMEMAHAE_01244;product=hypothetical protein
NZ_CP029553.1	Prodigal:002006	CDS	1372551	1374866	.	-	0	ID=HMEMAHAE_01245;eC_number=1.2.5.3;Name=cutL_1;gene=cutL_1;inference=ab initio prediction:Prodigal:002006,similar to AA sequence:UniProtKB:P19913;locus_tag=HMEMAHAE_01245;product=Carbon monoxide dehydrogenase large chain
NZ_CP029553.1	Prodigal:002006	CDS	1375130	1376872	.	-	0	ID=HMEMAHAE_01246;eC_number=2.7.13.3;Name=rcsC_8;gene=rcsC_8;inference=ab initio prediction:Prodigal:002006,protein motif:HAMAP:MF_00979;locus_tag=HMEMAHAE_01246;product=Sensor histidine kinase RcsC
NZ_CP029553.1	Prodigal:002006	CDS	1376865	1377326	.	-	0	ID=HMEMAHAE_01247;Name=rcp1_1;gene=rcp1_1;inference=ab initio prediction:Prodigal:002006,similar to AA sequence:UniProtKB:Q55169;locus_tag=HMEMAHAE_01247;product=Response regulator rcp1
NZ_CP029553.1	Prodigal:002006	CDS	1377336	1377545	.	-	0	ID=HMEMAHAE_01248;eC_number=2.7.13.3;Name=cph1_1;gene=cph1_1;inference=ab initio prediction:Prodigal:002006,similar to AA sequence:UniProtKB:Q55168;locus_tag=HMEMAHAE_01248;product=Phytochrome-like protein cph1
NZ_CP029553.1	Prodigal:002006	CDS	1377547	1379589	.	-	0	ID=HMEMAHAE_01249;eC_number=2.7.13.3;Name=cph1_2;gene=cph1_2;inference=ab initio prediction:Prodigal:002006,similar to AA sequence:UniProtKB:Q55168;locus_tag=HMEMAHAE_01249;product=Phytochrome-like protein cph1
NZ_CP029553.1	Prodigal:002006	CDS	1379661	1380689	.	+	0	ID=HMEMAHAE_01250;Name=argP_1;gene=argP_1;inference=ab initio prediction:Prodigal:002006,protein motif:HAMAP:MF_00513;locus_tag=HMEMAHAE_01250;product=HTH-type transcriptional regulator ArgP
NZ_CP029553.1	Prodigal:002006	CDS	1380813	1382006	.	+	0	ID=HMEMAHAE_01251;eC_number=2.8.3.22;Name=smtB;db_xref=COG:COG1804;gene=smtB;inference=ab initio prediction:Prodigal:002006,similar to AA sequence:UniProtKB:Q1KLK0;locus_tag=HMEMAHAE_01251;product=Succinyl-CoA--L-malate CoA-transferase beta subunit
NZ_CP029553.1	Prodigal:002006	CDS	1382003	1382941	.	+	0	ID=HMEMAHAE_01252;eC_number=4.1.3.4;Name=yngG;db_xref=COG:COG0119;gene=yngG;inference=ab initio prediction:Prodigal:002006,similar to AA sequence:UniProtKB:O34873;locus_tag=HMEMAHAE_01252;product=Hydroxymethylglutaryl-CoA lyase YngG
NZ_CP029553.1	Prodigal:002006	CDS	1383058	1384380	.	+	0	ID=HMEMAHAE_01253;Name=ttuB_2;gene=ttuB_2;inference=ab initio prediction:Prodigal:002006,similar to AA sequence:UniProtKB:P70786;locus_tag=HMEMAHAE_01253;product=Putative tartrate transporter
NZ_CP029553.1	Prodigal:002006	CDS	1384578	1386200	.	+	0	ID=HMEMAHAE_01254;eC_number=1.14.13.92;Name=pamO;db_xref=COG:COG2072;gene=pamO;inference=ab initio prediction:Prodigal:002006,similar to AA sequence:UniProtKB:Q47PU3;locus_tag=HMEMAHAE_01254;product=Phenylacetone monooxygenase
NZ_CP029553.1	Aragorn:001002	tRNA	1386254	1386330	.	-	.	ID=HMEMAHAE_01255;inference=COORDINATES:profile:Aragorn:001002;locus_tag=HMEMAHAE_01255;product=tRNA-Met(cat)
NZ_CP029553.1	barrnap:0.9	rRNA	1386377	1386466	3.7e-07	-	.	ID=HMEMAHAE_01256;locus_tag=HMEMAHAE_01256;note=aligned only 75 percent of the 5S ribosomal RNA;product=5S ribosomal RNA (partial)
NZ_CP029553.1	barrnap:0.9	rRNA	1386569	1389359	0	-	.	ID=HMEMAHAE_01257;locus_tag=HMEMAHAE_01257;product=23S ribosomal RNA
NZ_CP029553.1	Aragorn:001002	tRNA	1389631	1389706	.	-	.	ID=HMEMAHAE_01258;inference=COORDINATES:profile:Aragorn:001002;locus_tag=HMEMAHAE_01258;product=tRNA-Ala(tgc)
NZ_CP029553.1	Aragorn:001002	tRNA	1389828	1389904	.	-	.	ID=HMEMAHAE_01259;inference=COORDINATES:profile:Aragorn:001002;locus_tag=HMEMAHAE_01259;product=tRNA-Ile(gat)
NZ_CP029553.1	barrnap:0.9	rRNA	1390065	1391557	0	-	.	ID=HMEMAHAE_01260;locus_tag=HMEMAHAE_01260;product=16S ribosomal RNA
NZ_CP029553.1	Prodigal:002006	CDS	1392080	1393486	.	+	0	ID=HMEMAHAE_01261;inference=ab initio prediction:Prodigal:002006;locus_tag=HMEMAHAE_01261;product=hypothetical protein
NZ_CP029553.1	Prodigal:002006	CDS	1393674	1394300	.	-	0	ID=HMEMAHAE_01262;eC_number=4.1.2.21;Name=dgoA;db_xref=COG:COG0800;gene=dgoA;inference=ab initio prediction:Prodigal:002006,similar to AA sequence:UniProtKB:Q6BF16;locus_tag=HMEMAHAE_01262;product=2-dehydro-3-deoxy-6-phosphogalactonate aldolase
NZ_CP029553.1	Prodigal:002006	CDS	1394291	1395169	.	-	0	ID=HMEMAHAE_01263;eC_number=2.7.1.58;Name=dgoK1;db_xref=COG:COG3734;gene=dgoK1;inference=ab initio prediction:Prodigal:002006,similar to AA sequence:UniProtKB:Q92RN7;locus_tag=HMEMAHAE_01263;product=putative 2-dehydro-3-deoxygalactonokinase DgoK1
NZ_CP029553.1	Prodigal:002006	CDS	1395299	1396690	.	+	0	ID=HMEMAHAE_01264;eC_number=1.13.11.5;Name=hmgA;db_xref=COG:COG3508;gene=hmgA;inference=ab initio prediction:Prodigal:002006,similar to AA sequence:UniProtKB:Q9X4F5;locus_tag=HMEMAHAE_01264;product=Homogentisate 1%2C2-dioxygenase
NZ_CP029553.1	Prodigal:002006	CDS	1396690	1397991	.	+	0	ID=HMEMAHAE_01265;inference=ab initio prediction:Prodigal:002006;locus_tag=HMEMAHAE_01265;product=hypothetical protein
NZ_CP029553.1	Prodigal:002006	CDS	1397988	1398308	.	+	0	ID=HMEMAHAE_01266;Name=doxA;gene=doxA;inference=ab initio prediction:Prodigal:002006,similar to AA sequence:UniProtKB:P0A186;locus_tag=HMEMAHAE_01266;product=Naphthalene 1%2C2-dioxygenase system%2C ferredoxin component
NZ_CP029553.1	Prodigal:002006	CDS	1398440	1398754	.	+	0	ID=HMEMAHAE_01267;inference=ab initio prediction:Prodigal:002006;locus_tag=HMEMAHAE_01267;product=hypothetical protein
NZ_CP029553.1	Prodigal:002006	CDS	1398943	1400016	.	-	0	ID=HMEMAHAE_01268;eC_number=1.1.1.292;Name=afr_1;gene=afr_1;inference=ab initio prediction:Prodigal:002006,similar to AA sequence:UniProtKB:Q2I8V6;locus_tag=HMEMAHAE_01268;product=1%2C5-anhydro-D-fructose reductase
NZ_CP029553.1	Prodigal:002006	CDS	1400319	1401236	.	-	0	ID=HMEMAHAE_01269;eC_number=1.1.1.169;db_xref=COG:COG1893;inference=ab initio prediction:Prodigal:002006,similar to AA sequence:UniProtKB:P9WIL1;locus_tag=HMEMAHAE_01269;product=2-dehydropantoate 2-reductase
NZ_CP029553.1	Prodigal:002006	CDS	1401437	1402969	.	+	0	ID=HMEMAHAE_01270;eC_number=1.1.1.49;Name=zwf2;db_xref=COG:COG0364;gene=zwf2;inference=ab initio prediction:Prodigal:002006,similar to AA sequence:UniProtKB:P9WN73;locus_tag=HMEMAHAE_01270;product=Glucose-6-phosphate 1-dehydrogenase 2
NZ_CP029553.1	Prodigal:002006	CDS	1402973	1404880	.	+	0	ID=HMEMAHAE_01271;inference=ab initio prediction:Prodigal:002006;locus_tag=HMEMAHAE_01271;product=hypothetical protein
NZ_CP029553.1	Prodigal:002006	CDS	1404901	1407606	.	+	0	ID=HMEMAHAE_01272;inference=ab initio prediction:Prodigal:002006;locus_tag=HMEMAHAE_01272;product=hypothetical protein
NZ_CP029553.1	Prodigal:002006	CDS	1407902	1408012	.	-	0	ID=HMEMAHAE_01273;inference=ab initio prediction:Prodigal:002006;locus_tag=HMEMAHAE_01273;product=hypothetical protein
NZ_CP029553.1	Prodigal:002006	CDS	1408462	1409742	.	-	0	ID=HMEMAHAE_01274;eC_number=2.1.1.190;Name=rlmD;db_xref=COG:COG2265;gene=rlmD;inference=ab initio prediction:Prodigal:002006,similar to AA sequence:UniProtKB:P55135;locus_tag=HMEMAHAE_01274;product=23S rRNA (uracil(1939)-C(5))-methyltransferase RlmD
NZ_CP029553.1	Prodigal:002006	CDS	1409739	1410482	.	-	0	ID=HMEMAHAE_01275;Name=tlyA;db_xref=COG:COG1189;gene=tlyA;inference=ab initio prediction:Prodigal:002006,similar to AA sequence:UniProtKB:Q06803;locus_tag=HMEMAHAE_01275;product=Hemolysin A
NZ_CP029553.1	Prodigal:002006	CDS	1410601	1411143	.	+	0	ID=HMEMAHAE_01276;eC_number=1.15.1.1;Name=sodC;db_xref=COG:COG2032;gene=sodC;inference=ab initio prediction:Prodigal:002006,similar to AA sequence:UniProtKB:P20379;locus_tag=HMEMAHAE_01276;product=Superoxide dismutase [Cu-Zn]
NZ_CP029553.1	Prodigal:002006	CDS	1411187	1413196	.	-	0	ID=HMEMAHAE_01277;eC_number=2.2.1.7;Name=dxs_1;db_xref=COG:COG1154;gene=dxs_1;inference=ab initio prediction:Prodigal:002006,similar to AA sequence:UniProtKB:Q9KGU7;locus_tag=HMEMAHAE_01277;product=1-deoxy-D-xylulose-5-phosphate synthase
NZ_CP029553.1	Prodigal:002006	CDS	1413257	1413547	.	-	0	ID=HMEMAHAE_01278;eC_number=3.1.11.6;Name=xseB;gene=xseB;inference=ab initio prediction:Prodigal:002006,protein motif:HAMAP:MF_00337;locus_tag=HMEMAHAE_01278;product=Exodeoxyribonuclease 7 small subunit
NZ_CP029553.1	Prodigal:002006	CDS	1413688	1414200	.	-	0	ID=HMEMAHAE_01279;inference=ab initio prediction:Prodigal:002006;locus_tag=HMEMAHAE_01279;product=hypothetical protein
NZ_CP029553.1	Prodigal:002006	CDS	1414220	1414834	.	-	0	ID=HMEMAHAE_01280;inference=ab initio prediction:Prodigal:002006;locus_tag=HMEMAHAE_01280;product=hypothetical protein
NZ_CP029553.1	Prodigal:002006	CDS	1414831	1415460	.	-	0	ID=HMEMAHAE_01281;eC_number=3.2.2.20;Name=tag;db_xref=COG:COG2818;gene=tag;inference=ab initio prediction:Prodigal:002006,similar to AA sequence:UniProtKB:P05100;locus_tag=HMEMAHAE_01281;product=DNA-3-methyladenine glycosylase 1
NZ_CP029553.1	Prodigal:002006	CDS	1415497	1416393	.	-	0	ID=HMEMAHAE_01282;inference=ab initio prediction:Prodigal:002006;locus_tag=HMEMAHAE_01282;product=hypothetical protein
NZ_CP029553.1	Prodigal:002006	CDS	1416455	1417387	.	+	0	ID=HMEMAHAE_01283;eC_number=2.5.1.75;Name=miaA;db_xref=COG:COG0324;gene=miaA;inference=ab initio prediction:Prodigal:002006,similar to AA sequence:UniProtKB:P16384;locus_tag=HMEMAHAE_01283;product=tRNA dimethylallyltransferase
NZ_CP029553.1	Prodigal:002006	CDS	1417591	1419669	.	-	0	ID=HMEMAHAE_01284;inference=ab initio prediction:Prodigal:002006;locus_tag=HMEMAHAE_01284;product=hypothetical protein
NZ_CP029553.1	Prodigal:002006	CDS	1419663	1420100	.	-	0	ID=HMEMAHAE_01285;inference=ab initio prediction:Prodigal:002006;locus_tag=HMEMAHAE_01285;product=hypothetical protein
NZ_CP029553.1	Prodigal:002006	CDS	1420332	1423154	.	-	0	ID=HMEMAHAE_01286;inference=ab initio prediction:Prodigal:002006;locus_tag=HMEMAHAE_01286;product=hypothetical protein
NZ_CP029553.1	Prodigal:002006	CDS	1423166	1424080	.	-	0	ID=HMEMAHAE_01287;inference=ab initio prediction:Prodigal:002006;locus_tag=HMEMAHAE_01287;product=hypothetical protein
NZ_CP029553.1	Prodigal:002006	CDS	1424085	1425092	.	-	0	ID=HMEMAHAE_01288;inference=ab initio prediction:Prodigal:002006;locus_tag=HMEMAHAE_01288;product=hypothetical protein
NZ_CP029553.1	Prodigal:002006	CDS	1425394	1427076	.	-	0	ID=HMEMAHAE_01289;eC_number=3.1.1.102;inference=ab initio prediction:Prodigal:002006,similar to AA sequence:UniProtKB:A0A0K8P8E7;locus_tag=HMEMAHAE_01289;product=Mono(2-hydroxyethyl) terephthalate hydrolase
NZ_CP029553.1	Prodigal:002006	CDS	1427249	1427800	.	+	0	ID=HMEMAHAE_01290;inference=ab initio prediction:Prodigal:002006;locus_tag=HMEMAHAE_01290;product=hypothetical protein
NZ_CP029553.1	Prodigal:002006	CDS	1427841	1428410	.	+	0	ID=HMEMAHAE_01291;inference=ab initio prediction:Prodigal:002006;locus_tag=HMEMAHAE_01291;product=hypothetical protein
NZ_CP029553.1	Prodigal:002006	CDS	1428514	1429623	.	-	0	ID=HMEMAHAE_01292;eC_number=4.2.3.4;Name=aroB;db_xref=COG:COG0337;gene=aroB;inference=ab initio prediction:Prodigal:002006,similar to AA sequence:UniProtKB:Q9KNV2;locus_tag=HMEMAHAE_01292;product=3-dehydroquinate synthase
NZ_CP029553.1	Prodigal:002006	CDS	1429667	1430302	.	-	0	ID=HMEMAHAE_01293;eC_number=2.7.1.71;Name=aroK_1;gene=aroK_1;inference=ab initio prediction:Prodigal:002006,protein motif:HAMAP:MF_00109;locus_tag=HMEMAHAE_01293;product=Shikimate kinase
NZ_CP029553.1	Prodigal:002006	CDS	1430593	1430739	.	+	0	ID=HMEMAHAE_01294;inference=ab initio prediction:Prodigal:002006;locus_tag=HMEMAHAE_01294;product=hypothetical protein
NZ_CP029553.1	Prodigal:002006	CDS	1430763	1431656	.	+	0	ID=HMEMAHAE_01295;Name=xerD_1;gene=xerD_1;inference=ab initio prediction:Prodigal:002006,similar to AA sequence:UniProtKB:Q2YR40;locus_tag=HMEMAHAE_01295;product=Tyrosine recombinase XerD
NZ_CP029553.1	Prodigal:002006	CDS	1431744	1432814	.	+	0	ID=HMEMAHAE_01296;inference=ab initio prediction:Prodigal:002006;locus_tag=HMEMAHAE_01296;product=hypothetical protein
NZ_CP029553.1	Prodigal:002006	CDS	1432914	1433681	.	+	0	ID=HMEMAHAE_01297;Name=nanR_3;gene=nanR_3;inference=ab initio prediction:Prodigal:002006,protein motif:HAMAP:MF_01236;locus_tag=HMEMAHAE_01297;product=HTH-type transcriptional repressor NanR
NZ_CP029553.1	Prodigal:002006	CDS	1433703	1434641	.	+	0	ID=HMEMAHAE_01298;eC_number=4.2.1.43;Name=araD_1;gene=araD_1;inference=ab initio prediction:Prodigal:002006,similar to AA sequence:UniProtKB:Q1JUQ0;locus_tag=HMEMAHAE_01298;product=L-2-keto-3-deoxyarabonate dehydratase
NZ_CP029553.1	Prodigal:002006	CDS	1434670	1435017	.	-	0	ID=HMEMAHAE_01299;inference=ab initio prediction:Prodigal:002006;locus_tag=HMEMAHAE_01299;product=hypothetical protein
NZ_CP029553.1	Prodigal:002006	CDS	1435453	1437429	.	-	0	ID=HMEMAHAE_01300;eC_number=2.2.1.1;Name=tkt_1;gene=tkt_1;inference=ab initio prediction:Prodigal:002006,similar to AA sequence:UniProtKB:A0A0I9QGZ2;locus_tag=HMEMAHAE_01300;product=Transketolase
NZ_CP029553.1	Prodigal:002006	CDS	1437558	1438706	.	-	0	ID=HMEMAHAE_01301;eC_number=1.3.8.14;Name=redW;db_xref=COG:COG1960;gene=redW;inference=ab initio prediction:Prodigal:002006,similar to AA sequence:UniProtKB:O54143;locus_tag=HMEMAHAE_01301;product=L-prolyl-[peptidyl-carrier protein] dehydrogenase
NZ_CP029553.1	Prodigal:002006	CDS	1438925	1440133	.	-	0	ID=HMEMAHAE_01302;eC_number=1.3.99.-;inference=ab initio prediction:Prodigal:002006,similar to AA sequence:UniProtKB:P95280;locus_tag=HMEMAHAE_01302;product=Putative acyl-CoA dehydrogenase FadE17
NZ_CP029553.1	Prodigal:002006	CDS	1440455	1442542	.	-	0	ID=HMEMAHAE_01303;Name=fadJ_1;db_xref=COG:COG1024;gene=fadJ_1;inference=ab initio prediction:Prodigal:002006,similar to AA sequence:UniProtKB:P77399;locus_tag=HMEMAHAE_01303;product=Fatty acid oxidation complex subunit alpha
NZ_CP029553.1	Prodigal:002006	CDS	1442621	1443823	.	-	0	ID=HMEMAHAE_01304;eC_number=2.3.1.16;Name=fadA_1;db_xref=COG:COG0183;gene=fadA_1;inference=ab initio prediction:Prodigal:002006,similar to AA sequence:UniProtKB:O32177;locus_tag=HMEMAHAE_01304;product=3-ketoacyl-CoA thiolase
NZ_CP029553.1	Prodigal:002006	CDS	1444069	1444842	.	+	0	ID=HMEMAHAE_01305;eC_number=1.1.1.100;Name=rhlG;gene=rhlG;inference=ab initio prediction:Prodigal:002006,similar to AA sequence:UniProtKB:Q9RPT1;locus_tag=HMEMAHAE_01305;product=Rhamnolipids biosynthesis 3-oxoacyl-[acyl-carrier-protein] reductase
NZ_CP029553.1	Prodigal:002006	CDS	1444895	1446631	.	+	0	ID=HMEMAHAE_01306;eC_number=6.2.1.3;Name=fadD_2;db_xref=COG:COG0318;gene=fadD_2;inference=ab initio prediction:Prodigal:002006,similar to AA sequence:UniProtKB:P69451;locus_tag=HMEMAHAE_01306;product=Long-chain-fatty-acid--CoA ligase
NZ_CP029553.1	Prodigal:002006	CDS	1446794	1447114	.	-	0	ID=HMEMAHAE_01307;inference=ab initio prediction:Prodigal:002006;locus_tag=HMEMAHAE_01307;product=hypothetical protein
NZ_CP029553.1	Prodigal:002006	CDS	1447275	1447862	.	+	0	ID=HMEMAHAE_01308;inference=ab initio prediction:Prodigal:002006;locus_tag=HMEMAHAE_01308;product=hypothetical protein
NZ_CP029553.1	Prodigal:002006	CDS	1447975	1449201	.	+	0	ID=HMEMAHAE_01309;inference=ab initio prediction:Prodigal:002006;locus_tag=HMEMAHAE_01309;product=hypothetical protein
NZ_CP029553.1	Prodigal:002006	CDS	1449209	1449937	.	+	0	ID=HMEMAHAE_01310;Name=flgF;db_xref=COG:COG4787;gene=flgF;inference=ab initio prediction:Prodigal:002006,similar to AA sequence:UniProtKB:P16323;locus_tag=HMEMAHAE_01310;product=Flagellar basal-body rod protein FlgF
NZ_CP029553.1	Prodigal:002006	CDS	1449939	1451267	.	+	0	ID=HMEMAHAE_01311;eC_number=7.1.2.2;Name=atpB_1;gene=atpB_1;inference=ab initio prediction:Prodigal:002006,protein motif:HAMAP:MF_01347;locus_tag=HMEMAHAE_01311;product=ATP synthase subunit beta
NZ_CP029553.1	Prodigal:002006	CDS	1451419	1452696	.	+	0	ID=HMEMAHAE_01312;Name=flgE_2;db_xref=COG:COG1749;gene=flgE_2;inference=ab initio prediction:Prodigal:002006,similar to AA sequence:UniProtKB:Q8YDL6;locus_tag=HMEMAHAE_01312;product=Flagellar hook protein FlgE
NZ_CP029553.1	Prodigal:002006	CDS	1452725	1454188	.	+	0	ID=HMEMAHAE_01313;inference=ab initio prediction:Prodigal:002006;locus_tag=HMEMAHAE_01313;product=hypothetical protein
NZ_CP029553.1	Prodigal:002006	CDS	1454231	1455271	.	+	0	ID=HMEMAHAE_01314;inference=ab initio prediction:Prodigal:002006;locus_tag=HMEMAHAE_01314;product=hypothetical protein
NZ_CP029553.1	Prodigal:002006	CDS	1455349	1455696	.	+	0	ID=HMEMAHAE_01315;inference=ab initio prediction:Prodigal:002006;locus_tag=HMEMAHAE_01315;product=hypothetical protein
NZ_CP029553.1	Prodigal:002006	CDS	1455705	1456256	.	+	0	ID=HMEMAHAE_01316;Name=flbT;gene=flbT;inference=ab initio prediction:Prodigal:002006,protein motif:HAMAP:MF_00783;locus_tag=HMEMAHAE_01316;product=flagellum biosynthesis repressor protein FlbT
NZ_CP029553.1	Prodigal:002006	CDS	1456257	1456673	.	+	0	ID=HMEMAHAE_01317;inference=ab initio prediction:Prodigal:002006;locus_tag=HMEMAHAE_01317;product=hypothetical protein
NZ_CP029553.1	Prodigal:002006	CDS	1456713	1456979	.	+	0	ID=HMEMAHAE_01318;inference=ab initio prediction:Prodigal:002006;locus_tag=HMEMAHAE_01318;product=hypothetical protein
NZ_CP029553.1	Prodigal:002006	CDS	1457054	1459141	.	+	0	ID=HMEMAHAE_01319;Name=flhA_1;db_xref=COG:COG1298;gene=flhA_1;inference=ab initio prediction:Prodigal:002006,similar to AA sequence:UniProtKB:Q8YDK9;locus_tag=HMEMAHAE_01319;product=Flagellar biosynthesis protein FlhA
NZ_CP029553.1	Prodigal:002006	CDS	1459138	1459893	.	+	0	ID=HMEMAHAE_01320;inference=ab initio prediction:Prodigal:002006;locus_tag=HMEMAHAE_01320;product=hypothetical protein
NZ_CP029553.1	Prodigal:002006	CDS	1459893	1460309	.	+	0	ID=HMEMAHAE_01321;inference=ab initio prediction:Prodigal:002006;locus_tag=HMEMAHAE_01321;product=hypothetical protein
NZ_CP029553.1	Prodigal:002006	CDS	1460360	1460833	.	+	0	ID=HMEMAHAE_01322;inference=ab initio prediction:Prodigal:002006;locus_tag=HMEMAHAE_01322;product=hypothetical protein
NZ_CP029553.1	Prodigal:002006	CDS	1460839	1461174	.	+	0	ID=HMEMAHAE_01323;inference=ab initio prediction:Prodigal:002006;locus_tag=HMEMAHAE_01323;product=hypothetical protein
NZ_CP029553.1	Prodigal:002006	CDS	1461171	1461617	.	+	0	ID=HMEMAHAE_01324;inference=ab initio prediction:Prodigal:002006;locus_tag=HMEMAHAE_01324;product=hypothetical protein
NZ_CP029553.1	Prodigal:002006	CDS	1461688	1461960	.	-	0	ID=HMEMAHAE_01325;inference=ab initio prediction:Prodigal:002006;locus_tag=HMEMAHAE_01325;product=hypothetical protein
NZ_CP029553.1	Prodigal:002006	CDS	1462136	1462273	.	+	0	ID=HMEMAHAE_01326;inference=ab initio prediction:Prodigal:002006;locus_tag=HMEMAHAE_01326;product=hypothetical protein
NZ_CP029553.1	Prodigal:002006	CDS	1462452	1463717	.	+	0	ID=HMEMAHAE_01327;inference=ab initio prediction:Prodigal:002006;locus_tag=HMEMAHAE_01327;product=hypothetical protein
NZ_CP029553.1	Prodigal:002006	CDS	1463750	1465639	.	+	0	ID=HMEMAHAE_01328;inference=ab initio prediction:Prodigal:002006;locus_tag=HMEMAHAE_01328;product=hypothetical protein
NZ_CP029553.1	Prodigal:002006	CDS	1465636	1466418	.	+	0	ID=HMEMAHAE_01329;eC_number=3.6.3.-;Name=lptB_1;db_xref=COG:COG1137;gene=lptB_1;inference=ab initio prediction:Prodigal:002006,similar to AA sequence:UniProtKB:P45073;locus_tag=HMEMAHAE_01329;product=Lipopolysaccharide export system ATP-binding protein LptB
NZ_CP029553.1	Prodigal:002006	CDS	1466418	1467143	.	+	0	ID=HMEMAHAE_01330;Name=livF_3;db_xref=COG:COG0410;gene=livF_3;inference=ab initio prediction:Prodigal:002006,similar to AA sequence:UniProtKB:P22731;locus_tag=HMEMAHAE_01330;product=High-affinity branched-chain amino acid transport ATP-binding protein LivF
NZ_CP029553.1	Prodigal:002006	CDS	1467423	1469459	.	+	0	ID=HMEMAHAE_01331;eC_number=6.4.1.8;Name=apc3_1;db_xref=COG:COG0145;gene=apc3_1;inference=ab initio prediction:Prodigal:002006,similar to AA sequence:UniProtKB:Q5P5G4;locus_tag=HMEMAHAE_01331;product=Acetophenone carboxylase gamma subunit
NZ_CP029553.1	Prodigal:002006	CDS	1469456	1471180	.	+	0	ID=HMEMAHAE_01332;eC_number=6.4.1.8;Name=apc4_1;db_xref=COG:COG0146;gene=apc4_1;inference=ab initio prediction:Prodigal:002006,similar to AA sequence:UniProtKB:Q5P5G5;locus_tag=HMEMAHAE_01332;product=Acetophenone carboxylase delta subunit
NZ_CP029553.1	Prodigal:002006	CDS	1471177	1472679	.	+	0	ID=HMEMAHAE_01333;eC_number=1.3.7.1;Name=Hnr;gene=Hnr;inference=ab initio prediction:Prodigal:002006,similar to AA sequence:UniProtKB:Q0QLF7;locus_tag=HMEMAHAE_01333;product=6-hydroxynicotinate reductase
NZ_CP029553.1	Prodigal:002006	CDS	1472676	1473158	.	+	0	ID=HMEMAHAE_01334;Name=nicR_2;db_xref=COG:COG1846;gene=nicR_2;inference=ab initio prediction:Prodigal:002006,similar to AA sequence:UniProtKB:Q88FY0;locus_tag=HMEMAHAE_01334;product=HTH-type transcriptional repressor NicR
NZ_CP029553.1	Prodigal:002006	CDS	1473164	1474066	.	+	0	ID=HMEMAHAE_01335;inference=ab initio prediction:Prodigal:002006;locus_tag=HMEMAHAE_01335;product=hypothetical protein
NZ_CP029553.1	Prodigal:002006	CDS	1474063	1474641	.	+	0	ID=HMEMAHAE_01336;inference=ab initio prediction:Prodigal:002006;locus_tag=HMEMAHAE_01336;product=hypothetical protein
NZ_CP029553.1	Prodigal:002006	CDS	1474976	1476979	.	-	0	ID=HMEMAHAE_01337;eC_number=4.2.1.33;Name=leuC_2;gene=leuC_2;inference=ab initio prediction:Prodigal:002006,protein motif:HAMAP:MF_01027;locus_tag=HMEMAHAE_01337;product=3-isopropylmalate dehydratase large subunit
NZ_CP029553.1	Prodigal:002006	CDS	1476976	1478403	.	-	0	ID=HMEMAHAE_01338;Name=ydjE;gene=ydjE;inference=ab initio prediction:Prodigal:002006,similar to AA sequence:UniProtKB:P38055;locus_tag=HMEMAHAE_01338;product=Inner membrane metabolite transport protein YdjE
NZ_CP029553.1	Prodigal:002006	CDS	1478476	1480656	.	-	0	ID=HMEMAHAE_01339;eC_number=2.8.3.16;Name=frc_1;gene=frc_1;inference=ab initio prediction:Prodigal:002006,protein motif:HAMAP:MF_00742;locus_tag=HMEMAHAE_01339;product=Formyl-CoA:oxalate CoA-transferase
NZ_CP029553.1	Prodigal:002006	CDS	1480774	1481679	.	-	0	ID=HMEMAHAE_01340;Name=argP_2;gene=argP_2;inference=ab initio prediction:Prodigal:002006,protein motif:HAMAP:MF_00513;locus_tag=HMEMAHAE_01340;product=HTH-type transcriptional regulator ArgP
NZ_CP029553.1	Prodigal:002006	CDS	1481687	1482322	.	-	0	ID=HMEMAHAE_01341;inference=ab initio prediction:Prodigal:002006;locus_tag=HMEMAHAE_01341;product=hypothetical protein
NZ_CP029553.1	Prodigal:002006	CDS	1482587	1484311	.	+	0	ID=HMEMAHAE_01342;inference=ab initio prediction:Prodigal:002006;locus_tag=HMEMAHAE_01342;product=hypothetical protein
NZ_CP029553.1	Prodigal:002006	CDS	1484731	1485609	.	-	0	ID=HMEMAHAE_01343;eC_number=1.8.4.-;Name=yghU;db_xref=COG:COG0625;gene=yghU;inference=ab initio prediction:Prodigal:002006,similar to AA sequence:UniProtKB:Q46845;locus_tag=HMEMAHAE_01343;product=Disulfide-bond oxidoreductase YghU
NZ_CP029553.1	Prodigal:002006	CDS	1485807	1486622	.	-	0	ID=HMEMAHAE_01344;inference=ab initio prediction:Prodigal:002006;locus_tag=HMEMAHAE_01344;product=hypothetical protein
NZ_CP029553.1	Prodigal:002006	CDS	1486634	1487539	.	-	0	ID=HMEMAHAE_01345;eC_number=1.1.1.60;Name=garR;db_xref=COG:COG2084;gene=garR;inference=ab initio prediction:Prodigal:002006,similar to AA sequence:UniProtKB:P0ABQ2;locus_tag=HMEMAHAE_01345;product=2-hydroxy-3-oxopropionate reductase
NZ_CP029553.1	Prodigal:002006	CDS	1487602	1487997	.	-	0	ID=HMEMAHAE_01346;inference=ab initio prediction:Prodigal:002006;locus_tag=HMEMAHAE_01346;product=hypothetical protein
NZ_CP029553.1	Prodigal:002006	CDS	1488081	1489475	.	-	0	ID=HMEMAHAE_01347;eC_number=2.6.1.9;Name=hisC_1;gene=hisC_1;inference=ab initio prediction:Prodigal:002006,protein motif:HAMAP:MF_01023;locus_tag=HMEMAHAE_01347;product=Histidinol-phosphate aminotransferase
NZ_CP029553.1	Prodigal:002006	CDS	1489679	1490962	.	+	0	ID=HMEMAHAE_01348;eC_number=1.1.1.88;Name=mvaA;gene=mvaA;inference=ab initio prediction:Prodigal:002006,similar to AA sequence:UniProtKB:P13702;locus_tag=HMEMAHAE_01348;product=3-hydroxy-3-methylglutaryl-coenzyme A reductase
NZ_CP029553.1	Prodigal:002006	CDS	1491213	1492442	.	+	0	ID=HMEMAHAE_01349;inference=ab initio prediction:Prodigal:002006;locus_tag=HMEMAHAE_01349;product=hypothetical protein
NZ_CP029553.1	Prodigal:002006	CDS	1492439	1493323	.	+	0	ID=HMEMAHAE_01350;eC_number=4.1.3.26;Name=liuE;db_xref=COG:COG0119;gene=liuE;inference=ab initio prediction:Prodigal:002006,similar to AA sequence:UniProtKB:Q9I2A0;locus_tag=HMEMAHAE_01350;product=3-hydroxy-3-isohexenylglutaryl-CoA/hydroxy-methylglutaryl-CoA lyase
NZ_CP029553.1	Prodigal:002006	CDS	1493331	1494470	.	-	0	ID=HMEMAHAE_01351;eC_number=1.18.1.2;inference=ab initio prediction:Prodigal:002006,protein motif:HAMAP:MF_01685;locus_tag=HMEMAHAE_01351;product=Ferredoxin--NADP reductase
NZ_CP029553.1	Prodigal:002006	CDS	1495132	1496814	.	-	0	ID=HMEMAHAE_01352;inference=ab initio prediction:Prodigal:002006;locus_tag=HMEMAHAE_01352;product=hypothetical protein
NZ_CP029553.1	Prodigal:002006	CDS	1496811	1497512	.	-	0	ID=HMEMAHAE_01353;Name=mcbR_1;db_xref=COG:COG1802;gene=mcbR_1;inference=ab initio prediction:Prodigal:002006,similar to AA sequence:UniProtKB:P76114;locus_tag=HMEMAHAE_01353;product=HTH-type transcriptional regulator McbR
NZ_CP029553.1	Prodigal:002006	CDS	1497544	1498788	.	-	0	ID=HMEMAHAE_01354;eC_number=2.6.1.-;Name=fumI;gene=fumI;inference=ab initio prediction:Prodigal:002006,similar to AA sequence:UniProtKB:D2D3B2;locus_tag=HMEMAHAE_01354;product=Aminopentol aminotransferase
NZ_CP029553.1	Prodigal:002006	CDS	1499287	1500402	.	+	0	ID=HMEMAHAE_01355;eC_number=7.6.2.11;Name=potA_3;db_xref=COG:COG3842;gene=potA_3;inference=ab initio prediction:Prodigal:002006,similar to AA sequence:UniProtKB:P69874;locus_tag=HMEMAHAE_01355;product=Spermidine/putrescine import ATP-binding protein PotA
NZ_CP029553.1	Prodigal:002006	CDS	1500399	1501304	.	+	0	ID=HMEMAHAE_01356;inference=ab initio prediction:Prodigal:002006;locus_tag=HMEMAHAE_01356;product=hypothetical protein
NZ_CP029553.1	Prodigal:002006	CDS	1501301	1502101	.	+	0	ID=HMEMAHAE_01357;Name=ydcV_2;gene=ydcV_2;inference=ab initio prediction:Prodigal:002006,similar to AA sequence:UniProtKB:P0AFR9;locus_tag=HMEMAHAE_01357;product=Inner membrane ABC transporter permease protein YdcV
NZ_CP029553.1	Prodigal:002006	CDS	1502165	1503235	.	+	0	ID=HMEMAHAE_01358;inference=ab initio prediction:Prodigal:002006;locus_tag=HMEMAHAE_01358;product=hypothetical protein
NZ_CP029553.1	Prodigal:002006	CDS	1503826	1505073	.	+	0	ID=HMEMAHAE_01359;eC_number=2.7.1.217;Name=otnK_1;db_xref=COG:COG3395;gene=otnK_1;inference=ab initio prediction:Prodigal:002006,similar to AA sequence:UniProtKB:Q0KBC8;locus_tag=HMEMAHAE_01359;product=3-oxo-tetronate kinase
NZ_CP029553.1	Prodigal:002006	CDS	1505070	1505843	.	+	0	ID=HMEMAHAE_01360;inference=ab initio prediction:Prodigal:002006;locus_tag=HMEMAHAE_01360;product=hypothetical protein
NZ_CP029553.1	barrnap:0.9	rRNA	1506261	1507752	0	+	.	ID=HMEMAHAE_01361;locus_tag=HMEMAHAE_01361;product=16S ribosomal RNA
NZ_CP029553.1	Aragorn:001002	tRNA	1507912	1507988	.	+	.	ID=HMEMAHAE_01362;inference=COORDINATES:profile:Aragorn:001002;locus_tag=HMEMAHAE_01362;product=tRNA-Ile(gat)
NZ_CP029553.1	Aragorn:001002	tRNA	1508102	1508177	.	+	.	ID=HMEMAHAE_01363;inference=COORDINATES:profile:Aragorn:001002;locus_tag=HMEMAHAE_01363;product=tRNA-Ala(tgc)
NZ_CP029553.1	barrnap:0.9	rRNA	1508449	1511239	0	+	.	ID=HMEMAHAE_01364;locus_tag=HMEMAHAE_01364;product=23S ribosomal RNA
NZ_CP029553.1	barrnap:0.9	rRNA	1511338	1511426	9.6e-07	+	.	ID=HMEMAHAE_01365;locus_tag=HMEMAHAE_01365;note=aligned only 74 percent of the 5S ribosomal RNA;product=5S ribosomal RNA (partial)
NZ_CP029553.1	Prodigal:002006	CDS	1511680	1513707	.	-	0	ID=HMEMAHAE_01366;eC_number=2.7.13.3;Name=barA;db_xref=COG:COG0784;gene=barA;inference=ab initio prediction:Prodigal:002006,similar to AA sequence:UniProtKB:P0AEC5;locus_tag=HMEMAHAE_01366;product=Signal transduction histidine-protein kinase BarA
NZ_CP029553.1	Prodigal:002006	CDS	1513842	1515380	.	-	0	ID=HMEMAHAE_01367;Name=comM;db_xref=COG:COG0606;gene=comM;inference=ab initio prediction:Prodigal:002006,similar to AA sequence:UniProtKB:P45049;locus_tag=HMEMAHAE_01367;product=Competence protein ComM
NZ_CP029553.1	Prodigal:002006	CDS	1515575	1515850	.	-	0	ID=HMEMAHAE_01368;Name=rpsT;db_xref=COG:COG0268;gene=rpsT;inference=ab initio prediction:Prodigal:002006,similar to AA sequence:UniProtKB:Q6N0C7;locus_tag=HMEMAHAE_01368;product=30S ribosomal protein S20
NZ_CP029553.1	Prodigal:002006	CDS	1516079	1516294	.	+	0	ID=HMEMAHAE_01369;inference=ab initio prediction:Prodigal:002006;locus_tag=HMEMAHAE_01369;product=hypothetical protein
NZ_CP029553.1	Prodigal:002006	CDS	1516399	1517106	.	+	0	ID=HMEMAHAE_01370;eC_number=6.3.4.20;Name=queC;db_xref=COG:COG0603;gene=queC;inference=ab initio prediction:Prodigal:002006,similar to AA sequence:UniProtKB:O31675;locus_tag=HMEMAHAE_01370;product=7-cyano-7-deazaguanine synthase
NZ_CP029553.1	Prodigal:002006	CDS	1517170	1518336	.	+	0	ID=HMEMAHAE_01371;eC_number=2.3.1.16;Name=fadA_2;gene=fadA_2;inference=ab initio prediction:Prodigal:002006,protein motif:HAMAP:MF_01620;locus_tag=HMEMAHAE_01371;product=3-ketoacyl-CoA thiolase
NZ_CP029553.1	Prodigal:002006	CDS	1518371	1519657	.	+	0	ID=HMEMAHAE_01372;inference=ab initio prediction:Prodigal:002006;locus_tag=HMEMAHAE_01372;product=hypothetical protein
NZ_CP029553.1	Prodigal:002006	CDS	1519599	1519871	.	-	0	ID=HMEMAHAE_01373;Name=bolA;db_xref=COG:COG0271;gene=bolA;inference=ab initio prediction:Prodigal:002006,similar to AA sequence:UniProtKB:P0ABE2;locus_tag=HMEMAHAE_01373;product=DNA-binding transcriptional regulator BolA
NZ_CP029553.1	Prodigal:002006	CDS	1520006	1520629	.	+	0	ID=HMEMAHAE_01374;Name=dnaJ_1;gene=dnaJ_1;inference=ab initio prediction:Prodigal:002006,protein motif:HAMAP:MF_01152;locus_tag=HMEMAHAE_01374;product=Chaperone protein DnaJ
NZ_CP029553.1	Prodigal:002006	CDS	1520860	1521843	.	+	0	ID=HMEMAHAE_01375;eC_number=6.6.1.2;Name=cobS;gene=cobS;inference=ab initio prediction:Prodigal:002006,similar to AA sequence:UniProtKB:P29933;locus_tag=HMEMAHAE_01375;product=Aerobic cobaltochelatase subunit CobS
NZ_CP029553.1	Prodigal:002006	CDS	1521864	1522361	.	+	0	ID=HMEMAHAE_01376;inference=ab initio prediction:Prodigal:002006;locus_tag=HMEMAHAE_01376;product=hypothetical protein
NZ_CP029553.1	Prodigal:002006	CDS	1522369	1524270	.	+	0	ID=HMEMAHAE_01377;eC_number=6.6.1.2;Name=cobT;gene=cobT;inference=ab initio prediction:Prodigal:002006,similar to AA sequence:UniProtKB:P29934;locus_tag=HMEMAHAE_01377;product=Aerobic cobaltochelatase subunit CobT
NZ_CP029553.1	Prodigal:002006	CDS	1524543	1524833	.	-	0	ID=HMEMAHAE_01378;Name=rpmB;db_xref=COG:COG0227;gene=rpmB;inference=ab initio prediction:Prodigal:002006,similar to AA sequence:UniProtKB:Q6NCH9;locus_tag=HMEMAHAE_01378;product=50S ribosomal protein L28
NZ_CP029553.1	Prodigal:002006	CDS	1525114	1526007	.	+	0	ID=HMEMAHAE_01379;inference=ab initio prediction:Prodigal:002006;locus_tag=HMEMAHAE_01379;product=hypothetical protein
NZ_CP029553.1	Prodigal:002006	CDS	1526014	1526352	.	+	0	ID=HMEMAHAE_01380;inference=ab initio prediction:Prodigal:002006;locus_tag=HMEMAHAE_01380;product=hypothetical protein
NZ_CP029553.1	Prodigal:002006	CDS	1526443	1529940	.	+	0	ID=HMEMAHAE_01381;inference=ab initio prediction:Prodigal:002006;locus_tag=HMEMAHAE_01381;product=hypothetical protein
NZ_CP029553.1	Prodigal:002006	CDS	1529947	1530255	.	+	0	ID=HMEMAHAE_01382;Name=hslR;db_xref=COG:COG1188;gene=hslR;inference=ab initio prediction:Prodigal:002006,similar to AA sequence:UniProtKB:P0ACG8;locus_tag=HMEMAHAE_01382;product=Heat shock protein 15
NZ_CP029553.1	Prodigal:002006	CDS	1530414	1530752	.	+	0	ID=HMEMAHAE_01383;Name=fdxA;db_xref=COG:COG1146;gene=fdxA;inference=ab initio prediction:Prodigal:002006,similar to AA sequence:UniProtKB:D5AP15;locus_tag=HMEMAHAE_01383;product=Ferredoxin-2
NZ_CP029553.1	Prodigal:002006	CDS	1531197	1531790	.	+	0	ID=HMEMAHAE_01384;Name=carD;db_xref=COG:COG1329;gene=carD;inference=ab initio prediction:Prodigal:002006,similar to AA sequence:UniProtKB:A0R561;locus_tag=HMEMAHAE_01384;product=RNA polymerase-binding transcription factor CarD
NZ_CP029553.1	Prodigal:002006	CDS	1532103	1532981	.	+	0	ID=HMEMAHAE_01385;Name=rpoH_1;db_xref=COG:COG0568;gene=rpoH_1;inference=ab initio prediction:Prodigal:002006,similar to AA sequence:UniProtKB:P0CAW9;locus_tag=HMEMAHAE_01385;product=RNA polymerase sigma factor RpoH
NZ_CP029553.1	Prodigal:002006	CDS	1533129	1533833	.	-	0	ID=HMEMAHAE_01386;inference=ab initio prediction:Prodigal:002006;locus_tag=HMEMAHAE_01386;product=hypothetical protein
NZ_CP029553.1	Prodigal:002006	CDS	1533890	1534852	.	-	0	ID=HMEMAHAE_01387;Name=dmlR_3;gene=dmlR_3;inference=ab initio prediction:Prodigal:002006,similar to AA sequence:UniProtKB:P76250;locus_tag=HMEMAHAE_01387;product=HTH-type transcriptional regulator DmlR
NZ_CP029553.1	Prodigal:002006	CDS	1535211	1536452	.	+	0	ID=HMEMAHAE_01388;Name=argJ;db_xref=COG:COG1364;gene=argJ;inference=ab initio prediction:Prodigal:002006,similar to AA sequence:UniProtKB:Q9Z4S1;locus_tag=HMEMAHAE_01388;product=Arginine biosynthesis bifunctional protein ArgJ
NZ_CP029553.1	Prodigal:002006	CDS	1536449	1537174	.	+	0	ID=HMEMAHAE_01389;db_xref=COG:COG2968;inference=ab initio prediction:Prodigal:002006,similar to AA sequence:UniProtKB:Q44642;locus_tag=HMEMAHAE_01389;product=26 kDa periplasmic immunogenic protein
NZ_CP029553.1	Prodigal:002006	CDS	1537212	1537628	.	+	0	ID=HMEMAHAE_01390;eC_number=3.6.1.65;Name=nudG;db_xref=COG:COG0494;gene=nudG;inference=ab initio prediction:Prodigal:002006,similar to AA sequence:UniProtKB:P77788;locus_tag=HMEMAHAE_01390;product=CTP pyrophosphohydrolase
NZ_CP029553.1	Prodigal:002006	CDS	1537632	1537985	.	-	0	ID=HMEMAHAE_01391;inference=ab initio prediction:Prodigal:002006;locus_tag=HMEMAHAE_01391;product=hypothetical protein
NZ_CP029553.1	Prodigal:002006	CDS	1537982	1538863	.	-	0	ID=HMEMAHAE_01392;inference=ab initio prediction:Prodigal:002006;locus_tag=HMEMAHAE_01392;product=hypothetical protein
NZ_CP029553.1	Prodigal:002006	CDS	1538960	1539847	.	+	0	ID=HMEMAHAE_01393;eC_number=4.2.2.-;Name=mltF_2;gene=mltF_2;inference=ab initio prediction:Prodigal:002006,protein motif:HAMAP:MF_02016;locus_tag=HMEMAHAE_01393;product=Membrane-bound lytic murein transglycosylase F
NZ_CP029553.1	Prodigal:002006	CDS	1539963	1540193	.	+	0	ID=HMEMAHAE_01394;inference=ab initio prediction:Prodigal:002006;locus_tag=HMEMAHAE_01394;product=hypothetical protein
NZ_CP029553.1	Prodigal:002006	CDS	1540252	1541457	.	-	0	ID=HMEMAHAE_01395;eC_number=2.7.1.90;Name=pfp;gene=pfp;inference=ab initio prediction:Prodigal:002006,similar to AA sequence:UniProtKB:G4STG9;locus_tag=HMEMAHAE_01395;product=Pyrophosphate--fructose 6-phosphate 1-phosphotransferase
NZ_CP029553.1	Prodigal:002006	CDS	1541566	1542447	.	-	0	ID=HMEMAHAE_01396;eC_number=1.3.1.9;Name=fabI_2;db_xref=COG:COG0623;gene=fabI_2;inference=ab initio prediction:Prodigal:002006,similar to AA sequence:UniProtKB:O24990;locus_tag=HMEMAHAE_01396;product=Enoyl-[acyl-carrier-protein] reductase [NADH] FabI
NZ_CP029553.1	Prodigal:002006	CDS	1542614	1543543	.	-	0	ID=HMEMAHAE_01397;Name=cbpA;db_xref=COG:COG2214;gene=cbpA;inference=ab initio prediction:Prodigal:002006,similar to AA sequence:UniProtKB:P36659;locus_tag=HMEMAHAE_01397;product=Curved DNA-binding protein
NZ_CP029553.1	Prodigal:002006	CDS	1543720	1544199	.	-	0	ID=HMEMAHAE_01398;inference=ab initio prediction:Prodigal:002006;locus_tag=HMEMAHAE_01398;product=hypothetical protein
NZ_CP029553.1	Prodigal:002006	CDS	1544314	1544922	.	+	0	ID=HMEMAHAE_01399;eC_number=1.4.3.5;Name=pdxH_1;db_xref=COG:COG0259;gene=pdxH_1;inference=ab initio prediction:Prodigal:002006,similar to AA sequence:UniProtKB:P21159;locus_tag=HMEMAHAE_01399;product=Pyridoxine/pyridoxamine 5'-phosphate oxidase
NZ_CP029553.1	Prodigal:002006	CDS	1545056	1545811	.	+	0	ID=HMEMAHAE_01400;eC_number=1.1.1.100;Name=fabG_3;gene=fabG_3;inference=ab initio prediction:Prodigal:002006,similar to AA sequence:UniProtKB:O67610;locus_tag=HMEMAHAE_01400;product=3-oxoacyl-[acyl-carrier-protein] reductase FabG
NZ_CP029553.1	Prodigal:002006	CDS	1545804	1546847	.	+	0	ID=HMEMAHAE_01401;inference=ab initio prediction:Prodigal:002006;locus_tag=HMEMAHAE_01401;product=hypothetical protein
NZ_CP029553.1	Prodigal:002006	CDS	1546844	1547362	.	+	0	ID=HMEMAHAE_01402;eC_number=3.6.1.22;Name=nudC;gene=nudC;inference=ab initio prediction:Prodigal:002006,protein motif:HAMAP:MF_00297;locus_tag=HMEMAHAE_01402;product=NADH pyrophosphatase
NZ_CP029553.1	Prodigal:002006	CDS	1547359	1547799	.	+	0	ID=HMEMAHAE_01403;inference=ab initio prediction:Prodigal:002006;locus_tag=HMEMAHAE_01403;product=hypothetical protein
NZ_CP029553.1	Prodigal:002006	CDS	1547996	1548259	.	+	0	ID=HMEMAHAE_01404;inference=ab initio prediction:Prodigal:002006;locus_tag=HMEMAHAE_01404;product=hypothetical protein
NZ_CP029553.1	Prodigal:002006	CDS	1548342	1549430	.	+	0	ID=HMEMAHAE_01405;eC_number=4.1.99.14;Name=splB;db_xref=COG:COG1533;gene=splB;inference=ab initio prediction:Prodigal:002006,similar to AA sequence:UniProtKB:P37956;locus_tag=HMEMAHAE_01405;product=Spore photoproduct lyase
NZ_CP029553.1	Prodigal:002006	CDS	1549453	1549863	.	-	0	ID=HMEMAHAE_01406;eC_number=1.8.4.12;Name=msrB;db_xref=COG:COG0229;gene=msrB;inference=ab initio prediction:Prodigal:002006,similar to AA sequence:UniProtKB:P0A746;locus_tag=HMEMAHAE_01406;product=Peptide methionine sulfoxide reductase MsrB
NZ_CP029553.1	Prodigal:002006	CDS	1550043	1550462	.	+	0	ID=HMEMAHAE_01407;inference=ab initio prediction:Prodigal:002006;locus_tag=HMEMAHAE_01407;product=hypothetical protein
NZ_CP029553.1	Prodigal:002006	CDS	1550459	1550890	.	+	0	ID=HMEMAHAE_01408;inference=ab initio prediction:Prodigal:002006;locus_tag=HMEMAHAE_01408;product=hypothetical protein
NZ_CP029553.1	Prodigal:002006	CDS	1550887	1552209	.	+	0	ID=HMEMAHAE_01409;inference=ab initio prediction:Prodigal:002006;locus_tag=HMEMAHAE_01409;product=hypothetical protein
NZ_CP029553.1	Prodigal:002006	CDS	1552297	1553457	.	-	0	ID=HMEMAHAE_01410;inference=ab initio prediction:Prodigal:002006;locus_tag=HMEMAHAE_01410;product=hypothetical protein
NZ_CP029553.1	Prodigal:002006	CDS	1553593	1554276	.	-	0	ID=HMEMAHAE_01411;Name=gntR_2;gene=gntR_2;inference=ab initio prediction:Prodigal:002006,similar to AA sequence:UniProtKB:Q8GAL4;locus_tag=HMEMAHAE_01411;product=putative D-xylose utilization operon transcriptional repressor
NZ_CP029553.1	Prodigal:002006	CDS	1554449	1555486	.	+	0	ID=HMEMAHAE_01412;db_xref=COG:COG1638;inference=ab initio prediction:Prodigal:002006,similar to AA sequence:UniProtKB:Q21XD7;locus_tag=HMEMAHAE_01412;product=Solute-binding protein
NZ_CP029553.1	Prodigal:002006	CDS	1555483	1556148	.	+	0	ID=HMEMAHAE_01413;inference=ab initio prediction:Prodigal:002006;locus_tag=HMEMAHAE_01413;product=hypothetical protein
NZ_CP029553.1	Prodigal:002006	CDS	1556145	1557497	.	+	0	ID=HMEMAHAE_01414;Name=dctM_1;db_xref=COG:COG1593;gene=dctM_1;inference=ab initio prediction:Prodigal:002006,similar to AA sequence:UniProtKB:Q9HU16;locus_tag=HMEMAHAE_01414;product=C4-dicarboxylate TRAP transporter large permease protein DctM
NZ_CP029553.1	Prodigal:002006	CDS	1557508	1559064	.	+	0	ID=HMEMAHAE_01415;inference=ab initio prediction:Prodigal:002006;locus_tag=HMEMAHAE_01415;product=hypothetical protein
NZ_CP029553.1	Prodigal:002006	CDS	1559320	1560843	.	+	0	ID=HMEMAHAE_01416;eC_number=6.2.1.3;Name=lcfB_2;db_xref=COG:COG0318;gene=lcfB_2;inference=ab initio prediction:Prodigal:002006,similar to AA sequence:UniProtKB:O07610;locus_tag=HMEMAHAE_01416;product=Long-chain-fatty-acid--CoA ligase
NZ_CP029553.1	Prodigal:002006	CDS	1561136	1561999	.	+	0	ID=HMEMAHAE_01417;eC_number=5.3.3.17;Name=phzF_1;gene=phzF_1;inference=ab initio prediction:Prodigal:002006,similar to AA sequence:UniProtKB:Q51792;locus_tag=HMEMAHAE_01417;product=Trans-2%2C3-dihydro-3-hydroxyanthranilate isomerase
NZ_CP029553.1	Prodigal:002006	CDS	1561983	1563092	.	-	0	ID=HMEMAHAE_01418;Name=braC_4;db_xref=COG:COG0683;gene=braC_4;inference=ab initio prediction:Prodigal:002006,similar to AA sequence:UniProtKB:P21175;locus_tag=HMEMAHAE_01418;product=Leucine-%2C isoleucine-%2C valine-%2C threonine-%2C and alanine-binding protein
NZ_CP029553.1	Prodigal:002006	CDS	1563416	1564384	.	+	0	ID=HMEMAHAE_01419;eC_number=1.1.1.29;Name=hprA_1;db_xref=COG:COG1052;gene=hprA_1;inference=ab initio prediction:Prodigal:002006,similar to AA sequence:UniProtKB:Q59516;locus_tag=HMEMAHAE_01419;product=Glycerate dehydrogenase
NZ_CP029553.1	Prodigal:002006	CDS	1564420	1565589	.	-	0	ID=HMEMAHAE_01420;inference=ab initio prediction:Prodigal:002006;locus_tag=HMEMAHAE_01420;product=hypothetical protein
NZ_CP029553.1	Prodigal:002006	CDS	1565821	1567083	.	+	0	ID=HMEMAHAE_01421;inference=ab initio prediction:Prodigal:002006;locus_tag=HMEMAHAE_01421;product=hypothetical protein
NZ_CP029553.1	Prodigal:002006	CDS	1567097	1567894	.	+	0	ID=HMEMAHAE_01422;eC_number=3.1.3.23;Name=yidA;db_xref=COG:COG0561;gene=yidA;inference=ab initio prediction:Prodigal:002006,similar to AA sequence:UniProtKB:P0A8Y5;locus_tag=HMEMAHAE_01422;product=Sugar phosphatase YidA
NZ_CP029553.1	Prodigal:002006	CDS	1568102	1568512	.	-	0	ID=HMEMAHAE_01423;inference=ab initio prediction:Prodigal:002006;locus_tag=HMEMAHAE_01423;product=hypothetical protein
NZ_CP029553.1	Prodigal:002006	CDS	1568712	1569290	.	-	0	ID=HMEMAHAE_01424;inference=ab initio prediction:Prodigal:002006;locus_tag=HMEMAHAE_01424;product=hypothetical protein
NZ_CP029553.1	Prodigal:002006	CDS	1569543	1570628	.	+	0	ID=HMEMAHAE_01425;Name=takP;db_xref=COG:COG4663;gene=takP;inference=ab initio prediction:Prodigal:002006,similar to AA sequence:UniProtKB:Q3J1R2;locus_tag=HMEMAHAE_01425;product=Alpha-keto acid-binding periplasmic protein TakP
NZ_CP029553.1	Prodigal:002006	CDS	1570657	1570848	.	-	0	ID=HMEMAHAE_01426;inference=ab initio prediction:Prodigal:002006;locus_tag=HMEMAHAE_01426;product=hypothetical protein
NZ_CP029553.1	Prodigal:002006	CDS	1571273	1572661	.	+	0	ID=HMEMAHAE_01427;eC_number=4.1.99.3;Name=phrB_1;db_xref=COG:COG0415;gene=phrB_1;inference=ab initio prediction:Prodigal:002006,similar to AA sequence:UniProtKB:P25078;locus_tag=HMEMAHAE_01427;product=Deoxyribodipyrimidine photo-lyase
NZ_CP029553.1	Prodigal:002006	CDS	1572710	1573492	.	+	0	ID=HMEMAHAE_01428;eC_number=2.1.1.228;Name=trmD;db_xref=COG:COG0336;gene=trmD;inference=ab initio prediction:Prodigal:002006,similar to AA sequence:UniProtKB:Q6G1R9;locus_tag=HMEMAHAE_01428;product=tRNA (guanine-N(1)-)-methyltransferase
NZ_CP029553.1	Prodigal:002006	CDS	1573635	1574426	.	+	0	ID=HMEMAHAE_01429;inference=ab initio prediction:Prodigal:002006;locus_tag=HMEMAHAE_01429;product=hypothetical protein
NZ_CP029553.1	Prodigal:002006	CDS	1574413	1574694	.	+	0	ID=HMEMAHAE_01430;inference=ab initio prediction:Prodigal:002006;locus_tag=HMEMAHAE_01430;product=hypothetical protein
NZ_CP029553.1	Prodigal:002006	CDS	1574763	1575617	.	+	0	ID=HMEMAHAE_01431;Name=tupA;gene=tupA;inference=ab initio prediction:Prodigal:002006,similar to AA sequence:UniProtKB:Q93KD6;locus_tag=HMEMAHAE_01431;product=Tungstate-binding protein TupA
NZ_CP029553.1	Prodigal:002006	CDS	1575635	1576339	.	-	0	ID=HMEMAHAE_01432;Name=tupB;gene=tupB;inference=ab initio prediction:Prodigal:002006,similar to AA sequence:UniProtKB:Q93KD5;locus_tag=HMEMAHAE_01432;product=Tungstate uptake system permease protein TupB
NZ_CP029553.1	Prodigal:002006	CDS	1576486	1576710	.	+	0	ID=HMEMAHAE_01433;inference=ab initio prediction:Prodigal:002006;locus_tag=HMEMAHAE_01433;product=hypothetical protein
NZ_CP029553.1	Prodigal:002006	CDS	1576840	1578009	.	+	0	ID=HMEMAHAE_01434;eC_number=2.6.1.52;Name=serC;db_xref=COG:COG1932;gene=serC;inference=ab initio prediction:Prodigal:002006,similar to AA sequence:UniProtKB:P9WQ73;locus_tag=HMEMAHAE_01434;product=Phosphoserine aminotransferase
NZ_CP029553.1	Prodigal:002006	CDS	1578384	1579985	.	+	0	ID=HMEMAHAE_01435;eC_number=1.1.1.95;Name=serA_1;db_xref=COG:COG0111;gene=serA_1;inference=ab initio prediction:Prodigal:002006,similar to AA sequence:UniProtKB:P9WNX3;locus_tag=HMEMAHAE_01435;product=D-3-phosphoglycerate dehydrogenase
NZ_CP029553.1	Prodigal:002006	CDS	1580086	1580310	.	+	0	ID=HMEMAHAE_01436;inference=ab initio prediction:Prodigal:002006;locus_tag=HMEMAHAE_01436;product=hypothetical protein
NZ_CP029553.1	Prodigal:002006	CDS	1580314	1580694	.	+	0	ID=HMEMAHAE_01437;inference=ab initio prediction:Prodigal:002006;locus_tag=HMEMAHAE_01437;product=hypothetical protein
NZ_CP029553.1	Prodigal:002006	CDS	1580749	1581846	.	+	0	ID=HMEMAHAE_01438;eC_number=5.3.1.23;Name=mtnA;db_xref=COG:COG0182;gene=mtnA;inference=ab initio prediction:Prodigal:002006,similar to AA sequence:UniProtKB:Q2RXI0;locus_tag=HMEMAHAE_01438;product=Methylthioribose-1-phosphate isomerase
NZ_CP029553.1	Prodigal:002006	CDS	1581980	1582978	.	-	0	ID=HMEMAHAE_01439;inference=ab initio prediction:Prodigal:002006;locus_tag=HMEMAHAE_01439;product=hypothetical protein
NZ_CP029553.1	Prodigal:002006	CDS	1583043	1583708	.	-	0	ID=HMEMAHAE_01440;eC_number=3.1.21.7;Name=nfi;db_xref=COG:COG1515;gene=nfi;inference=ab initio prediction:Prodigal:002006,similar to AA sequence:UniProtKB:Q9X2H9;locus_tag=HMEMAHAE_01440;product=Endonuclease V
NZ_CP029553.1	Prodigal:002006	CDS	1583708	1584805	.	-	0	ID=HMEMAHAE_01441;Name=ychF;db_xref=COG:COG0012;gene=ychF;inference=ab initio prediction:Prodigal:002006,similar to AA sequence:UniProtKB:P44681;locus_tag=HMEMAHAE_01441;product=Ribosome-binding ATPase YchF
NZ_CP029553.1	Prodigal:002006	CDS	1584887	1585498	.	-	0	ID=HMEMAHAE_01442;eC_number=3.1.1.29;Name=pth;db_xref=COG:COG0193;gene=pth;inference=ab initio prediction:Prodigal:002006,similar to AA sequence:UniProtKB:Q6YP15;locus_tag=HMEMAHAE_01442;product=Peptidyl-tRNA hydrolase
NZ_CP029553.1	Prodigal:002006	CDS	1585589	1586278	.	-	0	ID=HMEMAHAE_01443;Name=rplY;db_xref=COG:COG1825;gene=rplY;inference=ab initio prediction:Prodigal:002006,similar to AA sequence:UniProtKB:Q6N1P8;locus_tag=HMEMAHAE_01443;product=50S ribosomal protein L25
NZ_CP029553.1	Prodigal:002006	CDS	1586549	1587061	.	+	0	ID=HMEMAHAE_01444;inference=ab initio prediction:Prodigal:002006;locus_tag=HMEMAHAE_01444;product=hypothetical protein
NZ_CP029553.1	Prodigal:002006	CDS	1587129	1587815	.	-	0	ID=HMEMAHAE_01445;inference=ab initio prediction:Prodigal:002006;locus_tag=HMEMAHAE_01445;product=hypothetical protein
NZ_CP029553.1	Prodigal:002006	CDS	1587812	1588465	.	-	0	ID=HMEMAHAE_01446;inference=ab initio prediction:Prodigal:002006;locus_tag=HMEMAHAE_01446;product=hypothetical protein
NZ_CP029553.1	Prodigal:002006	CDS	1588549	1589055	.	-	0	ID=HMEMAHAE_01447;inference=ab initio prediction:Prodigal:002006;locus_tag=HMEMAHAE_01447;product=hypothetical protein
NZ_CP029553.1	Prodigal:002006	CDS	1589376	1589540	.	+	0	ID=HMEMAHAE_01448;inference=ab initio prediction:Prodigal:002006;locus_tag=HMEMAHAE_01448;product=hypothetical protein
NZ_CP029553.1	Prodigal:002006	CDS	1589748	1590254	.	+	0	ID=HMEMAHAE_01449;inference=ab initio prediction:Prodigal:002006;locus_tag=HMEMAHAE_01449;product=hypothetical protein
NZ_CP029553.1	Prodigal:002006	CDS	1590558	1591370	.	+	0	ID=HMEMAHAE_01450;inference=ab initio prediction:Prodigal:002006;locus_tag=HMEMAHAE_01450;product=hypothetical protein
NZ_CP029553.1	Prodigal:002006	CDS	1591367	1592938	.	+	0	ID=HMEMAHAE_01451;Name=sctC_1;gene=sctC_1;inference=ab initio prediction:Prodigal:002006,protein motif:HAMAP:MF_02219;locus_tag=HMEMAHAE_01451;product=Type 3 secretion system secretin
NZ_CP029553.1	Prodigal:002006	CDS	1593040	1593771	.	+	0	ID=HMEMAHAE_01452;inference=ab initio prediction:Prodigal:002006;locus_tag=HMEMAHAE_01452;product=hypothetical protein
NZ_CP029553.1	Prodigal:002006	CDS	1593771	1593941	.	+	0	ID=HMEMAHAE_01453;inference=ab initio prediction:Prodigal:002006;locus_tag=HMEMAHAE_01453;product=hypothetical protein
NZ_CP029553.1	Prodigal:002006	CDS	1593934	1595178	.	+	0	ID=HMEMAHAE_01454;inference=ab initio prediction:Prodigal:002006,protein motif:HAMAP:MF_02040;locus_tag=HMEMAHAE_01454;product=Iron-sulfur cluster carrier protein
NZ_CP029553.1	Prodigal:002006	CDS	1595226	1596692	.	+	0	ID=HMEMAHAE_01455;inference=ab initio prediction:Prodigal:002006;locus_tag=HMEMAHAE_01455;product=hypothetical protein
NZ_CP029553.1	Prodigal:002006	CDS	1596760	1597725	.	+	0	ID=HMEMAHAE_01456;inference=ab initio prediction:Prodigal:002006;locus_tag=HMEMAHAE_01456;product=hypothetical protein
NZ_CP029553.1	Prodigal:002006	CDS	1597885	1598847	.	+	0	ID=HMEMAHAE_01457;inference=ab initio prediction:Prodigal:002006;locus_tag=HMEMAHAE_01457;product=hypothetical protein
NZ_CP029553.1	Prodigal:002006	CDS	1598862	1600196	.	-	0	ID=HMEMAHAE_01458;eC_number=1.14.14.10;Name=ntaA_2;gene=ntaA_2;inference=ab initio prediction:Prodigal:002006,similar to AA sequence:UniProtKB:P54989;locus_tag=HMEMAHAE_01458;product=Nitrilotriacetate monooxygenase component A
NZ_CP029553.1	Prodigal:002006	CDS	1600322	1601152	.	+	0	ID=HMEMAHAE_01459;eC_number=1.5.1.39;Name=nfrA2;db_xref=COG:COG0778;gene=nfrA2;inference=ab initio prediction:Prodigal:002006,similar to AA sequence:UniProtKB:P94424;locus_tag=HMEMAHAE_01459;product=FMN reductase [NAD(P)H]
NZ_CP029553.1	Prodigal:002006	CDS	1601381	1602547	.	+	0	ID=HMEMAHAE_01460;eC_number=2.5.1.48;Name=metB_1;db_xref=COG:COG0626;gene=metB_1;inference=ab initio prediction:Prodigal:002006,similar to AA sequence:UniProtKB:P00935;locus_tag=HMEMAHAE_01460;product=Cystathionine gamma-synthase
NZ_CP029553.1	Prodigal:002006	CDS	1602925	1603953	.	+	0	ID=HMEMAHAE_01461;inference=ab initio prediction:Prodigal:002006;locus_tag=HMEMAHAE_01461;product=hypothetical protein
NZ_CP029553.1	Prodigal:002006	CDS	1603965	1604828	.	+	0	ID=HMEMAHAE_01462;eC_number=7.6.2.8;Name=btuD_5;gene=btuD_5;inference=ab initio prediction:Prodigal:002006,protein motif:HAMAP:MF_01005;locus_tag=HMEMAHAE_01462;product=Vitamin B12 import ATP-binding protein BtuD
NZ_CP029553.1	Prodigal:002006	CDS	1604825	1605697	.	+	0	ID=HMEMAHAE_01463;inference=ab initio prediction:Prodigal:002006;locus_tag=HMEMAHAE_01463;product=hypothetical protein
NZ_CP029553.1	Prodigal:002006	CDS	1605780	1607120	.	+	0	ID=HMEMAHAE_01464;eC_number=1.14.14.10;Name=ntaA_3;gene=ntaA_3;inference=ab initio prediction:Prodigal:002006,similar to AA sequence:UniProtKB:P54989;locus_tag=HMEMAHAE_01464;product=Nitrilotriacetate monooxygenase component A
NZ_CP029553.1	Prodigal:002006	CDS	1607194	1608405	.	+	0	ID=HMEMAHAE_01465;inference=ab initio prediction:Prodigal:002006;locus_tag=HMEMAHAE_01465;product=hypothetical protein
NZ_CP029553.1	Prodigal:002006	CDS	1608459	1609361	.	-	0	ID=HMEMAHAE_01466;Name=ribN_1;gene=ribN_1;inference=ab initio prediction:Prodigal:002006,similar to AA sequence:UniProtKB:Q9KKU0;locus_tag=HMEMAHAE_01466;product=Riboflavin transporter
NZ_CP029553.1	Prodigal:002006	CDS	1609464	1610273	.	+	0	ID=HMEMAHAE_01467;Name=allR_2;db_xref=COG:COG1414;gene=allR_2;inference=ab initio prediction:Prodigal:002006,similar to AA sequence:UniProtKB:P0ACN4;locus_tag=HMEMAHAE_01467;product=HTH-type transcriptional repressor AllR
NZ_CP029553.1	Prodigal:002006	CDS	1610393	1611121	.	+	0	ID=HMEMAHAE_01468;eC_number=1.13.11.3;Name=pcaH;db_xref=COG:COG3485;gene=pcaH;inference=ab initio prediction:Prodigal:002006,similar to AA sequence:UniProtKB:P00437;locus_tag=HMEMAHAE_01468;product=Protocatechuate 3%2C4-dioxygenase beta chain
NZ_CP029553.1	Prodigal:002006	CDS	1611126	1611761	.	+	0	ID=HMEMAHAE_01469;eC_number=1.13.11.3;Name=pcaG;db_xref=COG:COG3485;gene=pcaG;inference=ab initio prediction:Prodigal:002006,similar to AA sequence:UniProtKB:P20371;locus_tag=HMEMAHAE_01469;product=Protocatechuate 3%2C4-dioxygenase alpha chain
NZ_CP029553.1	Prodigal:002006	CDS	1612041	1612874	.	+	0	ID=HMEMAHAE_01470;eC_number=2.3.1.247;Name=kce_2;db_xref=COG:COG3246;gene=kce_2;inference=ab initio prediction:Prodigal:002006,similar to AA sequence:UniProtKB:Q8RHX2;locus_tag=HMEMAHAE_01470;product=3-keto-5-aminohexanoate cleavage enzyme
NZ_CP029553.1	Prodigal:002006	CDS	1612880	1614238	.	+	0	ID=HMEMAHAE_01471;eC_number=5.5.1.2;Name=pcaB;db_xref=COG:COG0015;gene=pcaB;inference=ab initio prediction:Prodigal:002006,similar to AA sequence:UniProtKB:Q59092;locus_tag=HMEMAHAE_01471;product=3-carboxy-cis%2Ccis-muconate cycloisomerase
NZ_CP029553.1	Prodigal:002006	CDS	1614278	1615459	.	+	0	ID=HMEMAHAE_01472;eC_number=3.5.1.-;Name=rutD_2;gene=rutD_2;inference=ab initio prediction:Prodigal:002006,protein motif:HAMAP:MF_00832;locus_tag=HMEMAHAE_01472;product=Putative aminoacrylate hydrolase RutD
NZ_CP029553.1	Prodigal:002006	CDS	1615558	1616205	.	+	0	ID=HMEMAHAE_01473;Name=nicS;gene=nicS;inference=ab initio prediction:Prodigal:002006,similar to AA sequence:UniProtKB:Q88FX7;locus_tag=HMEMAHAE_01473;product=HTH-type transcriptional repressor NicS
NZ_CP029553.1	Prodigal:002006	CDS	1616457	1616591	.	+	0	ID=HMEMAHAE_01474;inference=ab initio prediction:Prodigal:002006;locus_tag=HMEMAHAE_01474;product=hypothetical protein
NZ_CP029553.1	Prodigal:002006	CDS	1616602	1617438	.	-	0	ID=HMEMAHAE_01475;eC_number=1.1.1.100;Name=fabG_4;gene=fabG_4;inference=ab initio prediction:Prodigal:002006,similar to AA sequence:UniProtKB:P99093;locus_tag=HMEMAHAE_01475;product=3-oxoacyl-[acyl-carrier-protein] reductase FabG
NZ_CP029553.1	Prodigal:002006	CDS	1617491	1617952	.	-	0	ID=HMEMAHAE_01476;inference=ab initio prediction:Prodigal:002006;locus_tag=HMEMAHAE_01476;product=hypothetical protein
NZ_CP029553.1	Prodigal:002006	CDS	1618219	1618668	.	+	0	ID=HMEMAHAE_01477;inference=ab initio prediction:Prodigal:002006;locus_tag=HMEMAHAE_01477;product=hypothetical protein
NZ_CP029553.1	Prodigal:002006	CDS	1618754	1620523	.	+	0	ID=HMEMAHAE_01478;eC_number=1.1.9.1;Name=qbdA;gene=qbdA;inference=ab initio prediction:Prodigal:002006,similar to AA sequence:UniProtKB:Q8GR64;locus_tag=HMEMAHAE_01478;product=Quinohemoprotein alcohol dehydrogenase ADH IIB
NZ_CP029553.1	Prodigal:002006	CDS	1620594	1621103	.	+	0	ID=HMEMAHAE_01479;inference=ab initio prediction:Prodigal:002006;locus_tag=HMEMAHAE_01479;product=hypothetical protein
NZ_CP029553.1	Prodigal:002006	CDS	1621081	1621707	.	+	0	ID=HMEMAHAE_01480;inference=ab initio prediction:Prodigal:002006;locus_tag=HMEMAHAE_01480;product=hypothetical protein
NZ_CP029553.1	Prodigal:002006	CDS	1621926	1622933	.	+	0	ID=HMEMAHAE_01481;inference=ab initio prediction:Prodigal:002006;locus_tag=HMEMAHAE_01481;product=hypothetical protein
NZ_CP029553.1	Prodigal:002006	CDS	1622930	1623640	.	+	0	ID=HMEMAHAE_01482;inference=ab initio prediction:Prodigal:002006;locus_tag=HMEMAHAE_01482;product=hypothetical protein
NZ_CP029553.1	Prodigal:002006	CDS	1623637	1626987	.	+	0	ID=HMEMAHAE_01483;inference=ab initio prediction:Prodigal:002006;locus_tag=HMEMAHAE_01483;product=hypothetical protein
NZ_CP029553.1	Prodigal:002006	CDS	1627114	1628151	.	+	0	ID=HMEMAHAE_01484;inference=ab initio prediction:Prodigal:002006;locus_tag=HMEMAHAE_01484;product=hypothetical protein
NZ_CP029553.1	Prodigal:002006	CDS	1628252	1629292	.	+	0	ID=HMEMAHAE_01485;inference=ab initio prediction:Prodigal:002006;locus_tag=HMEMAHAE_01485;product=hypothetical protein
NZ_CP029553.1	Prodigal:002006	CDS	1629335	1630792	.	-	0	ID=HMEMAHAE_01486;eC_number=3.4.21.107;Name=degP_2;db_xref=COG:COG0265;gene=degP_2;inference=ab initio prediction:Prodigal:002006,similar to AA sequence:UniProtKB:P0C0V0;locus_tag=HMEMAHAE_01486;product=Periplasmic serine endoprotease DegP
NZ_CP029553.1	Prodigal:002006	CDS	1630827	1632083	.	-	0	ID=HMEMAHAE_01487;eC_number=2.4.1.250;Name=mshA_5;gene=mshA_5;inference=ab initio prediction:Prodigal:002006,protein motif:HAMAP:MF_01695;locus_tag=HMEMAHAE_01487;product=D-inositol-3-phosphate glycosyltransferase
NZ_CP029553.1	Prodigal:002006	CDS	1632228	1632407	.	+	0	ID=HMEMAHAE_01488;inference=ab initio prediction:Prodigal:002006;locus_tag=HMEMAHAE_01488;product=hypothetical protein
NZ_CP029553.1	Prodigal:002006	CDS	1632539	1634215	.	-	0	ID=HMEMAHAE_01489;eC_number=1.3.8.12;Name=mcd;db_xref=COG:COG1960;gene=mcd;inference=ab initio prediction:Prodigal:002006,similar to AA sequence:UniProtKB:D3JV03;locus_tag=HMEMAHAE_01489;product=(2S)-methylsuccinyl-CoA dehydrogenase
NZ_CP029553.1	Prodigal:002006	CDS	1634324	1635094	.	-	0	ID=HMEMAHAE_01490;eC_number=1.1.1.53;Name=fabG3;gene=fabG3;inference=ab initio prediction:Prodigal:002006,similar to AA sequence:UniProtKB:P9WGT1;locus_tag=HMEMAHAE_01490;product=3-alpha-(or 20-beta)-hydroxysteroid dehydrogenase
NZ_CP029553.1	Prodigal:002006	CDS	1635397	1636227	.	+	0	ID=HMEMAHAE_01491;Name=fliY_1;db_xref=COG:COG0834;gene=fliY_1;inference=ab initio prediction:Prodigal:002006,similar to AA sequence:UniProtKB:P0AEM9;locus_tag=HMEMAHAE_01491;product=L-cystine-binding protein FliY
NZ_CP029553.1	Prodigal:002006	CDS	1636253	1636897	.	+	0	ID=HMEMAHAE_01492;Name=yecS_2;db_xref=COG:COG0765;gene=yecS_2;inference=ab initio prediction:Prodigal:002006,similar to AA sequence:UniProtKB:P0AFT2;locus_tag=HMEMAHAE_01492;product=L-cystine transport system permease protein YecS
NZ_CP029553.1	Prodigal:002006	CDS	1636894	1637556	.	+	0	ID=HMEMAHAE_01493;Name=yecS_3;db_xref=COG:COG0765;gene=yecS_3;inference=ab initio prediction:Prodigal:002006,similar to AA sequence:UniProtKB:P0AFT2;locus_tag=HMEMAHAE_01493;product=L-cystine transport system permease protein YecS
NZ_CP029553.1	Prodigal:002006	CDS	1637553	1638359	.	+	0	ID=HMEMAHAE_01494;Name=glnQ_2;db_xref=COG:COG1126;gene=glnQ_2;inference=ab initio prediction:Prodigal:002006,similar to AA sequence:UniProtKB:P10346;locus_tag=HMEMAHAE_01494;product=Glutamine transport ATP-binding protein GlnQ
NZ_CP029553.1	Prodigal:002006	CDS	1638356	1639237	.	+	0	ID=HMEMAHAE_01495;Name=fadR;gene=fadR;inference=ab initio prediction:Prodigal:002006,protein motif:HAMAP:MF_00696;locus_tag=HMEMAHAE_01495;product=Fatty acid metabolism regulator protein
NZ_CP029553.1	Prodigal:002006	CDS	1639315	1639725	.	-	0	ID=HMEMAHAE_01496;eC_number=1.5.1.37;Name=hpaC;db_xref=COG:COG1853;gene=hpaC;inference=ab initio prediction:Prodigal:002006,similar to AA sequence:UniProtKB:Q9HWT6;locus_tag=HMEMAHAE_01496;product=4-hydroxyphenylacetate 3-monooxygenase reductase component
NZ_CP029553.1	Prodigal:002006	CDS	1639918	1641276	.	-	0	ID=HMEMAHAE_01497;eC_number=1.14.14.10;Name=ntaA_4;gene=ntaA_4;inference=ab initio prediction:Prodigal:002006,similar to AA sequence:UniProtKB:P54989;locus_tag=HMEMAHAE_01497;product=Nitrilotriacetate monooxygenase component A
NZ_CP029553.1	Prodigal:002006	CDS	1641482	1642393	.	+	0	ID=HMEMAHAE_01498;Name=gcvA_1;gene=gcvA_1;inference=ab initio prediction:Prodigal:002006,similar to AA sequence:UniProtKB:P0A9F6;locus_tag=HMEMAHAE_01498;product=Glycine cleavage system transcriptional activator
NZ_CP029553.1	Prodigal:002006	CDS	1642388	1642960	.	-	0	ID=HMEMAHAE_01499;Name=ves;gene=ves;inference=ab initio prediction:Prodigal:002006,protein motif:HAMAP:MF_01591;locus_tag=HMEMAHAE_01499;product=Protein Ves
NZ_CP029553.1	Prodigal:002006	CDS	1643225	1644028	.	-	0	ID=HMEMAHAE_01500;inference=ab initio prediction:Prodigal:002006;locus_tag=HMEMAHAE_01500;product=hypothetical protein
NZ_CP029553.1	Prodigal:002006	CDS	1644025	1645566	.	-	0	ID=HMEMAHAE_01501;eC_number=4.3.1.3;Name=hutH;gene=hutH;inference=ab initio prediction:Prodigal:002006,similar to AA sequence:UniProtKB:O31197;locus_tag=HMEMAHAE_01501;product=Histidine ammonia-lyase
NZ_CP029553.1	Prodigal:002006	CDS	1645616	1646527	.	+	0	ID=HMEMAHAE_01502;inference=ab initio prediction:Prodigal:002006;locus_tag=HMEMAHAE_01502;product=hypothetical protein
NZ_CP029553.1	Prodigal:002006	CDS	1646645	1647559	.	-	0	ID=HMEMAHAE_01503;Name=ompA;gene=ompA;inference=ab initio prediction:Prodigal:002006,protein motif:HAMAP:MF_00842;locus_tag=HMEMAHAE_01503;product=Outer membrane protein A
NZ_CP029553.1	Prodigal:002006	CDS	1647735	1648574	.	-	0	ID=HMEMAHAE_01504;inference=ab initio prediction:Prodigal:002006;locus_tag=HMEMAHAE_01504;product=hypothetical protein
NZ_CP029553.1	Prodigal:002006	CDS	1648744	1649676	.	-	0	ID=HMEMAHAE_01505;inference=ab initio prediction:Prodigal:002006;locus_tag=HMEMAHAE_01505;product=hypothetical protein
NZ_CP029553.1	Prodigal:002006	CDS	1649950	1651293	.	-	0	ID=HMEMAHAE_01506;eC_number=5.4.2.10;Name=glmM_1;db_xref=COG:COG1109;gene=glmM_1;inference=ab initio prediction:Prodigal:002006,similar to AA sequence:UniProtKB:P31120;locus_tag=HMEMAHAE_01506;product=Phosphoglucosamine mutase
NZ_CP029553.1	Prodigal:002006	CDS	1651491	1653413	.	-	0	ID=HMEMAHAE_01507;eC_number=3.4.24.-;Name=ftsH_2;gene=ftsH_2;inference=ab initio prediction:Prodigal:002006,similar to AA sequence:UniProtKB:B8H444;locus_tag=HMEMAHAE_01507;product=ATP-dependent zinc metalloprotease FtsH
NZ_CP029553.1	Prodigal:002006	CDS	1653555	1654649	.	-	0	ID=HMEMAHAE_01508;eC_number=6.3.4.19;Name=tilS;gene=tilS;inference=ab initio prediction:Prodigal:002006,protein motif:HAMAP:MF_01161;locus_tag=HMEMAHAE_01508;product=tRNA(Ile)-lysidine synthase
NZ_CP029553.1	Prodigal:002006	CDS	1654660	1655619	.	-	0	ID=HMEMAHAE_01509;Name=cpoB_1;gene=cpoB_1;inference=ab initio prediction:Prodigal:002006,protein motif:HAMAP:MF_02066;locus_tag=HMEMAHAE_01509;product=Cell division coordinator CpoB
NZ_CP029553.1	Prodigal:002006	CDS	1655767	1656180	.	-	0	ID=HMEMAHAE_01510;inference=ab initio prediction:Prodigal:002006;locus_tag=HMEMAHAE_01510;product=hypothetical protein
NZ_CP029553.1	Prodigal:002006	CDS	1656207	1657049	.	-	0	ID=HMEMAHAE_01511;inference=ab initio prediction:Prodigal:002006;locus_tag=HMEMAHAE_01511;product=hypothetical protein
NZ_CP029553.1	Prodigal:002006	CDS	1657168	1658523	.	-	0	ID=HMEMAHAE_01512;inference=ab initio prediction:Prodigal:002006,similar to AA sequence:UniProtKB:P9WJX1;locus_tag=HMEMAHAE_01512;product=putative MFS-type transporter
NZ_CP029553.1	Prodigal:002006	CDS	1658722	1659264	.	-	0	ID=HMEMAHAE_01513;eC_number=4.3.2.7;Name=chaC;db_xref=COG:COG3703;gene=chaC;inference=ab initio prediction:Prodigal:002006,similar to AA sequence:UniProtKB:P39163;locus_tag=HMEMAHAE_01513;product=Glutathione-specific gamma-glutamylcyclotransferase
NZ_CP029553.1	Prodigal:002006	CDS	1659430	1660578	.	+	0	ID=HMEMAHAE_01514;inference=ab initio prediction:Prodigal:002006;locus_tag=HMEMAHAE_01514;product=hypothetical protein
NZ_CP029553.1	Prodigal:002006	CDS	1660641	1662470	.	+	0	ID=HMEMAHAE_01515;eC_number=3.4.11.18;inference=ab initio prediction:Prodigal:002006,protein motif:HAMAP:MF_01974;locus_tag=HMEMAHAE_01515;product=Methionine aminopeptidase 1%2C mitochondrial
NZ_CP029553.1	Prodigal:002006	CDS	1662493	1662918	.	-	0	ID=HMEMAHAE_01516;inference=ab initio prediction:Prodigal:002006;locus_tag=HMEMAHAE_01516;product=hypothetical protein
NZ_CP029553.1	Prodigal:002006	CDS	1663003	1663683	.	+	0	ID=HMEMAHAE_01517;eC_number=6.3.4.15;Name=birA_1;gene=birA_1;inference=ab initio prediction:Prodigal:002006,protein motif:HAMAP:MF_00978;locus_tag=HMEMAHAE_01517;product=Bifunctional ligase/repressor BirA
NZ_CP029553.1	Prodigal:002006	CDS	1663708	1663878	.	-	0	ID=HMEMAHAE_01518;inference=ab initio prediction:Prodigal:002006;locus_tag=HMEMAHAE_01518;product=hypothetical protein
NZ_CP029553.1	Prodigal:002006	CDS	1664562	1667702	.	-	0	ID=HMEMAHAE_01519;Name=mdtC_1;gene=mdtC_1;inference=ab initio prediction:Prodigal:002006,similar to AA sequence:UniProtKB:A7ZNP9;locus_tag=HMEMAHAE_01519;product=Multidrug resistance protein MdtC
NZ_CP029553.1	Prodigal:002006	CDS	1667713	1668981	.	-	0	ID=HMEMAHAE_01520;Name=mdtA_2;gene=mdtA_2;inference=ab initio prediction:Prodigal:002006,similar to AA sequence:UniProtKB:P76397;locus_tag=HMEMAHAE_01520;product=Multidrug resistance protein MdtA
NZ_CP029553.1	Prodigal:002006	CDS	1668978	1669631	.	-	0	ID=HMEMAHAE_01521;Name=slmA_1;gene=slmA_1;inference=ab initio prediction:Prodigal:002006,protein motif:HAMAP:MF_01839;locus_tag=HMEMAHAE_01521;product=Nucleoid occlusion factor SlmA
NZ_CP029553.1	Prodigal:002006	CDS	1669854	1671998	.	+	0	ID=HMEMAHAE_01522;db_xref=COG:COG1629;inference=ab initio prediction:Prodigal:002006,similar to AA sequence:UniProtKB:Q9JZN9;locus_tag=HMEMAHAE_01522;product=putative TonB-dependent receptor
NZ_CP029553.1	Prodigal:002006	CDS	1672024	1672575	.	-	0	ID=HMEMAHAE_01523;inference=ab initio prediction:Prodigal:002006;locus_tag=HMEMAHAE_01523;product=hypothetical protein
NZ_CP029553.1	Prodigal:002006	CDS	1672797	1673492	.	+	0	ID=HMEMAHAE_01524;inference=ab initio prediction:Prodigal:002006;locus_tag=HMEMAHAE_01524;product=hypothetical protein
NZ_CP029553.1	Prodigal:002006	CDS	1673631	1675298	.	+	0	ID=HMEMAHAE_01525;inference=ab initio prediction:Prodigal:002006;locus_tag=HMEMAHAE_01525;product=hypothetical protein
NZ_CP029553.1	Prodigal:002006	CDS	1675708	1676490	.	+	0	ID=HMEMAHAE_01526;inference=ab initio prediction:Prodigal:002006;locus_tag=HMEMAHAE_01526;product=hypothetical protein
NZ_CP029553.1	Prodigal:002006	CDS	1676487	1677371	.	+	0	ID=HMEMAHAE_01527;eC_number=4.3.3.7;Name=dapA_1;db_xref=COG:COG0329;gene=dapA_1;inference=ab initio prediction:Prodigal:002006,similar to AA sequence:UniProtKB:Q8UGL3;locus_tag=HMEMAHAE_01527;product=4-hydroxy-tetrahydrodipicolinate synthase
NZ_CP029553.1	Prodigal:002006	CDS	1677432	1678874	.	+	0	ID=HMEMAHAE_01528;eC_number=1.-.-.-;db_xref=COG:COG0277;inference=ab initio prediction:Prodigal:002006,similar to AA sequence:UniProtKB:P9WIT1;locus_tag=HMEMAHAE_01528;product=putative FAD-linked oxidoreductase
NZ_CP029553.1	Prodigal:002006	CDS	1679354	1679749	.	+	0	ID=HMEMAHAE_01529;eC_number=2.7.1.15;Name=rbsK_2;gene=rbsK_2;inference=ab initio prediction:Prodigal:002006,similar to AA sequence:UniProtKB:A0A0H2WZY4;locus_tag=HMEMAHAE_01529;product=Ribokinase
NZ_CP029553.1	Prodigal:002006	CDS	1679758	1680714	.	-	0	ID=HMEMAHAE_01530;eC_number=1.1.1.169;Name=panE_1;db_xref=COG:COG1893;gene=panE_1;inference=ab initio prediction:Prodigal:002006,similar to AA sequence:UniProtKB:Q9HW09;locus_tag=HMEMAHAE_01530;product=2-dehydropantoate 2-reductase
NZ_CP029553.1	Aragorn:001002	tRNA	1680773	1680849	.	-	.	ID=HMEMAHAE_01531;inference=COORDINATES:profile:Aragorn:001002;locus_tag=HMEMAHAE_01531;product=tRNA-Arg(tct)
NZ_CP029553.1	Prodigal:002006	CDS	1681073	1682068	.	-	0	ID=HMEMAHAE_01532;eC_number=1.2.1.38;Name=argC;db_xref=COG:COG0002;gene=argC;inference=ab initio prediction:Prodigal:002006,similar to AA sequence:UniProtKB:Q9X2A2;locus_tag=HMEMAHAE_01532;product=N-acetyl-gamma-glutamyl-phosphate reductase
NZ_CP029553.1	Prodigal:002006	CDS	1682385	1683431	.	-	0	ID=HMEMAHAE_01533;eC_number=3.5.3.17;Name=gpuA;db_xref=COG:COG0010;gene=gpuA;inference=ab initio prediction:Prodigal:002006,similar to AA sequence:UniProtKB:Q9I6K2;locus_tag=HMEMAHAE_01533;product=Guanidinopropionase
NZ_CP029553.1	Prodigal:002006	CDS	1683665	1685050	.	+	0	ID=HMEMAHAE_01534;Name=nanT_1;gene=nanT_1;inference=ab initio prediction:Prodigal:002006,protein motif:HAMAP:MF_01238;locus_tag=HMEMAHAE_01534;product=Sialic acid transporter NanT
NZ_CP029553.1	Prodigal:002006	CDS	1685067	1686077	.	+	0	ID=HMEMAHAE_01535;inference=ab initio prediction:Prodigal:002006;locus_tag=HMEMAHAE_01535;product=hypothetical protein
NZ_CP029553.1	Prodigal:002006	CDS	1686191	1686709	.	-	0	ID=HMEMAHAE_01536;inference=ab initio prediction:Prodigal:002006;locus_tag=HMEMAHAE_01536;product=hypothetical protein
NZ_CP029553.1	Prodigal:002006	CDS	1687075	1688448	.	+	0	ID=HMEMAHAE_01537;eC_number=2.3.1.-;Name=patA_2;db_xref=COG:COG1696;gene=patA_2;inference=ab initio prediction:Prodigal:002006,similar to AA sequence:UniProtKB:O25526;locus_tag=HMEMAHAE_01537;product=Peptidoglycan O-acetyltransferase
NZ_CP029553.1	Prodigal:002006	CDS	1688435	1689415	.	+	0	ID=HMEMAHAE_01538;inference=ab initio prediction:Prodigal:002006;locus_tag=HMEMAHAE_01538;product=hypothetical protein
NZ_CP029553.1	Prodigal:002006	CDS	1689412	1690026	.	+	0	ID=HMEMAHAE_01539;inference=ab initio prediction:Prodigal:002006;locus_tag=HMEMAHAE_01539;product=hypothetical protein
NZ_CP029553.1	Prodigal:002006	CDS	1690114	1692459	.	+	0	ID=HMEMAHAE_01540;eC_number=4.1.1.17;Name=speF;db_xref=COG:COG1982;gene=speF;inference=ab initio prediction:Prodigal:002006,similar to AA sequence:UniProtKB:P24169;locus_tag=HMEMAHAE_01540;product=Inducible ornithine decarboxylase
NZ_CP029553.1	Prodigal:002006	CDS	1692459	1693064	.	+	0	ID=HMEMAHAE_01541;eC_number=2.3.1.-;Name=yncA;db_xref=COG:COG1247;gene=yncA;inference=ab initio prediction:Prodigal:002006,similar to AA sequence:UniProtKB:Q8ZPD3;locus_tag=HMEMAHAE_01541;product=L-methionine sulfoximine/L-methionine sulfone acetyltransferase
NZ_CP029553.1	Prodigal:002006	CDS	1693196	1694419	.	-	0	ID=HMEMAHAE_01542;eC_number=4.1.1.2;Name=oxdC;db_xref=COG:COG2140;gene=oxdC;inference=ab initio prediction:Prodigal:002006,similar to AA sequence:UniProtKB:O34714;locus_tag=HMEMAHAE_01542;product=Oxalate decarboxylase OxdC
NZ_CP029553.1	Prodigal:002006	CDS	1694737	1695915	.	+	0	ID=HMEMAHAE_01543;db_xref=COG:COG1680;inference=ab initio prediction:Prodigal:002006,similar to AA sequence:UniProtKB:P9WLZ3;locus_tag=HMEMAHAE_01543;product=putative protein
NZ_CP029553.1	Prodigal:002006	CDS	1695993	1697243	.	-	0	ID=HMEMAHAE_01544;Name=nupX;db_xref=COG:COG1972;gene=nupX;inference=ab initio prediction:Prodigal:002006,similar to AA sequence:UniProtKB:P33021;locus_tag=HMEMAHAE_01544;product=Putative nucleoside permease NupX
NZ_CP029553.1	Prodigal:002006	CDS	1697432	1699801	.	+	0	ID=HMEMAHAE_01545;inference=ab initio prediction:Prodigal:002006;locus_tag=HMEMAHAE_01545;product=hypothetical protein
NZ_CP029553.1	Prodigal:002006	CDS	1700013	1700978	.	-	0	ID=HMEMAHAE_01546;Name=prfB;db_xref=COG:COG1186;gene=prfB;inference=ab initio prediction:Prodigal:002006,similar to AA sequence:UniProtKB:P07012;locus_tag=HMEMAHAE_01546;product=Peptide chain release factor RF2
NZ_CP029553.1	Prodigal:002006	CDS	1701295	1703721	.	-	0	ID=HMEMAHAE_01547;Name=mrcA;db_xref=COG:COG5009;gene=mrcA;inference=ab initio prediction:Prodigal:002006,similar to AA sequence:UniProtKB:O05131;locus_tag=HMEMAHAE_01547;product=Penicillin-binding protein 1A
NZ_CP029553.1	Prodigal:002006	CDS	1703925	1705352	.	-	0	ID=HMEMAHAE_01548;inference=ab initio prediction:Prodigal:002006;locus_tag=HMEMAHAE_01548;product=hypothetical protein
NZ_CP029553.1	Prodigal:002006	CDS	1706149	1709454	.	+	0	ID=HMEMAHAE_01549;eC_number=3.1.26.12;Name=rne;gene=rne;inference=ab initio prediction:Prodigal:002006,protein motif:HAMAP:MF_00970;locus_tag=HMEMAHAE_01549;product=Ribonuclease E
NZ_CP029553.1	Prodigal:002006	CDS	1709825	1711150	.	+	0	ID=HMEMAHAE_01550;Name=smc_2;gene=smc_2;inference=ab initio prediction:Prodigal:002006,protein motif:HAMAP:MF_01894;locus_tag=HMEMAHAE_01550;product=Chromosome partition protein Smc
NZ_CP029553.1	Prodigal:002006	CDS	1711367	1711789	.	+	0	ID=HMEMAHAE_01551;db_xref=COG:COG2764;inference=ab initio prediction:Prodigal:002006,similar to AA sequence:UniProtKB:P9WKQ3;locus_tag=HMEMAHAE_01551;product=putative protein
NZ_CP029553.1	Prodigal:002006	CDS	1711800	1712309	.	+	0	ID=HMEMAHAE_01552;inference=ab initio prediction:Prodigal:002006;locus_tag=HMEMAHAE_01552;product=hypothetical protein
NZ_CP029553.1	Prodigal:002006	CDS	1712334	1712450	.	+	0	ID=HMEMAHAE_01553;inference=ab initio prediction:Prodigal:002006;locus_tag=HMEMAHAE_01553;product=hypothetical protein
NZ_CP029553.1	Prodigal:002006	CDS	1712481	1712807	.	+	0	ID=HMEMAHAE_01554;inference=ab initio prediction:Prodigal:002006;locus_tag=HMEMAHAE_01554;product=hypothetical protein
NZ_CP029553.1	Prodigal:002006	CDS	1712920	1713399	.	+	0	ID=HMEMAHAE_01555;eC_number=3.5.4.3;Name=guaD;db_xref=COG:COG0590;gene=guaD;inference=ab initio prediction:Prodigal:002006,similar to AA sequence:UniProtKB:O34598;locus_tag=HMEMAHAE_01555;product=Guanine deaminase
NZ_CP029553.1	Prodigal:002006	CDS	1713538	1713804	.	+	0	ID=HMEMAHAE_01556;inference=ab initio prediction:Prodigal:002006;locus_tag=HMEMAHAE_01556;product=hypothetical protein
NZ_CP029553.1	Prodigal:002006	CDS	1713962	1715911	.	+	0	ID=HMEMAHAE_01557;eC_number=6.2.1.1;Name=acsA_2;db_xref=COG:COG0365;gene=acsA_2;inference=ab initio prediction:Prodigal:002006,similar to AA sequence:UniProtKB:Q89WV5;locus_tag=HMEMAHAE_01557;product=Acetyl-coenzyme A synthetase
NZ_CP029553.1	Prodigal:002006	CDS	1716207	1716515	.	+	0	ID=HMEMAHAE_01558;Name=yjcH;db_xref=COG:COG3162;gene=yjcH;inference=ab initio prediction:Prodigal:002006,similar to AA sequence:UniProtKB:P0AF54;locus_tag=HMEMAHAE_01558;product=Inner membrane protein YjcH
NZ_CP029553.1	Prodigal:002006	CDS	1716512	1718200	.	+	0	ID=HMEMAHAE_01559;Name=actP_1;db_xref=COG:COG4147;gene=actP_1;inference=ab initio prediction:Prodigal:002006,similar to AA sequence:UniProtKB:P32705;locus_tag=HMEMAHAE_01559;product=Cation/acetate symporter ActP
NZ_CP029553.1	Prodigal:002006	CDS	1718304	1718597	.	+	0	ID=HMEMAHAE_01560;inference=ab initio prediction:Prodigal:002006;locus_tag=HMEMAHAE_01560;product=hypothetical protein
NZ_CP029553.1	Prodigal:002006	CDS	1718601	1719110	.	+	0	ID=HMEMAHAE_01561;inference=ab initio prediction:Prodigal:002006;locus_tag=HMEMAHAE_01561;product=hypothetical protein
NZ_CP029553.1	Prodigal:002006	CDS	1719142	1720425	.	-	0	ID=HMEMAHAE_01562;inference=ab initio prediction:Prodigal:002006;locus_tag=HMEMAHAE_01562;product=hypothetical protein
NZ_CP029553.1	Prodigal:002006	CDS	1720559	1722160	.	-	0	ID=HMEMAHAE_01563;Name=purH;db_xref=COG:COG0138;gene=purH;inference=ab initio prediction:Prodigal:002006,similar to AA sequence:UniProtKB:P15639;locus_tag=HMEMAHAE_01563;product=Bifunctional purine biosynthesis protein PurH
NZ_CP029553.1	Prodigal:002006	CDS	1722431	1723753	.	+	0	ID=HMEMAHAE_01564;inference=ab initio prediction:Prodigal:002006,similar to AA sequence:UniProtKB:P0AE45;locus_tag=HMEMAHAE_01564;note=UPF0053 inner membrane protein YtfL;product=hypothetical protein
NZ_CP029553.1	Prodigal:002006	CDS	1723870	1724277	.	+	0	ID=HMEMAHAE_01565;inference=ab initio prediction:Prodigal:002006;locus_tag=HMEMAHAE_01565;product=hypothetical protein
NZ_CP029553.1	Prodigal:002006	CDS	1724338	1724571	.	-	0	ID=HMEMAHAE_01566;inference=ab initio prediction:Prodigal:002006;locus_tag=HMEMAHAE_01566;product=hypothetical protein
NZ_CP029553.1	Prodigal:002006	CDS	1724803	1725939	.	+	0	ID=HMEMAHAE_01567;inference=ab initio prediction:Prodigal:002006;locus_tag=HMEMAHAE_01567;product=hypothetical protein
NZ_CP029553.1	Prodigal:002006	CDS	1726718	1727149	.	+	0	ID=HMEMAHAE_01568;Name=ros_2;db_xref=COG:COG4957;gene=ros_2;inference=ab initio prediction:Prodigal:002006,similar to AA sequence:UniProtKB:Q04152;locus_tag=HMEMAHAE_01568;product=Transcriptional regulatory protein ros
NZ_CP029553.1	Prodigal:002006	CDS	1727207	1728001	.	-	0	ID=HMEMAHAE_01569;inference=ab initio prediction:Prodigal:002006;locus_tag=HMEMAHAE_01569;product=hypothetical protein
NZ_CP029553.1	Prodigal:002006	CDS	1728265	1729032	.	+	0	ID=HMEMAHAE_01570;inference=ab initio prediction:Prodigal:002006;locus_tag=HMEMAHAE_01570;product=hypothetical protein
NZ_CP029553.1	Prodigal:002006	CDS	1729441	1730244	.	+	0	ID=HMEMAHAE_01571;Name=prs_1;gene=prs_1;inference=ab initio prediction:Prodigal:002006,protein motif:HAMAP:MF_00583_A;locus_tag=HMEMAHAE_01571;product=Putative ribose-phosphate pyrophosphokinase
NZ_CP029553.1	Prodigal:002006	CDS	1730246	1731502	.	-	0	ID=HMEMAHAE_01572;Name=nasA_1;gene=nasA_1;inference=ab initio prediction:Prodigal:002006,similar to AA sequence:UniProtKB:P42432;locus_tag=HMEMAHAE_01572;product=Nitrate transporter
NZ_CP029553.1	Prodigal:002006	CDS	1731830	1732024	.	-	0	ID=HMEMAHAE_01573;inference=ab initio prediction:Prodigal:002006;locus_tag=HMEMAHAE_01573;product=hypothetical protein
NZ_CP029553.1	Prodigal:002006	CDS	1732067	1732732	.	-	0	ID=HMEMAHAE_01574;inference=ab initio prediction:Prodigal:002006;locus_tag=HMEMAHAE_01574;product=hypothetical protein
NZ_CP029553.1	Prodigal:002006	CDS	1732951	1734426	.	-	0	ID=HMEMAHAE_01575;eC_number=1.1.1.49;Name=zwf_2;db_xref=COG:COG0364;gene=zwf_2;inference=ab initio prediction:Prodigal:002006,similar to AA sequence:UniProtKB:A0QP90;locus_tag=HMEMAHAE_01575;product=Glucose-6-phosphate 1-dehydrogenase
NZ_CP029553.1	Prodigal:002006	CDS	1734648	1735565	.	-	0	ID=HMEMAHAE_01576;inference=ab initio prediction:Prodigal:002006;locus_tag=HMEMAHAE_01576;product=hypothetical protein
NZ_CP029553.1	Prodigal:002006	CDS	1735776	1736825	.	-	0	ID=HMEMAHAE_01577;inference=ab initio prediction:Prodigal:002006;locus_tag=HMEMAHAE_01577;product=hypothetical protein
NZ_CP029553.1	Prodigal:002006	CDS	1737228	1738112	.	-	0	ID=HMEMAHAE_01578;eC_number=2.1.1.297;Name=prmC_1;db_xref=COG:COG2890;gene=prmC_1;inference=ab initio prediction:Prodigal:002006,similar to AA sequence:UniProtKB:P0ACC1;locus_tag=HMEMAHAE_01578;product=Release factor glutamine methyltransferase
NZ_CP029553.1	Prodigal:002006	CDS	1738109	1739188	.	-	0	ID=HMEMAHAE_01579;Name=prfA;db_xref=COG:COG0216;gene=prfA;inference=ab initio prediction:Prodigal:002006,similar to AA sequence:UniProtKB:P0A7I0;locus_tag=HMEMAHAE_01579;product=Peptide chain release factor RF1
NZ_CP029553.1	Prodigal:002006	CDS	1739425	1739847	.	+	0	ID=HMEMAHAE_01580;inference=ab initio prediction:Prodigal:002006;locus_tag=HMEMAHAE_01580;product=hypothetical protein
NZ_CP029553.1	Prodigal:002006	CDS	1740273	1742534	.	-	0	ID=HMEMAHAE_01581;eC_number=2.7.3.9;Name=ptsP;db_xref=COG:COG3605;gene=ptsP;inference=ab initio prediction:Prodigal:002006,similar to AA sequence:UniProtKB:P37177;locus_tag=HMEMAHAE_01581;product=Phosphoenolpyruvate-dependent phosphotransferase system
NZ_CP029553.1	Prodigal:002006	CDS	1742869	1744221	.	-	0	ID=HMEMAHAE_01582;eC_number=2.7.2.4;db_xref=COG:COG0527;inference=ab initio prediction:Prodigal:002006,similar to AA sequence:UniProtKB:Q88EI9;locus_tag=HMEMAHAE_01582;product=Aspartate kinase
NZ_CP029553.1	Prodigal:002006	CDS	1744313	1745062	.	+	0	ID=HMEMAHAE_01583;eC_number=2.1.1.222;Name=ubiG;db_xref=COG:COG2227;gene=ubiG;inference=ab initio prediction:Prodigal:002006,similar to AA sequence:UniProtKB:P17993;locus_tag=HMEMAHAE_01583;product=Ubiquinone biosynthesis O-methyltransferase
NZ_CP029553.1	Prodigal:002006	CDS	1745121	1745693	.	+	0	ID=HMEMAHAE_01584;inference=ab initio prediction:Prodigal:002006,similar to AA sequence:UniProtKB:O84741;locus_tag=HMEMAHAE_01584;note=UPF0098 protein CT_736;product=hypothetical protein
NZ_CP029553.1	Prodigal:002006	CDS	1745793	1746767	.	+	0	ID=HMEMAHAE_01585;eC_number=1.3.1.103;inference=ab initio prediction:Prodigal:002006,similar to AA sequence:UniProtKB:Q59I44;locus_tag=HMEMAHAE_01585;product=2-haloacrylate reductase
NZ_CP029553.1	Prodigal:002006	CDS	1746889	1747050	.	+	0	ID=HMEMAHAE_01586;inference=ab initio prediction:Prodigal:002006;locus_tag=HMEMAHAE_01586;product=hypothetical protein
NZ_CP029553.1	Aragorn:001002	tRNA	1747115	1747191	.	-	.	ID=HMEMAHAE_01587;inference=COORDINATES:profile:Aragorn:001002;locus_tag=HMEMAHAE_01587;product=tRNA-Met(cat)
NZ_CP029553.1	barrnap:0.9	rRNA	1747238	1747327	3.7e-07	-	.	ID=HMEMAHAE_01588;locus_tag=HMEMAHAE_01588;note=aligned only 75 percent of the 5S ribosomal RNA;product=5S ribosomal RNA (partial)
NZ_CP029553.1	barrnap:0.9	rRNA	1747460	1750250	0	-	.	ID=HMEMAHAE_01589;locus_tag=HMEMAHAE_01589;product=23S ribosomal RNA
NZ_CP029553.1	Aragorn:001002	tRNA	1750522	1750597	.	-	.	ID=HMEMAHAE_01590;inference=COORDINATES:profile:Aragorn:001002;locus_tag=HMEMAHAE_01590;product=tRNA-Ala(tgc)
NZ_CP029553.1	Aragorn:001002	tRNA	1750636	1750712	.	-	.	ID=HMEMAHAE_01591;inference=COORDINATES:profile:Aragorn:001002;locus_tag=HMEMAHAE_01591;product=tRNA-Ile(gat)
NZ_CP029553.1	barrnap:0.9	rRNA	1750869	1752352	0	-	.	ID=HMEMAHAE_01592;locus_tag=HMEMAHAE_01592;product=16S ribosomal RNA
NZ_CP029553.1	Prodigal:002006	CDS	1752700	1753323	.	-	0	ID=HMEMAHAE_01593;inference=ab initio prediction:Prodigal:002006;locus_tag=HMEMAHAE_01593;product=hypothetical protein
NZ_CP029553.1	Prodigal:002006	CDS	1753335	1755929	.	-	0	ID=HMEMAHAE_01594;eC_number=2.7.13.3;Name=cph1_3;gene=cph1_3;inference=ab initio prediction:Prodigal:002006,similar to AA sequence:UniProtKB:Q55168;locus_tag=HMEMAHAE_01594;product=Phytochrome-like protein cph1
NZ_CP029553.1	Prodigal:002006	CDS	1756051	1757442	.	-	0	ID=HMEMAHAE_01595;eC_number=1.8.1.4;db_xref=COG:COG1249;inference=ab initio prediction:Prodigal:002006,similar to AA sequence:UniProtKB:P18925;locus_tag=HMEMAHAE_01595;product=Dihydrolipoyl dehydrogenase
NZ_CP029553.1	Prodigal:002006	CDS	1757561	1758235	.	-	0	ID=HMEMAHAE_01596;eC_number=2.7.4.8;Name=gmk;db_xref=COG:COG0194;gene=gmk;inference=ab initio prediction:Prodigal:002006,similar to AA sequence:UniProtKB:P60546;locus_tag=HMEMAHAE_01596;product=Guanylate kinase
NZ_CP029553.1	Prodigal:002006	CDS	1758395	1759270	.	-	0	ID=HMEMAHAE_01597;inference=ab initio prediction:Prodigal:002006,similar to AA sequence:UniProtKB:P44726;locus_tag=HMEMAHAE_01597;note=UPF0701 protein HI_0467;product=hypothetical protein
NZ_CP029553.1	Prodigal:002006	CDS	1759391	1760779	.	-	0	ID=HMEMAHAE_01598;eC_number=4.2.2.-;Name=mltG;gene=mltG;inference=ab initio prediction:Prodigal:002006,protein motif:HAMAP:MF_02065;locus_tag=HMEMAHAE_01598;product=Endolytic murein transglycosylase
NZ_CP029553.1	Prodigal:002006	CDS	1760997	1762253	.	-	0	ID=HMEMAHAE_01599;eC_number=2.3.1.179;Name=fabF_1;db_xref=COG:COG0304;gene=fabF_1;inference=ab initio prediction:Prodigal:002006,similar to AA sequence:UniProtKB:Q9KQH9;locus_tag=HMEMAHAE_01599;product=3-oxoacyl-[acyl-carrier-protein] synthase 2
NZ_CP029553.1	Prodigal:002006	CDS	1762317	1762553	.	-	0	ID=HMEMAHAE_01600;Name=acpP;db_xref=COG:COG0236;gene=acpP;inference=ab initio prediction:Prodigal:002006,similar to AA sequence:UniProtKB:P19372;locus_tag=HMEMAHAE_01600;product=Acyl carrier protein AcpP
NZ_CP029553.1	Prodigal:002006	CDS	1762836	1763573	.	-	0	ID=HMEMAHAE_01601;eC_number=1.1.1.100;Name=fabG_5;gene=fabG_5;inference=ab initio prediction:Prodigal:002006,similar to AA sequence:UniProtKB:Q9KQH7;locus_tag=HMEMAHAE_01601;product=3-oxoacyl-[acyl-carrier-protein] reductase FabG
NZ_CP029553.1	Prodigal:002006	CDS	1763588	1764523	.	-	0	ID=HMEMAHAE_01602;eC_number=2.3.1.39;Name=fabD;db_xref=COG:COG0331;gene=fabD;inference=ab initio prediction:Prodigal:002006,similar to AA sequence:UniProtKB:O85140;locus_tag=HMEMAHAE_01602;product=Malonyl CoA-acyl carrier protein transacylase
NZ_CP029553.1	Prodigal:002006	CDS	1764684	1765409	.	-	0	ID=HMEMAHAE_01603;inference=ab initio prediction:Prodigal:002006;locus_tag=HMEMAHAE_01603;product=hypothetical protein
NZ_CP029553.1	Prodigal:002006	CDS	1765643	1766053	.	+	0	ID=HMEMAHAE_01604;eC_number=2.7.7.6;Name=rpoZ;gene=rpoZ;inference=ab initio prediction:Prodigal:002006,protein motif:HAMAP:MF_00366;locus_tag=HMEMAHAE_01604;product=DNA-directed RNA polymerase subunit omega
NZ_CP029553.1	Prodigal:002006	CDS	1766305	1768566	.	+	0	ID=HMEMAHAE_01605;eC_number=2.7.6.5;Name=rsh;gene=rsh;inference=ab initio prediction:Prodigal:002006,similar to AA sequence:UniProtKB:Q57E90;locus_tag=HMEMAHAE_01605;product=GTP pyrophosphokinase rsh
NZ_CP029553.1	Prodigal:002006	CDS	1768639	1769229	.	+	0	ID=HMEMAHAE_01606;eC_number=2.4.2.10;Name=pyrE;db_xref=COG:COG0461;gene=pyrE;inference=ab initio prediction:Prodigal:002006,similar to AA sequence:UniProtKB:P61498;locus_tag=HMEMAHAE_01606;product=Orotate phosphoribosyltransferase
NZ_CP029553.1	Prodigal:002006	CDS	1769451	1770143	.	+	0	ID=HMEMAHAE_01607;inference=ab initio prediction:Prodigal:002006;locus_tag=HMEMAHAE_01607;product=hypothetical protein
NZ_CP029553.1	Prodigal:002006	CDS	1770172	1771095	.	-	0	ID=HMEMAHAE_01608;eC_number=5.1.3.20;Name=hldD_1;gene=hldD_1;inference=ab initio prediction:Prodigal:002006,protein motif:HAMAP:MF_01601;locus_tag=HMEMAHAE_01608;product=ADP-L-glycero-D-manno-heptose-6-epimerase
NZ_CP029553.1	Prodigal:002006	CDS	1771092	1772105	.	-	0	ID=HMEMAHAE_01609;eC_number=2.7.8.33;Name=tagO;db_xref=COG:COG0472;gene=tagO;inference=ab initio prediction:Prodigal:002006,similar to AA sequence:UniProtKB:O34753;locus_tag=HMEMAHAE_01609;product=putative undecaprenyl-phosphate N-acetylglucosaminyl 1-phosphate transferase
NZ_CP029553.1	Prodigal:002006	CDS	1772178	1772600	.	-	0	ID=HMEMAHAE_01610;inference=ab initio prediction:Prodigal:002006;locus_tag=HMEMAHAE_01610;product=hypothetical protein
NZ_CP029553.1	Prodigal:002006	CDS	1772835	1774853	.	-	0	ID=HMEMAHAE_01611;eC_number=5.4.99.63;Name=ecm;db_xref=COG:COG1884;gene=ecm;inference=ab initio prediction:Prodigal:002006,similar to AA sequence:UniProtKB:Q49115;locus_tag=HMEMAHAE_01611;product=Ethylmalonyl-CoA mutase
NZ_CP029553.1	Prodigal:002006	CDS	1775052	1776347	.	+	0	ID=HMEMAHAE_01612;eC_number=1.3.1.85;Name=ccr;db_xref=COG:COG0604;gene=ccr;inference=ab initio prediction:Prodigal:002006,similar to AA sequence:UniProtKB:Q3IZ91;locus_tag=HMEMAHAE_01612;product=Crotonyl-CoA carboxylase/reductase
NZ_CP029553.1	Prodigal:002006	CDS	1776455	1777057	.	+	0	ID=HMEMAHAE_01613;eC_number=4.2.1.33;Name=leuD1_1;db_xref=COG:COG0066;gene=leuD1_1;inference=ab initio prediction:Prodigal:002006,similar to AA sequence:UniProtKB:P04787;locus_tag=HMEMAHAE_01613;product=3-isopropylmalate dehydratase small subunit 1
NZ_CP029553.1	Prodigal:002006	CDS	1777208	1778407	.	+	0	ID=HMEMAHAE_01614;inference=ab initio prediction:Prodigal:002006,similar to AA sequence:ISfinder:TnXax1;locus_tag=HMEMAHAE_01614;product=Tn3 family transposase TnXax1
NZ_CP029553.1	Prodigal:002006	CDS	1778551	1779642	.	-	0	ID=HMEMAHAE_01615;inference=ab initio prediction:Prodigal:002006;locus_tag=HMEMAHAE_01615;product=hypothetical protein
NZ_CP029553.1	Prodigal:002006	CDS	1779704	1780603	.	-	0	ID=HMEMAHAE_01616;inference=ab initio prediction:Prodigal:002006;locus_tag=HMEMAHAE_01616;product=hypothetical protein
NZ_CP029553.1	Prodigal:002006	CDS	1780808	1782868	.	+	0	ID=HMEMAHAE_01617;eC_number=3.4.15.5;Name=dcp;db_xref=COG:COG0339;gene=dcp;inference=ab initio prediction:Prodigal:002006,similar to AA sequence:UniProtKB:P27236;locus_tag=HMEMAHAE_01617;product=Dipeptidyl carboxypeptidase
NZ_CP029553.1	Prodigal:002006	CDS	1782873	1783634	.	-	0	ID=HMEMAHAE_01618;inference=ab initio prediction:Prodigal:002006;locus_tag=HMEMAHAE_01618;product=hypothetical protein
NZ_CP029553.1	Prodigal:002006	CDS	1783631	1784788	.	-	0	ID=HMEMAHAE_01619;Name=yehY;db_xref=COG:COG1174;gene=yehY;inference=ab initio prediction:Prodigal:002006,similar to AA sequence:UniProtKB:P33361;locus_tag=HMEMAHAE_01619;product=Glycine betaine uptake system permease protein YehY
NZ_CP029553.1	Prodigal:002006	CDS	1784802	1785803	.	-	0	ID=HMEMAHAE_01620;Name=yehZ;db_xref=COG:COG1732;gene=yehZ;inference=ab initio prediction:Prodigal:002006,similar to AA sequence:UniProtKB:P33362;locus_tag=HMEMAHAE_01620;product=Glycine betaine-binding protein YehZ
NZ_CP029553.1	Prodigal:002006	CDS	1785968	1786357	.	+	0	ID=HMEMAHAE_01621;Name=pdtaR;db_xref=COG:COG3707;gene=pdtaR;inference=ab initio prediction:Prodigal:002006,similar to AA sequence:UniProtKB:P9WGM3;locus_tag=HMEMAHAE_01621;product=putative transcriptional regulatory protein pdtaR
NZ_CP029553.1	Prodigal:002006	CDS	1786461	1786676	.	-	0	ID=HMEMAHAE_01622;inference=ab initio prediction:Prodigal:002006;locus_tag=HMEMAHAE_01622;product=hypothetical protein
NZ_CP029553.1	Prodigal:002006	CDS	1786763	1787146	.	-	0	ID=HMEMAHAE_01623;inference=ab initio prediction:Prodigal:002006,similar to AA sequence:UniProtKB:Q6NCZ4;locus_tag=HMEMAHAE_01623;note=UPF0102 protein RPA0323;product=hypothetical protein
NZ_CP029553.1	Prodigal:002006	CDS	1787130	1788137	.	-	0	ID=HMEMAHAE_01624;eC_number=2.1.1.198;Name=rsmI;gene=rsmI;inference=ab initio prediction:Prodigal:002006,protein motif:HAMAP:MF_01877;locus_tag=HMEMAHAE_01624;product=Ribosomal RNA small subunit methyltransferase I
NZ_CP029553.1	Prodigal:002006	CDS	1788264	1789472	.	+	0	ID=HMEMAHAE_01625;Name=lpoA;gene=lpoA;inference=ab initio prediction:Prodigal:002006,protein motif:HAMAP:MF_01890;locus_tag=HMEMAHAE_01625;product=Penicillin-binding protein activator LpoA
NZ_CP029553.1	Prodigal:002006	CDS	1789474	1790637	.	-	0	ID=HMEMAHAE_01626;Name=hemW;db_xref=COG:COG0635;gene=hemW;inference=ab initio prediction:Prodigal:002006,similar to AA sequence:UniProtKB:P52062;locus_tag=HMEMAHAE_01626;product=Heme chaperone HemW
NZ_CP029553.1	Prodigal:002006	CDS	1790686	1790997	.	-	0	ID=HMEMAHAE_01627;inference=ab initio prediction:Prodigal:002006;locus_tag=HMEMAHAE_01627;product=hypothetical protein
NZ_CP029553.1	Prodigal:002006	CDS	1790994	1791410	.	-	0	ID=HMEMAHAE_01628;eC_number=3.1.2.-;db_xref=COG:COG1607;inference=ab initio prediction:Prodigal:002006,similar to AA sequence:UniProtKB:P44886;locus_tag=HMEMAHAE_01628;product=putative acyl-CoA thioester hydrolase
NZ_CP029553.1	Prodigal:002006	CDS	1791587	1791955	.	+	0	ID=HMEMAHAE_01629;inference=ab initio prediction:Prodigal:002006;locus_tag=HMEMAHAE_01629;product=hypothetical protein
NZ_CP029553.1	Prodigal:002006	CDS	1791986	1793269	.	-	0	ID=HMEMAHAE_01630;eC_number=3.5.1.18;Name=dapE_1;gene=dapE_1;inference=ab initio prediction:Prodigal:002006,protein motif:HAMAP:MF_01690;locus_tag=HMEMAHAE_01630;product=Succinyl-diaminopimelate desuccinylase
NZ_CP029553.1	Prodigal:002006	CDS	1793505	1795076	.	-	0	ID=HMEMAHAE_01631;eC_number=1.1.3.43;Name=neoG;gene=neoG;inference=ab initio prediction:Prodigal:002006,similar to AA sequence:UniProtKB:Q53U15;locus_tag=HMEMAHAE_01631;product=Paromamine 6'-oxidase
NZ_CP029553.1	Prodigal:002006	CDS	1795221	1795691	.	+	0	ID=HMEMAHAE_01632;inference=ab initio prediction:Prodigal:002006;locus_tag=HMEMAHAE_01632;product=hypothetical protein
NZ_CP029553.1	Prodigal:002006	CDS	1795688	1796134	.	+	0	ID=HMEMAHAE_01633;inference=ab initio prediction:Prodigal:002006;locus_tag=HMEMAHAE_01633;product=hypothetical protein
NZ_CP029553.1	Prodigal:002006	CDS	1796139	1797041	.	+	0	ID=HMEMAHAE_01634;eC_number=3.1.1.17;Name=gnl_2;gene=gnl_2;inference=ab initio prediction:Prodigal:002006,similar to AA sequence:UniProtKB:Q01578;locus_tag=HMEMAHAE_01634;product=Gluconolactonase
NZ_CP029553.1	Prodigal:002006	CDS	1797038	1797961	.	+	0	ID=HMEMAHAE_01635;inference=ab initio prediction:Prodigal:002006;locus_tag=HMEMAHAE_01635;product=hypothetical protein
NZ_CP029553.1	Prodigal:002006	CDS	1798101	1798472	.	-	0	ID=HMEMAHAE_01636;inference=ab initio prediction:Prodigal:002006;locus_tag=HMEMAHAE_01636;product=hypothetical protein
NZ_CP029553.1	Prodigal:002006	CDS	1798818	1800251	.	+	0	ID=HMEMAHAE_01637;eC_number=2.7.1.40;Name=ttuE_1;gene=ttuE_1;inference=ab initio prediction:Prodigal:002006,similar to AA sequence:UniProtKB:P70789;locus_tag=HMEMAHAE_01637;product=Pyruvate kinase
NZ_CP029553.1	Prodigal:002006	CDS	1800365	1800796	.	+	0	ID=HMEMAHAE_01638;inference=ab initio prediction:Prodigal:002006;locus_tag=HMEMAHAE_01638;product=hypothetical protein
NZ_CP029553.1	Prodigal:002006	CDS	1800874	1802286	.	+	0	ID=HMEMAHAE_01639;eC_number=4.2.3.1;Name=thrC;db_xref=COG:COG0498;gene=thrC;inference=ab initio prediction:Prodigal:002006,similar to AA sequence:UniProtKB:P23669;locus_tag=HMEMAHAE_01639;product=Threonine synthase
NZ_CP029553.1	Prodigal:002006	CDS	1802283	1803578	.	+	0	ID=HMEMAHAE_01640;eC_number=3.4.24.-;db_xref=COG:COG0612;inference=ab initio prediction:Prodigal:002006,similar to AA sequence:UniProtKB:P9WHT5;locus_tag=HMEMAHAE_01640;product=putative zinc protease
NZ_CP029553.1	Prodigal:002006	CDS	1804088	1805179	.	+	0	ID=HMEMAHAE_01641;eC_number=3.5.1.108;Name=lpxC_2;db_xref=COG:COG0774;gene=lpxC_2;inference=ab initio prediction:Prodigal:002006,similar to AA sequence:UniProtKB:P0A725;locus_tag=HMEMAHAE_01641;product=UDP-3-O-acyl-N-acetylglucosamine deacetylase
NZ_CP029553.1	Prodigal:002006	CDS	1805393	1808275	.	+	0	ID=HMEMAHAE_01642;inference=ab initio prediction:Prodigal:002006;locus_tag=HMEMAHAE_01642;product=hypothetical protein
NZ_CP029553.1	Prodigal:002006	CDS	1808302	1809108	.	-	0	ID=HMEMAHAE_01643;Name=nimR;gene=nimR;inference=ab initio prediction:Prodigal:002006,similar to AA sequence:UniProtKB:P76241;locus_tag=HMEMAHAE_01643;product=HTH-type transcriptional regulator NimR
NZ_CP029553.1	Prodigal:002006	CDS	1809219	1810541	.	+	0	ID=HMEMAHAE_01644;inference=ab initio prediction:Prodigal:002006;locus_tag=HMEMAHAE_01644;product=hypothetical protein
NZ_CP029553.1	Prodigal:002006	CDS	1810543	1811766	.	+	0	ID=HMEMAHAE_01645;Name=rfnT;gene=rfnT;inference=ab initio prediction:Prodigal:002006,similar to AA sequence:UniProtKB:A6X7E7;locus_tag=HMEMAHAE_01645;product=Riboflavin transporter RfnT
NZ_CP029553.1	Prodigal:002006	CDS	1811808	1812185	.	-	0	ID=HMEMAHAE_01646;Name=cheY_1;db_xref=COG:COG0784;gene=cheY_1;inference=ab initio prediction:Prodigal:002006,similar to AA sequence:UniProtKB:Q56312;locus_tag=HMEMAHAE_01646;product=Chemotaxis protein CheY
NZ_CP029553.1	Prodigal:002006	CDS	1812407	1812769	.	+	0	ID=HMEMAHAE_01647;inference=ab initio prediction:Prodigal:002006;locus_tag=HMEMAHAE_01647;product=hypothetical protein
NZ_CP029553.1	Prodigal:002006	CDS	1812822	1813814	.	+	0	ID=HMEMAHAE_01648;Name=pyrK;gene=pyrK;inference=ab initio prediction:Prodigal:002006,protein motif:HAMAP:MF_01211;locus_tag=HMEMAHAE_01648;product=Dihydroorotate dehydrogenase B (NAD(+))%2C electron transfer subunit
NZ_CP029553.1	Prodigal:002006	CDS	1813843	1814433	.	-	0	ID=HMEMAHAE_01649;inference=ab initio prediction:Prodigal:002006;locus_tag=HMEMAHAE_01649;product=hypothetical protein
NZ_CP029553.1	Prodigal:002006	CDS	1814526	1815389	.	-	0	ID=HMEMAHAE_01650;inference=ab initio prediction:Prodigal:002006;locus_tag=HMEMAHAE_01650;product=hypothetical protein
NZ_CP029553.1	Prodigal:002006	CDS	1815717	1815998	.	+	0	ID=HMEMAHAE_01651;inference=ab initio prediction:Prodigal:002006;locus_tag=HMEMAHAE_01651;product=hypothetical protein
NZ_CP029553.1	Prodigal:002006	CDS	1816059	1816169	.	+	0	ID=HMEMAHAE_01652;inference=ab initio prediction:Prodigal:002006;locus_tag=HMEMAHAE_01652;product=hypothetical protein
NZ_CP029553.1	Prodigal:002006	CDS	1816452	1816814	.	+	0	ID=HMEMAHAE_01653;inference=ab initio prediction:Prodigal:002006;locus_tag=HMEMAHAE_01653;product=hypothetical protein
NZ_CP029553.1	Prodigal:002006	CDS	1816882	1818636	.	-	0	ID=HMEMAHAE_01654;inference=ab initio prediction:Prodigal:002006;locus_tag=HMEMAHAE_01654;product=hypothetical protein
NZ_CP029553.1	Prodigal:002006	CDS	1818871	1822491	.	+	0	ID=HMEMAHAE_01655;inference=ab initio prediction:Prodigal:002006;locus_tag=HMEMAHAE_01655;product=hypothetical protein
NZ_CP029553.1	Prodigal:002006	CDS	1822705	1823496	.	-	0	ID=HMEMAHAE_01656;inference=ab initio prediction:Prodigal:002006;locus_tag=HMEMAHAE_01656;product=hypothetical protein
NZ_CP029553.1	Prodigal:002006	CDS	1823543	1825171	.	-	0	ID=HMEMAHAE_01657;eC_number=7.4.2.10;Name=gsiA_3;db_xref=COG:COG1123;gene=gsiA_3;inference=ab initio prediction:Prodigal:002006,similar to AA sequence:UniProtKB:P75796;locus_tag=HMEMAHAE_01657;product=Glutathione import ATP-binding protein GsiA
NZ_CP029553.1	Prodigal:002006	CDS	1825168	1826019	.	-	0	ID=HMEMAHAE_01658;Name=gsiD_5;db_xref=COG:COG1173;gene=gsiD_5;inference=ab initio prediction:Prodigal:002006,similar to AA sequence:UniProtKB:P75799;locus_tag=HMEMAHAE_01658;product=Glutathione transport system permease protein GsiD
NZ_CP029553.1	Prodigal:002006	CDS	1826022	1826999	.	-	0	ID=HMEMAHAE_01659;Name=gsiC_3;db_xref=COG:COG0601;gene=gsiC_3;inference=ab initio prediction:Prodigal:002006,similar to AA sequence:UniProtKB:P75798;locus_tag=HMEMAHAE_01659;product=Glutathione transport system permease protein GsiC
NZ_CP029553.1	Prodigal:002006	CDS	1827091	1828713	.	-	0	ID=HMEMAHAE_01660;Name=dppA_2;db_xref=COG:COG0747;gene=dppA_2;inference=ab initio prediction:Prodigal:002006,similar to AA sequence:UniProtKB:P23847;locus_tag=HMEMAHAE_01660;product=Periplasmic dipeptide transport protein
NZ_CP029553.1	Prodigal:002006	CDS	1828996	1829448	.	+	0	ID=HMEMAHAE_01661;inference=ab initio prediction:Prodigal:002006;locus_tag=HMEMAHAE_01661;product=hypothetical protein
NZ_CP029553.1	Prodigal:002006	CDS	1829590	1830780	.	-	0	ID=HMEMAHAE_01662;Name=yejE;db_xref=COG:COG4239;gene=yejE;inference=ab initio prediction:Prodigal:002006,similar to AA sequence:UniProtKB:P33915;locus_tag=HMEMAHAE_01662;product=Inner membrane ABC transporter permease protein YejE
NZ_CP029553.1	Prodigal:002006	CDS	1830806	1831360	.	-	0	ID=HMEMAHAE_01663;inference=ab initio prediction:Prodigal:002006;locus_tag=HMEMAHAE_01663;product=hypothetical protein
NZ_CP029553.1	Prodigal:002006	CDS	1831442	1832599	.	-	0	ID=HMEMAHAE_01664;eC_number=2.6.1.88;Name=ybdL;db_xref=COG:COG0436;gene=ybdL;inference=ab initio prediction:Prodigal:002006,similar to AA sequence:UniProtKB:P77806;locus_tag=HMEMAHAE_01664;product=Methionine aminotransferase
NZ_CP029553.1	Prodigal:002006	CDS	1832924	1833415	.	+	0	ID=HMEMAHAE_01665;inference=ab initio prediction:Prodigal:002006;locus_tag=HMEMAHAE_01665;product=hypothetical protein
NZ_CP029553.1	Prodigal:002006	CDS	1833483	1833917	.	+	0	ID=HMEMAHAE_01666;inference=ab initio prediction:Prodigal:002006;locus_tag=HMEMAHAE_01666;product=hypothetical protein
NZ_CP029553.1	Prodigal:002006	CDS	1833925	1834890	.	+	0	ID=HMEMAHAE_01667;inference=ab initio prediction:Prodigal:002006;locus_tag=HMEMAHAE_01667;product=hypothetical protein
NZ_CP029553.1	Prodigal:002006	CDS	1834929	1835297	.	-	0	ID=HMEMAHAE_01668;inference=ab initio prediction:Prodigal:002006;locus_tag=HMEMAHAE_01668;product=hypothetical protein
NZ_CP029553.1	Prodigal:002006	CDS	1835467	1836141	.	+	0	ID=HMEMAHAE_01669;eC_number=3.1.3.-;db_xref=COG:COG0637;inference=ab initio prediction:Prodigal:002006,similar to AA sequence:UniProtKB:Q9X0Y1;locus_tag=HMEMAHAE_01669;product=Phosphorylated carbohydrates phosphatase
NZ_CP029553.1	Prodigal:002006	CDS	1836220	1837356	.	+	0	ID=HMEMAHAE_01670;eC_number=3.1.1.-;Name=aes_1;gene=aes_1;inference=ab initio prediction:Prodigal:002006,protein motif:HAMAP:MF_01958;locus_tag=HMEMAHAE_01670;product=Acetyl esterase
NZ_CP029553.1	Prodigal:002006	CDS	1837676	1837993	.	-	0	ID=HMEMAHAE_01671;inference=ab initio prediction:Prodigal:002006;locus_tag=HMEMAHAE_01671;product=hypothetical protein
NZ_CP029553.1	Prodigal:002006	CDS	1838341	1839720	.	+	0	ID=HMEMAHAE_01672;eC_number=6.1.1.16;Name=cysS;db_xref=COG:COG0215;gene=cysS;inference=ab initio prediction:Prodigal:002006,similar to AA sequence:UniProtKB:P21888;locus_tag=HMEMAHAE_01672;product=Cysteine--tRNA ligase
NZ_CP029553.1	Prodigal:002006	CDS	1839788	1839982	.	-	0	ID=HMEMAHAE_01673;inference=ab initio prediction:Prodigal:002006;locus_tag=HMEMAHAE_01673;product=hypothetical protein
NZ_CP029553.1	Prodigal:002006	CDS	1840130	1840495	.	-	0	ID=HMEMAHAE_01674;inference=ab initio prediction:Prodigal:002006;locus_tag=HMEMAHAE_01674;product=hypothetical protein
NZ_CP029553.1	Prodigal:002006	CDS	1840606	1841016	.	-	0	ID=HMEMAHAE_01675;inference=ab initio prediction:Prodigal:002006;locus_tag=HMEMAHAE_01675;product=hypothetical protein
NZ_CP029553.1	Prodigal:002006	CDS	1841357	1841950	.	-	0	ID=HMEMAHAE_01676;inference=ab initio prediction:Prodigal:002006;locus_tag=HMEMAHAE_01676;product=hypothetical protein
NZ_CP029553.1	Prodigal:002006	CDS	1842185	1843585	.	+	0	ID=HMEMAHAE_01677;inference=ab initio prediction:Prodigal:002006;locus_tag=HMEMAHAE_01677;product=hypothetical protein
NZ_CP029553.1	Prodigal:002006	CDS	1843592	1844512	.	-	0	ID=HMEMAHAE_01678;eC_number=2.1.1.144;Name=tam_1;gene=tam_1;inference=ab initio prediction:Prodigal:002006,protein motif:HAMAP:MF_00560;locus_tag=HMEMAHAE_01678;product=Trans-aconitate 2-methyltransferase
NZ_CP029553.1	Prodigal:002006	CDS	1844730	1846670	.	+	0	ID=HMEMAHAE_01679;Name=atm1_1;db_xref=COG:COG5265;gene=atm1_1;inference=ab initio prediction:Prodigal:002006,similar to AA sequence:UniProtKB:Q2G506;locus_tag=HMEMAHAE_01679;product=ATM1-type heavy metal exporter
NZ_CP029553.1	Prodigal:002006	CDS	1846785	1847498	.	+	0	ID=HMEMAHAE_01680;eC_number=4.1.1.65;Name=psd;db_xref=COG:COG0688;gene=psd;inference=ab initio prediction:Prodigal:002006,similar to AA sequence:UniProtKB:P9WHQ5;locus_tag=HMEMAHAE_01680;product=Phosphatidylserine decarboxylase proenzyme
NZ_CP029553.1	Prodigal:002006	CDS	1847515	1848381	.	+	0	ID=HMEMAHAE_01681;inference=ab initio prediction:Prodigal:002006;locus_tag=HMEMAHAE_01681;product=hypothetical protein
NZ_CP029553.1	Prodigal:002006	CDS	1848392	1849165	.	-	0	ID=HMEMAHAE_01682;eC_number=2.1.1.144;Name=tam_2;db_xref=COG:COG4106;gene=tam_2;inference=ab initio prediction:Prodigal:002006,similar to AA sequence:UniProtKB:P76145;locus_tag=HMEMAHAE_01682;product=Trans-aconitate 2-methyltransferase
NZ_CP029553.1	Prodigal:002006	CDS	1849289	1849699	.	+	0	ID=HMEMAHAE_01683;Name=mscL;db_xref=COG:COG1970;gene=mscL;inference=ab initio prediction:Prodigal:002006,similar to AA sequence:UniProtKB:P0A742;locus_tag=HMEMAHAE_01683;product=Large-conductance mechanosensitive channel
NZ_CP029553.1	Prodigal:002006	CDS	1849903	1850436	.	+	0	ID=HMEMAHAE_01684;Name=regA_2;db_xref=COG:COG4567;gene=regA_2;inference=ab initio prediction:Prodigal:002006,similar to AA sequence:UniProtKB:Q53228;locus_tag=HMEMAHAE_01684;product=Photosynthetic apparatus regulatory protein RegA
NZ_CP029553.1	Prodigal:002006	CDS	1850545	1851792	.	+	0	ID=HMEMAHAE_01685;eC_number=1.3.99.-;Name=mmgC_2;db_xref=COG:COG1960;gene=mmgC_2;inference=ab initio prediction:Prodigal:002006,similar to AA sequence:UniProtKB:P45857;locus_tag=HMEMAHAE_01685;product=Acyl-CoA dehydrogenase
NZ_CP029553.1	Prodigal:002006	CDS	1851789	1852256	.	-	0	ID=HMEMAHAE_01686;inference=ab initio prediction:Prodigal:002006;locus_tag=HMEMAHAE_01686;product=hypothetical protein
NZ_CP029553.1	Prodigal:002006	CDS	1852310	1853422	.	-	0	ID=HMEMAHAE_01687;eC_number=1.14.14.35;Name=sfnG;gene=sfnG;inference=ab initio prediction:Prodigal:002006,similar to AA sequence:UniProtKB:Q65YW9;locus_tag=HMEMAHAE_01687;product=FMNH(2)-dependent dimethylsulfone monooxygenase
NZ_CP029553.1	Prodigal:002006	CDS	1853645	1854895	.	-	0	ID=HMEMAHAE_01688;eC_number=1.3.8.3;Name=bbsG_1;gene=bbsG_1;inference=ab initio prediction:Prodigal:002006,similar to AA sequence:UniProtKB:Q9KJE8;locus_tag=HMEMAHAE_01688;product=(R)-benzylsuccinyl-CoA dehydrogenase
NZ_CP029553.1	Prodigal:002006	CDS	1855162	1856256	.	-	0	ID=HMEMAHAE_01689;eC_number=5.1.1.1;Name=alr;db_xref=COG:COG0787;gene=alr;inference=ab initio prediction:Prodigal:002006,similar to AA sequence:UniProtKB:Q9HUN4;locus_tag=HMEMAHAE_01689;product=Alanine racemase%2C biosynthetic
NZ_CP029553.1	Prodigal:002006	CDS	1856352	1857839	.	-	0	ID=HMEMAHAE_01690;eC_number=3.6.4.12;Name=dnaC;db_xref=COG:COG0305;gene=dnaC;inference=ab initio prediction:Prodigal:002006,similar to AA sequence:UniProtKB:P37469;locus_tag=HMEMAHAE_01690;product=Replicative DNA helicase
NZ_CP029553.1	Prodigal:002006	CDS	1858098	1858670	.	-	0	ID=HMEMAHAE_01691;Name=rplI;db_xref=COG:COG0359;gene=rplI;inference=ab initio prediction:Prodigal:002006,similar to AA sequence:UniProtKB:Q6N5A1;locus_tag=HMEMAHAE_01691;product=50S ribosomal protein L9
NZ_CP029553.1	Prodigal:002006	CDS	1858777	1859727	.	-	0	ID=HMEMAHAE_01692;inference=ab initio prediction:Prodigal:002006;locus_tag=HMEMAHAE_01692;product=hypothetical protein
NZ_CP029553.1	Prodigal:002006	CDS	1859838	1860089	.	-	0	ID=HMEMAHAE_01693;Name=rpsR;db_xref=COG:COG0238;gene=rpsR;inference=ab initio prediction:Prodigal:002006,similar to AA sequence:UniProtKB:Q6N5A3;locus_tag=HMEMAHAE_01693;product=30S ribosomal protein S18
NZ_CP029553.1	Prodigal:002006	CDS	1860093	1860581	.	-	0	ID=HMEMAHAE_01694;Name=rpsF;db_xref=COG:COG0360;gene=rpsF;inference=ab initio prediction:Prodigal:002006,similar to AA sequence:UniProtKB:Q6N5A4;locus_tag=HMEMAHAE_01694;product=30S ribosomal protein S6
NZ_CP029553.1	Prodigal:002006	CDS	1861004	1862017	.	+	0	ID=HMEMAHAE_01695;inference=ab initio prediction:Prodigal:002006;locus_tag=HMEMAHAE_01695;product=hypothetical protein
NZ_CP029553.1	Prodigal:002006	CDS	1862311	1864008	.	+	0	ID=HMEMAHAE_01696;inference=ab initio prediction:Prodigal:002006;locus_tag=HMEMAHAE_01696;product=hypothetical protein
NZ_CP029553.1	Prodigal:002006	CDS	1864293	1864634	.	+	0	ID=HMEMAHAE_01697;inference=ab initio prediction:Prodigal:002006;locus_tag=HMEMAHAE_01697;product=hypothetical protein
NZ_CP029553.1	Prodigal:002006	CDS	1864778	1865788	.	-	0	ID=HMEMAHAE_01698;inference=ab initio prediction:Prodigal:002006;locus_tag=HMEMAHAE_01698;product=hypothetical protein
NZ_CP029553.1	Prodigal:002006	CDS	1865918	1866169	.	-	0	ID=HMEMAHAE_01699;inference=ab initio prediction:Prodigal:002006;locus_tag=HMEMAHAE_01699;product=hypothetical protein
NZ_CP029553.1	Prodigal:002006	CDS	1866321	1866782	.	+	0	ID=HMEMAHAE_01700;Name=decR_2;db_xref=COG:COG1522;gene=decR_2;inference=ab initio prediction:Prodigal:002006,similar to AA sequence:UniProtKB:P0ACJ5;locus_tag=HMEMAHAE_01700;product=DNA-binding transcriptional activator DecR
NZ_CP029553.1	Prodigal:002006	CDS	1866960	1867991	.	+	0	ID=HMEMAHAE_01701;Name=bmr3;gene=bmr3;inference=ab initio prediction:Prodigal:002006,similar to AA sequence:UniProtKB:P96712;locus_tag=HMEMAHAE_01701;product=Multidrug resistance protein 3
NZ_CP029553.1	Prodigal:002006	CDS	1867988	1868422	.	+	0	ID=HMEMAHAE_01702;inference=ab initio prediction:Prodigal:002006;locus_tag=HMEMAHAE_01702;product=hypothetical protein
NZ_CP029553.1	Prodigal:002006	CDS	1868493	1869332	.	-	0	ID=HMEMAHAE_01703;Name=rssB_2;gene=rssB_2;inference=ab initio prediction:Prodigal:002006,protein motif:HAMAP:MF_00958;locus_tag=HMEMAHAE_01703;product=Regulator of RpoS
NZ_CP029553.1	Prodigal:002006	CDS	1869462	1870427	.	-	0	ID=HMEMAHAE_01704;Name=xerC_1;db_xref=COG:COG4973;gene=xerC_1;inference=ab initio prediction:Prodigal:002006,similar to AA sequence:UniProtKB:P44818;locus_tag=HMEMAHAE_01704;product=Tyrosine recombinase XerC
NZ_CP029553.1	Prodigal:002006	CDS	1870506	1871384	.	-	0	ID=HMEMAHAE_01705;Name=lacX;gene=lacX;inference=ab initio prediction:Prodigal:002006,similar to AA sequence:UniProtKB:P23496;locus_tag=HMEMAHAE_01705;product=Protein LacX%2C plasmid
NZ_CP029553.1	Prodigal:002006	CDS	1871445	1873121	.	-	0	ID=HMEMAHAE_01706;eC_number=3.6.4.13;Name=deaD;db_xref=COG:COG0513;gene=deaD;inference=ab initio prediction:Prodigal:002006,similar to AA sequence:UniProtKB:P0A9P6;locus_tag=HMEMAHAE_01706;product=ATP-dependent RNA helicase DeaD
NZ_CP029553.1	Prodigal:002006	CDS	1873361	1877152	.	-	0	ID=HMEMAHAE_01707;eC_number=2.7.13.3;Name=rcsC_9;gene=rcsC_9;inference=ab initio prediction:Prodigal:002006,protein motif:HAMAP:MF_00979;locus_tag=HMEMAHAE_01707;product=Sensor histidine kinase RcsC
NZ_CP029553.1	Prodigal:002006	CDS	1877246	1877782	.	-	0	ID=HMEMAHAE_01708;eC_number=2.7.1.12;db_xref=COG:COG3265;inference=ab initio prediction:Prodigal:002006,similar to AA sequence:UniProtKB:Q5FQ97;locus_tag=HMEMAHAE_01708;product=Gluconokinase
NZ_CP029553.1	Prodigal:002006	CDS	1878132	1879535	.	-	0	ID=HMEMAHAE_01709;eC_number=1.8.1.4;Name=lpd3;db_xref=COG:COG1249;gene=lpd3;inference=ab initio prediction:Prodigal:002006,similar to AA sequence:UniProtKB:P31046;locus_tag=HMEMAHAE_01709;product=Dihydrolipoyl dehydrogenase 3
NZ_CP029553.1	Prodigal:002006	CDS	1879611	1880357	.	-	0	ID=HMEMAHAE_01710;eC_number=1.-.-.-;Name=ygfF;gene=ygfF;inference=ab initio prediction:Prodigal:002006,similar to AA sequence:UniProtKB:P52037;locus_tag=HMEMAHAE_01710;product=putative oxidoreductase YgfF
NZ_CP029553.1	Prodigal:002006	CDS	1880655	1881941	.	-	0	ID=HMEMAHAE_01711;eC_number=2.3.1.61;Name=sucB;db_xref=COG:COG0508;gene=sucB;inference=ab initio prediction:Prodigal:002006,similar to AA sequence:UniProtKB:P0AFG6;locus_tag=HMEMAHAE_01711;product=Dihydrolipoyllysine-residue succinyltransferase component of 2-oxoglutarate dehydrogenase complex
NZ_CP029553.1	Prodigal:002006	CDS	1882022	1884976	.	-	0	ID=HMEMAHAE_01712;eC_number=1.2.4.2;Name=sucA;db_xref=COG:COG0567;gene=sucA;inference=ab initio prediction:Prodigal:002006,similar to AA sequence:UniProtKB:P0AFG3;locus_tag=HMEMAHAE_01712;product=2-oxoglutarate dehydrogenase E1 component
NZ_CP029553.1	Prodigal:002006	CDS	1885187	1886071	.	-	0	ID=HMEMAHAE_01713;eC_number=6.2.1.5;Name=sucD_1;db_xref=COG:COG0074;gene=sucD_1;inference=ab initio prediction:Prodigal:002006,similar to AA sequence:UniProtKB:P0AGE9;locus_tag=HMEMAHAE_01713;product=Succinate--CoA ligase [ADP-forming] subunit alpha
NZ_CP029553.1	Prodigal:002006	CDS	1886442	1887641	.	-	0	ID=HMEMAHAE_01714;eC_number=6.2.1.5;Name=sucC_1;db_xref=COG:COG0045;gene=sucC_1;inference=ab initio prediction:Prodigal:002006,similar to AA sequence:UniProtKB:P80886;locus_tag=HMEMAHAE_01714;product=Succinate--CoA ligase [ADP-forming] subunit beta
NZ_CP029553.1	Prodigal:002006	CDS	1887721	1888683	.	-	0	ID=HMEMAHAE_01715;eC_number=1.1.1.37;Name=mdh;db_xref=COG:COG0039;gene=mdh;inference=ab initio prediction:Prodigal:002006,similar to AA sequence:UniProtKB:A9W386;locus_tag=HMEMAHAE_01715;product=Malate dehydrogenase
NZ_CP029553.1	Prodigal:002006	CDS	1888933	1889619	.	-	0	ID=HMEMAHAE_01716;Name=slmA_2;gene=slmA_2;inference=ab initio prediction:Prodigal:002006,protein motif:HAMAP:MF_01839;locus_tag=HMEMAHAE_01716;product=Nucleoid occlusion factor SlmA
NZ_CP029553.1	Prodigal:002006	CDS	1889724	1890284	.	-	0	ID=HMEMAHAE_01717;inference=ab initio prediction:Prodigal:002006;locus_tag=HMEMAHAE_01717;product=hypothetical protein
NZ_CP029553.1	Prodigal:002006	CDS	1890954	1891520	.	+	0	ID=HMEMAHAE_01718;inference=ab initio prediction:Prodigal:002006;locus_tag=HMEMAHAE_01718;product=hypothetical protein
NZ_CP029553.1	Prodigal:002006	CDS	1891979	1893745	.	+	0	ID=HMEMAHAE_01719;inference=ab initio prediction:Prodigal:002006;locus_tag=HMEMAHAE_01719;product=hypothetical protein
NZ_CP029553.1	Prodigal:002006	CDS	1893842	1894990	.	+	0	ID=HMEMAHAE_01720;eC_number=3.4.-.-;Name=bepA_2;gene=bepA_2;inference=ab initio prediction:Prodigal:002006,protein motif:HAMAP:MF_00997;locus_tag=HMEMAHAE_01720;product=Beta-barrel assembly-enhancing protease
NZ_CP029553.1	Prodigal:002006	CDS	1895243	1895731	.	+	0	ID=HMEMAHAE_01721;Name=ccmE;db_xref=COG:COG2332;gene=ccmE;inference=ab initio prediction:Prodigal:002006,similar to AA sequence:UniProtKB:Q9LA01;locus_tag=HMEMAHAE_01721;product=Cytochrome c-type biogenesis protein CcmE
NZ_CP029553.1	Prodigal:002006	CDS	1895941	1897938	.	+	0	ID=HMEMAHAE_01722;Name=ccmF;db_xref=COG:COG1138;gene=ccmF;inference=ab initio prediction:Prodigal:002006,similar to AA sequence:UniProtKB:P33927;locus_tag=HMEMAHAE_01722;product=Cytochrome c-type biogenesis protein CcmF
NZ_CP029553.1	Prodigal:002006	CDS	1897956	1898435	.	+	0	ID=HMEMAHAE_01723;Name=ccmH;db_xref=COG:COG3088;gene=ccmH;inference=ab initio prediction:Prodigal:002006,similar to AA sequence:UniProtKB:Q9I3N0;locus_tag=HMEMAHAE_01723;product=Cytochrome c-type biogenesis protein CcmH
NZ_CP029553.1	Prodigal:002006	CDS	1898432	1899427	.	+	0	ID=HMEMAHAE_01724;eC_number=3.4.11.-;db_xref=COG:COG3191;inference=ab initio prediction:Prodigal:002006,similar to AA sequence:UniProtKB:P9WM23;locus_tag=HMEMAHAE_01724;product=putative aminopeptidase
NZ_CP029553.1	Prodigal:002006	CDS	1899626	1899997	.	+	0	ID=HMEMAHAE_01725;Name=crcB;db_xref=COG:COG0239;gene=crcB;inference=ab initio prediction:Prodigal:002006,similar to AA sequence:UniProtKB:P37002;locus_tag=HMEMAHAE_01725;product=Putative fluoride ion transporter CrcB
NZ_CP029553.1	Prodigal:002006	CDS	1900073	1900378	.	+	0	ID=HMEMAHAE_01726;inference=ab initio prediction:Prodigal:002006;locus_tag=HMEMAHAE_01726;product=hypothetical protein
NZ_CP029553.1	Prodigal:002006	CDS	1900424	1902982	.	+	0	ID=HMEMAHAE_01727;inference=ab initio prediction:Prodigal:002006;locus_tag=HMEMAHAE_01727;product=hypothetical protein
NZ_CP029553.1	Prodigal:002006	CDS	1903162	1904550	.	+	0	ID=HMEMAHAE_01728;inference=ab initio prediction:Prodigal:002006;locus_tag=HMEMAHAE_01728;product=hypothetical protein
NZ_CP029553.1	Prodigal:002006	CDS	1904570	1904803	.	-	0	ID=HMEMAHAE_01729;inference=ab initio prediction:Prodigal:002006;locus_tag=HMEMAHAE_01729;product=hypothetical protein
NZ_CP029553.1	Prodigal:002006	CDS	1905114	1906754	.	+	0	ID=HMEMAHAE_01730;Name=pitA;db_xref=COG:COG0306;gene=pitA;inference=ab initio prediction:Prodigal:002006,similar to AA sequence:UniProtKB:P0AFJ7;locus_tag=HMEMAHAE_01730;product=Low-affinity inorganic phosphate transporter 1
NZ_CP029553.1	Prodigal:002006	CDS	1906770	1907438	.	-	0	ID=HMEMAHAE_01731;inference=ab initio prediction:Prodigal:002006;locus_tag=HMEMAHAE_01731;product=hypothetical protein
NZ_CP029553.1	Prodigal:002006	CDS	1907719	1908732	.	+	0	ID=HMEMAHAE_01732;eC_number=5.1.3.2;db_xref=COG:COG1088;inference=ab initio prediction:Prodigal:002006,similar to AA sequence:UniProtKB:A0R5C5;locus_tag=HMEMAHAE_01732;product=UDP-glucose 4-epimerase
NZ_CP029553.1	Prodigal:002006	CDS	1908790	1910040	.	+	0	ID=HMEMAHAE_01733;Name=betI_4;gene=betI_4;inference=ab initio prediction:Prodigal:002006,protein motif:HAMAP:MF_00768;locus_tag=HMEMAHAE_01733;product=HTH-type transcriptional regulator BetI
NZ_CP029553.1	Prodigal:002006	CDS	1910072	1911775	.	-	0	ID=HMEMAHAE_01734;inference=ab initio prediction:Prodigal:002006;locus_tag=HMEMAHAE_01734;product=hypothetical protein
NZ_CP029553.1	Prodigal:002006	CDS	1911927	1914314	.	-	0	ID=HMEMAHAE_01735;eC_number=1.6.99.1;Name=namA_1;gene=namA_1;inference=ab initio prediction:Prodigal:002006,protein motif:HAMAP:MF_01614;locus_tag=HMEMAHAE_01735;product=NADPH dehydrogenase
NZ_CP029553.1	Prodigal:002006	CDS	1914705	1915889	.	+	0	ID=HMEMAHAE_01736;inference=ab initio prediction:Prodigal:002006;locus_tag=HMEMAHAE_01736;product=hypothetical protein
NZ_CP029553.1	Prodigal:002006	CDS	1915916	1916839	.	+	0	ID=HMEMAHAE_01737;Name=livH_2;db_xref=COG:COG0559;gene=livH_2;inference=ab initio prediction:Prodigal:002006,similar to AA sequence:UniProtKB:P0AEX7;locus_tag=HMEMAHAE_01737;product=High-affinity branched-chain amino acid transport system permease protein LivH
NZ_CP029553.1	Prodigal:002006	CDS	1916836	1917825	.	+	0	ID=HMEMAHAE_01738;inference=ab initio prediction:Prodigal:002006;locus_tag=HMEMAHAE_01738;product=hypothetical protein
NZ_CP029553.1	Prodigal:002006	CDS	1917822	1918589	.	+	0	ID=HMEMAHAE_01739;eC_number=3.6.3.-;Name=lptB_2;db_xref=COG:COG1137;gene=lptB_2;inference=ab initio prediction:Prodigal:002006,similar to AA sequence:UniProtKB:P45073;locus_tag=HMEMAHAE_01739;product=Lipopolysaccharide export system ATP-binding protein LptB
NZ_CP029553.1	Prodigal:002006	CDS	1918589	1919284	.	+	0	ID=HMEMAHAE_01740;Name=livF_4;db_xref=COG:COG0410;gene=livF_4;inference=ab initio prediction:Prodigal:002006,similar to AA sequence:UniProtKB:P22731;locus_tag=HMEMAHAE_01740;product=High-affinity branched-chain amino acid transport ATP-binding protein LivF
NZ_CP029553.1	Prodigal:002006	CDS	1919309	1919767	.	+	0	ID=HMEMAHAE_01741;inference=ab initio prediction:Prodigal:002006;locus_tag=HMEMAHAE_01741;product=hypothetical protein
NZ_CP029553.1	Prodigal:002006	CDS	1919773	1921029	.	+	0	ID=HMEMAHAE_01742;eC_number=1.14.13.218;Name=phzS;db_xref=COG:COG0654;gene=phzS;inference=ab initio prediction:Prodigal:002006,similar to AA sequence:UniProtKB:Q9HWG9;locus_tag=HMEMAHAE_01742;product=5-methylphenazine-1-carboxylate 1-monooxygenase
NZ_CP029553.1	Prodigal:002006	CDS	1921272	1922033	.	+	0	ID=HMEMAHAE_01743;eC_number=1.1.1.-;Name=polS;gene=polS;inference=ab initio prediction:Prodigal:002006,similar to AA sequence:UniProtKB:Q59787;locus_tag=HMEMAHAE_01743;product=Sorbitol dehydrogenase
NZ_CP029553.1	Prodigal:002006	CDS	1922030	1922713	.	+	0	ID=HMEMAHAE_01744;inference=ab initio prediction:Prodigal:002006;locus_tag=HMEMAHAE_01744;product=hypothetical protein
NZ_CP029553.1	Prodigal:002006	CDS	1922710	1923360	.	+	0	ID=HMEMAHAE_01745;eC_number=4.2.1.17;db_xref=COG:COG1024;inference=ab initio prediction:Prodigal:002006,similar to AA sequence:UniProtKB:P9WNN7;locus_tag=HMEMAHAE_01745;product=putative enoyl-CoA hydratase echA12
NZ_CP029553.1	Prodigal:002006	CDS	1923543	1924688	.	+	0	ID=HMEMAHAE_01746;eC_number=1.3.99.-;db_xref=COG:COG1960;inference=ab initio prediction:Prodigal:002006,similar to AA sequence:UniProtKB:P9WQG1;locus_tag=HMEMAHAE_01746;product=putative acyl-CoA dehydrogenase fadE25
NZ_CP029553.1	Prodigal:002006	CDS	1924704	1926434	.	+	0	ID=HMEMAHAE_01747;eC_number=6.2.1.25;Name=bclA;gene=bclA;inference=ab initio prediction:Prodigal:002006,similar to AA sequence:UniProtKB:Q8GQN9;locus_tag=HMEMAHAE_01747;product=Benzoate--CoA ligase
[truncated: 106,710 more rows]
