# Supplementary material for: Comprehensive Comparative Genomics and Phenotyping of Methylobacterium Species
Source: Front Microbiol. 2021 Oct 6;12:740610. doi: 10.3389/fmicb.2021.740610 (PMC8561711; doi:10.3389/fmicb.2021.740610)
Supplement: Supplementary file 10 [file Data_Sheet_4.ZIP › Mb_pseudosasicola.gff]

##gff-version 3
##sequence-region FOTK01000129.1 1 1090
##sequence-region FOTK01000126.1 1 1350
##sequence-region FOTK01000125.1 1 1433
##sequence-region FOTK01000123.1 1 1468
##sequence-region FOTK01000122.1 1 1550
##sequence-region FOTK01000121.1 1 1583
##sequence-region FOTK01000120.1 1 1588
##sequence-region FOTK01000119.1 1 1766
##sequence-region FOTK01000114.1 1 3060
##sequence-region FOTK01000113.1 1 3126
##sequence-region FOTK01000111.1 1 3506
##sequence-region FOTK01000110.1 1 3494
##sequence-region FOTK01000109.1 1 3585
##sequence-region FOTK01000107.1 1 4320
##sequence-region FOTK01000117.1 1 1903
##sequence-region FOTK01000104.1 1 5355
##sequence-region FOTK01000103.1 1 5468
##sequence-region FOTK01000102.1 1 5483
##sequence-region FOTK01000101.1 1 5520
##sequence-region FOTK01000100.1 1 5604
##sequence-region FOTK01000098.1 1 6752
##sequence-region FOTK01000046.1 1 35524
##sequence-region FOTK01000044.1 1 41169
##sequence-region FOTK01000012.1 1 150333
##sequence-region FOTK01000106.1 1 5073
##sequence-region FOTK01000015.1 1 139565
##sequence-region FOTK01000060.1 1 22538
##sequence-region FOTK01000043.1 1 45883
##sequence-region FOTK01000032.1 1 70761
##sequence-region FOTK01000057.1 1 24032
##sequence-region FOTK01000097.1 1 6853
##sequence-region FOTK01000039.1 1 55969
##sequence-region FOTK01000118.1 1 1895
##sequence-region FOTK01000027.1 1 87226
##sequence-region FOTK01000038.1 1 59425
##sequence-region FOTK01000083.1 1 9975
##sequence-region FOTK01000092.1 1 8038
##sequence-region FOTK01000037.1 1 62646
##sequence-region FOTK01000079.1 1 12146
##sequence-region FOTK01000115.1 1 2738
##sequence-region FOTK01000035.1 1 63508
##sequence-region FOTK01000020.1 1 116690
##sequence-region FOTK01000033.1 1 64548
##sequence-region FOTK01000095.1 1 7481
##sequence-region FOTK01000029.1 1 81987
##sequence-region FOTK01000052.1 1 27332
##sequence-region FOTK01000028.1 1 85368
##sequence-region FOTK01000088.1 1 8926
##sequence-region FOTK01000024.1 1 110340
##sequence-region FOTK01000009.1 1 185857
##sequence-region FOTK01000007.1 1 211363
##sequence-region FOTK01000075.1 1 14324
##sequence-region FOTK01000006.1 1 257080
##sequence-region FOTK01000055.1 1 25511
##sequence-region FOTK01000002.1 1 351942
##sequence-region FOTK01000127.1 1 1236
##sequence-region FOTK01000045.1 1 39263
##sequence-region FOTK01000064.1 1 19246
##sequence-region FOTK01000005.1 1 264050
##sequence-region FOTK01000004.1 1 276201
##sequence-region FOTK01000112.1 1 3221
##sequence-region FOTK01000042.1 1 47500
##sequence-region FOTK01000071.1 1 15699
##sequence-region FOTK01000003.1 1 292927
##sequence-region FOTK01000048.1 1 31933
##sequence-region FOTK01000072.1 1 15595
##sequence-region FOTK01000025.1 1 107818
##sequence-region FOTK01000085.1 1 9662
##sequence-region FOTK01000001.1 1 447228
##sequence-region FOTK01000053.1 1 25821
##sequence-region FOTK01000099.1 1 6630
##sequence-region FOTK01000031.1 1 71270
##sequence-region FOTK01000040.1 1 55485
##sequence-region FOTK01000013.1 1 147375
##sequence-region FOTK01000062.1 1 21022
##sequence-region FOTK01000082.1 1 10326
##sequence-region FOTK01000124.1 1 1442
##sequence-region FOTK01000014.1 1 146803
##sequence-region FOTK01000063.1 1 20546
##sequence-region FOTK01000108.1 1 3773
##sequence-region FOTK01000016.1 1 133435
##sequence-region FOTK01000128.1 1 1159
##sequence-region FOTK01000026.1 1 93477
##sequence-region FOTK01000011.1 1 153592
##sequence-region FOTK01000021.1 1 112208
##sequence-region FOTK01000076.1 1 13167
##sequence-region FOTK01000091.1 1 8354
##sequence-region FOTK01000017.1 1 130183
##sequence-region FOTK01000051.1 1 28606
##sequence-region FOTK01000034.1 1 64409
##sequence-region FOTK01000047.1 1 33368
##sequence-region FOTK01000008.1 1 210848
##sequence-region FOTK01000077.1 1 12887
##sequence-region FOTK01000019.1 1 123836
##sequence-region FOTK01000010.1 1 154337
##sequence-region FOTK01000049.1 1 31394
##sequence-region FOTK01000065.1 1 17664
##sequence-region FOTK01000022.1 1 111749
##sequence-region FOTK01000050.1 1 29119
##sequence-region FOTK01000023.1 1 110431
##sequence-region FOTK01000054.1 1 25775
##sequence-region FOTK01000116.1 1 1948
##sequence-region FOTK01000096.1 1 6878
##sequence-region FOTK01000056.1 1 24801
##sequence-region FOTK01000058.1 1 23973
##sequence-region FOTK01000059.1 1 23615
##sequence-region FOTK01000089.1 1 8766
##sequence-region FOTK01000061.1 1 21035
##sequence-region FOTK01000036.1 1 63184
##sequence-region FOTK01000066.1 1 17499
##sequence-region FOTK01000067.1 1 17171
##sequence-region FOTK01000105.1 1 5137
##sequence-region FOTK01000069.1 1 16829
##sequence-region FOTK01000068.1 1 17057
##sequence-region FOTK01000070.1 1 16269
##sequence-region FOTK01000073.1 1 14878
##sequence-region FOTK01000041.1 1 53059
##sequence-region FOTK01000074.1 1 14813
##sequence-region FOTK01000080.1 1 11471
##sequence-region FOTK01000078.1 1 12341
##sequence-region FOTK01000094.1 1 7619
##sequence-region FOTK01000081.1 1 10894
##sequence-region FOTK01000084.1 1 9721
##sequence-region FOTK01000086.1 1 9230
##sequence-region FOTK01000030.1 1 80280
##sequence-region FOTK01000018.1 1 126062
##sequence-region FOTK01000087.1 1 9026
##sequence-region FOTK01000090.1 1 8707
##sequence-region FOTK01000093.1 1 7894
FOTK01000129.1	barrnap:0.9	rRNA	25	1080	2.7e-268	-	.	ID=JACPCCOE_00001;locus_tag=JACPCCOE_00001;note=aligned only 32 percent of the 23S ribosomal RNA;product=23S ribosomal RNA (partial)
FOTK01000126.1	Prodigal:002006	CDS	192	575	.	+	0	ID=JACPCCOE_00002;inference=ab initio prediction:Prodigal:002006,similar to AA sequence:ISfinder:ISMex30;locus_tag=JACPCCOE_00002;product=IS630 family transposase ISMex30
FOTK01000126.1	Prodigal:002006	CDS	572	1153	.	+	0	ID=JACPCCOE_00003;inference=ab initio prediction:Prodigal:002006,similar to AA sequence:ISfinder:ISMex30;locus_tag=JACPCCOE_00003;product=IS630 family transposase ISMex30
FOTK01000125.1	Prodigal:002006	CDS	362	1378	.	+	0	ID=JACPCCOE_00004;inference=ab initio prediction:Prodigal:002006;locus_tag=JACPCCOE_00004;product=hypothetical protein
FOTK01000123.1	Prodigal:002006	CDS	88	351	.	+	0	ID=JACPCCOE_00005;eC_number=3.1.4.-;db_xref=COG:COG2206;inference=ab initio prediction:Prodigal:002006,similar to AA sequence:UniProtKB:Q9KL18;locus_tag=JACPCCOE_00005;product=3'3'-cGAMP-specific phosphodiesterase 3
FOTK01000123.1	Prodigal:002006	CDS	391	705	.	-	0	ID=JACPCCOE_00006;inference=ab initio prediction:Prodigal:002006;locus_tag=JACPCCOE_00006;product=hypothetical protein
FOTK01000123.1	Prodigal:002006	CDS	936	1304	.	-	0	ID=JACPCCOE_00007;inference=ab initio prediction:Prodigal:002006;locus_tag=JACPCCOE_00007;product=hypothetical protein
FOTK01000122.1	barrnap:0.9	rRNA	54	1533	0	-	.	ID=JACPCCOE_00008;locus_tag=JACPCCOE_00008;product=16S ribosomal RNA
FOTK01000121.1	Prodigal:002006	CDS	59	1507	.	+	0	ID=JACPCCOE_00009;inference=ab initio prediction:Prodigal:002006,similar to AA sequence:ISfinder:ISMno15;locus_tag=JACPCCOE_00009;product=IS1182 family transposase ISMno15
FOTK01000120.1	Prodigal:002006	CDS	233	1396	.	+	0	ID=JACPCCOE_00010;inference=ab initio prediction:Prodigal:002006;locus_tag=JACPCCOE_00010;product=hypothetical protein
FOTK01000119.1	Prodigal:002006	CDS	657	1421	.	-	0	ID=JACPCCOE_00011;inference=ab initio prediction:Prodigal:002006;locus_tag=JACPCCOE_00011;product=hypothetical protein
FOTK01000114.1	Prodigal:002006	CDS	88	351	.	+	0	ID=JACPCCOE_00012;inference=ab initio prediction:Prodigal:002006,similar to AA sequence:ISfinder:ISMdi16;locus_tag=JACPCCOE_00012;product=IS3 family transposase ISMdi16
FOTK01000114.1	Prodigal:002006	CDS	760	1140	.	+	0	ID=JACPCCOE_00013;inference=ab initio prediction:Prodigal:002006,similar to AA sequence:ISfinder:ISMdi16;locus_tag=JACPCCOE_00013;product=IS3 family transposase ISMdi16
FOTK01000114.1	Prodigal:002006	CDS	1440	2645	.	+	0	ID=JACPCCOE_00014;inference=ab initio prediction:Prodigal:002006;locus_tag=JACPCCOE_00014;product=hypothetical protein
FOTK01000113.1	Prodigal:002006	CDS	387	1016	.	-	0	ID=JACPCCOE_00015;inference=ab initio prediction:Prodigal:002006;locus_tag=JACPCCOE_00015;product=hypothetical protein
FOTK01000113.1	Prodigal:002006	CDS	1118	1369	.	-	0	ID=JACPCCOE_00016;inference=ab initio prediction:Prodigal:002006;locus_tag=JACPCCOE_00016;product=hypothetical protein
FOTK01000113.1	Prodigal:002006	CDS	1503	2222	.	-	0	ID=JACPCCOE_00017;Name=aadR_1;db_xref=COG:COG0664;gene=aadR_1;inference=ab initio prediction:Prodigal:002006,similar to AA sequence:UniProtKB:Q01980;locus_tag=JACPCCOE_00017;product=Transcriptional activatory protein AadR
FOTK01000113.1	Prodigal:002006	CDS	2480	2977	.	-	0	ID=JACPCCOE_00018;Name=pfyP;gene=pfyP;inference=ab initio prediction:Prodigal:002006,similar to AA sequence:UniProtKB:O34627;locus_tag=JACPCCOE_00018;product=Blue-light photoreceptor
FOTK01000111.1	Prodigal:002006	CDS	132	506	.	+	0	ID=JACPCCOE_00019;inference=ab initio prediction:Prodigal:002006;locus_tag=JACPCCOE_00019;product=hypothetical protein
FOTK01000111.1	Prodigal:002006	CDS	528	851	.	-	0	ID=JACPCCOE_00020;inference=ab initio prediction:Prodigal:002006;locus_tag=JACPCCOE_00020;product=hypothetical protein
FOTK01000111.1	Prodigal:002006	CDS	859	1626	.	-	0	ID=JACPCCOE_00021;inference=ab initio prediction:Prodigal:002006;locus_tag=JACPCCOE_00021;product=hypothetical protein
FOTK01000111.1	Prodigal:002006	CDS	1745	2221	.	-	0	ID=JACPCCOE_00022;inference=ab initio prediction:Prodigal:002006;locus_tag=JACPCCOE_00022;product=hypothetical protein
FOTK01000111.1	Prodigal:002006	CDS	2745	3482	.	-	0	ID=JACPCCOE_00023;inference=ab initio prediction:Prodigal:002006;locus_tag=JACPCCOE_00023;product=hypothetical protein
FOTK01000110.1	Prodigal:002006	CDS	115	690	.	-	0	ID=JACPCCOE_00024;inference=ab initio prediction:Prodigal:002006,similar to AA sequence:ISfinder:ISMex30;locus_tag=JACPCCOE_00024;product=IS630 family transposase ISMex30
FOTK01000110.1	Prodigal:002006	CDS	687	1070	.	-	0	ID=JACPCCOE_00025;inference=ab initio prediction:Prodigal:002006,similar to AA sequence:ISfinder:ISMdi20;locus_tag=JACPCCOE_00025;product=IS630 family transposase ISMdi20
FOTK01000110.1	Prodigal:002006	CDS	1231	1368	.	+	0	ID=JACPCCOE_00026;inference=ab initio prediction:Prodigal:002006;locus_tag=JACPCCOE_00026;product=hypothetical protein
FOTK01000110.1	Prodigal:002006	CDS	1515	1646	.	+	0	ID=JACPCCOE_00027;inference=ab initio prediction:Prodigal:002006;locus_tag=JACPCCOE_00027;product=hypothetical protein
FOTK01000110.1	Prodigal:002006	CDS	2925	3071	.	+	0	ID=JACPCCOE_00028;inference=ab initio prediction:Prodigal:002006;locus_tag=JACPCCOE_00028;product=hypothetical protein
FOTK01000109.1	Prodigal:002006	CDS	164	628	.	-	0	ID=JACPCCOE_00029;inference=ab initio prediction:Prodigal:002006;locus_tag=JACPCCOE_00029;product=hypothetical protein
FOTK01000109.1	Prodigal:002006	CDS	660	1031	.	-	0	ID=JACPCCOE_00030;inference=ab initio prediction:Prodigal:002006;locus_tag=JACPCCOE_00030;product=hypothetical protein
FOTK01000109.1	Prodigal:002006	CDS	2647	3309	.	-	0	ID=JACPCCOE_00031;inference=ab initio prediction:Prodigal:002006;locus_tag=JACPCCOE_00031;product=hypothetical protein
FOTK01000107.1	Prodigal:002006	CDS	495	1130	.	+	0	ID=JACPCCOE_00032;inference=ab initio prediction:Prodigal:002006;locus_tag=JACPCCOE_00032;product=hypothetical protein
FOTK01000107.1	Prodigal:002006	CDS	1236	1946	.	-	0	ID=JACPCCOE_00033;Name=mcbR;db_xref=COG:COG1802;gene=mcbR;inference=ab initio prediction:Prodigal:002006,similar to AA sequence:UniProtKB:P76114;locus_tag=JACPCCOE_00033;product=HTH-type transcriptional regulator McbR
FOTK01000107.1	Prodigal:002006	CDS	2059	3114	.	+	0	ID=JACPCCOE_00034;eC_number=1.1.1.414;Name=lgoD_1;db_xref=COG:COG1063;gene=lgoD_1;inference=ab initio prediction:Prodigal:002006,similar to AA sequence:UniProtKB:P39400;locus_tag=JACPCCOE_00034;product=L-galactonate-5-dehydrogenase
FOTK01000107.1	Prodigal:002006	CDS	3114	4130	.	+	0	ID=JACPCCOE_00035;eC_number=2.3.1.-;Name=pks5;db_xref=COG:COG3321;gene=pks5;inference=ab initio prediction:Prodigal:002006,similar to AA sequence:UniProtKB:A0R1E8;locus_tag=JACPCCOE_00035;product=Mycocerosic acid synthase-like polyketide synthase
FOTK01000117.1	Prodigal:002006	CDS	156	1712	.	-	0	ID=JACPCCOE_00036;inference=ab initio prediction:Prodigal:002006,similar to AA sequence:ISfinder:ISMdi2;locus_tag=JACPCCOE_00036;product=ISL3 family transposase ISMdi2
FOTK01000104.1	Prodigal:002006	CDS	35	787	.	-	0	ID=JACPCCOE_00037;inference=ab initio prediction:Prodigal:002006,similar to AA sequence:ISfinder:ISMex5;locus_tag=JACPCCOE_00037;product=IS3 family transposase ISMex5
FOTK01000104.1	Prodigal:002006	CDS	940	1215	.	-	0	ID=JACPCCOE_00038;inference=ab initio prediction:Prodigal:002006,similar to AA sequence:ISfinder:ISMex5;locus_tag=JACPCCOE_00038;product=IS3 family transposase ISMex5
FOTK01000104.1	Prodigal:002006	CDS	1385	2104	.	+	0	ID=JACPCCOE_00039;inference=ab initio prediction:Prodigal:002006;locus_tag=JACPCCOE_00039;product=hypothetical protein
FOTK01000104.1	Prodigal:002006	CDS	2967	3206	.	+	0	ID=JACPCCOE_00040;inference=ab initio prediction:Prodigal:002006;locus_tag=JACPCCOE_00040;product=hypothetical protein
FOTK01000104.1	Prodigal:002006	CDS	3212	3406	.	+	0	ID=JACPCCOE_00041;inference=ab initio prediction:Prodigal:002006;locus_tag=JACPCCOE_00041;product=hypothetical protein
FOTK01000104.1	Prodigal:002006	CDS	3531	4343	.	+	0	ID=JACPCCOE_00042;inference=ab initio prediction:Prodigal:002006;locus_tag=JACPCCOE_00042;product=hypothetical protein
FOTK01000104.1	Prodigal:002006	CDS	4401	4619	.	+	0	ID=JACPCCOE_00043;inference=ab initio prediction:Prodigal:002006;locus_tag=JACPCCOE_00043;product=hypothetical protein
FOTK01000104.1	Prodigal:002006	CDS	5070	5330	.	-	0	ID=JACPCCOE_00044;inference=ab initio prediction:Prodigal:002006,similar to AA sequence:ISfinder:ISMdi1;locus_tag=JACPCCOE_00044;product=IS630 family transposase ISMdi1
FOTK01000103.1	Prodigal:002006	CDS	91	612	.	+	0	ID=JACPCCOE_00045;eC_number=1.1.1.163;Name=cpnA_1;gene=cpnA_1;inference=ab initio prediction:Prodigal:002006,similar to AA sequence:UniProtKB:Q8GAV9;locus_tag=JACPCCOE_00045;product=Cyclopentanol dehydrogenase
FOTK01000103.1	Prodigal:002006	CDS	1522	1698	.	+	0	ID=JACPCCOE_00046;inference=ab initio prediction:Prodigal:002006;locus_tag=JACPCCOE_00046;product=hypothetical protein
FOTK01000103.1	Prodigal:002006	CDS	1809	2033	.	-	0	ID=JACPCCOE_00047;inference=ab initio prediction:Prodigal:002006;locus_tag=JACPCCOE_00047;product=hypothetical protein
FOTK01000103.1	Prodigal:002006	CDS	2486	2845	.	-	0	ID=JACPCCOE_00048;inference=ab initio prediction:Prodigal:002006;locus_tag=JACPCCOE_00048;product=hypothetical protein
FOTK01000103.1	Prodigal:002006	CDS	3440	3670	.	-	0	ID=JACPCCOE_00049;inference=ab initio prediction:Prodigal:002006;locus_tag=JACPCCOE_00049;product=hypothetical protein
FOTK01000103.1	Prodigal:002006	CDS	4010	4234	.	+	0	ID=JACPCCOE_00050;inference=ab initio prediction:Prodigal:002006;locus_tag=JACPCCOE_00050;product=hypothetical protein
FOTK01000103.1	Prodigal:002006	CDS	4353	4802	.	-	0	ID=JACPCCOE_00051;Name=ros_1;db_xref=COG:COG4957;gene=ros_1;inference=ab initio prediction:Prodigal:002006,similar to AA sequence:UniProtKB:Q04152;locus_tag=JACPCCOE_00051;product=Transcriptional regulatory protein ros
FOTK01000102.1	Prodigal:002006	CDS	197	706	.	+	0	ID=JACPCCOE_00052;inference=ab initio prediction:Prodigal:002006;locus_tag=JACPCCOE_00052;product=hypothetical protein
FOTK01000102.1	Prodigal:002006	CDS	755	865	.	-	0	ID=JACPCCOE_00053;inference=ab initio prediction:Prodigal:002006;locus_tag=JACPCCOE_00053;product=hypothetical protein
FOTK01000102.1	Prodigal:002006	CDS	1765	2412	.	+	0	ID=JACPCCOE_00054;inference=ab initio prediction:Prodigal:002006;locus_tag=JACPCCOE_00054;product=hypothetical protein
FOTK01000102.1	Prodigal:002006	CDS	2787	4013	.	+	0	ID=JACPCCOE_00055;inference=ab initio prediction:Prodigal:002006;locus_tag=JACPCCOE_00055;product=hypothetical protein
FOTK01000102.1	Prodigal:002006	CDS	4185	5249	.	+	0	ID=JACPCCOE_00056;eC_number=2.4.1.250;Name=mshA_1;gene=mshA_1;inference=ab initio prediction:Prodigal:002006,protein motif:HAMAP:MF_01695;locus_tag=JACPCCOE_00056;product=D-inositol-3-phosphate glycosyltransferase
FOTK01000101.1	Prodigal:002006	CDS	300	446	.	+	0	ID=JACPCCOE_00057;inference=ab initio prediction:Prodigal:002006;locus_tag=JACPCCOE_00057;product=hypothetical protein
FOTK01000101.1	Prodigal:002006	CDS	443	1495	.	+	0	ID=JACPCCOE_00058;Name=btuC;gene=btuC;inference=ab initio prediction:Prodigal:002006,protein motif:HAMAP:MF_01004;locus_tag=JACPCCOE_00058;product=Vitamin B12 import system permease protein BtuC
FOTK01000101.1	Prodigal:002006	CDS	1518	1979	.	+	0	ID=JACPCCOE_00059;eC_number=7.3.2.3;Name=cysA_1;db_xref=COG:COG1118;gene=cysA_1;inference=ab initio prediction:Prodigal:002006,similar to AA sequence:UniProtKB:P9WQM1;locus_tag=JACPCCOE_00059;product=Sulfate/thiosulfate import ATP-binding protein CysA
FOTK01000101.1	Prodigal:002006	CDS	2257	2976	.	-	0	ID=JACPCCOE_00060;inference=ab initio prediction:Prodigal:002006;locus_tag=JACPCCOE_00060;product=hypothetical protein
FOTK01000101.1	Prodigal:002006	CDS	3744	4763	.	-	0	ID=JACPCCOE_00061;eC_number=1.3.1.103;inference=ab initio prediction:Prodigal:002006,similar to AA sequence:UniProtKB:Q59I44;locus_tag=JACPCCOE_00061;product=2-haloacrylate reductase
FOTK01000101.1	Prodigal:002006	CDS	4949	5266	.	-	0	ID=JACPCCOE_00062;inference=ab initio prediction:Prodigal:002006;locus_tag=JACPCCOE_00062;product=hypothetical protein
FOTK01000100.1	Prodigal:002006	CDS	7	276	.	+	0	ID=JACPCCOE_00063;inference=ab initio prediction:Prodigal:002006,similar to AA sequence:ISfinder:ISMno15;locus_tag=JACPCCOE_00063;product=IS1182 family transposase ISMno15
FOTK01000100.1	Prodigal:002006	CDS	304	462	.	-	0	ID=JACPCCOE_00064;inference=ab initio prediction:Prodigal:002006;locus_tag=JACPCCOE_00064;product=hypothetical protein
FOTK01000100.1	Prodigal:002006	CDS	459	722	.	-	0	ID=JACPCCOE_00065;inference=ab initio prediction:Prodigal:002006;locus_tag=JACPCCOE_00065;product=hypothetical protein
FOTK01000100.1	Prodigal:002006	CDS	1160	1414	.	-	0	ID=JACPCCOE_00066;inference=ab initio prediction:Prodigal:002006;locus_tag=JACPCCOE_00066;product=hypothetical protein
FOTK01000100.1	Prodigal:002006	CDS	1538	1834	.	+	0	ID=JACPCCOE_00067;inference=ab initio prediction:Prodigal:002006;locus_tag=JACPCCOE_00067;product=hypothetical protein
FOTK01000100.1	Prodigal:002006	CDS	1964	2248	.	+	0	ID=JACPCCOE_00068;inference=ab initio prediction:Prodigal:002006;locus_tag=JACPCCOE_00068;product=hypothetical protein
FOTK01000100.1	Prodigal:002006	CDS	2308	4497	.	+	0	ID=JACPCCOE_00069;inference=ab initio prediction:Prodigal:002006;locus_tag=JACPCCOE_00069;product=hypothetical protein
FOTK01000100.1	Prodigal:002006	CDS	4583	4984	.	+	0	ID=JACPCCOE_00070;inference=ab initio prediction:Prodigal:002006;locus_tag=JACPCCOE_00070;product=hypothetical protein
FOTK01000098.1	Prodigal:002006	CDS	742	1377	.	-	0	ID=JACPCCOE_00071;inference=ab initio prediction:Prodigal:002006,similar to AA sequence:ISfinder:ISMdi3;locus_tag=JACPCCOE_00071;product=IS3 family transposase ISMdi3
FOTK01000098.1	Prodigal:002006	CDS	1625	1906	.	-	0	ID=JACPCCOE_00072;inference=ab initio prediction:Prodigal:002006,similar to AA sequence:ISfinder:ISMdi3;locus_tag=JACPCCOE_00072;product=IS3 family transposase ISMdi3
FOTK01000098.1	Prodigal:002006	CDS	2117	2425	.	-	0	ID=JACPCCOE_00073;inference=ab initio prediction:Prodigal:002006;locus_tag=JACPCCOE_00073;product=hypothetical protein
FOTK01000098.1	Prodigal:002006	CDS	3319	4974	.	-	0	ID=JACPCCOE_00074;inference=ab initio prediction:Prodigal:002006;locus_tag=JACPCCOE_00074;product=hypothetical protein
FOTK01000098.1	Prodigal:002006	CDS	5783	6049	.	+	0	ID=JACPCCOE_00075;inference=ab initio prediction:Prodigal:002006;locus_tag=JACPCCOE_00075;product=hypothetical protein
FOTK01000046.1	Prodigal:002006	CDS	96	884	.	+	0	ID=JACPCCOE_00076;eC_number=6.1.1.9;Name=valS;db_xref=COG:COG0525;gene=valS;inference=ab initio prediction:Prodigal:002006,similar to AA sequence:UniProtKB:Q05873;locus_tag=JACPCCOE_00076;product=Valine--tRNA ligase
FOTK01000046.1	Prodigal:002006	CDS	1270	1485	.	-	0	ID=JACPCCOE_00077;inference=ab initio prediction:Prodigal:002006;locus_tag=JACPCCOE_00077;product=hypothetical protein
FOTK01000046.1	Prodigal:002006	CDS	1833	3374	.	+	0	ID=JACPCCOE_00078;eC_number=3.4.21.107;Name=degP_1;db_xref=COG:COG0265;gene=degP_1;inference=ab initio prediction:Prodigal:002006,similar to AA sequence:UniProtKB:P0C0V0;locus_tag=JACPCCOE_00078;product=Periplasmic serine endoprotease DegP
FOTK01000046.1	Prodigal:002006	CDS	3627	4337	.	-	0	ID=JACPCCOE_00079;eC_number=3.2.2.26;Name=mqnB;gene=mqnB;inference=ab initio prediction:Prodigal:002006,protein motif:HAMAP:MF_00991;locus_tag=JACPCCOE_00079;product=Futalosine hydrolase
FOTK01000046.1	Prodigal:002006	CDS	4510	6507	.	-	0	ID=JACPCCOE_00080;eC_number=4.2.1.129;Name=shc;db_xref=COG:COG1657;gene=shc;inference=ab initio prediction:Prodigal:002006,similar to AA sequence:UniProtKB:P33247;locus_tag=JACPCCOE_00080;product=Squalene--hopene cyclase
FOTK01000046.1	Prodigal:002006	CDS	6550	7866	.	-	0	ID=JACPCCOE_00081;eC_number=1.17.8.1;Name=hpnE;db_xref=COG:COG2907;gene=hpnE;inference=ab initio prediction:Prodigal:002006,similar to AA sequence:UniProtKB:Q6N3F3;locus_tag=JACPCCOE_00081;product=Hydroxysqualene dehydroxylase
FOTK01000046.1	Prodigal:002006	CDS	7866	8717	.	-	0	ID=JACPCCOE_00082;eC_number=2.5.1.103;Name=hpnD;db_xref=COG:COG1562;gene=hpnD;inference=ab initio prediction:Prodigal:002006,similar to AA sequence:UniProtKB:Q6N3F2;locus_tag=JACPCCOE_00082;product=Presqualene diphosphate synthase
FOTK01000046.1	Prodigal:002006	CDS	8714	9610	.	-	0	ID=JACPCCOE_00083;eC_number=4.2.3.156;Name=hpnC;db_xref=COG:COG1562;gene=hpnC;inference=ab initio prediction:Prodigal:002006,similar to AA sequence:UniProtKB:Q6N3F1;locus_tag=JACPCCOE_00083;product=Hydroxysqualene synthase
FOTK01000046.1	Prodigal:002006	CDS	9607	10635	.	-	0	ID=JACPCCOE_00084;eC_number=1.1.1.394;Name=auaH;gene=auaH;inference=ab initio prediction:Prodigal:002006,similar to AA sequence:UniProtKB:H1ZZB0;locus_tag=JACPCCOE_00084;product=Aurachin B dehydrogenase
FOTK01000046.1	Prodigal:002006	CDS	10765	12645	.	-	0	ID=JACPCCOE_00085;eC_number=2.2.1.7;Name=dxs_1;db_xref=COG:COG1154;gene=dxs_1;inference=ab initio prediction:Prodigal:002006,similar to AA sequence:UniProtKB:P77488;locus_tag=JACPCCOE_00085;product=1-deoxy-D-xylulose-5-phosphate synthase
FOTK01000046.1	Prodigal:002006	CDS	12960	13229	.	+	0	ID=JACPCCOE_00086;inference=ab initio prediction:Prodigal:002006;locus_tag=JACPCCOE_00086;product=hypothetical protein
FOTK01000046.1	Prodigal:002006	CDS	13220	14110	.	+	0	ID=JACPCCOE_00087;eC_number=3.1.30.-;Name=nucA;gene=nucA;inference=ab initio prediction:Prodigal:002006,similar to AA sequence:UniProtKB:P38446;locus_tag=JACPCCOE_00087;product=Nuclease
FOTK01000046.1	Prodigal:002006	CDS	14119	14412	.	+	0	ID=JACPCCOE_00088;inference=ab initio prediction:Prodigal:002006;locus_tag=JACPCCOE_00088;product=hypothetical protein
FOTK01000046.1	Prodigal:002006	CDS	14588	16240	.	+	0	ID=JACPCCOE_00089;Name=ettA_1;db_xref=COG:COG0488;gene=ettA_1;inference=ab initio prediction:Prodigal:002006,similar to AA sequence:UniProtKB:P9WQK3;locus_tag=JACPCCOE_00089;product=Energy-dependent translational throttle protein EttA
FOTK01000046.1	Prodigal:002006	CDS	16344	17291	.	-	0	ID=JACPCCOE_00090;eC_number=1.1.1.281;Name=rmd_1;gene=rmd_1;inference=ab initio prediction:Prodigal:002006,similar to AA sequence:UniProtKB:Q6T1X6;locus_tag=JACPCCOE_00090;product=GDP-6-deoxy-D-mannose reductase
FOTK01000046.1	Prodigal:002006	CDS	17560	18828	.	+	0	ID=JACPCCOE_00091;inference=ab initio prediction:Prodigal:002006;locus_tag=JACPCCOE_00091;product=hypothetical protein
FOTK01000046.1	Prodigal:002006	CDS	18904	19065	.	+	0	ID=JACPCCOE_00092;inference=ab initio prediction:Prodigal:002006;locus_tag=JACPCCOE_00092;product=hypothetical protein
FOTK01000046.1	Prodigal:002006	CDS	19069	19662	.	-	0	ID=JACPCCOE_00093;eC_number=1.1.1.328;Name=nboR;gene=nboR;inference=ab initio prediction:Prodigal:002006,similar to AA sequence:UniProtKB:Q93NF6;locus_tag=JACPCCOE_00093;product=Nicotine blue oxidoreductase
FOTK01000046.1	Prodigal:002006	CDS	19655	20680	.	-	0	ID=JACPCCOE_00094;inference=ab initio prediction:Prodigal:002006;locus_tag=JACPCCOE_00094;product=hypothetical protein
FOTK01000046.1	Prodigal:002006	CDS	20677	21378	.	-	0	ID=JACPCCOE_00095;inference=ab initio prediction:Prodigal:002006;locus_tag=JACPCCOE_00095;product=hypothetical protein
FOTK01000046.1	Prodigal:002006	CDS	21378	21701	.	-	0	ID=JACPCCOE_00096;eC_number=1.17.1.4;Name=pucA;db_xref=COG:COG1975;gene=pucA;inference=ab initio prediction:Prodigal:002006,similar to AA sequence:UniProtKB:O32147;locus_tag=JACPCCOE_00096;product=putative xanthine dehydrogenase subunit A
FOTK01000046.1	Prodigal:002006	CDS	21938	23338	.	+	0	ID=JACPCCOE_00097;eC_number=2.7.-.-;Name=sasA_1;gene=sasA_1;inference=ab initio prediction:Prodigal:002006,protein motif:HAMAP:MF_01837;locus_tag=JACPCCOE_00097;product=Adaptive-response sensory-kinase SasA
FOTK01000046.1	Prodigal:002006	CDS	23446	23736	.	-	0	ID=JACPCCOE_00098;inference=ab initio prediction:Prodigal:002006;locus_tag=JACPCCOE_00098;product=hypothetical protein
FOTK01000046.1	Prodigal:002006	CDS	23913	24104	.	+	0	ID=JACPCCOE_00099;inference=ab initio prediction:Prodigal:002006;locus_tag=JACPCCOE_00099;product=hypothetical protein
FOTK01000046.1	Prodigal:002006	CDS	24231	25412	.	+	0	ID=JACPCCOE_00100;eC_number=2.6.1.1;Name=aspC_1;gene=aspC_1;inference=ab initio prediction:Prodigal:002006,similar to AA sequence:UniProtKB:Q55128;locus_tag=JACPCCOE_00100;product=Aspartate aminotransferase
FOTK01000046.1	Prodigal:002006	CDS	25583	26569	.	-	0	ID=JACPCCOE_00101;inference=ab initio prediction:Prodigal:002006;locus_tag=JACPCCOE_00101;product=hypothetical protein
FOTK01000046.1	Prodigal:002006	CDS	26771	27283	.	-	0	ID=JACPCCOE_00102;inference=ab initio prediction:Prodigal:002006;locus_tag=JACPCCOE_00102;product=hypothetical protein
FOTK01000046.1	Prodigal:002006	CDS	27355	27702	.	-	0	ID=JACPCCOE_00103;inference=ab initio prediction:Prodigal:002006;locus_tag=JACPCCOE_00103;product=hypothetical protein
FOTK01000046.1	Prodigal:002006	CDS	27951	28835	.	+	0	ID=JACPCCOE_00104;inference=ab initio prediction:Prodigal:002006;locus_tag=JACPCCOE_00104;product=hypothetical protein
FOTK01000046.1	Prodigal:002006	CDS	28921	29949	.	-	0	ID=JACPCCOE_00105;inference=ab initio prediction:Prodigal:002006;locus_tag=JACPCCOE_00105;product=hypothetical protein
FOTK01000046.1	Prodigal:002006	CDS	30000	31142	.	+	0	ID=JACPCCOE_00106;eC_number=3.6.-.-;db_xref=COG:COG1703;inference=ab initio prediction:Prodigal:002006,similar to AA sequence:UniProtKB:P9WPZ1;locus_tag=JACPCCOE_00106;product=putative GTPase
FOTK01000046.1	Prodigal:002006	CDS	31307	31684	.	+	0	ID=JACPCCOE_00107;inference=ab initio prediction:Prodigal:002006;locus_tag=JACPCCOE_00107;product=hypothetical protein
FOTK01000046.1	Prodigal:002006	CDS	31729	32529	.	-	0	ID=JACPCCOE_00108;eC_number=1.1.1.30;Name=bdhA_1;gene=bdhA_1;inference=ab initio prediction:Prodigal:002006,similar to AA sequence:UniProtKB:O86034;locus_tag=JACPCCOE_00108;product=D-beta-hydroxybutyrate dehydrogenase
FOTK01000046.1	Prodigal:002006	CDS	32628	34142	.	-	0	ID=JACPCCOE_00109;eC_number=2.7.-.-;Name=sasA_2;gene=sasA_2;inference=ab initio prediction:Prodigal:002006,protein motif:HAMAP:MF_01837;locus_tag=JACPCCOE_00109;product=Adaptive-response sensory-kinase SasA
FOTK01000046.1	Prodigal:002006	CDS	34139	34834	.	-	0	ID=JACPCCOE_00110;Name=cusR;db_xref=COG:COG0745;gene=cusR;inference=ab initio prediction:Prodigal:002006,similar to AA sequence:UniProtKB:P0ACZ8;locus_tag=JACPCCOE_00110;product=Transcriptional regulatory protein CusR
FOTK01000046.1	barrnap:0.9	rRNA	35195	35283	1e-07	-	.	ID=JACPCCOE_00111;locus_tag=JACPCCOE_00111;note=aligned only 74 percent of the 5S ribosomal RNA;product=5S ribosomal RNA (partial)
FOTK01000044.1	Prodigal:002006	CDS	50	301	.	+	0	ID=JACPCCOE_00112;inference=ab initio prediction:Prodigal:002006,similar to AA sequence:ISfinder:ISMex21;locus_tag=JACPCCOE_00112;product=IS630 family transposase ISMex21
FOTK01000044.1	Prodigal:002006	CDS	457	627	.	+	0	ID=JACPCCOE_00113;inference=ab initio prediction:Prodigal:002006;locus_tag=JACPCCOE_00113;product=hypothetical protein
FOTK01000044.1	Prodigal:002006	CDS	689	1870	.	+	0	ID=JACPCCOE_00114;inference=ab initio prediction:Prodigal:002006;locus_tag=JACPCCOE_00114;product=hypothetical protein
FOTK01000044.1	Prodigal:002006	CDS	2081	2302	.	+	0	ID=JACPCCOE_00115;inference=ab initio prediction:Prodigal:002006;locus_tag=JACPCCOE_00115;product=hypothetical protein
FOTK01000044.1	Prodigal:002006	CDS	2318	3292	.	+	0	ID=JACPCCOE_00116;eC_number=1.3.1.-;Name=nemA_1;db_xref=COG:COG1902;gene=nemA_1;inference=ab initio prediction:Prodigal:002006,similar to AA sequence:UniProtKB:P77258;locus_tag=JACPCCOE_00116;product=N-ethylmaleimide reductase
FOTK01000044.1	Prodigal:002006	CDS	3826	4203	.	+	0	ID=JACPCCOE_00117;inference=ab initio prediction:Prodigal:002006;locus_tag=JACPCCOE_00117;product=hypothetical protein
FOTK01000044.1	Prodigal:002006	CDS	4398	4658	.	+	0	ID=JACPCCOE_00118;Name=groS;gene=groS;inference=ab initio prediction:Prodigal:002006,similar to AA sequence:UniProtKB:B8H164;locus_tag=JACPCCOE_00118;product=10 kDa chaperonin
FOTK01000044.1	Prodigal:002006	CDS	4742	6388	.	+	0	ID=JACPCCOE_00119;Name=groL5_1;gene=groL5_1;inference=ab initio prediction:Prodigal:002006,similar to AA sequence:UniProtKB:P35471;locus_tag=JACPCCOE_00119;product=60 kDa chaperonin 5
FOTK01000044.1	Prodigal:002006	CDS	6466	7161	.	+	0	ID=JACPCCOE_00120;inference=ab initio prediction:Prodigal:002006,similar to AA sequence:UniProtKB:S5VBU1;locus_tag=JACPCCOE_00120;product=Potassium channel
FOTK01000044.1	Prodigal:002006	CDS	7536	8777	.	+	0	ID=JACPCCOE_00121;eC_number=3.5.4.42;Name=atzC;gene=atzC;inference=ab initio prediction:Prodigal:002006,similar to AA sequence:UniProtKB:O52063;locus_tag=JACPCCOE_00121;product=N-isopropylammelide isopropyl amidohydrolase
FOTK01000044.1	Prodigal:002006	CDS	8774	9685	.	+	0	ID=JACPCCOE_00122;Name=gltC_1;gene=gltC_1;inference=ab initio prediction:Prodigal:002006,similar to AA sequence:UniProtKB:P20668;locus_tag=JACPCCOE_00122;product=HTH-type transcriptional regulator GltC
FOTK01000044.1	Prodigal:002006	CDS	9787	10671	.	+	0	ID=JACPCCOE_00123;eC_number=1.1.1.291;Name=Hgd_1;gene=Hgd_1;inference=ab initio prediction:Prodigal:002006,similar to AA sequence:UniProtKB:Q0QLF5;locus_tag=JACPCCOE_00123;product=2-(hydroxymethyl)glutarate dehydrogenase
FOTK01000044.1	Prodigal:002006	CDS	10671	12209	.	+	0	ID=JACPCCOE_00124;eC_number=1.2.1.-;Name=tgnC_1;db_xref=COG:COG1012;gene=tgnC_1;inference=ab initio prediction:Prodigal:002006,similar to AA sequence:UniProtKB:Q6F9F7;locus_tag=JACPCCOE_00124;product=(Z)-2-((N-methylformamido)methylene)-5-hydroxybutyrolactone dehydrogenase
FOTK01000044.1	Prodigal:002006	CDS	12282	13643	.	+	0	ID=JACPCCOE_00125;inference=ab initio prediction:Prodigal:002006;locus_tag=JACPCCOE_00125;product=hypothetical protein
FOTK01000044.1	Prodigal:002006	CDS	13834	14427	.	-	0	ID=JACPCCOE_00126;Name=puuR_1;gene=puuR_1;inference=ab initio prediction:Prodigal:002006,similar to AA sequence:UniProtKB:P0A9U6;locus_tag=JACPCCOE_00126;product=HTH-type transcriptional regulator PuuR
FOTK01000044.1	Prodigal:002006	CDS	14597	15370	.	+	0	ID=JACPCCOE_00127;Name=artJ;db_xref=COG:COG0834;gene=artJ;inference=ab initio prediction:Prodigal:002006,similar to AA sequence:UniProtKB:P30860;locus_tag=JACPCCOE_00127;product=ABC transporter arginine-binding protein 1
FOTK01000044.1	Prodigal:002006	CDS	15376	16029	.	+	0	ID=JACPCCOE_00128;Name=yecS;db_xref=COG:COG0765;gene=yecS;inference=ab initio prediction:Prodigal:002006,similar to AA sequence:UniProtKB:P0AFT2;locus_tag=JACPCCOE_00128;product=L-cystine transport system permease protein YecS
FOTK01000044.1	Prodigal:002006	CDS	16026	16757	.	+	0	ID=JACPCCOE_00129;Name=artM;db_xref=COG:COG1126;gene=artM;inference=ab initio prediction:Prodigal:002006,similar to AA sequence:UniProtKB:P54537;locus_tag=JACPCCOE_00129;product=Arginine transport ATP-binding protein ArtM
FOTK01000044.1	Prodigal:002006	CDS	16766	18055	.	+	0	ID=JACPCCOE_00130;eC_number=1.4.3.-;Name=puuB;gene=puuB;inference=ab initio prediction:Prodigal:002006,similar to AA sequence:UniProtKB:P37906;locus_tag=JACPCCOE_00130;product=Gamma-glutamylputrescine oxidoreductase
FOTK01000044.1	Prodigal:002006	CDS	18518	18742	.	+	0	ID=JACPCCOE_00131;inference=ab initio prediction:Prodigal:002006;locus_tag=JACPCCOE_00131;product=hypothetical protein
FOTK01000044.1	Prodigal:002006	CDS	18711	19643	.	-	0	ID=JACPCCOE_00132;eC_number=1.1.1.79;Name=ghrA_1;db_xref=COG:COG0111;gene=ghrA_1;inference=ab initio prediction:Prodigal:002006,similar to AA sequence:UniProtKB:P75913;locus_tag=JACPCCOE_00132;product=Glyoxylate/hydroxypyruvate reductase A
FOTK01000044.1	Prodigal:002006	CDS	19648	20502	.	-	0	ID=JACPCCOE_00133;inference=ab initio prediction:Prodigal:002006;locus_tag=JACPCCOE_00133;product=hypothetical protein
FOTK01000044.1	Prodigal:002006	CDS	20537	21829	.	-	0	ID=JACPCCOE_00134;eC_number=2.6.1.76;Name=dat_1;db_xref=COG:COG0160;gene=dat_1;inference=ab initio prediction:Prodigal:002006,similar to AA sequence:UniProtKB:P44951;locus_tag=JACPCCOE_00134;product=Diaminobutyrate--2-oxoglutarate aminotransferase
FOTK01000044.1	Prodigal:002006	CDS	21839	22906	.	-	0	ID=JACPCCOE_00135;eC_number=2.7.1.39;Name=thrB_1;gene=thrB_1;inference=ab initio prediction:Prodigal:002006,protein motif:HAMAP:MF_00301;locus_tag=JACPCCOE_00135;product=Homoserine kinase
FOTK01000044.1	Prodigal:002006	CDS	22951	24390	.	-	0	ID=JACPCCOE_00136;eC_number=3.5.1.13;Name=aam_1;db_xref=COG:COG0154;gene=aam_1;inference=ab initio prediction:Prodigal:002006,similar to AA sequence:UniProtKB:K9NBS6;locus_tag=JACPCCOE_00136;product=Acylamidase
FOTK01000044.1	Prodigal:002006	CDS	24396	25745	.	-	0	ID=JACPCCOE_00137;eC_number=2.6.1.113;Name=spuC_1;db_xref=COG:COG0161;gene=spuC_1;inference=ab initio prediction:Prodigal:002006,similar to AA sequence:UniProtKB:Q9I6J2;locus_tag=JACPCCOE_00137;product=Putrescine--pyruvate aminotransferase
FOTK01000044.1	Prodigal:002006	CDS	25745	27457	.	-	0	ID=JACPCCOE_00138;eC_number=7.4.2.10;Name=gsiA_1;db_xref=COG:COG1123;gene=gsiA_1;inference=ab initio prediction:Prodigal:002006,similar to AA sequence:UniProtKB:P75796;locus_tag=JACPCCOE_00138;product=Glutathione import ATP-binding protein GsiA
FOTK01000044.1	Prodigal:002006	CDS	27469	28308	.	-	0	ID=JACPCCOE_00139;Name=dppC_1;db_xref=COG:COG1173;gene=dppC_1;inference=ab initio prediction:Prodigal:002006,similar to AA sequence:UniProtKB:P26904;locus_tag=JACPCCOE_00139;product=Dipeptide transport system permease protein DppC
FOTK01000044.1	Prodigal:002006	CDS	28305	29276	.	-	0	ID=JACPCCOE_00140;Name=dppB_1;db_xref=COG:COG0601;gene=dppB_1;inference=ab initio prediction:Prodigal:002006,similar to AA sequence:UniProtKB:P0AEF8;locus_tag=JACPCCOE_00140;product=Dipeptide transport system permease protein DppB
FOTK01000044.1	Prodigal:002006	CDS	29392	30945	.	-	0	ID=JACPCCOE_00141;Name=hbpA;db_xref=COG:COG0747;gene=hbpA;inference=ab initio prediction:Prodigal:002006,similar to AA sequence:UniProtKB:P33950;locus_tag=JACPCCOE_00141;product=Heme-binding protein A
FOTK01000044.1	Prodigal:002006	CDS	31489	32505	.	-	0	ID=JACPCCOE_00142;eC_number=3.5.2.9;Name=pxpC_1;db_xref=COG:COG1984;gene=pxpC_1;inference=ab initio prediction:Prodigal:002006,similar to AA sequence:UniProtKB:P75745;locus_tag=JACPCCOE_00142;product=5-oxoprolinase subunit C
FOTK01000044.1	Prodigal:002006	CDS	32502	33224	.	-	0	ID=JACPCCOE_00143;eC_number=3.5.2.9;Name=pxpB_1;db_xref=COG:COG2049;gene=pxpB_1;inference=ab initio prediction:Prodigal:002006,similar to AA sequence:UniProtKB:P60495;locus_tag=JACPCCOE_00143;product=5-oxoprolinase subunit B
FOTK01000044.1	Prodigal:002006	CDS	33221	33982	.	-	0	ID=JACPCCOE_00144;eC_number=3.5.2.9;Name=pxpA_1;db_xref=COG:COG1540;gene=pxpA_1;inference=ab initio prediction:Prodigal:002006,similar to AA sequence:UniProtKB:P42963;locus_tag=JACPCCOE_00144;product=5-oxoprolinase subunit A
FOTK01000044.1	Prodigal:002006	CDS	34034	34741	.	-	0	ID=JACPCCOE_00145;Name=livF_1;db_xref=COG:COG0410;gene=livF_1;inference=ab initio prediction:Prodigal:002006,similar to AA sequence:UniProtKB:P22731;locus_tag=JACPCCOE_00145;product=High-affinity branched-chain amino acid transport ATP-binding protein LivF
FOTK01000044.1	Prodigal:002006	CDS	34731	35474	.	-	0	ID=JACPCCOE_00146;eC_number=3.6.3.-;Name=lptB_1;db_xref=COG:COG1137;gene=lptB_1;inference=ab initio prediction:Prodigal:002006,similar to AA sequence:UniProtKB:P45073;locus_tag=JACPCCOE_00146;product=Lipopolysaccharide export system ATP-binding protein LptB
FOTK01000044.1	Prodigal:002006	CDS	35479	36519	.	-	0	ID=JACPCCOE_00147;inference=ab initio prediction:Prodigal:002006;locus_tag=JACPCCOE_00147;product=hypothetical protein
FOTK01000044.1	Prodigal:002006	CDS	36521	37399	.	-	0	ID=JACPCCOE_00148;Name=livH_1;db_xref=COG:COG0559;gene=livH_1;inference=ab initio prediction:Prodigal:002006,similar to AA sequence:UniProtKB:P0AEX7;locus_tag=JACPCCOE_00148;product=High-affinity branched-chain amino acid transport system permease protein LivH
FOTK01000044.1	Prodigal:002006	CDS	37517	38761	.	-	0	ID=JACPCCOE_00149;inference=ab initio prediction:Prodigal:002006;locus_tag=JACPCCOE_00149;product=hypothetical protein
FOTK01000044.1	Prodigal:002006	CDS	38802	39626	.	-	0	ID=JACPCCOE_00150;eC_number=4.2.1.-;db_xref=COG:COG4336;inference=ab initio prediction:Prodigal:002006,similar to AA sequence:UniProtKB:Q8U919;locus_tag=JACPCCOE_00150;product=Putative hydro-lyase
FOTK01000044.1	Prodigal:002006	CDS	39719	40615	.	-	0	ID=JACPCCOE_00151;Name=gltR_1;db_xref=COG:COG0583;gene=gltR_1;inference=ab initio prediction:Prodigal:002006,similar to AA sequence:UniProtKB:P94501;locus_tag=JACPCCOE_00151;product=HTH-type transcriptional regulator GltR
FOTK01000044.1	Prodigal:002006	CDS	41009	41149	.	-	0	ID=JACPCCOE_00152;inference=ab initio prediction:Prodigal:002006;locus_tag=JACPCCOE_00152;product=hypothetical protein
FOTK01000012.1	Prodigal:002006	CDS	4	330	.	+	0	ID=JACPCCOE_00153;inference=ab initio prediction:Prodigal:002006;locus_tag=JACPCCOE_00153;product=hypothetical protein
FOTK01000012.1	Prodigal:002006	CDS	464	1369	.	-	0	ID=JACPCCOE_00154;Name=pgrR_1;gene=pgrR_1;inference=ab initio prediction:Prodigal:002006,similar to AA sequence:UniProtKB:P77333;locus_tag=JACPCCOE_00154;product=HTH-type transcriptional regulator PgrR
FOTK01000012.1	Prodigal:002006	CDS	1618	2598	.	-	0	ID=JACPCCOE_00155;eC_number=1.8.1.9;Name=trxB;db_xref=COG:COG0492;gene=trxB;inference=ab initio prediction:Prodigal:002006,similar to AA sequence:UniProtKB:P0A9P4;locus_tag=JACPCCOE_00155;product=Thioredoxin reductase
FOTK01000012.1	Prodigal:002006	CDS	2613	3662	.	-	0	ID=JACPCCOE_00156;inference=ab initio prediction:Prodigal:002006;locus_tag=JACPCCOE_00156;product=hypothetical protein
FOTK01000012.1	Prodigal:002006	CDS	3696	4196	.	-	0	ID=JACPCCOE_00157;inference=ab initio prediction:Prodigal:002006;locus_tag=JACPCCOE_00157;product=hypothetical protein
FOTK01000012.1	Prodigal:002006	CDS	4201	4683	.	-	0	ID=JACPCCOE_00158;Name=greA_1;db_xref=COG:COG0782;gene=greA_1;inference=ab initio prediction:Prodigal:002006,similar to AA sequence:UniProtKB:P0A6W5;locus_tag=JACPCCOE_00158;product=Transcription elongation factor GreA
FOTK01000012.1	Prodigal:002006	CDS	4768	8241	.	-	0	ID=JACPCCOE_00159;eC_number=6.3.5.5;Name=carB;db_xref=COG:COG0458;gene=carB;inference=ab initio prediction:Prodigal:002006,similar to AA sequence:UniProtKB:P00968;locus_tag=JACPCCOE_00159;product=Carbamoyl-phosphate synthase large chain
FOTK01000012.1	Prodigal:002006	CDS	8547	8981	.	+	0	ID=JACPCCOE_00160;db_xref=COG:COG3794;inference=ab initio prediction:Prodigal:002006,similar to AA sequence:UniProtKB:P04171;locus_tag=JACPCCOE_00160;product=Pseudoazurin
FOTK01000012.1	Prodigal:002006	CDS	9014	9391	.	-	0	ID=JACPCCOE_00161;inference=ab initio prediction:Prodigal:002006;locus_tag=JACPCCOE_00161;product=hypothetical protein
FOTK01000012.1	Prodigal:002006	CDS	9515	10747	.	-	0	ID=JACPCCOE_00162;eC_number=6.3.5.5;Name=carA;db_xref=COG:COG0505;gene=carA;inference=ab initio prediction:Prodigal:002006,similar to AA sequence:UniProtKB:P0A6F1;locus_tag=JACPCCOE_00162;product=Carbamoyl-phosphate synthase small chain
FOTK01000012.1	Prodigal:002006	CDS	10940	11401	.	+	0	ID=JACPCCOE_00163;Name=yqeY;db_xref=COG:COG1610;gene=yqeY;inference=ab initio prediction:Prodigal:002006,similar to AA sequence:UniProtKB:P54464;locus_tag=JACPCCOE_00163;product=putative protein YqeY
FOTK01000012.1	Prodigal:002006	CDS	11523	13421	.	+	0	ID=JACPCCOE_00164;eC_number=2.7.7.-;Name=dnaG;gene=dnaG;inference=ab initio prediction:Prodigal:002006,protein motif:HAMAP:MF_00974;locus_tag=JACPCCOE_00164;product=DNA primase
FOTK01000012.1	Prodigal:002006	CDS	13622	15622	.	+	0	ID=JACPCCOE_00165;Name=rpoD;db_xref=COG:COG0568;gene=rpoD;inference=ab initio prediction:Prodigal:002006,similar to AA sequence:UniProtKB:Q2K619;locus_tag=JACPCCOE_00165;product=RNA polymerase sigma factor RpoD
FOTK01000012.1	Prodigal:002006	CDS	15700	16959	.	+	0	ID=JACPCCOE_00166;inference=ab initio prediction:Prodigal:002006;locus_tag=JACPCCOE_00166;product=hypothetical protein
FOTK01000012.1	Prodigal:002006	CDS	17120	18274	.	-	0	ID=JACPCCOE_00167;inference=ab initio prediction:Prodigal:002006;locus_tag=JACPCCOE_00167;product=hypothetical protein
FOTK01000012.1	Prodigal:002006	CDS	18971	20194	.	+	0	ID=JACPCCOE_00168;eC_number=1.4.99.5;Name=hcnC;db_xref=COG:COG0665;gene=hcnC;inference=ab initio prediction:Prodigal:002006,similar to AA sequence:UniProtKB:G3XD12;locus_tag=JACPCCOE_00168;product=Hydrogen cyanide synthase subunit HcnC
FOTK01000012.1	Prodigal:002006	CDS	20191	20403	.	+	0	ID=JACPCCOE_00169;inference=ab initio prediction:Prodigal:002006;locus_tag=JACPCCOE_00169;product=hypothetical protein
FOTK01000012.1	Prodigal:002006	CDS	20406	21209	.	+	0	ID=JACPCCOE_00170;eC_number=2.8.1.10;Name=thiG;db_xref=COG:COG2022;gene=thiG;inference=ab initio prediction:Prodigal:002006,similar to AA sequence:UniProtKB:A0QQL0;locus_tag=JACPCCOE_00170;product=Thiazole synthase
FOTK01000012.1	Prodigal:002006	CDS	21206	21832	.	+	0	ID=JACPCCOE_00171;eC_number=2.5.1.3;Name=thiE_1;db_xref=COG:COG0352;gene=thiE_1;inference=ab initio prediction:Prodigal:002006,similar to AA sequence:UniProtKB:P39594;locus_tag=JACPCCOE_00171;product=Thiamine-phosphate synthase
FOTK01000012.1	Prodigal:002006	CDS	21840	23195	.	-	0	ID=JACPCCOE_00172;inference=ab initio prediction:Prodigal:002006;locus_tag=JACPCCOE_00172;product=hypothetical protein
FOTK01000012.1	Prodigal:002006	CDS	23595	25358	.	+	0	ID=JACPCCOE_00173;eC_number=7.4.2.5;Name=ltxB;db_xref=COG:COG2274;gene=ltxB;inference=ab initio prediction:Prodigal:002006,similar to AA sequence:UniProtKB:P23702;locus_tag=JACPCCOE_00173;product=Leukotoxin export ATP-binding protein LtxB
FOTK01000012.1	Prodigal:002006	CDS	25457	26212	.	-	0	ID=JACPCCOE_00174;inference=ab initio prediction:Prodigal:002006;locus_tag=JACPCCOE_00174;product=hypothetical protein
FOTK01000012.1	Prodigal:002006	CDS	26271	27098	.	-	0	ID=JACPCCOE_00175;db_xref=COG:COG1305;inference=ab initio prediction:Prodigal:002006,similar to AA sequence:UniProtKB:P9WL93;locus_tag=JACPCCOE_00175;product=putative protein
FOTK01000012.1	Prodigal:002006	CDS	27121	28068	.	-	0	ID=JACPCCOE_00176;inference=ab initio prediction:Prodigal:002006;locus_tag=JACPCCOE_00176;product=hypothetical protein
FOTK01000012.1	Prodigal:002006	CDS	28132	29571	.	-	0	ID=JACPCCOE_00177;db_xref=COG:COG2308;inference=ab initio prediction:Prodigal:002006,similar to AA sequence:UniProtKB:P9WLA9;locus_tag=JACPCCOE_00177;product=putative protein
FOTK01000012.1	Prodigal:002006	CDS	29668	30399	.	-	0	ID=JACPCCOE_00178;inference=ab initio prediction:Prodigal:002006,similar to AA sequence:UniProtKB:P72255;locus_tag=JACPCCOE_00178;note=UPF0758 protein;product=hypothetical protein
FOTK01000012.1	Prodigal:002006	CDS	30406	31233	.	-	0	ID=JACPCCOE_00179;eC_number=3.4.11.18;Name=map;db_xref=COG:COG0024;gene=map;inference=ab initio prediction:Prodigal:002006,similar to AA sequence:UniProtKB:Q9ZCD3;locus_tag=JACPCCOE_00179;product=Methionine aminopeptidase
FOTK01000012.1	Prodigal:002006	CDS	31449	31706	.	+	0	ID=JACPCCOE_00180;inference=ab initio prediction:Prodigal:002006;locus_tag=JACPCCOE_00180;product=hypothetical protein
FOTK01000012.1	Prodigal:002006	CDS	31718	32914	.	+	0	ID=JACPCCOE_00181;eC_number=1.14.13.24;Name=nagX;db_xref=COG:COG0654;gene=nagX;inference=ab initio prediction:Prodigal:002006,similar to AA sequence:UniProtKB:Q3S4B7;locus_tag=JACPCCOE_00181;product=3-hydroxybenzoate 6-hydroxylase
FOTK01000012.1	Aragorn:001002	tRNA	32949	33035	.	+	.	ID=JACPCCOE_00182;inference=COORDINATES:profile:Aragorn:001002;locus_tag=JACPCCOE_00182;product=tRNA-Leu(taa)
FOTK01000012.1	Prodigal:002006	CDS	33382	34341	.	+	0	ID=JACPCCOE_00183;inference=ab initio prediction:Prodigal:002006;locus_tag=JACPCCOE_00183;product=hypothetical protein
FOTK01000012.1	Prodigal:002006	CDS	34335	34730	.	-	0	ID=JACPCCOE_00184;inference=ab initio prediction:Prodigal:002006;locus_tag=JACPCCOE_00184;product=hypothetical protein
FOTK01000012.1	Prodigal:002006	CDS	35091	35831	.	+	0	ID=JACPCCOE_00185;inference=ab initio prediction:Prodigal:002006;locus_tag=JACPCCOE_00185;product=hypothetical protein
FOTK01000012.1	Prodigal:002006	CDS	35874	36551	.	+	0	ID=JACPCCOE_00186;inference=ab initio prediction:Prodigal:002006;locus_tag=JACPCCOE_00186;product=hypothetical protein
FOTK01000012.1	Prodigal:002006	CDS	36548	37060	.	+	0	ID=JACPCCOE_00187;eC_number=2.3.1.189;Name=mshD_1;gene=mshD_1;inference=ab initio prediction:Prodigal:002006,protein motif:HAMAP:MF_01698;locus_tag=JACPCCOE_00187;product=Mycothiol acetyltransferase
FOTK01000012.1	Prodigal:002006	CDS	37390	38199	.	-	0	ID=JACPCCOE_00188;eC_number=4.2.1.131;Name=crtC;gene=crtC;inference=ab initio prediction:Prodigal:002006,similar to AA sequence:UniProtKB:Q7X3G5;locus_tag=JACPCCOE_00188;product=Acyclic carotenoid 1%2C2-hydratase
FOTK01000012.1	Prodigal:002006	CDS	38247	39788	.	-	0	ID=JACPCCOE_00189;eC_number=1.3.99.27;Name=crtD;gene=crtD;inference=ab initio prediction:Prodigal:002006,similar to AA sequence:UniProtKB:Q9JPB5;locus_tag=JACPCCOE_00189;product=Hydroxyneurosporene desaturase
FOTK01000012.1	Prodigal:002006	CDS	39893	40762	.	+	0	ID=JACPCCOE_00190;eC_number=2.5.1.10;inference=ab initio prediction:Prodigal:002006,similar to AA sequence:UniProtKB:Q08291;locus_tag=JACPCCOE_00190;product=Farnesyl diphosphate synthase
FOTK01000012.1	Prodigal:002006	CDS	40795	41913	.	+	0	ID=JACPCCOE_00191;eC_number=2.1.1.210;Name=crtF;gene=crtF;inference=ab initio prediction:Prodigal:002006,similar to AA sequence:UniProtKB:D5AP78;locus_tag=JACPCCOE_00191;product=Demethylspheroidene O-methyltransferase
FOTK01000012.1	Prodigal:002006	CDS	42014	42952	.	+	0	ID=JACPCCOE_00192;eC_number=1.1.1.414;Name=lgoD_2;db_xref=COG:COG1063;gene=lgoD_2;inference=ab initio prediction:Prodigal:002006,similar to AA sequence:UniProtKB:P39400;locus_tag=JACPCCOE_00192;product=L-galactonate-5-dehydrogenase
FOTK01000012.1	Prodigal:002006	CDS	42949	43953	.	+	0	ID=JACPCCOE_00193;eC_number=1.3.7.15;Name=bchX;db_xref=COG:COG1348;gene=bchX;inference=ab initio prediction:Prodigal:002006,similar to AA sequence:UniProtKB:P26177;locus_tag=JACPCCOE_00193;product=Chlorophyllide reductase 35.5 kDa chain
FOTK01000012.1	Prodigal:002006	CDS	43957	45501	.	+	0	ID=JACPCCOE_00194;eC_number=1.3.7.15;Name=bchY;gene=bchY;inference=ab initio prediction:Prodigal:002006,similar to AA sequence:UniProtKB:P26178;locus_tag=JACPCCOE_00194;product=Chlorophyllide reductase 52.5 kDa chain
FOTK01000012.1	Prodigal:002006	CDS	45501	46967	.	+	0	ID=JACPCCOE_00195;eC_number=1.3.7.15;Name=bchZ;db_xref=COG:COG2710;gene=bchZ;inference=ab initio prediction:Prodigal:002006,similar to AA sequence:UniProtKB:P26179;locus_tag=JACPCCOE_00195;product=Chlorophyllide reductase subunit Z
FOTK01000012.1	Prodigal:002006	CDS	47003	47224	.	+	0	ID=JACPCCOE_00196;inference=ab initio prediction:Prodigal:002006;locus_tag=JACPCCOE_00196;product=hypothetical protein
FOTK01000012.1	Prodigal:002006	CDS	47349	47585	.	+	0	ID=JACPCCOE_00197;inference=ab initio prediction:Prodigal:002006;locus_tag=JACPCCOE_00197;product=hypothetical protein
FOTK01000012.1	Prodigal:002006	CDS	47596	47787	.	+	0	ID=JACPCCOE_00198;inference=ab initio prediction:Prodigal:002006,similar to AA sequence:UniProtKB:P80259;locus_tag=JACPCCOE_00198;product=Light-harvesting protein B-880 alpha chain
FOTK01000012.1	Prodigal:002006	CDS	47871	48695	.	+	0	ID=JACPCCOE_00199;Name=pufL;gene=pufL;inference=ab initio prediction:Prodigal:002006,similar to AA sequence:UniProtKB:P10717;locus_tag=JACPCCOE_00199;product=Reaction center protein L chain
FOTK01000012.1	Prodigal:002006	CDS	48793	49773	.	+	0	ID=JACPCCOE_00200;Name=pufM;gene=pufM;inference=ab initio prediction:Prodigal:002006,similar to AA sequence:UniProtKB:P10718;locus_tag=JACPCCOE_00200;product=Reaction center protein M chain
FOTK01000012.1	Prodigal:002006	CDS	49784	50896	.	+	0	ID=JACPCCOE_00201;Name=pufC;gene=pufC;inference=ab initio prediction:Prodigal:002006,similar to AA sequence:UniProtKB:D2Z0P5;locus_tag=JACPCCOE_00201;product=Photosynthetic reaction center cytochrome c subunit
FOTK01000012.1	Prodigal:002006	CDS	51014	51166	.	+	0	ID=JACPCCOE_00202;inference=ab initio prediction:Prodigal:002006;locus_tag=JACPCCOE_00202;product=hypothetical protein
FOTK01000012.1	Prodigal:002006	CDS	51324	54014	.	+	0	ID=JACPCCOE_00203;eC_number=2.7.9.1;Name=ppdK;db_xref=COG:COG0574;gene=ppdK;inference=ab initio prediction:Prodigal:002006,similar to AA sequence:UniProtKB:P22983;locus_tag=JACPCCOE_00203;product=Pyruvate%2C phosphate dikinase
FOTK01000012.1	Prodigal:002006	CDS	54216	54467	.	+	0	ID=JACPCCOE_00204;inference=ab initio prediction:Prodigal:002006;locus_tag=JACPCCOE_00204;product=hypothetical protein
FOTK01000012.1	Prodigal:002006	CDS	54476	55906	.	-	0	ID=JACPCCOE_00205;inference=ab initio prediction:Prodigal:002006;locus_tag=JACPCCOE_00205;product=hypothetical protein
FOTK01000012.1	Prodigal:002006	CDS	56256	58268	.	-	0	ID=JACPCCOE_00206;inference=ab initio prediction:Prodigal:002006;locus_tag=JACPCCOE_00206;product=hypothetical protein
FOTK01000012.1	Prodigal:002006	CDS	58513	59997	.	-	0	ID=JACPCCOE_00207;Name=norR;gene=norR;inference=ab initio prediction:Prodigal:002006,protein motif:HAMAP:MF_01314;locus_tag=JACPCCOE_00207;product=Anaerobic nitric oxide reductase transcription regulator NorR
FOTK01000012.1	Prodigal:002006	CDS	60234	62096	.	+	0	ID=JACPCCOE_00208;eC_number=3.4.24.-;Name=pepF1;gene=pepF1;inference=ab initio prediction:Prodigal:002006,similar to AA sequence:UniProtKB:P54124;locus_tag=JACPCCOE_00208;product=Oligoendopeptidase F%2C plasmid
FOTK01000012.1	Prodigal:002006	CDS	62179	62604	.	+	0	ID=JACPCCOE_00209;inference=ab initio prediction:Prodigal:002006;locus_tag=JACPCCOE_00209;product=hypothetical protein
FOTK01000012.1	Prodigal:002006	CDS	62601	63005	.	+	0	ID=JACPCCOE_00210;inference=ab initio prediction:Prodigal:002006;locus_tag=JACPCCOE_00210;product=hypothetical protein
FOTK01000012.1	Prodigal:002006	CDS	63091	64452	.	+	0	ID=JACPCCOE_00211;eC_number=2.7.-.-;Name=ubiB_1;gene=ubiB_1;inference=ab initio prediction:Prodigal:002006,protein motif:HAMAP:MF_00414;locus_tag=JACPCCOE_00211;product=protein kinase UbiB
FOTK01000012.1	Prodigal:002006	CDS	64577	64870	.	+	0	ID=JACPCCOE_00212;inference=ab initio prediction:Prodigal:002006;locus_tag=JACPCCOE_00212;product=hypothetical protein
FOTK01000012.1	Prodigal:002006	CDS	65111	66340	.	+	0	ID=JACPCCOE_00213;eC_number=7.1.1.1;Name=pntAA;db_xref=COG:COG3288;gene=pntAA;inference=ab initio prediction:Prodigal:002006,similar to AA sequence:UniProtKB:Q2RSB2;locus_tag=JACPCCOE_00213;product=NAD(P) transhydrogenase subunit alpha part 1
FOTK01000012.1	Prodigal:002006	CDS	66364	66819	.	+	0	ID=JACPCCOE_00214;inference=ab initio prediction:Prodigal:002006;locus_tag=JACPCCOE_00214;product=hypothetical protein
FOTK01000012.1	Prodigal:002006	CDS	66824	68224	.	+	0	ID=JACPCCOE_00215;eC_number=7.1.1.1;Name=pntB;db_xref=COG:COG1282;gene=pntB;inference=ab initio prediction:Prodigal:002006,similar to AA sequence:UniProtKB:P0C188;locus_tag=JACPCCOE_00215;product=NAD(P) transhydrogenase subunit beta
FOTK01000012.1	Prodigal:002006	CDS	68361	70184	.	+	0	ID=JACPCCOE_00216;eC_number=3.1.-.-;Name=recJ;db_xref=COG:COG0608;gene=recJ;inference=ab initio prediction:Prodigal:002006,similar to AA sequence:UniProtKB:P21893;locus_tag=JACPCCOE_00216;product=Single-stranded-DNA-specific exonuclease RecJ
FOTK01000012.1	Prodigal:002006	CDS	70191	70685	.	-	0	ID=JACPCCOE_00217;inference=ab initio prediction:Prodigal:002006;locus_tag=JACPCCOE_00217;product=hypothetical protein
FOTK01000012.1	Prodigal:002006	CDS	70804	71877	.	-	0	ID=JACPCCOE_00218;inference=ab initio prediction:Prodigal:002006;locus_tag=JACPCCOE_00218;product=hypothetical protein
FOTK01000012.1	Prodigal:002006	CDS	71992	72144	.	-	0	ID=JACPCCOE_00219;inference=ab initio prediction:Prodigal:002006;locus_tag=JACPCCOE_00219;product=hypothetical protein
FOTK01000012.1	Prodigal:002006	CDS	72995	73687	.	-	0	ID=JACPCCOE_00220;Name=nanR_1;gene=nanR_1;inference=ab initio prediction:Prodigal:002006,protein motif:HAMAP:MF_01236;locus_tag=JACPCCOE_00220;product=HTH-type transcriptional repressor NanR
FOTK01000012.1	Prodigal:002006	CDS	74174	75451	.	+	0	ID=JACPCCOE_00221;Name=oxlT_1;gene=oxlT_1;inference=ab initio prediction:Prodigal:002006,similar to AA sequence:UniProtKB:Q51330;locus_tag=JACPCCOE_00221;product=Oxalate:formate antiporter
FOTK01000012.1	Prodigal:002006	CDS	75544	76200	.	+	0	ID=JACPCCOE_00222;eC_number=4.1.2.-;Name=ald2;db_xref=COG:COG0235;gene=ald2;inference=ab initio prediction:Prodigal:002006,similar to AA sequence:UniProtKB:Q2RXI1;locus_tag=JACPCCOE_00222;product=5-(methylthio)ribulose-1-phosphate aldolase
FOTK01000012.1	Prodigal:002006	CDS	76217	77149	.	-	0	ID=JACPCCOE_00223;eC_number=2.1.2.9;Name=fmt_1;db_xref=COG:COG0223;gene=fmt_1;inference=ab initio prediction:Prodigal:002006,similar to AA sequence:UniProtKB:P23882;locus_tag=JACPCCOE_00223;product=Methionyl-tRNA formyltransferase
FOTK01000012.1	Prodigal:002006	CDS	77268	78545	.	-	0	ID=JACPCCOE_00224;eC_number=2.8.3.16;Name=frc_1;db_xref=COG:COG1804;gene=frc_1;inference=ab initio prediction:Prodigal:002006,similar to AA sequence:UniProtKB:P69902;locus_tag=JACPCCOE_00224;product=Formyl-CoA:oxalate CoA-transferase
FOTK01000012.1	Prodigal:002006	CDS	78993	79277	.	+	0	ID=JACPCCOE_00225;inference=ab initio prediction:Prodigal:002006;locus_tag=JACPCCOE_00225;product=hypothetical protein
FOTK01000012.1	Prodigal:002006	CDS	79314	80015	.	-	0	ID=JACPCCOE_00226;inference=ab initio prediction:Prodigal:002006;locus_tag=JACPCCOE_00226;product=hypothetical protein
FOTK01000012.1	Prodigal:002006	CDS	80378	80941	.	-	0	ID=JACPCCOE_00227;Name=betI_1;gene=betI_1;inference=ab initio prediction:Prodigal:002006,protein motif:HAMAP:MF_00768;locus_tag=JACPCCOE_00227;product=HTH-type transcriptional regulator BetI
FOTK01000012.1	Prodigal:002006	CDS	81005	82138	.	+	0	ID=JACPCCOE_00228;Name=mdtA_1;gene=mdtA_1;inference=ab initio prediction:Prodigal:002006,protein motif:HAMAP:MF_01422;locus_tag=JACPCCOE_00228;product=Multidrug resistance protein MdtA
FOTK01000012.1	Prodigal:002006	CDS	82135	83232	.	+	0	ID=JACPCCOE_00229;Name=bepF_1;gene=bepF_1;inference=ab initio prediction:Prodigal:002006,similar to AA sequence:UniProtKB:Q8FWV8;locus_tag=JACPCCOE_00229;product=Efflux pump periplasmic linker BepF
FOTK01000012.1	Prodigal:002006	CDS	83255	86320	.	+	0	ID=JACPCCOE_00230;Name=mdtB_1;gene=mdtB_1;inference=ab initio prediction:Prodigal:002006,similar to AA sequence:UniProtKB:B7L9U8;locus_tag=JACPCCOE_00230;product=Multidrug resistance protein MdtB
FOTK01000012.1	Prodigal:002006	CDS	86498	86719	.	+	0	ID=JACPCCOE_00231;inference=ab initio prediction:Prodigal:002006;locus_tag=JACPCCOE_00231;product=hypothetical protein
FOTK01000012.1	Prodigal:002006	CDS	86740	87117	.	-	0	ID=JACPCCOE_00232;eC_number=4.2.1.96;inference=ab initio prediction:Prodigal:002006,protein motif:HAMAP:MF_00434;locus_tag=JACPCCOE_00232;product=Putative pterin-4-alpha-carbinolamine dehydratase
FOTK01000012.1	Prodigal:002006	CDS	87315	88298	.	+	0	ID=JACPCCOE_00233;inference=ab initio prediction:Prodigal:002006;locus_tag=JACPCCOE_00233;product=hypothetical protein
FOTK01000012.1	Prodigal:002006	CDS	88350	89087	.	+	0	ID=JACPCCOE_00234;Name=ssuC_1;db_xref=COG:COG0600;gene=ssuC_1;inference=ab initio prediction:Prodigal:002006,similar to AA sequence:UniProtKB:P75851;locus_tag=JACPCCOE_00234;product=Putative aliphatic sulfonates transport permease protein SsuC
FOTK01000012.1	Prodigal:002006	CDS	89068	89802	.	+	0	ID=JACPCCOE_00235;eC_number=3.6.3.-;Name=ssuB_1;db_xref=COG:COG1116;gene=ssuB_1;inference=ab initio prediction:Prodigal:002006,similar to AA sequence:UniProtKB:Q8NR42;locus_tag=JACPCCOE_00235;product=Aliphatic sulfonates import ATP-binding protein SsuB
FOTK01000012.1	Prodigal:002006	CDS	89843	91762	.	-	0	ID=JACPCCOE_00236;inference=ab initio prediction:Prodigal:002006;locus_tag=JACPCCOE_00236;product=hypothetical protein
FOTK01000012.1	Prodigal:002006	CDS	91914	92240	.	-	0	ID=JACPCCOE_00237;Name=erpA;db_xref=COG:COG0316;gene=erpA;inference=ab initio prediction:Prodigal:002006,similar to AA sequence:UniProtKB:P45344;locus_tag=JACPCCOE_00237;product=Iron-sulfur cluster insertion protein ErpA
FOTK01000012.1	Prodigal:002006	CDS	92396	93643	.	+	0	ID=JACPCCOE_00238;inference=ab initio prediction:Prodigal:002006,protein motif:HAMAP:MF_01212;locus_tag=JACPCCOE_00238;product=Deoxyguanosinetriphosphate triphosphohydrolase-like protein
FOTK01000012.1	Prodigal:002006	CDS	93668	94195	.	-	0	ID=JACPCCOE_00239;inference=ab initio prediction:Prodigal:002006;locus_tag=JACPCCOE_00239;product=hypothetical protein
FOTK01000012.1	Prodigal:002006	CDS	94368	96119	.	+	0	ID=JACPCCOE_00240;eC_number=6.1.1.19;Name=argS;gene=argS;inference=ab initio prediction:Prodigal:002006,similar to AA sequence:UniProtKB:Q99W05;locus_tag=JACPCCOE_00240;product=Arginine--tRNA ligase
FOTK01000012.1	Prodigal:002006	CDS	96169	97521	.	+	0	ID=JACPCCOE_00241;inference=ab initio prediction:Prodigal:002006;locus_tag=JACPCCOE_00241;product=hypothetical protein
FOTK01000012.1	Prodigal:002006	CDS	97738	98745	.	+	0	ID=JACPCCOE_00242;eC_number=3.2.1.52;Name=nagZ;db_xref=COG:COG1472;gene=nagZ;inference=ab initio prediction:Prodigal:002006,similar to AA sequence:UniProtKB:Q9HZK0;locus_tag=JACPCCOE_00242;product=Beta-hexosaminidase
FOTK01000012.1	Prodigal:002006	CDS	98891	99175	.	+	0	ID=JACPCCOE_00243;Name=tatA;db_xref=COG:COG1826;gene=tatA;inference=ab initio prediction:Prodigal:002006,similar to AA sequence:UniProtKB:P69428;locus_tag=JACPCCOE_00243;product=Sec-independent protein translocase protein TatA
FOTK01000012.1	Prodigal:002006	CDS	99264	99851	.	+	0	ID=JACPCCOE_00244;Name=tatB;db_xref=COG:COG1826;gene=tatB;inference=ab initio prediction:Prodigal:002006,similar to AA sequence:UniProtKB:P69425;locus_tag=JACPCCOE_00244;product=Sec-independent protein translocase protein TatB
FOTK01000012.1	Prodigal:002006	CDS	99848	100648	.	+	0	ID=JACPCCOE_00245;Name=tatC;db_xref=COG:COG0805;gene=tatC;inference=ab initio prediction:Prodigal:002006,similar to AA sequence:UniProtKB:P69423;locus_tag=JACPCCOE_00245;product=Sec-independent protein translocase protein TatC
FOTK01000012.1	Prodigal:002006	CDS	100798	102069	.	-	0	ID=JACPCCOE_00246;eC_number=6.1.1.1;Name=tyrS;db_xref=COG:COG0162;gene=tyrS;inference=ab initio prediction:Prodigal:002006,similar to AA sequence:UniProtKB:P0AGJ9;locus_tag=JACPCCOE_00246;product=Tyrosine--tRNA ligase
FOTK01000012.1	Prodigal:002006	CDS	102200	103333	.	+	0	ID=JACPCCOE_00247;eC_number=2.7.1.170;Name=anmK;db_xref=COG:COG2377;gene=anmK;inference=ab initio prediction:Prodigal:002006,similar to AA sequence:UniProtKB:Q8EHB5;locus_tag=JACPCCOE_00247;product=Anhydro-N-acetylmuramic acid kinase
FOTK01000012.1	Prodigal:002006	CDS	103368	104495	.	+	0	ID=JACPCCOE_00248;inference=ab initio prediction:Prodigal:002006;locus_tag=JACPCCOE_00248;product=hypothetical protein
FOTK01000012.1	Prodigal:002006	CDS	104498	105097	.	+	0	ID=JACPCCOE_00249;inference=ab initio prediction:Prodigal:002006;locus_tag=JACPCCOE_00249;product=hypothetical protein
FOTK01000012.1	Prodigal:002006	CDS	105063	105992	.	-	0	ID=JACPCCOE_00250;Name=eamA;db_xref=COG:COG0697;gene=eamA;inference=ab initio prediction:Prodigal:002006,similar to AA sequence:UniProtKB:P31125;locus_tag=JACPCCOE_00250;product=putative amino-acid metabolite efflux pump
FOTK01000012.1	Prodigal:002006	CDS	106221	106523	.	+	0	ID=JACPCCOE_00251;inference=ab initio prediction:Prodigal:002006;locus_tag=JACPCCOE_00251;product=hypothetical protein
FOTK01000012.1	Prodigal:002006	CDS	106583	107680	.	+	0	ID=JACPCCOE_00252;eC_number=4.2.3.5;Name=aroC;db_xref=COG:COG0082;gene=aroC;inference=ab initio prediction:Prodigal:002006,similar to AA sequence:UniProtKB:P12008;locus_tag=JACPCCOE_00252;product=Chorismate synthase
FOTK01000012.1	Prodigal:002006	CDS	107840	108916	.	+	0	ID=JACPCCOE_00253;Name=ribBA;db_xref=COG:COG0108;gene=ribBA;inference=ab initio prediction:Prodigal:002006,similar to AA sequence:UniProtKB:P9WHF1;locus_tag=JACPCCOE_00253;product=Riboflavin biosynthesis protein RibBA
FOTK01000012.1	Prodigal:002006	CDS	108921	109538	.	-	0	ID=JACPCCOE_00254;Name=rhtB;db_xref=COG:COG1280;gene=rhtB;inference=ab initio prediction:Prodigal:002006,similar to AA sequence:UniProtKB:P0AG34;locus_tag=JACPCCOE_00254;product=Homoserine/homoserine lactone efflux protein
FOTK01000012.1	Prodigal:002006	CDS	109699	110628	.	-	0	ID=JACPCCOE_00255;eC_number=3.5.1.-;db_xref=COG:COG0123;inference=ab initio prediction:Prodigal:002006,similar to AA sequence:UniProtKB:Q9HXM1;locus_tag=JACPCCOE_00255;product=Histone deacetylase-like amidohydrolase
FOTK01000012.1	Prodigal:002006	CDS	110811	111389	.	+	0	ID=JACPCCOE_00256;inference=ab initio prediction:Prodigal:002006;locus_tag=JACPCCOE_00256;product=hypothetical protein
FOTK01000012.1	Prodigal:002006	CDS	111552	111992	.	+	0	ID=JACPCCOE_00257;inference=ab initio prediction:Prodigal:002006;locus_tag=JACPCCOE_00257;product=hypothetical protein
FOTK01000012.1	Prodigal:002006	CDS	112093	114096	.	+	0	ID=JACPCCOE_00258;Name=accA1;db_xref=COG:COG4770;gene=accA1;inference=ab initio prediction:Prodigal:002006,similar to AA sequence:UniProtKB:P9WPQ3;locus_tag=JACPCCOE_00258;product=Acetyl-/propionyl-coenzyme A carboxylase alpha chain
FOTK01000012.1	Prodigal:002006	CDS	114113	114343	.	+	0	ID=JACPCCOE_00259;inference=ab initio prediction:Prodigal:002006;locus_tag=JACPCCOE_00259;product=hypothetical protein
FOTK01000012.1	Prodigal:002006	CDS	114340	114462	.	+	0	ID=JACPCCOE_00260;inference=ab initio prediction:Prodigal:002006;locus_tag=JACPCCOE_00260;product=hypothetical protein
FOTK01000012.1	Prodigal:002006	CDS	114500	114931	.	+	0	ID=JACPCCOE_00261;inference=ab initio prediction:Prodigal:002006;locus_tag=JACPCCOE_00261;product=hypothetical protein
FOTK01000012.1	Prodigal:002006	CDS	115076	115924	.	+	0	ID=JACPCCOE_00262;Name=focA;db_xref=COG:COG2116;gene=focA;inference=ab initio prediction:Prodigal:002006,similar to AA sequence:UniProtKB:P0AC23;locus_tag=JACPCCOE_00262;product=putative formate transporter 1
FOTK01000012.1	Prodigal:002006	CDS	115959	116264	.	+	0	ID=JACPCCOE_00263;eC_number=3.6.1.7;Name=acyP;db_xref=COG:COG1254;gene=acyP;inference=ab initio prediction:Prodigal:002006,similar to AA sequence:UniProtKB:O35031;locus_tag=JACPCCOE_00263;product=Acylphosphatase
FOTK01000012.1	Prodigal:002006	CDS	116362	117123	.	+	0	ID=JACPCCOE_00264;inference=ab initio prediction:Prodigal:002006;locus_tag=JACPCCOE_00264;product=hypothetical protein
FOTK01000012.1	Prodigal:002006	CDS	117120	117428	.	+	0	ID=JACPCCOE_00265;inference=ab initio prediction:Prodigal:002006;locus_tag=JACPCCOE_00265;product=hypothetical protein
FOTK01000012.1	Prodigal:002006	CDS	117365	118192	.	-	0	ID=JACPCCOE_00266;inference=ab initio prediction:Prodigal:002006;locus_tag=JACPCCOE_00266;product=hypothetical protein
FOTK01000012.1	Prodigal:002006	CDS	118409	119056	.	-	0	ID=JACPCCOE_00267;eC_number=4.1.3.17;Name=ligK_1;db_xref=COG:COG0684;gene=ligK_1;inference=ab initio prediction:Prodigal:002006,similar to AA sequence:UniProtKB:G2IQQ8;locus_tag=JACPCCOE_00267;product=4-carboxy-4-hydroxy-2-oxoadipate aldolase
FOTK01000012.1	Prodigal:002006	CDS	119305	120384	.	-	0	ID=JACPCCOE_00268;Name=sotB_1;gene=sotB_1;inference=ab initio prediction:Prodigal:002006,protein motif:HAMAP:MF_00517;locus_tag=JACPCCOE_00268;product=sugar efflux transporter
FOTK01000012.1	Prodigal:002006	CDS	120840	121451	.	-	0	ID=JACPCCOE_00269;eC_number=2.5.1.18;Name=gstB_1;db_xref=COG:COG0625;gene=gstB_1;inference=ab initio prediction:Prodigal:002006,similar to AA sequence:UniProtKB:P0ACA7;locus_tag=JACPCCOE_00269;product=Glutathione S-transferase GstB
FOTK01000012.1	Prodigal:002006	CDS	121469	122512	.	-	0	ID=JACPCCOE_00270;eC_number=5.4.3.2;Name=kamA;db_xref=COG:COG1509;gene=kamA;inference=ab initio prediction:Prodigal:002006,similar to AA sequence:UniProtKB:Q8RHX4;locus_tag=JACPCCOE_00270;product=L-lysine 2%2C3-aminomutase
FOTK01000012.1	Prodigal:002006	CDS	122509	123564	.	-	0	ID=JACPCCOE_00271;eC_number=6.3.1.-;Name=epmA;db_xref=COG:COG2269;gene=epmA;inference=ab initio prediction:Prodigal:002006,similar to AA sequence:UniProtKB:Q9ZJ12;locus_tag=JACPCCOE_00271;product=Elongation factor P--(R)-beta-lysine ligase
FOTK01000012.1	Prodigal:002006	CDS	123843	124409	.	+	0	ID=JACPCCOE_00272;Name=efp;db_xref=COG:COG0231;gene=efp;inference=ab initio prediction:Prodigal:002006,similar to AA sequence:UniProtKB:P9WNM3;locus_tag=JACPCCOE_00272;product=Elongation factor P
FOTK01000012.1	Prodigal:002006	CDS	124639	125634	.	-	0	ID=JACPCCOE_00273;inference=ab initio prediction:Prodigal:002006;locus_tag=JACPCCOE_00273;product=hypothetical protein
FOTK01000012.1	Prodigal:002006	CDS	125984	126583	.	+	0	ID=JACPCCOE_00274;inference=ab initio prediction:Prodigal:002006;locus_tag=JACPCCOE_00274;product=hypothetical protein
FOTK01000012.1	Prodigal:002006	CDS	126604	127143	.	+	0	ID=JACPCCOE_00275;inference=ab initio prediction:Prodigal:002006;locus_tag=JACPCCOE_00275;product=hypothetical protein
FOTK01000012.1	Prodigal:002006	CDS	127263	127667	.	+	0	ID=JACPCCOE_00276;inference=ab initio prediction:Prodigal:002006;locus_tag=JACPCCOE_00276;product=hypothetical protein
FOTK01000012.1	Prodigal:002006	CDS	127741	128613	.	+	0	ID=JACPCCOE_00277;inference=ab initio prediction:Prodigal:002006;locus_tag=JACPCCOE_00277;product=hypothetical protein
FOTK01000012.1	Prodigal:002006	CDS	128805	129260	.	+	0	ID=JACPCCOE_00278;inference=ab initio prediction:Prodigal:002006,similar to AA sequence:UniProtKB:Q881J7;locus_tag=JACPCCOE_00278;product=Blue-light-activated protein
FOTK01000012.1	Prodigal:002006	CDS	129340	129543	.	+	0	ID=JACPCCOE_00279;inference=ab initio prediction:Prodigal:002006;locus_tag=JACPCCOE_00279;product=hypothetical protein
FOTK01000012.1	Prodigal:002006	CDS	129620	130792	.	+	0	ID=JACPCCOE_00280;inference=ab initio prediction:Prodigal:002006;locus_tag=JACPCCOE_00280;product=hypothetical protein
FOTK01000012.1	Prodigal:002006	CDS	130867	131067	.	+	0	ID=JACPCCOE_00281;inference=ab initio prediction:Prodigal:002006;locus_tag=JACPCCOE_00281;product=hypothetical protein
FOTK01000012.1	Prodigal:002006	CDS	131122	132078	.	-	0	ID=JACPCCOE_00282;eC_number=4.2.99.-;Name=vgb_1;gene=vgb_1;inference=ab initio prediction:Prodigal:002006,protein motif:HAMAP:MF_01282;locus_tag=JACPCCOE_00282;product=Virginiamycin B lyase
FOTK01000012.1	Prodigal:002006	CDS	132075	132608	.	-	0	ID=JACPCCOE_00283;inference=ab initio prediction:Prodigal:002006;locus_tag=JACPCCOE_00283;product=hypothetical protein
FOTK01000012.1	Prodigal:002006	CDS	132725	133315	.	-	0	ID=JACPCCOE_00284;inference=ab initio prediction:Prodigal:002006;locus_tag=JACPCCOE_00284;product=hypothetical protein
FOTK01000012.1	Prodigal:002006	CDS	133319	134878	.	-	0	ID=JACPCCOE_00285;inference=ab initio prediction:Prodigal:002006;locus_tag=JACPCCOE_00285;product=hypothetical protein
FOTK01000012.1	Prodigal:002006	CDS	134875	135444	.	-	0	ID=JACPCCOE_00286;inference=ab initio prediction:Prodigal:002006;locus_tag=JACPCCOE_00286;product=hypothetical protein
FOTK01000012.1	Prodigal:002006	CDS	135441	136154	.	-	0	ID=JACPCCOE_00287;inference=ab initio prediction:Prodigal:002006;locus_tag=JACPCCOE_00287;product=hypothetical protein
FOTK01000012.1	Prodigal:002006	CDS	136183	136689	.	-	0	ID=JACPCCOE_00288;inference=ab initio prediction:Prodigal:002006;locus_tag=JACPCCOE_00288;product=hypothetical protein
FOTK01000012.1	Prodigal:002006	CDS	136773	138119	.	+	0	ID=JACPCCOE_00289;inference=ab initio prediction:Prodigal:002006;locus_tag=JACPCCOE_00289;product=hypothetical protein
FOTK01000012.1	Prodigal:002006	CDS	138245	139228	.	+	0	ID=JACPCCOE_00290;inference=ab initio prediction:Prodigal:002006,similar to AA sequence:UniProtKB:Q1Q0T4;locus_tag=JACPCCOE_00290;product=Hydrazine synthase subunit beta
FOTK01000012.1	Prodigal:002006	CDS	139333	139767	.	+	0	ID=JACPCCOE_00291;inference=ab initio prediction:Prodigal:002006;locus_tag=JACPCCOE_00291;product=hypothetical protein
FOTK01000012.1	Prodigal:002006	CDS	139899	140222	.	+	0	ID=JACPCCOE_00292;inference=ab initio prediction:Prodigal:002006;locus_tag=JACPCCOE_00292;product=hypothetical protein
FOTK01000012.1	Prodigal:002006	CDS	140219	140959	.	+	0	ID=JACPCCOE_00293;eC_number=3.6.3.-;Name=lnrL_1;db_xref=COG:COG1131;gene=lnrL_1;inference=ab initio prediction:Prodigal:002006,similar to AA sequence:UniProtKB:P94440;locus_tag=JACPCCOE_00293;product=Linearmycin resistance ATP-binding protein LnrL
FOTK01000012.1	Prodigal:002006	CDS	141228	142115	.	+	0	ID=JACPCCOE_00294;inference=ab initio prediction:Prodigal:002006;locus_tag=JACPCCOE_00294;product=hypothetical protein
FOTK01000012.1	Prodigal:002006	CDS	142129	142767	.	+	0	ID=JACPCCOE_00295;inference=ab initio prediction:Prodigal:002006;locus_tag=JACPCCOE_00295;product=hypothetical protein
FOTK01000012.1	Prodigal:002006	CDS	143025	145598	.	+	0	ID=JACPCCOE_00296;Name=btuB_1;gene=btuB_1;inference=ab initio prediction:Prodigal:002006,protein motif:HAMAP:MF_01531;locus_tag=JACPCCOE_00296;product=Vitamin B12 transporter BtuB
FOTK01000012.1	Prodigal:002006	CDS	145812	146165	.	+	0	ID=JACPCCOE_00297;inference=ab initio prediction:Prodigal:002006;locus_tag=JACPCCOE_00297;product=hypothetical protein
FOTK01000012.1	Prodigal:002006	CDS	146208	147728	.	-	0	ID=JACPCCOE_00298;eC_number=2.7.8.31;Name=wcaJ;db_xref=COG:COG2148;gene=wcaJ;inference=ab initio prediction:Prodigal:002006,similar to AA sequence:UniProtKB:P71241;locus_tag=JACPCCOE_00298;product=UDP-glucose:undecaprenyl-phosphate glucose-1-phosphate transferase
FOTK01000012.1	Prodigal:002006	CDS	147929	149125	.	-	0	ID=JACPCCOE_00299;eC_number=2.4.1.11;db_xref=COG:COG0438;inference=ab initio prediction:Prodigal:002006,similar to AA sequence:UniProtKB:P9WMY9;locus_tag=JACPCCOE_00299;product=Glycogen synthase
FOTK01000012.1	Prodigal:002006	CDS	149255	149941	.	-	0	ID=JACPCCOE_00300;inference=ab initio prediction:Prodigal:002006,similar to AA sequence:UniProtKB:P67153;locus_tag=JACPCCOE_00300;note=UPF0073 inner membrane protein YqfA;product=hypothetical protein
FOTK01000106.1	Prodigal:002006	CDS	555	1361	.	+	0	ID=JACPCCOE_00301;inference=ab initio prediction:Prodigal:002006,similar to AA sequence:ISfinder:ISGdi9;locus_tag=JACPCCOE_00301;product=IS481 family transposase ISGdi9
FOTK01000106.1	Prodigal:002006	CDS	1787	2956	.	-	0	ID=JACPCCOE_00302;inference=ab initio prediction:Prodigal:002006;locus_tag=JACPCCOE_00302;product=hypothetical protein
FOTK01000106.1	Prodigal:002006	CDS	3142	4422	.	-	0	ID=JACPCCOE_00303;inference=ab initio prediction:Prodigal:002006,similar to AA sequence:ISfinder:ISMno4;locus_tag=JACPCCOE_00303;product=IS66 family transposase ISMno4
FOTK01000106.1	Prodigal:002006	CDS	4737	4949	.	-	0	ID=JACPCCOE_00304;db_xref=COG:COG3039;inference=ab initio prediction:Prodigal:002006,similar to AA sequence:ISfinder:ISMch2;locus_tag=JACPCCOE_00304;product=IS5 family transposase ISMch2
FOTK01000015.1	Prodigal:002006	CDS	950	2983	.	+	0	ID=JACPCCOE_00305;inference=ab initio prediction:Prodigal:002006;locus_tag=JACPCCOE_00305;product=hypothetical protein
FOTK01000015.1	Prodigal:002006	CDS	2998	3861	.	-	0	ID=JACPCCOE_00306;eC_number=6.1.1.17;Name=gltX_1;gene=gltX_1;inference=ab initio prediction:Prodigal:002006,similar to AA sequence:UniProtKB:Q2SX36;locus_tag=JACPCCOE_00306;product=Glutamate--tRNA ligase
FOTK01000015.1	Prodigal:002006	CDS	3858	4139	.	-	0	ID=JACPCCOE_00307;inference=ab initio prediction:Prodigal:002006;locus_tag=JACPCCOE_00307;product=hypothetical protein
FOTK01000015.1	Prodigal:002006	CDS	4244	6292	.	-	0	ID=JACPCCOE_00308;eC_number=2.7.13.3;Name=rcsC_1;gene=rcsC_1;inference=ab initio prediction:Prodigal:002006,protein motif:HAMAP:MF_00979;locus_tag=JACPCCOE_00308;product=Sensor histidine kinase RcsC
FOTK01000015.1	Prodigal:002006	CDS	6485	8128	.	+	0	ID=JACPCCOE_00309;eC_number=1.1.3.43;Name=neoG;gene=neoG;inference=ab initio prediction:Prodigal:002006,similar to AA sequence:UniProtKB:Q53U15;locus_tag=JACPCCOE_00309;product=Paromamine 6'-oxidase
FOTK01000015.1	Prodigal:002006	CDS	8181	9119	.	+	0	ID=JACPCCOE_00310;Name=pcpR;gene=pcpR;inference=ab initio prediction:Prodigal:002006,similar to AA sequence:UniProtKB:P52679;locus_tag=JACPCCOE_00310;product=PCP degradation transcriptional activation protein
FOTK01000015.1	Prodigal:002006	CDS	9270	10784	.	-	0	ID=JACPCCOE_00311;inference=ab initio prediction:Prodigal:002006;locus_tag=JACPCCOE_00311;product=hypothetical protein
FOTK01000015.1	Prodigal:002006	CDS	11033	12685	.	+	0	ID=JACPCCOE_00312;eC_number=2.2.1.6;Name=budB;db_xref=COG:COG0028;gene=budB;inference=ab initio prediction:Prodigal:002006,similar to AA sequence:UniProtKB:P27696;locus_tag=JACPCCOE_00312;product=Acetolactate synthase%2C catabolic
FOTK01000015.1	Prodigal:002006	CDS	12729	13904	.	+	0	ID=JACPCCOE_00313;eC_number=1.1.1.192;Name=adh1_1;db_xref=COG:COG1454;gene=adh1_1;inference=ab initio prediction:Prodigal:002006,similar to AA sequence:UniProtKB:A4IP64;locus_tag=JACPCCOE_00313;product=Long-chain-alcohol dehydrogenase 1
FOTK01000015.1	Prodigal:002006	CDS	14152	14979	.	+	0	ID=JACPCCOE_00314;inference=ab initio prediction:Prodigal:002006;locus_tag=JACPCCOE_00314;product=hypothetical protein
FOTK01000015.1	Prodigal:002006	CDS	14972	16102	.	+	0	ID=JACPCCOE_00315;eC_number=2.3.1.-;Name=phaC_1;gene=phaC_1;inference=ab initio prediction:Prodigal:002006,similar to AA sequence:UniProtKB:P73390;locus_tag=JACPCCOE_00315;product=Poly(3-hydroxyalkanoate) polymerase subunit PhaC
FOTK01000015.1	Prodigal:002006	CDS	16394	18406	.	+	0	ID=JACPCCOE_00316;inference=ab initio prediction:Prodigal:002006;locus_tag=JACPCCOE_00316;product=hypothetical protein
FOTK01000015.1	Prodigal:002006	CDS	18399	19871	.	+	0	ID=JACPCCOE_00317;eC_number=1.2.1.-;Name=davD;db_xref=COG:COG1012;gene=davD;inference=ab initio prediction:Prodigal:002006,similar to AA sequence:UniProtKB:Q9I6M5;locus_tag=JACPCCOE_00317;product=Glutarate-semialdehyde dehydrogenase
FOTK01000015.1	Prodigal:002006	CDS	19942	20529	.	-	0	ID=JACPCCOE_00318;eC_number=2.3.1.-;inference=ab initio prediction:Prodigal:002006,similar to AA sequence:UniProtKB:Q7A3E8;locus_tag=JACPCCOE_00318;product=Putative acetyltransferase
FOTK01000015.1	Prodigal:002006	CDS	20669	21211	.	+	0	ID=JACPCCOE_00319;Name=rcdA;db_xref=COG:COG3226;gene=rcdA;inference=ab initio prediction:Prodigal:002006,similar to AA sequence:UniProtKB:P75811;locus_tag=JACPCCOE_00319;product=HTH-type transcriptional regulator RcdA
FOTK01000015.1	Prodigal:002006	CDS	21229	21888	.	-	0	ID=JACPCCOE_00320;Name=degU;db_xref=COG:COG2197;gene=degU;inference=ab initio prediction:Prodigal:002006,similar to AA sequence:UniProtKB:P13800;locus_tag=JACPCCOE_00320;product=Transcriptional regulatory protein DegU
FOTK01000015.1	Prodigal:002006	CDS	22181	23950	.	-	0	ID=JACPCCOE_00321;eC_number=1.1.2.8;Name=exaA;db_xref=COG:COG4993;gene=exaA;inference=ab initio prediction:Prodigal:002006,similar to AA sequence:UniProtKB:Q9Z4J7;locus_tag=JACPCCOE_00321;product=Quinoprotein alcohol dehydrogenase (cytochrome c)
FOTK01000015.1	Prodigal:002006	CDS	24220	25086	.	-	0	ID=JACPCCOE_00322;eC_number=4.2.2.-;Name=mltF_1;gene=mltF_1;inference=ab initio prediction:Prodigal:002006,protein motif:HAMAP:MF_02016;locus_tag=JACPCCOE_00322;product=Membrane-bound lytic murein transglycosylase F
FOTK01000015.1	Prodigal:002006	CDS	25076	25504	.	-	0	ID=JACPCCOE_00323;inference=ab initio prediction:Prodigal:002006;locus_tag=JACPCCOE_00323;product=hypothetical protein
FOTK01000015.1	Prodigal:002006	CDS	25722	26951	.	+	0	ID=JACPCCOE_00324;inference=ab initio prediction:Prodigal:002006;locus_tag=JACPCCOE_00324;product=hypothetical protein
FOTK01000015.1	Prodigal:002006	CDS	26948	27955	.	+	0	ID=JACPCCOE_00325;eC_number=4.2.99.-;Name=vgb_2;gene=vgb_2;inference=ab initio prediction:Prodigal:002006,protein motif:HAMAP:MF_01282;locus_tag=JACPCCOE_00325;product=Virginiamycin B lyase
FOTK01000015.1	Aragorn:001002	tRNA	28897	28986	.	-	.	ID=JACPCCOE_00326;inference=COORDINATES:profile:Aragorn:001002;locus_tag=JACPCCOE_00326;product=tRNA-Pro(ggg)
FOTK01000015.1	Prodigal:002006	CDS	30291	31250	.	+	0	ID=JACPCCOE_00327;eC_number=2.7.1.180;Name=apbE;db_xref=COG:COG1477;gene=apbE;inference=ab initio prediction:Prodigal:002006,similar to AA sequence:UniProtKB:O83774;locus_tag=JACPCCOE_00327;product=FAD:protein FMN transferase
FOTK01000015.1	Prodigal:002006	CDS	31251	31856	.	-	0	ID=JACPCCOE_00328;Name=fabR;gene=fabR;inference=ab initio prediction:Prodigal:002006,protein motif:HAMAP:MF_01190;locus_tag=JACPCCOE_00328;product=HTH-type transcriptional repressor FabR
FOTK01000015.1	Prodigal:002006	CDS	31905	32693	.	+	0	ID=JACPCCOE_00329;eC_number=1.3.1.87;Name=hcaB_1;gene=hcaB_1;inference=ab initio prediction:Prodigal:002006,protein motif:HAMAP:MF_01647;locus_tag=JACPCCOE_00329;product=3-phenylpropionate-dihydrodiol/cinnamic acid-dihydrodiol dehydrogenase
FOTK01000015.1	Prodigal:002006	CDS	32716	33639	.	-	0	ID=JACPCCOE_00330;Name=pgrR_2;gene=pgrR_2;inference=ab initio prediction:Prodigal:002006,similar to AA sequence:UniProtKB:P77333;locus_tag=JACPCCOE_00330;product=HTH-type transcriptional regulator PgrR
FOTK01000015.1	Prodigal:002006	CDS	33747	34742	.	+	0	ID=JACPCCOE_00331;eC_number=1.1.1.-;Name=iolS;db_xref=COG:COG0667;gene=iolS;inference=ab initio prediction:Prodigal:002006,similar to AA sequence:UniProtKB:P46336;locus_tag=JACPCCOE_00331;product=Aldo-keto reductase IolS
FOTK01000015.1	Prodigal:002006	CDS	34766	35926	.	-	0	ID=JACPCCOE_00332;eC_number=3.4.17.11;Name=cpg2_1;gene=cpg2_1;inference=ab initio prediction:Prodigal:002006,similar to AA sequence:UniProtKB:P06621;locus_tag=JACPCCOE_00332;product=Carboxypeptidase G2
FOTK01000015.1	Prodigal:002006	CDS	35942	37768	.	-	0	ID=JACPCCOE_00333;eC_number=2.6.1.16;Name=nodM;gene=nodM;inference=ab initio prediction:Prodigal:002006,similar to AA sequence:UniProtKB:P25195;locus_tag=JACPCCOE_00333;product=Glutamine--fructose-6-phosphate aminotransferase [isomerizing]
FOTK01000015.1	Prodigal:002006	CDS	37939	38871	.	-	0	ID=JACPCCOE_00334;Name=panS;db_xref=COG:COG0385;gene=panS;inference=ab initio prediction:Prodigal:002006,similar to AA sequence:UniProtKB:Q8ZKL0;locus_tag=JACPCCOE_00334;product=Pantothenate precursors transporter PanS
FOTK01000015.1	Prodigal:002006	CDS	39219	39746	.	+	0	ID=JACPCCOE_00335;inference=ab initio prediction:Prodigal:002006;locus_tag=JACPCCOE_00335;product=hypothetical protein
FOTK01000015.1	Prodigal:002006	CDS	39893	41269	.	-	0	ID=JACPCCOE_00336;Name=glmU_1;gene=glmU_1;inference=ab initio prediction:Prodigal:002006,similar to AA sequence:UniProtKB:Q7A7B4;locus_tag=JACPCCOE_00336;product=Bifunctional protein GlmU
FOTK01000015.1	Prodigal:002006	CDS	41348	42925	.	-	0	ID=JACPCCOE_00337;Name=rpoN2;db_xref=COG:COG1508;gene=rpoN2;inference=ab initio prediction:Prodigal:002006,similar to AA sequence:UniProtKB:P30333;locus_tag=JACPCCOE_00337;product=RNA polymerase sigma-54 factor 2
FOTK01000015.1	Prodigal:002006	CDS	43273	43983	.	-	0	ID=JACPCCOE_00338;inference=ab initio prediction:Prodigal:002006;locus_tag=JACPCCOE_00338;product=hypothetical protein
FOTK01000015.1	Prodigal:002006	CDS	44327	44617	.	+	0	ID=JACPCCOE_00339;inference=ab initio prediction:Prodigal:002006;locus_tag=JACPCCOE_00339;product=hypothetical protein
FOTK01000015.1	Prodigal:002006	CDS	44627	44998	.	-	0	ID=JACPCCOE_00340;inference=ab initio prediction:Prodigal:002006;locus_tag=JACPCCOE_00340;product=hypothetical protein
FOTK01000015.1	Prodigal:002006	CDS	45003	45233	.	-	0	ID=JACPCCOE_00341;inference=ab initio prediction:Prodigal:002006;locus_tag=JACPCCOE_00341;product=hypothetical protein
FOTK01000015.1	Prodigal:002006	CDS	45336	46925	.	-	0	ID=JACPCCOE_00342;Name=mdoD;db_xref=COG:COG3131;gene=mdoD;inference=ab initio prediction:Prodigal:002006,similar to AA sequence:UniProtKB:P40120;locus_tag=JACPCCOE_00342;product=Glucans biosynthesis protein D
FOTK01000015.1	Prodigal:002006	CDS	47020	47685	.	-	0	ID=JACPCCOE_00343;inference=ab initio prediction:Prodigal:002006;locus_tag=JACPCCOE_00343;product=hypothetical protein
FOTK01000015.1	Prodigal:002006	CDS	47944	48846	.	+	0	ID=JACPCCOE_00344;eC_number=3.1.2.6;Name=gloB_1;gene=gloB_1;inference=ab initio prediction:Prodigal:002006,protein motif:HAMAP:MF_01374;locus_tag=JACPCCOE_00344;product=Hydroxyacylglutathione hydrolase
FOTK01000015.1	Aragorn:001002	tRNA	49157	49233	.	-	.	ID=JACPCCOE_00345;inference=COORDINATES:profile:Aragorn:001002;locus_tag=JACPCCOE_00345;product=tRNA-Pro(ggg)
FOTK01000015.1	Prodigal:002006	CDS	49389	50669	.	+	0	ID=JACPCCOE_00346;eC_number=2.4.1.250;Name=mshA_2;gene=mshA_2;inference=ab initio prediction:Prodigal:002006,protein motif:HAMAP:MF_01695;locus_tag=JACPCCOE_00346;product=D-inositol-3-phosphate glycosyltransferase
FOTK01000015.1	Prodigal:002006	CDS	50777	51097	.	+	0	ID=JACPCCOE_00347;inference=ab initio prediction:Prodigal:002006;locus_tag=JACPCCOE_00347;product=hypothetical protein
FOTK01000015.1	Prodigal:002006	CDS	51244	52401	.	+	0	ID=JACPCCOE_00348;Name=bepF_2;gene=bepF_2;inference=ab initio prediction:Prodigal:002006,similar to AA sequence:UniProtKB:Q8FWV8;locus_tag=JACPCCOE_00348;product=Efflux pump periplasmic linker BepF
FOTK01000015.1	Prodigal:002006	CDS	52509	55706	.	+	0	ID=JACPCCOE_00349;Name=oqxB7;gene=oqxB7;inference=ab initio prediction:Prodigal:002006,similar to AA sequence:BARRGD:NG_050456.1;locus_tag=JACPCCOE_00349;product=multidrug efflux RND transporter permease subunit OqxB7
FOTK01000015.1	Prodigal:002006	CDS	55817	56335	.	+	0	ID=JACPCCOE_00350;inference=ab initio prediction:Prodigal:002006;locus_tag=JACPCCOE_00350;product=hypothetical protein
FOTK01000015.1	Prodigal:002006	CDS	56420	57199	.	+	0	ID=JACPCCOE_00351;inference=ab initio prediction:Prodigal:002006;locus_tag=JACPCCOE_00351;product=hypothetical protein
FOTK01000015.1	Prodigal:002006	CDS	57426	57797	.	+	0	ID=JACPCCOE_00352;inference=ab initio prediction:Prodigal:002006;locus_tag=JACPCCOE_00352;product=hypothetical protein
FOTK01000015.1	Prodigal:002006	CDS	57957	59063	.	+	0	ID=JACPCCOE_00353;inference=ab initio prediction:Prodigal:002006;locus_tag=JACPCCOE_00353;product=hypothetical protein
FOTK01000015.1	Prodigal:002006	CDS	59082	59741	.	+	0	ID=JACPCCOE_00354;eC_number=5.3.1.24;Name=trpF;db_xref=COG:COG0135;gene=trpF;inference=ab initio prediction:Prodigal:002006,similar to AA sequence:UniProtKB:Q56320;locus_tag=JACPCCOE_00354;product=N-(5'-phosphoribosyl)anthranilate isomerase
FOTK01000015.1	Prodigal:002006	CDS	59752	60102	.	-	0	ID=JACPCCOE_00355;inference=ab initio prediction:Prodigal:002006;locus_tag=JACPCCOE_00355;product=hypothetical protein
FOTK01000015.1	Prodigal:002006	CDS	60122	60433	.	-	0	ID=JACPCCOE_00356;Name=ihfB_1;db_xref=COG:COG0776;gene=ihfB_1;inference=ab initio prediction:Prodigal:002006,similar to AA sequence:UniProtKB:Q06607;locus_tag=JACPCCOE_00356;product=Integration host factor subunit beta
FOTK01000015.1	Prodigal:002006	CDS	60484	61446	.	-	0	ID=JACPCCOE_00357;inference=ab initio prediction:Prodigal:002006;locus_tag=JACPCCOE_00357;product=hypothetical protein
FOTK01000015.1	Prodigal:002006	CDS	61734	62159	.	-	0	ID=JACPCCOE_00358;eC_number=3.1.-.-;Name=fitB_1;gene=fitB_1;inference=ab initio prediction:Prodigal:002006,similar to AA sequence:UniProtKB:Q5F882;locus_tag=JACPCCOE_00358;product=Toxin FitB
FOTK01000015.1	Prodigal:002006	CDS	62156	62410	.	-	0	ID=JACPCCOE_00359;Name=fitA;gene=fitA;inference=ab initio prediction:Prodigal:002006,similar to AA sequence:UniProtKB:Q5F881;locus_tag=JACPCCOE_00359;product=Antitoxin FitA
FOTK01000015.1	Prodigal:002006	CDS	62727	64439	.	-	0	ID=JACPCCOE_00360;Name=rpsA;db_xref=COG:COG0539;gene=rpsA;inference=ab initio prediction:Prodigal:002006,similar to AA sequence:UniProtKB:Q6NDP1;locus_tag=JACPCCOE_00360;product=30S ribosomal protein S1
FOTK01000015.1	Prodigal:002006	CDS	65079	65927	.	-	0	ID=JACPCCOE_00361;inference=ab initio prediction:Prodigal:002006;locus_tag=JACPCCOE_00361;product=hypothetical protein
FOTK01000015.1	Prodigal:002006	CDS	66248	67498	.	+	0	ID=JACPCCOE_00362;eC_number=1.1.1.95;Name=serA_1;db_xref=COG:COG0111;gene=serA_1;inference=ab initio prediction:Prodigal:002006,similar to AA sequence:UniProtKB:P0A9T0;locus_tag=JACPCCOE_00362;product=D-3-phosphoglycerate dehydrogenase
FOTK01000015.1	Prodigal:002006	CDS	67635	68111	.	+	0	ID=JACPCCOE_00363;inference=ab initio prediction:Prodigal:002006;locus_tag=JACPCCOE_00363;product=hypothetical protein
FOTK01000015.1	Prodigal:002006	CDS	68162	68446	.	-	0	ID=JACPCCOE_00364;inference=ab initio prediction:Prodigal:002006;locus_tag=JACPCCOE_00364;product=hypothetical protein
FOTK01000015.1	Prodigal:002006	CDS	68641	68856	.	+	0	ID=JACPCCOE_00365;inference=ab initio prediction:Prodigal:002006;locus_tag=JACPCCOE_00365;product=hypothetical protein
FOTK01000015.1	Prodigal:002006	CDS	69173	69505	.	-	0	ID=JACPCCOE_00366;inference=ab initio prediction:Prodigal:002006;locus_tag=JACPCCOE_00366;product=hypothetical protein
FOTK01000015.1	Prodigal:002006	CDS	69924	70502	.	-	0	ID=JACPCCOE_00367;inference=ab initio prediction:Prodigal:002006;locus_tag=JACPCCOE_00367;product=hypothetical protein
FOTK01000015.1	Prodigal:002006	CDS	70524	71129	.	-	0	ID=JACPCCOE_00368;inference=ab initio prediction:Prodigal:002006;locus_tag=JACPCCOE_00368;product=hypothetical protein
FOTK01000015.1	Prodigal:002006	CDS	71827	71916	.	+	0	ID=JACPCCOE_00369;inference=ab initio prediction:Prodigal:002006;locus_tag=JACPCCOE_00369;product=hypothetical protein
FOTK01000015.1	Prodigal:002006	CDS	71939	73654	.	+	0	ID=JACPCCOE_00370;Name=kdpA;db_xref=COG:COG2060;gene=kdpA;inference=ab initio prediction:Prodigal:002006,similar to AA sequence:UniProtKB:P03959;locus_tag=JACPCCOE_00370;product=Potassium-transporting ATPase potassium-binding subunit
FOTK01000015.1	Prodigal:002006	CDS	73656	73853	.	+	0	ID=JACPCCOE_00371;inference=ab initio prediction:Prodigal:002006;locus_tag=JACPCCOE_00371;product=hypothetical protein
FOTK01000015.1	Prodigal:002006	CDS	73904	75994	.	+	0	ID=JACPCCOE_00372;eC_number=7.2.2.6;Name=kdpB;db_xref=COG:COG2216;gene=kdpB;inference=ab initio prediction:Prodigal:002006,similar to AA sequence:UniProtKB:P03960;locus_tag=JACPCCOE_00372;product=Potassium-transporting ATPase ATP-binding subunit
FOTK01000015.1	Prodigal:002006	CDS	76033	76638	.	+	0	ID=JACPCCOE_00373;Name=kdpC;db_xref=COG:COG2156;gene=kdpC;inference=ab initio prediction:Prodigal:002006,similar to AA sequence:UniProtKB:P9WKF1;locus_tag=JACPCCOE_00373;product=Potassium-transporting ATPase KdpC subunit
FOTK01000015.1	Prodigal:002006	CDS	76896	78152	.	+	0	ID=JACPCCOE_00374;inference=ab initio prediction:Prodigal:002006,similar to AA sequence:UniProtKB:P0AE45;locus_tag=JACPCCOE_00374;note=UPF0053 inner membrane protein YtfL;product=hypothetical protein
FOTK01000015.1	Prodigal:002006	CDS	78317	81034	.	+	0	ID=JACPCCOE_00375;eC_number=2.7.13.3;Name=kdpD;db_xref=COG:COG2205;gene=kdpD;inference=ab initio prediction:Prodigal:002006,similar to AA sequence:UniProtKB:P21865;locus_tag=JACPCCOE_00375;product=Sensor protein KdpD
FOTK01000015.1	Prodigal:002006	CDS	81031	81753	.	+	0	ID=JACPCCOE_00376;Name=kdpE;db_xref=COG:COG0745;gene=kdpE;inference=ab initio prediction:Prodigal:002006,similar to AA sequence:UniProtKB:P9WGN1;locus_tag=JACPCCOE_00376;product=Transcriptional regulatory protein KdpE
FOTK01000015.1	Prodigal:002006	CDS	81760	82020	.	-	0	ID=JACPCCOE_00377;inference=ab initio prediction:Prodigal:002006;locus_tag=JACPCCOE_00377;product=hypothetical protein
FOTK01000015.1	Aragorn:001002	tRNA	82275	82350	.	-	.	ID=JACPCCOE_00378;inference=COORDINATES:profile:Aragorn:001002;locus_tag=JACPCCOE_00378;product=tRNA-Asn(gtt)
FOTK01000015.1	Prodigal:002006	CDS	82861	84540	.	+	0	ID=JACPCCOE_00379;inference=ab initio prediction:Prodigal:002006;locus_tag=JACPCCOE_00379;product=hypothetical protein
FOTK01000015.1	Prodigal:002006	CDS	85400	87088	.	+	0	ID=JACPCCOE_00380;inference=ab initio prediction:Prodigal:002006;locus_tag=JACPCCOE_00380;product=hypothetical protein
FOTK01000015.1	Prodigal:002006	CDS	87258	87362	.	-	0	ID=JACPCCOE_00381;inference=ab initio prediction:Prodigal:002006;locus_tag=JACPCCOE_00381;product=hypothetical protein
FOTK01000015.1	Prodigal:002006	CDS	87362	87628	.	-	0	ID=JACPCCOE_00382;inference=ab initio prediction:Prodigal:002006;locus_tag=JACPCCOE_00382;product=hypothetical protein
FOTK01000015.1	Aragorn:001002	tRNA	88273	88346	.	-	.	ID=JACPCCOE_00383;inference=COORDINATES:profile:Aragorn:001002;locus_tag=JACPCCOE_00383;product=tRNA-Cys(gca)
FOTK01000015.1	Prodigal:002006	CDS	88512	89369	.	-	0	ID=JACPCCOE_00384;Name=ureD;gene=ureD;inference=ab initio prediction:Prodigal:002006,similar to AA sequence:UniProtKB:Q03285;locus_tag=JACPCCOE_00384;product=Urease accessory protein UreD
FOTK01000015.1	Prodigal:002006	CDS	89369	90337	.	-	0	ID=JACPCCOE_00385;eC_number=3.5.3.1;Name=arcA;gene=arcA;inference=ab initio prediction:Prodigal:002006,similar to AA sequence:UniProtKB:P14012;locus_tag=JACPCCOE_00385;product=Arginase
FOTK01000015.1	Prodigal:002006	CDS	90749	92896	.	+	0	ID=JACPCCOE_00386;inference=ab initio prediction:Prodigal:002006;locus_tag=JACPCCOE_00386;product=hypothetical protein
FOTK01000015.1	Prodigal:002006	CDS	92928	94349	.	-	0	ID=JACPCCOE_00387;eC_number=2.7.-.-;Name=sasA_3;gene=sasA_3;inference=ab initio prediction:Prodigal:002006,protein motif:HAMAP:MF_01837;locus_tag=JACPCCOE_00387;product=Adaptive-response sensory-kinase SasA
FOTK01000015.1	Prodigal:002006	CDS	94346	95101	.	-	0	ID=JACPCCOE_00388;Name=ompR_1;gene=ompR_1;inference=ab initio prediction:Prodigal:002006,similar to AA sequence:UniProtKB:P0AA16;locus_tag=JACPCCOE_00388;product=Transcriptional regulatory protein OmpR
FOTK01000015.1	Prodigal:002006	CDS	95218	96459	.	+	0	ID=JACPCCOE_00389;eC_number=1.3.8.12;Name=mcd_1;db_xref=COG:COG1960;gene=mcd_1;inference=ab initio prediction:Prodigal:002006,similar to AA sequence:UniProtKB:D3JV03;locus_tag=JACPCCOE_00389;product=(2S)-methylsuccinyl-CoA dehydrogenase
FOTK01000015.1	Prodigal:002006	CDS	96575	98431	.	+	0	ID=JACPCCOE_00390;eC_number=3.2.1.28;db_xref=COG:COG3387;inference=ab initio prediction:Prodigal:002006,similar to AA sequence:UniProtKB:A0R0W9;locus_tag=JACPCCOE_00390;product=Trehalase
FOTK01000015.1	Prodigal:002006	CDS	98682	100223	.	-	0	ID=JACPCCOE_00391;inference=ab initio prediction:Prodigal:002006;locus_tag=JACPCCOE_00391;product=hypothetical protein
FOTK01000015.1	Prodigal:002006	CDS	100220	101335	.	-	0	ID=JACPCCOE_00392;inference=ab initio prediction:Prodigal:002006;locus_tag=JACPCCOE_00392;product=hypothetical protein
FOTK01000015.1	Prodigal:002006	CDS	101399	102028	.	-	0	ID=JACPCCOE_00393;inference=ab initio prediction:Prodigal:002006;locus_tag=JACPCCOE_00393;product=hypothetical protein
FOTK01000015.1	Prodigal:002006	CDS	102056	102619	.	-	0	ID=JACPCCOE_00394;eC_number=1.-.-.-;Name=ydjA;db_xref=COG:COG0778;gene=ydjA;inference=ab initio prediction:Prodigal:002006,similar to AA sequence:UniProtKB:P0ACY1;locus_tag=JACPCCOE_00394;product=Putative NAD(P)H nitroreductase YdjA
FOTK01000015.1	Prodigal:002006	CDS	102755	103681	.	+	0	ID=JACPCCOE_00395;inference=ab initio prediction:Prodigal:002006;locus_tag=JACPCCOE_00395;product=hypothetical protein
FOTK01000015.1	Prodigal:002006	CDS	103691	104605	.	-	0	ID=JACPCCOE_00396;inference=ab initio prediction:Prodigal:002006;locus_tag=JACPCCOE_00396;product=hypothetical protein
FOTK01000015.1	Prodigal:002006	CDS	104791	105243	.	+	0	ID=JACPCCOE_00397;inference=ab initio prediction:Prodigal:002006;locus_tag=JACPCCOE_00397;product=hypothetical protein
FOTK01000015.1	Prodigal:002006	CDS	105407	105658	.	-	0	ID=JACPCCOE_00398;inference=ab initio prediction:Prodigal:002006;locus_tag=JACPCCOE_00398;product=hypothetical protein
FOTK01000015.1	Prodigal:002006	CDS	105960	106421	.	+	0	ID=JACPCCOE_00399;inference=ab initio prediction:Prodigal:002006;locus_tag=JACPCCOE_00399;product=hypothetical protein
FOTK01000015.1	Prodigal:002006	CDS	106418	107758	.	+	0	ID=JACPCCOE_00400;inference=ab initio prediction:Prodigal:002006;locus_tag=JACPCCOE_00400;product=hypothetical protein
FOTK01000015.1	Prodigal:002006	CDS	107829	108032	.	+	0	ID=JACPCCOE_00401;inference=ab initio prediction:Prodigal:002006;locus_tag=JACPCCOE_00401;product=hypothetical protein
FOTK01000015.1	Prodigal:002006	CDS	108087	108248	.	-	0	ID=JACPCCOE_00402;inference=ab initio prediction:Prodigal:002006;locus_tag=JACPCCOE_00402;product=hypothetical protein
FOTK01000015.1	Prodigal:002006	CDS	108336	108452	.	-	0	ID=JACPCCOE_00403;inference=ab initio prediction:Prodigal:002006;locus_tag=JACPCCOE_00403;product=hypothetical protein
FOTK01000015.1	Prodigal:002006	CDS	108613	109581	.	-	0	ID=JACPCCOE_00404;Name=nphR_1;gene=nphR_1;inference=ab initio prediction:Prodigal:002006,similar to AA sequence:UniProtKB:B1Q2A8;locus_tag=JACPCCOE_00404;product=Transcriptional activator NphR
FOTK01000015.1	Prodigal:002006	CDS	110219	110953	.	+	0	ID=JACPCCOE_00405;inference=ab initio prediction:Prodigal:002006;locus_tag=JACPCCOE_00405;product=hypothetical protein
FOTK01000015.1	Aragorn:001002	tRNA	111179	111254	.	-	.	ID=JACPCCOE_00406;inference=COORDINATES:profile:Aragorn:001002;locus_tag=JACPCCOE_00406;product=tRNA-Lys(ctt)
FOTK01000015.1	Prodigal:002006	CDS	111358	112923	.	-	0	ID=JACPCCOE_00407;eC_number=2.3.3.13;Name=leuA;db_xref=COG:COG0119;gene=leuA;inference=ab initio prediction:Prodigal:002006,similar to AA sequence:UniProtKB:Q9JZG1;locus_tag=JACPCCOE_00407;product=2-isopropylmalate synthase
FOTK01000015.1	Prodigal:002006	CDS	113335	114444	.	+	0	ID=JACPCCOE_00408;eC_number=1.1.1.85;Name=leuB_1;gene=leuB_1;inference=ab initio prediction:Prodigal:002006,similar to AA sequence:UniProtKB:Q2T7H6;locus_tag=JACPCCOE_00408;product=3-isopropylmalate dehydrogenase
FOTK01000015.1	Prodigal:002006	CDS	114633	115415	.	+	0	ID=JACPCCOE_00409;eC_number=2.1.1.163;Name=ubiE;db_xref=COG:COG2226;gene=ubiE;inference=ab initio prediction:Prodigal:002006,similar to AA sequence:UniProtKB:P0A887;locus_tag=JACPCCOE_00409;product=Ubiquinone/menaquinone biosynthesis C-methyltransferase UbiE
FOTK01000015.1	Prodigal:002006	CDS	115825	117387	.	+	0	ID=JACPCCOE_00410;eC_number=2.7.-.-;Name=ubiB_2;gene=ubiB_2;inference=ab initio prediction:Prodigal:002006,protein motif:HAMAP:MF_00414;locus_tag=JACPCCOE_00410;product=protein kinase UbiB
FOTK01000015.1	Prodigal:002006	CDS	117417	120371	.	-	0	ID=JACPCCOE_00411;eC_number=2.7.13.3;Name=rcsC_2;gene=rcsC_2;inference=ab initio prediction:Prodigal:002006,protein motif:HAMAP:MF_00979;locus_tag=JACPCCOE_00411;product=Sensor histidine kinase RcsC
FOTK01000015.1	Prodigal:002006	CDS	120368	121642	.	-	0	ID=JACPCCOE_00412;Name=zapE;db_xref=COG:COG1485;gene=zapE;inference=ab initio prediction:Prodigal:002006,similar to AA sequence:UniProtKB:P64612;locus_tag=JACPCCOE_00412;product=Cell division protein ZapE
FOTK01000015.1	Prodigal:002006	CDS	121898	122491	.	+	0	ID=JACPCCOE_00413;inference=ab initio prediction:Prodigal:002006;locus_tag=JACPCCOE_00413;product=hypothetical protein
FOTK01000015.1	Prodigal:002006	CDS	122498	123259	.	-	0	ID=JACPCCOE_00414;Name=prs_1;gene=prs_1;inference=ab initio prediction:Prodigal:002006,protein motif:HAMAP:MF_00583_A;locus_tag=JACPCCOE_00414;product=Putative ribose-phosphate pyrophosphokinase
FOTK01000015.1	Prodigal:002006	CDS	123278	123523	.	-	0	ID=JACPCCOE_00415;inference=ab initio prediction:Prodigal:002006;locus_tag=JACPCCOE_00415;product=hypothetical protein
FOTK01000015.1	Prodigal:002006	CDS	123694	124584	.	+	0	ID=JACPCCOE_00416;inference=ab initio prediction:Prodigal:002006;locus_tag=JACPCCOE_00416;product=hypothetical protein
FOTK01000015.1	Prodigal:002006	CDS	124581	124949	.	+	0	ID=JACPCCOE_00417;inference=ab initio prediction:Prodigal:002006;locus_tag=JACPCCOE_00417;product=hypothetical protein
FOTK01000015.1	Prodigal:002006	CDS	125224	126750	.	-	0	ID=JACPCCOE_00418;inference=ab initio prediction:Prodigal:002006;locus_tag=JACPCCOE_00418;product=hypothetical protein
FOTK01000015.1	Prodigal:002006	CDS	126767	127006	.	-	0	ID=JACPCCOE_00419;inference=ab initio prediction:Prodigal:002006;locus_tag=JACPCCOE_00419;product=hypothetical protein
FOTK01000015.1	Prodigal:002006	CDS	127111	127368	.	+	0	ID=JACPCCOE_00420;inference=ab initio prediction:Prodigal:002006;locus_tag=JACPCCOE_00420;product=hypothetical protein
FOTK01000015.1	Prodigal:002006	CDS	127926	128738	.	+	0	ID=JACPCCOE_00421;db_xref=COG:COG3039;inference=ab initio prediction:Prodigal:002006,similar to AA sequence:ISfinder:ISMex40;locus_tag=JACPCCOE_00421;product=IS5 family transposase ISMex40
FOTK01000015.1	Prodigal:002006	CDS	128755	129057	.	-	0	ID=JACPCCOE_00422;inference=ab initio prediction:Prodigal:002006;locus_tag=JACPCCOE_00422;product=hypothetical protein
FOTK01000015.1	Prodigal:002006	CDS	129813	130439	.	+	0	ID=JACPCCOE_00423;inference=ab initio prediction:Prodigal:002006;locus_tag=JACPCCOE_00423;product=hypothetical protein
FOTK01000015.1	Prodigal:002006	CDS	130301	131569	.	-	0	ID=JACPCCOE_00424;eC_number=1.18.1.2;inference=ab initio prediction:Prodigal:002006,protein motif:HAMAP:MF_01685;locus_tag=JACPCCOE_00424;product=Ferredoxin--NADP reductase
FOTK01000015.1	Prodigal:002006	CDS	131608	131889	.	-	0	ID=JACPCCOE_00425;inference=ab initio prediction:Prodigal:002006;locus_tag=JACPCCOE_00425;product=hypothetical protein
FOTK01000015.1	Prodigal:002006	CDS	131882	133057	.	-	0	ID=JACPCCOE_00426;eC_number=2.4.1.250;Name=mshA_3;gene=mshA_3;inference=ab initio prediction:Prodigal:002006,protein motif:HAMAP:MF_01695;locus_tag=JACPCCOE_00426;product=D-inositol-3-phosphate glycosyltransferase
FOTK01000015.1	Prodigal:002006	CDS	133054	134049	.	-	0	ID=JACPCCOE_00427;eC_number=2.7.4.16;Name=thiL_1;gene=thiL_1;inference=ab initio prediction:Prodigal:002006,protein motif:HAMAP:MF_02128;locus_tag=JACPCCOE_00427;product=Thiamine-monophosphate kinase
FOTK01000015.1	Prodigal:002006	CDS	134049	134594	.	-	0	ID=JACPCCOE_00428;inference=ab initio prediction:Prodigal:002006;locus_tag=JACPCCOE_00428;product=hypothetical protein
FOTK01000015.1	Prodigal:002006	CDS	134591	135694	.	-	0	ID=JACPCCOE_00429;inference=ab initio prediction:Prodigal:002006;locus_tag=JACPCCOE_00429;product=hypothetical protein
FOTK01000015.1	Prodigal:002006	CDS	135648	136724	.	-	0	ID=JACPCCOE_00430;eC_number=3.5.5.7;Name=nitA;gene=nitA;inference=ab initio prediction:Prodigal:002006,similar to AA sequence:UniProtKB:Q03217;locus_tag=JACPCCOE_00430;product=Aliphatic nitrilase
FOTK01000015.1	Prodigal:002006	CDS	136807	137289	.	-	0	ID=JACPCCOE_00431;inference=ab initio prediction:Prodigal:002006;locus_tag=JACPCCOE_00431;product=hypothetical protein
FOTK01000015.1	Prodigal:002006	CDS	137647	139086	.	+	0	ID=JACPCCOE_00432;eC_number=2.6.1.9;Name=hisC_1;gene=hisC_1;inference=ab initio prediction:Prodigal:002006,protein motif:HAMAP:MF_01023;locus_tag=JACPCCOE_00432;product=Histidinol-phosphate aminotransferase
FOTK01000060.1	Prodigal:002006	CDS	246	1469	.	-	0	ID=JACPCCOE_00433;inference=ab initio prediction:Prodigal:002006;locus_tag=JACPCCOE_00433;product=hypothetical protein
FOTK01000060.1	Prodigal:002006	CDS	1534	1902	.	-	0	ID=JACPCCOE_00434;Name=mopA_1;db_xref=COG:COG2005;gene=mopA_1;inference=ab initio prediction:Prodigal:002006,similar to AA sequence:UniProtKB:Q08385;locus_tag=JACPCCOE_00434;product=Molybdenum-pterin-binding protein MopA
FOTK01000060.1	Prodigal:002006	CDS	2042	3127	.	+	0	ID=JACPCCOE_00435;eC_number=1.1.1.2;Name=yahK_1;db_xref=COG:COG1064;gene=yahK_1;inference=ab initio prediction:Prodigal:002006,similar to AA sequence:UniProtKB:P75691;locus_tag=JACPCCOE_00435;product=Aldehyde reductase YahK
FOTK01000060.1	Prodigal:002006	CDS	3179	3958	.	+	0	ID=JACPCCOE_00436;Name=modA_1;db_xref=COG:COG0725;gene=modA_1;inference=ab initio prediction:Prodigal:002006,similar to AA sequence:UniProtKB:Q8PHA1;locus_tag=JACPCCOE_00436;product=Molybdate-binding protein ModA
FOTK01000060.1	Prodigal:002006	CDS	3996	4205	.	+	0	ID=JACPCCOE_00437;Name=mopII_1;gene=mopII_1;inference=ab initio prediction:Prodigal:002006,similar to AA sequence:UniProtKB:P08854;locus_tag=JACPCCOE_00437;product=Molybdenum-pterin-binding protein 2
FOTK01000060.1	Prodigal:002006	CDS	4208	4717	.	+	0	ID=JACPCCOE_00438;inference=ab initio prediction:Prodigal:002006;locus_tag=JACPCCOE_00438;product=hypothetical protein
FOTK01000060.1	Prodigal:002006	CDS	4742	5596	.	-	0	ID=JACPCCOE_00439;inference=ab initio prediction:Prodigal:002006;locus_tag=JACPCCOE_00439;product=hypothetical protein
FOTK01000060.1	Prodigal:002006	CDS	5673	6167	.	-	0	ID=JACPCCOE_00440;db_xref=COG:COG1720;inference=ab initio prediction:Prodigal:002006,similar to AA sequence:UniProtKB:Q6NDF6;locus_tag=JACPCCOE_00440;product=S-adenosyl-L-methionine-binding protein
FOTK01000060.1	Prodigal:002006	CDS	6604	6804	.	+	0	ID=JACPCCOE_00441;inference=ab initio prediction:Prodigal:002006;locus_tag=JACPCCOE_00441;product=hypothetical protein
FOTK01000060.1	Prodigal:002006	CDS	7539	9368	.	-	0	ID=JACPCCOE_00442;Name=kup_1;gene=kup_1;inference=ab initio prediction:Prodigal:002006,protein motif:HAMAP:MF_01522;locus_tag=JACPCCOE_00442;product=Low affinity potassium transport system protein kup
FOTK01000060.1	Prodigal:002006	CDS	9586	10332	.	-	0	ID=JACPCCOE_00443;inference=ab initio prediction:Prodigal:002006;locus_tag=JACPCCOE_00443;product=hypothetical protein
FOTK01000060.1	Prodigal:002006	CDS	10676	11110	.	+	0	ID=JACPCCOE_00444;eC_number=2.7.1.165;Name=garK;db_xref=COG:COG1929;gene=garK;inference=ab initio prediction:Prodigal:002006,similar to AA sequence:UniProtKB:P23524;locus_tag=JACPCCOE_00444;product=Glycerate 2-kinase
FOTK01000060.1	Prodigal:002006	CDS	11113	12495	.	+	0	ID=JACPCCOE_00445;inference=ab initio prediction:Prodigal:002006;locus_tag=JACPCCOE_00445;product=hypothetical protein
FOTK01000060.1	Prodigal:002006	CDS	12607	12858	.	-	0	ID=JACPCCOE_00446;inference=ab initio prediction:Prodigal:002006;locus_tag=JACPCCOE_00446;product=hypothetical protein
FOTK01000060.1	Prodigal:002006	CDS	12936	14234	.	-	0	ID=JACPCCOE_00447;db_xref=COG:COG4325;inference=ab initio prediction:Prodigal:002006,similar to AA sequence:UniProtKB:P9WM35;locus_tag=JACPCCOE_00447;product=putative protein
FOTK01000060.1	Prodigal:002006	CDS	14231	15208	.	-	0	ID=JACPCCOE_00448;inference=ab initio prediction:Prodigal:002006;locus_tag=JACPCCOE_00448;product=hypothetical protein
FOTK01000060.1	Prodigal:002006	CDS	15316	15567	.	-	0	ID=JACPCCOE_00449;inference=ab initio prediction:Prodigal:002006;locus_tag=JACPCCOE_00449;product=hypothetical protein
FOTK01000060.1	Prodigal:002006	CDS	15594	16052	.	-	0	ID=JACPCCOE_00450;inference=ab initio prediction:Prodigal:002006;locus_tag=JACPCCOE_00450;product=hypothetical protein
FOTK01000060.1	Prodigal:002006	CDS	16435	16989	.	+	0	ID=JACPCCOE_00451;db_xref=COG:COG2335;inference=ab initio prediction:Prodigal:002006,similar to AA sequence:UniProtKB:P9WNF5;locus_tag=JACPCCOE_00451;product=Immunogenic protein MPT70
FOTK01000060.1	Prodigal:002006	CDS	17183	17518	.	+	0	ID=JACPCCOE_00452;inference=ab initio prediction:Prodigal:002006;locus_tag=JACPCCOE_00452;product=hypothetical protein
FOTK01000060.1	Prodigal:002006	CDS	17614	18150	.	+	0	ID=JACPCCOE_00453;inference=ab initio prediction:Prodigal:002006;locus_tag=JACPCCOE_00453;product=hypothetical protein
FOTK01000060.1	Prodigal:002006	CDS	18147	19214	.	+	0	ID=JACPCCOE_00454;inference=ab initio prediction:Prodigal:002006;locus_tag=JACPCCOE_00454;product=hypothetical protein
FOTK01000060.1	Prodigal:002006	CDS	19270	20523	.	+	0	ID=JACPCCOE_00455;Name=nhaP;db_xref=COG:COG0025;gene=nhaP;inference=ab initio prediction:Prodigal:002006,similar to AA sequence:UniProtKB:G3XD29;locus_tag=JACPCCOE_00455;product=Na(+)/H(+) antiporter NhaP
FOTK01000060.1	Prodigal:002006	CDS	20611	21678	.	+	0	ID=JACPCCOE_00456;inference=ab initio prediction:Prodigal:002006,similar to AA sequence:UniProtKB:Q75XW3;locus_tag=JACPCCOE_00456;product=Ca(2+)/H(+) antiporter
FOTK01000060.1	Prodigal:002006	CDS	22284	22532	.	-	0	ID=JACPCCOE_00457;inference=ab initio prediction:Prodigal:002006,similar to AA sequence:ISfinder:ISMno15;locus_tag=JACPCCOE_00457;product=IS1182 family transposase ISMno15
FOTK01000043.1	Prodigal:002006	CDS	1074	1748	.	-	0	ID=JACPCCOE_00458;inference=ab initio prediction:Prodigal:002006;locus_tag=JACPCCOE_00458;product=hypothetical protein
FOTK01000043.1	Prodigal:002006	CDS	2122	3276	.	+	0	ID=JACPCCOE_00459;eC_number=3.-.-.-;Name=uvsE_1;gene=uvsE_1;inference=ab initio prediction:Prodigal:002006,protein motif:HAMAP:MF_00606;locus_tag=JACPCCOE_00459;product=UV DNA damage endonuclease
FOTK01000043.1	Prodigal:002006	CDS	3273	3374	.	+	0	ID=JACPCCOE_00460;inference=ab initio prediction:Prodigal:002006;locus_tag=JACPCCOE_00460;product=hypothetical protein
FOTK01000043.1	Prodigal:002006	CDS	3957	4511	.	-	0	ID=JACPCCOE_00461;inference=ab initio prediction:Prodigal:002006;locus_tag=JACPCCOE_00461;product=hypothetical protein
FOTK01000043.1	Prodigal:002006	CDS	4524	5234	.	-	0	ID=JACPCCOE_00462;eC_number=1.1.1.385;Name=bacC_1;gene=bacC_1;inference=ab initio prediction:Prodigal:002006,similar to AA sequence:UniProtKB:Q8KWT4;locus_tag=JACPCCOE_00462;product=Dihydroanticapsin 7-dehydrogenase
FOTK01000043.1	Prodigal:002006	CDS	5397	6428	.	-	0	ID=JACPCCOE_00463;inference=ab initio prediction:Prodigal:002006;locus_tag=JACPCCOE_00463;product=hypothetical protein
FOTK01000043.1	Prodigal:002006	CDS	6491	7477	.	+	0	ID=JACPCCOE_00464;Name=dmlR_1;gene=dmlR_1;inference=ab initio prediction:Prodigal:002006,similar to AA sequence:UniProtKB:P76250;locus_tag=JACPCCOE_00464;product=HTH-type transcriptional regulator DmlR
FOTK01000043.1	Prodigal:002006	CDS	7782	7940	.	-	0	ID=JACPCCOE_00465;inference=ab initio prediction:Prodigal:002006;locus_tag=JACPCCOE_00465;product=hypothetical protein
FOTK01000043.1	Prodigal:002006	CDS	8322	8528	.	+	0	ID=JACPCCOE_00466;inference=ab initio prediction:Prodigal:002006;locus_tag=JACPCCOE_00466;product=hypothetical protein
FOTK01000043.1	Prodigal:002006	CDS	8631	9677	.	-	0	ID=JACPCCOE_00467;Name=zntB;gene=zntB;inference=ab initio prediction:Prodigal:002006,protein motif:HAMAP:MF_01565;locus_tag=JACPCCOE_00467;product=Zinc transport protein ZntB
FOTK01000043.1	Prodigal:002006	CDS	9922	12372	.	+	0	ID=JACPCCOE_00468;eC_number=2.7.13.3;Name=rcsC_3;gene=rcsC_3;inference=ab initio prediction:Prodigal:002006,protein motif:HAMAP:MF_00979;locus_tag=JACPCCOE_00468;product=Sensor histidine kinase RcsC
FOTK01000043.1	Prodigal:002006	CDS	12478	14967	.	+	0	ID=JACPCCOE_00469;inference=ab initio prediction:Prodigal:002006;locus_tag=JACPCCOE_00469;product=hypothetical protein
FOTK01000043.1	Prodigal:002006	CDS	14974	15348	.	+	0	ID=JACPCCOE_00470;inference=ab initio prediction:Prodigal:002006;locus_tag=JACPCCOE_00470;product=hypothetical protein
FOTK01000043.1	Prodigal:002006	CDS	15388	18048	.	-	0	ID=JACPCCOE_00471;eC_number=2.7.13.3;Name=rcsC_4;gene=rcsC_4;inference=ab initio prediction:Prodigal:002006,protein motif:HAMAP:MF_00979;locus_tag=JACPCCOE_00471;product=Sensor histidine kinase RcsC
FOTK01000043.1	Prodigal:002006	CDS	18711	18902	.	-	0	ID=JACPCCOE_00472;inference=ab initio prediction:Prodigal:002006;locus_tag=JACPCCOE_00472;product=hypothetical protein
FOTK01000043.1	Prodigal:002006	CDS	19025	19870	.	-	0	ID=JACPCCOE_00473;inference=ab initio prediction:Prodigal:002006;locus_tag=JACPCCOE_00473;product=hypothetical protein
FOTK01000043.1	Prodigal:002006	CDS	19867	20511	.	-	0	ID=JACPCCOE_00474;inference=ab initio prediction:Prodigal:002006;locus_tag=JACPCCOE_00474;product=hypothetical protein
FOTK01000043.1	Prodigal:002006	CDS	20548	21681	.	-	0	ID=JACPCCOE_00475;Name=smc_1;gene=smc_1;inference=ab initio prediction:Prodigal:002006,protein motif:HAMAP:MF_01894;locus_tag=JACPCCOE_00475;product=Chromosome partition protein Smc
FOTK01000043.1	Prodigal:002006	CDS	22074	22520	.	-	0	ID=JACPCCOE_00476;inference=ab initio prediction:Prodigal:002006;locus_tag=JACPCCOE_00476;product=hypothetical protein
FOTK01000043.1	Prodigal:002006	CDS	22566	22928	.	-	0	ID=JACPCCOE_00477;inference=ab initio prediction:Prodigal:002006;locus_tag=JACPCCOE_00477;product=hypothetical protein
FOTK01000043.1	Prodigal:002006	CDS	22991	23182	.	-	0	ID=JACPCCOE_00478;inference=ab initio prediction:Prodigal:002006;locus_tag=JACPCCOE_00478;product=hypothetical protein
FOTK01000043.1	Prodigal:002006	CDS	23295	23759	.	-	0	ID=JACPCCOE_00479;inference=ab initio prediction:Prodigal:002006;locus_tag=JACPCCOE_00479;product=hypothetical protein
FOTK01000043.1	Prodigal:002006	CDS	23946	24062	.	-	0	ID=JACPCCOE_00480;inference=ab initio prediction:Prodigal:002006;locus_tag=JACPCCOE_00480;product=hypothetical protein
FOTK01000043.1	Prodigal:002006	CDS	24147	25037	.	-	0	ID=JACPCCOE_00481;inference=ab initio prediction:Prodigal:002006;locus_tag=JACPCCOE_00481;product=hypothetical protein
FOTK01000043.1	Prodigal:002006	CDS	25034	25531	.	-	0	ID=JACPCCOE_00482;inference=ab initio prediction:Prodigal:002006;locus_tag=JACPCCOE_00482;product=hypothetical protein
FOTK01000043.1	Prodigal:002006	CDS	25534	26490	.	-	0	ID=JACPCCOE_00483;inference=ab initio prediction:Prodigal:002006;locus_tag=JACPCCOE_00483;product=hypothetical protein
FOTK01000043.1	Prodigal:002006	CDS	26561	26821	.	-	0	ID=JACPCCOE_00484;inference=ab initio prediction:Prodigal:002006;locus_tag=JACPCCOE_00484;product=hypothetical protein
FOTK01000043.1	Prodigal:002006	CDS	27079	27258	.	-	0	ID=JACPCCOE_00485;inference=ab initio prediction:Prodigal:002006;locus_tag=JACPCCOE_00485;product=hypothetical protein
FOTK01000043.1	Prodigal:002006	CDS	27364	28926	.	-	0	ID=JACPCCOE_00486;Name=malT_1;gene=malT_1;inference=ab initio prediction:Prodigal:002006,protein motif:HAMAP:MF_01247;locus_tag=JACPCCOE_00486;product=HTH-type transcriptional regulator MalT
FOTK01000043.1	Prodigal:002006	CDS	29125	31122	.	+	0	ID=JACPCCOE_00487;inference=ab initio prediction:Prodigal:002006;locus_tag=JACPCCOE_00487;product=hypothetical protein
FOTK01000043.1	Prodigal:002006	CDS	31165	31371	.	+	0	ID=JACPCCOE_00488;inference=ab initio prediction:Prodigal:002006;locus_tag=JACPCCOE_00488;product=hypothetical protein
FOTK01000043.1	Prodigal:002006	CDS	31521	32822	.	+	0	ID=JACPCCOE_00489;inference=ab initio prediction:Prodigal:002006;locus_tag=JACPCCOE_00489;product=hypothetical protein
FOTK01000043.1	Prodigal:002006	CDS	33195	33332	.	+	0	ID=JACPCCOE_00490;inference=ab initio prediction:Prodigal:002006;locus_tag=JACPCCOE_00490;product=hypothetical protein
FOTK01000043.1	Prodigal:002006	CDS	33722	33886	.	-	0	ID=JACPCCOE_00491;inference=ab initio prediction:Prodigal:002006,similar to AA sequence:ISfinder:ISMra1;locus_tag=JACPCCOE_00491;product=IS3 family transposase ISMra1
FOTK01000043.1	Prodigal:002006	CDS	34053	35330	.	+	0	ID=JACPCCOE_00492;inference=ab initio prediction:Prodigal:002006,similar to AA sequence:ISfinder:ISMex12;locus_tag=JACPCCOE_00492;product=IS110 family transposase ISMex12
FOTK01000043.1	Prodigal:002006	CDS	35308	35973	.	-	0	ID=JACPCCOE_00493;inference=ab initio prediction:Prodigal:002006;locus_tag=JACPCCOE_00493;product=hypothetical protein
FOTK01000043.1	Prodigal:002006	CDS	36949	37116	.	+	0	ID=JACPCCOE_00494;inference=ab initio prediction:Prodigal:002006;locus_tag=JACPCCOE_00494;product=hypothetical protein
FOTK01000043.1	Prodigal:002006	CDS	37393	38634	.	-	0	ID=JACPCCOE_00495;inference=ab initio prediction:Prodigal:002006;locus_tag=JACPCCOE_00495;product=hypothetical protein
FOTK01000043.1	Prodigal:002006	CDS	38831	40042	.	+	0	ID=JACPCCOE_00496;eC_number=4.1.1.2;Name=oxdD;db_xref=COG:COG2140;gene=oxdD;inference=ab initio prediction:Prodigal:002006,similar to AA sequence:UniProtKB:O34767;locus_tag=JACPCCOE_00496;product=Oxalate decarboxylase OxdD
FOTK01000043.1	Prodigal:002006	CDS	40968	41255	.	+	0	ID=JACPCCOE_00497;inference=ab initio prediction:Prodigal:002006;locus_tag=JACPCCOE_00497;product=hypothetical protein
FOTK01000043.1	Prodigal:002006	CDS	41162	42127	.	-	0	ID=JACPCCOE_00498;inference=ab initio prediction:Prodigal:002006;locus_tag=JACPCCOE_00498;product=hypothetical protein
FOTK01000043.1	Prodigal:002006	CDS	42929	43216	.	-	0	ID=JACPCCOE_00499;inference=ab initio prediction:Prodigal:002006;locus_tag=JACPCCOE_00499;product=hypothetical protein
FOTK01000043.1	Prodigal:002006	CDS	43811	43972	.	+	0	ID=JACPCCOE_00500;inference=ab initio prediction:Prodigal:002006;locus_tag=JACPCCOE_00500;product=hypothetical protein
FOTK01000043.1	Prodigal:002006	CDS	44295	44525	.	+	0	ID=JACPCCOE_00501;inference=ab initio prediction:Prodigal:002006;locus_tag=JACPCCOE_00501;product=hypothetical protein
FOTK01000043.1	Prodigal:002006	CDS	44782	45147	.	+	0	ID=JACPCCOE_00502;inference=ab initio prediction:Prodigal:002006;locus_tag=JACPCCOE_00502;product=hypothetical protein
FOTK01000043.1	Prodigal:002006	CDS	45152	45739	.	-	0	ID=JACPCCOE_00503;Name=frzCD;db_xref=COG:COG0840;gene=frzCD;inference=ab initio prediction:Prodigal:002006,similar to AA sequence:UniProtKB:P43500;locus_tag=JACPCCOE_00503;product=Frizzy aggregation protein FrzCD
FOTK01000032.1	Prodigal:002006	CDS	22	324	.	+	0	ID=JACPCCOE_00504;inference=ab initio prediction:Prodigal:002006,similar to AA sequence:ISfinder:ISMex21;locus_tag=JACPCCOE_00504;product=IS630 family transposase ISMex21
FOTK01000032.1	Prodigal:002006	CDS	478	1962	.	-	0	ID=JACPCCOE_00505;Name=bdlA_1;db_xref=COG:COG0840;gene=bdlA_1;inference=ab initio prediction:Prodigal:002006,similar to AA sequence:UniProtKB:Q9I3S1;locus_tag=JACPCCOE_00505;product=Biofilm dispersion protein BdlA
FOTK01000032.1	Prodigal:002006	CDS	2610	3029	.	-	0	ID=JACPCCOE_00506;inference=ab initio prediction:Prodigal:002006;locus_tag=JACPCCOE_00506;product=hypothetical protein
FOTK01000032.1	Prodigal:002006	CDS	3174	4001	.	+	0	ID=JACPCCOE_00507;inference=ab initio prediction:Prodigal:002006;locus_tag=JACPCCOE_00507;product=hypothetical protein
FOTK01000032.1	Prodigal:002006	CDS	3998	6730	.	+	0	ID=JACPCCOE_00508;eC_number=1.3.7.9;Name=hcrA;gene=hcrA;inference=ab initio prediction:Prodigal:002006,similar to AA sequence:UniProtKB:O33819;locus_tag=JACPCCOE_00508;product=4-hydroxybenzoyl-CoA reductase subunit alpha
FOTK01000032.1	Prodigal:002006	CDS	6730	8076	.	+	0	ID=JACPCCOE_00509;Name=adeP;db_xref=COG:COG2252;gene=adeP;inference=ab initio prediction:Prodigal:002006,similar to AA sequence:UniProtKB:P31466;locus_tag=JACPCCOE_00509;product=Adenine permease AdeP
FOTK01000032.1	Prodigal:002006	CDS	8164	8952	.	-	0	ID=JACPCCOE_00510;Name=livF_2;db_xref=COG:COG0410;gene=livF_2;inference=ab initio prediction:Prodigal:002006,similar to AA sequence:UniProtKB:P22731;locus_tag=JACPCCOE_00510;product=High-affinity branched-chain amino acid transport ATP-binding protein LivF
FOTK01000032.1	Prodigal:002006	CDS	8949	10307	.	-	0	ID=JACPCCOE_00511;inference=ab initio prediction:Prodigal:002006;locus_tag=JACPCCOE_00511;product=hypothetical protein
FOTK01000032.1	Prodigal:002006	CDS	10359	11321	.	-	0	ID=JACPCCOE_00512;inference=ab initio prediction:Prodigal:002006;locus_tag=JACPCCOE_00512;product=hypothetical protein
FOTK01000032.1	Prodigal:002006	CDS	11398	12291	.	-	0	ID=JACPCCOE_00513;Name=livH_2;db_xref=COG:COG0559;gene=livH_2;inference=ab initio prediction:Prodigal:002006,similar to AA sequence:UniProtKB:P0AEX7;locus_tag=JACPCCOE_00513;product=High-affinity branched-chain amino acid transport system permease protein LivH
FOTK01000032.1	Prodigal:002006	CDS	12288	13205	.	-	0	ID=JACPCCOE_00514;eC_number=7.3.2.3;Name=cysA_2;db_xref=COG:COG1118;gene=cysA_2;inference=ab initio prediction:Prodigal:002006,similar to AA sequence:UniProtKB:P14788;locus_tag=JACPCCOE_00514;product=Sulfate/thiosulfate import ATP-binding protein CysA
FOTK01000032.1	Prodigal:002006	CDS	13925	15592	.	+	0	ID=JACPCCOE_00515;inference=ab initio prediction:Prodigal:002006;locus_tag=JACPCCOE_00515;product=hypothetical protein
FOTK01000032.1	Prodigal:002006	CDS	15602	16501	.	-	0	ID=JACPCCOE_00516;eC_number=4.1.1.65;Name=psd;db_xref=COG:COG0688;gene=psd;inference=ab initio prediction:Prodigal:002006,similar to AA sequence:UniProtKB:P0A8K1;locus_tag=JACPCCOE_00516;product=Phosphatidylserine decarboxylase proenzyme
FOTK01000032.1	Prodigal:002006	CDS	16534	18225	.	+	0	ID=JACPCCOE_00517;eC_number=5.4.3.8;Name=hemL;gene=hemL;inference=ab initio prediction:Prodigal:002006,protein motif:HAMAP:MF_00375;locus_tag=JACPCCOE_00517;product=Glutamate-1-semialdehyde 2%2C1-aminomutase
FOTK01000032.1	Prodigal:002006	CDS	18384	18995	.	-	0	ID=JACPCCOE_00518;inference=ab initio prediction:Prodigal:002006;locus_tag=JACPCCOE_00518;product=hypothetical protein
FOTK01000032.1	Prodigal:002006	CDS	19047	19733	.	-	0	ID=JACPCCOE_00519;eC_number=2.1.1.163;Name=COQ5_1;gene=COQ5_1;inference=ab initio prediction:Prodigal:002006,protein motif:HAMAP:MF_01813;locus_tag=JACPCCOE_00519;product=2-methoxy-6-polyprenyl-1%2C4-benzoquinol methylase%2C mitochondrial
FOTK01000032.1	Prodigal:002006	CDS	20487	21281	.	+	0	ID=JACPCCOE_00520;inference=ab initio prediction:Prodigal:002006;locus_tag=JACPCCOE_00520;product=hypothetical protein
FOTK01000032.1	Prodigal:002006	CDS	21518	22603	.	+	0	ID=JACPCCOE_00521;inference=ab initio prediction:Prodigal:002006;locus_tag=JACPCCOE_00521;product=hypothetical protein
FOTK01000032.1	Prodigal:002006	CDS	22685	22936	.	-	0	ID=JACPCCOE_00522;inference=ab initio prediction:Prodigal:002006;locus_tag=JACPCCOE_00522;product=hypothetical protein
FOTK01000032.1	Prodigal:002006	CDS	23415	24149	.	-	0	ID=JACPCCOE_00523;inference=ab initio prediction:Prodigal:002006;locus_tag=JACPCCOE_00523;product=hypothetical protein
FOTK01000032.1	Prodigal:002006	CDS	24236	25174	.	-	0	ID=JACPCCOE_00524;eC_number=2.4.2.52;Name=citG;db_xref=COG:COG1767;gene=citG;inference=ab initio prediction:Prodigal:002006,similar to AA sequence:UniProtKB:P77231;locus_tag=JACPCCOE_00524;product=2-(5''-triphosphoribosyl)-3'-dephosphocoenzyme-A synthase
FOTK01000032.1	Prodigal:002006	CDS	25260	26102	.	-	0	ID=JACPCCOE_00525;inference=ab initio prediction:Prodigal:002006;locus_tag=JACPCCOE_00525;product=hypothetical protein
FOTK01000032.1	Prodigal:002006	CDS	26186	27595	.	+	0	ID=JACPCCOE_00526;eC_number=2.1.1.222;Name=COQ3_1;gene=COQ3_1;inference=ab initio prediction:Prodigal:002006,protein motif:HAMAP:MF_00472;locus_tag=JACPCCOE_00526;product=Ubiquinone biosynthesis O-methyltransferase%2C mitochondrial
FOTK01000032.1	Prodigal:002006	CDS	27700	28656	.	-	0	ID=JACPCCOE_00527;Name=ssuA_1;gene=ssuA_1;inference=ab initio prediction:Prodigal:002006,similar to AA sequence:UniProtKB:P75853;locus_tag=JACPCCOE_00527;product=Putative aliphatic sulfonates-binding protein
FOTK01000032.1	Prodigal:002006	CDS	28720	29529	.	-	0	ID=JACPCCOE_00528;eC_number=3.6.3.-;Name=ssuB_2;db_xref=COG:COG1116;gene=ssuB_2;inference=ab initio prediction:Prodigal:002006,similar to AA sequence:UniProtKB:P97027;locus_tag=JACPCCOE_00528;product=Aliphatic sulfonates import ATP-binding protein SsuB
FOTK01000032.1	Prodigal:002006	CDS	29546	30316	.	-	0	ID=JACPCCOE_00529;Name=ssuC_2;db_xref=COG:COG0600;gene=ssuC_2;inference=ab initio prediction:Prodigal:002006,similar to AA sequence:UniProtKB:P40401;locus_tag=JACPCCOE_00529;product=Putative aliphatic sulfonates transport permease protein SsuC
FOTK01000032.1	Prodigal:002006	CDS	30331	31311	.	-	0	ID=JACPCCOE_00530;Name=ssuA_2;gene=ssuA_2;inference=ab initio prediction:Prodigal:002006,similar to AA sequence:UniProtKB:P75853;locus_tag=JACPCCOE_00530;product=Putative aliphatic sulfonates-binding protein
FOTK01000032.1	Prodigal:002006	CDS	31424	32215	.	-	0	ID=JACPCCOE_00531;eC_number=7.3.2.4;Name=nrtC;db_xref=COG:COG0715;gene=nrtC;inference=ab initio prediction:Prodigal:002006,similar to AA sequence:UniProtKB:P38045;locus_tag=JACPCCOE_00531;product=Nitrate import ATP-binding protein NrtC
FOTK01000032.1	Prodigal:002006	CDS	32209	33213	.	-	0	ID=JACPCCOE_00532;inference=ab initio prediction:Prodigal:002006;locus_tag=JACPCCOE_00532;product=hypothetical protein
FOTK01000032.1	Prodigal:002006	CDS	33222	34277	.	-	0	ID=JACPCCOE_00533;inference=ab initio prediction:Prodigal:002006;locus_tag=JACPCCOE_00533;product=hypothetical protein
FOTK01000032.1	Prodigal:002006	CDS	34820	36166	.	-	0	ID=JACPCCOE_00534;eC_number=1.14.14.10;Name=ntaA_1;gene=ntaA_1;inference=ab initio prediction:Prodigal:002006,similar to AA sequence:UniProtKB:P54989;locus_tag=JACPCCOE_00534;product=Nitrilotriacetate monooxygenase component A
FOTK01000032.1	Prodigal:002006	CDS	36178	37425	.	-	0	ID=JACPCCOE_00535;eC_number=1.14.14.-;Name=sfnC_1;gene=sfnC_1;inference=ab initio prediction:Prodigal:002006,similar to AA sequence:UniProtKB:Q845S8;locus_tag=JACPCCOE_00535;product=putative FMNH2-dependent monooxygenase SfnC
FOTK01000032.1	Prodigal:002006	CDS	37774	38439	.	-	0	ID=JACPCCOE_00536;Name=metI_1;db_xref=COG:COG2011;gene=metI_1;inference=ab initio prediction:Prodigal:002006,similar to AA sequence:UniProtKB:P31547;locus_tag=JACPCCOE_00536;product=D-methionine transport system permease protein MetI
FOTK01000032.1	Prodigal:002006	CDS	38429	39586	.	-	0	ID=JACPCCOE_00537;eC_number=3.6.3.-;Name=metN_1;db_xref=COG:COG1135;gene=metN_1;inference=ab initio prediction:Prodigal:002006,similar to AA sequence:UniProtKB:P30750;locus_tag=JACPCCOE_00537;product=Methionine import ATP-binding protein MetN
FOTK01000032.1	Prodigal:002006	CDS	40027	41013	.	+	0	ID=JACPCCOE_00538;Name=ssuA_3;gene=ssuA_3;inference=ab initio prediction:Prodigal:002006,similar to AA sequence:UniProtKB:P75853;locus_tag=JACPCCOE_00538;product=Putative aliphatic sulfonates-binding protein
FOTK01000032.1	Prodigal:002006	CDS	41018	42061	.	+	0	ID=JACPCCOE_00539;eC_number=1.14.14.35;Name=sfnG_1;gene=sfnG_1;inference=ab initio prediction:Prodigal:002006,similar to AA sequence:UniProtKB:Q65YW9;locus_tag=JACPCCOE_00539;product=FMNH(2)-dependent dimethylsulfone monooxygenase
FOTK01000032.1	Prodigal:002006	CDS	42534	42755	.	+	0	ID=JACPCCOE_00540;inference=ab initio prediction:Prodigal:002006;locus_tag=JACPCCOE_00540;product=hypothetical protein
FOTK01000032.1	Prodigal:002006	CDS	42907	43116	.	+	0	ID=JACPCCOE_00541;inference=ab initio prediction:Prodigal:002006;locus_tag=JACPCCOE_00541;product=hypothetical protein
FOTK01000032.1	Prodigal:002006	CDS	43113	43241	.	+	0	ID=JACPCCOE_00542;inference=ab initio prediction:Prodigal:002006;locus_tag=JACPCCOE_00542;product=hypothetical protein
FOTK01000032.1	Prodigal:002006	CDS	43416	44138	.	-	0	ID=JACPCCOE_00543;Name=rhaR_1;gene=rhaR_1;inference=ab initio prediction:Prodigal:002006,protein motif:HAMAP:MF_01533;locus_tag=JACPCCOE_00543;product=HTH-type transcriptional activator RhaR
FOTK01000032.1	Prodigal:002006	CDS	45639	45875	.	-	0	ID=JACPCCOE_00544;inference=ab initio prediction:Prodigal:002006;locus_tag=JACPCCOE_00544;product=hypothetical protein
FOTK01000032.1	Prodigal:002006	CDS	46034	46291	.	+	0	ID=JACPCCOE_00545;inference=ab initio prediction:Prodigal:002006;locus_tag=JACPCCOE_00545;product=hypothetical protein
FOTK01000032.1	Prodigal:002006	CDS	46306	46575	.	+	0	ID=JACPCCOE_00546;inference=ab initio prediction:Prodigal:002006;locus_tag=JACPCCOE_00546;product=hypothetical protein
FOTK01000032.1	Prodigal:002006	CDS	46642	46845	.	+	0	ID=JACPCCOE_00547;inference=ab initio prediction:Prodigal:002006;locus_tag=JACPCCOE_00547;product=hypothetical protein
FOTK01000032.1	Prodigal:002006	CDS	47232	47945	.	+	0	ID=JACPCCOE_00548;inference=ab initio prediction:Prodigal:002006;locus_tag=JACPCCOE_00548;product=hypothetical protein
FOTK01000032.1	Prodigal:002006	CDS	48031	48297	.	-	0	ID=JACPCCOE_00549;inference=ab initio prediction:Prodigal:002006;locus_tag=JACPCCOE_00549;product=hypothetical protein
FOTK01000032.1	Prodigal:002006	CDS	48903	49469	.	-	0	ID=JACPCCOE_00550;inference=ab initio prediction:Prodigal:002006,similar to AA sequence:ISfinder:ISMex41;locus_tag=JACPCCOE_00550;product=IS630 family transposase ISMex41
FOTK01000032.1	Prodigal:002006	CDS	49466	49846	.	-	0	ID=JACPCCOE_00551;inference=ab initio prediction:Prodigal:002006,similar to AA sequence:ISfinder:ISMex41;locus_tag=JACPCCOE_00551;product=IS630 family transposase ISMex41
FOTK01000032.1	Prodigal:002006	CDS	50228	51862	.	+	0	ID=JACPCCOE_00552;Name=pitA_1;db_xref=COG:COG0306;gene=pitA_1;inference=ab initio prediction:Prodigal:002006,similar to AA sequence:UniProtKB:P0AFJ7;locus_tag=JACPCCOE_00552;product=Low-affinity inorganic phosphate transporter 1
FOTK01000032.1	Prodigal:002006	CDS	52774	52986	.	+	0	ID=JACPCCOE_00553;Name=mopII_2;gene=mopII_2;inference=ab initio prediction:Prodigal:002006,similar to AA sequence:UniProtKB:P08854;locus_tag=JACPCCOE_00553;product=Molybdenum-pterin-binding protein 2
FOTK01000032.1	Prodigal:002006	CDS	53082	53294	.	+	0	ID=JACPCCOE_00554;inference=ab initio prediction:Prodigal:002006;locus_tag=JACPCCOE_00554;product=hypothetical protein
FOTK01000032.1	Prodigal:002006	CDS	53439	53903	.	+	0	ID=JACPCCOE_00555;Name=ros_2;db_xref=COG:COG4957;gene=ros_2;inference=ab initio prediction:Prodigal:002006,similar to AA sequence:UniProtKB:Q04152;locus_tag=JACPCCOE_00555;product=Transcriptional regulatory protein ros
FOTK01000032.1	Prodigal:002006	CDS	54067	54252	.	-	0	ID=JACPCCOE_00556;inference=ab initio prediction:Prodigal:002006;locus_tag=JACPCCOE_00556;product=hypothetical protein
FOTK01000032.1	Prodigal:002006	CDS	54537	54734	.	+	0	ID=JACPCCOE_00557;inference=ab initio prediction:Prodigal:002006;locus_tag=JACPCCOE_00557;product=hypothetical protein
FOTK01000032.1	Prodigal:002006	CDS	54754	54927	.	-	0	ID=JACPCCOE_00558;inference=ab initio prediction:Prodigal:002006;locus_tag=JACPCCOE_00558;product=hypothetical protein
FOTK01000032.1	Prodigal:002006	CDS	55054	55143	.	-	0	ID=JACPCCOE_00559;inference=ab initio prediction:Prodigal:002006;locus_tag=JACPCCOE_00559;product=hypothetical protein
FOTK01000032.1	Prodigal:002006	CDS	55484	56215	.	-	0	ID=JACPCCOE_00560;inference=ab initio prediction:Prodigal:002006;locus_tag=JACPCCOE_00560;product=hypothetical protein
FOTK01000032.1	Prodigal:002006	CDS	56512	60345	.	-	0	ID=JACPCCOE_00561;eC_number=2.7.13.3;Name=rcsC_5;gene=rcsC_5;inference=ab initio prediction:Prodigal:002006,protein motif:HAMAP:MF_00979;locus_tag=JACPCCOE_00561;product=Sensor histidine kinase RcsC
FOTK01000032.1	Prodigal:002006	CDS	60352	60552	.	-	0	ID=JACPCCOE_00562;inference=ab initio prediction:Prodigal:002006;locus_tag=JACPCCOE_00562;product=hypothetical protein
FOTK01000032.1	Prodigal:002006	CDS	60913	61773	.	-	0	ID=JACPCCOE_00563;inference=ab initio prediction:Prodigal:002006;locus_tag=JACPCCOE_00563;product=hypothetical protein
FOTK01000032.1	Prodigal:002006	CDS	62094	62834	.	+	0	ID=JACPCCOE_00564;inference=ab initio prediction:Prodigal:002006;locus_tag=JACPCCOE_00564;product=hypothetical protein
FOTK01000032.1	Prodigal:002006	CDS	63068	63532	.	-	0	ID=JACPCCOE_00565;inference=ab initio prediction:Prodigal:002006;locus_tag=JACPCCOE_00565;product=hypothetical protein
FOTK01000032.1	Prodigal:002006	CDS	64246	64845	.	+	0	ID=JACPCCOE_00566;inference=ab initio prediction:Prodigal:002006;locus_tag=JACPCCOE_00566;product=hypothetical protein
FOTK01000032.1	Prodigal:002006	CDS	65070	66821	.	+	0	ID=JACPCCOE_00567;inference=ab initio prediction:Prodigal:002006;locus_tag=JACPCCOE_00567;product=hypothetical protein
FOTK01000032.1	Prodigal:002006	CDS	66890	68152	.	+	0	ID=JACPCCOE_00568;inference=ab initio prediction:Prodigal:002006;locus_tag=JACPCCOE_00568;product=hypothetical protein
FOTK01000032.1	Prodigal:002006	CDS	68196	69338	.	+	0	ID=JACPCCOE_00569;inference=ab initio prediction:Prodigal:002006;locus_tag=JACPCCOE_00569;product=hypothetical protein
FOTK01000032.1	Prodigal:002006	CDS	69403	69756	.	-	0	ID=JACPCCOE_00570;inference=ab initio prediction:Prodigal:002006;locus_tag=JACPCCOE_00570;product=hypothetical protein
FOTK01000057.1	Prodigal:002006	CDS	320	1264	.	-	0	ID=JACPCCOE_00571;eC_number=1.21.98.3;Name=bchE;gene=bchE;inference=ab initio prediction:Prodigal:002006,similar to AA sequence:UniProtKB:Q7X2C7;locus_tag=JACPCCOE_00571;product=Anaerobic magnesium-protoporphyrin IX monomethyl ester cyclase
FOTK01000057.1	Prodigal:002006	CDS	1805	2440	.	-	0	ID=JACPCCOE_00572;inference=ab initio prediction:Prodigal:002006,similar to AA sequence:UniProtKB:P9WMD1;locus_tag=JACPCCOE_00572;product=putative HTH-type transcriptional regulator
FOTK01000057.1	Prodigal:002006	CDS	2563	3492	.	+	0	ID=JACPCCOE_00573;inference=ab initio prediction:Prodigal:002006;locus_tag=JACPCCOE_00573;product=hypothetical protein
FOTK01000057.1	Prodigal:002006	CDS	3660	5072	.	-	0	ID=JACPCCOE_00574;eC_number=2.7.1.40;Name=ttuE_1;gene=ttuE_1;inference=ab initio prediction:Prodigal:002006,similar to AA sequence:UniProtKB:Q44473;locus_tag=JACPCCOE_00574;product=Pyruvate kinase
FOTK01000057.1	Prodigal:002006	CDS	5229	6305	.	-	0	ID=JACPCCOE_00575;eC_number=1.1.1.93;Name=ttuC_1;gene=ttuC_1;inference=ab initio prediction:Prodigal:002006,similar to AA sequence:UniProtKB:Q44471;locus_tag=JACPCCOE_00575;product=putative tartrate dehydrogenase/decarboxylase TtuC
FOTK01000057.1	Prodigal:002006	CDS	6331	7632	.	-	0	ID=JACPCCOE_00576;Name=ttuB_1;gene=ttuB_1;inference=ab initio prediction:Prodigal:002006,similar to AA sequence:UniProtKB:Q44470;locus_tag=JACPCCOE_00576;product=Putative tartrate transporter
FOTK01000057.1	Prodigal:002006	CDS	7796	8491	.	+	0	ID=JACPCCOE_00577;inference=ab initio prediction:Prodigal:002006;locus_tag=JACPCCOE_00577;product=hypothetical protein
FOTK01000057.1	Prodigal:002006	CDS	8733	9737	.	-	0	ID=JACPCCOE_00578;inference=ab initio prediction:Prodigal:002006;locus_tag=JACPCCOE_00578;product=hypothetical protein
FOTK01000057.1	Prodigal:002006	CDS	10232	11254	.	-	0	ID=JACPCCOE_00579;inference=ab initio prediction:Prodigal:002006;locus_tag=JACPCCOE_00579;product=hypothetical protein
FOTK01000057.1	Prodigal:002006	CDS	12159	13148	.	+	0	ID=JACPCCOE_00580;eC_number=1.8.3.7;db_xref=COG:COG1262;inference=ab initio prediction:Prodigal:002006,similar to AA sequence:UniProtKB:I6Y8I5;locus_tag=JACPCCOE_00580;product=Formylglycine-generating enzyme
FOTK01000057.1	Prodigal:002006	CDS	13145	14839	.	+	0	ID=JACPCCOE_00581;inference=ab initio prediction:Prodigal:002006;locus_tag=JACPCCOE_00581;product=hypothetical protein
FOTK01000057.1	Prodigal:002006	CDS	15468	17051	.	-	0	ID=JACPCCOE_00582;Name=actP_1;db_xref=COG:COG4147;gene=actP_1;inference=ab initio prediction:Prodigal:002006,similar to AA sequence:UniProtKB:P32705;locus_tag=JACPCCOE_00582;product=Cation/acetate symporter ActP
FOTK01000057.1	Prodigal:002006	CDS	17065	17319	.	-	0	ID=JACPCCOE_00583;inference=ab initio prediction:Prodigal:002006;locus_tag=JACPCCOE_00583;product=hypothetical protein
FOTK01000057.1	Prodigal:002006	CDS	17365	18519	.	-	0	ID=JACPCCOE_00584;eC_number=1.6.99.1;Name=namA_1;db_xref=COG:COG1902;gene=namA_1;inference=ab initio prediction:Prodigal:002006,similar to AA sequence:UniProtKB:Q5KXG9;locus_tag=JACPCCOE_00584;product=NADPH dehydrogenase
FOTK01000057.1	Prodigal:002006	CDS	18771	19676	.	+	0	ID=JACPCCOE_00585;Name=rhaS_1;gene=rhaS_1;inference=ab initio prediction:Prodigal:002006,protein motif:HAMAP:MF_01534;locus_tag=JACPCCOE_00585;product=HTH-type transcriptional activator RhaS
FOTK01000057.1	Prodigal:002006	CDS	20560	23193	.	+	0	ID=JACPCCOE_00586;inference=ab initio prediction:Prodigal:002006;locus_tag=JACPCCOE_00586;product=hypothetical protein
FOTK01000057.1	Prodigal:002006	CDS	23537	23878	.	-	0	ID=JACPCCOE_00587;inference=ab initio prediction:Prodigal:002006,similar to AA sequence:ISfinder:ISMpo6;locus_tag=JACPCCOE_00587;product=IS1182 family transposase ISMpo6
FOTK01000097.1	Prodigal:002006	CDS	506	1666	.	+	0	ID=JACPCCOE_00588;Name=intA;db_xref=COG:COG0582;gene=intA;inference=ab initio prediction:Prodigal:002006,similar to AA sequence:UniProtKB:P32053;locus_tag=JACPCCOE_00588;product=Prophage integrase IntA
FOTK01000097.1	Prodigal:002006	CDS	1663	2307	.	+	0	ID=JACPCCOE_00589;inference=ab initio prediction:Prodigal:002006;locus_tag=JACPCCOE_00589;product=hypothetical protein
FOTK01000097.1	Prodigal:002006	CDS	2399	2635	.	+	0	ID=JACPCCOE_00590;inference=ab initio prediction:Prodigal:002006;locus_tag=JACPCCOE_00590;product=hypothetical protein
FOTK01000097.1	Prodigal:002006	CDS	2639	2842	.	+	0	ID=JACPCCOE_00591;inference=ab initio prediction:Prodigal:002006;locus_tag=JACPCCOE_00591;product=hypothetical protein
FOTK01000097.1	Prodigal:002006	CDS	2839	3132	.	+	0	ID=JACPCCOE_00592;inference=ab initio prediction:Prodigal:002006;locus_tag=JACPCCOE_00592;product=hypothetical protein
FOTK01000097.1	Prodigal:002006	CDS	3132	3422	.	+	0	ID=JACPCCOE_00593;inference=ab initio prediction:Prodigal:002006;locus_tag=JACPCCOE_00593;product=hypothetical protein
FOTK01000097.1	Prodigal:002006	CDS	3415	4695	.	+	0	ID=JACPCCOE_00594;inference=ab initio prediction:Prodigal:002006;locus_tag=JACPCCOE_00594;product=hypothetical protein
FOTK01000097.1	Prodigal:002006	CDS	4688	5335	.	+	0	ID=JACPCCOE_00595;inference=ab initio prediction:Prodigal:002006;locus_tag=JACPCCOE_00595;product=hypothetical protein
FOTK01000097.1	Prodigal:002006	CDS	5332	5682	.	+	0	ID=JACPCCOE_00596;inference=ab initio prediction:Prodigal:002006;locus_tag=JACPCCOE_00596;product=hypothetical protein
FOTK01000097.1	Prodigal:002006	CDS	5675	6328	.	+	0	ID=JACPCCOE_00597;inference=ab initio prediction:Prodigal:002006;locus_tag=JACPCCOE_00597;product=hypothetical protein
FOTK01000039.1	Prodigal:002006	CDS	31	324	.	+	0	ID=JACPCCOE_00598;inference=ab initio prediction:Prodigal:002006,similar to AA sequence:ISfinder:ISMex41;locus_tag=JACPCCOE_00598;product=IS630 family transposase ISMex41
FOTK01000039.1	Prodigal:002006	CDS	433	1320	.	+	0	ID=JACPCCOE_00599;eC_number=3.5.2.6;Name=bla;gene=bla;inference=ab initio prediction:Prodigal:002006,similar to AA sequence:UniProtKB:Q47066;locus_tag=JACPCCOE_00599;product=Beta-lactamase Toho-1
FOTK01000039.1	Prodigal:002006	CDS	1333	1833	.	+	0	ID=JACPCCOE_00600;eC_number=4.2.-.-;Name=ybaK;db_xref=COG:COG2606;gene=ybaK;inference=ab initio prediction:Prodigal:002006,similar to AA sequence:UniProtKB:P0AAR3;locus_tag=JACPCCOE_00600;product=Cys-tRNA(Pro)/Cys-tRNA(Cys) deacylase YbaK
FOTK01000039.1	Prodigal:002006	CDS	1903	2265	.	+	0	ID=JACPCCOE_00601;inference=ab initio prediction:Prodigal:002006;locus_tag=JACPCCOE_00601;product=hypothetical protein
FOTK01000039.1	Prodigal:002006	CDS	2335	3183	.	+	0	ID=JACPCCOE_00602;eC_number=6.3.2.1;Name=panC;db_xref=COG:COG0414;gene=panC;inference=ab initio prediction:Prodigal:002006,similar to AA sequence:UniProtKB:Q9X0G6;locus_tag=JACPCCOE_00602;product=Pantothenate synthetase
FOTK01000039.1	Prodigal:002006	CDS	3384	4298	.	+	0	ID=JACPCCOE_00603;eC_number=3.1.1.83;Name=mlhB_1;gene=mlhB_1;inference=ab initio prediction:Prodigal:002006,similar to AA sequence:UniProtKB:Q9EX73;locus_tag=JACPCCOE_00603;product=Monoterpene epsilon-lactone hydrolase
FOTK01000039.1	Prodigal:002006	CDS	4295	5665	.	+	0	ID=JACPCCOE_00604;Name=qacA;db_xref=COG:COG0477;gene=qacA;inference=ab initio prediction:Prodigal:002006,similar to AA sequence:UniProtKB:P0A0J9;locus_tag=JACPCCOE_00604;product=Antiseptic resistance protein
FOTK01000039.1	Prodigal:002006	CDS	5802	7085	.	+	0	ID=JACPCCOE_00605;Name=oprO;db_xref=COG:COG3746;gene=oprO;inference=ab initio prediction:Prodigal:002006,similar to AA sequence:UniProtKB:P32977;locus_tag=JACPCCOE_00605;product=Porin O
FOTK01000039.1	Prodigal:002006	CDS	7108	8532	.	-	0	ID=JACPCCOE_00606;inference=ab initio prediction:Prodigal:002006;locus_tag=JACPCCOE_00606;product=hypothetical protein
FOTK01000039.1	Prodigal:002006	CDS	8797	9708	.	+	0	ID=JACPCCOE_00607;inference=ab initio prediction:Prodigal:002006;locus_tag=JACPCCOE_00607;product=hypothetical protein
FOTK01000039.1	Prodigal:002006	CDS	9771	9992	.	+	0	ID=JACPCCOE_00608;inference=ab initio prediction:Prodigal:002006;locus_tag=JACPCCOE_00608;product=hypothetical protein
FOTK01000039.1	Prodigal:002006	CDS	10001	10150	.	-	0	ID=JACPCCOE_00609;inference=ab initio prediction:Prodigal:002006;locus_tag=JACPCCOE_00609;product=hypothetical protein
FOTK01000039.1	Prodigal:002006	CDS	10513	12402	.	+	0	ID=JACPCCOE_00610;Name=mnmG;db_xref=COG:COG0445;gene=mnmG;inference=ab initio prediction:Prodigal:002006,similar to AA sequence:UniProtKB:P0A6U3;locus_tag=JACPCCOE_00610;product=tRNA uridine 5-carboxymethylaminomethyl modification enzyme MnmG
FOTK01000039.1	Prodigal:002006	CDS	12399	13034	.	+	0	ID=JACPCCOE_00611;eC_number=2.1.1.170;Name=rsmG;gene=rsmG;inference=ab initio prediction:Prodigal:002006,protein motif:HAMAP:MF_00074;locus_tag=JACPCCOE_00611;product=Ribosomal RNA small subunit methyltransferase G
FOTK01000039.1	Prodigal:002006	CDS	13031	13924	.	+	0	ID=JACPCCOE_00612;Name=parA;gene=parA;inference=ab initio prediction:Prodigal:002006,similar to AA sequence:UniProtKB:B8GW31;locus_tag=JACPCCOE_00612;product=Chromosome partitioning protein ParA
FOTK01000039.1	Prodigal:002006	CDS	13972	14895	.	+	0	ID=JACPCCOE_00613;Name=parB;gene=parB;inference=ab initio prediction:Prodigal:002006,similar to AA sequence:UniProtKB:B8GW30;locus_tag=JACPCCOE_00613;product=Chromosome-partitioning protein ParB
FOTK01000039.1	Prodigal:002006	CDS	15101	16144	.	-	0	ID=JACPCCOE_00614;inference=ab initio prediction:Prodigal:002006;locus_tag=JACPCCOE_00614;product=hypothetical protein
FOTK01000039.1	Prodigal:002006	CDS	16152	16697	.	-	0	ID=JACPCCOE_00615;inference=ab initio prediction:Prodigal:002006;locus_tag=JACPCCOE_00615;product=hypothetical protein
FOTK01000039.1	Prodigal:002006	CDS	16817	17770	.	-	0	ID=JACPCCOE_00616;inference=ab initio prediction:Prodigal:002006;locus_tag=JACPCCOE_00616;product=hypothetical protein
FOTK01000039.1	Prodigal:002006	CDS	17878	20118	.	-	0	ID=JACPCCOE_00617;Name=fhuA_1;db_xref=COG:COG1629;gene=fhuA_1;inference=ab initio prediction:Prodigal:002006,similar to AA sequence:UniProtKB:P06971;locus_tag=JACPCCOE_00617;product=Ferrichrome outer membrane transporter/phage receptor
FOTK01000039.1	Prodigal:002006	CDS	20249	21115	.	-	0	ID=JACPCCOE_00618;inference=ab initio prediction:Prodigal:002006;locus_tag=JACPCCOE_00618;product=hypothetical protein
FOTK01000039.1	Prodigal:002006	CDS	21383	21826	.	+	0	ID=JACPCCOE_00619;inference=ab initio prediction:Prodigal:002006;locus_tag=JACPCCOE_00619;product=hypothetical protein
FOTK01000039.1	Prodigal:002006	CDS	21893	22750	.	-	0	ID=JACPCCOE_00620;inference=ab initio prediction:Prodigal:002006;locus_tag=JACPCCOE_00620;product=hypothetical protein
FOTK01000039.1	Prodigal:002006	CDS	22779	23624	.	-	0	ID=JACPCCOE_00621;eC_number=2.3.1.117;Name=dapD;gene=dapD;inference=ab initio prediction:Prodigal:002006,similar to AA sequence:UniProtKB:Q8FV25;locus_tag=JACPCCOE_00621;product=2%2C3%2C4%2C5-tetrahydropyridine-2%2C6-dicarboxylate N-succinyltransferase
FOTK01000039.1	Prodigal:002006	CDS	23696	24145	.	-	0	ID=JACPCCOE_00622;inference=ab initio prediction:Prodigal:002006;locus_tag=JACPCCOE_00622;product=hypothetical protein
FOTK01000039.1	Prodigal:002006	CDS	24273	24959	.	-	0	ID=JACPCCOE_00623;Name=sphR;db_xref=COG:COG0745;gene=sphR;inference=ab initio prediction:Prodigal:002006,similar to AA sequence:UniProtKB:P39663;locus_tag=JACPCCOE_00623;product=Alkaline phosphatase synthesis transcriptional regulatory protein SphR
FOTK01000039.1	Prodigal:002006	CDS	25347	25913	.	+	0	ID=JACPCCOE_00624;inference=ab initio prediction:Prodigal:002006;locus_tag=JACPCCOE_00624;product=hypothetical protein
FOTK01000039.1	Prodigal:002006	CDS	25917	26669	.	-	0	ID=JACPCCOE_00625;db_xref=COG:COG0325;inference=ab initio prediction:Prodigal:002006,similar to AA sequence:UniProtKB:P44506;locus_tag=JACPCCOE_00625;product=Pyridoxal phosphate homeostasis protein
FOTK01000039.1	Prodigal:002006	CDS	27045	29627	.	+	0	ID=JACPCCOE_00626;eC_number=6.1.1.4;Name=leuS;gene=leuS;inference=ab initio prediction:Prodigal:002006,similar to AA sequence:UniProtKB:B4RNT1;locus_tag=JACPCCOE_00626;product=Leucine--tRNA ligase
FOTK01000039.1	Prodigal:002006	CDS	29638	29925	.	+	0	ID=JACPCCOE_00627;inference=ab initio prediction:Prodigal:002006;locus_tag=JACPCCOE_00627;product=hypothetical protein
FOTK01000039.1	Prodigal:002006	CDS	29897	30094	.	+	0	ID=JACPCCOE_00628;inference=ab initio prediction:Prodigal:002006;locus_tag=JACPCCOE_00628;product=hypothetical protein
FOTK01000039.1	Prodigal:002006	CDS	30103	30885	.	-	0	ID=JACPCCOE_00629;inference=ab initio prediction:Prodigal:002006;locus_tag=JACPCCOE_00629;product=hypothetical protein
FOTK01000039.1	Prodigal:002006	CDS	30915	31664	.	-	0	ID=JACPCCOE_00630;inference=ab initio prediction:Prodigal:002006,similar to AA sequence:UniProtKB:P0AEC0;locus_tag=JACPCCOE_00630;note=UPF0053 inner membrane protein YoaE;product=hypothetical protein
FOTK01000039.1	Prodigal:002006	CDS	31661	32620	.	-	0	ID=JACPCCOE_00631;eC_number=2.7.1.-;Name=bmrU_1;db_xref=COG:COG1597;gene=bmrU_1;inference=ab initio prediction:Prodigal:002006,similar to AA sequence:UniProtKB:P39074;locus_tag=JACPCCOE_00631;product=Putative lipid kinase BmrU
FOTK01000039.1	Prodigal:002006	CDS	32911	33747	.	+	0	ID=JACPCCOE_00632;inference=ab initio prediction:Prodigal:002006;locus_tag=JACPCCOE_00632;product=hypothetical protein
FOTK01000039.1	Prodigal:002006	CDS	33868	35100	.	+	0	ID=JACPCCOE_00633;inference=ab initio prediction:Prodigal:002006;locus_tag=JACPCCOE_00633;product=hypothetical protein
FOTK01000039.1	Prodigal:002006	CDS	35223	36263	.	+	0	ID=JACPCCOE_00634;eC_number=5.1.3.3;Name=mro_1;db_xref=COG:COG2017;gene=mro_1;inference=ab initio prediction:Prodigal:002006,similar to AA sequence:UniProtKB:P05149;locus_tag=JACPCCOE_00634;product=Aldose 1-epimerase
FOTK01000039.1	Prodigal:002006	CDS	36279	36710	.	-	0	ID=JACPCCOE_00635;inference=ab initio prediction:Prodigal:002006;locus_tag=JACPCCOE_00635;product=hypothetical protein
FOTK01000039.1	Prodigal:002006	CDS	36836	37528	.	+	0	ID=JACPCCOE_00636;inference=ab initio prediction:Prodigal:002006;locus_tag=JACPCCOE_00636;product=hypothetical protein
FOTK01000039.1	Prodigal:002006	CDS	37541	38284	.	-	0	ID=JACPCCOE_00637;inference=ab initio prediction:Prodigal:002006;locus_tag=JACPCCOE_00637;product=hypothetical protein
FOTK01000039.1	Prodigal:002006	CDS	38355	38708	.	-	0	ID=JACPCCOE_00638;inference=ab initio prediction:Prodigal:002006;locus_tag=JACPCCOE_00638;product=hypothetical protein
FOTK01000039.1	Prodigal:002006	CDS	38725	39141	.	-	0	ID=JACPCCOE_00639;inference=ab initio prediction:Prodigal:002006;locus_tag=JACPCCOE_00639;product=hypothetical protein
FOTK01000039.1	Prodigal:002006	CDS	39251	39790	.	-	0	ID=JACPCCOE_00640;Name=ibpA_1;gene=ibpA_1;inference=ab initio prediction:Prodigal:002006,protein motif:HAMAP:MF_02000;locus_tag=JACPCCOE_00640;product=Small heat shock protein IbpA
FOTK01000039.1	Prodigal:002006	CDS	39938	40462	.	-	0	ID=JACPCCOE_00641;Name=ibpA_2;gene=ibpA_2;inference=ab initio prediction:Prodigal:002006,protein motif:HAMAP:MF_02000;locus_tag=JACPCCOE_00641;product=Small heat shock protein IbpA
FOTK01000039.1	Prodigal:002006	CDS	41059	43737	.	-	0	ID=JACPCCOE_00642;inference=ab initio prediction:Prodigal:002006;locus_tag=JACPCCOE_00642;product=hypothetical protein
FOTK01000039.1	Prodigal:002006	CDS	43858	44997	.	+	0	ID=JACPCCOE_00643;eC_number=5.3.1.23;Name=mtnA;db_xref=COG:COG0182;gene=mtnA;inference=ab initio prediction:Prodigal:002006,similar to AA sequence:UniProtKB:Q2RXI0;locus_tag=JACPCCOE_00643;product=Methylthioribose-1-phosphate isomerase
FOTK01000039.1	Prodigal:002006	CDS	45028	45315	.	-	0	ID=JACPCCOE_00644;inference=ab initio prediction:Prodigal:002006;locus_tag=JACPCCOE_00644;product=hypothetical protein
FOTK01000039.1	Prodigal:002006	CDS	45312	45551	.	-	0	ID=JACPCCOE_00645;inference=ab initio prediction:Prodigal:002006;locus_tag=JACPCCOE_00645;product=hypothetical protein
FOTK01000039.1	Prodigal:002006	CDS	45662	46705	.	-	0	ID=JACPCCOE_00646;eC_number=1.1.-.-;Name=yajO_1;db_xref=COG:COG0667;gene=yajO_1;inference=ab initio prediction:Prodigal:002006,similar to AA sequence:UniProtKB:P77735;locus_tag=JACPCCOE_00646;product=1-deoxyxylulose-5-phosphate synthase YajO
FOTK01000039.1	Prodigal:002006	CDS	46766	47755	.	-	0	ID=JACPCCOE_00647;inference=ab initio prediction:Prodigal:002006;locus_tag=JACPCCOE_00647;product=hypothetical protein
FOTK01000039.1	Prodigal:002006	CDS	47786	48883	.	-	0	ID=JACPCCOE_00648;Name=ychF;db_xref=COG:COG0012;gene=ychF;inference=ab initio prediction:Prodigal:002006,similar to AA sequence:UniProtKB:P44681;locus_tag=JACPCCOE_00648;product=Ribosome-binding ATPase YchF
FOTK01000039.1	Prodigal:002006	CDS	48893	49342	.	-	0	ID=JACPCCOE_00649;eC_number=3.1.-.-;Name=vapC_1;gene=vapC_1;inference=ab initio prediction:Prodigal:002006,protein motif:HAMAP:MF_00265;locus_tag=JACPCCOE_00649;product=tRNA(fMet)-specific endonuclease VapC
FOTK01000039.1	Prodigal:002006	CDS	49332	49565	.	-	0	ID=JACPCCOE_00650;inference=ab initio prediction:Prodigal:002006;locus_tag=JACPCCOE_00650;product=hypothetical protein
FOTK01000039.1	Prodigal:002006	CDS	49607	50215	.	-	0	ID=JACPCCOE_00651;eC_number=3.1.1.29;Name=pth;db_xref=COG:COG0193;gene=pth;inference=ab initio prediction:Prodigal:002006,similar to AA sequence:UniProtKB:Q5SHZ2;locus_tag=JACPCCOE_00651;product=Peptidyl-tRNA hydrolase
FOTK01000039.1	Prodigal:002006	CDS	50578	50808	.	+	0	ID=JACPCCOE_00652;inference=ab initio prediction:Prodigal:002006;locus_tag=JACPCCOE_00652;product=hypothetical protein
FOTK01000039.1	Prodigal:002006	CDS	50852	53107	.	-	0	ID=JACPCCOE_00653;inference=ab initio prediction:Prodigal:002006;locus_tag=JACPCCOE_00653;product=hypothetical protein
FOTK01000039.1	Aragorn:001002	tRNA	53219	53295	.	+	.	ID=JACPCCOE_00654;inference=COORDINATES:profile:Aragorn:001002;locus_tag=JACPCCOE_00654;product=tRNA-Arg(tct)
FOTK01000039.1	Prodigal:002006	CDS	53505	54476	.	-	0	ID=JACPCCOE_00655;Name=cdhR_1;db_xref=COG:COG4977;gene=cdhR_1;inference=ab initio prediction:Prodigal:002006,similar to AA sequence:UniProtKB:Q9HTH5;locus_tag=JACPCCOE_00655;product=HTH-type transcriptional regulator CdhR
FOTK01000039.1	Prodigal:002006	CDS	54583	55224	.	+	0	ID=JACPCCOE_00656;inference=ab initio prediction:Prodigal:002006;locus_tag=JACPCCOE_00656;product=hypothetical protein
FOTK01000039.1	Prodigal:002006	CDS	55442	55960	.	-	0	ID=JACPCCOE_00657;inference=ab initio prediction:Prodigal:002006;locus_tag=JACPCCOE_00657;product=hypothetical protein
FOTK01000118.1	Prodigal:002006	CDS	159	1544	.	-	0	ID=JACPCCOE_00658;inference=ab initio prediction:Prodigal:002006;locus_tag=JACPCCOE_00658;product=hypothetical protein
FOTK01000027.1	Prodigal:002006	CDS	6	275	.	+	0	ID=JACPCCOE_00659;inference=ab initio prediction:Prodigal:002006,similar to AA sequence:ISfinder:ISMno15;locus_tag=JACPCCOE_00659;product=IS1182 family transposase ISMno15
FOTK01000027.1	Prodigal:002006	CDS	848	4129	.	-	0	ID=JACPCCOE_00660;inference=ab initio prediction:Prodigal:002006;locus_tag=JACPCCOE_00660;product=hypothetical protein
FOTK01000027.1	Prodigal:002006	CDS	4334	6040	.	-	0	ID=JACPCCOE_00661;inference=ab initio prediction:Prodigal:002006;locus_tag=JACPCCOE_00661;product=hypothetical protein
FOTK01000027.1	Prodigal:002006	CDS	6679	7212	.	-	0	ID=JACPCCOE_00662;inference=ab initio prediction:Prodigal:002006;locus_tag=JACPCCOE_00662;product=hypothetical protein
FOTK01000027.1	Prodigal:002006	CDS	7209	8972	.	-	0	ID=JACPCCOE_00663;eC_number=2.7.13.3;Name=rcsC_6;gene=rcsC_6;inference=ab initio prediction:Prodigal:002006,protein motif:HAMAP:MF_00979;locus_tag=JACPCCOE_00663;product=Sensor histidine kinase RcsC
FOTK01000027.1	Prodigal:002006	CDS	8956	9288	.	-	0	ID=JACPCCOE_00664;Name=kaiB_1;gene=kaiB_1;inference=ab initio prediction:Prodigal:002006,protein motif:HAMAP:MF_01835;locus_tag=JACPCCOE_00664;product=Circadian clock protein KaiB
FOTK01000027.1	Prodigal:002006	CDS	9285	9638	.	-	0	ID=JACPCCOE_00665;Name=kaiB_2;gene=kaiB_2;inference=ab initio prediction:Prodigal:002006,protein motif:HAMAP:MF_01835;locus_tag=JACPCCOE_00665;product=Circadian clock protein KaiB
FOTK01000027.1	Prodigal:002006	CDS	9635	11323	.	-	0	ID=JACPCCOE_00666;eC_number=2.7.11.1;Name=kaiC_1;gene=kaiC_1;inference=ab initio prediction:Prodigal:002006,similar to AA sequence:UniProtKB:Q8GGL1;locus_tag=JACPCCOE_00666;product=Circadian clock protein kinase KaiC
FOTK01000027.1	Prodigal:002006	CDS	11313	11510	.	-	0	ID=JACPCCOE_00667;inference=ab initio prediction:Prodigal:002006;locus_tag=JACPCCOE_00667;product=hypothetical protein
FOTK01000027.1	Prodigal:002006	CDS	12143	12898	.	-	0	ID=JACPCCOE_00668;Name=aadR_2;db_xref=COG:COG0664;gene=aadR_2;inference=ab initio prediction:Prodigal:002006,similar to AA sequence:UniProtKB:Q01980;locus_tag=JACPCCOE_00668;product=Transcriptional activatory protein AadR
FOTK01000027.1	Prodigal:002006	CDS	13663	14208	.	+	0	ID=JACPCCOE_00669;inference=ab initio prediction:Prodigal:002006;locus_tag=JACPCCOE_00669;product=hypothetical protein
FOTK01000027.1	Prodigal:002006	CDS	15287	15547	.	-	0	ID=JACPCCOE_00670;inference=ab initio prediction:Prodigal:002006;locus_tag=JACPCCOE_00670;product=hypothetical protein
FOTK01000027.1	Prodigal:002006	CDS	15562	16155	.	-	0	ID=JACPCCOE_00671;inference=ab initio prediction:Prodigal:002006;locus_tag=JACPCCOE_00671;product=hypothetical protein
FOTK01000027.1	Prodigal:002006	CDS	16295	17326	.	-	0	ID=JACPCCOE_00672;inference=ab initio prediction:Prodigal:002006;locus_tag=JACPCCOE_00672;product=hypothetical protein
FOTK01000027.1	Prodigal:002006	CDS	17347	17982	.	-	0	ID=JACPCCOE_00673;inference=ab initio prediction:Prodigal:002006;locus_tag=JACPCCOE_00673;product=hypothetical protein
FOTK01000027.1	Prodigal:002006	CDS	18061	18606	.	+	0	ID=JACPCCOE_00674;inference=ab initio prediction:Prodigal:002006;locus_tag=JACPCCOE_00674;product=hypothetical protein
FOTK01000027.1	Prodigal:002006	CDS	19292	20029	.	+	0	ID=JACPCCOE_00675;inference=ab initio prediction:Prodigal:002006;locus_tag=JACPCCOE_00675;product=hypothetical protein
FOTK01000027.1	Prodigal:002006	CDS	19886	20386	.	-	0	ID=JACPCCOE_00676;inference=ab initio prediction:Prodigal:002006;locus_tag=JACPCCOE_00676;product=hypothetical protein
FOTK01000027.1	Prodigal:002006	CDS	21430	22929	.	+	0	ID=JACPCCOE_00677;inference=ab initio prediction:Prodigal:002006;locus_tag=JACPCCOE_00677;product=hypothetical protein
FOTK01000027.1	Prodigal:002006	CDS	23310	24581	.	+	0	ID=JACPCCOE_00678;inference=ab initio prediction:Prodigal:002006;locus_tag=JACPCCOE_00678;product=hypothetical protein
FOTK01000027.1	Prodigal:002006	CDS	24568	24903	.	-	0	ID=JACPCCOE_00679;inference=ab initio prediction:Prodigal:002006;locus_tag=JACPCCOE_00679;product=hypothetical protein
FOTK01000027.1	Prodigal:002006	CDS	24905	26254	.	-	0	ID=JACPCCOE_00680;inference=ab initio prediction:Prodigal:002006;locus_tag=JACPCCOE_00680;product=hypothetical protein
FOTK01000027.1	Prodigal:002006	CDS	26314	28674	.	+	0	ID=JACPCCOE_00681;inference=ab initio prediction:Prodigal:002006;locus_tag=JACPCCOE_00681;product=hypothetical protein
FOTK01000027.1	Prodigal:002006	CDS	29383	30165	.	+	0	ID=JACPCCOE_00682;inference=ab initio prediction:Prodigal:002006;locus_tag=JACPCCOE_00682;product=hypothetical protein
FOTK01000027.1	Prodigal:002006	CDS	30197	31990	.	+	0	ID=JACPCCOE_00683;eC_number=3.4.21.53;Name=lon_1;gene=lon_1;inference=ab initio prediction:Prodigal:002006,protein motif:HAMAP:MF_01973;locus_tag=JACPCCOE_00683;product=Lon protease
FOTK01000027.1	Prodigal:002006	CDS	31987	32973	.	+	0	ID=JACPCCOE_00684;inference=ab initio prediction:Prodigal:002006;locus_tag=JACPCCOE_00684;product=hypothetical protein
FOTK01000027.1	Prodigal:002006	CDS	33045	33506	.	+	0	ID=JACPCCOE_00685;inference=ab initio prediction:Prodigal:002006;locus_tag=JACPCCOE_00685;product=hypothetical protein
FOTK01000027.1	Prodigal:002006	CDS	33602	33886	.	-	0	ID=JACPCCOE_00686;Name=hlyU;db_xref=COG:COG0640;gene=hlyU;inference=ab initio prediction:Prodigal:002006,similar to AA sequence:UniProtKB:P52695;locus_tag=JACPCCOE_00686;product=Transcriptional activator HlyU
FOTK01000027.1	Prodigal:002006	CDS	34313	34624	.	+	0	ID=JACPCCOE_00687;inference=ab initio prediction:Prodigal:002006;locus_tag=JACPCCOE_00687;product=hypothetical protein
FOTK01000027.1	Prodigal:002006	CDS	34765	35250	.	-	0	ID=JACPCCOE_00688;inference=ab initio prediction:Prodigal:002006,similar to AA sequence:ISfinder:ISMdi8;locus_tag=JACPCCOE_00688;product=IS481 family transposase ISMdi8
FOTK01000027.1	Prodigal:002006	CDS	35281	35730	.	-	0	ID=JACPCCOE_00689;inference=ab initio prediction:Prodigal:002006,similar to AA sequence:ISfinder:ISMdi8;locus_tag=JACPCCOE_00689;product=IS481 family transposase ISMdi8
FOTK01000027.1	Prodigal:002006	CDS	36042	36911	.	-	0	ID=JACPCCOE_00690;inference=ab initio prediction:Prodigal:002006;locus_tag=JACPCCOE_00690;product=hypothetical protein
FOTK01000027.1	Prodigal:002006	CDS	37014	37904	.	+	0	ID=JACPCCOE_00691;Name=dmlR_2;gene=dmlR_2;inference=ab initio prediction:Prodigal:002006,similar to AA sequence:UniProtKB:P76250;locus_tag=JACPCCOE_00691;product=HTH-type transcriptional regulator DmlR
FOTK01000027.1	Prodigal:002006	CDS	38083	39027	.	+	0	ID=JACPCCOE_00692;inference=ab initio prediction:Prodigal:002006;locus_tag=JACPCCOE_00692;product=hypothetical protein
FOTK01000027.1	Prodigal:002006	CDS	39445	40170	.	+	0	ID=JACPCCOE_00693;inference=ab initio prediction:Prodigal:002006;locus_tag=JACPCCOE_00693;product=hypothetical protein
FOTK01000027.1	Prodigal:002006	CDS	40967	41239	.	+	0	ID=JACPCCOE_00694;inference=ab initio prediction:Prodigal:002006;locus_tag=JACPCCOE_00694;product=hypothetical protein
FOTK01000027.1	Prodigal:002006	CDS	41413	42429	.	-	0	ID=JACPCCOE_00695;Name=argP_1;gene=argP_1;inference=ab initio prediction:Prodigal:002006,protein motif:HAMAP:MF_00513;locus_tag=JACPCCOE_00695;product=HTH-type transcriptional regulator ArgP
FOTK01000027.1	Prodigal:002006	CDS	42483	42710	.	-	0	ID=JACPCCOE_00696;inference=ab initio prediction:Prodigal:002006;locus_tag=JACPCCOE_00696;product=hypothetical protein
FOTK01000027.1	Prodigal:002006	CDS	42858	44396	.	-	0	ID=JACPCCOE_00697;eC_number=7.5.2.7;Name=rbsA_1;db_xref=COG:COG1129;gene=rbsA_1;inference=ab initio prediction:Prodigal:002006,similar to AA sequence:UniProtKB:P04983;locus_tag=JACPCCOE_00697;product=Ribose import ATP-binding protein RbsA
FOTK01000027.1	Prodigal:002006	CDS	44402	45115	.	-	0	ID=JACPCCOE_00698;eC_number=3.5.1.110;Name=rutB_1;gene=rutB_1;inference=ab initio prediction:Prodigal:002006,protein motif:HAMAP:MF_00830;locus_tag=JACPCCOE_00698;product=Peroxyureidoacrylate/ureidoacrylate amidohydrolase RutB
FOTK01000027.1	Prodigal:002006	CDS	45112	46140	.	-	0	ID=JACPCCOE_00699;eC_number=3.5.1.49;Name=amiF;db_xref=COG:COG0388;gene=amiF;inference=ab initio prediction:Prodigal:002006,similar to AA sequence:UniProtKB:P59701;locus_tag=JACPCCOE_00699;product=Formamidase
FOTK01000027.1	Prodigal:002006	CDS	46152	47075	.	-	0	ID=JACPCCOE_00700;Name=rfuD;db_xref=COG:COG1079;gene=rfuD;inference=ab initio prediction:Prodigal:002006,similar to AA sequence:UniProtKB:O83324;locus_tag=JACPCCOE_00700;product=putative riboflavin import permease protein RfuD
FOTK01000027.1	Prodigal:002006	CDS	47086	48243	.	-	0	ID=JACPCCOE_00701;inference=ab initio prediction:Prodigal:002006;locus_tag=JACPCCOE_00701;product=hypothetical protein
FOTK01000027.1	Prodigal:002006	CDS	48305	49417	.	-	0	ID=JACPCCOE_00702;inference=ab initio prediction:Prodigal:002006,similar to AA sequence:UniProtKB:Q2YKI6;locus_tag=JACPCCOE_00702;product=Purine-binding protein
FOTK01000027.1	Prodigal:002006	CDS	49874	50131	.	-	0	ID=JACPCCOE_00703;inference=ab initio prediction:Prodigal:002006;locus_tag=JACPCCOE_00703;product=hypothetical protein
FOTK01000027.1	Prodigal:002006	CDS	50625	51467	.	-	0	ID=JACPCCOE_00704;eC_number=1.7.3.3;Name=uox;gene=uox;inference=ab initio prediction:Prodigal:002006,similar to AA sequence:UniProtKB:D0VWQ1;locus_tag=JACPCCOE_00704;product=Uricase
FOTK01000027.1	Prodigal:002006	CDS	51500	52903	.	-	0	ID=JACPCCOE_00705;Name=uacT_1;db_xref=COG:COG2233;gene=uacT_1;inference=ab initio prediction:Prodigal:002006,similar to AA sequence:UniProtKB:Q46821;locus_tag=JACPCCOE_00705;product=Uric acid transporter UacT
FOTK01000027.1	Prodigal:002006	CDS	52954	53979	.	+	0	ID=JACPCCOE_00706;inference=ab initio prediction:Prodigal:002006;locus_tag=JACPCCOE_00706;product=hypothetical protein
FOTK01000027.1	Prodigal:002006	CDS	54044	54277	.	+	0	ID=JACPCCOE_00707;inference=ab initio prediction:Prodigal:002006;locus_tag=JACPCCOE_00707;product=hypothetical protein
FOTK01000027.1	Prodigal:002006	CDS	54346	54612	.	+	0	ID=JACPCCOE_00708;inference=ab initio prediction:Prodigal:002006;locus_tag=JACPCCOE_00708;product=hypothetical protein
FOTK01000027.1	Prodigal:002006	CDS	54681	55742	.	-	0	ID=JACPCCOE_00709;inference=ab initio prediction:Prodigal:002006,similar to AA sequence:UniProtKB:Q2YKI6;locus_tag=JACPCCOE_00709;product=Purine-binding protein
FOTK01000027.1	Prodigal:002006	CDS	55776	56702	.	-	0	ID=JACPCCOE_00710;inference=ab initio prediction:Prodigal:002006;locus_tag=JACPCCOE_00710;product=hypothetical protein
FOTK01000027.1	Prodigal:002006	CDS	56699	57775	.	-	0	ID=JACPCCOE_00711;inference=ab initio prediction:Prodigal:002006;locus_tag=JACPCCOE_00711;product=hypothetical protein
FOTK01000027.1	Prodigal:002006	CDS	57791	59413	.	-	0	ID=JACPCCOE_00712;eC_number=7.5.2.11;Name=mglA;db_xref=COG:COG1129;gene=mglA;inference=ab initio prediction:Prodigal:002006,similar to AA sequence:UniProtKB:P0AAG8;locus_tag=JACPCCOE_00712;product=Galactose/methyl galactoside import ATP-binding protein MglA
FOTK01000027.1	Prodigal:002006	CDS	59444	60451	.	-	0	ID=JACPCCOE_00713;inference=ab initio prediction:Prodigal:002006;locus_tag=JACPCCOE_00713;product=hypothetical protein
FOTK01000027.1	Prodigal:002006	CDS	60656	61357	.	+	0	ID=JACPCCOE_00714;eC_number=3.5.1.110;Name=rutB_2;db_xref=COG:COG1335;gene=rutB_2;inference=ab initio prediction:Prodigal:002006,similar to AA sequence:UniProtKB:P75897;locus_tag=JACPCCOE_00714;product=Peroxyureidoacrylate/ureidoacrylate amidohydrolase RutB
FOTK01000027.1	Prodigal:002006	CDS	61534	62874	.	+	0	ID=JACPCCOE_00715;eC_number=3.5.4.3;Name=guaD_1;db_xref=COG:COG0402;gene=guaD_1;inference=ab initio prediction:Prodigal:002006,similar to AA sequence:UniProtKB:P76641;locus_tag=JACPCCOE_00715;product=Guanine deaminase
FOTK01000027.1	Prodigal:002006	CDS	62955	63197	.	+	0	ID=JACPCCOE_00716;inference=ab initio prediction:Prodigal:002006;locus_tag=JACPCCOE_00716;product=hypothetical protein
FOTK01000027.1	Prodigal:002006	CDS	63349	64041	.	-	0	ID=JACPCCOE_00717;Name=lutR_1;db_xref=COG:COG2186;gene=lutR_1;inference=ab initio prediction:Prodigal:002006,similar to AA sequence:UniProtKB:O07007;locus_tag=JACPCCOE_00717;product=HTH-type transcriptional regulator LutR
FOTK01000027.1	Prodigal:002006	CDS	64171	65523	.	+	0	ID=JACPCCOE_00718;Name=uacT_2;db_xref=COG:COG2233;gene=uacT_2;inference=ab initio prediction:Prodigal:002006,similar to AA sequence:UniProtKB:Q46821;locus_tag=JACPCCOE_00718;product=Uric acid transporter UacT
FOTK01000027.1	Prodigal:002006	CDS	65604	67427	.	+	0	ID=JACPCCOE_00719;eC_number=3.5.1.54;Name=atzF;gene=atzF;inference=ab initio prediction:Prodigal:002006,similar to AA sequence:UniProtKB:Q936X2;locus_tag=JACPCCOE_00719;product=Allophanate hydrolase
FOTK01000027.1	Prodigal:002006	CDS	67614	67829	.	+	0	ID=JACPCCOE_00720;inference=ab initio prediction:Prodigal:002006;locus_tag=JACPCCOE_00720;product=hypothetical protein
FOTK01000027.1	Prodigal:002006	CDS	68442	69527	.	+	0	ID=JACPCCOE_00721;Name=mdtA_2;gene=mdtA_2;inference=ab initio prediction:Prodigal:002006,similar to AA sequence:UniProtKB:P76397;locus_tag=JACPCCOE_00721;product=Multidrug resistance protein MdtA
FOTK01000027.1	Prodigal:002006	CDS	69524	72631	.	+	0	ID=JACPCCOE_00722;Name=cnrA_1;gene=cnrA_1;inference=ab initio prediction:Prodigal:002006,similar to AA sequence:UniProtKB:P37972;locus_tag=JACPCCOE_00722;product=Nickel and cobalt resistance protein CnrA
FOTK01000027.1	Prodigal:002006	CDS	72883	73425	.	+	0	ID=JACPCCOE_00723;db_xref=COG:COG1309;inference=ab initio prediction:Prodigal:002006,similar to AA sequence:UniProtKB:P9WME1;locus_tag=JACPCCOE_00723;product=putative HTH-type transcriptional regulator
FOTK01000027.1	Prodigal:002006	CDS	73573	74865	.	+	0	ID=JACPCCOE_00724;eC_number=2.3.1.179;Name=fabF_1;db_xref=COG:COG0304;gene=fabF_1;inference=ab initio prediction:Prodigal:002006,similar to AA sequence:UniProtKB:Q9KQH9;locus_tag=JACPCCOE_00724;product=3-oxoacyl-[acyl-carrier-protein] synthase 2
FOTK01000027.1	Prodigal:002006	CDS	75360	76256	.	+	0	ID=JACPCCOE_00725;eC_number=3.7.1.17;Name=hsaD_1;gene=hsaD_1;inference=ab initio prediction:Prodigal:002006,similar to AA sequence:UniProtKB:Q9KWQ6;locus_tag=JACPCCOE_00725;product=4%2C5:9%2C10-diseco-3-hydroxy-5%2C9%2C17-trioxoandrosta-1(10)%2C2-diene-4-oate hydrolase
FOTK01000027.1	Prodigal:002006	CDS	76553	77044	.	+	0	ID=JACPCCOE_00726;inference=ab initio prediction:Prodigal:002006;locus_tag=JACPCCOE_00726;product=hypothetical protein
FOTK01000027.1	Prodigal:002006	CDS	77622	78920	.	+	0	ID=JACPCCOE_00727;Name=amiC_1;gene=amiC_1;inference=ab initio prediction:Prodigal:002006,similar to AA sequence:UniProtKB:P27017;locus_tag=JACPCCOE_00727;product=Aliphatic amidase expression-regulating protein
FOTK01000027.1	Prodigal:002006	CDS	78984	80558	.	+	0	ID=JACPCCOE_00728;inference=ab initio prediction:Prodigal:002006;locus_tag=JACPCCOE_00728;product=hypothetical protein
FOTK01000027.1	Prodigal:002006	CDS	80560	81711	.	+	0	ID=JACPCCOE_00729;inference=ab initio prediction:Prodigal:002006;locus_tag=JACPCCOE_00729;product=hypothetical protein
FOTK01000027.1	Prodigal:002006	CDS	81708	82520	.	+	0	ID=JACPCCOE_00730;eC_number=7.5.2.7;Name=rbsA_2;db_xref=COG:COG1129;gene=rbsA_2;inference=ab initio prediction:Prodigal:002006,similar to AA sequence:UniProtKB:P04983;locus_tag=JACPCCOE_00730;product=Ribose import ATP-binding protein RbsA
FOTK01000027.1	Prodigal:002006	CDS	82524	83219	.	+	0	ID=JACPCCOE_00731;Name=livF_3;db_xref=COG:COG0410;gene=livF_3;inference=ab initio prediction:Prodigal:002006,similar to AA sequence:UniProtKB:P22731;locus_tag=JACPCCOE_00731;product=High-affinity branched-chain amino acid transport ATP-binding protein LivF
FOTK01000027.1	Prodigal:002006	CDS	83613	84605	.	-	0	ID=JACPCCOE_00732;Name=yedI;db_xref=COG:COG2354;gene=yedI;inference=ab initio prediction:Prodigal:002006,similar to AA sequence:UniProtKB:P46125;locus_tag=JACPCCOE_00732;product=Inner membrane protein YedI
FOTK01000027.1	Prodigal:002006	CDS	84904	85155	.	+	0	ID=JACPCCOE_00733;inference=ab initio prediction:Prodigal:002006;locus_tag=JACPCCOE_00733;product=hypothetical protein
FOTK01000027.1	Prodigal:002006	CDS	85205	85357	.	+	0	ID=JACPCCOE_00734;inference=ab initio prediction:Prodigal:002006;locus_tag=JACPCCOE_00734;product=hypothetical protein
FOTK01000027.1	Prodigal:002006	CDS	85451	85636	.	-	0	ID=JACPCCOE_00735;inference=ab initio prediction:Prodigal:002006;locus_tag=JACPCCOE_00735;product=hypothetical protein
FOTK01000027.1	Prodigal:002006	CDS	85821	86072	.	+	0	ID=JACPCCOE_00736;inference=ab initio prediction:Prodigal:002006;locus_tag=JACPCCOE_00736;product=hypothetical protein
FOTK01000027.1	Prodigal:002006	CDS	86184	86303	.	-	0	ID=JACPCCOE_00737;inference=ab initio prediction:Prodigal:002006;locus_tag=JACPCCOE_00737;product=hypothetical protein
FOTK01000027.1	Prodigal:002006	CDS	86389	86691	.	-	0	ID=JACPCCOE_00738;inference=ab initio prediction:Prodigal:002006;locus_tag=JACPCCOE_00738;product=hypothetical protein
FOTK01000027.1	Prodigal:002006	CDS	86718	87143	.	-	0	ID=JACPCCOE_00739;inference=ab initio prediction:Prodigal:002006;locus_tag=JACPCCOE_00739;product=hypothetical protein
FOTK01000038.1	Prodigal:002006	CDS	832	1098	.	-	0	ID=JACPCCOE_00740;inference=ab initio prediction:Prodigal:002006,similar to AA sequence:ISfinder:ISMra1;locus_tag=JACPCCOE_00740;product=IS3 family transposase ISMra1
FOTK01000038.1	Prodigal:002006	CDS	1300	1494	.	+	0	ID=JACPCCOE_00741;inference=ab initio prediction:Prodigal:002006;locus_tag=JACPCCOE_00741;product=hypothetical protein
FOTK01000038.1	Prodigal:002006	CDS	1642	1953	.	+	0	ID=JACPCCOE_00742;inference=ab initio prediction:Prodigal:002006;locus_tag=JACPCCOE_00742;product=hypothetical protein
FOTK01000038.1	Prodigal:002006	CDS	2022	2279	.	-	0	ID=JACPCCOE_00743;inference=ab initio prediction:Prodigal:002006;locus_tag=JACPCCOE_00743;product=hypothetical protein
FOTK01000038.1	Prodigal:002006	CDS	2331	2480	.	-	0	ID=JACPCCOE_00744;inference=ab initio prediction:Prodigal:002006;locus_tag=JACPCCOE_00744;product=hypothetical protein
FOTK01000038.1	Prodigal:002006	CDS	2597	3700	.	-	0	ID=JACPCCOE_00745;inference=ab initio prediction:Prodigal:002006;locus_tag=JACPCCOE_00745;product=hypothetical protein
FOTK01000038.1	Prodigal:002006	CDS	3745	4806	.	-	0	ID=JACPCCOE_00746;inference=ab initio prediction:Prodigal:002006;locus_tag=JACPCCOE_00746;product=hypothetical protein
FOTK01000038.1	Prodigal:002006	CDS	5077	5382	.	-	0	ID=JACPCCOE_00747;inference=ab initio prediction:Prodigal:002006;locus_tag=JACPCCOE_00747;product=hypothetical protein
FOTK01000038.1	Prodigal:002006	CDS	5444	5944	.	-	0	ID=JACPCCOE_00748;inference=ab initio prediction:Prodigal:002006;locus_tag=JACPCCOE_00748;product=hypothetical protein
FOTK01000038.1	Prodigal:002006	CDS	6077	6538	.	-	0	ID=JACPCCOE_00749;inference=ab initio prediction:Prodigal:002006;locus_tag=JACPCCOE_00749;product=hypothetical protein
FOTK01000038.1	Prodigal:002006	CDS	6936	8084	.	+	0	ID=JACPCCOE_00750;eC_number=2.7.-.-;Name=sasA_4;gene=sasA_4;inference=ab initio prediction:Prodigal:002006,protein motif:HAMAP:MF_01837;locus_tag=JACPCCOE_00750;product=Adaptive-response sensory-kinase SasA
FOTK01000038.1	Prodigal:002006	CDS	8086	8697	.	+	0	ID=JACPCCOE_00751;Name=fixJ_1;gene=fixJ_1;inference=ab initio prediction:Prodigal:002006,similar to AA sequence:UniProtKB:P10958;locus_tag=JACPCCOE_00751;product=Transcriptional regulatory protein FixJ
FOTK01000038.1	Prodigal:002006	CDS	8999	10408	.	+	0	ID=JACPCCOE_00752;Name=mdtA_3;gene=mdtA_3;inference=ab initio prediction:Prodigal:002006,protein motif:HAMAP:MF_01422;locus_tag=JACPCCOE_00752;product=Multidrug resistance protein MdtA
FOTK01000038.1	Prodigal:002006	CDS	10410	11111	.	+	0	ID=JACPCCOE_00753;eC_number=3.6.3.-;Name=yknY;db_xref=COG:COG1136;gene=yknY;inference=ab initio prediction:Prodigal:002006,similar to AA sequence:UniProtKB:O31711;locus_tag=JACPCCOE_00753;product=putative ABC transporter ATP-binding protein YknY
FOTK01000038.1	Prodigal:002006	CDS	11108	12328	.	+	0	ID=JACPCCOE_00754;eC_number=3.6.3.-;Name=macB;db_xref=COG:COG0577;gene=macB;inference=ab initio prediction:Prodigal:002006,similar to AA sequence:UniProtKB:Q5MK06;locus_tag=JACPCCOE_00754;product=Macrolide export ATP-binding/permease protein MacB
FOTK01000038.1	Prodigal:002006	CDS	12907	13668	.	+	0	ID=JACPCCOE_00755;inference=ab initio prediction:Prodigal:002006;locus_tag=JACPCCOE_00755;product=hypothetical protein
FOTK01000038.1	Prodigal:002006	CDS	13800	14279	.	+	0	ID=JACPCCOE_00756;inference=ab initio prediction:Prodigal:002006;locus_tag=JACPCCOE_00756;product=hypothetical protein
FOTK01000038.1	Prodigal:002006	CDS	14516	16000	.	+	0	ID=JACPCCOE_00757;Name=bdlA_2;db_xref=COG:COG0840;gene=bdlA_2;inference=ab initio prediction:Prodigal:002006,similar to AA sequence:UniProtKB:Q9I3S1;locus_tag=JACPCCOE_00757;product=Biofilm dispersion protein BdlA
FOTK01000038.1	Prodigal:002006	CDS	16003	16320	.	+	0	ID=JACPCCOE_00758;inference=ab initio prediction:Prodigal:002006;locus_tag=JACPCCOE_00758;product=hypothetical protein
FOTK01000038.1	Prodigal:002006	CDS	16317	16697	.	+	0	ID=JACPCCOE_00759;inference=ab initio prediction:Prodigal:002006;locus_tag=JACPCCOE_00759;product=hypothetical protein
FOTK01000038.1	Prodigal:002006	CDS	16744	17577	.	+	0	ID=JACPCCOE_00760;inference=ab initio prediction:Prodigal:002006;locus_tag=JACPCCOE_00760;product=hypothetical protein
FOTK01000038.1	Prodigal:002006	CDS	17961	18242	.	+	0	ID=JACPCCOE_00761;Name=malT_2;gene=malT_2;inference=ab initio prediction:Prodigal:002006,protein motif:HAMAP:MF_01247;locus_tag=JACPCCOE_00761;product=HTH-type transcriptional regulator MalT
FOTK01000038.1	Prodigal:002006	CDS	18256	18873	.	-	0	ID=JACPCCOE_00762;inference=ab initio prediction:Prodigal:002006;locus_tag=JACPCCOE_00762;product=hypothetical protein
FOTK01000038.1	Prodigal:002006	CDS	19359	20057	.	-	0	ID=JACPCCOE_00763;eC_number=3.1.3.2;Name=phoC;gene=phoC;inference=ab initio prediction:Prodigal:002006,similar to AA sequence:UniProtKB:P28581;locus_tag=JACPCCOE_00763;product=Major phosphate-irrepressible acid phosphatase
FOTK01000038.1	Prodigal:002006	CDS	20070	21335	.	-	0	ID=JACPCCOE_00764;inference=ab initio prediction:Prodigal:002006,similar to AA sequence:UniProtKB:P9WJX1;locus_tag=JACPCCOE_00764;product=putative MFS-type transporter
FOTK01000038.1	Prodigal:002006	CDS	21695	22477	.	+	0	ID=JACPCCOE_00765;eC_number=1.1.1.385;Name=bacC_2;gene=bacC_2;inference=ab initio prediction:Prodigal:002006,similar to AA sequence:UniProtKB:P39640;locus_tag=JACPCCOE_00765;product=Dihydroanticapsin 7-dehydrogenase
FOTK01000038.1	Prodigal:002006	CDS	22694	23386	.	+	0	ID=JACPCCOE_00766;inference=ab initio prediction:Prodigal:002006;locus_tag=JACPCCOE_00766;product=hypothetical protein
FOTK01000038.1	Prodigal:002006	CDS	23396	24226	.	+	0	ID=JACPCCOE_00767;eC_number=7.3.2.3;Name=cysA_3;db_xref=COG:COG1118;gene=cysA_3;inference=ab initio prediction:Prodigal:002006,similar to AA sequence:UniProtKB:P9WQM1;locus_tag=JACPCCOE_00767;product=Sulfate/thiosulfate import ATP-binding protein CysA
FOTK01000038.1	Prodigal:002006	CDS	24219	24926	.	+	0	ID=JACPCCOE_00768;Name=livF_4;db_xref=COG:COG0410;gene=livF_4;inference=ab initio prediction:Prodigal:002006,similar to AA sequence:UniProtKB:P22731;locus_tag=JACPCCOE_00768;product=High-affinity branched-chain amino acid transport ATP-binding protein LivF
FOTK01000038.1	Prodigal:002006	CDS	25156	25479	.	-	0	ID=JACPCCOE_00769;inference=ab initio prediction:Prodigal:002006;locus_tag=JACPCCOE_00769;product=hypothetical protein
FOTK01000038.1	Prodigal:002006	CDS	25611	26249	.	+	0	ID=JACPCCOE_00770;inference=ab initio prediction:Prodigal:002006;locus_tag=JACPCCOE_00770;product=hypothetical protein
FOTK01000038.1	Prodigal:002006	CDS	26463	27365	.	+	0	ID=JACPCCOE_00771;Name=livH_3;db_xref=COG:COG0559;gene=livH_3;inference=ab initio prediction:Prodigal:002006,similar to AA sequence:UniProtKB:P0AEX7;locus_tag=JACPCCOE_00771;product=High-affinity branched-chain amino acid transport system permease protein LivH
FOTK01000038.1	Prodigal:002006	CDS	27375	28376	.	+	0	ID=JACPCCOE_00772;inference=ab initio prediction:Prodigal:002006;locus_tag=JACPCCOE_00772;product=hypothetical protein
FOTK01000038.1	Prodigal:002006	CDS	28504	29400	.	+	0	ID=JACPCCOE_00773;eC_number=4.3.3.7;Name=dapA_1;db_xref=COG:COG0329;gene=dapA_1;inference=ab initio prediction:Prodigal:002006,similar to AA sequence:UniProtKB:O67216;locus_tag=JACPCCOE_00773;product=4-hydroxy-tetrahydrodipicolinate synthase
FOTK01000038.1	Prodigal:002006	CDS	29490	29759	.	-	0	ID=JACPCCOE_00774;inference=ab initio prediction:Prodigal:002006;locus_tag=JACPCCOE_00774;product=hypothetical protein
FOTK01000038.1	Prodigal:002006	CDS	29909	30181	.	-	0	ID=JACPCCOE_00775;inference=ab initio prediction:Prodigal:002006;locus_tag=JACPCCOE_00775;product=hypothetical protein
FOTK01000038.1	Prodigal:002006	CDS	30300	30884	.	-	0	ID=JACPCCOE_00776;inference=ab initio prediction:Prodigal:002006;locus_tag=JACPCCOE_00776;product=hypothetical protein
FOTK01000038.1	Prodigal:002006	CDS	31201	31647	.	+	0	ID=JACPCCOE_00777;inference=ab initio prediction:Prodigal:002006;locus_tag=JACPCCOE_00777;product=hypothetical protein
FOTK01000038.1	Prodigal:002006	CDS	31764	32054	.	+	0	ID=JACPCCOE_00778;inference=ab initio prediction:Prodigal:002006;locus_tag=JACPCCOE_00778;product=hypothetical protein
FOTK01000038.1	Prodigal:002006	CDS	32126	33022	.	+	0	ID=JACPCCOE_00779;Name=perR_1;gene=perR_1;inference=ab initio prediction:Prodigal:002006,similar to AA sequence:UniProtKB:Q57083;locus_tag=JACPCCOE_00779;product=HTH-type transcriptional regulator PerR
FOTK01000038.1	Prodigal:002006	CDS	33239	33988	.	+	0	ID=JACPCCOE_00780;eC_number=1.1.1.100;Name=fabG_1;gene=fabG_1;inference=ab initio prediction:Prodigal:002006,similar to AA sequence:UniProtKB:O67610;locus_tag=JACPCCOE_00780;product=3-oxoacyl-[acyl-carrier-protein] reductase FabG
FOTK01000038.1	Prodigal:002006	CDS	33999	34862	.	+	0	ID=JACPCCOE_00781;eC_number=2.2.1.-;Name=aptA;db_xref=COG:COG3959;gene=aptA;inference=ab initio prediction:Prodigal:002006,similar to AA sequence:UniProtKB:A6VKQ4;locus_tag=JACPCCOE_00781;product=Apulose-4-phosphate transketolase subunit A
FOTK01000038.1	Prodigal:002006	CDS	34859	35881	.	+	0	ID=JACPCCOE_00782;eC_number=2.2.1.-;Name=aptB;db_xref=COG:COG3958;gene=aptB;inference=ab initio prediction:Prodigal:002006,similar to AA sequence:UniProtKB:A6KXB3;locus_tag=JACPCCOE_00782;product=Apulose-4-phosphate transketolase subunit B
FOTK01000038.1	Prodigal:002006	CDS	35872	36753	.	+	0	ID=JACPCCOE_00783;eC_number=1.1.1.411;Name=ltnD_1;db_xref=COG:COG2084;gene=ltnD_1;inference=ab initio prediction:Prodigal:002006,similar to AA sequence:UniProtKB:Q0KBC7;locus_tag=JACPCCOE_00783;product=L-threonate dehydrogenase
FOTK01000038.1	Prodigal:002006	CDS	36970	37986	.	+	0	ID=JACPCCOE_00784;Name=yiaO;db_xref=COG:COG1638;gene=yiaO;inference=ab initio prediction:Prodigal:002006,similar to AA sequence:UniProtKB:P37676;locus_tag=JACPCCOE_00784;product=2%2C3-diketo-L-gulonate-binding periplasmic protein YiaO
FOTK01000038.1	Prodigal:002006	CDS	37999	39891	.	+	0	ID=JACPCCOE_00785;Name=siaT;db_xref=COG:COG1593;gene=siaT;inference=ab initio prediction:Prodigal:002006,similar to AA sequence:UniProtKB:P44543;locus_tag=JACPCCOE_00785;product=Sialic acid TRAP transporter permease protein SiaT
FOTK01000038.1	Prodigal:002006	CDS	40047	42041	.	+	0	ID=JACPCCOE_00786;eC_number=2.2.1.1;Name=tktA;db_xref=COG:COG0021;gene=tktA;inference=ab initio prediction:Prodigal:002006,similar to AA sequence:UniProtKB:P27302;locus_tag=JACPCCOE_00786;product=Transketolase 1
FOTK01000038.1	Prodigal:002006	CDS	42056	42214	.	-	0	ID=JACPCCOE_00787;inference=ab initio prediction:Prodigal:002006;locus_tag=JACPCCOE_00787;product=hypothetical protein
FOTK01000038.1	Prodigal:002006	CDS	42415	44055	.	-	0	ID=JACPCCOE_00788;eC_number=6.2.1.3;db_xref=COG:COG0318;inference=ab initio prediction:Prodigal:002006,similar to AA sequence:UniProtKB:P9WQ37;locus_tag=JACPCCOE_00788;product=Long-chain-fatty-acid--CoA ligase FadD13
FOTK01000038.1	Prodigal:002006	CDS	44052	45083	.	-	0	ID=JACPCCOE_00789;Name=siaP;db_xref=COG:COG1638;gene=siaP;inference=ab initio prediction:Prodigal:002006,similar to AA sequence:UniProtKB:P44542;locus_tag=JACPCCOE_00789;product=Sialic acid-binding periplasmic protein SiaP
FOTK01000038.1	Prodigal:002006	CDS	45499	47223	.	-	0	ID=JACPCCOE_00790;eC_number=3.4.21.53;Name=lon_2;gene=lon_2;inference=ab initio prediction:Prodigal:002006,protein motif:HAMAP:MF_01973;locus_tag=JACPCCOE_00790;product=Lon protease
FOTK01000038.1	Prodigal:002006	CDS	47236	47679	.	-	0	ID=JACPCCOE_00791;inference=ab initio prediction:Prodigal:002006;locus_tag=JACPCCOE_00791;product=hypothetical protein
FOTK01000038.1	Prodigal:002006	CDS	47791	48687	.	-	0	ID=JACPCCOE_00792;inference=ab initio prediction:Prodigal:002006;locus_tag=JACPCCOE_00792;product=hypothetical protein
FOTK01000038.1	Prodigal:002006	CDS	50005	50352	.	+	0	ID=JACPCCOE_00793;inference=ab initio prediction:Prodigal:002006;locus_tag=JACPCCOE_00793;product=hypothetical protein
FOTK01000038.1	Prodigal:002006	CDS	50588	52015	.	+	0	ID=JACPCCOE_00794;eC_number=5.4.2.10;Name=glmM_1;db_xref=COG:COG1109;gene=glmM_1;inference=ab initio prediction:Prodigal:002006,similar to AA sequence:UniProtKB:Q81VN7;locus_tag=JACPCCOE_00794;product=Phosphoglucosamine mutase
FOTK01000038.1	Prodigal:002006	CDS	52547	52828	.	+	0	ID=JACPCCOE_00795;inference=ab initio prediction:Prodigal:002006,similar to AA sequence:ISfinder:ISMdi3;locus_tag=JACPCCOE_00795;product=IS3 family transposase ISMdi3
FOTK01000038.1	Prodigal:002006	CDS	53075	53311	.	+	0	ID=JACPCCOE_00796;inference=ab initio prediction:Prodigal:002006;locus_tag=JACPCCOE_00796;product=hypothetical protein
FOTK01000038.1	Prodigal:002006	CDS	53322	53768	.	+	0	ID=JACPCCOE_00797;inference=ab initio prediction:Prodigal:002006,similar to AA sequence:ISfinder:ISMdi3;locus_tag=JACPCCOE_00797;product=IS3 family transposase ISMdi3
FOTK01000038.1	Prodigal:002006	CDS	53804	54499	.	-	0	ID=JACPCCOE_00798;inference=ab initio prediction:Prodigal:002006,similar to AA sequence:ISfinder:ISMra1;locus_tag=JACPCCOE_00798;product=IS3 family transposase ISMra1
FOTK01000038.1	Prodigal:002006	CDS	54640	54906	.	-	0	ID=JACPCCOE_00799;inference=ab initio prediction:Prodigal:002006,similar to AA sequence:ISfinder:ISMra1;locus_tag=JACPCCOE_00799;product=IS3 family transposase ISMra1
FOTK01000038.1	Prodigal:002006	CDS	55042	55281	.	-	0	ID=JACPCCOE_00800;inference=ab initio prediction:Prodigal:002006;locus_tag=JACPCCOE_00800;product=hypothetical protein
FOTK01000038.1	Prodigal:002006	CDS	55444	55698	.	-	0	ID=JACPCCOE_00801;inference=ab initio prediction:Prodigal:002006;locus_tag=JACPCCOE_00801;product=hypothetical protein
FOTK01000038.1	Prodigal:002006	CDS	55695	56438	.	-	0	ID=JACPCCOE_00802;Name=fnr;db_xref=COG:COG0664;gene=fnr;inference=ab initio prediction:Prodigal:002006,similar to AA sequence:UniProtKB:Q9EXQ1;locus_tag=JACPCCOE_00802;product=Anaerobic regulatory protein
FOTK01000038.1	Prodigal:002006	CDS	56751	57479	.	+	0	ID=JACPCCOE_00803;inference=ab initio prediction:Prodigal:002006;locus_tag=JACPCCOE_00803;product=hypothetical protein
FOTK01000038.1	Prodigal:002006	CDS	57608	57871	.	+	0	ID=JACPCCOE_00804;inference=ab initio prediction:Prodigal:002006;locus_tag=JACPCCOE_00804;product=hypothetical protein
FOTK01000038.1	Prodigal:002006	CDS	57956	58543	.	-	0	ID=JACPCCOE_00805;inference=ab initio prediction:Prodigal:002006;locus_tag=JACPCCOE_00805;product=hypothetical protein
FOTK01000038.1	Prodigal:002006	CDS	58733	58984	.	+	0	ID=JACPCCOE_00806;inference=ab initio prediction:Prodigal:002006;locus_tag=JACPCCOE_00806;product=hypothetical protein
FOTK01000038.1	Prodigal:002006	CDS	59021	59392	.	-	0	ID=JACPCCOE_00807;inference=ab initio prediction:Prodigal:002006;locus_tag=JACPCCOE_00807;product=hypothetical protein
FOTK01000083.1	Prodigal:002006	CDS	436	1404	.	+	0	ID=JACPCCOE_00808;inference=ab initio prediction:Prodigal:002006;locus_tag=JACPCCOE_00808;product=hypothetical protein
FOTK01000083.1	Prodigal:002006	CDS	1945	2904	.	+	0	ID=JACPCCOE_00809;Name=nphR_2;gene=nphR_2;inference=ab initio prediction:Prodigal:002006,similar to AA sequence:UniProtKB:B1Q2A8;locus_tag=JACPCCOE_00809;product=Transcriptional activator NphR
FOTK01000083.1	Prodigal:002006	CDS	3133	3630	.	-	0	ID=JACPCCOE_00810;inference=ab initio prediction:Prodigal:002006;locus_tag=JACPCCOE_00810;product=hypothetical protein
FOTK01000083.1	Prodigal:002006	CDS	3627	4052	.	-	0	ID=JACPCCOE_00811;inference=ab initio prediction:Prodigal:002006;locus_tag=JACPCCOE_00811;product=hypothetical protein
FOTK01000083.1	Prodigal:002006	CDS	4049	5644	.	-	0	ID=JACPCCOE_00812;eC_number=1.4.3.2;db_xref=COG:COG1231;inference=ab initio prediction:Prodigal:002006,similar to AA sequence:UniProtKB:Q8VPD4;locus_tag=JACPCCOE_00812;product=L-amino acid oxidase
FOTK01000083.1	Prodigal:002006	CDS	5922	6911	.	+	0	ID=JACPCCOE_00813;inference=ab initio prediction:Prodigal:002006;locus_tag=JACPCCOE_00813;product=hypothetical protein
FOTK01000083.1	Prodigal:002006	CDS	6995	7897	.	+	0	ID=JACPCCOE_00814;eC_number=3.1.1.-;Name=aes_1;gene=aes_1;inference=ab initio prediction:Prodigal:002006,protein motif:HAMAP:MF_01958;locus_tag=JACPCCOE_00814;product=Acetyl esterase
FOTK01000083.1	Prodigal:002006	CDS	7960	9549	.	-	0	ID=JACPCCOE_00815;Name=ettA_2;db_xref=COG:COG0488;gene=ettA_2;inference=ab initio prediction:Prodigal:002006,similar to AA sequence:UniProtKB:P0A9W3;locus_tag=JACPCCOE_00815;product=Energy-dependent translational throttle protein EttA
FOTK01000092.1	Prodigal:002006	CDS	188	493	.	+	0	ID=JACPCCOE_00816;inference=ab initio prediction:Prodigal:002006;locus_tag=JACPCCOE_00816;product=hypothetical protein
FOTK01000092.1	Prodigal:002006	CDS	545	790	.	-	0	ID=JACPCCOE_00817;inference=ab initio prediction:Prodigal:002006;locus_tag=JACPCCOE_00817;product=hypothetical protein
FOTK01000092.1	Prodigal:002006	CDS	1179	1559	.	+	0	ID=JACPCCOE_00818;inference=ab initio prediction:Prodigal:002006;locus_tag=JACPCCOE_00818;product=hypothetical protein
FOTK01000092.1	Prodigal:002006	CDS	1660	1839	.	+	0	ID=JACPCCOE_00819;inference=ab initio prediction:Prodigal:002006;locus_tag=JACPCCOE_00819;product=hypothetical protein
FOTK01000092.1	Prodigal:002006	CDS	1846	2082	.	-	0	ID=JACPCCOE_00820;inference=ab initio prediction:Prodigal:002006;locus_tag=JACPCCOE_00820;product=hypothetical protein
FOTK01000092.1	Prodigal:002006	CDS	2248	3237	.	-	0	ID=JACPCCOE_00821;inference=ab initio prediction:Prodigal:002006;locus_tag=JACPCCOE_00821;product=hypothetical protein
FOTK01000092.1	Prodigal:002006	CDS	3247	3969	.	-	0	ID=JACPCCOE_00822;inference=ab initio prediction:Prodigal:002006;locus_tag=JACPCCOE_00822;product=hypothetical protein
FOTK01000092.1	Prodigal:002006	CDS	4166	4390	.	+	0	ID=JACPCCOE_00823;inference=ab initio prediction:Prodigal:002006;locus_tag=JACPCCOE_00823;product=hypothetical protein
FOTK01000092.1	Prodigal:002006	CDS	4485	5180	.	-	0	ID=JACPCCOE_00824;inference=ab initio prediction:Prodigal:002006;locus_tag=JACPCCOE_00824;product=hypothetical protein
FOTK01000092.1	Prodigal:002006	CDS	5442	6152	.	+	0	ID=JACPCCOE_00825;inference=ab initio prediction:Prodigal:002006;locus_tag=JACPCCOE_00825;product=hypothetical protein
FOTK01000092.1	Prodigal:002006	CDS	7504	8016	.	-	0	ID=JACPCCOE_00826;inference=ab initio prediction:Prodigal:002006;locus_tag=JACPCCOE_00826;product=hypothetical protein
FOTK01000037.1	Prodigal:002006	CDS	906	1298	.	-	0	ID=JACPCCOE_00827;inference=ab initio prediction:Prodigal:002006;locus_tag=JACPCCOE_00827;product=hypothetical protein
FOTK01000037.1	Prodigal:002006	CDS	1397	3793	.	-	0	ID=JACPCCOE_00828;inference=ab initio prediction:Prodigal:002006;locus_tag=JACPCCOE_00828;product=hypothetical protein
FOTK01000037.1	Prodigal:002006	CDS	4681	5688	.	-	0	ID=JACPCCOE_00829;Name=xerC_1;gene=xerC_1;inference=ab initio prediction:Prodigal:002006,protein motif:HAMAP:MF_01808;locus_tag=JACPCCOE_00829;product=Tyrosine recombinase XerC
FOTK01000037.1	Prodigal:002006	CDS	5845	5997	.	+	0	ID=JACPCCOE_00830;inference=ab initio prediction:Prodigal:002006;locus_tag=JACPCCOE_00830;product=hypothetical protein
FOTK01000037.1	Prodigal:002006	CDS	5994	7277	.	+	0	ID=JACPCCOE_00831;inference=ab initio prediction:Prodigal:002006;locus_tag=JACPCCOE_00831;product=hypothetical protein
FOTK01000037.1	Prodigal:002006	CDS	7274	8938	.	+	0	ID=JACPCCOE_00832;inference=ab initio prediction:Prodigal:002006;locus_tag=JACPCCOE_00832;product=hypothetical protein
FOTK01000037.1	Prodigal:002006	CDS	8898	9443	.	+	0	ID=JACPCCOE_00833;inference=ab initio prediction:Prodigal:002006;locus_tag=JACPCCOE_00833;product=hypothetical protein
FOTK01000037.1	Prodigal:002006	CDS	9671	9784	.	+	0	ID=JACPCCOE_00834;inference=ab initio prediction:Prodigal:002006;locus_tag=JACPCCOE_00834;product=hypothetical protein
FOTK01000037.1	Prodigal:002006	CDS	9791	10219	.	-	0	ID=JACPCCOE_00835;inference=ab initio prediction:Prodigal:002006;locus_tag=JACPCCOE_00835;product=hypothetical protein
FOTK01000037.1	Prodigal:002006	CDS	10497	10661	.	-	0	ID=JACPCCOE_00836;inference=ab initio prediction:Prodigal:002006;locus_tag=JACPCCOE_00836;product=hypothetical protein
FOTK01000037.1	Prodigal:002006	CDS	10901	11497	.	-	0	ID=JACPCCOE_00837;inference=ab initio prediction:Prodigal:002006;locus_tag=JACPCCOE_00837;product=hypothetical protein
FOTK01000037.1	Prodigal:002006	CDS	12223	14385	.	+	0	ID=JACPCCOE_00838;Name=btuB_2;gene=btuB_2;inference=ab initio prediction:Prodigal:002006,protein motif:HAMAP:MF_01531;locus_tag=JACPCCOE_00838;product=Vitamin B12 transporter BtuB
FOTK01000037.1	Prodigal:002006	CDS	14408	14734	.	-	0	ID=JACPCCOE_00839;Name=emrE;db_xref=COG:COG2076;gene=emrE;inference=ab initio prediction:Prodigal:002006,similar to AA sequence:UniProtKB:P23895;locus_tag=JACPCCOE_00839;product=Multidrug transporter EmrE
FOTK01000037.1	Prodigal:002006	CDS	15067	16296	.	+	0	ID=JACPCCOE_00840;eC_number=3.4.16.4;Name=yfeW;gene=yfeW;inference=ab initio prediction:Prodigal:002006,protein motif:HAMAP:MF_01034;locus_tag=JACPCCOE_00840;product=Putative D-alanyl-D-alanine carboxypeptidase
FOTK01000037.1	Prodigal:002006	CDS	16692	18092	.	-	0	ID=JACPCCOE_00841;inference=ab initio prediction:Prodigal:002006;locus_tag=JACPCCOE_00841;product=hypothetical protein
FOTK01000037.1	Prodigal:002006	CDS	18305	19771	.	-	0	ID=JACPCCOE_00842;inference=ab initio prediction:Prodigal:002006;locus_tag=JACPCCOE_00842;product=hypothetical protein
FOTK01000037.1	Prodigal:002006	CDS	20568	20996	.	+	0	ID=JACPCCOE_00843;Name=ros_3;db_xref=COG:COG4957;gene=ros_3;inference=ab initio prediction:Prodigal:002006,similar to AA sequence:UniProtKB:Q04152;locus_tag=JACPCCOE_00843;product=Transcriptional regulatory protein ros
FOTK01000037.1	Prodigal:002006	CDS	21204	22229	.	-	0	ID=JACPCCOE_00844;inference=ab initio prediction:Prodigal:002006;locus_tag=JACPCCOE_00844;product=hypothetical protein
FOTK01000037.1	Prodigal:002006	CDS	23131	24045	.	+	0	ID=JACPCCOE_00845;eC_number=2.7.1.45;Name=kdgK;db_xref=COG:COG0524;gene=kdgK;inference=ab initio prediction:Prodigal:002006,similar to AA sequence:UniProtKB:P45416;locus_tag=JACPCCOE_00845;product=2-dehydro-3-deoxygluconokinase
FOTK01000037.1	Prodigal:002006	CDS	24224	25024	.	+	0	ID=JACPCCOE_00846;inference=ab initio prediction:Prodigal:002006;locus_tag=JACPCCOE_00846;product=hypothetical protein
FOTK01000037.1	Prodigal:002006	CDS	25093	25416	.	-	0	ID=JACPCCOE_00847;inference=ab initio prediction:Prodigal:002006;locus_tag=JACPCCOE_00847;product=hypothetical protein
FOTK01000037.1	Prodigal:002006	CDS	25726	27945	.	-	0	ID=JACPCCOE_00848;eC_number=3.6.4.12;Name=recG;db_xref=COG:COG1200;gene=recG;inference=ab initio prediction:Prodigal:002006,similar to AA sequence:UniProtKB:P24230;locus_tag=JACPCCOE_00848;product=ATP-dependent DNA helicase RecG
FOTK01000037.1	Prodigal:002006	CDS	28045	28929	.	+	0	ID=JACPCCOE_00849;eC_number=3.8.1.3;db_xref=COG:COG0596;inference=ab initio prediction:Prodigal:002006,similar to AA sequence:UniProtKB:Q6NAM1;locus_tag=JACPCCOE_00849;product=Fluoroacetate dehalogenase
FOTK01000037.1	Prodigal:002006	CDS	28938	29747	.	-	0	ID=JACPCCOE_00850;eC_number=2.1.1.163;Name=COQ5_2;gene=COQ5_2;inference=ab initio prediction:Prodigal:002006,protein motif:HAMAP:MF_01813;locus_tag=JACPCCOE_00850;product=2-methoxy-6-polyprenyl-1%2C4-benzoquinol methylase%2C mitochondrial
FOTK01000037.1	Prodigal:002006	CDS	29867	31087	.	+	0	ID=JACPCCOE_00851;eC_number=1.14.13.-;Name=ubiL_1;db_xref=COG:COG0654;gene=ubiL_1;inference=ab initio prediction:Prodigal:002006,similar to AA sequence:UniProtKB:Q2RMZ4;locus_tag=JACPCCOE_00851;product=Ubiquinone hydroxylase UbiL
FOTK01000037.1	Prodigal:002006	CDS	31193	31489	.	+	0	ID=JACPCCOE_00852;inference=ab initio prediction:Prodigal:002006;locus_tag=JACPCCOE_00852;product=hypothetical protein
FOTK01000037.1	Prodigal:002006	CDS	31476	31835	.	+	0	ID=JACPCCOE_00853;inference=ab initio prediction:Prodigal:002006;locus_tag=JACPCCOE_00853;product=hypothetical protein
FOTK01000037.1	Prodigal:002006	CDS	31999	32343	.	-	0	ID=JACPCCOE_00854;inference=ab initio prediction:Prodigal:002006;locus_tag=JACPCCOE_00854;product=hypothetical protein
FOTK01000037.1	Prodigal:002006	CDS	32504	33730	.	-	0	ID=JACPCCOE_00855;inference=ab initio prediction:Prodigal:002006;locus_tag=JACPCCOE_00855;product=hypothetical protein
FOTK01000037.1	Prodigal:002006	CDS	34247	35020	.	+	0	ID=JACPCCOE_00856;inference=ab initio prediction:Prodigal:002006;locus_tag=JACPCCOE_00856;product=hypothetical protein
FOTK01000037.1	Prodigal:002006	CDS	35172	36155	.	-	0	ID=JACPCCOE_00857;inference=ab initio prediction:Prodigal:002006;locus_tag=JACPCCOE_00857;product=hypothetical protein
FOTK01000037.1	Prodigal:002006	CDS	36243	36581	.	-	0	ID=JACPCCOE_00858;Name=hspQ;gene=hspQ;inference=ab initio prediction:Prodigal:002006,protein motif:HAMAP:MF_01194;locus_tag=JACPCCOE_00858;product=Heat shock protein HspQ
FOTK01000037.1	Prodigal:002006	CDS	36643	37026	.	-	0	ID=JACPCCOE_00859;eC_number=5.3.3.1;Name=ksi;gene=ksi;inference=ab initio prediction:Prodigal:002006,similar to AA sequence:UniProtKB:P00947;locus_tag=JACPCCOE_00859;product=Steroid Delta-isomerase
FOTK01000037.1	Prodigal:002006	CDS	37023	37769	.	-	0	ID=JACPCCOE_00860;eC_number=4.2.1.103;Name=inhA_1;gene=inhA_1;inference=ab initio prediction:Prodigal:002006,similar to AA sequence:UniProtKB:Q8G9F9;locus_tag=JACPCCOE_00860;product=Isonitrile hydratase
FOTK01000037.1	Prodigal:002006	CDS	37781	38806	.	+	0	ID=JACPCCOE_00861;Name=cdhR_2;db_xref=COG:COG4977;gene=cdhR_2;inference=ab initio prediction:Prodigal:002006,similar to AA sequence:UniProtKB:Q9HTH5;locus_tag=JACPCCOE_00861;product=HTH-type transcriptional regulator CdhR
FOTK01000037.1	Prodigal:002006	CDS	38837	39220	.	-	0	ID=JACPCCOE_00862;inference=ab initio prediction:Prodigal:002006;locus_tag=JACPCCOE_00862;product=hypothetical protein
FOTK01000037.1	Prodigal:002006	CDS	39364	39717	.	-	0	ID=JACPCCOE_00863;db_xref=COG:COG2852;inference=ab initio prediction:Prodigal:002006,similar to AA sequence:UniProtKB:P44116;locus_tag=JACPCCOE_00863;product=putative protein
FOTK01000037.1	Prodigal:002006	CDS	39945	40994	.	-	0	ID=JACPCCOE_00864;eC_number=4.1.3.24;Name=mcl;db_xref=COG:COG2301;gene=mcl;inference=ab initio prediction:Prodigal:002006,similar to AA sequence:UniProtKB:S5N020;locus_tag=JACPCCOE_00864;product=Malyl-CoA/beta-methylmalyl-CoA/citramalyl-CoA lyase
FOTK01000037.1	Prodigal:002006	CDS	41098	42420	.	-	0	ID=JACPCCOE_00865;inference=ab initio prediction:Prodigal:002006;locus_tag=JACPCCOE_00865;product=hypothetical protein
FOTK01000037.1	Prodigal:002006	CDS	42684	44006	.	-	0	ID=JACPCCOE_00866;Name=ampG_1;db_xref=COG:COG0477;gene=ampG_1;inference=ab initio prediction:Prodigal:002006,similar to AA sequence:UniProtKB:P0AE16;locus_tag=JACPCCOE_00866;product=Anhydromuropeptide permease
FOTK01000037.1	Prodigal:002006	CDS	44073	47693	.	-	0	ID=JACPCCOE_00867;eC_number=3.6.4.-;Name=mfd_1;db_xref=COG:COG1197;gene=mfd_1;inference=ab initio prediction:Prodigal:002006,similar to AA sequence:UniProtKB:P30958;locus_tag=JACPCCOE_00867;product=Transcription-repair-coupling factor
FOTK01000037.1	Prodigal:002006	CDS	47835	48110	.	+	0	ID=JACPCCOE_00868;inference=ab initio prediction:Prodigal:002006;locus_tag=JACPCCOE_00868;product=hypothetical protein
FOTK01000037.1	Prodigal:002006	CDS	48097	48441	.	+	0	ID=JACPCCOE_00869;inference=ab initio prediction:Prodigal:002006;locus_tag=JACPCCOE_00869;product=hypothetical protein
FOTK01000037.1	Prodigal:002006	CDS	48451	48681	.	-	0	ID=JACPCCOE_00870;inference=ab initio prediction:Prodigal:002006;locus_tag=JACPCCOE_00870;product=hypothetical protein
FOTK01000037.1	Prodigal:002006	CDS	48697	48993	.	-	0	ID=JACPCCOE_00871;inference=ab initio prediction:Prodigal:002006;locus_tag=JACPCCOE_00871;product=hypothetical protein
FOTK01000037.1	Prodigal:002006	CDS	49189	50166	.	+	0	ID=JACPCCOE_00872;eC_number=1.6.5.5;Name=qorA;db_xref=COG:COG0604;gene=qorA;inference=ab initio prediction:Prodigal:002006,similar to AA sequence:UniProtKB:P28304;locus_tag=JACPCCOE_00872;product=Quinone oxidoreductase 1
FOTK01000037.1	Prodigal:002006	CDS	50171	50797	.	+	0	ID=JACPCCOE_00873;eC_number=3.5.1.19;Name=pncA;db_xref=COG:COG1335;gene=pncA;inference=ab initio prediction:Prodigal:002006,similar to AA sequence:UniProtKB:P21369;locus_tag=JACPCCOE_00873;product=Nicotinamidase
FOTK01000037.1	Prodigal:002006	CDS	50893	51093	.	+	0	ID=JACPCCOE_00874;inference=ab initio prediction:Prodigal:002006;locus_tag=JACPCCOE_00874;product=hypothetical protein
FOTK01000037.1	Prodigal:002006	CDS	51118	51351	.	-	0	ID=JACPCCOE_00875;inference=ab initio prediction:Prodigal:002006;locus_tag=JACPCCOE_00875;product=hypothetical protein
FOTK01000037.1	Prodigal:002006	CDS	51493	52575	.	-	0	ID=JACPCCOE_00876;eC_number=2.7.7.7;Name=dinB;db_xref=COG:COG0389;gene=dinB;inference=ab initio prediction:Prodigal:002006,similar to AA sequence:UniProtKB:Q47155;locus_tag=JACPCCOE_00876;product=DNA polymerase IV
FOTK01000037.1	Prodigal:002006	CDS	52694	54046	.	-	0	ID=JACPCCOE_00877;eC_number=2.8.4.4;Name=rimO;db_xref=COG:COG0621;gene=rimO;inference=ab initio prediction:Prodigal:002006,similar to AA sequence:UniProtKB:P0AEI4;locus_tag=JACPCCOE_00877;product=Ribosomal protein S12 methylthiotransferase RimO
FOTK01000037.1	Prodigal:002006	CDS	54427	55818	.	+	0	ID=JACPCCOE_00878;eC_number=2.6.1.85;Name=pabB;db_xref=COG:COG0147;gene=pabB;inference=ab initio prediction:Prodigal:002006,similar to AA sequence:UniProtKB:P05041;locus_tag=JACPCCOE_00878;product=Aminodeoxychorismate synthase component 1
FOTK01000037.1	Prodigal:002006	CDS	55815	56441	.	+	0	ID=JACPCCOE_00879;eC_number=2.6.1.85;Name=pabA;db_xref=COG:COG0512;gene=pabA;inference=ab initio prediction:Prodigal:002006,similar to AA sequence:UniProtKB:P00903;locus_tag=JACPCCOE_00879;product=Aminodeoxychorismate synthase component 2
FOTK01000037.1	Prodigal:002006	CDS	56428	57291	.	+	0	ID=JACPCCOE_00880;eC_number=2.6.1.21;Name=dat_2;gene=dat_2;inference=ab initio prediction:Prodigal:002006,similar to AA sequence:UniProtKB:P19938;locus_tag=JACPCCOE_00880;product=D-alanine aminotransferase
FOTK01000037.1	Prodigal:002006	CDS	57288	57701	.	+	0	ID=JACPCCOE_00881;inference=ab initio prediction:Prodigal:002006;locus_tag=JACPCCOE_00881;product=hypothetical protein
FOTK01000037.1	Prodigal:002006	CDS	57923	58111	.	+	0	ID=JACPCCOE_00882;inference=ab initio prediction:Prodigal:002006;locus_tag=JACPCCOE_00882;product=hypothetical protein
FOTK01000037.1	Prodigal:002006	CDS	58257	59048	.	-	0	ID=JACPCCOE_00883;eC_number=3.1.1.81;Name=attM;gene=attM;inference=ab initio prediction:Prodigal:002006,similar to AA sequence:UniProtKB:Q8VPD5;locus_tag=JACPCCOE_00883;product=N-acyl homoserine lactonase AttM
FOTK01000037.1	Prodigal:002006	CDS	59465	60007	.	+	0	ID=JACPCCOE_00884;Name=yciF;db_xref=COG:COG3685;gene=yciF;inference=ab initio prediction:Prodigal:002006,similar to AA sequence:UniProtKB:P21362;locus_tag=JACPCCOE_00884;product=Protein YciF
FOTK01000037.1	Prodigal:002006	CDS	60115	60444	.	-	0	ID=JACPCCOE_00885;inference=ab initio prediction:Prodigal:002006;locus_tag=JACPCCOE_00885;product=hypothetical protein
FOTK01000037.1	Prodigal:002006	CDS	60521	61390	.	-	0	ID=JACPCCOE_00886;eC_number=3.6.1.8;Name=mazG;db_xref=COG:COG1694;gene=mazG;inference=ab initio prediction:Prodigal:002006,similar to AA sequence:UniProtKB:P0AEY3;locus_tag=JACPCCOE_00886;product=Nucleoside triphosphate pyrophosphohydrolase
FOTK01000037.1	Prodigal:002006	CDS	61438	61671	.	-	0	ID=JACPCCOE_00887;inference=ab initio prediction:Prodigal:002006;locus_tag=JACPCCOE_00887;product=hypothetical protein
FOTK01000079.1	Prodigal:002006	CDS	1155	2927	.	-	0	ID=JACPCCOE_00888;Name=prsD_1;gene=prsD_1;inference=ab initio prediction:Prodigal:002006,similar to AA sequence:UniProtKB:Q7ANN4;locus_tag=JACPCCOE_00888;product=Type I secretion system ATP-binding protein PrsD
FOTK01000079.1	Prodigal:002006	CDS	3115	3924	.	-	0	ID=JACPCCOE_00889;inference=ab initio prediction:Prodigal:002006;locus_tag=JACPCCOE_00889;product=hypothetical protein
FOTK01000079.1	Prodigal:002006	CDS	4312	4527	.	+	0	ID=JACPCCOE_00890;inference=ab initio prediction:Prodigal:002006;locus_tag=JACPCCOE_00890;product=hypothetical protein
FOTK01000079.1	Prodigal:002006	CDS	4524	5621	.	+	0	ID=JACPCCOE_00891;inference=ab initio prediction:Prodigal:002006;locus_tag=JACPCCOE_00891;product=hypothetical protein
FOTK01000079.1	Prodigal:002006	CDS	5827	7179	.	+	0	ID=JACPCCOE_00892;Name=prsE_1;gene=prsE_1;inference=ab initio prediction:Prodigal:002006,similar to AA sequence:UniProtKB:Q7ANN5;locus_tag=JACPCCOE_00892;product=Type I secretion system membrane fusion protein PrsE
FOTK01000079.1	Prodigal:002006	CDS	7586	8218	.	-	0	ID=JACPCCOE_00893;Name=xerC_2;gene=xerC_2;inference=ab initio prediction:Prodigal:002006,protein motif:HAMAP:MF_01808;locus_tag=JACPCCOE_00893;product=Tyrosine recombinase XerC
FOTK01000079.1	Prodigal:002006	CDS	9433	11397	.	-	0	ID=JACPCCOE_00894;inference=ab initio prediction:Prodigal:002006;locus_tag=JACPCCOE_00894;product=hypothetical protein
FOTK01000079.1	Prodigal:002006	CDS	11775	12116	.	-	0	ID=JACPCCOE_00895;Name=yodB_1;db_xref=COG:COG1733;gene=yodB_1;inference=ab initio prediction:Prodigal:002006,similar to AA sequence:UniProtKB:O34844;locus_tag=JACPCCOE_00895;product=HTH-type transcriptional regulator YodB
FOTK01000115.1	Prodigal:002006	CDS	73	366	.	+	0	ID=JACPCCOE_00896;inference=ab initio prediction:Prodigal:002006;locus_tag=JACPCCOE_00896;product=hypothetical protein
FOTK01000115.1	Prodigal:002006	CDS	476	1306	.	-	0	ID=JACPCCOE_00897;eC_number=2.7.4.29;Name=lpxT;gene=lpxT;inference=ab initio prediction:Prodigal:002006,protein motif:HAMAP:MF_01945;locus_tag=JACPCCOE_00897;product=Lipid A 1-diphosphate synthase
FOTK01000115.1	Prodigal:002006	CDS	1693	2247	.	-	0	ID=JACPCCOE_00898;inference=ab initio prediction:Prodigal:002006,similar to AA sequence:ISfinder:ISMno21;locus_tag=JACPCCOE_00898;product=IS630 family transposase ISMno21
FOTK01000115.1	Prodigal:002006	CDS	2244	2444	.	-	0	ID=JACPCCOE_00899;inference=ab initio prediction:Prodigal:002006;locus_tag=JACPCCOE_00899;product=hypothetical protein
FOTK01000035.1	Prodigal:002006	CDS	100	618	.	+	0	ID=JACPCCOE_00900;inference=ab initio prediction:Prodigal:002006;locus_tag=JACPCCOE_00900;product=hypothetical protein
FOTK01000035.1	Prodigal:002006	CDS	884	1405	.	-	0	ID=JACPCCOE_00901;inference=ab initio prediction:Prodigal:002006;locus_tag=JACPCCOE_00901;product=hypothetical protein
FOTK01000035.1	Prodigal:002006	CDS	1566	1742	.	+	0	ID=JACPCCOE_00902;inference=ab initio prediction:Prodigal:002006;locus_tag=JACPCCOE_00902;product=hypothetical protein
FOTK01000035.1	Prodigal:002006	CDS	1735	1944	.	+	0	ID=JACPCCOE_00903;inference=ab initio prediction:Prodigal:002006;locus_tag=JACPCCOE_00903;product=hypothetical protein
FOTK01000035.1	Prodigal:002006	CDS	2082	2351	.	+	0	ID=JACPCCOE_00904;inference=ab initio prediction:Prodigal:002006;locus_tag=JACPCCOE_00904;product=hypothetical protein
FOTK01000035.1	Prodigal:002006	CDS	2437	2637	.	+	0	ID=JACPCCOE_00905;inference=ab initio prediction:Prodigal:002006;locus_tag=JACPCCOE_00905;product=hypothetical protein
FOTK01000035.1	Prodigal:002006	CDS	2902	4293	.	+	0	ID=JACPCCOE_00906;eC_number=4.3.1.17;Name=tdcG;db_xref=COG:COG1760;gene=tdcG;inference=ab initio prediction:Prodigal:002006,similar to AA sequence:UniProtKB:P42630;locus_tag=JACPCCOE_00906;product=L-serine dehydratase TdcG
FOTK01000035.1	Prodigal:002006	CDS	4323	4580	.	-	0	ID=JACPCCOE_00907;inference=ab initio prediction:Prodigal:002006;locus_tag=JACPCCOE_00907;product=hypothetical protein
FOTK01000035.1	Prodigal:002006	CDS	4577	4879	.	-	0	ID=JACPCCOE_00908;inference=ab initio prediction:Prodigal:002006;locus_tag=JACPCCOE_00908;product=hypothetical protein
FOTK01000035.1	Prodigal:002006	CDS	4934	5137	.	-	0	ID=JACPCCOE_00909;inference=ab initio prediction:Prodigal:002006;locus_tag=JACPCCOE_00909;product=hypothetical protein
FOTK01000035.1	Prodigal:002006	CDS	5365	5751	.	+	0	ID=JACPCCOE_00910;inference=ab initio prediction:Prodigal:002006;locus_tag=JACPCCOE_00910;product=hypothetical protein
FOTK01000035.1	Prodigal:002006	CDS	5785	6048	.	-	0	ID=JACPCCOE_00911;inference=ab initio prediction:Prodigal:002006;locus_tag=JACPCCOE_00911;product=hypothetical protein
FOTK01000035.1	Prodigal:002006	CDS	6209	6619	.	+	0	ID=JACPCCOE_00912;inference=ab initio prediction:Prodigal:002006;locus_tag=JACPCCOE_00912;product=hypothetical protein
FOTK01000035.1	Prodigal:002006	CDS	6806	7015	.	-	0	ID=JACPCCOE_00913;Name=cspA_1;db_xref=COG:COG1278;gene=cspA_1;inference=ab initio prediction:Prodigal:002006,similar to AA sequence:UniProtKB:Q9Z3S6;locus_tag=JACPCCOE_00913;product=Cold shock protein CspA
FOTK01000035.1	Prodigal:002006	CDS	7138	8997	.	-	0	ID=JACPCCOE_00914;inference=ab initio prediction:Prodigal:002006;locus_tag=JACPCCOE_00914;product=hypothetical protein
FOTK01000035.1	Prodigal:002006	CDS	9222	9986	.	+	0	ID=JACPCCOE_00915;Name=artI;db_xref=COG:COG0834;gene=artI;inference=ab initio prediction:Prodigal:002006,similar to AA sequence:UniProtKB:P30859;locus_tag=JACPCCOE_00915;product=Putative ABC transporter arginine-binding protein 2
FOTK01000035.1	Prodigal:002006	CDS	10055	10282	.	+	0	ID=JACPCCOE_00916;inference=ab initio prediction:Prodigal:002006;locus_tag=JACPCCOE_00916;product=hypothetical protein
FOTK01000035.1	Prodigal:002006	CDS	10279	10557	.	+	0	ID=JACPCCOE_00917;inference=ab initio prediction:Prodigal:002006;locus_tag=JACPCCOE_00917;product=hypothetical protein
FOTK01000035.1	Prodigal:002006	CDS	10716	10943	.	+	0	ID=JACPCCOE_00918;inference=ab initio prediction:Prodigal:002006;locus_tag=JACPCCOE_00918;product=hypothetical protein
FOTK01000035.1	Prodigal:002006	CDS	10940	11218	.	+	0	ID=JACPCCOE_00919;inference=ab initio prediction:Prodigal:002006;locus_tag=JACPCCOE_00919;product=hypothetical protein
FOTK01000035.1	Prodigal:002006	CDS	11334	13037	.	+	0	ID=JACPCCOE_00920;eC_number=6.1.1.6;Name=lysS;db_xref=COG:COG1384;gene=lysS;inference=ab initio prediction:Prodigal:002006,similar to AA sequence:UniProtKB:O51603;locus_tag=JACPCCOE_00920;product=Lysine--tRNA ligase
FOTK01000035.1	Prodigal:002006	CDS	13045	13656	.	+	0	ID=JACPCCOE_00921;inference=ab initio prediction:Prodigal:002006;locus_tag=JACPCCOE_00921;product=hypothetical protein
FOTK01000035.1	Prodigal:002006	CDS	13664	14578	.	-	0	ID=JACPCCOE_00922;db_xref=COG:COG1305;inference=ab initio prediction:Prodigal:002006,similar to AA sequence:UniProtKB:P9WL93;locus_tag=JACPCCOE_00922;product=putative protein
FOTK01000035.1	Prodigal:002006	CDS	14697	17234	.	-	0	ID=JACPCCOE_00923;db_xref=COG:COG2307;inference=ab initio prediction:Prodigal:002006,similar to AA sequence:UniProtKB:P9WL97;locus_tag=JACPCCOE_00923;product=putative protein
FOTK01000035.1	Prodigal:002006	CDS	17248	20526	.	-	0	ID=JACPCCOE_00924;inference=ab initio prediction:Prodigal:002006;locus_tag=JACPCCOE_00924;product=hypothetical protein
FOTK01000035.1	Prodigal:002006	CDS	20752	21936	.	+	0	ID=JACPCCOE_00925;db_xref=COG:COG4307;inference=ab initio prediction:Prodigal:002006,similar to AA sequence:UniProtKB:P9WL95;locus_tag=JACPCCOE_00925;product=putative protein
FOTK01000035.1	Prodigal:002006	CDS	21953	22312	.	-	0	ID=JACPCCOE_00926;inference=ab initio prediction:Prodigal:002006;locus_tag=JACPCCOE_00926;product=hypothetical protein
FOTK01000035.1	Prodigal:002006	CDS	22309	22569	.	-	0	ID=JACPCCOE_00927;inference=ab initio prediction:Prodigal:002006;locus_tag=JACPCCOE_00927;product=hypothetical protein
FOTK01000035.1	Prodigal:002006	CDS	22621	23100	.	-	0	ID=JACPCCOE_00928;Name=mntR;db_xref=COG:COG1321;gene=mntR;inference=ab initio prediction:Prodigal:002006,similar to AA sequence:UniProtKB:P0A9F1;locus_tag=JACPCCOE_00928;product=Transcriptional regulator MntR
FOTK01000035.1	Prodigal:002006	CDS	23270	24628	.	+	0	ID=JACPCCOE_00929;Name=mntH_1;db_xref=COG:COG1914;gene=mntH_1;inference=ab initio prediction:Prodigal:002006,similar to AA sequence:UniProtKB:Q9RTP8;locus_tag=JACPCCOE_00929;product=Divalent metal cation transporter MntH
FOTK01000035.1	Prodigal:002006	CDS	24699	25034	.	-	0	ID=JACPCCOE_00930;inference=ab initio prediction:Prodigal:002006;locus_tag=JACPCCOE_00930;product=hypothetical protein
FOTK01000035.1	Prodigal:002006	CDS	25470	26732	.	+	0	ID=JACPCCOE_00931;eC_number=1.4.99.-;Name=dadA;db_xref=COG:COG0665;gene=dadA;inference=ab initio prediction:Prodigal:002006,similar to AA sequence:UniProtKB:P0A6J5;locus_tag=JACPCCOE_00931;product=D-amino acid dehydrogenase
FOTK01000035.1	Prodigal:002006	CDS	27016	28155	.	+	0	ID=JACPCCOE_00932;inference=ab initio prediction:Prodigal:002006;locus_tag=JACPCCOE_00932;product=hypothetical protein
FOTK01000035.1	Prodigal:002006	CDS	28209	29330	.	+	0	ID=JACPCCOE_00933;eC_number=4.1.3.41;Name=dhaa;db_xref=COG:COG3616;gene=dhaa;inference=ab initio prediction:Prodigal:002006,similar to AA sequence:UniProtKB:Q8GRC8;locus_tag=JACPCCOE_00933;product=3-hydroxy-D-aspartate aldolase
FOTK01000035.1	Prodigal:002006	CDS	29477	30406	.	+	0	ID=JACPCCOE_00934;eC_number=1.4.1.1;Name=ala;gene=ala;inference=ab initio prediction:Prodigal:002006,protein motif:HAMAP:MF_00935;locus_tag=JACPCCOE_00934;product=Alanine dehydrogenase
FOTK01000035.1	Prodigal:002006	CDS	30455	31216	.	+	0	ID=JACPCCOE_00935;inference=ab initio prediction:Prodigal:002006;locus_tag=JACPCCOE_00935;product=hypothetical protein
FOTK01000035.1	Prodigal:002006	CDS	31288	32979	.	+	0	ID=JACPCCOE_00936;eC_number=3.6.4.13;Name=rhlB_1;gene=rhlB_1;inference=ab initio prediction:Prodigal:002006,protein motif:HAMAP:MF_00661;locus_tag=JACPCCOE_00936;product=ATP-dependent RNA helicase RhlB
FOTK01000035.1	Prodigal:002006	CDS	33488	34615	.	-	0	ID=JACPCCOE_00937;inference=ab initio prediction:Prodigal:002006;locus_tag=JACPCCOE_00937;product=hypothetical protein
FOTK01000035.1	Prodigal:002006	CDS	34777	35805	.	-	0	ID=JACPCCOE_00938;inference=ab initio prediction:Prodigal:002006;locus_tag=JACPCCOE_00938;product=hypothetical protein
FOTK01000035.1	Prodigal:002006	CDS	35917	39123	.	-	0	ID=JACPCCOE_00939;Name=czcA_1;gene=czcA_1;inference=ab initio prediction:Prodigal:002006,similar to AA sequence:UniProtKB:P13511;locus_tag=JACPCCOE_00939;product=Cobalt-zinc-cadmium resistance protein CzcA
FOTK01000035.1	Prodigal:002006	CDS	39116	40213	.	-	0	ID=JACPCCOE_00940;inference=ab initio prediction:Prodigal:002006;locus_tag=JACPCCOE_00940;product=hypothetical protein
FOTK01000035.1	Prodigal:002006	CDS	40327	41580	.	-	0	ID=JACPCCOE_00941;inference=ab initio prediction:Prodigal:002006;locus_tag=JACPCCOE_00941;product=hypothetical protein
FOTK01000035.1	Prodigal:002006	CDS	41743	42006	.	+	0	ID=JACPCCOE_00942;inference=ab initio prediction:Prodigal:002006;locus_tag=JACPCCOE_00942;product=hypothetical protein
FOTK01000035.1	Prodigal:002006	CDS	42108	42329	.	+	0	ID=JACPCCOE_00943;inference=ab initio prediction:Prodigal:002006;locus_tag=JACPCCOE_00943;product=hypothetical protein
FOTK01000035.1	Prodigal:002006	CDS	42452	42955	.	+	0	ID=JACPCCOE_00944;eC_number=1.2.99.6;Name=paoA_1;db_xref=COG:COG2080;gene=paoA_1;inference=ab initio prediction:Prodigal:002006,similar to AA sequence:UniProtKB:P77165;locus_tag=JACPCCOE_00944;product=Aldehyde oxidoreductase iron-sulfur-binding subunit PaoA
FOTK01000035.1	Prodigal:002006	CDS	42952	43992	.	+	0	ID=JACPCCOE_00945;eC_number=1.2.99.6;Name=paoB_1;db_xref=COG:COG1319;gene=paoB_1;inference=ab initio prediction:Prodigal:002006,similar to AA sequence:UniProtKB:P77324;locus_tag=JACPCCOE_00945;product=Aldehyde oxidoreductase FAD-binding subunit PaoB
FOTK01000035.1	Prodigal:002006	CDS	44004	46262	.	+	0	ID=JACPCCOE_00946;eC_number=1.2.99.6;Name=paoC_1;db_xref=COG:COG1529;gene=paoC_1;inference=ab initio prediction:Prodigal:002006,similar to AA sequence:UniProtKB:P77489;locus_tag=JACPCCOE_00946;product=Aldehyde oxidoreductase molybdenum-binding subunit PaoC
FOTK01000035.1	Prodigal:002006	CDS	47073	48038	.	+	0	ID=JACPCCOE_00947;Name=ytfQ;gene=ytfQ;inference=ab initio prediction:Prodigal:002006,similar to AA sequence:UniProtKB:P39325;locus_tag=JACPCCOE_00947;product=ABC transporter periplasmic-binding protein YtfQ
FOTK01000035.1	Prodigal:002006	CDS	48067	49605	.	+	0	ID=JACPCCOE_00948;eC_number=7.5.2.-;Name=fruK;db_xref=COG:COG1129;gene=fruK;inference=ab initio prediction:Prodigal:002006,similar to AA sequence:UniProtKB:Q8G847;locus_tag=JACPCCOE_00948;product=Fructose import ATP-binding protein FruK
FOTK01000035.1	Prodigal:002006	CDS	49605	50576	.	+	0	ID=JACPCCOE_00949;Name=ytfT;gene=ytfT;inference=ab initio prediction:Prodigal:002006,similar to AA sequence:UniProtKB:P39328;locus_tag=JACPCCOE_00949;product=Inner membrane ABC transporter permease protein YtfT
FOTK01000035.1	Prodigal:002006	CDS	50576	51589	.	+	0	ID=JACPCCOE_00950;Name=yjfF;gene=yjfF;inference=ab initio prediction:Prodigal:002006,similar to AA sequence:UniProtKB:P37772;locus_tag=JACPCCOE_00950;product=Inner membrane ABC transporter permease protein YjfF
FOTK01000035.1	Prodigal:002006	CDS	51699	52646	.	+	0	ID=JACPCCOE_00951;eC_number=4.2.1.43;Name=araD_1;gene=araD_1;inference=ab initio prediction:Prodigal:002006,similar to AA sequence:UniProtKB:Q1JUQ0;locus_tag=JACPCCOE_00951;product=L-2-keto-3-deoxyarabonate dehydratase
FOTK01000035.1	Prodigal:002006	CDS	52734	55163	.	-	0	ID=JACPCCOE_00952;eC_number=1.1.5.2;Name=gcd;db_xref=COG:COG4993;gene=gcd;inference=ab initio prediction:Prodigal:002006,similar to AA sequence:UniProtKB:P15877;locus_tag=JACPCCOE_00952;product=Quinoprotein glucose dehydrogenase
FOTK01000035.1	Prodigal:002006	CDS	55310	56122	.	-	0	ID=JACPCCOE_00953;inference=ab initio prediction:Prodigal:002006;locus_tag=JACPCCOE_00953;product=hypothetical protein
FOTK01000035.1	Prodigal:002006	CDS	56197	56571	.	+	0	ID=JACPCCOE_00954;inference=ab initio prediction:Prodigal:002006;locus_tag=JACPCCOE_00954;product=hypothetical protein
FOTK01000035.1	Prodigal:002006	CDS	56590	57861	.	-	0	ID=JACPCCOE_00955;Name=mdtA_4;gene=mdtA_4;inference=ab initio prediction:Prodigal:002006,protein motif:HAMAP:MF_01422;locus_tag=JACPCCOE_00955;product=Multidrug resistance protein MdtA
FOTK01000035.1	Prodigal:002006	CDS	58154	59356	.	+	0	ID=JACPCCOE_00956;eC_number=4.1.1.2;Name=oxdC;db_xref=COG:COG2140;gene=oxdC;inference=ab initio prediction:Prodigal:002006,similar to AA sequence:UniProtKB:O34714;locus_tag=JACPCCOE_00956;product=Oxalate decarboxylase OxdC
FOTK01000035.1	Prodigal:002006	CDS	59494	59802	.	+	0	ID=JACPCCOE_00957;inference=ab initio prediction:Prodigal:002006;locus_tag=JACPCCOE_00957;product=hypothetical protein
FOTK01000035.1	Prodigal:002006	CDS	59952	61229	.	+	0	ID=JACPCCOE_00958;eC_number=6.3.4.13;Name=purD;db_xref=COG:COG0151;gene=purD;inference=ab initio prediction:Prodigal:002006,similar to AA sequence:UniProtKB:Q8ZAR2;locus_tag=JACPCCOE_00958;product=Phosphoribosylamine--glycine ligase
FOTK01000035.1	Prodigal:002006	CDS	61294	63063	.	-	0	ID=JACPCCOE_00959;eC_number=3.4.19.13;Name=ggt;gene=ggt;inference=ab initio prediction:Prodigal:002006,similar to AA sequence:UniProtKB:P36267;locus_tag=JACPCCOE_00959;product=Glutathione hydrolase proenzyme
FOTK01000020.1	Prodigal:002006	CDS	7	555	.	+	0	ID=JACPCCOE_00960;inference=ab initio prediction:Prodigal:002006;locus_tag=JACPCCOE_00960;product=hypothetical protein
FOTK01000020.1	Prodigal:002006	CDS	1222	1782	.	-	0	ID=JACPCCOE_00961;inference=ab initio prediction:Prodigal:002006;locus_tag=JACPCCOE_00961;product=hypothetical protein
FOTK01000020.1	Prodigal:002006	CDS	1783	3267	.	-	0	ID=JACPCCOE_00962;inference=ab initio prediction:Prodigal:002006;locus_tag=JACPCCOE_00962;product=hypothetical protein
FOTK01000020.1	Prodigal:002006	CDS	3275	3769	.	-	0	ID=JACPCCOE_00963;Name=cheW_1;db_xref=COG:COG0835;gene=cheW_1;inference=ab initio prediction:Prodigal:002006,similar to AA sequence:UniProtKB:P39802;locus_tag=JACPCCOE_00963;product=Chemotaxis protein CheW
FOTK01000020.1	Prodigal:002006	CDS	3974	4225	.	+	0	ID=JACPCCOE_00964;inference=ab initio prediction:Prodigal:002006;locus_tag=JACPCCOE_00964;product=hypothetical protein
FOTK01000020.1	Prodigal:002006	CDS	4778	5593	.	+	0	ID=JACPCCOE_00965;Name=glpR;db_xref=COG:COG1349;gene=glpR;inference=ab initio prediction:Prodigal:002006,similar to AA sequence:UniProtKB:P0ACL0;locus_tag=JACPCCOE_00965;product=Glycerol-3-phosphate regulon repressor
FOTK01000020.1	Prodigal:002006	CDS	5679	7211	.	+	0	ID=JACPCCOE_00966;eC_number=1.1.1.402;Name=eryB;db_xref=COG:COG0578;gene=eryB;inference=ab initio prediction:Prodigal:002006,similar to AA sequence:UniProtKB:Q2YIQ2;locus_tag=JACPCCOE_00966;product=D-erythritol 1-phosphate dehydrogenase
FOTK01000020.1	Prodigal:002006	CDS	7268	8773	.	+	0	ID=JACPCCOE_00967;eC_number=2.7.1.30;Name=glpK;db_xref=COG:COG0554;gene=glpK;inference=ab initio prediction:Prodigal:002006,similar to AA sequence:UniProtKB:P9WPK1;locus_tag=JACPCCOE_00967;product=Glycerol kinase
FOTK01000020.1	Prodigal:002006	CDS	9003	9734	.	+	0	ID=JACPCCOE_00968;Name=glpF;db_xref=COG:COG0580;gene=glpF;inference=ab initio prediction:Prodigal:002006,similar to AA sequence:UniProtKB:P18156;locus_tag=JACPCCOE_00968;product=Glycerol uptake facilitator protein
FOTK01000020.1	Prodigal:002006	CDS	9863	10858	.	+	0	ID=JACPCCOE_00969;eC_number=2.8.1.8;Name=lipA;db_xref=COG:COG0320;gene=lipA;inference=ab initio prediction:Prodigal:002006,similar to AA sequence:UniProtKB:O32129;locus_tag=JACPCCOE_00969;product=Lipoyl synthase
FOTK01000020.1	Prodigal:002006	CDS	10875	11330	.	+	0	ID=JACPCCOE_00970;Name=pasT;db_xref=COG:COG2867;gene=pasT;inference=ab initio prediction:Prodigal:002006,similar to AA sequence:UniProtKB:Q8FEY4;locus_tag=JACPCCOE_00970;product=Persistence and stress-resistance toxin PasT
FOTK01000020.1	Prodigal:002006	CDS	11336	12553	.	-	0	ID=JACPCCOE_00971;eC_number=1.14.13.232;Name=oxyE;gene=oxyE;inference=ab initio prediction:Prodigal:002006,similar to AA sequence:UniProtKB:Q3S8R0;locus_tag=JACPCCOE_00971;product=6-methylpretetramide 4-monooxygenase
FOTK01000020.1	Prodigal:002006	CDS	12572	13069	.	-	0	ID=JACPCCOE_00972;eC_number=3.5.1.42;Name=pncC;db_xref=COG:COG1546;gene=pncC;inference=ab initio prediction:Prodigal:002006,similar to AA sequence:UniProtKB:P0A6G3;locus_tag=JACPCCOE_00972;product=Nicotinamide-nucleotide amidohydrolase PncC
FOTK01000020.1	Prodigal:002006	CDS	13171	13569	.	+	0	ID=JACPCCOE_00973;Name=yecN;db_xref=COG:COG3788;gene=yecN;inference=ab initio prediction:Prodigal:002006,similar to AA sequence:UniProtKB:P64515;locus_tag=JACPCCOE_00973;product=Inner membrane protein YecN
FOTK01000020.1	Prodigal:002006	CDS	13893	15218	.	-	0	ID=JACPCCOE_00974;Name=ispDF;db_xref=COG:COG0245;gene=ispDF;inference=ab initio prediction:Prodigal:002006,similar to AA sequence:UniProtKB:Q9PM68;locus_tag=JACPCCOE_00974;product=Bifunctional enzyme IspD/IspF
FOTK01000020.1	Prodigal:002006	CDS	15388	16410	.	+	0	ID=JACPCCOE_00975;eC_number=1.3.1.-;Name=dusB;gene=dusB;inference=ab initio prediction:Prodigal:002006,protein motif:HAMAP:MF_02042;locus_tag=JACPCCOE_00975;product=tRNA-dihydrouridine synthase B
FOTK01000020.1	Prodigal:002006	CDS	16407	17555	.	+	0	ID=JACPCCOE_00976;eC_number=2.7.13.3;Name=glnL;db_xref=COG:COG3852;gene=glnL;inference=ab initio prediction:Prodigal:002006,similar to AA sequence:UniProtKB:P0AFB5;locus_tag=JACPCCOE_00976;product=Sensory histidine kinase/phosphatase NtrB
FOTK01000020.1	Prodigal:002006	CDS	17604	19070	.	+	0	ID=JACPCCOE_00977;Name=ntrC;db_xref=COG:COG2204;gene=ntrC;inference=ab initio prediction:Prodigal:002006,similar to AA sequence:UniProtKB:P10577;locus_tag=JACPCCOE_00977;product=DNA-binding transcriptional regulator NtrC
FOTK01000020.1	Prodigal:002006	CDS	19134	19562	.	-	0	ID=JACPCCOE_00978;inference=ab initio prediction:Prodigal:002006;locus_tag=JACPCCOE_00978;product=hypothetical protein
FOTK01000020.1	Prodigal:002006	CDS	19712	20071	.	-	0	ID=JACPCCOE_00979;inference=ab initio prediction:Prodigal:002006;locus_tag=JACPCCOE_00979;product=hypothetical protein
FOTK01000020.1	Prodigal:002006	CDS	20499	21689	.	+	0	ID=JACPCCOE_00980;eC_number=4.4.1.13;Name=metC;db_xref=COG:COG0626;gene=metC;inference=ab initio prediction:Prodigal:002006,similar to AA sequence:UniProtKB:P06721;locus_tag=JACPCCOE_00980;product=Cystathionine beta-lyase MetC
FOTK01000020.1	Prodigal:002006	CDS	21717	22142	.	-	0	ID=JACPCCOE_00981;inference=ab initio prediction:Prodigal:002006;locus_tag=JACPCCOE_00981;product=hypothetical protein
FOTK01000020.1	Prodigal:002006	CDS	22197	22805	.	+	0	ID=JACPCCOE_00982;inference=ab initio prediction:Prodigal:002006;locus_tag=JACPCCOE_00982;product=hypothetical protein
FOTK01000020.1	Prodigal:002006	CDS	22982	24703	.	+	0	ID=JACPCCOE_00983;eC_number=2.4.2.43;Name=arnT;gene=arnT;inference=ab initio prediction:Prodigal:002006,protein motif:HAMAP:MF_01165;locus_tag=JACPCCOE_00983;product=Undecaprenyl phosphate-alpha-4-amino-4-deoxy-L-arabinose arabinosyl transferase
FOTK01000020.1	Prodigal:002006	CDS	24700	25464	.	+	0	ID=JACPCCOE_00984;eC_number=2.4.1.-;Name=rgtE;db_xref=COG:COG0463;gene=rgtE;inference=ab initio prediction:Prodigal:002006,similar to AA sequence:UniProtKB:Q1MJ95;locus_tag=JACPCCOE_00984;product=Dodecaprenyl-phosphate galacturonate synthase
FOTK01000020.1	Prodigal:002006	CDS	25458	25793	.	+	0	ID=JACPCCOE_00985;inference=ab initio prediction:Prodigal:002006;locus_tag=JACPCCOE_00985;product=hypothetical protein
FOTK01000020.1	Prodigal:002006	CDS	25790	26389	.	+	0	ID=JACPCCOE_00986;eC_number=1.4.3.5;Name=pdxH_1;gene=pdxH_1;inference=ab initio prediction:Prodigal:002006,protein motif:HAMAP:MF_01629;locus_tag=JACPCCOE_00986;product=Pyridoxine/pyridoxamine 5'-phosphate oxidase
FOTK01000020.1	Prodigal:002006	CDS	26640	28331	.	+	0	ID=JACPCCOE_00987;inference=ab initio prediction:Prodigal:002006;locus_tag=JACPCCOE_00987;product=hypothetical protein
FOTK01000020.1	Prodigal:002006	CDS	28454	29353	.	+	0	ID=JACPCCOE_00988;Name=rarD;db_xref=COG:COG2962;gene=rarD;inference=ab initio prediction:Prodigal:002006,similar to AA sequence:UniProtKB:P27844;locus_tag=JACPCCOE_00988;product=Protein RarD
FOTK01000020.1	Prodigal:002006	CDS	29401	31785	.	+	0	ID=JACPCCOE_00989;eC_number=2.7.13.3;Name=rcsC_7;gene=rcsC_7;inference=ab initio prediction:Prodigal:002006,protein motif:HAMAP:MF_00979;locus_tag=JACPCCOE_00989;product=Sensor histidine kinase RcsC
FOTK01000020.1	Prodigal:002006	CDS	31782	32063	.	+	0	ID=JACPCCOE_00990;inference=ab initio prediction:Prodigal:002006;locus_tag=JACPCCOE_00990;product=hypothetical protein
FOTK01000020.1	Prodigal:002006	CDS	32430	32915	.	-	0	ID=JACPCCOE_00991;inference=ab initio prediction:Prodigal:002006;locus_tag=JACPCCOE_00991;product=hypothetical protein
FOTK01000020.1	Prodigal:002006	CDS	33343	33513	.	-	0	ID=JACPCCOE_00992;inference=ab initio prediction:Prodigal:002006;locus_tag=JACPCCOE_00992;product=hypothetical protein
FOTK01000020.1	Prodigal:002006	CDS	33529	34554	.	-	0	ID=JACPCCOE_00993;eC_number=3.4.11.-;db_xref=COG:COG3191;inference=ab initio prediction:Prodigal:002006,similar to AA sequence:UniProtKB:P9WM23;locus_tag=JACPCCOE_00993;product=putative aminopeptidase
FOTK01000020.1	Prodigal:002006	CDS	34657	35526	.	+	0	ID=JACPCCOE_00994;eC_number=1.1.1.373;Name=yihU;db_xref=COG:COG2084;gene=yihU;inference=ab initio prediction:Prodigal:002006,similar to AA sequence:UniProtKB:P0A9V8;locus_tag=JACPCCOE_00994;product=3-sulfolactaldehyde reductase
FOTK01000020.1	Prodigal:002006	CDS	35824	37542	.	+	0	ID=JACPCCOE_00995;inference=ab initio prediction:Prodigal:002006;locus_tag=JACPCCOE_00995;product=hypothetical protein
FOTK01000020.1	Prodigal:002006	CDS	37806	39830	.	-	0	ID=JACPCCOE_00996;inference=ab initio prediction:Prodigal:002006;locus_tag=JACPCCOE_00996;product=hypothetical protein
FOTK01000020.1	Prodigal:002006	CDS	40216	41067	.	-	0	ID=JACPCCOE_00997;inference=ab initio prediction:Prodigal:002006;locus_tag=JACPCCOE_00997;product=hypothetical protein
FOTK01000020.1	Prodigal:002006	CDS	41297	41599	.	+	0	ID=JACPCCOE_00998;inference=ab initio prediction:Prodigal:002006;locus_tag=JACPCCOE_00998;product=hypothetical protein
FOTK01000020.1	Prodigal:002006	CDS	41776	44535	.	+	0	ID=JACPCCOE_00999;eC_number=5.6.2.2;Name=gyrA;db_xref=COG:COG0188;gene=gyrA;inference=ab initio prediction:Prodigal:002006,similar to AA sequence:UniProtKB:P37411;locus_tag=JACPCCOE_00999;product=DNA gyrase subunit A
FOTK01000020.1	Prodigal:002006	CDS	44597	45100	.	+	0	ID=JACPCCOE_01000;eC_number=2.7.7.3;Name=coaD;db_xref=COG:COG0669;gene=coaD;inference=ab initio prediction:Prodigal:002006,similar to AA sequence:UniProtKB:Q9I6D1;locus_tag=JACPCCOE_01000;product=Phosphopantetheine adenylyltransferase
FOTK01000020.1	Prodigal:002006	CDS	45128	45676	.	+	0	ID=JACPCCOE_01001;eC_number=5.2.1.8;inference=ab initio prediction:Prodigal:002006,similar to AA sequence:UniProtKB:P83221;locus_tag=JACPCCOE_01001;product=Peptidyl-prolyl cis-trans isomerase cyp18
FOTK01000020.1	Prodigal:002006	CDS	45686	46183	.	+	0	ID=JACPCCOE_01002;inference=ab initio prediction:Prodigal:002006;locus_tag=JACPCCOE_01002;product=hypothetical protein
FOTK01000020.1	Prodigal:002006	CDS	46251	46712	.	+	0	ID=JACPCCOE_01003;eC_number=5.2.1.8;inference=ab initio prediction:Prodigal:002006,similar to AA sequence:UniProtKB:P83221;locus_tag=JACPCCOE_01003;product=Peptidyl-prolyl cis-trans isomerase cyp18
FOTK01000020.1	Prodigal:002006	CDS	46919	47572	.	-	0	ID=JACPCCOE_01004;eC_number=2.7.7.77;Name=mobA;db_xref=COG:COG0746;gene=mobA;inference=ab initio prediction:Prodigal:002006,similar to AA sequence:UniProtKB:P32173;locus_tag=JACPCCOE_01004;product=Molybdenum cofactor guanylyltransferase
FOTK01000020.1	Prodigal:002006	CDS	47580	48728	.	-	0	ID=JACPCCOE_01005;inference=ab initio prediction:Prodigal:002006,protein motif:HAMAP:MF_02040;locus_tag=JACPCCOE_01005;product=Iron-sulfur cluster carrier protein
FOTK01000020.1	Prodigal:002006	CDS	48969	49472	.	+	0	ID=JACPCCOE_01006;eC_number=1.4.3.5;Name=pdxH_2;gene=pdxH_2;inference=ab initio prediction:Prodigal:002006,protein motif:HAMAP:MF_01629;locus_tag=JACPCCOE_01006;product=Pyridoxine/pyridoxamine 5'-phosphate oxidase
FOTK01000020.1	Prodigal:002006	CDS	49600	50892	.	+	0	ID=JACPCCOE_01007;eC_number=6.3.4.21;Name=pncB;db_xref=COG:COG1488;gene=pncB;inference=ab initio prediction:Prodigal:002006,similar to AA sequence:UniProtKB:Q8UIS9;locus_tag=JACPCCOE_01007;product=Nicotinate phosphoribosyltransferase
FOTK01000020.1	Prodigal:002006	CDS	51224	52672	.	+	0	ID=JACPCCOE_01008;eC_number=4.2.1.79;Name=prpD2;db_xref=COG:COG2079;gene=prpD2;inference=ab initio prediction:Prodigal:002006,similar to AA sequence:UniProtKB:Q8NSL3;locus_tag=JACPCCOE_01008;product=2-methylcitrate dehydratase 2
FOTK01000020.1	Prodigal:002006	CDS	52806	54827	.	+	0	ID=JACPCCOE_01009;inference=ab initio prediction:Prodigal:002006;locus_tag=JACPCCOE_01009;product=hypothetical protein
FOTK01000020.1	Prodigal:002006	CDS	54938	55726	.	+	0	ID=JACPCCOE_01010;eC_number=3.1.3.15;Name=hisN;db_xref=COG:COG0483;gene=hisN;inference=ab initio prediction:Prodigal:002006,similar to AA sequence:UniProtKB:P95189;locus_tag=JACPCCOE_01010;product=Histidinol-phosphatase
FOTK01000020.1	Prodigal:002006	CDS	55773	56870	.	+	0	ID=JACPCCOE_01011;inference=ab initio prediction:Prodigal:002006;locus_tag=JACPCCOE_01011;product=hypothetical protein
FOTK01000020.1	Prodigal:002006	CDS	57061	58506	.	+	0	ID=JACPCCOE_01012;Name=ycjX;db_xref=COG:COG3106;gene=ycjX;inference=ab initio prediction:Prodigal:002006,similar to AA sequence:UniProtKB:P76046;locus_tag=JACPCCOE_01012;product=putative protein YcjX
FOTK01000020.1	Prodigal:002006	CDS	58878	59906	.	+	0	ID=JACPCCOE_01013;inference=ab initio prediction:Prodigal:002006;locus_tag=JACPCCOE_01013;product=hypothetical protein
FOTK01000020.1	Prodigal:002006	CDS	59916	60146	.	-	0	ID=JACPCCOE_01014;inference=ab initio prediction:Prodigal:002006;locus_tag=JACPCCOE_01014;product=hypothetical protein
FOTK01000020.1	Prodigal:002006	CDS	60241	60792	.	-	0	ID=JACPCCOE_01015;inference=ab initio prediction:Prodigal:002006;locus_tag=JACPCCOE_01015;product=hypothetical protein
FOTK01000020.1	Prodigal:002006	CDS	60902	62098	.	-	0	ID=JACPCCOE_01016;eC_number=3.-.-.-;Name=uvsE_2;db_xref=COG:COG4294;gene=uvsE_2;inference=ab initio prediction:Prodigal:002006,similar to AA sequence:UniProtKB:Q9RTE6;locus_tag=JACPCCOE_01016;product=UV DNA damage endonuclease
FOTK01000020.1	Prodigal:002006	CDS	62160	63284	.	+	0	ID=JACPCCOE_01017;inference=ab initio prediction:Prodigal:002006;locus_tag=JACPCCOE_01017;product=hypothetical protein
FOTK01000020.1	Prodigal:002006	CDS	63401	63811	.	+	0	ID=JACPCCOE_01018;eC_number=1.8.4.12;Name=msrB;db_xref=COG:COG0229;gene=msrB;inference=ab initio prediction:Prodigal:002006,similar to AA sequence:UniProtKB:P0A746;locus_tag=JACPCCOE_01018;product=Peptide methionine sulfoxide reductase MsrB
FOTK01000020.1	Prodigal:002006	CDS	64132	65124	.	+	0	ID=JACPCCOE_01019;inference=ab initio prediction:Prodigal:002006;locus_tag=JACPCCOE_01019;product=hypothetical protein
FOTK01000020.1	Prodigal:002006	CDS	65315	67342	.	+	0	ID=JACPCCOE_01020;eC_number=6.1.1.3;Name=thrS;db_xref=COG:COG0441;gene=thrS;inference=ab initio prediction:Prodigal:002006,similar to AA sequence:UniProtKB:P0A8M3;locus_tag=JACPCCOE_01020;product=Threonine--tRNA ligase
FOTK01000020.1	Prodigal:002006	CDS	67689	68693	.	+	0	ID=JACPCCOE_01021;inference=ab initio prediction:Prodigal:002006;locus_tag=JACPCCOE_01021;product=hypothetical protein
FOTK01000020.1	Prodigal:002006	CDS	68710	69138	.	-	0	ID=JACPCCOE_01022;inference=ab initio prediction:Prodigal:002006;locus_tag=JACPCCOE_01022;product=hypothetical protein
FOTK01000020.1	Prodigal:002006	CDS	69180	69413	.	-	0	ID=JACPCCOE_01023;inference=ab initio prediction:Prodigal:002006;locus_tag=JACPCCOE_01023;product=hypothetical protein
FOTK01000020.1	Prodigal:002006	CDS	69545	69799	.	-	0	ID=JACPCCOE_01024;inference=ab initio prediction:Prodigal:002006;locus_tag=JACPCCOE_01024;product=hypothetical protein
FOTK01000020.1	Prodigal:002006	CDS	69935	70120	.	-	0	ID=JACPCCOE_01025;inference=ab initio prediction:Prodigal:002006;locus_tag=JACPCCOE_01025;product=hypothetical protein
FOTK01000020.1	Prodigal:002006	CDS	70155	70361	.	-	0	ID=JACPCCOE_01026;inference=ab initio prediction:Prodigal:002006;locus_tag=JACPCCOE_01026;product=hypothetical protein
FOTK01000020.1	Prodigal:002006	CDS	71028	71495	.	+	0	ID=JACPCCOE_01027;Name=ros_4;db_xref=COG:COG4957;gene=ros_4;inference=ab initio prediction:Prodigal:002006,similar to AA sequence:UniProtKB:Q04152;locus_tag=JACPCCOE_01027;product=Transcriptional regulatory protein ros
FOTK01000020.1	Prodigal:002006	CDS	71751	72029	.	+	0	ID=JACPCCOE_01028;inference=ab initio prediction:Prodigal:002006;locus_tag=JACPCCOE_01028;product=hypothetical protein
FOTK01000020.1	Prodigal:002006	CDS	72236	72598	.	+	0	ID=JACPCCOE_01029;inference=ab initio prediction:Prodigal:002006;locus_tag=JACPCCOE_01029;product=hypothetical protein
FOTK01000020.1	Prodigal:002006	CDS	72820	73002	.	+	0	ID=JACPCCOE_01030;inference=ab initio prediction:Prodigal:002006;locus_tag=JACPCCOE_01030;product=hypothetical protein
FOTK01000020.1	Prodigal:002006	CDS	73103	73402	.	+	0	ID=JACPCCOE_01031;inference=ab initio prediction:Prodigal:002006;locus_tag=JACPCCOE_01031;product=hypothetical protein
FOTK01000020.1	Prodigal:002006	CDS	73409	73798	.	-	0	ID=JACPCCOE_01032;inference=ab initio prediction:Prodigal:002006;locus_tag=JACPCCOE_01032;product=hypothetical protein
FOTK01000020.1	Prodigal:002006	CDS	73971	74153	.	+	0	ID=JACPCCOE_01033;inference=ab initio prediction:Prodigal:002006;locus_tag=JACPCCOE_01033;product=hypothetical protein
FOTK01000020.1	Prodigal:002006	CDS	74177	74425	.	+	0	ID=JACPCCOE_01034;inference=ab initio prediction:Prodigal:002006;locus_tag=JACPCCOE_01034;product=hypothetical protein
FOTK01000020.1	Prodigal:002006	CDS	74507	74812	.	+	0	ID=JACPCCOE_01035;inference=ab initio prediction:Prodigal:002006;locus_tag=JACPCCOE_01035;product=hypothetical protein
FOTK01000020.1	Prodigal:002006	CDS	74879	75073	.	-	0	ID=JACPCCOE_01036;inference=ab initio prediction:Prodigal:002006;locus_tag=JACPCCOE_01036;product=hypothetical protein
FOTK01000020.1	Prodigal:002006	CDS	75297	75497	.	+	0	ID=JACPCCOE_01037;inference=ab initio prediction:Prodigal:002006;locus_tag=JACPCCOE_01037;product=hypothetical protein
FOTK01000020.1	Prodigal:002006	CDS	75602	76078	.	+	0	ID=JACPCCOE_01038;inference=ab initio prediction:Prodigal:002006;locus_tag=JACPCCOE_01038;product=hypothetical protein
FOTK01000020.1	Prodigal:002006	CDS	76186	76428	.	+	0	ID=JACPCCOE_01039;inference=ab initio prediction:Prodigal:002006;locus_tag=JACPCCOE_01039;product=hypothetical protein
FOTK01000020.1	Prodigal:002006	CDS	76482	76736	.	-	0	ID=JACPCCOE_01040;inference=ab initio prediction:Prodigal:002006;locus_tag=JACPCCOE_01040;product=hypothetical protein
FOTK01000020.1	Prodigal:002006	CDS	77200	77427	.	+	0	ID=JACPCCOE_01041;inference=ab initio prediction:Prodigal:002006;locus_tag=JACPCCOE_01041;product=hypothetical protein
FOTK01000020.1	Prodigal:002006	CDS	77456	77773	.	-	0	ID=JACPCCOE_01042;inference=ab initio prediction:Prodigal:002006;locus_tag=JACPCCOE_01042;product=hypothetical protein
FOTK01000020.1	Prodigal:002006	CDS	77946	78203	.	-	0	ID=JACPCCOE_01043;inference=ab initio prediction:Prodigal:002006;locus_tag=JACPCCOE_01043;product=hypothetical protein
FOTK01000020.1	Prodigal:002006	CDS	78287	79120	.	-	0	ID=JACPCCOE_01044;inference=ab initio prediction:Prodigal:002006;locus_tag=JACPCCOE_01044;product=hypothetical protein
FOTK01000020.1	Prodigal:002006	CDS	79337	81373	.	-	0	ID=JACPCCOE_01045;eC_number=1.8.99.-;Name=ynfE;db_xref=COG:COG0243;gene=ynfE;inference=ab initio prediction:Prodigal:002006,similar to AA sequence:UniProtKB:P77374;locus_tag=JACPCCOE_01045;product=Putative dimethyl sulfoxide reductase chain YnfE
FOTK01000020.1	Prodigal:002006	CDS	81591	83618	.	+	0	ID=JACPCCOE_01046;inference=ab initio prediction:Prodigal:002006;locus_tag=JACPCCOE_01046;product=hypothetical protein
FOTK01000020.1	Prodigal:002006	CDS	84084	84350	.	+	0	ID=JACPCCOE_01047;inference=ab initio prediction:Prodigal:002006;locus_tag=JACPCCOE_01047;product=hypothetical protein
FOTK01000020.1	Prodigal:002006	CDS	84448	84618	.	+	0	ID=JACPCCOE_01048;inference=ab initio prediction:Prodigal:002006;locus_tag=JACPCCOE_01048;product=hypothetical protein
FOTK01000020.1	Prodigal:002006	CDS	84958	85662	.	+	0	ID=JACPCCOE_01049;inference=ab initio prediction:Prodigal:002006;locus_tag=JACPCCOE_01049;product=hypothetical protein
FOTK01000020.1	Prodigal:002006	CDS	85998	86339	.	-	0	ID=JACPCCOE_01050;inference=ab initio prediction:Prodigal:002006;locus_tag=JACPCCOE_01050;product=hypothetical protein
FOTK01000020.1	Prodigal:002006	CDS	86336	86587	.	-	0	ID=JACPCCOE_01051;inference=ab initio prediction:Prodigal:002006;locus_tag=JACPCCOE_01051;product=hypothetical protein
FOTK01000020.1	Prodigal:002006	CDS	86802	88064	.	-	0	ID=JACPCCOE_01052;eC_number=2.3.1.179;Name=fabF_2;db_xref=COG:COG0304;gene=fabF_2;inference=ab initio prediction:Prodigal:002006,similar to AA sequence:UniProtKB:Q9KQH9;locus_tag=JACPCCOE_01052;product=3-oxoacyl-[acyl-carrier-protein] synthase 2
FOTK01000020.1	Prodigal:002006	CDS	88238	88477	.	-	0	ID=JACPCCOE_01053;Name=acpP;db_xref=COG:COG0236;gene=acpP;inference=ab initio prediction:Prodigal:002006,similar to AA sequence:UniProtKB:P19372;locus_tag=JACPCCOE_01053;product=Acyl carrier protein AcpP
FOTK01000020.1	Prodigal:002006	CDS	88822	89559	.	-	0	ID=JACPCCOE_01054;eC_number=1.1.1.100;Name=fabG_2;gene=fabG_2;inference=ab initio prediction:Prodigal:002006,similar to AA sequence:UniProtKB:Q9KQH7;locus_tag=JACPCCOE_01054;product=3-oxoacyl-[acyl-carrier-protein] reductase FabG
FOTK01000020.1	Prodigal:002006	CDS	89577	90518	.	-	0	ID=JACPCCOE_01055;eC_number=2.3.1.39;Name=fabD_1;db_xref=COG:COG0331;gene=fabD_1;inference=ab initio prediction:Prodigal:002006,similar to AA sequence:UniProtKB:P0AAI9;locus_tag=JACPCCOE_01055;product=Malonyl CoA-acyl carrier protein transacylase
FOTK01000020.1	Prodigal:002006	CDS	90788	91198	.	+	0	ID=JACPCCOE_01056;eC_number=2.7.7.6;Name=rpoZ;gene=rpoZ;inference=ab initio prediction:Prodigal:002006,protein motif:HAMAP:MF_00366;locus_tag=JACPCCOE_01056;product=DNA-directed RNA polymerase subunit omega
FOTK01000020.1	Prodigal:002006	CDS	91223	93655	.	+	0	ID=JACPCCOE_01057;eC_number=2.7.6.5;Name=rsh;gene=rsh;inference=ab initio prediction:Prodigal:002006,similar to AA sequence:UniProtKB:Q57E90;locus_tag=JACPCCOE_01057;product=GTP pyrophosphokinase rsh
FOTK01000020.1	Prodigal:002006	CDS	94016	94657	.	+	0	ID=JACPCCOE_01058;inference=ab initio prediction:Prodigal:002006;locus_tag=JACPCCOE_01058;product=hypothetical protein
FOTK01000020.1	Prodigal:002006	CDS	94673	95242	.	-	0	ID=JACPCCOE_01059;inference=ab initio prediction:Prodigal:002006;locus_tag=JACPCCOE_01059;product=hypothetical protein
FOTK01000020.1	Prodigal:002006	CDS	95431	95904	.	-	0	ID=JACPCCOE_01060;Name=smpB;gene=smpB;inference=ab initio prediction:Prodigal:002006,similar to AA sequence:UniProtKB:B8H482;locus_tag=JACPCCOE_01060;product=SsrA-binding protein
FOTK01000020.1	Prodigal:002006	CDS	95921	96820	.	-	0	ID=JACPCCOE_01061;eC_number=4.3.3.7;Name=dapA_2;gene=dapA_2;inference=ab initio prediction:Prodigal:002006,similar to AA sequence:UniProtKB:Q07607;locus_tag=JACPCCOE_01061;product=4-hydroxy-tetrahydrodipicolinate synthase
FOTK01000020.1	Prodigal:002006	CDS	97039	99396	.	+	0	ID=JACPCCOE_01062;eC_number=4.2.2.-;Name=mltF_2;gene=mltF_2;inference=ab initio prediction:Prodigal:002006,protein motif:HAMAP:MF_02016;locus_tag=JACPCCOE_01062;product=Membrane-bound lytic murein transglycosylase F
FOTK01000020.1	Prodigal:002006	CDS	99920	100135	.	-	0	ID=JACPCCOE_01063;inference=ab initio prediction:Prodigal:002006;locus_tag=JACPCCOE_01063;product=hypothetical protein
FOTK01000020.1	Prodigal:002006	CDS	100318	100908	.	-	0	ID=JACPCCOE_01064;inference=ab initio prediction:Prodigal:002006;locus_tag=JACPCCOE_01064;product=hypothetical protein
FOTK01000020.1	Prodigal:002006	CDS	101403	101708	.	+	0	ID=JACPCCOE_01065;inference=ab initio prediction:Prodigal:002006;locus_tag=JACPCCOE_01065;product=hypothetical protein
FOTK01000020.1	Prodigal:002006	CDS	101724	102386	.	+	0	ID=JACPCCOE_01066;Name=phoP_1;gene=phoP_1;inference=ab initio prediction:Prodigal:002006,similar to AA sequence:UniProtKB:P0DM78;locus_tag=JACPCCOE_01066;product=Virulence transcriptional regulatory protein PhoP
FOTK01000020.1	Prodigal:002006	CDS	102383	103747	.	+	0	ID=JACPCCOE_01067;eC_number=2.7.13.3;Name=phoQ;db_xref=COG:COG0642;gene=phoQ;inference=ab initio prediction:Prodigal:002006,similar to AA sequence:UniProtKB:P0DM80;locus_tag=JACPCCOE_01067;product=Virulence sensor histidine kinase PhoQ
FOTK01000020.1	Prodigal:002006	CDS	103744	104430	.	-	0	ID=JACPCCOE_01068;inference=ab initio prediction:Prodigal:002006;locus_tag=JACPCCOE_01068;product=hypothetical protein
FOTK01000020.1	Prodigal:002006	CDS	104439	105644	.	-	0	ID=JACPCCOE_01069;eC_number=2.3.1.31;Name=metXA_1;db_xref=COG:COG2021;gene=metXA_1;inference=ab initio prediction:Prodigal:002006,similar to AA sequence:UniProtKB:Q9AAS1;locus_tag=JACPCCOE_01069;product=Homoserine O-acetyltransferase
FOTK01000020.1	Prodigal:002006	CDS	105847	106053	.	-	0	ID=JACPCCOE_01070;inference=ab initio prediction:Prodigal:002006;locus_tag=JACPCCOE_01070;product=hypothetical protein
FOTK01000020.1	Prodigal:002006	CDS	106150	106329	.	-	0	ID=JACPCCOE_01071;inference=ab initio prediction:Prodigal:002006;locus_tag=JACPCCOE_01071;product=hypothetical protein
FOTK01000020.1	Prodigal:002006	CDS	106459	106626	.	-	0	ID=JACPCCOE_01072;inference=ab initio prediction:Prodigal:002006;locus_tag=JACPCCOE_01072;product=hypothetical protein
FOTK01000020.1	Prodigal:002006	CDS	106769	107062	.	-	0	ID=JACPCCOE_01073;inference=ab initio prediction:Prodigal:002006;locus_tag=JACPCCOE_01073;product=hypothetical protein
FOTK01000020.1	Prodigal:002006	CDS	107850	108464	.	+	0	ID=JACPCCOE_01074;Name=rhtC_1;db_xref=COG:COG1280;gene=rhtC_1;inference=ab initio prediction:Prodigal:002006,similar to AA sequence:UniProtKB:P0AG38;locus_tag=JACPCCOE_01074;product=Threonine efflux protein
FOTK01000020.1	Prodigal:002006	CDS	108564	109679	.	+	0	ID=JACPCCOE_01075;eC_number=2.6.1.9;Name=hisC_2;gene=hisC_2;inference=ab initio prediction:Prodigal:002006,similar to AA sequence:UniProtKB:P34037;locus_tag=JACPCCOE_01075;product=Histidinol-phosphate aminotransferase
FOTK01000020.1	Prodigal:002006	CDS	109672	110607	.	+	0	ID=JACPCCOE_01076;eC_number=1.3.1.43;Name=tyrC;gene=tyrC;inference=ab initio prediction:Prodigal:002006,similar to AA sequence:UniProtKB:Q04983;locus_tag=JACPCCOE_01076;product=Cyclohexadienyl dehydrogenase
FOTK01000020.1	Prodigal:002006	CDS	110800	111516	.	-	0	ID=JACPCCOE_01077;eC_number=1.8.4.11;Name=msrA_1;gene=msrA_1;inference=ab initio prediction:Prodigal:002006,protein motif:HAMAP:MF_01401;locus_tag=JACPCCOE_01077;product=Peptide methionine sulfoxide reductase MsrA
FOTK01000020.1	Prodigal:002006	CDS	111680	112921	.	+	0	ID=JACPCCOE_01078;eC_number=4.2.1.20;Name=trpB;db_xref=COG:COG0133;gene=trpB;inference=ab initio prediction:Prodigal:002006,similar to AA sequence:UniProtKB:Q2KE82;locus_tag=JACPCCOE_01078;product=Tryptophan synthase beta chain
FOTK01000020.1	Prodigal:002006	CDS	113067	113462	.	-	0	ID=JACPCCOE_01079;eC_number=3.1.-.-;db_xref=COG:COG3742;inference=ab initio prediction:Prodigal:002006,similar to AA sequence:UniProtKB:P9WF77;locus_tag=JACPCCOE_01079;product=Ribonuclease VapC30
FOTK01000020.1	Prodigal:002006	CDS	113475	113717	.	-	0	ID=JACPCCOE_01080;inference=ab initio prediction:Prodigal:002006;locus_tag=JACPCCOE_01080;product=hypothetical protein
FOTK01000020.1	Prodigal:002006	CDS	113853	114365	.	-	0	ID=JACPCCOE_01081;inference=ab initio prediction:Prodigal:002006;locus_tag=JACPCCOE_01081;product=hypothetical protein
FOTK01000020.1	Prodigal:002006	CDS	114491	116335	.	+	0	ID=JACPCCOE_01082;eC_number=7.6.2.8;Name=btuD_1;gene=btuD_1;inference=ab initio prediction:Prodigal:002006,protein motif:HAMAP:MF_01005;locus_tag=JACPCCOE_01082;product=Vitamin B12 import ATP-binding protein BtuD
FOTK01000033.1	Prodigal:002006	CDS	365	943	.	+	0	ID=JACPCCOE_01083;Name=dnaK_1;gene=dnaK_1;inference=ab initio prediction:Prodigal:002006,similar to AA sequence:UniProtKB:Q05981;locus_tag=JACPCCOE_01083;product=Chaperone protein DnaK
FOTK01000033.1	Prodigal:002006	CDS	1050	3638	.	+	0	ID=JACPCCOE_01084;Name=clpB_1;gene=clpB_1;inference=ab initio prediction:Prodigal:002006,similar to AA sequence:UniProtKB:Q7CEG6;locus_tag=JACPCCOE_01084;product=Chaperone protein ClpB
FOTK01000033.1	Prodigal:002006	CDS	3667	4272	.	+	0	ID=JACPCCOE_01085;Name=grpE_1;gene=grpE_1;inference=ab initio prediction:Prodigal:002006,protein motif:HAMAP:MF_01151;locus_tag=JACPCCOE_01085;product=Protein GrpE
FOTK01000033.1	Prodigal:002006	CDS	4332	5207	.	+	0	ID=JACPCCOE_01086;Name=cbpA_1;db_xref=COG:COG2214;gene=cbpA_1;inference=ab initio prediction:Prodigal:002006,similar to AA sequence:UniProtKB:P36659;locus_tag=JACPCCOE_01086;product=Curved DNA-binding protein
FOTK01000033.1	Prodigal:002006	CDS	5220	5543	.	+	0	ID=JACPCCOE_01087;inference=ab initio prediction:Prodigal:002006;locus_tag=JACPCCOE_01087;product=hypothetical protein
FOTK01000033.1	Prodigal:002006	CDS	5675	5974	.	+	0	ID=JACPCCOE_01088;inference=ab initio prediction:Prodigal:002006;locus_tag=JACPCCOE_01088;product=hypothetical protein
FOTK01000033.1	Prodigal:002006	CDS	6155	7234	.	-	0	ID=JACPCCOE_01089;eC_number=2.4.1.11;db_xref=COG:COG0438;inference=ab initio prediction:Prodigal:002006,similar to AA sequence:UniProtKB:P9WMY9;locus_tag=JACPCCOE_01089;product=Glycogen synthase
FOTK01000033.1	Prodigal:002006	CDS	7231	8148	.	-	0	ID=JACPCCOE_01090;inference=ab initio prediction:Prodigal:002006;locus_tag=JACPCCOE_01090;product=hypothetical protein
FOTK01000033.1	Prodigal:002006	CDS	8196	9332	.	-	0	ID=JACPCCOE_01091;eC_number=2.4.1.227;Name=murG_1;gene=murG_1;inference=ab initio prediction:Prodigal:002006,protein motif:HAMAP:MF_00033;locus_tag=JACPCCOE_01091;product=UDP-N-acetylglucosamine--N-acetylmuramyl-(pentapeptide) pyrophosphoryl-undecaprenol N-acetylglucosamine transferase
FOTK01000033.1	Prodigal:002006	CDS	9341	10243	.	-	0	ID=JACPCCOE_01092;inference=ab initio prediction:Prodigal:002006;locus_tag=JACPCCOE_01092;product=hypothetical protein
FOTK01000033.1	Prodigal:002006	CDS	10233	12287	.	-	0	ID=JACPCCOE_01093;eC_number=2.4.1.250;Name=mshA_4;gene=mshA_4;inference=ab initio prediction:Prodigal:002006,protein motif:HAMAP:MF_01695;locus_tag=JACPCCOE_01093;product=D-inositol-3-phosphate glycosyltransferase
FOTK01000033.1	Prodigal:002006	CDS	12348	13388	.	+	0	ID=JACPCCOE_01094;eC_number=2.4.1.250;Name=mshA_5;gene=mshA_5;inference=ab initio prediction:Prodigal:002006,protein motif:HAMAP:MF_01695;locus_tag=JACPCCOE_01094;product=D-inositol-3-phosphate glycosyltransferase
FOTK01000033.1	Prodigal:002006	CDS	13388	14566	.	+	0	ID=JACPCCOE_01095;eC_number=2.4.1.250;Name=mshA_6;gene=mshA_6;inference=ab initio prediction:Prodigal:002006,protein motif:HAMAP:MF_01695;locus_tag=JACPCCOE_01095;product=D-inositol-3-phosphate glycosyltransferase
FOTK01000033.1	Prodigal:002006	CDS	14554	15546	.	-	0	ID=JACPCCOE_01096;inference=ab initio prediction:Prodigal:002006;locus_tag=JACPCCOE_01096;product=hypothetical protein
FOTK01000033.1	Prodigal:002006	CDS	15628	16269	.	+	0	ID=JACPCCOE_01097;inference=ab initio prediction:Prodigal:002006;locus_tag=JACPCCOE_01097;product=hypothetical protein
FOTK01000033.1	Prodigal:002006	CDS	16266	16910	.	+	0	ID=JACPCCOE_01098;inference=ab initio prediction:Prodigal:002006;locus_tag=JACPCCOE_01098;product=hypothetical protein
FOTK01000033.1	Prodigal:002006	CDS	17096	18151	.	-	0	ID=JACPCCOE_01099;inference=ab initio prediction:Prodigal:002006;locus_tag=JACPCCOE_01099;product=hypothetical protein
FOTK01000033.1	Prodigal:002006	CDS	18358	19299	.	-	0	ID=JACPCCOE_01100;eC_number=3.1.1.57;Name=pmdD;db_xref=COG:COG3618;gene=pmdD;inference=ab initio prediction:Prodigal:002006,similar to AA sequence:UniProtKB:Q93PS7;locus_tag=JACPCCOE_01100;product=2-pyrone-4%2C6-dicarbaxylate hydrolase
FOTK01000033.1	Prodigal:002006	CDS	19313	20233	.	-	0	ID=JACPCCOE_01101;eC_number=4.2.99.-;Name=vgb_3;gene=vgb_3;inference=ab initio prediction:Prodigal:002006,protein motif:HAMAP:MF_01282;locus_tag=JACPCCOE_01101;product=Virginiamycin B lyase
FOTK01000033.1	Prodigal:002006	CDS	20268	21587	.	-	0	ID=JACPCCOE_01102;Name=ttuB_2;gene=ttuB_2;inference=ab initio prediction:Prodigal:002006,similar to AA sequence:UniProtKB:Q44470;locus_tag=JACPCCOE_01102;product=Putative tartrate transporter
FOTK01000033.1	Prodigal:002006	CDS	21670	22344	.	-	0	ID=JACPCCOE_01103;eC_number=4.1.3.16;Name=proA_1;gene=proA_1;inference=ab initio prediction:Prodigal:002006,similar to AA sequence:UniProtKB:Q9AQI0;locus_tag=JACPCCOE_01103;product=4-hydroxy-4-methyl-2-oxoglutarate aldolase/4-carboxy-4-hydroxy-2-oxoadipate aldolase
FOTK01000033.1	Prodigal:002006	CDS	22386	23300	.	-	0	ID=JACPCCOE_01104;inference=ab initio prediction:Prodigal:002006;locus_tag=JACPCCOE_01104;product=hypothetical protein
FOTK01000033.1	Prodigal:002006	CDS	23405	24739	.	-	0	ID=JACPCCOE_01105;Name=ttuB_3;gene=ttuB_3;inference=ab initio prediction:Prodigal:002006,similar to AA sequence:UniProtKB:P70786;locus_tag=JACPCCOE_01105;product=Putative tartrate transporter
FOTK01000033.1	Prodigal:002006	CDS	24924	25628	.	+	0	ID=JACPCCOE_01106;Name=kipR;db_xref=COG:COG1414;gene=kipR;inference=ab initio prediction:Prodigal:002006,similar to AA sequence:UniProtKB:P42968;locus_tag=JACPCCOE_01106;product=HTH-type transcriptional regulator KipR
FOTK01000033.1	Prodigal:002006	CDS	25798	27102	.	-	0	ID=JACPCCOE_01107;eC_number=1.14.14.10;Name=ntaA_2;gene=ntaA_2;inference=ab initio prediction:Prodigal:002006,similar to AA sequence:UniProtKB:P54989;locus_tag=JACPCCOE_01107;product=Nitrilotriacetate monooxygenase component A
FOTK01000033.1	Prodigal:002006	CDS	27143	28477	.	-	0	ID=JACPCCOE_01108;inference=ab initio prediction:Prodigal:002006;locus_tag=JACPCCOE_01108;product=hypothetical protein
FOTK01000033.1	Prodigal:002006	CDS	28477	29271	.	-	0	ID=JACPCCOE_01109;Name=glnQ_1;gene=glnQ_1;inference=ab initio prediction:Prodigal:002006,similar to AA sequence:UniProtKB:P27675;locus_tag=JACPCCOE_01109;product=Glutamine transport ATP-binding protein GlnQ
FOTK01000033.1	Prodigal:002006	CDS	29289	30065	.	-	0	ID=JACPCCOE_01110;Name=tcyB_1;db_xref=COG:COG0765;gene=tcyB_1;inference=ab initio prediction:Prodigal:002006,similar to AA sequence:UniProtKB:P42200;locus_tag=JACPCCOE_01110;product=L-cystine transport system permease protein TcyB
FOTK01000033.1	Prodigal:002006	CDS	30062	30805	.	-	0	ID=JACPCCOE_01111;Name=occM;gene=occM;inference=ab initio prediction:Prodigal:002006,similar to AA sequence:UniProtKB:P35114;locus_tag=JACPCCOE_01111;product=Octopine transport system permease protein OccM
FOTK01000033.1	Prodigal:002006	CDS	30822	31670	.	-	0	ID=JACPCCOE_01112;Name=glnH_1;db_xref=COG:COG0834;gene=glnH_1;inference=ab initio prediction:Prodigal:002006,similar to AA sequence:UniProtKB:O34563;locus_tag=JACPCCOE_01112;product=ABC transporter glutamine-binding protein GlnH
FOTK01000033.1	Prodigal:002006	CDS	32681	33691	.	-	0	ID=JACPCCOE_01113;Name=degA_1;db_xref=COG:COG1609;gene=degA_1;inference=ab initio prediction:Prodigal:002006,similar to AA sequence:UniProtKB:P37947;locus_tag=JACPCCOE_01113;product=HTH-type transcriptional regulator DegA
FOTK01000033.1	Prodigal:002006	CDS	33881	36421	.	+	0	ID=JACPCCOE_01114;inference=ab initio prediction:Prodigal:002006;locus_tag=JACPCCOE_01114;product=hypothetical protein
FOTK01000033.1	Prodigal:002006	CDS	36418	37362	.	+	0	ID=JACPCCOE_01115;eC_number=2.7.1.144;Name=lacC;db_xref=COG:COG1105;gene=lacC;inference=ab initio prediction:Prodigal:002006,similar to AA sequence:UniProtKB:Q5HE12;locus_tag=JACPCCOE_01115;product=Tagatose-6-phosphate kinase
FOTK01000033.1	Prodigal:002006	CDS	37410	39155	.	+	0	ID=JACPCCOE_01116;Name=fruA;db_xref=COG:COG1299;gene=fruA;inference=ab initio prediction:Prodigal:002006,similar to AA sequence:UniProtKB:P23355;locus_tag=JACPCCOE_01116;product=PTS system fructose-specific EIIB'BC component
FOTK01000033.1	Prodigal:002006	CDS	39769	40800	.	-	0	ID=JACPCCOE_01117;Name=rssB_1;gene=rssB_1;inference=ab initio prediction:Prodigal:002006,protein motif:HAMAP:MF_00958;locus_tag=JACPCCOE_01117;product=Regulator of RpoS
FOTK01000033.1	Prodigal:002006	CDS	40847	41206	.	-	0	ID=JACPCCOE_01118;Name=divK_1;gene=divK_1;inference=ab initio prediction:Prodigal:002006,similar to AA sequence:UniProtKB:Q7BBW0;locus_tag=JACPCCOE_01118;product=Polar-differentiation response regulator DivK
FOTK01000033.1	Prodigal:002006	CDS	41238	44168	.	-	0	ID=JACPCCOE_01119;eC_number=2.7.13.3;Name=rcsC_8;gene=rcsC_8;inference=ab initio prediction:Prodigal:002006,protein motif:HAMAP:MF_00979;locus_tag=JACPCCOE_01119;product=Sensor histidine kinase RcsC
FOTK01000033.1	Prodigal:002006	CDS	44859	45188	.	+	0	ID=JACPCCOE_01120;inference=ab initio prediction:Prodigal:002006;locus_tag=JACPCCOE_01120;product=hypothetical protein
FOTK01000033.1	Prodigal:002006	CDS	45182	45388	.	+	0	ID=JACPCCOE_01121;inference=ab initio prediction:Prodigal:002006;locus_tag=JACPCCOE_01121;product=hypothetical protein
FOTK01000033.1	Prodigal:002006	CDS	45524	46873	.	-	0	ID=JACPCCOE_01122;Name=yjhB;gene=yjhB;inference=ab initio prediction:Prodigal:002006,similar to AA sequence:UniProtKB:P39352;locus_tag=JACPCCOE_01122;product=Putative metabolite transport protein YjhB
FOTK01000033.1	Prodigal:002006	CDS	47058	49031	.	-	0	ID=JACPCCOE_01123;eC_number=4.2.1.33;Name=leuC_1;gene=leuC_1;inference=ab initio prediction:Prodigal:002006,protein motif:HAMAP:MF_01027;locus_tag=JACPCCOE_01123;product=3-isopropylmalate dehydratase large subunit
FOTK01000033.1	Prodigal:002006	CDS	49990	51321	.	+	0	ID=JACPCCOE_01124;eC_number=1.4.3.19;Name=thiO;gene=thiO;inference=ab initio prediction:Prodigal:002006,similar to AA sequence:UniProtKB:Q88Q83;locus_tag=JACPCCOE_01124;product=Glycine oxidase
FOTK01000033.1	Prodigal:002006	CDS	51386	52072	.	+	0	ID=JACPCCOE_01125;inference=ab initio prediction:Prodigal:002006;locus_tag=JACPCCOE_01125;product=hypothetical protein
FOTK01000033.1	Prodigal:002006	CDS	52176	53084	.	+	0	ID=JACPCCOE_01126;eC_number=2.4.2.14;Name=purF_1;gene=purF_1;inference=ab initio prediction:Prodigal:002006,protein motif:HAMAP:MF_01931;locus_tag=JACPCCOE_01126;product=Amidophosphoribosyltransferase
FOTK01000033.1	Prodigal:002006	CDS	53120	53806	.	+	0	ID=JACPCCOE_01127;inference=ab initio prediction:Prodigal:002006;locus_tag=JACPCCOE_01127;product=hypothetical protein
FOTK01000033.1	Prodigal:002006	CDS	53821	55149	.	+	0	ID=JACPCCOE_01128;eC_number=5.3.3.2;Name=fni;gene=fni;inference=ab initio prediction:Prodigal:002006,protein motif:HAMAP:MF_00354;locus_tag=JACPCCOE_01128;product=Isopentenyl-diphosphate delta-isomerase
FOTK01000033.1	Prodigal:002006	CDS	55224	56531	.	+	0	ID=JACPCCOE_01129;eC_number=6.3.1.2;Name=glnT;db_xref=COG:COG0174;gene=glnT;inference=ab initio prediction:Prodigal:002006,similar to AA sequence:UniProtKB:O87393;locus_tag=JACPCCOE_01129;product=Glutamine synthetase
FOTK01000033.1	Prodigal:002006	CDS	56597	57361	.	-	0	ID=JACPCCOE_01130;Name=glnQ_2;gene=glnQ_2;inference=ab initio prediction:Prodigal:002006,similar to AA sequence:UniProtKB:P27675;locus_tag=JACPCCOE_01130;product=Glutamine transport ATP-binding protein GlnQ
FOTK01000033.1	Prodigal:002006	CDS	57379	58254	.	-	0	ID=JACPCCOE_01131;inference=ab initio prediction:Prodigal:002006;locus_tag=JACPCCOE_01131;product=hypothetical protein
FOTK01000033.1	Prodigal:002006	CDS	58251	59000	.	-	0	ID=JACPCCOE_01132;Name=hisM;db_xref=COG:COG4160;gene=hisM;inference=ab initio prediction:Prodigal:002006,similar to AA sequence:UniProtKB:P0A2I7;locus_tag=JACPCCOE_01132;product=Histidine transport system permease protein HisM
FOTK01000033.1	Prodigal:002006	CDS	59038	59871	.	-	0	ID=JACPCCOE_01133;Name=glnH_2;db_xref=COG:COG0834;gene=glnH_2;inference=ab initio prediction:Prodigal:002006,similar to AA sequence:UniProtKB:O34563;locus_tag=JACPCCOE_01133;product=ABC transporter glutamine-binding protein GlnH
FOTK01000033.1	Prodigal:002006	CDS	59943	61112	.	-	0	ID=JACPCCOE_01134;eC_number=1.5.3.1;Name=soxA_1;gene=soxA_1;inference=ab initio prediction:Prodigal:002006,similar to AA sequence:UniProtKB:P40859;locus_tag=JACPCCOE_01134;product=Monomeric sarcosine oxidase
FOTK01000033.1	Prodigal:002006	CDS	61286	62272	.	+	0	ID=JACPCCOE_01135;Name=cdhR_3;db_xref=COG:COG4977;gene=cdhR_3;inference=ab initio prediction:Prodigal:002006,similar to AA sequence:UniProtKB:Q9HTH5;locus_tag=JACPCCOE_01135;product=HTH-type transcriptional regulator CdhR
FOTK01000033.1	Prodigal:002006	CDS	62948	63919	.	-	0	ID=JACPCCOE_01136;inference=ab initio prediction:Prodigal:002006;locus_tag=JACPCCOE_01136;product=hypothetical protein
FOTK01000095.1	Prodigal:002006	CDS	1207	1701	.	-	0	ID=JACPCCOE_01137;inference=ab initio prediction:Prodigal:002006;locus_tag=JACPCCOE_01137;product=hypothetical protein
FOTK01000095.1	Prodigal:002006	CDS	1795	4146	.	-	0	ID=JACPCCOE_01138;eC_number=2.7.13.3;Name=rcsC_9;gene=rcsC_9;inference=ab initio prediction:Prodigal:002006,protein motif:HAMAP:MF_00979;locus_tag=JACPCCOE_01138;product=Sensor histidine kinase RcsC
FOTK01000095.1	Prodigal:002006	CDS	4614	5132	.	+	0	ID=JACPCCOE_01139;inference=ab initio prediction:Prodigal:002006;locus_tag=JACPCCOE_01139;product=hypothetical protein
FOTK01000095.1	Prodigal:002006	CDS	5199	5573	.	+	0	ID=JACPCCOE_01140;Name=feaR_1;db_xref=COG:COG2207;gene=feaR_1;inference=ab initio prediction:Prodigal:002006,similar to AA sequence:UniProtKB:Q47129;locus_tag=JACPCCOE_01140;product=Transcriptional activator FeaR
FOTK01000095.1	Prodigal:002006	CDS	6181	7113	.	-	0	ID=JACPCCOE_01141;inference=ab initio prediction:Prodigal:002006;locus_tag=JACPCCOE_01141;product=hypothetical protein
FOTK01000095.1	Prodigal:002006	CDS	7157	7429	.	-	0	ID=JACPCCOE_01142;inference=ab initio prediction:Prodigal:002006,similar to AA sequence:ISfinder:ISMdi1;locus_tag=JACPCCOE_01142;product=IS630 family transposase ISMdi1
FOTK01000029.1	Prodigal:002006	CDS	140	1033	.	-	0	ID=JACPCCOE_01143;eC_number=3.1.3.7;Name=cysQ_1;gene=cysQ_1;inference=ab initio prediction:Prodigal:002006,protein motif:HAMAP:MF_02095;locus_tag=JACPCCOE_01143;product=3'(2')%2C5'-bisphosphate nucleotidase CysQ
FOTK01000029.1	Prodigal:002006	CDS	1030	1605	.	-	0	ID=JACPCCOE_01144;eC_number=3.6.1.-;Name=nudK_1;gene=nudK_1;inference=ab initio prediction:Prodigal:002006,similar to AA sequence:UniProtKB:P37128;locus_tag=JACPCCOE_01144;product=GDP-mannose pyrophosphatase NudK
FOTK01000029.1	Prodigal:002006	CDS	1613	2320	.	-	0	ID=JACPCCOE_01145;eC_number=1.8.4.-;Name=yfcG_1;db_xref=COG:COG0625;gene=yfcG_1;inference=ab initio prediction:Prodigal:002006,similar to AA sequence:UniProtKB:P77526;locus_tag=JACPCCOE_01145;product=Disulfide-bond oxidoreductase YfcG
FOTK01000029.1	Prodigal:002006	CDS	2516	3454	.	-	0	ID=JACPCCOE_01146;eC_number=3.1.1.17;Name=gnl_1;gene=gnl_1;inference=ab initio prediction:Prodigal:002006,similar to AA sequence:UniProtKB:Q01578;locus_tag=JACPCCOE_01146;product=Gluconolactonase
FOTK01000029.1	Aragorn:001002	tRNA	3886	3962	.	+	.	ID=JACPCCOE_01147;inference=COORDINATES:profile:Aragorn:001002;locus_tag=JACPCCOE_01147;product=tRNA-Pro(tgg)
FOTK01000029.1	Prodigal:002006	CDS	3989	4300	.	+	0	ID=JACPCCOE_01148;inference=ab initio prediction:Prodigal:002006;locus_tag=JACPCCOE_01148;product=hypothetical protein
FOTK01000029.1	Prodigal:002006	CDS	4314	4772	.	-	0	ID=JACPCCOE_01149;eC_number=3.5.4.3;Name=guaD_2;db_xref=COG:COG0590;gene=guaD_2;inference=ab initio prediction:Prodigal:002006,similar to AA sequence:UniProtKB:O34598;locus_tag=JACPCCOE_01149;product=Guanine deaminase
FOTK01000029.1	Prodigal:002006	CDS	4823	5890	.	-	0	ID=JACPCCOE_01150;inference=ab initio prediction:Prodigal:002006;locus_tag=JACPCCOE_01150;product=hypothetical protein
FOTK01000029.1	Prodigal:002006	CDS	6072	8099	.	+	0	ID=JACPCCOE_01151;inference=ab initio prediction:Prodigal:002006;locus_tag=JACPCCOE_01151;product=hypothetical protein
FOTK01000029.1	Prodigal:002006	CDS	8118	9593	.	-	0	ID=JACPCCOE_01152;eC_number=1.14.13.-;db_xref=COG:COG2072;inference=ab initio prediction:Prodigal:002006,similar to AA sequence:UniProtKB:Q9RKB5;locus_tag=JACPCCOE_01152;product=Baeyer-Villiger monooxygenase
FOTK01000029.1	Prodigal:002006	CDS	9590	10498	.	-	0	ID=JACPCCOE_01153;eC_number=3.1.1.83;Name=mlhB_2;gene=mlhB_2;inference=ab initio prediction:Prodigal:002006,similar to AA sequence:UniProtKB:Q9EX73;locus_tag=JACPCCOE_01153;product=Monoterpene epsilon-lactone hydrolase
FOTK01000029.1	Prodigal:002006	CDS	10500	11351	.	-	0	ID=JACPCCOE_01154;eC_number=1.-.-.-;Name=sadH;gene=sadH;inference=ab initio prediction:Prodigal:002006,similar to AA sequence:UniProtKB:P9WGP9;locus_tag=JACPCCOE_01154;product=Putative oxidoreductase SadH
FOTK01000029.1	Prodigal:002006	CDS	11451	12095	.	+	0	ID=JACPCCOE_01155;Name=slmA_1;gene=slmA_1;inference=ab initio prediction:Prodigal:002006,protein motif:HAMAP:MF_01839;locus_tag=JACPCCOE_01155;product=Nucleoid occlusion factor SlmA
FOTK01000029.1	Prodigal:002006	CDS	12152	13399	.	+	0	ID=JACPCCOE_01156;Name=nupX;db_xref=COG:COG1972;gene=nupX;inference=ab initio prediction:Prodigal:002006,similar to AA sequence:UniProtKB:P33021;locus_tag=JACPCCOE_01156;product=Putative nucleoside permease NupX
FOTK01000029.1	Prodigal:002006	CDS	13625	14599	.	-	0	ID=JACPCCOE_01157;inference=ab initio prediction:Prodigal:002006;locus_tag=JACPCCOE_01157;product=hypothetical protein
FOTK01000029.1	Prodigal:002006	CDS	14814	14903	.	-	0	ID=JACPCCOE_01158;Name=pqqA_1;gene=pqqA_1;inference=ab initio prediction:Prodigal:002006,protein motif:HAMAP:MF_00656;locus_tag=JACPCCOE_01158;product=Coenzyme PQQ synthesis protein A
FOTK01000029.1	Prodigal:002006	CDS	14981	15070	.	-	0	ID=JACPCCOE_01159;Name=pqqA_2;gene=pqqA_2;inference=ab initio prediction:Prodigal:002006,protein motif:HAMAP:MF_00656;locus_tag=JACPCCOE_01159;product=Coenzyme PQQ synthesis protein A
FOTK01000029.1	Prodigal:002006	CDS	15505	16875	.	+	0	ID=JACPCCOE_01160;db_xref=COG:COG2239;inference=ab initio prediction:Prodigal:002006,similar to AA sequence:UniProtKB:Q5SMG8;locus_tag=JACPCCOE_01160;product=Magnesium transporter MgtE
FOTK01000029.1	Prodigal:002006	CDS	17399	17641	.	-	0	ID=JACPCCOE_01161;inference=ab initio prediction:Prodigal:002006;locus_tag=JACPCCOE_01161;product=hypothetical protein
FOTK01000029.1	Prodigal:002006	CDS	17810	18184	.	+	0	ID=JACPCCOE_01162;inference=ab initio prediction:Prodigal:002006;locus_tag=JACPCCOE_01162;product=hypothetical protein
FOTK01000029.1	Prodigal:002006	CDS	18203	18616	.	-	0	ID=JACPCCOE_01163;Name=flbT;gene=flbT;inference=ab initio prediction:Prodigal:002006,protein motif:HAMAP:MF_00783;locus_tag=JACPCCOE_01163;product=flagellum biosynthesis repressor protein FlbT
FOTK01000029.1	Prodigal:002006	CDS	18807	19580	.	+	0	ID=JACPCCOE_01164;eC_number=1.1.1.175;Name=xylB;gene=xylB;inference=ab initio prediction:Prodigal:002006,similar to AA sequence:UniProtKB:B8H1Z0;locus_tag=JACPCCOE_01164;product=D-xylose 1-dehydrogenase
FOTK01000029.1	Prodigal:002006	CDS	19603	20568	.	-	0	ID=JACPCCOE_01165;Name=yijE;gene=yijE;inference=ab initio prediction:Prodigal:002006,similar to AA sequence:UniProtKB:P0ABT8;locus_tag=JACPCCOE_01165;product=putative cystine transporter YijE
FOTK01000029.1	Prodigal:002006	CDS	20903	21511	.	-	0	ID=JACPCCOE_01166;Name=betI_2;gene=betI_2;inference=ab initio prediction:Prodigal:002006,protein motif:HAMAP:MF_00768;locus_tag=JACPCCOE_01166;product=HTH-type transcriptional regulator BetI
FOTK01000029.1	Prodigal:002006	CDS	21724	22746	.	+	0	ID=JACPCCOE_01167;eC_number=1.-.-.-;Name=yfmJ;db_xref=COG:COG2130;gene=yfmJ;inference=ab initio prediction:Prodigal:002006,similar to AA sequence:UniProtKB:O34812;locus_tag=JACPCCOE_01167;product=Putative NADP-dependent oxidoreductase YfmJ
FOTK01000029.1	Prodigal:002006	CDS	22775	23473	.	-	0	ID=JACPCCOE_01168;eC_number=4.1.3.17;Name=ligK_2;db_xref=COG:COG0684;gene=ligK_2;inference=ab initio prediction:Prodigal:002006,similar to AA sequence:UniProtKB:G2IQQ8;locus_tag=JACPCCOE_01168;product=4-carboxy-4-hydroxy-2-oxoadipate aldolase
FOTK01000029.1	Prodigal:002006	CDS	23650	23880	.	-	0	ID=JACPCCOE_01169;inference=ab initio prediction:Prodigal:002006;locus_tag=JACPCCOE_01169;product=hypothetical protein
FOTK01000029.1	Prodigal:002006	CDS	24110	24361	.	-	0	ID=JACPCCOE_01170;Name=moaD;db_xref=COG:COG1977;gene=moaD;inference=ab initio prediction:Prodigal:002006,similar to AA sequence:UniProtKB:P30748;locus_tag=JACPCCOE_01170;product=Molybdopterin synthase sulfur carrier subunit
FOTK01000029.1	Prodigal:002006	CDS	24400	25086	.	-	0	ID=JACPCCOE_01171;eC_number=2.7.8.5;Name=pgsA;gene=pgsA;inference=ab initio prediction:Prodigal:002006,protein motif:HAMAP:MF_01437;locus_tag=JACPCCOE_01171;product=CDP-diacylglycerol--glycerol-3-phosphate 3-phosphatidyltransferase
FOTK01000029.1	Prodigal:002006	CDS	25073	27139	.	-	0	ID=JACPCCOE_01172;Name=uvrC;db_xref=COG:COG0322;gene=uvrC;inference=ab initio prediction:Prodigal:002006,similar to AA sequence:UniProtKB:P0A8G0;locus_tag=JACPCCOE_01172;product=UvrABC system protein C
FOTK01000029.1	Prodigal:002006	CDS	27220	27936	.	-	0	ID=JACPCCOE_01173;inference=ab initio prediction:Prodigal:002006;locus_tag=JACPCCOE_01173;product=hypothetical protein
FOTK01000029.1	Prodigal:002006	CDS	28224	28976	.	+	0	ID=JACPCCOE_01174;inference=ab initio prediction:Prodigal:002006;locus_tag=JACPCCOE_01174;product=hypothetical protein
FOTK01000029.1	Prodigal:002006	CDS	29381	30640	.	+	0	ID=JACPCCOE_01175;Name=ampG_2;db_xref=COG:COG0477;gene=ampG_2;inference=ab initio prediction:Prodigal:002006,similar to AA sequence:UniProtKB:P0AE16;locus_tag=JACPCCOE_01175;product=Anhydromuropeptide permease
FOTK01000029.1	Prodigal:002006	CDS	30637	31341	.	+	0	ID=JACPCCOE_01176;Name=fhuF;db_xref=COG:COG4114;gene=fhuF;inference=ab initio prediction:Prodigal:002006,similar to AA sequence:UniProtKB:P39405;locus_tag=JACPCCOE_01176;product=Ferric iron reductase protein FhuF
FOTK01000029.1	Prodigal:002006	CDS	31351	33102	.	+	0	ID=JACPCCOE_01177;eC_number=3.6.3.-;db_xref=COG:COG1132;inference=ab initio prediction:Prodigal:002006,similar to AA sequence:UniProtKB:Q99T13;locus_tag=JACPCCOE_01177;product=Putative multidrug export ATP-binding/permease protein
FOTK01000029.1	Prodigal:002006	CDS	33237	34121	.	-	0	ID=JACPCCOE_01178;Name=nnr_1;db_xref=COG:COG0062;gene=nnr_1;inference=ab initio prediction:Prodigal:002006,similar to AA sequence:UniProtKB:Q9X024;locus_tag=JACPCCOE_01178;product=Bifunctional NAD(P)H-hydrate repair enzyme Nnr
FOTK01000029.1	Prodigal:002006	CDS	34159	34923	.	-	0	ID=JACPCCOE_01179;eC_number=5.4.2.-;Name=gpmB;gene=gpmB;inference=ab initio prediction:Prodigal:002006,protein motif:HAMAP:MF_01040;locus_tag=JACPCCOE_01179;product=phosphoglycerate mutase GpmB
FOTK01000029.1	Prodigal:002006	CDS	35009	35497	.	-	0	ID=JACPCCOE_01180;Name=cinA_1;gene=cinA_1;inference=ab initio prediction:Prodigal:002006,protein motif:HAMAP:MF_00226_B;locus_tag=JACPCCOE_01180;product=Putative competence-damage inducible protein
FOTK01000029.1	Prodigal:002006	CDS	35525	35746	.	-	0	ID=JACPCCOE_01181;inference=ab initio prediction:Prodigal:002006;locus_tag=JACPCCOE_01181;product=hypothetical protein
FOTK01000029.1	Prodigal:002006	CDS	35894	36181	.	+	0	ID=JACPCCOE_01182;inference=ab initio prediction:Prodigal:002006;locus_tag=JACPCCOE_01182;product=hypothetical protein
FOTK01000029.1	Prodigal:002006	CDS	36282	36554	.	+	0	ID=JACPCCOE_01183;inference=ab initio prediction:Prodigal:002006;locus_tag=JACPCCOE_01183;product=hypothetical protein
FOTK01000029.1	Prodigal:002006	CDS	36854	37468	.	-	0	ID=JACPCCOE_01184;eC_number=4.2.1.1;Name=mtcA1;db_xref=COG:COG0288;gene=mtcA1;inference=ab initio prediction:Prodigal:002006,similar to AA sequence:UniProtKB:P9WPJ7;locus_tag=JACPCCOE_01184;product=Beta-carbonic anhydrase 1
FOTK01000029.1	Prodigal:002006	CDS	37461	37652	.	-	0	ID=JACPCCOE_01185;inference=ab initio prediction:Prodigal:002006;locus_tag=JACPCCOE_01185;product=hypothetical protein
FOTK01000029.1	Prodigal:002006	CDS	37655	38977	.	-	0	ID=JACPCCOE_01186;eC_number=2.5.1.-;db_xref=COG:COG2873;inference=ab initio prediction:Prodigal:002006,similar to AA sequence:UniProtKB:Q9WZY4;locus_tag=JACPCCOE_01186;product=O-acetyl-L-homoserine sulfhydrylase
FOTK01000029.1	Prodigal:002006	CDS	39456	40001	.	+	0	ID=JACPCCOE_01187;inference=ab initio prediction:Prodigal:002006;locus_tag=JACPCCOE_01187;product=hypothetical protein
FOTK01000029.1	Prodigal:002006	CDS	39998	40960	.	+	0	ID=JACPCCOE_01188;Name=ssuA_4;gene=ssuA_4;inference=ab initio prediction:Prodigal:002006,similar to AA sequence:UniProtKB:P75853;locus_tag=JACPCCOE_01188;product=Putative aliphatic sulfonates-binding protein
FOTK01000029.1	Prodigal:002006	CDS	41010	41552	.	-	0	ID=JACPCCOE_01189;Name=psbV;gene=psbV;inference=ab initio prediction:Prodigal:002006,protein motif:HAMAP:MF_01378;locus_tag=JACPCCOE_01189;product=Cytochrome c-550
FOTK01000029.1	Prodigal:002006	CDS	41539	42804	.	-	0	ID=JACPCCOE_01190;eC_number=1.8.5.-;Name=msrP_1;gene=msrP_1;inference=ab initio prediction:Prodigal:002006,protein motif:HAMAP:MF_01206;locus_tag=JACPCCOE_01190;product=Protein-methionine-sulfoxide reductase catalytic subunit MsrP
FOTK01000029.1	Prodigal:002006	CDS	42947	43087	.	-	0	ID=JACPCCOE_01191;inference=ab initio prediction:Prodigal:002006;locus_tag=JACPCCOE_01191;product=hypothetical protein
FOTK01000029.1	Prodigal:002006	CDS	43483	44889	.	-	0	ID=JACPCCOE_01192;inference=ab initio prediction:Prodigal:002006;locus_tag=JACPCCOE_01192;product=hypothetical protein
FOTK01000029.1	Prodigal:002006	CDS	45350	46699	.	-	0	ID=JACPCCOE_01193;eC_number=1.14.14.10;Name=ntaA_3;gene=ntaA_3;inference=ab initio prediction:Prodigal:002006,similar to AA sequence:UniProtKB:P54989;locus_tag=JACPCCOE_01193;product=Nitrilotriacetate monooxygenase component A
FOTK01000029.1	Prodigal:002006	CDS	46761	47633	.	-	0	ID=JACPCCOE_01194;inference=ab initio prediction:Prodigal:002006;locus_tag=JACPCCOE_01194;product=hypothetical protein
FOTK01000029.1	Prodigal:002006	CDS	47630	48514	.	-	0	ID=JACPCCOE_01195;eC_number=7.6.2.8;Name=btuD_2;gene=btuD_2;inference=ab initio prediction:Prodigal:002006,protein motif:HAMAP:MF_01005;locus_tag=JACPCCOE_01195;product=Vitamin B12 import ATP-binding protein BtuD
FOTK01000029.1	Prodigal:002006	CDS	48519	49541	.	-	0	ID=JACPCCOE_01196;inference=ab initio prediction:Prodigal:002006;locus_tag=JACPCCOE_01196;product=hypothetical protein
FOTK01000029.1	Prodigal:002006	CDS	50261	51154	.	+	0	ID=JACPCCOE_01197;inference=ab initio prediction:Prodigal:002006;locus_tag=JACPCCOE_01197;product=hypothetical protein
FOTK01000029.1	Prodigal:002006	CDS	51151	51951	.	+	0	ID=JACPCCOE_01198;Name=metQ_1;db_xref=COG:COG1464;gene=metQ_1;inference=ab initio prediction:Prodigal:002006,similar to AA sequence:UniProtKB:P28635;locus_tag=JACPCCOE_01198;product=D-methionine-binding lipoprotein MetQ
FOTK01000029.1	Prodigal:002006	CDS	51951	53093	.	+	0	ID=JACPCCOE_01199;eC_number=3.6.3.-;Name=metN_2;db_xref=COG:COG1135;gene=metN_2;inference=ab initio prediction:Prodigal:002006,similar to AA sequence:UniProtKB:O32169;locus_tag=JACPCCOE_01199;product=Methionine import ATP-binding protein MetN
FOTK01000029.1	Prodigal:002006	CDS	53074	53727	.	+	0	ID=JACPCCOE_01200;Name=metI_2;db_xref=COG:COG2011;gene=metI_2;inference=ab initio prediction:Prodigal:002006,similar to AA sequence:UniProtKB:P31547;locus_tag=JACPCCOE_01200;product=D-methionine transport system permease protein MetI
FOTK01000029.1	Prodigal:002006	CDS	53774	54997	.	+	0	ID=JACPCCOE_01201;Name=soxC_1;gene=soxC_1;inference=ab initio prediction:Prodigal:002006,similar to AA sequence:UniProtKB:P54998;locus_tag=JACPCCOE_01201;product=Dibenzothiophene desulfurization enzyme C
FOTK01000029.1	Prodigal:002006	CDS	55003	55368	.	+	0	ID=JACPCCOE_01202;Name=soxC_2;gene=soxC_2;inference=ab initio prediction:Prodigal:002006,similar to AA sequence:UniProtKB:P54998;locus_tag=JACPCCOE_01202;product=Dibenzothiophene desulfurization enzyme C
FOTK01000029.1	Prodigal:002006	CDS	55462	56241	.	+	0	ID=JACPCCOE_01203;eC_number=1.14.14.-;Name=sfnC_2;gene=sfnC_2;inference=ab initio prediction:Prodigal:002006,similar to AA sequence:UniProtKB:Q845S8;locus_tag=JACPCCOE_01203;product=putative FMNH2-dependent monooxygenase SfnC
FOTK01000029.1	Prodigal:002006	CDS	56241	57623	.	+	0	ID=JACPCCOE_01204;eC_number=1.14.13.131;Name=dmoA_1;gene=dmoA_1;inference=ab initio prediction:Prodigal:002006,similar to AA sequence:UniProtKB:E9JFX9;locus_tag=JACPCCOE_01204;product=Dimethyl-sulfide monooxygenase
FOTK01000029.1	Prodigal:002006	CDS	57720	58487	.	-	0	ID=JACPCCOE_01205;inference=ab initio prediction:Prodigal:002006;locus_tag=JACPCCOE_01205;product=hypothetical protein
FOTK01000029.1	Prodigal:002006	CDS	58701	59552	.	-	0	ID=JACPCCOE_01206;inference=ab initio prediction:Prodigal:002006;locus_tag=JACPCCOE_01206;product=hypothetical protein
FOTK01000029.1	Prodigal:002006	CDS	59837	60709	.	-	0	ID=JACPCCOE_01207;eC_number=1.10.3.-;db_xref=COG:COG1496;inference=ab initio prediction:Prodigal:002006,similar to AA sequence:UniProtKB:Q89ZI8;locus_tag=JACPCCOE_01207;product=Polyphenol oxidase
FOTK01000029.1	Prodigal:002006	CDS	60755	60952	.	+	0	ID=JACPCCOE_01208;inference=ab initio prediction:Prodigal:002006;locus_tag=JACPCCOE_01208;product=hypothetical protein
FOTK01000029.1	Prodigal:002006	CDS	60986	62056	.	-	0	ID=JACPCCOE_01209;inference=ab initio prediction:Prodigal:002006;locus_tag=JACPCCOE_01209;product=hypothetical protein
FOTK01000029.1	Prodigal:002006	CDS	62064	62969	.	-	0	ID=JACPCCOE_01210;eC_number=2.5.1.145;Name=lgt;db_xref=COG:COG0682;gene=lgt;inference=ab initio prediction:Prodigal:002006,similar to AA sequence:UniProtKB:P60955;locus_tag=JACPCCOE_01210;product=Phosphatidylglycerol--prolipoprotein diacylglyceryl transferase
FOTK01000029.1	Prodigal:002006	CDS	63053	63955	.	-	0	ID=JACPCCOE_01211;inference=ab initio prediction:Prodigal:002006;locus_tag=JACPCCOE_01211;product=hypothetical protein
FOTK01000029.1	Prodigal:002006	CDS	63952	64854	.	-	0	ID=JACPCCOE_01212;eC_number=3.1.1.17;Name=gnl_2;gene=gnl_2;inference=ab initio prediction:Prodigal:002006,similar to AA sequence:UniProtKB:Q01578;locus_tag=JACPCCOE_01212;product=Gluconolactonase
FOTK01000029.1	Prodigal:002006	CDS	64864	65313	.	-	0	ID=JACPCCOE_01213;inference=ab initio prediction:Prodigal:002006;locus_tag=JACPCCOE_01213;product=hypothetical protein
FOTK01000029.1	Prodigal:002006	CDS	65404	65901	.	-	0	ID=JACPCCOE_01214;inference=ab initio prediction:Prodigal:002006;locus_tag=JACPCCOE_01214;product=hypothetical protein
FOTK01000029.1	Prodigal:002006	CDS	65948	67435	.	-	0	ID=JACPCCOE_01215;eC_number=3.6.4.12;Name=dnaC;db_xref=COG:COG0305;gene=dnaC;inference=ab initio prediction:Prodigal:002006,similar to AA sequence:UniProtKB:P37469;locus_tag=JACPCCOE_01215;product=Replicative DNA helicase
FOTK01000029.1	Prodigal:002006	CDS	67739	68311	.	-	0	ID=JACPCCOE_01216;Name=rplI;db_xref=COG:COG0359;gene=rplI;inference=ab initio prediction:Prodigal:002006,similar to AA sequence:UniProtKB:Q6N5A1;locus_tag=JACPCCOE_01216;product=50S ribosomal protein L9
FOTK01000029.1	Prodigal:002006	CDS	68354	69388	.	-	0	ID=JACPCCOE_01217;inference=ab initio prediction:Prodigal:002006;locus_tag=JACPCCOE_01217;product=hypothetical protein
FOTK01000029.1	Prodigal:002006	CDS	69517	69774	.	-	0	ID=JACPCCOE_01218;Name=rpsR;db_xref=COG:COG0238;gene=rpsR;inference=ab initio prediction:Prodigal:002006,similar to AA sequence:UniProtKB:Q6N5A3;locus_tag=JACPCCOE_01218;product=30S ribosomal protein S18
FOTK01000029.1	Prodigal:002006	CDS	69778	70242	.	-	0	ID=JACPCCOE_01219;Name=rpsF;db_xref=COG:COG0360;gene=rpsF;inference=ab initio prediction:Prodigal:002006,similar to AA sequence:UniProtKB:Q6N5A4;locus_tag=JACPCCOE_01219;product=30S ribosomal protein S6
FOTK01000029.1	Prodigal:002006	CDS	70607	71356	.	+	0	ID=JACPCCOE_01220;eC_number=2.6.99.2;Name=pdxJ;db_xref=COG:COG0854;gene=pdxJ;inference=ab initio prediction:Prodigal:002006,similar to AA sequence:UniProtKB:Q8ZCP4;locus_tag=JACPCCOE_01220;product=Pyridoxine 5'-phosphate synthase
FOTK01000029.1	Prodigal:002006	CDS	71353	71763	.	+	0	ID=JACPCCOE_01221;eC_number=2.7.8.7;Name=acpS;db_xref=COG:COG0736;gene=acpS;inference=ab initio prediction:Prodigal:002006,similar to AA sequence:UniProtKB:Q9KPB6;locus_tag=JACPCCOE_01221;product=Holo-[acyl-carrier-protein] synthase
FOTK01000029.1	Prodigal:002006	CDS	72008	72808	.	+	0	ID=JACPCCOE_01222;eC_number=3.4.21.89;Name=lepB;db_xref=COG:COG0681;gene=lepB;inference=ab initio prediction:Prodigal:002006,similar to AA sequence:UniProtKB:Q8L2J7;locus_tag=JACPCCOE_01222;product=Signal peptidase I
FOTK01000029.1	Prodigal:002006	CDS	72805	73596	.	+	0	ID=JACPCCOE_01223;eC_number=3.1.26.3;Name=rnc;db_xref=COG:COG0571;gene=rnc;inference=ab initio prediction:Prodigal:002006,similar to AA sequence:UniProtKB:Q52698;locus_tag=JACPCCOE_01223;product=Ribonuclease 3
FOTK01000029.1	Prodigal:002006	CDS	73593	74579	.	+	0	ID=JACPCCOE_01224;Name=era;db_xref=COG:COG1159;gene=era;inference=ab initio prediction:Prodigal:002006,similar to AA sequence:UniProtKB:P42182;locus_tag=JACPCCOE_01224;product=GTPase Era
FOTK01000029.1	Prodigal:002006	CDS	74695	76773	.	-	0	ID=JACPCCOE_01225;inference=ab initio prediction:Prodigal:002006;locus_tag=JACPCCOE_01225;product=hypothetical protein
FOTK01000029.1	Prodigal:002006	CDS	76959	77864	.	+	0	ID=JACPCCOE_01226;eC_number=2.1.1.172;Name=rsmC;db_xref=COG:COG2813;gene=rsmC;inference=ab initio prediction:Prodigal:002006,similar to AA sequence:UniProtKB:P39406;locus_tag=JACPCCOE_01226;product=Ribosomal RNA small subunit methyltransferase C
FOTK01000029.1	Prodigal:002006	CDS	77861	78601	.	+	0	ID=JACPCCOE_01227;eC_number=5.4.99.19;Name=rsuA;db_xref=COG:COG1187;gene=rsuA;inference=ab initio prediction:Prodigal:002006,similar to AA sequence:UniProtKB:P0AA43;locus_tag=JACPCCOE_01227;product=Ribosomal small subunit pseudouridine synthase A
FOTK01000029.1	Prodigal:002006	CDS	78626	78883	.	-	0	ID=JACPCCOE_01228;inference=ab initio prediction:Prodigal:002006;locus_tag=JACPCCOE_01228;product=hypothetical protein
FOTK01000029.1	Prodigal:002006	CDS	79110	80177	.	+	0	ID=JACPCCOE_01229;Name=rpsB;db_xref=COG:COG0052;gene=rpsB;inference=ab initio prediction:Prodigal:002006,similar to AA sequence:UniProtKB:Q6N5Q2;locus_tag=JACPCCOE_01229;product=30S ribosomal protein S2
FOTK01000029.1	Prodigal:002006	CDS	80293	81219	.	+	0	ID=JACPCCOE_01230;Name=tsf;gene=tsf;inference=ab initio prediction:Prodigal:002006,similar to AA sequence:UniProtKB:P99171;locus_tag=JACPCCOE_01230;product=Elongation factor Ts
FOTK01000052.1	Prodigal:002006	CDS	360	1010	.	-	0	ID=JACPCCOE_01231;eC_number=2.1.2.2;Name=purN;db_xref=COG:COG0299;gene=purN;inference=ab initio prediction:Prodigal:002006,similar to AA sequence:UniProtKB:P08179;locus_tag=JACPCCOE_01231;product=Phosphoribosylglycinamide formyltransferase
FOTK01000052.1	Prodigal:002006	CDS	1010	2077	.	-	0	ID=JACPCCOE_01232;eC_number=6.3.3.1;Name=purM;gene=purM;inference=ab initio prediction:Prodigal:002006,similar to AA sequence:UniProtKB:Q5F973;locus_tag=JACPCCOE_01232;product=Phosphoribosylformylglycinamidine cyclo-ligase
FOTK01000052.1	Prodigal:002006	CDS	2234	3364	.	+	0	ID=JACPCCOE_01233;db_xref=COG:COG0628;inference=ab initio prediction:Prodigal:002006,similar to AA sequence:UniProtKB:P9WFM5;locus_tag=JACPCCOE_01233;product=Putative transport protein
FOTK01000052.1	Prodigal:002006	CDS	3385	4095	.	+	0	ID=JACPCCOE_01234;Name=dnaA_1;gene=dnaA_1;inference=ab initio prediction:Prodigal:002006,protein motif:HAMAP:MF_00377;locus_tag=JACPCCOE_01234;product=Chromosomal replication initiator protein DnaA
FOTK01000052.1	Prodigal:002006	CDS	4187	6757	.	+	0	ID=JACPCCOE_01235;eC_number=2.7.4.1;Name=ppk;gene=ppk;inference=ab initio prediction:Prodigal:002006,protein motif:HAMAP:MF_00347;locus_tag=JACPCCOE_01235;product=Polyphosphate kinase
FOTK01000052.1	Prodigal:002006	CDS	7043	8596	.	+	0	ID=JACPCCOE_01236;eC_number=3.6.1.40;Name=gppA;gene=gppA;inference=ab initio prediction:Prodigal:002006,protein motif:HAMAP:MF_01550;locus_tag=JACPCCOE_01236;product=Guanosine-5'-triphosphate%2C3'-diphosphate pyrophosphatase
FOTK01000052.1	Prodigal:002006	CDS	9131	11227	.	+	0	ID=JACPCCOE_01237;inference=ab initio prediction:Prodigal:002006;locus_tag=JACPCCOE_01237;product=hypothetical protein
FOTK01000052.1	Prodigal:002006	CDS	11251	13578	.	-	0	ID=JACPCCOE_01238;eC_number=1.1.1.39;Name=dme;db_xref=COG:COG0280;gene=dme;inference=ab initio prediction:Prodigal:002006,similar to AA sequence:UniProtKB:O30807;locus_tag=JACPCCOE_01238;product=NAD-dependent malic enzyme
FOTK01000052.1	Prodigal:002006	CDS	13645	14337	.	+	0	ID=JACPCCOE_01239;eC_number=2.3.1.89;Name=dapH_1;gene=dapH_1;inference=ab initio prediction:Prodigal:002006,protein motif:HAMAP:MF_01691;locus_tag=JACPCCOE_01239;product=2%2C3%2C4%2C5-tetrahydropyridine-2%2C6-dicarboxylate N-acetyltransferase
FOTK01000052.1	Prodigal:002006	CDS	14334	14588	.	+	0	ID=JACPCCOE_01240;inference=ab initio prediction:Prodigal:002006;locus_tag=JACPCCOE_01240;product=hypothetical protein
FOTK01000052.1	Prodigal:002006	CDS	14602	14997	.	-	0	ID=JACPCCOE_01241;inference=ab initio prediction:Prodigal:002006;locus_tag=JACPCCOE_01241;product=hypothetical protein
FOTK01000052.1	Prodigal:002006	CDS	15282	16142	.	-	0	ID=JACPCCOE_01242;inference=ab initio prediction:Prodigal:002006;locus_tag=JACPCCOE_01242;product=hypothetical protein
FOTK01000052.1	Prodigal:002006	CDS	16407	16742	.	-	0	ID=JACPCCOE_01243;inference=ab initio prediction:Prodigal:002006;locus_tag=JACPCCOE_01243;product=hypothetical protein
FOTK01000052.1	Prodigal:002006	CDS	16739	17815	.	-	0	ID=JACPCCOE_01244;inference=ab initio prediction:Prodigal:002006;locus_tag=JACPCCOE_01244;product=hypothetical protein
FOTK01000052.1	Prodigal:002006	CDS	17815	18684	.	-	0	ID=JACPCCOE_01245;inference=ab initio prediction:Prodigal:002006;locus_tag=JACPCCOE_01245;product=hypothetical protein
FOTK01000052.1	Prodigal:002006	CDS	18707	20584	.	-	0	ID=JACPCCOE_01246;eC_number=6.1.1.23;Name=aspS;db_xref=COG:COG0173;gene=aspS;inference=ab initio prediction:Prodigal:002006,similar to AA sequence:UniProtKB:Q51422;locus_tag=JACPCCOE_01246;product=Aspartate--tRNA(Asp/Asn) ligase
FOTK01000052.1	Prodigal:002006	CDS	20628	21098	.	+	0	ID=JACPCCOE_01247;inference=ab initio prediction:Prodigal:002006;locus_tag=JACPCCOE_01247;product=hypothetical protein
FOTK01000052.1	Prodigal:002006	CDS	21174	22376	.	+	0	ID=JACPCCOE_01248;eC_number=3.1.13.5;Name=rnd_1;db_xref=COG:COG0349;gene=rnd_1;inference=ab initio prediction:Prodigal:002006,similar to AA sequence:UniProtKB:P09155;locus_tag=JACPCCOE_01248;product=Ribonuclease D
FOTK01000052.1	Prodigal:002006	CDS	22580	22867	.	+	0	ID=JACPCCOE_01249;inference=ab initio prediction:Prodigal:002006;locus_tag=JACPCCOE_01249;product=hypothetical protein
FOTK01000052.1	Prodigal:002006	CDS	23539	25344	.	+	0	ID=JACPCCOE_01250;eC_number=1.1.2.7;inference=ab initio prediction:Prodigal:002006,similar to AA sequence:UniProtKB:P38539;locus_tag=JACPCCOE_01250;product=Methanol dehydrogenase [cytochrome c] subunit 1
FOTK01000052.1	Prodigal:002006	CDS	25477	26088	.	+	0	ID=JACPCCOE_01251;inference=ab initio prediction:Prodigal:002006;locus_tag=JACPCCOE_01251;product=hypothetical protein
FOTK01000052.1	Prodigal:002006	CDS	26088	26933	.	+	0	ID=JACPCCOE_01252;inference=ab initio prediction:Prodigal:002006;locus_tag=JACPCCOE_01252;product=hypothetical protein
FOTK01000028.1	Prodigal:002006	CDS	377	1663	.	-	0	ID=JACPCCOE_01253;eC_number=2.7.-.-;Name=sasA_5;gene=sasA_5;inference=ab initio prediction:Prodigal:002006,protein motif:HAMAP:MF_01837;locus_tag=JACPCCOE_01253;product=Adaptive-response sensory-kinase SasA
FOTK01000028.1	Prodigal:002006	CDS	1815	3059	.	-	0	ID=JACPCCOE_01254;eC_number=1.11.1.-;Name=efeB;db_xref=COG:COG2837;gene=efeB;inference=ab initio prediction:Prodigal:002006,similar to AA sequence:UniProtKB:Q8XAS4;locus_tag=JACPCCOE_01254;product=Deferrochelatase/peroxidase EfeB
FOTK01000028.1	Prodigal:002006	CDS	3135	4022	.	-	0	ID=JACPCCOE_01255;Name=efeO;db_xref=COG:COG2822;gene=efeO;inference=ab initio prediction:Prodigal:002006,similar to AA sequence:UniProtKB:P0AB24;locus_tag=JACPCCOE_01255;product=Iron uptake system component EfeO
FOTK01000028.1	Prodigal:002006	CDS	4215	4403	.	-	0	ID=JACPCCOE_01256;inference=ab initio prediction:Prodigal:002006;locus_tag=JACPCCOE_01256;product=hypothetical protein
FOTK01000028.1	Prodigal:002006	CDS	4601	6958	.	+	0	ID=JACPCCOE_01257;eC_number=2.7.-.-;Name=sasA_6;gene=sasA_6;inference=ab initio prediction:Prodigal:002006,protein motif:HAMAP:MF_01837;locus_tag=JACPCCOE_01257;product=Adaptive-response sensory-kinase SasA
FOTK01000028.1	Prodigal:002006	CDS	6955	8289	.	+	0	ID=JACPCCOE_01258;Name=ugpB;db_xref=COG:COG1653;gene=ugpB;inference=ab initio prediction:Prodigal:002006,similar to AA sequence:UniProtKB:P0AG80;locus_tag=JACPCCOE_01258;product=sn-glycerol-3-phosphate-binding periplasmic protein UgpB
FOTK01000028.1	Prodigal:002006	CDS	8311	9933	.	-	0	ID=JACPCCOE_01259;Name=dppA_1;db_xref=COG:COG0747;gene=dppA_1;inference=ab initio prediction:Prodigal:002006,similar to AA sequence:UniProtKB:P23847;locus_tag=JACPCCOE_01259;product=Periplasmic dipeptide transport protein
FOTK01000028.1	Prodigal:002006	CDS	9930	12269	.	-	0	ID=JACPCCOE_01260;eC_number=2.7.-.-;Name=sasA_7;gene=sasA_7;inference=ab initio prediction:Prodigal:002006,protein motif:HAMAP:MF_01837;locus_tag=JACPCCOE_01260;product=Adaptive-response sensory-kinase SasA
FOTK01000028.1	Prodigal:002006	CDS	12385	12603	.	-	0	ID=JACPCCOE_01261;inference=ab initio prediction:Prodigal:002006;locus_tag=JACPCCOE_01261;product=hypothetical protein
FOTK01000028.1	Prodigal:002006	CDS	12619	12891	.	-	0	ID=JACPCCOE_01262;inference=ab initio prediction:Prodigal:002006;locus_tag=JACPCCOE_01262;product=hypothetical protein
FOTK01000028.1	Prodigal:002006	CDS	13035	13814	.	-	0	ID=JACPCCOE_01263;Name=ompR_2;gene=ompR_2;inference=ab initio prediction:Prodigal:002006,similar to AA sequence:UniProtKB:P0AA16;locus_tag=JACPCCOE_01263;product=Transcriptional regulatory protein OmpR
FOTK01000028.1	Prodigal:002006	CDS	13948	15702	.	+	0	ID=JACPCCOE_01264;eC_number=2.7.-.-;Name=sasA_8;gene=sasA_8;inference=ab initio prediction:Prodigal:002006,protein motif:HAMAP:MF_01837;locus_tag=JACPCCOE_01264;product=Adaptive-response sensory-kinase SasA
FOTK01000028.1	Prodigal:002006	CDS	15980	16111	.	-	0	ID=JACPCCOE_01265;inference=ab initio prediction:Prodigal:002006;locus_tag=JACPCCOE_01265;product=hypothetical protein
FOTK01000028.1	Prodigal:002006	CDS	16754	17542	.	-	0	ID=JACPCCOE_01266;db_xref=COG:COG0596;inference=ab initio prediction:Prodigal:002006,similar to AA sequence:UniProtKB:P9WNH3;locus_tag=JACPCCOE_01266;product=putative protein
FOTK01000028.1	Prodigal:002006	CDS	17813	18736	.	-	0	ID=JACPCCOE_01267;eC_number=1.8.5.-;Name=msrP_2;gene=msrP_2;inference=ab initio prediction:Prodigal:002006,protein motif:HAMAP:MF_01206;locus_tag=JACPCCOE_01267;product=Protein-methionine-sulfoxide reductase catalytic subunit MsrP
FOTK01000028.1	Prodigal:002006	CDS	18733	19662	.	-	0	ID=JACPCCOE_01268;inference=ab initio prediction:Prodigal:002006;locus_tag=JACPCCOE_01268;product=hypothetical protein
FOTK01000028.1	Prodigal:002006	CDS	19687	19923	.	-	0	ID=JACPCCOE_01269;inference=ab initio prediction:Prodigal:002006;locus_tag=JACPCCOE_01269;product=hypothetical protein
FOTK01000028.1	Prodigal:002006	CDS	20340	21443	.	-	0	ID=JACPCCOE_01270;inference=ab initio prediction:Prodigal:002006;locus_tag=JACPCCOE_01270;product=hypothetical protein
FOTK01000028.1	Prodigal:002006	CDS	21626	22594	.	-	0	ID=JACPCCOE_01271;Name=rclR;db_xref=COG:COG2207;gene=rclR;inference=ab initio prediction:Prodigal:002006,similar to AA sequence:UniProtKB:P77379;locus_tag=JACPCCOE_01271;product=RCS-specific HTH-type transcriptional activator RclR
FOTK01000028.1	Prodigal:002006	CDS	23114	23620	.	+	0	ID=JACPCCOE_01272;inference=ab initio prediction:Prodigal:002006;locus_tag=JACPCCOE_01272;product=hypothetical protein
FOTK01000028.1	Prodigal:002006	CDS	23648	24751	.	-	0	ID=JACPCCOE_01273;inference=ab initio prediction:Prodigal:002006;locus_tag=JACPCCOE_01273;product=hypothetical protein
FOTK01000028.1	Prodigal:002006	CDS	24985	25170	.	+	0	ID=JACPCCOE_01274;inference=ab initio prediction:Prodigal:002006;locus_tag=JACPCCOE_01274;product=hypothetical protein
FOTK01000028.1	Prodigal:002006	CDS	25192	25584	.	+	0	ID=JACPCCOE_01275;Name=lrgA_1;gene=lrgA_1;inference=ab initio prediction:Prodigal:002006,protein motif:HAMAP:MF_01141;locus_tag=JACPCCOE_01275;product=Antiholin-like protein LrgA
FOTK01000028.1	Prodigal:002006	CDS	25577	26287	.	+	0	ID=JACPCCOE_01276;Name=yohK_1;db_xref=COG:COG1346;gene=yohK_1;inference=ab initio prediction:Prodigal:002006,similar to AA sequence:UniProtKB:P0AD19;locus_tag=JACPCCOE_01276;product=Inner membrane protein YohK
FOTK01000028.1	Prodigal:002006	CDS	26409	26627	.	+	0	ID=JACPCCOE_01277;inference=ab initio prediction:Prodigal:002006;locus_tag=JACPCCOE_01277;product=hypothetical protein
FOTK01000028.1	Prodigal:002006	CDS	26652	26813	.	+	0	ID=JACPCCOE_01278;inference=ab initio prediction:Prodigal:002006;locus_tag=JACPCCOE_01278;product=hypothetical protein
FOTK01000028.1	Prodigal:002006	CDS	27554	28753	.	-	0	ID=JACPCCOE_01279;Name=xerC_3;gene=xerC_3;inference=ab initio prediction:Prodigal:002006,protein motif:HAMAP:MF_01808;locus_tag=JACPCCOE_01279;product=Tyrosine recombinase XerC
FOTK01000028.1	Prodigal:002006	CDS	29586	30770	.	+	0	ID=JACPCCOE_01280;eC_number=1.14.14.35;Name=sfnG_2;gene=sfnG_2;inference=ab initio prediction:Prodigal:002006,similar to AA sequence:UniProtKB:Q65YW9;locus_tag=JACPCCOE_01280;product=FMNH(2)-dependent dimethylsulfone monooxygenase
FOTK01000028.1	Prodigal:002006	CDS	31211	32053	.	+	0	ID=JACPCCOE_01281;eC_number=3.6.3.-;Name=ssuB_3;db_xref=COG:COG1116;gene=ssuB_3;inference=ab initio prediction:Prodigal:002006,similar to AA sequence:UniProtKB:P97027;locus_tag=JACPCCOE_01281;product=Aliphatic sulfonates import ATP-binding protein SsuB
FOTK01000028.1	Prodigal:002006	CDS	32085	33440	.	+	0	ID=JACPCCOE_01282;eC_number=1.14.14.10;Name=ntaA_4;gene=ntaA_4;inference=ab initio prediction:Prodigal:002006,similar to AA sequence:UniProtKB:P54989;locus_tag=JACPCCOE_01282;product=Nitrilotriacetate monooxygenase component A
FOTK01000028.1	Prodigal:002006	CDS	33446	34522	.	+	0	ID=JACPCCOE_01283;inference=ab initio prediction:Prodigal:002006;locus_tag=JACPCCOE_01283;product=hypothetical protein
FOTK01000028.1	Prodigal:002006	CDS	34556	35638	.	+	0	ID=JACPCCOE_01284;inference=ab initio prediction:Prodigal:002006;locus_tag=JACPCCOE_01284;product=hypothetical protein
FOTK01000028.1	Prodigal:002006	CDS	35652	36464	.	+	0	ID=JACPCCOE_01285;Name=ssuC_3;db_xref=COG:COG0600;gene=ssuC_3;inference=ab initio prediction:Prodigal:002006,similar to AA sequence:UniProtKB:P40401;locus_tag=JACPCCOE_01285;product=Putative aliphatic sulfonates transport permease protein SsuC
FOTK01000028.1	Prodigal:002006	CDS	36475	37239	.	+	0	ID=JACPCCOE_01286;Name=ssuC_4;db_xref=COG:COG0600;gene=ssuC_4;inference=ab initio prediction:Prodigal:002006,similar to AA sequence:UniProtKB:P40401;locus_tag=JACPCCOE_01286;product=Putative aliphatic sulfonates transport permease protein SsuC
FOTK01000028.1	Prodigal:002006	CDS	37482	39062	.	-	0	ID=JACPCCOE_01287;Name=sgrR_1;gene=sgrR_1;inference=ab initio prediction:Prodigal:002006,protein motif:HAMAP:MF_01449;locus_tag=JACPCCOE_01287;product=HTH-type transcriptional regulator SgrR
FOTK01000028.1	Prodigal:002006	CDS	39092	40492	.	-	0	ID=JACPCCOE_01288;eC_number=1.14.13.131;Name=dmoA_2;gene=dmoA_2;inference=ab initio prediction:Prodigal:002006,similar to AA sequence:UniProtKB:E9JFX9;locus_tag=JACPCCOE_01288;product=Dimethyl-sulfide monooxygenase
FOTK01000028.1	Prodigal:002006	CDS	40522	41703	.	-	0	ID=JACPCCOE_01289;Name=soxC_3;gene=soxC_3;inference=ab initio prediction:Prodigal:002006,similar to AA sequence:UniProtKB:P54998;locus_tag=JACPCCOE_01289;product=Dibenzothiophene desulfurization enzyme C
FOTK01000028.1	Prodigal:002006	CDS	41729	43333	.	-	0	ID=JACPCCOE_01290;Name=gsiB_1;db_xref=COG:COG0747;gene=gsiB_1;inference=ab initio prediction:Prodigal:002006,similar to AA sequence:UniProtKB:P75797;locus_tag=JACPCCOE_01290;product=Glutathione-binding protein GsiB
FOTK01000028.1	Prodigal:002006	CDS	43584	43709	.	+	0	ID=JACPCCOE_01291;inference=ab initio prediction:Prodigal:002006;locus_tag=JACPCCOE_01291;product=hypothetical protein
FOTK01000028.1	Prodigal:002006	CDS	43706	44572	.	+	0	ID=JACPCCOE_01292;Name=nlpA;db_xref=COG:COG1464;gene=nlpA;inference=ab initio prediction:Prodigal:002006,similar to AA sequence:UniProtKB:P04846;locus_tag=JACPCCOE_01292;product=Lipoprotein 28
FOTK01000028.1	Prodigal:002006	CDS	44758	46095	.	+	0	ID=JACPCCOE_01293;eC_number=1.14.14.10;Name=ntaA_5;gene=ntaA_5;inference=ab initio prediction:Prodigal:002006,similar to AA sequence:UniProtKB:P54989;locus_tag=JACPCCOE_01293;product=Nitrilotriacetate monooxygenase component A
FOTK01000028.1	Prodigal:002006	CDS	46114	47454	.	+	0	ID=JACPCCOE_01294;eC_number=1.14.14.10;Name=ntaA_6;gene=ntaA_6;inference=ab initio prediction:Prodigal:002006,similar to AA sequence:UniProtKB:P54989;locus_tag=JACPCCOE_01294;product=Nitrilotriacetate monooxygenase component A
FOTK01000028.1	Prodigal:002006	CDS	47470	48456	.	+	0	ID=JACPCCOE_01295;Name=dppB_2;db_xref=COG:COG0601;gene=dppB_2;inference=ab initio prediction:Prodigal:002006,similar to AA sequence:UniProtKB:P0AEF8;locus_tag=JACPCCOE_01295;product=Dipeptide transport system permease protein DppB
FOTK01000028.1	Prodigal:002006	CDS	48456	49439	.	+	0	ID=JACPCCOE_01296;Name=gsiD_1;db_xref=COG:COG1173;gene=gsiD_1;inference=ab initio prediction:Prodigal:002006,similar to AA sequence:UniProtKB:P75799;locus_tag=JACPCCOE_01296;product=Glutathione transport system permease protein GsiD
FOTK01000028.1	Prodigal:002006	CDS	49436	50431	.	+	0	ID=JACPCCOE_01297;eC_number=7.6.2.8;Name=btuD_3;gene=btuD_3;inference=ab initio prediction:Prodigal:002006,protein motif:HAMAP:MF_01005;locus_tag=JACPCCOE_01297;product=Vitamin B12 import ATP-binding protein BtuD
FOTK01000028.1	Prodigal:002006	CDS	50409	51347	.	+	0	ID=JACPCCOE_01298;eC_number=7.6.2.8;Name=btuD_4;gene=btuD_4;inference=ab initio prediction:Prodigal:002006,protein motif:HAMAP:MF_01005;locus_tag=JACPCCOE_01298;product=Vitamin B12 import ATP-binding protein BtuD
FOTK01000028.1	Prodigal:002006	CDS	51393	51770	.	+	0	ID=JACPCCOE_01299;inference=ab initio prediction:Prodigal:002006;locus_tag=JACPCCOE_01299;product=hypothetical protein
FOTK01000028.1	Prodigal:002006	CDS	51795	52871	.	-	0	ID=JACPCCOE_01300;eC_number=2.5.1.47;Name=cysK_1;gene=cysK_1;inference=ab initio prediction:Prodigal:002006,similar to AA sequence:UniProtKB:P63871;locus_tag=JACPCCOE_01300;product=Cysteine synthase
FOTK01000028.1	Prodigal:002006	CDS	52868	54637	.	-	0	ID=JACPCCOE_01301;eC_number=7.4.2.10;Name=gsiA_2;db_xref=COG:COG1123;gene=gsiA_2;inference=ab initio prediction:Prodigal:002006,similar to AA sequence:UniProtKB:P75796;locus_tag=JACPCCOE_01301;product=Glutathione import ATP-binding protein GsiA
FOTK01000028.1	Prodigal:002006	CDS	54634	55500	.	-	0	ID=JACPCCOE_01302;Name=gsiD_2;db_xref=COG:COG1173;gene=gsiD_2;inference=ab initio prediction:Prodigal:002006,similar to AA sequence:UniProtKB:P75799;locus_tag=JACPCCOE_01302;product=Glutathione transport system permease protein GsiD
FOTK01000028.1	Prodigal:002006	CDS	55497	56462	.	-	0	ID=JACPCCOE_01303;Name=gsiC_1;db_xref=COG:COG0601;gene=gsiC_1;inference=ab initio prediction:Prodigal:002006,similar to AA sequence:UniProtKB:P75798;locus_tag=JACPCCOE_01303;product=Glutathione transport system permease protein GsiC
FOTK01000028.1	Prodigal:002006	CDS	56443	58098	.	-	0	ID=JACPCCOE_01304;Name=gsiB_2;db_xref=COG:COG0747;gene=gsiB_2;inference=ab initio prediction:Prodigal:002006,similar to AA sequence:UniProtKB:P75797;locus_tag=JACPCCOE_01304;product=Glutathione-binding protein GsiB
FOTK01000028.1	Prodigal:002006	CDS	58148	59173	.	-	0	ID=JACPCCOE_01305;inference=ab initio prediction:Prodigal:002006;locus_tag=JACPCCOE_01305;product=hypothetical protein
FOTK01000028.1	Prodigal:002006	CDS	59177	60103	.	-	0	ID=JACPCCOE_01306;inference=ab initio prediction:Prodigal:002006;locus_tag=JACPCCOE_01306;product=hypothetical protein
FOTK01000028.1	Prodigal:002006	CDS	60133	61065	.	-	0	ID=JACPCCOE_01307;inference=ab initio prediction:Prodigal:002006;locus_tag=JACPCCOE_01307;product=hypothetical protein
FOTK01000028.1	Prodigal:002006	CDS	61090	62868	.	-	0	ID=JACPCCOE_01308;eC_number=7.6.2.8;Name=btuD_5;gene=btuD_5;inference=ab initio prediction:Prodigal:002006,protein motif:HAMAP:MF_01005;locus_tag=JACPCCOE_01308;product=Vitamin B12 import ATP-binding protein BtuD
FOTK01000028.1	Prodigal:002006	CDS	62954	63490	.	-	0	ID=JACPCCOE_01309;inference=ab initio prediction:Prodigal:002006;locus_tag=JACPCCOE_01309;product=hypothetical protein
FOTK01000028.1	Prodigal:002006	CDS	63524	64702	.	-	0	ID=JACPCCOE_01310;eC_number=3.5.1.32;Name=hipO_1;db_xref=COG:COG1473;gene=hipO_1;inference=ab initio prediction:Prodigal:002006,similar to AA sequence:UniProtKB:P45493;locus_tag=JACPCCOE_01310;product=Hippurate hydrolase
FOTK01000028.1	Prodigal:002006	CDS	64714	66057	.	-	0	ID=JACPCCOE_01311;eC_number=1.14.-.-;Name=moxC;db_xref=COG:COG2141;gene=moxC;inference=ab initio prediction:Prodigal:002006,similar to AA sequence:UniProtKB:O34974;locus_tag=JACPCCOE_01311;product=Putative monooxygenase MoxC
FOTK01000028.1	Prodigal:002006	CDS	66081	67073	.	-	0	ID=JACPCCOE_01312;eC_number=1.1.98.2;Name=fgd;gene=fgd;inference=ab initio prediction:Prodigal:002006,protein motif:HAMAP:MF_02123;locus_tag=JACPCCOE_01312;product=F420-dependent glucose-6-phosphate dehydrogenase
FOTK01000028.1	Prodigal:002006	CDS	67478	68878	.	-	0	ID=JACPCCOE_01313;eC_number=1.14.14.10;Name=ntaA_7;gene=ntaA_7;inference=ab initio prediction:Prodigal:002006,similar to AA sequence:UniProtKB:P54989;locus_tag=JACPCCOE_01313;product=Nitrilotriacetate monooxygenase component A
FOTK01000028.1	Prodigal:002006	CDS	68916	69542	.	-	0	ID=JACPCCOE_01314;inference=ab initio prediction:Prodigal:002006;locus_tag=JACPCCOE_01314;product=hypothetical protein
FOTK01000028.1	Prodigal:002006	CDS	69995	71380	.	-	0	ID=JACPCCOE_01315;inference=ab initio prediction:Prodigal:002006;locus_tag=JACPCCOE_01315;product=hypothetical protein
FOTK01000028.1	Prodigal:002006	CDS	71432	72811	.	-	0	ID=JACPCCOE_01316;inference=ab initio prediction:Prodigal:002006;locus_tag=JACPCCOE_01316;product=hypothetical protein
FOTK01000028.1	Prodigal:002006	CDS	73127	74425	.	-	0	ID=JACPCCOE_01317;inference=ab initio prediction:Prodigal:002006;locus_tag=JACPCCOE_01317;product=hypothetical protein
FOTK01000028.1	Prodigal:002006	CDS	74520	75836	.	-	0	ID=JACPCCOE_01318;Name=prsE_2;gene=prsE_2;inference=ab initio prediction:Prodigal:002006,similar to AA sequence:UniProtKB:Q7ANN5;locus_tag=JACPCCOE_01318;product=Type I secretion system membrane fusion protein PrsE
FOTK01000028.1	Prodigal:002006	CDS	75833	76297	.	-	0	ID=JACPCCOE_01319;Name=prsD_2;gene=prsD_2;inference=ab initio prediction:Prodigal:002006,similar to AA sequence:UniProtKB:Q7ANN4;locus_tag=JACPCCOE_01319;product=Type I secretion system ATP-binding protein PrsD
FOTK01000028.1	Prodigal:002006	CDS	76307	77557	.	-	0	ID=JACPCCOE_01320;Name=prsD_3;gene=prsD_3;inference=ab initio prediction:Prodigal:002006,similar to AA sequence:UniProtKB:Q7ANN4;locus_tag=JACPCCOE_01320;product=Type I secretion system ATP-binding protein PrsD
FOTK01000028.1	Prodigal:002006	CDS	77935	78663	.	-	0	ID=JACPCCOE_01321;inference=ab initio prediction:Prodigal:002006;locus_tag=JACPCCOE_01321;product=hypothetical protein
FOTK01000028.1	Prodigal:002006	CDS	78970	81495	.	+	0	ID=JACPCCOE_01322;eC_number=2.7.13.3;Name=rcsC_10;gene=rcsC_10;inference=ab initio prediction:Prodigal:002006,protein motif:HAMAP:MF_00979;locus_tag=JACPCCOE_01322;product=Sensor histidine kinase RcsC
FOTK01000028.1	Prodigal:002006	CDS	81640	83163	.	+	0	ID=JACPCCOE_01323;eC_number=2.7.11.1;Name=kaiC_2;db_xref=COG:COG0467;gene=kaiC_2;inference=ab initio prediction:Prodigal:002006,similar to AA sequence:UniProtKB:Q79PF4;locus_tag=JACPCCOE_01323;product=Circadian clock protein kinase KaiC
FOTK01000028.1	Prodigal:002006	CDS	83160	85214	.	+	0	ID=JACPCCOE_01324;eC_number=2.7.13.3;Name=rcsC_11;gene=rcsC_11;inference=ab initio prediction:Prodigal:002006,protein motif:HAMAP:MF_00979;locus_tag=JACPCCOE_01324;product=Sensor histidine kinase RcsC
FOTK01000028.1	Aragorn:001002	tRNA	85286	85362	.	-	.	ID=JACPCCOE_01325;inference=COORDINATES:profile:Aragorn:001002;locus_tag=JACPCCOE_01325;product=tRNA-Met(cat)
FOTK01000088.1	Prodigal:002006	CDS	188	706	.	+	0	ID=JACPCCOE_01326;inference=ab initio prediction:Prodigal:002006;locus_tag=JACPCCOE_01326;product=hypothetical protein
FOTK01000088.1	Prodigal:002006	CDS	983	1888	.	-	0	ID=JACPCCOE_01327;inference=ab initio prediction:Prodigal:002006;locus_tag=JACPCCOE_01327;product=hypothetical protein
FOTK01000088.1	Prodigal:002006	CDS	2040	3005	.	-	0	ID=JACPCCOE_01328;Name=xerD_1;db_xref=COG:COG4974;gene=xerD_1;inference=ab initio prediction:Prodigal:002006,similar to AA sequence:UniProtKB:O31206;locus_tag=JACPCCOE_01328;product=Tyrosine recombinase XerD
FOTK01000088.1	Prodigal:002006	CDS	3081	3800	.	+	0	ID=JACPCCOE_01329;inference=ab initio prediction:Prodigal:002006;locus_tag=JACPCCOE_01329;product=hypothetical protein
FOTK01000088.1	Prodigal:002006	CDS	3819	4469	.	+	0	ID=JACPCCOE_01330;eC_number=3.6.-.-;Name=soj_1;db_xref=COG:COG1192;gene=soj_1;inference=ab initio prediction:Prodigal:002006,similar to AA sequence:UniProtKB:Q72H90;locus_tag=JACPCCOE_01330;product=Chromosome-partitioning ATPase Soj
FOTK01000088.1	Prodigal:002006	CDS	4466	4849	.	+	0	ID=JACPCCOE_01331;inference=ab initio prediction:Prodigal:002006;locus_tag=JACPCCOE_01331;product=hypothetical protein
FOTK01000088.1	Prodigal:002006	CDS	5077	5784	.	+	0	ID=JACPCCOE_01332;eC_number=3.1.-.-;Name=dinG_1;gene=dinG_1;inference=ab initio prediction:Prodigal:002006,protein motif:HAMAP:MF_02206;locus_tag=JACPCCOE_01332;product=3'-5' exonuclease DinG
FOTK01000088.1	Prodigal:002006	CDS	5765	6025	.	-	0	ID=JACPCCOE_01333;inference=ab initio prediction:Prodigal:002006;locus_tag=JACPCCOE_01333;product=hypothetical protein
FOTK01000088.1	Prodigal:002006	CDS	6468	7232	.	+	0	ID=JACPCCOE_01334;Name=aadR_3;db_xref=COG:COG0664;gene=aadR_3;inference=ab initio prediction:Prodigal:002006,similar to AA sequence:UniProtKB:Q01980;locus_tag=JACPCCOE_01334;product=Transcriptional activatory protein AadR
FOTK01000088.1	Prodigal:002006	CDS	7232	7501	.	+	0	ID=JACPCCOE_01335;inference=ab initio prediction:Prodigal:002006;locus_tag=JACPCCOE_01335;product=hypothetical protein
FOTK01000088.1	Prodigal:002006	CDS	7762	7947	.	+	0	ID=JACPCCOE_01336;inference=ab initio prediction:Prodigal:002006;locus_tag=JACPCCOE_01336;product=hypothetical protein
FOTK01000088.1	Prodigal:002006	CDS	7957	8223	.	+	0	ID=JACPCCOE_01337;inference=ab initio prediction:Prodigal:002006;locus_tag=JACPCCOE_01337;product=hypothetical protein
FOTK01000024.1	Prodigal:002006	CDS	8	313	.	+	0	ID=JACPCCOE_01338;inference=ab initio prediction:Prodigal:002006,similar to AA sequence:ISfinder:ISMex17;locus_tag=JACPCCOE_01338;product=IS110 family transposase ISMex17
FOTK01000024.1	Prodigal:002006	CDS	504	827	.	-	0	ID=JACPCCOE_01339;db_xref=COG:COG0718;inference=ab initio prediction:Prodigal:002006,similar to AA sequence:UniProtKB:P44711;locus_tag=JACPCCOE_01339;product=Nucleoid-associated protein
FOTK01000024.1	Prodigal:002006	CDS	908	2785	.	-	0	ID=JACPCCOE_01340;inference=ab initio prediction:Prodigal:002006;locus_tag=JACPCCOE_01340;product=hypothetical protein
FOTK01000024.1	Prodigal:002006	CDS	2963	3223	.	-	0	ID=JACPCCOE_01341;inference=ab initio prediction:Prodigal:002006;locus_tag=JACPCCOE_01341;product=hypothetical protein
FOTK01000024.1	Prodigal:002006	CDS	3381	4919	.	+	0	ID=JACPCCOE_01342;Name=comM;db_xref=COG:COG0606;gene=comM;inference=ab initio prediction:Prodigal:002006,similar to AA sequence:UniProtKB:P45049;locus_tag=JACPCCOE_01342;product=Competence protein ComM
FOTK01000024.1	Prodigal:002006	CDS	4916	6658	.	+	0	ID=JACPCCOE_01343;eC_number=2.7.11.1;Name=pknD;gene=pknD;inference=ab initio prediction:Prodigal:002006,protein motif:HAMAP:MF_01957;locus_tag=JACPCCOE_01343;product=Serine/threonine-protein kinase PknD
FOTK01000024.1	Prodigal:002006	CDS	6935	7654	.	-	0	ID=JACPCCOE_01344;inference=ab initio prediction:Prodigal:002006;locus_tag=JACPCCOE_01344;product=hypothetical protein
FOTK01000024.1	Prodigal:002006	CDS	7702	8148	.	-	0	ID=JACPCCOE_01345;inference=ab initio prediction:Prodigal:002006;locus_tag=JACPCCOE_01345;product=hypothetical protein
FOTK01000024.1	Prodigal:002006	CDS	8285	8674	.	-	0	ID=JACPCCOE_01346;inference=ab initio prediction:Prodigal:002006;locus_tag=JACPCCOE_01346;product=hypothetical protein
FOTK01000024.1	Prodigal:002006	CDS	8721	10601	.	-	0	ID=JACPCCOE_01347;eC_number=5.4.99.2;Name=mutA;db_xref=COG:COG1884;gene=mutA;inference=ab initio prediction:Prodigal:002006,similar to AA sequence:UniProtKB:P11652;locus_tag=JACPCCOE_01347;product=Methylmalonyl-CoA mutase small subunit
FOTK01000024.1	Prodigal:002006	CDS	10698	11501	.	-	0	ID=JACPCCOE_01348;eC_number=3.6.1.27;Name=uppP;db_xref=COG:COG1968;gene=uppP;inference=ab initio prediction:Prodigal:002006,similar to AA sequence:UniProtKB:P60932;locus_tag=JACPCCOE_01348;product=Undecaprenyl-diphosphatase
FOTK01000024.1	Prodigal:002006	CDS	11757	12449	.	+	0	ID=JACPCCOE_01349;Name=fzlA;gene=fzlA;inference=ab initio prediction:Prodigal:002006,similar to AA sequence:UniProtKB:A0A0H3CDY2;locus_tag=JACPCCOE_01349;product=FtsZ-localized protein A
FOTK01000024.1	Prodigal:002006	CDS	12617	13624	.	+	0	ID=JACPCCOE_01350;eC_number=1.17.99.6;Name=queG;db_xref=COG:COG1600;gene=queG;inference=ab initio prediction:Prodigal:002006,similar to AA sequence:UniProtKB:P97030;locus_tag=JACPCCOE_01350;product=Epoxyqueuosine reductase
FOTK01000024.1	Prodigal:002006	CDS	13621	14484	.	+	0	ID=JACPCCOE_01351;Name=yeeZ;db_xref=COG:COG0451;gene=yeeZ;inference=ab initio prediction:Prodigal:002006,similar to AA sequence:UniProtKB:P0AD12;locus_tag=JACPCCOE_01351;product=Protein YeeZ
FOTK01000024.1	Prodigal:002006	CDS	14485	15360	.	-	0	ID=JACPCCOE_01352;Name=mntC;db_xref=COG:COG1108;gene=mntC;inference=ab initio prediction:Prodigal:002006,similar to AA sequence:UniProtKB:O35024;locus_tag=JACPCCOE_01352;product=Manganese transport system membrane protein MntC
FOTK01000024.1	Prodigal:002006	CDS	15357	16163	.	-	0	ID=JACPCCOE_01353;eC_number=7.2.2.5;Name=scaC;db_xref=COG:COG1121;gene=scaC;inference=ab initio prediction:Prodigal:002006,similar to AA sequence:UniProtKB:P42360;locus_tag=JACPCCOE_01353;product=Manganese import ATP-binding protein ScaC
FOTK01000024.1	Prodigal:002006	CDS	16418	16903	.	+	0	ID=JACPCCOE_01354;Name=zur;db_xref=COG:COG0735;gene=zur;inference=ab initio prediction:Prodigal:002006,similar to AA sequence:UniProtKB:P0AC51;locus_tag=JACPCCOE_01354;product=Zinc uptake regulation protein
FOTK01000024.1	Prodigal:002006	CDS	16919	18427	.	-	0	ID=JACPCCOE_01355;inference=ab initio prediction:Prodigal:002006;locus_tag=JACPCCOE_01355;product=hypothetical protein
FOTK01000024.1	Prodigal:002006	CDS	18855	19202	.	-	0	ID=JACPCCOE_01356;eC_number=1.14.14.18;Name=isdG;gene=isdG;inference=ab initio prediction:Prodigal:002006,protein motif:HAMAP:MF_01272;locus_tag=JACPCCOE_01356;product=Heme oxygenase (staphylobilin-producing)
FOTK01000024.1	Prodigal:002006	CDS	19603	20097	.	+	0	ID=JACPCCOE_01357;inference=ab initio prediction:Prodigal:002006;locus_tag=JACPCCOE_01357;product=hypothetical protein
FOTK01000024.1	Prodigal:002006	CDS	20178	21497	.	-	0	ID=JACPCCOE_01358;eC_number=6.3.5.9;Name=cobB_1;gene=cobB_1;inference=ab initio prediction:Prodigal:002006,similar to AA sequence:UniProtKB:P21632;locus_tag=JACPCCOE_01358;product=Hydrogenobyrinate a%2Cc-diamide synthase
FOTK01000024.1	Prodigal:002006	CDS	21494	22270	.	-	0	ID=JACPCCOE_01359;eC_number=2.1.1.133;Name=cobM;gene=cobM;inference=ab initio prediction:Prodigal:002006,similar to AA sequence:UniProtKB:P21922;locus_tag=JACPCCOE_01359;product=Precorrin-4 C(11)-methyltransferase
FOTK01000024.1	Prodigal:002006	CDS	22267	22671	.	-	0	ID=JACPCCOE_01360;inference=ab initio prediction:Prodigal:002006;locus_tag=JACPCCOE_01360;product=hypothetical protein
FOTK01000024.1	Prodigal:002006	CDS	22668	23888	.	-	0	ID=JACPCCOE_01361;eC_number=2.1.1.132;Name=cobL;gene=cobL;inference=ab initio prediction:Prodigal:002006,similar to AA sequence:UniProtKB:P21921;locus_tag=JACPCCOE_01361;product=Precorrin-6Y C(5%2C15)-methyltransferase [decarboxylating]
FOTK01000024.1	Prodigal:002006	CDS	23902	24684	.	+	0	ID=JACPCCOE_01362;eC_number=1.3.1.54;Name=cobK;gene=cobK;inference=ab initio prediction:Prodigal:002006,similar to AA sequence:UniProtKB:P21920;locus_tag=JACPCCOE_01362;product=Precorrin-6A reductase
FOTK01000024.1	Prodigal:002006	CDS	24651	25412	.	-	0	ID=JACPCCOE_01363;eC_number=2.1.1.131;Name=cobJ;gene=cobJ;inference=ab initio prediction:Prodigal:002006,similar to AA sequence:UniProtKB:P21640;locus_tag=JACPCCOE_01363;product=Precorrin-3B C(17)-methyltransferase
FOTK01000024.1	Prodigal:002006	CDS	25409	26188	.	-	0	ID=JACPCCOE_01364;eC_number=2.1.1.130;Name=cobI;gene=cobI;inference=ab initio prediction:Prodigal:002006,similar to AA sequence:UniProtKB:P21639;locus_tag=JACPCCOE_01364;product=Precorrin-2 C(20)-methyltransferase
FOTK01000024.1	Prodigal:002006	CDS	26188	26868	.	-	0	ID=JACPCCOE_01365;eC_number=5.4.99.61;Name=cobH;gene=cobH;inference=ab initio prediction:Prodigal:002006,similar to AA sequence:UniProtKB:P21638;locus_tag=JACPCCOE_01365;product=Precorrin-8X methylmutase
FOTK01000024.1	Prodigal:002006	CDS	26865	28301	.	-	0	ID=JACPCCOE_01366;inference=ab initio prediction:Prodigal:002006;locus_tag=JACPCCOE_01366;product=hypothetical protein
FOTK01000024.1	Prodigal:002006	CDS	28298	31774	.	-	0	ID=JACPCCOE_01367;inference=ab initio prediction:Prodigal:002006;locus_tag=JACPCCOE_01367;product=hypothetical protein
FOTK01000024.1	Prodigal:002006	CDS	31847	32881	.	-	0	ID=JACPCCOE_01368;eC_number=3.6.-.-;Name=yjiA_1;db_xref=COG:COG0523;gene=yjiA_1;inference=ab initio prediction:Prodigal:002006,similar to AA sequence:UniProtKB:P24203;locus_tag=JACPCCOE_01368;product=P-loop guanosine triphosphatase YjiA
FOTK01000024.1	Prodigal:002006	CDS	32878	33276	.	-	0	ID=JACPCCOE_01369;inference=ab initio prediction:Prodigal:002006;locus_tag=JACPCCOE_01369;product=hypothetical protein
FOTK01000024.1	Prodigal:002006	CDS	33269	34003	.	-	0	ID=JACPCCOE_01370;inference=ab initio prediction:Prodigal:002006;locus_tag=JACPCCOE_01370;product=hypothetical protein
FOTK01000024.1	Prodigal:002006	CDS	34020	34202	.	-	0	ID=JACPCCOE_01371;inference=ab initio prediction:Prodigal:002006;locus_tag=JACPCCOE_01371;product=hypothetical protein
FOTK01000024.1	Prodigal:002006	CDS	34652	35668	.	+	0	ID=JACPCCOE_01372;inference=ab initio prediction:Prodigal:002006;locus_tag=JACPCCOE_01372;product=hypothetical protein
FOTK01000024.1	Prodigal:002006	CDS	35887	37242	.	+	0	ID=JACPCCOE_01373;inference=ab initio prediction:Prodigal:002006;locus_tag=JACPCCOE_01373;product=hypothetical protein
FOTK01000024.1	Prodigal:002006	CDS	37540	38886	.	+	0	ID=JACPCCOE_01374;Name=proP_1;gene=proP_1;inference=ab initio prediction:Prodigal:002006,similar to AA sequence:UniProtKB:P0C0L7;locus_tag=JACPCCOE_01374;product=Proline/betaine transporter
FOTK01000024.1	Prodigal:002006	CDS	38978	39820	.	-	0	ID=JACPCCOE_01375;inference=ab initio prediction:Prodigal:002006;locus_tag=JACPCCOE_01375;product=hypothetical protein
FOTK01000024.1	Prodigal:002006	CDS	39856	40563	.	-	0	ID=JACPCCOE_01376;eC_number=2.1.1.222;Name=COQ3_2;gene=COQ3_2;inference=ab initio prediction:Prodigal:002006,protein motif:HAMAP:MF_00472;locus_tag=JACPCCOE_01376;product=Ubiquinone biosynthesis O-methyltransferase%2C mitochondrial
FOTK01000024.1	Prodigal:002006	CDS	41381	42970	.	-	0	ID=JACPCCOE_01377;inference=ab initio prediction:Prodigal:002006;locus_tag=JACPCCOE_01377;product=hypothetical protein
FOTK01000024.1	Prodigal:002006	CDS	42973	43425	.	-	0	ID=JACPCCOE_01378;inference=ab initio prediction:Prodigal:002006;locus_tag=JACPCCOE_01378;product=hypothetical protein
FOTK01000024.1	Prodigal:002006	CDS	43492	45120	.	-	0	ID=JACPCCOE_01379;eC_number=6.3.4.2;Name=pyrG;db_xref=COG:COG0504;gene=pyrG;inference=ab initio prediction:Prodigal:002006,similar to AA sequence:UniProtKB:P0A7E5;locus_tag=JACPCCOE_01379;product=CTP synthase
FOTK01000024.1	Prodigal:002006	CDS	45367	45768	.	-	0	ID=JACPCCOE_01380;inference=ab initio prediction:Prodigal:002006;locus_tag=JACPCCOE_01380;product=hypothetical protein
FOTK01000024.1	Prodigal:002006	CDS	46031	46498	.	+	0	ID=JACPCCOE_01381;inference=ab initio prediction:Prodigal:002006;locus_tag=JACPCCOE_01381;product=hypothetical protein
FOTK01000024.1	Prodigal:002006	CDS	46505	47416	.	-	0	ID=JACPCCOE_01382;eC_number=2.7.4.1;db_xref=COG:COG2326;inference=ab initio prediction:Prodigal:002006,similar to AA sequence:UniProtKB:Q9I154;locus_tag=JACPCCOE_01382;product=Polyphosphate:ADP phosphotransferase
FOTK01000024.1	Prodigal:002006	CDS	47673	48434	.	-	0	ID=JACPCCOE_01383;eC_number=5.3.1.1;Name=tpiA;db_xref=COG:COG0149;gene=tpiA;inference=ab initio prediction:Prodigal:002006,similar to AA sequence:UniProtKB:Q8L1Z5;locus_tag=JACPCCOE_01383;product=Triosephosphate isomerase
FOTK01000024.1	Prodigal:002006	CDS	48620	50521	.	+	0	ID=JACPCCOE_01384;eC_number=5.2.1.8;Name=ppiD;db_xref=COG:COG0760;gene=ppiD;inference=ab initio prediction:Prodigal:002006,similar to AA sequence:UniProtKB:P0ADY1;locus_tag=JACPCCOE_01384;product=Peptidyl-prolyl cis-trans isomerase D
FOTK01000024.1	Prodigal:002006	CDS	50527	52047	.	+	0	ID=JACPCCOE_01385;eC_number=4.1.3.27;Name=trpE;db_xref=COG:COG0147;gene=trpE;inference=ab initio prediction:Prodigal:002006,similar to AA sequence:UniProtKB:P20580;locus_tag=JACPCCOE_01385;product=Anthranilate synthase component 1
FOTK01000024.1	Prodigal:002006	CDS	52069	52725	.	+	0	ID=JACPCCOE_01386;eC_number=4.1.3.27;Name=trpG;db_xref=COG:COG0512;gene=trpG;inference=ab initio prediction:Prodigal:002006,similar to AA sequence:UniProtKB:P26922;locus_tag=JACPCCOE_01386;product=Anthranilate synthase component 2
FOTK01000024.1	Prodigal:002006	CDS	52761	53798	.	+	0	ID=JACPCCOE_01387;eC_number=2.4.2.18;Name=trpD;db_xref=COG:COG0547;gene=trpD;inference=ab initio prediction:Prodigal:002006,similar to AA sequence:UniProtKB:A0R048;locus_tag=JACPCCOE_01387;product=Anthranilate phosphoribosyltransferase
FOTK01000024.1	Prodigal:002006	CDS	53795	54688	.	+	0	ID=JACPCCOE_01388;eC_number=4.1.1.48;Name=trpC;gene=trpC;inference=ab initio prediction:Prodigal:002006,similar to AA sequence:UniProtKB:Q2YRR4;locus_tag=JACPCCOE_01388;product=Indole-3-glycerol phosphate synthase
FOTK01000024.1	Prodigal:002006	CDS	54691	55182	.	+	0	ID=JACPCCOE_01389;eC_number=4.6.1.17;Name=moaC;db_xref=COG:COG0315;gene=moaC;inference=ab initio prediction:Prodigal:002006,similar to AA sequence:UniProtKB:P0A738;locus_tag=JACPCCOE_01389;product=Cyclic pyranopterin monophosphate synthase
FOTK01000024.1	Prodigal:002006	CDS	55179	56408	.	+	0	ID=JACPCCOE_01390;eC_number=2.10.1.1;Name=moeA_1;db_xref=COG:COG0303;gene=moeA_1;inference=ab initio prediction:Prodigal:002006,similar to AA sequence:UniProtKB:P12281;locus_tag=JACPCCOE_01390;product=Molybdopterin molybdenumtransferase
FOTK01000024.1	Prodigal:002006	CDS	56413	58191	.	-	0	ID=JACPCCOE_01391;inference=ab initio prediction:Prodigal:002006;locus_tag=JACPCCOE_01391;product=hypothetical protein
FOTK01000024.1	Prodigal:002006	CDS	58354	59856	.	+	0	ID=JACPCCOE_01392;eC_number=2.4.2.59;Name=thi4;gene=thi4;inference=ab initio prediction:Prodigal:002006,protein motif:HAMAP:MF_00304;locus_tag=JACPCCOE_01392;product=Thiamine thiazole synthase
FOTK01000024.1	Prodigal:002006	CDS	59970	61253	.	+	0	ID=JACPCCOE_01393;inference=ab initio prediction:Prodigal:002006;locus_tag=JACPCCOE_01393;product=hypothetical protein
FOTK01000024.1	Prodigal:002006	CDS	61400	61717	.	+	0	ID=JACPCCOE_01394;inference=ab initio prediction:Prodigal:002006;locus_tag=JACPCCOE_01394;product=hypothetical protein
FOTK01000024.1	Prodigal:002006	CDS	61945	63870	.	-	0	ID=JACPCCOE_01395;eC_number=3.6.5.-;Name=lepA;gene=lepA;inference=ab initio prediction:Prodigal:002006,similar to AA sequence:UniProtKB:P65272;locus_tag=JACPCCOE_01395;product=Elongation factor 4
FOTK01000024.1	Prodigal:002006	CDS	63967	64185	.	-	0	ID=JACPCCOE_01396;inference=ab initio prediction:Prodigal:002006;locus_tag=JACPCCOE_01396;product=hypothetical protein
FOTK01000024.1	Prodigal:002006	CDS	64225	65016	.	-	0	ID=JACPCCOE_01397;inference=ab initio prediction:Prodigal:002006;locus_tag=JACPCCOE_01397;product=hypothetical protein
FOTK01000024.1	Prodigal:002006	CDS	65306	66016	.	+	0	ID=JACPCCOE_01398;Name=baeR;db_xref=COG:COG0745;gene=baeR;inference=ab initio prediction:Prodigal:002006,similar to AA sequence:UniProtKB:P69228;locus_tag=JACPCCOE_01398;product=Transcriptional regulatory protein BaeR
FOTK01000024.1	Prodigal:002006	CDS	66033	67835	.	+	0	ID=JACPCCOE_01399;eC_number=2.7.-.-;Name=sasA_9;gene=sasA_9;inference=ab initio prediction:Prodigal:002006,protein motif:HAMAP:MF_01837;locus_tag=JACPCCOE_01399;product=Adaptive-response sensory-kinase SasA
FOTK01000024.1	Prodigal:002006	CDS	67835	68275	.	+	0	ID=JACPCCOE_01400;eC_number=2.7.11.-;Name=hprK;gene=hprK;inference=ab initio prediction:Prodigal:002006,similar to AA sequence:UniProtKB:Q9ZA98;locus_tag=JACPCCOE_01400;product=HPr kinase/phosphorylase
FOTK01000024.1	Prodigal:002006	CDS	68450	68851	.	+	0	ID=JACPCCOE_01401;eC_number=2.7.1.191;Name=manX;db_xref=COG:COG2893;gene=manX;inference=ab initio prediction:Prodigal:002006,similar to AA sequence:UniProtKB:P69797;locus_tag=JACPCCOE_01401;product=PTS system mannose-specific EIIAB component
FOTK01000024.1	Prodigal:002006	CDS	68858	70162	.	-	0	ID=JACPCCOE_01402;inference=ab initio prediction:Prodigal:002006;locus_tag=JACPCCOE_01402;product=hypothetical protein
FOTK01000024.1	Prodigal:002006	CDS	70334	71647	.	-	0	ID=JACPCCOE_01403;Name=hslU;db_xref=COG:COG1220;gene=hslU;inference=ab initio prediction:Prodigal:002006,similar to AA sequence:UniProtKB:P0A6H5;locus_tag=JACPCCOE_01403;product=ATP-dependent protease ATPase subunit HslU
FOTK01000024.1	Prodigal:002006	CDS	71764	73278	.	-	0	ID=JACPCCOE_01404;Name=bicA;db_xref=COG:COG0659;gene=bicA;inference=ab initio prediction:Prodigal:002006,similar to AA sequence:UniProtKB:Q14SY0;locus_tag=JACPCCOE_01404;product=Bicarbonate transporter BicA
FOTK01000024.1	Prodigal:002006	CDS	73433	75103	.	-	0	ID=JACPCCOE_01405;inference=ab initio prediction:Prodigal:002006;locus_tag=JACPCCOE_01405;product=hypothetical protein
FOTK01000024.1	Prodigal:002006	CDS	75210	75788	.	-	0	ID=JACPCCOE_01406;eC_number=3.4.25.2;Name=hslV;db_xref=COG:COG5405;gene=hslV;inference=ab initio prediction:Prodigal:002006,similar to AA sequence:UniProtKB:P43772;locus_tag=JACPCCOE_01406;product=ATP-dependent protease subunit HslV
FOTK01000024.1	Prodigal:002006	CDS	75853	76605	.	-	0	ID=JACPCCOE_01407;inference=ab initio prediction:Prodigal:002006;locus_tag=JACPCCOE_01407;product=hypothetical protein
FOTK01000024.1	Prodigal:002006	CDS	76839	77288	.	-	0	ID=JACPCCOE_01408;inference=ab initio prediction:Prodigal:002006;locus_tag=JACPCCOE_01408;product=hypothetical protein
FOTK01000024.1	Prodigal:002006	CDS	77599	78825	.	+	0	ID=JACPCCOE_01409;eC_number=2.4.1.250;Name=mshA_7;gene=mshA_7;inference=ab initio prediction:Prodigal:002006,protein motif:HAMAP:MF_01695;locus_tag=JACPCCOE_01409;product=D-inositol-3-phosphate glycosyltransferase
FOTK01000024.1	Prodigal:002006	CDS	78818	79096	.	+	0	ID=JACPCCOE_01410;inference=ab initio prediction:Prodigal:002006;locus_tag=JACPCCOE_01410;product=hypothetical protein
FOTK01000024.1	Prodigal:002006	CDS	79242	79541	.	+	0	ID=JACPCCOE_01411;inference=ab initio prediction:Prodigal:002006;locus_tag=JACPCCOE_01411;product=hypothetical protein
FOTK01000024.1	Prodigal:002006	CDS	79558	81504	.	-	0	ID=JACPCCOE_01412;Name=selB_1;db_xref=COG:COG3276;gene=selB_1;inference=ab initio prediction:Prodigal:002006,similar to AA sequence:UniProtKB:Q46455;locus_tag=JACPCCOE_01412;product=Selenocysteine-specific elongation factor
FOTK01000024.1	Prodigal:002006	CDS	81851	83365	.	+	0	ID=JACPCCOE_01413;inference=ab initio prediction:Prodigal:002006;locus_tag=JACPCCOE_01413;product=hypothetical protein
FOTK01000024.1	Prodigal:002006	CDS	83516	84682	.	+	0	ID=JACPCCOE_01414;eC_number=6.3.2.2;db_xref=COG:COG2170;inference=ab initio prediction:Prodigal:002006,similar to AA sequence:UniProtKB:P9WPK9;locus_tag=JACPCCOE_01414;product=Putative glutamate--cysteine ligase 2
FOTK01000024.1	Prodigal:002006	CDS	84838	85308	.	-	0	ID=JACPCCOE_01415;eC_number=3.1.-.-;Name=vapC_2;gene=vapC_2;inference=ab initio prediction:Prodigal:002006,protein motif:HAMAP:MF_00265;locus_tag=JACPCCOE_01415;product=tRNA(fMet)-specific endonuclease VapC
FOTK01000024.1	Prodigal:002006	CDS	85396	85998	.	-	0	ID=JACPCCOE_01416;inference=ab initio prediction:Prodigal:002006;locus_tag=JACPCCOE_01416;product=hypothetical protein
FOTK01000024.1	Prodigal:002006	CDS	86195	86656	.	+	0	ID=JACPCCOE_01417;inference=ab initio prediction:Prodigal:002006;locus_tag=JACPCCOE_01417;product=hypothetical protein
FOTK01000024.1	Prodigal:002006	CDS	86757	88037	.	+	0	ID=JACPCCOE_01418;eC_number=3.5.1.87;Name=hyuC_1;db_xref=COG:COG0624;gene=hyuC_1;inference=ab initio prediction:Prodigal:002006,similar to AA sequence:UniProtKB:Q6DTN4;locus_tag=JACPCCOE_01418;product=N-carbamoyl-L-amino-acid hydrolase
FOTK01000024.1	Prodigal:002006	CDS	88034	89266	.	+	0	ID=JACPCCOE_01419;eC_number=3.5.1.87;Name=amaB_1;gene=amaB_1;inference=ab initio prediction:Prodigal:002006,similar to AA sequence:UniProtKB:P37113;locus_tag=JACPCCOE_01419;product=N-carbamoyl-L-amino acid hydrolase
FOTK01000024.1	Prodigal:002006	CDS	89322	90605	.	+	0	ID=JACPCCOE_01420;eC_number=2.3.1.179;Name=fabF_3;db_xref=COG:COG0304;gene=fabF_3;inference=ab initio prediction:Prodigal:002006,similar to AA sequence:UniProtKB:Q83E37;locus_tag=JACPCCOE_01420;product=3-oxoacyl-[acyl-carrier-protein] synthase 2
FOTK01000024.1	Prodigal:002006	CDS	90602	91360	.	+	0	ID=JACPCCOE_01421;eC_number=1.1.1.100;Name=fabG_3;gene=fabG_3;inference=ab initio prediction:Prodigal:002006,similar to AA sequence:UniProtKB:P0A2C9;locus_tag=JACPCCOE_01421;product=3-oxoacyl-[acyl-carrier-protein] reductase FabG
FOTK01000024.1	Prodigal:002006	CDS	91474	91764	.	+	0	ID=JACPCCOE_01422;inference=ab initio prediction:Prodigal:002006;locus_tag=JACPCCOE_01422;product=hypothetical protein
FOTK01000024.1	Prodigal:002006	CDS	91773	92795	.	+	0	ID=JACPCCOE_01423;eC_number=1.1.1.103;Name=tdh_1;gene=tdh_1;inference=ab initio prediction:Prodigal:002006,protein motif:HAMAP:MF_00627;locus_tag=JACPCCOE_01423;product=L-threonine 3-dehydrogenase
FOTK01000024.1	Prodigal:002006	CDS	92930	93946	.	+	0	ID=JACPCCOE_01424;eC_number=2.3.1.241;Name=lpxL;gene=lpxL;inference=ab initio prediction:Prodigal:002006,protein motif:HAMAP:MF_01942;locus_tag=JACPCCOE_01424;product=Lipid A biosynthesis lauroyltransferase
FOTK01000024.1	Prodigal:002006	CDS	93954	94727	.	+	0	ID=JACPCCOE_01425;inference=ab initio prediction:Prodigal:002006;locus_tag=JACPCCOE_01425;product=hypothetical protein
FOTK01000024.1	Prodigal:002006	CDS	94819	95535	.	+	0	ID=JACPCCOE_01426;inference=ab initio prediction:Prodigal:002006;locus_tag=JACPCCOE_01426;product=hypothetical protein
FOTK01000024.1	Prodigal:002006	CDS	95652	96722	.	+	0	ID=JACPCCOE_01427;eC_number=1.1.1.-;Name=hcxB;db_xref=COG:COG2055;gene=hcxB;inference=ab initio prediction:Prodigal:002006,similar to AA sequence:UniProtKB:P30178;locus_tag=JACPCCOE_01427;product=Hydroxycarboxylate dehydrogenase B
FOTK01000024.1	Prodigal:002006	CDS	96787	98097	.	+	0	ID=JACPCCOE_01428;Name=garP_1;gene=garP_1;inference=ab initio prediction:Prodigal:002006,similar to AA sequence:UniProtKB:P0AA80;locus_tag=JACPCCOE_01428;product=putative galactarate transporter
FOTK01000024.1	Prodigal:002006	CDS	98094	99671	.	+	0	ID=JACPCCOE_01429;eC_number=4.2.1.42;Name=garD_1;db_xref=COG:COG2721;gene=garD_1;inference=ab initio prediction:Prodigal:002006,similar to AA sequence:UniProtKB:P39829;locus_tag=JACPCCOE_01429;product=Galactarate dehydratase (L-threo-forming)
FOTK01000024.1	Prodigal:002006	CDS	99818	100864	.	-	0	ID=JACPCCOE_01430;inference=ab initio prediction:Prodigal:002006;locus_tag=JACPCCOE_01430;product=hypothetical protein
FOTK01000024.1	Prodigal:002006	CDS	101230	102006	.	+	0	ID=JACPCCOE_01431;inference=ab initio prediction:Prodigal:002006;locus_tag=JACPCCOE_01431;product=hypothetical protein
FOTK01000024.1	Prodigal:002006	CDS	102164	105850	.	+	0	ID=JACPCCOE_01432;Name=putA;db_xref=COG:COG0506;gene=putA;inference=ab initio prediction:Prodigal:002006,similar to AA sequence:UniProtKB:P09546;locus_tag=JACPCCOE_01432;product=Bifunctional protein PutA
FOTK01000024.1	Prodigal:002006	CDS	105855	107447	.	-	0	ID=JACPCCOE_01433;Name=sgrR_2;gene=sgrR_2;inference=ab initio prediction:Prodigal:002006,protein motif:HAMAP:MF_01449;locus_tag=JACPCCOE_01433;product=HTH-type transcriptional regulator SgrR
FOTK01000024.1	Prodigal:002006	CDS	107638	107931	.	-	0	ID=JACPCCOE_01434;inference=ab initio prediction:Prodigal:002006;locus_tag=JACPCCOE_01434;product=hypothetical protein
FOTK01000024.1	Prodigal:002006	CDS	108919	109911	.	+	0	ID=JACPCCOE_01435;inference=ab initio prediction:Prodigal:002006;locus_tag=JACPCCOE_01435;product=hypothetical protein
FOTK01000009.1	Prodigal:002006	CDS	331	2649	.	-	0	ID=JACPCCOE_01436;Name=fhuA_2;db_xref=COG:COG1629;gene=fhuA_2;inference=ab initio prediction:Prodigal:002006,similar to AA sequence:UniProtKB:P06971;locus_tag=JACPCCOE_01436;product=Ferrichrome outer membrane transporter/phage receptor
FOTK01000009.1	Prodigal:002006	CDS	2763	3164	.	+	0	ID=JACPCCOE_01437;inference=ab initio prediction:Prodigal:002006;locus_tag=JACPCCOE_01437;product=hypothetical protein
FOTK01000009.1	Prodigal:002006	CDS	3176	3892	.	-	0	ID=JACPCCOE_01438;Name=nanR_2;gene=nanR_2;inference=ab initio prediction:Prodigal:002006,protein motif:HAMAP:MF_01236;locus_tag=JACPCCOE_01438;product=HTH-type transcriptional repressor NanR
FOTK01000009.1	Prodigal:002006	CDS	4076	6145	.	+	0	ID=JACPCCOE_01439;Name=aaeB_1;gene=aaeB_1;inference=ab initio prediction:Prodigal:002006,protein motif:HAMAP:MF_01545;locus_tag=JACPCCOE_01439;product=p-hydroxybenzoic acid efflux pump subunit AaeB
FOTK01000009.1	Prodigal:002006	CDS	6139	6333	.	+	0	ID=JACPCCOE_01440;Name=aaeX_1;gene=aaeX_1;inference=ab initio prediction:Prodigal:002006,protein motif:HAMAP:MF_01546;locus_tag=JACPCCOE_01440;product=Protein AaeX
FOTK01000009.1	Prodigal:002006	CDS	6342	7250	.	+	0	ID=JACPCCOE_01441;Name=aaeA_1;db_xref=COG:COG1566;gene=aaeA_1;inference=ab initio prediction:Prodigal:002006,similar to AA sequence:UniProtKB:P46482;locus_tag=JACPCCOE_01441;product=p-hydroxybenzoic acid efflux pump subunit AaeA
FOTK01000009.1	Prodigal:002006	CDS	7446	8609	.	+	0	ID=JACPCCOE_01442;eC_number=2.5.1.48;Name=metB_1;db_xref=COG:COG0626;gene=metB_1;inference=ab initio prediction:Prodigal:002006,similar to AA sequence:UniProtKB:P00935;locus_tag=JACPCCOE_01442;product=Cystathionine gamma-synthase
FOTK01000009.1	Prodigal:002006	CDS	8619	9395	.	-	0	ID=JACPCCOE_01443;inference=ab initio prediction:Prodigal:002006;locus_tag=JACPCCOE_01443;product=hypothetical protein
FOTK01000009.1	Prodigal:002006	CDS	9576	9800	.	+	0	ID=JACPCCOE_01444;inference=ab initio prediction:Prodigal:002006;locus_tag=JACPCCOE_01444;product=hypothetical protein
FOTK01000009.1	Prodigal:002006	CDS	10071	10856	.	+	0	ID=JACPCCOE_01445;eC_number=3.5.2.9;Name=pxpA_2;db_xref=COG:COG1540;gene=pxpA_2;inference=ab initio prediction:Prodigal:002006,similar to AA sequence:UniProtKB:P42963;locus_tag=JACPCCOE_01445;product=5-oxoprolinase subunit A
FOTK01000009.1	Prodigal:002006	CDS	10953	13298	.	+	0	ID=JACPCCOE_01446;eC_number=4.1.1.17;Name=speF;db_xref=COG:COG1982;gene=speF;inference=ab initio prediction:Prodigal:002006,similar to AA sequence:UniProtKB:P24169;locus_tag=JACPCCOE_01446;product=Inducible ornithine decarboxylase
FOTK01000009.1	Prodigal:002006	CDS	13298	13882	.	+	0	ID=JACPCCOE_01447;eC_number=2.3.1.183;Name=bar_1;gene=bar_1;inference=ab initio prediction:Prodigal:002006,similar to AA sequence:UniProtKB:P16426;locus_tag=JACPCCOE_01447;product=Phosphinothricin N-acetyltransferase
FOTK01000009.1	Prodigal:002006	CDS	13898	14488	.	-	0	ID=JACPCCOE_01448;Name=yceI_1;gene=yceI_1;inference=ab initio prediction:Prodigal:002006,protein motif:HAMAP:MF_00780;locus_tag=JACPCCOE_01448;product=Protein YceI
FOTK01000009.1	Prodigal:002006	CDS	14485	15093	.	-	0	ID=JACPCCOE_01449;Name=yceJ_1;db_xref=COG:COG3038;gene=yceJ_1;inference=ab initio prediction:Prodigal:002006,similar to AA sequence:UniProtKB:P75925;locus_tag=JACPCCOE_01449;product=Cytochrome b561 
FOTK01000009.1	Prodigal:002006	CDS	15122	15730	.	-	0	ID=JACPCCOE_01450;Name=yceI_2;db_xref=COG:COG2353;gene=yceI_2;inference=ab initio prediction:Prodigal:002006,similar to AA sequence:UniProtKB:P0A8X2;locus_tag=JACPCCOE_01450;product=Protein YceI
FOTK01000009.1	Prodigal:002006	CDS	15855	16802	.	+	0	ID=JACPCCOE_01451;Name=pgrR_3;gene=pgrR_3;inference=ab initio prediction:Prodigal:002006,similar to AA sequence:UniProtKB:P77333;locus_tag=JACPCCOE_01451;product=HTH-type transcriptional regulator PgrR
FOTK01000009.1	Prodigal:002006	CDS	16985	17347	.	+	0	ID=JACPCCOE_01452;inference=ab initio prediction:Prodigal:002006;locus_tag=JACPCCOE_01452;product=hypothetical protein
FOTK01000009.1	Prodigal:002006	CDS	17395	17919	.	-	0	ID=JACPCCOE_01453;inference=ab initio prediction:Prodigal:002006;locus_tag=JACPCCOE_01453;product=hypothetical protein
FOTK01000009.1	Prodigal:002006	CDS	18206	18559	.	-	0	ID=JACPCCOE_01454;inference=ab initio prediction:Prodigal:002006;locus_tag=JACPCCOE_01454;product=hypothetical protein
FOTK01000009.1	Prodigal:002006	CDS	18644	19006	.	-	0	ID=JACPCCOE_01455;inference=ab initio prediction:Prodigal:002006;locus_tag=JACPCCOE_01455;product=hypothetical protein
FOTK01000009.1	Prodigal:002006	CDS	19010	19612	.	-	0	ID=JACPCCOE_01456;eC_number=3.6.1.-;Name=nudK_2;gene=nudK_2;inference=ab initio prediction:Prodigal:002006,similar to AA sequence:UniProtKB:P37128;locus_tag=JACPCCOE_01456;product=GDP-mannose pyrophosphatase NudK
FOTK01000009.1	Prodigal:002006	CDS	19725	20480	.	+	0	ID=JACPCCOE_01457;Name=glcR;db_xref=COG:COG1349;gene=glcR;inference=ab initio prediction:Prodigal:002006,similar to AA sequence:UniProtKB:P94591;locus_tag=JACPCCOE_01457;product=HTH-type transcriptional repressor GlcR
FOTK01000009.1	Prodigal:002006	CDS	20528	21256	.	-	0	ID=JACPCCOE_01458;eC_number=2.5.1.16;Name=speE;gene=speE;inference=ab initio prediction:Prodigal:002006,protein motif:HAMAP:MF_00198;locus_tag=JACPCCOE_01458;product=Polyamine aminopropyltransferase
FOTK01000009.1	Prodigal:002006	CDS	21416	21667	.	+	0	ID=JACPCCOE_01459;inference=ab initio prediction:Prodigal:002006;locus_tag=JACPCCOE_01459;product=hypothetical protein
FOTK01000009.1	Prodigal:002006	CDS	21678	21989	.	-	0	ID=JACPCCOE_01460;inference=ab initio prediction:Prodigal:002006;locus_tag=JACPCCOE_01460;product=hypothetical protein
FOTK01000009.1	Prodigal:002006	CDS	22005	23264	.	-	0	ID=JACPCCOE_01461;eC_number=3.5.1.87;Name=hyuC_2;db_xref=COG:COG0624;gene=hyuC_2;inference=ab initio prediction:Prodigal:002006,similar to AA sequence:UniProtKB:Q6DTN4;locus_tag=JACPCCOE_01461;product=N-carbamoyl-L-amino-acid hydrolase
FOTK01000009.1	Prodigal:002006	CDS	23356	23586	.	-	0	ID=JACPCCOE_01462;inference=ab initio prediction:Prodigal:002006;locus_tag=JACPCCOE_01462;product=hypothetical protein
FOTK01000009.1	Prodigal:002006	CDS	23900	24451	.	+	0	ID=JACPCCOE_01463;inference=ab initio prediction:Prodigal:002006;locus_tag=JACPCCOE_01463;product=hypothetical protein
FOTK01000009.1	Prodigal:002006	CDS	24468	24902	.	-	0	ID=JACPCCOE_01464;inference=ab initio prediction:Prodigal:002006;locus_tag=JACPCCOE_01464;product=hypothetical protein
FOTK01000009.1	Prodigal:002006	CDS	25311	28619	.	-	0	ID=JACPCCOE_01465;eC_number=3.6.4.-;Name=mfd_2;db_xref=COG:COG1197;gene=mfd_2;inference=ab initio prediction:Prodigal:002006,similar to AA sequence:UniProtKB:P30958;locus_tag=JACPCCOE_01465;product=Transcription-repair-coupling factor
FOTK01000009.1	Prodigal:002006	CDS	28758	29906	.	-	0	ID=JACPCCOE_01466;inference=ab initio prediction:Prodigal:002006;locus_tag=JACPCCOE_01466;product=hypothetical protein
FOTK01000009.1	Prodigal:002006	CDS	30139	32217	.	+	0	ID=JACPCCOE_01467;eC_number=2.7.13.3;Name=rcsC_12;gene=rcsC_12;inference=ab initio prediction:Prodigal:002006,protein motif:HAMAP:MF_00979;locus_tag=JACPCCOE_01467;product=Sensor histidine kinase RcsC
FOTK01000009.1	Prodigal:002006	CDS	32761	34863	.	+	0	ID=JACPCCOE_01468;inference=ab initio prediction:Prodigal:002006;locus_tag=JACPCCOE_01468;product=hypothetical protein
FOTK01000009.1	Prodigal:002006	CDS	35024	36028	.	-	0	ID=JACPCCOE_01469;inference=ab initio prediction:Prodigal:002006;locus_tag=JACPCCOE_01469;product=hypothetical protein
FOTK01000009.1	Prodigal:002006	CDS	36138	36893	.	+	0	ID=JACPCCOE_01470;eC_number=3.6.1.26;Name=cdh;db_xref=COG:COG2134;gene=cdh;inference=ab initio prediction:Prodigal:002006,similar to AA sequence:UniProtKB:Q8X7A5;locus_tag=JACPCCOE_01470;product=CDP-diacylglycerol pyrophosphatase
FOTK01000009.1	Prodigal:002006	CDS	36910	37437	.	-	0	ID=JACPCCOE_01471;inference=ab initio prediction:Prodigal:002006;locus_tag=JACPCCOE_01471;product=hypothetical protein
FOTK01000009.1	Prodigal:002006	CDS	37645	38550	.	-	0	ID=JACPCCOE_01472;Name=argP_2;gene=argP_2;inference=ab initio prediction:Prodigal:002006,protein motif:HAMAP:MF_00513;locus_tag=JACPCCOE_01472;product=HTH-type transcriptional regulator ArgP
FOTK01000009.1	Prodigal:002006	CDS	38727	40259	.	+	0	ID=JACPCCOE_01473;Name=sgrR_3;gene=sgrR_3;inference=ab initio prediction:Prodigal:002006,protein motif:HAMAP:MF_01449;locus_tag=JACPCCOE_01473;product=HTH-type transcriptional regulator SgrR
FOTK01000009.1	Prodigal:002006	CDS	40273	41190	.	+	0	ID=JACPCCOE_01474;Name=gsiC_2;db_xref=COG:COG0601;gene=gsiC_2;inference=ab initio prediction:Prodigal:002006,similar to AA sequence:UniProtKB:P75798;locus_tag=JACPCCOE_01474;product=Glutathione transport system permease protein GsiC
FOTK01000009.1	Prodigal:002006	CDS	41204	42157	.	+	0	ID=JACPCCOE_01475;inference=ab initio prediction:Prodigal:002006;locus_tag=JACPCCOE_01475;product=hypothetical protein
FOTK01000009.1	Prodigal:002006	CDS	42213	43634	.	+	0	ID=JACPCCOE_01476;eC_number=3.5.1.18;Name=dapE_1;gene=dapE_1;inference=ab initio prediction:Prodigal:002006,protein motif:HAMAP:MF_01690;locus_tag=JACPCCOE_01476;product=Succinyl-diaminopimelate desuccinylase
FOTK01000009.1	Prodigal:002006	CDS	43638	45242	.	+	0	ID=JACPCCOE_01477;eC_number=7.4.2.10;Name=gsiA_3;db_xref=COG:COG1123;gene=gsiA_3;inference=ab initio prediction:Prodigal:002006,similar to AA sequence:UniProtKB:P75796;locus_tag=JACPCCOE_01477;product=Glutathione import ATP-binding protein GsiA
FOTK01000009.1	Prodigal:002006	CDS	45454	45744	.	+	0	ID=JACPCCOE_01478;inference=ab initio prediction:Prodigal:002006;locus_tag=JACPCCOE_01478;product=hypothetical protein
FOTK01000009.1	Prodigal:002006	CDS	45745	46194	.	-	0	ID=JACPCCOE_01479;Name=ros_5;db_xref=COG:COG4957;gene=ros_5;inference=ab initio prediction:Prodigal:002006,similar to AA sequence:UniProtKB:Q04152;locus_tag=JACPCCOE_01479;product=Transcriptional regulatory protein ros
FOTK01000009.1	Prodigal:002006	CDS	46445	47527	.	-	0	ID=JACPCCOE_01480;inference=ab initio prediction:Prodigal:002006,similar to AA sequence:UniProtKB:P62723;locus_tag=JACPCCOE_01480;note=UPF0324 inner membrane protein YeiH;product=hypothetical protein
FOTK01000009.1	Prodigal:002006	CDS	47674	47916	.	+	0	ID=JACPCCOE_01481;inference=ab initio prediction:Prodigal:002006;locus_tag=JACPCCOE_01481;product=hypothetical protein
FOTK01000009.1	Prodigal:002006	CDS	47931	48257	.	-	0	ID=JACPCCOE_01482;inference=ab initio prediction:Prodigal:002006;locus_tag=JACPCCOE_01482;product=hypothetical protein
FOTK01000009.1	Prodigal:002006	CDS	48269	49468	.	-	0	ID=JACPCCOE_01483;eC_number=1.8.5.-;Name=msrP_3;gene=msrP_3;inference=ab initio prediction:Prodigal:002006,protein motif:HAMAP:MF_01206;locus_tag=JACPCCOE_01483;product=Protein-methionine-sulfoxide reductase catalytic subunit MsrP
FOTK01000009.1	Prodigal:002006	CDS	49754	50674	.	-	0	ID=JACPCCOE_01484;inference=ab initio prediction:Prodigal:002006;locus_tag=JACPCCOE_01484;product=hypothetical protein
FOTK01000009.1	Prodigal:002006	CDS	50667	51437	.	-	0	ID=JACPCCOE_01485;eC_number=7.3.2.4;Name=nrtD_1;db_xref=COG:COG1116;gene=nrtD_1;inference=ab initio prediction:Prodigal:002006,similar to AA sequence:UniProtKB:P38046;locus_tag=JACPCCOE_01485;product=Nitrate import ATP-binding protein NrtD
FOTK01000009.1	Prodigal:002006	CDS	51824	52963	.	-	0	ID=JACPCCOE_01486;eC_number=3.1.1.-;db_xref=COG:COG3964;inference=ab initio prediction:Prodigal:002006,similar to AA sequence:UniProtKB:A6X391;locus_tag=JACPCCOE_01486;product=Deacetylase
FOTK01000009.1	Prodigal:002006	CDS	52983	53987	.	-	0	ID=JACPCCOE_01487;eC_number=7.4.2.10;Name=gsiA_4;db_xref=COG:COG1123;gene=gsiA_4;inference=ab initio prediction:Prodigal:002006,similar to AA sequence:UniProtKB:P75796;locus_tag=JACPCCOE_01487;product=Glutathione import ATP-binding protein GsiA
FOTK01000009.1	Prodigal:002006	CDS	54433	55431	.	-	0	ID=JACPCCOE_01488;Name=oppD_1;db_xref=COG:COG0444;gene=oppD_1;inference=ab initio prediction:Prodigal:002006,similar to AA sequence:UniProtKB:P24136;locus_tag=JACPCCOE_01488;product=Oligopeptide transport ATP-binding protein OppD
FOTK01000009.1	Prodigal:002006	CDS	55443	56417	.	-	0	ID=JACPCCOE_01489;Name=gsiD_3;db_xref=COG:COG1173;gene=gsiD_3;inference=ab initio prediction:Prodigal:002006,similar to AA sequence:UniProtKB:P75799;locus_tag=JACPCCOE_01489;product=Glutathione transport system permease protein GsiD
FOTK01000009.1	Prodigal:002006	CDS	56414	57355	.	-	0	ID=JACPCCOE_01490;Name=gsiC_3;db_xref=COG:COG0601;gene=gsiC_3;inference=ab initio prediction:Prodigal:002006,similar to AA sequence:UniProtKB:P75798;locus_tag=JACPCCOE_01490;product=Glutathione transport system permease protein GsiC
FOTK01000009.1	Prodigal:002006	CDS	57372	58958	.	-	0	ID=JACPCCOE_01491;Name=gsiB_3;db_xref=COG:COG0747;gene=gsiB_3;inference=ab initio prediction:Prodigal:002006,similar to AA sequence:UniProtKB:P75797;locus_tag=JACPCCOE_01491;product=Glutathione-binding protein GsiB
FOTK01000009.1	Prodigal:002006	CDS	59463	60740	.	-	0	ID=JACPCCOE_01492;inference=ab initio prediction:Prodigal:002006;locus_tag=JACPCCOE_01492;product=hypothetical protein
FOTK01000009.1	Prodigal:002006	CDS	60997	62382	.	+	0	ID=JACPCCOE_01493;eC_number=2.7.13.3;Name=regB;gene=regB;inference=ab initio prediction:Prodigal:002006,similar to AA sequence:UniProtKB:Q3J6C1;locus_tag=JACPCCOE_01493;product=Sensor histidine kinase RegB
FOTK01000009.1	Prodigal:002006	CDS	62441	63040	.	+	0	ID=JACPCCOE_01494;Name=regA;db_xref=COG:COG4567;gene=regA;inference=ab initio prediction:Prodigal:002006,similar to AA sequence:UniProtKB:Q53228;locus_tag=JACPCCOE_01494;product=Photosynthetic apparatus regulatory protein RegA
FOTK01000009.1	Prodigal:002006	CDS	63159	63392	.	+	0	ID=JACPCCOE_01495;inference=ab initio prediction:Prodigal:002006;locus_tag=JACPCCOE_01495;product=hypothetical protein
FOTK01000009.1	Prodigal:002006	CDS	63530	63769	.	+	0	ID=JACPCCOE_01496;eC_number=6.3.5.3;Name=purS;db_xref=COG:COG1828;gene=purS;inference=ab initio prediction:Prodigal:002006,similar to AA sequence:UniProtKB:P12049;locus_tag=JACPCCOE_01496;product=Phosphoribosylformylglycinamidine synthase subunit PurS
FOTK01000009.1	Prodigal:002006	CDS	63769	64449	.	+	0	ID=JACPCCOE_01497;eC_number=6.3.5.3;Name=purQ;db_xref=COG:COG0047;gene=purQ;inference=ab initio prediction:Prodigal:002006,similar to AA sequence:UniProtKB:P12041;locus_tag=JACPCCOE_01497;product=Phosphoribosylformylglycinamidine synthase subunit PurQ
FOTK01000009.1	Prodigal:002006	CDS	65073	67490	.	-	0	ID=JACPCCOE_01498;Name=mrcA;db_xref=COG:COG5009;gene=mrcA;inference=ab initio prediction:Prodigal:002006,similar to AA sequence:UniProtKB:O05131;locus_tag=JACPCCOE_01498;product=Penicillin-binding protein 1A
FOTK01000009.1	Prodigal:002006	CDS	67660	68928	.	-	0	ID=JACPCCOE_01499;eC_number=3.5.1.28;Name=amiC_2;db_xref=COG:COG0860;gene=amiC_2;inference=ab initio prediction:Prodigal:002006,similar to AA sequence:UniProtKB:Q9K0V3;locus_tag=JACPCCOE_01499;product=N-acetylmuramoyl-L-alanine amidase AmiC
FOTK01000009.1	Prodigal:002006	CDS	69105	69623	.	-	0	ID=JACPCCOE_01500;eC_number=3.1.-.-;Name=fitB_2;gene=fitB_2;inference=ab initio prediction:Prodigal:002006,similar to AA sequence:UniProtKB:Q5F882;locus_tag=JACPCCOE_01500;product=Toxin FitB
FOTK01000009.1	Prodigal:002006	CDS	69616	69855	.	-	0	ID=JACPCCOE_01501;inference=ab initio prediction:Prodigal:002006;locus_tag=JACPCCOE_01501;product=hypothetical protein
FOTK01000009.1	Prodigal:002006	CDS	69950	70471	.	-	0	ID=JACPCCOE_01502;inference=ab initio prediction:Prodigal:002006;locus_tag=JACPCCOE_01502;product=hypothetical protein
FOTK01000009.1	Prodigal:002006	CDS	70681	71037	.	-	0	ID=JACPCCOE_01503;inference=ab initio prediction:Prodigal:002006;locus_tag=JACPCCOE_01503;product=hypothetical protein
FOTK01000009.1	Prodigal:002006	CDS	71356	72621	.	-	0	ID=JACPCCOE_01504;eC_number=2.4.1.250;Name=mshA_8;gene=mshA_8;inference=ab initio prediction:Prodigal:002006,protein motif:HAMAP:MF_01695;locus_tag=JACPCCOE_01504;product=D-inositol-3-phosphate glycosyltransferase
FOTK01000009.1	Prodigal:002006	CDS	72733	74001	.	+	0	ID=JACPCCOE_01505;eC_number=2.4.1.250;Name=mshA_9;gene=mshA_9;inference=ab initio prediction:Prodigal:002006,protein motif:HAMAP:MF_01695;locus_tag=JACPCCOE_01505;product=D-inositol-3-phosphate glycosyltransferase
FOTK01000009.1	Prodigal:002006	CDS	74115	74294	.	+	0	ID=JACPCCOE_01506;inference=ab initio prediction:Prodigal:002006;locus_tag=JACPCCOE_01506;product=hypothetical protein
FOTK01000009.1	Prodigal:002006	CDS	74368	76050	.	-	0	ID=JACPCCOE_01507;eC_number=1.3.8.12;Name=mcd_2;db_xref=COG:COG1960;gene=mcd_2;inference=ab initio prediction:Prodigal:002006,similar to AA sequence:UniProtKB:D3JV03;locus_tag=JACPCCOE_01507;product=(2S)-methylsuccinyl-CoA dehydrogenase
FOTK01000009.1	Prodigal:002006	CDS	76220	76582	.	-	0	ID=JACPCCOE_01508;inference=ab initio prediction:Prodigal:002006;locus_tag=JACPCCOE_01508;product=hypothetical protein
FOTK01000009.1	Prodigal:002006	CDS	76647	78197	.	-	0	ID=JACPCCOE_01509;eC_number=1.18.1.3;Name=hcaD;gene=hcaD;inference=ab initio prediction:Prodigal:002006,protein motif:HAMAP:MF_01651;locus_tag=JACPCCOE_01509;product=3-phenylpropionate/cinnamic acid dioxygenase ferredoxin--NAD(+) reductase component
FOTK01000009.1	Prodigal:002006	CDS	78296	79204	.	-	0	ID=JACPCCOE_01510;inference=ab initio prediction:Prodigal:002006;locus_tag=JACPCCOE_01510;product=hypothetical protein
FOTK01000009.1	Prodigal:002006	CDS	79373	80275	.	+	0	ID=JACPCCOE_01511;inference=ab initio prediction:Prodigal:002006;locus_tag=JACPCCOE_01511;product=hypothetical protein
FOTK01000009.1	Prodigal:002006	CDS	80254	81126	.	+	0	ID=JACPCCOE_01512;eC_number=3.8.1.5;Name=dhaA;gene=dhaA;inference=ab initio prediction:Prodigal:002006,protein motif:HAMAP:MF_01231;locus_tag=JACPCCOE_01512;product=Haloalkane dehalogenase
FOTK01000009.1	Prodigal:002006	CDS	81556	82422	.	+	0	ID=JACPCCOE_01513;inference=ab initio prediction:Prodigal:002006;locus_tag=JACPCCOE_01513;product=hypothetical protein
FOTK01000009.1	Prodigal:002006	CDS	82592	82810	.	-	0	ID=JACPCCOE_01514;inference=ab initio prediction:Prodigal:002006;locus_tag=JACPCCOE_01514;product=hypothetical protein
FOTK01000009.1	Prodigal:002006	CDS	82871	83512	.	-	0	ID=JACPCCOE_01515;eC_number=2.7.1.24;Name=coaE;db_xref=COG:COG0237;gene=coaE;inference=ab initio prediction:Prodigal:002006,similar to AA sequence:UniProtKB:O67792;locus_tag=JACPCCOE_01515;product=Dephospho-CoA kinase
FOTK01000009.1	Prodigal:002006	CDS	83509	84360	.	-	0	ID=JACPCCOE_01516;eC_number=1.1.1.25;Name=aroE_1;db_xref=COG:COG0169;gene=aroE_1;inference=ab initio prediction:Prodigal:002006,similar to AA sequence:UniProtKB:Q9KVT3;locus_tag=JACPCCOE_01516;product=Shikimate dehydrogenase (NADP(+))
FOTK01000009.1	Prodigal:002006	CDS	84357	85322	.	-	0	ID=JACPCCOE_01517;Name=czcD_1;db_xref=COG:COG1230;gene=czcD_1;inference=ab initio prediction:Prodigal:002006,similar to AA sequence:UniProtKB:O07084;locus_tag=JACPCCOE_01517;product=Cadmium%2C cobalt and zinc/H(+)-K(+) antiporter
FOTK01000009.1	Prodigal:002006	CDS	85451	86062	.	-	0	ID=JACPCCOE_01518;eC_number=3.6.1.-;Name=yceF;db_xref=COG:COG0424;gene=yceF;inference=ab initio prediction:Prodigal:002006,similar to AA sequence:UniProtKB:P58627;locus_tag=JACPCCOE_01518;product=7-methyl-GTP pyrophosphatase
FOTK01000009.1	Prodigal:002006	CDS	86283	87650	.	-	0	ID=JACPCCOE_01519;eC_number=3.6.4.-;Name=rho;db_xref=COG:COG1158;gene=rho;inference=ab initio prediction:Prodigal:002006,similar to AA sequence:UniProtKB:P0AG30;locus_tag=JACPCCOE_01519;product=Transcription termination factor Rho
FOTK01000009.1	Prodigal:002006	CDS	88297	88848	.	+	0	ID=JACPCCOE_01520;inference=ab initio prediction:Prodigal:002006;locus_tag=JACPCCOE_01520;product=hypothetical protein
FOTK01000009.1	Prodigal:002006	CDS	89113	90663	.	+	0	ID=JACPCCOE_01521;eC_number=6.1.1.21;Name=hisS;db_xref=COG:COG0124;gene=hisS;inference=ab initio prediction:Prodigal:002006,similar to AA sequence:UniProtKB:Q8YMC2;locus_tag=JACPCCOE_01521;product=Histidine--tRNA ligase
FOTK01000009.1	Prodigal:002006	CDS	90835	91977	.	+	0	ID=JACPCCOE_01522;Name=hisZ;gene=hisZ;inference=ab initio prediction:Prodigal:002006,protein motif:HAMAP:MF_00125;locus_tag=JACPCCOE_01522;product=ATP phosphoribosyltransferase regulatory subunit
FOTK01000009.1	Prodigal:002006	CDS	91974	92960	.	+	0	ID=JACPCCOE_01523;eC_number=2.4.2.17;Name=hisG;gene=hisG;inference=ab initio prediction:Prodigal:002006,protein motif:HAMAP:MF_00079;locus_tag=JACPCCOE_01523;product=ATP phosphoribosyltransferase
FOTK01000009.1	Prodigal:002006	CDS	92971	93831	.	+	0	ID=JACPCCOE_01524;Name=yjiE;gene=yjiE;inference=ab initio prediction:Prodigal:002006,similar to AA sequence:UniProtKB:P39376;locus_tag=JACPCCOE_01524;product=HTH-type transcriptional regulator YjiE
FOTK01000009.1	Prodigal:002006	CDS	93979	94692	.	+	0	ID=JACPCCOE_01525;eC_number=5.1.1.13;inference=ab initio prediction:Prodigal:002006,similar to AA sequence:UniProtKB:H8L901;locus_tag=JACPCCOE_01525;product=Aspartate racemase
FOTK01000009.1	Prodigal:002006	CDS	95140	95484	.	-	0	ID=JACPCCOE_01526;inference=ab initio prediction:Prodigal:002006;locus_tag=JACPCCOE_01526;product=hypothetical protein
FOTK01000009.1	Prodigal:002006	CDS	95568	95999	.	-	0	ID=JACPCCOE_01527;inference=ab initio prediction:Prodigal:002006;locus_tag=JACPCCOE_01527;product=hypothetical protein
FOTK01000009.1	Prodigal:002006	CDS	96003	97148	.	-	0	ID=JACPCCOE_01528;eC_number=4.1.1.37;Name=hemE;db_xref=COG:COG0407;gene=hemE;inference=ab initio prediction:Prodigal:002006,similar to AA sequence:UniProtKB:P32920;locus_tag=JACPCCOE_01528;product=Uroporphyrinogen decarboxylase
FOTK01000009.1	Prodigal:002006	CDS	97613	98443	.	+	0	ID=JACPCCOE_01529;eC_number=2.7.11.32;Name=yqfL;db_xref=COG:COG1806;gene=yqfL;inference=ab initio prediction:Prodigal:002006,similar to AA sequence:UniProtKB:P54470;locus_tag=JACPCCOE_01529;product=Putative pyruvate%2C phosphate dikinase regulatory protein
FOTK01000009.1	Prodigal:002006	CDS	98565	98942	.	-	0	ID=JACPCCOE_01530;Name=crcB;gene=crcB;inference=ab initio prediction:Prodigal:002006,protein motif:HAMAP:MF_00454;locus_tag=JACPCCOE_01530;product=Putative fluoride ion transporter CrcB
FOTK01000009.1	Prodigal:002006	CDS	99135	99644	.	-	0	ID=JACPCCOE_01531;inference=ab initio prediction:Prodigal:002006;locus_tag=JACPCCOE_01531;product=hypothetical protein
FOTK01000009.1	Prodigal:002006	CDS	99805	101232	.	-	0	ID=JACPCCOE_01532;inference=ab initio prediction:Prodigal:002006;locus_tag=JACPCCOE_01532;product=hypothetical protein
FOTK01000009.1	Prodigal:002006	CDS	101283	102203	.	-	0	ID=JACPCCOE_01533;inference=ab initio prediction:Prodigal:002006;locus_tag=JACPCCOE_01533;product=hypothetical protein
FOTK01000009.1	Prodigal:002006	CDS	102203	103132	.	-	0	ID=JACPCCOE_01534;inference=ab initio prediction:Prodigal:002006;locus_tag=JACPCCOE_01534;product=hypothetical protein
FOTK01000009.1	Prodigal:002006	CDS	103398	104444	.	-	0	ID=JACPCCOE_01535;inference=ab initio prediction:Prodigal:002006;locus_tag=JACPCCOE_01535;product=hypothetical protein
FOTK01000009.1	Prodigal:002006	CDS	104441	104905	.	-	0	ID=JACPCCOE_01536;inference=ab initio prediction:Prodigal:002006;locus_tag=JACPCCOE_01536;product=hypothetical protein
FOTK01000009.1	Prodigal:002006	CDS	104942	105799	.	-	0	ID=JACPCCOE_01537;inference=ab initio prediction:Prodigal:002006;locus_tag=JACPCCOE_01537;product=hypothetical protein
FOTK01000009.1	Prodigal:002006	CDS	105961	106980	.	-	0	ID=JACPCCOE_01538;inference=ab initio prediction:Prodigal:002006;locus_tag=JACPCCOE_01538;product=hypothetical protein
FOTK01000009.1	Prodigal:002006	CDS	107307	108017	.	+	0	ID=JACPCCOE_01539;Name=mgtC;db_xref=COG:COG1285;gene=mgtC;inference=ab initio prediction:Prodigal:002006,similar to AA sequence:UniProtKB:P0CI70;locus_tag=JACPCCOE_01539;product=Protein MgtC
FOTK01000009.1	Prodigal:002006	CDS	108106	108459	.	-	0	ID=JACPCCOE_01540;inference=ab initio prediction:Prodigal:002006;locus_tag=JACPCCOE_01540;product=hypothetical protein
FOTK01000009.1	Prodigal:002006	CDS	108720	109565	.	+	0	ID=JACPCCOE_01541;inference=ab initio prediction:Prodigal:002006;locus_tag=JACPCCOE_01541;product=hypothetical protein
FOTK01000009.1	Prodigal:002006	CDS	109963	110964	.	+	0	ID=JACPCCOE_01542;eC_number=1.17.7.4;Name=ispH;db_xref=COG:COG0761;gene=ispH;inference=ab initio prediction:Prodigal:002006,similar to AA sequence:UniProtKB:P62623;locus_tag=JACPCCOE_01542;product=4-hydroxy-3-methylbut-2-enyl diphosphate reductase
FOTK01000009.1	Prodigal:002006	CDS	111137	112171	.	+	0	ID=JACPCCOE_01543;eC_number=2.7.1.39;Name=thrB_2;db_xref=COG:COG2334;gene=thrB_2;inference=ab initio prediction:Prodigal:002006,similar to AA sequence:UniProtKB:Q8UHA8;locus_tag=JACPCCOE_01543;product=Homoserine kinase
FOTK01000009.1	Prodigal:002006	CDS	112179	112649	.	+	0	ID=JACPCCOE_01544;eC_number=3.1.26.4;Name=rnhA_1;db_xref=COG:COG0328;gene=rnhA_1;inference=ab initio prediction:Prodigal:002006,similar to AA sequence:UniProtKB:P0A7Y4;locus_tag=JACPCCOE_01544;product=Ribonuclease HI
FOTK01000009.1	Prodigal:002006	CDS	112810	113031	.	-	0	ID=JACPCCOE_01545;inference=ab initio prediction:Prodigal:002006;locus_tag=JACPCCOE_01545;product=hypothetical protein
FOTK01000009.1	Prodigal:002006	CDS	113037	114563	.	-	0	ID=JACPCCOE_01546;eC_number=1.1.1.49;Name=zwf_1;db_xref=COG:COG0364;gene=zwf_1;inference=ab initio prediction:Prodigal:002006,similar to AA sequence:UniProtKB:P54547;locus_tag=JACPCCOE_01546;product=Glucose-6-phosphate 1-dehydrogenase
FOTK01000009.1	Prodigal:002006	CDS	114678	115625	.	+	0	ID=JACPCCOE_01547;Name=czcD_2;db_xref=COG:COG1230;gene=czcD_2;inference=ab initio prediction:Prodigal:002006,similar to AA sequence:UniProtKB:O07084;locus_tag=JACPCCOE_01547;product=Cadmium%2C cobalt and zinc/H(+)-K(+) antiporter
FOTK01000009.1	Prodigal:002006	CDS	115684	117324	.	-	0	ID=JACPCCOE_01548;Name=oprM;db_xref=COG:COG1538;gene=oprM;inference=ab initio prediction:Prodigal:002006,similar to AA sequence:UniProtKB:Q51487;locus_tag=JACPCCOE_01548;product=Outer membrane protein OprM
FOTK01000009.1	Prodigal:002006	CDS	117456	120896	.	-	0	ID=JACPCCOE_01549;Name=mdtC;gene=mdtC;inference=ab initio prediction:Prodigal:002006,protein motif:HAMAP:MF_01424;locus_tag=JACPCCOE_01549;product=Multidrug resistance protein MdtC
FOTK01000009.1	Prodigal:002006	CDS	120893	121627	.	-	0	ID=JACPCCOE_01550;inference=ab initio prediction:Prodigal:002006;locus_tag=JACPCCOE_01550;product=hypothetical protein
FOTK01000009.1	Prodigal:002006	CDS	121624	124749	.	-	0	ID=JACPCCOE_01551;Name=mdtB_2;db_xref=COG:COG0841;gene=mdtB_2;inference=ab initio prediction:Prodigal:002006,similar to AA sequence:UniProtKB:Q0TG15;locus_tag=JACPCCOE_01551;product=Multidrug resistance protein MdtB
FOTK01000009.1	Prodigal:002006	CDS	124772	126169	.	-	0	ID=JACPCCOE_01552;Name=mdtA_5;gene=mdtA_5;inference=ab initio prediction:Prodigal:002006,similar to AA sequence:UniProtKB:P76397;locus_tag=JACPCCOE_01552;product=Multidrug resistance protein MdtA
FOTK01000009.1	Prodigal:002006	CDS	126383	126562	.	-	0	ID=JACPCCOE_01553;inference=ab initio prediction:Prodigal:002006;locus_tag=JACPCCOE_01553;product=hypothetical protein
FOTK01000009.1	Prodigal:002006	CDS	126888	128042	.	+	0	ID=JACPCCOE_01554;eC_number=2.6.1.88;Name=ybdL;db_xref=COG:COG0436;gene=ybdL;inference=ab initio prediction:Prodigal:002006,similar to AA sequence:UniProtKB:P77806;locus_tag=JACPCCOE_01554;product=Methionine aminotransferase
FOTK01000009.1	Prodigal:002006	CDS	128124	128624	.	+	0	ID=JACPCCOE_01555;inference=ab initio prediction:Prodigal:002006;locus_tag=JACPCCOE_01555;product=hypothetical protein
FOTK01000009.1	Prodigal:002006	CDS	128827	130041	.	+	0	ID=JACPCCOE_01556;Name=yejE;db_xref=COG:COG4239;gene=yejE;inference=ab initio prediction:Prodigal:002006,similar to AA sequence:UniProtKB:P33915;locus_tag=JACPCCOE_01556;product=Inner membrane ABC transporter permease protein YejE
FOTK01000009.1	Prodigal:002006	CDS	130443	130994	.	+	0	ID=JACPCCOE_01557;inference=ab initio prediction:Prodigal:002006;locus_tag=JACPCCOE_01557;product=hypothetical protein
FOTK01000009.1	Prodigal:002006	CDS	131262	134045	.	+	0	ID=JACPCCOE_01558;inference=ab initio prediction:Prodigal:002006;locus_tag=JACPCCOE_01558;product=hypothetical protein
FOTK01000009.1	Prodigal:002006	CDS	134120	135562	.	-	0	ID=JACPCCOE_01559;eC_number=1.-.-.-;db_xref=COG:COG0277;inference=ab initio prediction:Prodigal:002006,similar to AA sequence:UniProtKB:P9WIT1;locus_tag=JACPCCOE_01559;product=putative FAD-linked oxidoreductase
FOTK01000009.1	Prodigal:002006	CDS	135600	136787	.	+	0	ID=JACPCCOE_01560;eC_number=5.3.1.13;Name=kdsD;db_xref=COG:COG0517;gene=kdsD;inference=ab initio prediction:Prodigal:002006,similar to AA sequence:UniProtKB:Q9HVW0;locus_tag=JACPCCOE_01560;product=Arabinose 5-phosphate isomerase KdsD
FOTK01000009.1	Prodigal:002006	CDS	137006	137782	.	-	0	ID=JACPCCOE_01561;inference=ab initio prediction:Prodigal:002006;locus_tag=JACPCCOE_01561;product=hypothetical protein
FOTK01000009.1	Prodigal:002006	CDS	137882	138562	.	-	0	ID=JACPCCOE_01562;inference=ab initio prediction:Prodigal:002006;locus_tag=JACPCCOE_01562;product=hypothetical protein
FOTK01000009.1	Prodigal:002006	CDS	138801	139868	.	-	0	ID=JACPCCOE_01563;inference=ab initio prediction:Prodigal:002006;locus_tag=JACPCCOE_01563;product=hypothetical protein
FOTK01000009.1	Prodigal:002006	CDS	139926	140993	.	+	0	ID=JACPCCOE_01564;inference=ab initio prediction:Prodigal:002006;locus_tag=JACPCCOE_01564;product=hypothetical protein
FOTK01000009.1	Prodigal:002006	CDS	141005	141397	.	-	0	ID=JACPCCOE_01565;Name=rssB_2;gene=rssB_2;inference=ab initio prediction:Prodigal:002006,protein motif:HAMAP:MF_00958;locus_tag=JACPCCOE_01565;product=Regulator of RpoS
FOTK01000009.1	Prodigal:002006	CDS	141810	142304	.	+	0	ID=JACPCCOE_01566;Name=pal_1;gene=pal_1;inference=ab initio prediction:Prodigal:002006,similar to AA sequence:UniProtKB:P0A3S8;locus_tag=JACPCCOE_01566;product=Peptidoglycan-associated lipoprotein
FOTK01000009.1	Prodigal:002006	CDS	142205	142435	.	-	0	ID=JACPCCOE_01567;inference=ab initio prediction:Prodigal:002006;locus_tag=JACPCCOE_01567;product=hypothetical protein
FOTK01000009.1	Prodigal:002006	CDS	142476	143486	.	+	0	ID=JACPCCOE_01568;Name=cpoB;gene=cpoB;inference=ab initio prediction:Prodigal:002006,protein motif:HAMAP:MF_02066;locus_tag=JACPCCOE_01568;product=Cell division coordinator CpoB
FOTK01000009.1	Prodigal:002006	CDS	143593	144600	.	+	0	ID=JACPCCOE_01569;eC_number=6.3.4.19;Name=tilS;gene=tilS;inference=ab initio prediction:Prodigal:002006,protein motif:HAMAP:MF_01161;locus_tag=JACPCCOE_01569;product=tRNA(Ile)-lysidine synthase
FOTK01000009.1	Prodigal:002006	CDS	144748	146670	.	+	0	ID=JACPCCOE_01570;eC_number=3.4.24.-;Name=ftsH_1;gene=ftsH_1;inference=ab initio prediction:Prodigal:002006,similar to AA sequence:UniProtKB:B8H444;locus_tag=JACPCCOE_01570;product=ATP-dependent zinc metalloprotease FtsH
FOTK01000009.1	Prodigal:002006	CDS	147090	147836	.	+	0	ID=JACPCCOE_01571;inference=ab initio prediction:Prodigal:002006;locus_tag=JACPCCOE_01571;product=hypothetical protein
FOTK01000009.1	Prodigal:002006	CDS	147973	149316	.	+	0	ID=JACPCCOE_01572;eC_number=5.4.2.10;Name=glmM_2;db_xref=COG:COG1109;gene=glmM_2;inference=ab initio prediction:Prodigal:002006,similar to AA sequence:UniProtKB:P31120;locus_tag=JACPCCOE_01572;product=Phosphoglucosamine mutase
FOTK01000009.1	Prodigal:002006	CDS	149384	149716	.	-	0	ID=JACPCCOE_01573;inference=ab initio prediction:Prodigal:002006;locus_tag=JACPCCOE_01573;product=hypothetical protein
FOTK01000009.1	Prodigal:002006	CDS	149951	150943	.	+	0	ID=JACPCCOE_01574;inference=ab initio prediction:Prodigal:002006;locus_tag=JACPCCOE_01574;product=hypothetical protein
FOTK01000009.1	Prodigal:002006	CDS	151197	152141	.	+	0	ID=JACPCCOE_01575;inference=ab initio prediction:Prodigal:002006;locus_tag=JACPCCOE_01575;product=hypothetical protein
FOTK01000009.1	Prodigal:002006	CDS	152170	152418	.	+	0	ID=JACPCCOE_01576;inference=ab initio prediction:Prodigal:002006;locus_tag=JACPCCOE_01576;product=hypothetical protein
FOTK01000009.1	Prodigal:002006	CDS	152677	152904	.	-	0	ID=JACPCCOE_01577;inference=ab initio prediction:Prodigal:002006;locus_tag=JACPCCOE_01577;product=hypothetical protein
FOTK01000009.1	Prodigal:002006	CDS	152983	153144	.	-	0	ID=JACPCCOE_01578;inference=ab initio prediction:Prodigal:002006;locus_tag=JACPCCOE_01578;product=hypothetical protein
FOTK01000009.1	Prodigal:002006	CDS	153129	153458	.	-	0	ID=JACPCCOE_01579;inference=ab initio prediction:Prodigal:002006;locus_tag=JACPCCOE_01579;product=hypothetical protein
FOTK01000009.1	Prodigal:002006	CDS	153563	154111	.	-	0	ID=JACPCCOE_01580;inference=ab initio prediction:Prodigal:002006;locus_tag=JACPCCOE_01580;product=hypothetical protein
FOTK01000009.1	Prodigal:002006	CDS	154726	157392	.	+	0	ID=JACPCCOE_01581;inference=ab initio prediction:Prodigal:002006;locus_tag=JACPCCOE_01581;product=hypothetical protein
FOTK01000009.1	Prodigal:002006	CDS	157396	157773	.	-	0	ID=JACPCCOE_01582;inference=ab initio prediction:Prodigal:002006;locus_tag=JACPCCOE_01582;product=hypothetical protein
FOTK01000009.1	Prodigal:002006	CDS	157770	158069	.	-	0	ID=JACPCCOE_01583;inference=ab initio prediction:Prodigal:002006;locus_tag=JACPCCOE_01583;product=hypothetical protein
FOTK01000009.1	Prodigal:002006	CDS	158217	158726	.	+	0	ID=JACPCCOE_01584;inference=ab initio prediction:Prodigal:002006;locus_tag=JACPCCOE_01584;product=hypothetical protein
FOTK01000009.1	Prodigal:002006	CDS	158928	159761	.	-	0	ID=JACPCCOE_01585;Name=lafU;db_xref=COG:COG1360;gene=lafU;inference=ab initio prediction:Prodigal:002006,similar to AA sequence:UniProtKB:Q03478;locus_tag=JACPCCOE_01585;product=Chemotaxis protein LafU
FOTK01000009.1	Prodigal:002006	CDS	159763	160536	.	-	0	ID=JACPCCOE_01586;Name=pomA;db_xref=COG:COG1291;gene=pomA;inference=ab initio prediction:Prodigal:002006,similar to AA sequence:UniProtKB:O06873;locus_tag=JACPCCOE_01586;product=Chemotaxis protein PomA
FOTK01000009.1	Prodigal:002006	CDS	160816	162594	.	+	0	ID=JACPCCOE_01587;eC_number=7.5.2.3;Name=ndvA;gene=ndvA;inference=ab initio prediction:Prodigal:002006,similar to AA sequence:UniProtKB:Q2YQ73;locus_tag=JACPCCOE_01587;product=Beta-(1-->2)glucan export ATP-binding/permease protein NdvA
FOTK01000009.1	Prodigal:002006	CDS	162800	163516	.	+	0	ID=JACPCCOE_01588;eC_number=2.7.7.7;Name=dnaQ;db_xref=COG:COG0847;gene=dnaQ;inference=ab initio prediction:Prodigal:002006,similar to AA sequence:UniProtKB:P03007;locus_tag=JACPCCOE_01588;product=DNA polymerase III subunit epsilon
FOTK01000009.1	Prodigal:002006	CDS	163626	164894	.	+	0	ID=JACPCCOE_01589;inference=ab initio prediction:Prodigal:002006;locus_tag=JACPCCOE_01589;product=hypothetical protein
FOTK01000009.1	Prodigal:002006	CDS	165092	165973	.	+	0	ID=JACPCCOE_01590;eC_number=3.1.3.21;db_xref=COG:COG0647;inference=ab initio prediction:Prodigal:002006,similar to AA sequence:UniProtKB:O33194;locus_tag=JACPCCOE_01590;product=D%2CL-glycerol 3-phosphate phosphatase
FOTK01000009.1	Prodigal:002006	CDS	166009	166833	.	+	0	ID=JACPCCOE_01591;eC_number=4.2.1.132;Name=tesE;gene=tesE;inference=ab initio prediction:Prodigal:002006,similar to AA sequence:UniProtKB:Q83VZ5;locus_tag=JACPCCOE_01591;product=2-hydroxyhexa-2%2C4-dienoate hydratase
FOTK01000009.1	Prodigal:002006	CDS	167073	167327	.	+	0	ID=JACPCCOE_01592;inference=ab initio prediction:Prodigal:002006;locus_tag=JACPCCOE_01592;product=hypothetical protein
FOTK01000009.1	Prodigal:002006	CDS	167338	168045	.	-	0	ID=JACPCCOE_01593;Name=ompR_3;gene=ompR_3;inference=ab initio prediction:Prodigal:002006,similar to AA sequence:UniProtKB:P0AA16;locus_tag=JACPCCOE_01593;product=Transcriptional regulatory protein OmpR
FOTK01000009.1	Prodigal:002006	CDS	168042	168662	.	-	0	ID=JACPCCOE_01594;inference=ab initio prediction:Prodigal:002006;locus_tag=JACPCCOE_01594;product=hypothetical protein
FOTK01000009.1	Prodigal:002006	CDS	168796	170160	.	+	0	ID=JACPCCOE_01595;eC_number=3.5.4.32;db_xref=COG:COG0402;inference=ab initio prediction:Prodigal:002006,similar to AA sequence:UniProtKB:Q9I6Z0;locus_tag=JACPCCOE_01595;product=8-oxoguanine deaminase
FOTK01000009.1	Prodigal:002006	CDS	170544	170723	.	+	0	ID=JACPCCOE_01596;inference=ab initio prediction:Prodigal:002006;locus_tag=JACPCCOE_01596;product=hypothetical protein
FOTK01000009.1	Prodigal:002006	CDS	170960	172633	.	-	0	ID=JACPCCOE_01597;eC_number=6.3.4.3;Name=fhs;db_xref=COG:COG2759;gene=fhs;inference=ab initio prediction:Prodigal:002006,similar to AA sequence:UniProtKB:Q83WS0;locus_tag=JACPCCOE_01597;product=Formate--tetrahydrofolate ligase
FOTK01000009.1	Prodigal:002006	CDS	172877	174745	.	-	0	ID=JACPCCOE_01598;eC_number=3.4.-.-;Name=bepA_1;gene=bepA_1;inference=ab initio prediction:Prodigal:002006,protein motif:HAMAP:MF_00997;locus_tag=JACPCCOE_01598;product=Beta-barrel assembly-enhancing protease
FOTK01000009.1	Prodigal:002006	CDS	174982	175329	.	-	0	ID=JACPCCOE_01599;inference=ab initio prediction:Prodigal:002006;locus_tag=JACPCCOE_01599;product=hypothetical protein
FOTK01000009.1	Prodigal:002006	CDS	175368	176045	.	+	0	ID=JACPCCOE_01600;inference=ab initio prediction:Prodigal:002006;locus_tag=JACPCCOE_01600;product=hypothetical protein
FOTK01000009.1	Prodigal:002006	CDS	176305	177978	.	-	0	ID=JACPCCOE_01601;eC_number=1.5.5.1;db_xref=COG:COG0644;inference=ab initio prediction:Prodigal:002006,similar to AA sequence:UniProtKB:Q9HZP5;locus_tag=JACPCCOE_01601;product=Electron transfer flavoprotein-ubiquinone oxidoreductase
FOTK01000009.1	Prodigal:002006	CDS	178240	179121	.	+	0	ID=JACPCCOE_01602;inference=ab initio prediction:Prodigal:002006;locus_tag=JACPCCOE_01602;product=hypothetical protein
FOTK01000009.1	Prodigal:002006	CDS	179261	180172	.	+	0	ID=JACPCCOE_01603;inference=ab initio prediction:Prodigal:002006;locus_tag=JACPCCOE_01603;product=hypothetical protein
FOTK01000009.1	Prodigal:002006	CDS	180459	180725	.	+	0	ID=JACPCCOE_01604;inference=ab initio prediction:Prodigal:002006;locus_tag=JACPCCOE_01604;product=hypothetical protein
FOTK01000009.1	Prodigal:002006	CDS	180722	181120	.	+	0	ID=JACPCCOE_01605;inference=ab initio prediction:Prodigal:002006;locus_tag=JACPCCOE_01605;product=hypothetical protein
FOTK01000009.1	Prodigal:002006	CDS	181148	181408	.	-	0	ID=JACPCCOE_01606;inference=ab initio prediction:Prodigal:002006;locus_tag=JACPCCOE_01606;product=hypothetical protein
FOTK01000009.1	Prodigal:002006	CDS	181651	183273	.	+	0	ID=JACPCCOE_01607;Name=yheS_1;db_xref=COG:COG0488;gene=yheS_1;inference=ab initio prediction:Prodigal:002006,similar to AA sequence:UniProtKB:P63389;locus_tag=JACPCCOE_01607;product=putative ABC transporter ATP-binding protein YheS
FOTK01000009.1	Prodigal:002006	CDS	183360	183839	.	+	0	ID=JACPCCOE_01608;inference=ab initio prediction:Prodigal:002006;locus_tag=JACPCCOE_01608;product=hypothetical protein
FOTK01000009.1	Prodigal:002006	CDS	184113	185438	.	-	0	ID=JACPCCOE_01609;eC_number=3.6.-.-;Name=mnmE;db_xref=COG:COG0486;gene=mnmE;inference=ab initio prediction:Prodigal:002006,similar to AA sequence:UniProtKB:P25522;locus_tag=JACPCCOE_01609;product=tRNA modification GTPase MnmE
FOTK01000007.1	Prodigal:002006	CDS	62	1054	.	+	0	ID=JACPCCOE_01610;inference=ab initio prediction:Prodigal:002006,similar to AA sequence:ISfinder:ISGdi9;locus_tag=JACPCCOE_01610;product=IS481 family transposase ISGdi9
FOTK01000007.1	Prodigal:002006	CDS	1379	1621	.	+	0	ID=JACPCCOE_01611;inference=ab initio prediction:Prodigal:002006;locus_tag=JACPCCOE_01611;product=hypothetical protein
FOTK01000007.1	Prodigal:002006	CDS	1641	2180	.	+	0	ID=JACPCCOE_01612;inference=ab initio prediction:Prodigal:002006;locus_tag=JACPCCOE_01612;product=hypothetical protein
FOTK01000007.1	Prodigal:002006	CDS	2203	3468	.	-	0	ID=JACPCCOE_01613;inference=ab initio prediction:Prodigal:002006;locus_tag=JACPCCOE_01613;product=hypothetical protein
FOTK01000007.1	Prodigal:002006	CDS	3613	4851	.	+	0	ID=JACPCCOE_01614;inference=ab initio prediction:Prodigal:002006;locus_tag=JACPCCOE_01614;product=hypothetical protein
FOTK01000007.1	Prodigal:002006	CDS	4848	6128	.	+	0	ID=JACPCCOE_01615;eC_number=2.4.1.250;Name=mshA_10;gene=mshA_10;inference=ab initio prediction:Prodigal:002006,protein motif:HAMAP:MF_01695;locus_tag=JACPCCOE_01615;product=D-inositol-3-phosphate glycosyltransferase
FOTK01000007.1	Prodigal:002006	CDS	6116	8362	.	+	0	ID=JACPCCOE_01616;eC_number=2.4.1.227;Name=murG_2;gene=murG_2;inference=ab initio prediction:Prodigal:002006,protein motif:HAMAP:MF_00033;locus_tag=JACPCCOE_01616;product=UDP-N-acetylglucosamine--N-acetylmuramyl-(pentapeptide) pyrophosphoryl-undecaprenol N-acetylglucosamine transferase
FOTK01000007.1	Prodigal:002006	CDS	8359	10203	.	+	0	ID=JACPCCOE_01617;eC_number=7.4.2.10;Name=gsiA_5;db_xref=COG:COG1123;gene=gsiA_5;inference=ab initio prediction:Prodigal:002006,similar to AA sequence:UniProtKB:P75796;locus_tag=JACPCCOE_01617;product=Glutathione import ATP-binding protein GsiA
FOTK01000007.1	Prodigal:002006	CDS	10203	11078	.	+	0	ID=JACPCCOE_01618;inference=ab initio prediction:Prodigal:002006;locus_tag=JACPCCOE_01618;product=hypothetical protein
FOTK01000007.1	Prodigal:002006	CDS	11075	13195	.	+	0	ID=JACPCCOE_01619;inference=ab initio prediction:Prodigal:002006;locus_tag=JACPCCOE_01619;product=hypothetical protein
FOTK01000007.1	Prodigal:002006	CDS	13192	14208	.	+	0	ID=JACPCCOE_01620;Name=gsiC_4;db_xref=COG:COG0601;gene=gsiC_4;inference=ab initio prediction:Prodigal:002006,similar to AA sequence:UniProtKB:P75798;locus_tag=JACPCCOE_01620;product=Glutathione transport system permease protein GsiC
FOTK01000007.1	Prodigal:002006	CDS	14220	15362	.	+	0	ID=JACPCCOE_01621;inference=ab initio prediction:Prodigal:002006;locus_tag=JACPCCOE_01621;product=hypothetical protein
FOTK01000007.1	Prodigal:002006	CDS	15572	15943	.	+	0	ID=JACPCCOE_01622;inference=ab initio prediction:Prodigal:002006;locus_tag=JACPCCOE_01622;product=hypothetical protein
FOTK01000007.1	Prodigal:002006	CDS	16892	17134	.	+	0	ID=JACPCCOE_01623;inference=ab initio prediction:Prodigal:002006;locus_tag=JACPCCOE_01623;product=hypothetical protein
FOTK01000007.1	Prodigal:002006	CDS	17236	19452	.	-	0	ID=JACPCCOE_01624;inference=ab initio prediction:Prodigal:002006;locus_tag=JACPCCOE_01624;product=hypothetical protein
FOTK01000007.1	Prodigal:002006	CDS	19508	19849	.	-	0	ID=JACPCCOE_01625;inference=ab initio prediction:Prodigal:002006;locus_tag=JACPCCOE_01625;product=hypothetical protein
FOTK01000007.1	Aragorn:001002	tRNA	20010	20084	.	+	.	ID=JACPCCOE_01626;inference=COORDINATES:profile:Aragorn:001002;locus_tag=JACPCCOE_01626;product=tRNA-Val(cac)
FOTK01000007.1	Prodigal:002006	CDS	20244	21776	.	+	0	ID=JACPCCOE_01627;eC_number=6.4.1.3;Name=pccB;db_xref=COG:COG4799;gene=pccB;inference=ab initio prediction:Prodigal:002006,similar to AA sequence:UniProtKB:Q3J4E3;locus_tag=JACPCCOE_01627;product=Propionyl-CoA carboxylase beta chain
FOTK01000007.1	Prodigal:002006	CDS	21864	22325	.	-	0	ID=JACPCCOE_01628;inference=ab initio prediction:Prodigal:002006;locus_tag=JACPCCOE_01628;product=hypothetical protein
FOTK01000007.1	Prodigal:002006	CDS	22372	23286	.	-	0	ID=JACPCCOE_01629;inference=ab initio prediction:Prodigal:002006;locus_tag=JACPCCOE_01629;product=hypothetical protein
FOTK01000007.1	Prodigal:002006	CDS	23471	24394	.	+	0	ID=JACPCCOE_01630;eC_number=2.5.1.61;Name=hemC;db_xref=COG:COG0181;gene=hemC;inference=ab initio prediction:Prodigal:002006,similar to AA sequence:UniProtKB:P06983;locus_tag=JACPCCOE_01630;product=Porphobilinogen deaminase
FOTK01000007.1	Prodigal:002006	CDS	24582	24716	.	-	0	ID=JACPCCOE_01631;inference=ab initio prediction:Prodigal:002006;locus_tag=JACPCCOE_01631;product=hypothetical protein
FOTK01000007.1	Prodigal:002006	CDS	24726	25796	.	-	0	ID=JACPCCOE_01632;inference=ab initio prediction:Prodigal:002006;locus_tag=JACPCCOE_01632;product=hypothetical protein
FOTK01000007.1	Prodigal:002006	CDS	25777	27300	.	-	0	ID=JACPCCOE_01633;eC_number=1.3.99.31;Name=crtI;db_xref=COG:COG1233;gene=crtI;inference=ab initio prediction:Prodigal:002006,similar to AA sequence:UniProtKB:P21685;locus_tag=JACPCCOE_01633;product=Phytoene desaturase (lycopene-forming)
FOTK01000007.1	Prodigal:002006	CDS	27377	28876	.	-	0	ID=JACPCCOE_01634;inference=ab initio prediction:Prodigal:002006;locus_tag=JACPCCOE_01634;product=hypothetical protein
FOTK01000007.1	Prodigal:002006	CDS	29150	30121	.	+	0	ID=JACPCCOE_01635;eC_number=1.1.1.271;Name=fcl;db_xref=COG:COG0451;gene=fcl;inference=ab initio prediction:Prodigal:002006,similar to AA sequence:UniProtKB:P32055;locus_tag=JACPCCOE_01635;product=GDP-L-fucose synthase
FOTK01000007.1	Prodigal:002006	CDS	30164	31195	.	+	0	ID=JACPCCOE_01636;inference=ab initio prediction:Prodigal:002006;locus_tag=JACPCCOE_01636;product=hypothetical protein
FOTK01000007.1	Prodigal:002006	CDS	31199	31882	.	+	0	ID=JACPCCOE_01637;inference=ab initio prediction:Prodigal:002006;locus_tag=JACPCCOE_01637;product=hypothetical protein
FOTK01000007.1	Prodigal:002006	CDS	32107	33936	.	-	0	ID=JACPCCOE_01638;eC_number=4.2.1.9;Name=ilvD_1;db_xref=COG:COG0129;gene=ilvD_1;inference=ab initio prediction:Prodigal:002006,similar to AA sequence:UniProtKB:P55186;locus_tag=JACPCCOE_01638;product=Dihydroxy-acid dehydratase
FOTK01000007.1	Prodigal:002006	CDS	34085	35806	.	+	0	ID=JACPCCOE_01639;eC_number=3.5.4.2;Name=ade;db_xref=COG:COG1001;gene=ade;inference=ab initio prediction:Prodigal:002006,similar to AA sequence:UniProtKB:P31441;locus_tag=JACPCCOE_01639;product=Adenine deaminase
FOTK01000007.1	Prodigal:002006	CDS	35895	36320	.	+	0	ID=JACPCCOE_01640;Name=ohrB;db_xref=COG:COG1764;gene=ohrB;inference=ab initio prediction:Prodigal:002006,similar to AA sequence:UniProtKB:P80242;locus_tag=JACPCCOE_01640;product=Organic hydroperoxide resistance protein OhrB
FOTK01000007.1	Prodigal:002006	CDS	36629	37462	.	-	0	ID=JACPCCOE_01641;eC_number=4.2.1.153;Name=meh_1;db_xref=COG:COG3777;gene=meh_1;inference=ab initio prediction:Prodigal:002006,similar to AA sequence:UniProtKB:A9WC41;locus_tag=JACPCCOE_01641;product=Mesaconyl-C(4)-CoA hydratase
FOTK01000007.1	Prodigal:002006	CDS	37464	38612	.	-	0	ID=JACPCCOE_01642;eC_number=1.3.99.-;Name=mmgC_1;db_xref=COG:COG1960;gene=mmgC_1;inference=ab initio prediction:Prodigal:002006,similar to AA sequence:UniProtKB:P45857;locus_tag=JACPCCOE_01642;product=Acyl-CoA dehydrogenase
FOTK01000007.1	Prodigal:002006	CDS	38621	39370	.	-	0	ID=JACPCCOE_01643;eC_number=1.2.1.62;Name=tsaC1;gene=tsaC1;inference=ab initio prediction:Prodigal:002006,similar to AA sequence:UniProtKB:P94681;locus_tag=JACPCCOE_01643;product=4-formylbenzenesulfonate dehydrogenase TsaC1/TsaC2
FOTK01000007.1	Prodigal:002006	CDS	39686	40822	.	-	0	ID=JACPCCOE_01644;eC_number=2.8.3.19;Name=uctC_1;gene=uctC_1;inference=ab initio prediction:Prodigal:002006,similar to AA sequence:UniProtKB:A9X6P9;locus_tag=JACPCCOE_01644;product=Acetyl-CoA:oxalate CoA-transferase
FOTK01000007.1	Prodigal:002006	CDS	40938	44096	.	-	0	ID=JACPCCOE_01645;Name=mdtB_3;gene=mdtB_3;inference=ab initio prediction:Prodigal:002006,similar to AA sequence:UniProtKB:B6HYS0;locus_tag=JACPCCOE_01645;product=Multidrug resistance protein MdtB
FOTK01000007.1	Prodigal:002006	CDS	44146	45345	.	-	0	ID=JACPCCOE_01646;Name=mdtA_6;gene=mdtA_6;inference=ab initio prediction:Prodigal:002006,similar to AA sequence:UniProtKB:P76397;locus_tag=JACPCCOE_01646;product=Multidrug resistance protein MdtA
FOTK01000007.1	Prodigal:002006	CDS	45760	45981	.	+	0	ID=JACPCCOE_01647;inference=ab initio prediction:Prodigal:002006;locus_tag=JACPCCOE_01647;product=hypothetical protein
FOTK01000007.1	Prodigal:002006	CDS	46271	46450	.	+	0	ID=JACPCCOE_01648;inference=ab initio prediction:Prodigal:002006;locus_tag=JACPCCOE_01648;product=hypothetical protein
FOTK01000007.1	Prodigal:002006	CDS	46465	46677	.	-	0	ID=JACPCCOE_01649;inference=ab initio prediction:Prodigal:002006;locus_tag=JACPCCOE_01649;product=hypothetical protein
FOTK01000007.1	Prodigal:002006	CDS	46674	47288	.	-	0	ID=JACPCCOE_01650;inference=ab initio prediction:Prodigal:002006;locus_tag=JACPCCOE_01650;product=hypothetical protein
FOTK01000007.1	Prodigal:002006	CDS	47285	48535	.	-	0	ID=JACPCCOE_01651;inference=ab initio prediction:Prodigal:002006;locus_tag=JACPCCOE_01651;product=hypothetical protein
FOTK01000007.1	Prodigal:002006	CDS	48633	49646	.	+	0	ID=JACPCCOE_01652;Name=gcvA_1;gene=gcvA_1;inference=ab initio prediction:Prodigal:002006,similar to AA sequence:UniProtKB:P0A9F6;locus_tag=JACPCCOE_01652;product=Glycine cleavage system transcriptional activator
FOTK01000007.1	Prodigal:002006	CDS	49715	50335	.	+	0	ID=JACPCCOE_01653;eC_number=3.5.1.5;Name=ureA;db_xref=COG:COG0831;gene=ureA;inference=ab initio prediction:Prodigal:002006,similar to AA sequence:UniProtKB:P14916;locus_tag=JACPCCOE_01653;product=Urease subunit alpha
FOTK01000007.1	Prodigal:002006	CDS	50338	52065	.	+	0	ID=JACPCCOE_01654;eC_number=3.5.1.5;Name=ureC1;gene=ureC1;inference=ab initio prediction:Prodigal:002006,similar to AA sequence:UniProtKB:Q2YPD5;locus_tag=JACPCCOE_01654;product=Urease subunit alpha 1
FOTK01000007.1	Prodigal:002006	CDS	52099	52584	.	+	0	ID=JACPCCOE_01655;inference=ab initio prediction:Prodigal:002006;locus_tag=JACPCCOE_01655;product=hypothetical protein
FOTK01000007.1	Prodigal:002006	CDS	52571	53089	.	+	0	ID=JACPCCOE_01656;Name=ureE1;gene=ureE1;inference=ab initio prediction:Prodigal:002006,similar to AA sequence:UniProtKB:Q8G2P7;locus_tag=JACPCCOE_01656;product=Urease accessory protein UreE 1
FOTK01000007.1	Prodigal:002006	CDS	53055	53765	.	+	0	ID=JACPCCOE_01657;Name=ureF;db_xref=COG:COG0830;gene=ureF;inference=ab initio prediction:Prodigal:002006,similar to AA sequence:UniProtKB:P17091;locus_tag=JACPCCOE_01657;product=Urease accessory protein UreF
FOTK01000007.1	Prodigal:002006	CDS	53775	54392	.	+	0	ID=JACPCCOE_01658;Name=ureG;gene=ureG;inference=ab initio prediction:Prodigal:002006,similar to AA sequence:UniProtKB:Q03287;locus_tag=JACPCCOE_01658;product=Urease accessory protein UreG
FOTK01000007.1	Prodigal:002006	CDS	54414	54638	.	-	0	ID=JACPCCOE_01659;inference=ab initio prediction:Prodigal:002006;locus_tag=JACPCCOE_01659;product=hypothetical protein
FOTK01000007.1	Prodigal:002006	CDS	54773	55546	.	-	0	ID=JACPCCOE_01660;Name=ydcV;gene=ydcV;inference=ab initio prediction:Prodigal:002006,similar to AA sequence:UniProtKB:P0AFR9;locus_tag=JACPCCOE_01660;product=Inner membrane ABC transporter permease protein YdcV
FOTK01000007.1	Prodigal:002006	CDS	55543	56433	.	-	0	ID=JACPCCOE_01661;Name=potH;db_xref=COG:COG1176;gene=potH;inference=ab initio prediction:Prodigal:002006,similar to AA sequence:UniProtKB:P31135;locus_tag=JACPCCOE_01661;product=Putrescine transport system permease protein PotH
FOTK01000007.1	Prodigal:002006	CDS	56457	57512	.	-	0	ID=JACPCCOE_01662;eC_number=7.6.2.11;Name=potA;gene=potA;inference=ab initio prediction:Prodigal:002006,similar to AA sequence:UniProtKB:Q7A679;locus_tag=JACPCCOE_01662;product=Spermidine/putrescine import ATP-binding protein PotA
FOTK01000007.1	Prodigal:002006	CDS	57517	58203	.	-	0	ID=JACPCCOE_01663;Name=crp_1;db_xref=COG:COG0664;gene=crp_1;inference=ab initio prediction:Prodigal:002006,similar to AA sequence:UniProtKB:P0A2T6;locus_tag=JACPCCOE_01663;product=cAMP-activated global transcriptional regulator CRP
FOTK01000007.1	Prodigal:002006	CDS	58463	59374	.	+	0	ID=JACPCCOE_01664;eC_number=3.5.1.108;Name=lpxC_1;db_xref=COG:COG0774;gene=lpxC_1;inference=ab initio prediction:Prodigal:002006,similar to AA sequence:UniProtKB:P0A725;locus_tag=JACPCCOE_01664;product=UDP-3-O-acyl-N-acetylglucosamine deacetylase
FOTK01000007.1	Prodigal:002006	CDS	59385	60452	.	-	0	ID=JACPCCOE_01665;inference=ab initio prediction:Prodigal:002006;locus_tag=JACPCCOE_01665;product=hypothetical protein
FOTK01000007.1	Prodigal:002006	CDS	60698	62638	.	+	0	ID=JACPCCOE_01666;Name=yheS_2;db_xref=COG:COG0488;gene=yheS_2;inference=ab initio prediction:Prodigal:002006,similar to AA sequence:UniProtKB:P63389;locus_tag=JACPCCOE_01666;product=putative ABC transporter ATP-binding protein YheS
FOTK01000007.1	Prodigal:002006	CDS	62818	64119	.	-	0	ID=JACPCCOE_01667;eC_number=4.1.1.64;Name=dgdA;gene=dgdA;inference=ab initio prediction:Prodigal:002006,similar to AA sequence:UniProtKB:P16932;locus_tag=JACPCCOE_01667;product=2%2C2-dialkylglycine decarboxylase
FOTK01000007.1	Prodigal:002006	CDS	64214	65068	.	+	0	ID=JACPCCOE_01668;Name=hdfR_1;gene=hdfR_1;inference=ab initio prediction:Prodigal:002006,protein motif:HAMAP:MF_01233;locus_tag=JACPCCOE_01668;product=HTH-type transcriptional regulator HdfR
FOTK01000007.1	Prodigal:002006	CDS	65239	65868	.	-	0	ID=JACPCCOE_01669;inference=ab initio prediction:Prodigal:002006;locus_tag=JACPCCOE_01669;product=hypothetical protein
FOTK01000007.1	Prodigal:002006	CDS	66617	67948	.	-	0	ID=JACPCCOE_01670;Name=ttuB_4;gene=ttuB_4;inference=ab initio prediction:Prodigal:002006,similar to AA sequence:UniProtKB:Q44470;locus_tag=JACPCCOE_01670;product=Putative tartrate transporter
FOTK01000007.1	Prodigal:002006	CDS	68135	69199	.	+	0	ID=JACPCCOE_01671;inference=ab initio prediction:Prodigal:002006;locus_tag=JACPCCOE_01671;product=hypothetical protein
FOTK01000007.1	Prodigal:002006	CDS	69277	70311	.	+	0	ID=JACPCCOE_01672;inference=ab initio prediction:Prodigal:002006;locus_tag=JACPCCOE_01672;product=hypothetical protein
FOTK01000007.1	Prodigal:002006	CDS	70280	71014	.	-	0	ID=JACPCCOE_01673;eC_number=1.1.1.302;Name=ribD2;db_xref=COG:COG1985;gene=ribD2;inference=ab initio prediction:Prodigal:002006,similar to AA sequence:UniProtKB:O66747;locus_tag=JACPCCOE_01673;product=2%2C5-diamino-6-ribosylamino-4(3H)-pyrimidinone 5'-phosphate reductase
FOTK01000007.1	Prodigal:002006	CDS	71096	72061	.	-	0	ID=JACPCCOE_01674;inference=ab initio prediction:Prodigal:002006;locus_tag=JACPCCOE_01674;product=hypothetical protein
FOTK01000007.1	Prodigal:002006	CDS	72175	73116	.	-	0	ID=JACPCCOE_01675;inference=ab initio prediction:Prodigal:002006;locus_tag=JACPCCOE_01675;product=hypothetical protein
FOTK01000007.1	Prodigal:002006	CDS	73426	74853	.	+	0	ID=JACPCCOE_01676;Name=gabR_1;db_xref=COG:COG1167;gene=gabR_1;inference=ab initio prediction:Prodigal:002006,similar to AA sequence:UniProtKB:P94426;locus_tag=JACPCCOE_01676;product=HTH-type transcriptional regulatory protein GabR
FOTK01000007.1	Prodigal:002006	CDS	74945	75382	.	+	0	ID=JACPCCOE_01677;inference=ab initio prediction:Prodigal:002006;locus_tag=JACPCCOE_01677;product=hypothetical protein
FOTK01000007.1	Prodigal:002006	CDS	75385	76974	.	+	0	ID=JACPCCOE_01678;Name=mppA;db_xref=COG:COG4166;gene=mppA;inference=ab initio prediction:Prodigal:002006,similar to AA sequence:UniProtKB:P77348;locus_tag=JACPCCOE_01678;product=Periplasmic murein peptide-binding protein
FOTK01000007.1	Prodigal:002006	CDS	76971	77894	.	+	0	ID=JACPCCOE_01679;Name=oppB;db_xref=COG:COG0601;gene=oppB;inference=ab initio prediction:Prodigal:002006,similar to AA sequence:UniProtKB:P0AFH2;locus_tag=JACPCCOE_01679;product=Oligopeptide transport system permease protein OppB
FOTK01000007.1	Prodigal:002006	CDS	77891	78994	.	+	0	ID=JACPCCOE_01680;inference=ab initio prediction:Prodigal:002006;locus_tag=JACPCCOE_01680;product=hypothetical protein
FOTK01000007.1	Prodigal:002006	CDS	78997	79953	.	-	0	ID=JACPCCOE_01681;eC_number=1.1.1.29;Name=hprA_1;db_xref=COG:COG1052;gene=hprA_1;inference=ab initio prediction:Prodigal:002006,similar to AA sequence:UniProtKB:Q59516;locus_tag=JACPCCOE_01681;product=Glycerate dehydrogenase
FOTK01000007.1	Prodigal:002006	CDS	79938	80396	.	-	0	ID=JACPCCOE_01682;eC_number=1.6.5.7;inference=ab initio prediction:Prodigal:002006,similar to AA sequence:UniProtKB:D3KVM6;locus_tag=JACPCCOE_01682;product=2-hydroxy-1%2C4-benzoquinone reductase
FOTK01000007.1	Prodigal:002006	CDS	80537	82156	.	-	0	ID=JACPCCOE_01683;eC_number=2.7.1.29;Name=dhaK;gene=dhaK;inference=ab initio prediction:Prodigal:002006,similar to AA sequence:UniProtKB:P45510;locus_tag=JACPCCOE_01683;product=Dihydroxyacetone kinase
FOTK01000007.1	Prodigal:002006	CDS	82277	83215	.	-	0	ID=JACPCCOE_01684;Name=ycjP;db_xref=COG:COG0395;gene=ycjP;inference=ab initio prediction:Prodigal:002006,similar to AA sequence:UniProtKB:P77716;locus_tag=JACPCCOE_01684;product=Inner membrane ABC transporter permease protein YcjP
FOTK01000007.1	Prodigal:002006	CDS	83212	84168	.	-	0	ID=JACPCCOE_01685;Name=lacF;gene=lacF;inference=ab initio prediction:Prodigal:002006,similar to AA sequence:UniProtKB:P29823;locus_tag=JACPCCOE_01685;product=Lactose transport system permease protein LacF
FOTK01000007.1	Prodigal:002006	CDS	84221	85531	.	-	0	ID=JACPCCOE_01686;inference=ab initio prediction:Prodigal:002006;locus_tag=JACPCCOE_01686;product=hypothetical protein
FOTK01000007.1	Prodigal:002006	CDS	85587	86648	.	-	0	ID=JACPCCOE_01687;eC_number=7.6.2.10;Name=ugpC;db_xref=COG:COG3839;gene=ugpC;inference=ab initio prediction:Prodigal:002006,similar to AA sequence:UniProtKB:P10907;locus_tag=JACPCCOE_01687;product=sn-glycerol-3-phosphate import ATP-binding protein UgpC
FOTK01000007.1	Prodigal:002006	CDS	87016	88209	.	+	0	ID=JACPCCOE_01688;inference=ab initio prediction:Prodigal:002006;locus_tag=JACPCCOE_01688;product=hypothetical protein
FOTK01000007.1	Prodigal:002006	CDS	88245	89615	.	+	0	ID=JACPCCOE_01689;eC_number=1.-.-.-;db_xref=COG:COG0277;inference=ab initio prediction:Prodigal:002006,similar to AA sequence:UniProtKB:P9WIT1;locus_tag=JACPCCOE_01689;product=putative FAD-linked oxidoreductase
FOTK01000007.1	Prodigal:002006	CDS	89627	89914	.	+	0	ID=JACPCCOE_01690;inference=ab initio prediction:Prodigal:002006;locus_tag=JACPCCOE_01690;product=hypothetical protein
FOTK01000007.1	Prodigal:002006	CDS	89955	90884	.	-	0	ID=JACPCCOE_01691;eC_number=2.3.1.247;Name=kce_1;db_xref=COG:COG3246;gene=kce_1;inference=ab initio prediction:Prodigal:002006,similar to AA sequence:UniProtKB:Q8RHX2;locus_tag=JACPCCOE_01691;product=3-keto-5-aminohexanoate cleavage enzyme
FOTK01000007.1	Prodigal:002006	CDS	90887	91810	.	-	0	ID=JACPCCOE_01692;eC_number=1.1.1.108;Name=lcdH;gene=lcdH;inference=ab initio prediction:Prodigal:002006,protein motif:HAMAP:MF_02129;locus_tag=JACPCCOE_01692;product=L-carnitine dehydrogenase
FOTK01000007.1	Prodigal:002006	CDS	91807	94365	.	-	0	ID=JACPCCOE_01693;eC_number=7.6.2.8;Name=btuD_6;gene=btuD_6;inference=ab initio prediction:Prodigal:002006,protein motif:HAMAP:MF_01005;locus_tag=JACPCCOE_01693;product=Vitamin B12 import ATP-binding protein BtuD
FOTK01000007.1	Prodigal:002006	CDS	94380	95255	.	-	0	ID=JACPCCOE_01694;Name=livH_4;db_xref=COG:COG0559;gene=livH_4;inference=ab initio prediction:Prodigal:002006,similar to AA sequence:UniProtKB:P0AEX7;locus_tag=JACPCCOE_01694;product=High-affinity branched-chain amino acid transport system permease protein LivH
FOTK01000007.1	Prodigal:002006	CDS	95263	96522	.	-	0	ID=JACPCCOE_01695;Name=braC;db_xref=COG:COG0683;gene=braC;inference=ab initio prediction:Prodigal:002006,similar to AA sequence:UniProtKB:P21175;locus_tag=JACPCCOE_01695;product=Leucine-%2C isoleucine-%2C valine-%2C threonine-%2C and alanine-binding protein
FOTK01000007.1	Prodigal:002006	CDS	96642	97343	.	+	0	ID=JACPCCOE_01696;inference=ab initio prediction:Prodigal:002006;locus_tag=JACPCCOE_01696;product=hypothetical protein
FOTK01000007.1	Prodigal:002006	CDS	97417	98184	.	+	0	ID=JACPCCOE_01697;eC_number=1.1.1.30;Name=bdhA_2;gene=bdhA_2;inference=ab initio prediction:Prodigal:002006,similar to AA sequence:UniProtKB:O86034;locus_tag=JACPCCOE_01697;product=D-beta-hydroxybutyrate dehydrogenase
FOTK01000007.1	Prodigal:002006	CDS	98275	99009	.	+	0	ID=JACPCCOE_01698;eC_number=1.1.1.-;inference=ab initio prediction:Prodigal:002006,similar to AA sequence:UniProtKB:Q8P3K4;locus_tag=JACPCCOE_01698;product=2-keto-3-deoxy-L-fuconate dehydrogenase
FOTK01000007.1	Prodigal:002006	CDS	99021	100826	.	+	0	ID=JACPCCOE_01699;eC_number=4.2.1.25;Name=araC_1;gene=araC_1;inference=ab initio prediction:Prodigal:002006,similar to AA sequence:UniProtKB:Q1JUQ1;locus_tag=JACPCCOE_01699;product=L-arabonate dehydratase
FOTK01000007.1	Prodigal:002006	CDS	101214	104177	.	+	0	ID=JACPCCOE_01700;db_xref=COG:COG0247;inference=ab initio prediction:Prodigal:002006,similar to AA sequence:UniProtKB:Q57252;locus_tag=JACPCCOE_01700;product=putative protein
FOTK01000007.1	Prodigal:002006	CDS	104238	104918	.	+	0	ID=JACPCCOE_01701;Name=fadR;gene=fadR;inference=ab initio prediction:Prodigal:002006,protein motif:HAMAP:MF_00696;locus_tag=JACPCCOE_01701;product=Fatty acid metabolism regulator protein
FOTK01000007.1	Prodigal:002006	CDS	104894	105835	.	-	0	ID=JACPCCOE_01702;inference=ab initio prediction:Prodigal:002006;locus_tag=JACPCCOE_01702;product=hypothetical protein
FOTK01000007.1	Prodigal:002006	CDS	105951	106604	.	-	0	ID=JACPCCOE_01703;Name=lldR;db_xref=COG:COG2186;gene=lldR;inference=ab initio prediction:Prodigal:002006,similar to AA sequence:UniProtKB:P0ACL7;locus_tag=JACPCCOE_01703;product=Putative L-lactate dehydrogenase operon regulatory protein
FOTK01000007.1	Prodigal:002006	CDS	106800	107822	.	+	0	ID=JACPCCOE_01704;db_xref=COG:COG1638;inference=ab initio prediction:Prodigal:002006,similar to AA sequence:UniProtKB:Q21XD7;locus_tag=JACPCCOE_01704;product=Solute-binding protein
FOTK01000007.1	Prodigal:002006	CDS	107819	108508	.	+	0	ID=JACPCCOE_01705;inference=ab initio prediction:Prodigal:002006;locus_tag=JACPCCOE_01705;product=hypothetical protein
FOTK01000007.1	Prodigal:002006	CDS	108508	109860	.	+	0	ID=JACPCCOE_01706;Name=dctM;db_xref=COG:COG1593;gene=dctM;inference=ab initio prediction:Prodigal:002006,similar to AA sequence:UniProtKB:Q9HU16;locus_tag=JACPCCOE_01706;product=C4-dicarboxylate TRAP transporter large permease protein DctM
FOTK01000007.1	Prodigal:002006	CDS	109935	110198	.	+	0	ID=JACPCCOE_01707;inference=ab initio prediction:Prodigal:002006;locus_tag=JACPCCOE_01707;product=hypothetical protein
FOTK01000007.1	Prodigal:002006	CDS	110381	110512	.	-	0	ID=JACPCCOE_01708;inference=ab initio prediction:Prodigal:002006;locus_tag=JACPCCOE_01708;product=hypothetical protein
FOTK01000007.1	Prodigal:002006	CDS	110783	111250	.	+	0	ID=JACPCCOE_01709;inference=ab initio prediction:Prodigal:002006;locus_tag=JACPCCOE_01709;product=hypothetical protein
FOTK01000007.1	Prodigal:002006	CDS	111261	112073	.	-	0	ID=JACPCCOE_01710;eC_number=4.2.1.150;Name=crt_1;db_xref=COG:COG1024;gene=crt_1;inference=ab initio prediction:Prodigal:002006,similar to AA sequence:UniProtKB:P52046;locus_tag=JACPCCOE_01710;product=Short-chain-enoyl-CoA hydratase
FOTK01000007.1	Prodigal:002006	CDS	112091	113311	.	-	0	ID=JACPCCOE_01711;eC_number=2.8.3.19;Name=yfdE_1;db_xref=COG:COG1804;gene=yfdE_1;inference=ab initio prediction:Prodigal:002006,similar to AA sequence:UniProtKB:P76518;locus_tag=JACPCCOE_01711;product=Acetyl-CoA:oxalate CoA-transferase
FOTK01000007.1	Prodigal:002006	CDS	113319	114611	.	-	0	ID=JACPCCOE_01712;Name=sauU_1;gene=sauU_1;inference=ab initio prediction:Prodigal:002006,similar to AA sequence:UniProtKB:Q0K843;locus_tag=JACPCCOE_01712;product=putative sulfoacetate transporter SauU
FOTK01000007.1	Prodigal:002006	CDS	114830	116074	.	-	0	ID=JACPCCOE_01713;Name=nasA_1;gene=nasA_1;inference=ab initio prediction:Prodigal:002006,similar to AA sequence:UniProtKB:P42432;locus_tag=JACPCCOE_01713;product=Nitrate transporter
FOTK01000007.1	Prodigal:002006	CDS	116469	116738	.	-	0	ID=JACPCCOE_01714;inference=ab initio prediction:Prodigal:002006;locus_tag=JACPCCOE_01714;product=hypothetical protein
FOTK01000007.1	Prodigal:002006	CDS	117039	118001	.	+	0	ID=JACPCCOE_01715;inference=ab initio prediction:Prodigal:002006;locus_tag=JACPCCOE_01715;product=hypothetical protein
FOTK01000007.1	Prodigal:002006	CDS	118025	119008	.	-	0	ID=JACPCCOE_01716;eC_number=3.1.3.11;Name=glpX;db_xref=COG:COG1494;gene=glpX;inference=ab initio prediction:Prodigal:002006,similar to AA sequence:UniProtKB:Q03224;locus_tag=JACPCCOE_01716;product=Fructose-1%2C6-bisphosphatase class 2
FOTK01000007.1	Prodigal:002006	CDS	119153	120496	.	-	0	ID=JACPCCOE_01717;eC_number=1.1.1.3;Name=hom;db_xref=COG:COG0460;gene=hom;inference=ab initio prediction:Prodigal:002006,similar to AA sequence:UniProtKB:P19582;locus_tag=JACPCCOE_01717;product=Homoserine dehydrogenase
FOTK01000007.1	Prodigal:002006	CDS	120586	121266	.	-	0	ID=JACPCCOE_01718;inference=ab initio prediction:Prodigal:002006;locus_tag=JACPCCOE_01718;product=hypothetical protein
FOTK01000007.1	Prodigal:002006	CDS	121369	122163	.	+	0	ID=JACPCCOE_01719;eC_number=3.1.11.2;Name=xthA_1;db_xref=COG:COG0708;gene=xthA_1;inference=ab initio prediction:Prodigal:002006,similar to AA sequence:UniProtKB:P09030;locus_tag=JACPCCOE_01719;product=Exodeoxyribonuclease III
FOTK01000007.1	Prodigal:002006	CDS	122299	122802	.	+	0	ID=JACPCCOE_01720;eC_number=3.5.1.88;Name=def_1;db_xref=COG:COG0242;gene=def_1;inference=ab initio prediction:Prodigal:002006,similar to AA sequence:UniProtKB:Q9I7A8;locus_tag=JACPCCOE_01720;product=Peptide deformylase
FOTK01000007.1	Prodigal:002006	CDS	122949	123572	.	+	0	ID=JACPCCOE_01721;Name=yibF_1;db_xref=COG:COG0625;gene=yibF_1;inference=ab initio prediction:Prodigal:002006,similar to AA sequence:UniProtKB:P0ACA1;locus_tag=JACPCCOE_01721;product=putative GST-like protein YibF
FOTK01000007.1	Prodigal:002006	CDS	123761	124384	.	+	0	ID=JACPCCOE_01722;Name=yibF_2;db_xref=COG:COG0625;gene=yibF_2;inference=ab initio prediction:Prodigal:002006,similar to AA sequence:UniProtKB:P0ACA1;locus_tag=JACPCCOE_01722;product=putative GST-like protein YibF
FOTK01000007.1	Prodigal:002006	CDS	124501	125403	.	-	0	ID=JACPCCOE_01723;inference=ab initio prediction:Prodigal:002006;locus_tag=JACPCCOE_01723;product=hypothetical protein
FOTK01000007.1	Prodigal:002006	CDS	125390	127120	.	-	0	ID=JACPCCOE_01724;eC_number=4.2.1.9;Name=ilvD_2;db_xref=COG:COG0129;gene=ilvD_2;inference=ab initio prediction:Prodigal:002006,similar to AA sequence:UniProtKB:P9WKJ5;locus_tag=JACPCCOE_01724;product=Dihydroxy-acid dehydratase
FOTK01000007.1	Prodigal:002006	CDS	127752	128537	.	-	0	ID=JACPCCOE_01725;eC_number=4.3.1.7;Name=eutC;db_xref=COG:COG4302;gene=eutC;inference=ab initio prediction:Prodigal:002006,similar to AA sequence:UniProtKB:P19636;locus_tag=JACPCCOE_01725;product=Ethanolamine ammonia-lyase light chain
FOTK01000007.1	Prodigal:002006	CDS	128534	129913	.	-	0	ID=JACPCCOE_01726;eC_number=4.3.1.7;Name=eutB;db_xref=COG:COG4303;gene=eutB;inference=ab initio prediction:Prodigal:002006,similar to AA sequence:UniProtKB:P0AEJ6;locus_tag=JACPCCOE_01726;product=Ethanolamine ammonia-lyase heavy chain
FOTK01000007.1	Prodigal:002006	CDS	129978	130838	.	-	0	ID=JACPCCOE_01727;inference=ab initio prediction:Prodigal:002006;locus_tag=JACPCCOE_01727;product=hypothetical protein
FOTK01000007.1	Prodigal:002006	CDS	130908	131495	.	-	0	ID=JACPCCOE_01728;inference=ab initio prediction:Prodigal:002006;locus_tag=JACPCCOE_01728;product=hypothetical protein
FOTK01000007.1	Prodigal:002006	CDS	131492	133075	.	-	0	ID=JACPCCOE_01729;Name=lutB;db_xref=COG:COG1139;gene=lutB;inference=ab initio prediction:Prodigal:002006,similar to AA sequence:UniProtKB:O07021;locus_tag=JACPCCOE_01729;product=Lactate utilization protein B
FOTK01000007.1	Prodigal:002006	CDS	133072	133815	.	-	0	ID=JACPCCOE_01730;Name=lutA_1;db_xref=COG:COG0247;gene=lutA_1;inference=ab initio prediction:Prodigal:002006,similar to AA sequence:UniProtKB:O07020;locus_tag=JACPCCOE_01730;product=Lactate utilization protein A
FOTK01000007.1	Prodigal:002006	CDS	133882	135612	.	-	0	ID=JACPCCOE_01731;eC_number=1.2.5.1;Name=poxB;db_xref=COG:COG0028;gene=poxB;inference=ab initio prediction:Prodigal:002006,similar to AA sequence:UniProtKB:P07003;locus_tag=JACPCCOE_01731;product=Pyruvate dehydrogenase [ubiquinone]
FOTK01000007.1	Prodigal:002006	CDS	135737	136336	.	-	0	ID=JACPCCOE_01732;eC_number=3.5.2.19;Name=sttH;gene=sttH;inference=ab initio prediction:Prodigal:002006,similar to AA sequence:UniProtKB:Q1MW86;locus_tag=JACPCCOE_01732;product=Streptothricin hydrolase
FOTK01000007.1	Prodigal:002006	CDS	136617	137009	.	+	0	ID=JACPCCOE_01733;inference=ab initio prediction:Prodigal:002006;locus_tag=JACPCCOE_01733;product=hypothetical protein
FOTK01000007.1	Prodigal:002006	CDS	137230	137448	.	+	0	ID=JACPCCOE_01734;inference=ab initio prediction:Prodigal:002006;locus_tag=JACPCCOE_01734;product=hypothetical protein
FOTK01000007.1	Prodigal:002006	CDS	137456	138340	.	-	0	ID=JACPCCOE_01735;inference=ab initio prediction:Prodigal:002006;locus_tag=JACPCCOE_01735;product=hypothetical protein
FOTK01000007.1	Prodigal:002006	CDS	138426	140501	.	-	0	ID=JACPCCOE_01736;eC_number=3.4.15.5;Name=dcp;db_xref=COG:COG0339;gene=dcp;inference=ab initio prediction:Prodigal:002006,similar to AA sequence:UniProtKB:P24171;locus_tag=JACPCCOE_01736;product=Dipeptidyl carboxypeptidase
FOTK01000007.1	Prodigal:002006	CDS	140684	141577	.	+	0	ID=JACPCCOE_01737;inference=ab initio prediction:Prodigal:002006;locus_tag=JACPCCOE_01737;product=hypothetical protein
FOTK01000007.1	Prodigal:002006	CDS	141660	142763	.	+	0	ID=JACPCCOE_01738;inference=ab initio prediction:Prodigal:002006;locus_tag=JACPCCOE_01738;product=hypothetical protein
FOTK01000007.1	Prodigal:002006	CDS	143020	143409	.	+	0	ID=JACPCCOE_01739;Name=pdtaR_1;db_xref=COG:COG3707;gene=pdtaR_1;inference=ab initio prediction:Prodigal:002006,similar to AA sequence:UniProtKB:P9WGM3;locus_tag=JACPCCOE_01739;product=putative transcriptional regulatory protein pdtaR
FOTK01000007.1	Prodigal:002006	CDS	143419	143796	.	-	0	ID=JACPCCOE_01740;inference=ab initio prediction:Prodigal:002006,similar to AA sequence:UniProtKB:Q6NCZ4;locus_tag=JACPCCOE_01740;note=UPF0102 protein RPA0323;product=hypothetical protein
FOTK01000007.1	Prodigal:002006	CDS	143805	144779	.	-	0	ID=JACPCCOE_01741;eC_number=2.1.1.198;Name=rsmI;gene=rsmI;inference=ab initio prediction:Prodigal:002006,protein motif:HAMAP:MF_01877;locus_tag=JACPCCOE_01741;product=Ribosomal RNA small subunit methyltransferase I
FOTK01000007.1	Prodigal:002006	CDS	144915	146201	.	+	0	ID=JACPCCOE_01742;Name=lpoA;gene=lpoA;inference=ab initio prediction:Prodigal:002006,protein motif:HAMAP:MF_01890;locus_tag=JACPCCOE_01742;product=Penicillin-binding protein activator LpoA
FOTK01000007.1	Prodigal:002006	CDS	146202	147377	.	-	0	ID=JACPCCOE_01743;Name=hemW;db_xref=COG:COG0635;gene=hemW;inference=ab initio prediction:Prodigal:002006,similar to AA sequence:UniProtKB:P52062;locus_tag=JACPCCOE_01743;product=Heme chaperone HemW
FOTK01000007.1	Prodigal:002006	CDS	147416	148045	.	-	0	ID=JACPCCOE_01744;eC_number=3.6.1.66;db_xref=COG:COG0127;inference=ab initio prediction:Prodigal:002006,similar to AA sequence:UniProtKB:P44598;locus_tag=JACPCCOE_01744;product=dITP/XTP pyrophosphatase
FOTK01000007.1	Prodigal:002006	CDS	148042	148755	.	-	0	ID=JACPCCOE_01745;eC_number=2.7.7.56;Name=rph;db_xref=COG:COG0689;gene=rph;inference=ab initio prediction:Prodigal:002006,similar to AA sequence:UniProtKB:P50597;locus_tag=JACPCCOE_01745;product=Ribonuclease PH
FOTK01000007.1	Prodigal:002006	CDS	148859	149977	.	+	0	ID=JACPCCOE_01746;Name=hrcA;db_xref=COG:COG1420;gene=hrcA;inference=ab initio prediction:Prodigal:002006,similar to AA sequence:UniProtKB:P30727;locus_tag=JACPCCOE_01746;product=Heat-inducible transcription repressor HrcA
FOTK01000007.1	Prodigal:002006	CDS	150090	152090	.	-	0	ID=JACPCCOE_01747;Name=pctA_1;db_xref=COG:COG0840;gene=pctA_1;inference=ab initio prediction:Prodigal:002006,similar to AA sequence:UniProtKB:G3XD24;locus_tag=JACPCCOE_01747;product=Methyl-accepting chemotaxis protein PctA
FOTK01000007.1	Prodigal:002006	CDS	152469	154469	.	-	0	ID=JACPCCOE_01748;Name=pctA_2;db_xref=COG:COG0840;gene=pctA_2;inference=ab initio prediction:Prodigal:002006,similar to AA sequence:UniProtKB:G3XD24;locus_tag=JACPCCOE_01748;product=Methyl-accepting chemotaxis protein PctA
FOTK01000007.1	Prodigal:002006	CDS	154824	155609	.	-	0	ID=JACPCCOE_01749;inference=ab initio prediction:Prodigal:002006;locus_tag=JACPCCOE_01749;product=hypothetical protein
FOTK01000007.1	Prodigal:002006	CDS	155850	157214	.	+	0	ID=JACPCCOE_01750;Name=kgtP_1;gene=kgtP_1;inference=ab initio prediction:Prodigal:002006,similar to AA sequence:UniProtKB:P0AEX3;locus_tag=JACPCCOE_01750;product=Alpha-ketoglutarate permease
FOTK01000007.1	Prodigal:002006	CDS	157307	158476	.	+	0	ID=JACPCCOE_01751;inference=ab initio prediction:Prodigal:002006;locus_tag=JACPCCOE_01751;product=hypothetical protein
FOTK01000007.1	Prodigal:002006	CDS	158532	158813	.	+	0	ID=JACPCCOE_01752;inference=ab initio prediction:Prodigal:002006,similar to AA sequence:UniProtKB:B8H4R9;locus_tag=JACPCCOE_01752;note=UPF0335 protein CCNA_03428;product=hypothetical protein
FOTK01000007.1	Prodigal:002006	CDS	158853	159842	.	-	0	ID=JACPCCOE_01753;eC_number=6.3.2.6;Name=purC_1;db_xref=COG:COG0152;gene=purC_1;inference=ab initio prediction:Prodigal:002006,similar to AA sequence:UniProtKB:A0R4I0;locus_tag=JACPCCOE_01753;product=Phosphoribosylaminoimidazole-succinocarboxamide synthase
FOTK01000007.1	Prodigal:002006	CDS	159959	161911	.	-	0	ID=JACPCCOE_01754;inference=ab initio prediction:Prodigal:002006;locus_tag=JACPCCOE_01754;product=hypothetical protein
FOTK01000007.1	Prodigal:002006	CDS	162817	163569	.	+	0	ID=JACPCCOE_01755;inference=ab initio prediction:Prodigal:002006;locus_tag=JACPCCOE_01755;product=hypothetical protein
FOTK01000007.1	Prodigal:002006	CDS	163588	164202	.	-	0	ID=JACPCCOE_01756;inference=ab initio prediction:Prodigal:002006;locus_tag=JACPCCOE_01756;product=hypothetical protein
FOTK01000007.1	Prodigal:002006	CDS	164412	164627	.	-	0	ID=JACPCCOE_01757;inference=ab initio prediction:Prodigal:002006;locus_tag=JACPCCOE_01757;product=hypothetical protein
FOTK01000007.1	Prodigal:002006	CDS	164757	165806	.	-	0	ID=JACPCCOE_01758;inference=ab initio prediction:Prodigal:002006;locus_tag=JACPCCOE_01758;product=hypothetical protein
FOTK01000007.1	Aragorn:001002	tRNA	166315	166390	.	-	.	ID=JACPCCOE_01759;inference=COORDINATES:profile:Aragorn:001002;locus_tag=JACPCCOE_01759;product=tRNA-Phe(gaa)
FOTK01000007.1	Prodigal:002006	CDS	166497	166694	.	-	0	ID=JACPCCOE_01760;Name=yacG;gene=yacG;inference=ab initio prediction:Prodigal:002006,protein motif:HAMAP:MF_00649;locus_tag=JACPCCOE_01760;product=DNA gyrase inhibitor YacG
FOTK01000007.1	Prodigal:002006	CDS	166691	167344	.	-	0	ID=JACPCCOE_01761;eC_number=3.6.1.9;Name=yhdE;db_xref=COG:COG0424;gene=yhdE;inference=ab initio prediction:Prodigal:002006,similar to AA sequence:UniProtKB:P25536;locus_tag=JACPCCOE_01761;product=dTTP/UTP pyrophosphatase
FOTK01000007.1	Prodigal:002006	CDS	167717	167926	.	+	0	ID=JACPCCOE_01762;inference=ab initio prediction:Prodigal:002006;locus_tag=JACPCCOE_01762;product=hypothetical protein
FOTK01000007.1	Prodigal:002006	CDS	168088	168333	.	+	0	ID=JACPCCOE_01763;inference=ab initio prediction:Prodigal:002006;locus_tag=JACPCCOE_01763;product=hypothetical protein
FOTK01000007.1	Prodigal:002006	CDS	168502	169800	.	+	0	ID=JACPCCOE_01764;inference=ab initio prediction:Prodigal:002006;locus_tag=JACPCCOE_01764;product=hypothetical protein
FOTK01000007.1	Prodigal:002006	CDS	170362	170739	.	+	0	ID=JACPCCOE_01765;inference=ab initio prediction:Prodigal:002006;locus_tag=JACPCCOE_01765;product=hypothetical protein
FOTK01000007.1	Prodigal:002006	CDS	170864	173527	.	+	0	ID=JACPCCOE_01766;inference=ab initio prediction:Prodigal:002006;locus_tag=JACPCCOE_01766;product=hypothetical protein
FOTK01000007.1	Prodigal:002006	CDS	173671	173856	.	+	0	ID=JACPCCOE_01767;inference=ab initio prediction:Prodigal:002006;locus_tag=JACPCCOE_01767;product=hypothetical protein
FOTK01000007.1	Prodigal:002006	CDS	174023	174649	.	+	0	ID=JACPCCOE_01768;inference=ab initio prediction:Prodigal:002006;locus_tag=JACPCCOE_01768;product=hypothetical protein
FOTK01000007.1	Prodigal:002006	CDS	174741	175313	.	+	0	ID=JACPCCOE_01769;eC_number=2.5.1.17;db_xref=COG:COG2096;inference=ab initio prediction:Prodigal:002006,similar to AA sequence:UniProtKB:P9WP99;locus_tag=JACPCCOE_01769;product=Corrinoid adenosyltransferase
FOTK01000007.1	Prodigal:002006	CDS	175683	176432	.	+	0	ID=JACPCCOE_01770;Name=etfB;gene=etfB;inference=ab initio prediction:Prodigal:002006,similar to AA sequence:UniProtKB:P38975;locus_tag=JACPCCOE_01770;product=Electron transfer flavoprotein subunit beta
FOTK01000007.1	Prodigal:002006	CDS	176506	177459	.	+	0	ID=JACPCCOE_01771;Name=etfA;db_xref=COG:COG2025;gene=etfA;inference=ab initio prediction:Prodigal:002006,similar to AA sequence:UniProtKB:P38974;locus_tag=JACPCCOE_01771;product=Electron transfer flavoprotein subunit alpha
FOTK01000007.1	Prodigal:002006	CDS	177650	178531	.	+	0	ID=JACPCCOE_01772;eC_number=1.1.1.157;Name=mmgB;db_xref=COG:COG1250;gene=mmgB;inference=ab initio prediction:Prodigal:002006,similar to AA sequence:UniProtKB:P45856;locus_tag=JACPCCOE_01772;product=putative 3-hydroxybutyryl-CoA dehydrogenase
FOTK01000007.1	Prodigal:002006	CDS	178594	178899	.	-	0	ID=JACPCCOE_01773;inference=ab initio prediction:Prodigal:002006;locus_tag=JACPCCOE_01773;product=hypothetical protein
FOTK01000007.1	Prodigal:002006	CDS	179063	180076	.	-	0	ID=JACPCCOE_01774;eC_number=2.3.1.41;Name=ppsC_1;gene=ppsC_1;inference=ab initio prediction:Prodigal:002006,similar to AA sequence:UniProtKB:P96202;locus_tag=JACPCCOE_01774;product=Phthiocerol synthesis polyketide synthase type I PpsC
FOTK01000007.1	Prodigal:002006	CDS	180269	180400	.	+	0	ID=JACPCCOE_01775;inference=ab initio prediction:Prodigal:002006;locus_tag=JACPCCOE_01775;product=hypothetical protein
FOTK01000007.1	Prodigal:002006	CDS	180438	181073	.	-	0	ID=JACPCCOE_01776;eC_number=2.4.2.9;Name=upp;gene=upp;inference=ab initio prediction:Prodigal:002006,similar to AA sequence:UniProtKB:P67396;locus_tag=JACPCCOE_01776;product=Uracil phosphoribosyltransferase
FOTK01000007.1	Prodigal:002006	CDS	181653	183356	.	+	0	ID=JACPCCOE_01777;inference=ab initio prediction:Prodigal:002006;locus_tag=JACPCCOE_01777;product=hypothetical protein
FOTK01000007.1	Prodigal:002006	CDS	183411	183872	.	-	0	ID=JACPCCOE_01778;inference=ab initio prediction:Prodigal:002006;locus_tag=JACPCCOE_01778;product=hypothetical protein
FOTK01000007.1	Prodigal:002006	CDS	183930	184577	.	-	0	ID=JACPCCOE_01779;inference=ab initio prediction:Prodigal:002006;locus_tag=JACPCCOE_01779;product=hypothetical protein
FOTK01000007.1	Prodigal:002006	CDS	184851	185147	.	+	0	ID=JACPCCOE_01780;inference=ab initio prediction:Prodigal:002006;locus_tag=JACPCCOE_01780;product=hypothetical protein
FOTK01000007.1	Prodigal:002006	CDS	185268	185663	.	+	0	ID=JACPCCOE_01781;inference=ab initio prediction:Prodigal:002006;locus_tag=JACPCCOE_01781;product=hypothetical protein
FOTK01000007.1	Prodigal:002006	CDS	185781	186953	.	+	0	ID=JACPCCOE_01782;inference=ab initio prediction:Prodigal:002006;locus_tag=JACPCCOE_01782;product=hypothetical protein
FOTK01000007.1	Prodigal:002006	CDS	187021	188046	.	-	0	ID=JACPCCOE_01783;inference=ab initio prediction:Prodigal:002006;locus_tag=JACPCCOE_01783;product=hypothetical protein
FOTK01000007.1	Prodigal:002006	CDS	188337	189293	.	-	0	ID=JACPCCOE_01784;Name=feaR_2;db_xref=COG:COG2207;gene=feaR_2;inference=ab initio prediction:Prodigal:002006,similar to AA sequence:UniProtKB:Q47129;locus_tag=JACPCCOE_01784;product=Transcriptional activator FeaR
FOTK01000007.1	Prodigal:002006	CDS	189551	190507	.	-	0	ID=JACPCCOE_01785;inference=ab initio prediction:Prodigal:002006;locus_tag=JACPCCOE_01785;product=hypothetical protein
FOTK01000007.1	Prodigal:002006	CDS	191128	192084	.	-	0	ID=JACPCCOE_01786;Name=rhaS_2;gene=rhaS_2;inference=ab initio prediction:Prodigal:002006,protein motif:HAMAP:MF_01534;locus_tag=JACPCCOE_01786;product=HTH-type transcriptional activator RhaS
FOTK01000007.1	Prodigal:002006	CDS	192505	193257	.	-	0	ID=JACPCCOE_01787;inference=ab initio prediction:Prodigal:002006;locus_tag=JACPCCOE_01787;product=hypothetical protein
FOTK01000007.1	Prodigal:002006	CDS	193455	194147	.	+	0	ID=JACPCCOE_01788;Name=ftsE;db_xref=COG:COG2884;gene=ftsE;inference=ab initio prediction:Prodigal:002006,similar to AA sequence:UniProtKB:O34814;locus_tag=JACPCCOE_01788;product=Cell division ATP-binding protein FtsE
FOTK01000007.1	Prodigal:002006	CDS	194144	195112	.	+	0	ID=JACPCCOE_01789;inference=ab initio prediction:Prodigal:002006;locus_tag=JACPCCOE_01789;product=hypothetical protein
FOTK01000007.1	Prodigal:002006	CDS	195265	196035	.	+	0	ID=JACPCCOE_01790;inference=ab initio prediction:Prodigal:002006;locus_tag=JACPCCOE_01790;product=hypothetical protein
FOTK01000007.1	Prodigal:002006	CDS	196291	196620	.	-	0	ID=JACPCCOE_01791;inference=ab initio prediction:Prodigal:002006;locus_tag=JACPCCOE_01791;product=hypothetical protein
FOTK01000007.1	Prodigal:002006	CDS	196620	197087	.	-	0	ID=JACPCCOE_01792;Name=ptsN;db_xref=COG:COG1762;gene=ptsN;inference=ab initio prediction:Prodigal:002006,similar to AA sequence:UniProtKB:P69829;locus_tag=JACPCCOE_01792;product=Nitrogen regulatory protein
FOTK01000007.1	Prodigal:002006	CDS	197222	197818	.	-	0	ID=JACPCCOE_01793;Name=hpf;db_xref=COG:COG1544;gene=hpf;inference=ab initio prediction:Prodigal:002006,similar to AA sequence:UniProtKB:A2RIX0;locus_tag=JACPCCOE_01793;product=Ribosome hibernation promotion factor
FOTK01000007.1	Prodigal:002006	CDS	197977	199554	.	+	0	ID=JACPCCOE_01794;Name=mdoG_1;db_xref=COG:COG3131;gene=mdoG_1;inference=ab initio prediction:Prodigal:002006,similar to AA sequence:UniProtKB:P33136;locus_tag=JACPCCOE_01794;product=Glucans biosynthesis protein G
[truncated: 8,035,846 more chars]
