# Supplementary material for: Comprehensive Comparative Genomics and Phenotyping of Methylobacterium Species
Source: Front Microbiol. 2021 Oct 6;12:740610. doi: 10.3389/fmicb.2021.740610 (PMC8561711; doi:10.3389/fmicb.2021.740610)
Supplement: Supplementary file 10 [file Data_Sheet_4.ZIP › Mb_soli.gff]

##gff-version 3
##sequence-region M-soli_contig_1_1 1 5779
##sequence-region M-soli_contig_2_1 1 20291
##sequence-region M-soli_contig_3_1 1 6291
##sequence-region M-soli_contig_4_1 1 16096
##sequence-region M-soli_contig_5_1 1 5590
##sequence-region M-soli_contig_6_1 1 5464
##sequence-region M-soli_contig_7_1 1 6281
##sequence-region M-soli_contig_8_1 1 1521
##sequence-region M-soli_contig_9_1 1 15884
##sequence-region M-soli_contig_10_1 1 23567
##sequence-region M-soli_contig_11_1 1 6773
##sequence-region M-soli_contig_12_1 1 7858
##sequence-region M-soli_contig_13_1 1 62114
##sequence-region M-soli_contig_14_1 1 9274
##sequence-region M-soli_contig_15_1 1 12789
##sequence-region M-soli_contig_16_1 1 10622
##sequence-region M-soli_contig_17_1 1 25320
##sequence-region M-soli_contig_18_1 1 17428
##sequence-region M-soli_contig_19_1 1 17109
##sequence-region M-soli_contig_20_1 1 18298
##sequence-region M-soli_contig_21_1 1 13729
##sequence-region M-soli_contig_22_1 1 7085
##sequence-region M-soli_contig_23_1 1 18114
##sequence-region M-soli_contig_24_1 1 38824
##sequence-region M-soli_contig_25_1 1 15844
##sequence-region M-soli_contig_26_1 1 3093
##sequence-region M-soli_contig_27_1 1 7111
##sequence-region M-soli_contig_28_1 1 8918
##sequence-region M-soli_contig_29_1 1 20194
##sequence-region M-soli_contig_30_1 1 8308
##sequence-region M-soli_contig_31_1 1 3737
##sequence-region M-soli_contig_32_1 1 17370
##sequence-region M-soli_contig_33_1 1 4398
##sequence-region M-soli_contig_34_1 1 12277
##sequence-region M-soli_contig_35_1 1 16666
##sequence-region M-soli_contig_36_1 1 24480
##sequence-region M-soli_contig_37_1 1 3898
##sequence-region M-soli_contig_38_1 1 8915
##sequence-region M-soli_contig_39_1 1 20516
##sequence-region M-soli_contig_40_1 1 14826
##sequence-region M-soli_contig_41_1 1 18821
##sequence-region M-soli_contig_42_1 1 6321
##sequence-region M-soli_contig_43_1 1 15228
##sequence-region M-soli_contig_44_1 1 8116
##sequence-region M-soli_contig_45_1 1 4827
##sequence-region M-soli_contig_46_1 1 13899
##sequence-region M-soli_contig_47_1 1 19797
##sequence-region M-soli_contig_48_1 1 12680
##sequence-region M-soli_contig_49_1 1 3126
##sequence-region M-soli_contig_50_1 1 1807
##sequence-region M-soli_contig_51_1 1 5511
##sequence-region M-soli_contig_52_1 1 2307
##sequence-region M-soli_contig_53_1 1 5056
##sequence-region M-soli_contig_54_1 1 3028
##sequence-region M-soli_contig_55_1 1 8955
##sequence-region M-soli_contig_56_1 1 9047
##sequence-region M-soli_contig_57_1 1 4610
##sequence-region M-soli_contig_58_1 1 5882
##sequence-region M-soli_contig_59_1 1 22226
##sequence-region M-soli_contig_60_1 1 15776
##sequence-region M-soli_contig_61_1 1 7307
##sequence-region M-soli_contig_62_1 1 5793
##sequence-region M-soli_contig_63_1 1 4857
##sequence-region M-soli_contig_64_1 1 11634
##sequence-region M-soli_contig_65_1 1 9127
##sequence-region M-soli_contig_66_1 1 6582
##sequence-region M-soli_contig_67_1 1 10143
##sequence-region M-soli_contig_68_1 1 13025
##sequence-region M-soli_contig_69_1 1 12883
##sequence-region M-soli_contig_70_1 1 13828
##sequence-region M-soli_contig_71_1 1 5435
##sequence-region M-soli_contig_72_1 1 14679
##sequence-region M-soli_contig_73_1 1 11339
##sequence-region M-soli_contig_74_1 1 13464
##sequence-region M-soli_contig_75_1 1 9677
##sequence-region M-soli_contig_76_1 1 3728
##sequence-region M-soli_contig_77_1 1 15462
##sequence-region M-soli_contig_78_1 1 6177
##sequence-region M-soli_contig_79_1 1 16487
##sequence-region M-soli_contig_80_1 1 25188
##sequence-region M-soli_contig_81_1 1 8039
##sequence-region M-soli_contig_82_1 1 3635
##sequence-region M-soli_contig_83_1 1 10724
##sequence-region M-soli_contig_84_1 1 27809
##sequence-region M-soli_contig_85_1 1 5701
##sequence-region M-soli_contig_86_1 1 27972
##sequence-region M-soli_contig_87_1 1 15101
##sequence-region M-soli_contig_88_1 1 6175
##sequence-region M-soli_contig_89_1 1 15783
##sequence-region M-soli_contig_90_1 1 5110
##sequence-region M-soli_contig_91_1 1 1768
##sequence-region M-soli_contig_92_1 1 6730
##sequence-region M-soli_contig_93_1 1 11986
##sequence-region M-soli_contig_94_1 1 14564
##sequence-region M-soli_contig_95_1 1 4909
##sequence-region M-soli_contig_96_1 1 1478
##sequence-region M-soli_contig_97_1 1 12143
##sequence-region M-soli_contig_98_1 1 11950
##sequence-region M-soli_contig_99_1 1 19079
##sequence-region M-soli_contig_100_1 1 6904
##sequence-region M-soli_contig_101_1 1 30905
##sequence-region M-soli_contig_102_1 1 9549
##sequence-region M-soli_contig_103_1 1 15975
##sequence-region M-soli_contig_104_1 1 3827
##sequence-region M-soli_contig_105_1 1 28349
##sequence-region M-soli_contig_106_1 1 11410
##sequence-region M-soli_contig_107_1 1 22108
##sequence-region M-soli_contig_108_1 1 8087
##sequence-region M-soli_contig_109_1 1 1116
##sequence-region M-soli_contig_110_1 1 11179
##sequence-region M-soli_contig_111_1 1 18964
##sequence-region M-soli_contig_112_1 1 1321
##sequence-region M-soli_contig_113_1 1 18664
##sequence-region M-soli_contig_114_1 1 20320
##sequence-region M-soli_contig_115_1 1 9774
##sequence-region M-soli_contig_116_1 1 5386
##sequence-region M-soli_contig_117_1 1 7513
##sequence-region M-soli_contig_118_1 1 17042
##sequence-region M-soli_contig_119_1 1 30040
##sequence-region M-soli_contig_120_1 1 10908
##sequence-region M-soli_contig_121_1 1 6060
##sequence-region M-soli_contig_122_1 1 9566
##sequence-region M-soli_contig_123_1 1 2953
##sequence-region M-soli_contig_124_1 1 13307
##sequence-region M-soli_contig_125_1 1 14116
##sequence-region M-soli_contig_126_1 1 9111
##sequence-region M-soli_contig_127_1 1 7795
##sequence-region M-soli_contig_128_1 1 5445
##sequence-region M-soli_contig_129_1 1 5286
##sequence-region M-soli_contig_130_1 1 12574
##sequence-region M-soli_contig_131_1 1 12374
##sequence-region M-soli_contig_132_1 1 15247
##sequence-region M-soli_contig_133_1 1 1987
##sequence-region M-soli_contig_134_1 1 14461
##sequence-region M-soli_contig_135_1 1 9344
##sequence-region M-soli_contig_136_1 1 1238
##sequence-region M-soli_contig_137_1 1 12280
##sequence-region M-soli_contig_138_1 1 23971
##sequence-region M-soli_contig_139_1 1 1316
##sequence-region M-soli_contig_140_1 1 5473
##sequence-region M-soli_contig_141_1 1 7732
##sequence-region M-soli_contig_142_1 1 18057
##sequence-region M-soli_contig_143_1 1 10065
##sequence-region M-soli_contig_144_1 1 7300
##sequence-region M-soli_contig_145_1 1 1906
##sequence-region M-soli_contig_146_1 1 2221
##sequence-region M-soli_contig_147_1 1 5153
##sequence-region M-soli_contig_148_1 1 1643
##sequence-region M-soli_contig_149_1 1 10986
##sequence-region M-soli_contig_150_1 1 6084
##sequence-region M-soli_contig_151_1 1 13148
##sequence-region M-soli_contig_152_1 1 6346
##sequence-region M-soli_contig_153_1 1 13275
##sequence-region M-soli_contig_154_1 1 6438
##sequence-region M-soli_contig_155_1 1 11217
##sequence-region M-soli_contig_156_1 1 11071
##sequence-region M-soli_contig_157_1 1 13640
##sequence-region M-soli_contig_158_1 1 14974
##sequence-region M-soli_contig_159_1 1 8894
##sequence-region M-soli_contig_160_1 1 13574
##sequence-region M-soli_contig_161_1 1 3184
##sequence-region M-soli_contig_162_1 1 5389
##sequence-region M-soli_contig_163_1 1 46339
##sequence-region M-soli_contig_164_1 1 5280
##sequence-region M-soli_contig_165_1 1 8919
##sequence-region M-soli_contig_166_1 1 5340
##sequence-region M-soli_contig_167_1 1 6894
##sequence-region M-soli_contig_168_1 1 10582
##sequence-region M-soli_contig_169_1 1 6967
##sequence-region M-soli_contig_170_1 1 17989
##sequence-region M-soli_contig_171_1 1 11536
##sequence-region M-soli_contig_172_1 1 1603
##sequence-region M-soli_contig_173_1 1 2389
##sequence-region M-soli_contig_174_1 1 4335
##sequence-region M-soli_contig_175_1 1 21655
##sequence-region M-soli_contig_176_1 1 3789
##sequence-region M-soli_contig_177_1 1 25332
##sequence-region M-soli_contig_178_1 1 7400
##sequence-region M-soli_contig_179_1 1 11736
##sequence-region M-soli_contig_180_1 1 22212
##sequence-region M-soli_contig_181_1 1 20440
##sequence-region M-soli_contig_182_1 1 10124
##sequence-region M-soli_contig_183_1 1 4418
##sequence-region M-soli_contig_184_1 1 8631
##sequence-region M-soli_contig_185_1 1 2861
##sequence-region M-soli_contig_186_1 1 8727
##sequence-region M-soli_contig_187_1 1 13672
##sequence-region M-soli_contig_188_1 1 12494
##sequence-region M-soli_contig_189_1 1 14739
##sequence-region M-soli_contig_190_1 1 6555
##sequence-region M-soli_contig_191_1 1 1195
##sequence-region M-soli_contig_192_1 1 11117
##sequence-region M-soli_contig_193_1 1 22242
##sequence-region M-soli_contig_194_1 1 2838
##sequence-region M-soli_contig_195_1 1 3679
##sequence-region M-soli_contig_196_1 1 10165
##sequence-region M-soli_contig_197_1 1 18306
##sequence-region M-soli_contig_198_1 1 12978
##sequence-region M-soli_contig_199_1 1 2784
##sequence-region M-soli_contig_200_1 1 10453
##sequence-region M-soli_contig_201_1 1 19901
##sequence-region M-soli_contig_202_1 1 9475
##sequence-region M-soli_contig_203_1 1 15922
##sequence-region M-soli_contig_204_1 1 12829
##sequence-region M-soli_contig_205_1 1 17563
##sequence-region M-soli_contig_206_1 1 29118
##sequence-region M-soli_contig_207_1 1 2328
##sequence-region M-soli_contig_208_1 1 15016
##sequence-region M-soli_contig_209_1 1 2890
##sequence-region M-soli_contig_210_1 1 12475
##sequence-region M-soli_contig_211_1 1 14604
##sequence-region M-soli_contig_212_1 1 11525
##sequence-region M-soli_contig_213_1 1 10956
##sequence-region M-soli_contig_214_1 1 4528
##sequence-region M-soli_contig_215_1 1 13381
##sequence-region M-soli_contig_216_1 1 3490
##sequence-region M-soli_contig_217_1 1 1380
##sequence-region M-soli_contig_218_1 1 7715
##sequence-region M-soli_contig_219_1 1 12617
##sequence-region M-soli_contig_220_1 1 2987
##sequence-region M-soli_contig_221_1 1 4908
##sequence-region M-soli_contig_222_1 1 16340
##sequence-region M-soli_contig_223_1 1 11582
##sequence-region M-soli_contig_224_1 1 10531
##sequence-region M-soli_contig_225_1 1 3115
##sequence-region M-soli_contig_226_1 1 12345
##sequence-region M-soli_contig_227_1 1 11712
##sequence-region M-soli_contig_228_1 1 7640
##sequence-region M-soli_contig_229_1 1 15992
##sequence-region M-soli_contig_230_1 1 5313
##sequence-region M-soli_contig_231_1 1 3680
##sequence-region M-soli_contig_232_1 1 4068
##sequence-region M-soli_contig_233_1 1 8614
##sequence-region M-soli_contig_234_1 1 24590
##sequence-region M-soli_contig_235_1 1 15206
##sequence-region M-soli_contig_236_1 1 2241
##sequence-region M-soli_contig_237_1 1 6066
##sequence-region M-soli_contig_238_1 1 1986
##sequence-region M-soli_contig_239_1 1 12990
##sequence-region M-soli_contig_240_1 1 7017
##sequence-region M-soli_contig_241_1 1 23615
##sequence-region M-soli_contig_242_1 1 19182
##sequence-region M-soli_contig_243_1 1 11419
##sequence-region M-soli_contig_244_1 1 9568
##sequence-region M-soli_contig_245_1 1 2020
##sequence-region M-soli_contig_246_1 1 3828
##sequence-region M-soli_contig_247_1 1 10293
##sequence-region M-soli_contig_248_1 1 3962
##sequence-region M-soli_contig_249_1 1 7870
##sequence-region M-soli_contig_250_1 1 9780
##sequence-region M-soli_contig_251_1 1 20880
##sequence-region M-soli_contig_252_1 1 15776
##sequence-region M-soli_contig_253_1 1 11672
##sequence-region M-soli_contig_254_1 1 6885
##sequence-region M-soli_contig_255_1 1 30877
##sequence-region M-soli_contig_256_1 1 8999
##sequence-region M-soli_contig_257_1 1 12317
##sequence-region M-soli_contig_258_1 1 2920
##sequence-region M-soli_contig_259_1 1 9404
##sequence-region M-soli_contig_260_1 1 12111
##sequence-region M-soli_contig_261_1 1 3556
##sequence-region M-soli_contig_262_1 1 1606
##sequence-region M-soli_contig_263_1 1 27493
##sequence-region M-soli_contig_264_1 1 10703
##sequence-region M-soli_contig_265_1 1 27764
##sequence-region M-soli_contig_266_1 1 4374
##sequence-region M-soli_contig_267_1 1 22744
##sequence-region M-soli_contig_268_1 1 7414
##sequence-region M-soli_contig_269_1 1 4733
##sequence-region M-soli_contig_270_1 1 19921
##sequence-region M-soli_contig_271_1 1 35578
##sequence-region M-soli_contig_272_1 1 3309
##sequence-region M-soli_contig_273_1 1 23667
##sequence-region M-soli_contig_274_1 1 11257
##sequence-region M-soli_contig_275_1 1 2103
##sequence-region M-soli_contig_276_1 1 3301
##sequence-region M-soli_contig_277_1 1 8561
##sequence-region M-soli_contig_278_1 1 22287
##sequence-region M-soli_contig_279_1 1 5170
##sequence-region M-soli_contig_280_1 1 11515
##sequence-region M-soli_contig_281_1 1 9410
##sequence-region M-soli_contig_282_1 1 8132
##sequence-region M-soli_contig_283_1 1 4613
##sequence-region M-soli_contig_284_1 1 16179
##sequence-region M-soli_contig_285_1 1 10475
##sequence-region M-soli_contig_286_1 1 1268
##sequence-region M-soli_contig_287_1 1 4336
##sequence-region M-soli_contig_288_1 1 5304
##sequence-region M-soli_contig_289_1 1 9571
##sequence-region M-soli_contig_290_1 1 29919
##sequence-region M-soli_contig_291_1 1 13078
##sequence-region M-soli_contig_292_1 1 6825
##sequence-region M-soli_contig_293_1 1 26412
##sequence-region M-soli_contig_294_1 1 1217
##sequence-region M-soli_contig_295_1 1 4701
##sequence-region M-soli_contig_296_1 1 14104
##sequence-region M-soli_contig_297_1 1 13040
##sequence-region M-soli_contig_298_1 1 3365
##sequence-region M-soli_contig_299_1 1 2754
##sequence-region M-soli_contig_300_1 1 2336
##sequence-region M-soli_contig_301_1 1 2515
##sequence-region M-soli_contig_302_1 1 12749
##sequence-region M-soli_contig_303_1 1 1428
##sequence-region M-soli_contig_304_1 1 9296
##sequence-region M-soli_contig_305_1 1 6841
##sequence-region M-soli_contig_306_1 1 11215
##sequence-region M-soli_contig_307_1 1 16290
##sequence-region M-soli_contig_308_1 1 4933
##sequence-region M-soli_contig_309_1 1 7954
##sequence-region M-soli_contig_310_1 1 3299
##sequence-region M-soli_contig_311_1 1 11267
##sequence-region M-soli_contig_312_1 1 1830
##sequence-region M-soli_contig_313_1 1 6487
##sequence-region M-soli_contig_314_1 1 19717
##sequence-region M-soli_contig_315_1 1 2663
##sequence-region M-soli_contig_316_1 1 6145
##sequence-region M-soli_contig_317_1 1 1170
##sequence-region M-soli_contig_318_1 1 2416
##sequence-region M-soli_contig_319_1 1 10856
##sequence-region M-soli_contig_320_1 1 2572
##sequence-region M-soli_contig_321_1 1 5184
##sequence-region M-soli_contig_322_1 1 18249
##sequence-region M-soli_contig_323_1 1 15355
##sequence-region M-soli_contig_324_1 1 5671
##sequence-region M-soli_contig_325_1 1 3628
##sequence-region M-soli_contig_326_1 1 15266
##sequence-region M-soli_contig_327_1 1 6436
##sequence-region M-soli_contig_328_1 1 6215
##sequence-region M-soli_contig_329_1 1 2522
##sequence-region M-soli_contig_330_1 1 4095
##sequence-region M-soli_contig_331_1 1 6179
##sequence-region M-soli_contig_332_1 1 7541
##sequence-region M-soli_contig_333_1 1 12126
##sequence-region M-soli_contig_334_1 1 9882
##sequence-region M-soli_contig_335_1 1 8379
##sequence-region M-soli_contig_336_1 1 1933
##sequence-region M-soli_contig_337_1 1 19964
##sequence-region M-soli_contig_338_1 1 15460
##sequence-region M-soli_contig_339_1 1 1564
##sequence-region M-soli_contig_340_1 1 3119
##sequence-region M-soli_contig_341_1 1 3933
##sequence-region M-soli_contig_342_1 1 15239
##sequence-region M-soli_contig_343_1 1 24491
##sequence-region M-soli_contig_344_1 1 2554
##sequence-region M-soli_contig_345_1 1 4154
##sequence-region M-soli_contig_346_1 1 2432
##sequence-region M-soli_contig_347_1 1 29652
##sequence-region M-soli_contig_348_1 1 1457
##sequence-region M-soli_contig_349_1 1 16288
##sequence-region M-soli_contig_350_1 1 1351
##sequence-region M-soli_contig_351_1 1 7420
##sequence-region M-soli_contig_352_1 1 4141
##sequence-region M-soli_contig_353_1 1 5239
##sequence-region M-soli_contig_354_1 1 3976
##sequence-region M-soli_contig_355_1 1 25917
##sequence-region M-soli_contig_356_1 1 11026
##sequence-region M-soli_contig_357_1 1 3351
##sequence-region M-soli_contig_358_1 1 3526
##sequence-region M-soli_contig_359_1 1 22496
##sequence-region M-soli_contig_360_1 1 8257
##sequence-region M-soli_contig_361_1 1 5744
##sequence-region M-soli_contig_362_1 1 3506
##sequence-region M-soli_contig_363_1 1 1906
##sequence-region M-soli_contig_364_1 1 1702
##sequence-region M-soli_contig_365_1 1 19366
##sequence-region M-soli_contig_366_1 1 34427
##sequence-region M-soli_contig_367_1 1 10525
##sequence-region M-soli_contig_368_1 1 4078
##sequence-region M-soli_contig_369_1 1 9402
##sequence-region M-soli_contig_370_1 1 18959
##sequence-region M-soli_contig_371_1 1 15273
##sequence-region M-soli_contig_372_1 1 1930
##sequence-region M-soli_contig_373_1 1 12801
##sequence-region M-soli_contig_374_1 1 16732
##sequence-region M-soli_contig_375_1 1 11183
##sequence-region M-soli_contig_376_1 1 1197
##sequence-region M-soli_contig_377_1 1 6133
##sequence-region M-soli_contig_378_1 1 3785
##sequence-region M-soli_contig_379_1 1 4753
##sequence-region M-soli_contig_380_1 1 8129
##sequence-region M-soli_contig_381_1 1 3286
##sequence-region M-soli_contig_382_1 1 4747
##sequence-region M-soli_contig_383_1 1 16107
##sequence-region M-soli_contig_384_1 1 5191
##sequence-region M-soli_contig_385_1 1 2999
##sequence-region M-soli_contig_386_1 1 18107
##sequence-region M-soli_contig_387_1 1 5868
##sequence-region M-soli_contig_388_1 1 3749
##sequence-region M-soli_contig_389_1 1 4071
##sequence-region M-soli_contig_390_1 1 9869
##sequence-region M-soli_contig_391_1 1 13925
##sequence-region M-soli_contig_392_1 1 2705
##sequence-region M-soli_contig_393_1 1 8048
##sequence-region M-soli_contig_394_1 1 9106
##sequence-region M-soli_contig_395_1 1 13313
##sequence-region M-soli_contig_396_1 1 2800
##sequence-region M-soli_contig_397_1 1 5537
##sequence-region M-soli_contig_398_1 1 10081
##sequence-region M-soli_contig_399_1 1 4759
##sequence-region M-soli_contig_400_1 1 4394
##sequence-region M-soli_contig_401_1 1 5493
##sequence-region M-soli_contig_402_1 1 7444
##sequence-region M-soli_contig_403_1 1 1021
##sequence-region M-soli_contig_404_1 1 7722
##sequence-region M-soli_contig_405_1 1 2294
##sequence-region M-soli_contig_406_1 1 9779
##sequence-region M-soli_contig_407_1 1 8381
##sequence-region M-soli_contig_408_1 1 3435
##sequence-region M-soli_contig_409_1 1 5668
##sequence-region M-soli_contig_410_1 1 4627
##sequence-region M-soli_contig_411_1 1 9337
##sequence-region M-soli_contig_412_1 1 9223
##sequence-region M-soli_contig_413_1 1 4168
##sequence-region M-soli_contig_414_1 1 1079
##sequence-region M-soli_contig_415_1 1 4540
##sequence-region M-soli_contig_416_1 1 13748
##sequence-region M-soli_contig_417_1 1 8396
##sequence-region M-soli_contig_418_1 1 8922
##sequence-region M-soli_contig_419_1 1 2838
##sequence-region M-soli_contig_420_1 1 8283
##sequence-region M-soli_contig_421_1 1 6598
##sequence-region M-soli_contig_422_1 1 1425
##sequence-region M-soli_contig_423_1 1 2906
##sequence-region M-soli_contig_424_1 1 1637
##sequence-region M-soli_contig_425_1 1 3891
##sequence-region M-soli_contig_426_1 1 6082
##sequence-region M-soli_contig_427_1 1 1923
##sequence-region M-soli_contig_428_1 1 5297
##sequence-region M-soli_contig_429_1 1 10179
##sequence-region M-soli_contig_430_1 1 6341
##sequence-region M-soli_contig_431_1 1 4854
##sequence-region M-soli_contig_432_1 1 14980
##sequence-region M-soli_contig_433_1 1 5572
##sequence-region M-soli_contig_434_1 1 2111
##sequence-region M-soli_contig_435_1 1 8802
##sequence-region M-soli_contig_436_1 1 6355
##sequence-region M-soli_contig_437_1 1 10955
##sequence-region M-soli_contig_438_1 1 2314
##sequence-region M-soli_contig_439_1 1 5993
##sequence-region M-soli_contig_440_1 1 10577
##sequence-region M-soli_contig_441_1 1 3740
##sequence-region M-soli_contig_442_1 1 9937
##sequence-region M-soli_contig_443_1 1 4254
##sequence-region M-soli_contig_444_1 1 9653
##sequence-region M-soli_contig_445_1 1 9829
##sequence-region M-soli_contig_446_1 1 3141
##sequence-region M-soli_contig_447_1 1 11582
##sequence-region M-soli_contig_448_1 1 2384
##sequence-region M-soli_contig_449_1 1 10523
##sequence-region M-soli_contig_450_1 1 1605
##sequence-region M-soli_contig_451_1 1 3438
##sequence-region M-soli_contig_452_1 1 1682
##sequence-region M-soli_contig_453_1 1 9100
##sequence-region M-soli_contig_454_1 1 11685
##sequence-region M-soli_contig_455_1 1 3698
##sequence-region M-soli_contig_456_1 1 6035
##sequence-region M-soli_contig_457_1 1 3109
##sequence-region M-soli_contig_458_1 1 11238
##sequence-region M-soli_contig_459_1 1 4958
##sequence-region M-soli_contig_460_1 1 24122
##sequence-region M-soli_contig_461_1 1 10732
##sequence-region M-soli_contig_462_1 1 11086
##sequence-region M-soli_contig_463_1 1 3313
##sequence-region M-soli_contig_464_1 1 2006
##sequence-region M-soli_contig_465_1 1 4281
##sequence-region M-soli_contig_466_1 1 5665
##sequence-region M-soli_contig_467_1 1 11565
##sequence-region M-soli_contig_468_1 1 8862
##sequence-region M-soli_contig_469_1 1 7122
##sequence-region M-soli_contig_470_1 1 6624
##sequence-region M-soli_contig_471_1 1 4890
##sequence-region M-soli_contig_472_1 1 10702
##sequence-region M-soli_contig_473_1 1 3982
##sequence-region M-soli_contig_474_1 1 9924
##sequence-region M-soli_contig_475_1 1 2276
##sequence-region M-soli_contig_476_1 1 2752
##sequence-region M-soli_contig_477_1 1 4098
##sequence-region M-soli_contig_478_1 1 1620
##sequence-region M-soli_contig_479_1 1 11153
##sequence-region M-soli_contig_480_1 1 4017
##sequence-region M-soli_contig_481_1 1 3992
##sequence-region M-soli_contig_482_1 1 12236
##sequence-region M-soli_contig_483_1 1 4255
##sequence-region M-soli_contig_484_1 1 3172
##sequence-region M-soli_contig_485_1 1 12859
##sequence-region M-soli_contig_486_1 1 6653
##sequence-region M-soli_contig_487_1 1 3122
##sequence-region M-soli_contig_488_1 1 9977
##sequence-region M-soli_contig_489_1 1 1655
##sequence-region M-soli_contig_490_1 1 3741
##sequence-region M-soli_contig_491_1 1 3153
##sequence-region M-soli_contig_492_1 1 8926
##sequence-region M-soli_contig_493_1 1 7144
##sequence-region M-soli_contig_494_1 1 10522
##sequence-region M-soli_contig_495_1 1 4136
##sequence-region M-soli_contig_496_1 1 4298
##sequence-region M-soli_contig_497_1 1 1045
##sequence-region M-soli_contig_498_1 1 4207
##sequence-region M-soli_contig_499_1 1 6489
##sequence-region M-soli_contig_500_1 1 6272
##sequence-region M-soli_contig_501_1 1 3051
##sequence-region M-soli_contig_502_1 1 1791
##sequence-region M-soli_contig_503_1 1 9454
##sequence-region M-soli_contig_504_1 1 8068
##sequence-region M-soli_contig_505_1 1 16758
##sequence-region M-soli_contig_506_1 1 6028
##sequence-region M-soli_contig_507_1 1 2784
##sequence-region M-soli_contig_508_1 1 12852
##sequence-region M-soli_contig_509_1 1 14524
##sequence-region M-soli_contig_510_1 1 8338
##sequence-region M-soli_contig_511_1 1 1853
##sequence-region M-soli_contig_512_1 1 5880
##sequence-region M-soli_contig_513_1 1 2121
##sequence-region M-soli_contig_514_1 1 9850
##sequence-region M-soli_contig_515_1 1 8191
##sequence-region M-soli_contig_516_1 1 4941
##sequence-region M-soli_contig_517_1 1 1767
##sequence-region M-soli_contig_518_1 1 2840
##sequence-region M-soli_contig_519_1 1 8730
##sequence-region M-soli_contig_520_1 1 4041
##sequence-region M-soli_contig_521_1 1 2469
##sequence-region M-soli_contig_522_1 1 2090
##sequence-region M-soli_contig_523_1 1 4044
##sequence-region M-soli_contig_524_1 1 2593
##sequence-region M-soli_contig_525_1 1 4472
##sequence-region M-soli_contig_526_1 1 5510
##sequence-region M-soli_contig_527_1 1 8415
##sequence-region M-soli_contig_528_1 1 10042
##sequence-region M-soli_contig_529_1 1 2827
##sequence-region M-soli_contig_530_1 1 7217
##sequence-region M-soli_contig_531_1 1 4592
##sequence-region M-soli_contig_532_1 1 10975
##sequence-region M-soli_contig_533_1 1 2786
##sequence-region M-soli_contig_534_1 1 7012
##sequence-region M-soli_contig_535_1 1 5644
##sequence-region M-soli_contig_536_1 1 3170
##sequence-region M-soli_contig_537_1 1 1317
##sequence-region M-soli_contig_538_1 1 11814
##sequence-region M-soli_contig_539_1 1 1486
##sequence-region M-soli_contig_540_1 1 3395
##sequence-region M-soli_contig_541_1 1 5628
##sequence-region M-soli_contig_542_1 1 1133
##sequence-region M-soli_contig_543_1 1 4177
##sequence-region M-soli_contig_544_1 1 9356
##sequence-region M-soli_contig_545_1 1 4006
##sequence-region M-soli_contig_546_1 1 3836
##sequence-region M-soli_contig_547_1 1 6116
##sequence-region M-soli_contig_548_1 1 4798
##sequence-region M-soli_contig_549_1 1 6389
##sequence-region M-soli_contig_550_1 1 7524
##sequence-region M-soli_contig_551_1 1 4240
##sequence-region M-soli_contig_552_1 1 3586
##sequence-region M-soli_contig_553_1 1 6092
##sequence-region M-soli_contig_554_1 1 9170
##sequence-region M-soli_contig_555_1 1 5717
##sequence-region M-soli_contig_556_1 1 2527
##sequence-region M-soli_contig_557_1 1 2847
##sequence-region M-soli_contig_558_1 1 3168
##sequence-region M-soli_contig_559_1 1 13947
##sequence-region M-soli_contig_560_1 1 3087
##sequence-region M-soli_contig_561_1 1 1535
##sequence-region M-soli_contig_562_1 1 2091
##sequence-region M-soli_contig_563_1 1 3422
##sequence-region M-soli_contig_564_1 1 4094
##sequence-region M-soli_contig_565_1 1 3246
##sequence-region M-soli_contig_566_1 1 1320
##sequence-region M-soli_contig_567_1 1 1185
##sequence-region M-soli_contig_568_1 1 2904
##sequence-region M-soli_contig_569_1 1 4064
##sequence-region M-soli_contig_570_1 1 1272
##sequence-region M-soli_contig_571_1 1 6989
##sequence-region M-soli_contig_572_1 1 15210
##sequence-region M-soli_contig_573_1 1 4704
##sequence-region M-soli_contig_574_1 1 1861
##sequence-region M-soli_contig_575_1 1 6560
##sequence-region M-soli_contig_576_1 1 2353
##sequence-region M-soli_contig_577_1 1 1758
##sequence-region M-soli_contig_578_1 1 10688
##sequence-region M-soli_contig_579_1 1 1612
##sequence-region M-soli_contig_580_1 1 1982
##sequence-region M-soli_contig_581_1 1 7750
##sequence-region M-soli_contig_582_1 1 8381
##sequence-region M-soli_contig_583_1 1 1160
##sequence-region M-soli_contig_584_1 1 8394
##sequence-region M-soli_contig_585_1 1 1044
##sequence-region M-soli_contig_586_1 1 6772
##sequence-region M-soli_contig_587_1 1 3622
##sequence-region M-soli_contig_588_1 1 12169
##sequence-region M-soli_contig_589_1 1 5192
##sequence-region M-soli_contig_590_1 1 7819
##sequence-region M-soli_contig_591_1 1 2111
##sequence-region M-soli_contig_592_1 1 1194
##sequence-region M-soli_contig_593_1 1 6722
##sequence-region M-soli_contig_594_1 1 8942
##sequence-region M-soli_contig_595_1 1 6864
##sequence-region M-soli_contig_596_1 1 1750
##sequence-region M-soli_contig_597_1 1 2873
##sequence-region M-soli_contig_598_1 1 10976
##sequence-region M-soli_contig_599_1 1 1089
##sequence-region M-soli_contig_600_1 1 5109
##sequence-region M-soli_contig_601_1 1 6408
##sequence-region M-soli_contig_602_1 1 1382
##sequence-region M-soli_contig_603_1 1 2077
##sequence-region M-soli_contig_604_1 1 8948
##sequence-region M-soli_contig_605_1 1 3522
##sequence-region M-soli_contig_606_1 1 3228
##sequence-region M-soli_contig_607_1 1 1989
##sequence-region M-soli_contig_608_1 1 1101
##sequence-region M-soli_contig_609_1 1 1374
##sequence-region M-soli_contig_610_1 1 4329
##sequence-region M-soli_contig_611_1 1 2327
##sequence-region M-soli_contig_612_1 1 5564
##sequence-region M-soli_contig_613_1 1 10189
##sequence-region M-soli_contig_614_1 1 5891
##sequence-region M-soli_contig_615_1 1 3273
##sequence-region M-soli_contig_616_1 1 9279
##sequence-region M-soli_contig_617_1 1 2275
##sequence-region M-soli_contig_618_1 1 6520
##sequence-region M-soli_contig_619_1 1 3792
##sequence-region M-soli_contig_620_1 1 2824
##sequence-region M-soli_contig_621_1 1 14300
##sequence-region M-soli_contig_622_1 1 2785
##sequence-region M-soli_contig_623_1 1 6503
##sequence-region M-soli_contig_624_1 1 6023
##sequence-region M-soli_contig_625_1 1 6357
##sequence-region M-soli_contig_626_1 1 2669
##sequence-region M-soli_contig_627_1 1 3658
##sequence-region M-soli_contig_628_1 1 4962
##sequence-region M-soli_contig_629_1 1 3105
##sequence-region M-soli_contig_630_1 1 5972
##sequence-region M-soli_contig_631_1 1 1479
##sequence-region M-soli_contig_632_1 1 12466
##sequence-region M-soli_contig_633_1 1 11982
##sequence-region M-soli_contig_634_1 1 7780
##sequence-region M-soli_contig_635_1 1 5213
##sequence-region M-soli_contig_636_1 1 5281
##sequence-region M-soli_contig_637_1 1 5392
##sequence-region M-soli_contig_638_1 1 6200
##sequence-region M-soli_contig_639_1 1 2934
##sequence-region M-soli_contig_640_1 1 1116
##sequence-region M-soli_contig_641_1 1 4791
##sequence-region M-soli_contig_642_1 1 1520
##sequence-region M-soli_contig_643_1 1 4513
##sequence-region M-soli_contig_644_1 1 1495
##sequence-region M-soli_contig_645_1 1 5561
##sequence-region M-soli_contig_646_1 1 3739
##sequence-region M-soli_contig_647_1 1 5496
##sequence-region M-soli_contig_648_1 1 2891
##sequence-region M-soli_contig_649_1 1 2295
##sequence-region M-soli_contig_650_1 1 19632
##sequence-region M-soli_contig_651_1 1 1649
##sequence-region M-soli_contig_652_1 1 2381
##sequence-region M-soli_contig_653_1 1 7416
##sequence-region M-soli_contig_654_1 1 5032
##sequence-region M-soli_contig_655_1 1 1421
##sequence-region M-soli_contig_656_1 1 9730
##sequence-region M-soli_contig_657_1 1 4737
##sequence-region M-soli_contig_658_1 1 5657
##sequence-region M-soli_contig_659_1 1 2737
##sequence-region M-soli_contig_660_1 1 4591
##sequence-region M-soli_contig_661_1 1 2453
##sequence-region M-soli_contig_662_1 1 4323
##sequence-region M-soli_contig_663_1 1 2503
##sequence-region M-soli_contig_664_1 1 1263
##sequence-region M-soli_contig_665_1 1 1623
##sequence-region M-soli_contig_666_1 1 1176
##sequence-region M-soli_contig_667_1 1 2286
##sequence-region M-soli_contig_668_1 1 3059
##sequence-region M-soli_contig_669_1 1 2310
##sequence-region M-soli_contig_670_1 1 4359
##sequence-region M-soli_contig_671_1 1 7459
##sequence-region M-soli_contig_672_1 1 4386
##sequence-region M-soli_contig_673_1 1 2231
##sequence-region M-soli_contig_674_1 1 8038
##sequence-region M-soli_contig_675_1 1 2030
##sequence-region M-soli_contig_676_1 1 3844
##sequence-region M-soli_contig_677_1 1 3799
##sequence-region M-soli_contig_678_1 1 2410
##sequence-region M-soli_contig_679_1 1 1662
##sequence-region M-soli_contig_680_1 1 3847
##sequence-region M-soli_contig_681_1 1 7704
##sequence-region M-soli_contig_682_1 1 2387
##sequence-region M-soli_contig_683_1 1 9293
##sequence-region M-soli_contig_684_1 1 3778
##sequence-region M-soli_contig_685_1 1 7322
##sequence-region M-soli_contig_686_1 1 1058
##sequence-region M-soli_contig_687_1 1 5851
##sequence-region M-soli_contig_688_1 1 6563
##sequence-region M-soli_contig_689_1 1 12638
##sequence-region M-soli_contig_690_1 1 1817
##sequence-region M-soli_contig_691_1 1 4479
##sequence-region M-soli_contig_692_1 1 1699
##sequence-region M-soli_contig_693_1 1 1947
##sequence-region M-soli_contig_694_1 1 1371
##sequence-region M-soli_contig_695_1 1 3785
##sequence-region M-soli_contig_696_1 1 2829
##sequence-region M-soli_contig_697_1 1 3582
##sequence-region M-soli_contig_698_1 1 3673
##sequence-region M-soli_contig_699_1 1 4378
##sequence-region M-soli_contig_700_1 1 2859
##sequence-region M-soli_contig_701_1 1 3143
##sequence-region M-soli_contig_702_1 1 1219
##sequence-region M-soli_contig_703_1 1 4811
##sequence-region M-soli_contig_704_1 1 1685
##sequence-region M-soli_contig_705_1 1 5371
##sequence-region M-soli_contig_706_1 1 2596
##sequence-region M-soli_contig_707_1 1 4416
##sequence-region M-soli_contig_708_1 1 1206
##sequence-region M-soli_contig_709_1 1 2159
##sequence-region M-soli_contig_710_1 1 7159
##sequence-region M-soli_contig_711_1 1 2579
##sequence-region M-soli_contig_712_1 1 1909
##sequence-region M-soli_contig_713_1 1 4798
##sequence-region M-soli_contig_714_1 1 4672
##sequence-region M-soli_contig_715_1 1 1635
##sequence-region M-soli_contig_716_1 1 1026
##sequence-region M-soli_contig_717_1 1 1455
##sequence-region M-soli_contig_718_1 1 2322
##sequence-region M-soli_contig_719_1 1 4979
##sequence-region M-soli_contig_720_1 1 2324
##sequence-region M-soli_contig_721_1 1 4270
##sequence-region M-soli_contig_722_1 1 5340
##sequence-region M-soli_contig_723_1 1 4944
##sequence-region M-soli_contig_724_1 1 5064
##sequence-region M-soli_contig_725_1 1 3513
##sequence-region M-soli_contig_726_1 1 3004
##sequence-region M-soli_contig_727_1 1 1258
##sequence-region M-soli_contig_728_1 1 2704
##sequence-region M-soli_contig_729_1 1 2010
##sequence-region M-soli_contig_730_1 1 12879
##sequence-region M-soli_contig_731_1 1 2219
##sequence-region M-soli_contig_732_1 1 3189
##sequence-region M-soli_contig_733_1 1 1528
##sequence-region M-soli_contig_734_1 1 1539
##sequence-region M-soli_contig_735_1 1 5257
##sequence-region M-soli_contig_736_1 1 3466
##sequence-region M-soli_contig_737_1 1 1041
##sequence-region M-soli_contig_738_1 1 5034
##sequence-region M-soli_contig_739_1 1 1654
##sequence-region M-soli_contig_740_1 1 2466
##sequence-region M-soli_contig_741_1 1 3647
##sequence-region M-soli_contig_742_1 1 3116
##sequence-region M-soli_contig_743_1 1 2819
##sequence-region M-soli_contig_744_1 1 6428
##sequence-region M-soli_contig_745_1 1 5440
##sequence-region M-soli_contig_746_1 1 4731
##sequence-region M-soli_contig_747_1 1 1637
##sequence-region M-soli_contig_748_1 1 3350
##sequence-region M-soli_contig_749_1 1 3382
##sequence-region M-soli_contig_750_1 1 1595
##sequence-region M-soli_contig_751_1 1 1954
##sequence-region M-soli_contig_752_1 1 1538
##sequence-region M-soli_contig_753_1 1 7887
##sequence-region M-soli_contig_754_1 1 1715
##sequence-region M-soli_contig_755_1 1 6453
##sequence-region M-soli_contig_756_1 1 2872
##sequence-region M-soli_contig_757_1 1 2521
##sequence-region M-soli_contig_758_1 1 1780
##sequence-region M-soli_contig_759_1 1 2847
##sequence-region M-soli_contig_760_1 1 1618
##sequence-region M-soli_contig_761_1 1 1269
##sequence-region M-soli_contig_762_1 1 1324
##sequence-region M-soli_contig_763_1 1 1054
##sequence-region M-soli_contig_764_1 1 6888
##sequence-region M-soli_contig_765_1 1 1141
##sequence-region M-soli_contig_766_1 1 2452
##sequence-region M-soli_contig_767_1 1 2521
##sequence-region M-soli_contig_768_1 1 1047
##sequence-region M-soli_contig_769_1 1 1829
##sequence-region M-soli_contig_770_1 1 1737
##sequence-region M-soli_contig_771_1 1 3614
##sequence-region M-soli_contig_772_1 1 1610
##sequence-region M-soli_contig_773_1 1 4325
##sequence-region M-soli_contig_774_1 1 5821
##sequence-region M-soli_contig_775_1 1 1003
##sequence-region M-soli_contig_776_1 1 2591
##sequence-region M-soli_contig_777_1 1 2684
##sequence-region M-soli_contig_778_1 1 1220
##sequence-region M-soli_contig_779_1 1 4484
##sequence-region M-soli_contig_780_1 1 2137
##sequence-region M-soli_contig_781_1 1 1995
##sequence-region M-soli_contig_782_1 1 1240
##sequence-region M-soli_contig_783_1 1 1111
##sequence-region M-soli_contig_784_1 1 4333
##sequence-region M-soli_contig_785_1 1 2752
##sequence-region M-soli_contig_786_1 1 1998
##sequence-region M-soli_contig_787_1 1 3055
##sequence-region M-soli_contig_788_1 1 2990
##sequence-region M-soli_contig_789_1 1 4362
##sequence-region M-soli_contig_790_1 1 1483
##sequence-region M-soli_contig_791_1 1 1159
##sequence-region M-soli_contig_792_1 1 2108
##sequence-region M-soli_contig_793_1 1 2106
##sequence-region M-soli_contig_794_1 1 1163
##sequence-region M-soli_contig_795_1 1 3506
##sequence-region M-soli_contig_796_1 1 2461
##sequence-region M-soli_contig_797_1 1 4205
##sequence-region M-soli_contig_798_1 1 5216
##sequence-region M-soli_contig_799_1 1 1573
##sequence-region M-soli_contig_800_1 1 1711
##sequence-region M-soli_contig_801_1 1 1580
##sequence-region M-soli_contig_802_1 1 1814
##sequence-region M-soli_contig_803_1 1 1374
##sequence-region M-soli_contig_804_1 1 1572
##sequence-region M-soli_contig_805_1 1 3223
##sequence-region M-soli_contig_806_1 1 1172
##sequence-region M-soli_contig_807_1 1 2977
##sequence-region M-soli_contig_808_1 1 2936
##sequence-region M-soli_contig_809_1 1 4013
##sequence-region M-soli_contig_810_1 1 2783
##sequence-region M-soli_contig_811_1 1 1194
##sequence-region M-soli_contig_812_1 1 1355
##sequence-region M-soli_contig_813_1 1 1843
##sequence-region M-soli_contig_814_1 1 2445
##sequence-region M-soli_contig_815_1 1 1818
##sequence-region M-soli_contig_816_1 1 1190
##sequence-region M-soli_contig_817_1 1 1609
##sequence-region M-soli_contig_818_1 1 1381
##sequence-region M-soli_contig_819_1 1 1140
##sequence-region M-soli_contig_820_1 1 2020
##sequence-region M-soli_contig_821_1 1 2240
##sequence-region M-soli_contig_822_1 1 1577
##sequence-region M-soli_contig_823_1 1 1009
##sequence-region M-soli_contig_824_1 1 1316
##sequence-region M-soli_contig_825_1 1 1721
##sequence-region M-soli_contig_826_1 1 1814
##sequence-region M-soli_contig_827_1 1 1341
M-soli_contig_1_1	Prodigal:002006	CDS	1	159	.	+	0	ID=AEGHOMDF_00001;inference=ab initio prediction:Prodigal:002006;locus_tag=AEGHOMDF_00001;product=hypothetical protein
M-soli_contig_1_1	Prodigal:002006	CDS	223	600	.	+	0	ID=AEGHOMDF_00002;inference=ab initio prediction:Prodigal:002006;locus_tag=AEGHOMDF_00002;product=hypothetical protein
M-soli_contig_1_1	Prodigal:002006	CDS	597	1502	.	+	0	ID=AEGHOMDF_00003;eC_number=1.-.-.-;Name=yghA_1;gene=yghA_1;inference=ab initio prediction:Prodigal:002006,similar to AA sequence:UniProtKB:P0AG84;locus_tag=AEGHOMDF_00003;product=putative oxidoreductase YghA
M-soli_contig_1_1	Prodigal:002006	CDS	1631	2128	.	+	0	ID=AEGHOMDF_00004;inference=ab initio prediction:Prodigal:002006;locus_tag=AEGHOMDF_00004;product=hypothetical protein
M-soli_contig_1_1	Prodigal:002006	CDS	2578	4623	.	-	0	ID=AEGHOMDF_00005;eC_number=2.7.13.3;Name=rcsC_1;gene=rcsC_1;inference=ab initio prediction:Prodigal:002006,protein motif:HAMAP:MF_00979;locus_tag=AEGHOMDF_00005;product=Sensor histidine kinase RcsC
M-soli_contig_1_1	Prodigal:002006	CDS	4620	4811	.	-	0	ID=AEGHOMDF_00006;inference=ab initio prediction:Prodigal:002006;locus_tag=AEGHOMDF_00006;product=hypothetical protein
M-soli_contig_1_1	Prodigal:002006	CDS	5126	5746	.	-	0	ID=AEGHOMDF_00007;eC_number=2.7.13.3;db_xref=COG:COG3920;inference=ab initio prediction:Prodigal:002006,similar to AA sequence:UniProtKB:Q2NB77;locus_tag=AEGHOMDF_00007;product=Blue-light-activated histidine kinase 2
M-soli_contig_2_1	Prodigal:002006	CDS	120	1445	.	-	0	ID=AEGHOMDF_00008;inference=ab initio prediction:Prodigal:002006,similar to AA sequence:UniProtKB:P0AE45;locus_tag=AEGHOMDF_00008;note=UPF0053 inner membrane protein YtfL;product=hypothetical protein
M-soli_contig_2_1	Prodigal:002006	CDS	1576	1839	.	-	0	ID=AEGHOMDF_00009;inference=ab initio prediction:Prodigal:002006;locus_tag=AEGHOMDF_00009;product=hypothetical protein
M-soli_contig_2_1	Prodigal:002006	CDS	2089	3777	.	+	0	ID=AEGHOMDF_00010;inference=ab initio prediction:Prodigal:002006;locus_tag=AEGHOMDF_00010;product=hypothetical protein
M-soli_contig_2_1	Aragorn:001002	tRNA	4602	4682	.	-	.	ID=AEGHOMDF_00011;inference=COORDINATES:profile:Aragorn:001002;locus_tag=AEGHOMDF_00011;product=tRNA-Ala(ggc)
M-soli_contig_2_1	Prodigal:002006	CDS	5350	8619	.	+	0	ID=AEGHOMDF_00012;inference=ab initio prediction:Prodigal:002006;locus_tag=AEGHOMDF_00012;product=hypothetical protein
M-soli_contig_2_1	Prodigal:002006	CDS	8616	11135	.	+	0	ID=AEGHOMDF_00013;db_xref=COG:COG2307;inference=ab initio prediction:Prodigal:002006,similar to AA sequence:UniProtKB:P9WL97;locus_tag=AEGHOMDF_00013;product=putative protein
M-soli_contig_2_1	Prodigal:002006	CDS	11132	12037	.	+	0	ID=AEGHOMDF_00014;db_xref=COG:COG1305;inference=ab initio prediction:Prodigal:002006,similar to AA sequence:UniProtKB:P9WL93;locus_tag=AEGHOMDF_00014;product=putative protein
M-soli_contig_2_1	Prodigal:002006	CDS	12054	12506	.	-	0	ID=AEGHOMDF_00015;Name=mntR;db_xref=COG:COG1321;gene=mntR;inference=ab initio prediction:Prodigal:002006,similar to AA sequence:UniProtKB:P0A9F1;locus_tag=AEGHOMDF_00015;product=Transcriptional regulator MntR
M-soli_contig_2_1	Prodigal:002006	CDS	12638	14326	.	-	0	ID=AEGHOMDF_00016;eC_number=4.1.1.7;Name=mdlC;gene=mdlC;inference=ab initio prediction:Prodigal:002006,similar to AA sequence:UniProtKB:P20906;locus_tag=AEGHOMDF_00016;product=Benzoylformate decarboxylase
M-soli_contig_2_1	Prodigal:002006	CDS	14431	15882	.	-	0	ID=AEGHOMDF_00017;eC_number=3.5.1.13;Name=aam_1;db_xref=COG:COG0154;gene=aam_1;inference=ab initio prediction:Prodigal:002006,similar to AA sequence:UniProtKB:K9NBS6;locus_tag=AEGHOMDF_00017;product=Acylamidase
M-soli_contig_2_1	Prodigal:002006	CDS	15932	16735	.	-	0	ID=AEGHOMDF_00018;eC_number=1.3.5.1;Name=sdhB;db_xref=COG:COG0479;gene=sdhB;inference=ab initio prediction:Prodigal:002006,similar to AA sequence:UniProtKB:P07014;locus_tag=AEGHOMDF_00018;product=Succinate dehydrogenase iron-sulfur subunit
M-soli_contig_2_1	Prodigal:002006	CDS	16829	18646	.	-	0	ID=AEGHOMDF_00019;eC_number=1.3.5.1;Name=sdhA_1;gene=sdhA_1;inference=ab initio prediction:Prodigal:002006,similar to AA sequence:UniProtKB:G4V4G6;locus_tag=AEGHOMDF_00019;product=Succinate dehydrogenase flavoprotein subunit
M-soli_contig_2_1	Prodigal:002006	CDS	18673	19086	.	-	0	ID=AEGHOMDF_00020;inference=ab initio prediction:Prodigal:002006;locus_tag=AEGHOMDF_00020;product=hypothetical protein
M-soli_contig_2_1	Prodigal:002006	CDS	19099	19500	.	-	0	ID=AEGHOMDF_00021;inference=ab initio prediction:Prodigal:002006;locus_tag=AEGHOMDF_00021;product=hypothetical protein
M-soli_contig_2_1	Prodigal:002006	CDS	19648	20244	.	-	0	ID=AEGHOMDF_00022;inference=ab initio prediction:Prodigal:002006;locus_tag=AEGHOMDF_00022;product=hypothetical protein
M-soli_contig_3_1	Prodigal:002006	CDS	173	1180	.	+	0	ID=AEGHOMDF_00023;Name=yedI;db_xref=COG:COG2354;gene=yedI;inference=ab initio prediction:Prodigal:002006,similar to AA sequence:UniProtKB:P46125;locus_tag=AEGHOMDF_00023;product=Inner membrane protein YedI
M-soli_contig_3_1	Prodigal:002006	CDS	1235	1498	.	-	0	ID=AEGHOMDF_00024;inference=ab initio prediction:Prodigal:002006;locus_tag=AEGHOMDF_00024;product=hypothetical protein
M-soli_contig_3_1	Prodigal:002006	CDS	1925	2122	.	+	0	ID=AEGHOMDF_00025;inference=ab initio prediction:Prodigal:002006;locus_tag=AEGHOMDF_00025;product=hypothetical protein
M-soli_contig_3_1	Prodigal:002006	CDS	2489	2722	.	+	0	ID=AEGHOMDF_00026;inference=ab initio prediction:Prodigal:002006;locus_tag=AEGHOMDF_00026;product=hypothetical protein
M-soli_contig_3_1	Prodigal:002006	CDS	2753	2902	.	+	0	ID=AEGHOMDF_00027;inference=ab initio prediction:Prodigal:002006;locus_tag=AEGHOMDF_00027;product=hypothetical protein
M-soli_contig_3_1	Prodigal:002006	CDS	2909	5311	.	-	0	ID=AEGHOMDF_00028;inference=ab initio prediction:Prodigal:002006;locus_tag=AEGHOMDF_00028;product=hypothetical protein
M-soli_contig_3_1	Prodigal:002006	CDS	5387	5809	.	-	0	ID=AEGHOMDF_00029;inference=ab initio prediction:Prodigal:002006;locus_tag=AEGHOMDF_00029;product=hypothetical protein
M-soli_contig_3_1	Prodigal:002006	CDS	5806	6282	.	-	0	ID=AEGHOMDF_00030;inference=ab initio prediction:Prodigal:002006;locus_tag=AEGHOMDF_00030;product=hypothetical protein
M-soli_contig_4_1	Prodigal:002006	CDS	295	975	.	+	0	ID=AEGHOMDF_00031;Name=copR;gene=copR;inference=ab initio prediction:Prodigal:002006,similar to AA sequence:UniProtKB:Q02540;locus_tag=AEGHOMDF_00031;product=Transcriptional activator protein CopR
M-soli_contig_4_1	Prodigal:002006	CDS	959	2320	.	+	0	ID=AEGHOMDF_00032;eC_number=2.7.13.3;Name=cusS;db_xref=COG:COG0642;gene=cusS;inference=ab initio prediction:Prodigal:002006,similar to AA sequence:UniProtKB:P77485;locus_tag=AEGHOMDF_00032;product=Sensor histidine kinase CusS
M-soli_contig_4_1	Prodigal:002006	CDS	2742	3434	.	+	0	ID=AEGHOMDF_00033;eC_number=3.5.1.124;Name=hchA;gene=hchA;inference=ab initio prediction:Prodigal:002006,protein motif:HAMAP:MF_01046;locus_tag=AEGHOMDF_00033;product=Protein/nucleic acid deglycase HchA
M-soli_contig_4_1	Prodigal:002006	CDS	3449	4162	.	+	0	ID=AEGHOMDF_00034;eC_number=1.1.1.391;db_xref=COG:COG1028;inference=ab initio prediction:Prodigal:002006,similar to AA sequence:UniProtKB:C8WJW0;locus_tag=AEGHOMDF_00034;product=3-beta-hydroxycholanate 3-dehydrogenase (NAD(+)) 1
M-soli_contig_4_1	Prodigal:002006	CDS	4175	4411	.	+	0	ID=AEGHOMDF_00035;eC_number=5.3.2.-;db_xref=COG:COG1942;inference=ab initio prediction:Prodigal:002006,similar to AA sequence:UniProtKB:O25581;locus_tag=AEGHOMDF_00035;product=putative tautomerase
M-soli_contig_4_1	Prodigal:002006	CDS	4587	4838	.	-	0	ID=AEGHOMDF_00036;inference=ab initio prediction:Prodigal:002006;locus_tag=AEGHOMDF_00036;product=hypothetical protein
M-soli_contig_4_1	Prodigal:002006	CDS	5042	6181	.	+	0	ID=AEGHOMDF_00037;inference=ab initio prediction:Prodigal:002006;locus_tag=AEGHOMDF_00037;product=hypothetical protein
M-soli_contig_4_1	Prodigal:002006	CDS	6349	6798	.	+	0	ID=AEGHOMDF_00038;inference=ab initio prediction:Prodigal:002006;locus_tag=AEGHOMDF_00038;product=hypothetical protein
M-soli_contig_4_1	Prodigal:002006	CDS	7203	8132	.	+	0	ID=AEGHOMDF_00039;inference=ab initio prediction:Prodigal:002006;locus_tag=AEGHOMDF_00039;product=hypothetical protein
M-soli_contig_4_1	Prodigal:002006	CDS	8173	9375	.	-	0	ID=AEGHOMDF_00040;inference=ab initio prediction:Prodigal:002006;locus_tag=AEGHOMDF_00040;product=hypothetical protein
M-soli_contig_4_1	Aragorn:001002	tRNA	9650	9724	.	-	.	ID=AEGHOMDF_00041;inference=COORDINATES:profile:Aragorn:001002;locus_tag=AEGHOMDF_00041;product=tRNA-Gln(ttg)
M-soli_contig_4_1	Prodigal:002006	CDS	9824	10567	.	+	0	ID=AEGHOMDF_00042;eC_number=1.3.1.87;Name=hcaB_1;gene=hcaB_1;inference=ab initio prediction:Prodigal:002006,protein motif:HAMAP:MF_01647;locus_tag=AEGHOMDF_00042;product=3-phenylpropionate-dihydrodiol/cinnamic acid-dihydrodiol dehydrogenase
M-soli_contig_4_1	Prodigal:002006	CDS	10725	12341	.	+	0	ID=AEGHOMDF_00043;Name=prfC;db_xref=COG:COG4108;gene=prfC;inference=ab initio prediction:Prodigal:002006,similar to AA sequence:UniProtKB:P0A7I4;locus_tag=AEGHOMDF_00043;product=Peptide chain release factor RF3
M-soli_contig_4_1	Prodigal:002006	CDS	12508	13299	.	+	0	ID=AEGHOMDF_00044;inference=ab initio prediction:Prodigal:002006;locus_tag=AEGHOMDF_00044;product=hypothetical protein
M-soli_contig_4_1	Prodigal:002006	CDS	13322	13774	.	-	0	ID=AEGHOMDF_00045;eC_number=2.7.13.3;Name=rcsC_2;gene=rcsC_2;inference=ab initio prediction:Prodigal:002006,protein motif:HAMAP:MF_00979;locus_tag=AEGHOMDF_00045;product=Sensor histidine kinase RcsC
M-soli_contig_4_1	Prodigal:002006	CDS	13832	14299	.	-	0	ID=AEGHOMDF_00046;inference=ab initio prediction:Prodigal:002006;locus_tag=AEGHOMDF_00046;product=hypothetical protein
M-soli_contig_4_1	Prodigal:002006	CDS	14556	15974	.	+	0	ID=AEGHOMDF_00047;Name=flgE;db_xref=COG:COG1749;gene=flgE;inference=ab initio prediction:Prodigal:002006,similar to AA sequence:UniProtKB:Q8YDL6;locus_tag=AEGHOMDF_00047;product=Flagellar hook protein FlgE
M-soli_contig_5_1	Prodigal:002006	CDS	38	430	.	+	0	ID=AEGHOMDF_00048;Name=yciE_1;db_xref=COG:COG3685;gene=yciE_1;inference=ab initio prediction:Prodigal:002006,similar to AA sequence:UniProtKB:P21363;locus_tag=AEGHOMDF_00048;product=Protein YciE
M-soli_contig_5_1	Prodigal:002006	CDS	484	1491	.	+	0	ID=AEGHOMDF_00049;eC_number=1.3.1.87;Name=hcaB_2;gene=hcaB_2;inference=ab initio prediction:Prodigal:002006,protein motif:HAMAP:MF_01647;locus_tag=AEGHOMDF_00049;product=3-phenylpropionate-dihydrodiol/cinnamic acid-dihydrodiol dehydrogenase
M-soli_contig_5_1	Prodigal:002006	CDS	1504	2424	.	+	0	ID=AEGHOMDF_00050;inference=ab initio prediction:Prodigal:002006;locus_tag=AEGHOMDF_00050;product=hypothetical protein
M-soli_contig_5_1	Prodigal:002006	CDS	2429	3544	.	-	0	ID=AEGHOMDF_00051;inference=ab initio prediction:Prodigal:002006;locus_tag=AEGHOMDF_00051;product=hypothetical protein
M-soli_contig_5_1	Prodigal:002006	CDS	3784	4419	.	+	0	ID=AEGHOMDF_00052;eC_number=3.5.1.110;Name=rutB;gene=rutB;inference=ab initio prediction:Prodigal:002006,protein motif:HAMAP:MF_00830;locus_tag=AEGHOMDF_00052;product=Peroxyureidoacrylate/ureidoacrylate amidohydrolase RutB
M-soli_contig_5_1	Prodigal:002006	CDS	4416	5003	.	+	0	ID=AEGHOMDF_00053;eC_number=5.4.2.11;Name=gpmA_1;gene=gpmA_1;inference=ab initio prediction:Prodigal:002006,protein motif:HAMAP:MF_01039;locus_tag=AEGHOMDF_00053;product=2%2C3-bisphosphoglycerate-dependent phosphoglycerate mutase
M-soli_contig_5_1	Prodigal:002006	CDS	5039	5305	.	-	0	ID=AEGHOMDF_00054;inference=ab initio prediction:Prodigal:002006;locus_tag=AEGHOMDF_00054;product=hypothetical protein
M-soli_contig_5_1	Prodigal:002006	CDS	5431	5580	.	-	0	ID=AEGHOMDF_00055;inference=ab initio prediction:Prodigal:002006;locus_tag=AEGHOMDF_00055;product=hypothetical protein
M-soli_contig_6_1	Prodigal:002006	CDS	439	1530	.	-	0	ID=AEGHOMDF_00056;inference=ab initio prediction:Prodigal:002006;locus_tag=AEGHOMDF_00056;product=hypothetical protein
M-soli_contig_6_1	Prodigal:002006	CDS	1879	2892	.	+	0	ID=AEGHOMDF_00057;eC_number=1.3.1.87;Name=hcaB_3;gene=hcaB_3;inference=ab initio prediction:Prodigal:002006,protein motif:HAMAP:MF_01647;locus_tag=AEGHOMDF_00057;product=3-phenylpropionate-dihydrodiol/cinnamic acid-dihydrodiol dehydrogenase
M-soli_contig_6_1	Prodigal:002006	CDS	2896	3801	.	+	0	ID=AEGHOMDF_00058;db_xref=COG:COG0596;inference=ab initio prediction:Prodigal:002006,similar to AA sequence:UniProtKB:P9WNH3;locus_tag=AEGHOMDF_00058;product=putative protein
M-soli_contig_6_1	Prodigal:002006	CDS	3603	4991	.	-	0	ID=AEGHOMDF_00059;inference=ab initio prediction:Prodigal:002006;locus_tag=AEGHOMDF_00059;product=hypothetical protein
M-soli_contig_6_1	Prodigal:002006	CDS	5129	5284	.	-	0	ID=AEGHOMDF_00060;inference=ab initio prediction:Prodigal:002006;locus_tag=AEGHOMDF_00060;product=hypothetical protein
M-soli_contig_7_1	Prodigal:002006	CDS	755	1222	.	-	0	ID=AEGHOMDF_00061;inference=ab initio prediction:Prodigal:002006;locus_tag=AEGHOMDF_00061;product=hypothetical protein
M-soli_contig_7_1	Prodigal:002006	CDS	1350	2390	.	-	0	ID=AEGHOMDF_00062;inference=ab initio prediction:Prodigal:002006;locus_tag=AEGHOMDF_00062;product=hypothetical protein
M-soli_contig_7_1	Prodigal:002006	CDS	2530	3261	.	-	0	ID=AEGHOMDF_00063;inference=ab initio prediction:Prodigal:002006;locus_tag=AEGHOMDF_00063;product=hypothetical protein
M-soli_contig_7_1	Prodigal:002006	CDS	3442	4680	.	+	0	ID=AEGHOMDF_00064;eC_number=6.3.5.7;Name=gatA_1;db_xref=COG:COG0154;gene=gatA_1;inference=ab initio prediction:Prodigal:002006,similar to AA sequence:UniProtKB:Q9LCX3;locus_tag=AEGHOMDF_00064;product=Glutamyl-tRNA(Gln) amidotransferase subunit A
M-soli_contig_7_1	Prodigal:002006	CDS	4712	5989	.	-	0	ID=AEGHOMDF_00065;inference=ab initio prediction:Prodigal:002006;locus_tag=AEGHOMDF_00065;product=hypothetical protein
M-soli_contig_8_1	Prodigal:002006	CDS	156	695	.	-	0	ID=AEGHOMDF_00066;inference=ab initio prediction:Prodigal:002006;locus_tag=AEGHOMDF_00066;product=hypothetical protein
M-soli_contig_8_1	Prodigal:002006	CDS	819	935	.	-	0	ID=AEGHOMDF_00067;inference=ab initio prediction:Prodigal:002006;locus_tag=AEGHOMDF_00067;product=hypothetical protein
M-soli_contig_8_1	Prodigal:002006	CDS	1047	1475	.	-	0	ID=AEGHOMDF_00068;eC_number=2.3.1.41;Name=fabB;gene=fabB;inference=ab initio prediction:Prodigal:002006,similar to AA sequence:UniProtKB:Q02K94;locus_tag=AEGHOMDF_00068;product=3-oxoacyl-[acyl-carrier-protein] synthase 1
M-soli_contig_9_1	Prodigal:002006	CDS	46	1161	.	+	0	ID=AEGHOMDF_00069;inference=ab initio prediction:Prodigal:002006;locus_tag=AEGHOMDF_00069;product=hypothetical protein
M-soli_contig_9_1	Prodigal:002006	CDS	1161	1529	.	+	0	ID=AEGHOMDF_00070;Name=mnhC1;db_xref=COG:COG1006;gene=mnhC1;inference=ab initio prediction:Prodigal:002006,similar to AA sequence:UniProtKB:P60682;locus_tag=AEGHOMDF_00070;product=Na(+)/H(+) antiporter subunit C1
M-soli_contig_9_1	Prodigal:002006	CDS	1554	3161	.	+	0	ID=AEGHOMDF_00071;Name=mrpD;db_xref=COG:COG0651;gene=mrpD;inference=ab initio prediction:Prodigal:002006,similar to AA sequence:UniProtKB:Q9RGZ2;locus_tag=AEGHOMDF_00071;product=Na(+)/H(+) antiporter subunit D
M-soli_contig_9_1	Prodigal:002006	CDS	3158	3646	.	+	0	ID=AEGHOMDF_00072;Name=mrpE;db_xref=COG:COG1863;gene=mrpE;inference=ab initio prediction:Prodigal:002006,similar to AA sequence:UniProtKB:Q9RGZ1;locus_tag=AEGHOMDF_00072;product=Na(+)/H(+) antiporter subunit E
M-soli_contig_9_1	Prodigal:002006	CDS	3669	3953	.	+	0	ID=AEGHOMDF_00073;Name=mrpF;db_xref=COG:COG2212;gene=mrpF;inference=ab initio prediction:Prodigal:002006,similar to AA sequence:UniProtKB:O05228;locus_tag=AEGHOMDF_00073;product=Na(+)/H(+) antiporter subunit F
M-soli_contig_9_1	Prodigal:002006	CDS	3950	4300	.	+	0	ID=AEGHOMDF_00074;inference=ab initio prediction:Prodigal:002006;locus_tag=AEGHOMDF_00074;product=hypothetical protein
M-soli_contig_9_1	Prodigal:002006	CDS	4422	5909	.	+	0	ID=AEGHOMDF_00075;eC_number=2.7.7.-;Name=selO_1;db_xref=COG:COG0397;gene=selO_1;inference=ab initio prediction:Prodigal:002006,similar to AA sequence:UniProtKB:Q87VB1;locus_tag=AEGHOMDF_00075;product=Protein adenylyltransferase SelO
M-soli_contig_9_1	Prodigal:002006	CDS	6230	7126	.	+	0	ID=AEGHOMDF_00076;Name=perR_1;gene=perR_1;inference=ab initio prediction:Prodigal:002006,similar to AA sequence:UniProtKB:Q57083;locus_tag=AEGHOMDF_00076;product=HTH-type transcriptional regulator PerR
M-soli_contig_9_1	Prodigal:002006	CDS	7384	8133	.	+	0	ID=AEGHOMDF_00077;eC_number=1.1.1.100;Name=fabG_1;gene=fabG_1;inference=ab initio prediction:Prodigal:002006,similar to AA sequence:UniProtKB:O67610;locus_tag=AEGHOMDF_00077;product=3-oxoacyl-[acyl-carrier-protein] reductase FabG
M-soli_contig_9_1	Prodigal:002006	CDS	8156	9064	.	+	0	ID=AEGHOMDF_00078;eC_number=2.2.1.-;Name=aptA;db_xref=COG:COG3959;gene=aptA;inference=ab initio prediction:Prodigal:002006,similar to AA sequence:UniProtKB:A6VKQ4;locus_tag=AEGHOMDF_00078;product=Apulose-4-phosphate transketolase subunit A
M-soli_contig_9_1	Prodigal:002006	CDS	9061	10086	.	+	0	ID=AEGHOMDF_00079;eC_number=2.2.1.-;Name=aptB;db_xref=COG:COG3958;gene=aptB;inference=ab initio prediction:Prodigal:002006,similar to AA sequence:UniProtKB:A6KXB3;locus_tag=AEGHOMDF_00079;product=Apulose-4-phosphate transketolase subunit B
M-soli_contig_9_1	Prodigal:002006	CDS	10077	11000	.	+	0	ID=AEGHOMDF_00080;eC_number=1.1.1.411;Name=ltnD_1;db_xref=COG:COG2084;gene=ltnD_1;inference=ab initio prediction:Prodigal:002006,similar to AA sequence:UniProtKB:Q0KBC7;locus_tag=AEGHOMDF_00080;product=L-threonate dehydrogenase
M-soli_contig_9_1	Prodigal:002006	CDS	11221	12237	.	+	0	ID=AEGHOMDF_00081;Name=yiaO_1;db_xref=COG:COG1638;gene=yiaO_1;inference=ab initio prediction:Prodigal:002006,similar to AA sequence:UniProtKB:P37676;locus_tag=AEGHOMDF_00081;product=2%2C3-diketo-L-gulonate-binding periplasmic protein YiaO
M-soli_contig_9_1	Prodigal:002006	CDS	12248	14122	.	+	0	ID=AEGHOMDF_00082;Name=siaT_1;db_xref=COG:COG1593;gene=siaT_1;inference=ab initio prediction:Prodigal:002006,similar to AA sequence:UniProtKB:P44543;locus_tag=AEGHOMDF_00082;product=Sialic acid TRAP transporter permease protein SiaT
M-soli_contig_9_1	Prodigal:002006	CDS	14050	15516	.	-	0	ID=AEGHOMDF_00083;inference=ab initio prediction:Prodigal:002006;locus_tag=AEGHOMDF_00083;product=hypothetical protein
M-soli_contig_10_1	Prodigal:002006	CDS	48	692	.	+	0	ID=AEGHOMDF_00084;inference=ab initio prediction:Prodigal:002006;locus_tag=AEGHOMDF_00084;product=hypothetical protein
M-soli_contig_10_1	Prodigal:002006	CDS	544	1530	.	-	0	ID=AEGHOMDF_00085;Name=era;gene=era;inference=ab initio prediction:Prodigal:002006,similar to AA sequence:UniProtKB:P64085;locus_tag=AEGHOMDF_00085;product=GTPase Era
M-soli_contig_10_1	Prodigal:002006	CDS	1652	2413	.	-	0	ID=AEGHOMDF_00086;eC_number=3.1.26.3;Name=rnc;db_xref=COG:COG0571;gene=rnc;inference=ab initio prediction:Prodigal:002006,similar to AA sequence:UniProtKB:Q52698;locus_tag=AEGHOMDF_00086;product=Ribonuclease 3
M-soli_contig_10_1	Prodigal:002006	CDS	2424	3233	.	-	0	ID=AEGHOMDF_00087;eC_number=3.4.21.89;Name=lepB;db_xref=COG:COG0681;gene=lepB;inference=ab initio prediction:Prodigal:002006,similar to AA sequence:UniProtKB:Q8L2J7;locus_tag=AEGHOMDF_00087;product=Signal peptidase I
M-soli_contig_10_1	Prodigal:002006	CDS	3373	3786	.	-	0	ID=AEGHOMDF_00088;eC_number=2.7.8.7;Name=acpS;db_xref=COG:COG0736;gene=acpS;inference=ab initio prediction:Prodigal:002006,similar to AA sequence:UniProtKB:Q9KPB6;locus_tag=AEGHOMDF_00088;product=Holo-[acyl-carrier-protein] synthase
M-soli_contig_10_1	Prodigal:002006	CDS	3783	4568	.	-	0	ID=AEGHOMDF_00089;eC_number=2.6.99.2;Name=pdxJ;db_xref=COG:COG0854;gene=pdxJ;inference=ab initio prediction:Prodigal:002006,similar to AA sequence:UniProtKB:Q8ZCP4;locus_tag=AEGHOMDF_00089;product=Pyridoxine 5'-phosphate synthase
M-soli_contig_10_1	Prodigal:002006	CDS	4768	5142	.	+	0	ID=AEGHOMDF_00090;inference=ab initio prediction:Prodigal:002006;locus_tag=AEGHOMDF_00090;product=hypothetical protein
M-soli_contig_10_1	Prodigal:002006	CDS	5162	5422	.	-	0	ID=AEGHOMDF_00091;inference=ab initio prediction:Prodigal:002006;locus_tag=AEGHOMDF_00091;product=hypothetical protein
M-soli_contig_10_1	Prodigal:002006	CDS	5952	6416	.	+	0	ID=AEGHOMDF_00092;Name=rpsF;db_xref=COG:COG0360;gene=rpsF;inference=ab initio prediction:Prodigal:002006,similar to AA sequence:UniProtKB:Q6N5A4;locus_tag=AEGHOMDF_00092;product=30S ribosomal protein S6
M-soli_contig_10_1	Prodigal:002006	CDS	6420	6674	.	+	0	ID=AEGHOMDF_00093;Name=rpsR;db_xref=COG:COG0238;gene=rpsR;inference=ab initio prediction:Prodigal:002006,similar to AA sequence:UniProtKB:Q6N5A3;locus_tag=AEGHOMDF_00093;product=30S ribosomal protein S18
M-soli_contig_10_1	Prodigal:002006	CDS	6808	7779	.	+	0	ID=AEGHOMDF_00094;inference=ab initio prediction:Prodigal:002006;locus_tag=AEGHOMDF_00094;product=hypothetical protein
M-soli_contig_10_1	Prodigal:002006	CDS	7823	8389	.	+	0	ID=AEGHOMDF_00095;Name=rplI;db_xref=COG:COG0359;gene=rplI;inference=ab initio prediction:Prodigal:002006,similar to AA sequence:UniProtKB:Q6N5A1;locus_tag=AEGHOMDF_00095;product=50S ribosomal protein L9
M-soli_contig_10_1	Prodigal:002006	CDS	8662	10149	.	+	0	ID=AEGHOMDF_00096;eC_number=3.6.4.12;Name=dnaC;db_xref=COG:COG0305;gene=dnaC;inference=ab initio prediction:Prodigal:002006,similar to AA sequence:UniProtKB:P37469;locus_tag=AEGHOMDF_00096;product=Replicative DNA helicase
M-soli_contig_10_1	Prodigal:002006	CDS	10439	11557	.	+	0	ID=AEGHOMDF_00097;eC_number=5.1.1.1;Name=alr;db_xref=COG:COG0787;gene=alr;inference=ab initio prediction:Prodigal:002006,similar to AA sequence:UniProtKB:Q9HUN4;locus_tag=AEGHOMDF_00097;product=Alanine racemase%2C biosynthetic
M-soli_contig_10_1	Prodigal:002006	CDS	11683	13116	.	+	0	ID=AEGHOMDF_00098;eC_number=3.6.4.-;Name=radA;db_xref=COG:COG1066;gene=radA;inference=ab initio prediction:Prodigal:002006,similar to AA sequence:UniProtKB:P37572;locus_tag=AEGHOMDF_00098;product=DNA repair protein RadA
M-soli_contig_10_1	Prodigal:002006	CDS	13381	14004	.	+	0	ID=AEGHOMDF_00099;inference=ab initio prediction:Prodigal:002006;locus_tag=AEGHOMDF_00099;product=hypothetical protein
M-soli_contig_10_1	Prodigal:002006	CDS	14162	15652	.	+	0	ID=AEGHOMDF_00100;eC_number=2.4.2.14;Name=purF_1;db_xref=COG:COG0034;gene=purF_1;inference=ab initio prediction:Prodigal:002006,similar to AA sequence:UniProtKB:P00497;locus_tag=AEGHOMDF_00100;product=Amidophosphoribosyltransferase
M-soli_contig_10_1	Prodigal:002006	CDS	15662	16414	.	+	0	ID=AEGHOMDF_00101;eC_number=1.-.-.-;Name=yciK;db_xref=COG:COG1028;gene=yciK;inference=ab initio prediction:Prodigal:002006,similar to AA sequence:UniProtKB:P31808;locus_tag=AEGHOMDF_00101;product=putative oxidoreductase YciK
M-soli_contig_10_1	Prodigal:002006	CDS	16491	16898	.	+	0	ID=AEGHOMDF_00102;eC_number=1.5.1.47;Name=dmrA;gene=dmrA;inference=ab initio prediction:Prodigal:002006,similar to AA sequence:UniProtKB:C5B2R8;locus_tag=AEGHOMDF_00102;product=Dihydromethanopterin reductase
M-soli_contig_10_1	Prodigal:002006	CDS	16953	18092	.	+	0	ID=AEGHOMDF_00103;eC_number=6.3.2.2;db_xref=COG:COG2170;inference=ab initio prediction:Prodigal:002006,similar to AA sequence:UniProtKB:P9WPK9;locus_tag=AEGHOMDF_00103;product=Putative glutamate--cysteine ligase 2
M-soli_contig_10_1	Prodigal:002006	CDS	18128	19471	.	-	0	ID=AEGHOMDF_00104;Name=der;db_xref=COG:COG1160;gene=der;inference=ab initio prediction:Prodigal:002006,similar to AA sequence:UniProtKB:P50743;locus_tag=AEGHOMDF_00104;product=GTPase Der
M-soli_contig_10_1	Prodigal:002006	CDS	19589	20299	.	-	0	ID=AEGHOMDF_00105;inference=ab initio prediction:Prodigal:002006;locus_tag=AEGHOMDF_00105;product=hypothetical protein
M-soli_contig_10_1	Prodigal:002006	CDS	20514	21122	.	-	0	ID=AEGHOMDF_00106;inference=ab initio prediction:Prodigal:002006;locus_tag=AEGHOMDF_00106;product=hypothetical protein
M-soli_contig_10_1	Prodigal:002006	CDS	21293	22468	.	+	0	ID=AEGHOMDF_00107;inference=ab initio prediction:Prodigal:002006;locus_tag=AEGHOMDF_00107;product=hypothetical protein
M-soli_contig_10_1	Prodigal:002006	CDS	22519	22830	.	+	0	ID=AEGHOMDF_00108;inference=ab initio prediction:Prodigal:002006;locus_tag=AEGHOMDF_00108;product=hypothetical protein
M-soli_contig_10_1	Prodigal:002006	CDS	22893	23195	.	+	0	ID=AEGHOMDF_00109;inference=ab initio prediction:Prodigal:002006;locus_tag=AEGHOMDF_00109;product=hypothetical protein
M-soli_contig_11_1	Prodigal:002006	CDS	9	155	.	+	0	ID=AEGHOMDF_00110;inference=ab initio prediction:Prodigal:002006;locus_tag=AEGHOMDF_00110;product=hypothetical protein
M-soli_contig_11_1	Prodigal:002006	CDS	1034	2224	.	-	0	ID=AEGHOMDF_00111;inference=ab initio prediction:Prodigal:002006;locus_tag=AEGHOMDF_00111;product=hypothetical protein
M-soli_contig_11_1	Prodigal:002006	CDS	2361	4943	.	-	0	ID=AEGHOMDF_00112;inference=ab initio prediction:Prodigal:002006;locus_tag=AEGHOMDF_00112;product=hypothetical protein
M-soli_contig_11_1	Prodigal:002006	CDS	5272	5931	.	+	0	ID=AEGHOMDF_00113;inference=ab initio prediction:Prodigal:002006;locus_tag=AEGHOMDF_00113;product=hypothetical protein
M-soli_contig_12_1	Prodigal:002006	CDS	122	514	.	+	0	ID=AEGHOMDF_00114;Name=braC_1;db_xref=COG:COG0683;gene=braC_1;inference=ab initio prediction:Prodigal:002006,similar to AA sequence:UniProtKB:P21175;locus_tag=AEGHOMDF_00114;product=Leucine-%2C isoleucine-%2C valine-%2C threonine-%2C and alanine-binding protein
M-soli_contig_12_1	Prodigal:002006	CDS	763	1035	.	+	0	ID=AEGHOMDF_00115;Name=infA;gene=infA;inference=ab initio prediction:Prodigal:002006,similar to AA sequence:UniProtKB:Q2YPC1;locus_tag=AEGHOMDF_00115;product=Translation initiation factor IF-1
M-soli_contig_12_1	Prodigal:002006	CDS	1138	3387	.	-	0	ID=AEGHOMDF_00116;eC_number=5.6.2.2;Name=parC;db_xref=COG:COG0188;gene=parC;inference=ab initio prediction:Prodigal:002006,similar to AA sequence:UniProtKB:P0AFI2;locus_tag=AEGHOMDF_00116;product=DNA topoisomerase 4 subunit A
M-soli_contig_12_1	Prodigal:002006	CDS	3435	4166	.	-	0	ID=AEGHOMDF_00117;Name=recO;gene=recO;inference=ab initio prediction:Prodigal:002006,protein motif:HAMAP:MF_00201;locus_tag=AEGHOMDF_00117;product=DNA repair protein RecO
M-soli_contig_12_1	Prodigal:002006	CDS	4277	4690	.	+	0	ID=AEGHOMDF_00118;inference=ab initio prediction:Prodigal:002006;locus_tag=AEGHOMDF_00118;product=hypothetical protein
M-soli_contig_12_1	Prodigal:002006	CDS	4744	5472	.	+	0	ID=AEGHOMDF_00119;inference=ab initio prediction:Prodigal:002006;locus_tag=AEGHOMDF_00119;product=hypothetical protein
M-soli_contig_12_1	Prodigal:002006	CDS	5495	7813	.	-	0	ID=AEGHOMDF_00120;eC_number=2.7.7.7;Name=dnaE1;gene=dnaE1;inference=ab initio prediction:Prodigal:002006,similar to AA sequence:UniProtKB:B8GWS6;locus_tag=AEGHOMDF_00120;product=DNA polymerase III subunit alpha
M-soli_contig_13_1	Prodigal:002006	CDS	49	1524	.	+	0	ID=AEGHOMDF_00121;inference=ab initio prediction:Prodigal:002006;locus_tag=AEGHOMDF_00121;product=hypothetical protein
M-soli_contig_13_1	Prodigal:002006	CDS	1488	2801	.	-	0	ID=AEGHOMDF_00122;eC_number=2.4.1.250;Name=mshA_1;gene=mshA_1;inference=ab initio prediction:Prodigal:002006,protein motif:HAMAP:MF_01695;locus_tag=AEGHOMDF_00122;product=D-inositol-3-phosphate glycosyltransferase
M-soli_contig_13_1	Prodigal:002006	CDS	2798	4171	.	-	0	ID=AEGHOMDF_00123;inference=ab initio prediction:Prodigal:002006;locus_tag=AEGHOMDF_00123;product=hypothetical protein
M-soli_contig_13_1	Prodigal:002006	CDS	4229	6946	.	+	0	ID=AEGHOMDF_00124;inference=ab initio prediction:Prodigal:002006;locus_tag=AEGHOMDF_00124;product=hypothetical protein
M-soli_contig_13_1	Prodigal:002006	CDS	7146	7718	.	+	0	ID=AEGHOMDF_00125;inference=ab initio prediction:Prodigal:002006;locus_tag=AEGHOMDF_00125;product=hypothetical protein
M-soli_contig_13_1	Prodigal:002006	CDS	7869	8918	.	+	0	ID=AEGHOMDF_00126;inference=ab initio prediction:Prodigal:002006;locus_tag=AEGHOMDF_00126;product=hypothetical protein
M-soli_contig_13_1	Prodigal:002006	CDS	8946	9167	.	-	0	ID=AEGHOMDF_00127;inference=ab initio prediction:Prodigal:002006;locus_tag=AEGHOMDF_00127;product=hypothetical protein
M-soli_contig_13_1	Prodigal:002006	CDS	10193	10387	.	+	0	ID=AEGHOMDF_00128;inference=ab initio prediction:Prodigal:002006;locus_tag=AEGHOMDF_00128;product=hypothetical protein
M-soli_contig_13_1	Prodigal:002006	CDS	10564	10734	.	+	0	ID=AEGHOMDF_00129;inference=ab initio prediction:Prodigal:002006;locus_tag=AEGHOMDF_00129;product=hypothetical protein
M-soli_contig_13_1	Prodigal:002006	CDS	10749	10838	.	+	0	ID=AEGHOMDF_00130;inference=ab initio prediction:Prodigal:002006;locus_tag=AEGHOMDF_00130;product=hypothetical protein
M-soli_contig_13_1	Prodigal:002006	CDS	10861	12576	.	+	0	ID=AEGHOMDF_00131;Name=kdpA;db_xref=COG:COG2060;gene=kdpA;inference=ab initio prediction:Prodigal:002006,similar to AA sequence:UniProtKB:P03959;locus_tag=AEGHOMDF_00131;product=Potassium-transporting ATPase potassium-binding subunit
M-soli_contig_13_1	Prodigal:002006	CDS	12580	12777	.	+	0	ID=AEGHOMDF_00132;inference=ab initio prediction:Prodigal:002006;locus_tag=AEGHOMDF_00132;product=hypothetical protein
M-soli_contig_13_1	Prodigal:002006	CDS	12856	14946	.	+	0	ID=AEGHOMDF_00133;eC_number=7.2.2.6;Name=kdpB;db_xref=COG:COG2216;gene=kdpB;inference=ab initio prediction:Prodigal:002006,similar to AA sequence:UniProtKB:P03960;locus_tag=AEGHOMDF_00133;product=Potassium-transporting ATPase ATP-binding subunit
M-soli_contig_13_1	Prodigal:002006	CDS	14967	15572	.	+	0	ID=AEGHOMDF_00134;Name=kdpC;db_xref=COG:COG2156;gene=kdpC;inference=ab initio prediction:Prodigal:002006,similar to AA sequence:UniProtKB:P9WKF1;locus_tag=AEGHOMDF_00134;product=Potassium-transporting ATPase KdpC subunit
M-soli_contig_13_1	Prodigal:002006	CDS	15594	18317	.	+	0	ID=AEGHOMDF_00135;eC_number=2.7.13.3;Name=kdpD;db_xref=COG:COG2205;gene=kdpD;inference=ab initio prediction:Prodigal:002006,similar to AA sequence:UniProtKB:P21865;locus_tag=AEGHOMDF_00135;product=Sensor protein KdpD
M-soli_contig_13_1	Prodigal:002006	CDS	18314	19009	.	+	0	ID=AEGHOMDF_00136;Name=kdpE;db_xref=COG:COG0745;gene=kdpE;inference=ab initio prediction:Prodigal:002006,similar to AA sequence:UniProtKB:P9WGN1;locus_tag=AEGHOMDF_00136;product=Transcriptional regulatory protein KdpE
M-soli_contig_13_1	Prodigal:002006	CDS	19015	21390	.	-	0	ID=AEGHOMDF_00137;eC_number=1.2.4.1;Name=aceE;db_xref=COG:COG2609;gene=aceE;inference=ab initio prediction:Prodigal:002006,similar to AA sequence:UniProtKB:A0R0B0;locus_tag=AEGHOMDF_00137;product=Pyruvate dehydrogenase E1 component
M-soli_contig_13_1	Prodigal:002006	CDS	21510	21977	.	+	0	ID=AEGHOMDF_00138;Name=decR_1;db_xref=COG:COG1522;gene=decR_1;inference=ab initio prediction:Prodigal:002006,similar to AA sequence:UniProtKB:P0ACJ5;locus_tag=AEGHOMDF_00138;product=DNA-binding transcriptional activator DecR
M-soli_contig_13_1	Prodigal:002006	CDS	22021	23343	.	-	0	ID=AEGHOMDF_00139;Name=ttuB_1;gene=ttuB_1;inference=ab initio prediction:Prodigal:002006,similar to AA sequence:UniProtKB:Q44470;locus_tag=AEGHOMDF_00139;product=Putative tartrate transporter
M-soli_contig_13_1	Prodigal:002006	CDS	23418	24368	.	-	0	ID=AEGHOMDF_00140;eC_number=4.1.3.4;Name=yngG;db_xref=COG:COG0119;gene=yngG;inference=ab initio prediction:Prodigal:002006,similar to AA sequence:UniProtKB:O34873;locus_tag=AEGHOMDF_00140;product=Hydroxymethylglutaryl-CoA lyase YngG
M-soli_contig_13_1	Prodigal:002006	CDS	24395	25588	.	-	0	ID=AEGHOMDF_00141;eC_number=2.8.3.22;Name=smtB;db_xref=COG:COG1804;gene=smtB;inference=ab initio prediction:Prodigal:002006,similar to AA sequence:UniProtKB:Q1KLK0;locus_tag=AEGHOMDF_00141;product=Succinyl-CoA--L-malate CoA-transferase beta subunit
M-soli_contig_13_1	Prodigal:002006	CDS	25916	27358	.	-	0	ID=AEGHOMDF_00142;inference=ab initio prediction:Prodigal:002006;locus_tag=AEGHOMDF_00142;product=hypothetical protein
M-soli_contig_13_1	Prodigal:002006	CDS	27358	29094	.	-	0	ID=AEGHOMDF_00143;inference=ab initio prediction:Prodigal:002006;locus_tag=AEGHOMDF_00143;product=hypothetical protein
M-soli_contig_13_1	Prodigal:002006	CDS	29968	30315	.	+	0	ID=AEGHOMDF_00144;inference=ab initio prediction:Prodigal:002006;locus_tag=AEGHOMDF_00144;product=hypothetical protein
M-soli_contig_13_1	Prodigal:002006	CDS	30588	30971	.	+	0	ID=AEGHOMDF_00145;inference=ab initio prediction:Prodigal:002006;locus_tag=AEGHOMDF_00145;product=hypothetical protein
M-soli_contig_13_1	Prodigal:002006	CDS	31121	31735	.	+	0	ID=AEGHOMDF_00146;inference=ab initio prediction:Prodigal:002006;locus_tag=AEGHOMDF_00146;product=hypothetical protein
M-soli_contig_13_1	Prodigal:002006	CDS	31844	32965	.	-	0	ID=AEGHOMDF_00147;Name=argP_1;gene=argP_1;inference=ab initio prediction:Prodigal:002006,protein motif:HAMAP:MF_00513;locus_tag=AEGHOMDF_00147;product=HTH-type transcriptional regulator ArgP
M-soli_contig_13_1	Prodigal:002006	CDS	32981	33487	.	+	0	ID=AEGHOMDF_00148;eC_number=3.6.1.-;Name=rppH_1;db_xref=COG:COG0494;gene=rppH_1;inference=ab initio prediction:Prodigal:002006,similar to AA sequence:UniProtKB:P35640;locus_tag=AEGHOMDF_00148;product=RNA pyrophosphohydrolase
M-soli_contig_13_1	Prodigal:002006	CDS	33497	35152	.	-	0	ID=AEGHOMDF_00149;inference=ab initio prediction:Prodigal:002006;locus_tag=AEGHOMDF_00149;product=hypothetical protein
M-soli_contig_13_1	Prodigal:002006	CDS	35149	36498	.	-	0	ID=AEGHOMDF_00150;eC_number=5.1.1.21;db_xref=COG:COG0160;inference=ab initio prediction:Prodigal:002006,similar to AA sequence:UniProtKB:M1GRN3;locus_tag=AEGHOMDF_00150;product=Isoleucine 2-epimerase
M-soli_contig_13_1	Prodigal:002006	CDS	36516	38264	.	-	0	ID=AEGHOMDF_00151;inference=ab initio prediction:Prodigal:002006;locus_tag=AEGHOMDF_00151;product=hypothetical protein
M-soli_contig_13_1	Prodigal:002006	CDS	38261	39394	.	-	0	ID=AEGHOMDF_00152;eC_number=7.3.2.3;Name=cysA_1;db_xref=COG:COG1118;gene=cysA_1;inference=ab initio prediction:Prodigal:002006,similar to AA sequence:UniProtKB:P14788;locus_tag=AEGHOMDF_00152;product=Sulfate/thiosulfate import ATP-binding protein CysA
M-soli_contig_13_1	Prodigal:002006	CDS	39457	40476	.	-	0	ID=AEGHOMDF_00153;db_xref=COG:COG1840;inference=ab initio prediction:Prodigal:002006,similar to AA sequence:UniProtKB:P43951;locus_tag=AEGHOMDF_00153;product=putative protein
M-soli_contig_13_1	Prodigal:002006	CDS	40711	41538	.	-	0	ID=AEGHOMDF_00154;eC_number=3.11.1.1;Name=phnX;db_xref=COG:COG0637;gene=phnX;inference=ab initio prediction:Prodigal:002006,similar to AA sequence:UniProtKB:Q9I433;locus_tag=AEGHOMDF_00154;product=Phosphonoacetaldehyde hydrolase
M-soli_contig_13_1	Prodigal:002006	CDS	41580	42707	.	-	0	ID=AEGHOMDF_00155;eC_number=2.6.1.37;Name=phnW;db_xref=COG:COG0075;gene=phnW;inference=ab initio prediction:Prodigal:002006,similar to AA sequence:UniProtKB:Q9I434;locus_tag=AEGHOMDF_00155;product=2-aminoethylphosphonate--pyruvate transaminase
M-soli_contig_13_1	Prodigal:002006	CDS	42848	43768	.	+	0	ID=AEGHOMDF_00156;Name=argP_2;gene=argP_2;inference=ab initio prediction:Prodigal:002006,protein motif:HAMAP:MF_00513;locus_tag=AEGHOMDF_00156;product=HTH-type transcriptional regulator ArgP
M-soli_contig_13_1	Prodigal:002006	CDS	43765	44571	.	+	0	ID=AEGHOMDF_00157;Name=csqR;db_xref=COG:COG1349;gene=csqR;inference=ab initio prediction:Prodigal:002006,similar to AA sequence:UniProtKB:P32144;locus_tag=AEGHOMDF_00157;product=HTH-type transcriptional repressor CsqR
M-soli_contig_13_1	Prodigal:002006	CDS	44649	47162	.	+	0	ID=AEGHOMDF_00158;eC_number=1.5.3.19;Name=abo;gene=abo;inference=ab initio prediction:Prodigal:002006,similar to AA sequence:UniProtKB:Q8GAI3;locus_tag=AEGHOMDF_00158;product=4-methylaminobutanoate oxidase (formaldehyde-forming)
M-soli_contig_13_1	Prodigal:002006	CDS	47215	48057	.	+	0	ID=AEGHOMDF_00159;inference=ab initio prediction:Prodigal:002006;locus_tag=AEGHOMDF_00159;product=hypothetical protein
M-soli_contig_13_1	Prodigal:002006	CDS	48063	48269	.	-	0	ID=AEGHOMDF_00160;inference=ab initio prediction:Prodigal:002006;locus_tag=AEGHOMDF_00160;product=hypothetical protein
M-soli_contig_13_1	Prodigal:002006	CDS	48543	49130	.	-	0	ID=AEGHOMDF_00161;Name=puuR_1;gene=puuR_1;inference=ab initio prediction:Prodigal:002006,similar to AA sequence:UniProtKB:P0A9U6;locus_tag=AEGHOMDF_00161;product=HTH-type transcriptional regulator PuuR
M-soli_contig_13_1	Prodigal:002006	CDS	49327	50094	.	+	0	ID=AEGHOMDF_00162;Name=artJ;db_xref=COG:COG0834;gene=artJ;inference=ab initio prediction:Prodigal:002006,similar to AA sequence:UniProtKB:P30860;locus_tag=AEGHOMDF_00162;product=ABC transporter arginine-binding protein 1
M-soli_contig_13_1	Prodigal:002006	CDS	50121	50774	.	+	0	ID=AEGHOMDF_00163;Name=yecS;db_xref=COG:COG0765;gene=yecS;inference=ab initio prediction:Prodigal:002006,similar to AA sequence:UniProtKB:P0AFT2;locus_tag=AEGHOMDF_00163;product=L-cystine transport system permease protein YecS
M-soli_contig_13_1	Prodigal:002006	CDS	50771	51502	.	+	0	ID=AEGHOMDF_00164;eC_number=3.6.3.-;Name=glnQ_1;db_xref=COG:COG1126;gene=glnQ_1;inference=ab initio prediction:Prodigal:002006,similar to AA sequence:UniProtKB:O34677;locus_tag=AEGHOMDF_00164;product=Glutamine transport ATP-binding protein GlnQ
M-soli_contig_13_1	Prodigal:002006	CDS	51552	52841	.	+	0	ID=AEGHOMDF_00165;eC_number=1.4.3.-;Name=puuB;gene=puuB;inference=ab initio prediction:Prodigal:002006,similar to AA sequence:UniProtKB:P37906;locus_tag=AEGHOMDF_00165;product=Gamma-glutamylputrescine oxidoreductase
M-soli_contig_13_1	Prodigal:002006	CDS	52843	53787	.	+	0	ID=AEGHOMDF_00166;eC_number=1.1.1.79;Name=ghrA;db_xref=COG:COG0111;gene=ghrA;inference=ab initio prediction:Prodigal:002006,similar to AA sequence:UniProtKB:P75913;locus_tag=AEGHOMDF_00166;product=Glyoxylate/hydroxypyruvate reductase A
M-soli_contig_13_1	Prodigal:002006	CDS	54023	55192	.	+	0	ID=AEGHOMDF_00167;eC_number=1.5.3.1;Name=soxA_1;gene=soxA_1;inference=ab initio prediction:Prodigal:002006,similar to AA sequence:UniProtKB:P40859;locus_tag=AEGHOMDF_00167;product=Monomeric sarcosine oxidase
M-soli_contig_13_1	Prodigal:002006	CDS	55378	56208	.	+	0	ID=AEGHOMDF_00168;Name=glnH_1;db_xref=COG:COG0834;gene=glnH_1;inference=ab initio prediction:Prodigal:002006,similar to AA sequence:UniProtKB:O34563;locus_tag=AEGHOMDF_00168;product=ABC transporter glutamine-binding protein GlnH
M-soli_contig_13_1	Prodigal:002006	CDS	56311	57057	.	+	0	ID=AEGHOMDF_00169;Name=glnM;db_xref=COG:COG0765;gene=glnM;inference=ab initio prediction:Prodigal:002006,similar to AA sequence:UniProtKB:O34671;locus_tag=AEGHOMDF_00169;product=putative glutamine ABC transporter permease protein GlnM
M-soli_contig_13_1	Prodigal:002006	CDS	57054	57899	.	+	0	ID=AEGHOMDF_00170;inference=ab initio prediction:Prodigal:002006;locus_tag=AEGHOMDF_00170;product=hypothetical protein
M-soli_contig_13_1	Prodigal:002006	CDS	57918	58682	.	+	0	ID=AEGHOMDF_00171;Name=artM_1;db_xref=COG:COG1126;gene=artM_1;inference=ab initio prediction:Prodigal:002006,similar to AA sequence:UniProtKB:P54537;locus_tag=AEGHOMDF_00171;product=Arginine transport ATP-binding protein ArtM
M-soli_contig_13_1	Prodigal:002006	CDS	58833	59024	.	+	0	ID=AEGHOMDF_00172;inference=ab initio prediction:Prodigal:002006;locus_tag=AEGHOMDF_00172;product=hypothetical protein
M-soli_contig_13_1	Prodigal:002006	CDS	59162	59434	.	+	0	ID=AEGHOMDF_00173;inference=ab initio prediction:Prodigal:002006;locus_tag=AEGHOMDF_00173;product=hypothetical protein
M-soli_contig_13_1	Prodigal:002006	CDS	59494	59694	.	+	0	ID=AEGHOMDF_00174;inference=ab initio prediction:Prodigal:002006;locus_tag=AEGHOMDF_00174;product=hypothetical protein
M-soli_contig_13_1	Prodigal:002006	CDS	59821	60156	.	+	0	ID=AEGHOMDF_00175;inference=ab initio prediction:Prodigal:002006;locus_tag=AEGHOMDF_00175;product=hypothetical protein
M-soli_contig_13_1	Prodigal:002006	CDS	60604	61767	.	-	0	ID=AEGHOMDF_00176;inference=ab initio prediction:Prodigal:002006;locus_tag=AEGHOMDF_00176;product=hypothetical protein
M-soli_contig_13_1	Prodigal:002006	CDS	61961	62074	.	-	0	ID=AEGHOMDF_00177;inference=ab initio prediction:Prodigal:002006;locus_tag=AEGHOMDF_00177;product=hypothetical protein
M-soli_contig_14_1	Prodigal:002006	CDS	280	870	.	+	0	ID=AEGHOMDF_00178;inference=ab initio prediction:Prodigal:002006;locus_tag=AEGHOMDF_00178;product=hypothetical protein
M-soli_contig_14_1	Prodigal:002006	CDS	1423	3822	.	+	0	ID=AEGHOMDF_00179;inference=ab initio prediction:Prodigal:002006;locus_tag=AEGHOMDF_00179;product=hypothetical protein
M-soli_contig_14_1	Prodigal:002006	CDS	4352	5530	.	+	0	ID=AEGHOMDF_00180;eC_number=1.2.1.46;Name=fdhA_1;gene=fdhA_1;inference=ab initio prediction:Prodigal:002006,similar to AA sequence:UniProtKB:P46154;locus_tag=AEGHOMDF_00180;product=Glutathione-independent formaldehyde dehydrogenase
M-soli_contig_14_1	Prodigal:002006	CDS	5659	5850	.	+	0	ID=AEGHOMDF_00181;inference=ab initio prediction:Prodigal:002006;locus_tag=AEGHOMDF_00181;product=hypothetical protein
M-soli_contig_14_1	Prodigal:002006	CDS	5880	7157	.	-	0	ID=AEGHOMDF_00182;Name=nhaP2_1;gene=nhaP2_1;inference=ab initio prediction:Prodigal:002006,protein motif:HAMAP:MF_01075;locus_tag=AEGHOMDF_00182;product=K(+)/H(+) antiporter NhaP2
M-soli_contig_14_1	Prodigal:002006	CDS	7319	7456	.	+	0	ID=AEGHOMDF_00183;inference=ab initio prediction:Prodigal:002006;locus_tag=AEGHOMDF_00183;product=hypothetical protein
M-soli_contig_14_1	Prodigal:002006	CDS	7604	7993	.	-	0	ID=AEGHOMDF_00184;eC_number=3.1.2.-;db_xref=COG:COG1607;inference=ab initio prediction:Prodigal:002006,similar to AA sequence:UniProtKB:P44886;locus_tag=AEGHOMDF_00184;product=putative acyl-CoA thioester hydrolase
M-soli_contig_14_1	Prodigal:002006	CDS	8018	8692	.	-	0	ID=AEGHOMDF_00185;eC_number=3.1.3.-;db_xref=COG:COG0637;inference=ab initio prediction:Prodigal:002006,similar to AA sequence:UniProtKB:Q9X0Y1;locus_tag=AEGHOMDF_00185;product=Phosphorylated carbohydrates phosphatase
M-soli_contig_15_1	Prodigal:002006	CDS	442	1032	.	+	0	ID=AEGHOMDF_00186;inference=ab initio prediction:Prodigal:002006;locus_tag=AEGHOMDF_00186;product=hypothetical protein
M-soli_contig_15_1	Prodigal:002006	CDS	2328	2516	.	+	0	ID=AEGHOMDF_00187;inference=ab initio prediction:Prodigal:002006;locus_tag=AEGHOMDF_00187;product=hypothetical protein
M-soli_contig_15_1	Prodigal:002006	CDS	2589	5318	.	-	0	ID=AEGHOMDF_00188;eC_number=5.6.2.1;Name=topA;db_xref=COG:COG0550;gene=topA;inference=ab initio prediction:Prodigal:002006,similar to AA sequence:UniProtKB:P9WG49;locus_tag=AEGHOMDF_00188;product=DNA topoisomerase 1
M-soli_contig_15_1	Prodigal:002006	CDS	5512	6369	.	-	0	ID=AEGHOMDF_00189;Name=yedY1;db_xref=COG:COG2041;gene=yedY1;inference=ab initio prediction:Prodigal:002006,similar to AA sequence:UniProtKB:G8QM63;locus_tag=AEGHOMDF_00189;product=Putative protein-methionine-sulfoxide reductase subunit YedZ1
M-soli_contig_15_1	Prodigal:002006	CDS	6366	7253	.	-	0	ID=AEGHOMDF_00190;Name=yedZ1;db_xref=COG:COG4117;gene=yedZ1;inference=ab initio prediction:Prodigal:002006,similar to AA sequence:UniProtKB:G8QM62;locus_tag=AEGHOMDF_00190;product=Putative protein-methionine-sulfoxide reductase subunit YedZ1
M-soli_contig_15_1	Prodigal:002006	CDS	7471	8418	.	+	0	ID=AEGHOMDF_00191;eC_number=2.1.3.2;Name=pyrB;gene=pyrB;inference=ab initio prediction:Prodigal:002006,similar to AA sequence:UniProtKB:P56585;locus_tag=AEGHOMDF_00191;product=Aspartate carbamoyltransferase
M-soli_contig_15_1	Prodigal:002006	CDS	8458	9768	.	+	0	ID=AEGHOMDF_00192;eC_number=3.5.2.3;Name=pyrC;db_xref=COG:COG0044;gene=pyrC;inference=ab initio prediction:Prodigal:002006,similar to AA sequence:UniProtKB:O66990;locus_tag=AEGHOMDF_00192;product=Dihydroorotase
M-soli_contig_15_1	Prodigal:002006	CDS	9768	10373	.	+	0	ID=AEGHOMDF_00193;eC_number=2.3.1.275;Name=plsY;db_xref=COG:COG0344;gene=plsY;inference=ab initio prediction:Prodigal:002006,similar to AA sequence:UniProtKB:O66905;locus_tag=AEGHOMDF_00193;product=Glycerol-3-phosphate acyltransferase
M-soli_contig_15_1	Prodigal:002006	CDS	10477	11685	.	+	0	ID=AEGHOMDF_00194;inference=ab initio prediction:Prodigal:002006;locus_tag=AEGHOMDF_00194;product=hypothetical protein
M-soli_contig_15_1	Prodigal:002006	CDS	11696	12175	.	-	0	ID=AEGHOMDF_00195;eC_number=3.1.-.-;Name=yrrK;db_xref=COG:COG0816;gene=yrrK;inference=ab initio prediction:Prodigal:002006,similar to AA sequence:UniProtKB:O34634;locus_tag=AEGHOMDF_00195;product=Putative pre-16S rRNA nuclease
M-soli_contig_15_1	Prodigal:002006	CDS	12260	12613	.	-	0	ID=AEGHOMDF_00196;inference=ab initio prediction:Prodigal:002006;locus_tag=AEGHOMDF_00196;product=hypothetical protein
M-soli_contig_16_1	Prodigal:002006	CDS	3	260	.	+	0	ID=AEGHOMDF_00197;eC_number=1.1.1.22;Name=rkpK_1;db_xref=COG:COG1004;gene=rkpK_1;inference=ab initio prediction:Prodigal:002006,similar to AA sequence:UniProtKB:O54068;locus_tag=AEGHOMDF_00197;product=UDP-glucose 6-dehydrogenase
M-soli_contig_16_1	Prodigal:002006	CDS	796	8136	.	+	0	ID=AEGHOMDF_00198;eC_number=1.1.1.103;Name=tdh;gene=tdh;inference=ab initio prediction:Prodigal:002006,protein motif:HAMAP:MF_00627;locus_tag=AEGHOMDF_00198;product=L-threonine 3-dehydrogenase
M-soli_contig_16_1	Prodigal:002006	CDS	8133	9500	.	+	0	ID=AEGHOMDF_00199;eC_number=2.3.1.47;Name=bioF_1;gene=bioF_1;inference=ab initio prediction:Prodigal:002006,protein motif:HAMAP:MF_01693;locus_tag=AEGHOMDF_00199;product=8-amino-7-oxononanoate synthase
M-soli_contig_16_1	Prodigal:002006	CDS	9908	10519	.	+	0	ID=AEGHOMDF_00200;inference=ab initio prediction:Prodigal:002006;locus_tag=AEGHOMDF_00200;product=hypothetical protein
M-soli_contig_17_1	Prodigal:002006	CDS	48	2192	.	+	0	ID=AEGHOMDF_00201;eC_number=3.6.4.13;Name=hrpB;db_xref=COG:COG1643;gene=hrpB;inference=ab initio prediction:Prodigal:002006,similar to AA sequence:UniProtKB:P37024;locus_tag=AEGHOMDF_00201;product=ATP-dependent RNA helicase HrpB
M-soli_contig_17_1	Prodigal:002006	CDS	2189	2815	.	-	0	ID=AEGHOMDF_00202;eC_number=2.7.4.25;Name=cmk;db_xref=COG:COG0283;gene=cmk;inference=ab initio prediction:Prodigal:002006,similar to AA sequence:UniProtKB:Q97PK6;locus_tag=AEGHOMDF_00202;product=Cytidylate kinase
M-soli_contig_17_1	Prodigal:002006	CDS	2824	4215	.	-	0	ID=AEGHOMDF_00203;eC_number=2.5.1.19;Name=aroA;gene=aroA;inference=ab initio prediction:Prodigal:002006,similar to AA sequence:UniProtKB:P0A2Y4;locus_tag=AEGHOMDF_00203;product=3-phosphoshikimate 1-carboxyvinyltransferase
M-soli_contig_17_1	Prodigal:002006	CDS	4425	4811	.	+	0	ID=AEGHOMDF_00204;inference=ab initio prediction:Prodigal:002006;locus_tag=AEGHOMDF_00204;product=hypothetical protein
M-soli_contig_17_1	Aragorn:001002	tRNA	5025	5100	.	+	.	ID=AEGHOMDF_00205;inference=COORDINATES:profile:Aragorn:001002;locus_tag=AEGHOMDF_00205;product=tRNA-Ala(ggc)
M-soli_contig_17_1	Prodigal:002006	CDS	5253	5972	.	-	0	ID=AEGHOMDF_00206;inference=ab initio prediction:Prodigal:002006;locus_tag=AEGHOMDF_00206;product=hypothetical protein
M-soli_contig_17_1	Prodigal:002006	CDS	6310	6939	.	+	0	ID=AEGHOMDF_00207;inference=ab initio prediction:Prodigal:002006;locus_tag=AEGHOMDF_00207;product=hypothetical protein
M-soli_contig_17_1	Prodigal:002006	CDS	7103	7528	.	+	0	ID=AEGHOMDF_00208;inference=ab initio prediction:Prodigal:002006;locus_tag=AEGHOMDF_00208;product=hypothetical protein
M-soli_contig_17_1	Prodigal:002006	CDS	7572	10256	.	-	0	ID=AEGHOMDF_00209;eC_number=6.1.1.7;Name=alaS;db_xref=COG:COG0013;gene=alaS;inference=ab initio prediction:Prodigal:002006,similar to AA sequence:UniProtKB:P00957;locus_tag=AEGHOMDF_00209;product=Alanine--tRNA ligase
M-soli_contig_17_1	Prodigal:002006	CDS	10433	10849	.	+	0	ID=AEGHOMDF_00210;inference=ab initio prediction:Prodigal:002006;locus_tag=AEGHOMDF_00210;product=hypothetical protein
M-soli_contig_17_1	Prodigal:002006	CDS	10936	12039	.	-	0	ID=AEGHOMDF_00211;Name=recA;gene=recA;inference=ab initio prediction:Prodigal:002006,similar to AA sequence:UniProtKB:Q2YRU7;locus_tag=AEGHOMDF_00211;product=Protein RecA
M-soli_contig_17_1	Prodigal:002006	CDS	12186	14885	.	-	0	ID=AEGHOMDF_00212;Name=cckA_1;gene=cckA_1;inference=ab initio prediction:Prodigal:002006,similar to AA sequence:UniProtKB:P0DOA0;locus_tag=AEGHOMDF_00212;product=Sensor kinase CckA
M-soli_contig_17_1	Prodigal:002006	CDS	15019	16086	.	-	0	ID=AEGHOMDF_00213;Name=flhB;db_xref=COG:COG1377;gene=flhB;inference=ab initio prediction:Prodigal:002006,similar to AA sequence:UniProtKB:P40727;locus_tag=AEGHOMDF_00213;product=Flagellar biosynthetic protein FlhB
M-soli_contig_17_1	Prodigal:002006	CDS	16110	16874	.	-	0	ID=AEGHOMDF_00214;Name=fliR;db_xref=COG:COG1684;gene=fliR;inference=ab initio prediction:Prodigal:002006,similar to AA sequence:UniProtKB:P54702;locus_tag=AEGHOMDF_00214;product=Flagellar biosynthetic protein FliR
M-soli_contig_17_1	Prodigal:002006	CDS	16907	17173	.	-	0	ID=AEGHOMDF_00215;inference=ab initio prediction:Prodigal:002006;locus_tag=AEGHOMDF_00215;product=hypothetical protein
M-soli_contig_17_1	Prodigal:002006	CDS	17260	17577	.	-	0	ID=AEGHOMDF_00216;Name=fliE;gene=fliE;inference=ab initio prediction:Prodigal:002006,protein motif:HAMAP:MF_00724;locus_tag=AEGHOMDF_00216;product=Flagellar hook-basal body complex protein FliE
M-soli_contig_17_1	Prodigal:002006	CDS	17588	17995	.	-	0	ID=AEGHOMDF_00217;Name=flgC;db_xref=COG:COG1558;gene=flgC;inference=ab initio prediction:Prodigal:002006,similar to AA sequence:UniProtKB:P0A1I7;locus_tag=AEGHOMDF_00217;product=Flagellar basal-body rod protein FlgC
M-soli_contig_17_1	Prodigal:002006	CDS	18030	18443	.	-	0	ID=AEGHOMDF_00218;inference=ab initio prediction:Prodigal:002006;locus_tag=AEGHOMDF_00218;product=hypothetical protein
M-soli_contig_17_1	Prodigal:002006	CDS	18674	19996	.	+	0	ID=AEGHOMDF_00219;inference=ab initio prediction:Prodigal:002006;locus_tag=AEGHOMDF_00219;product=hypothetical protein
M-soli_contig_17_1	Prodigal:002006	CDS	20055	21338	.	-	0	ID=AEGHOMDF_00220;Name=yhjE_1;gene=yhjE_1;inference=ab initio prediction:Prodigal:002006,similar to AA sequence:UniProtKB:P37643;locus_tag=AEGHOMDF_00220;product=Inner membrane metabolite transport protein YhjE
M-soli_contig_17_1	Prodigal:002006	CDS	21540	22712	.	+	0	ID=AEGHOMDF_00221;eC_number=1.2.98.1;Name=fdm_1;gene=fdm_1;inference=ab initio prediction:Prodigal:002006,similar to AA sequence:UniProtKB:Q52078;locus_tag=AEGHOMDF_00221;product=Formaldehyde dismutase
M-soli_contig_17_1	Prodigal:002006	CDS	22726	23268	.	+	0	ID=AEGHOMDF_00222;inference=ab initio prediction:Prodigal:002006;locus_tag=AEGHOMDF_00222;product=hypothetical protein
M-soli_contig_17_1	Prodigal:002006	CDS	23525	24877	.	+	0	ID=AEGHOMDF_00223;Name=nrtA;gene=nrtA;inference=ab initio prediction:Prodigal:002006,similar to AA sequence:UniProtKB:P73452;locus_tag=AEGHOMDF_00223;product=Nitrate/nitrite binding protein NrtA
M-soli_contig_17_1	Prodigal:002006	CDS	24861	25175	.	-	0	ID=AEGHOMDF_00224;inference=ab initio prediction:Prodigal:002006;locus_tag=AEGHOMDF_00224;product=hypothetical protein
M-soli_contig_18_1	Prodigal:002006	CDS	255	2309	.	+	0	ID=AEGHOMDF_00225;inference=ab initio prediction:Prodigal:002006;locus_tag=AEGHOMDF_00225;product=hypothetical protein
M-soli_contig_18_1	Prodigal:002006	CDS	2316	3227	.	-	0	ID=AEGHOMDF_00226;eC_number=6.1.1.17;Name=gltX_1;db_xref=COG:COG0008;gene=gltX_1;inference=ab initio prediction:Prodigal:002006,similar to AA sequence:UniProtKB:P27000;locus_tag=AEGHOMDF_00226;product=Glutamate--tRNA ligase
M-soli_contig_18_1	Prodigal:002006	CDS	3224	3505	.	-	0	ID=AEGHOMDF_00227;inference=ab initio prediction:Prodigal:002006;locus_tag=AEGHOMDF_00227;product=hypothetical protein
M-soli_contig_18_1	Prodigal:002006	CDS	3579	5729	.	-	0	ID=AEGHOMDF_00228;eC_number=2.7.13.3;Name=barA;db_xref=COG:COG0784;gene=barA;inference=ab initio prediction:Prodigal:002006,similar to AA sequence:UniProtKB:P0AEC5;locus_tag=AEGHOMDF_00228;product=Signal transduction histidine-protein kinase BarA
M-soli_contig_18_1	Prodigal:002006	CDS	6108	8768	.	-	0	ID=AEGHOMDF_00229;inference=ab initio prediction:Prodigal:002006;locus_tag=AEGHOMDF_00229;product=hypothetical protein
M-soli_contig_18_1	Prodigal:002006	CDS	9062	9901	.	+	0	ID=AEGHOMDF_00230;eC_number=4.2.1.20;Name=trpA;db_xref=COG:COG0159;gene=trpA;inference=ab initio prediction:Prodigal:002006,similar to AA sequence:UniProtKB:Q5ZVY3;locus_tag=AEGHOMDF_00230;product=Tryptophan synthase alpha chain
M-soli_contig_18_1	Prodigal:002006	CDS	10024	10968	.	+	0	ID=AEGHOMDF_00231;eC_number=2.1.3.15;Name=accD;db_xref=COG:COG0777;gene=accD;inference=ab initio prediction:Prodigal:002006,similar to AA sequence:UniProtKB:P0A9Q5;locus_tag=AEGHOMDF_00231;product=Acetyl-coenzyme A carboxylase carboxyl transferase subunit beta
M-soli_contig_18_1	Prodigal:002006	CDS	10982	12319	.	+	0	ID=AEGHOMDF_00232;eC_number=6.3.2.17;Name=fpgS;gene=fpgS;inference=ab initio prediction:Prodigal:002006,similar to AA sequence:UniProtKB:P15925;locus_tag=AEGHOMDF_00232;product=Folylpolyglutamate synthase
M-soli_contig_18_1	Prodigal:002006	CDS	12568	13461	.	+	0	ID=AEGHOMDF_00233;inference=ab initio prediction:Prodigal:002006;locus_tag=AEGHOMDF_00233;product=hypothetical protein
M-soli_contig_18_1	Prodigal:002006	CDS	13639	13968	.	-	0	ID=AEGHOMDF_00234;inference=ab initio prediction:Prodigal:002006,similar to AA sequence:UniProtKB:P00275;locus_tag=AEGHOMDF_00234;product=Thioredoxin C-1
M-soli_contig_18_1	Prodigal:002006	CDS	14347	15639	.	+	0	ID=AEGHOMDF_00235;eC_number=1.1.5.-;Name=yliI;db_xref=COG:COG2133;gene=yliI;inference=ab initio prediction:Prodigal:002006,similar to AA sequence:UniProtKB:P75804;locus_tag=AEGHOMDF_00235;product=Aldose sugar dehydrogenase YliI
M-soli_contig_18_1	Prodigal:002006	CDS	15864	17408	.	-	0	ID=AEGHOMDF_00236;eC_number=3.2.1.141;Name=treZ;db_xref=COG:COG0296;gene=treZ;inference=ab initio prediction:Prodigal:002006,similar to AA sequence:UniProtKB:Q9RX51;locus_tag=AEGHOMDF_00236;product=Malto-oligosyltrehalose trehalohydrolase
M-soli_contig_19_1	Prodigal:002006	CDS	248	1507	.	-	0	ID=AEGHOMDF_00237;inference=ab initio prediction:Prodigal:002006;locus_tag=AEGHOMDF_00237;product=hypothetical protein
M-soli_contig_19_1	Prodigal:002006	CDS	1694	2629	.	+	0	ID=AEGHOMDF_00238;Name=benM_1;gene=benM_1;inference=ab initio prediction:Prodigal:002006,similar to AA sequence:UniProtKB:O68014;locus_tag=AEGHOMDF_00238;product=HTH-type transcriptional regulator BenM
M-soli_contig_19_1	Prodigal:002006	CDS	2651	3250	.	-	0	ID=AEGHOMDF_00239;Name=yodB;db_xref=COG:COG3038;gene=yodB;inference=ab initio prediction:Prodigal:002006,similar to AA sequence:UniProtKB:P76345;locus_tag=AEGHOMDF_00239;product=Cytochrome b561 
M-soli_contig_19_1	Prodigal:002006	CDS	3247	4299	.	-	0	ID=AEGHOMDF_00240;eC_number=1.11.1.-;Name=srpA;db_xref=COG:COG0753;gene=srpA;inference=ab initio prediction:Prodigal:002006,similar to AA sequence:UniProtKB:Q55025;locus_tag=AEGHOMDF_00240;product=Catalase-related peroxidase
M-soli_contig_19_1	Prodigal:002006	CDS	4637	7084	.	-	0	ID=AEGHOMDF_00241;eC_number=5.6.2.2;Name=gyrB;gene=gyrB;inference=ab initio prediction:Prodigal:002006,similar to AA sequence:UniProtKB:B8GXQ0;locus_tag=AEGHOMDF_00241;product=DNA gyrase subunit B
M-soli_contig_19_1	Prodigal:002006	CDS	7319	7963	.	-	0	ID=AEGHOMDF_00242;eC_number=3.1.2.6;Name=gloC;db_xref=COG:COG0491;gene=gloC;inference=ab initio prediction:Prodigal:002006,similar to AA sequence:UniProtKB:P75849;locus_tag=AEGHOMDF_00242;product=Hydroxyacylglutathione hydrolase GloC
M-soli_contig_19_1	Prodigal:002006	CDS	8098	9765	.	-	0	ID=AEGHOMDF_00243;eC_number=3.2.1.1;Name=treS;db_xref=COG:COG0366;gene=treS;inference=ab initio prediction:Prodigal:002006,similar to AA sequence:UniProtKB:A0R6E0;locus_tag=AEGHOMDF_00243;product=Trehalose synthase/amylase TreS
M-soli_contig_19_1	Prodigal:002006	CDS	9949	10434	.	+	0	ID=AEGHOMDF_00244;inference=ab initio prediction:Prodigal:002006;locus_tag=AEGHOMDF_00244;product=hypothetical protein
M-soli_contig_19_1	Prodigal:002006	CDS	10483	11085	.	+	0	ID=AEGHOMDF_00245;inference=ab initio prediction:Prodigal:002006;locus_tag=AEGHOMDF_00245;product=hypothetical protein
M-soli_contig_19_1	Prodigal:002006	CDS	11201	14266	.	+	0	ID=AEGHOMDF_00246;eC_number=2.4.1.129;Name=mtgA_1;gene=mtgA_1;inference=ab initio prediction:Prodigal:002006,protein motif:HAMAP:MF_00766;locus_tag=AEGHOMDF_00246;product=Biosynthetic peptidoglycan transglycosylase
M-soli_contig_19_1	Prodigal:002006	CDS	14395	15492	.	+	0	ID=AEGHOMDF_00247;inference=ab initio prediction:Prodigal:002006;locus_tag=AEGHOMDF_00247;product=hypothetical protein
M-soli_contig_19_1	Prodigal:002006	CDS	15592	15819	.	-	0	ID=AEGHOMDF_00248;inference=ab initio prediction:Prodigal:002006;locus_tag=AEGHOMDF_00248;product=hypothetical protein
M-soli_contig_19_1	Prodigal:002006	CDS	16048	16317	.	+	0	ID=AEGHOMDF_00249;inference=ab initio prediction:Prodigal:002006;locus_tag=AEGHOMDF_00249;product=hypothetical protein
M-soli_contig_19_1	Prodigal:002006	CDS	16408	17079	.	+	0	ID=AEGHOMDF_00250;inference=ab initio prediction:Prodigal:002006;locus_tag=AEGHOMDF_00250;product=hypothetical protein
M-soli_contig_20_1	Prodigal:002006	CDS	1440	2582	.	-	0	ID=AEGHOMDF_00251;inference=ab initio prediction:Prodigal:002006;locus_tag=AEGHOMDF_00251;product=hypothetical protein
M-soli_contig_20_1	Prodigal:002006	CDS	2640	3125	.	-	0	ID=AEGHOMDF_00252;eC_number=3.1.-.-;Name=ybeY;gene=ybeY;inference=ab initio prediction:Prodigal:002006,protein motif:HAMAP:MF_00009;locus_tag=AEGHOMDF_00252;product=Endoribonuclease YbeY
M-soli_contig_20_1	Prodigal:002006	CDS	3128	4237	.	-	0	ID=AEGHOMDF_00253;db_xref=COG:COG1702;inference=ab initio prediction:Prodigal:002006,similar to AA sequence:UniProtKB:P9WIA3;locus_tag=AEGHOMDF_00253;product=PhoH-like protein
M-soli_contig_20_1	Prodigal:002006	CDS	4276	5616	.	-	0	ID=AEGHOMDF_00254;eC_number=2.8.4.3;Name=miaB;db_xref=COG:COG0621;gene=miaB;inference=ab initio prediction:Prodigal:002006,similar to AA sequence:UniProtKB:Q9RCI2;locus_tag=AEGHOMDF_00254;product=tRNA-2-methylthio-N(6)-dimethylallyladenosine synthase
M-soli_contig_20_1	Prodigal:002006	CDS	5723	6622	.	-	0	ID=AEGHOMDF_00255;inference=ab initio prediction:Prodigal:002006;locus_tag=AEGHOMDF_00255;product=hypothetical protein
M-soli_contig_20_1	Prodigal:002006	CDS	6642	7163	.	-	0	ID=AEGHOMDF_00256;eC_number=2.3.1.189;Name=mshD_1;gene=mshD_1;inference=ab initio prediction:Prodigal:002006,protein motif:HAMAP:MF_01698;locus_tag=AEGHOMDF_00256;product=Mycothiol acetyltransferase
M-soli_contig_20_1	Prodigal:002006	CDS	7160	7840	.	-	0	ID=AEGHOMDF_00257;Name=tsaB;db_xref=COG:COG1214;gene=tsaB;inference=ab initio prediction:Prodigal:002006,similar to AA sequence:UniProtKB:Q7CQE0;locus_tag=AEGHOMDF_00257;product=tRNA threonylcarbamoyladenosine biosynthesis protein TsaB
M-soli_contig_20_1	Prodigal:002006	CDS	7999	8568	.	-	0	ID=AEGHOMDF_00258;Name=nfuA;gene=nfuA;inference=ab initio prediction:Prodigal:002006,protein motif:HAMAP:MF_01637;locus_tag=AEGHOMDF_00258;product=Fe/S biogenesis protein NfuA
M-soli_contig_20_1	Prodigal:002006	CDS	8843	9262	.	+	0	ID=AEGHOMDF_00259;Name=rplS;db_xref=COG:COG0335;gene=rplS;inference=ab initio prediction:Prodigal:002006,similar to AA sequence:UniProtKB:Q6ND68;locus_tag=AEGHOMDF_00259;product=50S ribosomal protein L19
M-soli_contig_20_1	Prodigal:002006	CDS	9282	9617	.	-	0	ID=AEGHOMDF_00260;eC_number=3.5.99.10;Name=yabJ;db_xref=COG:COG0251;gene=yabJ;inference=ab initio prediction:Prodigal:002006,similar to AA sequence:UniProtKB:P37552;locus_tag=AEGHOMDF_00260;product=2-iminobutanoate/2-iminopropanoate deaminase
M-soli_contig_20_1	Prodigal:002006	CDS	9788	10987	.	-	0	ID=AEGHOMDF_00261;inference=ab initio prediction:Prodigal:002006,similar to AA sequence:ISfinder:TnXax1;locus_tag=AEGHOMDF_00261;product=Tn3 family transposase TnXax1
M-soli_contig_20_1	Prodigal:002006	CDS	11071	11673	.	-	0	ID=AEGHOMDF_00262;eC_number=4.2.1.33;Name=leuD1;db_xref=COG:COG0066;gene=leuD1;inference=ab initio prediction:Prodigal:002006,similar to AA sequence:UniProtKB:P04787;locus_tag=AEGHOMDF_00262;product=3-isopropylmalate dehydratase small subunit 1
M-soli_contig_20_1	Prodigal:002006	CDS	11841	12023	.	+	0	ID=AEGHOMDF_00263;inference=ab initio prediction:Prodigal:002006;locus_tag=AEGHOMDF_00263;product=hypothetical protein
M-soli_contig_20_1	Prodigal:002006	CDS	12108	13391	.	-	0	ID=AEGHOMDF_00264;eC_number=1.3.1.85;Name=ccr;db_xref=COG:COG0604;gene=ccr;inference=ab initio prediction:Prodigal:002006,similar to AA sequence:UniProtKB:Q3IZ91;locus_tag=AEGHOMDF_00264;product=Crotonyl-CoA carboxylase/reductase
M-soli_contig_20_1	Prodigal:002006	CDS	13850	15898	.	+	0	ID=AEGHOMDF_00265;eC_number=5.4.99.63;Name=ecm;db_xref=COG:COG1884;gene=ecm;inference=ab initio prediction:Prodigal:002006,similar to AA sequence:UniProtKB:Q49115;locus_tag=AEGHOMDF_00265;product=Ethylmalonyl-CoA mutase
M-soli_contig_20_1	Prodigal:002006	CDS	15993	17006	.	+	0	ID=AEGHOMDF_00266;eC_number=2.7.8.33;Name=tagO;db_xref=COG:COG0472;gene=tagO;inference=ab initio prediction:Prodigal:002006,similar to AA sequence:UniProtKB:O34753;locus_tag=AEGHOMDF_00266;product=putative undecaprenyl-phosphate N-acetylglucosaminyl 1-phosphate transferase
M-soli_contig_20_1	Prodigal:002006	CDS	17121	18044	.	+	0	ID=AEGHOMDF_00267;eC_number=5.1.3.20;Name=hldD;gene=hldD;inference=ab initio prediction:Prodigal:002006,protein motif:HAMAP:MF_01601;locus_tag=AEGHOMDF_00267;product=ADP-L-glycero-D-manno-heptose-6-epimerase
M-soli_contig_20_1	Prodigal:002006	CDS	18057	18263	.	-	0	ID=AEGHOMDF_00268;inference=ab initio prediction:Prodigal:002006;locus_tag=AEGHOMDF_00268;product=hypothetical protein
M-soli_contig_21_1	Prodigal:002006	CDS	74	325	.	+	0	ID=AEGHOMDF_00269;Name=slyA_1;db_xref=COG:COG1846;gene=slyA_1;inference=ab initio prediction:Prodigal:002006,similar to AA sequence:UniProtKB:P40676;locus_tag=AEGHOMDF_00269;product=Transcriptional regulator SlyA
M-soli_contig_21_1	Prodigal:002006	CDS	322	990	.	+	0	ID=AEGHOMDF_00270;Name=aaeB_1;gene=aaeB_1;inference=ab initio prediction:Prodigal:002006,protein motif:HAMAP:MF_01545;locus_tag=AEGHOMDF_00270;product=p-hydroxybenzoic acid efflux pump subunit AaeB
M-soli_contig_21_1	Prodigal:002006	CDS	1045	2346	.	+	0	ID=AEGHOMDF_00271;Name=aaeB_2;gene=aaeB_2;inference=ab initio prediction:Prodigal:002006,protein motif:HAMAP:MF_01545;locus_tag=AEGHOMDF_00271;product=p-hydroxybenzoic acid efflux pump subunit AaeB
M-soli_contig_21_1	Prodigal:002006	CDS	2343	2552	.	+	0	ID=AEGHOMDF_00272;Name=aaeX;gene=aaeX;inference=ab initio prediction:Prodigal:002006,protein motif:HAMAP:MF_01546;locus_tag=AEGHOMDF_00272;product=Protein AaeX
M-soli_contig_21_1	Prodigal:002006	CDS	2829	3482	.	+	0	ID=AEGHOMDF_00273;Name=aaeA_1;db_xref=COG:COG1566;gene=aaeA_1;inference=ab initio prediction:Prodigal:002006,similar to AA sequence:UniProtKB:P46482;locus_tag=AEGHOMDF_00273;product=p-hydroxybenzoic acid efflux pump subunit AaeA
M-soli_contig_21_1	Prodigal:002006	CDS	3584	3952	.	+	0	ID=AEGHOMDF_00274;inference=ab initio prediction:Prodigal:002006;locus_tag=AEGHOMDF_00274;product=hypothetical protein
M-soli_contig_21_1	Prodigal:002006	CDS	4098	7064	.	-	0	ID=AEGHOMDF_00275;eC_number=1.17.1.9;inference=ab initio prediction:Prodigal:002006,similar to AA sequence:UniProtKB:Q99RW4;locus_tag=AEGHOMDF_00275;product=Putative formate dehydrogenase
M-soli_contig_21_1	Prodigal:002006	CDS	7182	8900	.	-	0	ID=AEGHOMDF_00276;eC_number=7.-.-.-;Name=rsxC;gene=rsxC;inference=ab initio prediction:Prodigal:002006,protein motif:HAMAP:MF_00461;locus_tag=AEGHOMDF_00276;product=Ion-translocating oxidoreductase complex subunit C
M-soli_contig_21_1	Prodigal:002006	CDS	9456	9770	.	-	0	ID=AEGHOMDF_00277;inference=ab initio prediction:Prodigal:002006;locus_tag=AEGHOMDF_00277;product=hypothetical protein
M-soli_contig_21_1	Prodigal:002006	CDS	10194	10346	.	-	0	ID=AEGHOMDF_00278;inference=ab initio prediction:Prodigal:002006;locus_tag=AEGHOMDF_00278;product=hypothetical protein
M-soli_contig_21_1	Prodigal:002006	CDS	10498	10785	.	-	0	ID=AEGHOMDF_00279;inference=ab initio prediction:Prodigal:002006;locus_tag=AEGHOMDF_00279;product=hypothetical protein
M-soli_contig_21_1	Prodigal:002006	CDS	10915	11607	.	-	0	ID=AEGHOMDF_00280;Name=nanR_1;gene=nanR_1;inference=ab initio prediction:Prodigal:002006,protein motif:HAMAP:MF_01236;locus_tag=AEGHOMDF_00280;product=HTH-type transcriptional repressor NanR
M-soli_contig_21_1	Prodigal:002006	CDS	11940	12872	.	-	0	ID=AEGHOMDF_00281;eC_number=2.1.2.9;Name=fmt_1;db_xref=COG:COG0223;gene=fmt_1;inference=ab initio prediction:Prodigal:002006,similar to AA sequence:UniProtKB:P23882;locus_tag=AEGHOMDF_00281;product=Methionyl-tRNA formyltransferase
M-soli_contig_21_1	Prodigal:002006	CDS	13080	13664	.	-	0	ID=AEGHOMDF_00282;eC_number=2.8.3.16;Name=frc_1;db_xref=COG:COG1804;gene=frc_1;inference=ab initio prediction:Prodigal:002006,similar to AA sequence:UniProtKB:P69902;locus_tag=AEGHOMDF_00282;product=Formyl-CoA:oxalate CoA-transferase
M-soli_contig_22_1	Prodigal:002006	CDS	1490	3250	.	+	0	ID=AEGHOMDF_00283;eC_number=7.4.2.5;Name=ltxB;db_xref=COG:COG2274;gene=ltxB;inference=ab initio prediction:Prodigal:002006,similar to AA sequence:UniProtKB:P23702;locus_tag=AEGHOMDF_00283;product=Leukotoxin export ATP-binding protein LtxB
M-soli_contig_22_1	Prodigal:002006	CDS	3322	4650	.	+	0	ID=AEGHOMDF_00284;Name=hlyD;gene=hlyD;inference=ab initio prediction:Prodigal:002006,similar to AA sequence:UniProtKB:P06739;locus_tag=AEGHOMDF_00284;product=Hemolysin secretion protein D%2C plasmid
M-soli_contig_22_1	Prodigal:002006	CDS	5446	5808	.	-	0	ID=AEGHOMDF_00285;inference=ab initio prediction:Prodigal:002006;locus_tag=AEGHOMDF_00285;product=hypothetical protein
M-soli_contig_22_1	Prodigal:002006	CDS	5989	6396	.	-	0	ID=AEGHOMDF_00286;inference=ab initio prediction:Prodigal:002006;locus_tag=AEGHOMDF_00286;product=hypothetical protein
M-soli_contig_22_1	Prodigal:002006	CDS	6590	6826	.	+	0	ID=AEGHOMDF_00287;inference=ab initio prediction:Prodigal:002006;locus_tag=AEGHOMDF_00287;product=hypothetical protein
M-soli_contig_23_1	Prodigal:002006	CDS	67	1068	.	+	0	ID=AEGHOMDF_00288;inference=ab initio prediction:Prodigal:002006;locus_tag=AEGHOMDF_00288;product=hypothetical protein
M-soli_contig_23_1	Prodigal:002006	CDS	1326	1853	.	+	0	ID=AEGHOMDF_00289;inference=ab initio prediction:Prodigal:002006;locus_tag=AEGHOMDF_00289;product=hypothetical protein
M-soli_contig_23_1	Prodigal:002006	CDS	1859	2164	.	+	0	ID=AEGHOMDF_00290;inference=ab initio prediction:Prodigal:002006;locus_tag=AEGHOMDF_00290;product=hypothetical protein
M-soli_contig_23_1	Prodigal:002006	CDS	2232	5186	.	-	0	ID=AEGHOMDF_00291;inference=ab initio prediction:Prodigal:002006;locus_tag=AEGHOMDF_00291;product=hypothetical protein
M-soli_contig_23_1	Prodigal:002006	CDS	5410	6804	.	-	0	ID=AEGHOMDF_00292;inference=ab initio prediction:Prodigal:002006;locus_tag=AEGHOMDF_00292;product=hypothetical protein
M-soli_contig_23_1	Prodigal:002006	CDS	7470	7952	.	+	0	ID=AEGHOMDF_00293;Name=ibpA_1;db_xref=COG:COG0071;gene=ibpA_1;inference=ab initio prediction:Prodigal:002006,similar to AA sequence:UniProtKB:P0C054;locus_tag=AEGHOMDF_00293;product=Small heat shock protein IbpA
M-soli_contig_23_1	Prodigal:002006	CDS	8064	8558	.	+	0	ID=AEGHOMDF_00294;inference=ab initio prediction:Prodigal:002006;locus_tag=AEGHOMDF_00294;product=hypothetical protein
M-soli_contig_23_1	Prodigal:002006	CDS	8844	9212	.	+	0	ID=AEGHOMDF_00295;inference=ab initio prediction:Prodigal:002006;locus_tag=AEGHOMDF_00295;product=hypothetical protein
M-soli_contig_23_1	Prodigal:002006	CDS	9253	10629	.	+	0	ID=AEGHOMDF_00296;inference=ab initio prediction:Prodigal:002006;locus_tag=AEGHOMDF_00296;product=hypothetical protein
M-soli_contig_23_1	Prodigal:002006	CDS	10728	13064	.	+	0	ID=AEGHOMDF_00297;Name=btuB_1;gene=btuB_1;inference=ab initio prediction:Prodigal:002006,protein motif:HAMAP:MF_01531;locus_tag=AEGHOMDF_00297;product=Vitamin B12 transporter BtuB
M-soli_contig_23_1	Prodigal:002006	CDS	13095	13910	.	-	0	ID=AEGHOMDF_00298;inference=ab initio prediction:Prodigal:002006;locus_tag=AEGHOMDF_00298;product=hypothetical protein
M-soli_contig_23_1	Prodigal:002006	CDS	13907	14380	.	-	0	ID=AEGHOMDF_00299;Name=exbD_1;db_xref=COG:COG0848;gene=exbD_1;inference=ab initio prediction:Prodigal:002006,similar to AA sequence:UniProtKB:P0ABV2;locus_tag=AEGHOMDF_00299;product=Biopolymer transport protein ExbD
M-soli_contig_23_1	Prodigal:002006	CDS	14396	15304	.	-	0	ID=AEGHOMDF_00300;Name=tolQ_1;gene=tolQ_1;inference=ab initio prediction:Prodigal:002006,protein motif:HAMAP:MF_02202;locus_tag=AEGHOMDF_00300;product=Tol-Pal system protein TolQ
M-soli_contig_23_1	Prodigal:002006	CDS	15301	15984	.	-	0	ID=AEGHOMDF_00301;eC_number=1.14.11.-;db_xref=COG:COG3128;inference=ab initio prediction:Prodigal:002006,similar to AA sequence:UniProtKB:A3D8P6;locus_tag=AEGHOMDF_00301;product=PKHD-type hydroxylase
M-soli_contig_23_1	Prodigal:002006	CDS	15988	17988	.	-	0	ID=AEGHOMDF_00302;Name=bfrD;db_xref=COG:COG4774;gene=bfrD;inference=ab initio prediction:Prodigal:002006,similar to AA sequence:UniProtKB:P81549;locus_tag=AEGHOMDF_00302;product=putative TonB-dependent receptor BfrD
M-soli_contig_24_1	Prodigal:002006	CDS	41	178	.	+	0	ID=AEGHOMDF_00303;Name=fdhB1;db_xref=COG:COG0437;gene=fdhB1;inference=ab initio prediction:Prodigal:002006,similar to AA sequence:UniProtKB:P27273;locus_tag=AEGHOMDF_00303;product=Formate dehydrogenase iron-sulfur subunit
M-soli_contig_24_1	Prodigal:002006	CDS	223	1239	.	+	0	ID=AEGHOMDF_00304;inference=ab initio prediction:Prodigal:002006;locus_tag=AEGHOMDF_00304;product=hypothetical protein
M-soli_contig_24_1	Prodigal:002006	CDS	1285	1506	.	+	0	ID=AEGHOMDF_00305;inference=ab initio prediction:Prodigal:002006;locus_tag=AEGHOMDF_00305;product=hypothetical protein
M-soli_contig_24_1	Prodigal:002006	CDS	1543	2106	.	+	0	ID=AEGHOMDF_00306;inference=ab initio prediction:Prodigal:002006;locus_tag=AEGHOMDF_00306;product=hypothetical protein
M-soli_contig_24_1	Aragorn:001002	tRNA	2604	2678	.	-	.	ID=AEGHOMDF_00307;inference=COORDINATES:profile:Aragorn:001002;locus_tag=AEGHOMDF_00307;product=tRNA-Thr(ggt)
M-soli_contig_24_1	Prodigal:002006	CDS	2832	3290	.	-	0	ID=AEGHOMDF_00308;inference=ab initio prediction:Prodigal:002006;locus_tag=AEGHOMDF_00308;product=hypothetical protein
M-soli_contig_24_1	Prodigal:002006	CDS	3639	4106	.	-	0	ID=AEGHOMDF_00309;Name=ohrR_1;gene=ohrR_1;inference=ab initio prediction:Prodigal:002006,similar to AA sequence:UniProtKB:O34777;locus_tag=AEGHOMDF_00309;product=Organic hydroperoxide resistance transcriptional regulator
M-soli_contig_24_1	Prodigal:002006	CDS	4253	5722	.	-	0	ID=AEGHOMDF_00310;eC_number=2.9.1.1;Name=selA;db_xref=COG:COG1921;gene=selA;inference=ab initio prediction:Prodigal:002006,similar to AA sequence:UniProtKB:P0A821;locus_tag=AEGHOMDF_00310;product=L-seryl-tRNA(Sec) selenium transferase
M-soli_contig_24_1	Aragorn:001002	tRNA	5901	5977	.	+	.	ID=AEGHOMDF_00311;inference=COORDINATES:profile:Aragorn:001002;locus_tag=AEGHOMDF_00311;product=tRNA-Arg(acg)
M-soli_contig_24_1	Prodigal:002006	CDS	6075	6326	.	-	0	ID=AEGHOMDF_00312;inference=ab initio prediction:Prodigal:002006;locus_tag=AEGHOMDF_00312;product=hypothetical protein
M-soli_contig_24_1	Prodigal:002006	CDS	6405	6785	.	+	0	ID=AEGHOMDF_00313;inference=ab initio prediction:Prodigal:002006;locus_tag=AEGHOMDF_00313;product=hypothetical protein
M-soli_contig_24_1	Prodigal:002006	CDS	6867	7262	.	+	0	ID=AEGHOMDF_00314;inference=ab initio prediction:Prodigal:002006;locus_tag=AEGHOMDF_00314;product=hypothetical protein
M-soli_contig_24_1	Prodigal:002006	CDS	7259	8740	.	+	0	ID=AEGHOMDF_00315;inference=ab initio prediction:Prodigal:002006;locus_tag=AEGHOMDF_00315;product=hypothetical protein
M-soli_contig_24_1	Prodigal:002006	CDS	8737	11910	.	+	0	ID=AEGHOMDF_00316;Name=cusA;db_xref=COG:COG3696;gene=cusA;inference=ab initio prediction:Prodigal:002006,similar to AA sequence:UniProtKB:P38054;locus_tag=AEGHOMDF_00316;product=Cation efflux system protein CusA
M-soli_contig_24_1	Prodigal:002006	CDS	11987	13729	.	-	0	ID=AEGHOMDF_00317;inference=ab initio prediction:Prodigal:002006;locus_tag=AEGHOMDF_00317;product=hypothetical protein
M-soli_contig_24_1	Prodigal:002006	CDS	13739	14644	.	-	0	ID=AEGHOMDF_00318;inference=ab initio prediction:Prodigal:002006;locus_tag=AEGHOMDF_00318;product=hypothetical protein
M-soli_contig_24_1	Prodigal:002006	CDS	14641	15441	.	-	0	ID=AEGHOMDF_00319;eC_number=2.5.1.-;Name=cmoB;gene=cmoB;inference=ab initio prediction:Prodigal:002006,protein motif:HAMAP:MF_01590;locus_tag=AEGHOMDF_00319;product=tRNA U34 carboxymethyltransferase
M-soli_contig_24_1	Prodigal:002006	CDS	15459	16256	.	-	0	ID=AEGHOMDF_00320;inference=ab initio prediction:Prodigal:002006;locus_tag=AEGHOMDF_00320;product=hypothetical protein
M-soli_contig_24_1	Prodigal:002006	CDS	16259	17374	.	-	0	ID=AEGHOMDF_00321;inference=ab initio prediction:Prodigal:002006;locus_tag=AEGHOMDF_00321;product=hypothetical protein
M-soli_contig_24_1	Prodigal:002006	CDS	17382	17966	.	-	0	ID=AEGHOMDF_00322;eC_number=3.1.3.3;Name=pspB_1;db_xref=COG:COG0406;gene=pspB_1;inference=ab initio prediction:Prodigal:002006,similar to AA sequence:UniProtKB:D3DFP8;locus_tag=AEGHOMDF_00322;product=Putative phosphoserine phosphatase 2
M-soli_contig_24_1	Prodigal:002006	CDS	17963	19147	.	-	0	ID=AEGHOMDF_00323;eC_number=5.5.1.4;Name=ino1;db_xref=COG:COG1260;gene=ino1;inference=ab initio prediction:Prodigal:002006,similar to AA sequence:UniProtKB:A0R7G6;locus_tag=AEGHOMDF_00323;product=Inositol-3-phosphate synthase
M-soli_contig_24_1	Prodigal:002006	CDS	19144	20151	.	-	0	ID=AEGHOMDF_00324;eC_number=5.1.3.2;db_xref=COG:COG1088;inference=ab initio prediction:Prodigal:002006,similar to AA sequence:UniProtKB:A0R5C5;locus_tag=AEGHOMDF_00324;product=UDP-glucose 4-epimerase
M-soli_contig_24_1	Prodigal:002006	CDS	20178	21314	.	-	0	ID=AEGHOMDF_00325;inference=ab initio prediction:Prodigal:002006;locus_tag=AEGHOMDF_00325;product=hypothetical protein
M-soli_contig_24_1	Prodigal:002006	CDS	21314	22408	.	-	0	ID=AEGHOMDF_00326;inference=ab initio prediction:Prodigal:002006;locus_tag=AEGHOMDF_00326;product=hypothetical protein
M-soli_contig_24_1	Prodigal:002006	CDS	22405	23517	.	-	0	ID=AEGHOMDF_00327;inference=ab initio prediction:Prodigal:002006;locus_tag=AEGHOMDF_00327;product=hypothetical protein
M-soli_contig_24_1	Prodigal:002006	CDS	23514	24653	.	-	0	ID=AEGHOMDF_00328;eC_number=2.4.1.345;Name=pimA_1;db_xref=COG:COG0438;gene=pimA_1;inference=ab initio prediction:Prodigal:002006,similar to AA sequence:UniProtKB:A0QWG6;locus_tag=AEGHOMDF_00328;product=Phosphatidyl-myo-inositol mannosyltransferase
M-soli_contig_24_1	Prodigal:002006	CDS	24638	25930	.	-	0	ID=AEGHOMDF_00329;inference=ab initio prediction:Prodigal:002006;locus_tag=AEGHOMDF_00329;product=hypothetical protein
M-soli_contig_24_1	Prodigal:002006	CDS	25927	27042	.	-	0	ID=AEGHOMDF_00330;eC_number=5.1.3.10;Name=rfbE;db_xref=COG:COG0451;gene=rfbE;inference=ab initio prediction:Prodigal:002006,similar to AA sequence:UniProtKB:P14169;locus_tag=AEGHOMDF_00330;product=CDP-paratose 2-epimerase
M-soli_contig_24_1	Prodigal:002006	CDS	27039	28151	.	-	0	ID=AEGHOMDF_00331;eC_number=5.1.3.25;Name=wbiB;gene=wbiB;inference=ab initio prediction:Prodigal:002006,similar to AA sequence:UniProtKB:Q2SYH7;locus_tag=AEGHOMDF_00331;product=dTDP-L-rhamnose 4-epimerase
M-soli_contig_24_1	Prodigal:002006	CDS	28741	29571	.	+	0	ID=AEGHOMDF_00332;eC_number=1.11.1.10;Name=cpo_1;gene=cpo_1;inference=ab initio prediction:Prodigal:002006,similar to AA sequence:UniProtKB:P49323;locus_tag=AEGHOMDF_00332;product=Non-heme chloroperoxidase
M-soli_contig_24_1	Prodigal:002006	CDS	29679	30617	.	+	0	ID=AEGHOMDF_00333;inference=ab initio prediction:Prodigal:002006;locus_tag=AEGHOMDF_00333;product=hypothetical protein
M-soli_contig_24_1	Prodigal:002006	CDS	30683	31879	.	-	0	ID=AEGHOMDF_00334;inference=ab initio prediction:Prodigal:002006;locus_tag=AEGHOMDF_00334;product=hypothetical protein
M-soli_contig_24_1	Prodigal:002006	CDS	31973	32734	.	+	0	ID=AEGHOMDF_00335;Name=nimR;gene=nimR;inference=ab initio prediction:Prodigal:002006,similar to AA sequence:UniProtKB:P76241;locus_tag=AEGHOMDF_00335;product=HTH-type transcriptional regulator NimR
M-soli_contig_24_1	Prodigal:002006	CDS	32901	34046	.	-	0	ID=AEGHOMDF_00336;eC_number=2.4.1.250;Name=mshA_2;gene=mshA_2;inference=ab initio prediction:Prodigal:002006,protein motif:HAMAP:MF_01695;locus_tag=AEGHOMDF_00336;product=D-inositol-3-phosphate glycosyltransferase
M-soli_contig_24_1	Prodigal:002006	CDS	34248	35447	.	+	0	ID=AEGHOMDF_00337;inference=ab initio prediction:Prodigal:002006;locus_tag=AEGHOMDF_00337;product=hypothetical protein
M-soli_contig_24_1	Prodigal:002006	CDS	35447	36763	.	+	0	ID=AEGHOMDF_00338;inference=ab initio prediction:Prodigal:002006;locus_tag=AEGHOMDF_00338;product=hypothetical protein
M-soli_contig_24_1	Prodigal:002006	CDS	36764	38053	.	-	0	ID=AEGHOMDF_00339;inference=ab initio prediction:Prodigal:002006;locus_tag=AEGHOMDF_00339;product=hypothetical protein
M-soli_contig_24_1	Prodigal:002006	CDS	38050	38589	.	-	0	ID=AEGHOMDF_00340;inference=ab initio prediction:Prodigal:002006;locus_tag=AEGHOMDF_00340;product=hypothetical protein
M-soli_contig_25_1	Prodigal:002006	CDS	138	599	.	+	0	ID=AEGHOMDF_00341;Name=greB;gene=greB;inference=ab initio prediction:Prodigal:002006,protein motif:HAMAP:MF_00930;locus_tag=AEGHOMDF_00341;product=Transcription elongation factor GreB
M-soli_contig_25_1	Prodigal:002006	CDS	592	1479	.	-	0	ID=AEGHOMDF_00342;Name=argP_3;gene=argP_3;inference=ab initio prediction:Prodigal:002006,protein motif:HAMAP:MF_00513;locus_tag=AEGHOMDF_00342;product=HTH-type transcriptional regulator ArgP
M-soli_contig_25_1	Prodigal:002006	CDS	1629	2228	.	+	0	ID=AEGHOMDF_00343;eC_number=1.6.5.2;inference=ab initio prediction:Prodigal:002006,similar to AA sequence:UniProtKB:Q2YQ23;locus_tag=AEGHOMDF_00343;product=NAD(P)H dehydrogenase (quinone)
M-soli_contig_25_1	Prodigal:002006	CDS	2361	3371	.	-	0	ID=AEGHOMDF_00344;eC_number=2.7.7.87;Name=ywlC;db_xref=COG:COG0009;gene=ywlC;inference=ab initio prediction:Prodigal:002006,similar to AA sequence:UniProtKB:P39153;locus_tag=AEGHOMDF_00344;product=Threonylcarbamoyl-AMP synthase
M-soli_contig_25_1	Prodigal:002006	CDS	3525	5291	.	+	0	ID=AEGHOMDF_00345;eC_number=1.3.8.-;Name=dmdC_1;db_xref=COG:COG1960;gene=dmdC_1;inference=ab initio prediction:Prodigal:002006,similar to AA sequence:UniProtKB:Q5LLW7;locus_tag=AEGHOMDF_00345;product=3-methylmercaptopropionyl-CoA dehydrogenase
M-soli_contig_25_1	Prodigal:002006	CDS	5341	6114	.	+	0	ID=AEGHOMDF_00346;eC_number=4.2.1.17;Name=paaF_1;db_xref=COG:COG1024;gene=paaF_1;inference=ab initio prediction:Prodigal:002006,similar to AA sequence:UniProtKB:P76082;locus_tag=AEGHOMDF_00346;product=2%2C3-dehydroadipyl-CoA hydratase
M-soli_contig_25_1	Prodigal:002006	CDS	6111	6959	.	+	0	ID=AEGHOMDF_00347;inference=ab initio prediction:Prodigal:002006;locus_tag=AEGHOMDF_00347;product=hypothetical protein
M-soli_contig_25_1	Prodigal:002006	CDS	6970	7830	.	+	0	ID=AEGHOMDF_00348;eC_number=1.1.1.47;Name=ycdF;db_xref=COG:COG1028;gene=ycdF;inference=ab initio prediction:Prodigal:002006,similar to AA sequence:UniProtKB:P80869;locus_tag=AEGHOMDF_00348;product=Glucose 1-dehydrogenase 2
M-soli_contig_25_1	Prodigal:002006	CDS	7855	8859	.	+	0	ID=AEGHOMDF_00349;Name=corA_1;db_xref=COG:COG0598;gene=corA_1;inference=ab initio prediction:Prodigal:002006,similar to AA sequence:UniProtKB:P0A2R8;locus_tag=AEGHOMDF_00349;product=Magnesium transport protein CorA
M-soli_contig_25_1	Prodigal:002006	CDS	9054	10562	.	+	0	ID=AEGHOMDF_00350;eC_number=2.7.11.1;Name=kaiC_1;gene=kaiC_1;inference=ab initio prediction:Prodigal:002006,similar to AA sequence:UniProtKB:Q6L8J9;locus_tag=AEGHOMDF_00350;product=Circadian clock protein kinase KaiC
M-soli_contig_25_1	Prodigal:002006	CDS	10559	11647	.	+	0	ID=AEGHOMDF_00351;inference=ab initio prediction:Prodigal:002006;locus_tag=AEGHOMDF_00351;product=hypothetical protein
M-soli_contig_25_1	Prodigal:002006	CDS	11716	12480	.	+	0	ID=AEGHOMDF_00352;eC_number=3.4.-.-;Name=yedK;db_xref=COG:COG2135;gene=yedK;inference=ab initio prediction:Prodigal:002006,similar to AA sequence:UniProtKB:P76318;locus_tag=AEGHOMDF_00352;product=SOS response-associated protein YedK
M-soli_contig_25_1	Prodigal:002006	CDS	12484	12759	.	-	0	ID=AEGHOMDF_00353;inference=ab initio prediction:Prodigal:002006;locus_tag=AEGHOMDF_00353;product=hypothetical protein
M-soli_contig_25_1	Prodigal:002006	CDS	12832	14133	.	-	0	ID=AEGHOMDF_00354;eC_number=2.1.1.190;Name=rlmD;db_xref=COG:COG2265;gene=rlmD;inference=ab initio prediction:Prodigal:002006,similar to AA sequence:UniProtKB:P55135;locus_tag=AEGHOMDF_00354;product=23S rRNA (uracil(1939)-C(5))-methyltransferase RlmD
M-soli_contig_25_1	Prodigal:002006	CDS	14126	14896	.	-	0	ID=AEGHOMDF_00355;eC_number=2.1.1.226;Name=tlyA;db_xref=COG:COG1189;gene=tlyA;inference=ab initio prediction:Prodigal:002006,similar to AA sequence:UniProtKB:P9WJ63;locus_tag=AEGHOMDF_00355;product=16S/23S rRNA (cytidine-2'-O)-methyltransferase TlyA
M-soli_contig_25_1	Prodigal:002006	CDS	15007	15555	.	+	0	ID=AEGHOMDF_00356;inference=ab initio prediction:Prodigal:002006;locus_tag=AEGHOMDF_00356;product=hypothetical protein
M-soli_contig_26_1	Prodigal:002006	CDS	100	312	.	+	0	ID=AEGHOMDF_00357;Name=vraR;gene=vraR;inference=ab initio prediction:Prodigal:002006,similar to AA sequence:UniProtKB:Q7A4R9;locus_tag=AEGHOMDF_00357;product=Response regulator protein VraR
M-soli_contig_26_1	Prodigal:002006	CDS	406	663	.	-	0	ID=AEGHOMDF_00358;inference=ab initio prediction:Prodigal:002006;locus_tag=AEGHOMDF_00358;product=hypothetical protein
M-soli_contig_26_1	Prodigal:002006	CDS	750	2192	.	-	0	ID=AEGHOMDF_00359;eC_number=2.7.13.3;Name=rcsC_3;gene=rcsC_3;inference=ab initio prediction:Prodigal:002006,protein motif:HAMAP:MF_00979;locus_tag=AEGHOMDF_00359;product=Sensor histidine kinase RcsC
M-soli_contig_27_1	Prodigal:002006	CDS	258	854	.	+	0	ID=AEGHOMDF_00360;inference=ab initio prediction:Prodigal:002006;locus_tag=AEGHOMDF_00360;product=hypothetical protein
M-soli_contig_27_1	Prodigal:002006	CDS	940	2706	.	-	0	ID=AEGHOMDF_00361;inference=ab initio prediction:Prodigal:002006;locus_tag=AEGHOMDF_00361;product=hypothetical protein
M-soli_contig_27_1	Prodigal:002006	CDS	2957	3967	.	+	0	ID=AEGHOMDF_00362;eC_number=5.3.1.13;Name=kdsD;db_xref=COG:COG0517;gene=kdsD;inference=ab initio prediction:Prodigal:002006,similar to AA sequence:UniProtKB:Q9HVW0;locus_tag=AEGHOMDF_00362;product=Arabinose 5-phosphate isomerase KdsD
M-soli_contig_27_1	Prodigal:002006	CDS	3975	5996	.	+	0	ID=AEGHOMDF_00363;Name=mutL_1;gene=mutL_1;inference=ab initio prediction:Prodigal:002006,similar to AA sequence:UniProtKB:Q5F8M6;locus_tag=AEGHOMDF_00363;product=DNA mismatch repair protein MutL
M-soli_contig_27_1	Prodigal:002006	CDS	6021	6596	.	-	0	ID=AEGHOMDF_00364;eC_number=2.1.1.171;Name=rsmD;db_xref=COG:COG0742;gene=rsmD;inference=ab initio prediction:Prodigal:002006,similar to AA sequence:UniProtKB:P44869;locus_tag=AEGHOMDF_00364;product=Ribosomal RNA small subunit methyltransferase D
M-soli_contig_28_1	Prodigal:002006	CDS	73	4326	.	+	0	ID=AEGHOMDF_00365;eC_number=1.4.1.2;Name=gdh;db_xref=COG:COG2902;gene=gdh;inference=ab initio prediction:Prodigal:002006,similar to AA sequence:UniProtKB:E1V4J5;locus_tag=AEGHOMDF_00365;product=NAD-specific glutamate dehydrogenase
M-soli_contig_28_1	Prodigal:002006	CDS	4505	5044	.	-	0	ID=AEGHOMDF_00366;Name=slyA_2;gene=slyA_2;inference=ab initio prediction:Prodigal:002006,protein motif:HAMAP:MF_01819;locus_tag=AEGHOMDF_00366;product=Transcriptional regulator SlyA
M-soli_contig_28_1	Prodigal:002006	CDS	5176	6450	.	+	0	ID=AEGHOMDF_00367;eC_number=3.1.1.-;db_xref=COG:COG3964;inference=ab initio prediction:Prodigal:002006,similar to AA sequence:UniProtKB:A6X391;locus_tag=AEGHOMDF_00367;product=Deacetylase
M-soli_contig_28_1	Prodigal:002006	CDS	6450	7349	.	+	0	ID=AEGHOMDF_00368;inference=ab initio prediction:Prodigal:002006;locus_tag=AEGHOMDF_00368;product=hypothetical protein
M-soli_contig_28_1	Prodigal:002006	CDS	7154	8890	.	-	0	ID=AEGHOMDF_00369;inference=ab initio prediction:Prodigal:002006;locus_tag=AEGHOMDF_00369;product=hypothetical protein
M-soli_contig_29_1	Prodigal:002006	CDS	1	474	.	+	0	ID=AEGHOMDF_00370;eC_number=2.3.1.9;Name=phaA;gene=phaA;inference=ab initio prediction:Prodigal:002006,similar to AA sequence:UniProtKB:P07097;locus_tag=AEGHOMDF_00370;product=Acetyl-CoA acetyltransferase
M-soli_contig_29_1	Prodigal:002006	CDS	641	982	.	-	0	ID=AEGHOMDF_00371;inference=ab initio prediction:Prodigal:002006;locus_tag=AEGHOMDF_00371;product=hypothetical protein
M-soli_contig_29_1	Prodigal:002006	CDS	1430	3421	.	+	0	ID=AEGHOMDF_00372;Name=pbpF_1;db_xref=COG:COG0744;gene=pbpF_1;inference=ab initio prediction:Prodigal:002006,similar to AA sequence:UniProtKB:P38050;locus_tag=AEGHOMDF_00372;product=Penicillin-binding protein 1F
M-soli_contig_29_1	Prodigal:002006	CDS	3618	4034	.	-	0	ID=AEGHOMDF_00373;inference=ab initio prediction:Prodigal:002006;locus_tag=AEGHOMDF_00373;product=hypothetical protein
M-soli_contig_29_1	Prodigal:002006	CDS	4062	4505	.	-	0	ID=AEGHOMDF_00374;inference=ab initio prediction:Prodigal:002006;locus_tag=AEGHOMDF_00374;product=hypothetical protein
M-soli_contig_29_1	Prodigal:002006	CDS	4732	5670	.	+	0	ID=AEGHOMDF_00375;Name=gcvA_1;gene=gcvA_1;inference=ab initio prediction:Prodigal:002006,similar to AA sequence:UniProtKB:P0A9F6;locus_tag=AEGHOMDF_00375;product=Glycine cleavage system transcriptional activator
M-soli_contig_29_1	Prodigal:002006	CDS	5794	7041	.	+	0	ID=AEGHOMDF_00376;Name=yhjX;gene=yhjX;inference=ab initio prediction:Prodigal:002006,similar to AA sequence:UniProtKB:P37662;locus_tag=AEGHOMDF_00376;product=putative MFS-type transporter YhjX
M-soli_contig_29_1	Prodigal:002006	CDS	7041	8012	.	+	0	ID=AEGHOMDF_00377;inference=ab initio prediction:Prodigal:002006;locus_tag=AEGHOMDF_00377;product=hypothetical protein
M-soli_contig_29_1	Prodigal:002006	CDS	8009	8482	.	+	0	ID=AEGHOMDF_00378;inference=ab initio prediction:Prodigal:002006;locus_tag=AEGHOMDF_00378;product=hypothetical protein
M-soli_contig_29_1	Prodigal:002006	CDS	8926	10497	.	-	0	ID=AEGHOMDF_00379;eC_number=6.3.5.7;Name=gatA_2;db_xref=COG:COG0154;gene=gatA_2;inference=ab initio prediction:Prodigal:002006,similar to AA sequence:UniProtKB:Q97SE6;locus_tag=AEGHOMDF_00379;product=Glutamyl-tRNA(Gln) amidotransferase subunit A
M-soli_contig_29_1	Prodigal:002006	CDS	11184	11333	.	+	0	ID=AEGHOMDF_00380;inference=ab initio prediction:Prodigal:002006;locus_tag=AEGHOMDF_00380;product=hypothetical protein
M-soli_contig_29_1	Prodigal:002006	CDS	11356	11850	.	-	0	ID=AEGHOMDF_00381;eC_number=4.2.1.70;Name=psuG_1;db_xref=COG:COG2313;gene=psuG_1;inference=ab initio prediction:Prodigal:002006,similar to AA sequence:UniProtKB:P33025;locus_tag=AEGHOMDF_00381;product=Pseudouridine-5'-phosphate glycosidase
M-soli_contig_29_1	Prodigal:002006	CDS	12192	12326	.	+	0	ID=AEGHOMDF_00382;inference=ab initio prediction:Prodigal:002006;locus_tag=AEGHOMDF_00382;product=hypothetical protein
M-soli_contig_29_1	Prodigal:002006	CDS	12341	12520	.	+	0	ID=AEGHOMDF_00383;inference=ab initio prediction:Prodigal:002006;locus_tag=AEGHOMDF_00383;product=hypothetical protein
M-soli_contig_29_1	Prodigal:002006	CDS	12617	14083	.	-	0	ID=AEGHOMDF_00384;eC_number=1.14.13.232;Name=oxyL;gene=oxyL;inference=ab initio prediction:Prodigal:002006,similar to AA sequence:UniProtKB:Q3S8Q4;locus_tag=AEGHOMDF_00384;product=6-methylpretetramide 4-monooxygenase
M-soli_contig_29_1	Prodigal:002006	CDS	14142	14687	.	-	0	ID=AEGHOMDF_00385;inference=ab initio prediction:Prodigal:002006;locus_tag=AEGHOMDF_00385;product=hypothetical protein
M-soli_contig_29_1	Prodigal:002006	CDS	14778	16004	.	+	0	ID=AEGHOMDF_00386;inference=ab initio prediction:Prodigal:002006,similar to AA sequence:UniProtKB:P9WK89;locus_tag=AEGHOMDF_00386;product=putative inactive lipase
M-soli_contig_29_1	Prodigal:002006	CDS	16060	16515	.	+	0	ID=AEGHOMDF_00387;inference=ab initio prediction:Prodigal:002006;locus_tag=AEGHOMDF_00387;product=hypothetical protein
M-soli_contig_29_1	Prodigal:002006	CDS	16469	16696	.	-	0	ID=AEGHOMDF_00388;inference=ab initio prediction:Prodigal:002006;locus_tag=AEGHOMDF_00388;product=hypothetical protein
M-soli_contig_29_1	Prodigal:002006	CDS	18284	19204	.	-	0	ID=AEGHOMDF_00389;Name=yjiE_1;gene=yjiE_1;inference=ab initio prediction:Prodigal:002006,similar to AA sequence:UniProtKB:P39376;locus_tag=AEGHOMDF_00389;product=HTH-type transcriptional regulator YjiE
M-soli_contig_29_1	Prodigal:002006	CDS	19279	19560	.	-	0	ID=AEGHOMDF_00390;inference=ab initio prediction:Prodigal:002006;locus_tag=AEGHOMDF_00390;product=hypothetical protein
M-soli_contig_30_1	Prodigal:002006	CDS	150	887	.	+	0	ID=AEGHOMDF_00391;inference=ab initio prediction:Prodigal:002006;locus_tag=AEGHOMDF_00391;product=hypothetical protein
M-soli_contig_30_1	Prodigal:002006	CDS	1188	1535	.	+	0	ID=AEGHOMDF_00392;inference=ab initio prediction:Prodigal:002006;locus_tag=AEGHOMDF_00392;product=hypothetical protein
M-soli_contig_30_1	Prodigal:002006	CDS	1611	1817	.	+	0	ID=AEGHOMDF_00393;inference=ab initio prediction:Prodigal:002006;locus_tag=AEGHOMDF_00393;product=hypothetical protein
M-soli_contig_30_1	Prodigal:002006	CDS	1891	2208	.	+	0	ID=AEGHOMDF_00394;inference=ab initio prediction:Prodigal:002006;locus_tag=AEGHOMDF_00394;product=hypothetical protein
M-soli_contig_30_1	Prodigal:002006	CDS	2403	3242	.	-	0	ID=AEGHOMDF_00395;inference=ab initio prediction:Prodigal:002006;locus_tag=AEGHOMDF_00395;product=hypothetical protein
M-soli_contig_30_1	Prodigal:002006	CDS	3619	3882	.	+	0	ID=AEGHOMDF_00396;inference=ab initio prediction:Prodigal:002006;locus_tag=AEGHOMDF_00396;product=hypothetical protein
M-soli_contig_30_1	Prodigal:002006	CDS	3959	4834	.	-	0	ID=AEGHOMDF_00397;eC_number=1.-.-.-;Name=ydaD_1;gene=ydaD_1;inference=ab initio prediction:Prodigal:002006,similar to AA sequence:UniProtKB:P80873;locus_tag=AEGHOMDF_00397;product=General stress protein 39
M-soli_contig_30_1	Prodigal:002006	CDS	4908	5378	.	-	0	ID=AEGHOMDF_00398;inference=ab initio prediction:Prodigal:002006;locus_tag=AEGHOMDF_00398;product=hypothetical protein
M-soli_contig_30_1	Prodigal:002006	CDS	5562	7418	.	+	0	ID=AEGHOMDF_00399;inference=ab initio prediction:Prodigal:002006;locus_tag=AEGHOMDF_00399;product=hypothetical protein
M-soli_contig_30_1	Prodigal:002006	CDS	7471	7824	.	-	0	ID=AEGHOMDF_00400;inference=ab initio prediction:Prodigal:002006;locus_tag=AEGHOMDF_00400;product=hypothetical protein
M-soli_contig_30_1	Prodigal:002006	CDS	7968	8249	.	-	0	ID=AEGHOMDF_00401;inference=ab initio prediction:Prodigal:002006;locus_tag=AEGHOMDF_00401;product=hypothetical protein
M-soli_contig_31_1	Prodigal:002006	CDS	660	1016	.	+	0	ID=AEGHOMDF_00402;Name=cpdR_1;gene=cpdR_1;inference=ab initio prediction:Prodigal:002006,similar to AA sequence:UniProtKB:Q2YIF7;locus_tag=AEGHOMDF_00402;product=Response regulator receiver protein CpdR
M-soli_contig_31_1	Prodigal:002006	CDS	1151	1480	.	+	0	ID=AEGHOMDF_00403;inference=ab initio prediction:Prodigal:002006;locus_tag=AEGHOMDF_00403;product=hypothetical protein
M-soli_contig_31_1	Prodigal:002006	CDS	1473	2318	.	+	0	ID=AEGHOMDF_00404;eC_number=3.5.1.128;Name=nit1;gene=nit1;inference=ab initio prediction:Prodigal:002006,similar to AA sequence:UniProtKB:P0DP68;locus_tag=AEGHOMDF_00404;product=Deaminated glutathione amidase
M-soli_contig_31_1	Prodigal:002006	CDS	2340	2795	.	+	0	ID=AEGHOMDF_00405;inference=ab initio prediction:Prodigal:002006;locus_tag=AEGHOMDF_00405;product=hypothetical protein
M-soli_contig_31_1	Prodigal:002006	CDS	2817	3323	.	-	0	ID=AEGHOMDF_00406;Name=dsbB;gene=dsbB;inference=ab initio prediction:Prodigal:002006,protein motif:HAMAP:MF_00286;locus_tag=AEGHOMDF_00406;product=Disulfide bond formation protein B
M-soli_contig_31_1	Prodigal:002006	CDS	3320	3712	.	-	0	ID=AEGHOMDF_00407;inference=ab initio prediction:Prodigal:002006;locus_tag=AEGHOMDF_00407;product=hypothetical protein
M-soli_contig_32_1	Prodigal:002006	CDS	24	401	.	+	0	ID=AEGHOMDF_00408;inference=ab initio prediction:Prodigal:002006;locus_tag=AEGHOMDF_00408;product=hypothetical protein
M-soli_contig_32_1	Prodigal:002006	CDS	645	1283	.	+	0	ID=AEGHOMDF_00409;inference=ab initio prediction:Prodigal:002006;locus_tag=AEGHOMDF_00409;product=hypothetical protein
M-soli_contig_32_1	Prodigal:002006	CDS	1298	2077	.	+	0	ID=AEGHOMDF_00410;inference=ab initio prediction:Prodigal:002006;locus_tag=AEGHOMDF_00410;product=hypothetical protein
M-soli_contig_32_1	Prodigal:002006	CDS	2074	2598	.	+	0	ID=AEGHOMDF_00411;inference=ab initio prediction:Prodigal:002006;locus_tag=AEGHOMDF_00411;product=hypothetical protein
M-soli_contig_32_1	Prodigal:002006	CDS	2598	3395	.	+	0	ID=AEGHOMDF_00412;inference=ab initio prediction:Prodigal:002006,similar to AA sequence:ISfinder:ISSme2;locus_tag=AEGHOMDF_00412;product=IS21 family transposase ISSme2
M-soli_contig_32_1	Prodigal:002006	CDS	3370	3573	.	-	0	ID=AEGHOMDF_00413;inference=ab initio prediction:Prodigal:002006;locus_tag=AEGHOMDF_00413;product=hypothetical protein
M-soli_contig_32_1	Prodigal:002006	CDS	5030	5344	.	-	0	ID=AEGHOMDF_00414;db_xref=COG:COG3039;inference=ab initio prediction:Prodigal:002006,similar to AA sequence:ISfinder:ISMdi21;locus_tag=AEGHOMDF_00414;product=IS5 family transposase ISMdi21
M-soli_contig_32_1	Prodigal:002006	CDS	5419	5871	.	-	0	ID=AEGHOMDF_00415;inference=ab initio prediction:Prodigal:002006;locus_tag=AEGHOMDF_00415;product=hypothetical protein
M-soli_contig_32_1	Prodigal:002006	CDS	6249	8267	.	-	0	ID=AEGHOMDF_00416;eC_number=2.4.1.250;Name=mshA_3;gene=mshA_3;inference=ab initio prediction:Prodigal:002006,protein motif:HAMAP:MF_01695;locus_tag=AEGHOMDF_00416;product=D-inositol-3-phosphate glycosyltransferase
M-soli_contig_32_1	Prodigal:002006	CDS	8645	9508	.	-	0	ID=AEGHOMDF_00417;inference=ab initio prediction:Prodigal:002006;locus_tag=AEGHOMDF_00417;product=hypothetical protein
M-soli_contig_32_1	Prodigal:002006	CDS	9798	11177	.	-	0	ID=AEGHOMDF_00418;inference=ab initio prediction:Prodigal:002006;locus_tag=AEGHOMDF_00418;product=hypothetical protein
M-soli_contig_32_1	Prodigal:002006	CDS	12617	13285	.	-	0	ID=AEGHOMDF_00419;Name=degU_1;db_xref=COG:COG2197;gene=degU_1;inference=ab initio prediction:Prodigal:002006,similar to AA sequence:UniProtKB:P13800;locus_tag=AEGHOMDF_00419;product=Transcriptional regulatory protein DegU
M-soli_contig_32_1	Prodigal:002006	CDS	13282	15024	.	-	0	ID=AEGHOMDF_00420;eC_number=2.7.11.1;Name=spoIIAB;gene=spoIIAB;inference=ab initio prediction:Prodigal:002006,protein motif:HAMAP:MF_00637;locus_tag=AEGHOMDF_00420;product=Anti-sigma F factor
M-soli_contig_33_1	Prodigal:002006	CDS	95	571	.	-	0	ID=AEGHOMDF_00421;inference=ab initio prediction:Prodigal:002006;locus_tag=AEGHOMDF_00421;product=hypothetical protein
M-soli_contig_33_1	Prodigal:002006	CDS	636	1103	.	-	0	ID=AEGHOMDF_00422;inference=ab initio prediction:Prodigal:002006;locus_tag=AEGHOMDF_00422;product=hypothetical protein
M-soli_contig_33_1	Prodigal:002006	CDS	1195	1614	.	-	0	ID=AEGHOMDF_00423;db_xref=COG:COG2764;inference=ab initio prediction:Prodigal:002006,similar to AA sequence:UniProtKB:P9WKQ3;locus_tag=AEGHOMDF_00423;product=putative protein
M-soli_contig_33_1	Prodigal:002006	CDS	1715	2983	.	-	0	ID=AEGHOMDF_00424;inference=ab initio prediction:Prodigal:002006;locus_tag=AEGHOMDF_00424;product=hypothetical protein
M-soli_contig_33_1	Prodigal:002006	CDS	2980	3369	.	-	0	ID=AEGHOMDF_00425;inference=ab initio prediction:Prodigal:002006;locus_tag=AEGHOMDF_00425;product=hypothetical protein
M-soli_contig_34_1	Prodigal:002006	CDS	113	1462	.	+	0	ID=AEGHOMDF_00426;inference=ab initio prediction:Prodigal:002006;locus_tag=AEGHOMDF_00426;product=hypothetical protein
M-soli_contig_34_1	Prodigal:002006	CDS	1477	6414	.	+	0	ID=AEGHOMDF_00427;inference=ab initio prediction:Prodigal:002006;locus_tag=AEGHOMDF_00427;product=hypothetical protein
M-soli_contig_34_1	Prodigal:002006	CDS	6427	8688	.	+	0	ID=AEGHOMDF_00428;inference=ab initio prediction:Prodigal:002006;locus_tag=AEGHOMDF_00428;product=hypothetical protein
M-soli_contig_34_1	Prodigal:002006	CDS	8842	9498	.	-	0	ID=AEGHOMDF_00429;inference=ab initio prediction:Prodigal:002006;locus_tag=AEGHOMDF_00429;product=hypothetical protein
M-soli_contig_34_1	Prodigal:002006	CDS	9813	12230	.	-	0	ID=AEGHOMDF_00430;inference=ab initio prediction:Prodigal:002006;locus_tag=AEGHOMDF_00430;product=hypothetical protein
M-soli_contig_35_1	Prodigal:002006	CDS	298	408	.	-	0	ID=AEGHOMDF_00431;inference=ab initio prediction:Prodigal:002006;locus_tag=AEGHOMDF_00431;product=hypothetical protein
M-soli_contig_35_1	Prodigal:002006	CDS	405	791	.	-	0	ID=AEGHOMDF_00432;inference=ab initio prediction:Prodigal:002006;locus_tag=AEGHOMDF_00432;product=hypothetical protein
M-soli_contig_35_1	Prodigal:002006	CDS	1386	2108	.	-	0	ID=AEGHOMDF_00433;inference=ab initio prediction:Prodigal:002006;locus_tag=AEGHOMDF_00433;product=hypothetical protein
M-soli_contig_35_1	Prodigal:002006	CDS	2166	2555	.	+	0	ID=AEGHOMDF_00434;inference=ab initio prediction:Prodigal:002006;locus_tag=AEGHOMDF_00434;product=hypothetical protein
M-soli_contig_35_1	Prodigal:002006	CDS	2533	2865	.	-	0	ID=AEGHOMDF_00435;inference=ab initio prediction:Prodigal:002006;locus_tag=AEGHOMDF_00435;product=hypothetical protein
M-soli_contig_35_1	Prodigal:002006	CDS	2988	3134	.	+	0	ID=AEGHOMDF_00436;inference=ab initio prediction:Prodigal:002006;locus_tag=AEGHOMDF_00436;product=hypothetical protein
M-soli_contig_35_1	Prodigal:002006	CDS	3403	3582	.	-	0	ID=AEGHOMDF_00437;inference=ab initio prediction:Prodigal:002006;locus_tag=AEGHOMDF_00437;product=hypothetical protein
M-soli_contig_35_1	Prodigal:002006	CDS	3722	4021	.	-	0	ID=AEGHOMDF_00438;inference=ab initio prediction:Prodigal:002006;locus_tag=AEGHOMDF_00438;product=hypothetical protein
M-soli_contig_35_1	Prodigal:002006	CDS	4056	4430	.	+	0	ID=AEGHOMDF_00439;inference=ab initio prediction:Prodigal:002006;locus_tag=AEGHOMDF_00439;product=hypothetical protein
M-soli_contig_35_1	Prodigal:002006	CDS	4427	4642	.	+	0	ID=AEGHOMDF_00440;inference=ab initio prediction:Prodigal:002006;locus_tag=AEGHOMDF_00440;product=hypothetical protein
M-soli_contig_35_1	Prodigal:002006	CDS	4653	5045	.	+	0	ID=AEGHOMDF_00441;inference=ab initio prediction:Prodigal:002006;locus_tag=AEGHOMDF_00441;product=hypothetical protein
M-soli_contig_35_1	Prodigal:002006	CDS	5128	5679	.	+	0	ID=AEGHOMDF_00442;inference=ab initio prediction:Prodigal:002006;locus_tag=AEGHOMDF_00442;product=hypothetical protein
M-soli_contig_35_1	Prodigal:002006	CDS	5676	5924	.	+	0	ID=AEGHOMDF_00443;inference=ab initio prediction:Prodigal:002006;locus_tag=AEGHOMDF_00443;product=hypothetical protein
M-soli_contig_35_1	Prodigal:002006	CDS	5921	7195	.	+	0	ID=AEGHOMDF_00444;inference=ab initio prediction:Prodigal:002006;locus_tag=AEGHOMDF_00444;product=hypothetical protein
M-soli_contig_35_1	Prodigal:002006	CDS	7200	7508	.	+	0	ID=AEGHOMDF_00445;inference=ab initio prediction:Prodigal:002006;locus_tag=AEGHOMDF_00445;product=hypothetical protein
M-soli_contig_35_1	Prodigal:002006	CDS	7505	8626	.	+	0	ID=AEGHOMDF_00446;eC_number=3.6.4.12;Name=recD2_1;db_xref=COG:COG0507;gene=recD2_1;inference=ab initio prediction:Prodigal:002006,similar to AA sequence:UniProtKB:Q9RT63;locus_tag=AEGHOMDF_00446;product=ATP-dependent RecD-like DNA helicase
M-soli_contig_35_1	Prodigal:002006	CDS	8623	9210	.	+	0	ID=AEGHOMDF_00447;inference=ab initio prediction:Prodigal:002006;locus_tag=AEGHOMDF_00447;product=hypothetical protein
M-soli_contig_35_1	Prodigal:002006	CDS	9207	10646	.	+	0	ID=AEGHOMDF_00448;inference=ab initio prediction:Prodigal:002006;locus_tag=AEGHOMDF_00448;product=hypothetical protein
M-soli_contig_35_1	Prodigal:002006	CDS	10914	11345	.	+	0	ID=AEGHOMDF_00449;Name=ros_1;db_xref=COG:COG4957;gene=ros_1;inference=ab initio prediction:Prodigal:002006,similar to AA sequence:UniProtKB:Q04152;locus_tag=AEGHOMDF_00449;product=Transcriptional regulatory protein ros
M-soli_contig_35_1	Prodigal:002006	CDS	11387	12058	.	+	0	ID=AEGHOMDF_00450;eC_number=3.1.3.16;Name=pphA_1;db_xref=COG:COG0639;gene=pphA_1;inference=ab initio prediction:Prodigal:002006,similar to AA sequence:UniProtKB:Q8ZNY9;locus_tag=AEGHOMDF_00450;product=Serine/threonine-protein phosphatase 1
M-soli_contig_35_1	Prodigal:002006	CDS	12151	12456	.	+	0	ID=AEGHOMDF_00451;inference=ab initio prediction:Prodigal:002006;locus_tag=AEGHOMDF_00451;product=hypothetical protein
M-soli_contig_35_1	Prodigal:002006	CDS	12419	12931	.	-	0	ID=AEGHOMDF_00452;inference=ab initio prediction:Prodigal:002006;locus_tag=AEGHOMDF_00452;product=hypothetical protein
M-soli_contig_35_1	Prodigal:002006	CDS	13228	13968	.	+	0	ID=AEGHOMDF_00453;inference=ab initio prediction:Prodigal:002006;locus_tag=AEGHOMDF_00453;product=hypothetical protein
M-soli_contig_35_1	Prodigal:002006	CDS	14147	16000	.	-	0	ID=AEGHOMDF_00454;Name=siaT_2;db_xref=COG:COG1593;gene=siaT_2;inference=ab initio prediction:Prodigal:002006,similar to AA sequence:UniProtKB:P44543;locus_tag=AEGHOMDF_00454;product=Sialic acid TRAP transporter permease protein SiaT
M-soli_contig_35_1	Prodigal:002006	CDS	16036	16605	.	-	0	ID=AEGHOMDF_00455;Name=yiaO_2;db_xref=COG:COG1638;gene=yiaO_2;inference=ab initio prediction:Prodigal:002006,similar to AA sequence:UniProtKB:P37676;locus_tag=AEGHOMDF_00455;product=2%2C3-diketo-L-gulonate-binding periplasmic protein YiaO
M-soli_contig_36_1	Prodigal:002006	CDS	727	987	.	+	0	ID=AEGHOMDF_00456;inference=ab initio prediction:Prodigal:002006;locus_tag=AEGHOMDF_00456;product=hypothetical protein
M-soli_contig_36_1	Prodigal:002006	CDS	1042	1302	.	+	0	ID=AEGHOMDF_00457;inference=ab initio prediction:Prodigal:002006;locus_tag=AEGHOMDF_00457;product=hypothetical protein
M-soli_contig_36_1	Prodigal:002006	CDS	1299	1403	.	+	0	ID=AEGHOMDF_00458;inference=ab initio prediction:Prodigal:002006;locus_tag=AEGHOMDF_00458;product=hypothetical protein
M-soli_contig_36_1	Prodigal:002006	CDS	1400	1495	.	+	0	ID=AEGHOMDF_00459;inference=ab initio prediction:Prodigal:002006;locus_tag=AEGHOMDF_00459;product=hypothetical protein
M-soli_contig_36_1	Prodigal:002006	CDS	2386	2649	.	+	0	ID=AEGHOMDF_00460;inference=ab initio prediction:Prodigal:002006;locus_tag=AEGHOMDF_00460;product=hypothetical protein
M-soli_contig_36_1	Prodigal:002006	CDS	2649	2750	.	+	0	ID=AEGHOMDF_00461;inference=ab initio prediction:Prodigal:002006;locus_tag=AEGHOMDF_00461;product=hypothetical protein
M-soli_contig_36_1	Prodigal:002006	CDS	2960	3406	.	-	0	ID=AEGHOMDF_00462;inference=ab initio prediction:Prodigal:002006;locus_tag=AEGHOMDF_00462;product=hypothetical protein
M-soli_contig_36_1	Prodigal:002006	CDS	3612	3806	.	-	0	ID=AEGHOMDF_00463;inference=ab initio prediction:Prodigal:002006;locus_tag=AEGHOMDF_00463;product=hypothetical protein
M-soli_contig_36_1	Prodigal:002006	CDS	5687	5935	.	+	0	ID=AEGHOMDF_00464;inference=ab initio prediction:Prodigal:002006;locus_tag=AEGHOMDF_00464;product=hypothetical protein
M-soli_contig_36_1	Prodigal:002006	CDS	6624	7205	.	-	0	ID=AEGHOMDF_00465;inference=ab initio prediction:Prodigal:002006;locus_tag=AEGHOMDF_00465;product=hypothetical protein
M-soli_contig_36_1	Prodigal:002006	CDS	7580	9406	.	-	0	ID=AEGHOMDF_00466;inference=ab initio prediction:Prodigal:002006;locus_tag=AEGHOMDF_00466;product=hypothetical protein
M-soli_contig_36_1	Prodigal:002006	CDS	9933	10136	.	-	0	ID=AEGHOMDF_00467;inference=ab initio prediction:Prodigal:002006;locus_tag=AEGHOMDF_00467;product=hypothetical protein
M-soli_contig_36_1	Prodigal:002006	CDS	10231	10581	.	+	0	ID=AEGHOMDF_00468;inference=ab initio prediction:Prodigal:002006;locus_tag=AEGHOMDF_00468;product=hypothetical protein
M-soli_contig_36_1	Prodigal:002006	CDS	10669	10938	.	+	0	ID=AEGHOMDF_00469;inference=ab initio prediction:Prodigal:002006;locus_tag=AEGHOMDF_00469;product=hypothetical protein
M-soli_contig_36_1	Prodigal:002006	CDS	11119	11862	.	+	0	ID=AEGHOMDF_00470;inference=ab initio prediction:Prodigal:002006;locus_tag=AEGHOMDF_00470;product=hypothetical protein
M-soli_contig_36_1	Prodigal:002006	CDS	12039	12314	.	+	0	ID=AEGHOMDF_00471;inference=ab initio prediction:Prodigal:002006;locus_tag=AEGHOMDF_00471;product=hypothetical protein
M-soli_contig_36_1	Aragorn:001002	tRNA	12772	12846	.	-	.	ID=AEGHOMDF_00472;inference=COORDINATES:profile:Aragorn:001002;locus_tag=AEGHOMDF_00472;product=tRNA-Gly(ccc)
M-soli_contig_36_1	Prodigal:002006	CDS	13054	13728	.	+	0	ID=AEGHOMDF_00473;eC_number=3.6.1.9;Name=yhdE;db_xref=COG:COG0424;gene=yhdE;inference=ab initio prediction:Prodigal:002006,similar to AA sequence:UniProtKB:P25536;locus_tag=AEGHOMDF_00473;product=dTTP/UTP pyrophosphatase
M-soli_contig_36_1	Prodigal:002006	CDS	13725	13910	.	+	0	ID=AEGHOMDF_00474;Name=yacG;gene=yacG;inference=ab initio prediction:Prodigal:002006,protein motif:HAMAP:MF_00649;locus_tag=AEGHOMDF_00474;product=DNA gyrase inhibitor YacG
M-soli_contig_36_1	Aragorn:001002	tRNA	14027	14102	.	+	.	ID=AEGHOMDF_00475;inference=COORDINATES:profile:Aragorn:001002;locus_tag=AEGHOMDF_00475;product=tRNA-Phe(gaa)
M-soli_contig_36_1	Prodigal:002006	CDS	14173	15240	.	-	0	ID=AEGHOMDF_00476;Name=xerC_1;gene=xerC_1;inference=ab initio prediction:Prodigal:002006,protein motif:HAMAP:MF_01808;locus_tag=AEGHOMDF_00476;product=Tyrosine recombinase XerC
M-soli_contig_36_1	Prodigal:002006	CDS	15476	15676	.	-	0	ID=AEGHOMDF_00477;inference=ab initio prediction:Prodigal:002006;locus_tag=AEGHOMDF_00477;product=hypothetical protein
M-soli_contig_36_1	Prodigal:002006	CDS	15669	16280	.	-	0	ID=AEGHOMDF_00478;inference=ab initio prediction:Prodigal:002006;locus_tag=AEGHOMDF_00478;product=hypothetical protein
M-soli_contig_36_1	Prodigal:002006	CDS	16312	16518	.	+	0	ID=AEGHOMDF_00479;inference=ab initio prediction:Prodigal:002006;locus_tag=AEGHOMDF_00479;product=hypothetical protein
M-soli_contig_36_1	Prodigal:002006	CDS	16619	16852	.	-	0	ID=AEGHOMDF_00480;inference=ab initio prediction:Prodigal:002006;locus_tag=AEGHOMDF_00480;product=hypothetical protein
M-soli_contig_36_1	Prodigal:002006	CDS	16858	17304	.	-	0	ID=AEGHOMDF_00481;inference=ab initio prediction:Prodigal:002006;locus_tag=AEGHOMDF_00481;product=hypothetical protein
M-soli_contig_36_1	Prodigal:002006	CDS	17306	17527	.	-	0	ID=AEGHOMDF_00482;inference=ab initio prediction:Prodigal:002006;locus_tag=AEGHOMDF_00482;product=hypothetical protein
M-soli_contig_36_1	Prodigal:002006	CDS	17529	18185	.	-	0	ID=AEGHOMDF_00483;inference=ab initio prediction:Prodigal:002006;locus_tag=AEGHOMDF_00483;product=hypothetical protein
M-soli_contig_36_1	Prodigal:002006	CDS	18185	18928	.	-	0	ID=AEGHOMDF_00484;inference=ab initio prediction:Prodigal:002006;locus_tag=AEGHOMDF_00484;product=hypothetical protein
M-soli_contig_36_1	Prodigal:002006	CDS	18937	19320	.	-	0	ID=AEGHOMDF_00485;inference=ab initio prediction:Prodigal:002006;locus_tag=AEGHOMDF_00485;product=hypothetical protein
M-soli_contig_36_1	Prodigal:002006	CDS	19317	19427	.	-	0	ID=AEGHOMDF_00486;inference=ab initio prediction:Prodigal:002006;locus_tag=AEGHOMDF_00486;product=hypothetical protein
M-soli_contig_36_1	Prodigal:002006	CDS	19424	19687	.	-	0	ID=AEGHOMDF_00487;inference=ab initio prediction:Prodigal:002006;locus_tag=AEGHOMDF_00487;product=hypothetical protein
M-soli_contig_36_1	Prodigal:002006	CDS	19687	19923	.	-	0	ID=AEGHOMDF_00488;inference=ab initio prediction:Prodigal:002006;locus_tag=AEGHOMDF_00488;product=hypothetical protein
M-soli_contig_36_1	Prodigal:002006	CDS	20130	20393	.	+	0	ID=AEGHOMDF_00489;inference=ab initio prediction:Prodigal:002006;locus_tag=AEGHOMDF_00489;product=hypothetical protein
M-soli_contig_36_1	Prodigal:002006	CDS	20380	20766	.	-	0	ID=AEGHOMDF_00490;inference=ab initio prediction:Prodigal:002006;locus_tag=AEGHOMDF_00490;product=hypothetical protein
M-soli_contig_36_1	Prodigal:002006	CDS	21443	21775	.	-	0	ID=AEGHOMDF_00491;inference=ab initio prediction:Prodigal:002006;locus_tag=AEGHOMDF_00491;product=hypothetical protein
M-soli_contig_36_1	Prodigal:002006	CDS	21901	22047	.	+	0	ID=AEGHOMDF_00492;inference=ab initio prediction:Prodigal:002006;locus_tag=AEGHOMDF_00492;product=hypothetical protein
M-soli_contig_36_1	Prodigal:002006	CDS	22278	22547	.	-	0	ID=AEGHOMDF_00493;inference=ab initio prediction:Prodigal:002006;locus_tag=AEGHOMDF_00493;product=hypothetical protein
M-soli_contig_36_1	Prodigal:002006	CDS	22625	23113	.	+	0	ID=AEGHOMDF_00494;inference=ab initio prediction:Prodigal:002006;locus_tag=AEGHOMDF_00494;product=hypothetical protein
M-soli_contig_36_1	Prodigal:002006	CDS	23116	23409	.	+	0	ID=AEGHOMDF_00495;inference=ab initio prediction:Prodigal:002006;locus_tag=AEGHOMDF_00495;product=hypothetical protein
M-soli_contig_36_1	Prodigal:002006	CDS	23490	24041	.	+	0	ID=AEGHOMDF_00496;inference=ab initio prediction:Prodigal:002006;locus_tag=AEGHOMDF_00496;product=hypothetical protein
M-soli_contig_36_1	Prodigal:002006	CDS	24113	24382	.	+	0	ID=AEGHOMDF_00497;inference=ab initio prediction:Prodigal:002006;locus_tag=AEGHOMDF_00497;product=hypothetical protein
M-soli_contig_37_1	Prodigal:002006	CDS	1004	3031	.	-	0	ID=AEGHOMDF_00498;eC_number=6.1.1.3;Name=thrS;db_xref=COG:COG0441;gene=thrS;inference=ab initio prediction:Prodigal:002006,similar to AA sequence:UniProtKB:P0A8M3;locus_tag=AEGHOMDF_00498;product=Threonine--tRNA ligase
M-soli_contig_38_1	Prodigal:002006	CDS	65	874	.	+	0	ID=AEGHOMDF_00499;inference=ab initio prediction:Prodigal:002006;locus_tag=AEGHOMDF_00499;product=hypothetical protein
M-soli_contig_38_1	Prodigal:002006	CDS	919	1140	.	+	0	ID=AEGHOMDF_00500;inference=ab initio prediction:Prodigal:002006;locus_tag=AEGHOMDF_00500;product=hypothetical protein
M-soli_contig_38_1	Prodigal:002006	CDS	1433	3106	.	+	0	ID=AEGHOMDF_00501;eC_number=6.3.4.3;Name=fhs;db_xref=COG:COG2759;gene=fhs;inference=ab initio prediction:Prodigal:002006,similar to AA sequence:UniProtKB:Q83WS0;locus_tag=AEGHOMDF_00501;product=Formate--tetrahydrofolate ligase
M-soli_contig_38_1	Prodigal:002006	CDS	3565	4704	.	+	0	ID=AEGHOMDF_00502;inference=ab initio prediction:Prodigal:002006;locus_tag=AEGHOMDF_00502;product=hypothetical protein
M-soli_contig_38_1	Prodigal:002006	CDS	4755	4940	.	+	0	ID=AEGHOMDF_00503;inference=ab initio prediction:Prodigal:002006;locus_tag=AEGHOMDF_00503;product=hypothetical protein
M-soli_contig_38_1	Prodigal:002006	CDS	5032	5481	.	-	0	ID=AEGHOMDF_00504;inference=ab initio prediction:Prodigal:002006;locus_tag=AEGHOMDF_00504;product=hypothetical protein
M-soli_contig_38_1	Prodigal:002006	CDS	5478	6386	.	-	0	ID=AEGHOMDF_00505;inference=ab initio prediction:Prodigal:002006;locus_tag=AEGHOMDF_00505;product=hypothetical protein
M-soli_contig_38_1	Prodigal:002006	CDS	6671	7057	.	+	0	ID=AEGHOMDF_00506;inference=ab initio prediction:Prodigal:002006;locus_tag=AEGHOMDF_00506;product=hypothetical protein
M-soli_contig_38_1	Prodigal:002006	CDS	7065	7751	.	-	0	ID=AEGHOMDF_00507;inference=ab initio prediction:Prodigal:002006;locus_tag=AEGHOMDF_00507;product=hypothetical protein
M-soli_contig_38_1	Prodigal:002006	CDS	7832	8563	.	-	0	ID=AEGHOMDF_00508;Name=mgtC;db_xref=COG:COG1285;gene=mgtC;inference=ab initio prediction:Prodigal:002006,similar to AA sequence:UniProtKB:P0CI70;locus_tag=AEGHOMDF_00508;product=Protein MgtC
M-soli_contig_39_1	Prodigal:002006	CDS	452	1042	.	-	0	ID=AEGHOMDF_00509;inference=ab initio prediction:Prodigal:002006;locus_tag=AEGHOMDF_00509;product=hypothetical protein
M-soli_contig_39_1	Prodigal:002006	CDS	1484	4093	.	+	0	ID=AEGHOMDF_00510;inference=ab initio prediction:Prodigal:002006;locus_tag=AEGHOMDF_00510;product=hypothetical protein
M-soli_contig_39_1	Prodigal:002006	CDS	4243	5796	.	+	0	ID=AEGHOMDF_00511;eC_number=2.1.1.-;Name=cmoM;gene=cmoM;inference=ab initio prediction:Prodigal:002006,protein motif:HAMAP:MF_02057;locus_tag=AEGHOMDF_00511;product=tRNA 5-carboxymethoxyuridine methyltransferase
M-soli_contig_39_1	Prodigal:002006	CDS	5842	6639	.	+	0	ID=AEGHOMDF_00512;inference=ab initio prediction:Prodigal:002006;locus_tag=AEGHOMDF_00512;product=hypothetical protein
M-soli_contig_39_1	Prodigal:002006	CDS	7630	7752	.	+	0	ID=AEGHOMDF_00513;inference=ab initio prediction:Prodigal:002006;locus_tag=AEGHOMDF_00513;product=hypothetical protein
M-soli_contig_39_1	Prodigal:002006	CDS	7791	8288	.	+	0	ID=AEGHOMDF_00514;inference=ab initio prediction:Prodigal:002006;locus_tag=AEGHOMDF_00514;product=hypothetical protein
M-soli_contig_39_1	Prodigal:002006	CDS	8360	8896	.	+	0	ID=AEGHOMDF_00515;inference=ab initio prediction:Prodigal:002006;locus_tag=AEGHOMDF_00515;product=hypothetical protein
M-soli_contig_39_1	Prodigal:002006	CDS	9082	9477	.	+	0	ID=AEGHOMDF_00516;inference=ab initio prediction:Prodigal:002006;locus_tag=AEGHOMDF_00516;product=hypothetical protein
M-soli_contig_39_1	Prodigal:002006	CDS	10062	10631	.	-	0	ID=AEGHOMDF_00517;inference=ab initio prediction:Prodigal:002006;locus_tag=AEGHOMDF_00517;product=hypothetical protein
M-soli_contig_39_1	Prodigal:002006	CDS	10628	11128	.	-	0	ID=AEGHOMDF_00518;inference=ab initio prediction:Prodigal:002006;locus_tag=AEGHOMDF_00518;product=hypothetical protein
M-soli_contig_39_1	Prodigal:002006	CDS	11527	11709	.	+	0	ID=AEGHOMDF_00519;inference=ab initio prediction:Prodigal:002006;locus_tag=AEGHOMDF_00519;product=hypothetical protein
M-soli_contig_39_1	Prodigal:002006	CDS	13399	14508	.	-	0	ID=AEGHOMDF_00520;inference=ab initio prediction:Prodigal:002006;locus_tag=AEGHOMDF_00520;product=hypothetical protein
M-soli_contig_39_1	Prodigal:002006	CDS	15472	15564	.	-	0	ID=AEGHOMDF_00521;inference=ab initio prediction:Prodigal:002006;locus_tag=AEGHOMDF_00521;product=hypothetical protein
M-soli_contig_39_1	Prodigal:002006	CDS	15561	16616	.	-	0	ID=AEGHOMDF_00522;inference=ab initio prediction:Prodigal:002006;locus_tag=AEGHOMDF_00522;product=hypothetical protein
M-soli_contig_39_1	Prodigal:002006	CDS	16667	16852	.	-	0	ID=AEGHOMDF_00523;inference=ab initio prediction:Prodigal:002006;locus_tag=AEGHOMDF_00523;product=hypothetical protein
M-soli_contig_39_1	Prodigal:002006	CDS	17005	17118	.	-	0	ID=AEGHOMDF_00524;inference=ab initio prediction:Prodigal:002006;locus_tag=AEGHOMDF_00524;product=hypothetical protein
M-soli_contig_39_1	Prodigal:002006	CDS	17188	17457	.	+	0	ID=AEGHOMDF_00525;inference=ab initio prediction:Prodigal:002006;locus_tag=AEGHOMDF_00525;product=hypothetical protein
M-soli_contig_39_1	Prodigal:002006	CDS	19148	20119	.	-	0	ID=AEGHOMDF_00526;Name=prsE_1;gene=prsE_1;inference=ab initio prediction:Prodigal:002006,similar to AA sequence:UniProtKB:Q7ANN5;locus_tag=AEGHOMDF_00526;product=Type I secretion system membrane fusion protein PrsE
M-soli_contig_40_1	Prodigal:002006	CDS	52	294	.	+	0	ID=AEGHOMDF_00527;eC_number=2.5.1.129;Name=ubiX;db_xref=COG:COG0163;gene=ubiX;inference=ab initio prediction:Prodigal:002006,similar to AA sequence:UniProtKB:P0AG03;locus_tag=AEGHOMDF_00527;product=Flavin prenyltransferase UbiX
M-soli_contig_40_1	Prodigal:002006	CDS	302	772	.	-	0	ID=AEGHOMDF_00528;inference=ab initio prediction:Prodigal:002006;locus_tag=AEGHOMDF_00528;product=hypothetical protein
M-soli_contig_40_1	Prodigal:002006	CDS	804	2153	.	-	0	ID=AEGHOMDF_00529;Name=proP_1;gene=proP_1;inference=ab initio prediction:Prodigal:002006,similar to AA sequence:UniProtKB:P0C0L7;locus_tag=AEGHOMDF_00529;product=Proline/betaine transporter
M-soli_contig_40_1	Prodigal:002006	CDS	2346	3137	.	-	0	ID=AEGHOMDF_00530;eC_number=4.2.1.149;Name=caiD;gene=caiD;inference=ab initio prediction:Prodigal:002006,similar to AA sequence:UniProtKB:Q8GB17;locus_tag=AEGHOMDF_00530;product=Carnitinyl-CoA dehydratase
M-soli_contig_40_1	Prodigal:002006	CDS	3204	4763	.	-	0	ID=AEGHOMDF_00531;eC_number=6.2.1.33;Name=fcbA2;gene=fcbA2;inference=ab initio prediction:Prodigal:002006,similar to AA sequence:UniProtKB:P86832;locus_tag=AEGHOMDF_00531;product=4-chlorobenzoate--CoA ligase
M-soli_contig_40_1	Prodigal:002006	CDS	4756	5289	.	-	0	ID=AEGHOMDF_00532;eC_number=1.17.5.2;Name=cdhC;gene=cdhC;inference=ab initio prediction:Prodigal:002006,similar to AA sequence:UniProtKB:D7REY5;locus_tag=AEGHOMDF_00532;product=Caffeine dehydrogenase subunit gamma
M-soli_contig_40_1	Prodigal:002006	CDS	5277	6140	.	-	0	ID=AEGHOMDF_00533;eC_number=1.5.99.14;Name=kdhA;gene=kdhA;inference=ab initio prediction:Prodigal:002006,similar to AA sequence:UniProtKB:O87681;locus_tag=AEGHOMDF_00533;product=6-hydroxypseudooxynicotine dehydrogenase complex subunit alpha
M-soli_contig_40_1	Prodigal:002006	CDS	6137	9124	.	-	0	ID=AEGHOMDF_00534;inference=ab initio prediction:Prodigal:002006;locus_tag=AEGHOMDF_00534;product=hypothetical protein
M-soli_contig_40_1	Prodigal:002006	CDS	9287	10144	.	-	0	ID=AEGHOMDF_00535;Name=rhaR;gene=rhaR;inference=ab initio prediction:Prodigal:002006,similar to AA sequence:UniProtKB:P09378;locus_tag=AEGHOMDF_00535;product=HTH-type transcriptional activator RhaR
M-soli_contig_40_1	Prodigal:002006	CDS	10231	11622	.	-	0	ID=AEGHOMDF_00536;Name=actP_1;db_xref=COG:COG4147;gene=actP_1;inference=ab initio prediction:Prodigal:002006,similar to AA sequence:UniProtKB:P32705;locus_tag=AEGHOMDF_00536;product=Cation/acetate symporter ActP
M-soli_contig_40_1	Prodigal:002006	CDS	12307	12675	.	-	0	ID=AEGHOMDF_00537;inference=ab initio prediction:Prodigal:002006;locus_tag=AEGHOMDF_00537;product=hypothetical protein
M-soli_contig_40_1	Prodigal:002006	CDS	12884	13588	.	-	0	ID=AEGHOMDF_00538;inference=ab initio prediction:Prodigal:002006,similar to AA sequence:ISfinder:ISMex5;locus_tag=AEGHOMDF_00538;product=IS3 family transposase ISMex5
M-soli_contig_40_1	Prodigal:002006	CDS	13772	14047	.	-	0	ID=AEGHOMDF_00539;inference=ab initio prediction:Prodigal:002006,similar to AA sequence:ISfinder:ISMex5;locus_tag=AEGHOMDF_00539;product=IS3 family transposase ISMex5
M-soli_contig_40_1	Aragorn:001002	tRNA	14383	14458	.	-	.	ID=AEGHOMDF_00540;inference=COORDINATES:profile:Aragorn:001002;locus_tag=AEGHOMDF_00540;product=tRNA-Lys(ttt)
M-soli_contig_41_1	Prodigal:002006	CDS	121	552	.	-	0	ID=AEGHOMDF_00541;inference=ab initio prediction:Prodigal:002006;locus_tag=AEGHOMDF_00541;product=hypothetical protein
M-soli_contig_41_1	Prodigal:002006	CDS	571	1395	.	-	0	ID=AEGHOMDF_00542;inference=ab initio prediction:Prodigal:002006;locus_tag=AEGHOMDF_00542;product=hypothetical protein
M-soli_contig_41_1	Aragorn:001002	tRNA	2231	2307	.	+	.	ID=AEGHOMDF_00543;inference=COORDINATES:profile:Aragorn:001002;locus_tag=AEGHOMDF_00543;product=tRNA-Leu(cag)
M-soli_contig_41_1	Prodigal:002006	CDS	2605	3732	.	-	0	ID=AEGHOMDF_00544;eC_number=2.4.1.250;Name=mshA_4;gene=mshA_4;inference=ab initio prediction:Prodigal:002006,protein motif:HAMAP:MF_01695;locus_tag=AEGHOMDF_00544;product=D-inositol-3-phosphate glycosyltransferase
M-soli_contig_41_1	Prodigal:002006	CDS	3794	3967	.	-	0	ID=AEGHOMDF_00545;inference=ab initio prediction:Prodigal:002006;locus_tag=AEGHOMDF_00545;product=hypothetical protein
M-soli_contig_41_1	Prodigal:002006	CDS	4132	4635	.	-	0	ID=AEGHOMDF_00546;inference=ab initio prediction:Prodigal:002006;locus_tag=AEGHOMDF_00546;product=hypothetical protein
M-soli_contig_41_1	Prodigal:002006	CDS	4990	5337	.	+	0	ID=AEGHOMDF_00547;inference=ab initio prediction:Prodigal:002006;locus_tag=AEGHOMDF_00547;product=hypothetical protein
M-soli_contig_41_1	Prodigal:002006	CDS	5376	6611	.	-	0	ID=AEGHOMDF_00548;eC_number=1.18.1.-;Name=thcD;gene=thcD;inference=ab initio prediction:Prodigal:002006,similar to AA sequence:UniProtKB:P43494;locus_tag=AEGHOMDF_00548;product=Rhodocoxin reductase
M-soli_contig_41_1	Prodigal:002006	CDS	6608	7552	.	-	0	ID=AEGHOMDF_00549;Name=cmpR_1;db_xref=COG:COG0583;gene=cmpR_1;inference=ab initio prediction:Prodigal:002006,similar to AA sequence:UniProtKB:Q9F1R2;locus_tag=AEGHOMDF_00549;product=HTH-type transcriptional activator CmpR
M-soli_contig_41_1	Prodigal:002006	CDS	7751	8809	.	+	0	ID=AEGHOMDF_00550;eC_number=3.1.3.11;Name=fbp;db_xref=COG:COG0158;gene=fbp;inference=ab initio prediction:Prodigal:002006,similar to AA sequence:UniProtKB:P0A993;locus_tag=AEGHOMDF_00550;product=Fructose-1%2C6-bisphosphatase class 1
M-soli_contig_41_1	Prodigal:002006	CDS	8855	9715	.	+	0	ID=AEGHOMDF_00551;eC_number=2.7.1.19;Name=prkA;db_xref=COG:COG3954;gene=prkA;inference=ab initio prediction:Prodigal:002006,similar to AA sequence:UniProtKB:P12033;locus_tag=AEGHOMDF_00551;product=Phosphoribulokinase 1
M-soli_contig_41_1	Prodigal:002006	CDS	9918	10610	.	+	0	ID=AEGHOMDF_00552;eC_number=5.1.3.1;Name=rpe;gene=rpe;inference=ab initio prediction:Prodigal:002006,similar to AA sequence:UniProtKB:P74061;locus_tag=AEGHOMDF_00552;product=Ribulose-phosphate 3-epimerase
M-soli_contig_41_1	Prodigal:002006	CDS	10604	11353	.	+	0	ID=AEGHOMDF_00553;eC_number=3.1.3.-;Name=cbbY;db_xref=COG:COG0637;gene=cbbY;inference=ab initio prediction:Prodigal:002006,similar to AA sequence:UniProtKB:P95649;locus_tag=AEGHOMDF_00553;product=Protein CbbY
M-soli_contig_41_1	Prodigal:002006	CDS	11358	11555	.	-	0	ID=AEGHOMDF_00554;inference=ab initio prediction:Prodigal:002006;locus_tag=AEGHOMDF_00554;product=hypothetical protein
M-soli_contig_41_1	Prodigal:002006	CDS	11730	12476	.	+	0	ID=AEGHOMDF_00555;db_xref=COG:COG0217;inference=ab initio prediction:Prodigal:002006,similar to AA sequence:UniProtKB:O67517;locus_tag=AEGHOMDF_00555;product=putative transcriptional regulatory protein
M-soli_contig_41_1	Prodigal:002006	CDS	13353	14018	.	+	0	ID=AEGHOMDF_00556;inference=ab initio prediction:Prodigal:002006;locus_tag=AEGHOMDF_00556;product=hypothetical protein
M-soli_contig_41_1	Prodigal:002006	CDS	14015	14641	.	+	0	ID=AEGHOMDF_00557;inference=ab initio prediction:Prodigal:002006;locus_tag=AEGHOMDF_00557;product=hypothetical protein
M-soli_contig_41_1	Prodigal:002006	CDS	14685	15980	.	+	0	ID=AEGHOMDF_00558;inference=ab initio prediction:Prodigal:002006;locus_tag=AEGHOMDF_00558;product=hypothetical protein
M-soli_contig_41_1	Prodigal:002006	CDS	16099	17508	.	-	0	ID=AEGHOMDF_00559;inference=ab initio prediction:Prodigal:002006;locus_tag=AEGHOMDF_00559;product=hypothetical protein
M-soli_contig_41_1	Prodigal:002006	CDS	17641	18774	.	-	0	ID=AEGHOMDF_00560;eC_number=4.3.3.5;Name=rebG_1;gene=rebG_1;inference=ab initio prediction:Prodigal:002006,similar to AA sequence:UniProtKB:Q8KHE4;locus_tag=AEGHOMDF_00560;product=4'-demethylrebeccamycin synthase
M-soli_contig_42_1	Prodigal:002006	CDS	176	826	.	+	0	ID=AEGHOMDF_00561;Name=acuR;gene=acuR;inference=ab initio prediction:Prodigal:002006,similar to AA sequence:UniProtKB:Q3J6K8;locus_tag=AEGHOMDF_00561;product=Transcriptional regulator AcuR
M-soli_contig_42_1	Prodigal:002006	CDS	879	1862	.	+	0	ID=AEGHOMDF_00562;eC_number=1.3.1.84;Name=acuI_1;db_xref=COG:COG0604;gene=acuI_1;inference=ab initio prediction:Prodigal:002006,similar to AA sequence:UniProtKB:Q3J6K9;locus_tag=AEGHOMDF_00562;product=Acrylyl-CoA reductase AcuI
M-soli_contig_42_1	Prodigal:002006	CDS	1926	2474	.	-	0	ID=AEGHOMDF_00563;Name=puuR_2;gene=puuR_2;inference=ab initio prediction:Prodigal:002006,similar to AA sequence:UniProtKB:P0A9U6;locus_tag=AEGHOMDF_00563;product=HTH-type transcriptional regulator PuuR
M-soli_contig_42_1	Prodigal:002006	CDS	2621	3976	.	+	0	ID=AEGHOMDF_00564;eC_number=2.6.1.18;Name=bauA;db_xref=COG:COG0161;gene=bauA;inference=ab initio prediction:Prodigal:002006,similar to AA sequence:UniProtKB:Q9I700;locus_tag=AEGHOMDF_00564;product=Beta-alanine--pyruvate aminotransferase
M-soli_contig_42_1	Prodigal:002006	CDS	4033	4824	.	-	0	ID=AEGHOMDF_00565;eC_number=3.1.26.4;Name=rnhA_1;gene=rnhA_1;inference=ab initio prediction:Prodigal:002006,protein motif:HAMAP:MF_00042;locus_tag=AEGHOMDF_00565;product=Ribonuclease H
M-soli_contig_42_1	Prodigal:002006	CDS	5170	6246	.	+	0	ID=AEGHOMDF_00566;inference=ab initio prediction:Prodigal:002006;locus_tag=AEGHOMDF_00566;product=hypothetical protein
M-soli_contig_43_1	Prodigal:002006	CDS	12	941	.	+	0	ID=AEGHOMDF_00567;Name=oxyR_1;gene=oxyR_1;inference=ab initio prediction:Prodigal:002006,similar to AA sequence:UniProtKB:P0ACQ4;locus_tag=AEGHOMDF_00567;product=Hydrogen peroxide-inducible genes activator
M-soli_contig_43_1	Prodigal:002006	CDS	1003	2064	.	+	0	ID=AEGHOMDF_00568;inference=ab initio prediction:Prodigal:002006;locus_tag=AEGHOMDF_00568;product=hypothetical protein
M-soli_contig_43_1	Prodigal:002006	CDS	2067	2414	.	+	0	ID=AEGHOMDF_00569;eC_number=2.7.1.107;Name=dgkA;db_xref=COG:COG0818;gene=dgkA;inference=ab initio prediction:Prodigal:002006,similar to AA sequence:UniProtKB:P0ABN1;locus_tag=AEGHOMDF_00569;product=Diacylglycerol kinase
M-soli_contig_43_1	Prodigal:002006	CDS	2506	4041	.	+	0	ID=AEGHOMDF_00570;eC_number=4.3.1.19;Name=ilvA;db_xref=COG:COG1171;gene=ilvA;inference=ab initio prediction:Prodigal:002006,similar to AA sequence:UniProtKB:P04968;locus_tag=AEGHOMDF_00570;product=L-threonine dehydratase biosynthetic IlvA
M-soli_contig_43_1	Prodigal:002006	CDS	4092	4748	.	-	0	ID=AEGHOMDF_00571;inference=ab initio prediction:Prodigal:002006;locus_tag=AEGHOMDF_00571;product=hypothetical protein
M-soli_contig_43_1	Prodigal:002006	CDS	4853	5773	.	-	0	ID=AEGHOMDF_00572;inference=ab initio prediction:Prodigal:002006;locus_tag=AEGHOMDF_00572;product=hypothetical protein
M-soli_contig_43_1	Prodigal:002006	CDS	5863	7203	.	-	0	ID=AEGHOMDF_00573;Name=ampG_1;db_xref=COG:COG0477;gene=ampG_1;inference=ab initio prediction:Prodigal:002006,similar to AA sequence:UniProtKB:P0AE16;locus_tag=AEGHOMDF_00573;product=Anhydromuropeptide permease
M-soli_contig_43_1	Prodigal:002006	CDS	7494	8588	.	+	0	ID=AEGHOMDF_00574;eC_number=2.7.13.3;Name=lov;gene=lov;inference=ab initio prediction:Prodigal:002006,similar to AA sequence:UniProtKB:Q1M667;locus_tag=AEGHOMDF_00574;product=Blue-light-activated histidine kinase
M-soli_contig_43_1	Prodigal:002006	CDS	8648	9076	.	+	0	ID=AEGHOMDF_00575;Name=phyR_1;gene=phyR_1;inference=ab initio prediction:Prodigal:002006,similar to AA sequence:UniProtKB:Q0PEV3;locus_tag=AEGHOMDF_00575;product=Phyllosphere-induced regulator PhyR
M-soli_contig_43_1	Prodigal:002006	CDS	9083	11791	.	-	0	ID=AEGHOMDF_00576;Name=mutS;db_xref=COG:COG0249;gene=mutS;inference=ab initio prediction:Prodigal:002006,similar to AA sequence:UniProtKB:P0A1Y0;locus_tag=AEGHOMDF_00576;product=DNA mismatch repair protein MutS
M-soli_contig_43_1	Prodigal:002006	CDS	12007	14301	.	+	0	ID=AEGHOMDF_00577;eC_number=1.1.1.40;Name=tme;db_xref=COG:COG0280;gene=tme;inference=ab initio prediction:Prodigal:002006,similar to AA sequence:UniProtKB:O30808;locus_tag=AEGHOMDF_00577;product=NADP-dependent malic enzyme
M-soli_contig_43_1	Prodigal:002006	CDS	14424	14711	.	-	0	ID=AEGHOMDF_00578;inference=ab initio prediction:Prodigal:002006;locus_tag=AEGHOMDF_00578;product=hypothetical protein
M-soli_contig_44_1	Prodigal:002006	CDS	3	242	.	+	0	ID=AEGHOMDF_00579;eC_number=1.1.1.22;Name=rkpK_2;db_xref=COG:COG1004;gene=rkpK_2;inference=ab initio prediction:Prodigal:002006,similar to AA sequence:UniProtKB:O54068;locus_tag=AEGHOMDF_00579;product=UDP-glucose 6-dehydrogenase
M-soli_contig_44_1	Prodigal:002006	CDS	1304	1540	.	+	0	ID=AEGHOMDF_00580;inference=ab initio prediction:Prodigal:002006;locus_tag=AEGHOMDF_00580;product=hypothetical protein
M-soli_contig_44_1	Prodigal:002006	CDS	1521	2756	.	+	0	ID=AEGHOMDF_00581;inference=ab initio prediction:Prodigal:002006;locus_tag=AEGHOMDF_00581;product=hypothetical protein
M-soli_contig_44_1	Prodigal:002006	CDS	2746	3225	.	+	0	ID=AEGHOMDF_00582;inference=ab initio prediction:Prodigal:002006;locus_tag=AEGHOMDF_00582;product=hypothetical protein
M-soli_contig_44_1	Prodigal:002006	CDS	3314	3784	.	+	0	ID=AEGHOMDF_00583;inference=ab initio prediction:Prodigal:002006;locus_tag=AEGHOMDF_00583;product=hypothetical protein
M-soli_contig_44_1	Prodigal:002006	CDS	3806	4507	.	+	0	ID=AEGHOMDF_00584;inference=ab initio prediction:Prodigal:002006;locus_tag=AEGHOMDF_00584;product=hypothetical protein
M-soli_contig_44_1	Prodigal:002006	CDS	4696	6045	.	-	0	ID=AEGHOMDF_00585;inference=ab initio prediction:Prodigal:002006;locus_tag=AEGHOMDF_00585;product=hypothetical protein
M-soli_contig_44_1	Prodigal:002006	CDS	7175	7852	.	-	0	ID=AEGHOMDF_00586;inference=ab initio prediction:Prodigal:002006;locus_tag=AEGHOMDF_00586;product=hypothetical protein
M-soli_contig_45_1	Prodigal:002006	CDS	38	346	.	+	0	ID=AEGHOMDF_00587;eC_number=6.1.1.4;Name=leuS_1;db_xref=COG:COG0495;gene=leuS_1;inference=ab initio prediction:Prodigal:002006,similar to AA sequence:UniProtKB:P9WFV1;locus_tag=AEGHOMDF_00587;product=Leucine--tRNA ligase
M-soli_contig_45_1	Prodigal:002006	CDS	479	1033	.	+	0	ID=AEGHOMDF_00588;inference=ab initio prediction:Prodigal:002006;locus_tag=AEGHOMDF_00588;product=hypothetical protein
M-soli_contig_45_1	Prodigal:002006	CDS	1055	2086	.	+	0	ID=AEGHOMDF_00589;inference=ab initio prediction:Prodigal:002006;locus_tag=AEGHOMDF_00589;product=hypothetical protein
M-soli_contig_45_1	Prodigal:002006	CDS	2142	3035	.	-	0	ID=AEGHOMDF_00590;Name=parB;gene=parB;inference=ab initio prediction:Prodigal:002006,similar to AA sequence:UniProtKB:B8GW30;locus_tag=AEGHOMDF_00590;product=Chromosome-partitioning protein ParB
M-soli_contig_45_1	Prodigal:002006	CDS	3177	4019	.	-	0	ID=AEGHOMDF_00591;Name=parA;gene=parA;inference=ab initio prediction:Prodigal:002006,similar to AA sequence:UniProtKB:B8GW31;locus_tag=AEGHOMDF_00591;product=Chromosome partitioning protein ParA
M-soli_contig_45_1	Prodigal:002006	CDS	4016	4648	.	-	0	ID=AEGHOMDF_00592;eC_number=2.1.1.170;Name=rsmG;gene=rsmG;inference=ab initio prediction:Prodigal:002006,protein motif:HAMAP:MF_00074;locus_tag=AEGHOMDF_00592;product=Ribosomal RNA small subunit methyltransferase G
M-soli_contig_46_1	Prodigal:002006	CDS	258	779	.	+	0	ID=AEGHOMDF_00593;Name=yabI;db_xref=COG:COG0586;gene=yabI;inference=ab initio prediction:Prodigal:002006,similar to AA sequence:UniProtKB:P30149;locus_tag=AEGHOMDF_00593;product=Inner membrane protein YabI
M-soli_contig_46_1	Prodigal:002006	CDS	822	1418	.	-	0	ID=AEGHOMDF_00594;inference=ab initio prediction:Prodigal:002006;locus_tag=AEGHOMDF_00594;product=hypothetical protein
M-soli_contig_46_1	Prodigal:002006	CDS	1688	2173	.	+	0	ID=AEGHOMDF_00595;inference=ab initio prediction:Prodigal:002006;locus_tag=AEGHOMDF_00595;product=hypothetical protein
M-soli_contig_46_1	Prodigal:002006	CDS	2263	2883	.	-	0	ID=AEGHOMDF_00596;eC_number=3.1.-.-;Name=mhqD;db_xref=COG:COG0400;gene=mhqD;inference=ab initio prediction:Prodigal:002006,similar to AA sequence:UniProtKB:O34842;locus_tag=AEGHOMDF_00596;product=Putative hydrolase MhqD
M-soli_contig_46_1	Prodigal:002006	CDS	2901	3830	.	-	0	ID=AEGHOMDF_00597;eC_number=1.13.11.-;Name=mhqO;db_xref=COG:COG0346;gene=mhqO;inference=ab initio prediction:Prodigal:002006,similar to AA sequence:UniProtKB:P96693;locus_tag=AEGHOMDF_00597;product=Putative ring-cleaving dioxygenase MhqO
M-soli_contig_46_1	Prodigal:002006	CDS	4024	4920	.	-	0	ID=AEGHOMDF_00598;Name=dmlR_1;gene=dmlR_1;inference=ab initio prediction:Prodigal:002006,similar to AA sequence:UniProtKB:P76250;locus_tag=AEGHOMDF_00598;product=HTH-type transcriptional regulator DmlR
M-soli_contig_46_1	Prodigal:002006	CDS	5060	5854	.	+	0	ID=AEGHOMDF_00599;eC_number=1.1.1.100;Name=fabG_2;gene=fabG_2;inference=ab initio prediction:Prodigal:002006,similar to AA sequence:UniProtKB:O67610;locus_tag=AEGHOMDF_00599;product=3-oxoacyl-[acyl-carrier-protein] reductase FabG
M-soli_contig_46_1	Prodigal:002006	CDS	5894	6763	.	-	0	ID=AEGHOMDF_00600;eC_number=1.1.1.373;Name=yihU;db_xref=COG:COG2084;gene=yihU;inference=ab initio prediction:Prodigal:002006,similar to AA sequence:UniProtKB:P0A9V8;locus_tag=AEGHOMDF_00600;product=3-sulfolactaldehyde reductase
M-soli_contig_46_1	Prodigal:002006	CDS	6791	7792	.	-	0	ID=AEGHOMDF_00601;eC_number=3.7.1.14;Name=mhpC_1;gene=mhpC_1;inference=ab initio prediction:Prodigal:002006,similar to AA sequence:UniProtKB:Q8KZP5;locus_tag=AEGHOMDF_00601;product=2-hydroxy-6-oxononadienedioate/2-hydroxy-6-oxononatrienedioate hydrolase
M-soli_contig_46_1	Prodigal:002006	CDS	7906	9336	.	+	0	ID=AEGHOMDF_00602;Name=ribZ;gene=ribZ;inference=ab initio prediction:Prodigal:002006,similar to AA sequence:UniProtKB:Q180E3;locus_tag=AEGHOMDF_00602;product=Riboflavin transporter RibZ
M-soli_contig_46_1	Prodigal:002006	CDS	10061	10387	.	-	0	ID=AEGHOMDF_00603;inference=ab initio prediction:Prodigal:002006;locus_tag=AEGHOMDF_00603;product=hypothetical protein
M-soli_contig_46_1	Prodigal:002006	CDS	10865	10990	.	+	0	ID=AEGHOMDF_00604;inference=ab initio prediction:Prodigal:002006;locus_tag=AEGHOMDF_00604;product=hypothetical protein
M-soli_contig_46_1	Prodigal:002006	CDS	11159	11608	.	+	0	ID=AEGHOMDF_00605;inference=ab initio prediction:Prodigal:002006;locus_tag=AEGHOMDF_00605;product=hypothetical protein
M-soli_contig_46_1	Prodigal:002006	CDS	12379	13404	.	+	0	ID=AEGHOMDF_00606;inference=ab initio prediction:Prodigal:002006;locus_tag=AEGHOMDF_00606;product=hypothetical protein
M-soli_contig_46_1	Prodigal:002006	CDS	13452	13877	.	-	0	ID=AEGHOMDF_00607;inference=ab initio prediction:Prodigal:002006;locus_tag=AEGHOMDF_00607;product=hypothetical protein
M-soli_contig_47_1	Prodigal:002006	CDS	132	872	.	-	0	ID=AEGHOMDF_00608;Name=ompR_1;gene=ompR_1;inference=ab initio prediction:Prodigal:002006,similar to AA sequence:UniProtKB:P0AA16;locus_tag=AEGHOMDF_00608;product=Transcriptional regulatory protein OmpR
M-soli_contig_47_1	Prodigal:002006	CDS	1241	3070	.	+	0	ID=AEGHOMDF_00609;eC_number=2.7.-.-;Name=sasA_1;gene=sasA_1;inference=ab initio prediction:Prodigal:002006,protein motif:HAMAP:MF_01837;locus_tag=AEGHOMDF_00609;product=Adaptive-response sensory-kinase SasA
M-soli_contig_47_1	Prodigal:002006	CDS	3460	3681	.	+	0	ID=AEGHOMDF_00610;inference=ab initio prediction:Prodigal:002006;locus_tag=AEGHOMDF_00610;product=hypothetical protein
M-soli_contig_47_1	Prodigal:002006	CDS	3737	3871	.	-	0	ID=AEGHOMDF_00611;inference=ab initio prediction:Prodigal:002006;locus_tag=AEGHOMDF_00611;product=hypothetical protein
M-soli_contig_47_1	Prodigal:002006	CDS	4374	5201	.	+	0	ID=AEGHOMDF_00612;inference=ab initio prediction:Prodigal:002006;locus_tag=AEGHOMDF_00612;product=hypothetical protein
M-soli_contig_47_1	Prodigal:002006	CDS	5224	5607	.	-	0	ID=AEGHOMDF_00613;inference=ab initio prediction:Prodigal:002006;locus_tag=AEGHOMDF_00613;product=hypothetical protein
M-soli_contig_47_1	Prodigal:002006	CDS	5842	8184	.	-	0	ID=AEGHOMDF_00614;eC_number=1.2.5.2;inference=ab initio prediction:Prodigal:002006,similar to AA sequence:UniProtKB:P17201;locus_tag=AEGHOMDF_00614;product=Membrane-bound aldehyde dehydrogenase [pyrroloquinoline-quinone]
M-soli_contig_47_1	Prodigal:002006	CDS	8181	8669	.	-	0	ID=AEGHOMDF_00615;eC_number=1.3.99.16;Name=iorA_1;gene=iorA_1;inference=ab initio prediction:Prodigal:002006,similar to AA sequence:UniProtKB:Q51697;locus_tag=AEGHOMDF_00615;product=Isoquinoline 1-oxidoreductase subunit alpha
M-soli_contig_47_1	Prodigal:002006	CDS	9049	11070	.	-	0	ID=AEGHOMDF_00616;Name=kup_1;gene=kup_1;inference=ab initio prediction:Prodigal:002006,protein motif:HAMAP:MF_01522;locus_tag=AEGHOMDF_00616;product=Low affinity potassium transport system protein kup
M-soli_contig_47_1	Prodigal:002006	CDS	11300	12610	.	-	0	ID=AEGHOMDF_00617;eC_number=1.17.7.3;Name=ispG;db_xref=COG:COG0821;gene=ispG;inference=ab initio prediction:Prodigal:002006,similar to AA sequence:UniProtKB:Q5SLI8;locus_tag=AEGHOMDF_00617;product=4-hydroxy-3-methylbut-2-en-1-yl diphosphate synthase (flavodoxin)
M-soli_contig_47_1	Prodigal:002006	CDS	12982	14136	.	+	0	ID=AEGHOMDF_00618;inference=ab initio prediction:Prodigal:002006;locus_tag=AEGHOMDF_00618;product=hypothetical protein
M-soli_contig_47_1	Prodigal:002006	CDS	14226	14840	.	+	0	ID=AEGHOMDF_00619;inference=ab initio prediction:Prodigal:002006;locus_tag=AEGHOMDF_00619;product=hypothetical protein
M-soli_contig_47_1	Prodigal:002006	CDS	14951	15733	.	+	0	ID=AEGHOMDF_00620;inference=ab initio prediction:Prodigal:002006;locus_tag=AEGHOMDF_00620;product=hypothetical protein
M-soli_contig_47_1	Prodigal:002006	CDS	15747	16733	.	-	0	ID=AEGHOMDF_00621;Name=ribF;gene=ribF;inference=ab initio prediction:Prodigal:002006,similar to AA sequence:UniProtKB:Q59263;locus_tag=AEGHOMDF_00621;product=Bifunctional riboflavin kinase/FMN adenylyltransferase
M-soli_contig_47_1	Prodigal:002006	CDS	17016	17399	.	+	0	ID=AEGHOMDF_00622;Name=cheY_1;db_xref=COG:COG0784;gene=cheY_1;inference=ab initio prediction:Prodigal:002006,similar to AA sequence:UniProtKB:P0AE67;locus_tag=AEGHOMDF_00622;product=Chemotaxis protein CheY
M-soli_contig_47_1	Prodigal:002006	CDS	17520	18053	.	+	0	ID=AEGHOMDF_00623;inference=ab initio prediction:Prodigal:002006;locus_tag=AEGHOMDF_00623;product=hypothetical protein
M-soli_contig_47_1	Prodigal:002006	CDS	18078	18992	.	-	0	ID=AEGHOMDF_00624;eC_number=3.1.3.21;db_xref=COG:COG0647;inference=ab initio prediction:Prodigal:002006,similar to AA sequence:UniProtKB:O33194;locus_tag=AEGHOMDF_00624;product=D%2CL-glycerol 3-phosphate phosphatase
M-soli_contig_47_1	Prodigal:002006	CDS	19061	19750	.	-	0	ID=AEGHOMDF_00625;inference=ab initio prediction:Prodigal:002006;locus_tag=AEGHOMDF_00625;product=hypothetical protein
M-soli_contig_48_1	Prodigal:002006	CDS	139	1050	.	+	0	ID=AEGHOMDF_00626;inference=ab initio prediction:Prodigal:002006;locus_tag=AEGHOMDF_00626;product=hypothetical protein
M-soli_contig_48_1	Prodigal:002006	CDS	1137	2093	.	+	0	ID=AEGHOMDF_00627;eC_number=2.1.1.144;Name=tam_1;gene=tam_1;inference=ab initio prediction:Prodigal:002006,protein motif:HAMAP:MF_00560;locus_tag=AEGHOMDF_00627;product=Trans-aconitate 2-methyltransferase
M-soli_contig_48_1	Prodigal:002006	CDS	2221	2973	.	+	0	ID=AEGHOMDF_00628;inference=ab initio prediction:Prodigal:002006;locus_tag=AEGHOMDF_00628;product=hypothetical protein
M-soli_contig_48_1	Prodigal:002006	CDS	2993	3415	.	-	0	ID=AEGHOMDF_00629;eC_number=3.1.1.29;Name=arfB;db_xref=COG:COG1186;gene=arfB;inference=ab initio prediction:Prodigal:002006,similar to AA sequence:UniProtKB:P40711;locus_tag=AEGHOMDF_00629;product=Peptidyl-tRNA hydrolase ArfB
M-soli_contig_48_1	Prodigal:002006	CDS	3488	3796	.	-	0	ID=AEGHOMDF_00630;Name=bolA;db_xref=COG:COG0271;gene=bolA;inference=ab initio prediction:Prodigal:002006,similar to AA sequence:UniProtKB:P0ABE2;locus_tag=AEGHOMDF_00630;product=DNA-binding transcriptional regulator BolA
M-soli_contig_48_1	Prodigal:002006	CDS	3913	4536	.	+	0	ID=AEGHOMDF_00631;Name=dnaJ_1;gene=dnaJ_1;inference=ab initio prediction:Prodigal:002006,protein motif:HAMAP:MF_01152;locus_tag=AEGHOMDF_00631;product=Chaperone protein DnaJ
M-soli_contig_48_1	Prodigal:002006	CDS	4787	5770	.	+	0	ID=AEGHOMDF_00632;eC_number=6.6.1.2;Name=cobS;gene=cobS;inference=ab initio prediction:Prodigal:002006,similar to AA sequence:UniProtKB:P29933;locus_tag=AEGHOMDF_00632;product=Aerobic cobaltochelatase subunit CobS
M-soli_contig_48_1	Prodigal:002006	CDS	5789	6286	.	+	0	ID=AEGHOMDF_00633;inference=ab initio prediction:Prodigal:002006;locus_tag=AEGHOMDF_00633;product=hypothetical protein
M-soli_contig_48_1	Prodigal:002006	CDS	6291	8198	.	+	0	ID=AEGHOMDF_00634;eC_number=6.6.1.2;Name=cobT;gene=cobT;inference=ab initio prediction:Prodigal:002006,similar to AA sequence:UniProtKB:P29934;locus_tag=AEGHOMDF_00634;product=Aerobic cobaltochelatase subunit CobT
M-soli_contig_48_1	Prodigal:002006	CDS	8368	8673	.	-	0	ID=AEGHOMDF_00635;Name=rpmB;db_xref=COG:COG0227;gene=rpmB;inference=ab initio prediction:Prodigal:002006,similar to AA sequence:UniProtKB:Q6NCH9;locus_tag=AEGHOMDF_00635;product=50S ribosomal protein L28
M-soli_contig_48_1	Prodigal:002006	CDS	8981	9949	.	+	0	ID=AEGHOMDF_00636;inference=ab initio prediction:Prodigal:002006;locus_tag=AEGHOMDF_00636;product=hypothetical protein
M-soli_contig_48_1	Prodigal:002006	CDS	9957	10319	.	+	0	ID=AEGHOMDF_00637;inference=ab initio prediction:Prodigal:002006;locus_tag=AEGHOMDF_00637;product=hypothetical protein
M-soli_contig_48_1	Prodigal:002006	CDS	10338	12575	.	-	0	ID=AEGHOMDF_00638;inference=ab initio prediction:Prodigal:002006;locus_tag=AEGHOMDF_00638;product=hypothetical protein
M-soli_contig_49_1	Prodigal:002006	CDS	124	318	.	-	0	ID=AEGHOMDF_00639;inference=ab initio prediction:Prodigal:002006;locus_tag=AEGHOMDF_00639;product=hypothetical protein
M-soli_contig_49_1	Prodigal:002006	CDS	475	2217	.	+	0	ID=AEGHOMDF_00640;inference=ab initio prediction:Prodigal:002006;locus_tag=AEGHOMDF_00640;product=hypothetical protein
M-soli_contig_50_1	Prodigal:002006	CDS	301	537	.	-	0	ID=AEGHOMDF_00641;inference=ab initio prediction:Prodigal:002006;locus_tag=AEGHOMDF_00641;product=hypothetical protein
M-soli_contig_50_1	Prodigal:002006	CDS	567	764	.	-	0	ID=AEGHOMDF_00642;inference=ab initio prediction:Prodigal:002006;locus_tag=AEGHOMDF_00642;product=hypothetical protein
M-soli_contig_50_1	Prodigal:002006	CDS	946	1218	.	-	0	ID=AEGHOMDF_00643;inference=ab initio prediction:Prodigal:002006;locus_tag=AEGHOMDF_00643;product=hypothetical protein
M-soli_contig_50_1	Prodigal:002006	CDS	1292	1714	.	-	0	ID=AEGHOMDF_00644;Name=epsF;db_xref=COG:COG1459;gene=epsF;inference=ab initio prediction:Prodigal:002006,similar to AA sequence:UniProtKB:P45780;locus_tag=AEGHOMDF_00644;product=Type II secretion system protein F
M-soli_contig_51_1	Prodigal:002006	CDS	44	1018	.	-	0	ID=AEGHOMDF_00645;eC_number=4.1.3.24;Name=mcl1;db_xref=COG:COG2301;gene=mcl1;inference=ab initio prediction:Prodigal:002006,similar to AA sequence:UniProtKB:Q3J5L6;locus_tag=AEGHOMDF_00645;product=L-malyl-CoA/beta-methylmalyl-CoA lyase
M-soli_contig_51_1	Prodigal:002006	CDS	1191	3950	.	-	0	ID=AEGHOMDF_00646;eC_number=4.1.1.31;Name=ppc_1;db_xref=COG:COG2352;gene=ppc_1;inference=ab initio prediction:Prodigal:002006,similar to AA sequence:UniProtKB:Q59757;locus_tag=AEGHOMDF_00646;product=Phosphoenolpyruvate carboxylase
M-soli_contig_51_1	Prodigal:002006	CDS	4135	5028	.	-	0	ID=AEGHOMDF_00647;eC_number=6.2.1.5;Name=sucD_1;db_xref=COG:COG0074;gene=sucD_1;inference=ab initio prediction:Prodigal:002006,similar to AA sequence:UniProtKB:P80865;locus_tag=AEGHOMDF_00647;product=Succinate--CoA ligase [ADP-forming] subunit alpha
M-soli_contig_51_1	Prodigal:002006	CDS	5067	5438	.	-	0	ID=AEGHOMDF_00648;eC_number=6.2.1.5;Name=sucC_1;db_xref=COG:COG0045;gene=sucC_1;inference=ab initio prediction:Prodigal:002006,similar to AA sequence:UniProtKB:P80886;locus_tag=AEGHOMDF_00648;product=Succinate--CoA ligase [ADP-forming] subunit beta
M-soli_contig_52_1	Prodigal:002006	CDS	121	744	.	-	0	ID=AEGHOMDF_00649;inference=ab initio prediction:Prodigal:002006;locus_tag=AEGHOMDF_00649;product=hypothetical protein
M-soli_contig_52_1	Prodigal:002006	CDS	906	1997	.	-	0	ID=AEGHOMDF_00650;inference=ab initio prediction:Prodigal:002006;locus_tag=AEGHOMDF_00650;product=hypothetical protein
M-soli_contig_53_1	Prodigal:002006	CDS	191	934	.	-	0	ID=AEGHOMDF_00651;Name=fnr_1;db_xref=COG:COG0664;gene=fnr_1;inference=ab initio prediction:Prodigal:002006,similar to AA sequence:UniProtKB:Q9EXQ1;locus_tag=AEGHOMDF_00651;product=Anaerobic regulatory protein
M-soli_contig_53_1	Prodigal:002006	CDS	1197	1448	.	-	0	ID=AEGHOMDF_00652;inference=ab initio prediction:Prodigal:002006;locus_tag=AEGHOMDF_00652;product=hypothetical protein
M-soli_contig_53_1	Prodigal:002006	CDS	1632	2366	.	-	0	ID=AEGHOMDF_00653;Name=fixK;db_xref=COG:COG0664;gene=fixK;inference=ab initio prediction:Prodigal:002006,similar to AA sequence:UniProtKB:P29286;locus_tag=AEGHOMDF_00653;product=Nitrogen fixation regulation protein FixK
M-soli_contig_53_1	Prodigal:002006	CDS	2705	3619	.	+	0	ID=AEGHOMDF_00654;Name=pgrR_1;gene=pgrR_1;inference=ab initio prediction:Prodigal:002006,similar to AA sequence:UniProtKB:P77333;locus_tag=AEGHOMDF_00654;product=HTH-type transcriptional regulator PgrR
M-soli_contig_53_1	Prodigal:002006	CDS	3740	4486	.	+	0	ID=AEGHOMDF_00655;eC_number=1.1.1.-;Name=linC;db_xref=COG:COG1028;gene=linC;inference=ab initio prediction:Prodigal:002006,similar to AA sequence:UniProtKB:D4YYG1;locus_tag=AEGHOMDF_00655;product=2%2C5-dichloro-2%2C5-cyclohexadiene-1%2C4-diol dehydrogenase
M-soli_contig_53_1	Prodigal:002006	CDS	4520	4918	.	+	0	ID=AEGHOMDF_00656;inference=ab initio prediction:Prodigal:002006;locus_tag=AEGHOMDF_00656;product=hypothetical protein
M-soli_contig_54_1	Prodigal:002006	CDS	287	1030	.	-	0	ID=AEGHOMDF_00657;inference=ab initio prediction:Prodigal:002006;locus_tag=AEGHOMDF_00657;product=hypothetical protein
M-soli_contig_54_1	Prodigal:002006	CDS	1187	1438	.	+	0	ID=AEGHOMDF_00658;inference=ab initio prediction:Prodigal:002006;locus_tag=AEGHOMDF_00658;product=hypothetical protein
M-soli_contig_54_1	Prodigal:002006	CDS	1489	1713	.	-	0	ID=AEGHOMDF_00659;inference=ab initio prediction:Prodigal:002006;locus_tag=AEGHOMDF_00659;product=hypothetical protein
M-soli_contig_55_1	Prodigal:002006	CDS	87	779	.	+	0	ID=AEGHOMDF_00660;inference=ab initio prediction:Prodigal:002006;locus_tag=AEGHOMDF_00660;product=hypothetical protein
M-soli_contig_55_1	Prodigal:002006	CDS	760	1047	.	-	0	ID=AEGHOMDF_00661;Name=groS1;db_xref=COG:COG0234;gene=groS1;inference=ab initio prediction:Prodigal:002006,similar to AA sequence:UniProtKB:P35473;locus_tag=AEGHOMDF_00661;product=10 kDa chaperonin 1
M-soli_contig_55_1	Prodigal:002006	CDS	1355	2170	.	+	0	ID=AEGHOMDF_00662;inference=ab initio prediction:Prodigal:002006;locus_tag=AEGHOMDF_00662;product=hypothetical protein
M-soli_contig_55_1	Prodigal:002006	CDS	2473	2571	.	-	0	ID=AEGHOMDF_00663;inference=ab initio prediction:Prodigal:002006;locus_tag=AEGHOMDF_00663;product=hypothetical protein
M-soli_contig_55_1	Prodigal:002006	CDS	3457	3639	.	-	0	ID=AEGHOMDF_00664;inference=ab initio prediction:Prodigal:002006;locus_tag=AEGHOMDF_00664;product=hypothetical protein
M-soli_contig_55_1	Prodigal:002006	CDS	4198	4623	.	+	0	ID=AEGHOMDF_00665;inference=ab initio prediction:Prodigal:002006;locus_tag=AEGHOMDF_00665;product=hypothetical protein
M-soli_contig_55_1	Prodigal:002006	CDS	4645	4884	.	-	0	ID=AEGHOMDF_00666;inference=ab initio prediction:Prodigal:002006;locus_tag=AEGHOMDF_00666;product=hypothetical protein
M-soli_contig_55_1	Prodigal:002006	CDS	5142	6626	.	-	0	ID=AEGHOMDF_00667;eC_number=2.7.11.1;Name=kaiC_2;gene=kaiC_2;inference=ab initio prediction:Prodigal:002006,similar to AA sequence:UniProtKB:Q6L8J9;locus_tag=AEGHOMDF_00667;product=Circadian clock protein kinase KaiC
M-soli_contig_55_1	Prodigal:002006	CDS	6754	6963	.	-	0	ID=AEGHOMDF_00668;inference=ab initio prediction:Prodigal:002006;locus_tag=AEGHOMDF_00668;product=hypothetical protein
M-soli_contig_55_1	Prodigal:002006	CDS	7092	7835	.	-	0	ID=AEGHOMDF_00669;Name=fnr_2;db_xref=COG:COG0664;gene=fnr_2;inference=ab initio prediction:Prodigal:002006,similar to AA sequence:UniProtKB:P0A9E5;locus_tag=AEGHOMDF_00669;product=Fumarate and nitrate reduction regulatory protein
M-soli_contig_55_1	Prodigal:002006	CDS	8173	8598	.	+	0	ID=AEGHOMDF_00670;inference=ab initio prediction:Prodigal:002006;locus_tag=AEGHOMDF_00670;product=hypothetical protein
M-soli_contig_56_1	Prodigal:002006	CDS	219	410	.	+	0	ID=AEGHOMDF_00671;inference=ab initio prediction:Prodigal:002006;locus_tag=AEGHOMDF_00671;product=hypothetical protein
M-soli_contig_56_1	Prodigal:002006	CDS	1043	1279	.	+	0	ID=AEGHOMDF_00672;inference=ab initio prediction:Prodigal:002006;locus_tag=AEGHOMDF_00672;product=hypothetical protein
M-soli_contig_56_1	Prodigal:002006	CDS	1289	1564	.	-	0	ID=AEGHOMDF_00673;inference=ab initio prediction:Prodigal:002006;locus_tag=AEGHOMDF_00673;product=hypothetical protein
M-soli_contig_56_1	Prodigal:002006	CDS	3047	3334	.	-	0	ID=AEGHOMDF_00674;inference=ab initio prediction:Prodigal:002006;locus_tag=AEGHOMDF_00674;product=hypothetical protein
M-soli_contig_56_1	Prodigal:002006	CDS	3301	3516	.	-	0	ID=AEGHOMDF_00675;inference=ab initio prediction:Prodigal:002006;locus_tag=AEGHOMDF_00675;product=hypothetical protein
M-soli_contig_56_1	Prodigal:002006	CDS	3639	4382	.	-	0	ID=AEGHOMDF_00676;Name=fnr_3;db_xref=COG:COG0664;gene=fnr_3;inference=ab initio prediction:Prodigal:002006,similar to AA sequence:UniProtKB:Q9EXQ1;locus_tag=AEGHOMDF_00676;product=Anaerobic regulatory protein
M-soli_contig_56_1	Prodigal:002006	CDS	5130	5396	.	+	0	ID=AEGHOMDF_00677;inference=ab initio prediction:Prodigal:002006;locus_tag=AEGHOMDF_00677;product=hypothetical protein
M-soli_contig_56_1	Prodigal:002006	CDS	5747	6013	.	-	0	ID=AEGHOMDF_00678;inference=ab initio prediction:Prodigal:002006;locus_tag=AEGHOMDF_00678;product=hypothetical protein
M-soli_contig_56_1	Prodigal:002006	CDS	6249	6983	.	-	0	ID=AEGHOMDF_00679;inference=ab initio prediction:Prodigal:002006;locus_tag=AEGHOMDF_00679;product=hypothetical protein
M-soli_contig_56_1	Prodigal:002006	CDS	7182	7415	.	-	0	ID=AEGHOMDF_00680;inference=ab initio prediction:Prodigal:002006;locus_tag=AEGHOMDF_00680;product=hypothetical protein
M-soli_contig_56_1	Prodigal:002006	CDS	7692	8411	.	-	0	ID=AEGHOMDF_00681;inference=ab initio prediction:Prodigal:002006;locus_tag=AEGHOMDF_00681;product=hypothetical protein
M-soli_contig_56_1	Prodigal:002006	CDS	8813	9046	.	-	0	ID=AEGHOMDF_00682;Name=ctrA_1;gene=ctrA_1;inference=ab initio prediction:Prodigal:002006,similar to AA sequence:UniProtKB:Q8FZ93;locus_tag=AEGHOMDF_00682;product=Cell cycle response regulator CtrA
M-soli_contig_57_1	Prodigal:002006	CDS	438	1262	.	+	0	ID=AEGHOMDF_00683;inference=ab initio prediction:Prodigal:002006;locus_tag=AEGHOMDF_00683;product=hypothetical protein
M-soli_contig_57_1	Prodigal:002006	CDS	1507	2295	.	-	0	ID=AEGHOMDF_00684;Name=rsbQ;gene=rsbQ;inference=ab initio prediction:Prodigal:002006,similar to AA sequence:UniProtKB:O07015;locus_tag=AEGHOMDF_00684;product=Sigma factor SigB regulation protein RsbQ
M-soli_contig_57_1	Prodigal:002006	CDS	2656	3402	.	+	0	ID=AEGHOMDF_00685;Name=fnr_4;db_xref=COG:COG0664;gene=fnr_4;inference=ab initio prediction:Prodigal:002006,similar to AA sequence:UniProtKB:P0A9E5;locus_tag=AEGHOMDF_00685;product=Fumarate and nitrate reduction regulatory protein
M-soli_contig_57_1	Prodigal:002006	CDS	4190	4402	.	+	0	ID=AEGHOMDF_00686;inference=ab initio prediction:Prodigal:002006;locus_tag=AEGHOMDF_00686;product=hypothetical protein
M-soli_contig_58_1	Prodigal:002006	CDS	249	1040	.	+	0	ID=AEGHOMDF_00687;Name=anr;gene=anr;inference=ab initio prediction:Prodigal:002006,similar to AA sequence:UniProtKB:O85222;locus_tag=AEGHOMDF_00687;product=Transcriptional activator protein Anr
M-soli_contig_58_1	Prodigal:002006	CDS	1305	2090	.	+	0	ID=AEGHOMDF_00688;inference=ab initio prediction:Prodigal:002006;locus_tag=AEGHOMDF_00688;product=hypothetical protein
M-soli_contig_58_1	Prodigal:002006	CDS	2112	2477	.	-	0	ID=AEGHOMDF_00689;inference=ab initio prediction:Prodigal:002006;locus_tag=AEGHOMDF_00689;product=hypothetical protein
M-soli_contig_58_1	Prodigal:002006	CDS	2474	4702	.	-	0	ID=AEGHOMDF_00690;inference=ab initio prediction:Prodigal:002006;locus_tag=AEGHOMDF_00690;product=hypothetical protein
M-soli_contig_58_1	Prodigal:002006	CDS	5031	5249	.	+	0	ID=AEGHOMDF_00691;inference=ab initio prediction:Prodigal:002006;locus_tag=AEGHOMDF_00691;product=hypothetical protein
M-soli_contig_58_1	Prodigal:002006	CDS	5306	5662	.	-	0	ID=AEGHOMDF_00692;inference=ab initio prediction:Prodigal:002006;locus_tag=AEGHOMDF_00692;product=hypothetical protein
M-soli_contig_59_1	Prodigal:002006	CDS	266	508	.	+	0	ID=AEGHOMDF_00693;inference=ab initio prediction:Prodigal:002006;locus_tag=AEGHOMDF_00693;product=hypothetical protein
M-soli_contig_59_1	Prodigal:002006	CDS	668	1948	.	-	0	ID=AEGHOMDF_00694;eC_number=1.18.1.5;Name=camA;gene=camA;inference=ab initio prediction:Prodigal:002006,similar to AA sequence:UniProtKB:P16640;locus_tag=AEGHOMDF_00694;product=Putidaredoxin reductase CamA
M-soli_contig_59_1	Prodigal:002006	CDS	1945	2193	.	-	0	ID=AEGHOMDF_00695;inference=ab initio prediction:Prodigal:002006;locus_tag=AEGHOMDF_00695;product=hypothetical protein
M-soli_contig_59_1	Prodigal:002006	CDS	2496	3344	.	-	0	ID=AEGHOMDF_00696;inference=ab initio prediction:Prodigal:002006;locus_tag=AEGHOMDF_00696;product=hypothetical protein
M-soli_contig_59_1	Prodigal:002006	CDS	3826	4446	.	+	0	ID=AEGHOMDF_00697;inference=ab initio prediction:Prodigal:002006;locus_tag=AEGHOMDF_00697;product=hypothetical protein
M-soli_contig_59_1	Prodigal:002006	CDS	4488	5564	.	-	0	ID=AEGHOMDF_00698;inference=ab initio prediction:Prodigal:002006;locus_tag=AEGHOMDF_00698;product=hypothetical protein
M-soli_contig_59_1	Prodigal:002006	CDS	5561	6475	.	-	0	ID=AEGHOMDF_00699;Name=fdnH;db_xref=COG:COG0437;gene=fdnH;inference=ab initio prediction:Prodigal:002006,similar to AA sequence:UniProtKB:P0AAJ3;locus_tag=AEGHOMDF_00699;product=Formate dehydrogenase%2C nitrate-inducible%2C iron-sulfur subunit
M-soli_contig_59_1	Prodigal:002006	CDS	6483	6701	.	-	0	ID=AEGHOMDF_00700;inference=ab initio prediction:Prodigal:002006;locus_tag=AEGHOMDF_00700;product=hypothetical protein
M-soli_contig_59_1	Prodigal:002006	CDS	6990	7637	.	+	0	ID=AEGHOMDF_00701;eC_number=1.9.6.1;Name=napA_1;gene=napA_1;inference=ab initio prediction:Prodigal:002006,protein motif:HAMAP:MF_01630;locus_tag=AEGHOMDF_00701;product=Periplasmic nitrate reductase
M-soli_contig_59_1	Prodigal:002006	CDS	7692	10241	.	+	0	ID=AEGHOMDF_00702;eC_number=1.17.1.9;Name=fdoG;db_xref=COG:COG0243;gene=fdoG;inference=ab initio prediction:Prodigal:002006,similar to AA sequence:UniProtKB:P32176;locus_tag=AEGHOMDF_00702;product=Formate dehydrogenase-O major subunit
M-soli_contig_59_1	Prodigal:002006	CDS	10231	10578	.	+	0	ID=AEGHOMDF_00703;inference=ab initio prediction:Prodigal:002006;locus_tag=AEGHOMDF_00703;product=hypothetical protein
M-soli_contig_59_1	Prodigal:002006	CDS	10605	11912	.	-	0	ID=AEGHOMDF_00704;Name=proP_2;gene=proP_2;inference=ab initio prediction:Prodigal:002006,similar to AA sequence:UniProtKB:P0C0L7;locus_tag=AEGHOMDF_00704;product=Proline/betaine transporter
M-soli_contig_59_1	Prodigal:002006	CDS	12049	12282	.	-	0	ID=AEGHOMDF_00705;inference=ab initio prediction:Prodigal:002006;locus_tag=AEGHOMDF_00705;product=hypothetical protein
M-soli_contig_59_1	Prodigal:002006	CDS	12841	13851	.	+	0	ID=AEGHOMDF_00706;eC_number=5.1.3.2;db_xref=COG:COG1088;inference=ab initio prediction:Prodigal:002006,similar to AA sequence:UniProtKB:A0R5C5;locus_tag=AEGHOMDF_00706;product=UDP-glucose 4-epimerase
M-soli_contig_59_1	Prodigal:002006	CDS	13979	14827	.	+	0	ID=AEGHOMDF_00707;eC_number=2.8.1.2;Name=sseA;db_xref=COG:COG2897;gene=sseA;inference=ab initio prediction:Prodigal:002006,similar to AA sequence:UniProtKB:P31142;locus_tag=AEGHOMDF_00707;product=3-mercaptopyruvate sulfurtransferase
M-soli_contig_59_1	Prodigal:002006	CDS	15065	17218	.	+	0	ID=AEGHOMDF_00708;inference=ab initio prediction:Prodigal:002006;locus_tag=AEGHOMDF_00708;product=hypothetical protein
M-soli_contig_59_1	Prodigal:002006	CDS	17232	18569	.	-	0	ID=AEGHOMDF_00709;inference=ab initio prediction:Prodigal:002006;locus_tag=AEGHOMDF_00709;product=hypothetical protein
M-soli_contig_59_1	Prodigal:002006	CDS	18673	20046	.	-	0	ID=AEGHOMDF_00710;inference=ab initio prediction:Prodigal:002006;locus_tag=AEGHOMDF_00710;product=hypothetical protein
M-soli_contig_59_1	Prodigal:002006	CDS	20043	22199	.	-	0	ID=AEGHOMDF_00711;inference=ab initio prediction:Prodigal:002006;locus_tag=AEGHOMDF_00711;product=hypothetical protein
M-soli_contig_60_1	Prodigal:002006	CDS	34	735	.	-	0	ID=AEGHOMDF_00712;inference=ab initio prediction:Prodigal:002006;locus_tag=AEGHOMDF_00712;product=hypothetical protein
M-soli_contig_60_1	Prodigal:002006	CDS	1543	3081	.	-	0	ID=AEGHOMDF_00713;inference=ab initio prediction:Prodigal:002006;locus_tag=AEGHOMDF_00713;product=hypothetical protein
M-soli_contig_60_1	Prodigal:002006	CDS	3097	4035	.	-	0	ID=AEGHOMDF_00714;inference=ab initio prediction:Prodigal:002006;locus_tag=AEGHOMDF_00714;product=hypothetical protein
M-soli_contig_60_1	Prodigal:002006	CDS	4035	4559	.	-	0	ID=AEGHOMDF_00715;inference=ab initio prediction:Prodigal:002006;locus_tag=AEGHOMDF_00715;product=hypothetical protein
M-soli_contig_60_1	Prodigal:002006	CDS	4569	5534	.	-	0	ID=AEGHOMDF_00716;inference=ab initio prediction:Prodigal:002006;locus_tag=AEGHOMDF_00716;product=hypothetical protein
M-soli_contig_60_1	Prodigal:002006	CDS	5895	9620	.	-	0	ID=AEGHOMDF_00717;inference=ab initio prediction:Prodigal:002006;locus_tag=AEGHOMDF_00717;product=hypothetical protein
M-soli_contig_60_1	Prodigal:002006	CDS	10163	10579	.	+	0	ID=AEGHOMDF_00718;inference=ab initio prediction:Prodigal:002006;locus_tag=AEGHOMDF_00718;product=hypothetical protein
M-soli_contig_60_1	Prodigal:002006	CDS	10692	11351	.	+	0	ID=AEGHOMDF_00719;inference=ab initio prediction:Prodigal:002006;locus_tag=AEGHOMDF_00719;product=hypothetical protein
M-soli_contig_60_1	Prodigal:002006	CDS	11377	12171	.	-	0	ID=AEGHOMDF_00720;eC_number=2.3.2.6;Name=aat;gene=aat;inference=ab initio prediction:Prodigal:002006,protein motif:HAMAP:MF_00688;locus_tag=AEGHOMDF_00720;product=Leucyl/phenylalanyl-tRNA--protein transferase
M-soli_contig_60_1	Prodigal:002006	CDS	12195	13547	.	-	0	ID=AEGHOMDF_00721;eC_number=6.3.4.14;Name=accC;db_xref=COG:COG0439;gene=accC;inference=ab initio prediction:Prodigal:002006,similar to AA sequence:UniProtKB:P43873;locus_tag=AEGHOMDF_00721;product=Biotin carboxylase
M-soli_contig_60_1	Prodigal:002006	CDS	13558	14037	.	-	0	ID=AEGHOMDF_00722;Name=accB;db_xref=COG:COG0511;gene=accB;inference=ab initio prediction:Prodigal:002006,similar to AA sequence:UniProtKB:P0ABD8;locus_tag=AEGHOMDF_00722;product=Biotin carboxyl carrier protein of acetyl-CoA carboxylase
M-soli_contig_60_1	Prodigal:002006	CDS	14042	14506	.	-	0	ID=AEGHOMDF_00723;eC_number=4.2.1.10;Name=aroQ;db_xref=COG:COG0757;gene=aroQ;inference=ab initio prediction:Prodigal:002006,similar to AA sequence:UniProtKB:Q5SIL5;locus_tag=AEGHOMDF_00723;product=3-dehydroquinate dehydratase
M-soli_contig_60_1	Prodigal:002006	CDS	14659	15438	.	-	0	ID=AEGHOMDF_00724;inference=ab initio prediction:Prodigal:002006;locus_tag=AEGHOMDF_00724;product=hypothetical protein
M-soli_contig_61_1	Prodigal:002006	CDS	1	1029	.	-	0	ID=AEGHOMDF_00725;Name=oppD_1;db_xref=COG:COG0444;gene=oppD_1;inference=ab initio prediction:Prodigal:002006,similar to AA sequence:UniProtKB:P24136;locus_tag=AEGHOMDF_00725;product=Oligopeptide transport ATP-binding protein OppD
M-soli_contig_61_1	Prodigal:002006	CDS	1026	2087	.	-	0	ID=AEGHOMDF_00726;eC_number=7.6.2.8;Name=btuD_1;gene=btuD_1;inference=ab initio prediction:Prodigal:002006,protein motif:HAMAP:MF_01005;locus_tag=AEGHOMDF_00726;product=Vitamin B12 import ATP-binding protein BtuD
M-soli_contig_61_1	Prodigal:002006	CDS	2084	3013	.	-	0	ID=AEGHOMDF_00727;Name=gsiD_1;db_xref=COG:COG1173;gene=gsiD_1;inference=ab initio prediction:Prodigal:002006,similar to AA sequence:UniProtKB:P75799;locus_tag=AEGHOMDF_00727;product=Glutathione transport system permease protein GsiD
M-soli_contig_61_1	Prodigal:002006	CDS	3013	3966	.	-	0	ID=AEGHOMDF_00728;Name=gsiC;db_xref=COG:COG0601;gene=gsiC;inference=ab initio prediction:Prodigal:002006,similar to AA sequence:UniProtKB:P75798;locus_tag=AEGHOMDF_00728;product=Glutathione transport system permease protein GsiC
M-soli_contig_61_1	Prodigal:002006	CDS	4025	5656	.	-	0	ID=AEGHOMDF_00729;Name=gsiB_1;db_xref=COG:COG0747;gene=gsiB_1;inference=ab initio prediction:Prodigal:002006,similar to AA sequence:UniProtKB:P75797;locus_tag=AEGHOMDF_00729;product=Glutathione-binding protein GsiB
M-soli_contig_61_1	Prodigal:002006	CDS	5889	6332	.	+	0	ID=AEGHOMDF_00730;inference=ab initio prediction:Prodigal:002006;locus_tag=AEGHOMDF_00730;product=hypothetical protein
M-soli_contig_61_1	Prodigal:002006	CDS	6436	6699	.	+	0	ID=AEGHOMDF_00731;inference=ab initio prediction:Prodigal:002006;locus_tag=AEGHOMDF_00731;product=hypothetical protein
M-soli_contig_61_1	Prodigal:002006	CDS	6660	6929	.	-	0	ID=AEGHOMDF_00732;inference=ab initio prediction:Prodigal:002006;locus_tag=AEGHOMDF_00732;product=hypothetical protein
M-soli_contig_62_1	Prodigal:002006	CDS	55	1092	.	+	0	ID=AEGHOMDF_00733;inference=ab initio prediction:Prodigal:002006;locus_tag=AEGHOMDF_00733;product=hypothetical protein
M-soli_contig_62_1	Prodigal:002006	CDS	1153	2574	.	+	0	ID=AEGHOMDF_00734;eC_number=1.21.98.3;Name=bchE;gene=bchE;inference=ab initio prediction:Prodigal:002006,similar to AA sequence:UniProtKB:Q7X2C7;locus_tag=AEGHOMDF_00734;product=Anaerobic magnesium-protoporphyrin IX monomethyl ester cyclase
M-soli_contig_62_1	Prodigal:002006	CDS	2658	3497	.	+	0	ID=AEGHOMDF_00735;eC_number=3.5.1.-;db_xref=COG:COG3394;inference=ab initio prediction:Prodigal:002006,similar to AA sequence:UniProtKB:P59745;locus_tag=AEGHOMDF_00735;product=Carbohydrate deacetylase
M-soli_contig_62_1	Prodigal:002006	CDS	3469	4230	.	-	0	ID=AEGHOMDF_00736;eC_number=2.5.1.16;Name=speE_1;gene=speE_1;inference=ab initio prediction:Prodigal:002006,protein motif:HAMAP:MF_00198;locus_tag=AEGHOMDF_00736;product=Polyamine aminopropyltransferase
M-soli_contig_62_1	Prodigal:002006	CDS	4280	5752	.	-	0	ID=AEGHOMDF_00737;inference=ab initio prediction:Prodigal:002006;locus_tag=AEGHOMDF_00737;product=hypothetical protein
M-soli_contig_63_1	Prodigal:002006	CDS	72	1256	.	+	0	ID=AEGHOMDF_00738;eC_number=3.6.4.-;Name=mfd_1;gene=mfd_1;inference=ab initio prediction:Prodigal:002006,protein motif:HAMAP:MF_00969;locus_tag=AEGHOMDF_00738;product=Transcription-repair-coupling factor
M-soli_contig_63_1	Prodigal:002006	CDS	1469	4339	.	-	0	ID=AEGHOMDF_00739;inference=ab initio prediction:Prodigal:002006;locus_tag=AEGHOMDF_00739;product=hypothetical protein
M-soli_contig_63_1	Prodigal:002006	CDS	4288	4746	.	-	0	ID=AEGHOMDF_00740;inference=ab initio prediction:Prodigal:002006;locus_tag=AEGHOMDF_00740;product=hypothetical protein
M-soli_contig_64_1	Prodigal:002006	CDS	257	2509	.	-	0	ID=AEGHOMDF_00741;eC_number=5.4.99.2;Name=mutB;db_xref=COG:COG1884;gene=mutB;inference=ab initio prediction:Prodigal:002006,similar to AA sequence:UniProtKB:P9WJK5;locus_tag=AEGHOMDF_00741;product=putative methylmalonyl-CoA mutase large subunit
M-soli_contig_64_1	Prodigal:002006	CDS	2528	2839	.	-	0	ID=AEGHOMDF_00742;inference=ab initio prediction:Prodigal:002006;locus_tag=AEGHOMDF_00742;product=hypothetical protein
M-soli_contig_64_1	Prodigal:002006	CDS	2947	4752	.	-	0	ID=AEGHOMDF_00743;eC_number=3.6.5.-;Name=lepA;db_xref=COG:COG0481;gene=lepA;inference=ab initio prediction:Prodigal:002006,similar to AA sequence:UniProtKB:Q2FXY7;locus_tag=AEGHOMDF_00743;product=Elongation factor 4
M-soli_contig_64_1	Prodigal:002006	CDS	4910	5731	.	-	0	ID=AEGHOMDF_00744;inference=ab initio prediction:Prodigal:002006;locus_tag=AEGHOMDF_00744;product=hypothetical protein
M-soli_contig_64_1	Prodigal:002006	CDS	6033	6743	.	+	0	ID=AEGHOMDF_00745;Name=baeR;db_xref=COG:COG0745;gene=baeR;inference=ab initio prediction:Prodigal:002006,similar to AA sequence:UniProtKB:P69228;locus_tag=AEGHOMDF_00745;product=Transcriptional regulatory protein BaeR
M-soli_contig_64_1	Prodigal:002006	CDS	6812	8587	.	+	0	ID=AEGHOMDF_00746;eC_number=2.7.-.-;Name=sasA_2;gene=sasA_2;inference=ab initio prediction:Prodigal:002006,protein motif:HAMAP:MF_01837;locus_tag=AEGHOMDF_00746;product=Adaptive-response sensory-kinase SasA
M-soli_contig_64_1	Prodigal:002006	CDS	8584	9090	.	+	0	ID=AEGHOMDF_00747;eC_number=2.7.4.-;Name=hprK;gene=hprK;inference=ab initio prediction:Prodigal:002006,protein motif:HAMAP:MF_01249;locus_tag=AEGHOMDF_00747;product=HPr kinase/phosphorylase
M-soli_contig_64_1	Prodigal:002006	CDS	9216	9617	.	+	0	ID=AEGHOMDF_00748;eC_number=2.7.1.191;Name=manX;db_xref=COG:COG2893;gene=manX;inference=ab initio prediction:Prodigal:002006,similar to AA sequence:UniProtKB:P69797;locus_tag=AEGHOMDF_00748;product=PTS system mannose-specific EIIAB component
M-soli_contig_64_1	Prodigal:002006	CDS	9742	10065	.	+	0	ID=AEGHOMDF_00749;inference=ab initio prediction:Prodigal:002006;locus_tag=AEGHOMDF_00749;product=hypothetical protein
M-soli_contig_64_1	Prodigal:002006	CDS	10071	10937	.	-	0	ID=AEGHOMDF_00750;inference=ab initio prediction:Prodigal:002006;locus_tag=AEGHOMDF_00750;product=hypothetical protein
M-soli_contig_64_1	Prodigal:002006	CDS	11051	11488	.	-	0	ID=AEGHOMDF_00751;inference=ab initio prediction:Prodigal:002006;locus_tag=AEGHOMDF_00751;product=hypothetical protein
M-soli_contig_65_1	Prodigal:002006	CDS	10	684	.	+	0	ID=AEGHOMDF_00752;inference=ab initio prediction:Prodigal:002006;locus_tag=AEGHOMDF_00752;product=hypothetical protein
M-soli_contig_65_1	Prodigal:002006	CDS	812	1273	.	+	0	ID=AEGHOMDF_00753;inference=ab initio prediction:Prodigal:002006;locus_tag=AEGHOMDF_00753;product=hypothetical protein
M-soli_contig_65_1	Prodigal:002006	CDS	1360	1845	.	+	0	ID=AEGHOMDF_00754;inference=ab initio prediction:Prodigal:002006;locus_tag=AEGHOMDF_00754;product=hypothetical protein
M-soli_contig_65_1	Prodigal:002006	CDS	1860	2327	.	+	0	ID=AEGHOMDF_00755;inference=ab initio prediction:Prodigal:002006;locus_tag=AEGHOMDF_00755;product=hypothetical protein
M-soli_contig_65_1	Prodigal:002006	CDS	2345	3040	.	+	0	ID=AEGHOMDF_00756;inference=ab initio prediction:Prodigal:002006;locus_tag=AEGHOMDF_00756;product=hypothetical protein
M-soli_contig_65_1	Prodigal:002006	CDS	3449	3826	.	+	0	ID=AEGHOMDF_00757;inference=ab initio prediction:Prodigal:002006;locus_tag=AEGHOMDF_00757;product=hypothetical protein
M-soli_contig_65_1	Prodigal:002006	CDS	4185	4490	.	+	0	ID=AEGHOMDF_00758;inference=ab initio prediction:Prodigal:002006;locus_tag=AEGHOMDF_00758;product=hypothetical protein
M-soli_contig_65_1	Prodigal:002006	CDS	4842	5393	.	+	0	ID=AEGHOMDF_00759;inference=ab initio prediction:Prodigal:002006;locus_tag=AEGHOMDF_00759;product=hypothetical protein
M-soli_contig_65_1	Prodigal:002006	CDS	6399	6788	.	-	0	ID=AEGHOMDF_00760;eC_number=1.-.-.-;Name=arsH_1;db_xref=COG:COG0431;gene=arsH_1;inference=ab initio prediction:Prodigal:002006,similar to AA sequence:UniProtKB:Q92R45;locus_tag=AEGHOMDF_00760;product=NADPH-dependent FMN reductase ArsH
M-soli_contig_65_1	Prodigal:002006	CDS	6977	7357	.	+	0	ID=AEGHOMDF_00761;inference=ab initio prediction:Prodigal:002006;locus_tag=AEGHOMDF_00761;product=hypothetical protein
M-soli_contig_65_1	Prodigal:002006	CDS	7386	8189	.	-	0	ID=AEGHOMDF_00762;eC_number=1.1.1.163;Name=cpnA;gene=cpnA;inference=ab initio prediction:Prodigal:002006,similar to AA sequence:UniProtKB:Q8GAV9;locus_tag=AEGHOMDF_00762;product=Cyclopentanol dehydrogenase
M-soli_contig_65_1	Prodigal:002006	CDS	8196	9014	.	-	0	ID=AEGHOMDF_00763;eC_number=1.1.1.281;Name=rmd_1;db_xref=COG:COG1089;gene=rmd_1;inference=ab initio prediction:Prodigal:002006,similar to AA sequence:UniProtKB:Q9HTB6;locus_tag=AEGHOMDF_00763;product=GDP-6-deoxy-D-mannose reductase
M-soli_contig_66_1	Prodigal:002006	CDS	120	536	.	+	0	ID=AEGHOMDF_00764;inference=ab initio prediction:Prodigal:002006;locus_tag=AEGHOMDF_00764;product=hypothetical protein
M-soli_contig_66_1	Prodigal:002006	CDS	527	784	.	+	0	ID=AEGHOMDF_00765;inference=ab initio prediction:Prodigal:002006;locus_tag=AEGHOMDF_00765;product=hypothetical protein
M-soli_contig_66_1	Prodigal:002006	CDS	1204	1797	.	-	0	ID=AEGHOMDF_00766;inference=ab initio prediction:Prodigal:002006;locus_tag=AEGHOMDF_00766;product=hypothetical protein
M-soli_contig_66_1	Prodigal:002006	CDS	1810	3321	.	-	0	ID=AEGHOMDF_00767;inference=ab initio prediction:Prodigal:002006;locus_tag=AEGHOMDF_00767;product=hypothetical protein
M-soli_contig_66_1	Prodigal:002006	CDS	3332	3859	.	-	0	ID=AEGHOMDF_00768;inference=ab initio prediction:Prodigal:002006;locus_tag=AEGHOMDF_00768;product=hypothetical protein
M-soli_contig_66_1	Prodigal:002006	CDS	4228	6003	.	+	0	ID=AEGHOMDF_00769;eC_number=2.2.1.6;Name=ilvI;db_xref=COG:COG0028;gene=ilvI;inference=ab initio prediction:Prodigal:002006,similar to AA sequence:UniProtKB:P00893;locus_tag=AEGHOMDF_00769;product=Acetolactate synthase isozyme 3 large subunit
M-soli_contig_66_1	Prodigal:002006	CDS	6027	6569	.	+	0	ID=AEGHOMDF_00770;eC_number=2.2.1.6;Name=ilvH;db_xref=COG:COG0440;gene=ilvH;inference=ab initio prediction:Prodigal:002006,similar to AA sequence:UniProtKB:P00894;locus_tag=AEGHOMDF_00770;product=Acetolactate synthase isozyme 3 small subunit
M-soli_contig_67_1	Prodigal:002006	CDS	352	1032	.	+	0	ID=AEGHOMDF_00771;inference=ab initio prediction:Prodigal:002006;locus_tag=AEGHOMDF_00771;product=hypothetical protein
M-soli_contig_67_1	Prodigal:002006	CDS	1110	1484	.	-	0	ID=AEGHOMDF_00772;inference=ab initio prediction:Prodigal:002006;locus_tag=AEGHOMDF_00772;product=hypothetical protein
M-soli_contig_67_1	Prodigal:002006	CDS	1955	2998	.	-	0	ID=AEGHOMDF_00773;inference=ab initio prediction:Prodigal:002006;locus_tag=AEGHOMDF_00773;product=hypothetical protein
M-soli_contig_67_1	Prodigal:002006	CDS	3565	3933	.	-	0	ID=AEGHOMDF_00774;inference=ab initio prediction:Prodigal:002006;locus_tag=AEGHOMDF_00774;product=hypothetical protein
M-soli_contig_67_1	Prodigal:002006	CDS	4090	4389	.	+	0	ID=AEGHOMDF_00775;inference=ab initio prediction:Prodigal:002006;locus_tag=AEGHOMDF_00775;product=hypothetical protein
M-soli_contig_67_1	Prodigal:002006	CDS	4734	5381	.	+	0	ID=AEGHOMDF_00776;inference=ab initio prediction:Prodigal:002006;locus_tag=AEGHOMDF_00776;product=hypothetical protein
M-soli_contig_67_1	Prodigal:002006	CDS	5452	5742	.	-	0	ID=AEGHOMDF_00777;inference=ab initio prediction:Prodigal:002006;locus_tag=AEGHOMDF_00777;product=hypothetical protein
M-soli_contig_67_1	Prodigal:002006	CDS	5747	8608	.	-	0	ID=AEGHOMDF_00778;eC_number=1.17.1.9;inference=ab initio prediction:Prodigal:002006,similar to AA sequence:UniProtKB:Q99RW4;locus_tag=AEGHOMDF_00778;product=Putative formate dehydrogenase
M-soli_contig_67_1	Prodigal:002006	CDS	8619	10064	.	-	0	ID=AEGHOMDF_00779;eC_number=1.12.1.3;Name=hndC;db_xref=COG:COG1145;gene=hndC;inference=ab initio prediction:Prodigal:002006,similar to AA sequence:UniProtKB:Q46507;locus_tag=AEGHOMDF_00779;product=NADP-reducing hydrogenase subunit HndC
M-soli_contig_68_1	Prodigal:002006	CDS	559	942	.	-	0	ID=AEGHOMDF_00780;inference=ab initio prediction:Prodigal:002006;locus_tag=AEGHOMDF_00780;product=hypothetical protein
M-soli_contig_68_1	Prodigal:002006	CDS	945	1355	.	-	0	ID=AEGHOMDF_00781;inference=ab initio prediction:Prodigal:002006;locus_tag=AEGHOMDF_00781;product=hypothetical protein
M-soli_contig_68_1	Prodigal:002006	CDS	1374	2093	.	-	0	ID=AEGHOMDF_00782;inference=ab initio prediction:Prodigal:002006;locus_tag=AEGHOMDF_00782;product=hypothetical protein
M-soli_contig_68_1	Prodigal:002006	CDS	2135	2884	.	+	0	ID=AEGHOMDF_00783;inference=ab initio prediction:Prodigal:002006;locus_tag=AEGHOMDF_00783;product=hypothetical protein
M-soli_contig_68_1	Prodigal:002006	CDS	2919	3950	.	+	0	ID=AEGHOMDF_00784;inference=ab initio prediction:Prodigal:002006;locus_tag=AEGHOMDF_00784;product=hypothetical protein
M-soli_contig_68_1	Prodigal:002006	CDS	4012	4257	.	-	0	ID=AEGHOMDF_00785;inference=ab initio prediction:Prodigal:002006;locus_tag=AEGHOMDF_00785;product=hypothetical protein
M-soli_contig_68_1	Prodigal:002006	CDS	4269	5366	.	-	0	ID=AEGHOMDF_00786;inference=ab initio prediction:Prodigal:002006;locus_tag=AEGHOMDF_00786;product=hypothetical protein
M-soli_contig_68_1	Prodigal:002006	CDS	5558	6841	.	-	0	ID=AEGHOMDF_00787;inference=ab initio prediction:Prodigal:002006;locus_tag=AEGHOMDF_00787;product=hypothetical protein
M-soli_contig_68_1	Prodigal:002006	CDS	6866	7426	.	-	0	ID=AEGHOMDF_00788;inference=ab initio prediction:Prodigal:002006;locus_tag=AEGHOMDF_00788;product=hypothetical protein
M-soli_contig_68_1	Prodigal:002006	CDS	7499	8671	.	-	0	ID=AEGHOMDF_00789;inference=ab initio prediction:Prodigal:002006;locus_tag=AEGHOMDF_00789;product=hypothetical protein
M-soli_contig_68_1	Prodigal:002006	CDS	8739	10016	.	-	0	ID=AEGHOMDF_00790;inference=ab initio prediction:Prodigal:002006;locus_tag=AEGHOMDF_00790;product=hypothetical protein
M-soli_contig_68_1	Prodigal:002006	CDS	9961	10719	.	-	0	ID=AEGHOMDF_00791;inference=ab initio prediction:Prodigal:002006;locus_tag=AEGHOMDF_00791;product=hypothetical protein
M-soli_contig_68_1	Prodigal:002006	CDS	10939	11226	.	-	0	ID=AEGHOMDF_00792;inference=ab initio prediction:Prodigal:002006;locus_tag=AEGHOMDF_00792;product=hypothetical protein
M-soli_contig_68_1	Prodigal:002006	CDS	11450	12493	.	+	0	ID=AEGHOMDF_00793;inference=ab initio prediction:Prodigal:002006;locus_tag=AEGHOMDF_00793;product=hypothetical protein
M-soli_contig_68_1	Prodigal:002006	CDS	12584	13015	.	+	0	ID=AEGHOMDF_00794;Name=sufE;db_xref=COG:COG2166;gene=sufE;inference=ab initio prediction:Prodigal:002006,similar to AA sequence:UniProtKB:Q9EXP1;locus_tag=AEGHOMDF_00794;product=Cysteine desulfuration protein SufE
M-soli_contig_69_1	Prodigal:002006	CDS	768	929	.	+	0	ID=AEGHOMDF_00795;inference=ab initio prediction:Prodigal:002006;locus_tag=AEGHOMDF_00795;product=hypothetical protein
M-soli_contig_69_1	Prodigal:002006	CDS	960	1652	.	+	0	ID=AEGHOMDF_00796;inference=ab initio prediction:Prodigal:002006;locus_tag=AEGHOMDF_00796;product=hypothetical protein
M-soli_contig_69_1	Prodigal:002006	CDS	1631	2707	.	+	0	ID=AEGHOMDF_00797;inference=ab initio prediction:Prodigal:002006;locus_tag=AEGHOMDF_00797;product=hypothetical protein
M-soli_contig_69_1	Prodigal:002006	CDS	2877	3077	.	-	0	ID=AEGHOMDF_00798;inference=ab initio prediction:Prodigal:002006;locus_tag=AEGHOMDF_00798;product=hypothetical protein
M-soli_contig_69_1	Prodigal:002006	CDS	3312	4880	.	+	0	ID=AEGHOMDF_00799;Name=emrB_1;gene=emrB_1;inference=ab initio prediction:Prodigal:002006,similar to AA sequence:UniProtKB:P0DPR7;locus_tag=AEGHOMDF_00799;product=Colistin resistance protein EmrB
M-soli_contig_69_1	Prodigal:002006	CDS	4877	5950	.	+	0	ID=AEGHOMDF_00800;eC_number=2.3.1.-;db_xref=COG:COG3424;inference=ab initio prediction:Prodigal:002006,similar to AA sequence:UniProtKB:P9WPF1;locus_tag=AEGHOMDF_00800;product=Alpha-pyrone synthesis polyketide synthase-like Pks18
M-soli_contig_69_1	Prodigal:002006	CDS	6420	7088	.	+	0	ID=AEGHOMDF_00801;inference=ab initio prediction:Prodigal:002006,similar to AA sequence:ISfinder:ISMpo1;locus_tag=AEGHOMDF_00801;product=IS6 family transposase ISMpo1
M-soli_contig_69_1	Prodigal:002006	CDS	7149	7322	.	-	0	ID=AEGHOMDF_00802;inference=ab initio prediction:Prodigal:002006;locus_tag=AEGHOMDF_00802;product=hypothetical protein
M-soli_contig_69_1	Prodigal:002006	CDS	7569	7769	.	-	0	ID=AEGHOMDF_00803;Name=mdtC_1;db_xref=COG:COG0841;gene=mdtC_1;inference=ab initio prediction:Prodigal:002006,similar to AA sequence:UniProtKB:Q8FG03;locus_tag=AEGHOMDF_00803;product=Multidrug resistance protein MdtC
M-soli_contig_69_1	Prodigal:002006	CDS	7769	8215	.	-	0	ID=AEGHOMDF_00804;Name=mdtC_2;gene=mdtC_2;inference=ab initio prediction:Prodigal:002006,similar to AA sequence:UniProtKB:Q1R9Z5;locus_tag=AEGHOMDF_00804;product=Multidrug resistance protein MdtC
M-soli_contig_69_1	Prodigal:002006	CDS	8494	8607	.	+	0	ID=AEGHOMDF_00805;inference=ab initio prediction:Prodigal:002006;locus_tag=AEGHOMDF_00805;product=hypothetical protein
M-soli_contig_69_1	Prodigal:002006	CDS	8661	8909	.	+	0	ID=AEGHOMDF_00806;Name=ros_2;db_xref=COG:COG4957;gene=ros_2;inference=ab initio prediction:Prodigal:002006,similar to AA sequence:UniProtKB:Q04152;locus_tag=AEGHOMDF_00806;product=Transcriptional regulatory protein ros
M-soli_contig_69_1	Prodigal:002006	CDS	8917	9300	.	-	0	ID=AEGHOMDF_00807;Name=tmoT;gene=tmoT;inference=ab initio prediction:Prodigal:002006,similar to AA sequence:UniProtKB:Q8KR08;locus_tag=AEGHOMDF_00807;product=Response regulator protein TmoT
M-soli_contig_69_1	Prodigal:002006	CDS	9411	10070	.	-	0	ID=AEGHOMDF_00808;Name=todT;gene=todT;inference=ab initio prediction:Prodigal:002006,similar to AA sequence:UniProtKB:I7CA98;locus_tag=AEGHOMDF_00808;product=Response regulator protein TodT
M-soli_contig_69_1	Prodigal:002006	CDS	10067	11995	.	-	0	ID=AEGHOMDF_00809;eC_number=2.7.-.-;Name=sasA_3;gene=sasA_3;inference=ab initio prediction:Prodigal:002006,protein motif:HAMAP:MF_01837;locus_tag=AEGHOMDF_00809;product=Adaptive-response sensory-kinase SasA
M-soli_contig_70_1	Prodigal:002006	CDS	34	690	.	+	0	ID=AEGHOMDF_00810;inference=ab initio prediction:Prodigal:002006;locus_tag=AEGHOMDF_00810;product=hypothetical protein
M-soli_contig_70_1	Prodigal:002006	CDS	680	1360	.	+	0	ID=AEGHOMDF_00811;inference=ab initio prediction:Prodigal:002006;locus_tag=AEGHOMDF_00811;product=hypothetical protein
M-soli_contig_70_1	Prodigal:002006	CDS	1453	2586	.	+	0	ID=AEGHOMDF_00812;inference=ab initio prediction:Prodigal:002006;locus_tag=AEGHOMDF_00812;product=hypothetical protein
M-soli_contig_70_1	Prodigal:002006	CDS	2605	3876	.	+	0	ID=AEGHOMDF_00813;eC_number=2.7.13.3;Name=phoR;db_xref=COG:COG0642;gene=phoR;inference=ab initio prediction:Prodigal:002006,similar to AA sequence:UniProtKB:P23545;locus_tag=AEGHOMDF_00813;product=Alkaline phosphatase synthesis sensor protein PhoR
M-soli_contig_70_1	Prodigal:002006	CDS	3942	6533	.	+	0	ID=AEGHOMDF_00814;eC_number=7.2.2.9;Name=actP_2;gene=actP_2;inference=ab initio prediction:Prodigal:002006,similar to AA sequence:UniProtKB:Q9X5X3;locus_tag=AEGHOMDF_00814;product=Copper-transporting P-type ATPase
M-soli_contig_70_1	Prodigal:002006	CDS	6530	6652	.	+	0	ID=AEGHOMDF_00815;Name=hmrR_1;gene=hmrR_1;inference=ab initio prediction:Prodigal:002006,similar to AA sequence:UniProtKB:Q9X5X4;locus_tag=AEGHOMDF_00815;product=HTH-type transcriptional regulator HmrR
M-soli_contig_70_1	Prodigal:002006	CDS	6722	6967	.	+	0	ID=AEGHOMDF_00816;Name=hmrR_2;gene=hmrR_2;inference=ab initio prediction:Prodigal:002006,similar to AA sequence:UniProtKB:Q9X5X4;locus_tag=AEGHOMDF_00816;product=HTH-type transcriptional regulator HmrR
M-soli_contig_70_1	Prodigal:002006	CDS	7100	8272	.	+	0	ID=AEGHOMDF_00817;eC_number=3.5.1.32;Name=hipO_1;db_xref=COG:COG1473;gene=hipO_1;inference=ab initio prediction:Prodigal:002006,similar to AA sequence:UniProtKB:P45493;locus_tag=AEGHOMDF_00817;product=Hippurate hydrolase
M-soli_contig_70_1	Prodigal:002006	CDS	8282	8713	.	-	0	ID=AEGHOMDF_00818;eC_number=2.3.1.-;Name=ypeA;db_xref=COG:COG0456;gene=ypeA;inference=ab initio prediction:Prodigal:002006,similar to AA sequence:UniProtKB:P63422;locus_tag=AEGHOMDF_00818;product=Acetyltransferase YpeA
M-soli_contig_70_1	Prodigal:002006	CDS	8849	10249	.	-	0	ID=AEGHOMDF_00819;eC_number=3.4.11.10;Name=pepA;gene=pepA;inference=ab initio prediction:Prodigal:002006,protein motif:HAMAP:MF_00181;locus_tag=AEGHOMDF_00819;product=cytosol aminopeptidase
M-soli_contig_70_1	Prodigal:002006	CDS	10410	11303	.	+	0	ID=AEGHOMDF_00820;eC_number=3.4.-.-;Name=bepA_1;gene=bepA_1;inference=ab initio prediction:Prodigal:002006,protein motif:HAMAP:MF_00997;locus_tag=AEGHOMDF_00820;product=Beta-barrel assembly-enhancing protease
M-soli_contig_70_1	Prodigal:002006	CDS	11353	12306	.	-	0	ID=AEGHOMDF_00821;inference=ab initio prediction:Prodigal:002006;locus_tag=AEGHOMDF_00821;product=hypothetical protein
M-soli_contig_70_1	Prodigal:002006	CDS	12334	13305	.	-	0	ID=AEGHOMDF_00822;inference=ab initio prediction:Prodigal:002006;locus_tag=AEGHOMDF_00822;product=hypothetical protein
M-soli_contig_70_1	Prodigal:002006	CDS	13305	13820	.	-	0	ID=AEGHOMDF_00823;inference=ab initio prediction:Prodigal:002006;locus_tag=AEGHOMDF_00823;product=hypothetical protein
M-soli_contig_71_1	Prodigal:002006	CDS	12	878	.	+	0	ID=AEGHOMDF_00824;eC_number=2.-.-.-;Name=ycbB_1;db_xref=COG:COG2989;gene=ycbB_1;inference=ab initio prediction:Prodigal:002006,similar to AA sequence:UniProtKB:P22525;locus_tag=AEGHOMDF_00824;product=putative L%2CD-transpeptidase YcbB
M-soli_contig_71_1	Prodigal:002006	CDS	1158	2750	.	+	0	ID=AEGHOMDF_00825;inference=ab initio prediction:Prodigal:002006;locus_tag=AEGHOMDF_00825;product=hypothetical protein
M-soli_contig_71_1	Prodigal:002006	CDS	2778	3038	.	-	0	ID=AEGHOMDF_00826;inference=ab initio prediction:Prodigal:002006;locus_tag=AEGHOMDF_00826;product=hypothetical protein
M-soli_contig_71_1	Prodigal:002006	CDS	3261	5369	.	-	0	ID=AEGHOMDF_00827;eC_number=2.7.9.1;Name=ppdK;db_xref=COG:COG0574;gene=ppdK;inference=ab initio prediction:Prodigal:002006,similar to AA sequence:UniProtKB:P22983;locus_tag=AEGHOMDF_00827;product=Pyruvate%2C phosphate dikinase
M-soli_contig_72_1	Prodigal:002006	CDS	184	540	.	-	0	ID=AEGHOMDF_00828;inference=ab initio prediction:Prodigal:002006;locus_tag=AEGHOMDF_00828;product=hypothetical protein
M-soli_contig_72_1	Prodigal:002006	CDS	665	1018	.	-	0	ID=AEGHOMDF_00829;inference=ab initio prediction:Prodigal:002006;locus_tag=AEGHOMDF_00829;product=hypothetical protein
M-soli_contig_72_1	Prodigal:002006	CDS	1077	1310	.	-	0	ID=AEGHOMDF_00830;inference=ab initio prediction:Prodigal:002006;locus_tag=AEGHOMDF_00830;product=hypothetical protein
M-soli_contig_72_1	Prodigal:002006	CDS	1510	1665	.	+	0	ID=AEGHOMDF_00831;inference=ab initio prediction:Prodigal:002006;locus_tag=AEGHOMDF_00831;product=hypothetical protein
M-soli_contig_72_1	Prodigal:002006	CDS	1703	3142	.	-	0	ID=AEGHOMDF_00832;eC_number=2.7.7.-;Name=selO_2;gene=selO_2;inference=ab initio prediction:Prodigal:002006,protein motif:HAMAP:MF_00692;locus_tag=AEGHOMDF_00832;product=Protein adenylyltransferase SelO
M-soli_contig_72_1	Prodigal:002006	CDS	3250	4470	.	-	0	ID=AEGHOMDF_00833;inference=ab initio prediction:Prodigal:002006;locus_tag=AEGHOMDF_00833;product=hypothetical protein
M-soli_contig_72_1	Prodigal:002006	CDS	4723	6075	.	+	0	ID=AEGHOMDF_00834;eC_number=4.3.1.17;Name=sdaA;db_xref=COG:COG1760;gene=sdaA;inference=ab initio prediction:Prodigal:002006,similar to AA sequence:UniProtKB:P9WGT5;locus_tag=AEGHOMDF_00834;product=L-serine dehydratase
M-soli_contig_72_1	Prodigal:002006	CDS	6109	7422	.	-	0	ID=AEGHOMDF_00835;eC_number=2.8.3.16;Name=frc_2;gene=frc_2;inference=ab initio prediction:Prodigal:002006,protein motif:HAMAP:MF_00742;locus_tag=AEGHOMDF_00835;product=Formyl-CoA:oxalate CoA-transferase
M-soli_contig_72_1	Prodigal:002006	CDS	7503	8333	.	-	0	ID=AEGHOMDF_00836;Name=tsaQ1;gene=tsaQ1;inference=ab initio prediction:Prodigal:002006,similar to AA sequence:UniProtKB:Q6XL52;locus_tag=AEGHOMDF_00836;product=HTH-type transcriptional regulator TsaQ1/TsaQ2
M-soli_contig_72_1	Prodigal:002006	CDS	8330	9076	.	-	0	ID=AEGHOMDF_00837;eC_number=4.2.1.17;Name=paaF_2;db_xref=COG:COG1024;gene=paaF_2;inference=ab initio prediction:Prodigal:002006,similar to AA sequence:UniProtKB:P76082;locus_tag=AEGHOMDF_00837;product=2%2C3-dehydroadipyl-CoA hydratase
M-soli_contig_72_1	Prodigal:002006	CDS	9073	10155	.	-	0	ID=AEGHOMDF_00838;inference=ab initio prediction:Prodigal:002006;locus_tag=AEGHOMDF_00838;product=hypothetical protein
M-soli_contig_72_1	Prodigal:002006	CDS	10152	10862	.	-	0	ID=AEGHOMDF_00839;Name=livF_1;db_xref=COG:COG0410;gene=livF_1;inference=ab initio prediction:Prodigal:002006,similar to AA sequence:UniProtKB:P22731;locus_tag=AEGHOMDF_00839;product=High-affinity branched-chain amino acid transport ATP-binding protein LivF
M-soli_contig_72_1	Prodigal:002006	CDS	10855	11565	.	-	0	ID=AEGHOMDF_00840;eC_number=3.6.3.-;Name=lptB_1;db_xref=COG:COG1137;gene=lptB_1;inference=ab initio prediction:Prodigal:002006,similar to AA sequence:UniProtKB:P45073;locus_tag=AEGHOMDF_00840;product=Lipopolysaccharide export system ATP-binding protein LptB
M-soli_contig_72_1	Prodigal:002006	CDS	11552	12556	.	-	0	ID=AEGHOMDF_00841;inference=ab initio prediction:Prodigal:002006;locus_tag=AEGHOMDF_00841;product=hypothetical protein
M-soli_contig_72_1	Prodigal:002006	CDS	12567	13439	.	-	0	ID=AEGHOMDF_00842;Name=livH_1;db_xref=COG:COG0559;gene=livH_1;inference=ab initio prediction:Prodigal:002006,similar to AA sequence:UniProtKB:P0AEX7;locus_tag=AEGHOMDF_00842;product=High-affinity branched-chain amino acid transport system permease protein LivH
M-soli_contig_72_1	Prodigal:002006	CDS	13507	14655	.	-	0	ID=AEGHOMDF_00843;Name=braC_2;db_xref=COG:COG0683;gene=braC_2;inference=ab initio prediction:Prodigal:002006,similar to AA sequence:UniProtKB:P21175;locus_tag=AEGHOMDF_00843;product=Leucine-%2C isoleucine-%2C valine-%2C threonine-%2C and alanine-binding protein
M-soli_contig_73_1	Prodigal:002006	CDS	184	537	.	+	0	ID=AEGHOMDF_00844;inference=ab initio prediction:Prodigal:002006;locus_tag=AEGHOMDF_00844;product=hypothetical protein
M-soli_contig_73_1	Prodigal:002006	CDS	814	1386	.	+	0	ID=AEGHOMDF_00845;Name=atpH;db_xref=COG:COG0712;gene=atpH;inference=ab initio prediction:Prodigal:002006,similar to AA sequence:UniProtKB:P72244;locus_tag=AEGHOMDF_00845;product=ATP synthase subunit delta
M-soli_contig_73_1	Prodigal:002006	CDS	1452	2981	.	+	0	ID=AEGHOMDF_00846;eC_number=7.1.2.2;Name=atpA;db_xref=COG:COG0056;gene=atpA;inference=ab initio prediction:Prodigal:002006,similar to AA sequence:UniProtKB:P05036;locus_tag=AEGHOMDF_00846;product=ATP synthase subunit alpha
M-soli_contig_73_1	Prodigal:002006	CDS	3077	3964	.	+	0	ID=AEGHOMDF_00847;Name=atpG_1;db_xref=COG:COG0224;gene=atpG_1;inference=ab initio prediction:Prodigal:002006,similar to AA sequence:UniProtKB:P72246;locus_tag=AEGHOMDF_00847;product=ATP synthase gamma chain
M-soli_contig_73_1	Prodigal:002006	CDS	4010	5470	.	+	0	ID=AEGHOMDF_00848;eC_number=7.1.2.2;Name=atpD;db_xref=COG:COG0055;gene=atpD;inference=ab initio prediction:Prodigal:002006,similar to AA sequence:UniProtKB:A1B8P0;locus_tag=AEGHOMDF_00848;product=ATP synthase subunit beta
M-soli_contig_73_1	Prodigal:002006	CDS	5584	5985	.	+	0	ID=AEGHOMDF_00849;Name=atpC;db_xref=COG:COG0355;gene=atpC;inference=ab initio prediction:Prodigal:002006,similar to AA sequence:UniProtKB:A1B8P1;locus_tag=AEGHOMDF_00849;product=ATP synthase epsilon chain
M-soli_contig_73_1	Prodigal:002006	CDS	6043	7320	.	-	0	ID=AEGHOMDF_00850;eC_number=2.7.7.72;Name=cca;gene=cca;inference=ab initio prediction:Prodigal:002006,protein motif:HAMAP:MF_01263;locus_tag=AEGHOMDF_00850;product=CCA-adding enzyme
M-soli_contig_73_1	Prodigal:002006	CDS	7317	7616	.	-	0	ID=AEGHOMDF_00851;inference=ab initio prediction:Prodigal:002006;locus_tag=AEGHOMDF_00851;product=hypothetical protein
M-soli_contig_73_1	Prodigal:002006	CDS	7613	8284	.	-	0	ID=AEGHOMDF_00852;eC_number=3.6.1.-;Name=nudL;gene=nudL;inference=ab initio prediction:Prodigal:002006,protein motif:HAMAP:MF_01592;locus_tag=AEGHOMDF_00852;product=putative Nudix hydrolase NudL
M-soli_contig_73_1	Prodigal:002006	CDS	8281	8865	.	-	0	ID=AEGHOMDF_00853;inference=ab initio prediction:Prodigal:002006;locus_tag=AEGHOMDF_00853;product=hypothetical protein
M-soli_contig_73_1	Prodigal:002006	CDS	8924	9418	.	-	0	ID=AEGHOMDF_00854;inference=ab initio prediction:Prodigal:002006;locus_tag=AEGHOMDF_00854;product=hypothetical protein
M-soli_contig_73_1	Prodigal:002006	CDS	9657	10661	.	+	0	ID=AEGHOMDF_00855;inference=ab initio prediction:Prodigal:002006;locus_tag=AEGHOMDF_00855;product=hypothetical protein
M-soli_contig_73_1	Prodigal:002006	CDS	10658	10885	.	-	0	ID=AEGHOMDF_00856;inference=ab initio prediction:Prodigal:002006;locus_tag=AEGHOMDF_00856;product=hypothetical protein
M-soli_contig_74_1	Prodigal:002006	CDS	34	1050	.	-	0	ID=AEGHOMDF_00857;Name=tehA;db_xref=COG:COG1275;gene=tehA;inference=ab initio prediction:Prodigal:002006,similar to AA sequence:UniProtKB:P25396;locus_tag=AEGHOMDF_00857;product=Tellurite resistance protein TehA
M-soli_contig_74_1	Prodigal:002006	CDS	1289	1609	.	-	0	ID=AEGHOMDF_00858;Name=yidD;gene=yidD;inference=ab initio prediction:Prodigal:002006,protein motif:HAMAP:MF_00386;locus_tag=AEGHOMDF_00858;product=Putative membrane protein insertion efficiency factor
M-soli_contig_74_1	Prodigal:002006	CDS	1614	2075	.	-	0	ID=AEGHOMDF_00859;inference=ab initio prediction:Prodigal:002006;locus_tag=AEGHOMDF_00859;product=hypothetical protein
M-soli_contig_74_1	Prodigal:002006	CDS	2394	3179	.	+	0	ID=AEGHOMDF_00860;eC_number=3.5.4.16;Name=folE;gene=folE;inference=ab initio prediction:Prodigal:002006,protein motif:HAMAP:MF_00223;locus_tag=AEGHOMDF_00860;product=GTP cyclohydrolase 1
M-soli_contig_74_1	Prodigal:002006	CDS	3206	3655	.	+	0	ID=AEGHOMDF_00861;eC_number=3.5.4.19;Name=hisI;gene=hisI;inference=ab initio prediction:Prodigal:002006,protein motif:HAMAP:MF_01021;locus_tag=AEGHOMDF_00861;product=Phosphoribosyl-AMP cyclohydrolase
M-soli_contig_74_1	Prodigal:002006	CDS	3652	4413	.	+	0	ID=AEGHOMDF_00862;eC_number=2.1.1.185;Name=rlmB;gene=rlmB;inference=ab initio prediction:Prodigal:002006,protein motif:HAMAP:MF_01887;locus_tag=AEGHOMDF_00862;product=23S rRNA (guanosine-2'-O-)-methyltransferase RlmB
M-soli_contig_74_1	Prodigal:002006	CDS	4556	6136	.	+	0	ID=AEGHOMDF_00863;eC_number=1.3.8.2;Name=crtN;gene=crtN;inference=ab initio prediction:Prodigal:002006,similar to AA sequence:UniProtKB:Q4VKV1;locus_tag=AEGHOMDF_00863;product=4%2C4'-diapophytoene desaturase (4%2C4'-diapolycopene-forming)
M-soli_contig_74_1	Prodigal:002006	CDS	6133	6558	.	+	0	ID=AEGHOMDF_00864;inference=ab initio prediction:Prodigal:002006;locus_tag=AEGHOMDF_00864;product=hypothetical protein
M-soli_contig_74_1	Prodigal:002006	CDS	6570	7565	.	+	0	ID=AEGHOMDF_00865;eC_number=7.6.2.8;Name=btuD_2;gene=btuD_2;inference=ab initio prediction:Prodigal:002006,protein motif:HAMAP:MF_01005;locus_tag=AEGHOMDF_00865;product=Vitamin B12 import ATP-binding protein BtuD
M-soli_contig_74_1	Prodigal:002006	CDS	7562	8794	.	+	0	ID=AEGHOMDF_00866;Name=lnrM;db_xref=COG:COG0842;gene=lnrM;inference=ab initio prediction:Prodigal:002006,similar to AA sequence:UniProtKB:P94441;locus_tag=AEGHOMDF_00866;product=Linearmycin resistance permease protein LnrM
M-soli_contig_74_1	Prodigal:002006	CDS	8908	10434	.	+	0	ID=AEGHOMDF_00867;eC_number=1.14.99.44;Name=crtNb;gene=crtNb;inference=ab initio prediction:Prodigal:002006,similar to AA sequence:UniProtKB:Q4VKU9;locus_tag=AEGHOMDF_00867;product=4%2C4'-diapolycopene oxygenase
M-soli_contig_74_1	Prodigal:002006	CDS	10456	11379	.	+	0	ID=AEGHOMDF_00868;inference=ab initio prediction:Prodigal:002006;locus_tag=AEGHOMDF_00868;product=hypothetical protein
M-soli_contig_74_1	Prodigal:002006	CDS	11379	12524	.	+	0	ID=AEGHOMDF_00869;eC_number=2.4.2.53;Name=arnC_1;gene=arnC_1;inference=ab initio prediction:Prodigal:002006,protein motif:HAMAP:MF_01164;locus_tag=AEGHOMDF_00869;product=Undecaprenyl-phosphate 4-deoxy-4-formamido-L-arabinose transferase
M-soli_contig_75_1	Prodigal:002006	CDS	884	1735	.	-	0	ID=AEGHOMDF_00870;inference=ab initio prediction:Prodigal:002006;locus_tag=AEGHOMDF_00870;product=hypothetical protein
M-soli_contig_75_1	Prodigal:002006	CDS	1766	2419	.	-	0	ID=AEGHOMDF_00871;eC_number=2.1.1.163;Name=COQ5_1;gene=COQ5_1;inference=ab initio prediction:Prodigal:002006,protein motif:HAMAP:MF_01813;locus_tag=AEGHOMDF_00871;product=2-methoxy-6-polyprenyl-1%2C4-benzoquinol methylase%2C mitochondrial
M-soli_contig_75_1	Prodigal:002006	CDS	2454	3617	.	-	0	ID=AEGHOMDF_00872;eC_number=2.8.1.13;Name=mnmA;gene=mnmA;inference=ab initio prediction:Prodigal:002006,similar to AA sequence:UniProtKB:Q99TM8;locus_tag=AEGHOMDF_00872;product=tRNA-specific 2-thiouridylase MnmA
M-soli_contig_75_1	Prodigal:002006	CDS	3882	5333	.	+	0	ID=AEGHOMDF_00873;inference=ab initio prediction:Prodigal:002006;locus_tag=AEGHOMDF_00873;product=hypothetical protein
M-soli_contig_75_1	Prodigal:002006	CDS	5346	6029	.	+	0	ID=AEGHOMDF_00874;inference=ab initio prediction:Prodigal:002006;locus_tag=AEGHOMDF_00874;product=hypothetical protein
M-soli_contig_75_1	Prodigal:002006	CDS	6130	6405	.	+	0	ID=AEGHOMDF_00875;inference=ab initio prediction:Prodigal:002006;locus_tag=AEGHOMDF_00875;product=hypothetical protein
M-soli_contig_75_1	Prodigal:002006	CDS	6627	8255	.	+	0	ID=AEGHOMDF_00876;inference=ab initio prediction:Prodigal:002006;locus_tag=AEGHOMDF_00876;product=hypothetical protein
M-soli_contig_75_1	Prodigal:002006	CDS	8315	9367	.	+	0	ID=AEGHOMDF_00877;Name=fliG;db_xref=COG:COG1536;gene=fliG;inference=ab initio prediction:Prodigal:002006,similar to AA sequence:UniProtKB:Q9WY63;locus_tag=AEGHOMDF_00877;product=Flagellar motor switch protein FliG
M-soli_contig_75_1	Prodigal:002006	CDS	9324	9653	.	-	0	ID=AEGHOMDF_00878;inference=ab initio prediction:Prodigal:002006;locus_tag=AEGHOMDF_00878;product=hypothetical protein
M-soli_contig_76_1	Prodigal:002006	CDS	49	894	.	+	0	ID=AEGHOMDF_00879;eC_number=3.6.1.8;Name=mazG;db_xref=COG:COG1694;gene=mazG;inference=ab initio prediction:Prodigal:002006,similar to AA sequence:UniProtKB:P0AEY3;locus_tag=AEGHOMDF_00879;product=Nucleoside triphosphate pyrophosphohydrolase
M-soli_contig_76_1	Prodigal:002006	CDS	1358	1789	.	-	0	ID=AEGHOMDF_00880;inference=ab initio prediction:Prodigal:002006;locus_tag=AEGHOMDF_00880;product=hypothetical protein
M-soli_contig_76_1	Prodigal:002006	CDS	1786	2637	.	-	0	ID=AEGHOMDF_00881;eC_number=2.6.1.21;Name=dat_1;gene=dat_1;inference=ab initio prediction:Prodigal:002006,similar to AA sequence:UniProtKB:P19938;locus_tag=AEGHOMDF_00881;product=D-alanine aminotransferase
M-soli_contig_76_1	Prodigal:002006	CDS	2624	3253	.	-	0	ID=AEGHOMDF_00882;eC_number=2.6.1.85;Name=pabA;db_xref=COG:COG0512;gene=pabA;inference=ab initio prediction:Prodigal:002006,similar to AA sequence:UniProtKB:P00903;locus_tag=AEGHOMDF_00882;product=Aminodeoxychorismate synthase component 2
M-soli_contig_76_1	Prodigal:002006	CDS	3250	3720	.	-	0	ID=AEGHOMDF_00883;eC_number=5.4.4.2;Name=menF;gene=menF;inference=ab initio prediction:Prodigal:002006,protein motif:HAMAP:MF_01935;locus_tag=AEGHOMDF_00883;product=Isochorismate synthase MenF
M-soli_contig_77_1	Prodigal:002006	CDS	388	1353	.	-	0	ID=AEGHOMDF_00884;Name=ftsX;db_xref=COG:COG2177;gene=ftsX;inference=ab initio prediction:Prodigal:002006,similar to AA sequence:UniProtKB:P0AC30;locus_tag=AEGHOMDF_00884;product=Cell division protein FtsX
M-soli_contig_77_1	Prodigal:002006	CDS	1353	2009	.	-	0	ID=AEGHOMDF_00885;Name=ftsE;db_xref=COG:COG2884;gene=ftsE;inference=ab initio prediction:Prodigal:002006,similar to AA sequence:UniProtKB:P0A9R7;locus_tag=AEGHOMDF_00885;product=Cell division ATP-binding protein FtsE
M-soli_contig_77_1	Prodigal:002006	CDS	2280	3065	.	+	0	ID=AEGHOMDF_00886;inference=ab initio prediction:Prodigal:002006;locus_tag=AEGHOMDF_00886;product=hypothetical protein
M-soli_contig_77_1	Prodigal:002006	CDS	3135	3704	.	+	0	ID=AEGHOMDF_00887;eC_number=2.4.2.8;Name=hpt;db_xref=COG:COG0634;gene=hpt;inference=ab initio prediction:Prodigal:002006,similar to AA sequence:UniProtKB:P0A9M2;locus_tag=AEGHOMDF_00887;product=Hypoxanthine phosphoribosyltransferase
M-soli_contig_77_1	Prodigal:002006	CDS	3870	4235	.	+	0	ID=AEGHOMDF_00888;Name=cpdR_2;gene=cpdR_2;inference=ab initio prediction:Prodigal:002006,similar to AA sequence:UniProtKB:Q2YIF7;locus_tag=AEGHOMDF_00888;product=Response regulator receiver protein CpdR
M-soli_contig_77_1	Prodigal:002006	CDS	4321	5301	.	+	0	ID=AEGHOMDF_00889;inference=ab initio prediction:Prodigal:002006;locus_tag=AEGHOMDF_00889;product=hypothetical protein
M-soli_contig_77_1	Prodigal:002006	CDS	5314	6432	.	-	0	ID=AEGHOMDF_00890;eC_number=4.2.3.4;Name=aroB;db_xref=COG:COG0337;gene=aroB;inference=ab initio prediction:Prodigal:002006,similar to AA sequence:UniProtKB:Q9KNV2;locus_tag=AEGHOMDF_00890;product=3-dehydroquinate synthase
M-soli_contig_77_1	Prodigal:002006	CDS	6448	7050	.	-	0	ID=AEGHOMDF_00891;eC_number=2.7.1.71;Name=aroK_1;db_xref=COG:COG0703;gene=aroK_1;inference=ab initio prediction:Prodigal:002006,similar to AA sequence:UniProtKB:P0A6D7;locus_tag=AEGHOMDF_00891;product=Shikimate kinase 1
M-soli_contig_77_1	Prodigal:002006	CDS	7528	7680	.	+	0	ID=AEGHOMDF_00892;inference=ab initio prediction:Prodigal:002006;locus_tag=AEGHOMDF_00892;product=hypothetical protein
M-soli_contig_77_1	Prodigal:002006	CDS	7677	8663	.	+	0	ID=AEGHOMDF_00893;Name=xerD_1;gene=xerD_1;inference=ab initio prediction:Prodigal:002006,similar to AA sequence:UniProtKB:Q2YR40;locus_tag=AEGHOMDF_00893;product=Tyrosine recombinase XerD
M-soli_contig_77_1	Prodigal:002006	CDS	8736	10508	.	+	0	ID=AEGHOMDF_00894;eC_number=1.1.2.7;inference=ab initio prediction:Prodigal:002006,similar to AA sequence:UniProtKB:P38539;locus_tag=AEGHOMDF_00894;product=Methanol dehydrogenase [cytochrome c] subunit 1
M-soli_contig_77_1	Prodigal:002006	CDS	10623	11441	.	+	0	ID=AEGHOMDF_00895;eC_number=2.1.1.144;Name=tam_2;gene=tam_2;inference=ab initio prediction:Prodigal:002006,protein motif:HAMAP:MF_00560;locus_tag=AEGHOMDF_00895;product=Trans-aconitate 2-methyltransferase
M-soli_contig_77_1	Prodigal:002006	CDS	11390	11812	.	-	0	ID=AEGHOMDF_00896;Name=ohrB;db_xref=COG:COG1764;gene=ohrB;inference=ab initio prediction:Prodigal:002006,similar to AA sequence:UniProtKB:P80242;locus_tag=AEGHOMDF_00896;product=Organic hydroperoxide resistance protein OhrB
M-soli_contig_77_1	Prodigal:002006	CDS	12158	12676	.	+	0	ID=AEGHOMDF_00897;Name=ohrR_2;gene=ohrR_2;inference=ab initio prediction:Prodigal:002006,similar to AA sequence:UniProtKB:O34777;locus_tag=AEGHOMDF_00897;product=Organic hydroperoxide resistance transcriptional regulator
M-soli_contig_77_1	Prodigal:002006	CDS	12817	13173	.	-	0	ID=AEGHOMDF_00898;Name=cycA;gene=cycA;inference=ab initio prediction:Prodigal:002006,similar to AA sequence:UniProtKB:P00083;locus_tag=AEGHOMDF_00898;product=Cytochrome c2
M-soli_contig_77_1	Prodigal:002006	CDS	13526	14959	.	+	0	ID=AEGHOMDF_00899;eC_number=1.-.-.-;db_xref=COG:COG0277;inference=ab initio prediction:Prodigal:002006,similar to AA sequence:UniProtKB:P9WIT1;locus_tag=AEGHOMDF_00899;product=putative FAD-linked oxidoreductase
M-soli_contig_78_1	Prodigal:002006	CDS	42	458	.	-	0	ID=AEGHOMDF_00900;inference=ab initio prediction:Prodigal:002006;locus_tag=AEGHOMDF_00900;product=hypothetical protein
M-soli_contig_78_1	Prodigal:002006	CDS	605	1510	.	-	0	ID=AEGHOMDF_00901;inference=ab initio prediction:Prodigal:002006;locus_tag=AEGHOMDF_00901;product=hypothetical protein
M-soli_contig_78_1	Prodigal:002006	CDS	1893	2927	.	+	0	ID=AEGHOMDF_00902;eC_number=1.2.1.11;Name=asd2;db_xref=COG:COG0136;gene=asd2;inference=ab initio prediction:Prodigal:002006,similar to AA sequence:UniProtKB:P23247;locus_tag=AEGHOMDF_00902;product=Aspartate-semialdehyde dehydrogenase 2
M-soli_contig_78_1	Prodigal:002006	CDS	3758	4078	.	+	0	ID=AEGHOMDF_00903;inference=ab initio prediction:Prodigal:002006;locus_tag=AEGHOMDF_00903;product=hypothetical protein
M-soli_contig_78_1	Prodigal:002006	CDS	4266	5057	.	+	0	ID=AEGHOMDF_00904;Name=rimP;gene=rimP;inference=ab initio prediction:Prodigal:002006,protein motif:HAMAP:MF_01077;locus_tag=AEGHOMDF_00904;product=Ribosome maturation factor RimP
M-soli_contig_78_1	Prodigal:002006	CDS	5810	6169	.	-	0	ID=AEGHOMDF_00905;inference=ab initio prediction:Prodigal:002006;locus_tag=AEGHOMDF_00905;product=hypothetical protein
M-soli_contig_79_1	Prodigal:002006	CDS	370	1581	.	+	0	ID=AEGHOMDF_00906;Name=hcaT_1;gene=hcaT_1;inference=ab initio prediction:Prodigal:002006,similar to AA sequence:UniProtKB:Q47142;locus_tag=AEGHOMDF_00906;product=putative 3-phenylpropionic acid transporter
M-soli_contig_79_1	Prodigal:002006	CDS	1627	2775	.	+	0	ID=AEGHOMDF_00907;inference=ab initio prediction:Prodigal:002006;locus_tag=AEGHOMDF_00907;product=hypothetical protein
M-soli_contig_79_1	Prodigal:002006	CDS	2781	3593	.	+	0	ID=AEGHOMDF_00908;Name=mkl;db_xref=COG:COG1127;gene=mkl;inference=ab initio prediction:Prodigal:002006,similar to AA sequence:UniProtKB:P9WQL5;locus_tag=AEGHOMDF_00908;product=putative ribonucleotide transport ATP-binding protein mkl
M-soli_contig_79_1	Prodigal:002006	CDS	3689	4771	.	+	0	ID=AEGHOMDF_00909;inference=ab initio prediction:Prodigal:002006;locus_tag=AEGHOMDF_00909;product=hypothetical protein
M-soli_contig_79_1	Prodigal:002006	CDS	4882	5469	.	+	0	ID=AEGHOMDF_00910;inference=ab initio prediction:Prodigal:002006;locus_tag=AEGHOMDF_00910;product=hypothetical protein
M-soli_contig_79_1	Prodigal:002006	CDS	5475	6104	.	-	0	ID=AEGHOMDF_00911;inference=ab initio prediction:Prodigal:002006;locus_tag=AEGHOMDF_00911;product=hypothetical protein
M-soli_contig_79_1	Prodigal:002006	CDS	6248	7057	.	-	0	ID=AEGHOMDF_00912;eC_number=2.7.1.49;Name=thiD;db_xref=COG:COG0351;gene=thiD;inference=ab initio prediction:Prodigal:002006,similar to AA sequence:UniProtKB:P55882;locus_tag=AEGHOMDF_00912;product=Hydroxymethylpyrimidine/phosphomethylpyrimidine kinase
M-soli_contig_79_1	Prodigal:002006	CDS	7054	7764	.	-	0	ID=AEGHOMDF_00913;eC_number=2.5.1.3;Name=thiE_1;gene=thiE_1;inference=ab initio prediction:Prodigal:002006,protein motif:HAMAP:MF_00097;locus_tag=AEGHOMDF_00913;product=Thiamine-phosphate synthase
M-soli_contig_79_1	Prodigal:002006	CDS	8161	9150	.	+	0	ID=AEGHOMDF_00914;inference=ab initio prediction:Prodigal:002006;locus_tag=AEGHOMDF_00914;product=hypothetical protein
M-soli_contig_79_1	Prodigal:002006	CDS	9167	11392	.	-	0	ID=AEGHOMDF_00915;inference=ab initio prediction:Prodigal:002006;locus_tag=AEGHOMDF_00915;product=hypothetical protein
M-soli_contig_79_1	Prodigal:002006	CDS	11451	11663	.	-	0	ID=AEGHOMDF_00916;inference=ab initio prediction:Prodigal:002006;locus_tag=AEGHOMDF_00916;product=hypothetical protein
M-soli_contig_79_1	Prodigal:002006	CDS	11843	12598	.	-	0	ID=AEGHOMDF_00917;eC_number=3.1.11.-;Name=exoX;db_xref=COG:COG0847;gene=exoX;inference=ab initio prediction:Prodigal:002006,similar to AA sequence:UniProtKB:P0AEK0;locus_tag=AEGHOMDF_00917;product=Exodeoxyribonuclease 10
M-soli_contig_79_1	Prodigal:002006	CDS	12786	13421	.	+	0	ID=AEGHOMDF_00918;inference=ab initio prediction:Prodigal:002006;locus_tag=AEGHOMDF_00918;product=hypothetical protein
M-soli_contig_79_1	Prodigal:002006	CDS	13431	14219	.	+	0	ID=AEGHOMDF_00919;inference=ab initio prediction:Prodigal:002006;locus_tag=AEGHOMDF_00919;product=hypothetical protein
M-soli_contig_79_1	Prodigal:002006	CDS	14209	14841	.	+	0	ID=AEGHOMDF_00920;inference=ab initio prediction:Prodigal:002006;locus_tag=AEGHOMDF_00920;product=hypothetical protein
M-soli_contig_79_1	Prodigal:002006	CDS	14847	15884	.	-	0	ID=AEGHOMDF_00921;eC_number=4.1.99.22;Name=moaA_1;db_xref=COG:COG2896;gene=moaA_1;inference=ab initio prediction:Prodigal:002006,similar to AA sequence:UniProtKB:P69848;locus_tag=AEGHOMDF_00921;product=GTP 3'%2C8-cyclase
M-soli_contig_80_1	Prodigal:002006	CDS	40	933	.	+	0	ID=AEGHOMDF_00922;eC_number=1.3.7.15;Name=bchZ;db_xref=COG:COG2710;gene=bchZ;inference=ab initio prediction:Prodigal:002006,similar to AA sequence:UniProtKB:P26179;locus_tag=AEGHOMDF_00922;product=Chlorophyllide reductase subunit Z
M-soli_contig_80_1	Prodigal:002006	CDS	1071	1301	.	+	0	ID=AEGHOMDF_00923;inference=ab initio prediction:Prodigal:002006;locus_tag=AEGHOMDF_00923;product=hypothetical protein
M-soli_contig_80_1	Prodigal:002006	CDS	1442	1669	.	+	0	ID=AEGHOMDF_00924;inference=ab initio prediction:Prodigal:002006;locus_tag=AEGHOMDF_00924;product=hypothetical protein
M-soli_contig_80_1	Prodigal:002006	CDS	1683	1868	.	+	0	ID=AEGHOMDF_00925;inference=ab initio prediction:Prodigal:002006;locus_tag=AEGHOMDF_00925;product=hypothetical protein
M-soli_contig_80_1	Prodigal:002006	CDS	2085	2909	.	+	0	ID=AEGHOMDF_00926;Name=pufL;gene=pufL;inference=ab initio prediction:Prodigal:002006,similar to AA sequence:UniProtKB:P10717;locus_tag=AEGHOMDF_00926;product=Reaction center protein L chain
M-soli_contig_80_1	Prodigal:002006	CDS	2925	3902	.	+	0	ID=AEGHOMDF_00927;Name=pufM;gene=pufM;inference=ab initio prediction:Prodigal:002006,similar to AA sequence:UniProtKB:P10718;locus_tag=AEGHOMDF_00927;product=Reaction center protein M chain
M-soli_contig_80_1	Prodigal:002006	CDS	3899	5083	.	+	0	ID=AEGHOMDF_00928;Name=pufC;gene=pufC;inference=ab initio prediction:Prodigal:002006,similar to AA sequence:UniProtKB:D2Z0P5;locus_tag=AEGHOMDF_00928;product=Photosynthetic reaction center cytochrome c subunit
M-soli_contig_80_1	Prodigal:002006	CDS	5409	5534	.	+	0	ID=AEGHOMDF_00929;Name=rpmJ;db_xref=COG:COG0257;gene=rpmJ;inference=ab initio prediction:Prodigal:002006,similar to AA sequence:UniProtKB:Q6N253;locus_tag=AEGHOMDF_00929;product=50S ribosomal protein L36
M-soli_contig_80_1	Prodigal:002006	CDS	5632	6285	.	+	0	ID=AEGHOMDF_00930;inference=ab initio prediction:Prodigal:002006;locus_tag=AEGHOMDF_00930;product=hypothetical protein
M-soli_contig_80_1	Prodigal:002006	CDS	6285	7298	.	+	0	ID=AEGHOMDF_00931;eC_number=3.7.1.14;Name=mhpC_2;gene=mhpC_2;inference=ab initio prediction:Prodigal:002006,similar to AA sequence:UniProtKB:Q8KZP5;locus_tag=AEGHOMDF_00931;product=2-hydroxy-6-oxononadienedioate/2-hydroxy-6-oxononatrienedioate hydrolase
M-soli_contig_80_1	Prodigal:002006	CDS	7331	8767	.	-	0	ID=AEGHOMDF_00932;eC_number=2.7.1.40;Name=ttuE_1;gene=ttuE_1;inference=ab initio prediction:Prodigal:002006,similar to AA sequence:UniProtKB:Q44473;locus_tag=AEGHOMDF_00932;product=Pyruvate kinase
M-soli_contig_80_1	Prodigal:002006	CDS	8934	9377	.	-	0	ID=AEGHOMDF_00933;inference=ab initio prediction:Prodigal:002006;locus_tag=AEGHOMDF_00933;product=hypothetical protein
M-soli_contig_80_1	Prodigal:002006	CDS	9382	10701	.	-	0	ID=AEGHOMDF_00934;eC_number=1.1.1.81;Name=ttuD;gene=ttuD;inference=ab initio prediction:Prodigal:002006,similar to AA sequence:UniProtKB:Q44472;locus_tag=AEGHOMDF_00934;product=Putative hydroxypyruvate reductase
M-soli_contig_80_1	Prodigal:002006	CDS	10871	11623	.	+	0	ID=AEGHOMDF_00935;inference=ab initio prediction:Prodigal:002006;locus_tag=AEGHOMDF_00935;product=hypothetical protein
M-soli_contig_80_1	Prodigal:002006	CDS	11719	12027	.	+	0	ID=AEGHOMDF_00936;inference=ab initio prediction:Prodigal:002006;locus_tag=AEGHOMDF_00936;product=hypothetical protein
M-soli_contig_80_1	Prodigal:002006	CDS	12122	12388	.	+	0	ID=AEGHOMDF_00937;inference=ab initio prediction:Prodigal:002006,similar to AA sequence:UniProtKB:B8H4R9;locus_tag=AEGHOMDF_00937;note=UPF0335 protein CCNA_03428;product=hypothetical protein
M-soli_contig_80_1	Prodigal:002006	CDS	13172	13951	.	+	0	ID=AEGHOMDF_00938;inference=ab initio prediction:Prodigal:002006;locus_tag=AEGHOMDF_00938;product=hypothetical protein
M-soli_contig_80_1	Prodigal:002006	CDS	13986	14948	.	-	0	ID=AEGHOMDF_00939;eC_number=3.1.2.6;Name=gloB_1;gene=gloB_1;inference=ab initio prediction:Prodigal:002006,protein motif:HAMAP:MF_01374;locus_tag=AEGHOMDF_00939;product=Hydroxyacylglutathione hydrolase
M-soli_contig_80_1	Prodigal:002006	CDS	15079	16065	.	-	0	ID=AEGHOMDF_00940;inference=ab initio prediction:Prodigal:002006;locus_tag=AEGHOMDF_00940;product=hypothetical protein
M-soli_contig_80_1	Prodigal:002006	CDS	16382	16552	.	-	0	ID=AEGHOMDF_00941;inference=ab initio prediction:Prodigal:002006;locus_tag=AEGHOMDF_00941;product=hypothetical protein
M-soli_contig_80_1	Prodigal:002006	CDS	16841	17017	.	+	0	ID=AEGHOMDF_00942;inference=ab initio prediction:Prodigal:002006;locus_tag=AEGHOMDF_00942;product=hypothetical protein
M-soli_contig_80_1	Prodigal:002006	CDS	17105	17359	.	-	0	ID=AEGHOMDF_00943;inference=ab initio prediction:Prodigal:002006;locus_tag=AEGHOMDF_00943;product=hypothetical protein
M-soli_contig_80_1	Prodigal:002006	CDS	17375	17524	.	+	0	ID=AEGHOMDF_00944;inference=ab initio prediction:Prodigal:002006;locus_tag=AEGHOMDF_00944;product=hypothetical protein
M-soli_contig_80_1	Prodigal:002006	CDS	17539	18342	.	+	0	ID=AEGHOMDF_00945;Name=phyR_2;gene=phyR_2;inference=ab initio prediction:Prodigal:002006,similar to AA sequence:UniProtKB:Q0PEV3;locus_tag=AEGHOMDF_00945;product=Phyllosphere-induced regulator PhyR
M-soli_contig_80_1	Prodigal:002006	CDS	18821	19195	.	+	0	ID=AEGHOMDF_00946;inference=ab initio prediction:Prodigal:002006;locus_tag=AEGHOMDF_00946;product=hypothetical protein
M-soli_contig_80_1	Prodigal:002006	CDS	19372	19524	.	-	0	ID=AEGHOMDF_00947;inference=ab initio prediction:Prodigal:002006;locus_tag=AEGHOMDF_00947;product=hypothetical protein
M-soli_contig_80_1	Prodigal:002006	CDS	19738	19950	.	+	0	ID=AEGHOMDF_00948;inference=ab initio prediction:Prodigal:002006;locus_tag=AEGHOMDF_00948;product=hypothetical protein
M-soli_contig_80_1	Prodigal:002006	CDS	19947	20756	.	-	0	ID=AEGHOMDF_00949;inference=ab initio prediction:Prodigal:002006;locus_tag=AEGHOMDF_00949;product=hypothetical protein
M-soli_contig_80_1	Prodigal:002006	CDS	20954	21397	.	+	0	ID=AEGHOMDF_00950;db_xref=COG:COG0664;inference=ab initio prediction:Prodigal:002006,similar to AA sequence:UniProtKB:P9WIY7;locus_tag=AEGHOMDF_00950;product=putative NTE family protein
M-soli_contig_80_1	Prodigal:002006	CDS	21442	21885	.	-	0	ID=AEGHOMDF_00951;db_xref=COG:COG0346;inference=ab initio prediction:Prodigal:002006,similar to AA sequence:UniProtKB:Q8ZM36;locus_tag=AEGHOMDF_00951;product=Virulence protein
M-soli_contig_80_1	Prodigal:002006	CDS	22116	22757	.	+	0	ID=AEGHOMDF_00952;inference=ab initio prediction:Prodigal:002006;locus_tag=AEGHOMDF_00952;product=hypothetical protein
M-soli_contig_80_1	Prodigal:002006	CDS	22825	24036	.	-	0	ID=AEGHOMDF_00953;inference=ab initio prediction:Prodigal:002006;locus_tag=AEGHOMDF_00953;product=hypothetical protein
M-soli_contig_80_1	Prodigal:002006	CDS	24277	24441	.	+	0	ID=AEGHOMDF_00954;inference=ab initio prediction:Prodigal:002006;locus_tag=AEGHOMDF_00954;product=hypothetical protein
M-soli_contig_81_1	Prodigal:002006	CDS	681	2009	.	-	0	ID=AEGHOMDF_00955;eC_number=4.3.1.18;Name=dsdA;db_xref=COG:COG3048;gene=dsdA;inference=ab initio prediction:Prodigal:002006,similar to AA sequence:UniProtKB:P00926;locus_tag=AEGHOMDF_00955;product=D-serine dehydratase
M-soli_contig_81_1	Prodigal:002006	CDS	2015	2287	.	-	0	ID=AEGHOMDF_00956;inference=ab initio prediction:Prodigal:002006;locus_tag=AEGHOMDF_00956;product=hypothetical protein
M-soli_contig_81_1	Prodigal:002006	CDS	2913	3266	.	+	0	ID=AEGHOMDF_00957;inference=ab initio prediction:Prodigal:002006;locus_tag=AEGHOMDF_00957;product=hypothetical protein
M-soli_contig_81_1	Prodigal:002006	CDS	3278	3499	.	-	0	ID=AEGHOMDF_00958;inference=ab initio prediction:Prodigal:002006;locus_tag=AEGHOMDF_00958;product=hypothetical protein
M-soli_contig_81_1	Prodigal:002006	CDS	3772	3978	.	+	0	ID=AEGHOMDF_00959;inference=ab initio prediction:Prodigal:002006;locus_tag=AEGHOMDF_00959;product=hypothetical protein
M-soli_contig_81_1	Prodigal:002006	CDS	4026	4241	.	-	0	ID=AEGHOMDF_00960;inference=ab initio prediction:Prodigal:002006;locus_tag=AEGHOMDF_00960;product=hypothetical protein
M-soli_contig_81_1	Prodigal:002006	CDS	4840	5886	.	+	0	ID=AEGHOMDF_00961;eC_number=3.1.4.-;Name=rpfG;db_xref=COG:COG3437;gene=rpfG;inference=ab initio prediction:Prodigal:002006,similar to AA sequence:UniProtKB:Q4UU85;locus_tag=AEGHOMDF_00961;product=Cyclic di-GMP phosphodiesterase response regulator RpfG
M-soli_contig_81_1	Prodigal:002006	CDS	6555	6815	.	-	0	ID=AEGHOMDF_00962;inference=ab initio prediction:Prodigal:002006;locus_tag=AEGHOMDF_00962;product=hypothetical protein
M-soli_contig_81_1	Prodigal:002006	CDS	7281	7988	.	-	0	ID=AEGHOMDF_00963;inference=ab initio prediction:Prodigal:002006;locus_tag=AEGHOMDF_00963;product=hypothetical protein
M-soli_contig_82_1	Prodigal:002006	CDS	2	283	.	+	0	ID=AEGHOMDF_00964;Name=dctM_1;db_xref=COG:COG1593;gene=dctM_1;inference=ab initio prediction:Prodigal:002006,similar to AA sequence:UniProtKB:Q9HU16;locus_tag=AEGHOMDF_00964;product=C4-dicarboxylate TRAP transporter large permease protein DctM
M-soli_contig_82_1	Prodigal:002006	CDS	655	1467	.	+	0	ID=AEGHOMDF_00965;db_xref=COG:COG3039;inference=ab initio prediction:Prodigal:002006,similar to AA sequence:ISfinder:ISMex40;locus_tag=AEGHOMDF_00965;product=IS5 family transposase ISMex40
M-soli_contig_82_1	Prodigal:002006	CDS	2386	2586	.	+	0	ID=AEGHOMDF_00966;inference=ab initio prediction:Prodigal:002006;locus_tag=AEGHOMDF_00966;product=hypothetical protein
M-soli_contig_82_1	Prodigal:002006	CDS	2622	2858	.	-	0	ID=AEGHOMDF_00967;inference=ab initio prediction:Prodigal:002006;locus_tag=AEGHOMDF_00967;product=hypothetical protein
M-soli_contig_83_1	Prodigal:002006	CDS	576	710	.	-	0	ID=AEGHOMDF_00968;inference=ab initio prediction:Prodigal:002006;locus_tag=AEGHOMDF_00968;product=hypothetical protein
M-soli_contig_83_1	Prodigal:002006	CDS	1090	2244	.	+	0	ID=AEGHOMDF_00969;eC_number=2.6.1.17;Name=dapC;db_xref=COG:COG0436;gene=dapC;inference=ab initio prediction:Prodigal:002006,similar to AA sequence:UniProtKB:P9WPZ5;locus_tag=AEGHOMDF_00969;product=putative N-succinyldiaminopimelate aminotransferase DapC
M-soli_contig_83_1	Prodigal:002006	CDS	2416	2871	.	+	0	ID=AEGHOMDF_00970;inference=ab initio prediction:Prodigal:002006;locus_tag=AEGHOMDF_00970;product=hypothetical protein
M-soli_contig_83_1	Prodigal:002006	CDS	2903	4090	.	+	0	ID=AEGHOMDF_00971;Name=yejE;db_xref=COG:COG4239;gene=yejE;inference=ab initio prediction:Prodigal:002006,similar to AA sequence:UniProtKB:P33915;locus_tag=AEGHOMDF_00971;product=Inner membrane ABC transporter permease protein YejE
M-soli_contig_83_1	Prodigal:002006	CDS	4154	4315	.	-	0	ID=AEGHOMDF_00972;inference=ab initio prediction:Prodigal:002006;locus_tag=AEGHOMDF_00972;product=hypothetical protein
M-soli_contig_83_1	Prodigal:002006	CDS	5003	5548	.	+	0	ID=AEGHOMDF_00973;inference=ab initio prediction:Prodigal:002006;locus_tag=AEGHOMDF_00973;product=hypothetical protein
M-soli_contig_83_1	Prodigal:002006	CDS	5748	6077	.	-	0	ID=AEGHOMDF_00974;inference=ab initio prediction:Prodigal:002006;locus_tag=AEGHOMDF_00974;product=hypothetical protein
M-soli_contig_83_1	Prodigal:002006	CDS	6172	6840	.	-	0	ID=AEGHOMDF_00975;inference=ab initio prediction:Prodigal:002006;locus_tag=AEGHOMDF_00975;product=hypothetical protein
M-soli_contig_83_1	Prodigal:002006	CDS	7117	7827	.	-	0	ID=AEGHOMDF_00976;Name=degU_2;db_xref=COG:COG2197;gene=degU_2;inference=ab initio prediction:Prodigal:002006,similar to AA sequence:UniProtKB:P13800;locus_tag=AEGHOMDF_00976;product=Transcriptional regulatory protein DegU
M-soli_contig_83_1	Prodigal:002006	CDS	8088	9857	.	-	0	ID=AEGHOMDF_00977;eC_number=1.1.2.8;Name=exaA;db_xref=COG:COG4993;gene=exaA;inference=ab initio prediction:Prodigal:002006,similar to AA sequence:UniProtKB:Q9Z4J7;locus_tag=AEGHOMDF_00977;product=Quinoprotein alcohol dehydrogenase (cytochrome c)
M-soli_contig_83_1	Prodigal:002006	CDS	10164	10703	.	-	0	ID=AEGHOMDF_00978;inference=ab initio prediction:Prodigal:002006;locus_tag=AEGHOMDF_00978;product=hypothetical protein
M-soli_contig_84_1	Prodigal:002006	CDS	141	752	.	+	0	ID=AEGHOMDF_00979;eC_number=2.5.1.17;Name=cobO;gene=cobO;inference=ab initio prediction:Prodigal:002006,similar to AA sequence:UniProtKB:P29930;locus_tag=AEGHOMDF_00979;product=Corrinoid adenosyltransferase
M-soli_contig_84_1	Prodigal:002006	CDS	880	2343	.	+	0	ID=AEGHOMDF_00980;Name=cobQ;gene=cobQ;inference=ab initio prediction:Prodigal:002006,similar to AA sequence:UniProtKB:P29932;locus_tag=AEGHOMDF_00980;product=Cobyric acid synthase
M-soli_contig_84_1	Prodigal:002006	CDS	2434	3435	.	-	0	ID=AEGHOMDF_00981;Name=cobD;db_xref=COG:COG1270;gene=cobD;inference=ab initio prediction:Prodigal:002006,similar to AA sequence:UniProtKB:P9WP93;locus_tag=AEGHOMDF_00981;product=Cobalamin biosynthesis protein CobD
M-soli_contig_84_1	Prodigal:002006	CDS	3694	4455	.	+	0	ID=AEGHOMDF_00982;eC_number=2.6.1.9;Name=hisC_1;gene=hisC_1;inference=ab initio prediction:Prodigal:002006,protein motif:HAMAP:MF_01023;locus_tag=AEGHOMDF_00982;product=Histidinol-phosphate aminotransferase
M-soli_contig_84_1	Prodigal:002006	CDS	4459	5721	.	-	0	ID=AEGHOMDF_00983;inference=ab initio prediction:Prodigal:002006,similar to AA sequence:UniProtKB:Q9ADP8;locus_tag=AEGHOMDF_00983;product=putative transporter
M-soli_contig_84_1	Prodigal:002006	CDS	6000	6203	.	+	0	ID=AEGHOMDF_00984;inference=ab initio prediction:Prodigal:002006;locus_tag=AEGHOMDF_00984;product=hypothetical protein
M-soli_contig_84_1	Prodigal:002006	CDS	6352	7761	.	+	0	ID=AEGHOMDF_00985;inference=ab initio prediction:Prodigal:002006;locus_tag=AEGHOMDF_00985;product=hypothetical protein
M-soli_contig_84_1	Prodigal:002006	CDS	7805	9325	.	+	0	ID=AEGHOMDF_00986;eC_number=6.2.1.3;Name=lcfB_1;db_xref=COG:COG0318;gene=lcfB_1;inference=ab initio prediction:Prodigal:002006,similar to AA sequence:UniProtKB:O07610;locus_tag=AEGHOMDF_00986;product=Long-chain-fatty-acid--CoA ligase
M-soli_contig_84_1	Prodigal:002006	CDS	9445	10602	.	+	0	ID=AEGHOMDF_00987;inference=ab initio prediction:Prodigal:002006;locus_tag=AEGHOMDF_00987;product=hypothetical protein
M-soli_contig_84_1	Prodigal:002006	CDS	10682	11113	.	+	0	ID=AEGHOMDF_00988;eC_number=1.8.4.12;Name=msrB_1;db_xref=COG:COG0229;gene=msrB_1;inference=ab initio prediction:Prodigal:002006,similar to AA sequence:UniProtKB:P0A746;locus_tag=AEGHOMDF_00988;product=Peptide methionine sulfoxide reductase MsrB
M-soli_contig_84_1	Prodigal:002006	CDS	11385	12338	.	+	0	ID=AEGHOMDF_00989;inference=ab initio prediction:Prodigal:002006;locus_tag=AEGHOMDF_00989;product=hypothetical protein
M-soli_contig_84_1	Prodigal:002006	CDS	12375	12803	.	-	0	ID=AEGHOMDF_00990;inference=ab initio prediction:Prodigal:002006;locus_tag=AEGHOMDF_00990;product=hypothetical protein
M-soli_contig_84_1	Prodigal:002006	CDS	12946	14421	.	+	0	ID=AEGHOMDF_00991;Name=dctA1;gene=dctA1;inference=ab initio prediction:Prodigal:002006,similar to AA sequence:UniProtKB:P31601;locus_tag=AEGHOMDF_00991;product=C4-dicarboxylate transport protein
M-soli_contig_84_1	Prodigal:002006	CDS	14429	15331	.	+	0	ID=AEGHOMDF_00992;eC_number=2.7.1.4;Name=mak;db_xref=COG:COG1940;gene=mak;inference=ab initio prediction:Prodigal:002006,similar to AA sequence:UniProtKB:P23917;locus_tag=AEGHOMDF_00992;product=Fructokinase
M-soli_contig_84_1	Prodigal:002006	CDS	15440	16489	.	+	0	ID=AEGHOMDF_00993;eC_number=2.1.1.163;Name=COQ5_2;gene=COQ5_2;inference=ab initio prediction:Prodigal:002006,protein motif:HAMAP:MF_01813;locus_tag=AEGHOMDF_00993;product=2-methoxy-6-polyprenyl-1%2C4-benzoquinol methylase%2C mitochondrial
M-soli_contig_84_1	Prodigal:002006	CDS	16569	17489	.	+	0	ID=AEGHOMDF_00994;eC_number=1.5.1.20;Name=metF;db_xref=COG:COG0685;gene=metF;inference=ab initio prediction:Prodigal:002006,similar to AA sequence:UniProtKB:P0AEZ1;locus_tag=AEGHOMDF_00994;product=5%2C10-methylenetetrahydrofolate reductase
M-soli_contig_84_1	Aragorn:001002	tRNA	17552	17646	.	-	.	ID=AEGHOMDF_00995;inference=COORDINATES:profile:Aragorn:001002;locus_tag=AEGHOMDF_00995;product=tRNA-Gly(gcc)
M-soli_contig_84_1	Prodigal:002006	CDS	17699	19006	.	+	0	ID=AEGHOMDF_00996;eC_number=2.1.1.13;Name=metH;db_xref=COG:COG0646;gene=metH;inference=ab initio prediction:Prodigal:002006,similar to AA sequence:UniProtKB:P13009;locus_tag=AEGHOMDF_00996;product=Methionine synthase
M-soli_contig_84_1	Prodigal:002006	CDS	19074	19397	.	+	0	ID=AEGHOMDF_00997;db_xref=COG:COG0718;inference=ab initio prediction:Prodigal:002006,similar to AA sequence:UniProtKB:P44711;locus_tag=AEGHOMDF_00997;product=Nucleoid-associated protein
M-soli_contig_84_1	Prodigal:002006	CDS	19491	21413	.	+	0	ID=AEGHOMDF_00998;eC_number=2.7.13.3;Name=rcsC_4;gene=rcsC_4;inference=ab initio prediction:Prodigal:002006,protein motif:HAMAP:MF_00979;locus_tag=AEGHOMDF_00998;product=Sensor histidine kinase RcsC
M-soli_contig_84_1	Prodigal:002006	CDS	21531	23150	.	-	0	ID=AEGHOMDF_00999;eC_number=4.1.1.49;Name=pckA;db_xref=COG:COG1866;gene=pckA;inference=ab initio prediction:Prodigal:002006,similar to AA sequence:UniProtKB:Q9ZNH4;locus_tag=AEGHOMDF_00999;product=Phosphoenolpyruvate carboxykinase (ATP)
M-soli_contig_84_1	Prodigal:002006	CDS	23578	24183	.	+	0	ID=AEGHOMDF_01000;Name=recR;db_xref=COG:COG0353;gene=recR;inference=ab initio prediction:Prodigal:002006,similar to AA sequence:UniProtKB:Q8RDI4;locus_tag=AEGHOMDF_01000;product=Recombination protein RecR
M-soli_contig_84_1	Prodigal:002006	CDS	24185	24697	.	-	0	ID=AEGHOMDF_01001;inference=ab initio prediction:Prodigal:002006;locus_tag=AEGHOMDF_01001;product=hypothetical protein
M-soli_contig_84_1	Prodigal:002006	CDS	24948	25466	.	+	0	ID=AEGHOMDF_01002;eC_number=3.5.1.88;Name=def1;gene=def1;inference=ab initio prediction:Prodigal:002006,similar to AA sequence:UniProtKB:A0A0H3KB98;locus_tag=AEGHOMDF_01002;product=Peptide deformylase 1
M-soli_contig_84_1	Prodigal:002006	CDS	25527	26441	.	+	0	ID=AEGHOMDF_01003;eC_number=2.1.2.9;Name=fmt_2;db_xref=COG:COG0223;gene=fmt_2;inference=ab initio prediction:Prodigal:002006,similar to AA sequence:UniProtKB:O85732;locus_tag=AEGHOMDF_01003;product=Methionyl-tRNA formyltransferase
M-soli_contig_84_1	Prodigal:002006	CDS	26455	27249	.	+	0	ID=AEGHOMDF_01004;eC_number=5.4.99.12;Name=truA;db_xref=COG:COG0101;gene=truA;inference=ab initio prediction:Prodigal:002006,similar to AA sequence:UniProtKB:P07649;locus_tag=AEGHOMDF_01004;product=tRNA pseudouridine synthase A
M-soli_contig_84_1	Prodigal:002006	CDS	27198	27794	.	-	0	ID=AEGHOMDF_01005;eC_number=3.5.1.18;Name=dapE_1;db_xref=COG:COG0624;gene=dapE_1;inference=ab initio prediction:Prodigal:002006,similar to AA sequence:UniProtKB:P0AED7;locus_tag=AEGHOMDF_01005;product=Succinyl-diaminopimelate desuccinylase
M-soli_contig_85_1	Prodigal:002006	CDS	64	873	.	+	0	ID=AEGHOMDF_01006;inference=ab initio prediction:Prodigal:002006;locus_tag=AEGHOMDF_01006;product=hypothetical protein
M-soli_contig_85_1	Aragorn:001002	tRNA	962	1037	.	-	.	ID=AEGHOMDF_01007;inference=COORDINATES:profile:Aragorn:001002;locus_tag=AEGHOMDF_01007;product=tRNA-Asn(gtt)
M-soli_contig_85_1	Aragorn:001002	tRNA	1323	1396	.	+	.	ID=AEGHOMDF_01008;inference=COORDINATES:profile:Aragorn:001002;locus_tag=AEGHOMDF_01008;product=tRNA-Cys(gca)
M-soli_contig_85_1	Prodigal:002006	CDS	1603	2256	.	+	0	ID=AEGHOMDF_01009;eC_number=2.1.1.77;Name=pcm;gene=pcm;inference=ab initio prediction:Prodigal:002006,protein motif:HAMAP:MF_00090;locus_tag=AEGHOMDF_01009;product=Protein-L-isoaspartate O-methyltransferase
M-soli_contig_85_1	Prodigal:002006	CDS	2661	4052	.	+	0	ID=AEGHOMDF_01010;Name=bepC;gene=bepC;inference=ab initio prediction:Prodigal:002006,similar to AA sequence:UniProtKB:Q8G0Y6;locus_tag=AEGHOMDF_01010;product=Outer membrane efflux protein BepC
M-soli_contig_85_1	Prodigal:002006	CDS	4212	4820	.	+	0	ID=AEGHOMDF_01011;inference=ab initio prediction:Prodigal:002006;locus_tag=AEGHOMDF_01011;product=hypothetical protein
M-soli_contig_85_1	Prodigal:002006	CDS	5071	5403	.	-	0	ID=AEGHOMDF_01012;inference=ab initio prediction:Prodigal:002006;locus_tag=AEGHOMDF_01012;product=hypothetical protein
M-soli_contig_86_1	Prodigal:002006	CDS	28	273	.	+	0	ID=AEGHOMDF_01013;inference=ab initio prediction:Prodigal:002006;locus_tag=AEGHOMDF_01013;product=hypothetical protein
M-soli_contig_86_1	Prodigal:002006	CDS	454	612	.	+	0	ID=AEGHOMDF_01014;inference=ab initio prediction:Prodigal:002006;locus_tag=AEGHOMDF_01014;product=hypothetical protein
M-soli_contig_86_1	Prodigal:002006	CDS	1367	1864	.	-	0	ID=AEGHOMDF_01015;inference=ab initio prediction:Prodigal:002006;locus_tag=AEGHOMDF_01015;product=hypothetical protein
M-soli_contig_86_1	Prodigal:002006	CDS	1843	2208	.	-	0	ID=AEGHOMDF_01016;inference=ab initio prediction:Prodigal:002006;locus_tag=AEGHOMDF_01016;product=hypothetical protein
M-soli_contig_86_1	Prodigal:002006	CDS	2217	2915	.	-	0	ID=AEGHOMDF_01017;inference=ab initio prediction:Prodigal:002006;locus_tag=AEGHOMDF_01017;product=hypothetical protein
M-soli_contig_86_1	Prodigal:002006	CDS	3422	3694	.	-	0	ID=AEGHOMDF_01018;inference=ab initio prediction:Prodigal:002006;locus_tag=AEGHOMDF_01018;product=hypothetical protein
M-soli_contig_86_1	Prodigal:002006	CDS	3827	4051	.	+	0	ID=AEGHOMDF_01019;inference=ab initio prediction:Prodigal:002006;locus_tag=AEGHOMDF_01019;product=hypothetical protein
M-soli_contig_86_1	Prodigal:002006	CDS	4179	4421	.	+	0	ID=AEGHOMDF_01020;inference=ab initio prediction:Prodigal:002006;locus_tag=AEGHOMDF_01020;product=hypothetical protein
M-soli_contig_86_1	Prodigal:002006	CDS	4536	4688	.	+	0	ID=AEGHOMDF_01021;inference=ab initio prediction:Prodigal:002006;locus_tag=AEGHOMDF_01021;product=hypothetical protein
M-soli_contig_86_1	Prodigal:002006	CDS	4808	4930	.	+	0	ID=AEGHOMDF_01022;inference=ab initio prediction:Prodigal:002006;locus_tag=AEGHOMDF_01022;product=hypothetical protein
M-soli_contig_86_1	Prodigal:002006	CDS	5602	6867	.	-	0	ID=AEGHOMDF_01023;inference=ab initio prediction:Prodigal:002006;locus_tag=AEGHOMDF_01023;product=hypothetical protein
M-soli_contig_86_1	Prodigal:002006	CDS	6864	7136	.	-	0	ID=AEGHOMDF_01024;inference=ab initio prediction:Prodigal:002006;locus_tag=AEGHOMDF_01024;product=hypothetical protein
M-soli_contig_86_1	Prodigal:002006	CDS	7133	7438	.	-	0	ID=AEGHOMDF_01025;inference=ab initio prediction:Prodigal:002006;locus_tag=AEGHOMDF_01025;product=hypothetical protein
M-soli_contig_86_1	Prodigal:002006	CDS	7611	7823	.	-	0	ID=AEGHOMDF_01026;inference=ab initio prediction:Prodigal:002006;locus_tag=AEGHOMDF_01026;product=hypothetical protein
M-soli_contig_86_1	Prodigal:002006	CDS	7931	8572	.	+	0	ID=AEGHOMDF_01027;inference=ab initio prediction:Prodigal:002006;locus_tag=AEGHOMDF_01027;product=hypothetical protein
M-soli_contig_86_1	Prodigal:002006	CDS	8569	9726	.	+	0	ID=AEGHOMDF_01028;Name=xerC_2;gene=xerC_2;inference=ab initio prediction:Prodigal:002006,protein motif:HAMAP:MF_01808;locus_tag=AEGHOMDF_01028;product=Tyrosine recombinase XerC
M-soli_contig_86_1	Aragorn:001002	tRNA	9805	9894	.	+	.	ID=AEGHOMDF_01029;inference=COORDINATES:profile:Aragorn:001002;locus_tag=AEGHOMDF_01029;product=tRNA-Ser(tga)
M-soli_contig_86_1	Prodigal:002006	CDS	10047	11201	.	-	0	ID=AEGHOMDF_01030;inference=ab initio prediction:Prodigal:002006;locus_tag=AEGHOMDF_01030;product=hypothetical protein
M-soli_contig_86_1	Prodigal:002006	CDS	11768	12130	.	-	0	ID=AEGHOMDF_01031;inference=ab initio prediction:Prodigal:002006;locus_tag=AEGHOMDF_01031;product=hypothetical protein
M-soli_contig_86_1	Prodigal:002006	CDS	13022	14386	.	+	0	ID=AEGHOMDF_01032;inference=ab initio prediction:Prodigal:002006;locus_tag=AEGHOMDF_01032;product=hypothetical protein
M-soli_contig_86_1	Prodigal:002006	CDS	14958	15233	.	+	0	ID=AEGHOMDF_01033;inference=ab initio prediction:Prodigal:002006;locus_tag=AEGHOMDF_01033;product=hypothetical protein
M-soli_contig_86_1	Prodigal:002006	CDS	15230	15532	.	+	0	ID=AEGHOMDF_01034;inference=ab initio prediction:Prodigal:002006;locus_tag=AEGHOMDF_01034;product=hypothetical protein
M-soli_contig_86_1	Prodigal:002006	CDS	15529	15663	.	+	0	ID=AEGHOMDF_01035;inference=ab initio prediction:Prodigal:002006;locus_tag=AEGHOMDF_01035;product=hypothetical protein
M-soli_contig_86_1	Prodigal:002006	CDS	16151	16348	.	+	0	ID=AEGHOMDF_01036;inference=ab initio prediction:Prodigal:002006;locus_tag=AEGHOMDF_01036;product=hypothetical protein
M-soli_contig_86_1	Prodigal:002006	CDS	16321	16884	.	+	0	ID=AEGHOMDF_01037;inference=ab initio prediction:Prodigal:002006;locus_tag=AEGHOMDF_01037;product=hypothetical protein
M-soli_contig_86_1	Prodigal:002006	CDS	16881	19586	.	+	0	ID=AEGHOMDF_01038;inference=ab initio prediction:Prodigal:002006;locus_tag=AEGHOMDF_01038;product=hypothetical protein
M-soli_contig_86_1	Prodigal:002006	CDS	19626	19907	.	+	0	ID=AEGHOMDF_01039;inference=ab initio prediction:Prodigal:002006;locus_tag=AEGHOMDF_01039;product=hypothetical protein
M-soli_contig_86_1	Prodigal:002006	CDS	20640	21206	.	+	0	ID=AEGHOMDF_01040;inference=ab initio prediction:Prodigal:002006;locus_tag=AEGHOMDF_01040;product=hypothetical protein
M-soli_contig_86_1	Prodigal:002006	CDS	21209	21904	.	-	0	ID=AEGHOMDF_01041;inference=ab initio prediction:Prodigal:002006;locus_tag=AEGHOMDF_01041;product=hypothetical protein
M-soli_contig_86_1	Prodigal:002006	CDS	22806	23042	.	-	0	ID=AEGHOMDF_01042;inference=ab initio prediction:Prodigal:002006;locus_tag=AEGHOMDF_01042;product=hypothetical protein
M-soli_contig_86_1	Prodigal:002006	CDS	23054	23599	.	-	0	ID=AEGHOMDF_01043;Name=yciF_1;db_xref=COG:COG3685;gene=yciF_1;inference=ab initio prediction:Prodigal:002006,similar to AA sequence:UniProtKB:P21362;locus_tag=AEGHOMDF_01043;product=Protein YciF
M-soli_contig_86_1	Prodigal:002006	CDS	23799	24836	.	-	0	ID=AEGHOMDF_01044;eC_number=2.7.13.3;db_xref=COG:COG2202;inference=ab initio prediction:Prodigal:002006,similar to AA sequence:UniProtKB:Q2NCA3;locus_tag=AEGHOMDF_01044;product=Blue-light-activated histidine kinase 1
M-soli_contig_86_1	Prodigal:002006	CDS	25107	25769	.	+	0	ID=AEGHOMDF_01045;inference=ab initio prediction:Prodigal:002006;locus_tag=AEGHOMDF_01045;product=hypothetical protein
M-soli_contig_86_1	Prodigal:002006	CDS	25872	26864	.	-	0	ID=AEGHOMDF_01046;eC_number=3.1.1.-;Name=capV;db_xref=COG:COG3621;gene=capV;inference=ab initio prediction:Prodigal:002006,similar to AA sequence:UniProtKB:Q9KVG8;locus_tag=AEGHOMDF_01046;product=cGAMP-activated phospholipase
M-soli_contig_86_1	Prodigal:002006	CDS	27420	27689	.	-	0	ID=AEGHOMDF_01047;inference=ab initio prediction:Prodigal:002006;locus_tag=AEGHOMDF_01047;product=hypothetical protein
M-soli_contig_87_1	Prodigal:002006	CDS	198	638	.	+	0	ID=AEGHOMDF_01048;eC_number=3.6.1.65;Name=nudG;db_xref=COG:COG0494;gene=nudG;inference=ab initio prediction:Prodigal:002006,similar to AA sequence:UniProtKB:P77788;locus_tag=AEGHOMDF_01048;product=CTP pyrophosphohydrolase
M-soli_contig_87_1	Prodigal:002006	CDS	635	1309	.	-	0	ID=AEGHOMDF_01049;inference=ab initio prediction:Prodigal:002006;locus_tag=AEGHOMDF_01049;product=hypothetical protein
M-soli_contig_87_1	Prodigal:002006	CDS	1373	3874	.	-	0	ID=AEGHOMDF_01050;eC_number=2.7.13.3;Name=divL;gene=divL;inference=ab initio prediction:Prodigal:002006,similar to AA sequence:UniProtKB:Q9RQQ9;locus_tag=AEGHOMDF_01050;product=Sensor protein DivL
M-soli_contig_87_1	Prodigal:002006	CDS	4334	5734	.	-	0	ID=AEGHOMDF_01051;eC_number=3.3.1.1;Name=ahcY;gene=ahcY;inference=ab initio prediction:Prodigal:002006,similar to AA sequence:UniProtKB:A0A087WNH6;locus_tag=AEGHOMDF_01051;product=Adenosylhomocysteinase
M-soli_contig_87_1	Prodigal:002006	CDS	5949	6356	.	+	0	ID=AEGHOMDF_01052;inference=ab initio prediction:Prodigal:002006;locus_tag=AEGHOMDF_01052;product=hypothetical protein
M-soli_contig_87_1	Prodigal:002006	CDS	6367	7998	.	-	0	ID=AEGHOMDF_01053;eC_number=6.2.1.1;Name=acsA_1;db_xref=COG:COG0365;gene=acsA_1;inference=ab initio prediction:Prodigal:002006,similar to AA sequence:UniProtKB:P39062;locus_tag=AEGHOMDF_01053;product=Acetyl-coenzyme A synthetase
M-soli_contig_87_1	Prodigal:002006	CDS	8006	8692	.	-	0	ID=AEGHOMDF_01054;eC_number=1.1.1.298;Name=rutE;gene=rutE;inference=ab initio prediction:Prodigal:002006,protein motif:HAMAP:MF_01204;locus_tag=AEGHOMDF_01054;product=malonic semialdehyde reductase RutE
M-soli_contig_87_1	Prodigal:002006	CDS	9312	10289	.	+	0	ID=AEGHOMDF_01055;inference=ab initio prediction:Prodigal:002006;locus_tag=AEGHOMDF_01055;product=hypothetical protein
M-soli_contig_87_1	Prodigal:002006	CDS	10316	10972	.	+	0	ID=AEGHOMDF_01056;inference=ab initio prediction:Prodigal:002006;locus_tag=AEGHOMDF_01056;product=hypothetical protein
M-soli_contig_87_1	Prodigal:002006	CDS	11044	12264	.	+	0	ID=AEGHOMDF_01057;eC_number=1.3.8.12;Name=mcd_1;db_xref=COG:COG1960;gene=mcd_1;inference=ab initio prediction:Prodigal:002006,similar to AA sequence:UniProtKB:D3JV03;locus_tag=AEGHOMDF_01057;product=(2S)-methylsuccinyl-CoA dehydrogenase
M-soli_contig_87_1	Prodigal:002006	CDS	12274	13590	.	-	0	ID=AEGHOMDF_01058;inference=ab initio prediction:Prodigal:002006;locus_tag=AEGHOMDF_01058;product=hypothetical protein
M-soli_contig_87_1	Prodigal:002006	CDS	13989	14933	.	-	0	ID=AEGHOMDF_01059;inference=ab initio prediction:Prodigal:002006;locus_tag=AEGHOMDF_01059;product=hypothetical protein
M-soli_contig_88_1	Prodigal:002006	CDS	27	1403	.	+	0	ID=AEGHOMDF_01060;inference=ab initio prediction:Prodigal:002006;locus_tag=AEGHOMDF_01060;product=hypothetical protein
M-soli_contig_88_1	Prodigal:002006	CDS	1502	1915	.	-	0	ID=AEGHOMDF_01061;inference=ab initio prediction:Prodigal:002006;locus_tag=AEGHOMDF_01061;product=hypothetical protein
M-soli_contig_88_1	Prodigal:002006	CDS	2316	2825	.	+	0	ID=AEGHOMDF_01062;eC_number=3.5.1.88;Name=def;db_xref=COG:COG0242;gene=def;inference=ab initio prediction:Prodigal:002006,similar to AA sequence:UniProtKB:Q9I7A8;locus_tag=AEGHOMDF_01062;product=Peptide deformylase
M-soli_contig_88_1	Prodigal:002006	CDS	2869	3282	.	+	0	ID=AEGHOMDF_01063;inference=ab initio prediction:Prodigal:002006;locus_tag=AEGHOMDF_01063;product=hypothetical protein
M-soli_contig_88_1	Prodigal:002006	CDS	3448	3837	.	+	0	ID=AEGHOMDF_01064;inference=ab initio prediction:Prodigal:002006;locus_tag=AEGHOMDF_01064;product=hypothetical protein
M-soli_contig_88_1	Prodigal:002006	CDS	4010	4339	.	+	0	ID=AEGHOMDF_01065;inference=ab initio prediction:Prodigal:002006;locus_tag=AEGHOMDF_01065;product=hypothetical protein
M-soli_contig_88_1	Prodigal:002006	CDS	4401	4601	.	-	0	ID=AEGHOMDF_01066;inference=ab initio prediction:Prodigal:002006;locus_tag=AEGHOMDF_01066;product=hypothetical protein
M-soli_contig_88_1	Prodigal:002006	CDS	4789	5469	.	-	0	ID=AEGHOMDF_01067;eC_number=3.1.3.-;db_xref=COG:COG0637;inference=ab initio prediction:Prodigal:002006,similar to AA sequence:UniProtKB:Q9X0Y1;locus_tag=AEGHOMDF_01067;product=Phosphorylated carbohydrates phosphatase
M-soli_contig_88_1	Prodigal:002006	CDS	5563	5847	.	-	0	ID=AEGHOMDF_01068;inference=ab initio prediction:Prodigal:002006;locus_tag=AEGHOMDF_01068;product=hypothetical protein
M-soli_contig_89_1	Prodigal:002006	CDS	55	426	.	+	0	ID=AEGHOMDF_01069;eC_number=3.1.11.2;Name=exoA;db_xref=COG:COG0708;gene=exoA;inference=ab initio prediction:Prodigal:002006,similar to AA sequence:UniProtKB:P37454;locus_tag=AEGHOMDF_01069;product=Exodeoxyribonuclease
M-soli_contig_89_1	Prodigal:002006	CDS	524	1147	.	+	0	ID=AEGHOMDF_01070;Name=sspA;db_xref=COG:COG0625;gene=sspA;inference=ab initio prediction:Prodigal:002006,similar to AA sequence:UniProtKB:P45207;locus_tag=AEGHOMDF_01070;product=Stringent starvation protein A 
M-soli_contig_89_1	Prodigal:002006	CDS	1211	2023	.	-	0	ID=AEGHOMDF_01071;inference=ab initio prediction:Prodigal:002006;locus_tag=AEGHOMDF_01071;product=hypothetical protein
M-soli_contig_89_1	Prodigal:002006	CDS	2112	3842	.	-	0	ID=AEGHOMDF_01072;eC_number=4.2.1.9;Name=ilvD_1;db_xref=COG:COG0129;gene=ilvD_1;inference=ab initio prediction:Prodigal:002006,similar to AA sequence:UniProtKB:P9WKJ5;locus_tag=AEGHOMDF_01072;product=Dihydroxy-acid dehydratase
M-soli_contig_89_1	Prodigal:002006	CDS	4269	5054	.	-	0	ID=AEGHOMDF_01073;eC_number=4.3.1.7;Name=eutC;db_xref=COG:COG4302;gene=eutC;inference=ab initio prediction:Prodigal:002006,similar to AA sequence:UniProtKB:P19636;locus_tag=AEGHOMDF_01073;product=Ethanolamine ammonia-lyase light chain
M-soli_contig_89_1	Prodigal:002006	CDS	5051	6433	.	-	0	ID=AEGHOMDF_01074;eC_number=4.3.1.7;Name=eutB;db_xref=COG:COG4303;gene=eutB;inference=ab initio prediction:Prodigal:002006,similar to AA sequence:UniProtKB:P0AEJ6;locus_tag=AEGHOMDF_01074;product=Ethanolamine ammonia-lyase heavy chain
M-soli_contig_89_1	Prodigal:002006	CDS	6547	7530	.	-	0	ID=AEGHOMDF_01075;inference=ab initio prediction:Prodigal:002006;locus_tag=AEGHOMDF_01075;product=hypothetical protein
M-soli_contig_89_1	Prodigal:002006	CDS	7577	8170	.	-	0	ID=AEGHOMDF_01076;inference=ab initio prediction:Prodigal:002006;locus_tag=AEGHOMDF_01076;product=hypothetical protein
M-soli_contig_89_1	Prodigal:002006	CDS	8167	9810	.	-	0	ID=AEGHOMDF_01077;Name=lutB;gene=lutB;inference=ab initio prediction:Prodigal:002006,protein motif:HAMAP:MF_02103;locus_tag=AEGHOMDF_01077;product=Lactate utilization protein B
M-soli_contig_89_1	Prodigal:002006	CDS	9807	10550	.	-	0	ID=AEGHOMDF_01078;Name=lutA_1;db_xref=COG:COG0247;gene=lutA_1;inference=ab initio prediction:Prodigal:002006,similar to AA sequence:UniProtKB:O07020;locus_tag=AEGHOMDF_01078;product=Lactate utilization protein A
M-soli_contig_89_1	Prodigal:002006	CDS	10687	12291	.	-	0	ID=AEGHOMDF_01079;inference=ab initio prediction:Prodigal:002006;locus_tag=AEGHOMDF_01079;product=hypothetical protein
M-soli_contig_89_1	Prodigal:002006	CDS	12409	13521	.	-	0	ID=AEGHOMDF_01080;eC_number=1.14.14.35;Name=sfnG_1;gene=sfnG_1;inference=ab initio prediction:Prodigal:002006,similar to AA sequence:UniProtKB:Q65YW9;locus_tag=AEGHOMDF_01080;product=FMNH(2)-dependent dimethylsulfone monooxygenase
M-soli_contig_89_1	Prodigal:002006	CDS	13755	14270	.	+	0	ID=AEGHOMDF_01081;inference=ab initio prediction:Prodigal:002006;locus_tag=AEGHOMDF_01081;product=hypothetical protein
M-soli_contig_89_1	Prodigal:002006	CDS	14280	15374	.	-	0	ID=AEGHOMDF_01082;eC_number=1.1.5.-;Name=lhgD;db_xref=COG:COG0579;gene=lhgD;inference=ab initio prediction:Prodigal:002006,similar to AA sequence:UniProtKB:P37339;locus_tag=AEGHOMDF_01082;product=L-2-hydroxyglutarate dehydrogenase
M-soli_contig_89_1	Prodigal:002006	CDS	15518	15742	.	-	0	ID=AEGHOMDF_01083;Name=prsE_2;gene=prsE_2;inference=ab initio prediction:Prodigal:002006,similar to AA sequence:UniProtKB:Q7ANN5;locus_tag=AEGHOMDF_01083;product=Type I secretion system membrane fusion protein PrsE
M-soli_contig_90_1	Prodigal:002006	CDS	86	358	.	+	0	ID=AEGHOMDF_01084;inference=ab initio prediction:Prodigal:002006;locus_tag=AEGHOMDF_01084;product=hypothetical protein
M-soli_contig_90_1	Prodigal:002006	CDS	440	1330	.	+	0	ID=AEGHOMDF_01085;inference=ab initio prediction:Prodigal:002006;locus_tag=AEGHOMDF_01085;product=hypothetical protein
M-soli_contig_90_1	Prodigal:002006	CDS	1341	1865	.	+	0	ID=AEGHOMDF_01086;inference=ab initio prediction:Prodigal:002006;locus_tag=AEGHOMDF_01086;product=hypothetical protein
M-soli_contig_90_1	Prodigal:002006	CDS	1837	2121	.	-	0	ID=AEGHOMDF_01087;inference=ab initio prediction:Prodigal:002006;locus_tag=AEGHOMDF_01087;product=hypothetical protein
M-soli_contig_90_1	Prodigal:002006	CDS	2118	2468	.	-	0	ID=AEGHOMDF_01088;inference=ab initio prediction:Prodigal:002006;locus_tag=AEGHOMDF_01088;product=hypothetical protein
M-soli_contig_91_1	Prodigal:002006	CDS	846	1613	.	-	0	ID=AEGHOMDF_01089;eC_number=2.1.1.133;Name=cobM;gene=cobM;inference=ab initio prediction:Prodigal:002006,similar to AA sequence:UniProtKB:P21922;locus_tag=AEGHOMDF_01089;product=Precorrin-4 C(11)-methyltransferase
M-soli_contig_92_1	Prodigal:002006	CDS	43	435	.	+	0	ID=AEGHOMDF_01090;Name=arlR;db_xref=COG:COG0745;gene=arlR;inference=ab initio prediction:Prodigal:002006,similar to AA sequence:UniProtKB:Q9KJN4;locus_tag=AEGHOMDF_01090;product=Response regulator ArlR
M-soli_contig_92_1	Prodigal:002006	CDS	612	701	.	+	0	ID=AEGHOMDF_01091;Name=pqqA_1;gene=pqqA_1;inference=ab initio prediction:Prodigal:002006,protein motif:HAMAP:MF_00656;locus_tag=AEGHOMDF_01091;product=Coenzyme PQQ synthesis protein A
M-soli_contig_92_1	Prodigal:002006	CDS	747	1646	.	+	0	ID=AEGHOMDF_01092;Name=pqqB;db_xref=COG:COG1235;gene=pqqB;inference=ab initio prediction:Prodigal:002006,similar to AA sequence:UniProtKB:Q49149;locus_tag=AEGHOMDF_01092;product=Coenzyme PQQ synthesis protein B
M-soli_contig_92_1	Prodigal:002006	CDS	1801	2886	.	+	0	ID=AEGHOMDF_01093;Name=pqqCD;db_xref=COG:COG5424;gene=pqqCD;inference=ab initio prediction:Prodigal:002006,similar to AA sequence:UniProtKB:Q49150;locus_tag=AEGHOMDF_01093;product=Bifunctional coenzyme PQQ synthesis protein C/D
M-soli_contig_92_1	Prodigal:002006	CDS	2883	4028	.	+	0	ID=AEGHOMDF_01094;eC_number=1.21.98.4;Name=pqqE;db_xref=COG:COG0535;gene=pqqE;inference=ab initio prediction:Prodigal:002006,similar to AA sequence:UniProtKB:P71517;locus_tag=AEGHOMDF_01094;product=PqqA peptide cyclase
M-soli_contig_92_1	Prodigal:002006	CDS	4025	4747	.	+	0	ID=AEGHOMDF_01095;inference=ab initio prediction:Prodigal:002006;locus_tag=AEGHOMDF_01095;product=hypothetical protein
M-soli_contig_92_1	Prodigal:002006	CDS	4728	5096	.	+	0	ID=AEGHOMDF_01096;inference=ab initio prediction:Prodigal:002006;locus_tag=AEGHOMDF_01096;product=hypothetical protein
M-soli_contig_92_1	Prodigal:002006	CDS	5272	6114	.	+	0	ID=AEGHOMDF_01097;eC_number=2.5.1.15;Name=folP;db_xref=COG:COG0294;gene=folP;inference=ab initio prediction:Prodigal:002006,similar to AA sequence:UniProtKB:P0AC13;locus_tag=AEGHOMDF_01097;product=Dihydropteroate synthase
M-soli_contig_92_1	Prodigal:002006	CDS	6111	6518	.	+	0	ID=AEGHOMDF_01098;eC_number=4.1.2.25;Name=folB;db_xref=COG:COG1539;gene=folB;inference=ab initio prediction:Prodigal:002006,similar to AA sequence:UniProtKB:P56740;locus_tag=AEGHOMDF_01098;product=Dihydroneopterin aldolase
M-soli_contig_93_1	Prodigal:002006	CDS	275	775	.	-	0	ID=AEGHOMDF_01099;inference=ab initio prediction:Prodigal:002006;locus_tag=AEGHOMDF_01099;product=hypothetical protein
M-soli_contig_93_1	Prodigal:002006	CDS	1278	1376	.	-	0	ID=AEGHOMDF_01100;inference=ab initio prediction:Prodigal:002006;locus_tag=AEGHOMDF_01100;product=hypothetical protein
M-soli_contig_93_1	Prodigal:002006	CDS	1373	1933	.	-	0	ID=AEGHOMDF_01101;inference=ab initio prediction:Prodigal:002006;locus_tag=AEGHOMDF_01101;product=hypothetical protein
M-soli_contig_93_1	Prodigal:002006	CDS	1933	2286	.	-	0	ID=AEGHOMDF_01102;inference=ab initio prediction:Prodigal:002006;locus_tag=AEGHOMDF_01102;product=hypothetical protein
M-soli_contig_93_1	Prodigal:002006	CDS	2297	3340	.	-	0	ID=AEGHOMDF_01103;inference=ab initio prediction:Prodigal:002006;locus_tag=AEGHOMDF_01103;product=hypothetical protein
M-soli_contig_93_1	Prodigal:002006	CDS	3737	4165	.	-	0	ID=AEGHOMDF_01104;inference=ab initio prediction:Prodigal:002006;locus_tag=AEGHOMDF_01104;product=hypothetical protein
M-soli_contig_93_1	Prodigal:002006	CDS	4128	4661	.	-	0	ID=AEGHOMDF_01105;inference=ab initio prediction:Prodigal:002006;locus_tag=AEGHOMDF_01105;product=hypothetical protein
M-soli_contig_93_1	Prodigal:002006	CDS	5293	6054	.	+	0	ID=AEGHOMDF_01106;eC_number=5.3.3.8;Name=fadB;gene=fadB;inference=ab initio prediction:Prodigal:002006,protein motif:HAMAP:MF_01621;locus_tag=AEGHOMDF_01106;product=Fatty acid oxidation complex subunit alpha
M-soli_contig_93_1	Prodigal:002006	CDS	6061	8391	.	-	0	ID=AEGHOMDF_01107;inference=ab initio prediction:Prodigal:002006;locus_tag=AEGHOMDF_01107;product=hypothetical protein
M-soli_contig_93_1	Prodigal:002006	CDS	8975	9142	.	+	0	ID=AEGHOMDF_01108;inference=ab initio prediction:Prodigal:002006;locus_tag=AEGHOMDF_01108;product=hypothetical protein
M-soli_contig_93_1	Prodigal:002006	CDS	9309	9914	.	-	0	ID=AEGHOMDF_01109;inference=ab initio prediction:Prodigal:002006;locus_tag=AEGHOMDF_01109;product=hypothetical protein
M-soli_contig_93_1	Prodigal:002006	CDS	9911	10108	.	-	0	ID=AEGHOMDF_01110;inference=ab initio prediction:Prodigal:002006;locus_tag=AEGHOMDF_01110;product=hypothetical protein
M-soli_contig_93_1	Prodigal:002006	CDS	10148	10450	.	+	0	ID=AEGHOMDF_01111;inference=ab initio prediction:Prodigal:002006;locus_tag=AEGHOMDF_01111;product=hypothetical protein
M-soli_contig_93_1	Prodigal:002006	CDS	10696	10944	.	+	0	ID=AEGHOMDF_01112;inference=ab initio prediction:Prodigal:002006;locus_tag=AEGHOMDF_01112;product=hypothetical protein
M-soli_contig_93_1	Prodigal:002006	CDS	11134	11394	.	+	0	ID=AEGHOMDF_01113;inference=ab initio prediction:Prodigal:002006;locus_tag=AEGHOMDF_01113;product=hypothetical protein
M-soli_contig_93_1	Prodigal:002006	CDS	11634	11846	.	+	0	ID=AEGHOMDF_01114;inference=ab initio prediction:Prodigal:002006;locus_tag=AEGHOMDF_01114;product=hypothetical protein
M-soli_contig_94_1	Prodigal:002006	CDS	202	2595	.	+	0	ID=AEGHOMDF_01115;eC_number=2.7.13.3;Name=rcsC_5;gene=rcsC_5;inference=ab initio prediction:Prodigal:002006,protein motif:HAMAP:MF_00979;locus_tag=AEGHOMDF_01115;product=Sensor histidine kinase RcsC
M-soli_contig_94_1	Prodigal:002006	CDS	2592	3509	.	+	0	ID=AEGHOMDF_01116;Name=rhtA;db_xref=COG:COG5006;gene=rhtA;inference=ab initio prediction:Prodigal:002006,similar to AA sequence:UniProtKB:P0AA67;locus_tag=AEGHOMDF_01116;product=Threonine/homoserine exporter RhtA
M-soli_contig_94_1	Prodigal:002006	CDS	3719	3925	.	+	0	ID=AEGHOMDF_01117;inference=ab initio prediction:Prodigal:002006;locus_tag=AEGHOMDF_01117;product=hypothetical protein
M-soli_contig_94_1	Prodigal:002006	CDS	3936	4244	.	+	0	ID=AEGHOMDF_01118;inference=ab initio prediction:Prodigal:002006;locus_tag=AEGHOMDF_01118;product=hypothetical protein
M-soli_contig_94_1	Prodigal:002006	CDS	4251	5288	.	-	0	ID=AEGHOMDF_01119;eC_number=3.4.11.-;db_xref=COG:COG3191;inference=ab initio prediction:Prodigal:002006,similar to AA sequence:UniProtKB:P9WM23;locus_tag=AEGHOMDF_01119;product=putative aminopeptidase
M-soli_contig_94_1	Prodigal:002006	CDS	5667	7307	.	+	0	ID=AEGHOMDF_01120;inference=ab initio prediction:Prodigal:002006;locus_tag=AEGHOMDF_01120;product=hypothetical protein
M-soli_contig_94_1	Prodigal:002006	CDS	7324	8055	.	-	0	ID=AEGHOMDF_01121;eC_number=2.7.1.25;Name=cysC;gene=cysC;inference=ab initio prediction:Prodigal:002006,protein motif:HAMAP:MF_00065;locus_tag=AEGHOMDF_01121;product=Adenylyl-sulfate kinase
M-soli_contig_94_1	Prodigal:002006	CDS	8205	8621	.	-	0	ID=AEGHOMDF_01122;eC_number=3.1.2.-;db_xref=COG:COG1607;inference=ab initio prediction:Prodigal:002006,similar to AA sequence:UniProtKB:P44886;locus_tag=AEGHOMDF_01122;product=putative acyl-CoA thioester hydrolase
M-soli_contig_94_1	Prodigal:002006	CDS	8673	8867	.	-	0	ID=AEGHOMDF_01123;inference=ab initio prediction:Prodigal:002006;locus_tag=AEGHOMDF_01123;product=hypothetical protein
M-soli_contig_94_1	Prodigal:002006	CDS	9033	9320	.	-	0	ID=AEGHOMDF_01124;inference=ab initio prediction:Prodigal:002006;locus_tag=AEGHOMDF_01124;product=hypothetical protein
M-soli_contig_94_1	Prodigal:002006	CDS	9451	9636	.	-	0	ID=AEGHOMDF_01125;inference=ab initio prediction:Prodigal:002006,similar to AA sequence:UniProtKB:Q7DDI1;locus_tag=AEGHOMDF_01125;note=UPF0339 protein NMB1088;product=hypothetical protein
M-soli_contig_94_1	Prodigal:002006	CDS	9808	11439	.	-	0	ID=AEGHOMDF_01126;eC_number=3.6.4.13;Name=rhlE_1;gene=rhlE_1;inference=ab initio prediction:Prodigal:002006,protein motif:HAMAP:MF_00968;locus_tag=AEGHOMDF_01126;product=ATP-dependent RNA helicase RhlE
M-soli_contig_94_1	Prodigal:002006	CDS	11814	13244	.	+	0	ID=AEGHOMDF_01127;inference=ab initio prediction:Prodigal:002006;locus_tag=AEGHOMDF_01127;product=hypothetical protein
M-soli_contig_94_1	Prodigal:002006	CDS	13241	14464	.	+	0	ID=AEGHOMDF_01128;inference=ab initio prediction:Prodigal:002006;locus_tag=AEGHOMDF_01128;product=hypothetical protein
M-soli_contig_95_1	Prodigal:002006	CDS	27	185	.	+	0	ID=AEGHOMDF_01129;Name=ctrA_2;gene=ctrA_2;inference=ab initio prediction:Prodigal:002006,similar to AA sequence:UniProtKB:Q8FZ93;locus_tag=AEGHOMDF_01129;product=Cell cycle response regulator CtrA
M-soli_contig_95_1	Prodigal:002006	CDS	258	503	.	-	0	ID=AEGHOMDF_01130;inference=ab initio prediction:Prodigal:002006;locus_tag=AEGHOMDF_01130;product=hypothetical protein
M-soli_contig_95_1	Prodigal:002006	CDS	684	959	.	+	0	ID=AEGHOMDF_01131;inference=ab initio prediction:Prodigal:002006;locus_tag=AEGHOMDF_01131;product=hypothetical protein
M-soli_contig_95_1	Prodigal:002006	CDS	1092	1535	.	-	0	ID=AEGHOMDF_01132;inference=ab initio prediction:Prodigal:002006;locus_tag=AEGHOMDF_01132;product=hypothetical protein
M-soli_contig_95_1	Prodigal:002006	CDS	1703	1945	.	-	0	ID=AEGHOMDF_01133;inference=ab initio prediction:Prodigal:002006;locus_tag=AEGHOMDF_01133;product=hypothetical protein
M-soli_contig_95_1	Prodigal:002006	CDS	1982	2257	.	-	0	ID=AEGHOMDF_01134;inference=ab initio prediction:Prodigal:002006;locus_tag=AEGHOMDF_01134;product=hypothetical protein
M-soli_contig_95_1	Prodigal:002006	CDS	2812	3087	.	+	0	ID=AEGHOMDF_01135;inference=ab initio prediction:Prodigal:002006;locus_tag=AEGHOMDF_01135;product=hypothetical protein
M-soli_contig_95_1	Prodigal:002006	CDS	3112	3231	.	+	0	ID=AEGHOMDF_01136;inference=ab initio prediction:Prodigal:002006;locus_tag=AEGHOMDF_01136;product=hypothetical protein
M-soli_contig_95_1	Prodigal:002006	CDS	3422	3664	.	+	0	ID=AEGHOMDF_01137;inference=ab initio prediction:Prodigal:002006;locus_tag=AEGHOMDF_01137;product=hypothetical protein
M-soli_contig_95_1	Prodigal:002006	CDS	3852	4016	.	+	0	ID=AEGHOMDF_01138;inference=ab initio prediction:Prodigal:002006;locus_tag=AEGHOMDF_01138;product=hypothetical protein
M-soli_contig_95_1	Prodigal:002006	CDS	4103	4285	.	+	0	ID=AEGHOMDF_01139;inference=ab initio prediction:Prodigal:002006;locus_tag=AEGHOMDF_01139;product=hypothetical protein
M-soli_contig_95_1	Prodigal:002006	CDS	4423	4581	.	+	0	ID=AEGHOMDF_01140;inference=ab initio prediction:Prodigal:002006;locus_tag=AEGHOMDF_01140;product=hypothetical protein
M-soli_contig_96_1	Prodigal:002006	CDS	66	1370	.	+	0	ID=AEGHOMDF_01141;inference=ab initio prediction:Prodigal:002006;locus_tag=AEGHOMDF_01141;product=hypothetical protein
M-soli_contig_97_1	Prodigal:002006	CDS	52	768	.	+	0	ID=AEGHOMDF_01142;inference=ab initio prediction:Prodigal:002006;locus_tag=AEGHOMDF_01142;product=hypothetical protein
M-soli_contig_97_1	Prodigal:002006	CDS	705	2342	.	-	0	ID=AEGHOMDF_01143;inference=ab initio prediction:Prodigal:002006;locus_tag=AEGHOMDF_01143;product=hypothetical protein
M-soli_contig_97_1	Prodigal:002006	CDS	2320	3336	.	-	0	ID=AEGHOMDF_01144;eC_number=1.1.1.292;Name=afr;gene=afr;inference=ab initio prediction:Prodigal:002006,similar to AA sequence:UniProtKB:Q92KZ3;locus_tag=AEGHOMDF_01144;product=1%2C5-anhydro-D-fructose reductase
M-soli_contig_97_1	Prodigal:002006	CDS	3336	4520	.	-	0	ID=AEGHOMDF_01145;inference=ab initio prediction:Prodigal:002006;locus_tag=AEGHOMDF_01145;product=hypothetical protein
M-soli_contig_97_1	Prodigal:002006	CDS	4552	5484	.	-	0	ID=AEGHOMDF_01146;inference=ab initio prediction:Prodigal:002006;locus_tag=AEGHOMDF_01146;product=hypothetical protein
M-soli_contig_97_1	Prodigal:002006	CDS	5484	6674	.	-	0	ID=AEGHOMDF_01147;inference=ab initio prediction:Prodigal:002006;locus_tag=AEGHOMDF_01147;product=hypothetical protein
M-soli_contig_97_1	Prodigal:002006	CDS	6990	8141	.	+	0	ID=AEGHOMDF_01148;inference=ab initio prediction:Prodigal:002006;locus_tag=AEGHOMDF_01148;product=hypothetical protein
M-soli_contig_97_1	Prodigal:002006	CDS	8235	9845	.	-	0	ID=AEGHOMDF_01149;Name=farB;gene=farB;inference=ab initio prediction:Prodigal:002006,similar to AA sequence:UniProtKB:Q9RQ29;locus_tag=AEGHOMDF_01149;product=Fatty acid resistance protein FarB
M-soli_contig_97_1	Prodigal:002006	CDS	9842	11104	.	-	0	ID=AEGHOMDF_01150;Name=emrA_1;gene=emrA_1;inference=ab initio prediction:Prodigal:002006,similar to AA sequence:UniProtKB:P0DPR6;locus_tag=AEGHOMDF_01150;product=Colistin resistance protein EmrA
M-soli_contig_97_1	Prodigal:002006	CDS	11317	11979	.	+	0	ID=AEGHOMDF_01151;inference=ab initio prediction:Prodigal:002006;locus_tag=AEGHOMDF_01151;product=hypothetical protein
M-soli_contig_98_1	Prodigal:002006	CDS	115	732	.	+	0	ID=AEGHOMDF_01152;inference=ab initio prediction:Prodigal:002006;locus_tag=AEGHOMDF_01152;product=hypothetical protein
M-soli_contig_98_1	Prodigal:002006	CDS	765	1865	.	-	0	ID=AEGHOMDF_01153;inference=ab initio prediction:Prodigal:002006;locus_tag=AEGHOMDF_01153;product=hypothetical protein
M-soli_contig_98_1	Prodigal:002006	CDS	2263	3189	.	-	0	ID=AEGHOMDF_01154;eC_number=1.1.1.169;Name=panE_1;db_xref=COG:COG1893;gene=panE_1;inference=ab initio prediction:Prodigal:002006,similar to AA sequence:UniProtKB:Q9HW09;locus_tag=AEGHOMDF_01154;product=2-dehydropantoate 2-reductase
M-soli_contig_98_1	Prodigal:002006	CDS	3236	3964	.	-	0	ID=AEGHOMDF_01155;inference=ab initio prediction:Prodigal:002006;locus_tag=AEGHOMDF_01155;product=hypothetical protein
M-soli_contig_98_1	Prodigal:002006	CDS	4083	4859	.	-	0	ID=AEGHOMDF_01156;Name=nanR_2;gene=nanR_2;inference=ab initio prediction:Prodigal:002006,protein motif:HAMAP:MF_01236;locus_tag=AEGHOMDF_01156;product=HTH-type transcriptional repressor NanR
M-soli_contig_98_1	Prodigal:002006	CDS	4856	6343	.	-	0	ID=AEGHOMDF_01157;inference=ab initio prediction:Prodigal:002006;locus_tag=AEGHOMDF_01157;product=hypothetical protein
M-soli_contig_98_1	Prodigal:002006	CDS	6388	7104	.	-	0	ID=AEGHOMDF_01158;Name=livF_2;db_xref=COG:COG0410;gene=livF_2;inference=ab initio prediction:Prodigal:002006,similar to AA sequence:UniProtKB:P22731;locus_tag=AEGHOMDF_01158;product=High-affinity branched-chain amino acid transport ATP-binding protein LivF
M-soli_contig_98_1	Prodigal:002006	CDS	7101	7901	.	-	0	ID=AEGHOMDF_01159;eC_number=3.6.3.-;Name=lptB_2;db_xref=COG:COG1137;gene=lptB_2;inference=ab initio prediction:Prodigal:002006,similar to AA sequence:UniProtKB:P45073;locus_tag=AEGHOMDF_01159;product=Lipopolysaccharide export system ATP-binding protein LptB
M-soli_contig_98_1	Prodigal:002006	CDS	7898	8899	.	-	0	ID=AEGHOMDF_01160;inference=ab initio prediction:Prodigal:002006;locus_tag=AEGHOMDF_01160;product=hypothetical protein
M-soli_contig_98_1	Prodigal:002006	CDS	8910	9764	.	-	0	ID=AEGHOMDF_01161;Name=livH_2;db_xref=COG:COG0559;gene=livH_2;inference=ab initio prediction:Prodigal:002006,similar to AA sequence:UniProtKB:P0AEX7;locus_tag=AEGHOMDF_01161;product=High-affinity branched-chain amino acid transport system permease protein LivH
M-soli_contig_98_1	Prodigal:002006	CDS	9819	11024	.	-	0	ID=AEGHOMDF_01162;inference=ab initio prediction:Prodigal:002006;locus_tag=AEGHOMDF_01162;product=hypothetical protein
M-soli_contig_99_1	Prodigal:002006	CDS	244	2463	.	-	0	ID=AEGHOMDF_01163;Name=fadJ;db_xref=COG:COG1024;gene=fadJ;inference=ab initio prediction:Prodigal:002006,similar to AA sequence:UniProtKB:P77399;locus_tag=AEGHOMDF_01163;product=Fatty acid oxidation complex subunit alpha
M-soli_contig_99_1	Prodigal:002006	CDS	2641	3120	.	-	0	ID=AEGHOMDF_01164;inference=ab initio prediction:Prodigal:002006;locus_tag=AEGHOMDF_01164;product=hypothetical protein
M-soli_contig_99_1	Prodigal:002006	CDS	3266	4474	.	-	0	ID=AEGHOMDF_01165;eC_number=2.3.1.-;Name=fadA_1;db_xref=COG:COG0183;gene=fadA_1;inference=ab initio prediction:Prodigal:002006,similar to AA sequence:UniProtKB:O53871;locus_tag=AEGHOMDF_01165;product=Putative acyltransferase
M-soli_contig_99_1	Prodigal:002006	CDS	4661	6454	.	-	0	ID=AEGHOMDF_01166;eC_number=1.3.8.-;Name=dmdC_2;db_xref=COG:COG1960;gene=dmdC_2;inference=ab initio prediction:Prodigal:002006,similar to AA sequence:UniProtKB:Q5LLW7;locus_tag=AEGHOMDF_01166;product=3-methylmercaptopropionyl-CoA dehydrogenase
M-soli_contig_99_1	Prodigal:002006	CDS	6790	10236	.	+	0	ID=AEGHOMDF_01167;inference=ab initio prediction:Prodigal:002006;locus_tag=AEGHOMDF_01167;product=hypothetical protein
M-soli_contig_99_1	Prodigal:002006	CDS	10396	10833	.	+	0	ID=AEGHOMDF_01168;inference=ab initio prediction:Prodigal:002006;locus_tag=AEGHOMDF_01168;product=hypothetical protein
M-soli_contig_99_1	Prodigal:002006	CDS	10980	11693	.	-	0	ID=AEGHOMDF_01169;inference=ab initio prediction:Prodigal:002006;locus_tag=AEGHOMDF_01169;product=hypothetical protein
M-soli_contig_99_1	Prodigal:002006	CDS	11729	14314	.	-	0	ID=AEGHOMDF_01170;eC_number=3.6.4.13;Name=rhlB;gene=rhlB;inference=ab initio prediction:Prodigal:002006,protein motif:HAMAP:MF_00661;locus_tag=AEGHOMDF_01170;product=ATP-dependent RNA helicase RhlB
M-soli_contig_99_1	Prodigal:002006	CDS	14307	15269	.	-	0	ID=AEGHOMDF_01171;eC_number=3.1.1.-;Name=aes_1;db_xref=COG:COG0657;gene=aes_1;inference=ab initio prediction:Prodigal:002006,similar to AA sequence:UniProtKB:Q8ZRA1;locus_tag=AEGHOMDF_01171;product=Acetyl esterase
M-soli_contig_99_1	Prodigal:002006	CDS	15586	15927	.	+	0	ID=AEGHOMDF_01172;inference=ab initio prediction:Prodigal:002006;locus_tag=AEGHOMDF_01172;product=hypothetical protein
M-soli_contig_99_1	Prodigal:002006	CDS	16024	17304	.	+	0	ID=AEGHOMDF_01173;eC_number=4.1.1.20;Name=lysA;gene=lysA;inference=ab initio prediction:Prodigal:002006,protein motif:HAMAP:MF_02120;locus_tag=AEGHOMDF_01173;product=Diaminopimelate decarboxylase
M-soli_contig_99_1	Prodigal:002006	CDS	17401	18450	.	-	0	ID=AEGHOMDF_01174;eC_number=4.1.2.48;Name=ltaE;gene=ltaE;inference=ab initio prediction:Prodigal:002006,similar to AA sequence:UniProtKB:O50584;locus_tag=AEGHOMDF_01174;product=Low specificity L-threonine aldolase
M-soli_contig_99_1	Prodigal:002006	CDS	18533	18763	.	-	0	ID=AEGHOMDF_01175;inference=ab initio prediction:Prodigal:002006;locus_tag=AEGHOMDF_01175;product=hypothetical protein
M-soli_contig_100_1	Prodigal:002006	CDS	145	417	.	+	0	ID=AEGHOMDF_01176;inference=ab initio prediction:Prodigal:002006;locus_tag=AEGHOMDF_01176;product=hypothetical protein
M-soli_contig_100_1	Prodigal:002006	CDS	779	1270	.	-	0	ID=AEGHOMDF_01177;eC_number=1.2.99.6;Name=paoA_1;db_xref=COG:COG2080;gene=paoA_1;inference=ab initio prediction:Prodigal:002006,similar to AA sequence:UniProtKB:P77165;locus_tag=AEGHOMDF_01177;product=Aldehyde oxidoreductase iron-sulfur-binding subunit PaoA
M-soli_contig_100_1	Prodigal:002006	CDS	1388	2035	.	-	0	ID=AEGHOMDF_01178;Name=narL;db_xref=COG:COG2197;gene=narL;inference=ab initio prediction:Prodigal:002006,similar to AA sequence:UniProtKB:P0AF28;locus_tag=AEGHOMDF_01178;product=Nitrate/nitrite response regulator protein NarL
M-soli_contig_100_1	Prodigal:002006	CDS	2042	5185	.	-	0	ID=AEGHOMDF_01179;eC_number=2.7.13.3;Name=rcsC_6;gene=rcsC_6;inference=ab initio prediction:Prodigal:002006,protein motif:HAMAP:MF_00979;locus_tag=AEGHOMDF_01179;product=Sensor histidine kinase RcsC
M-soli_contig_100_1	Prodigal:002006	CDS	5415	5582	.	-	0	ID=AEGHOMDF_01180;inference=ab initio prediction:Prodigal:002006;locus_tag=AEGHOMDF_01180;product=hypothetical protein
M-soli_contig_100_1	Prodigal:002006	CDS	6209	6901	.	-	0	ID=AEGHOMDF_01181;Name=prsE_3;gene=prsE_3;inference=ab initio prediction:Prodigal:002006,similar to AA sequence:UniProtKB:Q7ANN5;locus_tag=AEGHOMDF_01181;product=Type I secretion system membrane fusion protein PrsE
M-soli_contig_101_1	Prodigal:002006	CDS	41	901	.	+	0	ID=AEGHOMDF_01182;inference=ab initio prediction:Prodigal:002006;locus_tag=AEGHOMDF_01182;product=hypothetical protein
M-soli_contig_101_1	Prodigal:002006	CDS	856	1578	.	-	0	ID=AEGHOMDF_01183;inference=ab initio prediction:Prodigal:002006;locus_tag=AEGHOMDF_01183;product=hypothetical protein
M-soli_contig_101_1	Prodigal:002006	CDS	1845	2378	.	+	0	ID=AEGHOMDF_01184;inference=ab initio prediction:Prodigal:002006;locus_tag=AEGHOMDF_01184;product=hypothetical protein
M-soli_contig_101_1	Prodigal:002006	CDS	2469	3392	.	+	0	ID=AEGHOMDF_01185;eC_number=3.1.4.53;Name=cpdA_1;gene=cpdA_1;inference=ab initio prediction:Prodigal:002006,protein motif:HAMAP:MF_00905;locus_tag=AEGHOMDF_01185;product=3'%2C5'-cyclic adenosine monophosphate phosphodiesterase CpdA
M-soli_contig_101_1	Prodigal:002006	CDS	3451	3618	.	-	0	ID=AEGHOMDF_01186;inference=ab initio prediction:Prodigal:002006;locus_tag=AEGHOMDF_01186;product=hypothetical protein
M-soli_contig_101_1	Prodigal:002006	CDS	4241	5158	.	+	0	ID=AEGHOMDF_01187;Name=livH_3;db_xref=COG:COG0559;gene=livH_3;inference=ab initio prediction:Prodigal:002006,similar to AA sequence:UniProtKB:P0AEX7;locus_tag=AEGHOMDF_01187;product=High-affinity branched-chain amino acid transport system permease protein LivH
M-soli_contig_101_1	Prodigal:002006	CDS	5164	6564	.	+	0	ID=AEGHOMDF_01188;inference=ab initio prediction:Prodigal:002006;locus_tag=AEGHOMDF_01188;product=hypothetical protein
M-soli_contig_101_1	Prodigal:002006	CDS	6564	7442	.	+	0	ID=AEGHOMDF_01189;Name=artM_2;db_xref=COG:COG1126;gene=artM_2;inference=ab initio prediction:Prodigal:002006,similar to AA sequence:UniProtKB:P54537;locus_tag=AEGHOMDF_01189;product=Arginine transport ATP-binding protein ArtM
M-soli_contig_101_1	Prodigal:002006	CDS	7439	8254	.	+	0	ID=AEGHOMDF_01190;Name=livF_3;db_xref=COG:COG0410;gene=livF_3;inference=ab initio prediction:Prodigal:002006,similar to AA sequence:UniProtKB:P22731;locus_tag=AEGHOMDF_01190;product=High-affinity branched-chain amino acid transport ATP-binding protein LivF
M-soli_contig_101_1	Prodigal:002006	CDS	8258	8632	.	+	0	ID=AEGHOMDF_01191;inference=ab initio prediction:Prodigal:002006;locus_tag=AEGHOMDF_01191;product=hypothetical protein
M-soli_contig_101_1	Prodigal:002006	CDS	8690	9826	.	+	0	ID=AEGHOMDF_01192;db_xref=COG:COG0683;inference=ab initio prediction:Prodigal:002006,similar to AA sequence:UniProtKB:Q8YEE8;locus_tag=AEGHOMDF_01192;product=Leu/Ile/Val-binding protein 
M-soli_contig_101_1	Prodigal:002006	CDS	9938	10300	.	-	0	ID=AEGHOMDF_01193;inference=ab initio prediction:Prodigal:002006;locus_tag=AEGHOMDF_01193;product=hypothetical protein
M-soli_contig_101_1	Prodigal:002006	CDS	10606	10854	.	+	0	ID=AEGHOMDF_01194;inference=ab initio prediction:Prodigal:002006;locus_tag=AEGHOMDF_01194;product=hypothetical protein
M-soli_contig_101_1	Prodigal:002006	CDS	10874	11020	.	-	0	ID=AEGHOMDF_01195;inference=ab initio prediction:Prodigal:002006;locus_tag=AEGHOMDF_01195;product=hypothetical protein
M-soli_contig_101_1	Prodigal:002006	CDS	11156	12457	.	-	0	ID=AEGHOMDF_01196;inference=ab initio prediction:Prodigal:002006;locus_tag=AEGHOMDF_01196;product=hypothetical protein
M-soli_contig_101_1	Prodigal:002006	CDS	12583	12882	.	-	0	ID=AEGHOMDF_01197;inference=ab initio prediction:Prodigal:002006;locus_tag=AEGHOMDF_01197;product=hypothetical protein
M-soli_contig_101_1	Prodigal:002006	CDS	13378	13602	.	+	0	ID=AEGHOMDF_01198;inference=ab initio prediction:Prodigal:002006;locus_tag=AEGHOMDF_01198;product=hypothetical protein
M-soli_contig_101_1	Prodigal:002006	CDS	13599	14030	.	-	0	ID=AEGHOMDF_01199;inference=ab initio prediction:Prodigal:002006;locus_tag=AEGHOMDF_01199;product=hypothetical protein
M-soli_contig_101_1	Prodigal:002006	CDS	14406	14639	.	+	0	ID=AEGHOMDF_01200;inference=ab initio prediction:Prodigal:002006;locus_tag=AEGHOMDF_01200;product=hypothetical protein
M-soli_contig_101_1	Prodigal:002006	CDS	14680	14964	.	-	0	ID=AEGHOMDF_01201;inference=ab initio prediction:Prodigal:002006;locus_tag=AEGHOMDF_01201;product=hypothetical protein
M-soli_contig_101_1	Prodigal:002006	CDS	15251	15802	.	-	0	ID=AEGHOMDF_01202;inference=ab initio prediction:Prodigal:002006;locus_tag=AEGHOMDF_01202;product=hypothetical protein
M-soli_contig_101_1	Prodigal:002006	CDS	15903	16175	.	-	0	ID=AEGHOMDF_01203;inference=ab initio prediction:Prodigal:002006;locus_tag=AEGHOMDF_01203;product=hypothetical protein
M-soli_contig_101_1	Prodigal:002006	CDS	16472	16615	.	-	0	ID=AEGHOMDF_01204;inference=ab initio prediction:Prodigal:002006;locus_tag=AEGHOMDF_01204;product=hypothetical protein
M-soli_contig_101_1	Aragorn:001002	tRNA	16883	16957	.	-	.	ID=AEGHOMDF_01205;inference=COORDINATES:profile:Aragorn:001002;locus_tag=AEGHOMDF_01205;product=tRNA-Glu(ctc)
M-soli_contig_101_1	Prodigal:002006	CDS	17215	18216	.	+	0	ID=AEGHOMDF_01206;eC_number=5.4.99.23;Name=rluD;db_xref=COG:COG0564;gene=rluD;inference=ab initio prediction:Prodigal:002006,similar to AA sequence:UniProtKB:P33643;locus_tag=AEGHOMDF_01206;product=Ribosomal large subunit pseudouridine synthase D
M-soli_contig_101_1	Prodigal:002006	CDS	18503	19393	.	+	0	ID=AEGHOMDF_01207;Name=rpoH_1;db_xref=COG:COG0568;gene=rpoH_1;inference=ab initio prediction:Prodigal:002006,similar to AA sequence:UniProtKB:P0CAW9;locus_tag=AEGHOMDF_01207;product=RNA polymerase sigma factor RpoH
M-soli_contig_101_1	Prodigal:002006	CDS	19524	21089	.	-	0	ID=AEGHOMDF_01208;inference=ab initio prediction:Prodigal:002006;locus_tag=AEGHOMDF_01208;product=hypothetical protein
M-soli_contig_101_1	Prodigal:002006	CDS	21175	22482	.	-	0	ID=AEGHOMDF_01209;eC_number=6.3.4.4;Name=purA;db_xref=COG:COG0104;gene=purA;inference=ab initio prediction:Prodigal:002006,similar to AA sequence:UniProtKB:Q8ZIV7;locus_tag=AEGHOMDF_01209;product=Adenylosuccinate synthetase
M-soli_contig_101_1	Prodigal:002006	CDS	22629	22979	.	-	0	ID=AEGHOMDF_01210;inference=ab initio prediction:Prodigal:002006;locus_tag=AEGHOMDF_01210;product=hypothetical protein
M-soli_contig_101_1	Prodigal:002006	CDS	23089	23940	.	-	0	ID=AEGHOMDF_01211;eC_number=2.6.1.21;Name=dat_2;gene=dat_2;inference=ab initio prediction:Prodigal:002006,similar to AA sequence:UniProtKB:P99090;locus_tag=AEGHOMDF_01211;product=D-alanine aminotransferase
M-soli_contig_101_1	Prodigal:002006	CDS	24137	25387	.	-	0	ID=AEGHOMDF_01212;eC_number=2.1.1.79;Name=cfa;db_xref=COG:COG2230;gene=cfa;inference=ab initio prediction:Prodigal:002006,similar to AA sequence:UniProtKB:P0A9H7;locus_tag=AEGHOMDF_01212;product=Cyclopropane-fatty-acyl-phospholipid synthase
M-soli_contig_101_1	Prodigal:002006	CDS	25479	26789	.	-	0	ID=AEGHOMDF_01213;eC_number=4.3.2.2;Name=purB;db_xref=COG:COG0015;gene=purB;inference=ab initio prediction:Prodigal:002006,similar to AA sequence:UniProtKB:P12047;locus_tag=AEGHOMDF_01213;product=Adenylosuccinate lyase
M-soli_contig_101_1	Prodigal:002006	CDS	26986	27111	.	+	0	ID=AEGHOMDF_01214;inference=ab initio prediction:Prodigal:002006;locus_tag=AEGHOMDF_01214;product=hypothetical protein
M-soli_contig_101_1	Prodigal:002006	CDS	27157	27903	.	-	0	ID=AEGHOMDF_01215;eC_number=2.3.2.29;Name=bpt;db_xref=COG:COG2935;gene=bpt;inference=ab initio prediction:Prodigal:002006,similar to AA sequence:UniProtKB:Q983E4;locus_tag=AEGHOMDF_01215;product=Aspartate/glutamate leucyltransferase
M-soli_contig_101_1	Prodigal:002006	CDS	28032	28517	.	-	0	ID=AEGHOMDF_01216;inference=ab initio prediction:Prodigal:002006;locus_tag=AEGHOMDF_01216;product=hypothetical protein
M-soli_contig_101_1	Prodigal:002006	CDS	28629	29015	.	-	0	ID=AEGHOMDF_01217;inference=ab initio prediction:Prodigal:002006;locus_tag=AEGHOMDF_01217;product=hypothetical protein
M-soli_contig_101_1	Prodigal:002006	CDS	29012	30628	.	-	0	ID=AEGHOMDF_01218;inference=ab initio prediction:Prodigal:002006;locus_tag=AEGHOMDF_01218;product=hypothetical protein
M-soli_contig_102_1	Prodigal:002006	CDS	140	3064	.	+	0	ID=AEGHOMDF_01219;Name=czcA_1;gene=czcA_1;inference=ab initio prediction:Prodigal:002006,similar to AA sequence:UniProtKB:P13511;locus_tag=AEGHOMDF_01219;product=Cobalt-zinc-cadmium resistance protein CzcA
M-soli_contig_102_1	Prodigal:002006	CDS	3115	3684	.	+	0	ID=AEGHOMDF_01220;db_xref=COG:COG1309;inference=ab initio prediction:Prodigal:002006,similar to AA sequence:UniProtKB:P9WME1;locus_tag=AEGHOMDF_01220;product=putative HTH-type transcriptional regulator
M-soli_contig_102_1	Prodigal:002006	CDS	3836	4252	.	-	0	ID=AEGHOMDF_01221;inference=ab initio prediction:Prodigal:002006;locus_tag=AEGHOMDF_01221;product=hypothetical protein
M-soli_contig_102_1	Prodigal:002006	CDS	4441	4656	.	-	0	ID=AEGHOMDF_01222;inference=ab initio prediction:Prodigal:002006;locus_tag=AEGHOMDF_01222;product=hypothetical protein
M-soli_contig_102_1	Prodigal:002006	CDS	4823	6388	.	+	0	ID=AEGHOMDF_01223;inference=ab initio prediction:Prodigal:002006;locus_tag=AEGHOMDF_01223;product=hypothetical protein
M-soli_contig_102_1	Prodigal:002006	CDS	6422	7741	.	-	0	ID=AEGHOMDF_01224;Name=naiP_1;gene=naiP_1;inference=ab initio prediction:Prodigal:002006,similar to AA sequence:UniProtKB:O34691;locus_tag=AEGHOMDF_01224;product=Putative niacin/nicotinamide transporter NaiP
M-soli_contig_102_1	Prodigal:002006	CDS	7797	8831	.	-	0	ID=AEGHOMDF_01225;inference=ab initio prediction:Prodigal:002006;locus_tag=AEGHOMDF_01225;product=hypothetical protein
M-soli_contig_103_1	Prodigal:002006	CDS	31	2184	.	+	0	ID=AEGHOMDF_01226;inference=ab initio prediction:Prodigal:002006;locus_tag=AEGHOMDF_01226;product=hypothetical protein
M-soli_contig_103_1	Prodigal:002006	CDS	2252	3544	.	-	0	ID=AEGHOMDF_01227;Name=umuC_1;db_xref=COG:COG0389;gene=umuC_1;inference=ab initio prediction:Prodigal:002006,similar to AA sequence:UniProtKB:P04152;locus_tag=AEGHOMDF_01227;product=Protein UmuC
M-soli_contig_103_1	Prodigal:002006	CDS	3541	3996	.	-	0	ID=AEGHOMDF_01228;eC_number=3.4.21.-;Name=umuD_1;db_xref=COG:COG1974;gene=umuD_1;inference=ab initio prediction:Prodigal:002006,similar to AA sequence:UniProtKB:P22493;locus_tag=AEGHOMDF_01228;product=Protein UmuD
M-soli_contig_103_1	Prodigal:002006	CDS	4117	4365	.	+	0	ID=AEGHOMDF_01229;inference=ab initio prediction:Prodigal:002006;locus_tag=AEGHOMDF_01229;product=hypothetical protein
M-soli_contig_103_1	Prodigal:002006	CDS	4377	4631	.	+	0	ID=AEGHOMDF_01230;inference=ab initio prediction:Prodigal:002006;locus_tag=AEGHOMDF_01230;product=hypothetical protein
M-soli_contig_103_1	Prodigal:002006	CDS	4759	5403	.	+	0	ID=AEGHOMDF_01231;inference=ab initio prediction:Prodigal:002006;locus_tag=AEGHOMDF_01231;product=hypothetical protein
M-soli_contig_103_1	Prodigal:002006	CDS	5467	5709	.	+	0	ID=AEGHOMDF_01232;inference=ab initio prediction:Prodigal:002006;locus_tag=AEGHOMDF_01232;product=hypothetical protein
M-soli_contig_103_1	Prodigal:002006	CDS	6049	6183	.	+	0	ID=AEGHOMDF_01233;inference=ab initio prediction:Prodigal:002006;locus_tag=AEGHOMDF_01233;product=hypothetical protein
M-soli_contig_103_1	Prodigal:002006	CDS	8160	9419	.	-	0	ID=AEGHOMDF_01234;inference=ab initio prediction:Prodigal:002006;locus_tag=AEGHOMDF_01234;product=hypothetical protein
M-soli_contig_103_1	Prodigal:002006	CDS	9992	10300	.	-	0	ID=AEGHOMDF_01235;inference=ab initio prediction:Prodigal:002006;locus_tag=AEGHOMDF_01235;product=hypothetical protein
M-soli_contig_103_1	Prodigal:002006	CDS	10518	10610	.	-	0	ID=AEGHOMDF_01236;inference=ab initio prediction:Prodigal:002006;locus_tag=AEGHOMDF_01236;product=hypothetical protein
M-soli_contig_103_1	Prodigal:002006	CDS	10607	11167	.	-	0	ID=AEGHOMDF_01237;inference=ab initio prediction:Prodigal:002006;locus_tag=AEGHOMDF_01237;product=hypothetical protein
M-soli_contig_103_1	Prodigal:002006	CDS	11167	11445	.	-	0	ID=AEGHOMDF_01238;inference=ab initio prediction:Prodigal:002006;locus_tag=AEGHOMDF_01238;product=hypothetical protein
M-soli_contig_103_1	Prodigal:002006	CDS	11525	12787	.	-	0	ID=AEGHOMDF_01239;inference=ab initio prediction:Prodigal:002006;locus_tag=AEGHOMDF_01239;product=hypothetical protein
M-soli_contig_103_1	Prodigal:002006	CDS	12838	13023	.	-	0	ID=AEGHOMDF_01240;inference=ab initio prediction:Prodigal:002006;locus_tag=AEGHOMDF_01240;product=hypothetical protein
M-soli_contig_103_1	Prodigal:002006	CDS	13174	13287	.	-	0	ID=AEGHOMDF_01241;inference=ab initio prediction:Prodigal:002006;locus_tag=AEGHOMDF_01241;product=hypothetical protein
M-soli_contig_103_1	Prodigal:002006	CDS	13295	13504	.	-	0	ID=AEGHOMDF_01242;inference=ab initio prediction:Prodigal:002006;locus_tag=AEGHOMDF_01242;product=hypothetical protein
M-soli_contig_103_1	Prodigal:002006	CDS	13544	13888	.	-	0	ID=AEGHOMDF_01243;inference=ab initio prediction:Prodigal:002006;locus_tag=AEGHOMDF_01243;product=hypothetical protein
M-soli_contig_103_1	Prodigal:002006	CDS	13898	14386	.	-	0	ID=AEGHOMDF_01244;inference=ab initio prediction:Prodigal:002006;locus_tag=AEGHOMDF_01244;product=hypothetical protein
M-soli_contig_103_1	Prodigal:002006	CDS	14399	15025	.	-	0	ID=AEGHOMDF_01245;inference=ab initio prediction:Prodigal:002006;locus_tag=AEGHOMDF_01245;product=hypothetical protein
M-soli_contig_103_1	Prodigal:002006	CDS	15022	15558	.	-	0	ID=AEGHOMDF_01246;inference=ab initio prediction:Prodigal:002006;locus_tag=AEGHOMDF_01246;product=hypothetical protein
M-soli_contig_103_1	Prodigal:002006	CDS	15670	15921	.	+	0	ID=AEGHOMDF_01247;inference=ab initio prediction:Prodigal:002006;locus_tag=AEGHOMDF_01247;product=hypothetical protein
M-soli_contig_104_1	Prodigal:002006	CDS	93	200	.	+	0	ID=AEGHOMDF_01248;inference=ab initio prediction:Prodigal:002006;locus_tag=AEGHOMDF_01248;product=hypothetical protein
M-soli_contig_104_1	Prodigal:002006	CDS	200	760	.	+	0	ID=AEGHOMDF_01249;inference=ab initio prediction:Prodigal:002006;locus_tag=AEGHOMDF_01249;product=hypothetical protein
M-soli_contig_104_1	Prodigal:002006	CDS	757	849	.	+	0	ID=AEGHOMDF_01250;inference=ab initio prediction:Prodigal:002006;locus_tag=AEGHOMDF_01250;product=hypothetical protein
M-soli_contig_104_1	Prodigal:002006	CDS	2473	2697	.	-	0	ID=AEGHOMDF_01251;inference=ab initio prediction:Prodigal:002006;locus_tag=AEGHOMDF_01251;product=hypothetical protein
M-soli_contig_104_1	Prodigal:002006	CDS	2875	3036	.	+	0	ID=AEGHOMDF_01252;inference=ab initio prediction:Prodigal:002006;locus_tag=AEGHOMDF_01252;product=hypothetical protein
M-soli_contig_104_1	Prodigal:002006	CDS	3492	3728	.	+	0	ID=AEGHOMDF_01253;inference=ab initio prediction:Prodigal:002006;locus_tag=AEGHOMDF_01253;product=hypothetical protein
M-soli_contig_105_1	Prodigal:002006	CDS	149	1933	.	+	0	ID=AEGHOMDF_01254;eC_number=4.1.1.17;Name=speC;db_xref=COG:COG1982;gene=speC;inference=ab initio prediction:Prodigal:002006,similar to AA sequence:UniProtKB:P21169;locus_tag=AEGHOMDF_01254;product=Constitutive ornithine decarboxylase
M-soli_contig_105_1	Prodigal:002006	CDS	1933	2565	.	+	0	ID=AEGHOMDF_01255;eC_number=2.3.1.-;Name=yncA;db_xref=COG:COG1247;gene=yncA;inference=ab initio prediction:Prodigal:002006,similar to AA sequence:UniProtKB:Q8ZPD3;locus_tag=AEGHOMDF_01255;product=L-methionine sulfoximine/L-methionine sulfone acetyltransferase
M-soli_contig_105_1	Prodigal:002006	CDS	2689	3234	.	-	0	ID=AEGHOMDF_01256;inference=ab initio prediction:Prodigal:002006;locus_tag=AEGHOMDF_01256;product=hypothetical protein
M-soli_contig_105_1	Prodigal:002006	CDS	3435	4250	.	-	0	ID=AEGHOMDF_01257;eC_number=3.1.4.53;Name=cpdA_2;gene=cpdA_2;inference=ab initio prediction:Prodigal:002006,protein motif:HAMAP:MF_00905;locus_tag=AEGHOMDF_01257;product=3'%2C5'-cyclic adenosine monophosphate phosphodiesterase CpdA
M-soli_contig_105_1	Prodigal:002006	CDS	4356	4988	.	-	0	ID=AEGHOMDF_01258;inference=ab initio prediction:Prodigal:002006;locus_tag=AEGHOMDF_01258;product=hypothetical protein
M-soli_contig_105_1	Prodigal:002006	CDS	4985	5200	.	-	0	ID=AEGHOMDF_01259;inference=ab initio prediction:Prodigal:002006;locus_tag=AEGHOMDF_01259;product=hypothetical protein
M-soli_contig_105_1	Prodigal:002006	CDS	5387	6031	.	-	0	ID=AEGHOMDF_01260;inference=ab initio prediction:Prodigal:002006;locus_tag=AEGHOMDF_01260;product=hypothetical protein
M-soli_contig_105_1	Prodigal:002006	CDS	6202	8067	.	+	0	ID=AEGHOMDF_01261;eC_number=7.6.2.8;Name=btuD_3;gene=btuD_3;inference=ab initio prediction:Prodigal:002006,protein motif:HAMAP:MF_01005;locus_tag=AEGHOMDF_01261;product=Vitamin B12 import ATP-binding protein BtuD
M-soli_contig_105_1	Prodigal:002006	CDS	8207	9076	.	+	0	ID=AEGHOMDF_01262;inference=ab initio prediction:Prodigal:002006;locus_tag=AEGHOMDF_01262;product=hypothetical protein
M-soli_contig_105_1	Prodigal:002006	CDS	9189	9482	.	-	0	ID=AEGHOMDF_01263;inference=ab initio prediction:Prodigal:002006;locus_tag=AEGHOMDF_01263;product=hypothetical protein
M-soli_contig_105_1	Prodigal:002006	CDS	9565	9939	.	+	0	ID=AEGHOMDF_01264;Name=divK_1;gene=divK_1;inference=ab initio prediction:Prodigal:002006,similar to AA sequence:UniProtKB:Q7BBW0;locus_tag=AEGHOMDF_01264;product=Polar-differentiation response regulator DivK
M-soli_contig_105_1	Prodigal:002006	CDS	10010	11383	.	+	0	ID=AEGHOMDF_01265;Name=pleD_1;gene=pleD_1;inference=ab initio prediction:Prodigal:002006,similar to AA sequence:UniProtKB:B8GZM2;locus_tag=AEGHOMDF_01265;product=Response regulator PleD
M-soli_contig_105_1	Prodigal:002006	CDS	11397	11648	.	-	0	ID=AEGHOMDF_01266;inference=ab initio prediction:Prodigal:002006;locus_tag=AEGHOMDF_01266;product=hypothetical protein
M-soli_contig_105_1	Prodigal:002006	CDS	11728	12060	.	-	0	ID=AEGHOMDF_01267;inference=ab initio prediction:Prodigal:002006;locus_tag=AEGHOMDF_01267;product=hypothetical protein
M-soli_contig_105_1	Prodigal:002006	CDS	12124	12216	.	-	0	ID=AEGHOMDF_01268;inference=ab initio prediction:Prodigal:002006;locus_tag=AEGHOMDF_01268;product=hypothetical protein
M-soli_contig_105_1	Prodigal:002006	CDS	12577	12822	.	-	0	ID=AEGHOMDF_01269;inference=ab initio prediction:Prodigal:002006;locus_tag=AEGHOMDF_01269;product=hypothetical protein
M-soli_contig_105_1	Prodigal:002006	CDS	12999	14174	.	+	0	ID=AEGHOMDF_01270;inference=ab initio prediction:Prodigal:002006;locus_tag=AEGHOMDF_01270;product=hypothetical protein
M-soli_contig_105_1	Prodigal:002006	CDS	14203	14400	.	-	0	ID=AEGHOMDF_01271;inference=ab initio prediction:Prodigal:002006;locus_tag=AEGHOMDF_01271;product=hypothetical protein
M-soli_contig_105_1	Prodigal:002006	CDS	14538	14900	.	-	0	ID=AEGHOMDF_01272;inference=ab initio prediction:Prodigal:002006;locus_tag=AEGHOMDF_01272;product=hypothetical protein
M-soli_contig_105_1	Prodigal:002006	CDS	15006	15281	.	-	0	ID=AEGHOMDF_01273;inference=ab initio prediction:Prodigal:002006;locus_tag=AEGHOMDF_01273;product=hypothetical protein
M-soli_contig_105_1	Prodigal:002006	CDS	15708	15938	.	+	0	ID=AEGHOMDF_01274;inference=ab initio prediction:Prodigal:002006;locus_tag=AEGHOMDF_01274;product=hypothetical protein
M-soli_contig_105_1	Prodigal:002006	CDS	16094	16348	.	+	0	ID=AEGHOMDF_01275;inference=ab initio prediction:Prodigal:002006;locus_tag=AEGHOMDF_01275;product=hypothetical protein
M-soli_contig_105_1	Prodigal:002006	CDS	16504	16671	.	-	0	ID=AEGHOMDF_01276;Name=rpmG;db_xref=COG:COG0267;gene=rpmG;inference=ab initio prediction:Prodigal:002006,similar to AA sequence:UniProtKB:Q6N554;locus_tag=AEGHOMDF_01276;product=50S ribosomal protein L33
M-soli_contig_105_1	Prodigal:002006	CDS	16781	17971	.	-	0	ID=AEGHOMDF_01277;Name=ycaD;gene=ycaD;inference=ab initio prediction:Prodigal:002006,protein motif:HAMAP:MF_01149;locus_tag=AEGHOMDF_01277;product=putative MFS-type transporter YcaD
M-soli_contig_105_1	Prodigal:002006	CDS	18052	18801	.	-	0	ID=AEGHOMDF_01278;inference=ab initio prediction:Prodigal:002006;locus_tag=AEGHOMDF_01278;product=hypothetical protein
M-soli_contig_105_1	Prodigal:002006	CDS	18746	19423	.	-	0	ID=AEGHOMDF_01279;inference=ab initio prediction:Prodigal:002006;locus_tag=AEGHOMDF_01279;product=hypothetical protein
M-soli_contig_105_1	Prodigal:002006	CDS	19420	21762	.	-	0	ID=AEGHOMDF_01280;eC_number=3.1.13.1;Name=rnr;db_xref=COG:COG0557;gene=rnr;inference=ab initio prediction:Prodigal:002006,similar to AA sequence:UniProtKB:P21499;locus_tag=AEGHOMDF_01280;product=Ribonuclease R
M-soli_contig_105_1	Prodigal:002006	CDS	21910	22248	.	-	0	ID=AEGHOMDF_01281;inference=ab initio prediction:Prodigal:002006;locus_tag=AEGHOMDF_01281;product=hypothetical protein
M-soli_contig_105_1	Prodigal:002006	CDS	22337	22915	.	-	0	ID=AEGHOMDF_01282;inference=ab initio prediction:Prodigal:002006;locus_tag=AEGHOMDF_01282;product=hypothetical protein
M-soli_contig_105_1	Prodigal:002006	CDS	23001	23639	.	-	0	ID=AEGHOMDF_01283;inference=ab initio prediction:Prodigal:002006;locus_tag=AEGHOMDF_01283;product=hypothetical protein
M-soli_contig_105_1	Prodigal:002006	CDS	23654	24019	.	-	0	ID=AEGHOMDF_01284;inference=ab initio prediction:Prodigal:002006;locus_tag=AEGHOMDF_01284;product=hypothetical protein
M-soli_contig_105_1	Prodigal:002006	CDS	24097	24369	.	-	0	ID=AEGHOMDF_01285;inference=ab initio prediction:Prodigal:002006;locus_tag=AEGHOMDF_01285;product=hypothetical protein
M-soli_contig_105_1	Prodigal:002006	CDS	24622	25038	.	-	0	ID=AEGHOMDF_01286;inference=ab initio prediction:Prodigal:002006;locus_tag=AEGHOMDF_01286;product=hypothetical protein
M-soli_contig_105_1	Prodigal:002006	CDS	25203	25382	.	-	0	ID=AEGHOMDF_01287;eC_number=5.4.4.3;db_xref=COG:COG0174;inference=ab initio prediction:Prodigal:002006,similar to AA sequence:UniProtKB:Q46ZL2;locus_tag=AEGHOMDF_01287;product=3-hydroxylaminophenol mutase
M-soli_contig_105_1	Prodigal:002006	CDS	25510	25674	.	-	0	ID=AEGHOMDF_01288;inference=ab initio prediction:Prodigal:002006;locus_tag=AEGHOMDF_01288;product=hypothetical protein
M-soli_contig_105_1	Prodigal:002006	CDS	26216	27073	.	+	0	ID=AEGHOMDF_01289;Name=motA;db_xref=COG:COG1291;gene=motA;inference=ab initio prediction:Prodigal:002006,similar to AA sequence:UniProtKB:P09348;locus_tag=AEGHOMDF_01289;product=Motility protein A
M-soli_contig_105_1	Prodigal:002006	CDS	27102	27974	.	+	0	ID=AEGHOMDF_01290;Name=motB;db_xref=COG:COG1360;gene=motB;inference=ab initio prediction:Prodigal:002006,similar to AA sequence:UniProtKB:P0AF06;locus_tag=AEGHOMDF_01290;product=Motility protein B
M-soli_contig_106_1	Prodigal:002006	CDS	5	313	.	+	0	ID=AEGHOMDF_01291;eC_number=2.5.1.6;Name=metK;gene=metK;inference=ab initio prediction:Prodigal:002006,similar to AA sequence:UniProtKB:Q5FAC0;locus_tag=AEGHOMDF_01291;product=S-adenosylmethionine synthase
M-soli_contig_106_1	Prodigal:002006	CDS	321	1100	.	+	0	ID=AEGHOMDF_01292;eC_number=2.1.1.33;Name=trmB;db_xref=COG:COG0220;gene=trmB;inference=ab initio prediction:Prodigal:002006,similar to AA sequence:UniProtKB:P0A8I5;locus_tag=AEGHOMDF_01292;product=tRNA (guanine-N(7)-)-methyltransferase
M-soli_contig_106_1	Prodigal:002006	CDS	1185	2996	.	+	0	ID=AEGHOMDF_01293;inference=ab initio prediction:Prodigal:002006;locus_tag=AEGHOMDF_01293;product=hypothetical protein
M-soli_contig_106_1	Prodigal:002006	CDS	3078	4097	.	-	0	ID=AEGHOMDF_01294;inference=ab initio prediction:Prodigal:002006;locus_tag=AEGHOMDF_01294;product=hypothetical protein
M-soli_contig_106_1	Prodigal:002006	CDS	4452	5051	.	+	0	ID=AEGHOMDF_01295;eC_number=1.15.1.1;Name=sodB;db_xref=COG:COG0605;gene=sodB;inference=ab initio prediction:Prodigal:002006,similar to AA sequence:UniProtKB:Q9XD74;locus_tag=AEGHOMDF_01295;product=Superoxide dismutase [Mn]
M-soli_contig_106_1	Prodigal:002006	CDS	5264	6793	.	+	0	ID=AEGHOMDF_01296;Name=murJ;db_xref=COG:COG0728;gene=murJ;inference=ab initio prediction:Prodigal:002006,similar to AA sequence:UniProtKB:P0AF16;locus_tag=AEGHOMDF_01296;product=Lipid II flippase MurJ
M-soli_contig_106_1	Prodigal:002006	CDS	6888	7562	.	+	0	ID=AEGHOMDF_01297;eC_number=3.8.1.2;Name=hdl IVa_1;gene=hdl IVa_1;inference=ab initio prediction:Prodigal:002006,similar to AA sequence:UniProtKB:Q51645;locus_tag=AEGHOMDF_01297;product=(S)-2-haloacid dehalogenase 4A
M-soli_contig_106_1	Prodigal:002006	CDS	7596	9353	.	-	0	ID=AEGHOMDF_01298;inference=ab initio prediction:Prodigal:002006;locus_tag=AEGHOMDF_01298;product=hypothetical protein
M-soli_contig_106_1	Prodigal:002006	CDS	9436	10626	.	-	0	ID=AEGHOMDF_01299;Name=nhaA_1;db_xref=COG:COG3004;gene=nhaA_1;inference=ab initio prediction:Prodigal:002006,similar to AA sequence:UniProtKB:O85187;locus_tag=AEGHOMDF_01299;product=Na(+)/H(+) antiporter NhaA
M-soli_contig_106_1	Prodigal:002006	CDS	10672	11316	.	-	0	ID=AEGHOMDF_01300;Name=tlpA;db_xref=COG:COG0526;gene=tlpA;inference=ab initio prediction:Prodigal:002006,similar to AA sequence:UniProtKB:P43221;locus_tag=AEGHOMDF_01300;product=Thiol:disulfide interchange protein TlpA
M-soli_contig_107_1	Prodigal:002006	CDS	101	724	.	+	0	ID=AEGHOMDF_01301;db_xref=COG:COG1752;inference=ab initio prediction:Prodigal:002006,similar to AA sequence:UniProtKB:P9WIY9;locus_tag=AEGHOMDF_01301;product=putative NTE family protein
M-soli_contig_107_1	Prodigal:002006	CDS	768	1199	.	-	0	ID=AEGHOMDF_01302;eC_number=1.1.1.205;Name=IMPDH;gene=IMPDH;inference=ab initio prediction:Prodigal:002006,protein motif:HAMAP:MF_01964;locus_tag=AEGHOMDF_01302;product=Inosine-5'-monophosphate dehydrogenase
M-soli_contig_107_1	Prodigal:002006	CDS	1396	2259	.	-	0	ID=AEGHOMDF_01303;inference=ab initio prediction:Prodigal:002006;locus_tag=AEGHOMDF_01303;product=hypothetical protein
M-soli_contig_107_1	Prodigal:002006	CDS	2751	3380	.	+	0	ID=AEGHOMDF_01304;inference=ab initio prediction:Prodigal:002006;locus_tag=AEGHOMDF_01304;product=hypothetical protein
M-soli_contig_107_1	Prodigal:002006	CDS	3498	4124	.	+	0	ID=AEGHOMDF_01305;inference=ab initio prediction:Prodigal:002006;locus_tag=AEGHOMDF_01305;product=hypothetical protein
M-soli_contig_107_1	Prodigal:002006	CDS	4428	5063	.	+	0	ID=AEGHOMDF_01306;inference=ab initio prediction:Prodigal:002006;locus_tag=AEGHOMDF_01306;product=hypothetical protein
M-soli_contig_107_1	Prodigal:002006	CDS	5072	5476	.	-	0	ID=AEGHOMDF_01307;inference=ab initio prediction:Prodigal:002006;locus_tag=AEGHOMDF_01307;product=hypothetical protein
M-soli_contig_107_1	Prodigal:002006	CDS	5779	6471	.	+	0	ID=AEGHOMDF_01308;inference=ab initio prediction:Prodigal:002006;locus_tag=AEGHOMDF_01308;product=hypothetical protein
M-soli_contig_107_1	Prodigal:002006	CDS	6510	6839	.	-	0	ID=AEGHOMDF_01309;inference=ab initio prediction:Prodigal:002006;locus_tag=AEGHOMDF_01309;product=hypothetical protein
M-soli_contig_107_1	Prodigal:002006	CDS	6963	7175	.	-	0	ID=AEGHOMDF_01310;inference=ab initio prediction:Prodigal:002006;locus_tag=AEGHOMDF_01310;product=hypothetical protein
M-soli_contig_107_1	Prodigal:002006	CDS	7319	8191	.	-	0	ID=AEGHOMDF_01311;eC_number=2.3.1.30;Name=cysE;db_xref=COG:COG1045;gene=cysE;inference=ab initio prediction:Prodigal:002006,similar to AA sequence:UniProtKB:P0A9D4;locus_tag=AEGHOMDF_01311;product=Serine acetyltransferase
M-soli_contig_107_1	Prodigal:002006	CDS	8414	9319	.	-	0	ID=AEGHOMDF_01312;eC_number=2.7.1.71;Name=aroK_2;gene=aroK_2;inference=ab initio prediction:Prodigal:002006,protein motif:HAMAP:MF_00109;locus_tag=AEGHOMDF_01312;product=Shikimate kinase
M-soli_contig_107_1	Prodigal:002006	CDS	9722	10324	.	+	0	ID=AEGHOMDF_01313;inference=ab initio prediction:Prodigal:002006;locus_tag=AEGHOMDF_01313;product=hypothetical protein
M-soli_contig_107_1	Prodigal:002006	CDS	10332	10772	.	-	0	ID=AEGHOMDF_01314;inference=ab initio prediction:Prodigal:002006;locus_tag=AEGHOMDF_01314;product=hypothetical protein
M-soli_contig_107_1	Prodigal:002006	CDS	10816	11076	.	-	0	ID=AEGHOMDF_01315;inference=ab initio prediction:Prodigal:002006;locus_tag=AEGHOMDF_01315;product=hypothetical protein
M-soli_contig_107_1	Prodigal:002006	CDS	11267	11644	.	+	0	ID=AEGHOMDF_01316;db_xref=COG:COG3474;inference=ab initio prediction:Prodigal:002006,similar to AA sequence:UniProtKB:D5QVH0;locus_tag=AEGHOMDF_01316;product=Cytochrome c-554
M-soli_contig_107_1	Prodigal:002006	CDS	11767	12108	.	+	0	ID=AEGHOMDF_01317;inference=ab initio prediction:Prodigal:002006;locus_tag=AEGHOMDF_01317;product=hypothetical protein
M-soli_contig_107_1	Prodigal:002006	CDS	12175	13164	.	-	0	ID=AEGHOMDF_01318;eC_number=5.1.1.20;Name=ycjG;db_xref=COG:COG4948;gene=ycjG;inference=ab initio prediction:Prodigal:002006,similar to AA sequence:UniProtKB:P51981;locus_tag=AEGHOMDF_01318;product=L-Ala-D/L-Glu epimerase
M-soli_contig_107_1	Prodigal:002006	CDS	13201	14322	.	-	0	ID=AEGHOMDF_01319;inference=ab initio prediction:Prodigal:002006;locus_tag=AEGHOMDF_01319;product=hypothetical protein
M-soli_contig_107_1	Prodigal:002006	CDS	14445	15095	.	+	0	ID=AEGHOMDF_01320;eC_number=5.2.1.4;Name=nagL;gene=nagL;inference=ab initio prediction:Prodigal:002006,similar to AA sequence:UniProtKB:O86043;locus_tag=AEGHOMDF_01320;product=Maleylpyruvate isomerase
M-soli_contig_107_1	Prodigal:002006	CDS	15280	16611	.	+	0	ID=AEGHOMDF_01321;eC_number=1.6.99.3;Name=ndh;db_xref=COG:COG1252;gene=ndh;inference=ab initio prediction:Prodigal:002006,similar to AA sequence:UniProtKB:P00393;locus_tag=AEGHOMDF_01321;product=NADH dehydrogenase
M-soli_contig_107_1	Prodigal:002006	CDS	16750	17061	.	+	0	ID=AEGHOMDF_01322;inference=ab initio prediction:Prodigal:002006;locus_tag=AEGHOMDF_01322;product=hypothetical protein
M-soli_contig_107_1	Prodigal:002006	CDS	17072	17377	.	+	0	ID=AEGHOMDF_01323;inference=ab initio prediction:Prodigal:002006;locus_tag=AEGHOMDF_01323;product=hypothetical protein
M-soli_contig_107_1	Prodigal:002006	CDS	17436	20714	.	-	0	ID=AEGHOMDF_01324;eC_number=2.7.13.3;Name=rcsC_7;gene=rcsC_7;inference=ab initio prediction:Prodigal:002006,protein motif:HAMAP:MF_00979;locus_tag=AEGHOMDF_01324;product=Sensor histidine kinase RcsC
M-soli_contig_107_1	Prodigal:002006	CDS	20832	22007	.	-	0	ID=AEGHOMDF_01325;inference=ab initio prediction:Prodigal:002006;locus_tag=AEGHOMDF_01325;product=hypothetical protein
M-soli_contig_108_1	Prodigal:002006	CDS	389	1312	.	-	0	ID=AEGHOMDF_01326;eC_number=2.5.1.61;Name=hemC;db_xref=COG:COG0181;gene=hemC;inference=ab initio prediction:Prodigal:002006,similar to AA sequence:UniProtKB:P06983;locus_tag=AEGHOMDF_01326;product=Porphobilinogen deaminase
M-soli_contig_108_1	Prodigal:002006	CDS	1449	1748	.	-	0	ID=AEGHOMDF_01327;inference=ab initio prediction:Prodigal:002006;locus_tag=AEGHOMDF_01327;product=hypothetical protein
M-soli_contig_108_1	Prodigal:002006	CDS	1768	2634	.	-	0	ID=AEGHOMDF_01328;inference=ab initio prediction:Prodigal:002006;locus_tag=AEGHOMDF_01328;product=hypothetical protein
M-soli_contig_108_1	Prodigal:002006	CDS	2884	3336	.	+	0	ID=AEGHOMDF_01329;inference=ab initio prediction:Prodigal:002006;locus_tag=AEGHOMDF_01329;product=hypothetical protein
M-soli_contig_108_1	Prodigal:002006	CDS	3404	3700	.	+	0	ID=AEGHOMDF_01330;inference=ab initio prediction:Prodigal:002006;locus_tag=AEGHOMDF_01330;product=hypothetical protein
M-soli_contig_108_1	Prodigal:002006	CDS	3763	4236	.	-	0	ID=AEGHOMDF_01331;Name=ibpA_2;db_xref=COG:COG0071;gene=ibpA_2;inference=ab initio prediction:Prodigal:002006,similar to AA sequence:UniProtKB:P0C054;locus_tag=AEGHOMDF_01331;product=Small heat shock protein IbpA
M-soli_contig_108_1	Prodigal:002006	CDS	4417	5409	.	+	0	ID=AEGHOMDF_01332;inference=ab initio prediction:Prodigal:002006;locus_tag=AEGHOMDF_01332;product=hypothetical protein
M-soli_contig_108_1	Prodigal:002006	CDS	5417	5941	.	-	0	ID=AEGHOMDF_01333;eC_number=3.1.3.-;db_xref=COG:COG2062;inference=ab initio prediction:Prodigal:002006,similar to AA sequence:UniProtKB:P9WGF9;locus_tag=AEGHOMDF_01333;product=putative protein
M-soli_contig_108_1	Prodigal:002006	CDS	6078	6929	.	-	0	ID=AEGHOMDF_01334;inference=ab initio prediction:Prodigal:002006;locus_tag=AEGHOMDF_01334;product=hypothetical protein
M-soli_contig_108_1	Prodigal:002006	CDS	7008	7655	.	-	0	ID=AEGHOMDF_01335;inference=ab initio prediction:Prodigal:002006;locus_tag=AEGHOMDF_01335;product=hypothetical protein
M-soli_contig_108_1	Prodigal:002006	CDS	7652	8041	.	-	0	ID=AEGHOMDF_01336;inference=ab initio prediction:Prodigal:002006;locus_tag=AEGHOMDF_01336;product=hypothetical protein
M-soli_contig_109_1	Prodigal:002006	CDS	147	1082	.	+	0	ID=AEGHOMDF_01337;inference=ab initio prediction:Prodigal:002006,similar to AA sequence:ISfinder:ISMex17;locus_tag=AEGHOMDF_01337;product=IS110 family transposase ISMex17
M-soli_contig_110_1	Prodigal:002006	CDS	84	1166	.	+	0	ID=AEGHOMDF_01338;Name=yhdG_1;db_xref=COG:COG0531;gene=yhdG_1;inference=ab initio prediction:Prodigal:002006,similar to AA sequence:UniProtKB:O07576;locus_tag=AEGHOMDF_01338;product=putative amino acid permease YhdG
M-soli_contig_110_1	Prodigal:002006	CDS	1174	1908	.	+	0	ID=AEGHOMDF_01339;inference=ab initio prediction:Prodigal:002006;locus_tag=AEGHOMDF_01339;product=hypothetical protein
M-soli_contig_110_1	Prodigal:002006	CDS	1856	2188	.	+	0	ID=AEGHOMDF_01340;inference=ab initio prediction:Prodigal:002006;locus_tag=AEGHOMDF_01340;product=hypothetical protein
M-soli_contig_110_1	Prodigal:002006	CDS	2285	2890	.	+	0	ID=AEGHOMDF_01341;inference=ab initio prediction:Prodigal:002006;locus_tag=AEGHOMDF_01341;product=hypothetical protein
M-soli_contig_110_1	Prodigal:002006	CDS	3012	3671	.	-	0	ID=AEGHOMDF_01342;inference=ab initio prediction:Prodigal:002006;locus_tag=AEGHOMDF_01342;product=hypothetical protein
M-soli_contig_110_1	Prodigal:002006	CDS	3664	6699	.	-	0	ID=AEGHOMDF_01343;eC_number=1.5.3.1;Name=soxA_2;gene=soxA_2;inference=ab initio prediction:Prodigal:002006,similar to AA sequence:UniProtKB:Q46337;locus_tag=AEGHOMDF_01343;product=Sarcosine oxidase subunit alpha
M-soli_contig_110_1	Prodigal:002006	CDS	6696	6983	.	-	0	ID=AEGHOMDF_01344;eC_number=1.5.3.1;Name=soxD;gene=soxD;inference=ab initio prediction:Prodigal:002006,similar to AA sequence:UniProtKB:Q46336;locus_tag=AEGHOMDF_01344;product=Sarcosine oxidase subunit delta
M-soli_contig_110_1	Prodigal:002006	CDS	6995	8245	.	-	0	ID=AEGHOMDF_01345;eC_number=1.5.3.1;Name=soxB;gene=soxB;inference=ab initio prediction:Prodigal:002006,similar to AA sequence:UniProtKB:P40875;locus_tag=AEGHOMDF_01345;product=Sarcosine oxidase subunit beta
M-soli_contig_110_1	Prodigal:002006	CDS	8350	9351	.	+	0	ID=AEGHOMDF_01346;Name=cdhR_1;db_xref=COG:COG4977;gene=cdhR_1;inference=ab initio prediction:Prodigal:002006,similar to AA sequence:UniProtKB:Q9HTH5;locus_tag=AEGHOMDF_01346;product=HTH-type transcriptional regulator CdhR
M-soli_contig_110_1	Prodigal:002006	CDS	9520	10242	.	-	0	ID=AEGHOMDF_01347;eC_number=4.2.1.103;Name=inhA_1;gene=inhA_1;inference=ab initio prediction:Prodigal:002006,similar to AA sequence:UniProtKB:Q8G9F9;locus_tag=AEGHOMDF_01347;product=Isonitrile hydratase
M-soli_contig_110_1	Prodigal:002006	CDS	10239	11039	.	-	0	ID=AEGHOMDF_01348;Name=cdhR_2;db_xref=COG:COG4977;gene=cdhR_2;inference=ab initio prediction:Prodigal:002006,similar to AA sequence:UniProtKB:Q9HTH5;locus_tag=AEGHOMDF_01348;product=HTH-type transcriptional regulator CdhR
M-soli_contig_111_1	Prodigal:002006	CDS	36	1769	.	+	0	ID=AEGHOMDF_01349;inference=ab initio prediction:Prodigal:002006;locus_tag=AEGHOMDF_01349;product=hypothetical protein
M-soli_contig_111_1	Prodigal:002006	CDS	1929	2840	.	+	0	ID=AEGHOMDF_01350;inference=ab initio prediction:Prodigal:002006;locus_tag=AEGHOMDF_01350;product=hypothetical protein
M-soli_contig_111_1	Prodigal:002006	CDS	2843	3097	.	-	0	ID=AEGHOMDF_01351;inference=ab initio prediction:Prodigal:002006;locus_tag=AEGHOMDF_01351;product=hypothetical protein
M-soli_contig_111_1	Prodigal:002006	CDS	3902	4186	.	+	0	ID=AEGHOMDF_01352;inference=ab initio prediction:Prodigal:002006;locus_tag=AEGHOMDF_01352;product=hypothetical protein
M-soli_contig_111_1	Prodigal:002006	CDS	4250	5305	.	+	0	ID=AEGHOMDF_01353;inference=ab initio prediction:Prodigal:002006;locus_tag=AEGHOMDF_01353;product=hypothetical protein
M-soli_contig_111_1	Prodigal:002006	CDS	5349	6386	.	-	0	ID=AEGHOMDF_01354;inference=ab initio prediction:Prodigal:002006;locus_tag=AEGHOMDF_01354;product=hypothetical protein
M-soli_contig_111_1	Prodigal:002006	CDS	6746	7369	.	-	0	ID=AEGHOMDF_01355;inference=ab initio prediction:Prodigal:002006;locus_tag=AEGHOMDF_01355;product=hypothetical protein
M-soli_contig_111_1	Prodigal:002006	CDS	7635	8072	.	-	0	ID=AEGHOMDF_01356;inference=ab initio prediction:Prodigal:002006;locus_tag=AEGHOMDF_01356;product=hypothetical protein
M-soli_contig_111_1	Prodigal:002006	CDS	8170	8505	.	-	0	ID=AEGHOMDF_01357;inference=ab initio prediction:Prodigal:002006;locus_tag=AEGHOMDF_01357;product=hypothetical protein
M-soli_contig_111_1	Prodigal:002006	CDS	8620	9375	.	-	0	ID=AEGHOMDF_01358;inference=ab initio prediction:Prodigal:002006;locus_tag=AEGHOMDF_01358;product=hypothetical protein
M-soli_contig_111_1	Prodigal:002006	CDS	9651	9878	.	+	0	ID=AEGHOMDF_01359;inference=ab initio prediction:Prodigal:002006,similar to AA sequence:UniProtKB:Q45619;locus_tag=AEGHOMDF_01359;product=Insertion sequence IS5376 putative ATP-binding protein
M-soli_contig_111_1	Prodigal:002006	CDS	10547	14047	.	+	0	ID=AEGHOMDF_01360;inference=ab initio prediction:Prodigal:002006;locus_tag=AEGHOMDF_01360;product=hypothetical protein
M-soli_contig_111_1	Prodigal:002006	CDS	14047	18837	.	+	0	ID=AEGHOMDF_01361;eC_number=3.6.4.13;Name=rhlE_2;gene=rhlE_2;inference=ab initio prediction:Prodigal:002006,protein motif:HAMAP:MF_00968;locus_tag=AEGHOMDF_01361;product=ATP-dependent RNA helicase RhlE
M-soli_contig_112_1	Prodigal:002006	CDS	532	1026	.	-	0	ID=AEGHOMDF_01362;eC_number=5.4.99.18;Name=purE;db_xref=COG:COG0041;gene=purE;inference=ab initio prediction:Prodigal:002006,similar to AA sequence:UniProtKB:P0AG18;locus_tag=AEGHOMDF_01362;product=N5-carboxyaminoimidazole ribonucleotide mutase
M-soli_contig_113_1	Prodigal:002006	CDS	648	1151	.	+	0	ID=AEGHOMDF_01363;eC_number=1.4.3.5;Name=pdxH_1;gene=pdxH_1;inference=ab initio prediction:Prodigal:002006,protein motif:HAMAP:MF_01629;locus_tag=AEGHOMDF_01363;product=Pyridoxine/pyridoxamine 5'-phosphate oxidase
M-soli_contig_113_1	Prodigal:002006	CDS	1293	2585	.	+	0	ID=AEGHOMDF_01364;eC_number=6.3.4.21;Name=pncB;db_xref=COG:COG1488;gene=pncB;inference=ab initio prediction:Prodigal:002006,similar to AA sequence:UniProtKB:Q8UIS9;locus_tag=AEGHOMDF_01364;product=Nicotinate phosphoribosyltransferase
M-soli_contig_113_1	Prodigal:002006	CDS	2767	4776	.	+	0	ID=AEGHOMDF_01365;inference=ab initio prediction:Prodigal:002006;locus_tag=AEGHOMDF_01365;product=hypothetical protein
M-soli_contig_113_1	Prodigal:002006	CDS	4840	5628	.	+	0	ID=AEGHOMDF_01366;eC_number=3.1.3.15;Name=hisN;db_xref=COG:COG0483;gene=hisN;inference=ab initio prediction:Prodigal:002006,similar to AA sequence:UniProtKB:Q8NS80;locus_tag=AEGHOMDF_01366;product=Histidinol-phosphatase
M-soli_contig_113_1	Prodigal:002006	CDS	5723	6922	.	+	0	ID=AEGHOMDF_01367;inference=ab initio prediction:Prodigal:002006;locus_tag=AEGHOMDF_01367;product=hypothetical protein
M-soli_contig_113_1	Prodigal:002006	CDS	6925	8436	.	+	0	ID=AEGHOMDF_01368;Name=ycjX;db_xref=COG:COG3106;gene=ycjX;inference=ab initio prediction:Prodigal:002006,similar to AA sequence:UniProtKB:P76046;locus_tag=AEGHOMDF_01368;product=putative protein YcjX
M-soli_contig_113_1	Prodigal:002006	CDS	8441	9502	.	+	0	ID=AEGHOMDF_01369;inference=ab initio prediction:Prodigal:002006,similar to AA sequence:UniProtKB:P0A8R7;locus_tag=AEGHOMDF_01369;note=UPF0283 membrane protein YcjF;product=hypothetical protein
M-soli_contig_113_1	Prodigal:002006	CDS	9510	9767	.	-	0	ID=AEGHOMDF_01370;inference=ab initio prediction:Prodigal:002006;locus_tag=AEGHOMDF_01370;product=hypothetical protein
M-soli_contig_113_1	Prodigal:002006	CDS	9899	10450	.	-	0	ID=AEGHOMDF_01371;inference=ab initio prediction:Prodigal:002006;locus_tag=AEGHOMDF_01371;product=hypothetical protein
M-soli_contig_113_1	Prodigal:002006	CDS	10548	11654	.	-	0	ID=AEGHOMDF_01372;eC_number=3.-.-.-;Name=uvsE;gene=uvsE;inference=ab initio prediction:Prodigal:002006,protein motif:HAMAP:MF_00606;locus_tag=AEGHOMDF_01372;product=UV DNA damage endonuclease
M-soli_contig_113_1	Prodigal:002006	CDS	11788	12642	.	-	0	ID=AEGHOMDF_01373;inference=ab initio prediction:Prodigal:002006;locus_tag=AEGHOMDF_01373;product=hypothetical protein
M-soli_contig_113_1	Prodigal:002006	CDS	12809	13198	.	-	0	ID=AEGHOMDF_01374;inference=ab initio prediction:Prodigal:002006;locus_tag=AEGHOMDF_01374;product=hypothetical protein
M-soli_contig_113_1	Prodigal:002006	CDS	13198	13617	.	-	0	ID=AEGHOMDF_01375;inference=ab initio prediction:Prodigal:002006;locus_tag=AEGHOMDF_01375;product=hypothetical protein
M-soli_contig_113_1	Prodigal:002006	CDS	13630	14181	.	-	0	ID=AEGHOMDF_01376;inference=ab initio prediction:Prodigal:002006;locus_tag=AEGHOMDF_01376;product=hypothetical protein
M-soli_contig_113_1	Prodigal:002006	CDS	14658	16079	.	+	0	ID=AEGHOMDF_01377;eC_number=2.4.1.15;Name=otsA;db_xref=COG:COG0380;gene=otsA;inference=ab initio prediction:Prodigal:002006,similar to AA sequence:UniProtKB:P31677;locus_tag=AEGHOMDF_01377;product=Trehalose-6-phosphate synthase
M-soli_contig_113_1	Prodigal:002006	CDS	16122	18248	.	+	0	ID=AEGHOMDF_01378;eC_number=3.2.1.-;Name=glgX_1;db_xref=COG:COG1523;gene=glgX_1;inference=ab initio prediction:Prodigal:002006,similar to AA sequence:UniProtKB:P9WQ25;locus_tag=AEGHOMDF_01378;product=Glycogen operon protein GlgX 
M-soli_contig_114_1	Prodigal:002006	CDS	99	767	.	-	0	ID=AEGHOMDF_01379;inference=ab initio prediction:Prodigal:002006;locus_tag=AEGHOMDF_01379;product=hypothetical protein
M-soli_contig_114_1	Prodigal:002006	CDS	975	1403	.	+	0	ID=AEGHOMDF_01380;Name=ompR_2;gene=ompR_2;inference=ab initio prediction:Prodigal:002006,similar to AA sequence:UniProtKB:P0AA16;locus_tag=AEGHOMDF_01380;product=Transcriptional regulatory protein OmpR
M-soli_contig_114_1	Prodigal:002006	CDS	1445	1822	.	+	0	ID=AEGHOMDF_01381;inference=ab initio prediction:Prodigal:002006;locus_tag=AEGHOMDF_01381;product=hypothetical protein
M-soli_contig_114_1	Prodigal:002006	CDS	1935	3026	.	+	0	ID=AEGHOMDF_01382;inference=ab initio prediction:Prodigal:002006;locus_tag=AEGHOMDF_01382;product=hypothetical protein
M-soli_contig_114_1	Prodigal:002006	CDS	3133	3756	.	-	0	ID=AEGHOMDF_01383;inference=ab initio prediction:Prodigal:002006;locus_tag=AEGHOMDF_01383;product=hypothetical protein
M-soli_contig_114_1	Prodigal:002006	CDS	3786	4355	.	-	0	ID=AEGHOMDF_01384;eC_number=3.6.1.-;Name=rppH_2;db_xref=COG:COG0494;gene=rppH_2;inference=ab initio prediction:Prodigal:002006,similar to AA sequence:UniProtKB:P35640;locus_tag=AEGHOMDF_01384;product=RNA pyrophosphohydrolase
M-soli_contig_114_1	Prodigal:002006	CDS	4428	5675	.	-	0	ID=AEGHOMDF_01385;inference=ab initio prediction:Prodigal:002006;locus_tag=AEGHOMDF_01385;product=hypothetical protein
M-soli_contig_114_1	Prodigal:002006	CDS	5863	7185	.	-	0	ID=AEGHOMDF_01386;eC_number=3.4.21.102;Name=ctpB;db_xref=COG:COG0793;gene=ctpB;inference=ab initio prediction:Prodigal:002006,similar to AA sequence:UniProtKB:O35002;locus_tag=AEGHOMDF_01386;product=Carboxy-terminal processing protease CtpB
M-soli_contig_114_1	Prodigal:002006	CDS	7185	8546	.	-	0	ID=AEGHOMDF_01387;inference=ab initio prediction:Prodigal:002006;locus_tag=AEGHOMDF_01387;product=hypothetical protein
M-soli_contig_114_1	Prodigal:002006	CDS	8563	9063	.	-	0	ID=AEGHOMDF_01388;eC_number=2.1.1.177;Name=rlmH;db_xref=COG:COG1576;gene=rlmH;inference=ab initio prediction:Prodigal:002006,similar to AA sequence:UniProtKB:P0C1V0;locus_tag=AEGHOMDF_01388;product=Ribosomal RNA large subunit methyltransferase H
M-soli_contig_114_1	Prodigal:002006	CDS	9073	9522	.	-	0	ID=AEGHOMDF_01389;Name=rsfS;gene=rsfS;inference=ab initio prediction:Prodigal:002006,protein motif:HAMAP:MF_01477;locus_tag=AEGHOMDF_01389;product=Ribosomal silencing factor RsfS
M-soli_contig_114_1	Prodigal:002006	CDS	9541	10215	.	-	0	ID=AEGHOMDF_01390;eC_number=2.7.7.18;Name=nadD;gene=nadD;inference=ab initio prediction:Prodigal:002006,protein motif:HAMAP:MF_00244;locus_tag=AEGHOMDF_01390;product=nicotinate-nucleotide adenylyltransferase
M-soli_contig_114_1	Prodigal:002006	CDS	10263	11561	.	-	0	ID=AEGHOMDF_01391;eC_number=1.2.1.41;Name=proA;gene=proA;inference=ab initio prediction:Prodigal:002006,similar to AA sequence:UniProtKB:Q2SZ88;locus_tag=AEGHOMDF_01391;product=Gamma-glutamyl phosphate reductase
M-soli_contig_114_1	Prodigal:002006	CDS	11667	12788	.	-	0	ID=AEGHOMDF_01392;eC_number=2.7.2.11;Name=proB;gene=proB;inference=ab initio prediction:Prodigal:002006,similar to AA sequence:UniProtKB:Q2SZF9;locus_tag=AEGHOMDF_01392;product=Glutamate 5-kinase
M-soli_contig_114_1	Prodigal:002006	CDS	12943	13980	.	-	0	ID=AEGHOMDF_01393;eC_number=3.6.5.-;Name=cgtA;gene=cgtA;inference=ab initio prediction:Prodigal:002006,similar to AA sequence:UniProtKB:B8GYI7;locus_tag=AEGHOMDF_01393;product=GTPase Obg/CgtA
M-soli_contig_114_1	Prodigal:002006	CDS	14080	14703	.	-	0	ID=AEGHOMDF_01394;inference=ab initio prediction:Prodigal:002006;locus_tag=AEGHOMDF_01394;product=hypothetical protein
M-soli_contig_114_1	Prodigal:002006	CDS	14899	15165	.	-	0	ID=AEGHOMDF_01395;Name=rpmA;db_xref=COG:COG0211;gene=rpmA;inference=ab initio prediction:Prodigal:002006,similar to AA sequence:UniProtKB:Q6NDE9;locus_tag=AEGHOMDF_01395;product=50S ribosomal protein L27
M-soli_contig_114_1	Prodigal:002006	CDS	15213	15548	.	-	0	ID=AEGHOMDF_01396;Name=rplU;db_xref=COG:COG0261;gene=rplU;inference=ab initio prediction:Prodigal:002006,similar to AA sequence:UniProtKB:A2RLA4;locus_tag=AEGHOMDF_01396;product=50S ribosomal protein L21
M-soli_contig_114_1	Prodigal:002006	CDS	15738	17279	.	-	0	ID=AEGHOMDF_01397;inference=ab initio prediction:Prodigal:002006;locus_tag=AEGHOMDF_01397;product=hypothetical protein
M-soli_contig_114_1	Prodigal:002006	CDS	17417	17803	.	+	0	ID=AEGHOMDF_01398;inference=ab initio prediction:Prodigal:002006;locus_tag=AEGHOMDF_01398;product=hypothetical protein
M-soli_contig_114_1	Prodigal:002006	CDS	18044	19060	.	+	0	ID=AEGHOMDF_01399;inference=ab initio prediction:Prodigal:002006;locus_tag=AEGHOMDF_01399;product=hypothetical protein
M-soli_contig_114_1	Prodigal:002006	CDS	19112	19204	.	-	0	ID=AEGHOMDF_01400;inference=ab initio prediction:Prodigal:002006;locus_tag=AEGHOMDF_01400;product=hypothetical protein
M-soli_contig_115_1	Prodigal:002006	CDS	41	1507	.	-	0	ID=AEGHOMDF_01401;Name=ntrC_1;db_xref=COG:COG2204;gene=ntrC_1;inference=ab initio prediction:Prodigal:002006,similar to AA sequence:UniProtKB:P10577;locus_tag=AEGHOMDF_01401;product=DNA-binding transcriptional regulator NtrC
M-soli_contig_115_1	Prodigal:002006	CDS	1513	2682	.	-	0	ID=AEGHOMDF_01402;eC_number=2.7.13.3;Name=glnL;db_xref=COG:COG3852;gene=glnL;inference=ab initio prediction:Prodigal:002006,similar to AA sequence:UniProtKB:P0AFB5;locus_tag=AEGHOMDF_01402;product=Sensory histidine kinase/phosphatase NtrB
M-soli_contig_115_1	Prodigal:002006	CDS	2679	3734	.	-	0	ID=AEGHOMDF_01403;eC_number=1.3.1.-;Name=dusB;db_xref=COG:COG0042;gene=dusB;inference=ab initio prediction:Prodigal:002006,similar to AA sequence:UniProtKB:P0ABT5;locus_tag=AEGHOMDF_01403;product=tRNA-dihydrouridine synthase B
M-soli_contig_115_1	Prodigal:002006	CDS	3956	5245	.	+	0	ID=AEGHOMDF_01404;Name=ispDF;db_xref=COG:COG0245;gene=ispDF;inference=ab initio prediction:Prodigal:002006,similar to AA sequence:UniProtKB:Q9PM68;locus_tag=AEGHOMDF_01404;product=Bifunctional enzyme IspD/IspF
M-soli_contig_115_1	Prodigal:002006	CDS	5255	5755	.	+	0	ID=AEGHOMDF_01405;eC_number=3.5.1.42;Name=pncC;db_xref=COG:COG1546;gene=pncC;inference=ab initio prediction:Prodigal:002006,similar to AA sequence:UniProtKB:P0A6G3;locus_tag=AEGHOMDF_01405;product=Nicotinamide-nucleotide amidohydrolase PncC
M-soli_contig_115_1	Prodigal:002006	CDS	5877	7115	.	+	0	ID=AEGHOMDF_01406;eC_number=1.14.13.232;Name=oxyE;gene=oxyE;inference=ab initio prediction:Prodigal:002006,similar to AA sequence:UniProtKB:Q3S8R0;locus_tag=AEGHOMDF_01406;product=6-methylpretetramide 4-monooxygenase
M-soli_contig_115_1	Prodigal:002006	CDS	7097	7558	.	-	0	ID=AEGHOMDF_01407;Name=pasT;db_xref=COG:COG2867;gene=pasT;inference=ab initio prediction:Prodigal:002006,similar to AA sequence:UniProtKB:Q8FEY4;locus_tag=AEGHOMDF_01407;product=Persistence and stress-resistance toxin PasT
M-soli_contig_115_1	Prodigal:002006	CDS	7572	8561	.	-	0	ID=AEGHOMDF_01408;eC_number=2.8.1.8;Name=lipA;db_xref=COG:COG0320;gene=lipA;inference=ab initio prediction:Prodigal:002006,similar to AA sequence:UniProtKB:P60716;locus_tag=AEGHOMDF_01408;product=Lipoyl synthase
M-soli_contig_115_1	Prodigal:002006	CDS	8720	9094	.	-	0	ID=AEGHOMDF_01409;inference=ab initio prediction:Prodigal:002006;locus_tag=AEGHOMDF_01409;product=hypothetical protein
M-soli_contig_115_1	Prodigal:002006	CDS	9270	9770	.	+	0	ID=AEGHOMDF_01410;inference=ab initio prediction:Prodigal:002006;locus_tag=AEGHOMDF_01410;product=hypothetical protein
M-soli_contig_116_1	Prodigal:002006	CDS	1332	2615	.	+	0	ID=AEGHOMDF_01411;inference=ab initio prediction:Prodigal:002006;locus_tag=AEGHOMDF_01411;product=hypothetical protein
M-soli_contig_116_1	Prodigal:002006	CDS	3262	4248	.	+	0	ID=AEGHOMDF_01412;inference=ab initio prediction:Prodigal:002006;locus_tag=AEGHOMDF_01412;product=hypothetical protein
M-soli_contig_116_1	Prodigal:002006	CDS	4252	4542	.	-	0	ID=AEGHOMDF_01413;inference=ab initio prediction:Prodigal:002006;locus_tag=AEGHOMDF_01413;product=hypothetical protein
M-soli_contig_116_1	Prodigal:002006	CDS	4952	5188	.	+	0	ID=AEGHOMDF_01414;inference=ab initio prediction:Prodigal:002006;locus_tag=AEGHOMDF_01414;product=hypothetical protein
M-soli_contig_117_1	Prodigal:002006	CDS	83	451	.	+	0	ID=AEGHOMDF_01415;inference=ab initio prediction:Prodigal:002006;locus_tag=AEGHOMDF_01415;product=hypothetical protein
M-soli_contig_117_1	Prodigal:002006	CDS	508	975	.	-	0	ID=AEGHOMDF_01416;inference=ab initio prediction:Prodigal:002006;locus_tag=AEGHOMDF_01416;product=hypothetical protein
M-soli_contig_117_1	Prodigal:002006	CDS	988	3360	.	-	0	ID=AEGHOMDF_01417;db_xref=COG:COG2199;inference=ab initio prediction:Prodigal:002006,similar to AA sequence:UniProtKB:Q9ABX9;locus_tag=AEGHOMDF_01417;product=putative signaling protein
M-soli_contig_117_1	Prodigal:002006	CDS	3440	5152	.	-	0	ID=AEGHOMDF_01418;inference=ab initio prediction:Prodigal:002006;locus_tag=AEGHOMDF_01418;product=hypothetical protein
M-soli_contig_117_1	Prodigal:002006	CDS	5450	5923	.	-	0	ID=AEGHOMDF_01419;inference=ab initio prediction:Prodigal:002006;locus_tag=AEGHOMDF_01419;product=hypothetical protein
M-soli_contig_117_1	Prodigal:002006	CDS	6156	7103	.	-	0	ID=AEGHOMDF_01420;eC_number=2.1.1.44;Name=egtD_1;db_xref=COG:COG4301;gene=egtD_1;inference=ab initio prediction:Prodigal:002006,similar to AA sequence:UniProtKB:A0R5M8;locus_tag=AEGHOMDF_01420;product=Histidine N-alpha-methyltransferase
M-soli_contig_117_1	Prodigal:002006	CDS	7163	7477	.	-	0	ID=AEGHOMDF_01421;inference=ab initio prediction:Prodigal:002006;locus_tag=AEGHOMDF_01421;product=hypothetical protein
M-soli_contig_118_1	Prodigal:002006	CDS	452	1396	.	-	0	ID=AEGHOMDF_01422;inference=ab initio prediction:Prodigal:002006;locus_tag=AEGHOMDF_01422;product=hypothetical protein
M-soli_contig_118_1	Prodigal:002006	CDS	1489	2928	.	-	0	ID=AEGHOMDF_01423;db_xref=COG:COG2308;inference=ab initio prediction:Prodigal:002006,similar to AA sequence:UniProtKB:P9WLA9;locus_tag=AEGHOMDF_01423;product=putative protein
M-soli_contig_118_1	Prodigal:002006	CDS	3084	3827	.	-	0	ID=AEGHOMDF_01424;inference=ab initio prediction:Prodigal:002006,similar to AA sequence:UniProtKB:P72255;locus_tag=AEGHOMDF_01424;note=UPF0758 protein;product=hypothetical protein
M-soli_contig_118_1	Prodigal:002006	CDS	3838	4668	.	-	0	ID=AEGHOMDF_01425;eC_number=3.4.11.18;Name=map;db_xref=COG:COG0024;gene=map;inference=ab initio prediction:Prodigal:002006,similar to AA sequence:UniProtKB:Q9ZCD3;locus_tag=AEGHOMDF_01425;product=Methionine aminopeptidase
M-soli_contig_118_1	Prodigal:002006	CDS	4905	5162	.	+	0	ID=AEGHOMDF_01426;inference=ab initio prediction:Prodigal:002006;locus_tag=AEGHOMDF_01426;product=hypothetical protein
M-soli_contig_118_1	Prodigal:002006	CDS	5183	6370	.	+	0	ID=AEGHOMDF_01427;eC_number=1.14.13.24;Name=nagX;db_xref=COG:COG0654;gene=nagX;inference=ab initio prediction:Prodigal:002006,similar to AA sequence:UniProtKB:Q3S4B7;locus_tag=AEGHOMDF_01427;product=3-hydroxybenzoate 6-hydroxylase
M-soli_contig_118_1	Aragorn:001002	tRNA	6417	6503	.	+	.	ID=AEGHOMDF_01428;inference=COORDINATES:profile:Aragorn:001002;locus_tag=AEGHOMDF_01428;product=tRNA-Leu(taa)
M-soli_contig_118_1	Prodigal:002006	CDS	6800	7051	.	-	0	ID=AEGHOMDF_01429;inference=ab initio prediction:Prodigal:002006;locus_tag=AEGHOMDF_01429;product=hypothetical protein
M-soli_contig_118_1	Prodigal:002006	CDS	7938	8201	.	+	0	ID=AEGHOMDF_01430;inference=ab initio prediction:Prodigal:002006;locus_tag=AEGHOMDF_01430;product=hypothetical protein
M-soli_contig_118_1	Prodigal:002006	CDS	8405	8596	.	-	0	ID=AEGHOMDF_01431;inference=ab initio prediction:Prodigal:002006;locus_tag=AEGHOMDF_01431;product=hypothetical protein
M-soli_contig_118_1	Prodigal:002006	CDS	9093	9467	.	+	0	ID=AEGHOMDF_01432;Name=cckA_2;gene=cckA_2;inference=ab initio prediction:Prodigal:002006,similar to AA sequence:UniProtKB:P0DOA0;locus_tag=AEGHOMDF_01432;product=Sensor kinase CckA
M-soli_contig_118_1	Prodigal:002006	CDS	9794	10054	.	-	0	ID=AEGHOMDF_01433;inference=ab initio prediction:Prodigal:002006;locus_tag=AEGHOMDF_01433;product=hypothetical protein
M-soli_contig_118_1	Prodigal:002006	CDS	10279	11067	.	+	0	ID=AEGHOMDF_01434;inference=ab initio prediction:Prodigal:002006;locus_tag=AEGHOMDF_01434;product=hypothetical protein
M-soli_contig_118_1	Prodigal:002006	CDS	11125	14139	.	+	0	ID=AEGHOMDF_01435;inference=ab initio prediction:Prodigal:002006;locus_tag=AEGHOMDF_01435;product=hypothetical protein
M-soli_contig_118_1	Prodigal:002006	CDS	14311	14487	.	+	0	ID=AEGHOMDF_01436;inference=ab initio prediction:Prodigal:002006;locus_tag=AEGHOMDF_01436;product=hypothetical protein
M-soli_contig_118_1	Prodigal:002006	CDS	14455	14922	.	-	0	ID=AEGHOMDF_01437;Name=rssB_1;gene=rssB_1;inference=ab initio prediction:Prodigal:002006,protein motif:HAMAP:MF_00958;locus_tag=AEGHOMDF_01437;product=Regulator of RpoS
M-soli_contig_118_1	Prodigal:002006	CDS	14965	15417	.	-	0	ID=AEGHOMDF_01438;inference=ab initio prediction:Prodigal:002006;locus_tag=AEGHOMDF_01438;product=hypothetical protein
M-soli_contig_118_1	Prodigal:002006	CDS	15638	16000	.	+	0	ID=AEGHOMDF_01439;Name=nifL;gene=nifL;inference=ab initio prediction:Prodigal:002006,similar to AA sequence:UniProtKB:P56267;locus_tag=AEGHOMDF_01439;product=Nitrogen fixation regulatory protein
M-soli_contig_118_1	Prodigal:002006	CDS	16183	16374	.	-	0	ID=AEGHOMDF_01440;inference=ab initio prediction:Prodigal:002006;locus_tag=AEGHOMDF_01440;product=hypothetical protein
M-soli_contig_118_1	Prodigal:002006	CDS	16390	16599	.	-	0	ID=AEGHOMDF_01441;inference=ab initio prediction:Prodigal:002006;locus_tag=AEGHOMDF_01441;product=hypothetical protein
M-soli_contig_118_1	Prodigal:002006	CDS	16758	17000	.	+	0	ID=AEGHOMDF_01442;inference=ab initio prediction:Prodigal:002006;locus_tag=AEGHOMDF_01442;product=hypothetical protein
M-soli_contig_119_1	Prodigal:002006	CDS	36	932	.	-	0	ID=AEGHOMDF_01443;eC_number=3.1.1.92;inference=ab initio prediction:Prodigal:002006,similar to AA sequence:UniProtKB:A6XIG6;locus_tag=AEGHOMDF_01443;product=4-sulfomuconolactone hydrolase
M-soli_contig_119_1	Prodigal:002006	CDS	925	2241	.	-	0	ID=AEGHOMDF_01444;Name=naiP_2;gene=naiP_2;inference=ab initio prediction:Prodigal:002006,similar to AA sequence:UniProtKB:O34691;locus_tag=AEGHOMDF_01444;product=Putative niacin/nicotinamide transporter NaiP
M-soli_contig_119_1	Prodigal:002006	CDS	2303	3229	.	-	0	ID=AEGHOMDF_01445;eC_number=1.1.1.108;Name=lcdH;gene=lcdH;inference=ab initio prediction:Prodigal:002006,similar to AA sequence:UniProtKB:D7URM0;locus_tag=AEGHOMDF_01445;product=L-carnitine dehydrogenase
M-soli_contig_119_1	Prodigal:002006	CDS	3345	4325	.	+	0	ID=AEGHOMDF_01446;inference=ab initio prediction:Prodigal:002006;locus_tag=AEGHOMDF_01446;product=hypothetical protein
M-soli_contig_119_1	Prodigal:002006	CDS	4334	5143	.	+	0	ID=AEGHOMDF_01447;Name=ssuC_1;db_xref=COG:COG0600;gene=ssuC_1;inference=ab initio prediction:Prodigal:002006,similar to AA sequence:UniProtKB:P40401;locus_tag=AEGHOMDF_01447;product=Putative aliphatic sulfonates transport permease protein SsuC
M-soli_contig_119_1	Prodigal:002006	CDS	5160	5954	.	+	0	ID=AEGHOMDF_01448;eC_number=3.6.3.-;Name=cmpD_1;gene=cmpD_1;inference=ab initio prediction:Prodigal:002006,similar to AA sequence:UniProtKB:Q55463;locus_tag=AEGHOMDF_01448;product=Bicarbonate transport ATP-binding protein CmpD
M-soli_contig_119_1	Prodigal:002006	CDS	6417	6905	.	+	0	ID=AEGHOMDF_01449;eC_number=4.2.1.104;Name=cynS;db_xref=COG:COG1513;gene=cynS;inference=ab initio prediction:Prodigal:002006,similar to AA sequence:UniProtKB:A8GBZ7;locus_tag=AEGHOMDF_01449;product=Cyanate hydratase
M-soli_contig_119_1	Prodigal:002006	CDS	6937	8127	.	-	0	ID=AEGHOMDF_01450;inference=ab initio prediction:Prodigal:002006;locus_tag=AEGHOMDF_01450;product=hypothetical protein
M-soli_contig_119_1	Prodigal:002006	CDS	8358	8591	.	+	0	ID=AEGHOMDF_01451;inference=ab initio prediction:Prodigal:002006;locus_tag=AEGHOMDF_01451;product=hypothetical protein
M-soli_contig_119_1	Prodigal:002006	CDS	8795	9091	.	+	0	ID=AEGHOMDF_01452;inference=ab initio prediction:Prodigal:002006;locus_tag=AEGHOMDF_01452;product=hypothetical protein
M-soli_contig_119_1	Prodigal:002006	CDS	9425	9667	.	+	0	ID=AEGHOMDF_01453;inference=ab initio prediction:Prodigal:002006;locus_tag=AEGHOMDF_01453;product=hypothetical protein
M-soli_contig_119_1	Prodigal:002006	CDS	9810	10115	.	-	0	ID=AEGHOMDF_01454;inference=ab initio prediction:Prodigal:002006;locus_tag=AEGHOMDF_01454;product=hypothetical protein
M-soli_contig_119_1	Prodigal:002006	CDS	10327	10548	.	-	0	ID=AEGHOMDF_01455;inference=ab initio prediction:Prodigal:002006;locus_tag=AEGHOMDF_01455;product=hypothetical protein
M-soli_contig_119_1	Prodigal:002006	CDS	10714	10950	.	+	0	ID=AEGHOMDF_01456;inference=ab initio prediction:Prodigal:002006;locus_tag=AEGHOMDF_01456;product=hypothetical protein
M-soli_contig_119_1	Prodigal:002006	CDS	11045	11254	.	+	0	ID=AEGHOMDF_01457;inference=ab initio prediction:Prodigal:002006;locus_tag=AEGHOMDF_01457;product=hypothetical protein
M-soli_contig_119_1	Prodigal:002006	CDS	11268	11681	.	-	0	ID=AEGHOMDF_01458;inference=ab initio prediction:Prodigal:002006;locus_tag=AEGHOMDF_01458;product=hypothetical protein
M-soli_contig_119_1	Prodigal:002006	CDS	12112	13428	.	-	0	ID=AEGHOMDF_01459;Name=ydhP;db_xref=COG:COG2814;gene=ydhP;inference=ab initio prediction:Prodigal:002006,similar to AA sequence:UniProtKB:P77389;locus_tag=AEGHOMDF_01459;product=Inner membrane transport protein YdhP
M-soli_contig_119_1	Prodigal:002006	CDS	13858	14337	.	-	0	ID=AEGHOMDF_01460;inference=ab initio prediction:Prodigal:002006;locus_tag=AEGHOMDF_01460;product=hypothetical protein
M-soli_contig_119_1	Prodigal:002006	CDS	14591	15991	.	+	0	ID=AEGHOMDF_01461;inference=ab initio prediction:Prodigal:002006;locus_tag=AEGHOMDF_01461;product=hypothetical protein
M-soli_contig_119_1	Prodigal:002006	CDS	16007	16282	.	-	0	ID=AEGHOMDF_01462;inference=ab initio prediction:Prodigal:002006;locus_tag=AEGHOMDF_01462;product=hypothetical protein
M-soli_contig_119_1	Prodigal:002006	CDS	16501	18648	.	+	0	ID=AEGHOMDF_01463;db_xref=COG:COG1629;inference=ab initio prediction:Prodigal:002006,similar to AA sequence:UniProtKB:Q9JZN9;locus_tag=AEGHOMDF_01463;product=putative TonB-dependent receptor
M-soli_contig_119_1	Prodigal:002006	CDS	18795	19139	.	+	0	ID=AEGHOMDF_01464;inference=ab initio prediction:Prodigal:002006;locus_tag=AEGHOMDF_01464;product=hypothetical protein
M-soli_contig_119_1	Prodigal:002006	CDS	19284	19424	.	+	0	ID=AEGHOMDF_01465;inference=ab initio prediction:Prodigal:002006;locus_tag=AEGHOMDF_01465;product=hypothetical protein
M-soli_contig_119_1	Prodigal:002006	CDS	19485	20429	.	-	0	ID=AEGHOMDF_01466;inference=ab initio prediction:Prodigal:002006;locus_tag=AEGHOMDF_01466;product=hypothetical protein
M-soli_contig_119_1	Prodigal:002006	CDS	20523	21530	.	-	0	ID=AEGHOMDF_01467;inference=ab initio prediction:Prodigal:002006;locus_tag=AEGHOMDF_01467;product=hypothetical protein
M-soli_contig_119_1	Prodigal:002006	CDS	21643	22917	.	-	0	ID=AEGHOMDF_01468;inference=ab initio prediction:Prodigal:002006;locus_tag=AEGHOMDF_01468;product=hypothetical protein
M-soli_contig_119_1	Prodigal:002006	CDS	22998	23135	.	-	0	ID=AEGHOMDF_01469;inference=ab initio prediction:Prodigal:002006;locus_tag=AEGHOMDF_01469;product=hypothetical protein
M-soli_contig_119_1	Prodigal:002006	CDS	23183	23455	.	-	0	ID=AEGHOMDF_01470;inference=ab initio prediction:Prodigal:002006;locus_tag=AEGHOMDF_01470;product=hypothetical protein
M-soli_contig_119_1	Prodigal:002006	CDS	23501	24931	.	-	0	ID=AEGHOMDF_01471;eC_number=1.14.15.32;Name=ptlI;db_xref=COG:COG2124;gene=ptlI;inference=ab initio prediction:Prodigal:002006,similar to AA sequence:UniProtKB:Q82IY3;locus_tag=AEGHOMDF_01471;product=Pentalenene oxygenase
M-soli_contig_119_1	Prodigal:002006	CDS	25122	26105	.	-	0	ID=AEGHOMDF_01472;inference=ab initio prediction:Prodigal:002006;locus_tag=AEGHOMDF_01472;product=hypothetical protein
M-soli_contig_119_1	Prodigal:002006	CDS	26337	26663	.	+	0	ID=AEGHOMDF_01473;inference=ab initio prediction:Prodigal:002006;locus_tag=AEGHOMDF_01473;product=hypothetical protein
M-soli_contig_119_1	Prodigal:002006	CDS	26740	27348	.	+	0	ID=AEGHOMDF_01474;eC_number=6.3.3.2;inference=ab initio prediction:Prodigal:002006,similar to AA sequence:UniProtKB:P75430;locus_tag=AEGHOMDF_01474;product=5-formyltetrahydrofolate cyclo-ligase
M-soli_contig_119_1	Prodigal:002006	CDS	27363	27539	.	+	0	ID=AEGHOMDF_01475;inference=ab initio prediction:Prodigal:002006;locus_tag=AEGHOMDF_01475;product=hypothetical protein
M-soli_contig_119_1	Prodigal:002006	CDS	27700	28350	.	+	0	ID=AEGHOMDF_01476;inference=ab initio prediction:Prodigal:002006;locus_tag=AEGHOMDF_01476;product=hypothetical protein
M-soli_contig_119_1	Prodigal:002006	CDS	28394	28648	.	-	0	ID=AEGHOMDF_01477;inference=ab initio prediction:Prodigal:002006;locus_tag=AEGHOMDF_01477;product=hypothetical protein
M-soli_contig_119_1	Prodigal:002006	CDS	29009	29368	.	-	0	ID=AEGHOMDF_01478;inference=ab initio prediction:Prodigal:002006;locus_tag=AEGHOMDF_01478;product=hypothetical protein
M-soli_contig_119_1	Prodigal:002006	CDS	29498	29875	.	-	0	ID=AEGHOMDF_01479;Name=rssB_2;gene=rssB_2;inference=ab initio prediction:Prodigal:002006,protein motif:HAMAP:MF_00958;locus_tag=AEGHOMDF_01479;product=Regulator of RpoS
M-soli_contig_120_1	Prodigal:002006	CDS	504	1370	.	+	0	ID=AEGHOMDF_01480;Name=ssuC_2;db_xref=COG:COG0600;gene=ssuC_2;inference=ab initio prediction:Prodigal:002006,similar to AA sequence:UniProtKB:P75851;locus_tag=AEGHOMDF_01480;product=Putative aliphatic sulfonates transport permease protein SsuC
M-soli_contig_120_1	Prodigal:002006	CDS	1373	2149	.	+	0	ID=AEGHOMDF_01481;eC_number=3.6.3.-;Name=ssuB_1;db_xref=COG:COG1116;gene=ssuB_1;inference=ab initio prediction:Prodigal:002006,similar to AA sequence:UniProtKB:P97027;locus_tag=AEGHOMDF_01481;product=Aliphatic sulfonates import ATP-binding protein SsuB
M-soli_contig_120_1	Prodigal:002006	CDS	2149	2931	.	+	0	ID=AEGHOMDF_01482;eC_number=4.1.1.76;inference=ab initio prediction:Prodigal:002006,similar to AA sequence:UniProtKB:Q05115;locus_tag=AEGHOMDF_01482;product=Arylmalonate decarboxylase
M-soli_contig_120_1	Prodigal:002006	CDS	2943	3713	.	+	0	ID=AEGHOMDF_01483;eC_number=5.1.99.5;Name=hyuA_1;gene=hyuA_1;inference=ab initio prediction:Prodigal:002006,similar to AA sequence:UniProtKB:Q9F466;locus_tag=AEGHOMDF_01483;product=Hydantoin racemase
M-soli_contig_120_1	Prodigal:002006	CDS	3724	5121	.	+	0	ID=AEGHOMDF_01484;eC_number=3.5.2.-;Name=hyuA_2;gene=hyuA_2;inference=ab initio prediction:Prodigal:002006,similar to AA sequence:UniProtKB:Q8VTT5;locus_tag=AEGHOMDF_01484;product=D-hydantoinase
M-soli_contig_120_1	Prodigal:002006	CDS	5162	6052	.	-	0	ID=AEGHOMDF_01485;inference=ab initio prediction:Prodigal:002006;locus_tag=AEGHOMDF_01485;product=hypothetical protein
M-soli_contig_120_1	Prodigal:002006	CDS	6057	6998	.	-	0	ID=AEGHOMDF_01486;inference=ab initio prediction:Prodigal:002006;locus_tag=AEGHOMDF_01486;product=hypothetical protein
M-soli_contig_120_1	Prodigal:002006	CDS	7099	8364	.	-	0	ID=AEGHOMDF_01487;inference=ab initio prediction:Prodigal:002006;locus_tag=AEGHOMDF_01487;product=hypothetical protein
M-soli_contig_120_1	Prodigal:002006	CDS	8407	9402	.	-	0	ID=AEGHOMDF_01488;eC_number=7.6.2.8;Name=btuD_4;gene=btuD_4;inference=ab initio prediction:Prodigal:002006,protein motif:HAMAP:MF_01005;locus_tag=AEGHOMDF_01488;product=Vitamin B12 import ATP-binding protein BtuD
M-soli_contig_120_1	Prodigal:002006	CDS	9563	10288	.	-	0	ID=AEGHOMDF_01489;eC_number=5.1.99.5;Name=hyuA_3;gene=hyuA_3;inference=ab initio prediction:Prodigal:002006,similar to AA sequence:UniProtKB:Q9F466;locus_tag=AEGHOMDF_01489;product=Hydantoin racemase
M-soli_contig_120_1	Prodigal:002006	CDS	10515	10766	.	+	0	ID=AEGHOMDF_01490;inference=ab initio prediction:Prodigal:002006;locus_tag=AEGHOMDF_01490;product=hypothetical protein
M-soli_contig_121_1	Prodigal:002006	CDS	163	789	.	-	0	ID=AEGHOMDF_01491;eC_number=5.99.1.4;Name=nsaD_1;gene=nsaD_1;inference=ab initio prediction:Prodigal:002006,similar to AA sequence:UniProtKB:Q9X9Q7;locus_tag=AEGHOMDF_01491;product=2-hydroxychromene-2-carboxylate isomerase
M-soli_contig_121_1	Prodigal:002006	CDS	979	2220	.	+	0	ID=AEGHOMDF_01492;eC_number=6.3.4.5;Name=argG;db_xref=COG:COG0137;gene=argG;inference=ab initio prediction:Prodigal:002006,similar to AA sequence:UniProtKB:Q9PHK7;locus_tag=AEGHOMDF_01492;product=Argininosuccinate synthase
M-soli_contig_121_1	Prodigal:002006	CDS	2268	2858	.	-	0	ID=AEGHOMDF_01493;inference=ab initio prediction:Prodigal:002006;locus_tag=AEGHOMDF_01493;product=hypothetical protein
M-soli_contig_121_1	Prodigal:002006	CDS	2969	3769	.	-	0	ID=AEGHOMDF_01494;eC_number=2.4.1.129;Name=mtgA_2;gene=mtgA_2;inference=ab initio prediction:Prodigal:002006,protein motif:HAMAP:MF_00766;locus_tag=AEGHOMDF_01494;product=Biosynthetic peptidoglycan transglycosylase
M-soli_contig_121_1	Prodigal:002006	CDS	3788	4750	.	+	0	ID=AEGHOMDF_01495;eC_number=2.5.1.10;inference=ab initio prediction:Prodigal:002006,similar to AA sequence:UniProtKB:Q08291;locus_tag=AEGHOMDF_01495;product=Farnesyl diphosphate synthase
M-soli_contig_121_1	Prodigal:002006	CDS	4842	5951	.	+	0	ID=AEGHOMDF_01496;eC_number=1.1.1.85;Name=leuB;gene=leuB;inference=ab initio prediction:Prodigal:002006,similar to AA sequence:UniProtKB:Q2T7H6;locus_tag=AEGHOMDF_01496;product=3-isopropylmalate dehydrogenase
M-soli_contig_122_1	Prodigal:002006	CDS	439	843	.	-	0	ID=AEGHOMDF_01497;inference=ab initio prediction:Prodigal:002006;locus_tag=AEGHOMDF_01497;product=hypothetical protein
M-soli_contig_122_1	Prodigal:002006	CDS	932	2044	.	-	0	ID=AEGHOMDF_01498;Name=hdfR_1;gene=hdfR_1;inference=ab initio prediction:Prodigal:002006,protein motif:HAMAP:MF_01233;locus_tag=AEGHOMDF_01498;product=HTH-type transcriptional regulator HdfR
M-soli_contig_122_1	Prodigal:002006	CDS	2158	2493	.	+	0	ID=AEGHOMDF_01499;inference=ab initio prediction:Prodigal:002006;locus_tag=AEGHOMDF_01499;product=hypothetical protein
M-soli_contig_122_1	Prodigal:002006	CDS	2561	3388	.	-	0	ID=AEGHOMDF_01500;inference=ab initio prediction:Prodigal:002006;locus_tag=AEGHOMDF_01500;product=hypothetical protein
M-soli_contig_122_1	Prodigal:002006	CDS	4086	5345	.	+	0	ID=AEGHOMDF_01501;inference=ab initio prediction:Prodigal:002006;locus_tag=AEGHOMDF_01501;product=hypothetical protein
M-soli_contig_122_1	Prodigal:002006	CDS	5363	5752	.	+	0	ID=AEGHOMDF_01502;inference=ab initio prediction:Prodigal:002006,similar to AA sequence:UniProtKB:Q881J7;locus_tag=AEGHOMDF_01502;product=Blue-light-activated protein
M-soli_contig_122_1	Prodigal:002006	CDS	5848	6357	.	+	0	ID=AEGHOMDF_01503;inference=ab initio prediction:Prodigal:002006;locus_tag=AEGHOMDF_01503;product=hypothetical protein
M-soli_contig_122_1	Prodigal:002006	CDS	6407	8092	.	-	0	ID=AEGHOMDF_01504;eC_number=6.2.1.3;db_xref=COG:COG0318;inference=ab initio prediction:Prodigal:002006,similar to AA sequence:UniProtKB:Q5SKN9;locus_tag=AEGHOMDF_01504;product=Long-chain-fatty-acid--CoA ligase
M-soli_contig_122_1	Prodigal:002006	CDS	8415	9494	.	-	0	ID=AEGHOMDF_01505;inference=ab initio prediction:Prodigal:002006;locus_tag=AEGHOMDF_01505;product=hypothetical protein
M-soli_contig_123_1	Prodigal:002006	CDS	89	574	.	+	0	ID=AEGHOMDF_01506;inference=ab initio prediction:Prodigal:002006,similar to AA sequence:UniProtKB:Q5ZRP2;locus_tag=AEGHOMDF_01506;note=UPF0176 protein lpg2838;product=hypothetical protein
M-soli_contig_123_1	Prodigal:002006	CDS	571	792	.	+	0	ID=AEGHOMDF_01507;Name=slyX;gene=slyX;inference=ab initio prediction:Prodigal:002006,protein motif:HAMAP:MF_00715;locus_tag=AEGHOMDF_01507;product=Protein SlyX
M-soli_contig_123_1	Prodigal:002006	CDS	803	2122	.	-	0	ID=AEGHOMDF_01508;eC_number=1.1.1.369;Name=iolG;gene=iolG;inference=ab initio prediction:Prodigal:002006,protein motif:HAMAP:MF_01671;locus_tag=AEGHOMDF_01508;product=Inositol 2-dehydrogenase/D-chiro-inositol 3-dehydrogenase
M-soli_contig_123_1	Prodigal:002006	CDS	2258	2761	.	-	0	ID=AEGHOMDF_01509;inference=ab initio prediction:Prodigal:002006;locus_tag=AEGHOMDF_01509;product=hypothetical protein
M-soli_contig_124_1	Prodigal:002006	CDS	66	317	.	+	0	ID=AEGHOMDF_01510;inference=ab initio prediction:Prodigal:002006;locus_tag=AEGHOMDF_01510;product=hypothetical protein
M-soli_contig_124_1	Prodigal:002006	CDS	486	989	.	+	0	ID=AEGHOMDF_01511;Name=yciF_2;db_xref=COG:COG3685;gene=yciF_2;inference=ab initio prediction:Prodigal:002006,similar to AA sequence:UniProtKB:P21362;locus_tag=AEGHOMDF_01511;product=Protein YciF
M-soli_contig_124_1	Prodigal:002006	CDS	1119	1808	.	-	0	ID=AEGHOMDF_01512;inference=ab initio prediction:Prodigal:002006;locus_tag=AEGHOMDF_01512;product=hypothetical protein
M-soli_contig_124_1	Prodigal:002006	CDS	1795	2502	.	-	0	ID=AEGHOMDF_01513;Name=sigI;gene=sigI;inference=ab initio prediction:Prodigal:002006,protein motif:HAMAP:MF_02064;locus_tag=AEGHOMDF_01513;product=RNA polymerase sigma factor SigI
M-soli_contig_124_1	Prodigal:002006	CDS	2561	2821	.	-	0	ID=AEGHOMDF_01514;Name=mrpX;gene=mrpX;inference=ab initio prediction:Prodigal:002006,similar to AA sequence:UniProtKB:G8QM64;locus_tag=AEGHOMDF_01514;product=Methionine-rich peptide X
M-soli_contig_124_1	Prodigal:002006	CDS	2898	3596	.	-	0	ID=AEGHOMDF_01515;inference=ab initio prediction:Prodigal:002006;locus_tag=AEGHOMDF_01515;product=hypothetical protein
M-soli_contig_124_1	Prodigal:002006	CDS	3657	4451	.	-	0	ID=AEGHOMDF_01516;eC_number=3.5.2.10;Name=crnA;gene=crnA;inference=ab initio prediction:Prodigal:002006,similar to AA sequence:UniProtKB:P83772;locus_tag=AEGHOMDF_01516;product=Creatinine amidohydrolase
M-soli_contig_124_1	Prodigal:002006	CDS	4569	5060	.	-	0	ID=AEGHOMDF_01517;inference=ab initio prediction:Prodigal:002006;locus_tag=AEGHOMDF_01517;product=hypothetical protein
M-soli_contig_124_1	Prodigal:002006	CDS	5107	5319	.	-	0	ID=AEGHOMDF_01518;inference=ab initio prediction:Prodigal:002006;locus_tag=AEGHOMDF_01518;product=hypothetical protein
M-soli_contig_124_1	Prodigal:002006	CDS	5650	6117	.	+	0	ID=AEGHOMDF_01519;Name=yisK_1;db_xref=COG:COG0179;gene=yisK_1;inference=ab initio prediction:Prodigal:002006,similar to AA sequence:UniProtKB:O06724;locus_tag=AEGHOMDF_01519;product=putative protein YisK
M-soli_contig_124_1	Prodigal:002006	CDS	6207	7217	.	+	0	ID=AEGHOMDF_01520;eC_number=1.1.1.169;Name=panE_2;db_xref=COG:COG1893;gene=panE_2;inference=ab initio prediction:Prodigal:002006,similar to AA sequence:UniProtKB:P37402;locus_tag=AEGHOMDF_01520;product=2-dehydropantoate 2-reductase
M-soli_contig_124_1	Prodigal:002006	CDS	7343	8878	.	+	0	ID=AEGHOMDF_01521;eC_number=6.2.1.-;Name=sauT;db_xref=COG:COG0318;gene=sauT;inference=ab initio prediction:Prodigal:002006,similar to AA sequence:UniProtKB:Q0K844;locus_tag=AEGHOMDF_01521;product=putative sulfoacetate--CoA ligase
M-soli_contig_124_1	Prodigal:002006	CDS	8960	10882	.	-	0	ID=AEGHOMDF_01522;Name=kup_2;gene=kup_2;inference=ab initio prediction:Prodigal:002006,protein motif:HAMAP:MF_01522;locus_tag=AEGHOMDF_01522;product=Low affinity potassium transport system protein kup
M-soli_contig_124_1	Prodigal:002006	CDS	11064	11750	.	-	0	ID=AEGHOMDF_01523;eC_number=6.3.3.3;Name=bioD1;db_xref=COG:COG0132;gene=bioD1;inference=ab initio prediction:Prodigal:002006,similar to AA sequence:UniProtKB:P13000;locus_tag=AEGHOMDF_01523;product=ATP-dependent dethiobiotin synthetase BioD 1
M-soli_contig_124_1	Prodigal:002006	CDS	11924	12697	.	-	0	ID=AEGHOMDF_01524;eC_number=1.18.1.2;Name=fpr;db_xref=COG:COG1018;gene=fpr;inference=ab initio prediction:Prodigal:002006,similar to AA sequence:UniProtKB:Q44532;locus_tag=AEGHOMDF_01524;product=Ferredoxin--NADP reductase
M-soli_contig_124_1	Prodigal:002006	CDS	12845	13300	.	-	0	ID=AEGHOMDF_01525;eC_number=1.13.11.-;Name=mhqA;db_xref=COG:COG0346;gene=mhqA;inference=ab initio prediction:Prodigal:002006,similar to AA sequence:UniProtKB:O34689;locus_tag=AEGHOMDF_01525;product=Putative ring-cleaving dioxygenase MhqA
M-soli_contig_125_1	Prodigal:002006	CDS	50	1726	.	+	0	ID=AEGHOMDF_01526;eC_number=6.3.5.3;Name=purL;db_xref=COG:COG0046;gene=purL;inference=ab initio prediction:Prodigal:002006,similar to AA sequence:UniProtKB:P12042;locus_tag=AEGHOMDF_01526;product=Phosphoribosylformylglycinamidine synthase subunit PurL
M-soli_contig_125_1	Prodigal:002006	CDS	1762	1998	.	+	0	ID=AEGHOMDF_01527;db_xref=COG:COG0271;inference=ab initio prediction:Prodigal:002006,similar to AA sequence:UniProtKB:Q9ZCE4;locus_tag=AEGHOMDF_01527;product=putative protein RP812
M-soli_contig_125_1	Prodigal:002006	CDS	2031	2147	.	+	0	ID=AEGHOMDF_01528;inference=ab initio prediction:Prodigal:002006;locus_tag=AEGHOMDF_01528;product=hypothetical protein
M-soli_contig_125_1	Prodigal:002006	CDS	2176	2514	.	+	0	ID=AEGHOMDF_01529;Name=grxD;db_xref=COG:COG0278;gene=grxD;inference=ab initio prediction:Prodigal:002006,similar to AA sequence:UniProtKB:P0AC69;locus_tag=AEGHOMDF_01529;product=Glutaredoxin 4
M-soli_contig_125_1	Prodigal:002006	CDS	2564	3574	.	+	0	ID=AEGHOMDF_01530;eC_number=1.8.1.9;Name=trxB_1;db_xref=COG:COG0492;gene=trxB_1;inference=ab initio prediction:Prodigal:002006,similar to AA sequence:UniProtKB:P9WHH1;locus_tag=AEGHOMDF_01530;product=Thioredoxin reductase
M-soli_contig_125_1	Prodigal:002006	CDS	3692	4681	.	-	0	ID=AEGHOMDF_01531;inference=ab initio prediction:Prodigal:002006;locus_tag=AEGHOMDF_01531;product=hypothetical protein
M-soli_contig_125_1	Prodigal:002006	CDS	4813	5697	.	+	0	ID=AEGHOMDF_01532;eC_number=3.1.1.15;Name=araB;gene=araB;inference=ab initio prediction:Prodigal:002006,similar to AA sequence:UniProtKB:Q1JUP5;locus_tag=AEGHOMDF_01532;product=L-arabinolactonase
M-soli_contig_125_1	Prodigal:002006	CDS	5968	6186	.	+	0	ID=AEGHOMDF_01533;inference=ab initio prediction:Prodigal:002006;locus_tag=AEGHOMDF_01533;product=hypothetical protein
M-soli_contig_125_1	Prodigal:002006	CDS	6214	7089	.	-	0	ID=AEGHOMDF_01534;inference=ab initio prediction:Prodigal:002006;locus_tag=AEGHOMDF_01534;product=hypothetical protein
M-soli_contig_125_1	Prodigal:002006	CDS	7188	9263	.	-	0	ID=AEGHOMDF_01535;eC_number=3.4.15.5;Name=dcp;db_xref=COG:COG0339;gene=dcp;inference=ab initio prediction:Prodigal:002006,similar to AA sequence:UniProtKB:P24171;locus_tag=AEGHOMDF_01535;product=Dipeptidyl carboxypeptidase
M-soli_contig_125_1	Prodigal:002006	CDS	9385	10095	.	-	0	ID=AEGHOMDF_01536;inference=ab initio prediction:Prodigal:002006;locus_tag=AEGHOMDF_01536;product=hypothetical protein
M-soli_contig_125_1	Prodigal:002006	CDS	10163	11050	.	+	0	ID=AEGHOMDF_01537;inference=ab initio prediction:Prodigal:002006;locus_tag=AEGHOMDF_01537;product=hypothetical protein
M-soli_contig_125_1	Prodigal:002006	CDS	11133	12266	.	+	0	ID=AEGHOMDF_01538;inference=ab initio prediction:Prodigal:002006;locus_tag=AEGHOMDF_01538;product=hypothetical protein
M-soli_contig_125_1	Prodigal:002006	CDS	12377	12631	.	+	0	ID=AEGHOMDF_01539;inference=ab initio prediction:Prodigal:002006;locus_tag=AEGHOMDF_01539;product=hypothetical protein
M-soli_contig_125_1	Prodigal:002006	CDS	12618	13340	.	-	0	ID=AEGHOMDF_01540;Name=yehW;db_xref=COG:COG1174;gene=yehW;inference=ab initio prediction:Prodigal:002006,similar to AA sequence:UniProtKB:P33359;locus_tag=AEGHOMDF_01540;product=Glycine betaine uptake system permease protein YehW
M-soli_contig_125_1	Prodigal:002006	CDS	13337	14050	.	-	0	ID=AEGHOMDF_01541;Name=yehY;db_xref=COG:COG1174;gene=yehY;inference=ab initio prediction:Prodigal:002006,similar to AA sequence:UniProtKB:P33361;locus_tag=AEGHOMDF_01541;product=Glycine betaine uptake system permease protein YehY
M-soli_contig_126_1	Prodigal:002006	CDS	1031	2977	.	+	0	ID=AEGHOMDF_01542;inference=ab initio prediction:Prodigal:002006;locus_tag=AEGHOMDF_01542;product=hypothetical protein
M-soli_contig_126_1	Prodigal:002006	CDS	3048	3437	.	+	0	ID=AEGHOMDF_01543;inference=ab initio prediction:Prodigal:002006;locus_tag=AEGHOMDF_01543;product=hypothetical protein
M-soli_contig_126_1	Prodigal:002006	CDS	4001	6163	.	+	0	ID=AEGHOMDF_01544;inference=ab initio prediction:Prodigal:002006;locus_tag=AEGHOMDF_01544;product=hypothetical protein
M-soli_contig_126_1	Prodigal:002006	CDS	6490	6738	.	+	0	ID=AEGHOMDF_01545;inference=ab initio prediction:Prodigal:002006;locus_tag=AEGHOMDF_01545;product=hypothetical protein
M-soli_contig_126_1	Prodigal:002006	CDS	6965	7240	.	+	0	ID=AEGHOMDF_01546;inference=ab initio prediction:Prodigal:002006;locus_tag=AEGHOMDF_01546;product=hypothetical protein
M-soli_contig_126_1	Prodigal:002006	CDS	7705	8787	.	+	0	ID=AEGHOMDF_01547;inference=ab initio prediction:Prodigal:002006;locus_tag=AEGHOMDF_01547;product=hypothetical protein
M-soli_contig_127_1	Prodigal:002006	CDS	518	1690	.	+	0	ID=AEGHOMDF_01548;eC_number=1.2.98.1;Name=fdm_2;gene=fdm_2;inference=ab initio prediction:Prodigal:002006,similar to AA sequence:UniProtKB:Q52078;locus_tag=AEGHOMDF_01548;product=Formaldehyde dismutase
M-soli_contig_127_1	Prodigal:002006	CDS	1762	2373	.	+	0	ID=AEGHOMDF_01549;inference=ab initio prediction:Prodigal:002006;locus_tag=AEGHOMDF_01549;product=hypothetical protein
M-soli_contig_127_1	Prodigal:002006	CDS	2389	3483	.	+	0	ID=AEGHOMDF_01550;inference=ab initio prediction:Prodigal:002006;locus_tag=AEGHOMDF_01550;product=hypothetical protein
M-soli_contig_127_1	Prodigal:002006	CDS	3519	3860	.	-	0	ID=AEGHOMDF_01551;inference=ab initio prediction:Prodigal:002006;locus_tag=AEGHOMDF_01551;product=hypothetical protein
M-soli_contig_127_1	Prodigal:002006	CDS	4579	6669	.	-	0	ID=AEGHOMDF_01552;inference=ab initio prediction:Prodigal:002006;locus_tag=AEGHOMDF_01552;product=hypothetical protein
M-soli_contig_127_1	Prodigal:002006	CDS	6723	7613	.	-	0	ID=AEGHOMDF_01553;Name=ycf3_1;gene=ycf3_1;inference=ab initio prediction:Prodigal:002006,protein motif:HAMAP:MF_00439;locus_tag=AEGHOMDF_01553;product=Photosystem I assembly protein Ycf3
M-soli_contig_128_1	Prodigal:002006	CDS	74	601	.	+	0	ID=AEGHOMDF_01554;eC_number=2.3.1.-;db_xref=COG:COG1670;inference=ab initio prediction:Prodigal:002006,similar to AA sequence:UniProtKB:Q9HX72;locus_tag=AEGHOMDF_01554;product=Acetyltransferase
M-soli_contig_128_1	Prodigal:002006	CDS	598	1614	.	+	0	ID=AEGHOMDF_01555;eC_number=1.1.1.94;Name=gpsA;db_xref=COG:COG0240;gene=gpsA;inference=ab initio prediction:Prodigal:002006,similar to AA sequence:UniProtKB:P9WN77;locus_tag=AEGHOMDF_01555;product=Glycerol-3-phosphate dehydrogenase [NAD(P)+]
M-soli_contig_128_1	Prodigal:002006	CDS	1703	2119	.	+	0	ID=AEGHOMDF_01556;inference=ab initio prediction:Prodigal:002006;locus_tag=AEGHOMDF_01556;product=hypothetical protein
M-soli_contig_128_1	Prodigal:002006	CDS	2238	2852	.	+	0	ID=AEGHOMDF_01557;inference=ab initio prediction:Prodigal:002006;locus_tag=AEGHOMDF_01557;product=hypothetical protein
M-soli_contig_128_1	Prodigal:002006	CDS	2977	3354	.	-	0	ID=AEGHOMDF_01558;inference=ab initio prediction:Prodigal:002006;locus_tag=AEGHOMDF_01558;product=hypothetical protein
M-soli_contig_128_1	Prodigal:002006	CDS	3506	4456	.	+	0	ID=AEGHOMDF_01559;eC_number=3.4.24.-;Name=mepA;db_xref=COG:COG3770;gene=mepA;inference=ab initio prediction:Prodigal:002006,similar to AA sequence:UniProtKB:P0C0T5;locus_tag=AEGHOMDF_01559;product=Penicillin-insensitive murein endopeptidase
M-soli_contig_128_1	Prodigal:002006	CDS	4483	4803	.	-	0	ID=AEGHOMDF_01560;inference=ab initio prediction:Prodigal:002006;locus_tag=AEGHOMDF_01560;product=hypothetical protein
M-soli_contig_128_1	Prodigal:002006	CDS	4964	5335	.	+	0	ID=AEGHOMDF_01561;inference=ab initio prediction:Prodigal:002006;locus_tag=AEGHOMDF_01561;product=hypothetical protein
M-soli_contig_129_1	Prodigal:002006	CDS	158	748	.	-	0	ID=AEGHOMDF_01562;inference=ab initio prediction:Prodigal:002006;locus_tag=AEGHOMDF_01562;product=hypothetical protein
M-soli_contig_129_1	Prodigal:002006	CDS	772	1239	.	-	0	ID=AEGHOMDF_01563;inference=ab initio prediction:Prodigal:002006;locus_tag=AEGHOMDF_01563;product=hypothetical protein
M-soli_contig_129_1	Prodigal:002006	CDS	1472	3007	.	-	0	ID=AEGHOMDF_01564;eC_number=3.4.21.107;Name=degQ;db_xref=COG:COG0265;gene=degQ;inference=ab initio prediction:Prodigal:002006,similar to AA sequence:UniProtKB:P39099;locus_tag=AEGHOMDF_01564;product=Periplasmic pH-dependent serine endoprotease DegQ
M-soli_contig_129_1	Prodigal:002006	CDS	3144	5240	.	-	0	ID=AEGHOMDF_01565;eC_number=6.1.1.9;Name=valS;db_xref=COG:COG0525;gene=valS;inference=ab initio prediction:Prodigal:002006,similar to AA sequence:UniProtKB:Q9HXH0;locus_tag=AEGHOMDF_01565;product=Valine--tRNA ligase
M-soli_contig_130_1	Prodigal:002006	CDS	54	305	.	+	0	ID=AEGHOMDF_01566;eC_number=1.-.-.-;db_xref=COG:COG0277;inference=ab initio prediction:Prodigal:002006,similar to AA sequence:UniProtKB:P9WIT1;locus_tag=AEGHOMDF_01566;product=putative FAD-linked oxidoreductase
M-soli_contig_130_1	Prodigal:002006	CDS	337	1374	.	+	0	ID=AEGHOMDF_01567;eC_number=1.1.1.81;db_xref=COG:COG0111;inference=ab initio prediction:Prodigal:002006,similar to AA sequence:UniProtKB:Q9X1C1;locus_tag=AEGHOMDF_01567;product=Hydroxypyruvate reductase
M-soli_contig_130_1	Prodigal:002006	CDS	1510	1647	.	+	0	ID=AEGHOMDF_01568;inference=ab initio prediction:Prodigal:002006;locus_tag=AEGHOMDF_01568;product=hypothetical protein
M-soli_contig_130_1	Prodigal:002006	CDS	1805	2590	.	+	0	ID=AEGHOMDF_01569;eC_number=1.1.1.100;Name=fabG_3;gene=fabG_3;inference=ab initio prediction:Prodigal:002006,similar to AA sequence:UniProtKB:P0AEK2;locus_tag=AEGHOMDF_01569;product=3-oxoacyl-[acyl-carrier-protein] reductase FabG
M-soli_contig_130_1	Prodigal:002006	CDS	2634	3569	.	+	0	ID=AEGHOMDF_01570;eC_number=4.2.1.43;Name=araD_1;gene=araD_1;inference=ab initio prediction:Prodigal:002006,similar to AA sequence:UniProtKB:Q1JUQ0;locus_tag=AEGHOMDF_01570;product=L-2-keto-3-deoxyarabonate dehydratase
M-soli_contig_130_1	Prodigal:002006	CDS	3597	5327	.	+	0	ID=AEGHOMDF_01571;eC_number=4.2.1.25;Name=araC;gene=araC;inference=ab initio prediction:Prodigal:002006,similar to AA sequence:UniProtKB:Q1JUQ1;locus_tag=AEGHOMDF_01571;product=L-arabonate dehydratase
M-soli_contig_130_1	Prodigal:002006	CDS	5428	7299	.	-	0	ID=AEGHOMDF_01572;inference=ab initio prediction:Prodigal:002006;locus_tag=AEGHOMDF_01572;product=hypothetical protein
M-soli_contig_130_1	Prodigal:002006	CDS	7299	7838	.	-	0	ID=AEGHOMDF_01573;inference=ab initio prediction:Prodigal:002006;locus_tag=AEGHOMDF_01573;product=hypothetical protein
M-soli_contig_130_1	Prodigal:002006	CDS	8045	10870	.	-	0	ID=AEGHOMDF_01574;inference=ab initio prediction:Prodigal:002006;locus_tag=AEGHOMDF_01574;product=hypothetical protein
M-soli_contig_130_1	Prodigal:002006	CDS	10867	11694	.	-	0	ID=AEGHOMDF_01575;inference=ab initio prediction:Prodigal:002006;locus_tag=AEGHOMDF_01575;product=hypothetical protein
M-soli_contig_130_1	Prodigal:002006	CDS	11894	12484	.	-	0	ID=AEGHOMDF_01576;eC_number=1.7.3.3;Name=uox;gene=uox;inference=ab initio prediction:Prodigal:002006,similar to AA sequence:UniProtKB:D0VWQ1;locus_tag=AEGHOMDF_01576;product=Uricase
M-soli_contig_131_1	Prodigal:002006	CDS	827	2002	.	-	0	ID=AEGHOMDF_01577;eC_number=1.14.14.5;Name=msuD;db_xref=COG:COG2141;gene=msuD;inference=ab initio prediction:Prodigal:002006,similar to AA sequence:UniProtKB:Q9I1C2;locus_tag=AEGHOMDF_01577;product=Methanesulfonate monooxygenase
M-soli_contig_131_1	Prodigal:002006	CDS	2031	2855	.	-	0	ID=AEGHOMDF_01578;eC_number=3.6.3.-;Name=ssuB_2;db_xref=COG:COG1116;gene=ssuB_2;inference=ab initio prediction:Prodigal:002006,similar to AA sequence:UniProtKB:Q8KZQ6;locus_tag=AEGHOMDF_01578;product=Aliphatic sulfonates import ATP-binding protein SsuB
M-soli_contig_131_1	Prodigal:002006	CDS	2891	3736	.	-	0	ID=AEGHOMDF_01579;Name=ssuC_3;db_xref=COG:COG0600;gene=ssuC_3;inference=ab initio prediction:Prodigal:002006,similar to AA sequence:UniProtKB:P75851;locus_tag=AEGHOMDF_01579;product=Putative aliphatic sulfonates transport permease protein SsuC
M-soli_contig_131_1	Prodigal:002006	CDS	3741	3881	.	-	0	ID=AEGHOMDF_01580;inference=ab initio prediction:Prodigal:002006;locus_tag=AEGHOMDF_01580;product=hypothetical protein
M-soli_contig_131_1	Prodigal:002006	CDS	3896	4462	.	-	0	ID=AEGHOMDF_01581;eC_number=1.5.1.42;Name=sfnF_1;db_xref=COG:COG0431;gene=sfnF_1;inference=ab initio prediction:Prodigal:002006,similar to AA sequence:UniProtKB:Q3K9A2;locus_tag=AEGHOMDF_01581;product=NADH-dependent FMN reductase SfnF
M-soli_contig_131_1	Prodigal:002006	CDS	4986	6029	.	-	0	ID=AEGHOMDF_01582;eC_number=1.14.14.35;Name=sfnG_2;gene=sfnG_2;inference=ab initio prediction:Prodigal:002006,similar to AA sequence:UniProtKB:Q65YW9;locus_tag=AEGHOMDF_01582;product=FMNH(2)-dependent dimethylsulfone monooxygenase
M-soli_contig_131_1	Prodigal:002006	CDS	6036	7022	.	-	0	ID=AEGHOMDF_01583;Name=ssuA_1;gene=ssuA_1;inference=ab initio prediction:Prodigal:002006,similar to AA sequence:UniProtKB:P75853;locus_tag=AEGHOMDF_01583;product=Putative aliphatic sulfonates-binding protein
M-soli_contig_131_1	Prodigal:002006	CDS	7459	8742	.	+	0	ID=AEGHOMDF_01584;eC_number=1.14.14.-;Name=sfnC;gene=sfnC;inference=ab initio prediction:Prodigal:002006,similar to AA sequence:UniProtKB:Q845S8;locus_tag=AEGHOMDF_01584;product=putative FMNH2-dependent monooxygenase SfnC
M-soli_contig_131_1	Prodigal:002006	CDS	8876	9676	.	+	0	ID=AEGHOMDF_01585;Name=metQ;db_xref=COG:COG1464;gene=metQ;inference=ab initio prediction:Prodigal:002006,similar to AA sequence:UniProtKB:P28635;locus_tag=AEGHOMDF_01585;product=D-methionine-binding lipoprotein MetQ
M-soli_contig_131_1	Prodigal:002006	CDS	9676	10809	.	+	0	ID=AEGHOMDF_01586;eC_number=3.6.3.-;Name=metN;db_xref=COG:COG1135;gene=metN;inference=ab initio prediction:Prodigal:002006,similar to AA sequence:UniProtKB:P30750;locus_tag=AEGHOMDF_01586;product=Methionine import ATP-binding protein MetN
M-soli_contig_131_1	Prodigal:002006	CDS	10790	11443	.	+	0	ID=AEGHOMDF_01587;Name=metI;db_xref=COG:COG2011;gene=metI;inference=ab initio prediction:Prodigal:002006,similar to AA sequence:UniProtKB:P31547;locus_tag=AEGHOMDF_01587;product=D-methionine transport system permease protein MetI
M-soli_contig_131_1	Prodigal:002006	CDS	11329	12108	.	-	0	ID=AEGHOMDF_01588;inference=ab initio prediction:Prodigal:002006;locus_tag=AEGHOMDF_01588;product=hypothetical protein
M-soli_contig_132_1	Prodigal:002006	CDS	201	380	.	+	0	ID=AEGHOMDF_01589;inference=ab initio prediction:Prodigal:002006;locus_tag=AEGHOMDF_01589;product=hypothetical protein
M-soli_contig_132_1	Prodigal:002006	CDS	513	857	.	-	0	ID=AEGHOMDF_01590;inference=ab initio prediction:Prodigal:002006;locus_tag=AEGHOMDF_01590;product=hypothetical protein
M-soli_contig_132_1	Prodigal:002006	CDS	874	1464	.	-	0	ID=AEGHOMDF_01591;eC_number=3.1.1.61;Name=cheB2;db_xref=COG:COG2201;gene=cheB2;inference=ab initio prediction:Prodigal:002006,similar to AA sequence:UniProtKB:Q9I6V9;locus_tag=AEGHOMDF_01591;product=Protein-glutamate methylesterase/protein-glutamine glutaminase 2
M-soli_contig_132_1	Prodigal:002006	CDS	1884	2654	.	+	0	ID=AEGHOMDF_01592;inference=ab initio prediction:Prodigal:002006;locus_tag=AEGHOMDF_01592;product=hypothetical protein
M-soli_contig_132_1	Prodigal:002006	CDS	2651	3103	.	+	0	ID=AEGHOMDF_01593;inference=ab initio prediction:Prodigal:002006;locus_tag=AEGHOMDF_01593;product=hypothetical protein
M-soli_contig_132_1	Prodigal:002006	CDS	3100	3303	.	+	0	ID=AEGHOMDF_01594;inference=ab initio prediction:Prodigal:002006;locus_tag=AEGHOMDF_01594;product=hypothetical protein
M-soli_contig_132_1	Prodigal:002006	CDS	3290	3649	.	+	0	ID=AEGHOMDF_01595;inference=ab initio prediction:Prodigal:002006;locus_tag=AEGHOMDF_01595;product=hypothetical protein
M-soli_contig_132_1	Prodigal:002006	CDS	3630	3983	.	+	0	ID=AEGHOMDF_01596;inference=ab initio prediction:Prodigal:002006;locus_tag=AEGHOMDF_01596;product=hypothetical protein
M-soli_contig_132_1	Prodigal:002006	CDS	4365	4790	.	-	0	ID=AEGHOMDF_01597;inference=ab initio prediction:Prodigal:002006;locus_tag=AEGHOMDF_01597;product=hypothetical protein
M-soli_contig_132_1	Prodigal:002006	CDS	5127	5723	.	+	0	ID=AEGHOMDF_01598;inference=ab initio prediction:Prodigal:002006;locus_tag=AEGHOMDF_01598;product=hypothetical protein
M-soli_contig_132_1	Prodigal:002006	CDS	5847	6095	.	+	0	ID=AEGHOMDF_01599;inference=ab initio prediction:Prodigal:002006;locus_tag=AEGHOMDF_01599;product=hypothetical protein
M-soli_contig_132_1	Prodigal:002006	CDS	6603	6845	.	-	0	ID=AEGHOMDF_01600;inference=ab initio prediction:Prodigal:002006;locus_tag=AEGHOMDF_01600;product=hypothetical protein
M-soli_contig_132_1	Prodigal:002006	CDS	6921	7193	.	-	0	ID=AEGHOMDF_01601;inference=ab initio prediction:Prodigal:002006;locus_tag=AEGHOMDF_01601;product=hypothetical protein
M-soli_contig_132_1	Prodigal:002006	CDS	7190	7609	.	-	0	ID=AEGHOMDF_01602;inference=ab initio prediction:Prodigal:002006;locus_tag=AEGHOMDF_01602;product=hypothetical protein
M-soli_contig_132_1	Prodigal:002006	CDS	7711	9333	.	+	0	ID=AEGHOMDF_01603;Name=nhaK_1;db_xref=COG:COG0025;gene=nhaK_1;inference=ab initio prediction:Prodigal:002006,similar to AA sequence:UniProtKB:O32212;locus_tag=AEGHOMDF_01603;product=Sodium%2C potassium%2C lithium and rubidium/H(+) antiporter
M-soli_contig_132_1	Prodigal:002006	CDS	9552	10415	.	+	0	ID=AEGHOMDF_01604;db_xref=COG:COG1305;inference=ab initio prediction:Prodigal:002006,similar to AA sequence:UniProtKB:P9WL93;locus_tag=AEGHOMDF_01604;product=putative protein
M-soli_contig_132_1	Prodigal:002006	CDS	10526	10852	.	+	0	ID=AEGHOMDF_01605;inference=ab initio prediction:Prodigal:002006;locus_tag=AEGHOMDF_01605;product=hypothetical protein
M-soli_contig_132_1	Prodigal:002006	CDS	10866	11099	.	-	0	ID=AEGHOMDF_01606;inference=ab initio prediction:Prodigal:002006;locus_tag=AEGHOMDF_01606;product=hypothetical protein
M-soli_contig_132_1	Prodigal:002006	CDS	11134	11367	.	-	0	ID=AEGHOMDF_01607;inference=ab initio prediction:Prodigal:002006;locus_tag=AEGHOMDF_01607;product=hypothetical protein
M-soli_contig_132_1	Prodigal:002006	CDS	12088	12297	.	+	0	ID=AEGHOMDF_01608;Name=cspA_1;db_xref=COG:COG1278;gene=cspA_1;inference=ab initio prediction:Prodigal:002006,similar to AA sequence:UniProtKB:Q9Z3S6;locus_tag=AEGHOMDF_01608;product=Cold shock protein CspA
M-soli_contig_132_1	Prodigal:002006	CDS	12301	12690	.	-	0	ID=AEGHOMDF_01609;inference=ab initio prediction:Prodigal:002006;locus_tag=AEGHOMDF_01609;product=hypothetical protein
M-soli_contig_132_1	Prodigal:002006	CDS	13094	13354	.	+	0	ID=AEGHOMDF_01610;inference=ab initio prediction:Prodigal:002006;locus_tag=AEGHOMDF_01610;product=hypothetical protein
M-soli_contig_132_1	Prodigal:002006	CDS	13859	14050	.	-	0	ID=AEGHOMDF_01611;inference=ab initio prediction:Prodigal:002006;locus_tag=AEGHOMDF_01611;product=hypothetical protein
M-soli_contig_132_1	Prodigal:002006	CDS	14073	14309	.	-	0	ID=AEGHOMDF_01612;inference=ab initio prediction:Prodigal:002006;locus_tag=AEGHOMDF_01612;product=hypothetical protein
M-soli_contig_132_1	Prodigal:002006	CDS	14399	14662	.	-	0	ID=AEGHOMDF_01613;inference=ab initio prediction:Prodigal:002006;locus_tag=AEGHOMDF_01613;product=hypothetical protein
M-soli_contig_133_1	Prodigal:002006	CDS	305	937	.	-	0	ID=AEGHOMDF_01614;inference=ab initio prediction:Prodigal:002006;locus_tag=AEGHOMDF_01614;product=hypothetical protein
M-soli_contig_133_1	Prodigal:002006	CDS	934	1818	.	-	0	ID=AEGHOMDF_01615;inference=ab initio prediction:Prodigal:002006;locus_tag=AEGHOMDF_01615;product=hypothetical protein
M-soli_contig_133_1	Prodigal:002006	CDS	1841	1972	.	-	0	ID=AEGHOMDF_01616;inference=ab initio prediction:Prodigal:002006;locus_tag=AEGHOMDF_01616;product=hypothetical protein
M-soli_contig_134_1	Prodigal:002006	CDS	18	731	.	+	0	ID=AEGHOMDF_01617;eC_number=6.3.2.43;Name=lysX;db_xref=COG:COG0189;gene=lysX;inference=ab initio prediction:Prodigal:002006,similar to AA sequence:UniProtKB:Q5SH23;locus_tag=AEGHOMDF_01617;product=Alpha-aminoadipate--LysW ligase LysX
M-soli_contig_134_1	Prodigal:002006	CDS	736	1602	.	+	0	ID=AEGHOMDF_01618;eC_number=2.4.2.52;Name=citG_1;gene=citG_1;inference=ab initio prediction:Prodigal:002006,protein motif:HAMAP:MF_00397;locus_tag=AEGHOMDF_01618;product=2-(5''-triphosphoribosyl)-3'-dephosphocoenzyme-A synthase
M-soli_contig_134_1	Prodigal:002006	CDS	1818	2330	.	+	0	ID=AEGHOMDF_01619;eC_number=4.2.1.147;Name=fae_1;db_xref=COG:COG1795;gene=fae_1;inference=ab initio prediction:Prodigal:002006,similar to AA sequence:UniProtKB:Q9FA38;locus_tag=AEGHOMDF_01619;product=5%2C6%2C7%2C8-tetrahydromethanopterin hydro-lyase
M-soli_contig_134_1	Prodigal:002006	CDS	2476	3213	.	-	0	ID=AEGHOMDF_01620;eC_number=5.3.1.16;Name=priA_1;db_xref=COG:COG0106;gene=priA_1;inference=ab initio prediction:Prodigal:002006,similar to AA sequence:UniProtKB:P16250;locus_tag=AEGHOMDF_01620;product=Phosphoribosyl isomerase A
M-soli_contig_134_1	Prodigal:002006	CDS	3247	4326	.	+	0	ID=AEGHOMDF_01621;inference=ab initio prediction:Prodigal:002006;locus_tag=AEGHOMDF_01621;product=hypothetical protein
M-soli_contig_134_1	Prodigal:002006	CDS	4389	4589	.	+	0	ID=AEGHOMDF_01622;inference=ab initio prediction:Prodigal:002006;locus_tag=AEGHOMDF_01622;product=hypothetical protein
M-soli_contig_134_1	Prodigal:002006	CDS	4603	5577	.	-	0	ID=AEGHOMDF_01623;eC_number=4.2.99.-;Name=vgb_1;gene=vgb_1;inference=ab initio prediction:Prodigal:002006,protein motif:HAMAP:MF_01282;locus_tag=AEGHOMDF_01623;product=Virginiamycin B lyase
M-soli_contig_134_1	Prodigal:002006	CDS	5583	6119	.	-	0	ID=AEGHOMDF_01624;inference=ab initio prediction:Prodigal:002006;locus_tag=AEGHOMDF_01624;product=hypothetical protein
M-soli_contig_134_1	Prodigal:002006	CDS	6150	6743	.	-	0	ID=AEGHOMDF_01625;inference=ab initio prediction:Prodigal:002006;locus_tag=AEGHOMDF_01625;product=hypothetical protein
M-soli_contig_134_1	Prodigal:002006	CDS	6748	8313	.	-	0	ID=AEGHOMDF_01626;inference=ab initio prediction:Prodigal:002006;locus_tag=AEGHOMDF_01626;product=hypothetical protein
M-soli_contig_134_1	Prodigal:002006	CDS	8310	8921	.	-	0	ID=AEGHOMDF_01627;inference=ab initio prediction:Prodigal:002006;locus_tag=AEGHOMDF_01627;product=hypothetical protein
M-soli_contig_134_1	Prodigal:002006	CDS	8918	9640	.	-	0	ID=AEGHOMDF_01628;inference=ab initio prediction:Prodigal:002006;locus_tag=AEGHOMDF_01628;product=hypothetical protein
M-soli_contig_134_1	Prodigal:002006	CDS	9673	10221	.	-	0	ID=AEGHOMDF_01629;inference=ab initio prediction:Prodigal:002006;locus_tag=AEGHOMDF_01629;product=hypothetical protein
M-soli_contig_134_1	Prodigal:002006	CDS	10520	11752	.	+	0	ID=AEGHOMDF_01630;inference=ab initio prediction:Prodigal:002006;locus_tag=AEGHOMDF_01630;product=hypothetical protein
M-soli_contig_134_1	Prodigal:002006	CDS	11896	12882	.	+	0	ID=AEGHOMDF_01631;inference=ab initio prediction:Prodigal:002006,similar to AA sequence:UniProtKB:Q1Q0T4;locus_tag=AEGHOMDF_01631;product=Hydrazine synthase subunit beta
M-soli_contig_134_1	Prodigal:002006	CDS	12969	13418	.	+	0	ID=AEGHOMDF_01632;inference=ab initio prediction:Prodigal:002006;locus_tag=AEGHOMDF_01632;product=hypothetical protein
M-soli_contig_134_1	Prodigal:002006	CDS	13430	13672	.	+	0	ID=AEGHOMDF_01633;inference=ab initio prediction:Prodigal:002006;locus_tag=AEGHOMDF_01633;product=hypothetical protein
M-soli_contig_135_1	Prodigal:002006	CDS	23	238	.	+	0	ID=AEGHOMDF_01634;inference=ab initio prediction:Prodigal:002006;locus_tag=AEGHOMDF_01634;product=hypothetical protein
M-soli_contig_135_1	Prodigal:002006	CDS	492	1754	.	+	0	ID=AEGHOMDF_01635;db_xref=COG:COG2826;inference=ab initio prediction:Prodigal:002006,similar to AA sequence:ISfinder:ISMdi25;locus_tag=AEGHOMDF_01635;product=IS30 family transposase ISMdi25
M-soli_contig_135_1	Prodigal:002006	CDS	2349	2582	.	+	0	ID=AEGHOMDF_01636;inference=ab initio prediction:Prodigal:002006;locus_tag=AEGHOMDF_01636;product=hypothetical protein
M-soli_contig_135_1	Prodigal:002006	CDS	2886	4145	.	-	0	ID=AEGHOMDF_01637;inference=ab initio prediction:Prodigal:002006;locus_tag=AEGHOMDF_01637;product=hypothetical protein
M-soli_contig_135_1	Prodigal:002006	CDS	4224	4643	.	-	0	ID=AEGHOMDF_01638;inference=ab initio prediction:Prodigal:002006;locus_tag=AEGHOMDF_01638;product=hypothetical protein
M-soli_contig_135_1	Prodigal:002006	CDS	4781	5644	.	-	0	ID=AEGHOMDF_01639;db_xref=COG:COG1305;inference=ab initio prediction:Prodigal:002006,similar to AA sequence:UniProtKB:P9WL93;locus_tag=AEGHOMDF_01639;product=putative protein
M-soli_contig_135_1	Prodigal:002006	CDS	6140	6412	.	+	0	ID=AEGHOMDF_01640;inference=ab initio prediction:Prodigal:002006;locus_tag=AEGHOMDF_01640;product=hypothetical protein
M-soli_contig_135_1	Prodigal:002006	CDS	6569	6775	.	+	0	ID=AEGHOMDF_01641;inference=ab initio prediction:Prodigal:002006;locus_tag=AEGHOMDF_01641;product=hypothetical protein
M-soli_contig_135_1	Prodigal:002006	CDS	6923	7705	.	-	0	ID=AEGHOMDF_01642;inference=ab initio prediction:Prodigal:002006,similar to AA sequence:ISfinder:ISMex11;locus_tag=AEGHOMDF_01642;product=IS3 family transposase ISMex11
M-soli_contig_135_1	Prodigal:002006	CDS	7756	8022	.	-	0	ID=AEGHOMDF_01643;inference=ab initio prediction:Prodigal:002006,similar to AA sequence:ISfinder:ISMex11;locus_tag=AEGHOMDF_01643;product=IS3 family transposase ISMex11
M-soli_contig_135_1	Prodigal:002006	CDS	8613	9296	.	-	0	ID=AEGHOMDF_01644;inference=ab initio prediction:Prodigal:002006;locus_tag=AEGHOMDF_01644;product=hypothetical protein
M-soli_contig_137_1	Prodigal:002006	CDS	71	763	.	+	0	ID=AEGHOMDF_01645;eC_number=1.3.1.-;Name=dusA;db_xref=COG:COG0042;gene=dusA;inference=ab initio prediction:Prodigal:002006,similar to AA sequence:UniProtKB:P32695;locus_tag=AEGHOMDF_01645;product=tRNA-dihydrouridine(20/20a) synthase
M-soli_contig_137_1	Prodigal:002006	CDS	785	1477	.	-	0	ID=AEGHOMDF_01646;inference=ab initio prediction:Prodigal:002006;locus_tag=AEGHOMDF_01646;product=hypothetical protein
M-soli_contig_137_1	Prodigal:002006	CDS	1474	1692	.	-	0	ID=AEGHOMDF_01647;inference=ab initio prediction:Prodigal:002006;locus_tag=AEGHOMDF_01647;product=hypothetical protein
M-soli_contig_137_1	Prodigal:002006	CDS	1751	2584	.	-	0	ID=AEGHOMDF_01648;eC_number=2.7.8.26;Name=cobV;gene=cobV;inference=ab initio prediction:Prodigal:002006,similar to AA sequence:UniProtKB:P29936;locus_tag=AEGHOMDF_01648;product=Adenosylcobinamide-GDP ribazoletransferase
M-soli_contig_137_1	Prodigal:002006	CDS	2736	3758	.	+	0	ID=AEGHOMDF_01649;eC_number=2.4.2.21;Name=cobU;gene=cobU;inference=ab initio prediction:Prodigal:002006,similar to AA sequence:UniProtKB:P29935;locus_tag=AEGHOMDF_01649;product=Nicotinate-nucleotide--dimethylbenzimidazole phosphoribosyltransferase
M-soli_contig_137_1	Prodigal:002006	CDS	3815	5344	.	-	0	ID=AEGHOMDF_01650;eC_number=2.7.13.3;Name=rcsC_8;gene=rcsC_8;inference=ab initio prediction:Prodigal:002006,protein motif:HAMAP:MF_00979;locus_tag=AEGHOMDF_01650;product=Sensor histidine kinase RcsC
M-soli_contig_137_1	Prodigal:002006	CDS	5592	6059	.	+	0	ID=AEGHOMDF_01651;eC_number=1.3.99.16;Name=iorA_2;gene=iorA_2;inference=ab initio prediction:Prodigal:002006,similar to AA sequence:UniProtKB:Q51697;locus_tag=AEGHOMDF_01651;product=Isoquinoline 1-oxidoreductase subunit alpha
M-soli_contig_137_1	Prodigal:002006	CDS	6074	8314	.	+	0	ID=AEGHOMDF_01652;eC_number=1.3.99.16;Name=iorB_1;gene=iorB_1;inference=ab initio prediction:Prodigal:002006,similar to AA sequence:UniProtKB:Q51698;locus_tag=AEGHOMDF_01652;product=Isoquinoline 1-oxidoreductase subunit beta
M-soli_contig_137_1	Prodigal:002006	CDS	8311	8676	.	+	0	ID=AEGHOMDF_01653;inference=ab initio prediction:Prodigal:002006;locus_tag=AEGHOMDF_01653;product=hypothetical protein
M-soli_contig_137_1	Prodigal:002006	CDS	8673	9962	.	+	0	ID=AEGHOMDF_01654;eC_number=1.8.2.3;Name=fccB;db_xref=COG:COG0446;gene=fccB;inference=ab initio prediction:Prodigal:002006,similar to AA sequence:UniProtKB:Q06530;locus_tag=AEGHOMDF_01654;product=Sulfide dehydrogenase [flavocytochrome c] flavoprotein chain
M-soli_contig_137_1	Prodigal:002006	CDS	9959	10450	.	+	0	ID=AEGHOMDF_01655;inference=ab initio prediction:Prodigal:002006;locus_tag=AEGHOMDF_01655;product=hypothetical protein
M-soli_contig_137_1	Prodigal:002006	CDS	10447	10959	.	+	0	ID=AEGHOMDF_01656;inference=ab initio prediction:Prodigal:002006;locus_tag=AEGHOMDF_01656;product=hypothetical protein
M-soli_contig_137_1	Prodigal:002006	CDS	10964	11284	.	+	0	ID=AEGHOMDF_01657;inference=ab initio prediction:Prodigal:002006;locus_tag=AEGHOMDF_01657;product=hypothetical protein
M-soli_contig_137_1	Prodigal:002006	CDS	11296	12078	.	+	0	ID=AEGHOMDF_01658;eC_number=2.8.5.2;Name=soxA_3;gene=soxA_3;inference=ab initio prediction:Prodigal:002006,similar to AA sequence:UniProtKB:Q9K4M4;locus_tag=AEGHOMDF_01658;product=L-cysteine S-thiosulfotransferase subunit SoxA
M-soli_contig_138_1	Prodigal:002006	CDS	191	1162	.	+	0	ID=AEGHOMDF_01659;inference=ab initio prediction:Prodigal:002006;locus_tag=AEGHOMDF_01659;product=hypothetical protein
M-soli_contig_138_1	Prodigal:002006	CDS	1171	1365	.	+	0	ID=AEGHOMDF_01660;inference=ab initio prediction:Prodigal:002006;locus_tag=AEGHOMDF_01660;product=hypothetical protein
M-soli_contig_138_1	Prodigal:002006	CDS	1816	1980	.	-	0	ID=AEGHOMDF_01661;inference=ab initio prediction:Prodigal:002006;locus_tag=AEGHOMDF_01661;product=hypothetical protein
M-soli_contig_138_1	Prodigal:002006	CDS	2193	2408	.	-	0	ID=AEGHOMDF_01662;inference=ab initio prediction:Prodigal:002006;locus_tag=AEGHOMDF_01662;product=hypothetical protein
M-soli_contig_138_1	Prodigal:002006	CDS	2433	2708	.	-	0	ID=AEGHOMDF_01663;inference=ab initio prediction:Prodigal:002006;locus_tag=AEGHOMDF_01663;product=hypothetical protein
M-soli_contig_138_1	Prodigal:002006	CDS	3130	4188	.	+	0	ID=AEGHOMDF_01664;eC_number=3.5.1.1;Name=ansA;db_xref=COG:COG0252;gene=ansA;inference=ab initio prediction:Prodigal:002006,similar to AA sequence:UniProtKB:P50286;locus_tag=AEGHOMDF_01664;product=L-asparaginase
M-soli_contig_138_1	Prodigal:002006	CDS	4555	7395	.	+	0	ID=AEGHOMDF_01665;eC_number=2.7.13.3;Name=rcsC_9;gene=rcsC_9;inference=ab initio prediction:Prodigal:002006,protein motif:HAMAP:MF_00979;locus_tag=AEGHOMDF_01665;product=Sensor histidine kinase RcsC
M-soli_contig_138_1	Prodigal:002006	CDS	8474	9703	.	-	0	ID=AEGHOMDF_01666;Name=mdtA_1;gene=mdtA_1;inference=ab initio prediction:Prodigal:002006,protein motif:HAMAP:MF_01422;locus_tag=AEGHOMDF_01666;product=Multidrug resistance protein MdtA
M-soli_contig_138_1	Prodigal:002006	CDS	9715	12891	.	-	0	ID=AEGHOMDF_01667;Name=mdtC_3;gene=mdtC_3;inference=ab initio prediction:Prodigal:002006,similar to AA sequence:UniProtKB:A7ZNP9;locus_tag=AEGHOMDF_01667;product=Multidrug resistance protein MdtC
M-soli_contig_138_1	Prodigal:002006	CDS	13463	13933	.	-	0	ID=AEGHOMDF_01668;inference=ab initio prediction:Prodigal:002006;locus_tag=AEGHOMDF_01668;product=hypothetical protein
M-soli_contig_138_1	Prodigal:002006	CDS	14140	15153	.	+	0	ID=AEGHOMDF_01669;eC_number=2.7.13.3;db_xref=COG:COG2202;inference=ab initio prediction:Prodigal:002006,similar to AA sequence:UniProtKB:Q2NCA3;locus_tag=AEGHOMDF_01669;product=Blue-light-activated histidine kinase 1
M-soli_contig_138_1	Prodigal:002006	CDS	15322	15462	.	+	0	ID=AEGHOMDF_01670;inference=ab initio prediction:Prodigal:002006;locus_tag=AEGHOMDF_01670;product=hypothetical protein
M-soli_contig_138_1	Prodigal:002006	CDS	15468	16445	.	-	0	ID=AEGHOMDF_01671;inference=ab initio prediction:Prodigal:002006;locus_tag=AEGHOMDF_01671;product=hypothetical protein
M-soli_contig_138_1	Prodigal:002006	CDS	16973	18733	.	+	0	ID=AEGHOMDF_01672;inference=ab initio prediction:Prodigal:002006;locus_tag=AEGHOMDF_01672;product=hypothetical protein
M-soli_contig_138_1	Prodigal:002006	CDS	18786	19778	.	-	0	ID=AEGHOMDF_01673;inference=ab initio prediction:Prodigal:002006;locus_tag=AEGHOMDF_01673;product=hypothetical protein
M-soli_contig_138_1	Prodigal:002006	CDS	20426	21145	.	-	0	ID=AEGHOMDF_01674;inference=ab initio prediction:Prodigal:002006;locus_tag=AEGHOMDF_01674;product=hypothetical protein
M-soli_contig_138_1	Prodigal:002006	CDS	21353	21679	.	-	0	ID=AEGHOMDF_01675;Name=gdx_1;db_xref=COG:COG2076;gene=gdx_1;inference=ab initio prediction:Prodigal:002006,similar to AA sequence:UniProtKB:P69937;locus_tag=AEGHOMDF_01675;product=Guanidinium exporter
M-soli_contig_138_1	Prodigal:002006	CDS	21676	22314	.	-	0	ID=AEGHOMDF_01676;eC_number=1.7.1.17;Name=azoR1;db_xref=COG:COG1182;gene=azoR1;inference=ab initio prediction:Prodigal:002006,similar to AA sequence:UniProtKB:Q9I5F3;locus_tag=AEGHOMDF_01676;product=FMN-dependent NADH-azoreductase 1
M-soli_contig_138_1	Prodigal:002006	CDS	22539	23396	.	+	0	ID=AEGHOMDF_01677;inference=ab initio prediction:Prodigal:002006;locus_tag=AEGHOMDF_01677;product=hypothetical protein
M-soli_contig_139_1	Prodigal:002006	CDS	74	463	.	+	0	ID=AEGHOMDF_01678;inference=ab initio prediction:Prodigal:002006;locus_tag=AEGHOMDF_01678;product=hypothetical protein
M-soli_contig_139_1	Prodigal:002006	CDS	424	1302	.	+	0	ID=AEGHOMDF_01679;inference=ab initio prediction:Prodigal:002006,similar to AA sequence:ISfinder:ISNmu3;locus_tag=AEGHOMDF_01679;product=IS3 family transposase ISNmu3
M-soli_contig_140_1	Prodigal:002006	CDS	202	855	.	+	0	ID=AEGHOMDF_01680;inference=ab initio prediction:Prodigal:002006;locus_tag=AEGHOMDF_01680;product=hypothetical protein
M-soli_contig_140_1	Prodigal:002006	CDS	1115	1393	.	+	0	ID=AEGHOMDF_01681;inference=ab initio prediction:Prodigal:002006;locus_tag=AEGHOMDF_01681;product=hypothetical protein
M-soli_contig_140_1	Prodigal:002006	CDS	1457	2518	.	-	0	ID=AEGHOMDF_01682;inference=ab initio prediction:Prodigal:002006;locus_tag=AEGHOMDF_01682;product=hypothetical protein
M-soli_contig_140_1	Prodigal:002006	CDS	2800	3276	.	+	0	ID=AEGHOMDF_01683;inference=ab initio prediction:Prodigal:002006;locus_tag=AEGHOMDF_01683;product=hypothetical protein
M-soli_contig_140_1	Prodigal:002006	CDS	3446	3613	.	-	0	ID=AEGHOMDF_01684;inference=ab initio prediction:Prodigal:002006;locus_tag=AEGHOMDF_01684;product=hypothetical protein
M-soli_contig_140_1	Prodigal:002006	CDS	3775	4491	.	-	0	ID=AEGHOMDF_01685;inference=ab initio prediction:Prodigal:002006;locus_tag=AEGHOMDF_01685;product=hypothetical protein
M-soli_contig_140_1	Prodigal:002006	CDS	4488	5198	.	-	0	ID=AEGHOMDF_01686;Name=paiB;db_xref=COG:COG2808;gene=paiB;inference=ab initio prediction:Prodigal:002006,similar to AA sequence:UniProtKB:P21341;locus_tag=AEGHOMDF_01686;product=Protease synthase and sporulation protein PAI 2
[truncated: 7,250,223 more chars]
