# Supplementary material for: Comprehensive Comparative Genomics and Phenotyping of Methylobacterium Species
Source: Front Microbiol. 2021 Oct 6;12:740610. doi: 10.3389/fmicb.2021.740610 (PMC8561711; doi:10.3389/fmicb.2021.740610)
Supplement: Supplementary file 10 [file Data_Sheet_4.ZIP › Mb_symbioticum.gff]

##gff-version 3
##sequence-region NZ_CABFPH010000001.1 1 178526
##sequence-region NZ_CABFPH010000002.1 1 164901
##sequence-region NZ_CABFPH010000003.1 1 161697
##sequence-region NZ_CABFPH010000004.1 1 127754
##sequence-region NZ_CABFPH010000005.1 1 123079
##sequence-region NZ_CABFPH010000006.1 1 108280
##sequence-region NZ_CABFPH010000007.1 1 106670
##sequence-region NZ_CABFPH010000008.1 1 104908
##sequence-region NZ_CABFPH010000009.1 1 101479
##sequence-region NZ_CABFPH010000010.1 1 99027
##sequence-region NZ_CABFPH010000011.1 1 95313
##sequence-region NZ_CABFPH010000012.1 1 91619
##sequence-region NZ_CABFPH010000013.1 1 89316
##sequence-region NZ_CABFPH010000014.1 1 81307
##sequence-region NZ_CABFPH010000015.1 1 80919
##sequence-region NZ_CABFPH010000016.1 1 78090
##sequence-region NZ_CABFPH010000017.1 1 75218
##sequence-region NZ_CABFPH010000018.1 1 73303
##sequence-region NZ_CABFPH010000019.1 1 71287
##sequence-region NZ_CABFPH010000020.1 1 71019
##sequence-region NZ_CABFPH010000021.1 1 69050
##sequence-region NZ_CABFPH010000022.1 1 66316
##sequence-region NZ_CABFPH010000023.1 1 65478
##sequence-region NZ_CABFPH010000024.1 1 63965
##sequence-region NZ_CABFPH010000025.1 1 62167
##sequence-region NZ_CABFPH010000026.1 1 62021
##sequence-region NZ_CABFPH010000027.1 1 61506
##sequence-region NZ_CABFPH010000028.1 1 58350
##sequence-region NZ_CABFPH010000029.1 1 57438
##sequence-region NZ_CABFPH010000030.1 1 55724
##sequence-region NZ_CABFPH010000031.1 1 55649
##sequence-region NZ_CABFPH010000032.1 1 55249
##sequence-region NZ_CABFPH010000033.1 1 53523
##sequence-region NZ_CABFPH010000034.1 1 52926
##sequence-region NZ_CABFPH010000035.1 1 52817
##sequence-region NZ_CABFPH010000036.1 1 51754
##sequence-region NZ_CABFPH010000037.1 1 51249
##sequence-region NZ_CABFPH010000038.1 1 49342
##sequence-region NZ_CABFPH010000039.1 1 49287
##sequence-region NZ_CABFPH010000040.1 1 47491
##sequence-region NZ_CABFPH010000041.1 1 46001
##sequence-region NZ_CABFPH010000042.1 1 44756
##sequence-region NZ_CABFPH010000043.1 1 43724
##sequence-region NZ_CABFPH010000044.1 1 42563
##sequence-region NZ_CABFPH010000045.1 1 42281
##sequence-region NZ_CABFPH010000046.1 1 42168
##sequence-region NZ_CABFPH010000047.1 1 42031
##sequence-region NZ_CABFPH010000048.1 1 39866
##sequence-region NZ_CABFPH010000049.1 1 39456
##sequence-region NZ_CABFPH010000050.1 1 38933
##sequence-region NZ_CABFPH010000051.1 1 38291
##sequence-region NZ_CABFPH010000052.1 1 38267
##sequence-region NZ_CABFPH010000053.1 1 36255
##sequence-region NZ_CABFPH010000054.1 1 36063
##sequence-region NZ_CABFPH010000055.1 1 35734
##sequence-region NZ_CABFPH010000056.1 1 35719
##sequence-region NZ_CABFPH010000057.1 1 35195
##sequence-region NZ_CABFPH010000058.1 1 34052
##sequence-region NZ_CABFPH010000059.1 1 33764
##sequence-region NZ_CABFPH010000060.1 1 32629
##sequence-region NZ_CABFPH010000061.1 1 31725
##sequence-region NZ_CABFPH010000062.1 1 31615
##sequence-region NZ_CABFPH010000063.1 1 31563
##sequence-region NZ_CABFPH010000064.1 1 29317
##sequence-region NZ_CABFPH010000065.1 1 29127
##sequence-region NZ_CABFPH010000066.1 1 29113
##sequence-region NZ_CABFPH010000067.1 1 28805
##sequence-region NZ_CABFPH010000068.1 1 28598
##sequence-region NZ_CABFPH010000069.1 1 28136
##sequence-region NZ_CABFPH010000070.1 1 27281
##sequence-region NZ_CABFPH010000071.1 1 27068
##sequence-region NZ_CABFPH010000072.1 1 26649
##sequence-region NZ_CABFPH010000073.1 1 25915
##sequence-region NZ_CABFPH010000074.1 1 25680
##sequence-region NZ_CABFPH010000075.1 1 25455
##sequence-region NZ_CABFPH010000076.1 1 25358
##sequence-region NZ_CABFPH010000077.1 1 24951
##sequence-region NZ_CABFPH010000078.1 1 24564
##sequence-region NZ_CABFPH010000079.1 1 24559
##sequence-region NZ_CABFPH010000080.1 1 24001
##sequence-region NZ_CABFPH010000081.1 1 23681
##sequence-region NZ_CABFPH010000082.1 1 23488
##sequence-region NZ_CABFPH010000083.1 1 22685
##sequence-region NZ_CABFPH010000084.1 1 21958
##sequence-region NZ_CABFPH010000085.1 1 21515
##sequence-region NZ_CABFPH010000086.1 1 21282
##sequence-region NZ_CABFPH010000087.1 1 21089
##sequence-region NZ_CABFPH010000088.1 1 20610
##sequence-region NZ_CABFPH010000089.1 1 20242
##sequence-region NZ_CABFPH010000090.1 1 20148
##sequence-region NZ_CABFPH010000091.1 1 20127
##sequence-region NZ_CABFPH010000092.1 1 19803
##sequence-region NZ_CABFPH010000093.1 1 19583
##sequence-region NZ_CABFPH010000094.1 1 19453
##sequence-region NZ_CABFPH010000095.1 1 19437
##sequence-region NZ_CABFPH010000096.1 1 19222
##sequence-region NZ_CABFPH010000097.1 1 19118
##sequence-region NZ_CABFPH010000098.1 1 18723
##sequence-region NZ_CABFPH010000099.1 1 18649
##sequence-region NZ_CABFPH010000100.1 1 18647
##sequence-region NZ_CABFPH010000101.1 1 18631
##sequence-region NZ_CABFPH010000102.1 1 18416
##sequence-region NZ_CABFPH010000103.1 1 17536
##sequence-region NZ_CABFPH010000104.1 1 17334
##sequence-region NZ_CABFPH010000105.1 1 17314
##sequence-region NZ_CABFPH010000106.1 1 17146
##sequence-region NZ_CABFPH010000107.1 1 17072
##sequence-region NZ_CABFPH010000108.1 1 17030
##sequence-region NZ_CABFPH010000109.1 1 16980
##sequence-region NZ_CABFPH010000110.1 1 16944
##sequence-region NZ_CABFPH010000111.1 1 16900
##sequence-region NZ_CABFPH010000112.1 1 16246
##sequence-region NZ_CABFPH010000113.1 1 15857
##sequence-region NZ_CABFPH010000114.1 1 15713
##sequence-region NZ_CABFPH010000115.1 1 15708
##sequence-region NZ_CABFPH010000116.1 1 15678
##sequence-region NZ_CABFPH010000117.1 1 15644
##sequence-region NZ_CABFPH010000118.1 1 15365
##sequence-region NZ_CABFPH010000119.1 1 15353
##sequence-region NZ_CABFPH010000120.1 1 15327
##sequence-region NZ_CABFPH010000121.1 1 15318
##sequence-region NZ_CABFPH010000122.1 1 14868
##sequence-region NZ_CABFPH010000123.1 1 14755
##sequence-region NZ_CABFPH010000124.1 1 14648
##sequence-region NZ_CABFPH010000125.1 1 14616
##sequence-region NZ_CABFPH010000126.1 1 14516
##sequence-region NZ_CABFPH010000127.1 1 14477
##sequence-region NZ_CABFPH010000128.1 1 14215
##sequence-region NZ_CABFPH010000129.1 1 14000
##sequence-region NZ_CABFPH010000130.1 1 13879
##sequence-region NZ_CABFPH010000131.1 1 13726
##sequence-region NZ_CABFPH010000132.1 1 13294
##sequence-region NZ_CABFPH010000133.1 1 13214
##sequence-region NZ_CABFPH010000134.1 1 12676
##sequence-region NZ_CABFPH010000135.1 1 11926
##sequence-region NZ_CABFPH010000136.1 1 11400
##sequence-region NZ_CABFPH010000137.1 1 11285
##sequence-region NZ_CABFPH010000138.1 1 11187
##sequence-region NZ_CABFPH010000139.1 1 11021
##sequence-region NZ_CABFPH010000140.1 1 10943
##sequence-region NZ_CABFPH010000141.1 1 10780
##sequence-region NZ_CABFPH010000142.1 1 10715
##sequence-region NZ_CABFPH010000143.1 1 10704
##sequence-region NZ_CABFPH010000144.1 1 10699
##sequence-region NZ_CABFPH010000145.1 1 10591
##sequence-region NZ_CABFPH010000146.1 1 10291
##sequence-region NZ_CABFPH010000147.1 1 9937
##sequence-region NZ_CABFPH010000148.1 1 9773
##sequence-region NZ_CABFPH010000149.1 1 9753
##sequence-region NZ_CABFPH010000150.1 1 9630
##sequence-region NZ_CABFPH010000151.1 1 9582
##sequence-region NZ_CABFPH010000152.1 1 9577
##sequence-region NZ_CABFPH010000153.1 1 9576
##sequence-region NZ_CABFPH010000154.1 1 9418
##sequence-region NZ_CABFPH010000155.1 1 9413
##sequence-region NZ_CABFPH010000156.1 1 9001
##sequence-region NZ_CABFPH010000157.1 1 8724
##sequence-region NZ_CABFPH010000158.1 1 8571
##sequence-region NZ_CABFPH010000159.1 1 8264
##sequence-region NZ_CABFPH010000160.1 1 8187
##sequence-region NZ_CABFPH010000161.1 1 8185
##sequence-region NZ_CABFPH010000162.1 1 7983
##sequence-region NZ_CABFPH010000163.1 1 7943
##sequence-region NZ_CABFPH010000164.1 1 7798
##sequence-region NZ_CABFPH010000165.1 1 7759
##sequence-region NZ_CABFPH010000166.1 1 7664
##sequence-region NZ_CABFPH010000167.1 1 7576
##sequence-region NZ_CABFPH010000168.1 1 7560
##sequence-region NZ_CABFPH010000169.1 1 7496
##sequence-region NZ_CABFPH010000170.1 1 7315
##sequence-region NZ_CABFPH010000171.1 1 7313
##sequence-region NZ_CABFPH010000172.1 1 7309
##sequence-region NZ_CABFPH010000173.1 1 7263
##sequence-region NZ_CABFPH010000174.1 1 7214
##sequence-region NZ_CABFPH010000175.1 1 7172
##sequence-region NZ_CABFPH010000176.1 1 7065
##sequence-region NZ_CABFPH010000177.1 1 6806
##sequence-region NZ_CABFPH010000178.1 1 6736
##sequence-region NZ_CABFPH010000179.1 1 6721
##sequence-region NZ_CABFPH010000180.1 1 6350
##sequence-region NZ_CABFPH010000181.1 1 5763
##sequence-region NZ_CABFPH010000182.1 1 5667
##sequence-region NZ_CABFPH010000183.1 1 5573
##sequence-region NZ_CABFPH010000184.1 1 5485
##sequence-region NZ_CABFPH010000185.1 1 5344
##sequence-region NZ_CABFPH010000186.1 1 5324
##sequence-region NZ_CABFPH010000187.1 1 5257
##sequence-region NZ_CABFPH010000188.1 1 5143
##sequence-region NZ_CABFPH010000189.1 1 5073
##sequence-region NZ_CABFPH010000190.1 1 4908
##sequence-region NZ_CABFPH010000191.1 1 4847
##sequence-region NZ_CABFPH010000192.1 1 4739
##sequence-region NZ_CABFPH010000193.1 1 4718
##sequence-region NZ_CABFPH010000194.1 1 4631
##sequence-region NZ_CABFPH010000195.1 1 4631
##sequence-region NZ_CABFPH010000196.1 1 4513
##sequence-region NZ_CABFPH010000197.1 1 4317
##sequence-region NZ_CABFPH010000198.1 1 4116
##sequence-region NZ_CABFPH010000199.1 1 3820
##sequence-region NZ_CABFPH010000200.1 1 3733
##sequence-region NZ_CABFPH010000201.1 1 3653
##sequence-region NZ_CABFPH010000202.1 1 3480
##sequence-region NZ_CABFPH010000203.1 1 3323
##sequence-region NZ_CABFPH010000204.1 1 3322
##sequence-region NZ_CABFPH010000205.1 1 3261
##sequence-region NZ_CABFPH010000206.1 1 3244
##sequence-region NZ_CABFPH010000207.1 1 3169
##sequence-region NZ_CABFPH010000208.1 1 3147
##sequence-region NZ_CABFPH010000209.1 1 3143
##sequence-region NZ_CABFPH010000210.1 1 2787
##sequence-region NZ_CABFPH010000211.1 1 2776
##sequence-region NZ_CABFPH010000212.1 1 2699
##sequence-region NZ_CABFPH010000213.1 1 2638
##sequence-region NZ_CABFPH010000214.1 1 2628
##sequence-region NZ_CABFPH010000215.1 1 2482
##sequence-region NZ_CABFPH010000216.1 1 2447
##sequence-region NZ_CABFPH010000217.1 1 2228
##sequence-region NZ_CABFPH010000218.1 1 2092
##sequence-region NZ_CABFPH010000219.1 1 2003
##sequence-region NZ_CABFPH010000220.1 1 1953
##sequence-region NZ_CABFPH010000221.1 1 1939
##sequence-region NZ_CABFPH010000222.1 1 1901
##sequence-region NZ_CABFPH010000223.1 1 1652
##sequence-region NZ_CABFPH010000224.1 1 1628
##sequence-region NZ_CABFPH010000225.1 1 1590
##sequence-region NZ_CABFPH010000226.1 1 1582
##sequence-region NZ_CABFPH010000227.1 1 1531
##sequence-region NZ_CABFPH010000228.1 1 1382
##sequence-region NZ_CABFPH010000229.1 1 1373
##sequence-region NZ_CABFPH010000230.1 1 1317
##sequence-region NZ_CABFPH010000231.1 1 1298
##sequence-region NZ_CABFPH010000232.1 1 1197
##sequence-region NZ_CABFPH010000233.1 1 1173
##sequence-region NZ_CABFPH010000234.1 1 1149
##sequence-region NZ_CABFPH010000235.1 1 1136
##sequence-region NZ_CABFPH010000236.1 1 1111
##sequence-region NZ_CABFPH010000237.1 1 1109
##sequence-region NZ_CABFPH010000238.1 1 1050
##sequence-region NZ_CABFPH010000239.1 1 945
##sequence-region NZ_CABFPH010000240.1 1 834
##sequence-region NZ_CABFPH010000241.1 1 832
##sequence-region NZ_CABFPH010000242.1 1 804
##sequence-region NZ_CABFPH010000243.1 1 786
##sequence-region NZ_CABFPH010000244.1 1 775
##sequence-region NZ_CABFPH010000245.1 1 775
##sequence-region NZ_CABFPH010000246.1 1 730
##sequence-region NZ_CABFPH010000247.1 1 647
NZ_CABFPH010000001.1	Prodigal:002006	CDS	242	1489	.	-	0	ID=ACANDFIF_00001;Name=dnaK_1;db_xref=COG:COG0443;gene=dnaK_1;inference=ab initio prediction:Prodigal:002006,similar to AA sequence:UniProtKB:O06942;locus_tag=ACANDFIF_00001;product=Chaperone protein DnaK
NZ_CABFPH010000001.1	Prodigal:002006	CDS	1588	2127	.	-	0	ID=ACANDFIF_00002;inference=ab initio prediction:Prodigal:002006;locus_tag=ACANDFIF_00002;product=hypothetical protein
NZ_CABFPH010000001.1	Prodigal:002006	CDS	2237	3562	.	-	0	ID=ACANDFIF_00003;Name=rarA;db_xref=COG:COG2256;gene=rarA;inference=ab initio prediction:Prodigal:002006,similar to AA sequence:UniProtKB:P0AAZ4;locus_tag=ACANDFIF_00003;product=Replication-associated recombination protein A
NZ_CABFPH010000001.1	Prodigal:002006	CDS	3611	5095	.	-	0	ID=ACANDFIF_00004;eC_number=3.4.21.107;Name=degP_1;db_xref=COG:COG0265;gene=degP_1;inference=ab initio prediction:Prodigal:002006,similar to AA sequence:UniProtKB:P0C0V0;locus_tag=ACANDFIF_00004;product=Periplasmic serine endoprotease DegP
NZ_CABFPH010000001.1	Prodigal:002006	CDS	5212	6039	.	-	0	ID=ACANDFIF_00005;eC_number=3.1.1.2;inference=ab initio prediction:Prodigal:002006,similar to AA sequence:UniProtKB:P22862;locus_tag=ACANDFIF_00005;product=Arylesterase
NZ_CABFPH010000001.1	Prodigal:002006	CDS	6143	6616	.	-	0	ID=ACANDFIF_00006;Name=ros_1;db_xref=COG:COG4957;gene=ros_1;inference=ab initio prediction:Prodigal:002006,similar to AA sequence:UniProtKB:Q04152;locus_tag=ACANDFIF_00006;product=Transcriptional regulatory protein ros
NZ_CABFPH010000001.1	Prodigal:002006	CDS	7151	8101	.	-	0	ID=ACANDFIF_00007;eC_number=1.2.1.38;Name=argC;db_xref=COG:COG0002;gene=argC;inference=ab initio prediction:Prodigal:002006,similar to AA sequence:UniProtKB:Q9X2A2;locus_tag=ACANDFIF_00007;product=N-acetyl-gamma-glutamyl-phosphate reductase
NZ_CABFPH010000001.1	Prodigal:002006	CDS	8315	8827	.	+	0	ID=ACANDFIF_00008;inference=ab initio prediction:Prodigal:002006;locus_tag=ACANDFIF_00008;product=hypothetical protein
NZ_CABFPH010000001.1	Prodigal:002006	CDS	8932	9741	.	-	0	ID=ACANDFIF_00009;eC_number=4.2.2.-;Name=mltB;db_xref=COG:COG2951;gene=mltB;inference=ab initio prediction:Prodigal:002006,similar to AA sequence:UniProtKB:P41052;locus_tag=ACANDFIF_00009;product=Membrane-bound lytic murein transglycosylase B
NZ_CABFPH010000001.1	Prodigal:002006	CDS	9912	11807	.	-	0	ID=ACANDFIF_00010;inference=ab initio prediction:Prodigal:002006;locus_tag=ACANDFIF_00010;product=hypothetical protein
NZ_CABFPH010000001.1	Prodigal:002006	CDS	11883	13367	.	-	0	ID=ACANDFIF_00011;inference=ab initio prediction:Prodigal:002006;locus_tag=ACANDFIF_00011;product=hypothetical protein
NZ_CABFPH010000001.1	Prodigal:002006	CDS	13594	14646	.	+	0	ID=ACANDFIF_00012;inference=ab initio prediction:Prodigal:002006;locus_tag=ACANDFIF_00012;product=hypothetical protein
NZ_CABFPH010000001.1	Prodigal:002006	CDS	14781	15059	.	-	0	ID=ACANDFIF_00013;inference=ab initio prediction:Prodigal:002006;locus_tag=ACANDFIF_00013;product=hypothetical protein
NZ_CABFPH010000001.1	Prodigal:002006	CDS	15232	16170	.	+	0	ID=ACANDFIF_00014;inference=ab initio prediction:Prodigal:002006;locus_tag=ACANDFIF_00014;product=hypothetical protein
NZ_CABFPH010000001.1	Prodigal:002006	CDS	16266	17153	.	-	0	ID=ACANDFIF_00015;eC_number=2.7.7.24;Name=rfbA;db_xref=COG:COG1209;gene=rfbA;inference=ab initio prediction:Prodigal:002006,similar to AA sequence:UniProtKB:P37744;locus_tag=ACANDFIF_00015;product=Glucose-1-phosphate thymidylyltransferase 1
NZ_CABFPH010000001.1	Prodigal:002006	CDS	17150	18049	.	-	0	ID=ACANDFIF_00016;eC_number=1.1.1.133;Name=rmlD;gene=rmlD;inference=ab initio prediction:Prodigal:002006,similar to AA sequence:UniProtKB:O66251;locus_tag=ACANDFIF_00016;product=dTDP-4-dehydrorhamnose reductase
NZ_CABFPH010000001.1	Prodigal:002006	CDS	18054	19109	.	-	0	ID=ACANDFIF_00017;eC_number=4.2.1.46;Name=rffG;db_xref=COG:COG1088;gene=rffG;inference=ab initio prediction:Prodigal:002006,similar to AA sequence:UniProtKB:P27830;locus_tag=ACANDFIF_00017;product=dTDP-glucose 4%2C6-dehydratase 2
NZ_CABFPH010000001.1	Prodigal:002006	CDS	19223	19774	.	-	0	ID=ACANDFIF_00018;eC_number=5.1.3.13;Name=rfbC;db_xref=COG:COG1898;gene=rfbC;inference=ab initio prediction:Prodigal:002006,similar to AA sequence:UniProtKB:P26394;locus_tag=ACANDFIF_00018;product=dTDP-4-dehydrorhamnose 3%2C5-epimerase
NZ_CABFPH010000001.1	Prodigal:002006	CDS	19934	20872	.	-	0	ID=ACANDFIF_00019;inference=ab initio prediction:Prodigal:002006;locus_tag=ACANDFIF_00019;product=hypothetical protein
NZ_CABFPH010000001.1	Prodigal:002006	CDS	20869	21339	.	-	0	ID=ACANDFIF_00020;inference=ab initio prediction:Prodigal:002006;locus_tag=ACANDFIF_00020;product=hypothetical protein
NZ_CABFPH010000001.1	Prodigal:002006	CDS	21346	22560	.	-	0	ID=ACANDFIF_00021;inference=ab initio prediction:Prodigal:002006;locus_tag=ACANDFIF_00021;product=hypothetical protein
NZ_CABFPH010000001.1	Prodigal:002006	CDS	22638	23141	.	-	0	ID=ACANDFIF_00022;inference=ab initio prediction:Prodigal:002006;locus_tag=ACANDFIF_00022;product=hypothetical protein
NZ_CABFPH010000001.1	Prodigal:002006	CDS	23410	24150	.	+	0	ID=ACANDFIF_00023;Name=flgG_1;db_xref=COG:COG4786;gene=flgG_1;inference=ab initio prediction:Prodigal:002006,similar to AA sequence:UniProtKB:P0A1J3;locus_tag=ACANDFIF_00023;product=Flagellar basal-body rod protein FlgG
NZ_CABFPH010000001.1	Prodigal:002006	CDS	24168	24959	.	+	0	ID=ACANDFIF_00024;Name=flgG_2;db_xref=COG:COG4786;gene=flgG_2;inference=ab initio prediction:Prodigal:002006,similar to AA sequence:UniProtKB:P0A1J3;locus_tag=ACANDFIF_00024;product=Flagellar basal-body rod protein FlgG
NZ_CABFPH010000001.1	Prodigal:002006	CDS	24968	26050	.	+	0	ID=ACANDFIF_00025;inference=ab initio prediction:Prodigal:002006;locus_tag=ACANDFIF_00025;product=hypothetical protein
NZ_CABFPH010000001.1	Prodigal:002006	CDS	26065	26817	.	+	0	ID=ACANDFIF_00026;Name=flgH_1;gene=flgH_1;inference=ab initio prediction:Prodigal:002006,protein motif:HAMAP:MF_00415;locus_tag=ACANDFIF_00026;product=Flagellar L-ring protein
NZ_CABFPH010000001.1	Prodigal:002006	CDS	26934	27995	.	+	0	ID=ACANDFIF_00027;eC_number=1.13.12.-;Name=nmoA;db_xref=COG:COG2070;gene=nmoA;inference=ab initio prediction:Prodigal:002006,similar to AA sequence:UniProtKB:Q9HWH9;locus_tag=ACANDFIF_00027;product=Nitronate monooxygenase
NZ_CABFPH010000001.1	Prodigal:002006	CDS	28134	28970	.	+	0	ID=ACANDFIF_00028;eC_number=3.6.3.-;Name=cmpD_1;gene=cmpD_1;inference=ab initio prediction:Prodigal:002006,similar to AA sequence:UniProtKB:Q55463;locus_tag=ACANDFIF_00028;product=Bicarbonate transport ATP-binding protein CmpD
NZ_CABFPH010000001.1	Prodigal:002006	CDS	28983	29768	.	+	0	ID=ACANDFIF_00029;Name=ribX_1;gene=ribX_1;inference=ab initio prediction:Prodigal:002006,similar to AA sequence:UniProtKB:A9WGD1;locus_tag=ACANDFIF_00029;product=Riboflavin transport system permease protein RibX
NZ_CABFPH010000001.1	Prodigal:002006	CDS	29842	30843	.	+	0	ID=ACANDFIF_00030;inference=ab initio prediction:Prodigal:002006;locus_tag=ACANDFIF_00030;product=hypothetical protein
NZ_CABFPH010000001.1	Prodigal:002006	CDS	31041	31952	.	-	0	ID=ACANDFIF_00031;eC_number=2.7.1.4;Name=mak;db_xref=COG:COG1940;gene=mak;inference=ab initio prediction:Prodigal:002006,similar to AA sequence:UniProtKB:P23917;locus_tag=ACANDFIF_00031;product=Fructokinase
NZ_CABFPH010000001.1	Prodigal:002006	CDS	31949	33340	.	-	0	ID=ACANDFIF_00032;Name=dctA1;gene=dctA1;inference=ab initio prediction:Prodigal:002006,similar to AA sequence:UniProtKB:P31601;locus_tag=ACANDFIF_00032;product=C4-dicarboxylate transport protein
NZ_CABFPH010000001.1	Prodigal:002006	CDS	33677	34591	.	-	0	ID=ACANDFIF_00033;inference=ab initio prediction:Prodigal:002006;locus_tag=ACANDFIF_00033;product=hypothetical protein
NZ_CABFPH010000001.1	Prodigal:002006	CDS	34863	35270	.	-	0	ID=ACANDFIF_00034;eC_number=1.8.4.12;Name=msrB;db_xref=COG:COG0229;gene=msrB;inference=ab initio prediction:Prodigal:002006,similar to AA sequence:UniProtKB:P0A746;locus_tag=ACANDFIF_00034;product=Peptide methionine sulfoxide reductase MsrB
NZ_CABFPH010000001.1	Prodigal:002006	CDS	35334	36479	.	-	0	ID=ACANDFIF_00035;inference=ab initio prediction:Prodigal:002006;locus_tag=ACANDFIF_00035;product=hypothetical protein
NZ_CABFPH010000001.1	Prodigal:002006	CDS	36582	38093	.	-	0	ID=ACANDFIF_00036;eC_number=6.2.1.3;Name=lcfB_1;db_xref=COG:COG0318;gene=lcfB_1;inference=ab initio prediction:Prodigal:002006,similar to AA sequence:UniProtKB:O07610;locus_tag=ACANDFIF_00036;product=Long-chain-fatty-acid--CoA ligase
NZ_CABFPH010000001.1	Prodigal:002006	CDS	38176	38517	.	-	0	ID=ACANDFIF_00037;inference=ab initio prediction:Prodigal:002006;locus_tag=ACANDFIF_00037;product=hypothetical protein
NZ_CABFPH010000001.1	Prodigal:002006	CDS	38655	39509	.	-	0	ID=ACANDFIF_00038;eC_number=2.6.1.21;Name=dat;gene=dat;inference=ab initio prediction:Prodigal:002006,similar to AA sequence:UniProtKB:P99090;locus_tag=ACANDFIF_00038;product=D-alanine aminotransferase
NZ_CABFPH010000001.1	Prodigal:002006	CDS	39571	40878	.	-	0	ID=ACANDFIF_00039;eC_number=4.3.2.2;Name=purB;db_xref=COG:COG0015;gene=purB;inference=ab initio prediction:Prodigal:002006,similar to AA sequence:UniProtKB:P12047;locus_tag=ACANDFIF_00039;product=Adenylosuccinate lyase
NZ_CABFPH010000001.1	Prodigal:002006	CDS	41262	43433	.	+	0	ID=ACANDFIF_00040;Name=bfrD;db_xref=COG:COG4774;gene=bfrD;inference=ab initio prediction:Prodigal:002006,similar to AA sequence:UniProtKB:P81549;locus_tag=ACANDFIF_00040;product=putative TonB-dependent receptor BfrD
NZ_CABFPH010000001.1	Prodigal:002006	CDS	43576	43953	.	-	0	ID=ACANDFIF_00041;inference=ab initio prediction:Prodigal:002006;locus_tag=ACANDFIF_00041;product=hypothetical protein
NZ_CABFPH010000001.1	Prodigal:002006	CDS	44079	45317	.	-	0	ID=ACANDFIF_00042;eC_number=6.3.5.5;Name=carA;db_xref=COG:COG0505;gene=carA;inference=ab initio prediction:Prodigal:002006,similar to AA sequence:UniProtKB:P0A6F1;locus_tag=ACANDFIF_00042;product=Carbamoyl-phosphate synthase small chain
NZ_CABFPH010000001.1	Prodigal:002006	CDS	45507	45968	.	+	0	ID=ACANDFIF_00043;Name=yqeY;db_xref=COG:COG1610;gene=yqeY;inference=ab initio prediction:Prodigal:002006,similar to AA sequence:UniProtKB:P54464;locus_tag=ACANDFIF_00043;product=putative protein YqeY
NZ_CABFPH010000001.1	Prodigal:002006	CDS	46106	48013	.	+	0	ID=ACANDFIF_00044;eC_number=2.7.7.-;Name=dnaG;gene=dnaG;inference=ab initio prediction:Prodigal:002006,protein motif:HAMAP:MF_00974;locus_tag=ACANDFIF_00044;product=DNA primase
NZ_CABFPH010000001.1	Prodigal:002006	CDS	48209	50203	.	+	0	ID=ACANDFIF_00045;Name=rpoD;db_xref=COG:COG0568;gene=rpoD;inference=ab initio prediction:Prodigal:002006,similar to AA sequence:UniProtKB:Q2K619;locus_tag=ACANDFIF_00045;product=RNA polymerase sigma factor RpoD
NZ_CABFPH010000001.1	Prodigal:002006	CDS	50210	51517	.	-	0	ID=ACANDFIF_00046;Name=nanT_1;gene=nanT_1;inference=ab initio prediction:Prodigal:002006,protein motif:HAMAP:MF_01238;locus_tag=ACANDFIF_00046;product=Sialic acid transporter NanT
NZ_CABFPH010000001.1	Prodigal:002006	CDS	51538	52545	.	-	0	ID=ACANDFIF_00047;Name=rhaS_1;gene=rhaS_1;inference=ab initio prediction:Prodigal:002006,protein motif:HAMAP:MF_01534;locus_tag=ACANDFIF_00047;product=HTH-type transcriptional activator RhaS
NZ_CABFPH010000001.1	Prodigal:002006	CDS	52882	54132	.	+	0	ID=ACANDFIF_00048;inference=ab initio prediction:Prodigal:002006;locus_tag=ACANDFIF_00048;product=hypothetical protein
NZ_CABFPH010000001.1	Prodigal:002006	CDS	54355	55581	.	+	0	ID=ACANDFIF_00049;eC_number=1.4.99.5;Name=hcnC;db_xref=COG:COG0665;gene=hcnC;inference=ab initio prediction:Prodigal:002006,similar to AA sequence:UniProtKB:G3XD12;locus_tag=ACANDFIF_00049;product=Hydrogen cyanide synthase subunit HcnC
NZ_CABFPH010000001.1	Prodigal:002006	CDS	55578	55790	.	+	0	ID=ACANDFIF_00050;Name=thiS;gene=thiS;inference=ab initio prediction:Prodigal:002006,similar to AA sequence:UniProtKB:Q72KL7;locus_tag=ACANDFIF_00050;product=Sulfur carrier protein ThiS
NZ_CABFPH010000001.1	Prodigal:002006	CDS	55794	56612	.	+	0	ID=ACANDFIF_00051;eC_number=2.8.1.10;Name=thiG;db_xref=COG:COG2022;gene=thiG;inference=ab initio prediction:Prodigal:002006,similar to AA sequence:UniProtKB:Q9I6B4;locus_tag=ACANDFIF_00051;product=Thiazole synthase
NZ_CABFPH010000001.1	Prodigal:002006	CDS	56715	57392	.	+	0	ID=ACANDFIF_00052;eC_number=2.5.1.3;Name=thiE_1;gene=thiE_1;inference=ab initio prediction:Prodigal:002006,similar to AA sequence:UniProtKB:P66919;locus_tag=ACANDFIF_00052;product=Thiamine-phosphate synthase
NZ_CABFPH010000001.1	Prodigal:002006	CDS	57403	58158	.	-	0	ID=ACANDFIF_00053;inference=ab initio prediction:Prodigal:002006;locus_tag=ACANDFIF_00053;product=hypothetical protein
NZ_CABFPH010000001.1	Prodigal:002006	CDS	58219	59046	.	-	0	ID=ACANDFIF_00054;db_xref=COG:COG1305;inference=ab initio prediction:Prodigal:002006,similar to AA sequence:UniProtKB:P9WL93;locus_tag=ACANDFIF_00054;product=putative protein
NZ_CABFPH010000001.1	Prodigal:002006	CDS	59150	60094	.	-	0	ID=ACANDFIF_00055;inference=ab initio prediction:Prodigal:002006;locus_tag=ACANDFIF_00055;product=hypothetical protein
NZ_CABFPH010000001.1	Prodigal:002006	CDS	60168	61607	.	-	0	ID=ACANDFIF_00056;db_xref=COG:COG2308;inference=ab initio prediction:Prodigal:002006,similar to AA sequence:UniProtKB:P9WLA9;locus_tag=ACANDFIF_00056;product=putative protein
NZ_CABFPH010000001.1	Prodigal:002006	CDS	61700	62434	.	-	0	ID=ACANDFIF_00057;inference=ab initio prediction:Prodigal:002006,similar to AA sequence:UniProtKB:P72255;locus_tag=ACANDFIF_00057;note=UPF0758 protein;product=hypothetical protein
NZ_CABFPH010000001.1	Prodigal:002006	CDS	62436	63185	.	-	0	ID=ACANDFIF_00058;eC_number=3.4.11.18;Name=map_1;db_xref=COG:COG0024;gene=map_1;inference=ab initio prediction:Prodigal:002006,similar to AA sequence:UniProtKB:Q9ZCD3;locus_tag=ACANDFIF_00058;product=Methionine aminopeptidase
NZ_CABFPH010000001.1	Prodigal:002006	CDS	63472	63729	.	+	0	ID=ACANDFIF_00059;inference=ab initio prediction:Prodigal:002006;locus_tag=ACANDFIF_00059;product=hypothetical protein
NZ_CABFPH010000001.1	Prodigal:002006	CDS	63748	64929	.	+	0	ID=ACANDFIF_00060;eC_number=1.14.13.24;Name=mhbM;db_xref=COG:COG0654;gene=mhbM;inference=ab initio prediction:Prodigal:002006,similar to AA sequence:UniProtKB:Q5EXK1;locus_tag=ACANDFIF_00060;product=3-hydroxybenzoate 6-hydroxylase
NZ_CABFPH010000001.1	Aragorn:001002	tRNA	64976	65062	.	+	.	ID=ACANDFIF_00061;inference=COORDINATES:profile:Aragorn:001002;locus_tag=ACANDFIF_00061;product=tRNA-Leu(taa)
NZ_CABFPH010000001.1	Prodigal:002006	CDS	65245	65523	.	+	0	ID=ACANDFIF_00062;inference=ab initio prediction:Prodigal:002006;locus_tag=ACANDFIF_00062;product=hypothetical protein
NZ_CABFPH010000001.1	Prodigal:002006	CDS	65677	67047	.	-	0	ID=ACANDFIF_00063;db_xref=COG:COG2239;inference=ab initio prediction:Prodigal:002006,similar to AA sequence:UniProtKB:Q5SMG8;locus_tag=ACANDFIF_00063;product=Magnesium transporter MgtE
NZ_CABFPH010000001.1	Prodigal:002006	CDS	67455	67544	.	+	0	ID=ACANDFIF_00064;Name=pqqA_1;gene=pqqA_1;inference=ab initio prediction:Prodigal:002006,protein motif:HAMAP:MF_00656;locus_tag=ACANDFIF_00064;product=Coenzyme PQQ synthesis protein A
NZ_CABFPH010000001.1	Prodigal:002006	CDS	67609	67698	.	+	0	ID=ACANDFIF_00065;Name=pqqA_2;gene=pqqA_2;inference=ab initio prediction:Prodigal:002006,protein motif:HAMAP:MF_00656;locus_tag=ACANDFIF_00065;product=Coenzyme PQQ synthesis protein A
NZ_CABFPH010000001.1	Prodigal:002006	CDS	67845	68357	.	-	0	ID=ACANDFIF_00066;inference=ab initio prediction:Prodigal:002006;locus_tag=ACANDFIF_00066;product=hypothetical protein
NZ_CABFPH010000001.1	Prodigal:002006	CDS	68518	68928	.	-	0	ID=ACANDFIF_00067;inference=ab initio prediction:Prodigal:002006;locus_tag=ACANDFIF_00067;product=hypothetical protein
NZ_CABFPH010000001.1	Prodigal:002006	CDS	69207	70262	.	+	0	ID=ACANDFIF_00068;eC_number=4.2.1.24;Name=hemB;db_xref=COG:COG0113;gene=hemB;inference=ab initio prediction:Prodigal:002006,similar to AA sequence:UniProtKB:P45622;locus_tag=ACANDFIF_00068;product=Delta-aminolevulinic acid dehydratase
NZ_CABFPH010000001.1	Prodigal:002006	CDS	70259	70633	.	+	0	ID=ACANDFIF_00069;inference=ab initio prediction:Prodigal:002006;locus_tag=ACANDFIF_00069;product=hypothetical protein
NZ_CABFPH010000001.1	Prodigal:002006	CDS	70747	71235	.	+	0	ID=ACANDFIF_00070;inference=ab initio prediction:Prodigal:002006;locus_tag=ACANDFIF_00070;product=hypothetical protein
NZ_CABFPH010000001.1	Prodigal:002006	CDS	71426	72172	.	+	0	ID=ACANDFIF_00071;eC_number=2.3.2.29;Name=bpt;db_xref=COG:COG2935;gene=bpt;inference=ab initio prediction:Prodigal:002006,similar to AA sequence:UniProtKB:Q983E4;locus_tag=ACANDFIF_00071;product=Aspartate/glutamate leucyltransferase
NZ_CABFPH010000001.1	Prodigal:002006	CDS	72289	73812	.	+	0	ID=ACANDFIF_00072;eC_number=2.7.-.-;Name=sasA_1;gene=sasA_1;inference=ab initio prediction:Prodigal:002006,protein motif:HAMAP:MF_01837;locus_tag=ACANDFIF_00072;product=Adaptive-response sensory-kinase SasA
NZ_CABFPH010000001.1	Prodigal:002006	CDS	73802	74410	.	+	0	ID=ACANDFIF_00073;Name=fixJ_1;gene=fixJ_1;inference=ab initio prediction:Prodigal:002006,similar to AA sequence:UniProtKB:P10958;locus_tag=ACANDFIF_00073;product=Transcriptional regulatory protein FixJ
NZ_CABFPH010000001.1	Prodigal:002006	CDS	74589	74963	.	+	0	ID=ACANDFIF_00074;Name=fixJ_2;gene=fixJ_2;inference=ab initio prediction:Prodigal:002006,similar to AA sequence:UniProtKB:P10958;locus_tag=ACANDFIF_00074;product=Transcriptional regulatory protein FixJ
NZ_CABFPH010000001.1	Prodigal:002006	CDS	75094	75756	.	+	0	ID=ACANDFIF_00075;Name=fixK_1;db_xref=COG:COG0664;gene=fixK_1;inference=ab initio prediction:Prodigal:002006,similar to AA sequence:UniProtKB:P26488;locus_tag=ACANDFIF_00075;product=Nitrogen fixation regulation protein FixK
NZ_CABFPH010000001.1	Prodigal:002006	CDS	75852	76067	.	+	0	ID=ACANDFIF_00076;inference=ab initio prediction:Prodigal:002006;locus_tag=ACANDFIF_00076;product=hypothetical protein
NZ_CABFPH010000001.1	Prodigal:002006	CDS	76162	76854	.	+	0	ID=ACANDFIF_00077;Name=sapB;db_xref=COG:COG1285;gene=sapB;inference=ab initio prediction:Prodigal:002006,similar to AA sequence:UniProtKB:Q45514;locus_tag=ACANDFIF_00077;product=Protein SapB
NZ_CABFPH010000001.1	Prodigal:002006	CDS	76904	78382	.	-	0	ID=ACANDFIF_00078;Name=bdlA_1;db_xref=COG:COG0840;gene=bdlA_1;inference=ab initio prediction:Prodigal:002006,similar to AA sequence:UniProtKB:Q9I3S1;locus_tag=ACANDFIF_00078;product=Biofilm dispersion protein BdlA
NZ_CABFPH010000001.1	Prodigal:002006	CDS	78647	80674	.	-	0	ID=ACANDFIF_00079;eC_number=6.1.1.3;Name=thrS;db_xref=COG:COG0441;gene=thrS;inference=ab initio prediction:Prodigal:002006,similar to AA sequence:UniProtKB:P0A8M3;locus_tag=ACANDFIF_00079;product=Threonine--tRNA ligase
NZ_CABFPH010000001.1	Prodigal:002006	CDS	80809	82185	.	-	0	ID=ACANDFIF_00080;eC_number=2.1.1.176;Name=rsmB_1;db_xref=COG:COG0144;gene=rsmB_1;inference=ab initio prediction:Prodigal:002006,similar to AA sequence:UniProtKB:P36929;locus_tag=ACANDFIF_00080;product=Ribosomal RNA small subunit methyltransferase B
NZ_CABFPH010000001.1	Prodigal:002006	CDS	82257	82469	.	+	0	ID=ACANDFIF_00081;inference=ab initio prediction:Prodigal:002006;locus_tag=ACANDFIF_00081;product=hypothetical protein
NZ_CABFPH010000001.1	Prodigal:002006	CDS	82613	83890	.	+	0	ID=ACANDFIF_00082;eC_number=1.8.5.-;Name=msrP_1;gene=msrP_1;inference=ab initio prediction:Prodigal:002006,protein motif:HAMAP:MF_01206;locus_tag=ACANDFIF_00082;product=Protein-methionine-sulfoxide reductase catalytic subunit MsrP
NZ_CABFPH010000001.1	Prodigal:002006	CDS	83871	84422	.	+	0	ID=ACANDFIF_00083;inference=ab initio prediction:Prodigal:002006;locus_tag=ACANDFIF_00083;product=hypothetical protein
NZ_CABFPH010000001.1	Prodigal:002006	CDS	84457	85458	.	-	0	ID=ACANDFIF_00084;inference=ab initio prediction:Prodigal:002006;locus_tag=ACANDFIF_00084;product=hypothetical protein
NZ_CABFPH010000001.1	Prodigal:002006	CDS	85556	87172	.	-	0	ID=ACANDFIF_00085;eC_number=2.2.1.6;Name=ilvG_1;db_xref=COG:COG0028;gene=ilvG_1;inference=ab initio prediction:Prodigal:002006,similar to AA sequence:UniProtKB:P9WG39;locus_tag=ACANDFIF_00085;product=Acetolactate synthase large subunit IlvG
NZ_CABFPH010000001.1	Prodigal:002006	CDS	87740	88996	.	+	0	ID=ACANDFIF_00086;Name=ydhP;db_xref=COG:COG2814;gene=ydhP;inference=ab initio prediction:Prodigal:002006,similar to AA sequence:UniProtKB:P77389;locus_tag=ACANDFIF_00086;product=Inner membrane transport protein YdhP
NZ_CABFPH010000001.1	Prodigal:002006	CDS	89422	91467	.	+	0	ID=ACANDFIF_00087;eC_number=2.7.11.1;Name=pknD_1;gene=pknD_1;inference=ab initio prediction:Prodigal:002006,protein motif:HAMAP:MF_01957;locus_tag=ACANDFIF_00087;product=Serine/threonine-protein kinase PknD
NZ_CABFPH010000001.1	Prodigal:002006	CDS	91526	92029	.	+	0	ID=ACANDFIF_00088;inference=ab initio prediction:Prodigal:002006;locus_tag=ACANDFIF_00088;product=hypothetical protein
NZ_CABFPH010000001.1	Prodigal:002006	CDS	92213	93133	.	-	0	ID=ACANDFIF_00089;inference=ab initio prediction:Prodigal:002006;locus_tag=ACANDFIF_00089;product=hypothetical protein
NZ_CABFPH010000001.1	Prodigal:002006	CDS	93365	93610	.	+	0	ID=ACANDFIF_00090;inference=ab initio prediction:Prodigal:002006;locus_tag=ACANDFIF_00090;product=hypothetical protein
NZ_CABFPH010000001.1	Aragorn:001002	tRNA	94062	94150	.	+	.	ID=ACANDFIF_00091;inference=COORDINATES:profile:Aragorn:001002;locus_tag=ACANDFIF_00091;product=tRNA-SeC(tca)
NZ_CABFPH010000001.1	Prodigal:002006	CDS	95239	95562	.	-	0	ID=ACANDFIF_00092;inference=ab initio prediction:Prodigal:002006;locus_tag=ACANDFIF_00092;product=hypothetical protein
NZ_CABFPH010000001.1	Prodigal:002006	CDS	95580	95711	.	-	0	ID=ACANDFIF_00093;inference=ab initio prediction:Prodigal:002006;locus_tag=ACANDFIF_00093;product=hypothetical protein
NZ_CABFPH010000001.1	Prodigal:002006	CDS	95974	98397	.	+	0	ID=ACANDFIF_00094;eC_number=2.7.-.-;Name=sasA_2;gene=sasA_2;inference=ab initio prediction:Prodigal:002006,protein motif:HAMAP:MF_01837;locus_tag=ACANDFIF_00094;product=Adaptive-response sensory-kinase SasA
NZ_CABFPH010000001.1	Prodigal:002006	CDS	98397	99755	.	+	0	ID=ACANDFIF_00095;Name=ugpB;db_xref=COG:COG1653;gene=ugpB;inference=ab initio prediction:Prodigal:002006,similar to AA sequence:UniProtKB:P0AG80;locus_tag=ACANDFIF_00095;product=sn-glycerol-3-phosphate-binding periplasmic protein UgpB
NZ_CABFPH010000001.1	Prodigal:002006	CDS	99944	100141	.	-	0	ID=ACANDFIF_00096;inference=ab initio prediction:Prodigal:002006;locus_tag=ACANDFIF_00096;product=hypothetical protein
NZ_CABFPH010000001.1	Prodigal:002006	CDS	100152	100379	.	-	0	ID=ACANDFIF_00097;inference=ab initio prediction:Prodigal:002006;locus_tag=ACANDFIF_00097;product=hypothetical protein
NZ_CABFPH010000001.1	Prodigal:002006	CDS	100599	102344	.	-	0	ID=ACANDFIF_00098;eC_number=2.7.-.-;Name=sasA_3;gene=sasA_3;inference=ab initio prediction:Prodigal:002006,protein motif:HAMAP:MF_01837;locus_tag=ACANDFIF_00098;product=Adaptive-response sensory-kinase SasA
NZ_CABFPH010000001.1	Prodigal:002006	CDS	102631	103368	.	+	0	ID=ACANDFIF_00099;Name=ompR_1;gene=ompR_1;inference=ab initio prediction:Prodigal:002006,similar to AA sequence:UniProtKB:P0AA16;locus_tag=ACANDFIF_00099;product=Transcriptional regulatory protein OmpR
NZ_CABFPH010000001.1	Prodigal:002006	CDS	103568	104164	.	-	0	ID=ACANDFIF_00100;inference=ab initio prediction:Prodigal:002006;locus_tag=ACANDFIF_00100;product=hypothetical protein
NZ_CABFPH010000001.1	Prodigal:002006	CDS	104301	104771	.	+	0	ID=ACANDFIF_00101;eC_number=1.17.2.1;Name=nicA;db_xref=COG:COG2080;gene=nicA;inference=ab initio prediction:Prodigal:002006,similar to AA sequence:UniProtKB:Q88FX9;locus_tag=ACANDFIF_00101;product=Nicotinate dehydrogenase subunit A
NZ_CABFPH010000001.1	Prodigal:002006	CDS	104786	107011	.	+	0	ID=ACANDFIF_00102;eC_number=1.17.2.1;Name=nicB;db_xref=COG:COG1529;gene=nicB;inference=ab initio prediction:Prodigal:002006,similar to AA sequence:UniProtKB:Q88FX8;locus_tag=ACANDFIF_00102;product=Nicotinate dehydrogenase subunit B
NZ_CABFPH010000001.1	Prodigal:002006	CDS	107092	107949	.	-	0	ID=ACANDFIF_00103;eC_number=1.11.1.6;Name=ydbD_1;db_xref=COG:COG3546;gene=ydbD_1;inference=ab initio prediction:Prodigal:002006,similar to AA sequence:UniProtKB:P80878;locus_tag=ACANDFIF_00103;product=putative manganese catalase
NZ_CABFPH010000001.1	Prodigal:002006	CDS	108176	109591	.	-	0	ID=ACANDFIF_00104;eC_number=4.2.1.2;Name=fumC_1;db_xref=COG:COG0114;gene=fumC_1;inference=ab initio prediction:Prodigal:002006,similar to AA sequence:UniProtKB:Q92PB6;locus_tag=ACANDFIF_00104;product=Fumarate hydratase class II
NZ_CABFPH010000001.1	Prodigal:002006	CDS	109664	111016	.	-	0	ID=ACANDFIF_00105;Name=dctA2_1;db_xref=COG:COG1301;gene=dctA2_1;inference=ab initio prediction:Prodigal:002006,similar to AA sequence:UniProtKB:Q9I4F5;locus_tag=ACANDFIF_00105;product=C4-dicarboxylate transport protein 2
NZ_CABFPH010000001.1	Prodigal:002006	CDS	111119	112492	.	-	0	ID=ACANDFIF_00106;eC_number=5.5.1.2;Name=pcaB;db_xref=COG:COG0015;gene=pcaB;inference=ab initio prediction:Prodigal:002006,similar to AA sequence:UniProtKB:Q59092;locus_tag=ACANDFIF_00106;product=3-carboxy-cis%2Ccis-muconate cycloisomerase
NZ_CABFPH010000001.1	Prodigal:002006	CDS	112612	113403	.	+	0	ID=ACANDFIF_00107;Name=frlR;db_xref=COG:COG2188;gene=frlR;inference=ab initio prediction:Prodigal:002006,similar to AA sequence:UniProtKB:P45544;locus_tag=ACANDFIF_00107;product=putative fructoselysine utilization operon transcriptional repressor
NZ_CABFPH010000001.1	Prodigal:002006	CDS	113766	114500	.	+	0	ID=ACANDFIF_00108;Name=ompR_2;gene=ompR_2;inference=ab initio prediction:Prodigal:002006,similar to AA sequence:UniProtKB:P0AA16;locus_tag=ACANDFIF_00108;product=Transcriptional regulatory protein OmpR
NZ_CABFPH010000001.1	Prodigal:002006	CDS	114500	115873	.	+	0	ID=ACANDFIF_00109;eC_number=2.7.-.-;Name=sasA_4;gene=sasA_4;inference=ab initio prediction:Prodigal:002006,protein motif:HAMAP:MF_01837;locus_tag=ACANDFIF_00109;product=Adaptive-response sensory-kinase SasA
NZ_CABFPH010000001.1	Prodigal:002006	CDS	116050	116313	.	+	0	ID=ACANDFIF_00110;inference=ab initio prediction:Prodigal:002006;locus_tag=ACANDFIF_00110;product=hypothetical protein
NZ_CABFPH010000001.1	Prodigal:002006	CDS	116374	116709	.	+	0	ID=ACANDFIF_00111;inference=ab initio prediction:Prodigal:002006;locus_tag=ACANDFIF_00111;product=hypothetical protein
NZ_CABFPH010000001.1	Prodigal:002006	CDS	117248	118156	.	-	0	ID=ACANDFIF_00112;Name=gltI_1;db_xref=COG:COG0834;gene=gltI_1;inference=ab initio prediction:Prodigal:002006,similar to AA sequence:UniProtKB:P37902;locus_tag=ACANDFIF_00112;product=Glutamate/aspartate import solute-binding protein
NZ_CABFPH010000001.1	Prodigal:002006	CDS	118202	119521	.	-	0	ID=ACANDFIF_00113;eC_number=4.1.1.64;Name=dgdA;gene=dgdA;inference=ab initio prediction:Prodigal:002006,similar to AA sequence:UniProtKB:P16932;locus_tag=ACANDFIF_00113;product=2%2C2-dialkylglycine decarboxylase
NZ_CABFPH010000001.1	Prodigal:002006	CDS	119708	120640	.	+	0	ID=ACANDFIF_00114;Name=gcvA_1;gene=gcvA_1;inference=ab initio prediction:Prodigal:002006,similar to AA sequence:UniProtKB:P0A9F6;locus_tag=ACANDFIF_00114;product=Glycine cleavage system transcriptional activator
NZ_CABFPH010000001.1	Prodigal:002006	CDS	120853	121236	.	-	0	ID=ACANDFIF_00115;inference=ab initio prediction:Prodigal:002006;locus_tag=ACANDFIF_00115;product=hypothetical protein
NZ_CABFPH010000001.1	Prodigal:002006	CDS	121703	123733	.	+	0	ID=ACANDFIF_00116;inference=ab initio prediction:Prodigal:002006;locus_tag=ACANDFIF_00116;product=hypothetical protein
NZ_CABFPH010000001.1	Prodigal:002006	CDS	124205	124522	.	+	0	ID=ACANDFIF_00117;inference=ab initio prediction:Prodigal:002006;locus_tag=ACANDFIF_00117;product=hypothetical protein
NZ_CABFPH010000001.1	Prodigal:002006	CDS	124671	124973	.	+	0	ID=ACANDFIF_00118;inference=ab initio prediction:Prodigal:002006;locus_tag=ACANDFIF_00118;product=hypothetical protein
NZ_CABFPH010000001.1	Prodigal:002006	CDS	125084	125398	.	+	0	ID=ACANDFIF_00119;inference=ab initio prediction:Prodigal:002006;locus_tag=ACANDFIF_00119;product=hypothetical protein
NZ_CABFPH010000001.1	Prodigal:002006	CDS	125611	126576	.	-	0	ID=ACANDFIF_00120;inference=ab initio prediction:Prodigal:002006;locus_tag=ACANDFIF_00120;product=hypothetical protein
NZ_CABFPH010000001.1	Prodigal:002006	CDS	126560	127366	.	-	0	ID=ACANDFIF_00121;Name=fepC;db_xref=COG:COG1120;gene=fepC;inference=ab initio prediction:Prodigal:002006,similar to AA sequence:UniProtKB:P23878;locus_tag=ACANDFIF_00121;product=Ferric enterobactin transport ATP-binding protein FepC
NZ_CABFPH010000001.1	Prodigal:002006	CDS	127363	128409	.	-	0	ID=ACANDFIF_00122;Name=fecD;db_xref=COG:COG0609;gene=fecD;inference=ab initio prediction:Prodigal:002006,similar to AA sequence:UniProtKB:P15029;locus_tag=ACANDFIF_00122;product=Fe(3+) dicitrate transport system permease protein FecD
NZ_CABFPH010000001.1	Prodigal:002006	CDS	128409	129251	.	-	0	ID=ACANDFIF_00123;inference=ab initio prediction:Prodigal:002006;locus_tag=ACANDFIF_00123;product=hypothetical protein
NZ_CABFPH010000001.1	Prodigal:002006	CDS	129259	131247	.	-	0	ID=ACANDFIF_00124;Name=btuB_1;db_xref=COG:COG4206;gene=btuB_1;inference=ab initio prediction:Prodigal:002006,similar to AA sequence:UniProtKB:P06129;locus_tag=ACANDFIF_00124;product=Vitamin B12 transporter BtuB
NZ_CABFPH010000001.1	Prodigal:002006	CDS	132215	134323	.	+	0	ID=ACANDFIF_00125;Name=cntO_1;db_xref=COG:COG1629;gene=cntO_1;inference=ab initio prediction:Prodigal:002006,similar to AA sequence:UniProtKB:Q9HUX3;locus_tag=ACANDFIF_00125;product=Metal-pseudopaline receptor CntO
NZ_CABFPH010000001.1	Prodigal:002006	CDS	134323	135501	.	+	0	ID=ACANDFIF_00126;inference=ab initio prediction:Prodigal:002006;locus_tag=ACANDFIF_00126;product=hypothetical protein
NZ_CABFPH010000001.1	Prodigal:002006	CDS	135851	136378	.	+	0	ID=ACANDFIF_00127;inference=ab initio prediction:Prodigal:002006;locus_tag=ACANDFIF_00127;product=hypothetical protein
NZ_CABFPH010000001.1	Prodigal:002006	CDS	136395	136865	.	-	0	ID=ACANDFIF_00128;Name=decR_1;db_xref=COG:COG1522;gene=decR_1;inference=ab initio prediction:Prodigal:002006,similar to AA sequence:UniProtKB:P0ACJ5;locus_tag=ACANDFIF_00128;product=DNA-binding transcriptional activator DecR
NZ_CABFPH010000001.1	Prodigal:002006	CDS	137269	138030	.	+	0	ID=ACANDFIF_00129;inference=ab initio prediction:Prodigal:002006;locus_tag=ACANDFIF_00129;product=hypothetical protein
NZ_CABFPH010000001.1	Prodigal:002006	CDS	138027	138788	.	+	0	ID=ACANDFIF_00130;eC_number=3.6.3.-;Name=ssuB_1;db_xref=COG:COG1116;gene=ssuB_1;inference=ab initio prediction:Prodigal:002006,similar to AA sequence:UniProtKB:P97027;locus_tag=ACANDFIF_00130;product=Aliphatic sulfonates import ATP-binding protein SsuB
NZ_CABFPH010000001.1	Prodigal:002006	CDS	138788	139606	.	+	0	ID=ACANDFIF_00131;Name=ssuC_1;db_xref=COG:COG0600;gene=ssuC_1;inference=ab initio prediction:Prodigal:002006,similar to AA sequence:UniProtKB:P40401;locus_tag=ACANDFIF_00131;product=Putative aliphatic sulfonates transport permease protein SsuC
NZ_CABFPH010000001.1	Prodigal:002006	CDS	139704	140651	.	+	0	ID=ACANDFIF_00132;inference=ab initio prediction:Prodigal:002006;locus_tag=ACANDFIF_00132;product=hypothetical protein
NZ_CABFPH010000001.1	Prodigal:002006	CDS	140707	141723	.	+	0	ID=ACANDFIF_00133;eC_number=1.3.1.86;Name=ccr_1;gene=ccr_1;inference=ab initio prediction:Prodigal:002006,similar to AA sequence:UniProtKB:Q53865;locus_tag=ACANDFIF_00133;product=Crotonyl-CoA reductase
NZ_CABFPH010000001.1	Prodigal:002006	CDS	141736	142155	.	+	0	ID=ACANDFIF_00134;inference=ab initio prediction:Prodigal:002006;locus_tag=ACANDFIF_00134;product=hypothetical protein
NZ_CABFPH010000001.1	Prodigal:002006	CDS	142152	142967	.	+	0	ID=ACANDFIF_00135;inference=ab initio prediction:Prodigal:002006;locus_tag=ACANDFIF_00135;product=hypothetical protein
NZ_CABFPH010000001.1	Prodigal:002006	CDS	142964	144475	.	+	0	ID=ACANDFIF_00136;eC_number=6.2.1.3;Name=lcfB_2;db_xref=COG:COG0318;gene=lcfB_2;inference=ab initio prediction:Prodigal:002006,similar to AA sequence:UniProtKB:O07610;locus_tag=ACANDFIF_00136;product=Long-chain-fatty-acid--CoA ligase
NZ_CABFPH010000001.1	Prodigal:002006	CDS	144550	145647	.	+	0	ID=ACANDFIF_00137;inference=ab initio prediction:Prodigal:002006;locus_tag=ACANDFIF_00137;product=hypothetical protein
NZ_CABFPH010000001.1	Prodigal:002006	CDS	145644	146447	.	+	0	ID=ACANDFIF_00138;eC_number=7.3.2.4;Name=nrtD_1;db_xref=COG:COG1116;gene=nrtD_1;inference=ab initio prediction:Prodigal:002006,similar to AA sequence:UniProtKB:P38046;locus_tag=ACANDFIF_00138;product=Nitrate import ATP-binding protein NrtD
NZ_CABFPH010000001.1	Prodigal:002006	CDS	146444	147229	.	+	0	ID=ACANDFIF_00139;Name=ribX_2;gene=ribX_2;inference=ab initio prediction:Prodigal:002006,similar to AA sequence:UniProtKB:A9WGD1;locus_tag=ACANDFIF_00139;product=Riboflavin transport system permease protein RibX
NZ_CABFPH010000001.1	Prodigal:002006	CDS	147245	148702	.	+	0	ID=ACANDFIF_00140;eC_number=6.3.5.7;Name=gatA_1;db_xref=COG:COG0154;gene=gatA_1;inference=ab initio prediction:Prodigal:002006,similar to AA sequence:UniProtKB:Q9HVT8;locus_tag=ACANDFIF_00140;product=Glutamyl-tRNA(Gln) amidotransferase subunit A
NZ_CABFPH010000001.1	Prodigal:002006	CDS	148821	149768	.	-	0	ID=ACANDFIF_00141;eC_number=1.14.12.7;Name=pht2;gene=pht2;inference=ab initio prediction:Prodigal:002006,similar to AA sequence:UniProtKB:Q05182;locus_tag=ACANDFIF_00141;product=Phthalate 4%2C5-dioxygenase oxygenase reductase subunit
NZ_CABFPH010000001.1	Prodigal:002006	CDS	149772	150341	.	-	0	ID=ACANDFIF_00142;inference=ab initio prediction:Prodigal:002006;locus_tag=ACANDFIF_00142;product=hypothetical protein
NZ_CABFPH010000001.1	Prodigal:002006	CDS	150338	150733	.	-	0	ID=ACANDFIF_00143;eC_number=3.5.99.10;Name=ridA;db_xref=COG:COG0251;gene=ridA;inference=ab initio prediction:Prodigal:002006,similar to AA sequence:UniProtKB:Q7CP78;locus_tag=ACANDFIF_00143;product=2-iminobutanoate/2-iminopropanoate deaminase
NZ_CABFPH010000001.1	Prodigal:002006	CDS	150851	152203	.	-	0	ID=ACANDFIF_00144;Name=abaF;gene=abaF;inference=ab initio prediction:Prodigal:002006,similar to AA sequence:UniProtKB:P0DPR5;locus_tag=ACANDFIF_00144;product=Fosfomycin resistance protein AbaF
NZ_CABFPH010000001.1	Prodigal:002006	CDS	152378	152989	.	-	0	ID=ACANDFIF_00145;Name=sutR_1;db_xref=COG:COG1396;gene=sutR_1;inference=ab initio prediction:Prodigal:002006,similar to AA sequence:UniProtKB:P77626;locus_tag=ACANDFIF_00145;product=HTH-type transcriptional regulator SutR
NZ_CABFPH010000001.1	Prodigal:002006	CDS	153066	153728	.	+	0	ID=ACANDFIF_00146;eC_number=4.2.1.103;Name=inhA_1;gene=inhA_1;inference=ab initio prediction:Prodigal:002006,similar to AA sequence:UniProtKB:Q8G9F9;locus_tag=ACANDFIF_00146;product=Isonitrile hydratase
NZ_CABFPH010000001.1	Prodigal:002006	CDS	153885	155177	.	-	0	ID=ACANDFIF_00147;Name=proP_1;gene=proP_1;inference=ab initio prediction:Prodigal:002006,similar to AA sequence:UniProtKB:P0C0L7;locus_tag=ACANDFIF_00147;product=Proline/betaine transporter
NZ_CABFPH010000001.1	Prodigal:002006	CDS	155383	156456	.	-	0	ID=ACANDFIF_00148;inference=ab initio prediction:Prodigal:002006;locus_tag=ACANDFIF_00148;product=hypothetical protein
NZ_CABFPH010000001.1	Prodigal:002006	CDS	156566	157231	.	+	0	ID=ACANDFIF_00149;Name=tctD;db_xref=COG:COG0745;gene=tctD;inference=ab initio prediction:Prodigal:002006,similar to AA sequence:UniProtKB:P0CL17;locus_tag=ACANDFIF_00149;product=Transcriptional regulatory protein tctD
NZ_CABFPH010000001.1	Prodigal:002006	CDS	157243	158628	.	+	0	ID=ACANDFIF_00150;eC_number=2.7.-.-;Name=sasA_5;gene=sasA_5;inference=ab initio prediction:Prodigal:002006,protein motif:HAMAP:MF_01837;locus_tag=ACANDFIF_00150;product=Adaptive-response sensory-kinase SasA
NZ_CABFPH010000001.1	Prodigal:002006	CDS	158993	159922	.	-	0	ID=ACANDFIF_00151;inference=ab initio prediction:Prodigal:002006;locus_tag=ACANDFIF_00151;product=hypothetical protein
NZ_CABFPH010000001.1	Prodigal:002006	CDS	159968	160315	.	-	0	ID=ACANDFIF_00152;inference=ab initio prediction:Prodigal:002006;locus_tag=ACANDFIF_00152;product=hypothetical protein
NZ_CABFPH010000001.1	Prodigal:002006	CDS	160312	160917	.	-	0	ID=ACANDFIF_00153;eC_number=3.1.3.3;Name=pspB;db_xref=COG:COG0406;gene=pspB;inference=ab initio prediction:Prodigal:002006,similar to AA sequence:UniProtKB:D3DFP8;locus_tag=ACANDFIF_00153;product=Putative phosphoserine phosphatase 2
NZ_CABFPH010000001.1	Prodigal:002006	CDS	160914	162014	.	-	0	ID=ACANDFIF_00154;eC_number=5.5.1.4;Name=ino1;db_xref=COG:COG1260;gene=ino1;inference=ab initio prediction:Prodigal:002006,similar to AA sequence:UniProtKB:A0R7G6;locus_tag=ACANDFIF_00154;product=Inositol-3-phosphate synthase
NZ_CABFPH010000001.1	Prodigal:002006	CDS	162014	163132	.	-	0	ID=ACANDFIF_00155;eC_number=4.2.1.46;Name=strE;db_xref=COG:COG1088;gene=strE;inference=ab initio prediction:Prodigal:002006,similar to AA sequence:UniProtKB:P29782;locus_tag=ACANDFIF_00155;product=dTDP-glucose 4%2C6-dehydratase
NZ_CABFPH010000001.1	Prodigal:002006	CDS	163129	164337	.	-	0	ID=ACANDFIF_00156;inference=ab initio prediction:Prodigal:002006;locus_tag=ACANDFIF_00156;product=hypothetical protein
NZ_CABFPH010000001.1	Prodigal:002006	CDS	164334	165464	.	-	0	ID=ACANDFIF_00157;inference=ab initio prediction:Prodigal:002006;locus_tag=ACANDFIF_00157;product=hypothetical protein
NZ_CABFPH010000001.1	Prodigal:002006	CDS	165461	166597	.	-	0	ID=ACANDFIF_00158;inference=ab initio prediction:Prodigal:002006;locus_tag=ACANDFIF_00158;product=hypothetical protein
NZ_CABFPH010000001.1	Prodigal:002006	CDS	166594	167706	.	-	0	ID=ACANDFIF_00159;inference=ab initio prediction:Prodigal:002006;locus_tag=ACANDFIF_00159;product=hypothetical protein
NZ_CABFPH010000001.1	Prodigal:002006	CDS	167697	169004	.	-	0	ID=ACANDFIF_00160;eC_number=1.21.98.3;Name=bchE_1;db_xref=COG:COG1032;gene=bchE_1;inference=ab initio prediction:Prodigal:002006,similar to AA sequence:UniProtKB:P26168;locus_tag=ACANDFIF_00160;product=Anaerobic magnesium-protoporphyrin IX monomethyl ester cyclase
NZ_CABFPH010000001.1	Prodigal:002006	CDS	169004	170107	.	-	0	ID=ACANDFIF_00161;eC_number=5.1.3.10;Name=rfbE;db_xref=COG:COG0451;gene=rfbE;inference=ab initio prediction:Prodigal:002006,similar to AA sequence:UniProtKB:P14169;locus_tag=ACANDFIF_00161;product=CDP-paratose 2-epimerase
NZ_CABFPH010000001.1	Prodigal:002006	CDS	170104	171216	.	-	0	ID=ACANDFIF_00162;eC_number=5.1.3.25;Name=wbiB;gene=wbiB;inference=ab initio prediction:Prodigal:002006,similar to AA sequence:UniProtKB:Q2SYH7;locus_tag=ACANDFIF_00162;product=dTDP-L-rhamnose 4-epimerase
NZ_CABFPH010000001.1	Prodigal:002006	CDS	171587	171724	.	+	0	ID=ACANDFIF_00163;inference=ab initio prediction:Prodigal:002006;locus_tag=ACANDFIF_00163;product=hypothetical protein
NZ_CABFPH010000001.1	Prodigal:002006	CDS	171844	172059	.	+	0	ID=ACANDFIF_00164;inference=ab initio prediction:Prodigal:002006;locus_tag=ACANDFIF_00164;product=hypothetical protein
NZ_CABFPH010000001.1	Prodigal:002006	CDS	172300	173868	.	+	0	ID=ACANDFIF_00165;inference=ab initio prediction:Prodigal:002006;locus_tag=ACANDFIF_00165;product=hypothetical protein
NZ_CABFPH010000001.1	Prodigal:002006	CDS	174757	174984	.	+	0	ID=ACANDFIF_00166;inference=ab initio prediction:Prodigal:002006;locus_tag=ACANDFIF_00166;product=hypothetical protein
NZ_CABFPH010000001.1	Prodigal:002006	CDS	175026	175325	.	+	0	ID=ACANDFIF_00167;inference=ab initio prediction:Prodigal:002006;locus_tag=ACANDFIF_00167;product=hypothetical protein
NZ_CABFPH010000001.1	Prodigal:002006	CDS	175943	177040	.	+	0	ID=ACANDFIF_00168;eC_number=1.3.1.115;Name=baiCD;db_xref=COG:COG0446;gene=baiCD;inference=ab initio prediction:Prodigal:002006,similar to AA sequence:UniProtKB:P19410;locus_tag=ACANDFIF_00168;product=3-oxocholoyl-CoA 4-desaturase
NZ_CABFPH010000001.1	Prodigal:002006	CDS	177057	177509	.	-	0	ID=ACANDFIF_00169;inference=ab initio prediction:Prodigal:002006;locus_tag=ACANDFIF_00169;product=hypothetical protein
NZ_CABFPH010000001.1	Prodigal:002006	CDS	177987	178148	.	-	0	ID=ACANDFIF_00170;inference=ab initio prediction:Prodigal:002006;locus_tag=ACANDFIF_00170;product=hypothetical protein
NZ_CABFPH010000002.1	Prodigal:002006	CDS	167	577	.	-	0	ID=ACANDFIF_00171;inference=ab initio prediction:Prodigal:002006;locus_tag=ACANDFIF_00171;product=hypothetical protein
NZ_CABFPH010000002.1	Prodigal:002006	CDS	574	1602	.	-	0	ID=ACANDFIF_00172;eC_number=2.1.1.199;Name=rsmH;db_xref=COG:COG0275;gene=rsmH;inference=ab initio prediction:Prodigal:002006,similar to AA sequence:UniProtKB:P60390;locus_tag=ACANDFIF_00172;product=Ribosomal RNA small subunit methyltransferase H
NZ_CABFPH010000002.1	Prodigal:002006	CDS	2644	2802	.	+	0	ID=ACANDFIF_00173;inference=ab initio prediction:Prodigal:002006;locus_tag=ACANDFIF_00173;product=hypothetical protein
NZ_CABFPH010000002.1	Prodigal:002006	CDS	2823	3263	.	-	0	ID=ACANDFIF_00174;eC_number=4.4.1.5;Name=gloA_1;db_xref=COG:COG0346;gene=gloA_1;inference=ab initio prediction:Prodigal:002006,similar to AA sequence:UniProtKB:P44638;locus_tag=ACANDFIF_00174;product=Lactoylglutathione lyase
NZ_CABFPH010000002.1	Prodigal:002006	CDS	3369	3638	.	-	0	ID=ACANDFIF_00175;inference=ab initio prediction:Prodigal:002006;locus_tag=ACANDFIF_00175;product=hypothetical protein
NZ_CABFPH010000002.1	Prodigal:002006	CDS	3956	4933	.	+	0	ID=ACANDFIF_00176;Name=rhaS_2;gene=rhaS_2;inference=ab initio prediction:Prodigal:002006,protein motif:HAMAP:MF_01534;locus_tag=ACANDFIF_00176;product=HTH-type transcriptional activator RhaS
NZ_CABFPH010000002.1	Prodigal:002006	CDS	5392	8169	.	+	0	ID=ACANDFIF_00177;inference=ab initio prediction:Prodigal:002006;locus_tag=ACANDFIF_00177;product=hypothetical protein
NZ_CABFPH010000002.1	Prodigal:002006	CDS	8166	8681	.	+	0	ID=ACANDFIF_00178;eC_number=1.3.7.9;Name=hcrC;gene=hcrC;inference=ab initio prediction:Prodigal:002006,similar to AA sequence:UniProtKB:O33818;locus_tag=ACANDFIF_00178;product=4-hydroxybenzoyl-CoA reductase subunit gamma
NZ_CABFPH010000002.1	Prodigal:002006	CDS	8722	9303	.	+	0	ID=ACANDFIF_00179;inference=ab initio prediction:Prodigal:002006;locus_tag=ACANDFIF_00179;product=hypothetical protein
NZ_CABFPH010000002.1	Prodigal:002006	CDS	9390	10517	.	+	0	ID=ACANDFIF_00180;inference=ab initio prediction:Prodigal:002006;locus_tag=ACANDFIF_00180;product=hypothetical protein
NZ_CABFPH010000002.1	Prodigal:002006	CDS	10787	11353	.	+	0	ID=ACANDFIF_00181;Name=comR_1;gene=comR_1;inference=ab initio prediction:Prodigal:002006,similar to AA sequence:UniProtKB:P75952;locus_tag=ACANDFIF_00181;product=HTH-type transcriptional repressor ComR
NZ_CABFPH010000002.1	Prodigal:002006	CDS	11555	12607	.	+	0	ID=ACANDFIF_00182;eC_number=3.8.1.5;Name=dhmA_1;gene=dhmA_1;inference=ab initio prediction:Prodigal:002006,protein motif:HAMAP:MF_01230;locus_tag=ACANDFIF_00182;product=Haloalkane dehalogenase
NZ_CABFPH010000002.1	Prodigal:002006	CDS	12591	13112	.	+	0	ID=ACANDFIF_00183;inference=ab initio prediction:Prodigal:002006;locus_tag=ACANDFIF_00183;product=hypothetical protein
NZ_CABFPH010000002.1	Prodigal:002006	CDS	13475	13633	.	-	0	ID=ACANDFIF_00184;inference=ab initio prediction:Prodigal:002006;locus_tag=ACANDFIF_00184;product=hypothetical protein
NZ_CABFPH010000002.1	Prodigal:002006	CDS	13902	14096	.	-	0	ID=ACANDFIF_00185;inference=ab initio prediction:Prodigal:002006;locus_tag=ACANDFIF_00185;product=hypothetical protein
NZ_CABFPH010000002.1	Prodigal:002006	CDS	14614	14823	.	-	0	ID=ACANDFIF_00186;Name=cspA_1;db_xref=COG:COG1278;gene=cspA_1;inference=ab initio prediction:Prodigal:002006,similar to AA sequence:UniProtKB:Q9Z3S6;locus_tag=ACANDFIF_00186;product=Cold shock protein CspA
NZ_CABFPH010000002.1	Prodigal:002006	CDS	15751	16248	.	+	0	ID=ACANDFIF_00187;inference=ab initio prediction:Prodigal:002006;locus_tag=ACANDFIF_00187;product=hypothetical protein
NZ_CABFPH010000002.1	Prodigal:002006	CDS	16389	16643	.	-	0	ID=ACANDFIF_00188;inference=ab initio prediction:Prodigal:002006;locus_tag=ACANDFIF_00188;product=hypothetical protein
NZ_CABFPH010000002.1	Prodigal:002006	CDS	16795	19248	.	+	0	ID=ACANDFIF_00189;eC_number=2.7.13.3;Name=rcsC_1;gene=rcsC_1;inference=ab initio prediction:Prodigal:002006,protein motif:HAMAP:MF_00979;locus_tag=ACANDFIF_00189;product=Sensor histidine kinase RcsC
NZ_CABFPH010000002.1	Prodigal:002006	CDS	19452	20003	.	+	0	ID=ACANDFIF_00190;Name=yciF_1;db_xref=COG:COG3685;gene=yciF_1;inference=ab initio prediction:Prodigal:002006,similar to AA sequence:UniProtKB:P21362;locus_tag=ACANDFIF_00190;product=Protein YciF
NZ_CABFPH010000002.1	Prodigal:002006	CDS	20316	20867	.	-	0	ID=ACANDFIF_00191;Name=ssb;gene=ssb;inference=ab initio prediction:Prodigal:002006,similar to AA sequence:UniProtKB:P25762;locus_tag=ACANDFIF_00191;product=Single-stranded DNA-binding protein
NZ_CABFPH010000002.1	Prodigal:002006	CDS	21072	22085	.	-	0	ID=ACANDFIF_00192;eC_number=1.3.1.-;Name=curA_1;db_xref=COG:COG2130;gene=curA_1;inference=ab initio prediction:Prodigal:002006,similar to AA sequence:UniProtKB:P76113;locus_tag=ACANDFIF_00192;product=NADPH-dependent curcumin reductase
NZ_CABFPH010000002.1	Prodigal:002006	CDS	22208	22624	.	+	0	ID=ACANDFIF_00193;inference=ab initio prediction:Prodigal:002006;locus_tag=ACANDFIF_00193;product=hypothetical protein
NZ_CABFPH010000002.1	Prodigal:002006	CDS	22665	23156	.	-	0	ID=ACANDFIF_00194;inference=ab initio prediction:Prodigal:002006;locus_tag=ACANDFIF_00194;product=hypothetical protein
NZ_CABFPH010000002.1	Prodigal:002006	CDS	23391	24131	.	+	0	ID=ACANDFIF_00195;inference=ab initio prediction:Prodigal:002006;locus_tag=ACANDFIF_00195;product=hypothetical protein
NZ_CABFPH010000002.1	Prodigal:002006	CDS	24171	24629	.	-	0	ID=ACANDFIF_00196;eC_number=5.2.1.8;inference=ab initio prediction:Prodigal:002006,similar to AA sequence:UniProtKB:P83221;locus_tag=ACANDFIF_00196;product=Peptidyl-prolyl cis-trans isomerase cyp18
NZ_CABFPH010000002.1	Prodigal:002006	CDS	24724	25056	.	-	0	ID=ACANDFIF_00197;inference=ab initio prediction:Prodigal:002006;locus_tag=ACANDFIF_00197;product=hypothetical protein
NZ_CABFPH010000002.1	Prodigal:002006	CDS	25185	25733	.	-	0	ID=ACANDFIF_00198;eC_number=5.2.1.8;Name=ppiA;db_xref=COG:COG0652;gene=ppiA;inference=ab initio prediction:Prodigal:002006,similar to AA sequence:UniProtKB:P0AFL3;locus_tag=ACANDFIF_00198;product=Peptidyl-prolyl cis-trans isomerase A
NZ_CABFPH010000002.1	Prodigal:002006	CDS	25759	26262	.	-	0	ID=ACANDFIF_00199;eC_number=2.7.7.3;Name=coaD;db_xref=COG:COG0669;gene=coaD;inference=ab initio prediction:Prodigal:002006,similar to AA sequence:UniProtKB:Q8ZJN9;locus_tag=ACANDFIF_00199;product=Phosphopantetheine adenylyltransferase
NZ_CABFPH010000002.1	Prodigal:002006	CDS	26477	29203	.	-	0	ID=ACANDFIF_00200;eC_number=5.6.2.2;Name=gyrA;db_xref=COG:COG0188;gene=gyrA;inference=ab initio prediction:Prodigal:002006,similar to AA sequence:UniProtKB:P0AES5;locus_tag=ACANDFIF_00200;product=DNA gyrase subunit A
NZ_CABFPH010000002.1	Prodigal:002006	CDS	29341	29637	.	-	0	ID=ACANDFIF_00201;inference=ab initio prediction:Prodigal:002006;locus_tag=ACANDFIF_00201;product=hypothetical protein
NZ_CABFPH010000002.1	Prodigal:002006	CDS	29730	30404	.	-	0	ID=ACANDFIF_00202;inference=ab initio prediction:Prodigal:002006;locus_tag=ACANDFIF_00202;product=hypothetical protein
NZ_CABFPH010000002.1	Prodigal:002006	CDS	30823	32913	.	-	0	ID=ACANDFIF_00203;Name=fadJ_1;db_xref=COG:COG1024;gene=fadJ_1;inference=ab initio prediction:Prodigal:002006,similar to AA sequence:UniProtKB:P77399;locus_tag=ACANDFIF_00203;product=Fatty acid oxidation complex subunit alpha
NZ_CABFPH010000002.1	Prodigal:002006	CDS	32948	34138	.	-	0	ID=ACANDFIF_00204;eC_number=2.8.3.19;Name=uctC_1;gene=uctC_1;inference=ab initio prediction:Prodigal:002006,similar to AA sequence:UniProtKB:A9X6P9;locus_tag=ACANDFIF_00204;product=Acetyl-CoA:oxalate CoA-transferase
NZ_CABFPH010000002.1	Prodigal:002006	CDS	34305	36032	.	+	0	ID=ACANDFIF_00205;eC_number=6.2.1.3;Name=lcfB_3;db_xref=COG:COG0318;gene=lcfB_3;inference=ab initio prediction:Prodigal:002006,similar to AA sequence:UniProtKB:O07610;locus_tag=ACANDFIF_00205;product=Long-chain-fatty-acid--CoA ligase
NZ_CABFPH010000002.1	Prodigal:002006	CDS	36029	37213	.	+	0	ID=ACANDFIF_00206;eC_number=2.3.1.16;Name=fadA_1;db_xref=COG:COG0183;gene=fadA_1;inference=ab initio prediction:Prodigal:002006,similar to AA sequence:UniProtKB:O32177;locus_tag=ACANDFIF_00206;product=3-ketoacyl-CoA thiolase
NZ_CABFPH010000002.1	Prodigal:002006	CDS	37216	38412	.	+	0	ID=ACANDFIF_00207;eC_number=1.3.99.-;inference=ab initio prediction:Prodigal:002006,similar to AA sequence:UniProtKB:P95280;locus_tag=ACANDFIF_00207;product=Putative acyl-CoA dehydrogenase FadE17
NZ_CABFPH010000002.1	Prodigal:002006	CDS	38670	39821	.	+	0	ID=ACANDFIF_00208;eC_number=1.3.99.-;db_xref=COG:COG1960;inference=ab initio prediction:Prodigal:002006,similar to AA sequence:UniProtKB:P9WQG3;locus_tag=ACANDFIF_00208;product=Acyl-CoA dehydrogenase fadE12
NZ_CABFPH010000002.1	Prodigal:002006	CDS	39962	40576	.	+	0	ID=ACANDFIF_00209;inference=ab initio prediction:Prodigal:002006;locus_tag=ACANDFIF_00209;product=hypothetical protein
NZ_CABFPH010000002.1	Prodigal:002006	CDS	40563	40931	.	+	0	ID=ACANDFIF_00210;inference=ab initio prediction:Prodigal:002006;locus_tag=ACANDFIF_00210;product=hypothetical protein
NZ_CABFPH010000002.1	Prodigal:002006	CDS	40982	41707	.	+	0	ID=ACANDFIF_00211;eC_number=2.5.1.31;Name=uppS;db_xref=COG:COG0020;gene=uppS;inference=ab initio prediction:Prodigal:002006,similar to AA sequence:UniProtKB:Q88VJ8;locus_tag=ACANDFIF_00211;product=Ditrans%2Cpolycis-undecaprenyl-diphosphate synthase ((2E%2C6E)-farnesyl-diphosphate specific)
NZ_CABFPH010000002.1	Prodigal:002006	CDS	41833	42363	.	+	0	ID=ACANDFIF_00212;inference=ab initio prediction:Prodigal:002006;locus_tag=ACANDFIF_00212;product=hypothetical protein
NZ_CABFPH010000002.1	Prodigal:002006	CDS	42405	44192	.	+	0	ID=ACANDFIF_00213;eC_number=1.1.9.1;Name=qheDH;db_xref=COG:COG4993;gene=qheDH;inference=ab initio prediction:Prodigal:002006,similar to AA sequence:UniProtKB:Q46444;locus_tag=ACANDFIF_00213;product=Quinohemoprotein alcohol dehydrogenase
NZ_CABFPH010000002.1	Prodigal:002006	CDS	44334	44729	.	+	0	ID=ACANDFIF_00214;eC_number=3.1.2.-;db_xref=COG:COG1607;inference=ab initio prediction:Prodigal:002006,similar to AA sequence:UniProtKB:P44886;locus_tag=ACANDFIF_00214;product=putative acyl-CoA thioester hydrolase
NZ_CABFPH010000002.1	Prodigal:002006	CDS	44810	45715	.	-	0	ID=ACANDFIF_00215;eC_number=3.1.1.-;Name=aes_1;gene=aes_1;inference=ab initio prediction:Prodigal:002006,protein motif:HAMAP:MF_01958;locus_tag=ACANDFIF_00215;product=Acetyl esterase
NZ_CABFPH010000002.1	Prodigal:002006	CDS	45871	46869	.	-	0	ID=ACANDFIF_00216;inference=ab initio prediction:Prodigal:002006;locus_tag=ACANDFIF_00216;product=hypothetical protein
NZ_CABFPH010000002.1	Prodigal:002006	CDS	46850	48235	.	-	0	ID=ACANDFIF_00217;eC_number=2.8.3.16;Name=frc_1;gene=frc_1;inference=ab initio prediction:Prodigal:002006,protein motif:HAMAP:MF_00742;locus_tag=ACANDFIF_00217;product=Formyl-CoA:oxalate CoA-transferase
NZ_CABFPH010000002.1	Prodigal:002006	CDS	48310	49929	.	+	0	ID=ACANDFIF_00218;Name=yejF;db_xref=COG:COG4172;gene=yejF;inference=ab initio prediction:Prodigal:002006,similar to AA sequence:UniProtKB:P33916;locus_tag=ACANDFIF_00218;product=putative ABC transporter ATP-binding protein YejF
NZ_CABFPH010000002.1	Prodigal:002006	CDS	49934	51148	.	+	0	ID=ACANDFIF_00219;eC_number=5.4.2.7;Name=deoB;db_xref=COG:COG1015;gene=deoB;inference=ab initio prediction:Prodigal:002006,similar to AA sequence:UniProtKB:P0A6K6;locus_tag=ACANDFIF_00219;product=Phosphopentomutase
NZ_CABFPH010000002.1	Prodigal:002006	CDS	51157	51345	.	+	0	ID=ACANDFIF_00220;inference=ab initio prediction:Prodigal:002006;locus_tag=ACANDFIF_00220;product=hypothetical protein
NZ_CABFPH010000002.1	Prodigal:002006	CDS	51355	51768	.	-	0	ID=ACANDFIF_00221;inference=ab initio prediction:Prodigal:002006;locus_tag=ACANDFIF_00221;product=hypothetical protein
NZ_CABFPH010000002.1	Prodigal:002006	CDS	51872	52174	.	-	0	ID=ACANDFIF_00222;inference=ab initio prediction:Prodigal:002006;locus_tag=ACANDFIF_00222;product=hypothetical protein
NZ_CABFPH010000002.1	Prodigal:002006	CDS	52371	52997	.	+	0	ID=ACANDFIF_00223;Name=slmA_1;gene=slmA_1;inference=ab initio prediction:Prodigal:002006,protein motif:HAMAP:MF_01839;locus_tag=ACANDFIF_00223;product=Nucleoid occlusion factor SlmA
NZ_CABFPH010000002.1	Prodigal:002006	CDS	53068	53517	.	+	0	ID=ACANDFIF_00224;inference=ab initio prediction:Prodigal:002006;locus_tag=ACANDFIF_00224;product=hypothetical protein
NZ_CABFPH010000002.1	Prodigal:002006	CDS	53666	54298	.	+	0	ID=ACANDFIF_00225;eC_number=2.4.2.9;Name=upp;gene=upp;inference=ab initio prediction:Prodigal:002006,similar to AA sequence:UniProtKB:P67396;locus_tag=ACANDFIF_00225;product=Uracil phosphoribosyltransferase
NZ_CABFPH010000002.1	Prodigal:002006	CDS	54349	55359	.	+	0	ID=ACANDFIF_00226;eC_number=1.3.1.103;inference=ab initio prediction:Prodigal:002006,similar to AA sequence:UniProtKB:Q59I44;locus_tag=ACANDFIF_00226;product=2-haloacrylate reductase
NZ_CABFPH010000002.1	Prodigal:002006	CDS	55585	55890	.	+	0	ID=ACANDFIF_00227;inference=ab initio prediction:Prodigal:002006;locus_tag=ACANDFIF_00227;product=hypothetical protein
NZ_CABFPH010000002.1	Prodigal:002006	CDS	55971	56852	.	-	0	ID=ACANDFIF_00228;eC_number=1.1.1.157;Name=mmgB;db_xref=COG:COG1250;gene=mmgB;inference=ab initio prediction:Prodigal:002006,similar to AA sequence:UniProtKB:P45856;locus_tag=ACANDFIF_00228;product=putative 3-hydroxybutyryl-CoA dehydrogenase
NZ_CABFPH010000002.1	Prodigal:002006	CDS	57029	57976	.	-	0	ID=ACANDFIF_00229;Name=etfA;db_xref=COG:COG2025;gene=etfA;inference=ab initio prediction:Prodigal:002006,similar to AA sequence:UniProtKB:P38974;locus_tag=ACANDFIF_00229;product=Electron transfer flavoprotein subunit alpha
NZ_CABFPH010000002.1	Prodigal:002006	CDS	58073	58822	.	-	0	ID=ACANDFIF_00230;Name=etfB;gene=etfB;inference=ab initio prediction:Prodigal:002006,similar to AA sequence:UniProtKB:P38975;locus_tag=ACANDFIF_00230;product=Electron transfer flavoprotein subunit beta
NZ_CABFPH010000002.1	Prodigal:002006	CDS	59072	59638	.	-	0	ID=ACANDFIF_00231;eC_number=2.5.1.17;db_xref=COG:COG2096;inference=ab initio prediction:Prodigal:002006,similar to AA sequence:UniProtKB:P9WP99;locus_tag=ACANDFIF_00231;product=Corrinoid adenosyltransferase
NZ_CABFPH010000002.1	Prodigal:002006	CDS	59657	60289	.	-	0	ID=ACANDFIF_00232;inference=ab initio prediction:Prodigal:002006;locus_tag=ACANDFIF_00232;product=hypothetical protein
NZ_CABFPH010000002.1	Prodigal:002006	CDS	60640	60825	.	-	0	ID=ACANDFIF_00233;inference=ab initio prediction:Prodigal:002006;locus_tag=ACANDFIF_00233;product=hypothetical protein
NZ_CABFPH010000002.1	Prodigal:002006	CDS	60865	63531	.	-	0	ID=ACANDFIF_00234;inference=ab initio prediction:Prodigal:002006;locus_tag=ACANDFIF_00234;product=hypothetical protein
NZ_CABFPH010000002.1	Prodigal:002006	CDS	63652	64860	.	-	0	ID=ACANDFIF_00235;inference=ab initio prediction:Prodigal:002006;locus_tag=ACANDFIF_00235;product=hypothetical protein
NZ_CABFPH010000002.1	Prodigal:002006	CDS	65378	66604	.	+	0	ID=ACANDFIF_00236;Name=betI_1;gene=betI_1;inference=ab initio prediction:Prodigal:002006,protein motif:HAMAP:MF_00768;locus_tag=ACANDFIF_00236;product=HTH-type transcriptional regulator BetI
NZ_CABFPH010000002.1	Prodigal:002006	CDS	66708	67721	.	-	0	ID=ACANDFIF_00237;Name=ompA_1;gene=ompA_1;inference=ab initio prediction:Prodigal:002006,protein motif:HAMAP:MF_00842;locus_tag=ACANDFIF_00237;product=Outer membrane protein A
NZ_CABFPH010000002.1	Prodigal:002006	CDS	67723	68697	.	-	0	ID=ACANDFIF_00238;inference=ab initio prediction:Prodigal:002006;locus_tag=ACANDFIF_00238;product=hypothetical protein
NZ_CABFPH010000002.1	Prodigal:002006	CDS	68879	70933	.	-	0	ID=ACANDFIF_00239;eC_number=2.7.13.3;Name=rcsC_2;gene=rcsC_2;inference=ab initio prediction:Prodigal:002006,protein motif:HAMAP:MF_00979;locus_tag=ACANDFIF_00239;product=Sensor histidine kinase RcsC
NZ_CABFPH010000002.1	Prodigal:002006	CDS	71313	72131	.	-	0	ID=ACANDFIF_00240;eC_number=3.1.4.16;Name=ymdB;db_xref=COG:COG1692;gene=ymdB;inference=ab initio prediction:Prodigal:002006,similar to AA sequence:UniProtKB:O31775;locus_tag=ACANDFIF_00240;product=2'%2C3'-cyclic-nucleotide 2'-phosphodiesterase
NZ_CABFPH010000002.1	Prodigal:002006	CDS	72171	72755	.	-	0	ID=ACANDFIF_00241;eC_number=6.3.3.2;Name=ygfA;db_xref=COG:COG0212;gene=ygfA;inference=ab initio prediction:Prodigal:002006,similar to AA sequence:UniProtKB:P0AC28;locus_tag=ACANDFIF_00241;product=5-formyltetrahydrofolate cyclo-ligase
NZ_CABFPH010000002.1	Prodigal:002006	CDS	72952	73722	.	+	0	ID=ACANDFIF_00242;eC_number=3.6.1.9;inference=ab initio prediction:Prodigal:002006,protein motif:HAMAP:MF_00528;locus_tag=ACANDFIF_00242;product=dTTP/UTP pyrophosphatase
NZ_CABFPH010000002.1	Prodigal:002006	CDS	73719	73928	.	+	0	ID=ACANDFIF_00243;Name=yacG;gene=yacG;inference=ab initio prediction:Prodigal:002006,protein motif:HAMAP:MF_00649;locus_tag=ACANDFIF_00243;product=DNA gyrase inhibitor YacG
NZ_CABFPH010000002.1	Aragorn:001002	tRNA	74012	74087	.	+	.	ID=ACANDFIF_00244;inference=COORDINATES:profile:Aragorn:001002;locus_tag=ACANDFIF_00244;product=tRNA-Phe(gaa)
NZ_CABFPH010000002.1	Prodigal:002006	CDS	74116	74901	.	-	0	ID=ACANDFIF_00245;inference=ab initio prediction:Prodigal:002006;locus_tag=ACANDFIF_00245;product=hypothetical protein
NZ_CABFPH010000002.1	Prodigal:002006	CDS	75589	75750	.	+	0	ID=ACANDFIF_00246;inference=ab initio prediction:Prodigal:002006;locus_tag=ACANDFIF_00246;product=hypothetical protein
NZ_CABFPH010000002.1	Prodigal:002006	CDS	75747	75866	.	-	0	ID=ACANDFIF_00247;inference=ab initio prediction:Prodigal:002006;locus_tag=ACANDFIF_00247;product=hypothetical protein
NZ_CABFPH010000002.1	Prodigal:002006	CDS	75959	76252	.	+	0	ID=ACANDFIF_00248;inference=ab initio prediction:Prodigal:002006;locus_tag=ACANDFIF_00248;product=hypothetical protein
NZ_CABFPH010000002.1	Prodigal:002006	CDS	76767	78836	.	-	0	ID=ACANDFIF_00249;eC_number=2.7.13.3;Name=rcsC_3;gene=rcsC_3;inference=ab initio prediction:Prodigal:002006,protein motif:HAMAP:MF_00979;locus_tag=ACANDFIF_00249;product=Sensor histidine kinase RcsC
NZ_CABFPH010000002.1	Prodigal:002006	CDS	78863	84673	.	-	0	ID=ACANDFIF_00250;eC_number=2.7.13.3;Name=rcsC_4;gene=rcsC_4;inference=ab initio prediction:Prodigal:002006,protein motif:HAMAP:MF_00979;locus_tag=ACANDFIF_00250;product=Sensor histidine kinase RcsC
NZ_CABFPH010000002.1	Prodigal:002006	CDS	86762	86908	.	+	0	ID=ACANDFIF_00251;inference=ab initio prediction:Prodigal:002006;locus_tag=ACANDFIF_00251;product=hypothetical protein
NZ_CABFPH010000002.1	Prodigal:002006	CDS	86908	88662	.	+	0	ID=ACANDFIF_00252;inference=ab initio prediction:Prodigal:002006;locus_tag=ACANDFIF_00252;product=hypothetical protein
NZ_CABFPH010000002.1	Prodigal:002006	CDS	89015	90106	.	-	0	ID=ACANDFIF_00253;eC_number=3.1.1.17;Name=gnl_1;gene=gnl_1;inference=ab initio prediction:Prodigal:002006,similar to AA sequence:UniProtKB:Q01578;locus_tag=ACANDFIF_00253;product=Gluconolactonase
NZ_CABFPH010000002.1	Prodigal:002006	CDS	90118	91695	.	-	0	ID=ACANDFIF_00254;eC_number=1.2.1.26;Name=LhpG;gene=LhpG;inference=ab initio prediction:Prodigal:002006,similar to AA sequence:UniProtKB:Q08IB7;locus_tag=ACANDFIF_00254;product=Alpha-ketoglutaric semialdehyde dehydrogenase 3
NZ_CABFPH010000002.1	Prodigal:002006	CDS	91855	93204	.	-	0	ID=ACANDFIF_00255;eC_number=4.2.1.40;Name=gudD;gene=gudD;inference=ab initio prediction:Prodigal:002006,similar to AA sequence:UniProtKB:P42206;locus_tag=ACANDFIF_00255;product=Glucarate dehydratase
NZ_CABFPH010000002.1	Prodigal:002006	CDS	93338	94693	.	-	0	ID=ACANDFIF_00256;Name=gudP_1;gene=gudP_1;inference=ab initio prediction:Prodigal:002006,similar to AA sequence:UniProtKB:Q46916;locus_tag=ACANDFIF_00256;product=putative glucarate transporter
NZ_CABFPH010000002.1	Prodigal:002006	CDS	94805	95719	.	-	0	ID=ACANDFIF_00257;eC_number=4.2.1.41;db_xref=COG:COG0329;inference=ab initio prediction:Prodigal:002006,similar to AA sequence:UniProtKB:Q8UB77;locus_tag=ACANDFIF_00257;product=putative 5-dehydro-4-deoxyglucarate dehydratase
NZ_CABFPH010000002.1	Prodigal:002006	CDS	95829	96737	.	+	0	ID=ACANDFIF_00258;Name=benM_1;gene=benM_1;inference=ab initio prediction:Prodigal:002006,similar to AA sequence:UniProtKB:O68014;locus_tag=ACANDFIF_00258;product=HTH-type transcriptional regulator BenM
NZ_CABFPH010000002.1	Prodigal:002006	CDS	96745	97053	.	-	0	ID=ACANDFIF_00259;inference=ab initio prediction:Prodigal:002006;locus_tag=ACANDFIF_00259;product=hypothetical protein
NZ_CABFPH010000002.1	Prodigal:002006	CDS	97246	97719	.	-	0	ID=ACANDFIF_00260;inference=ab initio prediction:Prodigal:002006;locus_tag=ACANDFIF_00260;product=hypothetical protein
NZ_CABFPH010000002.1	Prodigal:002006	CDS	97716	98711	.	-	0	ID=ACANDFIF_00261;eC_number=1.1.1.94;Name=gpsA;db_xref=COG:COG0240;gene=gpsA;inference=ab initio prediction:Prodigal:002006,similar to AA sequence:UniProtKB:P9WN77;locus_tag=ACANDFIF_00261;product=Glycerol-3-phosphate dehydrogenase [NAD(P)+]
NZ_CABFPH010000002.1	Prodigal:002006	CDS	98708	99649	.	-	0	ID=ACANDFIF_00262;inference=ab initio prediction:Prodigal:002006;locus_tag=ACANDFIF_00262;product=hypothetical protein
NZ_CABFPH010000002.1	Prodigal:002006	CDS	99646	100701	.	-	0	ID=ACANDFIF_00263;eC_number=2.3.1.234;Name=tsaD;db_xref=COG:COG0533;gene=tsaD;inference=ab initio prediction:Prodigal:002006,similar to AA sequence:UniProtKB:P40731;locus_tag=ACANDFIF_00263;product=tRNA N6-adenosine threonylcarbamoyltransferase
NZ_CABFPH010000002.1	Prodigal:002006	CDS	100763	100972	.	-	0	ID=ACANDFIF_00264;Name=mopII;gene=mopII;inference=ab initio prediction:Prodigal:002006,similar to AA sequence:UniProtKB:P08854;locus_tag=ACANDFIF_00264;product=Molybdenum-pterin-binding protein 2
NZ_CABFPH010000002.1	Prodigal:002006	CDS	101041	101388	.	-	0	ID=ACANDFIF_00265;inference=ab initio prediction:Prodigal:002006;locus_tag=ACANDFIF_00265;product=hypothetical protein
NZ_CABFPH010000002.1	Prodigal:002006	CDS	101503	101784	.	+	0	ID=ACANDFIF_00266;inference=ab initio prediction:Prodigal:002006;locus_tag=ACANDFIF_00266;product=hypothetical protein
NZ_CABFPH010000002.1	Prodigal:002006	CDS	101815	102135	.	-	0	ID=ACANDFIF_00267;Name=ihfA;db_xref=COG:COG0776;gene=ihfA;inference=ab initio prediction:Prodigal:002006,similar to AA sequence:UniProtKB:P30787;locus_tag=ACANDFIF_00267;product=Integration host factor subunit alpha
NZ_CABFPH010000002.1	Prodigal:002006	CDS	102267	103241	.	-	0	ID=ACANDFIF_00268;eC_number=2.3.1.180;Name=fabH;gene=fabH;inference=ab initio prediction:Prodigal:002006,similar to AA sequence:UniProtKB:A1KRY9;locus_tag=ACANDFIF_00268;product=3-oxoacyl-[acyl-carrier-protein] synthase 3
NZ_CABFPH010000002.1	Prodigal:002006	CDS	103413	104450	.	-	0	ID=ACANDFIF_00269;eC_number=2.3.1.274;Name=plsX;db_xref=COG:COG0416;gene=plsX;inference=ab initio prediction:Prodigal:002006,similar to AA sequence:UniProtKB:P27247;locus_tag=ACANDFIF_00269;product=Phosphate acyltransferase
NZ_CABFPH010000002.1	Prodigal:002006	CDS	104642	105151	.	-	0	ID=ACANDFIF_00270;inference=ab initio prediction:Prodigal:002006;locus_tag=ACANDFIF_00270;product=hypothetical protein
NZ_CABFPH010000002.1	Prodigal:002006	CDS	105148	105717	.	-	0	ID=ACANDFIF_00271;inference=ab initio prediction:Prodigal:002006;locus_tag=ACANDFIF_00271;product=hypothetical protein
NZ_CABFPH010000002.1	Prodigal:002006	CDS	105893	106387	.	+	0	ID=ACANDFIF_00272;Name=bamE;gene=bamE;inference=ab initio prediction:Prodigal:002006,protein motif:HAMAP:MF_00925;locus_tag=ACANDFIF_00272;product=Outer membrane protein assembly factor BamE
NZ_CABFPH010000002.1	Prodigal:002006	CDS	106548	107204	.	-	0	ID=ACANDFIF_00273;eC_number=3.1.3.18;Name=gph_1;gene=gph_1;inference=ab initio prediction:Prodigal:002006,protein motif:HAMAP:MF_00495;locus_tag=ACANDFIF_00273;product=Phosphoglycolate phosphatase
NZ_CABFPH010000002.1	Prodigal:002006	CDS	107209	109125	.	-	0	ID=ACANDFIF_00274;inference=ab initio prediction:Prodigal:002006;locus_tag=ACANDFIF_00274;product=hypothetical protein
NZ_CABFPH010000002.1	Prodigal:002006	CDS	109297	110385	.	-	0	ID=ACANDFIF_00275;eC_number=1.3.1.-;Name=nemA_1;db_xref=COG:COG1902;gene=nemA_1;inference=ab initio prediction:Prodigal:002006,similar to AA sequence:UniProtKB:P77258;locus_tag=ACANDFIF_00275;product=N-ethylmaleimide reductase
NZ_CABFPH010000002.1	Prodigal:002006	CDS	110764	111237	.	+	0	ID=ACANDFIF_00276;inference=ab initio prediction:Prodigal:002006;locus_tag=ACANDFIF_00276;product=hypothetical protein
NZ_CABFPH010000002.1	Prodigal:002006	CDS	111385	112227	.	+	0	ID=ACANDFIF_00277;eC_number=1.3.1.87;Name=hcaB_1;gene=hcaB_1;inference=ab initio prediction:Prodigal:002006,protein motif:HAMAP:MF_01647;locus_tag=ACANDFIF_00277;product=3-phenylpropionate-dihydrodiol/cinnamic acid-dihydrodiol dehydrogenase
NZ_CABFPH010000002.1	Prodigal:002006	CDS	112237	113265	.	+	0	ID=ACANDFIF_00278;Name=rhaR_1;gene=rhaR_1;inference=ab initio prediction:Prodigal:002006,protein motif:HAMAP:MF_01533;locus_tag=ACANDFIF_00278;product=HTH-type transcriptional activator RhaR
NZ_CABFPH010000002.1	Prodigal:002006	CDS	113317	113952	.	+	0	ID=ACANDFIF_00279;inference=ab initio prediction:Prodigal:002006;locus_tag=ACANDFIF_00279;product=hypothetical protein
NZ_CABFPH010000002.1	Prodigal:002006	CDS	114005	116137	.	-	0	ID=ACANDFIF_00280;eC_number=7.1.3.1;Name=hppA;db_xref=COG:COG3808;gene=hppA;inference=ab initio prediction:Prodigal:002006,similar to AA sequence:UniProtKB:Q8UG67;locus_tag=ACANDFIF_00280;product=K(+)-insensitive pyrophosphate-energized proton pump
NZ_CABFPH010000002.1	Prodigal:002006	CDS	116382	117377	.	-	0	ID=ACANDFIF_00281;eC_number=2.7.4.16;Name=thiL_1;db_xref=COG:COG0611;gene=thiL_1;inference=ab initio prediction:Prodigal:002006,similar to AA sequence:UniProtKB:P55881;locus_tag=ACANDFIF_00281;product=Thiamine-monophosphate kinase
NZ_CABFPH010000002.1	Prodigal:002006	CDS	117374	117844	.	-	0	ID=ACANDFIF_00282;Name=nusB;db_xref=COG:COG0781;gene=nusB;inference=ab initio prediction:Prodigal:002006,similar to AA sequence:UniProtKB:Q9X286;locus_tag=ACANDFIF_00282;product=Transcription antitermination protein NusB
NZ_CABFPH010000002.1	Prodigal:002006	CDS	117849	118277	.	-	0	ID=ACANDFIF_00283;eC_number=2.5.1.78;Name=ribH1;db_xref=COG:COG0054;gene=ribH1;inference=ab initio prediction:Prodigal:002006,similar to AA sequence:UniProtKB:Q8YGH2;locus_tag=ACANDFIF_00283;product=6%2C7-dimethyl-8-ribityllumazine synthase 1
NZ_CABFPH010000002.1	Prodigal:002006	CDS	118554	119981	.	+	0	ID=ACANDFIF_00284;eC_number=3.5.2.-;inference=ab initio prediction:Prodigal:002006,similar to AA sequence:UniProtKB:Q45515;locus_tag=ACANDFIF_00284;product=D-hydantoinase
NZ_CABFPH010000002.1	Prodigal:002006	CDS	120067	121473	.	+	0	ID=ACANDFIF_00285;eC_number=2.7.-.-;Name=sasA_6;gene=sasA_6;inference=ab initio prediction:Prodigal:002006,protein motif:HAMAP:MF_01837;locus_tag=ACANDFIF_00285;product=Adaptive-response sensory-kinase SasA
NZ_CABFPH010000002.1	Prodigal:002006	CDS	121498	121779	.	-	0	ID=ACANDFIF_00286;inference=ab initio prediction:Prodigal:002006;locus_tag=ACANDFIF_00286;product=hypothetical protein
NZ_CABFPH010000002.1	Prodigal:002006	CDS	121939	122193	.	+	0	ID=ACANDFIF_00287;inference=ab initio prediction:Prodigal:002006;locus_tag=ACANDFIF_00287;product=hypothetical protein
NZ_CABFPH010000002.1	Prodigal:002006	CDS	122426	123607	.	+	0	ID=ACANDFIF_00288;eC_number=2.6.1.1;Name=aspC_1;gene=aspC_1;inference=ab initio prediction:Prodigal:002006,similar to AA sequence:UniProtKB:Q55128;locus_tag=ACANDFIF_00288;product=Aspartate aminotransferase
NZ_CABFPH010000002.1	Prodigal:002006	CDS	123613	124125	.	-	0	ID=ACANDFIF_00289;Name=yebE;db_xref=COG:COG2979;gene=yebE;inference=ab initio prediction:Prodigal:002006,similar to AA sequence:UniProtKB:P33218;locus_tag=ACANDFIF_00289;product=Inner membrane protein YebE
NZ_CABFPH010000002.1	Prodigal:002006	CDS	124204	124551	.	-	0	ID=ACANDFIF_00290;inference=ab initio prediction:Prodigal:002006;locus_tag=ACANDFIF_00290;product=hypothetical protein
NZ_CABFPH010000002.1	Prodigal:002006	CDS	124667	125701	.	-	0	ID=ACANDFIF_00291;inference=ab initio prediction:Prodigal:002006;locus_tag=ACANDFIF_00291;product=hypothetical protein
NZ_CABFPH010000002.1	Prodigal:002006	CDS	125916	126905	.	+	0	ID=ACANDFIF_00292;eC_number=3.6.-.-;db_xref=COG:COG1703;inference=ab initio prediction:Prodigal:002006,similar to AA sequence:UniProtKB:P9WPZ1;locus_tag=ACANDFIF_00292;product=putative GTPase
NZ_CABFPH010000002.1	Prodigal:002006	CDS	126902	127555	.	+	0	ID=ACANDFIF_00293;eC_number=3.4.19.3;Name=pcp;db_xref=COG:COG2039;gene=pcp;inference=ab initio prediction:Prodigal:002006,similar to AA sequence:UniProtKB:P28618;locus_tag=ACANDFIF_00293;product=Pyrrolidone-carboxylate peptidase
NZ_CABFPH010000002.1	Prodigal:002006	CDS	127680	128024	.	+	0	ID=ACANDFIF_00294;inference=ab initio prediction:Prodigal:002006;locus_tag=ACANDFIF_00294;product=hypothetical protein
NZ_CABFPH010000002.1	Prodigal:002006	CDS	128080	128865	.	-	0	ID=ACANDFIF_00295;eC_number=1.1.1.30;Name=bdhA;gene=bdhA;inference=ab initio prediction:Prodigal:002006,similar to AA sequence:UniProtKB:O86034;locus_tag=ACANDFIF_00295;product=D-beta-hydroxybutyrate dehydrogenase
NZ_CABFPH010000002.1	Prodigal:002006	CDS	128957	129691	.	-	0	ID=ACANDFIF_00296;inference=ab initio prediction:Prodigal:002006;locus_tag=ACANDFIF_00296;product=hypothetical protein
NZ_CABFPH010000002.1	Prodigal:002006	CDS	129684	130571	.	-	0	ID=ACANDFIF_00297;eC_number=5.3.3.17;Name=phzF;gene=phzF;inference=ab initio prediction:Prodigal:002006,similar to AA sequence:UniProtKB:Q51792;locus_tag=ACANDFIF_00297;product=Trans-2%2C3-dihydro-3-hydroxyanthranilate isomerase
NZ_CABFPH010000002.1	Prodigal:002006	CDS	130642	131490	.	-	0	ID=ACANDFIF_00298;eC_number=2.7.1.35;Name=pdxY;db_xref=COG:COG2240;gene=pdxY;inference=ab initio prediction:Prodigal:002006,similar to AA sequence:UniProtKB:Q9HT57;locus_tag=ACANDFIF_00298;product=Pyridoxal kinase PdxY
NZ_CABFPH010000002.1	Prodigal:002006	CDS	131636	132157	.	+	0	ID=ACANDFIF_00299;Name=yabI;db_xref=COG:COG0586;gene=yabI;inference=ab initio prediction:Prodigal:002006,similar to AA sequence:UniProtKB:P30149;locus_tag=ACANDFIF_00299;product=Inner membrane protein YabI
NZ_CABFPH010000002.1	Prodigal:002006	CDS	132235	132744	.	+	0	ID=ACANDFIF_00300;inference=ab initio prediction:Prodigal:002006;locus_tag=ACANDFIF_00300;product=hypothetical protein
NZ_CABFPH010000002.1	Prodigal:002006	CDS	132745	133614	.	-	0	ID=ACANDFIF_00301;eC_number=1.1.1.373;Name=yihU;db_xref=COG:COG2084;gene=yihU;inference=ab initio prediction:Prodigal:002006,similar to AA sequence:UniProtKB:P0A9V8;locus_tag=ACANDFIF_00301;product=3-sulfolactaldehyde reductase
NZ_CABFPH010000002.1	Prodigal:002006	CDS	133673	135070	.	-	0	ID=ACANDFIF_00302;eC_number=2.7.-.-;Name=sasA_7;gene=sasA_7;inference=ab initio prediction:Prodigal:002006,protein motif:HAMAP:MF_01837;locus_tag=ACANDFIF_00302;product=Adaptive-response sensory-kinase SasA
NZ_CABFPH010000002.1	Prodigal:002006	CDS	135067	135810	.	-	0	ID=ACANDFIF_00303;Name=ompR_3;gene=ompR_3;inference=ab initio prediction:Prodigal:002006,similar to AA sequence:UniProtKB:P0AA16;locus_tag=ACANDFIF_00303;product=Transcriptional regulatory protein OmpR
NZ_CABFPH010000002.1	Prodigal:002006	CDS	136564	136752	.	+	0	ID=ACANDFIF_00304;inference=ab initio prediction:Prodigal:002006;locus_tag=ACANDFIF_00304;product=hypothetical protein
NZ_CABFPH010000002.1	Prodigal:002006	CDS	136736	137650	.	-	0	ID=ACANDFIF_00305;inference=ab initio prediction:Prodigal:002006;locus_tag=ACANDFIF_00305;product=hypothetical protein
NZ_CABFPH010000002.1	Prodigal:002006	CDS	137637	139367	.	-	0	ID=ACANDFIF_00306;eC_number=4.2.1.9;Name=ilvD;db_xref=COG:COG0129;gene=ilvD;inference=ab initio prediction:Prodigal:002006,similar to AA sequence:UniProtKB:P9WKJ5;locus_tag=ACANDFIF_00306;product=Dihydroxy-acid dehydratase
NZ_CABFPH010000002.1	Prodigal:002006	CDS	139625	140440	.	-	0	ID=ACANDFIF_00307;eC_number=4.3.1.7;Name=eutC;db_xref=COG:COG4302;gene=eutC;inference=ab initio prediction:Prodigal:002006,similar to AA sequence:UniProtKB:P19636;locus_tag=ACANDFIF_00307;product=Ethanolamine ammonia-lyase light chain
NZ_CABFPH010000002.1	Prodigal:002006	CDS	140437	141816	.	-	0	ID=ACANDFIF_00308;eC_number=4.3.1.7;Name=eutB;db_xref=COG:COG4303;gene=eutB;inference=ab initio prediction:Prodigal:002006,similar to AA sequence:UniProtKB:P0AEJ6;locus_tag=ACANDFIF_00308;product=Ethanolamine ammonia-lyase heavy chain
NZ_CABFPH010000002.1	Prodigal:002006	CDS	141934	142794	.	-	0	ID=ACANDFIF_00309;inference=ab initio prediction:Prodigal:002006;locus_tag=ACANDFIF_00309;product=hypothetical protein
NZ_CABFPH010000002.1	Prodigal:002006	CDS	142889	143485	.	-	0	ID=ACANDFIF_00310;inference=ab initio prediction:Prodigal:002006;locus_tag=ACANDFIF_00310;product=hypothetical protein
NZ_CABFPH010000002.1	Prodigal:002006	CDS	143482	145053	.	-	0	ID=ACANDFIF_00311;Name=lutB;db_xref=COG:COG1139;gene=lutB;inference=ab initio prediction:Prodigal:002006,similar to AA sequence:UniProtKB:O07021;locus_tag=ACANDFIF_00311;product=Lactate utilization protein B
NZ_CABFPH010000002.1	Prodigal:002006	CDS	145050	145793	.	-	0	ID=ACANDFIF_00312;Name=lutA_1;db_xref=COG:COG0247;gene=lutA_1;inference=ab initio prediction:Prodigal:002006,similar to AA sequence:UniProtKB:O07020;locus_tag=ACANDFIF_00312;product=Lactate utilization protein A
NZ_CABFPH010000002.1	Prodigal:002006	CDS	145803	146843	.	-	0	ID=ACANDFIF_00313;eC_number=1.3.1.-;Name=curA_2;db_xref=COG:COG2130;gene=curA_2;inference=ab initio prediction:Prodigal:002006,similar to AA sequence:UniProtKB:P76113;locus_tag=ACANDFIF_00313;product=NADPH-dependent curcumin reductase
NZ_CABFPH010000002.1	Prodigal:002006	CDS	146997	148730	.	-	0	ID=ACANDFIF_00314;eC_number=1.2.5.1;Name=poxB;db_xref=COG:COG0028;gene=poxB;inference=ab initio prediction:Prodigal:002006,similar to AA sequence:UniProtKB:P07003;locus_tag=ACANDFIF_00314;product=Pyruvate dehydrogenase [ubiquinone]
NZ_CABFPH010000002.1	Prodigal:002006	CDS	148797	149396	.	-	0	ID=ACANDFIF_00315;eC_number=3.5.2.19;Name=sttH;gene=sttH;inference=ab initio prediction:Prodigal:002006,similar to AA sequence:UniProtKB:Q1MW86;locus_tag=ACANDFIF_00315;product=Streptothricin hydrolase
NZ_CABFPH010000002.1	Prodigal:002006	CDS	149605	151140	.	-	0	ID=ACANDFIF_00316;inference=ab initio prediction:Prodigal:002006;locus_tag=ACANDFIF_00316;product=hypothetical protein
NZ_CABFPH010000002.1	Prodigal:002006	CDS	151283	151708	.	+	0	ID=ACANDFIF_00317;inference=ab initio prediction:Prodigal:002006;locus_tag=ACANDFIF_00317;product=hypothetical protein
NZ_CABFPH010000002.1	Prodigal:002006	CDS	151853	152872	.	+	0	ID=ACANDFIF_00318;inference=ab initio prediction:Prodigal:002006;locus_tag=ACANDFIF_00318;product=hypothetical protein
NZ_CABFPH010000002.1	Prodigal:002006	CDS	153092	153955	.	-	0	ID=ACANDFIF_00319;inference=ab initio prediction:Prodigal:002006;locus_tag=ACANDFIF_00319;product=hypothetical protein
NZ_CABFPH010000002.1	Prodigal:002006	CDS	153952	155004	.	-	0	ID=ACANDFIF_00320;eC_number=1.17.99.6;Name=queG;db_xref=COG:COG1600;gene=queG;inference=ab initio prediction:Prodigal:002006,similar to AA sequence:UniProtKB:P97030;locus_tag=ACANDFIF_00320;product=Epoxyqueuosine reductase
NZ_CABFPH010000002.1	Prodigal:002006	CDS	155106	155798	.	-	0	ID=ACANDFIF_00321;Name=fzlA;gene=fzlA;inference=ab initio prediction:Prodigal:002006,similar to AA sequence:UniProtKB:A0A0H3CDY2;locus_tag=ACANDFIF_00321;product=FtsZ-localized protein A
NZ_CABFPH010000002.1	Prodigal:002006	CDS	156032	156838	.	+	0	ID=ACANDFIF_00322;eC_number=3.6.1.27;Name=uppP;db_xref=COG:COG1968;gene=uppP;inference=ab initio prediction:Prodigal:002006,similar to AA sequence:UniProtKB:P60932;locus_tag=ACANDFIF_00322;product=Undecaprenyl-diphosphatase
NZ_CABFPH010000002.1	Prodigal:002006	CDS	156977	158845	.	+	0	ID=ACANDFIF_00323;eC_number=5.4.99.2;Name=mutA;db_xref=COG:COG1884;gene=mutA;inference=ab initio prediction:Prodigal:002006,similar to AA sequence:UniProtKB:P11652;locus_tag=ACANDFIF_00323;product=Methylmalonyl-CoA mutase small subunit
NZ_CABFPH010000002.1	Prodigal:002006	CDS	159038	159421	.	+	0	ID=ACANDFIF_00324;inference=ab initio prediction:Prodigal:002006;locus_tag=ACANDFIF_00324;product=hypothetical protein
NZ_CABFPH010000002.1	Prodigal:002006	CDS	159612	160034	.	+	0	ID=ACANDFIF_00325;inference=ab initio prediction:Prodigal:002006;locus_tag=ACANDFIF_00325;product=hypothetical protein
NZ_CABFPH010000002.1	Prodigal:002006	CDS	160104	160811	.	+	0	ID=ACANDFIF_00326;inference=ab initio prediction:Prodigal:002006;locus_tag=ACANDFIF_00326;product=hypothetical protein
NZ_CABFPH010000002.1	Prodigal:002006	CDS	160864	161115	.	-	0	ID=ACANDFIF_00327;inference=ab initio prediction:Prodigal:002006;locus_tag=ACANDFIF_00327;product=hypothetical protein
NZ_CABFPH010000002.1	Prodigal:002006	CDS	161266	161709	.	+	0	ID=ACANDFIF_00328;Name=slyA_1;gene=slyA_1;inference=ab initio prediction:Prodigal:002006,protein motif:HAMAP:MF_01819;locus_tag=ACANDFIF_00328;product=Transcriptional regulator SlyA
NZ_CABFPH010000002.1	Prodigal:002006	CDS	161843	163375	.	-	0	ID=ACANDFIF_00329;Name=comM;db_xref=COG:COG0606;gene=comM;inference=ab initio prediction:Prodigal:002006,similar to AA sequence:UniProtKB:P45049;locus_tag=ACANDFIF_00329;product=Competence protein ComM
NZ_CABFPH010000002.1	Prodigal:002006	CDS	163522	163782	.	+	0	ID=ACANDFIF_00330;inference=ab initio prediction:Prodigal:002006;locus_tag=ACANDFIF_00330;product=hypothetical protein
NZ_CABFPH010000002.1	Prodigal:002006	CDS	163887	164798	.	-	0	ID=ACANDFIF_00331;inference=ab initio prediction:Prodigal:002006;locus_tag=ACANDFIF_00331;product=hypothetical protein
NZ_CABFPH010000003.1	Prodigal:002006	CDS	1211	1816	.	-	0	ID=ACANDFIF_00332;Name=kdpC;db_xref=COG:COG2156;gene=kdpC;inference=ab initio prediction:Prodigal:002006,similar to AA sequence:UniProtKB:P9WKF1;locus_tag=ACANDFIF_00332;product=Potassium-transporting ATPase KdpC subunit
NZ_CABFPH010000003.1	Prodigal:002006	CDS	1849	3939	.	-	0	ID=ACANDFIF_00333;eC_number=7.2.2.6;Name=kdpB_1;db_xref=COG:COG2216;gene=kdpB_1;inference=ab initio prediction:Prodigal:002006,similar to AA sequence:UniProtKB:P03960;locus_tag=ACANDFIF_00333;product=Potassium-transporting ATPase ATP-binding subunit
NZ_CABFPH010000003.1	Prodigal:002006	CDS	4019	4213	.	-	0	ID=ACANDFIF_00334;inference=ab initio prediction:Prodigal:002006;locus_tag=ACANDFIF_00334;product=hypothetical protein
NZ_CABFPH010000003.1	Prodigal:002006	CDS	4215	5930	.	-	0	ID=ACANDFIF_00335;Name=kdpA;db_xref=COG:COG2060;gene=kdpA;inference=ab initio prediction:Prodigal:002006,similar to AA sequence:UniProtKB:P03959;locus_tag=ACANDFIF_00335;product=Potassium-transporting ATPase potassium-binding subunit
NZ_CABFPH010000003.1	Prodigal:002006	CDS	5955	6044	.	-	0	ID=ACANDFIF_00336;inference=ab initio prediction:Prodigal:002006;locus_tag=ACANDFIF_00336;product=hypothetical protein
NZ_CABFPH010000003.1	Prodigal:002006	CDS	6488	6688	.	-	0	ID=ACANDFIF_00337;inference=ab initio prediction:Prodigal:002006;locus_tag=ACANDFIF_00337;product=hypothetical protein
NZ_CABFPH010000003.1	Prodigal:002006	CDS	6890	7141	.	+	0	ID=ACANDFIF_00338;inference=ab initio prediction:Prodigal:002006;locus_tag=ACANDFIF_00338;product=hypothetical protein
NZ_CABFPH010000003.1	Prodigal:002006	CDS	7165	7305	.	-	0	ID=ACANDFIF_00339;inference=ab initio prediction:Prodigal:002006;locus_tag=ACANDFIF_00339;product=hypothetical protein
NZ_CABFPH010000003.1	Prodigal:002006	CDS	7436	7603	.	-	0	ID=ACANDFIF_00340;inference=ab initio prediction:Prodigal:002006;locus_tag=ACANDFIF_00340;product=hypothetical protein
NZ_CABFPH010000003.1	Prodigal:002006	CDS	7938	8516	.	+	0	ID=ACANDFIF_00341;inference=ab initio prediction:Prodigal:002006;locus_tag=ACANDFIF_00341;product=hypothetical protein
NZ_CABFPH010000003.1	Prodigal:002006	CDS	8685	10184	.	-	0	ID=ACANDFIF_00342;eC_number=1.2.1.-;Name=bauC_1;db_xref=COG:COG1012;gene=bauC_1;inference=ab initio prediction:Prodigal:002006,similar to AA sequence:UniProtKB:Q9I702;locus_tag=ACANDFIF_00342;product=Putative 3-oxopropanoate dehydrogenase
NZ_CABFPH010000003.1	Prodigal:002006	CDS	10422	11363	.	+	0	ID=ACANDFIF_00343;Name=hdfR_1;gene=hdfR_1;inference=ab initio prediction:Prodigal:002006,protein motif:HAMAP:MF_01233;locus_tag=ACANDFIF_00343;product=HTH-type transcriptional regulator HdfR
NZ_CABFPH010000003.1	Prodigal:002006	CDS	11444	11845	.	-	0	ID=ACANDFIF_00344;Name=ros_2;db_xref=COG:COG4957;gene=ros_2;inference=ab initio prediction:Prodigal:002006,similar to AA sequence:UniProtKB:Q04152;locus_tag=ACANDFIF_00344;product=Transcriptional regulatory protein ros
NZ_CABFPH010000003.1	Prodigal:002006	CDS	12153	13247	.	+	0	ID=ACANDFIF_00345;eC_number=1.1.5.-;Name=lhgD;db_xref=COG:COG0579;gene=lhgD;inference=ab initio prediction:Prodigal:002006,similar to AA sequence:UniProtKB:P37339;locus_tag=ACANDFIF_00345;product=L-2-hydroxyglutarate dehydrogenase
NZ_CABFPH010000003.1	Prodigal:002006	CDS	13369	14085	.	-	0	ID=ACANDFIF_00346;Name=yohK;db_xref=COG:COG1346;gene=yohK;inference=ab initio prediction:Prodigal:002006,similar to AA sequence:UniProtKB:P0AD19;locus_tag=ACANDFIF_00346;product=Inner membrane protein YohK
NZ_CABFPH010000003.1	Prodigal:002006	CDS	14082	14480	.	-	0	ID=ACANDFIF_00347;Name=cidA;gene=cidA;inference=ab initio prediction:Prodigal:002006,protein motif:HAMAP:MF_01143;locus_tag=ACANDFIF_00347;product=Holin-like protein CidA
NZ_CABFPH010000003.1	Prodigal:002006	CDS	14497	14964	.	-	0	ID=ACANDFIF_00348;inference=ab initio prediction:Prodigal:002006;locus_tag=ACANDFIF_00348;product=hypothetical protein
NZ_CABFPH010000003.1	Aragorn:001002	tRNA	15168	15243	.	+	.	ID=ACANDFIF_00349;inference=COORDINATES:profile:Aragorn:001002;locus_tag=ACANDFIF_00349;product=tRNA-Thr(cgt)
NZ_CABFPH010000003.1	Prodigal:002006	CDS	15500	17440	.	+	0	ID=ACANDFIF_00350;inference=ab initio prediction:Prodigal:002006;locus_tag=ACANDFIF_00350;product=hypothetical protein
NZ_CABFPH010000003.1	Prodigal:002006	CDS	18284	18673	.	+	0	ID=ACANDFIF_00351;inference=ab initio prediction:Prodigal:002006;locus_tag=ACANDFIF_00351;product=hypothetical protein
NZ_CABFPH010000003.1	Prodigal:002006	CDS	18670	18933	.	-	0	ID=ACANDFIF_00352;inference=ab initio prediction:Prodigal:002006;locus_tag=ACANDFIF_00352;product=hypothetical protein
NZ_CABFPH010000003.1	Prodigal:002006	CDS	20147	21043	.	+	0	ID=ACANDFIF_00353;Name=hdfR_2;gene=hdfR_2;inference=ab initio prediction:Prodigal:002006,protein motif:HAMAP:MF_01233;locus_tag=ACANDFIF_00353;product=HTH-type transcriptional regulator HdfR
NZ_CABFPH010000003.1	Prodigal:002006	CDS	21146	22261	.	+	0	ID=ACANDFIF_00354;eC_number=3.5.5.1;db_xref=COG:COG0388;inference=ab initio prediction:Prodigal:002006,similar to AA sequence:UniProtKB:Q89GE3;locus_tag=ACANDFIF_00354;product=Nitrilase
NZ_CABFPH010000003.1	Prodigal:002006	CDS	22472	23632	.	+	0	ID=ACANDFIF_00355;Name=braC_1;db_xref=COG:COG0683;gene=braC_1;inference=ab initio prediction:Prodigal:002006,similar to AA sequence:UniProtKB:P21175;locus_tag=ACANDFIF_00355;product=Leucine-%2C isoleucine-%2C valine-%2C threonine-%2C and alanine-binding protein
NZ_CABFPH010000003.1	Prodigal:002006	CDS	23682	24599	.	+	0	ID=ACANDFIF_00356;Name=livH_1;db_xref=COG:COG0559;gene=livH_1;inference=ab initio prediction:Prodigal:002006,similar to AA sequence:UniProtKB:P0AEX7;locus_tag=ACANDFIF_00356;product=High-affinity branched-chain amino acid transport system permease protein LivH
NZ_CABFPH010000003.1	Prodigal:002006	CDS	24638	25798	.	+	0	ID=ACANDFIF_00357;inference=ab initio prediction:Prodigal:002006;locus_tag=ACANDFIF_00357;product=hypothetical protein
NZ_CABFPH010000003.1	Prodigal:002006	CDS	25795	26574	.	+	0	ID=ACANDFIF_00358;Name=livF_1;db_xref=COG:COG0410;gene=livF_1;inference=ab initio prediction:Prodigal:002006,similar to AA sequence:UniProtKB:P22731;locus_tag=ACANDFIF_00358;product=High-affinity branched-chain amino acid transport ATP-binding protein LivF
NZ_CABFPH010000003.1	Prodigal:002006	CDS	26571	27308	.	+	0	ID=ACANDFIF_00359;Name=livF_2;db_xref=COG:COG0410;gene=livF_2;inference=ab initio prediction:Prodigal:002006,similar to AA sequence:UniProtKB:P22731;locus_tag=ACANDFIF_00359;product=High-affinity branched-chain amino acid transport ATP-binding protein LivF
NZ_CABFPH010000003.1	Prodigal:002006	CDS	27329	27712	.	+	0	ID=ACANDFIF_00360;inference=ab initio prediction:Prodigal:002006;locus_tag=ACANDFIF_00360;product=hypothetical protein
NZ_CABFPH010000003.1	Prodigal:002006	CDS	27733	28686	.	-	0	ID=ACANDFIF_00361;eC_number=4.99.1.7;Name=oxd;gene=oxd;inference=ab initio prediction:Prodigal:002006,similar to AA sequence:UniProtKB:P82604;locus_tag=ACANDFIF_00361;product=Phenylacetaldoxime dehydratase
NZ_CABFPH010000003.1	Prodigal:002006	CDS	29532	31103	.	-	0	ID=ACANDFIF_00362;inference=ab initio prediction:Prodigal:002006;locus_tag=ACANDFIF_00362;product=hypothetical protein
NZ_CABFPH010000003.1	Prodigal:002006	CDS	31155	31826	.	-	0	ID=ACANDFIF_00363;eC_number=3.5.1.110;Name=rutB_1;gene=rutB_1;inference=ab initio prediction:Prodigal:002006,protein motif:HAMAP:MF_00830;locus_tag=ACANDFIF_00363;product=Peroxyureidoacrylate/ureidoacrylate amidohydrolase RutB
NZ_CABFPH010000003.1	Prodigal:002006	CDS	31839	32732	.	-	0	ID=ACANDFIF_00364;Name=rfuD;db_xref=COG:COG1079;gene=rfuD;inference=ab initio prediction:Prodigal:002006,similar to AA sequence:UniProtKB:O83324;locus_tag=ACANDFIF_00364;product=putative riboflavin import permease protein RfuD
NZ_CABFPH010000003.1	Prodigal:002006	CDS	32729	33796	.	-	0	ID=ACANDFIF_00365;inference=ab initio prediction:Prodigal:002006;locus_tag=ACANDFIF_00365;product=hypothetical protein
NZ_CABFPH010000003.1	Prodigal:002006	CDS	33796	35307	.	-	0	ID=ACANDFIF_00366;eC_number=3.6.3.-;Name=lsrA_1;db_xref=COG:COG1129;gene=lsrA_1;inference=ab initio prediction:Prodigal:002006,similar to AA sequence:UniProtKB:Q8ZKQ4;locus_tag=ACANDFIF_00366;product=Autoinducer 2 import ATP-binding protein LsrA
NZ_CABFPH010000003.1	Prodigal:002006	CDS	35304	36371	.	-	0	ID=ACANDFIF_00367;inference=ab initio prediction:Prodigal:002006,similar to AA sequence:UniProtKB:Q2YKI6;locus_tag=ACANDFIF_00367;product=Purine-binding protein
NZ_CABFPH010000003.1	Prodigal:002006	CDS	36766	37620	.	+	0	ID=ACANDFIF_00368;eC_number=1.17.5.2;Name=cdhB;gene=cdhB;inference=ab initio prediction:Prodigal:002006,similar to AA sequence:UniProtKB:D7REY4;locus_tag=ACANDFIF_00368;product=Caffeine dehydrogenase subunit beta
NZ_CABFPH010000003.1	Prodigal:002006	CDS	37617	39932	.	+	0	ID=ACANDFIF_00369;eC_number=1.17.5.2;Name=cdhA_1;gene=cdhA_1;inference=ab initio prediction:Prodigal:002006,similar to AA sequence:UniProtKB:D7REY3;locus_tag=ACANDFIF_00369;product=Caffeine dehydrogenase subunit alpha
NZ_CABFPH010000003.1	Prodigal:002006	CDS	39925	40407	.	+	0	ID=ACANDFIF_00370;eC_number=1.17.5.2;Name=cdhC_1;gene=cdhC_1;inference=ab initio prediction:Prodigal:002006,similar to AA sequence:UniProtKB:D7REY5;locus_tag=ACANDFIF_00370;product=Caffeine dehydrogenase subunit gamma
NZ_CABFPH010000003.1	Prodigal:002006	CDS	40410	42698	.	+	0	ID=ACANDFIF_00371;eC_number=1.5.99.14;Name=kdhC;gene=kdhC;inference=ab initio prediction:Prodigal:002006,similar to AA sequence:UniProtKB:Q933N0;locus_tag=ACANDFIF_00371;product=6-hydroxypseudooxynicotine dehydrogenase complex subunit gamma
NZ_CABFPH010000003.1	Prodigal:002006	CDS	42752	43384	.	-	0	ID=ACANDFIF_00372;Name=puuR;gene=puuR;inference=ab initio prediction:Prodigal:002006,similar to AA sequence:UniProtKB:P0A9U6;locus_tag=ACANDFIF_00372;product=HTH-type transcriptional regulator PuuR
NZ_CABFPH010000003.1	Prodigal:002006	CDS	43492	43890	.	+	0	ID=ACANDFIF_00373;inference=ab initio prediction:Prodigal:002006;locus_tag=ACANDFIF_00373;product=hypothetical protein
NZ_CABFPH010000003.1	Prodigal:002006	CDS	43898	44296	.	+	0	ID=ACANDFIF_00374;inference=ab initio prediction:Prodigal:002006;locus_tag=ACANDFIF_00374;product=hypothetical protein
NZ_CABFPH010000003.1	Prodigal:002006	CDS	44300	45142	.	+	0	ID=ACANDFIF_00375;eC_number=3.5.1.100;Name=ramA;gene=ramA;inference=ab initio prediction:Prodigal:002006,similar to AA sequence:UniProtKB:Q75SP7;locus_tag=ACANDFIF_00375;product=(R)-stereoselective amidase
NZ_CABFPH010000003.1	Prodigal:002006	CDS	45218	45820	.	+	0	ID=ACANDFIF_00376;inference=ab initio prediction:Prodigal:002006;locus_tag=ACANDFIF_00376;product=hypothetical protein
NZ_CABFPH010000003.1	Prodigal:002006	CDS	45937	46827	.	+	0	ID=ACANDFIF_00377;eC_number=3.5.1.9;Name=kynB_1;gene=kynB_1;inference=ab initio prediction:Prodigal:002006,protein motif:HAMAP:MF_01969;locus_tag=ACANDFIF_00377;product=Kynurenine formamidase
NZ_CABFPH010000003.1	Prodigal:002006	CDS	47175	47582	.	-	0	ID=ACANDFIF_00378;inference=ab initio prediction:Prodigal:002006;locus_tag=ACANDFIF_00378;product=hypothetical protein
NZ_CABFPH010000003.1	Prodigal:002006	CDS	47694	48578	.	+	0	ID=ACANDFIF_00379;eC_number=1.6.5.2;Name=qorB;db_xref=COG:COG0702;gene=qorB;inference=ab initio prediction:Prodigal:002006,similar to AA sequence:UniProtKB:P39315;locus_tag=ACANDFIF_00379;product=Quinone oxidoreductase 2
NZ_CABFPH010000003.1	Prodigal:002006	CDS	49132	49428	.	-	0	ID=ACANDFIF_00380;inference=ab initio prediction:Prodigal:002006;locus_tag=ACANDFIF_00380;product=hypothetical protein
NZ_CABFPH010000003.1	Prodigal:002006	CDS	49785	50021	.	-	0	ID=ACANDFIF_00381;inference=ab initio prediction:Prodigal:002006;locus_tag=ACANDFIF_00381;product=hypothetical protein
NZ_CABFPH010000003.1	Prodigal:002006	CDS	50512	50709	.	-	0	ID=ACANDFIF_00382;inference=ab initio prediction:Prodigal:002006;locus_tag=ACANDFIF_00382;product=hypothetical protein
NZ_CABFPH010000003.1	Prodigal:002006	CDS	50736	50933	.	+	0	ID=ACANDFIF_00383;inference=ab initio prediction:Prodigal:002006;locus_tag=ACANDFIF_00383;product=hypothetical protein
NZ_CABFPH010000003.1	Prodigal:002006	CDS	51227	51436	.	-	0	ID=ACANDFIF_00384;Name=cspA_2;db_xref=COG:COG1278;gene=cspA_2;inference=ab initio prediction:Prodigal:002006,similar to AA sequence:UniProtKB:Q9Z3S6;locus_tag=ACANDFIF_00384;product=Cold shock protein CspA
NZ_CABFPH010000003.1	Prodigal:002006	CDS	52581	53546	.	-	0	ID=ACANDFIF_00385;inference=ab initio prediction:Prodigal:002006;locus_tag=ACANDFIF_00385;product=hypothetical protein
NZ_CABFPH010000003.1	Prodigal:002006	CDS	53952	54371	.	-	0	ID=ACANDFIF_00386;inference=ab initio prediction:Prodigal:002006;locus_tag=ACANDFIF_00386;product=hypothetical protein
NZ_CABFPH010000003.1	Prodigal:002006	CDS	55045	55584	.	+	0	ID=ACANDFIF_00387;inference=ab initio prediction:Prodigal:002006;locus_tag=ACANDFIF_00387;product=hypothetical protein
NZ_CABFPH010000003.1	Prodigal:002006	CDS	55643	56488	.	+	0	ID=ACANDFIF_00388;inference=ab initio prediction:Prodigal:002006;locus_tag=ACANDFIF_00388;product=hypothetical protein
NZ_CABFPH010000003.1	Prodigal:002006	CDS	56579	56974	.	-	0	ID=ACANDFIF_00389;inference=ab initio prediction:Prodigal:002006;locus_tag=ACANDFIF_00389;product=hypothetical protein
NZ_CABFPH010000003.1	Prodigal:002006	CDS	57063	57677	.	+	0	ID=ACANDFIF_00390;eC_number=1.7.1.17;Name=azoR1;db_xref=COG:COG1182;gene=azoR1;inference=ab initio prediction:Prodigal:002006,similar to AA sequence:UniProtKB:Q88IY3;locus_tag=ACANDFIF_00390;product=FMN-dependent NADH-azoreductase 1
NZ_CABFPH010000003.1	Prodigal:002006	CDS	58003	58524	.	+	0	ID=ACANDFIF_00391;inference=ab initio prediction:Prodigal:002006;locus_tag=ACANDFIF_00391;product=hypothetical protein
NZ_CABFPH010000003.1	Prodigal:002006	CDS	58870	59769	.	-	0	ID=ACANDFIF_00392;eC_number=2.1.2.11;Name=panB_1;gene=panB_1;inference=ab initio prediction:Prodigal:002006,similar to AA sequence:UniProtKB:P65656;locus_tag=ACANDFIF_00392;product=3-methyl-2-oxobutanoate hydroxymethyltransferase
NZ_CABFPH010000003.1	Prodigal:002006	CDS	59858	60154	.	-	0	ID=ACANDFIF_00393;inference=ab initio prediction:Prodigal:002006;locus_tag=ACANDFIF_00393;product=hypothetical protein
NZ_CABFPH010000003.1	Prodigal:002006	CDS	60151	60369	.	-	0	ID=ACANDFIF_00394;inference=ab initio prediction:Prodigal:002006;locus_tag=ACANDFIF_00394;product=hypothetical protein
NZ_CABFPH010000003.1	Prodigal:002006	CDS	60396	60785	.	-	0	ID=ACANDFIF_00395;inference=ab initio prediction:Prodigal:002006;locus_tag=ACANDFIF_00395;product=hypothetical protein
NZ_CABFPH010000003.1	Prodigal:002006	CDS	60870	61661	.	-	0	ID=ACANDFIF_00396;inference=ab initio prediction:Prodigal:002006;locus_tag=ACANDFIF_00396;product=hypothetical protein
NZ_CABFPH010000003.1	Prodigal:002006	CDS	61780	63195	.	-	0	ID=ACANDFIF_00397;Name=naiP_1;gene=naiP_1;inference=ab initio prediction:Prodigal:002006,similar to AA sequence:UniProtKB:O34691;locus_tag=ACANDFIF_00397;product=Putative niacin/nicotinamide transporter NaiP
NZ_CABFPH010000003.1	Prodigal:002006	CDS	63361	64125	.	+	0	ID=ACANDFIF_00398;Name=rspR_1;db_xref=COG:COG1802;gene=rspR_1;inference=ab initio prediction:Prodigal:002006,similar to AA sequence:UniProtKB:P0ACM2;locus_tag=ACANDFIF_00398;product=HTH-type transcriptional repressor RspR
NZ_CABFPH010000003.1	Prodigal:002006	CDS	65492	65947	.	+	0	ID=ACANDFIF_00399;inference=ab initio prediction:Prodigal:002006;locus_tag=ACANDFIF_00399;product=hypothetical protein
NZ_CABFPH010000003.1	Prodigal:002006	CDS	66351	68381	.	-	0	ID=ACANDFIF_00400;inference=ab initio prediction:Prodigal:002006;locus_tag=ACANDFIF_00400;product=hypothetical protein
NZ_CABFPH010000003.1	Prodigal:002006	CDS	68363	69610	.	-	0	ID=ACANDFIF_00401;Name=aaeA_1;gene=aaeA_1;inference=ab initio prediction:Prodigal:002006,protein motif:HAMAP:MF_01544;locus_tag=ACANDFIF_00401;product=p-hydroxybenzoic acid efflux pump subunit AaeA
NZ_CABFPH010000003.1	Prodigal:002006	CDS	70463	70756	.	+	0	ID=ACANDFIF_00402;inference=ab initio prediction:Prodigal:002006;locus_tag=ACANDFIF_00402;product=hypothetical protein
NZ_CABFPH010000003.1	Prodigal:002006	CDS	70766	71506	.	+	0	ID=ACANDFIF_00403;inference=ab initio prediction:Prodigal:002006;locus_tag=ACANDFIF_00403;product=hypothetical protein
NZ_CABFPH010000003.1	Prodigal:002006	CDS	71643	71783	.	-	0	ID=ACANDFIF_00404;inference=ab initio prediction:Prodigal:002006;locus_tag=ACANDFIF_00404;product=hypothetical protein
NZ_CABFPH010000003.1	Prodigal:002006	CDS	72425	72667	.	+	0	ID=ACANDFIF_00405;inference=ab initio prediction:Prodigal:002006;locus_tag=ACANDFIF_00405;product=hypothetical protein
NZ_CABFPH010000003.1	Prodigal:002006	CDS	72634	73869	.	-	0	ID=ACANDFIF_00406;inference=ab initio prediction:Prodigal:002006;locus_tag=ACANDFIF_00406;product=hypothetical protein
NZ_CABFPH010000003.1	Prodigal:002006	CDS	73976	74458	.	-	0	ID=ACANDFIF_00407;inference=ab initio prediction:Prodigal:002006;locus_tag=ACANDFIF_00407;product=hypothetical protein
NZ_CABFPH010000003.1	Prodigal:002006	CDS	75112	75996	.	-	0	ID=ACANDFIF_00408;Name=nnr_1;db_xref=COG:COG0062;gene=nnr_1;inference=ab initio prediction:Prodigal:002006,similar to AA sequence:UniProtKB:Q9X024;locus_tag=ACANDFIF_00408;product=Bifunctional NAD(P)H-hydrate repair enzyme Nnr
NZ_CABFPH010000003.1	Prodigal:002006	CDS	76172	76936	.	-	0	ID=ACANDFIF_00409;eC_number=5.4.2.11;Name=gpmA_1;gene=gpmA_1;inference=ab initio prediction:Prodigal:002006,protein motif:HAMAP:MF_01039;locus_tag=ACANDFIF_00409;product=2%2C3-bisphosphoglycerate-dependent phosphoglycerate mutase
NZ_CABFPH010000003.1	Prodigal:002006	CDS	77258	78130	.	+	0	ID=ACANDFIF_00410;eC_number=3.4.-.-;Name=ipuF;gene=ipuF;inference=ab initio prediction:Prodigal:002006,similar to AA sequence:UniProtKB:Q936S7;locus_tag=ACANDFIF_00410;product=Gamma-glutamyl-L-1-hydroxyisopropylamide hydrolase
NZ_CABFPH010000003.1	Prodigal:002006	CDS	78439	78720	.	-	0	ID=ACANDFIF_00411;inference=ab initio prediction:Prodigal:002006;locus_tag=ACANDFIF_00411;product=hypothetical protein
NZ_CABFPH010000003.1	Prodigal:002006	CDS	79405	80172	.	+	0	ID=ACANDFIF_00412;inference=ab initio prediction:Prodigal:002006;locus_tag=ACANDFIF_00412;product=hypothetical protein
NZ_CABFPH010000003.1	Prodigal:002006	CDS	80377	83517	.	-	0	ID=ACANDFIF_00413;inference=ab initio prediction:Prodigal:002006;locus_tag=ACANDFIF_00413;product=hypothetical protein
NZ_CABFPH010000003.1	Prodigal:002006	CDS	83593	84960	.	-	0	ID=ACANDFIF_00414;Name=prsE_1;gene=prsE_1;inference=ab initio prediction:Prodigal:002006,similar to AA sequence:UniProtKB:Q7ANN5;locus_tag=ACANDFIF_00414;product=Type I secretion system membrane fusion protein PrsE
NZ_CABFPH010000003.1	Prodigal:002006	CDS	84964	86727	.	-	0	ID=ACANDFIF_00415;Name=prsD_1;gene=prsD_1;inference=ab initio prediction:Prodigal:002006,similar to AA sequence:UniProtKB:Q7ANN4;locus_tag=ACANDFIF_00415;product=Type I secretion system ATP-binding protein PrsD
NZ_CABFPH010000003.1	Prodigal:002006	CDS	86984	87280	.	+	0	ID=ACANDFIF_00416;inference=ab initio prediction:Prodigal:002006;locus_tag=ACANDFIF_00416;product=hypothetical protein
NZ_CABFPH010000003.1	Prodigal:002006	CDS	87339	87548	.	-	0	ID=ACANDFIF_00417;inference=ab initio prediction:Prodigal:002006;locus_tag=ACANDFIF_00417;product=hypothetical protein
NZ_CABFPH010000003.1	Prodigal:002006	CDS	87785	88387	.	-	0	ID=ACANDFIF_00418;inference=ab initio prediction:Prodigal:002006;locus_tag=ACANDFIF_00418;product=hypothetical protein
NZ_CABFPH010000003.1	Prodigal:002006	CDS	89011	89262	.	+	0	ID=ACANDFIF_00419;inference=ab initio prediction:Prodigal:002006;locus_tag=ACANDFIF_00419;product=hypothetical protein
NZ_CABFPH010000003.1	Prodigal:002006	CDS	89381	91666	.	-	0	ID=ACANDFIF_00420;eC_number=2.7.13.3;Name=rcsC_5;gene=rcsC_5;inference=ab initio prediction:Prodigal:002006,protein motif:HAMAP:MF_00979;locus_tag=ACANDFIF_00420;product=Sensor histidine kinase RcsC
NZ_CABFPH010000003.1	Prodigal:002006	CDS	91744	91854	.	-	0	ID=ACANDFIF_00421;inference=ab initio prediction:Prodigal:002006;locus_tag=ACANDFIF_00421;product=hypothetical protein
NZ_CABFPH010000003.1	Prodigal:002006	CDS	92018	92914	.	-	0	ID=ACANDFIF_00422;eC_number=1.1.1.169;Name=panE_1;db_xref=COG:COG1893;gene=panE_1;inference=ab initio prediction:Prodigal:002006,similar to AA sequence:UniProtKB:P0A9J4;locus_tag=ACANDFIF_00422;product=2-dehydropantoate 2-reductase
NZ_CABFPH010000003.1	Prodigal:002006	CDS	93149	94039	.	+	0	ID=ACANDFIF_00423;inference=ab initio prediction:Prodigal:002006;locus_tag=ACANDFIF_00423;product=hypothetical protein
NZ_CABFPH010000003.1	Prodigal:002006	CDS	94036	95367	.	+	0	ID=ACANDFIF_00424;eC_number=2.6.1.-;db_xref=COG:COG0161;inference=ab initio prediction:Prodigal:002006,similar to AA sequence:UniProtKB:O53379;locus_tag=ACANDFIF_00424;product=putative aminotransferase
NZ_CABFPH010000003.1	Prodigal:002006	CDS	95428	96342	.	+	0	ID=ACANDFIF_00425;Name=gltI_2;db_xref=COG:COG0834;gene=gltI_2;inference=ab initio prediction:Prodigal:002006,similar to AA sequence:UniProtKB:P37902;locus_tag=ACANDFIF_00425;product=Glutamate/aspartate import solute-binding protein
NZ_CABFPH010000003.1	Prodigal:002006	CDS	97505	103795	.	+	0	ID=ACANDFIF_00426;inference=ab initio prediction:Prodigal:002006;locus_tag=ACANDFIF_00426;product=hypothetical protein
NZ_CABFPH010000003.1	Prodigal:002006	CDS	104335	104580	.	+	0	ID=ACANDFIF_00427;inference=ab initio prediction:Prodigal:002006;locus_tag=ACANDFIF_00427;product=hypothetical protein
NZ_CABFPH010000003.1	Prodigal:002006	CDS	104664	107447	.	+	0	ID=ACANDFIF_00428;inference=ab initio prediction:Prodigal:002006;locus_tag=ACANDFIF_00428;product=hypothetical protein
NZ_CABFPH010000003.1	Prodigal:002006	CDS	107613	109202	.	-	0	ID=ACANDFIF_00429;inference=ab initio prediction:Prodigal:002006;locus_tag=ACANDFIF_00429;product=hypothetical protein
NZ_CABFPH010000003.1	Prodigal:002006	CDS	109384	110013	.	+	0	ID=ACANDFIF_00430;inference=ab initio prediction:Prodigal:002006;locus_tag=ACANDFIF_00430;product=hypothetical protein
NZ_CABFPH010000003.1	Prodigal:002006	CDS	110082	110957	.	+	0	ID=ACANDFIF_00431;eC_number=3.8.1.5;Name=dhaAF;gene=dhaAF;inference=ab initio prediction:Prodigal:002006,similar to AA sequence:UniProtKB:Q9ZER0;locus_tag=ACANDFIF_00431;product=Haloalkane dehalogenase
NZ_CABFPH010000003.1	Prodigal:002006	CDS	111011	111550	.	-	0	ID=ACANDFIF_00432;Name=yceJ_1;db_xref=COG:COG3038;gene=yceJ_1;inference=ab initio prediction:Prodigal:002006,similar to AA sequence:UniProtKB:P75925;locus_tag=ACANDFIF_00432;product=Cytochrome b561 
NZ_CABFPH010000003.1	Prodigal:002006	CDS	111547	112152	.	-	0	ID=ACANDFIF_00433;eC_number=2.1.1.222;Name=COQ3_1;gene=COQ3_1;inference=ab initio prediction:Prodigal:002006,protein motif:HAMAP:MF_00472;locus_tag=ACANDFIF_00433;product=Ubiquinone biosynthesis O-methyltransferase%2C mitochondrial
NZ_CABFPH010000003.1	Prodigal:002006	CDS	112149	113294	.	-	0	ID=ACANDFIF_00434;eC_number=1.3.8.1;Name=bcd_1;db_xref=COG:COG1960;gene=bcd_1;inference=ab initio prediction:Prodigal:002006,similar to AA sequence:UniProtKB:P52042;locus_tag=ACANDFIF_00434;product=Acyl-CoA dehydrogenase%2C short-chain specific
NZ_CABFPH010000003.1	Prodigal:002006	CDS	113300	113818	.	-	0	ID=ACANDFIF_00435;Name=ligD_1;db_xref=COG:COG1793;gene=ligD_1;inference=ab initio prediction:Prodigal:002006,similar to AA sequence:UniProtKB:Q9I1X7;locus_tag=ACANDFIF_00435;product=Multifunctional non-homologous end joining protein LigD
NZ_CABFPH010000003.1	Prodigal:002006	CDS	114531	115079	.	+	0	ID=ACANDFIF_00436;inference=ab initio prediction:Prodigal:002006;locus_tag=ACANDFIF_00436;product=hypothetical protein
NZ_CABFPH010000003.1	Prodigal:002006	CDS	115076	115699	.	+	0	ID=ACANDFIF_00437;inference=ab initio prediction:Prodigal:002006;locus_tag=ACANDFIF_00437;product=hypothetical protein
NZ_CABFPH010000003.1	Prodigal:002006	CDS	115684	117006	.	+	0	ID=ACANDFIF_00438;inference=ab initio prediction:Prodigal:002006;locus_tag=ACANDFIF_00438;product=hypothetical protein
NZ_CABFPH010000003.1	Prodigal:002006	CDS	117099	117545	.	-	0	ID=ACANDFIF_00439;inference=ab initio prediction:Prodigal:002006,similar to AA sequence:UniProtKB:Q9PFB3;locus_tag=ACANDFIF_00439;note=UPF0394 membrane protein XF_0765;product=hypothetical protein
NZ_CABFPH010000003.1	Prodigal:002006	CDS	117542	117958	.	-	0	ID=ACANDFIF_00440;inference=ab initio prediction:Prodigal:002006,similar to AA sequence:UniProtKB:Q9PFB2;locus_tag=ACANDFIF_00440;note=UPF0394 membrane protein XF_0766;product=hypothetical protein
NZ_CABFPH010000003.1	Prodigal:002006	CDS	118197	119780	.	-	0	ID=ACANDFIF_00441;Name=hlyD;gene=hlyD;inference=ab initio prediction:Prodigal:002006,similar to AA sequence:UniProtKB:P09986;locus_tag=ACANDFIF_00441;product=Hemolysin secretion protein D%2C chromosomal
NZ_CABFPH010000003.1	Prodigal:002006	CDS	119777	122038	.	-	0	ID=ACANDFIF_00442;Name=hlyB;db_xref=COG:COG2274;gene=hlyB;inference=ab initio prediction:Prodigal:002006,similar to AA sequence:UniProtKB:Q47258;locus_tag=ACANDFIF_00442;product=Alpha-hemolysin translocation ATP-binding protein HlyB
NZ_CABFPH010000003.1	Prodigal:002006	CDS	122583	123011	.	-	0	ID=ACANDFIF_00443;eC_number=3.5.1.44;Name=cheB_1;gene=cheB_1;inference=ab initio prediction:Prodigal:002006,protein motif:HAMAP:MF_00099;locus_tag=ACANDFIF_00443;product=Protein-glutamate methylesterase/protein-glutamine glutaminase
NZ_CABFPH010000003.1	Prodigal:002006	CDS	123072	124160	.	-	0	ID=ACANDFIF_00444;eC_number=2.7.13.3;Name=lov_1;gene=lov_1;inference=ab initio prediction:Prodigal:002006,similar to AA sequence:UniProtKB:Q1M667;locus_tag=ACANDFIF_00444;product=Blue-light-activated histidine kinase
NZ_CABFPH010000003.1	Prodigal:002006	CDS	124370	125785	.	+	0	ID=ACANDFIF_00445;Name=ampG_1;db_xref=COG:COG0477;gene=ampG_1;inference=ab initio prediction:Prodigal:002006,similar to AA sequence:UniProtKB:P0AE16;locus_tag=ACANDFIF_00445;product=Anhydromuropeptide permease
NZ_CABFPH010000003.1	Prodigal:002006	CDS	125899	126837	.	+	0	ID=ACANDFIF_00446;inference=ab initio prediction:Prodigal:002006;locus_tag=ACANDFIF_00446;product=hypothetical protein
NZ_CABFPH010000003.1	Prodigal:002006	CDS	126960	127640	.	+	0	ID=ACANDFIF_00447;inference=ab initio prediction:Prodigal:002006;locus_tag=ACANDFIF_00447;product=hypothetical protein
NZ_CABFPH010000003.1	Prodigal:002006	CDS	127643	129202	.	-	0	ID=ACANDFIF_00448;eC_number=4.3.1.19;Name=ilvA;db_xref=COG:COG1171;gene=ilvA;inference=ab initio prediction:Prodigal:002006,similar to AA sequence:UniProtKB:P04968;locus_tag=ACANDFIF_00448;product=L-threonine dehydratase biosynthetic IlvA
NZ_CABFPH010000003.1	Prodigal:002006	CDS	129281	129628	.	-	0	ID=ACANDFIF_00449;eC_number=2.7.1.107;Name=dgkA;db_xref=COG:COG0818;gene=dgkA;inference=ab initio prediction:Prodigal:002006,similar to AA sequence:UniProtKB:P0ABN1;locus_tag=ACANDFIF_00449;product=Diacylglycerol kinase
NZ_CABFPH010000003.1	Prodigal:002006	CDS	129628	130707	.	-	0	ID=ACANDFIF_00450;inference=ab initio prediction:Prodigal:002006;locus_tag=ACANDFIF_00450;product=hypothetical protein
NZ_CABFPH010000003.1	Prodigal:002006	CDS	130726	131709	.	-	0	ID=ACANDFIF_00451;Name=oxyR_1;gene=oxyR_1;inference=ab initio prediction:Prodigal:002006,similar to AA sequence:UniProtKB:P0ACQ4;locus_tag=ACANDFIF_00451;product=Hydrogen peroxide-inducible genes activator
NZ_CABFPH010000003.1	Prodigal:002006	CDS	131848	133437	.	+	0	ID=ACANDFIF_00452;eC_number=1.11.1.6;Name=katA_1;db_xref=COG:COG0753;gene=katA_1;inference=ab initio prediction:Prodigal:002006,similar to AA sequence:UniProtKB:Q59337;locus_tag=ACANDFIF_00452;product=Catalase
NZ_CABFPH010000003.1	Prodigal:002006	CDS	133551	134024	.	+	0	ID=ACANDFIF_00453;inference=ab initio prediction:Prodigal:002006;locus_tag=ACANDFIF_00453;product=hypothetical protein
NZ_CABFPH010000003.1	Prodigal:002006	CDS	134098	134652	.	+	0	ID=ACANDFIF_00454;inference=ab initio prediction:Prodigal:002006;locus_tag=ACANDFIF_00454;product=hypothetical protein
NZ_CABFPH010000003.1	Prodigal:002006	CDS	134845	135306	.	+	0	ID=ACANDFIF_00455;Name=rplM;db_xref=COG:COG0102;gene=rplM;inference=ab initio prediction:Prodigal:002006,similar to AA sequence:UniProtKB:Q6N651;locus_tag=ACANDFIF_00455;product=50S ribosomal protein L13
NZ_CABFPH010000003.1	Prodigal:002006	CDS	135309	135788	.	+	0	ID=ACANDFIF_00456;Name=rpsI;db_xref=COG:COG0103;gene=rpsI;inference=ab initio prediction:Prodigal:002006,similar to AA sequence:UniProtKB:Q6N650;locus_tag=ACANDFIF_00456;product=30S ribosomal protein S9
NZ_CABFPH010000003.1	Prodigal:002006	CDS	135971	136897	.	-	0	ID=ACANDFIF_00457;inference=ab initio prediction:Prodigal:002006;locus_tag=ACANDFIF_00457;product=hypothetical protein
NZ_CABFPH010000003.1	Prodigal:002006	CDS	136989	137201	.	-	0	ID=ACANDFIF_00458;inference=ab initio prediction:Prodigal:002006;locus_tag=ACANDFIF_00458;product=hypothetical protein
NZ_CABFPH010000003.1	Prodigal:002006	CDS	137444	137875	.	+	0	ID=ACANDFIF_00459;inference=ab initio prediction:Prodigal:002006;locus_tag=ACANDFIF_00459;product=hypothetical protein
NZ_CABFPH010000003.1	Prodigal:002006	CDS	137888	139273	.	-	0	ID=ACANDFIF_00460;eC_number=2.6.1.113;Name=spuC;db_xref=COG:COG0161;gene=spuC;inference=ab initio prediction:Prodigal:002006,similar to AA sequence:UniProtKB:Q9I6J2;locus_tag=ACANDFIF_00460;product=Putrescine--pyruvate aminotransferase
NZ_CABFPH010000003.1	Prodigal:002006	CDS	139383	139919	.	+	0	ID=ACANDFIF_00461;inference=ab initio prediction:Prodigal:002006;locus_tag=ACANDFIF_00461;product=hypothetical protein
NZ_CABFPH010000003.1	Prodigal:002006	CDS	140041	140316	.	-	0	ID=ACANDFIF_00462;inference=ab initio prediction:Prodigal:002006;locus_tag=ACANDFIF_00462;product=hypothetical protein
NZ_CABFPH010000003.1	Prodigal:002006	CDS	140633	141832	.	-	0	ID=ACANDFIF_00463;inference=ab initio prediction:Prodigal:002006;locus_tag=ACANDFIF_00463;product=hypothetical protein
NZ_CABFPH010000003.1	Prodigal:002006	CDS	142059	143240	.	+	0	ID=ACANDFIF_00464;inference=ab initio prediction:Prodigal:002006;locus_tag=ACANDFIF_00464;product=hypothetical protein
NZ_CABFPH010000003.1	Prodigal:002006	CDS	143439	144026	.	+	0	ID=ACANDFIF_00465;inference=ab initio prediction:Prodigal:002006;locus_tag=ACANDFIF_00465;product=hypothetical protein
NZ_CABFPH010000003.1	Prodigal:002006	CDS	144212	145198	.	+	0	ID=ACANDFIF_00466;eC_number=1.3.1.84;Name=acuI_1;db_xref=COG:COG0604;gene=acuI_1;inference=ab initio prediction:Prodigal:002006,similar to AA sequence:UniProtKB:Q3J6K9;locus_tag=ACANDFIF_00466;product=Acrylyl-CoA reductase AcuI
NZ_CABFPH010000003.1	Prodigal:002006	CDS	145244	145705	.	+	0	ID=ACANDFIF_00467;Name=greB;gene=greB;inference=ab initio prediction:Prodigal:002006,protein motif:HAMAP:MF_00930;locus_tag=ACANDFIF_00467;product=Transcription elongation factor GreB
NZ_CABFPH010000003.1	Prodigal:002006	CDS	145824	146711	.	-	0	ID=ACANDFIF_00468;Name=pgrR_1;gene=pgrR_1;inference=ab initio prediction:Prodigal:002006,similar to AA sequence:UniProtKB:P77333;locus_tag=ACANDFIF_00468;product=HTH-type transcriptional regulator PgrR
NZ_CABFPH010000003.1	Prodigal:002006	CDS	146819	147415	.	+	0	ID=ACANDFIF_00469;eC_number=1.6.5.2;inference=ab initio prediction:Prodigal:002006,similar to AA sequence:UniProtKB:Q2YQ23;locus_tag=ACANDFIF_00469;product=NAD(P)H dehydrogenase (quinone)
NZ_CABFPH010000003.1	Prodigal:002006	CDS	147604	148614	.	-	0	ID=ACANDFIF_00470;eC_number=2.7.7.87;Name=ywlC;db_xref=COG:COG0009;gene=ywlC;inference=ab initio prediction:Prodigal:002006,similar to AA sequence:UniProtKB:P39153;locus_tag=ACANDFIF_00470;product=Threonylcarbamoyl-AMP synthase
NZ_CABFPH010000003.1	Prodigal:002006	CDS	148761	150503	.	+	0	ID=ACANDFIF_00471;eC_number=1.3.8.-;Name=dmdC_1;db_xref=COG:COG1960;gene=dmdC_1;inference=ab initio prediction:Prodigal:002006,similar to AA sequence:UniProtKB:Q5LLW7;locus_tag=ACANDFIF_00471;product=3-methylmercaptopropionyl-CoA dehydrogenase
NZ_CABFPH010000003.1	Prodigal:002006	CDS	150515	151279	.	+	0	ID=ACANDFIF_00472;eC_number=4.2.1.17;Name=paaF;db_xref=COG:COG1024;gene=paaF;inference=ab initio prediction:Prodigal:002006,similar to AA sequence:UniProtKB:P76082;locus_tag=ACANDFIF_00472;product=2%2C3-dehydroadipyl-CoA hydratase
NZ_CABFPH010000003.1	Prodigal:002006	CDS	151276	152124	.	+	0	ID=ACANDFIF_00473;eC_number=1.1.1.100;Name=fabG_1;gene=fabG_1;inference=ab initio prediction:Prodigal:002006,similar to AA sequence:UniProtKB:P73574;locus_tag=ACANDFIF_00473;product=3-oxoacyl-[acyl-carrier-protein] reductase
NZ_CABFPH010000003.1	Prodigal:002006	CDS	152341	153201	.	+	0	ID=ACANDFIF_00474;eC_number=1.3.1.87;Name=hcaB_2;gene=hcaB_2;inference=ab initio prediction:Prodigal:002006,protein motif:HAMAP:MF_01647;locus_tag=ACANDFIF_00474;product=3-phenylpropionate-dihydrodiol/cinnamic acid-dihydrodiol dehydrogenase
NZ_CABFPH010000003.1	Prodigal:002006	CDS	153227	154231	.	+	0	ID=ACANDFIF_00475;Name=corA_1;db_xref=COG:COG0598;gene=corA_1;inference=ab initio prediction:Prodigal:002006,similar to AA sequence:UniProtKB:P0A2R8;locus_tag=ACANDFIF_00475;product=Magnesium transport protein CorA
NZ_CABFPH010000003.1	Prodigal:002006	CDS	154326	155090	.	+	0	ID=ACANDFIF_00476;eC_number=3.4.-.-;Name=yedK;db_xref=COG:COG2135;gene=yedK;inference=ab initio prediction:Prodigal:002006,similar to AA sequence:UniProtKB:P76318;locus_tag=ACANDFIF_00476;product=SOS response-associated protein YedK
NZ_CABFPH010000003.1	Prodigal:002006	CDS	155194	155394	.	-	0	ID=ACANDFIF_00477;inference=ab initio prediction:Prodigal:002006;locus_tag=ACANDFIF_00477;product=hypothetical protein
NZ_CABFPH010000003.1	Prodigal:002006	CDS	155500	156837	.	+	0	ID=ACANDFIF_00478;inference=ab initio prediction:Prodigal:002006;locus_tag=ACANDFIF_00478;product=hypothetical protein
NZ_CABFPH010000003.1	Prodigal:002006	CDS	156842	157099	.	-	0	ID=ACANDFIF_00479;inference=ab initio prediction:Prodigal:002006;locus_tag=ACANDFIF_00479;product=hypothetical protein
NZ_CABFPH010000003.1	Prodigal:002006	CDS	157170	158426	.	-	0	ID=ACANDFIF_00480;eC_number=2.1.1.190;Name=rlmD;db_xref=COG:COG2265;gene=rlmD;inference=ab initio prediction:Prodigal:002006,similar to AA sequence:UniProtKB:P55135;locus_tag=ACANDFIF_00480;product=23S rRNA (uracil(1939)-C(5))-methyltransferase RlmD
NZ_CABFPH010000003.1	Prodigal:002006	CDS	158423	159166	.	-	0	ID=ACANDFIF_00481;Name=tlyA;db_xref=COG:COG1189;gene=tlyA;inference=ab initio prediction:Prodigal:002006,similar to AA sequence:UniProtKB:Q06803;locus_tag=ACANDFIF_00481;product=Hemolysin A
NZ_CABFPH010000003.1	Prodigal:002006	CDS	159255	159806	.	+	0	ID=ACANDFIF_00482;eC_number=1.15.1.1;Name=sodC;db_xref=COG:COG2032;gene=sodC;inference=ab initio prediction:Prodigal:002006,similar to AA sequence:UniProtKB:P20379;locus_tag=ACANDFIF_00482;product=Superoxide dismutase [Cu-Zn]
NZ_CABFPH010000003.1	Prodigal:002006	CDS	159868	161217	.	-	0	ID=ACANDFIF_00483;Name=kgtP;gene=kgtP;inference=ab initio prediction:Prodigal:002006,similar to AA sequence:UniProtKB:P0AEX3;locus_tag=ACANDFIF_00483;product=Alpha-ketoglutarate permease
NZ_CABFPH010000004.1	Prodigal:002006	CDS	372	791	.	-	0	ID=ACANDFIF_00484;Name=dksA;db_xref=COG:COG1734;gene=dksA;inference=ab initio prediction:Prodigal:002006,similar to AA sequence:UniProtKB:P0ABS1;locus_tag=ACANDFIF_00484;product=RNA polymerase-binding transcription factor DksA
NZ_CABFPH010000004.1	Prodigal:002006	CDS	1001	2008	.	-	0	ID=ACANDFIF_00485;inference=ab initio prediction:Prodigal:002006;locus_tag=ACANDFIF_00485;product=hypothetical protein
NZ_CABFPH010000004.1	Prodigal:002006	CDS	2013	3386	.	-	0	ID=ACANDFIF_00486;eC_number=2.3.1.-;Name=patA_1;db_xref=COG:COG1696;gene=patA_1;inference=ab initio prediction:Prodigal:002006,similar to AA sequence:UniProtKB:O25526;locus_tag=ACANDFIF_00486;product=Peptidoglycan O-acetyltransferase
NZ_CABFPH010000004.1	Prodigal:002006	CDS	3501	4664	.	-	0	ID=ACANDFIF_00487;eC_number=1.3.99.-;db_xref=COG:COG1960;inference=ab initio prediction:Prodigal:002006,similar to AA sequence:UniProtKB:P9WQG3;locus_tag=ACANDFIF_00487;product=Acyl-CoA dehydrogenase fadE12
NZ_CABFPH010000004.1	Prodigal:002006	CDS	4950	6170	.	+	0	ID=ACANDFIF_00488;inference=ab initio prediction:Prodigal:002006;locus_tag=ACANDFIF_00488;product=hypothetical protein
NZ_CABFPH010000004.1	Prodigal:002006	CDS	6305	6703	.	-	0	ID=ACANDFIF_00489;inference=ab initio prediction:Prodigal:002006;locus_tag=ACANDFIF_00489;product=hypothetical protein
NZ_CABFPH010000004.1	Prodigal:002006	CDS	7284	7895	.	+	0	ID=ACANDFIF_00490;inference=ab initio prediction:Prodigal:002006;locus_tag=ACANDFIF_00490;product=hypothetical protein
NZ_CABFPH010000004.1	Prodigal:002006	CDS	8038	8289	.	+	0	ID=ACANDFIF_00491;inference=ab initio prediction:Prodigal:002006;locus_tag=ACANDFIF_00491;product=hypothetical protein
NZ_CABFPH010000004.1	Prodigal:002006	CDS	8349	10160	.	+	0	ID=ACANDFIF_00492;eC_number=1.1.2.7;inference=ab initio prediction:Prodigal:002006,similar to AA sequence:UniProtKB:P38539;locus_tag=ACANDFIF_00492;product=Methanol dehydrogenase [cytochrome c] subunit 1
NZ_CABFPH010000004.1	Prodigal:002006	CDS	10281	10400	.	+	0	ID=ACANDFIF_00493;inference=ab initio prediction:Prodigal:002006;locus_tag=ACANDFIF_00493;product=hypothetical protein
NZ_CABFPH010000004.1	Prodigal:002006	CDS	10524	10925	.	-	0	ID=ACANDFIF_00494;inference=ab initio prediction:Prodigal:002006;locus_tag=ACANDFIF_00494;product=hypothetical protein
NZ_CABFPH010000004.1	Prodigal:002006	CDS	11379	11879	.	-	0	ID=ACANDFIF_00495;inference=ab initio prediction:Prodigal:002006;locus_tag=ACANDFIF_00495;product=hypothetical protein
NZ_CABFPH010000004.1	Prodigal:002006	CDS	12152	13036	.	-	0	ID=ACANDFIF_00496;Name=rpoH_1;db_xref=COG:COG0568;gene=rpoH_1;inference=ab initio prediction:Prodigal:002006,similar to AA sequence:UniProtKB:P0CAW9;locus_tag=ACANDFIF_00496;product=RNA polymerase sigma factor RpoH
NZ_CABFPH010000004.1	Prodigal:002006	CDS	13319	14308	.	-	0	ID=ACANDFIF_00497;eC_number=5.4.99.23;Name=rluD;db_xref=COG:COG0564;gene=rluD;inference=ab initio prediction:Prodigal:002006,similar to AA sequence:UniProtKB:P33643;locus_tag=ACANDFIF_00497;product=Ribosomal large subunit pseudouridine synthase D
NZ_CABFPH010000004.1	Aragorn:001002	tRNA	14399	14474	.	+	.	ID=ACANDFIF_00498;inference=COORDINATES:profile:Aragorn:001002;locus_tag=ACANDFIF_00498;product=tRNA-Glu(ctc)
NZ_CABFPH010000004.1	Prodigal:002006	CDS	14936	15310	.	+	0	ID=ACANDFIF_00499;inference=ab initio prediction:Prodigal:002006;locus_tag=ACANDFIF_00499;product=hypothetical protein
NZ_CABFPH010000004.1	Prodigal:002006	CDS	15515	15844	.	+	0	ID=ACANDFIF_00500;inference=ab initio prediction:Prodigal:002006;locus_tag=ACANDFIF_00500;product=hypothetical protein
NZ_CABFPH010000004.1	Prodigal:002006	CDS	16276	16563	.	+	0	ID=ACANDFIF_00501;inference=ab initio prediction:Prodigal:002006;locus_tag=ACANDFIF_00501;product=hypothetical protein
NZ_CABFPH010000004.1	Prodigal:002006	CDS	16640	16852	.	-	0	ID=ACANDFIF_00502;inference=ab initio prediction:Prodigal:002006;locus_tag=ACANDFIF_00502;product=hypothetical protein
NZ_CABFPH010000004.1	Prodigal:002006	CDS	17018	17968	.	-	0	ID=ACANDFIF_00503;Name=ssuA_1;gene=ssuA_1;inference=ab initio prediction:Prodigal:002006,similar to AA sequence:UniProtKB:P75853;locus_tag=ACANDFIF_00503;product=Putative aliphatic sulfonates-binding protein
NZ_CABFPH010000004.1	Prodigal:002006	CDS	18054	18854	.	-	0	ID=ACANDFIF_00504;eC_number=7.3.2.4;Name=nrtC_1;db_xref=COG:COG0715;gene=nrtC_1;inference=ab initio prediction:Prodigal:002006,similar to AA sequence:UniProtKB:P38045;locus_tag=ACANDFIF_00504;product=Nitrate import ATP-binding protein NrtC
NZ_CABFPH010000004.1	Prodigal:002006	CDS	18848	19846	.	-	0	ID=ACANDFIF_00505;inference=ab initio prediction:Prodigal:002006;locus_tag=ACANDFIF_00505;product=hypothetical protein
NZ_CABFPH010000004.1	Prodigal:002006	CDS	19857	20939	.	-	0	ID=ACANDFIF_00506;inference=ab initio prediction:Prodigal:002006;locus_tag=ACANDFIF_00506;product=hypothetical protein
NZ_CABFPH010000004.1	Prodigal:002006	CDS	21431	22576	.	+	0	ID=ACANDFIF_00507;eC_number=1.3.99.-;Name=ydbM;gene=ydbM;inference=ab initio prediction:Prodigal:002006,similar to AA sequence:UniProtKB:P96608;locus_tag=ACANDFIF_00507;product=Putative acyl-CoA dehydrogenase YdbM
NZ_CABFPH010000004.1	Prodigal:002006	CDS	22596	23693	.	+	0	ID=ACANDFIF_00508;eC_number=1.14.14.5;Name=ssuD_1;db_xref=COG:COG2141;gene=ssuD_1;inference=ab initio prediction:Prodigal:002006,similar to AA sequence:UniProtKB:P40402;locus_tag=ACANDFIF_00508;product=Alkanesulfonate monooxygenase
NZ_CABFPH010000004.1	Prodigal:002006	CDS	23693	24631	.	+	0	ID=ACANDFIF_00509;Name=ssuA_2;gene=ssuA_2;inference=ab initio prediction:Prodigal:002006,similar to AA sequence:UniProtKB:P75853;locus_tag=ACANDFIF_00509;product=Putative aliphatic sulfonates-binding protein
NZ_CABFPH010000004.1	Prodigal:002006	CDS	24652	25188	.	+	0	ID=ACANDFIF_00510;inference=ab initio prediction:Prodigal:002006;locus_tag=ACANDFIF_00510;product=hypothetical protein
NZ_CABFPH010000004.1	Prodigal:002006	CDS	25356	26240	.	-	0	ID=ACANDFIF_00511;eC_number=7.6.2.8;Name=btuD_1;gene=btuD_1;inference=ab initio prediction:Prodigal:002006,protein motif:HAMAP:MF_01005;locus_tag=ACANDFIF_00511;product=Vitamin B12 import ATP-binding protein BtuD
NZ_CABFPH010000004.1	Prodigal:002006	CDS	26237	27028	.	-	0	ID=ACANDFIF_00512;Name=ssuC_2;db_xref=COG:COG0600;gene=ssuC_2;inference=ab initio prediction:Prodigal:002006,similar to AA sequence:UniProtKB:P40401;locus_tag=ACANDFIF_00512;product=Putative aliphatic sulfonates transport permease protein SsuC
NZ_CABFPH010000004.1	Prodigal:002006	CDS	27025	28005	.	-	0	ID=ACANDFIF_00513;inference=ab initio prediction:Prodigal:002006;locus_tag=ACANDFIF_00513;product=hypothetical protein
NZ_CABFPH010000004.1	Prodigal:002006	CDS	28286	30676	.	-	0	ID=ACANDFIF_00514;db_xref=COG:COG2199;inference=ab initio prediction:Prodigal:002006,similar to AA sequence:UniProtKB:Q9ABX9;locus_tag=ACANDFIF_00514;product=putative signaling protein
NZ_CABFPH010000004.1	Prodigal:002006	CDS	30904	31371	.	-	0	ID=ACANDFIF_00515;inference=ab initio prediction:Prodigal:002006;locus_tag=ACANDFIF_00515;product=hypothetical protein
NZ_CABFPH010000004.1	Prodigal:002006	CDS	31481	31963	.	-	0	ID=ACANDFIF_00516;inference=ab initio prediction:Prodigal:002006;locus_tag=ACANDFIF_00516;product=hypothetical protein
NZ_CABFPH010000004.1	Prodigal:002006	CDS	32053	32319	.	-	0	ID=ACANDFIF_00517;inference=ab initio prediction:Prodigal:002006;locus_tag=ACANDFIF_00517;product=hypothetical protein
NZ_CABFPH010000004.1	Prodigal:002006	CDS	32326	32487	.	-	0	ID=ACANDFIF_00518;inference=ab initio prediction:Prodigal:002006;locus_tag=ACANDFIF_00518;product=hypothetical protein
NZ_CABFPH010000004.1	Prodigal:002006	CDS	32774	33004	.	+	0	ID=ACANDFIF_00519;inference=ab initio prediction:Prodigal:002006;locus_tag=ACANDFIF_00519;product=hypothetical protein
NZ_CABFPH010000004.1	Prodigal:002006	CDS	33456	33629	.	-	0	ID=ACANDFIF_00520;inference=ab initio prediction:Prodigal:002006;locus_tag=ACANDFIF_00520;product=hypothetical protein
NZ_CABFPH010000004.1	Prodigal:002006	CDS	34065	34346	.	-	0	ID=ACANDFIF_00521;inference=ab initio prediction:Prodigal:002006;locus_tag=ACANDFIF_00521;product=hypothetical protein
NZ_CABFPH010000004.1	Prodigal:002006	CDS	34351	34644	.	-	0	ID=ACANDFIF_00522;inference=ab initio prediction:Prodigal:002006;locus_tag=ACANDFIF_00522;product=hypothetical protein
NZ_CABFPH010000004.1	Prodigal:002006	CDS	34765	34992	.	-	0	ID=ACANDFIF_00523;inference=ab initio prediction:Prodigal:002006;locus_tag=ACANDFIF_00523;product=hypothetical protein
NZ_CABFPH010000004.1	Prodigal:002006	CDS	36024	36935	.	-	0	ID=ACANDFIF_00524;eC_number=3.5.1.44;Name=cheB_2;gene=cheB_2;inference=ab initio prediction:Prodigal:002006,protein motif:HAMAP:MF_00099;locus_tag=ACANDFIF_00524;product=Protein-glutamate methylesterase/protein-glutamine glutaminase
NZ_CABFPH010000004.1	Prodigal:002006	CDS	36928	40308	.	-	0	ID=ACANDFIF_00525;eC_number=2.7.13.3;Name=rcsC_6;gene=rcsC_6;inference=ab initio prediction:Prodigal:002006,protein motif:HAMAP:MF_00979;locus_tag=ACANDFIF_00525;product=Sensor histidine kinase RcsC
NZ_CABFPH010000004.1	Prodigal:002006	CDS	40583	41851	.	+	0	ID=ACANDFIF_00526;Name=amiC_1;gene=amiC_1;inference=ab initio prediction:Prodigal:002006,similar to AA sequence:UniProtKB:P27017;locus_tag=ACANDFIF_00526;product=Aliphatic amidase expression-regulating protein
NZ_CABFPH010000004.1	Prodigal:002006	CDS	41970	42896	.	+	0	ID=ACANDFIF_00527;Name=livH_2;db_xref=COG:COG0559;gene=livH_2;inference=ab initio prediction:Prodigal:002006,similar to AA sequence:UniProtKB:P0AEX7;locus_tag=ACANDFIF_00527;product=High-affinity branched-chain amino acid transport system permease protein LivH
NZ_CABFPH010000004.1	Prodigal:002006	CDS	42908	44095	.	+	0	ID=ACANDFIF_00528;inference=ab initio prediction:Prodigal:002006;locus_tag=ACANDFIF_00528;product=hypothetical protein
NZ_CABFPH010000004.1	Prodigal:002006	CDS	44116	44901	.	+	0	ID=ACANDFIF_00529;eC_number=3.6.3.-;Name=lptB_1;db_xref=COG:COG1137;gene=lptB_1;inference=ab initio prediction:Prodigal:002006,similar to AA sequence:UniProtKB:P45073;locus_tag=ACANDFIF_00529;product=Lipopolysaccharide export system ATP-binding protein LptB
NZ_CABFPH010000004.1	Prodigal:002006	CDS	44912	45661	.	+	0	ID=ACANDFIF_00530;Name=livF_3;db_xref=COG:COG0410;gene=livF_3;inference=ab initio prediction:Prodigal:002006,similar to AA sequence:UniProtKB:P22731;locus_tag=ACANDFIF_00530;product=High-affinity branched-chain amino acid transport ATP-binding protein LivF
NZ_CABFPH010000004.1	Prodigal:002006	CDS	45753	46982	.	+	0	ID=ACANDFIF_00531;eC_number=3.5.1.49;Name=fmdA;gene=fmdA;inference=ab initio prediction:Prodigal:002006,similar to AA sequence:UniProtKB:Q50228;locus_tag=ACANDFIF_00531;product=Formamidase
NZ_CABFPH010000004.1	Prodigal:002006	CDS	46985	47305	.	+	0	ID=ACANDFIF_00532;inference=ab initio prediction:Prodigal:002006;locus_tag=ACANDFIF_00532;product=hypothetical protein
NZ_CABFPH010000004.1	Prodigal:002006	CDS	47380	48429	.	+	0	ID=ACANDFIF_00533;eC_number=3.5.1.4;inference=ab initio prediction:Prodigal:002006,similar to AA sequence:UniProtKB:Q9RQ17;locus_tag=ACANDFIF_00533;product=Aliphatic amidase
NZ_CABFPH010000004.1	Prodigal:002006	CDS	48764	52096	.	+	0	ID=ACANDFIF_00534;inference=ab initio prediction:Prodigal:002006;locus_tag=ACANDFIF_00534;product=hypothetical protein
NZ_CABFPH010000004.1	Prodigal:002006	CDS	52312	53562	.	+	0	ID=ACANDFIF_00535;inference=ab initio prediction:Prodigal:002006;locus_tag=ACANDFIF_00535;product=hypothetical protein
NZ_CABFPH010000004.1	Prodigal:002006	CDS	53571	55742	.	+	0	ID=ACANDFIF_00536;eC_number=3.4.22.-;Name=lagD;gene=lagD;inference=ab initio prediction:Prodigal:002006,similar to AA sequence:UniProtKB:P59852;locus_tag=ACANDFIF_00536;product=Lactococcin-G-processing and transport ATP-binding protein LagD
NZ_CABFPH010000004.1	Prodigal:002006	CDS	55732	58575	.	+	0	ID=ACANDFIF_00537;eC_number=7.6.2.8;Name=btuD_2;gene=btuD_2;inference=ab initio prediction:Prodigal:002006,protein motif:HAMAP:MF_01005;locus_tag=ACANDFIF_00537;product=Vitamin B12 import ATP-binding protein BtuD
NZ_CABFPH010000004.1	Prodigal:002006	CDS	58956	59195	.	+	0	ID=ACANDFIF_00538;inference=ab initio prediction:Prodigal:002006;locus_tag=ACANDFIF_00538;product=hypothetical protein
NZ_CABFPH010000004.1	Prodigal:002006	CDS	59414	60304	.	-	0	ID=ACANDFIF_00539;Name=argP_1;db_xref=COG:COG0583;gene=argP_1;inference=ab initio prediction:Prodigal:002006,similar to AA sequence:UniProtKB:P0A8S1;locus_tag=ACANDFIF_00539;product=HTH-type transcriptional regulator ArgP
NZ_CABFPH010000004.1	Prodigal:002006	CDS	60408	61103	.	+	0	ID=ACANDFIF_00540;eC_number=3.1.2.-;Name=hchA_1;db_xref=COG:COG0693;gene=hchA_1;inference=ab initio prediction:Prodigal:002006,similar to AA sequence:UniProtKB:P31658;locus_tag=ACANDFIF_00540;product=Protein/nucleic acid deglycase 1
NZ_CABFPH010000004.1	Prodigal:002006	CDS	61100	61375	.	+	0	ID=ACANDFIF_00541;inference=ab initio prediction:Prodigal:002006;locus_tag=ACANDFIF_00541;product=hypothetical protein
NZ_CABFPH010000004.1	Prodigal:002006	CDS	61493	61867	.	-	0	ID=ACANDFIF_00542;inference=ab initio prediction:Prodigal:002006;locus_tag=ACANDFIF_00542;product=hypothetical protein
NZ_CABFPH010000004.1	Prodigal:002006	CDS	62038	63186	.	+	0	ID=ACANDFIF_00543;Name=mdtL;gene=mdtL;inference=ab initio prediction:Prodigal:002006,protein motif:HAMAP:MF_01530;locus_tag=ACANDFIF_00543;product=Multidrug resistance protein MdtL
NZ_CABFPH010000004.1	Prodigal:002006	CDS	63270	63866	.	-	0	ID=ACANDFIF_00544;inference=ab initio prediction:Prodigal:002006;locus_tag=ACANDFIF_00544;product=hypothetical protein
NZ_CABFPH010000004.1	Prodigal:002006	CDS	64026	65237	.	-	0	ID=ACANDFIF_00545;eC_number=3.5.2.18;Name=Ena;gene=Ena;inference=ab initio prediction:Prodigal:002006,similar to AA sequence:UniProtKB:Q0QLE9;locus_tag=ACANDFIF_00545;product=Enamidase
NZ_CABFPH010000004.1	Prodigal:002006	CDS	65326	65862	.	-	0	ID=ACANDFIF_00546;inference=ab initio prediction:Prodigal:002006;locus_tag=ACANDFIF_00546;product=hypothetical protein
NZ_CABFPH010000004.1	Prodigal:002006	CDS	65864	66559	.	-	0	ID=ACANDFIF_00547;eC_number=3.5.1.110;Name=rutB_2;db_xref=COG:COG1335;gene=rutB_2;inference=ab initio prediction:Prodigal:002006,similar to AA sequence:UniProtKB:P75897;locus_tag=ACANDFIF_00547;product=Peroxyureidoacrylate/ureidoacrylate amidohydrolase RutB
NZ_CABFPH010000004.1	Prodigal:002006	CDS	66755	67717	.	-	0	ID=ACANDFIF_00548;inference=ab initio prediction:Prodigal:002006;locus_tag=ACANDFIF_00548;product=hypothetical protein
NZ_CABFPH010000004.1	Prodigal:002006	CDS	68532	69965	.	-	0	ID=ACANDFIF_00549;eC_number=1.2.1.26;Name=araE_1;gene=araE_1;inference=ab initio prediction:Prodigal:002006,similar to AA sequence:UniProtKB:Q1JUP4;locus_tag=ACANDFIF_00549;product=Alpha-ketoglutaric semialdehyde dehydrogenase 1
NZ_CABFPH010000004.1	Prodigal:002006	CDS	70052	70636	.	-	0	ID=ACANDFIF_00550;inference=ab initio prediction:Prodigal:002006;locus_tag=ACANDFIF_00550;product=hypothetical protein
NZ_CABFPH010000004.1	Prodigal:002006	CDS	70633	71217	.	-	0	ID=ACANDFIF_00551;inference=ab initio prediction:Prodigal:002006;locus_tag=ACANDFIF_00551;product=hypothetical protein
NZ_CABFPH010000004.1	Prodigal:002006	CDS	71559	72749	.	+	0	ID=ACANDFIF_00552;Name=amiC_2;gene=amiC_2;inference=ab initio prediction:Prodigal:002006,similar to AA sequence:UniProtKB:P27017;locus_tag=ACANDFIF_00552;product=Aliphatic amidase expression-regulating protein
NZ_CABFPH010000004.1	Prodigal:002006	CDS	72772	73542	.	+	0	ID=ACANDFIF_00553;eC_number=3.6.3.-;Name=lsrA_2;db_xref=COG:COG1129;gene=lsrA_2;inference=ab initio prediction:Prodigal:002006,similar to AA sequence:UniProtKB:Q8ZKQ4;locus_tag=ACANDFIF_00553;product=Autoinducer 2 import ATP-binding protein LsrA
NZ_CABFPH010000004.1	Prodigal:002006	CDS	73539	74249	.	+	0	ID=ACANDFIF_00554;Name=livF_4;db_xref=COG:COG0410;gene=livF_4;inference=ab initio prediction:Prodigal:002006,similar to AA sequence:UniProtKB:P22731;locus_tag=ACANDFIF_00554;product=High-affinity branched-chain amino acid transport ATP-binding protein LivF
NZ_CABFPH010000004.1	Prodigal:002006	CDS	74257	75111	.	+	0	ID=ACANDFIF_00555;Name=livH_3;db_xref=COG:COG0559;gene=livH_3;inference=ab initio prediction:Prodigal:002006,similar to AA sequence:UniProtKB:P0AEX7;locus_tag=ACANDFIF_00555;product=High-affinity branched-chain amino acid transport system permease protein LivH
NZ_CABFPH010000004.1	Prodigal:002006	CDS	75111	76154	.	+	0	ID=ACANDFIF_00556;inference=ab initio prediction:Prodigal:002006;locus_tag=ACANDFIF_00556;product=hypothetical protein
NZ_CABFPH010000004.1	Prodigal:002006	CDS	76242	77462	.	+	0	ID=ACANDFIF_00557;eC_number=1.3.99.-;Name=mmgC_1;db_xref=COG:COG1960;gene=mmgC_1;inference=ab initio prediction:Prodigal:002006,similar to AA sequence:UniProtKB:P45857;locus_tag=ACANDFIF_00557;product=Acyl-CoA dehydrogenase
NZ_CABFPH010000004.1	Prodigal:002006	CDS	77459	78622	.	+	0	ID=ACANDFIF_00558;eC_number=2.8.3.19;Name=yfdE_1;db_xref=COG:COG1804;gene=yfdE_1;inference=ab initio prediction:Prodigal:002006,similar to AA sequence:UniProtKB:P76518;locus_tag=ACANDFIF_00558;product=Acetyl-CoA:oxalate CoA-transferase
NZ_CABFPH010000004.1	Prodigal:002006	CDS	78916	79650	.	-	0	ID=ACANDFIF_00559;eC_number=5.2.1.1;Name=maiA;db_xref=COG:COG3473;gene=maiA;inference=ab initio prediction:Prodigal:002006,similar to AA sequence:UniProtKB:Q88FY4;locus_tag=ACANDFIF_00559;product=Maleate isomerase
NZ_CABFPH010000004.1	Prodigal:002006	CDS	79830	80594	.	+	0	ID=ACANDFIF_00560;Name=rspR_2;db_xref=COG:COG1802;gene=rspR_2;inference=ab initio prediction:Prodigal:002006,similar to AA sequence:UniProtKB:P0ACM2;locus_tag=ACANDFIF_00560;product=HTH-type transcriptional repressor RspR
NZ_CABFPH010000004.1	Prodigal:002006	CDS	81382	83016	.	+	0	ID=ACANDFIF_00561;Name=dppA_1;db_xref=COG:COG0747;gene=dppA_1;inference=ab initio prediction:Prodigal:002006,similar to AA sequence:UniProtKB:P23847;locus_tag=ACANDFIF_00561;product=Periplasmic dipeptide transport protein
NZ_CABFPH010000004.1	Prodigal:002006	CDS	83013	83996	.	+	0	ID=ACANDFIF_00562;Name=dppB_1;db_xref=COG:COG0601;gene=dppB_1;inference=ab initio prediction:Prodigal:002006,similar to AA sequence:UniProtKB:P0AEF8;locus_tag=ACANDFIF_00562;product=Dipeptide transport system permease protein DppB
NZ_CABFPH010000004.1	Prodigal:002006	CDS	83993	84928	.	+	0	ID=ACANDFIF_00563;Name=oppC;db_xref=COG:COG1173;gene=oppC;inference=ab initio prediction:Prodigal:002006,similar to AA sequence:UniProtKB:P24139;locus_tag=ACANDFIF_00563;product=Oligopeptide transport system permease protein OppC
NZ_CABFPH010000004.1	Prodigal:002006	CDS	84925	85908	.	+	0	ID=ACANDFIF_00564;Name=oppD_1;db_xref=COG:COG0444;gene=oppD_1;inference=ab initio prediction:Prodigal:002006,similar to AA sequence:UniProtKB:P76027;locus_tag=ACANDFIF_00564;product=Oligopeptide transport ATP-binding protein OppD
NZ_CABFPH010000004.1	Prodigal:002006	CDS	85905	86960	.	+	0	ID=ACANDFIF_00565;eC_number=7.6.2.8;Name=btuD_3;gene=btuD_3;inference=ab initio prediction:Prodigal:002006,protein motif:HAMAP:MF_01005;locus_tag=ACANDFIF_00565;product=Vitamin B12 import ATP-binding protein BtuD
NZ_CABFPH010000004.1	Prodigal:002006	CDS	86957	88456	.	+	0	ID=ACANDFIF_00566;eC_number=3.8.1.8;Name=atzA_1;gene=atzA_1;inference=ab initio prediction:Prodigal:002006,similar to AA sequence:UniProtKB:P72156;locus_tag=ACANDFIF_00566;product=Atrazine chlorohydrolase
NZ_CABFPH010000004.1	Prodigal:002006	CDS	88833	88958	.	+	0	ID=ACANDFIF_00567;inference=ab initio prediction:Prodigal:002006;locus_tag=ACANDFIF_00567;product=hypothetical protein
NZ_CABFPH010000004.1	Prodigal:002006	CDS	89451	89699	.	-	0	ID=ACANDFIF_00568;inference=ab initio prediction:Prodigal:002006;locus_tag=ACANDFIF_00568;product=hypothetical protein
NZ_CABFPH010000004.1	Prodigal:002006	CDS	90012	90182	.	+	0	ID=ACANDFIF_00569;inference=ab initio prediction:Prodigal:002006;locus_tag=ACANDFIF_00569;product=hypothetical protein
NZ_CABFPH010000004.1	Prodigal:002006	CDS	90160	90576	.	+	0	ID=ACANDFIF_00570;Name=hin_1;db_xref=COG:COG1961;gene=hin_1;inference=ab initio prediction:Prodigal:002006,similar to AA sequence:UniProtKB:P03013;locus_tag=ACANDFIF_00570;product=DNA-invertase hin
NZ_CABFPH010000004.1	Prodigal:002006	CDS	91325	91552	.	+	0	ID=ACANDFIF_00571;inference=ab initio prediction:Prodigal:002006;locus_tag=ACANDFIF_00571;product=hypothetical protein
NZ_CABFPH010000004.1	Prodigal:002006	CDS	91607	91807	.	+	0	ID=ACANDFIF_00572;inference=ab initio prediction:Prodigal:002006;locus_tag=ACANDFIF_00572;product=hypothetical protein
NZ_CABFPH010000004.1	Prodigal:002006	CDS	91916	92053	.	+	0	ID=ACANDFIF_00573;inference=ab initio prediction:Prodigal:002006;locus_tag=ACANDFIF_00573;product=hypothetical protein
NZ_CABFPH010000004.1	Prodigal:002006	CDS	93376	94002	.	+	0	ID=ACANDFIF_00574;inference=ab initio prediction:Prodigal:002006;locus_tag=ACANDFIF_00574;product=hypothetical protein
NZ_CABFPH010000004.1	Prodigal:002006	CDS	94132	94536	.	-	0	ID=ACANDFIF_00575;inference=ab initio prediction:Prodigal:002006;locus_tag=ACANDFIF_00575;product=hypothetical protein
NZ_CABFPH010000004.1	Prodigal:002006	CDS	94739	94996	.	-	0	ID=ACANDFIF_00576;inference=ab initio prediction:Prodigal:002006;locus_tag=ACANDFIF_00576;product=hypothetical protein
NZ_CABFPH010000004.1	Prodigal:002006	CDS	95144	95341	.	+	0	ID=ACANDFIF_00577;inference=ab initio prediction:Prodigal:002006;locus_tag=ACANDFIF_00577;product=hypothetical protein
NZ_CABFPH010000004.1	Prodigal:002006	CDS	95397	95738	.	+	0	ID=ACANDFIF_00578;inference=ab initio prediction:Prodigal:002006;locus_tag=ACANDFIF_00578;product=hypothetical protein
NZ_CABFPH010000004.1	Prodigal:002006	CDS	95809	96009	.	+	0	ID=ACANDFIF_00579;inference=ab initio prediction:Prodigal:002006;locus_tag=ACANDFIF_00579;product=hypothetical protein
NZ_CABFPH010000004.1	Prodigal:002006	CDS	96395	96586	.	+	0	ID=ACANDFIF_00580;inference=ab initio prediction:Prodigal:002006;locus_tag=ACANDFIF_00580;product=hypothetical protein
NZ_CABFPH010000004.1	Prodigal:002006	CDS	96583	97038	.	+	0	ID=ACANDFIF_00581;inference=ab initio prediction:Prodigal:002006;locus_tag=ACANDFIF_00581;product=hypothetical protein
NZ_CABFPH010000004.1	Prodigal:002006	CDS	97038	97568	.	+	0	ID=ACANDFIF_00582;inference=ab initio prediction:Prodigal:002006;locus_tag=ACANDFIF_00582;product=hypothetical protein
NZ_CABFPH010000004.1	Prodigal:002006	CDS	97571	97675	.	+	0	ID=ACANDFIF_00583;inference=ab initio prediction:Prodigal:002006;locus_tag=ACANDFIF_00583;product=hypothetical protein
NZ_CABFPH010000004.1	Prodigal:002006	CDS	98041	98718	.	-	0	ID=ACANDFIF_00584;inference=ab initio prediction:Prodigal:002006;locus_tag=ACANDFIF_00584;product=hypothetical protein
NZ_CABFPH010000004.1	Prodigal:002006	CDS	99844	102888	.	+	0	ID=ACANDFIF_00585;inference=ab initio prediction:Prodigal:002006;locus_tag=ACANDFIF_00585;product=hypothetical protein
NZ_CABFPH010000004.1	Prodigal:002006	CDS	102968	104140	.	+	0	ID=ACANDFIF_00586;inference=ab initio prediction:Prodigal:002006;locus_tag=ACANDFIF_00586;product=hypothetical protein
NZ_CABFPH010000004.1	Prodigal:002006	CDS	105647	105982	.	+	0	ID=ACANDFIF_00587;inference=ab initio prediction:Prodigal:002006;locus_tag=ACANDFIF_00587;product=hypothetical protein
NZ_CABFPH010000004.1	Prodigal:002006	CDS	107066	107536	.	+	0	ID=ACANDFIF_00588;inference=ab initio prediction:Prodigal:002006;locus_tag=ACANDFIF_00588;product=hypothetical protein
NZ_CABFPH010000004.1	Prodigal:002006	CDS	108807	109130	.	+	0	ID=ACANDFIF_00589;inference=ab initio prediction:Prodigal:002006;locus_tag=ACANDFIF_00589;product=hypothetical protein
NZ_CABFPH010000004.1	Prodigal:002006	CDS	109218	109658	.	-	0	ID=ACANDFIF_00590;inference=ab initio prediction:Prodigal:002006;locus_tag=ACANDFIF_00590;product=hypothetical protein
NZ_CABFPH010000004.1	Prodigal:002006	CDS	109660	110019	.	-	0	ID=ACANDFIF_00591;inference=ab initio prediction:Prodigal:002006;locus_tag=ACANDFIF_00591;product=hypothetical protein
NZ_CABFPH010000004.1	Prodigal:002006	CDS	110596	112749	.	-	0	ID=ACANDFIF_00592;inference=ab initio prediction:Prodigal:002006;locus_tag=ACANDFIF_00592;product=hypothetical protein
NZ_CABFPH010000004.1	Prodigal:002006	CDS	112749	114389	.	-	0	ID=ACANDFIF_00593;inference=ab initio prediction:Prodigal:002006;locus_tag=ACANDFIF_00593;product=hypothetical protein
NZ_CABFPH010000004.1	Prodigal:002006	CDS	115938	116396	.	-	0	ID=ACANDFIF_00594;eC_number=3.4.21.-;Name=umuD;db_xref=COG:COG1974;gene=umuD;inference=ab initio prediction:Prodigal:002006,similar to AA sequence:UniProtKB:P0AG11;locus_tag=ACANDFIF_00594;product=Protein UmuD
NZ_CABFPH010000004.1	Prodigal:002006	CDS	116736	118466	.	-	0	ID=ACANDFIF_00595;Name=xerC_1;gene=xerC_1;inference=ab initio prediction:Prodigal:002006,protein motif:HAMAP:MF_01808;locus_tag=ACANDFIF_00595;product=Tyrosine recombinase XerC
NZ_CABFPH010000004.1	Aragorn:001002	tRNA	118548	118632	.	-	.	ID=ACANDFIF_00596;inference=COORDINATES:profile:Aragorn:001002;locus_tag=ACANDFIF_00596;product=tRNA-Leu(cag)
NZ_CABFPH010000004.1	Prodigal:002006	CDS	118745	120064	.	-	0	ID=ACANDFIF_00597;eC_number=1.1.1.136;Name=wbpA;db_xref=COG:COG0677;gene=wbpA;inference=ab initio prediction:Prodigal:002006,similar to AA sequence:UniProtKB:G3XD94;locus_tag=ACANDFIF_00597;product=UDP-N-acetyl-D-glucosamine 6-dehydrogenase
NZ_CABFPH010000004.1	Prodigal:002006	CDS	120071	121219	.	-	0	ID=ACANDFIF_00598;inference=ab initio prediction:Prodigal:002006;locus_tag=ACANDFIF_00598;product=hypothetical protein
NZ_CABFPH010000004.1	Prodigal:002006	CDS	121216	122232	.	-	0	ID=ACANDFIF_00599;Name=dppB_2;db_xref=COG:COG0601;gene=dppB_2;inference=ab initio prediction:Prodigal:002006,similar to AA sequence:UniProtKB:P0AEF8;locus_tag=ACANDFIF_00599;product=Dipeptide transport system permease protein DppB
NZ_CABFPH010000004.1	Prodigal:002006	CDS	122229	124304	.	-	0	ID=ACANDFIF_00600;inference=ab initio prediction:Prodigal:002006;locus_tag=ACANDFIF_00600;product=hypothetical protein
NZ_CABFPH010000004.1	Prodigal:002006	CDS	124301	125161	.	-	0	ID=ACANDFIF_00601;inference=ab initio prediction:Prodigal:002006;locus_tag=ACANDFIF_00601;product=hypothetical protein
NZ_CABFPH010000004.1	Prodigal:002006	CDS	125161	127017	.	-	0	ID=ACANDFIF_00602;eC_number=7.4.2.10;Name=gsiA_1;db_xref=COG:COG1123;gene=gsiA_1;inference=ab initio prediction:Prodigal:002006,similar to AA sequence:UniProtKB:P75796;locus_tag=ACANDFIF_00602;product=Glutathione import ATP-binding protein GsiA
NZ_CABFPH010000004.1	Prodigal:002006	CDS	126987	127532	.	-	0	ID=ACANDFIF_00603;inference=ab initio prediction:Prodigal:002006;locus_tag=ACANDFIF_00603;product=hypothetical protein
NZ_CABFPH010000005.1	Prodigal:002006	CDS	277	930	.	+	0	ID=ACANDFIF_00604;db_xref=COG:COG0546;inference=ab initio prediction:Prodigal:002006,similar to AA sequence:UniProtKB:P9WPI9;locus_tag=ACANDFIF_00604;product=putative protein
NZ_CABFPH010000005.1	Prodigal:002006	CDS	983	1789	.	+	0	ID=ACANDFIF_00605;inference=ab initio prediction:Prodigal:002006;locus_tag=ACANDFIF_00605;product=hypothetical protein
NZ_CABFPH010000005.1	Prodigal:002006	CDS	1927	3459	.	+	0	ID=ACANDFIF_00606;eC_number=6.4.1.3;Name=pccB;db_xref=COG:COG4799;gene=pccB;inference=ab initio prediction:Prodigal:002006,similar to AA sequence:UniProtKB:Q3J4E3;locus_tag=ACANDFIF_00606;product=Propionyl-CoA carboxylase beta chain
NZ_CABFPH010000005.1	Prodigal:002006	CDS	3506	4573	.	-	0	ID=ACANDFIF_00607;inference=ab initio prediction:Prodigal:002006;locus_tag=ACANDFIF_00607;product=hypothetical protein
NZ_CABFPH010000005.1	Prodigal:002006	CDS	4773	5681	.	+	0	ID=ACANDFIF_00608;inference=ab initio prediction:Prodigal:002006;locus_tag=ACANDFIF_00608;product=hypothetical protein
NZ_CABFPH010000005.1	Prodigal:002006	CDS	5691	6086	.	-	0	ID=ACANDFIF_00609;Name=cckA_1;gene=cckA_1;inference=ab initio prediction:Prodigal:002006,similar to AA sequence:UniProtKB:P0DOA0;locus_tag=ACANDFIF_00609;product=Sensor kinase CckA
NZ_CABFPH010000005.1	Prodigal:002006	CDS	6496	7005	.	+	0	ID=ACANDFIF_00610;Name=pal_1;gene=pal_1;inference=ab initio prediction:Prodigal:002006,similar to AA sequence:UniProtKB:P0A3S8;locus_tag=ACANDFIF_00610;product=Peptidoglycan-associated lipoprotein
NZ_CABFPH010000005.1	Prodigal:002006	CDS	7176	8144	.	+	0	ID=ACANDFIF_00611;Name=cpoB;gene=cpoB;inference=ab initio prediction:Prodigal:002006,protein motif:HAMAP:MF_02066;locus_tag=ACANDFIF_00611;product=Cell division coordinator CpoB
NZ_CABFPH010000005.1	Prodigal:002006	CDS	8141	9148	.	+	0	ID=ACANDFIF_00612;eC_number=6.3.4.19;Name=tilS;gene=tilS;inference=ab initio prediction:Prodigal:002006,protein motif:HAMAP:MF_01161;locus_tag=ACANDFIF_00612;product=tRNA(Ile)-lysidine synthase
NZ_CABFPH010000005.1	Prodigal:002006	CDS	9230	11152	.	+	0	ID=ACANDFIF_00613;eC_number=3.4.24.-;Name=ftsH;gene=ftsH;inference=ab initio prediction:Prodigal:002006,similar to AA sequence:UniProtKB:B8H444;locus_tag=ACANDFIF_00613;product=ATP-dependent zinc metalloprotease FtsH
NZ_CABFPH010000005.1	Prodigal:002006	CDS	11343	12683	.	+	0	ID=ACANDFIF_00614;eC_number=5.4.2.10;Name=glmM;db_xref=COG:COG1109;gene=glmM;inference=ab initio prediction:Prodigal:002006,similar to AA sequence:UniProtKB:P31120;locus_tag=ACANDFIF_00614;product=Phosphoglucosamine mutase
NZ_CABFPH010000005.1	Prodigal:002006	CDS	12691	13941	.	-	0	ID=ACANDFIF_00615;Name=nupX;db_xref=COG:COG1972;gene=nupX;inference=ab initio prediction:Prodigal:002006,similar to AA sequence:UniProtKB:P33021;locus_tag=ACANDFIF_00615;product=Putative nucleoside permease NupX
NZ_CABFPH010000005.1	Prodigal:002006	CDS	14302	15153	.	+	0	ID=ACANDFIF_00616;eC_number=1.-.-.-;Name=sadH;gene=sadH;inference=ab initio prediction:Prodigal:002006,similar to AA sequence:UniProtKB:P9WGP9;locus_tag=ACANDFIF_00616;product=Putative oxidoreductase SadH
NZ_CABFPH010000005.1	Prodigal:002006	CDS	15189	16043	.	+	0	ID=ACANDFIF_00617;eC_number=3.1.1.83;Name=mlhB_1;gene=mlhB_1;inference=ab initio prediction:Prodigal:002006,similar to AA sequence:UniProtKB:Q9EX73;locus_tag=ACANDFIF_00617;product=Monoterpene epsilon-lactone hydrolase
NZ_CABFPH010000005.1	Prodigal:002006	CDS	16040	17518	.	+	0	ID=ACANDFIF_00618;eC_number=1.14.13.-;db_xref=COG:COG2072;inference=ab initio prediction:Prodigal:002006,similar to AA sequence:UniProtKB:Q9I3H5;locus_tag=ACANDFIF_00618;product=Baeyer-Villiger monooxygenase
NZ_CABFPH010000005.1	Prodigal:002006	CDS	17529	18404	.	-	0	ID=ACANDFIF_00619;inference=ab initio prediction:Prodigal:002006;locus_tag=ACANDFIF_00619;product=hypothetical protein
NZ_CABFPH010000005.1	Prodigal:002006	CDS	18507	19139	.	-	0	ID=ACANDFIF_00620;inference=ab initio prediction:Prodigal:002006;locus_tag=ACANDFIF_00620;product=hypothetical protein
NZ_CABFPH010000005.1	Prodigal:002006	CDS	19129	19887	.	-	0	ID=ACANDFIF_00621;inference=ab initio prediction:Prodigal:002006;locus_tag=ACANDFIF_00621;product=hypothetical protein
NZ_CABFPH010000005.1	Prodigal:002006	CDS	19980	20618	.	-	0	ID=ACANDFIF_00622;inference=ab initio prediction:Prodigal:002006;locus_tag=ACANDFIF_00622;product=hypothetical protein
NZ_CABFPH010000005.1	Prodigal:002006	CDS	20862	21401	.	-	0	ID=ACANDFIF_00623;inference=ab initio prediction:Prodigal:002006;locus_tag=ACANDFIF_00623;product=hypothetical protein
NZ_CABFPH010000005.1	Prodigal:002006	CDS	21786	22220	.	-	0	ID=ACANDFIF_00624;inference=ab initio prediction:Prodigal:002006;locus_tag=ACANDFIF_00624;product=hypothetical protein
NZ_CABFPH010000005.1	Prodigal:002006	CDS	22480	23238	.	+	0	ID=ACANDFIF_00625;inference=ab initio prediction:Prodigal:002006;locus_tag=ACANDFIF_00625;product=hypothetical protein
NZ_CABFPH010000005.1	Prodigal:002006	CDS	23235	24599	.	+	0	ID=ACANDFIF_00626;inference=ab initio prediction:Prodigal:002006,similar to AA sequence:UniProtKB:P9WJX1;locus_tag=ACANDFIF_00626;product=putative MFS-type transporter
NZ_CABFPH010000005.1	Prodigal:002006	CDS	24895	26658	.	+	0	ID=ACANDFIF_00627;eC_number=3.6.3.-;db_xref=COG:COG1132;inference=ab initio prediction:Prodigal:002006,similar to AA sequence:UniProtKB:Q99T13;locus_tag=ACANDFIF_00627;product=Putative multidrug export ATP-binding/permease protein
NZ_CABFPH010000005.1	Prodigal:002006	CDS	26781	27176	.	-	0	ID=ACANDFIF_00628;Name=rssB_1;gene=rssB_1;inference=ab initio prediction:Prodigal:002006,protein motif:HAMAP:MF_00958;locus_tag=ACANDFIF_00628;product=Regulator of RpoS
NZ_CABFPH010000005.1	Prodigal:002006	CDS	27667	28458	.	+	0	ID=ACANDFIF_00629;eC_number=3.5.1.118;Name=egtC_1;db_xref=COG:COG0121;gene=egtC_1;inference=ab initio prediction:Prodigal:002006,similar to AA sequence:UniProtKB:A0R5M9;locus_tag=ACANDFIF_00629;product=Gamma-glutamyl-hercynylcysteine sulfoxide hydrolase
NZ_CABFPH010000005.1	Prodigal:002006	CDS	28580	30022	.	+	0	ID=ACANDFIF_00630;eC_number=1.2.1.26;Name=araE_2;gene=araE_2;inference=ab initio prediction:Prodigal:002006,similar to AA sequence:UniProtKB:Q1JUP4;locus_tag=ACANDFIF_00630;product=Alpha-ketoglutaric semialdehyde dehydrogenase 1
NZ_CABFPH010000005.1	Prodigal:002006	CDS	30081	30245	.	+	0	ID=ACANDFIF_00631;inference=ab initio prediction:Prodigal:002006;locus_tag=ACANDFIF_00631;product=hypothetical protein
NZ_CABFPH010000005.1	Prodigal:002006	CDS	30366	31376	.	-	0	ID=ACANDFIF_00632;eC_number=3.5.99.7;Name=acdS;gene=acdS;inference=ab initio prediction:Prodigal:002006,similar to AA sequence:UniProtKB:P30297;locus_tag=ACANDFIF_00632;product=1-aminocyclopropane-1-carboxylate deaminase
NZ_CABFPH010000005.1	Prodigal:002006	CDS	31531	31992	.	+	0	ID=ACANDFIF_00633;Name=lrp_1;db_xref=COG:COG1522;gene=lrp_1;inference=ab initio prediction:Prodigal:002006,similar to AA sequence:UniProtKB:P0ACJ0;locus_tag=ACANDFIF_00633;product=Leucine-responsive regulatory protein
NZ_CABFPH010000005.1	Prodigal:002006	CDS	31999	33417	.	-	0	ID=ACANDFIF_00634;inference=ab initio prediction:Prodigal:002006;locus_tag=ACANDFIF_00634;product=hypothetical protein
NZ_CABFPH010000005.1	Prodigal:002006	CDS	33440	34318	.	-	0	ID=ACANDFIF_00635;eC_number=1.1.1.291;Name=Hgd;gene=Hgd;inference=ab initio prediction:Prodigal:002006,similar to AA sequence:UniProtKB:Q0QLF5;locus_tag=ACANDFIF_00635;product=2-(hydroxymethyl)glutarate dehydrogenase
NZ_CABFPH010000005.1	Prodigal:002006	CDS	34545	36602	.	+	0	ID=ACANDFIF_00636;Name=cstA;db_xref=COG:COG1966;gene=cstA;inference=ab initio prediction:Prodigal:002006,similar to AA sequence:UniProtKB:P15078;locus_tag=ACANDFIF_00636;product=Peptide transporter CstA
NZ_CABFPH010000005.1	Prodigal:002006	CDS	36607	36828	.	+	0	ID=ACANDFIF_00637;inference=ab initio prediction:Prodigal:002006;locus_tag=ACANDFIF_00637;product=hypothetical protein
NZ_CABFPH010000005.1	Prodigal:002006	CDS	36928	37128	.	+	0	ID=ACANDFIF_00638;inference=ab initio prediction:Prodigal:002006;locus_tag=ACANDFIF_00638;product=hypothetical protein
NZ_CABFPH010000005.1	Prodigal:002006	CDS	37240	37674	.	+	0	ID=ACANDFIF_00639;inference=ab initio prediction:Prodigal:002006;locus_tag=ACANDFIF_00639;product=hypothetical protein
NZ_CABFPH010000005.1	Prodigal:002006	CDS	37701	38975	.	+	0	ID=ACANDFIF_00640;inference=ab initio prediction:Prodigal:002006;locus_tag=ACANDFIF_00640;product=hypothetical protein
NZ_CABFPH010000005.1	Prodigal:002006	CDS	38975	40117	.	+	0	ID=ACANDFIF_00641;eC_number=3.4.-.-;Name=bepA_1;gene=bepA_1;inference=ab initio prediction:Prodigal:002006,protein motif:HAMAP:MF_00997;locus_tag=ACANDFIF_00641;product=Beta-barrel assembly-enhancing protease
NZ_CABFPH010000005.1	Prodigal:002006	CDS	40571	43831	.	+	0	ID=ACANDFIF_00642;Name=czcA_1;gene=czcA_1;inference=ab initio prediction:Prodigal:002006,similar to AA sequence:UniProtKB:P13511;locus_tag=ACANDFIF_00642;product=Cobalt-zinc-cadmium resistance protein CzcA
NZ_CABFPH010000005.1	Prodigal:002006	CDS	43917	44600	.	-	0	ID=ACANDFIF_00643;eC_number=3.1.3.105;Name=mupP;db_xref=COG:COG0546;gene=mupP;inference=ab initio prediction:Prodigal:002006,similar to AA sequence:UniProtKB:Q9HZ62;locus_tag=ACANDFIF_00643;product=N-acetylmuramic acid 6-phosphate phosphatase
NZ_CABFPH010000005.1	Prodigal:002006	CDS	44795	46750	.	+	0	ID=ACANDFIF_00644;inference=ab initio prediction:Prodigal:002006;locus_tag=ACANDFIF_00644;product=hypothetical protein
NZ_CABFPH010000005.1	Prodigal:002006	CDS	46823	47284	.	+	0	ID=ACANDFIF_00645;inference=ab initio prediction:Prodigal:002006;locus_tag=ACANDFIF_00645;product=hypothetical protein
NZ_CABFPH010000005.1	Prodigal:002006	CDS	47454	48182	.	+	0	ID=ACANDFIF_00646;eC_number=5.3.1.6;Name=rpiA;db_xref=COG:COG0120;gene=rpiA;inference=ab initio prediction:Prodigal:002006,similar to AA sequence:UniProtKB:Q6G3V6;locus_tag=ACANDFIF_00646;product=Ribose-5-phosphate isomerase A
NZ_CABFPH010000005.1	Prodigal:002006	CDS	48227	48760	.	+	0	ID=ACANDFIF_00647;inference=ab initio prediction:Prodigal:002006;locus_tag=ACANDFIF_00647;product=hypothetical protein
NZ_CABFPH010000005.1	Prodigal:002006	CDS	48779	49990	.	+	0	ID=ACANDFIF_00648;inference=ab initio prediction:Prodigal:002006;locus_tag=ACANDFIF_00648;product=hypothetical protein
NZ_CABFPH010000005.1	Prodigal:002006	CDS	49987	51372	.	+	0	ID=ACANDFIF_00649;eC_number=1.8.1.16;Name=garB_1;gene=garB_1;inference=ab initio prediction:Prodigal:002006,similar to AA sequence:UniProtKB:D0VWY5;locus_tag=ACANDFIF_00649;product=Glutathione amide reductase
NZ_CABFPH010000005.1	Prodigal:002006	CDS	51423	51749	.	+	0	ID=ACANDFIF_00650;inference=ab initio prediction:Prodigal:002006;locus_tag=ACANDFIF_00650;product=hypothetical protein
NZ_CABFPH010000005.1	Prodigal:002006	CDS	51986	53368	.	+	0	ID=ACANDFIF_00651;eC_number=2.5.1.54;Name=aroH;db_xref=COG:COG3200;gene=aroH;inference=ab initio prediction:Prodigal:002006,similar to AA sequence:UniProtKB:P80574;locus_tag=ACANDFIF_00651;product=Phospho-2-dehydro-3-deoxyheptonate aldolase
NZ_CABFPH010000005.1	Prodigal:002006	CDS	53632	56505	.	-	0	ID=ACANDFIF_00652;inference=ab initio prediction:Prodigal:002006;locus_tag=ACANDFIF_00652;product=hypothetical protein
NZ_CABFPH010000005.1	Prodigal:002006	CDS	56706	57071	.	+	0	ID=ACANDFIF_00653;inference=ab initio prediction:Prodigal:002006;locus_tag=ACANDFIF_00653;product=hypothetical protein
NZ_CABFPH010000005.1	Prodigal:002006	CDS	57341	58615	.	-	0	ID=ACANDFIF_00654;Name=mdtA_1;gene=mdtA_1;inference=ab initio prediction:Prodigal:002006,protein motif:HAMAP:MF_01422;locus_tag=ACANDFIF_00654;product=Multidrug resistance protein MdtA
NZ_CABFPH010000005.1	Aragorn:001002	tRNA	58872	58946	.	-	.	ID=ACANDFIF_00655;inference=COORDINATES:profile:Aragorn:001002;locus_tag=ACANDFIF_00655;product=tRNA-Val(cac)
NZ_CABFPH010000005.1	Prodigal:002006	CDS	59152	59451	.	+	0	ID=ACANDFIF_00656;inference=ab initio prediction:Prodigal:002006;locus_tag=ACANDFIF_00656;product=hypothetical protein
NZ_CABFPH010000005.1	Prodigal:002006	CDS	59448	61724	.	+	0	ID=ACANDFIF_00657;inference=ab initio prediction:Prodigal:002006;locus_tag=ACANDFIF_00657;product=hypothetical protein
NZ_CABFPH010000005.1	Prodigal:002006	CDS	61742	62605	.	+	0	ID=ACANDFIF_00658;eC_number=3.3.2.10;Name=ephA;gene=ephA;inference=ab initio prediction:Prodigal:002006,similar to AA sequence:UniProtKB:I6YGS0;locus_tag=ACANDFIF_00658;product=Epoxide hydrolase A
NZ_CABFPH010000005.1	Prodigal:002006	CDS	62792	63190	.	-	0	ID=ACANDFIF_00659;inference=ab initio prediction:Prodigal:002006;locus_tag=ACANDFIF_00659;product=hypothetical protein
NZ_CABFPH010000005.1	Prodigal:002006	CDS	64046	64969	.	+	0	ID=ACANDFIF_00660;inference=ab initio prediction:Prodigal:002006;locus_tag=ACANDFIF_00660;product=hypothetical protein
NZ_CABFPH010000005.1	Prodigal:002006	CDS	65234	66382	.	+	0	ID=ACANDFIF_00661;inference=ab initio prediction:Prodigal:002006;locus_tag=ACANDFIF_00661;product=hypothetical protein
NZ_CABFPH010000005.1	Prodigal:002006	CDS	66393	66596	.	+	0	ID=ACANDFIF_00662;Name=slyX;gene=slyX;inference=ab initio prediction:Prodigal:002006,protein motif:HAMAP:MF_00715;locus_tag=ACANDFIF_00662;product=Protein SlyX
NZ_CABFPH010000005.1	Prodigal:002006	CDS	66622	67233	.	-	0	ID=ACANDFIF_00663;Name=uvrY;db_xref=COG:COG2197;gene=uvrY;inference=ab initio prediction:Prodigal:002006,similar to AA sequence:UniProtKB:P0AED5;locus_tag=ACANDFIF_00663;product=Response regulator UvrY
NZ_CABFPH010000005.1	Prodigal:002006	CDS	67230	67712	.	-	0	ID=ACANDFIF_00664;inference=ab initio prediction:Prodigal:002006;locus_tag=ACANDFIF_00664;product=hypothetical protein
NZ_CABFPH010000005.1	Prodigal:002006	CDS	67724	68521	.	-	0	ID=ACANDFIF_00665;eC_number=4.2.99.-;Name=vgb_1;gene=vgb_1;inference=ab initio prediction:Prodigal:002006,protein motif:HAMAP:MF_01282;locus_tag=ACANDFIF_00665;product=Virginiamycin B lyase
NZ_CABFPH010000005.1	Prodigal:002006	CDS	68662	69207	.	-	0	ID=ACANDFIF_00666;inference=ab initio prediction:Prodigal:002006;locus_tag=ACANDFIF_00666;product=hypothetical protein
NZ_CABFPH010000005.1	Prodigal:002006	CDS	69216	70205	.	-	0	ID=ACANDFIF_00667;inference=ab initio prediction:Prodigal:002006;locus_tag=ACANDFIF_00667;product=hypothetical protein
NZ_CABFPH010000005.1	Prodigal:002006	CDS	70202	70783	.	-	0	ID=ACANDFIF_00668;inference=ab initio prediction:Prodigal:002006;locus_tag=ACANDFIF_00668;product=hypothetical protein
NZ_CABFPH010000005.1	Prodigal:002006	CDS	70880	71932	.	-	0	ID=ACANDFIF_00669;inference=ab initio prediction:Prodigal:002006;locus_tag=ACANDFIF_00669;product=hypothetical protein
NZ_CABFPH010000005.1	Prodigal:002006	CDS	71929	72837	.	-	0	ID=ACANDFIF_00670;inference=ab initio prediction:Prodigal:002006;locus_tag=ACANDFIF_00670;product=hypothetical protein
NZ_CABFPH010000005.1	Prodigal:002006	CDS	72841	73710	.	-	0	ID=ACANDFIF_00671;inference=ab initio prediction:Prodigal:002006;locus_tag=ACANDFIF_00671;product=hypothetical protein
NZ_CABFPH010000005.1	Prodigal:002006	CDS	73707	74741	.	-	0	ID=ACANDFIF_00672;eC_number=3.6.4.12;Name=ruvB;gene=ruvB;inference=ab initio prediction:Prodigal:002006,protein motif:HAMAP:MF_00016;locus_tag=ACANDFIF_00672;product=Holliday junction ATP-dependent DNA helicase RuvB
NZ_CABFPH010000005.1	Prodigal:002006	CDS	74790	75071	.	-	0	ID=ACANDFIF_00673;eC_number=1.1.2.7;Name=moxI;gene=moxI;inference=ab initio prediction:Prodigal:002006,similar to AA sequence:UniProtKB:P14775;locus_tag=ACANDFIF_00673;product=Methanol dehydrogenase [cytochrome c] subunit 2
NZ_CABFPH010000005.1	Prodigal:002006	CDS	75133	75723	.	-	0	ID=ACANDFIF_00674;Name=moxG;gene=moxG;inference=ab initio prediction:Prodigal:002006,similar to AA sequence:UniProtKB:P14774;locus_tag=ACANDFIF_00674;product=Cytochrome c-L
NZ_CABFPH010000005.1	Prodigal:002006	CDS	75756	76652	.	-	0	ID=ACANDFIF_00675;inference=ab initio prediction:Prodigal:002006;locus_tag=ACANDFIF_00675;product=hypothetical protein
NZ_CABFPH010000005.1	Prodigal:002006	CDS	76787	78670	.	-	0	ID=ACANDFIF_00676;eC_number=1.1.2.7;Name=moxF;db_xref=COG:COG4993;gene=moxF;inference=ab initio prediction:Prodigal:002006,similar to AA sequence:UniProtKB:P16027;locus_tag=ACANDFIF_00676;product=Methanol dehydrogenase [cytochrome c] subunit 1
NZ_CABFPH010000005.1	Prodigal:002006	CDS	79027	79863	.	+	0	ID=ACANDFIF_00677;inference=ab initio prediction:Prodigal:002006;locus_tag=ACANDFIF_00677;product=hypothetical protein
NZ_CABFPH010000005.1	Prodigal:002006	CDS	80503	81198	.	+	0	ID=ACANDFIF_00678;eC_number=2.-.-.-;Name=epsL;db_xref=COG:COG2148;gene=epsL;inference=ab initio prediction:Prodigal:002006,similar to AA sequence:UniProtKB:P71062;locus_tag=ACANDFIF_00678;product=putative sugar transferase EpsL
NZ_CABFPH010000005.1	Prodigal:002006	CDS	81329	83494	.	+	0	ID=ACANDFIF_00679;inference=ab initio prediction:Prodigal:002006;locus_tag=ACANDFIF_00679;product=hypothetical protein
NZ_CABFPH010000005.1	Prodigal:002006	CDS	83578	84897	.	-	0	ID=ACANDFIF_00680;inference=ab initio prediction:Prodigal:002006;locus_tag=ACANDFIF_00680;product=hypothetical protein
NZ_CABFPH010000005.1	Prodigal:002006	CDS	85053	86135	.	+	0	ID=ACANDFIF_00681;inference=ab initio prediction:Prodigal:002006;locus_tag=ACANDFIF_00681;product=hypothetical protein
NZ_CABFPH010000005.1	Prodigal:002006	CDS	86173	87462	.	+	0	ID=ACANDFIF_00682;eC_number=2.4.1.250;Name=mshA_1;gene=mshA_1;inference=ab initio prediction:Prodigal:002006,protein motif:HAMAP:MF_01695;locus_tag=ACANDFIF_00682;product=D-inositol-3-phosphate glycosyltransferase
NZ_CABFPH010000005.1	Prodigal:002006	CDS	87651	89864	.	+	0	ID=ACANDFIF_00683;inference=ab initio prediction:Prodigal:002006;locus_tag=ACANDFIF_00683;product=hypothetical protein
NZ_CABFPH010000005.1	Prodigal:002006	CDS	89893	90684	.	-	0	ID=ACANDFIF_00684;inference=ab initio prediction:Prodigal:002006;locus_tag=ACANDFIF_00684;product=hypothetical protein
NZ_CABFPH010000005.1	Prodigal:002006	CDS	90734	92242	.	-	0	ID=ACANDFIF_00685;inference=ab initio prediction:Prodigal:002006;locus_tag=ACANDFIF_00685;product=hypothetical protein
NZ_CABFPH010000005.1	Prodigal:002006	CDS	92248	93366	.	-	0	ID=ACANDFIF_00686;eC_number=2.4.1.-;Name=bshA;db_xref=COG:COG0438;gene=bshA;inference=ab initio prediction:Prodigal:002006,similar to AA sequence:UniProtKB:P42982;locus_tag=ACANDFIF_00686;product=N-acetyl-alpha-D-glucosaminyl L-malate synthase
NZ_CABFPH010000005.1	Prodigal:002006	CDS	93366	94622	.	-	0	ID=ACANDFIF_00687;inference=ab initio prediction:Prodigal:002006;locus_tag=ACANDFIF_00687;product=hypothetical protein
NZ_CABFPH010000005.1	Prodigal:002006	CDS	94619	95386	.	-	0	ID=ACANDFIF_00688;inference=ab initio prediction:Prodigal:002006;locus_tag=ACANDFIF_00688;product=hypothetical protein
NZ_CABFPH010000005.1	Prodigal:002006	CDS	95592	96725	.	+	0	ID=ACANDFIF_00689;eC_number=2.4.1.250;Name=mshA_2;gene=mshA_2;inference=ab initio prediction:Prodigal:002006,protein motif:HAMAP:MF_01695;locus_tag=ACANDFIF_00689;product=D-inositol-3-phosphate glycosyltransferase
NZ_CABFPH010000005.1	Prodigal:002006	CDS	96751	98196	.	+	0	ID=ACANDFIF_00690;inference=ab initio prediction:Prodigal:002006;locus_tag=ACANDFIF_00690;product=hypothetical protein
NZ_CABFPH010000005.1	Prodigal:002006	CDS	98275	99558	.	+	0	ID=ACANDFIF_00691;inference=ab initio prediction:Prodigal:002006;locus_tag=ACANDFIF_00691;product=hypothetical protein
NZ_CABFPH010000005.1	Prodigal:002006	CDS	99930	100613	.	+	0	ID=ACANDFIF_00692;Name=degU;db_xref=COG:COG2197;gene=degU;inference=ab initio prediction:Prodigal:002006,similar to AA sequence:UniProtKB:P13800;locus_tag=ACANDFIF_00692;product=Transcriptional regulatory protein DegU
NZ_CABFPH010000005.1	Prodigal:002006	CDS	100583	100930	.	-	0	ID=ACANDFIF_00693;inference=ab initio prediction:Prodigal:002006;locus_tag=ACANDFIF_00693;product=hypothetical protein
NZ_CABFPH010000005.1	Prodigal:002006	CDS	101284	101556	.	+	0	ID=ACANDFIF_00694;inference=ab initio prediction:Prodigal:002006;locus_tag=ACANDFIF_00694;product=hypothetical protein
NZ_CABFPH010000005.1	Prodigal:002006	CDS	101590	102507	.	-	0	ID=ACANDFIF_00695;Name=hdfR_3;gene=hdfR_3;inference=ab initio prediction:Prodigal:002006,protein motif:HAMAP:MF_01233;locus_tag=ACANDFIF_00695;product=HTH-type transcriptional regulator HdfR
NZ_CABFPH010000005.1	Prodigal:002006	CDS	102669	104180	.	+	0	ID=ACANDFIF_00696;Name=sgrR;gene=sgrR;inference=ab initio prediction:Prodigal:002006,protein motif:HAMAP:MF_01449;locus_tag=ACANDFIF_00696;product=HTH-type transcriptional regulator SgrR
NZ_CABFPH010000005.1	Prodigal:002006	CDS	104188	105102	.	+	0	ID=ACANDFIF_00697;Name=gsiC_1;db_xref=COG:COG0601;gene=gsiC_1;inference=ab initio prediction:Prodigal:002006,similar to AA sequence:UniProtKB:P75798;locus_tag=ACANDFIF_00697;product=Glutathione transport system permease protein GsiC
NZ_CABFPH010000005.1	Prodigal:002006	CDS	105099	106058	.	+	0	ID=ACANDFIF_00698;Name=ddpC;db_xref=COG:COG1173;gene=ddpC;inference=ab initio prediction:Prodigal:002006,similar to AA sequence:UniProtKB:P77463;locus_tag=ACANDFIF_00698;product=putative D%2CD-dipeptide transport system permease protein DdpC
NZ_CABFPH010000005.1	Prodigal:002006	CDS	106099	107517	.	+	0	ID=ACANDFIF_00699;eC_number=3.5.1.18;Name=dapE_1;gene=dapE_1;inference=ab initio prediction:Prodigal:002006,protein motif:HAMAP:MF_01690;locus_tag=ACANDFIF_00699;product=Succinyl-diaminopimelate desuccinylase
NZ_CABFPH010000005.1	Prodigal:002006	CDS	107535	109145	.	+	0	ID=ACANDFIF_00700;eC_number=7.4.2.10;Name=gsiA_2;db_xref=COG:COG1123;gene=gsiA_2;inference=ab initio prediction:Prodigal:002006,similar to AA sequence:UniProtKB:P75796;locus_tag=ACANDFIF_00700;product=Glutathione import ATP-binding protein GsiA
NZ_CABFPH010000005.1	Prodigal:002006	CDS	109159	110199	.	-	0	ID=ACANDFIF_00701;inference=ab initio prediction:Prodigal:002006;locus_tag=ACANDFIF_00701;product=hypothetical protein
NZ_CABFPH010000005.1	Prodigal:002006	CDS	110915	111316	.	+	0	ID=ACANDFIF_00702;Name=rssB_2;gene=rssB_2;inference=ab initio prediction:Prodigal:002006,protein motif:HAMAP:MF_00958;locus_tag=ACANDFIF_00702;product=Regulator of RpoS
NZ_CABFPH010000005.1	Prodigal:002006	CDS	111520	111894	.	-	0	ID=ACANDFIF_00703;inference=ab initio prediction:Prodigal:002006;locus_tag=ACANDFIF_00703;product=hypothetical protein
NZ_CABFPH010000005.1	Prodigal:002006	CDS	112128	112316	.	+	0	ID=ACANDFIF_00704;inference=ab initio prediction:Prodigal:002006;locus_tag=ACANDFIF_00704;product=hypothetical protein
NZ_CABFPH010000005.1	Prodigal:002006	CDS	112356	115046	.	-	0	ID=ACANDFIF_00705;eC_number=5.6.2.1;Name=topA;db_xref=COG:COG0550;gene=topA;inference=ab initio prediction:Prodigal:002006,similar to AA sequence:UniProtKB:P9WG49;locus_tag=ACANDFIF_00705;product=DNA topoisomerase 1
NZ_CABFPH010000005.1	Prodigal:002006	CDS	115204	115821	.	-	0	ID=ACANDFIF_00706;eC_number=2.5.1.18;Name=gstB_1;db_xref=COG:COG0625;gene=gstB_1;inference=ab initio prediction:Prodigal:002006,similar to AA sequence:UniProtKB:P0ACA7;locus_tag=ACANDFIF_00706;product=Glutathione S-transferase GstB
NZ_CABFPH010000005.1	Prodigal:002006	CDS	115826	116887	.	-	0	ID=ACANDFIF_00707;eC_number=5.4.3.2;Name=kamA;gene=kamA;inference=ab initio prediction:Prodigal:002006,similar to AA sequence:UniProtKB:Q9XBQ8;locus_tag=ACANDFIF_00707;product=L-lysine 2%2C3-aminomutase
NZ_CABFPH010000005.1	Prodigal:002006	CDS	116866	117822	.	-	0	ID=ACANDFIF_00708;eC_number=6.3.1.-;Name=epmA;db_xref=COG:COG2269;gene=epmA;inference=ab initio prediction:Prodigal:002006,similar to AA sequence:UniProtKB:Q9ZJ12;locus_tag=ACANDFIF_00708;product=Elongation factor P--(R)-beta-lysine ligase
NZ_CABFPH010000005.1	Prodigal:002006	CDS	118041	118607	.	+	0	ID=ACANDFIF_00709;Name=efp;db_xref=COG:COG0231;gene=efp;inference=ab initio prediction:Prodigal:002006,similar to AA sequence:UniProtKB:P9WNM3;locus_tag=ACANDFIF_00709;product=Elongation factor P
NZ_CABFPH010000005.1	Prodigal:002006	CDS	118632	119531	.	-	0	ID=ACANDFIF_00710;inference=ab initio prediction:Prodigal:002006;locus_tag=ACANDFIF_00710;product=hypothetical protein
NZ_CABFPH010000005.1	Prodigal:002006	CDS	119945	120550	.	+	0	ID=ACANDFIF_00711;inference=ab initio prediction:Prodigal:002006;locus_tag=ACANDFIF_00711;product=hypothetical protein
NZ_CABFPH010000005.1	Prodigal:002006	CDS	120697	121044	.	+	0	ID=ACANDFIF_00712;inference=ab initio prediction:Prodigal:002006;locus_tag=ACANDFIF_00712;product=hypothetical protein
NZ_CABFPH010000005.1	Prodigal:002006	CDS	121188	121589	.	+	0	ID=ACANDFIF_00713;inference=ab initio prediction:Prodigal:002006;locus_tag=ACANDFIF_00713;product=hypothetical protein
NZ_CABFPH010000005.1	Prodigal:002006	CDS	121756	122664	.	-	0	ID=ACANDFIF_00714;inference=ab initio prediction:Prodigal:002006;locus_tag=ACANDFIF_00714;product=hypothetical protein
NZ_CABFPH010000006.1	Prodigal:002006	CDS	753	1088	.	+	0	ID=ACANDFIF_00715;inference=ab initio prediction:Prodigal:002006;locus_tag=ACANDFIF_00715;product=hypothetical protein
NZ_CABFPH010000006.1	Prodigal:002006	CDS	2005	4005	.	+	0	ID=ACANDFIF_00716;inference=ab initio prediction:Prodigal:002006;locus_tag=ACANDFIF_00716;product=hypothetical protein
NZ_CABFPH010000006.1	Prodigal:002006	CDS	4143	6266	.	+	0	ID=ACANDFIF_00717;inference=ab initio prediction:Prodigal:002006;locus_tag=ACANDFIF_00717;product=hypothetical protein
NZ_CABFPH010000006.1	Prodigal:002006	CDS	6523	7644	.	+	0	ID=ACANDFIF_00718;inference=ab initio prediction:Prodigal:002006;locus_tag=ACANDFIF_00718;product=hypothetical protein
NZ_CABFPH010000006.1	Prodigal:002006	CDS	8029	9300	.	+	0	ID=ACANDFIF_00719;inference=ab initio prediction:Prodigal:002006;locus_tag=ACANDFIF_00719;product=hypothetical protein
NZ_CABFPH010000006.1	Prodigal:002006	CDS	9297	10418	.	+	0	ID=ACANDFIF_00720;inference=ab initio prediction:Prodigal:002006;locus_tag=ACANDFIF_00720;product=hypothetical protein
NZ_CABFPH010000006.1	Prodigal:002006	CDS	10370	11086	.	-	0	ID=ACANDFIF_00721;inference=ab initio prediction:Prodigal:002006;locus_tag=ACANDFIF_00721;product=hypothetical protein
NZ_CABFPH010000006.1	Prodigal:002006	CDS	12212	12685	.	+	0	ID=ACANDFIF_00722;Name=srpB_1;db_xref=COG:COG1285;gene=srpB_1;inference=ab initio prediction:Prodigal:002006,similar to AA sequence:UniProtKB:Q55026;locus_tag=ACANDFIF_00722;product=Protein SrpB
NZ_CABFPH010000006.1	Prodigal:002006	CDS	12959	13084	.	-	0	ID=ACANDFIF_00723;inference=ab initio prediction:Prodigal:002006;locus_tag=ACANDFIF_00723;product=hypothetical protein
NZ_CABFPH010000006.1	Prodigal:002006	CDS	13141	13887	.	-	0	ID=ACANDFIF_00724;eC_number=1.18.1.2;inference=ab initio prediction:Prodigal:002006,protein motif:HAMAP:MF_01685;locus_tag=ACANDFIF_00724;product=Ferredoxin--NADP reductase
NZ_CABFPH010000006.1	Prodigal:002006	CDS	13954	14067	.	-	0	ID=ACANDFIF_00725;eC_number=2.4.2.59;Name=thi4_1;gene=thi4_1;inference=ab initio prediction:Prodigal:002006,protein motif:HAMAP:MF_00304;locus_tag=ACANDFIF_00725;product=Thiamine thiazole synthase
NZ_CABFPH010000006.1	Prodigal:002006	CDS	14142	14234	.	-	0	ID=ACANDFIF_00726;inference=ab initio prediction:Prodigal:002006;locus_tag=ACANDFIF_00726;product=hypothetical protein
NZ_CABFPH010000006.1	Prodigal:002006	CDS	15495	15965	.	-	0	ID=ACANDFIF_00727;Name=ros_3;db_xref=COG:COG4957;gene=ros_3;inference=ab initio prediction:Prodigal:002006,similar to AA sequence:UniProtKB:Q04152;locus_tag=ACANDFIF_00727;product=Transcriptional regulatory protein ros
NZ_CABFPH010000006.1	Prodigal:002006	CDS	16189	18390	.	-	0	ID=ACANDFIF_00728;eC_number=3.6.3.3;Name=zntA_1;gene=zntA_1;inference=ab initio prediction:Prodigal:002006,similar to AA sequence:UniProtKB:Q3YW59;locus_tag=ACANDFIF_00728;product=Zinc/cadmium/lead-transporting P-type ATPase
NZ_CABFPH010000006.1	Prodigal:002006	CDS	18456	18878	.	+	0	ID=ACANDFIF_00729;Name=zntR;db_xref=COG:COG0789;gene=zntR;inference=ab initio prediction:Prodigal:002006,similar to AA sequence:UniProtKB:P0ACS5;locus_tag=ACANDFIF_00729;product=HTH-type transcriptional regulator ZntR
NZ_CABFPH010000006.1	Prodigal:002006	CDS	19898	21553	.	+	0	ID=ACANDFIF_00730;inference=ab initio prediction:Prodigal:002006;locus_tag=ACANDFIF_00730;product=hypothetical protein
NZ_CABFPH010000006.1	Prodigal:002006	CDS	22296	23018	.	+	0	ID=ACANDFIF_00731;Name=ompR_4;gene=ompR_4;inference=ab initio prediction:Prodigal:002006,similar to AA sequence:UniProtKB:P0AA16;locus_tag=ACANDFIF_00731;product=Transcriptional regulatory protein OmpR
NZ_CABFPH010000006.1	Prodigal:002006	CDS	23015	24352	.	+	0	ID=ACANDFIF_00732;eC_number=2.7.13.3;Name=rcsC_7;gene=rcsC_7;inference=ab initio prediction:Prodigal:002006,protein motif:HAMAP:MF_00979;locus_tag=ACANDFIF_00732;product=Sensor histidine kinase RcsC
NZ_CABFPH010000006.1	Prodigal:002006	CDS	24436	24681	.	+	0	ID=ACANDFIF_00733;inference=ab initio prediction:Prodigal:002006;locus_tag=ACANDFIF_00733;product=hypothetical protein
NZ_CABFPH010000006.1	Prodigal:002006	CDS	24626	25402	.	+	0	ID=ACANDFIF_00734;inference=ab initio prediction:Prodigal:002006;locus_tag=ACANDFIF_00734;product=hypothetical protein
NZ_CABFPH010000006.1	Prodigal:002006	CDS	25712	26326	.	-	0	ID=ACANDFIF_00735;inference=ab initio prediction:Prodigal:002006;locus_tag=ACANDFIF_00735;product=hypothetical protein
NZ_CABFPH010000006.1	Prodigal:002006	CDS	26605	27009	.	-	0	ID=ACANDFIF_00736;Name=flgC_1;db_xref=COG:COG1558;gene=flgC_1;inference=ab initio prediction:Prodigal:002006,similar to AA sequence:UniProtKB:P0A1I7;locus_tag=ACANDFIF_00736;product=Flagellar basal-body rod protein FlgC
NZ_CABFPH010000006.1	Prodigal:002006	CDS	27187	27441	.	+	0	ID=ACANDFIF_00737;inference=ab initio prediction:Prodigal:002006;locus_tag=ACANDFIF_00737;product=hypothetical protein
NZ_CABFPH010000006.1	Prodigal:002006	CDS	27841	28218	.	+	0	ID=ACANDFIF_00738;inference=ab initio prediction:Prodigal:002006;locus_tag=ACANDFIF_00738;product=hypothetical protein
NZ_CABFPH010000006.1	Prodigal:002006	CDS	28340	29698	.	+	0	ID=ACANDFIF_00739;Name=czcB_1;gene=czcB_1;inference=ab initio prediction:Prodigal:002006,similar to AA sequence:UniProtKB:P13510;locus_tag=ACANDFIF_00739;product=Cobalt-zinc-cadmium resistance protein CzcB
NZ_CABFPH010000006.1	Prodigal:002006	CDS	29710	32958	.	+	0	ID=ACANDFIF_00740;Name=cnrA_1;gene=cnrA_1;inference=ab initio prediction:Prodigal:002006,similar to AA sequence:UniProtKB:P37972;locus_tag=ACANDFIF_00740;product=Nickel and cobalt resistance protein CnrA
NZ_CABFPH010000006.1	Prodigal:002006	CDS	32963	33535	.	+	0	ID=ACANDFIF_00741;inference=ab initio prediction:Prodigal:002006;locus_tag=ACANDFIF_00741;product=hypothetical protein
NZ_CABFPH010000006.1	Prodigal:002006	CDS	33549	34520	.	+	0	ID=ACANDFIF_00742;Name=czcD_1;gene=czcD_1;inference=ab initio prediction:Prodigal:002006,similar to AA sequence:UniProtKB:P13512;locus_tag=ACANDFIF_00742;product=Metal cation efflux system protein CzcD
NZ_CABFPH010000006.1	Prodigal:002006	CDS	34533	34703	.	+	0	ID=ACANDFIF_00743;inference=ab initio prediction:Prodigal:002006;locus_tag=ACANDFIF_00743;product=hypothetical protein
NZ_CABFPH010000006.1	Prodigal:002006	CDS	34740	36020	.	-	0	ID=ACANDFIF_00744;Name=bepC_1;gene=bepC_1;inference=ab initio prediction:Prodigal:002006,similar to AA sequence:UniProtKB:Q8G0Y6;locus_tag=ACANDFIF_00744;product=Outer membrane efflux protein BepC
NZ_CABFPH010000006.1	Prodigal:002006	CDS	36232	36597	.	-	0	ID=ACANDFIF_00745;inference=ab initio prediction:Prodigal:002006;locus_tag=ACANDFIF_00745;product=hypothetical protein
NZ_CABFPH010000006.1	Prodigal:002006	CDS	36631	39846	.	-	0	ID=ACANDFIF_00746;Name=czcA_2;gene=czcA_2;inference=ab initio prediction:Prodigal:002006,similar to AA sequence:UniProtKB:P13511;locus_tag=ACANDFIF_00746;product=Cobalt-zinc-cadmium resistance protein CzcA
NZ_CABFPH010000006.1	Prodigal:002006	CDS	39860	41581	.	-	0	ID=ACANDFIF_00747;Name=mdtA_2;gene=mdtA_2;inference=ab initio prediction:Prodigal:002006,protein motif:HAMAP:MF_01422;locus_tag=ACANDFIF_00747;product=Multidrug resistance protein MdtA
NZ_CABFPH010000006.1	Prodigal:002006	CDS	41665	42057	.	-	0	ID=ACANDFIF_00748;inference=ab initio prediction:Prodigal:002006;locus_tag=ACANDFIF_00748;product=hypothetical protein
NZ_CABFPH010000006.1	Prodigal:002006	CDS	43029	44939	.	+	0	ID=ACANDFIF_00749;inference=ab initio prediction:Prodigal:002006;locus_tag=ACANDFIF_00749;product=hypothetical protein
NZ_CABFPH010000006.1	Prodigal:002006	CDS	45738	46358	.	-	0	ID=ACANDFIF_00750;inference=ab initio prediction:Prodigal:002006;locus_tag=ACANDFIF_00750;product=hypothetical protein
NZ_CABFPH010000006.1	Prodigal:002006	CDS	47800	47982	.	+	0	ID=ACANDFIF_00751;inference=ab initio prediction:Prodigal:002006;locus_tag=ACANDFIF_00751;product=hypothetical protein
NZ_CABFPH010000006.1	Prodigal:002006	CDS	48554	50062	.	-	0	ID=ACANDFIF_00752;Name=oprB_1;db_xref=COG:COG3659;gene=oprB_1;inference=ab initio prediction:Prodigal:002006,similar to AA sequence:UniProtKB:Q51485;locus_tag=ACANDFIF_00752;product=Porin B
NZ_CABFPH010000006.1	Prodigal:002006	CDS	50182	50418	.	-	0	ID=ACANDFIF_00753;eC_number=3.4.16.4;Name=dacC_1;db_xref=COG:COG1686;gene=dacC_1;inference=ab initio prediction:Prodigal:002006,similar to AA sequence:UniProtKB:P08506;locus_tag=ACANDFIF_00753;product=D-alanyl-D-alanine carboxypeptidase DacC
NZ_CABFPH010000006.1	Prodigal:002006	CDS	50576	52117	.	-	0	ID=ACANDFIF_00754;eC_number=2.7.8.-;Name=clsB_1;gene=clsB_1;inference=ab initio prediction:Prodigal:002006,protein motif:HAMAP:MF_01917;locus_tag=ACANDFIF_00754;product=Cardiolipin synthase B
NZ_CABFPH010000006.1	Prodigal:002006	CDS	52423	53010	.	+	0	ID=ACANDFIF_00755;inference=ab initio prediction:Prodigal:002006;locus_tag=ACANDFIF_00755;product=hypothetical protein
NZ_CABFPH010000006.1	Prodigal:002006	CDS	53058	54359	.	-	0	ID=ACANDFIF_00756;inference=ab initio prediction:Prodigal:002006;locus_tag=ACANDFIF_00756;product=hypothetical protein
NZ_CABFPH010000006.1	Prodigal:002006	CDS	54457	55053	.	-	0	ID=ACANDFIF_00757;inference=ab initio prediction:Prodigal:002006;locus_tag=ACANDFIF_00757;product=hypothetical protein
NZ_CABFPH010000006.1	Prodigal:002006	CDS	55601	56725	.	-	0	ID=ACANDFIF_00758;inference=ab initio prediction:Prodigal:002006;locus_tag=ACANDFIF_00758;product=hypothetical protein
NZ_CABFPH010000006.1	Prodigal:002006	CDS	57562	58011	.	-	0	ID=ACANDFIF_00759;inference=ab initio prediction:Prodigal:002006;locus_tag=ACANDFIF_00759;product=hypothetical protein
NZ_CABFPH010000006.1	Prodigal:002006	CDS	58074	58340	.	-	0	ID=ACANDFIF_00760;inference=ab initio prediction:Prodigal:002006;locus_tag=ACANDFIF_00760;product=hypothetical protein
NZ_CABFPH010000006.1	Prodigal:002006	CDS	58383	58649	.	-	0	ID=ACANDFIF_00761;inference=ab initio prediction:Prodigal:002006;locus_tag=ACANDFIF_00761;product=hypothetical protein
NZ_CABFPH010000006.1	Prodigal:002006	CDS	59722	60534	.	-	0	ID=ACANDFIF_00762;db_xref=COG:COG3039;inference=ab initio prediction:Prodigal:002006,similar to AA sequence:ISfinder:ISMex40;locus_tag=ACANDFIF_00762;product=IS5 family transposase ISMex40
NZ_CABFPH010000006.1	Prodigal:002006	CDS	62056	62460	.	+	0	ID=ACANDFIF_00763;inference=ab initio prediction:Prodigal:002006;locus_tag=ACANDFIF_00763;product=hypothetical protein
NZ_CABFPH010000006.1	Prodigal:002006	CDS	62554	63075	.	+	0	ID=ACANDFIF_00764;inference=ab initio prediction:Prodigal:002006;locus_tag=ACANDFIF_00764;product=hypothetical protein
NZ_CABFPH010000006.1	Prodigal:002006	CDS	64044	66119	.	+	0	ID=ACANDFIF_00765;inference=ab initio prediction:Prodigal:002006;locus_tag=ACANDFIF_00765;product=hypothetical protein
NZ_CABFPH010000006.1	Prodigal:002006	CDS	66138	66800	.	+	0	ID=ACANDFIF_00766;Name=nreC_1;db_xref=COG:COG2197;gene=nreC_1;inference=ab initio prediction:Prodigal:002006,similar to AA sequence:UniProtKB:Q7WZY4;locus_tag=ACANDFIF_00766;product=Oxygen regulatory protein NreC
NZ_CABFPH010000006.1	Prodigal:002006	CDS	66886	67107	.	+	0	ID=ACANDFIF_00767;inference=ab initio prediction:Prodigal:002006;locus_tag=ACANDFIF_00767;product=hypothetical protein
NZ_CABFPH010000006.1	Prodigal:002006	CDS	67846	69447	.	+	0	ID=ACANDFIF_00768;inference=ab initio prediction:Prodigal:002006;locus_tag=ACANDFIF_00768;product=hypothetical protein
NZ_CABFPH010000006.1	Prodigal:002006	CDS	69452	70555	.	-	0	ID=ACANDFIF_00769;inference=ab initio prediction:Prodigal:002006;locus_tag=ACANDFIF_00769;product=hypothetical protein
NZ_CABFPH010000006.1	Prodigal:002006	CDS	71263	71961	.	+	0	ID=ACANDFIF_00770;inference=ab initio prediction:Prodigal:002006;locus_tag=ACANDFIF_00770;product=hypothetical protein
NZ_CABFPH010000006.1	Prodigal:002006	CDS	71958	72539	.	+	0	ID=ACANDFIF_00771;inference=ab initio prediction:Prodigal:002006;locus_tag=ACANDFIF_00771;product=hypothetical protein
NZ_CABFPH010000006.1	Prodigal:002006	CDS	72541	75927	.	+	0	ID=ACANDFIF_00772;eC_number=3.6.4.12;Name=rep;gene=rep;inference=ab initio prediction:Prodigal:002006,protein motif:HAMAP:MF_01920;locus_tag=ACANDFIF_00772;product=ATP-dependent DNA helicase Rep
NZ_CABFPH010000006.1	Prodigal:002006	CDS	76335	76604	.	+	0	ID=ACANDFIF_00773;inference=ab initio prediction:Prodigal:002006;locus_tag=ACANDFIF_00773;product=hypothetical protein
NZ_CABFPH010000006.1	Prodigal:002006	CDS	76728	77198	.	+	0	ID=ACANDFIF_00774;inference=ab initio prediction:Prodigal:002006;locus_tag=ACANDFIF_00774;product=hypothetical protein
NZ_CABFPH010000006.1	Prodigal:002006	CDS	77195	77641	.	+	0	ID=ACANDFIF_00775;inference=ab initio prediction:Prodigal:002006;locus_tag=ACANDFIF_00775;product=hypothetical protein
NZ_CABFPH010000006.1	Prodigal:002006	CDS	77816	78535	.	+	0	ID=ACANDFIF_00776;inference=ab initio prediction:Prodigal:002006;locus_tag=ACANDFIF_00776;product=hypothetical protein
NZ_CABFPH010000006.1	Prodigal:002006	CDS	78510	79694	.	+	0	ID=ACANDFIF_00777;inference=ab initio prediction:Prodigal:002006;locus_tag=ACANDFIF_00777;product=hypothetical protein
NZ_CABFPH010000006.1	Prodigal:002006	CDS	79691	80131	.	+	0	ID=ACANDFIF_00778;inference=ab initio prediction:Prodigal:002006;locus_tag=ACANDFIF_00778;product=hypothetical protein
NZ_CABFPH010000006.1	Prodigal:002006	CDS	80212	81369	.	+	0	ID=ACANDFIF_00779;inference=ab initio prediction:Prodigal:002006;locus_tag=ACANDFIF_00779;product=hypothetical protein
NZ_CABFPH010000006.1	Aragorn:001002	tRNA	81644	81736	.	-	.	ID=ACANDFIF_00780;inference=COORDINATES:profile:Aragorn:001002;locus_tag=ACANDFIF_00780;product=tRNA-Ser(gct)
NZ_CABFPH010000006.1	Prodigal:002006	CDS	81750	82583	.	-	0	ID=ACANDFIF_00781;inference=ab initio prediction:Prodigal:002006;locus_tag=ACANDFIF_00781;product=hypothetical protein
NZ_CABFPH010000006.1	Prodigal:002006	CDS	82593	84122	.	-	0	ID=ACANDFIF_00782;eC_number=6.2.1.3;Name=lcfB_4;db_xref=COG:COG0318;gene=lcfB_4;inference=ab initio prediction:Prodigal:002006,similar to AA sequence:UniProtKB:O07610;locus_tag=ACANDFIF_00782;product=Long-chain-fatty-acid--CoA ligase
NZ_CABFPH010000006.1	Prodigal:002006	CDS	84341	85762	.	-	0	ID=ACANDFIF_00783;eC_number=2.7.1.40;Name=ttuE_1;gene=ttuE_1;inference=ab initio prediction:Prodigal:002006,similar to AA sequence:UniProtKB:Q44473;locus_tag=ACANDFIF_00783;product=Pyruvate kinase
NZ_CABFPH010000006.1	Prodigal:002006	CDS	85869	86945	.	-	0	ID=ACANDFIF_00784;eC_number=1.1.1.93;Name=ttuC;gene=ttuC;inference=ab initio prediction:Prodigal:002006,similar to AA sequence:UniProtKB:Q44471;locus_tag=ACANDFIF_00784;product=putative tartrate dehydrogenase/decarboxylase TtuC
NZ_CABFPH010000006.1	Prodigal:002006	CDS	86976	88274	.	-	0	ID=ACANDFIF_00785;Name=ttuB_1;gene=ttuB_1;inference=ab initio prediction:Prodigal:002006,similar to AA sequence:UniProtKB:Q44470;locus_tag=ACANDFIF_00785;product=Putative tartrate transporter
NZ_CABFPH010000006.1	Prodigal:002006	CDS	88450	89157	.	+	0	ID=ACANDFIF_00786;inference=ab initio prediction:Prodigal:002006;locus_tag=ACANDFIF_00786;product=hypothetical protein
NZ_CABFPH010000006.1	Prodigal:002006	CDS	89188	90291	.	-	0	ID=ACANDFIF_00787;inference=ab initio prediction:Prodigal:002006;locus_tag=ACANDFIF_00787;product=hypothetical protein
NZ_CABFPH010000006.1	Prodigal:002006	CDS	90692	92971	.	-	0	ID=ACANDFIF_00788;inference=ab initio prediction:Prodigal:002006;locus_tag=ACANDFIF_00788;product=hypothetical protein
NZ_CABFPH010000006.1	Prodigal:002006	CDS	93284	94705	.	+	0	ID=ACANDFIF_00789;inference=ab initio prediction:Prodigal:002006;locus_tag=ACANDFIF_00789;product=hypothetical protein
NZ_CABFPH010000006.1	Prodigal:002006	CDS	94831	95997	.	-	0	ID=ACANDFIF_00790;inference=ab initio prediction:Prodigal:002006;locus_tag=ACANDFIF_00790;product=hypothetical protein
NZ_CABFPH010000006.1	Prodigal:002006	CDS	96008	96958	.	-	0	ID=ACANDFIF_00791;inference=ab initio prediction:Prodigal:002006;locus_tag=ACANDFIF_00791;product=hypothetical protein
NZ_CABFPH010000006.1	Prodigal:002006	CDS	97348	98856	.	+	0	ID=ACANDFIF_00792;Name=smc_1;gene=smc_1;inference=ab initio prediction:Prodigal:002006,protein motif:HAMAP:MF_01894;locus_tag=ACANDFIF_00792;product=Chromosome partition protein Smc
NZ_CABFPH010000006.1	Prodigal:002006	CDS	98885	100015	.	+	0	ID=ACANDFIF_00793;inference=ab initio prediction:Prodigal:002006;locus_tag=ACANDFIF_00793;product=hypothetical protein
NZ_CABFPH010000006.1	Prodigal:002006	CDS	100025	101242	.	+	0	ID=ACANDFIF_00794;inference=ab initio prediction:Prodigal:002006;locus_tag=ACANDFIF_00794;product=hypothetical protein
NZ_CABFPH010000006.1	Prodigal:002006	CDS	101247	102317	.	-	0	ID=ACANDFIF_00795;eC_number=2.4.1.250;Name=mshA_3;gene=mshA_3;inference=ab initio prediction:Prodigal:002006,protein motif:HAMAP:MF_01695;locus_tag=ACANDFIF_00795;product=D-inositol-3-phosphate glycosyltransferase
NZ_CABFPH010000006.1	Prodigal:002006	CDS	102469	105642	.	-	0	ID=ACANDFIF_00796;eC_number=2.7.7.7;Name=polA;db_xref=COG:COG0258;gene=polA;inference=ab initio prediction:Prodigal:002006,similar to AA sequence:UniProtKB:P00582;locus_tag=ACANDFIF_00796;product=DNA polymerase I
NZ_CABFPH010000006.1	Prodigal:002006	CDS	105731	106930	.	-	0	ID=ACANDFIF_00797;inference=ab initio prediction:Prodigal:002006;locus_tag=ACANDFIF_00797;product=hypothetical protein
NZ_CABFPH010000006.1	Prodigal:002006	CDS	107244	108071	.	-	0	ID=ACANDFIF_00798;inference=ab initio prediction:Prodigal:002006;locus_tag=ACANDFIF_00798;product=hypothetical protein
NZ_CABFPH010000007.1	Prodigal:002006	CDS	183	2408	.	-	0	ID=ACANDFIF_00799;eC_number=1.2.99.6;Name=paoC_1;db_xref=COG:COG1529;gene=paoC_1;inference=ab initio prediction:Prodigal:002006,similar to AA sequence:UniProtKB:P77489;locus_tag=ACANDFIF_00799;product=Aldehyde oxidoreductase molybdenum-binding subunit PaoC
NZ_CABFPH010000007.1	Prodigal:002006	CDS	2456	3430	.	-	0	ID=ACANDFIF_00800;eC_number=1.2.99.6;Name=paoB_1;db_xref=COG:COG1319;gene=paoB_1;inference=ab initio prediction:Prodigal:002006,similar to AA sequence:UniProtKB:P77324;locus_tag=ACANDFIF_00800;product=Aldehyde oxidoreductase FAD-binding subunit PaoB
NZ_CABFPH010000007.1	Prodigal:002006	CDS	3441	4100	.	-	0	ID=ACANDFIF_00801;eC_number=1.2.99.6;Name=paoA_1;db_xref=COG:COG2080;gene=paoA_1;inference=ab initio prediction:Prodigal:002006,similar to AA sequence:UniProtKB:P77165;locus_tag=ACANDFIF_00801;product=Aldehyde oxidoreductase iron-sulfur-binding subunit PaoA
NZ_CABFPH010000007.1	Prodigal:002006	CDS	4193	4939	.	-	0	ID=ACANDFIF_00802;inference=ab initio prediction:Prodigal:002006;locus_tag=ACANDFIF_00802;product=hypothetical protein
NZ_CABFPH010000007.1	Prodigal:002006	CDS	5169	5999	.	+	0	ID=ACANDFIF_00803;eC_number=1.-.-.-;db_xref=COG:COG0656;inference=ab initio prediction:Prodigal:002006,similar to AA sequence:UniProtKB:A0QV10;locus_tag=ACANDFIF_00803;product=putative oxidoreductase/MSMEI_2347
NZ_CABFPH010000007.1	Prodigal:002006	CDS	6119	7174	.	+	0	ID=ACANDFIF_00804;eC_number=2.5.1.72;Name=nadA;db_xref=COG:COG0379;gene=nadA;inference=ab initio prediction:Prodigal:002006,similar to AA sequence:UniProtKB:Q9X1X7;locus_tag=ACANDFIF_00804;product=Quinolinate synthase A
NZ_CABFPH010000007.1	Prodigal:002006	CDS	7171	8724	.	+	0	ID=ACANDFIF_00805;eC_number=1.4.3.16;Name=nadB;db_xref=COG:COG0029;gene=nadB;inference=ab initio prediction:Prodigal:002006,similar to AA sequence:UniProtKB:P9WJJ9;locus_tag=ACANDFIF_00805;product=L-aspartate oxidase
NZ_CABFPH010000007.1	Prodigal:002006	CDS	8724	9590	.	+	0	ID=ACANDFIF_00806;eC_number=2.4.2.19;Name=nadC;db_xref=COG:COG0157;gene=nadC;inference=ab initio prediction:Prodigal:002006,similar to AA sequence:UniProtKB:P39666;locus_tag=ACANDFIF_00806;product=putative nicotinate-nucleotide pyrophosphorylase [carboxylating]
NZ_CABFPH010000007.1	Prodigal:002006	CDS	10034	10690	.	+	0	ID=ACANDFIF_00807;inference=ab initio prediction:Prodigal:002006;locus_tag=ACANDFIF_00807;product=hypothetical protein
NZ_CABFPH010000007.1	Prodigal:002006	CDS	10801	13614	.	-	0	ID=ACANDFIF_00808;eC_number=2.7.13.3;Name=rcsC_8;gene=rcsC_8;inference=ab initio prediction:Prodigal:002006,protein motif:HAMAP:MF_00979;locus_tag=ACANDFIF_00808;product=Sensor histidine kinase RcsC
NZ_CABFPH010000007.1	Prodigal:002006	CDS	13861	14433	.	+	0	ID=ACANDFIF_00809;inference=ab initio prediction:Prodigal:002006;locus_tag=ACANDFIF_00809;product=hypothetical protein
NZ_CABFPH010000007.1	Prodigal:002006	CDS	14496	15242	.	+	0	ID=ACANDFIF_00810;Name=anr;gene=anr;inference=ab initio prediction:Prodigal:002006,similar to AA sequence:UniProtKB:O85222;locus_tag=ACANDFIF_00810;product=Transcriptional activator protein Anr
NZ_CABFPH010000007.1	Prodigal:002006	CDS	15258	16175	.	-	0	ID=ACANDFIF_00811;eC_number=2.5.1.75;Name=miaA;db_xref=COG:COG0324;gene=miaA;inference=ab initio prediction:Prodigal:002006,similar to AA sequence:UniProtKB:P16384;locus_tag=ACANDFIF_00811;product=tRNA dimethylallyltransferase
NZ_CABFPH010000007.1	Prodigal:002006	CDS	16194	17090	.	+	0	ID=ACANDFIF_00812;inference=ab initio prediction:Prodigal:002006;locus_tag=ACANDFIF_00812;product=hypothetical protein
NZ_CABFPH010000007.1	Prodigal:002006	CDS	17214	18443	.	+	0	ID=ACANDFIF_00813;eC_number=1.3.99.-;Name=mmgC_2;db_xref=COG:COG1960;gene=mmgC_2;inference=ab initio prediction:Prodigal:002006,similar to AA sequence:UniProtKB:P45857;locus_tag=ACANDFIF_00813;product=Acyl-CoA dehydrogenase
NZ_CABFPH010000007.1	Prodigal:002006	CDS	18541	19323	.	+	0	ID=ACANDFIF_00814;inference=ab initio prediction:Prodigal:002006;locus_tag=ACANDFIF_00814;product=hypothetical protein
NZ_CABFPH010000007.1	Prodigal:002006	CDS	19421	19630	.	+	0	ID=ACANDFIF_00815;inference=ab initio prediction:Prodigal:002006;locus_tag=ACANDFIF_00815;product=hypothetical protein
NZ_CABFPH010000007.1	Prodigal:002006	CDS	19755	20855	.	-	0	ID=ACANDFIF_00816;eC_number=4.1.99.22;Name=moaA_1;gene=moaA_1;inference=ab initio prediction:Prodigal:002006,similar to AA sequence:UniProtKB:Q44118;locus_tag=ACANDFIF_00816;product=GTP 3'%2C8-cyclase
NZ_CABFPH010000007.1	Prodigal:002006	CDS	20941	21366	.	+	0	ID=ACANDFIF_00817;inference=ab initio prediction:Prodigal:002006;locus_tag=ACANDFIF_00817;product=hypothetical protein
NZ_CABFPH010000007.1	Prodigal:002006	CDS	21428	21646	.	+	0	ID=ACANDFIF_00818;inference=ab initio prediction:Prodigal:002006;locus_tag=ACANDFIF_00818;product=hypothetical protein
NZ_CABFPH010000007.1	Prodigal:002006	CDS	21661	22014	.	-	0	ID=ACANDFIF_00819;inference=ab initio prediction:Prodigal:002006;locus_tag=ACANDFIF_00819;product=hypothetical protein
NZ_CABFPH010000007.1	Prodigal:002006	CDS	22041	25172	.	-	0	ID=ACANDFIF_00820;Name=czcA_3;gene=czcA_3;inference=ab initio prediction:Prodigal:002006,similar to AA sequence:UniProtKB:P13511;locus_tag=ACANDFIF_00820;product=Cobalt-zinc-cadmium resistance protein CzcA
NZ_CABFPH010000007.1	Prodigal:002006	CDS	25185	26885	.	-	0	ID=ACANDFIF_00821;Name=mdtA_3;gene=mdtA_3;inference=ab initio prediction:Prodigal:002006,protein motif:HAMAP:MF_01422;locus_tag=ACANDFIF_00821;product=Multidrug resistance protein MdtA
NZ_CABFPH010000007.1	Prodigal:002006	CDS	26975	27382	.	-	0	ID=ACANDFIF_00822;inference=ab initio prediction:Prodigal:002006;locus_tag=ACANDFIF_00822;product=hypothetical protein
NZ_CABFPH010000007.1	Prodigal:002006	CDS	27566	28267	.	-	0	ID=ACANDFIF_00823;Name=ctrA;gene=ctrA;inference=ab initio prediction:Prodigal:002006,similar to AA sequence:UniProtKB:Q8FZ93;locus_tag=ACANDFIF_00823;product=Cell cycle response regulator CtrA
NZ_CABFPH010000007.1	Prodigal:002006	CDS	28703	30049	.	+	0	ID=ACANDFIF_00824;eC_number=7.1.2.2;Name=yscN;gene=yscN;inference=ab initio prediction:Prodigal:002006,similar to AA sequence:UniProtKB:P40291;locus_tag=ACANDFIF_00824;product=putative ATP synthase YscN
NZ_CABFPH010000007.1	Prodigal:002006	CDS	30110	30517	.	+	0	ID=ACANDFIF_00825;inference=ab initio prediction:Prodigal:002006;locus_tag=ACANDFIF_00825;product=hypothetical protein
NZ_CABFPH010000007.1	Prodigal:002006	CDS	30699	31748	.	+	0	ID=ACANDFIF_00826;inference=ab initio prediction:Prodigal:002006;locus_tag=ACANDFIF_00826;product=hypothetical protein
NZ_CABFPH010000007.1	Prodigal:002006	CDS	32129	34270	.	-	0	ID=ACANDFIF_00827;Name=flhA_1;db_xref=COG:COG1298;gene=flhA_1;inference=ab initio prediction:Prodigal:002006,similar to AA sequence:UniProtKB:Q8YDK9;locus_tag=ACANDFIF_00827;product=Flagellar biosynthesis protein FlhA
NZ_CABFPH010000007.1	Prodigal:002006	CDS	34416	34712	.	+	0	ID=ACANDFIF_00828;inference=ab initio prediction:Prodigal:002006;locus_tag=ACANDFIF_00828;product=hypothetical protein
NZ_CABFPH010000007.1	Prodigal:002006	CDS	34753	35451	.	+	0	ID=ACANDFIF_00829;inference=ab initio prediction:Prodigal:002006;locus_tag=ACANDFIF_00829;product=hypothetical protein
NZ_CABFPH010000007.1	Prodigal:002006	CDS	35471	36712	.	-	0	ID=ACANDFIF_00830;inference=ab initio prediction:Prodigal:002006;locus_tag=ACANDFIF_00830;product=hypothetical protein
NZ_CABFPH010000007.1	Prodigal:002006	CDS	36831	37484	.	-	0	ID=ACANDFIF_00831;Name=kpsT;gene=kpsT;inference=ab initio prediction:Prodigal:002006,similar to AA sequence:UniProtKB:P23888;locus_tag=ACANDFIF_00831;product=Polysialic acid transport ATP-binding protein KpsT
NZ_CABFPH010000007.1	Prodigal:002006	CDS	37571	38365	.	-	0	ID=ACANDFIF_00832;eC_number=3.6.3.-;Name=cmpD_2;gene=cmpD_2;inference=ab initio prediction:Prodigal:002006,similar to AA sequence:UniProtKB:Q55463;locus_tag=ACANDFIF_00832;product=Bicarbonate transport ATP-binding protein CmpD
NZ_CABFPH010000007.1	Prodigal:002006	CDS	38417	39226	.	-	0	ID=ACANDFIF_00833;Name=ssuC_3;db_xref=COG:COG0600;gene=ssuC_3;inference=ab initio prediction:Prodigal:002006,similar to AA sequence:UniProtKB:P40401;locus_tag=ACANDFIF_00833;product=Putative aliphatic sulfonates transport permease protein SsuC
NZ_CABFPH010000007.1	Prodigal:002006	CDS	39226	40203	.	-	0	ID=ACANDFIF_00834;inference=ab initio prediction:Prodigal:002006;locus_tag=ACANDFIF_00834;product=hypothetical protein
NZ_CABFPH010000007.1	Prodigal:002006	CDS	40331	41248	.	+	0	ID=ACANDFIF_00835;eC_number=1.1.1.108;Name=lcdH;db_xref=COG:COG1250;gene=lcdH;inference=ab initio prediction:Prodigal:002006,similar to AA sequence:UniProtKB:Q9HTH8;locus_tag=ACANDFIF_00835;product=L-carnitine dehydrogenase
NZ_CABFPH010000007.1	Prodigal:002006	CDS	41259	41975	.	-	0	ID=ACANDFIF_00836;inference=ab initio prediction:Prodigal:002006;locus_tag=ACANDFIF_00836;product=hypothetical protein
NZ_CABFPH010000007.1	Prodigal:002006	CDS	41997	42629	.	-	0	ID=ACANDFIF_00837;inference=ab initio prediction:Prodigal:002006;locus_tag=ACANDFIF_00837;product=hypothetical protein
NZ_CABFPH010000007.1	Prodigal:002006	CDS	42917	43237	.	+	0	ID=ACANDFIF_00838;inference=ab initio prediction:Prodigal:002006;locus_tag=ACANDFIF_00838;product=hypothetical protein
NZ_CABFPH010000007.1	Prodigal:002006	CDS	43385	45496	.	+	0	ID=ACANDFIF_00839;eC_number=7.6.2.8;Name=btuD_4;gene=btuD_4;inference=ab initio prediction:Prodigal:002006,protein motif:HAMAP:MF_01005;locus_tag=ACANDFIF_00839;product=Vitamin B12 import ATP-binding protein BtuD
NZ_CABFPH010000007.1	Prodigal:002006	CDS	45674	46567	.	+	0	ID=ACANDFIF_00840;eC_number=2.7.2.8;Name=argB;db_xref=COG:COG0548;gene=argB;inference=ab initio prediction:Prodigal:002006,similar to AA sequence:UniProtKB:Q9HTN2;locus_tag=ACANDFIF_00840;product=Acetylglutamate kinase
NZ_CABFPH010000007.1	Prodigal:002006	CDS	46626	47363	.	+	0	ID=ACANDFIF_00841;inference=ab initio prediction:Prodigal:002006;locus_tag=ACANDFIF_00841;product=hypothetical protein
NZ_CABFPH010000007.1	Prodigal:002006	CDS	47360	47770	.	+	0	ID=ACANDFIF_00842;inference=ab initio prediction:Prodigal:002006;locus_tag=ACANDFIF_00842;product=hypothetical protein
NZ_CABFPH010000007.1	Prodigal:002006	CDS	47892	49130	.	-	0	ID=ACANDFIF_00843;inference=ab initio prediction:Prodigal:002006;locus_tag=ACANDFIF_00843;product=hypothetical protein
NZ_CABFPH010000007.1	Prodigal:002006	CDS	49261	49785	.	-	0	ID=ACANDFIF_00844;inference=ab initio prediction:Prodigal:002006;locus_tag=ACANDFIF_00844;product=hypothetical protein
NZ_CABFPH010000007.1	Prodigal:002006	CDS	49843	50847	.	-	0	ID=ACANDFIF_00845;inference=ab initio prediction:Prodigal:002006;locus_tag=ACANDFIF_00845;product=hypothetical protein
NZ_CABFPH010000007.1	Prodigal:002006	CDS	50856	51512	.	-	0	ID=ACANDFIF_00846;inference=ab initio prediction:Prodigal:002006;locus_tag=ACANDFIF_00846;product=hypothetical protein
NZ_CABFPH010000007.1	Prodigal:002006	CDS	51720	52151	.	+	0	ID=ACANDFIF_00847;Name=ompR_5;gene=ompR_5;inference=ab initio prediction:Prodigal:002006,similar to AA sequence:UniProtKB:P0AA16;locus_tag=ACANDFIF_00847;product=Transcriptional regulatory protein OmpR
NZ_CABFPH010000007.1	Prodigal:002006	CDS	52167	52553	.	+	0	ID=ACANDFIF_00848;inference=ab initio prediction:Prodigal:002006;locus_tag=ACANDFIF_00848;product=hypothetical protein
NZ_CABFPH010000007.1	Prodigal:002006	CDS	52618	53238	.	-	0	ID=ACANDFIF_00849;inference=ab initio prediction:Prodigal:002006;locus_tag=ACANDFIF_00849;product=hypothetical protein
NZ_CABFPH010000007.1	Prodigal:002006	CDS	53267	53809	.	-	0	ID=ACANDFIF_00850;eC_number=3.6.1.-;Name=rppH_1;db_xref=COG:COG0494;gene=rppH_1;inference=ab initio prediction:Prodigal:002006,similar to AA sequence:UniProtKB:P35640;locus_tag=ACANDFIF_00850;product=RNA pyrophosphohydrolase
NZ_CABFPH010000007.1	Prodigal:002006	CDS	53862	55091	.	-	0	ID=ACANDFIF_00851;inference=ab initio prediction:Prodigal:002006;locus_tag=ACANDFIF_00851;product=hypothetical protein
NZ_CABFPH010000007.1	Prodigal:002006	CDS	55267	56589	.	-	0	ID=ACANDFIF_00852;eC_number=3.4.21.102;Name=ctpB;db_xref=COG:COG0793;gene=ctpB;inference=ab initio prediction:Prodigal:002006,similar to AA sequence:UniProtKB:O35002;locus_tag=ACANDFIF_00852;product=Carboxy-terminal processing protease CtpB
NZ_CABFPH010000007.1	Prodigal:002006	CDS	56589	57926	.	-	0	ID=ACANDFIF_00853;inference=ab initio prediction:Prodigal:002006;locus_tag=ACANDFIF_00853;product=hypothetical protein
NZ_CABFPH010000007.1	Prodigal:002006	CDS	57940	58437	.	-	0	ID=ACANDFIF_00854;eC_number=2.1.1.177;Name=rlmH;db_xref=COG:COG1576;gene=rlmH;inference=ab initio prediction:Prodigal:002006,similar to AA sequence:UniProtKB:P0C1V0;locus_tag=ACANDFIF_00854;product=Ribosomal RNA large subunit methyltransferase H
NZ_CABFPH010000007.1	Prodigal:002006	CDS	58451	58858	.	-	0	ID=ACANDFIF_00855;Name=rsfS;gene=rsfS;inference=ab initio prediction:Prodigal:002006,similar to AA sequence:UniProtKB:Q5NLX3;locus_tag=ACANDFIF_00855;product=Ribosomal silencing factor RsfS
NZ_CABFPH010000007.1	Prodigal:002006	CDS	58946	59506	.	-	0	ID=ACANDFIF_00856;eC_number=2.7.7.18;Name=nadD;gene=nadD;inference=ab initio prediction:Prodigal:002006,similar to AA sequence:UniProtKB:C3L5T6;locus_tag=ACANDFIF_00856;product=putative nicotinate-nucleotide adenylyltransferase
NZ_CABFPH010000007.1	Prodigal:002006	CDS	59547	60848	.	-	0	ID=ACANDFIF_00857;eC_number=1.2.1.41;Name=proA_1;gene=proA_1;inference=ab initio prediction:Prodigal:002006,similar to AA sequence:UniProtKB:Q2SZ88;locus_tag=ACANDFIF_00857;product=Gamma-glutamyl phosphate reductase
NZ_CABFPH010000007.1	Prodigal:002006	CDS	60934	62055	.	-	0	ID=ACANDFIF_00858;eC_number=2.7.2.11;Name=proB;gene=proB;inference=ab initio prediction:Prodigal:002006,similar to AA sequence:UniProtKB:Q2SZF9;locus_tag=ACANDFIF_00858;product=Glutamate 5-kinase
NZ_CABFPH010000007.1	Prodigal:002006	CDS	62217	63251	.	-	0	ID=ACANDFIF_00859;eC_number=3.6.5.-;Name=cgtA;gene=cgtA;inference=ab initio prediction:Prodigal:002006,similar to AA sequence:UniProtKB:B8GYI7;locus_tag=ACANDFIF_00859;product=GTPase Obg/CgtA
NZ_CABFPH010000007.1	Prodigal:002006	CDS	63342	63932	.	-	0	ID=ACANDFIF_00860;inference=ab initio prediction:Prodigal:002006;locus_tag=ACANDFIF_00860;product=hypothetical protein
NZ_CABFPH010000007.1	Prodigal:002006	CDS	64126	64392	.	-	0	ID=ACANDFIF_00861;Name=rpmA;db_xref=COG:COG0211;gene=rpmA;inference=ab initio prediction:Prodigal:002006,similar to AA sequence:UniProtKB:Q6NDE9;locus_tag=ACANDFIF_00861;product=50S ribosomal protein L27
NZ_CABFPH010000007.1	Prodigal:002006	CDS	64479	64793	.	-	0	ID=ACANDFIF_00862;Name=rplU;db_xref=COG:COG0261;gene=rplU;inference=ab initio prediction:Prodigal:002006,similar to AA sequence:UniProtKB:P0AG48;locus_tag=ACANDFIF_00862;product=50S ribosomal protein L21
NZ_CABFPH010000007.1	Prodigal:002006	CDS	65013	65984	.	-	0	ID=ACANDFIF_00863;inference=ab initio prediction:Prodigal:002006;locus_tag=ACANDFIF_00863;product=hypothetical protein
NZ_CABFPH010000007.1	Prodigal:002006	CDS	66032	67009	.	-	0	ID=ACANDFIF_00864;inference=ab initio prediction:Prodigal:002006;locus_tag=ACANDFIF_00864;product=hypothetical protein
NZ_CABFPH010000007.1	Prodigal:002006	CDS	67006	68448	.	-	0	ID=ACANDFIF_00865;inference=ab initio prediction:Prodigal:002006;locus_tag=ACANDFIF_00865;product=hypothetical protein
NZ_CABFPH010000007.1	Prodigal:002006	CDS	68488	69732	.	-	0	ID=ACANDFIF_00866;inference=ab initio prediction:Prodigal:002006,protein motif:HAMAP:MF_02040;locus_tag=ACANDFIF_00866;product=Iron-sulfur cluster carrier protein
NZ_CABFPH010000007.1	Prodigal:002006	CDS	69787	70506	.	-	0	ID=ACANDFIF_00867;inference=ab initio prediction:Prodigal:002006;locus_tag=ACANDFIF_00867;product=hypothetical protein
NZ_CABFPH010000007.1	Prodigal:002006	CDS	70584	72119	.	-	0	ID=ACANDFIF_00868;Name=sctC;gene=sctC;inference=ab initio prediction:Prodigal:002006,protein motif:HAMAP:MF_02219;locus_tag=ACANDFIF_00868;product=Type 3 secretion system secretin
NZ_CABFPH010000007.1	Prodigal:002006	CDS	72119	72853	.	-	0	ID=ACANDFIF_00869;inference=ab initio prediction:Prodigal:002006;locus_tag=ACANDFIF_00869;product=hypothetical protein
NZ_CABFPH010000007.1	Prodigal:002006	CDS	73064	73570	.	-	0	ID=ACANDFIF_00870;inference=ab initio prediction:Prodigal:002006;locus_tag=ACANDFIF_00870;product=hypothetical protein
NZ_CABFPH010000007.1	Prodigal:002006	CDS	73766	73930	.	-	0	ID=ACANDFIF_00871;inference=ab initio prediction:Prodigal:002006;locus_tag=ACANDFIF_00871;product=hypothetical protein
NZ_CABFPH010000007.1	Prodigal:002006	CDS	74324	74809	.	+	0	ID=ACANDFIF_00872;inference=ab initio prediction:Prodigal:002006;locus_tag=ACANDFIF_00872;product=hypothetical protein
NZ_CABFPH010000007.1	Prodigal:002006	CDS	74894	76396	.	-	0	ID=ACANDFIF_00873;eC_number=5.4.2.2;Name=algC;db_xref=COG:COG1109;gene=algC;inference=ab initio prediction:Prodigal:002006,similar to AA sequence:UniProtKB:P26276;locus_tag=ACANDFIF_00873;product=Phosphomannomutase/phosphoglucomutase
NZ_CABFPH010000007.1	Prodigal:002006	CDS	77320	77610	.	-	0	ID=ACANDFIF_00874;inference=ab initio prediction:Prodigal:002006;locus_tag=ACANDFIF_00874;product=hypothetical protein
NZ_CABFPH010000007.1	Prodigal:002006	CDS	77919	78665	.	-	0	ID=ACANDFIF_00875;inference=ab initio prediction:Prodigal:002006;locus_tag=ACANDFIF_00875;product=hypothetical protein
NZ_CABFPH010000007.1	Prodigal:002006	CDS	78877	80163	.	-	0	ID=ACANDFIF_00876;inference=ab initio prediction:Prodigal:002006;locus_tag=ACANDFIF_00876;product=hypothetical protein
NZ_CABFPH010000007.1	Prodigal:002006	CDS	80443	81834	.	+	0	ID=ACANDFIF_00877;eC_number=2.7.13.3;Name=regB;gene=regB;inference=ab initio prediction:Prodigal:002006,similar to AA sequence:UniProtKB:Q3J6C1;locus_tag=ACANDFIF_00877;product=Sensor histidine kinase RegB
NZ_CABFPH010000007.1	Prodigal:002006	CDS	81873	82472	.	+	0	ID=ACANDFIF_00878;Name=regA;db_xref=COG:COG4567;gene=regA;inference=ab initio prediction:Prodigal:002006,similar to AA sequence:UniProtKB:Q53228;locus_tag=ACANDFIF_00878;product=Photosynthetic apparatus regulatory protein RegA
NZ_CABFPH010000007.1	Prodigal:002006	CDS	82608	82847	.	+	0	ID=ACANDFIF_00879;inference=ab initio prediction:Prodigal:002006;locus_tag=ACANDFIF_00879;product=hypothetical protein
NZ_CABFPH010000007.1	Prodigal:002006	CDS	82972	83211	.	+	0	ID=ACANDFIF_00880;eC_number=6.3.5.3;Name=purS;db_xref=COG:COG1828;gene=purS;inference=ab initio prediction:Prodigal:002006,similar to AA sequence:UniProtKB:P12049;locus_tag=ACANDFIF_00880;product=Phosphoribosylformylglycinamidine synthase subunit PurS
NZ_CABFPH010000007.1	Prodigal:002006	CDS	83211	83891	.	+	0	ID=ACANDFIF_00881;eC_number=6.3.5.3;Name=purQ;db_xref=COG:COG0047;gene=purQ;inference=ab initio prediction:Prodigal:002006,similar to AA sequence:UniProtKB:P9WHL5;locus_tag=ACANDFIF_00881;product=Phosphoribosylformylglycinamidine synthase subunit PurQ
NZ_CABFPH010000007.1	Prodigal:002006	CDS	84516	86936	.	-	0	ID=ACANDFIF_00882;Name=mrcA;db_xref=COG:COG5009;gene=mrcA;inference=ab initio prediction:Prodigal:002006,similar to AA sequence:UniProtKB:O05131;locus_tag=ACANDFIF_00882;product=Penicillin-binding protein 1A
NZ_CABFPH010000007.1	Prodigal:002006	CDS	87113	88369	.	-	0	ID=ACANDFIF_00883;eC_number=3.5.1.28;Name=amiC_3;db_xref=COG:COG0860;gene=amiC_3;inference=ab initio prediction:Prodigal:002006,similar to AA sequence:UniProtKB:P63883;locus_tag=ACANDFIF_00883;product=N-acetylmuramoyl-L-alanine amidase AmiC
NZ_CABFPH010000007.1	Prodigal:002006	CDS	88586	89293	.	-	0	ID=ACANDFIF_00884;inference=ab initio prediction:Prodigal:002006;locus_tag=ACANDFIF_00884;product=hypothetical protein
NZ_CABFPH010000007.1	Prodigal:002006	CDS	89437	89790	.	-	0	ID=ACANDFIF_00885;inference=ab initio prediction:Prodigal:002006;locus_tag=ACANDFIF_00885;product=hypothetical protein
NZ_CABFPH010000007.1	Prodigal:002006	CDS	90124	91386	.	-	0	ID=ACANDFIF_00886;eC_number=2.4.1.250;Name=mshA_4;gene=mshA_4;inference=ab initio prediction:Prodigal:002006,protein motif:HAMAP:MF_01695;locus_tag=ACANDFIF_00886;product=D-inositol-3-phosphate glycosyltransferase
NZ_CABFPH010000007.1	Prodigal:002006	CDS	91543	91725	.	+	0	ID=ACANDFIF_00887;inference=ab initio prediction:Prodigal:002006;locus_tag=ACANDFIF_00887;product=hypothetical protein
NZ_CABFPH010000007.1	Prodigal:002006	CDS	91765	94200	.	-	0	ID=ACANDFIF_00888;inference=ab initio prediction:Prodigal:002006;locus_tag=ACANDFIF_00888;product=hypothetical protein
NZ_CABFPH010000007.1	Prodigal:002006	CDS	94611	96293	.	-	0	ID=ACANDFIF_00889;eC_number=1.3.8.12;Name=mcd_1;db_xref=COG:COG1960;gene=mcd_1;inference=ab initio prediction:Prodigal:002006,similar to AA sequence:UniProtKB:D3JV03;locus_tag=ACANDFIF_00889;product=(2S)-methylsuccinyl-CoA dehydrogenase
NZ_CABFPH010000007.1	Prodigal:002006	CDS	96443	97333	.	-	0	ID=ACANDFIF_00890;Name=yijE_1;gene=yijE_1;inference=ab initio prediction:Prodigal:002006,similar to AA sequence:UniProtKB:P0ABT8;locus_tag=ACANDFIF_00890;product=putative cystine transporter YijE
NZ_CABFPH010000007.1	Prodigal:002006	CDS	97525	98418	.	+	0	ID=ACANDFIF_00891;inference=ab initio prediction:Prodigal:002006;locus_tag=ACANDFIF_00891;product=hypothetical protein
NZ_CABFPH010000007.1	Prodigal:002006	CDS	98671	100452	.	-	0	ID=ACANDFIF_00892;eC_number=7.5.2.3;Name=ndvA;gene=ndvA;inference=ab initio prediction:Prodigal:002006,similar to AA sequence:UniProtKB:Q2YQ73;locus_tag=ACANDFIF_00892;product=Beta-(1-->2)glucan export ATP-binding/permease protein NdvA
NZ_CABFPH010000007.1	Prodigal:002006	CDS	100763	101536	.	+	0	ID=ACANDFIF_00893;Name=pomA;db_xref=COG:COG1291;gene=pomA;inference=ab initio prediction:Prodigal:002006,similar to AA sequence:UniProtKB:O06873;locus_tag=ACANDFIF_00893;product=Chemotaxis protein PomA
NZ_CABFPH010000007.1	Prodigal:002006	CDS	101615	102445	.	+	0	ID=ACANDFIF_00894;Name=motB;db_xref=COG:COG1360;gene=motB;inference=ab initio prediction:Prodigal:002006,similar to AA sequence:UniProtKB:P55892;locus_tag=ACANDFIF_00894;product=Motility protein B
NZ_CABFPH010000007.1	Prodigal:002006	CDS	102578	103072	.	-	0	ID=ACANDFIF_00895;inference=ab initio prediction:Prodigal:002006;locus_tag=ACANDFIF_00895;product=hypothetical protein
NZ_CABFPH010000007.1	Prodigal:002006	CDS	103093	105753	.	-	0	ID=ACANDFIF_00896;inference=ab initio prediction:Prodigal:002006;locus_tag=ACANDFIF_00896;product=hypothetical protein
NZ_CABFPH010000008.1	Prodigal:002006	CDS	595	1584	.	-	0	ID=ACANDFIF_00897;inference=ab initio prediction:Prodigal:002006;locus_tag=ACANDFIF_00897;product=hypothetical protein
NZ_CABFPH010000008.1	Prodigal:002006	CDS	1575	2243	.	-	0	ID=ACANDFIF_00898;inference=ab initio prediction:Prodigal:002006;locus_tag=ACANDFIF_00898;product=hypothetical protein
NZ_CABFPH010000008.1	Prodigal:002006	CDS	2500	3354	.	-	0	ID=ACANDFIF_00899;Name=glnQ_1;gene=glnQ_1;inference=ab initio prediction:Prodigal:002006,similar to AA sequence:UniProtKB:P27675;locus_tag=ACANDFIF_00899;product=Glutamine transport ATP-binding protein GlnQ
NZ_CABFPH010000008.1	Prodigal:002006	CDS	3389	4081	.	-	0	ID=ACANDFIF_00900;Name=gltK;db_xref=COG:COG0765;gene=gltK;inference=ab initio prediction:Prodigal:002006,similar to AA sequence:UniProtKB:P0AER5;locus_tag=ACANDFIF_00900;product=Glutamate/aspartate import permease protein GltK
NZ_CABFPH010000008.1	Prodigal:002006	CDS	4081	4803	.	-	0	ID=ACANDFIF_00901;Name=gltJ;db_xref=COG:COG0765;gene=gltJ;inference=ab initio prediction:Prodigal:002006,similar to AA sequence:UniProtKB:P0AER3;locus_tag=ACANDFIF_00901;product=Glutamate/aspartate import permease protein GltJ
NZ_CABFPH010000008.1	Prodigal:002006	CDS	4958	5881	.	-	0	ID=ACANDFIF_00902;Name=gltI_3;db_xref=COG:COG0834;gene=gltI_3;inference=ab initio prediction:Prodigal:002006,similar to AA sequence:UniProtKB:P37902;locus_tag=ACANDFIF_00902;product=Glutamate/aspartate import solute-binding protein
NZ_CABFPH010000008.1	Prodigal:002006	CDS	6299	7417	.	-	0	ID=ACANDFIF_00903;db_xref=COG:COG0683;inference=ab initio prediction:Prodigal:002006,similar to AA sequence:UniProtKB:Q8YEE8;locus_tag=ACANDFIF_00903;product=Leu/Ile/Val-binding protein 
NZ_CABFPH010000008.1	Prodigal:002006	CDS	7487	7858	.	-	0	ID=ACANDFIF_00904;inference=ab initio prediction:Prodigal:002006;locus_tag=ACANDFIF_00904;product=hypothetical protein
NZ_CABFPH010000008.1	Prodigal:002006	CDS	7861	8658	.	-	0	ID=ACANDFIF_00905;Name=livF_5;db_xref=COG:COG0410;gene=livF_5;inference=ab initio prediction:Prodigal:002006,similar to AA sequence:UniProtKB:P22731;locus_tag=ACANDFIF_00905;product=High-affinity branched-chain amino acid transport ATP-binding protein LivF
NZ_CABFPH010000008.1	Prodigal:002006	CDS	8655	9560	.	-	0	ID=ACANDFIF_00906;eC_number=3.6.3.-;Name=yxeO;db_xref=COG:COG1126;gene=yxeO;inference=ab initio prediction:Prodigal:002006,similar to AA sequence:UniProtKB:P54954;locus_tag=ACANDFIF_00906;product=putative amino-acid import ATP-binding protein YxeO
NZ_CABFPH010000008.1	Prodigal:002006	CDS	9567	10946	.	-	0	ID=ACANDFIF_00907;inference=ab initio prediction:Prodigal:002006;locus_tag=ACANDFIF_00907;product=hypothetical protein
NZ_CABFPH010000008.1	Prodigal:002006	CDS	10946	11863	.	-	0	ID=ACANDFIF_00908;Name=livH_4;db_xref=COG:COG0559;gene=livH_4;inference=ab initio prediction:Prodigal:002006,similar to AA sequence:UniProtKB:P0AEX7;locus_tag=ACANDFIF_00908;product=High-affinity branched-chain amino acid transport system permease protein LivH
NZ_CABFPH010000008.1	Prodigal:002006	CDS	12099	13382	.	+	0	ID=ACANDFIF_00909;Name=gltT;gene=gltT;inference=ab initio prediction:Prodigal:002006,similar to AA sequence:UniProtKB:P24943;locus_tag=ACANDFIF_00909;product=Proton/sodium-glutamate symport protein
NZ_CABFPH010000008.1	Prodigal:002006	CDS	13391	14284	.	+	0	ID=ACANDFIF_00910;Name=gltI_4;db_xref=COG:COG0834;gene=gltI_4;inference=ab initio prediction:Prodigal:002006,similar to AA sequence:UniProtKB:P37902;locus_tag=ACANDFIF_00910;product=Glutamate/aspartate import solute-binding protein
NZ_CABFPH010000008.1	Prodigal:002006	CDS	14838	16253	.	-	0	ID=ACANDFIF_00911;eC_number=1.-.-.-;db_xref=COG:COG0277;inference=ab initio prediction:Prodigal:002006,similar to AA sequence:UniProtKB:P9WIT1;locus_tag=ACANDFIF_00911;product=putative FAD-linked oxidoreductase
NZ_CABFPH010000008.1	Prodigal:002006	CDS	16442	16585	.	+	0	ID=ACANDFIF_00912;inference=ab initio prediction:Prodigal:002006;locus_tag=ACANDFIF_00912;product=hypothetical protein
NZ_CABFPH010000008.1	Prodigal:002006	CDS	16635	18881	.	-	0	ID=ACANDFIF_00913;eC_number=5.6.2.2;Name=parC;db_xref=COG:COG0188;gene=parC;inference=ab initio prediction:Prodigal:002006,similar to AA sequence:UniProtKB:P0AFI2;locus_tag=ACANDFIF_00913;product=DNA topoisomerase 4 subunit A
NZ_CABFPH010000008.1	Prodigal:002006	CDS	19039	19755	.	-	0	ID=ACANDFIF_00914;Name=recO;gene=recO;inference=ab initio prediction:Prodigal:002006,protein motif:HAMAP:MF_00201;locus_tag=ACANDFIF_00914;product=DNA repair protein RecO
NZ_CABFPH010000008.1	Prodigal:002006	CDS	19866	20276	.	+	0	ID=ACANDFIF_00915;inference=ab initio prediction:Prodigal:002006;locus_tag=ACANDFIF_00915;product=hypothetical protein
NZ_CABFPH010000008.1	Prodigal:002006	CDS	20324	21049	.	+	0	ID=ACANDFIF_00916;eC_number=4.3.2.7;Name=chaC;db_xref=COG:COG3703;gene=chaC;inference=ab initio prediction:Prodigal:002006,similar to AA sequence:UniProtKB:P39163;locus_tag=ACANDFIF_00916;product=Glutathione-specific gamma-glutamylcyclotransferase
NZ_CABFPH010000008.1	Prodigal:002006	CDS	21030	21173	.	-	0	ID=ACANDFIF_00917;inference=ab initio prediction:Prodigal:002006;locus_tag=ACANDFIF_00917;product=hypothetical protein
NZ_CABFPH010000008.1	Prodigal:002006	CDS	21337	21891	.	+	0	ID=ACANDFIF_00918;inference=ab initio prediction:Prodigal:002006;locus_tag=ACANDFIF_00918;product=hypothetical protein
NZ_CABFPH010000008.1	Prodigal:002006	CDS	21911	25441	.	-	0	ID=ACANDFIF_00919;eC_number=2.7.7.7;Name=dnaE1;gene=dnaE1;inference=ab initio prediction:Prodigal:002006,similar to AA sequence:UniProtKB:B8GWS6;locus_tag=ACANDFIF_00919;product=DNA polymerase III subunit alpha
NZ_CABFPH010000008.1	Prodigal:002006	CDS	25647	25751	.	-	0	ID=ACANDFIF_00920;inference=ab initio prediction:Prodigal:002006;locus_tag=ACANDFIF_00920;product=hypothetical protein
NZ_CABFPH010000008.1	Prodigal:002006	CDS	25936	26643	.	-	0	ID=ACANDFIF_00921;eC_number=3.6.3.-;Name=lolD;db_xref=COG:COG1136;gene=lolD;inference=ab initio prediction:Prodigal:002006,similar to AA sequence:UniProtKB:P75957;locus_tag=ACANDFIF_00921;product=Lipoprotein-releasing system ATP-binding protein LolD
NZ_CABFPH010000008.1	Prodigal:002006	CDS	26663	27976	.	-	0	ID=ACANDFIF_00922;Name=lolE;db_xref=COG:COG4591;gene=lolE;inference=ab initio prediction:Prodigal:002006,similar to AA sequence:UniProtKB:P75958;locus_tag=ACANDFIF_00922;product=Lipoprotein-releasing system transmembrane protein LolE
NZ_CABFPH010000008.1	Prodigal:002006	CDS	27987	29312	.	-	0	ID=ACANDFIF_00923;eC_number=6.1.1.15;Name=proS;db_xref=COG:COG0442;gene=proS;inference=ab initio prediction:Prodigal:002006,similar to AA sequence:UniProtKB:Q6N5P6;locus_tag=ACANDFIF_00923;product=Proline--tRNA ligase
NZ_CABFPH010000008.1	Prodigal:002006	CDS	30014	30349	.	-	0	ID=ACANDFIF_00924;inference=ab initio prediction:Prodigal:002006;locus_tag=ACANDFIF_00924;product=hypothetical protein
NZ_CABFPH010000008.1	Prodigal:002006	CDS	30354	30758	.	-	0	ID=ACANDFIF_00925;eC_number=5.1.99.-;Name=epi;db_xref=COG:COG0346;gene=epi;inference=ab initio prediction:Prodigal:002006,similar to AA sequence:UniProtKB:Q3IZP4;locus_tag=ACANDFIF_00925;product=Ethylmalonyl-CoA/methylmalonyl-CoA epimerase
NZ_CABFPH010000008.1	Prodigal:002006	CDS	31091	32764	.	-	0	ID=ACANDFIF_00926;eC_number=3.1.-.-;Name=rnj;db_xref=COG:COG0595;gene=rnj;inference=ab initio prediction:Prodigal:002006,similar to AA sequence:UniProtKB:A0QVT2;locus_tag=ACANDFIF_00926;product=Ribonuclease J
NZ_CABFPH010000008.1	Prodigal:002006	CDS	32781	33503	.	-	0	ID=ACANDFIF_00927;eC_number=6.3.4.15;Name=birA;db_xref=COG:COG0340;gene=birA;inference=ab initio prediction:Prodigal:002006,similar to AA sequence:UniProtKB:P0CI75;locus_tag=ACANDFIF_00927;product=Bifunctional ligase/repressor BirA
NZ_CABFPH010000008.1	Prodigal:002006	CDS	33611	35056	.	-	0	ID=ACANDFIF_00928;eC_number=7.1.1.-;Name=nuoN;db_xref=COG:COG1007;gene=nuoN;inference=ab initio prediction:Prodigal:002006,similar to AA sequence:UniProtKB:A1B479;locus_tag=ACANDFIF_00928;product=NADH-quinone oxidoreductase subunit N
NZ_CABFPH010000008.1	Prodigal:002006	CDS	35065	36585	.	-	0	ID=ACANDFIF_00929;eC_number=7.1.1.-;Name=nuoM_1;db_xref=COG:COG1008;gene=nuoM_1;inference=ab initio prediction:Prodigal:002006,similar to AA sequence:UniProtKB:P9WIW5;locus_tag=ACANDFIF_00929;product=NADH-quinone oxidoreductase subunit M
NZ_CABFPH010000008.1	Prodigal:002006	CDS	36585	38708	.	-	0	ID=ACANDFIF_00930;eC_number=7.1.1.-;Name=ndhB_1;gene=ndhB_1;inference=ab initio prediction:Prodigal:002006,protein motif:HAMAP:MF_00445;locus_tag=ACANDFIF_00930;product=NAD(P)H-quinone oxidoreductase subunit 2%2C chloroplastic
NZ_CABFPH010000008.1	Prodigal:002006	CDS	38790	39095	.	-	0	ID=ACANDFIF_00931;eC_number=7.1.1.-;Name=nuoK_1;db_xref=COG:COG0713;gene=nuoK_1;inference=ab initio prediction:Prodigal:002006,similar to AA sequence:UniProtKB:A1B482;locus_tag=ACANDFIF_00931;product=NADH-quinone oxidoreductase subunit K
NZ_CABFPH010000008.1	Prodigal:002006	CDS	39119	39739	.	-	0	ID=ACANDFIF_00932;eC_number=7.1.1.-;Name=nuoJ;db_xref=COG:COG0839;gene=nuoJ;inference=ab initio prediction:Prodigal:002006,similar to AA sequence:UniProtKB:P0AFE0;locus_tag=ACANDFIF_00932;product=NADH-quinone oxidoreductase subunit J
NZ_CABFPH010000008.1	Prodigal:002006	CDS	39878	40366	.	-	0	ID=ACANDFIF_00933;eC_number=7.1.1.-;Name=nuoI;db_xref=COG:COG1143;gene=nuoI;inference=ab initio prediction:Prodigal:002006,similar to AA sequence:UniProtKB:A1B486;locus_tag=ACANDFIF_00933;product=NADH-quinone oxidoreductase subunit I
NZ_CABFPH010000008.1	Prodigal:002006	CDS	40392	41414	.	-	0	ID=ACANDFIF_00934;eC_number=7.1.1.-;Name=nuoH;db_xref=COG:COG1005;gene=nuoH;inference=ab initio prediction:Prodigal:002006,similar to AA sequence:UniProtKB:P42032;locus_tag=ACANDFIF_00934;product=NADH-quinone oxidoreductase subunit H
NZ_CABFPH010000008.1	Prodigal:002006	CDS	41423	43492	.	-	0	ID=ACANDFIF_00935;eC_number=7.1.1.-;Name=nqo3;db_xref=COG:COG1034;gene=nqo3;inference=ab initio prediction:Prodigal:002006,similar to AA sequence:UniProtKB:P29915;locus_tag=ACANDFIF_00935;product=NADH-quinone oxidoreductase chain 3
NZ_CABFPH010000008.1	Prodigal:002006	CDS	43533	44834	.	-	0	ID=ACANDFIF_00936;eC_number=7.1.1.-;Name=nqo1;db_xref=COG:COG1894;gene=nqo1;inference=ab initio prediction:Prodigal:002006,similar to AA sequence:UniProtKB:P29913;locus_tag=ACANDFIF_00936;product=NADH-quinone oxidoreductase chain 1
NZ_CABFPH010000008.1	Prodigal:002006	CDS	44844	46139	.	-	0	ID=ACANDFIF_00937;inference=ab initio prediction:Prodigal:002006;locus_tag=ACANDFIF_00937;product=hypothetical protein
NZ_CABFPH010000008.1	Prodigal:002006	CDS	46164	47354	.	-	0	ID=ACANDFIF_00938;eC_number=7.1.1.-;Name=nuoD;db_xref=COG:COG0649;gene=nuoD;inference=ab initio prediction:Prodigal:002006,similar to AA sequence:UniProtKB:A1B495;locus_tag=ACANDFIF_00938;product=NADH-quinone oxidoreductase subunit D
NZ_CABFPH010000008.1	Prodigal:002006	CDS	47367	48014	.	-	0	ID=ACANDFIF_00939;eC_number=7.1.1.-;Name=nqo5;db_xref=COG:COG0852;gene=nqo5;inference=ab initio prediction:Prodigal:002006,similar to AA sequence:UniProtKB:P29917;locus_tag=ACANDFIF_00939;product=NADH-quinone oxidoreductase chain 5
NZ_CABFPH010000008.1	Prodigal:002006	CDS	48023	48610	.	-	0	ID=ACANDFIF_00940;eC_number=7.1.1.-;Name=nuoB;db_xref=COG:COG0377;gene=nuoB;inference=ab initio prediction:Prodigal:002006,similar to AA sequence:UniProtKB:A1B497;locus_tag=ACANDFIF_00940;product=NADH-quinone oxidoreductase subunit B
NZ_CABFPH010000008.1	Prodigal:002006	CDS	48650	49015	.	-	0	ID=ACANDFIF_00941;eC_number=7.1.1.-;Name=ndhC_1;gene=ndhC_1;inference=ab initio prediction:Prodigal:002006,protein motif:HAMAP:MF_01394;locus_tag=ACANDFIF_00941;product=NAD(P)H-quinone oxidoreductase subunit 3%2C chloroplastic
NZ_CABFPH010000008.1	Aragorn:001002	tRNA	49374	49450	.	+	.	ID=ACANDFIF_00942;inference=COORDINATES:profile:Aragorn:001002;locus_tag=ACANDFIF_00942;product=tRNA-Asp(gtc)
NZ_CABFPH010000008.1	Prodigal:002006	CDS	49699	49989	.	+	0	ID=ACANDFIF_00943;inference=ab initio prediction:Prodigal:002006;locus_tag=ACANDFIF_00943;product=hypothetical protein
NZ_CABFPH010000008.1	Prodigal:002006	CDS	50068	51825	.	+	0	ID=ACANDFIF_00944;eC_number=7.5.2.5;Name=pglK;db_xref=COG:COG1132;gene=pglK;inference=ab initio prediction:Prodigal:002006,similar to AA sequence:UniProtKB:Q0P9C4;locus_tag=ACANDFIF_00944;product=Protein glycosylation K
NZ_CABFPH010000008.1	Prodigal:002006	CDS	51901	52779	.	+	0	ID=ACANDFIF_00945;Name=lacX;gene=lacX;inference=ab initio prediction:Prodigal:002006,similar to AA sequence:UniProtKB:P23496;locus_tag=ACANDFIF_00945;product=Protein LacX%2C plasmid
NZ_CABFPH010000008.1	Prodigal:002006	CDS	52786	53481	.	+	0	ID=ACANDFIF_00946;inference=ab initio prediction:Prodigal:002006;locus_tag=ACANDFIF_00946;product=hypothetical protein
NZ_CABFPH010000008.1	Prodigal:002006	CDS	53649	55667	.	+	0	ID=ACANDFIF_00947;inference=ab initio prediction:Prodigal:002006;locus_tag=ACANDFIF_00947;product=hypothetical protein
NZ_CABFPH010000008.1	Prodigal:002006	CDS	55736	57226	.	+	0	ID=ACANDFIF_00948;Name=lapB;gene=lapB;inference=ab initio prediction:Prodigal:002006,protein motif:HAMAP:MF_00994;locus_tag=ACANDFIF_00948;product=Lipopolysaccharide assembly protein B
NZ_CABFPH010000008.1	Prodigal:002006	CDS	57748	58059	.	+	0	ID=ACANDFIF_00949;inference=ab initio prediction:Prodigal:002006;locus_tag=ACANDFIF_00949;product=hypothetical protein
NZ_CABFPH010000008.1	Aragorn:001002	tRNA	58193	58267	.	+	.	ID=ACANDFIF_00950;inference=COORDINATES:profile:Aragorn:001002;locus_tag=ACANDFIF_00950;product=tRNA-Thr(ggt)
NZ_CABFPH010000008.1	Prodigal:002006	CDS	58772	58942	.	+	0	ID=ACANDFIF_00951;inference=ab initio prediction:Prodigal:002006;locus_tag=ACANDFIF_00951;product=hypothetical protein
NZ_CABFPH010000008.1	Prodigal:002006	CDS	59351	59941	.	+	0	ID=ACANDFIF_00952;Name=betI_2;gene=betI_2;inference=ab initio prediction:Prodigal:002006,protein motif:HAMAP:MF_00768;locus_tag=ACANDFIF_00952;product=HTH-type transcriptional regulator BetI
NZ_CABFPH010000008.1	Prodigal:002006	CDS	59938	61173	.	+	0	ID=ACANDFIF_00953;inference=ab initio prediction:Prodigal:002006;locus_tag=ACANDFIF_00953;product=hypothetical protein
NZ_CABFPH010000008.1	Prodigal:002006	CDS	61294	64395	.	+	0	ID=ACANDFIF_00954;Name=mdtB_1;db_xref=COG:COG0841;gene=mdtB_1;inference=ab initio prediction:Prodigal:002006,similar to AA sequence:UniProtKB:P76398;locus_tag=ACANDFIF_00954;product=Multidrug resistance protein MdtB
NZ_CABFPH010000008.1	Prodigal:002006	CDS	64528	65442	.	-	0	ID=ACANDFIF_00955;Name=alkA;db_xref=COG:COG0122;gene=alkA;inference=ab initio prediction:Prodigal:002006,similar to AA sequence:UniProtKB:P9WJW3;locus_tag=ACANDFIF_00955;product=putative bifunctional transcriptional activator/DNA repair enzyme AlkA
NZ_CABFPH010000008.1	Prodigal:002006	CDS	65756	66877	.	+	0	ID=ACANDFIF_00956;inference=ab initio prediction:Prodigal:002006;locus_tag=ACANDFIF_00956;product=hypothetical protein
NZ_CABFPH010000008.1	Prodigal:002006	CDS	67006	67233	.	-	0	ID=ACANDFIF_00957;inference=ab initio prediction:Prodigal:002006;locus_tag=ACANDFIF_00957;product=hypothetical protein
NZ_CABFPH010000008.1	Prodigal:002006	CDS	67384	67959	.	-	0	ID=ACANDFIF_00958;inference=ab initio prediction:Prodigal:002006,similar to AA sequence:ISfinder:ISMdi1;locus_tag=ACANDFIF_00958;product=IS630 family transposase ISMdi1
NZ_CABFPH010000008.1	Prodigal:002006	CDS	67956	68339	.	-	0	ID=ACANDFIF_00959;inference=ab initio prediction:Prodigal:002006,similar to AA sequence:ISfinder:ISMdi1;locus_tag=ACANDFIF_00959;product=IS630 family transposase ISMdi1
NZ_CABFPH010000008.1	Prodigal:002006	CDS	68427	69005	.	-	0	ID=ACANDFIF_00960;eC_number=2.7.4.23;Name=phnN;db_xref=COG:COG3709;gene=phnN;inference=ab initio prediction:Prodigal:002006,similar to AA sequence:UniProtKB:P16690;locus_tag=ACANDFIF_00960;product=Ribose 1%2C5-bisphosphate phosphokinase PhnN
NZ_CABFPH010000008.1	Prodigal:002006	CDS	69005	70144	.	-	0	ID=ACANDFIF_00961;eC_number=3.6.1.63;Name=phnM;db_xref=COG:COG3454;gene=phnM;inference=ab initio prediction:Prodigal:002006,similar to AA sequence:UniProtKB:P16689;locus_tag=ACANDFIF_00961;product=Alpha-D-ribose 1-methylphosphonate 5-triphosphate diphosphatase
NZ_CABFPH010000008.1	Prodigal:002006	CDS	70162	70869	.	-	0	ID=ACANDFIF_00962;eC_number=2.7.8.37;Name=phnL;db_xref=COG:COG4778;gene=phnL;inference=ab initio prediction:Prodigal:002006,similar to AA sequence:UniProtKB:P16679;locus_tag=ACANDFIF_00962;product=Alpha-D-ribose 1-methylphosphonate 5-triphosphate synthase subunit PhnL
NZ_CABFPH010000008.1	Prodigal:002006	CDS	70866	71639	.	-	0	ID=ACANDFIF_00963;Name=phnK;db_xref=COG:COG4107;gene=phnK;inference=ab initio prediction:Prodigal:002006,similar to AA sequence:UniProtKB:P16678;locus_tag=ACANDFIF_00963;product=Putative phosphonates utilization ATP-binding protein PhnK
NZ_CABFPH010000008.1	Prodigal:002006	CDS	71636	72511	.	-	0	ID=ACANDFIF_00964;eC_number=4.7.1.1;Name=phnJ;db_xref=COG:COG3627;gene=phnJ;inference=ab initio prediction:Prodigal:002006,similar to AA sequence:UniProtKB:P16688;locus_tag=ACANDFIF_00964;product=Alpha-D-ribose 1-methylphosphonate 5-phosphate C-P lyase
NZ_CABFPH010000008.1	Prodigal:002006	CDS	72508	73620	.	-	0	ID=ACANDFIF_00965;eC_number=2.7.8.37;Name=phnI;db_xref=COG:COG3626;gene=phnI;inference=ab initio prediction:Prodigal:002006,similar to AA sequence:UniProtKB:P16687;locus_tag=ACANDFIF_00965;product=Alpha-D-ribose 1-methylphosphonate 5-triphosphate synthase subunit PhnI
NZ_CABFPH010000008.1	Prodigal:002006	CDS	73624	74223	.	-	0	ID=ACANDFIF_00966;eC_number=2.7.8.37;Name=phnH;db_xref=COG:COG3625;gene=phnH;inference=ab initio prediction:Prodigal:002006,similar to AA sequence:UniProtKB:P16686;locus_tag=ACANDFIF_00966;product=Alpha-D-ribose 1-methylphosphonate 5-triphosphate synthase subunit PhnH
NZ_CABFPH010000008.1	Prodigal:002006	CDS	74223	74699	.	-	0	ID=ACANDFIF_00967;eC_number=2.7.8.37;Name=phnG;db_xref=COG:COG3624;gene=phnG;inference=ab initio prediction:Prodigal:002006,similar to AA sequence:UniProtKB:P16685;locus_tag=ACANDFIF_00967;product=Alpha-D-ribose 1-methylphosphonate 5-triphosphate synthase subunit PhnG
NZ_CABFPH010000008.1	Prodigal:002006	CDS	74773	75531	.	+	0	ID=ACANDFIF_00968;Name=phnF;db_xref=COG:COG2188;gene=phnF;inference=ab initio prediction:Prodigal:002006,similar to AA sequence:UniProtKB:P16684;locus_tag=ACANDFIF_00968;product=putative transcriptional regulator PhnF
NZ_CABFPH010000008.1	Prodigal:002006	CDS	75605	76444	.	-	0	ID=ACANDFIF_00969;Name=phnE_1;db_xref=COG:COG3639;gene=phnE_1;inference=ab initio prediction:Prodigal:002006,similar to AA sequence:UniProtKB:A0QQ68;locus_tag=ACANDFIF_00969;product=Phosphate-import permease protein PhnE
NZ_CABFPH010000008.1	Prodigal:002006	CDS	76441	77325	.	-	0	ID=ACANDFIF_00970;Name=phnE_2;db_xref=COG:COG3639;gene=phnE_2;inference=ab initio prediction:Prodigal:002006,similar to AA sequence:UniProtKB:A0QQ68;locus_tag=ACANDFIF_00970;product=Phosphate-import permease protein PhnE
NZ_CABFPH010000008.1	Prodigal:002006	CDS	77348	78274	.	-	0	ID=ACANDFIF_00971;Name=phnD;db_xref=COG:COG3221;gene=phnD;inference=ab initio prediction:Prodigal:002006,similar to AA sequence:UniProtKB:A0QQ71;locus_tag=ACANDFIF_00971;product=Phosphate-import protein PhnD
NZ_CABFPH010000008.1	Prodigal:002006	CDS	78302	79105	.	-	0	ID=ACANDFIF_00972;eC_number=7.3.2.1;Name=phnC;db_xref=COG:COG3638;gene=phnC;inference=ab initio prediction:Prodigal:002006,similar to AA sequence:UniProtKB:A0QQ70;locus_tag=ACANDFIF_00972;product=Phosphate-import ATP-binding protein PhnC
NZ_CABFPH010000008.1	Prodigal:002006	CDS	79194	79865	.	-	0	ID=ACANDFIF_00973;inference=ab initio prediction:Prodigal:002006;locus_tag=ACANDFIF_00973;product=hypothetical protein
NZ_CABFPH010000008.1	Prodigal:002006	CDS	79987	80187	.	+	0	ID=ACANDFIF_00974;Name=rmf;gene=rmf;inference=ab initio prediction:Prodigal:002006,protein motif:HAMAP:MF_00919;locus_tag=ACANDFIF_00974;product=Ribosome modulation factor
NZ_CABFPH010000008.1	Prodigal:002006	CDS	80195	80956	.	-	0	ID=ACANDFIF_00975;Name=srlR;db_xref=COG:COG1349;gene=srlR;inference=ab initio prediction:Prodigal:002006,similar to AA sequence:UniProtKB:P15082;locus_tag=ACANDFIF_00975;product=Glucitol operon repressor
NZ_CABFPH010000008.1	Prodigal:002006	CDS	81041	82039	.	-	0	ID=ACANDFIF_00976;eC_number=1.1.1.408;Name=pdxA2;db_xref=COG:COG1995;gene=pdxA2;inference=ab initio prediction:Prodigal:002006,similar to AA sequence:UniProtKB:Q0K4F5;locus_tag=ACANDFIF_00976;product=D-threonate 4-phosphate dehydrogenase
NZ_CABFPH010000008.1	Prodigal:002006	CDS	82036	83283	.	-	0	ID=ACANDFIF_00977;eC_number=2.7.1.219;Name=dtnK;db_xref=COG:COG3395;gene=dtnK;inference=ab initio prediction:Prodigal:002006,similar to AA sequence:UniProtKB:Q0K4F6;locus_tag=ACANDFIF_00977;product=D-threonate kinase
NZ_CABFPH010000008.1	Prodigal:002006	CDS	83285	84307	.	-	0	ID=ACANDFIF_00978;Name=kdgT;gene=kdgT;inference=ab initio prediction:Prodigal:002006,similar to AA sequence:UniProtKB:P50847;locus_tag=ACANDFIF_00978;product=2-keto-3-deoxygluconate permease
NZ_CABFPH010000008.1	Prodigal:002006	CDS	84835	84975	.	-	0	ID=ACANDFIF_00979;inference=ab initio prediction:Prodigal:002006;locus_tag=ACANDFIF_00979;product=hypothetical protein
NZ_CABFPH010000008.1	Prodigal:002006	CDS	85078	85389	.	-	0	ID=ACANDFIF_00980;inference=ab initio prediction:Prodigal:002006;locus_tag=ACANDFIF_00980;product=hypothetical protein
NZ_CABFPH010000008.1	Prodigal:002006	CDS	85538	86071	.	-	0	ID=ACANDFIF_00981;inference=ab initio prediction:Prodigal:002006;locus_tag=ACANDFIF_00981;product=hypothetical protein
NZ_CABFPH010000008.1	Aragorn:001002	tRNA	86171	86245	.	+	.	ID=ACANDFIF_00982;inference=COORDINATES:profile:Aragorn:001002;locus_tag=ACANDFIF_00982;product=tRNA-Gly(ccc)
NZ_CABFPH010000008.1	Prodigal:002006	CDS	86286	87524	.	-	0	ID=ACANDFIF_00983;eC_number=2.7.13.3;Name=tmoS;gene=tmoS;inference=ab initio prediction:Prodigal:002006,similar to AA sequence:UniProtKB:Q8KIY1;locus_tag=ACANDFIF_00983;product=Sensor histidine kinase TmoS
NZ_CABFPH010000008.1	Prodigal:002006	CDS	87671	88501	.	-	0	ID=ACANDFIF_00984;eC_number=1.11.1.10;Name=cpo;gene=cpo;inference=ab initio prediction:Prodigal:002006,similar to AA sequence:UniProtKB:P49323;locus_tag=ACANDFIF_00984;product=Non-heme chloroperoxidase
NZ_CABFPH010000008.1	Prodigal:002006	CDS	88555	90798	.	-	0	ID=ACANDFIF_00985;eC_number=1.3.99.16;Name=iorB_1;gene=iorB_1;inference=ab initio prediction:Prodigal:002006,similar to AA sequence:UniProtKB:Q51698;locus_tag=ACANDFIF_00985;product=Isoquinoline 1-oxidoreductase subunit beta
NZ_CABFPH010000008.1	Prodigal:002006	CDS	90810	91256	.	-	0	ID=ACANDFIF_00986;eC_number=1.3.99.16;Name=iorA_1;gene=iorA_1;inference=ab initio prediction:Prodigal:002006,similar to AA sequence:UniProtKB:Q51697;locus_tag=ACANDFIF_00986;product=Isoquinoline 1-oxidoreductase subunit alpha
NZ_CABFPH010000008.1	Prodigal:002006	CDS	91727	92485	.	+	0	ID=ACANDFIF_00987;inference=ab initio prediction:Prodigal:002006;locus_tag=ACANDFIF_00987;product=hypothetical protein
NZ_CABFPH010000008.1	Prodigal:002006	CDS	92593	93261	.	+	0	ID=ACANDFIF_00988;Name=tmoT_1;gene=tmoT_1;inference=ab initio prediction:Prodigal:002006,similar to AA sequence:UniProtKB:Q8KR08;locus_tag=ACANDFIF_00988;product=Response regulator protein TmoT
NZ_CABFPH010000008.1	Prodigal:002006	CDS	93637	94008	.	+	0	ID=ACANDFIF_00989;Name=tmoT_2;gene=tmoT_2;inference=ab initio prediction:Prodigal:002006,similar to AA sequence:UniProtKB:Q8KR08;locus_tag=ACANDFIF_00989;product=Response regulator protein TmoT
NZ_CABFPH010000008.1	Prodigal:002006	CDS	94247	95659	.	-	0	ID=ACANDFIF_00990;eC_number=2.6.1.9;Name=hisC_1;gene=hisC_1;inference=ab initio prediction:Prodigal:002006,protein motif:HAMAP:MF_01023;locus_tag=ACANDFIF_00990;product=Histidinol-phosphate aminotransferase
NZ_CABFPH010000008.1	Prodigal:002006	CDS	96047	96529	.	+	0	ID=ACANDFIF_00991;inference=ab initio prediction:Prodigal:002006;locus_tag=ACANDFIF_00991;product=hypothetical protein
NZ_CABFPH010000008.1	Prodigal:002006	CDS	96612	97688	.	+	0	ID=ACANDFIF_00992;eC_number=3.5.5.7;Name=nitA_1;gene=nitA_1;inference=ab initio prediction:Prodigal:002006,similar to AA sequence:UniProtKB:Q03217;locus_tag=ACANDFIF_00992;product=Aliphatic nitrilase
NZ_CABFPH010000008.1	Prodigal:002006	CDS	97642	98745	.	+	0	ID=ACANDFIF_00993;inference=ab initio prediction:Prodigal:002006;locus_tag=ACANDFIF_00993;product=hypothetical protein
NZ_CABFPH010000008.1	Prodigal:002006	CDS	98742	99287	.	+	0	ID=ACANDFIF_00994;inference=ab initio prediction:Prodigal:002006;locus_tag=ACANDFIF_00994;product=hypothetical protein
NZ_CABFPH010000008.1	Prodigal:002006	CDS	99284	100282	.	+	0	ID=ACANDFIF_00995;eC_number=2.7.4.16;Name=thiL_2;gene=thiL_2;inference=ab initio prediction:Prodigal:002006,protein motif:HAMAP:MF_02128;locus_tag=ACANDFIF_00995;product=Thiamine-monophosphate kinase
NZ_CABFPH010000008.1	Prodigal:002006	CDS	100279	101454	.	+	0	ID=ACANDFIF_00996;eC_number=2.4.1.250;Name=mshA_5;gene=mshA_5;inference=ab initio prediction:Prodigal:002006,protein motif:HAMAP:MF_01695;locus_tag=ACANDFIF_00996;product=D-inositol-3-phosphate glycosyltransferase
NZ_CABFPH010000008.1	Prodigal:002006	CDS	101447	101728	.	+	0	ID=ACANDFIF_00997;inference=ab initio prediction:Prodigal:002006;locus_tag=ACANDFIF_00997;product=hypothetical protein
NZ_CABFPH010000008.1	Prodigal:002006	CDS	101767	103035	.	+	0	ID=ACANDFIF_00998;eC_number=1.18.1.2;inference=ab initio prediction:Prodigal:002006,protein motif:HAMAP:MF_01685;locus_tag=ACANDFIF_00998;product=Ferredoxin--NADP reductase
NZ_CABFPH010000008.1	Prodigal:002006	CDS	103145	104473	.	-	0	ID=ACANDFIF_00999;Name=ampG_2;db_xref=COG:COG0477;gene=ampG_2;inference=ab initio prediction:Prodigal:002006,similar to AA sequence:UniProtKB:P0AE16;locus_tag=ACANDFIF_00999;product=Anhydromuropeptide permease
NZ_CABFPH010000009.1	Prodigal:002006	CDS	649	1905	.	+	0	ID=ACANDFIF_01000;Name=smc_2;gene=smc_2;inference=ab initio prediction:Prodigal:002006,protein motif:HAMAP:MF_01894;locus_tag=ACANDFIF_01000;product=Chromosome partition protein Smc
NZ_CABFPH010000009.1	Prodigal:002006	CDS	2024	3178	.	-	0	ID=ACANDFIF_01001;eC_number=2.6.1.1;Name=aspC_2;db_xref=COG:COG0436;gene=aspC_2;inference=ab initio prediction:Prodigal:002006,similar to AA sequence:UniProtKB:Q9X0Y2;locus_tag=ACANDFIF_01001;product=Aspartate aminotransferase
NZ_CABFPH010000009.1	Prodigal:002006	CDS	3409	4185	.	+	0	ID=ACANDFIF_01002;inference=ab initio prediction:Prodigal:002006;locus_tag=ACANDFIF_01002;product=hypothetical protein
NZ_CABFPH010000009.1	Prodigal:002006	CDS	4361	4822	.	+	0	ID=ACANDFIF_01003;eC_number=4.2.1.10;Name=aroQ_1;gene=aroQ_1;inference=ab initio prediction:Prodigal:002006,similar to AA sequence:UniProtKB:A3M692;locus_tag=ACANDFIF_01003;product=3-dehydroquinate dehydratase
NZ_CABFPH010000009.1	Prodigal:002006	CDS	4866	5339	.	+	0	ID=ACANDFIF_01004;Name=accB;db_xref=COG:COG0511;gene=accB;inference=ab initio prediction:Prodigal:002006,similar to AA sequence:UniProtKB:P0ABD8;locus_tag=ACANDFIF_01004;product=Biotin carboxyl carrier protein of acetyl-CoA carboxylase
NZ_CABFPH010000009.1	Prodigal:002006	CDS	5349	6701	.	+	0	ID=ACANDFIF_01005;eC_number=6.3.4.14;Name=accC;db_xref=COG:COG0439;gene=accC;inference=ab initio prediction:Prodigal:002006,similar to AA sequence:UniProtKB:P43873;locus_tag=ACANDFIF_01005;product=Biotin carboxylase
NZ_CABFPH010000009.1	Prodigal:002006	CDS	6818	7492	.	+	0	ID=ACANDFIF_01006;eC_number=2.3.2.6;Name=aat;db_xref=COG:COG2360;gene=aat;inference=ab initio prediction:Prodigal:002006,similar to AA sequence:UniProtKB:P0A8P1;locus_tag=ACANDFIF_01006;product=Leucyl/phenylalanyl-tRNA--protein transferase
NZ_CABFPH010000009.1	Prodigal:002006	CDS	7500	8141	.	-	0	ID=ACANDFIF_01007;inference=ab initio prediction:Prodigal:002006;locus_tag=ACANDFIF_01007;product=hypothetical protein
NZ_CABFPH010000009.1	Prodigal:002006	CDS	8160	8330	.	+	0	ID=ACANDFIF_01008;inference=ab initio prediction:Prodigal:002006;locus_tag=ACANDFIF_01008;product=hypothetical protein
NZ_CABFPH010000009.1	Prodigal:002006	CDS	8303	8719	.	-	0	ID=ACANDFIF_01009;inference=ab initio prediction:Prodigal:002006;locus_tag=ACANDFIF_01009;product=hypothetical protein
NZ_CABFPH010000009.1	Prodigal:002006	CDS	9244	12966	.	+	0	ID=ACANDFIF_01010;inference=ab initio prediction:Prodigal:002006;locus_tag=ACANDFIF_01010;product=hypothetical protein
NZ_CABFPH010000009.1	Prodigal:002006	CDS	13461	14195	.	-	0	ID=ACANDFIF_01011;inference=ab initio prediction:Prodigal:002006;locus_tag=ACANDFIF_01011;product=hypothetical protein
NZ_CABFPH010000009.1	Prodigal:002006	CDS	14514	15236	.	+	0	ID=ACANDFIF_01012;Name=crp_1;db_xref=COG:COG0664;gene=crp_1;inference=ab initio prediction:Prodigal:002006,similar to AA sequence:UniProtKB:P9WMH3;locus_tag=ACANDFIF_01012;product=CRP-like cAMP-activated global transcriptional regulator
NZ_CABFPH010000009.1	Prodigal:002006	CDS	15245	17257	.	-	0	ID=ACANDFIF_01013;inference=ab initio prediction:Prodigal:002006;locus_tag=ACANDFIF_01013;product=hypothetical protein
NZ_CABFPH010000009.1	Prodigal:002006	CDS	17275	18369	.	-	0	ID=ACANDFIF_01014;inference=ab initio prediction:Prodigal:002006;locus_tag=ACANDFIF_01014;product=hypothetical protein
NZ_CABFPH010000009.1	Prodigal:002006	CDS	18394	20163	.	-	0	ID=ACANDFIF_01015;inference=ab initio prediction:Prodigal:002006;locus_tag=ACANDFIF_01015;product=hypothetical protein
NZ_CABFPH010000009.1	Prodigal:002006	CDS	21133	22515	.	+	0	ID=ACANDFIF_01016;eC_number=1.14.15.32;Name=ptlI;db_xref=COG:COG2124;gene=ptlI;inference=ab initio prediction:Prodigal:002006,similar to AA sequence:UniProtKB:Q82IY3;locus_tag=ACANDFIF_01016;product=Pentalenene oxygenase
NZ_CABFPH010000009.1	Prodigal:002006	CDS	22888	24654	.	-	0	ID=ACANDFIF_01017;Name=kefC_1;db_xref=COG:COG0475;gene=kefC_1;inference=ab initio prediction:Prodigal:002006,similar to AA sequence:UniProtKB:P03819;locus_tag=ACANDFIF_01017;product=Glutathione-regulated potassium-efflux system protein KefC
NZ_CABFPH010000009.1	Prodigal:002006	CDS	24758	25696	.	-	0	ID=ACANDFIF_01018;inference=ab initio prediction:Prodigal:002006;locus_tag=ACANDFIF_01018;product=hypothetical protein
NZ_CABFPH010000009.1	Prodigal:002006	CDS	25913	26584	.	+	0	ID=ACANDFIF_01019;inference=ab initio prediction:Prodigal:002006;locus_tag=ACANDFIF_01019;product=hypothetical protein
NZ_CABFPH010000009.1	Prodigal:002006	CDS	26757	28505	.	-	0	ID=ACANDFIF_01020;inference=ab initio prediction:Prodigal:002006;locus_tag=ACANDFIF_01020;product=hypothetical protein
NZ_CABFPH010000009.1	Prodigal:002006	CDS	28788	29516	.	-	0	ID=ACANDFIF_01021;inference=ab initio prediction:Prodigal:002006;locus_tag=ACANDFIF_01021;product=hypothetical protein
NZ_CABFPH010000009.1	Prodigal:002006	CDS	29513	30148	.	-	0	ID=ACANDFIF_01022;inference=ab initio prediction:Prodigal:002006;locus_tag=ACANDFIF_01022;product=hypothetical protein
NZ_CABFPH010000009.1	Prodigal:002006	CDS	30247	31050	.	-	0	ID=ACANDFIF_01023;eC_number=4.2.99.20;Name=menH_1;gene=menH_1;inference=ab initio prediction:Prodigal:002006,protein motif:HAMAP:MF_01660;locus_tag=ACANDFIF_01023;product=2-succinyl-6-hydroxy-2%2C4-cyclohexadiene-1-carboxylate synthase
NZ_CABFPH010000009.1	Prodigal:002006	CDS	31031	32731	.	-	0	ID=ACANDFIF_01024;eC_number=1.1.3.47;inference=ab initio prediction:Prodigal:002006,similar to AA sequence:UniProtKB:E4QP00;locus_tag=ACANDFIF_01024;product=5-(hydroxymethyl)furfural oxidase
NZ_CABFPH010000009.1	Aragorn:001002	tRNA	33488	33560	.	+	.	ID=ACANDFIF_01025;inference=COORDINATES:profile:Aragorn:001002;locus_tag=ACANDFIF_01025;product=tRNA-Ala(ggc)
NZ_CABFPH010000009.1	Prodigal:002006	CDS	34313	35245	.	+	0	ID=ACANDFIF_01026;Name=cynR_1;gene=cynR_1;inference=ab initio prediction:Prodigal:002006,similar to AA sequence:UniProtKB:P27111;locus_tag=ACANDFIF_01026;product=HTH-type transcriptional regulator CynR
NZ_CABFPH010000009.1	Prodigal:002006	CDS	35392	36852	.	+	0	ID=ACANDFIF_01027;eC_number=1.2.1.8;Name=gbsA;db_xref=COG:COG1012;gene=gbsA;inference=ab initio prediction:Prodigal:002006,similar to AA sequence:UniProtKB:P71016;locus_tag=ACANDFIF_01027;product=Betaine aldehyde dehydrogenase
NZ_CABFPH010000009.1	Prodigal:002006	CDS	36849	37424	.	+	0	ID=ACANDFIF_01028;eC_number=2.5.1.129;Name=ubiX_1;db_xref=COG:COG0163;gene=ubiX_1;inference=ab initio prediction:Prodigal:002006,similar to AA sequence:UniProtKB:P0AG03;locus_tag=ACANDFIF_01028;product=Flavin prenyltransferase UbiX
NZ_CABFPH010000009.1	Prodigal:002006	CDS	37603	39303	.	+	0	ID=ACANDFIF_01029;eC_number=2.2.1.6;Name=ilvB_1;db_xref=COG:COG0028;gene=ilvB_1;inference=ab initio prediction:Prodigal:002006,similar to AA sequence:UniProtKB:P37251;locus_tag=ACANDFIF_01029;product=Acetolactate synthase large subunit
NZ_CABFPH010000009.1	Prodigal:002006	CDS	39305	40549	.	+	0	ID=ACANDFIF_01030;eC_number=1.1.99.31;Name=mdlB;gene=mdlB;inference=ab initio prediction:Prodigal:002006,similar to AA sequence:UniProtKB:P20932;locus_tag=ACANDFIF_01030;product=(S)-mandelate dehydrogenase
NZ_CABFPH010000009.1	Prodigal:002006	CDS	40717	42183	.	+	0	ID=ACANDFIF_01031;Name=actP_1;db_xref=COG:COG4147;gene=actP_1;inference=ab initio prediction:Prodigal:002006,similar to AA sequence:UniProtKB:P32705;locus_tag=ACANDFIF_01031;product=Cation/acetate symporter ActP
NZ_CABFPH010000009.1	Prodigal:002006	CDS	42180	43622	.	+	0	ID=ACANDFIF_01032;eC_number=1.-.-.-;db_xref=COG:COG0277;inference=ab initio prediction:Prodigal:002006,similar to AA sequence:UniProtKB:P9WIT1;locus_tag=ACANDFIF_01032;product=putative FAD-linked oxidoreductase
NZ_CABFPH010000009.1	Prodigal:002006	CDS	43729	44208	.	-	0	ID=ACANDFIF_01033;inference=ab initio prediction:Prodigal:002006;locus_tag=ACANDFIF_01033;product=hypothetical protein
NZ_CABFPH010000009.1	Prodigal:002006	CDS	44218	45564	.	-	0	ID=ACANDFIF_01034;Name=proP_2;gene=proP_2;inference=ab initio prediction:Prodigal:002006,similar to AA sequence:UniProtKB:P0C0L7;locus_tag=ACANDFIF_01034;product=Proline/betaine transporter
NZ_CABFPH010000009.1	Prodigal:002006	CDS	45727	46518	.	-	0	ID=ACANDFIF_01035;eC_number=4.2.1.149;Name=caiD_1;gene=caiD_1;inference=ab initio prediction:Prodigal:002006,similar to AA sequence:UniProtKB:Q8GB17;locus_tag=ACANDFIF_01035;product=Carnitinyl-CoA dehydratase
NZ_CABFPH010000009.1	Prodigal:002006	CDS	46563	48113	.	-	0	ID=ACANDFIF_01036;eC_number=6.2.1.3;db_xref=COG:COG0318;inference=ab initio prediction:Prodigal:002006,similar to AA sequence:UniProtKB:P9WQ37;locus_tag=ACANDFIF_01036;product=Long-chain-fatty-acid--CoA ligase FadD13
NZ_CABFPH010000009.1	Prodigal:002006	CDS	48106	48639	.	-	0	ID=ACANDFIF_01037;eC_number=1.17.5.2;Name=cdhC_2;gene=cdhC_2;inference=ab initio prediction:Prodigal:002006,similar to AA sequence:UniProtKB:D7REY5;locus_tag=ACANDFIF_01037;product=Caffeine dehydrogenase subunit gamma
NZ_CABFPH010000009.1	Prodigal:002006	CDS	48630	49466	.	-	0	ID=ACANDFIF_01038;eC_number=1.5.99.14;Name=kdhA;gene=kdhA;inference=ab initio prediction:Prodigal:002006,similar to AA sequence:UniProtKB:O87681;locus_tag=ACANDFIF_01038;product=6-hydroxypseudooxynicotine dehydrogenase complex subunit alpha
NZ_CABFPH010000009.1	Prodigal:002006	CDS	49463	52429	.	-	0	ID=ACANDFIF_01039;eC_number=1.17.5.2;Name=cdhA_2;gene=cdhA_2;inference=ab initio prediction:Prodigal:002006,similar to AA sequence:UniProtKB:D7REY3;locus_tag=ACANDFIF_01039;product=Caffeine dehydrogenase subunit alpha
NZ_CABFPH010000009.1	Prodigal:002006	CDS	52564	53418	.	-	0	ID=ACANDFIF_01040;Name=rhaR_2;gene=rhaR_2;inference=ab initio prediction:Prodigal:002006,protein motif:HAMAP:MF_01533;locus_tag=ACANDFIF_01040;product=HTH-type transcriptional activator RhaR
NZ_CABFPH010000009.1	Prodigal:002006	CDS	53846	55210	.	+	0	ID=ACANDFIF_01041;Name=gudP_2;gene=gudP_2;inference=ab initio prediction:Prodigal:002006,similar to AA sequence:UniProtKB:Q46916;locus_tag=ACANDFIF_01041;product=putative glucarate transporter
NZ_CABFPH010000009.1	Prodigal:002006	CDS	55241	56371	.	+	0	ID=ACANDFIF_01042;eC_number=4.2.1.156;db_xref=COG:COG4948;inference=ab initio prediction:Prodigal:002006,similar to AA sequence:UniProtKB:Q8ZL58;locus_tag=ACANDFIF_01042;product=L-talarate/galactarate dehydratase
NZ_CABFPH010000009.1	Prodigal:002006	CDS	56425	56739	.	+	0	ID=ACANDFIF_01043;inference=ab initio prediction:Prodigal:002006;locus_tag=ACANDFIF_01043;product=hypothetical protein
NZ_CABFPH010000009.1	Prodigal:002006	CDS	56700	56801	.	+	0	ID=ACANDFIF_01044;inference=ab initio prediction:Prodigal:002006;locus_tag=ACANDFIF_01044;product=hypothetical protein
NZ_CABFPH010000009.1	Prodigal:002006	CDS	57091	58227	.	+	0	ID=ACANDFIF_01045;inference=ab initio prediction:Prodigal:002006;locus_tag=ACANDFIF_01045;product=hypothetical protein
NZ_CABFPH010000009.1	Prodigal:002006	CDS	58359	58463	.	+	0	ID=ACANDFIF_01046;inference=ab initio prediction:Prodigal:002006;locus_tag=ACANDFIF_01046;product=hypothetical protein
NZ_CABFPH010000009.1	Prodigal:002006	CDS	59015	59722	.	-	0	ID=ACANDFIF_01047;eC_number=2.1.3.-;Name=cmoA;db_xref=COG:COG0500;gene=cmoA;inference=ab initio prediction:Prodigal:002006,similar to AA sequence:UniProtKB:P76290;locus_tag=ACANDFIF_01047;product=Carboxy-S-adenosyl-L-methionine synthase
NZ_CABFPH010000009.1	Prodigal:002006	CDS	59719	60177	.	-	0	ID=ACANDFIF_01048;inference=ab initio prediction:Prodigal:002006;locus_tag=ACANDFIF_01048;product=hypothetical protein
NZ_CABFPH010000009.1	Prodigal:002006	CDS	60297	62063	.	-	0	ID=ACANDFIF_01049;inference=ab initio prediction:Prodigal:002006,similar to AA sequence:UniProtKB:Q881J7;locus_tag=ACANDFIF_01049;product=Blue-light-activated protein
NZ_CABFPH010000009.1	Prodigal:002006	CDS	62336	62473	.	-	0	ID=ACANDFIF_01050;inference=ab initio prediction:Prodigal:002006;locus_tag=ACANDFIF_01050;product=hypothetical protein
NZ_CABFPH010000009.1	Prodigal:002006	CDS	62779	64470	.	-	0	ID=ACANDFIF_01051;inference=ab initio prediction:Prodigal:002006;locus_tag=ACANDFIF_01051;product=hypothetical protein
NZ_CABFPH010000009.1	Prodigal:002006	CDS	65259	65669	.	+	0	ID=ACANDFIF_01052;inference=ab initio prediction:Prodigal:002006;locus_tag=ACANDFIF_01052;product=hypothetical protein
NZ_CABFPH010000009.1	Prodigal:002006	CDS	65762	66691	.	-	0	ID=ACANDFIF_01053;inference=ab initio prediction:Prodigal:002006;locus_tag=ACANDFIF_01053;product=hypothetical protein
NZ_CABFPH010000009.1	Prodigal:002006	CDS	66725	67996	.	-	0	ID=ACANDFIF_01054;Name=arsB_1;db_xref=COG:COG1055;gene=arsB_1;inference=ab initio prediction:Prodigal:002006,similar to AA sequence:UniProtKB:P0AB93;locus_tag=ACANDFIF_01054;product=Arsenical pump membrane protein
NZ_CABFPH010000009.1	Prodigal:002006	CDS	68082	69347	.	-	0	ID=ACANDFIF_01055;eC_number=3.1.4.53;Name=cpdA_1;gene=cpdA_1;inference=ab initio prediction:Prodigal:002006,protein motif:HAMAP:MF_00905;locus_tag=ACANDFIF_01055;product=3'%2C5'-cyclic adenosine monophosphate phosphodiesterase CpdA
NZ_CABFPH010000009.1	Prodigal:002006	CDS	69788	70459	.	-	0	ID=ACANDFIF_01056;inference=ab initio prediction:Prodigal:002006;locus_tag=ACANDFIF_01056;product=hypothetical protein
NZ_CABFPH010000009.1	Prodigal:002006	CDS	70766	71434	.	+	0	ID=ACANDFIF_01057;Name=basR;gene=basR;inference=ab initio prediction:Prodigal:002006,similar to AA sequence:UniProtKB:P30843;locus_tag=ACANDFIF_01057;product=Transcriptional regulatory protein BasR
NZ_CABFPH010000009.1	Prodigal:002006	CDS	71431	72897	.	+	0	ID=ACANDFIF_01058;eC_number=2.7.-.-;Name=sasA_8;gene=sasA_8;inference=ab initio prediction:Prodigal:002006,protein motif:HAMAP:MF_01837;locus_tag=ACANDFIF_01058;product=Adaptive-response sensory-kinase SasA
NZ_CABFPH010000009.1	Prodigal:002006	CDS	72934	73692	.	-	0	ID=ACANDFIF_01059;Name=mprA;gene=mprA;inference=ab initio prediction:Prodigal:002006,similar to AA sequence:UniProtKB:Q7U0X4;locus_tag=ACANDFIF_01059;product=Response regulator MprA
NZ_CABFPH010000009.1	Prodigal:002006	CDS	73968	74330	.	-	0	ID=ACANDFIF_01060;inference=ab initio prediction:Prodigal:002006;locus_tag=ACANDFIF_01060;product=hypothetical protein
NZ_CABFPH010000009.1	Prodigal:002006	CDS	74469	76601	.	-	0	ID=ACANDFIF_01061;eC_number=1.8.5.3;Name=dmsA;db_xref=COG:COG0243;gene=dmsA;inference=ab initio prediction:Prodigal:002006,similar to AA sequence:UniProtKB:P18775;locus_tag=ACANDFIF_01061;product=Dimethyl sulfoxide reductase DmsA
NZ_CABFPH010000009.1	Prodigal:002006	CDS	76702	76935	.	-	0	ID=ACANDFIF_01062;inference=ab initio prediction:Prodigal:002006;locus_tag=ACANDFIF_01062;product=hypothetical protein
NZ_CABFPH010000009.1	Prodigal:002006	CDS	77229	78065	.	+	0	ID=ACANDFIF_01063;Name=focA;db_xref=COG:COG2116;gene=focA;inference=ab initio prediction:Prodigal:002006,similar to AA sequence:UniProtKB:P0AC23;locus_tag=ACANDFIF_01063;product=putative formate transporter 1
NZ_CABFPH010000009.1	Prodigal:002006	CDS	78130	79866	.	+	0	ID=ACANDFIF_01064;eC_number=2.7.11.1;Name=pknD_2;gene=pknD_2;inference=ab initio prediction:Prodigal:002006,protein motif:HAMAP:MF_01957;locus_tag=ACANDFIF_01064;product=Serine/threonine-protein kinase PknD
NZ_CABFPH010000009.1	Prodigal:002006	CDS	79880	81445	.	-	0	ID=ACANDFIF_01065;inference=ab initio prediction:Prodigal:002006;locus_tag=ACANDFIF_01065;product=hypothetical protein
NZ_CABFPH010000009.1	Prodigal:002006	CDS	81456	83792	.	-	0	ID=ACANDFIF_01066;Name=fhuA_1;db_xref=COG:COG1629;gene=fhuA_1;inference=ab initio prediction:Prodigal:002006,similar to AA sequence:UniProtKB:P06971;locus_tag=ACANDFIF_01066;product=Ferrichrome outer membrane transporter/phage receptor
NZ_CABFPH010000009.1	Prodigal:002006	CDS	84160	85407	.	+	0	ID=ACANDFIF_01067;Name=ampG_3;db_xref=COG:COG0477;gene=ampG_3;inference=ab initio prediction:Prodigal:002006,similar to AA sequence:UniProtKB:P0AE16;locus_tag=ACANDFIF_01067;product=Anhydromuropeptide permease
NZ_CABFPH010000009.1	Prodigal:002006	CDS	85404	86276	.	+	0	ID=ACANDFIF_01068;inference=ab initio prediction:Prodigal:002006;locus_tag=ACANDFIF_01068;product=hypothetical protein
NZ_CABFPH010000009.1	Prodigal:002006	CDS	86270	88018	.	+	0	ID=ACANDFIF_01069;eC_number=3.6.3.-;db_xref=COG:COG1132;inference=ab initio prediction:Prodigal:002006,similar to AA sequence:UniProtKB:Q99T13;locus_tag=ACANDFIF_01069;product=Putative multidrug export ATP-binding/permease protein
NZ_CABFPH010000009.1	Prodigal:002006	CDS	88034	89218	.	-	0	ID=ACANDFIF_01070;eC_number=4.3.1.27;Name=dthadh;gene=dthadh;inference=ab initio prediction:Prodigal:002006,similar to AA sequence:UniProtKB:B2DFG5;locus_tag=ACANDFIF_01070;product=D-threo-3-hydroxyaspartate dehydratase
NZ_CABFPH010000009.1	Prodigal:002006	CDS	89342	89824	.	-	0	ID=ACANDFIF_01071;inference=ab initio prediction:Prodigal:002006;locus_tag=ACANDFIF_01071;product=hypothetical protein
NZ_CABFPH010000009.1	Prodigal:002006	CDS	89870	90334	.	-	0	ID=ACANDFIF_01072;inference=ab initio prediction:Prodigal:002006;locus_tag=ACANDFIF_01072;product=hypothetical protein
NZ_CABFPH010000009.1	Prodigal:002006	CDS	90364	92139	.	-	0	ID=ACANDFIF_01073;inference=ab initio prediction:Prodigal:002006;locus_tag=ACANDFIF_01073;product=hypothetical protein
NZ_CABFPH010000009.1	Prodigal:002006	CDS	92136	92528	.	-	0	ID=ACANDFIF_01074;inference=ab initio prediction:Prodigal:002006;locus_tag=ACANDFIF_01074;product=hypothetical protein
NZ_CABFPH010000009.1	Prodigal:002006	CDS	92656	93834	.	-	0	ID=ACANDFIF_01075;eC_number=4.2.1.-;Name=ligJ;gene=ligJ;inference=ab initio prediction:Prodigal:002006,similar to AA sequence:UniProtKB:G2IQQ5;locus_tag=ACANDFIF_01075;product=2-keto-4-carboxy-3-hexenedioate hydratase
NZ_CABFPH010000009.1	Prodigal:002006	CDS	93831	94967	.	-	0	ID=ACANDFIF_01076;inference=ab initio prediction:Prodigal:002006;locus_tag=ACANDFIF_01076;product=hypothetical protein
NZ_CABFPH010000009.1	Prodigal:002006	CDS	95174	95953	.	+	0	ID=ACANDFIF_01077;inference=ab initio prediction:Prodigal:002006;locus_tag=ACANDFIF_01077;product=hypothetical protein
NZ_CABFPH010000009.1	Prodigal:002006	CDS	95929	97404	.	-	0	ID=ACANDFIF_01078;eC_number=2.7.7.-;Name=selO;db_xref=COG:COG0397;gene=selO;inference=ab initio prediction:Prodigal:002006,similar to AA sequence:UniProtKB:P77649;locus_tag=ACANDFIF_01078;product=Protein adenylyltransferase SelO
NZ_CABFPH010000009.1	Prodigal:002006	CDS	97542	98030	.	+	0	ID=ACANDFIF_01079;inference=ab initio prediction:Prodigal:002006;locus_tag=ACANDFIF_01079;product=hypothetical protein
NZ_CABFPH010000009.1	Prodigal:002006	CDS	98121	98390	.	-	0	ID=ACANDFIF_01080;inference=ab initio prediction:Prodigal:002006;locus_tag=ACANDFIF_01080;product=hypothetical protein
NZ_CABFPH010000009.1	Prodigal:002006	CDS	98689	99162	.	+	0	ID=ACANDFIF_01081;inference=ab initio prediction:Prodigal:002006;locus_tag=ACANDFIF_01081;product=hypothetical protein
NZ_CABFPH010000009.1	Prodigal:002006	CDS	99271	101391	.	-	0	ID=ACANDFIF_01082;Name=btuB_2;gene=btuB_2;inference=ab initio prediction:Prodigal:002006,protein motif:HAMAP:MF_01531;locus_tag=ACANDFIF_01082;product=Vitamin B12 transporter BtuB
NZ_CABFPH010000010.1	Prodigal:002006	CDS	696	2231	.	-	0	ID=ACANDFIF_01083;eC_number=2.4.1.250;Name=mshA_6;gene=mshA_6;inference=ab initio prediction:Prodigal:002006,protein motif:HAMAP:MF_01695;locus_tag=ACANDFIF_01083;product=D-inositol-3-phosphate glycosyltransferase
NZ_CABFPH010000010.1	Prodigal:002006	CDS	2228	3499	.	-	0	ID=ACANDFIF_01084;inference=ab initio prediction:Prodigal:002006;locus_tag=ACANDFIF_01084;product=hypothetical protein
NZ_CABFPH010000010.1	Prodigal:002006	CDS	3773	6409	.	+	0	ID=ACANDFIF_01085;inference=ab initio prediction:Prodigal:002006;locus_tag=ACANDFIF_01085;product=hypothetical protein
NZ_CABFPH010000010.1	Prodigal:002006	CDS	6460	6891	.	-	0	ID=ACANDFIF_01086;inference=ab initio prediction:Prodigal:002006;locus_tag=ACANDFIF_01086;product=hypothetical protein
NZ_CABFPH010000010.1	Prodigal:002006	CDS	7129	8250	.	+	0	ID=ACANDFIF_01087;Name=flgI_1;gene=flgI_1;inference=ab initio prediction:Prodigal:002006,protein motif:HAMAP:MF_00416;locus_tag=ACANDFIF_01087;product=Flagellar P-ring protein
NZ_CABFPH010000010.1	Prodigal:002006	CDS	8285	8650	.	+	0	ID=ACANDFIF_01088;inference=ab initio prediction:Prodigal:002006;locus_tag=ACANDFIF_01088;product=hypothetical protein
NZ_CABFPH010000010.1	Prodigal:002006	CDS	8643	9116	.	+	0	ID=ACANDFIF_01089;inference=ab initio prediction:Prodigal:002006;locus_tag=ACANDFIF_01089;product=hypothetical protein
NZ_CABFPH010000010.1	Prodigal:002006	CDS	9199	9729	.	+	0	ID=ACANDFIF_01090;inference=ab initio prediction:Prodigal:002006,similar to AA sequence:UniProtKB:P0A8D3;locus_tag=ACANDFIF_01090;note=UPF0178 protein YaiI;product=hypothetical protein
NZ_CABFPH010000010.1	Prodigal:002006	CDS	9713	9871	.	-	0	ID=ACANDFIF_01091;inference=ab initio prediction:Prodigal:002006;locus_tag=ACANDFIF_01091;product=hypothetical protein
NZ_CABFPH010000010.1	Prodigal:002006	CDS	10066	10302	.	-	0	ID=ACANDFIF_01092;inference=ab initio prediction:Prodigal:002006;locus_tag=ACANDFIF_01092;product=hypothetical protein
NZ_CABFPH010000010.1	Prodigal:002006	CDS	10318	10611	.	-	0	ID=ACANDFIF_01093;inference=ab initio prediction:Prodigal:002006;locus_tag=ACANDFIF_01093;product=hypothetical protein
NZ_CABFPH010000010.1	Aragorn:001002	tRNA	11352	11428	.	-	.	ID=ACANDFIF_01094;inference=COORDINATES:profile:Aragorn:001002;locus_tag=ACANDFIF_01094;product=tRNA-Arg(acg)
NZ_CABFPH010000010.1	Prodigal:002006	CDS	11579	12997	.	+	0	ID=ACANDFIF_01095;eC_number=2.9.1.1;Name=selA;db_xref=COG:COG1921;gene=selA;inference=ab initio prediction:Prodigal:002006,similar to AA sequence:UniProtKB:P0A821;locus_tag=ACANDFIF_01095;product=L-seryl-tRNA(Sec) selenium transferase
NZ_CABFPH010000010.1	Prodigal:002006	CDS	13133	13609	.	+	0	ID=ACANDFIF_01096;Name=ohrR_1;gene=ohrR_1;inference=ab initio prediction:Prodigal:002006,similar to AA sequence:UniProtKB:O34777;locus_tag=ACANDFIF_01096;product=Organic hydroperoxide resistance transcriptional regulator
NZ_CABFPH010000010.1	Prodigal:002006	CDS	13798	15126	.	-	0	ID=ACANDFIF_01097;eC_number=3.2.1.54;inference=ab initio prediction:Prodigal:002006,similar to AA sequence:UniProtKB:Q08341;locus_tag=ACANDFIF_01097;product=Cyclomaltodextrinase
NZ_CABFPH010000010.1	Prodigal:002006	CDS	15257	16609	.	-	0	ID=ACANDFIF_01098;inference=ab initio prediction:Prodigal:002006;locus_tag=ACANDFIF_01098;product=hypothetical protein
NZ_CABFPH010000010.1	Prodigal:002006	CDS	16609	17052	.	-	0	ID=ACANDFIF_01099;inference=ab initio prediction:Prodigal:002006;locus_tag=ACANDFIF_01099;product=hypothetical protein
NZ_CABFPH010000010.1	Prodigal:002006	CDS	17165	19465	.	-	0	ID=ACANDFIF_01100;Name=ydeP_1;db_xref=COG:COG0243;gene=ydeP_1;inference=ab initio prediction:Prodigal:002006,similar to AA sequence:UniProtKB:P77561;locus_tag=ACANDFIF_01100;product=Protein YdeP
NZ_CABFPH010000010.1	Prodigal:002006	CDS	19627	19800	.	+	0	ID=ACANDFIF_01101;Name=smtA;gene=smtA;inference=ab initio prediction:Prodigal:002006,similar to AA sequence:UniProtKB:P30331;locus_tag=ACANDFIF_01101;product=Metallothionein
NZ_CABFPH010000010.1	Prodigal:002006	CDS	19932	20444	.	-	0	ID=ACANDFIF_01102;inference=ab initio prediction:Prodigal:002006;locus_tag=ACANDFIF_01102;product=hypothetical protein
NZ_CABFPH010000010.1	Prodigal:002006	CDS	20638	22797	.	-	0	ID=ACANDFIF_01103;db_xref=COG:COG1629;inference=ab initio prediction:Prodigal:002006,similar to AA sequence:UniProtKB:Q9JZN9;locus_tag=ACANDFIF_01103;product=putative TonB-dependent receptor
NZ_CABFPH010000010.1	Prodigal:002006	CDS	22982	24202	.	+	0	ID=ACANDFIF_01104;Name=yciC;db_xref=COG:COG0523;gene=yciC;inference=ab initio prediction:Prodigal:002006,similar to AA sequence:UniProtKB:P94400;locus_tag=ACANDFIF_01104;product=Putative metal chaperone YciC
NZ_CABFPH010000010.1	Prodigal:002006	CDS	24322	26466	.	-	0	ID=ACANDFIF_01105;Name=apxIB;db_xref=COG:COG2274;gene=apxIB;inference=ab initio prediction:Prodigal:002006,similar to AA sequence:UniProtKB:P26760;locus_tag=ACANDFIF_01105;product=Toxin RTX-I translocation ATP-binding protein
NZ_CABFPH010000010.1	Prodigal:002006	CDS	26469	27746	.	-	0	ID=ACANDFIF_01106;Name=cvaA;db_xref=COG:COG0845;gene=cvaA;inference=ab initio prediction:Prodigal:002006,similar to AA sequence:UniProtKB:P22519;locus_tag=ACANDFIF_01106;product=Colicin V secretion protein CvaA
NZ_CABFPH010000010.1	Prodigal:002006	CDS	28388	28627	.	+	0	ID=ACANDFIF_01107;inference=ab initio prediction:Prodigal:002006;locus_tag=ACANDFIF_01107;product=hypothetical protein
NZ_CABFPH010000010.1	Prodigal:002006	CDS	28776	31511	.	-	0	ID=ACANDFIF_01108;eC_number=2.7.13.3;Name=rcsC_9;gene=rcsC_9;inference=ab initio prediction:Prodigal:002006,protein motif:HAMAP:MF_00979;locus_tag=ACANDFIF_01108;product=Sensor histidine kinase RcsC
NZ_CABFPH010000010.1	Prodigal:002006	CDS	31866	32177	.	+	0	ID=ACANDFIF_01109;inference=ab initio prediction:Prodigal:002006;locus_tag=ACANDFIF_01109;product=hypothetical protein
NZ_CABFPH010000010.1	Prodigal:002006	CDS	32310	33326	.	+	0	ID=ACANDFIF_01110;eC_number=1.1.-.-;Name=yajO_1;db_xref=COG:COG0667;gene=yajO_1;inference=ab initio prediction:Prodigal:002006,similar to AA sequence:UniProtKB:P77735;locus_tag=ACANDFIF_01110;product=1-deoxyxylulose-5-phosphate synthase YajO
NZ_CABFPH010000010.1	Prodigal:002006	CDS	33343	36720	.	-	0	ID=ACANDFIF_01111;eC_number=3.6.4.-;Name=mfd_1;db_xref=COG:COG1197;gene=mfd_1;inference=ab initio prediction:Prodigal:002006,similar to AA sequence:UniProtKB:P30958;locus_tag=ACANDFIF_01111;product=Transcription-repair-coupling factor
NZ_CABFPH010000010.1	Prodigal:002006	CDS	36799	37092	.	-	0	ID=ACANDFIF_01112;inference=ab initio prediction:Prodigal:002006;locus_tag=ACANDFIF_01112;product=hypothetical protein
NZ_CABFPH010000010.1	Prodigal:002006	CDS	37356	37718	.	+	0	ID=ACANDFIF_01113;inference=ab initio prediction:Prodigal:002006;locus_tag=ACANDFIF_01113;product=hypothetical protein
NZ_CABFPH010000010.1	Prodigal:002006	CDS	37993	39096	.	+	0	ID=ACANDFIF_01114;eC_number=1.14.99.46;Name=rutA;db_xref=COG:COG2141;gene=rutA;inference=ab initio prediction:Prodigal:002006,similar to AA sequence:UniProtKB:P75898;locus_tag=ACANDFIF_01114;product=Pyrimidine monooxygenase RutA
NZ_CABFPH010000010.1	Prodigal:002006	CDS	39096	39830	.	+	0	ID=ACANDFIF_01115;eC_number=3.5.1.110;Name=rutB_3;db_xref=COG:COG1335;gene=rutB_3;inference=ab initio prediction:Prodigal:002006,similar to AA sequence:UniProtKB:P75897;locus_tag=ACANDFIF_01115;product=Peroxyureidoacrylate/ureidoacrylate amidohydrolase RutB
NZ_CABFPH010000010.1	Prodigal:002006	CDS	39862	40281	.	+	0	ID=ACANDFIF_01116;eC_number=1.-.-.-;Name=rutC_1;db_xref=COG:COG0251;gene=rutC_1;inference=ab initio prediction:Prodigal:002006,similar to AA sequence:UniProtKB:P0AFQ5;locus_tag=ACANDFIF_01116;product=Putative aminoacrylate peracid reductase RutC
NZ_CABFPH010000010.1	Prodigal:002006	CDS	40281	41054	.	+	0	ID=ACANDFIF_01117;eC_number=3.5.1.-;Name=rutD;gene=rutD;inference=ab initio prediction:Prodigal:002006,similar to AA sequence:UniProtKB:B6I985;locus_tag=ACANDFIF_01117;product=Putative aminoacrylate hydrolase RutD
NZ_CABFPH010000010.1	Prodigal:002006	CDS	41104	42189	.	+	0	ID=ACANDFIF_01118;eC_number=3.6.-.-;Name=yjiA_1;db_xref=COG:COG0523;gene=yjiA_1;inference=ab initio prediction:Prodigal:002006,similar to AA sequence:UniProtKB:P24203;locus_tag=ACANDFIF_01118;product=P-loop guanosine triphosphatase YjiA
NZ_CABFPH010000010.1	Prodigal:002006	CDS	42533	43693	.	+	0	ID=ACANDFIF_01119;inference=ab initio prediction:Prodigal:002006;locus_tag=ACANDFIF_01119;product=hypothetical protein
NZ_CABFPH010000010.1	Prodigal:002006	CDS	43802	44644	.	+	0	ID=ACANDFIF_01120;inference=ab initio prediction:Prodigal:002006;locus_tag=ACANDFIF_01120;product=hypothetical protein
NZ_CABFPH010000010.1	Prodigal:002006	CDS	44663	44980	.	-	0	ID=ACANDFIF_01121;inference=ab initio prediction:Prodigal:002006;locus_tag=ACANDFIF_01121;product=hypothetical protein
NZ_CABFPH010000010.1	Prodigal:002006	CDS	45153	45554	.	-	0	ID=ACANDFIF_01122;eC_number=2.7.1.191;Name=manX;db_xref=COG:COG2893;gene=manX;inference=ab initio prediction:Prodigal:002006,similar to AA sequence:UniProtKB:P69797;locus_tag=ACANDFIF_01122;product=PTS system mannose-specific EIIAB component
NZ_CABFPH010000010.1	Prodigal:002006	CDS	45681	46181	.	-	0	ID=ACANDFIF_01123;eC_number=2.7.4.-;Name=hprK;gene=hprK;inference=ab initio prediction:Prodigal:002006,protein motif:HAMAP:MF_01249;locus_tag=ACANDFIF_01123;product=HPr kinase/phosphorylase
NZ_CABFPH010000010.1	Prodigal:002006	CDS	46224	48014	.	-	0	ID=ACANDFIF_01124;eC_number=2.7.-.-;Name=sasA_9;gene=sasA_9;inference=ab initio prediction:Prodigal:002006,protein motif:HAMAP:MF_01837;locus_tag=ACANDFIF_01124;product=Adaptive-response sensory-kinase SasA
NZ_CABFPH010000010.1	Prodigal:002006	CDS	48051	48761	.	-	0	ID=ACANDFIF_01125;Name=baeR;db_xref=COG:COG0745;gene=baeR;inference=ab initio prediction:Prodigal:002006,similar to AA sequence:UniProtKB:P69228;locus_tag=ACANDFIF_01125;product=Transcriptional regulatory protein BaeR
NZ_CABFPH010000010.1	Prodigal:002006	CDS	49039	49797	.	+	0	ID=ACANDFIF_01126;inference=ab initio prediction:Prodigal:002006;locus_tag=ACANDFIF_01126;product=hypothetical protein
NZ_CABFPH010000010.1	Prodigal:002006	CDS	49889	50089	.	+	0	ID=ACANDFIF_01127;inference=ab initio prediction:Prodigal:002006;locus_tag=ACANDFIF_01127;product=hypothetical protein
NZ_CABFPH010000010.1	Prodigal:002006	CDS	50319	52124	.	+	0	ID=ACANDFIF_01128;eC_number=3.6.5.-;Name=lepA;db_xref=COG:COG0481;gene=lepA;inference=ab initio prediction:Prodigal:002006,similar to AA sequence:UniProtKB:Q2FXY7;locus_tag=ACANDFIF_01128;product=Elongation factor 4
NZ_CABFPH010000010.1	Prodigal:002006	CDS	52163	52456	.	+	0	ID=ACANDFIF_01129;inference=ab initio prediction:Prodigal:002006;locus_tag=ACANDFIF_01129;product=hypothetical protein
NZ_CABFPH010000010.1	Prodigal:002006	CDS	52456	52809	.	+	0	ID=ACANDFIF_01130;inference=ab initio prediction:Prodigal:002006;locus_tag=ACANDFIF_01130;product=hypothetical protein
NZ_CABFPH010000010.1	Prodigal:002006	CDS	52832	53293	.	-	0	ID=ACANDFIF_01131;eC_number=4.1.1.11;Name=panD;gene=panD;inference=ab initio prediction:Prodigal:002006,protein motif:HAMAP:MF_00446;locus_tag=ACANDFIF_01131;product=Aspartate 1-decarboxylase
NZ_CABFPH010000010.1	Prodigal:002006	CDS	53378	53605	.	-	0	ID=ACANDFIF_01132;inference=ab initio prediction:Prodigal:002006;locus_tag=ACANDFIF_01132;product=hypothetical protein
NZ_CABFPH010000010.1	Prodigal:002006	CDS	53692	54681	.	+	0	ID=ACANDFIF_01133;inference=ab initio prediction:Prodigal:002006;locus_tag=ACANDFIF_01133;product=hypothetical protein
NZ_CABFPH010000010.1	Prodigal:002006	CDS	54678	55034	.	+	0	ID=ACANDFIF_01134;inference=ab initio prediction:Prodigal:002006;locus_tag=ACANDFIF_01134;product=hypothetical protein
NZ_CABFPH010000010.1	Prodigal:002006	CDS	55040	55576	.	-	0	ID=ACANDFIF_01135;inference=ab initio prediction:Prodigal:002006;locus_tag=ACANDFIF_01135;product=hypothetical protein
NZ_CABFPH010000010.1	Prodigal:002006	CDS	55674	57200	.	-	0	ID=ACANDFIF_01136;inference=ab initio prediction:Prodigal:002006;locus_tag=ACANDFIF_01136;product=hypothetical protein
NZ_CABFPH010000010.1	Prodigal:002006	CDS	57242	57481	.	-	0	ID=ACANDFIF_01137;inference=ab initio prediction:Prodigal:002006;locus_tag=ACANDFIF_01137;product=hypothetical protein
NZ_CABFPH010000010.1	Prodigal:002006	CDS	57552	57779	.	-	0	ID=ACANDFIF_01138;inference=ab initio prediction:Prodigal:002006;locus_tag=ACANDFIF_01138;product=hypothetical protein
NZ_CABFPH010000010.1	Prodigal:002006	CDS	57897	58130	.	+	0	ID=ACANDFIF_01139;inference=ab initio prediction:Prodigal:002006;locus_tag=ACANDFIF_01139;product=hypothetical protein
NZ_CABFPH010000010.1	Prodigal:002006	CDS	58263	59093	.	-	0	ID=ACANDFIF_01140;eC_number=1.3.1.9;Name=fabI_1;db_xref=COG:COG0623;gene=fabI_1;inference=ab initio prediction:Prodigal:002006,similar to AA sequence:UniProtKB:P16657;locus_tag=ACANDFIF_01140;product=Enoyl-[acyl-carrier-protein] reductase [NADH] FabI
NZ_CABFPH010000010.1	Prodigal:002006	CDS	59258	59374	.	-	0	ID=ACANDFIF_01141;inference=ab initio prediction:Prodigal:002006;locus_tag=ACANDFIF_01141;product=hypothetical protein
NZ_CABFPH010000010.1	Prodigal:002006	CDS	59435	60661	.	-	0	ID=ACANDFIF_01142;eC_number=2.3.1.41;Name=fabB;gene=fabB;inference=ab initio prediction:Prodigal:002006,similar to AA sequence:UniProtKB:Q02K94;locus_tag=ACANDFIF_01142;product=3-oxoacyl-[acyl-carrier-protein] synthase 1
NZ_CABFPH010000010.1	Prodigal:002006	CDS	60797	61447	.	-	0	ID=ACANDFIF_01143;inference=ab initio prediction:Prodigal:002006;locus_tag=ACANDFIF_01143;product=hypothetical protein
NZ_CABFPH010000010.1	Prodigal:002006	CDS	61612	62124	.	+	0	ID=ACANDFIF_01144;inference=ab initio prediction:Prodigal:002006;locus_tag=ACANDFIF_01144;product=hypothetical protein
NZ_CABFPH010000010.1	Prodigal:002006	CDS	62198	62761	.	-	0	ID=ACANDFIF_01145;inference=ab initio prediction:Prodigal:002006;locus_tag=ACANDFIF_01145;product=hypothetical protein
NZ_CABFPH010000010.1	Prodigal:002006	CDS	63049	64047	.	+	0	ID=ACANDFIF_01146;eC_number=1.1.1.29;inference=ab initio prediction:Prodigal:002006,similar to AA sequence:UniProtKB:P36234;locus_tag=ACANDFIF_01146;product=Glycerate dehydrogenase
NZ_CABFPH010000010.1	Prodigal:002006	CDS	64177	65727	.	-	0	ID=ACANDFIF_01147;inference=ab initio prediction:Prodigal:002006;locus_tag=ACANDFIF_01147;product=hypothetical protein
NZ_CABFPH010000010.1	Prodigal:002006	CDS	65860	67152	.	-	0	ID=ACANDFIF_01148;eC_number=6.3.4.4;Name=purA;db_xref=COG:COG0104;gene=purA;inference=ab initio prediction:Prodigal:002006,similar to AA sequence:UniProtKB:Q8ZIV7;locus_tag=ACANDFIF_01148;product=Adenylosuccinate synthetase
NZ_CABFPH010000010.1	Prodigal:002006	CDS	67551	70157	.	+	0	ID=ACANDFIF_01149;eC_number=3.4.11.2;Name=pepN;db_xref=COG:COG0308;gene=pepN;inference=ab initio prediction:Prodigal:002006,similar to AA sequence:UniProtKB:P04825;locus_tag=ACANDFIF_01149;product=Aminopeptidase N
NZ_CABFPH010000010.1	Prodigal:002006	CDS	70328	72673	.	+	0	ID=ACANDFIF_01150;eC_number=2.7.13.3;Name=rcsC_10;gene=rcsC_10;inference=ab initio prediction:Prodigal:002006,protein motif:HAMAP:MF_00979;locus_tag=ACANDFIF_01150;product=Sensor histidine kinase RcsC
NZ_CABFPH010000010.1	Prodigal:002006	CDS	72722	73873	.	-	0	ID=ACANDFIF_01151;inference=ab initio prediction:Prodigal:002006;locus_tag=ACANDFIF_01151;product=hypothetical protein
NZ_CABFPH010000010.1	Prodigal:002006	CDS	73960	74304	.	-	0	ID=ACANDFIF_01152;inference=ab initio prediction:Prodigal:002006;locus_tag=ACANDFIF_01152;product=hypothetical protein
NZ_CABFPH010000010.1	Prodigal:002006	CDS	74559	76493	.	+	0	ID=ACANDFIF_01153;eC_number=2.7.13.3;Name=rcsC_11;gene=rcsC_11;inference=ab initio prediction:Prodigal:002006,protein motif:HAMAP:MF_00979;locus_tag=ACANDFIF_01153;product=Sensor histidine kinase RcsC
NZ_CABFPH010000010.1	Prodigal:002006	CDS	76505	77176	.	+	0	ID=ACANDFIF_01154;inference=ab initio prediction:Prodigal:002006;locus_tag=ACANDFIF_01154;product=hypothetical protein
NZ_CABFPH010000010.1	Prodigal:002006	CDS	77256	77597	.	+	0	ID=ACANDFIF_01155;inference=ab initio prediction:Prodigal:002006;locus_tag=ACANDFIF_01155;product=hypothetical protein
NZ_CABFPH010000010.1	Prodigal:002006	CDS	77611	78045	.	-	0	ID=ACANDFIF_01156;Name=mqsA;db_xref=COG:COG1396;gene=mqsA;inference=ab initio prediction:Prodigal:002006,similar to AA sequence:UniProtKB:Q46864;locus_tag=ACANDFIF_01156;product=Antitoxin MqsA
NZ_CABFPH010000010.1	Prodigal:002006	CDS	78038	78352	.	-	0	ID=ACANDFIF_01157;eC_number=3.1.-.-;Name=mqsR_1;gene=mqsR_1;inference=ab initio prediction:Prodigal:002006,similar to AA sequence:UniProtKB:Q46865;locus_tag=ACANDFIF_01157;product=mRNA interferase toxin MqsR
NZ_CABFPH010000010.1	Prodigal:002006	CDS	78405	79394	.	-	0	ID=ACANDFIF_01158;eC_number=5.1.1.20;Name=ycjG;db_xref=COG:COG4948;gene=ycjG;inference=ab initio prediction:Prodigal:002006,similar to AA sequence:UniProtKB:P51981;locus_tag=ACANDFIF_01158;product=L-Ala-D/L-Glu epimerase
NZ_CABFPH010000010.1	Prodigal:002006	CDS	79405	80427	.	-	0	ID=ACANDFIF_01159;inference=ab initio prediction:Prodigal:002006;locus_tag=ACANDFIF_01159;product=hypothetical protein
NZ_CABFPH010000010.1	Prodigal:002006	CDS	80632	81279	.	+	0	ID=ACANDFIF_01160;eC_number=5.2.1.4;Name=nagL;gene=nagL;inference=ab initio prediction:Prodigal:002006,similar to AA sequence:UniProtKB:O86043;locus_tag=ACANDFIF_01160;product=Maleylpyruvate isomerase
NZ_CABFPH010000010.1	Prodigal:002006	CDS	81480	82811	.	+	0	ID=ACANDFIF_01161;eC_number=1.6.99.3;Name=ndh;db_xref=COG:COG1252;gene=ndh;inference=ab initio prediction:Prodigal:002006,similar to AA sequence:UniProtKB:P00393;locus_tag=ACANDFIF_01161;product=NADH dehydrogenase
NZ_CABFPH010000010.1	Prodigal:002006	CDS	83038	83346	.	+	0	ID=ACANDFIF_01162;inference=ab initio prediction:Prodigal:002006;locus_tag=ACANDFIF_01162;product=hypothetical protein
NZ_CABFPH010000010.1	Prodigal:002006	CDS	83351	83662	.	+	0	ID=ACANDFIF_01163;inference=ab initio prediction:Prodigal:002006;locus_tag=ACANDFIF_01163;product=hypothetical protein
NZ_CABFPH010000010.1	Prodigal:002006	CDS	83593	84951	.	-	0	ID=ACANDFIF_01164;inference=ab initio prediction:Prodigal:002006;locus_tag=ACANDFIF_01164;product=hypothetical protein
NZ_CABFPH010000010.1	Prodigal:002006	CDS	85136	86560	.	-	0	ID=ACANDFIF_01165;inference=ab initio prediction:Prodigal:002006;locus_tag=ACANDFIF_01165;product=hypothetical protein
NZ_CABFPH010000010.1	Prodigal:002006	CDS	86804	87325	.	+	0	ID=ACANDFIF_01166;inference=ab initio prediction:Prodigal:002006;locus_tag=ACANDFIF_01166;product=hypothetical protein
NZ_CABFPH010000010.1	Prodigal:002006	CDS	87399	88346	.	-	0	ID=ACANDFIF_01167;eC_number=1.3.1.43;Name=tyrC;gene=tyrC;inference=ab initio prediction:Prodigal:002006,similar to AA sequence:UniProtKB:Q04983;locus_tag=ACANDFIF_01167;product=Cyclohexadienyl dehydrogenase
NZ_CABFPH010000010.1	Prodigal:002006	CDS	88339	89466	.	-	0	ID=ACANDFIF_01168;eC_number=2.6.1.9;Name=hisC_2;gene=hisC_2;inference=ab initio prediction:Prodigal:002006,similar to AA sequence:UniProtKB:P34037;locus_tag=ACANDFIF_01168;product=Histidinol-phosphate aminotransferase
NZ_CABFPH010000010.1	Prodigal:002006	CDS	89623	89874	.	+	0	ID=ACANDFIF_01169;inference=ab initio prediction:Prodigal:002006;locus_tag=ACANDFIF_01169;product=hypothetical protein
NZ_CABFPH010000010.1	Prodigal:002006	CDS	89885	90769	.	-	0	ID=ACANDFIF_01170;inference=ab initio prediction:Prodigal:002006;locus_tag=ACANDFIF_01170;product=hypothetical protein
NZ_CABFPH010000010.1	Prodigal:002006	CDS	91002	92216	.	+	0	ID=ACANDFIF_01171;eC_number=2.3.1.31;Name=metXA;db_xref=COG:COG2021;gene=metXA;inference=ab initio prediction:Prodigal:002006,similar to AA sequence:UniProtKB:Q9AAS1;locus_tag=ACANDFIF_01171;product=Homoserine O-acetyltransferase
NZ_CABFPH010000010.1	Prodigal:002006	CDS	92213	92902	.	+	0	ID=ACANDFIF_01172;inference=ab initio prediction:Prodigal:002006;locus_tag=ACANDFIF_01172;product=hypothetical protein
NZ_CABFPH010000010.1	Prodigal:002006	CDS	92899	93465	.	+	0	ID=ACANDFIF_01173;inference=ab initio prediction:Prodigal:002006;locus_tag=ACANDFIF_01173;product=hypothetical protein
NZ_CABFPH010000010.1	Prodigal:002006	CDS	93479	94501	.	-	0	ID=ACANDFIF_01174;eC_number=3.8.1.5;Name=dhmA_2;gene=dhmA_2;inference=ab initio prediction:Prodigal:002006,protein motif:HAMAP:MF_01230;locus_tag=ACANDFIF_01174;product=Haloalkane dehalogenase
NZ_CABFPH010000010.1	Prodigal:002006	CDS	94648	96039	.	+	0	ID=ACANDFIF_01175;Name=ribZ;gene=ribZ;inference=ab initio prediction:Prodigal:002006,similar to AA sequence:UniProtKB:Q180E3;locus_tag=ACANDFIF_01175;product=Riboflavin transporter RibZ
NZ_CABFPH010000010.1	Prodigal:002006	CDS	96120	96929	.	+	0	ID=ACANDFIF_01176;eC_number=1.1.1.100;Name=fabG_2;gene=fabG_2;inference=ab initio prediction:Prodigal:002006,similar to AA sequence:UniProtKB:O67610;locus_tag=ACANDFIF_01176;product=3-oxoacyl-[acyl-carrier-protein] reductase FabG
NZ_CABFPH010000010.1	Prodigal:002006	CDS	96993	97337	.	-	0	ID=ACANDFIF_01177;inference=ab initio prediction:Prodigal:002006;locus_tag=ACANDFIF_01177;product=hypothetical protein
NZ_CABFPH010000010.1	Prodigal:002006	CDS	97417	97686	.	+	0	ID=ACANDFIF_01178;inference=ab initio prediction:Prodigal:002006;locus_tag=ACANDFIF_01178;product=hypothetical protein
NZ_CABFPH010000010.1	Prodigal:002006	CDS	97800	98234	.	+	0	ID=ACANDFIF_01179;inference=ab initio prediction:Prodigal:002006;locus_tag=ACANDFIF_01179;product=hypothetical protein
NZ_CABFPH010000010.1	Prodigal:002006	CDS	98237	98842	.	-	0	ID=ACANDFIF_01180;inference=ab initio prediction:Prodigal:002006;locus_tag=ACANDFIF_01180;product=hypothetical protein
NZ_CABFPH010000011.1	Prodigal:002006	CDS	112	1446	.	+	0	ID=ACANDFIF_01181;Name=nnr_2;db_xref=COG:COG0062;gene=nnr_2;inference=ab initio prediction:Prodigal:002006,similar to AA sequence:UniProtKB:Q9X024;locus_tag=ACANDFIF_01181;product=Bifunctional NAD(P)H-hydrate repair enzyme Nnr
NZ_CABFPH010000011.1	Prodigal:002006	CDS	1439	3067	.	-	0	ID=ACANDFIF_01182;eC_number=1.16.3.1;Name=mmcO;db_xref=COG:COG2132;gene=mmcO;inference=ab initio prediction:Prodigal:002006,similar to AA sequence:UniProtKB:I6WZK7;locus_tag=ACANDFIF_01182;product=Multicopper oxidase MmcO
NZ_CABFPH010000011.1	Aragorn:001002	tRNA	3245	3329	.	+	.	ID=ACANDFIF_01183;inference=COORDINATES:profile:Aragorn:001002;locus_tag=ACANDFIF_01183;product=tRNA-Leu(tag)
NZ_CABFPH010000011.1	Prodigal:002006	CDS	3498	4886	.	+	0	ID=ACANDFIF_01184;eC_number=5.2.1.8;Name=tig;db_xref=COG:COG0544;gene=tig;inference=ab initio prediction:Prodigal:002006,similar to AA sequence:UniProtKB:Q9KQS5;locus_tag=ACANDFIF_01184;product=Trigger factor
NZ_CABFPH010000011.1	Prodigal:002006	CDS	4959	5645	.	+	0	ID=ACANDFIF_01185;eC_number=3.4.21.92;Name=clpP;gene=clpP;inference=ab initio prediction:Prodigal:002006,similar to AA sequence:UniProtKB:B8GX16;locus_tag=ACANDFIF_01185;product=ATP-dependent Clp protease proteolytic subunit
NZ_CABFPH010000011.1	Prodigal:002006	CDS	5858	7129	.	+	0	ID=ACANDFIF_01186;Name=clpX;gene=clpX;inference=ab initio prediction:Prodigal:002006,similar to AA sequence:UniProtKB:B8GX14;locus_tag=ACANDFIF_01186;product=ATP-dependent Clp protease ATP-binding subunit ClpX
NZ_CABFPH010000011.1	Prodigal:002006	CDS	7418	9838	.	+	0	ID=ACANDFIF_01187;eC_number=3.4.21.53;Name=lon_1;gene=lon_1;inference=ab initio prediction:Prodigal:002006,similar to AA sequence:UniProtKB:Q2YPX3;locus_tag=ACANDFIF_01187;product=Lon protease
NZ_CABFPH010000011.1	Prodigal:002006	CDS	9913	10644	.	+	0	ID=ACANDFIF_01188;eC_number=5.1.99.5;Name=hyuA_1;gene=hyuA_1;inference=ab initio prediction:Prodigal:002006,similar to AA sequence:UniProtKB:Q9F466;locus_tag=ACANDFIF_01188;product=Hydantoin racemase
NZ_CABFPH010000011.1	Prodigal:002006	CDS	10645	11241	.	-	0	ID=ACANDFIF_01189;eC_number=1.1.1.298;Name=rutE;gene=rutE;inference=ab initio prediction:Prodigal:002006,protein motif:HAMAP:MF_01204;locus_tag=ACANDFIF_01189;product=malonic semialdehyde reductase RutE
NZ_CABFPH010000011.1	Prodigal:002006	CDS	11312	12235	.	-	0	ID=ACANDFIF_01190;eC_number=3.4.24.-;Name=mepA;db_xref=COG:COG3770;gene=mepA;inference=ab initio prediction:Prodigal:002006,similar to AA sequence:UniProtKB:P0C0T5;locus_tag=ACANDFIF_01190;product=Penicillin-insensitive murein endopeptidase
NZ_CABFPH010000011.1	Prodigal:002006	CDS	12359	12739	.	+	0	ID=ACANDFIF_01191;inference=ab initio prediction:Prodigal:002006;locus_tag=ACANDFIF_01191;product=hypothetical protein
NZ_CABFPH010000011.1	Prodigal:002006	CDS	12965	13582	.	-	0	ID=ACANDFIF_01192;inference=ab initio prediction:Prodigal:002006;locus_tag=ACANDFIF_01192;product=hypothetical protein
NZ_CABFPH010000011.1	Prodigal:002006	CDS	13681	14400	.	-	0	ID=ACANDFIF_01193;Name=dipZ_1;db_xref=COG:COG0785;gene=dipZ_1;inference=ab initio prediction:Prodigal:002006,similar to AA sequence:UniProtKB:P9WG63;locus_tag=ACANDFIF_01193;product=Protein DipZ
NZ_CABFPH010000011.1	Prodigal:002006	CDS	14566	16323	.	+	0	ID=ACANDFIF_01194;inference=ab initio prediction:Prodigal:002006;locus_tag=ACANDFIF_01194;product=hypothetical protein
NZ_CABFPH010000011.1	Prodigal:002006	CDS	16371	16727	.	-	0	ID=ACANDFIF_01195;inference=ab initio prediction:Prodigal:002006;locus_tag=ACANDFIF_01195;product=hypothetical protein
NZ_CABFPH010000011.1	Prodigal:002006	CDS	16821	17495	.	-	0	ID=ACANDFIF_01196;eC_number=3.8.1.2;Name=hdl IVa;gene=hdl IVa;inference=ab initio prediction:Prodigal:002006,similar to AA sequence:UniProtKB:Q51645;locus_tag=ACANDFIF_01196;product=(S)-2-haloacid dehalogenase 4A
NZ_CABFPH010000011.1	Prodigal:002006	CDS	17558	19087	.	-	0	ID=ACANDFIF_01197;Name=murJ;db_xref=COG:COG0728;gene=murJ;inference=ab initio prediction:Prodigal:002006,similar to AA sequence:UniProtKB:P0AF16;locus_tag=ACANDFIF_01197;product=Lipid II flippase MurJ
NZ_CABFPH010000011.1	Prodigal:002006	CDS	19265	19960	.	-	0	ID=ACANDFIF_01198;inference=ab initio prediction:Prodigal:002006;locus_tag=ACANDFIF_01198;product=hypothetical protein
NZ_CABFPH010000011.1	Prodigal:002006	CDS	20246	20845	.	-	0	ID=ACANDFIF_01199;eC_number=1.15.1.1;Name=sodB;db_xref=COG:COG0605;gene=sodB;inference=ab initio prediction:Prodigal:002006,similar to AA sequence:UniProtKB:Q9XD74;locus_tag=ACANDFIF_01199;product=Superoxide dismutase [Mn]
NZ_CABFPH010000011.1	Prodigal:002006	CDS	21160	22047	.	+	0	ID=ACANDFIF_01200;inference=ab initio prediction:Prodigal:002006;locus_tag=ACANDFIF_01200;product=hypothetical protein
NZ_CABFPH010000011.1	Prodigal:002006	CDS	22067	23791	.	-	0	ID=ACANDFIF_01201;inference=ab initio prediction:Prodigal:002006;locus_tag=ACANDFIF_01201;product=hypothetical protein
NZ_CABFPH010000011.1	Prodigal:002006	CDS	23907	24653	.	-	0	ID=ACANDFIF_01202;eC_number=2.1.1.33;Name=trmB;db_xref=COG:COG0220;gene=trmB;inference=ab initio prediction:Prodigal:002006,similar to AA sequence:UniProtKB:P0A8I5;locus_tag=ACANDFIF_01202;product=tRNA (guanine-N(7)-)-methyltransferase
NZ_CABFPH010000011.1	Prodigal:002006	CDS	24661	25875	.	-	0	ID=ACANDFIF_01203;eC_number=2.5.1.6;Name=metK;db_xref=COG:COG0192;gene=metK;inference=ab initio prediction:Prodigal:002006,similar to AA sequence:UniProtKB:P0A817;locus_tag=ACANDFIF_01203;product=S-adenosylmethionine synthase
NZ_CABFPH010000011.1	Prodigal:002006	CDS	25984	26394	.	-	0	ID=ACANDFIF_01204;inference=ab initio prediction:Prodigal:002006;locus_tag=ACANDFIF_01204;product=hypothetical protein
NZ_CABFPH010000011.1	Prodigal:002006	CDS	27038	27253	.	-	0	ID=ACANDFIF_01205;inference=ab initio prediction:Prodigal:002006;locus_tag=ACANDFIF_01205;product=hypothetical protein
NZ_CABFPH010000011.1	Prodigal:002006	CDS	28342	28572	.	-	0	ID=ACANDFIF_01206;inference=ab initio prediction:Prodigal:002006;locus_tag=ACANDFIF_01206;product=hypothetical protein
NZ_CABFPH010000011.1	Prodigal:002006	CDS	28923	29465	.	+	0	ID=ACANDFIF_01207;inference=ab initio prediction:Prodigal:002006;locus_tag=ACANDFIF_01207;product=hypothetical protein
NZ_CABFPH010000011.1	Prodigal:002006	CDS	29544	29774	.	-	0	ID=ACANDFIF_01208;inference=ab initio prediction:Prodigal:002006;locus_tag=ACANDFIF_01208;product=hypothetical protein
NZ_CABFPH010000011.1	Prodigal:002006	CDS	29880	30170	.	-	0	ID=ACANDFIF_01209;inference=ab initio prediction:Prodigal:002006;locus_tag=ACANDFIF_01209;product=hypothetical protein
NZ_CABFPH010000011.1	Prodigal:002006	CDS	30341	30547	.	+	0	ID=ACANDFIF_01210;inference=ab initio prediction:Prodigal:002006;locus_tag=ACANDFIF_01210;product=hypothetical protein
NZ_CABFPH010000011.1	Prodigal:002006	CDS	31390	31578	.	+	0	ID=ACANDFIF_01211;inference=ab initio prediction:Prodigal:002006;locus_tag=ACANDFIF_01211;product=hypothetical protein
NZ_CABFPH010000011.1	Prodigal:002006	CDS	32306	32872	.	+	0	ID=ACANDFIF_01212;Name=hin_2;db_xref=COG:COG1961;gene=hin_2;inference=ab initio prediction:Prodigal:002006,similar to AA sequence:UniProtKB:P03013;locus_tag=ACANDFIF_01212;product=DNA-invertase hin
NZ_CABFPH010000011.1	Prodigal:002006	CDS	32933	33202	.	+	0	ID=ACANDFIF_01213;inference=ab initio prediction:Prodigal:002006;locus_tag=ACANDFIF_01213;product=hypothetical protein
NZ_CABFPH010000011.1	Prodigal:002006	CDS	34329	35492	.	+	0	ID=ACANDFIF_01214;inference=ab initio prediction:Prodigal:002006;locus_tag=ACANDFIF_01214;product=hypothetical protein
NZ_CABFPH010000011.1	Prodigal:002006	CDS	35544	35885	.	+	0	ID=ACANDFIF_01215;inference=ab initio prediction:Prodigal:002006;locus_tag=ACANDFIF_01215;product=hypothetical protein
NZ_CABFPH010000011.1	Prodigal:002006	CDS	35927	36922	.	+	0	ID=ACANDFIF_01216;Name=xerC_2;gene=xerC_2;inference=ab initio prediction:Prodigal:002006,protein motif:HAMAP:MF_01808;locus_tag=ACANDFIF_01216;product=Tyrosine recombinase XerC
NZ_CABFPH010000011.1	Prodigal:002006	CDS	37550	37699	.	+	0	ID=ACANDFIF_01217;inference=ab initio prediction:Prodigal:002006;locus_tag=ACANDFIF_01217;product=hypothetical protein
NZ_CABFPH010000011.1	Prodigal:002006	CDS	38451	39143	.	+	0	ID=ACANDFIF_01218;inference=ab initio prediction:Prodigal:002006;locus_tag=ACANDFIF_01218;product=hypothetical protein
NZ_CABFPH010000011.1	Prodigal:002006	CDS	39468	43187	.	+	0	ID=ACANDFIF_01219;inference=ab initio prediction:Prodigal:002006;locus_tag=ACANDFIF_01219;product=hypothetical protein
NZ_CABFPH010000011.1	Prodigal:002006	CDS	43209	43421	.	+	0	ID=ACANDFIF_01220;inference=ab initio prediction:Prodigal:002006;locus_tag=ACANDFIF_01220;product=hypothetical protein
NZ_CABFPH010000011.1	Prodigal:002006	CDS	43507	44175	.	-	0	ID=ACANDFIF_01221;inference=ab initio prediction:Prodigal:002006;locus_tag=ACANDFIF_01221;product=hypothetical protein
NZ_CABFPH010000011.1	Prodigal:002006	CDS	44224	44610	.	-	0	ID=ACANDFIF_01222;inference=ab initio prediction:Prodigal:002006;locus_tag=ACANDFIF_01222;product=hypothetical protein
NZ_CABFPH010000011.1	Prodigal:002006	CDS	44947	45642	.	-	0	ID=ACANDFIF_01223;inference=ab initio prediction:Prodigal:002006;locus_tag=ACANDFIF_01223;product=hypothetical protein
NZ_CABFPH010000011.1	Prodigal:002006	CDS	46152	47540	.	-	0	ID=ACANDFIF_01224;inference=ab initio prediction:Prodigal:002006;locus_tag=ACANDFIF_01224;product=hypothetical protein
NZ_CABFPH010000011.1	Prodigal:002006	CDS	47582	49387	.	-	0	ID=ACANDFIF_01225;inference=ab initio prediction:Prodigal:002006;locus_tag=ACANDFIF_01225;product=hypothetical protein
NZ_CABFPH010000011.1	Prodigal:002006	CDS	49897	50727	.	+	0	ID=ACANDFIF_01226;inference=ab initio prediction:Prodigal:002006;locus_tag=ACANDFIF_01226;product=hypothetical protein
NZ_CABFPH010000011.1	Prodigal:002006	CDS	50733	52223	.	+	0	ID=ACANDFIF_01227;eC_number=3.4.-.-;Name=bepA_2;gene=bepA_2;inference=ab initio prediction:Prodigal:002006,protein motif:HAMAP:MF_00997;locus_tag=ACANDFIF_01227;product=Beta-barrel assembly-enhancing protease
NZ_CABFPH010000011.1	Prodigal:002006	CDS	52254	52934	.	+	0	ID=ACANDFIF_01228;eC_number=1.8.4.-;Name=yfcG_1;db_xref=COG:COG0625;gene=yfcG_1;inference=ab initio prediction:Prodigal:002006,similar to AA sequence:UniProtKB:P77526;locus_tag=ACANDFIF_01228;product=Disulfide-bond oxidoreductase YfcG
NZ_CABFPH010000011.1	Prodigal:002006	CDS	53057	54589	.	-	0	ID=ACANDFIF_01229;eC_number=1.1.1.49;Name=zwf_1;db_xref=COG:COG0364;gene=zwf_1;inference=ab initio prediction:Prodigal:002006,similar to AA sequence:UniProtKB:P54547;locus_tag=ACANDFIF_01229;product=Glucose-6-phosphate 1-dehydrogenase
NZ_CABFPH010000011.1	Prodigal:002006	CDS	54691	56256	.	-	0	ID=ACANDFIF_01230;Name=oprM_1;db_xref=COG:COG1538;gene=oprM_1;inference=ab initio prediction:Prodigal:002006,similar to AA sequence:UniProtKB:Q51487;locus_tag=ACANDFIF_01230;product=Outer membrane protein OprM
NZ_CABFPH010000011.1	Prodigal:002006	CDS	56274	59627	.	-	0	ID=ACANDFIF_01231;Name=mdtC_1;gene=mdtC_1;inference=ab initio prediction:Prodigal:002006,protein motif:HAMAP:MF_01424;locus_tag=ACANDFIF_01231;product=Multidrug resistance protein MdtC
NZ_CABFPH010000011.1	Prodigal:002006	CDS	59624	62749	.	-	0	ID=ACANDFIF_01232;Name=mdtB_2;gene=mdtB_2;inference=ab initio prediction:Prodigal:002006,similar to AA sequence:UniProtKB:Q1R9Z6;locus_tag=ACANDFIF_01232;product=Multidrug resistance protein MdtB
NZ_CABFPH010000011.1	Aragorn:001002	tRNA	62784	62883	.	+	.	ID=ACANDFIF_01233;inference=COORDINATES:profile:Aragorn:001002;locus_tag=ACANDFIF_01233;product=tRNA-Arg(ccg)
NZ_CABFPH010000011.1	Prodigal:002006	CDS	64366	64533	.	-	0	ID=ACANDFIF_01234;inference=ab initio prediction:Prodigal:002006;locus_tag=ACANDFIF_01234;product=hypothetical protein
NZ_CABFPH010000011.1	Prodigal:002006	CDS	64929	66080	.	+	0	ID=ACANDFIF_01235;eC_number=2.6.1.88;Name=ybdL;db_xref=COG:COG0436;gene=ybdL;inference=ab initio prediction:Prodigal:002006,similar to AA sequence:UniProtKB:P77806;locus_tag=ACANDFIF_01235;product=Methionine aminotransferase
NZ_CABFPH010000011.1	Prodigal:002006	CDS	66150	66626	.	+	0	ID=ACANDFIF_01236;inference=ab initio prediction:Prodigal:002006;locus_tag=ACANDFIF_01236;product=hypothetical protein
NZ_CABFPH010000011.1	Prodigal:002006	CDS	66652	67887	.	+	0	ID=ACANDFIF_01237;Name=yejE;db_xref=COG:COG4239;gene=yejE;inference=ab initio prediction:Prodigal:002006,similar to AA sequence:UniProtKB:P33915;locus_tag=ACANDFIF_01237;product=Inner membrane ABC transporter permease protein YejE
NZ_CABFPH010000011.1	Prodigal:002006	CDS	68286	68813	.	+	0	ID=ACANDFIF_01238;inference=ab initio prediction:Prodigal:002006;locus_tag=ACANDFIF_01238;product=hypothetical protein
NZ_CABFPH010000011.1	Prodigal:002006	CDS	68857	69174	.	-	0	ID=ACANDFIF_01239;inference=ab initio prediction:Prodigal:002006;locus_tag=ACANDFIF_01239;product=hypothetical protein
NZ_CABFPH010000011.1	Prodigal:002006	CDS	69389	70054	.	-	0	ID=ACANDFIF_01240;inference=ab initio prediction:Prodigal:002006;locus_tag=ACANDFIF_01240;product=hypothetical protein
NZ_CABFPH010000011.1	Prodigal:002006	CDS	70482	71132	.	-	0	ID=ACANDFIF_01241;Name=narL_1;db_xref=COG:COG2197;gene=narL_1;inference=ab initio prediction:Prodigal:002006,similar to AA sequence:UniProtKB:P9WGM5;locus_tag=ACANDFIF_01241;product=putative transcriptional regulatory protein NarL
NZ_CABFPH010000011.1	Prodigal:002006	CDS	71413	72573	.	+	0	ID=ACANDFIF_01242;inference=ab initio prediction:Prodigal:002006;locus_tag=ACANDFIF_01242;product=hypothetical protein
NZ_CABFPH010000011.1	Prodigal:002006	CDS	72570	73943	.	+	0	ID=ACANDFIF_01243;eC_number=2.7.13.3;Name=luxQ;gene=luxQ;inference=ab initio prediction:Prodigal:002006,similar to AA sequence:UniProtKB:Q9KLK7;locus_tag=ACANDFIF_01243;product=Autoinducer 2 sensor kinase/phosphatase LuxQ
NZ_CABFPH010000011.1	Prodigal:002006	CDS	74038	75354	.	-	0	ID=ACANDFIF_01244;inference=ab initio prediction:Prodigal:002006;locus_tag=ACANDFIF_01244;product=hypothetical protein
NZ_CABFPH010000011.1	Prodigal:002006	CDS	75364	76215	.	-	0	ID=ACANDFIF_01245;inference=ab initio prediction:Prodigal:002006;locus_tag=ACANDFIF_01245;product=hypothetical protein
NZ_CABFPH010000011.1	Prodigal:002006	CDS	76355	76681	.	+	0	ID=ACANDFIF_01246;inference=ab initio prediction:Prodigal:002006;locus_tag=ACANDFIF_01246;product=hypothetical protein
NZ_CABFPH010000011.1	Prodigal:002006	CDS	76678	76815	.	+	0	ID=ACANDFIF_01247;inference=ab initio prediction:Prodigal:002006;locus_tag=ACANDFIF_01247;product=hypothetical protein
NZ_CABFPH010000011.1	Prodigal:002006	CDS	76881	77627	.	+	0	ID=ACANDFIF_01248;inference=ab initio prediction:Prodigal:002006;locus_tag=ACANDFIF_01248;product=hypothetical protein
NZ_CABFPH010000011.1	Prodigal:002006	CDS	78075	78455	.	+	0	ID=ACANDFIF_01249;inference=ab initio prediction:Prodigal:002006;locus_tag=ACANDFIF_01249;product=hypothetical protein
NZ_CABFPH010000011.1	Prodigal:002006	CDS	78534	79145	.	-	0	ID=ACANDFIF_01250;Name=grpE_1;gene=grpE_1;inference=ab initio prediction:Prodigal:002006,protein motif:HAMAP:MF_01151;locus_tag=ACANDFIF_01250;product=Protein GrpE
NZ_CABFPH010000011.1	Prodigal:002006	CDS	79320	80072	.	-	0	ID=ACANDFIF_01251;inference=ab initio prediction:Prodigal:002006;locus_tag=ACANDFIF_01251;product=hypothetical protein
NZ_CABFPH010000011.1	Prodigal:002006	CDS	80155	80622	.	-	0	ID=ACANDFIF_01252;inference=ab initio prediction:Prodigal:002006,similar to AA sequence:UniProtKB:P9WFP9;locus_tag=ACANDFIF_01252;note=UPF0047 protein Rv2556c;product=hypothetical protein
NZ_CABFPH010000011.1	Prodigal:002006	CDS	80619	82337	.	-	0	ID=ACANDFIF_01253;eC_number=6.5.1.1;Name=lig;gene=lig;inference=ab initio prediction:Prodigal:002006,protein motif:HAMAP:MF_00407;locus_tag=ACANDFIF_01253;product=DNA ligase
NZ_CABFPH010000011.1	Prodigal:002006	CDS	82334	83380	.	-	0	ID=ACANDFIF_01254;inference=ab initio prediction:Prodigal:002006;locus_tag=ACANDFIF_01254;product=hypothetical protein
NZ_CABFPH010000011.1	Prodigal:002006	CDS	83444	84400	.	+	0	ID=ACANDFIF_01255;eC_number=2.1.1.144;Name=tam_1;gene=tam_1;inference=ab initio prediction:Prodigal:002006,protein motif:HAMAP:MF_00560;locus_tag=ACANDFIF_01255;product=Trans-aconitate 2-methyltransferase
NZ_CABFPH010000011.1	Prodigal:002006	CDS	84476	85243	.	+	0	ID=ACANDFIF_01256;inference=ab initio prediction:Prodigal:002006;locus_tag=ACANDFIF_01256;product=hypothetical protein
NZ_CABFPH010000011.1	Prodigal:002006	CDS	85249	85680	.	-	0	ID=ACANDFIF_01257;eC_number=3.1.1.29;Name=arfB;db_xref=COG:COG1186;gene=arfB;inference=ab initio prediction:Prodigal:002006,similar to AA sequence:UniProtKB:P40711;locus_tag=ACANDFIF_01257;product=Peptidyl-tRNA hydrolase ArfB
NZ_CABFPH010000011.1	Prodigal:002006	CDS	85708	85983	.	-	0	ID=ACANDFIF_01258;Name=bolA;db_xref=COG:COG0271;gene=bolA;inference=ab initio prediction:Prodigal:002006,similar to AA sequence:UniProtKB:P0ABE2;locus_tag=ACANDFIF_01258;product=DNA-binding transcriptional regulator BolA
NZ_CABFPH010000011.1	Prodigal:002006	CDS	86114	86737	.	+	0	ID=ACANDFIF_01259;Name=dnaJ_1;gene=dnaJ_1;inference=ab initio prediction:Prodigal:002006,protein motif:HAMAP:MF_01152;locus_tag=ACANDFIF_01259;product=Chaperone protein DnaJ
NZ_CABFPH010000011.1	Prodigal:002006	CDS	86993	87976	.	+	0	ID=ACANDFIF_01260;eC_number=6.6.1.2;Name=cobS;gene=cobS;inference=ab initio prediction:Prodigal:002006,similar to AA sequence:UniProtKB:P29933;locus_tag=ACANDFIF_01260;product=Aerobic cobaltochelatase subunit CobS
NZ_CABFPH010000011.1	Prodigal:002006	CDS	88066	89973	.	+	0	ID=ACANDFIF_01261;eC_number=6.6.1.2;Name=cobT;gene=cobT;inference=ab initio prediction:Prodigal:002006,similar to AA sequence:UniProtKB:P29934;locus_tag=ACANDFIF_01261;product=Aerobic cobaltochelatase subunit CobT
NZ_CABFPH010000011.1	Prodigal:002006	CDS	90191	90490	.	-	0	ID=ACANDFIF_01262;Name=rpmB;db_xref=COG:COG0227;gene=rpmB;inference=ab initio prediction:Prodigal:002006,similar to AA sequence:UniProtKB:Q6NCH9;locus_tag=ACANDFIF_01262;product=50S ribosomal protein L28
NZ_CABFPH010000011.1	Prodigal:002006	CDS	90811	91767	.	+	0	ID=ACANDFIF_01263;inference=ab initio prediction:Prodigal:002006;locus_tag=ACANDFIF_01263;product=hypothetical protein
NZ_CABFPH010000011.1	Prodigal:002006	CDS	91834	95205	.	-	0	ID=ACANDFIF_01264;inference=ab initio prediction:Prodigal:002006;locus_tag=ACANDFIF_01264;product=hypothetical protein
NZ_CABFPH010000012.1	Prodigal:002006	CDS	454	1338	.	+	0	ID=ACANDFIF_01265;eC_number=3.1.2.30;Name=mcl2_1;db_xref=COG:COG2301;gene=mcl2_1;inference=ab initio prediction:Prodigal:002006,similar to AA sequence:UniProtKB:D3JV05;locus_tag=ACANDFIF_01265;product=(3S)-malyl-CoA thioesterase
NZ_CABFPH010000012.1	Prodigal:002006	CDS	1550	2575	.	-	0	ID=ACANDFIF_01266;Name=cdhR;db_xref=COG:COG4977;gene=cdhR;inference=ab initio prediction:Prodigal:002006,similar to AA sequence:UniProtKB:Q9HTH5;locus_tag=ACANDFIF_01266;product=HTH-type transcriptional regulator CdhR
NZ_CABFPH010000012.1	Prodigal:002006	CDS	2644	3042	.	+	0	ID=ACANDFIF_01267;inference=ab initio prediction:Prodigal:002006;locus_tag=ACANDFIF_01267;product=hypothetical protein
NZ_CABFPH010000012.1	Prodigal:002006	CDS	3112	3396	.	-	0	ID=ACANDFIF_01268;inference=ab initio prediction:Prodigal:002006;locus_tag=ACANDFIF_01268;product=hypothetical protein
NZ_CABFPH010000012.1	Prodigal:002006	CDS	3402	5690	.	-	0	ID=ACANDFIF_01269;Name=ydeP_2;db_xref=COG:COG0243;gene=ydeP_2;inference=ab initio prediction:Prodigal:002006,similar to AA sequence:UniProtKB:P77561;locus_tag=ACANDFIF_01269;product=Protein YdeP
NZ_CABFPH010000012.1	Prodigal:002006	CDS	5981	7054	.	-	0	ID=ACANDFIF_01270;eC_number=1.3.5.2;Name=pyrD;db_xref=COG:COG0167;gene=pyrD;inference=ab initio prediction:Prodigal:002006,similar to AA sequence:UniProtKB:P0A7E1;locus_tag=ACANDFIF_01270;product=Dihydroorotate dehydrogenase (quinone)
NZ_CABFPH010000012.1	Prodigal:002006	CDS	7051	7398	.	-	0	ID=ACANDFIF_01271;inference=ab initio prediction:Prodigal:002006;locus_tag=ACANDFIF_01271;product=hypothetical protein
NZ_CABFPH010000012.1	Prodigal:002006	CDS	7614	8246	.	+	0	ID=ACANDFIF_01272;eC_number=3.4.21.88;Name=lexA_1;gene=lexA_1;inference=ab initio prediction:Prodigal:002006,protein motif:HAMAP:MF_00015;locus_tag=ACANDFIF_01272;product=LexA repressor
NZ_CABFPH010000012.1	Prodigal:002006	CDS	8349	9437	.	+	0	ID=ACANDFIF_01273;inference=ab initio prediction:Prodigal:002006,similar to AA sequence:UniProtKB:Q881J7;locus_tag=ACANDFIF_01273;product=Blue-light-activated protein
NZ_CABFPH010000012.1	Prodigal:002006	CDS	9619	10590	.	+	0	ID=ACANDFIF_01274;inference=ab initio prediction:Prodigal:002006;locus_tag=ACANDFIF_01274;product=hypothetical protein
NZ_CABFPH010000012.1	Prodigal:002006	CDS	10655	11509	.	-	0	ID=ACANDFIF_01275;eC_number=2.1.1.182;Name=rsmA_1;gene=rsmA_1;inference=ab initio prediction:Prodigal:002006,similar to AA sequence:UniProtKB:Q1RK29;locus_tag=ACANDFIF_01275;product=Ribosomal RNA small subunit methyltransferase A
NZ_CABFPH010000012.1	Prodigal:002006	CDS	11542	12645	.	-	0	ID=ACANDFIF_01276;eC_number=1.1.1.262;Name=pdxA;db_xref=COG:COG1995;gene=pdxA;inference=ab initio prediction:Prodigal:002006,similar to AA sequence:UniProtKB:P58719;locus_tag=ACANDFIF_01276;product=4-hydroxythreonine-4-phosphate dehydrogenase
NZ_CABFPH010000012.1	Prodigal:002006	CDS	13009	15600	.	-	0	ID=ACANDFIF_01277;Name=lptD;gene=lptD;inference=ab initio prediction:Prodigal:002006,protein motif:HAMAP:MF_01411;locus_tag=ACANDFIF_01277;product=LPS-assembly protein LptD
NZ_CABFPH010000012.1	Prodigal:002006	CDS	15684	16772	.	-	0	ID=ACANDFIF_01278;Name=lptG;db_xref=COG:COG0795;gene=lptG;inference=ab initio prediction:Prodigal:002006,similar to AA sequence:UniProtKB:P0ADC6;locus_tag=ACANDFIF_01278;product=Lipopolysaccharide export system permease protein LptG
NZ_CABFPH010000012.1	Prodigal:002006	CDS	16776	17933	.	-	0	ID=ACANDFIF_01279;inference=ab initio prediction:Prodigal:002006;locus_tag=ACANDFIF_01279;product=hypothetical protein
NZ_CABFPH010000012.1	Prodigal:002006	CDS	18136	19629	.	+	0	ID=ACANDFIF_01280;eC_number=3.4.11.1;Name=pepA_1;db_xref=COG:COG0260;gene=pepA_1;inference=ab initio prediction:Prodigal:002006,similar to AA sequence:UniProtKB:O86436;locus_tag=ACANDFIF_01280;product=Cytosol aminopeptidase
NZ_CABFPH010000012.1	Prodigal:002006	CDS	19961	20059	.	-	0	ID=ACANDFIF_01281;inference=ab initio prediction:Prodigal:002006;locus_tag=ACANDFIF_01281;product=hypothetical protein
NZ_CABFPH010000012.1	Prodigal:002006	CDS	21355	22086	.	+	0	ID=ACANDFIF_01282;inference=ab initio prediction:Prodigal:002006;locus_tag=ACANDFIF_01282;product=hypothetical protein
NZ_CABFPH010000012.1	Prodigal:002006	CDS	22237	23943	.	+	0	ID=ACANDFIF_01283;eC_number=6.2.1.3;Name=fadD;db_xref=COG:COG0318;gene=fadD;inference=ab initio prediction:Prodigal:002006,similar to AA sequence:UniProtKB:P69451;locus_tag=ACANDFIF_01283;product=Long-chain-fatty-acid--CoA ligase
NZ_CABFPH010000012.1	Prodigal:002006	CDS	24044	24988	.	+	0	ID=ACANDFIF_01284;eC_number=1.8.5.-;Name=msrP_2;db_xref=COG:COG2041;gene=msrP_2;inference=ab initio prediction:Prodigal:002006,similar to AA sequence:UniProtKB:P76342;locus_tag=ACANDFIF_01284;product=Protein-methionine-sulfoxide reductase catalytic subunit MsrP
NZ_CABFPH010000012.1	Prodigal:002006	CDS	25004	25981	.	-	0	ID=ACANDFIF_01285;Name=dmlR_1;gene=dmlR_1;inference=ab initio prediction:Prodigal:002006,similar to AA sequence:UniProtKB:P76250;locus_tag=ACANDFIF_01285;product=HTH-type transcriptional regulator DmlR
NZ_CABFPH010000012.1	Prodigal:002006	CDS	26218	27195	.	-	0	ID=ACANDFIF_01286;eC_number=1.8.1.9;Name=trxB_1;db_xref=COG:COG0492;gene=trxB_1;inference=ab initio prediction:Prodigal:002006,similar to AA sequence:UniProtKB:P0A9P4;locus_tag=ACANDFIF_01286;product=Thioredoxin reductase
NZ_CABFPH010000012.1	Prodigal:002006	CDS	27290	28369	.	-	0	ID=ACANDFIF_01287;inference=ab initio prediction:Prodigal:002006;locus_tag=ACANDFIF_01287;product=hypothetical protein
NZ_CABFPH010000012.1	Prodigal:002006	CDS	28575	29132	.	-	0	ID=ACANDFIF_01288;inference=ab initio prediction:Prodigal:002006;locus_tag=ACANDFIF_01288;product=hypothetical protein
NZ_CABFPH010000012.1	Prodigal:002006	CDS	29144	29626	.	-	0	ID=ACANDFIF_01289;Name=greA;db_xref=COG:COG0782;gene=greA;inference=ab initio prediction:Prodigal:002006,similar to AA sequence:UniProtKB:P0A6W5;locus_tag=ACANDFIF_01289;product=Transcription elongation factor GreA
NZ_CABFPH010000012.1	Prodigal:002006	CDS	29717	33190	.	-	0	ID=ACANDFIF_01290;eC_number=6.3.5.5;Name=carB;db_xref=COG:COG0458;gene=carB;inference=ab initio prediction:Prodigal:002006,similar to AA sequence:UniProtKB:P00968;locus_tag=ACANDFIF_01290;product=Carbamoyl-phosphate synthase large chain
NZ_CABFPH010000012.1	Prodigal:002006	CDS	33714	33953	.	+	0	ID=ACANDFIF_01291;Name=acpP;db_xref=COG:COG0236;gene=acpP;inference=ab initio prediction:Prodigal:002006,similar to AA sequence:UniProtKB:P19372;locus_tag=ACANDFIF_01291;product=Acyl carrier protein AcpP
NZ_CABFPH010000012.1	Prodigal:002006	CDS	34040	35299	.	+	0	ID=ACANDFIF_01292;eC_number=2.3.1.179;Name=fabF_1;db_xref=COG:COG0304;gene=fabF_1;inference=ab initio prediction:Prodigal:002006,similar to AA sequence:UniProtKB:Q9KQH9;locus_tag=ACANDFIF_01292;product=3-oxoacyl-[acyl-carrier-protein] synthase 2
NZ_CABFPH010000012.1	Prodigal:002006	CDS	35432	36145	.	+	0	ID=ACANDFIF_01293;inference=ab initio prediction:Prodigal:002006;locus_tag=ACANDFIF_01293;product=hypothetical protein
NZ_CABFPH010000012.1	Prodigal:002006	CDS	36542	36661	.	-	0	ID=ACANDFIF_01294;inference=ab initio prediction:Prodigal:002006;locus_tag=ACANDFIF_01294;product=hypothetical protein
NZ_CABFPH010000012.1	Prodigal:002006	CDS	36765	37460	.	-	0	ID=ACANDFIF_01295;inference=ab initio prediction:Prodigal:002006;locus_tag=ACANDFIF_01295;product=hypothetical protein
NZ_CABFPH010000012.1	Prodigal:002006	CDS	38008	38688	.	+	0	ID=ACANDFIF_01296;db_xref=COG:COG2197;inference=ab initio prediction:Prodigal:002006,similar to AA sequence:UniProtKB:P24908;locus_tag=ACANDFIF_01296;product=Putative transcriptional regulator
NZ_CABFPH010000012.1	Prodigal:002006	CDS	38695	39030	.	-	0	ID=ACANDFIF_01297;inference=ab initio prediction:Prodigal:002006;locus_tag=ACANDFIF_01297;product=hypothetical protein
NZ_CABFPH010000012.1	Prodigal:002006	CDS	39108	39374	.	-	0	ID=ACANDFIF_01298;inference=ab initio prediction:Prodigal:002006;locus_tag=ACANDFIF_01298;product=hypothetical protein
NZ_CABFPH010000012.1	Prodigal:002006	CDS	39465	41369	.	-	0	ID=ACANDFIF_01299;inference=ab initio prediction:Prodigal:002006;locus_tag=ACANDFIF_01299;product=hypothetical protein
NZ_CABFPH010000012.1	Prodigal:002006	CDS	41440	43251	.	-	0	ID=ACANDFIF_01300;Name=uup;db_xref=COG:COG0488;gene=uup;inference=ab initio prediction:Prodigal:002006,similar to AA sequence:UniProtKB:P43672;locus_tag=ACANDFIF_01300;product=ABC transporter ATP-binding protein uup
NZ_CABFPH010000012.1	Prodigal:002006	CDS	43297	43506	.	-	0	ID=ACANDFIF_01301;inference=ab initio prediction:Prodigal:002006;locus_tag=ACANDFIF_01301;product=hypothetical protein
NZ_CABFPH010000012.1	Prodigal:002006	CDS	43598	43912	.	-	0	ID=ACANDFIF_01302;inference=ab initio prediction:Prodigal:002006;locus_tag=ACANDFIF_01302;product=hypothetical protein
NZ_CABFPH010000012.1	Prodigal:002006	CDS	44062	44415	.	-	0	ID=ACANDFIF_01303;eC_number=4.2.2.-;Name=rlpA_1;gene=rlpA_1;inference=ab initio prediction:Prodigal:002006,protein motif:HAMAP:MF_02071;locus_tag=ACANDFIF_01303;product=Endolytic peptidoglycan transglycosylase RlpA
NZ_CABFPH010000012.1	Prodigal:002006	CDS	45009	46118	.	+	0	ID=ACANDFIF_01304;inference=ab initio prediction:Prodigal:002006;locus_tag=ACANDFIF_01304;product=hypothetical protein
NZ_CABFPH010000012.1	Prodigal:002006	CDS	46155	47597	.	-	0	ID=ACANDFIF_01305;eC_number=4.2.99.18;Name=nth_1;gene=nth_1;inference=ab initio prediction:Prodigal:002006,protein motif:HAMAP:MF_00942;locus_tag=ACANDFIF_01305;product=Endonuclease III
NZ_CABFPH010000012.1	Prodigal:002006	CDS	47627	48100	.	+	0	ID=ACANDFIF_01306;inference=ab initio prediction:Prodigal:002006;locus_tag=ACANDFIF_01306;product=hypothetical protein
NZ_CABFPH010000012.1	Prodigal:002006	CDS	48247	48891	.	+	0	ID=ACANDFIF_01307;inference=ab initio prediction:Prodigal:002006;locus_tag=ACANDFIF_01307;product=hypothetical protein
NZ_CABFPH010000012.1	Prodigal:002006	CDS	49125	49502	.	+	0	ID=ACANDFIF_01308;inference=ab initio prediction:Prodigal:002006;locus_tag=ACANDFIF_01308;product=hypothetical protein
NZ_CABFPH010000012.1	Prodigal:002006	CDS	49583	50338	.	+	0	ID=ACANDFIF_01309;Name=atpB;db_xref=COG:COG0356;gene=atpB;inference=ab initio prediction:Prodigal:002006,similar to AA sequence:UniProtKB:O05330;locus_tag=ACANDFIF_01309;product=ATP synthase subunit a
NZ_CABFPH010000012.1	Prodigal:002006	CDS	50396	50623	.	+	0	ID=ACANDFIF_01310;Name=atpE;gene=atpE;inference=ab initio prediction:Prodigal:002006,similar to AA sequence:UniProtKB:O05331;locus_tag=ACANDFIF_01310;product=ATP synthase subunit c
NZ_CABFPH010000012.1	Prodigal:002006	CDS	50760	51341	.	+	0	ID=ACANDFIF_01311;Name=atpG_1;gene=atpG_1;inference=ab initio prediction:Prodigal:002006,similar to AA sequence:UniProtKB:O05332;locus_tag=ACANDFIF_01311;product=ATP synthase subunit b'
NZ_CABFPH010000012.1	Prodigal:002006	CDS	51353	51841	.	+	0	ID=ACANDFIF_01312;Name=atpF;db_xref=COG:COG0711;gene=atpF;inference=ab initio prediction:Prodigal:002006,similar to AA sequence:UniProtKB:O05333;locus_tag=ACANDFIF_01312;product=ATP synthase subunit b
NZ_CABFPH010000012.1	Prodigal:002006	CDS	52025	52951	.	+	0	ID=ACANDFIF_01313;Name=yadG;db_xref=COG:COG1131;gene=yadG;inference=ab initio prediction:Prodigal:002006,similar to AA sequence:UniProtKB:P36879;locus_tag=ACANDFIF_01313;product=putative ABC transporter ATP-binding protein YadG
NZ_CABFPH010000012.1	Prodigal:002006	CDS	52953	53720	.	+	0	ID=ACANDFIF_01314;Name=yadH;db_xref=COG:COG0842;gene=yadH;inference=ab initio prediction:Prodigal:002006,similar to AA sequence:UniProtKB:P0AFN6;locus_tag=ACANDFIF_01314;product=Inner membrane transport permease YadH
NZ_CABFPH010000012.1	Prodigal:002006	CDS	54007	55830	.	-	0	ID=ACANDFIF_01315;Name=typA;db_xref=COG:COG1217;gene=typA;inference=ab initio prediction:Prodigal:002006,similar to AA sequence:UniProtKB:P32132;locus_tag=ACANDFIF_01315;product=GTP-binding protein TypA/BipA
NZ_CABFPH010000012.1	Prodigal:002006	CDS	55999	56346	.	-	0	ID=ACANDFIF_01316;inference=ab initio prediction:Prodigal:002006;locus_tag=ACANDFIF_01316;product=hypothetical protein
NZ_CABFPH010000012.1	Prodigal:002006	CDS	56343	57887	.	-	0	ID=ACANDFIF_01317;inference=ab initio prediction:Prodigal:002006;locus_tag=ACANDFIF_01317;product=hypothetical protein
NZ_CABFPH010000012.1	Prodigal:002006	CDS	57904	58191	.	-	0	ID=ACANDFIF_01318;inference=ab initio prediction:Prodigal:002006;locus_tag=ACANDFIF_01318;product=hypothetical protein
NZ_CABFPH010000012.1	Prodigal:002006	CDS	58597	60591	.	+	0	ID=ACANDFIF_01319;inference=ab initio prediction:Prodigal:002006;locus_tag=ACANDFIF_01319;product=hypothetical protein
NZ_CABFPH010000012.1	Prodigal:002006	CDS	60724	61449	.	+	0	ID=ACANDFIF_01320;Name=minC_1;db_xref=COG:COG0850;gene=minC_1;inference=ab initio prediction:Prodigal:002006,similar to AA sequence:UniProtKB:P65359;locus_tag=ACANDFIF_01320;product=Septum site-determining protein MinC
NZ_CABFPH010000012.1	Prodigal:002006	CDS	61683	62372	.	+	0	ID=ACANDFIF_01321;Name=minC_2;db_xref=COG:COG0850;gene=minC_2;inference=ab initio prediction:Prodigal:002006,similar to AA sequence:UniProtKB:P18196;locus_tag=ACANDFIF_01321;product=Septum site-determining protein MinC
NZ_CABFPH010000012.1	Prodigal:002006	CDS	62385	63200	.	+	0	ID=ACANDFIF_01322;Name=minD;db_xref=COG:COG2894;gene=minD;inference=ab initio prediction:Prodigal:002006,similar to AA sequence:UniProtKB:P0AEZ3;locus_tag=ACANDFIF_01322;product=Septum site-determining protein MinD
NZ_CABFPH010000012.1	Prodigal:002006	CDS	63197	63484	.	+	0	ID=ACANDFIF_01323;Name=minE_1;gene=minE_1;inference=ab initio prediction:Prodigal:002006,protein motif:HAMAP:MF_00262;locus_tag=ACANDFIF_01323;product=Cell division topological specificity factor
NZ_CABFPH010000012.1	Prodigal:002006	CDS	63559	64950	.	-	0	ID=ACANDFIF_01324;eC_number=1.14.-.-;inference=ab initio prediction:Prodigal:002006,similar to AA sequence:UniProtKB:P9WPN3;locus_tag=ACANDFIF_01324;product=Putative cytochrome P450 132
NZ_CABFPH010000012.1	Prodigal:002006	CDS	65162	65497	.	+	0	ID=ACANDFIF_01325;inference=ab initio prediction:Prodigal:002006;locus_tag=ACANDFIF_01325;product=hypothetical protein
NZ_CABFPH010000012.1	Prodigal:002006	CDS	65601	67400	.	-	0	ID=ACANDFIF_01326;eC_number=1.1.2.8;Name=qedA;gene=qedA;inference=ab initio prediction:Prodigal:002006,similar to AA sequence:UniProtKB:A8R3S4;locus_tag=ACANDFIF_01326;product=Quinoprotein alcohol dehydrogenase (cytochrome c)
NZ_CABFPH010000012.1	Prodigal:002006	CDS	67816	68619	.	-	0	ID=ACANDFIF_01327;inference=ab initio prediction:Prodigal:002006;locus_tag=ACANDFIF_01327;product=hypothetical protein
NZ_CABFPH010000012.1	Prodigal:002006	CDS	68676	69101	.	-	0	ID=ACANDFIF_01328;inference=ab initio prediction:Prodigal:002006;locus_tag=ACANDFIF_01328;product=hypothetical protein
NZ_CABFPH010000012.1	Prodigal:002006	CDS	69335	70585	.	+	0	ID=ACANDFIF_01329;inference=ab initio prediction:Prodigal:002006;locus_tag=ACANDFIF_01329;product=hypothetical protein
NZ_CABFPH010000012.1	Prodigal:002006	CDS	70582	71589	.	+	0	ID=ACANDFIF_01330;eC_number=4.2.99.-;Name=vgb_2;gene=vgb_2;inference=ab initio prediction:Prodigal:002006,protein motif:HAMAP:MF_01282;locus_tag=ACANDFIF_01330;product=Virginiamycin B lyase
NZ_CABFPH010000012.1	Prodigal:002006	CDS	71586	73718	.	+	0	ID=ACANDFIF_01331;inference=ab initio prediction:Prodigal:002006;locus_tag=ACANDFIF_01331;product=hypothetical protein
NZ_CABFPH010000012.1	Prodigal:002006	CDS	73715	74710	.	+	0	ID=ACANDFIF_01332;eC_number=2.7.1.180;Name=apbE;db_xref=COG:COG1477;gene=apbE;inference=ab initio prediction:Prodigal:002006,similar to AA sequence:UniProtKB:O83774;locus_tag=ACANDFIF_01332;product=FAD:protein FMN transferase
NZ_CABFPH010000012.1	Prodigal:002006	CDS	74835	75395	.	+	0	ID=ACANDFIF_01333;eC_number=3.5.1.110;Name=rutB_4;gene=rutB_4;inference=ab initio prediction:Prodigal:002006,protein motif:HAMAP:MF_00830;locus_tag=ACANDFIF_01333;product=Peroxyureidoacrylate/ureidoacrylate amidohydrolase RutB
NZ_CABFPH010000012.1	Prodigal:002006	CDS	75395	76387	.	+	0	ID=ACANDFIF_01334;Name=rhaR_3;gene=rhaR_3;inference=ab initio prediction:Prodigal:002006,protein motif:HAMAP:MF_01533;locus_tag=ACANDFIF_01334;product=HTH-type transcriptional activator RhaR
NZ_CABFPH010000012.1	Prodigal:002006	CDS	76562	78907	.	+	0	ID=ACANDFIF_01335;eC_number=4.1.1.17;Name=speF;db_xref=COG:COG1982;gene=speF;inference=ab initio prediction:Prodigal:002006,similar to AA sequence:UniProtKB:P24169;locus_tag=ACANDFIF_01335;product=Inducible ornithine decarboxylase
NZ_CABFPH010000012.1	Prodigal:002006	CDS	78907	79521	.	+	0	ID=ACANDFIF_01336;eC_number=2.3.1.-;Name=yncA;db_xref=COG:COG1247;gene=yncA;inference=ab initio prediction:Prodigal:002006,similar to AA sequence:UniProtKB:Q8ZPD3;locus_tag=ACANDFIF_01336;product=L-methionine sulfoximine/L-methionine sulfone acetyltransferase
NZ_CABFPH010000012.1	Prodigal:002006	CDS	79649	80005	.	-	0	ID=ACANDFIF_01337;Name=andAb;gene=andAb;inference=ab initio prediction:Prodigal:002006,similar to AA sequence:UniProtKB:Q84BZ1;locus_tag=ACANDFIF_01337;product=Anthranilate 1%2C2-dioxygenase ferredoxin subunit
NZ_CABFPH010000012.1	Prodigal:002006	CDS	79977	80681	.	-	0	ID=ACANDFIF_01338;Name=livF_6;db_xref=COG:COG0410;gene=livF_6;inference=ab initio prediction:Prodigal:002006,similar to AA sequence:UniProtKB:P22731;locus_tag=ACANDFIF_01338;product=High-affinity branched-chain amino acid transport ATP-binding protein LivF
NZ_CABFPH010000012.1	Prodigal:002006	CDS	80674	81501	.	-	0	ID=ACANDFIF_01339;eC_number=3.6.3.-;Name=lptB_2;db_xref=COG:COG1137;gene=lptB_2;inference=ab initio prediction:Prodigal:002006,similar to AA sequence:UniProtKB:P45073;locus_tag=ACANDFIF_01339;product=Lipopolysaccharide export system ATP-binding protein LptB
NZ_CABFPH010000012.1	Prodigal:002006	CDS	81498	82535	.	-	0	ID=ACANDFIF_01340;Name=livH_5;db_xref=COG:COG0559;gene=livH_5;inference=ab initio prediction:Prodigal:002006,similar to AA sequence:UniProtKB:P0AEX7;locus_tag=ACANDFIF_01340;product=High-affinity branched-chain amino acid transport system permease protein LivH
NZ_CABFPH010000012.1	Prodigal:002006	CDS	82532	83404	.	-	0	ID=ACANDFIF_01341;Name=livH_6;db_xref=COG:COG0559;gene=livH_6;inference=ab initio prediction:Prodigal:002006,similar to AA sequence:UniProtKB:P0AEX7;locus_tag=ACANDFIF_01341;product=High-affinity branched-chain amino acid transport system permease protein LivH
NZ_CABFPH010000012.1	Prodigal:002006	CDS	83640	84788	.	-	0	ID=ACANDFIF_01342;Name=braC_2;db_xref=COG:COG0683;gene=braC_2;inference=ab initio prediction:Prodigal:002006,similar to AA sequence:UniProtKB:P21175;locus_tag=ACANDFIF_01342;product=Leucine-%2C isoleucine-%2C valine-%2C threonine-%2C and alanine-binding protein
NZ_CABFPH010000012.1	Prodigal:002006	CDS	84829	86028	.	-	0	ID=ACANDFIF_01343;inference=ab initio prediction:Prodigal:002006;locus_tag=ACANDFIF_01343;product=hypothetical protein
NZ_CABFPH010000012.1	Prodigal:002006	CDS	86025	86891	.	-	0	ID=ACANDFIF_01344;inference=ab initio prediction:Prodigal:002006;locus_tag=ACANDFIF_01344;product=hypothetical protein
NZ_CABFPH010000012.1	Prodigal:002006	CDS	86888	89242	.	-	0	ID=ACANDFIF_01345;eC_number=1.17.5.2;Name=cdhA_3;gene=cdhA_3;inference=ab initio prediction:Prodigal:002006,similar to AA sequence:UniProtKB:D7REY3;locus_tag=ACANDFIF_01345;product=Caffeine dehydrogenase subunit alpha
NZ_CABFPH010000012.1	Prodigal:002006	CDS	89239	90105	.	-	0	ID=ACANDFIF_01346;eC_number=3.5.1.-;Name=aqdA1;gene=aqdA1;inference=ab initio prediction:Prodigal:002006,similar to AA sequence:UniProtKB:A0A0G3FWY4;locus_tag=ACANDFIF_01346;product=putative N-octanoylanthranilate hydrolase AqdA1
NZ_CABFPH010000012.1	Prodigal:002006	CDS	90117	91400	.	-	0	ID=ACANDFIF_01347;eC_number=3.1.1.-;db_xref=COG:COG3964;inference=ab initio prediction:Prodigal:002006,similar to AA sequence:UniProtKB:Q7CS13;locus_tag=ACANDFIF_01347;product=Deacetylase
NZ_CABFPH010000013.1	Prodigal:002006	CDS	254	832	.	-	0	ID=ACANDFIF_01348;eC_number=5.4.2.11;Name=gpmA_2;gene=gpmA_2;inference=ab initio prediction:Prodigal:002006,protein motif:HAMAP:MF_01039;locus_tag=ACANDFIF_01348;product=2%2C3-bisphosphoglycerate-dependent phosphoglycerate mutase
NZ_CABFPH010000013.1	Prodigal:002006	CDS	886	1281	.	-	0	ID=ACANDFIF_01349;eC_number=4.4.1.5;Name=gloA_2;db_xref=COG:COG0346;gene=gloA_2;inference=ab initio prediction:Prodigal:002006,similar to AA sequence:UniProtKB:P0AC81;locus_tag=ACANDFIF_01349;product=Lactoylglutathione lyase
NZ_CABFPH010000013.1	Prodigal:002006	CDS	1499	2491	.	+	0	ID=ACANDFIF_01350;eC_number=3.8.1.5;Name=dhmA2;gene=dhmA2;inference=ab initio prediction:Prodigal:002006,similar to AA sequence:UniProtKB:P9WMS1;locus_tag=ACANDFIF_01350;product=Haloalkane dehalogenase 2
NZ_CABFPH010000013.1	Prodigal:002006	CDS	2502	3098	.	-	0	ID=ACANDFIF_01351;Name=cycY;db_xref=COG:COG0526;gene=cycY;inference=ab initio prediction:Prodigal:002006,similar to AA sequence:UniProtKB:P30960;locus_tag=ACANDFIF_01351;product=Thiol:disulfide interchange protein CycY
NZ_CABFPH010000013.1	Prodigal:002006	CDS	3095	3238	.	-	0	ID=ACANDFIF_01352;inference=ab initio prediction:Prodigal:002006;locus_tag=ACANDFIF_01352;product=hypothetical protein
NZ_CABFPH010000013.1	Prodigal:002006	CDS	3250	4083	.	-	0	ID=ACANDFIF_01353;Name=ccmC;db_xref=COG:COG0755;gene=ccmC;inference=ab initio prediction:Prodigal:002006,similar to AA sequence:UniProtKB:P0ABM1;locus_tag=ACANDFIF_01353;product=Heme exporter protein C
NZ_CABFPH010000013.1	Prodigal:002006	CDS	4295	4963	.	-	0	ID=ACANDFIF_01354;Name=ccmB;db_xref=COG:COG2386;gene=ccmB;inference=ab initio prediction:Prodigal:002006,similar to AA sequence:UniProtKB:P0ABL8;locus_tag=ACANDFIF_01354;product=Heme exporter protein B
NZ_CABFPH010000013.1	Prodigal:002006	CDS	4960	5637	.	-	0	ID=ACANDFIF_01355;eC_number=7.6.2.5;Name=ccmA;db_xref=COG:COG4133;gene=ccmA;inference=ab initio prediction:Prodigal:002006,similar to AA sequence:UniProtKB:P33931;locus_tag=ACANDFIF_01355;product=Cytochrome c biogenesis ATP-binding export protein CcmA
NZ_CABFPH010000013.1	Prodigal:002006	CDS	6022	6168	.	-	0	ID=ACANDFIF_01356;inference=ab initio prediction:Prodigal:002006;locus_tag=ACANDFIF_01356;product=hypothetical protein
NZ_CABFPH010000013.1	Prodigal:002006	CDS	6689	7690	.	+	0	ID=ACANDFIF_01357;eC_number=2.7.1.168;Name=hddA;gene=hddA;inference=ab initio prediction:Prodigal:002006,similar to AA sequence:UniProtKB:Q9AGY8;locus_tag=ACANDFIF_01357;product=D-glycero-alpha-D-manno-heptose 7-phosphate kinase
NZ_CABFPH010000013.1	Prodigal:002006	CDS	7766	8350	.	+	0	ID=ACANDFIF_01358;eC_number=5.3.1.28;Name=gmhA;db_xref=COG:COG0279;gene=gmhA;inference=ab initio prediction:Prodigal:002006,similar to AA sequence:UniProtKB:Q93UJ2;locus_tag=ACANDFIF_01358;product=Phosphoheptose isomerase
NZ_CABFPH010000013.1	Prodigal:002006	CDS	8361	9590	.	+	0	ID=ACANDFIF_01359;eC_number=2.7.7.9;Name=cugP_1;gene=cugP_1;inference=ab initio prediction:Prodigal:002006,protein motif:HAMAP:MF_02085;locus_tag=ACANDFIF_01359;product=UTP--glucose-1-phosphate uridylyltransferase
NZ_CABFPH010000013.1	Prodigal:002006	CDS	9733	11406	.	+	0	ID=ACANDFIF_01360;eC_number=1.9.3.1;Name=fixN;db_xref=COG:COG3278;gene=fixN;inference=ab initio prediction:Prodigal:002006,similar to AA sequence:UniProtKB:Q03073;locus_tag=ACANDFIF_01360;product=Cytochrome c oxidase subunit 1 %2C bacteroid
NZ_CABFPH010000013.1	Prodigal:002006	CDS	11476	12222	.	+	0	ID=ACANDFIF_01361;inference=ab initio prediction:Prodigal:002006;locus_tag=ACANDFIF_01361;product=hypothetical protein
NZ_CABFPH010000013.1	Prodigal:002006	CDS	12228	12377	.	+	0	ID=ACANDFIF_01362;inference=ab initio prediction:Prodigal:002006;locus_tag=ACANDFIF_01362;product=hypothetical protein
NZ_CABFPH010000013.1	Prodigal:002006	CDS	12383	13261	.	+	0	ID=ACANDFIF_01363;Name=fixP;db_xref=COG:COG2010;gene=fixP;inference=ab initio prediction:Prodigal:002006,similar to AA sequence:UniProtKB:Q03075;locus_tag=ACANDFIF_01363;product=Cbb3-type cytochrome c oxidase subunit FixP
NZ_CABFPH010000013.1	Prodigal:002006	CDS	13387	14895	.	+	0	ID=ACANDFIF_01364;inference=ab initio prediction:Prodigal:002006;locus_tag=ACANDFIF_01364;product=hypothetical protein
NZ_CABFPH010000013.1	Prodigal:002006	CDS	14898	15425	.	+	0	ID=ACANDFIF_01365;inference=ab initio prediction:Prodigal:002006;locus_tag=ACANDFIF_01365;product=hypothetical protein
NZ_CABFPH010000013.1	Prodigal:002006	CDS	15437	17764	.	+	0	ID=ACANDFIF_01366;eC_number=7.2.2.8;Name=pacS;gene=pacS;inference=ab initio prediction:Prodigal:002006,similar to AA sequence:UniProtKB:P73241;locus_tag=ACANDFIF_01366;product=putative copper-transporting ATPase PacS
NZ_CABFPH010000013.1	Prodigal:002006	CDS	17761	17898	.	+	0	ID=ACANDFIF_01367;inference=ab initio prediction:Prodigal:002006;locus_tag=ACANDFIF_01367;product=hypothetical protein
NZ_CABFPH010000013.1	Prodigal:002006	CDS	17927	19588	.	-	0	ID=ACANDFIF_01368;inference=ab initio prediction:Prodigal:002006;locus_tag=ACANDFIF_01368;product=hypothetical protein
NZ_CABFPH010000013.1	Prodigal:002006	CDS	19585	20958	.	-	0	ID=ACANDFIF_01369;eC_number=5.1.1.21;db_xref=COG:COG0160;inference=ab initio prediction:Prodigal:002006,similar to AA sequence:UniProtKB:M1GRN3;locus_tag=ACANDFIF_01369;product=Isoleucine 2-epimerase
NZ_CABFPH010000013.1	Prodigal:002006	CDS	20955	22685	.	-	0	ID=ACANDFIF_01370;inference=ab initio prediction:Prodigal:002006;locus_tag=ACANDFIF_01370;product=hypothetical protein
NZ_CABFPH010000013.1	Prodigal:002006	CDS	22711	23808	.	-	0	ID=ACANDFIF_01371;eC_number=7.3.2.3;Name=cysA_1;db_xref=COG:COG1118;gene=cysA_1;inference=ab initio prediction:Prodigal:002006,similar to AA sequence:UniProtKB:P14788;locus_tag=ACANDFIF_01371;product=Sulfate/thiosulfate import ATP-binding protein CysA
NZ_CABFPH010000013.1	Prodigal:002006	CDS	23866	24882	.	-	0	ID=ACANDFIF_01372;db_xref=COG:COG1840;inference=ab initio prediction:Prodigal:002006,similar to AA sequence:UniProtKB:P43951;locus_tag=ACANDFIF_01372;product=putative protein
NZ_CABFPH010000013.1	Prodigal:002006	CDS	25110	25937	.	-	0	ID=ACANDFIF_01373;eC_number=3.11.1.1;Name=phnX;db_xref=COG:COG0637;gene=phnX;inference=ab initio prediction:Prodigal:002006,similar to AA sequence:UniProtKB:Q9I433;locus_tag=ACANDFIF_01373;product=Phosphonoacetaldehyde hydrolase
NZ_CABFPH010000013.1	Prodigal:002006	CDS	25959	27068	.	-	0	ID=ACANDFIF_01374;eC_number=2.6.1.37;Name=phnW;db_xref=COG:COG0075;gene=phnW;inference=ab initio prediction:Prodigal:002006,similar to AA sequence:UniProtKB:Q9I434;locus_tag=ACANDFIF_01374;product=2-aminoethylphosphonate--pyruvate transaminase
NZ_CABFPH010000013.1	Prodigal:002006	CDS	27187	28068	.	+	0	ID=ACANDFIF_01375;Name=cysL;db_xref=COG:COG0583;gene=cysL;inference=ab initio prediction:Prodigal:002006,similar to AA sequence:UniProtKB:P39647;locus_tag=ACANDFIF_01375;product=HTH-type transcriptional regulator CysL
NZ_CABFPH010000013.1	Prodigal:002006	CDS	28065	28865	.	+	0	ID=ACANDFIF_01376;Name=glpR;db_xref=COG:COG1349;gene=glpR;inference=ab initio prediction:Prodigal:002006,similar to AA sequence:UniProtKB:P0ACL0;locus_tag=ACANDFIF_01376;product=Glycerol-3-phosphate regulon repressor
NZ_CABFPH010000013.1	Prodigal:002006	CDS	28942	31362	.	+	0	ID=ACANDFIF_01377;eC_number=1.5.3.19;Name=abo;gene=abo;inference=ab initio prediction:Prodigal:002006,similar to AA sequence:UniProtKB:Q8GAI3;locus_tag=ACANDFIF_01377;product=4-methylaminobutanoate oxidase (formaldehyde-forming)
NZ_CABFPH010000013.1	Prodigal:002006	CDS	31359	32198	.	+	0	ID=ACANDFIF_01378;inference=ab initio prediction:Prodigal:002006;locus_tag=ACANDFIF_01378;product=hypothetical protein
NZ_CABFPH010000013.1	Prodigal:002006	CDS	32217	33482	.	-	0	ID=ACANDFIF_01379;eC_number=1.4.99.-;Name=dadA1_1;db_xref=COG:COG0665;gene=dadA1_1;inference=ab initio prediction:Prodigal:002006,similar to AA sequence:UniProtKB:Q9HTQ0;locus_tag=ACANDFIF_01379;product=D-amino acid dehydrogenase 1
NZ_CABFPH010000013.1	Prodigal:002006	CDS	33492	34649	.	-	0	ID=ACANDFIF_01380;eC_number=5.1.1.1;Name=alr_1;db_xref=COG:COG0787;gene=alr_1;inference=ab initio prediction:Prodigal:002006,similar to AA sequence:UniProtKB:Q9HUN4;locus_tag=ACANDFIF_01380;product=Alanine racemase%2C biosynthetic
NZ_CABFPH010000013.1	Prodigal:002006	CDS	34782	35240	.	+	0	ID=ACANDFIF_01381;Name=lrp_2;db_xref=COG:COG1522;gene=lrp_2;inference=ab initio prediction:Prodigal:002006,similar to AA sequence:UniProtKB:P0ACJ0;locus_tag=ACANDFIF_01381;product=Leucine-responsive regulatory protein
NZ_CABFPH010000013.1	Prodigal:002006	CDS	35271	35522	.	-	0	ID=ACANDFIF_01382;inference=ab initio prediction:Prodigal:002006;locus_tag=ACANDFIF_01382;product=hypothetical protein
NZ_CABFPH010000013.1	Prodigal:002006	CDS	35691	36053	.	+	0	ID=ACANDFIF_01383;inference=ab initio prediction:Prodigal:002006;locus_tag=ACANDFIF_01383;product=hypothetical protein
NZ_CABFPH010000013.1	Prodigal:002006	CDS	36040	37410	.	-	0	ID=ACANDFIF_01384;eC_number=4.2.1.164;Name=spnQ;gene=spnQ;inference=ab initio prediction:Prodigal:002006,similar to AA sequence:UniProtKB:Q9ALN8;locus_tag=ACANDFIF_01384;product=dTDP-4-dehydro-2%2C6-dideoxy-D-glucose 3-dehydratase
NZ_CABFPH010000013.1	Prodigal:002006	CDS	37607	38374	.	+	0	ID=ACANDFIF_01385;eC_number=2.7.7.33;Name=rfbF;db_xref=COG:COG1208;gene=rfbF;inference=ab initio prediction:Prodigal:002006,similar to AA sequence:UniProtKB:Q8Z5I4;locus_tag=ACANDFIF_01385;product=Glucose-1-phosphate cytidylyltransferase
NZ_CABFPH010000013.1	Prodigal:002006	CDS	38371	39561	.	+	0	ID=ACANDFIF_01386;eC_number=4.2.1.45;Name=rfbG;db_xref=COG:COG0451;gene=rfbG;inference=ab initio prediction:Prodigal:002006,similar to AA sequence:UniProtKB:P26397;locus_tag=ACANDFIF_01386;product=CDP-glucose 4%2C6-dehydratase
NZ_CABFPH010000013.1	Prodigal:002006	CDS	39695	41221	.	+	0	ID=ACANDFIF_01387;inference=ab initio prediction:Prodigal:002006;locus_tag=ACANDFIF_01387;product=hypothetical protein
NZ_CABFPH010000013.1	Prodigal:002006	CDS	41253	43103	.	+	0	ID=ACANDFIF_01388;eC_number=2.2.1.6;Name=ilvB_2;db_xref=COG:COG0028;gene=ilvB_2;inference=ab initio prediction:Prodigal:002006,similar to AA sequence:UniProtKB:P37251;locus_tag=ACANDFIF_01388;product=Acetolactate synthase large subunit
NZ_CABFPH010000013.1	Prodigal:002006	CDS	43201	44085	.	+	0	ID=ACANDFIF_01389;eC_number=1.1.1.135;Name=tld;db_xref=COG:COG0451;gene=tld;inference=ab initio prediction:Prodigal:002006,similar to AA sequence:UniProtKB:Q9JRN7;locus_tag=ACANDFIF_01389;product=GDP-6-deoxy-D-talose 4-dehydrogenase
NZ_CABFPH010000013.1	Prodigal:002006	CDS	44091	44927	.	+	0	ID=ACANDFIF_01390;inference=ab initio prediction:Prodigal:002006;locus_tag=ACANDFIF_01390;product=hypothetical protein
NZ_CABFPH010000013.1	Prodigal:002006	CDS	44914	46101	.	+	0	ID=ACANDFIF_01391;eC_number=2.1.1.144;Name=tam_2;gene=tam_2;inference=ab initio prediction:Prodigal:002006,protein motif:HAMAP:MF_00560;locus_tag=ACANDFIF_01391;product=Trans-aconitate 2-methyltransferase
NZ_CABFPH010000013.1	Prodigal:002006	CDS	46422	46811	.	-	0	ID=ACANDFIF_01392;Name=flbT;gene=flbT;inference=ab initio prediction:Prodigal:002006,protein motif:HAMAP:MF_00783;locus_tag=ACANDFIF_01392;product=flagellum biosynthesis repressor protein FlbT
NZ_CABFPH010000013.1	Prodigal:002006	CDS	47020	48231	.	+	0	ID=ACANDFIF_01393;inference=ab initio prediction:Prodigal:002006;locus_tag=ACANDFIF_01393;product=hypothetical protein
NZ_CABFPH010000013.1	Prodigal:002006	CDS	48451	49665	.	+	0	ID=ACANDFIF_01394;inference=ab initio prediction:Prodigal:002006;locus_tag=ACANDFIF_01394;product=hypothetical protein
NZ_CABFPH010000013.1	Prodigal:002006	CDS	49777	51921	.	+	0	ID=ACANDFIF_01395;eC_number=3.4.-.-;Name=bepA_3;gene=bepA_3;inference=ab initio prediction:Prodigal:002006,protein motif:HAMAP:MF_00997;locus_tag=ACANDFIF_01395;product=Beta-barrel assembly-enhancing protease
NZ_CABFPH010000013.1	Prodigal:002006	CDS	51965	52363	.	-	0	ID=ACANDFIF_01396;inference=ab initio prediction:Prodigal:002006;locus_tag=ACANDFIF_01396;product=hypothetical protein
NZ_CABFPH010000013.1	Prodigal:002006	CDS	52554	54443	.	-	0	ID=ACANDFIF_01397;eC_number=4.1.99.17;Name=thiC;db_xref=COG:COG0422;gene=thiC;inference=ab initio prediction:Prodigal:002006,similar to AA sequence:UniProtKB:Q9A6Q5;locus_tag=ACANDFIF_01397;product=Phosphomethylpyrimidine synthase
NZ_CABFPH010000013.1	Prodigal:002006	CDS	54740	54850	.	-	0	ID=ACANDFIF_01398;inference=ab initio prediction:Prodigal:002006;locus_tag=ACANDFIF_01398;product=hypothetical protein
NZ_CABFPH010000013.1	Prodigal:002006	CDS	54947	55216	.	-	0	ID=ACANDFIF_01399;inference=ab initio prediction:Prodigal:002006;locus_tag=ACANDFIF_01399;product=hypothetical protein
NZ_CABFPH010000013.1	Prodigal:002006	CDS	55490	55741	.	+	0	ID=ACANDFIF_01400;inference=ab initio prediction:Prodigal:002006;locus_tag=ACANDFIF_01400;product=hypothetical protein
NZ_CABFPH010000013.1	Prodigal:002006	CDS	55747	56001	.	+	0	ID=ACANDFIF_01401;inference=ab initio prediction:Prodigal:002006;locus_tag=ACANDFIF_01401;product=hypothetical protein
NZ_CABFPH010000013.1	Prodigal:002006	CDS	56108	56353	.	+	0	ID=ACANDFIF_01402;inference=ab initio prediction:Prodigal:002006;locus_tag=ACANDFIF_01402;product=hypothetical protein
NZ_CABFPH010000013.1	Prodigal:002006	CDS	56485	57564	.	-	0	ID=ACANDFIF_01403;inference=ab initio prediction:Prodigal:002006;locus_tag=ACANDFIF_01403;product=hypothetical protein
NZ_CABFPH010000013.1	Prodigal:002006	CDS	57668	58039	.	-	0	ID=ACANDFIF_01404;inference=ab initio prediction:Prodigal:002006;locus_tag=ACANDFIF_01404;product=hypothetical protein
NZ_CABFPH010000013.1	Prodigal:002006	CDS	58257	60452	.	+	0	ID=ACANDFIF_01405;Name=pbpG;db_xref=COG:COG0744;gene=pbpG;inference=ab initio prediction:Prodigal:002006,similar to AA sequence:UniProtKB:P70997;locus_tag=ACANDFIF_01405;product=Penicillin-binding protein 2D
NZ_CABFPH010000013.1	Prodigal:002006	CDS	60804	61646	.	+	0	ID=ACANDFIF_01406;inference=ab initio prediction:Prodigal:002006;locus_tag=ACANDFIF_01406;product=hypothetical protein
NZ_CABFPH010000013.1	Prodigal:002006	CDS	61914	62951	.	-	0	ID=ACANDFIF_01407;inference=ab initio prediction:Prodigal:002006;locus_tag=ACANDFIF_01407;product=hypothetical protein
NZ_CABFPH010000013.1	Prodigal:002006	CDS	64152	66347	.	-	0	ID=ACANDFIF_01408;Name=fcuA;gene=fcuA;inference=ab initio prediction:Prodigal:002006,similar to AA sequence:UniProtKB:Q05202;locus_tag=ACANDFIF_01408;product=Ferrichrome receptor FcuA
NZ_CABFPH010000013.1	Prodigal:002006	CDS	66818	68002	.	-	0	ID=ACANDFIF_01409;eC_number=2.1.4.2;Name=strB1;db_xref=COG:COG1834;gene=strB1;inference=ab initio prediction:Prodigal:002006,similar to AA sequence:UniProtKB:P08078;locus_tag=ACANDFIF_01409;product=Inosamine-phosphate amidinotransferase 1
NZ_CABFPH010000013.1	Prodigal:002006	CDS	68211	69323	.	+	0	ID=ACANDFIF_01410;inference=ab initio prediction:Prodigal:002006;locus_tag=ACANDFIF_01410;product=hypothetical protein
NZ_CABFPH010000013.1	Prodigal:002006	CDS	69314	69910	.	+	0	ID=ACANDFIF_01411;inference=ab initio prediction:Prodigal:002006;locus_tag=ACANDFIF_01411;product=hypothetical protein
NZ_CABFPH010000013.1	Prodigal:002006	CDS	69981	71174	.	+	0	ID=ACANDFIF_01412;inference=ab initio prediction:Prodigal:002006;locus_tag=ACANDFIF_01412;product=hypothetical protein
NZ_CABFPH010000013.1	Prodigal:002006	CDS	71236	72669	.	+	0	ID=ACANDFIF_01413;eC_number=1.21.98.3;Name=bchE_2;gene=bchE_2;inference=ab initio prediction:Prodigal:002006,similar to AA sequence:UniProtKB:Q7X2C7;locus_tag=ACANDFIF_01413;product=Anaerobic magnesium-protoporphyrin IX monomethyl ester cyclase
NZ_CABFPH010000013.1	Prodigal:002006	CDS	72799	73641	.	+	0	ID=ACANDFIF_01414;eC_number=3.5.1.105;Name=chbG;gene=chbG;inference=ab initio prediction:Prodigal:002006,protein motif:HAMAP:MF_01246;locus_tag=ACANDFIF_01414;product=Chitooligosaccharide deacetylase
NZ_CABFPH010000013.1	Prodigal:002006	CDS	73652	73978	.	-	0	ID=ACANDFIF_01415;inference=ab initio prediction:Prodigal:002006;locus_tag=ACANDFIF_01415;product=hypothetical protein
NZ_CABFPH010000013.1	Prodigal:002006	CDS	74039	74302	.	-	0	ID=ACANDFIF_01416;inference=ab initio prediction:Prodigal:002006;locus_tag=ACANDFIF_01416;product=hypothetical protein
NZ_CABFPH010000013.1	Prodigal:002006	CDS	74346	77000	.	-	0	ID=ACANDFIF_01417;inference=ab initio prediction:Prodigal:002006;locus_tag=ACANDFIF_01417;product=hypothetical protein
NZ_CABFPH010000013.1	Prodigal:002006	CDS	77749	78912	.	+	0	ID=ACANDFIF_01418;Name=moaA_2;gene=moaA_2;inference=ab initio prediction:Prodigal:002006,protein motif:HAMAP:MF_01225_B;locus_tag=ACANDFIF_01418;product=GTP 3'%2C8-cyclase
NZ_CABFPH010000013.1	Prodigal:002006	CDS	79130	81628	.	+	0	ID=ACANDFIF_01419;inference=ab initio prediction:Prodigal:002006;locus_tag=ACANDFIF_01419;product=hypothetical protein
NZ_CABFPH010000013.1	Prodigal:002006	CDS	81720	82490	.	-	0	ID=ACANDFIF_01420;eC_number=3.2.2.9;Name=mtnN;gene=mtnN;inference=ab initio prediction:Prodigal:002006,protein motif:HAMAP:MF_01684;locus_tag=ACANDFIF_01420;product=5'-methylthioadenosine/S-adenosylhomocysteine nucleosidase
NZ_CABFPH010000013.1	Prodigal:002006	CDS	82891	84888	.	-	0	ID=ACANDFIF_01421;eC_number=4.2.1.129;Name=shc;db_xref=COG:COG1657;gene=shc;inference=ab initio prediction:Prodigal:002006,similar to AA sequence:UniProtKB:P33247;locus_tag=ACANDFIF_01421;product=Squalene--hopene cyclase
NZ_CABFPH010000013.1	Prodigal:002006	CDS	84933	86219	.	-	0	ID=ACANDFIF_01422;eC_number=1.17.8.1;Name=hpnE;db_xref=COG:COG2907;gene=hpnE;inference=ab initio prediction:Prodigal:002006,similar to AA sequence:UniProtKB:Q6N3F3;locus_tag=ACANDFIF_01422;product=Hydroxysqualene dehydroxylase
NZ_CABFPH010000013.1	Prodigal:002006	CDS	86219	87070	.	-	0	ID=ACANDFIF_01423;eC_number=2.5.1.103;Name=hpnD;db_xref=COG:COG1562;gene=hpnD;inference=ab initio prediction:Prodigal:002006,similar to AA sequence:UniProtKB:Q6N3F2;locus_tag=ACANDFIF_01423;product=Presqualene diphosphate synthase
NZ_CABFPH010000013.1	Prodigal:002006	CDS	87083	87958	.	-	0	ID=ACANDFIF_01424;eC_number=4.2.3.156;Name=hpnC;db_xref=COG:COG1562;gene=hpnC;inference=ab initio prediction:Prodigal:002006,similar to AA sequence:UniProtKB:Q6N3F1;locus_tag=ACANDFIF_01424;product=Hydroxysqualene synthase
NZ_CABFPH010000013.1	Prodigal:002006	CDS	87955	89001	.	-	0	ID=ACANDFIF_01425;eC_number=1.1.1.394;Name=auaH;gene=auaH;inference=ab initio prediction:Prodigal:002006,similar to AA sequence:UniProtKB:H1ZZB0;locus_tag=ACANDFIF_01425;product=Aurachin B dehydrogenase
NZ_CABFPH010000013.1	Prodigal:002006	CDS	89184	89285	.	-	0	ID=ACANDFIF_01426;inference=ab initio prediction:Prodigal:002006;locus_tag=ACANDFIF_01426;product=hypothetical protein
NZ_CABFPH010000014.1	Prodigal:002006	CDS	96	1040	.	-	0	ID=ACANDFIF_01427;inference=ab initio prediction:Prodigal:002006;locus_tag=ACANDFIF_01427;product=hypothetical protein
NZ_CABFPH010000014.1	Prodigal:002006	CDS	1437	2963	.	+	0	ID=ACANDFIF_01428;inference=ab initio prediction:Prodigal:002006;locus_tag=ACANDFIF_01428;product=hypothetical protein
NZ_CABFPH010000014.1	Prodigal:002006	CDS	3140	3700	.	+	0	ID=ACANDFIF_01429;inference=ab initio prediction:Prodigal:002006;locus_tag=ACANDFIF_01429;product=hypothetical protein
NZ_CABFPH010000014.1	Prodigal:002006	CDS	3735	4229	.	+	0	ID=ACANDFIF_01430;inference=ab initio prediction:Prodigal:002006;locus_tag=ACANDFIF_01430;product=hypothetical protein
NZ_CABFPH010000014.1	Prodigal:002006	CDS	4246	4488	.	-	0	ID=ACANDFIF_01431;inference=ab initio prediction:Prodigal:002006;locus_tag=ACANDFIF_01431;product=hypothetical protein
NZ_CABFPH010000014.1	Prodigal:002006	CDS	4530	4865	.	-	0	ID=ACANDFIF_01432;inference=ab initio prediction:Prodigal:002006;locus_tag=ACANDFIF_01432;product=hypothetical protein
NZ_CABFPH010000014.1	Prodigal:002006	CDS	5154	5324	.	-	0	ID=ACANDFIF_01433;inference=ab initio prediction:Prodigal:002006;locus_tag=ACANDFIF_01433;product=hypothetical protein
NZ_CABFPH010000014.1	Prodigal:002006	CDS	5324	5704	.	-	0	ID=ACANDFIF_01434;inference=ab initio prediction:Prodigal:002006;locus_tag=ACANDFIF_01434;product=hypothetical protein
NZ_CABFPH010000014.1	Prodigal:002006	CDS	5763	7610	.	-	0	ID=ACANDFIF_01435;inference=ab initio prediction:Prodigal:002006;locus_tag=ACANDFIF_01435;product=hypothetical protein
NZ_CABFPH010000014.1	Prodigal:002006	CDS	7688	8008	.	-	0	ID=ACANDFIF_01436;inference=ab initio prediction:Prodigal:002006;locus_tag=ACANDFIF_01436;product=hypothetical protein
NZ_CABFPH010000014.1	Prodigal:002006	CDS	7999	8307	.	-	0	ID=ACANDFIF_01437;inference=ab initio prediction:Prodigal:002006;locus_tag=ACANDFIF_01437;product=hypothetical protein
NZ_CABFPH010000014.1	Prodigal:002006	CDS	8459	9256	.	+	0	ID=ACANDFIF_01438;inference=ab initio prediction:Prodigal:002006;locus_tag=ACANDFIF_01438;product=hypothetical protein
NZ_CABFPH010000014.1	Prodigal:002006	CDS	9259	9753	.	+	0	ID=ACANDFIF_01439;inference=ab initio prediction:Prodigal:002006;locus_tag=ACANDFIF_01439;product=hypothetical protein
NZ_CABFPH010000014.1	Prodigal:002006	CDS	9830	10615	.	+	0	ID=ACANDFIF_01440;inference=ab initio prediction:Prodigal:002006;locus_tag=ACANDFIF_01440;product=hypothetical protein
NZ_CABFPH010000014.1	Prodigal:002006	CDS	10683	11015	.	-	0	ID=ACANDFIF_01441;inference=ab initio prediction:Prodigal:002006;locus_tag=ACANDFIF_01441;product=hypothetical protein
NZ_CABFPH010000014.1	Prodigal:002006	CDS	11229	11600	.	-	0	ID=ACANDFIF_01442;inference=ab initio prediction:Prodigal:002006;locus_tag=ACANDFIF_01442;product=hypothetical protein
NZ_CABFPH010000014.1	Prodigal:002006	CDS	12486	13454	.	+	0	ID=ACANDFIF_01443;inference=ab initio prediction:Prodigal:002006;locus_tag=ACANDFIF_01443;product=hypothetical protein
NZ_CABFPH010000014.1	Prodigal:002006	CDS	13494	13706	.	-	0	ID=ACANDFIF_01444;inference=ab initio prediction:Prodigal:002006;locus_tag=ACANDFIF_01444;product=hypothetical protein
NZ_CABFPH010000014.1	Prodigal:002006	CDS	13715	14482	.	-	0	ID=ACANDFIF_01445;inference=ab initio prediction:Prodigal:002006;locus_tag=ACANDFIF_01445;product=hypothetical protein
NZ_CABFPH010000014.1	Prodigal:002006	CDS	14512	15444	.	-	0	ID=ACANDFIF_01446;eC_number=1.8.2.2;Name=tsdA;gene=tsdA;inference=ab initio prediction:Prodigal:002006,similar to AA sequence:UniProtKB:D5WYQ5;locus_tag=ACANDFIF_01446;product=Thiosulfate dehydrogenase
NZ_CABFPH010000014.1	Prodigal:002006	CDS	15441	15989	.	-	0	ID=ACANDFIF_01447;Name=cc4;db_xref=COG:COG2863;gene=cc4;inference=ab initio prediction:Prodigal:002006,similar to AA sequence:UniProtKB:P00106;locus_tag=ACANDFIF_01447;product=Cytochrome c4
NZ_CABFPH010000014.1	Prodigal:002006	CDS	16536	16634	.	-	0	ID=ACANDFIF_01448;inference=ab initio prediction:Prodigal:002006;locus_tag=ACANDFIF_01448;product=hypothetical protein
NZ_CABFPH010000014.1	Prodigal:002006	CDS	16634	17644	.	-	0	ID=ACANDFIF_01449;eC_number=7.1.1.7;Name=cydB_1;db_xref=COG:COG1294;gene=cydB_1;inference=ab initio prediction:Prodigal:002006,similar to AA sequence:UniProtKB:P0ABK2;locus_tag=ACANDFIF_01449;product=Cytochrome bd-I ubiquinol oxidase subunit 2
NZ_CABFPH010000014.1	Prodigal:002006	CDS	17657	19081	.	-	0	ID=ACANDFIF_01450;eC_number=7.1.1.3;Name=appC;db_xref=COG:COG1271;gene=appC;inference=ab initio prediction:Prodigal:002006,similar to AA sequence:UniProtKB:P26459;locus_tag=ACANDFIF_01450;product=Cytochrome bd-II ubiquinol oxidase subunit 1
NZ_CABFPH010000014.1	Prodigal:002006	CDS	19311	19970	.	+	0	ID=ACANDFIF_01451;eC_number=1.11.1.15;db_xref=COG:COG0450;inference=ab initio prediction:Prodigal:002006,similar to AA sequence:UniProtKB:O67024;locus_tag=ACANDFIF_01451;product=Peroxiredoxin
NZ_CABFPH010000014.1	Prodigal:002006	CDS	19970	20356	.	+	0	ID=ACANDFIF_01452;inference=ab initio prediction:Prodigal:002006;locus_tag=ACANDFIF_01452;product=hypothetical protein
NZ_CABFPH010000014.1	Prodigal:002006	CDS	20523	22199	.	-	0	ID=ACANDFIF_01453;inference=ab initio prediction:Prodigal:002006;locus_tag=ACANDFIF_01453;product=hypothetical protein
NZ_CABFPH010000014.1	Prodigal:002006	CDS	22415	23200	.	+	0	ID=ACANDFIF_01454;db_xref=COG:COG0730;inference=ab initio prediction:Prodigal:002006,similar to AA sequence:UniProtKB:Q9PFB4;locus_tag=ACANDFIF_01454;product=putative membrane transporter protein
NZ_CABFPH010000014.1	Prodigal:002006	CDS	23275	23487	.	+	0	ID=ACANDFIF_01455;inference=ab initio prediction:Prodigal:002006;locus_tag=ACANDFIF_01455;product=hypothetical protein
NZ_CABFPH010000014.1	Prodigal:002006	CDS	23525	24424	.	+	0	ID=ACANDFIF_01456;eC_number=3.-.-.-;inference=ab initio prediction:Prodigal:002006,similar to AA sequence:UniProtKB:Q3JRV4;locus_tag=ACANDFIF_01456;product=putative metallo-hydrolase
NZ_CABFPH010000014.1	Prodigal:002006	CDS	24461	25501	.	+	0	ID=ACANDFIF_01457;inference=ab initio prediction:Prodigal:002006,similar to AA sequence:UniProtKB:P33015;locus_tag=ACANDFIF_01457;note=UPF0394 inner membrane protein YeeE;product=hypothetical protein
NZ_CABFPH010000014.1	Prodigal:002006	CDS	25514	25873	.	-	0	ID=ACANDFIF_01458;inference=ab initio prediction:Prodigal:002006;locus_tag=ACANDFIF_01458;product=hypothetical protein
NZ_CABFPH010000014.1	Prodigal:002006	CDS	25904	26245	.	-	0	ID=ACANDFIF_01459;inference=ab initio prediction:Prodigal:002006;locus_tag=ACANDFIF_01459;product=hypothetical protein
NZ_CABFPH010000014.1	Prodigal:002006	CDS	26487	27062	.	+	0	ID=ACANDFIF_01460;inference=ab initio prediction:Prodigal:002006;locus_tag=ACANDFIF_01460;product=hypothetical protein
NZ_CABFPH010000014.1	Prodigal:002006	CDS	27230	27706	.	+	0	ID=ACANDFIF_01461;inference=ab initio prediction:Prodigal:002006;locus_tag=ACANDFIF_01461;product=hypothetical protein
NZ_CABFPH010000014.1	Prodigal:002006	CDS	27734	28204	.	+	0	ID=ACANDFIF_01462;inference=ab initio prediction:Prodigal:002006;locus_tag=ACANDFIF_01462;product=hypothetical protein
NZ_CABFPH010000014.1	Prodigal:002006	CDS	28244	28573	.	+	0	ID=ACANDFIF_01463;inference=ab initio prediction:Prodigal:002006;locus_tag=ACANDFIF_01463;product=hypothetical protein
NZ_CABFPH010000014.1	Prodigal:002006	CDS	28633	29496	.	+	0	ID=ACANDFIF_01464;eC_number=2.8.5.2;Name=soxA_1;gene=soxA_1;inference=ab initio prediction:Prodigal:002006,similar to AA sequence:UniProtKB:Q9K4M4;locus_tag=ACANDFIF_01464;product=L-cysteine S-thiosulfotransferase subunit SoxA
NZ_CABFPH010000014.1	Prodigal:002006	CDS	29512	31191	.	+	0	ID=ACANDFIF_01465;inference=ab initio prediction:Prodigal:002006;locus_tag=ACANDFIF_01465;product=hypothetical protein
NZ_CABFPH010000014.1	Prodigal:002006	CDS	31245	32552	.	+	0	ID=ACANDFIF_01466;inference=ab initio prediction:Prodigal:002006;locus_tag=ACANDFIF_01466;product=hypothetical protein
NZ_CABFPH010000014.1	Prodigal:002006	CDS	32536	33213	.	+	0	ID=ACANDFIF_01467;inference=ab initio prediction:Prodigal:002006;locus_tag=ACANDFIF_01467;product=hypothetical protein
NZ_CABFPH010000014.1	Prodigal:002006	CDS	33261	34160	.	+	0	ID=ACANDFIF_01468;inference=ab initio prediction:Prodigal:002006;locus_tag=ACANDFIF_01468;product=hypothetical protein
NZ_CABFPH010000014.1	Prodigal:002006	CDS	34224	34685	.	+	0	ID=ACANDFIF_01469;inference=ab initio prediction:Prodigal:002006;locus_tag=ACANDFIF_01469;product=hypothetical protein
NZ_CABFPH010000014.1	Prodigal:002006	CDS	34714	35277	.	-	0	ID=ACANDFIF_01470;inference=ab initio prediction:Prodigal:002006;locus_tag=ACANDFIF_01470;product=hypothetical protein
NZ_CABFPH010000014.1	Prodigal:002006	CDS	35310	36029	.	-	0	ID=ACANDFIF_01471;Name=dipZ_2;db_xref=COG:COG0785;gene=dipZ_2;inference=ab initio prediction:Prodigal:002006,similar to AA sequence:UniProtKB:P9WG63;locus_tag=ACANDFIF_01471;product=Protein DipZ
NZ_CABFPH010000014.1	Prodigal:002006	CDS	36037	36426	.	-	0	ID=ACANDFIF_01472;Name=trxA;db_xref=COG:COG0526;gene=trxA;inference=ab initio prediction:Prodigal:002006,similar to AA sequence:UniProtKB:P80579;locus_tag=ACANDFIF_01472;product=Thioredoxin
NZ_CABFPH010000014.1	Prodigal:002006	CDS	36470	37270	.	-	0	ID=ACANDFIF_01473;inference=ab initio prediction:Prodigal:002006;locus_tag=ACANDFIF_01473;product=hypothetical protein
NZ_CABFPH010000014.1	Prodigal:002006	CDS	37456	38130	.	+	0	ID=ACANDFIF_01474;db_xref=COG:COG0664;inference=ab initio prediction:Prodigal:002006,similar to AA sequence:UniProtKB:Q5SID7;locus_tag=ACANDFIF_01474;product=Cyclic AMP receptor protein
NZ_CABFPH010000014.1	Prodigal:002006	CDS	38160	38546	.	-	0	ID=ACANDFIF_01475;eC_number=2.8.1.-;db_xref=COG:COG0607;inference=ab initio prediction:Prodigal:002006,similar to AA sequence:UniProtKB:D3RPB9;locus_tag=ACANDFIF_01475;product=Sulfurtransferase
NZ_CABFPH010000014.1	Prodigal:002006	CDS	38558	39469	.	-	0	ID=ACANDFIF_01476;eC_number=3.-.-.-;Name=blh_1;db_xref=COG:COG0491;gene=blh_1;inference=ab initio prediction:Prodigal:002006,similar to AA sequence:UniProtKB:Q9PFB0;locus_tag=ACANDFIF_01476;product=Beta-lactamase hydrolase-like protein
NZ_CABFPH010000014.1	Prodigal:002006	CDS	39490	40299	.	-	0	ID=ACANDFIF_01477;db_xref=COG:COG0730;inference=ab initio prediction:Prodigal:002006,similar to AA sequence:UniProtKB:Q9PFB4;locus_tag=ACANDFIF_01477;product=putative membrane transporter protein
NZ_CABFPH010000014.1	Prodigal:002006	CDS	40296	40745	.	-	0	ID=ACANDFIF_01478;inference=ab initio prediction:Prodigal:002006,similar to AA sequence:UniProtKB:Q9PFB3;locus_tag=ACANDFIF_01478;note=UPF0394 membrane protein XF_0765;product=hypothetical protein
NZ_CABFPH010000014.1	Prodigal:002006	CDS	40749	41174	.	-	0	ID=ACANDFIF_01479;inference=ab initio prediction:Prodigal:002006,similar to AA sequence:UniProtKB:Q9PFB2;locus_tag=ACANDFIF_01479;note=UPF0394 membrane protein XF_0766;product=hypothetical protein
NZ_CABFPH010000014.1	Prodigal:002006	CDS	41381	41848	.	-	0	ID=ACANDFIF_01480;inference=ab initio prediction:Prodigal:002006;locus_tag=ACANDFIF_01480;product=hypothetical protein
NZ_CABFPH010000014.1	Prodigal:002006	CDS	41832	42638	.	-	0	ID=ACANDFIF_01481;inference=ab initio prediction:Prodigal:002006;locus_tag=ACANDFIF_01481;product=hypothetical protein
NZ_CABFPH010000014.1	Prodigal:002006	CDS	42638	43267	.	-	0	ID=ACANDFIF_01482;inference=ab initio prediction:Prodigal:002006;locus_tag=ACANDFIF_01482;product=hypothetical protein
NZ_CABFPH010000014.1	Prodigal:002006	CDS	43307	45088	.	-	0	ID=ACANDFIF_01483;eC_number=1.8.1.8;Name=dsbD_1;db_xref=COG:COG4232;gene=dsbD_1;inference=ab initio prediction:Prodigal:002006,similar to AA sequence:UniProtKB:P36655;locus_tag=ACANDFIF_01483;product=Thiol:disulfide interchange protein DsbD
NZ_CABFPH010000014.1	Prodigal:002006	CDS	45186	45848	.	+	0	ID=ACANDFIF_01484;Name=qseB_1;gene=qseB_1;inference=ab initio prediction:Prodigal:002006,similar to AA sequence:UniProtKB:P52076;locus_tag=ACANDFIF_01484;product=Transcriptional regulatory protein QseB
NZ_CABFPH010000014.1	Prodigal:002006	CDS	45845	47161	.	+	0	ID=ACANDFIF_01485;eC_number=2.7.13.3;Name=qseC;gene=qseC;inference=ab initio prediction:Prodigal:002006,similar to AA sequence:UniProtKB:Q8X524;locus_tag=ACANDFIF_01485;product=Sensor protein QseC
NZ_CABFPH010000014.1	Prodigal:002006	CDS	47167	47490	.	-	0	ID=ACANDFIF_01486;Name=hlyU;db_xref=COG:COG0640;gene=hlyU;inference=ab initio prediction:Prodigal:002006,similar to AA sequence:UniProtKB:P52695;locus_tag=ACANDFIF_01486;product=Transcriptional activator HlyU
NZ_CABFPH010000014.1	Prodigal:002006	CDS	47862	48116	.	-	0	ID=ACANDFIF_01487;inference=ab initio prediction:Prodigal:002006;locus_tag=ACANDFIF_01487;product=hypothetical protein
NZ_CABFPH010000014.1	Prodigal:002006	CDS	48153	50972	.	-	0	ID=ACANDFIF_01488;eC_number=2.7.13.3;Name=rcsC_12;gene=rcsC_12;inference=ab initio prediction:Prodigal:002006,protein motif:HAMAP:MF_00979;locus_tag=ACANDFIF_01488;product=Sensor histidine kinase RcsC
NZ_CABFPH010000014.1	Prodigal:002006	CDS	51416	52189	.	-	0	ID=ACANDFIF_01489;eC_number=2.7.13.3;inference=ab initio prediction:Prodigal:002006,similar to AA sequence:UniProtKB:Q8YC53;locus_tag=ACANDFIF_01489;product=Blue-light-activated histidine kinase
NZ_CABFPH010000014.1	Prodigal:002006	CDS	52436	53974	.	+	0	ID=ACANDFIF_01490;inference=ab initio prediction:Prodigal:002006,similar to AA sequence:ISfinder:ISPpu7;locus_tag=ACANDFIF_01490;product=IS21 family transposase ISPpu7
NZ_CABFPH010000014.1	Prodigal:002006	CDS	53986	54729	.	+	0	ID=ACANDFIF_01491;inference=ab initio prediction:Prodigal:002006,similar to AA sequence:ISfinder:ISRel16;locus_tag=ACANDFIF_01491;product=IS21 family transposase ISRel16
NZ_CABFPH010000014.1	Prodigal:002006	CDS	54841	55062	.	-	0	ID=ACANDFIF_01492;inference=ab initio prediction:Prodigal:002006;locus_tag=ACANDFIF_01492;product=hypothetical protein
NZ_CABFPH010000014.1	Prodigal:002006	CDS	55509	56873	.	+	0	ID=ACANDFIF_01493;eC_number=2.7.13.3;inference=ab initio prediction:Prodigal:002006,similar to AA sequence:UniProtKB:Q8YC53;locus_tag=ACANDFIF_01493;product=Blue-light-activated histidine kinase
NZ_CABFPH010000014.1	Prodigal:002006	CDS	56870	57292	.	-	0	ID=ACANDFIF_01494;eC_number=2.7.13.3;inference=ab initio prediction:Prodigal:002006,similar to AA sequence:UniProtKB:Q8YC53;locus_tag=ACANDFIF_01494;product=Blue-light-activated histidine kinase
NZ_CABFPH010000014.1	Prodigal:002006	CDS	57311	57910	.	-	0	ID=ACANDFIF_01495;eC_number=2.7.13.3;db_xref=COG:COG2202;inference=ab initio prediction:Prodigal:002006,similar to AA sequence:UniProtKB:Q2NCA3;locus_tag=ACANDFIF_01495;product=Blue-light-activated histidine kinase 1
NZ_CABFPH010000014.1	Prodigal:002006	CDS	58293	58436	.	-	0	ID=ACANDFIF_01496;inference=ab initio prediction:Prodigal:002006;locus_tag=ACANDFIF_01496;product=hypothetical protein
NZ_CABFPH010000014.1	Prodigal:002006	CDS	58845	61232	.	-	0	ID=ACANDFIF_01497;db_xref=COG:COG2199;inference=ab initio prediction:Prodigal:002006,similar to AA sequence:UniProtKB:Q9ABX9;locus_tag=ACANDFIF_01497;product=putative signaling protein
NZ_CABFPH010000014.1	Prodigal:002006	CDS	61376	61567	.	-	0	ID=ACANDFIF_01498;inference=ab initio prediction:Prodigal:002006;locus_tag=ACANDFIF_01498;product=hypothetical protein
NZ_CABFPH010000014.1	Prodigal:002006	CDS	61571	61921	.	-	0	ID=ACANDFIF_01499;inference=ab initio prediction:Prodigal:002006;locus_tag=ACANDFIF_01499;product=hypothetical protein
NZ_CABFPH010000014.1	Prodigal:002006	CDS	61979	62491	.	-	0	ID=ACANDFIF_01500;Name=yciE_1;db_xref=COG:COG3685;gene=yciE_1;inference=ab initio prediction:Prodigal:002006,similar to AA sequence:UniProtKB:P21363;locus_tag=ACANDFIF_01500;product=Protein YciE
NZ_CABFPH010000014.1	Prodigal:002006	CDS	62595	62831	.	-	0	ID=ACANDFIF_01501;inference=ab initio prediction:Prodigal:002006;locus_tag=ACANDFIF_01501;product=hypothetical protein
NZ_CABFPH010000014.1	Prodigal:002006	CDS	62948	64468	.	+	0	ID=ACANDFIF_01502;eC_number=2.7.11.1;Name=kaiC_1;db_xref=COG:COG0467;gene=kaiC_1;inference=ab initio prediction:Prodigal:002006,similar to AA sequence:UniProtKB:Q79PF4;locus_tag=ACANDFIF_01502;product=Circadian clock protein kinase KaiC
NZ_CABFPH010000014.1	Prodigal:002006	CDS	64465	66519	.	+	0	ID=ACANDFIF_01503;eC_number=2.7.13.3;Name=rcsC_13;gene=rcsC_13;inference=ab initio prediction:Prodigal:002006,protein motif:HAMAP:MF_00979;locus_tag=ACANDFIF_01503;product=Sensor histidine kinase RcsC
NZ_CABFPH010000014.1	Prodigal:002006	CDS	66755	68977	.	+	0	ID=ACANDFIF_01504;eC_number=2.7.13.3;Name=rcsC_14;gene=rcsC_14;inference=ab initio prediction:Prodigal:002006,protein motif:HAMAP:MF_00979;locus_tag=ACANDFIF_01504;product=Sensor histidine kinase RcsC
NZ_CABFPH010000014.1	Prodigal:002006	CDS	69191	70723	.	+	0	ID=ACANDFIF_01505;inference=ab initio prediction:Prodigal:002006;locus_tag=ACANDFIF_01505;product=hypothetical protein
NZ_CABFPH010000014.1	Prodigal:002006	CDS	70790	71041	.	-	0	ID=ACANDFIF_01506;inference=ab initio prediction:Prodigal:002006;locus_tag=ACANDFIF_01506;product=hypothetical protein
NZ_CABFPH010000014.1	Prodigal:002006	CDS	71174	71917	.	-	0	ID=ACANDFIF_01507;inference=ab initio prediction:Prodigal:002006;locus_tag=ACANDFIF_01507;product=hypothetical protein
NZ_CABFPH010000014.1	Prodigal:002006	CDS	72035	73039	.	-	0	ID=ACANDFIF_01508;eC_number=2.7.13.3;Name=lov_2;gene=lov_2;inference=ab initio prediction:Prodigal:002006,similar to AA sequence:UniProtKB:Q1M667;locus_tag=ACANDFIF_01508;product=Blue-light-activated histidine kinase
NZ_CABFPH010000014.1	Prodigal:002006	CDS	73222	74136	.	-	0	ID=ACANDFIF_01509;eC_number=1.11.1.6;Name=ydbD_2;db_xref=COG:COG3546;gene=ydbD_2;inference=ab initio prediction:Prodigal:002006,similar to AA sequence:UniProtKB:P80878;locus_tag=ACANDFIF_01509;product=putative manganese catalase
NZ_CABFPH010000014.1	Prodigal:002006	CDS	74199	75401	.	-	0	ID=ACANDFIF_01510;Name=hcaT_1;gene=hcaT_1;inference=ab initio prediction:Prodigal:002006,similar to AA sequence:UniProtKB:Q47142;locus_tag=ACANDFIF_01510;product=putative 3-phenylpropionic acid transporter
NZ_CABFPH010000014.1	Prodigal:002006	CDS	75420	76628	.	-	0	ID=ACANDFIF_01511;inference=ab initio prediction:Prodigal:002006,similar to AA sequence:UniProtKB:P9WJX1;locus_tag=ACANDFIF_01511;product=putative MFS-type transporter
NZ_CABFPH010000014.1	Prodigal:002006	CDS	76749	77945	.	+	0	ID=ACANDFIF_01512;inference=ab initio prediction:Prodigal:002006;locus_tag=ACANDFIF_01512;product=hypothetical protein
NZ_CABFPH010000014.1	Prodigal:002006	CDS	77956	78447	.	+	0	ID=ACANDFIF_01513;Name=ligD_2;db_xref=COG:COG1793;gene=ligD_2;inference=ab initio prediction:Prodigal:002006,similar to AA sequence:UniProtKB:Q9I1X7;locus_tag=ACANDFIF_01513;product=Multifunctional non-homologous end joining protein LigD
NZ_CABFPH010000014.1	Prodigal:002006	CDS	78462	79604	.	+	0	ID=ACANDFIF_01514;eC_number=1.3.8.1;Name=bcd_2;db_xref=COG:COG1960;gene=bcd_2;inference=ab initio prediction:Prodigal:002006,similar to AA sequence:UniProtKB:P52042;locus_tag=ACANDFIF_01514;product=Acyl-CoA dehydrogenase%2C short-chain specific
NZ_CABFPH010000014.1	Prodigal:002006	CDS	79601	80215	.	+	0	ID=ACANDFIF_01515;eC_number=2.1.1.222;Name=COQ3_2;gene=COQ3_2;inference=ab initio prediction:Prodigal:002006,protein motif:HAMAP:MF_00472;locus_tag=ACANDFIF_01515;product=Ubiquinone biosynthesis O-methyltransferase%2C mitochondrial
NZ_CABFPH010000014.1	Prodigal:002006	CDS	80329	81177	.	-	0	ID=ACANDFIF_01516;inference=ab initio prediction:Prodigal:002006;locus_tag=ACANDFIF_01516;product=hypothetical protein
NZ_CABFPH010000015.1	Prodigal:002006	CDS	15	827	.	+	0	ID=ACANDFIF_01517;inference=ab initio prediction:Prodigal:002006;locus_tag=ACANDFIF_01517;product=hypothetical protein
NZ_CABFPH010000015.1	Prodigal:002006	CDS	832	2916	.	+	0	ID=ACANDFIF_01518;inference=ab initio prediction:Prodigal:002006;locus_tag=ACANDFIF_01518;product=hypothetical protein
NZ_CABFPH010000015.1	Prodigal:002006	CDS	2955	3440	.	+	0	ID=ACANDFIF_01519;inference=ab initio prediction:Prodigal:002006;locus_tag=ACANDFIF_01519;product=hypothetical protein
NZ_CABFPH010000015.1	Prodigal:002006	CDS	3477	5840	.	-	0	ID=ACANDFIF_01520;inference=ab initio prediction:Prodigal:002006;locus_tag=ACANDFIF_01520;product=hypothetical protein
NZ_CABFPH010000015.1	Prodigal:002006	CDS	6231	7565	.	-	0	ID=ACANDFIF_01521;Name=prsE_2;gene=prsE_2;inference=ab initio prediction:Prodigal:002006,similar to AA sequence:UniProtKB:Q7ANN5;locus_tag=ACANDFIF_01521;product=Type I secretion system membrane fusion protein PrsE
NZ_CABFPH010000015.1	Prodigal:002006	CDS	7562	9316	.	-	0	ID=ACANDFIF_01522;Name=prsD_2;gene=prsD_2;inference=ab initio prediction:Prodigal:002006,similar to AA sequence:UniProtKB:Q7ANN4;locus_tag=ACANDFIF_01522;product=Type I secretion system ATP-binding protein PrsD
NZ_CABFPH010000015.1	Prodigal:002006	CDS	9734	11071	.	+	0	ID=ACANDFIF_01523;inference=ab initio prediction:Prodigal:002006;locus_tag=ACANDFIF_01523;product=hypothetical protein
NZ_CABFPH010000015.1	Prodigal:002006	CDS	12184	15927	.	+	0	ID=ACANDFIF_01524;inference=ab initio prediction:Prodigal:002006;locus_tag=ACANDFIF_01524;product=hypothetical protein
NZ_CABFPH010000015.1	Prodigal:002006	CDS	16494	17402	.	+	0	ID=ACANDFIF_01525;inference=ab initio prediction:Prodigal:002006;locus_tag=ACANDFIF_01525;product=hypothetical protein
NZ_CABFPH010000015.1	Prodigal:002006	CDS	17766	18329	.	+	0	ID=ACANDFIF_01526;inference=ab initio prediction:Prodigal:002006;locus_tag=ACANDFIF_01526;product=hypothetical protein
NZ_CABFPH010000015.1	Prodigal:002006	CDS	18375	19253	.	-	0	ID=ACANDFIF_01527;eC_number=3.3.2.10;inference=ab initio prediction:Prodigal:002006,similar to AA sequence:UniProtKB:O52866;locus_tag=ACANDFIF_01527;product=Soluble epoxide hydrolase
NZ_CABFPH010000015.1	Prodigal:002006	CDS	19315	20412	.	-	0	ID=ACANDFIF_01528;Name=yejB;db_xref=COG:COG4174;gene=yejB;inference=ab initio prediction:Prodigal:002006,similar to AA sequence:UniProtKB:P0AFU0;locus_tag=ACANDFIF_01528;product=Inner membrane ABC transporter permease protein YejB
NZ_CABFPH010000015.1	Prodigal:002006	CDS	20424	22325	.	-	0	ID=ACANDFIF_01529;inference=ab initio prediction:Prodigal:002006;locus_tag=ACANDFIF_01529;product=hypothetical protein
NZ_CABFPH010000015.1	Prodigal:002006	CDS	22322	24211	.	-	0	ID=ACANDFIF_01530;inference=ab initio prediction:Prodigal:002006;locus_tag=ACANDFIF_01530;product=hypothetical protein
NZ_CABFPH010000015.1	Prodigal:002006	CDS	24357	24944	.	-	0	ID=ACANDFIF_01531;inference=ab initio prediction:Prodigal:002006;locus_tag=ACANDFIF_01531;product=hypothetical protein
NZ_CABFPH010000015.1	Prodigal:002006	CDS	25231	25980	.	+	0	ID=ACANDFIF_01532;eC_number=3.4.11.18;Name=map_2;gene=map_2;inference=ab initio prediction:Prodigal:002006,similar to AA sequence:UniProtKB:P99121;locus_tag=ACANDFIF_01532;product=Methionine aminopeptidase
NZ_CABFPH010000015.1	Prodigal:002006	CDS	26217	26720	.	+	0	ID=ACANDFIF_01533;eC_number=2.3.1.-;Name=eis_1;gene=eis_1;inference=ab initio prediction:Prodigal:002006,protein motif:HAMAP:MF_01812;locus_tag=ACANDFIF_01533;product=N-acetyltransferase Eis
NZ_CABFPH010000015.1	Prodigal:002006	CDS	27131	28090	.	-	0	ID=ACANDFIF_01534;inference=ab initio prediction:Prodigal:002006;locus_tag=ACANDFIF_01534;product=hypothetical protein
NZ_CABFPH010000015.1	Prodigal:002006	CDS	28381	29124	.	+	0	ID=ACANDFIF_01535;eC_number=2.7.7.38;Name=kdsB;db_xref=COG:COG1212;gene=kdsB;inference=ab initio prediction:Prodigal:002006,similar to AA sequence:UniProtKB:P04951;locus_tag=ACANDFIF_01535;product=3-deoxy-manno-octulosonate cytidylyltransferase
NZ_CABFPH010000015.1	Prodigal:002006	CDS	29210	30064	.	+	0	ID=ACANDFIF_01536;Name=pheA;db_xref=COG:COG0077;gene=pheA;inference=ab initio prediction:Prodigal:002006,similar to AA sequence:UniProtKB:P0A9J8;locus_tag=ACANDFIF_01536;product=Bifunctional chorismate mutase/prephenate dehydratase
NZ_CABFPH010000015.1	Prodigal:002006	CDS	30074	31114	.	-	0	ID=ACANDFIF_01537;eC_number=5.1.3.3;Name=mro;db_xref=COG:COG2017;gene=mro;inference=ab initio prediction:Prodigal:002006,similar to AA sequence:UniProtKB:P05149;locus_tag=ACANDFIF_01537;product=Aldose 1-epimerase
NZ_CABFPH010000015.1	Prodigal:002006	CDS	31208	32974	.	-	0	ID=ACANDFIF_01538;eC_number=7.5.2.6;Name=msbA;db_xref=COG:COG1132;gene=msbA;inference=ab initio prediction:Prodigal:002006,similar to AA sequence:UniProtKB:Q9KQW9;locus_tag=ACANDFIF_01538;product=Lipid A export ATP-binding/permease protein MsbA
NZ_CABFPH010000015.1	Prodigal:002006	CDS	33055	33588	.	-	0	ID=ACANDFIF_01539;inference=ab initio prediction:Prodigal:002006;locus_tag=ACANDFIF_01539;product=hypothetical protein
NZ_CABFPH010000015.1	Prodigal:002006	CDS	33790	34734	.	+	0	ID=ACANDFIF_01540;Name=mntA;db_xref=COG:COG0803;gene=mntA;inference=ab initio prediction:Prodigal:002006,similar to AA sequence:UniProtKB:Q8Y653;locus_tag=ACANDFIF_01540;product=Manganese-binding lipoprotein MntA
NZ_CABFPH010000015.1	Prodigal:002006	CDS	35644	35859	.	-	0	ID=ACANDFIF_01541;inference=ab initio prediction:Prodigal:002006;locus_tag=ACANDFIF_01541;product=hypothetical protein
NZ_CABFPH010000015.1	Prodigal:002006	CDS	36060	37814	.	+	0	ID=ACANDFIF_01542;Name=fzlC;gene=fzlC;inference=ab initio prediction:Prodigal:002006,similar to AA sequence:UniProtKB:A0A0H3C3S1;locus_tag=ACANDFIF_01542;product=FtsZ-localized protein C
NZ_CABFPH010000015.1	Prodigal:002006	CDS	37903	39507	.	+	0	ID=ACANDFIF_01543;Name=purH;db_xref=COG:COG0138;gene=purH;inference=ab initio prediction:Prodigal:002006,similar to AA sequence:UniProtKB:P15639;locus_tag=ACANDFIF_01543;product=Bifunctional purine biosynthesis protein PurH
NZ_CABFPH010000015.1	Prodigal:002006	CDS	39667	41403	.	-	0	ID=ACANDFIF_01544;Name=nanT_2;gene=nanT_2;inference=ab initio prediction:Prodigal:002006,protein motif:HAMAP:MF_01238;locus_tag=ACANDFIF_01544;product=Sialic acid transporter NanT
NZ_CABFPH010000015.1	Prodigal:002006	CDS	41654	43333	.	-	0	ID=ACANDFIF_01545;Name=actP_2;db_xref=COG:COG4147;gene=actP_2;inference=ab initio prediction:Prodigal:002006,similar to AA sequence:UniProtKB:P32705;locus_tag=ACANDFIF_01545;product=Cation/acetate symporter ActP
NZ_CABFPH010000015.1	Prodigal:002006	CDS	43330	43707	.	-	0	ID=ACANDFIF_01546;inference=ab initio prediction:Prodigal:002006;locus_tag=ACANDFIF_01546;product=hypothetical protein
NZ_CABFPH010000015.1	Prodigal:002006	CDS	44079	46028	.	-	0	ID=ACANDFIF_01547;eC_number=6.2.1.1;Name=acsA_1;db_xref=COG:COG0365;gene=acsA_1;inference=ab initio prediction:Prodigal:002006,similar to AA sequence:UniProtKB:Q89WV5;locus_tag=ACANDFIF_01547;product=Acetyl-coenzyme A synthetase
NZ_CABFPH010000015.1	Prodigal:002006	CDS	46246	47274	.	-	0	ID=ACANDFIF_01548;eC_number=3.4.11.-;db_xref=COG:COG3191;inference=ab initio prediction:Prodigal:002006,similar to AA sequence:UniProtKB:P9WM23;locus_tag=ACANDFIF_01548;product=putative aminopeptidase
NZ_CABFPH010000015.1	Prodigal:002006	CDS	47419	47784	.	+	0	ID=ACANDFIF_01549;inference=ab initio prediction:Prodigal:002006;locus_tag=ACANDFIF_01549;product=hypothetical protein
NZ_CABFPH010000015.1	Prodigal:002006	CDS	47926	49494	.	+	0	ID=ACANDFIF_01550;inference=ab initio prediction:Prodigal:002006;locus_tag=ACANDFIF_01550;product=hypothetical protein
NZ_CABFPH010000015.1	Prodigal:002006	CDS	49523	50149	.	-	0	ID=ACANDFIF_01551;eC_number=2.7.1.25;Name=cysC;db_xref=COG:COG0529;gene=cysC;inference=ab initio prediction:Prodigal:002006,similar to AA sequence:UniProtKB:P0A6J1;locus_tag=ACANDFIF_01551;product=Adenylyl-sulfate kinase
NZ_CABFPH010000015.1	Prodigal:002006	CDS	50231	51409	.	-	0	ID=ACANDFIF_01552;Name=yycB;db_xref=COG:COG2807;gene=yycB;inference=ab initio prediction:Prodigal:002006,similar to AA sequence:UniProtKB:P37482;locus_tag=ACANDFIF_01552;product=putative transporter YycB
NZ_CABFPH010000015.1	Prodigal:002006	CDS	51406	53112	.	-	0	ID=ACANDFIF_01553;eC_number=2.3.1.269;Name=lnt;db_xref=COG:COG0815;gene=lnt;inference=ab initio prediction:Prodigal:002006,similar to AA sequence:UniProtKB:Q8FJY4;locus_tag=ACANDFIF_01553;product=Apolipoprotein N-acyltransferase
NZ_CABFPH010000015.1	Prodigal:002006	CDS	53229	53408	.	-	0	ID=ACANDFIF_01554;inference=ab initio prediction:Prodigal:002006;locus_tag=ACANDFIF_01554;product=hypothetical protein
NZ_CABFPH010000015.1	Prodigal:002006	CDS	53485	54582	.	-	0	ID=ACANDFIF_01555;Name=tlyC;db_xref=COG:COG1253;gene=tlyC;inference=ab initio prediction:Prodigal:002006,similar to AA sequence:UniProtKB:O05961;locus_tag=ACANDFIF_01555;product=Hemolysin C
NZ_CABFPH010000015.1	Prodigal:002006	CDS	54613	55128	.	-	0	ID=ACANDFIF_01556;eC_number=3.1.-.-;Name=ybeY;gene=ybeY;inference=ab initio prediction:Prodigal:002006,protein motif:HAMAP:MF_00009;locus_tag=ACANDFIF_01556;product=Endoribonuclease YbeY
NZ_CABFPH010000015.1	Prodigal:002006	CDS	55131	56246	.	-	0	ID=ACANDFIF_01557;db_xref=COG:COG1702;inference=ab initio prediction:Prodigal:002006,similar to AA sequence:UniProtKB:P9WIA3;locus_tag=ACANDFIF_01557;product=PhoH-like protein
NZ_CABFPH010000015.1	Prodigal:002006	CDS	56322	57659	.	-	0	ID=ACANDFIF_01558;eC_number=2.8.4.3;Name=miaB;db_xref=COG:COG0621;gene=miaB;inference=ab initio prediction:Prodigal:002006,similar to AA sequence:UniProtKB:P0AEI1;locus_tag=ACANDFIF_01558;product=tRNA-2-methylthio-N(6)-dimethylallyladenosine synthase
NZ_CABFPH010000015.1	Prodigal:002006	CDS	58698	59582	.	-	0	ID=ACANDFIF_01559;inference=ab initio prediction:Prodigal:002006;locus_tag=ACANDFIF_01559;product=hypothetical protein
NZ_CABFPH010000015.1	Prodigal:002006	CDS	59593	60114	.	-	0	ID=ACANDFIF_01560;eC_number=2.3.1.189;Name=mshD;gene=mshD;inference=ab initio prediction:Prodigal:002006,protein motif:HAMAP:MF_01698;locus_tag=ACANDFIF_01560;product=Mycothiol acetyltransferase
NZ_CABFPH010000015.1	Prodigal:002006	CDS	60111	60791	.	-	0	ID=ACANDFIF_01561;Name=tsaB;db_xref=COG:COG1214;gene=tsaB;inference=ab initio prediction:Prodigal:002006,similar to AA sequence:UniProtKB:Q87RD1;locus_tag=ACANDFIF_01561;product=tRNA threonylcarbamoyladenosine biosynthesis protein TsaB
NZ_CABFPH010000015.1	Prodigal:002006	CDS	60943	61509	.	-	0	ID=ACANDFIF_01562;Name=nfuA;gene=nfuA;inference=ab initio prediction:Prodigal:002006,protein motif:HAMAP:MF_01637;locus_tag=ACANDFIF_01562;product=Fe/S biogenesis protein NfuA
NZ_CABFPH010000015.1	Prodigal:002006	CDS	61874	62275	.	+	0	ID=ACANDFIF_01563;Name=rplS;db_xref=COG:COG0335;gene=rplS;inference=ab initio prediction:Prodigal:002006,similar to AA sequence:UniProtKB:Q6ND68;locus_tag=ACANDFIF_01563;product=50S ribosomal protein L19
NZ_CABFPH010000015.1	Prodigal:002006	CDS	62430	62900	.	+	0	ID=ACANDFIF_01564;inference=ab initio prediction:Prodigal:002006;locus_tag=ACANDFIF_01564;product=hypothetical protein
NZ_CABFPH010000015.1	Prodigal:002006	CDS	62908	64098	.	-	0	ID=ACANDFIF_01565;inference=ab initio prediction:Prodigal:002006,similar to AA sequence:ISfinder:TnXax1;locus_tag=ACANDFIF_01565;product=Tn3 family transposase TnXax1
NZ_CABFPH010000015.1	Prodigal:002006	CDS	64181	64783	.	-	0	ID=ACANDFIF_01566;eC_number=4.2.1.33;Name=leuD1;db_xref=COG:COG0066;gene=leuD1;inference=ab initio prediction:Prodigal:002006,similar to AA sequence:UniProtKB:P04787;locus_tag=ACANDFIF_01566;product=3-isopropylmalate dehydratase small subunit 1
NZ_CABFPH010000015.1	Prodigal:002006	CDS	64851	65546	.	-	0	ID=ACANDFIF_01567;inference=ab initio prediction:Prodigal:002006;locus_tag=ACANDFIF_01567;product=hypothetical protein
NZ_CABFPH010000015.1	Prodigal:002006	CDS	65576	66646	.	+	0	ID=ACANDFIF_01568;inference=ab initio prediction:Prodigal:002006;locus_tag=ACANDFIF_01568;product=hypothetical protein
NZ_CABFPH010000015.1	Prodigal:002006	CDS	66643	66843	.	+	0	ID=ACANDFIF_01569;inference=ab initio prediction:Prodigal:002006;locus_tag=ACANDFIF_01569;product=hypothetical protein
NZ_CABFPH010000015.1	Prodigal:002006	CDS	66894	67310	.	-	0	ID=ACANDFIF_01570;eC_number=3.1.2.-;db_xref=COG:COG1607;inference=ab initio prediction:Prodigal:002006,similar to AA sequence:UniProtKB:P44886;locus_tag=ACANDFIF_01570;product=putative acyl-CoA thioester hydrolase
NZ_CABFPH010000015.1	Prodigal:002006	CDS	67318	67449	.	-	0	ID=ACANDFIF_01571;inference=ab initio prediction:Prodigal:002006;locus_tag=ACANDFIF_01571;product=hypothetical protein
NZ_CABFPH010000015.1	Prodigal:002006	CDS	67659	69347	.	-	0	ID=ACANDFIF_01572;inference=ab initio prediction:Prodigal:002006;locus_tag=ACANDFIF_01572;product=hypothetical protein
NZ_CABFPH010000015.1	Prodigal:002006	CDS	69639	70682	.	-	0	ID=ACANDFIF_01573;inference=ab initio prediction:Prodigal:002006;locus_tag=ACANDFIF_01573;product=hypothetical protein
NZ_CABFPH010000015.1	Prodigal:002006	CDS	71118	71402	.	-	0	ID=ACANDFIF_01574;inference=ab initio prediction:Prodigal:002006;locus_tag=ACANDFIF_01574;product=hypothetical protein
NZ_CABFPH010000015.1	Prodigal:002006	CDS	71512	72240	.	-	0	ID=ACANDFIF_01575;eC_number=3.1.1.31;Name=pgl;db_xref=COG:COG0363;gene=pgl;inference=ab initio prediction:Prodigal:002006,similar to AA sequence:UniProtKB:P46016;locus_tag=ACANDFIF_01575;product=6-phosphogluconolactonase
NZ_CABFPH010000015.1	Prodigal:002006	CDS	72252	73238	.	-	0	ID=ACANDFIF_01576;eC_number=1.1.1.343;db_xref=COG:COG1023;inference=ab initio prediction:Prodigal:002006,similar to AA sequence:UniProtKB:G5EBD7;locus_tag=ACANDFIF_01576;product=6-phosphogluconate dehydrogenase%2C NAD(+)-dependent%2C decarboxylating
NZ_CABFPH010000015.1	Prodigal:002006	CDS	73296	76142	.	-	0	ID=ACANDFIF_01577;eC_number=2.2.1.2;Name=tal;gene=tal;inference=ab initio prediction:Prodigal:002006,protein motif:HAMAP:MF_00493;locus_tag=ACANDFIF_01577;product=Transaldolase
NZ_CABFPH010000015.1	Prodigal:002006	CDS	76271	78346	.	-	0	ID=ACANDFIF_01578;eC_number=2.2.1.1;Name=tkt;gene=tkt;inference=ab initio prediction:Prodigal:002006,similar to AA sequence:UniProtKB:A0A0I9QGZ2;locus_tag=ACANDFIF_01578;product=Transketolase
NZ_CABFPH010000015.1	Prodigal:002006	CDS	78580	80481	.	-	0	ID=ACANDFIF_01579;eC_number=3.2.1.28;db_xref=COG:COG3387;inference=ab initio prediction:Prodigal:002006,similar to AA sequence:UniProtKB:P71741;locus_tag=ACANDFIF_01579;product=Trehalase
NZ_CABFPH010000015.1	Prodigal:002006	CDS	80609	80848	.	-	0	ID=ACANDFIF_01580;inference=ab initio prediction:Prodigal:002006;locus_tag=ACANDFIF_01580;product=hypothetical protein
NZ_CABFPH010000016.1	Prodigal:002006	CDS	752	2053	.	-	0	ID=ACANDFIF_01581;eC_number=2.4.99.12;Name=waaA;db_xref=COG:COG1519;gene=waaA;inference=ab initio prediction:Prodigal:002006,similar to AA sequence:UniProtKB:P0AC75;locus_tag=ACANDFIF_01581;product=3-deoxy-D-manno-octulosonic acid transferase
NZ_CABFPH010000016.1	Prodigal:002006	CDS	2050	2793	.	-	0	ID=ACANDFIF_01582;inference=ab initio prediction:Prodigal:002006;locus_tag=ACANDFIF_01582;product=hypothetical protein
NZ_CABFPH010000016.1	Prodigal:002006	CDS	3002	3532	.	+	0	ID=ACANDFIF_01583;inference=ab initio prediction:Prodigal:002006;locus_tag=ACANDFIF_01583;product=hypothetical protein
NZ_CABFPH010000016.1	Prodigal:002006	CDS	3593	4510	.	+	0	ID=ACANDFIF_01584;eC_number=3.1.4.53;Name=cpdA_2;gene=cpdA_2;inference=ab initio prediction:Prodigal:002006,protein motif:HAMAP:MF_00905;locus_tag=ACANDFIF_01584;product=3'%2C5'-cyclic adenosine monophosphate phosphodiesterase CpdA
NZ_CABFPH010000016.1	Prodigal:002006	CDS	4536	4694	.	-	0	ID=ACANDFIF_01585;inference=ab initio prediction:Prodigal:002006;locus_tag=ACANDFIF_01585;product=hypothetical protein
NZ_CABFPH010000016.1	Prodigal:002006	CDS	5019	6575	.	-	0	ID=ACANDFIF_01586;eC_number=2.2.1.6;Name=ilvX;db_xref=COG:COG0028;gene=ilvX;inference=ab initio prediction:Prodigal:002006,similar to AA sequence:UniProtKB:O53554;locus_tag=ACANDFIF_01586;product=Putative acetolactate synthase large subunit IlvX
NZ_CABFPH010000016.1	Prodigal:002006	CDS	6819	8222	.	+	0	ID=ACANDFIF_01587;eC_number=3.5.1.4;Name=amiD_1;db_xref=COG:COG0154;gene=amiD_1;inference=ab initio prediction:Prodigal:002006,similar to AA sequence:UniProtKB:P9WQ93;locus_tag=ACANDFIF_01587;product=Putative amidase AmiD
NZ_CABFPH010000016.1	Prodigal:002006	CDS	8241	8906	.	+	0	ID=ACANDFIF_01588;eC_number=4.2.1.84;inference=ab initio prediction:Prodigal:002006,similar to AA sequence:UniProtKB:P29378;locus_tag=ACANDFIF_01588;product=Low-molecular weight cobalt-containing nitrile hydratase subunit alpha
NZ_CABFPH010000016.1	Prodigal:002006	CDS	8903	9568	.	+	0	ID=ACANDFIF_01589;eC_number=4.2.1.84;inference=ab initio prediction:Prodigal:002006,similar to AA sequence:UniProtKB:P29379;locus_tag=ACANDFIF_01589;product=Low-molecular weight cobalt-containing nitrile hydratase subunit beta
NZ_CABFPH010000016.1	Prodigal:002006	CDS	9565	9885	.	+	0	ID=ACANDFIF_01590;inference=ab initio prediction:Prodigal:002006;locus_tag=ACANDFIF_01590;product=hypothetical protein
NZ_CABFPH010000016.1	Prodigal:002006	CDS	9889	12222	.	-	0	ID=ACANDFIF_01591;Name=yhgF;db_xref=COG:COG2183;gene=yhgF;inference=ab initio prediction:Prodigal:002006,similar to AA sequence:UniProtKB:P46837;locus_tag=ACANDFIF_01591;product=Protein YhgF
NZ_CABFPH010000016.1	Prodigal:002006	CDS	12285	12803	.	-	0	ID=ACANDFIF_01592;Name=crtK-2_1;db_xref=COG:COG3476;gene=crtK-2_1;inference=ab initio prediction:Prodigal:002006,similar to AA sequence:UniProtKB:Q8KBX2;locus_tag=ACANDFIF_01592;product=Tryptophan-rich protein TspO
NZ_CABFPH010000016.1	Prodigal:002006	CDS	12942	14138	.	+	0	ID=ACANDFIF_01593;eC_number=2.5.1.48;Name=metB_1;db_xref=COG:COG0626;gene=metB_1;inference=ab initio prediction:Prodigal:002006,similar to AA sequence:UniProtKB:P9WGB7;locus_tag=ACANDFIF_01593;product=Cystathionine gamma-synthase
NZ_CABFPH010000016.1	Prodigal:002006	CDS	14168	15967	.	-	0	ID=ACANDFIF_01594;inference=ab initio prediction:Prodigal:002006;locus_tag=ACANDFIF_01594;product=hypothetical protein
NZ_CABFPH010000016.1	Prodigal:002006	CDS	16103	16900	.	+	0	ID=ACANDFIF_01595;eC_number=1.17.1.8;Name=dapB;db_xref=COG:COG0289;gene=dapB;inference=ab initio prediction:Prodigal:002006,similar to AA sequence:UniProtKB:Q6G2G3;locus_tag=ACANDFIF_01595;product=4-hydroxy-tetrahydrodipicolinate reductase
NZ_CABFPH010000016.1	Prodigal:002006	CDS	17006	17638	.	+	0	ID=ACANDFIF_01596;eC_number=5.4.2.11;Name=gpmA_3;gene=gpmA_3;inference=ab initio prediction:Prodigal:002006,similar to AA sequence:UniProtKB:B4RIY7;locus_tag=ACANDFIF_01596;product=2%2C3-bisphosphoglycerate-dependent phosphoglycerate mutase
NZ_CABFPH010000016.1	Prodigal:002006	CDS	17731	18297	.	+	0	ID=ACANDFIF_01597;eC_number=1.14.11.33;Name=alkB;db_xref=COG:COG3145;gene=alkB;inference=ab initio prediction:Prodigal:002006,similar to AA sequence:UniProtKB:P05050;locus_tag=ACANDFIF_01597;product=Alpha-ketoglutarate-dependent dioxygenase AlkB
NZ_CABFPH010000016.1	Prodigal:002006	CDS	18377	19369	.	+	0	ID=ACANDFIF_01598;inference=ab initio prediction:Prodigal:002006;locus_tag=ACANDFIF_01598;product=hypothetical protein
NZ_CABFPH010000016.1	Prodigal:002006	CDS	19642	20934	.	-	0	ID=ACANDFIF_01599;Name=oxlT_1;gene=oxlT_1;inference=ab initio prediction:Prodigal:002006,similar to AA sequence:UniProtKB:Q51330;locus_tag=ACANDFIF_01599;product=Oxalate:formate antiporter
NZ_CABFPH010000016.1	Prodigal:002006	CDS	21193	22497	.	-	0	ID=ACANDFIF_01600;eC_number=1.1.1.369;Name=iolG;gene=iolG;inference=ab initio prediction:Prodigal:002006,protein motif:HAMAP:MF_01671;locus_tag=ACANDFIF_01600;product=Inositol 2-dehydrogenase/D-chiro-inositol 3-dehydrogenase
NZ_CABFPH010000016.1	Prodigal:002006	CDS	22588	23346	.	-	0	ID=ACANDFIF_01601;inference=ab initio prediction:Prodigal:002006;locus_tag=ACANDFIF_01601;product=hypothetical protein
NZ_CABFPH010000016.1	Prodigal:002006	CDS	23357	23872	.	-	0	ID=ACANDFIF_01602;inference=ab initio prediction:Prodigal:002006;locus_tag=ACANDFIF_01602;product=hypothetical protein
NZ_CABFPH010000016.1	Prodigal:002006	CDS	23902	25005	.	-	0	ID=ACANDFIF_01603;eC_number=4.1.99.14;Name=splB;db_xref=COG:COG1533;gene=splB;inference=ab initio prediction:Prodigal:002006,similar to AA sequence:UniProtKB:P37956;locus_tag=ACANDFIF_01603;product=Spore photoproduct lyase
NZ_CABFPH010000016.1	Prodigal:002006	CDS	25078	26028	.	+	0	ID=ACANDFIF_01604;inference=ab initio prediction:Prodigal:002006;locus_tag=ACANDFIF_01604;product=hypothetical protein
NZ_CABFPH010000016.1	Prodigal:002006	CDS	26021	26248	.	-	0	ID=ACANDFIF_01605;inference=ab initio prediction:Prodigal:002006;locus_tag=ACANDFIF_01605;product=hypothetical protein
NZ_CABFPH010000016.1	Prodigal:002006	CDS	26428	27405	.	+	0	ID=ACANDFIF_01606;eC_number=1.8.5.7;Name=yqjG;db_xref=COG:COG0435;gene=yqjG;inference=ab initio prediction:Prodigal:002006,similar to AA sequence:UniProtKB:P42620;locus_tag=ACANDFIF_01606;product=Glutathionyl-hydroquinone reductase YqjG
NZ_CABFPH010000016.1	Prodigal:002006	CDS	27453	27944	.	+	0	ID=ACANDFIF_01607;inference=ab initio prediction:Prodigal:002006;locus_tag=ACANDFIF_01607;product=hypothetical protein
NZ_CABFPH010000016.1	Prodigal:002006	CDS	28091	29005	.	+	0	ID=ACANDFIF_01608;Name=cnoX;db_xref=COG:COG3118;gene=cnoX;inference=ab initio prediction:Prodigal:002006,similar to AA sequence:UniProtKB:P77395;locus_tag=ACANDFIF_01608;product=Chaperedoxin
NZ_CABFPH010000016.1	Prodigal:002006	CDS	29034	29702	.	+	0	ID=ACANDFIF_01609;eC_number=3.4.21.53;Name=lon2;db_xref=COG:COG0466;gene=lon2;inference=ab initio prediction:Prodigal:002006,similar to AA sequence:UniProtKB:P36774;locus_tag=ACANDFIF_01609;product=Lon protease 2
NZ_CABFPH010000016.1	Prodigal:002006	CDS	29727	29933	.	+	0	ID=ACANDFIF_01610;inference=ab initio prediction:Prodigal:002006;locus_tag=ACANDFIF_01610;product=hypothetical protein
NZ_CABFPH010000016.1	Prodigal:002006	CDS	29988	30629	.	-	0	ID=ACANDFIF_01611;eC_number=4.-.-.-;Name=ycaC_1;db_xref=COG:COG1335;gene=ycaC_1;inference=ab initio prediction:Prodigal:002006,similar to AA sequence:UniProtKB:P21367;locus_tag=ACANDFIF_01611;product=putative hydrolase YcaC
NZ_CABFPH010000016.1	Prodigal:002006	CDS	30799	31188	.	-	0	ID=ACANDFIF_01612;inference=ab initio prediction:Prodigal:002006;locus_tag=ACANDFIF_01612;product=hypothetical protein
NZ_CABFPH010000016.1	Prodigal:002006	CDS	31295	32161	.	+	0	ID=ACANDFIF_01613;Name=hdfR_4;gene=hdfR_4;inference=ab initio prediction:Prodigal:002006,protein motif:HAMAP:MF_01233;locus_tag=ACANDFIF_01613;product=HTH-type transcriptional regulator HdfR
NZ_CABFPH010000016.1	Prodigal:002006	CDS	32402	32797	.	+	0	ID=ACANDFIF_01614;inference=ab initio prediction:Prodigal:002006;locus_tag=ACANDFIF_01614;product=hypothetical protein
NZ_CABFPH010000016.1	Prodigal:002006	CDS	32918	33277	.	-	0	ID=ACANDFIF_01615;inference=ab initio prediction:Prodigal:002006;locus_tag=ACANDFIF_01615;product=hypothetical protein
NZ_CABFPH010000016.1	Prodigal:002006	CDS	33318	35498	.	-	0	ID=ACANDFIF_01616;eC_number=3.6.4.-;Name=priA;db_xref=COG:COG1198;gene=priA;inference=ab initio prediction:Prodigal:002006,similar to AA sequence:UniProtKB:P17888;locus_tag=ACANDFIF_01616;product=Primosomal protein N'
NZ_CABFPH010000016.1	Prodigal:002006	CDS	35570	36748	.	-	0	ID=ACANDFIF_01617;Name=hcaT_2;gene=hcaT_2;inference=ab initio prediction:Prodigal:002006,similar to AA sequence:UniProtKB:Q47142;locus_tag=ACANDFIF_01617;product=putative 3-phenylpropionic acid transporter
NZ_CABFPH010000016.1	Prodigal:002006	CDS	36866	37903	.	+	0	ID=ACANDFIF_01618;eC_number=7.2.2.7;Name=fbpC;gene=fbpC;inference=ab initio prediction:Prodigal:002006,similar to AA sequence:UniProtKB:Q5FA19;locus_tag=ACANDFIF_01618;product=Fe(3+) ions import ATP-binding protein FbpC
NZ_CABFPH010000016.1	Prodigal:002006	CDS	38021	39046	.	+	0	ID=ACANDFIF_01619;Name=futA1;gene=futA1;inference=ab initio prediction:Prodigal:002006,similar to AA sequence:UniProtKB:P72827;locus_tag=ACANDFIF_01619;product=Iron uptake protein A1
NZ_CABFPH010000016.1	Prodigal:002006	CDS	39127	39345	.	-	0	ID=ACANDFIF_01620;inference=ab initio prediction:Prodigal:002006;locus_tag=ACANDFIF_01620;product=hypothetical protein
NZ_CABFPH010000016.1	Prodigal:002006	CDS	39421	40413	.	-	0	ID=ACANDFIF_01621;Name=ribF;db_xref=COG:COG0196;gene=ribF;inference=ab initio prediction:Prodigal:002006,similar to AA sequence:UniProtKB:P0AG40;locus_tag=ACANDFIF_01621;product=Bifunctional riboflavin kinase/FMN adenylyltransferase
NZ_CABFPH010000016.1	Prodigal:002006	CDS	40718	41101	.	+	0	ID=ACANDFIF_01622;Name=cheY_1;db_xref=COG:COG0784;gene=cheY_1;inference=ab initio prediction:Prodigal:002006,similar to AA sequence:UniProtKB:P0AE67;locus_tag=ACANDFIF_01622;product=Chemotaxis protein CheY
NZ_CABFPH010000016.1	Prodigal:002006	CDS	41271	41807	.	+	0	ID=ACANDFIF_01623;inference=ab initio prediction:Prodigal:002006;locus_tag=ACANDFIF_01623;product=hypothetical protein
NZ_CABFPH010000016.1	Prodigal:002006	CDS	41919	42701	.	+	0	ID=ACANDFIF_01624;inference=ab initio prediction:Prodigal:002006;locus_tag=ACANDFIF_01624;product=hypothetical protein
NZ_CABFPH010000016.1	Prodigal:002006	CDS	42799	43452	.	+	0	ID=ACANDFIF_01625;Name=sigF_1;gene=sigF_1;inference=ab initio prediction:Prodigal:002006,similar to AA sequence:UniProtKB:A0A0H3CCX2;locus_tag=ACANDFIF_01625;product=ECF RNA polymerase sigma factor SigF
NZ_CABFPH010000016.1	Prodigal:002006	CDS	43456	44109	.	+	0	ID=ACANDFIF_01626;inference=ab initio prediction:Prodigal:002006;locus_tag=ACANDFIF_01626;product=hypothetical protein
NZ_CABFPH010000016.1	Prodigal:002006	CDS	44114	44629	.	-	0	ID=ACANDFIF_01627;inference=ab initio prediction:Prodigal:002006;locus_tag=ACANDFIF_01627;product=hypothetical protein
NZ_CABFPH010000016.1	Prodigal:002006	CDS	44825	47155	.	+	0	ID=ACANDFIF_01628;eC_number=2.4.1.129;Name=mtgA_1;gene=mtgA_1;inference=ab initio prediction:Prodigal:002006,protein motif:HAMAP:MF_00766;locus_tag=ACANDFIF_01628;product=Biosynthetic peptidoglycan transglycosylase
NZ_CABFPH010000016.1	Prodigal:002006	CDS	47163	47843	.	+	0	ID=ACANDFIF_01629;inference=ab initio prediction:Prodigal:002006;locus_tag=ACANDFIF_01629;product=hypothetical protein
NZ_CABFPH010000016.1	Prodigal:002006	CDS	47840	48439	.	+	0	ID=ACANDFIF_01630;inference=ab initio prediction:Prodigal:002006;locus_tag=ACANDFIF_01630;product=hypothetical protein
NZ_CABFPH010000016.1	Prodigal:002006	CDS	48546	48959	.	+	0	ID=ACANDFIF_01631;inference=ab initio prediction:Prodigal:002006;locus_tag=ACANDFIF_01631;product=hypothetical protein
NZ_CABFPH010000016.1	Prodigal:002006	CDS	49064	50119	.	+	0	ID=ACANDFIF_01632;eC_number=2.5.1.47;Name=cysK_1;gene=cysK_1;inference=ab initio prediction:Prodigal:002006,similar to AA sequence:UniProtKB:P63871;locus_tag=ACANDFIF_01632;product=Cysteine synthase
NZ_CABFPH010000016.1	Prodigal:002006	CDS	50234	50389	.	+	0	ID=ACANDFIF_01633;inference=ab initio prediction:Prodigal:002006;locus_tag=ACANDFIF_01633;product=hypothetical protein
NZ_CABFPH010000016.1	Prodigal:002006	CDS	50443	51876	.	-	0	ID=ACANDFIF_01634;inference=ab initio prediction:Prodigal:002006;locus_tag=ACANDFIF_01634;product=hypothetical protein
NZ_CABFPH010000016.1	Prodigal:002006	CDS	52094	57412	.	+	0	ID=ACANDFIF_01635;Name=yfhM;db_xref=COG:COG2373;gene=yfhM;inference=ab initio prediction:Prodigal:002006,similar to AA sequence:UniProtKB:P76578;locus_tag=ACANDFIF_01635;product=Alpha-2-macroglobulin
NZ_CABFPH010000016.1	Prodigal:002006	CDS	57660	59720	.	+	0	ID=ACANDFIF_01636;eC_number=2.4.1.129;Name=mtgA_2;gene=mtgA_2;inference=ab initio prediction:Prodigal:002006,protein motif:HAMAP:MF_00766;locus_tag=ACANDFIF_01636;product=Biosynthetic peptidoglycan transglycosylase
NZ_CABFPH010000016.1	Prodigal:002006	CDS	59934	60977	.	+	0	ID=ACANDFIF_01637;eC_number=1.11.1.5;Name=ccp;db_xref=COG:COG1858;gene=ccp;inference=ab initio prediction:Prodigal:002006,similar to AA sequence:UniProtKB:P55929;locus_tag=ACANDFIF_01637;product=Cytochrome c551 peroxidase
NZ_CABFPH010000016.1	Prodigal:002006	CDS	61055	61216	.	-	0	ID=ACANDFIF_01638;inference=ab initio prediction:Prodigal:002006;locus_tag=ACANDFIF_01638;product=hypothetical protein
NZ_CABFPH010000016.1	Prodigal:002006	CDS	61456	62514	.	+	0	ID=ACANDFIF_01639;inference=ab initio prediction:Prodigal:002006;locus_tag=ACANDFIF_01639;product=hypothetical protein
NZ_CABFPH010000016.1	Prodigal:002006	CDS	62552	63262	.	-	0	ID=ACANDFIF_01640;inference=ab initio prediction:Prodigal:002006,similar to AA sequence:UniProtKB:P0AEY1;locus_tag=ACANDFIF_01640;note=UPF0056 inner membrane protein MarC;product=hypothetical protein
NZ_CABFPH010000016.1	Prodigal:002006	CDS	63356	64090	.	-	0	ID=ACANDFIF_01641;inference=ab initio prediction:Prodigal:002006;locus_tag=ACANDFIF_01641;product=hypothetical protein
NZ_CABFPH010000016.1	Prodigal:002006	CDS	64273	65043	.	+	0	ID=ACANDFIF_01642;eC_number=3.1.2.6;Name=gloB_1;db_xref=COG:COG0491;gene=gloB_1;inference=ab initio prediction:Prodigal:002006,similar to AA sequence:UniProtKB:Q8ZRM2;locus_tag=ACANDFIF_01642;product=Hydroxyacylglutathione hydrolase
NZ_CABFPH010000016.1	Prodigal:002006	CDS	65398	65973	.	+	0	ID=ACANDFIF_01643;Name=slmA_2;gene=slmA_2;inference=ab initio prediction:Prodigal:002006,protein motif:HAMAP:MF_01839;locus_tag=ACANDFIF_01643;product=Nucleoid occlusion factor SlmA
NZ_CABFPH010000016.1	Prodigal:002006	CDS	66413	67375	.	+	0	ID=ACANDFIF_01644;eC_number=1.1.1.37;Name=mdh;db_xref=COG:COG0039;gene=mdh;inference=ab initio prediction:Prodigal:002006,similar to AA sequence:UniProtKB:A9W386;locus_tag=ACANDFIF_01644;product=Malate dehydrogenase
NZ_CABFPH010000016.1	Prodigal:002006	CDS	67471	68667	.	+	0	ID=ACANDFIF_01645;eC_number=6.2.1.5;Name=sucC_1;db_xref=COG:COG0045;gene=sucC_1;inference=ab initio prediction:Prodigal:002006,similar to AA sequence:UniProtKB:P80886;locus_tag=ACANDFIF_01645;product=Succinate--CoA ligase [ADP-forming] subunit beta
NZ_CABFPH010000016.1	Prodigal:002006	CDS	68672	69556	.	+	0	ID=ACANDFIF_01646;eC_number=6.2.1.5;Name=sucD_1;db_xref=COG:COG0074;gene=sucD_1;inference=ab initio prediction:Prodigal:002006,similar to AA sequence:UniProtKB:P0AGE9;locus_tag=ACANDFIF_01646;product=Succinate--CoA ligase [ADP-forming] subunit alpha
NZ_CABFPH010000016.1	Prodigal:002006	CDS	69751	72735	.	+	0	ID=ACANDFIF_01647;eC_number=1.2.4.2;Name=sucA;db_xref=COG:COG0567;gene=sucA;inference=ab initio prediction:Prodigal:002006,similar to AA sequence:UniProtKB:P0AFG3;locus_tag=ACANDFIF_01647;product=2-oxoglutarate dehydrogenase E1 component
NZ_CABFPH010000016.1	Prodigal:002006	CDS	72759	73061	.	+	0	ID=ACANDFIF_01648;inference=ab initio prediction:Prodigal:002006;locus_tag=ACANDFIF_01648;product=hypothetical protein
NZ_CABFPH010000016.1	Prodigal:002006	CDS	73110	74408	.	+	0	ID=ACANDFIF_01649;eC_number=2.3.1.61;Name=sucB;db_xref=COG:COG0508;gene=sucB;inference=ab initio prediction:Prodigal:002006,similar to AA sequence:UniProtKB:P0AFG6;locus_tag=ACANDFIF_01649;product=Dihydrolipoyllysine-residue succinyltransferase component of 2-oxoglutarate dehydrogenase complex
NZ_CABFPH010000016.1	Prodigal:002006	CDS	74428	75183	.	+	0	ID=ACANDFIF_01650;eC_number=1.-.-.-;Name=ygfF;gene=ygfF;inference=ab initio prediction:Prodigal:002006,similar to AA sequence:UniProtKB:P52037;locus_tag=ACANDFIF_01650;product=putative oxidoreductase YgfF
NZ_CABFPH010000016.1	Prodigal:002006	CDS	75253	76656	.	+	0	ID=ACANDFIF_01651;eC_number=1.8.1.4;Name=lpd3;db_xref=COG:COG1249;gene=lpd3;inference=ab initio prediction:Prodigal:002006,similar to AA sequence:UniProtKB:P31046;locus_tag=ACANDFIF_01651;product=Dihydrolipoyl dehydrogenase 3
NZ_CABFPH010000016.1	Prodigal:002006	CDS	77579	77761	.	-	0	ID=ACANDFIF_01652;inference=ab initio prediction:Prodigal:002006;locus_tag=ACANDFIF_01652;product=hypothetical protein
NZ_CABFPH010000017.1	Prodigal:002006	CDS	500	1609	.	+	0	ID=ACANDFIF_01653;inference=ab initio prediction:Prodigal:002006;locus_tag=ACANDFIF_01653;product=hypothetical protein
NZ_CABFPH010000017.1	Prodigal:002006	CDS	1623	2219	.	-	0	ID=ACANDFIF_01654;eC_number=3.1.26.4;Name=rnhB;db_xref=COG:COG0164;gene=rnhB;inference=ab initio prediction:Prodigal:002006,similar to AA sequence:UniProtKB:P10442;locus_tag=ACANDFIF_01654;product=Ribonuclease HII
NZ_CABFPH010000017.1	Prodigal:002006	CDS	2269	3336	.	-	0	ID=ACANDFIF_01655;eC_number=2.4.1.-;Name=mgtA;db_xref=COG:COG0438;gene=mgtA;inference=ab initio prediction:Prodigal:002006,similar to AA sequence:UniProtKB:P9WMY5;locus_tag=ACANDFIF_01655;product=GDP-mannose-dependent alpha-mannosyltransferase
NZ_CABFPH010000017.1	Prodigal:002006	CDS	3333	4160	.	-	0	ID=ACANDFIF_01656;eC_number=3.6.1.54;Name=lpxH;gene=lpxH;inference=ab initio prediction:Prodigal:002006,protein motif:HAMAP:MF_00575;locus_tag=ACANDFIF_01656;product=UDP-2%2C3-diacylglucosamine hydrolase
NZ_CABFPH010000017.1	Prodigal:002006	CDS	4710	5918	.	+	0	ID=ACANDFIF_01657;eC_number=2.6.1.45;Name=sgaA;db_xref=COG:COG0075;gene=sgaA;inference=ab initio prediction:Prodigal:002006,similar to AA sequence:UniProtKB:P55819;locus_tag=ACANDFIF_01657;product=Serine--glyoxylate aminotransferase
NZ_CABFPH010000017.1	Prodigal:002006	CDS	6113	7057	.	+	0	ID=ACANDFIF_01658;eC_number=1.1.1.29;Name=hprA;db_xref=COG:COG1052;gene=hprA;inference=ab initio prediction:Prodigal:002006,similar to AA sequence:UniProtKB:Q59516;locus_tag=ACANDFIF_01658;product=Glycerate dehydrogenase
NZ_CABFPH010000017.1	Prodigal:002006	CDS	7225	8085	.	+	0	ID=ACANDFIF_01659;Name=mtdA;gene=mtdA;inference=ab initio prediction:Prodigal:002006,similar to AA sequence:UniProtKB:P55818;locus_tag=ACANDFIF_01659;product=Bifunctional protein MdtA
NZ_CABFPH010000017.1	Prodigal:002006	CDS	8095	8721	.	+	0	ID=ACANDFIF_01660;eC_number=3.5.4.9;Name=fchA;db_xref=COG:COG3404;gene=fchA;inference=ab initio prediction:Prodigal:002006,similar to AA sequence:UniProtKB:Q49135;locus_tag=ACANDFIF_01660;product=Methenyltetrahydrofolate cyclohydrolase
NZ_CABFPH010000017.1	Prodigal:002006	CDS	9178	10365	.	+	0	ID=ACANDFIF_01661;eC_number=6.2.1.5;Name=sucC_2;db_xref=COG:COG0045;gene=sucC_2;inference=ab initio prediction:Prodigal:002006,similar to AA sequence:UniProtKB:P80886;locus_tag=ACANDFIF_01661;product=Succinate--CoA ligase [ADP-forming] subunit beta
NZ_CABFPH010000017.1	Prodigal:002006	CDS	10386	11276	.	+	0	ID=ACANDFIF_01662;eC_number=6.2.1.5;Name=sucD_2;db_xref=COG:COG0074;gene=sucD_2;inference=ab initio prediction:Prodigal:002006,similar to AA sequence:UniProtKB:P0AGE9;locus_tag=ACANDFIF_01662;product=Succinate--CoA ligase [ADP-forming] subunit alpha
NZ_CABFPH010000017.1	Prodigal:002006	CDS	11524	14286	.	+	0	ID=ACANDFIF_01663;eC_number=4.1.1.31;Name=ppc_1;db_xref=COG:COG2352;gene=ppc_1;inference=ab initio prediction:Prodigal:002006,similar to AA sequence:UniProtKB:Q59757;locus_tag=ACANDFIF_01663;product=Phosphoenolpyruvate carboxylase
NZ_CABFPH010000017.1	Prodigal:002006	CDS	14520	15488	.	+	0	ID=ACANDFIF_01664;eC_number=4.1.3.24;Name=mcl1;db_xref=COG:COG2301;gene=mcl1;inference=ab initio prediction:Prodigal:002006,similar to AA sequence:UniProtKB:Q3J5L6;locus_tag=ACANDFIF_01664;product=L-malyl-CoA/beta-methylmalyl-CoA lyase
NZ_CABFPH010000017.1	Prodigal:002006	CDS	15606	15908	.	+	0	ID=ACANDFIF_01665;inference=ab initio prediction:Prodigal:002006;locus_tag=ACANDFIF_01665;product=hypothetical protein
NZ_CABFPH010000017.1	Prodigal:002006	CDS	16009	16443	.	+	0	ID=ACANDFIF_01666;inference=ab initio prediction:Prodigal:002006;locus_tag=ACANDFIF_01666;product=hypothetical protein
NZ_CABFPH010000017.1	Prodigal:002006	CDS	16512	16688	.	+	0	ID=ACANDFIF_01667;inference=ab initio prediction:Prodigal:002006;locus_tag=ACANDFIF_01667;product=hypothetical protein
NZ_CABFPH010000017.1	Prodigal:002006	CDS	16780	18264	.	-	0	ID=ACANDFIF_01668;Name=bicA;db_xref=COG:COG0659;gene=bicA;inference=ab initio prediction:Prodigal:002006,similar to AA sequence:UniProtKB:Q14SY0;locus_tag=ACANDFIF_01668;product=Bicarbonate transporter BicA
NZ_CABFPH010000017.1	Prodigal:002006	CDS	18475	20910	.	-	0	ID=ACANDFIF_01669;db_xref=COG:COG2199;inference=ab initio prediction:Prodigal:002006,similar to AA sequence:UniProtKB:Q9ABX9;locus_tag=ACANDFIF_01669;product=putative signaling protein
NZ_CABFPH010000017.1	Prodigal:002006	CDS	21342	22985	.	-	0	ID=ACANDFIF_01670;inference=ab initio prediction:Prodigal:002006;locus_tag=ACANDFIF_01670;product=hypothetical protein
NZ_CABFPH010000017.1	Prodigal:002006	CDS	22982	23410	.	-	0	ID=ACANDFIF_01671;inference=ab initio prediction:Prodigal:002006;locus_tag=ACANDFIF_01671;product=hypothetical protein
NZ_CABFPH010000017.1	Prodigal:002006	CDS	23722	25716	.	+	0	ID=ACANDFIF_01672;inference=ab initio prediction:Prodigal:002006;locus_tag=ACANDFIF_01672;product=hypothetical protein
NZ_CABFPH010000017.1	Prodigal:002006	CDS	26359	27678	.	+	0	ID=ACANDFIF_01673;inference=ab initio prediction:Prodigal:002006;locus_tag=ACANDFIF_01673;product=hypothetical protein
NZ_CABFPH010000017.1	Prodigal:002006	CDS	27977	28186	.	+	0	ID=ACANDFIF_01674;inference=ab initio prediction:Prodigal:002006;locus_tag=ACANDFIF_01674;product=hypothetical protein
NZ_CABFPH010000017.1	Prodigal:002006	CDS	28189	30561	.	+	0	ID=ACANDFIF_01675;eC_number=2.7.13.3;Name=rcsC_15;gene=rcsC_15;inference=ab initio prediction:Prodigal:002006,protein motif:HAMAP:MF_00979;locus_tag=ACANDFIF_01675;product=Sensor histidine kinase RcsC
NZ_CABFPH010000017.1	Prodigal:002006	CDS	30823	33486	.	+	0	ID=ACANDFIF_01676;eC_number=1.2.4.1;Name=aceE_1;db_xref=COG:COG2609;gene=aceE_1;inference=ab initio prediction:Prodigal:002006,similar to AA sequence:UniProtKB:P0AFG8;locus_tag=ACANDFIF_01676;product=Pyruvate dehydrogenase E1 component
NZ_CABFPH010000017.1	Prodigal:002006	CDS	33608	34891	.	+	0	ID=ACANDFIF_01677;eC_number=2.3.1.12;Name=aceF;db_xref=COG:COG0508;gene=aceF;inference=ab initio prediction:Prodigal:002006,similar to AA sequence:UniProtKB:P06959;locus_tag=ACANDFIF_01677;product=Dihydrolipoyllysine-residue acetyltransferase component of pyruvate dehydrogenase complex
NZ_CABFPH010000017.1	Prodigal:002006	CDS	34935	36788	.	+	0	ID=ACANDFIF_01678;eC_number=1.6.1.1;Name=sthA;gene=sthA;inference=ab initio prediction:Prodigal:002006,protein motif:HAMAP:MF_00247;locus_tag=ACANDFIF_01678;product=Soluble pyridine nucleotide transhydrogenase
NZ_CABFPH010000017.1	Prodigal:002006	CDS	37124	37477	.	+	0	ID=ACANDFIF_01679;inference=ab initio prediction:Prodigal:002006;locus_tag=ACANDFIF_01679;product=hypothetical protein
NZ_CABFPH010000017.1	Prodigal:002006	CDS	37537	39282	.	+	0	ID=ACANDFIF_01680;eC_number=1.18.1.2;inference=ab initio prediction:Prodigal:002006,protein motif:HAMAP:MF_01685;locus_tag=ACANDFIF_01680;product=Ferredoxin--NADP reductase
NZ_CABFPH010000017.1	Prodigal:002006	CDS	39310	39543	.	+	0	ID=ACANDFIF_01681;eC_number=7.1.1.-;Name=ndhI;gene=ndhI;inference=ab initio prediction:Prodigal:002006,protein motif:HAMAP:MF_01351;locus_tag=ACANDFIF_01681;product=NAD(P)H-quinone oxidoreductase subunit I%2C chloroplastic
NZ_CABFPH010000017.1	Prodigal:002006	CDS	39549	40508	.	+	0	ID=ACANDFIF_01682;inference=ab initio prediction:Prodigal:002006;locus_tag=ACANDFIF_01682;product=hypothetical protein
NZ_CABFPH010000017.1	Prodigal:002006	CDS	40717	41493	.	+	0	ID=ACANDFIF_01683;Name=crp_2;db_xref=COG:COG0664;gene=crp_2;inference=ab initio prediction:Prodigal:002006,similar to AA sequence:UniProtKB:P9WMH3;locus_tag=ACANDFIF_01683;product=CRP-like cAMP-activated global transcriptional regulator
NZ_CABFPH010000017.1	Prodigal:002006	CDS	41656	43071	.	+	0	ID=ACANDFIF_01684;inference=ab initio prediction:Prodigal:002006;locus_tag=ACANDFIF_01684;product=hypothetical protein
NZ_CABFPH010000017.1	Prodigal:002006	CDS	43076	43966	.	+	0	ID=ACANDFIF_01685;inference=ab initio prediction:Prodigal:002006;locus_tag=ACANDFIF_01685;product=hypothetical protein
NZ_CABFPH010000017.1	Prodigal:002006	CDS	44056	44916	.	+	0	ID=ACANDFIF_01686;eC_number=7.6.2.8;Name=btuD_5;gene=btuD_5;inference=ab initio prediction:Prodigal:002006,protein motif:HAMAP:MF_01005;locus_tag=ACANDFIF_01686;product=Vitamin B12 import ATP-binding protein BtuD
NZ_CABFPH010000017.1	Prodigal:002006	CDS	45017	45355	.	+	0	ID=ACANDFIF_01687;Name=fdxA_1;db_xref=COG:COG1146;gene=fdxA_1;inference=ab initio prediction:Prodigal:002006,similar to AA sequence:UniProtKB:D5AP15;locus_tag=ACANDFIF_01687;product=Ferredoxin-2
NZ_CABFPH010000017.1	Prodigal:002006	CDS	45382	46155	.	+	0	ID=ACANDFIF_01688;eC_number=1.18.1.2;Name=fpr_1;db_xref=COG:COG1018;gene=fpr_1;inference=ab initio prediction:Prodigal:002006,similar to AA sequence:UniProtKB:Q44532;locus_tag=ACANDFIF_01688;product=Ferredoxin--NADP reductase
NZ_CABFPH010000017.1	Prodigal:002006	CDS	46576	47598	.	+	0	ID=ACANDFIF_01689;inference=ab initio prediction:Prodigal:002006;locus_tag=ACANDFIF_01689;product=hypothetical protein
NZ_CABFPH010000017.1	Prodigal:002006	CDS	47667	47879	.	+	0	ID=ACANDFIF_01690;db_xref=COG:COG3360;inference=ab initio prediction:Prodigal:002006,similar to AA sequence:UniProtKB:A1WUH0;locus_tag=ACANDFIF_01690;product=Dodecin
NZ_CABFPH010000017.1	Prodigal:002006	CDS	47941	48849	.	+	0	ID=ACANDFIF_01691;Name=gltR_1;db_xref=COG:COG0583;gene=gltR_1;inference=ab initio prediction:Prodigal:002006,similar to AA sequence:UniProtKB:P94501;locus_tag=ACANDFIF_01691;product=HTH-type transcriptional regulator GltR
NZ_CABFPH010000017.1	Prodigal:002006	CDS	49002	49742	.	+	0	ID=ACANDFIF_01692;eC_number=3.5.2.9;Name=pxpB;db_xref=COG:COG2049;gene=pxpB;inference=ab initio prediction:Prodigal:002006,similar to AA sequence:UniProtKB:P60495;locus_tag=ACANDFIF_01692;product=5-oxoprolinase subunit B
NZ_CABFPH010000017.1	Prodigal:002006	CDS	49739	50755	.	+	0	ID=ACANDFIF_01693;eC_number=3.5.2.9;Name=pxpC_1;db_xref=COG:COG1984;gene=pxpC_1;inference=ab initio prediction:Prodigal:002006,similar to AA sequence:UniProtKB:P75745;locus_tag=ACANDFIF_01693;product=5-oxoprolinase subunit C
NZ_CABFPH010000017.1	Prodigal:002006	CDS	50778	51608	.	+	0	ID=ACANDFIF_01694;eC_number=4.2.1.-;db_xref=COG:COG4336;inference=ab initio prediction:Prodigal:002006,similar to AA sequence:UniProtKB:Q8U919;locus_tag=ACANDFIF_01694;product=Putative hydro-lyase
NZ_CABFPH010000017.1	Prodigal:002006	CDS	51651	52919	.	+	0	ID=ACANDFIF_01695;Name=naiP_2;gene=naiP_2;inference=ab initio prediction:Prodigal:002006,similar to AA sequence:UniProtKB:O34691;locus_tag=ACANDFIF_01695;product=Putative niacin/nicotinamide transporter NaiP
NZ_CABFPH010000017.1	Prodigal:002006	CDS	52935	53696	.	+	0	ID=ACANDFIF_01696;eC_number=3.5.2.9;Name=pxpA_1;db_xref=COG:COG1540;gene=pxpA_1;inference=ab initio prediction:Prodigal:002006,similar to AA sequence:UniProtKB:P42963;locus_tag=ACANDFIF_01696;product=5-oxoprolinase subunit A
NZ_CABFPH010000017.1	Prodigal:002006	CDS	53697	54074	.	-	0	ID=ACANDFIF_01697;inference=ab initio prediction:Prodigal:002006;locus_tag=ACANDFIF_01697;product=hypothetical protein
NZ_CABFPH010000017.1	Prodigal:002006	CDS	54193	55497	.	-	0	ID=ACANDFIF_01698;Name=proP_3;gene=proP_3;inference=ab initio prediction:Prodigal:002006,similar to AA sequence:UniProtKB:P0C0L7;locus_tag=ACANDFIF_01698;product=Proline/betaine transporter
[truncated: 7,095,868 more chars]
