# Supplementary material for: Comprehensive Comparative Genomics and Phenotyping of Methylobacterium Species
Source: Front Microbiol. 2021 Oct 6;12:740610. doi: 10.3389/fmicb.2021.740610 (PMC8561711; doi:10.3389/fmicb.2021.740610)
Supplement: Supplementary file 10 [file Data_Sheet_4.ZIP › Mb_phyllostachyos.gff]

##gff-version 3
##sequence-region FNHS01000039.1 1 4689
##sequence-region FNHS01000019.1 1 97990
##sequence-region FNHS01000026.1 1 40499
##sequence-region FNHS01000018.1 1 105942
##sequence-region FNHS01000015.1 1 174775
##sequence-region FNHS01000013.1 1 214565
##sequence-region FNHS01000020.1 1 87489
##sequence-region FNHS01000012.1 1 228146
##sequence-region FNHS01000017.1 1 114003
##sequence-region FNHS01000016.1 1 115610
##sequence-region FNHS01000046.1 1 1244
##sequence-region FNHS01000001.1 1 541370
##sequence-region FNHS01000002.1 1 518831
##sequence-region FNHS01000003.1 1 388164
##sequence-region FNHS01000014.1 1 211615
##sequence-region FNHS01000004.1 1 380649
##sequence-region FNHS01000045.1 1 1507
##sequence-region FNHS01000005.1 1 368743
##sequence-region FNHS01000006.1 1 342943
##sequence-region FNHS01000038.1 1 8259
##sequence-region FNHS01000010.1 1 277664
##sequence-region FNHS01000043.1 1 1631
##sequence-region FNHS01000008.1 1 305152
##sequence-region FNHS01000007.1 1 327591
##sequence-region FNHS01000027.1 1 36880
##sequence-region FNHS01000009.1 1 287396
##sequence-region FNHS01000023.1 1 72072
##sequence-region FNHS01000024.1 1 50278
##sequence-region FNHS01000011.1 1 252882
##sequence-region FNHS01000041.1 1 2424
##sequence-region FNHS01000025.1 1 43206
##sequence-region FNHS01000022.1 1 80388
##sequence-region FNHS01000030.1 1 30139
##sequence-region FNHS01000028.1 1 35829
##sequence-region FNHS01000021.1 1 81298
##sequence-region FNHS01000036.1 1 13491
##sequence-region FNHS01000029.1 1 35764
##sequence-region FNHS01000031.1 1 29961
##sequence-region FNHS01000035.1 1 18890
##sequence-region FNHS01000032.1 1 25626
##sequence-region FNHS01000033.1 1 20566
##sequence-region FNHS01000034.1 1 19331
##sequence-region FNHS01000037.1 1 11444
##sequence-region FNHS01000040.1 1 3815
##sequence-region FNHS01000042.1 1 1724
##sequence-region FNHS01000047.1 1 1002
##sequence-region FNHS01000044.1 1 1569
FNHS01000039.1	Prodigal:002006	CDS	521	1681	.	+	0	ID=DDPHOLLC_00001;eC_number=2.3.1.89;Name=dapH_1;gene=dapH_1;inference=ab initio prediction:Prodigal:002006,protein motif:HAMAP:MF_01691;locus_tag=DDPHOLLC_00001;product=2%2C3%2C4%2C5-tetrahydropyridine-2%2C6-dicarboxylate N-acetyltransferase
FNHS01000039.1	Prodigal:002006	CDS	2003	2362	.	-	0	ID=DDPHOLLC_00002;inference=ab initio prediction:Prodigal:002006;locus_tag=DDPHOLLC_00002;product=hypothetical protein
FNHS01000039.1	Prodigal:002006	CDS	2502	3011	.	-	0	ID=DDPHOLLC_00003;inference=ab initio prediction:Prodigal:002006;locus_tag=DDPHOLLC_00003;product=hypothetical protein
FNHS01000039.1	Prodigal:002006	CDS	3367	3969	.	+	0	ID=DDPHOLLC_00004;eC_number=2.3.1.-;Name=oatWY;gene=oatWY;inference=ab initio prediction:Prodigal:002006,similar to AA sequence:UniProtKB:Q93S40;locus_tag=DDPHOLLC_00004;product=Polysialic acid O-acetyltransferase
FNHS01000019.1	Prodigal:002006	CDS	208	1146	.	+	0	ID=DDPHOLLC_00005;Name=pcpR_1;gene=pcpR_1;inference=ab initio prediction:Prodigal:002006,similar to AA sequence:UniProtKB:P52679;locus_tag=DDPHOLLC_00005;product=PCP degradation transcriptional activation protein
FNHS01000019.1	Prodigal:002006	CDS	1251	2738	.	-	0	ID=DDPHOLLC_00006;inference=ab initio prediction:Prodigal:002006;locus_tag=DDPHOLLC_00006;product=hypothetical protein
FNHS01000019.1	Prodigal:002006	CDS	2970	4622	.	+	0	ID=DDPHOLLC_00007;eC_number=2.2.1.6;Name=budB;db_xref=COG:COG0028;gene=budB;inference=ab initio prediction:Prodigal:002006,similar to AA sequence:UniProtKB:P27696;locus_tag=DDPHOLLC_00007;product=Acetolactate synthase%2C catabolic
FNHS01000019.1	Prodigal:002006	CDS	4649	5824	.	+	0	ID=DDPHOLLC_00008;eC_number=1.1.1.192;Name=adh1_1;db_xref=COG:COG1454;gene=adh1_1;inference=ab initio prediction:Prodigal:002006,similar to AA sequence:UniProtKB:A4IP64;locus_tag=DDPHOLLC_00008;product=Long-chain-alcohol dehydrogenase 1
FNHS01000019.1	Prodigal:002006	CDS	5977	6807	.	+	0	ID=DDPHOLLC_00009;inference=ab initio prediction:Prodigal:002006;locus_tag=DDPHOLLC_00009;product=hypothetical protein
FNHS01000019.1	Prodigal:002006	CDS	6800	7930	.	+	0	ID=DDPHOLLC_00010;eC_number=2.3.1.-;Name=phaC_1;db_xref=COG:COG3243;gene=phaC_1;inference=ab initio prediction:Prodigal:002006,similar to AA sequence:UniProtKB:P45370;locus_tag=DDPHOLLC_00010;product=Poly(3-hydroxyalkanoate) polymerase subunit PhaC
FNHS01000019.1	Prodigal:002006	CDS	8177	10189	.	+	0	ID=DDPHOLLC_00011;inference=ab initio prediction:Prodigal:002006;locus_tag=DDPHOLLC_00011;product=hypothetical protein
FNHS01000019.1	Prodigal:002006	CDS	10182	11654	.	+	0	ID=DDPHOLLC_00012;eC_number=1.2.1.97;inference=ab initio prediction:Prodigal:002006,similar to AA sequence:UniProtKB:P0DOV9;locus_tag=DDPHOLLC_00012;product=3-sulfolactaldehyde dehydrogenase
FNHS01000019.1	Prodigal:002006	CDS	11902	12186	.	-	0	ID=DDPHOLLC_00013;inference=ab initio prediction:Prodigal:002006;locus_tag=DDPHOLLC_00013;product=hypothetical protein
FNHS01000019.1	Prodigal:002006	CDS	12245	13186	.	-	0	ID=DDPHOLLC_00014;Name=aaeA_1;db_xref=COG:COG1566;gene=aaeA_1;inference=ab initio prediction:Prodigal:002006,similar to AA sequence:UniProtKB:P46482;locus_tag=DDPHOLLC_00014;product=p-hydroxybenzoic acid efflux pump subunit AaeA
FNHS01000019.1	Prodigal:002006	CDS	13183	13392	.	-	0	ID=DDPHOLLC_00015;Name=aaeX;gene=aaeX;inference=ab initio prediction:Prodigal:002006,protein motif:HAMAP:MF_01546;locus_tag=DDPHOLLC_00015;product=Protein AaeX
FNHS01000019.1	Prodigal:002006	CDS	13389	15425	.	-	0	ID=DDPHOLLC_00016;Name=aaeB_1;gene=aaeB_1;inference=ab initio prediction:Prodigal:002006,protein motif:HAMAP:MF_01545;locus_tag=DDPHOLLC_00016;product=p-hydroxybenzoic acid efflux pump subunit AaeB
FNHS01000019.1	Prodigal:002006	CDS	15422	15913	.	-	0	ID=DDPHOLLC_00017;Name=slyA_1;gene=slyA_1;inference=ab initio prediction:Prodigal:002006,protein motif:HAMAP:MF_01819;locus_tag=DDPHOLLC_00017;product=Transcriptional regulator SlyA
FNHS01000019.1	Prodigal:002006	CDS	16382	17047	.	-	0	ID=DDPHOLLC_00018;Name=lnrK;db_xref=COG:COG2197;gene=lnrK;inference=ab initio prediction:Prodigal:002006,similar to AA sequence:UniProtKB:P94439;locus_tag=DDPHOLLC_00018;product=Transcriptional regulatory protein LnrK
FNHS01000019.1	Prodigal:002006	CDS	17196	18965	.	-	0	ID=DDPHOLLC_00019;eC_number=1.1.2.8;Name=exaA;db_xref=COG:COG4993;gene=exaA;inference=ab initio prediction:Prodigal:002006,similar to AA sequence:UniProtKB:Q9Z4J7;locus_tag=DDPHOLLC_00019;product=Quinoprotein alcohol dehydrogenase (cytochrome c)
FNHS01000019.1	Prodigal:002006	CDS	19224	20084	.	-	0	ID=DDPHOLLC_00020;Name=fliY;db_xref=COG:COG0834;gene=fliY;inference=ab initio prediction:Prodigal:002006,similar to AA sequence:UniProtKB:P0AEM9;locus_tag=DDPHOLLC_00020;product=L-cystine-binding protein FliY
FNHS01000019.1	Prodigal:002006	CDS	20074	20502	.	-	0	ID=DDPHOLLC_00021;inference=ab initio prediction:Prodigal:002006;locus_tag=DDPHOLLC_00021;product=hypothetical protein
FNHS01000019.1	Prodigal:002006	CDS	20718	21941	.	+	0	ID=DDPHOLLC_00022;inference=ab initio prediction:Prodigal:002006;locus_tag=DDPHOLLC_00022;product=hypothetical protein
FNHS01000019.1	Prodigal:002006	CDS	21938	22948	.	+	0	ID=DDPHOLLC_00023;eC_number=4.2.99.-;Name=vgb_1;gene=vgb_1;inference=ab initio prediction:Prodigal:002006,protein motif:HAMAP:MF_01282;locus_tag=DDPHOLLC_00023;product=Virginiamycin B lyase
FNHS01000019.1	Prodigal:002006	CDS	22945	25287	.	+	0	ID=DDPHOLLC_00024;inference=ab initio prediction:Prodigal:002006;locus_tag=DDPHOLLC_00024;product=hypothetical protein
FNHS01000019.1	Prodigal:002006	CDS	25284	26291	.	+	0	ID=DDPHOLLC_00025;eC_number=2.7.1.180;Name=apbE;db_xref=COG:COG1477;gene=apbE;inference=ab initio prediction:Prodigal:002006,similar to AA sequence:UniProtKB:O83774;locus_tag=DDPHOLLC_00025;product=FAD:protein FMN transferase
FNHS01000019.1	Prodigal:002006	CDS	26332	27798	.	-	0	ID=DDPHOLLC_00026;inference=ab initio prediction:Prodigal:002006;locus_tag=DDPHOLLC_00026;product=hypothetical protein
FNHS01000019.1	Prodigal:002006	CDS	27795	28229	.	-	0	ID=DDPHOLLC_00027;inference=ab initio prediction:Prodigal:002006;locus_tag=DDPHOLLC_00027;product=hypothetical protein
FNHS01000019.1	Prodigal:002006	CDS	28676	29794	.	+	0	ID=DDPHOLLC_00028;inference=ab initio prediction:Prodigal:002006;locus_tag=DDPHOLLC_00028;product=hypothetical protein
FNHS01000019.1	Prodigal:002006	CDS	29791	30708	.	-	0	ID=DDPHOLLC_00029;Name=pgrR_1;gene=pgrR_1;inference=ab initio prediction:Prodigal:002006,similar to AA sequence:UniProtKB:P77333;locus_tag=DDPHOLLC_00029;product=HTH-type transcriptional regulator PgrR
FNHS01000019.1	Prodigal:002006	CDS	30802	31797	.	+	0	ID=DDPHOLLC_00030;eC_number=1.1.1.-;Name=iolS;db_xref=COG:COG0667;gene=iolS;inference=ab initio prediction:Prodigal:002006,similar to AA sequence:UniProtKB:P46336;locus_tag=DDPHOLLC_00030;product=Aldo-keto reductase IolS
FNHS01000019.1	Prodigal:002006	CDS	32092	33243	.	-	0	ID=DDPHOLLC_00031;eC_number=3.4.17.11;Name=cpg2_1;gene=cpg2_1;inference=ab initio prediction:Prodigal:002006,similar to AA sequence:UniProtKB:P06621;locus_tag=DDPHOLLC_00031;product=Carboxypeptidase G2
FNHS01000019.1	Prodigal:002006	CDS	33411	35237	.	-	0	ID=DDPHOLLC_00032;eC_number=2.6.1.16;Name=nodM;gene=nodM;inference=ab initio prediction:Prodigal:002006,similar to AA sequence:UniProtKB:P25195;locus_tag=DDPHOLLC_00032;product=Glutamine--fructose-6-phosphate aminotransferase [isomerizing]
FNHS01000019.1	Prodigal:002006	CDS	35367	36329	.	-	0	ID=DDPHOLLC_00033;Name=panS;db_xref=COG:COG0385;gene=panS;inference=ab initio prediction:Prodigal:002006,similar to AA sequence:UniProtKB:Q8ZKL0;locus_tag=DDPHOLLC_00033;product=Pantothenate precursors transporter PanS
FNHS01000019.1	Prodigal:002006	CDS	36615	38399	.	-	0	ID=DDPHOLLC_00034;inference=ab initio prediction:Prodigal:002006;locus_tag=DDPHOLLC_00034;product=hypothetical protein
FNHS01000019.1	Prodigal:002006	CDS	38867	40243	.	-	0	ID=DDPHOLLC_00035;Name=glmU;gene=glmU;inference=ab initio prediction:Prodigal:002006,similar to AA sequence:UniProtKB:A4TSJ5;locus_tag=DDPHOLLC_00035;product=Bifunctional protein GlmU
FNHS01000019.1	Prodigal:002006	CDS	40317	41888	.	-	0	ID=DDPHOLLC_00036;Name=rpoN2;db_xref=COG:COG1508;gene=rpoN2;inference=ab initio prediction:Prodigal:002006,similar to AA sequence:UniProtKB:P30333;locus_tag=DDPHOLLC_00036;product=RNA polymerase sigma-54 factor 2
FNHS01000019.1	Prodigal:002006	CDS	42321	43040	.	+	0	ID=DDPHOLLC_00037;inference=ab initio prediction:Prodigal:002006;locus_tag=DDPHOLLC_00037;product=hypothetical protein
FNHS01000019.1	Prodigal:002006	CDS	43022	43405	.	-	0	ID=DDPHOLLC_00038;inference=ab initio prediction:Prodigal:002006;locus_tag=DDPHOLLC_00038;product=hypothetical protein
FNHS01000019.1	Prodigal:002006	CDS	43530	43970	.	-	0	ID=DDPHOLLC_00039;inference=ab initio prediction:Prodigal:002006;locus_tag=DDPHOLLC_00039;product=hypothetical protein
FNHS01000019.1	Prodigal:002006	CDS	44014	44244	.	-	0	ID=DDPHOLLC_00040;inference=ab initio prediction:Prodigal:002006;locus_tag=DDPHOLLC_00040;product=hypothetical protein
FNHS01000019.1	Prodigal:002006	CDS	44348	45934	.	-	0	ID=DDPHOLLC_00041;Name=mdoD;db_xref=COG:COG3131;gene=mdoD;inference=ab initio prediction:Prodigal:002006,similar to AA sequence:UniProtKB:P40120;locus_tag=DDPHOLLC_00041;product=Glucans biosynthesis protein D
FNHS01000019.1	Prodigal:002006	CDS	46017	46682	.	-	0	ID=DDPHOLLC_00042;inference=ab initio prediction:Prodigal:002006;locus_tag=DDPHOLLC_00042;product=hypothetical protein
FNHS01000019.1	Prodigal:002006	CDS	46883	47785	.	+	0	ID=DDPHOLLC_00043;eC_number=3.1.2.6;Name=gloB_1;gene=gloB_1;inference=ab initio prediction:Prodigal:002006,protein motif:HAMAP:MF_01374;locus_tag=DDPHOLLC_00043;product=Hydroxyacylglutathione hydrolase
FNHS01000019.1	Prodigal:002006	CDS	48713	50338	.	-	0	ID=DDPHOLLC_00044;db_xref=COG:COG2199;inference=ab initio prediction:Prodigal:002006,similar to AA sequence:UniProtKB:Q9ABX9;locus_tag=DDPHOLLC_00044;product=putative signaling protein
FNHS01000019.1	Prodigal:002006	CDS	50727	51029	.	+	0	ID=DDPHOLLC_00045;inference=ab initio prediction:Prodigal:002006;locus_tag=DDPHOLLC_00045;product=hypothetical protein
FNHS01000019.1	Prodigal:002006	CDS	50897	52138	.	-	0	ID=DDPHOLLC_00046;inference=ab initio prediction:Prodigal:002006;locus_tag=DDPHOLLC_00046;product=hypothetical protein
FNHS01000019.1	Prodigal:002006	CDS	52214	53734	.	-	0	ID=DDPHOLLC_00047;inference=ab initio prediction:Prodigal:002006;locus_tag=DDPHOLLC_00047;product=hypothetical protein
FNHS01000019.1	Prodigal:002006	CDS	53731	55065	.	-	0	ID=DDPHOLLC_00048;inference=ab initio prediction:Prodigal:002006;locus_tag=DDPHOLLC_00048;product=hypothetical protein
FNHS01000019.1	Aragorn:001002	tRNA	56096	56197	.	-	.	ID=DDPHOLLC_00049;inference=COORDINATES:profile:Aragorn:001002;locus_tag=DDPHOLLC_00049;product=tRNA-Leu(cag)
FNHS01000019.1	Prodigal:002006	CDS	56290	57426	.	-	0	ID=DDPHOLLC_00050;eC_number=2.4.1.250;Name=mshA_1;gene=mshA_1;inference=ab initio prediction:Prodigal:002006,protein motif:HAMAP:MF_01695;locus_tag=DDPHOLLC_00050;product=D-inositol-3-phosphate glycosyltransferase
FNHS01000019.1	Prodigal:002006	CDS	57470	58576	.	-	0	ID=DDPHOLLC_00051;eC_number=2.4.1.250;Name=mshA_2;gene=mshA_2;inference=ab initio prediction:Prodigal:002006,protein motif:HAMAP:MF_01695;locus_tag=DDPHOLLC_00051;product=D-inositol-3-phosphate glycosyltransferase
FNHS01000019.1	Prodigal:002006	CDS	58894	61092	.	-	0	ID=DDPHOLLC_00052;Name=smc_1;gene=smc_1;inference=ab initio prediction:Prodigal:002006,protein motif:HAMAP:MF_01894;locus_tag=DDPHOLLC_00052;product=Chromosome partition protein Smc
FNHS01000019.1	Prodigal:002006	CDS	61098	62267	.	-	0	ID=DDPHOLLC_00053;eC_number=2.4.1.250;Name=mshA_3;gene=mshA_3;inference=ab initio prediction:Prodigal:002006,protein motif:HAMAP:MF_01695;locus_tag=DDPHOLLC_00053;product=D-inositol-3-phosphate glycosyltransferase
FNHS01000019.1	Prodigal:002006	CDS	62683	63771	.	-	0	ID=DDPHOLLC_00054;inference=ab initio prediction:Prodigal:002006;locus_tag=DDPHOLLC_00054;product=hypothetical protein
FNHS01000019.1	Prodigal:002006	CDS	64145	64399	.	+	0	ID=DDPHOLLC_00055;db_xref=COG:COG0236;inference=ab initio prediction:Prodigal:002006,similar to AA sequence:UniProtKB:A9CHM9;locus_tag=DDPHOLLC_00055;product=Aminoacyl carrier protein
FNHS01000019.1	Prodigal:002006	CDS	64396	65559	.	+	0	ID=DDPHOLLC_00056;eC_number=1.3.99.-;db_xref=COG:COG1960;inference=ab initio prediction:Prodigal:002006,similar to AA sequence:UniProtKB:P9WQG1;locus_tag=DDPHOLLC_00056;product=putative acyl-CoA dehydrogenase fadE25
FNHS01000019.1	Prodigal:002006	CDS	65559	66515	.	+	0	ID=DDPHOLLC_00057;eC_number=6.2.1.-;db_xref=COG:COG0172;inference=ab initio prediction:Prodigal:002006,similar to AA sequence:UniProtKB:Q7CWR3;locus_tag=DDPHOLLC_00057;product=Amino acid--[acyl-carrier-protein] ligase
FNHS01000019.1	Prodigal:002006	CDS	66499	67491	.	+	0	ID=DDPHOLLC_00058;inference=ab initio prediction:Prodigal:002006;locus_tag=DDPHOLLC_00058;product=hypothetical protein
FNHS01000019.1	Prodigal:002006	CDS	67500	69935	.	+	0	ID=DDPHOLLC_00059;inference=ab initio prediction:Prodigal:002006;locus_tag=DDPHOLLC_00059;product=hypothetical protein
FNHS01000019.1	Prodigal:002006	CDS	69925	71712	.	+	0	ID=DDPHOLLC_00060;inference=ab initio prediction:Prodigal:002006;locus_tag=DDPHOLLC_00060;product=hypothetical protein
FNHS01000019.1	Prodigal:002006	CDS	71682	72989	.	+	0	ID=DDPHOLLC_00061;inference=ab initio prediction:Prodigal:002006;locus_tag=DDPHOLLC_00061;product=hypothetical protein
FNHS01000019.1	Prodigal:002006	CDS	73287	74111	.	+	0	ID=DDPHOLLC_00062;inference=ab initio prediction:Prodigal:002006;locus_tag=DDPHOLLC_00062;product=hypothetical protein
FNHS01000019.1	Prodigal:002006	CDS	74252	74413	.	+	0	ID=DDPHOLLC_00063;inference=ab initio prediction:Prodigal:002006;locus_tag=DDPHOLLC_00063;product=hypothetical protein
FNHS01000019.1	Prodigal:002006	CDS	75158	75601	.	-	0	ID=DDPHOLLC_00064;inference=ab initio prediction:Prodigal:002006;locus_tag=DDPHOLLC_00064;product=hypothetical protein
FNHS01000019.1	Prodigal:002006	CDS	75970	76539	.	-	0	ID=DDPHOLLC_00065;inference=ab initio prediction:Prodigal:002006;locus_tag=DDPHOLLC_00065;product=hypothetical protein
FNHS01000019.1	Prodigal:002006	CDS	76536	76889	.	-	0	ID=DDPHOLLC_00066;inference=ab initio prediction:Prodigal:002006;locus_tag=DDPHOLLC_00066;product=hypothetical protein
FNHS01000019.1	Prodigal:002006	CDS	77167	77928	.	-	0	ID=DDPHOLLC_00067;inference=ab initio prediction:Prodigal:002006;locus_tag=DDPHOLLC_00067;product=hypothetical protein
FNHS01000019.1	Prodigal:002006	CDS	78278	78550	.	+	0	ID=DDPHOLLC_00068;inference=ab initio prediction:Prodigal:002006;locus_tag=DDPHOLLC_00068;product=hypothetical protein
FNHS01000019.1	Prodigal:002006	CDS	78686	78835	.	-	0	ID=DDPHOLLC_00069;inference=ab initio prediction:Prodigal:002006;locus_tag=DDPHOLLC_00069;product=hypothetical protein
FNHS01000019.1	Prodigal:002006	CDS	79036	80574	.	+	0	ID=DDPHOLLC_00070;inference=ab initio prediction:Prodigal:002006;locus_tag=DDPHOLLC_00070;product=hypothetical protein
FNHS01000019.1	Prodigal:002006	CDS	80762	81004	.	-	0	ID=DDPHOLLC_00071;inference=ab initio prediction:Prodigal:002006;locus_tag=DDPHOLLC_00071;product=hypothetical protein
FNHS01000019.1	Prodigal:002006	CDS	81206	81397	.	+	0	ID=DDPHOLLC_00072;inference=ab initio prediction:Prodigal:002006;locus_tag=DDPHOLLC_00072;product=hypothetical protein
FNHS01000019.1	Prodigal:002006	CDS	81633	81845	.	-	0	ID=DDPHOLLC_00073;inference=ab initio prediction:Prodigal:002006;locus_tag=DDPHOLLC_00073;product=hypothetical protein
FNHS01000019.1	Prodigal:002006	CDS	81932	82066	.	+	0	ID=DDPHOLLC_00074;inference=ab initio prediction:Prodigal:002006;locus_tag=DDPHOLLC_00074;product=hypothetical protein
FNHS01000019.1	Aragorn:001002	tRNA	82107	82183	.	-	.	ID=DDPHOLLC_00075;inference=COORDINATES:profile:Aragorn:001002;locus_tag=DDPHOLLC_00075;product=tRNA-Pro(ggg)
FNHS01000019.1	Prodigal:002006	CDS	82314	83597	.	+	0	ID=DDPHOLLC_00076;eC_number=2.4.1.250;Name=mshA_4;gene=mshA_4;inference=ab initio prediction:Prodigal:002006,protein motif:HAMAP:MF_01695;locus_tag=DDPHOLLC_00076;product=D-inositol-3-phosphate glycosyltransferase
FNHS01000019.1	Prodigal:002006	CDS	83712	84032	.	+	0	ID=DDPHOLLC_00077;inference=ab initio prediction:Prodigal:002006;locus_tag=DDPHOLLC_00077;product=hypothetical protein
FNHS01000019.1	Prodigal:002006	CDS	84177	85322	.	+	0	ID=DDPHOLLC_00078;Name=bepF_1;gene=bepF_1;inference=ab initio prediction:Prodigal:002006,similar to AA sequence:UniProtKB:Q8FWV8;locus_tag=DDPHOLLC_00078;product=Efflux pump periplasmic linker BepF
FNHS01000019.1	Prodigal:002006	CDS	85430	88627	.	+	0	ID=DDPHOLLC_00079;Name=oqxB27;gene=oqxB27;inference=ab initio prediction:Prodigal:002006,similar to AA sequence:BARRGD:NG_050446.1;locus_tag=DDPHOLLC_00079;product=multidrug efflux RND transporter permease subunit OqxB27
FNHS01000019.1	Prodigal:002006	CDS	88721	89239	.	+	0	ID=DDPHOLLC_00080;inference=ab initio prediction:Prodigal:002006;locus_tag=DDPHOLLC_00080;product=hypothetical protein
FNHS01000019.1	Prodigal:002006	CDS	89316	90095	.	+	0	ID=DDPHOLLC_00081;inference=ab initio prediction:Prodigal:002006;locus_tag=DDPHOLLC_00081;product=hypothetical protein
FNHS01000019.1	Prodigal:002006	CDS	90226	90672	.	+	0	ID=DDPHOLLC_00082;inference=ab initio prediction:Prodigal:002006;locus_tag=DDPHOLLC_00082;product=hypothetical protein
FNHS01000019.1	Prodigal:002006	CDS	90813	91919	.	+	0	ID=DDPHOLLC_00083;inference=ab initio prediction:Prodigal:002006;locus_tag=DDPHOLLC_00083;product=hypothetical protein
FNHS01000019.1	Prodigal:002006	CDS	91960	92622	.	+	0	ID=DDPHOLLC_00084;eC_number=5.3.1.24;Name=trpF;db_xref=COG:COG0135;gene=trpF;inference=ab initio prediction:Prodigal:002006,similar to AA sequence:UniProtKB:Q56320;locus_tag=DDPHOLLC_00084;product=N-(5'-phosphoribosyl)anthranilate isomerase
FNHS01000019.1	Prodigal:002006	CDS	92625	92993	.	-	0	ID=DDPHOLLC_00085;inference=ab initio prediction:Prodigal:002006;locus_tag=DDPHOLLC_00085;product=hypothetical protein
FNHS01000019.1	Prodigal:002006	CDS	93012	93323	.	-	0	ID=DDPHOLLC_00086;Name=ihfB_1;db_xref=COG:COG0776;gene=ihfB_1;inference=ab initio prediction:Prodigal:002006,similar to AA sequence:UniProtKB:Q06607;locus_tag=DDPHOLLC_00086;product=Integration host factor subunit beta
FNHS01000019.1	Prodigal:002006	CDS	93371	94333	.	-	0	ID=DDPHOLLC_00087;inference=ab initio prediction:Prodigal:002006;locus_tag=DDPHOLLC_00087;product=hypothetical protein
FNHS01000019.1	Prodigal:002006	CDS	94671	96383	.	-	0	ID=DDPHOLLC_00088;Name=rpsA;db_xref=COG:COG0539;gene=rpsA;inference=ab initio prediction:Prodigal:002006,similar to AA sequence:UniProtKB:Q6NDP1;locus_tag=DDPHOLLC_00088;product=30S ribosomal protein S1
FNHS01000019.1	Prodigal:002006	CDS	96885	97655	.	+	0	ID=DDPHOLLC_00089;Name=fnr_1;db_xref=COG:COG0664;gene=fnr_1;inference=ab initio prediction:Prodigal:002006,similar to AA sequence:UniProtKB:P0A9E5;locus_tag=DDPHOLLC_00089;product=Fumarate and nitrate reduction regulatory protein
FNHS01000019.1	Prodigal:002006	CDS	97665	97967	.	-	0	ID=DDPHOLLC_00090;inference=ab initio prediction:Prodigal:002006;locus_tag=DDPHOLLC_00090;product=hypothetical protein
FNHS01000026.1	Prodigal:002006	CDS	33	1760	.	-	0	ID=DDPHOLLC_00091;inference=ab initio prediction:Prodigal:002006;locus_tag=DDPHOLLC_00091;product=hypothetical protein
FNHS01000026.1	Prodigal:002006	CDS	1757	2050	.	-	0	ID=DDPHOLLC_00092;inference=ab initio prediction:Prodigal:002006;locus_tag=DDPHOLLC_00092;product=hypothetical protein
FNHS01000026.1	Prodigal:002006	CDS	2047	2250	.	-	0	ID=DDPHOLLC_00093;inference=ab initio prediction:Prodigal:002006;locus_tag=DDPHOLLC_00093;product=hypothetical protein
FNHS01000026.1	Prodigal:002006	CDS	2252	2449	.	-	0	ID=DDPHOLLC_00094;inference=ab initio prediction:Prodigal:002006;locus_tag=DDPHOLLC_00094;product=hypothetical protein
FNHS01000026.1	Prodigal:002006	CDS	3106	4380	.	-	0	ID=DDPHOLLC_00095;Name=xerC_1;gene=xerC_1;inference=ab initio prediction:Prodigal:002006,protein motif:HAMAP:MF_01808;locus_tag=DDPHOLLC_00095;product=Tyrosine recombinase XerC
FNHS01000026.1	Prodigal:002006	CDS	5949	6191	.	+	0	ID=DDPHOLLC_00096;inference=ab initio prediction:Prodigal:002006;locus_tag=DDPHOLLC_00096;product=hypothetical protein
FNHS01000026.1	Prodigal:002006	CDS	6210	6455	.	+	0	ID=DDPHOLLC_00097;inference=ab initio prediction:Prodigal:002006;locus_tag=DDPHOLLC_00097;product=hypothetical protein
FNHS01000026.1	Prodigal:002006	CDS	6745	8322	.	+	0	ID=DDPHOLLC_00098;eC_number=2.6.1.87;Name=arnB;gene=arnB;inference=ab initio prediction:Prodigal:002006,protein motif:HAMAP:MF_01167;locus_tag=DDPHOLLC_00098;product=UDP-4-amino-4-deoxy-L-arabinose--oxoglutarate aminotransferase
FNHS01000026.1	Prodigal:002006	CDS	8261	9091	.	+	0	ID=DDPHOLLC_00099;inference=ab initio prediction:Prodigal:002006;locus_tag=DDPHOLLC_00099;product=hypothetical protein
FNHS01000026.1	Prodigal:002006	CDS	9094	9780	.	+	0	ID=DDPHOLLC_00100;eC_number=2.3.1.191;Name=lpxD_1;gene=lpxD_1;inference=ab initio prediction:Prodigal:002006,protein motif:HAMAP:MF_00523;locus_tag=DDPHOLLC_00100;product=UDP-3-O-(3-hydroxymyristoyl)glucosamine N-acyltransferase
FNHS01000026.1	Prodigal:002006	CDS	9803	10741	.	+	0	ID=DDPHOLLC_00101;inference=ab initio prediction:Prodigal:002006;locus_tag=DDPHOLLC_00101;product=hypothetical protein
FNHS01000026.1	Prodigal:002006	CDS	10799	12529	.	+	0	ID=DDPHOLLC_00102;inference=ab initio prediction:Prodigal:002006;locus_tag=DDPHOLLC_00102;product=hypothetical protein
FNHS01000026.1	Prodigal:002006	CDS	13030	16818	.	+	0	ID=DDPHOLLC_00103;inference=ab initio prediction:Prodigal:002006;locus_tag=DDPHOLLC_00103;product=hypothetical protein
FNHS01000026.1	Prodigal:002006	CDS	16906	18687	.	-	0	ID=DDPHOLLC_00104;inference=ab initio prediction:Prodigal:002006;locus_tag=DDPHOLLC_00104;product=hypothetical protein
FNHS01000026.1	Prodigal:002006	CDS	19049	20320	.	+	0	ID=DDPHOLLC_00105;inference=ab initio prediction:Prodigal:002006;locus_tag=DDPHOLLC_00105;product=hypothetical protein
FNHS01000026.1	Prodigal:002006	CDS	20317	20976	.	+	0	ID=DDPHOLLC_00106;eC_number=2.3.1.89;Name=dapH_2;gene=dapH_2;inference=ab initio prediction:Prodigal:002006,protein motif:HAMAP:MF_01691;locus_tag=DDPHOLLC_00106;product=2%2C3%2C4%2C5-tetrahydropyridine-2%2C6-dicarboxylate N-acetyltransferase
FNHS01000026.1	Prodigal:002006	CDS	21171	22949	.	-	0	ID=DDPHOLLC_00107;inference=ab initio prediction:Prodigal:002006;locus_tag=DDPHOLLC_00107;product=hypothetical protein
FNHS01000026.1	Prodigal:002006	CDS	23271	24380	.	+	0	ID=DDPHOLLC_00108;db_xref=COG:COG0399;inference=ab initio prediction:Prodigal:002006,similar to AA sequence:UniProtKB:P9WGJ7;locus_tag=DDPHOLLC_00108;product=Protein
FNHS01000026.1	Prodigal:002006	CDS	24403	26202	.	+	0	ID=DDPHOLLC_00109;inference=ab initio prediction:Prodigal:002006;locus_tag=DDPHOLLC_00109;product=hypothetical protein
FNHS01000026.1	Prodigal:002006	CDS	26374	28857	.	+	0	ID=DDPHOLLC_00110;inference=ab initio prediction:Prodigal:002006;locus_tag=DDPHOLLC_00110;product=hypothetical protein
FNHS01000026.1	Prodigal:002006	CDS	29036	29482	.	+	0	ID=DDPHOLLC_00111;inference=ab initio prediction:Prodigal:002006;locus_tag=DDPHOLLC_00111;product=hypothetical protein
FNHS01000026.1	Prodigal:002006	CDS	29643	32030	.	+	0	ID=DDPHOLLC_00112;eC_number=2.4.2.53;Name=arnC_1;gene=arnC_1;inference=ab initio prediction:Prodigal:002006,protein motif:HAMAP:MF_01164;locus_tag=DDPHOLLC_00112;product=Undecaprenyl-phosphate 4-deoxy-4-formamido-L-arabinose transferase
FNHS01000026.1	Prodigal:002006	CDS	32192	32941	.	+	0	ID=DDPHOLLC_00113;inference=ab initio prediction:Prodigal:002006;locus_tag=DDPHOLLC_00113;product=hypothetical protein
FNHS01000026.1	Prodigal:002006	CDS	32938	33954	.	+	0	ID=DDPHOLLC_00114;eC_number=5.1.3.2;Name=galE1_1;db_xref=COG:COG1088;gene=galE1_1;inference=ab initio prediction:Prodigal:002006,similar to AA sequence:UniProtKB:P9WN67;locus_tag=DDPHOLLC_00114;product=UDP-glucose 4-epimerase
FNHS01000026.1	Prodigal:002006	CDS	34053	35114	.	+	0	ID=DDPHOLLC_00115;inference=ab initio prediction:Prodigal:002006;locus_tag=DDPHOLLC_00115;product=hypothetical protein
FNHS01000026.1	Prodigal:002006	CDS	35195	36880	.	-	0	ID=DDPHOLLC_00116;inference=ab initio prediction:Prodigal:002006;locus_tag=DDPHOLLC_00116;product=hypothetical protein
FNHS01000026.1	Prodigal:002006	CDS	36877	38148	.	-	0	ID=DDPHOLLC_00117;inference=ab initio prediction:Prodigal:002006;locus_tag=DDPHOLLC_00117;product=hypothetical protein
FNHS01000026.1	Prodigal:002006	CDS	38237	39631	.	-	0	ID=DDPHOLLC_00118;inference=ab initio prediction:Prodigal:002006;locus_tag=DDPHOLLC_00118;product=hypothetical protein
FNHS01000026.1	Prodigal:002006	CDS	39628	40476	.	-	0	ID=DDPHOLLC_00119;inference=ab initio prediction:Prodigal:002006;locus_tag=DDPHOLLC_00119;product=hypothetical protein
FNHS01000018.1	Prodigal:002006	CDS	327	1859	.	+	0	ID=DDPHOLLC_00120;inference=ab initio prediction:Prodigal:002006;locus_tag=DDPHOLLC_00120;product=hypothetical protein
FNHS01000018.1	Prodigal:002006	CDS	2222	3115	.	+	0	ID=DDPHOLLC_00121;inference=ab initio prediction:Prodigal:002006;locus_tag=DDPHOLLC_00121;product=hypothetical protein
FNHS01000018.1	Prodigal:002006	CDS	3125	3421	.	+	0	ID=DDPHOLLC_00122;inference=ab initio prediction:Prodigal:002006;locus_tag=DDPHOLLC_00122;product=hypothetical protein
FNHS01000018.1	Prodigal:002006	CDS	3614	5266	.	+	0	ID=DDPHOLLC_00123;Name=ettA;db_xref=COG:COG0488;gene=ettA;inference=ab initio prediction:Prodigal:002006,similar to AA sequence:UniProtKB:P9WQK3;locus_tag=DDPHOLLC_00123;product=Energy-dependent translational throttle protein EttA
FNHS01000018.1	Prodigal:002006	CDS	5720	6478	.	+	0	ID=DDPHOLLC_00124;inference=ab initio prediction:Prodigal:002006;locus_tag=DDPHOLLC_00124;product=hypothetical protein
FNHS01000018.1	Prodigal:002006	CDS	7477	8766	.	+	0	ID=DDPHOLLC_00125;inference=ab initio prediction:Prodigal:002006;locus_tag=DDPHOLLC_00125;product=hypothetical protein
FNHS01000018.1	Prodigal:002006	CDS	8973	9512	.	+	0	ID=DDPHOLLC_00126;eC_number=3.1.3.82;Name=gmhB;db_xref=COG:COG0241;gene=gmhB;inference=ab initio prediction:Prodigal:002006,similar to AA sequence:UniProtKB:Q6N2R1;locus_tag=DDPHOLLC_00126;product=D-glycero-beta-D-manno-heptose-1%2C7-bisphosphate 7-phosphatase
FNHS01000018.1	Prodigal:002006	CDS	9549	10691	.	+	0	ID=DDPHOLLC_00127;eC_number=5.1.3.11;Name=ce-ne1;db_xref=COG:COG2942;gene=ce-ne1;inference=ab initio prediction:Prodigal:002006,similar to AA sequence:UniProtKB:P0DKY4;locus_tag=DDPHOLLC_00127;product=Cellobiose 2-epimerase
FNHS01000018.1	Prodigal:002006	CDS	10720	11703	.	-	0	ID=DDPHOLLC_00128;eC_number=5.1.3.20;Name=hldD_1;db_xref=COG:COG0451;gene=hldD_1;inference=ab initio prediction:Prodigal:002006,similar to AA sequence:UniProtKB:P67910;locus_tag=DDPHOLLC_00128;product=ADP-L-glycero-D-manno-heptose-6-epimerase
FNHS01000018.1	Prodigal:002006	CDS	11706	13166	.	-	0	ID=DDPHOLLC_00129;Name=hldE;db_xref=COG:COG2870;gene=hldE;inference=ab initio prediction:Prodigal:002006,similar to AA sequence:UniProtKB:P76658;locus_tag=DDPHOLLC_00129;product=Bifunctional protein HldE
FNHS01000018.1	Prodigal:002006	CDS	13680	15305	.	-	0	ID=DDPHOLLC_00130;inference=ab initio prediction:Prodigal:002006;locus_tag=DDPHOLLC_00130;product=hypothetical protein
FNHS01000018.1	Prodigal:002006	CDS	15770	17158	.	+	0	ID=DDPHOLLC_00131;inference=ab initio prediction:Prodigal:002006;locus_tag=DDPHOLLC_00131;product=hypothetical protein
FNHS01000018.1	Prodigal:002006	CDS	17257	18291	.	-	0	ID=DDPHOLLC_00132;eC_number=4.2.1.47;Name=gmd_1;db_xref=COG:COG1089;gene=gmd_1;inference=ab initio prediction:Prodigal:002006,similar to AA sequence:UniProtKB:Q9JRN5;locus_tag=DDPHOLLC_00132;product=GDP-mannose 4%2C6-dehydratase
FNHS01000018.1	Prodigal:002006	CDS	18288	19427	.	-	0	ID=DDPHOLLC_00133;eC_number=2.4.1.250;Name=mshA_5;gene=mshA_5;inference=ab initio prediction:Prodigal:002006,protein motif:HAMAP:MF_01695;locus_tag=DDPHOLLC_00133;product=D-inositol-3-phosphate glycosyltransferase
FNHS01000018.1	Prodigal:002006	CDS	19873	20088	.	+	0	ID=DDPHOLLC_00134;inference=ab initio prediction:Prodigal:002006;locus_tag=DDPHOLLC_00134;product=hypothetical protein
FNHS01000018.1	Aragorn:001002	tRNA	20457	20532	.	+	.	ID=DDPHOLLC_00135;inference=COORDINATES:profile:Aragorn:001002;locus_tag=DDPHOLLC_00135;product=tRNA-Val(tac)
FNHS01000018.1	Prodigal:002006	CDS	20934	21149	.	+	0	ID=DDPHOLLC_00136;inference=ab initio prediction:Prodigal:002006;locus_tag=DDPHOLLC_00136;product=hypothetical protein
FNHS01000018.1	Prodigal:002006	CDS	21376	24135	.	-	0	ID=DDPHOLLC_00137;eC_number=1.2.1.8;Name=betA;gene=betA;inference=ab initio prediction:Prodigal:002006,protein motif:HAMAP:MF_00750;locus_tag=DDPHOLLC_00137;product=Oxygen-dependent choline dehydrogenase
FNHS01000018.1	Prodigal:002006	CDS	24432	25595	.	-	0	ID=DDPHOLLC_00138;eC_number=2.4.1.250;Name=mshA_6;gene=mshA_6;inference=ab initio prediction:Prodigal:002006,protein motif:HAMAP:MF_01695;locus_tag=DDPHOLLC_00138;product=D-inositol-3-phosphate glycosyltransferase
FNHS01000018.1	Prodigal:002006	CDS	25755	26864	.	-	0	ID=DDPHOLLC_00139;eC_number=2.4.1.250;Name=mshA_7;gene=mshA_7;inference=ab initio prediction:Prodigal:002006,protein motif:HAMAP:MF_01695;locus_tag=DDPHOLLC_00139;product=D-inositol-3-phosphate glycosyltransferase
FNHS01000018.1	Prodigal:002006	CDS	27221	28600	.	-	0	ID=DDPHOLLC_00140;inference=ab initio prediction:Prodigal:002006;locus_tag=DDPHOLLC_00140;product=hypothetical protein
FNHS01000018.1	Prodigal:002006	CDS	29590	29955	.	+	0	ID=DDPHOLLC_00141;db_xref=COG:COG3039;inference=ab initio prediction:Prodigal:002006,similar to AA sequence:ISfinder:IS427;locus_tag=DDPHOLLC_00141;product=IS5 family transposase IS427
FNHS01000018.1	Prodigal:002006	CDS	29931	30347	.	+	0	ID=DDPHOLLC_00142;db_xref=COG:COG3039;inference=ab initio prediction:Prodigal:002006,similar to AA sequence:ISfinder:IS869;locus_tag=DDPHOLLC_00142;product=IS5 family transposase IS869
FNHS01000018.1	Prodigal:002006	CDS	30632	31324	.	+	0	ID=DDPHOLLC_00143;inference=ab initio prediction:Prodigal:002006;locus_tag=DDPHOLLC_00143;product=hypothetical protein
FNHS01000018.1	Prodigal:002006	CDS	31403	32350	.	-	0	ID=DDPHOLLC_00144;eC_number=1.1.1.281;Name=rmd_1;gene=rmd_1;inference=ab initio prediction:Prodigal:002006,similar to AA sequence:UniProtKB:Q6T1X6;locus_tag=DDPHOLLC_00144;product=GDP-6-deoxy-D-mannose reductase
FNHS01000018.1	Prodigal:002006	CDS	32620	33804	.	+	0	ID=DDPHOLLC_00145;inference=ab initio prediction:Prodigal:002006;locus_tag=DDPHOLLC_00145;product=hypothetical protein
FNHS01000018.1	Prodigal:002006	CDS	33839	34012	.	+	0	ID=DDPHOLLC_00146;inference=ab initio prediction:Prodigal:002006;locus_tag=DDPHOLLC_00146;product=hypothetical protein
FNHS01000018.1	Prodigal:002006	CDS	34017	34598	.	-	0	ID=DDPHOLLC_00147;eC_number=1.1.1.328;Name=nboR;gene=nboR;inference=ab initio prediction:Prodigal:002006,similar to AA sequence:UniProtKB:Q93NF6;locus_tag=DDPHOLLC_00147;product=Nicotine blue oxidoreductase
FNHS01000018.1	Prodigal:002006	CDS	34591	35619	.	-	0	ID=DDPHOLLC_00148;inference=ab initio prediction:Prodigal:002006;locus_tag=DDPHOLLC_00148;product=hypothetical protein
FNHS01000018.1	Prodigal:002006	CDS	35616	36317	.	-	0	ID=DDPHOLLC_00149;inference=ab initio prediction:Prodigal:002006;locus_tag=DDPHOLLC_00149;product=hypothetical protein
FNHS01000018.1	Prodigal:002006	CDS	36317	36640	.	-	0	ID=DDPHOLLC_00150;eC_number=1.17.1.4;Name=pucA;db_xref=COG:COG1975;gene=pucA;inference=ab initio prediction:Prodigal:002006,similar to AA sequence:UniProtKB:O32147;locus_tag=DDPHOLLC_00150;product=putative xanthine dehydrogenase subunit A
FNHS01000018.1	Prodigal:002006	CDS	36998	38419	.	+	0	ID=DDPHOLLC_00151;eC_number=2.7.-.-;Name=sasA_1;gene=sasA_1;inference=ab initio prediction:Prodigal:002006,protein motif:HAMAP:MF_01837;locus_tag=DDPHOLLC_00151;product=Adaptive-response sensory-kinase SasA
FNHS01000018.1	Prodigal:002006	CDS	38427	38732	.	-	0	ID=DDPHOLLC_00152;inference=ab initio prediction:Prodigal:002006;locus_tag=DDPHOLLC_00152;product=hypothetical protein
FNHS01000018.1	Prodigal:002006	CDS	38908	39099	.	+	0	ID=DDPHOLLC_00153;inference=ab initio prediction:Prodigal:002006;locus_tag=DDPHOLLC_00153;product=hypothetical protein
FNHS01000018.1	Prodigal:002006	CDS	39123	40304	.	+	0	ID=DDPHOLLC_00154;eC_number=2.6.1.1;Name=aspC_1;gene=aspC_1;inference=ab initio prediction:Prodigal:002006,similar to AA sequence:UniProtKB:Q55128;locus_tag=DDPHOLLC_00154;product=Aspartate aminotransferase
FNHS01000018.1	Prodigal:002006	CDS	40449	41060	.	-	0	ID=DDPHOLLC_00155;Name=sutR;db_xref=COG:COG1396;gene=sutR;inference=ab initio prediction:Prodigal:002006,similar to AA sequence:UniProtKB:P77626;locus_tag=DDPHOLLC_00155;product=HTH-type transcriptional regulator SutR
FNHS01000018.1	Prodigal:002006	CDS	41231	42559	.	+	0	ID=DDPHOLLC_00156;Name=abaF_1;gene=abaF_1;inference=ab initio prediction:Prodigal:002006,similar to AA sequence:UniProtKB:P0DPR5;locus_tag=DDPHOLLC_00156;product=Fosfomycin resistance protein AbaF
FNHS01000018.1	Prodigal:002006	CDS	42659	43051	.	+	0	ID=DDPHOLLC_00157;eC_number=3.5.99.10;Name=ridA;db_xref=COG:COG0251;gene=ridA;inference=ab initio prediction:Prodigal:002006,similar to AA sequence:UniProtKB:Q7CP78;locus_tag=DDPHOLLC_00157;product=2-iminobutanoate/2-iminopropanoate deaminase
FNHS01000018.1	Prodigal:002006	CDS	43048	43617	.	+	0	ID=DDPHOLLC_00158;inference=ab initio prediction:Prodigal:002006;locus_tag=DDPHOLLC_00158;product=hypothetical protein
FNHS01000018.1	Prodigal:002006	CDS	43622	44569	.	+	0	ID=DDPHOLLC_00159;eC_number=1.14.12.7;Name=pht2;gene=pht2;inference=ab initio prediction:Prodigal:002006,similar to AA sequence:UniProtKB:Q05182;locus_tag=DDPHOLLC_00159;product=Phthalate 4%2C5-dioxygenase oxygenase reductase subunit
FNHS01000018.1	Prodigal:002006	CDS	44844	45206	.	+	0	ID=DDPHOLLC_00160;inference=ab initio prediction:Prodigal:002006;locus_tag=DDPHOLLC_00160;product=hypothetical protein
FNHS01000018.1	Prodigal:002006	CDS	45262	46224	.	-	0	ID=DDPHOLLC_00161;inference=ab initio prediction:Prodigal:002006;locus_tag=DDPHOLLC_00161;product=hypothetical protein
FNHS01000018.1	Prodigal:002006	CDS	46244	46957	.	-	0	ID=DDPHOLLC_00162;Name=livF_1;db_xref=COG:COG0410;gene=livF_1;inference=ab initio prediction:Prodigal:002006,similar to AA sequence:UniProtKB:P22731;locus_tag=DDPHOLLC_00162;product=High-affinity branched-chain amino acid transport ATP-binding protein LivF
FNHS01000018.1	Prodigal:002006	CDS	46954	47664	.	-	0	ID=DDPHOLLC_00163;eC_number=3.6.3.-;Name=cbiO;db_xref=COG:COG1122;gene=cbiO;inference=ab initio prediction:Prodigal:002006,similar to AA sequence:UniProtKB:O68106;locus_tag=DDPHOLLC_00163;product=Cobalt import ATP-binding protein CbiO
FNHS01000018.1	Prodigal:002006	CDS	47661	48749	.	-	0	ID=DDPHOLLC_00164;Name=livH_1;db_xref=COG:COG0559;gene=livH_1;inference=ab initio prediction:Prodigal:002006,similar to AA sequence:UniProtKB:P0AEX7;locus_tag=DDPHOLLC_00164;product=High-affinity branched-chain amino acid transport system permease protein LivH
FNHS01000018.1	Prodigal:002006	CDS	48758	50377	.	-	0	ID=DDPHOLLC_00165;inference=ab initio prediction:Prodigal:002006;locus_tag=DDPHOLLC_00165;product=hypothetical protein
FNHS01000018.1	Prodigal:002006	CDS	50370	51596	.	-	0	ID=DDPHOLLC_00166;Name=amiC_1;gene=amiC_1;inference=ab initio prediction:Prodigal:002006,similar to AA sequence:UniProtKB:P27017;locus_tag=DDPHOLLC_00166;product=Aliphatic amidase expression-regulating protein
FNHS01000018.1	Prodigal:002006	CDS	52070	53134	.	+	0	ID=DDPHOLLC_00167;inference=ab initio prediction:Prodigal:002006;locus_tag=DDPHOLLC_00167;product=hypothetical protein
FNHS01000018.1	Prodigal:002006	CDS	53139	54065	.	+	0	ID=DDPHOLLC_00168;inference=ab initio prediction:Prodigal:002006;locus_tag=DDPHOLLC_00168;product=hypothetical protein
FNHS01000018.1	Prodigal:002006	CDS	54055	54846	.	+	0	ID=DDPHOLLC_00169;eC_number=3.6.3.-;Name=cmpD_1;gene=cmpD_1;inference=ab initio prediction:Prodigal:002006,similar to AA sequence:UniProtKB:Q55463;locus_tag=DDPHOLLC_00169;product=Bicarbonate transport ATP-binding protein CmpD
FNHS01000018.1	Prodigal:002006	CDS	54875	56416	.	+	0	ID=DDPHOLLC_00170;eC_number=3.5.4.32;db_xref=COG:COG0402;inference=ab initio prediction:Prodigal:002006,similar to AA sequence:UniProtKB:Q9I6Z0;locus_tag=DDPHOLLC_00170;product=8-oxoguanine deaminase
FNHS01000018.1	Prodigal:002006	CDS	56421	57179	.	+	0	ID=DDPHOLLC_00171;eC_number=5.1.99.5;Name=hyuA;gene=hyuA;inference=ab initio prediction:Prodigal:002006,similar to AA sequence:UniProtKB:Q9F466;locus_tag=DDPHOLLC_00171;product=Hydantoin racemase
FNHS01000018.1	Prodigal:002006	CDS	57190	57924	.	-	0	ID=DDPHOLLC_00172;eC_number=4.1.1.76;inference=ab initio prediction:Prodigal:002006,similar to AA sequence:UniProtKB:Q05115;locus_tag=DDPHOLLC_00172;product=Arylmalonate decarboxylase
FNHS01000018.1	Prodigal:002006	CDS	58059	59345	.	+	0	ID=DDPHOLLC_00173;eC_number=3.5.1.87;Name=amaB_1;gene=amaB_1;inference=ab initio prediction:Prodigal:002006,similar to AA sequence:UniProtKB:Q53389;locus_tag=DDPHOLLC_00173;product=N-carbamoyl-L-amino acid hydrolase
FNHS01000018.1	Prodigal:002006	CDS	59834	61429	.	-	0	ID=DDPHOLLC_00174;inference=ab initio prediction:Prodigal:002006;locus_tag=DDPHOLLC_00174;product=hypothetical protein
FNHS01000018.1	Prodigal:002006	CDS	61561	63084	.	-	0	ID=DDPHOLLC_00175;eC_number=6.2.1.3;Name=lcfB_1;db_xref=COG:COG0318;gene=lcfB_1;inference=ab initio prediction:Prodigal:002006,similar to AA sequence:UniProtKB:O07610;locus_tag=DDPHOLLC_00175;product=Long-chain-fatty-acid--CoA ligase
FNHS01000018.1	Prodigal:002006	CDS	63081	63893	.	-	0	ID=DDPHOLLC_00176;inference=ab initio prediction:Prodigal:002006;locus_tag=DDPHOLLC_00176;product=hypothetical protein
FNHS01000018.1	Prodigal:002006	CDS	63890	64309	.	-	0	ID=DDPHOLLC_00177;inference=ab initio prediction:Prodigal:002006;locus_tag=DDPHOLLC_00177;product=hypothetical protein
FNHS01000018.1	Prodigal:002006	CDS	64500	65516	.	-	0	ID=DDPHOLLC_00178;eC_number=1.3.1.86;Name=ccrA2;db_xref=COG:COG0604;gene=ccrA2;inference=ab initio prediction:Prodigal:002006,similar to AA sequence:UniProtKB:Q82LU9;locus_tag=DDPHOLLC_00178;product=Crotonyl-CoA reductase
FNHS01000018.1	Prodigal:002006	CDS	65550	66524	.	-	0	ID=DDPHOLLC_00179;inference=ab initio prediction:Prodigal:002006;locus_tag=DDPHOLLC_00179;product=hypothetical protein
FNHS01000018.1	Prodigal:002006	CDS	66574	67389	.	-	0	ID=DDPHOLLC_00180;Name=ssuC_1;db_xref=COG:COG0600;gene=ssuC_1;inference=ab initio prediction:Prodigal:002006,similar to AA sequence:UniProtKB:P40401;locus_tag=DDPHOLLC_00180;product=Putative aliphatic sulfonates transport permease protein SsuC
FNHS01000018.1	Prodigal:002006	CDS	67389	68147	.	-	0	ID=DDPHOLLC_00181;eC_number=3.6.3.-;Name=cmpC;gene=cmpC;inference=ab initio prediction:Prodigal:002006,similar to AA sequence:UniProtKB:Q55462;locus_tag=DDPHOLLC_00181;product=Bicarbonate transport ATP-binding protein CmpC
FNHS01000018.1	Prodigal:002006	CDS	68144	68974	.	-	0	ID=DDPHOLLC_00182;inference=ab initio prediction:Prodigal:002006;locus_tag=DDPHOLLC_00182;product=hypothetical protein
FNHS01000018.1	Prodigal:002006	CDS	69269	70165	.	-	0	ID=DDPHOLLC_00183;Name=cynR;gene=cynR;inference=ab initio prediction:Prodigal:002006,similar to AA sequence:UniProtKB:P27111;locus_tag=DDPHOLLC_00183;product=HTH-type transcriptional regulator CynR
FNHS01000018.1	Prodigal:002006	CDS	70284	71234	.	+	0	ID=DDPHOLLC_00184;inference=ab initio prediction:Prodigal:002006;locus_tag=DDPHOLLC_00184;product=hypothetical protein
FNHS01000018.1	Prodigal:002006	CDS	71231	72085	.	+	0	ID=DDPHOLLC_00185;Name=ssuC_2;db_xref=COG:COG0600;gene=ssuC_2;inference=ab initio prediction:Prodigal:002006,similar to AA sequence:UniProtKB:P40401;locus_tag=DDPHOLLC_00185;product=Putative aliphatic sulfonates transport permease protein SsuC
FNHS01000018.1	Prodigal:002006	CDS	72091	72873	.	+	0	ID=DDPHOLLC_00186;eC_number=3.6.3.-;Name=cmpD_2;gene=cmpD_2;inference=ab initio prediction:Prodigal:002006,similar to AA sequence:UniProtKB:Q55463;locus_tag=DDPHOLLC_00186;product=Bicarbonate transport ATP-binding protein CmpD
FNHS01000018.1	Prodigal:002006	CDS	72873	73787	.	+	0	ID=DDPHOLLC_00187;inference=ab initio prediction:Prodigal:002006;locus_tag=DDPHOLLC_00187;product=hypothetical protein
FNHS01000018.1	Prodigal:002006	CDS	73809	75611	.	+	0	ID=DDPHOLLC_00188;eC_number=3.5.1.54;Name=atzF;gene=atzF;inference=ab initio prediction:Prodigal:002006,similar to AA sequence:UniProtKB:Q936X2;locus_tag=DDPHOLLC_00188;product=Allophanate hydrolase
FNHS01000018.1	Prodigal:002006	CDS	75650	76510	.	-	0	ID=DDPHOLLC_00189;Name=motB;db_xref=COG:COG1360;gene=motB;inference=ab initio prediction:Prodigal:002006,similar to AA sequence:UniProtKB:P0AF06;locus_tag=DDPHOLLC_00189;product=Motility protein B
FNHS01000018.1	Prodigal:002006	CDS	76533	77396	.	-	0	ID=DDPHOLLC_00190;Name=motA_1;db_xref=COG:COG1291;gene=motA_1;inference=ab initio prediction:Prodigal:002006,similar to AA sequence:UniProtKB:P09348;locus_tag=DDPHOLLC_00190;product=Motility protein A
FNHS01000018.1	Prodigal:002006	CDS	77591	78580	.	+	0	ID=DDPHOLLC_00191;inference=ab initio prediction:Prodigal:002006;locus_tag=DDPHOLLC_00191;product=hypothetical protein
FNHS01000018.1	Prodigal:002006	CDS	79273	80625	.	+	0	ID=DDPHOLLC_00192;Name=ulaR_1;gene=ulaR_1;inference=ab initio prediction:Prodigal:002006,protein motif:HAMAP:MF_01563;locus_tag=DDPHOLLC_00192;product=HTH-type transcriptional regulator UlaR
FNHS01000018.1	Prodigal:002006	CDS	80618	81901	.	+	0	ID=DDPHOLLC_00193;eC_number=3.5.-.-;db_xref=COG:COG0624;inference=ab initio prediction:Prodigal:002006,similar to AA sequence:UniProtKB:A0QZE3;locus_tag=DDPHOLLC_00193;product=Putative hydrolase/MSMEI_3903
FNHS01000018.1	Prodigal:002006	CDS	81898	82860	.	+	0	ID=DDPHOLLC_00194;inference=ab initio prediction:Prodigal:002006;locus_tag=DDPHOLLC_00194;product=hypothetical protein
FNHS01000018.1	Prodigal:002006	CDS	82871	83806	.	+	0	ID=DDPHOLLC_00195;eC_number=2.7.1.89;Name=thiK;gene=thiK;inference=ab initio prediction:Prodigal:002006,protein motif:HAMAP:MF_01604;locus_tag=DDPHOLLC_00195;product=Thiamine kinase
FNHS01000018.1	Prodigal:002006	CDS	83809	84594	.	+	0	ID=DDPHOLLC_00196;eC_number=3.1.3.15;Name=hisN_1;db_xref=COG:COG0483;gene=hisN_1;inference=ab initio prediction:Prodigal:002006,similar to AA sequence:UniProtKB:Q9K4B1;locus_tag=DDPHOLLC_00196;product=Histidinol-phosphatase
FNHS01000018.1	Prodigal:002006	CDS	84623	86026	.	+	0	ID=DDPHOLLC_00197;eC_number=4.3.1.7;Name=eutB;db_xref=COG:COG4303;gene=eutB;inference=ab initio prediction:Prodigal:002006,similar to AA sequence:UniProtKB:P0AEJ6;locus_tag=DDPHOLLC_00197;product=Ethanolamine ammonia-lyase heavy chain
FNHS01000018.1	Prodigal:002006	CDS	86023	86766	.	+	0	ID=DDPHOLLC_00198;eC_number=4.3.1.7;Name=eutC;db_xref=COG:COG4302;gene=eutC;inference=ab initio prediction:Prodigal:002006,similar to AA sequence:UniProtKB:P19636;locus_tag=DDPHOLLC_00198;product=Ethanolamine ammonia-lyase light chain
FNHS01000018.1	Prodigal:002006	CDS	86772	88328	.	-	0	ID=DDPHOLLC_00199;eC_number=6.3.5.7;Name=QRSL1_1;gene=QRSL1_1;inference=ab initio prediction:Prodigal:002006,protein motif:HAMAP:MF_00120;locus_tag=DDPHOLLC_00199;product=Glutamyl-tRNA(Gln) amidotransferase subunit A%2C chloroplastic/mitochondrial
FNHS01000018.1	Prodigal:002006	CDS	88378	89100	.	-	0	ID=DDPHOLLC_00200;Name=livF_2;db_xref=COG:COG0410;gene=livF_2;inference=ab initio prediction:Prodigal:002006,similar to AA sequence:UniProtKB:P22731;locus_tag=DDPHOLLC_00200;product=High-affinity branched-chain amino acid transport ATP-binding protein LivF
FNHS01000018.1	Prodigal:002006	CDS	89102	89839	.	-	0	ID=DDPHOLLC_00201;eC_number=3.6.3.-;Name=lptB_1;db_xref=COG:COG1137;gene=lptB_1;inference=ab initio prediction:Prodigal:002006,similar to AA sequence:UniProtKB:P45073;locus_tag=DDPHOLLC_00201;product=Lipopolysaccharide export system ATP-binding protein LptB
FNHS01000018.1	Prodigal:002006	CDS	89836	90897	.	-	0	ID=DDPHOLLC_00202;inference=ab initio prediction:Prodigal:002006;locus_tag=DDPHOLLC_00202;product=hypothetical protein
FNHS01000018.1	Prodigal:002006	CDS	90894	91760	.	-	0	ID=DDPHOLLC_00203;Name=livH_2;db_xref=COG:COG0559;gene=livH_2;inference=ab initio prediction:Prodigal:002006,similar to AA sequence:UniProtKB:P0AEX7;locus_tag=DDPHOLLC_00203;product=High-affinity branched-chain amino acid transport system permease protein LivH
FNHS01000018.1	Prodigal:002006	CDS	91766	93016	.	-	0	ID=DDPHOLLC_00204;inference=ab initio prediction:Prodigal:002006;locus_tag=DDPHOLLC_00204;product=hypothetical protein
FNHS01000018.1	Prodigal:002006	CDS	93331	93975	.	-	0	ID=DDPHOLLC_00205;inference=ab initio prediction:Prodigal:002006;locus_tag=DDPHOLLC_00205;product=hypothetical protein
FNHS01000018.1	Prodigal:002006	CDS	93980	94675	.	-	0	ID=DDPHOLLC_00206;inference=ab initio prediction:Prodigal:002006;locus_tag=DDPHOLLC_00206;product=hypothetical protein
FNHS01000018.1	Prodigal:002006	CDS	94717	95700	.	+	0	ID=DDPHOLLC_00207;inference=ab initio prediction:Prodigal:002006;locus_tag=DDPHOLLC_00207;product=hypothetical protein
FNHS01000018.1	Prodigal:002006	CDS	95735	96919	.	-	0	ID=DDPHOLLC_00208;eC_number=2.4.1.11;db_xref=COG:COG0438;inference=ab initio prediction:Prodigal:002006,similar to AA sequence:UniProtKB:P9WMY9;locus_tag=DDPHOLLC_00208;product=Glycogen synthase
FNHS01000018.1	Prodigal:002006	CDS	96919	97959	.	-	0	ID=DDPHOLLC_00209;eC_number=2.4.1.250;Name=mshA_8;gene=mshA_8;inference=ab initio prediction:Prodigal:002006,protein motif:HAMAP:MF_01695;locus_tag=DDPHOLLC_00209;product=D-inositol-3-phosphate glycosyltransferase
FNHS01000018.1	Prodigal:002006	CDS	98053	100104	.	+	0	ID=DDPHOLLC_00210;eC_number=2.4.1.250;Name=mshA_9;gene=mshA_9;inference=ab initio prediction:Prodigal:002006,protein motif:HAMAP:MF_01695;locus_tag=DDPHOLLC_00210;product=D-inositol-3-phosphate glycosyltransferase
FNHS01000018.1	Prodigal:002006	CDS	100094	100978	.	+	0	ID=DDPHOLLC_00211;inference=ab initio prediction:Prodigal:002006;locus_tag=DDPHOLLC_00211;product=hypothetical protein
FNHS01000018.1	Prodigal:002006	CDS	101001	102146	.	+	0	ID=DDPHOLLC_00212;eC_number=2.4.1.227;Name=murG_1;gene=murG_1;inference=ab initio prediction:Prodigal:002006,protein motif:HAMAP:MF_00033;locus_tag=DDPHOLLC_00212;product=UDP-N-acetylglucosamine--N-acetylmuramyl-(pentapeptide) pyrophosphoryl-undecaprenol N-acetylglucosamine transferase
FNHS01000018.1	Prodigal:002006	CDS	102185	103141	.	+	0	ID=DDPHOLLC_00213;inference=ab initio prediction:Prodigal:002006;locus_tag=DDPHOLLC_00213;product=hypothetical protein
FNHS01000018.1	Prodigal:002006	CDS	103138	104196	.	+	0	ID=DDPHOLLC_00214;eC_number=2.4.1.250;Name=mshA_10;gene=mshA_10;inference=ab initio prediction:Prodigal:002006,protein motif:HAMAP:MF_01695;locus_tag=DDPHOLLC_00214;product=D-inositol-3-phosphate glycosyltransferase
FNHS01000018.1	Prodigal:002006	CDS	104264	104932	.	+	0	ID=DDPHOLLC_00215;inference=ab initio prediction:Prodigal:002006;locus_tag=DDPHOLLC_00215;product=hypothetical protein
FNHS01000018.1	Prodigal:002006	CDS	105346	105489	.	+	0	ID=DDPHOLLC_00216;inference=ab initio prediction:Prodigal:002006;locus_tag=DDPHOLLC_00216;product=hypothetical protein
FNHS01000018.1	Prodigal:002006	CDS	105694	105870	.	-	0	ID=DDPHOLLC_00217;inference=ab initio prediction:Prodigal:002006;locus_tag=DDPHOLLC_00217;product=hypothetical protein
FNHS01000015.1	Prodigal:002006	CDS	709	1572	.	+	0	ID=DDPHOLLC_00218;inference=ab initio prediction:Prodigal:002006;locus_tag=DDPHOLLC_00218;product=hypothetical protein
FNHS01000015.1	Prodigal:002006	CDS	1839	2369	.	-	0	ID=DDPHOLLC_00219;eC_number=2.7.4.23;Name=phnN;db_xref=COG:COG3709;gene=phnN;inference=ab initio prediction:Prodigal:002006,similar to AA sequence:UniProtKB:P16690;locus_tag=DDPHOLLC_00219;product=Ribose 1%2C5-bisphosphate phosphokinase PhnN
FNHS01000015.1	Prodigal:002006	CDS	2369	3505	.	-	0	ID=DDPHOLLC_00220;eC_number=3.6.1.63;Name=phnM;db_xref=COG:COG3454;gene=phnM;inference=ab initio prediction:Prodigal:002006,similar to AA sequence:UniProtKB:P16689;locus_tag=DDPHOLLC_00220;product=Alpha-D-ribose 1-methylphosphonate 5-triphosphate diphosphatase
FNHS01000015.1	Prodigal:002006	CDS	3517	4224	.	-	0	ID=DDPHOLLC_00221;eC_number=2.7.8.37;Name=phnL;db_xref=COG:COG4778;gene=phnL;inference=ab initio prediction:Prodigal:002006,similar to AA sequence:UniProtKB:P16679;locus_tag=DDPHOLLC_00221;product=Alpha-D-ribose 1-methylphosphonate 5-triphosphate synthase subunit PhnL
FNHS01000015.1	Prodigal:002006	CDS	4221	4994	.	-	0	ID=DDPHOLLC_00222;Name=phnK;db_xref=COG:COG4107;gene=phnK;inference=ab initio prediction:Prodigal:002006,similar to AA sequence:UniProtKB:P16678;locus_tag=DDPHOLLC_00222;product=Putative phosphonates utilization ATP-binding protein PhnK
FNHS01000015.1	Prodigal:002006	CDS	4991	5467	.	-	0	ID=DDPHOLLC_00223;eC_number=2.3.1.-;Name=eis_1;gene=eis_1;inference=ab initio prediction:Prodigal:002006,protein motif:HAMAP:MF_01812;locus_tag=DDPHOLLC_00223;product=N-acetyltransferase Eis
FNHS01000015.1	Prodigal:002006	CDS	5464	6549	.	-	0	ID=DDPHOLLC_00224;inference=ab initio prediction:Prodigal:002006;locus_tag=DDPHOLLC_00224;product=hypothetical protein
FNHS01000015.1	Prodigal:002006	CDS	6546	7652	.	-	0	ID=DDPHOLLC_00225;eC_number=2.7.8.37;Name=phnI;db_xref=COG:COG3626;gene=phnI;inference=ab initio prediction:Prodigal:002006,similar to AA sequence:UniProtKB:P16687;locus_tag=DDPHOLLC_00225;product=Alpha-D-ribose 1-methylphosphonate 5-triphosphate synthase subunit PhnI
FNHS01000015.1	Prodigal:002006	CDS	7656	8243	.	-	0	ID=DDPHOLLC_00226;eC_number=2.7.8.37;Name=phnH;db_xref=COG:COG3625;gene=phnH;inference=ab initio prediction:Prodigal:002006,similar to AA sequence:UniProtKB:P16686;locus_tag=DDPHOLLC_00226;product=Alpha-D-ribose 1-methylphosphonate 5-triphosphate synthase subunit PhnH
FNHS01000015.1	Prodigal:002006	CDS	8246	8716	.	-	0	ID=DDPHOLLC_00227;eC_number=2.7.8.37;Name=phnG;db_xref=COG:COG3624;gene=phnG;inference=ab initio prediction:Prodigal:002006,similar to AA sequence:UniProtKB:P16685;locus_tag=DDPHOLLC_00227;product=Alpha-D-ribose 1-methylphosphonate 5-triphosphate synthase subunit PhnG
FNHS01000015.1	Prodigal:002006	CDS	8796	9539	.	+	0	ID=DDPHOLLC_00228;Name=yurK;db_xref=COG:COG2188;gene=yurK;inference=ab initio prediction:Prodigal:002006,similar to AA sequence:UniProtKB:O32152;locus_tag=DDPHOLLC_00228;product=putative HTH-type transcriptional regulator YurK
FNHS01000015.1	Prodigal:002006	CDS	9573	13175	.	-	0	ID=DDPHOLLC_00229;eC_number=3.6.4.-;Name=mfd_1;db_xref=COG:COG1197;gene=mfd_1;inference=ab initio prediction:Prodigal:002006,similar to AA sequence:UniProtKB:P30958;locus_tag=DDPHOLLC_00229;product=Transcription-repair-coupling factor
FNHS01000015.1	Prodigal:002006	CDS	13483	13713	.	-	0	ID=DDPHOLLC_00230;inference=ab initio prediction:Prodigal:002006;locus_tag=DDPHOLLC_00230;product=hypothetical protein
FNHS01000015.1	Prodigal:002006	CDS	13723	14019	.	-	0	ID=DDPHOLLC_00231;inference=ab initio prediction:Prodigal:002006;locus_tag=DDPHOLLC_00231;product=hypothetical protein
FNHS01000015.1	Prodigal:002006	CDS	14216	15193	.	+	0	ID=DDPHOLLC_00232;eC_number=1.6.5.5;Name=qorA;db_xref=COG:COG0604;gene=qorA;inference=ab initio prediction:Prodigal:002006,similar to AA sequence:UniProtKB:P28304;locus_tag=DDPHOLLC_00232;product=Quinone oxidoreductase 1
FNHS01000015.1	Prodigal:002006	CDS	15204	15830	.	+	0	ID=DDPHOLLC_00233;eC_number=3.5.1.19;Name=pncA;db_xref=COG:COG1335;gene=pncA;inference=ab initio prediction:Prodigal:002006,similar to AA sequence:UniProtKB:P21369;locus_tag=DDPHOLLC_00233;product=Nicotinamidase
FNHS01000015.1	Prodigal:002006	CDS	15923	16123	.	+	0	ID=DDPHOLLC_00234;inference=ab initio prediction:Prodigal:002006;locus_tag=DDPHOLLC_00234;product=hypothetical protein
FNHS01000015.1	Prodigal:002006	CDS	16188	16418	.	-	0	ID=DDPHOLLC_00235;inference=ab initio prediction:Prodigal:002006;locus_tag=DDPHOLLC_00235;product=hypothetical protein
FNHS01000015.1	Prodigal:002006	CDS	16610	17692	.	-	0	ID=DDPHOLLC_00236;eC_number=2.7.7.7;Name=dinB;db_xref=COG:COG0389;gene=dinB;inference=ab initio prediction:Prodigal:002006,similar to AA sequence:UniProtKB:Q47155;locus_tag=DDPHOLLC_00236;product=DNA polymerase IV
FNHS01000015.1	Prodigal:002006	CDS	17828	18697	.	-	0	ID=DDPHOLLC_00237;Name=phnE_1;db_xref=COG:COG3639;gene=phnE_1;inference=ab initio prediction:Prodigal:002006,similar to AA sequence:UniProtKB:A0QQ68;locus_tag=DDPHOLLC_00237;product=Phosphate-import permease protein PhnE
FNHS01000015.1	Prodigal:002006	CDS	18694	19575	.	-	0	ID=DDPHOLLC_00238;Name=phnE_2;db_xref=COG:COG3639;gene=phnE_2;inference=ab initio prediction:Prodigal:002006,similar to AA sequence:UniProtKB:A0QQ68;locus_tag=DDPHOLLC_00238;product=Phosphate-import permease protein PhnE
FNHS01000015.1	Prodigal:002006	CDS	19592	20518	.	-	0	ID=DDPHOLLC_00239;Name=phnD;db_xref=COG:COG3221;gene=phnD;inference=ab initio prediction:Prodigal:002006,similar to AA sequence:UniProtKB:A0QQ71;locus_tag=DDPHOLLC_00239;product=Phosphate-import protein PhnD
FNHS01000015.1	Prodigal:002006	CDS	20614	21462	.	-	0	ID=DDPHOLLC_00240;eC_number=7.3.2.1;Name=phnC;db_xref=COG:COG3638;gene=phnC;inference=ab initio prediction:Prodigal:002006,similar to AA sequence:UniProtKB:A0QQ70;locus_tag=DDPHOLLC_00240;product=Phosphate-import ATP-binding protein PhnC
FNHS01000015.1	Prodigal:002006	CDS	21574	22209	.	-	0	ID=DDPHOLLC_00241;eC_number=2.3.1.-;Name=vat;gene=vat;inference=ab initio prediction:Prodigal:002006,similar to AA sequence:UniProtKB:P26839;locus_tag=DDPHOLLC_00241;product=Virginiamycin A acetyltransferase
FNHS01000015.1	Prodigal:002006	CDS	22202	22888	.	-	0	ID=DDPHOLLC_00242;inference=ab initio prediction:Prodigal:002006;locus_tag=DDPHOLLC_00242;product=hypothetical protein
FNHS01000015.1	Prodigal:002006	CDS	22921	24069	.	-	0	ID=DDPHOLLC_00243;inference=ab initio prediction:Prodigal:002006;locus_tag=DDPHOLLC_00243;product=hypothetical protein
FNHS01000015.1	Prodigal:002006	CDS	24325	27525	.	-	0	ID=DDPHOLLC_00244;inference=ab initio prediction:Prodigal:002006;locus_tag=DDPHOLLC_00244;product=hypothetical protein
FNHS01000015.1	Prodigal:002006	CDS	27960	29591	.	+	0	ID=DDPHOLLC_00245;Name=pitA_1;db_xref=COG:COG0306;gene=pitA_1;inference=ab initio prediction:Prodigal:002006,similar to AA sequence:UniProtKB:P0AFJ7;locus_tag=DDPHOLLC_00245;product=Low-affinity inorganic phosphate transporter 1
FNHS01000015.1	Prodigal:002006	CDS	29695	29946	.	-	0	ID=DDPHOLLC_00246;inference=ab initio prediction:Prodigal:002006;locus_tag=DDPHOLLC_00246;product=hypothetical protein
FNHS01000015.1	Prodigal:002006	CDS	29950	30363	.	-	0	ID=DDPHOLLC_00247;Name=ros_1;db_xref=COG:COG4957;gene=ros_1;inference=ab initio prediction:Prodigal:002006,similar to AA sequence:UniProtKB:Q04152;locus_tag=DDPHOLLC_00247;product=Transcriptional regulatory protein ros
FNHS01000015.1	Prodigal:002006	CDS	30800	31759	.	+	0	ID=DDPHOLLC_00248;Name=feaR_1;db_xref=COG:COG2207;gene=feaR_1;inference=ab initio prediction:Prodigal:002006,similar to AA sequence:UniProtKB:Q47129;locus_tag=DDPHOLLC_00248;product=Transcriptional activator FeaR
FNHS01000015.1	Prodigal:002006	CDS	31783	33111	.	-	0	ID=DDPHOLLC_00249;Name=ttuB_1;gene=ttuB_1;inference=ab initio prediction:Prodigal:002006,similar to AA sequence:UniProtKB:Q44470;locus_tag=DDPHOLLC_00249;product=Putative tartrate transporter
FNHS01000015.1	Prodigal:002006	CDS	33408	34331	.	-	0	ID=DDPHOLLC_00250;eC_number=4.1.3.4;Name=yngG;db_xref=COG:COG0119;gene=yngG;inference=ab initio prediction:Prodigal:002006,similar to AA sequence:UniProtKB:O34873;locus_tag=DDPHOLLC_00250;product=Hydroxymethylglutaryl-CoA lyase YngG
FNHS01000015.1	Prodigal:002006	CDS	34328	35521	.	-	0	ID=DDPHOLLC_00251;eC_number=2.8.3.22;Name=smtB;db_xref=COG:COG1804;gene=smtB;inference=ab initio prediction:Prodigal:002006,similar to AA sequence:UniProtKB:Q1KLK0;locus_tag=DDPHOLLC_00251;product=Succinyl-CoA--L-malate CoA-transferase beta subunit
FNHS01000015.1	Prodigal:002006	CDS	35588	36535	.	-	0	ID=DDPHOLLC_00252;Name=argP_1;gene=argP_1;inference=ab initio prediction:Prodigal:002006,protein motif:HAMAP:MF_00513;locus_tag=DDPHOLLC_00252;product=HTH-type transcriptional regulator ArgP
FNHS01000015.1	Prodigal:002006	CDS	36540	36914	.	-	0	ID=DDPHOLLC_00253;inference=ab initio prediction:Prodigal:002006;locus_tag=DDPHOLLC_00253;product=hypothetical protein
FNHS01000015.1	Prodigal:002006	CDS	37197	37829	.	+	0	ID=DDPHOLLC_00254;inference=ab initio prediction:Prodigal:002006;locus_tag=DDPHOLLC_00254;product=hypothetical protein
FNHS01000015.1	Prodigal:002006	CDS	37839	38636	.	+	0	ID=DDPHOLLC_00255;inference=ab initio prediction:Prodigal:002006;locus_tag=DDPHOLLC_00255;product=hypothetical protein
FNHS01000015.1	Prodigal:002006	CDS	39093	40421	.	+	0	ID=DDPHOLLC_00256;eC_number=4.3.3.5;Name=rebG_1;gene=rebG_1;inference=ab initio prediction:Prodigal:002006,similar to AA sequence:UniProtKB:Q8KHE4;locus_tag=DDPHOLLC_00256;product=4'-demethylrebeccamycin synthase
FNHS01000015.1	Prodigal:002006	CDS	40418	40657	.	+	0	ID=DDPHOLLC_00257;inference=ab initio prediction:Prodigal:002006;locus_tag=DDPHOLLC_00257;product=hypothetical protein
FNHS01000015.1	Prodigal:002006	CDS	40654	41979	.	+	0	ID=DDPHOLLC_00258;eC_number=1.18.1.3;Name=ddmA1;gene=ddmA1;inference=ab initio prediction:Prodigal:002006,similar to AA sequence:UniProtKB:Q5S3I2;locus_tag=DDPHOLLC_00258;product=Dicamba O-demethylase 1%2C ferredoxin reductase component
FNHS01000015.1	Prodigal:002006	CDS	41972	43228	.	+	0	ID=DDPHOLLC_00259;eC_number=1.14.-.-;db_xref=COG:COG2124;inference=ab initio prediction:Prodigal:002006,similar to AA sequence:UniProtKB:P33271;locus_tag=DDPHOLLC_00259;product=Cytochrome P450 107B1
FNHS01000015.1	Prodigal:002006	CDS	43809	44813	.	-	0	ID=DDPHOLLC_00260;inference=ab initio prediction:Prodigal:002006;locus_tag=DDPHOLLC_00260;product=hypothetical protein
FNHS01000015.1	Prodigal:002006	CDS	44905	46134	.	+	0	ID=DDPHOLLC_00261;eC_number=6.3.5.7;Name=gatA_1;db_xref=COG:COG0154;gene=gatA_1;inference=ab initio prediction:Prodigal:002006,similar to AA sequence:UniProtKB:O66610;locus_tag=DDPHOLLC_00261;product=Glutamyl-tRNA(Gln) amidotransferase subunit A
FNHS01000015.1	Prodigal:002006	CDS	46272	47417	.	-	0	ID=DDPHOLLC_00262;inference=ab initio prediction:Prodigal:002006;locus_tag=DDPHOLLC_00262;product=hypothetical protein
FNHS01000015.1	Prodigal:002006	CDS	47621	47770	.	+	0	ID=DDPHOLLC_00263;inference=ab initio prediction:Prodigal:002006;locus_tag=DDPHOLLC_00263;product=hypothetical protein
FNHS01000015.1	Prodigal:002006	CDS	47777	48244	.	-	0	ID=DDPHOLLC_00264;eC_number=2.8.1.12;Name=moaE;db_xref=COG:COG0314;gene=moaE;inference=ab initio prediction:Prodigal:002006,similar to AA sequence:UniProtKB:P30749;locus_tag=DDPHOLLC_00264;product=Molybdopterin synthase catalytic subunit
FNHS01000015.1	Prodigal:002006	CDS	48350	49408	.	+	0	ID=DDPHOLLC_00265;Name=caiE;gene=caiE;inference=ab initio prediction:Prodigal:002006,protein motif:HAMAP:MF_01525;locus_tag=DDPHOLLC_00265;product=Carnitine operon protein CaiE
FNHS01000015.1	Prodigal:002006	CDS	49603	50727	.	-	0	ID=DDPHOLLC_00266;eC_number=1.3.1.-;Name=nemA_1;db_xref=COG:COG1902;gene=nemA_1;inference=ab initio prediction:Prodigal:002006,similar to AA sequence:UniProtKB:P77258;locus_tag=DDPHOLLC_00266;product=N-ethylmaleimide reductase
FNHS01000015.1	Prodigal:002006	CDS	50980	52152	.	+	0	ID=DDPHOLLC_00267;eC_number=1.1.1.1;db_xref=COG:COG1063;inference=ab initio prediction:Prodigal:002006,similar to AA sequence:UniProtKB:O07737;locus_tag=DDPHOLLC_00267;product=putative zinc-binding alcohol dehydrogenase
FNHS01000015.1	Prodigal:002006	CDS	52768	54612	.	+	0	ID=DDPHOLLC_00268;inference=ab initio prediction:Prodigal:002006;locus_tag=DDPHOLLC_00268;product=hypothetical protein
FNHS01000015.1	Prodigal:002006	CDS	54708	55379	.	+	0	ID=DDPHOLLC_00269;inference=ab initio prediction:Prodigal:002006;locus_tag=DDPHOLLC_00269;product=hypothetical protein
FNHS01000015.1	Prodigal:002006	CDS	55393	55653	.	-	0	ID=DDPHOLLC_00270;inference=ab initio prediction:Prodigal:002006;locus_tag=DDPHOLLC_00270;product=hypothetical protein
FNHS01000015.1	Prodigal:002006	CDS	55650	55952	.	-	0	ID=DDPHOLLC_00271;inference=ab initio prediction:Prodigal:002006;locus_tag=DDPHOLLC_00271;product=hypothetical protein
FNHS01000015.1	Prodigal:002006	CDS	56077	56238	.	+	0	ID=DDPHOLLC_00272;inference=ab initio prediction:Prodigal:002006;locus_tag=DDPHOLLC_00272;product=hypothetical protein
FNHS01000015.1	Prodigal:002006	CDS	56232	56864	.	-	0	ID=DDPHOLLC_00273;inference=ab initio prediction:Prodigal:002006;locus_tag=DDPHOLLC_00273;product=hypothetical protein
FNHS01000015.1	Prodigal:002006	CDS	56915	58309	.	-	0	ID=DDPHOLLC_00274;inference=ab initio prediction:Prodigal:002006;locus_tag=DDPHOLLC_00274;product=hypothetical protein
FNHS01000015.1	Prodigal:002006	CDS	58416	59027	.	+	0	ID=DDPHOLLC_00275;inference=ab initio prediction:Prodigal:002006;locus_tag=DDPHOLLC_00275;product=hypothetical protein
FNHS01000015.1	Prodigal:002006	CDS	59114	59824	.	+	0	ID=DDPHOLLC_00276;inference=ab initio prediction:Prodigal:002006;locus_tag=DDPHOLLC_00276;product=hypothetical protein
FNHS01000015.1	Prodigal:002006	CDS	59851	61197	.	+	0	ID=DDPHOLLC_00277;Name=der;db_xref=COG:COG1160;gene=der;inference=ab initio prediction:Prodigal:002006,similar to AA sequence:UniProtKB:P0A6P5;locus_tag=DDPHOLLC_00277;product=GTPase Der
FNHS01000015.1	Prodigal:002006	CDS	61347	62465	.	-	0	ID=DDPHOLLC_00278;eC_number=6.3.2.2;db_xref=COG:COG2170;inference=ab initio prediction:Prodigal:002006,similar to AA sequence:UniProtKB:P9WPK9;locus_tag=DDPHOLLC_00278;product=Putative glutamate--cysteine ligase 2
FNHS01000015.1	Prodigal:002006	CDS	62535	62960	.	-	0	ID=DDPHOLLC_00279;eC_number=3.1.-.-;Name=vapC_1;gene=vapC_1;inference=ab initio prediction:Prodigal:002006,protein motif:HAMAP:MF_00265;locus_tag=DDPHOLLC_00279;product=tRNA(fMet)-specific endonuclease VapC
FNHS01000015.1	Prodigal:002006	CDS	62954	63202	.	-	0	ID=DDPHOLLC_00280;inference=ab initio prediction:Prodigal:002006;locus_tag=DDPHOLLC_00280;product=hypothetical protein
FNHS01000015.1	Prodigal:002006	CDS	63244	63654	.	-	0	ID=DDPHOLLC_00281;eC_number=1.5.1.47;Name=dmrA;gene=dmrA;inference=ab initio prediction:Prodigal:002006,similar to AA sequence:UniProtKB:C5B2R8;locus_tag=DDPHOLLC_00281;product=Dihydromethanopterin reductase
FNHS01000015.1	Prodigal:002006	CDS	63718	64467	.	-	0	ID=DDPHOLLC_00282;eC_number=1.-.-.-;Name=yciK;db_xref=COG:COG1028;gene=yciK;inference=ab initio prediction:Prodigal:002006,similar to AA sequence:UniProtKB:P31808;locus_tag=DDPHOLLC_00282;product=putative oxidoreductase YciK
FNHS01000015.1	Prodigal:002006	CDS	64624	66093	.	-	0	ID=DDPHOLLC_00283;eC_number=2.4.2.14;Name=purF_1;db_xref=COG:COG0034;gene=purF_1;inference=ab initio prediction:Prodigal:002006,similar to AA sequence:UniProtKB:P00497;locus_tag=DDPHOLLC_00283;product=Amidophosphoribosyltransferase
FNHS01000015.1	Prodigal:002006	CDS	66225	66833	.	-	0	ID=DDPHOLLC_00284;inference=ab initio prediction:Prodigal:002006;locus_tag=DDPHOLLC_00284;product=hypothetical protein
FNHS01000015.1	Prodigal:002006	CDS	67112	68203	.	+	0	ID=DDPHOLLC_00285;eC_number=5.1.1.1;Name=alr_1;gene=alr_1;inference=ab initio prediction:Prodigal:002006,similar to AA sequence:UniProtKB:B9WZ64;locus_tag=DDPHOLLC_00285;product=Alanine racemase
FNHS01000015.1	Prodigal:002006	CDS	68244	69680	.	+	0	ID=DDPHOLLC_00286;eC_number=3.6.4.-;Name=radA;db_xref=COG:COG1066;gene=radA;inference=ab initio prediction:Prodigal:002006,similar to AA sequence:UniProtKB:P37572;locus_tag=DDPHOLLC_00286;product=DNA repair protein RadA
FNHS01000015.1	Prodigal:002006	CDS	69719	70771	.	-	0	ID=DDPHOLLC_00287;eC_number=4.1.99.22;Name=moaA_1;gene=moaA_1;inference=ab initio prediction:Prodigal:002006,similar to AA sequence:UniProtKB:Q44118;locus_tag=DDPHOLLC_00287;product=GTP 3'%2C8-cyclase
FNHS01000015.1	Prodigal:002006	CDS	70853	71299	.	+	0	ID=DDPHOLLC_00288;inference=ab initio prediction:Prodigal:002006;locus_tag=DDPHOLLC_00288;product=hypothetical protein
FNHS01000015.1	Prodigal:002006	CDS	71327	72496	.	-	0	ID=DDPHOLLC_00289;inference=ab initio prediction:Prodigal:002006;locus_tag=DDPHOLLC_00289;product=hypothetical protein
FNHS01000015.1	Prodigal:002006	CDS	72612	72932	.	+	0	ID=DDPHOLLC_00290;Name=bauB;gene=bauB;inference=ab initio prediction:Prodigal:002006,similar to AA sequence:UniProtKB:Q9I701;locus_tag=DDPHOLLC_00290;product=Beta-alanine degradation protein BauB
FNHS01000015.1	Prodigal:002006	CDS	72987	73652	.	-	0	ID=DDPHOLLC_00291;inference=ab initio prediction:Prodigal:002006;locus_tag=DDPHOLLC_00291;product=hypothetical protein
FNHS01000015.1	Prodigal:002006	CDS	73865	75757	.	-	0	ID=DDPHOLLC_00292;eC_number=2.4.1.-;Name=opgH;db_xref=COG:COG2943;gene=opgH;inference=ab initio prediction:Prodigal:002006,similar to AA sequence:UniProtKB:P20401;locus_tag=DDPHOLLC_00292;product=Glucans biosynthesis glucosyltransferase H
FNHS01000015.1	Prodigal:002006	CDS	76125	77639	.	+	0	ID=DDPHOLLC_00293;Name=mdoG_1;db_xref=COG:COG3131;gene=mdoG_1;inference=ab initio prediction:Prodigal:002006,similar to AA sequence:UniProtKB:P33136;locus_tag=DDPHOLLC_00293;product=Glucans biosynthesis protein G
FNHS01000015.1	Prodigal:002006	CDS	77745	77945	.	-	0	ID=DDPHOLLC_00294;inference=ab initio prediction:Prodigal:002006;locus_tag=DDPHOLLC_00294;product=hypothetical protein
FNHS01000015.1	Prodigal:002006	CDS	78070	79542	.	-	0	ID=DDPHOLLC_00295;eC_number=1.1.1.49;Name=zwf_1;db_xref=COG:COG0364;gene=zwf_1;inference=ab initio prediction:Prodigal:002006,similar to AA sequence:UniProtKB:A0QP90;locus_tag=DDPHOLLC_00295;product=Glucose-6-phosphate 1-dehydrogenase
FNHS01000015.1	Prodigal:002006	CDS	79772	80059	.	+	0	ID=DDPHOLLC_00296;inference=ab initio prediction:Prodigal:002006;locus_tag=DDPHOLLC_00296;product=hypothetical protein
FNHS01000015.1	Prodigal:002006	CDS	80255	80701	.	-	0	ID=DDPHOLLC_00297;inference=ab initio prediction:Prodigal:002006;locus_tag=DDPHOLLC_00297;product=hypothetical protein
FNHS01000015.1	Prodigal:002006	CDS	80702	81544	.	-	0	ID=DDPHOLLC_00298;eC_number=1.1.1.340;Name=ptlF;gene=ptlF;inference=ab initio prediction:Prodigal:002006,similar to AA sequence:UniProtKB:Q82IY9;locus_tag=DDPHOLLC_00298;product=1-deoxy-11-beta-hydroxypentalenate dehydrogenase
FNHS01000015.1	Prodigal:002006	CDS	81708	82886	.	+	0	ID=DDPHOLLC_00299;eC_number=3.2.1.8;Name=xynZ;db_xref=COG:COG2382;gene=xynZ;inference=ab initio prediction:Prodigal:002006,similar to AA sequence:UniProtKB:P10478;locus_tag=DDPHOLLC_00299;product=Endo-1%2C4-beta-xylanase Z
FNHS01000015.1	Prodigal:002006	CDS	82873	83991	.	-	0	ID=DDPHOLLC_00300;inference=ab initio prediction:Prodigal:002006;locus_tag=DDPHOLLC_00300;product=hypothetical protein
FNHS01000015.1	Prodigal:002006	CDS	84215	85912	.	+	0	ID=DDPHOLLC_00301;inference=ab initio prediction:Prodigal:002006;locus_tag=DDPHOLLC_00301;product=hypothetical protein
FNHS01000015.1	Prodigal:002006	CDS	86084	88822	.	-	0	ID=DDPHOLLC_00302;eC_number=2.3.1.-;Name=pat;db_xref=COG:COG0454;gene=pat;inference=ab initio prediction:Prodigal:002006,similar to AA sequence:UniProtKB:Q8ZMX2;locus_tag=DDPHOLLC_00302;product=Peptidyl-lysine N-acetyltransferase Pat
FNHS01000015.1	Prodigal:002006	CDS	89172	89585	.	+	0	ID=DDPHOLLC_00303;Name=ros_2;db_xref=COG:COG4957;gene=ros_2;inference=ab initio prediction:Prodigal:002006,similar to AA sequence:UniProtKB:Q04152;locus_tag=DDPHOLLC_00303;product=Transcriptional regulatory protein ros
FNHS01000015.1	Prodigal:002006	CDS	89681	90430	.	+	0	ID=DDPHOLLC_00304;inference=ab initio prediction:Prodigal:002006;locus_tag=DDPHOLLC_00304;product=hypothetical protein
FNHS01000015.1	Prodigal:002006	CDS	90464	90943	.	-	0	ID=DDPHOLLC_00305;eC_number=1.11.1.15;Name=PGdx;db_xref=COG:COG0678;gene=PGdx;inference=ab initio prediction:Prodigal:002006,similar to AA sequence:UniProtKB:P44758;locus_tag=DDPHOLLC_00305;product=Hybrid peroxiredoxin hyPrx5
FNHS01000015.1	Prodigal:002006	CDS	91334	91942	.	+	0	ID=DDPHOLLC_00306;inference=ab initio prediction:Prodigal:002006,similar to AA sequence:UniProtKB:Q9KUP8;locus_tag=DDPHOLLC_00306;note=UPF0301 protein VC_0467;product=hypothetical protein
FNHS01000015.1	Prodigal:002006	CDS	91959	92948	.	-	0	ID=DDPHOLLC_00307;inference=ab initio prediction:Prodigal:002006;locus_tag=DDPHOLLC_00307;product=hypothetical protein
FNHS01000015.1	Prodigal:002006	CDS	93342	95258	.	+	0	ID=DDPHOLLC_00308;Name=dnaK_1;gene=dnaK_1;inference=ab initio prediction:Prodigal:002006,similar to AA sequence:UniProtKB:Q05981;locus_tag=DDPHOLLC_00308;product=Chaperone protein DnaK
FNHS01000015.1	Prodigal:002006	CDS	95462	96610	.	+	0	ID=DDPHOLLC_00309;Name=dnaJ_1;db_xref=COG:COG0484;gene=dnaJ_1;inference=ab initio prediction:Prodigal:002006,similar to AA sequence:UniProtKB:Q6RSN5;locus_tag=DDPHOLLC_00309;product=Chaperone protein DnaJ
FNHS01000015.1	Prodigal:002006	CDS	96749	97387	.	+	0	ID=DDPHOLLC_00310;eC_number=2.1.1.182;Name=rsmA_1;gene=rsmA_1;inference=ab initio prediction:Prodigal:002006,protein motif:HAMAP:MF_00607;locus_tag=DDPHOLLC_00310;product=Ribosomal RNA small subunit methyltransferase A
FNHS01000015.1	Prodigal:002006	CDS	97497	97817	.	+	0	ID=DDPHOLLC_00311;inference=ab initio prediction:Prodigal:002006;locus_tag=DDPHOLLC_00311;product=hypothetical protein
FNHS01000015.1	Prodigal:002006	CDS	98013	99080	.	-	0	ID=DDPHOLLC_00312;inference=ab initio prediction:Prodigal:002006;locus_tag=DDPHOLLC_00312;product=hypothetical protein
FNHS01000015.1	Prodigal:002006	CDS	99221	100534	.	-	0	ID=DDPHOLLC_00313;eC_number=2.4.2.4;Name=deoA;db_xref=COG:COG0213;gene=deoA;inference=ab initio prediction:Prodigal:002006,similar to AA sequence:UniProtKB:Q7CP66;locus_tag=DDPHOLLC_00313;product=Thymidine phosphorylase
FNHS01000015.1	Prodigal:002006	CDS	100537	101268	.	-	0	ID=DDPHOLLC_00314;eC_number=4.1.2.4;Name=deoC;db_xref=COG:COG0274;gene=deoC;inference=ab initio prediction:Prodigal:002006,similar to AA sequence:UniProtKB:B0TQ91;locus_tag=DDPHOLLC_00314;product=Deoxyribose-phosphate aldolase
FNHS01000015.1	Prodigal:002006	CDS	101265	102083	.	-	0	ID=DDPHOLLC_00315;eC_number=2.4.2.1;Name=xapA;db_xref=COG:COG0005;gene=xapA;inference=ab initio prediction:Prodigal:002006,similar to AA sequence:UniProtKB:P45563;locus_tag=DDPHOLLC_00315;product=Purine nucleoside phosphorylase 2
FNHS01000015.1	Prodigal:002006	CDS	102080	102502	.	-	0	ID=DDPHOLLC_00316;eC_number=3.5.4.5;Name=cdd;db_xref=COG:COG0295;gene=cdd;inference=ab initio prediction:Prodigal:002006,similar to AA sequence:UniProtKB:P19079;locus_tag=DDPHOLLC_00316;product=Cytidine deaminase
FNHS01000015.1	Prodigal:002006	CDS	102621	102791	.	+	0	ID=DDPHOLLC_00317;eC_number=3.1.-.-;Name=yoeB;db_xref=COG:COG4115;gene=yoeB;inference=ab initio prediction:Prodigal:002006,similar to AA sequence:UniProtKB:P69348;locus_tag=DDPHOLLC_00317;product=Toxin YoeB
FNHS01000015.1	Prodigal:002006	CDS	102801	103565	.	-	0	ID=DDPHOLLC_00318;inference=ab initio prediction:Prodigal:002006;locus_tag=DDPHOLLC_00318;product=hypothetical protein
FNHS01000015.1	Prodigal:002006	CDS	103758	104396	.	-	0	ID=DDPHOLLC_00319;inference=ab initio prediction:Prodigal:002006;locus_tag=DDPHOLLC_00319;product=hypothetical protein
FNHS01000015.1	Prodigal:002006	CDS	104452	105006	.	-	0	ID=DDPHOLLC_00320;eC_number=1.11.1.15;Name=btuE;gene=btuE;inference=ab initio prediction:Prodigal:002006,protein motif:HAMAP:MF_02061;locus_tag=DDPHOLLC_00320;product=Thioredoxin/glutathione peroxidase BtuE
FNHS01000015.1	Prodigal:002006	CDS	105147	106838	.	-	0	ID=DDPHOLLC_00321;inference=ab initio prediction:Prodigal:002006;locus_tag=DDPHOLLC_00321;product=hypothetical protein
FNHS01000015.1	Prodigal:002006	CDS	107067	108194	.	-	0	ID=DDPHOLLC_00322;inference=ab initio prediction:Prodigal:002006;locus_tag=DDPHOLLC_00322;product=hypothetical protein
FNHS01000015.1	Prodigal:002006	CDS	108547	109869	.	+	0	ID=DDPHOLLC_00323;eC_number=1.17.7.3;Name=ispG;db_xref=COG:COG0821;gene=ispG;inference=ab initio prediction:Prodigal:002006,similar to AA sequence:UniProtKB:Q5SLI8;locus_tag=DDPHOLLC_00323;product=4-hydroxy-3-methylbut-2-en-1-yl diphosphate synthase (flavodoxin)
FNHS01000015.1	Prodigal:002006	CDS	110125	112134	.	+	0	ID=DDPHOLLC_00324;Name=kup_1;gene=kup_1;inference=ab initio prediction:Prodigal:002006,protein motif:HAMAP:MF_01522;locus_tag=DDPHOLLC_00324;product=Low affinity potassium transport system protein kup
FNHS01000015.1	Prodigal:002006	CDS	112898	113068	.	+	0	ID=DDPHOLLC_00325;inference=ab initio prediction:Prodigal:002006;locus_tag=DDPHOLLC_00325;product=hypothetical protein
FNHS01000015.1	Prodigal:002006	CDS	113140	113565	.	-	0	ID=DDPHOLLC_00326;eC_number=3.1.-.-;Name=vapC_2;gene=vapC_2;inference=ab initio prediction:Prodigal:002006,protein motif:HAMAP:MF_00265;locus_tag=DDPHOLLC_00326;product=tRNA(fMet)-specific endonuclease VapC
FNHS01000015.1	Prodigal:002006	CDS	113562	113804	.	-	0	ID=DDPHOLLC_00327;inference=ab initio prediction:Prodigal:002006;locus_tag=DDPHOLLC_00327;product=hypothetical protein
FNHS01000015.1	Prodigal:002006	CDS	114160	114639	.	+	0	ID=DDPHOLLC_00328;eC_number=1.3.99.16;Name=iorA_1;gene=iorA_1;inference=ab initio prediction:Prodigal:002006,similar to AA sequence:UniProtKB:Q51697;locus_tag=DDPHOLLC_00328;product=Isoquinoline 1-oxidoreductase subunit alpha
FNHS01000015.1	Prodigal:002006	CDS	114636	116966	.	+	0	ID=DDPHOLLC_00329;eC_number=1.2.5.2;inference=ab initio prediction:Prodigal:002006,similar to AA sequence:UniProtKB:P17201;locus_tag=DDPHOLLC_00329;product=Membrane-bound aldehyde dehydrogenase [pyrroloquinoline-quinone]
FNHS01000015.1	Prodigal:002006	CDS	117042	117419	.	+	0	ID=DDPHOLLC_00330;inference=ab initio prediction:Prodigal:002006;locus_tag=DDPHOLLC_00330;product=hypothetical protein
FNHS01000015.1	Prodigal:002006	CDS	117552	118334	.	-	0	ID=DDPHOLLC_00331;inference=ab initio prediction:Prodigal:002006;locus_tag=DDPHOLLC_00331;product=hypothetical protein
FNHS01000015.1	Prodigal:002006	CDS	118561	118785	.	-	0	ID=DDPHOLLC_00332;inference=ab initio prediction:Prodigal:002006;locus_tag=DDPHOLLC_00332;product=hypothetical protein
FNHS01000015.1	Prodigal:002006	CDS	119003	119716	.	-	0	ID=DDPHOLLC_00333;eC_number=2.3.1.286;Name=cobB_1;db_xref=COG:COG0846;gene=cobB_1;inference=ab initio prediction:Prodigal:002006,similar to AA sequence:UniProtKB:P75960;locus_tag=DDPHOLLC_00333;product=NAD-dependent protein deacylase
FNHS01000015.1	Prodigal:002006	CDS	119827	120387	.	+	0	ID=DDPHOLLC_00334;inference=ab initio prediction:Prodigal:002006;locus_tag=DDPHOLLC_00334;product=hypothetical protein
FNHS01000015.1	Prodigal:002006	CDS	120384	121529	.	+	0	ID=DDPHOLLC_00335;Name=cdhR_1;db_xref=COG:COG4977;gene=cdhR_1;inference=ab initio prediction:Prodigal:002006,similar to AA sequence:UniProtKB:Q9HTH5;locus_tag=DDPHOLLC_00335;product=HTH-type transcriptional regulator CdhR
FNHS01000015.1	Prodigal:002006	CDS	121607	123046	.	+	0	ID=DDPHOLLC_00336;eC_number=3.5.2.-;inference=ab initio prediction:Prodigal:002006,similar to AA sequence:UniProtKB:Q45515;locus_tag=DDPHOLLC_00336;product=D-hydantoinase
FNHS01000015.1	Prodigal:002006	CDS	123094	124089	.	+	0	ID=DDPHOLLC_00337;eC_number=7.6.2.8;Name=btuD_1;gene=btuD_1;inference=ab initio prediction:Prodigal:002006,protein motif:HAMAP:MF_01005;locus_tag=DDPHOLLC_00337;product=Vitamin B12 import ATP-binding protein BtuD
FNHS01000015.1	Prodigal:002006	CDS	124106	125362	.	+	0	ID=DDPHOLLC_00338;inference=ab initio prediction:Prodigal:002006;locus_tag=DDPHOLLC_00338;product=hypothetical protein
FNHS01000015.1	Prodigal:002006	CDS	125359	126369	.	+	0	ID=DDPHOLLC_00339;inference=ab initio prediction:Prodigal:002006;locus_tag=DDPHOLLC_00339;product=hypothetical protein
FNHS01000015.1	Prodigal:002006	CDS	126372	127259	.	+	0	ID=DDPHOLLC_00340;inference=ab initio prediction:Prodigal:002006;locus_tag=DDPHOLLC_00340;product=hypothetical protein
FNHS01000015.1	Prodigal:002006	CDS	127449	128135	.	+	0	ID=DDPHOLLC_00341;Name=rplY;db_xref=COG:COG1825;gene=rplY;inference=ab initio prediction:Prodigal:002006,similar to AA sequence:UniProtKB:Q6N1P8;locus_tag=DDPHOLLC_00341;product=50S ribosomal protein L25
FNHS01000015.1	Prodigal:002006	CDS	128210	128833	.	-	0	ID=DDPHOLLC_00342;eC_number=1.4.3.5;Name=pdxH_1;db_xref=COG:COG0259;gene=pdxH_1;inference=ab initio prediction:Prodigal:002006,similar to AA sequence:UniProtKB:P21159;locus_tag=DDPHOLLC_00342;product=Pyridoxine/pyridoxamine 5'-phosphate oxidase
FNHS01000015.1	Prodigal:002006	CDS	128927	129415	.	+	0	ID=DDPHOLLC_00343;inference=ab initio prediction:Prodigal:002006;locus_tag=DDPHOLLC_00343;product=hypothetical protein
FNHS01000015.1	Prodigal:002006	CDS	129455	129751	.	-	0	ID=DDPHOLLC_00344;inference=ab initio prediction:Prodigal:002006;locus_tag=DDPHOLLC_00344;product=hypothetical protein
FNHS01000015.1	Prodigal:002006	CDS	130092	131699	.	+	0	ID=DDPHOLLC_00345;inference=ab initio prediction:Prodigal:002006;locus_tag=DDPHOLLC_00345;product=hypothetical protein
FNHS01000015.1	Prodigal:002006	CDS	131822	133798	.	+	0	ID=DDPHOLLC_00346;Name=kefC_1;db_xref=COG:COG0475;gene=kefC_1;inference=ab initio prediction:Prodigal:002006,similar to AA sequence:UniProtKB:P03819;locus_tag=DDPHOLLC_00346;product=Glutathione-regulated potassium-efflux system protein KefC
FNHS01000015.1	Prodigal:002006	CDS	133795	135312	.	+	0	ID=DDPHOLLC_00347;inference=ab initio prediction:Prodigal:002006;locus_tag=DDPHOLLC_00347;product=hypothetical protein
FNHS01000015.1	Prodigal:002006	CDS	135429	136184	.	+	0	ID=DDPHOLLC_00348;inference=ab initio prediction:Prodigal:002006;locus_tag=DDPHOLLC_00348;product=hypothetical protein
FNHS01000015.1	Prodigal:002006	CDS	136287	136604	.	+	0	ID=DDPHOLLC_00349;inference=ab initio prediction:Prodigal:002006;locus_tag=DDPHOLLC_00349;product=hypothetical protein
FNHS01000015.1	Prodigal:002006	CDS	136626	137075	.	-	0	ID=DDPHOLLC_00350;inference=ab initio prediction:Prodigal:002006;locus_tag=DDPHOLLC_00350;product=hypothetical protein
FNHS01000015.1	Prodigal:002006	CDS	137072	137725	.	-	0	ID=DDPHOLLC_00351;inference=ab initio prediction:Prodigal:002006;locus_tag=DDPHOLLC_00351;product=hypothetical protein
FNHS01000015.1	Prodigal:002006	CDS	137973	139277	.	+	0	ID=DDPHOLLC_00352;eC_number=2.1.2.1;Name=glyA2;gene=glyA2;inference=ab initio prediction:Prodigal:002006,similar to AA sequence:UniProtKB:Q3JGP5;locus_tag=DDPHOLLC_00352;product=Serine hydroxymethyltransferase 2
FNHS01000015.1	Prodigal:002006	CDS	139374	139904	.	+	0	ID=DDPHOLLC_00353;Name=nrdR;db_xref=COG:COG1327;gene=nrdR;inference=ab initio prediction:Prodigal:002006,similar to AA sequence:UniProtKB:P67318;locus_tag=DDPHOLLC_00353;product=Transcriptional repressor NrdR
FNHS01000015.1	Prodigal:002006	CDS	139901	141010	.	+	0	ID=DDPHOLLC_00354;Name=ribD;db_xref=COG:COG0117;gene=ribD;inference=ab initio prediction:Prodigal:002006,similar to AA sequence:UniProtKB:P25539;locus_tag=DDPHOLLC_00354;product=Riboflavin biosynthesis protein RibD
FNHS01000015.1	Prodigal:002006	CDS	141014	141634	.	+	0	ID=DDPHOLLC_00355;eC_number=2.5.1.9;Name=ribE;gene=ribE;inference=ab initio prediction:Prodigal:002006,similar to AA sequence:UniProtKB:Q2YN92;locus_tag=DDPHOLLC_00355;product=Riboflavin synthase
FNHS01000015.1	Prodigal:002006	CDS	141641	142069	.	-	0	ID=DDPHOLLC_00356;inference=ab initio prediction:Prodigal:002006;locus_tag=DDPHOLLC_00356;product=hypothetical protein
FNHS01000015.1	Prodigal:002006	CDS	142269	143840	.	-	0	ID=DDPHOLLC_00357;inference=ab initio prediction:Prodigal:002006;locus_tag=DDPHOLLC_00357;product=hypothetical protein
FNHS01000015.1	Prodigal:002006	CDS	144085	145386	.	-	0	ID=DDPHOLLC_00358;inference=ab initio prediction:Prodigal:002006,similar to AA sequence:UniProtKB:P45742;locus_tag=DDPHOLLC_00358;note=Stress response UPF0229 protein YhbH;product=hypothetical protein
FNHS01000015.1	Prodigal:002006	CDS	145568	147520	.	-	0	ID=DDPHOLLC_00359;inference=ab initio prediction:Prodigal:002006;locus_tag=DDPHOLLC_00359;product=hypothetical protein
FNHS01000015.1	Prodigal:002006	CDS	147740	148183	.	-	0	ID=DDPHOLLC_00360;inference=ab initio prediction:Prodigal:002006;locus_tag=DDPHOLLC_00360;product=hypothetical protein
FNHS01000015.1	Prodigal:002006	CDS	148316	148693	.	-	0	ID=DDPHOLLC_00361;inference=ab initio prediction:Prodigal:002006;locus_tag=DDPHOLLC_00361;product=hypothetical protein
FNHS01000015.1	Prodigal:002006	CDS	148815	149282	.	-	0	ID=DDPHOLLC_00362;inference=ab initio prediction:Prodigal:002006;locus_tag=DDPHOLLC_00362;product=hypothetical protein
FNHS01000015.1	Prodigal:002006	CDS	149387	149707	.	-	0	ID=DDPHOLLC_00363;Name=ihfA;db_xref=COG:COG0776;gene=ihfA;inference=ab initio prediction:Prodigal:002006,similar to AA sequence:UniProtKB:P30787;locus_tag=DDPHOLLC_00363;product=Integration host factor subunit alpha
FNHS01000015.1	Prodigal:002006	CDS	149863	150870	.	-	0	ID=DDPHOLLC_00364;eC_number=2.3.1.180;Name=fabH;gene=fabH;inference=ab initio prediction:Prodigal:002006,similar to AA sequence:UniProtKB:A1KRY9;locus_tag=DDPHOLLC_00364;product=3-oxoacyl-[acyl-carrier-protein] synthase 3
FNHS01000015.1	Prodigal:002006	CDS	150950	151984	.	-	0	ID=DDPHOLLC_00365;eC_number=2.3.1.274;Name=plsX;db_xref=COG:COG0416;gene=plsX;inference=ab initio prediction:Prodigal:002006,similar to AA sequence:UniProtKB:P27247;locus_tag=DDPHOLLC_00365;product=Phosphate acyltransferase
FNHS01000015.1	Prodigal:002006	CDS	152372	152899	.	-	0	ID=DDPHOLLC_00366;inference=ab initio prediction:Prodigal:002006;locus_tag=DDPHOLLC_00366;product=hypothetical protein
FNHS01000015.1	Prodigal:002006	CDS	152896	153471	.	-	0	ID=DDPHOLLC_00367;inference=ab initio prediction:Prodigal:002006;locus_tag=DDPHOLLC_00367;product=hypothetical protein
FNHS01000015.1	Prodigal:002006	CDS	153627	154124	.	+	0	ID=DDPHOLLC_00368;Name=bamE;gene=bamE;inference=ab initio prediction:Prodigal:002006,protein motif:HAMAP:MF_00925;locus_tag=DDPHOLLC_00368;product=Outer membrane protein assembly factor BamE
FNHS01000015.1	Prodigal:002006	CDS	154061	154780	.	-	0	ID=DDPHOLLC_00369;eC_number=3.1.3.18;Name=gph;db_xref=COG:COG0546;gene=gph;inference=ab initio prediction:Prodigal:002006,similar to AA sequence:UniProtKB:O67359;locus_tag=DDPHOLLC_00369;product=Phosphoglycolate phosphatase
FNHS01000015.1	Prodigal:002006	CDS	154782	156695	.	-	0	ID=DDPHOLLC_00370;inference=ab initio prediction:Prodigal:002006;locus_tag=DDPHOLLC_00370;product=hypothetical protein
FNHS01000015.1	Prodigal:002006	CDS	156904	157995	.	-	0	ID=DDPHOLLC_00371;eC_number=1.3.1.-;Name=nemA_2;db_xref=COG:COG1902;gene=nemA_2;inference=ab initio prediction:Prodigal:002006,similar to AA sequence:UniProtKB:P77258;locus_tag=DDPHOLLC_00371;product=N-ethylmaleimide reductase
FNHS01000015.1	Prodigal:002006	CDS	158223	159515	.	-	0	ID=DDPHOLLC_00372;db_xref=COG:COG4325;inference=ab initio prediction:Prodigal:002006,similar to AA sequence:UniProtKB:P9WM35;locus_tag=DDPHOLLC_00372;product=putative protein
FNHS01000015.1	Prodigal:002006	CDS	159640	160893	.	+	0	ID=DDPHOLLC_00373;Name=nhaP;db_xref=COG:COG0025;gene=nhaP;inference=ab initio prediction:Prodigal:002006,similar to AA sequence:UniProtKB:G3XD29;locus_tag=DDPHOLLC_00373;product=Na(+)/H(+) antiporter NhaP
FNHS01000015.1	Prodigal:002006	CDS	160985	163129	.	-	0	ID=DDPHOLLC_00374;eC_number=7.1.3.1;Name=hppA;db_xref=COG:COG3808;gene=hppA;inference=ab initio prediction:Prodigal:002006,similar to AA sequence:UniProtKB:Q8UG67;locus_tag=DDPHOLLC_00374;product=K(+)-insensitive pyrophosphate-energized proton pump
FNHS01000015.1	Prodigal:002006	CDS	163540	164535	.	-	0	ID=DDPHOLLC_00375;eC_number=2.7.4.16;Name=thiL_1;db_xref=COG:COG0611;gene=thiL_1;inference=ab initio prediction:Prodigal:002006,similar to AA sequence:UniProtKB:P0AGG0;locus_tag=DDPHOLLC_00375;product=Thiamine-monophosphate kinase
FNHS01000015.1	Prodigal:002006	CDS	164539	165111	.	-	0	ID=DDPHOLLC_00376;Name=nusB;gene=nusB;inference=ab initio prediction:Prodigal:002006,protein motif:HAMAP:MF_00073;locus_tag=DDPHOLLC_00376;product=Transcription antitermination protein NusB
FNHS01000015.1	Prodigal:002006	CDS	165123	165617	.	-	0	ID=DDPHOLLC_00377;eC_number=2.5.1.78;Name=ribH1;db_xref=COG:COG0054;gene=ribH1;inference=ab initio prediction:Prodigal:002006,similar to AA sequence:UniProtKB:Q8YGH2;locus_tag=DDPHOLLC_00377;product=6%2C7-dimethyl-8-ribityllumazine synthase 1
FNHS01000015.1	Prodigal:002006	CDS	165761	166342	.	-	0	ID=DDPHOLLC_00378;inference=ab initio prediction:Prodigal:002006;locus_tag=DDPHOLLC_00378;product=hypothetical protein
FNHS01000015.1	Prodigal:002006	CDS	166471	167226	.	+	0	ID=DDPHOLLC_00379;eC_number=1.1.1.100;Name=fabG_1;gene=fabG_1;inference=ab initio prediction:Prodigal:002006,similar to AA sequence:UniProtKB:O67610;locus_tag=DDPHOLLC_00379;product=3-oxoacyl-[acyl-carrier-protein] reductase FabG
FNHS01000015.1	Prodigal:002006	CDS	167232	168377	.	+	0	ID=DDPHOLLC_00380;inference=ab initio prediction:Prodigal:002006;locus_tag=DDPHOLLC_00380;product=hypothetical protein
FNHS01000015.1	Prodigal:002006	CDS	168374	168841	.	+	0	ID=DDPHOLLC_00381;eC_number=3.6.1.-;Name=rppH_1;gene=rppH_1;inference=ab initio prediction:Prodigal:002006,protein motif:HAMAP:MF_00298;locus_tag=DDPHOLLC_00381;product=RNA pyrophosphohydrolase
FNHS01000015.1	Prodigal:002006	CDS	168838	169290	.	+	0	ID=DDPHOLLC_00382;inference=ab initio prediction:Prodigal:002006;locus_tag=DDPHOLLC_00382;product=hypothetical protein
FNHS01000015.1	Prodigal:002006	CDS	169474	169728	.	+	0	ID=DDPHOLLC_00383;inference=ab initio prediction:Prodigal:002006;locus_tag=DDPHOLLC_00383;product=hypothetical protein
FNHS01000015.1	Prodigal:002006	CDS	169832	170683	.	+	0	ID=DDPHOLLC_00384;Name=ygfZ;gene=ygfZ;inference=ab initio prediction:Prodigal:002006,protein motif:HAMAP:MF_01175;locus_tag=DDPHOLLC_00384;product=tRNA-modifying protein YgfZ
FNHS01000015.1	Prodigal:002006	CDS	170756	171370	.	+	0	ID=DDPHOLLC_00385;eC_number=3.2.2.20;Name=tag;db_xref=COG:COG2818;gene=tag;inference=ab initio prediction:Prodigal:002006,similar to AA sequence:UniProtKB:P05100;locus_tag=DDPHOLLC_00385;product=DNA-3-methyladenine glycosylase 1
FNHS01000015.1	Prodigal:002006	CDS	171367	171957	.	+	0	ID=DDPHOLLC_00386;inference=ab initio prediction:Prodigal:002006;locus_tag=DDPHOLLC_00386;product=hypothetical protein
FNHS01000015.1	Prodigal:002006	CDS	172009	172521	.	+	0	ID=DDPHOLLC_00387;inference=ab initio prediction:Prodigal:002006;locus_tag=DDPHOLLC_00387;product=hypothetical protein
FNHS01000015.1	Prodigal:002006	CDS	172706	172966	.	+	0	ID=DDPHOLLC_00388;eC_number=3.1.11.6;Name=xseB;db_xref=COG:COG1722;gene=xseB;inference=ab initio prediction:Prodigal:002006,similar to AA sequence:UniProtKB:P0A8G9;locus_tag=DDPHOLLC_00388;product=Exodeoxyribonuclease 7 small subunit
FNHS01000015.1	Prodigal:002006	CDS	172995	173375	.	-	0	ID=DDPHOLLC_00389;inference=ab initio prediction:Prodigal:002006;locus_tag=DDPHOLLC_00389;product=hypothetical protein
FNHS01000013.1	Prodigal:002006	CDS	316	486	.	+	0	ID=DDPHOLLC_00390;inference=ab initio prediction:Prodigal:002006;locus_tag=DDPHOLLC_00390;product=hypothetical protein
FNHS01000013.1	Prodigal:002006	CDS	917	2407	.	-	0	ID=DDPHOLLC_00391;inference=ab initio prediction:Prodigal:002006;locus_tag=DDPHOLLC_00391;product=hypothetical protein
FNHS01000013.1	Prodigal:002006	CDS	2703	4199	.	-	0	ID=DDPHOLLC_00392;inference=ab initio prediction:Prodigal:002006;locus_tag=DDPHOLLC_00392;product=hypothetical protein
FNHS01000013.1	Prodigal:002006	CDS	4533	5840	.	+	0	ID=DDPHOLLC_00393;inference=ab initio prediction:Prodigal:002006;locus_tag=DDPHOLLC_00393;product=hypothetical protein
FNHS01000013.1	Prodigal:002006	CDS	5947	6714	.	+	0	ID=DDPHOLLC_00394;inference=ab initio prediction:Prodigal:002006;locus_tag=DDPHOLLC_00394;product=hypothetical protein
FNHS01000013.1	Prodigal:002006	CDS	6714	7592	.	+	0	ID=DDPHOLLC_00395;eC_number=2.1.2.9;Name=fmt_1;gene=fmt_1;inference=ab initio prediction:Prodigal:002006,protein motif:HAMAP:MF_00182;locus_tag=DDPHOLLC_00395;product=Methionyl-tRNA formyltransferase
FNHS01000013.1	Prodigal:002006	CDS	7986	8396	.	+	0	ID=DDPHOLLC_00396;Name=flgC_1;db_xref=COG:COG1558;gene=flgC_1;inference=ab initio prediction:Prodigal:002006,similar to AA sequence:UniProtKB:P0A1I7;locus_tag=DDPHOLLC_00396;product=Flagellar basal-body rod protein FlgC
FNHS01000013.1	Prodigal:002006	CDS	8406	9800	.	-	0	ID=DDPHOLLC_00397;Name=yhdG_1;db_xref=COG:COG0531;gene=yhdG_1;inference=ab initio prediction:Prodigal:002006,similar to AA sequence:UniProtKB:O07576;locus_tag=DDPHOLLC_00397;product=putative amino acid permease YhdG
FNHS01000013.1	Prodigal:002006	CDS	9933	10580	.	-	0	ID=DDPHOLLC_00398;inference=ab initio prediction:Prodigal:002006;locus_tag=DDPHOLLC_00398;product=hypothetical protein
FNHS01000013.1	Prodigal:002006	CDS	10573	12573	.	-	0	ID=DDPHOLLC_00399;inference=ab initio prediction:Prodigal:002006;locus_tag=DDPHOLLC_00399;product=hypothetical protein
FNHS01000013.1	Prodigal:002006	CDS	12681	14630	.	+	0	ID=DDPHOLLC_00400;inference=ab initio prediction:Prodigal:002006;locus_tag=DDPHOLLC_00400;product=hypothetical protein
FNHS01000013.1	Prodigal:002006	CDS	14658	14981	.	+	0	ID=DDPHOLLC_00401;inference=ab initio prediction:Prodigal:002006;locus_tag=DDPHOLLC_00401;product=hypothetical protein
FNHS01000013.1	Prodigal:002006	CDS	15338	15481	.	+	0	ID=DDPHOLLC_00402;inference=ab initio prediction:Prodigal:002006;locus_tag=DDPHOLLC_00402;product=hypothetical protein
FNHS01000013.1	Prodigal:002006	CDS	15605	16015	.	+	0	ID=DDPHOLLC_00403;inference=ab initio prediction:Prodigal:002006;locus_tag=DDPHOLLC_00403;product=hypothetical protein
FNHS01000013.1	Prodigal:002006	CDS	16052	17170	.	-	0	ID=DDPHOLLC_00404;Name=spuD;db_xref=COG:COG0687;gene=spuD;inference=ab initio prediction:Prodigal:002006,similar to AA sequence:UniProtKB:Q9I6J1;locus_tag=DDPHOLLC_00404;product=Putrescine-binding periplasmic protein SpuD
FNHS01000013.1	Prodigal:002006	CDS	17167	17523	.	-	0	ID=DDPHOLLC_00405;eC_number=3.5.99.10;Name=yabJ_1;db_xref=COG:COG0251;gene=yabJ_1;inference=ab initio prediction:Prodigal:002006,similar to AA sequence:UniProtKB:P37552;locus_tag=DDPHOLLC_00405;product=2-iminobutanoate/2-iminopropanoate deaminase
FNHS01000013.1	Prodigal:002006	CDS	17706	17969	.	+	0	ID=DDPHOLLC_00406;inference=ab initio prediction:Prodigal:002006;locus_tag=DDPHOLLC_00406;product=hypothetical protein
FNHS01000013.1	Prodigal:002006	CDS	18052	18273	.	-	0	ID=DDPHOLLC_00407;inference=ab initio prediction:Prodigal:002006;locus_tag=DDPHOLLC_00407;product=hypothetical protein
FNHS01000013.1	Prodigal:002006	CDS	18442	20661	.	-	0	ID=DDPHOLLC_00408;eC_number=2.7.7.8;Name=pnp;db_xref=COG:COG1185;gene=pnp;inference=ab initio prediction:Prodigal:002006,similar to AA sequence:UniProtKB:Q9AC32;locus_tag=DDPHOLLC_00408;product=Polyribonucleotide nucleotidyltransferase
FNHS01000013.1	Prodigal:002006	CDS	20870	21139	.	-	0	ID=DDPHOLLC_00409;Name=rpsO;db_xref=COG:COG0184;gene=rpsO;inference=ab initio prediction:Prodigal:002006,similar to AA sequence:UniProtKB:Q6NCN7;locus_tag=DDPHOLLC_00409;product=30S ribosomal protein S15
FNHS01000013.1	Aragorn:001002	tRNA	21460	21543	.	+	.	ID=DDPHOLLC_00410;inference=COORDINATES:profile:Aragorn:001002;locus_tag=DDPHOLLC_00410;product=tRNA-Tyr(gta)
FNHS01000013.1	Prodigal:002006	CDS	21561	22184	.	-	0	ID=DDPHOLLC_00411;eC_number=3.1.22.4;Name=ruvC;gene=ruvC;inference=ab initio prediction:Prodigal:002006,protein motif:HAMAP:MF_00034;locus_tag=DDPHOLLC_00411;product=Crossover junction endodeoxyribonuclease RuvC
FNHS01000013.1	Prodigal:002006	CDS	22274	22846	.	+	0	ID=DDPHOLLC_00412;inference=ab initio prediction:Prodigal:002006;locus_tag=DDPHOLLC_00412;product=hypothetical protein
FNHS01000013.1	Prodigal:002006	CDS	22857	23174	.	-	0	ID=DDPHOLLC_00413;inference=ab initio prediction:Prodigal:002006,similar to AA sequence:UniProtKB:P76169;locus_tag=DDPHOLLC_00413;note=UPF0060 membrane protein YnfA;product=hypothetical protein
FNHS01000013.1	Prodigal:002006	CDS	23199	24248	.	+	0	ID=DDPHOLLC_00414;Name=xerC_2;db_xref=COG:COG4973;gene=xerC_2;inference=ab initio prediction:Prodigal:002006,similar to AA sequence:UniProtKB:P44818;locus_tag=DDPHOLLC_00414;product=Tyrosine recombinase XerC
FNHS01000013.1	Prodigal:002006	CDS	24403	25260	.	+	0	ID=DDPHOLLC_00415;Name=rssB_1;gene=rssB_1;inference=ab initio prediction:Prodigal:002006,protein motif:HAMAP:MF_00958;locus_tag=DDPHOLLC_00415;product=Regulator of RpoS
FNHS01000013.1	Prodigal:002006	CDS	25398	26801	.	-	0	ID=DDPHOLLC_00416;eC_number=1.8.1.4;Name=lpd3;db_xref=COG:COG1249;gene=lpd3;inference=ab initio prediction:Prodigal:002006,similar to AA sequence:UniProtKB:P31046;locus_tag=DDPHOLLC_00416;product=Dihydrolipoyl dehydrogenase 3
FNHS01000013.1	Prodigal:002006	CDS	26863	27618	.	-	0	ID=DDPHOLLC_00417;eC_number=1.-.-.-;Name=ygfF;gene=ygfF;inference=ab initio prediction:Prodigal:002006,similar to AA sequence:UniProtKB:P52037;locus_tag=DDPHOLLC_00417;product=putative oxidoreductase YgfF
FNHS01000013.1	Prodigal:002006	CDS	27626	28939	.	-	0	ID=DDPHOLLC_00418;eC_number=2.3.1.61;Name=sucB;db_xref=COG:COG0508;gene=sucB;inference=ab initio prediction:Prodigal:002006,similar to AA sequence:UniProtKB:P0AFG6;locus_tag=DDPHOLLC_00418;product=Dihydrolipoyllysine-residue succinyltransferase component of 2-oxoglutarate dehydrogenase complex
FNHS01000013.1	Prodigal:002006	CDS	29034	32024	.	-	0	ID=DDPHOLLC_00419;eC_number=1.2.4.2;Name=sucA;db_xref=COG:COG0567;gene=sucA;inference=ab initio prediction:Prodigal:002006,similar to AA sequence:UniProtKB:P0AFG3;locus_tag=DDPHOLLC_00419;product=2-oxoglutarate dehydrogenase E1 component
FNHS01000013.1	Prodigal:002006	CDS	32297	33181	.	-	0	ID=DDPHOLLC_00420;eC_number=6.2.1.5;Name=sucD_1;db_xref=COG:COG0074;gene=sucD_1;inference=ab initio prediction:Prodigal:002006,similar to AA sequence:UniProtKB:P0AGE9;locus_tag=DDPHOLLC_00420;product=Succinate--CoA ligase [ADP-forming] subunit alpha
FNHS01000013.1	Prodigal:002006	CDS	33184	34380	.	-	0	ID=DDPHOLLC_00421;eC_number=6.2.1.5;Name=sucC_1;db_xref=COG:COG0045;gene=sucC_1;inference=ab initio prediction:Prodigal:002006,similar to AA sequence:UniProtKB:P80886;locus_tag=DDPHOLLC_00421;product=Succinate--CoA ligase [ADP-forming] subunit beta
FNHS01000013.1	Prodigal:002006	CDS	34494	35456	.	-	0	ID=DDPHOLLC_00422;eC_number=1.1.1.37;Name=mdh;db_xref=COG:COG0039;gene=mdh;inference=ab initio prediction:Prodigal:002006,similar to AA sequence:UniProtKB:A9W386;locus_tag=DDPHOLLC_00422;product=Malate dehydrogenase
FNHS01000013.1	Prodigal:002006	CDS	35904	36491	.	-	0	ID=DDPHOLLC_00423;Name=slmA_1;gene=slmA_1;inference=ab initio prediction:Prodigal:002006,protein motif:HAMAP:MF_01839;locus_tag=DDPHOLLC_00423;product=Nucleoid occlusion factor SlmA
FNHS01000013.1	Prodigal:002006	CDS	36831	37601	.	-	0	ID=DDPHOLLC_00424;eC_number=3.1.2.6;Name=gloB_2;db_xref=COG:COG0491;gene=gloB_2;inference=ab initio prediction:Prodigal:002006,similar to AA sequence:UniProtKB:Q8ZRM2;locus_tag=DDPHOLLC_00424;product=Hydroxyacylglutathione hydrolase
FNHS01000013.1	Prodigal:002006	CDS	37740	38474	.	+	0	ID=DDPHOLLC_00425;inference=ab initio prediction:Prodigal:002006;locus_tag=DDPHOLLC_00425;product=hypothetical protein
FNHS01000013.1	Prodigal:002006	CDS	38564	39268	.	+	0	ID=DDPHOLLC_00426;inference=ab initio prediction:Prodigal:002006,similar to AA sequence:UniProtKB:P0AEY1;locus_tag=DDPHOLLC_00426;note=UPF0056 inner membrane protein MarC;product=hypothetical protein
FNHS01000013.1	Prodigal:002006	CDS	39285	40337	.	-	0	ID=DDPHOLLC_00427;inference=ab initio prediction:Prodigal:002006;locus_tag=DDPHOLLC_00427;product=hypothetical protein
FNHS01000013.1	Prodigal:002006	CDS	41307	42140	.	+	0	ID=DDPHOLLC_00428;inference=ab initio prediction:Prodigal:002006;locus_tag=DDPHOLLC_00428;product=hypothetical protein
FNHS01000013.1	Prodigal:002006	CDS	42137	42580	.	+	0	ID=DDPHOLLC_00429;inference=ab initio prediction:Prodigal:002006;locus_tag=DDPHOLLC_00429;product=hypothetical protein
FNHS01000013.1	Prodigal:002006	CDS	42599	43639	.	-	0	ID=DDPHOLLC_00430;eC_number=1.11.1.5;Name=ccp_1;db_xref=COG:COG1858;gene=ccp_1;inference=ab initio prediction:Prodigal:002006,similar to AA sequence:UniProtKB:P55929;locus_tag=DDPHOLLC_00430;product=Cytochrome c551 peroxidase
FNHS01000013.1	Prodigal:002006	CDS	43781	45916	.	-	0	ID=DDPHOLLC_00431;eC_number=2.4.1.129;Name=mtgA_1;gene=mtgA_1;inference=ab initio prediction:Prodigal:002006,protein motif:HAMAP:MF_00766;locus_tag=DDPHOLLC_00431;product=Biosynthetic peptidoglycan transglycosylase
FNHS01000013.1	Prodigal:002006	CDS	46003	46215	.	-	0	ID=DDPHOLLC_00432;inference=ab initio prediction:Prodigal:002006;locus_tag=DDPHOLLC_00432;product=hypothetical protein
FNHS01000013.1	Prodigal:002006	CDS	46395	49808	.	-	0	ID=DDPHOLLC_00433;eC_number=6.2.1.20;Name=aas;gene=aas;inference=ab initio prediction:Prodigal:002006,protein motif:HAMAP:MF_01162;locus_tag=DDPHOLLC_00433;product=Bifunctional protein Aas
FNHS01000013.1	Prodigal:002006	CDS	49962	50219	.	-	0	ID=DDPHOLLC_00434;inference=ab initio prediction:Prodigal:002006;locus_tag=DDPHOLLC_00434;product=hypothetical protein
FNHS01000013.1	Prodigal:002006	CDS	50401	51411	.	+	0	ID=DDPHOLLC_00435;inference=ab initio prediction:Prodigal:002006;locus_tag=DDPHOLLC_00435;product=hypothetical protein
FNHS01000013.1	Prodigal:002006	CDS	51612	52487	.	+	0	ID=DDPHOLLC_00436;inference=ab initio prediction:Prodigal:002006;locus_tag=DDPHOLLC_00436;product=hypothetical protein
FNHS01000013.1	Prodigal:002006	CDS	52475	52741	.	-	0	ID=DDPHOLLC_00437;inference=ab initio prediction:Prodigal:002006;locus_tag=DDPHOLLC_00437;product=hypothetical protein
FNHS01000013.1	Prodigal:002006	CDS	52795	53454	.	-	0	ID=DDPHOLLC_00438;eC_number=4.2.1.84;inference=ab initio prediction:Prodigal:002006,similar to AA sequence:UniProtKB:P29379;locus_tag=DDPHOLLC_00438;product=Low-molecular weight cobalt-containing nitrile hydratase subunit beta
FNHS01000013.1	Prodigal:002006	CDS	53451	54098	.	-	0	ID=DDPHOLLC_00439;eC_number=4.2.1.84;inference=ab initio prediction:Prodigal:002006,similar to AA sequence:UniProtKB:P29378;locus_tag=DDPHOLLC_00439;product=Low-molecular weight cobalt-containing nitrile hydratase subunit alpha
FNHS01000013.1	Prodigal:002006	CDS	54314	55018	.	+	0	ID=DDPHOLLC_00440;inference=ab initio prediction:Prodigal:002006;locus_tag=DDPHOLLC_00440;product=hypothetical protein
FNHS01000013.1	Prodigal:002006	CDS	55291	55569	.	+	0	ID=DDPHOLLC_00441;inference=ab initio prediction:Prodigal:002006;locus_tag=DDPHOLLC_00441;product=hypothetical protein
FNHS01000013.1	Prodigal:002006	CDS	55591	56982	.	-	0	ID=DDPHOLLC_00442;eC_number=3.5.99.5;Name=cnbH_1;gene=cnbH_1;inference=ab initio prediction:Prodigal:002006,similar to AA sequence:UniProtKB:Q38M35;locus_tag=DDPHOLLC_00442;product=2-amino-5-chloromuconic acid deaminase
FNHS01000013.1	Prodigal:002006	CDS	56987	58600	.	-	0	ID=DDPHOLLC_00443;Name=dppA_1;db_xref=COG:COG0747;gene=dppA_1;inference=ab initio prediction:Prodigal:002006,similar to AA sequence:UniProtKB:P23847;locus_tag=DDPHOLLC_00443;product=Periplasmic dipeptide transport protein
FNHS01000013.1	Prodigal:002006	CDS	58801	60357	.	+	0	ID=DDPHOLLC_00444;eC_number=2.2.1.6;Name=ilvX;db_xref=COG:COG0028;gene=ilvX;inference=ab initio prediction:Prodigal:002006,similar to AA sequence:UniProtKB:O53554;locus_tag=DDPHOLLC_00444;product=Putative acetolactate synthase large subunit IlvX
FNHS01000013.1	Prodigal:002006	CDS	60354	62915	.	+	0	ID=DDPHOLLC_00445;inference=ab initio prediction:Prodigal:002006;locus_tag=DDPHOLLC_00445;product=hypothetical protein
FNHS01000013.1	Prodigal:002006	CDS	62947	64419	.	+	0	ID=DDPHOLLC_00446;inference=ab initio prediction:Prodigal:002006;locus_tag=DDPHOLLC_00446;product=hypothetical protein
FNHS01000013.1	Prodigal:002006	CDS	64416	65558	.	+	0	ID=DDPHOLLC_00447;eC_number=3.4.17.11;Name=cpg2_2;gene=cpg2_2;inference=ab initio prediction:Prodigal:002006,similar to AA sequence:UniProtKB:P06621;locus_tag=DDPHOLLC_00447;product=Carboxypeptidase G2
FNHS01000013.1	Prodigal:002006	CDS	65580	66974	.	-	0	ID=DDPHOLLC_00448;eC_number=3.5.1.13;Name=aam_1;db_xref=COG:COG0154;gene=aam_1;inference=ab initio prediction:Prodigal:002006,similar to AA sequence:UniProtKB:K9NBS6;locus_tag=DDPHOLLC_00448;product=Acylamidase
FNHS01000013.1	Prodigal:002006	CDS	67284	67439	.	+	0	ID=DDPHOLLC_00449;inference=ab initio prediction:Prodigal:002006;locus_tag=DDPHOLLC_00449;product=hypothetical protein
FNHS01000013.1	Prodigal:002006	CDS	67505	68413	.	-	0	ID=DDPHOLLC_00450;eC_number=3.1.4.53;Name=cpdA_1;gene=cpdA_1;inference=ab initio prediction:Prodigal:002006,protein motif:HAMAP:MF_00905;locus_tag=DDPHOLLC_00450;product=3'%2C5'-cyclic adenosine monophosphate phosphodiesterase CpdA
FNHS01000013.1	Prodigal:002006	CDS	68504	69040	.	-	0	ID=DDPHOLLC_00451;inference=ab initio prediction:Prodigal:002006;locus_tag=DDPHOLLC_00451;product=hypothetical protein
FNHS01000013.1	Prodigal:002006	CDS	69289	70074	.	+	0	ID=DDPHOLLC_00452;inference=ab initio prediction:Prodigal:002006;locus_tag=DDPHOLLC_00452;product=hypothetical protein
FNHS01000013.1	Prodigal:002006	CDS	70086	71402	.	+	0	ID=DDPHOLLC_00453;eC_number=2.4.99.12;Name=waaA;db_xref=COG:COG1519;gene=waaA;inference=ab initio prediction:Prodigal:002006,similar to AA sequence:UniProtKB:P0AC75;locus_tag=DDPHOLLC_00453;product=3-deoxy-D-manno-octulosonic acid transferase
FNHS01000013.1	Prodigal:002006	CDS	71402	72385	.	+	0	ID=DDPHOLLC_00454;eC_number=2.7.1.130;Name=lpxK;db_xref=COG:COG1663;gene=lpxK;inference=ab initio prediction:Prodigal:002006,similar to AA sequence:UniProtKB:P27300;locus_tag=DDPHOLLC_00454;product=Tetraacyldisaccharide 4'-kinase
FNHS01000013.1	Prodigal:002006	CDS	72389	72607	.	-	0	ID=DDPHOLLC_00455;inference=ab initio prediction:Prodigal:002006;locus_tag=DDPHOLLC_00455;product=hypothetical protein
FNHS01000013.1	Prodigal:002006	CDS	72672	73658	.	-	0	ID=DDPHOLLC_00456;Name=ribF;gene=ribF;inference=ab initio prediction:Prodigal:002006,similar to AA sequence:UniProtKB:Q59263;locus_tag=DDPHOLLC_00456;product=Bifunctional riboflavin kinase/FMN adenylyltransferase
FNHS01000013.1	Prodigal:002006	CDS	73955	74338	.	+	0	ID=DDPHOLLC_00457;Name=cheY_1;db_xref=COG:COG0784;gene=cheY_1;inference=ab initio prediction:Prodigal:002006,similar to AA sequence:UniProtKB:P0AE67;locus_tag=DDPHOLLC_00457;product=Chemotaxis protein CheY
FNHS01000013.1	Prodigal:002006	CDS	74450	74983	.	+	0	ID=DDPHOLLC_00458;inference=ab initio prediction:Prodigal:002006;locus_tag=DDPHOLLC_00458;product=hypothetical protein
FNHS01000013.1	Prodigal:002006	CDS	75145	75939	.	+	0	ID=DDPHOLLC_00459;eC_number=3.5.2.10;Name=crnA;gene=crnA;inference=ab initio prediction:Prodigal:002006,similar to AA sequence:UniProtKB:P83772;locus_tag=DDPHOLLC_00459;product=Creatinine amidohydrolase
FNHS01000013.1	Prodigal:002006	CDS	76008	76721	.	+	0	ID=DDPHOLLC_00460;inference=ab initio prediction:Prodigal:002006;locus_tag=DDPHOLLC_00460;product=hypothetical protein
FNHS01000013.1	Prodigal:002006	CDS	76718	77389	.	+	0	ID=DDPHOLLC_00461;inference=ab initio prediction:Prodigal:002006;locus_tag=DDPHOLLC_00461;product=hypothetical protein
FNHS01000013.1	Prodigal:002006	CDS	77389	78087	.	+	0	ID=DDPHOLLC_00462;inference=ab initio prediction:Prodigal:002006;locus_tag=DDPHOLLC_00462;product=hypothetical protein
FNHS01000013.1	Prodigal:002006	CDS	78252	78743	.	-	0	ID=DDPHOLLC_00463;inference=ab initio prediction:Prodigal:002006;locus_tag=DDPHOLLC_00463;product=hypothetical protein
FNHS01000013.1	Prodigal:002006	CDS	79021	81318	.	+	0	ID=DDPHOLLC_00464;eC_number=2.4.1.129;Name=mtgA_2;gene=mtgA_2;inference=ab initio prediction:Prodigal:002006,protein motif:HAMAP:MF_00766;locus_tag=DDPHOLLC_00464;product=Biosynthetic peptidoglycan transglycosylase
FNHS01000013.1	Prodigal:002006	CDS	81323	82006	.	+	0	ID=DDPHOLLC_00465;inference=ab initio prediction:Prodigal:002006;locus_tag=DDPHOLLC_00465;product=hypothetical protein
FNHS01000013.1	Prodigal:002006	CDS	81994	82623	.	+	0	ID=DDPHOLLC_00466;inference=ab initio prediction:Prodigal:002006;locus_tag=DDPHOLLC_00466;product=hypothetical protein
FNHS01000013.1	Prodigal:002006	CDS	82928	83791	.	+	0	ID=DDPHOLLC_00467;inference=ab initio prediction:Prodigal:002006;locus_tag=DDPHOLLC_00467;product=hypothetical protein
FNHS01000013.1	Prodigal:002006	CDS	83962	85131	.	+	0	ID=DDPHOLLC_00468;inference=ab initio prediction:Prodigal:002006;locus_tag=DDPHOLLC_00468;product=hypothetical protein
FNHS01000013.1	Prodigal:002006	CDS	85287	86051	.	-	0	ID=DDPHOLLC_00469;inference=ab initio prediction:Prodigal:002006;locus_tag=DDPHOLLC_00469;product=hypothetical protein
FNHS01000013.1	Prodigal:002006	CDS	86108	86314	.	-	0	ID=DDPHOLLC_00470;inference=ab initio prediction:Prodigal:002006;locus_tag=DDPHOLLC_00470;product=hypothetical protein
FNHS01000013.1	Prodigal:002006	CDS	86757	87044	.	+	0	ID=DDPHOLLC_00471;inference=ab initio prediction:Prodigal:002006;locus_tag=DDPHOLLC_00471;product=hypothetical protein
FNHS01000013.1	Prodigal:002006	CDS	87091	88047	.	+	0	ID=DDPHOLLC_00472;eC_number=6.3.2.3;Name=gshB;db_xref=COG:COG0189;gene=gshB;inference=ab initio prediction:Prodigal:002006,similar to AA sequence:UniProtKB:P04425;locus_tag=DDPHOLLC_00472;product=Glutathione synthetase
FNHS01000013.1	Prodigal:002006	CDS	88058	89593	.	-	0	ID=DDPHOLLC_00473;Name=nhaK;db_xref=COG:COG0025;gene=nhaK;inference=ab initio prediction:Prodigal:002006,similar to AA sequence:UniProtKB:O32212;locus_tag=DDPHOLLC_00473;product=Sodium%2C potassium%2C lithium and rubidium/H(+) antiporter
FNHS01000013.1	Prodigal:002006	CDS	89738	91336	.	+	0	ID=DDPHOLLC_00474;eC_number=3.5.1.126;Name=hpxW;db_xref=COG:COG0405;gene=hpxW;inference=ab initio prediction:Prodigal:002006,similar to AA sequence:UniProtKB:A6T9C8;locus_tag=DDPHOLLC_00474;product=Oxamate amidohydrolase proenzyme
FNHS01000013.1	Prodigal:002006	CDS	91533	92378	.	-	0	ID=DDPHOLLC_00475;eC_number=2.1.1.163;Name=COQ5_1;gene=COQ5_1;inference=ab initio prediction:Prodigal:002006,protein motif:HAMAP:MF_01813;locus_tag=DDPHOLLC_00475;product=2-methoxy-6-polyprenyl-1%2C4-benzoquinol methylase%2C mitochondrial
FNHS01000013.1	Prodigal:002006	CDS	92393	92902	.	-	0	ID=DDPHOLLC_00476;inference=ab initio prediction:Prodigal:002006;locus_tag=DDPHOLLC_00476;product=hypothetical protein
FNHS01000013.1	Prodigal:002006	CDS	93023	94141	.	-	0	ID=DDPHOLLC_00477;eC_number=2.3.1.47;Name=bioF_1;gene=bioF_1;inference=ab initio prediction:Prodigal:002006,similar to AA sequence:UniProtKB:P22806;locus_tag=DDPHOLLC_00477;product=8-amino-7-oxononanoate synthase
FNHS01000013.1	Prodigal:002006	CDS	94231	95496	.	+	0	ID=DDPHOLLC_00478;eC_number=2.6.1.62;Name=bioA;db_xref=COG:COG0161;gene=bioA;inference=ab initio prediction:Prodigal:002006,similar to AA sequence:UniProtKB:P12995;locus_tag=DDPHOLLC_00478;product=Adenosylmethionine-8-amino-7-oxononanoate aminotransferase
FNHS01000013.1	Prodigal:002006	CDS	95628	96017	.	+	0	ID=DDPHOLLC_00479;inference=ab initio prediction:Prodigal:002006;locus_tag=DDPHOLLC_00479;product=hypothetical protein
FNHS01000013.1	Prodigal:002006	CDS	96097	96741	.	+	0	ID=DDPHOLLC_00480;inference=ab initio prediction:Prodigal:002006;locus_tag=DDPHOLLC_00480;product=hypothetical protein
FNHS01000013.1	Prodigal:002006	CDS	97196	97705	.	+	0	ID=DDPHOLLC_00481;inference=ab initio prediction:Prodigal:002006;locus_tag=DDPHOLLC_00481;product=hypothetical protein
FNHS01000013.1	Prodigal:002006	CDS	97821	99269	.	-	0	ID=DDPHOLLC_00482;inference=ab initio prediction:Prodigal:002006;locus_tag=DDPHOLLC_00482;product=hypothetical protein
FNHS01000013.1	Prodigal:002006	CDS	99266	101452	.	-	0	ID=DDPHOLLC_00483;Name=bfrD;db_xref=COG:COG4774;gene=bfrD;inference=ab initio prediction:Prodigal:002006,similar to AA sequence:UniProtKB:P81549;locus_tag=DDPHOLLC_00483;product=putative TonB-dependent receptor BfrD
FNHS01000013.1	Prodigal:002006	CDS	101585	101731	.	+	0	ID=DDPHOLLC_00484;inference=ab initio prediction:Prodigal:002006;locus_tag=DDPHOLLC_00484;product=hypothetical protein
FNHS01000013.1	Prodigal:002006	CDS	102503	102865	.	+	0	ID=DDPHOLLC_00485;inference=ab initio prediction:Prodigal:002006;locus_tag=DDPHOLLC_00485;product=hypothetical protein
FNHS01000013.1	Prodigal:002006	CDS	103431	103805	.	+	0	ID=DDPHOLLC_00486;inference=ab initio prediction:Prodigal:002006;locus_tag=DDPHOLLC_00486;product=hypothetical protein
FNHS01000013.1	Prodigal:002006	CDS	104023	105387	.	+	0	ID=DDPHOLLC_00487;inference=ab initio prediction:Prodigal:002006;locus_tag=DDPHOLLC_00487;product=hypothetical protein
FNHS01000013.1	Prodigal:002006	CDS	105528	105932	.	+	0	ID=DDPHOLLC_00488;inference=ab initio prediction:Prodigal:002006;locus_tag=DDPHOLLC_00488;product=hypothetical protein
FNHS01000013.1	Prodigal:002006	CDS	105934	106638	.	+	0	ID=DDPHOLLC_00489;eC_number=3.6.1.1;Name=ppaX;db_xref=COG:COG0546;gene=ppaX;inference=ab initio prediction:Prodigal:002006,similar to AA sequence:UniProtKB:Q9JMQ2;locus_tag=DDPHOLLC_00489;product=Pyrophosphatase PpaX
FNHS01000013.1	Prodigal:002006	CDS	106685	107476	.	+	0	ID=DDPHOLLC_00490;inference=ab initio prediction:Prodigal:002006;locus_tag=DDPHOLLC_00490;product=hypothetical protein
FNHS01000013.1	Prodigal:002006	CDS	107603	107914	.	+	0	ID=DDPHOLLC_00491;inference=ab initio prediction:Prodigal:002006;locus_tag=DDPHOLLC_00491;product=hypothetical protein
FNHS01000013.1	Prodigal:002006	CDS	107934	108425	.	-	0	ID=DDPHOLLC_00492;eC_number=1.11.1.22;Name=gpx1;gene=gpx1;inference=ab initio prediction:Prodigal:002006,similar to AA sequence:UniProtKB:P74250;locus_tag=DDPHOLLC_00492;product=Hydroperoxy fatty acid reductase gpx1
FNHS01000013.1	Prodigal:002006	CDS	108653	108913	.	+	0	ID=DDPHOLLC_00493;inference=ab initio prediction:Prodigal:002006;locus_tag=DDPHOLLC_00493;product=hypothetical protein
FNHS01000013.1	Prodigal:002006	CDS	108928	109461	.	-	0	ID=DDPHOLLC_00494;inference=ab initio prediction:Prodigal:002006;locus_tag=DDPHOLLC_00494;product=hypothetical protein
FNHS01000013.1	Prodigal:002006	CDS	109583	110971	.	+	0	ID=DDPHOLLC_00495;eC_number=2.6.1.113;Name=spuC;db_xref=COG:COG0161;gene=spuC;inference=ab initio prediction:Prodigal:002006,similar to AA sequence:UniProtKB:Q9I6J2;locus_tag=DDPHOLLC_00495;product=Putrescine--pyruvate aminotransferase
FNHS01000013.1	Prodigal:002006	CDS	111186	112106	.	-	0	ID=DDPHOLLC_00496;Name=dmlR_1;gene=dmlR_1;inference=ab initio prediction:Prodigal:002006,similar to AA sequence:UniProtKB:P76250;locus_tag=DDPHOLLC_00496;product=HTH-type transcriptional regulator DmlR
FNHS01000013.1	Prodigal:002006	CDS	112214	113452	.	+	0	ID=DDPHOLLC_00497;inference=ab initio prediction:Prodigal:002006;locus_tag=DDPHOLLC_00497;product=hypothetical protein
FNHS01000013.1	Prodigal:002006	CDS	113466	114785	.	-	0	ID=DDPHOLLC_00498;inference=ab initio prediction:Prodigal:002006,similar to AA sequence:UniProtKB:P37908;locus_tag=DDPHOLLC_00498;note=UPF0053 inner membrane protein YfjD;product=hypothetical protein
FNHS01000013.1	Prodigal:002006	CDS	114846	116459	.	-	0	ID=DDPHOLLC_00499;inference=ab initio prediction:Prodigal:002006;locus_tag=DDPHOLLC_00499;product=hypothetical protein
FNHS01000013.1	Prodigal:002006	CDS	116625	117023	.	+	0	ID=DDPHOLLC_00500;inference=ab initio prediction:Prodigal:002006;locus_tag=DDPHOLLC_00500;product=hypothetical protein
FNHS01000013.1	Prodigal:002006	CDS	117032	118327	.	+	0	ID=DDPHOLLC_00501;inference=ab initio prediction:Prodigal:002006;locus_tag=DDPHOLLC_00501;product=hypothetical protein
FNHS01000013.1	Prodigal:002006	CDS	118541	118798	.	+	0	ID=DDPHOLLC_00502;inference=ab initio prediction:Prodigal:002006;locus_tag=DDPHOLLC_00502;product=hypothetical protein
FNHS01000013.1	Prodigal:002006	CDS	118855	120021	.	+	0	ID=DDPHOLLC_00503;Name=hcaT_1;gene=hcaT_1;inference=ab initio prediction:Prodigal:002006,similar to AA sequence:UniProtKB:Q47142;locus_tag=DDPHOLLC_00503;product=putative 3-phenylpropionic acid transporter
FNHS01000013.1	Prodigal:002006	CDS	120064	122259	.	+	0	ID=DDPHOLLC_00504;eC_number=3.6.4.-;Name=priA_1;db_xref=COG:COG1198;gene=priA_1;inference=ab initio prediction:Prodigal:002006,similar to AA sequence:UniProtKB:P17888;locus_tag=DDPHOLLC_00504;product=Primosomal protein N'
FNHS01000013.1	Prodigal:002006	CDS	122337	122699	.	+	0	ID=DDPHOLLC_00505;inference=ab initio prediction:Prodigal:002006;locus_tag=DDPHOLLC_00505;product=hypothetical protein
FNHS01000013.1	Prodigal:002006	CDS	122706	123095	.	-	0	ID=DDPHOLLC_00506;inference=ab initio prediction:Prodigal:002006;locus_tag=DDPHOLLC_00506;product=hypothetical protein
FNHS01000013.1	Prodigal:002006	CDS	123548	123754	.	-	0	ID=DDPHOLLC_00507;inference=ab initio prediction:Prodigal:002006;locus_tag=DDPHOLLC_00507;product=hypothetical protein
FNHS01000013.1	Prodigal:002006	CDS	123767	124432	.	-	0	ID=DDPHOLLC_00508;eC_number=3.4.21.53;Name=lon2;db_xref=COG:COG0466;gene=lon2;inference=ab initio prediction:Prodigal:002006,similar to AA sequence:UniProtKB:P36774;locus_tag=DDPHOLLC_00508;product=Lon protease 2
FNHS01000013.1	Prodigal:002006	CDS	124482	125396	.	-	0	ID=DDPHOLLC_00509;Name=cnoX;db_xref=COG:COG3118;gene=cnoX;inference=ab initio prediction:Prodigal:002006,similar to AA sequence:UniProtKB:P77395;locus_tag=DDPHOLLC_00509;product=Chaperedoxin
FNHS01000013.1	Prodigal:002006	CDS	125481	125948	.	-	0	ID=DDPHOLLC_00510;inference=ab initio prediction:Prodigal:002006;locus_tag=DDPHOLLC_00510;product=hypothetical protein
FNHS01000013.1	Prodigal:002006	CDS	126062	127039	.	-	0	ID=DDPHOLLC_00511;eC_number=1.8.5.7;Name=yqjG;db_xref=COG:COG0435;gene=yqjG;inference=ab initio prediction:Prodigal:002006,similar to AA sequence:UniProtKB:P42620;locus_tag=DDPHOLLC_00511;product=Glutathionyl-hydroquinone reductase YqjG
FNHS01000013.1	Prodigal:002006	CDS	127269	127493	.	+	0	ID=DDPHOLLC_00512;inference=ab initio prediction:Prodigal:002006;locus_tag=DDPHOLLC_00512;product=hypothetical protein
FNHS01000013.1	Prodigal:002006	CDS	127487	128449	.	-	0	ID=DDPHOLLC_00513;inference=ab initio prediction:Prodigal:002006;locus_tag=DDPHOLLC_00513;product=hypothetical protein
FNHS01000013.1	Prodigal:002006	CDS	128523	129632	.	+	0	ID=DDPHOLLC_00514;eC_number=4.1.99.14;Name=splB;db_xref=COG:COG1533;gene=splB;inference=ab initio prediction:Prodigal:002006,similar to AA sequence:UniProtKB:P37956;locus_tag=DDPHOLLC_00514;product=Spore photoproduct lyase
FNHS01000013.1	Prodigal:002006	CDS	129658	130176	.	+	0	ID=DDPHOLLC_00515;inference=ab initio prediction:Prodigal:002006;locus_tag=DDPHOLLC_00515;product=hypothetical protein
FNHS01000013.1	Prodigal:002006	CDS	130466	131224	.	+	0	ID=DDPHOLLC_00516;inference=ab initio prediction:Prodigal:002006;locus_tag=DDPHOLLC_00516;product=hypothetical protein
FNHS01000013.1	Prodigal:002006	CDS	131224	132636	.	+	0	ID=DDPHOLLC_00517;eC_number=1.1.1.369;Name=iolG_1;gene=iolG_1;inference=ab initio prediction:Prodigal:002006,protein motif:HAMAP:MF_01671;locus_tag=DDPHOLLC_00517;product=Inositol 2-dehydrogenase/D-chiro-inositol 3-dehydrogenase
FNHS01000013.1	Prodigal:002006	CDS	132896	133420	.	+	0	ID=DDPHOLLC_00518;inference=ab initio prediction:Prodigal:002006;locus_tag=DDPHOLLC_00518;product=hypothetical protein
FNHS01000013.1	Prodigal:002006	CDS	133482	134231	.	-	0	ID=DDPHOLLC_00519;Name=flgH_1;gene=flgH_1;inference=ab initio prediction:Prodigal:002006,protein motif:HAMAP:MF_00415;locus_tag=DDPHOLLC_00519;product=Flagellar L-ring protein
FNHS01000013.1	Prodigal:002006	CDS	134264	135400	.	-	0	ID=DDPHOLLC_00520;inference=ab initio prediction:Prodigal:002006;locus_tag=DDPHOLLC_00520;product=hypothetical protein
FNHS01000013.1	Prodigal:002006	CDS	135424	136215	.	-	0	ID=DDPHOLLC_00521;Name=flgG_1;db_xref=COG:COG4786;gene=flgG_1;inference=ab initio prediction:Prodigal:002006,similar to AA sequence:UniProtKB:P0A1J3;locus_tag=DDPHOLLC_00521;product=Flagellar basal-body rod protein FlgG
FNHS01000013.1	Prodigal:002006	CDS	136230	136970	.	-	0	ID=DDPHOLLC_00522;Name=flgG_2;db_xref=COG:COG4786;gene=flgG_2;inference=ab initio prediction:Prodigal:002006,similar to AA sequence:UniProtKB:P0A1J3;locus_tag=DDPHOLLC_00522;product=Flagellar basal-body rod protein FlgG
FNHS01000013.1	Prodigal:002006	CDS	137225	137785	.	+	0	ID=DDPHOLLC_00523;inference=ab initio prediction:Prodigal:002006;locus_tag=DDPHOLLC_00523;product=hypothetical protein
FNHS01000013.1	Prodigal:002006	CDS	137823	139037	.	+	0	ID=DDPHOLLC_00524;inference=ab initio prediction:Prodigal:002006;locus_tag=DDPHOLLC_00524;product=hypothetical protein
FNHS01000013.1	Prodigal:002006	CDS	139057	139545	.	+	0	ID=DDPHOLLC_00525;inference=ab initio prediction:Prodigal:002006;locus_tag=DDPHOLLC_00525;product=hypothetical protein
FNHS01000013.1	Prodigal:002006	CDS	139542	140408	.	+	0	ID=DDPHOLLC_00526;inference=ab initio prediction:Prodigal:002006;locus_tag=DDPHOLLC_00526;product=hypothetical protein
FNHS01000013.1	Prodigal:002006	CDS	140540	141139	.	+	0	ID=DDPHOLLC_00527;eC_number=3.5.2.19;Name=sttH;gene=sttH;inference=ab initio prediction:Prodigal:002006,similar to AA sequence:UniProtKB:Q1MW86;locus_tag=DDPHOLLC_00527;product=Streptothricin hydrolase
FNHS01000013.1	Prodigal:002006	CDS	141258	142544	.	-	0	ID=DDPHOLLC_00528;inference=ab initio prediction:Prodigal:002006;locus_tag=DDPHOLLC_00528;product=hypothetical protein
FNHS01000013.1	Prodigal:002006	CDS	142548	142739	.	-	0	ID=DDPHOLLC_00529;inference=ab initio prediction:Prodigal:002006;locus_tag=DDPHOLLC_00529;product=hypothetical protein
FNHS01000013.1	Prodigal:002006	CDS	142749	143969	.	-	0	ID=DDPHOLLC_00530;eC_number=5.4.2.7;Name=deoB;db_xref=COG:COG1015;gene=deoB;inference=ab initio prediction:Prodigal:002006,similar to AA sequence:UniProtKB:P0A6K6;locus_tag=DDPHOLLC_00530;product=Phosphopentomutase
FNHS01000013.1	Prodigal:002006	CDS	143972	145609	.	-	0	ID=DDPHOLLC_00531;Name=yejF;db_xref=COG:COG4172;gene=yejF;inference=ab initio prediction:Prodigal:002006,similar to AA sequence:UniProtKB:P33916;locus_tag=DDPHOLLC_00531;product=putative ABC transporter ATP-binding protein YejF
FNHS01000013.1	Prodigal:002006	CDS	145702	147096	.	+	0	ID=DDPHOLLC_00532;eC_number=2.8.3.16;Name=frc_1;gene=frc_1;inference=ab initio prediction:Prodigal:002006,protein motif:HAMAP:MF_00742;locus_tag=DDPHOLLC_00532;product=Formyl-CoA:oxalate CoA-transferase
FNHS01000013.1	Prodigal:002006	CDS	147303	148220	.	+	0	ID=DDPHOLLC_00533;inference=ab initio prediction:Prodigal:002006;locus_tag=DDPHOLLC_00533;product=hypothetical protein
FNHS01000013.1	Prodigal:002006	CDS	148304	149206	.	+	0	ID=DDPHOLLC_00534;eC_number=3.1.1.-;Name=aes_1;gene=aes_1;inference=ab initio prediction:Prodigal:002006,protein motif:HAMAP:MF_01958;locus_tag=DDPHOLLC_00534;product=Acetyl esterase
FNHS01000013.1	Prodigal:002006	CDS	149333	150655	.	+	0	ID=DDPHOLLC_00535;inference=ab initio prediction:Prodigal:002006;locus_tag=DDPHOLLC_00535;product=hypothetical protein
FNHS01000013.1	Prodigal:002006	CDS	150672	151577	.	-	0	ID=DDPHOLLC_00536;Name=dmlR_2;gene=dmlR_2;inference=ab initio prediction:Prodigal:002006,similar to AA sequence:UniProtKB:P76250;locus_tag=DDPHOLLC_00536;product=HTH-type transcriptional regulator DmlR
FNHS01000013.1	Prodigal:002006	CDS	151719	152756	.	+	0	ID=DDPHOLLC_00537;eC_number=1.1.-.-;Name=yajO_1;db_xref=COG:COG0667;gene=yajO_1;inference=ab initio prediction:Prodigal:002006,similar to AA sequence:UniProtKB:P77735;locus_tag=DDPHOLLC_00537;product=1-deoxyxylulose-5-phosphate synthase YajO
FNHS01000013.1	Prodigal:002006	CDS	152811	153944	.	-	0	ID=DDPHOLLC_00538;eC_number=6.3.2.2;db_xref=COG:COG2170;inference=ab initio prediction:Prodigal:002006,similar to AA sequence:UniProtKB:P9WPK9;locus_tag=DDPHOLLC_00538;product=Putative glutamate--cysteine ligase 2
FNHS01000013.1	Prodigal:002006	CDS	154110	154547	.	-	0	ID=DDPHOLLC_00539;eC_number=3.1.2.-;db_xref=COG:COG1607;inference=ab initio prediction:Prodigal:002006,similar to AA sequence:UniProtKB:P44886;locus_tag=DDPHOLLC_00539;product=putative acyl-CoA thioester hydrolase
FNHS01000013.1	Prodigal:002006	CDS	154604	156301	.	-	0	ID=DDPHOLLC_00540;eC_number=1.1.9.1;Name=qheDH;db_xref=COG:COG4993;gene=qheDH;inference=ab initio prediction:Prodigal:002006,similar to AA sequence:UniProtKB:Q46444;locus_tag=DDPHOLLC_00540;product=Quinohemoprotein alcohol dehydrogenase
FNHS01000013.1	Prodigal:002006	CDS	156436	156963	.	-	0	ID=DDPHOLLC_00541;inference=ab initio prediction:Prodigal:002006;locus_tag=DDPHOLLC_00541;product=hypothetical protein
FNHS01000013.1	Prodigal:002006	CDS	157102	157314	.	+	0	ID=DDPHOLLC_00542;inference=ab initio prediction:Prodigal:002006;locus_tag=DDPHOLLC_00542;product=hypothetical protein
FNHS01000013.1	Prodigal:002006	CDS	157329	160067	.	-	0	ID=DDPHOLLC_00543;Name=uvrB_1;gene=uvrB_1;inference=ab initio prediction:Prodigal:002006,protein motif:HAMAP:MF_00204;locus_tag=DDPHOLLC_00543;product=UvrABC system protein B
FNHS01000013.1	Prodigal:002006	CDS	160365	160982	.	+	0	ID=DDPHOLLC_00544;inference=ab initio prediction:Prodigal:002006;locus_tag=DDPHOLLC_00544;product=hypothetical protein
FNHS01000013.1	Prodigal:002006	CDS	160969	161358	.	+	0	ID=DDPHOLLC_00545;inference=ab initio prediction:Prodigal:002006;locus_tag=DDPHOLLC_00545;product=hypothetical protein
FNHS01000013.1	Prodigal:002006	CDS	161436	162161	.	+	0	ID=DDPHOLLC_00546;eC_number=2.5.1.31;Name=uppS;db_xref=COG:COG0020;gene=uppS;inference=ab initio prediction:Prodigal:002006,similar to AA sequence:UniProtKB:Q88VJ8;locus_tag=DDPHOLLC_00546;product=Ditrans%2Cpolycis-undecaprenyl-diphosphate synthase ((2E%2C6E)-farnesyl-diphosphate specific)
FNHS01000013.1	Prodigal:002006	CDS	162206	163426	.	+	0	ID=DDPHOLLC_00547;Name=coaBC;db_xref=COG:COG0452;gene=coaBC;inference=ab initio prediction:Prodigal:002006,similar to AA sequence:UniProtKB:P0ABQ0;locus_tag=DDPHOLLC_00547;product=Coenzyme A biosynthesis bifunctional protein CoaBC
FNHS01000013.1	Prodigal:002006	CDS	163752	164168	.	+	0	ID=DDPHOLLC_00548;inference=ab initio prediction:Prodigal:002006;locus_tag=DDPHOLLC_00548;product=hypothetical protein
FNHS01000013.1	Prodigal:002006	CDS	164204	165574	.	+	0	ID=DDPHOLLC_00549;inference=ab initio prediction:Prodigal:002006;locus_tag=DDPHOLLC_00549;product=hypothetical protein
FNHS01000013.1	Prodigal:002006	CDS	165567	166193	.	+	0	ID=DDPHOLLC_00550;inference=ab initio prediction:Prodigal:002006;locus_tag=DDPHOLLC_00550;product=hypothetical protein
FNHS01000013.1	Prodigal:002006	CDS	166370	167971	.	-	0	ID=DDPHOLLC_00551;inference=ab initio prediction:Prodigal:002006;locus_tag=DDPHOLLC_00551;product=hypothetical protein
FNHS01000013.1	Prodigal:002006	CDS	168220	171657	.	+	0	ID=DDPHOLLC_00552;Name=smc_2;gene=smc_2;inference=ab initio prediction:Prodigal:002006,protein motif:HAMAP:MF_01894;locus_tag=DDPHOLLC_00552;product=Chromosome partition protein Smc
FNHS01000013.1	Prodigal:002006	CDS	171748	173142	.	-	0	ID=DDPHOLLC_00553;eC_number=2.6.1.9;Name=hisC_1;gene=hisC_1;inference=ab initio prediction:Prodigal:002006,protein motif:HAMAP:MF_01023;locus_tag=DDPHOLLC_00553;product=Histidinol-phosphate aminotransferase
FNHS01000013.1	Prodigal:002006	CDS	173546	174028	.	+	0	ID=DDPHOLLC_00554;inference=ab initio prediction:Prodigal:002006;locus_tag=DDPHOLLC_00554;product=hypothetical protein
FNHS01000013.1	Prodigal:002006	CDS	174107	175195	.	+	0	ID=DDPHOLLC_00555;eC_number=3.5.5.7;Name=nitA;gene=nitA;inference=ab initio prediction:Prodigal:002006,similar to AA sequence:UniProtKB:Q03217;locus_tag=DDPHOLLC_00555;product=Aliphatic nitrilase
FNHS01000013.1	Prodigal:002006	CDS	175149	176249	.	+	0	ID=DDPHOLLC_00556;inference=ab initio prediction:Prodigal:002006;locus_tag=DDPHOLLC_00556;product=hypothetical protein
FNHS01000013.1	Prodigal:002006	CDS	176249	176791	.	+	0	ID=DDPHOLLC_00557;inference=ab initio prediction:Prodigal:002006;locus_tag=DDPHOLLC_00557;product=hypothetical protein
FNHS01000013.1	Prodigal:002006	CDS	176788	177783	.	+	0	ID=DDPHOLLC_00558;eC_number=2.7.4.16;Name=thiL_2;gene=thiL_2;inference=ab initio prediction:Prodigal:002006,protein motif:HAMAP:MF_02128;locus_tag=DDPHOLLC_00558;product=Thiamine-monophosphate kinase
FNHS01000013.1	Prodigal:002006	CDS	177780	178955	.	+	0	ID=DDPHOLLC_00559;eC_number=2.4.1.250;Name=mshA_11;gene=mshA_11;inference=ab initio prediction:Prodigal:002006,protein motif:HAMAP:MF_01695;locus_tag=DDPHOLLC_00559;product=D-inositol-3-phosphate glycosyltransferase
FNHS01000013.1	Prodigal:002006	CDS	178948	179229	.	+	0	ID=DDPHOLLC_00560;inference=ab initio prediction:Prodigal:002006;locus_tag=DDPHOLLC_00560;product=hypothetical protein
FNHS01000013.1	Prodigal:002006	CDS	179265	180533	.	+	0	ID=DDPHOLLC_00561;eC_number=2.1.1.61;Name=mnmC;gene=mnmC;inference=ab initio prediction:Prodigal:002006,protein motif:HAMAP:MF_01102;locus_tag=DDPHOLLC_00561;product=tRNA 5-methylaminomethyl-2-thiouridine biosynthesis bifunctional protein MnmC
FNHS01000013.1	Prodigal:002006	CDS	180799	181809	.	+	0	ID=DDPHOLLC_00562;inference=ab initio prediction:Prodigal:002006;locus_tag=DDPHOLLC_00562;product=hypothetical protein
FNHS01000013.1	Prodigal:002006	CDS	182136	184757	.	+	0	ID=DDPHOLLC_00563;eC_number=3.4.11.2;Name=pepN;db_xref=COG:COG0308;gene=pepN;inference=ab initio prediction:Prodigal:002006,similar to AA sequence:UniProtKB:P04825;locus_tag=DDPHOLLC_00563;product=Aminopeptidase N
FNHS01000013.1	Prodigal:002006	CDS	184935	187277	.	+	0	ID=DDPHOLLC_00564;eC_number=2.7.13.3;Name=rcsC_1;gene=rcsC_1;inference=ab initio prediction:Prodigal:002006,protein motif:HAMAP:MF_00979;locus_tag=DDPHOLLC_00564;product=Sensor histidine kinase RcsC
FNHS01000013.1	Prodigal:002006	CDS	187501	189069	.	+	0	ID=DDPHOLLC_00565;Name=yheS_1;db_xref=COG:COG0488;gene=yheS_1;inference=ab initio prediction:Prodigal:002006,similar to AA sequence:UniProtKB:P63389;locus_tag=DDPHOLLC_00565;product=putative ABC transporter ATP-binding protein YheS
FNHS01000013.1	Prodigal:002006	CDS	189178	189432	.	-	0	ID=DDPHOLLC_00566;inference=ab initio prediction:Prodigal:002006;locus_tag=DDPHOLLC_00566;product=hypothetical protein
FNHS01000013.1	Prodigal:002006	CDS	189612	189896	.	+	0	ID=DDPHOLLC_00567;inference=ab initio prediction:Prodigal:002006;locus_tag=DDPHOLLC_00567;product=hypothetical protein
FNHS01000013.1	Prodigal:002006	CDS	189903	191042	.	-	0	ID=DDPHOLLC_00568;inference=ab initio prediction:Prodigal:002006;locus_tag=DDPHOLLC_00568;product=hypothetical protein
FNHS01000013.1	Prodigal:002006	CDS	191039	192379	.	-	0	ID=DDPHOLLC_00569;inference=ab initio prediction:Prodigal:002006;locus_tag=DDPHOLLC_00569;product=hypothetical protein
FNHS01000013.1	Prodigal:002006	CDS	192436	193269	.	-	0	ID=DDPHOLLC_00570;inference=ab initio prediction:Prodigal:002006;locus_tag=DDPHOLLC_00570;product=hypothetical protein
FNHS01000013.1	Prodigal:002006	CDS	193266	194363	.	-	0	ID=DDPHOLLC_00571;inference=ab initio prediction:Prodigal:002006;locus_tag=DDPHOLLC_00571;product=hypothetical protein
FNHS01000013.1	Prodigal:002006	CDS	194790	195689	.	-	0	ID=DDPHOLLC_00572;eC_number=2.7.7.24;Name=rfbA;db_xref=COG:COG1209;gene=rfbA;inference=ab initio prediction:Prodigal:002006,similar to AA sequence:UniProtKB:P37744;locus_tag=DDPHOLLC_00572;product=Glucose-1-phosphate thymidylyltransferase 1
FNHS01000013.1	Prodigal:002006	CDS	195686	196591	.	-	0	ID=DDPHOLLC_00573;eC_number=1.1.1.133;Name=rmlD;gene=rmlD;inference=ab initio prediction:Prodigal:002006,similar to AA sequence:UniProtKB:O66251;locus_tag=DDPHOLLC_00573;product=dTDP-4-dehydrorhamnose reductase
FNHS01000013.1	Prodigal:002006	CDS	196591	197640	.	-	0	ID=DDPHOLLC_00574;eC_number=4.2.1.46;Name=rffG;db_xref=COG:COG1088;gene=rffG;inference=ab initio prediction:Prodigal:002006,similar to AA sequence:UniProtKB:P27830;locus_tag=DDPHOLLC_00574;product=dTDP-glucose 4%2C6-dehydratase 2
FNHS01000013.1	Prodigal:002006	CDS	197734	198285	.	-	0	ID=DDPHOLLC_00575;eC_number=5.1.3.13;Name=rmlC;db_xref=COG:COG1898;gene=rmlC;inference=ab initio prediction:Prodigal:002006,similar to AA sequence:UniProtKB:Q9HU21;locus_tag=DDPHOLLC_00575;product=dTDP-4-dehydrorhamnose 3%2C5-epimerase
FNHS01000013.1	Prodigal:002006	CDS	198385	199377	.	+	0	ID=DDPHOLLC_00576;inference=ab initio prediction:Prodigal:002006;locus_tag=DDPHOLLC_00576;product=hypothetical protein
FNHS01000013.1	Prodigal:002006	CDS	199427	200059	.	-	0	ID=DDPHOLLC_00577;eC_number=4.3.99.3;Name=queE;gene=queE;inference=ab initio prediction:Prodigal:002006,similar to AA sequence:UniProtKB:A0A0H3KB22;locus_tag=DDPHOLLC_00577;product=7-carboxy-7-deazaguanine synthase
FNHS01000013.1	Prodigal:002006	CDS	200313	201797	.	+	0	ID=DDPHOLLC_00578;inference=ab initio prediction:Prodigal:002006;locus_tag=DDPHOLLC_00578;product=hypothetical protein
FNHS01000013.1	Prodigal:002006	CDS	201854	202945	.	+	0	ID=DDPHOLLC_00579;eC_number=3.6.-.-;Name=yjiA_1;db_xref=COG:COG0523;gene=yjiA_1;inference=ab initio prediction:Prodigal:002006,similar to AA sequence:UniProtKB:P24203;locus_tag=DDPHOLLC_00579;product=P-loop guanosine triphosphatase YjiA
FNHS01000013.1	Prodigal:002006	CDS	203050	203847	.	+	0	ID=DDPHOLLC_00580;inference=ab initio prediction:Prodigal:002006;locus_tag=DDPHOLLC_00580;product=hypothetical protein
FNHS01000013.1	Prodigal:002006	CDS	203911	204621	.	+	0	ID=DDPHOLLC_00581;eC_number=4.2.99.18;Name=nth_1;db_xref=COG:COG0177;gene=nth_1;inference=ab initio prediction:Prodigal:002006,similar to AA sequence:UniProtKB:P0AB83;locus_tag=DDPHOLLC_00581;product=Endonuclease III
FNHS01000013.1	Prodigal:002006	CDS	204642	204959	.	-	0	ID=DDPHOLLC_00582;inference=ab initio prediction:Prodigal:002006;locus_tag=DDPHOLLC_00582;product=hypothetical protein
FNHS01000013.1	Prodigal:002006	CDS	205064	209413	.	-	0	ID=DDPHOLLC_00583;inference=ab initio prediction:Prodigal:002006;locus_tag=DDPHOLLC_00583;product=hypothetical protein
FNHS01000013.1	Prodigal:002006	CDS	209414	211351	.	-	0	ID=DDPHOLLC_00584;Name=bamA_1;gene=bamA_1;inference=ab initio prediction:Prodigal:002006,protein motif:HAMAP:MF_01430;locus_tag=DDPHOLLC_00584;product=Outer membrane protein assembly factor BamA
FNHS01000013.1	Prodigal:002006	CDS	211591	212508	.	-	0	ID=DDPHOLLC_00585;Name=dmlR_3;gene=dmlR_3;inference=ab initio prediction:Prodigal:002006,similar to AA sequence:UniProtKB:P76250;locus_tag=DDPHOLLC_00585;product=HTH-type transcriptional regulator DmlR
FNHS01000013.1	Prodigal:002006	CDS	212608	213624	.	+	0	ID=DDPHOLLC_00586;eC_number=1.1.1.1;Name=adh_1;gene=adh_1;inference=ab initio prediction:Prodigal:002006,similar to AA sequence:UniProtKB:P42327;locus_tag=DDPHOLLC_00586;product=Alcohol dehydrogenase
FNHS01000013.1	Aragorn:001002	tRNA	213774	213850	.	-	.	ID=DDPHOLLC_00587;inference=COORDINATES:profile:Aragorn:001002;locus_tag=DDPHOLLC_00587;product=tRNA-Met(cat)
FNHS01000013.1	barrnap:0.9	rRNA	213985	214093	3.7e-08	-	.	ID=DDPHOLLC_00588;locus_tag=DDPHOLLC_00588;product=5S ribosomal RNA
FNHS01000020.1	Prodigal:002006	CDS	17	319	.	+	0	ID=DDPHOLLC_00589;inference=ab initio prediction:Prodigal:002006;locus_tag=DDPHOLLC_00589;product=hypothetical protein
FNHS01000020.1	Prodigal:002006	CDS	352	648	.	-	0	ID=DDPHOLLC_00590;inference=ab initio prediction:Prodigal:002006;locus_tag=DDPHOLLC_00590;product=hypothetical protein
FNHS01000020.1	Prodigal:002006	CDS	729	1100	.	+	0	ID=DDPHOLLC_00591;Name=divK_1;gene=divK_1;inference=ab initio prediction:Prodigal:002006,similar to AA sequence:UniProtKB:Q7BBW0;locus_tag=DDPHOLLC_00591;product=Polar-differentiation response regulator DivK
FNHS01000020.1	Prodigal:002006	CDS	1230	2603	.	+	0	ID=DDPHOLLC_00592;Name=pleD;gene=pleD;inference=ab initio prediction:Prodigal:002006,similar to AA sequence:UniProtKB:B8GZM2;locus_tag=DDPHOLLC_00592;product=Response regulator PleD
FNHS01000020.1	Prodigal:002006	CDS	2649	3338	.	-	0	ID=DDPHOLLC_00593;inference=ab initio prediction:Prodigal:002006;locus_tag=DDPHOLLC_00593;product=hypothetical protein
FNHS01000020.1	Prodigal:002006	CDS	3620	4828	.	+	0	ID=DDPHOLLC_00594;inference=ab initio prediction:Prodigal:002006;locus_tag=DDPHOLLC_00594;product=hypothetical protein
FNHS01000020.1	Prodigal:002006	CDS	4934	5896	.	+	0	ID=DDPHOLLC_00595;eC_number=2.1.3.15;Name=accA;db_xref=COG:COG0825;gene=accA;inference=ab initio prediction:Prodigal:002006,similar to AA sequence:UniProtKB:P0ABD5;locus_tag=DDPHOLLC_00595;product=Acetyl-coenzyme A carboxylase carboxyl transferase subunit alpha
FNHS01000020.1	Prodigal:002006	CDS	5893	6624	.	+	0	ID=DDPHOLLC_00596;inference=ab initio prediction:Prodigal:002006;locus_tag=DDPHOLLC_00596;product=hypothetical protein
FNHS01000020.1	Prodigal:002006	CDS	6640	6891	.	-	0	ID=DDPHOLLC_00597;inference=ab initio prediction:Prodigal:002006;locus_tag=DDPHOLLC_00597;product=hypothetical protein
FNHS01000020.1	Prodigal:002006	CDS	7047	8036	.	-	0	ID=DDPHOLLC_00598;inference=ab initio prediction:Prodigal:002006;locus_tag=DDPHOLLC_00598;product=hypothetical protein
FNHS01000020.1	Prodigal:002006	CDS	8051	8692	.	-	0	ID=DDPHOLLC_00599;inference=ab initio prediction:Prodigal:002006;locus_tag=DDPHOLLC_00599;product=hypothetical protein
FNHS01000020.1	Prodigal:002006	CDS	8847	9758	.	-	0	ID=DDPHOLLC_00600;Name=dmlR_4;gene=dmlR_4;inference=ab initio prediction:Prodigal:002006,similar to AA sequence:UniProtKB:P76250;locus_tag=DDPHOLLC_00600;product=HTH-type transcriptional regulator DmlR
FNHS01000020.1	Prodigal:002006	CDS	9857	11023	.	+	0	ID=DDPHOLLC_00601;Name=ydhP_1;db_xref=COG:COG2814;gene=ydhP_1;inference=ab initio prediction:Prodigal:002006,similar to AA sequence:UniProtKB:P77389;locus_tag=DDPHOLLC_00601;product=Inner membrane transport protein YdhP
FNHS01000020.1	Prodigal:002006	CDS	11178	12668	.	+	0	ID=DDPHOLLC_00602;inference=ab initio prediction:Prodigal:002006;locus_tag=DDPHOLLC_00602;product=hypothetical protein
FNHS01000020.1	Prodigal:002006	CDS	13160	13333	.	-	0	ID=DDPHOLLC_00603;inference=ab initio prediction:Prodigal:002006;locus_tag=DDPHOLLC_00603;product=hypothetical protein
FNHS01000020.1	Prodigal:002006	CDS	14681	16273	.	-	0	ID=DDPHOLLC_00604;inference=ab initio prediction:Prodigal:002006;locus_tag=DDPHOLLC_00604;product=hypothetical protein
FNHS01000020.1	Prodigal:002006	CDS	16296	16655	.	-	0	ID=DDPHOLLC_00605;inference=ab initio prediction:Prodigal:002006;locus_tag=DDPHOLLC_00605;product=hypothetical protein
FNHS01000020.1	Prodigal:002006	CDS	16655	17152	.	-	0	ID=DDPHOLLC_00606;Name=crtK-2_1;db_xref=COG:COG3476;gene=crtK-2_1;inference=ab initio prediction:Prodigal:002006,similar to AA sequence:UniProtKB:Q8KBX2;locus_tag=DDPHOLLC_00606;product=Tryptophan-rich protein TspO
FNHS01000020.1	Prodigal:002006	CDS	17149	18405	.	-	0	ID=DDPHOLLC_00607;eC_number=1.14.13.9;Name=kmo;gene=kmo;inference=ab initio prediction:Prodigal:002006,protein motif:HAMAP:MF_01971;locus_tag=DDPHOLLC_00607;product=Kynurenine 3-monooxygenase
FNHS01000020.1	Prodigal:002006	CDS	18410	19939	.	-	0	ID=DDPHOLLC_00608;Name=pucC_1;gene=pucC_1;inference=ab initio prediction:Prodigal:002006,similar to AA sequence:UniProtKB:P23462;locus_tag=DDPHOLLC_00608;product=Protein PucC
FNHS01000020.1	Prodigal:002006	CDS	19939	20823	.	-	0	ID=DDPHOLLC_00609;eC_number=2.5.1.74;Name=menA;gene=menA;inference=ab initio prediction:Prodigal:002006,protein motif:HAMAP:MF_01937;locus_tag=DDPHOLLC_00609;product=1%2C4-dihydroxy-2-naphthoate octaprenyltransferase
FNHS01000020.1	Prodigal:002006	CDS	21145	22542	.	-	0	ID=DDPHOLLC_00610;inference=ab initio prediction:Prodigal:002006;locus_tag=DDPHOLLC_00610;product=hypothetical protein
FNHS01000020.1	Prodigal:002006	CDS	22621	23508	.	-	0	ID=DDPHOLLC_00611;inference=ab initio prediction:Prodigal:002006;locus_tag=DDPHOLLC_00611;product=hypothetical protein
FNHS01000020.1	Prodigal:002006	CDS	23835	24443	.	+	0	ID=DDPHOLLC_00612;inference=ab initio prediction:Prodigal:002006;locus_tag=DDPHOLLC_00612;product=hypothetical protein
FNHS01000020.1	Prodigal:002006	CDS	24440	25717	.	+	0	ID=DDPHOLLC_00613;eC_number=1.3.7.7;Name=bchN;db_xref=COG:COG2710;gene=bchN;inference=ab initio prediction:Prodigal:002006,similar to AA sequence:UniProtKB:P26164;locus_tag=DDPHOLLC_00613;product=Light-independent protochlorophyllide reductase subunit N
FNHS01000020.1	Prodigal:002006	CDS	25722	27314	.	+	0	ID=DDPHOLLC_00614;eC_number=1.3.7.7;Name=bchB;db_xref=COG:COG2710;gene=bchB;inference=ab initio prediction:Prodigal:002006,similar to AA sequence:UniProtKB:P26163;locus_tag=DDPHOLLC_00614;product=Light-independent protochlorophyllide reductase subunit B
FNHS01000020.1	Prodigal:002006	CDS	27304	31047	.	+	0	ID=DDPHOLLC_00615;inference=ab initio prediction:Prodigal:002006;locus_tag=DDPHOLLC_00615;product=hypothetical protein
FNHS01000020.1	Prodigal:002006	CDS	31044	31937	.	+	0	ID=DDPHOLLC_00616;eC_number=1.3.7.7;Name=bchL;db_xref=COG:COG1348;gene=bchL;inference=ab initio prediction:Prodigal:002006,similar to AA sequence:UniProtKB:Q9RFD6;locus_tag=DDPHOLLC_00616;product=Light-independent protochlorophyllide reductase iron-sulfur ATP-binding protein
FNHS01000020.1	Prodigal:002006	CDS	31937	32839	.	+	0	ID=DDPHOLLC_00617;eC_number=2.1.1.222;Name=COQ3_1;gene=COQ3_1;inference=ab initio prediction:Prodigal:002006,protein motif:HAMAP:MF_00472;locus_tag=DDPHOLLC_00617;product=Ubiquinone biosynthesis O-methyltransferase%2C mitochondrial
FNHS01000020.1	Prodigal:002006	CDS	32836	34263	.	+	0	ID=DDPHOLLC_00618;Name=pucC_2;gene=pucC_2;inference=ab initio prediction:Prodigal:002006,similar to AA sequence:UniProtKB:P23462;locus_tag=DDPHOLLC_00618;product=Protein PucC
FNHS01000020.1	Prodigal:002006	CDS	34282	35061	.	+	0	ID=DDPHOLLC_00619;Name=puhA;gene=puhA;inference=ab initio prediction:Prodigal:002006,similar to AA sequence:UniProtKB:P0C0Y7;locus_tag=DDPHOLLC_00619;product=Reaction center protein H chain
FNHS01000020.1	Prodigal:002006	CDS	35058	35708	.	+	0	ID=DDPHOLLC_00620;inference=ab initio prediction:Prodigal:002006;locus_tag=DDPHOLLC_00620;product=hypothetical protein
FNHS01000020.1	Prodigal:002006	CDS	35719	36219	.	+	0	ID=DDPHOLLC_00621;inference=ab initio prediction:Prodigal:002006;locus_tag=DDPHOLLC_00621;product=hypothetical protein
FNHS01000020.1	Prodigal:002006	CDS	36219	36515	.	+	0	ID=DDPHOLLC_00622;inference=ab initio prediction:Prodigal:002006;locus_tag=DDPHOLLC_00622;product=hypothetical protein
FNHS01000020.1	Prodigal:002006	CDS	36512	37600	.	+	0	ID=DDPHOLLC_00623;inference=ab initio prediction:Prodigal:002006;locus_tag=DDPHOLLC_00623;product=hypothetical protein
FNHS01000020.1	Prodigal:002006	CDS	37602	38396	.	+	0	ID=DDPHOLLC_00624;inference=ab initio prediction:Prodigal:002006;locus_tag=DDPHOLLC_00624;product=hypothetical protein
FNHS01000020.1	Prodigal:002006	CDS	38509	39726	.	+	0	ID=DDPHOLLC_00625;eC_number=2.3.1.37;Name=hemA_1;db_xref=COG:COG0156;gene=hemA_1;inference=ab initio prediction:Prodigal:002006,similar to AA sequence:UniProtKB:P18079;locus_tag=DDPHOLLC_00625;product=5-aminolevulinate synthase
FNHS01000020.1	Prodigal:002006	CDS	39866	40876	.	+	0	ID=DDPHOLLC_00626;eC_number=6.6.1.1;Name=bchI;db_xref=COG:COG1239;gene=bchI;inference=ab initio prediction:Prodigal:002006,similar to AA sequence:UniProtKB:P26239;locus_tag=DDPHOLLC_00626;product=Magnesium-chelatase 38 kDa subunit
FNHS01000020.1	Prodigal:002006	CDS	40873	42708	.	+	0	ID=DDPHOLLC_00627;eC_number=6.6.1.1;Name=bchD;db_xref=COG:COG1240;gene=bchD;inference=ab initio prediction:Prodigal:002006,similar to AA sequence:UniProtKB:P26175;locus_tag=DDPHOLLC_00627;product=Magnesium-chelatase 60 kDa subunit
FNHS01000020.1	Prodigal:002006	CDS	42727	42873	.	-	0	ID=DDPHOLLC_00628;inference=ab initio prediction:Prodigal:002006;locus_tag=DDPHOLLC_00628;product=hypothetical protein
FNHS01000020.1	Prodigal:002006	CDS	43084	44016	.	+	0	ID=DDPHOLLC_00629;eC_number=3.1.1.10;inference=ab initio prediction:Prodigal:002006,similar to AA sequence:UniProtKB:P07383;locus_tag=DDPHOLLC_00629;product=Tropinesterase
FNHS01000020.1	Prodigal:002006	CDS	44263	45048	.	+	0	ID=DDPHOLLC_00630;eC_number=3.5.1.94;Name=puuD;db_xref=COG:COG2071;gene=puuD;inference=ab initio prediction:Prodigal:002006,similar to AA sequence:UniProtKB:P76038;locus_tag=DDPHOLLC_00630;product=Gamma-glutamyl-gamma-aminobutyrate hydrolase PuuD
FNHS01000020.1	Prodigal:002006	CDS	45345	46094	.	+	0	ID=DDPHOLLC_00631;inference=ab initio prediction:Prodigal:002006;locus_tag=DDPHOLLC_00631;product=hypothetical protein
FNHS01000020.1	Prodigal:002006	CDS	46153	46749	.	+	0	ID=DDPHOLLC_00632;inference=ab initio prediction:Prodigal:002006;locus_tag=DDPHOLLC_00632;product=hypothetical protein
FNHS01000020.1	Prodigal:002006	CDS	47121	48860	.	+	0	ID=DDPHOLLC_00633;db_xref=COG:COG0840;inference=ab initio prediction:Prodigal:002006,similar to AA sequence:UniProtKB:Q2W4T8;locus_tag=DDPHOLLC_00633;product=Methyl-accepting chemotaxis protein
FNHS01000020.1	Prodigal:002006	CDS	48970	49353	.	+	0	ID=DDPHOLLC_00634;inference=ab initio prediction:Prodigal:002006;locus_tag=DDPHOLLC_00634;product=hypothetical protein
FNHS01000020.1	Prodigal:002006	CDS	49384	50637	.	-	0	ID=DDPHOLLC_00635;eC_number=1.14.-.-;db_xref=COG:COG2124;inference=ab initio prediction:Prodigal:002006,similar to AA sequence:UniProtKB:P33271;locus_tag=DDPHOLLC_00635;product=Cytochrome P450 107B1
FNHS01000020.1	Prodigal:002006	CDS	50653	51921	.	-	0	ID=DDPHOLLC_00636;eC_number=1.18.1.5;Name=camA;gene=camA;inference=ab initio prediction:Prodigal:002006,similar to AA sequence:UniProtKB:P16640;locus_tag=DDPHOLLC_00636;product=Putidaredoxin reductase CamA
FNHS01000020.1	Prodigal:002006	CDS	51921	52166	.	-	0	ID=DDPHOLLC_00637;inference=ab initio prediction:Prodigal:002006;locus_tag=DDPHOLLC_00637;product=hypothetical protein
FNHS01000020.1	Prodigal:002006	CDS	52350	52889	.	+	0	ID=DDPHOLLC_00638;inference=ab initio prediction:Prodigal:002006;locus_tag=DDPHOLLC_00638;product=hypothetical protein
FNHS01000020.1	Prodigal:002006	CDS	52859	54625	.	-	0	ID=DDPHOLLC_00639;eC_number=6.2.1.3;Name=lcfB_2;db_xref=COG:COG0318;gene=lcfB_2;inference=ab initio prediction:Prodigal:002006,similar to AA sequence:UniProtKB:O07610;locus_tag=DDPHOLLC_00639;product=Long-chain-fatty-acid--CoA ligase
FNHS01000020.1	Prodigal:002006	CDS	54622	55392	.	-	0	ID=DDPHOLLC_00640;eC_number=1.1.1.69;Name=idnO;gene=idnO;inference=ab initio prediction:Prodigal:002006,similar to AA sequence:UniProtKB:P0A9P9;locus_tag=DDPHOLLC_00640;product=5-keto-D-gluconate 5-reductase
FNHS01000020.1	Prodigal:002006	CDS	56534	57223	.	+	0	ID=DDPHOLLC_00641;inference=ab initio prediction:Prodigal:002006;locus_tag=DDPHOLLC_00641;product=hypothetical protein
FNHS01000020.1	Prodigal:002006	CDS	57439	58233	.	-	0	ID=DDPHOLLC_00642;eC_number=1.3.1.87;Name=hcaB_1;gene=hcaB_1;inference=ab initio prediction:Prodigal:002006,protein motif:HAMAP:MF_01647;locus_tag=DDPHOLLC_00642;product=3-phenylpropionate-dihydrodiol/cinnamic acid-dihydrodiol dehydrogenase
FNHS01000020.1	Prodigal:002006	CDS	58236	59294	.	-	0	ID=DDPHOLLC_00643;inference=ab initio prediction:Prodigal:002006;locus_tag=DDPHOLLC_00643;product=hypothetical protein
FNHS01000020.1	Prodigal:002006	CDS	59291	60544	.	-	0	ID=DDPHOLLC_00644;eC_number=1.3.8.3;Name=bbsG_1;gene=bbsG_1;inference=ab initio prediction:Prodigal:002006,similar to AA sequence:UniProtKB:Q9KJE8;locus_tag=DDPHOLLC_00644;product=(R)-benzylsuccinyl-CoA dehydrogenase
FNHS01000020.1	Prodigal:002006	CDS	60783	62288	.	-	0	ID=DDPHOLLC_00645;eC_number=7.6.2.8;Name=btuD_2;gene=btuD_2;inference=ab initio prediction:Prodigal:002006,protein motif:HAMAP:MF_01005;locus_tag=DDPHOLLC_00645;product=Vitamin B12 import ATP-binding protein BtuD
FNHS01000020.1	Prodigal:002006	CDS	62285	63205	.	-	0	ID=DDPHOLLC_00646;inference=ab initio prediction:Prodigal:002006;locus_tag=DDPHOLLC_00646;product=hypothetical protein
FNHS01000020.1	Prodigal:002006	CDS	63507	64382	.	-	0	ID=DDPHOLLC_00647;Name=livH_3;db_xref=COG:COG0559;gene=livH_3;inference=ab initio prediction:Prodigal:002006,similar to AA sequence:UniProtKB:P0AEX7;locus_tag=DDPHOLLC_00647;product=High-affinity branched-chain amino acid transport system permease protein LivH
FNHS01000020.1	Prodigal:002006	CDS	64398	65651	.	-	0	ID=DDPHOLLC_00648;inference=ab initio prediction:Prodigal:002006;locus_tag=DDPHOLLC_00648;product=hypothetical protein
FNHS01000020.1	Prodigal:002006	CDS	65925	66950	.	+	0	ID=DDPHOLLC_00649;inference=ab initio prediction:Prodigal:002006;locus_tag=DDPHOLLC_00649;product=hypothetical protein
FNHS01000020.1	Prodigal:002006	CDS	66963	67913	.	+	0	ID=DDPHOLLC_00650;eC_number=1.1.1.157;Name=hbd;db_xref=COG:COG1250;gene=hbd;inference=ab initio prediction:Prodigal:002006,similar to AA sequence:UniProtKB:P52041;locus_tag=DDPHOLLC_00650;product=3-hydroxybutyryl-CoA dehydrogenase
FNHS01000020.1	Prodigal:002006	CDS	67910	68668	.	+	0	ID=DDPHOLLC_00651;eC_number=1.1.1.100;Name=fabG_2;gene=fabG_2;inference=ab initio prediction:Prodigal:002006,similar to AA sequence:UniProtKB:P99093;locus_tag=DDPHOLLC_00651;product=3-oxoacyl-[acyl-carrier-protein] reductase FabG
FNHS01000020.1	Prodigal:002006	CDS	68686	69573	.	+	0	ID=DDPHOLLC_00652;eC_number=2.3.1.247;Name=kce_1;db_xref=COG:COG3246;gene=kce_1;inference=ab initio prediction:Prodigal:002006,similar to AA sequence:UniProtKB:Q8RHX2;locus_tag=DDPHOLLC_00652;product=3-keto-5-aminohexanoate cleavage enzyme
FNHS01000020.1	Prodigal:002006	CDS	69889	71118	.	+	0	ID=DDPHOLLC_00653;inference=ab initio prediction:Prodigal:002006;locus_tag=DDPHOLLC_00653;product=hypothetical protein
FNHS01000020.1	Prodigal:002006	CDS	71309	72190	.	-	0	ID=DDPHOLLC_00654;eC_number=1.1.1.65;Name=pdxI;gene=pdxI;inference=ab initio prediction:Prodigal:002006,similar to AA sequence:UniProtKB:P25906;locus_tag=DDPHOLLC_00654;product=Pyridoxine 4-dehydrogenase
FNHS01000020.1	Prodigal:002006	CDS	72283	73203	.	+	0	ID=DDPHOLLC_00655;Name=pgrR_2;gene=pgrR_2;inference=ab initio prediction:Prodigal:002006,similar to AA sequence:UniProtKB:P77333;locus_tag=DDPHOLLC_00655;product=HTH-type transcriptional regulator PgrR
FNHS01000020.1	Prodigal:002006	CDS	73187	76369	.	-	0	ID=DDPHOLLC_00656;inference=ab initio prediction:Prodigal:002006;locus_tag=DDPHOLLC_00656;product=hypothetical protein
FNHS01000020.1	Prodigal:002006	CDS	76703	78469	.	-	0	ID=DDPHOLLC_00657;eC_number=1.1.2.7;Name=moxF_1;db_xref=COG:COG4993;gene=moxF_1;inference=ab initio prediction:Prodigal:002006,similar to AA sequence:UniProtKB:P16027;locus_tag=DDPHOLLC_00657;product=Methanol dehydrogenase [cytochrome c] subunit 1
FNHS01000020.1	Prodigal:002006	CDS	78560	79156	.	-	0	ID=DDPHOLLC_00658;inference=ab initio prediction:Prodigal:002006;locus_tag=DDPHOLLC_00658;product=hypothetical protein
FNHS01000020.1	Prodigal:002006	CDS	79365	80846	.	+	0	ID=DDPHOLLC_00659;inference=ab initio prediction:Prodigal:002006;locus_tag=DDPHOLLC_00659;product=hypothetical protein
FNHS01000020.1	Prodigal:002006	CDS	81073	81393	.	-	0	ID=DDPHOLLC_00660;Name=hxlR;db_xref=COG:COG1733;gene=hxlR;inference=ab initio prediction:Prodigal:002006,similar to AA sequence:UniProtKB:P42406;locus_tag=DDPHOLLC_00660;product=HTH-type transcriptional activator HxlR
FNHS01000020.1	Prodigal:002006	CDS	81577	82194	.	+	0	ID=DDPHOLLC_00661;eC_number=2.5.1.18;Name=gstB_1;db_xref=COG:COG0625;gene=gstB_1;inference=ab initio prediction:Prodigal:002006,similar to AA sequence:UniProtKB:P15214;locus_tag=DDPHOLLC_00661;product=Glutathione S-transferase GST-6.0
FNHS01000020.1	Prodigal:002006	CDS	82272	83606	.	-	0	ID=DDPHOLLC_00662;Name=ptsJ;db_xref=COG:COG1167;gene=ptsJ;inference=ab initio prediction:Prodigal:002006,similar to AA sequence:UniProtKB:P40193;locus_tag=DDPHOLLC_00662;product=Vitamin B6 salvage pathway transcriptional repressor PtsJ
FNHS01000020.1	Prodigal:002006	CDS	83711	83905	.	+	0	ID=DDPHOLLC_00663;inference=ab initio prediction:Prodigal:002006;locus_tag=DDPHOLLC_00663;product=hypothetical protein
FNHS01000020.1	Prodigal:002006	CDS	83994	85925	.	+	0	ID=DDPHOLLC_00664;Name=atm1;db_xref=COG:COG5265;gene=atm1;inference=ab initio prediction:Prodigal:002006,similar to AA sequence:UniProtKB:Q2G506;locus_tag=DDPHOLLC_00664;product=ATM1-type heavy metal exporter
FNHS01000020.1	Prodigal:002006	CDS	85943	86851	.	-	0	ID=DDPHOLLC_00665;eC_number=1.1.1.291;Name=Hgd_1;gene=Hgd_1;inference=ab initio prediction:Prodigal:002006,similar to AA sequence:UniProtKB:Q0QLF5;locus_tag=DDPHOLLC_00665;product=2-(hydroxymethyl)glutarate dehydrogenase
FNHS01000012.1	Prodigal:002006	CDS	103	345	.	+	0	ID=DDPHOLLC_00666;inference=ab initio prediction:Prodigal:002006;locus_tag=DDPHOLLC_00666;product=hypothetical protein
FNHS01000012.1	Prodigal:002006	CDS	495	1631	.	+	0	ID=DDPHOLLC_00667;Name=livJ;db_xref=COG:COG0683;gene=livJ;inference=ab initio prediction:Prodigal:002006,similar to AA sequence:UniProtKB:P17215;locus_tag=DDPHOLLC_00667;product=Leu/Ile/Val/Thr-binding protein
FNHS01000012.1	Prodigal:002006	CDS	1753	2319	.	-	0	ID=DDPHOLLC_00668;inference=ab initio prediction:Prodigal:002006;locus_tag=DDPHOLLC_00668;product=hypothetical protein
FNHS01000012.1	Prodigal:002006	CDS	2462	3601	.	+	0	ID=DDPHOLLC_00669;Name=takP;db_xref=COG:COG4663;gene=takP;inference=ab initio prediction:Prodigal:002006,similar to AA sequence:UniProtKB:Q3J1R2;locus_tag=DDPHOLLC_00669;product=Alpha-keto acid-binding periplasmic protein TakP
FNHS01000012.1	Prodigal:002006	CDS	3637	5049	.	+	0	ID=DDPHOLLC_00670;inference=ab initio prediction:Prodigal:002006;locus_tag=DDPHOLLC_00670;product=hypothetical protein
FNHS01000012.1	Prodigal:002006	CDS	5179	5556	.	-	0	ID=DDPHOLLC_00671;inference=ab initio prediction:Prodigal:002006;locus_tag=DDPHOLLC_00671;product=hypothetical protein
FNHS01000012.1	Prodigal:002006	CDS	5670	6785	.	-	0	ID=DDPHOLLC_00672;inference=ab initio prediction:Prodigal:002006;locus_tag=DDPHOLLC_00672;product=hypothetical protein
FNHS01000012.1	Prodigal:002006	CDS	7327	8715	.	+	0	ID=DDPHOLLC_00673;inference=ab initio prediction:Prodigal:002006;locus_tag=DDPHOLLC_00673;product=hypothetical protein
FNHS01000012.1	Prodigal:002006	CDS	9053	10729	.	+	0	ID=DDPHOLLC_00674;db_xref=COG:COG0840;inference=ab initio prediction:Prodigal:002006,similar to AA sequence:UniProtKB:Q2W4T8;locus_tag=DDPHOLLC_00674;product=Methyl-accepting chemotaxis protein
FNHS01000012.1	Prodigal:002006	CDS	10887	12266	.	+	0	ID=DDPHOLLC_00675;Name=clcA;db_xref=COG:COG0038;gene=clcA;inference=ab initio prediction:Prodigal:002006,similar to AA sequence:UniProtKB:Q8ZRP8;locus_tag=DDPHOLLC_00675;product=H(+)/Cl(-) exchange transporter ClcA
FNHS01000012.1	Prodigal:002006	CDS	12396	12575	.	+	0	ID=DDPHOLLC_00676;inference=ab initio prediction:Prodigal:002006;locus_tag=DDPHOLLC_00676;product=hypothetical protein
FNHS01000012.1	Prodigal:002006	CDS	12583	13440	.	+	0	ID=DDPHOLLC_00677;inference=ab initio prediction:Prodigal:002006;locus_tag=DDPHOLLC_00677;product=hypothetical protein
FNHS01000012.1	Prodigal:002006	CDS	13453	14412	.	-	0	ID=DDPHOLLC_00678;Name=fieF_1;db_xref=COG:COG0053;gene=fieF_1;inference=ab initio prediction:Prodigal:002006,similar to AA sequence:UniProtKB:P69380;locus_tag=DDPHOLLC_00678;product=Ferrous-iron efflux pump FieF
FNHS01000012.1	Prodigal:002006	CDS	14561	14998	.	+	0	ID=DDPHOLLC_00679;inference=ab initio prediction:Prodigal:002006;locus_tag=DDPHOLLC_00679;product=hypothetical protein
FNHS01000012.1	Prodigal:002006	CDS	15002	15217	.	-	0	ID=DDPHOLLC_00680;inference=ab initio prediction:Prodigal:002006;locus_tag=DDPHOLLC_00680;product=hypothetical protein
FNHS01000012.1	Prodigal:002006	CDS	15249	15656	.	-	0	ID=DDPHOLLC_00681;inference=ab initio prediction:Prodigal:002006;locus_tag=DDPHOLLC_00681;product=hypothetical protein
FNHS01000012.1	Prodigal:002006	CDS	15912	16142	.	-	0	ID=DDPHOLLC_00682;inference=ab initio prediction:Prodigal:002006;locus_tag=DDPHOLLC_00682;product=hypothetical protein
FNHS01000012.1	Prodigal:002006	CDS	16260	18347	.	-	0	ID=DDPHOLLC_00683;eC_number=6.3.5.1;Name=nadE;db_xref=COG:COG0171;gene=nadE;inference=ab initio prediction:Prodigal:002006,similar to AA sequence:UniProtKB:P9WJJ3;locus_tag=DDPHOLLC_00683;product=Glutamine-dependent NAD(+) synthetase
FNHS01000012.1	Prodigal:002006	CDS	18506	18751	.	-	0	ID=DDPHOLLC_00684;inference=ab initio prediction:Prodigal:002006;locus_tag=DDPHOLLC_00684;product=hypothetical protein
FNHS01000012.1	Prodigal:002006	CDS	18853	19260	.	-	0	ID=DDPHOLLC_00685;inference=ab initio prediction:Prodigal:002006;locus_tag=DDPHOLLC_00685;product=hypothetical protein
FNHS01000012.1	Prodigal:002006	CDS	19257	19550	.	-	0	ID=DDPHOLLC_00686;inference=ab initio prediction:Prodigal:002006;locus_tag=DDPHOLLC_00686;product=hypothetical protein
FNHS01000012.1	Prodigal:002006	CDS	21132	22196	.	-	0	ID=DDPHOLLC_00687;inference=ab initio prediction:Prodigal:002006;locus_tag=DDPHOLLC_00687;product=hypothetical protein
FNHS01000012.1	Prodigal:002006	CDS	22410	23171	.	+	0	ID=DDPHOLLC_00688;Name=ftsK;db_xref=COG:COG1674;gene=ftsK;inference=ab initio prediction:Prodigal:002006,similar to AA sequence:UniProtKB:P46889;locus_tag=DDPHOLLC_00688;product=DNA translocase FtsK
FNHS01000012.1	Prodigal:002006	CDS	23439	24329	.	+	0	ID=DDPHOLLC_00689;Name=lolA;gene=lolA;inference=ab initio prediction:Prodigal:002006,protein motif:HAMAP:MF_00240;locus_tag=DDPHOLLC_00689;product=Outer-membrane lipoprotein carrier protein
FNHS01000012.1	Prodigal:002006	CDS	24515	24991	.	-	0	ID=DDPHOLLC_00690;inference=ab initio prediction:Prodigal:002006;locus_tag=DDPHOLLC_00690;product=hypothetical protein
FNHS01000012.1	Prodigal:002006	CDS	25041	26585	.	+	0	ID=DDPHOLLC_00691;eC_number=1.14.13.231;Name=tetX;db_xref=COG:COG0654;gene=tetX;inference=ab initio prediction:Prodigal:002006,similar to AA sequence:UniProtKB:B1MM05;locus_tag=DDPHOLLC_00691;product=Flavin-dependent monooxygenase
FNHS01000012.1	Prodigal:002006	CDS	26677	27411	.	-	0	ID=DDPHOLLC_00692;inference=ab initio prediction:Prodigal:002006;locus_tag=DDPHOLLC_00692;product=hypothetical protein
FNHS01000012.1	Prodigal:002006	CDS	27574	28383	.	+	0	ID=DDPHOLLC_00693;eC_number=3.1.11.2;Name=xthA_1;db_xref=COG:COG0708;gene=xthA_1;inference=ab initio prediction:Prodigal:002006,similar to AA sequence:UniProtKB:P09030;locus_tag=DDPHOLLC_00693;product=Exodeoxyribonuclease III
FNHS01000012.1	Prodigal:002006	CDS	28458	28556	.	+	0	ID=DDPHOLLC_00694;inference=ab initio prediction:Prodigal:002006;locus_tag=DDPHOLLC_00694;product=hypothetical protein
FNHS01000012.1	Prodigal:002006	CDS	28658	29536	.	+	0	ID=DDPHOLLC_00695;eC_number=1.-.-.-;Name=yghA_1;gene=yghA_1;inference=ab initio prediction:Prodigal:002006,similar to AA sequence:UniProtKB:P0AG84;locus_tag=DDPHOLLC_00695;product=putative oxidoreductase YghA
FNHS01000012.1	Prodigal:002006	CDS	29548	31875	.	-	0	ID=DDPHOLLC_00696;Name=ydeP_1;db_xref=COG:COG0243;gene=ydeP_1;inference=ab initio prediction:Prodigal:002006,similar to AA sequence:UniProtKB:P77561;locus_tag=DDPHOLLC_00696;product=Protein YdeP
FNHS01000012.1	Prodigal:002006	CDS	31995	32249	.	+	0	ID=DDPHOLLC_00697;inference=ab initio prediction:Prodigal:002006;locus_tag=DDPHOLLC_00697;product=hypothetical protein
FNHS01000012.1	Prodigal:002006	CDS	32336	32899	.	-	0	ID=DDPHOLLC_00698;Name=ssb;db_xref=COG:COG0629;gene=ssb;inference=ab initio prediction:Prodigal:002006,similar to AA sequence:UniProtKB:P0AGE0;locus_tag=DDPHOLLC_00698;product=Single-stranded DNA-binding protein
FNHS01000012.1	Prodigal:002006	CDS	33068	34084	.	-	0	ID=DDPHOLLC_00699;eC_number=1.3.1.-;Name=curA;db_xref=COG:COG2130;gene=curA;inference=ab initio prediction:Prodigal:002006,similar to AA sequence:UniProtKB:P76113;locus_tag=DDPHOLLC_00699;product=NADPH-dependent curcumin reductase
FNHS01000012.1	Prodigal:002006	CDS	34220	34615	.	+	0	ID=DDPHOLLC_00700;inference=ab initio prediction:Prodigal:002006;locus_tag=DDPHOLLC_00700;product=hypothetical protein
FNHS01000012.1	Prodigal:002006	CDS	35094	35270	.	+	0	ID=DDPHOLLC_00701;inference=ab initio prediction:Prodigal:002006;locus_tag=DDPHOLLC_00701;product=hypothetical protein
FNHS01000012.1	Prodigal:002006	CDS	35286	35723	.	-	0	ID=DDPHOLLC_00702;inference=ab initio prediction:Prodigal:002006;locus_tag=DDPHOLLC_00702;product=hypothetical protein
FNHS01000012.1	Prodigal:002006	CDS	35882	36283	.	-	0	ID=DDPHOLLC_00703;inference=ab initio prediction:Prodigal:002006;locus_tag=DDPHOLLC_00703;product=hypothetical protein
FNHS01000012.1	Prodigal:002006	CDS	36351	37286	.	-	0	ID=DDPHOLLC_00704;Name=msrQ;gene=msrQ;inference=ab initio prediction:Prodigal:002006,protein motif:HAMAP:MF_01207;locus_tag=DDPHOLLC_00704;product=Protein-methionine-sulfoxide reductase heme-binding subunit MsrQ
FNHS01000012.1	Prodigal:002006	CDS	37471	38490	.	+	0	ID=DDPHOLLC_00705;eC_number=1.1.-.-;Name=yajO_2;db_xref=COG:COG0667;gene=yajO_2;inference=ab initio prediction:Prodigal:002006,similar to AA sequence:UniProtKB:P77735;locus_tag=DDPHOLLC_00705;product=1-deoxyxylulose-5-phosphate synthase YajO
FNHS01000012.1	Prodigal:002006	CDS	38844	39605	.	+	0	ID=DDPHOLLC_00706;Name=rimP;gene=rimP;inference=ab initio prediction:Prodigal:002006,protein motif:HAMAP:MF_01077;locus_tag=DDPHOLLC_00706;product=Ribosome maturation factor RimP
FNHS01000012.1	Prodigal:002006	CDS	39672	41300	.	+	0	ID=DDPHOLLC_00707;Name=nusA;db_xref=COG:COG0195;gene=nusA;inference=ab initio prediction:Prodigal:002006,similar to AA sequence:UniProtKB:P0AFF6;locus_tag=DDPHOLLC_00707;product=Transcription termination/antitermination protein NusA
FNHS01000012.1	Prodigal:002006	CDS	41325	42047	.	+	0	ID=DDPHOLLC_00708;inference=ab initio prediction:Prodigal:002006;locus_tag=DDPHOLLC_00708;product=hypothetical protein
FNHS01000012.1	Prodigal:002006	CDS	42124	45087	.	+	0	ID=DDPHOLLC_00709;Name=infB;gene=infB;inference=ab initio prediction:Prodigal:002006,protein motif:HAMAP:MF_00100_B;locus_tag=DDPHOLLC_00709;product=Translation initiation factor IF-2
FNHS01000012.1	Prodigal:002006	CDS	45193	45621	.	+	0	ID=DDPHOLLC_00710;Name=rbfA;gene=rbfA;inference=ab initio prediction:Prodigal:002006,protein motif:HAMAP:MF_00003;locus_tag=DDPHOLLC_00710;product=Ribosome-binding factor A
FNHS01000012.1	Prodigal:002006	CDS	45621	46703	.	+	0	ID=DDPHOLLC_00711;eC_number=5.4.99.25;Name=truB;db_xref=COG:COG0130;gene=truB;inference=ab initio prediction:Prodigal:002006,similar to AA sequence:UniProtKB:P60340;locus_tag=DDPHOLLC_00711;product=tRNA pseudouridine synthase B
FNHS01000012.1	Prodigal:002006	CDS	46821	48215	.	+	0	ID=DDPHOLLC_00712;eC_number=1.8.1.4;Name=pdhD;gene=pdhD;inference=ab initio prediction:Prodigal:002006,similar to AA sequence:UniProtKB:P11959;locus_tag=DDPHOLLC_00712;product=Dihydrolipoyl dehydrogenase
FNHS01000012.1	Prodigal:002006	CDS	48291	50906	.	+	0	ID=DDPHOLLC_00713;eC_number=2.7.13.3;Name=cph1;gene=cph1;inference=ab initio prediction:Prodigal:002006,similar to AA sequence:UniProtKB:Q55168;locus_tag=DDPHOLLC_00713;product=Phytochrome-like protein cph1
FNHS01000012.1	Prodigal:002006	CDS	50903	51511	.	+	0	ID=DDPHOLLC_00714;inference=ab initio prediction:Prodigal:002006;locus_tag=DDPHOLLC_00714;product=hypothetical protein
FNHS01000012.1	Prodigal:002006	CDS	51522	52415	.	-	0	ID=DDPHOLLC_00715;Name=occR_1;gene=occR_1;inference=ab initio prediction:Prodigal:002006,similar to AA sequence:UniProtKB:P0A4T3;locus_tag=DDPHOLLC_00715;product=Octopine catabolism/uptake operon regulatory protein OccR
FNHS01000012.1	Prodigal:002006	CDS	52513	52959	.	+	0	ID=DDPHOLLC_00716;inference=ab initio prediction:Prodigal:002006;locus_tag=DDPHOLLC_00716;product=hypothetical protein
FNHS01000012.1	Prodigal:002006	CDS	53163	53825	.	-	0	ID=DDPHOLLC_00717;eC_number=2.7.4.8;Name=gmk;db_xref=COG:COG0194;gene=gmk;inference=ab initio prediction:Prodigal:002006,similar to AA sequence:UniProtKB:P60546;locus_tag=DDPHOLLC_00717;product=Guanylate kinase
FNHS01000012.1	Prodigal:002006	CDS	53875	54789	.	-	0	ID=DDPHOLLC_00718;inference=ab initio prediction:Prodigal:002006,similar to AA sequence:UniProtKB:P44726;locus_tag=DDPHOLLC_00718;note=UPF0701 protein HI_0467;product=hypothetical protein
FNHS01000012.1	Prodigal:002006	CDS	54901	56316	.	-	0	ID=DDPHOLLC_00719;eC_number=4.2.2.-;Name=mltG;gene=mltG;inference=ab initio prediction:Prodigal:002006,protein motif:HAMAP:MF_02065;locus_tag=DDPHOLLC_00719;product=Endolytic murein transglycosylase
FNHS01000012.1	Prodigal:002006	CDS	56478	57368	.	-	0	ID=DDPHOLLC_00720;eC_number=3.2.2.23;Name=mutM;db_xref=COG:COG0266;gene=mutM;inference=ab initio prediction:Prodigal:002006,similar to AA sequence:UniProtKB:P05523;locus_tag=DDPHOLLC_00720;product=Formamidopyrimidine-DNA glycosylase
FNHS01000012.1	Prodigal:002006	CDS	57615	58292	.	-	0	ID=DDPHOLLC_00721;inference=ab initio prediction:Prodigal:002006;locus_tag=DDPHOLLC_00721;product=hypothetical protein
FNHS01000012.1	Prodigal:002006	CDS	58449	58625	.	-	0	ID=DDPHOLLC_00722;inference=ab initio prediction:Prodigal:002006;locus_tag=DDPHOLLC_00722;product=hypothetical protein
FNHS01000012.1	Prodigal:002006	CDS	58720	59358	.	-	0	ID=DDPHOLLC_00723;inference=ab initio prediction:Prodigal:002006;locus_tag=DDPHOLLC_00723;product=hypothetical protein
FNHS01000012.1	Prodigal:002006	CDS	59355	60449	.	-	0	ID=DDPHOLLC_00724;eC_number=4.2.2.-;Name=mltA;db_xref=COG:COG2821;gene=mltA;inference=ab initio prediction:Prodigal:002006,similar to AA sequence:UniProtKB:P0A935;locus_tag=DDPHOLLC_00724;product=Membrane-bound lytic murein transglycosylase A
FNHS01000012.1	Prodigal:002006	CDS	60567	61280	.	-	0	ID=DDPHOLLC_00725;inference=ab initio prediction:Prodigal:002006;locus_tag=DDPHOLLC_00725;product=hypothetical protein
FNHS01000012.1	Prodigal:002006	CDS	61627	62127	.	+	0	ID=DDPHOLLC_00726;Name=secB;db_xref=COG:COG1952;gene=secB;inference=ab initio prediction:Prodigal:002006,similar to AA sequence:UniProtKB:P0AG86;locus_tag=DDPHOLLC_00726;product=Protein-export protein SecB
FNHS01000012.1	Prodigal:002006	CDS	62150	62383	.	-	0	ID=DDPHOLLC_00727;inference=ab initio prediction:Prodigal:002006;locus_tag=DDPHOLLC_00727;product=hypothetical protein
FNHS01000012.1	Prodigal:002006	CDS	62591	63823	.	+	0	ID=DDPHOLLC_00728;inference=ab initio prediction:Prodigal:002006,similar to AA sequence:UniProtKB:P9WJX1;locus_tag=DDPHOLLC_00728;product=putative MFS-type transporter
FNHS01000012.1	Prodigal:002006	CDS	64039	64914	.	-	0	ID=DDPHOLLC_00729;Name=rpoH_1;db_xref=COG:COG0568;gene=rpoH_1;inference=ab initio prediction:Prodigal:002006,similar to AA sequence:UniProtKB:P0CAW9;locus_tag=DDPHOLLC_00729;product=RNA polymerase sigma factor RpoH
FNHS01000012.1	Prodigal:002006	CDS	65236	65835	.	-	0	ID=DDPHOLLC_00730;inference=ab initio prediction:Prodigal:002006;locus_tag=DDPHOLLC_00730;product=hypothetical protein
FNHS01000012.1	Prodigal:002006	CDS	66340	66678	.	-	0	ID=DDPHOLLC_00731;Name=fdxA;db_xref=COG:COG1146;gene=fdxA;inference=ab initio prediction:Prodigal:002006,similar to AA sequence:UniProtKB:D5AP15;locus_tag=DDPHOLLC_00731;product=Ferredoxin-2
FNHS01000012.1	Prodigal:002006	CDS	66896	67189	.	-	0	ID=DDPHOLLC_00732;Name=hslR;db_xref=COG:COG1188;gene=hslR;inference=ab initio prediction:Prodigal:002006,similar to AA sequence:UniProtKB:P0ACG8;locus_tag=DDPHOLLC_00732;product=Heat shock protein 15
FNHS01000012.1	Prodigal:002006	CDS	67200	70412	.	-	0	ID=DDPHOLLC_00733;inference=ab initio prediction:Prodigal:002006;locus_tag=DDPHOLLC_00733;product=hypothetical protein
FNHS01000012.1	Prodigal:002006	CDS	70614	70931	.	-	0	ID=DDPHOLLC_00734;inference=ab initio prediction:Prodigal:002006;locus_tag=DDPHOLLC_00734;product=hypothetical protein
FNHS01000012.1	Prodigal:002006	CDS	70961	71509	.	-	0	ID=DDPHOLLC_00735;Name=betI_1;gene=betI_1;inference=ab initio prediction:Prodigal:002006,protein motif:HAMAP:MF_00768;locus_tag=DDPHOLLC_00735;product=HTH-type transcriptional regulator BetI
FNHS01000012.1	Prodigal:002006	CDS	71672	72028	.	+	0	ID=DDPHOLLC_00736;inference=ab initio prediction:Prodigal:002006;locus_tag=DDPHOLLC_00736;product=hypothetical protein
FNHS01000012.1	Prodigal:002006	CDS	72131	72421	.	-	0	ID=DDPHOLLC_00737;inference=ab initio prediction:Prodigal:002006;locus_tag=DDPHOLLC_00737;product=hypothetical protein
FNHS01000012.1	Prodigal:002006	CDS	72497	73447	.	-	0	ID=DDPHOLLC_00738;inference=ab initio prediction:Prodigal:002006;locus_tag=DDPHOLLC_00738;product=hypothetical protein
FNHS01000012.1	Prodigal:002006	CDS	73788	74090	.	+	0	ID=DDPHOLLC_00739;Name=rpmB;db_xref=COG:COG0227;gene=rpmB;inference=ab initio prediction:Prodigal:002006,similar to AA sequence:UniProtKB:Q6NCH9;locus_tag=DDPHOLLC_00739;product=50S ribosomal protein L28
FNHS01000012.1	Prodigal:002006	CDS	74448	76355	.	-	0	ID=DDPHOLLC_00740;eC_number=6.6.1.2;Name=cobT;gene=cobT;inference=ab initio prediction:Prodigal:002006,similar to AA sequence:UniProtKB:P29934;locus_tag=DDPHOLLC_00740;product=Aerobic cobaltochelatase subunit CobT
FNHS01000012.1	Prodigal:002006	CDS	76362	76871	.	-	0	ID=DDPHOLLC_00741;inference=ab initio prediction:Prodigal:002006;locus_tag=DDPHOLLC_00741;product=hypothetical protein
FNHS01000012.1	Prodigal:002006	CDS	76877	77860	.	-	0	ID=DDPHOLLC_00742;eC_number=6.6.1.2;Name=cobS;gene=cobS;inference=ab initio prediction:Prodigal:002006,similar to AA sequence:UniProtKB:P29933;locus_tag=DDPHOLLC_00742;product=Aerobic cobaltochelatase subunit CobS
FNHS01000012.1	Prodigal:002006	CDS	78069	78692	.	-	0	ID=DDPHOLLC_00743;Name=dnaJ_2;gene=dnaJ_2;inference=ab initio prediction:Prodigal:002006,protein motif:HAMAP:MF_01152;locus_tag=DDPHOLLC_00743;product=Chaperone protein DnaJ
FNHS01000012.1	Prodigal:002006	CDS	78793	79089	.	+	0	ID=DDPHOLLC_00744;Name=bolA;db_xref=COG:COG0271;gene=bolA;inference=ab initio prediction:Prodigal:002006,similar to AA sequence:UniProtKB:P0ABE2;locus_tag=DDPHOLLC_00744;product=DNA-binding transcriptional regulator BolA
FNHS01000012.1	Prodigal:002006	CDS	79211	79642	.	+	0	ID=DDPHOLLC_00745;eC_number=3.1.1.29;Name=arfB;db_xref=COG:COG1186;gene=arfB;inference=ab initio prediction:Prodigal:002006,similar to AA sequence:UniProtKB:P40711;locus_tag=DDPHOLLC_00745;product=Peptidyl-tRNA hydrolase ArfB
FNHS01000012.1	Prodigal:002006	CDS	79880	80251	.	+	0	ID=DDPHOLLC_00746;Name=adhR;db_xref=COG:COG0789;gene=adhR;inference=ab initio prediction:Prodigal:002006,similar to AA sequence:UniProtKB:O06008;locus_tag=DDPHOLLC_00746;product=HTH-type transcriptional regulator AdhR
FNHS01000012.1	Prodigal:002006	CDS	80248	80682	.	+	0	ID=DDPHOLLC_00747;inference=ab initio prediction:Prodigal:002006;locus_tag=DDPHOLLC_00747;product=hypothetical protein
FNHS01000012.1	Prodigal:002006	CDS	80741	81535	.	-	0	ID=DDPHOLLC_00748;inference=ab initio prediction:Prodigal:002006;locus_tag=DDPHOLLC_00748;product=hypothetical protein
FNHS01000012.1	Prodigal:002006	CDS	81603	82550	.	-	0	ID=DDPHOLLC_00749;eC_number=2.1.1.144;Name=tam_1;gene=tam_1;inference=ab initio prediction:Prodigal:002006,protein motif:HAMAP:MF_00560;locus_tag=DDPHOLLC_00749;product=Trans-aconitate 2-methyltransferase
FNHS01000012.1	Prodigal:002006	CDS	82619	83680	.	+	0	ID=DDPHOLLC_00750;inference=ab initio prediction:Prodigal:002006;locus_tag=DDPHOLLC_00750;product=hypothetical protein
FNHS01000012.1	Prodigal:002006	CDS	83677	85557	.	+	0	ID=DDPHOLLC_00751;eC_number=6.5.1.1;Name=lig;gene=lig;inference=ab initio prediction:Prodigal:002006,protein motif:HAMAP:MF_00407;locus_tag=DDPHOLLC_00751;product=DNA ligase
FNHS01000012.1	Prodigal:002006	CDS	85554	86033	.	+	0	ID=DDPHOLLC_00752;inference=ab initio prediction:Prodigal:002006,similar to AA sequence:UniProtKB:P9WFP9;locus_tag=DDPHOLLC_00752;note=UPF0047 protein Rv2556c;product=hypothetical protein
FNHS01000012.1	Prodigal:002006	CDS	86246	87037	.	+	0	ID=DDPHOLLC_00753;Name=flgG_3;db_xref=COG:COG4786;gene=flgG_3;inference=ab initio prediction:Prodigal:002006,similar to AA sequence:UniProtKB:P0A1J3;locus_tag=DDPHOLLC_00753;product=Flagellar basal-body rod protein FlgG
FNHS01000012.1	Prodigal:002006	CDS	87235	88764	.	-	0	ID=DDPHOLLC_00754;Name=ttgC_1;db_xref=COG:COG1538;gene=ttgC_1;inference=ab initio prediction:Prodigal:002006,similar to AA sequence:UniProtKB:Q88N32;locus_tag=DDPHOLLC_00754;product=putative efflux pump outer membrane protein TtgC
FNHS01000012.1	Prodigal:002006	CDS	88917	92066	.	-	0	ID=DDPHOLLC_00755;Name=czcA_1;gene=czcA_1;inference=ab initio prediction:Prodigal:002006,similar to AA sequence:UniProtKB:P13511;locus_tag=DDPHOLLC_00755;product=Cobalt-zinc-cadmium resistance protein CzcA
FNHS01000012.1	Prodigal:002006	CDS	92083	93408	.	-	0	ID=DDPHOLLC_00756;Name=mdtA_1;gene=mdtA_1;inference=ab initio prediction:Prodigal:002006,protein motif:HAMAP:MF_01422;locus_tag=DDPHOLLC_00756;product=Multidrug resistance protein MdtA
FNHS01000012.1	Prodigal:002006	CDS	93704	94705	.	+	0	ID=DDPHOLLC_00757;eC_number=3.6.-.-;Name=yjiA_2;db_xref=COG:COG0523;gene=yjiA_2;inference=ab initio prediction:Prodigal:002006,similar to AA sequence:UniProtKB:P24203;locus_tag=DDPHOLLC_00757;product=P-loop guanosine triphosphatase YjiA
FNHS01000012.1	Prodigal:002006	CDS	94799	95356	.	-	0	ID=DDPHOLLC_00758;Name=moaB;db_xref=COG:COG0521;gene=moaB;inference=ab initio prediction:Prodigal:002006,similar to AA sequence:UniProtKB:P0AEZ9;locus_tag=DDPHOLLC_00758;product=Molybdenum cofactor biosynthesis protein B
FNHS01000012.1	Prodigal:002006	CDS	95473	96120	.	+	0	ID=DDPHOLLC_00759;eC_number=5.2.1.4;Name=nagL;gene=nagL;inference=ab initio prediction:Prodigal:002006,similar to AA sequence:UniProtKB:O86043;locus_tag=DDPHOLLC_00759;product=Maleylpyruvate isomerase
FNHS01000012.1	Prodigal:002006	CDS	96245	97576	.	+	0	ID=DDPHOLLC_00760;eC_number=1.6.99.3;Name=ndh_1;db_xref=COG:COG1252;gene=ndh_1;inference=ab initio prediction:Prodigal:002006,similar to AA sequence:UniProtKB:P00393;locus_tag=DDPHOLLC_00760;product=NADH dehydrogenase
FNHS01000012.1	Prodigal:002006	CDS	97631	97942	.	+	0	ID=DDPHOLLC_00761;inference=ab initio prediction:Prodigal:002006;locus_tag=DDPHOLLC_00761;product=hypothetical protein
FNHS01000012.1	Prodigal:002006	CDS	97939	98256	.	+	0	ID=DDPHOLLC_00762;inference=ab initio prediction:Prodigal:002006;locus_tag=DDPHOLLC_00762;product=hypothetical protein
FNHS01000012.1	Prodigal:002006	CDS	98374	101691	.	-	0	ID=DDPHOLLC_00763;eC_number=2.7.13.3;Name=rcsC_2;gene=rcsC_2;inference=ab initio prediction:Prodigal:002006,protein motif:HAMAP:MF_00979;locus_tag=DDPHOLLC_00763;product=Sensor histidine kinase RcsC
FNHS01000012.1	Prodigal:002006	CDS	101688	103019	.	-	0	ID=DDPHOLLC_00764;inference=ab initio prediction:Prodigal:002006;locus_tag=DDPHOLLC_00764;product=hypothetical protein
FNHS01000012.1	Prodigal:002006	CDS	103202	104650	.	-	0	ID=DDPHOLLC_00765;Name=yhdG_2;db_xref=COG:COG0531;gene=yhdG_2;inference=ab initio prediction:Prodigal:002006,similar to AA sequence:UniProtKB:O07576;locus_tag=DDPHOLLC_00765;product=putative amino acid permease YhdG
FNHS01000012.1	Prodigal:002006	CDS	104780	105337	.	-	0	ID=DDPHOLLC_00766;inference=ab initio prediction:Prodigal:002006;locus_tag=DDPHOLLC_00766;product=hypothetical protein
FNHS01000012.1	Prodigal:002006	CDS	105462	106589	.	+	0	ID=DDPHOLLC_00767;inference=ab initio prediction:Prodigal:002006;locus_tag=DDPHOLLC_00767;product=hypothetical protein
FNHS01000012.1	Prodigal:002006	CDS	106611	107297	.	-	0	ID=DDPHOLLC_00768;eC_number=3.1.26.4;Name=rnhB;db_xref=COG:COG0164;gene=rnhB;inference=ab initio prediction:Prodigal:002006,similar to AA sequence:UniProtKB:P10442;locus_tag=DDPHOLLC_00768;product=Ribonuclease HII
FNHS01000012.1	Prodigal:002006	CDS	107336	108382	.	-	0	ID=DDPHOLLC_00769;eC_number=2.4.1.-;Name=mgtA;db_xref=COG:COG0438;gene=mgtA;inference=ab initio prediction:Prodigal:002006,similar to AA sequence:UniProtKB:P9WMY5;locus_tag=DDPHOLLC_00769;product=GDP-mannose-dependent alpha-mannosyltransferase
FNHS01000012.1	Prodigal:002006	CDS	108393	109208	.	-	0	ID=DDPHOLLC_00770;eC_number=3.6.1.54;Name=lpxH;gene=lpxH;inference=ab initio prediction:Prodigal:002006,protein motif:HAMAP:MF_00575;locus_tag=DDPHOLLC_00770;product=UDP-2%2C3-diacylglucosamine hydrolase
FNHS01000012.1	Prodigal:002006	CDS	109720	110928	.	+	0	ID=DDPHOLLC_00771;eC_number=2.6.1.45;Name=sgaA;db_xref=COG:COG0075;gene=sgaA;inference=ab initio prediction:Prodigal:002006,similar to AA sequence:UniProtKB:P55819;locus_tag=DDPHOLLC_00771;product=Serine--glyoxylate aminotransferase
FNHS01000012.1	Prodigal:002006	CDS	111031	111972	.	+	0	ID=DDPHOLLC_00772;eC_number=1.1.1.29;Name=hprA_1;db_xref=COG:COG1052;gene=hprA_1;inference=ab initio prediction:Prodigal:002006,similar to AA sequence:UniProtKB:Q59516;locus_tag=DDPHOLLC_00772;product=Glycerate dehydrogenase
FNHS01000012.1	Prodigal:002006	CDS	112246	113109	.	+	0	ID=DDPHOLLC_00773;Name=mtdA;gene=mtdA;inference=ab initio prediction:Prodigal:002006,similar to AA sequence:UniProtKB:P55818;locus_tag=DDPHOLLC_00773;product=Bifunctional protein MdtA
FNHS01000012.1	Prodigal:002006	CDS	113124	113768	.	+	0	ID=DDPHOLLC_00774;eC_number=3.5.4.9;Name=fchA;db_xref=COG:COG3404;gene=fchA;inference=ab initio prediction:Prodigal:002006,similar to AA sequence:UniProtKB:Q49135;locus_tag=DDPHOLLC_00774;product=Methenyltetrahydrofolate cyclohydrolase
FNHS01000012.1	Prodigal:002006	CDS	114202	115380	.	+	0	ID=DDPHOLLC_00775;eC_number=6.2.1.5;Name=sucC_2;db_xref=COG:COG0045;gene=sucC_2;inference=ab initio prediction:Prodigal:002006,similar to AA sequence:UniProtKB:P80886;locus_tag=DDPHOLLC_00775;product=Succinate--CoA ligase [ADP-forming] subunit beta
FNHS01000012.1	Prodigal:002006	CDS	115397	116287	.	+	0	ID=DDPHOLLC_00776;eC_number=6.2.1.5;Name=sucD_2;db_xref=COG:COG0074;gene=sucD_2;inference=ab initio prediction:Prodigal:002006,similar to AA sequence:UniProtKB:P80865;locus_tag=DDPHOLLC_00776;product=Succinate--CoA ligase [ADP-forming] subunit alpha
FNHS01000012.1	Prodigal:002006	CDS	116431	119181	.	+	0	ID=DDPHOLLC_00777;eC_number=4.1.1.31;Name=ppc_1;db_xref=COG:COG2352;gene=ppc_1;inference=ab initio prediction:Prodigal:002006,similar to AA sequence:UniProtKB:A0QWX4;locus_tag=DDPHOLLC_00777;product=Phosphoenolpyruvate carboxylase
FNHS01000012.1	Prodigal:002006	CDS	119514	120485	.	+	0	ID=DDPHOLLC_00778;eC_number=4.1.3.24;Name=mcl1;db_xref=COG:COG2301;gene=mcl1;inference=ab initio prediction:Prodigal:002006,similar to AA sequence:UniProtKB:Q3J5L6;locus_tag=DDPHOLLC_00778;product=L-malyl-CoA/beta-methylmalyl-CoA lyase
FNHS01000012.1	Prodigal:002006	CDS	120589	121440	.	-	0	ID=DDPHOLLC_00779;inference=ab initio prediction:Prodigal:002006;locus_tag=DDPHOLLC_00779;product=hypothetical protein
FNHS01000012.1	Prodigal:002006	CDS	121437	122030	.	-	0	ID=DDPHOLLC_00780;inference=ab initio prediction:Prodigal:002006;locus_tag=DDPHOLLC_00780;product=hypothetical protein
FNHS01000012.1	Prodigal:002006	CDS	122027	122764	.	-	0	ID=DDPHOLLC_00781;eC_number=3.5.1.103;Name=mshB_1;gene=mshB_1;inference=ab initio prediction:Prodigal:002006,protein motif:HAMAP:MF_01696;locus_tag=DDPHOLLC_00781;product=1D-myo-inositol 2-acetamido-2-deoxy-alpha-D-glucopyranoside deacetylase
FNHS01000012.1	Prodigal:002006	CDS	122942	123217	.	-	0	ID=DDPHOLLC_00782;inference=ab initio prediction:Prodigal:002006;locus_tag=DDPHOLLC_00782;product=hypothetical protein
FNHS01000012.1	Prodigal:002006	CDS	123475	123987	.	+	0	ID=DDPHOLLC_00783;inference=ab initio prediction:Prodigal:002006;locus_tag=DDPHOLLC_00783;product=hypothetical protein
FNHS01000012.1	Prodigal:002006	CDS	124082	124246	.	+	0	ID=DDPHOLLC_00784;inference=ab initio prediction:Prodigal:002006;locus_tag=DDPHOLLC_00784;product=hypothetical protein
FNHS01000012.1	Prodigal:002006	CDS	124275	124487	.	-	0	ID=DDPHOLLC_00785;inference=ab initio prediction:Prodigal:002006;locus_tag=DDPHOLLC_00785;product=hypothetical protein
FNHS01000012.1	Prodigal:002006	CDS	124596	124877	.	-	0	ID=DDPHOLLC_00786;inference=ab initio prediction:Prodigal:002006;locus_tag=DDPHOLLC_00786;product=hypothetical protein
FNHS01000012.1	Prodigal:002006	CDS	125041	125574	.	-	0	ID=DDPHOLLC_00787;eC_number=3.6.1.1;Name=ppa_1;db_xref=COG:COG0221;gene=ppa_1;inference=ab initio prediction:Prodigal:002006,similar to AA sequence:UniProtKB:P0A7A9;locus_tag=DDPHOLLC_00787;product=Inorganic pyrophosphatase
FNHS01000012.1	Prodigal:002006	CDS	125670	126176	.	-	0	ID=DDPHOLLC_00788;eC_number=2.3.1.-;Name=mnaT;db_xref=COG:COG1247;gene=mnaT;inference=ab initio prediction:Prodigal:002006,similar to AA sequence:UniProtKB:P76112;locus_tag=DDPHOLLC_00788;product=L-amino acid N-acyltransferase MnaT
FNHS01000012.1	Prodigal:002006	CDS	126364	127089	.	+	0	ID=DDPHOLLC_00789;inference=ab initio prediction:Prodigal:002006;locus_tag=DDPHOLLC_00789;product=hypothetical protein
FNHS01000012.1	Prodigal:002006	CDS	127098	127955	.	-	0	ID=DDPHOLLC_00790;Name=pheA;db_xref=COG:COG0077;gene=pheA;inference=ab initio prediction:Prodigal:002006,similar to AA sequence:UniProtKB:P0A9J8;locus_tag=DDPHOLLC_00790;product=Bifunctional chorismate mutase/prephenate dehydratase
FNHS01000012.1	Prodigal:002006	CDS	127975	128718	.	-	0	ID=DDPHOLLC_00791;eC_number=2.7.7.38;Name=kdsB;db_xref=COG:COG1212;gene=kdsB;inference=ab initio prediction:Prodigal:002006,similar to AA sequence:UniProtKB:P04951;locus_tag=DDPHOLLC_00791;product=3-deoxy-manno-octulosonate cytidylyltransferase
FNHS01000012.1	Prodigal:002006	CDS	129040	130035	.	+	0	ID=DDPHOLLC_00792;inference=ab initio prediction:Prodigal:002006;locus_tag=DDPHOLLC_00792;product=hypothetical protein
FNHS01000012.1	Prodigal:002006	CDS	130170	131351	.	+	0	ID=DDPHOLLC_00793;Name=bcr_1;gene=bcr_1;inference=ab initio prediction:Prodigal:002006,similar to AA sequence:UniProtKB:P28246;locus_tag=DDPHOLLC_00793;product=Bicyclomycin resistance protein
FNHS01000012.1	Prodigal:002006	CDS	131444	131713	.	+	0	ID=DDPHOLLC_00794;inference=ab initio prediction:Prodigal:002006;locus_tag=DDPHOLLC_00794;product=hypothetical protein
FNHS01000012.1	Prodigal:002006	CDS	131763	132287	.	-	0	ID=DDPHOLLC_00795;eC_number=2.3.1.-;Name=eis_2;gene=eis_2;inference=ab initio prediction:Prodigal:002006,protein motif:HAMAP:MF_01812;locus_tag=DDPHOLLC_00795;product=N-acetyltransferase Eis
FNHS01000012.1	Prodigal:002006	CDS	132352	133548	.	-	0	ID=DDPHOLLC_00796;inference=ab initio prediction:Prodigal:002006;locus_tag=DDPHOLLC_00796;product=hypothetical protein
FNHS01000012.1	Prodigal:002006	CDS	133611	134408	.	+	0	ID=DDPHOLLC_00797;Name=nimR;gene=nimR;inference=ab initio prediction:Prodigal:002006,similar to AA sequence:UniProtKB:P76241;locus_tag=DDPHOLLC_00797;product=HTH-type transcriptional regulator NimR
FNHS01000012.1	Prodigal:002006	CDS	134470	135081	.	+	0	ID=DDPHOLLC_00798;inference=ab initio prediction:Prodigal:002006;locus_tag=DDPHOLLC_00798;product=hypothetical protein
FNHS01000012.1	Prodigal:002006	CDS	135089	136195	.	-	0	ID=DDPHOLLC_00799;Name=yejB;db_xref=COG:COG4174;gene=yejB;inference=ab initio prediction:Prodigal:002006,similar to AA sequence:UniProtKB:P0AFU0;locus_tag=DDPHOLLC_00799;product=Inner membrane ABC transporter permease protein YejB
FNHS01000012.1	Prodigal:002006	CDS	136200	138053	.	-	0	ID=DDPHOLLC_00800;Name=cntA;db_xref=COG:COG0747;gene=cntA;inference=ab initio prediction:Prodigal:002006,similar to AA sequence:UniProtKB:Q2FVE7;locus_tag=DDPHOLLC_00800;product=Metal-staphylopine-binding protein CntA
FNHS01000012.1	Prodigal:002006	CDS	138050	140002	.	-	0	ID=DDPHOLLC_00801;inference=ab initio prediction:Prodigal:002006;locus_tag=DDPHOLLC_00801;product=hypothetical protein
FNHS01000012.1	Prodigal:002006	CDS	140303	142387	.	-	0	ID=DDPHOLLC_00802;inference=ab initio prediction:Prodigal:002006;locus_tag=DDPHOLLC_00802;product=hypothetical protein
FNHS01000012.1	Prodigal:002006	CDS	142629	145454	.	-	0	ID=DDPHOLLC_00803;inference=ab initio prediction:Prodigal:002006;locus_tag=DDPHOLLC_00803;product=hypothetical protein
FNHS01000012.1	Prodigal:002006	CDS	145462	146373	.	-	0	ID=DDPHOLLC_00804;inference=ab initio prediction:Prodigal:002006;locus_tag=DDPHOLLC_00804;product=hypothetical protein
FNHS01000012.1	Prodigal:002006	CDS	146376	147392	.	-	0	ID=DDPHOLLC_00805;inference=ab initio prediction:Prodigal:002006;locus_tag=DDPHOLLC_00805;product=hypothetical protein
FNHS01000012.1	Prodigal:002006	CDS	147622	148788	.	+	0	ID=DDPHOLLC_00806;db_xref=COG:COG0701;inference=ab initio prediction:Prodigal:002006,similar to AA sequence:UniProtKB:I6YET7;locus_tag=DDPHOLLC_00806;product=Putative permease
FNHS01000012.1	Prodigal:002006	CDS	148814	149362	.	-	0	ID=DDPHOLLC_00807;eC_number=4.2.1.147;Name=fae_1;db_xref=COG:COG1795;gene=fae_1;inference=ab initio prediction:Prodigal:002006,similar to AA sequence:UniProtKB:Q9FA38;locus_tag=DDPHOLLC_00807;product=5%2C6%2C7%2C8-tetrahydromethanopterin hydro-lyase
FNHS01000012.1	Prodigal:002006	CDS	149803	152934	.	+	0	ID=DDPHOLLC_00808;inference=ab initio prediction:Prodigal:002006;locus_tag=DDPHOLLC_00808;product=hypothetical protein
FNHS01000012.1	Prodigal:002006	CDS	152954	154483	.	+	0	ID=DDPHOLLC_00809;inference=ab initio prediction:Prodigal:002006;locus_tag=DDPHOLLC_00809;product=hypothetical protein
FNHS01000012.1	Prodigal:002006	CDS	154913	155410	.	+	0	ID=DDPHOLLC_00810;inference=ab initio prediction:Prodigal:002006;locus_tag=DDPHOLLC_00810;product=hypothetical protein
FNHS01000012.1	Prodigal:002006	CDS	155660	156385	.	-	0	ID=DDPHOLLC_00811;Name=feaR_2;db_xref=COG:COG2207;gene=feaR_2;inference=ab initio prediction:Prodigal:002006,similar to AA sequence:UniProtKB:Q47129;locus_tag=DDPHOLLC_00811;product=Transcriptional activator FeaR
FNHS01000012.1	Prodigal:002006	CDS	157095	158360	.	-	0	ID=DDPHOLLC_00812;eC_number=1.14.13.-;Name=ubiL_1;db_xref=COG:COG0654;gene=ubiL_1;inference=ab initio prediction:Prodigal:002006,similar to AA sequence:UniProtKB:Q2RMZ4;locus_tag=DDPHOLLC_00812;product=Ubiquinone hydroxylase UbiL
FNHS01000012.1	Prodigal:002006	CDS	158463	159362	.	+	0	ID=DDPHOLLC_00813;eC_number=3.1.2.-;Name=tesB;db_xref=COG:COG1946;gene=tesB;inference=ab initio prediction:Prodigal:002006,similar to AA sequence:UniProtKB:P0AGG2;locus_tag=DDPHOLLC_00813;product=Acyl-CoA thioesterase 2
FNHS01000012.1	Prodigal:002006	CDS	159663	160001	.	+	0	ID=DDPHOLLC_00814;Name=glnK;db_xref=COG:COG0347;gene=glnK;inference=ab initio prediction:Prodigal:002006,similar to AA sequence:UniProtKB:P0AC55;locus_tag=DDPHOLLC_00814;product=Nitrogen regulatory protein P-II 2
FNHS01000012.1	Prodigal:002006	CDS	160082	161581	.	+	0	ID=DDPHOLLC_00815;Name=amtB;gene=amtB;inference=ab initio prediction:Prodigal:002006,similar to AA sequence:UniProtKB:P69681;locus_tag=DDPHOLLC_00815;product=Ammonia channel
FNHS01000012.1	Prodigal:002006	CDS	161655	162356	.	-	0	ID=DDPHOLLC_00816;eC_number=5.1.1.13;Name=ygeA;gene=ygeA;inference=ab initio prediction:Prodigal:002006,similar to AA sequence:UniProtKB:A0A140N890;locus_tag=DDPHOLLC_00816;product=L-aspartate/glutamate-specific racemase
FNHS01000012.1	Prodigal:002006	CDS	162735	163904	.	-	0	ID=DDPHOLLC_00817;eC_number=2.6.1.52;Name=serC;db_xref=COG:COG1932;gene=serC;inference=ab initio prediction:Prodigal:002006,similar to AA sequence:UniProtKB:P9WQ73;locus_tag=DDPHOLLC_00817;product=Phosphoserine aminotransferase
FNHS01000012.1	Prodigal:002006	CDS	164118	164297	.	+	0	ID=DDPHOLLC_00818;inference=ab initio prediction:Prodigal:002006;locus_tag=DDPHOLLC_00818;product=hypothetical protein
FNHS01000012.1	Prodigal:002006	CDS	164255	165004	.	-	0	ID=DDPHOLLC_00819;eC_number=2.1.1.228;Name=trmD;db_xref=COG:COG0336;gene=trmD;inference=ab initio prediction:Prodigal:002006,similar to AA sequence:UniProtKB:Q6G1R9;locus_tag=DDPHOLLC_00819;product=tRNA (guanine-N(1)-)-methyltransferase
FNHS01000012.1	Prodigal:002006	CDS	165080	165799	.	+	0	ID=DDPHOLLC_00820;eC_number=2.1.1.163;Name=COQ5_2;gene=COQ5_2;inference=ab initio prediction:Prodigal:002006,protein motif:HAMAP:MF_01813;locus_tag=DDPHOLLC_00820;product=2-methoxy-6-polyprenyl-1%2C4-benzoquinol methylase%2C mitochondrial
FNHS01000012.1	Prodigal:002006	CDS	165916	166707	.	+	0	ID=DDPHOLLC_00821;inference=ab initio prediction:Prodigal:002006;locus_tag=DDPHOLLC_00821;product=hypothetical protein
FNHS01000012.1	Prodigal:002006	CDS	166918	167607	.	-	0	ID=DDPHOLLC_00822;Name=rimM;gene=rimM;inference=ab initio prediction:Prodigal:002006,protein motif:HAMAP:MF_00014;locus_tag=DDPHOLLC_00822;product=Ribosome maturation factor RimM
FNHS01000012.1	Prodigal:002006	CDS	167620	167982	.	-	0	ID=DDPHOLLC_00823;Name=rpsP;db_xref=COG:COG0228;gene=rpsP;inference=ab initio prediction:Prodigal:002006,similar to AA sequence:UniProtKB:P62236;locus_tag=DDPHOLLC_00823;product=30S ribosomal protein S16
FNHS01000012.1	Prodigal:002006	CDS	167990	168322	.	-	0	ID=DDPHOLLC_00824;inference=ab initio prediction:Prodigal:002006;locus_tag=DDPHOLLC_00824;product=hypothetical protein
FNHS01000012.1	Prodigal:002006	CDS	168319	169884	.	-	0	ID=DDPHOLLC_00825;Name=ffh;db_xref=COG:COG0541;gene=ffh;inference=ab initio prediction:Prodigal:002006,similar to AA sequence:UniProtKB:P0AGD7;locus_tag=DDPHOLLC_00825;product=Signal recognition particle protein
FNHS01000012.1	Prodigal:002006	CDS	169903	170121	.	-	0	ID=DDPHOLLC_00826;inference=ab initio prediction:Prodigal:002006;locus_tag=DDPHOLLC_00826;product=hypothetical protein
FNHS01000012.1	Prodigal:002006	CDS	170398	170943	.	+	0	ID=DDPHOLLC_00827;inference=ab initio prediction:Prodigal:002006;locus_tag=DDPHOLLC_00827;product=hypothetical protein
FNHS01000012.1	Prodigal:002006	CDS	171291	172391	.	+	0	ID=DDPHOLLC_00828;eC_number=1.14.13.239;inference=ab initio prediction:Prodigal:002006,protein motif:HAMAP:MF_02097;locus_tag=DDPHOLLC_00828;product=Carnitine monooxygenase oxygenase subunit
FNHS01000012.1	Prodigal:002006	CDS	172972	173208	.	+	0	ID=DDPHOLLC_00829;inference=ab initio prediction:Prodigal:002006;locus_tag=DDPHOLLC_00829;product=hypothetical protein
FNHS01000012.1	Prodigal:002006	CDS	173270	174331	.	+	0	ID=DDPHOLLC_00830;db_xref=COG:COG2220;inference=ab initio prediction:Prodigal:002006,similar to AA sequence:UniProtKB:P9WKP3;locus_tag=DDPHOLLC_00830;product=putative protein
FNHS01000012.1	Prodigal:002006	CDS	174475	176094	.	+	0	ID=DDPHOLLC_00831;Name=dppA_2;db_xref=COG:COG0747;gene=dppA_2;inference=ab initio prediction:Prodigal:002006,similar to AA sequence:UniProtKB:P23847;locus_tag=DDPHOLLC_00831;product=Periplasmic dipeptide transport protein
FNHS01000012.1	Prodigal:002006	CDS	176192	176437	.	+	0	ID=DDPHOLLC_00832;inference=ab initio prediction:Prodigal:002006;locus_tag=DDPHOLLC_00832;product=hypothetical protein
FNHS01000012.1	Prodigal:002006	CDS	176622	177035	.	+	0	ID=DDPHOLLC_00833;inference=ab initio prediction:Prodigal:002006;locus_tag=DDPHOLLC_00833;product=hypothetical protein
FNHS01000012.1	Prodigal:002006	CDS	177175	177438	.	-	0	ID=DDPHOLLC_00834;inference=ab initio prediction:Prodigal:002006;locus_tag=DDPHOLLC_00834;product=hypothetical protein
FNHS01000012.1	Prodigal:002006	CDS	177651	177920	.	+	0	ID=DDPHOLLC_00835;inference=ab initio prediction:Prodigal:002006;locus_tag=DDPHOLLC_00835;product=hypothetical protein
FNHS01000012.1	Prodigal:002006	CDS	177939	178304	.	-	0	ID=DDPHOLLC_00836;inference=ab initio prediction:Prodigal:002006;locus_tag=DDPHOLLC_00836;product=hypothetical protein
FNHS01000012.1	Prodigal:002006	CDS	178359	178787	.	+	0	ID=DDPHOLLC_00837;inference=ab initio prediction:Prodigal:002006;locus_tag=DDPHOLLC_00837;product=hypothetical protein
FNHS01000012.1	Prodigal:002006	CDS	178792	181254	.	-	0	ID=DDPHOLLC_00838;eC_number=2.4.1.129;Name=mtgA_3;gene=mtgA_3;inference=ab initio prediction:Prodigal:002006,protein motif:HAMAP:MF_00766;locus_tag=DDPHOLLC_00838;product=Biosynthetic peptidoglycan transglycosylase
FNHS01000012.1	Prodigal:002006	CDS	181368	182021	.	-	0	ID=DDPHOLLC_00839;inference=ab initio prediction:Prodigal:002006;locus_tag=DDPHOLLC_00839;product=hypothetical protein
FNHS01000012.1	Prodigal:002006	CDS	182217	183485	.	+	0	ID=DDPHOLLC_00840;Name=emrA_1;gene=emrA_1;inference=ab initio prediction:Prodigal:002006,similar to AA sequence:UniProtKB:P0DPR6;locus_tag=DDPHOLLC_00840;product=Colistin resistance protein EmrA
FNHS01000012.1	Prodigal:002006	CDS	183482	185089	.	+	0	ID=DDPHOLLC_00841;Name=emrB_1;gene=emrB_1;inference=ab initio prediction:Prodigal:002006,similar to AA sequence:UniProtKB:P0AEJ0;locus_tag=DDPHOLLC_00841;product=Multidrug export protein EmrB
FNHS01000012.1	Prodigal:002006	CDS	185157	186455	.	-	0	ID=DDPHOLLC_00842;inference=ab initio prediction:Prodigal:002006;locus_tag=DDPHOLLC_00842;product=hypothetical protein
FNHS01000012.1	Prodigal:002006	CDS	186882	188072	.	+	0	ID=DDPHOLLC_00843;inference=ab initio prediction:Prodigal:002006;locus_tag=DDPHOLLC_00843;product=hypothetical protein
FNHS01000012.1	Prodigal:002006	CDS	188294	189223	.	+	0	ID=DDPHOLLC_00844;inference=ab initio prediction:Prodigal:002006;locus_tag=DDPHOLLC_00844;product=hypothetical protein
FNHS01000012.1	Prodigal:002006	CDS	189283	190464	.	+	0	ID=DDPHOLLC_00845;inference=ab initio prediction:Prodigal:002006;locus_tag=DDPHOLLC_00845;product=hypothetical protein
FNHS01000012.1	Prodigal:002006	CDS	190464	191459	.	+	0	ID=DDPHOLLC_00846;eC_number=1.1.1.292;Name=afr;gene=afr;inference=ab initio prediction:Prodigal:002006,similar to AA sequence:UniProtKB:Q92KZ3;locus_tag=DDPHOLLC_00846;product=1%2C5-anhydro-D-fructose reductase
FNHS01000012.1	Prodigal:002006	CDS	191677	193278	.	+	0	ID=DDPHOLLC_00847;inference=ab initio prediction:Prodigal:002006;locus_tag=DDPHOLLC_00847;product=hypothetical protein
FNHS01000012.1	Prodigal:002006	CDS	193275	194147	.	+	0	ID=DDPHOLLC_00848;eC_number=5.1.3.22;Name=ulaE;db_xref=COG:COG3623;gene=ulaE;inference=ab initio prediction:Prodigal:002006,similar to AA sequence:UniProtKB:Q8XDI5;locus_tag=DDPHOLLC_00848;product=L-ribulose-5-phosphate 3-epimerase UlaE
FNHS01000012.1	Prodigal:002006	CDS	194308	195546	.	+	0	ID=DDPHOLLC_00849;eC_number=2.4.1.11;db_xref=COG:COG0438;inference=ab initio prediction:Prodigal:002006,similar to AA sequence:UniProtKB:P9WMY9;locus_tag=DDPHOLLC_00849;product=Glycogen synthase
FNHS01000012.1	Prodigal:002006	CDS	195561	196319	.	+	0	ID=DDPHOLLC_00850;eC_number=3.5.1.103;Name=mshB_2;gene=mshB_2;inference=ab initio prediction:Prodigal:002006,protein motif:HAMAP:MF_01696;locus_tag=DDPHOLLC_00850;product=1D-myo-inositol 2-acetamido-2-deoxy-alpha-D-glucopyranoside deacetylase
FNHS01000012.1	Prodigal:002006	CDS	196309	196938	.	+	0	ID=DDPHOLLC_00851;inference=ab initio prediction:Prodigal:002006;locus_tag=DDPHOLLC_00851;product=hypothetical protein
FNHS01000012.1	Prodigal:002006	CDS	197090	198175	.	+	0	ID=DDPHOLLC_00852;inference=ab initio prediction:Prodigal:002006;locus_tag=DDPHOLLC_00852;product=hypothetical protein
FNHS01000012.1	Prodigal:002006	CDS	198195	199469	.	+	0	ID=DDPHOLLC_00853;eC_number=2.7.-.-;Name=sasA_2;gene=sasA_2;inference=ab initio prediction:Prodigal:002006,protein motif:HAMAP:MF_01837;locus_tag=DDPHOLLC_00853;product=Adaptive-response sensory-kinase SasA
FNHS01000012.1	Prodigal:002006	CDS	199451	200062	.	-	0	ID=DDPHOLLC_00854;inference=ab initio prediction:Prodigal:002006;locus_tag=DDPHOLLC_00854;product=hypothetical protein
FNHS01000012.1	Prodigal:002006	CDS	200350	202860	.	+	0	ID=DDPHOLLC_00855;eC_number=7.2.2.9;Name=actP_1;gene=actP_1;inference=ab initio prediction:Prodigal:002006,similar to AA sequence:UniProtKB:Q9X5X3;locus_tag=DDPHOLLC_00855;product=Copper-transporting P-type ATPase
FNHS01000012.1	Prodigal:002006	CDS	202976	204817	.	-	0	ID=DDPHOLLC_00856;inference=ab initio prediction:Prodigal:002006;locus_tag=DDPHOLLC_00856;product=hypothetical protein
FNHS01000012.1	Prodigal:002006	CDS	204898	205278	.	-	0	ID=DDPHOLLC_00857;inference=ab initio prediction:Prodigal:002006;locus_tag=DDPHOLLC_00857;product=hypothetical protein
FNHS01000012.1	Prodigal:002006	CDS	205288	205485	.	-	0	ID=DDPHOLLC_00858;inference=ab initio prediction:Prodigal:002006;locus_tag=DDPHOLLC_00858;product=hypothetical protein
FNHS01000012.1	Prodigal:002006	CDS	205748	206920	.	+	0	ID=DDPHOLLC_00859;eC_number=3.5.1.32;Name=hipO_1;db_xref=COG:COG1473;gene=hipO_1;inference=ab initio prediction:Prodigal:002006,similar to AA sequence:UniProtKB:P45493;locus_tag=DDPHOLLC_00859;product=Hippurate hydrolase
FNHS01000012.1	Prodigal:002006	CDS	206878	208245	.	+	0	ID=DDPHOLLC_00860;Name=srpC;db_xref=COG:COG2059;gene=srpC;inference=ab initio prediction:Prodigal:002006,similar to AA sequence:UniProtKB:Q55027;locus_tag=DDPHOLLC_00860;product=putative chromate transport protein
FNHS01000012.1	Prodigal:002006	CDS	208255	209655	.	-	0	ID=DDPHOLLC_00861;eC_number=3.4.11.10;Name=pepA_1;gene=pepA_1;inference=ab initio prediction:Prodigal:002006,protein motif:HAMAP:MF_00181;locus_tag=DDPHOLLC_00861;product=cytosol aminopeptidase
FNHS01000012.1	Prodigal:002006	CDS	209774	210571	.	+	0	ID=DDPHOLLC_00862;eC_number=3.4.-.-;Name=bepA_1;gene=bepA_1;inference=ab initio prediction:Prodigal:002006,protein motif:HAMAP:MF_00997;locus_tag=DDPHOLLC_00862;product=Beta-barrel assembly-enhancing protease
FNHS01000012.1	Prodigal:002006	CDS	211037	213736	.	+	0	ID=DDPHOLLC_00863;eC_number=4.2.1.3;Name=acnA;db_xref=COG:COG1048;gene=acnA;inference=ab initio prediction:Prodigal:002006,similar to AA sequence:UniProtKB:P70920;locus_tag=DDPHOLLC_00863;product=Aconitate hydratase A
FNHS01000012.1	Prodigal:002006	CDS	213898	214584	.	+	0	ID=DDPHOLLC_00864;inference=ab initio prediction:Prodigal:002006;locus_tag=DDPHOLLC_00864;product=hypothetical protein
FNHS01000012.1	Prodigal:002006	CDS	214668	215330	.	-	0	ID=DDPHOLLC_00865;eC_number=2.8.3.5;Name=scoB;db_xref=COG:COG2057;gene=scoB;inference=ab initio prediction:Prodigal:002006,similar to AA sequence:UniProtKB:P42316;locus_tag=DDPHOLLC_00865;product=putative succinyl-CoA:3-ketoacid coenzyme A transferase subunit B
FNHS01000012.1	Prodigal:002006	CDS	215355	216095	.	-	0	ID=DDPHOLLC_00866;eC_number=2.8.3.5;Name=scoA;db_xref=COG:COG1788;gene=scoA;inference=ab initio prediction:Prodigal:002006,similar to AA sequence:UniProtKB:P42315;locus_tag=DDPHOLLC_00866;product=putative succinyl-CoA:3-ketoacid coenzyme A transferase subunit A
FNHS01000012.1	Prodigal:002006	CDS	216416	218251	.	+	0	ID=DDPHOLLC_00867;inference=ab initio prediction:Prodigal:002006;locus_tag=DDPHOLLC_00867;product=hypothetical protein
FNHS01000012.1	Prodigal:002006	CDS	218337	219116	.	+	0	ID=DDPHOLLC_00868;inference=ab initio prediction:Prodigal:002006;locus_tag=DDPHOLLC_00868;product=hypothetical protein
FNHS01000012.1	Prodigal:002006	CDS	219133	220053	.	-	0	ID=DDPHOLLC_00869;eC_number=3.1.2.6;Name=gloB_3;gene=gloB_3;inference=ab initio prediction:Prodigal:002006,protein motif:HAMAP:MF_01374;locus_tag=DDPHOLLC_00869;product=Hydroxyacylglutathione hydrolase
FNHS01000012.1	Prodigal:002006	CDS	220257	220436	.	-	0	ID=DDPHOLLC_00870;inference=ab initio prediction:Prodigal:002006;locus_tag=DDPHOLLC_00870;product=hypothetical protein
FNHS01000012.1	Prodigal:002006	CDS	220642	220818	.	+	0	ID=DDPHOLLC_00871;inference=ab initio prediction:Prodigal:002006;locus_tag=DDPHOLLC_00871;product=hypothetical protein
FNHS01000012.1	Prodigal:002006	CDS	221466	222269	.	+	0	ID=DDPHOLLC_00872;Name=phyR;gene=phyR;inference=ab initio prediction:Prodigal:002006,similar to AA sequence:UniProtKB:Q0PEV3;locus_tag=DDPHOLLC_00872;product=Phyllosphere-induced regulator PhyR
FNHS01000012.1	Prodigal:002006	CDS	222696	223061	.	+	0	ID=DDPHOLLC_00873;inference=ab initio prediction:Prodigal:002006;locus_tag=DDPHOLLC_00873;product=hypothetical protein
FNHS01000012.1	Prodigal:002006	CDS	223319	223507	.	-	0	ID=DDPHOLLC_00874;inference=ab initio prediction:Prodigal:002006;locus_tag=DDPHOLLC_00874;product=hypothetical protein
FNHS01000012.1	Prodigal:002006	CDS	223765	223971	.	+	0	ID=DDPHOLLC_00875;inference=ab initio prediction:Prodigal:002006;locus_tag=DDPHOLLC_00875;product=hypothetical protein
FNHS01000012.1	Prodigal:002006	CDS	223984	224805	.	-	0	ID=DDPHOLLC_00876;inference=ab initio prediction:Prodigal:002006;locus_tag=DDPHOLLC_00876;product=hypothetical protein
FNHS01000012.1	Prodigal:002006	CDS	224867	225310	.	+	0	ID=DDPHOLLC_00877;Name=crp_1;db_xref=COG:COG0664;gene=crp_1;inference=ab initio prediction:Prodigal:002006,similar to AA sequence:UniProtKB:P9WMH3;locus_tag=DDPHOLLC_00877;product=CRP-like cAMP-activated global transcriptional regulator
FNHS01000012.1	Prodigal:002006	CDS	225317	225760	.	-	0	ID=DDPHOLLC_00878;db_xref=COG:COG0346;inference=ab initio prediction:Prodigal:002006,similar to AA sequence:UniProtKB:Q8ZM36;locus_tag=DDPHOLLC_00878;product=Virulence protein
FNHS01000012.1	Prodigal:002006	CDS	225919	226599	.	+	0	ID=DDPHOLLC_00879;inference=ab initio prediction:Prodigal:002006;locus_tag=DDPHOLLC_00879;product=hypothetical protein
FNHS01000012.1	Prodigal:002006	CDS	226618	226863	.	-	0	ID=DDPHOLLC_00880;inference=ab initio prediction:Prodigal:002006;locus_tag=DDPHOLLC_00880;product=hypothetical protein
FNHS01000012.1	Prodigal:002006	CDS	227422	227904	.	-	0	ID=DDPHOLLC_00881;inference=ab initio prediction:Prodigal:002006;locus_tag=DDPHOLLC_00881;product=hypothetical protein
FNHS01000017.1	Prodigal:002006	CDS	538	1545	.	-	0	ID=DDPHOLLC_00882;eC_number=3.1.1.-;Name=capV;db_xref=COG:COG3621;gene=capV;inference=ab initio prediction:Prodigal:002006,similar to AA sequence:UniProtKB:Q9KVG8;locus_tag=DDPHOLLC_00882;product=cGAMP-activated phospholipase
FNHS01000017.1	Prodigal:002006	CDS	1665	2786	.	+	0	ID=DDPHOLLC_00883;eC_number=2.7.7.-;Name=dncV;gene=dncV;inference=ab initio prediction:Prodigal:002006,similar to AA sequence:UniProtKB:Q9KVG7;locus_tag=DDPHOLLC_00883;product=Cyclic GMP-AMP synthase
FNHS01000017.1	Prodigal:002006	CDS	2848	4464	.	+	0	ID=DDPHOLLC_00884;inference=ab initio prediction:Prodigal:002006;locus_tag=DDPHOLLC_00884;product=hypothetical protein
FNHS01000017.1	Prodigal:002006	CDS	4957	5151	.	-	0	ID=DDPHOLLC_00885;inference=ab initio prediction:Prodigal:002006;locus_tag=DDPHOLLC_00885;product=hypothetical protein
FNHS01000017.1	Prodigal:002006	CDS	5799	7631	.	-	0	ID=DDPHOLLC_00886;inference=ab initio prediction:Prodigal:002006;locus_tag=DDPHOLLC_00886;product=hypothetical protein
FNHS01000017.1	Prodigal:002006	CDS	7635	8720	.	-	0	ID=DDPHOLLC_00887;inference=ab initio prediction:Prodigal:002006;locus_tag=DDPHOLLC_00887;product=hypothetical protein
FNHS01000017.1	Prodigal:002006	CDS	8725	11007	.	-	0	ID=DDPHOLLC_00888;inference=ab initio prediction:Prodigal:002006;locus_tag=DDPHOLLC_00888;product=hypothetical protein
FNHS01000017.1	Prodigal:002006	CDS	11007	11807	.	-	0	ID=DDPHOLLC_00889;inference=ab initio prediction:Prodigal:002006;locus_tag=DDPHOLLC_00889;product=hypothetical protein
FNHS01000017.1	Prodigal:002006	CDS	12536	12793	.	-	0	ID=DDPHOLLC_00890;inference=ab initio prediction:Prodigal:002006;locus_tag=DDPHOLLC_00890;product=hypothetical protein
FNHS01000017.1	Prodigal:002006	CDS	12797	13684	.	-	0	ID=DDPHOLLC_00891;eC_number=3.1.-.-;Name=dinG_1;gene=dinG_1;inference=ab initio prediction:Prodigal:002006,protein motif:HAMAP:MF_02206;locus_tag=DDPHOLLC_00891;product=3'-5' exonuclease DinG
FNHS01000017.1	Prodigal:002006	CDS	14264	15250	.	-	0	ID=DDPHOLLC_00892;Name=nphR_1;gene=nphR_1;inference=ab initio prediction:Prodigal:002006,similar to AA sequence:UniProtKB:B1Q2A8;locus_tag=DDPHOLLC_00892;product=Transcriptional activator NphR
FNHS01000017.1	Prodigal:002006	CDS	15753	17726	.	+	0	ID=DDPHOLLC_00893;inference=ab initio prediction:Prodigal:002006;locus_tag=DDPHOLLC_00893;product=hypothetical protein
FNHS01000017.1	Prodigal:002006	CDS	18047	18748	.	+	0	ID=DDPHOLLC_00894;inference=ab initio prediction:Prodigal:002006;locus_tag=DDPHOLLC_00894;product=hypothetical protein
FNHS01000017.1	Prodigal:002006	CDS	18748	19329	.	+	0	ID=DDPHOLLC_00895;inference=ab initio prediction:Prodigal:002006;locus_tag=DDPHOLLC_00895;product=hypothetical protein
FNHS01000017.1	Prodigal:002006	CDS	19290	20039	.	+	0	ID=DDPHOLLC_00896;inference=ab initio prediction:Prodigal:002006;locus_tag=DDPHOLLC_00896;product=hypothetical protein
FNHS01000017.1	Prodigal:002006	CDS	20093	21940	.	+	0	ID=DDPHOLLC_00897;inference=ab initio prediction:Prodigal:002006;locus_tag=DDPHOLLC_00897;product=hypothetical protein
FNHS01000017.1	Prodigal:002006	CDS	22077	23621	.	-	0	ID=DDPHOLLC_00898;inference=ab initio prediction:Prodigal:002006;locus_tag=DDPHOLLC_00898;product=hypothetical protein
FNHS01000017.1	Prodigal:002006	CDS	23624	24085	.	-	0	ID=DDPHOLLC_00899;inference=ab initio prediction:Prodigal:002006;locus_tag=DDPHOLLC_00899;product=hypothetical protein
FNHS01000017.1	Prodigal:002006	CDS	24109	24729	.	-	0	ID=DDPHOLLC_00900;inference=ab initio prediction:Prodigal:002006;locus_tag=DDPHOLLC_00900;product=hypothetical protein
FNHS01000017.1	Prodigal:002006	CDS	24722	25456	.	-	0	ID=DDPHOLLC_00901;inference=ab initio prediction:Prodigal:002006;locus_tag=DDPHOLLC_00901;product=hypothetical protein
FNHS01000017.1	Prodigal:002006	CDS	25541	28903	.	-	0	ID=DDPHOLLC_00902;eC_number=3.6.4.12;Name=rep;gene=rep;inference=ab initio prediction:Prodigal:002006,protein motif:HAMAP:MF_01920;locus_tag=DDPHOLLC_00902;product=ATP-dependent DNA helicase Rep
FNHS01000017.1	Prodigal:002006	CDS	28906	29505	.	-	0	ID=DDPHOLLC_00903;inference=ab initio prediction:Prodigal:002006;locus_tag=DDPHOLLC_00903;product=hypothetical protein
FNHS01000017.1	Prodigal:002006	CDS	29502	30158	.	-	0	ID=DDPHOLLC_00904;inference=ab initio prediction:Prodigal:002006;locus_tag=DDPHOLLC_00904;product=hypothetical protein
FNHS01000017.1	Prodigal:002006	CDS	30644	34375	.	-	0	ID=DDPHOLLC_00905;inference=ab initio prediction:Prodigal:002006;locus_tag=DDPHOLLC_00905;product=hypothetical protein
FNHS01000017.1	Prodigal:002006	CDS	34887	35303	.	+	0	ID=DDPHOLLC_00906;inference=ab initio prediction:Prodigal:002006;locus_tag=DDPHOLLC_00906;product=hypothetical protein
FNHS01000017.1	Prodigal:002006	CDS	35373	36086	.	+	0	ID=DDPHOLLC_00907;inference=ab initio prediction:Prodigal:002006;locus_tag=DDPHOLLC_00907;product=hypothetical protein
FNHS01000017.1	Prodigal:002006	CDS	36094	36771	.	-	0	ID=DDPHOLLC_00908;eC_number=2.3.2.6;Name=aat;db_xref=COG:COG2360;gene=aat;inference=ab initio prediction:Prodigal:002006,similar to AA sequence:UniProtKB:P0A8P1;locus_tag=DDPHOLLC_00908;product=Leucyl/phenylalanyl-tRNA--protein transferase
FNHS01000017.1	Prodigal:002006	CDS	36842	38194	.	-	0	ID=DDPHOLLC_00909;eC_number=6.3.4.14;Name=accC;db_xref=COG:COG0439;gene=accC;inference=ab initio prediction:Prodigal:002006,similar to AA sequence:UniProtKB:P43873;locus_tag=DDPHOLLC_00909;product=Biotin carboxylase
FNHS01000017.1	Prodigal:002006	CDS	38290	38757	.	-	0	ID=DDPHOLLC_00910;Name=accB;db_xref=COG:COG0511;gene=accB;inference=ab initio prediction:Prodigal:002006,similar to AA sequence:UniProtKB:P0ABD8;locus_tag=DDPHOLLC_00910;product=Biotin carboxyl carrier protein of acetyl-CoA carboxylase
FNHS01000017.1	Prodigal:002006	CDS	38906	39691	.	-	0	ID=DDPHOLLC_00911;inference=ab initio prediction:Prodigal:002006;locus_tag=DDPHOLLC_00911;product=hypothetical protein
FNHS01000017.1	Prodigal:002006	CDS	39902	41056	.	+	0	ID=DDPHOLLC_00912;eC_number=2.6.1.1;Name=aspC_2;db_xref=COG:COG0436;gene=aspC_2;inference=ab initio prediction:Prodigal:002006,similar to AA sequence:UniProtKB:Q9X0Y2;locus_tag=DDPHOLLC_00912;product=Aspartate aminotransferase
FNHS01000017.1	Prodigal:002006	CDS	41196	41894	.	-	0	ID=DDPHOLLC_00913;eC_number=3.1.3.18;Name=cbbZC;db_xref=COG:COG0546;gene=cbbZC;inference=ab initio prediction:Prodigal:002006,similar to AA sequence:UniProtKB:P40852;locus_tag=DDPHOLLC_00913;product=Phosphoglycolate phosphatase%2C chromosomal
FNHS01000017.1	Prodigal:002006	CDS	42057	42521	.	+	0	ID=DDPHOLLC_00914;inference=ab initio prediction:Prodigal:002006;locus_tag=DDPHOLLC_00914;product=hypothetical protein
FNHS01000017.1	Prodigal:002006	CDS	42652	43365	.	+	0	ID=DDPHOLLC_00915;eC_number=5.3.1.6;Name=rpiA;db_xref=COG:COG0120;gene=rpiA;inference=ab initio prediction:Prodigal:002006,similar to AA sequence:UniProtKB:Q6G3V6;locus_tag=DDPHOLLC_00915;product=Ribose-5-phosphate isomerase A
FNHS01000017.1	Prodigal:002006	CDS	43410	43973	.	+	0	ID=DDPHOLLC_00916;inference=ab initio prediction:Prodigal:002006;locus_tag=DDPHOLLC_00916;product=hypothetical protein
FNHS01000017.1	Prodigal:002006	CDS	43998	45218	.	+	0	ID=DDPHOLLC_00917;inference=ab initio prediction:Prodigal:002006;locus_tag=DDPHOLLC_00917;product=hypothetical protein
FNHS01000017.1	Prodigal:002006	CDS	45215	46597	.	+	0	ID=DDPHOLLC_00918;eC_number=1.8.1.16;Name=garB;gene=garB;inference=ab initio prediction:Prodigal:002006,similar to AA sequence:UniProtKB:D0VWY5;locus_tag=DDPHOLLC_00918;product=Glutathione amide reductase
FNHS01000017.1	Prodigal:002006	CDS	46654	46971	.	+	0	ID=DDPHOLLC_00919;inference=ab initio prediction:Prodigal:002006;locus_tag=DDPHOLLC_00919;product=hypothetical protein
FNHS01000017.1	Prodigal:002006	CDS	47088	48470	.	+	0	ID=DDPHOLLC_00920;eC_number=2.5.1.54;Name=aroH;db_xref=COG:COG3200;gene=aroH;inference=ab initio prediction:Prodigal:002006,similar to AA sequence:UniProtKB:P80574;locus_tag=DDPHOLLC_00920;product=Phospho-2-dehydro-3-deoxyheptonate aldolase
FNHS01000017.1	Prodigal:002006	CDS	48602	51484	.	-	0	ID=DDPHOLLC_00921;inference=ab initio prediction:Prodigal:002006;locus_tag=DDPHOLLC_00921;product=hypothetical protein
FNHS01000017.1	Prodigal:002006	CDS	51697	52074	.	+	0	ID=DDPHOLLC_00922;inference=ab initio prediction:Prodigal:002006;locus_tag=DDPHOLLC_00922;product=hypothetical protein
FNHS01000017.1	Prodigal:002006	CDS	52090	53364	.	-	0	ID=DDPHOLLC_00923;Name=mdtA_2;gene=mdtA_2;inference=ab initio prediction:Prodigal:002006,protein motif:HAMAP:MF_01422;locus_tag=DDPHOLLC_00923;product=Multidrug resistance protein MdtA
FNHS01000017.1	Prodigal:002006	CDS	53458	54162	.	-	0	ID=DDPHOLLC_00924;inference=ab initio prediction:Prodigal:002006;locus_tag=DDPHOLLC_00924;product=hypothetical protein
FNHS01000017.1	Prodigal:002006	CDS	54384	55613	.	+	0	ID=DDPHOLLC_00925;eC_number=1.4.3.24;Name=pao_1;gene=pao_1;inference=ab initio prediction:Prodigal:002006,similar to AA sequence:UniProtKB:H8ZPX1;locus_tag=DDPHOLLC_00925;product=Pseudooxynicotine oxidase
FNHS01000017.1	Prodigal:002006	CDS	55698	56324	.	+	0	ID=DDPHOLLC_00926;inference=ab initio prediction:Prodigal:002006;locus_tag=DDPHOLLC_00926;product=hypothetical protein
FNHS01000017.1	Prodigal:002006	CDS	56673	57233	.	+	0	ID=DDPHOLLC_00927;inference=ab initio prediction:Prodigal:002006;locus_tag=DDPHOLLC_00927;product=hypothetical protein
FNHS01000017.1	Prodigal:002006	CDS	57266	58264	.	-	0	ID=DDPHOLLC_00928;eC_number=1.1.1.29;inference=ab initio prediction:Prodigal:002006,similar to AA sequence:UniProtKB:P36234;locus_tag=DDPHOLLC_00928;product=Glycerate dehydrogenase
FNHS01000017.1	Prodigal:002006	CDS	58512	59075	.	+	0	ID=DDPHOLLC_00929;inference=ab initio prediction:Prodigal:002006;locus_tag=DDPHOLLC_00929;product=hypothetical protein
FNHS01000017.1	Prodigal:002006	CDS	59147	59662	.	-	0	ID=DDPHOLLC_00930;inference=ab initio prediction:Prodigal:002006;locus_tag=DDPHOLLC_00930;product=hypothetical protein
FNHS01000017.1	Prodigal:002006	CDS	59880	60416	.	+	0	ID=DDPHOLLC_00931;eC_number=4.2.1.59;Name=fabA;db_xref=COG:COG0764;gene=fabA;inference=ab initio prediction:Prodigal:002006,similar to AA sequence:UniProtKB:O33877;locus_tag=DDPHOLLC_00931;product=3-hydroxydecanoyl-[acyl-carrier-protein] dehydratase
FNHS01000017.1	Prodigal:002006	CDS	60557	61783	.	+	0	ID=DDPHOLLC_00932;eC_number=2.3.1.41;Name=fabB;gene=fabB;inference=ab initio prediction:Prodigal:002006,similar to AA sequence:UniProtKB:Q02K94;locus_tag=DDPHOLLC_00932;product=3-oxoacyl-[acyl-carrier-protein] synthase 1
FNHS01000017.1	Prodigal:002006	CDS	61846	61962	.	+	0	ID=DDPHOLLC_00933;inference=ab initio prediction:Prodigal:002006;locus_tag=DDPHOLLC_00933;product=hypothetical protein
FNHS01000017.1	Prodigal:002006	CDS	62119	62976	.	+	0	ID=DDPHOLLC_00934;eC_number=1.3.1.9;Name=fabI_1;db_xref=COG:COG0623;gene=fabI_1;inference=ab initio prediction:Prodigal:002006,similar to AA sequence:UniProtKB:P16657;locus_tag=DDPHOLLC_00934;product=Enoyl-[acyl-carrier-protein] reductase [NADH] FabI
FNHS01000017.1	Prodigal:002006	CDS	62983	63237	.	-	0	ID=DDPHOLLC_00935;inference=ab initio prediction:Prodigal:002006;locus_tag=DDPHOLLC_00935;product=hypothetical protein
FNHS01000017.1	Prodigal:002006	CDS	63378	63617	.	+	0	ID=DDPHOLLC_00936;inference=ab initio prediction:Prodigal:002006;locus_tag=DDPHOLLC_00936;product=hypothetical protein
FNHS01000017.1	Prodigal:002006	CDS	63669	65159	.	+	0	ID=DDPHOLLC_00937;inference=ab initio prediction:Prodigal:002006;locus_tag=DDPHOLLC_00937;product=hypothetical protein
FNHS01000017.1	Prodigal:002006	CDS	65167	65529	.	-	0	ID=DDPHOLLC_00938;inference=ab initio prediction:Prodigal:002006;locus_tag=DDPHOLLC_00938;product=hypothetical protein
FNHS01000017.1	Prodigal:002006	CDS	65526	66416	.	-	0	ID=DDPHOLLC_00939;inference=ab initio prediction:Prodigal:002006;locus_tag=DDPHOLLC_00939;product=hypothetical protein
FNHS01000017.1	Prodigal:002006	CDS	66586	66831	.	+	0	ID=DDPHOLLC_00940;inference=ab initio prediction:Prodigal:002006;locus_tag=DDPHOLLC_00940;product=hypothetical protein
FNHS01000017.1	Prodigal:002006	CDS	66856	67617	.	+	0	ID=DDPHOLLC_00941;Name=prs_1;gene=prs_1;inference=ab initio prediction:Prodigal:002006,protein motif:HAMAP:MF_00583_A;locus_tag=DDPHOLLC_00941;product=Putative ribose-phosphate pyrophosphokinase
FNHS01000017.1	Prodigal:002006	CDS	67626	68219	.	-	0	ID=DDPHOLLC_00942;inference=ab initio prediction:Prodigal:002006;locus_tag=DDPHOLLC_00942;product=hypothetical protein
FNHS01000017.1	Prodigal:002006	CDS	68503	69735	.	+	0	ID=DDPHOLLC_00943;Name=zapE;db_xref=COG:COG1485;gene=zapE;inference=ab initio prediction:Prodigal:002006,similar to AA sequence:UniProtKB:P64612;locus_tag=DDPHOLLC_00943;product=Cell division protein ZapE
FNHS01000017.1	Prodigal:002006	CDS	69732	72692	.	+	0	ID=DDPHOLLC_00944;eC_number=2.7.13.3;Name=rcsC_3;gene=rcsC_3;inference=ab initio prediction:Prodigal:002006,protein motif:HAMAP:MF_00979;locus_tag=DDPHOLLC_00944;product=Sensor histidine kinase RcsC
FNHS01000017.1	Prodigal:002006	CDS	72701	74263	.	-	0	ID=DDPHOLLC_00945;eC_number=2.7.-.-;Name=ubiB_1;db_xref=COG:COG0661;gene=ubiB_1;inference=ab initio prediction:Prodigal:002006,similar to AA sequence:UniProtKB:O07443;locus_tag=DDPHOLLC_00945;product=putative protein kinase UbiB
FNHS01000017.1	Prodigal:002006	CDS	74319	75104	.	-	0	ID=DDPHOLLC_00946;eC_number=2.1.1.163;Name=ubiE;db_xref=COG:COG2226;gene=ubiE;inference=ab initio prediction:Prodigal:002006,similar to AA sequence:UniProtKB:P0A887;locus_tag=DDPHOLLC_00946;product=Ubiquinone/menaquinone biosynthesis C-methyltransferase UbiE
FNHS01000017.1	Prodigal:002006	CDS	75333	76442	.	-	0	ID=DDPHOLLC_00947;eC_number=1.1.1.85;Name=leuB;db_xref=COG:COG0473;gene=leuB;inference=ab initio prediction:Prodigal:002006,similar to AA sequence:UniProtKB:Q56268;locus_tag=DDPHOLLC_00947;product=3-isopropylmalate dehydrogenase
FNHS01000017.1	Prodigal:002006	CDS	76857	78431	.	+	0	ID=DDPHOLLC_00948;eC_number=2.3.3.13;Name=leuA;db_xref=COG:COG0119;gene=leuA;inference=ab initio prediction:Prodigal:002006,similar to AA sequence:UniProtKB:Q9JZG1;locus_tag=DDPHOLLC_00948;product=2-isopropylmalate synthase
FNHS01000017.1	Aragorn:001002	tRNA	78533	78608	.	+	.	ID=DDPHOLLC_00949;inference=COORDINATES:profile:Aragorn:001002;locus_tag=DDPHOLLC_00949;product=tRNA-Lys(ctt)
FNHS01000017.1	Prodigal:002006	CDS	79221	80357	.	-	0	ID=DDPHOLLC_00950;inference=ab initio prediction:Prodigal:002006;locus_tag=DDPHOLLC_00950;product=hypothetical protein
FNHS01000017.1	Prodigal:002006	CDS	80818	80934	.	+	0	ID=DDPHOLLC_00951;inference=ab initio prediction:Prodigal:002006;locus_tag=DDPHOLLC_00951;product=hypothetical protein
FNHS01000017.1	Prodigal:002006	CDS	81219	81377	.	-	0	ID=DDPHOLLC_00952;inference=ab initio prediction:Prodigal:002006;locus_tag=DDPHOLLC_00952;product=hypothetical protein
FNHS01000017.1	Prodigal:002006	CDS	81788	82042	.	-	0	ID=DDPHOLLC_00953;inference=ab initio prediction:Prodigal:002006;locus_tag=DDPHOLLC_00953;product=hypothetical protein
FNHS01000017.1	Prodigal:002006	CDS	82176	82619	.	+	0	ID=DDPHOLLC_00954;inference=ab initio prediction:Prodigal:002006;locus_tag=DDPHOLLC_00954;product=hypothetical protein
FNHS01000017.1	Prodigal:002006	CDS	82634	82831	.	-	0	ID=DDPHOLLC_00955;inference=ab initio prediction:Prodigal:002006;locus_tag=DDPHOLLC_00955;product=hypothetical protein
FNHS01000017.1	Prodigal:002006	CDS	82852	84192	.	-	0	ID=DDPHOLLC_00956;inference=ab initio prediction:Prodigal:002006;locus_tag=DDPHOLLC_00956;product=hypothetical protein
FNHS01000017.1	Prodigal:002006	CDS	84189	84650	.	-	0	ID=DDPHOLLC_00957;inference=ab initio prediction:Prodigal:002006;locus_tag=DDPHOLLC_00957;product=hypothetical protein
FNHS01000017.1	Prodigal:002006	CDS	84769	84996	.	-	0	ID=DDPHOLLC_00958;inference=ab initio prediction:Prodigal:002006;locus_tag=DDPHOLLC_00958;product=hypothetical protein
FNHS01000017.1	Prodigal:002006	CDS	85209	85703	.	-	0	ID=DDPHOLLC_00959;inference=ab initio prediction:Prodigal:002006;locus_tag=DDPHOLLC_00959;product=hypothetical protein
FNHS01000017.1	Prodigal:002006	CDS	85978	86220	.	+	0	ID=DDPHOLLC_00960;inference=ab initio prediction:Prodigal:002006;locus_tag=DDPHOLLC_00960;product=hypothetical protein
FNHS01000017.1	Prodigal:002006	CDS	86371	86769	.	-	0	ID=DDPHOLLC_00961;inference=ab initio prediction:Prodigal:002006;locus_tag=DDPHOLLC_00961;product=hypothetical protein
FNHS01000017.1	Prodigal:002006	CDS	86999	87892	.	+	0	ID=DDPHOLLC_00962;inference=ab initio prediction:Prodigal:002006;locus_tag=DDPHOLLC_00962;product=hypothetical protein
FNHS01000017.1	Prodigal:002006	CDS	87918	88841	.	-	0	ID=DDPHOLLC_00963;inference=ab initio prediction:Prodigal:002006;locus_tag=DDPHOLLC_00963;product=hypothetical protein
FNHS01000017.1	Prodigal:002006	CDS	89012	89575	.	+	0	ID=DDPHOLLC_00964;eC_number=1.-.-.-;Name=ydjA;db_xref=COG:COG0778;gene=ydjA;inference=ab initio prediction:Prodigal:002006,similar to AA sequence:UniProtKB:P0ACY1;locus_tag=DDPHOLLC_00964;product=Putative NAD(P)H nitroreductase YdjA
FNHS01000017.1	Prodigal:002006	CDS	89722	90351	.	+	0	ID=DDPHOLLC_00965;inference=ab initio prediction:Prodigal:002006;locus_tag=DDPHOLLC_00965;product=hypothetical protein
FNHS01000017.1	Prodigal:002006	CDS	90442	91521	.	+	0	ID=DDPHOLLC_00966;inference=ab initio prediction:Prodigal:002006;locus_tag=DDPHOLLC_00966;product=hypothetical protein
FNHS01000017.1	Prodigal:002006	CDS	91518	93014	.	+	0	ID=DDPHOLLC_00967;inference=ab initio prediction:Prodigal:002006;locus_tag=DDPHOLLC_00967;product=hypothetical protein
FNHS01000017.1	Prodigal:002006	CDS	93039	94904	.	-	0	ID=DDPHOLLC_00968;eC_number=3.2.1.28;db_xref=COG:COG3387;inference=ab initio prediction:Prodigal:002006,similar to AA sequence:UniProtKB:A0R0W9;locus_tag=DDPHOLLC_00968;product=Trehalase
FNHS01000017.1	Prodigal:002006	CDS	95157	95909	.	+	0	ID=DDPHOLLC_00969;Name=ompR_1;gene=ompR_1;inference=ab initio prediction:Prodigal:002006,similar to AA sequence:UniProtKB:P0AA16;locus_tag=DDPHOLLC_00969;product=Transcriptional regulatory protein OmpR
FNHS01000017.1	Prodigal:002006	CDS	95906	97315	.	+	0	ID=DDPHOLLC_00970;eC_number=2.7.-.-;Name=sasA_3;gene=sasA_3;inference=ab initio prediction:Prodigal:002006,protein motif:HAMAP:MF_01837;locus_tag=DDPHOLLC_00970;product=Adaptive-response sensory-kinase SasA
FNHS01000017.1	Prodigal:002006	CDS	97341	99497	.	-	0	ID=DDPHOLLC_00971;inference=ab initio prediction:Prodigal:002006;locus_tag=DDPHOLLC_00971;product=hypothetical protein
FNHS01000017.1	Prodigal:002006	CDS	99870	100838	.	+	0	ID=DDPHOLLC_00972;eC_number=3.5.3.1;Name=arcA;gene=arcA;inference=ab initio prediction:Prodigal:002006,similar to AA sequence:UniProtKB:P14012;locus_tag=DDPHOLLC_00972;product=Arginase
FNHS01000017.1	Prodigal:002006	CDS	100838	101701	.	+	0	ID=DDPHOLLC_00973;Name=ureD;gene=ureD;inference=ab initio prediction:Prodigal:002006,similar to AA sequence:UniProtKB:Q03285;locus_tag=DDPHOLLC_00973;product=Urease accessory protein UreD
FNHS01000017.1	Aragorn:001002	tRNA	101819	101892	.	+	.	ID=DDPHOLLC_00974;inference=COORDINATES:profile:Aragorn:001002;locus_tag=DDPHOLLC_00974;product=tRNA-Cys(gca)
FNHS01000017.1	Prodigal:002006	CDS	102056	103735	.	-	0	ID=DDPHOLLC_00975;inference=ab initio prediction:Prodigal:002006;locus_tag=DDPHOLLC_00975;product=hypothetical protein
FNHS01000017.1	Prodigal:002006	CDS	103878	104216	.	-	0	ID=DDPHOLLC_00976;inference=ab initio prediction:Prodigal:002006;locus_tag=DDPHOLLC_00976;product=hypothetical protein
FNHS01000017.1	Aragorn:001002	tRNA	104529	104604	.	+	.	ID=DDPHOLLC_00977;inference=COORDINATES:profile:Aragorn:001002;locus_tag=DDPHOLLC_00977;product=tRNA-Asn(gtt)
FNHS01000017.1	Prodigal:002006	CDS	105442	105759	.	-	0	ID=DDPHOLLC_00978;inference=ab initio prediction:Prodigal:002006;locus_tag=DDPHOLLC_00978;product=hypothetical protein
FNHS01000017.1	Prodigal:002006	CDS	105828	106010	.	-	0	ID=DDPHOLLC_00979;inference=ab initio prediction:Prodigal:002006;locus_tag=DDPHOLLC_00979;product=hypothetical protein
FNHS01000017.1	Prodigal:002006	CDS	107542	108144	.	+	0	ID=DDPHOLLC_00980;inference=ab initio prediction:Prodigal:002006;locus_tag=DDPHOLLC_00980;product=hypothetical protein
FNHS01000017.1	Prodigal:002006	CDS	108217	108795	.	+	0	ID=DDPHOLLC_00981;eC_number=1.7.-.-;Name=azr;db_xref=COG:COG0431;gene=azr;inference=ab initio prediction:Prodigal:002006,similar to AA sequence:UniProtKB:O07529;locus_tag=DDPHOLLC_00981;product=FMN-dependent NADPH-azoreductase
FNHS01000017.1	Prodigal:002006	CDS	108948	109280	.	+	0	ID=DDPHOLLC_00982;inference=ab initio prediction:Prodigal:002006;locus_tag=DDPHOLLC_00982;product=hypothetical protein
FNHS01000017.1	Prodigal:002006	CDS	109422	109946	.	-	0	ID=DDPHOLLC_00983;inference=ab initio prediction:Prodigal:002006;locus_tag=DDPHOLLC_00983;product=hypothetical protein
FNHS01000017.1	Prodigal:002006	CDS	110355	110570	.	-	0	ID=DDPHOLLC_00984;inference=ab initio prediction:Prodigal:002006;locus_tag=DDPHOLLC_00984;product=hypothetical protein
FNHS01000017.1	Prodigal:002006	CDS	110730	111038	.	+	0	ID=DDPHOLLC_00985;inference=ab initio prediction:Prodigal:002006;locus_tag=DDPHOLLC_00985;product=hypothetical protein
FNHS01000017.1	Prodigal:002006	CDS	111068	111541	.	-	0	ID=DDPHOLLC_00986;inference=ab initio prediction:Prodigal:002006;locus_tag=DDPHOLLC_00986;product=hypothetical protein
FNHS01000017.1	Prodigal:002006	CDS	111691	112941	.	-	0	ID=DDPHOLLC_00987;eC_number=1.1.1.95;Name=serA;db_xref=COG:COG0111;gene=serA;inference=ab initio prediction:Prodigal:002006,similar to AA sequence:UniProtKB:P0A9T0;locus_tag=DDPHOLLC_00987;product=D-3-phosphoglycerate dehydrogenase
FNHS01000016.1	Prodigal:002006	CDS	535	672	.	+	0	ID=DDPHOLLC_00988;inference=ab initio prediction:Prodigal:002006;locus_tag=DDPHOLLC_00988;product=hypothetical protein
FNHS01000016.1	Prodigal:002006	CDS	1411	2175	.	+	0	ID=DDPHOLLC_00989;inference=ab initio prediction:Prodigal:002006;locus_tag=DDPHOLLC_00989;product=hypothetical protein
FNHS01000016.1	Prodigal:002006	CDS	2179	2451	.	+	0	ID=DDPHOLLC_00990;inference=ab initio prediction:Prodigal:002006;locus_tag=DDPHOLLC_00990;product=hypothetical protein
FNHS01000016.1	Prodigal:002006	CDS	2631	2852	.	-	0	ID=DDPHOLLC_00991;inference=ab initio prediction:Prodigal:002006;locus_tag=DDPHOLLC_00991;product=hypothetical protein
FNHS01000016.1	Prodigal:002006	CDS	3086	3262	.	+	0	ID=DDPHOLLC_00992;inference=ab initio prediction:Prodigal:002006;locus_tag=DDPHOLLC_00992;product=hypothetical protein
FNHS01000016.1	Prodigal:002006	CDS	3360	3566	.	-	0	ID=DDPHOLLC_00993;inference=ab initio prediction:Prodigal:002006;locus_tag=DDPHOLLC_00993;product=hypothetical protein
FNHS01000016.1	Prodigal:002006	CDS	3636	3845	.	-	0	ID=DDPHOLLC_00994;Name=cspA_1;db_xref=COG:COG1278;gene=cspA_1;inference=ab initio prediction:Prodigal:002006,similar to AA sequence:UniProtKB:Q9Z3S6;locus_tag=DDPHOLLC_00994;product=Cold shock protein CspA
FNHS01000016.1	Prodigal:002006	CDS	4170	4400	.	+	0	ID=DDPHOLLC_00995;inference=ab initio prediction:Prodigal:002006;locus_tag=DDPHOLLC_00995;product=hypothetical protein
FNHS01000016.1	Prodigal:002006	CDS	4422	4628	.	-	0	ID=DDPHOLLC_00996;inference=ab initio prediction:Prodigal:002006;locus_tag=DDPHOLLC_00996;product=hypothetical protein
FNHS01000016.1	Prodigal:002006	CDS	4682	4945	.	-	0	ID=DDPHOLLC_00997;inference=ab initio prediction:Prodigal:002006;locus_tag=DDPHOLLC_00997;product=hypothetical protein
FNHS01000016.1	Prodigal:002006	CDS	5054	5350	.	+	0	ID=DDPHOLLC_00998;inference=ab initio prediction:Prodigal:002006;locus_tag=DDPHOLLC_00998;product=hypothetical protein
FNHS01000016.1	Prodigal:002006	CDS	5363	6136	.	+	0	ID=DDPHOLLC_00999;inference=ab initio prediction:Prodigal:002006;locus_tag=DDPHOLLC_00999;product=hypothetical protein
FNHS01000016.1	Prodigal:002006	CDS	6227	6505	.	+	0	ID=DDPHOLLC_01000;inference=ab initio prediction:Prodigal:002006;locus_tag=DDPHOLLC_01000;product=hypothetical protein
FNHS01000016.1	Prodigal:002006	CDS	6574	8058	.	+	0	ID=DDPHOLLC_01001;inference=ab initio prediction:Prodigal:002006;locus_tag=DDPHOLLC_01001;product=hypothetical protein
FNHS01000016.1	Prodigal:002006	CDS	8074	8430	.	+	0	ID=DDPHOLLC_01002;inference=ab initio prediction:Prodigal:002006;locus_tag=DDPHOLLC_01002;product=hypothetical protein
FNHS01000016.1	Prodigal:002006	CDS	8898	9029	.	-	0	ID=DDPHOLLC_01003;inference=ab initio prediction:Prodigal:002006;locus_tag=DDPHOLLC_01003;product=hypothetical protein
FNHS01000016.1	Aragorn:001002	tRNA	9260	9335	.	-	.	ID=DDPHOLLC_01004;inference=COORDINATES:profile:Aragorn:001002;locus_tag=DDPHOLLC_01004;product=tRNA-Glu(ttc)
FNHS01000016.1	Prodigal:002006	CDS	9443	9970	.	+	0	ID=DDPHOLLC_01005;eC_number=2.7.1.156;Name=cobP;gene=cobP;inference=ab initio prediction:Prodigal:002006,similar to AA sequence:UniProtKB:P29931;locus_tag=DDPHOLLC_01005;product=Bifunctional adenosylcobalamin biosynthesis protein CobP
FNHS01000016.1	Prodigal:002006	CDS	9967	10569	.	+	0	ID=DDPHOLLC_01006;eC_number=2.5.1.17;Name=cobO;gene=cobO;inference=ab initio prediction:Prodigal:002006,similar to AA sequence:UniProtKB:P29930;locus_tag=DDPHOLLC_01006;product=Corrinoid adenosyltransferase
FNHS01000016.1	Prodigal:002006	CDS	10593	12035	.	+	0	ID=DDPHOLLC_01007;Name=cobQ;gene=cobQ;inference=ab initio prediction:Prodigal:002006,similar to AA sequence:UniProtKB:P29932;locus_tag=DDPHOLLC_01007;product=Cobyric acid synthase
FNHS01000016.1	Prodigal:002006	CDS	12115	13461	.	+	0	ID=DDPHOLLC_01008;Name=abaQ;gene=abaQ;inference=ab initio prediction:Prodigal:002006,similar to AA sequence:UniProtKB:P0DPR4;locus_tag=DDPHOLLC_01008;product=Quinolone resistance transporter
FNHS01000016.1	Prodigal:002006	CDS	13563	13739	.	+	0	ID=DDPHOLLC_01009;inference=ab initio prediction:Prodigal:002006;locus_tag=DDPHOLLC_01009;product=hypothetical protein
FNHS01000016.1	Prodigal:002006	CDS	13867	14781	.	-	0	ID=DDPHOLLC_01010;eC_number=1.1.1.29;Name=hprA_2;db_xref=COG:COG1052;gene=hprA_2;inference=ab initio prediction:Prodigal:002006,similar to AA sequence:UniProtKB:Q59516;locus_tag=DDPHOLLC_01010;product=Glycerate dehydrogenase
FNHS01000016.1	Prodigal:002006	CDS	14963	15946	.	-	0	ID=DDPHOLLC_01011;Name=cobD_1;db_xref=COG:COG1270;gene=cobD_1;inference=ab initio prediction:Prodigal:002006,similar to AA sequence:UniProtKB:P9WP93;locus_tag=DDPHOLLC_01011;product=Cobalamin biosynthesis protein CobD
FNHS01000016.1	Prodigal:002006	CDS	15950	16957	.	+	0	ID=DDPHOLLC_01012;eC_number=4.1.1.81;Name=cobD_2;db_xref=COG:COG0079;gene=cobD_2;inference=ab initio prediction:Prodigal:002006,similar to AA sequence:UniProtKB:P97084;locus_tag=DDPHOLLC_01012;product=Threonine-phosphate decarboxylase
FNHS01000016.1	Prodigal:002006	CDS	17114	18280	.	-	0	ID=DDPHOLLC_01013;inference=ab initio prediction:Prodigal:002006,similar to AA sequence:UniProtKB:Q9ADP8;locus_tag=DDPHOLLC_01013;product=putative transporter
FNHS01000016.1	Prodigal:002006	CDS	18612	18803	.	+	0	ID=DDPHOLLC_01014;inference=ab initio prediction:Prodigal:002006;locus_tag=DDPHOLLC_01014;product=hypothetical protein
FNHS01000016.1	Prodigal:002006	CDS	19060	20469	.	+	0	ID=DDPHOLLC_01015;inference=ab initio prediction:Prodigal:002006;locus_tag=DDPHOLLC_01015;product=hypothetical protein
FNHS01000016.1	Prodigal:002006	CDS	20678	22231	.	+	0	ID=DDPHOLLC_01016;eC_number=6.2.1.3;Name=lcfB_3;db_xref=COG:COG0318;gene=lcfB_3;inference=ab initio prediction:Prodigal:002006,similar to AA sequence:UniProtKB:O07610;locus_tag=DDPHOLLC_01016;product=Long-chain-fatty-acid--CoA ligase
FNHS01000016.1	Prodigal:002006	CDS	22401	23219	.	-	0	ID=DDPHOLLC_01017;inference=ab initio prediction:Prodigal:002006;locus_tag=DDPHOLLC_01017;product=hypothetical protein
FNHS01000016.1	Prodigal:002006	CDS	23323	23694	.	-	0	ID=DDPHOLLC_01018;inference=ab initio prediction:Prodigal:002006;locus_tag=DDPHOLLC_01018;product=hypothetical protein
FNHS01000016.1	Prodigal:002006	CDS	23700	24134	.	-	0	ID=DDPHOLLC_01019;inference=ab initio prediction:Prodigal:002006;locus_tag=DDPHOLLC_01019;product=hypothetical protein
FNHS01000016.1	Prodigal:002006	CDS	24139	24672	.	-	0	ID=DDPHOLLC_01020;inference=ab initio prediction:Prodigal:002006;locus_tag=DDPHOLLC_01020;product=hypothetical protein
FNHS01000016.1	Prodigal:002006	CDS	25166	26590	.	+	0	ID=DDPHOLLC_01021;eC_number=2.4.1.15;Name=otsA;db_xref=COG:COG0380;gene=otsA;inference=ab initio prediction:Prodigal:002006,similar to AA sequence:UniProtKB:P31677;locus_tag=DDPHOLLC_01021;product=Trehalose-6-phosphate synthase
FNHS01000016.1	Prodigal:002006	CDS	26777	28897	.	+	0	ID=DDPHOLLC_01022;eC_number=3.2.1.-;Name=glgX_1;db_xref=COG:COG1523;gene=glgX_1;inference=ab initio prediction:Prodigal:002006,similar to AA sequence:UniProtKB:P9WQ25;locus_tag=DDPHOLLC_01022;product=Glycogen operon protein GlgX 
FNHS01000016.1	Prodigal:002006	CDS	29029	29859	.	-	0	ID=DDPHOLLC_01023;inference=ab initio prediction:Prodigal:002006;locus_tag=DDPHOLLC_01023;product=hypothetical protein
FNHS01000016.1	Prodigal:002006	CDS	30574	32379	.	+	0	ID=DDPHOLLC_01024;eC_number=3.2.1.141;Name=treZ;db_xref=COG:COG0296;gene=treZ;inference=ab initio prediction:Prodigal:002006,similar to AA sequence:UniProtKB:Q9RX51;locus_tag=DDPHOLLC_01024;product=Malto-oligosyltrehalose trehalohydrolase
FNHS01000016.1	Prodigal:002006	CDS	32376	37298	.	+	0	ID=DDPHOLLC_01025;eC_number=2.4.1.18;Name=glgB_1;gene=glgB_1;inference=ab initio prediction:Prodigal:002006,protein motif:HAMAP:MF_00685;locus_tag=DDPHOLLC_01025;product=1%2C4-alpha-glucan branching enzyme GlgB
FNHS01000016.1	Prodigal:002006	CDS	37534	40914	.	+	0	ID=DDPHOLLC_01026;eC_number=2.4.99.16;Name=glgE;gene=glgE;inference=ab initio prediction:Prodigal:002006,protein motif:HAMAP:MF_02124;locus_tag=DDPHOLLC_01026;product=Alpha-1%2C4-glucan:maltose-1-phosphate maltosyltransferase
FNHS01000016.1	Prodigal:002006	CDS	41064	44342	.	+	0	ID=DDPHOLLC_01027;eC_number=2.7.1.8;inference=ab initio prediction:Prodigal:002006,protein motif:HAMAP:MF_02218;locus_tag=DDPHOLLC_01027;product=Glucosamine kinase
FNHS01000016.1	Prodigal:002006	CDS	44339	46618	.	+	0	ID=DDPHOLLC_01028;eC_number=2.4.1.18;Name=glgB_2;db_xref=COG:COG0296;gene=glgB_2;inference=ab initio prediction:Prodigal:002006,similar to AA sequence:UniProtKB:P07762;locus_tag=DDPHOLLC_01028;product=1%2C4-alpha-glucan branching enzyme GlgB
FNHS01000016.1	Prodigal:002006	CDS	46845	48383	.	-	0	ID=DDPHOLLC_01029;eC_number=2.4.1.21;Name=glgA;db_xref=COG:COG0297;gene=glgA;inference=ab initio prediction:Prodigal:002006,similar to AA sequence:UniProtKB:P0A6U8;locus_tag=DDPHOLLC_01029;product=Glycogen synthase
FNHS01000016.1	Prodigal:002006	CDS	48621	50204	.	-	0	ID=DDPHOLLC_01030;eC_number=3.2.1.10;Name=malL;db_xref=COG:COG0366;gene=malL;inference=ab initio prediction:Prodigal:002006,similar to AA sequence:UniProtKB:P29094;locus_tag=DDPHOLLC_01030;product=Oligo-1%2C6-glucosidase
FNHS01000016.1	Prodigal:002006	CDS	50512	53031	.	+	0	ID=DDPHOLLC_01031;eC_number=2.4.1.1;Name=malP;db_xref=COG:COG0058;gene=malP;inference=ab initio prediction:Prodigal:002006,similar to AA sequence:UniProtKB:P00490;locus_tag=DDPHOLLC_01031;product=Maltodextrin phosphorylase
FNHS01000016.1	Prodigal:002006	CDS	53133	53816	.	-	0	ID=DDPHOLLC_01032;inference=ab initio prediction:Prodigal:002006;locus_tag=DDPHOLLC_01032;product=hypothetical protein
FNHS01000016.1	Prodigal:002006	CDS	54065	55420	.	+	0	ID=DDPHOLLC_01033;Name=amiC_2;gene=amiC_2;inference=ab initio prediction:Prodigal:002006,similar to AA sequence:UniProtKB:P27017;locus_tag=DDPHOLLC_01033;product=Aliphatic amidase expression-regulating protein
FNHS01000016.1	Prodigal:002006	CDS	55470	57134	.	+	0	ID=DDPHOLLC_01034;inference=ab initio prediction:Prodigal:002006;locus_tag=DDPHOLLC_01034;product=hypothetical protein
FNHS01000016.1	Prodigal:002006	CDS	57298	58452	.	+	0	ID=DDPHOLLC_01035;inference=ab initio prediction:Prodigal:002006;locus_tag=DDPHOLLC_01035;product=hypothetical protein
FNHS01000016.1	Prodigal:002006	CDS	58449	59246	.	+	0	ID=DDPHOLLC_01036;eC_number=7.5.2.7;Name=rbsA_1;db_xref=COG:COG1129;gene=rbsA_1;inference=ab initio prediction:Prodigal:002006,similar to AA sequence:UniProtKB:P04983;locus_tag=DDPHOLLC_01036;product=Ribose import ATP-binding protein RbsA
FNHS01000016.1	Prodigal:002006	CDS	59431	60126	.	+	0	ID=DDPHOLLC_01037;Name=livF_3;db_xref=COG:COG0410;gene=livF_3;inference=ab initio prediction:Prodigal:002006,similar to AA sequence:UniProtKB:P22731;locus_tag=DDPHOLLC_01037;product=High-affinity branched-chain amino acid transport ATP-binding protein LivF
FNHS01000016.1	Prodigal:002006	CDS	60408	60611	.	+	0	ID=DDPHOLLC_01038;inference=ab initio prediction:Prodigal:002006;locus_tag=DDPHOLLC_01038;product=hypothetical protein
FNHS01000016.1	Prodigal:002006	CDS	60679	61164	.	-	0	ID=DDPHOLLC_01039;inference=ab initio prediction:Prodigal:002006;locus_tag=DDPHOLLC_01039;product=hypothetical protein
FNHS01000016.1	Prodigal:002006	CDS	61463	62500	.	+	0	ID=DDPHOLLC_01040;Name=yisK;db_xref=COG:COG0179;gene=yisK;inference=ab initio prediction:Prodigal:002006,similar to AA sequence:UniProtKB:O06724;locus_tag=DDPHOLLC_01040;product=putative protein YisK
FNHS01000016.1	Prodigal:002006	CDS	62624	63652	.	-	0	ID=DDPHOLLC_01041;Name=cysL_1;db_xref=COG:COG0583;gene=cysL_1;inference=ab initio prediction:Prodigal:002006,similar to AA sequence:UniProtKB:P39647;locus_tag=DDPHOLLC_01041;product=HTH-type transcriptional regulator CysL
FNHS01000016.1	Prodigal:002006	CDS	63986	65452	.	+	0	ID=DDPHOLLC_01042;eC_number=3.5.1.44;Name=cheB_1;gene=cheB_1;inference=ab initio prediction:Prodigal:002006,protein motif:HAMAP:MF_00099;locus_tag=DDPHOLLC_01042;product=Protein-glutamate methylesterase/protein-glutamine glutaminase
FNHS01000016.1	Prodigal:002006	CDS	65536	66561	.	+	0	ID=DDPHOLLC_01043;eC_number=3.5.1.-;Name=aphA;db_xref=COG:COG0123;gene=aphA;inference=ab initio prediction:Prodigal:002006,similar to AA sequence:UniProtKB:Q9I3T5;locus_tag=DDPHOLLC_01043;product=Acetylpolyamine amidohydrolase 1
FNHS01000016.1	Prodigal:002006	CDS	66575	67285	.	-	0	ID=DDPHOLLC_01044;inference=ab initio prediction:Prodigal:002006;locus_tag=DDPHOLLC_01044;product=hypothetical protein
FNHS01000016.1	Prodigal:002006	CDS	67735	68409	.	-	0	ID=DDPHOLLC_01045;inference=ab initio prediction:Prodigal:002006;locus_tag=DDPHOLLC_01045;product=hypothetical protein
FNHS01000016.1	Prodigal:002006	CDS	68487	69680	.	+	0	ID=DDPHOLLC_01046;Name=aaeA_2;gene=aaeA_2;inference=ab initio prediction:Prodigal:002006,protein motif:HAMAP:MF_01544;locus_tag=DDPHOLLC_01046;product=p-hydroxybenzoic acid efflux pump subunit AaeA
FNHS01000016.1	Prodigal:002006	CDS	69677	71251	.	+	0	ID=DDPHOLLC_01047;Name=emrB_2;gene=emrB_2;inference=ab initio prediction:Prodigal:002006,similar to AA sequence:UniProtKB:P0DPR7;locus_tag=DDPHOLLC_01047;product=Colistin resistance protein EmrB
FNHS01000016.1	Prodigal:002006	CDS	71270	72262	.	-	0	ID=DDPHOLLC_01048;inference=ab initio prediction:Prodigal:002006;locus_tag=DDPHOLLC_01048;product=hypothetical protein
FNHS01000016.1	Prodigal:002006	CDS	72568	73626	.	-	0	ID=DDPHOLLC_01049;inference=ab initio prediction:Prodigal:002006;locus_tag=DDPHOLLC_01049;product=hypothetical protein
FNHS01000016.1	Prodigal:002006	CDS	73798	75474	.	+	0	ID=DDPHOLLC_01050;db_xref=COG:COG0840;inference=ab initio prediction:Prodigal:002006,similar to AA sequence:UniProtKB:Q2W4T8;locus_tag=DDPHOLLC_01050;product=Methyl-accepting chemotaxis protein
FNHS01000016.1	Prodigal:002006	CDS	75544	76431	.	-	0	ID=DDPHOLLC_01051;inference=ab initio prediction:Prodigal:002006;locus_tag=DDPHOLLC_01051;product=hypothetical protein
FNHS01000016.1	Prodigal:002006	CDS	76658	77602	.	-	0	ID=DDPHOLLC_01052;eC_number=2.7.6.1;Name=prs_2;db_xref=COG:COG0462;gene=prs_2;inference=ab initio prediction:Prodigal:002006,similar to AA sequence:UniProtKB:Q63XL8;locus_tag=DDPHOLLC_01052;product=Ribose-phosphate pyrophosphokinase
FNHS01000016.1	Prodigal:002006	CDS	77779	78015	.	-	0	ID=DDPHOLLC_01053;inference=ab initio prediction:Prodigal:002006;locus_tag=DDPHOLLC_01053;product=hypothetical protein
FNHS01000016.1	Prodigal:002006	CDS	78185	78574	.	+	0	ID=DDPHOLLC_01054;inference=ab initio prediction:Prodigal:002006;locus_tag=DDPHOLLC_01054;product=hypothetical protein
FNHS01000016.1	Prodigal:002006	CDS	78686	78907	.	-	0	ID=DDPHOLLC_01055;inference=ab initio prediction:Prodigal:002006;locus_tag=DDPHOLLC_01055;product=hypothetical protein
FNHS01000016.1	Aragorn:001002	tRNA	79116	79208	.	-	.	ID=DDPHOLLC_01056;inference=COORDINATES:profile:Aragorn:001002;locus_tag=DDPHOLLC_01056;product=tRNA-SeC(tca)
FNHS01000016.1	Prodigal:002006	CDS	79332	80396	.	-	0	ID=DDPHOLLC_01057;eC_number=1.-.-.-;Name=ydgJ;db_xref=COG:COG0673;gene=ydgJ;inference=ab initio prediction:Prodigal:002006,similar to AA sequence:UniProtKB:P77376;locus_tag=DDPHOLLC_01057;product=putative oxidoreductase YdgJ
FNHS01000016.1	Prodigal:002006	CDS	80605	82968	.	+	0	ID=DDPHOLLC_01058;eC_number=2.7.-.-;Name=sasA_4;gene=sasA_4;inference=ab initio prediction:Prodigal:002006,protein motif:HAMAP:MF_01837;locus_tag=DDPHOLLC_01058;product=Adaptive-response sensory-kinase SasA
FNHS01000016.1	Prodigal:002006	CDS	82965	84329	.	+	0	ID=DDPHOLLC_01059;Name=glnG;db_xref=COG:COG2204;gene=glnG;inference=ab initio prediction:Prodigal:002006,similar to AA sequence:UniProtKB:P41789;locus_tag=DDPHOLLC_01059;product=DNA-binding transcriptional regulator NtrC
FNHS01000016.1	Prodigal:002006	CDS	84666	84917	.	+	0	ID=DDPHOLLC_01060;Name=hfq;db_xref=COG:COG1923;gene=hfq;inference=ab initio prediction:Prodigal:002006,similar to AA sequence:UniProtKB:Q9A7H8;locus_tag=DDPHOLLC_01060;product=RNA-binding protein Hfq
FNHS01000016.1	Prodigal:002006	CDS	85110	86522	.	+	0	ID=DDPHOLLC_01061;Name=hflX;db_xref=COG:COG2262;gene=hflX;inference=ab initio prediction:Prodigal:002006,similar to AA sequence:UniProtKB:P25519;locus_tag=DDPHOLLC_01061;product=GTPase HflX
FNHS01000016.1	Prodigal:002006	CDS	86522	87904	.	+	0	ID=DDPHOLLC_01062;inference=ab initio prediction:Prodigal:002006;locus_tag=DDPHOLLC_01062;product=hypothetical protein
FNHS01000016.1	Prodigal:002006	CDS	87998	88228	.	+	0	ID=DDPHOLLC_01063;inference=ab initio prediction:Prodigal:002006;locus_tag=DDPHOLLC_01063;product=hypothetical protein
FNHS01000016.1	Prodigal:002006	CDS	88526	89416	.	+	0	ID=DDPHOLLC_01064;Name=phnD1;db_xref=COG:COG3221;gene=phnD1;inference=ab initio prediction:Prodigal:002006,similar to AA sequence:UniProtKB:A3PC74;locus_tag=DDPHOLLC_01064;product=putative ABC transporter phosphite binding protein PhnD1
FNHS01000016.1	Prodigal:002006	CDS	89422	90102	.	+	0	ID=DDPHOLLC_01065;Name=glnQ_1;gene=glnQ_1;inference=ab initio prediction:Prodigal:002006,similar to AA sequence:UniProtKB:P27675;locus_tag=DDPHOLLC_01065;product=Glutamine transport ATP-binding protein GlnQ
FNHS01000016.1	Prodigal:002006	CDS	90102	91640	.	+	0	ID=DDPHOLLC_01066;Name=phnE_3;db_xref=COG:COG3639;gene=phnE_3;inference=ab initio prediction:Prodigal:002006,similar to AA sequence:UniProtKB:A0QQ68;locus_tag=DDPHOLLC_01066;product=Phosphate-import permease protein PhnE
FNHS01000016.1	Prodigal:002006	CDS	91838	92119	.	-	0	ID=DDPHOLLC_01067;Name=xpsD;db_xref=COG:COG1450;gene=xpsD;inference=ab initio prediction:Prodigal:002006,similar to AA sequence:UniProtKB:P29041;locus_tag=DDPHOLLC_01067;product=Secretin XpsD
FNHS01000016.1	Prodigal:002006	CDS	92320	92817	.	+	0	ID=DDPHOLLC_01068;Name=vfr;db_xref=COG:COG0664;gene=vfr;inference=ab initio prediction:Prodigal:002006,similar to AA sequence:UniProtKB:P55222;locus_tag=DDPHOLLC_01068;product=Cyclic AMP receptor-like protein
FNHS01000016.1	Prodigal:002006	CDS	92817	93050	.	+	0	ID=DDPHOLLC_01069;inference=ab initio prediction:Prodigal:002006;locus_tag=DDPHOLLC_01069;product=hypothetical protein
FNHS01000016.1	Prodigal:002006	CDS	93084	93437	.	+	0	ID=DDPHOLLC_01070;inference=ab initio prediction:Prodigal:002006;locus_tag=DDPHOLLC_01070;product=hypothetical protein
FNHS01000016.1	Prodigal:002006	CDS	93565	93957	.	-	0	ID=DDPHOLLC_01071;inference=ab initio prediction:Prodigal:002006;locus_tag=DDPHOLLC_01071;product=hypothetical protein
FNHS01000016.1	Prodigal:002006	CDS	93981	96275	.	-	0	ID=DDPHOLLC_01072;Name=fhuA_1;db_xref=COG:COG1629;gene=fhuA_1;inference=ab initio prediction:Prodigal:002006,similar to AA sequence:UniProtKB:P06971;locus_tag=DDPHOLLC_01072;product=Ferrichrome outer membrane transporter/phage receptor
FNHS01000016.1	Prodigal:002006	CDS	96653	97969	.	-	0	ID=DDPHOLLC_01073;inference=ab initio prediction:Prodigal:002006;locus_tag=DDPHOLLC_01073;product=hypothetical protein
FNHS01000016.1	Prodigal:002006	CDS	98223	98387	.	+	0	ID=DDPHOLLC_01074;inference=ab initio prediction:Prodigal:002006;locus_tag=DDPHOLLC_01074;product=hypothetical protein
FNHS01000016.1	Prodigal:002006	CDS	98528	100165	.	-	0	ID=DDPHOLLC_01075;eC_number=6.2.1.3;db_xref=COG:COG0318;inference=ab initio prediction:Prodigal:002006,similar to AA sequence:UniProtKB:Q5SKN9;locus_tag=DDPHOLLC_01075;product=Long-chain-fatty-acid--CoA ligase
FNHS01000016.1	Prodigal:002006	CDS	100295	100855	.	-	0	ID=DDPHOLLC_01076;inference=ab initio prediction:Prodigal:002006;locus_tag=DDPHOLLC_01076;product=hypothetical protein
FNHS01000016.1	Prodigal:002006	CDS	101226	101873	.	+	0	ID=DDPHOLLC_01077;inference=ab initio prediction:Prodigal:002006;locus_tag=DDPHOLLC_01077;product=hypothetical protein
FNHS01000016.1	Prodigal:002006	CDS	101857	102195	.	+	0	ID=DDPHOLLC_01078;inference=ab initio prediction:Prodigal:002006;locus_tag=DDPHOLLC_01078;product=hypothetical protein
FNHS01000016.1	Prodigal:002006	CDS	102736	104136	.	+	0	ID=DDPHOLLC_01079;eC_number=4.2.2.-;Name=rlpA_1;gene=rlpA_1;inference=ab initio prediction:Prodigal:002006,protein motif:HAMAP:MF_02071;locus_tag=DDPHOLLC_01079;product=Endolytic peptidoglycan transglycosylase RlpA
FNHS01000016.1	Prodigal:002006	CDS	104285	105517	.	+	0	ID=DDPHOLLC_01080;eC_number=3.4.16.4;Name=dacC;db_xref=COG:COG1686;gene=dacC;inference=ab initio prediction:Prodigal:002006,similar to AA sequence:UniProtKB:P08506;locus_tag=DDPHOLLC_01080;product=D-alanyl-D-alanine carboxypeptidase DacC
FNHS01000016.1	Prodigal:002006	CDS	105555	106238	.	+	0	ID=DDPHOLLC_01081;eC_number=2.7.4.9;Name=tmk;db_xref=COG:COG0125;gene=tmk;inference=ab initio prediction:Prodigal:002006,similar to AA sequence:UniProtKB:Q9HZN8;locus_tag=DDPHOLLC_01081;product=Thymidylate kinase
FNHS01000016.1	Prodigal:002006	CDS	106332	107384	.	+	0	ID=DDPHOLLC_01082;inference=ab initio prediction:Prodigal:002006;locus_tag=DDPHOLLC_01082;product=hypothetical protein
FNHS01000016.1	Prodigal:002006	CDS	107499	108068	.	+	0	ID=DDPHOLLC_01083;inference=ab initio prediction:Prodigal:002006;locus_tag=DDPHOLLC_01083;product=hypothetical protein
FNHS01000016.1	Prodigal:002006	CDS	108127	108831	.	-	0	ID=DDPHOLLC_01084;inference=ab initio prediction:Prodigal:002006;locus_tag=DDPHOLLC_01084;product=hypothetical protein
FNHS01000016.1	Prodigal:002006	CDS	108828	109424	.	-	0	ID=DDPHOLLC_01085;Name=sigK_1;db_xref=COG:COG1595;gene=sigK_1;inference=ab initio prediction:Prodigal:002006,similar to AA sequence:UniProtKB:P9WGH7;locus_tag=DDPHOLLC_01085;product=ECF RNA polymerase sigma factor SigK
FNHS01000016.1	Prodigal:002006	CDS	110264	110791	.	-	0	ID=DDPHOLLC_01086;inference=ab initio prediction:Prodigal:002006;locus_tag=DDPHOLLC_01086;product=hypothetical protein
FNHS01000016.1	Prodigal:002006	CDS	111512	113206	.	+	0	ID=DDPHOLLC_01087;eC_number=6.1.1.10;Name=metG;gene=metG;inference=ab initio prediction:Prodigal:002006,similar to AA sequence:UniProtKB:P59078;locus_tag=DDPHOLLC_01087;product=Methionine--tRNA ligase
FNHS01000016.1	Prodigal:002006	CDS	113214	114014	.	+	0	ID=DDPHOLLC_01088;eC_number=3.1.1.96;Name=dtd3;gene=dtd3;inference=ab initio prediction:Prodigal:002006,similar to AA sequence:UniProtKB:P73335;locus_tag=DDPHOLLC_01088;product=D-aminoacyl-tRNA deacylase
FNHS01000016.1	Prodigal:002006	CDS	114038	114841	.	+	0	ID=DDPHOLLC_01089;inference=ab initio prediction:Prodigal:002006;locus_tag=DDPHOLLC_01089;product=hypothetical protein
FNHS01000046.1	Prodigal:002006	CDS	35	874	.	-	0	ID=DDPHOLLC_01090;inference=ab initio prediction:Prodigal:002006,similar to AA sequence:ISfinder:ISMdi16;locus_tag=DDPHOLLC_01090;product=IS3 family transposase ISMdi16
FNHS01000046.1	Prodigal:002006	CDS	925	1203	.	-	0	ID=DDPHOLLC_01091;inference=ab initio prediction:Prodigal:002006,similar to AA sequence:ISfinder:ISMdi16;locus_tag=DDPHOLLC_01091;product=IS3 family transposase ISMdi16
FNHS01000001.1	Prodigal:002006	CDS	17	583	.	-	0	ID=DDPHOLLC_01092;inference=ab initio prediction:Prodigal:002006,similar to AA sequence:ISfinder:ISMex41;locus_tag=DDPHOLLC_01092;product=IS630 family transposase ISMex41
FNHS01000001.1	Prodigal:002006	CDS	580	960	.	-	0	ID=DDPHOLLC_01093;inference=ab initio prediction:Prodigal:002006,similar to AA sequence:ISfinder:ISMex41;locus_tag=DDPHOLLC_01093;product=IS630 family transposase ISMex41
FNHS01000001.1	Prodigal:002006	CDS	1051	2649	.	-	0	ID=DDPHOLLC_01094;Name=purH;db_xref=COG:COG0138;gene=purH;inference=ab initio prediction:Prodigal:002006,similar to AA sequence:UniProtKB:P15639;locus_tag=DDPHOLLC_01094;product=Bifunctional purine biosynthesis protein PurH
FNHS01000001.1	Prodigal:002006	CDS	2719	4467	.	-	0	ID=DDPHOLLC_01095;Name=fzlC;gene=fzlC;inference=ab initio prediction:Prodigal:002006,similar to AA sequence:UniProtKB:A0A0H3C3S1;locus_tag=DDPHOLLC_01095;product=FtsZ-localized protein C
FNHS01000001.1	Prodigal:002006	CDS	4623	5579	.	-	0	ID=DDPHOLLC_01096;Name=mntA;db_xref=COG:COG0803;gene=mntA;inference=ab initio prediction:Prodigal:002006,similar to AA sequence:UniProtKB:Q8Y653;locus_tag=DDPHOLLC_01096;product=Manganese-binding lipoprotein MntA
FNHS01000001.1	Prodigal:002006	CDS	5728	6261	.	+	0	ID=DDPHOLLC_01097;inference=ab initio prediction:Prodigal:002006;locus_tag=DDPHOLLC_01097;product=hypothetical protein
FNHS01000001.1	Prodigal:002006	CDS	6356	8116	.	+	0	ID=DDPHOLLC_01098;eC_number=7.5.2.6;Name=msbA;db_xref=COG:COG1132;gene=msbA;inference=ab initio prediction:Prodigal:002006,similar to AA sequence:UniProtKB:P60752;locus_tag=DDPHOLLC_01098;product=Lipid A export ATP-binding/permease protein MsbA
FNHS01000001.1	Prodigal:002006	CDS	8208	9296	.	+	0	ID=DDPHOLLC_01099;eC_number=2.6.1.42;Name=ilvE;db_xref=COG:COG0115;gene=ilvE;inference=ab initio prediction:Prodigal:002006,similar to AA sequence:UniProtKB:P9WQ75;locus_tag=DDPHOLLC_01099;product=Branched-chain-amino-acid aminotransferase
FNHS01000001.1	Prodigal:002006	CDS	9555	11384	.	+	0	ID=DDPHOLLC_01100;inference=ab initio prediction:Prodigal:002006;locus_tag=DDPHOLLC_01100;product=hypothetical protein
FNHS01000001.1	Prodigal:002006	CDS	11627	12913	.	+	0	ID=DDPHOLLC_01101;Name=oxlT_1;gene=oxlT_1;inference=ab initio prediction:Prodigal:002006,similar to AA sequence:UniProtKB:Q51330;locus_tag=DDPHOLLC_01101;product=Oxalate:formate antiporter
FNHS01000001.1	Prodigal:002006	CDS	12960	14705	.	+	0	ID=DDPHOLLC_01102;eC_number=4.1.1.8;Name=oxc;db_xref=COG:COG0028;gene=oxc;inference=ab initio prediction:Prodigal:002006,similar to AA sequence:UniProtKB:P40149;locus_tag=DDPHOLLC_01102;product=Oxalyl-CoA decarboxylase
FNHS01000001.1	Prodigal:002006	CDS	15236	15943	.	+	0	ID=DDPHOLLC_01103;inference=ab initio prediction:Prodigal:002006;locus_tag=DDPHOLLC_01103;product=hypothetical protein
FNHS01000001.1	Prodigal:002006	CDS	15925	17103	.	-	0	ID=DDPHOLLC_01104;eC_number=1.1.1.205;Name=IMPDH_1;gene=IMPDH_1;inference=ab initio prediction:Prodigal:002006,protein motif:HAMAP:MF_01964;locus_tag=DDPHOLLC_01104;product=Inosine-5'-monophosphate dehydrogenase
FNHS01000001.1	Prodigal:002006	CDS	17187	18437	.	-	0	ID=DDPHOLLC_01105;eC_number=2.8.3.16;Name=frc_2;db_xref=COG:COG1804;gene=frc_2;inference=ab initio prediction:Prodigal:002006,similar to AA sequence:UniProtKB:P69902;locus_tag=DDPHOLLC_01105;product=Formyl-CoA:oxalate CoA-transferase
FNHS01000001.1	Prodigal:002006	CDS	18481	18939	.	-	0	ID=DDPHOLLC_01106;eC_number=2.7.13.3;Name=fixL;gene=fixL;inference=ab initio prediction:Prodigal:002006,similar to AA sequence:UniProtKB:P10955;locus_tag=DDPHOLLC_01106;product=Sensor protein FixL
FNHS01000001.1	Prodigal:002006	CDS	19238	19891	.	+	0	ID=DDPHOLLC_01107;Name=kpsT;gene=kpsT;inference=ab initio prediction:Prodigal:002006,similar to AA sequence:UniProtKB:P23888;locus_tag=DDPHOLLC_01107;product=Polysialic acid transport ATP-binding protein KpsT
FNHS01000001.1	Prodigal:002006	CDS	20029	21270	.	+	0	ID=DDPHOLLC_01108;inference=ab initio prediction:Prodigal:002006;locus_tag=DDPHOLLC_01108;product=hypothetical protein
FNHS01000001.1	Prodigal:002006	CDS	21397	21999	.	-	0	ID=DDPHOLLC_01109;inference=ab initio prediction:Prodigal:002006;locus_tag=DDPHOLLC_01109;product=hypothetical protein
FNHS01000001.1	Prodigal:002006	CDS	22244	24391	.	+	0	ID=DDPHOLLC_01110;Name=flhA_1;db_xref=COG:COG1298;gene=flhA_1;inference=ab initio prediction:Prodigal:002006,similar to AA sequence:UniProtKB:Q8YDK9;locus_tag=DDPHOLLC_01110;product=Flagellar biosynthesis protein FlhA
FNHS01000001.1	Prodigal:002006	CDS	24611	25678	.	-	0	ID=DDPHOLLC_01111;inference=ab initio prediction:Prodigal:002006;locus_tag=DDPHOLLC_01111;product=hypothetical protein
FNHS01000001.1	Prodigal:002006	CDS	25825	26232	.	-	0	ID=DDPHOLLC_01112;inference=ab initio prediction:Prodigal:002006;locus_tag=DDPHOLLC_01112;product=hypothetical protein
FNHS01000001.1	Prodigal:002006	CDS	26294	27646	.	-	0	ID=DDPHOLLC_01113;eC_number=7.1.2.2;Name=fliI;db_xref=COG:COG1157;gene=fliI;inference=ab initio prediction:Prodigal:002006,similar to AA sequence:UniProtKB:P26465;locus_tag=DDPHOLLC_01113;product=Flagellum-specific ATP synthase
FNHS01000001.1	Prodigal:002006	CDS	28065	28766	.	+	0	ID=DDPHOLLC_01114;Name=ctrA;gene=ctrA;inference=ab initio prediction:Prodigal:002006,similar to AA sequence:UniProtKB:Q8FZ93;locus_tag=DDPHOLLC_01114;product=Cell cycle response regulator CtrA
FNHS01000001.1	Prodigal:002006	CDS	28956	29723	.	-	0	ID=DDPHOLLC_01115;inference=ab initio prediction:Prodigal:002006;locus_tag=DDPHOLLC_01115;product=hypothetical protein
FNHS01000001.1	Prodigal:002006	CDS	29838	31232	.	-	0	ID=DDPHOLLC_01116;eC_number=6.1.1.16;Name=cysS;db_xref=COG:COG0215;gene=cysS;inference=ab initio prediction:Prodigal:002006,similar to AA sequence:UniProtKB:P21888;locus_tag=DDPHOLLC_01116;product=Cysteine--tRNA ligase
FNHS01000001.1	Prodigal:002006	CDS	31543	31884	.	+	0	ID=DDPHOLLC_01117;inference=ab initio prediction:Prodigal:002006;locus_tag=DDPHOLLC_01117;product=hypothetical protein
FNHS01000001.1	Prodigal:002006	CDS	31915	32430	.	-	0	ID=DDPHOLLC_01118;inference=ab initio prediction:Prodigal:002006;locus_tag=DDPHOLLC_01118;product=hypothetical protein
FNHS01000001.1	Prodigal:002006	CDS	32591	33649	.	+	0	ID=DDPHOLLC_01119;inference=ab initio prediction:Prodigal:002006;locus_tag=DDPHOLLC_01119;product=hypothetical protein
FNHS01000001.1	Prodigal:002006	CDS	33639	34622	.	-	0	ID=DDPHOLLC_01120;inference=ab initio prediction:Prodigal:002006;locus_tag=DDPHOLLC_01120;product=hypothetical protein
FNHS01000001.1	Prodigal:002006	CDS	34839	35786	.	+	0	ID=DDPHOLLC_01121;Name=pal_1;gene=pal_1;inference=ab initio prediction:Prodigal:002006,protein motif:HAMAP:MF_02204;locus_tag=DDPHOLLC_01121;product=Peptidoglycan-associated lipoprotein
FNHS01000001.1	Prodigal:002006	CDS	35914	36240	.	+	0	ID=DDPHOLLC_01122;inference=ab initio prediction:Prodigal:002006;locus_tag=DDPHOLLC_01122;product=hypothetical protein
FNHS01000001.1	Prodigal:002006	CDS	36369	37577	.	+	0	ID=DDPHOLLC_01123;Name=ynfM;gene=ynfM;inference=ab initio prediction:Prodigal:002006,similar to AA sequence:UniProtKB:P43531;locus_tag=DDPHOLLC_01123;product=Inner membrane transport protein YnfM
FNHS01000001.1	Prodigal:002006	CDS	37593	38360	.	+	0	ID=DDPHOLLC_01124;eC_number=2.1.1.-;Name=ycgJ;gene=ycgJ;inference=ab initio prediction:Prodigal:002006,similar to AA sequence:UniProtKB:O31474;locus_tag=DDPHOLLC_01124;product=putative methyltransferase YcgJ
FNHS01000001.1	Prodigal:002006	CDS	38497	39750	.	+	0	ID=DDPHOLLC_01125;inference=ab initio prediction:Prodigal:002006,similar to AA sequence:UniProtKB:P0AE45;locus_tag=DDPHOLLC_01125;note=UPF0053 inner membrane protein YtfL;product=hypothetical protein
FNHS01000001.1	Prodigal:002006	CDS	39752	41092	.	-	0	ID=DDPHOLLC_01126;eC_number=6.1.1.17;Name=gltX_1;gene=gltX_1;inference=ab initio prediction:Prodigal:002006,similar to AA sequence:UniProtKB:P99170;locus_tag=DDPHOLLC_01126;product=Glutamate--tRNA ligase
FNHS01000001.1	Prodigal:002006	CDS	41247	42524	.	+	0	ID=DDPHOLLC_01127;eC_number=1.4.99.-;Name=dadA1_1;db_xref=COG:COG0665;gene=dadA1_1;inference=ab initio prediction:Prodigal:002006,similar to AA sequence:UniProtKB:Q9HTQ0;locus_tag=DDPHOLLC_01127;product=D-amino acid dehydrogenase 1
FNHS01000001.1	Prodigal:002006	CDS	42528	42998	.	-	0	ID=DDPHOLLC_01128;inference=ab initio prediction:Prodigal:002006;locus_tag=DDPHOLLC_01128;product=hypothetical protein
FNHS01000001.1	Prodigal:002006	CDS	43006	43419	.	-	0	ID=DDPHOLLC_01129;inference=ab initio prediction:Prodigal:002006;locus_tag=DDPHOLLC_01129;product=hypothetical protein
FNHS01000001.1	Prodigal:002006	CDS	43740	44264	.	+	0	ID=DDPHOLLC_01130;inference=ab initio prediction:Prodigal:002006;locus_tag=DDPHOLLC_01130;product=hypothetical protein
FNHS01000001.1	Prodigal:002006	CDS	44258	44905	.	+	0	ID=DDPHOLLC_01131;inference=ab initio prediction:Prodigal:002006;locus_tag=DDPHOLLC_01131;product=hypothetical protein
FNHS01000001.1	Prodigal:002006	CDS	44889	46589	.	+	0	ID=DDPHOLLC_01132;inference=ab initio prediction:Prodigal:002006;locus_tag=DDPHOLLC_01132;product=hypothetical protein
FNHS01000001.1	Prodigal:002006	CDS	46874	47293	.	-	0	ID=DDPHOLLC_01133;Name=dksA;db_xref=COG:COG1734;gene=dksA;inference=ab initio prediction:Prodigal:002006,similar to AA sequence:UniProtKB:P0ABS1;locus_tag=DDPHOLLC_01133;product=RNA polymerase-binding transcription factor DksA
FNHS01000001.1	Prodigal:002006	CDS	47467	48483	.	-	0	ID=DDPHOLLC_01134;inference=ab initio prediction:Prodigal:002006;locus_tag=DDPHOLLC_01134;product=hypothetical protein
FNHS01000001.1	Prodigal:002006	CDS	48486	49859	.	-	0	ID=DDPHOLLC_01135;eC_number=2.3.1.-;Name=patA;db_xref=COG:COG1696;gene=patA;inference=ab initio prediction:Prodigal:002006,similar to AA sequence:UniProtKB:O25526;locus_tag=DDPHOLLC_01135;product=Peptidoglycan O-acetyltransferase
FNHS01000001.1	Prodigal:002006	CDS	49962	51209	.	-	0	ID=DDPHOLLC_01136;Name=dnaK_2;gene=dnaK_2;inference=ab initio prediction:Prodigal:002006,similar to AA sequence:UniProtKB:Q5XAD6;locus_tag=DDPHOLLC_01136;product=Chaperone protein DnaK
FNHS01000001.1	Prodigal:002006	CDS	51366	52862	.	+	0	ID=DDPHOLLC_01137;inference=ab initio prediction:Prodigal:002006;locus_tag=DDPHOLLC_01137;product=hypothetical protein
FNHS01000001.1	Prodigal:002006	CDS	52999	53427	.	-	0	ID=DDPHOLLC_01138;Name=fliX;gene=fliX;inference=ab initio prediction:Prodigal:002006,similar to AA sequence:UniProtKB:O32348;locus_tag=DDPHOLLC_01138;product=Flagellar assembly protein FliX
FNHS01000001.1	Prodigal:002006	CDS	53670	54794	.	+	0	ID=DDPHOLLC_01139;Name=flgI_1;gene=flgI_1;inference=ab initio prediction:Prodigal:002006,protein motif:HAMAP:MF_00416;locus_tag=DDPHOLLC_01139;product=Flagellar P-ring protein
FNHS01000001.1	Prodigal:002006	CDS	54820	55161	.	+	0	ID=DDPHOLLC_01140;inference=ab initio prediction:Prodigal:002006;locus_tag=DDPHOLLC_01140;product=hypothetical protein
FNHS01000001.1	Prodigal:002006	CDS	55148	55621	.	+	0	ID=DDPHOLLC_01141;inference=ab initio prediction:Prodigal:002006;locus_tag=DDPHOLLC_01141;product=hypothetical protein
FNHS01000001.1	Prodigal:002006	CDS	55628	55948	.	-	0	ID=DDPHOLLC_01142;inference=ab initio prediction:Prodigal:002006;locus_tag=DDPHOLLC_01142;product=hypothetical protein
FNHS01000001.1	Prodigal:002006	CDS	55950	56210	.	-	0	ID=DDPHOLLC_01143;inference=ab initio prediction:Prodigal:002006;locus_tag=DDPHOLLC_01143;product=hypothetical protein
FNHS01000001.1	Prodigal:002006	CDS	56358	57923	.	-	0	ID=DDPHOLLC_01144;inference=ab initio prediction:Prodigal:002006;locus_tag=DDPHOLLC_01144;product=hypothetical protein
FNHS01000001.1	Prodigal:002006	CDS	57926	59779	.	-	0	ID=DDPHOLLC_01145;inference=ab initio prediction:Prodigal:002006;locus_tag=DDPHOLLC_01145;product=hypothetical protein
FNHS01000001.1	Prodigal:002006	CDS	59814	61103	.	-	0	ID=DDPHOLLC_01146;Name=flgE_1;db_xref=COG:COG1749;gene=flgE_1;inference=ab initio prediction:Prodigal:002006,similar to AA sequence:UniProtKB:Q8YDL6;locus_tag=DDPHOLLC_01146;product=Flagellar hook protein FlgE
FNHS01000001.1	Prodigal:002006	CDS	61404	61871	.	+	0	ID=DDPHOLLC_01147;inference=ab initio prediction:Prodigal:002006;locus_tag=DDPHOLLC_01147;product=hypothetical protein
FNHS01000001.1	Prodigal:002006	CDS	61880	62338	.	+	0	ID=DDPHOLLC_01148;eC_number=2.7.13.3;Name=rcsC_4;gene=rcsC_4;inference=ab initio prediction:Prodigal:002006,protein motif:HAMAP:MF_00979;locus_tag=DDPHOLLC_01148;product=Sensor histidine kinase RcsC
FNHS01000001.1	Prodigal:002006	CDS	62518	64131	.	-	0	ID=DDPHOLLC_01149;Name=prfC;db_xref=COG:COG4108;gene=prfC;inference=ab initio prediction:Prodigal:002006,similar to AA sequence:UniProtKB:P0A7I4;locus_tag=DDPHOLLC_01149;product=Peptide chain release factor RF3
FNHS01000001.1	Prodigal:002006	CDS	64311	65840	.	+	0	ID=DDPHOLLC_01150;inference=ab initio prediction:Prodigal:002006;locus_tag=DDPHOLLC_01150;product=hypothetical protein
FNHS01000001.1	Prodigal:002006	CDS	65837	67024	.	+	0	ID=DDPHOLLC_01151;inference=ab initio prediction:Prodigal:002006;locus_tag=DDPHOLLC_01151;product=hypothetical protein
FNHS01000001.1	Prodigal:002006	CDS	67383	68429	.	-	0	ID=DDPHOLLC_01152;eC_number=4.1.2.48;Name=ltaE;gene=ltaE;inference=ab initio prediction:Prodigal:002006,similar to AA sequence:UniProtKB:O50584;locus_tag=DDPHOLLC_01152;product=Low specificity L-threonine aldolase
FNHS01000001.1	Prodigal:002006	CDS	68651	68986	.	+	0	ID=DDPHOLLC_01153;Name=rpsU;db_xref=COG:COG0828;gene=rpsU;inference=ab initio prediction:Prodigal:002006,similar to AA sequence:UniProtKB:Q6N274;locus_tag=DDPHOLLC_01153;product=30S ribosomal protein S21
FNHS01000001.1	Prodigal:002006	CDS	69275	69667	.	-	0	ID=DDPHOLLC_01154;Name=rssB_2;gene=rssB_2;inference=ab initio prediction:Prodigal:002006,protein motif:HAMAP:MF_00958;locus_tag=DDPHOLLC_01154;product=Regulator of RpoS
FNHS01000001.1	Prodigal:002006	CDS	69986	70771	.	+	0	ID=DDPHOLLC_01155;eC_number=3.5.1.118;Name=egtC;db_xref=COG:COG0121;gene=egtC;inference=ab initio prediction:Prodigal:002006,similar to AA sequence:UniProtKB:A0R5M9;locus_tag=DDPHOLLC_01155;product=Gamma-glutamyl-hercynylcysteine sulfoxide hydrolase
FNHS01000001.1	Prodigal:002006	CDS	70873	72306	.	+	0	ID=DDPHOLLC_01156;eC_number=1.2.1.26;Name=araE;gene=araE;inference=ab initio prediction:Prodigal:002006,similar to AA sequence:UniProtKB:Q1JUP4;locus_tag=DDPHOLLC_01156;product=Alpha-ketoglutaric semialdehyde dehydrogenase 1
FNHS01000001.1	Prodigal:002006	CDS	72314	72520	.	-	0	ID=DDPHOLLC_01157;Name=slyX;gene=slyX;inference=ab initio prediction:Prodigal:002006,protein motif:HAMAP:MF_00715;locus_tag=DDPHOLLC_01157;product=Protein SlyX
FNHS01000001.1	Prodigal:002006	CDS	73032	74507	.	+	0	ID=DDPHOLLC_01158;Name=bdlA_1;db_xref=COG:COG0840;gene=bdlA_1;inference=ab initio prediction:Prodigal:002006,similar to AA sequence:UniProtKB:Q9I3S1;locus_tag=DDPHOLLC_01158;product=Biofilm dispersion protein BdlA
FNHS01000001.1	Prodigal:002006	CDS	74531	75682	.	-	0	ID=DDPHOLLC_01159;inference=ab initio prediction:Prodigal:002006;locus_tag=DDPHOLLC_01159;product=hypothetical protein
FNHS01000001.1	Prodigal:002006	CDS	75904	79974	.	-	0	ID=DDPHOLLC_01160;eC_number=6.2.1.54;Name=dltA_1;gene=dltA_1;inference=ab initio prediction:Prodigal:002006,protein motif:HAMAP:MF_00593;locus_tag=DDPHOLLC_01160;product=D-alanine--D-alanyl carrier protein ligase
FNHS01000001.1	Prodigal:002006	CDS	80086	80682	.	-	0	ID=DDPHOLLC_01161;eC_number=3.1.3.3;Name=pspA;db_xref=COG:COG0406;gene=pspA;inference=ab initio prediction:Prodigal:002006,similar to AA sequence:UniProtKB:D3DFG8;locus_tag=DDPHOLLC_01161;product=Phosphoserine phosphatase 1
FNHS01000001.1	Prodigal:002006	CDS	80770	81744	.	+	0	ID=DDPHOLLC_01162;eC_number=2.7.4.-;db_xref=COG:COG2326;inference=ab initio prediction:Prodigal:002006,similar to AA sequence:UniProtKB:M9XB82;locus_tag=DDPHOLLC_01162;product=Polyphosphate:AMP/ADP phosphotransferase
FNHS01000001.1	Prodigal:002006	CDS	81760	82914	.	+	0	ID=DDPHOLLC_01163;inference=ab initio prediction:Prodigal:002006;locus_tag=DDPHOLLC_01163;product=hypothetical protein
FNHS01000001.1	Prodigal:002006	CDS	83231	84055	.	-	0	ID=DDPHOLLC_01164;eC_number=1.3.1.9;Name=fabI_2;db_xref=COG:COG0623;gene=fabI_2;inference=ab initio prediction:Prodigal:002006,similar to AA sequence:UniProtKB:P0AEK4;locus_tag=DDPHOLLC_01164;product=Enoyl-[acyl-carrier-protein] reductase [NADH] FabI
FNHS01000001.1	Prodigal:002006	CDS	84161	85099	.	-	0	ID=DDPHOLLC_01165;Name=cbpA;db_xref=COG:COG2214;gene=cbpA;inference=ab initio prediction:Prodigal:002006,similar to AA sequence:UniProtKB:P36659;locus_tag=DDPHOLLC_01165;product=Curved DNA-binding protein
FNHS01000001.1	Prodigal:002006	CDS	85310	85693	.	+	0	ID=DDPHOLLC_01166;inference=ab initio prediction:Prodigal:002006;locus_tag=DDPHOLLC_01166;product=hypothetical protein
FNHS01000001.1	Prodigal:002006	CDS	85690	86754	.	+	0	ID=DDPHOLLC_01167;db_xref=COG:COG0614;inference=ab initio prediction:Prodigal:002006,similar to AA sequence:UniProtKB:P44206;locus_tag=DDPHOLLC_01167;product=putative protein
FNHS01000001.1	Prodigal:002006	CDS	86751	87806	.	+	0	ID=DDPHOLLC_01168;db_xref=COG:COG0609;inference=ab initio prediction:Prodigal:002006,similar to AA sequence:UniProtKB:Q57130;locus_tag=DDPHOLLC_01168;product=putative ABC transporter permease protein
FNHS01000001.1	Prodigal:002006	CDS	87806	88579	.	+	0	ID=DDPHOLLC_01169;eC_number=3.6.3.-;Name=hmuV;db_xref=COG:COG4559;gene=hmuV;inference=ab initio prediction:Prodigal:002006,similar to AA sequence:UniProtKB:Q8L1U3;locus_tag=DDPHOLLC_01169;product=Hemin import ATP-binding protein HmuV
FNHS01000001.1	Prodigal:002006	CDS	88589	89320	.	-	0	ID=DDPHOLLC_01170;inference=ab initio prediction:Prodigal:002006;locus_tag=DDPHOLLC_01170;product=hypothetical protein
FNHS01000001.1	Prodigal:002006	CDS	89454	90338	.	-	0	ID=DDPHOLLC_01171;inference=ab initio prediction:Prodigal:002006;locus_tag=DDPHOLLC_01171;product=hypothetical protein
FNHS01000001.1	Prodigal:002006	CDS	90505	90978	.	+	0	ID=DDPHOLLC_01172;inference=ab initio prediction:Prodigal:002006;locus_tag=DDPHOLLC_01172;product=hypothetical protein
FNHS01000001.1	Prodigal:002006	CDS	91246	91626	.	-	0	ID=DDPHOLLC_01173;inference=ab initio prediction:Prodigal:002006;locus_tag=DDPHOLLC_01173;product=hypothetical protein
FNHS01000001.1	Prodigal:002006	CDS	91674	91892	.	-	0	ID=DDPHOLLC_01174;inference=ab initio prediction:Prodigal:002006;locus_tag=DDPHOLLC_01174;product=hypothetical protein
FNHS01000001.1	Prodigal:002006	CDS	92006	92923	.	-	0	ID=DDPHOLLC_01175;eC_number=3.5.1.44;Name=cheB_2;gene=cheB_2;inference=ab initio prediction:Prodigal:002006,protein motif:HAMAP:MF_00099;locus_tag=DDPHOLLC_01175;product=Protein-glutamate methylesterase/protein-glutamine glutaminase
FNHS01000001.1	Prodigal:002006	CDS	92916	96281	.	-	0	ID=DDPHOLLC_01176;eC_number=2.7.13.3;Name=rcsC_5;gene=rcsC_5;inference=ab initio prediction:Prodigal:002006,protein motif:HAMAP:MF_00979;locus_tag=DDPHOLLC_01176;product=Sensor histidine kinase RcsC
FNHS01000001.1	Prodigal:002006	CDS	96511	97782	.	+	0	ID=DDPHOLLC_01177;Name=amiC_3;gene=amiC_3;inference=ab initio prediction:Prodigal:002006,similar to AA sequence:UniProtKB:P27017;locus_tag=DDPHOLLC_01177;product=Aliphatic amidase expression-regulating protein
FNHS01000001.1	Prodigal:002006	CDS	98017	98943	.	+	0	ID=DDPHOLLC_01178;Name=livH_4;db_xref=COG:COG0559;gene=livH_4;inference=ab initio prediction:Prodigal:002006,similar to AA sequence:UniProtKB:P0AEX7;locus_tag=DDPHOLLC_01178;product=High-affinity branched-chain amino acid transport system permease protein LivH
FNHS01000001.1	Prodigal:002006	CDS	98957	100141	.	+	0	ID=DDPHOLLC_01179;inference=ab initio prediction:Prodigal:002006;locus_tag=DDPHOLLC_01179;product=hypothetical protein
FNHS01000001.1	Prodigal:002006	CDS	100150	100935	.	+	0	ID=DDPHOLLC_01180;eC_number=3.6.3.-;Name=lptB_2;db_xref=COG:COG1137;gene=lptB_2;inference=ab initio prediction:Prodigal:002006,similar to AA sequence:UniProtKB:P45073;locus_tag=DDPHOLLC_01180;product=Lipopolysaccharide export system ATP-binding protein LptB
FNHS01000001.1	Prodigal:002006	CDS	100938	101702	.	+	0	ID=DDPHOLLC_01181;Name=livF_4;db_xref=COG:COG0410;gene=livF_4;inference=ab initio prediction:Prodigal:002006,similar to AA sequence:UniProtKB:P22731;locus_tag=DDPHOLLC_01181;product=High-affinity branched-chain amino acid transport ATP-binding protein LivF
FNHS01000001.1	Prodigal:002006	CDS	101712	102731	.	+	0	ID=DDPHOLLC_01182;eC_number=2.3.1.31;Name=metXA_1;db_xref=COG:COG2021;gene=metXA_1;inference=ab initio prediction:Prodigal:002006,similar to AA sequence:UniProtKB:Q3M5Q6;locus_tag=DDPHOLLC_01182;product=Homoserine O-acetyltransferase
FNHS01000001.1	Prodigal:002006	CDS	102794	104023	.	+	0	ID=DDPHOLLC_01183;eC_number=3.5.1.49;Name=fmdA;gene=fmdA;inference=ab initio prediction:Prodigal:002006,similar to AA sequence:UniProtKB:Q50228;locus_tag=DDPHOLLC_01183;product=Formamidase
FNHS01000001.1	Prodigal:002006	CDS	104024	104179	.	+	0	ID=DDPHOLLC_01184;inference=ab initio prediction:Prodigal:002006;locus_tag=DDPHOLLC_01184;product=hypothetical protein
FNHS01000001.1	Prodigal:002006	CDS	104176	104523	.	+	0	ID=DDPHOLLC_01185;inference=ab initio prediction:Prodigal:002006;locus_tag=DDPHOLLC_01185;product=hypothetical protein
FNHS01000001.1	Prodigal:002006	CDS	104707	105762	.	+	0	ID=DDPHOLLC_01186;eC_number=3.5.1.4;inference=ab initio prediction:Prodigal:002006,similar to AA sequence:UniProtKB:Q9RQ17;locus_tag=DDPHOLLC_01186;product=Aliphatic amidase
FNHS01000001.1	Prodigal:002006	CDS	105822	106391	.	+	0	ID=DDPHOLLC_01187;inference=ab initio prediction:Prodigal:002006;locus_tag=DDPHOLLC_01187;product=hypothetical protein
FNHS01000001.1	Prodigal:002006	CDS	106506	107354	.	-	0	ID=DDPHOLLC_01188;eC_number=1.3.1.87;Name=hcaB_2;gene=hcaB_2;inference=ab initio prediction:Prodigal:002006,protein motif:HAMAP:MF_01647;locus_tag=DDPHOLLC_01188;product=3-phenylpropionate-dihydrodiol/cinnamic acid-dihydrodiol dehydrogenase
FNHS01000001.1	Prodigal:002006	CDS	107478	107705	.	-	0	ID=DDPHOLLC_01189;inference=ab initio prediction:Prodigal:002006;locus_tag=DDPHOLLC_01189;product=hypothetical protein
FNHS01000001.1	Prodigal:002006	CDS	107750	108691	.	-	0	ID=DDPHOLLC_01190;eC_number=1.1.1.79;Name=ghrA;db_xref=COG:COG0111;gene=ghrA;inference=ab initio prediction:Prodigal:002006,similar to AA sequence:UniProtKB:P75913;locus_tag=DDPHOLLC_01190;product=Glyoxylate/hydroxypyruvate reductase A
FNHS01000001.1	Prodigal:002006	CDS	108789	109031	.	-	0	ID=DDPHOLLC_01191;inference=ab initio prediction:Prodigal:002006;locus_tag=DDPHOLLC_01191;product=hypothetical protein
FNHS01000001.1	Prodigal:002006	CDS	109237	110709	.	+	0	ID=DDPHOLLC_01192;Name=ydjE_1;gene=ydjE_1;inference=ab initio prediction:Prodigal:002006,similar to AA sequence:UniProtKB:P38055;locus_tag=DDPHOLLC_01192;product=Inner membrane metabolite transport protein YdjE
FNHS01000001.1	Prodigal:002006	CDS	110824	111828	.	-	0	ID=DDPHOLLC_01193;eC_number=2.7.1.2;Name=glk;db_xref=COG:COG0837;gene=glk;inference=ab initio prediction:Prodigal:002006,similar to AA sequence:UniProtKB:P0A6V8;locus_tag=DDPHOLLC_01193;product=Glucokinase
FNHS01000001.1	Prodigal:002006	CDS	111927	112316	.	-	0	ID=DDPHOLLC_01194;inference=ab initio prediction:Prodigal:002006;locus_tag=DDPHOLLC_01194;product=hypothetical protein
FNHS01000001.1	Prodigal:002006	CDS	112342	113085	.	-	0	ID=DDPHOLLC_01195;eC_number=3.1.3.12;Name=otsB;db_xref=COG:COG1877;gene=otsB;inference=ab initio prediction:Prodigal:002006,similar to AA sequence:UniProtKB:P31678;locus_tag=DDPHOLLC_01195;product=Trehalose-6-phosphate phosphatase
FNHS01000001.1	Prodigal:002006	CDS	113218	113727	.	+	0	ID=DDPHOLLC_01196;inference=ab initio prediction:Prodigal:002006;locus_tag=DDPHOLLC_01196;product=hypothetical protein
FNHS01000001.1	Prodigal:002006	CDS	113792	115015	.	+	0	ID=DDPHOLLC_01197;db_xref=COG:COG1680;inference=ab initio prediction:Prodigal:002006,similar to AA sequence:UniProtKB:P9WLZ3;locus_tag=DDPHOLLC_01197;product=putative protein
FNHS01000001.1	Prodigal:002006	CDS	115023	115640	.	-	0	ID=DDPHOLLC_01198;inference=ab initio prediction:Prodigal:002006;locus_tag=DDPHOLLC_01198;product=hypothetical protein
FNHS01000001.1	Prodigal:002006	CDS	115839	116369	.	-	0	ID=DDPHOLLC_01199;eC_number=2.3.1.-;Name=pitA_2;db_xref=COG:COG1247;gene=pitA_2;inference=ab initio prediction:Prodigal:002006,similar to AA sequence:UniProtKB:Q9HUU7;locus_tag=DDPHOLLC_01199;product=L-methionine sulfoximine/L-methionine sulfone acetyltransferase
FNHS01000001.1	Prodigal:002006	CDS	116599	116799	.	-	0	ID=DDPHOLLC_01200;inference=ab initio prediction:Prodigal:002006;locus_tag=DDPHOLLC_01200;product=hypothetical protein
FNHS01000001.1	Prodigal:002006	CDS	116899	118002	.	-	0	ID=DDPHOLLC_01201;inference=ab initio prediction:Prodigal:002006;locus_tag=DDPHOLLC_01201;product=hypothetical protein
FNHS01000001.1	Prodigal:002006	CDS	118403	119716	.	-	0	ID=DDPHOLLC_01202;Name=lgoT;gene=lgoT;inference=ab initio prediction:Prodigal:002006,similar to AA sequence:UniProtKB:P39398;locus_tag=DDPHOLLC_01202;product=putative L-galactonate transporter
FNHS01000001.1	Prodigal:002006	CDS	119896	121047	.	+	0	ID=DDPHOLLC_01203;inference=ab initio prediction:Prodigal:002006;locus_tag=DDPHOLLC_01203;product=hypothetical protein
FNHS01000001.1	Prodigal:002006	CDS	121278	122486	.	+	0	ID=DDPHOLLC_01204;inference=ab initio prediction:Prodigal:002006;locus_tag=DDPHOLLC_01204;product=hypothetical protein
FNHS01000001.1	Prodigal:002006	CDS	122476	123327	.	-	0	ID=DDPHOLLC_01205;eC_number=3.6.3.-;Name=lptB_3;db_xref=COG:COG1137;gene=lptB_3;inference=ab initio prediction:Prodigal:002006,similar to AA sequence:UniProtKB:P45073;locus_tag=DDPHOLLC_01205;product=Lipopolysaccharide export system ATP-binding protein LptB
FNHS01000001.1	Prodigal:002006	CDS	123336	124001	.	-	0	ID=DDPHOLLC_01206;Name=lptA;gene=lptA;inference=ab initio prediction:Prodigal:002006,protein motif:HAMAP:MF_01914;locus_tag=DDPHOLLC_01206;product=Lipopolysaccharide export system protein LptA
FNHS01000001.1	Prodigal:002006	CDS	123998	124741	.	-	0	ID=DDPHOLLC_01207;inference=ab initio prediction:Prodigal:002006;locus_tag=DDPHOLLC_01207;product=hypothetical protein
FNHS01000001.1	Prodigal:002006	CDS	124951	126783	.	-	0	ID=DDPHOLLC_01208;Name=htpG;db_xref=COG:COG0326;gene=htpG;inference=ab initio prediction:Prodigal:002006,similar to AA sequence:UniProtKB:Q83EL0;locus_tag=DDPHOLLC_01208;product=Chaperone protein HtpG
FNHS01000001.1	Prodigal:002006	CDS	126895	128883	.	-	0	ID=DDPHOLLC_01209;Name=kup_2;gene=kup_2;inference=ab initio prediction:Prodigal:002006,protein motif:HAMAP:MF_01522;locus_tag=DDPHOLLC_01209;product=Low affinity potassium transport system protein kup
FNHS01000001.1	Prodigal:002006	CDS	129045	129917	.	-	0	ID=DDPHOLLC_01210;eC_number=2.4.2.19;Name=nadC;db_xref=COG:COG0157;gene=nadC;inference=ab initio prediction:Prodigal:002006,similar to AA sequence:UniProtKB:P39666;locus_tag=DDPHOLLC_01210;product=putative nicotinate-nucleotide pyrophosphorylase [carboxylating]
FNHS01000001.1	Prodigal:002006	CDS	129914	131437	.	-	0	ID=DDPHOLLC_01211;eC_number=1.4.3.16;Name=nadB;db_xref=COG:COG0029;gene=nadB;inference=ab initio prediction:Prodigal:002006,similar to AA sequence:UniProtKB:P9WJJ9;locus_tag=DDPHOLLC_01211;product=L-aspartate oxidase
FNHS01000001.1	Prodigal:002006	CDS	131434	132480	.	-	0	ID=DDPHOLLC_01212;eC_number=2.5.1.72;Name=nadA;db_xref=COG:COG0379;gene=nadA;inference=ab initio prediction:Prodigal:002006,similar to AA sequence:UniProtKB:P9WJK1;locus_tag=DDPHOLLC_01212;product=Quinolinate synthase A
FNHS01000001.1	Prodigal:002006	CDS	132589	133413	.	-	0	ID=DDPHOLLC_01213;eC_number=1.-.-.-;db_xref=COG:COG0656;inference=ab initio prediction:Prodigal:002006,similar to AA sequence:UniProtKB:A0QV10;locus_tag=DDPHOLLC_01213;product=putative oxidoreductase/MSMEI_2347
FNHS01000001.1	Prodigal:002006	CDS	133543	134373	.	-	0	ID=DDPHOLLC_01214;db_xref=COG:COG0823;inference=ab initio prediction:Prodigal:002006,similar to AA sequence:UniProtKB:Q8UEU8;locus_tag=DDPHOLLC_01214;product=putative protein
FNHS01000001.1	Prodigal:002006	CDS	134745	135395	.	+	0	ID=DDPHOLLC_01215;eC_number=1.2.99.6;Name=paoA_1;db_xref=COG:COG2080;gene=paoA_1;inference=ab initio prediction:Prodigal:002006,similar to AA sequence:UniProtKB:P77165;locus_tag=DDPHOLLC_01215;product=Aldehyde oxidoreductase iron-sulfur-binding subunit PaoA
FNHS01000001.1	Prodigal:002006	CDS	135406	136380	.	+	0	ID=DDPHOLLC_01216;eC_number=1.2.99.6;Name=paoB_1;db_xref=COG:COG1319;gene=paoB_1;inference=ab initio prediction:Prodigal:002006,similar to AA sequence:UniProtKB:P77324;locus_tag=DDPHOLLC_01216;product=Aldehyde oxidoreductase FAD-binding subunit PaoB
FNHS01000001.1	Prodigal:002006	CDS	136402	138624	.	+	0	ID=DDPHOLLC_01217;eC_number=1.2.99.6;Name=paoC_1;db_xref=COG:COG1529;gene=paoC_1;inference=ab initio prediction:Prodigal:002006,similar to AA sequence:UniProtKB:P77489;locus_tag=DDPHOLLC_01217;product=Aldehyde oxidoreductase molybdenum-binding subunit PaoC
FNHS01000001.1	Prodigal:002006	CDS	138630	140279	.	+	0	ID=DDPHOLLC_01218;eC_number=6.2.1.1;Name=acsA_1;db_xref=COG:COG0365;gene=acsA_1;inference=ab initio prediction:Prodigal:002006,similar to AA sequence:UniProtKB:P39062;locus_tag=DDPHOLLC_01218;product=Acetyl-coenzyme A synthetase
FNHS01000001.1	Prodigal:002006	CDS	140295	141515	.	-	0	ID=DDPHOLLC_01219;inference=ab initio prediction:Prodigal:002006;locus_tag=DDPHOLLC_01219;product=hypothetical protein
FNHS01000001.1	Prodigal:002006	CDS	141727	143097	.	-	0	ID=DDPHOLLC_01220;db_xref=COG:COG2239;inference=ab initio prediction:Prodigal:002006,similar to AA sequence:UniProtKB:Q5SMG8;locus_tag=DDPHOLLC_01220;product=Magnesium transporter MgtE
FNHS01000001.1	Prodigal:002006	CDS	143518	143607	.	+	0	ID=DDPHOLLC_01221;Name=pqqA_1;gene=pqqA_1;inference=ab initio prediction:Prodigal:002006,protein motif:HAMAP:MF_00656;locus_tag=DDPHOLLC_01221;product=Coenzyme PQQ synthesis protein A
FNHS01000001.1	Prodigal:002006	CDS	143688	143777	.	+	0	ID=DDPHOLLC_01222;Name=pqqA_2;gene=pqqA_2;inference=ab initio prediction:Prodigal:002006,protein motif:HAMAP:MF_00656;locus_tag=DDPHOLLC_01222;product=Coenzyme PQQ synthesis protein A
FNHS01000001.1	Prodigal:002006	CDS	143984	145231	.	-	0	ID=DDPHOLLC_01223;Name=nupX;db_xref=COG:COG1972;gene=nupX;inference=ab initio prediction:Prodigal:002006,similar to AA sequence:UniProtKB:P33021;locus_tag=DDPHOLLC_01223;product=Putative nucleoside permease NupX
FNHS01000001.1	Prodigal:002006	CDS	145289	145936	.	-	0	ID=DDPHOLLC_01224;Name=slmA_2;gene=slmA_2;inference=ab initio prediction:Prodigal:002006,protein motif:HAMAP:MF_01839;locus_tag=DDPHOLLC_01224;product=Nucleoid occlusion factor SlmA
FNHS01000001.1	Prodigal:002006	CDS	146068	146934	.	+	0	ID=DDPHOLLC_01225;eC_number=1.-.-.-;Name=sadH;gene=sadH;inference=ab initio prediction:Prodigal:002006,similar to AA sequence:UniProtKB:P9WGP9;locus_tag=DDPHOLLC_01225;product=Putative oxidoreductase SadH
FNHS01000001.1	Prodigal:002006	CDS	146936	147844	.	+	0	ID=DDPHOLLC_01226;eC_number=3.1.1.83;Name=mlhB;gene=mlhB;inference=ab initio prediction:Prodigal:002006,similar to AA sequence:UniProtKB:Q9EX73;locus_tag=DDPHOLLC_01226;product=Monoterpene epsilon-lactone hydrolase
FNHS01000001.1	Prodigal:002006	CDS	147841	149319	.	+	0	ID=DDPHOLLC_01227;eC_number=1.14.13.-;db_xref=COG:COG2072;inference=ab initio prediction:Prodigal:002006,similar to AA sequence:UniProtKB:Q9RKB5;locus_tag=DDPHOLLC_01227;product=Baeyer-Villiger monooxygenase
FNHS01000001.1	Prodigal:002006	CDS	149335	149988	.	-	0	ID=DDPHOLLC_01228;eC_number=2.1.1.77;Name=pcm_1;db_xref=COG:COG2518;gene=pcm_1;inference=ab initio prediction:Prodigal:002006,similar to AA sequence:UniProtKB:P0A7A5;locus_tag=DDPHOLLC_01228;product=Protein-L-isoaspartate O-methyltransferase
FNHS01000001.1	Prodigal:002006	CDS	150323	151597	.	+	0	ID=DDPHOLLC_01229;inference=ab initio prediction:Prodigal:002006;locus_tag=DDPHOLLC_01229;product=hypothetical protein
FNHS01000001.1	Prodigal:002006	CDS	151597	152190	.	+	0	ID=DDPHOLLC_01230;Name=cyc1;db_xref=COG:COG2863;gene=cyc1;inference=ab initio prediction:Prodigal:002006,similar to AA sequence:UniProtKB:P74917;locus_tag=DDPHOLLC_01230;product=Cytochrome c-552
FNHS01000001.1	Prodigal:002006	CDS	152485	153192	.	+	0	ID=DDPHOLLC_01231;eC_number=1.8.4.-;Name=yfcG_1;db_xref=COG:COG0625;gene=yfcG_1;inference=ab initio prediction:Prodigal:002006,similar to AA sequence:UniProtKB:P77526;locus_tag=DDPHOLLC_01231;product=Disulfide-bond oxidoreductase YfcG
FNHS01000001.1	Prodigal:002006	CDS	153202	153777	.	+	0	ID=DDPHOLLC_01232;eC_number=3.6.1.-;Name=nudK_1;gene=nudK_1;inference=ab initio prediction:Prodigal:002006,similar to AA sequence:UniProtKB:P37128;locus_tag=DDPHOLLC_01232;product=GDP-mannose pyrophosphatase NudK
FNHS01000001.1	Prodigal:002006	CDS	153774	154670	.	+	0	ID=DDPHOLLC_01233;eC_number=3.1.3.7;Name=cysQ_1;gene=cysQ_1;inference=ab initio prediction:Prodigal:002006,protein motif:HAMAP:MF_02095;locus_tag=DDPHOLLC_01233;product=3'(2')%2C5'-bisphosphate nucleotidase CysQ
FNHS01000001.1	Prodigal:002006	CDS	154698	155015	.	-	0	ID=DDPHOLLC_01234;inference=ab initio prediction:Prodigal:002006;locus_tag=DDPHOLLC_01234;product=hypothetical protein
FNHS01000001.1	Prodigal:002006	CDS	155066	156214	.	+	0	ID=DDPHOLLC_01235;Name=pbuE;db_xref=COG:COG2814;gene=pbuE;inference=ab initio prediction:Prodigal:002006,similar to AA sequence:UniProtKB:Q797E3;locus_tag=DDPHOLLC_01235;product=Purine efflux pump PbuE
FNHS01000001.1	Prodigal:002006	CDS	156230	157093	.	+	0	ID=DDPHOLLC_01236;eC_number=1.1.1.-;inference=ab initio prediction:Prodigal:002006,similar to AA sequence:UniProtKB:Q8P3K4;locus_tag=DDPHOLLC_01236;product=2-keto-3-deoxy-L-fuconate dehydrogenase
FNHS01000001.1	Prodigal:002006	CDS	157202	159826	.	-	0	ID=DDPHOLLC_01237;Name=clpB;gene=clpB;inference=ab initio prediction:Prodigal:002006,similar to AA sequence:UniProtKB:Q7CEG6;locus_tag=DDPHOLLC_01237;product=Chaperone protein ClpB
FNHS01000001.1	Prodigal:002006	CDS	160025	160795	.	+	0	ID=DDPHOLLC_01238;inference=ab initio prediction:Prodigal:002006;locus_tag=DDPHOLLC_01238;product=hypothetical protein
FNHS01000001.1	Prodigal:002006	CDS	160880	161890	.	+	0	ID=DDPHOLLC_01239;eC_number=5.1.3.7;Name=wbgU;gene=wbgU;inference=ab initio prediction:Prodigal:002006,similar to AA sequence:UniProtKB:Q7BJX9;locus_tag=DDPHOLLC_01239;product=UDP-N-acetylglucosamine 4-epimerase
FNHS01000001.1	Prodigal:002006	CDS	161936	162703	.	-	0	ID=DDPHOLLC_01240;inference=ab initio prediction:Prodigal:002006;locus_tag=DDPHOLLC_01240;product=hypothetical protein
FNHS01000001.1	Prodigal:002006	CDS	162986	165013	.	-	0	ID=DDPHOLLC_01241;inference=ab initio prediction:Prodigal:002006;locus_tag=DDPHOLLC_01241;product=hypothetical protein
FNHS01000001.1	Prodigal:002006	CDS	165204	166271	.	+	0	ID=DDPHOLLC_01242;inference=ab initio prediction:Prodigal:002006;locus_tag=DDPHOLLC_01242;product=hypothetical protein
FNHS01000001.1	Prodigal:002006	CDS	166318	166776	.	+	0	ID=DDPHOLLC_01243;eC_number=3.5.4.3;Name=guaD_1;db_xref=COG:COG0590;gene=guaD_1;inference=ab initio prediction:Prodigal:002006,similar to AA sequence:UniProtKB:O34598;locus_tag=DDPHOLLC_01243;product=Guanine deaminase
FNHS01000001.1	Prodigal:002006	CDS	166781	167092	.	-	0	ID=DDPHOLLC_01244;inference=ab initio prediction:Prodigal:002006;locus_tag=DDPHOLLC_01244;product=hypothetical protein
FNHS01000001.1	Aragorn:001002	tRNA	167118	167194	.	-	.	ID=DDPHOLLC_01245;inference=COORDINATES:profile:Aragorn:001002;locus_tag=DDPHOLLC_01245;product=tRNA-Pro(tgg)
FNHS01000001.1	Prodigal:002006	CDS	167674	168570	.	+	0	ID=DDPHOLLC_01246;inference=ab initio prediction:Prodigal:002006;locus_tag=DDPHOLLC_01246;product=hypothetical protein
FNHS01000001.1	Prodigal:002006	CDS	169412	170131	.	+	0	ID=DDPHOLLC_01247;inference=ab initio prediction:Prodigal:002006;locus_tag=DDPHOLLC_01247;product=hypothetical protein
FNHS01000001.1	Prodigal:002006	CDS	170259	171410	.	+	0	ID=DDPHOLLC_01248;eC_number=2.6.1.109;Name=kdnA;db_xref=COG:COG0399;gene=kdnA;inference=ab initio prediction:Prodigal:002006,similar to AA sequence:UniProtKB:Q8EEB1;locus_tag=DDPHOLLC_01248;product=8-amino-3%2C8-dideoxy-alpha-D-manno-octulosonate transaminase
FNHS01000001.1	Prodigal:002006	CDS	171987	173123	.	+	0	ID=DDPHOLLC_01249;inference=ab initio prediction:Prodigal:002006;locus_tag=DDPHOLLC_01249;product=hypothetical protein
FNHS01000001.1	Prodigal:002006	CDS	173245	174273	.	+	0	ID=DDPHOLLC_01250;inference=ab initio prediction:Prodigal:002006;locus_tag=DDPHOLLC_01250;product=hypothetical protein
FNHS01000001.1	Prodigal:002006	CDS	174919	176346	.	+	0	ID=DDPHOLLC_01251;inference=ab initio prediction:Prodigal:002006;locus_tag=DDPHOLLC_01251;product=hypothetical protein
FNHS01000001.1	Prodigal:002006	CDS	177340	178296	.	-	0	ID=DDPHOLLC_01252;inference=ab initio prediction:Prodigal:002006;locus_tag=DDPHOLLC_01252;product=hypothetical protein
FNHS01000001.1	Prodigal:002006	CDS	179451	180125	.	-	0	ID=DDPHOLLC_01253;inference=ab initio prediction:Prodigal:002006;locus_tag=DDPHOLLC_01253;product=hypothetical protein
FNHS01000001.1	Prodigal:002006	CDS	180916	181992	.	+	0	ID=DDPHOLLC_01254;inference=ab initio prediction:Prodigal:002006;locus_tag=DDPHOLLC_01254;product=hypothetical protein
FNHS01000001.1	Prodigal:002006	CDS	182386	184812	.	-	0	ID=DDPHOLLC_01255;eC_number=3.4.21.53;Name=lon_1;gene=lon_1;inference=ab initio prediction:Prodigal:002006,similar to AA sequence:UniProtKB:Q2YPX3;locus_tag=DDPHOLLC_01255;product=Lon protease
FNHS01000001.1	Prodigal:002006	CDS	185060	186331	.	-	0	ID=DDPHOLLC_01256;Name=clpX;gene=clpX;inference=ab initio prediction:Prodigal:002006,similar to AA sequence:UniProtKB:B8GX14;locus_tag=DDPHOLLC_01256;product=ATP-dependent Clp protease ATP-binding subunit ClpX
FNHS01000001.1	Prodigal:002006	CDS	186516	187142	.	-	0	ID=DDPHOLLC_01257;eC_number=3.4.21.92;Name=clpP;gene=clpP;inference=ab initio prediction:Prodigal:002006,similar to AA sequence:UniProtKB:B8GX16;locus_tag=DDPHOLLC_01257;product=ATP-dependent Clp protease proteolytic subunit
FNHS01000001.1	Prodigal:002006	CDS	187270	188685	.	-	0	ID=DDPHOLLC_01258;eC_number=5.2.1.8;Name=tig;db_xref=COG:COG0544;gene=tig;inference=ab initio prediction:Prodigal:002006,similar to AA sequence:UniProtKB:Q9KQS5;locus_tag=DDPHOLLC_01258;product=Trigger factor
FNHS01000001.1	Aragorn:001002	tRNA	188817	188901	.	-	.	ID=DDPHOLLC_01259;inference=COORDINATES:profile:Aragorn:001002;locus_tag=DDPHOLLC_01259;product=tRNA-Leu(tag)
FNHS01000001.1	Prodigal:002006	CDS	189049	190512	.	+	0	ID=DDPHOLLC_01260;eC_number=1.16.3.1;Name=mmcO;db_xref=COG:COG2132;gene=mmcO;inference=ab initio prediction:Prodigal:002006,similar to AA sequence:UniProtKB:I6WZK7;locus_tag=DDPHOLLC_01260;product=Multicopper oxidase MmcO
FNHS01000001.1	Prodigal:002006	CDS	190505	192010	.	-	0	ID=DDPHOLLC_01261;Name=nnr_1;db_xref=COG:COG0062;gene=nnr_1;inference=ab initio prediction:Prodigal:002006,similar to AA sequence:UniProtKB:Q9X024;locus_tag=DDPHOLLC_01261;product=Bifunctional NAD(P)H-hydrate repair enzyme Nnr
FNHS01000001.1	Prodigal:002006	CDS	192205	192543	.	+	0	ID=DDPHOLLC_01262;Name=glnB;db_xref=COG:COG0347;gene=glnB;inference=ab initio prediction:Prodigal:002006,similar to AA sequence:UniProtKB:O66513;locus_tag=DDPHOLLC_01262;product=Nitrogen regulatory protein P-II
FNHS01000001.1	Prodigal:002006	CDS	192712	192891	.	+	0	ID=DDPHOLLC_01263;inference=ab initio prediction:Prodigal:002006;locus_tag=DDPHOLLC_01263;product=hypothetical protein
FNHS01000001.1	Prodigal:002006	CDS	193017	194051	.	-	0	ID=DDPHOLLC_01264;eC_number=6.3.1.2;Name=glnII;db_xref=COG:COG0174;gene=glnII;inference=ab initio prediction:Prodigal:002006,similar to AA sequence:UniProtKB:P04772;locus_tag=DDPHOLLC_01264;product=Glutamine synthetase
FNHS01000001.1	Prodigal:002006	CDS	194389	195798	.	+	0	ID=DDPHOLLC_01265;eC_number=6.3.1.2;Name=glnA;db_xref=COG:COG0174;gene=glnA;inference=ab initio prediction:Prodigal:002006,similar to AA sequence:UniProtKB:P0A9C5;locus_tag=DDPHOLLC_01265;product=Glutamine synthetase
FNHS01000001.1	Prodigal:002006	CDS	195898	196818	.	-	0	ID=DDPHOLLC_01266;eC_number=2.1.1.144;Name=tam_2;gene=tam_2;inference=ab initio prediction:Prodigal:002006,protein motif:HAMAP:MF_00560;locus_tag=DDPHOLLC_01266;product=Trans-aconitate 2-methyltransferase
FNHS01000001.1	Prodigal:002006	CDS	197056	197694	.	+	0	ID=DDPHOLLC_01267;inference=ab initio prediction:Prodigal:002006;locus_tag=DDPHOLLC_01267;product=hypothetical protein
FNHS01000001.1	Prodigal:002006	CDS	197721	198344	.	-	0	ID=DDPHOLLC_01268;eC_number=3.1.13.5;Name=rnd_1;gene=rnd_1;inference=ab initio prediction:Prodigal:002006,protein motif:HAMAP:MF_01899;locus_tag=DDPHOLLC_01268;product=Ribonuclease D
FNHS01000001.1	Prodigal:002006	CDS	198433	198861	.	+	0	ID=DDPHOLLC_01269;inference=ab initio prediction:Prodigal:002006;locus_tag=DDPHOLLC_01269;product=hypothetical protein
FNHS01000001.1	Prodigal:002006	CDS	198858	199754	.	-	0	ID=DDPHOLLC_01270;Name=yddG;db_xref=COG:COG0697;gene=yddG;inference=ab initio prediction:Prodigal:002006,similar to AA sequence:UniProtKB:P46136;locus_tag=DDPHOLLC_01270;product=Aromatic amino acid exporter YddG
FNHS01000001.1	Prodigal:002006	CDS	199875	201101	.	+	0	ID=DDPHOLLC_01271;inference=ab initio prediction:Prodigal:002006;locus_tag=DDPHOLLC_01271;product=hypothetical protein
FNHS01000001.1	Prodigal:002006	CDS	201109	201198	.	-	0	ID=DDPHOLLC_01272;inference=ab initio prediction:Prodigal:002006;locus_tag=DDPHOLLC_01272;product=hypothetical protein
FNHS01000001.1	Prodigal:002006	CDS	201296	201535	.	-	0	ID=DDPHOLLC_01273;inference=ab initio prediction:Prodigal:002006;locus_tag=DDPHOLLC_01273;product=hypothetical protein
FNHS01000001.1	Prodigal:002006	CDS	201557	202039	.	-	0	ID=DDPHOLLC_01274;inference=ab initio prediction:Prodigal:002006;locus_tag=DDPHOLLC_01274;product=hypothetical protein
FNHS01000001.1	Prodigal:002006	CDS	202548	203276	.	-	0	ID=DDPHOLLC_01275;eC_number=1.1.1.36;Name=phaB;gene=phaB;inference=ab initio prediction:Prodigal:002006,similar to AA sequence:UniProtKB:P14697;locus_tag=DDPHOLLC_01275;product=Acetoacetyl-CoA reductase
FNHS01000001.1	Prodigal:002006	CDS	203389	204573	.	-	0	ID=DDPHOLLC_01276;eC_number=2.3.1.9;Name=phaA;gene=phaA;inference=ab initio prediction:Prodigal:002006,similar to AA sequence:UniProtKB:P07097;locus_tag=DDPHOLLC_01276;product=Acetyl-CoA acetyltransferase
FNHS01000001.1	Prodigal:002006	CDS	204892	205479	.	+	0	ID=DDPHOLLC_01277;inference=ab initio prediction:Prodigal:002006;locus_tag=DDPHOLLC_01277;product=hypothetical protein
FNHS01000001.1	Prodigal:002006	CDS	205575	205889	.	+	0	ID=DDPHOLLC_01278;inference=ab initio prediction:Prodigal:002006;locus_tag=DDPHOLLC_01278;product=hypothetical protein
FNHS01000001.1	Prodigal:002006	CDS	205906	206094	.	-	0	ID=DDPHOLLC_01279;Name=rpmF;db_xref=COG:COG0333;gene=rpmF;inference=ab initio prediction:Prodigal:002006,similar to AA sequence:UniProtKB:Q6NCE6;locus_tag=DDPHOLLC_01279;product=50S ribosomal protein L32
FNHS01000001.1	Prodigal:002006	CDS	206319	206684	.	+	0	ID=DDPHOLLC_01280;inference=ab initio prediction:Prodigal:002006;locus_tag=DDPHOLLC_01280;product=hypothetical protein
FNHS01000001.1	Prodigal:002006	CDS	206688	207320	.	-	0	ID=DDPHOLLC_01281;inference=ab initio prediction:Prodigal:002006;locus_tag=DDPHOLLC_01281;product=hypothetical protein
FNHS01000001.1	Prodigal:002006	CDS	207317	207634	.	-	0	ID=DDPHOLLC_01282;inference=ab initio prediction:Prodigal:002006;locus_tag=DDPHOLLC_01282;product=hypothetical protein
FNHS01000001.1	Prodigal:002006	CDS	207752	210631	.	+	0	ID=DDPHOLLC_01283;eC_number=4.1.1.31;Name=ppc_2;gene=ppc_2;inference=ab initio prediction:Prodigal:002006,protein motif:HAMAP:MF_00595;locus_tag=DDPHOLLC_01283;product=Phosphoenolpyruvate carboxylase
FNHS01000001.1	Prodigal:002006	CDS	211582	211983	.	-	0	ID=DDPHOLLC_01284;Name=ybbJ;db_xref=COG:COG1585;gene=ybbJ;inference=ab initio prediction:Prodigal:002006,similar to AA sequence:UniProtKB:P0AAS3;locus_tag=DDPHOLLC_01284;product=Inner membrane protein YbbJ
FNHS01000001.1	Prodigal:002006	CDS	212040	213017	.	-	0	ID=DDPHOLLC_01285;Name=qmcA;db_xref=COG:COG0330;gene=qmcA;inference=ab initio prediction:Prodigal:002006,similar to AA sequence:UniProtKB:P0AA53;locus_tag=DDPHOLLC_01285;product=Protein QmcA
FNHS01000001.1	Prodigal:002006	CDS	213313	214407	.	+	0	ID=DDPHOLLC_01286;eC_number=2.4.1.345;Name=pimA;db_xref=COG:COG0438;gene=pimA;inference=ab initio prediction:Prodigal:002006,similar to AA sequence:UniProtKB:A0QWG6;locus_tag=DDPHOLLC_01286;product=Phosphatidyl-myo-inositol mannosyltransferase
FNHS01000001.1	Prodigal:002006	CDS	214409	215488	.	+	0	ID=DDPHOLLC_01287;inference=ab initio prediction:Prodigal:002006;locus_tag=DDPHOLLC_01287;product=hypothetical protein
FNHS01000001.1	Prodigal:002006	CDS	215485	216528	.	+	0	ID=DDPHOLLC_01288;inference=ab initio prediction:Prodigal:002006;locus_tag=DDPHOLLC_01288;product=hypothetical protein
FNHS01000001.1	Prodigal:002006	CDS	216589	216771	.	-	0	ID=DDPHOLLC_01289;inference=ab initio prediction:Prodigal:002006;locus_tag=DDPHOLLC_01289;product=hypothetical protein
FNHS01000001.1	Prodigal:002006	CDS	217016	218254	.	+	0	ID=DDPHOLLC_01290;Name=mdtE_1;gene=mdtE_1;inference=ab initio prediction:Prodigal:002006,similar to AA sequence:UniProtKB:P37636;locus_tag=DDPHOLLC_01290;product=Multidrug resistance protein MdtE
FNHS01000001.1	Prodigal:002006	CDS	218264	221401	.	+	0	ID=DDPHOLLC_01291;Name=mdtB_1;gene=mdtB_1;inference=ab initio prediction:Prodigal:002006,similar to AA sequence:UniProtKB:B7LV39;locus_tag=DDPHOLLC_01291;product=Multidrug resistance protein MdtB
FNHS01000001.1	Prodigal:002006	CDS	221476	222033	.	+	0	ID=DDPHOLLC_01292;inference=ab initio prediction:Prodigal:002006;locus_tag=DDPHOLLC_01292;product=hypothetical protein
FNHS01000001.1	Prodigal:002006	CDS	222104	222631	.	+	0	ID=DDPHOLLC_01293;inference=ab initio prediction:Prodigal:002006;locus_tag=DDPHOLLC_01293;product=hypothetical protein
FNHS01000001.1	Prodigal:002006	CDS	223056	223574	.	-	0	ID=DDPHOLLC_01294;Name=crtK-2_2;db_xref=COG:COG3476;gene=crtK-2_2;inference=ab initio prediction:Prodigal:002006,similar to AA sequence:UniProtKB:Q8KBX2;locus_tag=DDPHOLLC_01294;product=Tryptophan-rich protein TspO
FNHS01000001.1	Prodigal:002006	CDS	223599	224858	.	+	0	ID=DDPHOLLC_01295;eC_number=2.5.1.48;Name=metB_1;db_xref=COG:COG0626;gene=metB_1;inference=ab initio prediction:Prodigal:002006,similar to AA sequence:UniProtKB:P9WGB7;locus_tag=DDPHOLLC_01295;product=Cystathionine gamma-synthase
FNHS01000001.1	Prodigal:002006	CDS	224966	225445	.	+	0	ID=DDPHOLLC_01296;inference=ab initio prediction:Prodigal:002006;locus_tag=DDPHOLLC_01296;product=hypothetical protein
FNHS01000001.1	Prodigal:002006	CDS	225567	226496	.	+	0	ID=DDPHOLLC_01297;inference=ab initio prediction:Prodigal:002006;locus_tag=DDPHOLLC_01297;product=hypothetical protein
FNHS01000001.1	Prodigal:002006	CDS	226610	227839	.	+	0	ID=DDPHOLLC_01298;eC_number=1.3.99.-;Name=mmgC;db_xref=COG:COG1960;gene=mmgC;inference=ab initio prediction:Prodigal:002006,similar to AA sequence:UniProtKB:P45857;locus_tag=DDPHOLLC_01298;product=Acyl-CoA dehydrogenase
FNHS01000001.1	Prodigal:002006	CDS	227986	229080	.	+	0	ID=DDPHOLLC_01299;Name=chaA;db_xref=COG:COG0387;gene=chaA;inference=ab initio prediction:Prodigal:002006,similar to AA sequence:UniProtKB:P31801;locus_tag=DDPHOLLC_01299;product=Sodium-potassium/proton antiporter ChaA
FNHS01000001.1	Prodigal:002006	CDS	229251	229970	.	-	0	ID=DDPHOLLC_01300;eC_number=1.14.13.25;Name=mmoC;gene=mmoC;inference=ab initio prediction:Prodigal:002006,similar to AA sequence:UniProtKB:Q53563;locus_tag=DDPHOLLC_01300;product=Methane monooxygenase component C
FNHS01000001.1	Prodigal:002006	CDS	229963	230568	.	-	0	ID=DDPHOLLC_01301;eC_number=1.8.5.-;Name=msrP_1;gene=msrP_1;inference=ab initio prediction:Prodigal:002006,protein motif:HAMAP:MF_01206;locus_tag=DDPHOLLC_01301;product=Protein-methionine-sulfoxide reductase catalytic subunit MsrP
FNHS01000001.1	Prodigal:002006	CDS	230736	231038	.	+	0	ID=DDPHOLLC_01302;inference=ab initio prediction:Prodigal:002006;locus_tag=DDPHOLLC_01302;product=hypothetical protein
FNHS01000001.1	Prodigal:002006	CDS	231117	232058	.	-	0	ID=DDPHOLLC_01303;inference=ab initio prediction:Prodigal:002006;locus_tag=DDPHOLLC_01303;product=hypothetical protein
FNHS01000001.1	Prodigal:002006	CDS	232055	232330	.	-	0	ID=DDPHOLLC_01304;Name=infA;gene=infA;inference=ab initio prediction:Prodigal:002006,protein motif:HAMAP:MF_00075;locus_tag=DDPHOLLC_01304;product=Translation initiation factor IF-1
FNHS01000001.1	Prodigal:002006	CDS	233430	234113	.	+	0	ID=DDPHOLLC_01305;inference=ab initio prediction:Prodigal:002006;locus_tag=DDPHOLLC_01305;product=hypothetical protein
FNHS01000001.1	Prodigal:002006	CDS	234327	235487	.	-	0	ID=DDPHOLLC_01306;db_xref=COG:COG0683;inference=ab initio prediction:Prodigal:002006,similar to AA sequence:UniProtKB:Q8YEE8;locus_tag=DDPHOLLC_01306;product=Leu/Ile/Val-binding protein 
FNHS01000001.1	Prodigal:002006	CDS	235593	235718	.	+	0	ID=DDPHOLLC_01307;inference=ab initio prediction:Prodigal:002006;locus_tag=DDPHOLLC_01307;product=hypothetical protein
FNHS01000001.1	Prodigal:002006	CDS	235724	236929	.	+	0	ID=DDPHOLLC_01308;eC_number=2.6.1.57;Name=tyrB;db_xref=COG:COG1448;gene=tyrB;inference=ab initio prediction:Prodigal:002006,similar to AA sequence:UniProtKB:P04693;locus_tag=DDPHOLLC_01308;product=Aromatic-amino-acid aminotransferase
FNHS01000001.1	Prodigal:002006	CDS	236934	237965	.	+	0	ID=DDPHOLLC_01309;eC_number=1.1.1.81;db_xref=COG:COG0111;inference=ab initio prediction:Prodigal:002006,similar to AA sequence:UniProtKB:Q9X1C1;locus_tag=DDPHOLLC_01309;product=Hydroxypyruvate reductase
FNHS01000001.1	Prodigal:002006	CDS	238085	238879	.	-	0	ID=DDPHOLLC_01310;eC_number=5.3.1.35;Name=otnI_1;db_xref=COG:COG3622;gene=otnI_1;inference=ab initio prediction:Prodigal:002006,similar to AA sequence:UniProtKB:Q46891;locus_tag=DDPHOLLC_01310;product=2-oxo-tetronate isomerase
FNHS01000001.1	Prodigal:002006	CDS	238882	239553	.	-	0	ID=DDPHOLLC_01311;inference=ab initio prediction:Prodigal:002006;locus_tag=DDPHOLLC_01311;product=hypothetical protein
FNHS01000001.1	Prodigal:002006	CDS	239629	240678	.	-	0	ID=DDPHOLLC_01312;Name=cytR;db_xref=COG:COG1609;gene=cytR;inference=ab initio prediction:Prodigal:002006,similar to AA sequence:UniProtKB:P0ACN7;locus_tag=DDPHOLLC_01312;product=HTH-type transcriptional repressor CytR
FNHS01000001.1	Prodigal:002006	CDS	240799	242106	.	+	0	ID=DDPHOLLC_01313;eC_number=1.1.99.31;Name=mdlB;gene=mdlB;inference=ab initio prediction:Prodigal:002006,similar to AA sequence:UniProtKB:P20932;locus_tag=DDPHOLLC_01313;product=(S)-mandelate dehydrogenase
FNHS01000001.1	Prodigal:002006	CDS	242120	243175	.	+	0	ID=DDPHOLLC_01314;eC_number=3.1.1.31;Name=pgl_1;db_xref=COG:COG2706;gene=pgl_1;inference=ab initio prediction:Prodigal:002006,similar to AA sequence:UniProtKB:O34499;locus_tag=DDPHOLLC_01314;product=6-phosphogluconolactonase
FNHS01000001.1	Prodigal:002006	CDS	243355	244650	.	+	0	ID=DDPHOLLC_01315;Name=exuT;gene=exuT;inference=ab initio prediction:Prodigal:002006,similar to AA sequence:UniProtKB:O34456;locus_tag=DDPHOLLC_01315;product=Hexuronate transporter
FNHS01000001.1	Prodigal:002006	CDS	244664	245497	.	+	0	ID=DDPHOLLC_01316;eC_number=1.1.1.203;Name=udh;db_xref=COG:COG0451;gene=udh;inference=ab initio prediction:Prodigal:002006,similar to AA sequence:UniProtKB:Q888H1;locus_tag=DDPHOLLC_01316;product=Uronate dehydrogenase
FNHS01000001.1	Prodigal:002006	CDS	245618	246319	.	+	0	ID=DDPHOLLC_01317;eC_number=5.3.3.7;Name=ais;gene=ais;inference=ab initio prediction:Prodigal:002006,similar to AA sequence:UniProtKB:A0A0A1H8I4;locus_tag=DDPHOLLC_01317;product=Aconitate isomerase
FNHS01000001.1	Prodigal:002006	CDS	246385	247710	.	+	0	ID=DDPHOLLC_01318;Name=ttuB_2;gene=ttuB_2;inference=ab initio prediction:Prodigal:002006,similar to AA sequence:UniProtKB:Q44470;locus_tag=DDPHOLLC_01318;product=Putative tartrate transporter
FNHS01000001.1	Prodigal:002006	CDS	247799	249481	.	+	0	ID=DDPHOLLC_01319;eC_number=2.7.-.-;Name=ubiB_2;gene=ubiB_2;inference=ab initio prediction:Prodigal:002006,protein motif:HAMAP:MF_00414;locus_tag=DDPHOLLC_01319;product=protein kinase UbiB
FNHS01000001.1	Prodigal:002006	CDS	249733	250968	.	+	0	ID=DDPHOLLC_01320;inference=ab initio prediction:Prodigal:002006;locus_tag=DDPHOLLC_01320;product=hypothetical protein
FNHS01000001.1	Prodigal:002006	CDS	251054	251395	.	-	0	ID=DDPHOLLC_01321;inference=ab initio prediction:Prodigal:002006;locus_tag=DDPHOLLC_01321;product=hypothetical protein
FNHS01000001.1	Prodigal:002006	CDS	251766	253226	.	+	0	ID=DDPHOLLC_01322;eC_number=2.7.-.-;Name=sasA_5;gene=sasA_5;inference=ab initio prediction:Prodigal:002006,protein motif:HAMAP:MF_01837;locus_tag=DDPHOLLC_01322;product=Adaptive-response sensory-kinase SasA
FNHS01000001.1	Prodigal:002006	CDS	253211	254614	.	+	0	ID=DDPHOLLC_01323;Name=zraR;db_xref=COG:COG2204;gene=zraR;inference=ab initio prediction:Prodigal:002006,similar to AA sequence:UniProtKB:P25852;locus_tag=DDPHOLLC_01323;product=Transcriptional regulatory protein ZraR
FNHS01000001.1	Prodigal:002006	CDS	254760	256085	.	+	0	ID=DDPHOLLC_01324;inference=ab initio prediction:Prodigal:002006,similar to AA sequence:UniProtKB:P9WJX1;locus_tag=DDPHOLLC_01324;product=putative MFS-type transporter
FNHS01000001.1	Prodigal:002006	CDS	256149	256361	.	-	0	ID=DDPHOLLC_01325;inference=ab initio prediction:Prodigal:002006;locus_tag=DDPHOLLC_01325;product=hypothetical protein
FNHS01000001.1	Prodigal:002006	CDS	256532	257653	.	+	0	ID=DDPHOLLC_01326;eC_number=3.5.1.38;Name=ansB;gene=ansB;inference=ab initio prediction:Prodigal:002006,similar to AA sequence:UniProtKB:P10172;locus_tag=DDPHOLLC_01326;product=Glutaminase-asparaginase
FNHS01000001.1	Prodigal:002006	CDS	257965	259791	.	+	0	ID=DDPHOLLC_01327;eC_number=4.2.1.12;Name=edd;gene=edd;inference=ab initio prediction:Prodigal:002006,similar to AA sequence:UniProtKB:P21909;locus_tag=DDPHOLLC_01327;product=Phosphogluconate dehydratase
FNHS01000001.1	Prodigal:002006	CDS	259815	260444	.	+	0	ID=DDPHOLLC_01328;Name=eda;gene=eda;inference=ab initio prediction:Prodigal:002006,similar to AA sequence:UniProtKB:Q00384;locus_tag=DDPHOLLC_01328;product=KHG/KDPG aldolase
FNHS01000001.1	Prodigal:002006	CDS	260508	262622	.	-	0	ID=DDPHOLLC_01329;eC_number=7.6.2.8;Name=btuD_3;gene=btuD_3;inference=ab initio prediction:Prodigal:002006,protein motif:HAMAP:MF_01005;locus_tag=DDPHOLLC_01329;product=Vitamin B12 import ATP-binding protein BtuD
FNHS01000001.1	Prodigal:002006	CDS	262771	263133	.	-	0	ID=DDPHOLLC_01330;inference=ab initio prediction:Prodigal:002006;locus_tag=DDPHOLLC_01330;product=hypothetical protein
FNHS01000001.1	Prodigal:002006	CDS	263339	263971	.	+	0	ID=DDPHOLLC_01331;inference=ab initio prediction:Prodigal:002006;locus_tag=DDPHOLLC_01331;product=hypothetical protein
FNHS01000001.1	Prodigal:002006	CDS	263994	264638	.	+	0	ID=DDPHOLLC_01332;inference=ab initio prediction:Prodigal:002006;locus_tag=DDPHOLLC_01332;product=hypothetical protein
FNHS01000001.1	Prodigal:002006	CDS	264657	265814	.	-	0	ID=DDPHOLLC_01333;eC_number=2.4.1.182;Name=lpxB;db_xref=COG:COG0763;gene=lpxB;inference=ab initio prediction:Prodigal:002006,similar to AA sequence:UniProtKB:P10441;locus_tag=DDPHOLLC_01333;product=Lipid-A-disaccharide synthase
FNHS01000001.1	Prodigal:002006	CDS	265811	266677	.	-	0	ID=DDPHOLLC_01334;eC_number=3.6.1.54;Name=lpxI;db_xref=COG:COG3494;gene=lpxI;inference=ab initio prediction:Prodigal:002006,similar to AA sequence:UniProtKB:Q9A716;locus_tag=DDPHOLLC_01334;product=UDP-2%2C3-diacylglucosamine pyrophosphatase LpxI
FNHS01000001.1	Prodigal:002006	CDS	266690	267508	.	-	0	ID=DDPHOLLC_01335;eC_number=2.3.1.129;Name=lpxA;db_xref=COG:COG1043;gene=lpxA;inference=ab initio prediction:Prodigal:002006,similar to AA sequence:UniProtKB:P0A722;locus_tag=DDPHOLLC_01335;product=Acyl-[acyl-carrier-protein]--UDP-N-acetylglucosamine O-acyltransferase
FNHS01000001.1	Prodigal:002006	CDS	267505	267981	.	-	0	ID=DDPHOLLC_01336;eC_number=4.2.1.59;Name=fabZ;gene=fabZ;inference=ab initio prediction:Prodigal:002006,similar to AA sequence:UniProtKB:A1VXZ7;locus_tag=DDPHOLLC_01336;product=3-hydroxyacyl-[acyl-carrier-protein] dehydratase FabZ
FNHS01000001.1	Prodigal:002006	CDS	268144	269202	.	-	0	ID=DDPHOLLC_01337;eC_number=2.3.1.-;Name=lpxD_2;db_xref=COG:COG1044;gene=lpxD_2;inference=ab initio prediction:Prodigal:002006,similar to AA sequence:UniProtKB:P0CD76;locus_tag=DDPHOLLC_01337;product=UDP-3-O-acylglucosamine N-acyltransferase
FNHS01000001.1	Prodigal:002006	CDS	269254	271824	.	-	0	ID=DDPHOLLC_01338;Name=bamA_2;db_xref=COG:COG4775;gene=bamA_2;inference=ab initio prediction:Prodigal:002006,similar to AA sequence:UniProtKB:Q9K1H0;locus_tag=DDPHOLLC_01338;product=Outer membrane protein assembly factor BamA
FNHS01000001.1	Prodigal:002006	CDS	272260	273462	.	-	0	ID=DDPHOLLC_01339;eC_number=3.4.24.-;Name=mmpA;db_xref=COG:COG0750;gene=mmpA;inference=ab initio prediction:Prodigal:002006,similar to AA sequence:UniProtKB:Q9A710;locus_tag=DDPHOLLC_01339;product=Metalloprotease MmpA
FNHS01000001.1	Prodigal:002006	CDS	273552	275138	.	-	0	ID=DDPHOLLC_01340;Name=emrB_3;gene=emrB_3;inference=ab initio prediction:Prodigal:002006,similar to AA sequence:UniProtKB:P0DPR7;locus_tag=DDPHOLLC_01340;product=Colistin resistance protein EmrB
FNHS01000001.1	Prodigal:002006	CDS	275147	276391	.	-	0	ID=DDPHOLLC_01341;Name=emrA_2;gene=emrA_2;inference=ab initio prediction:Prodigal:002006,similar to AA sequence:UniProtKB:P0DPR6;locus_tag=DDPHOLLC_01341;product=Colistin resistance protein EmrA
FNHS01000001.1	Prodigal:002006	CDS	276542	277180	.	+	0	ID=DDPHOLLC_01342;Name=betI_2;gene=betI_2;inference=ab initio prediction:Prodigal:002006,protein motif:HAMAP:MF_00768;locus_tag=DDPHOLLC_01342;product=HTH-type transcriptional regulator BetI
FNHS01000001.1	Prodigal:002006	CDS	277201	278379	.	-	0	ID=DDPHOLLC_01343;eC_number=1.1.1.267;Name=dxr;gene=dxr;inference=ab initio prediction:Prodigal:002006,similar to AA sequence:UniProtKB:Q9X5F2;locus_tag=DDPHOLLC_01343;product=1-deoxy-D-xylulose 5-phosphate reductoisomerase
FNHS01000001.1	Prodigal:002006	CDS	278399	279265	.	-	0	ID=DDPHOLLC_01344;inference=ab initio prediction:Prodigal:002006;locus_tag=DDPHOLLC_01344;product=hypothetical protein
FNHS01000001.1	Prodigal:002006	CDS	279285	279848	.	-	0	ID=DDPHOLLC_01345;Name=frr;db_xref=COG:COG0233;gene=frr;inference=ab initio prediction:Prodigal:002006,similar to AA sequence:UniProtKB:Q81WL1;locus_tag=DDPHOLLC_01345;product=Ribosome-recycling factor
FNHS01000001.1	Prodigal:002006	CDS	279965	280687	.	-	0	ID=DDPHOLLC_01346;eC_number=2.7.4.22;Name=pyrH;db_xref=COG:COG0528;gene=pyrH;inference=ab initio prediction:Prodigal:002006,similar to AA sequence:UniProtKB:P65932;locus_tag=DDPHOLLC_01346;product=Uridylate kinase
FNHS01000001.1	Prodigal:002006	CDS	280866	281795	.	+	0	ID=DDPHOLLC_01347;eC_number=2.7.1.-;Name=yegS_1;gene=yegS_1;inference=ab initio prediction:Prodigal:002006,protein motif:HAMAP:MF_01377;locus_tag=DDPHOLLC_01347;product=lipid kinase YegS
FNHS01000001.1	Prodigal:002006	CDS	281792	282607	.	+	0	ID=DDPHOLLC_01348;eC_number=3.1.4.53;Name=cpdA_2;gene=cpdA_2;inference=ab initio prediction:Prodigal:002006,protein motif:HAMAP:MF_00905;locus_tag=DDPHOLLC_01348;product=3'%2C5'-cyclic adenosine monophosphate phosphodiesterase CpdA
FNHS01000001.1	Prodigal:002006	CDS	282636	282734	.	-	0	ID=DDPHOLLC_01349;inference=ab initio prediction:Prodigal:002006;locus_tag=DDPHOLLC_01349;product=hypothetical protein
FNHS01000001.1	Prodigal:002006	CDS	282897	283823	.	-	0	ID=DDPHOLLC_01350;Name=tsf;db_xref=COG:COG0264;gene=tsf;inference=ab initio prediction:Prodigal:002006,similar to AA sequence:UniProtKB:P0A6P1;locus_tag=DDPHOLLC_01350;product=Elongation factor Ts
FNHS01000001.1	Prodigal:002006	CDS	283942	285009	.	-	0	ID=DDPHOLLC_01351;Name=rpsB;db_xref=COG:COG0052;gene=rpsB;inference=ab initio prediction:Prodigal:002006,similar to AA sequence:UniProtKB:Q6N5Q2;locus_tag=DDPHOLLC_01351;product=30S ribosomal protein S2
FNHS01000001.1	Prodigal:002006	CDS	285270	285515	.	+	0	ID=DDPHOLLC_01352;inference=ab initio prediction:Prodigal:002006;locus_tag=DDPHOLLC_01352;product=hypothetical protein
FNHS01000001.1	Prodigal:002006	CDS	285533	286270	.	-	0	ID=DDPHOLLC_01353;eC_number=5.4.99.19;Name=rsuA;db_xref=COG:COG1187;gene=rsuA;inference=ab initio prediction:Prodigal:002006,similar to AA sequence:UniProtKB:P0AA43;locus_tag=DDPHOLLC_01353;product=Ribosomal small subunit pseudouridine synthase A
FNHS01000001.1	Prodigal:002006	CDS	286267	287172	.	-	0	ID=DDPHOLLC_01354;eC_number=2.1.1.172;Name=rsmC;db_xref=COG:COG2813;gene=rsmC;inference=ab initio prediction:Prodigal:002006,similar to AA sequence:UniProtKB:P39406;locus_tag=DDPHOLLC_01354;product=Ribosomal RNA small subunit methyltransferase C
FNHS01000001.1	Prodigal:002006	CDS	287332	288315	.	-	0	ID=DDPHOLLC_01355;Name=era;db_xref=COG:COG1159;gene=era;inference=ab initio prediction:Prodigal:002006,similar to AA sequence:UniProtKB:P42182;locus_tag=DDPHOLLC_01355;product=GTPase Era
FNHS01000001.1	Prodigal:002006	CDS	288312	289076	.	-	0	ID=DDPHOLLC_01356;eC_number=3.1.26.3;Name=rnc;db_xref=COG:COG0571;gene=rnc;inference=ab initio prediction:Prodigal:002006,similar to AA sequence:UniProtKB:Q52698;locus_tag=DDPHOLLC_01356;product=Ribonuclease 3
FNHS01000001.1	Prodigal:002006	CDS	289088	289873	.	-	0	ID=DDPHOLLC_01357;eC_number=3.4.21.89;Name=lepB;db_xref=COG:COG0681;gene=lepB;inference=ab initio prediction:Prodigal:002006,similar to AA sequence:UniProtKB:Q8L2J7;locus_tag=DDPHOLLC_01357;product=Signal peptidase I
FNHS01000001.1	Prodigal:002006	CDS	290041	290451	.	-	0	ID=DDPHOLLC_01358;eC_number=2.7.8.7;Name=acpS;db_xref=COG:COG0736;gene=acpS;inference=ab initio prediction:Prodigal:002006,similar to AA sequence:UniProtKB:Q9KPB6;locus_tag=DDPHOLLC_01358;product=Holo-[acyl-carrier-protein] synthase
FNHS01000001.1	Prodigal:002006	CDS	290448	291197	.	-	0	ID=DDPHOLLC_01359;eC_number=2.6.99.2;Name=pdxJ;db_xref=COG:COG0854;gene=pdxJ;inference=ab initio prediction:Prodigal:002006,similar to AA sequence:UniProtKB:P0A794;locus_tag=DDPHOLLC_01359;product=Pyridoxine 5'-phosphate synthase
FNHS01000001.1	Prodigal:002006	CDS	291567	292025	.	+	0	ID=DDPHOLLC_01360;Name=rpsF;db_xref=COG:COG0360;gene=rpsF;inference=ab initio prediction:Prodigal:002006,similar to AA sequence:UniProtKB:Q6N5A4;locus_tag=DDPHOLLC_01360;product=30S ribosomal protein S6
FNHS01000001.1	Prodigal:002006	CDS	292029	292286	.	+	0	ID=DDPHOLLC_01361;Name=rpsR;db_xref=COG:COG0238;gene=rpsR;inference=ab initio prediction:Prodigal:002006,similar to AA sequence:UniProtKB:Q6N5A3;locus_tag=DDPHOLLC_01361;product=30S ribosomal protein S18
FNHS01000001.1	Prodigal:002006	CDS	292415	293449	.	+	0	ID=DDPHOLLC_01362;inference=ab initio prediction:Prodigal:002006;locus_tag=DDPHOLLC_01362;product=hypothetical protein
FNHS01000001.1	Prodigal:002006	CDS	293491	294063	.	+	0	ID=DDPHOLLC_01363;Name=rplI;db_xref=COG:COG0359;gene=rplI;inference=ab initio prediction:Prodigal:002006,similar to AA sequence:UniProtKB:Q6N5A1;locus_tag=DDPHOLLC_01363;product=50S ribosomal protein L9
FNHS01000001.1	Prodigal:002006	CDS	294446	295933	.	+	0	ID=DDPHOLLC_01364;eC_number=3.6.4.12;Name=dnaC;db_xref=COG:COG0305;gene=dnaC;inference=ab initio prediction:Prodigal:002006,similar to AA sequence:UniProtKB:P37469;locus_tag=DDPHOLLC_01364;product=Replicative DNA helicase
FNHS01000001.1	Prodigal:002006	CDS	296530	296979	.	+	0	ID=DDPHOLLC_01365;inference=ab initio prediction:Prodigal:002006;locus_tag=DDPHOLLC_01365;product=hypothetical protein
FNHS01000001.1	Prodigal:002006	CDS	296990	297892	.	+	0	ID=DDPHOLLC_01366;eC_number=3.1.1.17;Name=gnl_1;gene=gnl_1;inference=ab initio prediction:Prodigal:002006,similar to AA sequence:UniProtKB:Q01578;locus_tag=DDPHOLLC_01366;product=Gluconolactonase
FNHS01000001.1	Prodigal:002006	CDS	297889	298785	.	+	0	ID=DDPHOLLC_01367;inference=ab initio prediction:Prodigal:002006;locus_tag=DDPHOLLC_01367;product=hypothetical protein
FNHS01000001.1	Prodigal:002006	CDS	298871	299770	.	+	0	ID=DDPHOLLC_01368;eC_number=2.5.1.145;Name=lgt;db_xref=COG:COG0682;gene=lgt;inference=ab initio prediction:Prodigal:002006,similar to AA sequence:UniProtKB:P60955;locus_tag=DDPHOLLC_01368;product=Phosphatidylglycerol--prolipoprotein diacylglyceryl transferase
FNHS01000001.1	Prodigal:002006	CDS	299767	300837	.	+	0	ID=DDPHOLLC_01369;inference=ab initio prediction:Prodigal:002006;locus_tag=DDPHOLLC_01369;product=hypothetical protein
FNHS01000001.1	Prodigal:002006	CDS	300857	301054	.	-	0	ID=DDPHOLLC_01370;inference=ab initio prediction:Prodigal:002006;locus_tag=DDPHOLLC_01370;product=hypothetical protein
FNHS01000001.1	Prodigal:002006	CDS	301119	301970	.	+	0	ID=DDPHOLLC_01371;eC_number=1.10.3.-;Name=yfiH;db_xref=COG:COG1496;gene=yfiH;inference=ab initio prediction:Prodigal:002006,similar to AA sequence:UniProtKB:P33644;locus_tag=DDPHOLLC_01371;product=Polyphenol oxidase
FNHS01000001.1	Prodigal:002006	CDS	302255	303097	.	+	0	ID=DDPHOLLC_01372;inference=ab initio prediction:Prodigal:002006;locus_tag=DDPHOLLC_01372;product=hypothetical protein
FNHS01000001.1	Prodigal:002006	CDS	303310	304062	.	+	0	ID=DDPHOLLC_01373;inference=ab initio prediction:Prodigal:002006;locus_tag=DDPHOLLC_01373;product=hypothetical protein
FNHS01000001.1	Prodigal:002006	CDS	304145	304945	.	-	0	ID=DDPHOLLC_01374;inference=ab initio prediction:Prodigal:002006;locus_tag=DDPHOLLC_01374;product=hypothetical protein
FNHS01000001.1	Prodigal:002006	CDS	305233	305952	.	+	0	ID=DDPHOLLC_01375;inference=ab initio prediction:Prodigal:002006;locus_tag=DDPHOLLC_01375;product=hypothetical protein
FNHS01000001.1	Prodigal:002006	CDS	306033	308099	.	+	0	ID=DDPHOLLC_01376;Name=uvrC;db_xref=COG:COG0322;gene=uvrC;inference=ab initio prediction:Prodigal:002006,similar to AA sequence:UniProtKB:P0A8G0;locus_tag=DDPHOLLC_01376;product=UvrABC system protein C
FNHS01000001.1	Prodigal:002006	CDS	308086	308790	.	+	0	ID=DDPHOLLC_01377;eC_number=2.7.8.5;Name=pgsA;gene=pgsA;inference=ab initio prediction:Prodigal:002006,protein motif:HAMAP:MF_01437;locus_tag=DDPHOLLC_01377;product=CDP-diacylglycerol--glycerol-3-phosphate 3-phosphatidyltransferase
FNHS01000001.1	Prodigal:002006	CDS	308839	309090	.	+	0	ID=DDPHOLLC_01378;Name=moaD;db_xref=COG:COG1977;gene=moaD;inference=ab initio prediction:Prodigal:002006,similar to AA sequence:UniProtKB:P30748;locus_tag=DDPHOLLC_01378;product=Molybdopterin synthase sulfur carrier subunit
FNHS01000001.1	Prodigal:002006	CDS	309314	309544	.	+	0	ID=DDPHOLLC_01379;inference=ab initio prediction:Prodigal:002006;locus_tag=DDPHOLLC_01379;product=hypothetical protein
FNHS01000001.1	Prodigal:002006	CDS	309725	310657	.	+	0	ID=DDPHOLLC_01380;Name=eamA;db_xref=COG:COG0697;gene=eamA;inference=ab initio prediction:Prodigal:002006,similar to AA sequence:UniProtKB:P31125;locus_tag=DDPHOLLC_01380;product=putative amino-acid metabolite efflux pump
FNHS01000001.1	Prodigal:002006	CDS	310695	311471	.	-	0	ID=DDPHOLLC_01381;eC_number=1.1.1.175;Name=xylB;gene=xylB;inference=ab initio prediction:Prodigal:002006,similar to AA sequence:UniProtKB:B8H1Z0;locus_tag=DDPHOLLC_01381;product=D-xylose 1-dehydrogenase
FNHS01000001.1	Prodigal:002006	CDS	311729	312139	.	+	0	ID=DDPHOLLC_01382;Name=flbT_1;gene=flbT_1;inference=ab initio prediction:Prodigal:002006,protein motif:HAMAP:MF_00783;locus_tag=DDPHOLLC_01382;product=flagellum biosynthesis repressor protein FlbT
FNHS01000001.1	Prodigal:002006	CDS	312154	312525	.	-	0	ID=DDPHOLLC_01383;inference=ab initio prediction:Prodigal:002006;locus_tag=DDPHOLLC_01383;product=hypothetical protein
FNHS01000001.1	Prodigal:002006	CDS	312608	312946	.	+	0	ID=DDPHOLLC_01384;inference=ab initio prediction:Prodigal:002006;locus_tag=DDPHOLLC_01384;product=hypothetical protein
FNHS01000001.1	Prodigal:002006	CDS	312947	313087	.	-	0	ID=DDPHOLLC_01385;inference=ab initio prediction:Prodigal:002006;locus_tag=DDPHOLLC_01385;product=hypothetical protein
FNHS01000001.1	Prodigal:002006	CDS	313175	313498	.	-	0	ID=DDPHOLLC_01386;inference=ab initio prediction:Prodigal:002006;locus_tag=DDPHOLLC_01386;product=hypothetical protein
FNHS01000001.1	Prodigal:002006	CDS	313625	314134	.	-	0	ID=DDPHOLLC_01387;inference=ab initio prediction:Prodigal:002006;locus_tag=DDPHOLLC_01387;product=hypothetical protein
FNHS01000001.1	Prodigal:002006	CDS	314302	315021	.	+	0	ID=DDPHOLLC_01388;Name=dipZ;db_xref=COG:COG0785;gene=dipZ;inference=ab initio prediction:Prodigal:002006,similar to AA sequence:UniProtKB:P9WG63;locus_tag=DDPHOLLC_01388;product=Protein DipZ
FNHS01000001.1	Prodigal:002006	CDS	315050	316096	.	+	0	ID=DDPHOLLC_01389;eC_number=2.7.9.3;Name=selD;db_xref=COG:COG0709;gene=selD;inference=ab initio prediction:Prodigal:002006,similar to AA sequence:UniProtKB:P16456;locus_tag=DDPHOLLC_01389;product=Selenide%2C water dikinase
FNHS01000001.1	Prodigal:002006	CDS	316184	318160	.	+	0	ID=DDPHOLLC_01390;eC_number=2.4.1.250;Name=mshA_12;gene=mshA_12;inference=ab initio prediction:Prodigal:002006,protein motif:HAMAP:MF_01695;locus_tag=DDPHOLLC_01390;product=D-inositol-3-phosphate glycosyltransferase
FNHS01000001.1	Prodigal:002006	CDS	318157	319269	.	+	0	ID=DDPHOLLC_01391;inference=ab initio prediction:Prodigal:002006;locus_tag=DDPHOLLC_01391;product=hypothetical protein
FNHS01000001.1	Prodigal:002006	CDS	319550	321025	.	+	0	ID=DDPHOLLC_01392;inference=ab initio prediction:Prodigal:002006;locus_tag=DDPHOLLC_01392;product=hypothetical protein
FNHS01000001.1	Prodigal:002006	CDS	321018	322085	.	+	0	ID=DDPHOLLC_01393;eC_number=2.4.1.187;inference=ab initio prediction:Prodigal:002006,protein motif:HAMAP:MF_02070;locus_tag=DDPHOLLC_01393;product=N-acetylglucosaminyldiphosphoundecaprenol N-acetyl-beta-D-mannosaminyltransferase
FNHS01000001.1	Prodigal:002006	CDS	322088	322663	.	-	0	ID=DDPHOLLC_01394;inference=ab initio prediction:Prodigal:002006;locus_tag=DDPHOLLC_01394;product=hypothetical protein
FNHS01000001.1	Prodigal:002006	CDS	322702	322956	.	-	0	ID=DDPHOLLC_01395;Name=tusA;db_xref=COG:COG0425;gene=tusA;inference=ab initio prediction:Prodigal:002006,similar to AA sequence:UniProtKB:D3RPC0;locus_tag=DDPHOLLC_01395;product=Sulfur carrier protein TusA
FNHS01000001.1	Prodigal:002006	CDS	323022	323342	.	-	0	ID=DDPHOLLC_01396;inference=ab initio prediction:Prodigal:002006;locus_tag=DDPHOLLC_01396;product=hypothetical protein
FNHS01000001.1	Prodigal:002006	CDS	323440	324807	.	-	0	ID=DDPHOLLC_01397;eC_number=6.3.2.2;Name=egtA;gene=egtA;inference=ab initio prediction:Prodigal:002006,protein motif:HAMAP:MF_02034;locus_tag=DDPHOLLC_01397;product=Glutamate--cysteine ligase EgtA
FNHS01000001.1	Prodigal:002006	CDS	325095	325847	.	-	0	ID=DDPHOLLC_01398;eC_number=2.1.1.193;Name=rsmE;db_xref=COG:COG1385;gene=rsmE;inference=ab initio prediction:Prodigal:002006,similar to AA sequence:UniProtKB:P0AGL7;locus_tag=DDPHOLLC_01398;product=Ribosomal RNA small subunit methyltransferase E
FNHS01000001.1	Prodigal:002006	CDS	326068	326547	.	+	0	ID=DDPHOLLC_01399;inference=ab initio prediction:Prodigal:002006;locus_tag=DDPHOLLC_01399;product=hypothetical protein
FNHS01000001.1	Prodigal:002006	CDS	326689	327651	.	+	0	ID=DDPHOLLC_01400;eC_number=2.5.1.39;Name=ubiA;db_xref=COG:COG0382;gene=ubiA;inference=ab initio prediction:Prodigal:002006,similar to AA sequence:UniProtKB:P0AGK1;locus_tag=DDPHOLLC_01400;product=4-hydroxybenzoate octaprenyltransferase
FNHS01000001.1	Prodigal:002006	CDS	327667	328122	.	-	0	ID=DDPHOLLC_01401;inference=ab initio prediction:Prodigal:002006;locus_tag=DDPHOLLC_01401;product=hypothetical protein
FNHS01000001.1	Prodigal:002006	CDS	328526	329341	.	+	0	ID=DDPHOLLC_01402;eC_number=3.1.3.25;Name=suhB_1;db_xref=COG:COG0483;gene=suhB_1;inference=ab initio prediction:Prodigal:002006,similar to AA sequence:UniProtKB:P0ADG4;locus_tag=DDPHOLLC_01402;product=Inositol-1-monophosphatase
FNHS01000001.1	Prodigal:002006	CDS	329375	329611	.	-	0	ID=DDPHOLLC_01403;inference=ab initio prediction:Prodigal:002006;locus_tag=DDPHOLLC_01403;product=hypothetical protein
FNHS01000001.1	Prodigal:002006	CDS	329839	330048	.	-	0	ID=DDPHOLLC_01404;Name=cspA_2;db_xref=COG:COG1278;gene=cspA_2;inference=ab initio prediction:Prodigal:002006,similar to AA sequence:UniProtKB:Q9Z3S6;locus_tag=DDPHOLLC_01404;product=Cold shock protein CspA
FNHS01000001.1	Prodigal:002006	CDS	330365	330754	.	+	0	ID=DDPHOLLC_01405;inference=ab initio prediction:Prodigal:002006;locus_tag=DDPHOLLC_01405;product=hypothetical protein
FNHS01000001.1	Prodigal:002006	CDS	330763	330966	.	-	0	ID=DDPHOLLC_01406;inference=ab initio prediction:Prodigal:002006;locus_tag=DDPHOLLC_01406;product=hypothetical protein
FNHS01000001.1	Prodigal:002006	CDS	331123	331701	.	+	0	ID=DDPHOLLC_01407;eC_number=3.2.-.-;Name=yraA;db_xref=COG:COG0693;gene=yraA;inference=ab initio prediction:Prodigal:002006,similar to AA sequence:UniProtKB:O06006;locus_tag=DDPHOLLC_01407;product=Putative cysteine protease YraA
FNHS01000001.1	Prodigal:002006	CDS	331826	333487	.	-	0	ID=DDPHOLLC_01408;eC_number=3.1.4.53;Name=cpdA_3;gene=cpdA_3;inference=ab initio prediction:Prodigal:002006,protein motif:HAMAP:MF_00905;locus_tag=DDPHOLLC_01408;product=3'%2C5'-cyclic adenosine monophosphate phosphodiesterase CpdA
FNHS01000001.1	Prodigal:002006	CDS	333689	334987	.	-	0	ID=DDPHOLLC_01409;inference=ab initio prediction:Prodigal:002006;locus_tag=DDPHOLLC_01409;product=hypothetical protein
FNHS01000001.1	Prodigal:002006	CDS	335219	335605	.	+	0	ID=DDPHOLLC_01410;inference=ab initio prediction:Prodigal:002006;locus_tag=DDPHOLLC_01410;product=hypothetical protein
FNHS01000001.1	Prodigal:002006	CDS	335649	336626	.	+	0	ID=DDPHOLLC_01411;inference=ab initio prediction:Prodigal:002006;locus_tag=DDPHOLLC_01411;product=hypothetical protein
FNHS01000001.1	Prodigal:002006	CDS	336675	337094	.	+	0	ID=DDPHOLLC_01412;inference=ab initio prediction:Prodigal:002006;locus_tag=DDPHOLLC_01412;product=hypothetical protein
FNHS01000001.1	Prodigal:002006	CDS	337136	339268	.	+	0	ID=DDPHOLLC_01413;Name=btuB_1;gene=btuB_1;inference=ab initio prediction:Prodigal:002006,protein motif:HAMAP:MF_01531;locus_tag=DDPHOLLC_01413;product=Vitamin B12 transporter BtuB
FNHS01000001.1	Prodigal:002006	CDS	339511	340041	.	+	0	ID=DDPHOLLC_01414;inference=ab initio prediction:Prodigal:002006;locus_tag=DDPHOLLC_01414;product=hypothetical protein
FNHS01000001.1	Prodigal:002006	CDS	340073	340855	.	-	0	ID=DDPHOLLC_01415;Name=metQ_1;db_xref=COG:COG1464;gene=metQ_1;inference=ab initio prediction:Prodigal:002006,similar to AA sequence:UniProtKB:P28635;locus_tag=DDPHOLLC_01415;product=D-methionine-binding lipoprotein MetQ
FNHS01000001.1	Prodigal:002006	CDS	341224	341472	.	-	0	ID=DDPHOLLC_01416;Name=rpmE;db_xref=COG:COG0254;gene=rpmE;inference=ab initio prediction:Prodigal:002006,similar to AA sequence:UniProtKB:Q6NBB0;locus_tag=DDPHOLLC_01416;product=50S ribosomal protein L31
FNHS01000001.1	Prodigal:002006	CDS	341709	343550	.	+	0	ID=DDPHOLLC_01417;db_xref=COG:COG1132;inference=ab initio prediction:Prodigal:002006,similar to AA sequence:UniProtKB:Q9WYC4;locus_tag=DDPHOLLC_01417;product=putative ABC transporter ATP-binding protein
FNHS01000001.1	Prodigal:002006	CDS	343596	344618	.	+	0	ID=DDPHOLLC_01418;eC_number=4.4.1.25;Name=cuyA;db_xref=COG:COG2515;gene=cuyA;inference=ab initio prediction:Prodigal:002006,similar to AA sequence:UniProtKB:A3SQG3;locus_tag=DDPHOLLC_01418;product=L-cysteate sulfo-lyase
FNHS01000001.1	Prodigal:002006	CDS	344655	345668	.	-	0	ID=DDPHOLLC_01419;Name=ompA_1;gene=ompA_1;inference=ab initio prediction:Prodigal:002006,protein motif:HAMAP:MF_00842;locus_tag=DDPHOLLC_01419;product=Outer membrane protein A
FNHS01000001.1	Prodigal:002006	CDS	345668	346645	.	-	0	ID=DDPHOLLC_01420;inference=ab initio prediction:Prodigal:002006;locus_tag=DDPHOLLC_01420;product=hypothetical protein
FNHS01000001.1	Prodigal:002006	CDS	346748	347566	.	-	0	ID=DDPHOLLC_01421;eC_number=3.1.4.16;Name=ymdB;db_xref=COG:COG1692;gene=ymdB;inference=ab initio prediction:Prodigal:002006,similar to AA sequence:UniProtKB:O31775;locus_tag=DDPHOLLC_01421;product=2'%2C3'-cyclic-nucleotide 2'-phosphodiesterase
FNHS01000001.1	Prodigal:002006	CDS	347570	348175	.	-	0	ID=DDPHOLLC_01422;Name=yqgN;db_xref=COG:COG0212;gene=yqgN;inference=ab initio prediction:Prodigal:002006,similar to AA sequence:UniProtKB:P54491;locus_tag=DDPHOLLC_01422;product=putative protein YqgN
FNHS01000001.1	Prodigal:002006	CDS	348717	349001	.	-	0	ID=DDPHOLLC_01423;inference=ab initio prediction:Prodigal:002006;locus_tag=DDPHOLLC_01423;product=hypothetical protein
FNHS01000001.1	Prodigal:002006	CDS	349432	350961	.	-	0	ID=DDPHOLLC_01424;inference=ab initio prediction:Prodigal:002006;locus_tag=DDPHOLLC_01424;product=hypothetical protein
FNHS01000001.1	Prodigal:002006	CDS	351235	353340	.	+	0	ID=DDPHOLLC_01425;Name=smc_3;gene=smc_3;inference=ab initio prediction:Prodigal:002006,protein motif:HAMAP:MF_01894;locus_tag=DDPHOLLC_01425;product=Chromosome partition protein Smc
FNHS01000001.1	Prodigal:002006	CDS	353337	354620	.	+	0	ID=DDPHOLLC_01426;inference=ab initio prediction:Prodigal:002006;locus_tag=DDPHOLLC_01426;product=hypothetical protein
FNHS01000001.1	Prodigal:002006	CDS	354635	355882	.	-	0	ID=DDPHOLLC_01427;inference=ab initio prediction:Prodigal:002006;locus_tag=DDPHOLLC_01427;product=hypothetical protein
FNHS01000001.1	Prodigal:002006	CDS	355879	357057	.	-	0	ID=DDPHOLLC_01428;inference=ab initio prediction:Prodigal:002006;locus_tag=DDPHOLLC_01428;product=hypothetical protein
FNHS01000001.1	Prodigal:002006	CDS	357181	358416	.	+	0	ID=DDPHOLLC_01429;eC_number=2.4.1.250;Name=mshA_13;gene=mshA_13;inference=ab initio prediction:Prodigal:002006,protein motif:HAMAP:MF_01695;locus_tag=DDPHOLLC_01429;product=D-inositol-3-phosphate glycosyltransferase
FNHS01000001.1	Prodigal:002006	CDS	358653	359642	.	+	0	ID=DDPHOLLC_01430;inference=ab initio prediction:Prodigal:002006;locus_tag=DDPHOLLC_01430;product=hypothetical protein
FNHS01000001.1	Prodigal:002006	CDS	359645	360775	.	+	0	ID=DDPHOLLC_01431;inference=ab initio prediction:Prodigal:002006;locus_tag=DDPHOLLC_01431;product=hypothetical protein
FNHS01000001.1	Prodigal:002006	CDS	360826	361971	.	-	0	ID=DDPHOLLC_01432;eC_number=5.1.1.17;Name=cefD;db_xref=COG:COG0520;gene=cefD;inference=ab initio prediction:Prodigal:002006,similar to AA sequence:UniProtKB:P18549;locus_tag=DDPHOLLC_01432;product=Isopenicillin N epimerase
FNHS01000001.1	Prodigal:002006	CDS	362421	363293	.	+	0	ID=DDPHOLLC_01433;eC_number=2.7.1.148;Name=ispE;db_xref=COG:COG1947;gene=ispE;inference=ab initio prediction:Prodigal:002006,similar to AA sequence:UniProtKB:P83700;locus_tag=DDPHOLLC_01433;product=4-diphosphocytidyl-2-C-methyl-D-erythritol kinase
FNHS01000001.1	Prodigal:002006	CDS	363302	363787	.	-	0	ID=DDPHOLLC_01434;inference=ab initio prediction:Prodigal:002006;locus_tag=DDPHOLLC_01434;product=hypothetical protein
FNHS01000001.1	Prodigal:002006	CDS	363784	365598	.	-	0	ID=DDPHOLLC_01435;Name=clcB_1;gene=clcB_1;inference=ab initio prediction:Prodigal:002006,protein motif:HAMAP:MF_01203;locus_tag=DDPHOLLC_01435;product=Voltage-gated ClC-type chloride channel ClcB
FNHS01000001.1	Prodigal:002006	CDS	365734	366156	.	+	0	ID=DDPHOLLC_01436;inference=ab initio prediction:Prodigal:002006;locus_tag=DDPHOLLC_01436;product=hypothetical protein
FNHS01000001.1	Prodigal:002006	CDS	366196	367221	.	-	0	ID=DDPHOLLC_01437;eC_number=2.5.1.90;Name=ispB;db_xref=COG:COG0142;gene=ispB;inference=ab initio prediction:Prodigal:002006,similar to AA sequence:UniProtKB:P0AD57;locus_tag=DDPHOLLC_01437;product=Octaprenyl diphosphate synthase
FNHS01000001.1	Prodigal:002006	CDS	367387	367611	.	+	0	ID=DDPHOLLC_01438;inference=ab initio prediction:Prodigal:002006;locus_tag=DDPHOLLC_01438;product=hypothetical protein
FNHS01000001.1	Prodigal:002006	CDS	367608	368363	.	+	0	ID=DDPHOLLC_01439;eC_number=2.1.1.223;Name=yfiC;gene=yfiC;inference=ab initio prediction:Prodigal:002006,protein motif:HAMAP:MF_01872;locus_tag=DDPHOLLC_01439;product=tRNA1(Val) (adenine(37)-N6)-methyltransferase
FNHS01000001.1	Prodigal:002006	CDS	368373	368684	.	-	0	ID=DDPHOLLC_01440;inference=ab initio prediction:Prodigal:002006;locus_tag=DDPHOLLC_01440;product=hypothetical protein
FNHS01000001.1	Prodigal:002006	CDS	368722	369396	.	-	0	ID=DDPHOLLC_01441;inference=ab initio prediction:Prodigal:002006;locus_tag=DDPHOLLC_01441;product=hypothetical protein
FNHS01000001.1	Prodigal:002006	CDS	369649	370470	.	+	0	ID=DDPHOLLC_01442;Name=ccmC;db_xref=COG:COG0755;gene=ccmC;inference=ab initio prediction:Prodigal:002006,similar to AA sequence:UniProtKB:P0ABM1;locus_tag=DDPHOLLC_01442;product=Heme exporter protein C
FNHS01000001.1	Prodigal:002006	CDS	370481	370624	.	+	0	ID=DDPHOLLC_01443;inference=ab initio prediction:Prodigal:002006;locus_tag=DDPHOLLC_01443;product=hypothetical protein
FNHS01000001.1	Prodigal:002006	CDS	370621	371235	.	+	0	ID=DDPHOLLC_01444;Name=cycY;db_xref=COG:COG0526;gene=cycY;inference=ab initio prediction:Prodigal:002006,similar to AA sequence:UniProtKB:P30960;locus_tag=DDPHOLLC_01444;product=Thiol:disulfide interchange protein CycY
FNHS01000001.1	Prodigal:002006	CDS	371236	371850	.	-	0	ID=DDPHOLLC_01445;Name=yciB;db_xref=COG:COG2917;gene=yciB;inference=ab initio prediction:Prodigal:002006,similar to AA sequence:UniProtKB:P95745;locus_tag=DDPHOLLC_01445;product=Intracellular septation protein
FNHS01000001.1	Prodigal:002006	CDS	371939	372199	.	+	0	ID=DDPHOLLC_01446;inference=ab initio prediction:Prodigal:002006;locus_tag=DDPHOLLC_01446;product=hypothetical protein
FNHS01000001.1	Prodigal:002006	CDS	372196	372591	.	+	0	ID=DDPHOLLC_01447;eC_number=3.1.-.-;db_xref=COG:COG3742;inference=ab initio prediction:Prodigal:002006,similar to AA sequence:UniProtKB:P9WF77;locus_tag=DDPHOLLC_01447;product=Ribonuclease VapC30
FNHS01000001.1	Prodigal:002006	CDS	372588	373940	.	-	0	ID=DDPHOLLC_01448;Name=ftsY;gene=ftsY;inference=ab initio prediction:Prodigal:002006,protein motif:HAMAP:MF_00920;locus_tag=DDPHOLLC_01448;product=Signal recognition particle receptor FtsY
FNHS01000001.1	Prodigal:002006	CDS	373998	374690	.	+	0	ID=DDPHOLLC_01449;inference=ab initio prediction:Prodigal:002006;locus_tag=DDPHOLLC_01449;product=hypothetical protein
FNHS01000001.1	Prodigal:002006	CDS	374802	376028	.	-	0	ID=DDPHOLLC_01450;eC_number=2.8.4.5;Name=mtaB;db_xref=COG:COG0621;gene=mtaB;inference=ab initio prediction:Prodigal:002006,similar to AA sequence:UniProtKB:P54462;locus_tag=DDPHOLLC_01450;product=Threonylcarbamoyladenosine tRNA methylthiotransferase MtaB
FNHS01000001.1	Prodigal:002006	CDS	376025	377020	.	-	0	ID=DDPHOLLC_01451;eC_number=5.1.1.7;Name=dapF;db_xref=COG:COG0253;gene=dapF;inference=ab initio prediction:Prodigal:002006,similar to AA sequence:UniProtKB:P0A6K1;locus_tag=DDPHOLLC_01451;product=Diaminopimelate epimerase
FNHS01000001.1	Prodigal:002006	CDS	377142	377876	.	+	0	ID=DDPHOLLC_01452;inference=ab initio prediction:Prodigal:002006;locus_tag=DDPHOLLC_01452;product=hypothetical protein
FNHS01000001.1	Prodigal:002006	CDS	378008	378781	.	+	0	ID=DDPHOLLC_01453;eC_number=4.2.99.18;Name=nth_2;gene=nth_2;inference=ab initio prediction:Prodigal:002006,protein motif:HAMAP:MF_00942;locus_tag=DDPHOLLC_01453;product=Endonuclease III
FNHS01000001.1	Prodigal:002006	CDS	378862	379926	.	+	0	ID=DDPHOLLC_01454;eC_number=6.1.1.2;Name=trpS;db_xref=COG:COG0180;gene=trpS;inference=ab initio prediction:Prodigal:002006,similar to AA sequence:UniProtKB:P43835;locus_tag=DDPHOLLC_01454;product=Tryptophan--tRNA ligase
FNHS01000001.1	Prodigal:002006	CDS	379923	380624	.	+	0	ID=DDPHOLLC_01455;eC_number=3.8.1.2;Name=hdl IVa_1;gene=hdl IVa_1;inference=ab initio prediction:Prodigal:002006,similar to AA sequence:UniProtKB:Q51645;locus_tag=DDPHOLLC_01455;product=(S)-2-haloacid dehalogenase 4A
FNHS01000001.1	Prodigal:002006	CDS	380647	381429	.	+	0	ID=DDPHOLLC_01456;eC_number=2.1.1.144;Name=tam_3;db_xref=COG:COG4106;gene=tam_3;inference=ab initio prediction:Prodigal:002006,similar to AA sequence:UniProtKB:P76145;locus_tag=DDPHOLLC_01456;product=Trans-aconitate 2-methyltransferase
FNHS01000001.1	Prodigal:002006	CDS	381446	383521	.	-	0	ID=DDPHOLLC_01457;inference=ab initio prediction:Prodigal:002006;locus_tag=DDPHOLLC_01457;product=hypothetical protein
FNHS01000001.1	Prodigal:002006	CDS	383760	384413	.	-	0	ID=DDPHOLLC_01458;inference=ab initio prediction:Prodigal:002006;locus_tag=DDPHOLLC_01458;product=hypothetical protein
FNHS01000001.1	Prodigal:002006	CDS	384579	385598	.	-	0	ID=DDPHOLLC_01459;eC_number=1.1.1.86;Name=ilvC;db_xref=COG:COG0059;gene=ilvC;inference=ab initio prediction:Prodigal:002006,similar to AA sequence:UniProtKB:Q9HVA2;locus_tag=DDPHOLLC_01459;product=Ketol-acid reductoisomerase (NADP(+))
FNHS01000001.1	Prodigal:002006	CDS	385611	386267	.	-	0	ID=DDPHOLLC_01460;inference=ab initio prediction:Prodigal:002006;locus_tag=DDPHOLLC_01460;product=hypothetical protein
FNHS01000001.1	Prodigal:002006	CDS	386352	386996	.	-	0	ID=DDPHOLLC_01461;eC_number=2.5.1.18;Name=gstB_2;db_xref=COG:COG0625;gene=gstB_2;inference=ab initio prediction:Prodigal:002006,similar to AA sequence:UniProtKB:P15214;locus_tag=DDPHOLLC_01461;product=Glutathione S-transferase GST-6.0
FNHS01000001.1	Prodigal:002006	CDS	387122	387664	.	-	0	ID=DDPHOLLC_01462;eC_number=2.2.1.6;Name=ilvH;db_xref=COG:COG0440;gene=ilvH;inference=ab initio prediction:Prodigal:002006,similar to AA sequence:UniProtKB:A0QUX7;locus_tag=DDPHOLLC_01462;product=Acetolactate synthase small subunit
FNHS01000001.1	Prodigal:002006	CDS	387836	389611	.	-	0	ID=DDPHOLLC_01463;eC_number=2.2.1.6;Name=ilvI;db_xref=COG:COG0028;gene=ilvI;inference=ab initio prediction:Prodigal:002006,similar to AA sequence:UniProtKB:P00893;locus_tag=DDPHOLLC_01463;product=Acetolactate synthase isozyme 3 large subunit
FNHS01000001.1	Prodigal:002006	CDS	390023	391468	.	-	0	ID=DDPHOLLC_01464;eC_number=3.5.1.13;Name=aam_2;db_xref=COG:COG0154;gene=aam_2;inference=ab initio prediction:Prodigal:002006,similar to AA sequence:UniProtKB:K9NBS6;locus_tag=DDPHOLLC_01464;product=Acylamidase
FNHS01000001.1	Prodigal:002006	CDS	391586	392665	.	-	0	ID=DDPHOLLC_01465;eC_number=3.5.2.3;Name=pyrC_1;db_xref=COG:COG0418;gene=pyrC_1;inference=ab initio prediction:Prodigal:002006,similar to AA sequence:UniProtKB:P05020;locus_tag=DDPHOLLC_01465;product=Dihydroorotase
FNHS01000001.1	Prodigal:002006	CDS	392677	393378	.	-	0	ID=DDPHOLLC_01466;eC_number=2.4.2.10;Name=pyrE;gene=pyrE;inference=ab initio prediction:Prodigal:002006,protein motif:HAMAP:MF_01208;locus_tag=DDPHOLLC_01466;product=Orotate phosphoribosyltransferase
FNHS01000001.1	Prodigal:002006	CDS	393521	393970	.	-	0	ID=DDPHOLLC_01467;eC_number=4.2.1.10;Name=aroQ;db_xref=COG:COG0757;gene=aroQ;inference=ab initio prediction:Prodigal:002006,similar to AA sequence:UniProtKB:P15474;locus_tag=DDPHOLLC_01467;product=3-dehydroquinate dehydratase
FNHS01000001.1	Prodigal:002006	CDS	394144	394986	.	+	0	ID=DDPHOLLC_01468;eC_number=2.3.1.247;Name=kce_2;gene=kce_2;inference=ab initio prediction:Prodigal:002006,similar to AA sequence:UniProtKB:B0VHH0;locus_tag=DDPHOLLC_01468;product=3-keto-5-aminohexanoate cleavage enzyme
FNHS01000001.1	Aragorn:001002	tRNA	395031	395104	.	+	.	ID=DDPHOLLC_01469;inference=COORDINATES:profile:Aragorn:001002;locus_tag=DDPHOLLC_01469;product=tRNA-Gly(tcc)
FNHS01000001.1	Prodigal:002006	CDS	395307	396026	.	-	0	ID=DDPHOLLC_01470;inference=ab initio prediction:Prodigal:002006;locus_tag=DDPHOLLC_01470;product=hypothetical protein
FNHS01000001.1	Prodigal:002006	CDS	396113	396340	.	+	0	ID=DDPHOLLC_01471;inference=ab initio prediction:Prodigal:002006;locus_tag=DDPHOLLC_01471;product=hypothetical protein
FNHS01000001.1	Prodigal:002006	CDS	396337	396894	.	-	0	ID=DDPHOLLC_01472;inference=ab initio prediction:Prodigal:002006;locus_tag=DDPHOLLC_01472;product=hypothetical protein
FNHS01000001.1	Prodigal:002006	CDS	396901	397386	.	-	0	ID=DDPHOLLC_01473;inference=ab initio prediction:Prodigal:002006;locus_tag=DDPHOLLC_01473;product=hypothetical protein
FNHS01000001.1	Prodigal:002006	CDS	397610	398002	.	+	0	ID=DDPHOLLC_01474;inference=ab initio prediction:Prodigal:002006;locus_tag=DDPHOLLC_01474;product=hypothetical protein
FNHS01000001.1	Prodigal:002006	CDS	397903	398127	.	-	0	ID=DDPHOLLC_01475;inference=ab initio prediction:Prodigal:002006;locus_tag=DDPHOLLC_01475;product=hypothetical protein
FNHS01000001.1	Prodigal:002006	CDS	398115	398423	.	-	0	ID=DDPHOLLC_01476;inference=ab initio prediction:Prodigal:002006;locus_tag=DDPHOLLC_01476;product=hypothetical protein
FNHS01000001.1	Prodigal:002006	CDS	398423	398617	.	-	0	ID=DDPHOLLC_01477;inference=ab initio prediction:Prodigal:002006;locus_tag=DDPHOLLC_01477;product=hypothetical protein
FNHS01000001.1	Prodigal:002006	CDS	398614	398985	.	-	0	ID=DDPHOLLC_01478;inference=ab initio prediction:Prodigal:002006;locus_tag=DDPHOLLC_01478;product=hypothetical protein
FNHS01000001.1	Prodigal:002006	CDS	398982	399323	.	-	0	ID=DDPHOLLC_01479;inference=ab initio prediction:Prodigal:002006;locus_tag=DDPHOLLC_01479;product=hypothetical protein
FNHS01000001.1	Prodigal:002006	CDS	399320	399634	.	-	0	ID=DDPHOLLC_01480;inference=ab initio prediction:Prodigal:002006;locus_tag=DDPHOLLC_01480;product=hypothetical protein
FNHS01000001.1	Prodigal:002006	CDS	399647	399940	.	-	0	ID=DDPHOLLC_01481;inference=ab initio prediction:Prodigal:002006;locus_tag=DDPHOLLC_01481;product=hypothetical protein
FNHS01000001.1	Prodigal:002006	CDS	399933	400625	.	-	0	ID=DDPHOLLC_01482;inference=ab initio prediction:Prodigal:002006;locus_tag=DDPHOLLC_01482;product=hypothetical protein
FNHS01000001.1	Prodigal:002006	CDS	400628	401065	.	-	0	ID=DDPHOLLC_01483;inference=ab initio prediction:Prodigal:002006;locus_tag=DDPHOLLC_01483;product=hypothetical protein
FNHS01000001.1	Prodigal:002006	CDS	401478	401990	.	+	0	ID=DDPHOLLC_01484;inference=ab initio prediction:Prodigal:002006;locus_tag=DDPHOLLC_01484;product=hypothetical protein
FNHS01000001.1	Prodigal:002006	CDS	402098	403750	.	+	0	ID=DDPHOLLC_01485;eC_number=3.4.21.53;Name=lon_2;gene=lon_2;inference=ab initio prediction:Prodigal:002006,protein motif:HAMAP:MF_01973;locus_tag=DDPHOLLC_01485;product=Lon protease
FNHS01000001.1	Prodigal:002006	CDS	403762	403998	.	+	0	ID=DDPHOLLC_01486;inference=ab initio prediction:Prodigal:002006;locus_tag=DDPHOLLC_01486;product=hypothetical protein
FNHS01000001.1	Prodigal:002006	CDS	403995	404357	.	+	0	ID=DDPHOLLC_01487;inference=ab initio prediction:Prodigal:002006;locus_tag=DDPHOLLC_01487;product=hypothetical protein
FNHS01000001.1	Prodigal:002006	CDS	404350	404775	.	+	0	ID=DDPHOLLC_01488;inference=ab initio prediction:Prodigal:002006;locus_tag=DDPHOLLC_01488;product=hypothetical protein
FNHS01000001.1	Prodigal:002006	CDS	405347	405760	.	+	0	ID=DDPHOLLC_01489;inference=ab initio prediction:Prodigal:002006;locus_tag=DDPHOLLC_01489;product=hypothetical protein
FNHS01000001.1	Prodigal:002006	CDS	406082	406366	.	-	0	ID=DDPHOLLC_01490;inference=ab initio prediction:Prodigal:002006;locus_tag=DDPHOLLC_01490;product=hypothetical protein
FNHS01000001.1	Prodigal:002006	CDS	406363	406608	.	-	0	ID=DDPHOLLC_01491;inference=ab initio prediction:Prodigal:002006;locus_tag=DDPHOLLC_01491;product=hypothetical protein
FNHS01000001.1	Prodigal:002006	CDS	406735	406947	.	-	0	ID=DDPHOLLC_01492;inference=ab initio prediction:Prodigal:002006;locus_tag=DDPHOLLC_01492;product=hypothetical protein
FNHS01000001.1	Prodigal:002006	CDS	406956	407726	.	-	0	ID=DDPHOLLC_01493;inference=ab initio prediction:Prodigal:002006;locus_tag=DDPHOLLC_01493;product=hypothetical protein
FNHS01000001.1	Prodigal:002006	CDS	407756	408688	.	-	0	ID=DDPHOLLC_01494;eC_number=1.8.2.2;Name=tsdA_1;gene=tsdA_1;inference=ab initio prediction:Prodigal:002006,similar to AA sequence:UniProtKB:D5WYQ5;locus_tag=DDPHOLLC_01494;product=Thiosulfate dehydrogenase
FNHS01000001.1	Prodigal:002006	CDS	408685	409431	.	-	0	ID=DDPHOLLC_01495;inference=ab initio prediction:Prodigal:002006;locus_tag=DDPHOLLC_01495;product=hypothetical protein
FNHS01000001.1	Prodigal:002006	CDS	409776	409874	.	-	0	ID=DDPHOLLC_01496;inference=ab initio prediction:Prodigal:002006;locus_tag=DDPHOLLC_01496;product=hypothetical protein
FNHS01000001.1	Prodigal:002006	CDS	409874	410884	.	-	0	ID=DDPHOLLC_01497;eC_number=7.1.1.7;Name=cydB_1;db_xref=COG:COG1294;gene=cydB_1;inference=ab initio prediction:Prodigal:002006,similar to AA sequence:UniProtKB:P0ABK2;locus_tag=DDPHOLLC_01497;product=Cytochrome bd-I ubiquinol oxidase subunit 2
FNHS01000001.1	Prodigal:002006	CDS	410897	412321	.	-	0	ID=DDPHOLLC_01498;eC_number=7.1.1.3;Name=appC_1;db_xref=COG:COG1271;gene=appC_1;inference=ab initio prediction:Prodigal:002006,similar to AA sequence:UniProtKB:P26459;locus_tag=DDPHOLLC_01498;product=Cytochrome bd-II ubiquinol oxidase subunit 1
FNHS01000001.1	Prodigal:002006	CDS	412551	413210	.	+	0	ID=DDPHOLLC_01499;eC_number=1.11.1.15;db_xref=COG:COG0450;inference=ab initio prediction:Prodigal:002006,similar to AA sequence:UniProtKB:O67024;locus_tag=DDPHOLLC_01499;product=Peroxiredoxin
FNHS01000001.1	Prodigal:002006	CDS	413210	413596	.	+	0	ID=DDPHOLLC_01500;inference=ab initio prediction:Prodigal:002006;locus_tag=DDPHOLLC_01500;product=hypothetical protein
FNHS01000001.1	Prodigal:002006	CDS	413763	415439	.	-	0	ID=DDPHOLLC_01501;inference=ab initio prediction:Prodigal:002006;locus_tag=DDPHOLLC_01501;product=hypothetical protein
FNHS01000001.1	Prodigal:002006	CDS	415654	416439	.	+	0	ID=DDPHOLLC_01502;db_xref=COG:COG0730;inference=ab initio prediction:Prodigal:002006,similar to AA sequence:UniProtKB:Q9PFB4;locus_tag=DDPHOLLC_01502;product=putative membrane transporter protein
FNHS01000001.1	Prodigal:002006	CDS	416514	416726	.	+	0	ID=DDPHOLLC_01503;inference=ab initio prediction:Prodigal:002006;locus_tag=DDPHOLLC_01503;product=hypothetical protein
FNHS01000001.1	Prodigal:002006	CDS	416764	417663	.	+	0	ID=DDPHOLLC_01504;eC_number=3.-.-.-;inference=ab initio prediction:Prodigal:002006,similar to AA sequence:UniProtKB:Q3JRV4;locus_tag=DDPHOLLC_01504;product=putative metallo-hydrolase
FNHS01000001.1	Prodigal:002006	CDS	417700	418740	.	+	0	ID=DDPHOLLC_01505;inference=ab initio prediction:Prodigal:002006,similar to AA sequence:UniProtKB:P33015;locus_tag=DDPHOLLC_01505;note=UPF0394 inner membrane protein YeeE;product=hypothetical protein
FNHS01000001.1	Prodigal:002006	CDS	418754	419113	.	-	0	ID=DDPHOLLC_01506;inference=ab initio prediction:Prodigal:002006;locus_tag=DDPHOLLC_01506;product=hypothetical protein
FNHS01000001.1	Prodigal:002006	CDS	419144	419485	.	-	0	ID=DDPHOLLC_01507;inference=ab initio prediction:Prodigal:002006;locus_tag=DDPHOLLC_01507;product=hypothetical protein
FNHS01000001.1	Prodigal:002006	CDS	419727	420302	.	+	0	ID=DDPHOLLC_01508;inference=ab initio prediction:Prodigal:002006;locus_tag=DDPHOLLC_01508;product=hypothetical protein
FNHS01000001.1	Prodigal:002006	CDS	420470	420946	.	+	0	ID=DDPHOLLC_01509;inference=ab initio prediction:Prodigal:002006;locus_tag=DDPHOLLC_01509;product=hypothetical protein
FNHS01000001.1	Prodigal:002006	CDS	420974	421444	.	+	0	ID=DDPHOLLC_01510;inference=ab initio prediction:Prodigal:002006;locus_tag=DDPHOLLC_01510;product=hypothetical protein
FNHS01000001.1	Prodigal:002006	CDS	421484	421813	.	+	0	ID=DDPHOLLC_01511;inference=ab initio prediction:Prodigal:002006;locus_tag=DDPHOLLC_01511;product=hypothetical protein
FNHS01000001.1	Prodigal:002006	CDS	421873	422736	.	+	0	ID=DDPHOLLC_01512;eC_number=2.8.5.2;Name=soxA;gene=soxA;inference=ab initio prediction:Prodigal:002006,similar to AA sequence:UniProtKB:Q9K4M4;locus_tag=DDPHOLLC_01512;product=L-cysteine S-thiosulfotransferase subunit SoxA
FNHS01000001.1	Prodigal:002006	CDS	422752	424431	.	+	0	ID=DDPHOLLC_01513;inference=ab initio prediction:Prodigal:002006;locus_tag=DDPHOLLC_01513;product=hypothetical protein
FNHS01000001.1	Prodigal:002006	CDS	424485	425792	.	+	0	ID=DDPHOLLC_01514;inference=ab initio prediction:Prodigal:002006;locus_tag=DDPHOLLC_01514;product=hypothetical protein
FNHS01000001.1	Prodigal:002006	CDS	425776	426453	.	+	0	ID=DDPHOLLC_01515;inference=ab initio prediction:Prodigal:002006;locus_tag=DDPHOLLC_01515;product=hypothetical protein
FNHS01000001.1	Prodigal:002006	CDS	426501	427400	.	+	0	ID=DDPHOLLC_01516;inference=ab initio prediction:Prodigal:002006;locus_tag=DDPHOLLC_01516;product=hypothetical protein
FNHS01000001.1	Prodigal:002006	CDS	427464	427925	.	+	0	ID=DDPHOLLC_01517;inference=ab initio prediction:Prodigal:002006;locus_tag=DDPHOLLC_01517;product=hypothetical protein
FNHS01000001.1	Prodigal:002006	CDS	427954	428517	.	-	0	ID=DDPHOLLC_01518;inference=ab initio prediction:Prodigal:002006;locus_tag=DDPHOLLC_01518;product=hypothetical protein
FNHS01000001.1	Prodigal:002006	CDS	428550	428936	.	-	0	ID=DDPHOLLC_01519;inference=ab initio prediction:Prodigal:002006;locus_tag=DDPHOLLC_01519;product=hypothetical protein
FNHS01000001.1	Prodigal:002006	CDS	429278	429667	.	-	0	ID=DDPHOLLC_01520;Name=trxA_1;db_xref=COG:COG0526;gene=trxA_1;inference=ab initio prediction:Prodigal:002006,similar to AA sequence:UniProtKB:P80579;locus_tag=DDPHOLLC_01520;product=Thioredoxin
FNHS01000001.1	Prodigal:002006	CDS	429711	430511	.	-	0	ID=DDPHOLLC_01521;inference=ab initio prediction:Prodigal:002006;locus_tag=DDPHOLLC_01521;product=hypothetical protein
FNHS01000001.1	Prodigal:002006	CDS	430697	431371	.	+	0	ID=DDPHOLLC_01522;db_xref=COG:COG0664;inference=ab initio prediction:Prodigal:002006,similar to AA sequence:UniProtKB:Q5SID7;locus_tag=DDPHOLLC_01522;product=Cyclic AMP receptor protein
FNHS01000001.1	Prodigal:002006	CDS	431401	431787	.	-	0	ID=DDPHOLLC_01523;eC_number=2.8.1.-;db_xref=COG:COG0607;inference=ab initio prediction:Prodigal:002006,similar to AA sequence:UniProtKB:D3RPB9;locus_tag=DDPHOLLC_01523;product=Sulfurtransferase
FNHS01000001.1	Prodigal:002006	CDS	431799	432710	.	-	0	ID=DDPHOLLC_01524;eC_number=3.-.-.-;Name=blh_1;db_xref=COG:COG0491;gene=blh_1;inference=ab initio prediction:Prodigal:002006,similar to AA sequence:UniProtKB:Q9PFB0;locus_tag=DDPHOLLC_01524;product=Beta-lactamase hydrolase-like protein
FNHS01000001.1	Prodigal:002006	CDS	432731	433540	.	-	0	ID=DDPHOLLC_01525;db_xref=COG:COG0730;inference=ab initio prediction:Prodigal:002006,similar to AA sequence:UniProtKB:Q9PFB4;locus_tag=DDPHOLLC_01525;product=putative membrane transporter protein
FNHS01000001.1	Prodigal:002006	CDS	433537	433986	.	-	0	ID=DDPHOLLC_01526;inference=ab initio prediction:Prodigal:002006,similar to AA sequence:UniProtKB:Q9PFB3;locus_tag=DDPHOLLC_01526;note=UPF0394 membrane protein XF_0765;product=hypothetical protein
FNHS01000001.1	Prodigal:002006	CDS	433990	434415	.	-	0	ID=DDPHOLLC_01527;inference=ab initio prediction:Prodigal:002006,similar to AA sequence:UniProtKB:Q9PFB2;locus_tag=DDPHOLLC_01527;note=UPF0394 membrane protein XF_0766;product=hypothetical protein
FNHS01000001.1	Prodigal:002006	CDS	434622	435089	.	-	0	ID=DDPHOLLC_01528;inference=ab initio prediction:Prodigal:002006;locus_tag=DDPHOLLC_01528;product=hypothetical protein
FNHS01000001.1	Prodigal:002006	CDS	435073	435879	.	-	0	ID=DDPHOLLC_01529;inference=ab initio prediction:Prodigal:002006;locus_tag=DDPHOLLC_01529;product=hypothetical protein
FNHS01000001.1	Prodigal:002006	CDS	435879	436508	.	-	0	ID=DDPHOLLC_01530;inference=ab initio prediction:Prodigal:002006;locus_tag=DDPHOLLC_01530;product=hypothetical protein
FNHS01000001.1	Prodigal:002006	CDS	436548	438329	.	-	0	ID=DDPHOLLC_01531;eC_number=1.8.1.8;Name=dsbD_1;db_xref=COG:COG4232;gene=dsbD_1;inference=ab initio prediction:Prodigal:002006,similar to AA sequence:UniProtKB:P36655;locus_tag=DDPHOLLC_01531;product=Thiol:disulfide interchange protein DsbD
FNHS01000001.1	Prodigal:002006	CDS	438428	439090	.	+	0	ID=DDPHOLLC_01532;Name=qseB_1;gene=qseB_1;inference=ab initio prediction:Prodigal:002006,similar to AA sequence:UniProtKB:P52076;locus_tag=DDPHOLLC_01532;product=Transcriptional regulatory protein QseB
FNHS01000001.1	Prodigal:002006	CDS	439087	440403	.	+	0	ID=DDPHOLLC_01533;eC_number=2.7.13.3;Name=qseC_1;gene=qseC_1;inference=ab initio prediction:Prodigal:002006,similar to AA sequence:UniProtKB:P40719;locus_tag=DDPHOLLC_01533;product=Sensor protein QseC
FNHS01000001.1	Prodigal:002006	CDS	440409	440732	.	-	0	ID=DDPHOLLC_01534;Name=hlyU;db_xref=COG:COG0640;gene=hlyU;inference=ab initio prediction:Prodigal:002006,similar to AA sequence:UniProtKB:P52695;locus_tag=DDPHOLLC_01534;product=Transcriptional activator HlyU
FNHS01000001.1	Prodigal:002006	CDS	441330	443285	.	+	0	ID=DDPHOLLC_01535;inference=ab initio prediction:Prodigal:002006;locus_tag=DDPHOLLC_01535;product=hypothetical protein
FNHS01000001.1	Prodigal:002006	CDS	443889	444137	.	+	0	ID=DDPHOLLC_01536;inference=ab initio prediction:Prodigal:002006;locus_tag=DDPHOLLC_01536;product=hypothetical protein
FNHS01000001.1	Prodigal:002006	CDS	444750	446171	.	+	0	ID=DDPHOLLC_01537;inference=ab initio prediction:Prodigal:002006;locus_tag=DDPHOLLC_01537;product=hypothetical protein
FNHS01000001.1	Prodigal:002006	CDS	446744	447100	.	-	0	ID=DDPHOLLC_01538;inference=ab initio prediction:Prodigal:002006;locus_tag=DDPHOLLC_01538;product=hypothetical protein
FNHS01000001.1	Prodigal:002006	CDS	447287	447535	.	-	0	ID=DDPHOLLC_01539;inference=ab initio prediction:Prodigal:002006;locus_tag=DDPHOLLC_01539;product=hypothetical protein
FNHS01000001.1	Prodigal:002006	CDS	447658	448425	.	-	0	ID=DDPHOLLC_01540;inference=ab initio prediction:Prodigal:002006,similar to AA sequence:ISfinder:ISMra1;locus_tag=DDPHOLLC_01540;product=IS3 family transposase ISMra1
FNHS01000001.1	Prodigal:002006	CDS	448458	449240	.	-	0	ID=DDPHOLLC_01541;inference=ab initio prediction:Prodigal:002006,similar to AA sequence:ISfinder:ISSme2;locus_tag=DDPHOLLC_01541;product=IS21 family transposase ISSme2
FNHS01000001.1	Prodigal:002006	CDS	449240	450478	.	-	0	ID=DDPHOLLC_01542;inference=ab initio prediction:Prodigal:002006;locus_tag=DDPHOLLC_01542;product=hypothetical protein
FNHS01000001.1	Prodigal:002006	CDS	450719	450985	.	-	0	ID=DDPHOLLC_01543;inference=ab initio prediction:Prodigal:002006,similar to AA sequence:ISfinder:ISMra1;locus_tag=DDPHOLLC_01543;product=IS3 family transposase ISMra1
FNHS01000001.1	Prodigal:002006	CDS	451083	451358	.	+	0	ID=DDPHOLLC_01544;inference=ab initio prediction:Prodigal:002006,similar to AA sequence:ISfinder:ISMex5;locus_tag=DDPHOLLC_01544;product=IS3 family transposase ISMex5
FNHS01000001.1	Prodigal:002006	CDS	451397	452176	.	+	0	ID=DDPHOLLC_01545;inference=ab initio prediction:Prodigal:002006;locus_tag=DDPHOLLC_01545;product=hypothetical protein
FNHS01000001.1	Prodigal:002006	CDS	452154	453431	.	-	0	ID=DDPHOLLC_01546;inference=ab initio prediction:Prodigal:002006,similar to AA sequence:ISfinder:ISMex12;locus_tag=DDPHOLLC_01546;product=IS110 family transposase ISMex12
FNHS01000001.1	Prodigal:002006	CDS	453569	453928	.	+	0	ID=DDPHOLLC_01547;inference=ab initio prediction:Prodigal:002006,similar to AA sequence:ISfinder:ISMex5;locus_tag=DDPHOLLC_01547;product=IS3 family transposase ISMex5
FNHS01000001.1	Prodigal:002006	CDS	454198	454311	.	+	0	ID=DDPHOLLC_01548;inference=ab initio prediction:Prodigal:002006;locus_tag=DDPHOLLC_01548;product=hypothetical protein
FNHS01000001.1	Prodigal:002006	CDS	454375	454833	.	-	0	ID=DDPHOLLC_01549;inference=ab initio prediction:Prodigal:002006;locus_tag=DDPHOLLC_01549;product=hypothetical protein
FNHS01000001.1	Prodigal:002006	CDS	454830	455456	.	-	0	ID=DDPHOLLC_01550;Name=cyoC_1;db_xref=COG:COG1845;gene=cyoC_1;inference=ab initio prediction:Prodigal:002006,similar to AA sequence:UniProtKB:P0ABJ3;locus_tag=DDPHOLLC_01550;product=Cytochrome bo(3) ubiquinol oxidase subunit 3
FNHS01000001.1	Prodigal:002006	CDS	455453	457555	.	-	0	ID=DDPHOLLC_01551;eC_number=7.1.1.3;Name=cyoB_1;db_xref=COG:COG0843;gene=cyoB_1;inference=ab initio prediction:Prodigal:002006,similar to AA sequence:UniProtKB:P0ABI8;locus_tag=DDPHOLLC_01551;product=Cytochrome bo(3) ubiquinol oxidase subunit 1
FNHS01000001.1	Prodigal:002006	CDS	457552	458484	.	-	0	ID=DDPHOLLC_01552;Name=cyoA;db_xref=COG:COG1622;gene=cyoA;inference=ab initio prediction:Prodigal:002006,similar to AA sequence:UniProtKB:P0ABJ1;locus_tag=DDPHOLLC_01552;product=Cytochrome bo(3) ubiquinol oxidase subunit 2
FNHS01000001.1	Prodigal:002006	CDS	458477	460195	.	-	0	ID=DDPHOLLC_01553;eC_number=1.1.1.400;Name=mpdB_1;gene=mpdB_1;inference=ab initio prediction:Prodigal:002006,similar to AA sequence:UniProtKB:Q3YAT3;locus_tag=DDPHOLLC_01553;product=2-methyl-1%2C2-propanediol dehydrogenase
FNHS01000001.1	Prodigal:002006	CDS	460211	460870	.	-	0	ID=DDPHOLLC_01554;inference=ab initio prediction:Prodigal:002006;locus_tag=DDPHOLLC_01554;product=hypothetical protein
FNHS01000001.1	Prodigal:002006	CDS	460899	462002	.	-	0	ID=DDPHOLLC_01555;inference=ab initio prediction:Prodigal:002006;locus_tag=DDPHOLLC_01555;product=hypothetical protein
FNHS01000001.1	Prodigal:002006	CDS	462013	463800	.	-	0	ID=DDPHOLLC_01556;Name=ydaP_1;db_xref=COG:COG0028;gene=ydaP_1;inference=ab initio prediction:Prodigal:002006,similar to AA sequence:UniProtKB:P96591;locus_tag=DDPHOLLC_01556;product=Putative thiamine pyrophosphate-containing protein YdaP
FNHS01000001.1	Prodigal:002006	CDS	463946	464911	.	-	0	ID=DDPHOLLC_01557;eC_number=3.1.1.17;Name=gnl_2;gene=gnl_2;inference=ab initio prediction:Prodigal:002006,similar to AA sequence:UniProtKB:Q01578;locus_tag=DDPHOLLC_01557;product=Gluconolactonase
FNHS01000001.1	Prodigal:002006	CDS	464972	466741	.	-	0	ID=DDPHOLLC_01558;eC_number=3.2.1.28;db_xref=COG:COG3387;inference=ab initio prediction:Prodigal:002006,similar to AA sequence:UniProtKB:A0R0W9;locus_tag=DDPHOLLC_01558;product=Trehalase
FNHS01000001.1	Prodigal:002006	CDS	466787	467779	.	-	0	ID=DDPHOLLC_01559;inference=ab initio prediction:Prodigal:002006;locus_tag=DDPHOLLC_01559;product=hypothetical protein
FNHS01000001.1	Prodigal:002006	CDS	467902	469470	.	-	0	ID=DDPHOLLC_01560;eC_number=1.1.3.-;Name=livQ;gene=livQ;inference=ab initio prediction:Prodigal:002006,similar to AA sequence:UniProtKB:Q2MF66;locus_tag=DDPHOLLC_01560;product=6'''-hydroxyparomomycin C oxidase
FNHS01000001.1	Prodigal:002006	CDS	469669	470142	.	+	0	ID=DDPHOLLC_01561;inference=ab initio prediction:Prodigal:002006;locus_tag=DDPHOLLC_01561;product=hypothetical protein
FNHS01000001.1	Prodigal:002006	CDS	470385	470777	.	+	0	ID=DDPHOLLC_01562;Name=crcB_1;db_xref=COG:COG0239;gene=crcB_1;inference=ab initio prediction:Prodigal:002006,similar to AA sequence:UniProtKB:P37002;locus_tag=DDPHOLLC_01562;product=Putative fluoride ion transporter CrcB
FNHS01000001.1	Prodigal:002006	CDS	470774	471388	.	+	0	ID=DDPHOLLC_01563;eC_number=5.4.2.11;Name=gpmA_1;gene=gpmA_1;inference=ab initio prediction:Prodigal:002006,similar to AA sequence:UniProtKB:B4RIY7;locus_tag=DDPHOLLC_01563;product=2%2C3-bisphosphoglycerate-dependent phosphoglycerate mutase
FNHS01000001.1	Prodigal:002006	CDS	471411	471602	.	+	0	ID=DDPHOLLC_01564;inference=ab initio prediction:Prodigal:002006;locus_tag=DDPHOLLC_01564;product=hypothetical protein
FNHS01000001.1	Prodigal:002006	CDS	471657	472946	.	+	0	ID=DDPHOLLC_01565;eC_number=4.2.1.11;Name=eno_1;db_xref=COG:COG0148;gene=eno_1;inference=ab initio prediction:Prodigal:002006,similar to AA sequence:UniProtKB:A9WCM4;locus_tag=DDPHOLLC_01565;product=Enolase
FNHS01000001.1	Prodigal:002006	CDS	473045	473314	.	+	0	ID=DDPHOLLC_01566;inference=ab initio prediction:Prodigal:002006;locus_tag=DDPHOLLC_01566;product=hypothetical protein
FNHS01000001.1	Prodigal:002006	CDS	473372	474463	.	+	0	ID=DDPHOLLC_01567;inference=ab initio prediction:Prodigal:002006,similar to AA sequence:UniProtKB:P62723;locus_tag=DDPHOLLC_01567;note=UPF0324 inner membrane protein YeiH;product=hypothetical protein
FNHS01000001.1	Prodigal:002006	CDS	474593	474733	.	+	0	ID=DDPHOLLC_01568;inference=ab initio prediction:Prodigal:002006;locus_tag=DDPHOLLC_01568;product=hypothetical protein
FNHS01000001.1	Aragorn:001002	tRNA	475452	475546	.	-	.	ID=DDPHOLLC_01569;inference=COORDINATES:profile:Aragorn:001002;locus_tag=DDPHOLLC_01569;product=tRNA-Ser(gga)
FNHS01000001.1	Prodigal:002006	CDS	475588	476562	.	+	0	ID=DDPHOLLC_01570;inference=ab initio prediction:Prodigal:002006;locus_tag=DDPHOLLC_01570;product=hypothetical protein
FNHS01000001.1	Prodigal:002006	CDS	476573	476878	.	+	0	ID=DDPHOLLC_01571;Name=gltC;gene=gltC;inference=ab initio prediction:Prodigal:002006,similar to AA sequence:UniProtKB:P20668;locus_tag=DDPHOLLC_01571;product=HTH-type transcriptional regulator GltC
FNHS01000001.1	Prodigal:002006	CDS	477002	477319	.	+	0	ID=DDPHOLLC_01572;inference=ab initio prediction:Prodigal:002006;locus_tag=DDPHOLLC_01572;product=hypothetical protein
FNHS01000001.1	Prodigal:002006	CDS	477376	478146	.	+	0	ID=DDPHOLLC_01573;inference=ab initio prediction:Prodigal:002006;locus_tag=DDPHOLLC_01573;product=hypothetical protein
FNHS01000001.1	Prodigal:002006	CDS	478143	479096	.	+	0	ID=DDPHOLLC_01574;eC_number=1.8.2.2;Name=tsdA_2;gene=tsdA_2;inference=ab initio prediction:Prodigal:002006,similar to AA sequence:UniProtKB:D5WYQ5;locus_tag=DDPHOLLC_01574;product=Thiosulfate dehydrogenase
FNHS01000001.1	Prodigal:002006	CDS	479096	479251	.	+	0	ID=DDPHOLLC_01575;inference=ab initio prediction:Prodigal:002006;locus_tag=DDPHOLLC_01575;product=hypothetical protein
FNHS01000001.1	Prodigal:002006	CDS	479261	479776	.	+	0	ID=DDPHOLLC_01576;eC_number=1.9.3.1;Name=cbaB;db_xref=COG:COG1622;gene=cbaB;inference=ab initio prediction:Prodigal:002006,similar to AA sequence:UniProtKB:Q5SJ80;locus_tag=DDPHOLLC_01576;product=Cytochrome c oxidase subunit 2
FNHS01000001.1	Prodigal:002006	CDS	479773	481524	.	+	0	ID=DDPHOLLC_01577;eC_number=1.9.3.1;Name=cbaA;db_xref=COG:COG0843;gene=cbaA;inference=ab initio prediction:Prodigal:002006,similar to AA sequence:UniProtKB:Q5SJ79;locus_tag=DDPHOLLC_01577;product=Cytochrome c oxidase subunit 1
FNHS01000001.1	Prodigal:002006	CDS	481521	482138	.	+	0	ID=DDPHOLLC_01578;inference=ab initio prediction:Prodigal:002006;locus_tag=DDPHOLLC_01578;product=hypothetical protein
FNHS01000001.1	Prodigal:002006	CDS	482131	482769	.	+	0	ID=DDPHOLLC_01579;inference=ab initio prediction:Prodigal:002006;locus_tag=DDPHOLLC_01579;product=hypothetical protein
FNHS01000001.1	Prodigal:002006	CDS	482759	483466	.	+	0	ID=DDPHOLLC_01580;inference=ab initio prediction:Prodigal:002006;locus_tag=DDPHOLLC_01580;product=hypothetical protein
FNHS01000001.1	Prodigal:002006	CDS	483481	484029	.	-	0	ID=DDPHOLLC_01581;eC_number=3.6.1.1;Name=ppa_2;db_xref=COG:COG0221;gene=ppa_2;inference=ab initio prediction:Prodigal:002006,similar to AA sequence:UniProtKB:P0A7A9;locus_tag=DDPHOLLC_01581;product=Inorganic pyrophosphatase
FNHS01000001.1	Prodigal:002006	CDS	484333	485859	.	+	0	ID=DDPHOLLC_01582;Name=clcB_2;gene=clcB_2;inference=ab initio prediction:Prodigal:002006,protein motif:HAMAP:MF_01203;locus_tag=DDPHOLLC_01582;product=Voltage-gated ClC-type chloride channel ClcB
FNHS01000001.1	Prodigal:002006	CDS	485856	487031	.	+	0	ID=DDPHOLLC_01583;inference=ab initio prediction:Prodigal:002006;locus_tag=DDPHOLLC_01583;product=hypothetical protein
FNHS01000001.1	Prodigal:002006	CDS	487021	489744	.	-	0	ID=DDPHOLLC_01584;inference=ab initio prediction:Prodigal:002006;locus_tag=DDPHOLLC_01584;product=hypothetical protein
FNHS01000001.1	Prodigal:002006	CDS	489956	491179	.	+	0	ID=DDPHOLLC_01585;eC_number=1.8.5.-;Name=msrP_2;gene=msrP_2;inference=ab initio prediction:Prodigal:002006,protein motif:HAMAP:MF_01206;locus_tag=DDPHOLLC_01585;product=Protein-methionine-sulfoxide reductase catalytic subunit MsrP
FNHS01000001.1	Prodigal:002006	CDS	491191	491538	.	+	0	ID=DDPHOLLC_01586;inference=ab initio prediction:Prodigal:002006;locus_tag=DDPHOLLC_01586;product=hypothetical protein
FNHS01000001.1	Prodigal:002006	CDS	491603	491938	.	+	0	ID=DDPHOLLC_01587;inference=ab initio prediction:Prodigal:002006;locus_tag=DDPHOLLC_01587;product=hypothetical protein
FNHS01000001.1	Prodigal:002006	CDS	492033	492551	.	+	0	ID=DDPHOLLC_01588;inference=ab initio prediction:Prodigal:002006,similar to AA sequence:UniProtKB:Q1Q0T4;locus_tag=DDPHOLLC_01588;product=Hydrazine synthase subunit beta
FNHS01000001.1	Prodigal:002006	CDS	492552	493007	.	+	0	ID=DDPHOLLC_01589;inference=ab initio prediction:Prodigal:002006,similar to AA sequence:UniProtKB:Q1Q0T4;locus_tag=DDPHOLLC_01589;product=Hydrazine synthase subunit beta
FNHS01000001.1	Prodigal:002006	CDS	493073	494194	.	+	0	ID=DDPHOLLC_01590;eC_number=1.8.5.-;Name=msrP_3;gene=msrP_3;inference=ab initio prediction:Prodigal:002006,protein motif:HAMAP:MF_01206;locus_tag=DDPHOLLC_01590;product=Protein-methionine-sulfoxide reductase catalytic subunit MsrP
FNHS01000001.1	Prodigal:002006	CDS	494203	494688	.	+	0	ID=DDPHOLLC_01591;inference=ab initio prediction:Prodigal:002006;locus_tag=DDPHOLLC_01591;product=hypothetical protein
FNHS01000001.1	Prodigal:002006	CDS	494805	494996	.	-	0	ID=DDPHOLLC_01592;inference=ab initio prediction:Prodigal:002006;locus_tag=DDPHOLLC_01592;product=hypothetical protein
FNHS01000001.1	Prodigal:002006	CDS	495650	496486	.	-	0	ID=DDPHOLLC_01593;inference=ab initio prediction:Prodigal:002006,similar to AA sequence:ISfinder:ISMdi3;locus_tag=DDPHOLLC_01593;product=IS3 family transposase ISMdi3
FNHS01000001.1	Prodigal:002006	CDS	496510	496791	.	-	0	ID=DDPHOLLC_01594;inference=ab initio prediction:Prodigal:002006,similar to AA sequence:ISfinder:ISMdi3;locus_tag=DDPHOLLC_01594;product=IS3 family transposase ISMdi3
FNHS01000001.1	Prodigal:002006	CDS	496979	497416	.	+	0	ID=DDPHOLLC_01595;inference=ab initio prediction:Prodigal:002006;locus_tag=DDPHOLLC_01595;product=hypothetical protein
FNHS01000001.1	Prodigal:002006	CDS	497421	497768	.	+	0	ID=DDPHOLLC_01596;inference=ab initio prediction:Prodigal:002006;locus_tag=DDPHOLLC_01596;product=hypothetical protein
FNHS01000001.1	Prodigal:002006	CDS	498564	500366	.	+	0	ID=DDPHOLLC_01597;eC_number=1.1.2.7;inference=ab initio prediction:Prodigal:002006,similar to AA sequence:UniProtKB:P38539;locus_tag=DDPHOLLC_01597;product=Methanol dehydrogenase [cytochrome c] subunit 1
FNHS01000001.1	Prodigal:002006	CDS	500476	501774	.	+	0	ID=DDPHOLLC_01598;eC_number=4.2.1.11;Name=eno_2;db_xref=COG:COG0148;gene=eno_2;inference=ab initio prediction:Prodigal:002006,similar to AA sequence:UniProtKB:A9WCM4;locus_tag=DDPHOLLC_01598;product=Enolase
FNHS01000001.1	Prodigal:002006	CDS	501932	503761	.	+	0	ID=DDPHOLLC_01599;eC_number=4.2.1.9;Name=ilvD_1;db_xref=COG:COG0129;gene=ilvD_1;inference=ab initio prediction:Prodigal:002006,similar to AA sequence:UniProtKB:P55186;locus_tag=DDPHOLLC_01599;product=Dihydroxy-acid dehydratase
FNHS01000001.1	Prodigal:002006	CDS	503791	503961	.	-	0	ID=DDPHOLLC_01600;inference=ab initio prediction:Prodigal:002006;locus_tag=DDPHOLLC_01600;product=hypothetical protein
FNHS01000001.1	Prodigal:002006	CDS	503961	504428	.	-	0	ID=DDPHOLLC_01601;eC_number=5.4.2.11;Name=gpmA_2;gene=gpmA_2;inference=ab initio prediction:Prodigal:002006,similar to AA sequence:UniProtKB:B4RIY7;locus_tag=DDPHOLLC_01601;product=2%2C3-bisphosphoglycerate-dependent phosphoglycerate mutase
FNHS01000001.1	Prodigal:002006	CDS	504728	505270	.	-	0	ID=DDPHOLLC_01602;eC_number=3.6.1.1;Name=ppa_3;db_xref=COG:COG0221;gene=ppa_3;inference=ab initio prediction:Prodigal:002006,similar to AA sequence:UniProtKB:Q9ZCW5;locus_tag=DDPHOLLC_01602;product=Inorganic pyrophosphatase
FNHS01000001.1	Prodigal:002006	CDS	506503	508320	.	+	0	ID=DDPHOLLC_01603;inference=ab initio prediction:Prodigal:002006;locus_tag=DDPHOLLC_01603;product=hypothetical protein
FNHS01000001.1	Prodigal:002006	CDS	508317	508784	.	+	0	ID=DDPHOLLC_01604;inference=ab initio prediction:Prodigal:002006;locus_tag=DDPHOLLC_01604;product=hypothetical protein
FNHS01000001.1	Prodigal:002006	CDS	508837	509238	.	+	0	ID=DDPHOLLC_01605;inference=ab initio prediction:Prodigal:002006;locus_tag=DDPHOLLC_01605;product=hypothetical protein
FNHS01000001.1	Prodigal:002006	CDS	509319	509663	.	+	0	ID=DDPHOLLC_01606;inference=ab initio prediction:Prodigal:002006;locus_tag=DDPHOLLC_01606;product=hypothetical protein
FNHS01000001.1	Prodigal:002006	CDS	509769	510533	.	+	0	ID=DDPHOLLC_01607;Name=noc;gene=noc;inference=ab initio prediction:Prodigal:002006,protein motif:HAMAP:MF_02015;locus_tag=DDPHOLLC_01607;product=Nucleoid occlusion protein
FNHS01000001.1	Prodigal:002006	CDS	510497	510823	.	+	0	ID=DDPHOLLC_01608;inference=ab initio prediction:Prodigal:002006;locus_tag=DDPHOLLC_01608;product=hypothetical protein
FNHS01000001.1	Prodigal:002006	CDS	510820	511440	.	+	0	ID=DDPHOLLC_01609;eC_number=3.4.21.-;Name=sppA;db_xref=COG:COG0616;gene=sppA;inference=ab initio prediction:Prodigal:002006,similar to AA sequence:UniProtKB:O34525;locus_tag=DDPHOLLC_01609;product=Putative signal peptide peptidase SppA
FNHS01000001.1	Prodigal:002006	CDS	511476	511655	.	-	0	ID=DDPHOLLC_01610;inference=ab initio prediction:Prodigal:002006;locus_tag=DDPHOLLC_01610;product=hypothetical protein
FNHS01000001.1	Prodigal:002006	CDS	511866	512498	.	-	0	ID=DDPHOLLC_01611;inference=ab initio prediction:Prodigal:002006;locus_tag=DDPHOLLC_01611;product=hypothetical protein
FNHS01000001.1	Prodigal:002006	CDS	512885	513421	.	+	0	ID=DDPHOLLC_01612;inference=ab initio prediction:Prodigal:002006;locus_tag=DDPHOLLC_01612;product=hypothetical protein
FNHS01000001.1	Prodigal:002006	CDS	513466	513867	.	+	0	ID=DDPHOLLC_01613;inference=ab initio prediction:Prodigal:002006;locus_tag=DDPHOLLC_01613;product=hypothetical protein
FNHS01000001.1	Prodigal:002006	CDS	513936	515048	.	+	0	ID=DDPHOLLC_01614;inference=ab initio prediction:Prodigal:002006;locus_tag=DDPHOLLC_01614;product=hypothetical protein
FNHS01000001.1	Prodigal:002006	CDS	515136	515342	.	+	0	ID=DDPHOLLC_01615;inference=ab initio prediction:Prodigal:002006;locus_tag=DDPHOLLC_01615;product=hypothetical protein
FNHS01000001.1	Prodigal:002006	CDS	515540	515734	.	+	0	ID=DDPHOLLC_01616;inference=ab initio prediction:Prodigal:002006;locus_tag=DDPHOLLC_01616;product=hypothetical protein
FNHS01000001.1	Prodigal:002006	CDS	515737	515955	.	+	0	ID=DDPHOLLC_01617;inference=ab initio prediction:Prodigal:002006;locus_tag=DDPHOLLC_01617;product=hypothetical protein
FNHS01000001.1	Prodigal:002006	CDS	515960	516556	.	-	0	ID=DDPHOLLC_01618;inference=ab initio prediction:Prodigal:002006;locus_tag=DDPHOLLC_01618;product=hypothetical protein
FNHS01000001.1	Prodigal:002006	CDS	516784	517140	.	+	0	ID=DDPHOLLC_01619;inference=ab initio prediction:Prodigal:002006;locus_tag=DDPHOLLC_01619;product=hypothetical protein
FNHS01000001.1	Prodigal:002006	CDS	517283	517936	.	-	0	ID=DDPHOLLC_01620;inference=ab initio prediction:Prodigal:002006;locus_tag=DDPHOLLC_01620;product=hypothetical protein
FNHS01000001.1	Prodigal:002006	CDS	518010	518894	.	-	0	ID=DDPHOLLC_01621;inference=ab initio prediction:Prodigal:002006;locus_tag=DDPHOLLC_01621;product=hypothetical protein
FNHS01000001.1	Prodigal:002006	CDS	519109	519375	.	+	0	ID=DDPHOLLC_01622;inference=ab initio prediction:Prodigal:002006;locus_tag=DDPHOLLC_01622;product=hypothetical protein
FNHS01000001.1	Prodigal:002006	CDS	519375	520064	.	+	0	ID=DDPHOLLC_01623;inference=ab initio prediction:Prodigal:002006;locus_tag=DDPHOLLC_01623;product=hypothetical protein
FNHS01000001.1	Prodigal:002006	CDS	520061	520306	.	+	0	ID=DDPHOLLC_01624;inference=ab initio prediction:Prodigal:002006;locus_tag=DDPHOLLC_01624;product=hypothetical protein
FNHS01000001.1	Prodigal:002006	CDS	520303	521184	.	+	0	ID=DDPHOLLC_01625;inference=ab initio prediction:Prodigal:002006;locus_tag=DDPHOLLC_01625;product=hypothetical protein
FNHS01000001.1	Prodigal:002006	CDS	521148	522053	.	-	0	ID=DDPHOLLC_01626;inference=ab initio prediction:Prodigal:002006,similar to AA sequence:ISfinder:ISMex33;locus_tag=DDPHOLLC_01626;product=IS3 family transposase ISMex33
FNHS01000001.1	Prodigal:002006	CDS	522050	522376	.	-	0	ID=DDPHOLLC_01627;inference=ab initio prediction:Prodigal:002006,similar to AA sequence:ISfinder:ISMex33;locus_tag=DDPHOLLC_01627;product=IS3 family transposase ISMex33
FNHS01000001.1	Prodigal:002006	CDS	522702	523202	.	+	0	ID=DDPHOLLC_01628;inference=ab initio prediction:Prodigal:002006;locus_tag=DDPHOLLC_01628;product=hypothetical protein
FNHS01000001.1	Prodigal:002006	CDS	523330	523785	.	+	0	ID=DDPHOLLC_01629;inference=ab initio prediction:Prodigal:002006;locus_tag=DDPHOLLC_01629;product=hypothetical protein
FNHS01000001.1	Prodigal:002006	CDS	523847	524131	.	-	0	ID=DDPHOLLC_01630;inference=ab initio prediction:Prodigal:002006;locus_tag=DDPHOLLC_01630;product=hypothetical protein
FNHS01000001.1	Prodigal:002006	CDS	524118	524678	.	-	0	ID=DDPHOLLC_01631;inference=ab initio prediction:Prodigal:002006;locus_tag=DDPHOLLC_01631;product=hypothetical protein
FNHS01000001.1	Prodigal:002006	CDS	525314	525514	.	+	0	ID=DDPHOLLC_01632;inference=ab initio prediction:Prodigal:002006;locus_tag=DDPHOLLC_01632;product=hypothetical protein
FNHS01000001.1	Prodigal:002006	CDS	525511	527079	.	-	0	ID=DDPHOLLC_01633;inference=ab initio prediction:Prodigal:002006;locus_tag=DDPHOLLC_01633;product=hypothetical protein
FNHS01000001.1	Prodigal:002006	CDS	527347	527634	.	+	0	ID=DDPHOLLC_01634;inference=ab initio prediction:Prodigal:002006;locus_tag=DDPHOLLC_01634;product=hypothetical protein
FNHS01000001.1	Prodigal:002006	CDS	527974	530292	.	+	0	ID=DDPHOLLC_01635;Name=ydeP_2;db_xref=COG:COG0243;gene=ydeP_2;inference=ab initio prediction:Prodigal:002006,similar to AA sequence:UniProtKB:P77561;locus_tag=DDPHOLLC_01635;product=Protein YdeP
FNHS01000001.1	Prodigal:002006	CDS	530355	531716	.	+	0	ID=DDPHOLLC_01636;inference=ab initio prediction:Prodigal:002006;locus_tag=DDPHOLLC_01636;product=hypothetical protein
FNHS01000001.1	Prodigal:002006	CDS	531736	532206	.	-	0	ID=DDPHOLLC_01637;Name=ohrR_1;gene=ohrR_1;inference=ab initio prediction:Prodigal:002006,similar to AA sequence:UniProtKB:O34777;locus_tag=DDPHOLLC_01637;product=Organic hydroperoxide resistance transcriptional regulator
FNHS01000001.1	Prodigal:002006	CDS	532338	533783	.	-	0	ID=DDPHOLLC_01638;eC_number=2.9.1.1;Name=selA;db_xref=COG:COG1921;gene=selA;inference=ab initio prediction:Prodigal:002006,similar to AA sequence:UniProtKB:P0A821;locus_tag=DDPHOLLC_01638;product=L-seryl-tRNA(Sec) selenium transferase
FNHS01000001.1	Prodigal:002006	CDS	533983	535413	.	+	0	ID=DDPHOLLC_01639;Name=algA;db_xref=COG:COG0662;gene=algA;inference=ab initio prediction:Prodigal:002006,similar to AA sequence:UniProtKB:P07874;locus_tag=DDPHOLLC_01639;product=Alginate biosynthesis protein AlgA
FNHS01000001.1	Prodigal:002006	CDS	535961	536545	.	+	0	ID=DDPHOLLC_01640;Name=mdtC_1;gene=mdtC_1;inference=ab initio prediction:Prodigal:002006,protein motif:HAMAP:MF_01424;locus_tag=DDPHOLLC_01640;product=Multidrug resistance protein MdtC
FNHS01000001.1	Prodigal:002006	CDS	536619	537161	.	+	0	ID=DDPHOLLC_01641;db_xref=COG:COG1309;inference=ab initio prediction:Prodigal:002006,similar to AA sequence:UniProtKB:P9WME1;locus_tag=DDPHOLLC_01641;product=putative HTH-type transcriptional regulator
FNHS01000001.1	Prodigal:002006	CDS	537360	538148	.	-	0	ID=DDPHOLLC_01642;eC_number=1.3.1.87;Name=hcaB_3;gene=hcaB_3;inference=ab initio prediction:Prodigal:002006,protein motif:HAMAP:MF_01647;locus_tag=DDPHOLLC_01642;product=3-phenylpropionate-dihydrodiol/cinnamic acid-dihydrodiol dehydrogenase
FNHS01000001.1	Prodigal:002006	CDS	538589	539599	.	+	0	ID=DDPHOLLC_01643;eC_number=1.3.1.87;Name=hcaB_4;gene=hcaB_4;inference=ab initio prediction:Prodigal:002006,protein motif:HAMAP:MF_01647;locus_tag=DDPHOLLC_01643;product=3-phenylpropionate-dihydrodiol/cinnamic acid-dihydrodiol dehydrogenase
FNHS01000001.1	Prodigal:002006	CDS	539600	540508	.	+	0	ID=DDPHOLLC_01644;db_xref=COG:COG0596;inference=ab initio prediction:Prodigal:002006,similar to AA sequence:UniProtKB:P9WNH3;locus_tag=DDPHOLLC_01644;product=putative protein
FNHS01000001.1	Prodigal:002006	CDS	540530	540823	.	-	0	ID=DDPHOLLC_01645;inference=ab initio prediction:Prodigal:002006;locus_tag=DDPHOLLC_01645;product=hypothetical protein
FNHS01000001.1	Prodigal:002006	CDS	540874	541302	.	-	0	ID=DDPHOLLC_01646;inference=ab initio prediction:Prodigal:002006;locus_tag=DDPHOLLC_01646;product=hypothetical protein
FNHS01000002.1	Prodigal:002006	CDS	22	684	.	+	0	ID=DDPHOLLC_01647;eC_number=3.6.4.12;Name=ruvB;db_xref=COG:COG2255;gene=ruvB;inference=ab initio prediction:Prodigal:002006,similar to AA sequence:UniProtKB:Q51426;locus_tag=DDPHOLLC_01647;product=Holliday junction ATP-dependent DNA helicase RuvB
FNHS01000002.1	Prodigal:002006	CDS	1080	1805	.	+	0	ID=DDPHOLLC_01648;inference=ab initio prediction:Prodigal:002006;locus_tag=DDPHOLLC_01648;product=hypothetical protein
FNHS01000002.1	Prodigal:002006	CDS	1900	2343	.	+	0	ID=DDPHOLLC_01649;eC_number=3.1.2.28;inference=ab initio prediction:Prodigal:002006,protein motif:HAMAP:MF_02101;locus_tag=DDPHOLLC_01649;product=1%2C4-dihydroxy-2-naphthoyl-CoA hydrolase
FNHS01000002.1	Prodigal:002006	CDS	2347	3135	.	-	0	ID=DDPHOLLC_01650;eC_number=4.1.3.39;Name=bphF;gene=bphF;inference=ab initio prediction:Prodigal:002006,similar to AA sequence:UniProtKB:O05151;locus_tag=DDPHOLLC_01650;product=4-hydroxy-2-oxovalerate aldolase
FNHS01000002.1	Prodigal:002006	CDS	3443	4159	.	+	0	ID=DDPHOLLC_01651;Name=tolQ_1;db_xref=COG:COG0811;gene=tolQ_1;inference=ab initio prediction:Prodigal:002006,similar to AA sequence:UniProtKB:P0ABU9;locus_tag=DDPHOLLC_01651;product=Tol-Pal system protein TolQ
FNHS01000002.1	Prodigal:002006	CDS	4185	4631	.	+	0	ID=DDPHOLLC_01652;Name=exbD_1;db_xref=COG:COG0848;gene=exbD_1;inference=ab initio prediction:Prodigal:002006,similar to AA sequence:UniProtKB:P0ABV2;locus_tag=DDPHOLLC_01652;product=Biopolymer transport protein ExbD
FNHS01000002.1	Prodigal:002006	CDS	4642	6018	.	+	0	ID=DDPHOLLC_01653;inference=ab initio prediction:Prodigal:002006;locus_tag=DDPHOLLC_01653;product=hypothetical protein
FNHS01000002.1	Prodigal:002006	CDS	6087	7424	.	+	0	ID=DDPHOLLC_01654;Name=tolB;db_xref=COG:COG0823;gene=tolB;inference=ab initio prediction:Prodigal:002006,similar to AA sequence:UniProtKB:Q83F59;locus_tag=DDPHOLLC_01654;product=Tol-Pal system protein TolB
FNHS01000002.1	Prodigal:002006	CDS	7568	8800	.	-	0	ID=DDPHOLLC_01655;Name=entS;gene=entS;inference=ab initio prediction:Prodigal:002006,protein motif:HAMAP:MF_01436;locus_tag=DDPHOLLC_01655;product=Enterobactin exporter EntS
FNHS01000002.1	Prodigal:002006	CDS	8882	11404	.	-	0	ID=DDPHOLLC_01656;eC_number=2.7.-.-;Name=sasA_6;gene=sasA_6;inference=ab initio prediction:Prodigal:002006,protein motif:HAMAP:MF_01837;locus_tag=DDPHOLLC_01656;product=Adaptive-response sensory-kinase SasA
FNHS01000002.1	Prodigal:002006	CDS	11811	13211	.	-	0	ID=DDPHOLLC_01657;eC_number=3.3.1.1;Name=ahcY;gene=ahcY;inference=ab initio prediction:Prodigal:002006,similar to AA sequence:UniProtKB:A0A087WNH6;locus_tag=DDPHOLLC_01657;product=Adenosylhomocysteinase
FNHS01000002.1	Prodigal:002006	CDS	13364	13768	.	-	0	ID=DDPHOLLC_01658;inference=ab initio prediction:Prodigal:002006;locus_tag=DDPHOLLC_01658;product=hypothetical protein
FNHS01000002.1	Prodigal:002006	CDS	13938	15869	.	-	0	ID=DDPHOLLC_01659;Name=kup_3;gene=kup_3;inference=ab initio prediction:Prodigal:002006,protein motif:HAMAP:MF_01522;locus_tag=DDPHOLLC_01659;product=Low affinity potassium transport system protein kup
FNHS01000002.1	Prodigal:002006	CDS	16213	16884	.	-	0	ID=DDPHOLLC_01660;eC_number=6.3.3.3;Name=bioD;gene=bioD;inference=ab initio prediction:Prodigal:002006,protein motif:HAMAP:MF_00336;locus_tag=DDPHOLLC_01660;product=ATP-dependent dethiobiotin synthetase BioD
FNHS01000002.1	Prodigal:002006	CDS	16892	19783	.	-	0	ID=DDPHOLLC_01661;Name=secA;db_xref=COG:COG0653;gene=secA;inference=ab initio prediction:Prodigal:002006,similar to AA sequence:UniProtKB:P52966;locus_tag=DDPHOLLC_01661;product=Protein translocase subunit SecA
FNHS01000002.1	Prodigal:002006	CDS	20046	20963	.	+	0	ID=DDPHOLLC_01662;eC_number=5.2.1.8;db_xref=COG:COG0760;inference=ab initio prediction:Prodigal:002006,similar to AA sequence:UniProtKB:P56112;locus_tag=DDPHOLLC_01662;product=Putative peptidyl-prolyl cis-trans isomerase
FNHS01000002.1	Prodigal:002006	CDS	20990	21295	.	-	0	ID=DDPHOLLC_01663;inference=ab initio prediction:Prodigal:002006;locus_tag=DDPHOLLC_01663;product=hypothetical protein
FNHS01000002.1	Prodigal:002006	CDS	21292	21549	.	-	0	ID=DDPHOLLC_01664;inference=ab initio prediction:Prodigal:002006;locus_tag=DDPHOLLC_01664;product=hypothetical protein
FNHS01000002.1	Prodigal:002006	CDS	21652	21810	.	-	0	ID=DDPHOLLC_01665;inference=ab initio prediction:Prodigal:002006;locus_tag=DDPHOLLC_01665;product=hypothetical protein
FNHS01000002.1	Prodigal:002006	CDS	21900	22985	.	-	0	ID=DDPHOLLC_01666;eC_number=4.99.1.1;Name=hemH;db_xref=COG:COG0276;gene=hemH;inference=ab initio prediction:Prodigal:002006,similar to AA sequence:UniProtKB:P23871;locus_tag=DDPHOLLC_01666;product=Ferrochelatase
FNHS01000002.1	Prodigal:002006	CDS	23231	23920	.	+	0	ID=DDPHOLLC_01667;eC_number=3.2.2.27;Name=ung;db_xref=COG:COG0692;gene=ung;inference=ab initio prediction:Prodigal:002006,similar to AA sequence:UniProtKB:Q83CW4;locus_tag=DDPHOLLC_01667;product=Uracil-DNA glycosylase
FNHS01000002.1	Prodigal:002006	CDS	23936	24349	.	-	0	ID=DDPHOLLC_01668;inference=ab initio prediction:Prodigal:002006;locus_tag=DDPHOLLC_01668;product=hypothetical protein
FNHS01000002.1	Prodigal:002006	CDS	24623	25066	.	+	0	ID=DDPHOLLC_01669;inference=ab initio prediction:Prodigal:002006;locus_tag=DDPHOLLC_01669;product=hypothetical protein
FNHS01000002.1	Prodigal:002006	CDS	25086	25646	.	-	0	ID=DDPHOLLC_01670;Name=dsbB_1;gene=dsbB_1;inference=ab initio prediction:Prodigal:002006,protein motif:HAMAP:MF_00286;locus_tag=DDPHOLLC_01670;product=Disulfide bond formation protein B
FNHS01000002.1	Prodigal:002006	CDS	25661	25816	.	-	0	ID=DDPHOLLC_01671;inference=ab initio prediction:Prodigal:002006;locus_tag=DDPHOLLC_01671;product=hypothetical protein
FNHS01000002.1	Prodigal:002006	CDS	25997	26815	.	+	0	ID=DDPHOLLC_01672;eC_number=4.2.1.17;Name=dpgD;gene=dpgD;inference=ab initio prediction:Prodigal:002006,similar to AA sequence:UniProtKB:G4V4T7;locus_tag=DDPHOLLC_01672;product=Enoyl-CoA-hydratase
FNHS01000002.1	Prodigal:002006	CDS	26944	27246	.	+	0	ID=DDPHOLLC_01673;inference=ab initio prediction:Prodigal:002006;locus_tag=DDPHOLLC_01673;product=hypothetical protein
FNHS01000002.1	Prodigal:002006	CDS	27312	28748	.	+	0	ID=DDPHOLLC_01674;eC_number=2.7.8.-;Name=clsA;db_xref=COG:COG1502;gene=clsA;inference=ab initio prediction:Prodigal:002006,similar to AA sequence:UniProtKB:P71040;locus_tag=DDPHOLLC_01674;product=Major cardiolipin synthase ClsA
FNHS01000002.1	Prodigal:002006	CDS	28666	29469	.	-	0	ID=DDPHOLLC_01675;inference=ab initio prediction:Prodigal:002006;locus_tag=DDPHOLLC_01675;product=hypothetical protein
FNHS01000002.1	Prodigal:002006	CDS	29657	30895	.	+	0	ID=DDPHOLLC_01676;eC_number=3.1.4.53;Name=cpdA_4;gene=cpdA_4;inference=ab initio prediction:Prodigal:002006,protein motif:HAMAP:MF_00905;locus_tag=DDPHOLLC_01676;product=3'%2C5'-cyclic adenosine monophosphate phosphodiesterase CpdA
FNHS01000002.1	Prodigal:002006	CDS	30913	34389	.	+	0	ID=DDPHOLLC_01677;inference=ab initio prediction:Prodigal:002006;locus_tag=DDPHOLLC_01677;product=hypothetical protein
FNHS01000002.1	Prodigal:002006	CDS	34719	36209	.	-	0	ID=DDPHOLLC_01678;eC_number=3.4.17.19;db_xref=COG:COG2317;inference=ab initio prediction:Prodigal:002006,similar to AA sequence:UniProtKB:Q5SLM3;locus_tag=DDPHOLLC_01678;product=Thermostable carboxypeptidase 1
FNHS01000002.1	Prodigal:002006	CDS	36251	38053	.	-	0	ID=DDPHOLLC_01679;Name=uup;db_xref=COG:COG0488;gene=uup;inference=ab initio prediction:Prodigal:002006,similar to AA sequence:UniProtKB:P43672;locus_tag=DDPHOLLC_01679;product=ABC transporter ATP-binding protein uup
FNHS01000002.1	Prodigal:002006	CDS	38267	38500	.	-	0	ID=DDPHOLLC_01680;inference=ab initio prediction:Prodigal:002006;locus_tag=DDPHOLLC_01680;product=hypothetical protein
FNHS01000002.1	Prodigal:002006	CDS	38592	38906	.	-	0	ID=DDPHOLLC_01681;inference=ab initio prediction:Prodigal:002006;locus_tag=DDPHOLLC_01681;product=hypothetical protein
FNHS01000002.1	Prodigal:002006	CDS	39020	39370	.	-	0	ID=DDPHOLLC_01682;eC_number=4.2.2.-;Name=rlpA_2;gene=rlpA_2;inference=ab initio prediction:Prodigal:002006,protein motif:HAMAP:MF_02071;locus_tag=DDPHOLLC_01682;product=Endolytic peptidoglycan transglycosylase RlpA
FNHS01000002.1	Prodigal:002006	CDS	40096	41202	.	+	0	ID=DDPHOLLC_01683;inference=ab initio prediction:Prodigal:002006;locus_tag=DDPHOLLC_01683;product=hypothetical protein
FNHS01000002.1	Prodigal:002006	CDS	41309	42703	.	-	0	ID=DDPHOLLC_01684;eC_number=4.2.99.18;Name=nth_3;gene=nth_3;inference=ab initio prediction:Prodigal:002006,protein motif:HAMAP:MF_00942;locus_tag=DDPHOLLC_01684;product=Endonuclease III
FNHS01000002.1	Prodigal:002006	CDS	42786	43268	.	+	0	ID=DDPHOLLC_01685;inference=ab initio prediction:Prodigal:002006;locus_tag=DDPHOLLC_01685;product=hypothetical protein
FNHS01000002.1	Prodigal:002006	CDS	43359	44003	.	+	0	ID=DDPHOLLC_01686;inference=ab initio prediction:Prodigal:002006;locus_tag=DDPHOLLC_01686;product=hypothetical protein
FNHS01000002.1	Prodigal:002006	CDS	44193	44567	.	+	0	ID=DDPHOLLC_01687;inference=ab initio prediction:Prodigal:002006;locus_tag=DDPHOLLC_01687;product=hypothetical protein
FNHS01000002.1	Prodigal:002006	CDS	44640	45395	.	+	0	ID=DDPHOLLC_01688;Name=atpB_1;db_xref=COG:COG0356;gene=atpB_1;inference=ab initio prediction:Prodigal:002006,similar to AA sequence:UniProtKB:O05330;locus_tag=DDPHOLLC_01688;product=ATP synthase subunit a
FNHS01000002.1	Prodigal:002006	CDS	45463	45690	.	+	0	ID=DDPHOLLC_01689;Name=atpE;gene=atpE;inference=ab initio prediction:Prodigal:002006,similar to AA sequence:UniProtKB:O05331;locus_tag=DDPHOLLC_01689;product=ATP synthase subunit c
FNHS01000002.1	Prodigal:002006	CDS	45809	46387	.	+	0	ID=DDPHOLLC_01690;Name=atpG_1;gene=atpG_1;inference=ab initio prediction:Prodigal:002006,similar to AA sequence:UniProtKB:O05332;locus_tag=DDPHOLLC_01690;product=ATP synthase subunit b'
FNHS01000002.1	Prodigal:002006	CDS	46402	46890	.	+	0	ID=DDPHOLLC_01691;Name=atpF;db_xref=COG:COG0711;gene=atpF;inference=ab initio prediction:Prodigal:002006,similar to AA sequence:UniProtKB:O05333;locus_tag=DDPHOLLC_01691;product=ATP synthase subunit b
FNHS01000002.1	Prodigal:002006	CDS	47119	48399	.	+	0	ID=DDPHOLLC_01692;eC_number=1.6.99.3;Name=ndh_2;db_xref=COG:COG1252;gene=ndh_2;inference=ab initio prediction:Prodigal:002006,similar to AA sequence:UniProtKB:P00393;locus_tag=DDPHOLLC_01692;product=NADH dehydrogenase
FNHS01000002.1	Prodigal:002006	CDS	48410	49279	.	-	0	ID=DDPHOLLC_01693;Name=yfdC;db_xref=COG:COG2116;gene=yfdC;inference=ab initio prediction:Prodigal:002006,similar to AA sequence:UniProtKB:P37327;locus_tag=DDPHOLLC_01693;product=Inner membrane protein YfdC
FNHS01000002.1	Prodigal:002006	CDS	49330	50070	.	-	0	ID=DDPHOLLC_01694;Name=cinA;gene=cinA;inference=ab initio prediction:Prodigal:002006,protein motif:HAMAP:MF_00226_A;locus_tag=DDPHOLLC_01694;product=Putative competence-damage inducible protein
FNHS01000002.1	Prodigal:002006	CDS	50148	50858	.	+	0	ID=DDPHOLLC_01695;Name=sfsA;db_xref=COG:COG1489;gene=sfsA;inference=ab initio prediction:Prodigal:002006,similar to AA sequence:UniProtKB:P0A823;locus_tag=DDPHOLLC_01695;product=Sugar fermentation stimulation protein A
FNHS01000002.1	Prodigal:002006	CDS	50845	51792	.	-	0	ID=DDPHOLLC_01696;inference=ab initio prediction:Prodigal:002006;locus_tag=DDPHOLLC_01696;product=hypothetical protein
FNHS01000002.1	Prodigal:002006	CDS	51805	52569	.	+	0	ID=DDPHOLLC_01697;eC_number=4.2.99.20;Name=menH_1;gene=menH_1;inference=ab initio prediction:Prodigal:002006,protein motif:HAMAP:MF_01660;locus_tag=DDPHOLLC_01697;product=2-succinyl-6-hydroxy-2%2C4-cyclohexadiene-1-carboxylate synthase
FNHS01000002.1	Prodigal:002006	CDS	52574	53353	.	-	0	ID=DDPHOLLC_01698;Name=yadH;db_xref=COG:COG0842;gene=yadH;inference=ab initio prediction:Prodigal:002006,similar to AA sequence:UniProtKB:P0AFN6;locus_tag=DDPHOLLC_01698;product=Inner membrane transport permease YadH
FNHS01000002.1	Prodigal:002006	CDS	53350	54282	.	-	0	ID=DDPHOLLC_01699;Name=yadG;db_xref=COG:COG1131;gene=yadG;inference=ab initio prediction:Prodigal:002006,similar to AA sequence:UniProtKB:P36879;locus_tag=DDPHOLLC_01699;product=putative ABC transporter ATP-binding protein YadG
FNHS01000002.1	Prodigal:002006	CDS	54431	54658	.	-	0	ID=DDPHOLLC_01700;inference=ab initio prediction:Prodigal:002006;locus_tag=DDPHOLLC_01700;product=hypothetical protein
FNHS01000002.1	Prodigal:002006	CDS	54773	54910	.	-	0	ID=DDPHOLLC_01701;inference=ab initio prediction:Prodigal:002006;locus_tag=DDPHOLLC_01701;product=hypothetical protein
FNHS01000002.1	Prodigal:002006	CDS	54907	55218	.	-	0	ID=DDPHOLLC_01702;inference=ab initio prediction:Prodigal:002006;locus_tag=DDPHOLLC_01702;product=hypothetical protein
FNHS01000002.1	Prodigal:002006	CDS	55457	55546	.	+	0	ID=DDPHOLLC_01703;inference=ab initio prediction:Prodigal:002006;locus_tag=DDPHOLLC_01703;product=hypothetical protein
FNHS01000002.1	Prodigal:002006	CDS	55533	55871	.	-	0	ID=DDPHOLLC_01704;inference=ab initio prediction:Prodigal:002006;locus_tag=DDPHOLLC_01704;product=hypothetical protein
FNHS01000002.1	Prodigal:002006	CDS	56115	56498	.	-	0	ID=DDPHOLLC_01705;inference=ab initio prediction:Prodigal:002006;locus_tag=DDPHOLLC_01705;product=hypothetical protein
FNHS01000002.1	Prodigal:002006	CDS	56551	57795	.	-	0	ID=DDPHOLLC_01706;eC_number=2.8.1.7;Name=sufS_1;db_xref=COG:COG0520;gene=sufS_1;inference=ab initio prediction:Prodigal:002006,similar to AA sequence:UniProtKB:Q9EXP2;locus_tag=DDPHOLLC_01706;product=Cysteine desulfurase
FNHS01000002.1	Prodigal:002006	CDS	58004	59326	.	-	0	ID=DDPHOLLC_01707;Name=sufD;db_xref=COG:COG0719;gene=sufD;inference=ab initio prediction:Prodigal:002006,similar to AA sequence:UniProtKB:P77689;locus_tag=DDPHOLLC_01707;product=FeS cluster assembly protein SufD
FNHS01000002.1	Prodigal:002006	CDS	59330	60082	.	-	0	ID=DDPHOLLC_01708;Name=sufC;db_xref=COG:COG0396;gene=sufC;inference=ab initio prediction:Prodigal:002006,similar to AA sequence:UniProtKB:P77499;locus_tag=DDPHOLLC_01708;product=putative ATP-dependent transporter SufC
FNHS01000002.1	Prodigal:002006	CDS	60307	61776	.	-	0	ID=DDPHOLLC_01709;Name=sufB;db_xref=COG:COG0719;gene=sufB;inference=ab initio prediction:Prodigal:002006,similar to AA sequence:UniProtKB:P77522;locus_tag=DDPHOLLC_01709;product=FeS cluster assembly protein SufB
FNHS01000002.1	Prodigal:002006	CDS	61846	63015	.	-	0	ID=DDPHOLLC_01710;eC_number=2.8.1.7;Name=nifS;db_xref=COG:COG1104;gene=nifS;inference=ab initio prediction:Prodigal:002006,similar to AA sequence:UniProtKB:P05341;locus_tag=DDPHOLLC_01710;product=Cysteine desulfurase NifS
FNHS01000002.1	Prodigal:002006	CDS	63288	63944	.	+	0	ID=DDPHOLLC_01711;inference=ab initio prediction:Prodigal:002006;locus_tag=DDPHOLLC_01711;product=hypothetical protein
FNHS01000002.1	Prodigal:002006	CDS	64033	64419	.	+	0	ID=DDPHOLLC_01712;Name=cckA_1;gene=cckA_1;inference=ab initio prediction:Prodigal:002006,similar to AA sequence:UniProtKB:P0DOA0;locus_tag=DDPHOLLC_01712;product=Sensor kinase CckA
FNHS01000002.1	Prodigal:002006	CDS	64595	65530	.	-	0	ID=DDPHOLLC_01713;inference=ab initio prediction:Prodigal:002006,similar to AA sequence:UniProtKB:P9WLW7;locus_tag=DDPHOLLC_01713;product=putative protein
FNHS01000002.1	Prodigal:002006	CDS	65616	66785	.	-	0	ID=DDPHOLLC_01714;eC_number=2.3.1.16;Name=fadA_1;gene=fadA_1;inference=ab initio prediction:Prodigal:002006,protein motif:HAMAP:MF_01620;locus_tag=DDPHOLLC_01714;product=3-ketoacyl-CoA thiolase
FNHS01000002.1	Prodigal:002006	CDS	66850	68568	.	-	0	ID=DDPHOLLC_01715;eC_number=4.2.1.162;inference=ab initio prediction:Prodigal:002006,similar to AA sequence:UniProtKB:P0DOV7;locus_tag=DDPHOLLC_01715;product=6-deoxy-6-sulfo-D-gluconate dehydratase
FNHS01000002.1	Prodigal:002006	CDS	68690	69259	.	-	0	ID=DDPHOLLC_01716;eC_number=3.6.1.-;Name=nudK_2;gene=nudK_2;inference=ab initio prediction:Prodigal:002006,similar to AA sequence:UniProtKB:P37128;locus_tag=DDPHOLLC_01716;product=GDP-mannose pyrophosphatase NudK
FNHS01000002.1	Prodigal:002006	CDS	69405	69896	.	+	0	ID=DDPHOLLC_01717;inference=ab initio prediction:Prodigal:002006;locus_tag=DDPHOLLC_01717;product=hypothetical protein
FNHS01000002.1	Prodigal:002006	CDS	69893	70144	.	+	0	ID=DDPHOLLC_01718;inference=ab initio prediction:Prodigal:002006;locus_tag=DDPHOLLC_01718;product=hypothetical protein
FNHS01000002.1	Prodigal:002006	CDS	70141	70425	.	+	0	ID=DDPHOLLC_01719;inference=ab initio prediction:Prodigal:002006;locus_tag=DDPHOLLC_01719;product=hypothetical protein
FNHS01000002.1	Prodigal:002006	CDS	70436	70687	.	+	0	ID=DDPHOLLC_01720;inference=ab initio prediction:Prodigal:002006;locus_tag=DDPHOLLC_01720;product=hypothetical protein
FNHS01000002.1	Prodigal:002006	CDS	70684	71460	.	+	0	ID=DDPHOLLC_01721;inference=ab initio prediction:Prodigal:002006;locus_tag=DDPHOLLC_01721;product=hypothetical protein
FNHS01000002.1	Prodigal:002006	CDS	71457	71864	.	+	0	ID=DDPHOLLC_01722;Name=mrpC;db_xref=COG:COG1006;gene=mrpC;inference=ab initio prediction:Prodigal:002006,similar to AA sequence:UniProtKB:Q9RGZ3;locus_tag=DDPHOLLC_01722;product=Na(+)/H(+) antiporter subunit C
FNHS01000002.1	Prodigal:002006	CDS	71861	73615	.	+	0	ID=DDPHOLLC_01723;Name=mrpD;db_xref=COG:COG0651;gene=mrpD;inference=ab initio prediction:Prodigal:002006,similar to AA sequence:UniProtKB:Q9RGZ2;locus_tag=DDPHOLLC_01723;product=Na(+)/H(+) antiporter subunit D
FNHS01000002.1	Prodigal:002006	CDS	73791	74288	.	+	0	ID=DDPHOLLC_01724;inference=ab initio prediction:Prodigal:002006;locus_tag=DDPHOLLC_01724;product=hypothetical protein
FNHS01000002.1	Prodigal:002006	CDS	74328	75275	.	+	0	ID=DDPHOLLC_01725;inference=ab initio prediction:Prodigal:002006;locus_tag=DDPHOLLC_01725;product=hypothetical protein
FNHS01000002.1	Aragorn:001002	tRNA	77273	77348	.	-	.	ID=DDPHOLLC_01726;inference=COORDINATES:profile:Aragorn:001002;locus_tag=DDPHOLLC_01726;product=tRNA-Thr(cgt)
FNHS01000002.1	Prodigal:002006	CDS	77459	78604	.	-	0	ID=DDPHOLLC_01727;eC_number=4.2.3.4;Name=aroB;db_xref=COG:COG0337;gene=aroB;inference=ab initio prediction:Prodigal:002006,similar to AA sequence:UniProtKB:Q9KNV2;locus_tag=DDPHOLLC_01727;product=3-dehydroquinate synthase
FNHS01000002.1	Prodigal:002006	CDS	78624	79235	.	-	0	ID=DDPHOLLC_01728;eC_number=2.7.1.71;Name=aroK_1;db_xref=COG:COG0703;gene=aroK_1;inference=ab initio prediction:Prodigal:002006,similar to AA sequence:UniProtKB:P0A6D7;locus_tag=DDPHOLLC_01728;product=Shikimate kinase 1
FNHS01000002.1	Prodigal:002006	CDS	79492	79644	.	+	0	ID=DDPHOLLC_01729;inference=ab initio prediction:Prodigal:002006;locus_tag=DDPHOLLC_01729;product=hypothetical protein
FNHS01000002.1	Prodigal:002006	CDS	79641	80582	.	+	0	ID=DDPHOLLC_01730;Name=xerD_1;gene=xerD_1;inference=ab initio prediction:Prodigal:002006,similar to AA sequence:UniProtKB:Q2YR40;locus_tag=DDPHOLLC_01730;product=Tyrosine recombinase XerD
FNHS01000002.1	Prodigal:002006	CDS	80714	81232	.	+	0	ID=DDPHOLLC_01731;inference=ab initio prediction:Prodigal:002006;locus_tag=DDPHOLLC_01731;product=hypothetical protein
FNHS01000002.1	Prodigal:002006	CDS	81299	81664	.	-	0	ID=DDPHOLLC_01732;db_xref=COG:COG3474;inference=ab initio prediction:Prodigal:002006,similar to AA sequence:UniProtKB:P00082;locus_tag=DDPHOLLC_01732;product=Cytochrome c2
FNHS01000002.1	Prodigal:002006	CDS	81900	82172	.	+	0	ID=DDPHOLLC_01733;inference=ab initio prediction:Prodigal:002006;locus_tag=DDPHOLLC_01733;product=hypothetical protein
FNHS01000002.1	Prodigal:002006	CDS	82341	82604	.	+	0	ID=DDPHOLLC_01734;inference=ab initio prediction:Prodigal:002006;locus_tag=DDPHOLLC_01734;product=hypothetical protein
FNHS01000002.1	Prodigal:002006	CDS	82691	82948	.	+	0	ID=DDPHOLLC_01735;inference=ab initio prediction:Prodigal:002006;locus_tag=DDPHOLLC_01735;product=hypothetical protein
FNHS01000002.1	Prodigal:002006	CDS	83014	83229	.	+	0	ID=DDPHOLLC_01736;inference=ab initio prediction:Prodigal:002006;locus_tag=DDPHOLLC_01736;product=hypothetical protein
FNHS01000002.1	Prodigal:002006	CDS	83229	84557	.	+	0	ID=DDPHOLLC_01737;Name=proP_1;gene=proP_1;inference=ab initio prediction:Prodigal:002006,similar to AA sequence:UniProtKB:P0C0L7;locus_tag=DDPHOLLC_01737;product=Proline/betaine transporter
FNHS01000002.1	Prodigal:002006	CDS	84731	86203	.	+	0	ID=DDPHOLLC_01738;Name=mdtD_1;gene=mdtD_1;inference=ab initio prediction:Prodigal:002006,protein motif:HAMAP:MF_01577;locus_tag=DDPHOLLC_01738;product=Putative multidrug resistance protein MdtD
FNHS01000002.1	Prodigal:002006	CDS	86251	86577	.	+	0	ID=DDPHOLLC_01739;inference=ab initio prediction:Prodigal:002006;locus_tag=DDPHOLLC_01739;product=hypothetical protein
FNHS01000002.1	Prodigal:002006	CDS	86916	88565	.	+	0	ID=DDPHOLLC_01740;eC_number=3.1.11.6;Name=xseA_1;db_xref=COG:COG1570;gene=xseA_1;inference=ab initio prediction:Prodigal:002006,similar to AA sequence:UniProtKB:P04994;locus_tag=DDPHOLLC_01740;product=Exodeoxyribonuclease 7 large subunit
FNHS01000002.1	Prodigal:002006	CDS	88569	89063	.	+	0	ID=DDPHOLLC_01741;inference=ab initio prediction:Prodigal:002006;locus_tag=DDPHOLLC_01741;product=hypothetical protein
FNHS01000002.1	Prodigal:002006	CDS	89030	89791	.	-	0	ID=DDPHOLLC_01742;inference=ab initio prediction:Prodigal:002006;locus_tag=DDPHOLLC_01742;product=hypothetical protein
FNHS01000002.1	Prodigal:002006	CDS	90089	91366	.	+	0	ID=DDPHOLLC_01743;eC_number=4.2.99.20;Name=menH_2;gene=menH_2;inference=ab initio prediction:Prodigal:002006,protein motif:HAMAP:MF_01660;locus_tag=DDPHOLLC_01743;product=2-succinyl-6-hydroxy-2%2C4-cyclohexadiene-1-carboxylate synthase
FNHS01000002.1	Prodigal:002006	CDS	91363	92910	.	+	0	ID=DDPHOLLC_01744;eC_number=1.1.1.400;Name=mpdB_2;gene=mpdB_2;inference=ab initio prediction:Prodigal:002006,similar to AA sequence:UniProtKB:Q3YAT3;locus_tag=DDPHOLLC_01744;product=2-methyl-1%2C2-propanediol dehydrogenase
FNHS01000002.1	Prodigal:002006	CDS	92918	93547	.	-	0	ID=DDPHOLLC_01745;inference=ab initio prediction:Prodigal:002006;locus_tag=DDPHOLLC_01745;product=hypothetical protein
FNHS01000002.1	Prodigal:002006	CDS	93631	94257	.	-	0	ID=DDPHOLLC_01746;Name=paiB;db_xref=COG:COG2808;gene=paiB;inference=ab initio prediction:Prodigal:002006,similar to AA sequence:UniProtKB:P21341;locus_tag=DDPHOLLC_01746;product=Protease synthase and sporulation protein PAI 2
FNHS01000002.1	Prodigal:002006	CDS	94359	95849	.	+	0	ID=DDPHOLLC_01747;Name=gabR;db_xref=COG:COG1167;gene=gabR;inference=ab initio prediction:Prodigal:002006,similar to AA sequence:UniProtKB:P94426;locus_tag=DDPHOLLC_01747;product=HTH-type transcriptional regulatory protein GabR
FNHS01000002.1	Prodigal:002006	CDS	95888	97132	.	-	0	ID=DDPHOLLC_01748;inference=ab initio prediction:Prodigal:002006;locus_tag=DDPHOLLC_01748;product=hypothetical protein
FNHS01000002.1	Prodigal:002006	CDS	97202	98245	.	-	0	ID=DDPHOLLC_01749;Name=oppD_1;db_xref=COG:COG0444;gene=oppD_1;inference=ab initio prediction:Prodigal:002006,similar to AA sequence:UniProtKB:P24136;locus_tag=DDPHOLLC_01749;product=Oligopeptide transport ATP-binding protein OppD
FNHS01000002.1	Prodigal:002006	CDS	98242	99297	.	-	0	ID=DDPHOLLC_01750;eC_number=7.6.2.8;Name=btuD_4;gene=btuD_4;inference=ab initio prediction:Prodigal:002006,protein motif:HAMAP:MF_01005;locus_tag=DDPHOLLC_01750;product=Vitamin B12 import ATP-binding protein BtuD
FNHS01000002.1	Prodigal:002006	CDS	99294	100229	.	-	0	ID=DDPHOLLC_01751;Name=gsiD_1;db_xref=COG:COG1173;gene=gsiD_1;inference=ab initio prediction:Prodigal:002006,similar to AA sequence:UniProtKB:P75799;locus_tag=DDPHOLLC_01751;product=Glutathione transport system permease protein GsiD
FNHS01000002.1	Prodigal:002006	CDS	100244	101197	.	-	0	ID=DDPHOLLC_01752;Name=gsiC_1;db_xref=COG:COG0601;gene=gsiC_1;inference=ab initio prediction:Prodigal:002006,similar to AA sequence:UniProtKB:P75798;locus_tag=DDPHOLLC_01752;product=Glutathione transport system permease protein GsiC
FNHS01000002.1	Prodigal:002006	CDS	101415	103037	.	-	0	ID=DDPHOLLC_01753;Name=hbpA;db_xref=COG:COG0747;gene=hbpA;inference=ab initio prediction:Prodigal:002006,similar to AA sequence:UniProtKB:P33950;locus_tag=DDPHOLLC_01753;product=Heme-binding protein A
FNHS01000002.1	Prodigal:002006	CDS	103127	103510	.	-	0	ID=DDPHOLLC_01754;inference=ab initio prediction:Prodigal:002006;locus_tag=DDPHOLLC_01754;product=hypothetical protein
FNHS01000002.1	Prodigal:002006	CDS	103510	104907	.	-	0	ID=DDPHOLLC_01755;eC_number=3.5.1.131;Name=atzE;gene=atzE;inference=ab initio prediction:Prodigal:002006,similar to AA sequence:UniProtKB:Q936X3;locus_tag=DDPHOLLC_01755;product=1-carboxybiuret hydrolase subunit AtzE
FNHS01000002.1	Prodigal:002006	CDS	104904	105098	.	-	0	ID=DDPHOLLC_01756;inference=ab initio prediction:Prodigal:002006;locus_tag=DDPHOLLC_01756;product=hypothetical protein
FNHS01000002.1	Prodigal:002006	CDS	105898	106278	.	+	0	ID=DDPHOLLC_01757;inference=ab initio prediction:Prodigal:002006;locus_tag=DDPHOLLC_01757;product=hypothetical protein
FNHS01000002.1	Prodigal:002006	CDS	106451	106732	.	+	0	ID=DDPHOLLC_01758;inference=ab initio prediction:Prodigal:002006;locus_tag=DDPHOLLC_01758;product=hypothetical protein
FNHS01000002.1	Prodigal:002006	CDS	106833	107117	.	+	0	ID=DDPHOLLC_01759;inference=ab initio prediction:Prodigal:002006;locus_tag=DDPHOLLC_01759;product=hypothetical protein
FNHS01000002.1	Prodigal:002006	CDS	107136	107342	.	-	0	ID=DDPHOLLC_01760;inference=ab initio prediction:Prodigal:002006;locus_tag=DDPHOLLC_01760;product=hypothetical protein
FNHS01000002.1	Prodigal:002006	CDS	107532	108197	.	-	0	ID=DDPHOLLC_01761;eC_number=3.1.3.-;db_xref=COG:COG0637;inference=ab initio prediction:Prodigal:002006,similar to AA sequence:UniProtKB:Q9X0Y1;locus_tag=DDPHOLLC_01761;product=Phosphorylated carbohydrates phosphatase
FNHS01000002.1	Prodigal:002006	CDS	108349	108759	.	-	0	ID=DDPHOLLC_01762;inference=ab initio prediction:Prodigal:002006;locus_tag=DDPHOLLC_01762;product=hypothetical protein
FNHS01000002.1	Prodigal:002006	CDS	109034	109546	.	-	0	ID=DDPHOLLC_01763;inference=ab initio prediction:Prodigal:002006;locus_tag=DDPHOLLC_01763;product=hypothetical protein
FNHS01000002.1	Prodigal:002006	CDS	109662	110228	.	+	0	ID=DDPHOLLC_01764;Name=nfuA;gene=nfuA;inference=ab initio prediction:Prodigal:002006,protein motif:HAMAP:MF_01637;locus_tag=DDPHOLLC_01764;product=Fe/S biogenesis protein NfuA
FNHS01000002.1	Prodigal:002006	CDS	110558	110656	.	-	0	ID=DDPHOLLC_01765;inference=ab initio prediction:Prodigal:002006;locus_tag=DDPHOLLC_01765;product=hypothetical protein
FNHS01000002.1	Prodigal:002006	CDS	110690	112381	.	+	0	ID=DDPHOLLC_01766;inference=ab initio prediction:Prodigal:002006;locus_tag=DDPHOLLC_01766;product=hypothetical protein
FNHS01000002.1	Prodigal:002006	CDS	112630	113307	.	+	0	ID=DDPHOLLC_01767;Name=tsaB;db_xref=COG:COG1214;gene=tsaB;inference=ab initio prediction:Prodigal:002006,similar to AA sequence:UniProtKB:Q7CQE0;locus_tag=DDPHOLLC_01767;product=tRNA threonylcarbamoyladenosine biosynthesis protein TsaB
FNHS01000002.1	Prodigal:002006	CDS	113304	113819	.	+	0	ID=DDPHOLLC_01768;eC_number=2.3.1.266;Name=rimI;db_xref=COG:COG0456;gene=rimI;inference=ab initio prediction:Prodigal:002006,similar to AA sequence:UniProtKB:P0A944;locus_tag=DDPHOLLC_01768;product=[Ribosomal protein S18]-alanine N-acetyltransferase
FNHS01000002.1	Prodigal:002006	CDS	113824	114684	.	+	0	ID=DDPHOLLC_01769;inference=ab initio prediction:Prodigal:002006;locus_tag=DDPHOLLC_01769;product=hypothetical protein
FNHS01000002.1	Prodigal:002006	CDS	114843	116579	.	+	0	ID=DDPHOLLC_01770;Name=glcA;db_xref=COG:COG1620;gene=glcA;inference=ab initio prediction:Prodigal:002006,similar to AA sequence:UniProtKB:Q46839;locus_tag=DDPHOLLC_01770;product=Glycolate permease GlcA
FNHS01000002.1	Prodigal:002006	CDS	116735	118072	.	+	0	ID=DDPHOLLC_01771;eC_number=2.8.4.3;Name=miaB_1;db_xref=COG:COG0621;gene=miaB_1;inference=ab initio prediction:Prodigal:002006,similar to AA sequence:UniProtKB:P0AEI1;locus_tag=DDPHOLLC_01771;product=tRNA-2-methylthio-N(6)-dimethylallyladenosine synthase
FNHS01000002.1	Prodigal:002006	CDS	118095	119198	.	+	0	ID=DDPHOLLC_01772;db_xref=COG:COG1702;inference=ab initio prediction:Prodigal:002006,similar to AA sequence:UniProtKB:P9WIA3;locus_tag=DDPHOLLC_01772;product=PhoH-like protein
FNHS01000002.1	Prodigal:002006	CDS	119201	119680	.	+	0	ID=DDPHOLLC_01773;eC_number=3.1.-.-;Name=ybeY;gene=ybeY;inference=ab initio prediction:Prodigal:002006,protein motif:HAMAP:MF_00009;locus_tag=DDPHOLLC_01773;product=Endoribonuclease YbeY
FNHS01000002.1	Prodigal:002006	CDS	119717	120853	.	+	0	ID=DDPHOLLC_01774;inference=ab initio prediction:Prodigal:002006;locus_tag=DDPHOLLC_01774;product=hypothetical protein
FNHS01000002.1	Prodigal:002006	CDS	120873	122534	.	+	0	ID=DDPHOLLC_01775;eC_number=2.3.1.269;Name=lnt;db_xref=COG:COG0815;gene=lnt;inference=ab initio prediction:Prodigal:002006,similar to AA sequence:UniProtKB:Q8FJY4;locus_tag=DDPHOLLC_01775;product=Apolipoprotein N-acyltransferase
FNHS01000002.1	Prodigal:002006	CDS	122531	123775	.	+	0	ID=DDPHOLLC_01776;Name=yycB;db_xref=COG:COG2807;gene=yycB;inference=ab initio prediction:Prodigal:002006,similar to AA sequence:UniProtKB:P37482;locus_tag=DDPHOLLC_01776;product=putative transporter YycB
FNHS01000002.1	Prodigal:002006	CDS	123727	124203	.	-	0	ID=DDPHOLLC_01777;inference=ab initio prediction:Prodigal:002006;locus_tag=DDPHOLLC_01777;product=hypothetical protein
FNHS01000002.1	Prodigal:002006	CDS	124572	125096	.	+	0	ID=DDPHOLLC_01778;inference=ab initio prediction:Prodigal:002006;locus_tag=DDPHOLLC_01778;product=hypothetical protein
FNHS01000002.1	Prodigal:002006	CDS	125211	126800	.	-	0	ID=DDPHOLLC_01779;eC_number=1.11.1.6;Name=katA;db_xref=COG:COG0753;gene=katA;inference=ab initio prediction:Prodigal:002006,similar to AA sequence:UniProtKB:Q59337;locus_tag=DDPHOLLC_01779;product=Catalase
FNHS01000002.1	Prodigal:002006	CDS	126937	127881	.	+	0	ID=DDPHOLLC_01780;Name=oxyR_1;gene=oxyR_1;inference=ab initio prediction:Prodigal:002006,similar to AA sequence:UniProtKB:P0ACQ4;locus_tag=DDPHOLLC_01780;product=Hydrogen peroxide-inducible genes activator
FNHS01000002.1	Prodigal:002006	CDS	128002	129048	.	+	0	ID=DDPHOLLC_01781;inference=ab initio prediction:Prodigal:002006;locus_tag=DDPHOLLC_01781;product=hypothetical protein
FNHS01000002.1	Prodigal:002006	CDS	129048	129395	.	+	0	ID=DDPHOLLC_01782;eC_number=2.7.1.107;Name=dgkA;db_xref=COG:COG0818;gene=dgkA;inference=ab initio prediction:Prodigal:002006,similar to AA sequence:UniProtKB:P0ABN1;locus_tag=DDPHOLLC_01782;product=Diacylglycerol kinase
FNHS01000002.1	Prodigal:002006	CDS	129490	129741	.	+	0	ID=DDPHOLLC_01783;Name=parD4_1;db_xref=COG:COG3609;gene=parD4_1;inference=ab initio prediction:Prodigal:002006,similar to AA sequence:UniProtKB:Q9A458;locus_tag=DDPHOLLC_01783;product=Antitoxin ParD4
FNHS01000002.1	Prodigal:002006	CDS	129738	130028	.	+	0	ID=DDPHOLLC_01784;Name=parE4;db_xref=COG:COG3668;gene=parE4;inference=ab initio prediction:Prodigal:002006,similar to AA sequence:UniProtKB:Q9A459;locus_tag=DDPHOLLC_01784;product=Toxin ParE4
FNHS01000002.1	Prodigal:002006	CDS	130110	131639	.	+	0	ID=DDPHOLLC_01785;eC_number=4.3.1.19;Name=ilvA;db_xref=COG:COG1171;gene=ilvA;inference=ab initio prediction:Prodigal:002006,similar to AA sequence:UniProtKB:P04968;locus_tag=DDPHOLLC_01785;product=L-threonine dehydratase biosynthetic IlvA
FNHS01000002.1	Prodigal:002006	CDS	131653	132330	.	-	0	ID=DDPHOLLC_01786;inference=ab initio prediction:Prodigal:002006;locus_tag=DDPHOLLC_01786;product=hypothetical protein
FNHS01000002.1	Prodigal:002006	CDS	132395	133333	.	-	0	ID=DDPHOLLC_01787;inference=ab initio prediction:Prodigal:002006;locus_tag=DDPHOLLC_01787;product=hypothetical protein
FNHS01000002.1	Prodigal:002006	CDS	133359	134747	.	-	0	ID=DDPHOLLC_01788;Name=ampG_1;db_xref=COG:COG0477;gene=ampG_1;inference=ab initio prediction:Prodigal:002006,similar to AA sequence:UniProtKB:P0AE16;locus_tag=DDPHOLLC_01788;product=Anhydromuropeptide permease
FNHS01000002.1	Prodigal:002006	CDS	134987	136027	.	+	0	ID=DDPHOLLC_01789;eC_number=2.7.13.3;Name=lov_1;gene=lov_1;inference=ab initio prediction:Prodigal:002006,similar to AA sequence:UniProtKB:Q1M667;locus_tag=DDPHOLLC_01789;product=Blue-light-activated histidine kinase
FNHS01000002.1	Prodigal:002006	CDS	136096	136533	.	+	0	ID=DDPHOLLC_01790;eC_number=3.5.1.44;Name=cheB_3;gene=cheB_3;inference=ab initio prediction:Prodigal:002006,protein motif:HAMAP:MF_00099;locus_tag=DDPHOLLC_01790;product=Protein-glutamate methylesterase/protein-glutamine glutaminase
FNHS01000002.1	Prodigal:002006	CDS	136729	139446	.	-	0	ID=DDPHOLLC_01791;Name=mutS;db_xref=COG:COG0249;gene=mutS;inference=ab initio prediction:Prodigal:002006,similar to AA sequence:UniProtKB:P0A1Y0;locus_tag=DDPHOLLC_01791;product=DNA mismatch repair protein MutS
FNHS01000002.1	Prodigal:002006	CDS	139564	139860	.	-	0	ID=DDPHOLLC_01792;inference=ab initio prediction:Prodigal:002006;locus_tag=DDPHOLLC_01792;product=hypothetical protein
FNHS01000002.1	Prodigal:002006	CDS	140093	140950	.	-	0	ID=DDPHOLLC_01793;eC_number=3.3.2.10;Name=ephA_1;gene=ephA_1;inference=ab initio prediction:Prodigal:002006,similar to AA sequence:UniProtKB:I6YGS0;locus_tag=DDPHOLLC_01793;product=Epoxide hydrolase A
FNHS01000002.1	Prodigal:002006	CDS	140994	141149	.	-	0	ID=DDPHOLLC_01794;inference=ab initio prediction:Prodigal:002006;locus_tag=DDPHOLLC_01794;product=hypothetical protein
FNHS01000002.1	Prodigal:002006	CDS	141251	143032	.	-	0	ID=DDPHOLLC_01795;db_xref=COG:COG0664;inference=ab initio prediction:Prodigal:002006,similar to AA sequence:UniProtKB:P9WIY7;locus_tag=DDPHOLLC_01795;product=putative NTE family protein
FNHS01000002.1	Prodigal:002006	CDS	143198	143950	.	+	0	ID=DDPHOLLC_01796;eC_number=1.3.1.87;Name=hcaB_5;gene=hcaB_5;inference=ab initio prediction:Prodigal:002006,protein motif:HAMAP:MF_01647;locus_tag=DDPHOLLC_01796;product=3-phenylpropionate-dihydrodiol/cinnamic acid-dihydrodiol dehydrogenase
FNHS01000002.1	Prodigal:002006	CDS	144399	145472	.	+	0	ID=DDPHOLLC_01797;Name=chvE;db_xref=COG:COG4213;gene=chvE;inference=ab initio prediction:Prodigal:002006,similar to AA sequence:UniProtKB:P25548;locus_tag=DDPHOLLC_01797;product=Multiple sugar-binding periplasmic receptor ChvE
FNHS01000002.1	Prodigal:002006	CDS	145661	147196	.	+	0	ID=DDPHOLLC_01798;eC_number=7.5.2.10;Name=xylG;db_xref=COG:COG1129;gene=xylG;inference=ab initio prediction:Prodigal:002006,similar to AA sequence:UniProtKB:P37388;locus_tag=DDPHOLLC_01798;product=Xylose import ATP-binding protein XylG
FNHS01000002.1	Prodigal:002006	CDS	147193	148419	.	+	0	ID=DDPHOLLC_01799;Name=xylH;db_xref=COG:COG4214;gene=xylH;inference=ab initio prediction:Prodigal:002006,similar to AA sequence:UniProtKB:P0AGI4;locus_tag=DDPHOLLC_01799;product=Xylose transport system permease protein XylH
FNHS01000002.1	Prodigal:002006	CDS	148528	149499	.	-	0	ID=DDPHOLLC_01800;eC_number=2.5.1.10;inference=ab initio prediction:Prodigal:002006,similar to AA sequence:UniProtKB:Q08291;locus_tag=DDPHOLLC_01800;product=Farnesyl diphosphate synthase
FNHS01000002.1	Prodigal:002006	CDS	149587	150306	.	+	0	ID=DDPHOLLC_01801;eC_number=2.4.1.129;Name=mtgA_4;db_xref=COG:COG0744;gene=mtgA_4;inference=ab initio prediction:Prodigal:002006,similar to AA sequence:UniProtKB:P46022;locus_tag=DDPHOLLC_01801;product=Biosynthetic peptidoglycan transglycosylase
[truncated: 6,991,708 more chars]
