# Supplementary material for: Comprehensive Comparative Genomics and Phenotyping of Methylobacterium Species
Source: Front Microbiol. 2021 Oct 6;12:740610. doi: 10.3389/fmicb.2021.740610 (PMC8561711; doi:10.3389/fmicb.2021.740610)
Supplement: Supplementary file 10 [file Data_Sheet_4.ZIP › Mb_radiotolerans.gff]

##gff-version 3
##sequence-region NC_010505.1 1 6077833
##sequence-region NC_010510.1 1 586164
##sequence-region NC_010509.1 1 47003
##sequence-region NC_010514.1 1 42985
##sequence-region NC_010517.1 1 37743
##sequence-region NC_010518.1 1 36410
##sequence-region NC_010502.1 1 27836
##sequence-region NC_010504.1 1 22114
##sequence-region NC_010507.1 1 21022
NC_010505.1	Prodigal:002006	CDS	15	281	.	+	0	ID=IAMODABH_00001;Name=rpsT;db_xref=COG:COG0268;gene=rpsT;inference=ab initio prediction:Prodigal:002006,similar to AA sequence:UniProtKB:Q6N0C7;locus_tag=IAMODABH_00001;product=30S ribosomal protein S20
NC_010505.1	Prodigal:002006	CDS	769	2265	.	+	0	ID=IAMODABH_00002;Name=dnaA;db_xref=COG:COG0593;gene=dnaA;inference=ab initio prediction:Prodigal:002006,similar to AA sequence:UniProtKB:P05648;locus_tag=IAMODABH_00002;product=Chromosomal replication initiator protein DnaA
NC_010505.1	Prodigal:002006	CDS	2536	3744	.	+	0	ID=IAMODABH_00003;eC_number=2.3.1.-;Name=fadA_1;db_xref=COG:COG0183;gene=fadA_1;inference=ab initio prediction:Prodigal:002006,similar to AA sequence:UniProtKB:O53871;locus_tag=IAMODABH_00003;product=Putative acyltransferase
NC_010505.1	Prodigal:002006	CDS	3865	4380	.	+	0	ID=IAMODABH_00004;inference=ab initio prediction:Prodigal:002006;locus_tag=IAMODABH_00004;product=hypothetical protein
NC_010505.1	Prodigal:002006	CDS	4411	5190	.	-	0	ID=IAMODABH_00005;Name=bluF;gene=bluF;inference=ab initio prediction:Prodigal:002006,similar to AA sequence:UniProtKB:P75990;locus_tag=IAMODABH_00005;product=Blue light- and temperature-regulated antirepressor BluF
NC_010505.1	Prodigal:002006	CDS	5304	7505	.	+	0	ID=IAMODABH_00006;Name=fadJ_1;db_xref=COG:COG1024;gene=fadJ_1;inference=ab initio prediction:Prodigal:002006,similar to AA sequence:UniProtKB:P77399;locus_tag=IAMODABH_00006;product=Fatty acid oxidation complex subunit alpha
NC_010505.1	Prodigal:002006	CDS	7475	8452	.	-	0	ID=IAMODABH_00007;Name=occR;gene=occR;inference=ab initio prediction:Prodigal:002006,similar to AA sequence:UniProtKB:P0A4T3;locus_tag=IAMODABH_00007;product=Octopine catabolism/uptake operon regulatory protein OccR
NC_010505.1	Prodigal:002006	CDS	8599	9507	.	+	0	ID=IAMODABH_00008;Name=gltI_1;db_xref=COG:COG0834;gene=gltI_1;inference=ab initio prediction:Prodigal:002006,similar to AA sequence:UniProtKB:P37902;locus_tag=IAMODABH_00008;product=Glutamate/aspartate import solute-binding protein
NC_010505.1	Prodigal:002006	CDS	9523	10581	.	+	0	ID=IAMODABH_00009;eC_number=4.1.2.49;Name=ltaA;gene=ltaA;inference=ab initio prediction:Prodigal:002006,similar to AA sequence:UniProtKB:O07051;locus_tag=IAMODABH_00009;product=L-allo-threonine aldolase
NC_010505.1	Prodigal:002006	CDS	10586	11455	.	-	0	ID=IAMODABH_00010;eC_number=3.1.-.-;Name=dinG_1;gene=dinG_1;inference=ab initio prediction:Prodigal:002006,protein motif:HAMAP:MF_02206;locus_tag=IAMODABH_00010;product=3'-5' exonuclease DinG
NC_010505.1	Prodigal:002006	CDS	11528	13960	.	-	0	ID=IAMODABH_00011;eC_number=6.5.1.2;Name=ligA;gene=ligA;inference=ab initio prediction:Prodigal:002006,protein motif:HAMAP:MF_01588;locus_tag=IAMODABH_00011;product=DNA ligase
NC_010505.1	Prodigal:002006	CDS	14025	15317	.	-	0	ID=IAMODABH_00012;inference=ab initio prediction:Prodigal:002006;locus_tag=IAMODABH_00012;product=hypothetical protein
NC_010505.1	Prodigal:002006	CDS	15446	16162	.	+	0	ID=IAMODABH_00013;inference=ab initio prediction:Prodigal:002006;locus_tag=IAMODABH_00013;product=hypothetical protein
NC_010505.1	Aragorn:001002	tRNA	16248	16324	.	+	.	ID=IAMODABH_00014;inference=COORDINATES:profile:Aragorn:001002;locus_tag=IAMODABH_00014;product=tRNA-Pro(cgg)
NC_010505.1	Prodigal:002006	CDS	17123	17467	.	-	0	ID=IAMODABH_00015;inference=ab initio prediction:Prodigal:002006;locus_tag=IAMODABH_00015;product=hypothetical protein
NC_010505.1	Prodigal:002006	CDS	17982	18734	.	-	0	ID=IAMODABH_00016;eC_number=2.5.1.-;Name=cmoB_1;gene=cmoB_1;inference=ab initio prediction:Prodigal:002006,protein motif:HAMAP:MF_01590;locus_tag=IAMODABH_00016;product=tRNA U34 carboxymethyltransferase
NC_010505.1	Prodigal:002006	CDS	18880	20181	.	-	0	ID=IAMODABH_00017;inference=ab initio prediction:Prodigal:002006;locus_tag=IAMODABH_00017;product=hypothetical protein
NC_010505.1	Prodigal:002006	CDS	20186	21064	.	-	0	ID=IAMODABH_00018;eC_number=2.1.2.9;Name=fmt_1;db_xref=COG:COG0223;gene=fmt_1;inference=ab initio prediction:Prodigal:002006,similar to AA sequence:UniProtKB:Q8ZJ80;locus_tag=IAMODABH_00018;product=Methionyl-tRNA formyltransferase
NC_010505.1	Prodigal:002006	CDS	21443	22399	.	+	0	ID=IAMODABH_00019;inference=ab initio prediction:Prodigal:002006;locus_tag=IAMODABH_00019;product=hypothetical protein
NC_010505.1	Prodigal:002006	CDS	22407	23546	.	-	0	ID=IAMODABH_00020;eC_number=2.4.2.29;Name=tgt;gene=tgt;inference=ab initio prediction:Prodigal:002006,similar to AA sequence:UniProtKB:P28720;locus_tag=IAMODABH_00020;product=Queuine tRNA-ribosyltransferase
NC_010505.1	Prodigal:002006	CDS	23543	24607	.	-	0	ID=IAMODABH_00021;eC_number=2.4.99.17;Name=queA;db_xref=COG:COG0809;gene=queA;inference=ab initio prediction:Prodigal:002006,similar to AA sequence:UniProtKB:O32054;locus_tag=IAMODABH_00021;product=S-adenosylmethionine:tRNA ribosyltransferase-isomerase
NC_010505.1	Prodigal:002006	CDS	24706	24963	.	+	0	ID=IAMODABH_00022;inference=ab initio prediction:Prodigal:002006;locus_tag=IAMODABH_00022;product=hypothetical protein
NC_010505.1	Prodigal:002006	CDS	24960	25178	.	+	0	ID=IAMODABH_00023;inference=ab initio prediction:Prodigal:002006;locus_tag=IAMODABH_00023;product=hypothetical protein
NC_010505.1	Prodigal:002006	CDS	25276	26163	.	+	0	ID=IAMODABH_00024;Name=fieF_1;db_xref=COG:COG0053;gene=fieF_1;inference=ab initio prediction:Prodigal:002006,similar to AA sequence:UniProtKB:P69380;locus_tag=IAMODABH_00024;product=Ferrous-iron efflux pump FieF
NC_010505.1	Prodigal:002006	CDS	26172	27428	.	-	0	ID=IAMODABH_00025;Name=soxC_1;gene=soxC_1;inference=ab initio prediction:Prodigal:002006,similar to AA sequence:UniProtKB:P54998;locus_tag=IAMODABH_00025;product=Dibenzothiophene desulfurization enzyme C
NC_010505.1	Prodigal:002006	CDS	27471	28586	.	-	0	ID=IAMODABH_00026;eC_number=1.14.14.35;Name=sfnG_1;gene=sfnG_1;inference=ab initio prediction:Prodigal:002006,similar to AA sequence:UniProtKB:Q65YW9;locus_tag=IAMODABH_00026;product=FMNH(2)-dependent dimethylsulfone monooxygenase
NC_010505.1	Prodigal:002006	CDS	28799	29563	.	-	0	ID=IAMODABH_00027;inference=ab initio prediction:Prodigal:002006;locus_tag=IAMODABH_00027;product=hypothetical protein
NC_010505.1	Prodigal:002006	CDS	29560	29934	.	-	0	ID=IAMODABH_00028;inference=ab initio prediction:Prodigal:002006;locus_tag=IAMODABH_00028;product=hypothetical protein
NC_010505.1	Prodigal:002006	CDS	30083	30946	.	-	0	ID=IAMODABH_00029;eC_number=1.9.3.1;Name=ctaE_1;db_xref=COG:COG1845;gene=ctaE_1;inference=ab initio prediction:Prodigal:002006,similar to AA sequence:UniProtKB:P06030;locus_tag=IAMODABH_00029;product=Cytochrome c oxidase subunit 3
NC_010505.1	Prodigal:002006	CDS	31094	31705	.	-	0	ID=IAMODABH_00030;Name=ctaG;db_xref=COG:COG3175;gene=ctaG;inference=ab initio prediction:Prodigal:002006,similar to AA sequence:UniProtKB:Q92RG6;locus_tag=IAMODABH_00030;product=Cytochrome c oxidase assembly protein CtaG
NC_010505.1	Prodigal:002006	CDS	31716	31880	.	-	0	ID=IAMODABH_00031;inference=ab initio prediction:Prodigal:002006;locus_tag=IAMODABH_00031;product=hypothetical protein
NC_010505.1	Prodigal:002006	CDS	31886	32836	.	-	0	ID=IAMODABH_00032;eC_number=2.5.1.141;Name=ctaB;db_xref=COG:COG0109;gene=ctaB;inference=ab initio prediction:Prodigal:002006,similar to AA sequence:UniProtKB:Q3J5F9;locus_tag=IAMODABH_00032;product=Protoheme IX farnesyltransferase
NC_010505.1	Prodigal:002006	CDS	33052	34680	.	-	0	ID=IAMODABH_00033;eC_number=1.9.3.1;Name=ctaD_1;db_xref=COG:COG0843;gene=ctaD_1;inference=ab initio prediction:Prodigal:002006,similar to AA sequence:UniProtKB:P31833;locus_tag=IAMODABH_00033;product=Cytochrome c oxidase subunit 1
NC_010505.1	Prodigal:002006	CDS	34731	35570	.	-	0	ID=IAMODABH_00034;inference=ab initio prediction:Prodigal:002006;locus_tag=IAMODABH_00034;product=hypothetical protein
NC_010505.1	Prodigal:002006	CDS	35872	36714	.	+	0	ID=IAMODABH_00035;Name=fdhD;db_xref=COG:COG1526;gene=fdhD;inference=ab initio prediction:Prodigal:002006,similar to AA sequence:UniProtKB:O87816;locus_tag=IAMODABH_00035;product=Sulfur carrier protein FdhD
NC_010505.1	Prodigal:002006	CDS	36738	37586	.	-	0	ID=IAMODABH_00036;inference=ab initio prediction:Prodigal:002006;locus_tag=IAMODABH_00036;product=hypothetical protein
NC_010505.1	Prodigal:002006	CDS	38197	42840	.	+	0	ID=IAMODABH_00037;eC_number=1.4.7.1;Name=gltB;gene=gltB;inference=ab initio prediction:Prodigal:002006,similar to AA sequence:UniProtKB:P55037;locus_tag=IAMODABH_00037;product=Ferredoxin-dependent glutamate synthase 1
NC_010505.1	Prodigal:002006	CDS	42943	44376	.	+	0	ID=IAMODABH_00038;eC_number=1.4.1.13;Name=gltD;db_xref=COG:COG0493;gene=gltD;inference=ab initio prediction:Prodigal:002006,similar to AA sequence:UniProtKB:P9WN19;locus_tag=IAMODABH_00038;product=Glutamate synthase [NADPH] small chain
NC_010505.1	Prodigal:002006	CDS	44401	45825	.	-	0	ID=IAMODABH_00039;inference=ab initio prediction:Prodigal:002006;locus_tag=IAMODABH_00039;product=hypothetical protein
NC_010505.1	Prodigal:002006	CDS	45919	47109	.	-	0	ID=IAMODABH_00040;inference=ab initio prediction:Prodigal:002006,similar to AA sequence:ISfinder:TnXax1;locus_tag=IAMODABH_00040;product=Tn3 family transposase TnXax1
NC_010505.1	Prodigal:002006	CDS	47114	48106	.	-	0	ID=IAMODABH_00041;eC_number=5.1.3.2;Name=galE;db_xref=COG:COG1087;gene=galE;inference=ab initio prediction:Prodigal:002006,similar to AA sequence:UniProtKB:Q7WTB1;locus_tag=IAMODABH_00041;product=UDP-glucose 4-epimerase
NC_010505.1	Prodigal:002006	CDS	48278	49147	.	+	0	ID=IAMODABH_00042;eC_number=2.7.7.9;Name=gtaB;db_xref=COG:COG1210;gene=gtaB;inference=ab initio prediction:Prodigal:002006,similar to AA sequence:UniProtKB:Q05852;locus_tag=IAMODABH_00042;product=UTP--glucose-1-phosphate uridylyltransferase
NC_010505.1	Prodigal:002006	CDS	49539	50576	.	-	0	ID=IAMODABH_00043;inference=ab initio prediction:Prodigal:002006;locus_tag=IAMODABH_00043;product=hypothetical protein
NC_010505.1	Prodigal:002006	CDS	50648	51004	.	+	0	ID=IAMODABH_00044;Name=cpdR_1;gene=cpdR_1;inference=ab initio prediction:Prodigal:002006,similar to AA sequence:UniProtKB:Q2YIF7;locus_tag=IAMODABH_00044;product=Response regulator receiver protein CpdR
NC_010505.1	Prodigal:002006	CDS	51119	51388	.	+	0	ID=IAMODABH_00045;Name=grxC;db_xref=COG:COG0695;gene=grxC;inference=ab initio prediction:Prodigal:002006,similar to AA sequence:UniProtKB:P0AC62;locus_tag=IAMODABH_00045;product=Glutaredoxin 3
NC_010505.1	Prodigal:002006	CDS	51381	52238	.	+	0	ID=IAMODABH_00046;eC_number=3.5.1.128;Name=nit1;gene=nit1;inference=ab initio prediction:Prodigal:002006,similar to AA sequence:UniProtKB:P0DP66;locus_tag=IAMODABH_00046;product=Deaminated glutathione amidase
NC_010505.1	Prodigal:002006	CDS	52259	52711	.	+	0	ID=IAMODABH_00047;inference=ab initio prediction:Prodigal:002006;locus_tag=IAMODABH_00047;product=hypothetical protein
NC_010505.1	Prodigal:002006	CDS	52735	53223	.	-	0	ID=IAMODABH_00048;Name=dsbB;gene=dsbB;inference=ab initio prediction:Prodigal:002006,protein motif:HAMAP:MF_00286;locus_tag=IAMODABH_00048;product=Disulfide bond formation protein B
NC_010505.1	Prodigal:002006	CDS	53226	53807	.	-	0	ID=IAMODABH_00049;inference=ab initio prediction:Prodigal:002006;locus_tag=IAMODABH_00049;product=hypothetical protein
NC_010505.1	Aragorn:001002	tRNA	53934	54018	.	+	.	ID=IAMODABH_00050;inference=COORDINATES:profile:Aragorn:001002;locus_tag=IAMODABH_00050;product=tRNA-Leu(caa)
NC_010505.1	Prodigal:002006	CDS	54095	55132	.	+	0	ID=IAMODABH_00051;eC_number=1.6.3.5;db_xref=COG:COG3380;inference=ab initio prediction:Prodigal:002006,similar to AA sequence:UniProtKB:Q888A4;locus_tag=IAMODABH_00051;product=Renalase
NC_010505.1	Prodigal:002006	CDS	55129	56049	.	+	0	ID=IAMODABH_00052;Name=acuC;gene=acuC;inference=ab initio prediction:Prodigal:002006,similar to AA sequence:UniProtKB:P64376;locus_tag=IAMODABH_00052;product=Acetoin utilization protein AcuC
NC_010505.1	Prodigal:002006	CDS	56234	56407	.	+	0	ID=IAMODABH_00053;inference=ab initio prediction:Prodigal:002006;locus_tag=IAMODABH_00053;product=hypothetical protein
NC_010505.1	Prodigal:002006	CDS	56551	56793	.	+	0	ID=IAMODABH_00054;inference=ab initio prediction:Prodigal:002006;locus_tag=IAMODABH_00054;product=hypothetical protein
NC_010505.1	Prodigal:002006	CDS	56930	57565	.	-	0	ID=IAMODABH_00055;eC_number=4.1.2.21;Name=dgoA;db_xref=COG:COG0800;gene=dgoA;inference=ab initio prediction:Prodigal:002006,similar to AA sequence:UniProtKB:Q6BF16;locus_tag=IAMODABH_00055;product=2-dehydro-3-deoxy-6-phosphogalactonate aldolase
NC_010505.1	Prodigal:002006	CDS	57562	58440	.	-	0	ID=IAMODABH_00056;eC_number=2.7.1.58;Name=dgoK1;db_xref=COG:COG3734;gene=dgoK1;inference=ab initio prediction:Prodigal:002006,similar to AA sequence:UniProtKB:Q92RN7;locus_tag=IAMODABH_00056;product=putative 2-dehydro-3-deoxygalactonokinase DgoK1
NC_010505.1	Prodigal:002006	CDS	58652	59410	.	+	0	ID=IAMODABH_00057;Name=phnT;db_xref=COG:COG3842;gene=phnT;inference=ab initio prediction:Prodigal:002006,similar to AA sequence:UniProtKB:P96063;locus_tag=IAMODABH_00057;product=Putative 2-aminoethylphosphonate import ATP-binding protein PhnT
NC_010505.1	Prodigal:002006	CDS	59403	60143	.	+	0	ID=IAMODABH_00058;Name=livF_1;db_xref=COG:COG0410;gene=livF_1;inference=ab initio prediction:Prodigal:002006,similar to AA sequence:UniProtKB:P22731;locus_tag=IAMODABH_00058;product=High-affinity branched-chain amino acid transport ATP-binding protein LivF
NC_010505.1	Prodigal:002006	CDS	60237	61454	.	+	0	ID=IAMODABH_00059;inference=ab initio prediction:Prodigal:002006;locus_tag=IAMODABH_00059;product=hypothetical protein
NC_010505.1	Prodigal:002006	CDS	61483	62370	.	+	0	ID=IAMODABH_00060;Name=livH_1;db_xref=COG:COG0559;gene=livH_1;inference=ab initio prediction:Prodigal:002006,similar to AA sequence:UniProtKB:P0AEX7;locus_tag=IAMODABH_00060;product=High-affinity branched-chain amino acid transport system permease protein LivH
NC_010505.1	Prodigal:002006	CDS	62391	63377	.	+	0	ID=IAMODABH_00061;inference=ab initio prediction:Prodigal:002006;locus_tag=IAMODABH_00061;product=hypothetical protein
NC_010505.1	Prodigal:002006	CDS	63523	63876	.	+	0	ID=IAMODABH_00062;inference=ab initio prediction:Prodigal:002006;locus_tag=IAMODABH_00062;product=hypothetical protein
NC_010505.1	Prodigal:002006	CDS	63936	65882	.	+	0	ID=IAMODABH_00063;Name=mutL;gene=mutL;inference=ab initio prediction:Prodigal:002006,similar to AA sequence:UniProtKB:Q5F8M6;locus_tag=IAMODABH_00063;product=DNA mismatch repair protein MutL
NC_010505.1	Prodigal:002006	CDS	66069	66836	.	+	0	ID=IAMODABH_00064;eC_number=1.1.1.-;Name=gno_1;gene=gno_1;inference=ab initio prediction:Prodigal:002006,similar to AA sequence:UniProtKB:P50199;locus_tag=IAMODABH_00064;product=Gluconate 5-dehydrogenase
NC_010505.1	Prodigal:002006	CDS	66877	68529	.	-	0	ID=IAMODABH_00065;eC_number=6.2.1.3;db_xref=COG:COG0318;inference=ab initio prediction:Prodigal:002006,similar to AA sequence:UniProtKB:Q5SKN9;locus_tag=IAMODABH_00065;product=Long-chain-fatty-acid--CoA ligase
NC_010505.1	Prodigal:002006	CDS	68749	69288	.	+	0	ID=IAMODABH_00066;inference=ab initio prediction:Prodigal:002006;locus_tag=IAMODABH_00066;product=hypothetical protein
NC_010505.1	Prodigal:002006	CDS	69285	70223	.	+	0	ID=IAMODABH_00067;eC_number=4.2.99.20;Name=menH_1;gene=menH_1;inference=ab initio prediction:Prodigal:002006,protein motif:HAMAP:MF_01660;locus_tag=IAMODABH_00067;product=2-succinyl-6-hydroxy-2%2C4-cyclohexadiene-1-carboxylate synthase
NC_010505.1	Prodigal:002006	CDS	70620	71060	.	+	0	ID=IAMODABH_00068;inference=ab initio prediction:Prodigal:002006;locus_tag=IAMODABH_00068;product=hypothetical protein
NC_010505.1	Prodigal:002006	CDS	71116	71490	.	+	0	ID=IAMODABH_00069;inference=ab initio prediction:Prodigal:002006;locus_tag=IAMODABH_00069;product=hypothetical protein
NC_010505.1	Prodigal:002006	CDS	71498	72055	.	-	0	ID=IAMODABH_00070;eC_number=2.1.1.171;Name=rsmD;db_xref=COG:COG0742;gene=rsmD;inference=ab initio prediction:Prodigal:002006,similar to AA sequence:UniProtKB:P44869;locus_tag=IAMODABH_00070;product=Ribosomal RNA small subunit methyltransferase D
NC_010505.1	Prodigal:002006	CDS	72052	73857	.	-	0	ID=IAMODABH_00071;inference=ab initio prediction:Prodigal:002006;locus_tag=IAMODABH_00071;product=hypothetical protein
NC_010505.1	Prodigal:002006	CDS	73989	74165	.	-	0	ID=IAMODABH_00072;inference=ab initio prediction:Prodigal:002006;locus_tag=IAMODABH_00072;product=hypothetical protein
NC_010505.1	Prodigal:002006	CDS	74243	74434	.	-	0	ID=IAMODABH_00073;inference=ab initio prediction:Prodigal:002006;locus_tag=IAMODABH_00073;product=hypothetical protein
NC_010505.1	Prodigal:002006	CDS	74581	75069	.	+	0	ID=IAMODABH_00074;eC_number=3.5.4.33;Name=tadA;db_xref=COG:COG0590;gene=tadA;inference=ab initio prediction:Prodigal:002006,similar to AA sequence:UniProtKB:A9CK16;locus_tag=IAMODABH_00074;product=tRNA-specific adenosine deaminase
NC_010505.1	Prodigal:002006	CDS	75133	75837	.	+	0	ID=IAMODABH_00075;eC_number=1.-.-.-;inference=ab initio prediction:Prodigal:002006,similar to AA sequence:UniProtKB:Q7A3L9;locus_tag=IAMODABH_00075;product=putative oxidoreductase
NC_010505.1	Prodigal:002006	CDS	75845	77623	.	-	0	ID=IAMODABH_00076;inference=ab initio prediction:Prodigal:002006;locus_tag=IAMODABH_00076;product=hypothetical protein
NC_010505.1	Prodigal:002006	CDS	77944	78444	.	+	0	ID=IAMODABH_00077;Name=ros_1;db_xref=COG:COG4957;gene=ros_1;inference=ab initio prediction:Prodigal:002006,similar to AA sequence:UniProtKB:Q04152;locus_tag=IAMODABH_00077;product=Transcriptional regulatory protein ros
NC_010505.1	Prodigal:002006	CDS	78660	79835	.	+	0	ID=IAMODABH_00078;Name=ydhP;db_xref=COG:COG2814;gene=ydhP;inference=ab initio prediction:Prodigal:002006,similar to AA sequence:UniProtKB:P77389;locus_tag=IAMODABH_00078;product=Inner membrane transport protein YdhP
NC_010505.1	Prodigal:002006	CDS	79840	84684	.	-	0	ID=IAMODABH_00079;eC_number=1.4.1.2;Name=gdh;db_xref=COG:COG2902;gene=gdh;inference=ab initio prediction:Prodigal:002006,similar to AA sequence:UniProtKB:E1V4J5;locus_tag=IAMODABH_00079;product=NAD-specific glutamate dehydrogenase
NC_010505.1	Prodigal:002006	CDS	84844	85260	.	+	0	ID=IAMODABH_00080;Name=slyA_1;gene=slyA_1;inference=ab initio prediction:Prodigal:002006,protein motif:HAMAP:MF_01819;locus_tag=IAMODABH_00080;product=Transcriptional regulator SlyA
NC_010505.1	Prodigal:002006	CDS	85290	86576	.	+	0	ID=IAMODABH_00081;inference=ab initio prediction:Prodigal:002006,similar to AA sequence:UniProtKB:A0LNN5;locus_tag=IAMODABH_00081;product=L-lactate transporter
NC_010505.1	Prodigal:002006	CDS	86664	87935	.	+	0	ID=IAMODABH_00082;Name=bcr_1;gene=bcr_1;inference=ab initio prediction:Prodigal:002006,similar to AA sequence:UniProtKB:P28246;locus_tag=IAMODABH_00082;product=Bicyclomycin resistance protein
NC_010505.1	Prodigal:002006	CDS	88011	88538	.	+	0	ID=IAMODABH_00083;inference=ab initio prediction:Prodigal:002006;locus_tag=IAMODABH_00083;product=hypothetical protein
NC_010505.1	Prodigal:002006	CDS	88539	90038	.	-	0	ID=IAMODABH_00084;Name=hsrA;gene=hsrA;inference=ab initio prediction:Prodigal:002006,similar to AA sequence:UniProtKB:P31474;locus_tag=IAMODABH_00084;product=putative transport protein HsrA
NC_010505.1	Prodigal:002006	CDS	90195	91085	.	+	0	ID=IAMODABH_00085;inference=ab initio prediction:Prodigal:002006;locus_tag=IAMODABH_00085;product=hypothetical protein
NC_010505.1	Prodigal:002006	CDS	91334	92827	.	+	0	ID=IAMODABH_00086;eC_number=1.1.1.205;Name=guaB;db_xref=COG:COG0516;gene=guaB;inference=ab initio prediction:Prodigal:002006,similar to AA sequence:UniProtKB:P0C0H6;locus_tag=IAMODABH_00086;product=Inosine-5'-monophosphate dehydrogenase
NC_010505.1	Prodigal:002006	CDS	92835	93779	.	+	0	ID=IAMODABH_00087;eC_number=1.1.1.169;Name=panE_1;db_xref=COG:COG1893;gene=panE_1;inference=ab initio prediction:Prodigal:002006,similar to AA sequence:UniProtKB:Q9HW09;locus_tag=IAMODABH_00087;product=2-dehydropantoate 2-reductase
NC_010505.1	Prodigal:002006	CDS	93801	93971	.	-	0	ID=IAMODABH_00088;inference=ab initio prediction:Prodigal:002006;locus_tag=IAMODABH_00088;product=hypothetical protein
NC_010505.1	Prodigal:002006	CDS	94372	95484	.	+	0	ID=IAMODABH_00089;eC_number=2.1.1.176;Name=rsmB_1;gene=rsmB_1;inference=ab initio prediction:Prodigal:002006,protein motif:HAMAP:MF_01856;locus_tag=IAMODABH_00089;product=Ribosomal RNA small subunit methyltransferase B
NC_010505.1	Prodigal:002006	CDS	95600	96613	.	+	0	ID=IAMODABH_00090;inference=ab initio prediction:Prodigal:002006;locus_tag=IAMODABH_00090;product=hypothetical protein
NC_010505.1	Prodigal:002006	CDS	96618	97856	.	-	0	ID=IAMODABH_00091;inference=ab initio prediction:Prodigal:002006;locus_tag=IAMODABH_00091;product=hypothetical protein
NC_010505.1	Prodigal:002006	CDS	97963	98487	.	-	0	ID=IAMODABH_00092;inference=ab initio prediction:Prodigal:002006;locus_tag=IAMODABH_00092;product=hypothetical protein
NC_010505.1	Prodigal:002006	CDS	98579	99592	.	-	0	ID=IAMODABH_00093;inference=ab initio prediction:Prodigal:002006;locus_tag=IAMODABH_00093;product=hypothetical protein
NC_010505.1	Prodigal:002006	CDS	99589	100263	.	-	0	ID=IAMODABH_00094;inference=ab initio prediction:Prodigal:002006;locus_tag=IAMODABH_00094;product=hypothetical protein
NC_010505.1	Prodigal:002006	CDS	100471	100902	.	+	0	ID=IAMODABH_00095;eC_number=2.7.13.3;Name=rcsC_1;gene=rcsC_1;inference=ab initio prediction:Prodigal:002006,protein motif:HAMAP:MF_00979;locus_tag=IAMODABH_00095;product=Sensor histidine kinase RcsC
NC_010505.1	Prodigal:002006	CDS	100927	101292	.	+	0	ID=IAMODABH_00096;inference=ab initio prediction:Prodigal:002006;locus_tag=IAMODABH_00096;product=hypothetical protein
NC_010505.1	Prodigal:002006	CDS	101324	101953	.	-	0	ID=IAMODABH_00097;inference=ab initio prediction:Prodigal:002006;locus_tag=IAMODABH_00097;product=hypothetical protein
NC_010505.1	Prodigal:002006	CDS	101978	102532	.	-	0	ID=IAMODABH_00098;eC_number=3.6.1.-;Name=rppH_1;db_xref=COG:COG0494;gene=rppH_1;inference=ab initio prediction:Prodigal:002006,similar to AA sequence:UniProtKB:P35640;locus_tag=IAMODABH_00098;product=RNA pyrophosphohydrolase
NC_010505.1	Prodigal:002006	CDS	102627	103862	.	-	0	ID=IAMODABH_00099;inference=ab initio prediction:Prodigal:002006;locus_tag=IAMODABH_00099;product=hypothetical protein
NC_010505.1	Prodigal:002006	CDS	104036	105376	.	-	0	ID=IAMODABH_00100;eC_number=3.4.21.102;Name=ctpB;db_xref=COG:COG0793;gene=ctpB;inference=ab initio prediction:Prodigal:002006,similar to AA sequence:UniProtKB:O35002;locus_tag=IAMODABH_00100;product=Carboxy-terminal processing protease CtpB
NC_010505.1	Prodigal:002006	CDS	105376	106743	.	-	0	ID=IAMODABH_00101;Name=smc_1;gene=smc_1;inference=ab initio prediction:Prodigal:002006,protein motif:HAMAP:MF_01894;locus_tag=IAMODABH_00101;product=Chromosome partition protein Smc
NC_010505.1	Prodigal:002006	CDS	106750	107244	.	-	0	ID=IAMODABH_00102;eC_number=2.1.1.177;Name=rlmH;db_xref=COG:COG1576;gene=rlmH;inference=ab initio prediction:Prodigal:002006,similar to AA sequence:UniProtKB:P0C1V0;locus_tag=IAMODABH_00102;product=Ribosomal RNA large subunit methyltransferase H
NC_010505.1	Prodigal:002006	CDS	107260	107559	.	-	0	ID=IAMODABH_00103;Name=rsfS;gene=rsfS;inference=ab initio prediction:Prodigal:002006,similar to AA sequence:UniProtKB:Q5NLX3;locus_tag=IAMODABH_00103;product=Ribosomal silencing factor RsfS
NC_010505.1	Prodigal:002006	CDS	107722	108381	.	-	0	ID=IAMODABH_00104;eC_number=2.7.7.18;Name=nadD;gene=nadD;inference=ab initio prediction:Prodigal:002006,protein motif:HAMAP:MF_00244;locus_tag=IAMODABH_00104;product=nicotinate-nucleotide adenylyltransferase
NC_010505.1	Prodigal:002006	CDS	108401	109699	.	-	0	ID=IAMODABH_00105;eC_number=1.2.1.41;Name=proA_1;gene=proA_1;inference=ab initio prediction:Prodigal:002006,similar to AA sequence:UniProtKB:Q2SZ88;locus_tag=IAMODABH_00105;product=Gamma-glutamyl phosphate reductase
NC_010505.1	Prodigal:002006	CDS	109859	110974	.	-	0	ID=IAMODABH_00106;eC_number=2.7.2.11;Name=proB;gene=proB;inference=ab initio prediction:Prodigal:002006,similar to AA sequence:UniProtKB:Q2SZF9;locus_tag=IAMODABH_00106;product=Glutamate 5-kinase
NC_010505.1	Prodigal:002006	CDS	111045	112073	.	-	0	ID=IAMODABH_00107;eC_number=3.6.5.-;Name=cgtA;gene=cgtA;inference=ab initio prediction:Prodigal:002006,similar to AA sequence:UniProtKB:B8GYI7;locus_tag=IAMODABH_00107;product=GTPase Obg/CgtA
NC_010505.1	Prodigal:002006	CDS	112163	112759	.	-	0	ID=IAMODABH_00108;inference=ab initio prediction:Prodigal:002006;locus_tag=IAMODABH_00108;product=hypothetical protein
NC_010505.1	Prodigal:002006	CDS	112946	113212	.	-	0	ID=IAMODABH_00109;Name=rpmA;db_xref=COG:COG0211;gene=rpmA;inference=ab initio prediction:Prodigal:002006,similar to AA sequence:UniProtKB:Q6NDE9;locus_tag=IAMODABH_00109;product=50S ribosomal protein L27
NC_010505.1	Prodigal:002006	CDS	113301	113615	.	-	0	ID=IAMODABH_00110;Name=rplU;db_xref=COG:COG0261;gene=rplU;inference=ab initio prediction:Prodigal:002006,similar to AA sequence:UniProtKB:A2RLA4;locus_tag=IAMODABH_00110;product=50S ribosomal protein L21
NC_010505.1	Prodigal:002006	CDS	113805	114200	.	-	0	ID=IAMODABH_00111;inference=ab initio prediction:Prodigal:002006;locus_tag=IAMODABH_00111;product=hypothetical protein
NC_010505.1	Prodigal:002006	CDS	114445	115077	.	-	0	ID=IAMODABH_00112;Name=yceI_1;gene=yceI_1;inference=ab initio prediction:Prodigal:002006,protein motif:HAMAP:MF_00780;locus_tag=IAMODABH_00112;product=Protein YceI
NC_010505.1	Prodigal:002006	CDS	115209	115826	.	+	0	ID=IAMODABH_00113;eC_number=3.6.4.12;Name=ruvA;db_xref=COG:COG0632;gene=ruvA;inference=ab initio prediction:Prodigal:002006,similar to AA sequence:UniProtKB:P0A809;locus_tag=IAMODABH_00113;product=Holliday junction ATP-dependent DNA helicase RuvA
NC_010505.1	Prodigal:002006	CDS	115998	116291	.	+	0	ID=IAMODABH_00114;inference=ab initio prediction:Prodigal:002006;locus_tag=IAMODABH_00114;product=hypothetical protein
NC_010505.1	Prodigal:002006	CDS	116336	116833	.	+	0	ID=IAMODABH_00115;eC_number=1.16.3.1;Name=bfr;db_xref=COG:COG2193;gene=bfr;inference=ab initio prediction:Prodigal:002006,similar to AA sequence:UniProtKB:Q59738;locus_tag=IAMODABH_00115;product=Bacterioferritin
NC_010505.1	Prodigal:002006	CDS	116953	117750	.	+	0	ID=IAMODABH_00116;eC_number=1.17.1.8;Name=dapB;db_xref=COG:COG0289;gene=dapB;inference=ab initio prediction:Prodigal:002006,similar to AA sequence:UniProtKB:Q6G2G3;locus_tag=IAMODABH_00116;product=4-hydroxy-tetrahydrodipicolinate reductase
NC_010505.1	Prodigal:002006	CDS	117768	118406	.	+	0	ID=IAMODABH_00117;eC_number=5.4.2.11;Name=gpmA_1;gene=gpmA_1;inference=ab initio prediction:Prodigal:002006,similar to AA sequence:UniProtKB:B4RIY7;locus_tag=IAMODABH_00117;product=2%2C3-bisphosphoglycerate-dependent phosphoglycerate mutase
NC_010505.1	Prodigal:002006	CDS	118407	119054	.	+	0	ID=IAMODABH_00118;inference=ab initio prediction:Prodigal:002006;locus_tag=IAMODABH_00118;product=hypothetical protein
NC_010505.1	Prodigal:002006	CDS	119051	120409	.	+	0	ID=IAMODABH_00119;inference=ab initio prediction:Prodigal:002006;locus_tag=IAMODABH_00119;product=hypothetical protein
NC_010505.1	Prodigal:002006	CDS	120485	121453	.	+	0	ID=IAMODABH_00120;inference=ab initio prediction:Prodigal:002006;locus_tag=IAMODABH_00120;product=hypothetical protein
NC_010505.1	Prodigal:002006	CDS	121458	123077	.	-	0	ID=IAMODABH_00121;eC_number=2.3.2.2;Name=ywrD_1;db_xref=COG:COG0405;gene=ywrD_1;inference=ab initio prediction:Prodigal:002006,similar to AA sequence:UniProtKB:O05218;locus_tag=IAMODABH_00121;product=Glutathione hydrolase-like YwrD proenzyme
NC_010505.1	Prodigal:002006	CDS	123234	123656	.	-	0	ID=IAMODABH_00122;inference=ab initio prediction:Prodigal:002006;locus_tag=IAMODABH_00122;product=hypothetical protein
NC_010505.1	Prodigal:002006	CDS	123793	124596	.	-	0	ID=IAMODABH_00123;inference=ab initio prediction:Prodigal:002006;locus_tag=IAMODABH_00123;product=hypothetical protein
NC_010505.1	Prodigal:002006	CDS	124960	125997	.	+	0	ID=IAMODABH_00124;eC_number=1.2.1.11;Name=asd2;db_xref=COG:COG0136;gene=asd2;inference=ab initio prediction:Prodigal:002006,similar to AA sequence:UniProtKB:P23247;locus_tag=IAMODABH_00124;product=Aspartate-semialdehyde dehydrogenase 2
NC_010505.1	Prodigal:002006	CDS	126425	126718	.	-	0	ID=IAMODABH_00125;inference=ab initio prediction:Prodigal:002006,similar to AA sequence:UniProtKB:B8H4R9;locus_tag=IAMODABH_00125;note=UPF0335 protein CCNA_03428;product=hypothetical protein
NC_010505.1	Prodigal:002006	CDS	126820	127128	.	-	0	ID=IAMODABH_00126;inference=ab initio prediction:Prodigal:002006;locus_tag=IAMODABH_00126;product=hypothetical protein
NC_010505.1	Prodigal:002006	CDS	127191	127955	.	-	0	ID=IAMODABH_00127;inference=ab initio prediction:Prodigal:002006;locus_tag=IAMODABH_00127;product=hypothetical protein
NC_010505.1	Prodigal:002006	CDS	128005	129465	.	+	0	ID=IAMODABH_00128;eC_number=1.1.1.81;Name=ttuD;gene=ttuD;inference=ab initio prediction:Prodigal:002006,similar to AA sequence:UniProtKB:Q44472;locus_tag=IAMODABH_00128;product=Putative hydroxypyruvate reductase
NC_010505.1	Prodigal:002006	CDS	129431	129913	.	+	0	ID=IAMODABH_00129;inference=ab initio prediction:Prodigal:002006;locus_tag=IAMODABH_00129;product=hypothetical protein
NC_010505.1	Prodigal:002006	CDS	130053	131489	.	+	0	ID=IAMODABH_00130;eC_number=2.7.1.40;Name=ttuE_1;gene=ttuE_1;inference=ab initio prediction:Prodigal:002006,similar to AA sequence:UniProtKB:Q44473;locus_tag=IAMODABH_00130;product=Pyruvate kinase
NC_010505.1	Prodigal:002006	CDS	131526	132542	.	-	0	ID=IAMODABH_00131;eC_number=3.7.1.14;Name=mhpC_1;gene=mhpC_1;inference=ab initio prediction:Prodigal:002006,similar to AA sequence:UniProtKB:Q8KZP5;locus_tag=IAMODABH_00131;product=2-hydroxy-6-oxononadienedioate/2-hydroxy-6-oxononatrienedioate hydrolase
NC_010505.1	Prodigal:002006	CDS	132539	133150	.	-	0	ID=IAMODABH_00132;inference=ab initio prediction:Prodigal:002006;locus_tag=IAMODABH_00132;product=hypothetical protein
NC_010505.1	Prodigal:002006	CDS	133289	133414	.	-	0	ID=IAMODABH_00133;Name=rpmJ;db_xref=COG:COG0257;gene=rpmJ;inference=ab initio prediction:Prodigal:002006,similar to AA sequence:UniProtKB:Q6N253;locus_tag=IAMODABH_00133;product=50S ribosomal protein L36
NC_010505.1	Prodigal:002006	CDS	133592	134212	.	-	0	ID=IAMODABH_00134;inference=ab initio prediction:Prodigal:002006;locus_tag=IAMODABH_00134;product=hypothetical protein
NC_010505.1	Prodigal:002006	CDS	134346	134918	.	-	0	ID=IAMODABH_00135;inference=ab initio prediction:Prodigal:002006,similar to AA sequence:UniProtKB:O84741;locus_tag=IAMODABH_00135;note=UPF0098 protein CT_736;product=hypothetical protein
NC_010505.1	Prodigal:002006	CDS	134965	135726	.	-	0	ID=IAMODABH_00136;eC_number=2.1.1.222;Name=ubiG;db_xref=COG:COG2227;gene=ubiG;inference=ab initio prediction:Prodigal:002006,similar to AA sequence:UniProtKB:P17993;locus_tag=IAMODABH_00136;product=Ubiquinone biosynthesis O-methyltransferase
NC_010505.1	Prodigal:002006	CDS	135953	137188	.	+	0	ID=IAMODABH_00137;eC_number=2.7.2.4;db_xref=COG:COG0527;inference=ab initio prediction:Prodigal:002006,similar to AA sequence:UniProtKB:Q88EI9;locus_tag=IAMODABH_00137;product=Aspartate kinase
NC_010505.1	Prodigal:002006	CDS	137376	139637	.	+	0	ID=IAMODABH_00138;eC_number=2.7.3.9;Name=ptsP;db_xref=COG:COG3605;gene=ptsP;inference=ab initio prediction:Prodigal:002006,similar to AA sequence:UniProtKB:P37177;locus_tag=IAMODABH_00138;product=Phosphoenolpyruvate-dependent phosphotransferase system
NC_010505.1	Prodigal:002006	CDS	139858	140943	.	+	0	ID=IAMODABH_00139;Name=prfA;db_xref=COG:COG0216;gene=prfA;inference=ab initio prediction:Prodigal:002006,similar to AA sequence:UniProtKB:P0A7I0;locus_tag=IAMODABH_00139;product=Peptide chain release factor RF1
NC_010505.1	Prodigal:002006	CDS	140952	141851	.	+	0	ID=IAMODABH_00140;eC_number=2.1.1.297;Name=prmC_1;db_xref=COG:COG2890;gene=prmC_1;inference=ab initio prediction:Prodigal:002006,similar to AA sequence:UniProtKB:P0ACC1;locus_tag=IAMODABH_00140;product=Release factor glutamine methyltransferase
NC_010505.1	Prodigal:002006	CDS	142248	143324	.	+	0	ID=IAMODABH_00141;inference=ab initio prediction:Prodigal:002006;locus_tag=IAMODABH_00141;product=hypothetical protein
NC_010505.1	Prodigal:002006	CDS	143394	144155	.	-	0	ID=IAMODABH_00142;inference=ab initio prediction:Prodigal:002006;locus_tag=IAMODABH_00142;product=hypothetical protein
NC_010505.1	Prodigal:002006	CDS	144167	144892	.	-	0	ID=IAMODABH_00143;eC_number=2.1.1.166;Name=rlmE;db_xref=COG:COG0293;gene=rlmE;inference=ab initio prediction:Prodigal:002006,similar to AA sequence:UniProtKB:P0C0R7;locus_tag=IAMODABH_00143;product=Ribosomal RNA large subunit methyltransferase E
NC_010505.1	Prodigal:002006	CDS	144903	145985	.	-	0	ID=IAMODABH_00144;eC_number=3.6.1.11;Name=ppx;db_xref=COG:COG0248;gene=ppx;inference=ab initio prediction:Prodigal:002006,similar to AA sequence:UniProtKB:P0AFL6;locus_tag=IAMODABH_00144;product=Exopolyphosphatase
NC_010505.1	Prodigal:002006	CDS	146096	146569	.	-	0	ID=IAMODABH_00145;eC_number=3.5.1.44;Name=cheB_1;gene=cheB_1;inference=ab initio prediction:Prodigal:002006,protein motif:HAMAP:MF_00099;locus_tag=IAMODABH_00145;product=Protein-glutamate methylesterase/protein-glutamine glutaminase
NC_010505.1	Prodigal:002006	CDS	146884	147663	.	+	0	ID=IAMODABH_00146;inference=ab initio prediction:Prodigal:002006;locus_tag=IAMODABH_00146;product=hypothetical protein
NC_010505.1	Prodigal:002006	CDS	147762	148028	.	+	0	ID=IAMODABH_00147;inference=ab initio prediction:Prodigal:002006;locus_tag=IAMODABH_00147;product=hypothetical protein
NC_010505.1	Prodigal:002006	CDS	148190	148501	.	+	0	ID=IAMODABH_00148;inference=ab initio prediction:Prodigal:002006;locus_tag=IAMODABH_00148;product=hypothetical protein
NC_010505.1	Prodigal:002006	CDS	148498	150021	.	+	0	ID=IAMODABH_00149;inference=ab initio prediction:Prodigal:002006;locus_tag=IAMODABH_00149;product=hypothetical protein
NC_010505.1	Prodigal:002006	CDS	150018	150365	.	+	0	ID=IAMODABH_00150;inference=ab initio prediction:Prodigal:002006;locus_tag=IAMODABH_00150;product=hypothetical protein
NC_010505.1	Prodigal:002006	CDS	150666	152189	.	+	0	ID=IAMODABH_00151;eC_number=1.2.1.3;Name=adh_1;db_xref=COG:COG1012;gene=adh_1;inference=ab initio prediction:Prodigal:002006,similar to AA sequence:UniProtKB:A1B4L2;locus_tag=IAMODABH_00151;product=Aldehyde dehydrogenase
NC_010505.1	Prodigal:002006	CDS	152269	152562	.	-	0	ID=IAMODABH_00152;inference=ab initio prediction:Prodigal:002006;locus_tag=IAMODABH_00152;product=hypothetical protein
NC_010505.1	Prodigal:002006	CDS	152711	153136	.	+	0	ID=IAMODABH_00153;inference=ab initio prediction:Prodigal:002006;locus_tag=IAMODABH_00153;product=hypothetical protein
NC_010505.1	Prodigal:002006	CDS	153165	153578	.	+	0	ID=IAMODABH_00154;eC_number=1.11.1.15;Name=ahpD_1;gene=ahpD_1;inference=ab initio prediction:Prodigal:002006,protein motif:HAMAP:MF_01676;locus_tag=IAMODABH_00154;product=Alkyl hydroperoxide reductase AhpD
NC_010505.1	Prodigal:002006	CDS	153575	154015	.	+	0	ID=IAMODABH_00155;inference=ab initio prediction:Prodigal:002006;locus_tag=IAMODABH_00155;product=hypothetical protein
NC_010505.1	Prodigal:002006	CDS	154020	155072	.	-	0	ID=IAMODABH_00156;inference=ab initio prediction:Prodigal:002006;locus_tag=IAMODABH_00156;product=hypothetical protein
NC_010505.1	Prodigal:002006	CDS	155069	155713	.	-	0	ID=IAMODABH_00157;eC_number=2.5.1.3;Name=thiE_1;gene=thiE_1;inference=ab initio prediction:Prodigal:002006,protein motif:HAMAP:MF_00097;locus_tag=IAMODABH_00157;product=Thiamine-phosphate synthase
NC_010505.1	Prodigal:002006	CDS	155734	156804	.	-	0	ID=IAMODABH_00158;eC_number=4.1.2.13;Name=fda;db_xref=COG:COG0191;gene=fda;inference=ab initio prediction:Prodigal:002006,similar to AA sequence:UniProtKB:Q8YNK2;locus_tag=IAMODABH_00158;product=Fructose-bisphosphate aldolase
NC_010505.1	Prodigal:002006	CDS	156972	157274	.	-	0	ID=IAMODABH_00159;inference=ab initio prediction:Prodigal:002006;locus_tag=IAMODABH_00159;product=hypothetical protein
NC_010505.1	Prodigal:002006	CDS	157285	158487	.	-	0	ID=IAMODABH_00160;eC_number=2.7.2.3;Name=pgk;db_xref=COG:COG0126;gene=pgk;inference=ab initio prediction:Prodigal:002006,similar to AA sequence:UniProtKB:Q81X75;locus_tag=IAMODABH_00160;product=Phosphoglycerate kinase
NC_010505.1	Prodigal:002006	CDS	158522	159007	.	-	0	ID=IAMODABH_00161;inference=ab initio prediction:Prodigal:002006;locus_tag=IAMODABH_00161;product=hypothetical protein
NC_010505.1	Prodigal:002006	CDS	159097	160101	.	-	0	ID=IAMODABH_00162;eC_number=1.2.1.12;Name=gap1;db_xref=COG:COG0057;gene=gap1;inference=ab initio prediction:Prodigal:002006,similar to AA sequence:UniProtKB:Q4MQ58;locus_tag=IAMODABH_00162;product=Glyceraldehyde-3-phosphate dehydrogenase 1
NC_010505.1	Prodigal:002006	CDS	160552	160836	.	+	0	ID=IAMODABH_00163;inference=ab initio prediction:Prodigal:002006;locus_tag=IAMODABH_00163;product=hypothetical protein
NC_010505.1	Prodigal:002006	CDS	160879	161250	.	+	0	ID=IAMODABH_00164;Name=zapA;gene=zapA;inference=ab initio prediction:Prodigal:002006,protein motif:HAMAP:MF_02013;locus_tag=IAMODABH_00164;product=Cell division protein ZapA
NC_010505.1	Prodigal:002006	CDS	161323	161757	.	-	0	ID=IAMODABH_00165;inference=ab initio prediction:Prodigal:002006;locus_tag=IAMODABH_00165;product=hypothetical protein
NC_010505.1	Prodigal:002006	CDS	161832	162716	.	+	0	ID=IAMODABH_00166;eC_number=1.6.5.2;Name=qorB_1;db_xref=COG:COG0702;gene=qorB_1;inference=ab initio prediction:Prodigal:002006,similar to AA sequence:UniProtKB:P39315;locus_tag=IAMODABH_00166;product=Quinone oxidoreductase 2
NC_010505.1	Prodigal:002006	CDS	162742	163410	.	-	0	ID=IAMODABH_00167;Name=mcbR_1;db_xref=COG:COG1802;gene=mcbR_1;inference=ab initio prediction:Prodigal:002006,similar to AA sequence:UniProtKB:P76114;locus_tag=IAMODABH_00167;product=HTH-type transcriptional regulator McbR
NC_010505.1	Prodigal:002006	CDS	163534	163710	.	-	0	ID=IAMODABH_00168;inference=ab initio prediction:Prodigal:002006;locus_tag=IAMODABH_00168;product=hypothetical protein
NC_010505.1	Prodigal:002006	CDS	163964	165610	.	+	0	ID=IAMODABH_00169;eC_number=2.3.1.187;Name=madA;gene=madA;inference=ab initio prediction:Prodigal:002006,similar to AA sequence:UniProtKB:O06924;locus_tag=IAMODABH_00169;product=Acetyl-S-ACP:malonate ACP transferase
NC_010505.1	Prodigal:002006	CDS	165650	165958	.	+	0	ID=IAMODABH_00170;Name=mdcC;gene=mdcC;inference=ab initio prediction:Prodigal:002006,similar to AA sequence:UniProtKB:O06925;locus_tag=IAMODABH_00170;product=Malonate decarboxylase acyl carrier protein
NC_010505.1	Prodigal:002006	CDS	165961	166890	.	+	0	ID=IAMODABH_00171;eC_number=2.1.3.10;Name=madC;gene=madC;inference=ab initio prediction:Prodigal:002006,similar to AA sequence:UniProtKB:O06926;locus_tag=IAMODABH_00171;product=Malonyl-S-ACP:biotin-protein carboxyltransferase MADC
NC_010505.1	Prodigal:002006	CDS	166877	167593	.	+	0	ID=IAMODABH_00172;inference=ab initio prediction:Prodigal:002006;locus_tag=IAMODABH_00172;product=hypothetical protein
NC_010505.1	Prodigal:002006	CDS	167586	168245	.	+	0	ID=IAMODABH_00173;eC_number=2.7.7.66;Name=mdcG;gene=mdcG;inference=ab initio prediction:Prodigal:002006,protein motif:HAMAP:MF_00650;locus_tag=IAMODABH_00173;product=Phosphoribosyl-dephospho-CoA transferase
NC_010505.1	Prodigal:002006	CDS	168242	169168	.	+	0	ID=IAMODABH_00174;eC_number=2.3.1.39;Name=fabD_1;db_xref=COG:COG0331;gene=fabD_1;inference=ab initio prediction:Prodigal:002006,similar to AA sequence:UniProtKB:O85140;locus_tag=IAMODABH_00174;product=Malonyl CoA-acyl carrier protein transacylase
NC_010505.1	Prodigal:002006	CDS	169345	170328	.	+	0	ID=IAMODABH_00175;eC_number=4.2.1.47;Name=gmd_1;db_xref=COG:COG1089;gene=gmd_1;inference=ab initio prediction:Prodigal:002006,similar to AA sequence:UniProtKB:Q51366;locus_tag=IAMODABH_00175;product=GDP-mannose 4%2C6-dehydratase
NC_010505.1	Prodigal:002006	CDS	170397	171878	.	+	0	ID=IAMODABH_00176;eC_number=1.2.1.-;Name=tgnC_1;db_xref=COG:COG1012;gene=tgnC_1;inference=ab initio prediction:Prodigal:002006,similar to AA sequence:UniProtKB:Q6F9F7;locus_tag=IAMODABH_00176;product=(Z)-2-((N-methylformamido)methylene)-5-hydroxybutyrolactone dehydrogenase
NC_010505.1	Prodigal:002006	CDS	171916	173160	.	-	0	ID=IAMODABH_00177;inference=ab initio prediction:Prodigal:002006;locus_tag=IAMODABH_00177;product=hypothetical protein
NC_010505.1	Prodigal:002006	CDS	173260	174771	.	-	0	ID=IAMODABH_00178;inference=ab initio prediction:Prodigal:002006;locus_tag=IAMODABH_00178;product=hypothetical protein
NC_010505.1	Prodigal:002006	CDS	174768	176105	.	-	0	ID=IAMODABH_00179;eC_number=2.4.1.11;db_xref=COG:COG0438;inference=ab initio prediction:Prodigal:002006,similar to AA sequence:UniProtKB:P9WMY9;locus_tag=IAMODABH_00179;product=Glycogen synthase
NC_010505.1	Prodigal:002006	CDS	176102	177346	.	-	0	ID=IAMODABH_00180;eC_number=2.4.1.11;db_xref=COG:COG0438;inference=ab initio prediction:Prodigal:002006,similar to AA sequence:UniProtKB:P9WMY9;locus_tag=IAMODABH_00180;product=Glycogen synthase
NC_010505.1	Prodigal:002006	CDS	177327	178463	.	-	0	ID=IAMODABH_00181;eC_number=2.4.1.250;Name=mshA_1;gene=mshA_1;inference=ab initio prediction:Prodigal:002006,protein motif:HAMAP:MF_01695;locus_tag=IAMODABH_00181;product=D-inositol-3-phosphate glycosyltransferase
NC_010505.1	Prodigal:002006	CDS	178509	179735	.	-	0	ID=IAMODABH_00182;eC_number=2.4.1.250;Name=mshA_2;gene=mshA_2;inference=ab initio prediction:Prodigal:002006,protein motif:HAMAP:MF_01695;locus_tag=IAMODABH_00182;product=D-inositol-3-phosphate glycosyltransferase
NC_010505.1	Prodigal:002006	CDS	179732	181927	.	-	0	ID=IAMODABH_00183;Name=smc_2;gene=smc_2;inference=ab initio prediction:Prodigal:002006,protein motif:HAMAP:MF_01894;locus_tag=IAMODABH_00183;product=Chromosome partition protein Smc
NC_010505.1	Prodigal:002006	CDS	181939	183108	.	-	0	ID=IAMODABH_00184;eC_number=2.4.1.250;Name=mshA_3;gene=mshA_3;inference=ab initio prediction:Prodigal:002006,protein motif:HAMAP:MF_01695;locus_tag=IAMODABH_00184;product=D-inositol-3-phosphate glycosyltransferase
NC_010505.1	Prodigal:002006	CDS	183376	184464	.	-	0	ID=IAMODABH_00185;inference=ab initio prediction:Prodigal:002006;locus_tag=IAMODABH_00185;product=hypothetical protein
NC_010505.1	Prodigal:002006	CDS	184849	185103	.	+	0	ID=IAMODABH_00186;db_xref=COG:COG0236;inference=ab initio prediction:Prodigal:002006,similar to AA sequence:UniProtKB:A9CHM9;locus_tag=IAMODABH_00186;product=Aminoacyl carrier protein
NC_010505.1	Prodigal:002006	CDS	185100	186263	.	+	0	ID=IAMODABH_00187;eC_number=1.3.99.-;db_xref=COG:COG1960;inference=ab initio prediction:Prodigal:002006,similar to AA sequence:UniProtKB:P9WQG1;locus_tag=IAMODABH_00187;product=putative acyl-CoA dehydrogenase fadE25
NC_010505.1	Prodigal:002006	CDS	186263	187222	.	+	0	ID=IAMODABH_00188;eC_number=6.2.1.-;db_xref=COG:COG0172;inference=ab initio prediction:Prodigal:002006,similar to AA sequence:UniProtKB:Q7CWR3;locus_tag=IAMODABH_00188;product=Amino acid--[acyl-carrier-protein] ligase
NC_010505.1	Prodigal:002006	CDS	187227	188198	.	+	0	ID=IAMODABH_00189;inference=ab initio prediction:Prodigal:002006;locus_tag=IAMODABH_00189;product=hypothetical protein
NC_010505.1	Prodigal:002006	CDS	188207	190642	.	+	0	ID=IAMODABH_00190;inference=ab initio prediction:Prodigal:002006;locus_tag=IAMODABH_00190;product=hypothetical protein
NC_010505.1	Prodigal:002006	CDS	190632	192410	.	+	0	ID=IAMODABH_00191;inference=ab initio prediction:Prodigal:002006;locus_tag=IAMODABH_00191;product=hypothetical protein
NC_010505.1	Prodigal:002006	CDS	192407	193690	.	+	0	ID=IAMODABH_00192;inference=ab initio prediction:Prodigal:002006;locus_tag=IAMODABH_00192;product=hypothetical protein
NC_010505.1	Prodigal:002006	CDS	193755	194579	.	+	0	ID=IAMODABH_00193;inference=ab initio prediction:Prodigal:002006;locus_tag=IAMODABH_00193;product=hypothetical protein
NC_010505.1	Prodigal:002006	CDS	194656	195669	.	-	0	ID=IAMODABH_00194;eC_number=7.1.1.7;Name=cydB_1;db_xref=COG:COG1294;gene=cydB_1;inference=ab initio prediction:Prodigal:002006,similar to AA sequence:UniProtKB:P0ABK2;locus_tag=IAMODABH_00194;product=Cytochrome bd-I ubiquinol oxidase subunit 2
NC_010505.1	Prodigal:002006	CDS	195675	197117	.	-	0	ID=IAMODABH_00195;eC_number=7.1.1.7;Name=cydA;db_xref=COG:COG1271;gene=cydA;inference=ab initio prediction:Prodigal:002006,similar to AA sequence:UniProtKB:P0ABJ9;locus_tag=IAMODABH_00195;product=Cytochrome bd-I ubiquinol oxidase subunit 1
NC_010505.1	Prodigal:002006	CDS	197304	198116	.	+	0	ID=IAMODABH_00196;inference=ab initio prediction:Prodigal:002006;locus_tag=IAMODABH_00196;product=hypothetical protein
NC_010505.1	Prodigal:002006	CDS	198188	199144	.	-	0	ID=IAMODABH_00197;inference=ab initio prediction:Prodigal:002006;locus_tag=IAMODABH_00197;product=hypothetical protein
NC_010505.1	Prodigal:002006	CDS	199181	200887	.	-	0	ID=IAMODABH_00198;inference=ab initio prediction:Prodigal:002006;locus_tag=IAMODABH_00198;product=hypothetical protein
NC_010505.1	Prodigal:002006	CDS	201467	201559	.	-	0	ID=IAMODABH_00199;inference=ab initio prediction:Prodigal:002006;locus_tag=IAMODABH_00199;product=hypothetical protein
NC_010505.1	Prodigal:002006	CDS	202497	203216	.	+	0	ID=IAMODABH_00200;inference=ab initio prediction:Prodigal:002006;locus_tag=IAMODABH_00200;product=hypothetical protein
NC_010505.1	Prodigal:002006	CDS	203242	204726	.	-	0	ID=IAMODABH_00201;Name=bdlA_1;db_xref=COG:COG0840;gene=bdlA_1;inference=ab initio prediction:Prodigal:002006,similar to AA sequence:UniProtKB:Q9I3S1;locus_tag=IAMODABH_00201;product=Biofilm dispersion protein BdlA
NC_010505.1	Prodigal:002006	CDS	205182	206024	.	-	0	ID=IAMODABH_00202;eC_number=1.7.3.3;Name=uox;gene=uox;inference=ab initio prediction:Prodigal:002006,similar to AA sequence:UniProtKB:D0VWQ1;locus_tag=IAMODABH_00202;product=Uricase
NC_010505.1	Prodigal:002006	CDS	206197	207036	.	+	0	ID=IAMODABH_00203;inference=ab initio prediction:Prodigal:002006;locus_tag=IAMODABH_00203;product=hypothetical protein
NC_010505.1	Prodigal:002006	CDS	207033	209768	.	+	0	ID=IAMODABH_00204;eC_number=1.17.1.4;Name=xdhA;db_xref=COG:COG1529;gene=xdhA;inference=ab initio prediction:Prodigal:002006,similar to AA sequence:UniProtKB:Q46799;locus_tag=IAMODABH_00204;product=Putative xanthine dehydrogenase molybdenum-binding subunit XdhA
NC_010505.1	Prodigal:002006	CDS	209768	211108	.	+	0	ID=IAMODABH_00205;Name=adeP;db_xref=COG:COG2252;gene=adeP;inference=ab initio prediction:Prodigal:002006,similar to AA sequence:UniProtKB:P31466;locus_tag=IAMODABH_00205;product=Adenine permease AdeP
NC_010505.1	Prodigal:002006	CDS	211125	211571	.	-	0	ID=IAMODABH_00206;Name=ptsN_1;db_xref=COG:COG1762;gene=ptsN_1;inference=ab initio prediction:Prodigal:002006,similar to AA sequence:UniProtKB:P69829;locus_tag=IAMODABH_00206;product=Nitrogen regulatory protein
NC_010505.1	Prodigal:002006	CDS	211617	212345	.	-	0	ID=IAMODABH_00207;Name=kdpE_1;db_xref=COG:COG0745;gene=kdpE_1;inference=ab initio prediction:Prodigal:002006,similar to AA sequence:UniProtKB:P9WGN1;locus_tag=IAMODABH_00207;product=Transcriptional regulatory protein KdpE
NC_010505.1	Prodigal:002006	CDS	212342	215059	.	-	0	ID=IAMODABH_00208;eC_number=2.7.13.3;Name=kdpD;db_xref=COG:COG2205;gene=kdpD;inference=ab initio prediction:Prodigal:002006,similar to AA sequence:UniProtKB:P21865;locus_tag=IAMODABH_00208;product=Sensor protein KdpD
NC_010505.1	Prodigal:002006	CDS	215081	215686	.	-	0	ID=IAMODABH_00209;Name=kdpC;db_xref=COG:COG2156;gene=kdpC;inference=ab initio prediction:Prodigal:002006,similar to AA sequence:UniProtKB:P9WKF1;locus_tag=IAMODABH_00209;product=Potassium-transporting ATPase KdpC subunit
NC_010505.1	Prodigal:002006	CDS	215709	217799	.	-	0	ID=IAMODABH_00210;eC_number=7.2.2.6;Name=kdpB_1;db_xref=COG:COG2216;gene=kdpB_1;inference=ab initio prediction:Prodigal:002006,similar to AA sequence:UniProtKB:P03960;locus_tag=IAMODABH_00210;product=Potassium-transporting ATPase ATP-binding subunit
NC_010505.1	Prodigal:002006	CDS	217903	218097	.	-	0	ID=IAMODABH_00211;inference=ab initio prediction:Prodigal:002006;locus_tag=IAMODABH_00211;product=hypothetical protein
NC_010505.1	Prodigal:002006	CDS	218099	219814	.	-	0	ID=IAMODABH_00212;Name=kdpA;db_xref=COG:COG2060;gene=kdpA;inference=ab initio prediction:Prodigal:002006,similar to AA sequence:UniProtKB:P03959;locus_tag=IAMODABH_00212;product=Potassium-transporting ATPase potassium-binding subunit
NC_010505.1	Prodigal:002006	CDS	219836	219925	.	-	0	ID=IAMODABH_00213;inference=ab initio prediction:Prodigal:002006;locus_tag=IAMODABH_00213;product=hypothetical protein
NC_010505.1	Prodigal:002006	CDS	219937	220083	.	-	0	ID=IAMODABH_00214;inference=ab initio prediction:Prodigal:002006;locus_tag=IAMODABH_00214;product=hypothetical protein
NC_010505.1	Prodigal:002006	CDS	220408	220548	.	-	0	ID=IAMODABH_00215;inference=ab initio prediction:Prodigal:002006;locus_tag=IAMODABH_00215;product=hypothetical protein
NC_010505.1	Prodigal:002006	CDS	220907	221116	.	-	0	ID=IAMODABH_00216;inference=ab initio prediction:Prodigal:002006;locus_tag=IAMODABH_00216;product=hypothetical protein
NC_010505.1	Prodigal:002006	CDS	221408	224332	.	+	0	ID=IAMODABH_00217;eC_number=2.7.13.3;Name=rcsC_2;gene=rcsC_2;inference=ab initio prediction:Prodigal:002006,protein motif:HAMAP:MF_00979;locus_tag=IAMODABH_00217;product=Sensor histidine kinase RcsC
NC_010505.1	Prodigal:002006	CDS	224322	224741	.	+	0	ID=IAMODABH_00218;Name=divK_1;gene=divK_1;inference=ab initio prediction:Prodigal:002006,similar to AA sequence:UniProtKB:Q7BBW0;locus_tag=IAMODABH_00218;product=Polar-differentiation response regulator DivK
NC_010505.1	Prodigal:002006	CDS	224775	225830	.	+	0	ID=IAMODABH_00219;eC_number=2.7.13.3;Name=rcsC_3;gene=rcsC_3;inference=ab initio prediction:Prodigal:002006,protein motif:HAMAP:MF_00979;locus_tag=IAMODABH_00219;product=Sensor histidine kinase RcsC
NC_010505.1	Prodigal:002006	CDS	225928	226410	.	+	0	ID=IAMODABH_00220;inference=ab initio prediction:Prodigal:002006;locus_tag=IAMODABH_00220;product=hypothetical protein
NC_010505.1	Prodigal:002006	CDS	226456	229317	.	-	0	ID=IAMODABH_00221;inference=ab initio prediction:Prodigal:002006;locus_tag=IAMODABH_00221;product=hypothetical protein
NC_010505.1	Prodigal:002006	CDS	229314	230123	.	-	0	ID=IAMODABH_00222;Name=pstS_1;db_xref=COG:COG0226;gene=pstS_1;inference=ab initio prediction:Prodigal:002006,similar to AA sequence:UniProtKB:O51233;locus_tag=IAMODABH_00222;product=Phosphate-binding protein PstS
NC_010505.1	Prodigal:002006	CDS	230199	231236	.	-	0	ID=IAMODABH_00223;eC_number=1.18.1.7;Name=ndoR;gene=ndoR;inference=ab initio prediction:Prodigal:002006,similar to AA sequence:UniProtKB:Q52126;locus_tag=IAMODABH_00223;product=Naphthalene 1%2C2-dioxygenase system ferredoxin--NAD(P)(+)%2C reductase component
NC_010505.1	Prodigal:002006	CDS	231251	233023	.	-	0	ID=IAMODABH_00224;inference=ab initio prediction:Prodigal:002006;locus_tag=IAMODABH_00224;product=hypothetical protein
NC_010505.1	Prodigal:002006	CDS	233815	235416	.	+	0	ID=IAMODABH_00225;inference=ab initio prediction:Prodigal:002006;locus_tag=IAMODABH_00225;product=hypothetical protein
NC_010505.1	Prodigal:002006	CDS	235982	236275	.	+	0	ID=IAMODABH_00226;inference=ab initio prediction:Prodigal:002006;locus_tag=IAMODABH_00226;product=hypothetical protein
NC_010505.1	Prodigal:002006	CDS	236339	237724	.	-	0	ID=IAMODABH_00227;eC_number=2.7.-.-;Name=sasA_1;gene=sasA_1;inference=ab initio prediction:Prodigal:002006,protein motif:HAMAP:MF_01837;locus_tag=IAMODABH_00227;product=Adaptive-response sensory-kinase SasA
NC_010505.1	Prodigal:002006	CDS	237711	238562	.	-	0	ID=IAMODABH_00228;Name=rssB_1;gene=rssB_1;inference=ab initio prediction:Prodigal:002006,protein motif:HAMAP:MF_00958;locus_tag=IAMODABH_00228;product=Regulator of RpoS
NC_010505.1	Prodigal:002006	CDS	238568	239953	.	-	0	ID=IAMODABH_00229;Name=mdtA_1;gene=mdtA_1;inference=ab initio prediction:Prodigal:002006,protein motif:HAMAP:MF_01422;locus_tag=IAMODABH_00229;product=Multidrug resistance protein MdtA
NC_010505.1	Prodigal:002006	CDS	239953	243216	.	-	0	ID=IAMODABH_00230;Name=mdtB_1;db_xref=COG:COG0841;gene=mdtB_1;inference=ab initio prediction:Prodigal:002006,similar to AA sequence:UniProtKB:P76398;locus_tag=IAMODABH_00230;product=Multidrug resistance protein MdtB
NC_010505.1	Prodigal:002006	CDS	243803	244090	.	+	0	ID=IAMODABH_00231;inference=ab initio prediction:Prodigal:002006;locus_tag=IAMODABH_00231;product=hypothetical protein
NC_010505.1	Prodigal:002006	CDS	244577	244897	.	+	0	ID=IAMODABH_00232;inference=ab initio prediction:Prodigal:002006;locus_tag=IAMODABH_00232;product=hypothetical protein
NC_010505.1	Prodigal:002006	CDS	244997	245248	.	+	0	ID=IAMODABH_00233;inference=ab initio prediction:Prodigal:002006;locus_tag=IAMODABH_00233;product=hypothetical protein
NC_010505.1	Prodigal:002006	CDS	245289	246785	.	-	0	ID=IAMODABH_00234;eC_number=3.5.1.13;Name=aam_1;db_xref=COG:COG0154;gene=aam_1;inference=ab initio prediction:Prodigal:002006,similar to AA sequence:UniProtKB:K9NBS6;locus_tag=IAMODABH_00234;product=Acylamidase
NC_010505.1	Prodigal:002006	CDS	246834	248063	.	-	0	ID=IAMODABH_00235;Name=sauU_1;gene=sauU_1;inference=ab initio prediction:Prodigal:002006,similar to AA sequence:UniProtKB:Q0K843;locus_tag=IAMODABH_00235;product=putative sulfoacetate transporter SauU
NC_010505.1	Prodigal:002006	CDS	248206	249495	.	-	0	ID=IAMODABH_00236;eC_number=4.3.1.18;Name=dsdA;db_xref=COG:COG3048;gene=dsdA;inference=ab initio prediction:Prodigal:002006,similar to AA sequence:UniProtKB:P00926;locus_tag=IAMODABH_00236;product=D-serine dehydratase
NC_010505.1	Prodigal:002006	CDS	249604	250560	.	+	0	ID=IAMODABH_00237;Name=dsdC;db_xref=COG:COG0583;gene=dsdC;inference=ab initio prediction:Prodigal:002006,similar to AA sequence:UniProtKB:P46068;locus_tag=IAMODABH_00237;product=HTH-type transcriptional regulator DsdC
NC_010505.1	Prodigal:002006	CDS	250622	251512	.	-	0	ID=IAMODABH_00238;Name=dmlR_1;gene=dmlR_1;inference=ab initio prediction:Prodigal:002006,similar to AA sequence:UniProtKB:P76250;locus_tag=IAMODABH_00238;product=HTH-type transcriptional regulator DmlR
NC_010505.1	Prodigal:002006	CDS	251635	252513	.	+	0	ID=IAMODABH_00239;eC_number=1.7.-.-;Name=azoB;gene=azoB;inference=ab initio prediction:Prodigal:002006,similar to AA sequence:UniProtKB:Q8KU07;locus_tag=IAMODABH_00239;product=NAD(P)H azoreductase
NC_010505.1	Prodigal:002006	CDS	252674	255877	.	-	0	ID=IAMODABH_00240;inference=ab initio prediction:Prodigal:002006;locus_tag=IAMODABH_00240;product=hypothetical protein
NC_010505.1	Prodigal:002006	CDS	255909	256904	.	-	0	ID=IAMODABH_00241;inference=ab initio prediction:Prodigal:002006;locus_tag=IAMODABH_00241;product=hypothetical protein
NC_010505.1	Prodigal:002006	CDS	257123	258760	.	+	0	ID=IAMODABH_00242;inference=ab initio prediction:Prodigal:002006;locus_tag=IAMODABH_00242;product=hypothetical protein
NC_010505.1	Prodigal:002006	CDS	258760	260547	.	+	0	ID=IAMODABH_00243;inference=ab initio prediction:Prodigal:002006;locus_tag=IAMODABH_00243;product=hypothetical protein
NC_010505.1	Prodigal:002006	CDS	260703	261425	.	+	0	ID=IAMODABH_00244;inference=ab initio prediction:Prodigal:002006;locus_tag=IAMODABH_00244;product=hypothetical protein
NC_010505.1	Prodigal:002006	CDS	261567	262043	.	+	0	ID=IAMODABH_00245;inference=ab initio prediction:Prodigal:002006;locus_tag=IAMODABH_00245;product=hypothetical protein
NC_010505.1	Prodigal:002006	CDS	262096	262914	.	-	0	ID=IAMODABH_00246;inference=ab initio prediction:Prodigal:002006;locus_tag=IAMODABH_00246;product=hypothetical protein
NC_010505.1	Prodigal:002006	CDS	263369	264808	.	-	0	ID=IAMODABH_00247;eC_number=2.6.1.9;Name=hisC_1;gene=hisC_1;inference=ab initio prediction:Prodigal:002006,protein motif:HAMAP:MF_01023;locus_tag=IAMODABH_00247;product=Histidinol-phosphate aminotransferase
NC_010505.1	Prodigal:002006	CDS	265168	265650	.	+	0	ID=IAMODABH_00248;inference=ab initio prediction:Prodigal:002006;locus_tag=IAMODABH_00248;product=hypothetical protein
NC_010505.1	Prodigal:002006	CDS	265720	266796	.	+	0	ID=IAMODABH_00249;eC_number=3.5.5.7;Name=nitA;gene=nitA;inference=ab initio prediction:Prodigal:002006,similar to AA sequence:UniProtKB:Q03217;locus_tag=IAMODABH_00249;product=Aliphatic nitrilase
NC_010505.1	Prodigal:002006	CDS	266750	267853	.	+	0	ID=IAMODABH_00250;inference=ab initio prediction:Prodigal:002006;locus_tag=IAMODABH_00250;product=hypothetical protein
NC_010505.1	Prodigal:002006	CDS	267853	268395	.	+	0	ID=IAMODABH_00251;inference=ab initio prediction:Prodigal:002006;locus_tag=IAMODABH_00251;product=hypothetical protein
NC_010505.1	Prodigal:002006	CDS	268392	269387	.	+	0	ID=IAMODABH_00252;eC_number=2.7.4.16;Name=thiL_1;gene=thiL_1;inference=ab initio prediction:Prodigal:002006,protein motif:HAMAP:MF_02128;locus_tag=IAMODABH_00252;product=Thiamine-monophosphate kinase
NC_010505.1	Prodigal:002006	CDS	269384	270598	.	+	0	ID=IAMODABH_00253;eC_number=2.4.1.250;Name=mshA_4;gene=mshA_4;inference=ab initio prediction:Prodigal:002006,protein motif:HAMAP:MF_01695;locus_tag=IAMODABH_00253;product=D-inositol-3-phosphate glycosyltransferase
NC_010505.1	Prodigal:002006	CDS	270595	271863	.	+	0	ID=IAMODABH_00254;eC_number=2.1.1.61;Name=mnmC_1;gene=mnmC_1;inference=ab initio prediction:Prodigal:002006,protein motif:HAMAP:MF_01102;locus_tag=IAMODABH_00254;product=tRNA 5-methylaminomethyl-2-thiouridine biosynthesis bifunctional protein MnmC
NC_010505.1	Prodigal:002006	CDS	272078	272575	.	+	0	ID=IAMODABH_00255;inference=ab initio prediction:Prodigal:002006;locus_tag=IAMODABH_00255;product=hypothetical protein
NC_010505.1	Prodigal:002006	CDS	272835	274523	.	+	0	ID=IAMODABH_00256;inference=ab initio prediction:Prodigal:002006;locus_tag=IAMODABH_00256;product=hypothetical protein
NC_010505.1	Prodigal:002006	CDS	274653	274769	.	+	0	ID=IAMODABH_00257;inference=ab initio prediction:Prodigal:002006;locus_tag=IAMODABH_00257;product=hypothetical protein
NC_010505.1	Prodigal:002006	CDS	274857	275045	.	+	0	ID=IAMODABH_00258;inference=ab initio prediction:Prodigal:002006;locus_tag=IAMODABH_00258;product=hypothetical protein
NC_010505.1	Prodigal:002006	CDS	275052	275210	.	-	0	ID=IAMODABH_00259;inference=ab initio prediction:Prodigal:002006;locus_tag=IAMODABH_00259;product=hypothetical protein
NC_010505.1	Prodigal:002006	CDS	275286	275543	.	-	0	ID=IAMODABH_00260;inference=ab initio prediction:Prodigal:002006;locus_tag=IAMODABH_00260;product=hypothetical protein
NC_010505.1	Prodigal:002006	CDS	275661	275867	.	-	0	ID=IAMODABH_00261;inference=ab initio prediction:Prodigal:002006;locus_tag=IAMODABH_00261;product=hypothetical protein
NC_010505.1	Prodigal:002006	CDS	275908	277248	.	-	0	ID=IAMODABH_00262;inference=ab initio prediction:Prodigal:002006;locus_tag=IAMODABH_00262;product=hypothetical protein
NC_010505.1	Prodigal:002006	CDS	277245	277706	.	-	0	ID=IAMODABH_00263;inference=ab initio prediction:Prodigal:002006;locus_tag=IAMODABH_00263;product=hypothetical protein
NC_010505.1	Prodigal:002006	CDS	278424	279491	.	+	0	ID=IAMODABH_00264;eC_number=3.1.1.-;Name=aes_1;gene=aes_1;inference=ab initio prediction:Prodigal:002006,protein motif:HAMAP:MF_01958;locus_tag=IAMODABH_00264;product=Acetyl esterase
NC_010505.1	Prodigal:002006	CDS	279428	279922	.	-	0	ID=IAMODABH_00265;eC_number=2.7.6.5;Name=relA;gene=relA;inference=ab initio prediction:Prodigal:002006,similar to AA sequence:UniProtKB:Q99TL8;locus_tag=IAMODABH_00265;product=GTP pyrophosphokinase
NC_010505.1	Prodigal:002006	CDS	280213	280455	.	+	0	ID=IAMODABH_00266;inference=ab initio prediction:Prodigal:002006;locus_tag=IAMODABH_00266;product=hypothetical protein
NC_010505.1	Prodigal:002006	CDS	280533	280931	.	-	0	ID=IAMODABH_00267;inference=ab initio prediction:Prodigal:002006;locus_tag=IAMODABH_00267;product=hypothetical protein
NC_010505.1	Prodigal:002006	CDS	281197	282084	.	+	0	ID=IAMODABH_00268;inference=ab initio prediction:Prodigal:002006;locus_tag=IAMODABH_00268;product=hypothetical protein
NC_010505.1	Prodigal:002006	CDS	282116	283033	.	-	0	ID=IAMODABH_00269;inference=ab initio prediction:Prodigal:002006;locus_tag=IAMODABH_00269;product=hypothetical protein
NC_010505.1	Prodigal:002006	CDS	283187	283750	.	+	0	ID=IAMODABH_00270;eC_number=1.-.-.-;Name=ydjA;db_xref=COG:COG0778;gene=ydjA;inference=ab initio prediction:Prodigal:002006,similar to AA sequence:UniProtKB:P0ACY1;locus_tag=IAMODABH_00270;product=Putative NAD(P)H nitroreductase YdjA
NC_010505.1	Prodigal:002006	CDS	283762	284391	.	+	0	ID=IAMODABH_00271;inference=ab initio prediction:Prodigal:002006;locus_tag=IAMODABH_00271;product=hypothetical protein
NC_010505.1	Prodigal:002006	CDS	284481	285563	.	+	0	ID=IAMODABH_00272;inference=ab initio prediction:Prodigal:002006;locus_tag=IAMODABH_00272;product=hypothetical protein
NC_010505.1	Prodigal:002006	CDS	285560	287071	.	+	0	ID=IAMODABH_00273;inference=ab initio prediction:Prodigal:002006;locus_tag=IAMODABH_00273;product=hypothetical protein
NC_010505.1	Prodigal:002006	CDS	287160	287489	.	+	0	ID=IAMODABH_00274;inference=ab initio prediction:Prodigal:002006;locus_tag=IAMODABH_00274;product=hypothetical protein
NC_010505.1	Prodigal:002006	CDS	287527	288495	.	-	0	ID=IAMODABH_00275;inference=ab initio prediction:Prodigal:002006;locus_tag=IAMODABH_00275;product=hypothetical protein
NC_010505.1	Prodigal:002006	CDS	288492	290501	.	-	0	ID=IAMODABH_00276;inference=ab initio prediction:Prodigal:002006;locus_tag=IAMODABH_00276;product=hypothetical protein
NC_010505.1	Prodigal:002006	CDS	290486	291640	.	-	0	ID=IAMODABH_00277;eC_number=3.2.1.4;Name=cmcAX_1;db_xref=COG:COG3405;gene=cmcAX_1;inference=ab initio prediction:Prodigal:002006,similar to AA sequence:UniProtKB:P37696;locus_tag=IAMODABH_00277;product=putative endoglucanase
NC_010505.1	Prodigal:002006	CDS	291637	294225	.	-	0	ID=IAMODABH_00278;inference=ab initio prediction:Prodigal:002006;locus_tag=IAMODABH_00278;product=hypothetical protein
NC_010505.1	Prodigal:002006	CDS	294231	296615	.	-	0	ID=IAMODABH_00279;inference=ab initio prediction:Prodigal:002006;locus_tag=IAMODABH_00279;product=hypothetical protein
NC_010505.1	Prodigal:002006	CDS	297051	299480	.	+	0	ID=IAMODABH_00280;Name=rssB_2;gene=rssB_2;inference=ab initio prediction:Prodigal:002006,protein motif:HAMAP:MF_00958;locus_tag=IAMODABH_00280;product=Regulator of RpoS
NC_010505.1	Prodigal:002006	CDS	299643	300458	.	+	0	ID=IAMODABH_00281;inference=ab initio prediction:Prodigal:002006;locus_tag=IAMODABH_00281;product=hypothetical protein
NC_010505.1	Prodigal:002006	CDS	300523	300783	.	-	0	ID=IAMODABH_00282;inference=ab initio prediction:Prodigal:002006;locus_tag=IAMODABH_00282;product=hypothetical protein
NC_010505.1	Prodigal:002006	CDS	301397	301726	.	-	0	ID=IAMODABH_00283;inference=ab initio prediction:Prodigal:002006;locus_tag=IAMODABH_00283;product=hypothetical protein
NC_010505.1	Prodigal:002006	CDS	302239	304209	.	+	0	ID=IAMODABH_00284;inference=ab initio prediction:Prodigal:002006;locus_tag=IAMODABH_00284;product=hypothetical protein
NC_010505.1	Prodigal:002006	CDS	304228	304395	.	-	0	ID=IAMODABH_00285;inference=ab initio prediction:Prodigal:002006;locus_tag=IAMODABH_00285;product=hypothetical protein
NC_010505.1	Prodigal:002006	CDS	304566	305306	.	-	0	ID=IAMODABH_00286;eC_number=3.1.3.2;Name=phoC;gene=phoC;inference=ab initio prediction:Prodigal:002006,similar to AA sequence:UniProtKB:P28581;locus_tag=IAMODABH_00286;product=Major phosphate-irrepressible acid phosphatase
NC_010505.1	Prodigal:002006	CDS	305316	306617	.	-	0	ID=IAMODABH_00287;inference=ab initio prediction:Prodigal:002006,similar to AA sequence:UniProtKB:P9WJX1;locus_tag=IAMODABH_00287;product=putative MFS-type transporter
NC_010505.1	Prodigal:002006	CDS	306723	309881	.	-	0	ID=IAMODABH_00288;Name=mexB_1;db_xref=COG:COG0841;gene=mexB_1;inference=ab initio prediction:Prodigal:002006,similar to AA sequence:UniProtKB:P52002;locus_tag=IAMODABH_00288;product=Multidrug resistance protein MexB
NC_010505.1	Prodigal:002006	CDS	309907	311067	.	-	0	ID=IAMODABH_00289;Name=ttgG;gene=ttgG;inference=ab initio prediction:Prodigal:002006,similar to AA sequence:UniProtKB:Q93PU5;locus_tag=IAMODABH_00289;product=Toluene efflux pump periplasmic linker protein TtgG
NC_010505.1	Prodigal:002006	CDS	311235	311768	.	+	0	ID=IAMODABH_00290;inference=ab initio prediction:Prodigal:002006;locus_tag=IAMODABH_00290;product=hypothetical protein
NC_010505.1	Prodigal:002006	CDS	311962	312180	.	-	0	ID=IAMODABH_00291;inference=ab initio prediction:Prodigal:002006;locus_tag=IAMODABH_00291;product=hypothetical protein
NC_010505.1	Prodigal:002006	CDS	312804	314426	.	-	0	ID=IAMODABH_00292;inference=ab initio prediction:Prodigal:002006;locus_tag=IAMODABH_00292;product=hypothetical protein
NC_010505.1	Prodigal:002006	CDS	314815	315744	.	+	0	ID=IAMODABH_00293;eC_number=1.14.13.127;Name=mhpA_1;gene=mhpA_1;inference=ab initio prediction:Prodigal:002006,protein motif:HAMAP:MF_01652;locus_tag=IAMODABH_00293;product=3-(3-hydroxy-phenyl)propionate/3-hydroxycinnamic acid hydroxylase
NC_010505.1	Prodigal:002006	CDS	315871	316155	.	+	0	ID=IAMODABH_00294;inference=ab initio prediction:Prodigal:002006;locus_tag=IAMODABH_00294;product=hypothetical protein
NC_010505.1	Prodigal:002006	CDS	316364	316615	.	-	0	ID=IAMODABH_00295;inference=ab initio prediction:Prodigal:002006;locus_tag=IAMODABH_00295;product=hypothetical protein
NC_010505.1	Prodigal:002006	CDS	316760	317017	.	-	0	ID=IAMODABH_00296;inference=ab initio prediction:Prodigal:002006;locus_tag=IAMODABH_00296;product=hypothetical protein
NC_010505.1	Prodigal:002006	CDS	317803	318054	.	+	0	ID=IAMODABH_00297;inference=ab initio prediction:Prodigal:002006;locus_tag=IAMODABH_00297;product=hypothetical protein
NC_010505.1	Prodigal:002006	CDS	318491	319846	.	-	0	ID=IAMODABH_00298;inference=ab initio prediction:Prodigal:002006,similar to AA sequence:UniProtKB:P0AE45;locus_tag=IAMODABH_00298;note=UPF0053 inner membrane protein YtfL;product=hypothetical protein
NC_010505.1	Prodigal:002006	CDS	320162	320884	.	-	0	ID=IAMODABH_00299;Name=livF_2;db_xref=COG:COG0410;gene=livF_2;inference=ab initio prediction:Prodigal:002006,similar to AA sequence:UniProtKB:P22731;locus_tag=IAMODABH_00299;product=High-affinity branched-chain amino acid transport ATP-binding protein LivF
NC_010505.1	Prodigal:002006	CDS	320877	322925	.	-	0	ID=IAMODABH_00300;eC_number=7.6.2.8;Name=btuD_1;gene=btuD_1;inference=ab initio prediction:Prodigal:002006,protein motif:HAMAP:MF_01005;locus_tag=IAMODABH_00300;product=Vitamin B12 import ATP-binding protein BtuD
NC_010505.1	Prodigal:002006	CDS	322964	323836	.	-	0	ID=IAMODABH_00301;Name=livH_2;db_xref=COG:COG0559;gene=livH_2;inference=ab initio prediction:Prodigal:002006,similar to AA sequence:UniProtKB:P0AEX7;locus_tag=IAMODABH_00301;product=High-affinity branched-chain amino acid transport system permease protein LivH
NC_010505.1	Prodigal:002006	CDS	323940	325151	.	-	0	ID=IAMODABH_00302;Name=braC_1;db_xref=COG:COG0683;gene=braC_1;inference=ab initio prediction:Prodigal:002006,similar to AA sequence:UniProtKB:P21175;locus_tag=IAMODABH_00302;product=Leucine-%2C isoleucine-%2C valine-%2C threonine-%2C and alanine-binding protein
NC_010505.1	Prodigal:002006	CDS	325430	325813	.	-	0	ID=IAMODABH_00303;inference=ab initio prediction:Prodigal:002006;locus_tag=IAMODABH_00303;product=hypothetical protein
NC_010505.1	Prodigal:002006	CDS	326170	327054	.	-	0	ID=IAMODABH_00304;Name=hdfR_1;gene=hdfR_1;inference=ab initio prediction:Prodigal:002006,protein motif:HAMAP:MF_01233;locus_tag=IAMODABH_00304;product=HTH-type transcriptional regulator HdfR
NC_010505.1	Prodigal:002006	CDS	327178	327573	.	+	0	ID=IAMODABH_00305;inference=ab initio prediction:Prodigal:002006;locus_tag=IAMODABH_00305;product=hypothetical protein
NC_010505.1	Prodigal:002006	CDS	327852	331583	.	-	0	ID=IAMODABH_00306;inference=ab initio prediction:Prodigal:002006;locus_tag=IAMODABH_00306;product=hypothetical protein
NC_010505.1	Prodigal:002006	CDS	332097	332513	.	+	0	ID=IAMODABH_00307;inference=ab initio prediction:Prodigal:002006;locus_tag=IAMODABH_00307;product=hypothetical protein
NC_010505.1	Prodigal:002006	CDS	332642	333298	.	+	0	ID=IAMODABH_00308;inference=ab initio prediction:Prodigal:002006;locus_tag=IAMODABH_00308;product=hypothetical protein
NC_010505.1	Prodigal:002006	CDS	333323	334384	.	-	0	ID=IAMODABH_00309;inference=ab initio prediction:Prodigal:002006;locus_tag=IAMODABH_00309;product=hypothetical protein
NC_010505.1	Prodigal:002006	CDS	334625	335809	.	+	0	ID=IAMODABH_00310;inference=ab initio prediction:Prodigal:002006;locus_tag=IAMODABH_00310;product=hypothetical protein
NC_010505.1	Prodigal:002006	CDS	335823	338036	.	-	0	ID=IAMODABH_00311;inference=ab initio prediction:Prodigal:002006;locus_tag=IAMODABH_00311;product=hypothetical protein
NC_010505.1	Prodigal:002006	CDS	338217	338804	.	+	0	ID=IAMODABH_00312;inference=ab initio prediction:Prodigal:002006;locus_tag=IAMODABH_00312;product=hypothetical protein
NC_010505.1	Prodigal:002006	CDS	338820	339458	.	-	0	ID=IAMODABH_00313;inference=ab initio prediction:Prodigal:002006;locus_tag=IAMODABH_00313;product=hypothetical protein
NC_010505.1	Prodigal:002006	CDS	339634	339882	.	-	0	ID=IAMODABH_00314;inference=ab initio prediction:Prodigal:002006;locus_tag=IAMODABH_00314;product=hypothetical protein
NC_010505.1	Prodigal:002006	CDS	340151	340369	.	+	0	ID=IAMODABH_00315;inference=ab initio prediction:Prodigal:002006;locus_tag=IAMODABH_00315;product=hypothetical protein
NC_010505.1	Prodigal:002006	CDS	340383	341444	.	-	0	ID=IAMODABH_00316;inference=ab initio prediction:Prodigal:002006;locus_tag=IAMODABH_00316;product=hypothetical protein
NC_010505.1	Prodigal:002006	CDS	341473	344508	.	-	0	ID=IAMODABH_00317;eC_number=2.4.1.129;Name=mtgA_1;gene=mtgA_1;inference=ab initio prediction:Prodigal:002006,protein motif:HAMAP:MF_00766;locus_tag=IAMODABH_00317;product=Biosynthetic peptidoglycan transglycosylase
NC_010505.1	Prodigal:002006	CDS	344665	346332	.	+	0	ID=IAMODABH_00318;eC_number=3.2.1.1;Name=treS;db_xref=COG:COG0366;gene=treS;inference=ab initio prediction:Prodigal:002006,similar to AA sequence:UniProtKB:P9WQ19;locus_tag=IAMODABH_00318;product=Trehalose synthase/amylase TreS
NC_010505.1	Prodigal:002006	CDS	346398	346781	.	+	0	ID=IAMODABH_00319;inference=ab initio prediction:Prodigal:002006;locus_tag=IAMODABH_00319;product=hypothetical protein
NC_010505.1	Prodigal:002006	CDS	346904	347515	.	+	0	ID=IAMODABH_00320;eC_number=3.1.2.6;Name=gloC;db_xref=COG:COG0491;gene=gloC;inference=ab initio prediction:Prodigal:002006,similar to AA sequence:UniProtKB:P75849;locus_tag=IAMODABH_00320;product=Hydroxyacylglutathione hydrolase GloC
NC_010505.1	Prodigal:002006	CDS	347521	348483	.	+	0	ID=IAMODABH_00321;eC_number=1.1.-.-;Name=yajO_1;db_xref=COG:COG0667;gene=yajO_1;inference=ab initio prediction:Prodigal:002006,similar to AA sequence:UniProtKB:P77735;locus_tag=IAMODABH_00321;product=1-deoxyxylulose-5-phosphate synthase YajO
NC_010505.1	Prodigal:002006	CDS	348663	351107	.	+	0	ID=IAMODABH_00322;eC_number=5.6.2.2;Name=gyrB;gene=gyrB;inference=ab initio prediction:Prodigal:002006,similar to AA sequence:UniProtKB:B8GXQ0;locus_tag=IAMODABH_00322;product=DNA gyrase subunit B
NC_010505.1	Prodigal:002006	CDS	351448	352113	.	-	0	ID=IAMODABH_00323;Name=uvrY_1;db_xref=COG:COG2197;gene=uvrY_1;inference=ab initio prediction:Prodigal:002006,similar to AA sequence:UniProtKB:P0AED5;locus_tag=IAMODABH_00323;product=Response regulator UvrY
NC_010505.1	Prodigal:002006	CDS	352110	353540	.	-	0	ID=IAMODABH_00324;inference=ab initio prediction:Prodigal:002006;locus_tag=IAMODABH_00324;product=hypothetical protein
NC_010505.1	Prodigal:002006	CDS	353806	354285	.	+	0	ID=IAMODABH_00325;inference=ab initio prediction:Prodigal:002006;locus_tag=IAMODABH_00325;product=hypothetical protein
NC_010505.1	Prodigal:002006	CDS	354400	356088	.	+	0	ID=IAMODABH_00326;eC_number=1.1.99.1;Name=betA_1;gene=betA_1;inference=ab initio prediction:Prodigal:002006,similar to AA sequence:UniProtKB:P60337;locus_tag=IAMODABH_00326;product=Oxygen-dependent choline dehydrogenase
NC_010505.1	Prodigal:002006	CDS	356219	356899	.	+	0	ID=IAMODABH_00327;Name=crp_1;db_xref=COG:COG0664;gene=crp_1;inference=ab initio prediction:Prodigal:002006,similar to AA sequence:UniProtKB:P9WMH3;locus_tag=IAMODABH_00327;product=CRP-like cAMP-activated global transcriptional regulator
NC_010505.1	Prodigal:002006	CDS	356896	357444	.	+	0	ID=IAMODABH_00328;inference=ab initio prediction:Prodigal:002006;locus_tag=IAMODABH_00328;product=hypothetical protein
NC_010505.1	Prodigal:002006	CDS	357441	359327	.	+	0	ID=IAMODABH_00329;inference=ab initio prediction:Prodigal:002006;locus_tag=IAMODABH_00329;product=hypothetical protein
NC_010505.1	Prodigal:002006	CDS	359444	359734	.	+	0	ID=IAMODABH_00330;inference=ab initio prediction:Prodigal:002006;locus_tag=IAMODABH_00330;product=hypothetical protein
NC_010505.1	Prodigal:002006	CDS	359886	360614	.	+	0	ID=IAMODABH_00331;Name=ompR_1;gene=ompR_1;inference=ab initio prediction:Prodigal:002006,similar to AA sequence:UniProtKB:P0AA16;locus_tag=IAMODABH_00331;product=Transcriptional regulatory protein OmpR
NC_010505.1	Prodigal:002006	CDS	360776	361993	.	-	0	ID=IAMODABH_00332;inference=ab initio prediction:Prodigal:002006;locus_tag=IAMODABH_00332;product=hypothetical protein
NC_010505.1	Prodigal:002006	CDS	362076	362372	.	-	0	ID=IAMODABH_00333;Name=yciI;db_xref=COG:COG2350;gene=yciI;inference=ab initio prediction:Prodigal:002006,similar to AA sequence:UniProtKB:P0AB55;locus_tag=IAMODABH_00333;product=Protein YciI
NC_010505.1	Prodigal:002006	CDS	362386	362670	.	-	0	ID=IAMODABH_00334;eC_number=5.3.3.4;Name=catC;db_xref=COG:COG4829;gene=catC;inference=ab initio prediction:Prodigal:002006,similar to AA sequence:UniProtKB:P80573;locus_tag=IAMODABH_00334;product=Muconolactone Delta-isomerase
NC_010505.1	Prodigal:002006	CDS	362834	364468	.	-	0	ID=IAMODABH_00335;eC_number=1.1.99.-;Name=alkJ;gene=alkJ;inference=ab initio prediction:Prodigal:002006,similar to AA sequence:UniProtKB:Q00593;locus_tag=IAMODABH_00335;product=Alcohol dehydrogenase [acceptor]
NC_010505.1	Prodigal:002006	CDS	364490	365299	.	-	0	ID=IAMODABH_00336;eC_number=1.1.1.25;Name=aroE_1;db_xref=COG:COG0169;gene=aroE_1;inference=ab initio prediction:Prodigal:002006,similar to AA sequence:UniProtKB:Q5KWX7;locus_tag=IAMODABH_00336;product=Shikimate dehydrogenase (NADP(+))
NC_010505.1	Prodigal:002006	CDS	365338	366144	.	-	0	ID=IAMODABH_00337;eC_number=1.1.1.100;Name=fabG_1;gene=fabG_1;inference=ab initio prediction:Prodigal:002006,similar to AA sequence:UniProtKB:P99093;locus_tag=IAMODABH_00337;product=3-oxoacyl-[acyl-carrier-protein] reductase FabG
NC_010505.1	Prodigal:002006	CDS	366146	367030	.	-	0	ID=IAMODABH_00338;eC_number=7.6.2.8;Name=btuD_2;gene=btuD_2;inference=ab initio prediction:Prodigal:002006,protein motif:HAMAP:MF_01005;locus_tag=IAMODABH_00338;product=Vitamin B12 import ATP-binding protein BtuD
NC_010505.1	Prodigal:002006	CDS	367251	368978	.	-	0	ID=IAMODABH_00339;eC_number=2.2.1.6;Name=ilvI_1;db_xref=COG:COG0028;gene=ilvI_1;inference=ab initio prediction:Prodigal:002006,similar to AA sequence:UniProtKB:P00893;locus_tag=IAMODABH_00339;product=Acetolactate synthase isozyme 3 large subunit
NC_010505.1	Prodigal:002006	CDS	368978	369994	.	-	0	ID=IAMODABH_00340;eC_number=2.3.1.-;Name=pks5;db_xref=COG:COG3321;gene=pks5;inference=ab initio prediction:Prodigal:002006,similar to AA sequence:UniProtKB:A0R1E8;locus_tag=IAMODABH_00340;product=Mycocerosic acid synthase-like polyketide synthase
NC_010505.1	Prodigal:002006	CDS	369991	371049	.	-	0	ID=IAMODABH_00341;eC_number=1.1.1.301;inference=ab initio prediction:Prodigal:002006,similar to AA sequence:UniProtKB:Q8KQL2;locus_tag=IAMODABH_00341;product=D-arabitol-phosphate dehydrogenase
NC_010505.1	Prodigal:002006	CDS	371204	371872	.	+	0	ID=IAMODABH_00342;Name=mcbR_2;db_xref=COG:COG1802;gene=mcbR_2;inference=ab initio prediction:Prodigal:002006,similar to AA sequence:UniProtKB:P76114;locus_tag=IAMODABH_00342;product=HTH-type transcriptional regulator McbR
NC_010505.1	Prodigal:002006	CDS	372040	372342	.	+	0	ID=IAMODABH_00343;inference=ab initio prediction:Prodigal:002006;locus_tag=IAMODABH_00343;product=hypothetical protein
NC_010505.1	Prodigal:002006	CDS	372980	374647	.	+	0	ID=IAMODABH_00344;inference=ab initio prediction:Prodigal:002006;locus_tag=IAMODABH_00344;product=hypothetical protein
NC_010505.1	Prodigal:002006	CDS	374658	375569	.	-	0	ID=IAMODABH_00345;eC_number=4.1.1.65;Name=psd_1;db_xref=COG:COG0688;gene=psd_1;inference=ab initio prediction:Prodigal:002006,similar to AA sequence:UniProtKB:P0A8K1;locus_tag=IAMODABH_00345;product=Phosphatidylserine decarboxylase proenzyme
NC_010505.1	Prodigal:002006	CDS	375602	377293	.	+	0	ID=IAMODABH_00346;eC_number=5.4.3.8;Name=hemL;gene=hemL;inference=ab initio prediction:Prodigal:002006,protein motif:HAMAP:MF_00375;locus_tag=IAMODABH_00346;product=Glutamate-1-semialdehyde 2%2C1-aminomutase
NC_010505.1	Prodigal:002006	CDS	377336	377947	.	-	0	ID=IAMODABH_00347;inference=ab initio prediction:Prodigal:002006;locus_tag=IAMODABH_00347;product=hypothetical protein
NC_010505.1	Prodigal:002006	CDS	378001	378687	.	-	0	ID=IAMODABH_00348;eC_number=2.1.1.163;Name=COQ5_1;gene=COQ5_1;inference=ab initio prediction:Prodigal:002006,protein motif:HAMAP:MF_01813;locus_tag=IAMODABH_00348;product=2-methoxy-6-polyprenyl-1%2C4-benzoquinol methylase%2C mitochondrial
NC_010505.1	Prodigal:002006	CDS	379366	380160	.	+	0	ID=IAMODABH_00349;inference=ab initio prediction:Prodigal:002006;locus_tag=IAMODABH_00349;product=hypothetical protein
NC_010505.1	Prodigal:002006	CDS	380390	381511	.	+	0	ID=IAMODABH_00350;inference=ab initio prediction:Prodigal:002006;locus_tag=IAMODABH_00350;product=hypothetical protein
NC_010505.1	Prodigal:002006	CDS	381658	382206	.	+	0	ID=IAMODABH_00351;inference=ab initio prediction:Prodigal:002006;locus_tag=IAMODABH_00351;product=hypothetical protein
NC_010505.1	Prodigal:002006	CDS	382745	384475	.	+	0	ID=IAMODABH_00352;eC_number=1.1.5.4;Name=mqo_1;db_xref=COG:COG0579;gene=mqo_1;inference=ab initio prediction:Prodigal:002006,similar to AA sequence:UniProtKB:P33940;locus_tag=IAMODABH_00352;product=Malate:quinone oxidoreductase
NC_010505.1	Prodigal:002006	CDS	384569	385303	.	-	0	ID=IAMODABH_00353;inference=ab initio prediction:Prodigal:002006;locus_tag=IAMODABH_00353;product=hypothetical protein
NC_010505.1	Prodigal:002006	CDS	385399	386367	.	-	0	ID=IAMODABH_00354;eC_number=2.4.2.52;Name=citG;db_xref=COG:COG1767;gene=citG;inference=ab initio prediction:Prodigal:002006,similar to AA sequence:UniProtKB:P77231;locus_tag=IAMODABH_00354;product=2-(5''-triphosphoribosyl)-3'-dephosphocoenzyme-A synthase
NC_010505.1	Prodigal:002006	CDS	386404	387273	.	-	0	ID=IAMODABH_00355;inference=ab initio prediction:Prodigal:002006;locus_tag=IAMODABH_00355;product=hypothetical protein
NC_010505.1	Prodigal:002006	CDS	387327	388739	.	+	0	ID=IAMODABH_00356;eC_number=2.1.1.222;Name=COQ3_1;gene=COQ3_1;inference=ab initio prediction:Prodigal:002006,protein motif:HAMAP:MF_00472;locus_tag=IAMODABH_00356;product=Ubiquinone biosynthesis O-methyltransferase%2C mitochondrial
NC_010505.1	Prodigal:002006	CDS	388817	390799	.	-	0	ID=IAMODABH_00357;inference=ab initio prediction:Prodigal:002006;locus_tag=IAMODABH_00357;product=hypothetical protein
NC_010505.1	Prodigal:002006	CDS	391182	391358	.	+	0	ID=IAMODABH_00358;inference=ab initio prediction:Prodigal:002006;locus_tag=IAMODABH_00358;product=hypothetical protein
NC_010505.1	Prodigal:002006	CDS	391496	391816	.	+	0	ID=IAMODABH_00359;inference=ab initio prediction:Prodigal:002006;locus_tag=IAMODABH_00359;product=hypothetical protein
NC_010505.1	Prodigal:002006	CDS	391941	393230	.	-	0	ID=IAMODABH_00360;eC_number=1.4.3.-;Name=puuB_1;gene=puuB_1;inference=ab initio prediction:Prodigal:002006,similar to AA sequence:UniProtKB:P37906;locus_tag=IAMODABH_00360;product=Gamma-glutamylputrescine oxidoreductase
NC_010505.1	Prodigal:002006	CDS	393239	393970	.	-	0	ID=IAMODABH_00361;eC_number=3.6.3.-;Name=glnQ_1;db_xref=COG:COG1126;gene=glnQ_1;inference=ab initio prediction:Prodigal:002006,similar to AA sequence:UniProtKB:O34677;locus_tag=IAMODABH_00361;product=Glutamine transport ATP-binding protein GlnQ
NC_010505.1	Prodigal:002006	CDS	393967	394620	.	-	0	ID=IAMODABH_00362;Name=yecS_1;db_xref=COG:COG0765;gene=yecS_1;inference=ab initio prediction:Prodigal:002006,similar to AA sequence:UniProtKB:P0AFT2;locus_tag=IAMODABH_00362;product=L-cystine transport system permease protein YecS
NC_010505.1	Prodigal:002006	CDS	394626	395399	.	-	0	ID=IAMODABH_00363;Name=artJ;db_xref=COG:COG0834;gene=artJ;inference=ab initio prediction:Prodigal:002006,similar to AA sequence:UniProtKB:P30860;locus_tag=IAMODABH_00363;product=ABC transporter arginine-binding protein 1
NC_010505.1	Prodigal:002006	CDS	395540	396157	.	+	0	ID=IAMODABH_00364;Name=puuR_1;gene=puuR_1;inference=ab initio prediction:Prodigal:002006,similar to AA sequence:UniProtKB:P0A9U6;locus_tag=IAMODABH_00364;product=HTH-type transcriptional regulator PuuR
NC_010505.1	Prodigal:002006	CDS	396173	397486	.	-	0	ID=IAMODABH_00365;inference=ab initio prediction:Prodigal:002006;locus_tag=IAMODABH_00365;product=hypothetical protein
NC_010505.1	Prodigal:002006	CDS	397503	398117	.	-	0	ID=IAMODABH_00366;inference=ab initio prediction:Prodigal:002006;locus_tag=IAMODABH_00366;product=hypothetical protein
NC_010505.1	Prodigal:002006	CDS	398117	398740	.	-	0	ID=IAMODABH_00367;inference=ab initio prediction:Prodigal:002006;locus_tag=IAMODABH_00367;product=hypothetical protein
NC_010505.1	Prodigal:002006	CDS	399164	399715	.	+	0	ID=IAMODABH_00368;inference=ab initio prediction:Prodigal:002006;locus_tag=IAMODABH_00368;product=hypothetical protein
NC_010505.1	Prodigal:002006	CDS	399739	400815	.	+	0	ID=IAMODABH_00369;inference=ab initio prediction:Prodigal:002006;locus_tag=IAMODABH_00369;product=hypothetical protein
NC_010505.1	Prodigal:002006	CDS	400950	402293	.	-	0	ID=IAMODABH_00370;Name=dctA_1;gene=dctA_1;inference=ab initio prediction:Prodigal:002006,similar to AA sequence:UniProtKB:P20672;locus_tag=IAMODABH_00370;product=C4-dicarboxylate transport protein
NC_010505.1	Prodigal:002006	CDS	402589	404451	.	+	0	ID=IAMODABH_00371;eC_number=2.7.13.3;Name=dctB;gene=dctB;inference=ab initio prediction:Prodigal:002006,similar to AA sequence:UniProtKB:P13633;locus_tag=IAMODABH_00371;product=C4-dicarboxylate transport sensor protein DctB
NC_010505.1	Prodigal:002006	CDS	404448	405803	.	+	0	ID=IAMODABH_00372;Name=dctD;gene=dctD;inference=ab initio prediction:Prodigal:002006,similar to AA sequence:UniProtKB:P13632;locus_tag=IAMODABH_00372;product=C4-dicarboxylate transport transcriptional regulatory protein DctD
NC_010505.1	Prodigal:002006	CDS	405892	406185	.	+	0	ID=IAMODABH_00373;inference=ab initio prediction:Prodigal:002006;locus_tag=IAMODABH_00373;product=hypothetical protein
NC_010505.1	Prodigal:002006	CDS	406576	407553	.	-	0	ID=IAMODABH_00374;eC_number=2.7.13.3;inference=ab initio prediction:Prodigal:002006,similar to AA sequence:UniProtKB:Q8YC53;locus_tag=IAMODABH_00374;product=Blue-light-activated histidine kinase
NC_010505.1	Prodigal:002006	CDS	408279	409529	.	+	0	ID=IAMODABH_00375;Name=aaeA_1;gene=aaeA_1;inference=ab initio prediction:Prodigal:002006,protein motif:HAMAP:MF_01544;locus_tag=IAMODABH_00375;product=p-hydroxybenzoic acid efflux pump subunit AaeA
NC_010505.1	Prodigal:002006	CDS	409526	411511	.	+	0	ID=IAMODABH_00376;inference=ab initio prediction:Prodigal:002006;locus_tag=IAMODABH_00376;product=hypothetical protein
NC_010505.1	Prodigal:002006	CDS	411508	411729	.	-	0	ID=IAMODABH_00377;inference=ab initio prediction:Prodigal:002006;locus_tag=IAMODABH_00377;product=hypothetical protein
NC_010505.1	Prodigal:002006	CDS	412874	413686	.	-	0	ID=IAMODABH_00378;inference=ab initio prediction:Prodigal:002006;locus_tag=IAMODABH_00378;product=hypothetical protein
NC_010505.1	Prodigal:002006	CDS	413784	414110	.	+	0	ID=IAMODABH_00379;inference=ab initio prediction:Prodigal:002006,similar to AA sequence:ISfinder:ISMdi5;locus_tag=IAMODABH_00379;product=IS3 family transposase ISMdi5
NC_010505.1	Prodigal:002006	CDS	414365	414967	.	+	0	ID=IAMODABH_00380;inference=ab initio prediction:Prodigal:002006,similar to AA sequence:ISfinder:ISMdi5;locus_tag=IAMODABH_00380;product=IS3 family transposase ISMdi5
NC_010505.1	Prodigal:002006	CDS	414998	415156	.	-	0	ID=IAMODABH_00381;inference=ab initio prediction:Prodigal:002006;locus_tag=IAMODABH_00381;product=hypothetical protein
NC_010505.1	Prodigal:002006	CDS	415436	415669	.	-	0	ID=IAMODABH_00382;db_xref=COG:COG3039;inference=ab initio prediction:Prodigal:002006,similar to AA sequence:ISfinder:ISMra2;locus_tag=IAMODABH_00382;product=IS5 family transposase ISMra2
NC_010505.1	Prodigal:002006	CDS	416311	417018	.	+	0	ID=IAMODABH_00383;inference=ab initio prediction:Prodigal:002006;locus_tag=IAMODABH_00383;product=hypothetical protein
NC_010505.1	Prodigal:002006	CDS	417826	418653	.	+	0	ID=IAMODABH_00384;eC_number=6.3.1.15;Name=novL;gene=novL;inference=ab initio prediction:Prodigal:002006,similar to AA sequence:UniProtKB:Q9L9F6;locus_tag=IAMODABH_00384;product=8-demethylnovobiocic acid synthase
NC_010505.1	Prodigal:002006	CDS	418602	419420	.	+	0	ID=IAMODABH_00385;eC_number=6.2.1.26;Name=menE;gene=menE;inference=ab initio prediction:Prodigal:002006,protein motif:HAMAP:MF_00731;locus_tag=IAMODABH_00385;product=2-succinylbenzoate--CoA ligase
NC_010505.1	Prodigal:002006	CDS	419498	420271	.	+	0	ID=IAMODABH_00386;inference=ab initio prediction:Prodigal:002006;locus_tag=IAMODABH_00386;product=hypothetical protein
NC_010505.1	Prodigal:002006	CDS	420271	420432	.	+	0	ID=IAMODABH_00387;inference=ab initio prediction:Prodigal:002006;locus_tag=IAMODABH_00387;product=hypothetical protein
NC_010505.1	Prodigal:002006	CDS	420502	420789	.	-	0	ID=IAMODABH_00388;inference=ab initio prediction:Prodigal:002006;locus_tag=IAMODABH_00388;product=hypothetical protein
NC_010505.1	Prodigal:002006	CDS	420987	421886	.	-	0	ID=IAMODABH_00389;inference=ab initio prediction:Prodigal:002006;locus_tag=IAMODABH_00389;product=hypothetical protein
NC_010505.1	Prodigal:002006	CDS	423916	425376	.	-	0	ID=IAMODABH_00390;Name=bdlA_2;db_xref=COG:COG0840;gene=bdlA_2;inference=ab initio prediction:Prodigal:002006,similar to AA sequence:UniProtKB:Q9I3S1;locus_tag=IAMODABH_00390;product=Biofilm dispersion protein BdlA
NC_010505.1	Prodigal:002006	CDS	425817	426137	.	-	0	ID=IAMODABH_00391;inference=ab initio prediction:Prodigal:002006;locus_tag=IAMODABH_00391;product=hypothetical protein
NC_010505.1	Prodigal:002006	CDS	426276	427973	.	-	0	ID=IAMODABH_00392;inference=ab initio prediction:Prodigal:002006;locus_tag=IAMODABH_00392;product=hypothetical protein
NC_010505.1	Prodigal:002006	CDS	428116	430521	.	-	0	ID=IAMODABH_00393;inference=ab initio prediction:Prodigal:002006;locus_tag=IAMODABH_00393;product=hypothetical protein
NC_010505.1	Prodigal:002006	CDS	431099	432178	.	+	0	ID=IAMODABH_00394;inference=ab initio prediction:Prodigal:002006;locus_tag=IAMODABH_00394;product=hypothetical protein
NC_010505.1	Prodigal:002006	CDS	432254	432634	.	-	0	ID=IAMODABH_00395;inference=ab initio prediction:Prodigal:002006,similar to AA sequence:ISfinder:ISMdi5;locus_tag=IAMODABH_00395;product=IS3 family transposase ISMdi5
NC_010505.1	Prodigal:002006	CDS	432665	433063	.	-	0	ID=IAMODABH_00396;Name=cnrA_1;gene=cnrA_1;inference=ab initio prediction:Prodigal:002006,similar to AA sequence:UniProtKB:P37972;locus_tag=IAMODABH_00396;product=Nickel and cobalt resistance protein CnrA
NC_010505.1	Prodigal:002006	CDS	433003	435804	.	-	0	ID=IAMODABH_00397;Name=czcA_1;gene=czcA_1;inference=ab initio prediction:Prodigal:002006,similar to AA sequence:UniProtKB:P13511;locus_tag=IAMODABH_00397;product=Cobalt-zinc-cadmium resistance protein CzcA
NC_010505.1	Prodigal:002006	CDS	435814	436227	.	-	0	ID=IAMODABH_00398;Name=mdtA_2;gene=mdtA_2;inference=ab initio prediction:Prodigal:002006,protein motif:HAMAP:MF_01422;locus_tag=IAMODABH_00398;product=Multidrug resistance protein MdtA
NC_010505.1	Prodigal:002006	CDS	436736	437008	.	+	0	ID=IAMODABH_00399;eC_number=2.7.-.-;Name=sasA_2;gene=sasA_2;inference=ab initio prediction:Prodigal:002006,protein motif:HAMAP:MF_01837;locus_tag=IAMODABH_00399;product=Adaptive-response sensory-kinase SasA
NC_010505.1	Prodigal:002006	CDS	437073	438998	.	+	0	ID=IAMODABH_00400;eC_number=7.2.2.9;Name=actP_1;gene=actP_1;inference=ab initio prediction:Prodigal:002006,similar to AA sequence:UniProtKB:Q9X5X3;locus_tag=IAMODABH_00400;product=Copper-transporting P-type ATPase
NC_010505.1	Prodigal:002006	CDS	439099	439911	.	+	0	ID=IAMODABH_00401;inference=ab initio prediction:Prodigal:002006;locus_tag=IAMODABH_00401;product=hypothetical protein
NC_010505.1	Prodigal:002006	CDS	439911	440237	.	+	0	ID=IAMODABH_00402;inference=ab initio prediction:Prodigal:002006;locus_tag=IAMODABH_00402;product=hypothetical protein
NC_010505.1	Prodigal:002006	CDS	440318	440749	.	+	0	ID=IAMODABH_00403;inference=ab initio prediction:Prodigal:002006;locus_tag=IAMODABH_00403;product=hypothetical protein
NC_010505.1	Prodigal:002006	CDS	440992	441852	.	-	0	ID=IAMODABH_00404;inference=ab initio prediction:Prodigal:002006;locus_tag=IAMODABH_00404;product=hypothetical protein
NC_010505.1	Prodigal:002006	CDS	442105	443664	.	+	0	ID=IAMODABH_00405;eC_number=2.7.13.3;Name=fixL_1;gene=fixL_1;inference=ab initio prediction:Prodigal:002006,similar to AA sequence:UniProtKB:P23222;locus_tag=IAMODABH_00405;product=Sensor protein FixL
NC_010505.1	Prodigal:002006	CDS	443654	444262	.	+	0	ID=IAMODABH_00406;Name=fixJ_1;gene=fixJ_1;inference=ab initio prediction:Prodigal:002006,similar to AA sequence:UniProtKB:P10958;locus_tag=IAMODABH_00406;product=Transcriptional regulatory protein FixJ
NC_010505.1	Prodigal:002006	CDS	444352	444741	.	+	0	ID=IAMODABH_00407;Name=todT_1;gene=todT_1;inference=ab initio prediction:Prodigal:002006,similar to AA sequence:UniProtKB:I7CA98;locus_tag=IAMODABH_00407;product=Response regulator protein TodT
NC_010505.1	Prodigal:002006	CDS	444853	445875	.	-	0	ID=IAMODABH_00408;Name=mdtA_3;gene=mdtA_3;inference=ab initio prediction:Prodigal:002006,protein motif:HAMAP:MF_01422;locus_tag=IAMODABH_00408;product=Multidrug resistance protein MdtA
NC_010505.1	Prodigal:002006	CDS	445859	447559	.	-	0	ID=IAMODABH_00409;inference=ab initio prediction:Prodigal:002006;locus_tag=IAMODABH_00409;product=hypothetical protein
NC_010505.1	Prodigal:002006	CDS	447889	448167	.	-	0	ID=IAMODABH_00410;inference=ab initio prediction:Prodigal:002006;locus_tag=IAMODABH_00410;product=hypothetical protein
NC_010505.1	Prodigal:002006	CDS	448494	449390	.	+	0	ID=IAMODABH_00411;Name=yofA;db_xref=COG:COG0583;gene=yofA;inference=ab initio prediction:Prodigal:002006,similar to AA sequence:UniProtKB:O34685;locus_tag=IAMODABH_00411;product=HTH-type transcriptional regulator YofA
NC_010505.1	Prodigal:002006	CDS	449792	450160	.	+	0	ID=IAMODABH_00412;inference=ab initio prediction:Prodigal:002006;locus_tag=IAMODABH_00412;product=hypothetical protein
NC_010505.1	Prodigal:002006	CDS	450252	450476	.	+	0	ID=IAMODABH_00413;inference=ab initio prediction:Prodigal:002006;locus_tag=IAMODABH_00413;product=hypothetical protein
NC_010505.1	Prodigal:002006	CDS	450598	451290	.	+	0	ID=IAMODABH_00414;Name=fixK_1;db_xref=COG:COG0664;gene=fixK_1;inference=ab initio prediction:Prodigal:002006,similar to AA sequence:UniProtKB:P26488;locus_tag=IAMODABH_00414;product=Nitrogen fixation regulation protein FixK
NC_010505.1	Prodigal:002006	CDS	451564	452424	.	-	0	ID=IAMODABH_00415;inference=ab initio prediction:Prodigal:002006;locus_tag=IAMODABH_00415;product=hypothetical protein
NC_010505.1	Prodigal:002006	CDS	452541	452837	.	-	0	ID=IAMODABH_00416;inference=ab initio prediction:Prodigal:002006;locus_tag=IAMODABH_00416;product=hypothetical protein
NC_010505.1	Prodigal:002006	CDS	452905	455514	.	-	0	ID=IAMODABH_00417;eC_number=7.2.2.10;Name=yloB;db_xref=COG:COG0474;gene=yloB;inference=ab initio prediction:Prodigal:002006,similar to AA sequence:UniProtKB:O34431;locus_tag=IAMODABH_00417;product=Calcium-transporting ATPase
NC_010505.1	Prodigal:002006	CDS	455600	456001	.	-	0	ID=IAMODABH_00418;inference=ab initio prediction:Prodigal:002006;locus_tag=IAMODABH_00418;product=hypothetical protein
NC_010505.1	Prodigal:002006	CDS	456403	457824	.	+	0	ID=IAMODABH_00419;db_xref=COG:COG0645;inference=ab initio prediction:Prodigal:002006,similar to AA sequence:UniProtKB:P9WLN3;locus_tag=IAMODABH_00419;product=putative protein
NC_010505.1	Prodigal:002006	CDS	458000	459250	.	+	0	ID=IAMODABH_00420;inference=ab initio prediction:Prodigal:002006;locus_tag=IAMODABH_00420;product=hypothetical protein
NC_010505.1	Prodigal:002006	CDS	459290	461878	.	+	0	ID=IAMODABH_00421;eC_number=7.2.2.14;Name=mgtA_1;db_xref=COG:COG0474;gene=mgtA_1;inference=ab initio prediction:Prodigal:002006,similar to AA sequence:UniProtKB:P0ABB8;locus_tag=IAMODABH_00421;product=Magnesium-transporting ATPase%2C P-type 1
NC_010505.1	Prodigal:002006	CDS	461983	462330	.	+	0	ID=IAMODABH_00422;inference=ab initio prediction:Prodigal:002006;locus_tag=IAMODABH_00422;product=hypothetical protein
NC_010505.1	Prodigal:002006	CDS	462395	463045	.	+	0	ID=IAMODABH_00423;inference=ab initio prediction:Prodigal:002006;locus_tag=IAMODABH_00423;product=hypothetical protein
NC_010505.1	Prodigal:002006	CDS	463055	463369	.	+	0	ID=IAMODABH_00424;inference=ab initio prediction:Prodigal:002006;locus_tag=IAMODABH_00424;product=hypothetical protein
NC_010505.1	Prodigal:002006	CDS	463484	463960	.	+	0	ID=IAMODABH_00425;inference=ab initio prediction:Prodigal:002006;locus_tag=IAMODABH_00425;product=hypothetical protein
NC_010505.1	Prodigal:002006	CDS	463957	464199	.	+	0	ID=IAMODABH_00426;inference=ab initio prediction:Prodigal:002006;locus_tag=IAMODABH_00426;product=hypothetical protein
NC_010505.1	Prodigal:002006	CDS	464373	464798	.	+	0	ID=IAMODABH_00427;Name=fnr_1;db_xref=COG:COG0664;gene=fnr_1;inference=ab initio prediction:Prodigal:002006,similar to AA sequence:UniProtKB:Q9EXQ1;locus_tag=IAMODABH_00427;product=Anaerobic regulatory protein
NC_010505.1	Prodigal:002006	CDS	464872	465987	.	-	0	ID=IAMODABH_00428;eC_number=2.7.2.1;Name=ackA_1;db_xref=COG:COG0282;gene=ackA_1;inference=ab initio prediction:Prodigal:002006,similar to AA sequence:UniProtKB:P37877;locus_tag=IAMODABH_00428;product=Acetate kinase
NC_010505.1	Prodigal:002006	CDS	465997	468552	.	-	0	ID=IAMODABH_00429;eC_number=4.1.2.9;Name=xpkA_1;gene=xpkA_1;inference=ab initio prediction:Prodigal:002006,similar to AA sequence:UniProtKB:Q937F6;locus_tag=IAMODABH_00429;product=Xylulose-5-phosphate phosphoketolase
NC_010505.1	Prodigal:002006	CDS	468680	468880	.	+	0	ID=IAMODABH_00430;inference=ab initio prediction:Prodigal:002006;locus_tag=IAMODABH_00430;product=hypothetical protein
NC_010505.1	Prodigal:002006	CDS	468913	469557	.	+	0	ID=IAMODABH_00431;inference=ab initio prediction:Prodigal:002006;locus_tag=IAMODABH_00431;product=hypothetical protein
NC_010505.1	Prodigal:002006	CDS	469570	470553	.	+	0	ID=IAMODABH_00432;eC_number=1.1.1.1;Name=adhA_1;db_xref=COG:COG1064;gene=adhA_1;inference=ab initio prediction:Prodigal:002006,similar to AA sequence:UniProtKB:P9WQC1;locus_tag=IAMODABH_00432;product=putative alcohol dehydrogenase AdhA
NC_010505.1	Prodigal:002006	CDS	470677	471492	.	+	0	ID=IAMODABH_00433;inference=ab initio prediction:Prodigal:002006;locus_tag=IAMODABH_00433;product=hypothetical protein
NC_010505.1	Prodigal:002006	CDS	471492	471827	.	+	0	ID=IAMODABH_00434;Name=petJ_1;gene=petJ_1;inference=ab initio prediction:Prodigal:002006,protein motif:HAMAP:MF_00594;locus_tag=IAMODABH_00434;product=Cytochrome c6
NC_010505.1	Prodigal:002006	CDS	471840	472727	.	+	0	ID=IAMODABH_00435;inference=ab initio prediction:Prodigal:002006;locus_tag=IAMODABH_00435;product=hypothetical protein
NC_010505.1	Prodigal:002006	CDS	473068	473877	.	-	0	ID=IAMODABH_00436;inference=ab initio prediction:Prodigal:002006;locus_tag=IAMODABH_00436;product=hypothetical protein
NC_010505.1	Prodigal:002006	CDS	473950	474597	.	-	0	ID=IAMODABH_00437;inference=ab initio prediction:Prodigal:002006;locus_tag=IAMODABH_00437;product=hypothetical protein
NC_010505.1	Prodigal:002006	CDS	474646	475101	.	-	0	ID=IAMODABH_00438;inference=ab initio prediction:Prodigal:002006;locus_tag=IAMODABH_00438;product=hypothetical protein
NC_010505.1	Prodigal:002006	CDS	475210	475455	.	-	0	ID=IAMODABH_00439;inference=ab initio prediction:Prodigal:002006;locus_tag=IAMODABH_00439;product=hypothetical protein
NC_010505.1	Prodigal:002006	CDS	475466	475681	.	-	0	ID=IAMODABH_00440;inference=ab initio prediction:Prodigal:002006;locus_tag=IAMODABH_00440;product=hypothetical protein
NC_010505.1	Prodigal:002006	CDS	475767	476285	.	-	0	ID=IAMODABH_00441;inference=ab initio prediction:Prodigal:002006;locus_tag=IAMODABH_00441;product=hypothetical protein
NC_010505.1	Prodigal:002006	CDS	476464	476703	.	+	0	ID=IAMODABH_00442;inference=ab initio prediction:Prodigal:002006;locus_tag=IAMODABH_00442;product=hypothetical protein
NC_010505.1	Prodigal:002006	CDS	476721	477092	.	+	0	ID=IAMODABH_00443;inference=ab initio prediction:Prodigal:002006;locus_tag=IAMODABH_00443;product=hypothetical protein
NC_010505.1	Prodigal:002006	CDS	477089	477463	.	+	0	ID=IAMODABH_00444;inference=ab initio prediction:Prodigal:002006;locus_tag=IAMODABH_00444;product=hypothetical protein
NC_010505.1	Prodigal:002006	CDS	477568	478032	.	+	0	ID=IAMODABH_00445;eC_number=2.7.1.2;Name=glk_1;db_xref=COG:COG0837;gene=glk_1;inference=ab initio prediction:Prodigal:002006,similar to AA sequence:UniProtKB:P0A6V8;locus_tag=IAMODABH_00445;product=Glucokinase
NC_010505.1	Prodigal:002006	CDS	478207	478452	.	+	0	ID=IAMODABH_00446;eC_number=2.7.1.2;Name=glk_2;db_xref=COG:COG0837;gene=glk_2;inference=ab initio prediction:Prodigal:002006,similar to AA sequence:UniProtKB:P0A6V8;locus_tag=IAMODABH_00446;product=Glucokinase
NC_010505.1	Prodigal:002006	CDS	478523	479341	.	+	0	ID=IAMODABH_00447;inference=ab initio prediction:Prodigal:002006;locus_tag=IAMODABH_00447;product=hypothetical protein
NC_010505.1	Prodigal:002006	CDS	479603	480442	.	-	0	ID=IAMODABH_00448;inference=ab initio prediction:Prodigal:002006,similar to AA sequence:ISfinder:ISMra1;locus_tag=IAMODABH_00448;product=IS3 family transposase ISMra1
NC_010505.1	Prodigal:002006	CDS	480439	480705	.	-	0	ID=IAMODABH_00449;inference=ab initio prediction:Prodigal:002006,similar to AA sequence:ISfinder:ISMra1;locus_tag=IAMODABH_00449;product=IS3 family transposase ISMra1
NC_010505.1	Aragorn:001002	tRNA	481384	481460	.	-	.	ID=IAMODABH_00450;inference=COORDINATES:profile:Aragorn:001002;locus_tag=IAMODABH_00450;product=tRNA-Met(cat)
NC_010505.1	Prodigal:002006	CDS	481720	482175	.	+	0	ID=IAMODABH_00451;inference=ab initio prediction:Prodigal:002006;locus_tag=IAMODABH_00451;product=hypothetical protein
NC_010505.1	Prodigal:002006	CDS	482250	482588	.	+	0	ID=IAMODABH_00452;inference=ab initio prediction:Prodigal:002006;locus_tag=IAMODABH_00452;product=hypothetical protein
NC_010505.1	Prodigal:002006	CDS	482702	483607	.	+	0	ID=IAMODABH_00453;inference=ab initio prediction:Prodigal:002006;locus_tag=IAMODABH_00453;product=hypothetical protein
NC_010505.1	Prodigal:002006	CDS	483597	484352	.	+	0	ID=IAMODABH_00454;eC_number=1.5.1.2;Name=proC_1;gene=proC_1;inference=ab initio prediction:Prodigal:002006,protein motif:HAMAP:MF_01925;locus_tag=IAMODABH_00454;product=Pyrroline-5-carboxylate reductase
NC_010505.1	Prodigal:002006	CDS	484460	485833	.	+	0	ID=IAMODABH_00455;inference=ab initio prediction:Prodigal:002006;locus_tag=IAMODABH_00455;product=hypothetical protein
NC_010505.1	Prodigal:002006	CDS	486131	486463	.	+	0	ID=IAMODABH_00456;inference=ab initio prediction:Prodigal:002006;locus_tag=IAMODABH_00456;product=hypothetical protein
NC_010505.1	Prodigal:002006	CDS	486460	486879	.	+	0	ID=IAMODABH_00457;inference=ab initio prediction:Prodigal:002006;locus_tag=IAMODABH_00457;product=hypothetical protein
NC_010505.1	Prodigal:002006	CDS	487066	488622	.	+	0	ID=IAMODABH_00458;eC_number=6.3.5.2;Name=guaA;db_xref=COG:COG0518;gene=guaA;inference=ab initio prediction:Prodigal:002006,similar to AA sequence:UniProtKB:P04079;locus_tag=IAMODABH_00458;product=GMP synthase [glutamine-hydrolyzing]
NC_010505.1	Prodigal:002006	CDS	488675	489367	.	-	0	ID=IAMODABH_00459;inference=ab initio prediction:Prodigal:002006;locus_tag=IAMODABH_00459;product=hypothetical protein
NC_010505.1	Prodigal:002006	CDS	489364	489861	.	-	0	ID=IAMODABH_00460;db_xref=COG:COG1720;inference=ab initio prediction:Prodigal:002006,similar to AA sequence:UniProtKB:Q6NDF6;locus_tag=IAMODABH_00460;product=S-adenosyl-L-methionine-binding protein
NC_010505.1	Prodigal:002006	CDS	489975	491468	.	+	0	ID=IAMODABH_00461;eC_number=3.2.2.4;Name=amn;db_xref=COG:COG0775;gene=amn;inference=ab initio prediction:Prodigal:002006,similar to AA sequence:UniProtKB:P0AE12;locus_tag=IAMODABH_00461;product=AMP nucleosidase
NC_010505.1	Prodigal:002006	CDS	491625	492191	.	+	0	ID=IAMODABH_00462;inference=ab initio prediction:Prodigal:002006;locus_tag=IAMODABH_00462;product=hypothetical protein
NC_010505.1	Prodigal:002006	CDS	492617	493918	.	+	0	ID=IAMODABH_00463;Name=ttdT;db_xref=COG:COG0471;gene=ttdT;inference=ab initio prediction:Prodigal:002006,similar to AA sequence:UniProtKB:P39414;locus_tag=IAMODABH_00463;product=L-tartrate/succinate antiporter
NC_010505.1	Prodigal:002006	CDS	494048	494449	.	+	0	ID=IAMODABH_00464;Name=sdhC;db_xref=COG:COG2009;gene=sdhC;inference=ab initio prediction:Prodigal:002006,similar to AA sequence:UniProtKB:P69054;locus_tag=IAMODABH_00464;product=Succinate dehydrogenase cytochrome b556 subunit
NC_010505.1	Prodigal:002006	CDS	494460	494879	.	+	0	ID=IAMODABH_00465;inference=ab initio prediction:Prodigal:002006;locus_tag=IAMODABH_00465;product=hypothetical protein
NC_010505.1	Prodigal:002006	CDS	494911	496728	.	+	0	ID=IAMODABH_00466;eC_number=1.3.5.1;Name=sdhA_1;gene=sdhA_1;inference=ab initio prediction:Prodigal:002006,similar to AA sequence:UniProtKB:G4V4G6;locus_tag=IAMODABH_00466;product=Succinate dehydrogenase flavoprotein subunit
NC_010505.1	Prodigal:002006	CDS	496814	497638	.	+	0	ID=IAMODABH_00467;eC_number=1.3.5.1;Name=sdhB;db_xref=COG:COG0479;gene=sdhB;inference=ab initio prediction:Prodigal:002006,similar to AA sequence:UniProtKB:P07014;locus_tag=IAMODABH_00467;product=Succinate dehydrogenase iron-sulfur subunit
NC_010505.1	Prodigal:002006	CDS	497809	498396	.	+	0	ID=IAMODABH_00468;inference=ab initio prediction:Prodigal:002006;locus_tag=IAMODABH_00468;product=hypothetical protein
NC_010505.1	Prodigal:002006	CDS	498485	500350	.	+	0	ID=IAMODABH_00469;eC_number=3.6.3.-;db_xref=COG:COG1132;inference=ab initio prediction:Prodigal:002006,similar to AA sequence:UniProtKB:Q99T13;locus_tag=IAMODABH_00469;product=Putative multidrug export ATP-binding/permease protein
NC_010505.1	Prodigal:002006	CDS	500548	501117	.	+	0	ID=IAMODABH_00470;eC_number=7.1.1.8;Name=petA;db_xref=COG:COG0723;gene=petA;inference=ab initio prediction:Prodigal:002006,similar to AA sequence:UniProtKB:P51130;locus_tag=IAMODABH_00470;product=Ubiquinol-cytochrome c reductase iron-sulfur subunit
NC_010505.1	Prodigal:002006	CDS	501131	502417	.	+	0	ID=IAMODABH_00471;Name=fbcH_1;db_xref=COG:COG1290;gene=fbcH_1;inference=ab initio prediction:Prodigal:002006,similar to AA sequence:UniProtKB:P51131;locus_tag=IAMODABH_00471;product=Cytochrome b/c1
NC_010505.1	Prodigal:002006	CDS	502439	503347	.	+	0	ID=IAMODABH_00472;Name=fbcH_2;db_xref=COG:COG1290;gene=fbcH_2;inference=ab initio prediction:Prodigal:002006,similar to AA sequence:UniProtKB:P51131;locus_tag=IAMODABH_00472;product=Cytochrome b/c1
NC_010505.1	Prodigal:002006	CDS	503647	504522	.	+	0	ID=IAMODABH_00473;eC_number=2.4.2.28;Name=mtnP;db_xref=COG:COG0005;gene=mtnP;inference=ab initio prediction:Prodigal:002006,similar to AA sequence:UniProtKB:Q2RXH9;locus_tag=IAMODABH_00473;product=S-methyl-5'-thioadenosine phosphorylase
NC_010505.1	Prodigal:002006	CDS	504607	505194	.	+	0	ID=IAMODABH_00474;eC_number=4.2.1.19;Name=hisB;db_xref=COG:COG0131;gene=hisB;inference=ab initio prediction:Prodigal:002006,similar to AA sequence:UniProtKB:A0QX83;locus_tag=IAMODABH_00474;product=Imidazoleglycerol-phosphate dehydratase
NC_010505.1	Prodigal:002006	CDS	505262	505747	.	+	0	ID=IAMODABH_00475;inference=ab initio prediction:Prodigal:002006;locus_tag=IAMODABH_00475;product=hypothetical protein
NC_010505.1	Prodigal:002006	CDS	505767	506426	.	+	0	ID=IAMODABH_00476;eC_number=4.3.2.10;Name=hisH;gene=hisH;inference=ab initio prediction:Prodigal:002006,similar to AA sequence:UniProtKB:P59957;locus_tag=IAMODABH_00476;product=Imidazole glycerol phosphate synthase subunit HisH
NC_010505.1	Prodigal:002006	CDS	506464	507207	.	+	0	ID=IAMODABH_00477;eC_number=5.3.1.16;Name=hisA;db_xref=COG:COG0106;gene=hisA;inference=ab initio prediction:Prodigal:002006,similar to AA sequence:UniProtKB:A1R562;locus_tag=IAMODABH_00477;product=1-(5-phosphoribosyl)-5-[(5-phosphoribosylamino)methylideneamino] imidazole-4-carboxamide isomerase
NC_010505.1	Prodigal:002006	CDS	507240	508043	.	+	0	ID=IAMODABH_00478;eC_number=4.3.2.10;Name=hisF;db_xref=COG:COG0107;gene=hisF;inference=ab initio prediction:Prodigal:002006,similar to AA sequence:UniProtKB:P9WMM3;locus_tag=IAMODABH_00478;product=Imidazole glycerol phosphate synthase subunit HisF
NC_010505.1	Prodigal:002006	CDS	508040	509344	.	+	0	ID=IAMODABH_00479;eC_number=3.5.2.3;Name=pyrC_1;db_xref=COG:COG0044;gene=pyrC_1;inference=ab initio prediction:Prodigal:002006,similar to AA sequence:UniProtKB:O66990;locus_tag=IAMODABH_00479;product=Dihydroorotase
NC_010505.1	Prodigal:002006	CDS	509341	509946	.	+	0	ID=IAMODABH_00480;eC_number=2.3.1.275;Name=plsY;db_xref=COG:COG0344;gene=plsY;inference=ab initio prediction:Prodigal:002006,similar to AA sequence:UniProtKB:O66905;locus_tag=IAMODABH_00480;product=Glycerol-3-phosphate acyltransferase
NC_010505.1	Prodigal:002006	CDS	509993	511204	.	+	0	ID=IAMODABH_00481;inference=ab initio prediction:Prodigal:002006;locus_tag=IAMODABH_00481;product=hypothetical protein
NC_010505.1	Prodigal:002006	CDS	511194	511706	.	-	0	ID=IAMODABH_00482;eC_number=3.1.-.-;Name=yqgF;gene=yqgF;inference=ab initio prediction:Prodigal:002006,protein motif:HAMAP:MF_00651;locus_tag=IAMODABH_00482;product=Putative pre-16S rRNA nuclease
NC_010505.1	Prodigal:002006	CDS	511703	512272	.	-	0	ID=IAMODABH_00483;inference=ab initio prediction:Prodigal:002006;locus_tag=IAMODABH_00483;product=hypothetical protein
NC_010505.1	Prodigal:002006	CDS	512445	512585	.	+	0	ID=IAMODABH_00484;inference=ab initio prediction:Prodigal:002006;locus_tag=IAMODABH_00484;product=hypothetical protein
NC_010505.1	Prodigal:002006	CDS	512760	513047	.	+	0	ID=IAMODABH_00485;eC_number=6.3.5.-;Name=gatC;db_xref=COG:COG0721;gene=gatC;inference=ab initio prediction:Prodigal:002006,similar to AA sequence:UniProtKB:O67904;locus_tag=IAMODABH_00485;product=Glutamyl-tRNA(Gln) amidotransferase subunit C
NC_010505.1	Prodigal:002006	CDS	513123	514601	.	+	0	ID=IAMODABH_00486;eC_number=6.3.5.7;Name=gatA_1;db_xref=COG:COG0154;gene=gatA_1;inference=ab initio prediction:Prodigal:002006,similar to AA sequence:UniProtKB:Q9HVT8;locus_tag=IAMODABH_00486;product=Glutamyl-tRNA(Gln) amidotransferase subunit A
NC_010505.1	Prodigal:002006	CDS	514598	514897	.	+	0	ID=IAMODABH_00487;inference=ab initio prediction:Prodigal:002006;locus_tag=IAMODABH_00487;product=hypothetical protein
NC_010505.1	Prodigal:002006	CDS	515082	516554	.	+	0	ID=IAMODABH_00488;eC_number=6.3.5.-;Name=gatB;db_xref=COG:COG0064;gene=gatB;inference=ab initio prediction:Prodigal:002006,similar to AA sequence:UniProtKB:Q9HVT7;locus_tag=IAMODABH_00488;product=Aspartyl/glutamyl-tRNA(Asn/Gln) amidotransferase subunit B
NC_010505.1	Prodigal:002006	CDS	517420	518475	.	-	0	ID=IAMODABH_00489;Name=aaeA_2;db_xref=COG:COG1566;gene=aaeA_2;inference=ab initio prediction:Prodigal:002006,similar to AA sequence:UniProtKB:P46482;locus_tag=IAMODABH_00489;product=p-hydroxybenzoic acid efflux pump subunit AaeA
NC_010505.1	Prodigal:002006	CDS	518475	518669	.	-	0	ID=IAMODABH_00490;inference=ab initio prediction:Prodigal:002006;locus_tag=IAMODABH_00490;product=hypothetical protein
NC_010505.1	Prodigal:002006	CDS	518693	520732	.	-	0	ID=IAMODABH_00491;Name=aaeB_1;gene=aaeB_1;inference=ab initio prediction:Prodigal:002006,protein motif:HAMAP:MF_01545;locus_tag=IAMODABH_00491;product=p-hydroxybenzoic acid efflux pump subunit AaeB
NC_010505.1	Prodigal:002006	CDS	520859	521179	.	-	0	ID=IAMODABH_00492;inference=ab initio prediction:Prodigal:002006;locus_tag=IAMODABH_00492;product=hypothetical protein
NC_010505.1	Prodigal:002006	CDS	521418	522053	.	+	0	ID=IAMODABH_00493;eC_number=1.8.4.-;Name=yfcG_1;db_xref=COG:COG0625;gene=yfcG_1;inference=ab initio prediction:Prodigal:002006,similar to AA sequence:UniProtKB:P77526;locus_tag=IAMODABH_00493;product=Disulfide-bond oxidoreductase YfcG
NC_010505.1	Prodigal:002006	CDS	522061	522525	.	-	0	ID=IAMODABH_00494;inference=ab initio prediction:Prodigal:002006;locus_tag=IAMODABH_00494;product=hypothetical protein
NC_010505.1	Prodigal:002006	CDS	522795	523217	.	+	0	ID=IAMODABH_00495;eC_number=2.7.4.6;Name=ndk;db_xref=COG:COG0105;gene=ndk;inference=ab initio prediction:Prodigal:002006,similar to AA sequence:UniProtKB:P15266;locus_tag=IAMODABH_00495;product=Nucleoside diphosphate kinase
NC_010505.1	Prodigal:002006	CDS	523386	523751	.	+	0	ID=IAMODABH_00496;inference=ab initio prediction:Prodigal:002006;locus_tag=IAMODABH_00496;product=hypothetical protein
NC_010505.1	Prodigal:002006	CDS	523891	524541	.	-	0	ID=IAMODABH_00497;eC_number=2.1.2.2;Name=purN;db_xref=COG:COG0299;gene=purN;inference=ab initio prediction:Prodigal:002006,similar to AA sequence:UniProtKB:P08179;locus_tag=IAMODABH_00497;product=Phosphoribosylglycinamide formyltransferase
NC_010505.1	Prodigal:002006	CDS	524541	525620	.	-	0	ID=IAMODABH_00498;eC_number=6.3.3.1;Name=purM;db_xref=COG:COG0150;gene=purM;inference=ab initio prediction:Prodigal:002006,similar to AA sequence:UniProtKB:P08178;locus_tag=IAMODABH_00498;product=Phosphoribosylformylglycinamidine cyclo-ligase
NC_010505.1	Prodigal:002006	CDS	525763	526887	.	+	0	ID=IAMODABH_00499;db_xref=COG:COG0628;inference=ab initio prediction:Prodigal:002006,similar to AA sequence:UniProtKB:P9WFM5;locus_tag=IAMODABH_00499;product=Putative transport protein
NC_010505.1	Prodigal:002006	CDS	526901	527611	.	+	0	ID=IAMODABH_00500;inference=ab initio prediction:Prodigal:002006;locus_tag=IAMODABH_00500;product=hypothetical protein
NC_010505.1	Prodigal:002006	CDS	527710	530082	.	+	0	ID=IAMODABH_00501;eC_number=2.7.4.1;Name=ppk;db_xref=COG:COG0855;gene=ppk;inference=ab initio prediction:Prodigal:002006,similar to AA sequence:UniProtKB:P9WHV9;locus_tag=IAMODABH_00501;product=Polyphosphate kinase
NC_010505.1	Prodigal:002006	CDS	530165	531718	.	+	0	ID=IAMODABH_00502;eC_number=3.6.1.40;Name=gppA;gene=gppA;inference=ab initio prediction:Prodigal:002006,protein motif:HAMAP:MF_01550;locus_tag=IAMODABH_00502;product=Guanosine-5'-triphosphate%2C3'-diphosphate pyrophosphatase
NC_010505.1	Prodigal:002006	CDS	532169	534685	.	+	0	ID=IAMODABH_00503;eC_number=1.14.12.17;Name=hmp_1;gene=hmp_1;inference=ab initio prediction:Prodigal:002006,protein motif:HAMAP:MF_01252;locus_tag=IAMODABH_00503;product=Flavohemoprotein
NC_010505.1	Prodigal:002006	CDS	534698	536143	.	-	0	ID=IAMODABH_00504;inference=ab initio prediction:Prodigal:002006;locus_tag=IAMODABH_00504;product=hypothetical protein
NC_010505.1	Prodigal:002006	CDS	536226	538553	.	-	0	ID=IAMODABH_00505;eC_number=1.1.1.39;Name=dme;db_xref=COG:COG0280;gene=dme;inference=ab initio prediction:Prodigal:002006,similar to AA sequence:UniProtKB:O30807;locus_tag=IAMODABH_00505;product=NAD-dependent malic enzyme
NC_010505.1	Prodigal:002006	CDS	538620	539282	.	+	0	ID=IAMODABH_00506;eC_number=2.3.1.89;Name=dapH_1;gene=dapH_1;inference=ab initio prediction:Prodigal:002006,protein motif:HAMAP:MF_01691;locus_tag=IAMODABH_00506;product=2%2C3%2C4%2C5-tetrahydropyridine-2%2C6-dicarboxylate N-acetyltransferase
NC_010505.1	Prodigal:002006	CDS	539279	539530	.	+	0	ID=IAMODABH_00507;inference=ab initio prediction:Prodigal:002006;locus_tag=IAMODABH_00507;product=hypothetical protein
NC_010505.1	Prodigal:002006	CDS	539500	539832	.	-	0	ID=IAMODABH_00508;inference=ab initio prediction:Prodigal:002006;locus_tag=IAMODABH_00508;product=hypothetical protein
NC_010505.1	Prodigal:002006	CDS	539829	540905	.	-	0	ID=IAMODABH_00509;inference=ab initio prediction:Prodigal:002006;locus_tag=IAMODABH_00509;product=hypothetical protein
NC_010505.1	Prodigal:002006	CDS	540902	541774	.	-	0	ID=IAMODABH_00510;inference=ab initio prediction:Prodigal:002006;locus_tag=IAMODABH_00510;product=hypothetical protein
NC_010505.1	Prodigal:002006	CDS	541796	543673	.	-	0	ID=IAMODABH_00511;eC_number=6.1.1.23;Name=aspS;db_xref=COG:COG0173;gene=aspS;inference=ab initio prediction:Prodigal:002006,similar to AA sequence:UniProtKB:Q51422;locus_tag=IAMODABH_00511;product=Aspartate--tRNA(Asp/Asn) ligase
NC_010505.1	Prodigal:002006	CDS	543776	544183	.	+	0	ID=IAMODABH_00512;inference=ab initio prediction:Prodigal:002006;locus_tag=IAMODABH_00512;product=hypothetical protein
NC_010505.1	Prodigal:002006	CDS	544277	545464	.	+	0	ID=IAMODABH_00513;eC_number=3.1.13.5;Name=rnd_1;db_xref=COG:COG0349;gene=rnd_1;inference=ab initio prediction:Prodigal:002006,similar to AA sequence:UniProtKB:P09155;locus_tag=IAMODABH_00513;product=Ribonuclease D
NC_010505.1	Prodigal:002006	CDS	545575	545862	.	+	0	ID=IAMODABH_00514;inference=ab initio prediction:Prodigal:002006;locus_tag=IAMODABH_00514;product=hypothetical protein
NC_010505.1	Prodigal:002006	CDS	546566	548371	.	+	0	ID=IAMODABH_00515;eC_number=1.1.2.7;inference=ab initio prediction:Prodigal:002006,similar to AA sequence:UniProtKB:P38539;locus_tag=IAMODABH_00515;product=Methanol dehydrogenase [cytochrome c] subunit 1
NC_010505.1	Prodigal:002006	CDS	548505	549116	.	+	0	ID=IAMODABH_00516;inference=ab initio prediction:Prodigal:002006;locus_tag=IAMODABH_00516;product=hypothetical protein
NC_010505.1	Prodigal:002006	CDS	549101	549961	.	+	0	ID=IAMODABH_00517;inference=ab initio prediction:Prodigal:002006;locus_tag=IAMODABH_00517;product=hypothetical protein
NC_010505.1	Prodigal:002006	CDS	549982	550452	.	-	0	ID=IAMODABH_00518;eC_number=2.7.6.3;Name=folK;db_xref=COG:COG0801;gene=folK;inference=ab initio prediction:Prodigal:002006,similar to AA sequence:UniProtKB:P43777;locus_tag=IAMODABH_00518;product=2-amino-4-hydroxy-6-hydroxymethyldihydropteridine pyrophosphokinase
NC_010505.1	Prodigal:002006	CDS	550449	550826	.	-	0	ID=IAMODABH_00519;eC_number=4.1.2.25;Name=folB;db_xref=COG:COG1539;gene=folB;inference=ab initio prediction:Prodigal:002006,similar to AA sequence:UniProtKB:P56740;locus_tag=IAMODABH_00519;product=Dihydroneopterin aldolase
NC_010505.1	Prodigal:002006	CDS	550829	551665	.	-	0	ID=IAMODABH_00520;eC_number=2.5.1.15;Name=folP;gene=folP;inference=ab initio prediction:Prodigal:002006,similar to AA sequence:UniProtKB:Q5XCA8;locus_tag=IAMODABH_00520;product=Dihydropteroate synthase
NC_010505.1	Prodigal:002006	CDS	551750	552112	.	-	0	ID=IAMODABH_00521;inference=ab initio prediction:Prodigal:002006;locus_tag=IAMODABH_00521;product=hypothetical protein
NC_010505.1	Prodigal:002006	CDS	552093	552818	.	-	0	ID=IAMODABH_00522;inference=ab initio prediction:Prodigal:002006;locus_tag=IAMODABH_00522;product=hypothetical protein
NC_010505.1	Prodigal:002006	CDS	552815	553960	.	-	0	ID=IAMODABH_00523;eC_number=1.21.98.4;Name=pqqE;db_xref=COG:COG0535;gene=pqqE;inference=ab initio prediction:Prodigal:002006,similar to AA sequence:UniProtKB:P71517;locus_tag=IAMODABH_00523;product=PqqA peptide cyclase
NC_010505.1	Prodigal:002006	CDS	553957	555042	.	-	0	ID=IAMODABH_00524;Name=pqqCD;db_xref=COG:COG5424;gene=pqqCD;inference=ab initio prediction:Prodigal:002006,similar to AA sequence:UniProtKB:Q49150;locus_tag=IAMODABH_00524;product=Bifunctional coenzyme PQQ synthesis protein C/D
NC_010505.1	Prodigal:002006	CDS	555361	556260	.	-	0	ID=IAMODABH_00525;Name=pqqB;db_xref=COG:COG1235;gene=pqqB;inference=ab initio prediction:Prodigal:002006,similar to AA sequence:UniProtKB:Q49149;locus_tag=IAMODABH_00525;product=Coenzyme PQQ synthesis protein B
NC_010505.1	Prodigal:002006	CDS	556294	556383	.	-	0	ID=IAMODABH_00526;Name=pqqA_1;gene=pqqA_1;inference=ab initio prediction:Prodigal:002006,protein motif:HAMAP:MF_00656;locus_tag=IAMODABH_00526;product=Coenzyme PQQ synthesis protein A
NC_010505.1	Prodigal:002006	CDS	556608	557312	.	-	0	ID=IAMODABH_00527;Name=prrA;gene=prrA;inference=ab initio prediction:Prodigal:002006,similar to AA sequence:UniProtKB:P9WGM1;locus_tag=IAMODABH_00527;product=Transcriptional regulatory protein PrrA
NC_010505.1	Prodigal:002006	CDS	557309	558955	.	-	0	ID=IAMODABH_00528;eC_number=2.7.-.-;Name=sasA_3;gene=sasA_3;inference=ab initio prediction:Prodigal:002006,protein motif:HAMAP:MF_01837;locus_tag=IAMODABH_00528;product=Adaptive-response sensory-kinase SasA
NC_010505.1	Prodigal:002006	CDS	559046	559252	.	-	0	ID=IAMODABH_00529;inference=ab initio prediction:Prodigal:002006;locus_tag=IAMODABH_00529;product=hypothetical protein
NC_010505.1	Prodigal:002006	CDS	559337	560131	.	-	0	ID=IAMODABH_00530;Name=fhcC;db_xref=COG:COG2218;gene=fhcC;inference=ab initio prediction:Prodigal:002006,similar to AA sequence:UniProtKB:C5B135;locus_tag=IAMODABH_00530;product=Formyltransferase/hydrolase complex Fhc subunit C
NC_010505.1	Prodigal:002006	CDS	560135	561082	.	-	0	ID=IAMODABH_00531;eC_number=2.3.1.101;Name=fhcD;db_xref=COG:COG2037;gene=fhcD;inference=ab initio prediction:Prodigal:002006,similar to AA sequence:UniProtKB:Q49118;locus_tag=IAMODABH_00531;product=Formyltransferase/hydrolase complex subunit D
NC_010505.1	Prodigal:002006	CDS	561110	562756	.	-	0	ID=IAMODABH_00532;eC_number=3.5.1.-;Name=fhcA;db_xref=COG:COG1229;gene=fhcA;inference=ab initio prediction:Prodigal:002006,similar to AA sequence:UniProtKB:C5B137;locus_tag=IAMODABH_00532;product=Formyltransferase/hydrolase complex Fhc subunit A
NC_010505.1	Prodigal:002006	CDS	562750	563820	.	-	0	ID=IAMODABH_00533;Name=fhcB;db_xref=COG:COG1029;gene=fhcB;inference=ab initio prediction:Prodigal:002006,similar to AA sequence:UniProtKB:C5B138;locus_tag=IAMODABH_00533;product=Formyltransferase/hydrolase complex Fhc subunit B
NC_010505.1	Prodigal:002006	CDS	564259	565236	.	+	0	ID=IAMODABH_00534;inference=ab initio prediction:Prodigal:002006;locus_tag=IAMODABH_00534;product=hypothetical protein
NC_010505.1	Prodigal:002006	CDS	565323	566216	.	+	0	ID=IAMODABH_00535;eC_number=1.5.1.-;Name=mtdB;gene=mtdB;inference=ab initio prediction:Prodigal:002006,similar to AA sequence:UniProtKB:O85012;locus_tag=IAMODABH_00535;product=NAD(P)-dependent methylenetetrahydromethanopterin dehydrogenase
NC_010505.1	Prodigal:002006	CDS	566239	567390	.	+	0	ID=IAMODABH_00536;inference=ab initio prediction:Prodigal:002006;locus_tag=IAMODABH_00536;product=hypothetical protein
NC_010505.1	Prodigal:002006	CDS	567387	568361	.	+	0	ID=IAMODABH_00537;eC_number=3.5.4.27;Name=mch_1;db_xref=COG:COG3252;gene=mch_1;inference=ab initio prediction:Prodigal:002006,similar to AA sequence:UniProtKB:O85014;locus_tag=IAMODABH_00537;product=Methenyltetrahydromethanopterin cyclohydrolase
NC_010505.1	Prodigal:002006	CDS	568472	569380	.	+	0	ID=IAMODABH_00538;inference=ab initio prediction:Prodigal:002006;locus_tag=IAMODABH_00538;product=hypothetical protein
NC_010505.1	Prodigal:002006	CDS	569377	570216	.	+	0	ID=IAMODABH_00539;eC_number=2.4.2.52;Name=mdcB;gene=mdcB;inference=ab initio prediction:Prodigal:002006,protein motif:HAMAP:MF_01883;locus_tag=IAMODABH_00539;product=2-(5''-triphosphoribosyl)-3'-dephosphocoenzyme-A synthase
NC_010505.1	Prodigal:002006	CDS	570455	570967	.	+	0	ID=IAMODABH_00540;eC_number=4.2.1.147;Name=fae_1;db_xref=COG:COG1795;gene=fae_1;inference=ab initio prediction:Prodigal:002006,similar to AA sequence:UniProtKB:Q9FA38;locus_tag=IAMODABH_00540;product=5%2C6%2C7%2C8-tetrahydromethanopterin hydro-lyase
NC_010505.1	Prodigal:002006	CDS	571371	571664	.	+	0	ID=IAMODABH_00541;inference=ab initio prediction:Prodigal:002006;locus_tag=IAMODABH_00541;product=hypothetical protein
NC_010505.1	Prodigal:002006	CDS	571771	573411	.	-	0	ID=IAMODABH_00542;Name=groL5;gene=groL5;inference=ab initio prediction:Prodigal:002006,similar to AA sequence:UniProtKB:P35471;locus_tag=IAMODABH_00542;product=60 kDa chaperonin 5
NC_010505.1	Prodigal:002006	CDS	573483	573773	.	-	0	ID=IAMODABH_00543;Name=groS5;gene=groS5;inference=ab initio prediction:Prodigal:002006,similar to AA sequence:UniProtKB:P35474;locus_tag=IAMODABH_00543;product=10 kDa chaperonin 5
NC_010505.1	Prodigal:002006	CDS	573985	574971	.	+	0	ID=IAMODABH_00544;Name=corA_1;db_xref=COG:COG0598;gene=corA_1;inference=ab initio prediction:Prodigal:002006,similar to AA sequence:UniProtKB:P0A2R8;locus_tag=IAMODABH_00544;product=Magnesium transport protein CorA
NC_010505.1	Prodigal:002006	CDS	575179	576639	.	+	0	ID=IAMODABH_00545;Name=bdlA_3;db_xref=COG:COG0840;gene=bdlA_3;inference=ab initio prediction:Prodigal:002006,similar to AA sequence:UniProtKB:Q9I3S1;locus_tag=IAMODABH_00545;product=Biofilm dispersion protein BdlA
NC_010505.1	Prodigal:002006	CDS	576650	577363	.	-	0	ID=IAMODABH_00546;inference=ab initio prediction:Prodigal:002006;locus_tag=IAMODABH_00546;product=hypothetical protein
NC_010505.1	Prodigal:002006	CDS	577405	579960	.	-	0	ID=IAMODABH_00547;eC_number=3.6.4.13;Name=srmB;gene=srmB;inference=ab initio prediction:Prodigal:002006,protein motif:HAMAP:MF_00967;locus_tag=IAMODABH_00547;product=ATP-dependent RNA helicase SrmB
NC_010505.1	Prodigal:002006	CDS	580083	581039	.	-	0	ID=IAMODABH_00548;eC_number=3.1.1.-;Name=aes_2;db_xref=COG:COG0657;gene=aes_2;inference=ab initio prediction:Prodigal:002006,similar to AA sequence:UniProtKB:Q8ZRA1;locus_tag=IAMODABH_00548;product=Acetyl esterase
NC_010505.1	Prodigal:002006	CDS	581315	581668	.	+	0	ID=IAMODABH_00549;inference=ab initio prediction:Prodigal:002006;locus_tag=IAMODABH_00549;product=hypothetical protein
NC_010505.1	Prodigal:002006	CDS	581810	583174	.	+	0	ID=IAMODABH_00550;Name=dinF;db_xref=COG:COG0534;gene=dinF;inference=ab initio prediction:Prodigal:002006,similar to AA sequence:UniProtKB:P28303;locus_tag=IAMODABH_00550;product=DNA damage-inducible protein F
NC_010505.1	Prodigal:002006	CDS	583204	583545	.	-	0	ID=IAMODABH_00551;inference=ab initio prediction:Prodigal:002006;locus_tag=IAMODABH_00551;product=hypothetical protein
NC_010505.1	Prodigal:002006	CDS	583761	584654	.	+	0	ID=IAMODABH_00552;eC_number=3.1.2.30;Name=mcl2_1;db_xref=COG:COG2301;gene=mcl2_1;inference=ab initio prediction:Prodigal:002006,similar to AA sequence:UniProtKB:D3JV05;locus_tag=IAMODABH_00552;product=(3S)-malyl-CoA thioesterase
NC_010505.1	Prodigal:002006	CDS	584757	585065	.	-	0	ID=IAMODABH_00553;inference=ab initio prediction:Prodigal:002006;locus_tag=IAMODABH_00553;product=hypothetical protein
NC_010505.1	Prodigal:002006	CDS	585062	587359	.	-	0	ID=IAMODABH_00554;Name=ydeP_1;db_xref=COG:COG0243;gene=ydeP_1;inference=ab initio prediction:Prodigal:002006,similar to AA sequence:UniProtKB:P77561;locus_tag=IAMODABH_00554;product=Protein YdeP
NC_010505.1	Prodigal:002006	CDS	587559	588635	.	-	0	ID=IAMODABH_00555;eC_number=1.3.5.2;Name=pyrD;db_xref=COG:COG0167;gene=pyrD;inference=ab initio prediction:Prodigal:002006,similar to AA sequence:UniProtKB:P0A7E1;locus_tag=IAMODABH_00555;product=Dihydroorotate dehydrogenase (quinone)
NC_010505.1	Prodigal:002006	CDS	588632	588982	.	-	0	ID=IAMODABH_00556;inference=ab initio prediction:Prodigal:002006;locus_tag=IAMODABH_00556;product=hypothetical protein
NC_010505.1	Prodigal:002006	CDS	589299	589931	.	+	0	ID=IAMODABH_00557;eC_number=3.4.21.88;Name=lexA_1;gene=lexA_1;inference=ab initio prediction:Prodigal:002006,protein motif:HAMAP:MF_00015;locus_tag=IAMODABH_00557;product=LexA repressor
NC_010505.1	Prodigal:002006	CDS	590038	591135	.	+	0	ID=IAMODABH_00558;inference=ab initio prediction:Prodigal:002006,similar to AA sequence:UniProtKB:Q881J7;locus_tag=IAMODABH_00558;product=Blue-light-activated protein
NC_010505.1	Prodigal:002006	CDS	591309	592283	.	+	0	ID=IAMODABH_00559;inference=ab initio prediction:Prodigal:002006;locus_tag=IAMODABH_00559;product=hypothetical protein
NC_010505.1	Prodigal:002006	CDS	592327	593205	.	-	0	ID=IAMODABH_00560;eC_number=2.1.1.182;Name=rsmA_1;gene=rsmA_1;inference=ab initio prediction:Prodigal:002006,similar to AA sequence:UniProtKB:Q1RK29;locus_tag=IAMODABH_00560;product=Ribosomal RNA small subunit methyltransferase A
NC_010505.1	Prodigal:002006	CDS	593216	594331	.	-	0	ID=IAMODABH_00561;eC_number=1.1.1.262;Name=pdxA;db_xref=COG:COG1995;gene=pdxA;inference=ab initio prediction:Prodigal:002006,similar to AA sequence:UniProtKB:Q9I5U4;locus_tag=IAMODABH_00561;product=4-hydroxythreonine-4-phosphate dehydrogenase
NC_010505.1	Prodigal:002006	CDS	594472	597051	.	-	0	ID=IAMODABH_00562;Name=lptD;gene=lptD;inference=ab initio prediction:Prodigal:002006,protein motif:HAMAP:MF_01411;locus_tag=IAMODABH_00562;product=LPS-assembly protein LptD
NC_010505.1	Prodigal:002006	CDS	597129	598220	.	-	0	ID=IAMODABH_00563;Name=lptG;db_xref=COG:COG0795;gene=lptG;inference=ab initio prediction:Prodigal:002006,similar to AA sequence:UniProtKB:P0ADC6;locus_tag=IAMODABH_00563;product=Lipopolysaccharide export system permease protein LptG
NC_010505.1	Prodigal:002006	CDS	598226	599386	.	-	0	ID=IAMODABH_00564;inference=ab initio prediction:Prodigal:002006;locus_tag=IAMODABH_00564;product=hypothetical protein
NC_010505.1	Prodigal:002006	CDS	599571	601082	.	+	0	ID=IAMODABH_00565;eC_number=3.4.11.1;Name=pepA_1;db_xref=COG:COG0260;gene=pepA_1;inference=ab initio prediction:Prodigal:002006,similar to AA sequence:UniProtKB:O86436;locus_tag=IAMODABH_00565;product=Cytosol aminopeptidase
NC_010505.1	Prodigal:002006	CDS	601132	601863	.	+	0	ID=IAMODABH_00566;inference=ab initio prediction:Prodigal:002006;locus_tag=IAMODABH_00566;product=hypothetical protein
NC_010505.1	Prodigal:002006	CDS	601963	603717	.	+	0	ID=IAMODABH_00567;eC_number=6.2.1.3;Name=fadD;db_xref=COG:COG0318;gene=fadD;inference=ab initio prediction:Prodigal:002006,similar to AA sequence:UniProtKB:P69451;locus_tag=IAMODABH_00567;product=Long-chain-fatty-acid--CoA ligase
NC_010505.1	Prodigal:002006	CDS	603879	604832	.	+	0	ID=IAMODABH_00568;eC_number=1.8.5.-;Name=msrP_1;db_xref=COG:COG2041;gene=msrP_1;inference=ab initio prediction:Prodigal:002006,similar to AA sequence:UniProtKB:P76342;locus_tag=IAMODABH_00568;product=Protein-methionine-sulfoxide reductase catalytic subunit MsrP
NC_010505.1	Prodigal:002006	CDS	604929	605189	.	-	0	ID=IAMODABH_00569;inference=ab initio prediction:Prodigal:002006;locus_tag=IAMODABH_00569;product=hypothetical protein
NC_010505.1	Prodigal:002006	CDS	605231	606121	.	-	0	ID=IAMODABH_00570;Name=pgrR_1;gene=pgrR_1;inference=ab initio prediction:Prodigal:002006,similar to AA sequence:UniProtKB:P77333;locus_tag=IAMODABH_00570;product=HTH-type transcriptional regulator PgrR
NC_010505.1	Prodigal:002006	CDS	606388	607368	.	-	0	ID=IAMODABH_00571;eC_number=1.8.1.9;Name=trxB_1;db_xref=COG:COG0492;gene=trxB_1;inference=ab initio prediction:Prodigal:002006,similar to AA sequence:UniProtKB:P0A9P4;locus_tag=IAMODABH_00571;product=Thioredoxin reductase
NC_010505.1	Prodigal:002006	CDS	607383	608432	.	-	0	ID=IAMODABH_00572;inference=ab initio prediction:Prodigal:002006;locus_tag=IAMODABH_00572;product=hypothetical protein
NC_010505.1	Prodigal:002006	CDS	608484	608984	.	-	0	ID=IAMODABH_00573;inference=ab initio prediction:Prodigal:002006;locus_tag=IAMODABH_00573;product=hypothetical protein
NC_010505.1	Prodigal:002006	CDS	608989	609528	.	-	0	ID=IAMODABH_00574;Name=greA_1;db_xref=COG:COG0782;gene=greA_1;inference=ab initio prediction:Prodigal:002006,similar to AA sequence:UniProtKB:P0A6W5;locus_tag=IAMODABH_00574;product=Transcription elongation factor GreA
NC_010505.1	Prodigal:002006	CDS	609556	613029	.	-	0	ID=IAMODABH_00575;eC_number=6.3.5.5;Name=carB;db_xref=COG:COG0458;gene=carB;inference=ab initio prediction:Prodigal:002006,similar to AA sequence:UniProtKB:P00968;locus_tag=IAMODABH_00575;product=Carbamoyl-phosphate synthase large chain
NC_010505.1	Prodigal:002006	CDS	613338	613772	.	+	0	ID=IAMODABH_00576;db_xref=COG:COG3794;inference=ab initio prediction:Prodigal:002006,similar to AA sequence:UniProtKB:P04171;locus_tag=IAMODABH_00576;product=Pseudoazurin
NC_010505.1	Prodigal:002006	CDS	613811	614188	.	-	0	ID=IAMODABH_00577;inference=ab initio prediction:Prodigal:002006;locus_tag=IAMODABH_00577;product=hypothetical protein
NC_010505.1	Prodigal:002006	CDS	614394	615626	.	-	0	ID=IAMODABH_00578;eC_number=6.3.5.5;Name=carA;db_xref=COG:COG0505;gene=carA;inference=ab initio prediction:Prodigal:002006,similar to AA sequence:UniProtKB:P0A6F1;locus_tag=IAMODABH_00578;product=Carbamoyl-phosphate synthase small chain
NC_010505.1	Prodigal:002006	CDS	615818	616279	.	+	0	ID=IAMODABH_00579;Name=yqeY;db_xref=COG:COG1610;gene=yqeY;inference=ab initio prediction:Prodigal:002006,similar to AA sequence:UniProtKB:P54464;locus_tag=IAMODABH_00579;product=putative protein YqeY
NC_010505.1	Prodigal:002006	CDS	616394	618283	.	+	0	ID=IAMODABH_00580;eC_number=2.7.7.-;Name=dnaG;gene=dnaG;inference=ab initio prediction:Prodigal:002006,protein motif:HAMAP:MF_00974;locus_tag=IAMODABH_00580;product=DNA primase
NC_010505.1	Prodigal:002006	CDS	618482	620461	.	+	0	ID=IAMODABH_00581;Name=rpoD;db_xref=COG:COG0568;gene=rpoD;inference=ab initio prediction:Prodigal:002006,similar to AA sequence:UniProtKB:Q2K619;locus_tag=IAMODABH_00581;product=RNA polymerase sigma factor RpoD
NC_010505.1	Prodigal:002006	CDS	620607	621797	.	+	0	ID=IAMODABH_00582;inference=ab initio prediction:Prodigal:002006;locus_tag=IAMODABH_00582;product=hypothetical protein
NC_010505.1	Prodigal:002006	CDS	621894	623048	.	-	0	ID=IAMODABH_00583;inference=ab initio prediction:Prodigal:002006;locus_tag=IAMODABH_00583;product=hypothetical protein
NC_010505.1	Prodigal:002006	CDS	623401	623886	.	-	0	ID=IAMODABH_00584;inference=ab initio prediction:Prodigal:002006;locus_tag=IAMODABH_00584;product=hypothetical protein
NC_010505.1	Prodigal:002006	CDS	624343	625560	.	+	0	ID=IAMODABH_00585;eC_number=1.4.99.5;Name=hcnC;db_xref=COG:COG0665;gene=hcnC;inference=ab initio prediction:Prodigal:002006,similar to AA sequence:UniProtKB:G3XD12;locus_tag=IAMODABH_00585;product=Hydrogen cyanide synthase subunit HcnC
NC_010505.1	Prodigal:002006	CDS	625557	625769	.	+	0	ID=IAMODABH_00586;inference=ab initio prediction:Prodigal:002006;locus_tag=IAMODABH_00586;product=hypothetical protein
NC_010505.1	Prodigal:002006	CDS	625772	626575	.	+	0	ID=IAMODABH_00587;eC_number=2.8.1.10;Name=thiG;db_xref=COG:COG2022;gene=thiG;inference=ab initio prediction:Prodigal:002006,similar to AA sequence:UniProtKB:A0QQL0;locus_tag=IAMODABH_00587;product=Thiazole synthase
NC_010505.1	Prodigal:002006	CDS	626572	627228	.	+	0	ID=IAMODABH_00588;eC_number=2.5.1.3;Name=thiE_2;db_xref=COG:COG0352;gene=thiE_2;inference=ab initio prediction:Prodigal:002006,similar to AA sequence:UniProtKB:P39594;locus_tag=IAMODABH_00588;product=Thiamine-phosphate synthase
NC_010505.1	Prodigal:002006	CDS	627365	628117	.	-	0	ID=IAMODABH_00589;inference=ab initio prediction:Prodigal:002006;locus_tag=IAMODABH_00589;product=hypothetical protein
NC_010505.1	Prodigal:002006	CDS	628162	628989	.	-	0	ID=IAMODABH_00590;db_xref=COG:COG1305;inference=ab initio prediction:Prodigal:002006,similar to AA sequence:UniProtKB:P9WL93;locus_tag=IAMODABH_00590;product=putative protein
NC_010505.1	Prodigal:002006	CDS	629011	629958	.	-	0	ID=IAMODABH_00591;inference=ab initio prediction:Prodigal:002006;locus_tag=IAMODABH_00591;product=hypothetical protein
NC_010505.1	Prodigal:002006	CDS	630024	631463	.	-	0	ID=IAMODABH_00592;db_xref=COG:COG2308;inference=ab initio prediction:Prodigal:002006,similar to AA sequence:UniProtKB:P9WLA9;locus_tag=IAMODABH_00592;product=putative protein
NC_010505.1	Prodigal:002006	CDS	631560	632306	.	-	0	ID=IAMODABH_00593;inference=ab initio prediction:Prodigal:002006,similar to AA sequence:UniProtKB:P72255;locus_tag=IAMODABH_00593;note=UPF0758 protein;product=hypothetical protein
NC_010505.1	Prodigal:002006	CDS	632313	633059	.	-	0	ID=IAMODABH_00594;eC_number=3.4.11.18;Name=map;db_xref=COG:COG0024;gene=map;inference=ab initio prediction:Prodigal:002006,similar to AA sequence:UniProtKB:Q9ZCD3;locus_tag=IAMODABH_00594;product=Methionine aminopeptidase
NC_010505.1	Prodigal:002006	CDS	633341	633598	.	+	0	ID=IAMODABH_00595;inference=ab initio prediction:Prodigal:002006;locus_tag=IAMODABH_00595;product=hypothetical protein
NC_010505.1	Prodigal:002006	CDS	633611	634804	.	+	0	ID=IAMODABH_00596;eC_number=1.14.13.24;Name=nagX;db_xref=COG:COG0654;gene=nagX;inference=ab initio prediction:Prodigal:002006,similar to AA sequence:UniProtKB:Q3S4B7;locus_tag=IAMODABH_00596;product=3-hydroxybenzoate 6-hydroxylase
NC_010505.1	Aragorn:001002	tRNA	634838	634924	.	+	.	ID=IAMODABH_00597;inference=COORDINATES:profile:Aragorn:001002;locus_tag=IAMODABH_00597;product=tRNA-Leu(taa)
NC_010505.1	Prodigal:002006	CDS	634968	635132	.	+	0	ID=IAMODABH_00598;inference=ab initio prediction:Prodigal:002006;locus_tag=IAMODABH_00598;product=hypothetical protein
NC_010505.1	Prodigal:002006	CDS	635235	635483	.	+	0	ID=IAMODABH_00599;inference=ab initio prediction:Prodigal:002006;locus_tag=IAMODABH_00599;product=hypothetical protein
NC_010505.1	Prodigal:002006	CDS	635473	636171	.	-	0	ID=IAMODABH_00600;inference=ab initio prediction:Prodigal:002006;locus_tag=IAMODABH_00600;product=hypothetical protein
NC_010505.1	Prodigal:002006	CDS	636283	636654	.	-	0	ID=IAMODABH_00601;inference=ab initio prediction:Prodigal:002006;locus_tag=IAMODABH_00601;product=hypothetical protein
NC_010505.1	Prodigal:002006	CDS	636762	636995	.	-	0	ID=IAMODABH_00602;inference=ab initio prediction:Prodigal:002006;locus_tag=IAMODABH_00602;product=hypothetical protein
NC_010505.1	Prodigal:002006	CDS	637146	637781	.	-	0	ID=IAMODABH_00603;inference=ab initio prediction:Prodigal:002006;locus_tag=IAMODABH_00603;product=hypothetical protein
NC_010505.1	Prodigal:002006	CDS	637967	640432	.	+	0	ID=IAMODABH_00604;eC_number=3.6.4.13;Name=hrpB;db_xref=COG:COG1643;gene=hrpB;inference=ab initio prediction:Prodigal:002006,similar to AA sequence:UniProtKB:P37024;locus_tag=IAMODABH_00604;product=ATP-dependent RNA helicase HrpB
NC_010505.1	Prodigal:002006	CDS	640474	640899	.	+	0	ID=IAMODABH_00605;inference=ab initio prediction:Prodigal:002006;locus_tag=IAMODABH_00605;product=hypothetical protein
NC_010505.1	Prodigal:002006	CDS	640973	642196	.	+	0	ID=IAMODABH_00606;eC_number=3.1.1.17;Name=gnl_1;gene=gnl_1;inference=ab initio prediction:Prodigal:002006,similar to AA sequence:UniProtKB:Q01578;locus_tag=IAMODABH_00606;product=Gluconolactonase
NC_010505.1	Prodigal:002006	CDS	642287	642871	.	+	0	ID=IAMODABH_00607;inference=ab initio prediction:Prodigal:002006;locus_tag=IAMODABH_00607;product=hypothetical protein
NC_010505.1	Prodigal:002006	CDS	642868	643539	.	+	0	ID=IAMODABH_00608;eC_number=3.6.1.-;Name=nudL;gene=nudL;inference=ab initio prediction:Prodigal:002006,protein motif:HAMAP:MF_01592;locus_tag=IAMODABH_00608;product=putative Nudix hydrolase NudL
NC_010505.1	Prodigal:002006	CDS	643549	643806	.	+	0	ID=IAMODABH_00609;inference=ab initio prediction:Prodigal:002006;locus_tag=IAMODABH_00609;product=hypothetical protein
NC_010505.1	Prodigal:002006	CDS	643803	645041	.	+	0	ID=IAMODABH_00610;eC_number=2.7.7.72;Name=cca;gene=cca;inference=ab initio prediction:Prodigal:002006,protein motif:HAMAP:MF_01263;locus_tag=IAMODABH_00610;product=CCA-adding enzyme
NC_010505.1	Prodigal:002006	CDS	645048	645449	.	-	0	ID=IAMODABH_00611;Name=atpC;db_xref=COG:COG0355;gene=atpC;inference=ab initio prediction:Prodigal:002006,similar to AA sequence:UniProtKB:A1B8P1;locus_tag=IAMODABH_00611;product=ATP synthase epsilon chain
NC_010505.1	Prodigal:002006	CDS	645591	647045	.	-	0	ID=IAMODABH_00612;eC_number=7.1.2.2;Name=atpD;db_xref=COG:COG0055;gene=atpD;inference=ab initio prediction:Prodigal:002006,similar to AA sequence:UniProtKB:A1B8P0;locus_tag=IAMODABH_00612;product=ATP synthase subunit beta
NC_010505.1	Prodigal:002006	CDS	647088	647978	.	-	0	ID=IAMODABH_00613;Name=atpG_1;db_xref=COG:COG0224;gene=atpG_1;inference=ab initio prediction:Prodigal:002006,similar to AA sequence:UniProtKB:P72246;locus_tag=IAMODABH_00613;product=ATP synthase gamma chain
NC_010505.1	Prodigal:002006	CDS	648113	649645	.	-	0	ID=IAMODABH_00614;eC_number=7.1.2.2;Name=atpA;db_xref=COG:COG0056;gene=atpA;inference=ab initio prediction:Prodigal:002006,similar to AA sequence:UniProtKB:P05036;locus_tag=IAMODABH_00614;product=ATP synthase subunit alpha
NC_010505.1	Prodigal:002006	CDS	649700	650272	.	-	0	ID=IAMODABH_00615;Name=atpH;db_xref=COG:COG0712;gene=atpH;inference=ab initio prediction:Prodigal:002006,similar to AA sequence:UniProtKB:P72244;locus_tag=IAMODABH_00615;product=ATP synthase subunit delta
NC_010505.1	Prodigal:002006	CDS	650489	651187	.	-	0	ID=IAMODABH_00616;inference=ab initio prediction:Prodigal:002006;locus_tag=IAMODABH_00616;product=hypothetical protein
NC_010505.1	Prodigal:002006	CDS	651315	651941	.	-	0	ID=IAMODABH_00617;eC_number=5.99.1.4;Name=nsaD;gene=nsaD;inference=ab initio prediction:Prodigal:002006,similar to AA sequence:UniProtKB:Q9X9Q7;locus_tag=IAMODABH_00617;product=2-hydroxychromene-2-carboxylate isomerase
NC_010505.1	Prodigal:002006	CDS	652143	653381	.	+	0	ID=IAMODABH_00618;eC_number=6.3.4.5;Name=argG;db_xref=COG:COG0137;gene=argG;inference=ab initio prediction:Prodigal:002006,similar to AA sequence:UniProtKB:Q9PHK7;locus_tag=IAMODABH_00618;product=Argininosuccinate synthase
NC_010505.1	Prodigal:002006	CDS	653428	654072	.	-	0	ID=IAMODABH_00619;inference=ab initio prediction:Prodigal:002006;locus_tag=IAMODABH_00619;product=hypothetical protein
NC_010505.1	Prodigal:002006	CDS	654135	654785	.	-	0	ID=IAMODABH_00620;eC_number=2.4.1.129;Name=mtgA_2;db_xref=COG:COG0744;gene=mtgA_2;inference=ab initio prediction:Prodigal:002006,similar to AA sequence:UniProtKB:P46022;locus_tag=IAMODABH_00620;product=Biosynthetic peptidoglycan transglycosylase
NC_010505.1	Prodigal:002006	CDS	654941	655912	.	+	0	ID=IAMODABH_00621;eC_number=2.5.1.10;inference=ab initio prediction:Prodigal:002006,similar to AA sequence:UniProtKB:Q08291;locus_tag=IAMODABH_00621;product=Farnesyl diphosphate synthase
NC_010505.1	Prodigal:002006	CDS	656115	657347	.	-	0	ID=IAMODABH_00622;Name=xylH;db_xref=COG:COG4214;gene=xylH;inference=ab initio prediction:Prodigal:002006,similar to AA sequence:UniProtKB:P0AGI4;locus_tag=IAMODABH_00622;product=Xylose transport system permease protein XylH
NC_010505.1	Prodigal:002006	CDS	657344	658879	.	-	0	ID=IAMODABH_00623;eC_number=7.5.2.10;Name=xylG;db_xref=COG:COG1129;gene=xylG;inference=ab initio prediction:Prodigal:002006,similar to AA sequence:UniProtKB:P37388;locus_tag=IAMODABH_00623;product=Xylose import ATP-binding protein XylG
NC_010505.1	Prodigal:002006	CDS	658981	660054	.	-	0	ID=IAMODABH_00624;Name=chvE;db_xref=COG:COG4213;gene=chvE;inference=ab initio prediction:Prodigal:002006,similar to AA sequence:UniProtKB:P25548;locus_tag=IAMODABH_00624;product=Multiple sugar-binding periplasmic receptor ChvE
NC_010505.1	Prodigal:002006	CDS	660630	661379	.	-	0	ID=IAMODABH_00625;eC_number=1.3.1.87;Name=hcaB_1;gene=hcaB_1;inference=ab initio prediction:Prodigal:002006,protein motif:HAMAP:MF_01647;locus_tag=IAMODABH_00625;product=3-phenylpropionate-dihydrodiol/cinnamic acid-dihydrodiol dehydrogenase
NC_010505.1	Prodigal:002006	CDS	661590	663323	.	+	0	ID=IAMODABH_00626;db_xref=COG:COG0664;inference=ab initio prediction:Prodigal:002006,similar to AA sequence:UniProtKB:P9WIY7;locus_tag=IAMODABH_00626;product=putative NTE family protein
NC_010505.1	Prodigal:002006	CDS	663425	663628	.	+	0	ID=IAMODABH_00627;inference=ab initio prediction:Prodigal:002006;locus_tag=IAMODABH_00627;product=hypothetical protein
NC_010505.1	Prodigal:002006	CDS	663680	664555	.	+	0	ID=IAMODABH_00628;eC_number=3.3.2.10;Name=ephA;gene=ephA;inference=ab initio prediction:Prodigal:002006,similar to AA sequence:UniProtKB:I6YGS0;locus_tag=IAMODABH_00628;product=Epoxide hydrolase A
NC_010505.1	Prodigal:002006	CDS	664795	665103	.	+	0	ID=IAMODABH_00629;inference=ab initio prediction:Prodigal:002006;locus_tag=IAMODABH_00629;product=hypothetical protein
NC_010505.1	Prodigal:002006	CDS	665246	667963	.	+	0	ID=IAMODABH_00630;Name=mutS;db_xref=COG:COG0249;gene=mutS;inference=ab initio prediction:Prodigal:002006,similar to AA sequence:UniProtKB:P0A1Y0;locus_tag=IAMODABH_00630;product=DNA mismatch repair protein MutS
NC_010505.1	Prodigal:002006	CDS	668004	668441	.	-	0	ID=IAMODABH_00631;eC_number=3.5.1.44;Name=cheB_2;gene=cheB_2;inference=ab initio prediction:Prodigal:002006,protein motif:HAMAP:MF_00099;locus_tag=IAMODABH_00631;product=Protein-glutamate methylesterase/protein-glutamine glutaminase
NC_010505.1	Prodigal:002006	CDS	668499	669503	.	-	0	ID=IAMODABH_00632;eC_number=2.7.13.3;Name=lov;gene=lov;inference=ab initio prediction:Prodigal:002006,similar to AA sequence:UniProtKB:Q1M667;locus_tag=IAMODABH_00632;product=Blue-light-activated histidine kinase
NC_010505.1	Prodigal:002006	CDS	669779	671164	.	+	0	ID=IAMODABH_00633;Name=ampG_1;db_xref=COG:COG0477;gene=ampG_1;inference=ab initio prediction:Prodigal:002006,similar to AA sequence:UniProtKB:P0AE16;locus_tag=IAMODABH_00633;product=Anhydromuropeptide permease
NC_010505.1	Prodigal:002006	CDS	671190	672128	.	+	0	ID=IAMODABH_00634;inference=ab initio prediction:Prodigal:002006;locus_tag=IAMODABH_00634;product=hypothetical protein
NC_010505.1	Aragorn:001002	tRNA	672246	672340	.	+	.	ID=IAMODABH_00635;inference=COORDINATES:profile:Aragorn:001002;locus_tag=IAMODABH_00635;product=tRNA-Gln(ctg)
NC_010505.1	Prodigal:002006	CDS	672889	674418	.	-	0	ID=IAMODABH_00636;eC_number=4.3.1.19;Name=ilvA;db_xref=COG:COG1171;gene=ilvA;inference=ab initio prediction:Prodigal:002006,similar to AA sequence:UniProtKB:P04968;locus_tag=IAMODABH_00636;product=L-threonine dehydratase biosynthetic IlvA
NC_010505.1	Prodigal:002006	CDS	674507	674854	.	-	0	ID=IAMODABH_00637;eC_number=2.7.1.107;Name=dgkA;db_xref=COG:COG0818;gene=dgkA;inference=ab initio prediction:Prodigal:002006,similar to AA sequence:UniProtKB:P0ABN1;locus_tag=IAMODABH_00637;product=Diacylglycerol kinase
NC_010505.1	Prodigal:002006	CDS	674851	675909	.	-	0	ID=IAMODABH_00638;inference=ab initio prediction:Prodigal:002006;locus_tag=IAMODABH_00638;product=hypothetical protein
NC_010505.1	Prodigal:002006	CDS	676020	677510	.	-	0	ID=IAMODABH_00639;eC_number=4.3.2.1;Name=argH_1;db_xref=COG:COG0165;gene=argH_1;inference=ab initio prediction:Prodigal:002006,similar to AA sequence:UniProtKB:P11447;locus_tag=IAMODABH_00639;product=Argininosuccinate lyase
NC_010505.1	Prodigal:002006	CDS	677600	678535	.	-	0	ID=IAMODABH_00640;Name=oxyR_1;gene=oxyR_1;inference=ab initio prediction:Prodigal:002006,similar to AA sequence:UniProtKB:P0ACQ4;locus_tag=IAMODABH_00640;product=Hydrogen peroxide-inducible genes activator
NC_010505.1	Prodigal:002006	CDS	678672	680261	.	+	0	ID=IAMODABH_00641;eC_number=1.11.1.6;Name=katA;db_xref=COG:COG0753;gene=katA;inference=ab initio prediction:Prodigal:002006,similar to AA sequence:UniProtKB:Q59337;locus_tag=IAMODABH_00641;product=Catalase
NC_010505.1	Prodigal:002006	CDS	680346	680822	.	+	0	ID=IAMODABH_00642;inference=ab initio prediction:Prodigal:002006;locus_tag=IAMODABH_00642;product=hypothetical protein
NC_010505.1	Prodigal:002006	CDS	680812	682029	.	-	0	ID=IAMODABH_00643;Name=yycB;db_xref=COG:COG2807;gene=yycB;inference=ab initio prediction:Prodigal:002006,similar to AA sequence:UniProtKB:P37482;locus_tag=IAMODABH_00643;product=putative transporter YycB
NC_010505.1	Prodigal:002006	CDS	682026	683657	.	-	0	ID=IAMODABH_00644;eC_number=2.3.1.269;Name=lnt;db_xref=COG:COG0815;gene=lnt;inference=ab initio prediction:Prodigal:002006,similar to AA sequence:UniProtKB:Q8FJY4;locus_tag=IAMODABH_00644;product=Apolipoprotein N-acyltransferase
NC_010505.1	Prodigal:002006	CDS	683746	684879	.	-	0	ID=IAMODABH_00645;inference=ab initio prediction:Prodigal:002006;locus_tag=IAMODABH_00645;product=hypothetical protein
NC_010505.1	Prodigal:002006	CDS	684916	685395	.	-	0	ID=IAMODABH_00646;eC_number=3.1.-.-;Name=ybeY;db_xref=COG:COG0319;gene=ybeY;inference=ab initio prediction:Prodigal:002006,similar to AA sequence:UniProtKB:P71335;locus_tag=IAMODABH_00646;product=Endoribonuclease YbeY
NC_010505.1	Prodigal:002006	CDS	685398	686414	.	-	0	ID=IAMODABH_00647;db_xref=COG:COG1702;inference=ab initio prediction:Prodigal:002006,similar to AA sequence:UniProtKB:P9WIA3;locus_tag=IAMODABH_00647;product=PhoH-like protein
NC_010505.1	Prodigal:002006	CDS	686542	687879	.	-	0	ID=IAMODABH_00648;eC_number=2.8.4.3;Name=miaB_1;db_xref=COG:COG0621;gene=miaB_1;inference=ab initio prediction:Prodigal:002006,similar to AA sequence:UniProtKB:P0AEI1;locus_tag=IAMODABH_00648;product=tRNA-2-methylthio-N(6)-dimethylallyladenosine synthase
NC_010505.1	Prodigal:002006	CDS	688034	689770	.	-	0	ID=IAMODABH_00649;Name=glcA_1;db_xref=COG:COG1620;gene=glcA_1;inference=ab initio prediction:Prodigal:002006,similar to AA sequence:UniProtKB:Q46839;locus_tag=IAMODABH_00649;product=Glycolate permease GlcA
NC_010505.1	Prodigal:002006	CDS	690055	690921	.	-	0	ID=IAMODABH_00650;inference=ab initio prediction:Prodigal:002006;locus_tag=IAMODABH_00650;product=hypothetical protein
NC_010505.1	Prodigal:002006	CDS	690926	691441	.	-	0	ID=IAMODABH_00651;eC_number=2.3.1.189;Name=mshD_1;gene=mshD_1;inference=ab initio prediction:Prodigal:002006,protein motif:HAMAP:MF_01698;locus_tag=IAMODABH_00651;product=Mycothiol acetyltransferase
NC_010505.1	Prodigal:002006	CDS	691438	692112	.	-	0	ID=IAMODABH_00652;Name=tsaB;db_xref=COG:COG1214;gene=tsaB;inference=ab initio prediction:Prodigal:002006,similar to AA sequence:UniProtKB:Q7CQE0;locus_tag=IAMODABH_00652;product=tRNA threonylcarbamoyladenosine biosynthesis protein TsaB
NC_010505.1	Prodigal:002006	CDS	692462	693028	.	-	0	ID=IAMODABH_00653;Name=nfuA;gene=nfuA;inference=ab initio prediction:Prodigal:002006,protein motif:HAMAP:MF_01637;locus_tag=IAMODABH_00653;product=Fe/S biogenesis protein NfuA
NC_010505.1	Prodigal:002006	CDS	693212	693673	.	+	0	ID=IAMODABH_00654;inference=ab initio prediction:Prodigal:002006;locus_tag=IAMODABH_00654;product=hypothetical protein
NC_010505.1	Prodigal:002006	CDS	693785	694225	.	+	0	ID=IAMODABH_00655;inference=ab initio prediction:Prodigal:002006;locus_tag=IAMODABH_00655;product=hypothetical protein
NC_010505.1	Prodigal:002006	CDS	694394	695059	.	+	0	ID=IAMODABH_00656;eC_number=3.1.3.-;db_xref=COG:COG0637;inference=ab initio prediction:Prodigal:002006,similar to AA sequence:UniProtKB:Q9X0Y1;locus_tag=IAMODABH_00656;product=Phosphorylated carbohydrates phosphatase
NC_010505.1	Prodigal:002006	CDS	695249	695455	.	+	0	ID=IAMODABH_00657;inference=ab initio prediction:Prodigal:002006;locus_tag=IAMODABH_00657;product=hypothetical protein
NC_010505.1	Prodigal:002006	CDS	695471	695758	.	-	0	ID=IAMODABH_00658;inference=ab initio prediction:Prodigal:002006;locus_tag=IAMODABH_00658;product=hypothetical protein
NC_010505.1	Prodigal:002006	CDS	695863	696168	.	-	0	ID=IAMODABH_00659;inference=ab initio prediction:Prodigal:002006;locus_tag=IAMODABH_00659;product=hypothetical protein
NC_010505.1	Prodigal:002006	CDS	696339	696719	.	-	0	ID=IAMODABH_00660;inference=ab initio prediction:Prodigal:002006;locus_tag=IAMODABH_00660;product=hypothetical protein
NC_010505.1	Prodigal:002006	CDS	697520	697714	.	+	0	ID=IAMODABH_00661;inference=ab initio prediction:Prodigal:002006;locus_tag=IAMODABH_00661;product=hypothetical protein
NC_010505.1	Prodigal:002006	CDS	697711	699111	.	+	0	ID=IAMODABH_00662;eC_number=3.5.1.131;Name=atzE;gene=atzE;inference=ab initio prediction:Prodigal:002006,similar to AA sequence:UniProtKB:Q936X3;locus_tag=IAMODABH_00662;product=1-carboxybiuret hydrolase subunit AtzE
NC_010505.1	Prodigal:002006	CDS	699108	699491	.	+	0	ID=IAMODABH_00663;inference=ab initio prediction:Prodigal:002006;locus_tag=IAMODABH_00663;product=hypothetical protein
NC_010505.1	Prodigal:002006	CDS	699600	701222	.	+	0	ID=IAMODABH_00664;Name=hbpA_1;db_xref=COG:COG0747;gene=hbpA_1;inference=ab initio prediction:Prodigal:002006,similar to AA sequence:UniProtKB:P33950;locus_tag=IAMODABH_00664;product=Heme-binding protein A
NC_010505.1	Prodigal:002006	CDS	701293	702246	.	+	0	ID=IAMODABH_00665;Name=gsiC_1;db_xref=COG:COG0601;gene=gsiC_1;inference=ab initio prediction:Prodigal:002006,similar to AA sequence:UniProtKB:P75798;locus_tag=IAMODABH_00665;product=Glutathione transport system permease protein GsiC
NC_010505.1	Prodigal:002006	CDS	702261	703196	.	+	0	ID=IAMODABH_00666;Name=gsiD_1;db_xref=COG:COG1173;gene=gsiD_1;inference=ab initio prediction:Prodigal:002006,similar to AA sequence:UniProtKB:P75799;locus_tag=IAMODABH_00666;product=Glutathione transport system permease protein GsiD
NC_010505.1	Prodigal:002006	CDS	703193	704248	.	+	0	ID=IAMODABH_00667;eC_number=7.6.2.8;Name=btuD_3;gene=btuD_3;inference=ab initio prediction:Prodigal:002006,protein motif:HAMAP:MF_01005;locus_tag=IAMODABH_00667;product=Vitamin B12 import ATP-binding protein BtuD
NC_010505.1	Prodigal:002006	CDS	704257	705282	.	+	0	ID=IAMODABH_00668;Name=oppD_1;db_xref=COG:COG0444;gene=oppD_1;inference=ab initio prediction:Prodigal:002006,similar to AA sequence:UniProtKB:P24136;locus_tag=IAMODABH_00668;product=Oligopeptide transport ATP-binding protein OppD
NC_010505.1	Prodigal:002006	CDS	705371	706630	.	+	0	ID=IAMODABH_00669;inference=ab initio prediction:Prodigal:002006;locus_tag=IAMODABH_00669;product=hypothetical protein
NC_010505.1	Prodigal:002006	CDS	706602	708143	.	-	0	ID=IAMODABH_00670;Name=gabR;db_xref=COG:COG1167;gene=gabR;inference=ab initio prediction:Prodigal:002006,similar to AA sequence:UniProtKB:P94426;locus_tag=IAMODABH_00670;product=HTH-type transcriptional regulatory protein GabR
NC_010505.1	Prodigal:002006	CDS	708242	708868	.	+	0	ID=IAMODABH_00671;Name=paiB;db_xref=COG:COG2808;gene=paiB;inference=ab initio prediction:Prodigal:002006,similar to AA sequence:UniProtKB:P21341;locus_tag=IAMODABH_00671;product=Protease synthase and sporulation protein PAI 2
NC_010505.1	Prodigal:002006	CDS	708865	709581	.	+	0	ID=IAMODABH_00672;inference=ab initio prediction:Prodigal:002006;locus_tag=IAMODABH_00672;product=hypothetical protein
NC_010505.1	Prodigal:002006	CDS	709588	711135	.	-	0	ID=IAMODABH_00673;eC_number=1.1.1.400;Name=mpdB;gene=mpdB;inference=ab initio prediction:Prodigal:002006,similar to AA sequence:UniProtKB:Q3YAT3;locus_tag=IAMODABH_00673;product=2-methyl-1%2C2-propanediol dehydrogenase
NC_010505.1	Prodigal:002006	CDS	711132	712559	.	-	0	ID=IAMODABH_00674;eC_number=4.2.99.20;Name=menH_2;gene=menH_2;inference=ab initio prediction:Prodigal:002006,protein motif:HAMAP:MF_01660;locus_tag=IAMODABH_00674;product=2-succinyl-6-hydroxy-2%2C4-cyclohexadiene-1-carboxylate synthase
NC_010505.1	Prodigal:002006	CDS	712685	713437	.	+	0	ID=IAMODABH_00675;inference=ab initio prediction:Prodigal:002006;locus_tag=IAMODABH_00675;product=hypothetical protein
NC_010505.1	Prodigal:002006	CDS	713489	715189	.	-	0	ID=IAMODABH_00676;eC_number=3.1.11.6;Name=xseA;db_xref=COG:COG1570;gene=xseA;inference=ab initio prediction:Prodigal:002006,similar to AA sequence:UniProtKB:P04994;locus_tag=IAMODABH_00676;product=Exodeoxyribonuclease 7 large subunit
NC_010505.1	Prodigal:002006	CDS	715314	716786	.	-	0	ID=IAMODABH_00677;Name=bmr3_1;gene=bmr3_1;inference=ab initio prediction:Prodigal:002006,similar to AA sequence:UniProtKB:P96712;locus_tag=IAMODABH_00677;product=Multidrug resistance protein 3
NC_010505.1	Prodigal:002006	CDS	716968	718284	.	-	0	ID=IAMODABH_00678;Name=proP_1;gene=proP_1;inference=ab initio prediction:Prodigal:002006,similar to AA sequence:UniProtKB:P0C0L7;locus_tag=IAMODABH_00678;product=Proline/betaine transporter
NC_010505.1	Prodigal:002006	CDS	718284	718490	.	-	0	ID=IAMODABH_00679;inference=ab initio prediction:Prodigal:002006;locus_tag=IAMODABH_00679;product=hypothetical protein
NC_010505.1	Prodigal:002006	CDS	718558	718815	.	-	0	ID=IAMODABH_00680;inference=ab initio prediction:Prodigal:002006;locus_tag=IAMODABH_00680;product=hypothetical protein
NC_010505.1	Prodigal:002006	CDS	718921	719184	.	-	0	ID=IAMODABH_00681;inference=ab initio prediction:Prodigal:002006;locus_tag=IAMODABH_00681;product=hypothetical protein
NC_010505.1	Prodigal:002006	CDS	719322	719561	.	-	0	ID=IAMODABH_00682;inference=ab initio prediction:Prodigal:002006;locus_tag=IAMODABH_00682;product=hypothetical protein
NC_010505.1	Prodigal:002006	CDS	719726	720742	.	+	0	ID=IAMODABH_00683;eC_number=5.1.3.7;Name=wbgU;gene=wbgU;inference=ab initio prediction:Prodigal:002006,similar to AA sequence:UniProtKB:Q7BJX9;locus_tag=IAMODABH_00683;product=UDP-N-acetylglucosamine 4-epimerase
NC_010505.1	Prodigal:002006	CDS	720953	721318	.	+	0	ID=IAMODABH_00684;db_xref=COG:COG3474;inference=ab initio prediction:Prodigal:002006,similar to AA sequence:UniProtKB:D5QVH0;locus_tag=IAMODABH_00684;product=Cytochrome c-554
NC_010505.1	Prodigal:002006	CDS	721395	721913	.	-	0	ID=IAMODABH_00685;inference=ab initio prediction:Prodigal:002006;locus_tag=IAMODABH_00685;product=hypothetical protein
NC_010505.1	Prodigal:002006	CDS	722043	722987	.	-	0	ID=IAMODABH_00686;Name=xerD_1;gene=xerD_1;inference=ab initio prediction:Prodigal:002006,similar to AA sequence:UniProtKB:Q2YR40;locus_tag=IAMODABH_00686;product=Tyrosine recombinase XerD
NC_010505.1	Prodigal:002006	CDS	722984	723136	.	-	0	ID=IAMODABH_00687;inference=ab initio prediction:Prodigal:002006;locus_tag=IAMODABH_00687;product=hypothetical protein
NC_010505.1	Prodigal:002006	CDS	723393	724004	.	+	0	ID=IAMODABH_00688;eC_number=2.7.1.71;Name=aroK_1;db_xref=COG:COG0703;gene=aroK_1;inference=ab initio prediction:Prodigal:002006,similar to AA sequence:UniProtKB:P0A6D7;locus_tag=IAMODABH_00688;product=Shikimate kinase 1
NC_010505.1	Prodigal:002006	CDS	724024	725163	.	+	0	ID=IAMODABH_00689;eC_number=4.2.3.4;Name=aroB;db_xref=COG:COG0337;gene=aroB;inference=ab initio prediction:Prodigal:002006,similar to AA sequence:UniProtKB:Q9KNV2;locus_tag=IAMODABH_00689;product=3-dehydroquinate synthase
NC_010505.1	Aragorn:001002	tRNA	725273	725348	.	+	.	ID=IAMODABH_00690;inference=COORDINATES:profile:Aragorn:001002;locus_tag=IAMODABH_00690;product=tRNA-Thr(cgt)
NC_010505.1	Prodigal:002006	CDS	725455	727209	.	-	0	ID=IAMODABH_00691;eC_number=7.1.1.-;Name=ndhB_1;gene=ndhB_1;inference=ab initio prediction:Prodigal:002006,protein motif:HAMAP:MF_00445;locus_tag=IAMODABH_00691;product=NAD(P)H-quinone oxidoreductase subunit 2%2C chloroplastic
NC_010505.1	Prodigal:002006	CDS	727206	727625	.	-	0	ID=IAMODABH_00692;eC_number=7.1.1.-;Name=ndhE;gene=ndhE;inference=ab initio prediction:Prodigal:002006,protein motif:HAMAP:MF_01456;locus_tag=IAMODABH_00692;product=NAD(P)H-quinone oxidoreductase subunit 4L%2C chloroplastic
NC_010505.1	Prodigal:002006	CDS	727622	728398	.	-	0	ID=IAMODABH_00693;inference=ab initio prediction:Prodigal:002006;locus_tag=IAMODABH_00693;product=hypothetical protein
NC_010505.1	Prodigal:002006	CDS	728395	728646	.	-	0	ID=IAMODABH_00694;inference=ab initio prediction:Prodigal:002006;locus_tag=IAMODABH_00694;product=hypothetical protein
NC_010505.1	Prodigal:002006	CDS	728643	728927	.	-	0	ID=IAMODABH_00695;inference=ab initio prediction:Prodigal:002006;locus_tag=IAMODABH_00695;product=hypothetical protein
NC_010505.1	Prodigal:002006	CDS	728924	729175	.	-	0	ID=IAMODABH_00696;inference=ab initio prediction:Prodigal:002006;locus_tag=IAMODABH_00696;product=hypothetical protein
NC_010505.1	Prodigal:002006	CDS	729172	729660	.	-	0	ID=IAMODABH_00697;inference=ab initio prediction:Prodigal:002006;locus_tag=IAMODABH_00697;product=hypothetical protein
NC_010505.1	Prodigal:002006	CDS	729790	730359	.	+	0	ID=IAMODABH_00698;eC_number=3.6.1.-;Name=nudK_1;gene=nudK_1;inference=ab initio prediction:Prodigal:002006,similar to AA sequence:UniProtKB:P37128;locus_tag=IAMODABH_00698;product=GDP-mannose pyrophosphatase NudK
NC_010505.1	Prodigal:002006	CDS	730554	731723	.	+	0	ID=IAMODABH_00699;eC_number=2.3.1.16;Name=fadA_2;gene=fadA_2;inference=ab initio prediction:Prodigal:002006,protein motif:HAMAP:MF_01620;locus_tag=IAMODABH_00699;product=3-ketoacyl-CoA thiolase
NC_010505.1	Prodigal:002006	CDS	731854	733146	.	-	0	ID=IAMODABH_00700;eC_number=2.5.1.-;db_xref=COG:COG2873;inference=ab initio prediction:Prodigal:002006,similar to AA sequence:UniProtKB:Q9WZY4;locus_tag=IAMODABH_00700;product=O-acetyl-L-homoserine sulfhydrylase
NC_010505.1	Prodigal:002006	CDS	733205	733591	.	-	0	ID=IAMODABH_00701;Name=cckA_1;gene=cckA_1;inference=ab initio prediction:Prodigal:002006,similar to AA sequence:UniProtKB:P0DOA0;locus_tag=IAMODABH_00701;product=Sensor kinase CckA
NC_010505.1	Prodigal:002006	CDS	733677	734333	.	-	0	ID=IAMODABH_00702;inference=ab initio prediction:Prodigal:002006;locus_tag=IAMODABH_00702;product=hypothetical protein
NC_010505.1	Prodigal:002006	CDS	734607	735776	.	+	0	ID=IAMODABH_00703;eC_number=2.8.1.7;Name=iscS;db_xref=COG:COG1104;gene=iscS;inference=ab initio prediction:Prodigal:002006,similar to AA sequence:UniProtKB:P0A6B7;locus_tag=IAMODABH_00703;product=Cysteine desulfurase IscS
NC_010505.1	Prodigal:002006	CDS	735846	737315	.	+	0	ID=IAMODABH_00704;Name=sufB;db_xref=COG:COG0719;gene=sufB;inference=ab initio prediction:Prodigal:002006,similar to AA sequence:UniProtKB:P77522;locus_tag=IAMODABH_00704;product=FeS cluster assembly protein SufB
NC_010505.1	Prodigal:002006	CDS	737338	737577	.	+	0	ID=IAMODABH_00705;inference=ab initio prediction:Prodigal:002006;locus_tag=IAMODABH_00705;product=hypothetical protein
NC_010505.1	Prodigal:002006	CDS	737593	738345	.	+	0	ID=IAMODABH_00706;Name=sufC;db_xref=COG:COG0396;gene=sufC;inference=ab initio prediction:Prodigal:002006,similar to AA sequence:UniProtKB:P77499;locus_tag=IAMODABH_00706;product=putative ATP-dependent transporter SufC
NC_010505.1	Prodigal:002006	CDS	738349	739671	.	+	0	ID=IAMODABH_00707;Name=sufD;db_xref=COG:COG0719;gene=sufD;inference=ab initio prediction:Prodigal:002006,similar to AA sequence:UniProtKB:P77689;locus_tag=IAMODABH_00707;product=FeS cluster assembly protein SufD
NC_010505.1	Prodigal:002006	CDS	739876	741120	.	+	0	ID=IAMODABH_00708;eC_number=2.8.1.7;Name=sufS_1;db_xref=COG:COG0520;gene=sufS_1;inference=ab initio prediction:Prodigal:002006,similar to AA sequence:UniProtKB:Q9EXP2;locus_tag=IAMODABH_00708;product=Cysteine desulfurase
NC_010505.1	Prodigal:002006	CDS	741169	741552	.	+	0	ID=IAMODABH_00709;inference=ab initio prediction:Prodigal:002006;locus_tag=IAMODABH_00709;product=hypothetical protein
NC_010505.1	Prodigal:002006	CDS	741787	742119	.	+	0	ID=IAMODABH_00710;inference=ab initio prediction:Prodigal:002006;locus_tag=IAMODABH_00710;product=hypothetical protein
NC_010505.1	Prodigal:002006	CDS	742106	742195	.	-	0	ID=IAMODABH_00711;inference=ab initio prediction:Prodigal:002006;locus_tag=IAMODABH_00711;product=hypothetical protein
NC_010505.1	Prodigal:002006	CDS	742420	742746	.	+	0	ID=IAMODABH_00712;inference=ab initio prediction:Prodigal:002006;locus_tag=IAMODABH_00712;product=hypothetical protein
NC_010505.1	Prodigal:002006	CDS	743021	743272	.	+	0	ID=IAMODABH_00713;inference=ab initio prediction:Prodigal:002006;locus_tag=IAMODABH_00713;product=hypothetical protein
NC_010505.1	Prodigal:002006	CDS	743448	744380	.	+	0	ID=IAMODABH_00714;Name=yadG;db_xref=COG:COG1131;gene=yadG;inference=ab initio prediction:Prodigal:002006,similar to AA sequence:UniProtKB:P36879;locus_tag=IAMODABH_00714;product=putative ABC transporter ATP-binding protein YadG
NC_010505.1	Prodigal:002006	CDS	744377	745156	.	+	0	ID=IAMODABH_00715;Name=yadH;db_xref=COG:COG0842;gene=yadH;inference=ab initio prediction:Prodigal:002006,similar to AA sequence:UniProtKB:P0AFN6;locus_tag=IAMODABH_00715;product=Inner membrane transport permease YadH
NC_010505.1	Prodigal:002006	CDS	745161	745925	.	-	0	ID=IAMODABH_00716;eC_number=4.2.99.20;Name=menH_3;gene=menH_3;inference=ab initio prediction:Prodigal:002006,protein motif:HAMAP:MF_01660;locus_tag=IAMODABH_00716;product=2-succinyl-6-hydroxy-2%2C4-cyclohexadiene-1-carboxylate synthase
NC_010505.1	Prodigal:002006	CDS	746042	746884	.	+	0	ID=IAMODABH_00717;inference=ab initio prediction:Prodigal:002006;locus_tag=IAMODABH_00717;product=hypothetical protein
NC_010505.1	Prodigal:002006	CDS	746871	747584	.	-	0	ID=IAMODABH_00718;Name=sfsA;db_xref=COG:COG1489;gene=sfsA;inference=ab initio prediction:Prodigal:002006,similar to AA sequence:UniProtKB:P0A823;locus_tag=IAMODABH_00718;product=Sugar fermentation stimulation protein A
NC_010505.1	Prodigal:002006	CDS	747662	748402	.	+	0	ID=IAMODABH_00719;Name=cinA_1;db_xref=COG:COG1058;gene=cinA_1;inference=ab initio prediction:Prodigal:002006,similar to AA sequence:UniProtKB:P9WPE3;locus_tag=IAMODABH_00719;product=CinA-like protein
NC_010505.1	Prodigal:002006	CDS	748446	749315	.	+	0	ID=IAMODABH_00720;Name=yfdC;db_xref=COG:COG2116;gene=yfdC;inference=ab initio prediction:Prodigal:002006,similar to AA sequence:UniProtKB:P37327;locus_tag=IAMODABH_00720;product=Inner membrane protein YfdC
NC_010505.1	Prodigal:002006	CDS	749396	750676	.	-	0	ID=IAMODABH_00721;eC_number=1.6.99.3;Name=ndh_1;db_xref=COG:COG1252;gene=ndh_1;inference=ab initio prediction:Prodigal:002006,similar to AA sequence:UniProtKB:P00393;locus_tag=IAMODABH_00721;product=NADH dehydrogenase
NC_010505.1	Prodigal:002006	CDS	750896	751384	.	-	0	ID=IAMODABH_00722;Name=atpF;db_xref=COG:COG0711;gene=atpF;inference=ab initio prediction:Prodigal:002006,similar to AA sequence:UniProtKB:O05333;locus_tag=IAMODABH_00722;product=ATP synthase subunit b
NC_010505.1	Prodigal:002006	CDS	751397	751975	.	-	0	ID=IAMODABH_00723;Name=atpG_2;gene=atpG_2;inference=ab initio prediction:Prodigal:002006,similar to AA sequence:UniProtKB:O05332;locus_tag=IAMODABH_00723;product=ATP synthase subunit b'
NC_010505.1	Prodigal:002006	CDS	752120	752347	.	-	0	ID=IAMODABH_00724;Name=atpE;gene=atpE;inference=ab initio prediction:Prodigal:002006,similar to AA sequence:UniProtKB:O05331;locus_tag=IAMODABH_00724;product=ATP synthase subunit c
NC_010505.1	Prodigal:002006	CDS	752414	753169	.	-	0	ID=IAMODABH_00725;Name=atpB;db_xref=COG:COG0356;gene=atpB;inference=ab initio prediction:Prodigal:002006,similar to AA sequence:UniProtKB:O05330;locus_tag=IAMODABH_00725;product=ATP synthase subunit a
NC_010505.1	Prodigal:002006	CDS	753244	753444	.	-	0	ID=IAMODABH_00726;inference=ab initio prediction:Prodigal:002006;locus_tag=IAMODABH_00726;product=hypothetical protein
NC_010505.1	Prodigal:002006	CDS	753809	754453	.	-	0	ID=IAMODABH_00727;inference=ab initio prediction:Prodigal:002006;locus_tag=IAMODABH_00727;product=hypothetical protein
NC_010505.1	Prodigal:002006	CDS	754543	755025	.	-	0	ID=IAMODABH_00728;inference=ab initio prediction:Prodigal:002006;locus_tag=IAMODABH_00728;product=hypothetical protein
NC_010505.1	Prodigal:002006	CDS	755108	756502	.	+	0	ID=IAMODABH_00729;eC_number=4.2.99.18;Name=nth_1;gene=nth_1;inference=ab initio prediction:Prodigal:002006,protein motif:HAMAP:MF_00942;locus_tag=IAMODABH_00729;product=Endonuclease III
NC_010505.1	Prodigal:002006	CDS	756607	757713	.	-	0	ID=IAMODABH_00730;inference=ab initio prediction:Prodigal:002006;locus_tag=IAMODABH_00730;product=hypothetical protein
NC_010505.1	Prodigal:002006	CDS	758384	758734	.	+	0	ID=IAMODABH_00731;eC_number=4.2.2.-;Name=rlpA_1;gene=rlpA_1;inference=ab initio prediction:Prodigal:002006,protein motif:HAMAP:MF_02071;locus_tag=IAMODABH_00731;product=Endolytic peptidoglycan transglycosylase RlpA
NC_010505.1	Prodigal:002006	CDS	758859	759173	.	+	0	ID=IAMODABH_00732;inference=ab initio prediction:Prodigal:002006;locus_tag=IAMODABH_00732;product=hypothetical protein
NC_010505.1	Prodigal:002006	CDS	759253	759489	.	+	0	ID=IAMODABH_00733;inference=ab initio prediction:Prodigal:002006;locus_tag=IAMODABH_00733;product=hypothetical protein
NC_010505.1	Prodigal:002006	CDS	759556	761355	.	+	0	ID=IAMODABH_00734;Name=uup;db_xref=COG:COG0488;gene=uup;inference=ab initio prediction:Prodigal:002006,similar to AA sequence:UniProtKB:P43672;locus_tag=IAMODABH_00734;product=ABC transporter ATP-binding protein uup
NC_010505.1	Prodigal:002006	CDS	761399	762898	.	+	0	ID=IAMODABH_00735;eC_number=3.4.17.19;db_xref=COG:COG2317;inference=ab initio prediction:Prodigal:002006,similar to AA sequence:UniProtKB:Q5SLM3;locus_tag=IAMODABH_00735;product=Thermostable carboxypeptidase 1
NC_010505.1	Prodigal:002006	CDS	762947	766423	.	-	0	ID=IAMODABH_00736;inference=ab initio prediction:Prodigal:002006;locus_tag=IAMODABH_00736;product=hypothetical protein
NC_010505.1	Prodigal:002006	CDS	766446	767684	.	-	0	ID=IAMODABH_00737;eC_number=3.1.4.53;Name=cpdA_1;gene=cpdA_1;inference=ab initio prediction:Prodigal:002006,protein motif:HAMAP:MF_00905;locus_tag=IAMODABH_00737;product=3'%2C5'-cyclic adenosine monophosphate phosphodiesterase CpdA
NC_010505.1	Prodigal:002006	CDS	767992	768777	.	+	0	ID=IAMODABH_00738;inference=ab initio prediction:Prodigal:002006;locus_tag=IAMODABH_00738;product=hypothetical protein
NC_010505.1	Prodigal:002006	CDS	768695	770131	.	-	0	ID=IAMODABH_00739;eC_number=2.7.8.-;Name=clsA;db_xref=COG:COG1502;gene=clsA;inference=ab initio prediction:Prodigal:002006,similar to AA sequence:UniProtKB:P71040;locus_tag=IAMODABH_00739;product=Major cardiolipin synthase ClsA
NC_010505.1	Prodigal:002006	CDS	770197	770508	.	-	0	ID=IAMODABH_00740;inference=ab initio prediction:Prodigal:002006;locus_tag=IAMODABH_00740;product=hypothetical protein
NC_010505.1	Prodigal:002006	CDS	770636	771448	.	-	0	ID=IAMODABH_00741;eC_number=4.2.1.17;Name=echA8_1;db_xref=COG:COG1024;gene=echA8_1;inference=ab initio prediction:Prodigal:002006,similar to AA sequence:UniProtKB:P9WNN9;locus_tag=IAMODABH_00741;product=putative enoyl-CoA hydratase echA8
NC_010505.1	Prodigal:002006	CDS	771567	772037	.	-	0	ID=IAMODABH_00742;inference=ab initio prediction:Prodigal:002006;locus_tag=IAMODABH_00742;product=hypothetical protein
NC_010505.1	Prodigal:002006	CDS	772323	772733	.	+	0	ID=IAMODABH_00743;inference=ab initio prediction:Prodigal:002006;locus_tag=IAMODABH_00743;product=hypothetical protein
NC_010505.1	Prodigal:002006	CDS	772762	773451	.	-	0	ID=IAMODABH_00744;eC_number=3.2.2.27;Name=ung;gene=ung;inference=ab initio prediction:Prodigal:002006,similar to AA sequence:UniProtKB:Q6GJ88;locus_tag=IAMODABH_00744;product=Uracil-DNA glycosylase
NC_010505.1	Prodigal:002006	CDS	773735	774817	.	+	0	ID=IAMODABH_00745;eC_number=4.99.1.1;Name=hemH;db_xref=COG:COG0276;gene=hemH;inference=ab initio prediction:Prodigal:002006,similar to AA sequence:UniProtKB:P23871;locus_tag=IAMODABH_00745;product=Ferrochelatase
NC_010505.1	Prodigal:002006	CDS	774911	775069	.	+	0	ID=IAMODABH_00746;inference=ab initio prediction:Prodigal:002006;locus_tag=IAMODABH_00746;product=hypothetical protein
NC_010505.1	Prodigal:002006	CDS	775115	776050	.	-	0	ID=IAMODABH_00747;eC_number=5.2.1.8;db_xref=COG:COG0760;inference=ab initio prediction:Prodigal:002006,similar to AA sequence:UniProtKB:P40415;locus_tag=IAMODABH_00747;product=putative parvulin-type peptidyl-prolyl cis-trans isomerase
NC_010505.1	Prodigal:002006	CDS	776312	779203	.	+	0	ID=IAMODABH_00748;Name=secA;db_xref=COG:COG0653;gene=secA;inference=ab initio prediction:Prodigal:002006,similar to AA sequence:UniProtKB:P52966;locus_tag=IAMODABH_00748;product=Protein translocase subunit SecA
NC_010505.1	Prodigal:002006	CDS	779223	779894	.	+	0	ID=IAMODABH_00749;eC_number=6.3.3.3;Name=bioD;gene=bioD;inference=ab initio prediction:Prodigal:002006,protein motif:HAMAP:MF_00336;locus_tag=IAMODABH_00749;product=ATP-dependent dethiobiotin synthetase BioD
NC_010505.1	Prodigal:002006	CDS	780009	781952	.	+	0	ID=IAMODABH_00750;Name=kup_1;gene=kup_1;inference=ab initio prediction:Prodigal:002006,protein motif:HAMAP:MF_01522;locus_tag=IAMODABH_00750;product=Low affinity potassium transport system protein kup
NC_010505.1	Prodigal:002006	CDS	782260	782664	.	+	0	ID=IAMODABH_00751;inference=ab initio prediction:Prodigal:002006;locus_tag=IAMODABH_00751;product=hypothetical protein
NC_010505.1	Prodigal:002006	CDS	782822	784222	.	+	0	ID=IAMODABH_00752;eC_number=3.3.1.1;Name=ahcY;gene=ahcY;inference=ab initio prediction:Prodigal:002006,similar to AA sequence:UniProtKB:A0A087WNH6;locus_tag=IAMODABH_00752;product=Adenosylhomocysteinase
NC_010505.1	Prodigal:002006	CDS	784594	787182	.	+	0	ID=IAMODABH_00753;eC_number=2.7.13.3;Name=rcsC_4;gene=rcsC_4;inference=ab initio prediction:Prodigal:002006,protein motif:HAMAP:MF_00979;locus_tag=IAMODABH_00753;product=Sensor histidine kinase RcsC
NC_010505.1	Prodigal:002006	CDS	787220	788452	.	+	0	ID=IAMODABH_00754;Name=entS;gene=entS;inference=ab initio prediction:Prodigal:002006,protein motif:HAMAP:MF_01436;locus_tag=IAMODABH_00754;product=Enterobactin exporter EntS
NC_010505.1	Prodigal:002006	CDS	788652	789989	.	-	0	ID=IAMODABH_00755;Name=tolB;db_xref=COG:COG0823;gene=tolB;inference=ab initio prediction:Prodigal:002006,similar to AA sequence:UniProtKB:Q83F59;locus_tag=IAMODABH_00755;product=Tol-Pal system protein TolB
NC_010505.1	Prodigal:002006	CDS	790058	791410	.	-	0	ID=IAMODABH_00756;inference=ab initio prediction:Prodigal:002006;locus_tag=IAMODABH_00756;product=hypothetical protein
NC_010505.1	Prodigal:002006	CDS	791420	791866	.	-	0	ID=IAMODABH_00757;Name=exbD_1;db_xref=COG:COG0848;gene=exbD_1;inference=ab initio prediction:Prodigal:002006,similar to AA sequence:UniProtKB:P0ABV2;locus_tag=IAMODABH_00757;product=Biopolymer transport protein ExbD
NC_010505.1	Prodigal:002006	CDS	791894	792610	.	-	0	ID=IAMODABH_00758;Name=tolQ;db_xref=COG:COG0811;gene=tolQ;inference=ab initio prediction:Prodigal:002006,similar to AA sequence:UniProtKB:P0ABU9;locus_tag=IAMODABH_00758;product=Tol-Pal system protein TolQ
NC_010505.1	Prodigal:002006	CDS	792919	793707	.	+	0	ID=IAMODABH_00759;eC_number=4.1.3.39;Name=bphF_1;gene=bphF_1;inference=ab initio prediction:Prodigal:002006,similar to AA sequence:UniProtKB:O05151;locus_tag=IAMODABH_00759;product=4-hydroxy-2-oxovalerate aldolase
NC_010505.1	Prodigal:002006	CDS	793722	794174	.	-	0	ID=IAMODABH_00760;eC_number=3.1.2.28;inference=ab initio prediction:Prodigal:002006,protein motif:HAMAP:MF_02101;locus_tag=IAMODABH_00760;product=1%2C4-dihydroxy-2-naphthoyl-CoA hydrolase
NC_010505.1	Prodigal:002006	CDS	794264	794989	.	-	0	ID=IAMODABH_00761;inference=ab initio prediction:Prodigal:002006;locus_tag=IAMODABH_00761;product=hypothetical protein
NC_010505.1	Prodigal:002006	CDS	795357	796412	.	-	0	ID=IAMODABH_00762;eC_number=3.6.4.12;Name=ruvB_1;db_xref=COG:COG2255;gene=ruvB_1;inference=ab initio prediction:Prodigal:002006,similar to AA sequence:UniProtKB:Q51426;locus_tag=IAMODABH_00762;product=Holliday junction ATP-dependent DNA helicase RuvB
NC_010505.1	Prodigal:002006	CDS	796705	796935	.	+	0	ID=IAMODABH_00763;inference=ab initio prediction:Prodigal:002006;locus_tag=IAMODABH_00763;product=hypothetical protein
NC_010505.1	Prodigal:002006	CDS	797082	797471	.	+	0	ID=IAMODABH_00764;inference=ab initio prediction:Prodigal:002006;locus_tag=IAMODABH_00764;product=hypothetical protein
NC_010505.1	Prodigal:002006	CDS	797443	797799	.	-	0	ID=IAMODABH_00765;inference=ab initio prediction:Prodigal:002006;locus_tag=IAMODABH_00765;product=hypothetical protein
NC_010505.1	Prodigal:002006	CDS	797874	798770	.	+	0	ID=IAMODABH_00766;Name=pleD_1;gene=pleD_1;inference=ab initio prediction:Prodigal:002006,similar to AA sequence:UniProtKB:B8GZM2;locus_tag=IAMODABH_00766;product=Response regulator PleD
NC_010505.1	Prodigal:002006	CDS	798983	799669	.	+	0	ID=IAMODABH_00767;Name=rcsB_1;gene=rcsB_1;inference=ab initio prediction:Prodigal:002006,protein motif:HAMAP:MF_00981;locus_tag=IAMODABH_00767;product=Transcriptional regulatory protein RcsB
NC_010505.1	Prodigal:002006	CDS	799705	800919	.	-	0	ID=IAMODABH_00768;inference=ab initio prediction:Prodigal:002006;locus_tag=IAMODABH_00768;product=hypothetical protein
NC_010505.1	Prodigal:002006	CDS	800972	802219	.	+	0	ID=IAMODABH_00769;eC_number=2.4.1.290;Name=pglA;gene=pglA;inference=ab initio prediction:Prodigal:002006,similar to AA sequence:UniProtKB:Q0P9C9;locus_tag=IAMODABH_00769;product=N%2CN'-diacetylbacillosaminyl-diphospho-undecaprenol alpha-1%2C3-N-acetylgalactosaminyltransferase
NC_010505.1	Prodigal:002006	CDS	802222	802881	.	+	0	ID=IAMODABH_00770;inference=ab initio prediction:Prodigal:002006;locus_tag=IAMODABH_00770;product=hypothetical protein
NC_010505.1	Prodigal:002006	CDS	803045	803632	.	+	0	ID=IAMODABH_00771;eC_number=1.5.1.42;Name=sfnF_1;db_xref=COG:COG0431;gene=sfnF_1;inference=ab initio prediction:Prodigal:002006,similar to AA sequence:UniProtKB:Q3K9A2;locus_tag=IAMODABH_00771;product=NADH-dependent FMN reductase SfnF
NC_010505.1	Prodigal:002006	CDS	803700	804314	.	+	0	ID=IAMODABH_00772;Name=yceJ_1;db_xref=COG:COG3038;gene=yceJ_1;inference=ab initio prediction:Prodigal:002006,similar to AA sequence:UniProtKB:P75925;locus_tag=IAMODABH_00772;product=Cytochrome b561 
NC_010505.1	Prodigal:002006	CDS	804343	805233	.	-	0	ID=IAMODABH_00773;inference=ab initio prediction:Prodigal:002006;locus_tag=IAMODABH_00773;product=hypothetical protein
NC_010505.1	Prodigal:002006	CDS	805230	806195	.	-	0	ID=IAMODABH_00774;eC_number=1.1.1.215;db_xref=COG:COG1052;inference=ab initio prediction:Prodigal:002006,similar to AA sequence:UniProtKB:Q5FTU6;locus_tag=IAMODABH_00774;product=2-ketogluconate reductase
NC_010505.1	Prodigal:002006	CDS	806439	807851	.	+	0	ID=IAMODABH_00775;eC_number=4.2.1.33;Name=leuC;db_xref=COG:COG0065;gene=leuC;inference=ab initio prediction:Prodigal:002006,similar to AA sequence:UniProtKB:P0A6A6;locus_tag=IAMODABH_00775;product=3-isopropylmalate dehydratase large subunit
NC_010505.1	Aragorn:001002	tRNA	807919	808003	.	+	.	ID=IAMODABH_00776;inference=COORDINATES:profile:Aragorn:001002;locus_tag=IAMODABH_00776;product=tRNA-Leu(cag)
NC_010505.1	Prodigal:002006	CDS	808564	808683	.	-	0	ID=IAMODABH_00777;inference=ab initio prediction:Prodigal:002006;locus_tag=IAMODABH_00777;product=hypothetical protein
NC_010505.1	Prodigal:002006	CDS	809115	809330	.	-	0	ID=IAMODABH_00778;inference=ab initio prediction:Prodigal:002006;locus_tag=IAMODABH_00778;product=hypothetical protein
NC_010505.1	Prodigal:002006	CDS	809335	809754	.	-	0	ID=IAMODABH_00779;inference=ab initio prediction:Prodigal:002006;locus_tag=IAMODABH_00779;product=hypothetical protein
NC_010505.1	Prodigal:002006	CDS	809759	810211	.	-	0	ID=IAMODABH_00780;inference=ab initio prediction:Prodigal:002006;locus_tag=IAMODABH_00780;product=hypothetical protein
NC_010505.1	Prodigal:002006	CDS	810480	811535	.	+	0	ID=IAMODABH_00781;inference=ab initio prediction:Prodigal:002006;locus_tag=IAMODABH_00781;product=hypothetical protein
NC_010505.1	Prodigal:002006	CDS	811561	812640	.	-	0	ID=IAMODABH_00782;eC_number=1.1.1.93;Name=ttuC';gene=ttuC';inference=ab initio prediction:Prodigal:002006,similar to AA sequence:UniProtKB:P70792;locus_tag=IAMODABH_00782;product=putative tartrate dehydrogenase/decarboxylase TtuC'
NC_010505.1	Prodigal:002006	CDS	812790	813524	.	+	0	ID=IAMODABH_00783;Name=ompR_2;gene=ompR_2;inference=ab initio prediction:Prodigal:002006,similar to AA sequence:UniProtKB:P0AA16;locus_tag=IAMODABH_00783;product=Transcriptional regulatory protein OmpR
NC_010505.1	Prodigal:002006	CDS	813524	814897	.	+	0	ID=IAMODABH_00784;eC_number=2.7.-.-;Name=sasA_4;gene=sasA_4;inference=ab initio prediction:Prodigal:002006,protein motif:HAMAP:MF_01837;locus_tag=IAMODABH_00784;product=Adaptive-response sensory-kinase SasA
NC_010505.1	Prodigal:002006	CDS	815079	815342	.	+	0	ID=IAMODABH_00785;inference=ab initio prediction:Prodigal:002006;locus_tag=IAMODABH_00785;product=hypothetical protein
NC_010505.1	Prodigal:002006	CDS	815409	815729	.	+	0	ID=IAMODABH_00786;inference=ab initio prediction:Prodigal:002006;locus_tag=IAMODABH_00786;product=hypothetical protein
NC_010505.1	Prodigal:002006	CDS	815760	816746	.	-	0	ID=IAMODABH_00787;inference=ab initio prediction:Prodigal:002006;locus_tag=IAMODABH_00787;product=hypothetical protein
NC_010505.1	Prodigal:002006	CDS	816762	817403	.	-	0	ID=IAMODABH_00788;inference=ab initio prediction:Prodigal:002006;locus_tag=IAMODABH_00788;product=hypothetical protein
NC_010505.1	Prodigal:002006	CDS	817542	817799	.	-	0	ID=IAMODABH_00789;inference=ab initio prediction:Prodigal:002006;locus_tag=IAMODABH_00789;product=hypothetical protein
NC_010505.1	Prodigal:002006	CDS	817906	818118	.	-	0	ID=IAMODABH_00790;inference=ab initio prediction:Prodigal:002006;locus_tag=IAMODABH_00790;product=hypothetical protein
NC_010505.1	Prodigal:002006	CDS	818377	818589	.	+	0	ID=IAMODABH_00791;inference=ab initio prediction:Prodigal:002006;locus_tag=IAMODABH_00791;product=hypothetical protein
NC_010505.1	Prodigal:002006	CDS	819012	819209	.	+	0	ID=IAMODABH_00792;inference=ab initio prediction:Prodigal:002006;locus_tag=IAMODABH_00792;product=hypothetical protein
NC_010505.1	Prodigal:002006	CDS	819362	820237	.	-	0	ID=IAMODABH_00793;eC_number=5.1.1.3;Name=murI;db_xref=COG:COG0796;gene=murI;inference=ab initio prediction:Prodigal:002006,similar to AA sequence:UniProtKB:P22634;locus_tag=IAMODABH_00793;product=Glutamate racemase
NC_010505.1	Prodigal:002006	CDS	820536	821804	.	+	0	ID=IAMODABH_00794;eC_number=1.14.99.50;Name=egtB;db_xref=COG:COG1262;gene=egtB;inference=ab initio prediction:Prodigal:002006,similar to AA sequence:UniProtKB:O69671;locus_tag=IAMODABH_00794;product=Hercynine oxygenase
NC_010505.1	Prodigal:002006	CDS	821823	822797	.	+	0	ID=IAMODABH_00795;eC_number=2.1.1.44;Name=egtD_1;db_xref=COG:COG4301;gene=egtD_1;inference=ab initio prediction:Prodigal:002006,similar to AA sequence:UniProtKB:A0R5M8;locus_tag=IAMODABH_00795;product=Histidine N-alpha-methyltransferase
NC_010505.1	Prodigal:002006	CDS	822825	823889	.	+	0	ID=IAMODABH_00796;inference=ab initio prediction:Prodigal:002006;locus_tag=IAMODABH_00796;product=hypothetical protein
NC_010505.1	Prodigal:002006	CDS	823912	825165	.	-	0	ID=IAMODABH_00797;eC_number=1.4.3.24;Name=pao_1;gene=pao_1;inference=ab initio prediction:Prodigal:002006,similar to AA sequence:UniProtKB:H8ZPX1;locus_tag=IAMODABH_00797;product=Pseudooxynicotine oxidase
NC_010505.1	Prodigal:002006	CDS	825272	825556	.	-	0	ID=IAMODABH_00798;inference=ab initio prediction:Prodigal:002006;locus_tag=IAMODABH_00798;product=hypothetical protein
NC_010505.1	Prodigal:002006	CDS	825649	828135	.	-	0	ID=IAMODABH_00799;Name=clpA;db_xref=COG:COG0542;gene=clpA;inference=ab initio prediction:Prodigal:002006,similar to AA sequence:UniProtKB:P0ABH9;locus_tag=IAMODABH_00799;product=ATP-dependent Clp protease ATP-binding subunit ClpA
NC_010505.1	Prodigal:002006	CDS	828174	828560	.	-	0	ID=IAMODABH_00800;Name=clpS;db_xref=COG:COG2127;gene=clpS;inference=ab initio prediction:Prodigal:002006,similar to AA sequence:UniProtKB:Q9A5I0;locus_tag=IAMODABH_00800;product=ATP-dependent Clp protease adapter protein ClpS
NC_010505.1	Prodigal:002006	CDS	828766	829113	.	-	0	ID=IAMODABH_00801;inference=ab initio prediction:Prodigal:002006;locus_tag=IAMODABH_00801;product=hypothetical protein
NC_010505.1	Prodigal:002006	CDS	829450	830919	.	+	0	ID=IAMODABH_00802;inference=ab initio prediction:Prodigal:002006;locus_tag=IAMODABH_00802;product=hypothetical protein
NC_010505.1	Prodigal:002006	CDS	831025	831786	.	-	0	ID=IAMODABH_00803;Name=dnaJ_1;gene=dnaJ_1;inference=ab initio prediction:Prodigal:002006,protein motif:HAMAP:MF_01152;locus_tag=IAMODABH_00803;product=Chaperone protein DnaJ
NC_010505.1	Prodigal:002006	CDS	831790	832056	.	-	0	ID=IAMODABH_00804;inference=ab initio prediction:Prodigal:002006;locus_tag=IAMODABH_00804;product=hypothetical protein
NC_010505.1	Prodigal:002006	CDS	832053	833183	.	-	0	ID=IAMODABH_00805;inference=ab initio prediction:Prodigal:002006;locus_tag=IAMODABH_00805;product=hypothetical protein
NC_010505.1	Prodigal:002006	CDS	833612	833827	.	+	0	ID=IAMODABH_00806;inference=ab initio prediction:Prodigal:002006;locus_tag=IAMODABH_00806;product=hypothetical protein
NC_010505.1	Prodigal:002006	CDS	833898	837335	.	-	0	ID=IAMODABH_00807;Name=smc_3;gene=smc_3;inference=ab initio prediction:Prodigal:002006,protein motif:HAMAP:MF_01894;locus_tag=IAMODABH_00807;product=Chromosome partition protein Smc
NC_010505.1	Prodigal:002006	CDS	837512	839188	.	+	0	ID=IAMODABH_00808;inference=ab initio prediction:Prodigal:002006;locus_tag=IAMODABH_00808;product=hypothetical protein
NC_010505.1	Prodigal:002006	CDS	839249	839875	.	-	0	ID=IAMODABH_00809;inference=ab initio prediction:Prodigal:002006;locus_tag=IAMODABH_00809;product=hypothetical protein
NC_010505.1	Prodigal:002006	CDS	839868	841238	.	-	0	ID=IAMODABH_00810;inference=ab initio prediction:Prodigal:002006;locus_tag=IAMODABH_00810;product=hypothetical protein
NC_010505.1	Prodigal:002006	CDS	841287	841703	.	-	0	ID=IAMODABH_00811;inference=ab initio prediction:Prodigal:002006;locus_tag=IAMODABH_00811;product=hypothetical protein
NC_010505.1	Prodigal:002006	CDS	841811	843907	.	-	0	ID=IAMODABH_00812;inference=ab initio prediction:Prodigal:002006;locus_tag=IAMODABH_00812;product=hypothetical protein
NC_010505.1	Prodigal:002006	CDS	844225	845448	.	-	0	ID=IAMODABH_00813;Name=coaBC;db_xref=COG:COG0452;gene=coaBC;inference=ab initio prediction:Prodigal:002006,similar to AA sequence:UniProtKB:P0ABQ0;locus_tag=IAMODABH_00813;product=Coenzyme A biosynthesis bifunctional protein CoaBC
NC_010505.1	Prodigal:002006	CDS	845492	846214	.	-	0	ID=IAMODABH_00814;eC_number=2.5.1.31;Name=uppS;db_xref=COG:COG0020;gene=uppS;inference=ab initio prediction:Prodigal:002006,similar to AA sequence:UniProtKB:Q88VJ8;locus_tag=IAMODABH_00814;product=Ditrans%2Cpolycis-undecaprenyl-diphosphate synthase ((2E%2C6E)-farnesyl-diphosphate specific)
NC_010505.1	Prodigal:002006	CDS	846291	846680	.	-	0	ID=IAMODABH_00815;inference=ab initio prediction:Prodigal:002006;locus_tag=IAMODABH_00815;product=hypothetical protein
NC_010505.1	Prodigal:002006	CDS	846667	847284	.	-	0	ID=IAMODABH_00816;inference=ab initio prediction:Prodigal:002006;locus_tag=IAMODABH_00816;product=hypothetical protein
NC_010505.1	Prodigal:002006	CDS	847598	850369	.	+	0	ID=IAMODABH_00817;Name=uvrB_1;gene=uvrB_1;inference=ab initio prediction:Prodigal:002006,protein motif:HAMAP:MF_00204;locus_tag=IAMODABH_00817;product=UvrABC system protein B
NC_010505.1	Prodigal:002006	CDS	850386	850604	.	-	0	ID=IAMODABH_00818;inference=ab initio prediction:Prodigal:002006;locus_tag=IAMODABH_00818;product=hypothetical protein
NC_010505.1	Prodigal:002006	CDS	850694	851272	.	+	0	ID=IAMODABH_00819;inference=ab initio prediction:Prodigal:002006;locus_tag=IAMODABH_00819;product=hypothetical protein
NC_010505.1	Prodigal:002006	CDS	851334	853091	.	+	0	ID=IAMODABH_00820;eC_number=1.1.9.1;Name=qheDH;db_xref=COG:COG4993;gene=qheDH;inference=ab initio prediction:Prodigal:002006,similar to AA sequence:UniProtKB:Q46444;locus_tag=IAMODABH_00820;product=Quinohemoprotein alcohol dehydrogenase
NC_010505.1	Prodigal:002006	CDS	853261	853353	.	-	0	ID=IAMODABH_00821;inference=ab initio prediction:Prodigal:002006;locus_tag=IAMODABH_00821;product=hypothetical protein
NC_010505.1	Prodigal:002006	CDS	853537	854862	.	-	0	ID=IAMODABH_00822;inference=ab initio prediction:Prodigal:002006;locus_tag=IAMODABH_00822;product=hypothetical protein
NC_010505.1	Prodigal:002006	CDS	854990	855892	.	-	0	ID=IAMODABH_00823;eC_number=3.1.1.-;Name=aes_3;gene=aes_3;inference=ab initio prediction:Prodigal:002006,protein motif:HAMAP:MF_01958;locus_tag=IAMODABH_00823;product=Acetyl esterase
NC_010505.1	Prodigal:002006	CDS	855976	856932	.	-	0	ID=IAMODABH_00824;inference=ab initio prediction:Prodigal:002006;locus_tag=IAMODABH_00824;product=hypothetical protein
NC_010505.1	Prodigal:002006	CDS	857103	857702	.	+	0	ID=IAMODABH_00825;eC_number=3.5.2.19;Name=sttH;gene=sttH;inference=ab initio prediction:Prodigal:002006,similar to AA sequence:UniProtKB:Q1MW86;locus_tag=IAMODABH_00825;product=Streptothricin hydrolase
NC_010505.1	Prodigal:002006	CDS	857751	859049	.	-	0	ID=IAMODABH_00826;inference=ab initio prediction:Prodigal:002006;locus_tag=IAMODABH_00826;product=hypothetical protein
NC_010505.1	Prodigal:002006	CDS	859053	859244	.	-	0	ID=IAMODABH_00827;inference=ab initio prediction:Prodigal:002006;locus_tag=IAMODABH_00827;product=hypothetical protein
NC_010505.1	Prodigal:002006	CDS	859257	860477	.	-	0	ID=IAMODABH_00828;eC_number=5.4.2.7;Name=deoB;db_xref=COG:COG1015;gene=deoB;inference=ab initio prediction:Prodigal:002006,similar to AA sequence:UniProtKB:P0A6K6;locus_tag=IAMODABH_00828;product=Phosphopentomutase
NC_010505.1	Prodigal:002006	CDS	860480	862117	.	-	0	ID=IAMODABH_00829;Name=yejF;db_xref=COG:COG4172;gene=yejF;inference=ab initio prediction:Prodigal:002006,similar to AA sequence:UniProtKB:P33916;locus_tag=IAMODABH_00829;product=putative ABC transporter ATP-binding protein YejF
NC_010505.1	Prodigal:002006	CDS	862266	863126	.	-	0	ID=IAMODABH_00830;inference=ab initio prediction:Prodigal:002006;locus_tag=IAMODABH_00830;product=hypothetical protein
NC_010505.1	Prodigal:002006	CDS	863123	863653	.	-	0	ID=IAMODABH_00831;inference=ab initio prediction:Prodigal:002006;locus_tag=IAMODABH_00831;product=hypothetical protein
NC_010505.1	Prodigal:002006	CDS	863673	864887	.	-	0	ID=IAMODABH_00832;inference=ab initio prediction:Prodigal:002006;locus_tag=IAMODABH_00832;product=hypothetical protein
NC_010505.1	Prodigal:002006	CDS	864955	865509	.	-	0	ID=IAMODABH_00833;inference=ab initio prediction:Prodigal:002006;locus_tag=IAMODABH_00833;product=hypothetical protein
NC_010505.1	Prodigal:002006	CDS	865765	866505	.	+	0	ID=IAMODABH_00834;Name=flgG_1;db_xref=COG:COG4786;gene=flgG_1;inference=ab initio prediction:Prodigal:002006,similar to AA sequence:UniProtKB:P0A1J3;locus_tag=IAMODABH_00834;product=Flagellar basal-body rod protein FlgG
NC_010505.1	Prodigal:002006	CDS	866519	867310	.	+	0	ID=IAMODABH_00835;Name=flgG_2;db_xref=COG:COG4786;gene=flgG_2;inference=ab initio prediction:Prodigal:002006,similar to AA sequence:UniProtKB:P0A1J3;locus_tag=IAMODABH_00835;product=Flagellar basal-body rod protein FlgG
NC_010505.1	Prodigal:002006	CDS	867346	868485	.	+	0	ID=IAMODABH_00836;inference=ab initio prediction:Prodigal:002006;locus_tag=IAMODABH_00836;product=hypothetical protein
NC_010505.1	Prodigal:002006	CDS	868522	869271	.	+	0	ID=IAMODABH_00837;Name=flgH_1;gene=flgH_1;inference=ab initio prediction:Prodigal:002006,protein motif:HAMAP:MF_00415;locus_tag=IAMODABH_00837;product=Flagellar L-ring protein
NC_010505.1	Prodigal:002006	CDS	869278	870576	.	-	0	ID=IAMODABH_00838;eC_number=1.1.99.28;Name=gfo;gene=gfo;inference=ab initio prediction:Prodigal:002006,similar to AA sequence:UniProtKB:Q07982;locus_tag=IAMODABH_00838;product=Glucose--fructose oxidoreductase
NC_010505.1	Prodigal:002006	CDS	870663	871031	.	-	0	ID=IAMODABH_00839;inference=ab initio prediction:Prodigal:002006;locus_tag=IAMODABH_00839;product=hypothetical protein
NC_010505.1	Prodigal:002006	CDS	871134	871892	.	-	0	ID=IAMODABH_00840;inference=ab initio prediction:Prodigal:002006;locus_tag=IAMODABH_00840;product=hypothetical protein
NC_010505.1	Prodigal:002006	CDS	871924	872442	.	-	0	ID=IAMODABH_00841;inference=ab initio prediction:Prodigal:002006;locus_tag=IAMODABH_00841;product=hypothetical protein
NC_010505.1	Prodigal:002006	CDS	872468	873454	.	-	0	ID=IAMODABH_00842;eC_number=4.1.99.14;Name=splB;db_xref=COG:COG1533;gene=splB;inference=ab initio prediction:Prodigal:002006,similar to AA sequence:UniProtKB:P37956;locus_tag=IAMODABH_00842;product=Spore photoproduct lyase
NC_010505.1	Prodigal:002006	CDS	873746	874639	.	+	0	ID=IAMODABH_00843;inference=ab initio prediction:Prodigal:002006;locus_tag=IAMODABH_00843;product=hypothetical protein
NC_010505.1	Prodigal:002006	CDS	874633	874857	.	-	0	ID=IAMODABH_00844;inference=ab initio prediction:Prodigal:002006;locus_tag=IAMODABH_00844;product=hypothetical protein
NC_010505.1	Prodigal:002006	CDS	875130	876107	.	+	0	ID=IAMODABH_00845;eC_number=1.8.5.7;Name=yqjG;db_xref=COG:COG0435;gene=yqjG;inference=ab initio prediction:Prodigal:002006,similar to AA sequence:UniProtKB:P42620;locus_tag=IAMODABH_00845;product=Glutathionyl-hydroquinone reductase YqjG
NC_010505.1	Prodigal:002006	CDS	876329	876796	.	+	0	ID=IAMODABH_00846;inference=ab initio prediction:Prodigal:002006;locus_tag=IAMODABH_00846;product=hypothetical protein
NC_010505.1	Prodigal:002006	CDS	876879	877793	.	+	0	ID=IAMODABH_00847;Name=cnoX;db_xref=COG:COG3118;gene=cnoX;inference=ab initio prediction:Prodigal:002006,similar to AA sequence:UniProtKB:P77395;locus_tag=IAMODABH_00847;product=Chaperedoxin
NC_010505.1	Prodigal:002006	CDS	877843	878508	.	+	0	ID=IAMODABH_00848;eC_number=3.4.21.53;Name=lon2;db_xref=COG:COG0466;gene=lon2;inference=ab initio prediction:Prodigal:002006,similar to AA sequence:UniProtKB:P36774;locus_tag=IAMODABH_00848;product=Lon protease 2
NC_010505.1	Prodigal:002006	CDS	878521	878727	.	+	0	ID=IAMODABH_00849;inference=ab initio prediction:Prodigal:002006;locus_tag=IAMODABH_00849;product=hypothetical protein
NC_010505.1	Prodigal:002006	CDS	879230	879619	.	+	0	ID=IAMODABH_00850;inference=ab initio prediction:Prodigal:002006;locus_tag=IAMODABH_00850;product=hypothetical protein
NC_010505.1	Prodigal:002006	CDS	879626	879988	.	-	0	ID=IAMODABH_00851;inference=ab initio prediction:Prodigal:002006;locus_tag=IAMODABH_00851;product=hypothetical protein
NC_010505.1	Prodigal:002006	CDS	880167	882356	.	-	0	ID=IAMODABH_00852;eC_number=3.6.4.-;Name=priA_1;db_xref=COG:COG1198;gene=priA_1;inference=ab initio prediction:Prodigal:002006,similar to AA sequence:UniProtKB:P17888;locus_tag=IAMODABH_00852;product=Primosomal protein N'
NC_010505.1	Prodigal:002006	CDS	882422	883588	.	-	0	ID=IAMODABH_00853;Name=hcaT_1;gene=hcaT_1;inference=ab initio prediction:Prodigal:002006,similar to AA sequence:UniProtKB:Q47142;locus_tag=IAMODABH_00853;product=putative 3-phenylpropionic acid transporter
NC_010505.1	Prodigal:002006	CDS	883769	884026	.	-	0	ID=IAMODABH_00854;inference=ab initio prediction:Prodigal:002006;locus_tag=IAMODABH_00854;product=hypothetical protein
NC_010505.1	Prodigal:002006	CDS	884177	885289	.	-	0	ID=IAMODABH_00855;eC_number=3.1.1.-;Name=aes_4;gene=aes_4;inference=ab initio prediction:Prodigal:002006,protein motif:HAMAP:MF_01958;locus_tag=IAMODABH_00855;product=Acetyl esterase
NC_010505.1	Prodigal:002006	CDS	885415	886704	.	-	0	ID=IAMODABH_00856;inference=ab initio prediction:Prodigal:002006;locus_tag=IAMODABH_00856;product=hypothetical protein
NC_010505.1	Prodigal:002006	CDS	886728	887126	.	-	0	ID=IAMODABH_00857;inference=ab initio prediction:Prodigal:002006;locus_tag=IAMODABH_00857;product=hypothetical protein
NC_010505.1	Prodigal:002006	CDS	887319	888896	.	+	0	ID=IAMODABH_00858;inference=ab initio prediction:Prodigal:002006;locus_tag=IAMODABH_00858;product=hypothetical protein
NC_010505.1	Prodigal:002006	CDS	888957	890279	.	+	0	ID=IAMODABH_00859;inference=ab initio prediction:Prodigal:002006,similar to AA sequence:UniProtKB:P37908;locus_tag=IAMODABH_00859;note=UPF0053 inner membrane protein YfjD;product=hypothetical protein
NC_010505.1	Prodigal:002006	CDS	890341	891729	.	-	0	ID=IAMODABH_00860;eC_number=2.6.1.113;Name=spuC_1;db_xref=COG:COG0161;gene=spuC_1;inference=ab initio prediction:Prodigal:002006,similar to AA sequence:UniProtKB:Q9I6J2;locus_tag=IAMODABH_00860;product=Putrescine--pyruvate aminotransferase
NC_010505.1	Prodigal:002006	CDS	891876	892409	.	+	0	ID=IAMODABH_00861;inference=ab initio prediction:Prodigal:002006;locus_tag=IAMODABH_00861;product=hypothetical protein
NC_010505.1	Prodigal:002006	CDS	892454	892714	.	-	0	ID=IAMODABH_00862;inference=ab initio prediction:Prodigal:002006;locus_tag=IAMODABH_00862;product=hypothetical protein
NC_010505.1	Prodigal:002006	CDS	892913	893398	.	+	0	ID=IAMODABH_00863;eC_number=1.11.1.22;Name=gpx1;gene=gpx1;inference=ab initio prediction:Prodigal:002006,similar to AA sequence:UniProtKB:P74250;locus_tag=IAMODABH_00863;product=Hydroperoxy fatty acid reductase gpx1
NC_010505.1	Prodigal:002006	CDS	893411	893569	.	-	0	ID=IAMODABH_00864;inference=ab initio prediction:Prodigal:002006;locus_tag=IAMODABH_00864;product=hypothetical protein
NC_010505.1	Prodigal:002006	CDS	893863	894654	.	-	0	ID=IAMODABH_00865;inference=ab initio prediction:Prodigal:002006;locus_tag=IAMODABH_00865;product=hypothetical protein
NC_010505.1	Prodigal:002006	CDS	894701	895366	.	-	0	ID=IAMODABH_00866;eC_number=3.6.1.1;Name=ppaX;db_xref=COG:COG0546;gene=ppaX;inference=ab initio prediction:Prodigal:002006,similar to AA sequence:UniProtKB:Q9JMQ2;locus_tag=IAMODABH_00866;product=Pyrophosphatase PpaX
NC_010505.1	Prodigal:002006	CDS	895425	895805	.	-	0	ID=IAMODABH_00867;inference=ab initio prediction:Prodigal:002006;locus_tag=IAMODABH_00867;product=hypothetical protein
NC_010505.1	Prodigal:002006	CDS	896004	896717	.	+	0	ID=IAMODABH_00868;eC_number=3.5.1.-;Name=rutD_1;gene=rutD_1;inference=ab initio prediction:Prodigal:002006,protein motif:HAMAP:MF_00832;locus_tag=IAMODABH_00868;product=Putative aminoacrylate hydrolase RutD
NC_010505.1	Prodigal:002006	CDS	896684	898099	.	-	0	ID=IAMODABH_00869;inference=ab initio prediction:Prodigal:002006;locus_tag=IAMODABH_00869;product=hypothetical protein
NC_010505.1	Prodigal:002006	CDS	898242	898676	.	-	0	ID=IAMODABH_00870;inference=ab initio prediction:Prodigal:002006;locus_tag=IAMODABH_00870;product=hypothetical protein
NC_010505.1	Prodigal:002006	CDS	899292	901475	.	+	0	ID=IAMODABH_00871;Name=cntO_1;gene=cntO_1;inference=ab initio prediction:Prodigal:002006,similar to AA sequence:UniProtKB:A0A0H2ZI93;locus_tag=IAMODABH_00871;product=Metal-pseudopaline receptor CntO
NC_010505.1	Prodigal:002006	CDS	901472	902938	.	+	0	ID=IAMODABH_00872;inference=ab initio prediction:Prodigal:002006;locus_tag=IAMODABH_00872;product=hypothetical protein
NC_010505.1	Prodigal:002006	CDS	902963	905107	.	-	0	ID=IAMODABH_00873;db_xref=COG:COG1629;inference=ab initio prediction:Prodigal:002006,similar to AA sequence:UniProtKB:Q9JZN9;locus_tag=IAMODABH_00873;product=putative TonB-dependent receptor
NC_010505.1	Prodigal:002006	CDS	905293	906513	.	+	0	ID=IAMODABH_00874;Name=yciC;db_xref=COG:COG0523;gene=yciC;inference=ab initio prediction:Prodigal:002006,similar to AA sequence:UniProtKB:P94400;locus_tag=IAMODABH_00874;product=Putative metal chaperone YciC
NC_010505.1	Prodigal:002006	CDS	906523	907149	.	-	0	ID=IAMODABH_00875;inference=ab initio prediction:Prodigal:002006;locus_tag=IAMODABH_00875;product=hypothetical protein
NC_010505.1	Prodigal:002006	CDS	907234	907623	.	-	0	ID=IAMODABH_00876;Name=cpdR_2;gene=cpdR_2;inference=ab initio prediction:Prodigal:002006,similar to AA sequence:UniProtKB:Q2YIF7;locus_tag=IAMODABH_00876;product=Response regulator receiver protein CpdR
NC_010505.1	Prodigal:002006	CDS	907758	909023	.	-	0	ID=IAMODABH_00877;eC_number=2.6.1.62;Name=bioA;db_xref=COG:COG0161;gene=bioA;inference=ab initio prediction:Prodigal:002006,similar to AA sequence:UniProtKB:P12995;locus_tag=IAMODABH_00877;product=Adenosylmethionine-8-amino-7-oxononanoate aminotransferase
NC_010505.1	Prodigal:002006	CDS	909115	910239	.	+	0	ID=IAMODABH_00878;eC_number=2.3.1.47;Name=bioF_1;gene=bioF_1;inference=ab initio prediction:Prodigal:002006,similar to AA sequence:UniProtKB:P22806;locus_tag=IAMODABH_00878;product=8-amino-7-oxononanoate synthase
NC_010505.1	Prodigal:002006	CDS	910356	910865	.	+	0	ID=IAMODABH_00879;inference=ab initio prediction:Prodigal:002006;locus_tag=IAMODABH_00879;product=hypothetical protein
NC_010505.1	Prodigal:002006	CDS	910877	911734	.	+	0	ID=IAMODABH_00880;eC_number=2.1.1.163;Name=COQ5_2;gene=COQ5_2;inference=ab initio prediction:Prodigal:002006,protein motif:HAMAP:MF_01813;locus_tag=IAMODABH_00880;product=2-methoxy-6-polyprenyl-1%2C4-benzoquinol methylase%2C mitochondrial
NC_010505.1	Prodigal:002006	CDS	911773	913371	.	-	0	ID=IAMODABH_00881;eC_number=3.5.1.126;Name=hpxW;db_xref=COG:COG0405;gene=hpxW;inference=ab initio prediction:Prodigal:002006,similar to AA sequence:UniProtKB:A6T9C8;locus_tag=IAMODABH_00881;product=Oxamate amidohydrolase proenzyme
NC_010505.1	Prodigal:002006	CDS	913493	914938	.	+	0	ID=IAMODABH_00882;Name=oprB;db_xref=COG:COG3659;gene=oprB;inference=ab initio prediction:Prodigal:002006,similar to AA sequence:UniProtKB:Q51485;locus_tag=IAMODABH_00882;product=Porin B
NC_010505.1	Prodigal:002006	CDS	914996	916531	.	+	0	ID=IAMODABH_00883;Name=nhaK;db_xref=COG:COG0025;gene=nhaK;inference=ab initio prediction:Prodigal:002006,similar to AA sequence:UniProtKB:O32212;locus_tag=IAMODABH_00883;product=Sodium%2C potassium%2C lithium and rubidium/H(+) antiporter
NC_010505.1	Prodigal:002006	CDS	916544	917500	.	-	0	ID=IAMODABH_00884;eC_number=6.3.2.3;Name=gshB;db_xref=COG:COG0189;gene=gshB;inference=ab initio prediction:Prodigal:002006,similar to AA sequence:UniProtKB:P04425;locus_tag=IAMODABH_00884;product=Glutathione synthetase
NC_010505.1	Prodigal:002006	CDS	917547	917840	.	-	0	ID=IAMODABH_00885;inference=ab initio prediction:Prodigal:002006;locus_tag=IAMODABH_00885;product=hypothetical protein
NC_010505.1	Prodigal:002006	CDS	918279	918491	.	+	0	ID=IAMODABH_00886;inference=ab initio prediction:Prodigal:002006;locus_tag=IAMODABH_00886;product=hypothetical protein
NC_010505.1	Prodigal:002006	CDS	918506	919375	.	+	0	ID=IAMODABH_00887;inference=ab initio prediction:Prodigal:002006;locus_tag=IAMODABH_00887;product=hypothetical protein
NC_010505.1	Prodigal:002006	CDS	919778	920422	.	-	0	ID=IAMODABH_00888;inference=ab initio prediction:Prodigal:002006;locus_tag=IAMODABH_00888;product=hypothetical protein
NC_010505.1	Prodigal:002006	CDS	920410	921093	.	-	0	ID=IAMODABH_00889;inference=ab initio prediction:Prodigal:002006;locus_tag=IAMODABH_00889;product=hypothetical protein
NC_010505.1	Prodigal:002006	CDS	921098	923392	.	-	0	ID=IAMODABH_00890;eC_number=2.4.1.129;Name=mtgA_3;gene=mtgA_3;inference=ab initio prediction:Prodigal:002006,protein motif:HAMAP:MF_00766;locus_tag=IAMODABH_00890;product=Biosynthetic peptidoglycan transglycosylase
NC_010505.1	Prodigal:002006	CDS	923686	924177	.	+	0	ID=IAMODABH_00891;inference=ab initio prediction:Prodigal:002006;locus_tag=IAMODABH_00891;product=hypothetical protein
NC_010505.1	Prodigal:002006	CDS	924246	924935	.	-	0	ID=IAMODABH_00892;inference=ab initio prediction:Prodigal:002006;locus_tag=IAMODABH_00892;product=hypothetical protein
NC_010505.1	Prodigal:002006	CDS	924935	925606	.	-	0	ID=IAMODABH_00893;inference=ab initio prediction:Prodigal:002006;locus_tag=IAMODABH_00893;product=hypothetical protein
NC_010505.1	Prodigal:002006	CDS	925603	926370	.	-	0	ID=IAMODABH_00894;inference=ab initio prediction:Prodigal:002006;locus_tag=IAMODABH_00894;product=hypothetical protein
NC_010505.1	Prodigal:002006	CDS	926441	927229	.	-	0	ID=IAMODABH_00895;eC_number=3.5.2.10;Name=crnA;gene=crnA;inference=ab initio prediction:Prodigal:002006,similar to AA sequence:UniProtKB:P83772;locus_tag=IAMODABH_00895;product=Creatinine amidohydrolase
NC_010505.1	Prodigal:002006	CDS	927363	927896	.	-	0	ID=IAMODABH_00896;inference=ab initio prediction:Prodigal:002006;locus_tag=IAMODABH_00896;product=hypothetical protein
NC_010505.1	Prodigal:002006	CDS	928007	928390	.	-	0	ID=IAMODABH_00897;Name=cheY_1;db_xref=COG:COG0784;gene=cheY_1;inference=ab initio prediction:Prodigal:002006,similar to AA sequence:UniProtKB:P0AE67;locus_tag=IAMODABH_00897;product=Chemotaxis protein CheY
NC_010505.1	Prodigal:002006	CDS	928671	929657	.	+	0	ID=IAMODABH_00898;Name=ribF;gene=ribF;inference=ab initio prediction:Prodigal:002006,similar to AA sequence:UniProtKB:Q59263;locus_tag=IAMODABH_00898;product=Bifunctional riboflavin kinase/FMN adenylyltransferase
NC_010505.1	Prodigal:002006	CDS	929720	929938	.	+	0	ID=IAMODABH_00899;inference=ab initio prediction:Prodigal:002006;locus_tag=IAMODABH_00899;product=hypothetical protein
NC_010505.1	Prodigal:002006	CDS	929942	930922	.	-	0	ID=IAMODABH_00900;eC_number=2.7.1.130;Name=lpxK;db_xref=COG:COG1663;gene=lpxK;inference=ab initio prediction:Prodigal:002006,similar to AA sequence:UniProtKB:P27300;locus_tag=IAMODABH_00900;product=Tetraacyldisaccharide 4'-kinase
NC_010505.1	Prodigal:002006	CDS	930922	932238	.	-	0	ID=IAMODABH_00901;eC_number=2.4.99.12;Name=waaA;db_xref=COG:COG1519;gene=waaA;inference=ab initio prediction:Prodigal:002006,similar to AA sequence:UniProtKB:P0AC75;locus_tag=IAMODABH_00901;product=3-deoxy-D-manno-octulosonic acid transferase
NC_010505.1	Prodigal:002006	CDS	932250	933035	.	-	0	ID=IAMODABH_00902;inference=ab initio prediction:Prodigal:002006;locus_tag=IAMODABH_00902;product=hypothetical protein
NC_010505.1	Prodigal:002006	CDS	933286	933822	.	+	0	ID=IAMODABH_00903;inference=ab initio prediction:Prodigal:002006;locus_tag=IAMODABH_00903;product=hypothetical protein
NC_010505.1	Prodigal:002006	CDS	933884	934807	.	+	0	ID=IAMODABH_00904;eC_number=3.1.4.53;Name=cpdA_2;gene=cpdA_2;inference=ab initio prediction:Prodigal:002006,protein motif:HAMAP:MF_00905;locus_tag=IAMODABH_00904;product=3'%2C5'-cyclic adenosine monophosphate phosphodiesterase CpdA
NC_010505.1	Prodigal:002006	CDS	934871	935032	.	-	0	ID=IAMODABH_00905;inference=ab initio prediction:Prodigal:002006;locus_tag=IAMODABH_00905;product=hypothetical protein
NC_010505.1	Prodigal:002006	CDS	935352	936746	.	+	0	ID=IAMODABH_00906;eC_number=3.5.1.13;Name=aam_2;db_xref=COG:COG0154;gene=aam_2;inference=ab initio prediction:Prodigal:002006,similar to AA sequence:UniProtKB:K9NBS6;locus_tag=IAMODABH_00906;product=Acylamidase
NC_010505.1	Prodigal:002006	CDS	936832	936996	.	+	0	ID=IAMODABH_00907;inference=ab initio prediction:Prodigal:002006;locus_tag=IAMODABH_00907;product=hypothetical protein
NC_010505.1	Prodigal:002006	CDS	937014	938180	.	-	0	ID=IAMODABH_00908;eC_number=3.4.17.11;Name=cpg2_1;gene=cpg2_1;inference=ab initio prediction:Prodigal:002006,similar to AA sequence:UniProtKB:P06621;locus_tag=IAMODABH_00908;product=Carboxypeptidase G2
NC_010505.1	Prodigal:002006	CDS	938177	939649	.	-	0	ID=IAMODABH_00909;inference=ab initio prediction:Prodigal:002006;locus_tag=IAMODABH_00909;product=hypothetical protein
NC_010505.1	Prodigal:002006	CDS	939681	942038	.	-	0	ID=IAMODABH_00910;eC_number=3.5.1.11;Name=acyII;gene=acyII;inference=ab initio prediction:Prodigal:002006,similar to AA sequence:UniProtKB:P15558;locus_tag=IAMODABH_00910;product=Penicillin acylase 2 proenzyme
NC_010505.1	Prodigal:002006	CDS	942035	943648	.	-	0	ID=IAMODABH_00911;eC_number=2.2.1.6;Name=ilvX;db_xref=COG:COG0028;gene=ilvX;inference=ab initio prediction:Prodigal:002006,similar to AA sequence:UniProtKB:O53554;locus_tag=IAMODABH_00911;product=Putative acetolactate synthase large subunit IlvX
NC_010505.1	Prodigal:002006	CDS	943789	945390	.	+	0	ID=IAMODABH_00912;Name=gsiB_1;db_xref=COG:COG0747;gene=gsiB_1;inference=ab initio prediction:Prodigal:002006,similar to AA sequence:UniProtKB:P75797;locus_tag=IAMODABH_00912;product=Glutathione-binding protein GsiB
NC_010505.1	Prodigal:002006	CDS	945396	946787	.	+	0	ID=IAMODABH_00913;eC_number=3.5.99.5;Name=cnbH_1;gene=cnbH_1;inference=ab initio prediction:Prodigal:002006,similar to AA sequence:UniProtKB:Q38M35;locus_tag=IAMODABH_00913;product=2-amino-5-chloromuconic acid deaminase
NC_010505.1	Prodigal:002006	CDS	946847	947134	.	-	0	ID=IAMODABH_00914;inference=ab initio prediction:Prodigal:002006;locus_tag=IAMODABH_00914;product=hypothetical protein
NC_010505.1	Prodigal:002006	CDS	947323	948054	.	-	0	ID=IAMODABH_00915;inference=ab initio prediction:Prodigal:002006;locus_tag=IAMODABH_00915;product=hypothetical protein
NC_010505.1	Prodigal:002006	CDS	948230	948889	.	+	0	ID=IAMODABH_00916;eC_number=4.2.1.84;inference=ab initio prediction:Prodigal:002006,similar to AA sequence:UniProtKB:P29378;locus_tag=IAMODABH_00916;product=Low-molecular weight cobalt-containing nitrile hydratase subunit alpha
NC_010505.1	Prodigal:002006	CDS	948886	949545	.	+	0	ID=IAMODABH_00917;eC_number=4.2.1.84;inference=ab initio prediction:Prodigal:002006,similar to AA sequence:UniProtKB:P29379;locus_tag=IAMODABH_00917;product=Low-molecular weight cobalt-containing nitrile hydratase subunit beta
NC_010505.1	Prodigal:002006	CDS	949542	949865	.	+	0	ID=IAMODABH_00918;inference=ab initio prediction:Prodigal:002006;locus_tag=IAMODABH_00918;product=hypothetical protein
NC_010505.1	Prodigal:002006	CDS	949853	950728	.	-	0	ID=IAMODABH_00919;inference=ab initio prediction:Prodigal:002006;locus_tag=IAMODABH_00919;product=hypothetical protein
NC_010505.1	Prodigal:002006	CDS	950935	951945	.	-	0	ID=IAMODABH_00920;inference=ab initio prediction:Prodigal:002006;locus_tag=IAMODABH_00920;product=hypothetical protein
NC_010505.1	Prodigal:002006	CDS	952125	952394	.	+	0	ID=IAMODABH_00921;inference=ab initio prediction:Prodigal:002006;locus_tag=IAMODABH_00921;product=hypothetical protein
NC_010505.1	Prodigal:002006	CDS	952555	955968	.	+	0	ID=IAMODABH_00922;eC_number=6.2.1.20;Name=aas;gene=aas;inference=ab initio prediction:Prodigal:002006,protein motif:HAMAP:MF_01162;locus_tag=IAMODABH_00922;product=Bifunctional protein Aas
NC_010505.1	Prodigal:002006	CDS	956120	956335	.	+	0	ID=IAMODABH_00923;inference=ab initio prediction:Prodigal:002006;locus_tag=IAMODABH_00923;product=hypothetical protein
NC_010505.1	Prodigal:002006	CDS	956445	958577	.	+	0	ID=IAMODABH_00924;Name=pbpC;db_xref=COG:COG4953;gene=pbpC;inference=ab initio prediction:Prodigal:002006,similar to AA sequence:UniProtKB:P76577;locus_tag=IAMODABH_00924;product=Penicillin-binding protein 1C
NC_010505.1	Prodigal:002006	CDS	958600	959043	.	-	0	ID=IAMODABH_00925;inference=ab initio prediction:Prodigal:002006;locus_tag=IAMODABH_00925;product=hypothetical protein
NC_010505.1	Prodigal:002006	CDS	959040	959873	.	-	0	ID=IAMODABH_00926;inference=ab initio prediction:Prodigal:002006;locus_tag=IAMODABH_00926;product=hypothetical protein
NC_010505.1	Prodigal:002006	CDS	960561	961274	.	-	0	ID=IAMODABH_00927;inference=ab initio prediction:Prodigal:002006,similar to AA sequence:UniProtKB:P0AEY1;locus_tag=IAMODABH_00927;note=UPF0056 inner membrane protein MarC;product=hypothetical protein
NC_010505.1	Prodigal:002006	CDS	961280	962014	.	-	0	ID=IAMODABH_00928;inference=ab initio prediction:Prodigal:002006;locus_tag=IAMODABH_00928;product=hypothetical protein
NC_010505.1	Prodigal:002006	CDS	962175	962951	.	+	0	ID=IAMODABH_00929;eC_number=3.1.2.6;Name=gloB_1;db_xref=COG:COG0491;gene=gloB_1;inference=ab initio prediction:Prodigal:002006,similar to AA sequence:UniProtKB:Q8ZRM2;locus_tag=IAMODABH_00929;product=Hydroxyacylglutathione hydrolase
NC_010505.1	Prodigal:002006	CDS	963300	963875	.	+	0	ID=IAMODABH_00930;Name=slmA_1;gene=slmA_1;inference=ab initio prediction:Prodigal:002006,protein motif:HAMAP:MF_01839;locus_tag=IAMODABH_00930;product=Nucleoid occlusion factor SlmA
NC_010505.1	Prodigal:002006	CDS	964278	965240	.	+	0	ID=IAMODABH_00931;eC_number=1.1.1.37;Name=mdh;db_xref=COG:COG0039;gene=mdh;inference=ab initio prediction:Prodigal:002006,similar to AA sequence:UniProtKB:A9W386;locus_tag=IAMODABH_00931;product=Malate dehydrogenase
NC_010505.1	Prodigal:002006	CDS	965353	966549	.	+	0	ID=IAMODABH_00932;eC_number=6.2.1.5;Name=sucC_1;db_xref=COG:COG0045;gene=sucC_1;inference=ab initio prediction:Prodigal:002006,similar to AA sequence:UniProtKB:P80886;locus_tag=IAMODABH_00932;product=Succinate--CoA ligase [ADP-forming] subunit beta
NC_010505.1	Prodigal:002006	CDS	966552	967436	.	+	0	ID=IAMODABH_00933;eC_number=6.2.1.5;Name=sucD_1;db_xref=COG:COG0074;gene=sucD_1;inference=ab initio prediction:Prodigal:002006,similar to AA sequence:UniProtKB:P0AGE9;locus_tag=IAMODABH_00933;product=Succinate--CoA ligase [ADP-forming] subunit alpha
NC_010505.1	Prodigal:002006	CDS	967609	970596	.	+	0	ID=IAMODABH_00934;eC_number=1.2.4.2;Name=sucA;db_xref=COG:COG0567;gene=sucA;inference=ab initio prediction:Prodigal:002006,similar to AA sequence:UniProtKB:P0AFG3;locus_tag=IAMODABH_00934;product=2-oxoglutarate dehydrogenase E1 component
NC_010505.1	Prodigal:002006	CDS	970607	970906	.	+	0	ID=IAMODABH_00935;inference=ab initio prediction:Prodigal:002006;locus_tag=IAMODABH_00935;product=hypothetical protein
NC_010505.1	Prodigal:002006	CDS	970954	972273	.	+	0	ID=IAMODABH_00936;eC_number=2.3.1.61;Name=sucB;db_xref=COG:COG0508;gene=sucB;inference=ab initio prediction:Prodigal:002006,similar to AA sequence:UniProtKB:P0AFG6;locus_tag=IAMODABH_00936;product=Dihydrolipoyllysine-residue succinyltransferase component of 2-oxoglutarate dehydrogenase complex
NC_010505.1	Prodigal:002006	CDS	972281	973036	.	+	0	ID=IAMODABH_00937;eC_number=1.-.-.-;Name=ygfF;gene=ygfF;inference=ab initio prediction:Prodigal:002006,similar to AA sequence:UniProtKB:P52037;locus_tag=IAMODABH_00937;product=putative oxidoreductase YgfF
NC_010505.1	Prodigal:002006	CDS	973104	974507	.	+	0	ID=IAMODABH_00938;eC_number=1.8.1.4;Name=lpd3;db_xref=COG:COG1249;gene=lpd3;inference=ab initio prediction:Prodigal:002006,similar to AA sequence:UniProtKB:P31046;locus_tag=IAMODABH_00938;product=Dihydrolipoyl dehydrogenase 3
NC_010505.1	Prodigal:002006	CDS	974650	975507	.	-	0	ID=IAMODABH_00939;Name=rssB_3;gene=rssB_3;inference=ab initio prediction:Prodigal:002006,protein motif:HAMAP:MF_00958;locus_tag=IAMODABH_00939;product=Regulator of RpoS
NC_010505.1	Prodigal:002006	CDS	975661	976641	.	-	0	ID=IAMODABH_00940;Name=xerC_1;db_xref=COG:COG4973;gene=xerC_1;inference=ab initio prediction:Prodigal:002006,similar to AA sequence:UniProtKB:O31207;locus_tag=IAMODABH_00940;product=Tyrosine recombinase XerC
NC_010505.1	Prodigal:002006	CDS	976746	977066	.	+	0	ID=IAMODABH_00941;inference=ab initio prediction:Prodigal:002006,similar to AA sequence:UniProtKB:P76169;locus_tag=IAMODABH_00941;note=UPF0060 membrane protein YnfA;product=hypothetical protein
NC_010505.1	Prodigal:002006	CDS	977195	977818	.	+	0	ID=IAMODABH_00942;eC_number=3.1.22.4;Name=ruvC;gene=ruvC;inference=ab initio prediction:Prodigal:002006,protein motif:HAMAP:MF_00034;locus_tag=IAMODABH_00942;product=Crossover junction endodeoxyribonuclease RuvC
NC_010505.1	Aragorn:001002	tRNA	977836	977919	.	-	.	ID=IAMODABH_00943;inference=COORDINATES:profile:Aragorn:001002;locus_tag=IAMODABH_00943;product=tRNA-Tyr(gta)
NC_010505.1	Prodigal:002006	CDS	978205	980010	.	+	0	ID=IAMODABH_00944;inference=ab initio prediction:Prodigal:002006;locus_tag=IAMODABH_00944;product=hypothetical protein
NC_010505.1	Prodigal:002006	CDS	980033	980356	.	+	0	ID=IAMODABH_00945;inference=ab initio prediction:Prodigal:002006;locus_tag=IAMODABH_00945;product=hypothetical protein
NC_010505.1	Prodigal:002006	CDS	980478	980891	.	+	0	ID=IAMODABH_00946;inference=ab initio prediction:Prodigal:002006;locus_tag=IAMODABH_00946;product=hypothetical protein
NC_010505.1	Prodigal:002006	CDS	981097	981768	.	+	0	ID=IAMODABH_00947;inference=ab initio prediction:Prodigal:002006;locus_tag=IAMODABH_00947;product=hypothetical protein
NC_010505.1	Prodigal:002006	CDS	981791	982918	.	-	0	ID=IAMODABH_00948;Name=spuD;db_xref=COG:COG0687;gene=spuD;inference=ab initio prediction:Prodigal:002006,similar to AA sequence:UniProtKB:Q9I6J1;locus_tag=IAMODABH_00948;product=Putrescine-binding periplasmic protein SpuD
NC_010505.1	Prodigal:002006	CDS	982915	983271	.	-	0	ID=IAMODABH_00949;eC_number=3.5.99.10;Name=yabJ_1;db_xref=COG:COG0251;gene=yabJ_1;inference=ab initio prediction:Prodigal:002006,similar to AA sequence:UniProtKB:P37552;locus_tag=IAMODABH_00949;product=2-iminobutanoate/2-iminopropanoate deaminase
NC_010505.1	Prodigal:002006	CDS	983454	983717	.	+	0	ID=IAMODABH_00950;inference=ab initio prediction:Prodigal:002006;locus_tag=IAMODABH_00950;product=hypothetical protein
NC_010505.1	Prodigal:002006	CDS	983796	984017	.	-	0	ID=IAMODABH_00951;inference=ab initio prediction:Prodigal:002006;locus_tag=IAMODABH_00951;product=hypothetical protein
NC_010505.1	Prodigal:002006	CDS	984191	986410	.	-	0	ID=IAMODABH_00952;eC_number=2.7.7.8;Name=pnp;db_xref=COG:COG1185;gene=pnp;inference=ab initio prediction:Prodigal:002006,similar to AA sequence:UniProtKB:Q9AC32;locus_tag=IAMODABH_00952;product=Polyribonucleotide nucleotidyltransferase
NC_010505.1	Prodigal:002006	CDS	986632	986901	.	-	0	ID=IAMODABH_00953;Name=rpsO;db_xref=COG:COG0184;gene=rpsO;inference=ab initio prediction:Prodigal:002006,similar to AA sequence:UniProtKB:Q6NCN7;locus_tag=IAMODABH_00953;product=30S ribosomal protein S15
NC_010505.1	Prodigal:002006	CDS	987204	989204	.	+	0	ID=IAMODABH_00954;inference=ab initio prediction:Prodigal:002006;locus_tag=IAMODABH_00954;product=hypothetical protein
NC_010505.1	Prodigal:002006	CDS	989197	989871	.	+	0	ID=IAMODABH_00955;inference=ab initio prediction:Prodigal:002006;locus_tag=IAMODABH_00955;product=hypothetical protein
NC_010505.1	Prodigal:002006	CDS	989986	991380	.	+	0	ID=IAMODABH_00956;Name=yhdG_1;db_xref=COG:COG0531;gene=yhdG_1;inference=ab initio prediction:Prodigal:002006,similar to AA sequence:UniProtKB:O07576;locus_tag=IAMODABH_00956;product=putative amino acid permease YhdG
NC_010505.1	Prodigal:002006	CDS	991373	991783	.	-	0	ID=IAMODABH_00957;Name=flgC_1;db_xref=COG:COG1558;gene=flgC_1;inference=ab initio prediction:Prodigal:002006,similar to AA sequence:UniProtKB:P0A1I7;locus_tag=IAMODABH_00957;product=Flagellar basal-body rod protein FlgC
NC_010505.1	Prodigal:002006	CDS	991846	992706	.	-	0	ID=IAMODABH_00958;eC_number=2.1.2.9;Name=fmt_2;gene=fmt_2;inference=ab initio prediction:Prodigal:002006,protein motif:HAMAP:MF_00182;locus_tag=IAMODABH_00958;product=Methionyl-tRNA formyltransferase
NC_010505.1	Prodigal:002006	CDS	992706	993473	.	-	0	ID=IAMODABH_00959;eC_number=1.3.1.-;Name=actIII;gene=actIII;inference=ab initio prediction:Prodigal:002006,similar to AA sequence:UniProtKB:P16544;locus_tag=IAMODABH_00959;product=Putative ketoacyl reductase
NC_010505.1	Prodigal:002006	CDS	993589	994896	.	-	0	ID=IAMODABH_00960;inference=ab initio prediction:Prodigal:002006;locus_tag=IAMODABH_00960;product=hypothetical protein
NC_010505.1	Prodigal:002006	CDS	995234	996736	.	+	0	ID=IAMODABH_00961;inference=ab initio prediction:Prodigal:002006;locus_tag=IAMODABH_00961;product=hypothetical protein
NC_010505.1	Prodigal:002006	CDS	996956	998446	.	+	0	ID=IAMODABH_00962;inference=ab initio prediction:Prodigal:002006;locus_tag=IAMODABH_00962;product=hypothetical protein
NC_010505.1	Prodigal:002006	CDS	998640	999824	.	+	0	ID=IAMODABH_00963;inference=ab initio prediction:Prodigal:002006;locus_tag=IAMODABH_00963;product=hypothetical protein
NC_010505.1	Prodigal:002006	CDS	999996	1001363	.	-	0	ID=IAMODABH_00964;eC_number=2.3.1.47;Name=bioF_2;gene=bioF_2;inference=ab initio prediction:Prodigal:002006,protein motif:HAMAP:MF_01693;locus_tag=IAMODABH_00964;product=8-amino-7-oxononanoate synthase
NC_010505.1	Prodigal:002006	CDS	1001360	1008739	.	-	0	ID=IAMODABH_00965;eC_number=1.1.1.103;Name=tdh;gene=tdh;inference=ab initio prediction:Prodigal:002006,protein motif:HAMAP:MF_00627;locus_tag=IAMODABH_00965;product=L-threonine 3-dehydrogenase
NC_010505.1	Prodigal:002006	CDS	1009171	1010514	.	-	0	ID=IAMODABH_00966;eC_number=1.1.1.22;Name=rkpK_1;db_xref=COG:COG1004;gene=rkpK_1;inference=ab initio prediction:Prodigal:002006,similar to AA sequence:UniProtKB:O54068;locus_tag=IAMODABH_00966;product=UDP-glucose 6-dehydrogenase
NC_010505.1	Prodigal:002006	CDS	1010826	1011719	.	+	0	ID=IAMODABH_00967;eC_number=2.7.2.8;Name=argB;db_xref=COG:COG0548;gene=argB;inference=ab initio prediction:Prodigal:002006,similar to AA sequence:UniProtKB:Q9HTN2;locus_tag=IAMODABH_00967;product=Acetylglutamate kinase
NC_010505.1	Prodigal:002006	CDS	1011923	1012672	.	+	0	ID=IAMODABH_00968;inference=ab initio prediction:Prodigal:002006;locus_tag=IAMODABH_00968;product=hypothetical protein
NC_010505.1	Prodigal:002006	CDS	1012951	1013349	.	+	0	ID=IAMODABH_00969;Name=rplS;db_xref=COG:COG0335;gene=rplS;inference=ab initio prediction:Prodigal:002006,similar to AA sequence:UniProtKB:Q6ND68;locus_tag=IAMODABH_00969;product=50S ribosomal protein L19
NC_010505.1	Prodigal:002006	CDS	1013469	1015118	.	-	0	ID=IAMODABH_00970;db_xref=COG:COG0840;inference=ab initio prediction:Prodigal:002006,similar to AA sequence:UniProtKB:Q2W4T8;locus_tag=IAMODABH_00970;product=Methyl-accepting chemotaxis protein
NC_010505.1	Prodigal:002006	CDS	1015533	1015916	.	-	0	ID=IAMODABH_00971;eC_number=3.5.99.10;Name=yabJ_2;db_xref=COG:COG0251;gene=yabJ_2;inference=ab initio prediction:Prodigal:002006,similar to AA sequence:UniProtKB:P37552;locus_tag=IAMODABH_00971;product=2-iminobutanoate/2-iminopropanoate deaminase
NC_010505.1	Prodigal:002006	CDS	1015913	1017127	.	-	0	ID=IAMODABH_00972;inference=ab initio prediction:Prodigal:002006,similar to AA sequence:ISfinder:TnXax1;locus_tag=IAMODABH_00972;product=Tn3 family transposase TnXax1
NC_010505.1	Prodigal:002006	CDS	1017300	1017641	.	+	0	ID=IAMODABH_00973;eC_number=1.11.1.15;Name=ahpD_2;gene=ahpD_2;inference=ab initio prediction:Prodigal:002006,protein motif:HAMAP:MF_01676;locus_tag=IAMODABH_00973;product=Alkyl hydroperoxide reductase AhpD
NC_010505.1	Prodigal:002006	CDS	1017693	1018349	.	-	0	ID=IAMODABH_00974;Name=slmA_2;gene=slmA_2;inference=ab initio prediction:Prodigal:002006,protein motif:HAMAP:MF_01839;locus_tag=IAMODABH_00974;product=Nucleoid occlusion factor SlmA
NC_010505.1	Prodigal:002006	CDS	1018444	1019115	.	+	0	ID=IAMODABH_00975;eC_number=2.1.1.-;Name=trmR;gene=trmR;inference=ab initio prediction:Prodigal:002006,protein motif:HAMAP:MF_02217;locus_tag=IAMODABH_00975;product=tRNA 5-hydroxyuridine methyltransferase
NC_010505.1	Prodigal:002006	CDS	1019187	1019789	.	-	0	ID=IAMODABH_00976;eC_number=4.2.1.33;Name=leuD;db_xref=COG:COG0066;gene=leuD;inference=ab initio prediction:Prodigal:002006,similar to AA sequence:UniProtKB:Q8DTG5;locus_tag=IAMODABH_00976;product=3-isopropylmalate dehydratase small subunit
NC_010505.1	Prodigal:002006	CDS	1019859	1020590	.	-	0	ID=IAMODABH_00977;eC_number=5.3.1.16;Name=priA_2;db_xref=COG:COG0106;gene=priA_2;inference=ab initio prediction:Prodigal:002006,similar to AA sequence:UniProtKB:P16250;locus_tag=IAMODABH_00977;product=Phosphoribosyl isomerase A
NC_010505.1	Prodigal:002006	CDS	1020600	1021649	.	+	0	ID=IAMODABH_00978;inference=ab initio prediction:Prodigal:002006;locus_tag=IAMODABH_00978;product=hypothetical protein
NC_010505.1	Prodigal:002006	CDS	1021646	1021846	.	+	0	ID=IAMODABH_00979;inference=ab initio prediction:Prodigal:002006;locus_tag=IAMODABH_00979;product=hypothetical protein
NC_010505.1	Prodigal:002006	CDS	1021870	1022652	.	+	0	ID=IAMODABH_00980;inference=ab initio prediction:Prodigal:002006;locus_tag=IAMODABH_00980;product=hypothetical protein
NC_010505.1	Prodigal:002006	CDS	1022687	1023307	.	+	0	ID=IAMODABH_00981;inference=ab initio prediction:Prodigal:002006;locus_tag=IAMODABH_00981;product=hypothetical protein
NC_010505.1	Prodigal:002006	CDS	1023386	1024549	.	-	0	ID=IAMODABH_00982;Name=moaA_1;gene=moaA_1;inference=ab initio prediction:Prodigal:002006,protein motif:HAMAP:MF_01225_B;locus_tag=IAMODABH_00982;product=GTP 3'%2C8-cyclase
NC_010505.1	Prodigal:002006	CDS	1025171	1027837	.	+	0	ID=IAMODABH_00983;inference=ab initio prediction:Prodigal:002006;locus_tag=IAMODABH_00983;product=hypothetical protein
NC_010505.1	Prodigal:002006	CDS	1027877	1028752	.	-	0	ID=IAMODABH_00984;inference=ab initio prediction:Prodigal:002006;locus_tag=IAMODABH_00984;product=hypothetical protein
NC_010505.1	Prodigal:002006	CDS	1028785	1029627	.	-	0	ID=IAMODABH_00985;eC_number=3.5.1.-;db_xref=COG:COG3394;inference=ab initio prediction:Prodigal:002006,similar to AA sequence:UniProtKB:P59745;locus_tag=IAMODABH_00985;product=Carbohydrate deacetylase
NC_010505.1	Prodigal:002006	CDS	1029731	1031164	.	-	0	ID=IAMODABH_00986;eC_number=2.8.4.3;Name=miaB_2;gene=miaB_2;inference=ab initio prediction:Prodigal:002006,protein motif:HAMAP:MF_01864;locus_tag=IAMODABH_00986;product=tRNA-2-methylthio-N(6)-dimethylallyladenosine synthase
NC_010505.1	Prodigal:002006	CDS	1031222	1032430	.	-	0	ID=IAMODABH_00987;inference=ab initio prediction:Prodigal:002006;locus_tag=IAMODABH_00987;product=hypothetical protein
NC_010505.1	Prodigal:002006	CDS	1032517	1033140	.	-	0	ID=IAMODABH_00988;inference=ab initio prediction:Prodigal:002006;locus_tag=IAMODABH_00988;product=hypothetical protein
NC_010505.1	Prodigal:002006	CDS	1033131	1034243	.	-	0	ID=IAMODABH_00989;inference=ab initio prediction:Prodigal:002006;locus_tag=IAMODABH_00989;product=hypothetical protein
NC_010505.1	Prodigal:002006	CDS	1034454	1035629	.	+	0	ID=IAMODABH_00990;eC_number=2.1.4.2;Name=strB1;db_xref=COG:COG1834;gene=strB1;inference=ab initio prediction:Prodigal:002006,similar to AA sequence:UniProtKB:P08078;locus_tag=IAMODABH_00990;product=Inosamine-phosphate amidinotransferase 1
NC_010505.1	Prodigal:002006	CDS	1035696	1036715	.	-	0	ID=IAMODABH_00991;eC_number=3.1.1.3;Name=lip1;gene=lip1;inference=ab initio prediction:Prodigal:002006,similar to AA sequence:UniProtKB:Q02104;locus_tag=IAMODABH_00991;product=Lipase 1
NC_010505.1	Prodigal:002006	CDS	1036881	1037369	.	+	0	ID=IAMODABH_00992;inference=ab initio prediction:Prodigal:002006;locus_tag=IAMODABH_00992;product=hypothetical protein
NC_010505.1	Prodigal:002006	CDS	1037380	1038234	.	+	0	ID=IAMODABH_00993;eC_number=2.5.1.55;Name=kdsA;db_xref=COG:COG2877;gene=kdsA;inference=ab initio prediction:Prodigal:002006,similar to AA sequence:UniProtKB:Q8YHF1;locus_tag=IAMODABH_00993;product=2-dehydro-3-deoxyphosphooctonate aldolase
NC_010505.1	Prodigal:002006	CDS	1038240	1038929	.	-	0	ID=IAMODABH_00994;eC_number=2.1.1.163;Name=COQ5_3;gene=COQ5_3;inference=ab initio prediction:Prodigal:002006,protein motif:HAMAP:MF_01813;locus_tag=IAMODABH_00994;product=2-methoxy-6-polyprenyl-1%2C4-benzoquinol methylase%2C mitochondrial
NC_010505.1	Prodigal:002006	CDS	1039263	1039601	.	+	0	ID=IAMODABH_00995;inference=ab initio prediction:Prodigal:002006;locus_tag=IAMODABH_00995;product=hypothetical protein
NC_010505.1	Prodigal:002006	CDS	1039667	1040155	.	-	0	ID=IAMODABH_00996;eC_number=1.7.1.13;Name=queF;gene=queF;inference=ab initio prediction:Prodigal:002006,protein motif:HAMAP:MF_00818;locus_tag=IAMODABH_00996;product=NADPH-dependent 7-cyano-7-deazaguanine reductase
NC_010505.1	Prodigal:002006	CDS	1040314	1041603	.	+	0	ID=IAMODABH_00997;eC_number=4.2.1.11;Name=eno;gene=eno;inference=ab initio prediction:Prodigal:002006,similar to AA sequence:UniProtKB:P33675;locus_tag=IAMODABH_00997;product=Enolase
NC_010505.1	Prodigal:002006	CDS	1042062	1043264	.	-	0	ID=IAMODABH_00998;inference=ab initio prediction:Prodigal:002006;locus_tag=IAMODABH_00998;product=hypothetical protein
NC_010505.1	Prodigal:002006	CDS	1043378	1043689	.	+	0	ID=IAMODABH_00999;inference=ab initio prediction:Prodigal:002006;locus_tag=IAMODABH_00999;product=hypothetical protein
NC_010505.1	Prodigal:002006	CDS	1043849	1044934	.	+	0	ID=IAMODABH_01000;eC_number=1.1.1.-;Name=acoA;db_xref=COG:COG1071;gene=acoA;inference=ab initio prediction:Prodigal:002006,similar to AA sequence:UniProtKB:O31404;locus_tag=IAMODABH_01000;product=Acetoin:2%2C6-dichlorophenolindophenol oxidoreductase subunit alpha
NC_010505.1	Prodigal:002006	CDS	1044991	1046433	.	+	0	ID=IAMODABH_01001;eC_number=2.2.1.7;Name=dxs_1;gene=dxs_1;inference=ab initio prediction:Prodigal:002006,protein motif:HAMAP:MF_00315;locus_tag=IAMODABH_01001;product=1-deoxy-D-xylulose-5-phosphate synthase
NC_010505.1	Prodigal:002006	CDS	1046494	1046781	.	+	0	ID=IAMODABH_01002;inference=ab initio prediction:Prodigal:002006;locus_tag=IAMODABH_01002;product=hypothetical protein
NC_010505.1	Prodigal:002006	CDS	1046797	1047384	.	+	0	ID=IAMODABH_01003;inference=ab initio prediction:Prodigal:002006;locus_tag=IAMODABH_01003;product=hypothetical protein
NC_010505.1	Prodigal:002006	CDS	1047389	1048822	.	+	0	ID=IAMODABH_01004;eC_number=2.3.1.12;Name=pdhC;gene=pdhC;inference=ab initio prediction:Prodigal:002006,similar to AA sequence:UniProtKB:P65636;locus_tag=IAMODABH_01004;product=Dihydrolipoyllysine-residue acetyltransferase component of pyruvate dehydrogenase complex
NC_010505.1	Prodigal:002006	CDS	1048868	1049116	.	+	0	ID=IAMODABH_01005;inference=ab initio prediction:Prodigal:002006;locus_tag=IAMODABH_01005;product=hypothetical protein
NC_010505.1	Prodigal:002006	CDS	1049172	1050611	.	+	0	ID=IAMODABH_01006;eC_number=1.8.1.4;Name=lpd;db_xref=COG:COG1249;gene=lpd;inference=ab initio prediction:Prodigal:002006,similar to AA sequence:UniProtKB:Q8NTE1;locus_tag=IAMODABH_01006;product=Dihydrolipoyl dehydrogenase
NC_010505.1	Prodigal:002006	CDS	1050666	1050869	.	-	0	ID=IAMODABH_01007;inference=ab initio prediction:Prodigal:002006;locus_tag=IAMODABH_01007;product=hypothetical protein
NC_010505.1	Prodigal:002006	CDS	1051462	1052478	.	+	0	ID=IAMODABH_01008;eC_number=4.3.1.16;Name=thadh_1;gene=thadh_1;inference=ab initio prediction:Prodigal:002006,similar to AA sequence:UniProtKB:A4F2N8;locus_tag=IAMODABH_01008;product=L-threo-3-hydroxyaspartate ammonia-lyase
NC_010505.1	Prodigal:002006	CDS	1052611	1052988	.	+	0	ID=IAMODABH_01009;Name=iscA;db_xref=COG:COG0316;gene=iscA;inference=ab initio prediction:Prodigal:002006,similar to AA sequence:UniProtKB:P0AAC8;locus_tag=IAMODABH_01009;product=Iron-binding protein IscA
NC_010505.1	Prodigal:002006	CDS	1053034	1054092	.	-	0	ID=IAMODABH_01010;eC_number=2.7.7.65;Name=vdcA;gene=vdcA;inference=ab initio prediction:Prodigal:002006,similar to AA sequence:UniProtKB:Q9KKZ4;locus_tag=IAMODABH_01010;product=Diguanylate cyclase VdcA
NC_010505.1	Prodigal:002006	CDS	1054194	1055777	.	-	0	ID=IAMODABH_01011;eC_number=3.6.4.13;Name=rhlE_1;gene=rhlE_1;inference=ab initio prediction:Prodigal:002006,protein motif:HAMAP:MF_00968;locus_tag=IAMODABH_01011;product=ATP-dependent RNA helicase RhlE
NC_010505.1	Prodigal:002006	CDS	1055987	1056376	.	-	0	ID=IAMODABH_01012;inference=ab initio prediction:Prodigal:002006;locus_tag=IAMODABH_01012;product=hypothetical protein
NC_010505.1	Prodigal:002006	CDS	1056824	1057690	.	+	0	ID=IAMODABH_01013;inference=ab initio prediction:Prodigal:002006;locus_tag=IAMODABH_01013;product=hypothetical protein
NC_010505.1	Prodigal:002006	CDS	1057908	1058402	.	+	0	ID=IAMODABH_01014;inference=ab initio prediction:Prodigal:002006;locus_tag=IAMODABH_01014;product=hypothetical protein
NC_010505.1	Prodigal:002006	CDS	1058454	1060514	.	-	0	ID=IAMODABH_01015;eC_number=5.6.2.2;Name=parE;db_xref=COG:COG0187;gene=parE;inference=ab initio prediction:Prodigal:002006,similar to AA sequence:UniProtKB:P0A2I5;locus_tag=IAMODABH_01015;product=DNA topoisomerase 4 subunit B
NC_010505.1	Prodigal:002006	CDS	1060859	1061074	.	+	0	ID=IAMODABH_01016;inference=ab initio prediction:Prodigal:002006;locus_tag=IAMODABH_01016;product=hypothetical protein
NC_010505.1	Prodigal:002006	CDS	1061250	1063934	.	-	0	ID=IAMODABH_01017;eC_number=5.6.2.1;Name=topA_1;db_xref=COG:COG0550;gene=topA_1;inference=ab initio prediction:Prodigal:002006,similar to AA sequence:UniProtKB:P9WG49;locus_tag=IAMODABH_01017;product=DNA topoisomerase 1
NC_010505.1	Prodigal:002006	CDS	1064142	1064414	.	+	0	ID=IAMODABH_01018;inference=ab initio prediction:Prodigal:002006;locus_tag=IAMODABH_01018;product=hypothetical protein
NC_010505.1	Prodigal:002006	CDS	1064374	1064703	.	+	0	ID=IAMODABH_01019;inference=ab initio prediction:Prodigal:002006;locus_tag=IAMODABH_01019;product=hypothetical protein
NC_010505.1	Prodigal:002006	CDS	1064708	1065667	.	-	0	ID=IAMODABH_01020;eC_number=1.8.5.-;Name=msrP_2;gene=msrP_2;inference=ab initio prediction:Prodigal:002006,protein motif:HAMAP:MF_01206;locus_tag=IAMODABH_01020;product=Protein-methionine-sulfoxide reductase catalytic subunit MsrP
NC_010505.1	Prodigal:002006	CDS	1065664	1066527	.	-	0	ID=IAMODABH_01021;inference=ab initio prediction:Prodigal:002006;locus_tag=IAMODABH_01021;product=hypothetical protein
NC_010505.1	Prodigal:002006	CDS	1066849	1067853	.	+	0	ID=IAMODABH_01022;eC_number=2.1.3.2;Name=pyrB;gene=pyrB;inference=ab initio prediction:Prodigal:002006,similar to AA sequence:UniProtKB:P56585;locus_tag=IAMODABH_01022;product=Aspartate carbamoyltransferase
NC_010505.1	Prodigal:002006	CDS	1067996	1068319	.	+	0	ID=IAMODABH_01023;eC_number=3.6.1.31;Name=hisE;db_xref=COG:COG0140;gene=hisE;inference=ab initio prediction:Prodigal:002006,similar to AA sequence:UniProtKB:Q7P0E6;locus_tag=IAMODABH_01023;product=Phosphoribosyl-ATP pyrophosphatase
NC_010505.1	Prodigal:002006	CDS	1068316	1069305	.	+	0	ID=IAMODABH_01024;eC_number=2.7.1.33;Name=coaA;gene=coaA;inference=ab initio prediction:Prodigal:002006,similar to AA sequence:UniProtKB:B5XYG3;locus_tag=IAMODABH_01024;product=Pantothenate kinase
NC_010505.1	Prodigal:002006	CDS	1069391	1069930	.	-	0	ID=IAMODABH_01025;eC_number=3.1.4.58;Name=thpR;gene=thpR;inference=ab initio prediction:Prodigal:002006,protein motif:HAMAP:MF_01940;locus_tag=IAMODABH_01025;product=RNA 2'%2C3'-cyclic phosphodiesterase
NC_010505.1	Prodigal:002006	CDS	1069930	1070697	.	-	0	ID=IAMODABH_01026;inference=ab initio prediction:Prodigal:002006;locus_tag=IAMODABH_01026;product=hypothetical protein
NC_010505.1	Prodigal:002006	CDS	1070734	1071420	.	+	0	ID=IAMODABH_01027;db_xref=COG:COG1136;inference=ab initio prediction:Prodigal:002006,similar to AA sequence:UniProtKB:P9WQK1;locus_tag=IAMODABH_01027;product=putative ABC transporter ATP-binding protein
NC_010505.1	Prodigal:002006	CDS	1071420	1073996	.	+	0	ID=IAMODABH_01028;inference=ab initio prediction:Prodigal:002006;locus_tag=IAMODABH_01028;product=hypothetical protein
NC_010505.1	Prodigal:002006	CDS	1074375	1074689	.	-	0	ID=IAMODABH_01029;inference=ab initio prediction:Prodigal:002006;locus_tag=IAMODABH_01029;product=hypothetical protein
NC_010505.1	Prodigal:002006	CDS	1074851	1075438	.	+	0	ID=IAMODABH_01030;inference=ab initio prediction:Prodigal:002006;locus_tag=IAMODABH_01030;product=hypothetical protein
NC_010505.1	Prodigal:002006	CDS	1075883	1076653	.	+	0	ID=IAMODABH_01031;Name=ybhL;db_xref=COG:COG0670;gene=ybhL;inference=ab initio prediction:Prodigal:002006,similar to AA sequence:UniProtKB:P0AAC4;locus_tag=IAMODABH_01031;product=Inner membrane protein YbhL
NC_010505.1	Prodigal:002006	CDS	1076749	1077642	.	+	0	ID=IAMODABH_01032;eC_number=4.3.3.7;Name=dapA_1;db_xref=COG:COG0329;gene=dapA_1;inference=ab initio prediction:Prodigal:002006,similar to AA sequence:UniProtKB:Q9JZR4;locus_tag=IAMODABH_01032;product=4-hydroxy-tetrahydrodipicolinate synthase
NC_010505.1	Prodigal:002006	CDS	1077733	1078107	.	-	0	ID=IAMODABH_01033;inference=ab initio prediction:Prodigal:002006;locus_tag=IAMODABH_01033;product=hypothetical protein
NC_010505.1	Prodigal:002006	CDS	1078465	1079103	.	+	0	ID=IAMODABH_01034;eC_number=1.13.11.79;db_xref=COG:COG0778;inference=ab initio prediction:Prodigal:002006,similar to AA sequence:UniProtKB:Q2RNG5;locus_tag=IAMODABH_01034;product=5%2C6-dimethylbenzimidazole synthase
NC_010505.1	Prodigal:002006	CDS	1079310	1079819	.	+	0	ID=IAMODABH_01035;inference=ab initio prediction:Prodigal:002006;locus_tag=IAMODABH_01035;product=hypothetical protein
NC_010505.1	Prodigal:002006	CDS	1079832	1080140	.	-	0	ID=IAMODABH_01036;inference=ab initio prediction:Prodigal:002006;locus_tag=IAMODABH_01036;product=hypothetical protein
NC_010505.1	Prodigal:002006	CDS	1080380	1081390	.	+	0	ID=IAMODABH_01037;Name=kdgT_1;gene=kdgT_1;inference=ab initio prediction:Prodigal:002006,similar to AA sequence:UniProtKB:P0A712;locus_tag=IAMODABH_01037;product=2-keto-3-deoxygluconate permease
NC_010505.1	Prodigal:002006	CDS	1081410	1081688	.	-	0	ID=IAMODABH_01038;inference=ab initio prediction:Prodigal:002006;locus_tag=IAMODABH_01038;product=hypothetical protein
NC_010505.1	Prodigal:002006	CDS	1081841	1083124	.	+	0	ID=IAMODABH_01039;eC_number=2.1.1.176;Name=rsmB_2;db_xref=COG:COG0144;gene=rsmB_2;inference=ab initio prediction:Prodigal:002006,similar to AA sequence:UniProtKB:P36929;locus_tag=IAMODABH_01039;product=Ribosomal RNA small subunit methyltransferase B
NC_010505.1	Prodigal:002006	CDS	1084171	1084881	.	+	0	ID=IAMODABH_01040;eC_number=4.1.1.65;Name=psd_2;db_xref=COG:COG0688;gene=psd_2;inference=ab initio prediction:Prodigal:002006,similar to AA sequence:UniProtKB:P9WHQ5;locus_tag=IAMODABH_01040;product=Phosphatidylserine decarboxylase proenzyme
NC_010505.1	Prodigal:002006	CDS	1084889	1085773	.	+	0	ID=IAMODABH_01041;inference=ab initio prediction:Prodigal:002006;locus_tag=IAMODABH_01041;product=hypothetical protein
NC_010505.1	Prodigal:002006	CDS	1085834	1086253	.	+	0	ID=IAMODABH_01042;Name=mscL;db_xref=COG:COG1970;gene=mscL;inference=ab initio prediction:Prodigal:002006,similar to AA sequence:UniProtKB:P0A742;locus_tag=IAMODABH_01042;product=Large-conductance mechanosensitive channel
NC_010505.1	Prodigal:002006	CDS	1086270	1086545	.	-	0	ID=IAMODABH_01043;inference=ab initio prediction:Prodigal:002006;locus_tag=IAMODABH_01043;product=hypothetical protein
NC_010505.1	Prodigal:002006	CDS	1086678	1087091	.	-	0	ID=IAMODABH_01044;inference=ab initio prediction:Prodigal:002006;locus_tag=IAMODABH_01044;product=hypothetical protein
NC_010505.1	Prodigal:002006	CDS	1087218	1087958	.	-	0	ID=IAMODABH_01045;inference=ab initio prediction:Prodigal:002006;locus_tag=IAMODABH_01045;product=hypothetical protein
NC_010505.1	Prodigal:002006	CDS	1088122	1088907	.	-	0	ID=IAMODABH_01046;eC_number=2.4.2.-;Name=yafJ;db_xref=COG:COG0121;gene=yafJ;inference=ab initio prediction:Prodigal:002006,similar to AA sequence:UniProtKB:Q47147;locus_tag=IAMODABH_01046;product=Putative glutamine amidotransferase YafJ
NC_010505.1	Prodigal:002006	CDS	1088986	1089297	.	-	0	ID=IAMODABH_01047;inference=ab initio prediction:Prodigal:002006;locus_tag=IAMODABH_01047;product=hypothetical protein
NC_010505.1	Prodigal:002006	CDS	1089299	1089958	.	-	0	ID=IAMODABH_01048;eC_number=1.9.3.1;Name=ctaE_2;db_xref=COG:COG1845;gene=ctaE_2;inference=ab initio prediction:Prodigal:002006,similar to AA sequence:UniProtKB:P9WP67;locus_tag=IAMODABH_01048;product=putative cytochrome c oxidase subunit 3
NC_010505.1	Prodigal:002006	CDS	1089955	1091631	.	-	0	ID=IAMODABH_01049;eC_number=1.9.3.1;Name=ctaD_2;gene=ctaD_2;inference=ab initio prediction:Prodigal:002006,similar to AA sequence:UniProtKB:P16262;locus_tag=IAMODABH_01049;product=Cytochrome c oxidase subunit 1
NC_010505.1	Prodigal:002006	CDS	1091628	1092617	.	-	0	ID=IAMODABH_01050;eC_number=1.9.3.1;Name=ctaC;db_xref=COG:COG1622;gene=ctaC;inference=ab initio prediction:Prodigal:002006,similar to AA sequence:UniProtKB:Q04441;locus_tag=IAMODABH_01050;product=Cytochrome c oxidase subunit 2
NC_010505.1	Prodigal:002006	CDS	1092614	1093102	.	-	0	ID=IAMODABH_01051;inference=ab initio prediction:Prodigal:002006;locus_tag=IAMODABH_01051;product=hypothetical protein
NC_010505.1	Prodigal:002006	CDS	1093099	1094160	.	-	0	ID=IAMODABH_01052;inference=ab initio prediction:Prodigal:002006;locus_tag=IAMODABH_01052;product=hypothetical protein
NC_010505.1	Prodigal:002006	CDS	1094157	1094687	.	-	0	ID=IAMODABH_01053;inference=ab initio prediction:Prodigal:002006;locus_tag=IAMODABH_01053;product=hypothetical protein
NC_010505.1	Prodigal:002006	CDS	1094684	1096708	.	-	0	ID=IAMODABH_01054;inference=ab initio prediction:Prodigal:002006;locus_tag=IAMODABH_01054;product=hypothetical protein
NC_010505.1	Prodigal:002006	CDS	1096711	1099683	.	-	0	ID=IAMODABH_01055;eC_number=7.-.-.-;Name=rsxB_1;gene=rsxB_1;inference=ab initio prediction:Prodigal:002006,protein motif:HAMAP:MF_00463;locus_tag=IAMODABH_01055;product=Ion-translocating oxidoreductase complex subunit B
NC_010505.1	Prodigal:002006	CDS	1099680	1100339	.	-	0	ID=IAMODABH_01056;inference=ab initio prediction:Prodigal:002006;locus_tag=IAMODABH_01056;product=hypothetical protein
NC_010505.1	Prodigal:002006	CDS	1100741	1103326	.	+	0	ID=IAMODABH_01057;inference=ab initio prediction:Prodigal:002006;locus_tag=IAMODABH_01057;product=hypothetical protein
NC_010505.1	Prodigal:002006	CDS	1103469	1104662	.	+	0	ID=IAMODABH_01058;inference=ab initio prediction:Prodigal:002006;locus_tag=IAMODABH_01058;product=hypothetical protein
NC_010505.1	Prodigal:002006	CDS	1104868	1105809	.	+	0	ID=IAMODABH_01059;eC_number=3.1.26.11;Name=rbn_1;gene=rbn_1;inference=ab initio prediction:Prodigal:002006,protein motif:HAMAP:MF_01818;locus_tag=IAMODABH_01059;product=Ribonuclease BN
NC_010505.1	Prodigal:002006	CDS	1105819	1106013	.	-	0	ID=IAMODABH_01060;inference=ab initio prediction:Prodigal:002006;locus_tag=IAMODABH_01060;product=hypothetical protein
NC_010505.1	Prodigal:002006	CDS	1106272	1107510	.	+	0	ID=IAMODABH_01061;inference=ab initio prediction:Prodigal:002006;locus_tag=IAMODABH_01061;product=hypothetical protein
NC_010505.1	Prodigal:002006	CDS	1107537	1108553	.	+	0	ID=IAMODABH_01062;eC_number=1.1.1.281;Name=rmd;db_xref=COG:COG1089;gene=rmd;inference=ab initio prediction:Prodigal:002006,similar to AA sequence:UniProtKB:Q9HTB6;locus_tag=IAMODABH_01062;product=GDP-6-deoxy-D-mannose reductase
NC_010505.1	Prodigal:002006	CDS	1108582	1109361	.	-	0	ID=IAMODABH_01063;eC_number=2.1.1.163;Name=COQ5_4;gene=COQ5_4;inference=ab initio prediction:Prodigal:002006,protein motif:HAMAP:MF_01813;locus_tag=IAMODABH_01063;product=2-methoxy-6-polyprenyl-1%2C4-benzoquinol methylase%2C mitochondrial
NC_010505.1	Prodigal:002006	CDS	1109437	1109904	.	+	0	ID=IAMODABH_01064;Name=ywnA;db_xref=COG:COG1959;gene=ywnA;inference=ab initio prediction:Prodigal:002006,similar to AA sequence:UniProtKB:P71036;locus_tag=IAMODABH_01064;product=Putative HTH-type transcriptional regulator YwnA
NC_010505.1	Prodigal:002006	CDS	1110161	1110538	.	+	0	ID=IAMODABH_01065;inference=ab initio prediction:Prodigal:002006;locus_tag=IAMODABH_01065;product=hypothetical protein
NC_010505.1	Prodigal:002006	CDS	1110576	1111772	.	-	0	ID=IAMODABH_01066;eC_number=2.8.3.19;Name=yfdE;db_xref=COG:COG1804;gene=yfdE;inference=ab initio prediction:Prodigal:002006,similar to AA sequence:UniProtKB:P76518;locus_tag=IAMODABH_01066;product=Acetyl-CoA:oxalate CoA-transferase
NC_010505.1	Prodigal:002006	CDS	1111784	1112629	.	-	0	ID=IAMODABH_01067;inference=ab initio prediction:Prodigal:002006;locus_tag=IAMODABH_01067;product=hypothetical protein
NC_010505.1	Prodigal:002006	CDS	1112638	1113375	.	-	0	ID=IAMODABH_01068;eC_number=4.2.1.17;Name=paaF;db_xref=COG:COG1024;gene=paaF;inference=ab initio prediction:Prodigal:002006,similar to AA sequence:UniProtKB:P76082;locus_tag=IAMODABH_01068;product=2%2C3-dehydroadipyl-CoA hydratase
NC_010505.1	Prodigal:002006	CDS	1113372	1114400	.	-	0	ID=IAMODABH_01069;inference=ab initio prediction:Prodigal:002006;locus_tag=IAMODABH_01069;product=hypothetical protein
NC_010505.1	Prodigal:002006	CDS	1114738	1116807	.	+	0	ID=IAMODABH_01070;Name=fadJ_2;db_xref=COG:COG1024;gene=fadJ_2;inference=ab initio prediction:Prodigal:002006,similar to AA sequence:UniProtKB:P77399;locus_tag=IAMODABH_01070;product=Fatty acid oxidation complex subunit alpha
NC_010505.1	Prodigal:002006	CDS	1116822	1118006	.	+	0	ID=IAMODABH_01071;eC_number=2.3.1.16;Name=fadA_3;db_xref=COG:COG0183;gene=fadA_3;inference=ab initio prediction:Prodigal:002006,similar to AA sequence:UniProtKB:O32177;locus_tag=IAMODABH_01071;product=3-ketoacyl-CoA thiolase
NC_010505.1	Prodigal:002006	CDS	1118009	1119205	.	+	0	ID=IAMODABH_01072;eC_number=1.3.99.-;inference=ab initio prediction:Prodigal:002006,similar to AA sequence:UniProtKB:P95280;locus_tag=IAMODABH_01072;product=Putative acyl-CoA dehydrogenase FadE17
NC_010505.1	Prodigal:002006	CDS	1119399	1120553	.	+	0	ID=IAMODABH_01073;eC_number=1.3.99.-;db_xref=COG:COG1960;inference=ab initio prediction:Prodigal:002006,similar to AA sequence:UniProtKB:P9WQG1;locus_tag=IAMODABH_01073;product=putative acyl-CoA dehydrogenase fadE25
NC_010505.1	Prodigal:002006	CDS	1120623	1121495	.	-	0	ID=IAMODABH_01074;Name=ycf3;gene=ycf3;inference=ab initio prediction:Prodigal:002006,protein motif:HAMAP:MF_00439;locus_tag=IAMODABH_01074;product=Photosystem I assembly protein Ycf3
NC_010505.1	Prodigal:002006	CDS	1121830	1122942	.	-	0	ID=IAMODABH_01075;eC_number=6.3.4.18;Name=purK;gene=purK;inference=ab initio prediction:Prodigal:002006,similar to AA sequence:UniProtKB:Q7A695;locus_tag=IAMODABH_01075;product=N5-carboxyaminoimidazole ribonucleotide synthase
NC_010505.1	Prodigal:002006	CDS	1122939	1123439	.	-	0	ID=IAMODABH_01076;eC_number=5.4.99.18;Name=purE;db_xref=COG:COG0041;gene=purE;inference=ab initio prediction:Prodigal:002006,similar to AA sequence:UniProtKB:P0AG18;locus_tag=IAMODABH_01076;product=N5-carboxyaminoimidazole ribonucleotide mutase
NC_010505.1	Prodigal:002006	CDS	1123518	1123778	.	-	0	ID=IAMODABH_01077;inference=ab initio prediction:Prodigal:002006;locus_tag=IAMODABH_01077;product=hypothetical protein
NC_010505.1	Prodigal:002006	CDS	1123910	1124092	.	+	0	ID=IAMODABH_01078;inference=ab initio prediction:Prodigal:002006;locus_tag=IAMODABH_01078;product=hypothetical protein
NC_010505.1	Prodigal:002006	CDS	1124292	1126220	.	+	0	ID=IAMODABH_01079;eC_number=6.2.1.1;Name=acsA_1;db_xref=COG:COG0365;gene=acsA_1;inference=ab initio prediction:Prodigal:002006,similar to AA sequence:UniProtKB:Q89WV5;locus_tag=IAMODABH_01079;product=Acetyl-coenzyme A synthetase
NC_010505.1	Prodigal:002006	CDS	1126265	1126738	.	-	0	ID=IAMODABH_01080;inference=ab initio prediction:Prodigal:002006;locus_tag=IAMODABH_01080;product=hypothetical protein
NC_010505.1	Prodigal:002006	CDS	1126926	1128044	.	+	0	ID=IAMODABH_01081;eC_number=1.6.99.1;Name=namA;db_xref=COG:COG1902;gene=namA;inference=ab initio prediction:Prodigal:002006,similar to AA sequence:UniProtKB:Q5KXG9;locus_tag=IAMODABH_01081;product=NADPH dehydrogenase
NC_010505.1	Prodigal:002006	CDS	1128240	1128989	.	-	0	ID=IAMODABH_01082;inference=ab initio prediction:Prodigal:002006;locus_tag=IAMODABH_01082;product=hypothetical protein
NC_010505.1	Prodigal:002006	CDS	1129230	1129751	.	+	0	ID=IAMODABH_01083;inference=ab initio prediction:Prodigal:002006;locus_tag=IAMODABH_01083;product=hypothetical protein
NC_010505.1	Prodigal:002006	CDS	1129892	1131196	.	+	0	ID=IAMODABH_01084;Name=naiP_1;gene=naiP_1;inference=ab initio prediction:Prodigal:002006,similar to AA sequence:UniProtKB:O34691;locus_tag=IAMODABH_01084;product=Putative niacin/nicotinamide transporter NaiP
NC_010505.1	Prodigal:002006	CDS	1131199	1132068	.	+	0	ID=IAMODABH_01085;eC_number=3.1.1.92;inference=ab initio prediction:Prodigal:002006,similar to AA sequence:UniProtKB:A6XIG7;locus_tag=IAMODABH_01085;product=4-sulfomuconolactone hydrolase
NC_010505.1	Prodigal:002006	CDS	1132173	1132370	.	-	0	ID=IAMODABH_01086;inference=ab initio prediction:Prodigal:002006;locus_tag=IAMODABH_01086;product=hypothetical protein
NC_010505.1	Prodigal:002006	CDS	1132439	1133758	.	-	0	ID=IAMODABH_01087;Name=abaF_1;gene=abaF_1;inference=ab initio prediction:Prodigal:002006,similar to AA sequence:UniProtKB:P0DPR5;locus_tag=IAMODABH_01087;product=Fosfomycin resistance protein AbaF
NC_010505.1	Prodigal:002006	CDS	1133794	1134429	.	-	0	ID=IAMODABH_01088;eC_number=3.7.1.14;Name=mhpC_2;gene=mhpC_2;inference=ab initio prediction:Prodigal:002006,protein motif:HAMAP:MF_01654;locus_tag=IAMODABH_01088;product=2-hydroxy-6-oxononadienedioate/2-hydroxy-6-oxononatrienedioate hydrolase
NC_010505.1	Prodigal:002006	CDS	1134443	1135003	.	-	0	ID=IAMODABH_01089;Name=puuR_2;gene=puuR_2;inference=ab initio prediction:Prodigal:002006,similar to AA sequence:UniProtKB:P0A9U6;locus_tag=IAMODABH_01089;product=HTH-type transcriptional regulator PuuR
NC_010505.1	Prodigal:002006	CDS	1135171	1136505	.	+	0	ID=IAMODABH_01090;eC_number=2.6.1.18;Name=bauA;db_xref=COG:COG0161;gene=bauA;inference=ab initio prediction:Prodigal:002006,similar to AA sequence:UniProtKB:Q9I700;locus_tag=IAMODABH_01090;product=Beta-alanine--pyruvate aminotransferase
NC_010505.1	Prodigal:002006	CDS	1136700	1137761	.	+	0	ID=IAMODABH_01091;inference=ab initio prediction:Prodigal:002006;locus_tag=IAMODABH_01091;product=hypothetical protein
NC_010505.1	Prodigal:002006	CDS	1137875	1139167	.	-	0	ID=IAMODABH_01092;eC_number=3.5.1.18;Name=dapE_1;gene=dapE_1;inference=ab initio prediction:Prodigal:002006,protein motif:HAMAP:MF_01690;locus_tag=IAMODABH_01092;product=Succinyl-diaminopimelate desuccinylase
NC_010505.1	Prodigal:002006	CDS	1139267	1140169	.	-	0	ID=IAMODABH_01093;Name=gltR_1;db_xref=COG:COG0583;gene=gltR_1;inference=ab initio prediction:Prodigal:002006,similar to AA sequence:UniProtKB:P94501;locus_tag=IAMODABH_01093;product=HTH-type transcriptional regulator GltR
NC_010505.1	Prodigal:002006	CDS	1140294	1141280	.	+	0	ID=IAMODABH_01094;eC_number=1.6.5.11;db_xref=COG:COG2070;inference=ab initio prediction:Prodigal:002006,similar to AA sequence:UniProtKB:Q9I4V0;locus_tag=IAMODABH_01094;product=NADH:quinone reductase
NC_010505.1	Prodigal:002006	CDS	1141415	1142053	.	+	0	ID=IAMODABH_01095;inference=ab initio prediction:Prodigal:002006;locus_tag=IAMODABH_01095;product=hypothetical protein
NC_010505.1	Prodigal:002006	CDS	1142062	1142709	.	+	0	ID=IAMODABH_01096;Name=yibF_1;db_xref=COG:COG0625;gene=yibF_1;inference=ab initio prediction:Prodigal:002006,similar to AA sequence:UniProtKB:P0ACA1;locus_tag=IAMODABH_01096;product=putative GST-like protein YibF
NC_010505.1	Prodigal:002006	CDS	1142835	1143320	.	+	0	ID=IAMODABH_01097;inference=ab initio prediction:Prodigal:002006,similar to AA sequence:ISfinder:ISMpo2;locus_tag=IAMODABH_01097;product=IS1595 family transposase ISMpo2
NC_010505.1	Prodigal:002006	CDS	1143530	1143865	.	+	0	ID=IAMODABH_01098;inference=ab initio prediction:Prodigal:002006;locus_tag=IAMODABH_01098;product=hypothetical protein
NC_010505.1	Prodigal:002006	CDS	1143856	1144806	.	-	0	ID=IAMODABH_01099;Name=dmlR_2;gene=dmlR_2;inference=ab initio prediction:Prodigal:002006,similar to AA sequence:UniProtKB:P76250;locus_tag=IAMODABH_01099;product=HTH-type transcriptional regulator DmlR
NC_010505.1	Prodigal:002006	CDS	1144898	1145683	.	+	0	ID=IAMODABH_01100;eC_number=1.6.5.2;Name=kefG;gene=kefG;inference=ab initio prediction:Prodigal:002006,protein motif:HAMAP:MF_01415;locus_tag=IAMODABH_01100;product=Glutathione-regulated potassium-efflux system ancillary protein KefG
NC_010505.1	Prodigal:002006	CDS	1145702	1146697	.	-	0	ID=IAMODABH_01101;Name=fdhE;db_xref=COG:COG3058;gene=fdhE;inference=ab initio prediction:Prodigal:002006,similar to AA sequence:UniProtKB:P13024;locus_tag=IAMODABH_01101;product=Protein FdhE
NC_010505.1	Prodigal:002006	CDS	1146701	1147423	.	-	0	ID=IAMODABH_01102;Name=fdoI;db_xref=COG:COG2864;gene=fdoI;inference=ab initio prediction:Prodigal:002006,similar to AA sequence:UniProtKB:P0AEL0;locus_tag=IAMODABH_01102;product=Formate dehydrogenase%2C cytochrome b556(fdo) subunit
NC_010505.1	Prodigal:002006	CDS	1147724	1148659	.	-	0	ID=IAMODABH_01103;Name=fdoH;db_xref=COG:COG0437;gene=fdoH;inference=ab initio prediction:Prodigal:002006,similar to AA sequence:UniProtKB:P0AAJ5;locus_tag=IAMODABH_01103;product=Formate dehydrogenase-O iron-sulfur subunit
NC_010505.1	Prodigal:002006	CDS	1148675	1151110	.	-	0	ID=IAMODABH_01104;eC_number=1.17.1.9;Name=fdoG_1;db_xref=COG:COG0243;gene=fdoG_1;inference=ab initio prediction:Prodigal:002006,similar to AA sequence:UniProtKB:P32176;locus_tag=IAMODABH_01104;product=Formate dehydrogenase-O major subunit
NC_010505.1	Prodigal:002006	CDS	1151159	1151755	.	-	0	ID=IAMODABH_01105;eC_number=1.17.1.9;Name=fdoG_2;db_xref=COG:COG0243;gene=fdoG_2;inference=ab initio prediction:Prodigal:002006,similar to AA sequence:UniProtKB:P32176;locus_tag=IAMODABH_01105;product=Formate dehydrogenase-O major subunit
NC_010505.1	Prodigal:002006	CDS	1151910	1152251	.	-	0	ID=IAMODABH_01106;inference=ab initio prediction:Prodigal:002006;locus_tag=IAMODABH_01106;product=hypothetical protein
NC_010505.1	Prodigal:002006	CDS	1152445	1152630	.	+	0	ID=IAMODABH_01107;inference=ab initio prediction:Prodigal:002006;locus_tag=IAMODABH_01107;product=hypothetical protein
NC_010505.1	Prodigal:002006	CDS	1153053	1154063	.	+	0	ID=IAMODABH_01108;Name=sbp;db_xref=COG:COG1613;gene=sbp;inference=ab initio prediction:Prodigal:002006,similar to AA sequence:UniProtKB:P0AG78;locus_tag=IAMODABH_01108;product=Sulfate-binding protein
NC_010505.1	Prodigal:002006	CDS	1154075	1154929	.	+	0	ID=IAMODABH_01109;Name=cysT;db_xref=COG:COG0555;gene=cysT;inference=ab initio prediction:Prodigal:002006,similar to AA sequence:UniProtKB:P27367;locus_tag=IAMODABH_01109;product=Sulfate transport system permease protein CysT
NC_010505.1	Prodigal:002006	CDS	1154922	1155803	.	+	0	ID=IAMODABH_01110;Name=cysW;db_xref=COG:COG4208;gene=cysW;inference=ab initio prediction:Prodigal:002006,similar to AA sequence:UniProtKB:P0AEB0;locus_tag=IAMODABH_01110;product=Sulfate transport system permease protein CysW
NC_010505.1	Prodigal:002006	CDS	1155862	1156845	.	+	0	ID=IAMODABH_01111;eC_number=7.3.2.3;Name=cysA_1;db_xref=COG:COG1118;gene=cysA_1;inference=ab initio prediction:Prodigal:002006,similar to AA sequence:UniProtKB:P16676;locus_tag=IAMODABH_01111;product=Sulfate/thiosulfate import ATP-binding protein CysA
NC_010505.1	Prodigal:002006	CDS	1156885	1157934	.	+	0	ID=IAMODABH_01112;eC_number=4.2.1.22;Name=cbs;db_xref=COG:COG0031;gene=cbs;inference=ab initio prediction:Prodigal:002006,similar to AA sequence:UniProtKB:P9WP51;locus_tag=IAMODABH_01112;product=Putative cystathionine beta-synthase
NC_010505.1	Prodigal:002006	CDS	1158056	1158211	.	+	0	ID=IAMODABH_01113;inference=ab initio prediction:Prodigal:002006;locus_tag=IAMODABH_01113;product=hypothetical protein
NC_010505.1	Prodigal:002006	CDS	1158314	1159786	.	-	0	ID=IAMODABH_01114;inference=ab initio prediction:Prodigal:002006;locus_tag=IAMODABH_01114;product=hypothetical protein
NC_010505.1	Prodigal:002006	CDS	1159980	1160156	.	+	0	ID=IAMODABH_01115;inference=ab initio prediction:Prodigal:002006;locus_tag=IAMODABH_01115;product=hypothetical protein
NC_010505.1	Prodigal:002006	CDS	1160209	1160508	.	-	0	ID=IAMODABH_01116;inference=ab initio prediction:Prodigal:002006;locus_tag=IAMODABH_01116;product=hypothetical protein
NC_010505.1	Prodigal:002006	CDS	1160679	1161965	.	-	0	ID=IAMODABH_01117;eC_number=1.3.1.85;Name=ccr;db_xref=COG:COG0604;gene=ccr;inference=ab initio prediction:Prodigal:002006,similar to AA sequence:UniProtKB:Q3IZ91;locus_tag=IAMODABH_01117;product=Crotonyl-CoA carboxylase/reductase
NC_010505.1	Prodigal:002006	CDS	1162578	1164620	.	+	0	ID=IAMODABH_01118;eC_number=5.4.99.63;Name=ecm;db_xref=COG:COG1884;gene=ecm;inference=ab initio prediction:Prodigal:002006,similar to AA sequence:UniProtKB:Q49115;locus_tag=IAMODABH_01118;product=Ethylmalonyl-CoA mutase
NC_010505.1	Prodigal:002006	CDS	1164636	1165091	.	-	0	ID=IAMODABH_01119;db_xref=COG:COG3039;inference=ab initio prediction:Prodigal:002006,similar to AA sequence:ISfinder:ISMra2;locus_tag=IAMODABH_01119;product=IS5 family transposase ISMra2
NC_010505.1	Prodigal:002006	CDS	1165108	1165473	.	-	0	ID=IAMODABH_01120;db_xref=COG:COG3039;inference=ab initio prediction:Prodigal:002006,similar to AA sequence:ISfinder:ISMra2;locus_tag=IAMODABH_01120;product=IS5 family transposase ISMra2
NC_010505.1	Prodigal:002006	CDS	1165640	1167325	.	+	0	ID=IAMODABH_01121;inference=ab initio prediction:Prodigal:002006;locus_tag=IAMODABH_01121;product=hypothetical protein
NC_010505.1	Prodigal:002006	CDS	1167369	1168454	.	+	0	ID=IAMODABH_01122;eC_number=2.7.8.33;Name=wecA;gene=wecA;inference=ab initio prediction:Prodigal:002006,protein motif:HAMAP:MF_02030;locus_tag=IAMODABH_01122;product=Undecaprenyl-phosphate alpha-N-acetylglucosaminyl 1-phosphate transferase
NC_010505.1	Prodigal:002006	CDS	1168471	1169406	.	+	0	ID=IAMODABH_01123;db_xref=COG:COG0451;inference=ab initio prediction:Prodigal:002006,similar to AA sequence:UniProtKB:P9WQP7;locus_tag=IAMODABH_01123;product=3 beta-hydroxysteroid dehydrogenase/Delta 5-->4-isomerase
NC_010505.1	Prodigal:002006	CDS	1169420	1170343	.	-	0	ID=IAMODABH_01124;eC_number=4.1.2.13;Name=fbaB;db_xref=COG:COG1830;gene=fbaB;inference=ab initio prediction:Prodigal:002006,similar to AA sequence:UniProtKB:P0A991;locus_tag=IAMODABH_01124;product=Fructose-bisphosphate aldolase class 1
NC_010505.1	Prodigal:002006	CDS	1170557	1171081	.	+	0	ID=IAMODABH_01125;eC_number=3.1.3.-;db_xref=COG:COG2062;inference=ab initio prediction:Prodigal:002006,similar to AA sequence:UniProtKB:P9WGF9;locus_tag=IAMODABH_01125;product=putative protein
NC_010505.1	Prodigal:002006	CDS	1171086	1172129	.	-	0	ID=IAMODABH_01126;inference=ab initio prediction:Prodigal:002006;locus_tag=IAMODABH_01126;product=hypothetical protein
NC_010505.1	Prodigal:002006	CDS	1172350	1172832	.	+	0	ID=IAMODABH_01127;Name=ibpA_1;db_xref=COG:COG0071;gene=ibpA_1;inference=ab initio prediction:Prodigal:002006,similar to AA sequence:UniProtKB:P0C054;locus_tag=IAMODABH_01127;product=Small heat shock protein IbpA
NC_010505.1	Prodigal:002006	CDS	1173004	1174002	.	+	0	ID=IAMODABH_01128;inference=ab initio prediction:Prodigal:002006;locus_tag=IAMODABH_01128;product=hypothetical protein
NC_010505.1	Prodigal:002006	CDS	1174146	1174595	.	-	0	ID=IAMODABH_01129;inference=ab initio prediction:Prodigal:002006;locus_tag=IAMODABH_01129;product=hypothetical protein
NC_010505.1	Prodigal:002006	CDS	1174779	1175663	.	+	0	ID=IAMODABH_01130;inference=ab initio prediction:Prodigal:002006;locus_tag=IAMODABH_01130;product=hypothetical protein
NC_010505.1	Prodigal:002006	CDS	1175680	1175979	.	+	0	ID=IAMODABH_01131;inference=ab initio prediction:Prodigal:002006;locus_tag=IAMODABH_01131;product=hypothetical protein
NC_010505.1	Prodigal:002006	CDS	1176109	1181415	.	+	0	ID=IAMODABH_01132;Name=yfhM;db_xref=COG:COG2373;gene=yfhM;inference=ab initio prediction:Prodigal:002006,similar to AA sequence:UniProtKB:P76578;locus_tag=IAMODABH_01132;product=Alpha-2-macroglobulin
NC_010505.1	Prodigal:002006	CDS	1181707	1182831	.	+	0	ID=IAMODABH_01133;inference=ab initio prediction:Prodigal:002006;locus_tag=IAMODABH_01133;product=hypothetical protein
NC_010505.1	Prodigal:002006	CDS	1183013	1184287	.	-	0	ID=IAMODABH_01134;eC_number=2.1.1.192;Name=rlmN;db_xref=COG:COG0820;gene=rlmN;inference=ab initio prediction:Prodigal:002006,similar to AA sequence:UniProtKB:P36979;locus_tag=IAMODABH_01134;product=Dual-specificity RNA methyltransferase RlmN
NC_010505.1	Prodigal:002006	CDS	1184386	1185042	.	+	0	ID=IAMODABH_01135;inference=ab initio prediction:Prodigal:002006;locus_tag=IAMODABH_01135;product=hypothetical protein
NC_010505.1	Prodigal:002006	CDS	1185122	1185460	.	-	0	ID=IAMODABH_01136;Name=grxD;db_xref=COG:COG0278;gene=grxD;inference=ab initio prediction:Prodigal:002006,similar to AA sequence:UniProtKB:P0AC69;locus_tag=IAMODABH_01136;product=Glutaredoxin 4
NC_010505.1	Prodigal:002006	CDS	1185500	1185994	.	-	0	ID=IAMODABH_01137;inference=ab initio prediction:Prodigal:002006;locus_tag=IAMODABH_01137;product=hypothetical protein
NC_010505.1	Prodigal:002006	CDS	1186018	1186254	.	-	0	ID=IAMODABH_01138;db_xref=COG:COG0271;inference=ab initio prediction:Prodigal:002006,similar to AA sequence:UniProtKB:Q9ZCE4;locus_tag=IAMODABH_01138;product=putative protein RP812
NC_010505.1	Prodigal:002006	CDS	1186281	1188506	.	-	0	ID=IAMODABH_01139;eC_number=6.3.5.3;Name=purL;db_xref=COG:COG0046;gene=purL;inference=ab initio prediction:Prodigal:002006,similar to AA sequence:UniProtKB:P12042;locus_tag=IAMODABH_01139;product=Phosphoribosylformylglycinamidine synthase subunit PurL
NC_010505.1	Prodigal:002006	CDS	1188661	1190502	.	-	0	ID=IAMODABH_01140;eC_number=3.6.4.12;Name=recQ;db_xref=COG:COG0514;gene=recQ;inference=ab initio prediction:Prodigal:002006,similar to AA sequence:UniProtKB:P15043;locus_tag=IAMODABH_01140;product=ATP-dependent DNA helicase RecQ
NC_010505.1	Prodigal:002006	CDS	1190586	1190822	.	+	0	ID=IAMODABH_01141;inference=ab initio prediction:Prodigal:002006;locus_tag=IAMODABH_01141;product=hypothetical protein
NC_010505.1	Prodigal:002006	CDS	1190822	1191223	.	+	0	ID=IAMODABH_01142;eC_number=3.1.-.-;db_xref=COG:COG3742;inference=ab initio prediction:Prodigal:002006,similar to AA sequence:UniProtKB:P9WF57;locus_tag=IAMODABH_01142;product=Ribonuclease VapC42
NC_010505.1	Prodigal:002006	CDS	1191227	1192204	.	-	0	ID=IAMODABH_01143;eC_number=1.1.1.410;Name=denD;db_xref=COG:COG0451;gene=denD;inference=ab initio prediction:Prodigal:002006,similar to AA sequence:UniProtKB:Q0KBD2;locus_tag=IAMODABH_01143;product=D-erythronate dehydrogenase
NC_010505.1	Prodigal:002006	CDS	1192231	1193505	.	-	0	ID=IAMODABH_01144;eC_number=2.7.1.217;Name=otnK;db_xref=COG:COG3395;gene=otnK;inference=ab initio prediction:Prodigal:002006,similar to AA sequence:UniProtKB:B1M1V6;locus_tag=IAMODABH_01144;product=3-oxo-tetronate kinase
NC_010505.1	Prodigal:002006	CDS	1193502	1194284	.	-	0	ID=IAMODABH_01145;eC_number=5.3.1.35;Name=otnI_1;db_xref=COG:COG3622;gene=otnI_1;inference=ab initio prediction:Prodigal:002006,similar to AA sequence:UniProtKB:Q0KBD1;locus_tag=IAMODABH_01145;product=2-oxo-tetronate isomerase
NC_010505.1	Prodigal:002006	CDS	1194314	1195222	.	-	0	ID=IAMODABH_01146;eC_number=1.1.1.411;Name=ltnD_1;db_xref=COG:COG2084;gene=ltnD_1;inference=ab initio prediction:Prodigal:002006,similar to AA sequence:UniProtKB:Q0KBC7;locus_tag=IAMODABH_01146;product=L-threonate dehydrogenase
NC_010505.1	Prodigal:002006	CDS	1195329	1196651	.	-	0	ID=IAMODABH_01147;Name=ttuB_1;gene=ttuB_1;inference=ab initio prediction:Prodigal:002006,similar to AA sequence:UniProtKB:Q44470;locus_tag=IAMODABH_01147;product=Putative tartrate transporter
NC_010505.1	Prodigal:002006	CDS	1196959	1197966	.	+	0	ID=IAMODABH_01148;Name=gntR_1;gene=gntR_1;inference=ab initio prediction:Prodigal:002006,similar to AA sequence:UniProtKB:P0ACP5;locus_tag=IAMODABH_01148;product=HTH-type transcriptional regulator GntR
NC_010505.1	Prodigal:002006	CDS	1197963	1198643	.	+	0	ID=IAMODABH_01149;eC_number=4.1.1.104;Name=otnC;db_xref=COG:COG0235;gene=otnC;inference=ab initio prediction:Prodigal:002006,similar to AA sequence:UniProtKB:Q0KBC9;locus_tag=IAMODABH_01149;product=3-oxo-tetronate 4-phosphate decarboxylase
NC_010505.1	Prodigal:002006	CDS	1198723	1200822	.	-	0	ID=IAMODABH_01150;eC_number=6.1.1.14;Name=glyS;db_xref=COG:COG0751;gene=glyS;inference=ab initio prediction:Prodigal:002006,similar to AA sequence:UniProtKB:P00961;locus_tag=IAMODABH_01150;product=Glycine--tRNA ligase beta subunit
NC_010505.1	Prodigal:002006	CDS	1200875	1201318	.	-	0	ID=IAMODABH_01151;inference=ab initio prediction:Prodigal:002006;locus_tag=IAMODABH_01151;product=hypothetical protein
NC_010505.1	Prodigal:002006	CDS	1201387	1202298	.	-	0	ID=IAMODABH_01152;eC_number=6.1.1.14;Name=glyQ;db_xref=COG:COG0752;gene=glyQ;inference=ab initio prediction:Prodigal:002006,similar to AA sequence:UniProtKB:P00960;locus_tag=IAMODABH_01152;product=Glycine--tRNA ligase alpha subunit
NC_010505.1	Prodigal:002006	CDS	1202498	1202947	.	+	0	ID=IAMODABH_01153;inference=ab initio prediction:Prodigal:002006;locus_tag=IAMODABH_01153;product=hypothetical protein
NC_010505.1	Prodigal:002006	CDS	1203097	1203375	.	+	0	ID=IAMODABH_01154;inference=ab initio prediction:Prodigal:002006;locus_tag=IAMODABH_01154;product=hypothetical protein
NC_010505.1	Prodigal:002006	CDS	1203411	1205015	.	-	0	ID=IAMODABH_01155;Name=nhaP2;gene=nhaP2;inference=ab initio prediction:Prodigal:002006,protein motif:HAMAP:MF_01075;locus_tag=IAMODABH_01155;product=K(+)/H(+) antiporter NhaP2
NC_010505.1	Prodigal:002006	CDS	1205118	1205630	.	-	0	ID=IAMODABH_01156;inference=ab initio prediction:Prodigal:002006;locus_tag=IAMODABH_01156;product=hypothetical protein
NC_010505.1	Prodigal:002006	CDS	1205747	1206523	.	-	0	ID=IAMODABH_01157;Name=btuF_1;db_xref=COG:COG0614;gene=btuF_1;inference=ab initio prediction:Prodigal:002006,similar to AA sequence:UniProtKB:A5F5P5;locus_tag=IAMODABH_01157;product=Vitamin B12-binding protein
NC_010505.1	Prodigal:002006	CDS	1206540	1207061	.	-	0	ID=IAMODABH_01158;Name=yabI;db_xref=COG:COG0586;gene=yabI;inference=ab initio prediction:Prodigal:002006,similar to AA sequence:UniProtKB:P30149;locus_tag=IAMODABH_01158;product=Inner membrane protein YabI
NC_010505.1	Prodigal:002006	CDS	1207198	1208046	.	+	0	ID=IAMODABH_01159;eC_number=2.7.1.35;Name=pdxY;db_xref=COG:COG2240;gene=pdxY;inference=ab initio prediction:Prodigal:002006,similar to AA sequence:UniProtKB:Q141E8;locus_tag=IAMODABH_01159;product=Pyridoxal kinase PdxY
NC_010505.1	Prodigal:002006	CDS	1208104	1208988	.	+	0	ID=IAMODABH_01160;eC_number=5.3.3.17;Name=phzF;gene=phzF;inference=ab initio prediction:Prodigal:002006,similar to AA sequence:UniProtKB:Q51792;locus_tag=IAMODABH_01160;product=Trans-2%2C3-dihydro-3-hydroxyanthranilate isomerase
NC_010505.1	Prodigal:002006	CDS	1208981	1209715	.	+	0	ID=IAMODABH_01161;inference=ab initio prediction:Prodigal:002006;locus_tag=IAMODABH_01161;product=hypothetical protein
NC_010505.1	Prodigal:002006	CDS	1209896	1210894	.	+	0	ID=IAMODABH_01162;inference=ab initio prediction:Prodigal:002006;locus_tag=IAMODABH_01162;product=hypothetical protein
NC_010505.1	Prodigal:002006	CDS	1211019	1213289	.	+	0	ID=IAMODABH_01163;eC_number=3.2.1.-;Name=glgX_1;db_xref=COG:COG1523;gene=glgX_1;inference=ab initio prediction:Prodigal:002006,similar to AA sequence:UniProtKB:P9WQ25;locus_tag=IAMODABH_01163;product=Glycogen operon protein GlgX 
NC_010505.1	Aragorn:001002	tRNA	1213431	1213520	.	+	.	ID=IAMODABH_01164;inference=COORDINATES:profile:Aragorn:001002;locus_tag=IAMODABH_01164;product=tRNA-Ser(gga)
NC_010505.1	Prodigal:002006	CDS	1213653	1213904	.	+	0	ID=IAMODABH_01165;inference=ab initio prediction:Prodigal:002006;locus_tag=IAMODABH_01165;product=hypothetical protein
NC_010505.1	Prodigal:002006	CDS	1214878	1215393	.	+	0	ID=IAMODABH_01166;Name=hcpA;db_xref=COG:COG3157;gene=hcpA;inference=ab initio prediction:Prodigal:002006,similar to AA sequence:UniProtKB:Q9HI36;locus_tag=IAMODABH_01166;product=Major exported protein
NC_010505.1	Prodigal:002006	CDS	1215590	1215952	.	+	0	ID=IAMODABH_01167;inference=ab initio prediction:Prodigal:002006;locus_tag=IAMODABH_01167;product=hypothetical protein
NC_010505.1	Prodigal:002006	CDS	1216000	1218120	.	+	0	ID=IAMODABH_01168;inference=ab initio prediction:Prodigal:002006;locus_tag=IAMODABH_01168;product=hypothetical protein
NC_010505.1	Prodigal:002006	CDS	1218131	1219177	.	+	0	ID=IAMODABH_01169;inference=ab initio prediction:Prodigal:002006;locus_tag=IAMODABH_01169;product=hypothetical protein
NC_010505.1	Prodigal:002006	CDS	1219664	1219966	.	+	0	ID=IAMODABH_01170;inference=ab initio prediction:Prodigal:002006;locus_tag=IAMODABH_01170;product=hypothetical protein
NC_010505.1	Prodigal:002006	CDS	1219992	1220564	.	+	0	ID=IAMODABH_01171;inference=ab initio prediction:Prodigal:002006;locus_tag=IAMODABH_01171;product=hypothetical protein
NC_010505.1	Prodigal:002006	CDS	1220598	1220810	.	+	0	ID=IAMODABH_01172;inference=ab initio prediction:Prodigal:002006;locus_tag=IAMODABH_01172;product=hypothetical protein
NC_010505.1	Prodigal:002006	CDS	1220821	1221891	.	+	0	ID=IAMODABH_01173;inference=ab initio prediction:Prodigal:002006;locus_tag=IAMODABH_01173;product=hypothetical protein
NC_010505.1	Prodigal:002006	CDS	1224117	1224347	.	+	0	ID=IAMODABH_01174;inference=ab initio prediction:Prodigal:002006;locus_tag=IAMODABH_01174;product=hypothetical protein
NC_010505.1	Prodigal:002006	CDS	1224387	1224728	.	+	0	ID=IAMODABH_01175;inference=ab initio prediction:Prodigal:002006;locus_tag=IAMODABH_01175;product=hypothetical protein
NC_010505.1	Prodigal:002006	CDS	1224695	1225114	.	+	0	ID=IAMODABH_01176;inference=ab initio prediction:Prodigal:002006;locus_tag=IAMODABH_01176;product=hypothetical protein
NC_010505.1	Prodigal:002006	CDS	1225737	1226030	.	-	0	ID=IAMODABH_01177;eC_number=1.1.1.325;inference=ab initio prediction:Prodigal:002006,similar to AA sequence:UniProtKB:Q8KES3;locus_tag=IAMODABH_01177;product=Sepiapterin reductase
NC_010505.1	Prodigal:002006	CDS	1226206	1226778	.	+	0	ID=IAMODABH_01178;inference=ab initio prediction:Prodigal:002006,similar to AA sequence:ISfinder:ISMex1;locus_tag=IAMODABH_01178;product=IS3 family transposase ISMex1
NC_010505.1	Prodigal:002006	CDS	1226941	1227099	.	-	0	ID=IAMODABH_01179;inference=ab initio prediction:Prodigal:002006;locus_tag=IAMODABH_01179;product=hypothetical protein
NC_010505.1	Prodigal:002006	CDS	1228198	1229049	.	-	0	ID=IAMODABH_01180;inference=ab initio prediction:Prodigal:002006;locus_tag=IAMODABH_01180;product=hypothetical protein
NC_010505.1	Prodigal:002006	CDS	1230136	1231014	.	+	0	ID=IAMODABH_01181;inference=ab initio prediction:Prodigal:002006;locus_tag=IAMODABH_01181;product=hypothetical protein
NC_010505.1	Prodigal:002006	CDS	1231306	1231551	.	-	0	ID=IAMODABH_01182;inference=ab initio prediction:Prodigal:002006;locus_tag=IAMODABH_01182;product=hypothetical protein
NC_010505.1	Prodigal:002006	CDS	1231594	1231815	.	+	0	ID=IAMODABH_01183;inference=ab initio prediction:Prodigal:002006;locus_tag=IAMODABH_01183;product=hypothetical protein
NC_010505.1	Prodigal:002006	CDS	1232183	1232365	.	+	0	ID=IAMODABH_01184;inference=ab initio prediction:Prodigal:002006;locus_tag=IAMODABH_01184;product=hypothetical protein
NC_010505.1	Prodigal:002006	CDS	1232764	1233129	.	+	0	ID=IAMODABH_01185;db_xref=COG:COG3474;inference=ab initio prediction:Prodigal:002006,similar to AA sequence:UniProtKB:D5QVH0;locus_tag=IAMODABH_01185;product=Cytochrome c-554
NC_010505.1	Prodigal:002006	CDS	1233388	1233741	.	-	0	ID=IAMODABH_01186;inference=ab initio prediction:Prodigal:002006;locus_tag=IAMODABH_01186;product=hypothetical protein
NC_010505.1	Prodigal:002006	CDS	1233879	1234013	.	-	0	ID=IAMODABH_01187;inference=ab initio prediction:Prodigal:002006;locus_tag=IAMODABH_01187;product=hypothetical protein
NC_010505.1	Prodigal:002006	CDS	1234088	1234369	.	-	0	ID=IAMODABH_01188;inference=ab initio prediction:Prodigal:002006;locus_tag=IAMODABH_01188;product=hypothetical protein
NC_010505.1	Prodigal:002006	CDS	1234518	1235849	.	+	0	ID=IAMODABH_01189;eC_number=1.1.1.136;Name=wbpA;db_xref=COG:COG0677;gene=wbpA;inference=ab initio prediction:Prodigal:002006,similar to AA sequence:UniProtKB:G3XD94;locus_tag=IAMODABH_01189;product=UDP-N-acetyl-D-glucosamine 6-dehydrogenase
NC_010505.1	Prodigal:002006	CDS	1235977	1236594	.	+	0	ID=IAMODABH_01190;inference=ab initio prediction:Prodigal:002006;locus_tag=IAMODABH_01190;product=hypothetical protein
NC_010505.1	Prodigal:002006	CDS	1236805	1237266	.	+	0	ID=IAMODABH_01191;Name=rplM;db_xref=COG:COG0102;gene=rplM;inference=ab initio prediction:Prodigal:002006,similar to AA sequence:UniProtKB:Q6N651;locus_tag=IAMODABH_01191;product=50S ribosomal protein L13
NC_010505.1	Prodigal:002006	CDS	1237269	1237754	.	+	0	ID=IAMODABH_01192;Name=rpsI;db_xref=COG:COG0103;gene=rpsI;inference=ab initio prediction:Prodigal:002006,similar to AA sequence:UniProtKB:Q6N650;locus_tag=IAMODABH_01192;product=30S ribosomal protein S9
NC_010505.1	Prodigal:002006	CDS	1237926	1238876	.	+	0	ID=IAMODABH_01193;eC_number=1.2.1.38;Name=argC;db_xref=COG:COG0002;gene=argC;inference=ab initio prediction:Prodigal:002006,similar to AA sequence:UniProtKB:Q9X2A2;locus_tag=IAMODABH_01193;product=N-acetyl-gamma-glutamyl-phosphate reductase
NC_010505.1	Prodigal:002006	CDS	1238995	1240338	.	+	0	ID=IAMODABH_01194;inference=ab initio prediction:Prodigal:002006;locus_tag=IAMODABH_01194;product=hypothetical protein
NC_010505.1	Prodigal:002006	CDS	1240418	1241662	.	+	0	ID=IAMODABH_01195;inference=ab initio prediction:Prodigal:002006;locus_tag=IAMODABH_01195;product=hypothetical protein
NC_010505.1	Prodigal:002006	CDS	1241685	1243343	.	+	0	ID=IAMODABH_01196;inference=ab initio prediction:Prodigal:002006;locus_tag=IAMODABH_01196;product=hypothetical protein
NC_010505.1	Prodigal:002006	CDS	1243393	1245798	.	-	0	ID=IAMODABH_01197;inference=ab initio prediction:Prodigal:002006;locus_tag=IAMODABH_01197;product=hypothetical protein
NC_010505.1	Prodigal:002006	CDS	1245994	1246410	.	-	0	ID=IAMODABH_01198;inference=ab initio prediction:Prodigal:002006;locus_tag=IAMODABH_01198;product=hypothetical protein
NC_010505.1	Prodigal:002006	CDS	1246585	1247652	.	-	0	ID=IAMODABH_01199;inference=ab initio prediction:Prodigal:002006;locus_tag=IAMODABH_01199;product=hypothetical protein
NC_010505.1	Prodigal:002006	CDS	1247732	1248739	.	-	0	ID=IAMODABH_01200;eC_number=5.1.3.2;Name=galE1_1;db_xref=COG:COG1088;gene=galE1_1;inference=ab initio prediction:Prodigal:002006,similar to AA sequence:UniProtKB:P9WN67;locus_tag=IAMODABH_01200;product=UDP-glucose 4-epimerase
NC_010505.1	Prodigal:002006	CDS	1248736	1249497	.	-	0	ID=IAMODABH_01201;inference=ab initio prediction:Prodigal:002006;locus_tag=IAMODABH_01201;product=hypothetical protein
NC_010505.1	Prodigal:002006	CDS	1249721	1251613	.	+	0	ID=IAMODABH_01202;inference=ab initio prediction:Prodigal:002006;locus_tag=IAMODABH_01202;product=hypothetical protein
NC_010505.1	Prodigal:002006	CDS	1251767	1252180	.	+	0	ID=IAMODABH_01203;eC_number=5.3.2.3;Name=fdtA;gene=fdtA;inference=ab initio prediction:Prodigal:002006,similar to AA sequence:UniProtKB:Q6T1W8;locus_tag=IAMODABH_01203;product=TDP-4-oxo-6-deoxy-alpha-D-glucose-3%2C4-oxoisomerase
NC_010505.1	Prodigal:002006	CDS	1252177	1253274	.	+	0	ID=IAMODABH_01204;eC_number=2.6.1.106;Name=desV_1;gene=desV_1;inference=ab initio prediction:Prodigal:002006,similar to AA sequence:UniProtKB:Q9ZGH4;locus_tag=IAMODABH_01204;product=dTDP-3-amino-3%2C4%2C6-trideoxy-alpha-D-glucose transaminase
NC_010505.1	Prodigal:002006	CDS	1253385	1253978	.	+	0	ID=IAMODABH_01205;inference=ab initio prediction:Prodigal:002006;locus_tag=IAMODABH_01205;product=hypothetical protein
NC_010505.1	Prodigal:002006	CDS	1254040	1255557	.	+	0	ID=IAMODABH_01206;inference=ab initio prediction:Prodigal:002006;locus_tag=IAMODABH_01206;product=hypothetical protein
NC_010505.1	Prodigal:002006	CDS	1255588	1256739	.	-	0	ID=IAMODABH_01207;eC_number=2.6.1.33;Name=vioA;gene=vioA;inference=ab initio prediction:Prodigal:002006,similar to AA sequence:UniProtKB:Q6U1I3;locus_tag=IAMODABH_01207;product=dTDP-4-amino-4%2C6-dideoxy-D-glucose transaminase
NC_010505.1	Prodigal:002006	CDS	1256830	1257489	.	-	0	ID=IAMODABH_01208;eC_number=2.3.1.-;Name=epsM;db_xref=COG:COG0110;gene=epsM;inference=ab initio prediction:Prodigal:002006,similar to AA sequence:UniProtKB:P71063;locus_tag=IAMODABH_01208;product=Putative acetyltransferase EpsM
NC_010505.1	Prodigal:002006	CDS	1257486	1258223	.	-	0	ID=IAMODABH_01209;eC_number=1.1.1.-;Name=gno_2;gene=gno_2;inference=ab initio prediction:Prodigal:002006,similar to AA sequence:UniProtKB:P50199;locus_tag=IAMODABH_01209;product=Gluconate 5-dehydrogenase
NC_010505.1	Prodigal:002006	CDS	1258228	1258455	.	-	0	ID=IAMODABH_01210;inference=ab initio prediction:Prodigal:002006;locus_tag=IAMODABH_01210;product=hypothetical protein
NC_010505.1	Prodigal:002006	CDS	1258452	1259492	.	-	0	ID=IAMODABH_01211;eC_number=2.3.1.180;Name=fabH_1;gene=fabH_1;inference=ab initio prediction:Prodigal:002006,similar to AA sequence:UniProtKB:C1CIR8;locus_tag=IAMODABH_01211;product=3-oxoacyl-[acyl-carrier-protein] synthase 3
NC_010505.1	Prodigal:002006	CDS	1259768	1261375	.	-	0	ID=IAMODABH_01212;inference=ab initio prediction:Prodigal:002006;locus_tag=IAMODABH_01212;product=hypothetical protein
NC_010505.1	Prodigal:002006	CDS	1261555	1262988	.	+	0	ID=IAMODABH_01213;inference=ab initio prediction:Prodigal:002006;locus_tag=IAMODABH_01213;product=hypothetical protein
NC_010505.1	Prodigal:002006	CDS	1263092	1263610	.	-	0	ID=IAMODABH_01214;inference=ab initio prediction:Prodigal:002006;locus_tag=IAMODABH_01214;product=hypothetical protein
NC_010505.1	Prodigal:002006	CDS	1263916	1264518	.	+	0	ID=IAMODABH_01215;eC_number=2.3.1.-;Name=oatWY;gene=oatWY;inference=ab initio prediction:Prodigal:002006,similar to AA sequence:UniProtKB:Q93S40;locus_tag=IAMODABH_01215;product=Polysialic acid O-acetyltransferase
NC_010505.1	Prodigal:002006	CDS	1264758	1268726	.	+	0	ID=IAMODABH_01216;inference=ab initio prediction:Prodigal:002006;locus_tag=IAMODABH_01216;product=hypothetical protein
NC_010505.1	Prodigal:002006	CDS	1268809	1269603	.	+	0	ID=IAMODABH_01217;Name=kpsM_1;db_xref=COG:COG1682;gene=kpsM_1;inference=ab initio prediction:Prodigal:002006,similar to AA sequence:UniProtKB:P23889;locus_tag=IAMODABH_01217;product=Polysialic acid transport protein KpsM
NC_010505.1	Prodigal:002006	CDS	1269812	1270147	.	+	0	ID=IAMODABH_01218;inference=ab initio prediction:Prodigal:002006;locus_tag=IAMODABH_01218;product=hypothetical protein
NC_010505.1	Prodigal:002006	CDS	1270211	1270963	.	+	0	ID=IAMODABH_01219;inference=ab initio prediction:Prodigal:002006;locus_tag=IAMODABH_01219;product=hypothetical protein
NC_010505.1	Prodigal:002006	CDS	1270976	1271296	.	+	0	ID=IAMODABH_01220;inference=ab initio prediction:Prodigal:002006;locus_tag=IAMODABH_01220;product=hypothetical protein
NC_010505.1	Prodigal:002006	CDS	1271400	1271774	.	-	0	ID=IAMODABH_01221;inference=ab initio prediction:Prodigal:002006,similar to AA sequence:ISfinder:ISMno4;locus_tag=IAMODABH_01221;product=IS66 family transposase ISMno4
NC_010505.1	Prodigal:002006	CDS	1271908	1272132	.	+	0	ID=IAMODABH_01222;inference=ab initio prediction:Prodigal:002006;locus_tag=IAMODABH_01222;product=hypothetical protein
NC_010505.1	Prodigal:002006	CDS	1272927	1273109	.	+	0	ID=IAMODABH_01223;inference=ab initio prediction:Prodigal:002006,similar to AA sequence:ISfinder:ISMno13;locus_tag=IAMODABH_01223;product=IS66 family transposase ISMno13
NC_010505.1	Prodigal:002006	CDS	1273143	1273721	.	+	0	ID=IAMODABH_01224;inference=ab initio prediction:Prodigal:002006,similar to AA sequence:ISfinder:ISMno13;locus_tag=IAMODABH_01224;product=IS66 family transposase ISMno13
NC_010505.1	Prodigal:002006	CDS	1273985	1274902	.	-	0	ID=IAMODABH_01225;inference=ab initio prediction:Prodigal:002006;locus_tag=IAMODABH_01225;product=hypothetical protein
NC_010505.1	Prodigal:002006	CDS	1274899	1276950	.	-	0	ID=IAMODABH_01226;inference=ab initio prediction:Prodigal:002006;locus_tag=IAMODABH_01226;product=hypothetical protein
NC_010505.1	Prodigal:002006	CDS	1276975	1278873	.	-	0	ID=IAMODABH_01227;inference=ab initio prediction:Prodigal:002006;locus_tag=IAMODABH_01227;product=hypothetical protein
NC_010505.1	Prodigal:002006	CDS	1279585	1281117	.	-	0	ID=IAMODABH_01228;inference=ab initio prediction:Prodigal:002006;locus_tag=IAMODABH_01228;product=hypothetical protein
NC_010505.1	Prodigal:002006	CDS	1281132	1282058	.	-	0	ID=IAMODABH_01229;inference=ab initio prediction:Prodigal:002006;locus_tag=IAMODABH_01229;product=hypothetical protein
NC_010505.1	Prodigal:002006	CDS	1282061	1283617	.	-	0	ID=IAMODABH_01230;inference=ab initio prediction:Prodigal:002006;locus_tag=IAMODABH_01230;product=hypothetical protein
NC_010505.1	Prodigal:002006	CDS	1283930	1284853	.	-	0	ID=IAMODABH_01231;eC_number=1.1.1.271;Name=fcl_1;gene=fcl_1;inference=ab initio prediction:Prodigal:002006,protein motif:HAMAP:MF_00956;locus_tag=IAMODABH_01231;product=GDP-L-fucose synthase
NC_010505.1	Prodigal:002006	CDS	1284840	1285817	.	-	0	ID=IAMODABH_01232;eC_number=1.1.1.364;Name=chmD;gene=chmD;inference=ab initio prediction:Prodigal:002006,similar to AA sequence:UniProtKB:Q5SFA6;locus_tag=IAMODABH_01232;product=dTDP-4-oxo-6-deoxy-D-allose reductase
NC_010505.1	Prodigal:002006	CDS	1285820	1287079	.	-	0	ID=IAMODABH_01233;inference=ab initio prediction:Prodigal:002006;locus_tag=IAMODABH_01233;product=hypothetical protein
NC_010505.1	Prodigal:002006	CDS	1287336	1287836	.	+	0	ID=IAMODABH_01234;inference=ab initio prediction:Prodigal:002006;locus_tag=IAMODABH_01234;product=hypothetical protein
NC_010505.1	Prodigal:002006	CDS	1287935	1288084	.	+	0	ID=IAMODABH_01235;inference=ab initio prediction:Prodigal:002006;locus_tag=IAMODABH_01235;product=hypothetical protein
NC_010505.1	Prodigal:002006	CDS	1288139	1289377	.	-	0	ID=IAMODABH_01236;eC_number=2.7.7.9;Name=cugP;gene=cugP;inference=ab initio prediction:Prodigal:002006,protein motif:HAMAP:MF_02085;locus_tag=IAMODABH_01236;product=UTP--glucose-1-phosphate uridylyltransferase
NC_010505.1	Prodigal:002006	CDS	1289388	1289975	.	-	0	ID=IAMODABH_01237;eC_number=5.3.1.28;Name=gmhA;db_xref=COG:COG0279;gene=gmhA;inference=ab initio prediction:Prodigal:002006,similar to AA sequence:UniProtKB:Q93UJ2;locus_tag=IAMODABH_01237;product=Phosphoheptose isomerase
NC_010505.1	Prodigal:002006	CDS	1290057	1290989	.	-	0	ID=IAMODABH_01238;eC_number=5.1.3.20;Name=hldD;gene=hldD;inference=ab initio prediction:Prodigal:002006,protein motif:HAMAP:MF_01601;locus_tag=IAMODABH_01238;product=ADP-L-glycero-D-manno-heptose-6-epimerase
NC_010505.1	Prodigal:002006	CDS	1291057	1292058	.	-	0	ID=IAMODABH_01239;eC_number=2.7.1.168;Name=hddA;gene=hddA;inference=ab initio prediction:Prodigal:002006,similar to AA sequence:UniProtKB:Q9AGY8;locus_tag=IAMODABH_01239;product=D-glycero-alpha-D-manno-heptose 7-phosphate kinase
NC_010505.1	Prodigal:002006	CDS	1293000	1293374	.	+	0	ID=IAMODABH_01240;Name=glmM_1;gene=glmM_1;inference=ab initio prediction:Prodigal:002006,protein motif:HAMAP:MF_01554_B;locus_tag=IAMODABH_01240;product=Phosphoglucosamine mutase
NC_010505.1	Prodigal:002006	CDS	1293450	1293926	.	+	0	ID=IAMODABH_01241;Name=glmM_2;gene=glmM_2;inference=ab initio prediction:Prodigal:002006,protein motif:HAMAP:MF_01554_B;locus_tag=IAMODABH_01241;product=Phosphoglucosamine mutase
NC_010505.1	Prodigal:002006	CDS	1295433	1296728	.	+	0	ID=IAMODABH_01242;inference=ab initio prediction:Prodigal:002006;locus_tag=IAMODABH_01242;product=hypothetical protein
NC_010505.1	Prodigal:002006	CDS	1296756	1297241	.	+	0	ID=IAMODABH_01243;inference=ab initio prediction:Prodigal:002006;locus_tag=IAMODABH_01243;product=hypothetical protein
NC_010505.1	Prodigal:002006	CDS	1298627	1300036	.	+	0	ID=IAMODABH_01244;eC_number=5.4.2.10;Name=glmM_3;db_xref=COG:COG1109;gene=glmM_3;inference=ab initio prediction:Prodigal:002006,similar to AA sequence:UniProtKB:Q8DP16;locus_tag=IAMODABH_01244;product=Phosphoglucosamine mutase
NC_010505.1	Prodigal:002006	CDS	1300144	1300434	.	-	0	ID=IAMODABH_01245;inference=ab initio prediction:Prodigal:002006;locus_tag=IAMODABH_01245;product=hypothetical protein
NC_010505.1	Prodigal:002006	CDS	1300639	1300923	.	+	0	ID=IAMODABH_01246;inference=ab initio prediction:Prodigal:002006;locus_tag=IAMODABH_01246;product=hypothetical protein
NC_010505.1	Prodigal:002006	CDS	1300943	1301170	.	-	0	ID=IAMODABH_01247;inference=ab initio prediction:Prodigal:002006;locus_tag=IAMODABH_01247;product=hypothetical protein
NC_010505.1	Prodigal:002006	CDS	1301287	1304460	.	-	0	ID=IAMODABH_01248;Name=czcA_2;gene=czcA_2;inference=ab initio prediction:Prodigal:002006,similar to AA sequence:UniProtKB:P13511;locus_tag=IAMODABH_01248;product=Cobalt-zinc-cadmium resistance protein CzcA
NC_010505.1	Prodigal:002006	CDS	1304469	1305824	.	-	0	ID=IAMODABH_01249;Name=mdtA_4;gene=mdtA_4;inference=ab initio prediction:Prodigal:002006,protein motif:HAMAP:MF_01422;locus_tag=IAMODABH_01249;product=Multidrug resistance protein MdtA
NC_010505.1	Prodigal:002006	CDS	1305901	1306098	.	-	0	ID=IAMODABH_01250;inference=ab initio prediction:Prodigal:002006;locus_tag=IAMODABH_01250;product=hypothetical protein
NC_010505.1	Prodigal:002006	CDS	1306334	1307077	.	+	0	ID=IAMODABH_01251;Name=copR;gene=copR;inference=ab initio prediction:Prodigal:002006,similar to AA sequence:UniProtKB:Q02540;locus_tag=IAMODABH_01251;product=Transcriptional activator protein CopR
NC_010505.1	Prodigal:002006	CDS	1307070	1308476	.	+	0	ID=IAMODABH_01252;eC_number=2.7.-.-;Name=sasA_5;gene=sasA_5;inference=ab initio prediction:Prodigal:002006,protein motif:HAMAP:MF_01837;locus_tag=IAMODABH_01252;product=Adaptive-response sensory-kinase SasA
NC_010505.1	Prodigal:002006	CDS	1308604	1310136	.	+	0	ID=IAMODABH_01253;inference=ab initio prediction:Prodigal:002006;locus_tag=IAMODABH_01253;product=hypothetical protein
NC_010505.1	Prodigal:002006	CDS	1310343	1310591	.	+	0	ID=IAMODABH_01254;inference=ab initio prediction:Prodigal:002006;locus_tag=IAMODABH_01254;product=hypothetical protein
NC_010505.1	Prodigal:002006	CDS	1310706	1311434	.	-	0	ID=IAMODABH_01255;Name=fadR_1;gene=fadR_1;inference=ab initio prediction:Prodigal:002006,protein motif:HAMAP:MF_00696;locus_tag=IAMODABH_01255;product=Fatty acid metabolism regulator protein
NC_010505.1	Prodigal:002006	CDS	1311611	1312360	.	+	0	ID=IAMODABH_01256;eC_number=5.2.1.1;Name=maiA;gene=maiA;inference=ab initio prediction:Prodigal:002006,similar to AA sequence:UniProtKB:O24766;locus_tag=IAMODABH_01256;product=Maleate isomerase
NC_010505.1	Prodigal:002006	CDS	1312357	1313451	.	+	0	ID=IAMODABH_01257;eC_number=7.6.2.8;Name=btuD_4;gene=btuD_4;inference=ab initio prediction:Prodigal:002006,protein motif:HAMAP:MF_01005;locus_tag=IAMODABH_01257;product=Vitamin B12 import ATP-binding protein BtuD
NC_010505.1	Prodigal:002006	CDS	1313504	1314547	.	+	0	ID=IAMODABH_01258;inference=ab initio prediction:Prodigal:002006;locus_tag=IAMODABH_01258;product=hypothetical protein
NC_010505.1	Prodigal:002006	CDS	1314544	1315449	.	+	0	ID=IAMODABH_01259;inference=ab initio prediction:Prodigal:002006;locus_tag=IAMODABH_01259;product=hypothetical protein
NC_010505.1	Prodigal:002006	CDS	1315479	1316297	.	+	0	ID=IAMODABH_01260;Name=ydcV_1;gene=ydcV_1;inference=ab initio prediction:Prodigal:002006,similar to AA sequence:UniProtKB:P0AFR9;locus_tag=IAMODABH_01260;product=Inner membrane ABC transporter permease protein YdcV
NC_010505.1	Prodigal:002006	CDS	1316316	1317068	.	+	0	ID=IAMODABH_01261;eC_number=5.1.99.5;Name=hyuA_1;gene=hyuA_1;inference=ab initio prediction:Prodigal:002006,similar to AA sequence:UniProtKB:Q9F466;locus_tag=IAMODABH_01261;product=Hydantoin racemase
NC_010505.1	Prodigal:002006	CDS	1317065	1318498	.	+	0	ID=IAMODABH_01262;eC_number=3.5.1.13;Name=aam_3;db_xref=COG:COG0154;gene=aam_3;inference=ab initio prediction:Prodigal:002006,similar to AA sequence:UniProtKB:K9NBS6;locus_tag=IAMODABH_01262;product=Acylamidase
NC_010505.1	Prodigal:002006	CDS	1318495	1318827	.	+	0	ID=IAMODABH_01263;eC_number=3.5.2.17;Name=pucM_1;db_xref=COG:COG2351;gene=pucM_1;inference=ab initio prediction:Prodigal:002006,similar to AA sequence:UniProtKB:O32142;locus_tag=IAMODABH_01263;product=5-hydroxyisourate hydrolase
NC_010505.1	Prodigal:002006	CDS	1318959	1319405	.	+	0	ID=IAMODABH_01264;inference=ab initio prediction:Prodigal:002006;locus_tag=IAMODABH_01264;product=hypothetical protein
NC_010505.1	Prodigal:002006	CDS	1319390	1319722	.	-	0	ID=IAMODABH_01265;inference=ab initio prediction:Prodigal:002006;locus_tag=IAMODABH_01265;product=hypothetical protein
NC_010505.1	Prodigal:002006	CDS	1319786	1320124	.	+	0	ID=IAMODABH_01266;inference=ab initio prediction:Prodigal:002006;locus_tag=IAMODABH_01266;product=hypothetical protein
NC_010505.1	Prodigal:002006	CDS	1320336	1321304	.	+	0	ID=IAMODABH_01267;inference=ab initio prediction:Prodigal:002006;locus_tag=IAMODABH_01267;product=hypothetical protein
NC_010505.1	Prodigal:002006	CDS	1321341	1322435	.	+	0	ID=IAMODABH_01268;eC_number=4.2.1.45;Name=rfbG;db_xref=COG:COG0451;gene=rfbG;inference=ab initio prediction:Prodigal:002006,similar to AA sequence:UniProtKB:P26397;locus_tag=IAMODABH_01268;product=CDP-glucose 4%2C6-dehydratase
NC_010505.1	Prodigal:002006	CDS	1322494	1323264	.	+	0	ID=IAMODABH_01269;eC_number=2.7.7.33;Name=rfbF;db_xref=COG:COG1208;gene=rfbF;inference=ab initio prediction:Prodigal:002006,similar to AA sequence:UniProtKB:Q8Z5I4;locus_tag=IAMODABH_01269;product=Glucose-1-phosphate cytidylyltransferase
NC_010505.1	Prodigal:002006	CDS	1323249	1324157	.	+	0	ID=IAMODABH_01270;eC_number=1.1.1.341;Name=rfbJ;gene=rfbJ;inference=ab initio prediction:Prodigal:002006,similar to AA sequence:UniProtKB:Q05342;locus_tag=IAMODABH_01270;product=CDP-abequose synthase
NC_010505.1	Prodigal:002006	CDS	1324157	1324696	.	+	0	ID=IAMODABH_01271;eC_number=5.1.3.13;Name=rfbC_1;db_xref=COG:COG1898;gene=rfbC_1;inference=ab initio prediction:Prodigal:002006,similar to AA sequence:UniProtKB:P26394;locus_tag=IAMODABH_01271;product=dTDP-4-dehydrorhamnose 3%2C5-epimerase
NC_010505.1	Prodigal:002006	CDS	1324855	1326174	.	+	0	ID=IAMODABH_01272;eC_number=4.2.1.164;Name=spnQ;gene=spnQ;inference=ab initio prediction:Prodigal:002006,similar to AA sequence:UniProtKB:Q9ALN8;locus_tag=IAMODABH_01272;product=dTDP-4-dehydro-2%2C6-dideoxy-D-glucose 3-dehydratase
NC_010505.1	Prodigal:002006	CDS	1326259	1326459	.	+	0	ID=IAMODABH_01273;inference=ab initio prediction:Prodigal:002006;locus_tag=IAMODABH_01273;product=hypothetical protein
NC_010505.1	Prodigal:002006	CDS	1326487	1326771	.	-	0	ID=IAMODABH_01274;inference=ab initio prediction:Prodigal:002006;locus_tag=IAMODABH_01274;product=hypothetical protein
NC_010505.1	Prodigal:002006	CDS	1326836	1327129	.	-	0	ID=IAMODABH_01275;inference=ab initio prediction:Prodigal:002006;locus_tag=IAMODABH_01275;product=hypothetical protein
NC_010505.1	Prodigal:002006	CDS	1327376	1328116	.	-	0	ID=IAMODABH_01276;eC_number=2.7.13.3;Name=srrB;gene=srrB;inference=ab initio prediction:Prodigal:002006,similar to AA sequence:UniProtKB:Q5HFT1;locus_tag=IAMODABH_01276;product=Sensor protein SrrB
NC_010505.1	Prodigal:002006	CDS	1328297	1328668	.	-	0	ID=IAMODABH_01277;Name=todT_2;gene=todT_2;inference=ab initio prediction:Prodigal:002006,similar to AA sequence:UniProtKB:I7CA98;locus_tag=IAMODABH_01277;product=Response regulator protein TodT
NC_010505.1	Prodigal:002006	CDS	1328996	1329658	.	-	0	ID=IAMODABH_01278;Name=tmoT;gene=tmoT;inference=ab initio prediction:Prodigal:002006,similar to AA sequence:UniProtKB:Q8KR08;locus_tag=IAMODABH_01278;product=Response regulator protein TmoT
NC_010505.1	Prodigal:002006	CDS	1329988	1332507	.	+	0	ID=IAMODABH_01279;eC_number=2.7.-.-;Name=sasA_6;gene=sasA_6;inference=ab initio prediction:Prodigal:002006,protein motif:HAMAP:MF_01837;locus_tag=IAMODABH_01279;product=Adaptive-response sensory-kinase SasA
NC_010505.1	Prodigal:002006	CDS	1332534	1333916	.	-	0	ID=IAMODABH_01280;Name=rclA;db_xref=COG:COG1249;gene=rclA;inference=ab initio prediction:Prodigal:002006,similar to AA sequence:UniProtKB:P77212;locus_tag=IAMODABH_01280;product=putative pyridine nucleotide-disulfide oxidoreductase RclA
NC_010505.1	Prodigal:002006	CDS	1334312	1334935	.	+	0	ID=IAMODABH_01281;Name=rclC_1;db_xref=COG:COG3059;gene=rclC_1;inference=ab initio prediction:Prodigal:002006,similar to AA sequence:UniProtKB:P75685;locus_tag=IAMODABH_01281;product=Inner membrane protein RclC
NC_010505.1	Prodigal:002006	CDS	1335216	1335662	.	+	0	ID=IAMODABH_01282;eC_number=1.3.99.16;Name=iorA_1;gene=iorA_1;inference=ab initio prediction:Prodigal:002006,similar to AA sequence:UniProtKB:Q51697;locus_tag=IAMODABH_01282;product=Isoquinoline 1-oxidoreductase subunit alpha
NC_010505.1	Prodigal:002006	CDS	1335674	1337920	.	+	0	ID=IAMODABH_01283;eC_number=1.3.99.16;Name=iorB_1;gene=iorB_1;inference=ab initio prediction:Prodigal:002006,similar to AA sequence:UniProtKB:Q51698;locus_tag=IAMODABH_01283;product=Isoquinoline 1-oxidoreductase subunit beta
NC_010505.1	Prodigal:002006	CDS	1338040	1339290	.	+	0	ID=IAMODABH_01284;eC_number=2.7.-.-;Name=sasA_7;gene=sasA_7;inference=ab initio prediction:Prodigal:002006,protein motif:HAMAP:MF_01837;locus_tag=IAMODABH_01284;product=Adaptive-response sensory-kinase SasA
NC_010505.1	Prodigal:002006	CDS	1339348	1340163	.	-	0	ID=IAMODABH_01285;eC_number=1.3.1.87;Name=hcaB_2;gene=hcaB_2;inference=ab initio prediction:Prodigal:002006,protein motif:HAMAP:MF_01647;locus_tag=IAMODABH_01285;product=3-phenylpropionate-dihydrodiol/cinnamic acid-dihydrodiol dehydrogenase
NC_010505.1	Prodigal:002006	CDS	1340618	1340872	.	+	0	ID=IAMODABH_01286;inference=ab initio prediction:Prodigal:002006;locus_tag=IAMODABH_01286;product=hypothetical protein
NC_010505.1	Prodigal:002006	CDS	1340904	1341146	.	+	0	ID=IAMODABH_01287;inference=ab initio prediction:Prodigal:002006;locus_tag=IAMODABH_01287;product=hypothetical protein
NC_010505.1	Prodigal:002006	CDS	1341143	1341451	.	-	0	ID=IAMODABH_01288;inference=ab initio prediction:Prodigal:002006;locus_tag=IAMODABH_01288;product=hypothetical protein
NC_010505.1	Prodigal:002006	CDS	1341763	1341966	.	-	0	ID=IAMODABH_01289;inference=ab initio prediction:Prodigal:002006;locus_tag=IAMODABH_01289;product=hypothetical protein
NC_010505.1	Prodigal:002006	CDS	1341963	1342073	.	-	0	ID=IAMODABH_01290;inference=ab initio prediction:Prodigal:002006;locus_tag=IAMODABH_01290;product=hypothetical protein
NC_010505.1	Prodigal:002006	CDS	1342521	1342751	.	+	0	ID=IAMODABH_01291;inference=ab initio prediction:Prodigal:002006;locus_tag=IAMODABH_01291;product=hypothetical protein
NC_010505.1	Prodigal:002006	CDS	1342849	1343160	.	+	0	ID=IAMODABH_01292;inference=ab initio prediction:Prodigal:002006;locus_tag=IAMODABH_01292;product=hypothetical protein
NC_010505.1	Prodigal:002006	CDS	1343260	1343580	.	+	0	ID=IAMODABH_01293;inference=ab initio prediction:Prodigal:002006;locus_tag=IAMODABH_01293;product=hypothetical protein
NC_010505.1	Prodigal:002006	CDS	1343715	1343924	.	+	0	ID=IAMODABH_01294;inference=ab initio prediction:Prodigal:002006;locus_tag=IAMODABH_01294;product=hypothetical protein
NC_010505.1	Prodigal:002006	CDS	1344334	1344528	.	+	0	ID=IAMODABH_01295;inference=ab initio prediction:Prodigal:002006;locus_tag=IAMODABH_01295;product=hypothetical protein
NC_010505.1	Prodigal:002006	CDS	1344840	1345706	.	+	0	ID=IAMODABH_01296;inference=ab initio prediction:Prodigal:002006;locus_tag=IAMODABH_01296;product=hypothetical protein
NC_010505.1	Prodigal:002006	CDS	1346162	1346431	.	-	0	ID=IAMODABH_01297;inference=ab initio prediction:Prodigal:002006;locus_tag=IAMODABH_01297;product=hypothetical protein
NC_010505.1	Prodigal:002006	CDS	1346645	1346821	.	-	0	ID=IAMODABH_01298;inference=ab initio prediction:Prodigal:002006;locus_tag=IAMODABH_01298;product=hypothetical protein
NC_010505.1	Prodigal:002006	CDS	1347621	1348259	.	-	0	ID=IAMODABH_01299;inference=ab initio prediction:Prodigal:002006,similar to AA sequence:ISfinder:ISMdi3;locus_tag=IAMODABH_01299;product=IS3 family transposase ISMdi3
NC_010505.1	Prodigal:002006	CDS	1348455	1348616	.	-	0	ID=IAMODABH_01300;inference=ab initio prediction:Prodigal:002006;locus_tag=IAMODABH_01300;product=hypothetical protein
NC_010505.1	Prodigal:002006	CDS	1349112	1349342	.	+	0	ID=IAMODABH_01301;inference=ab initio prediction:Prodigal:002006;locus_tag=IAMODABH_01301;product=hypothetical protein
NC_010505.1	Prodigal:002006	CDS	1349863	1350000	.	-	0	ID=IAMODABH_01302;inference=ab initio prediction:Prodigal:002006;locus_tag=IAMODABH_01302;product=hypothetical protein
NC_010505.1	Prodigal:002006	CDS	1350480	1351310	.	+	0	ID=IAMODABH_01303;inference=ab initio prediction:Prodigal:002006;locus_tag=IAMODABH_01303;product=hypothetical protein
NC_010505.1	Prodigal:002006	CDS	1352068	1352292	.	+	0	ID=IAMODABH_01304;inference=ab initio prediction:Prodigal:002006;locus_tag=IAMODABH_01304;product=hypothetical protein
NC_010505.1	Prodigal:002006	CDS	1352896	1353654	.	-	0	ID=IAMODABH_01305;Name=rcsB_2;gene=rcsB_2;inference=ab initio prediction:Prodigal:002006,protein motif:HAMAP:MF_00981;locus_tag=IAMODABH_01305;product=Transcriptional regulatory protein RcsB
NC_010505.1	Prodigal:002006	CDS	1354056	1354337	.	-	0	ID=IAMODABH_01306;inference=ab initio prediction:Prodigal:002006,similar to AA sequence:ISfinder:ISMex33;locus_tag=IAMODABH_01306;product=IS3 family transposase ISMex33
NC_010505.1	Prodigal:002006	CDS	1354377	1354820	.	-	0	ID=IAMODABH_01307;inference=ab initio prediction:Prodigal:002006;locus_tag=IAMODABH_01307;product=hypothetical protein
NC_010505.1	Prodigal:002006	CDS	1354908	1355654	.	-	0	ID=IAMODABH_01308;inference=ab initio prediction:Prodigal:002006;locus_tag=IAMODABH_01308;product=hypothetical protein
NC_010505.1	Aragorn:001002	tRNA	1355781	1355857	.	-	.	ID=IAMODABH_01309;inference=COORDINATES:profile:Aragorn:001002;locus_tag=IAMODABH_01309;product=tRNA-Arg(ccg)
NC_010505.1	Prodigal:002006	CDS	1356035	1357126	.	+	0	ID=IAMODABH_01310;inference=ab initio prediction:Prodigal:002006;locus_tag=IAMODABH_01310;product=hypothetical protein
NC_010505.1	Prodigal:002006	CDS	1357213	1357632	.	+	0	ID=IAMODABH_01311;inference=ab initio prediction:Prodigal:002006;locus_tag=IAMODABH_01311;product=hypothetical protein
NC_010505.1	Prodigal:002006	CDS	1357712	1358101	.	+	0	ID=IAMODABH_01312;inference=ab initio prediction:Prodigal:002006;locus_tag=IAMODABH_01312;product=hypothetical protein
NC_010505.1	Prodigal:002006	CDS	1358271	1360037	.	-	0	ID=IAMODABH_01313;inference=ab initio prediction:Prodigal:002006;locus_tag=IAMODABH_01313;product=hypothetical protein
NC_010505.1	Prodigal:002006	CDS	1360044	1360376	.	-	0	ID=IAMODABH_01314;inference=ab initio prediction:Prodigal:002006;locus_tag=IAMODABH_01314;product=hypothetical protein
NC_010505.1	Prodigal:002006	CDS	1360527	1360745	.	-	0	ID=IAMODABH_01315;inference=ab initio prediction:Prodigal:002006;locus_tag=IAMODABH_01315;product=hypothetical protein
NC_010505.1	Prodigal:002006	CDS	1360957	1362231	.	+	0	ID=IAMODABH_01316;inference=ab initio prediction:Prodigal:002006;locus_tag=IAMODABH_01316;product=hypothetical protein
NC_010505.1	Prodigal:002006	CDS	1362228	1363010	.	+	0	ID=IAMODABH_01317;inference=ab initio prediction:Prodigal:002006;locus_tag=IAMODABH_01317;product=hypothetical protein
NC_010505.1	Prodigal:002006	CDS	1363024	1364772	.	+	0	ID=IAMODABH_01318;eC_number=3.6.3.-;db_xref=COG:COG1132;inference=ab initio prediction:Prodigal:002006,similar to AA sequence:UniProtKB:Q99T13;locus_tag=IAMODABH_01318;product=Putative multidrug export ATP-binding/permease protein
NC_010505.1	Prodigal:002006	CDS	1364792	1365847	.	-	0	ID=IAMODABH_01319;Name=ascG;db_xref=COG:COG1609;gene=ascG;inference=ab initio prediction:Prodigal:002006,similar to AA sequence:UniProtKB:P24242;locus_tag=IAMODABH_01319;product=HTH-type transcriptional regulator AscG
NC_010505.1	Prodigal:002006	CDS	1366174	1366872	.	+	0	ID=IAMODABH_01320;inference=ab initio prediction:Prodigal:002006;locus_tag=IAMODABH_01320;product=hypothetical protein
NC_010505.1	Prodigal:002006	CDS	1367099	1367305	.	-	0	ID=IAMODABH_01321;inference=ab initio prediction:Prodigal:002006;locus_tag=IAMODABH_01321;product=hypothetical protein
NC_010505.1	Prodigal:002006	CDS	1367547	1367768	.	+	0	ID=IAMODABH_01322;inference=ab initio prediction:Prodigal:002006;locus_tag=IAMODABH_01322;product=hypothetical protein
NC_010505.1	Prodigal:002006	CDS	1367992	1368903	.	-	0	ID=IAMODABH_01323;inference=ab initio prediction:Prodigal:002006;locus_tag=IAMODABH_01323;product=hypothetical protein
NC_010505.1	Prodigal:002006	CDS	1368900	1369673	.	-	0	ID=IAMODABH_01324;eC_number=2.5.1.-;Name=cmoB_2;gene=cmoB_2;inference=ab initio prediction:Prodigal:002006,protein motif:HAMAP:MF_01590;locus_tag=IAMODABH_01324;product=tRNA U34 carboxymethyltransferase
NC_010505.1	Prodigal:002006	CDS	1369670	1370272	.	-	0	ID=IAMODABH_01325;eC_number=3.1.3.3;Name=pspB;db_xref=COG:COG0406;gene=pspB;inference=ab initio prediction:Prodigal:002006,similar to AA sequence:UniProtKB:D3DFP8;locus_tag=IAMODABH_01325;product=Putative phosphoserine phosphatase 2
NC_010505.1	Prodigal:002006	CDS	1370382	1371464	.	-	0	ID=IAMODABH_01326;eC_number=5.5.1.4;Name=ino1;db_xref=COG:COG1260;gene=ino1;inference=ab initio prediction:Prodigal:002006,similar to AA sequence:UniProtKB:A0R7G6;locus_tag=IAMODABH_01326;product=Inositol-3-phosphate synthase
NC_010505.1	Prodigal:002006	CDS	1371492	1372499	.	-	0	ID=IAMODABH_01327;eC_number=5.1.3.2;Name=galE1_2;db_xref=COG:COG1088;gene=galE1_2;inference=ab initio prediction:Prodigal:002006,similar to AA sequence:UniProtKB:P9WN67;locus_tag=IAMODABH_01327;product=UDP-glucose 4-epimerase
NC_010505.1	Prodigal:002006	CDS	1372515	1373624	.	-	0	ID=IAMODABH_01328;inference=ab initio prediction:Prodigal:002006;locus_tag=IAMODABH_01328;product=hypothetical protein
NC_010505.1	Prodigal:002006	CDS	1373636	1374739	.	-	0	ID=IAMODABH_01329;inference=ab initio prediction:Prodigal:002006;locus_tag=IAMODABH_01329;product=hypothetical protein
NC_010505.1	Prodigal:002006	CDS	1374736	1376055	.	-	0	ID=IAMODABH_01330;inference=ab initio prediction:Prodigal:002006;locus_tag=IAMODABH_01330;product=hypothetical protein
NC_010505.1	Prodigal:002006	CDS	1376052	1377185	.	-	0	ID=IAMODABH_01331;eC_number=2.4.1.250;Name=mshA_5;gene=mshA_5;inference=ab initio prediction:Prodigal:002006,protein motif:HAMAP:MF_01695;locus_tag=IAMODABH_01331;product=D-inositol-3-phosphate glycosyltransferase
NC_010505.1	Prodigal:002006	CDS	1377170	1378477	.	-	0	ID=IAMODABH_01332;eC_number=1.21.98.3;Name=bchE;db_xref=COG:COG1032;gene=bchE;inference=ab initio prediction:Prodigal:002006,similar to AA sequence:UniProtKB:P26168;locus_tag=IAMODABH_01332;product=Anaerobic magnesium-protoporphyrin IX monomethyl ester cyclase
NC_010505.1	Prodigal:002006	CDS	1378474	1379538	.	-	0	ID=IAMODABH_01333;eC_number=5.1.3.10;Name=rfbE;db_xref=COG:COG0451;gene=rfbE;inference=ab initio prediction:Prodigal:002006,similar to AA sequence:UniProtKB:P14169;locus_tag=IAMODABH_01333;product=CDP-paratose 2-epimerase
NC_010505.1	Prodigal:002006	CDS	1379535	1380647	.	-	0	ID=IAMODABH_01334;eC_number=5.1.3.25;Name=wbiB;gene=wbiB;inference=ab initio prediction:Prodigal:002006,similar to AA sequence:UniProtKB:Q2SYH7;locus_tag=IAMODABH_01334;product=dTDP-L-rhamnose 4-epimerase
NC_010505.1	Prodigal:002006	CDS	1381084	1381947	.	-	0	ID=IAMODABH_01335;eC_number=3.1.1.99;inference=ab initio prediction:Prodigal:002006,similar to AA sequence:UniProtKB:P0DOV6;locus_tag=IAMODABH_01335;product=6-deoxy-6-sulfogluconolactonase
NC_010505.1	Prodigal:002006	CDS	1381977	1383218	.	-	0	ID=IAMODABH_01336;Name=fucP;db_xref=COG:COG0738;gene=fucP;inference=ab initio prediction:Prodigal:002006,similar to AA sequence:UniProtKB:P11551;locus_tag=IAMODABH_01336;product=L-fucose-proton symporter
NC_010505.1	Prodigal:002006	CDS	1383471	1384634	.	+	0	ID=IAMODABH_01337;eC_number=5.1.3.3;Name=mro_1;db_xref=COG:COG2017;gene=mro_1;inference=ab initio prediction:Prodigal:002006,similar to AA sequence:UniProtKB:P05149;locus_tag=IAMODABH_01337;product=Aldose 1-epimerase
NC_010505.1	Prodigal:002006	CDS	1384631	1386430	.	+	0	ID=IAMODABH_01338;eC_number=4.2.1.25;Name=araC_1;gene=araC_1;inference=ab initio prediction:Prodigal:002006,similar to AA sequence:UniProtKB:Q1JUQ1;locus_tag=IAMODABH_01338;product=L-arabonate dehydratase
NC_010505.1	Prodigal:002006	CDS	1386497	1387237	.	-	0	ID=IAMODABH_01339;Name=lutR;db_xref=COG:COG2186;gene=lutR;inference=ab initio prediction:Prodigal:002006,similar to AA sequence:UniProtKB:O07007;locus_tag=IAMODABH_01339;product=HTH-type transcriptional regulator LutR
NC_010505.1	Prodigal:002006	CDS	1387385	1388023	.	+	0	ID=IAMODABH_01340;inference=ab initio prediction:Prodigal:002006;locus_tag=IAMODABH_01340;product=hypothetical protein
NC_010505.1	Prodigal:002006	CDS	1388095	1389075	.	+	0	ID=IAMODABH_01341;inference=ab initio prediction:Prodigal:002006;locus_tag=IAMODABH_01341;product=hypothetical protein
NC_010505.1	Prodigal:002006	CDS	1389077	1390003	.	+	0	ID=IAMODABH_01342;eC_number=1.1.1.376;Name=araA;gene=araA;inference=ab initio prediction:Prodigal:002006,similar to AA sequence:UniProtKB:Q53TZ2;locus_tag=IAMODABH_01342;product=L-arabinose 1-dehydrogenase (NAD(P)(+))
NC_010505.1	Prodigal:002006	CDS	1390090	1391622	.	+	0	ID=IAMODABH_01343;inference=ab initio prediction:Prodigal:002006;locus_tag=IAMODABH_01343;product=hypothetical protein
NC_010505.1	Prodigal:002006	CDS	1391867	1393375	.	+	0	ID=IAMODABH_01344;eC_number=2.7.11.1;Name=kaiC_1;db_xref=COG:COG0467;gene=kaiC_1;inference=ab initio prediction:Prodigal:002006,similar to AA sequence:UniProtKB:Q79PF4;locus_tag=IAMODABH_01344;product=Circadian clock protein kinase KaiC
NC_010505.1	Prodigal:002006	CDS	1393362	1394402	.	+	0	ID=IAMODABH_01345;inference=ab initio prediction:Prodigal:002006;locus_tag=IAMODABH_01345;product=hypothetical protein
NC_010505.1	Prodigal:002006	CDS	1394545	1394907	.	+	0	ID=IAMODABH_01346;inference=ab initio prediction:Prodigal:002006;locus_tag=IAMODABH_01346;product=hypothetical protein
NC_010505.1	Prodigal:002006	CDS	1395415	1395987	.	+	0	ID=IAMODABH_01347;eC_number=1.5.1.42;Name=sfnF_2;db_xref=COG:COG0431;gene=sfnF_2;inference=ab initio prediction:Prodigal:002006,similar to AA sequence:UniProtKB:Q3K9A2;locus_tag=IAMODABH_01347;product=NADH-dependent FMN reductase SfnF
NC_010505.1	Prodigal:002006	CDS	1395996	1396955	.	+	0	ID=IAMODABH_01348;Name=ssuA_1;gene=ssuA_1;inference=ab initio prediction:Prodigal:002006,similar to AA sequence:UniProtKB:P75853;locus_tag=IAMODABH_01348;product=Putative aliphatic sulfonates-binding protein
NC_010505.1	Prodigal:002006	CDS	1396974	1398023	.	+	0	ID=IAMODABH_01349;Name=ssuA_2;gene=ssuA_2;inference=ab initio prediction:Prodigal:002006,similar to AA sequence:UniProtKB:P75853;locus_tag=IAMODABH_01349;product=Putative aliphatic sulfonates-binding protein
NC_010505.1	Prodigal:002006	CDS	1398023	1398805	.	+	0	ID=IAMODABH_01350;Name=ssuC_1;db_xref=COG:COG0600;gene=ssuC_1;inference=ab initio prediction:Prodigal:002006,similar to AA sequence:UniProtKB:P75851;locus_tag=IAMODABH_01350;product=Putative aliphatic sulfonates transport permease protein SsuC
NC_010505.1	Prodigal:002006	CDS	1398805	1399656	.	+	0	ID=IAMODABH_01351;eC_number=3.6.3.-;Name=ssuB_1;db_xref=COG:COG1116;gene=ssuB_1;inference=ab initio prediction:Prodigal:002006,similar to AA sequence:UniProtKB:Q8KZQ6;locus_tag=IAMODABH_01351;product=Aliphatic sulfonates import ATP-binding protein SsuB
NC_010505.1	Prodigal:002006	CDS	1399775	1400950	.	+	0	ID=IAMODABH_01352;eC_number=1.14.14.5;Name=ssuD;db_xref=COG:COG2141;gene=ssuD;inference=ab initio prediction:Prodigal:002006,similar to AA sequence:UniProtKB:P40402;locus_tag=IAMODABH_01352;product=Alkanesulfonate monooxygenase
NC_010505.1	Prodigal:002006	CDS	1401092	1401361	.	+	0	ID=IAMODABH_01353;inference=ab initio prediction:Prodigal:002006;locus_tag=IAMODABH_01353;product=hypothetical protein
NC_010505.1	Prodigal:002006	CDS	1401947	1404202	.	+	0	ID=IAMODABH_01354;inference=ab initio prediction:Prodigal:002006;locus_tag=IAMODABH_01354;product=hypothetical protein
NC_010505.1	Prodigal:002006	CDS	1404237	1404632	.	-	0	ID=IAMODABH_01355;inference=ab initio prediction:Prodigal:002006;locus_tag=IAMODABH_01355;product=hypothetical protein
NC_010505.1	Prodigal:002006	CDS	1405503	1406915	.	-	0	ID=IAMODABH_01356;Name=mepA_1;gene=mepA_1;inference=ab initio prediction:Prodigal:002006,similar to AA sequence:UniProtKB:Q7A7N0;locus_tag=IAMODABH_01356;product=Multidrug export protein MepA
NC_010505.1	Prodigal:002006	CDS	1406912	1408243	.	-	0	ID=IAMODABH_01357;eC_number=1.14.13.195;Name=pvdA;db_xref=COG:COG3486;gene=pvdA;inference=ab initio prediction:Prodigal:002006,similar to AA sequence:UniProtKB:Q51548;locus_tag=IAMODABH_01357;product=L-ornithine N(5)-monooxygenase
NC_010505.1	Prodigal:002006	CDS	1408274	1409341	.	-	0	ID=IAMODABH_01358;inference=ab initio prediction:Prodigal:002006;locus_tag=IAMODABH_01358;product=hypothetical protein
NC_010505.1	Prodigal:002006	CDS	1409503	1412505	.	+	0	ID=IAMODABH_01359;eC_number=6.2.1.54;Name=dltA_1;gene=dltA_1;inference=ab initio prediction:Prodigal:002006,protein motif:HAMAP:MF_00593;locus_tag=IAMODABH_01359;product=D-alanine--D-alanyl carrier protein ligase
NC_010505.1	Prodigal:002006	CDS	1412507	1413280	.	+	0	ID=IAMODABH_01360;inference=ab initio prediction:Prodigal:002006;locus_tag=IAMODABH_01360;product=hypothetical protein
NC_010505.1	Prodigal:002006	CDS	1413292	1413606	.	-	0	ID=IAMODABH_01361;inference=ab initio prediction:Prodigal:002006;locus_tag=IAMODABH_01361;product=hypothetical protein
NC_010505.1	Prodigal:002006	CDS	1413603	1414361	.	-	0	ID=IAMODABH_01362;inference=ab initio prediction:Prodigal:002006;locus_tag=IAMODABH_01362;product=hypothetical protein
NC_010505.1	Prodigal:002006	CDS	1414674	1415450	.	+	0	ID=IAMODABH_01363;eC_number=1.-.-.-;inference=ab initio prediction:Prodigal:002006,similar to AA sequence:UniProtKB:P9WGQ7;locus_tag=IAMODABH_01363;product=putative oxidoreductase
NC_010505.1	Prodigal:002006	CDS	1415455	1415703	.	-	0	ID=IAMODABH_01364;inference=ab initio prediction:Prodigal:002006;locus_tag=IAMODABH_01364;product=hypothetical protein
NC_010505.1	Prodigal:002006	CDS	1415896	1416465	.	+	0	ID=IAMODABH_01365;inference=ab initio prediction:Prodigal:002006;locus_tag=IAMODABH_01365;product=hypothetical protein
NC_010505.1	Prodigal:002006	CDS	1416707	1418983	.	+	0	ID=IAMODABH_01366;eC_number=1.2.99.6;Name=paoC_1;db_xref=COG:COG1529;gene=paoC_1;inference=ab initio prediction:Prodigal:002006,similar to AA sequence:UniProtKB:P77489;locus_tag=IAMODABH_01366;product=Aldehyde oxidoreductase molybdenum-binding subunit PaoC
NC_010505.1	Prodigal:002006	CDS	1419069	1420178	.	-	0	ID=IAMODABH_01367;inference=ab initio prediction:Prodigal:002006;locus_tag=IAMODABH_01367;product=hypothetical protein
NC_010505.1	Prodigal:002006	CDS	1420234	1420914	.	-	0	ID=IAMODABH_01368;eC_number=2.5.1.143;Name=larB;db_xref=COG:COG1691;gene=larB;inference=ab initio prediction:Prodigal:002006,similar to AA sequence:UniProtKB:F9UST0;locus_tag=IAMODABH_01368;product=Pyridinium-3%2C5-biscarboxylic acid mononucleotide synthase
NC_010505.1	Prodigal:002006	CDS	1420911	1421732	.	-	0	ID=IAMODABH_01369;inference=ab initio prediction:Prodigal:002006;locus_tag=IAMODABH_01369;product=hypothetical protein
NC_010505.1	Prodigal:002006	CDS	1421729	1423081	.	-	0	ID=IAMODABH_01370;eC_number=4.99.1.12;Name=larC;gene=larC;inference=ab initio prediction:Prodigal:002006,protein motif:HAMAP:MF_01074;locus_tag=IAMODABH_01370;product=Pyridinium-3%2C5-bisthiocarboxylic acid mononucleotide nickel insertion protein
NC_010505.1	Prodigal:002006	CDS	1423195	1423905	.	-	0	ID=IAMODABH_01371;inference=ab initio prediction:Prodigal:002006;locus_tag=IAMODABH_01371;product=hypothetical protein
NC_010505.1	Prodigal:002006	CDS	1424289	1425509	.	-	0	ID=IAMODABH_01372;inference=ab initio prediction:Prodigal:002006;locus_tag=IAMODABH_01372;product=hypothetical protein
NC_010505.1	Prodigal:002006	CDS	1425696	1426700	.	+	0	ID=IAMODABH_01373;eC_number=1.3.1.87;Name=hcaB_3;gene=hcaB_3;inference=ab initio prediction:Prodigal:002006,protein motif:HAMAP:MF_01647;locus_tag=IAMODABH_01373;product=3-phenylpropionate-dihydrodiol/cinnamic acid-dihydrodiol dehydrogenase
NC_010505.1	Prodigal:002006	CDS	1426807	1427568	.	+	0	ID=IAMODABH_01374;inference=ab initio prediction:Prodigal:002006;locus_tag=IAMODABH_01374;product=hypothetical protein
NC_010505.1	Prodigal:002006	CDS	1427805	1428197	.	-	0	ID=IAMODABH_01375;inference=ab initio prediction:Prodigal:002006;locus_tag=IAMODABH_01375;product=hypothetical protein
NC_010505.1	Prodigal:002006	CDS	1428190	1428504	.	-	0	ID=IAMODABH_01376;inference=ab initio prediction:Prodigal:002006;locus_tag=IAMODABH_01376;product=hypothetical protein
NC_010505.1	Prodigal:002006	CDS	1428572	1429129	.	-	0	ID=IAMODABH_01377;inference=ab initio prediction:Prodigal:002006;locus_tag=IAMODABH_01377;product=hypothetical protein
NC_010505.1	Prodigal:002006	CDS	1429272	1429973	.	+	0	ID=IAMODABH_01378;inference=ab initio prediction:Prodigal:002006;locus_tag=IAMODABH_01378;product=hypothetical protein
NC_010505.1	Prodigal:002006	CDS	1431059	1431439	.	-	0	ID=IAMODABH_01379;inference=ab initio prediction:Prodigal:002006;locus_tag=IAMODABH_01379;product=hypothetical protein
NC_010505.1	Prodigal:002006	CDS	1431579	1431980	.	+	0	ID=IAMODABH_01380;inference=ab initio prediction:Prodigal:002006;locus_tag=IAMODABH_01380;product=hypothetical protein
NC_010505.1	Prodigal:002006	CDS	1432050	1432430	.	+	0	ID=IAMODABH_01381;inference=ab initio prediction:Prodigal:002006;locus_tag=IAMODABH_01381;product=hypothetical protein
NC_010505.1	Prodigal:002006	CDS	1432449	1433060	.	+	0	ID=IAMODABH_01382;inference=ab initio prediction:Prodigal:002006;locus_tag=IAMODABH_01382;product=hypothetical protein
NC_010505.1	Prodigal:002006	CDS	1433300	1433593	.	+	0	ID=IAMODABH_01383;inference=ab initio prediction:Prodigal:002006;locus_tag=IAMODABH_01383;product=hypothetical protein
NC_010505.1	Prodigal:002006	CDS	1433581	1434219	.	+	0	ID=IAMODABH_01384;Name=betI_1;gene=betI_1;inference=ab initio prediction:Prodigal:002006,protein motif:HAMAP:MF_00768;locus_tag=IAMODABH_01384;product=HTH-type transcriptional regulator BetI
NC_010505.1	Prodigal:002006	CDS	1434216	1435445	.	+	0	ID=IAMODABH_01385;Name=bepF_1;gene=bepF_1;inference=ab initio prediction:Prodigal:002006,similar to AA sequence:UniProtKB:Q8FWV8;locus_tag=IAMODABH_01385;product=Efflux pump periplasmic linker BepF
NC_010505.1	Prodigal:002006	CDS	1435495	1438581	.	+	0	ID=IAMODABH_01386;Name=mdtB_2;gene=mdtB_2;inference=ab initio prediction:Prodigal:002006,similar to AA sequence:UniProtKB:B7LV39;locus_tag=IAMODABH_01386;product=Multidrug resistance protein MdtB
NC_010505.1	Prodigal:002006	CDS	1438912	1439412	.	-	0	ID=IAMODABH_01387;inference=ab initio prediction:Prodigal:002006;locus_tag=IAMODABH_01387;product=hypothetical protein
NC_010505.1	Prodigal:002006	CDS	1439448	1440194	.	-	0	ID=IAMODABH_01388;eC_number=1.-.-.-;Name=arsH;db_xref=COG:COG0431;gene=arsH;inference=ab initio prediction:Prodigal:002006,similar to AA sequence:UniProtKB:Q92R45;locus_tag=IAMODABH_01388;product=NADPH-dependent FMN reductase ArsH
NC_010505.1	Prodigal:002006	CDS	1440245	1440601	.	+	0	ID=IAMODABH_01389;inference=ab initio prediction:Prodigal:002006;locus_tag=IAMODABH_01389;product=hypothetical protein
NC_010505.1	Prodigal:002006	CDS	1440594	1441031	.	+	0	ID=IAMODABH_01390;eC_number=1.20.4.1;Name=arsC;gene=arsC;inference=ab initio prediction:Prodigal:002006,similar to AA sequence:UniProtKB:P08692;locus_tag=IAMODABH_01390;product=Arsenate reductase
NC_010505.1	Prodigal:002006	CDS	1441066	1442361	.	+	0	ID=IAMODABH_01391;Name=arsB_1;db_xref=COG:COG1055;gene=arsB_1;inference=ab initio prediction:Prodigal:002006,similar to AA sequence:UniProtKB:P0AB93;locus_tag=IAMODABH_01391;product=Arsenical pump membrane protein
NC_010505.1	Prodigal:002006	CDS	1442369	1443529	.	+	0	ID=IAMODABH_01392;inference=ab initio prediction:Prodigal:002006;locus_tag=IAMODABH_01392;product=hypothetical protein
NC_010505.1	Prodigal:002006	CDS	1443355	1444386	.	-	0	ID=IAMODABH_01393;inference=ab initio prediction:Prodigal:002006;locus_tag=IAMODABH_01393;product=hypothetical protein
NC_010505.1	Prodigal:002006	CDS	1444467	1445756	.	-	0	ID=IAMODABH_01394;eC_number=1.4.3.24;Name=pao_2;gene=pao_2;inference=ab initio prediction:Prodigal:002006,similar to AA sequence:UniProtKB:H8ZPX1;locus_tag=IAMODABH_01394;product=Pseudooxynicotine oxidase
NC_010505.1	Aragorn:001002	tRNA	1446576	1446651	.	+	.	ID=IAMODABH_01395;inference=COORDINATES:profile:Aragorn:001002;locus_tag=IAMODABH_01395;product=tRNA-Met(cat)
NC_010505.1	Prodigal:002006	CDS	1446917	1448017	.	+	0	ID=IAMODABH_01396;inference=ab initio prediction:Prodigal:002006;locus_tag=IAMODABH_01396;product=hypothetical protein
NC_010505.1	Prodigal:002006	CDS	1448050	1448436	.	-	0	ID=IAMODABH_01397;inference=ab initio prediction:Prodigal:002006;locus_tag=IAMODABH_01397;product=hypothetical protein
NC_010505.1	Prodigal:002006	CDS	1448433	1449173	.	-	0	ID=IAMODABH_01398;inference=ab initio prediction:Prodigal:002006;locus_tag=IAMODABH_01398;product=hypothetical protein
NC_010505.1	Prodigal:002006	CDS	1449170	1451068	.	-	0	ID=IAMODABH_01399;inference=ab initio prediction:Prodigal:002006;locus_tag=IAMODABH_01399;product=hypothetical protein
NC_010505.1	Prodigal:002006	CDS	1451379	1453043	.	-	0	ID=IAMODABH_01400;inference=ab initio prediction:Prodigal:002006;locus_tag=IAMODABH_01400;product=hypothetical protein
NC_010505.1	Prodigal:002006	CDS	1453040	1456162	.	-	0	ID=IAMODABH_01401;inference=ab initio prediction:Prodigal:002006;locus_tag=IAMODABH_01401;product=hypothetical protein
NC_010505.1	Prodigal:002006	CDS	1456349	1458325	.	-	0	ID=IAMODABH_01402;inference=ab initio prediction:Prodigal:002006;locus_tag=IAMODABH_01402;product=hypothetical protein
NC_010505.1	Prodigal:002006	CDS	1458335	1459465	.	-	0	ID=IAMODABH_01403;inference=ab initio prediction:Prodigal:002006;locus_tag=IAMODABH_01403;product=hypothetical protein
NC_010505.1	Prodigal:002006	CDS	1459462	1463355	.	-	0	ID=IAMODABH_01404;inference=ab initio prediction:Prodigal:002006;locus_tag=IAMODABH_01404;product=hypothetical protein
NC_010505.1	Prodigal:002006	CDS	1463370	1467245	.	-	0	ID=IAMODABH_01405;inference=ab initio prediction:Prodigal:002006;locus_tag=IAMODABH_01405;product=hypothetical protein
NC_010505.1	Prodigal:002006	CDS	1467293	1469605	.	-	0	ID=IAMODABH_01406;inference=ab initio prediction:Prodigal:002006;locus_tag=IAMODABH_01406;product=hypothetical protein
NC_010505.1	Prodigal:002006	CDS	1469602	1470711	.	-	0	ID=IAMODABH_01407;Name=yehL;db_xref=COG:COG0714;gene=yehL;inference=ab initio prediction:Prodigal:002006,similar to AA sequence:UniProtKB:P33348;locus_tag=IAMODABH_01407;product=putative protein YehL
NC_010505.1	Prodigal:002006	CDS	1470908	1471021	.	-	0	ID=IAMODABH_01408;inference=ab initio prediction:Prodigal:002006;locus_tag=IAMODABH_01408;product=hypothetical protein
NC_010505.1	Prodigal:002006	CDS	1471343	1471624	.	+	0	ID=IAMODABH_01409;inference=ab initio prediction:Prodigal:002006;locus_tag=IAMODABH_01409;product=hypothetical protein
NC_010505.1	Prodigal:002006	CDS	1471783	1471992	.	+	0	ID=IAMODABH_01410;inference=ab initio prediction:Prodigal:002006;locus_tag=IAMODABH_01410;product=hypothetical protein
NC_010505.1	Prodigal:002006	CDS	1472033	1472176	.	+	0	ID=IAMODABH_01411;inference=ab initio prediction:Prodigal:002006;locus_tag=IAMODABH_01411;product=hypothetical protein
NC_010505.1	Prodigal:002006	CDS	1472206	1475445	.	-	0	ID=IAMODABH_01412;Name=cnrA_2;gene=cnrA_2;inference=ab initio prediction:Prodigal:002006,similar to AA sequence:UniProtKB:P37972;locus_tag=IAMODABH_01412;product=Nickel and cobalt resistance protein CnrA
NC_010505.1	Prodigal:002006	CDS	1475457	1476836	.	-	0	ID=IAMODABH_01413;Name=czcB;gene=czcB;inference=ab initio prediction:Prodigal:002006,similar to AA sequence:UniProtKB:P13510;locus_tag=IAMODABH_01413;product=Cobalt-zinc-cadmium resistance protein CzcB
NC_010505.1	Prodigal:002006	CDS	1476971	1477342	.	-	0	ID=IAMODABH_01414;inference=ab initio prediction:Prodigal:002006;locus_tag=IAMODABH_01414;product=hypothetical protein
NC_010505.1	Prodigal:002006	CDS	1477406	1478446	.	-	0	ID=IAMODABH_01415;Name=rhaS_1;gene=rhaS_1;inference=ab initio prediction:Prodigal:002006,protein motif:HAMAP:MF_01534;locus_tag=IAMODABH_01415;product=HTH-type transcriptional activator RhaS
NC_010505.1	Prodigal:002006	CDS	1478700	1478879	.	-	0	ID=IAMODABH_01416;inference=ab initio prediction:Prodigal:002006;locus_tag=IAMODABH_01416;product=hypothetical protein
NC_010505.1	Prodigal:002006	CDS	1479086	1479262	.	+	0	ID=IAMODABH_01417;inference=ab initio prediction:Prodigal:002006;locus_tag=IAMODABH_01417;product=hypothetical protein
NC_010505.1	Prodigal:002006	CDS	1479299	1479541	.	+	0	ID=IAMODABH_01418;inference=ab initio prediction:Prodigal:002006;locus_tag=IAMODABH_01418;product=hypothetical protein
NC_010505.1	Prodigal:002006	CDS	1479693	1480058	.	+	0	ID=IAMODABH_01419;inference=ab initio prediction:Prodigal:002006;locus_tag=IAMODABH_01419;product=hypothetical protein
NC_010505.1	Prodigal:002006	CDS	1480165	1480377	.	+	0	ID=IAMODABH_01420;inference=ab initio prediction:Prodigal:002006;locus_tag=IAMODABH_01420;product=hypothetical protein
NC_010505.1	Prodigal:002006	CDS	1480642	1480902	.	+	0	ID=IAMODABH_01421;inference=ab initio prediction:Prodigal:002006;locus_tag=IAMODABH_01421;product=hypothetical protein
NC_010505.1	Prodigal:002006	CDS	1480910	1481089	.	-	0	ID=IAMODABH_01422;inference=ab initio prediction:Prodigal:002006;locus_tag=IAMODABH_01422;product=hypothetical protein
NC_010505.1	Prodigal:002006	CDS	1481279	1481761	.	-	0	ID=IAMODABH_01423;inference=ab initio prediction:Prodigal:002006;locus_tag=IAMODABH_01423;product=hypothetical protein
NC_010505.1	Prodigal:002006	CDS	1481857	1481952	.	-	0	ID=IAMODABH_01424;inference=ab initio prediction:Prodigal:002006;locus_tag=IAMODABH_01424;product=hypothetical protein
NC_010505.1	Prodigal:002006	CDS	1482778	1483608	.	+	0	ID=IAMODABH_01425;inference=ab initio prediction:Prodigal:002006;locus_tag=IAMODABH_01425;product=hypothetical protein
NC_010505.1	Prodigal:002006	CDS	1483811	1484374	.	-	0	ID=IAMODABH_01426;inference=ab initio prediction:Prodigal:002006;locus_tag=IAMODABH_01426;product=hypothetical protein
NC_010505.1	Prodigal:002006	CDS	1484618	1484830	.	+	0	ID=IAMODABH_01427;inference=ab initio prediction:Prodigal:002006;locus_tag=IAMODABH_01427;product=hypothetical protein
NC_010505.1	Prodigal:002006	CDS	1484872	1485876	.	+	0	ID=IAMODABH_01428;eC_number=1.3.1.87;Name=hcaB_4;gene=hcaB_4;inference=ab initio prediction:Prodigal:002006,protein motif:HAMAP:MF_01647;locus_tag=IAMODABH_01428;product=3-phenylpropionate-dihydrodiol/cinnamic acid-dihydrodiol dehydrogenase
NC_010505.1	Prodigal:002006	CDS	1486031	1486300	.	+	0	ID=IAMODABH_01429;inference=ab initio prediction:Prodigal:002006;locus_tag=IAMODABH_01429;product=hypothetical protein
NC_010505.1	Prodigal:002006	CDS	1486555	1486755	.	+	0	ID=IAMODABH_01430;inference=ab initio prediction:Prodigal:002006;locus_tag=IAMODABH_01430;product=hypothetical protein
NC_010505.1	Prodigal:002006	CDS	1486941	1487483	.	+	0	ID=IAMODABH_01431;Name=sigR;db_xref=COG:COG1595;gene=sigR;inference=ab initio prediction:Prodigal:002006,similar to AA sequence:UniProtKB:Q7AKG9;locus_tag=IAMODABH_01431;product=ECF RNA polymerase sigma factor SigR
NC_010505.1	Prodigal:002006	CDS	1487480	1488310	.	+	0	ID=IAMODABH_01432;inference=ab initio prediction:Prodigal:002006;locus_tag=IAMODABH_01432;product=hypothetical protein
NC_010505.1	Prodigal:002006	CDS	1488381	1489064	.	+	0	ID=IAMODABH_01433;inference=ab initio prediction:Prodigal:002006;locus_tag=IAMODABH_01433;product=hypothetical protein
NC_010505.1	Prodigal:002006	CDS	1489118	1489429	.	+	0	ID=IAMODABH_01434;inference=ab initio prediction:Prodigal:002006;locus_tag=IAMODABH_01434;product=hypothetical protein
NC_010505.1	Prodigal:002006	CDS	1489478	1490497	.	-	0	ID=IAMODABH_01435;eC_number=1.3.1.103;inference=ab initio prediction:Prodigal:002006,similar to AA sequence:UniProtKB:Q59I44;locus_tag=IAMODABH_01435;product=2-haloacrylate reductase
NC_010505.1	Aragorn:001002	tRNA	1490587	1490664	.	-	.	ID=IAMODABH_01436;inference=COORDINATES:profile:Aragorn:001002;locus_tag=IAMODABH_01436;product=tRNA-Asp(gtc)
NC_010505.1	Prodigal:002006	CDS	1490732	1491955	.	+	0	ID=IAMODABH_01437;eC_number=1.1.1.95;Name=serA_1;db_xref=COG:COG0111;gene=serA_1;inference=ab initio prediction:Prodigal:002006,similar to AA sequence:UniProtKB:P0A9T0;locus_tag=IAMODABH_01437;product=D-3-phosphoglycerate dehydrogenase
NC_010505.1	Prodigal:002006	CDS	1492004	1493998	.	-	0	ID=IAMODABH_01438;eC_number=4.4.1.16;Name=sufS_2;gene=sufS_2;inference=ab initio prediction:Prodigal:002006,protein motif:HAMAP:MF_01831;locus_tag=IAMODABH_01438;product=Cysteine desulfurase
NC_010505.1	Prodigal:002006	CDS	1493985	1495400	.	-	0	ID=IAMODABH_01439;inference=ab initio prediction:Prodigal:002006;locus_tag=IAMODABH_01439;product=hypothetical protein
NC_010505.1	Prodigal:002006	CDS	1495830	1496702	.	-	0	ID=IAMODABH_01440;eC_number=2.3.1.30;Name=cysE_1;db_xref=COG:COG1045;gene=cysE_1;inference=ab initio prediction:Prodigal:002006,similar to AA sequence:UniProtKB:P29847;locus_tag=IAMODABH_01440;product=Serine acetyltransferase
NC_010505.1	Prodigal:002006	CDS	1496716	1496922	.	-	0	ID=IAMODABH_01441;inference=ab initio prediction:Prodigal:002006;locus_tag=IAMODABH_01441;product=hypothetical protein
NC_010505.1	Prodigal:002006	CDS	1497519	1497794	.	+	0	ID=IAMODABH_01442;inference=ab initio prediction:Prodigal:002006;locus_tag=IAMODABH_01442;product=hypothetical protein
NC_010505.1	Prodigal:002006	CDS	1497850	1499100	.	+	0	ID=IAMODABH_01443;inference=ab initio prediction:Prodigal:002006;locus_tag=IAMODABH_01443;product=hypothetical protein
NC_010505.1	Prodigal:002006	CDS	1499200	1499421	.	+	0	ID=IAMODABH_01444;inference=ab initio prediction:Prodigal:002006;locus_tag=IAMODABH_01444;product=hypothetical protein
NC_010505.1	Prodigal:002006	CDS	1499437	1500234	.	-	0	ID=IAMODABH_01445;Name=livF_3;db_xref=COG:COG0410;gene=livF_3;inference=ab initio prediction:Prodigal:002006,similar to AA sequence:UniProtKB:P22731;locus_tag=IAMODABH_01445;product=High-affinity branched-chain amino acid transport ATP-binding protein LivF
NC_010505.1	Prodigal:002006	CDS	1500253	1501620	.	-	0	ID=IAMODABH_01446;inference=ab initio prediction:Prodigal:002006;locus_tag=IAMODABH_01446;product=hypothetical protein
NC_010505.1	Prodigal:002006	CDS	1501655	1502689	.	-	0	ID=IAMODABH_01447;inference=ab initio prediction:Prodigal:002006;locus_tag=IAMODABH_01447;product=hypothetical protein
NC_010505.1	Prodigal:002006	CDS	1502697	1503590	.	-	0	ID=IAMODABH_01448;Name=livH_3;db_xref=COG:COG0559;gene=livH_3;inference=ab initio prediction:Prodigal:002006,similar to AA sequence:UniProtKB:P0AEX7;locus_tag=IAMODABH_01448;product=High-affinity branched-chain amino acid transport system permease protein LivH
NC_010505.1	Prodigal:002006	CDS	1503587	1504519	.	-	0	ID=IAMODABH_01449;eC_number=7.3.2.3;Name=cysA_2;db_xref=COG:COG1118;gene=cysA_2;inference=ab initio prediction:Prodigal:002006,similar to AA sequence:UniProtKB:P14788;locus_tag=IAMODABH_01449;product=Sulfate/thiosulfate import ATP-binding protein CysA
NC_010505.1	Prodigal:002006	CDS	1504944	1505675	.	+	0	ID=IAMODABH_01450;inference=ab initio prediction:Prodigal:002006;locus_tag=IAMODABH_01450;product=hypothetical protein
NC_010505.1	Prodigal:002006	CDS	1505733	1506452	.	+	0	ID=IAMODABH_01451;inference=ab initio prediction:Prodigal:002006;locus_tag=IAMODABH_01451;product=hypothetical protein
NC_010505.1	Prodigal:002006	CDS	1506456	1507235	.	-	0	ID=IAMODABH_01452;inference=ab initio prediction:Prodigal:002006;locus_tag=IAMODABH_01452;product=hypothetical protein
NC_010505.1	Prodigal:002006	CDS	1507490	1507708	.	-	0	ID=IAMODABH_01453;inference=ab initio prediction:Prodigal:002006;locus_tag=IAMODABH_01453;product=hypothetical protein
NC_010505.1	Prodigal:002006	CDS	1508025	1509320	.	+	0	ID=IAMODABH_01454;Name=amiC_1;gene=amiC_1;inference=ab initio prediction:Prodigal:002006,similar to AA sequence:UniProtKB:P27017;locus_tag=IAMODABH_01454;product=Aliphatic amidase expression-regulating protein
NC_010505.1	Prodigal:002006	CDS	1509500	1511071	.	+	0	ID=IAMODABH_01455;inference=ab initio prediction:Prodigal:002006;locus_tag=IAMODABH_01455;product=hypothetical protein
NC_010505.1	Prodigal:002006	CDS	1511077	1512231	.	+	0	ID=IAMODABH_01456;inference=ab initio prediction:Prodigal:002006;locus_tag=IAMODABH_01456;product=hypothetical protein
NC_010505.1	Prodigal:002006	CDS	1512228	1513025	.	+	0	ID=IAMODABH_01457;eC_number=7.5.2.7;Name=rbsA;db_xref=COG:COG1129;gene=rbsA;inference=ab initio prediction:Prodigal:002006,similar to AA sequence:UniProtKB:P04983;locus_tag=IAMODABH_01457;product=Ribose import ATP-binding protein RbsA
NC_010505.1	Prodigal:002006	CDS	1513028	1513723	.	+	0	ID=IAMODABH_01458;Name=livF_4;db_xref=COG:COG0410;gene=livF_4;inference=ab initio prediction:Prodigal:002006,similar to AA sequence:UniProtKB:P22731;locus_tag=IAMODABH_01458;product=High-affinity branched-chain amino acid transport ATP-binding protein LivF
NC_010505.1	Prodigal:002006	CDS	1514010	1514216	.	+	0	ID=IAMODABH_01459;inference=ab initio prediction:Prodigal:002006;locus_tag=IAMODABH_01459;product=hypothetical protein
NC_010505.1	Prodigal:002006	CDS	1514314	1514586	.	+	0	ID=IAMODABH_01460;inference=ab initio prediction:Prodigal:002006;locus_tag=IAMODABH_01460;product=hypothetical protein
NC_010505.1	Prodigal:002006	CDS	1514604	1516250	.	-	0	ID=IAMODABH_01461;eC_number=2.7.13.3;Name=rpfC;db_xref=COG:COG0642;gene=rpfC;inference=ab initio prediction:Prodigal:002006,similar to AA sequence:UniProtKB:P0C0F6;locus_tag=IAMODABH_01461;product=Sensory/regulatory protein RpfC
NC_010505.1	Prodigal:002006	CDS	1516687	1517532	.	-	0	ID=IAMODABH_01462;inference=ab initio prediction:Prodigal:002006;locus_tag=IAMODABH_01462;product=hypothetical protein
NC_010505.1	Prodigal:002006	CDS	1517611	1518243	.	-	0	ID=IAMODABH_01463;Name=narL;db_xref=COG:COG2197;gene=narL;inference=ab initio prediction:Prodigal:002006,similar to AA sequence:UniProtKB:P9WGM5;locus_tag=IAMODABH_01463;product=putative transcriptional regulatory protein NarL
NC_010505.1	Prodigal:002006	CDS	1518457	1519110	.	+	0	ID=IAMODABH_01464;inference=ab initio prediction:Prodigal:002006;locus_tag=IAMODABH_01464;product=hypothetical protein
NC_010505.1	Prodigal:002006	CDS	1519114	1520214	.	+	0	ID=IAMODABH_01465;inference=ab initio prediction:Prodigal:002006;locus_tag=IAMODABH_01465;product=hypothetical protein
NC_010505.1	Prodigal:002006	CDS	1520300	1522261	.	+	0	ID=IAMODABH_01466;eC_number=3.6.4.12;Name=ruvB_2;gene=ruvB_2;inference=ab initio prediction:Prodigal:002006,protein motif:HAMAP:MF_00016;locus_tag=IAMODABH_01466;product=Holliday junction ATP-dependent DNA helicase RuvB
NC_010505.1	Prodigal:002006	CDS	1522266	1522868	.	+	0	ID=IAMODABH_01467;inference=ab initio prediction:Prodigal:002006;locus_tag=IAMODABH_01467;product=hypothetical protein
NC_010505.1	Prodigal:002006	CDS	1522865	1524226	.	+	0	ID=IAMODABH_01468;inference=ab initio prediction:Prodigal:002006;locus_tag=IAMODABH_01468;product=hypothetical protein
NC_010505.1	Prodigal:002006	CDS	1524223	1525665	.	+	0	ID=IAMODABH_01469;inference=ab initio prediction:Prodigal:002006;locus_tag=IAMODABH_01469;product=hypothetical protein
NC_010505.1	Prodigal:002006	CDS	1525675	1527027	.	+	0	ID=IAMODABH_01470;inference=ab initio prediction:Prodigal:002006;locus_tag=IAMODABH_01470;product=hypothetical protein
NC_010505.1	Prodigal:002006	CDS	1527078	1527821	.	+	0	ID=IAMODABH_01471;inference=ab initio prediction:Prodigal:002006;locus_tag=IAMODABH_01471;product=hypothetical protein
NC_010505.1	Prodigal:002006	CDS	1527881	1528711	.	+	0	ID=IAMODABH_01472;inference=ab initio prediction:Prodigal:002006;locus_tag=IAMODABH_01472;product=hypothetical protein
NC_010505.1	Prodigal:002006	CDS	1528921	1529865	.	+	0	ID=IAMODABH_01473;inference=ab initio prediction:Prodigal:002006;locus_tag=IAMODABH_01473;product=hypothetical protein
NC_010505.1	Prodigal:002006	CDS	1529991	1530770	.	+	0	ID=IAMODABH_01474;inference=ab initio prediction:Prodigal:002006;locus_tag=IAMODABH_01474;product=hypothetical protein
NC_010505.1	Prodigal:002006	CDS	1530767	1531033	.	+	0	ID=IAMODABH_01475;inference=ab initio prediction:Prodigal:002006;locus_tag=IAMODABH_01475;product=hypothetical protein
NC_010505.1	Prodigal:002006	CDS	1531146	1531445	.	-	0	ID=IAMODABH_01476;inference=ab initio prediction:Prodigal:002006;locus_tag=IAMODABH_01476;product=hypothetical protein
NC_010505.1	Prodigal:002006	CDS	1531429	1532553	.	-	0	ID=IAMODABH_01477;inference=ab initio prediction:Prodigal:002006;locus_tag=IAMODABH_01477;product=hypothetical protein
NC_010505.1	Prodigal:002006	CDS	1532550	1532963	.	-	0	ID=IAMODABH_01478;inference=ab initio prediction:Prodigal:002006;locus_tag=IAMODABH_01478;product=hypothetical protein
NC_010505.1	Prodigal:002006	CDS	1532978	1534432	.	-	0	ID=IAMODABH_01479;inference=ab initio prediction:Prodigal:002006;locus_tag=IAMODABH_01479;product=hypothetical protein
NC_010505.1	Aragorn:001002	tRNA	1534707	1534782	.	-	.	ID=IAMODABH_01480;inference=COORDINATES:profile:Aragorn:001002;locus_tag=IAMODABH_01480;product=tRNA-Glu(ttc)
NC_010505.1	Prodigal:002006	CDS	1534900	1535457	.	+	0	ID=IAMODABH_01481;eC_number=2.7.1.156;Name=cobP;gene=cobP;inference=ab initio prediction:Prodigal:002006,similar to AA sequence:UniProtKB:P29931;locus_tag=IAMODABH_01481;product=Bifunctional adenosylcobalamin biosynthesis protein CobP
NC_010505.1	Prodigal:002006	CDS	1535454	1536056	.	+	0	ID=IAMODABH_01482;eC_number=2.5.1.17;Name=cobO;gene=cobO;inference=ab initio prediction:Prodigal:002006,similar to AA sequence:UniProtKB:P29930;locus_tag=IAMODABH_01482;product=Corrinoid adenosyltransferase
NC_010505.1	Prodigal:002006	CDS	1536080	1537522	.	+	0	ID=IAMODABH_01483;Name=cobQ;gene=cobQ;inference=ab initio prediction:Prodigal:002006,similar to AA sequence:UniProtKB:P29932;locus_tag=IAMODABH_01483;product=Cobyric acid synthase
NC_010505.1	Prodigal:002006	CDS	1537601	1538947	.	+	0	ID=IAMODABH_01484;Name=ttuB_2;gene=ttuB_2;inference=ab initio prediction:Prodigal:002006,similar to AA sequence:UniProtKB:Q44470;locus_tag=IAMODABH_01484;product=Putative tartrate transporter
NC_010505.1	Prodigal:002006	CDS	1539049	1539225	.	+	0	ID=IAMODABH_01485;inference=ab initio prediction:Prodigal:002006;locus_tag=IAMODABH_01485;product=hypothetical protein
NC_010505.1	Prodigal:002006	CDS	1539245	1540159	.	-	0	ID=IAMODABH_01486;eC_number=1.1.1.81;Name=ghrB_1;gene=ghrB_1;inference=ab initio prediction:Prodigal:002006,protein motif:HAMAP:MF_01667;locus_tag=IAMODABH_01486;product=Glyoxylate/hydroxypyruvate reductase B
NC_010505.1	Prodigal:002006	CDS	1540279	1541274	.	-	0	ID=IAMODABH_01487;Name=cobD_1;db_xref=COG:COG1270;gene=cobD_1;inference=ab initio prediction:Prodigal:002006,similar to AA sequence:UniProtKB:P9WP93;locus_tag=IAMODABH_01487;product=Cobalamin biosynthesis protein CobD
NC_010505.1	Prodigal:002006	CDS	1541278	1542300	.	+	0	ID=IAMODABH_01488;eC_number=4.1.1.81;Name=cobD_2;db_xref=COG:COG0079;gene=cobD_2;inference=ab initio prediction:Prodigal:002006,similar to AA sequence:UniProtKB:P97084;locus_tag=IAMODABH_01488;product=Threonine-phosphate decarboxylase
NC_010505.1	Prodigal:002006	CDS	1542293	1543468	.	-	0	ID=IAMODABH_01489;inference=ab initio prediction:Prodigal:002006,similar to AA sequence:UniProtKB:Q9ADP8;locus_tag=IAMODABH_01489;product=putative transporter
NC_010505.1	Prodigal:002006	CDS	1543803	1543994	.	+	0	ID=IAMODABH_01490;inference=ab initio prediction:Prodigal:002006;locus_tag=IAMODABH_01490;product=hypothetical protein
NC_010505.1	Prodigal:002006	CDS	1544271	1545680	.	+	0	ID=IAMODABH_01491;inference=ab initio prediction:Prodigal:002006;locus_tag=IAMODABH_01491;product=hypothetical protein
NC_010505.1	Prodigal:002006	CDS	1545798	1547327	.	+	0	ID=IAMODABH_01492;eC_number=6.2.1.3;Name=lcfB_1;db_xref=COG:COG0318;gene=lcfB_1;inference=ab initio prediction:Prodigal:002006,similar to AA sequence:UniProtKB:O07610;locus_tag=IAMODABH_01492;product=Long-chain-fatty-acid--CoA ligase
NC_010505.1	Prodigal:002006	CDS	1547504	1548295	.	-	0	ID=IAMODABH_01493;inference=ab initio prediction:Prodigal:002006;locus_tag=IAMODABH_01493;product=hypothetical protein
NC_010505.1	Prodigal:002006	CDS	1548405	1548776	.	-	0	ID=IAMODABH_01494;inference=ab initio prediction:Prodigal:002006;locus_tag=IAMODABH_01494;product=hypothetical protein
NC_010505.1	Prodigal:002006	CDS	1548782	1549219	.	-	0	ID=IAMODABH_01495;inference=ab initio prediction:Prodigal:002006;locus_tag=IAMODABH_01495;product=hypothetical protein
NC_010505.1	Prodigal:002006	CDS	1549224	1549769	.	-	0	ID=IAMODABH_01496;inference=ab initio prediction:Prodigal:002006;locus_tag=IAMODABH_01496;product=hypothetical protein
NC_010505.1	Prodigal:002006	CDS	1550198	1551619	.	+	0	ID=IAMODABH_01497;eC_number=2.4.1.15;Name=otsA;db_xref=COG:COG0380;gene=otsA;inference=ab initio prediction:Prodigal:002006,similar to AA sequence:UniProtKB:P31677;locus_tag=IAMODABH_01497;product=Trehalose-6-phosphate synthase
NC_010505.1	Prodigal:002006	CDS	1551674	1553791	.	+	0	ID=IAMODABH_01498;eC_number=3.2.1.-;Name=glgX_2;db_xref=COG:COG1523;gene=glgX_2;inference=ab initio prediction:Prodigal:002006,similar to AA sequence:UniProtKB:P9WQ25;locus_tag=IAMODABH_01498;product=Glycogen operon protein GlgX 
NC_010505.1	Prodigal:002006	CDS	1553828	1554772	.	-	0	ID=IAMODABH_01499;eC_number=2.7.6.1;Name=prs_1;db_xref=COG:COG0462;gene=prs_1;inference=ab initio prediction:Prodigal:002006,similar to AA sequence:UniProtKB:Q63XL8;locus_tag=IAMODABH_01499;product=Ribose-phosphate pyrophosphokinase
NC_010505.1	Prodigal:002006	CDS	1554971	1555207	.	-	0	ID=IAMODABH_01500;inference=ab initio prediction:Prodigal:002006;locus_tag=IAMODABH_01500;product=hypothetical protein
NC_010505.1	Prodigal:002006	CDS	1555369	1555761	.	+	0	ID=IAMODABH_01501;inference=ab initio prediction:Prodigal:002006;locus_tag=IAMODABH_01501;product=hypothetical protein
NC_010505.1	Prodigal:002006	CDS	1555806	1556054	.	-	0	ID=IAMODABH_01502;inference=ab initio prediction:Prodigal:002006;locus_tag=IAMODABH_01502;product=hypothetical protein
NC_010505.1	Aragorn:001002	tRNA	1556265	1556357	.	-	.	ID=IAMODABH_01503;inference=COORDINATES:profile:Aragorn:001002;locus_tag=IAMODABH_01503;product=tRNA-SeC(tca)
NC_010505.1	Prodigal:002006	CDS	1556489	1558933	.	+	0	ID=IAMODABH_01504;eC_number=2.7.-.-;Name=sasA_8;gene=sasA_8;inference=ab initio prediction:Prodigal:002006,protein motif:HAMAP:MF_01837;locus_tag=IAMODABH_01504;product=Adaptive-response sensory-kinase SasA
NC_010505.1	Prodigal:002006	CDS	1558930	1560294	.	+	0	ID=IAMODABH_01505;Name=glnG;db_xref=COG:COG2204;gene=glnG;inference=ab initio prediction:Prodigal:002006,similar to AA sequence:UniProtKB:P41789;locus_tag=IAMODABH_01505;product=DNA-binding transcriptional regulator NtrC
NC_010505.1	Prodigal:002006	CDS	1560388	1560741	.	+	0	ID=IAMODABH_01506;Name=hfq;gene=hfq;inference=ab initio prediction:Prodigal:002006,protein motif:HAMAP:MF_00436;locus_tag=IAMODABH_01506;product=RNA-binding protein Hfq
NC_010505.1	Prodigal:002006	CDS	1561082	1562494	.	+	0	ID=IAMODABH_01507;Name=hflX;db_xref=COG:COG2262;gene=hflX;inference=ab initio prediction:Prodigal:002006,similar to AA sequence:UniProtKB:P25519;locus_tag=IAMODABH_01507;product=GTPase HflX
NC_010505.1	Prodigal:002006	CDS	1562494	1563819	.	+	0	ID=IAMODABH_01508;inference=ab initio prediction:Prodigal:002006;locus_tag=IAMODABH_01508;product=hypothetical protein
NC_010505.1	Prodigal:002006	CDS	1563973	1564917	.	+	0	ID=IAMODABH_01509;Name=phnD1;db_xref=COG:COG3221;gene=phnD1;inference=ab initio prediction:Prodigal:002006,similar to AA sequence:UniProtKB:A3PC74;locus_tag=IAMODABH_01509;product=putative ABC transporter phosphite binding protein PhnD1
NC_010505.1	Prodigal:002006	CDS	1564923	1565591	.	+	0	ID=IAMODABH_01510;Name=mntB_1;db_xref=COG:COG1121;gene=mntB_1;inference=ab initio prediction:Prodigal:002006,similar to AA sequence:UniProtKB:O34338;locus_tag=IAMODABH_01510;product=Manganese transport system ATP-binding protein MntB
NC_010505.1	Prodigal:002006	CDS	1565591	1567222	.	+	0	ID=IAMODABH_01511;Name=phnE_1;db_xref=COG:COG3639;gene=phnE_1;inference=ab initio prediction:Prodigal:002006,similar to AA sequence:UniProtKB:A0QQ68;locus_tag=IAMODABH_01511;product=Phosphate-import permease protein PhnE
NC_010505.1	Prodigal:002006	CDS	1567281	1569524	.	-	0	ID=IAMODABH_01512;Name=fhuA_1;db_xref=COG:COG1629;gene=fhuA_1;inference=ab initio prediction:Prodigal:002006,similar to AA sequence:UniProtKB:P06971;locus_tag=IAMODABH_01512;product=Ferrichrome outer membrane transporter/phage receptor
NC_010505.1	Prodigal:002006	CDS	1569754	1571097	.	-	0	ID=IAMODABH_01513;inference=ab initio prediction:Prodigal:002006;locus_tag=IAMODABH_01513;product=hypothetical protein
NC_010505.1	Prodigal:002006	CDS	1571385	1571570	.	+	0	ID=IAMODABH_01514;inference=ab initio prediction:Prodigal:002006;locus_tag=IAMODABH_01514;product=hypothetical protein
NC_010505.1	Prodigal:002006	CDS	1571625	1573262	.	-	0	ID=IAMODABH_01515;eC_number=6.2.1.3;db_xref=COG:COG0318;inference=ab initio prediction:Prodigal:002006,similar to AA sequence:UniProtKB:Q5SKN9;locus_tag=IAMODABH_01515;product=Long-chain-fatty-acid--CoA ligase
NC_010505.1	Prodigal:002006	CDS	1573450	1574010	.	-	0	ID=IAMODABH_01516;inference=ab initio prediction:Prodigal:002006;locus_tag=IAMODABH_01516;product=hypothetical protein
NC_010505.1	Prodigal:002006	CDS	1574383	1575030	.	+	0	ID=IAMODABH_01517;inference=ab initio prediction:Prodigal:002006;locus_tag=IAMODABH_01517;product=hypothetical protein
NC_010505.1	Prodigal:002006	CDS	1575014	1575337	.	+	0	ID=IAMODABH_01518;inference=ab initio prediction:Prodigal:002006;locus_tag=IAMODABH_01518;product=hypothetical protein
NC_010505.1	Prodigal:002006	CDS	1575888	1577216	.	+	0	ID=IAMODABH_01519;eC_number=4.2.2.-;Name=rlpA_2;gene=rlpA_2;inference=ab initio prediction:Prodigal:002006,protein motif:HAMAP:MF_02071;locus_tag=IAMODABH_01519;product=Endolytic peptidoglycan transglycosylase RlpA
NC_010505.1	Prodigal:002006	CDS	1577383	1578672	.	+	0	ID=IAMODABH_01520;eC_number=3.4.16.4;Name=dacC;db_xref=COG:COG1686;gene=dacC;inference=ab initio prediction:Prodigal:002006,similar to AA sequence:UniProtKB:P08506;locus_tag=IAMODABH_01520;product=D-alanyl-D-alanine carboxypeptidase DacC
NC_010505.1	Prodigal:002006	CDS	1578683	1579405	.	+	0	ID=IAMODABH_01521;eC_number=2.7.4.9;Name=tmk;db_xref=COG:COG0125;gene=tmk;inference=ab initio prediction:Prodigal:002006,similar to AA sequence:UniProtKB:Q9HZN8;locus_tag=IAMODABH_01521;product=Thymidylate kinase
NC_010505.1	Prodigal:002006	CDS	1579599	1580651	.	+	0	ID=IAMODABH_01522;inference=ab initio prediction:Prodigal:002006;locus_tag=IAMODABH_01522;product=hypothetical protein
NC_010505.1	Prodigal:002006	CDS	1580824	1581432	.	+	0	ID=IAMODABH_01523;inference=ab initio prediction:Prodigal:002006;locus_tag=IAMODABH_01523;product=hypothetical protein
NC_010505.1	Prodigal:002006	CDS	1581429	1583159	.	+	0	ID=IAMODABH_01524;eC_number=1.14.13.127;Name=mhpA_2;gene=mhpA_2;inference=ab initio prediction:Prodigal:002006,protein motif:HAMAP:MF_01652;locus_tag=IAMODABH_01524;product=3-(3-hydroxy-phenyl)propionate/3-hydroxycinnamic acid hydroxylase
NC_010505.1	Prodigal:002006	CDS	1583260	1584234	.	-	0	ID=IAMODABH_01525;Name=feaR_1;db_xref=COG:COG2207;gene=feaR_1;inference=ab initio prediction:Prodigal:002006,similar to AA sequence:UniProtKB:Q47129;locus_tag=IAMODABH_01525;product=Transcriptional activator FeaR
NC_010505.1	Prodigal:002006	CDS	1585464	1587041	.	+	0	ID=IAMODABH_01526;eC_number=6.1.1.10;Name=metG;gene=metG;inference=ab initio prediction:Prodigal:002006,similar to AA sequence:UniProtKB:P59078;locus_tag=IAMODABH_01526;product=Methionine--tRNA ligase
NC_010505.1	Prodigal:002006	CDS	1587108	1587908	.	+	0	ID=IAMODABH_01527;eC_number=3.1.1.96;Name=dtd3;gene=dtd3;inference=ab initio prediction:Prodigal:002006,similar to AA sequence:UniProtKB:P73335;locus_tag=IAMODABH_01527;product=D-aminoacyl-tRNA deacylase
NC_010505.1	Prodigal:002006	CDS	1587932	1588735	.	+	0	ID=IAMODABH_01528;inference=ab initio prediction:Prodigal:002006;locus_tag=IAMODABH_01528;product=hypothetical protein
NC_010505.1	barrnap:0.9	rRNA	1589193	1590670	0	+	.	ID=IAMODABH_01529;locus_tag=IAMODABH_01529;product=16S ribosomal RNA
NC_010505.1	Aragorn:001002	tRNA	1590848	1590924	.	+	.	ID=IAMODABH_01530;inference=COORDINATES:profile:Aragorn:001002;locus_tag=IAMODABH_01530;product=tRNA-Ile(gat)
NC_010505.1	Aragorn:001002	tRNA	1591051	1591126	.	+	.	ID=IAMODABH_01531;inference=COORDINATES:profile:Aragorn:001002;locus_tag=IAMODABH_01531;product=tRNA-Ala(tgc)
NC_010505.1	barrnap:0.9	rRNA	1591458	1594268	0	+	.	ID=IAMODABH_01532;locus_tag=IAMODABH_01532;product=23S ribosomal RNA
NC_010505.1	barrnap:0.9	rRNA	1594428	1594536	4.2e-08	+	.	ID=IAMODABH_01533;locus_tag=IAMODABH_01533;product=5S ribosomal RNA
NC_010505.1	Aragorn:001002	tRNA	1594651	1594727	.	+	.	ID=IAMODABH_01534;inference=COORDINATES:profile:Aragorn:001002;locus_tag=IAMODABH_01534;product=tRNA-Met(cat)
NC_010505.1	Prodigal:002006	CDS	1595255	1595737	.	+	0	ID=IAMODABH_01535;inference=ab initio prediction:Prodigal:002006;locus_tag=IAMODABH_01535;product=hypothetical protein
NC_010505.1	Prodigal:002006	CDS	1595868	1597325	.	+	0	ID=IAMODABH_01536;eC_number=3.4.21.107;Name=degP_1;db_xref=COG:COG0265;gene=degP_1;inference=ab initio prediction:Prodigal:002006,similar to AA sequence:UniProtKB:P0C0V0;locus_tag=IAMODABH_01536;product=Periplasmic serine endoprotease DegP
NC_010505.1	Prodigal:002006	CDS	1597413	1598756	.	+	0	ID=IAMODABH_01537;Name=rarA;db_xref=COG:COG2256;gene=rarA;inference=ab initio prediction:Prodigal:002006,similar to AA sequence:UniProtKB:P0AAZ4;locus_tag=IAMODABH_01537;product=Replication-associated recombination protein A
NC_010505.1	Prodigal:002006	CDS	1598763	1599248	.	-	0	ID=IAMODABH_01538;Name=lrp_1;db_xref=COG:COG1522;gene=lrp_1;inference=ab initio prediction:Prodigal:002006,similar to AA sequence:UniProtKB:P0ACJ0;locus_tag=IAMODABH_01538;product=Leucine-responsive regulatory protein
NC_010505.1	Prodigal:002006	CDS	1599479	1600489	.	+	0	ID=IAMODABH_01539;eC_number=3.5.99.7;Name=acdS;gene=acdS;inference=ab initio prediction:Prodigal:002006,similar to AA sequence:UniProtKB:P30297;locus_tag=IAMODABH_01539;product=1-aminocyclopropane-1-carboxylate deaminase
NC_010505.1	Prodigal:002006	CDS	1600710	1602479	.	+	0	ID=IAMODABH_01540;eC_number=3.4.19.13;Name=ggt;gene=ggt;inference=ab initio prediction:Prodigal:002006,similar to AA sequence:UniProtKB:P36267;locus_tag=IAMODABH_01540;product=Glutathione hydrolase proenzyme
NC_010505.1	Prodigal:002006	CDS	1602602	1603876	.	-	0	ID=IAMODABH_01541;eC_number=6.3.4.13;Name=purD;db_xref=COG:COG0151;gene=purD;inference=ab initio prediction:Prodigal:002006,similar to AA sequence:UniProtKB:P15640;locus_tag=IAMODABH_01541;product=Phosphoribosylamine--glycine ligase
NC_010505.1	Prodigal:002006	CDS	1603986	1604312	.	-	0	ID=IAMODABH_01542;inference=ab initio prediction:Prodigal:002006;locus_tag=IAMODABH_01542;product=hypothetical protein
NC_010505.1	Prodigal:002006	CDS	1604399	1605625	.	-	0	ID=IAMODABH_01543;eC_number=4.1.1.2;Name=oxdC;db_xref=COG:COG2140;gene=oxdC;inference=ab initio prediction:Prodigal:002006,similar to AA sequence:UniProtKB:O34714;locus_tag=IAMODABH_01543;product=Oxalate decarboxylase OxdC
NC_010505.1	Prodigal:002006	CDS	1605830	1607101	.	+	0	ID=IAMODABH_01544;Name=mdtA_5;gene=mdtA_5;inference=ab initio prediction:Prodigal:002006,protein motif:HAMAP:MF_01422;locus_tag=IAMODABH_01544;product=Multidrug resistance protein MdtA
NC_010505.1	Prodigal:002006	CDS	1607279	1609708	.	+	0	ID=IAMODABH_01545;eC_number=1.1.5.2;Name=gcd;db_xref=COG:COG4993;gene=gcd;inference=ab initio prediction:Prodigal:002006,similar to AA sequence:UniProtKB:P15877;locus_tag=IAMODABH_01545;product=Quinoprotein glucose dehydrogenase
NC_010505.1	Prodigal:002006	CDS	1609791	1610726	.	-	0	ID=IAMODABH_01546;eC_number=4.2.1.43;Name=araD_1;gene=araD_1;inference=ab initio prediction:Prodigal:002006,similar to AA sequence:UniProtKB:Q1JUQ0;locus_tag=IAMODABH_01546;product=L-2-keto-3-deoxyarabonate dehydratase
NC_010505.1	Prodigal:002006	CDS	1610875	1613151	.	-	0	ID=IAMODABH_01547;eC_number=1.2.99.6;Name=paoC_2;db_xref=COG:COG1529;gene=paoC_2;inference=ab initio prediction:Prodigal:002006,similar to AA sequence:UniProtKB:P77489;locus_tag=IAMODABH_01547;product=Aldehyde oxidoreductase molybdenum-binding subunit PaoC
NC_010505.1	Prodigal:002006	CDS	1613318	1614361	.	-	0	ID=IAMODABH_01548;eC_number=1.2.99.6;Name=paoB_1;db_xref=COG:COG1319;gene=paoB_1;inference=ab initio prediction:Prodigal:002006,similar to AA sequence:UniProtKB:P77324;locus_tag=IAMODABH_01548;product=Aldehyde oxidoreductase FAD-binding subunit PaoB
NC_010505.1	Prodigal:002006	CDS	1614358	1614852	.	-	0	ID=IAMODABH_01549;eC_number=1.2.99.6;Name=paoA_1;db_xref=COG:COG2080;gene=paoA_1;inference=ab initio prediction:Prodigal:002006,similar to AA sequence:UniProtKB:P77165;locus_tag=IAMODABH_01549;product=Aldehyde oxidoreductase iron-sulfur-binding subunit PaoA
NC_010505.1	Prodigal:002006	CDS	1614969	1615199	.	-	0	ID=IAMODABH_01550;inference=ab initio prediction:Prodigal:002006;locus_tag=IAMODABH_01550;product=hypothetical protein
NC_010505.1	Prodigal:002006	CDS	1615278	1615541	.	-	0	ID=IAMODABH_01551;inference=ab initio prediction:Prodigal:002006;locus_tag=IAMODABH_01551;product=hypothetical protein
NC_010505.1	Prodigal:002006	CDS	1615713	1616957	.	+	0	ID=IAMODABH_01552;inference=ab initio prediction:Prodigal:002006;locus_tag=IAMODABH_01552;product=hypothetical protein
NC_010505.1	Prodigal:002006	CDS	1617052	1618185	.	+	0	ID=IAMODABH_01553;inference=ab initio prediction:Prodigal:002006;locus_tag=IAMODABH_01553;product=hypothetical protein
NC_010505.1	Prodigal:002006	CDS	1618276	1619220	.	+	0	ID=IAMODABH_01554;inference=ab initio prediction:Prodigal:002006;locus_tag=IAMODABH_01554;product=hypothetical protein
NC_010505.1	Prodigal:002006	CDS	1620045	1621754	.	-	0	ID=IAMODABH_01555;eC_number=3.6.4.13;Name=dbpA;gene=dbpA;inference=ab initio prediction:Prodigal:002006,protein motif:HAMAP:MF_00965;locus_tag=IAMODABH_01555;product=ATP-dependent RNA helicase DbpA
NC_010505.1	Prodigal:002006	CDS	1621764	1622552	.	-	0	ID=IAMODABH_01556;inference=ab initio prediction:Prodigal:002006;locus_tag=IAMODABH_01556;product=hypothetical protein
NC_010505.1	Prodigal:002006	CDS	1622595	1623557	.	-	0	ID=IAMODABH_01557;eC_number=1.4.1.1;Name=ala;gene=ala;inference=ab initio prediction:Prodigal:002006,protein motif:HAMAP:MF_00935;locus_tag=IAMODABH_01557;product=Alanine dehydrogenase
NC_010505.1	Prodigal:002006	CDS	1623677	1624798	.	-	0	ID=IAMODABH_01558;eC_number=4.1.3.41;Name=dhaa_1;db_xref=COG:COG3616;gene=dhaa_1;inference=ab initio prediction:Prodigal:002006,similar to AA sequence:UniProtKB:Q8GRC8;locus_tag=IAMODABH_01558;product=3-hydroxy-D-aspartate aldolase
NC_010505.1	Prodigal:002006	CDS	1624843	1625982	.	-	0	ID=IAMODABH_01559;inference=ab initio prediction:Prodigal:002006;locus_tag=IAMODABH_01559;product=hypothetical protein
NC_010505.1	Prodigal:002006	CDS	1626139	1627401	.	-	0	ID=IAMODABH_01560;eC_number=1.4.99.-;Name=dadA;db_xref=COG:COG0665;gene=dadA;inference=ab initio prediction:Prodigal:002006,similar to AA sequence:UniProtKB:P0A6J5;locus_tag=IAMODABH_01560;product=D-amino acid dehydrogenase
NC_010505.1	Prodigal:002006	CDS	1627890	1628225	.	+	0	ID=IAMODABH_01561;inference=ab initio prediction:Prodigal:002006;locus_tag=IAMODABH_01561;product=hypothetical protein
NC_010505.1	Prodigal:002006	CDS	1628416	1628673	.	+	0	ID=IAMODABH_01562;inference=ab initio prediction:Prodigal:002006;locus_tag=IAMODABH_01562;product=hypothetical protein
NC_010505.1	Prodigal:002006	CDS	1628770	1629375	.	+	0	ID=IAMODABH_01563;Name=yibF_2;db_xref=COG:COG0625;gene=yibF_2;inference=ab initio prediction:Prodigal:002006,similar to AA sequence:UniProtKB:P0ACA1;locus_tag=IAMODABH_01563;product=putative GST-like protein YibF
NC_010505.1	Prodigal:002006	CDS	1629399	1629929	.	-	0	ID=IAMODABH_01564;inference=ab initio prediction:Prodigal:002006;locus_tag=IAMODABH_01564;product=hypothetical protein
NC_010505.1	Prodigal:002006	CDS	1630367	1631164	.	+	0	ID=IAMODABH_01565;inference=ab initio prediction:Prodigal:002006;locus_tag=IAMODABH_01565;product=hypothetical protein
NC_010505.1	Prodigal:002006	CDS	1631228	1632460	.	-	0	ID=IAMODABH_01566;eC_number=3.5.1.16;Name=argE_1;db_xref=COG:COG0624;gene=argE_1;inference=ab initio prediction:Prodigal:002006,similar to AA sequence:UniProtKB:O68873;locus_tag=IAMODABH_01566;product=Acetylornithine deacetylase
NC_010505.1	Prodigal:002006	CDS	1632704	1633024	.	+	0	ID=IAMODABH_01567;inference=ab initio prediction:Prodigal:002006;locus_tag=IAMODABH_01567;product=hypothetical protein
NC_010505.1	Prodigal:002006	CDS	1633092	1633958	.	+	0	ID=IAMODABH_01568;eC_number=3.5.1.-;Name=aqdA1_1;gene=aqdA1_1;inference=ab initio prediction:Prodigal:002006,similar to AA sequence:UniProtKB:A0A0G3FWY4;locus_tag=IAMODABH_01568;product=putative N-octanoylanthranilate hydrolase AqdA1
NC_010505.1	Prodigal:002006	CDS	1634152	1636080	.	+	0	ID=IAMODABH_01569;inference=ab initio prediction:Prodigal:002006;locus_tag=IAMODABH_01569;product=hypothetical protein
NC_010505.1	Prodigal:002006	CDS	1636385	1636726	.	+	0	ID=IAMODABH_01570;inference=ab initio prediction:Prodigal:002006;locus_tag=IAMODABH_01570;product=hypothetical protein
NC_010505.1	Prodigal:002006	CDS	1636921	1637598	.	+	0	ID=IAMODABH_01571;eC_number=4.2.1.1;Name=cynT_1;db_xref=COG:COG0288;gene=cynT_1;inference=ab initio prediction:Prodigal:002006,similar to AA sequence:UniProtKB:P0ABE9;locus_tag=IAMODABH_01571;product=Carbonic anhydrase 1
NC_010505.1	Prodigal:002006	CDS	1637601	1639181	.	+	0	ID=IAMODABH_01572;inference=ab initio prediction:Prodigal:002006;locus_tag=IAMODABH_01572;product=hypothetical protein
NC_010505.1	Prodigal:002006	CDS	1639534	1639908	.	+	0	ID=IAMODABH_01573;inference=ab initio prediction:Prodigal:002006;locus_tag=IAMODABH_01573;product=hypothetical protein
NC_010505.1	Prodigal:002006	CDS	1639966	1640184	.	+	0	ID=IAMODABH_01574;inference=ab initio prediction:Prodigal:002006;locus_tag=IAMODABH_01574;product=hypothetical protein
NC_010505.1	Prodigal:002006	CDS	1640171	1640821	.	-	0	ID=IAMODABH_01575;inference=ab initio prediction:Prodigal:002006;locus_tag=IAMODABH_01575;product=hypothetical protein
NC_010505.1	Prodigal:002006	CDS	1640939	1642033	.	-	0	ID=IAMODABH_01576;inference=ab initio prediction:Prodigal:002006;locus_tag=IAMODABH_01576;product=hypothetical protein
NC_010505.1	Prodigal:002006	CDS	1642932	1643777	.	+	0	ID=IAMODABH_01577;eC_number=2.1.1.185;Name=rlmB_1;gene=rlmB_1;inference=ab initio prediction:Prodigal:002006,protein motif:HAMAP:MF_01887;locus_tag=IAMODABH_01577;product=23S rRNA (guanosine-2'-O-)-methyltransferase RlmB
NC_010505.1	Prodigal:002006	CDS	1643937	1644191	.	+	0	ID=IAMODABH_01578;inference=ab initio prediction:Prodigal:002006;locus_tag=IAMODABH_01578;product=hypothetical protein
NC_010505.1	Prodigal:002006	CDS	1644293	1645822	.	+	0	ID=IAMODABH_01579;Name=naiP_2;gene=naiP_2;inference=ab initio prediction:Prodigal:002006,similar to AA sequence:UniProtKB:O34691;locus_tag=IAMODABH_01579;product=Putative niacin/nicotinamide transporter NaiP
NC_010505.1	Prodigal:002006	CDS	1645875	1646732	.	+	0	ID=IAMODABH_01580;inference=ab initio prediction:Prodigal:002006;locus_tag=IAMODABH_01580;product=hypothetical protein
NC_010505.1	Prodigal:002006	CDS	1646838	1648886	.	-	0	ID=IAMODABH_01581;inference=ab initio prediction:Prodigal:002006;locus_tag=IAMODABH_01581;product=hypothetical protein
NC_010505.1	Prodigal:002006	CDS	1648988	1649347	.	-	0	ID=IAMODABH_01582;inference=ab initio prediction:Prodigal:002006;locus_tag=IAMODABH_01582;product=hypothetical protein
NC_010505.1	Prodigal:002006	CDS	1649456	1650475	.	+	0	ID=IAMODABH_01583;inference=ab initio prediction:Prodigal:002006,similar to AA sequence:UniProtKB:P99173;locus_tag=IAMODABH_01583;product=Zinc-type alcohol dehydrogenase-like protein
NC_010505.1	Prodigal:002006	CDS	1650483	1650908	.	+	0	ID=IAMODABH_01584;inference=ab initio prediction:Prodigal:002006;locus_tag=IAMODABH_01584;product=hypothetical protein
NC_010505.1	Prodigal:002006	CDS	1650911	1652089	.	-	0	ID=IAMODABH_01585;Name=ybjJ;gene=ybjJ;inference=ab initio prediction:Prodigal:002006,similar to AA sequence:UniProtKB:P75810;locus_tag=IAMODABH_01585;product=Inner membrane protein YbjJ
NC_010505.1	Prodigal:002006	CDS	1652517	1655618	.	+	0	ID=IAMODABH_01586;Name=uvrA_1;db_xref=COG:COG0178;gene=uvrA_1;inference=ab initio prediction:Prodigal:002006,similar to AA sequence:UniProtKB:P0A698;locus_tag=IAMODABH_01586;product=UvrABC system protein A
NC_010505.1	Prodigal:002006	CDS	1656166	1657146	.	+	0	ID=IAMODABH_01587;inference=ab initio prediction:Prodigal:002006;locus_tag=IAMODABH_01587;product=hypothetical protein
NC_010505.1	Prodigal:002006	CDS	1657397	1658371	.	+	0	ID=IAMODABH_01588;Name=hhoA;gene=hhoA;inference=ab initio prediction:Prodigal:002006,similar to AA sequence:UniProtKB:P72780;locus_tag=IAMODABH_01588;product=Putative serine protease HhoA
NC_010505.1	Prodigal:002006	CDS	1658532	1658801	.	+	0	ID=IAMODABH_01589;inference=ab initio prediction:Prodigal:002006;locus_tag=IAMODABH_01589;product=hypothetical protein
NC_010505.1	Prodigal:002006	CDS	1659085	1659231	.	+	0	ID=IAMODABH_01590;inference=ab initio prediction:Prodigal:002006;locus_tag=IAMODABH_01590;product=hypothetical protein
NC_010505.1	Prodigal:002006	CDS	1659322	1660749	.	+	0	ID=IAMODABH_01591;eC_number=2.1.1.74;Name=trmFO;db_xref=COG:COG1206;gene=trmFO;inference=ab initio prediction:Prodigal:002006,similar to AA sequence:UniProtKB:Q9S449;locus_tag=IAMODABH_01591;product=Methylenetetrahydrofolate--tRNA-(uracil-5-)-methyltransferase TrmFO
NC_010505.1	Prodigal:002006	CDS	1660801	1662003	.	+	0	ID=IAMODABH_01592;eC_number=3.5.1.87;Name=amaB_1;gene=amaB_1;inference=ab initio prediction:Prodigal:002006,similar to AA sequence:UniProtKB:P37113;locus_tag=IAMODABH_01592;product=N-carbamoyl-L-amino acid hydrolase
NC_010505.1	Prodigal:002006	CDS	1662054	1662773	.	-	0	ID=IAMODABH_01593;eC_number=2.3.1.89;Name=dapH_2;gene=dapH_2;inference=ab initio prediction:Prodigal:002006,protein motif:HAMAP:MF_01691;locus_tag=IAMODABH_01593;product=2%2C3%2C4%2C5-tetrahydropyridine-2%2C6-dicarboxylate N-acetyltransferase
NC_010505.1	Prodigal:002006	CDS	1662770	1666711	.	-	0	ID=IAMODABH_01594;inference=ab initio prediction:Prodigal:002006;locus_tag=IAMODABH_01594;product=hypothetical protein
NC_010505.1	Prodigal:002006	CDS	1667064	1667696	.	+	0	ID=IAMODABH_01595;inference=ab initio prediction:Prodigal:002006;locus_tag=IAMODABH_01595;product=hypothetical protein
NC_010505.1	Prodigal:002006	CDS	1667693	1668649	.	+	0	ID=IAMODABH_01596;inference=ab initio prediction:Prodigal:002006;locus_tag=IAMODABH_01596;product=hypothetical protein
NC_010505.1	Prodigal:002006	CDS	1668646	1669602	.	+	0	ID=IAMODABH_01597;eC_number=2.4.1.289;Name=wbbL;db_xref=COG:COG1216;gene=wbbL;inference=ab initio prediction:Prodigal:002006,similar to AA sequence:UniProtKB:P9WMY3;locus_tag=IAMODABH_01597;product=N-acetylglucosaminyl-diphospho-decaprenol L-rhamnosyltransferase
NC_010505.1	Prodigal:002006	CDS	1669691	1670593	.	+	0	ID=IAMODABH_01598;inference=ab initio prediction:Prodigal:002006;locus_tag=IAMODABH_01598;product=hypothetical protein
NC_010505.1	Prodigal:002006	CDS	1670601	1671380	.	-	0	ID=IAMODABH_01599;eC_number=3.5.1.-;Name=rutD_2;gene=rutD_2;inference=ab initio prediction:Prodigal:002006,similar to AA sequence:UniProtKB:B6I985;locus_tag=IAMODABH_01599;product=Putative aminoacrylate hydrolase RutD
NC_010505.1	Prodigal:002006	CDS	1671380	1671766	.	-	0	ID=IAMODABH_01600;eC_number=1.-.-.-;Name=rutC_1;db_xref=COG:COG0251;gene=rutC_1;inference=ab initio prediction:Prodigal:002006,similar to AA sequence:UniProtKB:P0AFQ5;locus_tag=IAMODABH_01600;product=Putative aminoacrylate peracid reductase RutC
NC_010505.1	Prodigal:002006	CDS	1671880	1672656	.	-	0	ID=IAMODABH_01601;eC_number=3.5.1.110;Name=rutB_1;db_xref=COG:COG1335;gene=rutB_1;inference=ab initio prediction:Prodigal:002006,similar to AA sequence:UniProtKB:P75897;locus_tag=IAMODABH_01601;product=Peroxyureidoacrylate/ureidoacrylate amidohydrolase RutB
NC_010505.1	Prodigal:002006	CDS	1672656	1673801	.	-	0	ID=IAMODABH_01602;eC_number=1.14.99.46;Name=rutA;db_xref=COG:COG2141;gene=rutA;inference=ab initio prediction:Prodigal:002006,similar to AA sequence:UniProtKB:P75898;locus_tag=IAMODABH_01602;product=Pyrimidine monooxygenase RutA
NC_010505.1	Prodigal:002006	CDS	1673947	1674105	.	+	0	ID=IAMODABH_01603;inference=ab initio prediction:Prodigal:002006;locus_tag=IAMODABH_01603;product=hypothetical protein
NC_010505.1	Prodigal:002006	CDS	1674140	1674553	.	+	0	ID=IAMODABH_01604;inference=ab initio prediction:Prodigal:002006;locus_tag=IAMODABH_01604;product=hypothetical protein
NC_010505.1	Prodigal:002006	CDS	1674607	1674936	.	-	0	ID=IAMODABH_01605;inference=ab initio prediction:Prodigal:002006;locus_tag=IAMODABH_01605;product=hypothetical protein
NC_010505.1	Prodigal:002006	CDS	1675169	1676581	.	+	0	ID=IAMODABH_01606;eC_number=4.2.3.1;Name=thrC;db_xref=COG:COG0498;gene=thrC;inference=ab initio prediction:Prodigal:002006,similar to AA sequence:UniProtKB:P23669;locus_tag=IAMODABH_01606;product=Threonine synthase
NC_010505.1	Prodigal:002006	CDS	1676670	1677965	.	+	0	ID=IAMODABH_01607;eC_number=3.4.24.-;db_xref=COG:COG0612;inference=ab initio prediction:Prodigal:002006,similar to AA sequence:UniProtKB:P9WHT5;locus_tag=IAMODABH_01607;product=putative zinc protease
NC_010505.1	Prodigal:002006	CDS	1678142	1681072	.	+	0	ID=IAMODABH_01608;inference=ab initio prediction:Prodigal:002006;locus_tag=IAMODABH_01608;product=hypothetical protein
NC_010505.1	Prodigal:002006	CDS	1681536	1681916	.	+	0	ID=IAMODABH_01609;inference=ab initio prediction:Prodigal:002006;locus_tag=IAMODABH_01609;product=hypothetical protein
NC_010505.1	Prodigal:002006	CDS	1681946	1682893	.	+	0	ID=IAMODABH_01610;inference=ab initio prediction:Prodigal:002006;locus_tag=IAMODABH_01610;product=hypothetical protein
NC_010505.1	Prodigal:002006	CDS	1682982	1684046	.	+	0	ID=IAMODABH_01611;inference=ab initio prediction:Prodigal:002006;locus_tag=IAMODABH_01611;product=hypothetical protein
NC_010505.1	Prodigal:002006	CDS	1684132	1686744	.	-	0	ID=IAMODABH_01612;eC_number=2.4.1.1;Name=malP;db_xref=COG:COG0058;gene=malP;inference=ab initio prediction:Prodigal:002006,similar to AA sequence:UniProtKB:P00490;locus_tag=IAMODABH_01612;product=Maltodextrin phosphorylase
NC_010505.1	Prodigal:002006	CDS	1687062	1688648	.	+	0	ID=IAMODABH_01613;eC_number=3.2.1.10;Name=malL;db_xref=COG:COG0366;gene=malL;inference=ab initio prediction:Prodigal:002006,similar to AA sequence:UniProtKB:P29094;locus_tag=IAMODABH_01613;product=Oligo-1%2C6-glucosidase
NC_010505.1	Prodigal:002006	CDS	1688997	1690535	.	+	0	ID=IAMODABH_01614;eC_number=2.4.1.21;Name=glgA;db_xref=COG:COG0297;gene=glgA;inference=ab initio prediction:Prodigal:002006,similar to AA sequence:UniProtKB:P0A6U8;locus_tag=IAMODABH_01614;product=Glycogen synthase
NC_010505.1	Prodigal:002006	CDS	1690708	1692990	.	-	0	ID=IAMODABH_01615;eC_number=2.4.1.18;Name=glgB;db_xref=COG:COG0296;gene=glgB;inference=ab initio prediction:Prodigal:002006,similar to AA sequence:UniProtKB:P07762;locus_tag=IAMODABH_01615;product=1%2C4-alpha-glucan branching enzyme GlgB
NC_010505.1	Prodigal:002006	CDS	1692987	1696265	.	-	0	ID=IAMODABH_01616;eC_number=2.7.1.8;inference=ab initio prediction:Prodigal:002006,protein motif:HAMAP:MF_02218;locus_tag=IAMODABH_01616;product=Glucosamine kinase
NC_010505.1	Prodigal:002006	CDS	1696430	1699810	.	-	0	ID=IAMODABH_01617;eC_number=2.4.99.16;Name=glgE;gene=glgE;inference=ab initio prediction:Prodigal:002006,protein motif:HAMAP:MF_02124;locus_tag=IAMODABH_01617;product=Alpha-1%2C4-glucan:maltose-1-phosphate maltosyltransferase
NC_010505.1	Prodigal:002006	CDS	1700046	1704947	.	-	0	ID=IAMODABH_01618;inference=ab initio prediction:Prodigal:002006;locus_tag=IAMODABH_01618;product=hypothetical protein
NC_010505.1	Prodigal:002006	CDS	1704944	1706749	.	-	0	ID=IAMODABH_01619;eC_number=3.2.1.141;Name=treZ;db_xref=COG:COG0296;gene=treZ;inference=ab initio prediction:Prodigal:002006,similar to AA sequence:UniProtKB:Q9RX51;locus_tag=IAMODABH_01619;product=Malto-oligosyltrehalose trehalohydrolase
NC_010505.1	Prodigal:002006	CDS	1706909	1707913	.	+	0	ID=IAMODABH_01620;inference=ab initio prediction:Prodigal:002006;locus_tag=IAMODABH_01620;product=hypothetical protein
NC_010505.1	Prodigal:002006	CDS	1707933	1708208	.	-	0	ID=IAMODABH_01621;inference=ab initio prediction:Prodigal:002006;locus_tag=IAMODABH_01621;product=hypothetical protein
NC_010505.1	Prodigal:002006	CDS	1708257	1708931	.	-	0	ID=IAMODABH_01622;inference=ab initio prediction:Prodigal:002006;locus_tag=IAMODABH_01622;product=hypothetical protein
NC_010505.1	Prodigal:002006	CDS	1709037	1709663	.	+	0	ID=IAMODABH_01623;inference=ab initio prediction:Prodigal:002006;locus_tag=IAMODABH_01623;product=hypothetical protein
NC_010505.1	Prodigal:002006	CDS	1710073	1711113	.	+	0	ID=IAMODABH_01624;inference=ab initio prediction:Prodigal:002006;locus_tag=IAMODABH_01624;product=hypothetical protein
NC_010505.1	Prodigal:002006	CDS	1711126	1712733	.	-	0	ID=IAMODABH_01625;Name=emrB_1;gene=emrB_1;inference=ab initio prediction:Prodigal:002006,similar to AA sequence:UniProtKB:P0DPR7;locus_tag=IAMODABH_01625;product=Colistin resistance protein EmrB
NC_010505.1	Prodigal:002006	CDS	1712730	1713974	.	-	0	ID=IAMODABH_01626;Name=emrA_1;gene=emrA_1;inference=ab initio prediction:Prodigal:002006,similar to AA sequence:UniProtKB:P0DPR6;locus_tag=IAMODABH_01626;product=Colistin resistance protein EmrA
NC_010505.1	Prodigal:002006	CDS	1714065	1714739	.	+	0	ID=IAMODABH_01627;inference=ab initio prediction:Prodigal:002006;locus_tag=IAMODABH_01627;product=hypothetical protein
NC_010505.1	Prodigal:002006	CDS	1714949	1715659	.	+	0	ID=IAMODABH_01628;inference=ab initio prediction:Prodigal:002006;locus_tag=IAMODABH_01628;product=hypothetical protein
NC_010505.1	Prodigal:002006	CDS	1715809	1717158	.	-	0	ID=IAMODABH_01629;Name=nanT_1;gene=nanT_1;inference=ab initio prediction:Prodigal:002006,protein motif:HAMAP:MF_01238;locus_tag=IAMODABH_01629;product=Sialic acid transporter NanT
NC_010505.1	Prodigal:002006	CDS	1717351	1718376	.	-	0	ID=IAMODABH_01630;eC_number=3.5.1.-;Name=aphA;db_xref=COG:COG0123;gene=aphA;inference=ab initio prediction:Prodigal:002006,similar to AA sequence:UniProtKB:Q9I3T5;locus_tag=IAMODABH_01630;product=Acetylpolyamine amidohydrolase 1
NC_010505.1	Prodigal:002006	CDS	1718408	1719871	.	-	0	ID=IAMODABH_01631;eC_number=3.5.1.44;Name=cheB_3;gene=cheB_3;inference=ab initio prediction:Prodigal:002006,protein motif:HAMAP:MF_00099;locus_tag=IAMODABH_01631;product=Protein-glutamate methylesterase/protein-glutamine glutaminase
NC_010505.1	Prodigal:002006	CDS	1720358	1721242	.	+	0	ID=IAMODABH_01632;Name=argP_1;gene=argP_1;inference=ab initio prediction:Prodigal:002006,protein motif:HAMAP:MF_00513;locus_tag=IAMODABH_01632;product=HTH-type transcriptional regulator ArgP
NC_010505.1	Prodigal:002006	CDS	1721382	1721678	.	-	0	ID=IAMODABH_01633;inference=ab initio prediction:Prodigal:002006;locus_tag=IAMODABH_01633;product=hypothetical protein
NC_010505.1	Prodigal:002006	CDS	1721792	1722238	.	-	0	ID=IAMODABH_01634;inference=ab initio prediction:Prodigal:002006;locus_tag=IAMODABH_01634;product=hypothetical protein
NC_010505.1	Prodigal:002006	CDS	1722423	1724111	.	+	0	ID=IAMODABH_01635;eC_number=4.1.1.7;Name=mdlC;gene=mdlC;inference=ab initio prediction:Prodigal:002006,similar to AA sequence:UniProtKB:P20906;locus_tag=IAMODABH_01635;product=Benzoylformate decarboxylase
NC_010505.1	Prodigal:002006	CDS	1724132	1725460	.	-	0	ID=IAMODABH_01636;Name=mntH_1;db_xref=COG:COG1914;gene=mntH_1;inference=ab initio prediction:Prodigal:002006,similar to AA sequence:UniProtKB:Q9RTP8;locus_tag=IAMODABH_01636;product=Divalent metal cation transporter MntH
NC_010505.1	Prodigal:002006	CDS	1725702	1726163	.	+	0	ID=IAMODABH_01637;Name=mntR;db_xref=COG:COG1321;gene=mntR;inference=ab initio prediction:Prodigal:002006,similar to AA sequence:UniProtKB:P0A9F1;locus_tag=IAMODABH_01637;product=Transcriptional regulator MntR
NC_010505.1	Prodigal:002006	CDS	1726182	1727378	.	-	0	ID=IAMODABH_01638;db_xref=COG:COG4307;inference=ab initio prediction:Prodigal:002006,similar to AA sequence:UniProtKB:P9WL95;locus_tag=IAMODABH_01638;product=putative protein
NC_010505.1	Prodigal:002006	CDS	1727576	1730851	.	+	0	ID=IAMODABH_01639;inference=ab initio prediction:Prodigal:002006;locus_tag=IAMODABH_01639;product=hypothetical protein
NC_010505.1	Prodigal:002006	CDS	1730865	1733402	.	+	0	ID=IAMODABH_01640;db_xref=COG:COG2307;inference=ab initio prediction:Prodigal:002006,similar to AA sequence:UniProtKB:P9WL97;locus_tag=IAMODABH_01640;product=putative protein
NC_010505.1	Prodigal:002006	CDS	1733399	1734298	.	+	0	ID=IAMODABH_01641;db_xref=COG:COG1305;inference=ab initio prediction:Prodigal:002006,similar to AA sequence:UniProtKB:P9WL93;locus_tag=IAMODABH_01641;product=putative protein
NC_010505.1	Prodigal:002006	CDS	1734428	1735039	.	-	0	ID=IAMODABH_01642;inference=ab initio prediction:Prodigal:002006;locus_tag=IAMODABH_01642;product=hypothetical protein
NC_010505.1	Prodigal:002006	CDS	1735047	1736843	.	-	0	ID=IAMODABH_01643;eC_number=6.1.1.6;Name=lysS;db_xref=COG:COG1384;gene=lysS;inference=ab initio prediction:Prodigal:002006,similar to AA sequence:UniProtKB:O51603;locus_tag=IAMODABH_01643;product=Lysine--tRNA ligase
NC_010505.1	Prodigal:002006	CDS	1737371	1738354	.	-	0	ID=IAMODABH_01644;eC_number=4.2.2.-;Name=mltF_1;gene=mltF_1;inference=ab initio prediction:Prodigal:002006,protein motif:HAMAP:MF_02016;locus_tag=IAMODABH_01644;product=Membrane-bound lytic murein transglycosylase F
NC_010505.1	Prodigal:002006	CDS	1738400	1740370	.	+	0	ID=IAMODABH_01645;inference=ab initio prediction:Prodigal:002006;locus_tag=IAMODABH_01645;product=hypothetical protein
NC_010505.1	Prodigal:002006	CDS	1740436	1740681	.	+	0	ID=IAMODABH_01646;inference=ab initio prediction:Prodigal:002006;locus_tag=IAMODABH_01646;product=hypothetical protein
NC_010505.1	Prodigal:002006	CDS	1740823	1741059	.	+	0	ID=IAMODABH_01647;inference=ab initio prediction:Prodigal:002006;locus_tag=IAMODABH_01647;product=hypothetical protein
NC_010505.1	Prodigal:002006	CDS	1741119	1742030	.	+	0	ID=IAMODABH_01648;eC_number=3.6.1.8;Name=mazG;db_xref=COG:COG1694;gene=mazG;inference=ab initio prediction:Prodigal:002006,similar to AA sequence:UniProtKB:P0AEY3;locus_tag=IAMODABH_01648;product=Nucleoside triphosphate pyrophosphohydrolase
NC_010505.1	Prodigal:002006	CDS	1742240	1743769	.	+	0	ID=IAMODABH_01649;inference=ab initio prediction:Prodigal:002006;locus_tag=IAMODABH_01649;product=hypothetical protein
NC_010505.1	Prodigal:002006	CDS	1743871	1744200	.	+	0	ID=IAMODABH_01650;inference=ab initio prediction:Prodigal:002006;locus_tag=IAMODABH_01650;product=hypothetical protein
NC_010505.1	Prodigal:002006	CDS	1744267	1744812	.	-	0	ID=IAMODABH_01651;Name=yciF_1;db_xref=COG:COG3685;gene=yciF_1;inference=ab initio prediction:Prodigal:002006,similar to AA sequence:UniProtKB:P21362;locus_tag=IAMODABH_01651;product=Protein YciF
NC_010505.1	Prodigal:002006	CDS	1744929	1745099	.	-	0	ID=IAMODABH_01652;inference=ab initio prediction:Prodigal:002006;locus_tag=IAMODABH_01652;product=hypothetical protein
NC_010505.1	Prodigal:002006	CDS	1745226	1745732	.	-	0	ID=IAMODABH_01653;inference=ab initio prediction:Prodigal:002006;locus_tag=IAMODABH_01653;product=hypothetical protein
NC_010505.1	Prodigal:002006	CDS	1745729	1746580	.	-	0	ID=IAMODABH_01654;eC_number=2.6.1.21;Name=dat_1;gene=dat_1;inference=ab initio prediction:Prodigal:002006,similar to AA sequence:UniProtKB:P19938;locus_tag=IAMODABH_01654;product=D-alanine aminotransferase
NC_010505.1	Prodigal:002006	CDS	1746567	1747181	.	-	0	ID=IAMODABH_01655;eC_number=2.6.1.85;Name=pabA;db_xref=COG:COG0512;gene=pabA;inference=ab initio prediction:Prodigal:002006,similar to AA sequence:UniProtKB:P00903;locus_tag=IAMODABH_01655;product=Aminodeoxychorismate synthase component 2
NC_010505.1	Prodigal:002006	CDS	1747178	1748551	.	-	0	ID=IAMODABH_01656;eC_number=2.6.1.85;Name=pabB;db_xref=COG:COG0147;gene=pabB;inference=ab initio prediction:Prodigal:002006,similar to AA sequence:UniProtKB:P05041;locus_tag=IAMODABH_01656;product=Aminodeoxychorismate synthase component 1
NC_010505.1	Prodigal:002006	CDS	1748909	1750255	.	+	0	ID=IAMODABH_01657;eC_number=2.8.4.4;Name=rimO;db_xref=COG:COG0621;gene=rimO;inference=ab initio prediction:Prodigal:002006,similar to AA sequence:UniProtKB:P0AEI4;locus_tag=IAMODABH_01657;product=Ribosomal protein S12 methylthiotransferase RimO
NC_010505.1	Prodigal:002006	CDS	1750511	1751593	.	+	0	ID=IAMODABH_01658;eC_number=2.7.7.7;Name=dinB;db_xref=COG:COG0389;gene=dinB;inference=ab initio prediction:Prodigal:002006,similar to AA sequence:UniProtKB:Q47155;locus_tag=IAMODABH_01658;product=DNA polymerase IV
NC_010505.1	Prodigal:002006	CDS	1751752	1751997	.	+	0	ID=IAMODABH_01659;inference=ab initio prediction:Prodigal:002006;locus_tag=IAMODABH_01659;product=hypothetical protein
NC_010505.1	Prodigal:002006	CDS	1752065	1752265	.	-	0	ID=IAMODABH_01660;inference=ab initio prediction:Prodigal:002006;locus_tag=IAMODABH_01660;product=hypothetical protein
NC_010505.1	Prodigal:002006	CDS	1752385	1753011	.	-	0	ID=IAMODABH_01661;eC_number=3.5.1.19;Name=pncA;db_xref=COG:COG1335;gene=pncA;inference=ab initio prediction:Prodigal:002006,similar to AA sequence:UniProtKB:P21369;locus_tag=IAMODABH_01661;product=Nicotinamidase
NC_010505.1	Prodigal:002006	CDS	1753023	1754000	.	-	0	ID=IAMODABH_01662;eC_number=1.6.5.5;Name=qorA_1;db_xref=COG:COG0604;gene=qorA_1;inference=ab initio prediction:Prodigal:002006,similar to AA sequence:UniProtKB:P28304;locus_tag=IAMODABH_01662;product=Quinone oxidoreductase 1
NC_010505.1	Prodigal:002006	CDS	1754193	1754489	.	+	0	ID=IAMODABH_01663;inference=ab initio prediction:Prodigal:002006;locus_tag=IAMODABH_01663;product=hypothetical protein
NC_010505.1	Prodigal:002006	CDS	1754513	1754743	.	+	0	ID=IAMODABH_01664;inference=ab initio prediction:Prodigal:002006;locus_tag=IAMODABH_01664;product=hypothetical protein
NC_010505.1	Prodigal:002006	CDS	1755050	1758646	.	+	0	ID=IAMODABH_01665;eC_number=3.6.4.-;Name=mfd_1;db_xref=COG:COG1197;gene=mfd_1;inference=ab initio prediction:Prodigal:002006,similar to AA sequence:UniProtKB:P30958;locus_tag=IAMODABH_01665;product=Transcription-repair-coupling factor
NC_010505.1	Prodigal:002006	CDS	1758724	1760076	.	+	0	ID=IAMODABH_01666;Name=ampG_2;db_xref=COG:COG0477;gene=ampG_2;inference=ab initio prediction:Prodigal:002006,similar to AA sequence:UniProtKB:P0AE16;locus_tag=IAMODABH_01666;product=Anhydromuropeptide permease
NC_010505.1	Prodigal:002006	CDS	1760264	1761607	.	+	0	ID=IAMODABH_01667;inference=ab initio prediction:Prodigal:002006;locus_tag=IAMODABH_01667;product=hypothetical protein
NC_010505.1	Prodigal:002006	CDS	1761746	1762795	.	+	0	ID=IAMODABH_01668;eC_number=4.1.3.24;Name=mcl;db_xref=COG:COG2301;gene=mcl;inference=ab initio prediction:Prodigal:002006,similar to AA sequence:UniProtKB:S5N020;locus_tag=IAMODABH_01668;product=Malyl-CoA/beta-methylmalyl-CoA/citramalyl-CoA lyase
NC_010505.1	Prodigal:002006	CDS	1763071	1763442	.	+	0	ID=IAMODABH_01669;inference=ab initio prediction:Prodigal:002006;locus_tag=IAMODABH_01669;product=hypothetical protein
NC_010505.1	Prodigal:002006	CDS	1763634	1764617	.	-	0	ID=IAMODABH_01670;Name=rhaS_2;gene=rhaS_2;inference=ab initio prediction:Prodigal:002006,protein motif:HAMAP:MF_01534;locus_tag=IAMODABH_01670;product=HTH-type transcriptional activator RhaS
NC_010505.1	Prodigal:002006	CDS	1764672	1765394	.	+	0	ID=IAMODABH_01671;eC_number=4.2.1.103;Name=inhA_1;gene=inhA_1;inference=ab initio prediction:Prodigal:002006,similar to AA sequence:UniProtKB:Q8G9F9;locus_tag=IAMODABH_01671;product=Isonitrile hydratase
NC_010505.1	Prodigal:002006	CDS	1765404	1765802	.	+	0	ID=IAMODABH_01672;inference=ab initio prediction:Prodigal:002006;locus_tag=IAMODABH_01672;product=hypothetical protein
NC_010505.1	Prodigal:002006	CDS	1765850	1766188	.	+	0	ID=IAMODABH_01673;Name=hspQ;gene=hspQ;inference=ab initio prediction:Prodigal:002006,protein motif:HAMAP:MF_01194;locus_tag=IAMODABH_01673;product=Heat shock protein HspQ
NC_010505.1	Prodigal:002006	CDS	1766272	1767261	.	+	0	ID=IAMODABH_01674;inference=ab initio prediction:Prodigal:002006;locus_tag=IAMODABH_01674;product=hypothetical protein
NC_010505.1	Prodigal:002006	CDS	1767362	1768135	.	-	0	ID=IAMODABH_01675;inference=ab initio prediction:Prodigal:002006;locus_tag=IAMODABH_01675;product=hypothetical protein
NC_010505.1	Prodigal:002006	CDS	1768616	1769914	.	+	0	ID=IAMODABH_01676;inference=ab initio prediction:Prodigal:002006;locus_tag=IAMODABH_01676;product=hypothetical protein
NC_010505.1	Prodigal:002006	CDS	1770076	1770420	.	+	0	ID=IAMODABH_01677;inference=ab initio prediction:Prodigal:002006;locus_tag=IAMODABH_01677;product=hypothetical protein
NC_010505.1	Prodigal:002006	CDS	1770752	1771981	.	-	0	ID=IAMODABH_01678;eC_number=1.14.13.-;Name=ubiL_1;db_xref=COG:COG0654;gene=ubiL_1;inference=ab initio prediction:Prodigal:002006,similar to AA sequence:UniProtKB:Q2RMZ4;locus_tag=IAMODABH_01678;product=Ubiquinone hydroxylase UbiL
NC_010505.1	Prodigal:002006	CDS	1772280	1773164	.	-	0	ID=IAMODABH_01679;eC_number=3.8.1.3;Name=dehH1;gene=dehH1;inference=ab initio prediction:Prodigal:002006,similar to AA sequence:UniProtKB:Q01398;locus_tag=IAMODABH_01679;product=Haloacetate dehalogenase H-1
NC_010505.1	Prodigal:002006	CDS	1773296	1775476	.	+	0	ID=IAMODABH_01680;eC_number=3.6.4.12;Name=recG;db_xref=COG:COG1200;gene=recG;inference=ab initio prediction:Prodigal:002006,similar to AA sequence:UniProtKB:P24230;locus_tag=IAMODABH_01680;product=ATP-dependent DNA helicase RecG
NC_010505.1	Prodigal:002006	CDS	1775774	1776097	.	+	0	ID=IAMODABH_01681;inference=ab initio prediction:Prodigal:002006;locus_tag=IAMODABH_01681;product=hypothetical protein
NC_010505.1	Prodigal:002006	CDS	1776229	1777026	.	-	0	ID=IAMODABH_01682;inference=ab initio prediction:Prodigal:002006;locus_tag=IAMODABH_01682;product=hypothetical protein
NC_010505.1	Prodigal:002006	CDS	1777137	1778072	.	-	0	ID=IAMODABH_01683;eC_number=2.7.1.45;Name=kdgK_1;db_xref=COG:COG0524;gene=kdgK_1;inference=ab initio prediction:Prodigal:002006,similar to AA sequence:UniProtKB:P45416;locus_tag=IAMODABH_01683;product=2-dehydro-3-deoxygluconokinase
NC_010505.1	Prodigal:002006	CDS	1778758	1779783	.	+	0	ID=IAMODABH_01684;inference=ab initio prediction:Prodigal:002006;locus_tag=IAMODABH_01684;product=hypothetical protein
NC_010505.1	Prodigal:002006	CDS	1779997	1780425	.	-	0	ID=IAMODABH_01685;Name=ros_2;db_xref=COG:COG4957;gene=ros_2;inference=ab initio prediction:Prodigal:002006,similar to AA sequence:UniProtKB:Q04152;locus_tag=IAMODABH_01685;product=Transcriptional regulatory protein ros
NC_010505.1	Prodigal:002006	CDS	1781042	1782463	.	+	0	ID=IAMODABH_01686;inference=ab initio prediction:Prodigal:002006;locus_tag=IAMODABH_01686;product=hypothetical protein
NC_010505.1	Prodigal:002006	CDS	1782525	1783757	.	-	0	ID=IAMODABH_01687;eC_number=3.4.16.4;Name=yfeW;gene=yfeW;inference=ab initio prediction:Prodigal:002006,protein motif:HAMAP:MF_01034;locus_tag=IAMODABH_01687;product=Putative D-alanyl-D-alanine carboxypeptidase
NC_010505.1	Prodigal:002006	CDS	1784094	1784420	.	+	0	ID=IAMODABH_01688;Name=emrE;db_xref=COG:COG2076;gene=emrE;inference=ab initio prediction:Prodigal:002006,similar to AA sequence:UniProtKB:P23895;locus_tag=IAMODABH_01688;product=Multidrug transporter EmrE
NC_010505.1	Prodigal:002006	CDS	1784556	1785182	.	+	0	ID=IAMODABH_01689;inference=ab initio prediction:Prodigal:002006;locus_tag=IAMODABH_01689;product=hypothetical protein
NC_010505.1	Prodigal:002006	CDS	1785237	1785509	.	-	0	ID=IAMODABH_01690;inference=ab initio prediction:Prodigal:002006;locus_tag=IAMODABH_01690;product=hypothetical protein
NC_010505.1	Prodigal:002006	CDS	1785564	1785788	.	+	0	ID=IAMODABH_01691;inference=ab initio prediction:Prodigal:002006;locus_tag=IAMODABH_01691;product=hypothetical protein
NC_010505.1	Prodigal:002006	CDS	1785987	1786394	.	+	0	ID=IAMODABH_01692;inference=ab initio prediction:Prodigal:002006;locus_tag=IAMODABH_01692;product=hypothetical protein
NC_010505.1	Prodigal:002006	CDS	1786411	1786524	.	-	0	ID=IAMODABH_01693;inference=ab initio prediction:Prodigal:002006;locus_tag=IAMODABH_01693;product=hypothetical protein
NC_010505.1	Prodigal:002006	CDS	1786671	1787216	.	-	0	ID=IAMODABH_01694;inference=ab initio prediction:Prodigal:002006;locus_tag=IAMODABH_01694;product=hypothetical protein
NC_010505.1	Prodigal:002006	CDS	1787176	1788642	.	-	0	ID=IAMODABH_01695;inference=ab initio prediction:Prodigal:002006;locus_tag=IAMODABH_01695;product=hypothetical protein
NC_010505.1	Prodigal:002006	CDS	1788639	1789886	.	-	0	ID=IAMODABH_01696;inference=ab initio prediction:Prodigal:002006;locus_tag=IAMODABH_01696;product=hypothetical protein
NC_010505.1	Prodigal:002006	CDS	1789883	1791088	.	-	0	ID=IAMODABH_01697;inference=ab initio prediction:Prodigal:002006;locus_tag=IAMODABH_01697;product=hypothetical protein
NC_010505.1	Prodigal:002006	CDS	1791091	1791726	.	-	0	ID=IAMODABH_01698;inference=ab initio prediction:Prodigal:002006;locus_tag=IAMODABH_01698;product=hypothetical protein
NC_010505.1	Prodigal:002006	CDS	1791723	1793363	.	-	0	ID=IAMODABH_01699;Name=fliF;db_xref=COG:COG1766;gene=fliF;inference=ab initio prediction:Prodigal:002006,similar to AA sequence:UniProtKB:Q8YDM4;locus_tag=IAMODABH_01699;product=Flagellar M-ring protein
NC_010505.1	Prodigal:002006	CDS	1793533	1794702	.	-	0	ID=IAMODABH_01700;inference=ab initio prediction:Prodigal:002006;locus_tag=IAMODABH_01700;product=hypothetical protein
NC_010505.1	Prodigal:002006	CDS	1794971	1795708	.	-	0	ID=IAMODABH_01701;Name=fliP_1;db_xref=COG:COG1338;gene=fliP_1;inference=ab initio prediction:Prodigal:002006,similar to AA sequence:UniProtKB:P54700;locus_tag=IAMODABH_01701;product=Flagellar biosynthetic protein FliP
NC_010505.1	Prodigal:002006	CDS	1795767	1796249	.	-	0	ID=IAMODABH_01702;inference=ab initio prediction:Prodigal:002006;locus_tag=IAMODABH_01702;product=hypothetical protein
NC_010505.1	Prodigal:002006	CDS	1796264	1796962	.	-	0	ID=IAMODABH_01703;Name=flgH_2;gene=flgH_2;inference=ab initio prediction:Prodigal:002006,protein motif:HAMAP:MF_00415;locus_tag=IAMODABH_01703;product=Flagellar L-ring protein
NC_010505.1	Prodigal:002006	CDS	1796959	1797582	.	-	0	ID=IAMODABH_01704;inference=ab initio prediction:Prodigal:002006;locus_tag=IAMODABH_01704;product=hypothetical protein
NC_010505.1	Prodigal:002006	CDS	1797579	1798679	.	-	0	ID=IAMODABH_01705;Name=flgI_1;gene=flgI_1;inference=ab initio prediction:Prodigal:002006,protein motif:HAMAP:MF_00416;locus_tag=IAMODABH_01705;product=Flagellar P-ring protein
NC_010505.1	Prodigal:002006	CDS	1798679	1799107	.	-	0	ID=IAMODABH_01706;inference=ab initio prediction:Prodigal:002006;locus_tag=IAMODABH_01706;product=hypothetical protein
NC_010505.1	Prodigal:002006	CDS	1799202	1799990	.	-	0	ID=IAMODABH_01707;Name=flgG_3;db_xref=COG:COG4786;gene=flgG_3;inference=ab initio prediction:Prodigal:002006,similar to AA sequence:UniProtKB:P0A1J3;locus_tag=IAMODABH_01707;product=Flagellar basal-body rod protein FlgG
NC_010505.1	Prodigal:002006	CDS	1800087	1800419	.	-	0	ID=IAMODABH_01708;Name=fliE_1;gene=fliE_1;inference=ab initio prediction:Prodigal:002006,protein motif:HAMAP:MF_00724;locus_tag=IAMODABH_01708;product=Flagellar hook-basal body complex protein FliE
NC_010505.1	Prodigal:002006	CDS	1800419	1800835	.	-	0	ID=IAMODABH_01709;Name=flgC_2;db_xref=COG:COG1558;gene=flgC_2;inference=ab initio prediction:Prodigal:002006,similar to AA sequence:UniProtKB:P0A1I7;locus_tag=IAMODABH_01709;product=Flagellar basal-body rod protein FlgC
NC_010505.1	Prodigal:002006	CDS	1800832	1801218	.	-	0	ID=IAMODABH_01710;inference=ab initio prediction:Prodigal:002006;locus_tag=IAMODABH_01710;product=hypothetical protein
NC_010505.1	Prodigal:002006	CDS	1801524	1802207	.	-	0	ID=IAMODABH_01711;Name=ftcR;gene=ftcR;inference=ab initio prediction:Prodigal:002006,similar to AA sequence:UniProtKB:Q8YDL7;locus_tag=IAMODABH_01711;product=Flagellar transcriptional regulator FtcR
NC_010505.1	Prodigal:002006	CDS	1802522	1805191	.	+	0	ID=IAMODABH_01712;inference=ab initio prediction:Prodigal:002006;locus_tag=IAMODABH_01712;product=hypothetical protein
NC_010505.1	Prodigal:002006	CDS	1805683	1806132	.	-	0	ID=IAMODABH_01713;inference=ab initio prediction:Prodigal:002006;locus_tag=IAMODABH_01713;product=hypothetical protein
NC_010505.1	Prodigal:002006	CDS	1806138	1806473	.	-	0	ID=IAMODABH_01714;inference=ab initio prediction:Prodigal:002006;locus_tag=IAMODABH_01714;product=hypothetical protein
NC_010505.1	Prodigal:002006	CDS	1806512	1806988	.	-	0	ID=IAMODABH_01715;inference=ab initio prediction:Prodigal:002006;locus_tag=IAMODABH_01715;product=hypothetical protein
NC_010505.1	Prodigal:002006	CDS	1806985	1807497	.	-	0	ID=IAMODABH_01716;inference=ab initio prediction:Prodigal:002006;locus_tag=IAMODABH_01716;product=hypothetical protein
NC_010505.1	Prodigal:002006	CDS	1807499	1808245	.	-	0	ID=IAMODABH_01717;inference=ab initio prediction:Prodigal:002006;locus_tag=IAMODABH_01717;product=hypothetical protein
NC_010505.1	Prodigal:002006	CDS	1808252	1810342	.	-	0	ID=IAMODABH_01718;Name=flhA_1;db_xref=COG:COG1298;gene=flhA_1;inference=ab initio prediction:Prodigal:002006,similar to AA sequence:UniProtKB:Q8YDK9;locus_tag=IAMODABH_01718;product=Flagellar biosynthesis protein FlhA
NC_010505.1	Prodigal:002006	CDS	1810478	1810744	.	-	0	ID=IAMODABH_01719;inference=ab initio prediction:Prodigal:002006;locus_tag=IAMODABH_01719;product=hypothetical protein
NC_010505.1	Prodigal:002006	CDS	1811119	1811538	.	-	0	ID=IAMODABH_01720;inference=ab initio prediction:Prodigal:002006;locus_tag=IAMODABH_01720;product=hypothetical protein
NC_010505.1	Prodigal:002006	CDS	1811575	1811997	.	-	0	ID=IAMODABH_01721;Name=flbT_1;gene=flbT_1;inference=ab initio prediction:Prodigal:002006,protein motif:HAMAP:MF_00783;locus_tag=IAMODABH_01721;product=flagellum biosynthesis repressor protein FlbT
NC_010505.1	Prodigal:002006	CDS	1811994	1812353	.	-	0	ID=IAMODABH_01722;inference=ab initio prediction:Prodigal:002006;locus_tag=IAMODABH_01722;product=hypothetical protein
NC_010505.1	Prodigal:002006	CDS	1812441	1813496	.	-	0	ID=IAMODABH_01723;inference=ab initio prediction:Prodigal:002006;locus_tag=IAMODABH_01723;product=hypothetical protein
NC_010505.1	Prodigal:002006	CDS	1813500	1814957	.	-	0	ID=IAMODABH_01724;inference=ab initio prediction:Prodigal:002006;locus_tag=IAMODABH_01724;product=hypothetical protein
NC_010505.1	Prodigal:002006	CDS	1814981	1816204	.	-	0	ID=IAMODABH_01725;Name=flgE_1;db_xref=COG:COG1749;gene=flgE_1;inference=ab initio prediction:Prodigal:002006,similar to AA sequence:UniProtKB:Q8YDL6;locus_tag=IAMODABH_01725;product=Flagellar hook protein FlgE
NC_010505.1	Prodigal:002006	CDS	1816318	1817637	.	-	0	ID=IAMODABH_01726;eC_number=7.1.2.2;Name=fliI_1;db_xref=COG:COG1157;gene=fliI_1;inference=ab initio prediction:Prodigal:002006,similar to AA sequence:UniProtKB:P26465;locus_tag=IAMODABH_01726;product=Flagellum-specific ATP synthase
NC_010505.1	Prodigal:002006	CDS	1817675	1818415	.	-	0	ID=IAMODABH_01727;Name=flgF;db_xref=COG:COG4787;gene=flgF;inference=ab initio prediction:Prodigal:002006,similar to AA sequence:UniProtKB:P16323;locus_tag=IAMODABH_01727;product=Flagellar basal-body rod protein FlgF
NC_010505.1	Prodigal:002006	CDS	1818417	1819835	.	-	0	ID=IAMODABH_01728;inference=ab initio prediction:Prodigal:002006;locus_tag=IAMODABH_01728;product=hypothetical protein
NC_010505.1	Prodigal:002006	CDS	1820059	1820946	.	+	0	ID=IAMODABH_01729;Name=motA_1;db_xref=COG:COG1291;gene=motA_1;inference=ab initio prediction:Prodigal:002006,similar to AA sequence:UniProtKB:P09348;locus_tag=IAMODABH_01729;product=Motility protein A
NC_010505.1	Prodigal:002006	CDS	1820949	1821878	.	+	0	ID=IAMODABH_01730;inference=ab initio prediction:Prodigal:002006;locus_tag=IAMODABH_01730;product=hypothetical protein
NC_010505.1	Prodigal:002006	CDS	1821859	1822197	.	+	0	ID=IAMODABH_01731;inference=ab initio prediction:Prodigal:002006;locus_tag=IAMODABH_01731;product=hypothetical protein
NC_010505.1	Prodigal:002006	CDS	1822292	1822684	.	+	0	ID=IAMODABH_01732;Name=fliN;db_xref=COG:COG1886;gene=fliN;inference=ab initio prediction:Prodigal:002006,similar to AA sequence:UniProtKB:P15070;locus_tag=IAMODABH_01732;product=Flagellar motor switch protein FliN
NC_010505.1	Prodigal:002006	CDS	1822698	1823726	.	+	0	ID=IAMODABH_01733;Name=fliG_1;db_xref=COG:COG1536;gene=fliG_1;inference=ab initio prediction:Prodigal:002006,similar to AA sequence:UniProtKB:Q9WY63;locus_tag=IAMODABH_01733;product=Flagellar motor switch protein FliG
NC_010505.1	Prodigal:002006	CDS	1823831	1824892	.	+	0	ID=IAMODABH_01734;Name=flhB_1;db_xref=COG:COG1377;gene=flhB_1;inference=ab initio prediction:Prodigal:002006,similar to AA sequence:UniProtKB:P40727;locus_tag=IAMODABH_01734;product=Flagellar biosynthetic protein FlhB
NC_010505.1	Prodigal:002006	CDS	1825170	1827332	.	-	0	ID=IAMODABH_01735;eC_number=2.3.3.9;Name=glcB;db_xref=COG:COG2225;gene=glcB;inference=ab initio prediction:Prodigal:002006,similar to AA sequence:UniProtKB:Q9I636;locus_tag=IAMODABH_01735;product=Malate synthase G
NC_010505.1	Prodigal:002006	CDS	1827475	1828374	.	+	0	ID=IAMODABH_01736;Name=dmlR_3;gene=dmlR_3;inference=ab initio prediction:Prodigal:002006,similar to AA sequence:UniProtKB:P76250;locus_tag=IAMODABH_01736;product=HTH-type transcriptional regulator DmlR
NC_010505.1	Prodigal:002006	CDS	1828598	1829401	.	-	0	ID=IAMODABH_01737;eC_number=4.1.2.17;Name=fucA_1;gene=fucA_1;inference=ab initio prediction:Prodigal:002006,protein motif:HAMAP:MF_00987;locus_tag=IAMODABH_01737;product=L-fuculose phosphate aldolase
NC_010505.1	Prodigal:002006	CDS	1829651	1829905	.	-	0	ID=IAMODABH_01738;inference=ab initio prediction:Prodigal:002006;locus_tag=IAMODABH_01738;product=hypothetical protein
NC_010505.1	Prodigal:002006	CDS	1830313	1831596	.	-	0	ID=IAMODABH_01739;eC_number=3.5.99.5;Name=cnbH_2;gene=cnbH_2;inference=ab initio prediction:Prodigal:002006,similar to AA sequence:UniProtKB:Q38M35;locus_tag=IAMODABH_01739;product=2-amino-5-chloromuconic acid deaminase
NC_010505.1	Prodigal:002006	CDS	1831654	1832433	.	-	0	ID=IAMODABH_01740;eC_number=1.1.1.-;Name=gno_3;gene=gno_3;inference=ab initio prediction:Prodigal:002006,similar to AA sequence:UniProtKB:P50199;locus_tag=IAMODABH_01740;product=Gluconate 5-dehydrogenase
NC_010505.1	Prodigal:002006	CDS	1832648	1832785	.	-	0	ID=IAMODABH_01741;inference=ab initio prediction:Prodigal:002006;locus_tag=IAMODABH_01741;product=hypothetical protein
NC_010505.1	Prodigal:002006	CDS	1833079	1833570	.	-	0	ID=IAMODABH_01742;inference=ab initio prediction:Prodigal:002006;locus_tag=IAMODABH_01742;product=hypothetical protein
NC_010505.1	Prodigal:002006	CDS	1833567	1834076	.	-	0	ID=IAMODABH_01743;inference=ab initio prediction:Prodigal:002006;locus_tag=IAMODABH_01743;product=hypothetical protein
NC_010505.1	Prodigal:002006	CDS	1834370	1834735	.	+	0	ID=IAMODABH_01744;inference=ab initio prediction:Prodigal:002006;locus_tag=IAMODABH_01744;product=hypothetical protein
NC_010505.1	Prodigal:002006	CDS	1834797	1835015	.	+	0	ID=IAMODABH_01745;inference=ab initio prediction:Prodigal:002006;locus_tag=IAMODABH_01745;product=hypothetical protein
NC_010505.1	Aragorn:001002	tRNA	1835779	1835853	.	-	.	ID=IAMODABH_01746;inference=COORDINATES:profile:Aragorn:001002;locus_tag=IAMODABH_01746;product=tRNA-Val(gac)
NC_010505.1	Prodigal:002006	CDS	1836331	1837374	.	+	0	ID=IAMODABH_01747;inference=ab initio prediction:Prodigal:002006;locus_tag=IAMODABH_01747;product=hypothetical protein
NC_010505.1	Prodigal:002006	CDS	1837374	1839560	.	+	0	ID=IAMODABH_01748;inference=ab initio prediction:Prodigal:002006;locus_tag=IAMODABH_01748;product=hypothetical protein
NC_010505.1	Prodigal:002006	CDS	1839728	1841059	.	+	0	ID=IAMODABH_01749;Name=yhjE_1;gene=yhjE_1;inference=ab initio prediction:Prodigal:002006,similar to AA sequence:UniProtKB:P37643;locus_tag=IAMODABH_01749;product=Inner membrane metabolite transport protein YhjE
NC_010505.1	Prodigal:002006	CDS	1841192	1842421	.	+	0	ID=IAMODABH_01750;inference=ab initio prediction:Prodigal:002006;locus_tag=IAMODABH_01750;product=hypothetical protein
NC_010505.1	Prodigal:002006	CDS	1842497	1844497	.	+	0	ID=IAMODABH_01751;eC_number=7.1.1.3;Name=cyoB;db_xref=COG:COG0843;gene=cyoB;inference=ab initio prediction:Prodigal:002006,similar to AA sequence:UniProtKB:P0ABI8;locus_tag=IAMODABH_01751;product=Cytochrome bo(3) ubiquinol oxidase subunit 1
NC_010505.1	Prodigal:002006	CDS	1844502	1845134	.	+	0	ID=IAMODABH_01752;Name=cyoC;db_xref=COG:COG1845;gene=cyoC;inference=ab initio prediction:Prodigal:002006,similar to AA sequence:UniProtKB:P0ABJ3;locus_tag=IAMODABH_01752;product=Cytochrome bo(3) ubiquinol oxidase subunit 3
NC_010505.1	Prodigal:002006	CDS	1845131	1845535	.	+	0	ID=IAMODABH_01753;inference=ab initio prediction:Prodigal:002006;locus_tag=IAMODABH_01753;product=hypothetical protein
NC_010505.1	Prodigal:002006	CDS	1845550	1846335	.	+	0	ID=IAMODABH_01754;db_xref=COG:COG3346;inference=ab initio prediction:Prodigal:002006,similar to AA sequence:UniProtKB:P9WGA7;locus_tag=IAMODABH_01754;product=putative SURF1-like protein
NC_010505.1	Prodigal:002006	CDS	1846438	1848603	.	+	0	ID=IAMODABH_01755;eC_number=5.4.99.2;Name=mutB;db_xref=COG:COG1884;gene=mutB;inference=ab initio prediction:Prodigal:002006,similar to AA sequence:UniProtKB:P9WJK5;locus_tag=IAMODABH_01755;product=putative methylmalonyl-CoA mutase large subunit
NC_010505.1	Prodigal:002006	CDS	1848809	1849930	.	-	0	ID=IAMODABH_01756;inference=ab initio prediction:Prodigal:002006;locus_tag=IAMODABH_01756;product=hypothetical protein
NC_010505.1	Prodigal:002006	CDS	1850148	1851782	.	+	0	ID=IAMODABH_01757;eC_number=5.4.2.2;Name=pgm;db_xref=COG:COG0033;gene=pgm;inference=ab initio prediction:Prodigal:002006,similar to AA sequence:UniProtKB:P39671;locus_tag=IAMODABH_01757;product=Phosphoglucomutase
NC_010505.1	Prodigal:002006	CDS	1851795	1852277	.	-	0	ID=IAMODABH_01758;eC_number=2.3.1.189;Name=mshD_2;gene=mshD_2;inference=ab initio prediction:Prodigal:002006,protein motif:HAMAP:MF_01698;locus_tag=IAMODABH_01758;product=Mycothiol acetyltransferase
NC_010505.1	Prodigal:002006	CDS	1852471	1853088	.	+	0	ID=IAMODABH_01759;Name=rpsD;db_xref=COG:COG0522;gene=rpsD;inference=ab initio prediction:Prodigal:002006,similar to AA sequence:UniProtKB:Q6N9G0;locus_tag=IAMODABH_01759;product=30S ribosomal protein S4
NC_010505.1	Prodigal:002006	CDS	1853200	1853505	.	-	0	ID=IAMODABH_01760;inference=ab initio prediction:Prodigal:002006;locus_tag=IAMODABH_01760;product=hypothetical protein
NC_010505.1	Prodigal:002006	CDS	1853608	1853946	.	+	0	ID=IAMODABH_01761;inference=ab initio prediction:Prodigal:002006;locus_tag=IAMODABH_01761;product=hypothetical protein
NC_010505.1	Prodigal:002006	CDS	1854019	1854228	.	+	0	ID=IAMODABH_01762;Name=mopII;gene=mopII;inference=ab initio prediction:Prodigal:002006,similar to AA sequence:UniProtKB:P08854;locus_tag=IAMODABH_01762;product=Molybdenum-pterin-binding protein 2
NC_010505.1	Prodigal:002006	CDS	1854328	1855392	.	+	0	ID=IAMODABH_01763;eC_number=2.3.1.234;Name=tsaD;db_xref=COG:COG0533;gene=tsaD;inference=ab initio prediction:Prodigal:002006,similar to AA sequence:UniProtKB:P40731;locus_tag=IAMODABH_01763;product=tRNA N6-adenosine threonylcarbamoyltransferase
NC_010505.1	Prodigal:002006	CDS	1855389	1856246	.	+	0	ID=IAMODABH_01764;inference=ab initio prediction:Prodigal:002006;locus_tag=IAMODABH_01764;product=hypothetical protein
NC_010505.1	Prodigal:002006	CDS	1856243	1857241	.	+	0	ID=IAMODABH_01765;eC_number=1.1.1.94;Name=gpsA;db_xref=COG:COG0240;gene=gpsA;inference=ab initio prediction:Prodigal:002006,similar to AA sequence:UniProtKB:P9WN77;locus_tag=IAMODABH_01765;product=Glycerol-3-phosphate dehydrogenase [NAD(P)+]
NC_010505.1	Prodigal:002006	CDS	1857267	1859645	.	-	0	ID=IAMODABH_01766;db_xref=COG:COG2199;inference=ab initio prediction:Prodigal:002006,similar to AA sequence:UniProtKB:Q9ABX9;locus_tag=IAMODABH_01766;product=putative signaling protein
NC_010505.1	Prodigal:002006	CDS	1859870	1860286	.	+	0	ID=IAMODABH_01767;inference=ab initio prediction:Prodigal:002006;locus_tag=IAMODABH_01767;product=hypothetical protein
NC_010505.1	Prodigal:002006	CDS	1860314	1861849	.	-	0	ID=IAMODABH_01768;eC_number=2.7.13.3;Name=rcsC_5;gene=rcsC_5;inference=ab initio prediction:Prodigal:002006,protein motif:HAMAP:MF_00979;locus_tag=IAMODABH_01768;product=Sensor histidine kinase RcsC
NC_010505.1	Prodigal:002006	CDS	1862134	1862589	.	+	0	ID=IAMODABH_01769;eC_number=1.3.99.16;Name=iorA_2;gene=iorA_2;inference=ab initio prediction:Prodigal:002006,similar to AA sequence:UniProtKB:Q51697;locus_tag=IAMODABH_01769;product=Isoquinoline 1-oxidoreductase subunit alpha
NC_010505.1	Prodigal:002006	CDS	1862649	1864844	.	+	0	ID=IAMODABH_01770;eC_number=1.3.99.16;Name=iorB_2;gene=iorB_2;inference=ab initio prediction:Prodigal:002006,similar to AA sequence:UniProtKB:Q51698;locus_tag=IAMODABH_01770;product=Isoquinoline 1-oxidoreductase subunit beta
NC_010505.1	Prodigal:002006	CDS	1864982	1865599	.	+	0	ID=IAMODABH_01771;inference=ab initio prediction:Prodigal:002006;locus_tag=IAMODABH_01771;product=hypothetical protein
NC_010505.1	Prodigal:002006	CDS	1865670	1866362	.	+	0	ID=IAMODABH_01772;eC_number=4.1.1.23;Name=pyrF;db_xref=COG:COG0284;gene=pyrF;inference=ab initio prediction:Prodigal:002006,similar to AA sequence:UniProtKB:P0CB75;locus_tag=IAMODABH_01772;product=Orotidine 5'-phosphate decarboxylase
NC_010505.1	Prodigal:002006	CDS	1866427	1866771	.	+	0	ID=IAMODABH_01773;inference=ab initio prediction:Prodigal:002006;locus_tag=IAMODABH_01773;product=hypothetical protein
NC_010505.1	Prodigal:002006	CDS	1866818	1867447	.	-	0	ID=IAMODABH_01774;inference=ab initio prediction:Prodigal:002006;locus_tag=IAMODABH_01774;product=hypothetical protein
NC_010505.1	Prodigal:002006	CDS	1867600	1868370	.	+	0	ID=IAMODABH_01775;eC_number=1.-.-.-;Name=yohF;db_xref=COG:COG1028;gene=yohF;inference=ab initio prediction:Prodigal:002006,similar to AA sequence:UniProtKB:P33368;locus_tag=IAMODABH_01775;product=putative oxidoreductase YohF
NC_010505.1	Prodigal:002006	CDS	1868462	1868659	.	-	0	ID=IAMODABH_01776;inference=ab initio prediction:Prodigal:002006;locus_tag=IAMODABH_01776;product=hypothetical protein
NC_010505.1	Prodigal:002006	CDS	1868863	1869408	.	-	0	ID=IAMODABH_01777;eC_number=3.5.1.110;Name=rutB_2;gene=rutB_2;inference=ab initio prediction:Prodigal:002006,protein motif:HAMAP:MF_00830;locus_tag=IAMODABH_01777;product=Peroxyureidoacrylate/ureidoacrylate amidohydrolase RutB
NC_010505.1	Prodigal:002006	CDS	1869605	1870114	.	-	0	ID=IAMODABH_01778;Name=yciE;db_xref=COG:COG3685;gene=yciE;inference=ab initio prediction:Prodigal:002006,similar to AA sequence:UniProtKB:P21363;locus_tag=IAMODABH_01778;product=Protein YciE
NC_010505.1	Prodigal:002006	CDS	1870381	1870557	.	+	0	ID=IAMODABH_01779;inference=ab initio prediction:Prodigal:002006;locus_tag=IAMODABH_01779;product=hypothetical protein
NC_010505.1	Prodigal:002006	CDS	1870570	1871169	.	-	0	ID=IAMODABH_01780;inference=ab initio prediction:Prodigal:002006;locus_tag=IAMODABH_01780;product=hypothetical protein
NC_010505.1	Prodigal:002006	CDS	1871882	1872601	.	+	0	ID=IAMODABH_01781;inference=ab initio prediction:Prodigal:002006;locus_tag=IAMODABH_01781;product=hypothetical protein
NC_010505.1	Prodigal:002006	CDS	1872598	1873446	.	-	0	ID=IAMODABH_01782;Name=ssuC_2;db_xref=COG:COG0600;gene=ssuC_2;inference=ab initio prediction:Prodigal:002006,similar to AA sequence:UniProtKB:P75851;locus_tag=IAMODABH_01782;product=Putative aliphatic sulfonates transport permease protein SsuC
NC_010505.1	Prodigal:002006	CDS	1873443	1874234	.	-	0	ID=IAMODABH_01783;eC_number=7.6.2.7;Name=tauB_1;db_xref=COG:COG4525;gene=tauB_1;inference=ab initio prediction:Prodigal:002006,similar to AA sequence:UniProtKB:Q47538;locus_tag=IAMODABH_01783;product=Taurine import ATP-binding protein TauB
NC_010505.1	Prodigal:002006	CDS	1874258	1875271	.	-	0	ID=IAMODABH_01784;Name=tauA;db_xref=COG:COG4521;gene=tauA;inference=ab initio prediction:Prodigal:002006,similar to AA sequence:UniProtKB:Q47537;locus_tag=IAMODABH_01784;product=Taurine-binding periplasmic protein
NC_010505.1	Prodigal:002006	CDS	1875786	1877513	.	-	0	ID=IAMODABH_01785;db_xref=COG:COG0840;inference=ab initio prediction:Prodigal:002006,similar to AA sequence:UniProtKB:Q2W4T8;locus_tag=IAMODABH_01785;product=Methyl-accepting chemotaxis protein
NC_010505.1	Prodigal:002006	CDS	1877971	1881444	.	-	0	ID=IAMODABH_01786;eC_number=2.7.13.3;Name=rcsC_6;gene=rcsC_6;inference=ab initio prediction:Prodigal:002006,protein motif:HAMAP:MF_00979;locus_tag=IAMODABH_01786;product=Sensor histidine kinase RcsC
NC_010505.1	Prodigal:002006	CDS	1881644	1882189	.	-	0	ID=IAMODABH_01787;Name=rcdA;db_xref=COG:COG3226;gene=rcdA;inference=ab initio prediction:Prodigal:002006,similar to AA sequence:UniProtKB:P75811;locus_tag=IAMODABH_01787;product=HTH-type transcriptional regulator RcdA
NC_010505.1	Prodigal:002006	CDS	1882326	1882889	.	+	0	ID=IAMODABH_01788;eC_number=2.3.1.79;Name=maa;db_xref=COG:COG0110;gene=maa;inference=ab initio prediction:Prodigal:002006,similar to AA sequence:UniProtKB:P77791;locus_tag=IAMODABH_01788;product=Maltose O-acetyltransferase
NC_010505.1	Prodigal:002006	CDS	1883209	1884924	.	-	0	ID=IAMODABH_01789;inference=ab initio prediction:Prodigal:002006;locus_tag=IAMODABH_01789;product=hypothetical protein
NC_010505.1	Prodigal:002006	CDS	1885508	1885786	.	+	0	ID=IAMODABH_01790;inference=ab initio prediction:Prodigal:002006;locus_tag=IAMODABH_01790;product=hypothetical protein
NC_010505.1	Prodigal:002006	CDS	1885962	1886279	.	+	0	ID=IAMODABH_01791;inference=ab initio prediction:Prodigal:002006;locus_tag=IAMODABH_01791;product=hypothetical protein
NC_010505.1	Prodigal:002006	CDS	1886332	1889049	.	-	0	ID=IAMODABH_01792;inference=ab initio prediction:Prodigal:002006;locus_tag=IAMODABH_01792;product=hypothetical protein
NC_010505.1	Prodigal:002006	CDS	1889402	1890535	.	+	0	ID=IAMODABH_01793;db_xref=COG:COG0683;inference=ab initio prediction:Prodigal:002006,similar to AA sequence:UniProtKB:Q8YEE8;locus_tag=IAMODABH_01793;product=Leu/Ile/Val-binding protein 
NC_010505.1	Prodigal:002006	CDS	1890657	1891547	.	+	0	ID=IAMODABH_01794;Name=hcaR;gene=hcaR;inference=ab initio prediction:Prodigal:002006,similar to AA sequence:UniProtKB:Q47141;locus_tag=IAMODABH_01794;product=Hca operon transcriptional activator HcaR
NC_010505.1	Prodigal:002006	CDS	1891684	1892448	.	+	0	ID=IAMODABH_01795;eC_number=4.1.3.39;Name=bphF_2;gene=bphF_2;inference=ab initio prediction:Prodigal:002006,similar to AA sequence:UniProtKB:O05151;locus_tag=IAMODABH_01795;product=4-hydroxy-2-oxovalerate aldolase
NC_010505.1	Prodigal:002006	CDS	1892473	1893360	.	+	0	ID=IAMODABH_01796;eC_number=1.1.1.60;Name=glxR;db_xref=COG:COG2084;gene=glxR;inference=ab initio prediction:Prodigal:002006,similar to AA sequence:UniProtKB:P77161;locus_tag=IAMODABH_01796;product=2-hydroxy-3-oxopropionate reductase
NC_010505.1	Prodigal:002006	CDS	1893405	1895009	.	+	0	ID=IAMODABH_01797;eC_number=4.2.1.42;Name=garD_1;db_xref=COG:COG2721;gene=garD_1;inference=ab initio prediction:Prodigal:002006,similar to AA sequence:UniProtKB:P39829;locus_tag=IAMODABH_01797;product=Galactarate dehydratase (L-threo-forming)
NC_010505.1	Prodigal:002006	CDS	1895086	1896282	.	+	0	ID=IAMODABH_01798;inference=ab initio prediction:Prodigal:002006;locus_tag=IAMODABH_01798;product=hypothetical protein
NC_010505.1	Prodigal:002006	CDS	1896341	1898521	.	-	0	ID=IAMODABH_01799;Name=cntO_2;gene=cntO_2;inference=ab initio prediction:Prodigal:002006,similar to AA sequence:UniProtKB:A0A0H2ZI93;locus_tag=IAMODABH_01799;product=Metal-pseudopaline receptor CntO
NC_010505.1	Prodigal:002006	CDS	1898953	1899219	.	-	0	ID=IAMODABH_01800;inference=ab initio prediction:Prodigal:002006;locus_tag=IAMODABH_01800;product=hypothetical protein
NC_010505.1	Prodigal:002006	CDS	1899350	1899649	.	-	0	ID=IAMODABH_01801;inference=ab initio prediction:Prodigal:002006;locus_tag=IAMODABH_01801;product=hypothetical protein
NC_010505.1	Prodigal:002006	CDS	1900041	1901891	.	-	0	ID=IAMODABH_01802;eC_number=1.8.1.2;Name=cysI;db_xref=COG:COG0155;gene=cysI;inference=ab initio prediction:Prodigal:002006,similar to AA sequence:UniProtKB:O32213;locus_tag=IAMODABH_01802;product=Sulfite reductase [NADPH] hemoprotein beta-component
NC_010505.1	Prodigal:002006	CDS	1902128	1903897	.	-	0	ID=IAMODABH_01803;eC_number=1.8.1.2;Name=cysJ;db_xref=COG:COG0369;gene=cysJ;inference=ab initio prediction:Prodigal:002006,similar to AA sequence:UniProtKB:O32214;locus_tag=IAMODABH_01803;product=Sulfite reductase [NADPH] flavoprotein alpha-component
NC_010505.1	Prodigal:002006	CDS	1904009	1904524	.	-	0	ID=IAMODABH_01804;Name=decR_1;db_xref=COG:COG1522;gene=decR_1;inference=ab initio prediction:Prodigal:002006,similar to AA sequence:UniProtKB:P0ACJ5;locus_tag=IAMODABH_01804;product=DNA-binding transcriptional activator DecR
NC_010505.1	Prodigal:002006	CDS	1904790	1905617	.	+	0	ID=IAMODABH_01805;eC_number=1.8.4.8;Name=cysH;gene=cysH;inference=ab initio prediction:Prodigal:002006,protein motif:HAMAP:MF_00063;locus_tag=IAMODABH_01805;product=Phosphoadenosine phosphosulfate reductase
NC_010505.1	Prodigal:002006	CDS	1905614	1906573	.	+	0	ID=IAMODABH_01806;eC_number=2.7.7.4;Name=cysD;db_xref=COG:COG0175;gene=cysD;inference=ab initio prediction:Prodigal:002006,similar to AA sequence:UniProtKB:P21156;locus_tag=IAMODABH_01806;product=Sulfate adenylyltransferase subunit 2
NC_010505.1	Prodigal:002006	CDS	1906573	1908003	.	+	0	ID=IAMODABH_01807;eC_number=2.7.7.4;Name=cysN;db_xref=COG:COG2895;gene=cysN;inference=ab initio prediction:Prodigal:002006,similar to AA sequence:UniProtKB:P23845;locus_tag=IAMODABH_01807;product=Sulfate adenylyltransferase subunit 1
NC_010505.1	Prodigal:002006	CDS	1908118	1909146	.	-	0	ID=IAMODABH_01808;eC_number=4.3.2.3;inference=ab initio prediction:Prodigal:002006,similar to AA sequence:UniProtKB:Q39BA7;locus_tag=IAMODABH_01808;product=Ureidoglycolate lyase
NC_010505.1	Prodigal:002006	CDS	1909254	1910279	.	-	0	ID=IAMODABH_01809;inference=ab initio prediction:Prodigal:002006;locus_tag=IAMODABH_01809;product=hypothetical protein
NC_010505.1	Prodigal:002006	CDS	1910480	1911682	.	+	0	ID=IAMODABH_01810;eC_number=2.6.1.1;Name=aatA;db_xref=COG:COG0436;gene=aatA;inference=ab initio prediction:Prodigal:002006,similar to AA sequence:UniProtKB:Q02635;locus_tag=IAMODABH_01810;product=Aspartate/prephenate aminotransferase
NC_010505.1	Prodigal:002006	CDS	1911763	1912089	.	-	0	ID=IAMODABH_01811;eC_number=3.1.-.-;Name=mazF;db_xref=COG:COG2337;gene=mazF;inference=ab initio prediction:Prodigal:002006,similar to AA sequence:UniProtKB:A0R0N4;locus_tag=IAMODABH_01811;product=putative endoribonuclease MazF
NC_010505.1	Prodigal:002006	CDS	1912086	1912307	.	-	0	ID=IAMODABH_01812;inference=ab initio prediction:Prodigal:002006;locus_tag=IAMODABH_01812;product=hypothetical protein
NC_010505.1	Prodigal:002006	CDS	1912396	1913238	.	+	0	ID=IAMODABH_01813;inference=ab initio prediction:Prodigal:002006;locus_tag=IAMODABH_01813;product=hypothetical protein
NC_010505.1	Prodigal:002006	CDS	1913666	1914046	.	+	0	ID=IAMODABH_01814;inference=ab initio prediction:Prodigal:002006;locus_tag=IAMODABH_01814;product=hypothetical protein
[truncated: 8,059,553 more chars]
