# Supplementary material for: Comprehensive Comparative Genomics and Phenotyping of Methylobacterium Species
Source: Front Microbiol. 2021 Oct 6;12:740610. doi: 10.3389/fmicb.2021.740610 (PMC8561711; doi:10.3389/fmicb.2021.740610)
Supplement: Supplementary file 10 [file Data_Sheet_4.ZIP › Mb_tardum.gff]

##gff-version 3
##sequence-region contig00001 1 591219
##sequence-region contig00002 1 540692
##sequence-region contig00003 1 393704
##sequence-region contig00004 1 345050
##sequence-region contig00005 1 318916
##sequence-region contig00006 1 282451
##sequence-region contig00007 1 223511
##sequence-region contig00008 1 203845
##sequence-region contig00009 1 175933
##sequence-region contig00010 1 171452
##sequence-region contig00011 1 166477
##sequence-region contig00012 1 165545
##sequence-region contig00013 1 163224
##sequence-region contig00014 1 163056
##sequence-region contig00015 1 151895
##sequence-region contig00016 1 145234
##sequence-region contig00017 1 139964
##sequence-region contig00018 1 137394
##sequence-region contig00019 1 131465
##sequence-region contig00020 1 128241
##sequence-region contig00021 1 122895
##sequence-region contig00022 1 112939
##sequence-region contig00023 1 111939
##sequence-region contig00024 1 100683
##sequence-region contig00025 1 100459
##sequence-region contig00026 1 97581
##sequence-region contig00027 1 90734
##sequence-region contig00028 1 86907
##sequence-region contig00029 1 71387
##sequence-region contig00030 1 68812
##sequence-region contig00031 1 67495
##sequence-region contig00032 1 60840
##sequence-region contig00033 1 55648
##sequence-region contig00034 1 47073
##sequence-region contig00035 1 45261
##sequence-region contig00036 1 42642
##sequence-region contig00037 1 41711
##sequence-region contig00038 1 40907
##sequence-region contig00039 1 40162
##sequence-region contig00040 1 39651
##sequence-region contig00041 1 38032
##sequence-region contig00042 1 35770
##sequence-region contig00043 1 35006
##sequence-region contig00044 1 34293
##sequence-region contig00045 1 32272
##sequence-region contig00046 1 31846
##sequence-region contig00047 1 31644
##sequence-region contig00048 1 29940
##sequence-region contig00049 1 26631
##sequence-region contig00050 1 26309
##sequence-region contig00051 1 22452
##sequence-region contig00052 1 20780
##sequence-region contig00053 1 20464
##sequence-region contig00054 1 20091
##sequence-region contig00055 1 18446
##sequence-region contig00056 1 17926
##sequence-region contig00057 1 16040
##sequence-region contig00058 1 15007
##sequence-region contig00059 1 14308
##sequence-region contig00060 1 11069
##sequence-region contig00061 1 11001
##sequence-region contig00062 1 10950
##sequence-region contig00063 1 10448
##sequence-region contig00064 1 10247
##sequence-region contig00065 1 9422
##sequence-region contig00066 1 8133
##sequence-region contig00067 1 7919
##sequence-region contig00068 1 7831
##sequence-region contig00069 1 7540
##sequence-region contig00070 1 7147
##sequence-region contig00071 1 6831
##sequence-region contig00072 1 6749
##sequence-region contig00073 1 6379
##sequence-region contig00074 1 5565
##sequence-region contig00075 1 5068
##sequence-region contig00076 1 4797
##sequence-region contig00077 1 4145
##sequence-region contig00078 1 3738
##sequence-region contig00079 1 3526
##sequence-region contig00080 1 3468
##sequence-region contig00081 1 3458
##sequence-region contig00082 1 3382
##sequence-region contig00083 1 2818
##sequence-region contig00084 1 2463
##sequence-region contig00085 1 2425
##sequence-region contig00086 1 2229
##sequence-region contig00087 1 1995
##sequence-region contig00088 1 1895
##sequence-region contig00089 1 1799
##sequence-region contig00090 1 1663
##sequence-region contig00091 1 1553
##sequence-region contig00092 1 1544
##sequence-region contig00093 1 1497
##sequence-region contig00094 1 1437
##sequence-region contig00095 1 1426
##sequence-region contig00096 1 1395
##sequence-region contig00097 1 1275
##sequence-region contig00098 1 1272
##sequence-region contig00099 1 1248
##sequence-region contig00100 1 1201
##sequence-region contig00101 1 1191
##sequence-region contig00102 1 1127
##sequence-region contig00103 1 1106
##sequence-region contig00104 1 1052
##sequence-region contig00105 1 930
##sequence-region contig00106 1 873
##sequence-region contig00107 1 870
##sequence-region contig00108 1 845
##sequence-region contig00109 1 822
##sequence-region contig00110 1 775
##sequence-region contig00111 1 775
##sequence-region contig00112 1 721
##sequence-region contig00113 1 715
##sequence-region contig00114 1 706
##sequence-region contig00115 1 693
##sequence-region contig00116 1 688
##sequence-region contig00117 1 683
##sequence-region contig00118 1 668
##sequence-region contig00119 1 659
##sequence-region contig00120 1 638
##sequence-region contig00121 1 628
##sequence-region contig00122 1 607
##sequence-region contig00123 1 604
##sequence-region contig00124 1 587
##sequence-region contig00125 1 566
##sequence-region contig00126 1 534
##sequence-region contig00127 1 530
##sequence-region contig00128 1 518
##sequence-region contig00129 1 507
##sequence-region contig00130 1 504
##sequence-region contig00131 1 502
##sequence-region contig00132 1 502
##sequence-region contig00133 1 496
##sequence-region contig00134 1 495
##sequence-region contig00135 1 471
##sequence-region contig00136 1 469
##sequence-region contig00137 1 468
##sequence-region contig00138 1 433
##sequence-region contig00139 1 390
##sequence-region contig00140 1 377
##sequence-region contig00141 1 288
##sequence-region contig00142 1 283
##sequence-region contig00143 1 262
##sequence-region contig00144 1 246
##sequence-region contig00145 1 227
##sequence-region contig00146 1 222
##sequence-region contig00147 1 201
contig00001	Prodigal:002006	CDS	522	1925	.	+	0	ID=GOFOIKOB_00001;eC_number=2.9.1.1;Name=selA;db_xref=COG:COG1921;gene=selA;inference=ab initio prediction:Prodigal:002006,similar to AA sequence:UniProtKB:P0A821;locus_tag=GOFOIKOB_00001;product=L-seryl-tRNA(Sec) selenium transferase
contig00001	Prodigal:002006	CDS	2040	2510	.	+	0	ID=GOFOIKOB_00002;Name=ohrR;gene=ohrR;inference=ab initio prediction:Prodigal:002006,similar to AA sequence:UniProtKB:O34777;locus_tag=GOFOIKOB_00002;product=Organic hydroperoxide resistance transcriptional regulator
contig00001	Prodigal:002006	CDS	2541	3902	.	-	0	ID=GOFOIKOB_00003;inference=ab initio prediction:Prodigal:002006;locus_tag=GOFOIKOB_00003;product=hypothetical protein
contig00001	Prodigal:002006	CDS	3948	6266	.	-	0	ID=GOFOIKOB_00004;Name=ydeP_1;db_xref=COG:COG0243;gene=ydeP_1;inference=ab initio prediction:Prodigal:002006,similar to AA sequence:UniProtKB:P77561;locus_tag=GOFOIKOB_00004;product=Protein YdeP
contig00001	Prodigal:002006	CDS	6642	6929	.	-	0	ID=GOFOIKOB_00005;inference=ab initio prediction:Prodigal:002006;locus_tag=GOFOIKOB_00005;product=hypothetical protein
contig00001	Prodigal:002006	CDS	7192	8727	.	+	0	ID=GOFOIKOB_00006;inference=ab initio prediction:Prodigal:002006;locus_tag=GOFOIKOB_00006;product=hypothetical protein
contig00001	Prodigal:002006	CDS	9027	9575	.	+	0	ID=GOFOIKOB_00007;inference=ab initio prediction:Prodigal:002006;locus_tag=GOFOIKOB_00007;product=hypothetical protein
contig00001	Prodigal:002006	CDS	9553	10026	.	-	0	ID=GOFOIKOB_00008;inference=ab initio prediction:Prodigal:002006;locus_tag=GOFOIKOB_00008;product=hypothetical protein
contig00001	Prodigal:002006	CDS	10208	11047	.	-	0	ID=GOFOIKOB_00009;inference=ab initio prediction:Prodigal:002006;locus_tag=GOFOIKOB_00009;product=hypothetical protein
contig00001	Prodigal:002006	CDS	11037	11279	.	-	0	ID=GOFOIKOB_00010;inference=ab initio prediction:Prodigal:002006;locus_tag=GOFOIKOB_00010;product=hypothetical protein
contig00001	Prodigal:002006	CDS	11269	11820	.	-	0	ID=GOFOIKOB_00011;inference=ab initio prediction:Prodigal:002006;locus_tag=GOFOIKOB_00011;product=hypothetical protein
contig00001	Prodigal:002006	CDS	11813	12055	.	-	0	ID=GOFOIKOB_00012;inference=ab initio prediction:Prodigal:002006;locus_tag=GOFOIKOB_00012;product=hypothetical protein
contig00001	Prodigal:002006	CDS	12055	12357	.	-	0	ID=GOFOIKOB_00013;inference=ab initio prediction:Prodigal:002006;locus_tag=GOFOIKOB_00013;product=hypothetical protein
contig00001	Prodigal:002006	CDS	12413	12733	.	-	0	ID=GOFOIKOB_00014;inference=ab initio prediction:Prodigal:002006;locus_tag=GOFOIKOB_00014;product=hypothetical protein
contig00001	Prodigal:002006	CDS	12745	13254	.	-	0	ID=GOFOIKOB_00015;inference=ab initio prediction:Prodigal:002006;locus_tag=GOFOIKOB_00015;product=hypothetical protein
contig00001	Prodigal:002006	CDS	13251	13454	.	-	0	ID=GOFOIKOB_00016;inference=ab initio prediction:Prodigal:002006;locus_tag=GOFOIKOB_00016;product=hypothetical protein
contig00001	Prodigal:002006	CDS	13451	13714	.	-	0	ID=GOFOIKOB_00017;inference=ab initio prediction:Prodigal:002006;locus_tag=GOFOIKOB_00017;product=hypothetical protein
contig00001	Prodigal:002006	CDS	13705	14064	.	-	0	ID=GOFOIKOB_00018;inference=ab initio prediction:Prodigal:002006;locus_tag=GOFOIKOB_00018;product=hypothetical protein
contig00001	Prodigal:002006	CDS	14345	15250	.	+	0	ID=GOFOIKOB_00019;inference=ab initio prediction:Prodigal:002006;locus_tag=GOFOIKOB_00019;product=hypothetical protein
contig00001	Prodigal:002006	CDS	15307	15888	.	+	0	ID=GOFOIKOB_00020;inference=ab initio prediction:Prodigal:002006;locus_tag=GOFOIKOB_00020;product=hypothetical protein
contig00001	Prodigal:002006	CDS	16030	16317	.	-	0	ID=GOFOIKOB_00021;inference=ab initio prediction:Prodigal:002006;locus_tag=GOFOIKOB_00021;product=hypothetical protein
contig00001	Prodigal:002006	CDS	16635	17375	.	-	0	ID=GOFOIKOB_00022;inference=ab initio prediction:Prodigal:002006;locus_tag=GOFOIKOB_00022;product=hypothetical protein
contig00001	Prodigal:002006	CDS	17666	18094	.	+	0	ID=GOFOIKOB_00023;eC_number=3.4.21.-;Name=umuD;db_xref=COG:COG1974;gene=umuD;inference=ab initio prediction:Prodigal:002006,similar to AA sequence:UniProtKB:P0AG11;locus_tag=GOFOIKOB_00023;product=Protein UmuD
contig00001	Prodigal:002006	CDS	18091	19377	.	+	0	ID=GOFOIKOB_00024;Name=umuC_1;db_xref=COG:COG0389;gene=umuC_1;inference=ab initio prediction:Prodigal:002006,similar to AA sequence:UniProtKB:P04152;locus_tag=GOFOIKOB_00024;product=Protein UmuC
contig00001	Prodigal:002006	CDS	19547	20506	.	+	0	ID=GOFOIKOB_00025;inference=ab initio prediction:Prodigal:002006;locus_tag=GOFOIKOB_00025;product=hypothetical protein
contig00001	Prodigal:002006	CDS	20503	20754	.	+	0	ID=GOFOIKOB_00026;inference=ab initio prediction:Prodigal:002006;locus_tag=GOFOIKOB_00026;product=hypothetical protein
contig00001	Prodigal:002006	CDS	20751	22532	.	+	0	ID=GOFOIKOB_00027;inference=ab initio prediction:Prodigal:002006;locus_tag=GOFOIKOB_00027;product=hypothetical protein
contig00001	Prodigal:002006	CDS	22791	23543	.	+	0	ID=GOFOIKOB_00028;inference=ab initio prediction:Prodigal:002006;locus_tag=GOFOIKOB_00028;product=hypothetical protein
contig00001	Prodigal:002006	CDS	23712	25142	.	-	0	ID=GOFOIKOB_00029;inference=ab initio prediction:Prodigal:002006,similar to AA sequence:ISfinder:ISMpo6;locus_tag=GOFOIKOB_00029;product=IS1182 family transposase ISMpo6
contig00001	Prodigal:002006	CDS	25311	25622	.	-	0	ID=GOFOIKOB_00030;inference=ab initio prediction:Prodigal:002006;locus_tag=GOFOIKOB_00030;product=hypothetical protein
contig00001	Prodigal:002006	CDS	25619	26947	.	-	0	ID=GOFOIKOB_00031;inference=ab initio prediction:Prodigal:002006;locus_tag=GOFOIKOB_00031;product=hypothetical protein
contig00001	Prodigal:002006	CDS	26955	27227	.	-	0	ID=GOFOIKOB_00032;Name=csoR_1;db_xref=COG:COG1937;gene=csoR_1;inference=ab initio prediction:Prodigal:002006,similar to AA sequence:UniProtKB:O32222;locus_tag=GOFOIKOB_00032;product=Copper-sensing transcriptional repressor CsoR
contig00001	Prodigal:002006	CDS	27338	27649	.	+	0	ID=GOFOIKOB_00033;inference=ab initio prediction:Prodigal:002006;locus_tag=GOFOIKOB_00033;product=hypothetical protein
contig00001	Prodigal:002006	CDS	27722	28948	.	+	0	ID=GOFOIKOB_00034;Name=czcB_1;gene=czcB_1;inference=ab initio prediction:Prodigal:002006,similar to AA sequence:UniProtKB:P13510;locus_tag=GOFOIKOB_00034;product=Cobalt-zinc-cadmium resistance protein CzcB
contig00001	Prodigal:002006	CDS	28952	32260	.	+	0	ID=GOFOIKOB_00035;Name=cnrA_1;gene=cnrA_1;inference=ab initio prediction:Prodigal:002006,similar to AA sequence:UniProtKB:P37972;locus_tag=GOFOIKOB_00035;product=Nickel and cobalt resistance protein CnrA
contig00001	Prodigal:002006	CDS	32346	33464	.	-	0	ID=GOFOIKOB_00036;inference=ab initio prediction:Prodigal:002006;locus_tag=GOFOIKOB_00036;product=hypothetical protein
contig00001	Prodigal:002006	CDS	33474	33752	.	-	0	ID=GOFOIKOB_00037;Name=frmR_1;db_xref=COG:COG1937;gene=frmR_1;inference=ab initio prediction:Prodigal:002006,similar to AA sequence:UniProtKB:P0AAP3;locus_tag=GOFOIKOB_00037;product=Transcriptional repressor FrmR
contig00001	Prodigal:002006	CDS	33843	34049	.	+	0	ID=GOFOIKOB_00038;inference=ab initio prediction:Prodigal:002006;locus_tag=GOFOIKOB_00038;product=hypothetical protein
contig00001	Prodigal:002006	CDS	34155	34985	.	+	0	ID=GOFOIKOB_00039;inference=ab initio prediction:Prodigal:002006;locus_tag=GOFOIKOB_00039;product=hypothetical protein
contig00001	Prodigal:002006	CDS	34982	36397	.	+	0	ID=GOFOIKOB_00040;inference=ab initio prediction:Prodigal:002006;locus_tag=GOFOIKOB_00040;product=hypothetical protein
contig00001	Prodigal:002006	CDS	36397	36753	.	+	0	ID=GOFOIKOB_00041;inference=ab initio prediction:Prodigal:002006;locus_tag=GOFOIKOB_00041;product=hypothetical protein
contig00001	Prodigal:002006	CDS	36790	37746	.	+	0	ID=GOFOIKOB_00042;inference=ab initio prediction:Prodigal:002006;locus_tag=GOFOIKOB_00042;product=hypothetical protein
contig00001	Prodigal:002006	CDS	37764	38210	.	+	0	ID=GOFOIKOB_00043;inference=ab initio prediction:Prodigal:002006;locus_tag=GOFOIKOB_00043;product=hypothetical protein
contig00001	Prodigal:002006	CDS	38271	39323	.	+	0	ID=GOFOIKOB_00044;inference=ab initio prediction:Prodigal:002006;locus_tag=GOFOIKOB_00044;product=hypothetical protein
contig00001	Prodigal:002006	CDS	39523	40725	.	-	0	ID=GOFOIKOB_00045;inference=ab initio prediction:Prodigal:002006;locus_tag=GOFOIKOB_00045;product=hypothetical protein
contig00001	Prodigal:002006	CDS	40715	41782	.	-	0	ID=GOFOIKOB_00046;Name=acr3;db_xref=COG:COG0798;gene=acr3;inference=ab initio prediction:Prodigal:002006,similar to AA sequence:UniProtKB:A6TP80;locus_tag=GOFOIKOB_00046;product=Arsenical-resistance protein Acr3
contig00001	Prodigal:002006	CDS	41790	42227	.	-	0	ID=GOFOIKOB_00047;eC_number=1.20.4.1;Name=arsC_1;gene=arsC_1;inference=ab initio prediction:Prodigal:002006,similar to AA sequence:UniProtKB:P08692;locus_tag=GOFOIKOB_00047;product=Arsenate reductase
contig00001	Prodigal:002006	CDS	42220	42579	.	-	0	ID=GOFOIKOB_00048;inference=ab initio prediction:Prodigal:002006;locus_tag=GOFOIKOB_00048;product=hypothetical protein
contig00001	Prodigal:002006	CDS	42630	43376	.	+	0	ID=GOFOIKOB_00049;eC_number=1.-.-.-;Name=arsH_1;db_xref=COG:COG0431;gene=arsH_1;inference=ab initio prediction:Prodigal:002006,similar to AA sequence:UniProtKB:Q92R45;locus_tag=GOFOIKOB_00049;product=NADPH-dependent FMN reductase ArsH
contig00001	Prodigal:002006	CDS	43400	43912	.	+	0	ID=GOFOIKOB_00050;inference=ab initio prediction:Prodigal:002006;locus_tag=GOFOIKOB_00050;product=hypothetical protein
contig00001	Prodigal:002006	CDS	44280	44462	.	+	0	ID=GOFOIKOB_00051;inference=ab initio prediction:Prodigal:002006;locus_tag=GOFOIKOB_00051;product=hypothetical protein
contig00001	Prodigal:002006	CDS	44777	45184	.	-	0	ID=GOFOIKOB_00052;inference=ab initio prediction:Prodigal:002006;locus_tag=GOFOIKOB_00052;product=hypothetical protein
contig00001	Prodigal:002006	CDS	45433	45783	.	-	0	ID=GOFOIKOB_00053;inference=ab initio prediction:Prodigal:002006;locus_tag=GOFOIKOB_00053;product=hypothetical protein
contig00001	Prodigal:002006	CDS	45929	48106	.	-	0	ID=GOFOIKOB_00054;inference=ab initio prediction:Prodigal:002006;locus_tag=GOFOIKOB_00054;product=hypothetical protein
contig00001	Prodigal:002006	CDS	48676	48957	.	+	0	ID=GOFOIKOB_00055;inference=ab initio prediction:Prodigal:002006;locus_tag=GOFOIKOB_00055;product=hypothetical protein
contig00001	Prodigal:002006	CDS	49046	49375	.	+	0	ID=GOFOIKOB_00056;inference=ab initio prediction:Prodigal:002006;locus_tag=GOFOIKOB_00056;product=hypothetical protein
contig00001	Prodigal:002006	CDS	49413	50108	.	+	0	ID=GOFOIKOB_00057;inference=ab initio prediction:Prodigal:002006;locus_tag=GOFOIKOB_00057;product=hypothetical protein
contig00001	Prodigal:002006	CDS	50105	50473	.	-	0	ID=GOFOIKOB_00058;inference=ab initio prediction:Prodigal:002006;locus_tag=GOFOIKOB_00058;product=hypothetical protein
contig00001	Prodigal:002006	CDS	50770	51186	.	-	0	ID=GOFOIKOB_00059;inference=ab initio prediction:Prodigal:002006;locus_tag=GOFOIKOB_00059;product=hypothetical protein
contig00001	Prodigal:002006	CDS	51183	51488	.	-	0	ID=GOFOIKOB_00060;inference=ab initio prediction:Prodigal:002006;locus_tag=GOFOIKOB_00060;product=hypothetical protein
contig00001	Prodigal:002006	CDS	51485	51652	.	-	0	ID=GOFOIKOB_00061;inference=ab initio prediction:Prodigal:002006;locus_tag=GOFOIKOB_00061;product=hypothetical protein
contig00001	Prodigal:002006	CDS	51664	54168	.	-	0	ID=GOFOIKOB_00062;eC_number=3.4.24.-;Name=ftsH_1;gene=ftsH_1;inference=ab initio prediction:Prodigal:002006,protein motif:HAMAP:MF_01458;locus_tag=GOFOIKOB_00062;product=ATP-dependent zinc metalloprotease FtsH
contig00001	Prodigal:002006	CDS	54249	54749	.	-	0	ID=GOFOIKOB_00063;inference=ab initio prediction:Prodigal:002006;locus_tag=GOFOIKOB_00063;product=hypothetical protein
contig00001	Prodigal:002006	CDS	55041	56201	.	+	0	ID=GOFOIKOB_00064;inference=ab initio prediction:Prodigal:002006;locus_tag=GOFOIKOB_00064;product=hypothetical protein
contig00001	Prodigal:002006	CDS	56239	56817	.	+	0	ID=GOFOIKOB_00065;inference=ab initio prediction:Prodigal:002006;locus_tag=GOFOIKOB_00065;product=hypothetical protein
contig00001	Prodigal:002006	CDS	56817	57815	.	+	0	ID=GOFOIKOB_00066;inference=ab initio prediction:Prodigal:002006;locus_tag=GOFOIKOB_00066;product=hypothetical protein
contig00001	Prodigal:002006	CDS	57825	59213	.	+	0	ID=GOFOIKOB_00067;inference=ab initio prediction:Prodigal:002006;locus_tag=GOFOIKOB_00067;product=hypothetical protein
contig00001	Prodigal:002006	CDS	59220	59609	.	+	0	ID=GOFOIKOB_00068;inference=ab initio prediction:Prodigal:002006;locus_tag=GOFOIKOB_00068;product=hypothetical protein
contig00001	Prodigal:002006	CDS	59684	60235	.	-	0	ID=GOFOIKOB_00069;inference=ab initio prediction:Prodigal:002006;locus_tag=GOFOIKOB_00069;product=hypothetical protein
contig00001	Aragorn:001002	tRNA	60343	60416	.	-	.	ID=GOFOIKOB_00070;inference=COORDINATES:profile:Aragorn:001002;locus_tag=GOFOIKOB_00070;product=tRNA-Gly(tcc)
contig00001	Prodigal:002006	CDS	60461	61303	.	-	0	ID=GOFOIKOB_00071;eC_number=2.3.1.247;Name=kce_1;gene=kce_1;inference=ab initio prediction:Prodigal:002006,similar to AA sequence:UniProtKB:B0VHH0;locus_tag=GOFOIKOB_00071;product=3-keto-5-aminohexanoate cleavage enzyme
contig00001	Prodigal:002006	CDS	61479	61928	.	+	0	ID=GOFOIKOB_00072;eC_number=4.2.1.10;Name=aroQ;db_xref=COG:COG0757;gene=aroQ;inference=ab initio prediction:Prodigal:002006,similar to AA sequence:UniProtKB:P15474;locus_tag=GOFOIKOB_00072;product=3-dehydroquinate dehydratase
contig00001	Prodigal:002006	CDS	62075	62776	.	+	0	ID=GOFOIKOB_00073;eC_number=2.4.2.10;Name=pyrE;gene=pyrE;inference=ab initio prediction:Prodigal:002006,protein motif:HAMAP:MF_01208;locus_tag=GOFOIKOB_00073;product=Orotate phosphoribosyltransferase
contig00001	Prodigal:002006	CDS	62788	63867	.	+	0	ID=GOFOIKOB_00074;eC_number=3.5.2.3;Name=pyrC_1;db_xref=COG:COG0418;gene=pyrC_1;inference=ab initio prediction:Prodigal:002006,similar to AA sequence:UniProtKB:P05020;locus_tag=GOFOIKOB_00074;product=Dihydroorotase
contig00001	Prodigal:002006	CDS	63979	65424	.	+	0	ID=GOFOIKOB_00075;eC_number=3.5.1.13;Name=aam_1;db_xref=COG:COG0154;gene=aam_1;inference=ab initio prediction:Prodigal:002006,similar to AA sequence:UniProtKB:K9NBS6;locus_tag=GOFOIKOB_00075;product=Acylamidase
contig00001	Prodigal:002006	CDS	65847	67622	.	+	0	ID=GOFOIKOB_00076;eC_number=2.2.1.6;Name=ilvI;db_xref=COG:COG0028;gene=ilvI;inference=ab initio prediction:Prodigal:002006,similar to AA sequence:UniProtKB:P00893;locus_tag=GOFOIKOB_00076;product=Acetolactate synthase isozyme 3 large subunit
contig00001	Prodigal:002006	CDS	67704	68246	.	+	0	ID=GOFOIKOB_00077;eC_number=2.2.1.6;Name=ilvH;db_xref=COG:COG0440;gene=ilvH;inference=ab initio prediction:Prodigal:002006,similar to AA sequence:UniProtKB:A0QUX7;locus_tag=GOFOIKOB_00077;product=Acetolactate synthase small subunit
contig00001	Prodigal:002006	CDS	68372	69016	.	+	0	ID=GOFOIKOB_00078;eC_number=2.5.1.18;Name=gstB_1;db_xref=COG:COG0625;gene=gstB_1;inference=ab initio prediction:Prodigal:002006,similar to AA sequence:UniProtKB:P15214;locus_tag=GOFOIKOB_00078;product=Glutathione S-transferase GST-6.0
contig00001	Prodigal:002006	CDS	69100	69756	.	+	0	ID=GOFOIKOB_00079;inference=ab initio prediction:Prodigal:002006;locus_tag=GOFOIKOB_00079;product=hypothetical protein
contig00001	Prodigal:002006	CDS	69769	70788	.	+	0	ID=GOFOIKOB_00080;eC_number=1.1.1.86;Name=ilvC;db_xref=COG:COG0059;gene=ilvC;inference=ab initio prediction:Prodigal:002006,similar to AA sequence:UniProtKB:Q9HVA2;locus_tag=GOFOIKOB_00080;product=Ketol-acid reductoisomerase (NADP(+))
contig00001	Prodigal:002006	CDS	70954	71607	.	+	0	ID=GOFOIKOB_00081;inference=ab initio prediction:Prodigal:002006;locus_tag=GOFOIKOB_00081;product=hypothetical protein
contig00001	Prodigal:002006	CDS	71854	73629	.	+	0	ID=GOFOIKOB_00082;inference=ab initio prediction:Prodigal:002006;locus_tag=GOFOIKOB_00082;product=hypothetical protein
contig00001	Prodigal:002006	CDS	73633	73929	.	+	0	ID=GOFOIKOB_00083;db_xref=COG:COG0840;inference=ab initio prediction:Prodigal:002006,similar to AA sequence:UniProtKB:Q2W4T8;locus_tag=GOFOIKOB_00083;product=Methyl-accepting chemotaxis protein
contig00001	Prodigal:002006	CDS	73942	74460	.	-	0	ID=GOFOIKOB_00084;eC_number=2.1.1.144;Name=tam_1;db_xref=COG:COG4106;gene=tam_1;inference=ab initio prediction:Prodigal:002006,similar to AA sequence:UniProtKB:P76145;locus_tag=GOFOIKOB_00084;product=Trans-aconitate 2-methyltransferase
contig00001	Prodigal:002006	CDS	74436	74738	.	-	0	ID=GOFOIKOB_00085;eC_number=2.1.1.144;Name=tam_2;gene=tam_2;inference=ab initio prediction:Prodigal:002006,protein motif:HAMAP:MF_00560;locus_tag=GOFOIKOB_00085;product=Trans-aconitate 2-methyltransferase
contig00001	Prodigal:002006	CDS	74762	75463	.	-	0	ID=GOFOIKOB_00086;eC_number=3.8.1.2;Name=hdl IVa_1;gene=hdl IVa_1;inference=ab initio prediction:Prodigal:002006,similar to AA sequence:UniProtKB:Q51645;locus_tag=GOFOIKOB_00086;product=(S)-2-haloacid dehalogenase 4A
contig00001	Prodigal:002006	CDS	75460	76524	.	-	0	ID=GOFOIKOB_00087;eC_number=6.1.1.2;Name=trpS;db_xref=COG:COG0180;gene=trpS;inference=ab initio prediction:Prodigal:002006,similar to AA sequence:UniProtKB:P43835;locus_tag=GOFOIKOB_00087;product=Tryptophan--tRNA ligase
contig00001	Prodigal:002006	CDS	76618	77379	.	-	0	ID=GOFOIKOB_00088;eC_number=4.2.99.18;Name=nth_1;gene=nth_1;inference=ab initio prediction:Prodigal:002006,protein motif:HAMAP:MF_00942;locus_tag=GOFOIKOB_00088;product=Endonuclease III
contig00001	Prodigal:002006	CDS	77624	78367	.	-	0	ID=GOFOIKOB_00089;inference=ab initio prediction:Prodigal:002006;locus_tag=GOFOIKOB_00089;product=hypothetical protein
contig00001	Prodigal:002006	CDS	78565	79452	.	+	0	ID=GOFOIKOB_00090;eC_number=5.1.1.7;Name=dapF;db_xref=COG:COG0253;gene=dapF;inference=ab initio prediction:Prodigal:002006,similar to AA sequence:UniProtKB:P0A6K1;locus_tag=GOFOIKOB_00090;product=Diaminopimelate epimerase
contig00001	Prodigal:002006	CDS	79452	80678	.	+	0	ID=GOFOIKOB_00091;eC_number=2.8.4.5;Name=mtaB;db_xref=COG:COG0621;gene=mtaB;inference=ab initio prediction:Prodigal:002006,similar to AA sequence:UniProtKB:P54462;locus_tag=GOFOIKOB_00091;product=Threonylcarbamoyladenosine tRNA methylthiotransferase MtaB
contig00001	Prodigal:002006	CDS	81005	81679	.	-	0	ID=GOFOIKOB_00092;eC_number=5.4.99.28;Name=rluA;db_xref=COG:COG0564;gene=rluA;inference=ab initio prediction:Prodigal:002006,similar to AA sequence:UniProtKB:P0AA37;locus_tag=GOFOIKOB_00092;product=Dual-specificity RNA pseudouridine synthase RluA
contig00001	Prodigal:002006	CDS	81737	83077	.	+	0	ID=GOFOIKOB_00093;Name=ftsY;gene=ftsY;inference=ab initio prediction:Prodigal:002006,protein motif:HAMAP:MF_00920;locus_tag=GOFOIKOB_00093;product=Signal recognition particle receptor FtsY
contig00001	Prodigal:002006	CDS	83211	83825	.	+	0	ID=GOFOIKOB_00094;Name=yciB;db_xref=COG:COG2917;gene=yciB;inference=ab initio prediction:Prodigal:002006,similar to AA sequence:UniProtKB:P95745;locus_tag=GOFOIKOB_00094;product=Intracellular septation protein
contig00001	Prodigal:002006	CDS	83829	84443	.	-	0	ID=GOFOIKOB_00095;Name=cycY;db_xref=COG:COG0526;gene=cycY;inference=ab initio prediction:Prodigal:002006,similar to AA sequence:UniProtKB:P30960;locus_tag=GOFOIKOB_00095;product=Thiol:disulfide interchange protein CycY
contig00001	Prodigal:002006	CDS	84440	84583	.	-	0	ID=GOFOIKOB_00096;inference=ab initio prediction:Prodigal:002006;locus_tag=GOFOIKOB_00096;product=hypothetical protein
contig00001	Prodigal:002006	CDS	84594	85391	.	-	0	ID=GOFOIKOB_00097;Name=ccmC;db_xref=COG:COG0755;gene=ccmC;inference=ab initio prediction:Prodigal:002006,similar to AA sequence:UniProtKB:P0ABM1;locus_tag=GOFOIKOB_00097;product=Heme exporter protein C
contig00001	Prodigal:002006	CDS	85972	86646	.	+	0	ID=GOFOIKOB_00098;inference=ab initio prediction:Prodigal:002006;locus_tag=GOFOIKOB_00098;product=hypothetical protein
contig00001	Prodigal:002006	CDS	86685	86996	.	+	0	ID=GOFOIKOB_00099;inference=ab initio prediction:Prodigal:002006;locus_tag=GOFOIKOB_00099;product=hypothetical protein
contig00001	Prodigal:002006	CDS	87006	87749	.	-	0	ID=GOFOIKOB_00100;eC_number=2.1.1.223;Name=yfiC;gene=yfiC;inference=ab initio prediction:Prodigal:002006,protein motif:HAMAP:MF_01872;locus_tag=GOFOIKOB_00100;product=tRNA1(Val) (adenine(37)-N6)-methyltransferase
contig00001	Prodigal:002006	CDS	87746	87970	.	-	0	ID=GOFOIKOB_00101;inference=ab initio prediction:Prodigal:002006;locus_tag=GOFOIKOB_00101;product=hypothetical protein
contig00001	Prodigal:002006	CDS	88142	89161	.	+	0	ID=GOFOIKOB_00102;eC_number=2.5.1.90;Name=ispB;db_xref=COG:COG0142;gene=ispB;inference=ab initio prediction:Prodigal:002006,similar to AA sequence:UniProtKB:P0AD57;locus_tag=GOFOIKOB_00102;product=Octaprenyl diphosphate synthase
contig00001	Prodigal:002006	CDS	89171	90049	.	-	0	ID=GOFOIKOB_00103;eC_number=2.1.1.77;Name=pcm_1;gene=pcm_1;inference=ab initio prediction:Prodigal:002006,protein motif:HAMAP:MF_00090;locus_tag=GOFOIKOB_00103;product=Protein-L-isoaspartate O-methyltransferase
contig00001	Prodigal:002006	CDS	90092	90532	.	-	0	ID=GOFOIKOB_00104;inference=ab initio prediction:Prodigal:002006;locus_tag=GOFOIKOB_00104;product=hypothetical protein
contig00001	Prodigal:002006	CDS	90697	92511	.	+	0	ID=GOFOIKOB_00105;Name=clcB_1;gene=clcB_1;inference=ab initio prediction:Prodigal:002006,protein motif:HAMAP:MF_01203;locus_tag=GOFOIKOB_00105;product=Voltage-gated ClC-type chloride channel ClcB
contig00001	Prodigal:002006	CDS	92508	92981	.	+	0	ID=GOFOIKOB_00106;inference=ab initio prediction:Prodigal:002006;locus_tag=GOFOIKOB_00106;product=hypothetical protein
contig00001	Prodigal:002006	CDS	92993	93865	.	-	0	ID=GOFOIKOB_00107;eC_number=2.7.1.148;Name=ispE;db_xref=COG:COG1947;gene=ispE;inference=ab initio prediction:Prodigal:002006,similar to AA sequence:UniProtKB:P83700;locus_tag=GOFOIKOB_00107;product=4-diphosphocytidyl-2-C-methyl-D-erythritol kinase
contig00001	Prodigal:002006	CDS	93932	95170	.	-	0	ID=GOFOIKOB_00108;eC_number=2.10.1.1;Name=moeA_1;db_xref=COG:COG0303;gene=moeA_1;inference=ab initio prediction:Prodigal:002006,similar to AA sequence:UniProtKB:P12281;locus_tag=GOFOIKOB_00108;product=Molybdopterin molybdenumtransferase
contig00001	Prodigal:002006	CDS	95223	96458	.	+	0	ID=GOFOIKOB_00109;eC_number=5.1.1.17;Name=cefD;db_xref=COG:COG0520;gene=cefD;inference=ab initio prediction:Prodigal:002006,similar to AA sequence:UniProtKB:P18549;locus_tag=GOFOIKOB_00109;product=Isopenicillin N epimerase
contig00001	Prodigal:002006	CDS	96571	97920	.	+	0	ID=GOFOIKOB_00110;inference=ab initio prediction:Prodigal:002006;locus_tag=GOFOIKOB_00110;product=hypothetical protein
contig00001	Prodigal:002006	CDS	97952	99088	.	-	0	ID=GOFOIKOB_00111;inference=ab initio prediction:Prodigal:002006;locus_tag=GOFOIKOB_00111;product=hypothetical protein
contig00001	Prodigal:002006	CDS	99085	100074	.	-	0	ID=GOFOIKOB_00112;inference=ab initio prediction:Prodigal:002006;locus_tag=GOFOIKOB_00112;product=hypothetical protein
contig00001	Prodigal:002006	CDS	100327	101469	.	-	0	ID=GOFOIKOB_00113;eC_number=2.4.1.250;Name=mshA_1;gene=mshA_1;inference=ab initio prediction:Prodigal:002006,protein motif:HAMAP:MF_01695;locus_tag=GOFOIKOB_00113;product=D-inositol-3-phosphate glycosyltransferase
contig00001	Prodigal:002006	CDS	101630	102811	.	+	0	ID=GOFOIKOB_00114;inference=ab initio prediction:Prodigal:002006;locus_tag=GOFOIKOB_00114;product=hypothetical protein
contig00001	Prodigal:002006	CDS	102811	104046	.	+	0	ID=GOFOIKOB_00115;inference=ab initio prediction:Prodigal:002006;locus_tag=GOFOIKOB_00115;product=hypothetical protein
contig00001	Prodigal:002006	CDS	104054	105352	.	-	0	ID=GOFOIKOB_00116;inference=ab initio prediction:Prodigal:002006;locus_tag=GOFOIKOB_00116;product=hypothetical protein
contig00001	Prodigal:002006	CDS	105352	107457	.	-	0	ID=GOFOIKOB_00117;Name=smc_1;gene=smc_1;inference=ab initio prediction:Prodigal:002006,protein motif:HAMAP:MF_01894;locus_tag=GOFOIKOB_00117;product=Chromosome partition protein Smc
contig00001	Prodigal:002006	CDS	107719	109218	.	+	0	ID=GOFOIKOB_00118;inference=ab initio prediction:Prodigal:002006;locus_tag=GOFOIKOB_00118;product=hypothetical protein
contig00001	Prodigal:002006	CDS	109501	110070	.	+	0	ID=GOFOIKOB_00119;Name=yqgN;db_xref=COG:COG0212;gene=yqgN;inference=ab initio prediction:Prodigal:002006,similar to AA sequence:UniProtKB:P54491;locus_tag=GOFOIKOB_00119;product=putative protein YqgN
contig00001	Prodigal:002006	CDS	110074	110892	.	+	0	ID=GOFOIKOB_00120;eC_number=3.1.4.16;Name=ymdB;db_xref=COG:COG1692;gene=ymdB;inference=ab initio prediction:Prodigal:002006,similar to AA sequence:UniProtKB:O31775;locus_tag=GOFOIKOB_00120;product=2'%2C3'-cyclic-nucleotide 2'-phosphodiesterase
contig00001	Prodigal:002006	CDS	110993	111967	.	+	0	ID=GOFOIKOB_00121;inference=ab initio prediction:Prodigal:002006;locus_tag=GOFOIKOB_00121;product=hypothetical protein
contig00001	Prodigal:002006	CDS	111967	112980	.	+	0	ID=GOFOIKOB_00122;Name=ompA_1;gene=ompA_1;inference=ab initio prediction:Prodigal:002006,protein motif:HAMAP:MF_00842;locus_tag=GOFOIKOB_00122;product=Outer membrane protein A
contig00001	Prodigal:002006	CDS	113515	113982	.	+	0	ID=GOFOIKOB_00123;inference=ab initio prediction:Prodigal:002006;locus_tag=GOFOIKOB_00123;product=hypothetical protein
contig00001	Prodigal:002006	CDS	114000	115022	.	-	0	ID=GOFOIKOB_00124;eC_number=4.4.1.25;Name=cuyA;db_xref=COG:COG2515;gene=cuyA;inference=ab initio prediction:Prodigal:002006,similar to AA sequence:UniProtKB:A3SQG3;locus_tag=GOFOIKOB_00124;product=L-cysteate sulfo-lyase
contig00001	Prodigal:002006	CDS	115072	116916	.	-	0	ID=GOFOIKOB_00125;db_xref=COG:COG1132;inference=ab initio prediction:Prodigal:002006,similar to AA sequence:UniProtKB:Q9WYC4;locus_tag=GOFOIKOB_00125;product=putative ABC transporter ATP-binding protein
contig00001	Prodigal:002006	CDS	117160	117408	.	+	0	ID=GOFOIKOB_00126;Name=rpmE;db_xref=COG:COG0254;gene=rpmE;inference=ab initio prediction:Prodigal:002006,similar to AA sequence:UniProtKB:Q6NBB0;locus_tag=GOFOIKOB_00126;product=50S ribosomal protein L31
contig00001	Prodigal:002006	CDS	117573	118103	.	-	0	ID=GOFOIKOB_00127;inference=ab initio prediction:Prodigal:002006;locus_tag=GOFOIKOB_00127;product=hypothetical protein
contig00001	Prodigal:002006	CDS	118284	120428	.	-	0	ID=GOFOIKOB_00128;Name=btuB_1;gene=btuB_1;inference=ab initio prediction:Prodigal:002006,protein motif:HAMAP:MF_01531;locus_tag=GOFOIKOB_00128;product=Vitamin B12 transporter BtuB
contig00001	Prodigal:002006	CDS	120473	120928	.	-	0	ID=GOFOIKOB_00129;inference=ab initio prediction:Prodigal:002006;locus_tag=GOFOIKOB_00129;product=hypothetical protein
contig00001	Prodigal:002006	CDS	120960	121940	.	-	0	ID=GOFOIKOB_00130;inference=ab initio prediction:Prodigal:002006;locus_tag=GOFOIKOB_00130;product=hypothetical protein
contig00001	Prodigal:002006	CDS	121982	122368	.	-	0	ID=GOFOIKOB_00131;inference=ab initio prediction:Prodigal:002006;locus_tag=GOFOIKOB_00131;product=hypothetical protein
contig00001	Prodigal:002006	CDS	122598	123896	.	+	0	ID=GOFOIKOB_00132;inference=ab initio prediction:Prodigal:002006;locus_tag=GOFOIKOB_00132;product=hypothetical protein
contig00001	Prodigal:002006	CDS	124231	124809	.	-	0	ID=GOFOIKOB_00133;eC_number=3.2.-.-;Name=yraA;db_xref=COG:COG0693;gene=yraA;inference=ab initio prediction:Prodigal:002006,similar to AA sequence:UniProtKB:O06006;locus_tag=GOFOIKOB_00133;product=Putative cysteine protease YraA
contig00001	Prodigal:002006	CDS	124969	125172	.	+	0	ID=GOFOIKOB_00134;inference=ab initio prediction:Prodigal:002006;locus_tag=GOFOIKOB_00134;product=hypothetical protein
contig00001	Prodigal:002006	CDS	125193	125582	.	-	0	ID=GOFOIKOB_00135;inference=ab initio prediction:Prodigal:002006;locus_tag=GOFOIKOB_00135;product=hypothetical protein
contig00001	Prodigal:002006	CDS	125900	126109	.	+	0	ID=GOFOIKOB_00136;Name=cspA_1;db_xref=COG:COG1278;gene=cspA_1;inference=ab initio prediction:Prodigal:002006,similar to AA sequence:UniProtKB:Q9Z3S6;locus_tag=GOFOIKOB_00136;product=Cold shock protein CspA
contig00001	Prodigal:002006	CDS	126348	126584	.	+	0	ID=GOFOIKOB_00137;inference=ab initio prediction:Prodigal:002006;locus_tag=GOFOIKOB_00137;product=hypothetical protein
contig00001	Prodigal:002006	CDS	126837	127652	.	-	0	ID=GOFOIKOB_00138;eC_number=3.1.3.7;Name=cysQ_1;gene=cysQ_1;inference=ab initio prediction:Prodigal:002006,protein motif:HAMAP:MF_02095;locus_tag=GOFOIKOB_00138;product=3'(2')%2C5'-bisphosphate nucleotidase CysQ
contig00001	Prodigal:002006	CDS	128063	128518	.	+	0	ID=GOFOIKOB_00139;inference=ab initio prediction:Prodigal:002006;locus_tag=GOFOIKOB_00139;product=hypothetical protein
contig00001	Prodigal:002006	CDS	128534	129481	.	-	0	ID=GOFOIKOB_00140;eC_number=2.5.1.39;Name=ubiA;db_xref=COG:COG0382;gene=ubiA;inference=ab initio prediction:Prodigal:002006,similar to AA sequence:UniProtKB:P0AGK1;locus_tag=GOFOIKOB_00140;product=4-hydroxybenzoate octaprenyltransferase
contig00001	Prodigal:002006	CDS	129566	130045	.	-	0	ID=GOFOIKOB_00141;inference=ab initio prediction:Prodigal:002006;locus_tag=GOFOIKOB_00141;product=hypothetical protein
contig00001	Prodigal:002006	CDS	130266	131018	.	+	0	ID=GOFOIKOB_00142;eC_number=2.1.1.193;Name=rsmE;db_xref=COG:COG1385;gene=rsmE;inference=ab initio prediction:Prodigal:002006,similar to AA sequence:UniProtKB:P0AGL7;locus_tag=GOFOIKOB_00142;product=Ribosomal RNA small subunit methyltransferase E
contig00001	Prodigal:002006	CDS	131314	132681	.	+	0	ID=GOFOIKOB_00143;eC_number=6.3.2.2;Name=egtA;gene=egtA;inference=ab initio prediction:Prodigal:002006,protein motif:HAMAP:MF_02034;locus_tag=GOFOIKOB_00143;product=Glutamate--cysteine ligase EgtA
contig00001	Prodigal:002006	CDS	132735	133109	.	+	0	ID=GOFOIKOB_00144;inference=ab initio prediction:Prodigal:002006;locus_tag=GOFOIKOB_00144;product=hypothetical protein
contig00001	Prodigal:002006	CDS	133191	133448	.	+	0	ID=GOFOIKOB_00145;Name=tusA;db_xref=COG:COG0425;gene=tusA;inference=ab initio prediction:Prodigal:002006,similar to AA sequence:UniProtKB:D3RPC0;locus_tag=GOFOIKOB_00145;product=Sulfur carrier protein TusA
contig00001	Prodigal:002006	CDS	133487	134062	.	+	0	ID=GOFOIKOB_00146;eC_number=3.6.1.-;Name=nudK_1;gene=nudK_1;inference=ab initio prediction:Prodigal:002006,similar to AA sequence:UniProtKB:P37128;locus_tag=GOFOIKOB_00146;product=GDP-mannose pyrophosphatase NudK
contig00001	Prodigal:002006	CDS	134065	134928	.	-	0	ID=GOFOIKOB_00147;eC_number=2.4.1.187;inference=ab initio prediction:Prodigal:002006,protein motif:HAMAP:MF_02070;locus_tag=GOFOIKOB_00147;product=N-acetylglucosaminyldiphosphoundecaprenol N-acetyl-beta-D-mannosaminyltransferase
contig00001	Prodigal:002006	CDS	134921	136396	.	-	0	ID=GOFOIKOB_00148;inference=ab initio prediction:Prodigal:002006;locus_tag=GOFOIKOB_00148;product=hypothetical protein
contig00001	Prodigal:002006	CDS	136679	137782	.	-	0	ID=GOFOIKOB_00149;inference=ab initio prediction:Prodigal:002006;locus_tag=GOFOIKOB_00149;product=hypothetical protein
contig00001	Prodigal:002006	CDS	137779	139758	.	-	0	ID=GOFOIKOB_00150;eC_number=2.4.1.250;Name=mshA_2;gene=mshA_2;inference=ab initio prediction:Prodigal:002006,protein motif:HAMAP:MF_01695;locus_tag=GOFOIKOB_00150;product=D-inositol-3-phosphate glycosyltransferase
contig00001	Prodigal:002006	CDS	139843	140889	.	-	0	ID=GOFOIKOB_00151;eC_number=2.7.9.3;Name=selD;db_xref=COG:COG0709;gene=selD;inference=ab initio prediction:Prodigal:002006,similar to AA sequence:UniProtKB:P16456;locus_tag=GOFOIKOB_00151;product=Selenide%2C water dikinase
contig00001	Prodigal:002006	CDS	140924	141643	.	-	0	ID=GOFOIKOB_00152;Name=dipZ;db_xref=COG:COG0785;gene=dipZ;inference=ab initio prediction:Prodigal:002006,similar to AA sequence:UniProtKB:P9WG63;locus_tag=GOFOIKOB_00152;product=Protein DipZ
contig00001	Prodigal:002006	CDS	141792	142301	.	+	0	ID=GOFOIKOB_00153;inference=ab initio prediction:Prodigal:002006;locus_tag=GOFOIKOB_00153;product=hypothetical protein
contig00001	Prodigal:002006	CDS	142349	142753	.	+	0	ID=GOFOIKOB_00154;inference=ab initio prediction:Prodigal:002006;locus_tag=GOFOIKOB_00154;product=hypothetical protein
contig00001	Prodigal:002006	CDS	142842	142985	.	+	0	ID=GOFOIKOB_00155;inference=ab initio prediction:Prodigal:002006;locus_tag=GOFOIKOB_00155;product=hypothetical protein
contig00001	Prodigal:002006	CDS	142986	143231	.	-	0	ID=GOFOIKOB_00156;inference=ab initio prediction:Prodigal:002006;locus_tag=GOFOIKOB_00156;product=hypothetical protein
contig00001	Prodigal:002006	CDS	143400	143771	.	+	0	ID=GOFOIKOB_00157;inference=ab initio prediction:Prodigal:002006;locus_tag=GOFOIKOB_00157;product=hypothetical protein
contig00001	Prodigal:002006	CDS	143784	144179	.	-	0	ID=GOFOIKOB_00158;Name=flbT;gene=flbT;inference=ab initio prediction:Prodigal:002006,protein motif:HAMAP:MF_00783;locus_tag=GOFOIKOB_00158;product=flagellum biosynthesis repressor protein FlbT
contig00001	Prodigal:002006	CDS	144338	145114	.	+	0	ID=GOFOIKOB_00159;eC_number=1.1.1.175;Name=xylB;gene=xylB;inference=ab initio prediction:Prodigal:002006,similar to AA sequence:UniProtKB:B8H1Z0;locus_tag=GOFOIKOB_00159;product=D-xylose 1-dehydrogenase
contig00001	Prodigal:002006	CDS	145211	145441	.	-	0	ID=GOFOIKOB_00160;inference=ab initio prediction:Prodigal:002006;locus_tag=GOFOIKOB_00160;product=hypothetical protein
contig00001	Prodigal:002006	CDS	145652	145903	.	-	0	ID=GOFOIKOB_00161;Name=moaD;db_xref=COG:COG1977;gene=moaD;inference=ab initio prediction:Prodigal:002006,similar to AA sequence:UniProtKB:P30748;locus_tag=GOFOIKOB_00161;product=Molybdopterin synthase sulfur carrier subunit
contig00001	Prodigal:002006	CDS	145956	146615	.	-	0	ID=GOFOIKOB_00162;eC_number=2.7.8.5;Name=pgsA;db_xref=COG:COG0558;gene=pgsA;inference=ab initio prediction:Prodigal:002006,similar to AA sequence:UniProtKB:P0ABF8;locus_tag=GOFOIKOB_00162;product=CDP-diacylglycerol--glycerol-3-phosphate 3-phosphatidyltransferase
contig00001	Prodigal:002006	CDS	146629	148689	.	-	0	ID=GOFOIKOB_00163;Name=uvrC;db_xref=COG:COG0322;gene=uvrC;inference=ab initio prediction:Prodigal:002006,similar to AA sequence:UniProtKB:P0A8G0;locus_tag=GOFOIKOB_00163;product=UvrABC system protein C
contig00001	Prodigal:002006	CDS	148769	149485	.	-	0	ID=GOFOIKOB_00164;inference=ab initio prediction:Prodigal:002006;locus_tag=GOFOIKOB_00164;product=hypothetical protein
contig00001	Prodigal:002006	CDS	149775	150614	.	+	0	ID=GOFOIKOB_00165;inference=ab initio prediction:Prodigal:002006;locus_tag=GOFOIKOB_00165;product=hypothetical protein
contig00001	Prodigal:002006	CDS	150709	151485	.	-	0	ID=GOFOIKOB_00166;inference=ab initio prediction:Prodigal:002006;locus_tag=GOFOIKOB_00166;product=hypothetical protein
contig00001	Prodigal:002006	CDS	151689	152540	.	-	0	ID=GOFOIKOB_00167;inference=ab initio prediction:Prodigal:002006;locus_tag=GOFOIKOB_00167;product=hypothetical protein
contig00001	Prodigal:002006	CDS	152812	153606	.	-	0	ID=GOFOIKOB_00168;eC_number=1.10.3.-;db_xref=COG:COG1496;inference=ab initio prediction:Prodigal:002006,similar to AA sequence:UniProtKB:Q89ZI8;locus_tag=GOFOIKOB_00168;product=Polyphenol oxidase
contig00001	Prodigal:002006	CDS	153730	153927	.	+	0	ID=GOFOIKOB_00169;inference=ab initio prediction:Prodigal:002006;locus_tag=GOFOIKOB_00169;product=hypothetical protein
contig00001	Prodigal:002006	CDS	153955	155043	.	-	0	ID=GOFOIKOB_00170;inference=ab initio prediction:Prodigal:002006;locus_tag=GOFOIKOB_00170;product=hypothetical protein
contig00001	Prodigal:002006	CDS	155040	155945	.	-	0	ID=GOFOIKOB_00171;eC_number=2.5.1.145;Name=lgt;db_xref=COG:COG0682;gene=lgt;inference=ab initio prediction:Prodigal:002006,similar to AA sequence:UniProtKB:P60955;locus_tag=GOFOIKOB_00171;product=Phosphatidylglycerol--prolipoprotein diacylglyceryl transferase
contig00001	Prodigal:002006	CDS	156029	156925	.	-	0	ID=GOFOIKOB_00172;inference=ab initio prediction:Prodigal:002006;locus_tag=GOFOIKOB_00172;product=hypothetical protein
contig00001	Prodigal:002006	CDS	156922	157824	.	-	0	ID=GOFOIKOB_00173;eC_number=3.1.1.17;Name=gnl_1;gene=gnl_1;inference=ab initio prediction:Prodigal:002006,similar to AA sequence:UniProtKB:Q01578;locus_tag=GOFOIKOB_00173;product=Gluconolactonase
contig00001	Prodigal:002006	CDS	157834	158283	.	-	0	ID=GOFOIKOB_00174;inference=ab initio prediction:Prodigal:002006;locus_tag=GOFOIKOB_00174;product=hypothetical protein
contig00001	Prodigal:002006	CDS	158527	160014	.	-	0	ID=GOFOIKOB_00175;eC_number=3.6.4.12;Name=dnaC;db_xref=COG:COG0305;gene=dnaC;inference=ab initio prediction:Prodigal:002006,similar to AA sequence:UniProtKB:P37469;locus_tag=GOFOIKOB_00175;product=Replicative DNA helicase
contig00001	Prodigal:002006	CDS	160331	160903	.	-	0	ID=GOFOIKOB_00176;Name=rplI;db_xref=COG:COG0359;gene=rplI;inference=ab initio prediction:Prodigal:002006,similar to AA sequence:UniProtKB:Q6N5A1;locus_tag=GOFOIKOB_00176;product=50S ribosomal protein L9
contig00001	Prodigal:002006	CDS	160944	161960	.	-	0	ID=GOFOIKOB_00177;inference=ab initio prediction:Prodigal:002006;locus_tag=GOFOIKOB_00177;product=hypothetical protein
contig00001	Prodigal:002006	CDS	162090	162341	.	-	0	ID=GOFOIKOB_00178;Name=rpsR;db_xref=COG:COG0238;gene=rpsR;inference=ab initio prediction:Prodigal:002006,similar to AA sequence:UniProtKB:Q6N5A3;locus_tag=GOFOIKOB_00178;product=30S ribosomal protein S18
contig00001	Prodigal:002006	CDS	162345	162803	.	-	0	ID=GOFOIKOB_00179;Name=rpsF;db_xref=COG:COG0360;gene=rpsF;inference=ab initio prediction:Prodigal:002006,similar to AA sequence:UniProtKB:Q6N5A4;locus_tag=GOFOIKOB_00179;product=30S ribosomal protein S6
contig00001	Prodigal:002006	CDS	163209	163958	.	+	0	ID=GOFOIKOB_00180;eC_number=2.6.99.2;Name=pdxJ;db_xref=COG:COG0854;gene=pdxJ;inference=ab initio prediction:Prodigal:002006,similar to AA sequence:UniProtKB:P0A794;locus_tag=GOFOIKOB_00180;product=Pyridoxine 5'-phosphate synthase
contig00001	Prodigal:002006	CDS	163955	164365	.	+	0	ID=GOFOIKOB_00181;eC_number=2.7.8.7;Name=acpS;db_xref=COG:COG0736;gene=acpS;inference=ab initio prediction:Prodigal:002006,similar to AA sequence:UniProtKB:Q9KPB6;locus_tag=GOFOIKOB_00181;product=Holo-[acyl-carrier-protein] synthase
contig00001	Prodigal:002006	CDS	164557	165342	.	+	0	ID=GOFOIKOB_00182;eC_number=3.4.21.89;Name=lepB;db_xref=COG:COG0681;gene=lepB;inference=ab initio prediction:Prodigal:002006,similar to AA sequence:UniProtKB:Q8L2J7;locus_tag=GOFOIKOB_00182;product=Signal peptidase I
contig00001	Prodigal:002006	CDS	165339	166118	.	+	0	ID=GOFOIKOB_00183;eC_number=3.1.26.3;Name=rnc;db_xref=COG:COG0571;gene=rnc;inference=ab initio prediction:Prodigal:002006,similar to AA sequence:UniProtKB:Q52698;locus_tag=GOFOIKOB_00183;product=Ribonuclease 3
contig00001	Prodigal:002006	CDS	166115	167089	.	+	0	ID=GOFOIKOB_00184;Name=era;gene=era;inference=ab initio prediction:Prodigal:002006,similar to AA sequence:UniProtKB:P64085;locus_tag=GOFOIKOB_00184;product=GTPase Era
contig00001	Prodigal:002006	CDS	167497	168402	.	+	0	ID=GOFOIKOB_00185;eC_number=2.1.1.172;Name=rsmC;db_xref=COG:COG2813;gene=rsmC;inference=ab initio prediction:Prodigal:002006,similar to AA sequence:UniProtKB:P39406;locus_tag=GOFOIKOB_00185;product=Ribosomal RNA small subunit methyltransferase C
contig00001	Prodigal:002006	CDS	168399	169139	.	+	0	ID=GOFOIKOB_00186;eC_number=5.4.99.19;Name=rsuA;db_xref=COG:COG1187;gene=rsuA;inference=ab initio prediction:Prodigal:002006,similar to AA sequence:UniProtKB:P0AA43;locus_tag=GOFOIKOB_00186;product=Ribosomal small subunit pseudouridine synthase A
contig00001	Prodigal:002006	CDS	169150	172185	.	-	0	ID=GOFOIKOB_00187;inference=ab initio prediction:Prodigal:002006;locus_tag=GOFOIKOB_00187;product=hypothetical protein
contig00001	Prodigal:002006	CDS	172645	173712	.	+	0	ID=GOFOIKOB_00188;Name=rpsB;db_xref=COG:COG0052;gene=rpsB;inference=ab initio prediction:Prodigal:002006,similar to AA sequence:UniProtKB:Q6N5Q2;locus_tag=GOFOIKOB_00188;product=30S ribosomal protein S2
contig00001	Prodigal:002006	CDS	173831	174757	.	+	0	ID=GOFOIKOB_00189;Name=tsf;db_xref=COG:COG0264;gene=tsf;inference=ab initio prediction:Prodigal:002006,similar to AA sequence:UniProtKB:P0A6P1;locus_tag=GOFOIKOB_00189;product=Elongation factor Ts
contig00001	Prodigal:002006	CDS	175193	175915	.	+	0	ID=GOFOIKOB_00190;eC_number=2.7.4.22;Name=pyrH;db_xref=COG:COG0528;gene=pyrH;inference=ab initio prediction:Prodigal:002006,similar to AA sequence:UniProtKB:P65932;locus_tag=GOFOIKOB_00190;product=Uridylate kinase
contig00001	Prodigal:002006	CDS	176227	176790	.	+	0	ID=GOFOIKOB_00191;Name=frr;db_xref=COG:COG0233;gene=frr;inference=ab initio prediction:Prodigal:002006,similar to AA sequence:UniProtKB:Q81WL1;locus_tag=GOFOIKOB_00191;product=Ribosome-recycling factor
contig00001	Prodigal:002006	CDS	176810	177667	.	+	0	ID=GOFOIKOB_00192;inference=ab initio prediction:Prodigal:002006;locus_tag=GOFOIKOB_00192;product=hypothetical protein
contig00001	Prodigal:002006	CDS	177687	178865	.	+	0	ID=GOFOIKOB_00193;eC_number=1.1.1.267;Name=dxr;gene=dxr;inference=ab initio prediction:Prodigal:002006,similar to AA sequence:UniProtKB:Q9X5F2;locus_tag=GOFOIKOB_00193;product=1-deoxy-D-xylulose 5-phosphate reductoisomerase
contig00001	Prodigal:002006	CDS	178920	179558	.	-	0	ID=GOFOIKOB_00194;Name=betI_1;gene=betI_1;inference=ab initio prediction:Prodigal:002006,protein motif:HAMAP:MF_00768;locus_tag=GOFOIKOB_00194;product=HTH-type transcriptional regulator BetI
contig00001	Prodigal:002006	CDS	179698	180948	.	+	0	ID=GOFOIKOB_00195;Name=emrA_1;gene=emrA_1;inference=ab initio prediction:Prodigal:002006,similar to AA sequence:UniProtKB:P0DPR6;locus_tag=GOFOIKOB_00195;product=Colistin resistance protein EmrA
contig00001	Prodigal:002006	CDS	180957	182543	.	+	0	ID=GOFOIKOB_00196;Name=emrB_1;gene=emrB_1;inference=ab initio prediction:Prodigal:002006,similar to AA sequence:UniProtKB:P0DPR7;locus_tag=GOFOIKOB_00196;product=Colistin resistance protein EmrB
contig00001	Prodigal:002006	CDS	182709	183863	.	+	0	ID=GOFOIKOB_00197;eC_number=3.4.24.-;Name=mmpA;db_xref=COG:COG0750;gene=mmpA;inference=ab initio prediction:Prodigal:002006,similar to AA sequence:UniProtKB:Q9A710;locus_tag=GOFOIKOB_00197;product=Metalloprotease MmpA
contig00001	Prodigal:002006	CDS	184291	186861	.	+	0	ID=GOFOIKOB_00198;Name=bamA_1;db_xref=COG:COG4775;gene=bamA_1;inference=ab initio prediction:Prodigal:002006,similar to AA sequence:UniProtKB:Q9K1H0;locus_tag=GOFOIKOB_00198;product=Outer membrane protein assembly factor BamA
contig00001	Prodigal:002006	CDS	186912	187970	.	+	0	ID=GOFOIKOB_00199;eC_number=2.3.1.-;Name=lpxD_1;db_xref=COG:COG1044;gene=lpxD_1;inference=ab initio prediction:Prodigal:002006,similar to AA sequence:UniProtKB:P0CD76;locus_tag=GOFOIKOB_00199;product=UDP-3-O-acylglucosamine N-acyltransferase
contig00001	Prodigal:002006	CDS	188262	188738	.	+	0	ID=GOFOIKOB_00200;eC_number=4.2.1.59;Name=fabZ;gene=fabZ;inference=ab initio prediction:Prodigal:002006,similar to AA sequence:UniProtKB:A1VXZ7;locus_tag=GOFOIKOB_00200;product=3-hydroxyacyl-[acyl-carrier-protein] dehydratase FabZ
contig00001	Prodigal:002006	CDS	188735	189553	.	+	0	ID=GOFOIKOB_00201;eC_number=2.3.1.129;Name=lpxA;db_xref=COG:COG1043;gene=lpxA;inference=ab initio prediction:Prodigal:002006,similar to AA sequence:UniProtKB:P0A722;locus_tag=GOFOIKOB_00201;product=Acyl-[acyl-carrier-protein]--UDP-N-acetylglucosamine O-acyltransferase
contig00001	Prodigal:002006	CDS	189572	190429	.	+	0	ID=GOFOIKOB_00202;eC_number=3.6.1.54;Name=lpxI;db_xref=COG:COG3494;gene=lpxI;inference=ab initio prediction:Prodigal:002006,similar to AA sequence:UniProtKB:Q9A716;locus_tag=GOFOIKOB_00202;product=UDP-2%2C3-diacylglucosamine pyrophosphatase LpxI
contig00001	Prodigal:002006	CDS	190426	191601	.	+	0	ID=GOFOIKOB_00203;eC_number=2.4.1.182;Name=lpxB;db_xref=COG:COG0763;gene=lpxB;inference=ab initio prediction:Prodigal:002006,similar to AA sequence:UniProtKB:P10441;locus_tag=GOFOIKOB_00203;product=Lipid-A-disaccharide synthase
contig00001	Prodigal:002006	CDS	191605	192252	.	-	0	ID=GOFOIKOB_00204;inference=ab initio prediction:Prodigal:002006;locus_tag=GOFOIKOB_00204;product=hypothetical protein
contig00001	Prodigal:002006	CDS	192275	192907	.	-	0	ID=GOFOIKOB_00205;inference=ab initio prediction:Prodigal:002006;locus_tag=GOFOIKOB_00205;product=hypothetical protein
contig00001	Prodigal:002006	CDS	193198	193515	.	+	0	ID=GOFOIKOB_00206;inference=ab initio prediction:Prodigal:002006;locus_tag=GOFOIKOB_00206;product=hypothetical protein
contig00001	Prodigal:002006	CDS	193668	195779	.	+	0	ID=GOFOIKOB_00207;eC_number=7.6.2.8;Name=btuD_1;gene=btuD_1;inference=ab initio prediction:Prodigal:002006,protein motif:HAMAP:MF_01005;locus_tag=GOFOIKOB_00207;product=Vitamin B12 import ATP-binding protein BtuD
contig00001	Prodigal:002006	CDS	195986	196612	.	-	0	ID=GOFOIKOB_00208;Name=eda;gene=eda;inference=ab initio prediction:Prodigal:002006,similar to AA sequence:UniProtKB:Q00384;locus_tag=GOFOIKOB_00208;product=KHG/KDPG aldolase
contig00001	Prodigal:002006	CDS	196635	198461	.	-	0	ID=GOFOIKOB_00209;eC_number=4.2.1.12;Name=edd;gene=edd;inference=ab initio prediction:Prodigal:002006,similar to AA sequence:UniProtKB:P21909;locus_tag=GOFOIKOB_00209;product=Phosphogluconate dehydratase
contig00001	Prodigal:002006	CDS	198869	199990	.	-	0	ID=GOFOIKOB_00210;eC_number=3.5.1.38;Name=ansB_1;gene=ansB_1;inference=ab initio prediction:Prodigal:002006,similar to AA sequence:UniProtKB:P10172;locus_tag=GOFOIKOB_00210;product=Glutaminase-asparaginase
contig00001	Prodigal:002006	CDS	200160	200375	.	+	0	ID=GOFOIKOB_00211;inference=ab initio prediction:Prodigal:002006;locus_tag=GOFOIKOB_00211;product=hypothetical protein
contig00001	Prodigal:002006	CDS	200551	201870	.	-	0	ID=GOFOIKOB_00212;inference=ab initio prediction:Prodigal:002006,similar to AA sequence:UniProtKB:P9WJX1;locus_tag=GOFOIKOB_00212;product=putative MFS-type transporter
contig00001	Prodigal:002006	CDS	202017	203420	.	-	0	ID=GOFOIKOB_00213;Name=zraR;db_xref=COG:COG2204;gene=zraR;inference=ab initio prediction:Prodigal:002006,similar to AA sequence:UniProtKB:P25852;locus_tag=GOFOIKOB_00213;product=Transcriptional regulatory protein ZraR
contig00001	Prodigal:002006	CDS	203405	204865	.	-	0	ID=GOFOIKOB_00214;eC_number=2.7.-.-;Name=sasA_1;gene=sasA_1;inference=ab initio prediction:Prodigal:002006,protein motif:HAMAP:MF_01837;locus_tag=GOFOIKOB_00214;product=Adaptive-response sensory-kinase SasA
contig00001	Prodigal:002006	CDS	205232	205588	.	+	0	ID=GOFOIKOB_00215;inference=ab initio prediction:Prodigal:002006;locus_tag=GOFOIKOB_00215;product=hypothetical protein
contig00001	Prodigal:002006	CDS	205663	206898	.	-	0	ID=GOFOIKOB_00216;inference=ab initio prediction:Prodigal:002006;locus_tag=GOFOIKOB_00216;product=hypothetical protein
contig00001	Prodigal:002006	CDS	207155	208837	.	-	0	ID=GOFOIKOB_00217;eC_number=2.7.-.-;Name=ubiB_1;gene=ubiB_1;inference=ab initio prediction:Prodigal:002006,protein motif:HAMAP:MF_00414;locus_tag=GOFOIKOB_00217;product=protein kinase UbiB
contig00001	Prodigal:002006	CDS	208935	210257	.	-	0	ID=GOFOIKOB_00218;Name=ttuB_1;gene=ttuB_1;inference=ab initio prediction:Prodigal:002006,similar to AA sequence:UniProtKB:Q44470;locus_tag=GOFOIKOB_00218;product=Putative tartrate transporter
contig00001	Prodigal:002006	CDS	210317	211018	.	-	0	ID=GOFOIKOB_00219;eC_number=5.3.3.7;Name=ais_1;gene=ais_1;inference=ab initio prediction:Prodigal:002006,similar to AA sequence:UniProtKB:A0A0A1H8I4;locus_tag=GOFOIKOB_00219;product=Aconitate isomerase
contig00001	Prodigal:002006	CDS	211255	212091	.	-	0	ID=GOFOIKOB_00220;eC_number=1.1.1.203;Name=udh;db_xref=COG:COG0451;gene=udh;inference=ab initio prediction:Prodigal:002006,similar to AA sequence:UniProtKB:Q888H1;locus_tag=GOFOIKOB_00220;product=Uronate dehydrogenase
contig00001	Prodigal:002006	CDS	212109	213404	.	-	0	ID=GOFOIKOB_00221;Name=exuT_1;gene=exuT_1;inference=ab initio prediction:Prodigal:002006,similar to AA sequence:UniProtKB:O34456;locus_tag=GOFOIKOB_00221;product=Hexuronate transporter
contig00001	Prodigal:002006	CDS	213594	214664	.	-	0	ID=GOFOIKOB_00222;eC_number=3.1.1.31;Name=pgl_1;db_xref=COG:COG2706;gene=pgl_1;inference=ab initio prediction:Prodigal:002006,similar to AA sequence:UniProtKB:O34499;locus_tag=GOFOIKOB_00222;product=6-phosphogluconolactonase
contig00001	Prodigal:002006	CDS	214678	215985	.	-	0	ID=GOFOIKOB_00223;eC_number=1.1.99.31;Name=mdlB;gene=mdlB;inference=ab initio prediction:Prodigal:002006,similar to AA sequence:UniProtKB:P20932;locus_tag=GOFOIKOB_00223;product=(S)-mandelate dehydrogenase
contig00001	Prodigal:002006	CDS	216158	217198	.	+	0	ID=GOFOIKOB_00224;Name=cytR;db_xref=COG:COG1609;gene=cytR;inference=ab initio prediction:Prodigal:002006,similar to AA sequence:UniProtKB:P0ACN7;locus_tag=GOFOIKOB_00224;product=HTH-type transcriptional repressor CytR
contig00001	Prodigal:002006	CDS	217303	217974	.	+	0	ID=GOFOIKOB_00225;inference=ab initio prediction:Prodigal:002006;locus_tag=GOFOIKOB_00225;product=hypothetical protein
contig00001	Prodigal:002006	CDS	217978	218772	.	+	0	ID=GOFOIKOB_00226;eC_number=5.3.1.35;Name=otnI_1;db_xref=COG:COG3622;gene=otnI_1;inference=ab initio prediction:Prodigal:002006,similar to AA sequence:UniProtKB:Q46891;locus_tag=GOFOIKOB_00226;product=2-oxo-tetronate isomerase
contig00001	Prodigal:002006	CDS	218881	219912	.	-	0	ID=GOFOIKOB_00227;eC_number=1.1.1.81;Name=ghrB_1;gene=ghrB_1;inference=ab initio prediction:Prodigal:002006,protein motif:HAMAP:MF_01667;locus_tag=GOFOIKOB_00227;product=Glyoxylate/hydroxypyruvate reductase B
contig00001	Prodigal:002006	CDS	219917	221122	.	-	0	ID=GOFOIKOB_00228;eC_number=2.6.1.57;Name=tyrB;db_xref=COG:COG1448;gene=tyrB;inference=ab initio prediction:Prodigal:002006,similar to AA sequence:UniProtKB:P04693;locus_tag=GOFOIKOB_00228;product=Aromatic-amino-acid aminotransferase
contig00001	Prodigal:002006	CDS	221378	222517	.	+	0	ID=GOFOIKOB_00229;db_xref=COG:COG0683;inference=ab initio prediction:Prodigal:002006,similar to AA sequence:UniProtKB:Q8YEE8;locus_tag=GOFOIKOB_00229;product=Leu/Ile/Val-binding protein 
contig00001	Prodigal:002006	CDS	222729	223004	.	+	0	ID=GOFOIKOB_00230;Name=infA;gene=infA;inference=ab initio prediction:Prodigal:002006,protein motif:HAMAP:MF_00075;locus_tag=GOFOIKOB_00230;product=Translation initiation factor IF-1
contig00001	Prodigal:002006	CDS	223001	223969	.	+	0	ID=GOFOIKOB_00231;inference=ab initio prediction:Prodigal:002006;locus_tag=GOFOIKOB_00231;product=hypothetical protein
contig00001	Prodigal:002006	CDS	223939	224241	.	-	0	ID=GOFOIKOB_00232;inference=ab initio prediction:Prodigal:002006;locus_tag=GOFOIKOB_00232;product=hypothetical protein
contig00001	Prodigal:002006	CDS	224410	225015	.	+	0	ID=GOFOIKOB_00233;Name=yedY1_1;db_xref=COG:COG2041;gene=yedY1_1;inference=ab initio prediction:Prodigal:002006,similar to AA sequence:UniProtKB:G8QM63;locus_tag=GOFOIKOB_00233;product=Putative protein-methionine-sulfoxide reductase subunit YedZ1
contig00001	Prodigal:002006	CDS	225008	225727	.	+	0	ID=GOFOIKOB_00234;eC_number=1.14.12.17;Name=hmp_1;gene=hmp_1;inference=ab initio prediction:Prodigal:002006,protein motif:HAMAP:MF_01252;locus_tag=GOFOIKOB_00234;product=Flavohemoprotein
contig00001	Prodigal:002006	CDS	225941	227038	.	-	0	ID=GOFOIKOB_00235;Name=chaA;db_xref=COG:COG0387;gene=chaA;inference=ab initio prediction:Prodigal:002006,similar to AA sequence:UniProtKB:P31801;locus_tag=GOFOIKOB_00235;product=Sodium-potassium/proton antiporter ChaA
contig00001	Prodigal:002006	CDS	227299	229053	.	+	0	ID=GOFOIKOB_00236;eC_number=3.6.4.13;Name=deaD_1;db_xref=COG:COG0513;gene=deaD_1;inference=ab initio prediction:Prodigal:002006,similar to AA sequence:UniProtKB:P0A9P6;locus_tag=GOFOIKOB_00236;product=ATP-dependent RNA helicase DeaD
contig00001	Prodigal:002006	CDS	229224	230069	.	-	0	ID=GOFOIKOB_00237;inference=ab initio prediction:Prodigal:002006;locus_tag=GOFOIKOB_00237;product=hypothetical protein
contig00001	Prodigal:002006	CDS	230347	231822	.	+	0	ID=GOFOIKOB_00238;inference=ab initio prediction:Prodigal:002006;locus_tag=GOFOIKOB_00238;product=hypothetical protein
contig00001	Prodigal:002006	CDS	231819	232493	.	+	0	ID=GOFOIKOB_00239;Name=uvrY;db_xref=COG:COG2197;gene=uvrY;inference=ab initio prediction:Prodigal:002006,similar to AA sequence:UniProtKB:P0AED5;locus_tag=GOFOIKOB_00239;product=Response regulator UvrY
contig00001	Prodigal:002006	CDS	232498	233193	.	+	0	ID=GOFOIKOB_00240;eC_number=3.5.99.2;Name=tenA;db_xref=COG:COG0819;gene=tenA;inference=ab initio prediction:Prodigal:002006,similar to AA sequence:UniProtKB:P25052;locus_tag=GOFOIKOB_00240;product=Aminopyrimidine aminohydrolase
contig00001	Prodigal:002006	CDS	233345	234031	.	+	0	ID=GOFOIKOB_00241;eC_number=4.2.1.103;Name=inhA_1;gene=inhA_1;inference=ab initio prediction:Prodigal:002006,similar to AA sequence:UniProtKB:Q8G9F9;locus_tag=GOFOIKOB_00241;product=Isonitrile hydratase
contig00001	Prodigal:002006	CDS	234110	234571	.	+	0	ID=GOFOIKOB_00242;inference=ab initio prediction:Prodigal:002006;locus_tag=GOFOIKOB_00242;product=hypothetical protein
contig00001	Prodigal:002006	CDS	234588	234992	.	+	0	ID=GOFOIKOB_00243;Name=cidA;gene=cidA;inference=ab initio prediction:Prodigal:002006,protein motif:HAMAP:MF_01143;locus_tag=GOFOIKOB_00243;product=Holin-like protein CidA
contig00001	Prodigal:002006	CDS	234996	235712	.	+	0	ID=GOFOIKOB_00244;Name=yohK;db_xref=COG:COG1346;gene=yohK;inference=ab initio prediction:Prodigal:002006,similar to AA sequence:UniProtKB:P0AD19;locus_tag=GOFOIKOB_00244;product=Inner membrane protein YohK
contig00001	Prodigal:002006	CDS	236039	236446	.	+	0	ID=GOFOIKOB_00245;Name=ros_1;db_xref=COG:COG4957;gene=ros_1;inference=ab initio prediction:Prodigal:002006,similar to AA sequence:UniProtKB:Q04152;locus_tag=GOFOIKOB_00245;product=Transcriptional regulatory protein ros
contig00001	Prodigal:002006	CDS	236488	239154	.	-	0	ID=GOFOIKOB_00246;inference=ab initio prediction:Prodigal:002006;locus_tag=GOFOIKOB_00246;product=hypothetical protein
contig00001	Prodigal:002006	CDS	239255	239920	.	-	0	ID=GOFOIKOB_00247;eC_number=3.1.3.22;Name=hxpA;db_xref=COG:COG0637;gene=hxpA;inference=ab initio prediction:Prodigal:002006,similar to AA sequence:UniProtKB:P77625;locus_tag=GOFOIKOB_00247;product=Hexitol phosphatase A
contig00001	Prodigal:002006	CDS	240127	240966	.	+	0	ID=GOFOIKOB_00248;eC_number=4.2.1.20;Name=trpA;db_xref=COG:COG0159;gene=trpA;inference=ab initio prediction:Prodigal:002006,similar to AA sequence:UniProtKB:Q5ZVY3;locus_tag=GOFOIKOB_00248;product=Tryptophan synthase alpha chain
contig00001	Prodigal:002006	CDS	241045	241941	.	+	0	ID=GOFOIKOB_00249;eC_number=2.1.3.15;Name=accD;db_xref=COG:COG0777;gene=accD;inference=ab initio prediction:Prodigal:002006,similar to AA sequence:UniProtKB:P0A9Q5;locus_tag=GOFOIKOB_00249;product=Acetyl-coenzyme A carboxylase carboxyl transferase subunit beta
contig00001	Prodigal:002006	CDS	241952	243277	.	+	0	ID=GOFOIKOB_00250;eC_number=6.3.2.12;Name=folC;db_xref=COG:COG0285;gene=folC;inference=ab initio prediction:Prodigal:002006,similar to AA sequence:UniProtKB:P08192;locus_tag=GOFOIKOB_00250;product=Dihydrofolate synthase/folylpolyglutamate synthase
contig00001	Prodigal:002006	CDS	243512	244405	.	+	0	ID=GOFOIKOB_00251;inference=ab initio prediction:Prodigal:002006;locus_tag=GOFOIKOB_00251;product=hypothetical protein
contig00001	Prodigal:002006	CDS	244520	244843	.	-	0	ID=GOFOIKOB_00252;inference=ab initio prediction:Prodigal:002006,similar to AA sequence:UniProtKB:P00275;locus_tag=GOFOIKOB_00252;product=Thioredoxin C-1
contig00001	Prodigal:002006	CDS	245039	248530	.	-	0	ID=GOFOIKOB_00253;eC_number=3.1.11.5;Name=recB_1;gene=recB_1;inference=ab initio prediction:Prodigal:002006,protein motif:HAMAP:MF_01485;locus_tag=GOFOIKOB_00253;product=RecBCD enzyme subunit RecB
contig00001	Prodigal:002006	CDS	248645	249394	.	+	0	ID=GOFOIKOB_00254;Name=minC_1;db_xref=COG:COG0850;gene=minC_1;inference=ab initio prediction:Prodigal:002006,similar to AA sequence:UniProtKB:P65359;locus_tag=GOFOIKOB_00254;product=Septum site-determining protein MinC
contig00001	Prodigal:002006	CDS	249697	250425	.	+	0	ID=GOFOIKOB_00255;Name=minC_2;db_xref=COG:COG0850;gene=minC_2;inference=ab initio prediction:Prodigal:002006,similar to AA sequence:UniProtKB:P65359;locus_tag=GOFOIKOB_00255;product=Septum site-determining protein MinC
contig00001	Prodigal:002006	CDS	250439	251254	.	+	0	ID=GOFOIKOB_00256;Name=minD;db_xref=COG:COG2894;gene=minD;inference=ab initio prediction:Prodigal:002006,similar to AA sequence:UniProtKB:P0AEZ3;locus_tag=GOFOIKOB_00256;product=Septum site-determining protein MinD
contig00001	Prodigal:002006	CDS	251251	251589	.	+	0	ID=GOFOIKOB_00257;Name=minE;gene=minE;inference=ab initio prediction:Prodigal:002006,protein motif:HAMAP:MF_00262;locus_tag=GOFOIKOB_00257;product=Cell division topological specificity factor
contig00001	Prodigal:002006	CDS	251982	252866	.	+	0	ID=GOFOIKOB_00258;eC_number=3.-.-.-;Name=ydjP;db_xref=COG:COG0596;gene=ydjP;inference=ab initio prediction:Prodigal:002006,similar to AA sequence:UniProtKB:O34592;locus_tag=GOFOIKOB_00258;product=AB hydrolase superfamily protein YdjP
contig00001	Prodigal:002006	CDS	252856	254292	.	-	0	ID=GOFOIKOB_00259;eC_number=1.14.-.-;inference=ab initio prediction:Prodigal:002006,similar to AA sequence:UniProtKB:P9WPN3;locus_tag=GOFOIKOB_00259;product=Putative cytochrome P450 132
contig00001	Prodigal:002006	CDS	254370	257018	.	-	0	ID=GOFOIKOB_00260;inference=ab initio prediction:Prodigal:002006;locus_tag=GOFOIKOB_00260;product=hypothetical protein
contig00001	Prodigal:002006	CDS	257005	257166	.	-	0	ID=GOFOIKOB_00261;inference=ab initio prediction:Prodigal:002006;locus_tag=GOFOIKOB_00261;product=hypothetical protein
contig00001	Prodigal:002006	CDS	257448	259271	.	+	0	ID=GOFOIKOB_00262;Name=typA;db_xref=COG:COG1217;gene=typA;inference=ab initio prediction:Prodigal:002006,similar to AA sequence:UniProtKB:P32132;locus_tag=GOFOIKOB_00262;product=GTP-binding protein TypA/BipA
contig00001	Prodigal:002006	CDS	259423	259677	.	+	0	ID=GOFOIKOB_00263;inference=ab initio prediction:Prodigal:002006;locus_tag=GOFOIKOB_00263;product=hypothetical protein
contig00001	Prodigal:002006	CDS	259725	259883	.	-	0	ID=GOFOIKOB_00264;inference=ab initio prediction:Prodigal:002006;locus_tag=GOFOIKOB_00264;product=hypothetical protein
contig00001	Prodigal:002006	CDS	259880	260194	.	-	0	ID=GOFOIKOB_00265;inference=ab initio prediction:Prodigal:002006;locus_tag=GOFOIKOB_00265;product=hypothetical protein
contig00001	Prodigal:002006	CDS	260194	260400	.	-	0	ID=GOFOIKOB_00266;inference=ab initio prediction:Prodigal:002006;locus_tag=GOFOIKOB_00266;product=hypothetical protein
contig00001	Prodigal:002006	CDS	260476	260973	.	-	0	ID=GOFOIKOB_00267;inference=ab initio prediction:Prodigal:002006;locus_tag=GOFOIKOB_00267;product=hypothetical protein
contig00001	Prodigal:002006	CDS	261457	262431	.	-	0	ID=GOFOIKOB_00268;eC_number=2.5.1.47;Name=cysK_1;db_xref=COG:COG0031;gene=cysK_1;inference=ab initio prediction:Prodigal:002006,similar to AA sequence:UniProtKB:Q7DDL5;locus_tag=GOFOIKOB_00268;product=Cysteine synthase
contig00001	Prodigal:002006	CDS	262707	263654	.	+	0	ID=GOFOIKOB_00269;inference=ab initio prediction:Prodigal:002006;locus_tag=GOFOIKOB_00269;product=hypothetical protein
contig00001	Prodigal:002006	CDS	263667	264194	.	-	0	ID=GOFOIKOB_00270;inference=ab initio prediction:Prodigal:002006;locus_tag=GOFOIKOB_00270;product=hypothetical protein
contig00001	Prodigal:002006	CDS	264614	265801	.	+	0	ID=GOFOIKOB_00271;inference=ab initio prediction:Prodigal:002006;locus_tag=GOFOIKOB_00271;product=hypothetical protein
contig00001	Prodigal:002006	CDS	265854	265982	.	-	0	ID=GOFOIKOB_00272;inference=ab initio prediction:Prodigal:002006;locus_tag=GOFOIKOB_00272;product=hypothetical protein
contig00001	Prodigal:002006	CDS	266240	267652	.	-	0	ID=GOFOIKOB_00273;eC_number=2.7.1.40;Name=ttuE_1;gene=ttuE_1;inference=ab initio prediction:Prodigal:002006,similar to AA sequence:UniProtKB:Q44473;locus_tag=GOFOIKOB_00273;product=Pyruvate kinase
contig00001	Prodigal:002006	CDS	267795	268286	.	-	0	ID=GOFOIKOB_00274;inference=ab initio prediction:Prodigal:002006,similar to AA sequence:ISfinder:ISMpo2;locus_tag=GOFOIKOB_00274;product=IS1595 family transposase ISMpo2
contig00001	Prodigal:002006	CDS	268427	269704	.	+	0	ID=GOFOIKOB_00275;inference=ab initio prediction:Prodigal:002006,similar to AA sequence:ISfinder:TnXax1;locus_tag=GOFOIKOB_00275;product=Tn3 family transposase TnXax1
contig00001	Prodigal:002006	CDS	269710	270498	.	-	0	ID=GOFOIKOB_00276;eC_number=4.2.1.109;Name=mtnB;gene=mtnB;inference=ab initio prediction:Prodigal:002006,protein motif:HAMAP:MF_01677;locus_tag=GOFOIKOB_00276;product=Methylthioribulose-1-phosphate dehydratase
contig00001	Prodigal:002006	CDS	270606	271622	.	-	0	ID=GOFOIKOB_00277;eC_number=3.5.2.9;Name=pxpC_1;db_xref=COG:COG1984;gene=pxpC_1;inference=ab initio prediction:Prodigal:002006,similar to AA sequence:UniProtKB:P75745;locus_tag=GOFOIKOB_00277;product=5-oxoprolinase subunit C
contig00001	Prodigal:002006	CDS	271622	272356	.	-	0	ID=GOFOIKOB_00278;eC_number=3.5.2.9;Name=pxpB;db_xref=COG:COG2049;gene=pxpB;inference=ab initio prediction:Prodigal:002006,similar to AA sequence:UniProtKB:P60495;locus_tag=GOFOIKOB_00278;product=5-oxoprolinase subunit B
contig00001	Prodigal:002006	CDS	272353	273114	.	-	0	ID=GOFOIKOB_00279;eC_number=3.5.2.9;Name=pxpA_1;db_xref=COG:COG1540;gene=pxpA_1;inference=ab initio prediction:Prodigal:002006,similar to AA sequence:UniProtKB:P42963;locus_tag=GOFOIKOB_00279;product=5-oxoprolinase subunit A
contig00001	Prodigal:002006	CDS	273516	273911	.	+	0	ID=GOFOIKOB_00280;inference=ab initio prediction:Prodigal:002006;locus_tag=GOFOIKOB_00280;product=hypothetical protein
contig00001	Prodigal:002006	CDS	274217	275326	.	+	0	ID=GOFOIKOB_00281;inference=ab initio prediction:Prodigal:002006;locus_tag=GOFOIKOB_00281;product=hypothetical protein
contig00001	Prodigal:002006	CDS	275319	278489	.	+	0	ID=GOFOIKOB_00282;Name=czcA_1;gene=czcA_1;inference=ab initio prediction:Prodigal:002006,similar to AA sequence:UniProtKB:P13511;locus_tag=GOFOIKOB_00282;product=Cobalt-zinc-cadmium resistance protein CzcA
contig00001	Prodigal:002006	CDS	278508	279908	.	-	0	ID=GOFOIKOB_00283;Name=iolT;gene=iolT;inference=ab initio prediction:Prodigal:002006,similar to AA sequence:UniProtKB:O34718;locus_tag=GOFOIKOB_00283;product=Major myo-inositol transporter IolT
contig00001	Prodigal:002006	CDS	280085	280672	.	+	0	ID=GOFOIKOB_00284;inference=ab initio prediction:Prodigal:002006;locus_tag=GOFOIKOB_00284;product=hypothetical protein
contig00001	Prodigal:002006	CDS	280679	281380	.	-	0	ID=GOFOIKOB_00285;eC_number=3.1.3.-;Name=yieH_1;db_xref=COG:COG0637;gene=yieH_1;inference=ab initio prediction:Prodigal:002006,similar to AA sequence:UniProtKB:P31467;locus_tag=GOFOIKOB_00285;product=6-phosphogluconate phosphatase
contig00001	Prodigal:002006	CDS	281364	282581	.	-	0	ID=GOFOIKOB_00286;inference=ab initio prediction:Prodigal:002006;locus_tag=GOFOIKOB_00286;product=hypothetical protein
contig00001	Prodigal:002006	CDS	282931	283887	.	-	0	ID=GOFOIKOB_00287;Name=ssuA_1;gene=ssuA_1;inference=ab initio prediction:Prodigal:002006,similar to AA sequence:UniProtKB:P75853;locus_tag=GOFOIKOB_00287;product=Putative aliphatic sulfonates-binding protein
contig00001	Prodigal:002006	CDS	283926	284708	.	-	0	ID=GOFOIKOB_00288;eC_number=3.6.3.-;Name=ssuB_1;db_xref=COG:COG1116;gene=ssuB_1;inference=ab initio prediction:Prodigal:002006,similar to AA sequence:UniProtKB:P97027;locus_tag=GOFOIKOB_00288;product=Aliphatic sulfonates import ATP-binding protein SsuB
contig00001	Prodigal:002006	CDS	284777	285556	.	-	0	ID=GOFOIKOB_00289;Name=ssuC_1;db_xref=COG:COG0600;gene=ssuC_1;inference=ab initio prediction:Prodigal:002006,similar to AA sequence:UniProtKB:P40401;locus_tag=GOFOIKOB_00289;product=Putative aliphatic sulfonates transport permease protein SsuC
contig00001	Prodigal:002006	CDS	285565	286545	.	-	0	ID=GOFOIKOB_00290;Name=ssuA_2;gene=ssuA_2;inference=ab initio prediction:Prodigal:002006,similar to AA sequence:UniProtKB:P75853;locus_tag=GOFOIKOB_00290;product=Putative aliphatic sulfonates-binding protein
contig00001	Prodigal:002006	CDS	287130	288473	.	+	0	ID=GOFOIKOB_00291;eC_number=1.14.14.10;Name=ntaA_1;gene=ntaA_1;inference=ab initio prediction:Prodigal:002006,similar to AA sequence:UniProtKB:P54989;locus_tag=GOFOIKOB_00291;product=Nitrilotriacetate monooxygenase component A
contig00001	Prodigal:002006	CDS	288532	288906	.	-	0	ID=GOFOIKOB_00292;inference=ab initio prediction:Prodigal:002006;locus_tag=GOFOIKOB_00292;product=hypothetical protein
contig00001	Prodigal:002006	CDS	289014	289760	.	+	0	ID=GOFOIKOB_00293;eC_number=1.1.1.100;Name=fabG_1;gene=fabG_1;inference=ab initio prediction:Prodigal:002006,similar to AA sequence:UniProtKB:P99093;locus_tag=GOFOIKOB_00293;product=3-oxoacyl-[acyl-carrier-protein] reductase FabG
contig00001	Prodigal:002006	CDS	289982	291775	.	+	0	ID=GOFOIKOB_00294;inference=ab initio prediction:Prodigal:002006;locus_tag=GOFOIKOB_00294;product=hypothetical protein
contig00001	Prodigal:002006	CDS	291930	293066	.	+	0	ID=GOFOIKOB_00295;inference=ab initio prediction:Prodigal:002006;locus_tag=GOFOIKOB_00295;product=hypothetical protein
contig00001	Prodigal:002006	CDS	293126	294403	.	+	0	ID=GOFOIKOB_00296;inference=ab initio prediction:Prodigal:002006;locus_tag=GOFOIKOB_00296;product=hypothetical protein
contig00001	Aragorn:001002	tRNA	294481	294574	.	-	.	ID=GOFOIKOB_00297;inference=COORDINATES:profile:Aragorn:001002;locus_tag=GOFOIKOB_00297;product=tRNA-Ser(gga)
contig00001	Prodigal:002006	CDS	294685	296169	.	+	0	ID=GOFOIKOB_00298;inference=ab initio prediction:Prodigal:002006;locus_tag=GOFOIKOB_00298;product=hypothetical protein
contig00001	Prodigal:002006	CDS	296139	296267	.	-	0	ID=GOFOIKOB_00299;inference=ab initio prediction:Prodigal:002006;locus_tag=GOFOIKOB_00299;product=hypothetical protein
contig00001	Prodigal:002006	CDS	296587	297117	.	+	0	ID=GOFOIKOB_00300;inference=ab initio prediction:Prodigal:002006;locus_tag=GOFOIKOB_00300;product=hypothetical protein
contig00001	Prodigal:002006	CDS	297104	297421	.	-	0	ID=GOFOIKOB_00301;inference=ab initio prediction:Prodigal:002006;locus_tag=GOFOIKOB_00301;product=hypothetical protein
contig00001	Prodigal:002006	CDS	297629	298582	.	-	0	ID=GOFOIKOB_00302;inference=ab initio prediction:Prodigal:002006;locus_tag=GOFOIKOB_00302;product=hypothetical protein
contig00001	Prodigal:002006	CDS	298582	299214	.	-	0	ID=GOFOIKOB_00303;inference=ab initio prediction:Prodigal:002006;locus_tag=GOFOIKOB_00303;product=hypothetical protein
contig00001	Prodigal:002006	CDS	299207	299449	.	-	0	ID=GOFOIKOB_00304;inference=ab initio prediction:Prodigal:002006;locus_tag=GOFOIKOB_00304;product=hypothetical protein
contig00001	Prodigal:002006	CDS	299450	299647	.	-	0	ID=GOFOIKOB_00305;inference=ab initio prediction:Prodigal:002006;locus_tag=GOFOIKOB_00305;product=hypothetical protein
contig00001	Prodigal:002006	CDS	299681	299983	.	-	0	ID=GOFOIKOB_00306;inference=ab initio prediction:Prodigal:002006;locus_tag=GOFOIKOB_00306;product=hypothetical protein
contig00001	Prodigal:002006	CDS	299999	300385	.	-	0	ID=GOFOIKOB_00307;inference=ab initio prediction:Prodigal:002006;locus_tag=GOFOIKOB_00307;product=hypothetical protein
contig00001	Prodigal:002006	CDS	300457	301146	.	-	0	ID=GOFOIKOB_00308;inference=ab initio prediction:Prodigal:002006;locus_tag=GOFOIKOB_00308;product=hypothetical protein
contig00001	Prodigal:002006	CDS	301143	301505	.	-	0	ID=GOFOIKOB_00309;inference=ab initio prediction:Prodigal:002006;locus_tag=GOFOIKOB_00309;product=hypothetical protein
contig00001	Prodigal:002006	CDS	301502	301954	.	-	0	ID=GOFOIKOB_00310;eC_number=2.7.7.7;Name=dnaQ_1;db_xref=COG:COG0847;gene=dnaQ_1;inference=ab initio prediction:Prodigal:002006,similar to AA sequence:UniProtKB:P03007;locus_tag=GOFOIKOB_00310;product=DNA polymerase III subunit epsilon
contig00001	Prodigal:002006	CDS	302379	302624	.	-	0	ID=GOFOIKOB_00311;inference=ab initio prediction:Prodigal:002006;locus_tag=GOFOIKOB_00311;product=hypothetical protein
contig00001	Prodigal:002006	CDS	302621	302878	.	-	0	ID=GOFOIKOB_00312;inference=ab initio prediction:Prodigal:002006;locus_tag=GOFOIKOB_00312;product=hypothetical protein
contig00001	Prodigal:002006	CDS	303147	303596	.	+	0	ID=GOFOIKOB_00313;inference=ab initio prediction:Prodigal:002006;locus_tag=GOFOIKOB_00313;product=hypothetical protein
contig00001	Prodigal:002006	CDS	303711	304439	.	+	0	ID=GOFOIKOB_00314;inference=ab initio prediction:Prodigal:002006;locus_tag=GOFOIKOB_00314;product=hypothetical protein
contig00001	Prodigal:002006	CDS	304637	304915	.	-	0	ID=GOFOIKOB_00315;inference=ab initio prediction:Prodigal:002006;locus_tag=GOFOIKOB_00315;product=hypothetical protein
contig00001	Prodigal:002006	CDS	305430	306176	.	-	0	ID=GOFOIKOB_00316;inference=ab initio prediction:Prodigal:002006;locus_tag=GOFOIKOB_00316;product=hypothetical protein
contig00001	Prodigal:002006	CDS	306314	306625	.	-	0	ID=GOFOIKOB_00317;inference=ab initio prediction:Prodigal:002006;locus_tag=GOFOIKOB_00317;product=hypothetical protein
contig00001	Prodigal:002006	CDS	307070	307999	.	+	0	ID=GOFOIKOB_00318;inference=ab initio prediction:Prodigal:002006;locus_tag=GOFOIKOB_00318;product=hypothetical protein
contig00001	Prodigal:002006	CDS	307996	312051	.	-	0	ID=GOFOIKOB_00319;inference=ab initio prediction:Prodigal:002006;locus_tag=GOFOIKOB_00319;product=hypothetical protein
contig00001	Prodigal:002006	CDS	312848	314167	.	+	0	ID=GOFOIKOB_00320;inference=ab initio prediction:Prodigal:002006;locus_tag=GOFOIKOB_00320;product=hypothetical protein
contig00001	Prodigal:002006	CDS	314169	315668	.	+	0	ID=GOFOIKOB_00321;inference=ab initio prediction:Prodigal:002006;locus_tag=GOFOIKOB_00321;product=hypothetical protein
contig00001	Prodigal:002006	CDS	315807	316604	.	+	0	ID=GOFOIKOB_00322;inference=ab initio prediction:Prodigal:002006;locus_tag=GOFOIKOB_00322;product=hypothetical protein
contig00001	Prodigal:002006	CDS	316657	317361	.	-	0	ID=GOFOIKOB_00323;inference=ab initio prediction:Prodigal:002006;locus_tag=GOFOIKOB_00323;product=hypothetical protein
contig00001	Prodigal:002006	CDS	317418	320255	.	-	0	ID=GOFOIKOB_00324;eC_number=2.7.13.3;Name=rcsC_1;gene=rcsC_1;inference=ab initio prediction:Prodigal:002006,protein motif:HAMAP:MF_00979;locus_tag=GOFOIKOB_00324;product=Sensor histidine kinase RcsC
contig00001	Prodigal:002006	CDS	320621	321640	.	-	0	ID=GOFOIKOB_00325;eC_number=2.7.13.3;Name=lov_1;gene=lov_1;inference=ab initio prediction:Prodigal:002006,similar to AA sequence:UniProtKB:Q1M667;locus_tag=GOFOIKOB_00325;product=Blue-light-activated histidine kinase
contig00001	Prodigal:002006	CDS	322169	322603	.	-	0	ID=GOFOIKOB_00326;Name=ros_2;db_xref=COG:COG4957;gene=ros_2;inference=ab initio prediction:Prodigal:002006,similar to AA sequence:UniProtKB:Q04152;locus_tag=GOFOIKOB_00326;product=Transcriptional regulatory protein ros
contig00001	Prodigal:002006	CDS	322633	322980	.	-	0	ID=GOFOIKOB_00327;inference=ab initio prediction:Prodigal:002006;locus_tag=GOFOIKOB_00327;product=hypothetical protein
contig00001	Prodigal:002006	CDS	323019	323276	.	-	0	ID=GOFOIKOB_00328;inference=ab initio prediction:Prodigal:002006;locus_tag=GOFOIKOB_00328;product=hypothetical protein
contig00001	Prodigal:002006	CDS	323349	324026	.	-	0	ID=GOFOIKOB_00329;Name=nreC;db_xref=COG:COG2197;gene=nreC;inference=ab initio prediction:Prodigal:002006,similar to AA sequence:UniProtKB:Q7WZY4;locus_tag=GOFOIKOB_00329;product=Oxygen regulatory protein NreC
contig00001	Prodigal:002006	CDS	324222	325097	.	+	0	ID=GOFOIKOB_00330;eC_number=2.7.13.3;Name=rcsC_2;gene=rcsC_2;inference=ab initio prediction:Prodigal:002006,protein motif:HAMAP:MF_00979;locus_tag=GOFOIKOB_00330;product=Sensor histidine kinase RcsC
contig00001	Prodigal:002006	CDS	325177	329046	.	+	0	ID=GOFOIKOB_00331;eC_number=2.7.13.3;Name=rcsC_3;gene=rcsC_3;inference=ab initio prediction:Prodigal:002006,protein motif:HAMAP:MF_00979;locus_tag=GOFOIKOB_00331;product=Sensor histidine kinase RcsC
contig00001	Prodigal:002006	CDS	329021	329284	.	-	0	ID=GOFOIKOB_00332;inference=ab initio prediction:Prodigal:002006;locus_tag=GOFOIKOB_00332;product=hypothetical protein
contig00001	Prodigal:002006	CDS	329411	329659	.	+	0	ID=GOFOIKOB_00333;inference=ab initio prediction:Prodigal:002006;locus_tag=GOFOIKOB_00333;product=hypothetical protein
contig00001	Prodigal:002006	CDS	329784	332201	.	+	0	ID=GOFOIKOB_00334;eC_number=2.7.13.3;Name=rcsC_4;gene=rcsC_4;inference=ab initio prediction:Prodigal:002006,protein motif:HAMAP:MF_00979;locus_tag=GOFOIKOB_00334;product=Sensor histidine kinase RcsC
contig00001	Prodigal:002006	CDS	332601	334133	.	+	0	ID=GOFOIKOB_00335;inference=ab initio prediction:Prodigal:002006;locus_tag=GOFOIKOB_00335;product=hypothetical protein
contig00001	Prodigal:002006	CDS	334244	334468	.	+	0	ID=GOFOIKOB_00336;inference=ab initio prediction:Prodigal:002006;locus_tag=GOFOIKOB_00336;product=hypothetical protein
contig00001	Prodigal:002006	CDS	334479	335468	.	-	0	ID=GOFOIKOB_00337;eC_number=2.7.13.3;Name=lov_2;gene=lov_2;inference=ab initio prediction:Prodigal:002006,similar to AA sequence:UniProtKB:Q1M667;locus_tag=GOFOIKOB_00337;product=Blue-light-activated histidine kinase
contig00001	Prodigal:002006	CDS	335717	336190	.	+	0	ID=GOFOIKOB_00338;inference=ab initio prediction:Prodigal:002006;locus_tag=GOFOIKOB_00338;product=hypothetical protein
contig00001	Prodigal:002006	CDS	336264	336401	.	+	0	ID=GOFOIKOB_00339;inference=ab initio prediction:Prodigal:002006;locus_tag=GOFOIKOB_00339;product=hypothetical protein
contig00001	Prodigal:002006	CDS	336590	337294	.	+	0	ID=GOFOIKOB_00340;inference=ab initio prediction:Prodigal:002006;locus_tag=GOFOIKOB_00340;product=hypothetical protein
contig00001	Prodigal:002006	CDS	337373	338869	.	+	0	ID=GOFOIKOB_00341;Name=nhaP2_1;gene=nhaP2_1;inference=ab initio prediction:Prodigal:002006,protein motif:HAMAP:MF_01075;locus_tag=GOFOIKOB_00341;product=K(+)/H(+) antiporter NhaP2
contig00001	Prodigal:002006	CDS	338912	339199	.	+	0	ID=GOFOIKOB_00342;inference=ab initio prediction:Prodigal:002006;locus_tag=GOFOIKOB_00342;product=hypothetical protein
contig00001	Prodigal:002006	CDS	339298	339549	.	+	0	ID=GOFOIKOB_00343;inference=ab initio prediction:Prodigal:002006;locus_tag=GOFOIKOB_00343;product=hypothetical protein
contig00001	Prodigal:002006	CDS	339516	340289	.	+	0	ID=GOFOIKOB_00344;inference=ab initio prediction:Prodigal:002006;locus_tag=GOFOIKOB_00344;product=hypothetical protein
contig00001	Prodigal:002006	CDS	340374	341552	.	+	0	ID=GOFOIKOB_00345;eC_number=1.2.1.46;Name=fdhA;gene=fdhA;inference=ab initio prediction:Prodigal:002006,similar to AA sequence:UniProtKB:P46154;locus_tag=GOFOIKOB_00345;product=Glutathione-independent formaldehyde dehydrogenase
contig00001	Prodigal:002006	CDS	341690	342766	.	+	0	ID=GOFOIKOB_00346;inference=ab initio prediction:Prodigal:002006;locus_tag=GOFOIKOB_00346;product=hypothetical protein
contig00001	Prodigal:002006	CDS	342910	343161	.	-	0	ID=GOFOIKOB_00347;inference=ab initio prediction:Prodigal:002006;locus_tag=GOFOIKOB_00347;product=hypothetical protein
contig00001	Prodigal:002006	CDS	343240	343995	.	-	0	ID=GOFOIKOB_00348;inference=ab initio prediction:Prodigal:002006;locus_tag=GOFOIKOB_00348;product=hypothetical protein
contig00001	Prodigal:002006	CDS	344368	345570	.	-	0	ID=GOFOIKOB_00349;inference=ab initio prediction:Prodigal:002006;locus_tag=GOFOIKOB_00349;product=hypothetical protein
contig00001	Prodigal:002006	CDS	345893	346828	.	+	0	ID=GOFOIKOB_00350;inference=ab initio prediction:Prodigal:002006;locus_tag=GOFOIKOB_00350;product=hypothetical protein
contig00001	Prodigal:002006	CDS	346996	347262	.	-	0	ID=GOFOIKOB_00351;inference=ab initio prediction:Prodigal:002006;locus_tag=GOFOIKOB_00351;product=hypothetical protein
contig00001	Prodigal:002006	CDS	347494	348273	.	+	0	ID=GOFOIKOB_00352;inference=ab initio prediction:Prodigal:002006;locus_tag=GOFOIKOB_00352;product=hypothetical protein
contig00001	Prodigal:002006	CDS	348263	350215	.	+	0	ID=GOFOIKOB_00353;inference=ab initio prediction:Prodigal:002006;locus_tag=GOFOIKOB_00353;product=hypothetical protein
contig00001	Prodigal:002006	CDS	350377	352809	.	+	0	ID=GOFOIKOB_00354;eC_number=2.7.13.3;Name=rcsC_5;gene=rcsC_5;inference=ab initio prediction:Prodigal:002006,protein motif:HAMAP:MF_00979;locus_tag=GOFOIKOB_00354;product=Sensor histidine kinase RcsC
contig00001	Prodigal:002006	CDS	353104	355803	.	-	0	ID=GOFOIKOB_00355;eC_number=2.7.13.3;Name=rcsC_6;gene=rcsC_6;inference=ab initio prediction:Prodigal:002006,protein motif:HAMAP:MF_00979;locus_tag=GOFOIKOB_00355;product=Sensor histidine kinase RcsC
contig00001	Prodigal:002006	CDS	355873	357069	.	-	0	ID=GOFOIKOB_00356;inference=ab initio prediction:Prodigal:002006;locus_tag=GOFOIKOB_00356;product=hypothetical protein
contig00001	Prodigal:002006	CDS	357353	359098	.	-	0	ID=GOFOIKOB_00357;inference=ab initio prediction:Prodigal:002006;locus_tag=GOFOIKOB_00357;product=hypothetical protein
contig00001	Prodigal:002006	CDS	359095	359457	.	-	0	ID=GOFOIKOB_00358;inference=ab initio prediction:Prodigal:002006;locus_tag=GOFOIKOB_00358;product=hypothetical protein
contig00001	Prodigal:002006	CDS	359543	361930	.	-	0	ID=GOFOIKOB_00359;db_xref=COG:COG2199;inference=ab initio prediction:Prodigal:002006,similar to AA sequence:UniProtKB:Q9ABX9;locus_tag=GOFOIKOB_00359;product=putative signaling protein
contig00001	Prodigal:002006	CDS	362074	362265	.	-	0	ID=GOFOIKOB_00360;inference=ab initio prediction:Prodigal:002006;locus_tag=GOFOIKOB_00360;product=hypothetical protein
contig00001	Prodigal:002006	CDS	362317	362622	.	-	0	ID=GOFOIKOB_00361;inference=ab initio prediction:Prodigal:002006;locus_tag=GOFOIKOB_00361;product=hypothetical protein
contig00001	Prodigal:002006	CDS	362674	363186	.	-	0	ID=GOFOIKOB_00362;Name=yciE_1;db_xref=COG:COG3685;gene=yciE_1;inference=ab initio prediction:Prodigal:002006,similar to AA sequence:UniProtKB:P21363;locus_tag=GOFOIKOB_00362;product=Protein YciE
contig00001	Prodigal:002006	CDS	363321	364235	.	-	0	ID=GOFOIKOB_00363;inference=ab initio prediction:Prodigal:002006;locus_tag=GOFOIKOB_00363;product=hypothetical protein
contig00001	Prodigal:002006	CDS	364297	365505	.	-	0	ID=GOFOIKOB_00364;Name=hcaT_1;gene=hcaT_1;inference=ab initio prediction:Prodigal:002006,similar to AA sequence:UniProtKB:Q47142;locus_tag=GOFOIKOB_00364;product=putative 3-phenylpropionic acid transporter
contig00001	Prodigal:002006	CDS	365523	366731	.	-	0	ID=GOFOIKOB_00365;inference=ab initio prediction:Prodigal:002006,similar to AA sequence:UniProtKB:P9WJX1;locus_tag=GOFOIKOB_00365;product=putative MFS-type transporter
contig00001	Prodigal:002006	CDS	366852	368045	.	+	0	ID=GOFOIKOB_00366;inference=ab initio prediction:Prodigal:002006;locus_tag=GOFOIKOB_00366;product=hypothetical protein
contig00001	Prodigal:002006	CDS	368038	368544	.	+	0	ID=GOFOIKOB_00367;Name=ligD_1;db_xref=COG:COG1793;gene=ligD_1;inference=ab initio prediction:Prodigal:002006,similar to AA sequence:UniProtKB:Q9I1X7;locus_tag=GOFOIKOB_00367;product=Multifunctional non-homologous end joining protein LigD
contig00001	Prodigal:002006	CDS	368559	369701	.	+	0	ID=GOFOIKOB_00368;eC_number=1.3.8.1;Name=bcd_1;db_xref=COG:COG1960;gene=bcd_1;inference=ab initio prediction:Prodigal:002006,similar to AA sequence:UniProtKB:P52042;locus_tag=GOFOIKOB_00368;product=Acyl-CoA dehydrogenase%2C short-chain specific
contig00001	Prodigal:002006	CDS	369698	370309	.	+	0	ID=GOFOIKOB_00369;eC_number=2.1.1.222;Name=COQ3_1;gene=COQ3_1;inference=ab initio prediction:Prodigal:002006,protein motif:HAMAP:MF_00472;locus_tag=GOFOIKOB_00369;product=Ubiquinone biosynthesis O-methyltransferase%2C mitochondrial
contig00001	Prodigal:002006	CDS	370665	370949	.	+	0	ID=GOFOIKOB_00370;inference=ab initio prediction:Prodigal:002006;locus_tag=GOFOIKOB_00370;product=hypothetical protein
contig00001	Prodigal:002006	CDS	371535	372161	.	-	0	ID=GOFOIKOB_00371;inference=ab initio prediction:Prodigal:002006;locus_tag=GOFOIKOB_00371;product=hypothetical protein
contig00001	Prodigal:002006	CDS	372450	373172	.	+	0	ID=GOFOIKOB_00372;inference=ab initio prediction:Prodigal:002006;locus_tag=GOFOIKOB_00372;product=hypothetical protein
contig00001	Prodigal:002006	CDS	373261	373689	.	-	0	ID=GOFOIKOB_00373;inference=ab initio prediction:Prodigal:002006;locus_tag=GOFOIKOB_00373;product=hypothetical protein
contig00001	Prodigal:002006	CDS	374004	374195	.	+	0	ID=GOFOIKOB_00374;inference=ab initio prediction:Prodigal:002006;locus_tag=GOFOIKOB_00374;product=hypothetical protein
contig00001	Prodigal:002006	CDS	374192	374560	.	-	0	ID=GOFOIKOB_00375;inference=ab initio prediction:Prodigal:002006;locus_tag=GOFOIKOB_00375;product=hypothetical protein
contig00001	Prodigal:002006	CDS	374796	375209	.	-	0	ID=GOFOIKOB_00376;inference=ab initio prediction:Prodigal:002006;locus_tag=GOFOIKOB_00376;product=hypothetical protein
contig00001	Prodigal:002006	CDS	375206	375511	.	-	0	ID=GOFOIKOB_00377;inference=ab initio prediction:Prodigal:002006;locus_tag=GOFOIKOB_00377;product=hypothetical protein
contig00001	Prodigal:002006	CDS	375502	375891	.	-	0	ID=GOFOIKOB_00378;inference=ab initio prediction:Prodigal:002006;locus_tag=GOFOIKOB_00378;product=hypothetical protein
contig00001	Prodigal:002006	CDS	375888	376139	.	-	0	ID=GOFOIKOB_00379;inference=ab initio prediction:Prodigal:002006;locus_tag=GOFOIKOB_00379;product=hypothetical protein
contig00001	Prodigal:002006	CDS	376151	377785	.	-	0	ID=GOFOIKOB_00380;eC_number=3.4.21.53;Name=lon_1;gene=lon_1;inference=ab initio prediction:Prodigal:002006,protein motif:HAMAP:MF_01973;locus_tag=GOFOIKOB_00380;product=Lon protease
contig00001	Prodigal:002006	CDS	377853	378371	.	-	0	ID=GOFOIKOB_00381;inference=ab initio prediction:Prodigal:002006;locus_tag=GOFOIKOB_00381;product=hypothetical protein
contig00001	Prodigal:002006	CDS	378495	378911	.	-	0	ID=GOFOIKOB_00382;inference=ab initio prediction:Prodigal:002006;locus_tag=GOFOIKOB_00382;product=hypothetical protein
contig00001	Prodigal:002006	CDS	378983	379237	.	-	0	ID=GOFOIKOB_00383;inference=ab initio prediction:Prodigal:002006;locus_tag=GOFOIKOB_00383;product=hypothetical protein
contig00001	Prodigal:002006	CDS	379297	379860	.	-	0	ID=GOFOIKOB_00384;inference=ab initio prediction:Prodigal:002006;locus_tag=GOFOIKOB_00384;product=hypothetical protein
contig00001	Aragorn:001002	tRNA	380174	380249	.	+	.	ID=GOFOIKOB_00385;inference=COORDINATES:profile:Aragorn:001002;locus_tag=GOFOIKOB_00385;product=tRNA-Phe(gaa)
contig00001	Prodigal:002006	CDS	380272	380595	.	+	0	ID=GOFOIKOB_00386;inference=ab initio prediction:Prodigal:002006;locus_tag=GOFOIKOB_00386;product=hypothetical protein
contig00001	Prodigal:002006	CDS	380599	381060	.	+	0	ID=GOFOIKOB_00387;inference=ab initio prediction:Prodigal:002006;locus_tag=GOFOIKOB_00387;product=hypothetical protein
contig00001	Prodigal:002006	CDS	381078	381419	.	+	0	ID=GOFOIKOB_00388;inference=ab initio prediction:Prodigal:002006;locus_tag=GOFOIKOB_00388;product=hypothetical protein
contig00001	Prodigal:002006	CDS	381422	381724	.	+	0	ID=GOFOIKOB_00389;inference=ab initio prediction:Prodigal:002006;locus_tag=GOFOIKOB_00389;product=hypothetical protein
contig00001	Prodigal:002006	CDS	381717	382325	.	+	0	ID=GOFOIKOB_00390;inference=ab initio prediction:Prodigal:002006;locus_tag=GOFOIKOB_00390;product=hypothetical protein
contig00001	Prodigal:002006	CDS	382327	382575	.	+	0	ID=GOFOIKOB_00391;inference=ab initio prediction:Prodigal:002006;locus_tag=GOFOIKOB_00391;product=hypothetical protein
contig00001	Prodigal:002006	CDS	382572	382859	.	+	0	ID=GOFOIKOB_00392;inference=ab initio prediction:Prodigal:002006;locus_tag=GOFOIKOB_00392;product=hypothetical protein
contig00001	Prodigal:002006	CDS	382838	383215	.	-	0	ID=GOFOIKOB_00393;inference=ab initio prediction:Prodigal:002006;locus_tag=GOFOIKOB_00393;product=hypothetical protein
contig00001	Aragorn:001002	tRNA	383442	383516	.	-	.	ID=GOFOIKOB_00394;inference=COORDINATES:profile:Aragorn:001002;locus_tag=GOFOIKOB_00394;product=tRNA-Gly(ccc)
contig00001	Prodigal:002006	CDS	383719	385518	.	+	0	ID=GOFOIKOB_00395;eC_number=6.3.5.4;Name=asnB;db_xref=COG:COG0367;gene=asnB;inference=ab initio prediction:Prodigal:002006,similar to AA sequence:UniProtKB:P54420;locus_tag=GOFOIKOB_00395;product=Asparagine synthetase [glutamine-hydrolyzing] 1
contig00001	Prodigal:002006	CDS	385640	386464	.	+	0	ID=GOFOIKOB_00396;eC_number=3.5.1.118;Name=egtC_1;db_xref=COG:COG0121;gene=egtC_1;inference=ab initio prediction:Prodigal:002006,similar to AA sequence:UniProtKB:A0R5M9;locus_tag=GOFOIKOB_00396;product=Gamma-glutamyl-hercynylcysteine sulfoxide hydrolase
contig00001	Prodigal:002006	CDS	386475	386813	.	-	0	ID=GOFOIKOB_00397;inference=ab initio prediction:Prodigal:002006;locus_tag=GOFOIKOB_00397;product=hypothetical protein
contig00001	Prodigal:002006	CDS	387355	389241	.	-	0	ID=GOFOIKOB_00398;eC_number=4.1.99.17;Name=thiC;db_xref=COG:COG0422;gene=thiC;inference=ab initio prediction:Prodigal:002006,similar to AA sequence:UniProtKB:Q9A6Q5;locus_tag=GOFOIKOB_00398;product=Phosphomethylpyrimidine synthase
contig00001	Prodigal:002006	CDS	389530	390360	.	+	0	ID=GOFOIKOB_00399;db_xref=COG:COG1073;inference=ab initio prediction:Prodigal:002006,similar to AA sequence:UniProtKB:P9WLC7;locus_tag=GOFOIKOB_00399;product=putative protein
contig00001	Prodigal:002006	CDS	390379	390759	.	+	0	ID=GOFOIKOB_00400;inference=ab initio prediction:Prodigal:002006;locus_tag=GOFOIKOB_00400;product=hypothetical protein
contig00001	Prodigal:002006	CDS	390867	391937	.	+	0	ID=GOFOIKOB_00401;inference=ab initio prediction:Prodigal:002006;locus_tag=GOFOIKOB_00401;product=hypothetical protein
contig00001	Prodigal:002006	CDS	391947	392201	.	-	0	ID=GOFOIKOB_00402;inference=ab initio prediction:Prodigal:002006;locus_tag=GOFOIKOB_00402;product=hypothetical protein
contig00001	Prodigal:002006	CDS	392338	392871	.	-	0	ID=GOFOIKOB_00403;inference=ab initio prediction:Prodigal:002006;locus_tag=GOFOIKOB_00403;product=hypothetical protein
contig00001	Prodigal:002006	CDS	392925	393296	.	+	0	ID=GOFOIKOB_00404;inference=ab initio prediction:Prodigal:002006;locus_tag=GOFOIKOB_00404;product=hypothetical protein
contig00001	Prodigal:002006	CDS	393573	395627	.	+	0	ID=GOFOIKOB_00405;eC_number=2.4.1.129;Name=mtgA_1;gene=mtgA_1;inference=ab initio prediction:Prodigal:002006,protein motif:HAMAP:MF_00766;locus_tag=GOFOIKOB_00405;product=Biosynthetic peptidoglycan transglycosylase
contig00001	Prodigal:002006	CDS	395898	397448	.	+	0	ID=GOFOIKOB_00406;inference=ab initio prediction:Prodigal:002006;locus_tag=GOFOIKOB_00406;product=hypothetical protein
contig00001	Prodigal:002006	CDS	397462	398301	.	-	0	ID=GOFOIKOB_00407;eC_number=1.1.1.-;Name=yvgN;db_xref=COG:COG0656;gene=yvgN;inference=ab initio prediction:Prodigal:002006,similar to AA sequence:UniProtKB:O32210;locus_tag=GOFOIKOB_00407;product=Glyoxal reductase
contig00001	Prodigal:002006	CDS	398581	399654	.	+	0	ID=GOFOIKOB_00408;inference=ab initio prediction:Prodigal:002006;locus_tag=GOFOIKOB_00408;product=hypothetical protein
contig00001	Prodigal:002006	CDS	399654	399857	.	+	0	ID=GOFOIKOB_00409;inference=ab initio prediction:Prodigal:002006;locus_tag=GOFOIKOB_00409;product=hypothetical protein
contig00001	Prodigal:002006	CDS	399854	400336	.	+	0	ID=GOFOIKOB_00410;inference=ab initio prediction:Prodigal:002006,similar to AA sequence:UniProtKB:P0A8D3;locus_tag=GOFOIKOB_00410;note=UPF0178 protein YaiI;product=hypothetical protein
contig00001	Prodigal:002006	CDS	400359	400622	.	-	0	ID=GOFOIKOB_00411;inference=ab initio prediction:Prodigal:002006;locus_tag=GOFOIKOB_00411;product=hypothetical protein
contig00001	Prodigal:002006	CDS	400629	400958	.	-	0	ID=GOFOIKOB_00412;inference=ab initio prediction:Prodigal:002006;locus_tag=GOFOIKOB_00412;product=hypothetical protein
contig00001	Prodigal:002006	CDS	401253	402251	.	-	0	ID=GOFOIKOB_00413;inference=ab initio prediction:Prodigal:002006;locus_tag=GOFOIKOB_00413;product=hypothetical protein
contig00001	Prodigal:002006	CDS	402256	402729	.	-	0	ID=GOFOIKOB_00414;Name=exbD_1;db_xref=COG:COG0848;gene=exbD_1;inference=ab initio prediction:Prodigal:002006,similar to AA sequence:UniProtKB:P0ABV2;locus_tag=GOFOIKOB_00414;product=Biopolymer transport protein ExbD
contig00001	Prodigal:002006	CDS	402785	403474	.	-	0	ID=GOFOIKOB_00415;Name=exbB;db_xref=COG:COG0811;gene=exbB;inference=ab initio prediction:Prodigal:002006,similar to AA sequence:UniProtKB:P0ABU7;locus_tag=GOFOIKOB_00415;product=Biopolymer transport protein ExbB
contig00001	Prodigal:002006	CDS	403607	404083	.	-	0	ID=GOFOIKOB_00416;inference=ab initio prediction:Prodigal:002006;locus_tag=GOFOIKOB_00416;product=hypothetical protein
contig00001	Prodigal:002006	CDS	404160	404651	.	-	0	ID=GOFOIKOB_00417;inference=ab initio prediction:Prodigal:002006;locus_tag=GOFOIKOB_00417;product=hypothetical protein
contig00001	Prodigal:002006	CDS	405057	405485	.	+	0	ID=GOFOIKOB_00418;Name=ibpA_1;db_xref=COG:COG0071;gene=ibpA_1;inference=ab initio prediction:Prodigal:002006,similar to AA sequence:UniProtKB:P0C054;locus_tag=GOFOIKOB_00418;product=Small heat shock protein IbpA
contig00001	Prodigal:002006	CDS	405595	405879	.	+	0	ID=GOFOIKOB_00419;inference=ab initio prediction:Prodigal:002006;locus_tag=GOFOIKOB_00419;product=hypothetical protein
contig00001	Prodigal:002006	CDS	405911	406678	.	-	0	ID=GOFOIKOB_00420;eC_number=4.2.99.20;Name=menH_1;gene=menH_1;inference=ab initio prediction:Prodigal:002006,protein motif:HAMAP:MF_01660;locus_tag=GOFOIKOB_00420;product=2-succinyl-6-hydroxy-2%2C4-cyclohexadiene-1-carboxylate synthase
contig00001	Prodigal:002006	CDS	406849	408072	.	+	0	ID=GOFOIKOB_00421;eC_number=2.4.1.250;Name=mshA_3;gene=mshA_3;inference=ab initio prediction:Prodigal:002006,protein motif:HAMAP:MF_01695;locus_tag=GOFOIKOB_00421;product=D-inositol-3-phosphate glycosyltransferase
contig00001	Prodigal:002006	CDS	408447	408968	.	+	0	ID=GOFOIKOB_00422;Name=infC;gene=infC;inference=ab initio prediction:Prodigal:002006,similar to AA sequence:UniProtKB:P03000;locus_tag=GOFOIKOB_00422;product=Translation initiation factor IF-3
contig00001	Prodigal:002006	CDS	409072	409857	.	+	0	ID=GOFOIKOB_00423;Name=moeZ;db_xref=COG:COG0476;gene=moeZ;inference=ab initio prediction:Prodigal:002006,similar to AA sequence:UniProtKB:P9WMN7;locus_tag=GOFOIKOB_00423;product=putative adenylyltransferase/sulfurtransferase MoeZ
contig00001	Prodigal:002006	CDS	409846	410727	.	-	0	ID=GOFOIKOB_00424;inference=ab initio prediction:Prodigal:002006;locus_tag=GOFOIKOB_00424;product=hypothetical protein
contig00001	Prodigal:002006	CDS	410737	413157	.	-	0	ID=GOFOIKOB_00425;eC_number=6.1.1.20;Name=pheT;db_xref=COG:COG0072;gene=pheT;inference=ab initio prediction:Prodigal:002006,similar to AA sequence:UniProtKB:P07395;locus_tag=GOFOIKOB_00425;product=Phenylalanine--tRNA ligase beta subunit
contig00001	Prodigal:002006	CDS	413256	414338	.	-	0	ID=GOFOIKOB_00426;eC_number=6.1.1.20;Name=pheS;db_xref=COG:COG0016;gene=pheS;inference=ab initio prediction:Prodigal:002006,similar to AA sequence:UniProtKB:P08312;locus_tag=GOFOIKOB_00426;product=Phenylalanine--tRNA ligase alpha subunit
contig00001	Prodigal:002006	CDS	414495	414872	.	-	0	ID=GOFOIKOB_00427;Name=rplT;db_xref=COG:COG0292;gene=rplT;inference=ab initio prediction:Prodigal:002006,similar to AA sequence:UniProtKB:Q6NDR6;locus_tag=GOFOIKOB_00427;product=50S ribosomal protein L20
contig00001	Prodigal:002006	CDS	414924	415127	.	-	0	ID=GOFOIKOB_00428;Name=rpmI;db_xref=COG:COG0291;gene=rpmI;inference=ab initio prediction:Prodigal:002006,similar to AA sequence:UniProtKB:Q6NDR5;locus_tag=GOFOIKOB_00428;product=50S ribosomal protein L35
contig00001	Prodigal:002006	CDS	415597	416727	.	+	0	ID=GOFOIKOB_00429;eC_number=2.4.1.250;Name=mshA_4;gene=mshA_4;inference=ab initio prediction:Prodigal:002006,protein motif:HAMAP:MF_01695;locus_tag=GOFOIKOB_00429;product=D-inositol-3-phosphate glycosyltransferase
contig00001	Prodigal:002006	CDS	416876	419221	.	+	0	ID=GOFOIKOB_00430;inference=ab initio prediction:Prodigal:002006;locus_tag=GOFOIKOB_00430;product=hypothetical protein
contig00001	Prodigal:002006	CDS	419302	420480	.	+	0	ID=GOFOIKOB_00431;eC_number=3.5.1.18;Name=dapE_1;db_xref=COG:COG0624;gene=dapE_1;inference=ab initio prediction:Prodigal:002006,similar to AA sequence:UniProtKB:P44514;locus_tag=GOFOIKOB_00431;product=Succinyl-diaminopimelate desuccinylase
contig00001	Prodigal:002006	CDS	420462	421223	.	-	0	ID=GOFOIKOB_00432;eC_number=5.4.99.12;Name=truA;db_xref=COG:COG0101;gene=truA;inference=ab initio prediction:Prodigal:002006,similar to AA sequence:UniProtKB:P07649;locus_tag=GOFOIKOB_00432;product=tRNA pseudouridine synthase A
contig00001	Prodigal:002006	CDS	421444	422373	.	-	0	ID=GOFOIKOB_00433;eC_number=2.1.2.9;Name=fmt_1;db_xref=COG:COG0223;gene=fmt_1;inference=ab initio prediction:Prodigal:002006,similar to AA sequence:UniProtKB:O85732;locus_tag=GOFOIKOB_00433;product=Methionyl-tRNA formyltransferase
contig00001	Prodigal:002006	CDS	422381	422896	.	-	0	ID=GOFOIKOB_00434;eC_number=3.5.1.88;Name=def1;gene=def1;inference=ab initio prediction:Prodigal:002006,similar to AA sequence:UniProtKB:A0A0H3KB98;locus_tag=GOFOIKOB_00434;product=Peptide deformylase 1
contig00001	Prodigal:002006	CDS	423001	423606	.	-	0	ID=GOFOIKOB_00435;Name=recR;db_xref=COG:COG0353;gene=recR;inference=ab initio prediction:Prodigal:002006,similar to AA sequence:UniProtKB:Q5SHY0;locus_tag=GOFOIKOB_00435;product=Recombination protein RecR
contig00001	Prodigal:002006	CDS	424010	425629	.	+	0	ID=GOFOIKOB_00436;eC_number=4.1.1.49;Name=pckA;db_xref=COG:COG1866;gene=pckA;inference=ab initio prediction:Prodigal:002006,similar to AA sequence:UniProtKB:Q9ZNH4;locus_tag=GOFOIKOB_00436;product=Phosphoenolpyruvate carboxykinase (ATP)
contig00001	Prodigal:002006	CDS	425870	426193	.	-	0	ID=GOFOIKOB_00437;db_xref=COG:COG0718;inference=ab initio prediction:Prodigal:002006,similar to AA sequence:UniProtKB:P44711;locus_tag=GOFOIKOB_00437;product=Nucleoid-associated protein
contig00001	Prodigal:002006	CDS	426275	428137	.	-	0	ID=GOFOIKOB_00438;inference=ab initio prediction:Prodigal:002006;locus_tag=GOFOIKOB_00438;product=hypothetical protein
contig00001	Prodigal:002006	CDS	428325	428585	.	-	0	ID=GOFOIKOB_00439;inference=ab initio prediction:Prodigal:002006;locus_tag=GOFOIKOB_00439;product=hypothetical protein
contig00001	Prodigal:002006	CDS	428732	430270	.	+	0	ID=GOFOIKOB_00440;Name=comM;db_xref=COG:COG0606;gene=comM;inference=ab initio prediction:Prodigal:002006,similar to AA sequence:UniProtKB:P45049;locus_tag=GOFOIKOB_00440;product=Competence protein ComM
contig00001	Prodigal:002006	CDS	430267	432027	.	+	0	ID=GOFOIKOB_00441;eC_number=2.7.11.1;Name=pknD_1;gene=pknD_1;inference=ab initio prediction:Prodigal:002006,protein motif:HAMAP:MF_01957;locus_tag=GOFOIKOB_00441;product=Serine/threonine-protein kinase PknD
contig00001	Prodigal:002006	CDS	432040	432759	.	-	0	ID=GOFOIKOB_00442;inference=ab initio prediction:Prodigal:002006;locus_tag=GOFOIKOB_00442;product=hypothetical protein
contig00001	Prodigal:002006	CDS	432809	433258	.	-	0	ID=GOFOIKOB_00443;inference=ab initio prediction:Prodigal:002006;locus_tag=GOFOIKOB_00443;product=hypothetical protein
contig00001	Prodigal:002006	CDS	433396	433770	.	-	0	ID=GOFOIKOB_00444;inference=ab initio prediction:Prodigal:002006;locus_tag=GOFOIKOB_00444;product=hypothetical protein
contig00001	Prodigal:002006	CDS	433793	435682	.	-	0	ID=GOFOIKOB_00445;eC_number=5.4.99.2;Name=mutA;db_xref=COG:COG1884;gene=mutA;inference=ab initio prediction:Prodigal:002006,similar to AA sequence:UniProtKB:P11652;locus_tag=GOFOIKOB_00445;product=Methylmalonyl-CoA mutase small subunit
contig00001	Prodigal:002006	CDS	435833	436636	.	-	0	ID=GOFOIKOB_00446;eC_number=3.6.1.27;Name=uppP;db_xref=COG:COG1968;gene=uppP;inference=ab initio prediction:Prodigal:002006,similar to AA sequence:UniProtKB:P60932;locus_tag=GOFOIKOB_00446;product=Undecaprenyl-diphosphatase
contig00001	Prodigal:002006	CDS	436892	437584	.	+	0	ID=GOFOIKOB_00447;Name=fzlA;gene=fzlA;inference=ab initio prediction:Prodigal:002006,similar to AA sequence:UniProtKB:A0A0H3CDY2;locus_tag=GOFOIKOB_00447;product=FtsZ-localized protein A
contig00001	Prodigal:002006	CDS	437743	438756	.	+	0	ID=GOFOIKOB_00448;eC_number=1.17.99.6;Name=queG;db_xref=COG:COG1600;gene=queG;inference=ab initio prediction:Prodigal:002006,similar to AA sequence:UniProtKB:P97030;locus_tag=GOFOIKOB_00448;product=Epoxyqueuosine reductase
contig00001	Prodigal:002006	CDS	438753	439616	.	+	0	ID=GOFOIKOB_00449;inference=ab initio prediction:Prodigal:002006;locus_tag=GOFOIKOB_00449;product=hypothetical protein
contig00001	Prodigal:002006	CDS	439617	440492	.	-	0	ID=GOFOIKOB_00450;Name=mntB;gene=mntB;inference=ab initio prediction:Prodigal:002006,similar to AA sequence:UniProtKB:Q55282;locus_tag=GOFOIKOB_00450;product=Manganese transport system membrane protein MntB
contig00001	Prodigal:002006	CDS	440489	441316	.	-	0	ID=GOFOIKOB_00451;eC_number=7.2.2.5;Name=scaC;db_xref=COG:COG1121;gene=scaC;inference=ab initio prediction:Prodigal:002006,similar to AA sequence:UniProtKB:P42360;locus_tag=GOFOIKOB_00451;product=Manganese import ATP-binding protein ScaC
contig00001	Prodigal:002006	CDS	441574	442059	.	+	0	ID=GOFOIKOB_00452;Name=zur;db_xref=COG:COG0735;gene=zur;inference=ab initio prediction:Prodigal:002006,similar to AA sequence:UniProtKB:P0AC51;locus_tag=GOFOIKOB_00452;product=Zinc uptake regulation protein
contig00001	Prodigal:002006	CDS	442132	443637	.	-	0	ID=GOFOIKOB_00453;inference=ab initio prediction:Prodigal:002006;locus_tag=GOFOIKOB_00453;product=hypothetical protein
contig00001	Prodigal:002006	CDS	444007	444354	.	-	0	ID=GOFOIKOB_00454;eC_number=1.14.14.18;Name=isdG;gene=isdG;inference=ab initio prediction:Prodigal:002006,protein motif:HAMAP:MF_01272;locus_tag=GOFOIKOB_00454;product=Heme oxygenase (staphylobilin-producing)
contig00001	Prodigal:002006	CDS	444650	445144	.	+	0	ID=GOFOIKOB_00455;inference=ab initio prediction:Prodigal:002006;locus_tag=GOFOIKOB_00455;product=hypothetical protein
contig00001	Prodigal:002006	CDS	445189	446508	.	-	0	ID=GOFOIKOB_00456;eC_number=6.3.5.9;Name=cobB_1;gene=cobB_1;inference=ab initio prediction:Prodigal:002006,similar to AA sequence:UniProtKB:P21632;locus_tag=GOFOIKOB_00456;product=Hydrogenobyrinate a%2Cc-diamide synthase
contig00001	Prodigal:002006	CDS	446505	447281	.	-	0	ID=GOFOIKOB_00457;eC_number=2.1.1.133;Name=cobM;gene=cobM;inference=ab initio prediction:Prodigal:002006,similar to AA sequence:UniProtKB:P21922;locus_tag=GOFOIKOB_00457;product=Precorrin-4 C(11)-methyltransferase
contig00001	Prodigal:002006	CDS	447278	447682	.	-	0	ID=GOFOIKOB_00458;inference=ab initio prediction:Prodigal:002006;locus_tag=GOFOIKOB_00458;product=hypothetical protein
contig00001	Prodigal:002006	CDS	447679	448926	.	-	0	ID=GOFOIKOB_00459;eC_number=2.1.1.132;Name=cobL;gene=cobL;inference=ab initio prediction:Prodigal:002006,similar to AA sequence:UniProtKB:P21921;locus_tag=GOFOIKOB_00459;product=Precorrin-6Y C(5%2C15)-methyltransferase [decarboxylating]
contig00001	Prodigal:002006	CDS	448940	449707	.	+	0	ID=GOFOIKOB_00460;eC_number=1.3.1.54;Name=cobK;gene=cobK;inference=ab initio prediction:Prodigal:002006,similar to AA sequence:UniProtKB:P21920;locus_tag=GOFOIKOB_00460;product=Precorrin-6A reductase
contig00001	Prodigal:002006	CDS	449674	450435	.	-	0	ID=GOFOIKOB_00461;eC_number=2.1.1.131;Name=cobJ;gene=cobJ;inference=ab initio prediction:Prodigal:002006,similar to AA sequence:UniProtKB:P21640;locus_tag=GOFOIKOB_00461;product=Precorrin-3B C(17)-methyltransferase
contig00001	Prodigal:002006	CDS	450432	451211	.	-	0	ID=GOFOIKOB_00462;eC_number=2.1.1.130;Name=cobI;gene=cobI;inference=ab initio prediction:Prodigal:002006,similar to AA sequence:UniProtKB:P21639;locus_tag=GOFOIKOB_00462;product=Precorrin-2 C(20)-methyltransferase
contig00001	Prodigal:002006	CDS	451211	451903	.	-	0	ID=GOFOIKOB_00463;eC_number=5.4.99.61;Name=cobH;gene=cobH;inference=ab initio prediction:Prodigal:002006,similar to AA sequence:UniProtKB:P21638;locus_tag=GOFOIKOB_00463;product=Precorrin-8X methylmutase
contig00001	Prodigal:002006	CDS	451900	453267	.	-	0	ID=GOFOIKOB_00464;eC_number=1.8.7.1;Name=sir_1;db_xref=COG:COG0155;gene=sir_1;inference=ab initio prediction:Prodigal:002006,similar to AA sequence:UniProtKB:P9WJ03;locus_tag=GOFOIKOB_00464;product=Sulfite reductase [ferredoxin]
contig00001	Prodigal:002006	CDS	453264	456611	.	-	0	ID=GOFOIKOB_00465;inference=ab initio prediction:Prodigal:002006;locus_tag=GOFOIKOB_00465;product=hypothetical protein
contig00001	Prodigal:002006	CDS	456682	457716	.	-	0	ID=GOFOIKOB_00466;eC_number=3.6.-.-;Name=yjiA_1;db_xref=COG:COG0523;gene=yjiA_1;inference=ab initio prediction:Prodigal:002006,similar to AA sequence:UniProtKB:P24203;locus_tag=GOFOIKOB_00466;product=P-loop guanosine triphosphatase YjiA
contig00001	Prodigal:002006	CDS	457713	458114	.	-	0	ID=GOFOIKOB_00467;inference=ab initio prediction:Prodigal:002006;locus_tag=GOFOIKOB_00467;product=hypothetical protein
contig00001	Prodigal:002006	CDS	458107	458844	.	-	0	ID=GOFOIKOB_00468;inference=ab initio prediction:Prodigal:002006;locus_tag=GOFOIKOB_00468;product=hypothetical protein
contig00001	Prodigal:002006	CDS	458861	459043	.	-	0	ID=GOFOIKOB_00469;inference=ab initio prediction:Prodigal:002006;locus_tag=GOFOIKOB_00469;product=hypothetical protein
contig00001	Prodigal:002006	CDS	459348	460937	.	-	0	ID=GOFOIKOB_00470;inference=ab initio prediction:Prodigal:002006;locus_tag=GOFOIKOB_00470;product=hypothetical protein
contig00001	Prodigal:002006	CDS	460939	461391	.	-	0	ID=GOFOIKOB_00471;inference=ab initio prediction:Prodigal:002006;locus_tag=GOFOIKOB_00471;product=hypothetical protein
contig00001	Prodigal:002006	CDS	461450	463078	.	-	0	ID=GOFOIKOB_00472;eC_number=6.3.4.2;Name=pyrG;db_xref=COG:COG0504;gene=pyrG;inference=ab initio prediction:Prodigal:002006,similar to AA sequence:UniProtKB:P0A7E5;locus_tag=GOFOIKOB_00472;product=CTP synthase
contig00001	Prodigal:002006	CDS	463234	463653	.	-	0	ID=GOFOIKOB_00473;inference=ab initio prediction:Prodigal:002006;locus_tag=GOFOIKOB_00473;product=hypothetical protein
contig00001	Prodigal:002006	CDS	463905	464351	.	+	0	ID=GOFOIKOB_00474;inference=ab initio prediction:Prodigal:002006;locus_tag=GOFOIKOB_00474;product=hypothetical protein
contig00001	Prodigal:002006	CDS	464627	465388	.	-	0	ID=GOFOIKOB_00475;eC_number=5.3.1.1;Name=tpiA;db_xref=COG:COG0149;gene=tpiA;inference=ab initio prediction:Prodigal:002006,similar to AA sequence:UniProtKB:Q8L1Z5;locus_tag=GOFOIKOB_00475;product=Triosephosphate isomerase
contig00001	Prodigal:002006	CDS	465575	467476	.	+	0	ID=GOFOIKOB_00476;eC_number=5.2.1.8;Name=prsA;gene=prsA;inference=ab initio prediction:Prodigal:002006,protein motif:HAMAP:MF_01145;locus_tag=GOFOIKOB_00476;product=Foldase protein PrsA
contig00001	Prodigal:002006	CDS	467480	469000	.	+	0	ID=GOFOIKOB_00477;eC_number=4.1.3.27;Name=trpE;db_xref=COG:COG0147;gene=trpE;inference=ab initio prediction:Prodigal:002006,similar to AA sequence:UniProtKB:P20580;locus_tag=GOFOIKOB_00477;product=Anthranilate synthase component 1
contig00001	Prodigal:002006	CDS	469230	469844	.	+	0	ID=GOFOIKOB_00478;eC_number=4.1.3.27;Name=trpG;db_xref=COG:COG0512;gene=trpG;inference=ab initio prediction:Prodigal:002006,similar to AA sequence:UniProtKB:P26922;locus_tag=GOFOIKOB_00478;product=Anthranilate synthase component 2
contig00001	Prodigal:002006	CDS	469880	470917	.	+	0	ID=GOFOIKOB_00479;eC_number=2.4.2.18;Name=trpD;db_xref=COG:COG0547;gene=trpD;inference=ab initio prediction:Prodigal:002006,similar to AA sequence:UniProtKB:A0R048;locus_tag=GOFOIKOB_00479;product=Anthranilate phosphoribosyltransferase
contig00001	Prodigal:002006	CDS	470914	471816	.	+	0	ID=GOFOIKOB_00480;eC_number=4.1.1.48;Name=trpC;gene=trpC;inference=ab initio prediction:Prodigal:002006,similar to AA sequence:UniProtKB:Q2YRR4;locus_tag=GOFOIKOB_00480;product=Indole-3-glycerol phosphate synthase
contig00001	Prodigal:002006	CDS	471820	472311	.	+	0	ID=GOFOIKOB_00481;eC_number=4.6.1.17;Name=moaC;db_xref=COG:COG0315;gene=moaC;inference=ab initio prediction:Prodigal:002006,similar to AA sequence:UniProtKB:P0A738;locus_tag=GOFOIKOB_00481;product=Cyclic pyranopterin monophosphate synthase
contig00001	Prodigal:002006	CDS	472308	473537	.	+	0	ID=GOFOIKOB_00482;eC_number=2.10.1.1;Name=moeA_2;db_xref=COG:COG0303;gene=moeA_2;inference=ab initio prediction:Prodigal:002006,similar to AA sequence:UniProtKB:P12281;locus_tag=GOFOIKOB_00482;product=Molybdopterin molybdenumtransferase
contig00001	Prodigal:002006	CDS	473541	475328	.	-	0	ID=GOFOIKOB_00483;inference=ab initio prediction:Prodigal:002006;locus_tag=GOFOIKOB_00483;product=hypothetical protein
contig00001	Prodigal:002006	CDS	475572	477074	.	+	0	ID=GOFOIKOB_00484;eC_number=2.4.2.59;Name=thi4_1;gene=thi4_1;inference=ab initio prediction:Prodigal:002006,protein motif:HAMAP:MF_00304;locus_tag=GOFOIKOB_00484;product=Thiamine thiazole synthase
contig00001	Prodigal:002006	CDS	477245	478528	.	+	0	ID=GOFOIKOB_00485;inference=ab initio prediction:Prodigal:002006;locus_tag=GOFOIKOB_00485;product=hypothetical protein
contig00001	Prodigal:002006	CDS	478674	478991	.	+	0	ID=GOFOIKOB_00486;inference=ab initio prediction:Prodigal:002006;locus_tag=GOFOIKOB_00486;product=hypothetical protein
contig00001	Prodigal:002006	CDS	479100	480902	.	-	0	ID=GOFOIKOB_00487;eC_number=3.6.5.-;Name=lepA;gene=lepA;inference=ab initio prediction:Prodigal:002006,similar to AA sequence:UniProtKB:P65272;locus_tag=GOFOIKOB_00487;product=Elongation factor 4
contig00001	Prodigal:002006	CDS	481271	481507	.	-	0	ID=GOFOIKOB_00488;inference=ab initio prediction:Prodigal:002006;locus_tag=GOFOIKOB_00488;product=hypothetical protein
contig00001	Prodigal:002006	CDS	481533	482318	.	-	0	ID=GOFOIKOB_00489;inference=ab initio prediction:Prodigal:002006;locus_tag=GOFOIKOB_00489;product=hypothetical protein
contig00001	Prodigal:002006	CDS	482624	483334	.	+	0	ID=GOFOIKOB_00490;Name=baeR;db_xref=COG:COG0745;gene=baeR;inference=ab initio prediction:Prodigal:002006,similar to AA sequence:UniProtKB:P69228;locus_tag=GOFOIKOB_00490;product=Transcriptional regulatory protein BaeR
contig00001	Prodigal:002006	CDS	483331	485157	.	+	0	ID=GOFOIKOB_00491;eC_number=2.7.-.-;Name=sasA_2;gene=sasA_2;inference=ab initio prediction:Prodigal:002006,protein motif:HAMAP:MF_01837;locus_tag=GOFOIKOB_00491;product=Adaptive-response sensory-kinase SasA
contig00001	Prodigal:002006	CDS	485157	485597	.	+	0	ID=GOFOIKOB_00492;eC_number=2.7.11.-;Name=hprK_1;gene=hprK_1;inference=ab initio prediction:Prodigal:002006,similar to AA sequence:UniProtKB:Q5XD71;locus_tag=GOFOIKOB_00492;product=HPr kinase/phosphorylase
contig00001	Prodigal:002006	CDS	485773	486174	.	+	0	ID=GOFOIKOB_00493;eC_number=2.7.1.191;Name=manX;db_xref=COG:COG2893;gene=manX;inference=ab initio prediction:Prodigal:002006,similar to AA sequence:UniProtKB:P69797;locus_tag=GOFOIKOB_00493;product=PTS system mannose-specific EIIAB component
contig00001	Prodigal:002006	CDS	486181	487071	.	-	0	ID=GOFOIKOB_00494;Name=rhtA;db_xref=COG:COG5006;gene=rhtA;inference=ab initio prediction:Prodigal:002006,similar to AA sequence:UniProtKB:P0AA67;locus_tag=GOFOIKOB_00494;product=Threonine/homoserine exporter RhtA
contig00001	Prodigal:002006	CDS	487068	488381	.	-	0	ID=GOFOIKOB_00495;Name=hslU;db_xref=COG:COG1220;gene=hslU;inference=ab initio prediction:Prodigal:002006,similar to AA sequence:UniProtKB:P0A6H5;locus_tag=GOFOIKOB_00495;product=ATP-dependent protease ATPase subunit HslU
contig00001	Prodigal:002006	CDS	488485	489927	.	-	0	ID=GOFOIKOB_00496;Name=dauA;db_xref=COG:COG0659;gene=dauA;inference=ab initio prediction:Prodigal:002006,similar to AA sequence:UniProtKB:P0AFR2;locus_tag=GOFOIKOB_00496;product=C4-dicarboxylic acid transporter DauA
contig00001	Prodigal:002006	CDS	490163	491833	.	-	0	ID=GOFOIKOB_00497;inference=ab initio prediction:Prodigal:002006;locus_tag=GOFOIKOB_00497;product=hypothetical protein
contig00001	Prodigal:002006	CDS	492097	493782	.	-	0	ID=GOFOIKOB_00498;inference=ab initio prediction:Prodigal:002006;locus_tag=GOFOIKOB_00498;product=hypothetical protein
contig00001	Prodigal:002006	CDS	494269	494847	.	-	0	ID=GOFOIKOB_00499;eC_number=3.4.25.2;Name=hslV;db_xref=COG:COG5405;gene=hslV;inference=ab initio prediction:Prodigal:002006,similar to AA sequence:UniProtKB:P43772;locus_tag=GOFOIKOB_00499;product=ATP-dependent protease subunit HslV
contig00001	Prodigal:002006	CDS	494946	495752	.	-	0	ID=GOFOIKOB_00500;inference=ab initio prediction:Prodigal:002006;locus_tag=GOFOIKOB_00500;product=hypothetical protein
contig00001	Prodigal:002006	CDS	496026	497393	.	+	0	ID=GOFOIKOB_00501;eC_number=2.4.1.250;Name=mshA_5;db_xref=COG:COG0438;gene=mshA_5;inference=ab initio prediction:Prodigal:002006,similar to AA sequence:UniProtKB:Q8NTA6;locus_tag=GOFOIKOB_00501;product=D-inositol 3-phosphate glycosyltransferase
contig00001	Prodigal:002006	CDS	497386	497664	.	+	0	ID=GOFOIKOB_00502;inference=ab initio prediction:Prodigal:002006;locus_tag=GOFOIKOB_00502;product=hypothetical protein
contig00001	Prodigal:002006	CDS	497763	498062	.	+	0	ID=GOFOIKOB_00503;inference=ab initio prediction:Prodigal:002006;locus_tag=GOFOIKOB_00503;product=hypothetical protein
contig00001	Prodigal:002006	CDS	498059	499999	.	-	0	ID=GOFOIKOB_00504;Name=selB;db_xref=COG:COG3276;gene=selB;inference=ab initio prediction:Prodigal:002006,similar to AA sequence:UniProtKB:Q46455;locus_tag=GOFOIKOB_00504;product=Selenocysteine-specific elongation factor
contig00001	Prodigal:002006	CDS	500364	501881	.	+	0	ID=GOFOIKOB_00505;inference=ab initio prediction:Prodigal:002006;locus_tag=GOFOIKOB_00505;product=hypothetical protein
contig00001	Prodigal:002006	CDS	501972	503138	.	+	0	ID=GOFOIKOB_00506;eC_number=6.3.2.2;db_xref=COG:COG2170;inference=ab initio prediction:Prodigal:002006,similar to AA sequence:UniProtKB:P9WPK9;locus_tag=GOFOIKOB_00506;product=Putative glutamate--cysteine ligase 2
contig00001	Prodigal:002006	CDS	503414	503875	.	+	0	ID=GOFOIKOB_00507;inference=ab initio prediction:Prodigal:002006;locus_tag=GOFOIKOB_00507;product=hypothetical protein
contig00001	Prodigal:002006	CDS	503983	505260	.	+	0	ID=GOFOIKOB_00508;eC_number=3.5.1.87;Name=hyuC_1;db_xref=COG:COG0624;gene=hyuC_1;inference=ab initio prediction:Prodigal:002006,similar to AA sequence:UniProtKB:Q6DTN4;locus_tag=GOFOIKOB_00508;product=N-carbamoyl-L-amino-acid hydrolase
contig00001	Prodigal:002006	CDS	505363	506646	.	+	0	ID=GOFOIKOB_00509;eC_number=2.3.1.179;Name=fabF_1;db_xref=COG:COG0304;gene=fabF_1;inference=ab initio prediction:Prodigal:002006,similar to AA sequence:UniProtKB:Q83E37;locus_tag=GOFOIKOB_00509;product=3-oxoacyl-[acyl-carrier-protein] synthase 2
contig00001	Prodigal:002006	CDS	506643	507410	.	+	0	ID=GOFOIKOB_00510;eC_number=1.1.1.100;Name=fabG_2;gene=fabG_2;inference=ab initio prediction:Prodigal:002006,similar to AA sequence:UniProtKB:P71534;locus_tag=GOFOIKOB_00510;product=3-oxoacyl-[acyl-carrier-protein] reductase FabG
contig00001	Prodigal:002006	CDS	507414	507728	.	+	0	ID=GOFOIKOB_00511;inference=ab initio prediction:Prodigal:002006;locus_tag=GOFOIKOB_00511;product=hypothetical protein
contig00001	Prodigal:002006	CDS	507804	508826	.	+	0	ID=GOFOIKOB_00512;eC_number=1.1.1.103;Name=tdh_1;gene=tdh_1;inference=ab initio prediction:Prodigal:002006,protein motif:HAMAP:MF_00627;locus_tag=GOFOIKOB_00512;product=L-threonine 3-dehydrogenase
contig00001	Prodigal:002006	CDS	509097	510113	.	+	0	ID=GOFOIKOB_00513;eC_number=2.3.1.241;Name=lpxL;gene=lpxL;inference=ab initio prediction:Prodigal:002006,protein motif:HAMAP:MF_01942;locus_tag=GOFOIKOB_00513;product=Lipid A biosynthesis lauroyltransferase
contig00001	Prodigal:002006	CDS	510121	510888	.	+	0	ID=GOFOIKOB_00514;inference=ab initio prediction:Prodigal:002006;locus_tag=GOFOIKOB_00514;product=hypothetical protein
contig00001	Prodigal:002006	CDS	510913	511134	.	-	0	ID=GOFOIKOB_00515;inference=ab initio prediction:Prodigal:002006;locus_tag=GOFOIKOB_00515;product=hypothetical protein
contig00001	Prodigal:002006	CDS	511381	512097	.	+	0	ID=GOFOIKOB_00516;inference=ab initio prediction:Prodigal:002006;locus_tag=GOFOIKOB_00516;product=hypothetical protein
contig00001	Prodigal:002006	CDS	512130	513635	.	+	0	ID=GOFOIKOB_00517;inference=ab initio prediction:Prodigal:002006;locus_tag=GOFOIKOB_00517;product=hypothetical protein
contig00001	Prodigal:002006	CDS	513748	514818	.	+	0	ID=GOFOIKOB_00518;eC_number=1.1.1.-;Name=hcxB;db_xref=COG:COG2055;gene=hcxB;inference=ab initio prediction:Prodigal:002006,similar to AA sequence:UniProtKB:P30178;locus_tag=GOFOIKOB_00518;product=Hydroxycarboxylate dehydrogenase B
contig00001	Prodigal:002006	CDS	514928	516238	.	+	0	ID=GOFOIKOB_00519;Name=garP;gene=garP;inference=ab initio prediction:Prodigal:002006,similar to AA sequence:UniProtKB:P0AA80;locus_tag=GOFOIKOB_00519;product=putative galactarate transporter
contig00001	Prodigal:002006	CDS	516274	517797	.	+	0	ID=GOFOIKOB_00520;eC_number=4.2.1.42;Name=garD_1;db_xref=COG:COG2721;gene=garD_1;inference=ab initio prediction:Prodigal:002006,similar to AA sequence:UniProtKB:P39829;locus_tag=GOFOIKOB_00520;product=Galactarate dehydratase (L-threo-forming)
contig00001	Prodigal:002006	CDS	518010	519056	.	-	0	ID=GOFOIKOB_00521;inference=ab initio prediction:Prodigal:002006;locus_tag=GOFOIKOB_00521;product=hypothetical protein
contig00001	Prodigal:002006	CDS	519261	522935	.	+	0	ID=GOFOIKOB_00522;Name=putA;db_xref=COG:COG0506;gene=putA;inference=ab initio prediction:Prodigal:002006,similar to AA sequence:UniProtKB:P09546;locus_tag=GOFOIKOB_00522;product=Bifunctional protein PutA
contig00001	Prodigal:002006	CDS	522951	524543	.	-	0	ID=GOFOIKOB_00523;Name=sgrR_1;gene=sgrR_1;inference=ab initio prediction:Prodigal:002006,protein motif:HAMAP:MF_01449;locus_tag=GOFOIKOB_00523;product=HTH-type transcriptional regulator SgrR
contig00001	Prodigal:002006	CDS	524732	525025	.	-	0	ID=GOFOIKOB_00524;inference=ab initio prediction:Prodigal:002006;locus_tag=GOFOIKOB_00524;product=hypothetical protein
contig00001	Prodigal:002006	CDS	525282	526808	.	-	0	ID=GOFOIKOB_00525;eC_number=1.-.-.-;db_xref=COG:COG0277;inference=ab initio prediction:Prodigal:002006,similar to AA sequence:UniProtKB:P9WIT1;locus_tag=GOFOIKOB_00525;product=putative FAD-linked oxidoreductase
contig00001	Prodigal:002006	CDS	526880	527575	.	+	0	ID=GOFOIKOB_00526;eC_number=3.7.1.20;Name=nagK;gene=nagK;inference=ab initio prediction:Prodigal:002006,similar to AA sequence:UniProtKB:O86042;locus_tag=GOFOIKOB_00526;product=Fumarylpyruvate hydrolase
contig00001	Prodigal:002006	CDS	527582	528046	.	+	0	ID=GOFOIKOB_00527;eC_number=3.6.1.-;Name=rppH_1;gene=rppH_1;inference=ab initio prediction:Prodigal:002006,protein motif:HAMAP:MF_00298;locus_tag=GOFOIKOB_00527;product=RNA pyrophosphohydrolase
contig00001	Aragorn:001002	tRNA	528154	528228	.	+	.	ID=GOFOIKOB_00528;inference=COORDINATES:profile:Aragorn:001002;locus_tag=GOFOIKOB_00528;product=tRNA-Gly(gcc)
contig00001	Prodigal:002006	CDS	528400	530070	.	-	0	ID=GOFOIKOB_00529;inference=ab initio prediction:Prodigal:002006;locus_tag=GOFOIKOB_00529;product=hypothetical protein
contig00001	Prodigal:002006	CDS	530073	531896	.	-	0	ID=GOFOIKOB_00530;inference=ab initio prediction:Prodigal:002006;locus_tag=GOFOIKOB_00530;product=hypothetical protein
contig00001	Prodigal:002006	CDS	532517	532717	.	-	0	ID=GOFOIKOB_00531;inference=ab initio prediction:Prodigal:002006;locus_tag=GOFOIKOB_00531;product=hypothetical protein
contig00001	Prodigal:002006	CDS	532904	533146	.	+	0	ID=GOFOIKOB_00532;inference=ab initio prediction:Prodigal:002006;locus_tag=GOFOIKOB_00532;product=hypothetical protein
contig00001	Prodigal:002006	CDS	533176	533391	.	+	0	ID=GOFOIKOB_00533;inference=ab initio prediction:Prodigal:002006;locus_tag=GOFOIKOB_00533;product=hypothetical protein
contig00001	Prodigal:002006	CDS	533483	534763	.	+	0	ID=GOFOIKOB_00534;eC_number=2.5.1.-;db_xref=COG:COG2873;inference=ab initio prediction:Prodigal:002006,similar to AA sequence:UniProtKB:Q9WZY4;locus_tag=GOFOIKOB_00534;product=O-acetyl-L-homoserine sulfhydrylase
contig00001	Prodigal:002006	CDS	534911	536698	.	-	0	ID=GOFOIKOB_00535;eC_number=1.3.8.-;Name=dmdC_1;db_xref=COG:COG1960;gene=dmdC_1;inference=ab initio prediction:Prodigal:002006,similar to AA sequence:UniProtKB:Q5LLW7;locus_tag=GOFOIKOB_00535;product=3-methylmercaptopropionyl-CoA dehydrogenase
contig00001	Prodigal:002006	CDS	537001	540231	.	+	0	ID=GOFOIKOB_00536;inference=ab initio prediction:Prodigal:002006;locus_tag=GOFOIKOB_00536;product=hypothetical protein
contig00001	Prodigal:002006	CDS	540369	540806	.	+	0	ID=GOFOIKOB_00537;inference=ab initio prediction:Prodigal:002006;locus_tag=GOFOIKOB_00537;product=hypothetical protein
contig00001	Prodigal:002006	CDS	540915	542129	.	-	0	ID=GOFOIKOB_00538;eC_number=1.1.1.42;Name=icd;db_xref=COG:COG0538;gene=icd;inference=ab initio prediction:Prodigal:002006,similar to AA sequence:UniProtKB:P9WKL1;locus_tag=GOFOIKOB_00538;product=Isocitrate dehydrogenase [NADP]
contig00001	Prodigal:002006	CDS	542336	543109	.	+	0	ID=GOFOIKOB_00539;eC_number=2.1.1.-;db_xref=COG:COG0565;inference=ab initio prediction:Prodigal:002006,similar to AA sequence:UniProtKB:P44676;locus_tag=GOFOIKOB_00539;product=putative tRNA/rRNA methyltransferase
contig00001	Prodigal:002006	CDS	543110	543295	.	-	0	ID=GOFOIKOB_00540;inference=ab initio prediction:Prodigal:002006;locus_tag=GOFOIKOB_00540;product=hypothetical protein
contig00001	Prodigal:002006	CDS	543421	544059	.	+	0	ID=GOFOIKOB_00541;eC_number=7.6.2.5;Name=ccmA;db_xref=COG:COG4133;gene=ccmA;inference=ab initio prediction:Prodigal:002006,similar to AA sequence:UniProtKB:P52218;locus_tag=GOFOIKOB_00541;product=Cytochrome c biogenesis ATP-binding export protein CcmA
contig00001	Prodigal:002006	CDS	544056	544724	.	+	0	ID=GOFOIKOB_00542;Name=ccmB;db_xref=COG:COG2386;gene=ccmB;inference=ab initio prediction:Prodigal:002006,similar to AA sequence:UniProtKB:P0ABL8;locus_tag=GOFOIKOB_00542;product=Heme exporter protein B
contig00001	Prodigal:002006	CDS	544756	545034	.	-	0	ID=GOFOIKOB_00543;inference=ab initio prediction:Prodigal:002006;locus_tag=GOFOIKOB_00543;product=hypothetical protein
contig00001	Prodigal:002006	CDS	545948	546562	.	-	0	ID=GOFOIKOB_00544;inference=ab initio prediction:Prodigal:002006;locus_tag=GOFOIKOB_00544;product=hypothetical protein
contig00001	Prodigal:002006	CDS	546856	547122	.	+	0	ID=GOFOIKOB_00545;Name=rpsT;db_xref=COG:COG0268;gene=rpsT;inference=ab initio prediction:Prodigal:002006,similar to AA sequence:UniProtKB:Q6N0C7;locus_tag=GOFOIKOB_00545;product=30S ribosomal protein S20
contig00001	Prodigal:002006	CDS	547603	549096	.	+	0	ID=GOFOIKOB_00546;Name=dnaA_1;db_xref=COG:COG0593;gene=dnaA_1;inference=ab initio prediction:Prodigal:002006,similar to AA sequence:UniProtKB:P05648;locus_tag=GOFOIKOB_00546;product=Chromosomal replication initiator protein DnaA
contig00001	Prodigal:002006	CDS	549368	550576	.	+	0	ID=GOFOIKOB_00547;eC_number=2.3.1.-;Name=fadA_1;db_xref=COG:COG0183;gene=fadA_1;inference=ab initio prediction:Prodigal:002006,similar to AA sequence:UniProtKB:O53871;locus_tag=GOFOIKOB_00547;product=Putative acyltransferase
contig00001	Prodigal:002006	CDS	550588	551196	.	+	0	ID=GOFOIKOB_00548;inference=ab initio prediction:Prodigal:002006;locus_tag=GOFOIKOB_00548;product=hypothetical protein
contig00001	Prodigal:002006	CDS	551228	552004	.	-	0	ID=GOFOIKOB_00549;Name=bluF_1;gene=bluF_1;inference=ab initio prediction:Prodigal:002006,similar to AA sequence:UniProtKB:P75990;locus_tag=GOFOIKOB_00549;product=Blue light- and temperature-regulated antirepressor BluF
contig00001	Prodigal:002006	CDS	552118	554319	.	+	0	ID=GOFOIKOB_00550;Name=fadJ_1;db_xref=COG:COG1024;gene=fadJ_1;inference=ab initio prediction:Prodigal:002006,similar to AA sequence:UniProtKB:P77399;locus_tag=GOFOIKOB_00550;product=Fatty acid oxidation complex subunit alpha
contig00001	Prodigal:002006	CDS	554322	555266	.	-	0	ID=GOFOIKOB_00551;inference=ab initio prediction:Prodigal:002006;locus_tag=GOFOIKOB_00551;product=hypothetical protein
contig00001	Prodigal:002006	CDS	555416	556324	.	+	0	ID=GOFOIKOB_00552;Name=gltI_1;db_xref=COG:COG0834;gene=gltI_1;inference=ab initio prediction:Prodigal:002006,similar to AA sequence:UniProtKB:P37902;locus_tag=GOFOIKOB_00552;product=Glutamate/aspartate import solute-binding protein
contig00001	Prodigal:002006	CDS	556344	557408	.	+	0	ID=GOFOIKOB_00553;eC_number=4.1.2.49;Name=ltaA;gene=ltaA;inference=ab initio prediction:Prodigal:002006,similar to AA sequence:UniProtKB:O07051;locus_tag=GOFOIKOB_00553;product=L-allo-threonine aldolase
contig00001	Prodigal:002006	CDS	557416	558285	.	-	0	ID=GOFOIKOB_00554;eC_number=3.1.-.-;Name=dinG_1;gene=dinG_1;inference=ab initio prediction:Prodigal:002006,protein motif:HAMAP:MF_02206;locus_tag=GOFOIKOB_00554;product=3'-5' exonuclease DinG
contig00001	Prodigal:002006	CDS	558358	560790	.	-	0	ID=GOFOIKOB_00555;eC_number=6.5.1.2;Name=ligA;gene=ligA;inference=ab initio prediction:Prodigal:002006,protein motif:HAMAP:MF_01588;locus_tag=GOFOIKOB_00555;product=DNA ligase
contig00001	Prodigal:002006	CDS	560856	562151	.	-	0	ID=GOFOIKOB_00556;inference=ab initio prediction:Prodigal:002006;locus_tag=GOFOIKOB_00556;product=hypothetical protein
contig00001	Prodigal:002006	CDS	562281	562979	.	+	0	ID=GOFOIKOB_00557;eC_number=2.7.8.7;Name=sfp;db_xref=COG:COG2091;gene=sfp;inference=ab initio prediction:Prodigal:002006,similar to AA sequence:UniProtKB:P39135;locus_tag=GOFOIKOB_00557;product=4'-phosphopantetheinyl transferase Sfp
contig00001	Aragorn:001002	tRNA	563064	563140	.	+	.	ID=GOFOIKOB_00558;inference=COORDINATES:profile:Aragorn:001002;locus_tag=GOFOIKOB_00558;product=tRNA-Pro(cgg)
contig00001	Prodigal:002006	CDS	563191	564237	.	+	0	ID=GOFOIKOB_00559;inference=ab initio prediction:Prodigal:002006;locus_tag=GOFOIKOB_00559;product=hypothetical protein
contig00001	Prodigal:002006	CDS	564247	565383	.	-	0	ID=GOFOIKOB_00560;eC_number=2.4.2.29;Name=tgt;gene=tgt;inference=ab initio prediction:Prodigal:002006,similar to AA sequence:UniProtKB:P28720;locus_tag=GOFOIKOB_00560;product=Queuine tRNA-ribosyltransferase
contig00001	Prodigal:002006	CDS	565380	566444	.	-	0	ID=GOFOIKOB_00561;eC_number=2.4.99.17;Name=queA;db_xref=COG:COG0809;gene=queA;inference=ab initio prediction:Prodigal:002006,similar to AA sequence:UniProtKB:O32054;locus_tag=GOFOIKOB_00561;product=S-adenosylmethionine:tRNA ribosyltransferase-isomerase
contig00001	Prodigal:002006	CDS	566543	566791	.	+	0	ID=GOFOIKOB_00562;inference=ab initio prediction:Prodigal:002006;locus_tag=GOFOIKOB_00562;product=hypothetical protein
contig00001	Prodigal:002006	CDS	566796	567017	.	+	0	ID=GOFOIKOB_00563;inference=ab initio prediction:Prodigal:002006;locus_tag=GOFOIKOB_00563;product=hypothetical protein
contig00001	Prodigal:002006	CDS	567115	568002	.	+	0	ID=GOFOIKOB_00564;Name=fieF;db_xref=COG:COG0053;gene=fieF;inference=ab initio prediction:Prodigal:002006,similar to AA sequence:UniProtKB:P69380;locus_tag=GOFOIKOB_00564;product=Ferrous-iron efflux pump FieF
contig00001	Prodigal:002006	CDS	568326	569744	.	+	0	ID=GOFOIKOB_00565;inference=ab initio prediction:Prodigal:002006;locus_tag=GOFOIKOB_00565;product=hypothetical protein
contig00001	Prodigal:002006	CDS	569820	571073	.	-	0	ID=GOFOIKOB_00566;eC_number=1.14.14.-;Name=sfnC_1;gene=sfnC_1;inference=ab initio prediction:Prodigal:002006,similar to AA sequence:UniProtKB:Q845S8;locus_tag=GOFOIKOB_00566;product=putative FMNH2-dependent monooxygenase SfnC
contig00001	Prodigal:002006	CDS	571113	572228	.	-	0	ID=GOFOIKOB_00567;eC_number=1.14.14.35;Name=sfnG_1;gene=sfnG_1;inference=ab initio prediction:Prodigal:002006,similar to AA sequence:UniProtKB:Q65YW9;locus_tag=GOFOIKOB_00567;product=FMNH(2)-dependent dimethylsulfone monooxygenase
contig00001	Prodigal:002006	CDS	572442	573200	.	-	0	ID=GOFOIKOB_00568;inference=ab initio prediction:Prodigal:002006;locus_tag=GOFOIKOB_00568;product=hypothetical protein
contig00001	Prodigal:002006	CDS	573197	573571	.	-	0	ID=GOFOIKOB_00569;inference=ab initio prediction:Prodigal:002006;locus_tag=GOFOIKOB_00569;product=hypothetical protein
contig00001	Prodigal:002006	CDS	573722	574585	.	-	0	ID=GOFOIKOB_00570;eC_number=1.9.3.1;Name=ctaE_1;db_xref=COG:COG1845;gene=ctaE_1;inference=ab initio prediction:Prodigal:002006,similar to AA sequence:UniProtKB:P06030;locus_tag=GOFOIKOB_00570;product=Cytochrome c oxidase subunit 3
contig00001	Prodigal:002006	CDS	574742	575353	.	-	0	ID=GOFOIKOB_00571;Name=ctaG;db_xref=COG:COG3175;gene=ctaG;inference=ab initio prediction:Prodigal:002006,similar to AA sequence:UniProtKB:Q92RG6;locus_tag=GOFOIKOB_00571;product=Cytochrome c oxidase assembly protein CtaG
contig00001	Prodigal:002006	CDS	575364	575528	.	-	0	ID=GOFOIKOB_00572;inference=ab initio prediction:Prodigal:002006;locus_tag=GOFOIKOB_00572;product=hypothetical protein
contig00001	Prodigal:002006	CDS	575534	576484	.	-	0	ID=GOFOIKOB_00573;eC_number=2.5.1.141;Name=ctaB;db_xref=COG:COG0109;gene=ctaB;inference=ab initio prediction:Prodigal:002006,similar to AA sequence:UniProtKB:Q3J5F9;locus_tag=GOFOIKOB_00573;product=Protoheme IX farnesyltransferase
contig00001	Prodigal:002006	CDS	576685	578313	.	-	0	ID=GOFOIKOB_00574;eC_number=1.9.3.1;Name=ctaD_1;db_xref=COG:COG0843;gene=ctaD_1;inference=ab initio prediction:Prodigal:002006,similar to AA sequence:UniProtKB:P31833;locus_tag=GOFOIKOB_00574;product=Cytochrome c oxidase subunit 1
contig00001	Prodigal:002006	CDS	578369	579208	.	-	0	ID=GOFOIKOB_00575;inference=ab initio prediction:Prodigal:002006;locus_tag=GOFOIKOB_00575;product=hypothetical protein
contig00001	Prodigal:002006	CDS	579507	580346	.	+	0	ID=GOFOIKOB_00576;Name=fdhD;db_xref=COG:COG1526;gene=fdhD;inference=ab initio prediction:Prodigal:002006,similar to AA sequence:UniProtKB:O87816;locus_tag=GOFOIKOB_00576;product=Sulfur carrier protein FdhD
contig00001	Prodigal:002006	CDS	580351	581217	.	-	0	ID=GOFOIKOB_00577;inference=ab initio prediction:Prodigal:002006;locus_tag=GOFOIKOB_00577;product=hypothetical protein
contig00001	Prodigal:002006	CDS	581828	586471	.	+	0	ID=GOFOIKOB_00578;eC_number=1.4.7.1;Name=gltB;gene=gltB;inference=ab initio prediction:Prodigal:002006,similar to AA sequence:UniProtKB:P55037;locus_tag=GOFOIKOB_00578;product=Ferredoxin-dependent glutamate synthase 1
contig00001	Prodigal:002006	CDS	586573	588006	.	+	0	ID=GOFOIKOB_00579;eC_number=1.4.1.13;Name=gltD;db_xref=COG:COG0493;gene=gltD;inference=ab initio prediction:Prodigal:002006,similar to AA sequence:UniProtKB:P9WN19;locus_tag=GOFOIKOB_00579;product=Glutamate synthase [NADPH] small chain
contig00001	Prodigal:002006	CDS	588031	589458	.	-	0	ID=GOFOIKOB_00580;inference=ab initio prediction:Prodigal:002006;locus_tag=GOFOIKOB_00580;product=hypothetical protein
contig00001	Prodigal:002006	CDS	589550	590758	.	-	0	ID=GOFOIKOB_00581;inference=ab initio prediction:Prodigal:002006,similar to AA sequence:ISfinder:TnXax1;locus_tag=GOFOIKOB_00581;product=Tn3 family transposase TnXax1
contig00001	Prodigal:002006	CDS	590763	591134	.	-	0	ID=GOFOIKOB_00582;eC_number=5.1.3.2;Name=galE_1;db_xref=COG:COG1087;gene=galE_1;inference=ab initio prediction:Prodigal:002006,similar to AA sequence:UniProtKB:Q7WTB1;locus_tag=GOFOIKOB_00582;product=UDP-glucose 4-epimerase
contig00002	Prodigal:002006	CDS	713	1174	.	-	0	ID=GOFOIKOB_00583;inference=ab initio prediction:Prodigal:002006;locus_tag=GOFOIKOB_00583;product=hypothetical protein
contig00002	Prodigal:002006	CDS	1503	1703	.	-	0	ID=GOFOIKOB_00584;inference=ab initio prediction:Prodigal:002006;locus_tag=GOFOIKOB_00584;product=hypothetical protein
contig00002	Prodigal:002006	CDS	1878	3203	.	-	0	ID=GOFOIKOB_00585;eC_number=3.2.1.135;Name=nplT;gene=nplT;inference=ab initio prediction:Prodigal:002006,similar to AA sequence:UniProtKB:P38940;locus_tag=GOFOIKOB_00585;product=Neopullulanase
contig00002	Prodigal:002006	CDS	3311	4609	.	-	0	ID=GOFOIKOB_00586;Name=amtB_1;gene=amtB_1;inference=ab initio prediction:Prodigal:002006,similar to AA sequence:UniProtKB:P69681;locus_tag=GOFOIKOB_00586;product=Ammonia channel
contig00002	Prodigal:002006	CDS	4984	6006	.	-	0	ID=GOFOIKOB_00587;inference=ab initio prediction:Prodigal:002006;locus_tag=GOFOIKOB_00587;product=hypothetical protein
contig00002	Prodigal:002006	CDS	6919	7209	.	+	0	ID=GOFOIKOB_00588;inference=ab initio prediction:Prodigal:002006;locus_tag=GOFOIKOB_00588;product=hypothetical protein
contig00002	Prodigal:002006	CDS	7327	8319	.	+	0	ID=GOFOIKOB_00589;eC_number=1.8.3.7;db_xref=COG:COG1262;inference=ab initio prediction:Prodigal:002006,similar to AA sequence:UniProtKB:I6Y8I5;locus_tag=GOFOIKOB_00589;product=Formylglycine-generating enzyme
contig00002	Prodigal:002006	CDS	8316	10010	.	+	0	ID=GOFOIKOB_00590;inference=ab initio prediction:Prodigal:002006;locus_tag=GOFOIKOB_00590;product=hypothetical protein
contig00002	Prodigal:002006	CDS	10112	10345	.	-	0	ID=GOFOIKOB_00591;inference=ab initio prediction:Prodigal:002006;locus_tag=GOFOIKOB_00591;product=hypothetical protein
contig00002	Prodigal:002006	CDS	10395	11165	.	-	0	ID=GOFOIKOB_00592;eC_number=1.3.1.87;Name=hcaB_1;gene=hcaB_1;inference=ab initio prediction:Prodigal:002006,protein motif:HAMAP:MF_01647;locus_tag=GOFOIKOB_00592;product=3-phenylpropionate-dihydrodiol/cinnamic acid-dihydrodiol dehydrogenase
contig00002	Prodigal:002006	CDS	11268	11714	.	+	0	ID=GOFOIKOB_00593;inference=ab initio prediction:Prodigal:002006;locus_tag=GOFOIKOB_00593;product=hypothetical protein
contig00002	Prodigal:002006	CDS	11808	13856	.	-	0	ID=GOFOIKOB_00594;inference=ab initio prediction:Prodigal:002006;locus_tag=GOFOIKOB_00594;product=hypothetical protein
contig00002	Prodigal:002006	CDS	14079	15146	.	-	0	ID=GOFOIKOB_00595;inference=ab initio prediction:Prodigal:002006;locus_tag=GOFOIKOB_00595;product=hypothetical protein
contig00002	Prodigal:002006	CDS	15208	15399	.	-	0	ID=GOFOIKOB_00596;inference=ab initio prediction:Prodigal:002006;locus_tag=GOFOIKOB_00596;product=hypothetical protein
contig00002	Prodigal:002006	CDS	15403	15753	.	-	0	ID=GOFOIKOB_00597;inference=ab initio prediction:Prodigal:002006;locus_tag=GOFOIKOB_00597;product=hypothetical protein
contig00002	Prodigal:002006	CDS	15825	16337	.	-	0	ID=GOFOIKOB_00598;Name=yciE_2;db_xref=COG:COG3685;gene=yciE_2;inference=ab initio prediction:Prodigal:002006,similar to AA sequence:UniProtKB:P21363;locus_tag=GOFOIKOB_00598;product=Protein YciE
contig00002	Prodigal:002006	CDS	16766	17275	.	+	0	ID=GOFOIKOB_00599;Name=ligD_2;db_xref=COG:COG1793;gene=ligD_2;inference=ab initio prediction:Prodigal:002006,similar to AA sequence:UniProtKB:Q9I1X7;locus_tag=GOFOIKOB_00599;product=Multifunctional non-homologous end joining protein LigD
contig00002	Prodigal:002006	CDS	17290	18429	.	+	0	ID=GOFOIKOB_00600;eC_number=1.3.8.1;Name=bcd_2;db_xref=COG:COG1960;gene=bcd_2;inference=ab initio prediction:Prodigal:002006,similar to AA sequence:UniProtKB:P52042;locus_tag=GOFOIKOB_00600;product=Acyl-CoA dehydrogenase%2C short-chain specific
contig00002	Prodigal:002006	CDS	18569	19108	.	+	0	ID=GOFOIKOB_00601;Name=yceJ_1;db_xref=COG:COG3038;gene=yceJ_1;inference=ab initio prediction:Prodigal:002006,similar to AA sequence:UniProtKB:P75925;locus_tag=GOFOIKOB_00601;product=Cytochrome b561 
contig00002	Prodigal:002006	CDS	19208	19417	.	+	0	ID=GOFOIKOB_00602;inference=ab initio prediction:Prodigal:002006;locus_tag=GOFOIKOB_00602;product=hypothetical protein
contig00002	Prodigal:002006	CDS	19685	21163	.	-	0	ID=GOFOIKOB_00603;Name=bdlA_1;db_xref=COG:COG0840;gene=bdlA_1;inference=ab initio prediction:Prodigal:002006,similar to AA sequence:UniProtKB:Q9I3S1;locus_tag=GOFOIKOB_00603;product=Biofilm dispersion protein BdlA
contig00002	Prodigal:002006	CDS	21500	22672	.	-	0	ID=GOFOIKOB_00604;eC_number=1.1.1.1;db_xref=COG:COG1063;inference=ab initio prediction:Prodigal:002006,similar to AA sequence:UniProtKB:O07737;locus_tag=GOFOIKOB_00604;product=putative zinc-binding alcohol dehydrogenase
contig00002	Prodigal:002006	CDS	22946	24058	.	+	0	ID=GOFOIKOB_00605;eC_number=1.3.1.-;Name=nemA_1;db_xref=COG:COG1902;gene=nemA_1;inference=ab initio prediction:Prodigal:002006,similar to AA sequence:UniProtKB:P77258;locus_tag=GOFOIKOB_00605;product=N-ethylmaleimide reductase
contig00002	Prodigal:002006	CDS	24244	25500	.	-	0	ID=GOFOIKOB_00606;eC_number=1.14.-.-;db_xref=COG:COG2124;inference=ab initio prediction:Prodigal:002006,similar to AA sequence:UniProtKB:P33271;locus_tag=GOFOIKOB_00606;product=Cytochrome P450 107B1
contig00002	Prodigal:002006	CDS	25493	26818	.	-	0	ID=GOFOIKOB_00607;eC_number=1.18.1.3;Name=ddmA1;gene=ddmA1;inference=ab initio prediction:Prodigal:002006,similar to AA sequence:UniProtKB:Q5S3I2;locus_tag=GOFOIKOB_00607;product=Dicamba O-demethylase 1%2C ferredoxin reductase component
contig00002	Prodigal:002006	CDS	26815	27048	.	-	0	ID=GOFOIKOB_00608;inference=ab initio prediction:Prodigal:002006;locus_tag=GOFOIKOB_00608;product=hypothetical protein
contig00002	Prodigal:002006	CDS	27051	28370	.	-	0	ID=GOFOIKOB_00609;eC_number=4.3.3.5;Name=rebG_1;gene=rebG_1;inference=ab initio prediction:Prodigal:002006,similar to AA sequence:UniProtKB:Q8KHE4;locus_tag=GOFOIKOB_00609;product=4'-demethylrebeccamycin synthase
contig00002	Prodigal:002006	CDS	28633	29265	.	-	0	ID=GOFOIKOB_00610;inference=ab initio prediction:Prodigal:002006;locus_tag=GOFOIKOB_00610;product=hypothetical protein
contig00002	Prodigal:002006	CDS	29255	30061	.	-	0	ID=GOFOIKOB_00611;inference=ab initio prediction:Prodigal:002006;locus_tag=GOFOIKOB_00611;product=hypothetical protein
contig00002	Prodigal:002006	CDS	30072	30707	.	-	0	ID=GOFOIKOB_00612;inference=ab initio prediction:Prodigal:002006;locus_tag=GOFOIKOB_00612;product=hypothetical protein
contig00002	Prodigal:002006	CDS	30899	31273	.	+	0	ID=GOFOIKOB_00613;inference=ab initio prediction:Prodigal:002006;locus_tag=GOFOIKOB_00613;product=hypothetical protein
contig00002	Prodigal:002006	CDS	31303	32244	.	+	0	ID=GOFOIKOB_00614;Name=gltC_1;gene=gltC_1;inference=ab initio prediction:Prodigal:002006,similar to AA sequence:UniProtKB:P20668;locus_tag=GOFOIKOB_00614;product=HTH-type transcriptional regulator GltC
contig00002	Prodigal:002006	CDS	32550	33743	.	+	0	ID=GOFOIKOB_00615;eC_number=2.8.3.22;Name=smtB;db_xref=COG:COG1804;gene=smtB;inference=ab initio prediction:Prodigal:002006,similar to AA sequence:UniProtKB:Q1KLK0;locus_tag=GOFOIKOB_00615;product=Succinyl-CoA--L-malate CoA-transferase beta subunit
contig00002	Prodigal:002006	CDS	33740	34675	.	+	0	ID=GOFOIKOB_00616;eC_number=4.1.3.4;Name=yngG;db_xref=COG:COG0119;gene=yngG;inference=ab initio prediction:Prodigal:002006,similar to AA sequence:UniProtKB:O34873;locus_tag=GOFOIKOB_00616;product=Hydroxymethylglutaryl-CoA lyase YngG
contig00002	Prodigal:002006	CDS	34927	36255	.	+	0	ID=GOFOIKOB_00617;Name=ttuB_2;gene=ttuB_2;inference=ab initio prediction:Prodigal:002006,similar to AA sequence:UniProtKB:Q44470;locus_tag=GOFOIKOB_00617;product=Putative tartrate transporter
contig00002	Prodigal:002006	CDS	36289	37248	.	-	0	ID=GOFOIKOB_00618;Name=feaR_1;db_xref=COG:COG2207;gene=feaR_1;inference=ab initio prediction:Prodigal:002006,similar to AA sequence:UniProtKB:Q47129;locus_tag=GOFOIKOB_00618;product=Transcriptional activator FeaR
contig00002	Prodigal:002006	CDS	37499	37906	.	+	0	ID=GOFOIKOB_00619;Name=ros_3;db_xref=COG:COG4957;gene=ros_3;inference=ab initio prediction:Prodigal:002006,similar to AA sequence:UniProtKB:Q04152;locus_tag=GOFOIKOB_00619;product=Transcriptional regulatory protein ros
contig00002	Prodigal:002006	CDS	37910	38161	.	+	0	ID=GOFOIKOB_00620;inference=ab initio prediction:Prodigal:002006;locus_tag=GOFOIKOB_00620;product=hypothetical protein
contig00002	Prodigal:002006	CDS	38248	39876	.	-	0	ID=GOFOIKOB_00621;Name=pitA_1;db_xref=COG:COG0306;gene=pitA_1;inference=ab initio prediction:Prodigal:002006,similar to AA sequence:UniProtKB:P0AFJ7;locus_tag=GOFOIKOB_00621;product=Low-affinity inorganic phosphate transporter 1
contig00002	Prodigal:002006	CDS	40173	41321	.	+	0	ID=GOFOIKOB_00622;inference=ab initio prediction:Prodigal:002006;locus_tag=GOFOIKOB_00622;product=hypothetical protein
contig00002	Prodigal:002006	CDS	41350	42036	.	+	0	ID=GOFOIKOB_00623;inference=ab initio prediction:Prodigal:002006;locus_tag=GOFOIKOB_00623;product=hypothetical protein
contig00002	Prodigal:002006	CDS	42029	42649	.	+	0	ID=GOFOIKOB_00624;eC_number=2.3.1.-;Name=vat;gene=vat;inference=ab initio prediction:Prodigal:002006,similar to AA sequence:UniProtKB:P26839;locus_tag=GOFOIKOB_00624;product=Virginiamycin A acetyltransferase
contig00002	Prodigal:002006	CDS	42761	43609	.	+	0	ID=GOFOIKOB_00625;eC_number=7.3.2.1;Name=phnC;db_xref=COG:COG3638;gene=phnC;inference=ab initio prediction:Prodigal:002006,similar to AA sequence:UniProtKB:A0QQ70;locus_tag=GOFOIKOB_00625;product=Phosphate-import ATP-binding protein PhnC
contig00002	Prodigal:002006	CDS	43712	44641	.	+	0	ID=GOFOIKOB_00626;Name=phnD;db_xref=COG:COG3221;gene=phnD;inference=ab initio prediction:Prodigal:002006,similar to AA sequence:UniProtKB:A0QQ71;locus_tag=GOFOIKOB_00626;product=Phosphate-import protein PhnD
contig00002	Prodigal:002006	CDS	44658	45539	.	+	0	ID=GOFOIKOB_00627;Name=phnE_1;db_xref=COG:COG3639;gene=phnE_1;inference=ab initio prediction:Prodigal:002006,similar to AA sequence:UniProtKB:A0QQ68;locus_tag=GOFOIKOB_00627;product=Phosphate-import permease protein PhnE
contig00002	Prodigal:002006	CDS	45536	46405	.	+	0	ID=GOFOIKOB_00628;Name=phnE_2;db_xref=COG:COG3639;gene=phnE_2;inference=ab initio prediction:Prodigal:002006,similar to AA sequence:UniProtKB:A0QQ68;locus_tag=GOFOIKOB_00628;product=Phosphate-import permease protein PhnE
contig00002	Prodigal:002006	CDS	46523	47266	.	-	0	ID=GOFOIKOB_00629;Name=yurK;db_xref=COG:COG2188;gene=yurK;inference=ab initio prediction:Prodigal:002006,similar to AA sequence:UniProtKB:O32152;locus_tag=GOFOIKOB_00629;product=putative HTH-type transcriptional regulator YurK
contig00002	Prodigal:002006	CDS	47346	47816	.	+	0	ID=GOFOIKOB_00630;eC_number=2.7.8.37;Name=phnG;db_xref=COG:COG3624;gene=phnG;inference=ab initio prediction:Prodigal:002006,similar to AA sequence:UniProtKB:P16685;locus_tag=GOFOIKOB_00630;product=Alpha-D-ribose 1-methylphosphonate 5-triphosphate synthase subunit PhnG
contig00002	Prodigal:002006	CDS	47819	48406	.	+	0	ID=GOFOIKOB_00631;eC_number=2.7.8.37;Name=phnH;db_xref=COG:COG3625;gene=phnH;inference=ab initio prediction:Prodigal:002006,similar to AA sequence:UniProtKB:P16686;locus_tag=GOFOIKOB_00631;product=Alpha-D-ribose 1-methylphosphonate 5-triphosphate synthase subunit PhnH
contig00002	Prodigal:002006	CDS	48410	49516	.	+	0	ID=GOFOIKOB_00632;eC_number=2.7.8.37;Name=phnI;db_xref=COG:COG3626;gene=phnI;inference=ab initio prediction:Prodigal:002006,similar to AA sequence:UniProtKB:P16687;locus_tag=GOFOIKOB_00632;product=Alpha-D-ribose 1-methylphosphonate 5-triphosphate synthase subunit PhnI
contig00002	Prodigal:002006	CDS	49513	50382	.	+	0	ID=GOFOIKOB_00633;eC_number=4.7.1.1;Name=phnJ;db_xref=COG:COG3627;gene=phnJ;inference=ab initio prediction:Prodigal:002006,similar to AA sequence:UniProtKB:P16688;locus_tag=GOFOIKOB_00633;product=Alpha-D-ribose 1-methylphosphonate 5-phosphate C-P lyase
contig00002	Prodigal:002006	CDS	50379	51152	.	+	0	ID=GOFOIKOB_00634;Name=phnK;db_xref=COG:COG4107;gene=phnK;inference=ab initio prediction:Prodigal:002006,similar to AA sequence:UniProtKB:P16678;locus_tag=GOFOIKOB_00634;product=Putative phosphonates utilization ATP-binding protein PhnK
contig00002	Prodigal:002006	CDS	51149	51856	.	+	0	ID=GOFOIKOB_00635;eC_number=2.7.8.37;Name=phnL;db_xref=COG:COG4778;gene=phnL;inference=ab initio prediction:Prodigal:002006,similar to AA sequence:UniProtKB:P16679;locus_tag=GOFOIKOB_00635;product=Alpha-D-ribose 1-methylphosphonate 5-triphosphate synthase subunit PhnL
contig00002	Prodigal:002006	CDS	51866	53002	.	+	0	ID=GOFOIKOB_00636;eC_number=3.6.1.63;Name=phnM;db_xref=COG:COG3454;gene=phnM;inference=ab initio prediction:Prodigal:002006,similar to AA sequence:UniProtKB:P16689;locus_tag=GOFOIKOB_00636;product=Alpha-D-ribose 1-methylphosphonate 5-triphosphate diphosphatase
contig00002	Prodigal:002006	CDS	53002	53532	.	+	0	ID=GOFOIKOB_00637;eC_number=2.7.4.23;Name=phnN;db_xref=COG:COG3709;gene=phnN;inference=ab initio prediction:Prodigal:002006,similar to AA sequence:UniProtKB:P16690;locus_tag=GOFOIKOB_00637;product=Ribose 1%2C5-bisphosphate phosphokinase PhnN
contig00002	Prodigal:002006	CDS	53540	54643	.	-	0	ID=GOFOIKOB_00638;inference=ab initio prediction:Prodigal:002006;locus_tag=GOFOIKOB_00638;product=hypothetical protein
contig00002	Prodigal:002006	CDS	54689	55753	.	-	0	ID=GOFOIKOB_00639;inference=ab initio prediction:Prodigal:002006;locus_tag=GOFOIKOB_00639;product=hypothetical protein
contig00002	Prodigal:002006	CDS	56473	57213	.	-	0	ID=GOFOIKOB_00640;Name=aqpZ;db_xref=COG:COG0580;gene=aqpZ;inference=ab initio prediction:Prodigal:002006,similar to AA sequence:UniProtKB:P60844;locus_tag=GOFOIKOB_00640;product=Aquaporin Z
contig00002	Prodigal:002006	CDS	57545	58528	.	-	0	ID=GOFOIKOB_00641;inference=ab initio prediction:Prodigal:002006;locus_tag=GOFOIKOB_00641;product=hypothetical protein
contig00002	Prodigal:002006	CDS	58525	58947	.	-	0	ID=GOFOIKOB_00642;eC_number=3.5.4.19;Name=hisI;gene=hisI;inference=ab initio prediction:Prodigal:002006,protein motif:HAMAP:MF_01021;locus_tag=GOFOIKOB_00642;product=Phosphoribosyl-AMP cyclohydrolase
contig00002	Prodigal:002006	CDS	58971	59789	.	-	0	ID=GOFOIKOB_00643;eC_number=3.5.4.16;Name=folE;gene=folE;inference=ab initio prediction:Prodigal:002006,protein motif:HAMAP:MF_00223;locus_tag=GOFOIKOB_00643;product=GTP cyclohydrolase 1
contig00002	Prodigal:002006	CDS	60049	60492	.	+	0	ID=GOFOIKOB_00644;inference=ab initio prediction:Prodigal:002006;locus_tag=GOFOIKOB_00644;product=hypothetical protein
contig00002	Prodigal:002006	CDS	60497	60835	.	+	0	ID=GOFOIKOB_00645;Name=yidD;gene=yidD;inference=ab initio prediction:Prodigal:002006,protein motif:HAMAP:MF_00386;locus_tag=GOFOIKOB_00645;product=Putative membrane protein insertion efficiency factor
contig00002	Prodigal:002006	CDS	61017	62042	.	-	0	ID=GOFOIKOB_00646;eC_number=1.1.1.408;Name=pdxA2;db_xref=COG:COG1995;gene=pdxA2;inference=ab initio prediction:Prodigal:002006,similar to AA sequence:UniProtKB:Q6D0N8;locus_tag=GOFOIKOB_00646;product=D-threonate 4-phosphate dehydrogenase
contig00002	Prodigal:002006	CDS	62074	63165	.	-	0	ID=GOFOIKOB_00647;eC_number=2.7.1.219;Name=dtnK;db_xref=COG:COG3395;gene=dtnK;inference=ab initio prediction:Prodigal:002006,similar to AA sequence:UniProtKB:Q0K4F6;locus_tag=GOFOIKOB_00647;product=D-threonate kinase
contig00002	Prodigal:002006	CDS	63577	64350	.	-	0	ID=GOFOIKOB_00648;Name=lutR_1;db_xref=COG:COG2186;gene=lutR_1;inference=ab initio prediction:Prodigal:002006,similar to AA sequence:UniProtKB:O07007;locus_tag=GOFOIKOB_00648;product=HTH-type transcriptional regulator LutR
contig00002	Prodigal:002006	CDS	64546	65556	.	+	0	ID=GOFOIKOB_00649;Name=kdgT;gene=kdgT;inference=ab initio prediction:Prodigal:002006,similar to AA sequence:UniProtKB:P50847;locus_tag=GOFOIKOB_00649;product=2-keto-3-deoxygluconate permease
contig00002	Prodigal:002006	CDS	65678	65848	.	+	0	ID=GOFOIKOB_00650;inference=ab initio prediction:Prodigal:002006;locus_tag=GOFOIKOB_00650;product=hypothetical protein
contig00002	Prodigal:002006	CDS	65944	66165	.	+	0	ID=GOFOIKOB_00651;inference=ab initio prediction:Prodigal:002006;locus_tag=GOFOIKOB_00651;product=hypothetical protein
contig00002	Prodigal:002006	CDS	66226	66918	.	-	0	ID=GOFOIKOB_00652;inference=ab initio prediction:Prodigal:002006;locus_tag=GOFOIKOB_00652;product=hypothetical protein
contig00002	Prodigal:002006	CDS	67048	67839	.	+	0	ID=GOFOIKOB_00653;db_xref=COG:COG3324;inference=ab initio prediction:Prodigal:002006,similar to AA sequence:UniProtKB:P9WIR3;locus_tag=GOFOIKOB_00653;product=Putative glyoxylase CFP32
contig00002	Prodigal:002006	CDS	67856	68356	.	+	0	ID=GOFOIKOB_00654;inference=ab initio prediction:Prodigal:002006;locus_tag=GOFOIKOB_00654;product=hypothetical protein
contig00002	Prodigal:002006	CDS	68349	69014	.	+	0	ID=GOFOIKOB_00655;inference=ab initio prediction:Prodigal:002006;locus_tag=GOFOIKOB_00655;product=hypothetical protein
contig00002	Prodigal:002006	CDS	69182	69751	.	+	0	ID=GOFOIKOB_00656;inference=ab initio prediction:Prodigal:002006;locus_tag=GOFOIKOB_00656;product=hypothetical protein
contig00002	Prodigal:002006	CDS	69790	70143	.	+	0	ID=GOFOIKOB_00657;eC_number=3.5.2.17;Name=pucM_1;db_xref=COG:COG2351;gene=pucM_1;inference=ab initio prediction:Prodigal:002006,similar to AA sequence:UniProtKB:O32142;locus_tag=GOFOIKOB_00657;product=5-hydroxyisourate hydrolase
contig00002	Prodigal:002006	CDS	70149	70658	.	+	0	ID=GOFOIKOB_00658;Name=pucL;db_xref=COG:COG3195;gene=pucL;inference=ab initio prediction:Prodigal:002006,similar to AA sequence:UniProtKB:O32141;locus_tag=GOFOIKOB_00658;product=Uric acid degradation bifunctional protein PucL
contig00002	Prodigal:002006	CDS	70666	71907	.	-	0	ID=GOFOIKOB_00659;Name=smc_2;gene=smc_2;inference=ab initio prediction:Prodigal:002006,protein motif:HAMAP:MF_01894;locus_tag=GOFOIKOB_00659;product=Chromosome partition protein Smc
contig00002	Prodigal:002006	CDS	72081	75125	.	-	0	ID=GOFOIKOB_00660;eC_number=3.1.26.12;Name=rne;gene=rne;inference=ab initio prediction:Prodigal:002006,protein motif:HAMAP:MF_00970;locus_tag=GOFOIKOB_00660;product=Ribonuclease E
contig00002	Prodigal:002006	CDS	75871	77202	.	-	0	ID=GOFOIKOB_00661;Name=lutA_1;gene=lutA_1;inference=ab initio prediction:Prodigal:002006,protein motif:HAMAP:MF_02105;locus_tag=GOFOIKOB_00661;product=Lactate utilization protein A
contig00002	Prodigal:002006	CDS	77260	78447	.	-	0	ID=GOFOIKOB_00662;inference=ab initio prediction:Prodigal:002006;locus_tag=GOFOIKOB_00662;product=hypothetical protein
contig00002	Prodigal:002006	CDS	78579	79430	.	-	0	ID=GOFOIKOB_00663;Name=ygfZ;gene=ygfZ;inference=ab initio prediction:Prodigal:002006,protein motif:HAMAP:MF_01175;locus_tag=GOFOIKOB_00663;product=tRNA-modifying protein YgfZ
contig00002	Prodigal:002006	CDS	79535	79789	.	-	0	ID=GOFOIKOB_00664;inference=ab initio prediction:Prodigal:002006;locus_tag=GOFOIKOB_00664;product=hypothetical protein
contig00002	Prodigal:002006	CDS	79949	80407	.	-	0	ID=GOFOIKOB_00665;inference=ab initio prediction:Prodigal:002006;locus_tag=GOFOIKOB_00665;product=hypothetical protein
contig00002	Prodigal:002006	CDS	80404	80889	.	-	0	ID=GOFOIKOB_00666;eC_number=3.6.1.65;Name=nudG_1;db_xref=COG:COG0494;gene=nudG_1;inference=ab initio prediction:Prodigal:002006,similar to AA sequence:UniProtKB:P77788;locus_tag=GOFOIKOB_00666;product=CTP pyrophosphohydrolase
contig00002	Prodigal:002006	CDS	80886	82004	.	-	0	ID=GOFOIKOB_00667;inference=ab initio prediction:Prodigal:002006;locus_tag=GOFOIKOB_00667;product=hypothetical protein
contig00002	Prodigal:002006	CDS	82037	82792	.	-	0	ID=GOFOIKOB_00668;eC_number=1.1.1.100;Name=fabG_3;gene=fabG_3;inference=ab initio prediction:Prodigal:002006,similar to AA sequence:UniProtKB:O67610;locus_tag=GOFOIKOB_00668;product=3-oxoacyl-[acyl-carrier-protein] reductase FabG
contig00002	Prodigal:002006	CDS	82940	83521	.	+	0	ID=GOFOIKOB_00669;inference=ab initio prediction:Prodigal:002006;locus_tag=GOFOIKOB_00669;product=hypothetical protein
contig00002	Prodigal:002006	CDS	83679	84173	.	+	0	ID=GOFOIKOB_00670;eC_number=2.5.1.78;Name=ribH1;db_xref=COG:COG0054;gene=ribH1;inference=ab initio prediction:Prodigal:002006,similar to AA sequence:UniProtKB:Q983B0;locus_tag=GOFOIKOB_00670;product=6%2C7-dimethyl-8-ribityllumazine synthase 1
contig00002	Prodigal:002006	CDS	84185	84799	.	+	0	ID=GOFOIKOB_00671;Name=nusB;gene=nusB;inference=ab initio prediction:Prodigal:002006,protein motif:HAMAP:MF_00073;locus_tag=GOFOIKOB_00671;product=Transcription antitermination protein NusB
contig00002	Prodigal:002006	CDS	84803	85798	.	+	0	ID=GOFOIKOB_00672;eC_number=2.7.4.16;Name=thiL_1;db_xref=COG:COG0611;gene=thiL_1;inference=ab initio prediction:Prodigal:002006,similar to AA sequence:UniProtKB:P55881;locus_tag=GOFOIKOB_00672;product=Thiamine-monophosphate kinase
contig00002	Prodigal:002006	CDS	86240	88384	.	+	0	ID=GOFOIKOB_00673;eC_number=7.1.3.1;Name=hppA;db_xref=COG:COG3808;gene=hppA;inference=ab initio prediction:Prodigal:002006,similar to AA sequence:UniProtKB:Q8UG67;locus_tag=GOFOIKOB_00673;product=K(+)-insensitive pyrophosphate-energized proton pump
contig00002	Prodigal:002006	CDS	88580	89671	.	+	0	ID=GOFOIKOB_00674;eC_number=1.3.1.-;Name=nemA_2;db_xref=COG:COG1902;gene=nemA_2;inference=ab initio prediction:Prodigal:002006,similar to AA sequence:UniProtKB:P77258;locus_tag=GOFOIKOB_00674;product=N-ethylmaleimide reductase
contig00002	Prodigal:002006	CDS	89774	91687	.	+	0	ID=GOFOIKOB_00675;inference=ab initio prediction:Prodigal:002006;locus_tag=GOFOIKOB_00675;product=hypothetical protein
contig00002	Prodigal:002006	CDS	91689	92405	.	+	0	ID=GOFOIKOB_00676;eC_number=3.1.3.18;Name=gph_1;db_xref=COG:COG0546;gene=gph_1;inference=ab initio prediction:Prodigal:002006,similar to AA sequence:UniProtKB:O67359;locus_tag=GOFOIKOB_00676;product=Phosphoglycolate phosphatase
contig00002	Prodigal:002006	CDS	92342	92839	.	-	0	ID=GOFOIKOB_00677;Name=bamE;gene=bamE;inference=ab initio prediction:Prodigal:002006,protein motif:HAMAP:MF_00925;locus_tag=GOFOIKOB_00677;product=Outer membrane protein assembly factor BamE
contig00002	Prodigal:002006	CDS	93031	93606	.	+	0	ID=GOFOIKOB_00678;inference=ab initio prediction:Prodigal:002006;locus_tag=GOFOIKOB_00678;product=hypothetical protein
contig00002	Prodigal:002006	CDS	93603	94118	.	+	0	ID=GOFOIKOB_00679;inference=ab initio prediction:Prodigal:002006;locus_tag=GOFOIKOB_00679;product=hypothetical protein
contig00002	Prodigal:002006	CDS	94309	95532	.	+	0	ID=GOFOIKOB_00680;eC_number=2.3.1.274;Name=plsX;db_xref=COG:COG0416;gene=plsX;inference=ab initio prediction:Prodigal:002006,similar to AA sequence:UniProtKB:P27247;locus_tag=GOFOIKOB_00680;product=Phosphate acyltransferase
contig00002	Prodigal:002006	CDS	95637	96644	.	+	0	ID=GOFOIKOB_00681;eC_number=2.3.1.180;Name=fabH_1;gene=fabH_1;inference=ab initio prediction:Prodigal:002006,similar to AA sequence:UniProtKB:A1KRY9;locus_tag=GOFOIKOB_00681;product=3-oxoacyl-[acyl-carrier-protein] synthase 3
contig00002	Prodigal:002006	CDS	96812	97132	.	+	0	ID=GOFOIKOB_00682;Name=ihfA;db_xref=COG:COG0776;gene=ihfA;inference=ab initio prediction:Prodigal:002006,similar to AA sequence:UniProtKB:P30787;locus_tag=GOFOIKOB_00682;product=Integration host factor subunit alpha
contig00002	Prodigal:002006	CDS	97273	97764	.	+	0	ID=GOFOIKOB_00683;inference=ab initio prediction:Prodigal:002006;locus_tag=GOFOIKOB_00683;product=hypothetical protein
contig00002	Prodigal:002006	CDS	97852	98271	.	+	0	ID=GOFOIKOB_00684;inference=ab initio prediction:Prodigal:002006;locus_tag=GOFOIKOB_00684;product=hypothetical protein
contig00002	Prodigal:002006	CDS	98392	98835	.	+	0	ID=GOFOIKOB_00685;inference=ab initio prediction:Prodigal:002006;locus_tag=GOFOIKOB_00685;product=hypothetical protein
contig00002	Prodigal:002006	CDS	99055	101007	.	+	0	ID=GOFOIKOB_00686;inference=ab initio prediction:Prodigal:002006;locus_tag=GOFOIKOB_00686;product=hypothetical protein
contig00002	Prodigal:002006	CDS	101198	102499	.	+	0	ID=GOFOIKOB_00687;inference=ab initio prediction:Prodigal:002006,similar to AA sequence:UniProtKB:P45742;locus_tag=GOFOIKOB_00687;note=Stress response UPF0229 protein YhbH;product=hypothetical protein
contig00002	Prodigal:002006	CDS	102629	104206	.	+	0	ID=GOFOIKOB_00688;inference=ab initio prediction:Prodigal:002006;locus_tag=GOFOIKOB_00688;product=hypothetical protein
contig00002	Prodigal:002006	CDS	104473	104901	.	+	0	ID=GOFOIKOB_00689;inference=ab initio prediction:Prodigal:002006;locus_tag=GOFOIKOB_00689;product=hypothetical protein
contig00002	Prodigal:002006	CDS	104932	105555	.	-	0	ID=GOFOIKOB_00690;eC_number=2.5.1.9;Name=ribE;gene=ribE;inference=ab initio prediction:Prodigal:002006,similar to AA sequence:UniProtKB:Q2YN92;locus_tag=GOFOIKOB_00690;product=Riboflavin synthase
contig00002	Prodigal:002006	CDS	105559	106668	.	-	0	ID=GOFOIKOB_00691;Name=ribD;db_xref=COG:COG0117;gene=ribD;inference=ab initio prediction:Prodigal:002006,similar to AA sequence:UniProtKB:P25539;locus_tag=GOFOIKOB_00691;product=Riboflavin biosynthesis protein RibD
contig00002	Prodigal:002006	CDS	106665	107198	.	-	0	ID=GOFOIKOB_00692;Name=nrdR;db_xref=COG:COG1327;gene=nrdR;inference=ab initio prediction:Prodigal:002006,similar to AA sequence:UniProtKB:P67318;locus_tag=GOFOIKOB_00692;product=Transcriptional repressor NrdR
contig00002	Prodigal:002006	CDS	107312	108616	.	-	0	ID=GOFOIKOB_00693;eC_number=2.1.2.1;Name=glyA2;gene=glyA2;inference=ab initio prediction:Prodigal:002006,similar to AA sequence:UniProtKB:Q3JGP5;locus_tag=GOFOIKOB_00693;product=Serine hydroxymethyltransferase 2
contig00002	Prodigal:002006	CDS	108784	109122	.	+	0	ID=GOFOIKOB_00694;inference=ab initio prediction:Prodigal:002006;locus_tag=GOFOIKOB_00694;product=hypothetical protein
contig00002	Prodigal:002006	CDS	109143	109460	.	-	0	ID=GOFOIKOB_00695;inference=ab initio prediction:Prodigal:002006;locus_tag=GOFOIKOB_00695;product=hypothetical protein
contig00002	Prodigal:002006	CDS	109537	110292	.	-	0	ID=GOFOIKOB_00696;inference=ab initio prediction:Prodigal:002006;locus_tag=GOFOIKOB_00696;product=hypothetical protein
contig00002	Prodigal:002006	CDS	110402	111838	.	-	0	ID=GOFOIKOB_00697;Name=mepA_1;gene=mepA_1;inference=ab initio prediction:Prodigal:002006,similar to AA sequence:UniProtKB:Q7A7N0;locus_tag=GOFOIKOB_00697;product=Multidrug export protein MepA
contig00002	Prodigal:002006	CDS	111847	113823	.	-	0	ID=GOFOIKOB_00698;Name=kefC_1;db_xref=COG:COG0475;gene=kefC_1;inference=ab initio prediction:Prodigal:002006,similar to AA sequence:UniProtKB:P03819;locus_tag=GOFOIKOB_00698;product=Glutathione-regulated potassium-efflux system protein KefC
contig00002	Prodigal:002006	CDS	113951	115552	.	-	0	ID=GOFOIKOB_00699;inference=ab initio prediction:Prodigal:002006;locus_tag=GOFOIKOB_00699;product=hypothetical protein
contig00002	Prodigal:002006	CDS	115895	116191	.	+	0	ID=GOFOIKOB_00700;inference=ab initio prediction:Prodigal:002006;locus_tag=GOFOIKOB_00700;product=hypothetical protein
contig00002	Prodigal:002006	CDS	116248	116739	.	-	0	ID=GOFOIKOB_00701;inference=ab initio prediction:Prodigal:002006;locus_tag=GOFOIKOB_00701;product=hypothetical protein
contig00002	Prodigal:002006	CDS	116833	117456	.	+	0	ID=GOFOIKOB_00702;eC_number=1.4.3.5;Name=pdxH_1;db_xref=COG:COG0259;gene=pdxH_1;inference=ab initio prediction:Prodigal:002006,similar to AA sequence:UniProtKB:P21159;locus_tag=GOFOIKOB_00702;product=Pyridoxine/pyridoxamine 5'-phosphate oxidase
contig00002	Prodigal:002006	CDS	117795	118478	.	-	0	ID=GOFOIKOB_00703;Name=rplY;db_xref=COG:COG1825;gene=rplY;inference=ab initio prediction:Prodigal:002006,similar to AA sequence:UniProtKB:Q6N1P8;locus_tag=GOFOIKOB_00703;product=50S ribosomal protein L25
contig00002	Prodigal:002006	CDS	118671	119558	.	-	0	ID=GOFOIKOB_00704;inference=ab initio prediction:Prodigal:002006;locus_tag=GOFOIKOB_00704;product=hypothetical protein
contig00002	Prodigal:002006	CDS	119561	120571	.	-	0	ID=GOFOIKOB_00705;inference=ab initio prediction:Prodigal:002006;locus_tag=GOFOIKOB_00705;product=hypothetical protein
contig00002	Prodigal:002006	CDS	120568	121830	.	-	0	ID=GOFOIKOB_00706;inference=ab initio prediction:Prodigal:002006;locus_tag=GOFOIKOB_00706;product=hypothetical protein
contig00002	Prodigal:002006	CDS	121848	122843	.	-	0	ID=GOFOIKOB_00707;eC_number=7.6.2.8;Name=btuD_2;gene=btuD_2;inference=ab initio prediction:Prodigal:002006,protein motif:HAMAP:MF_01005;locus_tag=GOFOIKOB_00707;product=Vitamin B12 import ATP-binding protein BtuD
contig00002	Prodigal:002006	CDS	122893	124320	.	-	0	ID=GOFOIKOB_00708;eC_number=3.5.2.-;Name=hyuA_1;gene=hyuA_1;inference=ab initio prediction:Prodigal:002006,similar to AA sequence:UniProtKB:Q8VTT5;locus_tag=GOFOIKOB_00708;product=D-hydantoinase
contig00002	Prodigal:002006	CDS	124565	125659	.	-	0	ID=GOFOIKOB_00709;Name=rhaS_1;gene=rhaS_1;inference=ab initio prediction:Prodigal:002006,protein motif:HAMAP:MF_01534;locus_tag=GOFOIKOB_00709;product=HTH-type transcriptional activator RhaS
contig00002	Prodigal:002006	CDS	125656	126216	.	-	0	ID=GOFOIKOB_00710;eC_number=3.5.1.110;Name=rutB_1;gene=rutB_1;inference=ab initio prediction:Prodigal:002006,protein motif:HAMAP:MF_00830;locus_tag=GOFOIKOB_00710;product=Peroxyureidoacrylate/ureidoacrylate amidohydrolase RutB
contig00002	Prodigal:002006	CDS	126337	127050	.	+	0	ID=GOFOIKOB_00711;eC_number=2.3.1.286;Name=cobB_2;db_xref=COG:COG0846;gene=cobB_2;inference=ab initio prediction:Prodigal:002006,similar to AA sequence:UniProtKB:P0A2F2;locus_tag=GOFOIKOB_00711;product=NAD-dependent protein deacylase
contig00002	Prodigal:002006	CDS	127269	127493	.	+	0	ID=GOFOIKOB_00712;inference=ab initio prediction:Prodigal:002006;locus_tag=GOFOIKOB_00712;product=hypothetical protein
contig00002	Prodigal:002006	CDS	127806	128600	.	+	0	ID=GOFOIKOB_00713;inference=ab initio prediction:Prodigal:002006;locus_tag=GOFOIKOB_00713;product=hypothetical protein
contig00002	Prodigal:002006	CDS	128846	129229	.	-	0	ID=GOFOIKOB_00714;inference=ab initio prediction:Prodigal:002006;locus_tag=GOFOIKOB_00714;product=hypothetical protein
contig00002	Prodigal:002006	CDS	129304	131631	.	-	0	ID=GOFOIKOB_00715;eC_number=1.2.5.2;inference=ab initio prediction:Prodigal:002006,similar to AA sequence:UniProtKB:P17201;locus_tag=GOFOIKOB_00715;product=Membrane-bound aldehyde dehydrogenase [pyrroloquinoline-quinone]
contig00002	Prodigal:002006	CDS	131628	132107	.	-	0	ID=GOFOIKOB_00716;eC_number=1.3.99.16;Name=iorA_1;gene=iorA_1;inference=ab initio prediction:Prodigal:002006,similar to AA sequence:UniProtKB:Q51697;locus_tag=GOFOIKOB_00716;product=Isoquinoline 1-oxidoreductase subunit alpha
contig00002	Prodigal:002006	CDS	132561	132896	.	-	0	ID=GOFOIKOB_00717;inference=ab initio prediction:Prodigal:002006;locus_tag=GOFOIKOB_00717;product=hypothetical protein
contig00002	Prodigal:002006	CDS	133103	135112	.	-	0	ID=GOFOIKOB_00718;Name=kup_1;gene=kup_1;inference=ab initio prediction:Prodigal:002006,protein motif:HAMAP:MF_01522;locus_tag=GOFOIKOB_00718;product=Low affinity potassium transport system protein kup
contig00002	Prodigal:002006	CDS	135533	136858	.	-	0	ID=GOFOIKOB_00719;eC_number=1.17.7.3;Name=ispG;db_xref=COG:COG0821;gene=ispG;inference=ab initio prediction:Prodigal:002006,similar to AA sequence:UniProtKB:Q5SLI8;locus_tag=GOFOIKOB_00719;product=4-hydroxy-3-methylbut-2-en-1-yl diphosphate synthase (flavodoxin)
contig00002	Prodigal:002006	CDS	137212	138339	.	+	0	ID=GOFOIKOB_00720;inference=ab initio prediction:Prodigal:002006;locus_tag=GOFOIKOB_00720;product=hypothetical protein
contig00002	Prodigal:002006	CDS	138573	140264	.	+	0	ID=GOFOIKOB_00721;inference=ab initio prediction:Prodigal:002006;locus_tag=GOFOIKOB_00721;product=hypothetical protein
contig00002	Prodigal:002006	CDS	140384	140938	.	+	0	ID=GOFOIKOB_00722;eC_number=1.11.1.15;Name=btuE;gene=btuE;inference=ab initio prediction:Prodigal:002006,protein motif:HAMAP:MF_02061;locus_tag=GOFOIKOB_00722;product=Thioredoxin/glutathione peroxidase BtuE
contig00002	Prodigal:002006	CDS	140995	141630	.	+	0	ID=GOFOIKOB_00723;inference=ab initio prediction:Prodigal:002006;locus_tag=GOFOIKOB_00723;product=hypothetical protein
contig00002	Prodigal:002006	CDS	141724	142488	.	+	0	ID=GOFOIKOB_00724;inference=ab initio prediction:Prodigal:002006;locus_tag=GOFOIKOB_00724;product=hypothetical protein
contig00002	Prodigal:002006	CDS	142562	142990	.	+	0	ID=GOFOIKOB_00725;eC_number=3.5.4.5;Name=cdd;db_xref=COG:COG0295;gene=cdd;inference=ab initio prediction:Prodigal:002006,similar to AA sequence:UniProtKB:P19079;locus_tag=GOFOIKOB_00725;product=Cytidine deaminase
contig00002	Prodigal:002006	CDS	142983	143807	.	+	0	ID=GOFOIKOB_00726;eC_number=2.4.2.1;Name=xapA;db_xref=COG:COG0005;gene=xapA;inference=ab initio prediction:Prodigal:002006,similar to AA sequence:UniProtKB:P45563;locus_tag=GOFOIKOB_00726;product=Purine nucleoside phosphorylase 2
contig00002	Prodigal:002006	CDS	143800	144531	.	+	0	ID=GOFOIKOB_00727;eC_number=4.1.2.4;Name=deoC;db_xref=COG:COG0274;gene=deoC;inference=ab initio prediction:Prodigal:002006,similar to AA sequence:UniProtKB:B0TQ91;locus_tag=GOFOIKOB_00727;product=Deoxyribose-phosphate aldolase
contig00002	Prodigal:002006	CDS	144534	145892	.	+	0	ID=GOFOIKOB_00728;eC_number=2.4.2.4;Name=deoA;db_xref=COG:COG0213;gene=deoA;inference=ab initio prediction:Prodigal:002006,similar to AA sequence:UniProtKB:Q7CP66;locus_tag=GOFOIKOB_00728;product=Thymidine phosphorylase
contig00002	Prodigal:002006	CDS	145934	146254	.	-	0	ID=GOFOIKOB_00729;inference=ab initio prediction:Prodigal:002006;locus_tag=GOFOIKOB_00729;product=hypothetical protein
contig00002	Prodigal:002006	CDS	146604	147242	.	-	0	ID=GOFOIKOB_00730;eC_number=2.1.1.182;Name=rsmA_1;gene=rsmA_1;inference=ab initio prediction:Prodigal:002006,protein motif:HAMAP:MF_00607;locus_tag=GOFOIKOB_00730;product=Ribosomal RNA small subunit methyltransferase A
contig00002	Prodigal:002006	CDS	147383	148531	.	-	0	ID=GOFOIKOB_00731;Name=dnaJ_1;db_xref=COG:COG0484;gene=dnaJ_1;inference=ab initio prediction:Prodigal:002006,similar to AA sequence:UniProtKB:Q6RSN5;locus_tag=GOFOIKOB_00731;product=Chaperone protein DnaJ
contig00002	Prodigal:002006	CDS	148785	150701	.	-	0	ID=GOFOIKOB_00732;Name=dnaK_1;gene=dnaK_1;inference=ab initio prediction:Prodigal:002006,similar to AA sequence:UniProtKB:Q05981;locus_tag=GOFOIKOB_00732;product=Chaperone protein DnaK
contig00002	Prodigal:002006	CDS	151092	152084	.	+	0	ID=GOFOIKOB_00733;inference=ab initio prediction:Prodigal:002006;locus_tag=GOFOIKOB_00733;product=hypothetical protein
contig00002	Prodigal:002006	CDS	152197	152817	.	-	0	ID=GOFOIKOB_00734;inference=ab initio prediction:Prodigal:002006,similar to AA sequence:UniProtKB:Q9KUP8;locus_tag=GOFOIKOB_00734;note=UPF0301 protein VC_0467;product=hypothetical protein
contig00002	Prodigal:002006	CDS	152999	153478	.	+	0	ID=GOFOIKOB_00735;inference=ab initio prediction:Prodigal:002006;locus_tag=GOFOIKOB_00735;product=hypothetical protein
contig00002	Prodigal:002006	CDS	153571	154212	.	+	0	ID=GOFOIKOB_00736;db_xref=COG:COG0586;inference=ab initio prediction:Prodigal:002006,similar to AA sequence:UniProtKB:P9WP07;locus_tag=GOFOIKOB_00736;product=putative membrane protein
contig00002	Prodigal:002006	CDS	154218	154967	.	-	0	ID=GOFOIKOB_00737;inference=ab initio prediction:Prodigal:002006;locus_tag=GOFOIKOB_00737;product=hypothetical protein
contig00002	Prodigal:002006	CDS	155066	155479	.	-	0	ID=GOFOIKOB_00738;Name=ros_4;db_xref=COG:COG4957;gene=ros_4;inference=ab initio prediction:Prodigal:002006,similar to AA sequence:UniProtKB:Q04152;locus_tag=GOFOIKOB_00738;product=Transcriptional regulatory protein ros
contig00002	Prodigal:002006	CDS	155890	158565	.	+	0	ID=GOFOIKOB_00739;eC_number=2.3.1.-;Name=pat_1;db_xref=COG:COG0454;gene=pat_1;inference=ab initio prediction:Prodigal:002006,similar to AA sequence:UniProtKB:Q8ZMX2;locus_tag=GOFOIKOB_00739;product=Peptidyl-lysine N-acetyltransferase Pat
contig00002	Prodigal:002006	CDS	158865	160514	.	-	0	ID=GOFOIKOB_00740;inference=ab initio prediction:Prodigal:002006;locus_tag=GOFOIKOB_00740;product=hypothetical protein
contig00002	Prodigal:002006	CDS	160936	162021	.	+	0	ID=GOFOIKOB_00741;eC_number=2.3.1.-;Name=oatA;gene=oatA;inference=ab initio prediction:Prodigal:002006,similar to AA sequence:UniProtKB:Q7A3D6;locus_tag=GOFOIKOB_00741;product=O-acetyltransferase OatA
contig00002	Prodigal:002006	CDS	162008	163177	.	-	0	ID=GOFOIKOB_00742;eC_number=3.2.1.8;Name=xynZ;db_xref=COG:COG2382;gene=xynZ;inference=ab initio prediction:Prodigal:002006,similar to AA sequence:UniProtKB:P10478;locus_tag=GOFOIKOB_00742;product=Endo-1%2C4-beta-xylanase Z
contig00002	Prodigal:002006	CDS	163332	164174	.	+	0	ID=GOFOIKOB_00743;inference=ab initio prediction:Prodigal:002006;locus_tag=GOFOIKOB_00743;product=hypothetical protein
contig00002	Prodigal:002006	CDS	164385	165857	.	+	0	ID=GOFOIKOB_00744;eC_number=1.1.1.49;Name=zwf_1;db_xref=COG:COG0364;gene=zwf_1;inference=ab initio prediction:Prodigal:002006,similar to AA sequence:UniProtKB:A0QP90;locus_tag=GOFOIKOB_00744;product=Glucose-6-phosphate 1-dehydrogenase
contig00002	Prodigal:002006	CDS	165979	166179	.	+	0	ID=GOFOIKOB_00745;inference=ab initio prediction:Prodigal:002006;locus_tag=GOFOIKOB_00745;product=hypothetical protein
contig00002	Prodigal:002006	CDS	166286	168010	.	-	0	ID=GOFOIKOB_00746;Name=mdoG_1;db_xref=COG:COG3131;gene=mdoG_1;inference=ab initio prediction:Prodigal:002006,similar to AA sequence:UniProtKB:P33136;locus_tag=GOFOIKOB_00746;product=Glucans biosynthesis protein G
contig00002	Prodigal:002006	CDS	168072	170003	.	+	0	ID=GOFOIKOB_00747;eC_number=2.4.1.-;Name=opgH;db_xref=COG:COG2943;gene=opgH;inference=ab initio prediction:Prodigal:002006,similar to AA sequence:UniProtKB:P20401;locus_tag=GOFOIKOB_00747;product=Glucans biosynthesis glucosyltransferase H
contig00002	Prodigal:002006	CDS	170264	170929	.	+	0	ID=GOFOIKOB_00748;inference=ab initio prediction:Prodigal:002006;locus_tag=GOFOIKOB_00748;product=hypothetical protein
contig00002	Prodigal:002006	CDS	170983	171309	.	-	0	ID=GOFOIKOB_00749;Name=bauB;gene=bauB;inference=ab initio prediction:Prodigal:002006,similar to AA sequence:UniProtKB:Q9I701;locus_tag=GOFOIKOB_00749;product=Beta-alanine degradation protein BauB
contig00002	Prodigal:002006	CDS	171534	171965	.	-	0	ID=GOFOIKOB_00750;inference=ab initio prediction:Prodigal:002006;locus_tag=GOFOIKOB_00750;product=hypothetical protein
contig00002	Prodigal:002006	CDS	172046	173098	.	+	0	ID=GOFOIKOB_00751;eC_number=4.1.99.22;Name=moaA_1;gene=moaA_1;inference=ab initio prediction:Prodigal:002006,similar to AA sequence:UniProtKB:Q44118;locus_tag=GOFOIKOB_00751;product=GTP 3'%2C8-cyclase
contig00002	Prodigal:002006	CDS	173208	174644	.	-	0	ID=GOFOIKOB_00752;eC_number=3.6.4.-;Name=radA;db_xref=COG:COG1066;gene=radA;inference=ab initio prediction:Prodigal:002006,similar to AA sequence:UniProtKB:P37572;locus_tag=GOFOIKOB_00752;product=DNA repair protein RadA
contig00002	Prodigal:002006	CDS	174821	175915	.	-	0	ID=GOFOIKOB_00753;eC_number=5.1.1.1;Name=alr;gene=alr;inference=ab initio prediction:Prodigal:002006,similar to AA sequence:UniProtKB:B9WZ64;locus_tag=GOFOIKOB_00753;product=Alanine racemase
contig00002	Prodigal:002006	CDS	176447	177055	.	+	0	ID=GOFOIKOB_00754;inference=ab initio prediction:Prodigal:002006;locus_tag=GOFOIKOB_00754;product=hypothetical protein
contig00002	Prodigal:002006	CDS	177187	178656	.	+	0	ID=GOFOIKOB_00755;eC_number=2.4.2.14;Name=purF_1;db_xref=COG:COG0034;gene=purF_1;inference=ab initio prediction:Prodigal:002006,similar to AA sequence:UniProtKB:P00497;locus_tag=GOFOIKOB_00755;product=Amidophosphoribosyltransferase
contig00002	Prodigal:002006	CDS	178732	179481	.	+	0	ID=GOFOIKOB_00756;eC_number=1.-.-.-;Name=yciK;db_xref=COG:COG1028;gene=yciK;inference=ab initio prediction:Prodigal:002006,similar to AA sequence:UniProtKB:P31808;locus_tag=GOFOIKOB_00756;product=putative oxidoreductase YciK
contig00002	Prodigal:002006	CDS	179579	179989	.	+	0	ID=GOFOIKOB_00757;eC_number=1.5.1.47;Name=dmrA;gene=dmrA;inference=ab initio prediction:Prodigal:002006,similar to AA sequence:UniProtKB:C5B2R8;locus_tag=GOFOIKOB_00757;product=Dihydromethanopterin reductase
contig00002	Prodigal:002006	CDS	179920	180873	.	-	0	ID=GOFOIKOB_00758;Name=hdfR_1;gene=hdfR_1;inference=ab initio prediction:Prodigal:002006,protein motif:HAMAP:MF_01233;locus_tag=GOFOIKOB_00758;product=HTH-type transcriptional regulator HdfR
contig00002	Prodigal:002006	CDS	180948	182168	.	+	0	ID=GOFOIKOB_00759;inference=ab initio prediction:Prodigal:002006;locus_tag=GOFOIKOB_00759;product=hypothetical protein
contig00002	Prodigal:002006	CDS	182271	183389	.	+	0	ID=GOFOIKOB_00760;eC_number=6.3.2.2;db_xref=COG:COG2170;inference=ab initio prediction:Prodigal:002006,similar to AA sequence:UniProtKB:P9WPK9;locus_tag=GOFOIKOB_00760;product=Putative glutamate--cysteine ligase 2
contig00002	Prodigal:002006	CDS	183525	184874	.	-	0	ID=GOFOIKOB_00761;Name=der;db_xref=COG:COG1160;gene=der;inference=ab initio prediction:Prodigal:002006,similar to AA sequence:UniProtKB:P0A6P5;locus_tag=GOFOIKOB_00761;product=GTPase Der
contig00002	Prodigal:002006	CDS	184903	185613	.	-	0	ID=GOFOIKOB_00762;inference=ab initio prediction:Prodigal:002006;locus_tag=GOFOIKOB_00762;product=hypothetical protein
contig00002	Prodigal:002006	CDS	185719	186327	.	-	0	ID=GOFOIKOB_00763;inference=ab initio prediction:Prodigal:002006;locus_tag=GOFOIKOB_00763;product=hypothetical protein
contig00002	Prodigal:002006	CDS	186435	187685	.	+	0	ID=GOFOIKOB_00764;inference=ab initio prediction:Prodigal:002006;locus_tag=GOFOIKOB_00764;product=hypothetical protein
contig00002	Prodigal:002006	CDS	187799	188020	.	-	0	ID=GOFOIKOB_00765;inference=ab initio prediction:Prodigal:002006;locus_tag=GOFOIKOB_00765;product=hypothetical protein
contig00002	Prodigal:002006	CDS	188149	188442	.	+	0	ID=GOFOIKOB_00766;inference=ab initio prediction:Prodigal:002006;locus_tag=GOFOIKOB_00766;product=hypothetical protein
contig00002	Prodigal:002006	CDS	188501	188761	.	+	0	ID=GOFOIKOB_00767;inference=ab initio prediction:Prodigal:002006;locus_tag=GOFOIKOB_00767;product=hypothetical protein
contig00002	Prodigal:002006	CDS	188864	189631	.	+	0	ID=GOFOIKOB_00768;eC_number=4.2.2.-;Name=emtA_1;gene=emtA_1;inference=ab initio prediction:Prodigal:002006,protein motif:HAMAP:MF_01381;locus_tag=GOFOIKOB_00768;product=Endo-type membrane-bound lytic murein transglycosylase A
contig00002	Prodigal:002006	CDS	189651	190319	.	-	0	ID=GOFOIKOB_00769;inference=ab initio prediction:Prodigal:002006;locus_tag=GOFOIKOB_00769;product=hypothetical protein
contig00002	Prodigal:002006	CDS	190408	190926	.	-	0	ID=GOFOIKOB_00770;eC_number=4.3.2.3;Name=allA;db_xref=COG:COG3194;gene=allA;inference=ab initio prediction:Prodigal:002006,similar to AA sequence:UniProtKB:P59285;locus_tag=GOFOIKOB_00770;product=Ureidoglycolate lyase
contig00002	Prodigal:002006	CDS	190923	191762	.	-	0	ID=GOFOIKOB_00771;eC_number=3.5.3.26;Name=allE;db_xref=COG:COG3257;gene=allE;inference=ab initio prediction:Prodigal:002006,similar to AA sequence:UniProtKB:P75713;locus_tag=GOFOIKOB_00771;product=(S)-ureidoglycine aminohydrolase
contig00002	Prodigal:002006	CDS	191803	193113	.	-	0	ID=GOFOIKOB_00772;Name=dctA2;db_xref=COG:COG1301;gene=dctA2;inference=ab initio prediction:Prodigal:002006,similar to AA sequence:UniProtKB:Q9I4F5;locus_tag=GOFOIKOB_00772;product=C4-dicarboxylate transport protein 2
contig00002	Prodigal:002006	CDS	193306	194265	.	+	0	ID=GOFOIKOB_00773;Name=benM_1;gene=benM_1;inference=ab initio prediction:Prodigal:002006,similar to AA sequence:UniProtKB:O68014;locus_tag=GOFOIKOB_00773;product=HTH-type transcriptional regulator BenM
contig00002	Prodigal:002006	CDS	194205	195626	.	-	0	ID=GOFOIKOB_00774;eC_number=3.5.1.-;Name=abgB;db_xref=COG:COG1473;gene=abgB;inference=ab initio prediction:Prodigal:002006,similar to AA sequence:UniProtKB:P76052;locus_tag=GOFOIKOB_00774;product=p-aminobenzoyl-glutamate hydrolase subunit B
contig00002	Prodigal:002006	CDS	195947	197737	.	+	0	ID=GOFOIKOB_00775;inference=ab initio prediction:Prodigal:002006;locus_tag=GOFOIKOB_00775;product=hypothetical protein
contig00002	Prodigal:002006	CDS	197754	198713	.	+	0	ID=GOFOIKOB_00776;Name=dppB_1;db_xref=COG:COG0601;gene=dppB_1;inference=ab initio prediction:Prodigal:002006,similar to AA sequence:UniProtKB:P0AEF8;locus_tag=GOFOIKOB_00776;product=Dipeptide transport system permease protein DppB
contig00002	Prodigal:002006	CDS	198679	199611	.	+	0	ID=GOFOIKOB_00777;Name=gsiD_1;db_xref=COG:COG1173;gene=gsiD_1;inference=ab initio prediction:Prodigal:002006,similar to AA sequence:UniProtKB:P75799;locus_tag=GOFOIKOB_00777;product=Glutathione transport system permease protein GsiD
contig00002	Prodigal:002006	CDS	199614	201473	.	+	0	ID=GOFOIKOB_00778;eC_number=7.4.2.10;Name=gsiA_1;db_xref=COG:COG1123;gene=gsiA_1;inference=ab initio prediction:Prodigal:002006,similar to AA sequence:UniProtKB:P75796;locus_tag=GOFOIKOB_00778;product=Glutathione import ATP-binding protein GsiA
contig00002	Prodigal:002006	CDS	201501	201926	.	-	0	ID=GOFOIKOB_00779;inference=ab initio prediction:Prodigal:002006;locus_tag=GOFOIKOB_00779;product=hypothetical protein
contig00002	Prodigal:002006	CDS	202485	202886	.	+	0	ID=GOFOIKOB_00780;inference=ab initio prediction:Prodigal:002006;locus_tag=GOFOIKOB_00780;product=hypothetical protein
contig00002	Prodigal:002006	CDS	203019	203279	.	+	0	ID=GOFOIKOB_00781;inference=ab initio prediction:Prodigal:002006;locus_tag=GOFOIKOB_00781;product=hypothetical protein
contig00002	Prodigal:002006	CDS	203279	203722	.	+	0	ID=GOFOIKOB_00782;inference=ab initio prediction:Prodigal:002006;locus_tag=GOFOIKOB_00782;product=hypothetical protein
contig00002	Prodigal:002006	CDS	203805	204134	.	+	0	ID=GOFOIKOB_00783;inference=ab initio prediction:Prodigal:002006;locus_tag=GOFOIKOB_00783;product=hypothetical protein
contig00002	Prodigal:002006	CDS	204156	204611	.	-	0	ID=GOFOIKOB_00784;inference=ab initio prediction:Prodigal:002006;locus_tag=GOFOIKOB_00784;product=hypothetical protein
contig00002	Prodigal:002006	CDS	204737	205306	.	-	0	ID=GOFOIKOB_00785;inference=ab initio prediction:Prodigal:002006;locus_tag=GOFOIKOB_00785;product=hypothetical protein
contig00002	Prodigal:002006	CDS	206054	206341	.	+	0	ID=GOFOIKOB_00786;inference=ab initio prediction:Prodigal:002006;locus_tag=GOFOIKOB_00786;product=hypothetical protein
contig00002	Prodigal:002006	CDS	206405	207145	.	-	0	ID=GOFOIKOB_00787;Name=yehW;db_xref=COG:COG1174;gene=yehW;inference=ab initio prediction:Prodigal:002006,similar to AA sequence:UniProtKB:P33359;locus_tag=GOFOIKOB_00787;product=Glycine betaine uptake system permease protein YehW
contig00002	Prodigal:002006	CDS	207142	208074	.	-	0	ID=GOFOIKOB_00788;eC_number=3.6.3.-;Name=yehX;db_xref=COG:COG1125;gene=yehX;inference=ab initio prediction:Prodigal:002006,similar to AA sequence:UniProtKB:P33360;locus_tag=GOFOIKOB_00788;product=Glycine betaine uptake system ATP-binding protein YehX
contig00002	Prodigal:002006	CDS	208071	209279	.	-	0	ID=GOFOIKOB_00789;Name=yehY;db_xref=COG:COG1174;gene=yehY;inference=ab initio prediction:Prodigal:002006,similar to AA sequence:UniProtKB:P33361;locus_tag=GOFOIKOB_00789;product=Glycine betaine uptake system permease protein YehY
contig00002	Prodigal:002006	CDS	209381	210289	.	-	0	ID=GOFOIKOB_00790;Name=yehZ;db_xref=COG:COG1732;gene=yehZ;inference=ab initio prediction:Prodigal:002006,similar to AA sequence:UniProtKB:P33362;locus_tag=GOFOIKOB_00790;product=Glycine betaine-binding protein YehZ
contig00002	Prodigal:002006	CDS	210632	212989	.	+	0	ID=GOFOIKOB_00791;db_xref=COG:COG2199;inference=ab initio prediction:Prodigal:002006,similar to AA sequence:UniProtKB:Q9ABX9;locus_tag=GOFOIKOB_00791;product=putative signaling protein
contig00002	Prodigal:002006	CDS	212986	213462	.	+	0	ID=GOFOIKOB_00792;inference=ab initio prediction:Prodigal:002006;locus_tag=GOFOIKOB_00792;product=hypothetical protein
contig00002	Prodigal:002006	CDS	213736	213951	.	+	0	ID=GOFOIKOB_00793;inference=ab initio prediction:Prodigal:002006;locus_tag=GOFOIKOB_00793;product=hypothetical protein
contig00002	Prodigal:002006	CDS	213982	215454	.	-	0	ID=GOFOIKOB_00794;eC_number=2.7.7.-;Name=selO_1;db_xref=COG:COG0397;gene=selO_1;inference=ab initio prediction:Prodigal:002006,similar to AA sequence:UniProtKB:P77649;locus_tag=GOFOIKOB_00794;product=Protein adenylyltransferase SelO
contig00002	Prodigal:002006	CDS	215515	216444	.	-	0	ID=GOFOIKOB_00795;inference=ab initio prediction:Prodigal:002006;locus_tag=GOFOIKOB_00795;product=hypothetical protein
contig00002	Prodigal:002006	CDS	216517	217563	.	-	0	ID=GOFOIKOB_00796;inference=ab initio prediction:Prodigal:002006;locus_tag=GOFOIKOB_00796;product=hypothetical protein
contig00002	Prodigal:002006	CDS	217679	217939	.	-	0	ID=GOFOIKOB_00797;inference=ab initio prediction:Prodigal:002006;locus_tag=GOFOIKOB_00797;product=hypothetical protein
contig00002	Prodigal:002006	CDS	218078	218296	.	+	0	ID=GOFOIKOB_00798;inference=ab initio prediction:Prodigal:002006;locus_tag=GOFOIKOB_00798;product=hypothetical protein
contig00002	Prodigal:002006	CDS	218343	218882	.	-	0	ID=GOFOIKOB_00799;inference=ab initio prediction:Prodigal:002006;locus_tag=GOFOIKOB_00799;product=hypothetical protein
contig00002	Prodigal:002006	CDS	218909	219040	.	+	0	ID=GOFOIKOB_00800;inference=ab initio prediction:Prodigal:002006;locus_tag=GOFOIKOB_00800;product=hypothetical protein
contig00002	Prodigal:002006	CDS	219236	219538	.	-	0	ID=GOFOIKOB_00801;inference=ab initio prediction:Prodigal:002006;locus_tag=GOFOIKOB_00801;product=hypothetical protein
contig00002	Prodigal:002006	CDS	219645	220025	.	-	0	ID=GOFOIKOB_00802;inference=ab initio prediction:Prodigal:002006;locus_tag=GOFOIKOB_00802;product=hypothetical protein
contig00002	Prodigal:002006	CDS	220122	220880	.	+	0	ID=GOFOIKOB_00803;eC_number=3.6.1.26;Name=cdh_1;db_xref=COG:COG2134;gene=cdh_1;inference=ab initio prediction:Prodigal:002006,similar to AA sequence:UniProtKB:P9WPG9;locus_tag=GOFOIKOB_00803;product=putative CDP-diacylglycerol pyrophosphatase
contig00002	Prodigal:002006	CDS	220966	221295	.	+	0	ID=GOFOIKOB_00804;inference=ab initio prediction:Prodigal:002006;locus_tag=GOFOIKOB_00804;product=hypothetical protein
contig00002	Prodigal:002006	CDS	221326	221559	.	-	0	ID=GOFOIKOB_00805;inference=ab initio prediction:Prodigal:002006;locus_tag=GOFOIKOB_00805;product=hypothetical protein
contig00002	Prodigal:002006	CDS	221811	221978	.	-	0	ID=GOFOIKOB_00806;inference=ab initio prediction:Prodigal:002006;locus_tag=GOFOIKOB_00806;product=hypothetical protein
contig00002	Prodigal:002006	CDS	222149	222394	.	+	0	ID=GOFOIKOB_00807;inference=ab initio prediction:Prodigal:002006;locus_tag=GOFOIKOB_00807;product=hypothetical protein
contig00002	Prodigal:002006	CDS	222412	222693	.	-	0	ID=GOFOIKOB_00808;inference=ab initio prediction:Prodigal:002006;locus_tag=GOFOIKOB_00808;product=hypothetical protein
contig00002	Prodigal:002006	CDS	222746	223009	.	-	0	ID=GOFOIKOB_00809;inference=ab initio prediction:Prodigal:002006;locus_tag=GOFOIKOB_00809;product=hypothetical protein
contig00002	Prodigal:002006	CDS	223157	223420	.	+	0	ID=GOFOIKOB_00810;inference=ab initio prediction:Prodigal:002006;locus_tag=GOFOIKOB_00810;product=hypothetical protein
contig00002	Prodigal:002006	CDS	223481	223780	.	+	0	ID=GOFOIKOB_00811;inference=ab initio prediction:Prodigal:002006;locus_tag=GOFOIKOB_00811;product=hypothetical protein
contig00002	Prodigal:002006	CDS	223802	225265	.	-	0	ID=GOFOIKOB_00812;inference=ab initio prediction:Prodigal:002006;locus_tag=GOFOIKOB_00812;product=hypothetical protein
contig00002	Prodigal:002006	CDS	225472	225717	.	+	0	ID=GOFOIKOB_00813;inference=ab initio prediction:Prodigal:002006;locus_tag=GOFOIKOB_00813;product=hypothetical protein
contig00002	Prodigal:002006	CDS	225745	226485	.	-	0	ID=GOFOIKOB_00814;inference=ab initio prediction:Prodigal:002006;locus_tag=GOFOIKOB_00814;product=hypothetical protein
contig00002	Prodigal:002006	CDS	226800	228935	.	-	0	ID=GOFOIKOB_00815;eC_number=3.4.14.-;Name=dapb1;gene=dapb1;inference=ab initio prediction:Prodigal:002006,similar to AA sequence:UniProtKB:O07834;locus_tag=GOFOIKOB_00815;product=Dipeptidyl aminopeptidase BI
contig00002	Prodigal:002006	CDS	229294	229515	.	+	0	ID=GOFOIKOB_00816;inference=ab initio prediction:Prodigal:002006;locus_tag=GOFOIKOB_00816;product=hypothetical protein
contig00002	Prodigal:002006	CDS	229609	230457	.	+	0	ID=GOFOIKOB_00817;inference=ab initio prediction:Prodigal:002006;locus_tag=GOFOIKOB_00817;product=hypothetical protein
contig00002	Prodigal:002006	CDS	230534	230962	.	-	0	ID=GOFOIKOB_00818;Name=sufE;db_xref=COG:COG2166;gene=sufE;inference=ab initio prediction:Prodigal:002006,similar to AA sequence:UniProtKB:Q9EXP1;locus_tag=GOFOIKOB_00818;product=Cysteine desulfuration protein SufE
contig00002	Prodigal:002006	CDS	231043	232140	.	-	0	ID=GOFOIKOB_00819;inference=ab initio prediction:Prodigal:002006;locus_tag=GOFOIKOB_00819;product=hypothetical protein
contig00002	Prodigal:002006	CDS	232306	232728	.	-	0	ID=GOFOIKOB_00820;inference=ab initio prediction:Prodigal:002006;locus_tag=GOFOIKOB_00820;product=hypothetical protein
contig00002	Prodigal:002006	CDS	232733	233500	.	-	0	ID=GOFOIKOB_00821;inference=ab initio prediction:Prodigal:002006;locus_tag=GOFOIKOB_00821;product=hypothetical protein
contig00002	Prodigal:002006	CDS	233565	235892	.	-	0	ID=GOFOIKOB_00822;Name=ydeP_2;db_xref=COG:COG0243;gene=ydeP_2;inference=ab initio prediction:Prodigal:002006,similar to AA sequence:UniProtKB:P77561;locus_tag=GOFOIKOB_00822;product=Protein YdeP
contig00002	Prodigal:002006	CDS	235992	236264	.	+	0	ID=GOFOIKOB_00823;inference=ab initio prediction:Prodigal:002006;locus_tag=GOFOIKOB_00823;product=hypothetical protein
contig00002	Prodigal:002006	CDS	236351	236902	.	-	0	ID=GOFOIKOB_00824;Name=ssb;db_xref=COG:COG0629;gene=ssb;inference=ab initio prediction:Prodigal:002006,similar to AA sequence:UniProtKB:P0AGE0;locus_tag=GOFOIKOB_00824;product=Single-stranded DNA-binding protein
contig00002	Prodigal:002006	CDS	237071	238090	.	-	0	ID=GOFOIKOB_00825;eC_number=1.3.1.-;Name=curA;db_xref=COG:COG2130;gene=curA;inference=ab initio prediction:Prodigal:002006,similar to AA sequence:UniProtKB:P76113;locus_tag=GOFOIKOB_00825;product=NADPH-dependent curcumin reductase
contig00002	Prodigal:002006	CDS	238212	238619	.	+	0	ID=GOFOIKOB_00826;inference=ab initio prediction:Prodigal:002006;locus_tag=GOFOIKOB_00826;product=hypothetical protein
contig00002	Prodigal:002006	CDS	238769	238945	.	+	0	ID=GOFOIKOB_00827;inference=ab initio prediction:Prodigal:002006;locus_tag=GOFOIKOB_00827;product=hypothetical protein
contig00002	Prodigal:002006	CDS	239110	239478	.	-	0	ID=GOFOIKOB_00828;inference=ab initio prediction:Prodigal:002006;locus_tag=GOFOIKOB_00828;product=hypothetical protein
contig00002	Prodigal:002006	CDS	239589	240047	.	-	0	ID=GOFOIKOB_00829;inference=ab initio prediction:Prodigal:002006;locus_tag=GOFOIKOB_00829;product=hypothetical protein
contig00002	Prodigal:002006	CDS	240047	241060	.	-	0	ID=GOFOIKOB_00830;Name=msrQ;gene=msrQ;inference=ab initio prediction:Prodigal:002006,protein motif:HAMAP:MF_01207;locus_tag=GOFOIKOB_00830;product=Protein-methionine-sulfoxide reductase heme-binding subunit MsrQ
contig00002	Prodigal:002006	CDS	241149	242174	.	+	0	ID=GOFOIKOB_00831;eC_number=1.1.-.-;Name=yajO_1;db_xref=COG:COG0667;gene=yajO_1;inference=ab initio prediction:Prodigal:002006,similar to AA sequence:UniProtKB:P77735;locus_tag=GOFOIKOB_00831;product=1-deoxyxylulose-5-phosphate synthase YajO
contig00002	Prodigal:002006	CDS	242181	242609	.	-	0	ID=GOFOIKOB_00832;inference=ab initio prediction:Prodigal:002006;locus_tag=GOFOIKOB_00832;product=hypothetical protein
contig00002	Prodigal:002006	CDS	242852	243616	.	+	0	ID=GOFOIKOB_00833;Name=rimP;gene=rimP;inference=ab initio prediction:Prodigal:002006,protein motif:HAMAP:MF_01077;locus_tag=GOFOIKOB_00833;product=Ribosome maturation factor RimP
contig00002	Prodigal:002006	CDS	243681	245315	.	+	0	ID=GOFOIKOB_00834;Name=nusA;db_xref=COG:COG0195;gene=nusA;inference=ab initio prediction:Prodigal:002006,similar to AA sequence:UniProtKB:P0AFF6;locus_tag=GOFOIKOB_00834;product=Transcription termination/antitermination protein NusA
contig00002	Prodigal:002006	CDS	245339	246061	.	+	0	ID=GOFOIKOB_00835;inference=ab initio prediction:Prodigal:002006;locus_tag=GOFOIKOB_00835;product=hypothetical protein
contig00002	Prodigal:002006	CDS	246138	249083	.	+	0	ID=GOFOIKOB_00836;Name=infB;gene=infB;inference=ab initio prediction:Prodigal:002006,protein motif:HAMAP:MF_00100_B;locus_tag=GOFOIKOB_00836;product=Translation initiation factor IF-2
contig00002	Prodigal:002006	CDS	249190	249615	.	+	0	ID=GOFOIKOB_00837;Name=rbfA;gene=rbfA;inference=ab initio prediction:Prodigal:002006,protein motif:HAMAP:MF_00003;locus_tag=GOFOIKOB_00837;product=Ribosome-binding factor A
contig00002	Prodigal:002006	CDS	249669	250697	.	+	0	ID=GOFOIKOB_00838;eC_number=5.4.99.25;Name=truB;db_xref=COG:COG0130;gene=truB;inference=ab initio prediction:Prodigal:002006,similar to AA sequence:UniProtKB:P60340;locus_tag=GOFOIKOB_00838;product=tRNA pseudouridine synthase B
contig00002	Prodigal:002006	CDS	250832	252226	.	+	0	ID=GOFOIKOB_00839;eC_number=1.16.1.1;Name=merA;db_xref=COG:COG1249;gene=merA;inference=ab initio prediction:Prodigal:002006,similar to AA sequence:UniProtKB:P17239;locus_tag=GOFOIKOB_00839;product=Mercuric reductase
contig00002	Prodigal:002006	CDS	252303	254918	.	+	0	ID=GOFOIKOB_00840;eC_number=2.7.13.3;Name=cph1;gene=cph1;inference=ab initio prediction:Prodigal:002006,similar to AA sequence:UniProtKB:Q55168;locus_tag=GOFOIKOB_00840;product=Phytochrome-like protein cph1
contig00002	Prodigal:002006	CDS	254933	255538	.	+	0	ID=GOFOIKOB_00841;inference=ab initio prediction:Prodigal:002006;locus_tag=GOFOIKOB_00841;product=hypothetical protein
contig00002	Prodigal:002006	CDS	255667	256113	.	+	0	ID=GOFOIKOB_00842;inference=ab initio prediction:Prodigal:002006;locus_tag=GOFOIKOB_00842;product=hypothetical protein
contig00002	Prodigal:002006	CDS	256129	256791	.	-	0	ID=GOFOIKOB_00843;eC_number=2.7.4.8;Name=gmk;db_xref=COG:COG0194;gene=gmk;inference=ab initio prediction:Prodigal:002006,similar to AA sequence:UniProtKB:P60546;locus_tag=GOFOIKOB_00843;product=Guanylate kinase
contig00002	Prodigal:002006	CDS	256841	257728	.	-	0	ID=GOFOIKOB_00844;inference=ab initio prediction:Prodigal:002006,similar to AA sequence:UniProtKB:P44726;locus_tag=GOFOIKOB_00844;note=UPF0701 protein HI_0467;product=hypothetical protein
contig00002	Prodigal:002006	CDS	257834	258262	.	-	0	ID=GOFOIKOB_00845;inference=ab initio prediction:Prodigal:002006;locus_tag=GOFOIKOB_00845;product=hypothetical protein
contig00002	Prodigal:002006	CDS	258345	259757	.	-	0	ID=GOFOIKOB_00846;eC_number=4.2.2.-;Name=mltG;gene=mltG;inference=ab initio prediction:Prodigal:002006,protein motif:HAMAP:MF_02065;locus_tag=GOFOIKOB_00846;product=Endolytic murein transglycosylase
contig00002	Prodigal:002006	CDS	259909	260799	.	-	0	ID=GOFOIKOB_00847;eC_number=3.2.2.23;Name=mutM;db_xref=COG:COG0266;gene=mutM;inference=ab initio prediction:Prodigal:002006,similar to AA sequence:UniProtKB:P05523;locus_tag=GOFOIKOB_00847;product=Formamidopyrimidine-DNA glycosylase
contig00002	Prodigal:002006	CDS	261000	261635	.	-	0	ID=GOFOIKOB_00848;inference=ab initio prediction:Prodigal:002006;locus_tag=GOFOIKOB_00848;product=hypothetical protein
contig00002	Prodigal:002006	CDS	261632	262831	.	-	0	ID=GOFOIKOB_00849;eC_number=4.2.2.-;Name=mltA;db_xref=COG:COG2821;gene=mltA;inference=ab initio prediction:Prodigal:002006,similar to AA sequence:UniProtKB:P0A935;locus_tag=GOFOIKOB_00849;product=Membrane-bound lytic murein transglycosylase A
contig00002	Prodigal:002006	CDS	262850	263563	.	-	0	ID=GOFOIKOB_00850;inference=ab initio prediction:Prodigal:002006;locus_tag=GOFOIKOB_00850;product=hypothetical protein
contig00002	Prodigal:002006	CDS	263901	264401	.	+	0	ID=GOFOIKOB_00851;Name=secB;db_xref=COG:COG1952;gene=secB;inference=ab initio prediction:Prodigal:002006,similar to AA sequence:UniProtKB:P0AG86;locus_tag=GOFOIKOB_00851;product=Protein-export protein SecB
contig00002	Prodigal:002006	CDS	264422	265297	.	-	0	ID=GOFOIKOB_00852;Name=hdfR_2;gene=hdfR_2;inference=ab initio prediction:Prodigal:002006,protein motif:HAMAP:MF_01233;locus_tag=GOFOIKOB_00852;product=HTH-type transcriptional regulator HdfR
contig00002	Prodigal:002006	CDS	265386	265946	.	+	0	ID=GOFOIKOB_00853;inference=ab initio prediction:Prodigal:002006;locus_tag=GOFOIKOB_00853;product=hypothetical protein
contig00002	Prodigal:002006	CDS	265973	266365	.	+	0	ID=GOFOIKOB_00854;inference=ab initio prediction:Prodigal:002006;locus_tag=GOFOIKOB_00854;product=hypothetical protein
contig00002	Prodigal:002006	CDS	266501	267733	.	+	0	ID=GOFOIKOB_00855;inference=ab initio prediction:Prodigal:002006,similar to AA sequence:UniProtKB:P9WJX1;locus_tag=GOFOIKOB_00855;product=putative MFS-type transporter
contig00002	Prodigal:002006	CDS	268074	268949	.	-	0	ID=GOFOIKOB_00856;Name=rpoH_1;db_xref=COG:COG0568;gene=rpoH_1;inference=ab initio prediction:Prodigal:002006,similar to AA sequence:UniProtKB:P0CAW9;locus_tag=GOFOIKOB_00856;product=RNA polymerase sigma factor RpoH
contig00002	Prodigal:002006	CDS	269264	269869	.	-	0	ID=GOFOIKOB_00857;inference=ab initio prediction:Prodigal:002006;locus_tag=GOFOIKOB_00857;product=hypothetical protein
contig00002	Prodigal:002006	CDS	270376	270714	.	-	0	ID=GOFOIKOB_00858;Name=fdxA;db_xref=COG:COG1146;gene=fdxA;inference=ab initio prediction:Prodigal:002006,similar to AA sequence:UniProtKB:D5AP15;locus_tag=GOFOIKOB_00858;product=Ferredoxin-2
contig00002	Prodigal:002006	CDS	270929	271222	.	-	0	ID=GOFOIKOB_00859;Name=hslR;db_xref=COG:COG1188;gene=hslR;inference=ab initio prediction:Prodigal:002006,similar to AA sequence:UniProtKB:P0ACG8;locus_tag=GOFOIKOB_00859;product=Heat shock protein 15
contig00002	Prodigal:002006	CDS	271232	274576	.	-	0	ID=GOFOIKOB_00860;inference=ab initio prediction:Prodigal:002006;locus_tag=GOFOIKOB_00860;product=hypothetical protein
contig00002	Prodigal:002006	CDS	274667	274975	.	-	0	ID=GOFOIKOB_00861;inference=ab initio prediction:Prodigal:002006;locus_tag=GOFOIKOB_00861;product=hypothetical protein
contig00002	Prodigal:002006	CDS	275078	275368	.	-	0	ID=GOFOIKOB_00862;inference=ab initio prediction:Prodigal:002006;locus_tag=GOFOIKOB_00862;product=hypothetical protein
contig00002	Prodigal:002006	CDS	275441	276382	.	-	0	ID=GOFOIKOB_00863;inference=ab initio prediction:Prodigal:002006;locus_tag=GOFOIKOB_00863;product=hypothetical protein
contig00002	Prodigal:002006	CDS	276733	277035	.	+	0	ID=GOFOIKOB_00864;Name=rpmB;db_xref=COG:COG0227;gene=rpmB;inference=ab initio prediction:Prodigal:002006,similar to AA sequence:UniProtKB:Q6NCH9;locus_tag=GOFOIKOB_00864;product=50S ribosomal protein L28
contig00002	Prodigal:002006	CDS	277308	279215	.	-	0	ID=GOFOIKOB_00865;eC_number=6.6.1.2;Name=cobT;gene=cobT;inference=ab initio prediction:Prodigal:002006,similar to AA sequence:UniProtKB:P29934;locus_tag=GOFOIKOB_00865;product=Aerobic cobaltochelatase subunit CobT
contig00002	Prodigal:002006	CDS	279221	279730	.	-	0	ID=GOFOIKOB_00866;inference=ab initio prediction:Prodigal:002006;locus_tag=GOFOIKOB_00866;product=hypothetical protein
contig00002	Prodigal:002006	CDS	279736	280719	.	-	0	ID=GOFOIKOB_00867;eC_number=6.6.1.2;Name=cobS;gene=cobS;inference=ab initio prediction:Prodigal:002006,similar to AA sequence:UniProtKB:P29933;locus_tag=GOFOIKOB_00867;product=Aerobic cobaltochelatase subunit CobS
contig00002	Prodigal:002006	CDS	280928	281554	.	-	0	ID=GOFOIKOB_00868;Name=dnaJ_2;gene=dnaJ_2;inference=ab initio prediction:Prodigal:002006,protein motif:HAMAP:MF_01152;locus_tag=GOFOIKOB_00868;product=Chaperone protein DnaJ
contig00002	Prodigal:002006	CDS	281664	281960	.	+	0	ID=GOFOIKOB_00869;Name=bolA;db_xref=COG:COG0271;gene=bolA;inference=ab initio prediction:Prodigal:002006,similar to AA sequence:UniProtKB:P0ABE2;locus_tag=GOFOIKOB_00869;product=DNA-binding transcriptional regulator BolA
contig00002	Prodigal:002006	CDS	282111	282542	.	+	0	ID=GOFOIKOB_00870;eC_number=3.1.1.29;Name=arfB;db_xref=COG:COG1186;gene=arfB;inference=ab initio prediction:Prodigal:002006,similar to AA sequence:UniProtKB:P40711;locus_tag=GOFOIKOB_00870;product=Peptidyl-tRNA hydrolase ArfB
contig00002	Prodigal:002006	CDS	282567	283361	.	-	0	ID=GOFOIKOB_00871;inference=ab initio prediction:Prodigal:002006;locus_tag=GOFOIKOB_00871;product=hypothetical protein
contig00002	Prodigal:002006	CDS	283430	284377	.	-	0	ID=GOFOIKOB_00872;eC_number=2.1.1.163;Name=COQ5_1;gene=COQ5_1;inference=ab initio prediction:Prodigal:002006,protein motif:HAMAP:MF_01813;locus_tag=GOFOIKOB_00872;product=2-methoxy-6-polyprenyl-1%2C4-benzoquinol methylase%2C mitochondrial
contig00002	Prodigal:002006	CDS	284447	285490	.	+	0	ID=GOFOIKOB_00873;inference=ab initio prediction:Prodigal:002006;locus_tag=GOFOIKOB_00873;product=hypothetical protein
contig00002	Prodigal:002006	CDS	285487	287205	.	+	0	ID=GOFOIKOB_00874;eC_number=6.5.1.1;Name=lig;gene=lig;inference=ab initio prediction:Prodigal:002006,protein motif:HAMAP:MF_00407;locus_tag=GOFOIKOB_00874;product=DNA ligase
contig00002	Prodigal:002006	CDS	287202	287669	.	+	0	ID=GOFOIKOB_00875;inference=ab initio prediction:Prodigal:002006,similar to AA sequence:UniProtKB:P9WFP9;locus_tag=GOFOIKOB_00875;note=UPF0047 protein Rv2556c;product=hypothetical protein
contig00002	Prodigal:002006	CDS	287894	288685	.	+	0	ID=GOFOIKOB_00876;Name=flgG_1;db_xref=COG:COG4786;gene=flgG_1;inference=ab initio prediction:Prodigal:002006,similar to AA sequence:UniProtKB:P0A1J3;locus_tag=GOFOIKOB_00876;product=Flagellar basal-body rod protein FlgG
contig00002	Prodigal:002006	CDS	288698	290278	.	-	0	ID=GOFOIKOB_00877;Name=ttgC;db_xref=COG:COG1538;gene=ttgC;inference=ab initio prediction:Prodigal:002006,similar to AA sequence:UniProtKB:Q88N32;locus_tag=GOFOIKOB_00877;product=putative efflux pump outer membrane protein TtgC
contig00002	Prodigal:002006	CDS	290368	293517	.	-	0	ID=GOFOIKOB_00878;Name=czcA_2;gene=czcA_2;inference=ab initio prediction:Prodigal:002006,similar to AA sequence:UniProtKB:P13511;locus_tag=GOFOIKOB_00878;product=Cobalt-zinc-cadmium resistance protein CzcA
contig00002	Prodigal:002006	CDS	293534	294856	.	-	0	ID=GOFOIKOB_00879;Name=mdtA_1;gene=mdtA_1;inference=ab initio prediction:Prodigal:002006,protein motif:HAMAP:MF_01422;locus_tag=GOFOIKOB_00879;product=Multidrug resistance protein MdtA
contig00002	Prodigal:002006	CDS	295092	296150	.	+	0	ID=GOFOIKOB_00880;eC_number=3.6.-.-;Name=yjiA_2;db_xref=COG:COG0523;gene=yjiA_2;inference=ab initio prediction:Prodigal:002006,similar to AA sequence:UniProtKB:P24203;locus_tag=GOFOIKOB_00880;product=P-loop guanosine triphosphatase YjiA
contig00002	Prodigal:002006	CDS	296257	296670	.	-	0	ID=GOFOIKOB_00881;inference=ab initio prediction:Prodigal:002006;locus_tag=GOFOIKOB_00881;product=hypothetical protein
contig00002	Prodigal:002006	CDS	297048	298769	.	-	0	ID=GOFOIKOB_00882;Name=dppA_1;db_xref=COG:COG0747;gene=dppA_1;inference=ab initio prediction:Prodigal:002006,similar to AA sequence:UniProtKB:P23847;locus_tag=GOFOIKOB_00882;product=Periplasmic dipeptide transport protein
contig00002	Prodigal:002006	CDS	298816	299877	.	-	0	ID=GOFOIKOB_00883;inference=ab initio prediction:Prodigal:002006;locus_tag=GOFOIKOB_00883;product=hypothetical protein
contig00002	Prodigal:002006	CDS	299964	300200	.	-	0	ID=GOFOIKOB_00884;inference=ab initio prediction:Prodigal:002006;locus_tag=GOFOIKOB_00884;product=hypothetical protein
contig00002	Prodigal:002006	CDS	300308	301441	.	-	0	ID=GOFOIKOB_00885;eC_number=1.14.13.239;inference=ab initio prediction:Prodigal:002006,protein motif:HAMAP:MF_02097;locus_tag=GOFOIKOB_00885;product=Carnitine monooxygenase oxygenase subunit
contig00002	Prodigal:002006	CDS	301756	302382	.	-	0	ID=GOFOIKOB_00886;inference=ab initio prediction:Prodigal:002006;locus_tag=GOFOIKOB_00886;product=hypothetical protein
contig00002	Prodigal:002006	CDS	302695	302913	.	+	0	ID=GOFOIKOB_00887;inference=ab initio prediction:Prodigal:002006;locus_tag=GOFOIKOB_00887;product=hypothetical protein
contig00002	Prodigal:002006	CDS	302932	304503	.	+	0	ID=GOFOIKOB_00888;Name=ffh;db_xref=COG:COG0541;gene=ffh;inference=ab initio prediction:Prodigal:002006,similar to AA sequence:UniProtKB:P0AGD7;locus_tag=GOFOIKOB_00888;product=Signal recognition particle protein
contig00002	Prodigal:002006	CDS	304500	304832	.	+	0	ID=GOFOIKOB_00889;inference=ab initio prediction:Prodigal:002006;locus_tag=GOFOIKOB_00889;product=hypothetical protein
contig00002	Prodigal:002006	CDS	304840	305202	.	+	0	ID=GOFOIKOB_00890;Name=rpsP;db_xref=COG:COG0228;gene=rpsP;inference=ab initio prediction:Prodigal:002006,similar to AA sequence:UniProtKB:P62236;locus_tag=GOFOIKOB_00890;product=30S ribosomal protein S16
contig00002	Prodigal:002006	CDS	305214	305909	.	+	0	ID=GOFOIKOB_00891;Name=rimM;gene=rimM;inference=ab initio prediction:Prodigal:002006,protein motif:HAMAP:MF_00014;locus_tag=GOFOIKOB_00891;product=Ribosome maturation factor RimM
contig00002	Prodigal:002006	CDS	306078	309422	.	-	0	ID=GOFOIKOB_00892;eC_number=2.7.13.3;Name=rcsC_7;gene=rcsC_7;inference=ab initio prediction:Prodigal:002006,protein motif:HAMAP:MF_00979;locus_tag=GOFOIKOB_00892;product=Sensor histidine kinase RcsC
contig00002	Prodigal:002006	CDS	309400	310761	.	-	0	ID=GOFOIKOB_00893;inference=ab initio prediction:Prodigal:002006;locus_tag=GOFOIKOB_00893;product=hypothetical protein
contig00002	Prodigal:002006	CDS	310876	311673	.	-	0	ID=GOFOIKOB_00894;eC_number=3.1.1.24;Name=catD;db_xref=COG:COG0596;gene=catD;inference=ab initio prediction:Prodigal:002006,similar to AA sequence:UniProtKB:P00632;locus_tag=GOFOIKOB_00894;product=3-oxoadipate enol-lactonase 2
contig00002	Prodigal:002006	CDS	312065	312334	.	+	0	ID=GOFOIKOB_00895;inference=ab initio prediction:Prodigal:002006;locus_tag=GOFOIKOB_00895;product=hypothetical protein
contig00002	Prodigal:002006	CDS	312357	312734	.	-	0	ID=GOFOIKOB_00896;inference=ab initio prediction:Prodigal:002006;locus_tag=GOFOIKOB_00896;product=hypothetical protein
contig00002	Prodigal:002006	CDS	312793	313221	.	+	0	ID=GOFOIKOB_00897;inference=ab initio prediction:Prodigal:002006;locus_tag=GOFOIKOB_00897;product=hypothetical protein
contig00002	Prodigal:002006	CDS	313226	315697	.	-	0	ID=GOFOIKOB_00898;eC_number=2.4.1.129;Name=mtgA_2;gene=mtgA_2;inference=ab initio prediction:Prodigal:002006,protein motif:HAMAP:MF_00766;locus_tag=GOFOIKOB_00898;product=Biosynthetic peptidoglycan transglycosylase
contig00002	Prodigal:002006	CDS	315847	316500	.	-	0	ID=GOFOIKOB_00899;inference=ab initio prediction:Prodigal:002006;locus_tag=GOFOIKOB_00899;product=hypothetical protein
contig00002	Prodigal:002006	CDS	316643	317965	.	+	0	ID=GOFOIKOB_00900;Name=emrA_2;gene=emrA_2;inference=ab initio prediction:Prodigal:002006,similar to AA sequence:UniProtKB:P0DPR6;locus_tag=GOFOIKOB_00900;product=Colistin resistance protein EmrA
contig00002	Prodigal:002006	CDS	317971	319641	.	+	0	ID=GOFOIKOB_00901;Name=emrB_2;gene=emrB_2;inference=ab initio prediction:Prodigal:002006,similar to AA sequence:UniProtKB:P0AEJ0;locus_tag=GOFOIKOB_00901;product=Multidrug export protein EmrB
contig00002	Prodigal:002006	CDS	319857	321077	.	-	0	ID=GOFOIKOB_00902;inference=ab initio prediction:Prodigal:002006;locus_tag=GOFOIKOB_00902;product=hypothetical protein
contig00002	Prodigal:002006	CDS	321399	322589	.	+	0	ID=GOFOIKOB_00903;inference=ab initio prediction:Prodigal:002006;locus_tag=GOFOIKOB_00903;product=hypothetical protein
contig00002	Prodigal:002006	CDS	322739	323668	.	+	0	ID=GOFOIKOB_00904;inference=ab initio prediction:Prodigal:002006;locus_tag=GOFOIKOB_00904;product=hypothetical protein
contig00002	Prodigal:002006	CDS	323713	324894	.	+	0	ID=GOFOIKOB_00905;inference=ab initio prediction:Prodigal:002006;locus_tag=GOFOIKOB_00905;product=hypothetical protein
contig00002	Prodigal:002006	CDS	324894	325889	.	+	0	ID=GOFOIKOB_00906;eC_number=1.1.1.292;Name=afr;gene=afr;inference=ab initio prediction:Prodigal:002006,similar to AA sequence:UniProtKB:Q2I8V6;locus_tag=GOFOIKOB_00906;product=1%2C5-anhydro-D-fructose reductase
contig00002	Prodigal:002006	CDS	325968	327617	.	+	0	ID=GOFOIKOB_00907;inference=ab initio prediction:Prodigal:002006;locus_tag=GOFOIKOB_00907;product=hypothetical protein
contig00002	Prodigal:002006	CDS	327614	328486	.	+	0	ID=GOFOIKOB_00908;inference=ab initio prediction:Prodigal:002006;locus_tag=GOFOIKOB_00908;product=hypothetical protein
contig00002	Prodigal:002006	CDS	328647	329885	.	+	0	ID=GOFOIKOB_00909;eC_number=2.4.1.11;db_xref=COG:COG0438;inference=ab initio prediction:Prodigal:002006,similar to AA sequence:UniProtKB:P9WMY9;locus_tag=GOFOIKOB_00909;product=Glycogen synthase
contig00002	Prodigal:002006	CDS	329990	330748	.	+	0	ID=GOFOIKOB_00910;inference=ab initio prediction:Prodigal:002006;locus_tag=GOFOIKOB_00910;product=hypothetical protein
contig00002	Prodigal:002006	CDS	330738	331367	.	+	0	ID=GOFOIKOB_00911;inference=ab initio prediction:Prodigal:002006;locus_tag=GOFOIKOB_00911;product=hypothetical protein
contig00002	Prodigal:002006	CDS	331519	332604	.	+	0	ID=GOFOIKOB_00912;inference=ab initio prediction:Prodigal:002006;locus_tag=GOFOIKOB_00912;product=hypothetical protein
contig00002	Prodigal:002006	CDS	332624	333904	.	+	0	ID=GOFOIKOB_00913;eC_number=2.7.-.-;Name=sasA_3;gene=sasA_3;inference=ab initio prediction:Prodigal:002006,protein motif:HAMAP:MF_01837;locus_tag=GOFOIKOB_00913;product=Adaptive-response sensory-kinase SasA
contig00002	Prodigal:002006	CDS	333895	334497	.	-	0	ID=GOFOIKOB_00914;eC_number=1.8.4.-;Name=yfcG_1;db_xref=COG:COG0625;gene=yfcG_1;inference=ab initio prediction:Prodigal:002006,similar to AA sequence:UniProtKB:P77526;locus_tag=GOFOIKOB_00914;product=Disulfide-bond oxidoreductase YfcG
contig00002	Prodigal:002006	CDS	334538	337153	.	+	0	ID=GOFOIKOB_00915;eC_number=7.2.2.9;Name=actP_1;gene=actP_1;inference=ab initio prediction:Prodigal:002006,similar to AA sequence:UniProtKB:Q9X5X3;locus_tag=GOFOIKOB_00915;product=Copper-transporting P-type ATPase
contig00002	Prodigal:002006	CDS	337150	337623	.	+	0	ID=GOFOIKOB_00916;Name=hmrR;gene=hmrR;inference=ab initio prediction:Prodigal:002006,similar to AA sequence:UniProtKB:Q9X5X4;locus_tag=GOFOIKOB_00916;product=HTH-type transcriptional regulator HmrR
contig00002	Prodigal:002006	CDS	339173	339469	.	+	0	ID=GOFOIKOB_00917;inference=ab initio prediction:Prodigal:002006;locus_tag=GOFOIKOB_00917;product=hypothetical protein
contig00002	Prodigal:002006	CDS	340084	340716	.	+	0	ID=GOFOIKOB_00918;inference=ab initio prediction:Prodigal:002006;locus_tag=GOFOIKOB_00918;product=hypothetical protein
contig00002	Prodigal:002006	CDS	340744	340983	.	+	0	ID=GOFOIKOB_00919;inference=ab initio prediction:Prodigal:002006;locus_tag=GOFOIKOB_00919;product=hypothetical protein
contig00002	Prodigal:002006	CDS	341251	342537	.	+	0	ID=GOFOIKOB_00920;inference=ab initio prediction:Prodigal:002006;locus_tag=GOFOIKOB_00920;product=hypothetical protein
contig00002	Prodigal:002006	CDS	342546	344702	.	-	0	ID=GOFOIKOB_00921;eC_number=7.-.-.-;Name=rsxB_1;gene=rsxB_1;inference=ab initio prediction:Prodigal:002006,protein motif:HAMAP:MF_00463;locus_tag=GOFOIKOB_00921;product=Ion-translocating oxidoreductase complex subunit B
contig00002	Prodigal:002006	CDS	344726	345475	.	+	0	ID=GOFOIKOB_00922;inference=ab initio prediction:Prodigal:002006;locus_tag=GOFOIKOB_00922;product=hypothetical protein
contig00002	Prodigal:002006	CDS	345472	346023	.	+	0	ID=GOFOIKOB_00923;inference=ab initio prediction:Prodigal:002006;locus_tag=GOFOIKOB_00923;product=hypothetical protein
contig00002	Prodigal:002006	CDS	346028	347038	.	+	0	ID=GOFOIKOB_00924;inference=ab initio prediction:Prodigal:002006;locus_tag=GOFOIKOB_00924;product=hypothetical protein
contig00002	Prodigal:002006	CDS	347040	347552	.	+	0	ID=GOFOIKOB_00925;inference=ab initio prediction:Prodigal:002006;locus_tag=GOFOIKOB_00925;product=hypothetical protein
contig00002	Prodigal:002006	CDS	347549	348298	.	+	0	ID=GOFOIKOB_00926;inference=ab initio prediction:Prodigal:002006;locus_tag=GOFOIKOB_00926;product=hypothetical protein
contig00002	Prodigal:002006	CDS	348387	349010	.	+	0	ID=GOFOIKOB_00927;Name=torD;gene=torD;inference=ab initio prediction:Prodigal:002006,protein motif:HAMAP:MF_01150;locus_tag=GOFOIKOB_00927;product=Chaperone protein TorD
contig00002	Prodigal:002006	CDS	349095	349340	.	+	0	ID=GOFOIKOB_00928;inference=ab initio prediction:Prodigal:002006;locus_tag=GOFOIKOB_00928;product=hypothetical protein
contig00002	Prodigal:002006	CDS	349348	352290	.	+	0	ID=GOFOIKOB_00929;eC_number=1.9.6.1;Name=napA_1;gene=napA_1;inference=ab initio prediction:Prodigal:002006,protein motif:HAMAP:MF_01630;locus_tag=GOFOIKOB_00929;product=Periplasmic nitrate reductase
contig00002	Prodigal:002006	CDS	352307	352903	.	+	0	ID=GOFOIKOB_00930;Name=fdhB1;db_xref=COG:COG0437;gene=fdhB1;inference=ab initio prediction:Prodigal:002006,similar to AA sequence:UniProtKB:P27273;locus_tag=GOFOIKOB_00930;product=Formate dehydrogenase iron-sulfur subunit
contig00002	Prodigal:002006	CDS	352993	354030	.	+	0	ID=GOFOIKOB_00931;inference=ab initio prediction:Prodigal:002006;locus_tag=GOFOIKOB_00931;product=hypothetical protein
contig00002	Prodigal:002006	CDS	354061	354300	.	+	0	ID=GOFOIKOB_00932;inference=ab initio prediction:Prodigal:002006;locus_tag=GOFOIKOB_00932;product=hypothetical protein
contig00002	Prodigal:002006	CDS	354359	354910	.	+	0	ID=GOFOIKOB_00933;inference=ab initio prediction:Prodigal:002006;locus_tag=GOFOIKOB_00933;product=hypothetical protein
contig00002	Prodigal:002006	CDS	355051	356205	.	-	0	ID=GOFOIKOB_00934;eC_number=3.3.2.10;Name=ephA_1;gene=ephA_1;inference=ab initio prediction:Prodigal:002006,similar to AA sequence:UniProtKB:I6YGS0;locus_tag=GOFOIKOB_00934;product=Epoxide hydrolase A
contig00002	Prodigal:002006	CDS	356444	356683	.	+	0	ID=GOFOIKOB_00935;inference=ab initio prediction:Prodigal:002006;locus_tag=GOFOIKOB_00935;product=hypothetical protein
contig00002	Prodigal:002006	CDS	356857	358677	.	-	0	ID=GOFOIKOB_00936;inference=ab initio prediction:Prodigal:002006;locus_tag=GOFOIKOB_00936;product=hypothetical protein
contig00002	Prodigal:002006	CDS	358912	359136	.	-	0	ID=GOFOIKOB_00937;inference=ab initio prediction:Prodigal:002006;locus_tag=GOFOIKOB_00937;product=hypothetical protein
contig00002	Prodigal:002006	CDS	359442	360287	.	-	0	ID=GOFOIKOB_00938;Name=tupA;gene=tupA;inference=ab initio prediction:Prodigal:002006,similar to AA sequence:UniProtKB:Q93KD6;locus_tag=GOFOIKOB_00938;product=Tungstate-binding protein TupA
contig00002	Prodigal:002006	CDS	360260	360970	.	-	0	ID=GOFOIKOB_00939;Name=artM_1;db_xref=COG:COG1126;gene=artM_1;inference=ab initio prediction:Prodigal:002006,similar to AA sequence:UniProtKB:P54537;locus_tag=GOFOIKOB_00939;product=Arginine transport ATP-binding protein ArtM
contig00002	Prodigal:002006	CDS	360967	361662	.	-	0	ID=GOFOIKOB_00940;Name=tupB;db_xref=COG:COG4662;gene=tupB;inference=ab initio prediction:Prodigal:002006,similar to AA sequence:UniProtKB:Q0P886;locus_tag=GOFOIKOB_00940;product=Tungstate uptake system permease protein TupB
contig00002	Prodigal:002006	CDS	361763	361942	.	-	0	ID=GOFOIKOB_00941;inference=ab initio prediction:Prodigal:002006;locus_tag=GOFOIKOB_00941;product=hypothetical protein
contig00002	Prodigal:002006	CDS	362050	363141	.	+	0	ID=GOFOIKOB_00942;inference=ab initio prediction:Prodigal:002006;locus_tag=GOFOIKOB_00942;product=hypothetical protein
contig00002	Prodigal:002006	CDS	363138	365126	.	+	0	ID=GOFOIKOB_00943;Name=cinA_1;gene=cinA_1;inference=ab initio prediction:Prodigal:002006,protein motif:HAMAP:MF_00226_A;locus_tag=GOFOIKOB_00943;product=Putative competence-damage inducible protein
contig00002	Prodigal:002006	CDS	365302	365655	.	+	0	ID=GOFOIKOB_00944;inference=ab initio prediction:Prodigal:002006;locus_tag=GOFOIKOB_00944;product=hypothetical protein
contig00002	Prodigal:002006	CDS	366004	368976	.	-	0	ID=GOFOIKOB_00945;eC_number=1.17.1.9;inference=ab initio prediction:Prodigal:002006,similar to AA sequence:UniProtKB:Q99RW4;locus_tag=GOFOIKOB_00945;product=Putative formate dehydrogenase
contig00002	Prodigal:002006	CDS	369032	370750	.	-	0	ID=GOFOIKOB_00946;eC_number=7.-.-.-;Name=rsxC_1;gene=rsxC_1;inference=ab initio prediction:Prodigal:002006,protein motif:HAMAP:MF_00461;locus_tag=GOFOIKOB_00946;product=Ion-translocating oxidoreductase complex subunit C
contig00002	Prodigal:002006	CDS	370813	371127	.	-	0	ID=GOFOIKOB_00947;inference=ab initio prediction:Prodigal:002006;locus_tag=GOFOIKOB_00947;product=hypothetical protein
contig00002	Prodigal:002006	CDS	371366	371896	.	+	0	ID=GOFOIKOB_00948;Name=mobB;db_xref=COG:COG1763;gene=mobB;inference=ab initio prediction:Prodigal:002006,similar to AA sequence:UniProtKB:P32125;locus_tag=GOFOIKOB_00948;product=Molybdopterin-guanine dinucleotide biosynthesis adapter protein
contig00002	Prodigal:002006	CDS	371901	373157	.	+	0	ID=GOFOIKOB_00949;eC_number=2.10.1.1;Name=moeA_3;db_xref=COG:COG0303;gene=moeA_3;inference=ab initio prediction:Prodigal:002006,similar to AA sequence:UniProtKB:P12281;locus_tag=GOFOIKOB_00949;product=Molybdopterin molybdenumtransferase
contig00002	Prodigal:002006	CDS	373296	373649	.	+	0	ID=GOFOIKOB_00950;inference=ab initio prediction:Prodigal:002006;locus_tag=GOFOIKOB_00950;product=hypothetical protein
contig00002	Prodigal:002006	CDS	373880	375052	.	+	0	ID=GOFOIKOB_00951;eC_number=3.5.1.32;Name=hipO_1;db_xref=COG:COG1473;gene=hipO_1;inference=ab initio prediction:Prodigal:002006,similar to AA sequence:UniProtKB:P45493;locus_tag=GOFOIKOB_00951;product=Hippurate hydrolase
contig00002	Prodigal:002006	CDS	375010	376383	.	+	0	ID=GOFOIKOB_00952;Name=srpC;db_xref=COG:COG2059;gene=srpC;inference=ab initio prediction:Prodigal:002006,similar to AA sequence:UniProtKB:Q55027;locus_tag=GOFOIKOB_00952;product=putative chromate transport protein
contig00002	Prodigal:002006	CDS	376640	378040	.	-	0	ID=GOFOIKOB_00953;eC_number=3.4.11.10;Name=pepA_1;gene=pepA_1;inference=ab initio prediction:Prodigal:002006,protein motif:HAMAP:MF_00181;locus_tag=GOFOIKOB_00953;product=cytosol aminopeptidase
contig00002	Prodigal:002006	CDS	378092	378970	.	+	0	ID=GOFOIKOB_00954;eC_number=3.4.-.-;Name=bepA_1;gene=bepA_1;inference=ab initio prediction:Prodigal:002006,protein motif:HAMAP:MF_00997;locus_tag=GOFOIKOB_00954;product=Beta-barrel assembly-enhancing protease
contig00002	Prodigal:002006	CDS	379546	382245	.	+	0	ID=GOFOIKOB_00955;eC_number=4.2.1.3;Name=acnA;db_xref=COG:COG1048;gene=acnA;inference=ab initio prediction:Prodigal:002006,similar to AA sequence:UniProtKB:P70920;locus_tag=GOFOIKOB_00955;product=Aconitate hydratase A
contig00002	Prodigal:002006	CDS	382552	383238	.	+	0	ID=GOFOIKOB_00956;inference=ab initio prediction:Prodigal:002006;locus_tag=GOFOIKOB_00956;product=hypothetical protein
contig00002	Prodigal:002006	CDS	383559	385256	.	+	0	ID=GOFOIKOB_00957;inference=ab initio prediction:Prodigal:002006;locus_tag=GOFOIKOB_00957;product=hypothetical protein
contig00002	Prodigal:002006	CDS	385312	385974	.	-	0	ID=GOFOIKOB_00958;eC_number=2.8.3.5;Name=scoB;db_xref=COG:COG2057;gene=scoB;inference=ab initio prediction:Prodigal:002006,similar to AA sequence:UniProtKB:P42316;locus_tag=GOFOIKOB_00958;product=putative succinyl-CoA:3-ketoacid coenzyme A transferase subunit B
contig00002	Prodigal:002006	CDS	385999	386739	.	-	0	ID=GOFOIKOB_00959;eC_number=2.8.3.5;Name=scoA;db_xref=COG:COG1788;gene=scoA;inference=ab initio prediction:Prodigal:002006,similar to AA sequence:UniProtKB:P42315;locus_tag=GOFOIKOB_00959;product=putative succinyl-CoA:3-ketoacid coenzyme A transferase subunit A
contig00002	Prodigal:002006	CDS	387048	388880	.	+	0	ID=GOFOIKOB_00960;inference=ab initio prediction:Prodigal:002006;locus_tag=GOFOIKOB_00960;product=hypothetical protein
contig00002	Prodigal:002006	CDS	388936	389724	.	+	0	ID=GOFOIKOB_00961;inference=ab initio prediction:Prodigal:002006;locus_tag=GOFOIKOB_00961;product=hypothetical protein
contig00002	Prodigal:002006	CDS	389744	390664	.	-	0	ID=GOFOIKOB_00962;eC_number=3.1.2.6;Name=gloB_1;gene=gloB_1;inference=ab initio prediction:Prodigal:002006,protein motif:HAMAP:MF_01374;locus_tag=GOFOIKOB_00962;product=Hydroxyacylglutathione hydrolase
contig00002	Prodigal:002006	CDS	391263	391439	.	+	0	ID=GOFOIKOB_00963;inference=ab initio prediction:Prodigal:002006;locus_tag=GOFOIKOB_00963;product=hypothetical protein
contig00002	Prodigal:002006	CDS	391609	391896	.	-	0	ID=GOFOIKOB_00964;inference=ab initio prediction:Prodigal:002006;locus_tag=GOFOIKOB_00964;product=hypothetical protein
contig00002	Prodigal:002006	CDS	392135	392938	.	+	0	ID=GOFOIKOB_00965;Name=phyR;gene=phyR;inference=ab initio prediction:Prodigal:002006,similar to AA sequence:UniProtKB:Q0PEV3;locus_tag=GOFOIKOB_00965;product=Phyllosphere-induced regulator PhyR
contig00002	Prodigal:002006	CDS	393382	393744	.	+	0	ID=GOFOIKOB_00966;inference=ab initio prediction:Prodigal:002006;locus_tag=GOFOIKOB_00966;product=hypothetical protein
contig00002	Prodigal:002006	CDS	393885	394031	.	-	0	ID=GOFOIKOB_00967;inference=ab initio prediction:Prodigal:002006;locus_tag=GOFOIKOB_00967;product=hypothetical protein
contig00002	Prodigal:002006	CDS	394316	394522	.	+	0	ID=GOFOIKOB_00968;inference=ab initio prediction:Prodigal:002006;locus_tag=GOFOIKOB_00968;product=hypothetical protein
contig00002	Prodigal:002006	CDS	394532	395374	.	-	0	ID=GOFOIKOB_00969;inference=ab initio prediction:Prodigal:002006;locus_tag=GOFOIKOB_00969;product=hypothetical protein
contig00002	Prodigal:002006	CDS	395427	395870	.	+	0	ID=GOFOIKOB_00970;Name=crp_1;db_xref=COG:COG0664;gene=crp_1;inference=ab initio prediction:Prodigal:002006,similar to AA sequence:UniProtKB:P9WMH3;locus_tag=GOFOIKOB_00970;product=CRP-like cAMP-activated global transcriptional regulator
contig00002	Prodigal:002006	CDS	395871	396314	.	-	0	ID=GOFOIKOB_00971;db_xref=COG:COG0346;inference=ab initio prediction:Prodigal:002006,similar to AA sequence:UniProtKB:Q8ZM36;locus_tag=GOFOIKOB_00971;product=Virulence protein
contig00002	Prodigal:002006	CDS	396474	397166	.	+	0	ID=GOFOIKOB_00972;inference=ab initio prediction:Prodigal:002006;locus_tag=GOFOIKOB_00972;product=hypothetical protein
contig00002	Prodigal:002006	CDS	397295	397558	.	-	0	ID=GOFOIKOB_00973;inference=ab initio prediction:Prodigal:002006;locus_tag=GOFOIKOB_00973;product=hypothetical protein
contig00002	Prodigal:002006	CDS	397757	398248	.	+	0	ID=GOFOIKOB_00974;inference=ab initio prediction:Prodigal:002006;locus_tag=GOFOIKOB_00974;product=hypothetical protein
contig00002	Prodigal:002006	CDS	398364	399494	.	-	0	ID=GOFOIKOB_00975;Name=ydiK;db_xref=COG:COG0628;gene=ydiK;inference=ab initio prediction:Prodigal:002006,similar to AA sequence:UniProtKB:P0AFS7;locus_tag=GOFOIKOB_00975;product=Putative transport protein YdiK
contig00002	Prodigal:002006	CDS	399793	400101	.	+	0	ID=GOFOIKOB_00976;Name=acpXL;db_xref=COG:COG0236;gene=acpXL;inference=ab initio prediction:Prodigal:002006,similar to AA sequence:UniProtKB:P0A2W5;locus_tag=GOFOIKOB_00976;product=Acyl carrier protein AcpXL
contig00002	Prodigal:002006	CDS	400141	400608	.	+	0	ID=GOFOIKOB_00977;inference=ab initio prediction:Prodigal:002006;locus_tag=GOFOIKOB_00977;product=hypothetical protein
contig00002	Prodigal:002006	CDS	400616	401743	.	+	0	ID=GOFOIKOB_00978;inference=ab initio prediction:Prodigal:002006;locus_tag=GOFOIKOB_00978;product=hypothetical protein
contig00002	Prodigal:002006	CDS	402102	402311	.	+	0	ID=GOFOIKOB_00979;Name=cspA_2;db_xref=COG:COG1278;gene=cspA_2;inference=ab initio prediction:Prodigal:002006,similar to AA sequence:UniProtKB:Q9Z3S6;locus_tag=GOFOIKOB_00979;product=Cold shock protein CspA
contig00002	Prodigal:002006	CDS	402421	402789	.	+	0	ID=GOFOIKOB_00980;inference=ab initio prediction:Prodigal:002006;locus_tag=GOFOIKOB_00980;product=hypothetical protein
contig00002	Prodigal:002006	CDS	402828	403028	.	+	0	ID=GOFOIKOB_00981;inference=ab initio prediction:Prodigal:002006;locus_tag=GOFOIKOB_00981;product=hypothetical protein
contig00002	Prodigal:002006	CDS	403135	403623	.	-	0	ID=GOFOIKOB_00982;inference=ab initio prediction:Prodigal:002006;locus_tag=GOFOIKOB_00982;product=hypothetical protein
contig00002	Prodigal:002006	CDS	403620	404387	.	-	0	ID=GOFOIKOB_00983;eC_number=2.7.1.23;Name=nadK_1;gene=nadK_1;inference=ab initio prediction:Prodigal:002006,protein motif:HAMAP:MF_00361;locus_tag=GOFOIKOB_00983;product=NAD kinase
contig00002	Prodigal:002006	CDS	404531	404884	.	+	0	ID=GOFOIKOB_00984;Name=cutA;db_xref=COG:COG1324;gene=cutA;inference=ab initio prediction:Prodigal:002006,similar to AA sequence:UniProtKB:Q74XD3;locus_tag=GOFOIKOB_00984;product=Divalent-cation tolerance protein CutA
contig00002	Prodigal:002006	CDS	404998	405606	.	+	0	ID=GOFOIKOB_00985;inference=ab initio prediction:Prodigal:002006;locus_tag=GOFOIKOB_00985;product=hypothetical protein
contig00002	Prodigal:002006	CDS	405632	406768	.	-	0	ID=GOFOIKOB_00986;eC_number=2.4.1.-;Name=crtQ;gene=crtQ;inference=ab initio prediction:Prodigal:002006,similar to AA sequence:UniProtKB:Q7A3E0;locus_tag=GOFOIKOB_00986;product=4%2C4'-diaponeurosporenoate glycosyltransferase
contig00002	Prodigal:002006	CDS	406836	407594	.	-	0	ID=GOFOIKOB_00987;inference=ab initio prediction:Prodigal:002006;locus_tag=GOFOIKOB_00987;product=hypothetical protein
contig00002	Prodigal:002006	CDS	407690	409219	.	-	0	ID=GOFOIKOB_00988;eC_number=1.14.99.44;Name=crtNb;gene=crtNb;inference=ab initio prediction:Prodigal:002006,similar to AA sequence:UniProtKB:Q4VKU9;locus_tag=GOFOIKOB_00988;product=4%2C4'-diapolycopene oxygenase
contig00002	Prodigal:002006	CDS	409324	410166	.	-	0	ID=GOFOIKOB_00989;eC_number=3.4.-.-;Name=ipuF_1;gene=ipuF_1;inference=ab initio prediction:Prodigal:002006,similar to AA sequence:UniProtKB:Q936S7;locus_tag=GOFOIKOB_00989;product=Gamma-glutamyl-L-1-hydroxyisopropylamide hydrolase
contig00002	Prodigal:002006	CDS	410437	410739	.	+	0	ID=GOFOIKOB_00990;inference=ab initio prediction:Prodigal:002006;locus_tag=GOFOIKOB_00990;product=hypothetical protein
contig00002	Prodigal:002006	CDS	410844	411323	.	+	0	ID=GOFOIKOB_00991;inference=ab initio prediction:Prodigal:002006;locus_tag=GOFOIKOB_00991;product=hypothetical protein
contig00002	Prodigal:002006	CDS	411348	412556	.	-	0	ID=GOFOIKOB_00992;Name=lnrM;db_xref=COG:COG0842;gene=lnrM;inference=ab initio prediction:Prodigal:002006,similar to AA sequence:UniProtKB:P94441;locus_tag=GOFOIKOB_00992;product=Linearmycin resistance permease protein LnrM
contig00002	Prodigal:002006	CDS	412553	413542	.	-	0	ID=GOFOIKOB_00993;eC_number=3.6.3.-;Name=lnrL_1;db_xref=COG:COG1131;gene=lnrL_1;inference=ab initio prediction:Prodigal:002006,similar to AA sequence:UniProtKB:P94440;locus_tag=GOFOIKOB_00993;product=Linearmycin resistance ATP-binding protein LnrL
contig00002	Prodigal:002006	CDS	413547	413981	.	-	0	ID=GOFOIKOB_00994;inference=ab initio prediction:Prodigal:002006;locus_tag=GOFOIKOB_00994;product=hypothetical protein
contig00002	Prodigal:002006	CDS	413978	415567	.	-	0	ID=GOFOIKOB_00995;eC_number=1.3.8.2;Name=crtN;gene=crtN;inference=ab initio prediction:Prodigal:002006,similar to AA sequence:UniProtKB:Q4VKV1;locus_tag=GOFOIKOB_00995;product=4%2C4'-diapophytoene desaturase (4%2C4'-diapolycopene-forming)
contig00002	Prodigal:002006	CDS	415790	416500	.	-	0	ID=GOFOIKOB_00996;inference=ab initio prediction:Prodigal:002006;locus_tag=GOFOIKOB_00996;product=hypothetical protein
contig00002	Prodigal:002006	CDS	416747	417562	.	+	0	ID=GOFOIKOB_00997;inference=ab initio prediction:Prodigal:002006;locus_tag=GOFOIKOB_00997;product=hypothetical protein
contig00002	Prodigal:002006	CDS	417609	417989	.	-	0	ID=GOFOIKOB_00998;inference=ab initio prediction:Prodigal:002006;locus_tag=GOFOIKOB_00998;product=hypothetical protein
contig00002	Prodigal:002006	CDS	418215	419051	.	-	0	ID=GOFOIKOB_00999;eC_number=2.1.1.185;Name=rlmB_1;gene=rlmB_1;inference=ab initio prediction:Prodigal:002006,protein motif:HAMAP:MF_01887;locus_tag=GOFOIKOB_00999;product=23S rRNA (guanosine-2'-O-)-methyltransferase RlmB
contig00002	Prodigal:002006	CDS	419053	419526	.	-	0	ID=GOFOIKOB_01000;eC_number=4.2.1.119;Name=phaJ;db_xref=COG:COG2030;gene=phaJ;inference=ab initio prediction:Prodigal:002006,similar to AA sequence:UniProtKB:Q2RQ36;locus_tag=GOFOIKOB_01000;product=(R)-specific enoyl-CoA hydratase
contig00002	Prodigal:002006	CDS	419715	420320	.	+	0	ID=GOFOIKOB_01001;inference=ab initio prediction:Prodigal:002006;locus_tag=GOFOIKOB_01001;product=hypothetical protein
contig00002	Prodigal:002006	CDS	420329	421180	.	+	0	ID=GOFOIKOB_01002;inference=ab initio prediction:Prodigal:002006;locus_tag=GOFOIKOB_01002;product=hypothetical protein
contig00002	Prodigal:002006	CDS	421294	422202	.	+	0	ID=GOFOIKOB_01003;inference=ab initio prediction:Prodigal:002006;locus_tag=GOFOIKOB_01003;product=hypothetical protein
contig00002	Prodigal:002006	CDS	422360	423805	.	-	0	ID=GOFOIKOB_01004;eC_number=2.5.1.44;Name=hss;gene=hss;inference=ab initio prediction:Prodigal:002006,similar to AA sequence:UniProtKB:O32323;locus_tag=GOFOIKOB_01004;product=Homospermidine synthase
contig00002	Prodigal:002006	CDS	424260	424436	.	+	0	ID=GOFOIKOB_01005;inference=ab initio prediction:Prodigal:002006;locus_tag=GOFOIKOB_01005;product=hypothetical protein
contig00002	Prodigal:002006	CDS	424539	425243	.	+	0	ID=GOFOIKOB_01006;inference=ab initio prediction:Prodigal:002006;locus_tag=GOFOIKOB_01006;product=hypothetical protein
contig00002	Prodigal:002006	CDS	425420	428791	.	+	0	ID=GOFOIKOB_01007;inference=ab initio prediction:Prodigal:002006;locus_tag=GOFOIKOB_01007;product=hypothetical protein
contig00002	Prodigal:002006	CDS	429133	430584	.	-	0	ID=GOFOIKOB_01008;inference=ab initio prediction:Prodigal:002006;locus_tag=GOFOIKOB_01008;product=hypothetical protein
contig00002	Prodigal:002006	CDS	430575	431282	.	-	0	ID=GOFOIKOB_01009;inference=ab initio prediction:Prodigal:002006;locus_tag=GOFOIKOB_01009;product=hypothetical protein
contig00002	Prodigal:002006	CDS	431282	431818	.	-	0	ID=GOFOIKOB_01010;inference=ab initio prediction:Prodigal:002006;locus_tag=GOFOIKOB_01010;product=hypothetical protein
contig00002	Prodigal:002006	CDS	431903	432685	.	-	0	ID=GOFOIKOB_01011;Name=fliP_1;db_xref=COG:COG1338;gene=fliP_1;inference=ab initio prediction:Prodigal:002006,similar to AA sequence:UniProtKB:P54700;locus_tag=GOFOIKOB_01011;product=Flagellar biosynthetic protein FliP
contig00002	Prodigal:002006	CDS	432703	433758	.	-	0	ID=GOFOIKOB_01012;inference=ab initio prediction:Prodigal:002006;locus_tag=GOFOIKOB_01012;product=hypothetical protein
contig00002	Prodigal:002006	CDS	433823	434281	.	-	0	ID=GOFOIKOB_01013;inference=ab initio prediction:Prodigal:002006;locus_tag=GOFOIKOB_01013;product=hypothetical protein
contig00002	Prodigal:002006	CDS	434461	435774	.	+	0	ID=GOFOIKOB_01014;inference=ab initio prediction:Prodigal:002006;locus_tag=GOFOIKOB_01014;product=hypothetical protein
contig00002	Prodigal:002006	CDS	435875	436159	.	+	0	ID=GOFOIKOB_01015;inference=ab initio prediction:Prodigal:002006;locus_tag=GOFOIKOB_01015;product=hypothetical protein
contig00002	Prodigal:002006	CDS	436285	437646	.	-	0	ID=GOFOIKOB_01016;Name=atoC;db_xref=COG:COG2204;gene=atoC;inference=ab initio prediction:Prodigal:002006,similar to AA sequence:UniProtKB:Q06065;locus_tag=GOFOIKOB_01016;product=Regulatory protein AtoC
contig00002	Prodigal:002006	CDS	437726	438058	.	-	0	ID=GOFOIKOB_01017;inference=ab initio prediction:Prodigal:002006;locus_tag=GOFOIKOB_01017;product=hypothetical protein
contig00002	Prodigal:002006	CDS	438069	438680	.	-	0	ID=GOFOIKOB_01018;inference=ab initio prediction:Prodigal:002006;locus_tag=GOFOIKOB_01018;product=hypothetical protein
contig00002	Prodigal:002006	CDS	438677	439723	.	-	0	ID=GOFOIKOB_01019;Name=fliG;db_xref=COG:COG1536;gene=fliG;inference=ab initio prediction:Prodigal:002006,similar to AA sequence:UniProtKB:Q9WY63;locus_tag=GOFOIKOB_01019;product=Flagellar motor switch protein FliG
contig00002	Prodigal:002006	CDS	439749	441380	.	-	0	ID=GOFOIKOB_01020;inference=ab initio prediction:Prodigal:002006;locus_tag=GOFOIKOB_01020;product=hypothetical protein
contig00002	Prodigal:002006	CDS	441806	442081	.	-	0	ID=GOFOIKOB_01021;inference=ab initio prediction:Prodigal:002006;locus_tag=GOFOIKOB_01021;product=hypothetical protein
contig00002	Prodigal:002006	CDS	442173	442859	.	-	0	ID=GOFOIKOB_01022;inference=ab initio prediction:Prodigal:002006;locus_tag=GOFOIKOB_01022;product=hypothetical protein
contig00002	Prodigal:002006	CDS	442934	444478	.	-	0	ID=GOFOIKOB_01023;inference=ab initio prediction:Prodigal:002006;locus_tag=GOFOIKOB_01023;product=hypothetical protein
contig00002	Prodigal:002006	CDS	444726	445883	.	+	0	ID=GOFOIKOB_01024;eC_number=2.8.1.13;Name=mnmA;gene=mnmA;inference=ab initio prediction:Prodigal:002006,similar to AA sequence:UniProtKB:Q99TM8;locus_tag=GOFOIKOB_01024;product=tRNA-specific 2-thiouridylase MnmA
contig00002	Prodigal:002006	CDS	445909	446562	.	+	0	ID=GOFOIKOB_01025;eC_number=2.1.1.163;Name=COQ5_2;gene=COQ5_2;inference=ab initio prediction:Prodigal:002006,protein motif:HAMAP:MF_01813;locus_tag=GOFOIKOB_01025;product=2-methoxy-6-polyprenyl-1%2C4-benzoquinol methylase%2C mitochondrial
contig00002	Prodigal:002006	CDS	446559	447341	.	+	0	ID=GOFOIKOB_01026;inference=ab initio prediction:Prodigal:002006;locus_tag=GOFOIKOB_01026;product=hypothetical protein
contig00002	Prodigal:002006	CDS	447539	449017	.	+	0	ID=GOFOIKOB_01027;eC_number=2.7.-.-;Name=sasA_4;gene=sasA_4;inference=ab initio prediction:Prodigal:002006,protein motif:HAMAP:MF_01837;locus_tag=GOFOIKOB_01027;product=Adaptive-response sensory-kinase SasA
contig00002	Prodigal:002006	CDS	449170	450168	.	-	0	ID=GOFOIKOB_01028;eC_number=2.8.1.6;Name=bioB;db_xref=COG:COG0502;gene=bioB;inference=ab initio prediction:Prodigal:002006,similar to AA sequence:UniProtKB:P12996;locus_tag=GOFOIKOB_01028;product=Biotin synthase
contig00002	Prodigal:002006	CDS	450247	451131	.	-	0	ID=GOFOIKOB_01029;eC_number=4.3.2.3;inference=ab initio prediction:Prodigal:002006,similar to AA sequence:UniProtKB:Q39BA7;locus_tag=GOFOIKOB_01029;product=Ureidoglycolate lyase
contig00002	Prodigal:002006	CDS	451545	452858	.	+	0	ID=GOFOIKOB_01030;db_xref=COG:COG2067;inference=ab initio prediction:Prodigal:002006,similar to AA sequence:UniProtKB:P80603;locus_tag=GOFOIKOB_01030;product=47 kDa outer membrane protein
contig00002	Prodigal:002006	CDS	453029	454870	.	-	0	ID=GOFOIKOB_01031;eC_number=2.3.1.-;Name=phaC_1;db_xref=COG:COG3243;gene=phaC_1;inference=ab initio prediction:Prodigal:002006,similar to AA sequence:UniProtKB:P23608;locus_tag=GOFOIKOB_01031;product=Poly(3-hydroxyalkanoate) polymerase subunit PhaC
contig00002	Prodigal:002006	CDS	455027	455413	.	+	0	ID=GOFOIKOB_01032;inference=ab initio prediction:Prodigal:002006;locus_tag=GOFOIKOB_01032;product=hypothetical protein
contig00002	Prodigal:002006	CDS	455511	456740	.	+	0	ID=GOFOIKOB_01033;eC_number=2.6.1.2;Name=alaC;db_xref=COG:COG0436;gene=alaC;inference=ab initio prediction:Prodigal:002006,similar to AA sequence:UniProtKB:P77434;locus_tag=GOFOIKOB_01033;product=Glutamate-pyruvate aminotransferase AlaC
contig00002	Prodigal:002006	CDS	457608	457820	.	-	0	ID=GOFOIKOB_01034;inference=ab initio prediction:Prodigal:002006;locus_tag=GOFOIKOB_01034;product=hypothetical protein
contig00002	Prodigal:002006	CDS	458151	458363	.	+	0	ID=GOFOIKOB_01035;inference=ab initio prediction:Prodigal:002006;locus_tag=GOFOIKOB_01035;product=hypothetical protein
contig00002	Prodigal:002006	CDS	458478	458837	.	+	0	ID=GOFOIKOB_01036;inference=ab initio prediction:Prodigal:002006;locus_tag=GOFOIKOB_01036;product=hypothetical protein
contig00002	Prodigal:002006	CDS	459197	460162	.	+	0	ID=GOFOIKOB_01037;Name=prfB;db_xref=COG:COG1186;gene=prfB;inference=ab initio prediction:Prodigal:002006,similar to AA sequence:UniProtKB:P07012;locus_tag=GOFOIKOB_01037;product=Peptide chain release factor RF2
contig00002	Prodigal:002006	CDS	460349	461950	.	-	0	ID=GOFOIKOB_01038;eC_number=2.3.2.2;Name=ywrD_1;db_xref=COG:COG0405;gene=ywrD_1;inference=ab initio prediction:Prodigal:002006,similar to AA sequence:UniProtKB:O05218;locus_tag=GOFOIKOB_01038;product=Glutathione hydrolase-like YwrD proenzyme
contig00002	Prodigal:002006	CDS	462106	463032	.	-	0	ID=GOFOIKOB_01039;Name=oppF;db_xref=COG:COG4608;gene=oppF;inference=ab initio prediction:Prodigal:002006,similar to AA sequence:UniProtKB:P24137;locus_tag=GOFOIKOB_01039;product=Oligopeptide transport ATP-binding protein OppF
contig00002	Prodigal:002006	CDS	463029	464045	.	-	0	ID=GOFOIKOB_01040;Name=oppD_1;db_xref=COG:COG0444;gene=oppD_1;inference=ab initio prediction:Prodigal:002006,similar to AA sequence:UniProtKB:P24136;locus_tag=GOFOIKOB_01040;product=Oligopeptide transport ATP-binding protein OppD
contig00002	Prodigal:002006	CDS	464042	464971	.	-	0	ID=GOFOIKOB_01041;Name=gsiD_2;db_xref=COG:COG1173;gene=gsiD_2;inference=ab initio prediction:Prodigal:002006,similar to AA sequence:UniProtKB:P75799;locus_tag=GOFOIKOB_01041;product=Glutathione transport system permease protein GsiD
contig00002	Prodigal:002006	CDS	464968	465912	.	-	0	ID=GOFOIKOB_01042;Name=dppB_2;db_xref=COG:COG0601;gene=dppB_2;inference=ab initio prediction:Prodigal:002006,similar to AA sequence:UniProtKB:P0AEF8;locus_tag=GOFOIKOB_01042;product=Dipeptide transport system permease protein DppB
contig00002	Prodigal:002006	CDS	465912	467399	.	-	0	ID=GOFOIKOB_01043;Name=dppA_2;db_xref=COG:COG0747;gene=dppA_2;inference=ab initio prediction:Prodigal:002006,similar to AA sequence:UniProtKB:P23847;locus_tag=GOFOIKOB_01043;product=Periplasmic dipeptide transport protein
contig00002	Prodigal:002006	CDS	467749	468312	.	+	0	ID=GOFOIKOB_01044;inference=ab initio prediction:Prodigal:002006;locus_tag=GOFOIKOB_01044;product=hypothetical protein
contig00002	Prodigal:002006	CDS	468383	468991	.	+	0	ID=GOFOIKOB_01045;inference=ab initio prediction:Prodigal:002006;locus_tag=GOFOIKOB_01045;product=hypothetical protein
contig00002	Prodigal:002006	CDS	469090	469353	.	+	0	ID=GOFOIKOB_01046;Name=mopA;db_xref=COG:COG2005;gene=mopA;inference=ab initio prediction:Prodigal:002006,similar to AA sequence:UniProtKB:Q08385;locus_tag=GOFOIKOB_01046;product=Molybdenum-pterin-binding protein MopA
contig00002	Prodigal:002006	CDS	469464	470156	.	+	0	ID=GOFOIKOB_01047;inference=ab initio prediction:Prodigal:002006;locus_tag=GOFOIKOB_01047;product=hypothetical protein
contig00002	Prodigal:002006	CDS	470544	472193	.	+	0	ID=GOFOIKOB_01048;inference=ab initio prediction:Prodigal:002006;locus_tag=GOFOIKOB_01048;product=hypothetical protein
contig00002	Prodigal:002006	CDS	473151	474758	.	+	0	ID=GOFOIKOB_01049;inference=ab initio prediction:Prodigal:002006;locus_tag=GOFOIKOB_01049;product=hypothetical protein
contig00002	Prodigal:002006	CDS	475420	477021	.	+	0	ID=GOFOIKOB_01050;inference=ab initio prediction:Prodigal:002006;locus_tag=GOFOIKOB_01050;product=hypothetical protein
contig00002	Prodigal:002006	CDS	477341	478723	.	+	0	ID=GOFOIKOB_01051;Name=cimH;db_xref=COG:COG3493;gene=cimH;inference=ab initio prediction:Prodigal:002006,similar to AA sequence:UniProtKB:P94363;locus_tag=GOFOIKOB_01051;product=Citrate/malate transporter
contig00002	Prodigal:002006	CDS	478748	480055	.	+	0	ID=GOFOIKOB_01052;Name=proP_1;gene=proP_1;inference=ab initio prediction:Prodigal:002006,similar to AA sequence:UniProtKB:P0C0L7;locus_tag=GOFOIKOB_01052;product=Proline/betaine transporter
contig00002	Prodigal:002006	CDS	480069	480722	.	-	0	ID=GOFOIKOB_01053;Name=rspR_1;db_xref=COG:COG1802;gene=rspR_1;inference=ab initio prediction:Prodigal:002006,similar to AA sequence:UniProtKB:P0ACM2;locus_tag=GOFOIKOB_01053;product=HTH-type transcriptional repressor RspR
contig00002	Prodigal:002006	CDS	480838	482334	.	+	0	ID=GOFOIKOB_01054;eC_number=1.5.3.-;Name=solA;gene=solA;inference=ab initio prediction:Prodigal:002006,protein motif:HAMAP:MF_00515;locus_tag=GOFOIKOB_01054;product=N-methyl-L-tryptophan oxidase
contig00002	Prodigal:002006	CDS	482688	485852	.	+	0	ID=GOFOIKOB_01055;inference=ab initio prediction:Prodigal:002006;locus_tag=GOFOIKOB_01055;product=hypothetical protein
contig00002	Prodigal:002006	CDS	486023	487252	.	-	0	ID=GOFOIKOB_01056;eC_number=1.3.99.-;Name=mmgC_1;db_xref=COG:COG1960;gene=mmgC_1;inference=ab initio prediction:Prodigal:002006,similar to AA sequence:UniProtKB:P45857;locus_tag=GOFOIKOB_01056;product=Acyl-CoA dehydrogenase
contig00002	Prodigal:002006	CDS	487366	488295	.	-	0	ID=GOFOIKOB_01057;inference=ab initio prediction:Prodigal:002006;locus_tag=GOFOIKOB_01057;product=hypothetical protein
contig00002	Prodigal:002006	CDS	488401	488859	.	-	0	ID=GOFOIKOB_01058;inference=ab initio prediction:Prodigal:002006;locus_tag=GOFOIKOB_01058;product=hypothetical protein
contig00002	Prodigal:002006	CDS	489036	490268	.	+	0	ID=GOFOIKOB_01059;eC_number=1.8.5.-;Name=msrP_1;gene=msrP_1;inference=ab initio prediction:Prodigal:002006,protein motif:HAMAP:MF_01206;locus_tag=GOFOIKOB_01059;product=Protein-methionine-sulfoxide reductase catalytic subunit MsrP
contig00002	Prodigal:002006	CDS	490280	490624	.	+	0	ID=GOFOIKOB_01060;inference=ab initio prediction:Prodigal:002006;locus_tag=GOFOIKOB_01060;product=hypothetical protein
contig00002	Prodigal:002006	CDS	490608	491999	.	-	0	ID=GOFOIKOB_01061;eC_number=2.7.13.3;Name=qseC_1;gene=qseC_1;inference=ab initio prediction:Prodigal:002006,similar to AA sequence:UniProtKB:Q8X524;locus_tag=GOFOIKOB_01061;product=Sensor protein QseC
contig00002	Prodigal:002006	CDS	491996	492631	.	-	0	ID=GOFOIKOB_01062;Name=qseB_1;gene=qseB_1;inference=ab initio prediction:Prodigal:002006,similar to AA sequence:UniProtKB:P52076;locus_tag=GOFOIKOB_01062;product=Transcriptional regulatory protein QseB
contig00002	Prodigal:002006	CDS	492847	494052	.	-	0	ID=GOFOIKOB_01063;eC_number=2.5.1.48;Name=metB_1;db_xref=COG:COG0626;gene=metB_1;inference=ab initio prediction:Prodigal:002006,similar to AA sequence:UniProtKB:P9WGB7;locus_tag=GOFOIKOB_01063;product=Cystathionine gamma-synthase
contig00002	Prodigal:002006	CDS	494144	494662	.	+	0	ID=GOFOIKOB_01064;Name=crtK-2;db_xref=COG:COG3476;gene=crtK-2;inference=ab initio prediction:Prodigal:002006,similar to AA sequence:UniProtKB:Q8KBX2;locus_tag=GOFOIKOB_01064;product=Tryptophan-rich protein TspO
contig00002	Prodigal:002006	CDS	494726	495253	.	-	0	ID=GOFOIKOB_01065;inference=ab initio prediction:Prodigal:002006;locus_tag=GOFOIKOB_01065;product=hypothetical protein
contig00002	Prodigal:002006	CDS	495389	495946	.	-	0	ID=GOFOIKOB_01066;inference=ab initio prediction:Prodigal:002006;locus_tag=GOFOIKOB_01066;product=hypothetical protein
contig00002	Prodigal:002006	CDS	496088	499225	.	-	0	ID=GOFOIKOB_01067;Name=mdtB_1;gene=mdtB_1;inference=ab initio prediction:Prodigal:002006,similar to AA sequence:UniProtKB:B7LV39;locus_tag=GOFOIKOB_01067;product=Multidrug resistance protein MdtB
contig00002	Prodigal:002006	CDS	499247	500530	.	-	0	ID=GOFOIKOB_01068;Name=mdtE;gene=mdtE;inference=ab initio prediction:Prodigal:002006,similar to AA sequence:UniProtKB:P37636;locus_tag=GOFOIKOB_01068;product=Multidrug resistance protein MdtE
contig00002	Prodigal:002006	CDS	500708	500890	.	+	0	ID=GOFOIKOB_01069;inference=ab initio prediction:Prodigal:002006;locus_tag=GOFOIKOB_01069;product=hypothetical protein
contig00002	Prodigal:002006	CDS	501304	502347	.	-	0	ID=GOFOIKOB_01070;inference=ab initio prediction:Prodigal:002006;locus_tag=GOFOIKOB_01070;product=hypothetical protein
contig00002	Prodigal:002006	CDS	502344	503432	.	-	0	ID=GOFOIKOB_01071;inference=ab initio prediction:Prodigal:002006;locus_tag=GOFOIKOB_01071;product=hypothetical protein
contig00002	Prodigal:002006	CDS	503434	504528	.	-	0	ID=GOFOIKOB_01072;eC_number=2.4.1.250;Name=mshA_6;db_xref=COG:COG0438;gene=mshA_6;inference=ab initio prediction:Prodigal:002006,similar to AA sequence:UniProtKB:A0QQZ8;locus_tag=GOFOIKOB_01072;product=D-inositol 3-phosphate glycosyltransferase
contig00002	Prodigal:002006	CDS	504880	505857	.	+	0	ID=GOFOIKOB_01073;Name=qmcA_1;db_xref=COG:COG0330;gene=qmcA_1;inference=ab initio prediction:Prodigal:002006,similar to AA sequence:UniProtKB:P0AA53;locus_tag=GOFOIKOB_01073;product=Protein QmcA
contig00002	Prodigal:002006	CDS	505857	506315	.	+	0	ID=GOFOIKOB_01074;Name=ybbJ;db_xref=COG:COG1585;gene=ybbJ;inference=ab initio prediction:Prodigal:002006,similar to AA sequence:UniProtKB:P0AAS3;locus_tag=GOFOIKOB_01074;product=Inner membrane protein YbbJ
contig00002	Prodigal:002006	CDS	506633	508003	.	+	0	ID=GOFOIKOB_01075;eC_number=2.7.13.3;inference=ab initio prediction:Prodigal:002006,similar to AA sequence:UniProtKB:Q8YC53;locus_tag=GOFOIKOB_01075;product=Blue-light-activated histidine kinase
contig00002	Prodigal:002006	CDS	508119	510998	.	-	0	ID=GOFOIKOB_01076;eC_number=4.1.1.31;Name=ppc_1;gene=ppc_1;inference=ab initio prediction:Prodigal:002006,protein motif:HAMAP:MF_00595;locus_tag=GOFOIKOB_01076;product=Phosphoenolpyruvate carboxylase
contig00002	Prodigal:002006	CDS	511193	511495	.	+	0	ID=GOFOIKOB_01077;inference=ab initio prediction:Prodigal:002006;locus_tag=GOFOIKOB_01077;product=hypothetical protein
contig00002	Prodigal:002006	CDS	511492	512130	.	+	0	ID=GOFOIKOB_01078;inference=ab initio prediction:Prodigal:002006;locus_tag=GOFOIKOB_01078;product=hypothetical protein
contig00002	Prodigal:002006	CDS	512135	512494	.	-	0	ID=GOFOIKOB_01079;inference=ab initio prediction:Prodigal:002006;locus_tag=GOFOIKOB_01079;product=hypothetical protein
contig00002	Prodigal:002006	CDS	512721	512909	.	+	0	ID=GOFOIKOB_01080;Name=rpmF;db_xref=COG:COG0333;gene=rpmF;inference=ab initio prediction:Prodigal:002006,similar to AA sequence:UniProtKB:Q6NCE6;locus_tag=GOFOIKOB_01080;product=50S ribosomal protein L32
contig00002	Prodigal:002006	CDS	512929	513267	.	-	0	ID=GOFOIKOB_01081;inference=ab initio prediction:Prodigal:002006;locus_tag=GOFOIKOB_01081;product=hypothetical protein
contig00002	Prodigal:002006	CDS	513362	513952	.	-	0	ID=GOFOIKOB_01082;inference=ab initio prediction:Prodigal:002006;locus_tag=GOFOIKOB_01082;product=hypothetical protein
contig00002	Prodigal:002006	CDS	514277	515461	.	+	0	ID=GOFOIKOB_01083;eC_number=2.3.1.9;Name=phaA;gene=phaA;inference=ab initio prediction:Prodigal:002006,similar to AA sequence:UniProtKB:P07097;locus_tag=GOFOIKOB_01083;product=Acetyl-CoA acetyltransferase
contig00002	Prodigal:002006	CDS	515576	516304	.	+	0	ID=GOFOIKOB_01084;eC_number=1.1.1.36;Name=phaB;gene=phaB;inference=ab initio prediction:Prodigal:002006,similar to AA sequence:UniProtKB:P14697;locus_tag=GOFOIKOB_01084;product=Acetoacetyl-CoA reductase
contig00002	Prodigal:002006	CDS	516847	517140	.	+	0	ID=GOFOIKOB_01085;inference=ab initio prediction:Prodigal:002006;locus_tag=GOFOIKOB_01085;product=hypothetical protein
contig00002	Prodigal:002006	CDS	517162	517401	.	+	0	ID=GOFOIKOB_01086;inference=ab initio prediction:Prodigal:002006;locus_tag=GOFOIKOB_01086;product=hypothetical protein
contig00002	Prodigal:002006	CDS	517521	517610	.	+	0	ID=GOFOIKOB_01087;inference=ab initio prediction:Prodigal:002006;locus_tag=GOFOIKOB_01087;product=hypothetical protein
contig00002	Prodigal:002006	CDS	517620	518846	.	-	0	ID=GOFOIKOB_01088;eC_number=3.1.4.46;Name=glpQ;db_xref=COG:COG0584;gene=glpQ;inference=ab initio prediction:Prodigal:002006,similar to AA sequence:UniProtKB:P09394;locus_tag=GOFOIKOB_01088;product=Glycerophosphodiester phosphodiesterase%2C periplasmic
contig00002	Prodigal:002006	CDS	518946	519857	.	+	0	ID=GOFOIKOB_01089;Name=yddG;gene=yddG;inference=ab initio prediction:Prodigal:002006,similar to AA sequence:UniProtKB:D0ZXP9;locus_tag=GOFOIKOB_01089;product=Methyl viologen resistance protein YddG
contig00002	Aragorn:001002	tRNA	520009	520084	.	-	.	ID=GOFOIKOB_01090;inference=COORDINATES:profile:Aragorn:001002;locus_tag=GOFOIKOB_01090;product=tRNA-Val(tac)
contig00002	Prodigal:002006	CDS	520145	520867	.	-	0	ID=GOFOIKOB_01091;eC_number=5.1.99.5;Name=hyuA_2;gene=hyuA_2;inference=ab initio prediction:Prodigal:002006,similar to AA sequence:UniProtKB:Q9F466;locus_tag=GOFOIKOB_01091;product=Hydantoin racemase
contig00002	Prodigal:002006	CDS	520938	523364	.	-	0	ID=GOFOIKOB_01092;eC_number=3.4.21.53;Name=lon_2;gene=lon_2;inference=ab initio prediction:Prodigal:002006,similar to AA sequence:UniProtKB:Q2YPX3;locus_tag=GOFOIKOB_01092;product=Lon protease
contig00002	Prodigal:002006	CDS	523611	524882	.	-	0	ID=GOFOIKOB_01093;Name=clpX;gene=clpX;inference=ab initio prediction:Prodigal:002006,similar to AA sequence:UniProtKB:B8GX14;locus_tag=GOFOIKOB_01093;product=ATP-dependent Clp protease ATP-binding subunit ClpX
contig00002	Prodigal:002006	CDS	525067	525693	.	-	0	ID=GOFOIKOB_01094;eC_number=3.4.21.92;Name=clpP;gene=clpP;inference=ab initio prediction:Prodigal:002006,similar to AA sequence:UniProtKB:B8GX16;locus_tag=GOFOIKOB_01094;product=ATP-dependent Clp protease proteolytic subunit
contig00002	Prodigal:002006	CDS	525818	527227	.	-	0	ID=GOFOIKOB_01095;eC_number=5.2.1.8;Name=tig;db_xref=COG:COG0544;gene=tig;inference=ab initio prediction:Prodigal:002006,similar to AA sequence:UniProtKB:Q9KQS5;locus_tag=GOFOIKOB_01095;product=Trigger factor
contig00002	Aragorn:001002	tRNA	527360	527444	.	-	.	ID=GOFOIKOB_01096;inference=COORDINATES:profile:Aragorn:001002;locus_tag=GOFOIKOB_01096;product=tRNA-Leu(tag)
contig00002	Prodigal:002006	CDS	527593	529071	.	+	0	ID=GOFOIKOB_01097;eC_number=1.16.3.1;Name=mmcO;db_xref=COG:COG2132;gene=mmcO;inference=ab initio prediction:Prodigal:002006,similar to AA sequence:UniProtKB:I6WZK7;locus_tag=GOFOIKOB_01097;product=Multicopper oxidase MmcO
contig00002	Prodigal:002006	CDS	529076	530584	.	-	0	ID=GOFOIKOB_01098;Name=nnr_1;db_xref=COG:COG0062;gene=nnr_1;inference=ab initio prediction:Prodigal:002006,similar to AA sequence:UniProtKB:P31806;locus_tag=GOFOIKOB_01098;product=Bifunctional NAD(P)H-hydrate repair enzyme Nnr
contig00002	Prodigal:002006	CDS	530773	531111	.	+	0	ID=GOFOIKOB_01099;Name=glnB;db_xref=COG:COG0347;gene=glnB;inference=ab initio prediction:Prodigal:002006,similar to AA sequence:UniProtKB:O66513;locus_tag=GOFOIKOB_01099;product=Nitrogen regulatory protein P-II
contig00002	Prodigal:002006	CDS	531298	531477	.	+	0	ID=GOFOIKOB_01100;inference=ab initio prediction:Prodigal:002006;locus_tag=GOFOIKOB_01100;product=hypothetical protein
contig00002	Prodigal:002006	CDS	531748	532782	.	-	0	ID=GOFOIKOB_01101;eC_number=6.3.1.2;Name=glnII;db_xref=COG:COG0174;gene=glnII;inference=ab initio prediction:Prodigal:002006,similar to AA sequence:UniProtKB:P04772;locus_tag=GOFOIKOB_01101;product=Glutamine synthetase
contig00002	Prodigal:002006	CDS	533120	534529	.	+	0	ID=GOFOIKOB_01102;eC_number=6.3.1.2;Name=glnA;db_xref=COG:COG0174;gene=glnA;inference=ab initio prediction:Prodigal:002006,similar to AA sequence:UniProtKB:P0A1P6;locus_tag=GOFOIKOB_01102;product=Glutamine synthetase
contig00002	Prodigal:002006	CDS	534760	534978	.	-	0	ID=GOFOIKOB_01103;inference=ab initio prediction:Prodigal:002006;locus_tag=GOFOIKOB_01103;product=hypothetical protein
contig00002	Prodigal:002006	CDS	535343	535621	.	+	0	ID=GOFOIKOB_01104;inference=ab initio prediction:Prodigal:002006;locus_tag=GOFOIKOB_01104;product=hypothetical protein
contig00002	Prodigal:002006	CDS	536014	536652	.	+	0	ID=GOFOIKOB_01105;inference=ab initio prediction:Prodigal:002006;locus_tag=GOFOIKOB_01105;product=hypothetical protein
contig00002	Prodigal:002006	CDS	536823	537446	.	-	0	ID=GOFOIKOB_01106;eC_number=3.1.13.5;Name=rnd_1;gene=rnd_1;inference=ab initio prediction:Prodigal:002006,protein motif:HAMAP:MF_01899;locus_tag=GOFOIKOB_01106;product=Ribonuclease D
contig00002	Prodigal:002006	CDS	537545	537973	.	+	0	ID=GOFOIKOB_01107;inference=ab initio prediction:Prodigal:002006;locus_tag=GOFOIKOB_01107;product=hypothetical protein
contig00002	Prodigal:002006	CDS	538015	538215	.	-	0	ID=GOFOIKOB_01108;inference=ab initio prediction:Prodigal:002006;locus_tag=GOFOIKOB_01108;product=hypothetical protein
contig00002	Prodigal:002006	CDS	538503	539405	.	-	0	ID=GOFOIKOB_01109;db_xref=COG:COG0596;inference=ab initio prediction:Prodigal:002006,similar to AA sequence:UniProtKB:P9WNH3;locus_tag=GOFOIKOB_01109;product=putative protein
contig00002	Prodigal:002006	CDS	539415	540428	.	-	0	ID=GOFOIKOB_01110;eC_number=1.3.1.87;Name=hcaB_2;gene=hcaB_2;inference=ab initio prediction:Prodigal:002006,protein motif:HAMAP:MF_01647;locus_tag=GOFOIKOB_01110;product=3-phenylpropionate-dihydrodiol/cinnamic acid-dihydrodiol dehydrogenase
contig00002	Prodigal:002006	CDS	540560	540673	.	-	0	ID=GOFOIKOB_01111;Name=algA_1;db_xref=COG:COG0662;gene=algA_1;inference=ab initio prediction:Prodigal:002006,similar to AA sequence:UniProtKB:P07874;locus_tag=GOFOIKOB_01111;product=Alginate biosynthesis protein AlgA
contig00003	Prodigal:002006	CDS	26	439	.	+	0	ID=GOFOIKOB_01112;eC_number=1.1.1.271;Name=fcl_1;db_xref=COG:COG0451;gene=fcl_1;inference=ab initio prediction:Prodigal:002006,similar to AA sequence:UniProtKB:P32055;locus_tag=GOFOIKOB_01112;product=GDP-L-fucose synthase
contig00003	Prodigal:002006	CDS	536	1573	.	+	0	ID=GOFOIKOB_01113;inference=ab initio prediction:Prodigal:002006;locus_tag=GOFOIKOB_01113;product=hypothetical protein
contig00003	Prodigal:002006	CDS	1577	2260	.	+	0	ID=GOFOIKOB_01114;inference=ab initio prediction:Prodigal:002006;locus_tag=GOFOIKOB_01114;product=hypothetical protein
contig00003	Prodigal:002006	CDS	2261	4171	.	-	0	ID=GOFOIKOB_01115;eC_number=4.2.1.9;Name=ilvD_1;db_xref=COG:COG0129;gene=ilvD_1;inference=ab initio prediction:Prodigal:002006,similar to AA sequence:UniProtKB:P55186;locus_tag=GOFOIKOB_01115;product=Dihydroxy-acid dehydratase
contig00003	Prodigal:002006	CDS	4218	5939	.	+	0	ID=GOFOIKOB_01116;eC_number=3.5.4.2;Name=ade_1;db_xref=COG:COG1001;gene=ade_1;inference=ab initio prediction:Prodigal:002006,similar to AA sequence:UniProtKB:P31441;locus_tag=GOFOIKOB_01116;product=Adenine deaminase
contig00003	Prodigal:002006	CDS	6027	6452	.	+	0	ID=GOFOIKOB_01117;Name=ohrB;db_xref=COG:COG1764;gene=ohrB;inference=ab initio prediction:Prodigal:002006,similar to AA sequence:UniProtKB:P80242;locus_tag=GOFOIKOB_01117;product=Organic hydroperoxide resistance protein OhrB
contig00003	Prodigal:002006	CDS	6778	7614	.	-	0	ID=GOFOIKOB_01118;eC_number=4.2.1.153;Name=meh;db_xref=COG:COG3777;gene=meh;inference=ab initio prediction:Prodigal:002006,similar to AA sequence:UniProtKB:A9WC41;locus_tag=GOFOIKOB_01118;product=Mesaconyl-C(4)-CoA hydratase
contig00003	Prodigal:002006	CDS	7616	8764	.	-	0	ID=GOFOIKOB_01119;eC_number=1.3.99.-;Name=mmgC_2;db_xref=COG:COG1960;gene=mmgC_2;inference=ab initio prediction:Prodigal:002006,similar to AA sequence:UniProtKB:P45857;locus_tag=GOFOIKOB_01119;product=Acyl-CoA dehydrogenase
contig00003	Prodigal:002006	CDS	8775	9524	.	-	0	ID=GOFOIKOB_01120;eC_number=1.2.1.62;Name=tsaC1_1;gene=tsaC1_1;inference=ab initio prediction:Prodigal:002006,similar to AA sequence:UniProtKB:P94681;locus_tag=GOFOIKOB_01120;product=4-formylbenzenesulfonate dehydrogenase TsaC1/TsaC2
contig00003	Prodigal:002006	CDS	9567	10703	.	-	0	ID=GOFOIKOB_01121;eC_number=2.8.3.19;Name=yfdE_1;db_xref=COG:COG1804;gene=yfdE_1;inference=ab initio prediction:Prodigal:002006,similar to AA sequence:UniProtKB:P76518;locus_tag=GOFOIKOB_01121;product=Acetyl-CoA:oxalate CoA-transferase
contig00003	Prodigal:002006	CDS	10940	14104	.	-	0	ID=GOFOIKOB_01122;Name=mdtB_2;gene=mdtB_2;inference=ab initio prediction:Prodigal:002006,similar to AA sequence:UniProtKB:B6HYS0;locus_tag=GOFOIKOB_01122;product=Multidrug resistance protein MdtB
contig00003	Prodigal:002006	CDS	14154	15422	.	-	0	ID=GOFOIKOB_01123;Name=mdtA_2;gene=mdtA_2;inference=ab initio prediction:Prodigal:002006,protein motif:HAMAP:MF_01422;locus_tag=GOFOIKOB_01123;product=Multidrug resistance protein MdtA
contig00003	Prodigal:002006	CDS	15723	15950	.	+	0	ID=GOFOIKOB_01124;inference=ab initio prediction:Prodigal:002006;locus_tag=GOFOIKOB_01124;product=hypothetical protein
contig00003	Prodigal:002006	CDS	16392	16571	.	+	0	ID=GOFOIKOB_01125;inference=ab initio prediction:Prodigal:002006;locus_tag=GOFOIKOB_01125;product=hypothetical protein
contig00003	Prodigal:002006	CDS	16572	16787	.	-	0	ID=GOFOIKOB_01126;inference=ab initio prediction:Prodigal:002006;locus_tag=GOFOIKOB_01126;product=hypothetical protein
contig00003	Prodigal:002006	CDS	16784	17395	.	-	0	ID=GOFOIKOB_01127;eC_number=3.5.1.110;Name=rutB_2;gene=rutB_2;inference=ab initio prediction:Prodigal:002006,protein motif:HAMAP:MF_00830;locus_tag=GOFOIKOB_01127;product=Peroxyureidoacrylate/ureidoacrylate amidohydrolase RutB
contig00003	Prodigal:002006	CDS	17392	18636	.	-	0	ID=GOFOIKOB_01128;inference=ab initio prediction:Prodigal:002006;locus_tag=GOFOIKOB_01128;product=hypothetical protein
contig00003	Prodigal:002006	CDS	18732	19745	.	+	0	ID=GOFOIKOB_01129;Name=dmlR_1;gene=dmlR_1;inference=ab initio prediction:Prodigal:002006,similar to AA sequence:UniProtKB:P76250;locus_tag=GOFOIKOB_01129;product=HTH-type transcriptional regulator DmlR
contig00003	Prodigal:002006	CDS	19820	20440	.	+	0	ID=GOFOIKOB_01130;eC_number=3.5.1.5;Name=ureA;db_xref=COG:COG0831;gene=ureA;inference=ab initio prediction:Prodigal:002006,similar to AA sequence:UniProtKB:P14916;locus_tag=GOFOIKOB_01130;product=Urease subunit alpha
contig00003	Prodigal:002006	CDS	20443	22170	.	+	0	ID=GOFOIKOB_01131;eC_number=3.5.1.5;Name=ureC1;gene=ureC1;inference=ab initio prediction:Prodigal:002006,similar to AA sequence:UniProtKB:Q2YPD5;locus_tag=GOFOIKOB_01131;product=Urease subunit alpha 1
contig00003	Prodigal:002006	CDS	22184	22681	.	+	0	ID=GOFOIKOB_01132;Name=ureE1;gene=ureE1;inference=ab initio prediction:Prodigal:002006,similar to AA sequence:UniProtKB:Q8G2P7;locus_tag=GOFOIKOB_01132;product=Urease accessory protein UreE 1
contig00003	Prodigal:002006	CDS	22668	23357	.	+	0	ID=GOFOIKOB_01133;Name=ureF;db_xref=COG:COG0830;gene=ureF;inference=ab initio prediction:Prodigal:002006,similar to AA sequence:UniProtKB:P17091;locus_tag=GOFOIKOB_01133;product=Urease accessory protein UreF
contig00003	Prodigal:002006	CDS	23367	23984	.	+	0	ID=GOFOIKOB_01134;Name=ureG;gene=ureG;inference=ab initio prediction:Prodigal:002006,similar to AA sequence:UniProtKB:Q03287;locus_tag=GOFOIKOB_01134;product=Urease accessory protein UreG
contig00003	Prodigal:002006	CDS	24013	24258	.	-	0	ID=GOFOIKOB_01135;inference=ab initio prediction:Prodigal:002006;locus_tag=GOFOIKOB_01135;product=hypothetical protein
contig00003	Prodigal:002006	CDS	24453	24653	.	+	0	ID=GOFOIKOB_01136;inference=ab initio prediction:Prodigal:002006;locus_tag=GOFOIKOB_01136;product=hypothetical protein
contig00003	Prodigal:002006	CDS	24653	26116	.	+	0	ID=GOFOIKOB_01137;Name=yodF;db_xref=COG:COG0591;gene=yodF;inference=ab initio prediction:Prodigal:002006,similar to AA sequence:UniProtKB:O34745;locus_tag=GOFOIKOB_01137;product=putative symporter YodF
contig00003	Prodigal:002006	CDS	26310	27083	.	-	0	ID=GOFOIKOB_01138;Name=ydcV_1;gene=ydcV_1;inference=ab initio prediction:Prodigal:002006,similar to AA sequence:UniProtKB:P0AFR9;locus_tag=GOFOIKOB_01138;product=Inner membrane ABC transporter permease protein YdcV
contig00003	Prodigal:002006	CDS	27080	27997	.	-	0	ID=GOFOIKOB_01139;Name=potH;db_xref=COG:COG1176;gene=potH;inference=ab initio prediction:Prodigal:002006,similar to AA sequence:UniProtKB:P31135;locus_tag=GOFOIKOB_01139;product=Putrescine transport system permease protein PotH
contig00003	Prodigal:002006	CDS	28065	29126	.	-	0	ID=GOFOIKOB_01140;eC_number=7.6.2.11;Name=potA_1;gene=potA_1;inference=ab initio prediction:Prodigal:002006,similar to AA sequence:UniProtKB:Q7A679;locus_tag=GOFOIKOB_01140;product=Spermidine/putrescine import ATP-binding protein PotA
contig00003	Prodigal:002006	CDS	29131	29817	.	-	0	ID=GOFOIKOB_01141;Name=crp_2;db_xref=COG:COG0664;gene=crp_2;inference=ab initio prediction:Prodigal:002006,similar to AA sequence:UniProtKB:P0A2T6;locus_tag=GOFOIKOB_01141;product=cAMP-activated global transcriptional regulator CRP
contig00003	Prodigal:002006	CDS	30062	30976	.	+	0	ID=GOFOIKOB_01142;eC_number=3.5.1.108;Name=lpxC_1;db_xref=COG:COG0774;gene=lpxC_1;inference=ab initio prediction:Prodigal:002006,similar to AA sequence:UniProtKB:P47205;locus_tag=GOFOIKOB_01142;product=UDP-3-O-acyl-N-acetylglucosamine deacetylase
contig00003	Prodigal:002006	CDS	31001	32062	.	-	0	ID=GOFOIKOB_01143;inference=ab initio prediction:Prodigal:002006;locus_tag=GOFOIKOB_01143;product=hypothetical protein
contig00003	Prodigal:002006	CDS	32388	34253	.	+	0	ID=GOFOIKOB_01144;Name=yheS_1;db_xref=COG:COG0488;gene=yheS_1;inference=ab initio prediction:Prodigal:002006,similar to AA sequence:UniProtKB:P63389;locus_tag=GOFOIKOB_01144;product=putative ABC transporter ATP-binding protein YheS
contig00003	Prodigal:002006	CDS	34297	35598	.	-	0	ID=GOFOIKOB_01145;eC_number=4.1.1.64;Name=dgdA;gene=dgdA;inference=ab initio prediction:Prodigal:002006,similar to AA sequence:UniProtKB:P16932;locus_tag=GOFOIKOB_01145;product=2%2C2-dialkylglycine decarboxylase
contig00003	Prodigal:002006	CDS	35694	36548	.	+	0	ID=GOFOIKOB_01146;Name=gltR;db_xref=COG:COG0583;gene=gltR;inference=ab initio prediction:Prodigal:002006,similar to AA sequence:UniProtKB:P94501;locus_tag=GOFOIKOB_01146;product=HTH-type transcriptional regulator GltR
contig00003	Prodigal:002006	CDS	36657	37337	.	-	0	ID=GOFOIKOB_01147;inference=ab initio prediction:Prodigal:002006;locus_tag=GOFOIKOB_01147;product=hypothetical protein
contig00003	Prodigal:002006	CDS	37945	39276	.	-	0	ID=GOFOIKOB_01148;Name=ttuB_3;gene=ttuB_3;inference=ab initio prediction:Prodigal:002006,similar to AA sequence:UniProtKB:Q44470;locus_tag=GOFOIKOB_01148;product=Putative tartrate transporter
contig00003	Prodigal:002006	CDS	39438	40502	.	+	0	ID=GOFOIKOB_01149;inference=ab initio prediction:Prodigal:002006;locus_tag=GOFOIKOB_01149;product=hypothetical protein
contig00003	Prodigal:002006	CDS	40597	41631	.	+	0	ID=GOFOIKOB_01150;inference=ab initio prediction:Prodigal:002006;locus_tag=GOFOIKOB_01150;product=hypothetical protein
contig00003	Prodigal:002006	CDS	41823	42260	.	+	0	ID=GOFOIKOB_01151;inference=ab initio prediction:Prodigal:002006;locus_tag=GOFOIKOB_01151;product=hypothetical protein
contig00003	Prodigal:002006	CDS	42263	43849	.	+	0	ID=GOFOIKOB_01152;Name=mppA;db_xref=COG:COG4166;gene=mppA;inference=ab initio prediction:Prodigal:002006,similar to AA sequence:UniProtKB:P77348;locus_tag=GOFOIKOB_01152;product=Periplasmic murein peptide-binding protein
contig00003	Prodigal:002006	CDS	43846	44769	.	+	0	ID=GOFOIKOB_01153;Name=oppB;db_xref=COG:COG0601;gene=oppB;inference=ab initio prediction:Prodigal:002006,similar to AA sequence:UniProtKB:P0AFH2;locus_tag=GOFOIKOB_01153;product=Oligopeptide transport system permease protein OppB
contig00003	Prodigal:002006	CDS	44775	45869	.	+	0	ID=GOFOIKOB_01154;inference=ab initio prediction:Prodigal:002006;locus_tag=GOFOIKOB_01154;product=hypothetical protein
contig00003	Prodigal:002006	CDS	45872	46828	.	-	0	ID=GOFOIKOB_01155;eC_number=1.1.1.29;Name=hprA_1;db_xref=COG:COG1052;gene=hprA_1;inference=ab initio prediction:Prodigal:002006,similar to AA sequence:UniProtKB:Q59516;locus_tag=GOFOIKOB_01155;product=Glycerate dehydrogenase
contig00003	Prodigal:002006	CDS	46910	47845	.	-	0	ID=GOFOIKOB_01156;eC_number=3.5.1.-;Name=tgnD;gene=tgnD;inference=ab initio prediction:Prodigal:002006,similar to AA sequence:UniProtKB:Q6F9F4;locus_tag=GOFOIKOB_01156;product=(E)-2-((N-methylformamido)methylene)succinate hydrolase
contig00003	Prodigal:002006	CDS	47871	49511	.	-	0	ID=GOFOIKOB_01157;eC_number=2.7.1.29;Name=dhaK;gene=dhaK;inference=ab initio prediction:Prodigal:002006,similar to AA sequence:UniProtKB:P45510;locus_tag=GOFOIKOB_01157;product=Dihydroxyacetone kinase
contig00003	Prodigal:002006	CDS	49566	50504	.	-	0	ID=GOFOIKOB_01158;Name=ycjP;db_xref=COG:COG0395;gene=ycjP;inference=ab initio prediction:Prodigal:002006,similar to AA sequence:UniProtKB:P77716;locus_tag=GOFOIKOB_01158;product=Inner membrane ABC transporter permease protein YcjP
contig00003	Prodigal:002006	CDS	50501	51457	.	-	0	ID=GOFOIKOB_01159;Name=lacF_1;gene=lacF_1;inference=ab initio prediction:Prodigal:002006,similar to AA sequence:UniProtKB:P29823;locus_tag=GOFOIKOB_01159;product=Lactose transport system permease protein LacF
contig00003	Prodigal:002006	CDS	51479	52789	.	-	0	ID=GOFOIKOB_01160;inference=ab initio prediction:Prodigal:002006;locus_tag=GOFOIKOB_01160;product=hypothetical protein
contig00003	Prodigal:002006	CDS	52864	53925	.	-	0	ID=GOFOIKOB_01161;eC_number=7.6.2.10;Name=ugpC;db_xref=COG:COG3839;gene=ugpC;inference=ab initio prediction:Prodigal:002006,similar to AA sequence:UniProtKB:P10907;locus_tag=GOFOIKOB_01161;product=sn-glycerol-3-phosphate import ATP-binding protein UgpC
contig00003	Prodigal:002006	CDS	54243	55436	.	+	0	ID=GOFOIKOB_01162;inference=ab initio prediction:Prodigal:002006;locus_tag=GOFOIKOB_01162;product=hypothetical protein
contig00003	Prodigal:002006	CDS	55495	56307	.	+	0	ID=GOFOIKOB_01163;eC_number=1.1.5.12;Name=dld;gene=dld;inference=ab initio prediction:Prodigal:002006,protein motif:HAMAP:MF_02092;locus_tag=GOFOIKOB_01163;product=Quinone-dependent D-lactate dehydrogenase
contig00003	Prodigal:002006	CDS	56757	57509	.	-	0	ID=GOFOIKOB_01164;inference=ab initio prediction:Prodigal:002006;locus_tag=GOFOIKOB_01164;product=hypothetical protein
contig00003	Prodigal:002006	CDS	58120	59244	.	-	0	ID=GOFOIKOB_01165;inference=ab initio prediction:Prodigal:002006;locus_tag=GOFOIKOB_01165;product=hypothetical protein
contig00003	Prodigal:002006	CDS	60579	61307	.	+	0	ID=GOFOIKOB_01166;inference=ab initio prediction:Prodigal:002006;locus_tag=GOFOIKOB_01166;product=hypothetical protein
contig00003	Prodigal:002006	CDS	61494	62315	.	-	0	ID=GOFOIKOB_01167;inference=ab initio prediction:Prodigal:002006;locus_tag=GOFOIKOB_01167;product=hypothetical protein
contig00003	Prodigal:002006	CDS	63708	66677	.	-	0	ID=GOFOIKOB_01168;inference=ab initio prediction:Prodigal:002006;locus_tag=GOFOIKOB_01168;product=hypothetical protein
contig00003	Prodigal:002006	CDS	66616	67080	.	-	0	ID=GOFOIKOB_01169;inference=ab initio prediction:Prodigal:002006;locus_tag=GOFOIKOB_01169;product=hypothetical protein
contig00003	Prodigal:002006	CDS	67761	68156	.	-	0	ID=GOFOIKOB_01170;Name=flgC_1;db_xref=COG:COG1558;gene=flgC_1;inference=ab initio prediction:Prodigal:002006,similar to AA sequence:UniProtKB:P0A1I7;locus_tag=GOFOIKOB_01170;product=Flagellar basal-body rod protein FlgC
contig00003	Prodigal:002006	CDS	68943	69527	.	-	0	ID=GOFOIKOB_01171;inference=ab initio prediction:Prodigal:002006;locus_tag=GOFOIKOB_01171;product=hypothetical protein
contig00003	Prodigal:002006	CDS	71043	72563	.	-	0	ID=GOFOIKOB_01172;eC_number=2.7.8.-;Name=clsB;gene=clsB;inference=ab initio prediction:Prodigal:002006,protein motif:HAMAP:MF_01917;locus_tag=GOFOIKOB_01172;product=Cardiolipin synthase B
contig00003	Prodigal:002006	CDS	72743	73339	.	+	0	ID=GOFOIKOB_01173;inference=ab initio prediction:Prodigal:002006;locus_tag=GOFOIKOB_01173;product=hypothetical protein
contig00003	Prodigal:002006	CDS	73386	74687	.	+	0	ID=GOFOIKOB_01174;inference=ab initio prediction:Prodigal:002006;locus_tag=GOFOIKOB_01174;product=hypothetical protein
contig00003	Prodigal:002006	CDS	75174	75845	.	-	0	ID=GOFOIKOB_01175;inference=ab initio prediction:Prodigal:002006;locus_tag=GOFOIKOB_01175;product=hypothetical protein
contig00003	Prodigal:002006	CDS	75869	76777	.	-	0	ID=GOFOIKOB_01176;inference=ab initio prediction:Prodigal:002006;locus_tag=GOFOIKOB_01176;product=hypothetical protein
contig00003	Prodigal:002006	CDS	77301	78536	.	-	0	ID=GOFOIKOB_01177;eC_number=3.6.1.1;Name=ppaX_1;gene=ppaX_1;inference=ab initio prediction:Prodigal:002006,protein motif:HAMAP:MF_01250;locus_tag=GOFOIKOB_01177;product=Pyrophosphatase PpaX
contig00003	Prodigal:002006	CDS	78769	79818	.	-	0	ID=GOFOIKOB_01178;inference=ab initio prediction:Prodigal:002006;locus_tag=GOFOIKOB_01178;product=hypothetical protein
contig00003	Prodigal:002006	CDS	80590	80802	.	+	0	ID=GOFOIKOB_01179;inference=ab initio prediction:Prodigal:002006;locus_tag=GOFOIKOB_01179;product=hypothetical protein
contig00003	Prodigal:002006	CDS	81110	82024	.	-	0	ID=GOFOIKOB_01180;inference=ab initio prediction:Prodigal:002006;locus_tag=GOFOIKOB_01180;product=hypothetical protein
contig00003	Prodigal:002006	CDS	82066	82404	.	-	0	ID=GOFOIKOB_01181;inference=ab initio prediction:Prodigal:002006;locus_tag=GOFOIKOB_01181;product=hypothetical protein
contig00003	Prodigal:002006	CDS	82571	83455	.	-	0	ID=GOFOIKOB_01182;inference=ab initio prediction:Prodigal:002006;locus_tag=GOFOIKOB_01182;product=hypothetical protein
contig00003	Prodigal:002006	CDS	83928	86021	.	-	0	ID=GOFOIKOB_01183;eC_number=3.4.24.-;Name=ftsH_2;gene=ftsH_2;inference=ab initio prediction:Prodigal:002006,protein motif:HAMAP:MF_01458;locus_tag=GOFOIKOB_01183;product=ATP-dependent zinc metalloprotease FtsH
contig00003	Prodigal:002006	CDS	85967	86434	.	-	0	ID=GOFOIKOB_01184;inference=ab initio prediction:Prodigal:002006;locus_tag=GOFOIKOB_01184;product=hypothetical protein
contig00003	Prodigal:002006	CDS	86469	87473	.	-	0	ID=GOFOIKOB_01185;inference=ab initio prediction:Prodigal:002006;locus_tag=GOFOIKOB_01185;product=hypothetical protein
contig00003	Prodigal:002006	CDS	87470	89218	.	-	0	ID=GOFOIKOB_01186;eC_number=3.4.21.53;Name=lon_3;gene=lon_3;inference=ab initio prediction:Prodigal:002006,protein motif:HAMAP:MF_01973;locus_tag=GOFOIKOB_01186;product=Lon protease
contig00003	Prodigal:002006	CDS	89260	90042	.	-	0	ID=GOFOIKOB_01187;inference=ab initio prediction:Prodigal:002006;locus_tag=GOFOIKOB_01187;product=hypothetical protein
contig00003	Prodigal:002006	CDS	90142	91098	.	-	0	ID=GOFOIKOB_01188;inference=ab initio prediction:Prodigal:002006;locus_tag=GOFOIKOB_01188;product=hypothetical protein
contig00003	Prodigal:002006	CDS	91493	92434	.	+	0	ID=GOFOIKOB_01189;inference=ab initio prediction:Prodigal:002006;locus_tag=GOFOIKOB_01189;product=hypothetical protein
contig00003	Prodigal:002006	CDS	92431	92703	.	-	0	ID=GOFOIKOB_01190;inference=ab initio prediction:Prodigal:002006;locus_tag=GOFOIKOB_01190;product=hypothetical protein
contig00003	Prodigal:002006	CDS	92910	93818	.	-	0	ID=GOFOIKOB_01191;inference=ab initio prediction:Prodigal:002006;locus_tag=GOFOIKOB_01191;product=hypothetical protein
contig00003	Prodigal:002006	CDS	94680	95093	.	-	0	ID=GOFOIKOB_01192;Name=zntR;db_xref=COG:COG0789;gene=zntR;inference=ab initio prediction:Prodigal:002006,similar to AA sequence:UniProtKB:P0ACS5;locus_tag=GOFOIKOB_01192;product=HTH-type transcriptional regulator ZntR
contig00003	Prodigal:002006	CDS	95657	95884	.	+	0	ID=GOFOIKOB_01193;inference=ab initio prediction:Prodigal:002006;locus_tag=GOFOIKOB_01193;product=hypothetical protein
contig00003	Prodigal:002006	CDS	96015	98351	.	-	0	ID=GOFOIKOB_01194;inference=ab initio prediction:Prodigal:002006;locus_tag=GOFOIKOB_01194;product=hypothetical protein
contig00003	Prodigal:002006	CDS	98723	99001	.	+	0	ID=GOFOIKOB_01195;inference=ab initio prediction:Prodigal:002006;locus_tag=GOFOIKOB_01195;product=hypothetical protein
contig00003	Prodigal:002006	CDS	99311	100303	.	-	0	ID=GOFOIKOB_01196;inference=ab initio prediction:Prodigal:002006;locus_tag=GOFOIKOB_01196;product=hypothetical protein
contig00003	Prodigal:002006	CDS	100824	102323	.	+	0	ID=GOFOIKOB_01197;inference=ab initio prediction:Prodigal:002006;locus_tag=GOFOIKOB_01197;product=hypothetical protein
contig00003	Prodigal:002006	CDS	102555	104096	.	-	0	ID=GOFOIKOB_01198;inference=ab initio prediction:Prodigal:002006;locus_tag=GOFOIKOB_01198;product=hypothetical protein
contig00003	Prodigal:002006	CDS	104453	107134	.	+	0	ID=GOFOIKOB_01199;inference=ab initio prediction:Prodigal:002006;locus_tag=GOFOIKOB_01199;product=hypothetical protein
contig00003	Prodigal:002006	CDS	107430	107951	.	+	0	ID=GOFOIKOB_01200;inference=ab initio prediction:Prodigal:002006;locus_tag=GOFOIKOB_01200;product=hypothetical protein
contig00003	Prodigal:002006	CDS	108560	109195	.	+	0	ID=GOFOIKOB_01201;inference=ab initio prediction:Prodigal:002006;locus_tag=GOFOIKOB_01201;product=hypothetical protein
contig00003	Prodigal:002006	CDS	109458	110120	.	+	0	ID=GOFOIKOB_01202;inference=ab initio prediction:Prodigal:002006;locus_tag=GOFOIKOB_01202;product=hypothetical protein
contig00003	Prodigal:002006	CDS	110134	111801	.	-	0	ID=GOFOIKOB_01203;inference=ab initio prediction:Prodigal:002006;locus_tag=GOFOIKOB_01203;product=hypothetical protein
contig00003	Prodigal:002006	CDS	111798	112304	.	-	0	ID=GOFOIKOB_01204;inference=ab initio prediction:Prodigal:002006;locus_tag=GOFOIKOB_01204;product=hypothetical protein
contig00003	Prodigal:002006	CDS	112848	113795	.	+	0	ID=GOFOIKOB_01205;inference=ab initio prediction:Prodigal:002006;locus_tag=GOFOIKOB_01205;product=hypothetical protein
contig00003	Prodigal:002006	CDS	113928	114266	.	-	0	ID=GOFOIKOB_01206;inference=ab initio prediction:Prodigal:002006;locus_tag=GOFOIKOB_01206;product=hypothetical protein
contig00003	Prodigal:002006	CDS	114266	115660	.	-	0	ID=GOFOIKOB_01207;inference=ab initio prediction:Prodigal:002006;locus_tag=GOFOIKOB_01207;product=hypothetical protein
contig00003	Prodigal:002006	CDS	115660	116352	.	-	0	ID=GOFOIKOB_01208;inference=ab initio prediction:Prodigal:002006;locus_tag=GOFOIKOB_01208;product=hypothetical protein
contig00003	Prodigal:002006	CDS	116496	119924	.	-	0	ID=GOFOIKOB_01209;eC_number=3.6.4.12;Name=rep;gene=rep;inference=ab initio prediction:Prodigal:002006,protein motif:HAMAP:MF_01920;locus_tag=GOFOIKOB_01209;product=ATP-dependent DNA helicase Rep
contig00003	Prodigal:002006	CDS	119911	120543	.	-	0	ID=GOFOIKOB_01210;inference=ab initio prediction:Prodigal:002006;locus_tag=GOFOIKOB_01210;product=hypothetical protein
contig00003	Prodigal:002006	CDS	120540	121313	.	-	0	ID=GOFOIKOB_01211;inference=ab initio prediction:Prodigal:002006;locus_tag=GOFOIKOB_01211;product=hypothetical protein
contig00003	Prodigal:002006	CDS	121447	122244	.	-	0	ID=GOFOIKOB_01212;inference=ab initio prediction:Prodigal:002006;locus_tag=GOFOIKOB_01212;product=hypothetical protein
contig00003	Prodigal:002006	CDS	122241	122795	.	-	0	ID=GOFOIKOB_01213;inference=ab initio prediction:Prodigal:002006;locus_tag=GOFOIKOB_01213;product=hypothetical protein
contig00003	Prodigal:002006	CDS	122851	123015	.	-	0	ID=GOFOIKOB_01214;inference=ab initio prediction:Prodigal:002006;locus_tag=GOFOIKOB_01214;product=hypothetical protein
contig00003	Prodigal:002006	CDS	123052	123744	.	+	0	ID=GOFOIKOB_01215;inference=ab initio prediction:Prodigal:002006;locus_tag=GOFOIKOB_01215;product=hypothetical protein
contig00003	Prodigal:002006	CDS	123872	124468	.	-	0	ID=GOFOIKOB_01216;inference=ab initio prediction:Prodigal:002006;locus_tag=GOFOIKOB_01216;product=hypothetical protein
contig00003	Prodigal:002006	CDS	124562	124789	.	-	0	ID=GOFOIKOB_01217;inference=ab initio prediction:Prodigal:002006;locus_tag=GOFOIKOB_01217;product=hypothetical protein
contig00003	Prodigal:002006	CDS	124866	125075	.	+	0	ID=GOFOIKOB_01218;inference=ab initio prediction:Prodigal:002006;locus_tag=GOFOIKOB_01218;product=hypothetical protein
contig00003	Prodigal:002006	CDS	125103	125315	.	-	0	ID=GOFOIKOB_01219;inference=ab initio prediction:Prodigal:002006;locus_tag=GOFOIKOB_01219;product=hypothetical protein
contig00003	Prodigal:002006	CDS	125413	125769	.	+	0	ID=GOFOIKOB_01220;inference=ab initio prediction:Prodigal:002006;locus_tag=GOFOIKOB_01220;product=hypothetical protein
contig00003	Prodigal:002006	CDS	125792	126502	.	-	0	ID=GOFOIKOB_01221;inference=ab initio prediction:Prodigal:002006;locus_tag=GOFOIKOB_01221;product=hypothetical protein
contig00003	Prodigal:002006	CDS	126593	127345	.	-	0	ID=GOFOIKOB_01222;inference=ab initio prediction:Prodigal:002006;locus_tag=GOFOIKOB_01222;product=hypothetical protein
contig00003	Prodigal:002006	CDS	127861	128523	.	+	0	ID=GOFOIKOB_01223;inference=ab initio prediction:Prodigal:002006;locus_tag=GOFOIKOB_01223;product=hypothetical protein
contig00003	Prodigal:002006	CDS	129499	130485	.	+	0	ID=GOFOIKOB_01224;inference=ab initio prediction:Prodigal:002006;locus_tag=GOFOIKOB_01224;product=hypothetical protein
contig00003	Prodigal:002006	CDS	130636	131421	.	+	0	ID=GOFOIKOB_01225;inference=ab initio prediction:Prodigal:002006;locus_tag=GOFOIKOB_01225;product=hypothetical protein
contig00003	Prodigal:002006	CDS	131520	133622	.	+	0	ID=GOFOIKOB_01226;inference=ab initio prediction:Prodigal:002006;locus_tag=GOFOIKOB_01226;product=hypothetical protein
contig00003	Prodigal:002006	CDS	133634	134746	.	+	0	ID=GOFOIKOB_01227;inference=ab initio prediction:Prodigal:002006;locus_tag=GOFOIKOB_01227;product=hypothetical protein
contig00003	Prodigal:002006	CDS	134736	136655	.	+	0	ID=GOFOIKOB_01228;inference=ab initio prediction:Prodigal:002006;locus_tag=GOFOIKOB_01228;product=hypothetical protein
contig00003	Prodigal:002006	CDS	136490	137344	.	-	0	ID=GOFOIKOB_01229;inference=ab initio prediction:Prodigal:002006;locus_tag=GOFOIKOB_01229;product=hypothetical protein
contig00003	Prodigal:002006	CDS	137535	137840	.	+	0	ID=GOFOIKOB_01230;inference=ab initio prediction:Prodigal:002006;locus_tag=GOFOIKOB_01230;product=hypothetical protein
contig00003	Prodigal:002006	CDS	137905	138456	.	-	0	ID=GOFOIKOB_01231;inference=ab initio prediction:Prodigal:002006;locus_tag=GOFOIKOB_01231;product=hypothetical protein
contig00003	Prodigal:002006	CDS	139678	140442	.	+	0	ID=GOFOIKOB_01232;inference=ab initio prediction:Prodigal:002006;locus_tag=GOFOIKOB_01232;product=hypothetical protein
contig00003	Prodigal:002006	CDS	140429	141760	.	-	0	ID=GOFOIKOB_01233;inference=ab initio prediction:Prodigal:002006;locus_tag=GOFOIKOB_01233;product=hypothetical protein
contig00003	Prodigal:002006	CDS	141771	142043	.	-	0	ID=GOFOIKOB_01234;Name=ricR_1;db_xref=COG:COG1937;gene=ricR_1;inference=ab initio prediction:Prodigal:002006,similar to AA sequence:UniProtKB:O07434;locus_tag=GOFOIKOB_01234;product=Copper-sensing transcriptional repressor RicR
contig00003	Prodigal:002006	CDS	141998	142819	.	-	0	ID=GOFOIKOB_01235;inference=ab initio prediction:Prodigal:002006;locus_tag=GOFOIKOB_01235;product=hypothetical protein
contig00003	Prodigal:002006	CDS	143301	143600	.	-	0	ID=GOFOIKOB_01236;inference=ab initio prediction:Prodigal:002006;locus_tag=GOFOIKOB_01236;product=hypothetical protein
contig00003	Prodigal:002006	CDS	143746	144036	.	-	0	ID=GOFOIKOB_01237;inference=ab initio prediction:Prodigal:002006;locus_tag=GOFOIKOB_01237;product=hypothetical protein
contig00003	Prodigal:002006	CDS	144137	144307	.	-	0	ID=GOFOIKOB_01238;inference=ab initio prediction:Prodigal:002006;locus_tag=GOFOIKOB_01238;product=hypothetical protein
contig00003	Prodigal:002006	CDS	144323	145264	.	-	0	ID=GOFOIKOB_01239;Name=czcD_1;gene=czcD_1;inference=ab initio prediction:Prodigal:002006,similar to AA sequence:UniProtKB:P13512;locus_tag=GOFOIKOB_01239;product=Metal cation efflux system protein CzcD
contig00003	Prodigal:002006	CDS	145305	145865	.	-	0	ID=GOFOIKOB_01240;inference=ab initio prediction:Prodigal:002006;locus_tag=GOFOIKOB_01240;product=hypothetical protein
contig00003	Prodigal:002006	CDS	145871	149119	.	-	0	ID=GOFOIKOB_01241;Name=cnrA_2;gene=cnrA_2;inference=ab initio prediction:Prodigal:002006,similar to AA sequence:UniProtKB:P37972;locus_tag=GOFOIKOB_01241;product=Nickel and cobalt resistance protein CnrA
contig00003	Prodigal:002006	CDS	149131	150498	.	-	0	ID=GOFOIKOB_01242;Name=czcB_2;gene=czcB_2;inference=ab initio prediction:Prodigal:002006,similar to AA sequence:UniProtKB:P13510;locus_tag=GOFOIKOB_01242;product=Cobalt-zinc-cadmium resistance protein CzcB
contig00003	Prodigal:002006	CDS	150620	151000	.	-	0	ID=GOFOIKOB_01243;inference=ab initio prediction:Prodigal:002006;locus_tag=GOFOIKOB_01243;product=hypothetical protein
contig00003	Prodigal:002006	CDS	151292	151555	.	-	0	ID=GOFOIKOB_01244;inference=ab initio prediction:Prodigal:002006;locus_tag=GOFOIKOB_01244;product=hypothetical protein
contig00003	Prodigal:002006	CDS	151822	152553	.	+	0	ID=GOFOIKOB_01245;inference=ab initio prediction:Prodigal:002006;locus_tag=GOFOIKOB_01245;product=hypothetical protein
contig00003	Prodigal:002006	CDS	152487	153908	.	-	0	ID=GOFOIKOB_01246;eC_number=2.7.-.-;Name=sasA_5;gene=sasA_5;inference=ab initio prediction:Prodigal:002006,protein motif:HAMAP:MF_01837;locus_tag=GOFOIKOB_01246;product=Adaptive-response sensory-kinase SasA
contig00003	Prodigal:002006	CDS	153905	154765	.	-	0	ID=GOFOIKOB_01247;Name=rssB_1;gene=rssB_1;inference=ab initio prediction:Prodigal:002006,protein motif:HAMAP:MF_00958;locus_tag=GOFOIKOB_01247;product=Regulator of RpoS
contig00003	Prodigal:002006	CDS	155261	155515	.	+	0	ID=GOFOIKOB_01248;inference=ab initio prediction:Prodigal:002006;locus_tag=GOFOIKOB_01248;product=hypothetical protein
contig00003	Prodigal:002006	CDS	155576	155893	.	-	0	ID=GOFOIKOB_01249;inference=ab initio prediction:Prodigal:002006,similar to AA sequence:ISfinder:ISMex3;locus_tag=GOFOIKOB_01249;product=IS256 family transposase ISMex3
contig00003	Prodigal:002006	CDS	156231	158426	.	+	0	ID=GOFOIKOB_01250;eC_number=3.6.3.3;Name=zntA;db_xref=COG:COG2217;gene=zntA;inference=ab initio prediction:Prodigal:002006,similar to AA sequence:UniProtKB:P37617;locus_tag=GOFOIKOB_01250;product=Zinc/cadmium/lead-transporting P-type ATPase
contig00003	Prodigal:002006	CDS	158554	159165	.	-	0	ID=GOFOIKOB_01251;inference=ab initio prediction:Prodigal:002006;locus_tag=GOFOIKOB_01251;product=hypothetical protein
contig00003	Prodigal:002006	CDS	159724	160662	.	+	0	ID=GOFOIKOB_01252;eC_number=1.8.1.9;Name=trxB_1;db_xref=COG:COG0492;gene=trxB_1;inference=ab initio prediction:Prodigal:002006,similar to AA sequence:UniProtKB:P80880;locus_tag=GOFOIKOB_01252;product=Thioredoxin reductase
contig00003	Prodigal:002006	CDS	161070	161234	.	+	0	ID=GOFOIKOB_01253;inference=ab initio prediction:Prodigal:002006;locus_tag=GOFOIKOB_01253;product=hypothetical protein
contig00003	Prodigal:002006	CDS	161648	162073	.	-	0	ID=GOFOIKOB_01254;inference=ab initio prediction:Prodigal:002006;locus_tag=GOFOIKOB_01254;product=hypothetical protein
contig00003	Prodigal:002006	CDS	162104	162259	.	-	0	ID=GOFOIKOB_01255;inference=ab initio prediction:Prodigal:002006;locus_tag=GOFOIKOB_01255;product=hypothetical protein
contig00003	Prodigal:002006	CDS	162308	162691	.	-	0	ID=GOFOIKOB_01256;inference=ab initio prediction:Prodigal:002006;locus_tag=GOFOIKOB_01256;product=hypothetical protein
contig00003	Prodigal:002006	CDS	162688	163683	.	-	0	ID=GOFOIKOB_01257;inference=ab initio prediction:Prodigal:002006;locus_tag=GOFOIKOB_01257;product=hypothetical protein
contig00003	Prodigal:002006	CDS	163671	164048	.	-	0	ID=GOFOIKOB_01258;inference=ab initio prediction:Prodigal:002006;locus_tag=GOFOIKOB_01258;product=hypothetical protein
contig00003	Prodigal:002006	CDS	164269	165144	.	+	0	ID=GOFOIKOB_01259;Name=hcaR_1;gene=hcaR_1;inference=ab initio prediction:Prodigal:002006,similar to AA sequence:UniProtKB:Q47141;locus_tag=GOFOIKOB_01259;product=Hca operon transcriptional activator HcaR
contig00003	Prodigal:002006	CDS	166101	166787	.	-	0	ID=GOFOIKOB_01260;inference=ab initio prediction:Prodigal:002006;locus_tag=GOFOIKOB_01260;product=hypothetical protein
contig00003	Prodigal:002006	CDS	166795	167088	.	-	0	ID=GOFOIKOB_01261;inference=ab initio prediction:Prodigal:002006;locus_tag=GOFOIKOB_01261;product=hypothetical protein
contig00003	Prodigal:002006	CDS	167844	167993	.	+	0	ID=GOFOIKOB_01262;inference=ab initio prediction:Prodigal:002006;locus_tag=GOFOIKOB_01262;product=hypothetical protein
contig00003	Prodigal:002006	CDS	168815	170926	.	+	0	ID=GOFOIKOB_01263;inference=ab initio prediction:Prodigal:002006;locus_tag=GOFOIKOB_01263;product=hypothetical protein
contig00003	Prodigal:002006	CDS	171026	171313	.	-	0	ID=GOFOIKOB_01264;inference=ab initio prediction:Prodigal:002006;locus_tag=GOFOIKOB_01264;product=hypothetical protein
contig00003	Prodigal:002006	CDS	171506	172186	.	+	0	ID=GOFOIKOB_01265;inference=ab initio prediction:Prodigal:002006;locus_tag=GOFOIKOB_01265;product=hypothetical protein
contig00003	Prodigal:002006	CDS	172236	173270	.	-	0	ID=GOFOIKOB_01266;inference=ab initio prediction:Prodigal:002006;locus_tag=GOFOIKOB_01266;product=hypothetical protein
contig00003	Prodigal:002006	CDS	173344	173625	.	+	0	ID=GOFOIKOB_01267;inference=ab initio prediction:Prodigal:002006,similar to AA sequence:ISfinder:ISMdi3;locus_tag=GOFOIKOB_01267;product=IS3 family transposase ISMdi3
contig00003	Prodigal:002006	CDS	173679	174440	.	+	0	ID=GOFOIKOB_01268;inference=ab initio prediction:Prodigal:002006;locus_tag=GOFOIKOB_01268;product=hypothetical protein
contig00003	Prodigal:002006	CDS	174418	175695	.	-	0	ID=GOFOIKOB_01269;inference=ab initio prediction:Prodigal:002006,similar to AA sequence:ISfinder:ISMex12;locus_tag=GOFOIKOB_01269;product=IS110 family transposase ISMex12
contig00003	Prodigal:002006	CDS	175833	176204	.	+	0	ID=GOFOIKOB_01270;inference=ab initio prediction:Prodigal:002006;locus_tag=GOFOIKOB_01270;product=hypothetical protein
contig00003	Prodigal:002006	CDS	176387	177670	.	-	0	ID=GOFOIKOB_01271;inference=ab initio prediction:Prodigal:002006;locus_tag=GOFOIKOB_01271;product=hypothetical protein
contig00003	Prodigal:002006	CDS	178271	178384	.	-	0	ID=GOFOIKOB_01272;inference=ab initio prediction:Prodigal:002006;locus_tag=GOFOIKOB_01272;product=hypothetical protein
contig00003	Prodigal:002006	CDS	178712	181084	.	+	0	ID=GOFOIKOB_01273;db_xref=COG:COG2199;inference=ab initio prediction:Prodigal:002006,similar to AA sequence:UniProtKB:Q9ABX9;locus_tag=GOFOIKOB_01273;product=putative signaling protein
contig00003	Prodigal:002006	CDS	181404	182486	.	-	0	ID=GOFOIKOB_01274;inference=ab initio prediction:Prodigal:002006;locus_tag=GOFOIKOB_01274;product=hypothetical protein
contig00003	Prodigal:002006	CDS	183004	184089	.	+	0	ID=GOFOIKOB_01275;eC_number=1.1.1.87;Name=hicd;db_xref=COG:COG0473;gene=hicd;inference=ab initio prediction:Prodigal:002006,similar to AA sequence:UniProtKB:Q5SIJ1;locus_tag=GOFOIKOB_01275;product=Homoisocitrate dehydrogenase
contig00003	Prodigal:002006	CDS	184471	187803	.	+	0	ID=GOFOIKOB_01276;inference=ab initio prediction:Prodigal:002006;locus_tag=GOFOIKOB_01276;product=hypothetical protein
contig00003	Prodigal:002006	CDS	187800	189140	.	+	0	ID=GOFOIKOB_01277;inference=ab initio prediction:Prodigal:002006;locus_tag=GOFOIKOB_01277;product=hypothetical protein
contig00003	Prodigal:002006	CDS	189137	191455	.	+	0	ID=GOFOIKOB_01278;eC_number=3.6.4.13;Name=srmB;gene=srmB;inference=ab initio prediction:Prodigal:002006,protein motif:HAMAP:MF_00967;locus_tag=GOFOIKOB_01278;product=ATP-dependent RNA helicase SrmB
contig00003	Prodigal:002006	CDS	191586	194234	.	+	0	ID=GOFOIKOB_01279;inference=ab initio prediction:Prodigal:002006;locus_tag=GOFOIKOB_01279;product=hypothetical protein
contig00003	Prodigal:002006	CDS	194234	197647	.	+	0	ID=GOFOIKOB_01280;eC_number=3.1.11.5;Name=recB_2;gene=recB_2;inference=ab initio prediction:Prodigal:002006,protein motif:HAMAP:MF_01485;locus_tag=GOFOIKOB_01280;product=RecBCD enzyme subunit RecB
contig00003	Prodigal:002006	CDS	197792	198277	.	-	0	ID=GOFOIKOB_01281;inference=ab initio prediction:Prodigal:002006;locus_tag=GOFOIKOB_01281;product=hypothetical protein
contig00003	Prodigal:002006	CDS	198274	199998	.	-	0	ID=GOFOIKOB_01282;inference=ab initio prediction:Prodigal:002006;locus_tag=GOFOIKOB_01282;product=hypothetical protein
contig00003	Prodigal:002006	CDS	199995	200357	.	-	0	ID=GOFOIKOB_01283;inference=ab initio prediction:Prodigal:002006;locus_tag=GOFOIKOB_01283;product=hypothetical protein
contig00003	Prodigal:002006	CDS	200522	201469	.	+	0	ID=GOFOIKOB_01284;inference=ab initio prediction:Prodigal:002006;locus_tag=GOFOIKOB_01284;product=hypothetical protein
contig00003	Prodigal:002006	CDS	201667	201900	.	+	0	ID=GOFOIKOB_01285;inference=ab initio prediction:Prodigal:002006;locus_tag=GOFOIKOB_01285;product=hypothetical protein
contig00003	Prodigal:002006	CDS	202161	202595	.	-	0	ID=GOFOIKOB_01286;eC_number=7.2.2.6;Name=kdpB_1;gene=kdpB_1;inference=ab initio prediction:Prodigal:002006,protein motif:HAMAP:MF_00285;locus_tag=GOFOIKOB_01286;product=Potassium-transporting ATPase ATP-binding subunit
contig00003	Prodigal:002006	CDS	203048	205771	.	+	0	ID=GOFOIKOB_01287;inference=ab initio prediction:Prodigal:002006;locus_tag=GOFOIKOB_01287;product=hypothetical protein
contig00003	Prodigal:002006	CDS	205768	206151	.	+	0	ID=GOFOIKOB_01288;inference=ab initio prediction:Prodigal:002006;locus_tag=GOFOIKOB_01288;product=hypothetical protein
contig00003	Prodigal:002006	CDS	206194	208689	.	-	0	ID=GOFOIKOB_01289;eC_number=2.7.13.3;Name=rcsC_8;gene=rcsC_8;inference=ab initio prediction:Prodigal:002006,protein motif:HAMAP:MF_00979;locus_tag=GOFOIKOB_01289;product=Sensor histidine kinase RcsC
contig00003	Prodigal:002006	CDS	209365	210171	.	-	0	ID=GOFOIKOB_01290;eC_number=1.1.1.100;Name=fabG_4;gene=fabG_4;inference=ab initio prediction:Prodigal:002006,similar to AA sequence:UniProtKB:O67610;locus_tag=GOFOIKOB_01290;product=3-oxoacyl-[acyl-carrier-protein] reductase FabG
contig00003	Prodigal:002006	CDS	210463	210999	.	+	0	ID=GOFOIKOB_01291;eC_number=1.16.-.-;Name=dps_1;db_xref=COG:COG0783;gene=dps_1;inference=ab initio prediction:Prodigal:002006,similar to AA sequence:UniProtKB:Q8UCK6;locus_tag=GOFOIKOB_01291;product=DNA protection during starvation protein
contig00003	Prodigal:002006	CDS	211594	212718	.	+	0	ID=GOFOIKOB_01292;eC_number=2.7.-.-;Name=sasA_6;gene=sasA_6;inference=ab initio prediction:Prodigal:002006,protein motif:HAMAP:MF_01837;locus_tag=GOFOIKOB_01292;product=Adaptive-response sensory-kinase SasA
contig00003	Prodigal:002006	CDS	212702	213127	.	+	0	ID=GOFOIKOB_01293;Name=rcp1_1;gene=rcp1_1;inference=ab initio prediction:Prodigal:002006,similar to AA sequence:UniProtKB:Q55169;locus_tag=GOFOIKOB_01293;product=Response regulator rcp1
contig00003	Prodigal:002006	CDS	213135	214307	.	+	0	ID=GOFOIKOB_01294;eC_number=2.7.-.-;Name=sasA_7;gene=sasA_7;inference=ab initio prediction:Prodigal:002006,protein motif:HAMAP:MF_01837;locus_tag=GOFOIKOB_01294;product=Adaptive-response sensory-kinase SasA
contig00003	Prodigal:002006	CDS	214505	215068	.	+	0	ID=GOFOIKOB_01295;inference=ab initio prediction:Prodigal:002006;locus_tag=GOFOIKOB_01295;product=hypothetical protein
contig00003	Prodigal:002006	CDS	215014	215907	.	+	0	ID=GOFOIKOB_01296;inference=ab initio prediction:Prodigal:002006,similar to AA sequence:UniProtKB:Q881J7;locus_tag=GOFOIKOB_01296;product=Blue-light-activated protein
contig00003	Prodigal:002006	CDS	215921	216841	.	-	0	ID=GOFOIKOB_01297;Name=yedY1_2;db_xref=COG:COG2041;gene=yedY1_2;inference=ab initio prediction:Prodigal:002006,similar to AA sequence:UniProtKB:G8QM63;locus_tag=GOFOIKOB_01297;product=Putative protein-methionine-sulfoxide reductase subunit YedZ1
contig00003	Prodigal:002006	CDS	216838	217722	.	-	0	ID=GOFOIKOB_01298;Name=yedZ1;db_xref=COG:COG4117;gene=yedZ1;inference=ab initio prediction:Prodigal:002006,similar to AA sequence:UniProtKB:G8QM62;locus_tag=GOFOIKOB_01298;product=Putative protein-methionine-sulfoxide reductase subunit YedZ1
contig00003	Prodigal:002006	CDS	217799	218032	.	-	0	ID=GOFOIKOB_01299;inference=ab initio prediction:Prodigal:002006;locus_tag=GOFOIKOB_01299;product=hypothetical protein
contig00003	Prodigal:002006	CDS	218593	221148	.	+	0	ID=GOFOIKOB_01300;eC_number=2.7.13.3;Name=rcsC_9;gene=rcsC_9;inference=ab initio prediction:Prodigal:002006,protein motif:HAMAP:MF_00979;locus_tag=GOFOIKOB_01300;product=Sensor histidine kinase RcsC
contig00003	Prodigal:002006	CDS	221438	223135	.	-	0	ID=GOFOIKOB_01301;eC_number=1.1.1.400;Name=mpdB_1;gene=mpdB_1;inference=ab initio prediction:Prodigal:002006,similar to AA sequence:UniProtKB:Q3YAT3;locus_tag=GOFOIKOB_01301;product=2-methyl-1%2C2-propanediol dehydrogenase
contig00003	Prodigal:002006	CDS	223150	223809	.	-	0	ID=GOFOIKOB_01302;inference=ab initio prediction:Prodigal:002006;locus_tag=GOFOIKOB_01302;product=hypothetical protein
contig00003	Prodigal:002006	CDS	223824	224810	.	-	0	ID=GOFOIKOB_01303;inference=ab initio prediction:Prodigal:002006;locus_tag=GOFOIKOB_01303;product=hypothetical protein
contig00003	Prodigal:002006	CDS	224851	225918	.	-	0	ID=GOFOIKOB_01304;eC_number=4.2.1.90;Name=rhmD;gene=rhmD;inference=ab initio prediction:Prodigal:002006,protein motif:HAMAP:MF_01288;locus_tag=GOFOIKOB_01304;product=L-rhamnonate dehydratase
contig00003	Prodigal:002006	CDS	225961	227748	.	-	0	ID=GOFOIKOB_01305;Name=ydaP_1;db_xref=COG:COG0028;gene=ydaP_1;inference=ab initio prediction:Prodigal:002006,similar to AA sequence:UniProtKB:P96591;locus_tag=GOFOIKOB_01305;product=Putative thiamine pyrophosphate-containing protein YdaP
contig00003	Prodigal:002006	CDS	227929	228873	.	-	0	ID=GOFOIKOB_01306;eC_number=3.1.1.17;Name=gnl_2;gene=gnl_2;inference=ab initio prediction:Prodigal:002006,similar to AA sequence:UniProtKB:Q01578;locus_tag=GOFOIKOB_01306;product=Gluconolactonase
contig00003	Prodigal:002006	CDS	229525	230961	.	-	0	ID=GOFOIKOB_01307;inference=ab initio prediction:Prodigal:002006;locus_tag=GOFOIKOB_01307;product=hypothetical protein
contig00003	Prodigal:002006	CDS	230958	231410	.	-	0	ID=GOFOIKOB_01308;inference=ab initio prediction:Prodigal:002006;locus_tag=GOFOIKOB_01308;product=hypothetical protein
contig00003	Prodigal:002006	CDS	231592	231975	.	+	0	ID=GOFOIKOB_01309;inference=ab initio prediction:Prodigal:002006;locus_tag=GOFOIKOB_01309;product=hypothetical protein
contig00003	Prodigal:002006	CDS	232019	232528	.	+	0	ID=GOFOIKOB_01310;Name=ecfG_1;gene=ecfG_1;inference=ab initio prediction:Prodigal:002006,similar to AA sequence:UniProtKB:B3Q6P8;locus_tag=GOFOIKOB_01310;product=ECF RNA polymerase sigma factor EcfG
contig00003	Prodigal:002006	CDS	232525	233334	.	+	0	ID=GOFOIKOB_01311;inference=ab initio prediction:Prodigal:002006;locus_tag=GOFOIKOB_01311;product=hypothetical protein
contig00003	Prodigal:002006	CDS	233331	234221	.	+	0	ID=GOFOIKOB_01312;Name=cysL;db_xref=COG:COG0583;gene=cysL;inference=ab initio prediction:Prodigal:002006,similar to AA sequence:UniProtKB:P39647;locus_tag=GOFOIKOB_01312;product=HTH-type transcriptional regulator CysL
contig00003	Prodigal:002006	CDS	234218	234589	.	+	0	ID=GOFOIKOB_01313;inference=ab initio prediction:Prodigal:002006;locus_tag=GOFOIKOB_01313;product=hypothetical protein
contig00003	Prodigal:002006	CDS	234593	235678	.	-	0	ID=GOFOIKOB_01314;eC_number=1.8.5.-;Name=msrP_2;gene=msrP_2;inference=ab initio prediction:Prodigal:002006,protein motif:HAMAP:MF_01206;locus_tag=GOFOIKOB_01314;product=Protein-methionine-sulfoxide reductase catalytic subunit MsrP
contig00003	Prodigal:002006	CDS	235757	236740	.	-	0	ID=GOFOIKOB_01315;eC_number=4.2.99.-;Name=vgb_1;gene=vgb_1;inference=ab initio prediction:Prodigal:002006,protein motif:HAMAP:MF_01282;locus_tag=GOFOIKOB_01315;product=Virginiamycin B lyase
contig00003	Prodigal:002006	CDS	236924	237262	.	-	0	ID=GOFOIKOB_01316;inference=ab initio prediction:Prodigal:002006;locus_tag=GOFOIKOB_01316;product=hypothetical protein
contig00003	Prodigal:002006	CDS	237274	238497	.	-	0	ID=GOFOIKOB_01317;eC_number=1.8.5.-;Name=msrP_3;gene=msrP_3;inference=ab initio prediction:Prodigal:002006,protein motif:HAMAP:MF_01206;locus_tag=GOFOIKOB_01317;product=Protein-methionine-sulfoxide reductase catalytic subunit MsrP
contig00003	Prodigal:002006	CDS	238694	239833	.	-	0	ID=GOFOIKOB_01318;inference=ab initio prediction:Prodigal:002006;locus_tag=GOFOIKOB_01318;product=hypothetical protein
contig00003	Prodigal:002006	CDS	239935	241032	.	-	0	ID=GOFOIKOB_01319;inference=ab initio prediction:Prodigal:002006;locus_tag=GOFOIKOB_01319;product=hypothetical protein
contig00003	Prodigal:002006	CDS	241180	241818	.	-	0	ID=GOFOIKOB_01320;eC_number=5.4.2.11;Name=gpmA_1;gene=gpmA_1;inference=ab initio prediction:Prodigal:002006,similar to AA sequence:UniProtKB:P30798;locus_tag=GOFOIKOB_01320;product=2%2C3-bisphosphoglycerate-dependent phosphoglycerate mutase
contig00003	Prodigal:002006	CDS	242136	243416	.	+	0	ID=GOFOIKOB_01321;inference=ab initio prediction:Prodigal:002006,similar to AA sequence:UniProtKB:P9WJX1;locus_tag=GOFOIKOB_01321;product=putative MFS-type transporter
contig00003	Prodigal:002006	CDS	243436	244164	.	+	0	ID=GOFOIKOB_01322;eC_number=3.1.3.2;Name=phoC;gene=phoC;inference=ab initio prediction:Prodigal:002006,similar to AA sequence:UniProtKB:P28581;locus_tag=GOFOIKOB_01322;product=Major phosphate-irrepressible acid phosphatase
contig00003	Prodigal:002006	CDS	244340	244516	.	+	0	ID=GOFOIKOB_01323;inference=ab initio prediction:Prodigal:002006;locus_tag=GOFOIKOB_01323;product=hypothetical protein
contig00003	Prodigal:002006	CDS	245040	245504	.	+	0	ID=GOFOIKOB_01324;inference=ab initio prediction:Prodigal:002006;locus_tag=GOFOIKOB_01324;product=hypothetical protein
contig00003	Prodigal:002006	CDS	245515	245796	.	+	0	ID=GOFOIKOB_01325;inference=ab initio prediction:Prodigal:002006,similar to AA sequence:UniProtKB:Q8XCU6;locus_tag=GOFOIKOB_01325;note=UPF0235 protein YggU;product=hypothetical protein
contig00003	Prodigal:002006	CDS	245918	246847	.	-	0	ID=GOFOIKOB_01326;eC_number=2.3.1.247;Name=kce_2;db_xref=COG:COG3246;gene=kce_2;inference=ab initio prediction:Prodigal:002006,similar to AA sequence:UniProtKB:Q8RHX2;locus_tag=GOFOIKOB_01326;product=3-keto-5-aminohexanoate cleavage enzyme
contig00003	Prodigal:002006	CDS	246850	247773	.	-	0	ID=GOFOIKOB_01327;eC_number=1.1.1.108;Name=lcdH;gene=lcdH;inference=ab initio prediction:Prodigal:002006,protein motif:HAMAP:MF_02129;locus_tag=GOFOIKOB_01327;product=L-carnitine dehydrogenase
contig00003	Prodigal:002006	CDS	247868	250426	.	-	0	ID=GOFOIKOB_01328;eC_number=7.6.2.8;Name=btuD_3;gene=btuD_3;inference=ab initio prediction:Prodigal:002006,protein motif:HAMAP:MF_01005;locus_tag=GOFOIKOB_01328;product=Vitamin B12 import ATP-binding protein BtuD
contig00003	Prodigal:002006	CDS	250441	251316	.	-	0	ID=GOFOIKOB_01329;Name=livH_1;db_xref=COG:COG0559;gene=livH_1;inference=ab initio prediction:Prodigal:002006,similar to AA sequence:UniProtKB:P0AEX7;locus_tag=GOFOIKOB_01329;product=High-affinity branched-chain amino acid transport system permease protein LivH
contig00003	Prodigal:002006	CDS	251324	252583	.	-	0	ID=GOFOIKOB_01330;inference=ab initio prediction:Prodigal:002006;locus_tag=GOFOIKOB_01330;product=hypothetical protein
contig00003	Prodigal:002006	CDS	252703	253416	.	+	0	ID=GOFOIKOB_01331;Name=mcbR;db_xref=COG:COG1802;gene=mcbR;inference=ab initio prediction:Prodigal:002006,similar to AA sequence:UniProtKB:P76114;locus_tag=GOFOIKOB_01331;product=HTH-type transcriptional regulator McbR
contig00003	Prodigal:002006	CDS	253419	254186	.	+	0	ID=GOFOIKOB_01332;eC_number=1.1.1.100;Name=fabG_5;gene=fabG_5;inference=ab initio prediction:Prodigal:002006,similar to AA sequence:UniProtKB:P99093;locus_tag=GOFOIKOB_01332;product=3-oxoacyl-[acyl-carrier-protein] reductase FabG
contig00003	Prodigal:002006	CDS	254327	256132	.	+	0	ID=GOFOIKOB_01333;eC_number=4.2.1.25;Name=araC_1;gene=araC_1;inference=ab initio prediction:Prodigal:002006,similar to AA sequence:UniProtKB:Q1JUQ1;locus_tag=GOFOIKOB_01333;product=L-arabonate dehydratase
contig00003	Prodigal:002006	CDS	256248	259199	.	+	0	ID=GOFOIKOB_01334;db_xref=COG:COG0247;inference=ab initio prediction:Prodigal:002006,similar to AA sequence:UniProtKB:Q57252;locus_tag=GOFOIKOB_01334;product=putative protein
contig00003	Prodigal:002006	CDS	259259	259939	.	+	0	ID=GOFOIKOB_01335;Name=glaR;db_xref=COG:COG1802;gene=glaR;inference=ab initio prediction:Prodigal:002006,similar to AA sequence:UniProtKB:P37338;locus_tag=GOFOIKOB_01335;product=HTH-type transcriptional repressor GlaR
contig00003	Prodigal:002006	CDS	259956	260609	.	-	0	ID=GOFOIKOB_01336;inference=ab initio prediction:Prodigal:002006;locus_tag=GOFOIKOB_01336;product=hypothetical protein
contig00003	Prodigal:002006	CDS	260782	261804	.	+	0	ID=GOFOIKOB_01337;db_xref=COG:COG1638;inference=ab initio prediction:Prodigal:002006,similar to AA sequence:UniProtKB:Q21XD7;locus_tag=GOFOIKOB_01337;product=Solute-binding protein
contig00003	Prodigal:002006	CDS	261801	262493	.	+	0	ID=GOFOIKOB_01338;inference=ab initio prediction:Prodigal:002006;locus_tag=GOFOIKOB_01338;product=hypothetical protein
contig00003	Prodigal:002006	CDS	262490	263842	.	+	0	ID=GOFOIKOB_01339;Name=dctM;db_xref=COG:COG1593;gene=dctM;inference=ab initio prediction:Prodigal:002006,similar to AA sequence:UniProtKB:Q9HU16;locus_tag=GOFOIKOB_01339;product=C4-dicarboxylate TRAP transporter large permease protein DctM
contig00003	Prodigal:002006	CDS	264077	264544	.	+	0	ID=GOFOIKOB_01340;inference=ab initio prediction:Prodigal:002006;locus_tag=GOFOIKOB_01340;product=hypothetical protein
contig00003	Prodigal:002006	CDS	264554	265366	.	-	0	ID=GOFOIKOB_01341;eC_number=4.2.1.150;Name=crt_1;db_xref=COG:COG1024;gene=crt_1;inference=ab initio prediction:Prodigal:002006,similar to AA sequence:UniProtKB:P52046;locus_tag=GOFOIKOB_01341;product=Short-chain-enoyl-CoA hydratase
contig00003	Prodigal:002006	CDS	265390	266610	.	-	0	ID=GOFOIKOB_01342;eC_number=2.8.3.19;Name=uctC;gene=uctC;inference=ab initio prediction:Prodigal:002006,similar to AA sequence:UniProtKB:A9X6P9;locus_tag=GOFOIKOB_01342;product=Acetyl-CoA:oxalate CoA-transferase
contig00003	Prodigal:002006	CDS	266617	267909	.	-	0	ID=GOFOIKOB_01343;Name=sauU;gene=sauU;inference=ab initio prediction:Prodigal:002006,similar to AA sequence:UniProtKB:Q0K843;locus_tag=GOFOIKOB_01343;product=putative sulfoacetate transporter SauU
contig00003	Prodigal:002006	CDS	268135	269385	.	-	0	ID=GOFOIKOB_01344;Name=nasA_1;gene=nasA_1;inference=ab initio prediction:Prodigal:002006,similar to AA sequence:UniProtKB:P42432;locus_tag=GOFOIKOB_01344;product=Nitrate transporter
contig00003	Prodigal:002006	CDS	269885	270841	.	+	0	ID=GOFOIKOB_01345;inference=ab initio prediction:Prodigal:002006;locus_tag=GOFOIKOB_01345;product=hypothetical protein
contig00003	Prodigal:002006	CDS	270876	271859	.	-	0	ID=GOFOIKOB_01346;eC_number=3.1.3.11;Name=glpX;db_xref=COG:COG1494;gene=glpX;inference=ab initio prediction:Prodigal:002006,similar to AA sequence:UniProtKB:Q03224;locus_tag=GOFOIKOB_01346;product=Fructose-1%2C6-bisphosphatase class 2
contig00003	Prodigal:002006	CDS	272018	273334	.	-	0	ID=GOFOIKOB_01347;eC_number=1.1.1.3;Name=hom;db_xref=COG:COG0460;gene=hom;inference=ab initio prediction:Prodigal:002006,similar to AA sequence:UniProtKB:P19582;locus_tag=GOFOIKOB_01347;product=Homoserine dehydrogenase
contig00003	Prodigal:002006	CDS	273444	274130	.	-	0	ID=GOFOIKOB_01348;inference=ab initio prediction:Prodigal:002006;locus_tag=GOFOIKOB_01348;product=hypothetical protein
contig00003	Prodigal:002006	CDS	274226	275026	.	+	0	ID=GOFOIKOB_01349;eC_number=3.1.11.2;Name=xthA_1;db_xref=COG:COG0708;gene=xthA_1;inference=ab initio prediction:Prodigal:002006,similar to AA sequence:UniProtKB:P09030;locus_tag=GOFOIKOB_01349;product=Exodeoxyribonuclease III
contig00003	Prodigal:002006	CDS	275048	275671	.	+	0	ID=GOFOIKOB_01350;Name=yibF_1;db_xref=COG:COG0625;gene=yibF_1;inference=ab initio prediction:Prodigal:002006,similar to AA sequence:UniProtKB:P0ACA1;locus_tag=GOFOIKOB_01350;product=putative GST-like protein YibF
contig00003	Prodigal:002006	CDS	275679	276581	.	-	0	ID=GOFOIKOB_01351;inference=ab initio prediction:Prodigal:002006;locus_tag=GOFOIKOB_01351;product=hypothetical protein
contig00003	Prodigal:002006	CDS	276568	278298	.	-	0	ID=GOFOIKOB_01352;eC_number=4.2.1.9;Name=ilvD_2;db_xref=COG:COG0129;gene=ilvD_2;inference=ab initio prediction:Prodigal:002006,similar to AA sequence:UniProtKB:P9WKJ5;locus_tag=GOFOIKOB_01352;product=Dihydroxy-acid dehydratase
contig00003	Prodigal:002006	CDS	279123	279908	.	-	0	ID=GOFOIKOB_01353;eC_number=4.3.1.7;Name=eutC;db_xref=COG:COG4302;gene=eutC;inference=ab initio prediction:Prodigal:002006,similar to AA sequence:UniProtKB:P19636;locus_tag=GOFOIKOB_01353;product=Ethanolamine ammonia-lyase light chain
contig00003	Prodigal:002006	CDS	279905	281284	.	-	0	ID=GOFOIKOB_01354;eC_number=4.3.1.7;Name=eutB;db_xref=COG:COG4303;gene=eutB;inference=ab initio prediction:Prodigal:002006,similar to AA sequence:UniProtKB:P0AEJ6;locus_tag=GOFOIKOB_01354;product=Ethanolamine ammonia-lyase heavy chain
contig00003	Prodigal:002006	CDS	281347	282207	.	-	0	ID=GOFOIKOB_01355;inference=ab initio prediction:Prodigal:002006;locus_tag=GOFOIKOB_01355;product=hypothetical protein
contig00003	Prodigal:002006	CDS	282457	283062	.	-	0	ID=GOFOIKOB_01356;inference=ab initio prediction:Prodigal:002006;locus_tag=GOFOIKOB_01356;product=hypothetical protein
contig00003	Prodigal:002006	CDS	283059	284630	.	-	0	ID=GOFOIKOB_01357;Name=lutB;db_xref=COG:COG1139;gene=lutB;inference=ab initio prediction:Prodigal:002006,similar to AA sequence:UniProtKB:O07021;locus_tag=GOFOIKOB_01357;product=Lactate utilization protein B
contig00003	Prodigal:002006	CDS	284627	285370	.	-	0	ID=GOFOIKOB_01358;Name=lutA_2;db_xref=COG:COG0247;gene=lutA_2;inference=ab initio prediction:Prodigal:002006,similar to AA sequence:UniProtKB:O07020;locus_tag=GOFOIKOB_01358;product=Lactate utilization protein A
contig00003	Prodigal:002006	CDS	285436	287166	.	-	0	ID=GOFOIKOB_01359;eC_number=1.2.5.1;Name=poxB;db_xref=COG:COG0028;gene=poxB;inference=ab initio prediction:Prodigal:002006,similar to AA sequence:UniProtKB:P07003;locus_tag=GOFOIKOB_01359;product=Pyruvate dehydrogenase [ubiquinone]
contig00003	Prodigal:002006	CDS	287363	288889	.	-	0	ID=GOFOIKOB_01360;inference=ab initio prediction:Prodigal:002006;locus_tag=GOFOIKOB_01360;product=hypothetical protein
contig00003	Prodigal:002006	CDS	289036	289428	.	+	0	ID=GOFOIKOB_01361;inference=ab initio prediction:Prodigal:002006;locus_tag=GOFOIKOB_01361;product=hypothetical protein
contig00003	Prodigal:002006	CDS	289604	289822	.	+	0	ID=GOFOIKOB_01362;inference=ab initio prediction:Prodigal:002006;locus_tag=GOFOIKOB_01362;product=hypothetical protein
contig00003	Prodigal:002006	CDS	289848	290765	.	-	0	ID=GOFOIKOB_01363;inference=ab initio prediction:Prodigal:002006;locus_tag=GOFOIKOB_01363;product=hypothetical protein
contig00003	Prodigal:002006	CDS	290850	292919	.	-	0	ID=GOFOIKOB_01364;eC_number=3.4.15.5;Name=dcp;db_xref=COG:COG0339;gene=dcp;inference=ab initio prediction:Prodigal:002006,similar to AA sequence:UniProtKB:P24171;locus_tag=GOFOIKOB_01364;product=Dipeptidyl carboxypeptidase
contig00003	Prodigal:002006	CDS	293097	294023	.	+	0	ID=GOFOIKOB_01365;inference=ab initio prediction:Prodigal:002006;locus_tag=GOFOIKOB_01365;product=hypothetical protein
contig00003	Prodigal:002006	CDS	294099	295217	.	+	0	ID=GOFOIKOB_01366;inference=ab initio prediction:Prodigal:002006;locus_tag=GOFOIKOB_01366;product=hypothetical protein
contig00003	Aragorn:001002	tRNA	295628	295721	.	+	.	ID=GOFOIKOB_01367;inference=COORDINATES:profile:Aragorn:001002;locus_tag=GOFOIKOB_01367;product=tRNA-Arg(tcg)
contig00003	Prodigal:002006	CDS	296080	296469	.	-	0	ID=GOFOIKOB_01368;inference=ab initio prediction:Prodigal:002006,similar to AA sequence:UniProtKB:Q6NCZ4;locus_tag=GOFOIKOB_01368;note=UPF0102 protein RPA0323;product=hypothetical protein
contig00003	Prodigal:002006	CDS	296466	297440	.	-	0	ID=GOFOIKOB_01369;eC_number=2.1.1.198;Name=rsmI;gene=rsmI;inference=ab initio prediction:Prodigal:002006,protein motif:HAMAP:MF_01877;locus_tag=GOFOIKOB_01369;product=Ribosomal RNA small subunit methyltransferase I
contig00003	Prodigal:002006	CDS	297573	298841	.	+	0	ID=GOFOIKOB_01370;Name=lpoA;gene=lpoA;inference=ab initio prediction:Prodigal:002006,protein motif:HAMAP:MF_01890;locus_tag=GOFOIKOB_01370;product=Penicillin-binding protein activator LpoA
contig00003	Prodigal:002006	CDS	298842	300017	.	-	0	ID=GOFOIKOB_01371;Name=hemW;db_xref=COG:COG0635;gene=hemW;inference=ab initio prediction:Prodigal:002006,similar to AA sequence:UniProtKB:P52062;locus_tag=GOFOIKOB_01371;product=Heme chaperone HemW
contig00003	Prodigal:002006	CDS	300056	300685	.	-	0	ID=GOFOIKOB_01372;eC_number=3.6.1.66;db_xref=COG:COG0127;inference=ab initio prediction:Prodigal:002006,similar to AA sequence:UniProtKB:P44598;locus_tag=GOFOIKOB_01372;product=dITP/XTP pyrophosphatase
contig00003	Prodigal:002006	CDS	300682	301395	.	-	0	ID=GOFOIKOB_01373;eC_number=2.7.7.56;Name=rph;db_xref=COG:COG0689;gene=rph;inference=ab initio prediction:Prodigal:002006,similar to AA sequence:UniProtKB:P50597;locus_tag=GOFOIKOB_01373;product=Ribonuclease PH
contig00003	Prodigal:002006	CDS	301501	302619	.	+	0	ID=GOFOIKOB_01374;Name=hrcA;db_xref=COG:COG1420;gene=hrcA;inference=ab initio prediction:Prodigal:002006,similar to AA sequence:UniProtKB:P30727;locus_tag=GOFOIKOB_01374;product=Heat-inducible transcription repressor HrcA
contig00003	Prodigal:002006	CDS	302677	302934	.	-	0	ID=GOFOIKOB_01375;inference=ab initio prediction:Prodigal:002006;locus_tag=GOFOIKOB_01375;product=hypothetical protein
contig00003	Prodigal:002006	CDS	302931	303389	.	-	0	ID=GOFOIKOB_01376;inference=ab initio prediction:Prodigal:002006;locus_tag=GOFOIKOB_01376;product=hypothetical protein
contig00003	Prodigal:002006	CDS	303839	305203	.	+	0	ID=GOFOIKOB_01377;Name=kgtP;gene=kgtP;inference=ab initio prediction:Prodigal:002006,similar to AA sequence:UniProtKB:P0AEX3;locus_tag=GOFOIKOB_01377;product=Alpha-ketoglutarate permease
contig00003	Prodigal:002006	CDS	305291	306463	.	+	0	ID=GOFOIKOB_01378;inference=ab initio prediction:Prodigal:002006;locus_tag=GOFOIKOB_01378;product=hypothetical protein
contig00003	Prodigal:002006	CDS	306519	306800	.	+	0	ID=GOFOIKOB_01379;inference=ab initio prediction:Prodigal:002006,similar to AA sequence:UniProtKB:B8H4R9;locus_tag=GOFOIKOB_01379;note=UPF0335 protein CCNA_03428;product=hypothetical protein
contig00003	Prodigal:002006	CDS	306847	307830	.	-	0	ID=GOFOIKOB_01380;eC_number=6.3.2.6;Name=purC_1;db_xref=COG:COG0152;gene=purC_1;inference=ab initio prediction:Prodigal:002006,similar to AA sequence:UniProtKB:B1MHW4;locus_tag=GOFOIKOB_01380;product=Phosphoribosylaminoimidazole-succinocarboxamide synthase
contig00003	Prodigal:002006	CDS	308202	308942	.	+	0	ID=GOFOIKOB_01381;Name=fnr_1;db_xref=COG:COG0664;gene=fnr_1;inference=ab initio prediction:Prodigal:002006,similar to AA sequence:UniProtKB:P0A9E5;locus_tag=GOFOIKOB_01381;product=Fumarate and nitrate reduction regulatory protein
contig00003	Prodigal:002006	CDS	308978	309598	.	-	0	ID=GOFOIKOB_01382;inference=ab initio prediction:Prodigal:002006;locus_tag=GOFOIKOB_01382;product=hypothetical protein
contig00003	Aragorn:001002	tRNA	310192	310267	.	-	.	ID=GOFOIKOB_01383;inference=COORDINATES:profile:Aragorn:001002;locus_tag=GOFOIKOB_01383;product=tRNA-Phe(gaa)
contig00003	Prodigal:002006	CDS	310554	311207	.	-	0	ID=GOFOIKOB_01384;eC_number=3.6.1.9;Name=yhdE;db_xref=COG:COG0424;gene=yhdE;inference=ab initio prediction:Prodigal:002006,similar to AA sequence:UniProtKB:P25536;locus_tag=GOFOIKOB_01384;product=dTTP/UTP pyrophosphatase
contig00003	Prodigal:002006	CDS	311576	311785	.	+	0	ID=GOFOIKOB_01385;inference=ab initio prediction:Prodigal:002006;locus_tag=GOFOIKOB_01385;product=hypothetical protein
contig00003	Prodigal:002006	CDS	311928	312173	.	+	0	ID=GOFOIKOB_01386;inference=ab initio prediction:Prodigal:002006;locus_tag=GOFOIKOB_01386;product=hypothetical protein
contig00003	Prodigal:002006	CDS	312381	313670	.	+	0	ID=GOFOIKOB_01387;inference=ab initio prediction:Prodigal:002006;locus_tag=GOFOIKOB_01387;product=hypothetical protein
contig00003	Prodigal:002006	CDS	313805	316435	.	+	0	ID=GOFOIKOB_01388;inference=ab initio prediction:Prodigal:002006;locus_tag=GOFOIKOB_01388;product=hypothetical protein
contig00003	Prodigal:002006	CDS	316505	316690	.	+	0	ID=GOFOIKOB_01389;inference=ab initio prediction:Prodigal:002006;locus_tag=GOFOIKOB_01389;product=hypothetical protein
contig00003	Prodigal:002006	CDS	316918	317547	.	+	0	ID=GOFOIKOB_01390;inference=ab initio prediction:Prodigal:002006;locus_tag=GOFOIKOB_01390;product=hypothetical protein
contig00003	Prodigal:002006	CDS	317561	318133	.	+	0	ID=GOFOIKOB_01391;eC_number=2.5.1.17;db_xref=COG:COG2096;inference=ab initio prediction:Prodigal:002006,similar to AA sequence:UniProtKB:P9WP99;locus_tag=GOFOIKOB_01391;product=Corrinoid adenosyltransferase
contig00003	Prodigal:002006	CDS	318780	319529	.	+	0	ID=GOFOIKOB_01392;Name=etfB;gene=etfB;inference=ab initio prediction:Prodigal:002006,similar to AA sequence:UniProtKB:P38975;locus_tag=GOFOIKOB_01392;product=Electron transfer flavoprotein subunit beta
contig00003	Prodigal:002006	CDS	319599	320552	.	+	0	ID=GOFOIKOB_01393;Name=etfA;db_xref=COG:COG2025;gene=etfA;inference=ab initio prediction:Prodigal:002006,similar to AA sequence:UniProtKB:P38974;locus_tag=GOFOIKOB_01393;product=Electron transfer flavoprotein subunit alpha
contig00003	Prodigal:002006	CDS	320736	321617	.	+	0	ID=GOFOIKOB_01394;eC_number=1.1.1.157;Name=mmgB;db_xref=COG:COG1250;gene=mmgB;inference=ab initio prediction:Prodigal:002006,similar to AA sequence:UniProtKB:P45856;locus_tag=GOFOIKOB_01394;product=putative 3-hydroxybutyryl-CoA dehydrogenase
contig00003	Prodigal:002006	CDS	321661	321966	.	-	0	ID=GOFOIKOB_01395;inference=ab initio prediction:Prodigal:002006;locus_tag=GOFOIKOB_01395;product=hypothetical protein
contig00003	Prodigal:002006	CDS	322078	323091	.	-	0	ID=GOFOIKOB_01396;eC_number=2.3.1.41;Name=ppsC;gene=ppsC;inference=ab initio prediction:Prodigal:002006,similar to AA sequence:UniProtKB:P96202;locus_tag=GOFOIKOB_01396;product=Phthiocerol synthesis polyketide synthase type I PpsC
contig00003	Prodigal:002006	CDS	323217	324458	.	-	0	ID=GOFOIKOB_01397;Name=braC_1;db_xref=COG:COG0683;gene=braC_1;inference=ab initio prediction:Prodigal:002006,similar to AA sequence:UniProtKB:P21175;locus_tag=GOFOIKOB_01397;product=Leucine-%2C isoleucine-%2C valine-%2C threonine-%2C and alanine-binding protein
contig00003	Prodigal:002006	CDS	324960	326660	.	+	0	ID=GOFOIKOB_01398;eC_number=2.7.11.1;Name=kaiC_1;gene=kaiC_1;inference=ab initio prediction:Prodigal:002006,similar to AA sequence:UniProtKB:Q8GGL1;locus_tag=GOFOIKOB_01398;product=Circadian clock protein kinase KaiC
contig00003	Prodigal:002006	CDS	326657	326998	.	+	0	ID=GOFOIKOB_01399;Name=kaiB_1;gene=kaiB_1;inference=ab initio prediction:Prodigal:002006,protein motif:HAMAP:MF_01835;locus_tag=GOFOIKOB_01399;product=Circadian clock protein KaiB
contig00003	Prodigal:002006	CDS	327052	327312	.	+	0	ID=GOFOIKOB_01400;Name=kaiB_2;gene=kaiB_2;inference=ab initio prediction:Prodigal:002006,similar to AA sequence:UniProtKB:Q79PF5;locus_tag=GOFOIKOB_01400;product=Circadian clock protein KaiB
contig00003	Prodigal:002006	CDS	327312	329069	.	+	0	ID=GOFOIKOB_01401;inference=ab initio prediction:Prodigal:002006,similar to AA sequence:UniProtKB:Q881J7;locus_tag=GOFOIKOB_01401;product=Blue-light-activated protein
contig00003	Prodigal:002006	CDS	329116	329751	.	-	0	ID=GOFOIKOB_01402;eC_number=2.4.2.9;Name=upp;gene=upp;inference=ab initio prediction:Prodigal:002006,similar to AA sequence:UniProtKB:P67396;locus_tag=GOFOIKOB_01402;product=Uracil phosphoribosyltransferase
contig00003	Prodigal:002006	CDS	330324	332015	.	+	0	ID=GOFOIKOB_01403;inference=ab initio prediction:Prodigal:002006;locus_tag=GOFOIKOB_01403;product=hypothetical protein
contig00003	Prodigal:002006	CDS	332175	332639	.	-	0	ID=GOFOIKOB_01404;inference=ab initio prediction:Prodigal:002006;locus_tag=GOFOIKOB_01404;product=hypothetical protein
contig00003	Prodigal:002006	CDS	332706	333395	.	-	0	ID=GOFOIKOB_01405;Name=slmA_1;gene=slmA_1;inference=ab initio prediction:Prodigal:002006,protein motif:HAMAP:MF_01839;locus_tag=GOFOIKOB_01405;product=Nucleoid occlusion factor SlmA
contig00003	Prodigal:002006	CDS	333596	333931	.	+	0	ID=GOFOIKOB_01406;inference=ab initio prediction:Prodigal:002006;locus_tag=GOFOIKOB_01406;product=hypothetical protein
contig00003	Prodigal:002006	CDS	334058	334450	.	+	0	ID=GOFOIKOB_01407;inference=ab initio prediction:Prodigal:002006;locus_tag=GOFOIKOB_01407;product=hypothetical protein
contig00003	Prodigal:002006	CDS	334541	335713	.	+	0	ID=GOFOIKOB_01408;inference=ab initio prediction:Prodigal:002006;locus_tag=GOFOIKOB_01408;product=hypothetical protein
contig00003	Prodigal:002006	CDS	335936	336709	.	-	0	ID=GOFOIKOB_01409;inference=ab initio prediction:Prodigal:002006;locus_tag=GOFOIKOB_01409;product=hypothetical protein
contig00003	Prodigal:002006	CDS	336890	337582	.	+	0	ID=GOFOIKOB_01410;Name=ftsE;db_xref=COG:COG2884;gene=ftsE;inference=ab initio prediction:Prodigal:002006,similar to AA sequence:UniProtKB:O34814;locus_tag=GOFOIKOB_01410;product=Cell division ATP-binding protein FtsE
contig00003	Prodigal:002006	CDS	337579	338544	.	+	0	ID=GOFOIKOB_01411;inference=ab initio prediction:Prodigal:002006;locus_tag=GOFOIKOB_01411;product=hypothetical protein
contig00003	Prodigal:002006	CDS	338696	339478	.	+	0	ID=GOFOIKOB_01412;inference=ab initio prediction:Prodigal:002006;locus_tag=GOFOIKOB_01412;product=hypothetical protein
contig00003	Prodigal:002006	CDS	339626	339952	.	-	0	ID=GOFOIKOB_01413;inference=ab initio prediction:Prodigal:002006;locus_tag=GOFOIKOB_01413;product=hypothetical protein
contig00003	Prodigal:002006	CDS	339952	340419	.	-	0	ID=GOFOIKOB_01414;Name=ptsN_1;db_xref=COG:COG1762;gene=ptsN_1;inference=ab initio prediction:Prodigal:002006,similar to AA sequence:UniProtKB:P69829;locus_tag=GOFOIKOB_01414;product=Nitrogen regulatory protein
contig00003	Prodigal:002006	CDS	340562	341155	.	-	0	ID=GOFOIKOB_01415;Name=hpf_1;db_xref=COG:COG1544;gene=hpf_1;inference=ab initio prediction:Prodigal:002006,similar to AA sequence:UniProtKB:A2RIX0;locus_tag=GOFOIKOB_01415;product=Ribosome hibernation promotion factor
contig00003	Prodigal:002006	CDS	341309	342877	.	+	0	ID=GOFOIKOB_01416;Name=mdoG_2;db_xref=COG:COG3131;gene=mdoG_2;inference=ab initio prediction:Prodigal:002006,similar to AA sequence:UniProtKB:P33136;locus_tag=GOFOIKOB_01416;product=Glucans biosynthesis protein G
contig00003	Prodigal:002006	CDS	342915	345083	.	+	0	ID=GOFOIKOB_01417;eC_number=2.4.1.-;Name=mdoH;db_xref=COG:COG2943;gene=mdoH;inference=ab initio prediction:Prodigal:002006,similar to AA sequence:UniProtKB:P62517;locus_tag=GOFOIKOB_01417;product=Glucans biosynthesis glucosyltransferase H
contig00003	Prodigal:002006	CDS	345369	345527	.	+	0	ID=GOFOIKOB_01418;inference=ab initio prediction:Prodigal:002006;locus_tag=GOFOIKOB_01418;product=hypothetical protein
contig00003	Prodigal:002006	CDS	346159	348480	.	+	0	ID=GOFOIKOB_01419;Name=yhgF;db_xref=COG:COG2183;gene=yhgF;inference=ab initio prediction:Prodigal:002006,similar to AA sequence:UniProtKB:P46837;locus_tag=GOFOIKOB_01419;product=Protein YhgF
contig00003	Prodigal:002006	CDS	348556	349746	.	-	0	ID=GOFOIKOB_01420;inference=ab initio prediction:Prodigal:002006;locus_tag=GOFOIKOB_01420;product=hypothetical protein
contig00003	Prodigal:002006	CDS	350102	352243	.	-	0	ID=GOFOIKOB_01421;eC_number=3.4.-.-;Name=bepA_2;gene=bepA_2;inference=ab initio prediction:Prodigal:002006,protein motif:HAMAP:MF_00997;locus_tag=GOFOIKOB_01421;product=Beta-barrel assembly-enhancing protease
contig00003	Prodigal:002006	CDS	352547	352774	.	-	0	ID=GOFOIKOB_01422;inference=ab initio prediction:Prodigal:002006;locus_tag=GOFOIKOB_01422;product=hypothetical protein
contig00003	Prodigal:002006	CDS	353247	353543	.	+	0	ID=GOFOIKOB_01423;inference=ab initio prediction:Prodigal:002006;locus_tag=GOFOIKOB_01423;product=hypothetical protein
contig00003	Prodigal:002006	CDS	353650	353937	.	-	0	ID=GOFOIKOB_01424;inference=ab initio prediction:Prodigal:002006;locus_tag=GOFOIKOB_01424;product=hypothetical protein
contig00003	Prodigal:002006	CDS	354412	355827	.	+	0	ID=GOFOIKOB_01425;inference=ab initio prediction:Prodigal:002006;locus_tag=GOFOIKOB_01425;product=hypothetical protein
contig00003	Prodigal:002006	CDS	355841	357307	.	-	0	ID=GOFOIKOB_01426;Name=atoE;db_xref=COG:COG2031;gene=atoE;inference=ab initio prediction:Prodigal:002006,similar to AA sequence:UniProtKB:P76460;locus_tag=GOFOIKOB_01426;product=Putative short-chain fatty acid transporter
contig00003	Prodigal:002006	CDS	357601	358959	.	-	0	ID=GOFOIKOB_01427;eC_number=4.2.1.40;Name=gudD;db_xref=COG:COG4948;gene=gudD;inference=ab initio prediction:Prodigal:002006,similar to AA sequence:UniProtKB:P0AES2;locus_tag=GOFOIKOB_01427;product=Glucarate dehydratase
contig00003	Prodigal:002006	CDS	359049	360389	.	-	0	ID=GOFOIKOB_01428;Name=gudP;gene=gudP;inference=ab initio prediction:Prodigal:002006,similar to AA sequence:UniProtKB:Q46916;locus_tag=GOFOIKOB_01428;product=putative glucarate transporter
contig00003	Prodigal:002006	CDS	360485	361399	.	-	0	ID=GOFOIKOB_01429;eC_number=4.2.1.41;db_xref=COG:COG0329;inference=ab initio prediction:Prodigal:002006,similar to AA sequence:UniProtKB:Q8UB77;locus_tag=GOFOIKOB_01429;product=putative 5-dehydro-4-deoxyglucarate dehydratase
contig00003	Prodigal:002006	CDS	361514	362431	.	+	0	ID=GOFOIKOB_01430;Name=benM_2;gene=benM_2;inference=ab initio prediction:Prodigal:002006,similar to AA sequence:UniProtKB:O68014;locus_tag=GOFOIKOB_01430;product=HTH-type transcriptional regulator BenM
contig00003	Prodigal:002006	CDS	362778	364115	.	+	0	ID=GOFOIKOB_01431;Name=exuT_2;gene=exuT_2;inference=ab initio prediction:Prodigal:002006,similar to AA sequence:UniProtKB:O34456;locus_tag=GOFOIKOB_01431;product=Hexuronate transporter
contig00003	Prodigal:002006	CDS	364258	365421	.	-	0	ID=GOFOIKOB_01432;inference=ab initio prediction:Prodigal:002006;locus_tag=GOFOIKOB_01432;product=hypothetical protein
contig00003	Prodigal:002006	CDS	365580	366068	.	-	0	ID=GOFOIKOB_01433;eC_number=3.6.1.-;Name=rppH_2;gene=rppH_2;inference=ab initio prediction:Prodigal:002006,protein motif:HAMAP:MF_00298;locus_tag=GOFOIKOB_01433;product=RNA pyrophosphohydrolase
contig00003	Prodigal:002006	CDS	366583	367788	.	+	0	ID=GOFOIKOB_01434;Name=intS_1;db_xref=COG:COG0582;gene=intS_1;inference=ab initio prediction:Prodigal:002006,similar to AA sequence:UniProtKB:P37326;locus_tag=GOFOIKOB_01434;product=Prophage integrase IntS
contig00003	Prodigal:002006	CDS	369473	369796	.	+	0	ID=GOFOIKOB_01435;inference=ab initio prediction:Prodigal:002006;locus_tag=GOFOIKOB_01435;product=hypothetical protein
contig00003	Prodigal:002006	CDS	369933	370760	.	+	0	ID=GOFOIKOB_01436;inference=ab initio prediction:Prodigal:002006;locus_tag=GOFOIKOB_01436;product=hypothetical protein
contig00003	Prodigal:002006	CDS	370672	371259	.	-	0	ID=GOFOIKOB_01437;inference=ab initio prediction:Prodigal:002006;locus_tag=GOFOIKOB_01437;product=hypothetical protein
contig00003	Prodigal:002006	CDS	371909	372352	.	-	0	ID=GOFOIKOB_01438;inference=ab initio prediction:Prodigal:002006;locus_tag=GOFOIKOB_01438;product=hypothetical protein
contig00003	Prodigal:002006	CDS	372413	372664	.	+	0	ID=GOFOIKOB_01439;inference=ab initio prediction:Prodigal:002006;locus_tag=GOFOIKOB_01439;product=hypothetical protein
contig00003	Prodigal:002006	CDS	372657	373283	.	+	0	ID=GOFOIKOB_01440;inference=ab initio prediction:Prodigal:002006;locus_tag=GOFOIKOB_01440;product=hypothetical protein
contig00003	Prodigal:002006	CDS	373347	373631	.	-	0	ID=GOFOIKOB_01441;inference=ab initio prediction:Prodigal:002006;locus_tag=GOFOIKOB_01441;product=hypothetical protein
contig00003	Prodigal:002006	CDS	374058	374771	.	+	0	ID=GOFOIKOB_01442;inference=ab initio prediction:Prodigal:002006;locus_tag=GOFOIKOB_01442;product=hypothetical protein
contig00003	Prodigal:002006	CDS	374978	376591	.	-	0	ID=GOFOIKOB_01443;eC_number=3.4.21.-;Name=prcA;db_xref=COG:COG1404;gene=prcA;inference=ab initio prediction:Prodigal:002006,similar to AA sequence:UniProtKB:P23916;locus_tag=GOFOIKOB_01443;product=Calcium-dependent protease
contig00003	Prodigal:002006	CDS	376603	377604	.	-	0	ID=GOFOIKOB_01444;inference=ab initio prediction:Prodigal:002006;locus_tag=GOFOIKOB_01444;product=hypothetical protein
contig00003	Prodigal:002006	CDS	377608	378981	.	-	0	ID=GOFOIKOB_01445;inference=ab initio prediction:Prodigal:002006;locus_tag=GOFOIKOB_01445;product=hypothetical protein
contig00003	Prodigal:002006	CDS	379602	379949	.	+	0	ID=GOFOIKOB_01446;inference=ab initio prediction:Prodigal:002006,similar to AA sequence:ISfinder:ISMno21;locus_tag=GOFOIKOB_01446;product=IS630 family transposase ISMno21
contig00003	Prodigal:002006	CDS	380104	380313	.	+	0	ID=GOFOIKOB_01447;inference=ab initio prediction:Prodigal:002006;locus_tag=GOFOIKOB_01447;product=hypothetical protein
contig00003	Prodigal:002006	CDS	380514	381062	.	-	0	ID=GOFOIKOB_01448;Name=tnpR;db_xref=COG:COG1961;gene=tnpR;inference=ab initio prediction:Prodigal:002006,similar to AA sequence:UniProtKB:P03012;locus_tag=GOFOIKOB_01448;product=Transposon gamma-delta resolvase
contig00003	Prodigal:002006	CDS	381121	382263	.	-	0	ID=GOFOIKOB_01449;inference=ab initio prediction:Prodigal:002006;locus_tag=GOFOIKOB_01449;product=hypothetical protein
contig00003	Prodigal:002006	CDS	382420	384468	.	-	0	ID=GOFOIKOB_01450;Name=smc_3;gene=smc_3;inference=ab initio prediction:Prodigal:002006,protein motif:HAMAP:MF_01894;locus_tag=GOFOIKOB_01450;product=Chromosome partition protein Smc
contig00003	Prodigal:002006	CDS	384957	385862	.	-	0	ID=GOFOIKOB_01451;inference=ab initio prediction:Prodigal:002006;locus_tag=GOFOIKOB_01451;product=hypothetical protein
contig00003	Prodigal:002006	CDS	386239	386421	.	-	0	ID=GOFOIKOB_01452;inference=ab initio prediction:Prodigal:002006;locus_tag=GOFOIKOB_01452;product=hypothetical protein
contig00003	Prodigal:002006	CDS	386501	388237	.	+	0	ID=GOFOIKOB_01453;eC_number=2.1.1.-;Name=cmoM;gene=cmoM;inference=ab initio prediction:Prodigal:002006,protein motif:HAMAP:MF_02057;locus_tag=GOFOIKOB_01453;product=tRNA 5-carboxymethoxyuridine methyltransferase
contig00003	Aragorn:001002	tRNA	388452	388541	.	-	.	ID=GOFOIKOB_01454;inference=COORDINATES:profile:Aragorn:001002;locus_tag=GOFOIKOB_01454;product=tRNA-Ser(tga)
contig00003	Prodigal:002006	CDS	388620	389777	.	-	0	ID=GOFOIKOB_01455;Name=xerC_1;gene=xerC_1;inference=ab initio prediction:Prodigal:002006,protein motif:HAMAP:MF_01808;locus_tag=GOFOIKOB_01455;product=Tyrosine recombinase XerC
contig00003	Prodigal:002006	CDS	390415	390627	.	+	0	ID=GOFOIKOB_01456;inference=ab initio prediction:Prodigal:002006;locus_tag=GOFOIKOB_01456;product=hypothetical protein
contig00003	Prodigal:002006	CDS	390831	391118	.	+	0	ID=GOFOIKOB_01457;inference=ab initio prediction:Prodigal:002006;locus_tag=GOFOIKOB_01457;product=hypothetical protein
contig00003	Prodigal:002006	CDS	391115	392344	.	+	0	ID=GOFOIKOB_01458;inference=ab initio prediction:Prodigal:002006;locus_tag=GOFOIKOB_01458;product=hypothetical protein
contig00003	Prodigal:002006	CDS	393354	393542	.	+	0	ID=GOFOIKOB_01459;inference=ab initio prediction:Prodigal:002006;locus_tag=GOFOIKOB_01459;product=hypothetical protein
contig00004	Prodigal:002006	CDS	91	291	.	+	0	ID=GOFOIKOB_01460;inference=ab initio prediction:Prodigal:002006;locus_tag=GOFOIKOB_01460;product=hypothetical protein
contig00004	Aragorn:001002	tRNA	408	482	.	-	.	ID=GOFOIKOB_01461;inference=COORDINATES:profile:Aragorn:001002;locus_tag=GOFOIKOB_01461;product=tRNA-Val(cac)
contig00004	Prodigal:002006	CDS	713	1069	.	+	0	ID=GOFOIKOB_01462;inference=ab initio prediction:Prodigal:002006;locus_tag=GOFOIKOB_01462;product=hypothetical protein
contig00004	Prodigal:002006	CDS	1167	3341	.	+	0	ID=GOFOIKOB_01463;inference=ab initio prediction:Prodigal:002006;locus_tag=GOFOIKOB_01463;product=hypothetical protein
contig00004	Prodigal:002006	CDS	3494	4642	.	-	0	ID=GOFOIKOB_01464;inference=ab initio prediction:Prodigal:002006;locus_tag=GOFOIKOB_01464;product=hypothetical protein
contig00004	Prodigal:002006	CDS	4639	5655	.	-	0	ID=GOFOIKOB_01465;Name=gsiC_1;db_xref=COG:COG0601;gene=gsiC_1;inference=ab initio prediction:Prodigal:002006,similar to AA sequence:UniProtKB:P75798;locus_tag=GOFOIKOB_01465;product=Glutathione transport system permease protein GsiC
contig00004	Prodigal:002006	CDS	5652	7520	.	-	0	ID=GOFOIKOB_01466;Name=agpA;gene=agpA;inference=ab initio prediction:Prodigal:002006,similar to AA sequence:UniProtKB:Q9X4Y1;locus_tag=GOFOIKOB_01466;product=Periplasmic alpha-galactoside-binding protein
contig00004	Prodigal:002006	CDS	7574	8440	.	-	0	ID=GOFOIKOB_01467;inference=ab initio prediction:Prodigal:002006;locus_tag=GOFOIKOB_01467;product=hypothetical protein
contig00004	Prodigal:002006	CDS	8440	10281	.	-	0	ID=GOFOIKOB_01468;eC_number=7.4.2.10;Name=gsiA_2;db_xref=COG:COG1123;gene=gsiA_2;inference=ab initio prediction:Prodigal:002006,similar to AA sequence:UniProtKB:P75796;locus_tag=GOFOIKOB_01468;product=Glutathione import ATP-binding protein GsiA
contig00004	Prodigal:002006	CDS	10278	12227	.	-	0	ID=GOFOIKOB_01469;eC_number=2.4.1.227;Name=murG_1;gene=murG_1;inference=ab initio prediction:Prodigal:002006,protein motif:HAMAP:MF_00033;locus_tag=GOFOIKOB_01469;product=UDP-N-acetylglucosamine--N-acetylmuramyl-(pentapeptide) pyrophosphoryl-undecaprenol N-acetylglucosamine transferase
contig00004	Prodigal:002006	CDS	12215	13495	.	-	0	ID=GOFOIKOB_01470;eC_number=2.4.1.250;Name=mshA_7;gene=mshA_7;inference=ab initio prediction:Prodigal:002006,protein motif:HAMAP:MF_01695;locus_tag=GOFOIKOB_01470;product=D-inositol-3-phosphate glycosyltransferase
contig00004	Prodigal:002006	CDS	13492	14730	.	-	0	ID=GOFOIKOB_01471;inference=ab initio prediction:Prodigal:002006;locus_tag=GOFOIKOB_01471;product=hypothetical protein
contig00004	Prodigal:002006	CDS	15172	16032	.	-	0	ID=GOFOIKOB_01472;eC_number=4.2.1.131;Name=crtC;gene=crtC;inference=ab initio prediction:Prodigal:002006,similar to AA sequence:UniProtKB:Q7X3G5;locus_tag=GOFOIKOB_01472;product=Acyclic carotenoid 1%2C2-hydratase
contig00004	Prodigal:002006	CDS	16029	17564	.	-	0	ID=GOFOIKOB_01473;eC_number=1.3.99.27;Name=crtD;gene=crtD;inference=ab initio prediction:Prodigal:002006,similar to AA sequence:UniProtKB:Q9JPB5;locus_tag=GOFOIKOB_01473;product=Hydroxyneurosporene desaturase
contig00004	Prodigal:002006	CDS	17672	18541	.	+	0	ID=GOFOIKOB_01474;eC_number=2.5.1.10;inference=ab initio prediction:Prodigal:002006,similar to AA sequence:UniProtKB:Q08291;locus_tag=GOFOIKOB_01474;product=Farnesyl diphosphate synthase
contig00004	Prodigal:002006	CDS	18628	19698	.	+	0	ID=GOFOIKOB_01475;eC_number=2.1.1.210;Name=crtF;gene=crtF;inference=ab initio prediction:Prodigal:002006,similar to AA sequence:UniProtKB:D5AP78;locus_tag=GOFOIKOB_01475;product=Demethylspheroidene O-methyltransferase
contig00004	Prodigal:002006	CDS	19793	20731	.	+	0	ID=GOFOIKOB_01476;eC_number=1.1.1.414;Name=lgoD;db_xref=COG:COG1063;gene=lgoD;inference=ab initio prediction:Prodigal:002006,similar to AA sequence:UniProtKB:P39400;locus_tag=GOFOIKOB_01476;product=L-galactonate-5-dehydrogenase
contig00004	Prodigal:002006	CDS	20728	21732	.	+	0	ID=GOFOIKOB_01477;eC_number=1.3.7.15;Name=bchX;db_xref=COG:COG1348;gene=bchX;inference=ab initio prediction:Prodigal:002006,similar to AA sequence:UniProtKB:P26177;locus_tag=GOFOIKOB_01477;product=Chlorophyllide reductase 35.5 kDa chain
contig00004	Prodigal:002006	CDS	21738	23267	.	+	0	ID=GOFOIKOB_01478;eC_number=1.3.7.15;Name=bchY;gene=bchY;inference=ab initio prediction:Prodigal:002006,similar to AA sequence:UniProtKB:P26178;locus_tag=GOFOIKOB_01478;product=Chlorophyllide reductase 52.5 kDa chain
contig00004	Prodigal:002006	CDS	23267	24733	.	+	0	ID=GOFOIKOB_01479;eC_number=1.3.7.15;Name=bchZ;db_xref=COG:COG2710;gene=bchZ;inference=ab initio prediction:Prodigal:002006,similar to AA sequence:UniProtKB:P26179;locus_tag=GOFOIKOB_01479;product=Chlorophyllide reductase subunit Z
contig00004	Prodigal:002006	CDS	24769	24990	.	+	0	ID=GOFOIKOB_01480;inference=ab initio prediction:Prodigal:002006;locus_tag=GOFOIKOB_01480;product=hypothetical protein
contig00004	Prodigal:002006	CDS	25118	25354	.	+	0	ID=GOFOIKOB_01481;inference=ab initio prediction:Prodigal:002006;locus_tag=GOFOIKOB_01481;product=hypothetical protein
contig00004	Prodigal:002006	CDS	25365	25556	.	+	0	ID=GOFOIKOB_01482;inference=ab initio prediction:Prodigal:002006,similar to AA sequence:UniProtKB:P80259;locus_tag=GOFOIKOB_01482;product=Light-harvesting protein B-880 alpha chain
contig00004	Prodigal:002006	CDS	25638	26462	.	+	0	ID=GOFOIKOB_01483;Name=pufL;gene=pufL;inference=ab initio prediction:Prodigal:002006,similar to AA sequence:UniProtKB:P10717;locus_tag=GOFOIKOB_01483;product=Reaction center protein L chain
contig00004	Prodigal:002006	CDS	26540	27520	.	+	0	ID=GOFOIKOB_01484;Name=pufM;gene=pufM;inference=ab initio prediction:Prodigal:002006,similar to AA sequence:UniProtKB:P10718;locus_tag=GOFOIKOB_01484;product=Reaction center protein M chain
contig00004	Prodigal:002006	CDS	27531	28634	.	+	0	ID=GOFOIKOB_01485;Name=pufC;gene=pufC;inference=ab initio prediction:Prodigal:002006,similar to AA sequence:UniProtKB:D2Z0P5;locus_tag=GOFOIKOB_01485;product=Photosynthetic reaction center cytochrome c subunit
contig00004	Prodigal:002006	CDS	28743	28886	.	+	0	ID=GOFOIKOB_01486;inference=ab initio prediction:Prodigal:002006;locus_tag=GOFOIKOB_01486;product=hypothetical protein
contig00004	Prodigal:002006	CDS	29049	31739	.	+	0	ID=GOFOIKOB_01487;eC_number=2.7.9.1;Name=ppdK;db_xref=COG:COG0574;gene=ppdK;inference=ab initio prediction:Prodigal:002006,similar to AA sequence:UniProtKB:P22983;locus_tag=GOFOIKOB_01487;product=Pyruvate%2C phosphate dikinase
contig00004	Prodigal:002006	CDS	31929	32183	.	+	0	ID=GOFOIKOB_01488;inference=ab initio prediction:Prodigal:002006;locus_tag=GOFOIKOB_01488;product=hypothetical protein
contig00004	Prodigal:002006	CDS	32312	33805	.	-	0	ID=GOFOIKOB_01489;inference=ab initio prediction:Prodigal:002006;locus_tag=GOFOIKOB_01489;product=hypothetical protein
contig00004	Prodigal:002006	CDS	33952	35946	.	-	0	ID=GOFOIKOB_01490;inference=ab initio prediction:Prodigal:002006;locus_tag=GOFOIKOB_01490;product=hypothetical protein
contig00004	Prodigal:002006	CDS	36190	37674	.	-	0	ID=GOFOIKOB_01491;Name=norR_1;gene=norR_1;inference=ab initio prediction:Prodigal:002006,protein motif:HAMAP:MF_01314;locus_tag=GOFOIKOB_01491;product=Anaerobic nitric oxide reductase transcription regulator NorR
contig00004	Prodigal:002006	CDS	37921	39792	.	+	0	ID=GOFOIKOB_01492;eC_number=3.4.24.-;Name=pepF1;gene=pepF1;inference=ab initio prediction:Prodigal:002006,similar to AA sequence:UniProtKB:P54124;locus_tag=GOFOIKOB_01492;product=Oligoendopeptidase F%2C plasmid
contig00004	Prodigal:002006	CDS	39919	41280	.	+	0	ID=GOFOIKOB_01493;eC_number=2.7.-.-;Name=ubiB_2;gene=ubiB_2;inference=ab initio prediction:Prodigal:002006,protein motif:HAMAP:MF_00414;locus_tag=GOFOIKOB_01493;product=protein kinase UbiB
contig00004	Prodigal:002006	CDS	41403	41696	.	+	0	ID=GOFOIKOB_01494;inference=ab initio prediction:Prodigal:002006;locus_tag=GOFOIKOB_01494;product=hypothetical protein
contig00004	Prodigal:002006	CDS	41906	43117	.	+	0	ID=GOFOIKOB_01495;eC_number=7.1.1.1;Name=pntAA;db_xref=COG:COG3288;gene=pntAA;inference=ab initio prediction:Prodigal:002006,similar to AA sequence:UniProtKB:Q2RSB2;locus_tag=GOFOIKOB_01495;product=NAD(P) transhydrogenase subunit alpha part 1
contig00004	Prodigal:002006	CDS	43142	43597	.	+	0	ID=GOFOIKOB_01496;inference=ab initio prediction:Prodigal:002006;locus_tag=GOFOIKOB_01496;product=hypothetical protein
contig00004	Prodigal:002006	CDS	43602	44999	.	+	0	ID=GOFOIKOB_01497;eC_number=7.1.1.1;Name=pntB;db_xref=COG:COG1282;gene=pntB;inference=ab initio prediction:Prodigal:002006,similar to AA sequence:UniProtKB:P0C188;locus_tag=GOFOIKOB_01497;product=NAD(P) transhydrogenase subunit beta
contig00004	Prodigal:002006	CDS	45135	46952	.	+	0	ID=GOFOIKOB_01498;eC_number=3.1.-.-;Name=recJ;db_xref=COG:COG0608;gene=recJ;inference=ab initio prediction:Prodigal:002006,similar to AA sequence:UniProtKB:P21893;locus_tag=GOFOIKOB_01498;product=Single-stranded-DNA-specific exonuclease RecJ
contig00004	Prodigal:002006	CDS	46957	47451	.	-	0	ID=GOFOIKOB_01499;inference=ab initio prediction:Prodigal:002006;locus_tag=GOFOIKOB_01499;product=hypothetical protein
contig00004	Prodigal:002006	CDS	47579	48655	.	-	0	ID=GOFOIKOB_01500;inference=ab initio prediction:Prodigal:002006;locus_tag=GOFOIKOB_01500;product=hypothetical protein
contig00004	Prodigal:002006	CDS	48767	48919	.	-	0	ID=GOFOIKOB_01501;inference=ab initio prediction:Prodigal:002006;locus_tag=GOFOIKOB_01501;product=hypothetical protein
contig00004	Prodigal:002006	CDS	49421	50113	.	-	0	ID=GOFOIKOB_01502;Name=nanR;gene=nanR;inference=ab initio prediction:Prodigal:002006,protein motif:HAMAP:MF_01236;locus_tag=GOFOIKOB_01502;product=HTH-type transcriptional repressor NanR
contig00004	Prodigal:002006	CDS	50592	51869	.	+	0	ID=GOFOIKOB_01503;Name=oxlT_1;gene=oxlT_1;inference=ab initio prediction:Prodigal:002006,similar to AA sequence:UniProtKB:Q51330;locus_tag=GOFOIKOB_01503;product=Oxalate:formate antiporter
contig00004	Prodigal:002006	CDS	51961	52617	.	+	0	ID=GOFOIKOB_01504;eC_number=4.1.2.-;Name=ald2;db_xref=COG:COG0235;gene=ald2;inference=ab initio prediction:Prodigal:002006,similar to AA sequence:UniProtKB:Q2RXI1;locus_tag=GOFOIKOB_01504;product=5-(methylthio)ribulose-1-phosphate aldolase
contig00004	Prodigal:002006	CDS	52651	53583	.	-	0	ID=GOFOIKOB_01505;eC_number=2.1.2.9;Name=fmt_2;db_xref=COG:COG0223;gene=fmt_2;inference=ab initio prediction:Prodigal:002006,similar to AA sequence:UniProtKB:P23882;locus_tag=GOFOIKOB_01505;product=Methionyl-tRNA formyltransferase
contig00004	Prodigal:002006	CDS	53761	55038	.	-	0	ID=GOFOIKOB_01506;eC_number=2.8.3.16;Name=frc_1;db_xref=COG:COG1804;gene=frc_1;inference=ab initio prediction:Prodigal:002006,similar to AA sequence:UniProtKB:P69902;locus_tag=GOFOIKOB_01506;product=Formyl-CoA:oxalate CoA-transferase
contig00004	Prodigal:002006	CDS	55500	55784	.	+	0	ID=GOFOIKOB_01507;inference=ab initio prediction:Prodigal:002006;locus_tag=GOFOIKOB_01507;product=hypothetical protein
contig00004	Prodigal:002006	CDS	55791	56492	.	-	0	ID=GOFOIKOB_01508;inference=ab initio prediction:Prodigal:002006;locus_tag=GOFOIKOB_01508;product=hypothetical protein
contig00004	Prodigal:002006	CDS	56901	58784	.	+	0	ID=GOFOIKOB_01509;eC_number=2.7.-.-;Name=sasA_8;gene=sasA_8;inference=ab initio prediction:Prodigal:002006,protein motif:HAMAP:MF_01837;locus_tag=GOFOIKOB_01509;product=Adaptive-response sensory-kinase SasA
contig00004	Prodigal:002006	CDS	58781	59233	.	+	0	ID=GOFOIKOB_01510;Name=rcp1_2;gene=rcp1_2;inference=ab initio prediction:Prodigal:002006,similar to AA sequence:UniProtKB:Q55169;locus_tag=GOFOIKOB_01510;product=Response regulator rcp1
contig00004	Prodigal:002006	CDS	59230	60294	.	+	0	ID=GOFOIKOB_01511;eC_number=3.5.1.44;Name=cheB_1;gene=cheB_1;inference=ab initio prediction:Prodigal:002006,protein motif:HAMAP:MF_00099;locus_tag=GOFOIKOB_01511;product=Protein-glutamate methylesterase/protein-glutamine glutaminase
contig00004	Prodigal:002006	CDS	60304	60867	.	-	0	ID=GOFOIKOB_01512;Name=betI_2;gene=betI_2;inference=ab initio prediction:Prodigal:002006,protein motif:HAMAP:MF_00768;locus_tag=GOFOIKOB_01512;product=HTH-type transcriptional regulator BetI
contig00004	Prodigal:002006	CDS	60965	62068	.	+	0	ID=GOFOIKOB_01513;Name=mdtA_3;gene=mdtA_3;inference=ab initio prediction:Prodigal:002006,similar to AA sequence:UniProtKB:P76397;locus_tag=GOFOIKOB_01513;product=Multidrug resistance protein MdtA
contig00004	Prodigal:002006	CDS	62065	63171	.	+	0	ID=GOFOIKOB_01514;Name=bepF_1;gene=bepF_1;inference=ab initio prediction:Prodigal:002006,similar to AA sequence:UniProtKB:Q8FWV8;locus_tag=GOFOIKOB_01514;product=Efflux pump periplasmic linker BepF
contig00004	Prodigal:002006	CDS	63194	66256	.	+	0	ID=GOFOIKOB_01515;Name=mdtB_3;gene=mdtB_3;inference=ab initio prediction:Prodigal:002006,similar to AA sequence:UniProtKB:B7L9U8;locus_tag=GOFOIKOB_01515;product=Multidrug resistance protein MdtB
contig00004	Prodigal:002006	CDS	66666	66887	.	+	0	ID=GOFOIKOB_01516;inference=ab initio prediction:Prodigal:002006;locus_tag=GOFOIKOB_01516;product=hypothetical protein
contig00004	Prodigal:002006	CDS	66902	67279	.	-	0	ID=GOFOIKOB_01517;eC_number=4.2.1.96;inference=ab initio prediction:Prodigal:002006,protein motif:HAMAP:MF_00434;locus_tag=GOFOIKOB_01517;product=Putative pterin-4-alpha-carbinolamine dehydratase
contig00004	Prodigal:002006	CDS	67467	68450	.	+	0	ID=GOFOIKOB_01518;inference=ab initio prediction:Prodigal:002006;locus_tag=GOFOIKOB_01518;product=hypothetical protein
contig00004	Prodigal:002006	CDS	68502	69239	.	+	0	ID=GOFOIKOB_01519;Name=ssuC_2;db_xref=COG:COG0600;gene=ssuC_2;inference=ab initio prediction:Prodigal:002006,similar to AA sequence:UniProtKB:P75851;locus_tag=GOFOIKOB_01519;product=Putative aliphatic sulfonates transport permease protein SsuC
contig00004	Prodigal:002006	CDS	69220	69954	.	+	0	ID=GOFOIKOB_01520;eC_number=7.6.2.8;Name=btuD_4;gene=btuD_4;inference=ab initio prediction:Prodigal:002006,protein motif:HAMAP:MF_01005;locus_tag=GOFOIKOB_01520;product=Vitamin B12 import ATP-binding protein BtuD
contig00004	Prodigal:002006	CDS	70014	71945	.	-	0	ID=GOFOIKOB_01521;inference=ab initio prediction:Prodigal:002006;locus_tag=GOFOIKOB_01521;product=hypothetical protein
contig00004	Prodigal:002006	CDS	72084	72410	.	-	0	ID=GOFOIKOB_01522;Name=erpA;db_xref=COG:COG0316;gene=erpA;inference=ab initio prediction:Prodigal:002006,similar to AA sequence:UniProtKB:P45344;locus_tag=GOFOIKOB_01522;product=Iron-sulfur cluster insertion protein ErpA
contig00004	Prodigal:002006	CDS	72564	73811	.	+	0	ID=GOFOIKOB_01523;inference=ab initio prediction:Prodigal:002006,protein motif:HAMAP:MF_01212;locus_tag=GOFOIKOB_01523;product=Deoxyguanosinetriphosphate triphosphohydrolase-like protein
contig00004	Prodigal:002006	CDS	73834	74223	.	-	0	ID=GOFOIKOB_01524;inference=ab initio prediction:Prodigal:002006;locus_tag=GOFOIKOB_01524;product=hypothetical protein
contig00004	Prodigal:002006	CDS	74492	76243	.	+	0	ID=GOFOIKOB_01525;eC_number=6.1.1.19;Name=argS;gene=argS;inference=ab initio prediction:Prodigal:002006,similar to AA sequence:UniProtKB:Q99W05;locus_tag=GOFOIKOB_01525;product=Arginine--tRNA ligase
contig00004	Prodigal:002006	CDS	76292	77656	.	+	0	ID=GOFOIKOB_01526;inference=ab initio prediction:Prodigal:002006;locus_tag=GOFOIKOB_01526;product=hypothetical protein
contig00004	Prodigal:002006	CDS	77929	78933	.	+	0	ID=GOFOIKOB_01527;eC_number=3.2.1.52;Name=nagZ;db_xref=COG:COG1472;gene=nagZ;inference=ab initio prediction:Prodigal:002006,similar to AA sequence:UniProtKB:Q9HZK0;locus_tag=GOFOIKOB_01527;product=Beta-hexosaminidase
contig00004	Prodigal:002006	CDS	79079	79351	.	+	0	ID=GOFOIKOB_01528;Name=tatA;db_xref=COG:COG1826;gene=tatA;inference=ab initio prediction:Prodigal:002006,similar to AA sequence:UniProtKB:P69428;locus_tag=GOFOIKOB_01528;product=Sec-independent protein translocase protein TatA
contig00004	Prodigal:002006	CDS	79455	80042	.	+	0	ID=GOFOIKOB_01529;Name=tatB;db_xref=COG:COG1826;gene=tatB;inference=ab initio prediction:Prodigal:002006,similar to AA sequence:UniProtKB:P69425;locus_tag=GOFOIKOB_01529;product=Sec-independent protein translocase protein TatB
contig00004	Prodigal:002006	CDS	80039	80839	.	+	0	ID=GOFOIKOB_01530;Name=tatC;db_xref=COG:COG0805;gene=tatC;inference=ab initio prediction:Prodigal:002006,similar to AA sequence:UniProtKB:P69423;locus_tag=GOFOIKOB_01530;product=Sec-independent protein translocase protein TatC
contig00004	Prodigal:002006	CDS	80941	82212	.	-	0	ID=GOFOIKOB_01531;eC_number=6.1.1.1;Name=tyrS;db_xref=COG:COG0162;gene=tyrS;inference=ab initio prediction:Prodigal:002006,similar to AA sequence:UniProtKB:P0AGJ9;locus_tag=GOFOIKOB_01531;product=Tyrosine--tRNA ligase
contig00004	Prodigal:002006	CDS	82337	83470	.	+	0	ID=GOFOIKOB_01532;eC_number=2.7.1.170;Name=anmK;db_xref=COG:COG2377;gene=anmK;inference=ab initio prediction:Prodigal:002006,similar to AA sequence:UniProtKB:Q8EHB5;locus_tag=GOFOIKOB_01532;product=Anhydro-N-acetylmuramic acid kinase
contig00004	Prodigal:002006	CDS	83467	84081	.	+	0	ID=GOFOIKOB_01533;inference=ab initio prediction:Prodigal:002006;locus_tag=GOFOIKOB_01533;product=hypothetical protein
contig00004	Prodigal:002006	CDS	84285	85385	.	+	0	ID=GOFOIKOB_01534;eC_number=4.2.3.5;Name=aroC;db_xref=COG:COG0082;gene=aroC;inference=ab initio prediction:Prodigal:002006,similar to AA sequence:UniProtKB:P12008;locus_tag=GOFOIKOB_01534;product=Chorismate synthase
contig00004	Prodigal:002006	CDS	85414	86496	.	+	0	ID=GOFOIKOB_01535;Name=ribBA;db_xref=COG:COG0108;gene=ribBA;inference=ab initio prediction:Prodigal:002006,similar to AA sequence:UniProtKB:P9WHF1;locus_tag=GOFOIKOB_01535;product=Riboflavin biosynthesis protein RibBA
contig00004	Prodigal:002006	CDS	86506	87123	.	-	0	ID=GOFOIKOB_01536;Name=rhtB;db_xref=COG:COG1280;gene=rhtB;inference=ab initio prediction:Prodigal:002006,similar to AA sequence:UniProtKB:P0AG34;locus_tag=GOFOIKOB_01536;product=Homoserine/homoserine lactone efflux protein
contig00004	Prodigal:002006	CDS	87387	88337	.	-	0	ID=GOFOIKOB_01537;eC_number=3.5.1.-;db_xref=COG:COG0123;inference=ab initio prediction:Prodigal:002006,similar to AA sequence:UniProtKB:Q9HXM1;locus_tag=GOFOIKOB_01537;product=Histone deacetylase-like amidohydrolase
contig00004	Prodigal:002006	CDS	88500	89078	.	+	0	ID=GOFOIKOB_01538;inference=ab initio prediction:Prodigal:002006;locus_tag=GOFOIKOB_01538;product=hypothetical protein
contig00004	Prodigal:002006	CDS	89241	89681	.	+	0	ID=GOFOIKOB_01539;inference=ab initio prediction:Prodigal:002006;locus_tag=GOFOIKOB_01539;product=hypothetical protein
contig00004	Prodigal:002006	CDS	89782	91785	.	+	0	ID=GOFOIKOB_01540;Name=accA1_1;db_xref=COG:COG4770;gene=accA1_1;inference=ab initio prediction:Prodigal:002006,similar to AA sequence:UniProtKB:P9WPQ3;locus_tag=GOFOIKOB_01540;product=Acetyl-/propionyl-coenzyme A carboxylase alpha chain
contig00004	Prodigal:002006	CDS	91804	92034	.	+	0	ID=GOFOIKOB_01541;inference=ab initio prediction:Prodigal:002006;locus_tag=GOFOIKOB_01541;product=hypothetical protein
contig00004	Prodigal:002006	CDS	92031	92153	.	+	0	ID=GOFOIKOB_01542;inference=ab initio prediction:Prodigal:002006;locus_tag=GOFOIKOB_01542;product=hypothetical protein
contig00004	Prodigal:002006	CDS	92185	92616	.	+	0	ID=GOFOIKOB_01543;inference=ab initio prediction:Prodigal:002006;locus_tag=GOFOIKOB_01543;product=hypothetical protein
contig00004	Prodigal:002006	CDS	92763	93608	.	+	0	ID=GOFOIKOB_01544;Name=focA;db_xref=COG:COG2116;gene=focA;inference=ab initio prediction:Prodigal:002006,similar to AA sequence:UniProtKB:P0AC23;locus_tag=GOFOIKOB_01544;product=putative formate transporter 1
contig00004	Prodigal:002006	CDS	93666	93950	.	+	0	ID=GOFOIKOB_01545;eC_number=3.6.1.7;Name=acyP;db_xref=COG:COG1254;gene=acyP;inference=ab initio prediction:Prodigal:002006,similar to AA sequence:UniProtKB:O35031;locus_tag=GOFOIKOB_01545;product=Acylphosphatase
contig00004	Prodigal:002006	CDS	94056	94817	.	+	0	ID=GOFOIKOB_01546;inference=ab initio prediction:Prodigal:002006;locus_tag=GOFOIKOB_01546;product=hypothetical protein
contig00004	Prodigal:002006	CDS	94814	95116	.	+	0	ID=GOFOIKOB_01547;inference=ab initio prediction:Prodigal:002006;locus_tag=GOFOIKOB_01547;product=hypothetical protein
contig00004	Prodigal:002006	CDS	95059	95889	.	-	0	ID=GOFOIKOB_01548;inference=ab initio prediction:Prodigal:002006;locus_tag=GOFOIKOB_01548;product=hypothetical protein
contig00004	Prodigal:002006	CDS	95886	96533	.	-	0	ID=GOFOIKOB_01549;eC_number=4.1.3.17;Name=ligK_1;db_xref=COG:COG0684;gene=ligK_1;inference=ab initio prediction:Prodigal:002006,similar to AA sequence:UniProtKB:G2IQQ8;locus_tag=GOFOIKOB_01549;product=4-carboxy-4-hydroxy-2-oxoadipate aldolase
contig00004	Prodigal:002006	CDS	96621	97232	.	-	0	ID=GOFOIKOB_01550;eC_number=2.5.1.18;Name=gstB_2;db_xref=COG:COG0625;gene=gstB_2;inference=ab initio prediction:Prodigal:002006,similar to AA sequence:UniProtKB:P0ACA7;locus_tag=GOFOIKOB_01550;product=Glutathione S-transferase GstB
contig00004	Prodigal:002006	CDS	97249	98292	.	-	0	ID=GOFOIKOB_01551;eC_number=5.4.3.2;Name=kamA;gene=kamA;inference=ab initio prediction:Prodigal:002006,similar to AA sequence:UniProtKB:Q9XBQ8;locus_tag=GOFOIKOB_01551;product=L-lysine 2%2C3-aminomutase
contig00004	Prodigal:002006	CDS	98289	99278	.	-	0	ID=GOFOIKOB_01552;eC_number=6.3.1.-;Name=epmA;db_xref=COG:COG2269;gene=epmA;inference=ab initio prediction:Prodigal:002006,similar to AA sequence:UniProtKB:Q9ZJ12;locus_tag=GOFOIKOB_01552;product=Elongation factor P--(R)-beta-lysine ligase
contig00004	Prodigal:002006	CDS	99562	100185	.	+	0	ID=GOFOIKOB_01553;Name=efp;db_xref=COG:COG0231;gene=efp;inference=ab initio prediction:Prodigal:002006,similar to AA sequence:UniProtKB:P9WNM3;locus_tag=GOFOIKOB_01553;product=Elongation factor P
contig00004	Prodigal:002006	CDS	100225	101241	.	-	0	ID=GOFOIKOB_01554;inference=ab initio prediction:Prodigal:002006;locus_tag=GOFOIKOB_01554;product=hypothetical protein
contig00004	Prodigal:002006	CDS	101590	102195	.	+	0	ID=GOFOIKOB_01555;inference=ab initio prediction:Prodigal:002006;locus_tag=GOFOIKOB_01555;product=hypothetical protein
contig00004	Prodigal:002006	CDS	102338	102826	.	+	0	ID=GOFOIKOB_01556;inference=ab initio prediction:Prodigal:002006;locus_tag=GOFOIKOB_01556;product=hypothetical protein
contig00004	Prodigal:002006	CDS	102945	103346	.	+	0	ID=GOFOIKOB_01557;inference=ab initio prediction:Prodigal:002006;locus_tag=GOFOIKOB_01557;product=hypothetical protein
contig00004	Prodigal:002006	CDS	103429	104301	.	+	0	ID=GOFOIKOB_01558;inference=ab initio prediction:Prodigal:002006;locus_tag=GOFOIKOB_01558;product=hypothetical protein
contig00004	Prodigal:002006	CDS	104490	104945	.	+	0	ID=GOFOIKOB_01559;inference=ab initio prediction:Prodigal:002006,similar to AA sequence:UniProtKB:Q881J7;locus_tag=GOFOIKOB_01559;product=Blue-light-activated protein
contig00004	Prodigal:002006	CDS	105025	105225	.	+	0	ID=GOFOIKOB_01560;inference=ab initio prediction:Prodigal:002006;locus_tag=GOFOIKOB_01560;product=hypothetical protein
contig00004	Prodigal:002006	CDS	105370	106539	.	+	0	ID=GOFOIKOB_01561;inference=ab initio prediction:Prodigal:002006;locus_tag=GOFOIKOB_01561;product=hypothetical protein
contig00004	Prodigal:002006	CDS	106629	106829	.	+	0	ID=GOFOIKOB_01562;inference=ab initio prediction:Prodigal:002006;locus_tag=GOFOIKOB_01562;product=hypothetical protein
contig00004	Prodigal:002006	CDS	106903	107859	.	-	0	ID=GOFOIKOB_01563;eC_number=4.2.99.-;Name=vgb_2;gene=vgb_2;inference=ab initio prediction:Prodigal:002006,protein motif:HAMAP:MF_01282;locus_tag=GOFOIKOB_01563;product=Virginiamycin B lyase
contig00004	Prodigal:002006	CDS	107856	108389	.	-	0	ID=GOFOIKOB_01564;inference=ab initio prediction:Prodigal:002006;locus_tag=GOFOIKOB_01564;product=hypothetical protein
contig00004	Prodigal:002006	CDS	108411	109001	.	-	0	ID=GOFOIKOB_01565;inference=ab initio prediction:Prodigal:002006;locus_tag=GOFOIKOB_01565;product=hypothetical protein
contig00004	Prodigal:002006	CDS	109006	110568	.	-	0	ID=GOFOIKOB_01566;inference=ab initio prediction:Prodigal:002006;locus_tag=GOFOIKOB_01566;product=hypothetical protein
contig00004	Prodigal:002006	CDS	110565	111140	.	-	0	ID=GOFOIKOB_01567;inference=ab initio prediction:Prodigal:002006;locus_tag=GOFOIKOB_01567;product=hypothetical protein
contig00004	Prodigal:002006	CDS	111137	111838	.	-	0	ID=GOFOIKOB_01568;inference=ab initio prediction:Prodigal:002006;locus_tag=GOFOIKOB_01568;product=hypothetical protein
contig00004	Prodigal:002006	CDS	111866	112393	.	-	0	ID=GOFOIKOB_01569;inference=ab initio prediction:Prodigal:002006;locus_tag=GOFOIKOB_01569;product=hypothetical protein
contig00004	Prodigal:002006	CDS	112577	113812	.	+	0	ID=GOFOIKOB_01570;inference=ab initio prediction:Prodigal:002006;locus_tag=GOFOIKOB_01570;product=hypothetical protein
contig00004	Prodigal:002006	CDS	113934	114917	.	+	0	ID=GOFOIKOB_01571;inference=ab initio prediction:Prodigal:002006,similar to AA sequence:UniProtKB:Q1Q0T4;locus_tag=GOFOIKOB_01571;product=Hydrazine synthase subunit beta
contig00004	Prodigal:002006	CDS	114986	115420	.	+	0	ID=GOFOIKOB_01572;inference=ab initio prediction:Prodigal:002006;locus_tag=GOFOIKOB_01572;product=hypothetical protein
contig00004	Prodigal:002006	CDS	115417	115662	.	+	0	ID=GOFOIKOB_01573;inference=ab initio prediction:Prodigal:002006;locus_tag=GOFOIKOB_01573;product=hypothetical protein
contig00004	Prodigal:002006	CDS	115659	116408	.	+	0	ID=GOFOIKOB_01574;eC_number=3.6.3.-;Name=lnrL_2;db_xref=COG:COG1131;gene=lnrL_2;inference=ab initio prediction:Prodigal:002006,similar to AA sequence:UniProtKB:P94440;locus_tag=GOFOIKOB_01574;product=Linearmycin resistance ATP-binding protein LnrL
contig00004	Prodigal:002006	CDS	116405	117298	.	+	0	ID=GOFOIKOB_01575;inference=ab initio prediction:Prodigal:002006;locus_tag=GOFOIKOB_01575;product=hypothetical protein
contig00004	Prodigal:002006	CDS	117313	117951	.	+	0	ID=GOFOIKOB_01576;inference=ab initio prediction:Prodigal:002006;locus_tag=GOFOIKOB_01576;product=hypothetical protein
contig00004	Prodigal:002006	CDS	118301	120778	.	+	0	ID=GOFOIKOB_01577;Name=btuB_2;gene=btuB_2;inference=ab initio prediction:Prodigal:002006,protein motif:HAMAP:MF_01531;locus_tag=GOFOIKOB_01577;product=Vitamin B12 transporter BtuB
contig00004	Prodigal:002006	CDS	120991	121344	.	+	0	ID=GOFOIKOB_01578;inference=ab initio prediction:Prodigal:002006;locus_tag=GOFOIKOB_01578;product=hypothetical protein
contig00004	Prodigal:002006	CDS	121392	122912	.	-	0	ID=GOFOIKOB_01579;eC_number=2.7.8.31;Name=wcaJ;db_xref=COG:COG2148;gene=wcaJ;inference=ab initio prediction:Prodigal:002006,similar to AA sequence:UniProtKB:P71241;locus_tag=GOFOIKOB_01579;product=UDP-glucose:undecaprenyl-phosphate glucose-1-phosphate transferase
contig00004	Prodigal:002006	CDS	123057	124256	.	-	0	ID=GOFOIKOB_01580;eC_number=2.4.1.11;db_xref=COG:COG0438;inference=ab initio prediction:Prodigal:002006,similar to AA sequence:UniProtKB:P9WMY9;locus_tag=GOFOIKOB_01580;product=Glycogen synthase
contig00004	Prodigal:002006	CDS	124387	125070	.	-	0	ID=GOFOIKOB_01581;inference=ab initio prediction:Prodigal:002006,similar to AA sequence:UniProtKB:P67153;locus_tag=GOFOIKOB_01581;note=UPF0073 inner membrane protein YqfA;product=hypothetical protein
contig00004	Prodigal:002006	CDS	125221	126324	.	-	0	ID=GOFOIKOB_01582;eC_number=1.3.-.-;Name=ctaA;db_xref=COG:COG1612;gene=ctaA;inference=ab initio prediction:Prodigal:002006,similar to AA sequence:UniProtKB:Q3IXW9;locus_tag=GOFOIKOB_01582;product=Heme A synthase
contig00004	Prodigal:002006	CDS	126512	126718	.	+	0	ID=GOFOIKOB_01583;inference=ab initio prediction:Prodigal:002006;locus_tag=GOFOIKOB_01583;product=hypothetical protein
contig00004	Prodigal:002006	CDS	126805	127167	.	+	0	ID=GOFOIKOB_01584;inference=ab initio prediction:Prodigal:002006;locus_tag=GOFOIKOB_01584;product=hypothetical protein
contig00004	Prodigal:002006	CDS	127183	128244	.	-	0	ID=GOFOIKOB_01585;inference=ab initio prediction:Prodigal:002006;locus_tag=GOFOIKOB_01585;product=hypothetical protein
contig00004	Prodigal:002006	CDS	128494	129678	.	+	0	ID=GOFOIKOB_01586;inference=ab initio prediction:Prodigal:002006;locus_tag=GOFOIKOB_01586;product=hypothetical protein
contig00004	Prodigal:002006	CDS	129787	132012	.	-	0	ID=GOFOIKOB_01587;inference=ab initio prediction:Prodigal:002006;locus_tag=GOFOIKOB_01587;product=hypothetical protein
contig00004	Prodigal:002006	CDS	132192	132779	.	+	0	ID=GOFOIKOB_01588;inference=ab initio prediction:Prodigal:002006;locus_tag=GOFOIKOB_01588;product=hypothetical protein
contig00004	Prodigal:002006	CDS	132796	133431	.	-	0	ID=GOFOIKOB_01589;inference=ab initio prediction:Prodigal:002006;locus_tag=GOFOIKOB_01589;product=hypothetical protein
contig00004	Prodigal:002006	CDS	133618	133866	.	-	0	ID=GOFOIKOB_01590;inference=ab initio prediction:Prodigal:002006;locus_tag=GOFOIKOB_01590;product=hypothetical protein
contig00004	Prodigal:002006	CDS	134135	134350	.	+	0	ID=GOFOIKOB_01591;inference=ab initio prediction:Prodigal:002006;locus_tag=GOFOIKOB_01591;product=hypothetical protein
contig00004	Prodigal:002006	CDS	134370	135431	.	-	0	ID=GOFOIKOB_01592;inference=ab initio prediction:Prodigal:002006;locus_tag=GOFOIKOB_01592;product=hypothetical protein
contig00004	Prodigal:002006	CDS	135448	138483	.	-	0	ID=GOFOIKOB_01593;eC_number=2.4.1.129;Name=mtgA_3;gene=mtgA_3;inference=ab initio prediction:Prodigal:002006,protein motif:HAMAP:MF_00766;locus_tag=GOFOIKOB_01593;product=Biosynthetic peptidoglycan transglycosylase
contig00004	Prodigal:002006	CDS	138641	140308	.	+	0	ID=GOFOIKOB_01594;eC_number=3.2.1.1;Name=treS;db_xref=COG:COG0366;gene=treS;inference=ab initio prediction:Prodigal:002006,similar to AA sequence:UniProtKB:P9WQ19;locus_tag=GOFOIKOB_01594;product=Trehalose synthase/amylase TreS
contig00004	Prodigal:002006	CDS	140397	141041	.	+	0	ID=GOFOIKOB_01595;eC_number=3.1.2.6;Name=gloC;db_xref=COG:COG0491;gene=gloC;inference=ab initio prediction:Prodigal:002006,similar to AA sequence:UniProtKB:P75849;locus_tag=GOFOIKOB_01595;product=Hydroxyacylglutathione hydrolase GloC
contig00004	Prodigal:002006	CDS	141047	142009	.	+	0	ID=GOFOIKOB_01596;eC_number=1.1.-.-;Name=yajO_2;db_xref=COG:COG0667;gene=yajO_2;inference=ab initio prediction:Prodigal:002006,similar to AA sequence:UniProtKB:P77735;locus_tag=GOFOIKOB_01596;product=1-deoxyxylulose-5-phosphate synthase YajO
contig00004	Prodigal:002006	CDS	142188	144632	.	+	0	ID=GOFOIKOB_01597;eC_number=5.6.2.2;Name=gyrB;gene=gyrB;inference=ab initio prediction:Prodigal:002006,similar to AA sequence:UniProtKB:B8GXQ0;locus_tag=GOFOIKOB_01597;product=DNA gyrase subunit B
contig00004	Prodigal:002006	CDS	144899	145030	.	+	0	ID=GOFOIKOB_01598;inference=ab initio prediction:Prodigal:002006;locus_tag=GOFOIKOB_01598;product=hypothetical protein
contig00004	Prodigal:002006	CDS	145056	145673	.	-	0	ID=GOFOIKOB_01599;inference=ab initio prediction:Prodigal:002006;locus_tag=GOFOIKOB_01599;product=hypothetical protein
contig00004	Prodigal:002006	CDS	145685	145879	.	+	0	ID=GOFOIKOB_01600;inference=ab initio prediction:Prodigal:002006;locus_tag=GOFOIKOB_01600;product=hypothetical protein
contig00004	Prodigal:002006	CDS	145997	146776	.	-	0	ID=GOFOIKOB_01601;inference=ab initio prediction:Prodigal:002006;locus_tag=GOFOIKOB_01601;product=hypothetical protein
contig00004	Prodigal:002006	CDS	146806	147588	.	-	0	ID=GOFOIKOB_01602;inference=ab initio prediction:Prodigal:002006;locus_tag=GOFOIKOB_01602;product=hypothetical protein
contig00004	Prodigal:002006	CDS	147618	148025	.	-	0	ID=GOFOIKOB_01603;inference=ab initio prediction:Prodigal:002006;locus_tag=GOFOIKOB_01603;product=hypothetical protein
contig00004	Prodigal:002006	CDS	148094	148870	.	-	0	ID=GOFOIKOB_01604;inference=ab initio prediction:Prodigal:002006;locus_tag=GOFOIKOB_01604;product=hypothetical protein
contig00004	Prodigal:002006	CDS	148963	150258	.	-	0	ID=GOFOIKOB_01605;eC_number=2.7.13.3;Name=qseC_2;gene=qseC_2;inference=ab initio prediction:Prodigal:002006,similar to AA sequence:UniProtKB:P45336;locus_tag=GOFOIKOB_01605;product=Sensor protein QseC
contig00004	Prodigal:002006	CDS	150255	150914	.	-	0	ID=GOFOIKOB_01606;Name=qseB_2;gene=qseB_2;inference=ab initio prediction:Prodigal:002006,similar to AA sequence:UniProtKB:Q8XBS3;locus_tag=GOFOIKOB_01606;product=Transcriptional regulatory protein QseB
contig00004	Prodigal:002006	CDS	150982	151419	.	-	0	ID=GOFOIKOB_01607;inference=ab initio prediction:Prodigal:002006;locus_tag=GOFOIKOB_01607;product=hypothetical protein
contig00004	Prodigal:002006	CDS	151551	152120	.	-	0	ID=GOFOIKOB_01608;inference=ab initio prediction:Prodigal:002006;locus_tag=GOFOIKOB_01608;product=hypothetical protein
contig00004	Prodigal:002006	CDS	152344	152622	.	-	0	ID=GOFOIKOB_01609;inference=ab initio prediction:Prodigal:002006;locus_tag=GOFOIKOB_01609;product=hypothetical protein
contig00004	Prodigal:002006	CDS	152662	152832	.	-	0	ID=GOFOIKOB_01610;inference=ab initio prediction:Prodigal:002006;locus_tag=GOFOIKOB_01610;product=hypothetical protein
contig00004	Prodigal:002006	CDS	152848	153789	.	-	0	ID=GOFOIKOB_01611;Name=czcD_2;gene=czcD_2;inference=ab initio prediction:Prodigal:002006,similar to AA sequence:UniProtKB:P13512;locus_tag=GOFOIKOB_01611;product=Metal cation efflux system protein CzcD
contig00004	Prodigal:002006	CDS	153830	154387	.	-	0	ID=GOFOIKOB_01612;inference=ab initio prediction:Prodigal:002006;locus_tag=GOFOIKOB_01612;product=hypothetical protein
contig00004	Prodigal:002006	CDS	154393	157641	.	-	0	ID=GOFOIKOB_01613;Name=cnrA_3;gene=cnrA_3;inference=ab initio prediction:Prodigal:002006,similar to AA sequence:UniProtKB:P37972;locus_tag=GOFOIKOB_01613;product=Nickel and cobalt resistance protein CnrA
contig00004	Prodigal:002006	CDS	157653	159005	.	-	0	ID=GOFOIKOB_01614;Name=czcB_3;gene=czcB_3;inference=ab initio prediction:Prodigal:002006,similar to AA sequence:UniProtKB:P13510;locus_tag=GOFOIKOB_01614;product=Cobalt-zinc-cadmium resistance protein CzcB
contig00004	Prodigal:002006	CDS	159126	159539	.	-	0	ID=GOFOIKOB_01615;inference=ab initio prediction:Prodigal:002006;locus_tag=GOFOIKOB_01615;product=hypothetical protein
contig00004	Prodigal:002006	CDS	159728	159964	.	+	0	ID=GOFOIKOB_01616;inference=ab initio prediction:Prodigal:002006;locus_tag=GOFOIKOB_01616;product=hypothetical protein
contig00004	Prodigal:002006	CDS	160137	160376	.	+	0	ID=GOFOIKOB_01617;inference=ab initio prediction:Prodigal:002006;locus_tag=GOFOIKOB_01617;product=hypothetical protein
contig00004	Prodigal:002006	CDS	160436	160552	.	-	0	ID=GOFOIKOB_01618;inference=ab initio prediction:Prodigal:002006;locus_tag=GOFOIKOB_01618;product=hypothetical protein
contig00004	Prodigal:002006	CDS	160590	160853	.	-	0	ID=GOFOIKOB_01619;inference=ab initio prediction:Prodigal:002006;locus_tag=GOFOIKOB_01619;product=hypothetical protein
contig00004	Prodigal:002006	CDS	160953	162287	.	-	0	ID=GOFOIKOB_01620;eC_number=2.7.-.-;Name=sasA_9;gene=sasA_9;inference=ab initio prediction:Prodigal:002006,protein motif:HAMAP:MF_01837;locus_tag=GOFOIKOB_01620;product=Adaptive-response sensory-kinase SasA
contig00004	Prodigal:002006	CDS	162284	163030	.	-	0	ID=GOFOIKOB_01621;Name=arcA_1;db_xref=COG:COG0745;gene=arcA_1;inference=ab initio prediction:Prodigal:002006,similar to AA sequence:UniProtKB:P0A9Q1;locus_tag=GOFOIKOB_01621;product=Aerobic respiration control protein ArcA
contig00004	Prodigal:002006	CDS	163043	163729	.	-	0	ID=GOFOIKOB_01622;inference=ab initio prediction:Prodigal:002006;locus_tag=GOFOIKOB_01622;product=hypothetical protein
contig00004	Prodigal:002006	CDS	163737	164723	.	-	0	ID=GOFOIKOB_01623;Name=czcD_3;db_xref=COG:COG1230;gene=czcD_3;inference=ab initio prediction:Prodigal:002006,similar to AA sequence:UniProtKB:O07084;locus_tag=GOFOIKOB_01623;product=Cadmium%2C cobalt and zinc/H(+)-K(+) antiporter
contig00004	Prodigal:002006	CDS	164771	165526	.	-	0	ID=GOFOIKOB_01624;inference=ab initio prediction:Prodigal:002006;locus_tag=GOFOIKOB_01624;product=hypothetical protein
contig00004	Prodigal:002006	CDS	165594	166139	.	+	0	ID=GOFOIKOB_01625;inference=ab initio prediction:Prodigal:002006;locus_tag=GOFOIKOB_01625;product=hypothetical protein
contig00004	Prodigal:002006	CDS	166285	166710	.	-	0	ID=GOFOIKOB_01626;Name=merR1;gene=merR1;inference=ab initio prediction:Prodigal:002006,similar to AA sequence:UniProtKB:P22853;locus_tag=GOFOIKOB_01626;product=Mercuric resistance operon regulatory protein
contig00004	Prodigal:002006	CDS	166780	167202	.	+	0	ID=GOFOIKOB_01627;inference=ab initio prediction:Prodigal:002006;locus_tag=GOFOIKOB_01627;product=hypothetical protein
contig00004	Prodigal:002006	CDS	167202	167426	.	+	0	ID=GOFOIKOB_01628;inference=ab initio prediction:Prodigal:002006;locus_tag=GOFOIKOB_01628;product=hypothetical protein
contig00004	Prodigal:002006	CDS	167556	167831	.	-	0	ID=GOFOIKOB_01629;inference=ab initio prediction:Prodigal:002006;locus_tag=GOFOIKOB_01629;product=hypothetical protein
contig00004	Prodigal:002006	CDS	168159	169463	.	-	0	ID=GOFOIKOB_01630;inference=ab initio prediction:Prodigal:002006;locus_tag=GOFOIKOB_01630;product=hypothetical protein
contig00004	Prodigal:002006	CDS	169530	170327	.	-	0	ID=GOFOIKOB_01631;inference=ab initio prediction:Prodigal:002006;locus_tag=GOFOIKOB_01631;product=hypothetical protein
contig00004	Prodigal:002006	CDS	170324	170449	.	-	0	ID=GOFOIKOB_01632;inference=ab initio prediction:Prodigal:002006;locus_tag=GOFOIKOB_01632;product=hypothetical protein
contig00004	Prodigal:002006	CDS	170449	171159	.	-	0	ID=GOFOIKOB_01633;eC_number=4.2.2.-;Name=emtA_2;gene=emtA_2;inference=ab initio prediction:Prodigal:002006,protein motif:HAMAP:MF_01381;locus_tag=GOFOIKOB_01633;product=Endo-type membrane-bound lytic murein transglycosylase A
contig00004	Prodigal:002006	CDS	171159	171869	.	-	0	ID=GOFOIKOB_01634;inference=ab initio prediction:Prodigal:002006;locus_tag=GOFOIKOB_01634;product=hypothetical protein
contig00004	Prodigal:002006	CDS	171945	172235	.	-	0	ID=GOFOIKOB_01635;inference=ab initio prediction:Prodigal:002006;locus_tag=GOFOIKOB_01635;product=hypothetical protein
contig00004	Prodigal:002006	CDS	172399	173817	.	-	0	ID=GOFOIKOB_01636;Name=ftsP;gene=ftsP;inference=ab initio prediction:Prodigal:002006,protein motif:HAMAP:MF_00915;locus_tag=GOFOIKOB_01636;product=Cell division protein FtsP
contig00004	Prodigal:002006	CDS	173859	175391	.	-	0	ID=GOFOIKOB_01637;inference=ab initio prediction:Prodigal:002006;locus_tag=GOFOIKOB_01637;product=hypothetical protein
contig00004	Prodigal:002006	CDS	175439	175735	.	-	0	ID=GOFOIKOB_01638;inference=ab initio prediction:Prodigal:002006;locus_tag=GOFOIKOB_01638;product=hypothetical protein
contig00004	Prodigal:002006	CDS	176093	176344	.	+	0	ID=GOFOIKOB_01639;inference=ab initio prediction:Prodigal:002006;locus_tag=GOFOIKOB_01639;product=hypothetical protein
contig00004	Prodigal:002006	CDS	176578	177189	.	-	0	ID=GOFOIKOB_01640;inference=ab initio prediction:Prodigal:002006;locus_tag=GOFOIKOB_01640;product=hypothetical protein
contig00004	Prodigal:002006	CDS	177712	178266	.	+	0	ID=GOFOIKOB_01641;Name=sigF;db_xref=COG:COG1595;gene=sigF;inference=ab initio prediction:Prodigal:002006,similar to AA sequence:UniProtKB:G8QM61;locus_tag=GOFOIKOB_01641;product=ECF RNA polymerase sigma factor SigF
contig00004	Prodigal:002006	CDS	178263	178913	.	+	0	ID=GOFOIKOB_01642;Name=nrsF;gene=nrsF;inference=ab initio prediction:Prodigal:002006,similar to AA sequence:UniProtKB:A0A0H3CC47;locus_tag=GOFOIKOB_01642;product=Anti-sigma-F factor NrsF
contig00004	Prodigal:002006	CDS	179273	179515	.	+	0	ID=GOFOIKOB_01643;inference=ab initio prediction:Prodigal:002006;locus_tag=GOFOIKOB_01643;product=hypothetical protein
contig00004	Prodigal:002006	CDS	179895	180506	.	+	0	ID=GOFOIKOB_01644;inference=ab initio prediction:Prodigal:002006;locus_tag=GOFOIKOB_01644;product=hypothetical protein
contig00004	Prodigal:002006	CDS	180588	180992	.	+	0	ID=GOFOIKOB_01645;inference=ab initio prediction:Prodigal:002006;locus_tag=GOFOIKOB_01645;product=hypothetical protein
contig00004	Prodigal:002006	CDS	180989	182512	.	+	0	ID=GOFOIKOB_01646;Name=mdtA_4;gene=mdtA_4;inference=ab initio prediction:Prodigal:002006,protein motif:HAMAP:MF_01422;locus_tag=GOFOIKOB_01646;product=Multidrug resistance protein MdtA
contig00004	Prodigal:002006	CDS	182509	185661	.	+	0	ID=GOFOIKOB_01647;Name=cusA;db_xref=COG:COG3696;gene=cusA;inference=ab initio prediction:Prodigal:002006,similar to AA sequence:UniProtKB:P38054;locus_tag=GOFOIKOB_01647;product=Cation efflux system protein CusA
contig00004	Prodigal:002006	CDS	185682	186158	.	+	0	ID=GOFOIKOB_01648;inference=ab initio prediction:Prodigal:002006;locus_tag=GOFOIKOB_01648;product=hypothetical protein
contig00004	Prodigal:002006	CDS	186401	187561	.	-	0	ID=GOFOIKOB_01649;inference=ab initio prediction:Prodigal:002006;locus_tag=GOFOIKOB_01649;product=hypothetical protein
contig00004	Prodigal:002006	CDS	187569	188864	.	-	0	ID=GOFOIKOB_01650;Name=arsB_1;db_xref=COG:COG1055;gene=arsB_1;inference=ab initio prediction:Prodigal:002006,similar to AA sequence:UniProtKB:P0AB93;locus_tag=GOFOIKOB_01650;product=Arsenical pump membrane protein
contig00004	Prodigal:002006	CDS	188900	189325	.	-	0	ID=GOFOIKOB_01651;eC_number=1.20.4.1;Name=arsC_2;gene=arsC_2;inference=ab initio prediction:Prodigal:002006,similar to AA sequence:UniProtKB:P08692;locus_tag=GOFOIKOB_01651;product=Arsenate reductase
contig00004	Prodigal:002006	CDS	189325	189852	.	-	0	ID=GOFOIKOB_01652;eC_number=1.20.4.4;Name=arsC_3;gene=arsC_3;inference=ab initio prediction:Prodigal:002006,protein motif:HAMAP:MF_01624;locus_tag=GOFOIKOB_01652;product=Arsenate reductase
contig00004	Prodigal:002006	CDS	189845	190204	.	-	0	ID=GOFOIKOB_01653;inference=ab initio prediction:Prodigal:002006;locus_tag=GOFOIKOB_01653;product=hypothetical protein
contig00004	Prodigal:002006	CDS	190255	191001	.	+	0	ID=GOFOIKOB_01654;eC_number=1.-.-.-;Name=arsH_2;db_xref=COG:COG0431;gene=arsH_2;inference=ab initio prediction:Prodigal:002006,similar to AA sequence:UniProtKB:Q92R45;locus_tag=GOFOIKOB_01654;product=NADPH-dependent FMN reductase ArsH
contig00004	Prodigal:002006	CDS	191037	191342	.	+	0	ID=GOFOIKOB_01655;inference=ab initio prediction:Prodigal:002006;locus_tag=GOFOIKOB_01655;product=hypothetical protein
contig00004	Prodigal:002006	CDS	191474	191686	.	+	0	ID=GOFOIKOB_01656;inference=ab initio prediction:Prodigal:002006;locus_tag=GOFOIKOB_01656;product=hypothetical protein
contig00004	Prodigal:002006	CDS	191781	192257	.	+	0	ID=GOFOIKOB_01657;inference=ab initio prediction:Prodigal:002006;locus_tag=GOFOIKOB_01657;product=hypothetical protein
contig00004	Prodigal:002006	CDS	192629	192961	.	+	0	ID=GOFOIKOB_01658;Name=yhjQ;db_xref=COG:COG1145;gene=yhjQ;inference=ab initio prediction:Prodigal:002006,similar to AA sequence:UniProtKB:O07571;locus_tag=GOFOIKOB_01658;product=putative cysteine-rich protein YhjQ
contig00004	Prodigal:002006	CDS	193018	193515	.	+	0	ID=GOFOIKOB_01659;inference=ab initio prediction:Prodigal:002006;locus_tag=GOFOIKOB_01659;product=hypothetical protein
contig00004	Prodigal:002006	CDS	193600	196041	.	+	0	ID=GOFOIKOB_01660;eC_number=7.2.2.15;Name=silP;gene=silP;inference=ab initio prediction:Prodigal:002006,similar to AA sequence:UniProtKB:Q9ZHC7;locus_tag=GOFOIKOB_01660;product=Silver exporting P-type ATPase
contig00004	Prodigal:002006	CDS	196050	196784	.	+	0	ID=GOFOIKOB_01661;inference=ab initio prediction:Prodigal:002006;locus_tag=GOFOIKOB_01661;product=hypothetical protein
contig00004	Prodigal:002006	CDS	197422	198540	.	+	0	ID=GOFOIKOB_01662;inference=ab initio prediction:Prodigal:002006;locus_tag=GOFOIKOB_01662;product=hypothetical protein
contig00004	Prodigal:002006	CDS	199005	200327	.	-	0	ID=GOFOIKOB_01663;inference=ab initio prediction:Prodigal:002006;locus_tag=GOFOIKOB_01663;product=hypothetical protein
contig00004	Prodigal:002006	CDS	200516	200830	.	-	0	ID=GOFOIKOB_01664;inference=ab initio prediction:Prodigal:002006;locus_tag=GOFOIKOB_01664;product=hypothetical protein
contig00004	Prodigal:002006	CDS	201458	201790	.	-	0	ID=GOFOIKOB_01665;inference=ab initio prediction:Prodigal:002006;locus_tag=GOFOIKOB_01665;product=hypothetical protein
contig00004	Prodigal:002006	CDS	201808	202593	.	-	0	ID=GOFOIKOB_01666;inference=ab initio prediction:Prodigal:002006;locus_tag=GOFOIKOB_01666;product=hypothetical protein
contig00004	Prodigal:002006	CDS	203352	204380	.	+	0	ID=GOFOIKOB_01667;inference=ab initio prediction:Prodigal:002006;locus_tag=GOFOIKOB_01667;product=hypothetical protein
contig00004	Prodigal:002006	CDS	204470	204901	.	+	0	ID=GOFOIKOB_01668;inference=ab initio prediction:Prodigal:002006;locus_tag=GOFOIKOB_01668;product=hypothetical protein
contig00004	Prodigal:002006	CDS	204956	205747	.	+	0	ID=GOFOIKOB_01669;inference=ab initio prediction:Prodigal:002006;locus_tag=GOFOIKOB_01669;product=hypothetical protein
contig00004	Prodigal:002006	CDS	205832	207775	.	+	0	ID=GOFOIKOB_01670;eC_number=3.4.24.-;Name=ftsH_3;gene=ftsH_3;inference=ab initio prediction:Prodigal:002006,protein motif:HAMAP:MF_01458;locus_tag=GOFOIKOB_01670;product=ATP-dependent zinc metalloprotease FtsH
contig00004	Aragorn:001002	tRNA	208110	208204	.	+	.	ID=GOFOIKOB_01671;inference=COORDINATES:profile:Aragorn:001002;locus_tag=GOFOIKOB_01671;product=tRNA-Pro(tgg)
contig00004	Prodigal:002006	CDS	208776	209696	.	+	0	ID=GOFOIKOB_01672;inference=ab initio prediction:Prodigal:002006;locus_tag=GOFOIKOB_01672;product=hypothetical protein
contig00004	Prodigal:002006	CDS	210200	211606	.	+	0	ID=GOFOIKOB_01673;inference=ab initio prediction:Prodigal:002006;locus_tag=GOFOIKOB_01673;product=hypothetical protein
contig00004	Prodigal:002006	CDS	212135	212635	.	+	0	ID=GOFOIKOB_01674;inference=ab initio prediction:Prodigal:002006;locus_tag=GOFOIKOB_01674;product=hypothetical protein
contig00004	Prodigal:002006	CDS	213108	213278	.	+	0	ID=GOFOIKOB_01675;inference=ab initio prediction:Prodigal:002006;locus_tag=GOFOIKOB_01675;product=hypothetical protein
contig00004	Prodigal:002006	CDS	213371	214570	.	+	0	ID=GOFOIKOB_01676;inference=ab initio prediction:Prodigal:002006;locus_tag=GOFOIKOB_01676;product=hypothetical protein
contig00004	Prodigal:002006	CDS	214570	215265	.	+	0	ID=GOFOIKOB_01677;inference=ab initio prediction:Prodigal:002006;locus_tag=GOFOIKOB_01677;product=hypothetical protein
contig00004	Prodigal:002006	CDS	215262	215483	.	+	0	ID=GOFOIKOB_01678;inference=ab initio prediction:Prodigal:002006;locus_tag=GOFOIKOB_01678;product=hypothetical protein
contig00004	Prodigal:002006	CDS	215465	217726	.	+	0	ID=GOFOIKOB_01679;inference=ab initio prediction:Prodigal:002006;locus_tag=GOFOIKOB_01679;product=hypothetical protein
contig00004	Prodigal:002006	CDS	217737	218864	.	+	0	ID=GOFOIKOB_01680;inference=ab initio prediction:Prodigal:002006;locus_tag=GOFOIKOB_01680;product=hypothetical protein
contig00004	Prodigal:002006	CDS	218875	220734	.	+	0	ID=GOFOIKOB_01681;inference=ab initio prediction:Prodigal:002006;locus_tag=GOFOIKOB_01681;product=hypothetical protein
contig00004	Prodigal:002006	CDS	221519	221734	.	-	0	ID=GOFOIKOB_01682;inference=ab initio prediction:Prodigal:002006;locus_tag=GOFOIKOB_01682;product=hypothetical protein
contig00004	Prodigal:002006	CDS	221822	222100	.	+	0	ID=GOFOIKOB_01683;Name=frmR_2;db_xref=COG:COG1937;gene=frmR_2;inference=ab initio prediction:Prodigal:002006,similar to AA sequence:UniProtKB:P0AAP3;locus_tag=GOFOIKOB_01683;product=Transcriptional repressor FrmR
contig00004	Prodigal:002006	CDS	222114	223238	.	+	0	ID=GOFOIKOB_01684;inference=ab initio prediction:Prodigal:002006;locus_tag=GOFOIKOB_01684;product=hypothetical protein
contig00004	Prodigal:002006	CDS	223538	224884	.	-	0	ID=GOFOIKOB_01685;inference=ab initio prediction:Prodigal:002006;locus_tag=GOFOIKOB_01685;product=hypothetical protein
contig00004	Prodigal:002006	CDS	224881	225153	.	-	0	ID=GOFOIKOB_01686;Name=ricR_2;db_xref=COG:COG1937;gene=ricR_2;inference=ab initio prediction:Prodigal:002006,similar to AA sequence:UniProtKB:O07434;locus_tag=GOFOIKOB_01686;product=Copper-sensing transcriptional repressor RicR
contig00004	Prodigal:002006	CDS	225261	225572	.	+	0	ID=GOFOIKOB_01687;inference=ab initio prediction:Prodigal:002006;locus_tag=GOFOIKOB_01687;product=hypothetical protein
contig00004	Prodigal:002006	CDS	225610	226872	.	+	0	ID=GOFOIKOB_01688;Name=czcB_4;gene=czcB_4;inference=ab initio prediction:Prodigal:002006,similar to AA sequence:UniProtKB:P13510;locus_tag=GOFOIKOB_01688;product=Cobalt-zinc-cadmium resistance protein CzcB
contig00004	Prodigal:002006	CDS	226876	230169	.	+	0	ID=GOFOIKOB_01689;Name=cnrA_4;gene=cnrA_4;inference=ab initio prediction:Prodigal:002006,similar to AA sequence:UniProtKB:P37972;locus_tag=GOFOIKOB_01689;product=Nickel and cobalt resistance protein CnrA
contig00004	Prodigal:002006	CDS	230636	230833	.	-	0	ID=GOFOIKOB_01690;inference=ab initio prediction:Prodigal:002006;locus_tag=GOFOIKOB_01690;product=hypothetical protein
contig00004	Prodigal:002006	CDS	230773	231366	.	-	0	ID=GOFOIKOB_01691;inference=ab initio prediction:Prodigal:002006;locus_tag=GOFOIKOB_01691;product=hypothetical protein
contig00004	Prodigal:002006	CDS	231374	231901	.	-	0	ID=GOFOIKOB_01692;inference=ab initio prediction:Prodigal:002006;locus_tag=GOFOIKOB_01692;product=hypothetical protein
contig00004	Prodigal:002006	CDS	232108	233259	.	+	0	ID=GOFOIKOB_01693;inference=ab initio prediction:Prodigal:002006;locus_tag=GOFOIKOB_01693;product=hypothetical protein
contig00004	Prodigal:002006	CDS	233256	233924	.	+	0	ID=GOFOIKOB_01694;inference=ab initio prediction:Prodigal:002006;locus_tag=GOFOIKOB_01694;product=hypothetical protein
contig00004	Prodigal:002006	CDS	234237	235520	.	+	0	ID=GOFOIKOB_01695;inference=ab initio prediction:Prodigal:002006;locus_tag=GOFOIKOB_01695;product=hypothetical protein
contig00004	Prodigal:002006	CDS	235520	236050	.	+	0	ID=GOFOIKOB_01696;inference=ab initio prediction:Prodigal:002006;locus_tag=GOFOIKOB_01696;product=hypothetical protein
contig00004	Prodigal:002006	CDS	236047	238104	.	+	0	ID=GOFOIKOB_01697;Name=smc_4;gene=smc_4;inference=ab initio prediction:Prodigal:002006,protein motif:HAMAP:MF_01894;locus_tag=GOFOIKOB_01697;product=Chromosome partition protein Smc
contig00004	Prodigal:002006	CDS	238403	238534	.	+	0	ID=GOFOIKOB_01698;inference=ab initio prediction:Prodigal:002006;locus_tag=GOFOIKOB_01698;product=hypothetical protein
contig00004	Prodigal:002006	CDS	239895	241562	.	+	0	ID=GOFOIKOB_01699;inference=ab initio prediction:Prodigal:002006;locus_tag=GOFOIKOB_01699;product=hypothetical protein
contig00004	Prodigal:002006	CDS	241570	242469	.	-	0	ID=GOFOIKOB_01700;eC_number=4.1.1.65;Name=psd_1;db_xref=COG:COG0688;gene=psd_1;inference=ab initio prediction:Prodigal:002006,similar to AA sequence:UniProtKB:P0A8K1;locus_tag=GOFOIKOB_01700;product=Phosphatidylserine decarboxylase proenzyme
contig00004	Prodigal:002006	CDS	242502	244184	.	+	0	ID=GOFOIKOB_01701;eC_number=5.4.3.8;Name=hemL_1;gene=hemL_1;inference=ab initio prediction:Prodigal:002006,protein motif:HAMAP:MF_00375;locus_tag=GOFOIKOB_01701;product=Glutamate-1-semialdehyde 2%2C1-aminomutase
contig00004	Prodigal:002006	CDS	244231	244842	.	-	0	ID=GOFOIKOB_01702;inference=ab initio prediction:Prodigal:002006;locus_tag=GOFOIKOB_01702;product=hypothetical protein
contig00004	Prodigal:002006	CDS	244896	245582	.	-	0	ID=GOFOIKOB_01703;eC_number=2.1.1.163;Name=COQ5_3;gene=COQ5_3;inference=ab initio prediction:Prodigal:002006,protein motif:HAMAP:MF_01813;locus_tag=GOFOIKOB_01703;product=2-methoxy-6-polyprenyl-1%2C4-benzoquinol methylase%2C mitochondrial
contig00004	Prodigal:002006	CDS	246202	246996	.	+	0	ID=GOFOIKOB_01704;inference=ab initio prediction:Prodigal:002006;locus_tag=GOFOIKOB_01704;product=hypothetical protein
contig00004	Prodigal:002006	CDS	247233	248339	.	+	0	ID=GOFOIKOB_01705;inference=ab initio prediction:Prodigal:002006;locus_tag=GOFOIKOB_01705;product=hypothetical protein
contig00004	Prodigal:002006	CDS	248468	249016	.	+	0	ID=GOFOIKOB_01706;inference=ab initio prediction:Prodigal:002006;locus_tag=GOFOIKOB_01706;product=hypothetical protein
contig00004	Prodigal:002006	CDS	249988	251715	.	+	0	ID=GOFOIKOB_01707;eC_number=1.1.5.4;Name=mqo;db_xref=COG:COG0579;gene=mqo;inference=ab initio prediction:Prodigal:002006,similar to AA sequence:UniProtKB:P33940;locus_tag=GOFOIKOB_01707;product=Malate:quinone oxidoreductase
contig00004	Prodigal:002006	CDS	251792	252562	.	-	0	ID=GOFOIKOB_01708;inference=ab initio prediction:Prodigal:002006;locus_tag=GOFOIKOB_01708;product=hypothetical protein
contig00004	Prodigal:002006	CDS	252621	253559	.	-	0	ID=GOFOIKOB_01709;eC_number=2.4.2.52;Name=citG;db_xref=COG:COG1767;gene=citG;inference=ab initio prediction:Prodigal:002006,similar to AA sequence:UniProtKB:P77231;locus_tag=GOFOIKOB_01709;product=2-(5''-triphosphoribosyl)-3'-dephosphocoenzyme-A synthase
contig00004	Prodigal:002006	CDS	253633	255615	.	-	0	ID=GOFOIKOB_01710;inference=ab initio prediction:Prodigal:002006;locus_tag=GOFOIKOB_01710;product=hypothetical protein
contig00004	Prodigal:002006	CDS	256214	256480	.	+	0	ID=GOFOIKOB_01711;inference=ab initio prediction:Prodigal:002006;locus_tag=GOFOIKOB_01711;product=hypothetical protein
contig00004	Prodigal:002006	CDS	256526	257854	.	-	0	ID=GOFOIKOB_01712;eC_number=1.14.14.10;Name=ntaA_2;gene=ntaA_2;inference=ab initio prediction:Prodigal:002006,similar to AA sequence:UniProtKB:P54989;locus_tag=GOFOIKOB_01712;product=Nitrilotriacetate monooxygenase component A
contig00004	Prodigal:002006	CDS	257874	258401	.	-	0	ID=GOFOIKOB_01713;inference=ab initio prediction:Prodigal:002006;locus_tag=GOFOIKOB_01713;product=hypothetical protein
contig00004	Prodigal:002006	CDS	258421	259362	.	-	0	ID=GOFOIKOB_01714;Name=ssuA_3;gene=ssuA_3;inference=ab initio prediction:Prodigal:002006,similar to AA sequence:UniProtKB:P75853;locus_tag=GOFOIKOB_01714;product=Putative aliphatic sulfonates-binding protein
contig00004	Prodigal:002006	CDS	259362	260465	.	-	0	ID=GOFOIKOB_01715;eC_number=1.14.14.5;Name=msuD;db_xref=COG:COG2141;gene=msuD;inference=ab initio prediction:Prodigal:002006,similar to AA sequence:UniProtKB:Q9I1C2;locus_tag=GOFOIKOB_01715;product=Methanesulfonate monooxygenase
contig00004	Prodigal:002006	CDS	260495	261640	.	-	0	ID=GOFOIKOB_01716;eC_number=1.3.99.-;Name=ydbM;gene=ydbM;inference=ab initio prediction:Prodigal:002006,similar to AA sequence:UniProtKB:P96608;locus_tag=GOFOIKOB_01716;product=Putative acyl-CoA dehydrogenase YdbM
contig00004	Prodigal:002006	CDS	262181	263266	.	+	0	ID=GOFOIKOB_01717;inference=ab initio prediction:Prodigal:002006;locus_tag=GOFOIKOB_01717;product=hypothetical protein
contig00004	Prodigal:002006	CDS	263277	264278	.	+	0	ID=GOFOIKOB_01718;inference=ab initio prediction:Prodigal:002006;locus_tag=GOFOIKOB_01718;product=hypothetical protein
contig00004	Prodigal:002006	CDS	264272	265072	.	+	0	ID=GOFOIKOB_01719;eC_number=7.3.2.4;Name=nrtC_1;db_xref=COG:COG0715;gene=nrtC_1;inference=ab initio prediction:Prodigal:002006,similar to AA sequence:UniProtKB:P38045;locus_tag=GOFOIKOB_01719;product=Nitrate import ATP-binding protein NrtC
contig00004	Prodigal:002006	CDS	265337	267028	.	-	0	ID=GOFOIKOB_01720;eC_number=6.2.1.3;Name=fadD_1;db_xref=COG:COG0318;gene=fadD_1;inference=ab initio prediction:Prodigal:002006,similar to AA sequence:UniProtKB:P69451;locus_tag=GOFOIKOB_01720;product=Long-chain-fatty-acid--CoA ligase
contig00004	Prodigal:002006	CDS	267439	269031	.	-	0	ID=GOFOIKOB_01721;inference=ab initio prediction:Prodigal:002006;locus_tag=GOFOIKOB_01721;product=hypothetical protein
contig00004	Prodigal:002006	CDS	269505	270056	.	+	0	ID=GOFOIKOB_01722;inference=ab initio prediction:Prodigal:002006;locus_tag=GOFOIKOB_01722;product=hypothetical protein
contig00004	Prodigal:002006	CDS	270929	271108	.	-	0	ID=GOFOIKOB_01723;inference=ab initio prediction:Prodigal:002006;locus_tag=GOFOIKOB_01723;product=hypothetical protein
contig00004	Prodigal:002006	CDS	271270	271467	.	-	0	ID=GOFOIKOB_01724;inference=ab initio prediction:Prodigal:002006;locus_tag=GOFOIKOB_01724;product=hypothetical protein
contig00004	Prodigal:002006	CDS	271478	271774	.	-	0	ID=GOFOIKOB_01725;inference=ab initio prediction:Prodigal:002006;locus_tag=GOFOIKOB_01725;product=hypothetical protein
contig00004	Prodigal:002006	CDS	271981	272205	.	-	0	ID=GOFOIKOB_01726;inference=ab initio prediction:Prodigal:002006;locus_tag=GOFOIKOB_01726;product=hypothetical protein
contig00004	Prodigal:002006	CDS	272815	273390	.	+	0	ID=GOFOIKOB_01727;inference=ab initio prediction:Prodigal:002006;locus_tag=GOFOIKOB_01727;product=hypothetical protein
contig00004	Prodigal:002006	CDS	273405	273638	.	-	0	ID=GOFOIKOB_01728;inference=ab initio prediction:Prodigal:002006;locus_tag=GOFOIKOB_01728;product=hypothetical protein
contig00004	Prodigal:002006	CDS	274391	274789	.	+	0	ID=GOFOIKOB_01729;Name=cckA_1;gene=cckA_1;inference=ab initio prediction:Prodigal:002006,similar to AA sequence:UniProtKB:P0DOA0;locus_tag=GOFOIKOB_01729;product=Sensor kinase CckA
contig00004	Prodigal:002006	CDS	274927	275097	.	+	0	ID=GOFOIKOB_01730;inference=ab initio prediction:Prodigal:002006;locus_tag=GOFOIKOB_01730;product=hypothetical protein
contig00004	Prodigal:002006	CDS	275241	276317	.	+	0	ID=GOFOIKOB_01731;inference=ab initio prediction:Prodigal:002006;locus_tag=GOFOIKOB_01731;product=hypothetical protein
contig00004	Prodigal:002006	CDS	278708	279235	.	+	0	ID=GOFOIKOB_01732;inference=ab initio prediction:Prodigal:002006;locus_tag=GOFOIKOB_01732;product=hypothetical protein
contig00004	Prodigal:002006	CDS	279462	279857	.	+	0	ID=GOFOIKOB_01733;inference=ab initio prediction:Prodigal:002006;locus_tag=GOFOIKOB_01733;product=hypothetical protein
contig00004	Prodigal:002006	CDS	279909	280127	.	-	0	ID=GOFOIKOB_01734;inference=ab initio prediction:Prodigal:002006;locus_tag=GOFOIKOB_01734;product=hypothetical protein
contig00004	Prodigal:002006	CDS	280158	280382	.	-	0	ID=GOFOIKOB_01735;inference=ab initio prediction:Prodigal:002006;locus_tag=GOFOIKOB_01735;product=hypothetical protein
contig00004	Prodigal:002006	CDS	280589	280999	.	-	0	ID=GOFOIKOB_01736;inference=ab initio prediction:Prodigal:002006;locus_tag=GOFOIKOB_01736;product=hypothetical protein
contig00004	Prodigal:002006	CDS	282659	284191	.	+	0	ID=GOFOIKOB_01737;inference=ab initio prediction:Prodigal:002006;locus_tag=GOFOIKOB_01737;product=hypothetical protein
contig00004	Prodigal:002006	CDS	284255	284608	.	-	0	ID=GOFOIKOB_01738;inference=ab initio prediction:Prodigal:002006;locus_tag=GOFOIKOB_01738;product=hypothetical protein
contig00004	Prodigal:002006	CDS	284784	285647	.	-	0	ID=GOFOIKOB_01739;eC_number=3.3.2.10;Name=ephA_2;gene=ephA_2;inference=ab initio prediction:Prodigal:002006,similar to AA sequence:UniProtKB:I6YGS0;locus_tag=GOFOIKOB_01739;product=Epoxide hydrolase A
contig00004	Prodigal:002006	CDS	286419	287501	.	-	0	ID=GOFOIKOB_01740;inference=ab initio prediction:Prodigal:002006;locus_tag=GOFOIKOB_01740;product=hypothetical protein
contig00004	Prodigal:002006	CDS	287945	289534	.	+	0	ID=GOFOIKOB_01741;Name=nhaK;db_xref=COG:COG0025;gene=nhaK;inference=ab initio prediction:Prodigal:002006,similar to AA sequence:UniProtKB:O32212;locus_tag=GOFOIKOB_01741;product=Sodium%2C potassium%2C lithium and rubidium/H(+) antiporter
contig00004	Prodigal:002006	CDS	289576	289863	.	-	0	ID=GOFOIKOB_01742;eC_number=3.1.2.-;db_xref=COG:COG1607;inference=ab initio prediction:Prodigal:002006,similar to AA sequence:UniProtKB:P44886;locus_tag=GOFOIKOB_01742;product=putative acyl-CoA thioester hydrolase
contig00004	Prodigal:002006	CDS	290001	290147	.	-	0	ID=GOFOIKOB_01743;inference=ab initio prediction:Prodigal:002006;locus_tag=GOFOIKOB_01743;product=hypothetical protein
contig00004	Prodigal:002006	CDS	290221	291501	.	-	0	ID=GOFOIKOB_01744;eC_number=1.14.-.-;db_xref=COG:COG2124;inference=ab initio prediction:Prodigal:002006,similar to AA sequence:UniProtKB:P33271;locus_tag=GOFOIKOB_01744;product=Cytochrome P450 107B1
contig00004	Prodigal:002006	CDS	291523	292797	.	-	0	ID=GOFOIKOB_01745;eC_number=1.18.1.-;Name=thcD_1;gene=thcD_1;inference=ab initio prediction:Prodigal:002006,similar to AA sequence:UniProtKB:P43494;locus_tag=GOFOIKOB_01745;product=Rhodocoxin reductase
contig00004	Prodigal:002006	CDS	294189	294512	.	+	0	ID=GOFOIKOB_01746;inference=ab initio prediction:Prodigal:002006;locus_tag=GOFOIKOB_01746;product=hypothetical protein
contig00004	Prodigal:002006	CDS	294625	294810	.	+	0	ID=GOFOIKOB_01747;inference=ab initio prediction:Prodigal:002006;locus_tag=GOFOIKOB_01747;product=hypothetical protein
contig00004	Prodigal:002006	CDS	295065	295307	.	+	0	ID=GOFOIKOB_01748;inference=ab initio prediction:Prodigal:002006;locus_tag=GOFOIKOB_01748;product=hypothetical protein
contig00004	Prodigal:002006	CDS	295908	296165	.	+	0	ID=GOFOIKOB_01749;inference=ab initio prediction:Prodigal:002006;locus_tag=GOFOIKOB_01749;product=hypothetical protein
contig00004	Prodigal:002006	CDS	296362	296460	.	-	0	ID=GOFOIKOB_01750;inference=ab initio prediction:Prodigal:002006;locus_tag=GOFOIKOB_01750;product=hypothetical protein
contig00004	Prodigal:002006	CDS	296732	297313	.	-	0	ID=GOFOIKOB_01751;inference=ab initio prediction:Prodigal:002006;locus_tag=GOFOIKOB_01751;product=hypothetical protein
contig00004	Prodigal:002006	CDS	297627	299537	.	-	0	ID=GOFOIKOB_01752;Name=kup_2;gene=kup_2;inference=ab initio prediction:Prodigal:002006,protein motif:HAMAP:MF_01522;locus_tag=GOFOIKOB_01752;product=Low affinity potassium transport system protein kup
contig00004	Prodigal:002006	CDS	300102	300314	.	-	0	ID=GOFOIKOB_01753;inference=ab initio prediction:Prodigal:002006;locus_tag=GOFOIKOB_01753;product=hypothetical protein
contig00004	Prodigal:002006	CDS	300521	301768	.	+	0	ID=GOFOIKOB_01754;Name=nhaP_1;db_xref=COG:COG0025;gene=nhaP_1;inference=ab initio prediction:Prodigal:002006,similar to AA sequence:UniProtKB:G3XD29;locus_tag=GOFOIKOB_01754;product=Na(+)/H(+) antiporter NhaP
contig00004	Prodigal:002006	CDS	301861	302541	.	+	0	ID=GOFOIKOB_01755;eC_number=3.8.1.2;Name=hdl IVa_2;gene=hdl IVa_2;inference=ab initio prediction:Prodigal:002006,similar to AA sequence:UniProtKB:Q51645;locus_tag=GOFOIKOB_01755;product=(S)-2-haloacid dehalogenase 4A
contig00004	Prodigal:002006	CDS	302947	303135	.	-	0	ID=GOFOIKOB_01756;inference=ab initio prediction:Prodigal:002006;locus_tag=GOFOIKOB_01756;product=hypothetical protein
contig00004	Prodigal:002006	CDS	303736	303927	.	+	0	ID=GOFOIKOB_01757;inference=ab initio prediction:Prodigal:002006;locus_tag=GOFOIKOB_01757;product=hypothetical protein
contig00004	Prodigal:002006	CDS	303934	304356	.	-	0	ID=GOFOIKOB_01758;inference=ab initio prediction:Prodigal:002006;locus_tag=GOFOIKOB_01758;product=hypothetical protein
contig00004	Prodigal:002006	CDS	304485	304775	.	-	0	ID=GOFOIKOB_01759;inference=ab initio prediction:Prodigal:002006,similar to AA sequence:UniProtKB:B8H4R9;locus_tag=GOFOIKOB_01759;note=UPF0335 protein CCNA_03428;product=hypothetical protein
contig00004	Prodigal:002006	CDS	305023	305709	.	+	0	ID=GOFOIKOB_01760;inference=ab initio prediction:Prodigal:002006;locus_tag=GOFOIKOB_01760;product=hypothetical protein
contig00004	Prodigal:002006	CDS	305743	305922	.	-	0	ID=GOFOIKOB_01761;inference=ab initio prediction:Prodigal:002006;locus_tag=GOFOIKOB_01761;product=hypothetical protein
contig00004	Prodigal:002006	CDS	305995	306156	.	-	0	ID=GOFOIKOB_01762;inference=ab initio prediction:Prodigal:002006;locus_tag=GOFOIKOB_01762;product=hypothetical protein
contig00004	Prodigal:002006	CDS	306496	306711	.	+	0	ID=GOFOIKOB_01763;inference=ab initio prediction:Prodigal:002006;locus_tag=GOFOIKOB_01763;product=hypothetical protein
contig00004	Prodigal:002006	CDS	306920	307321	.	+	0	ID=GOFOIKOB_01764;inference=ab initio prediction:Prodigal:002006;locus_tag=GOFOIKOB_01764;product=hypothetical protein
contig00004	Prodigal:002006	CDS	307790	307903	.	+	0	ID=GOFOIKOB_01765;inference=ab initio prediction:Prodigal:002006;locus_tag=GOFOIKOB_01765;product=hypothetical protein
contig00004	Prodigal:002006	CDS	308389	309252	.	-	0	ID=GOFOIKOB_01766;eC_number=4.1.-.-;Name=novR;gene=novR;inference=ab initio prediction:Prodigal:002006,similar to AA sequence:UniProtKB:Q9L9F0;locus_tag=GOFOIKOB_01766;product=Decarboxylase NovR
contig00004	Prodigal:002006	CDS	309407	310711	.	-	0	ID=GOFOIKOB_01767;Name=nicT;gene=nicT;inference=ab initio prediction:Prodigal:002006,similar to AA sequence:UniProtKB:Q88FY6;locus_tag=GOFOIKOB_01767;product=Putative metabolite transport protein NicT
contig00004	Prodigal:002006	CDS	310821	312197	.	-	0	ID=GOFOIKOB_01768;inference=ab initio prediction:Prodigal:002006;locus_tag=GOFOIKOB_01768;product=hypothetical protein
contig00004	Prodigal:002006	CDS	312368	313270	.	+	0	ID=GOFOIKOB_01769;Name=gcvA_1;gene=gcvA_1;inference=ab initio prediction:Prodigal:002006,similar to AA sequence:UniProtKB:P0A9F6;locus_tag=GOFOIKOB_01769;product=Glycine cleavage system transcriptional activator
contig00004	Prodigal:002006	CDS	313857	314261	.	-	0	ID=GOFOIKOB_01770;inference=ab initio prediction:Prodigal:002006;locus_tag=GOFOIKOB_01770;product=hypothetical protein
contig00004	Prodigal:002006	CDS	314262	315443	.	-	0	ID=GOFOIKOB_01771;eC_number=6.3.5.7;Name=gatA_1;db_xref=COG:COG0154;gene=gatA_1;inference=ab initio prediction:Prodigal:002006,similar to AA sequence:UniProtKB:Q9LCX3;locus_tag=GOFOIKOB_01771;product=Glutamyl-tRNA(Gln) amidotransferase subunit A
contig00004	Prodigal:002006	CDS	315440	317056	.	-	0	ID=GOFOIKOB_01772;eC_number=7.4.2.10;Name=gsiA_3;db_xref=COG:COG1123;gene=gsiA_3;inference=ab initio prediction:Prodigal:002006,similar to AA sequence:UniProtKB:P75796;locus_tag=GOFOIKOB_01772;product=Glutathione import ATP-binding protein GsiA
contig00004	Prodigal:002006	CDS	317053	317880	.	-	0	ID=GOFOIKOB_01773;Name=dppC_1;db_xref=COG:COG1173;gene=dppC_1;inference=ab initio prediction:Prodigal:002006,similar to AA sequence:UniProtKB:P26904;locus_tag=GOFOIKOB_01773;product=Dipeptide transport system permease protein DppC
contig00004	Prodigal:002006	CDS	317883	318854	.	-	0	ID=GOFOIKOB_01774;Name=dppB_3;db_xref=COG:COG0601;gene=dppB_3;inference=ab initio prediction:Prodigal:002006,similar to AA sequence:UniProtKB:P0AEF8;locus_tag=GOFOIKOB_01774;product=Dipeptide transport system permease protein DppB
contig00004	Prodigal:002006	CDS	318859	320478	.	-	0	ID=GOFOIKOB_01775;Name=gsiB_1;db_xref=COG:COG0747;gene=gsiB_1;inference=ab initio prediction:Prodigal:002006,similar to AA sequence:UniProtKB:P75797;locus_tag=GOFOIKOB_01775;product=Glutathione-binding protein GsiB
contig00004	Prodigal:002006	CDS	320747	321667	.	-	0	ID=GOFOIKOB_01776;inference=ab initio prediction:Prodigal:002006;locus_tag=GOFOIKOB_01776;product=hypothetical protein
contig00004	Prodigal:002006	CDS	321714	322553	.	-	0	ID=GOFOIKOB_01777;Name=ribX_1;gene=ribX_1;inference=ab initio prediction:Prodigal:002006,similar to AA sequence:UniProtKB:A9WGD1;locus_tag=GOFOIKOB_01777;product=Riboflavin transport system permease protein RibX
contig00004	Prodigal:002006	CDS	322555	323379	.	-	0	ID=GOFOIKOB_01778;eC_number=7.6.2.8;Name=btuD_5;gene=btuD_5;inference=ab initio prediction:Prodigal:002006,protein motif:HAMAP:MF_01005;locus_tag=GOFOIKOB_01778;product=Vitamin B12 import ATP-binding protein BtuD
contig00004	Prodigal:002006	CDS	323436	324449	.	-	0	ID=GOFOIKOB_01779;inference=ab initio prediction:Prodigal:002006;locus_tag=GOFOIKOB_01779;product=hypothetical protein
contig00004	Prodigal:002006	CDS	325252	325938	.	-	0	ID=GOFOIKOB_01780;inference=ab initio prediction:Prodigal:002006;locus_tag=GOFOIKOB_01780;product=hypothetical protein
contig00004	Prodigal:002006	CDS	326024	326200	.	+	0	ID=GOFOIKOB_01781;inference=ab initio prediction:Prodigal:002006;locus_tag=GOFOIKOB_01781;product=hypothetical protein
contig00004	Prodigal:002006	CDS	326143	326934	.	-	0	ID=GOFOIKOB_01782;eC_number=2.8.5.2;Name=soxA_1;gene=soxA_1;inference=ab initio prediction:Prodigal:002006,similar to AA sequence:UniProtKB:Q9K4M4;locus_tag=GOFOIKOB_01782;product=L-cysteine S-thiosulfotransferase subunit SoxA
contig00004	Prodigal:002006	CDS	326943	327263	.	-	0	ID=GOFOIKOB_01783;inference=ab initio prediction:Prodigal:002006;locus_tag=GOFOIKOB_01783;product=hypothetical protein
contig00004	Prodigal:002006	CDS	327269	327721	.	-	0	ID=GOFOIKOB_01784;inference=ab initio prediction:Prodigal:002006;locus_tag=GOFOIKOB_01784;product=hypothetical protein
contig00004	Prodigal:002006	CDS	327751	328221	.	-	0	ID=GOFOIKOB_01785;inference=ab initio prediction:Prodigal:002006;locus_tag=GOFOIKOB_01785;product=hypothetical protein
contig00004	Prodigal:002006	CDS	328218	329480	.	-	0	ID=GOFOIKOB_01786;eC_number=1.8.2.3;Name=fccB;db_xref=COG:COG0446;gene=fccB;inference=ab initio prediction:Prodigal:002006,similar to AA sequence:UniProtKB:Q06530;locus_tag=GOFOIKOB_01786;product=Sulfide dehydrogenase [flavocytochrome c] flavoprotein chain
contig00004	Prodigal:002006	CDS	329480	329773	.	-	0	ID=GOFOIKOB_01787;inference=ab initio prediction:Prodigal:002006;locus_tag=GOFOIKOB_01787;product=hypothetical protein
contig00004	Prodigal:002006	CDS	329770	331965	.	-	0	ID=GOFOIKOB_01788;eC_number=1.3.99.16;Name=iorB_1;gene=iorB_1;inference=ab initio prediction:Prodigal:002006,similar to AA sequence:UniProtKB:Q51698;locus_tag=GOFOIKOB_01788;product=Isoquinoline 1-oxidoreductase subunit beta
contig00004	Prodigal:002006	CDS	331980	332441	.	-	0	ID=GOFOIKOB_01789;eC_number=1.3.99.16;Name=iorA_2;gene=iorA_2;inference=ab initio prediction:Prodigal:002006,similar to AA sequence:UniProtKB:Q51697;locus_tag=GOFOIKOB_01789;product=Isoquinoline 1-oxidoreductase subunit alpha
contig00004	Prodigal:002006	CDS	333320	334114	.	+	0	ID=GOFOIKOB_01790;Name=kipR;db_xref=COG:COG1414;gene=kipR;inference=ab initio prediction:Prodigal:002006,similar to AA sequence:UniProtKB:P42968;locus_tag=GOFOIKOB_01790;product=HTH-type transcriptional regulator KipR
contig00004	Prodigal:002006	CDS	334118	335641	.	+	0	ID=GOFOIKOB_01791;eC_number=6.2.1.3;db_xref=COG:COG0318;inference=ab initio prediction:Prodigal:002006,similar to AA sequence:UniProtKB:P9WQ37;locus_tag=GOFOIKOB_01791;product=Long-chain-fatty-acid--CoA ligase FadD13
contig00004	Prodigal:002006	CDS	335638	336420	.	+	0	ID=GOFOIKOB_01792;inference=ab initio prediction:Prodigal:002006;locus_tag=GOFOIKOB_01792;product=hypothetical protein
contig00004	Prodigal:002006	CDS	336423	337136	.	+	0	ID=GOFOIKOB_01793;eC_number=1.1.1.100;Name=fabG_6;gene=fabG_6;inference=ab initio prediction:Prodigal:002006,similar to AA sequence:UniProtKB:P99093;locus_tag=GOFOIKOB_01793;product=3-oxoacyl-[acyl-carrier-protein] reductase FabG
contig00004	Prodigal:002006	CDS	337204	338217	.	+	0	ID=GOFOIKOB_01794;inference=ab initio prediction:Prodigal:002006,similar to AA sequence:UniProtKB:B3EWP1;locus_tag=GOFOIKOB_01794;note=UPF0065 protein in clcB-clcD intergenic region;product=hypothetical protein
contig00004	Prodigal:002006	CDS	338307	339146	.	+	0	ID=GOFOIKOB_01795;eC_number=1.1.1.385;Name=bacC_1;gene=bacC_1;inference=ab initio prediction:Prodigal:002006,similar to AA sequence:UniProtKB:Q8KWT4;locus_tag=GOFOIKOB_01795;product=Dihydroanticapsin 7-dehydrogenase
contig00004	Prodigal:002006	CDS	339228	339650	.	+	0	ID=GOFOIKOB_01796;inference=ab initio prediction:Prodigal:002006;locus_tag=GOFOIKOB_01796;product=hypothetical protein
contig00004	Prodigal:002006	CDS	339650	341206	.	+	0	ID=GOFOIKOB_01797;inference=ab initio prediction:Prodigal:002006;locus_tag=GOFOIKOB_01797;product=hypothetical protein
contig00004	Prodigal:002006	CDS	341241	342227	.	-	0	ID=GOFOIKOB_01798;inference=ab initio prediction:Prodigal:002006,similar to AA sequence:UniProtKB:B3EWP1;locus_tag=GOFOIKOB_01798;note=UPF0065 protein in clcB-clcD intergenic region;product=hypothetical protein
contig00004	Prodigal:002006	CDS	342914	344332	.	-	0	ID=GOFOIKOB_01799;eC_number=1.-.-.-;db_xref=COG:COG0277;inference=ab initio prediction:Prodigal:002006,similar to AA sequence:UniProtKB:P9WIT1;locus_tag=GOFOIKOB_01799;product=putative FAD-linked oxidoreductase
contig00004	Prodigal:002006	CDS	344915	345031	.	-	0	ID=GOFOIKOB_01800;Name=groL3_1;db_xref=COG:COG0459;gene=groL3_1;inference=ab initio prediction:Prodigal:002006,similar to AA sequence:UniProtKB:P35862;locus_tag=GOFOIKOB_01800;product=60 kDa chaperonin 3
contig00005	Prodigal:002006	CDS	319	1305	.	+	0	ID=GOFOIKOB_01801;Name=corA_1;db_xref=COG:COG0598;gene=corA_1;inference=ab initio prediction:Prodigal:002006,similar to AA sequence:UniProtKB:P0ABI4;locus_tag=GOFOIKOB_01801;product=Magnesium transport protein CorA
contig00005	Prodigal:002006	CDS	1499	2965	.	+	0	ID=GOFOIKOB_01802;inference=ab initio prediction:Prodigal:002006;locus_tag=GOFOIKOB_01802;product=hypothetical protein
contig00005	Prodigal:002006	CDS	3023	3736	.	-	0	ID=GOFOIKOB_01803;inference=ab initio prediction:Prodigal:002006;locus_tag=GOFOIKOB_01803;product=hypothetical protein
contig00005	Prodigal:002006	CDS	3778	6282	.	-	0	ID=GOFOIKOB_01804;eC_number=3.6.4.13;Name=rhlB;gene=rhlB;inference=ab initio prediction:Prodigal:002006,protein motif:HAMAP:MF_00661;locus_tag=GOFOIKOB_01804;product=ATP-dependent RNA helicase RhlB
contig00005	Prodigal:002006	CDS	6405	7361	.	-	0	ID=GOFOIKOB_01805;eC_number=3.1.1.-;Name=aes_1;db_xref=COG:COG0657;gene=aes_1;inference=ab initio prediction:Prodigal:002006,similar to AA sequence:UniProtKB:Q8ZRA1;locus_tag=GOFOIKOB_01805;product=Acetyl esterase
contig00005	Prodigal:002006	CDS	7643	7999	.	+	0	ID=GOFOIKOB_01806;inference=ab initio prediction:Prodigal:002006;locus_tag=GOFOIKOB_01806;product=hypothetical protein
contig00005	Prodigal:002006	CDS	8252	9616	.	+	0	ID=GOFOIKOB_01807;Name=dinF;db_xref=COG:COG0534;gene=dinF;inference=ab initio prediction:Prodigal:002006,similar to AA sequence:UniProtKB:P28303;locus_tag=GOFOIKOB_01807;product=DNA damage-inducible protein F
contig00005	Prodigal:002006	CDS	9629	9973	.	-	0	ID=GOFOIKOB_01808;inference=ab initio prediction:Prodigal:002006;locus_tag=GOFOIKOB_01808;product=hypothetical protein
contig00005	Prodigal:002006	CDS	10190	11083	.	+	0	ID=GOFOIKOB_01809;eC_number=3.1.2.30;Name=mcl2_1;db_xref=COG:COG2301;gene=mcl2_1;inference=ab initio prediction:Prodigal:002006,similar to AA sequence:UniProtKB:D3JV05;locus_tag=GOFOIKOB_01809;product=(3S)-malyl-CoA thioesterase
contig00005	Prodigal:002006	CDS	11105	11413	.	-	0	ID=GOFOIKOB_01810;inference=ab initio prediction:Prodigal:002006;locus_tag=GOFOIKOB_01810;product=hypothetical protein
contig00005	Prodigal:002006	CDS	11410	13707	.	-	0	ID=GOFOIKOB_01811;Name=ydeP_3;db_xref=COG:COG0243;gene=ydeP_3;inference=ab initio prediction:Prodigal:002006,similar to AA sequence:UniProtKB:P77561;locus_tag=GOFOIKOB_01811;product=Protein YdeP
contig00005	Prodigal:002006	CDS	14024	15100	.	-	0	ID=GOFOIKOB_01812;eC_number=1.3.5.2;Name=pyrD;db_xref=COG:COG0167;gene=pyrD;inference=ab initio prediction:Prodigal:002006,similar to AA sequence:UniProtKB:P0A7E1;locus_tag=GOFOIKOB_01812;product=Dihydroorotate dehydrogenase (quinone)
contig00005	Prodigal:002006	CDS	15097	15447	.	-	0	ID=GOFOIKOB_01813;inference=ab initio prediction:Prodigal:002006;locus_tag=GOFOIKOB_01813;product=hypothetical protein
contig00005	Aragorn:001002	tRNA	15796	15887	.	-	.	ID=GOFOIKOB_01814;inference=COORDINATES:profile:Aragorn:001002;locus_tag=GOFOIKOB_01814;product=tRNA-Ser(cga)
contig00005	Prodigal:002006	CDS	16503	17600	.	+	0	ID=GOFOIKOB_01815;inference=ab initio prediction:Prodigal:002006,similar to AA sequence:UniProtKB:Q881J7;locus_tag=GOFOIKOB_01815;product=Blue-light-activated protein
contig00005	Prodigal:002006	CDS	17710	18681	.	+	0	ID=GOFOIKOB_01816;inference=ab initio prediction:Prodigal:002006;locus_tag=GOFOIKOB_01816;product=hypothetical protein
contig00005	Prodigal:002006	CDS	18728	19606	.	-	0	ID=GOFOIKOB_01817;eC_number=2.1.1.182;Name=rsmA_2;gene=rsmA_2;inference=ab initio prediction:Prodigal:002006,similar to AA sequence:UniProtKB:Q1RK29;locus_tag=GOFOIKOB_01817;product=Ribosomal RNA small subunit methyltransferase A
contig00005	Prodigal:002006	CDS	19616	20734	.	-	0	ID=GOFOIKOB_01818;eC_number=1.1.1.262;Name=pdxA;db_xref=COG:COG1995;gene=pdxA;inference=ab initio prediction:Prodigal:002006,similar to AA sequence:UniProtKB:P58719;locus_tag=GOFOIKOB_01818;product=4-hydroxythreonine-4-phosphate dehydrogenase
contig00005	Prodigal:002006	CDS	20882	23461	.	-	0	ID=GOFOIKOB_01819;Name=lptD;gene=lptD;inference=ab initio prediction:Prodigal:002006,protein motif:HAMAP:MF_01411;locus_tag=GOFOIKOB_01819;product=LPS-assembly protein LptD
contig00005	Prodigal:002006	CDS	23539	24630	.	-	0	ID=GOFOIKOB_01820;Name=lptG;db_xref=COG:COG0795;gene=lptG;inference=ab initio prediction:Prodigal:002006,similar to AA sequence:UniProtKB:P0ADC6;locus_tag=GOFOIKOB_01820;product=Lipopolysaccharide export system permease protein LptG
contig00005	Prodigal:002006	CDS	24635	25795	.	-	0	ID=GOFOIKOB_01821;inference=ab initio prediction:Prodigal:002006;locus_tag=GOFOIKOB_01821;product=hypothetical protein
contig00005	Prodigal:002006	CDS	25977	27488	.	+	0	ID=GOFOIKOB_01822;eC_number=3.4.11.1;Name=pepA_2;db_xref=COG:COG0260;gene=pepA_2;inference=ab initio prediction:Prodigal:002006,similar to AA sequence:UniProtKB:O86436;locus_tag=GOFOIKOB_01822;product=Cytosol aminopeptidase
contig00005	Prodigal:002006	CDS	27586	28320	.	+	0	ID=GOFOIKOB_01823;inference=ab initio prediction:Prodigal:002006;locus_tag=GOFOIKOB_01823;product=hypothetical protein
contig00005	Prodigal:002006	CDS	28422	30176	.	+	0	ID=GOFOIKOB_01824;eC_number=6.2.1.3;Name=fadD_2;db_xref=COG:COG0318;gene=fadD_2;inference=ab initio prediction:Prodigal:002006,similar to AA sequence:UniProtKB:P69451;locus_tag=GOFOIKOB_01824;product=Long-chain-fatty-acid--CoA ligase
contig00005	Prodigal:002006	CDS	30327	31277	.	+	0	ID=GOFOIKOB_01825;eC_number=1.8.5.-;Name=msrP_4;db_xref=COG:COG2041;gene=msrP_4;inference=ab initio prediction:Prodigal:002006,similar to AA sequence:UniProtKB:P76342;locus_tag=GOFOIKOB_01825;product=Protein-methionine-sulfoxide reductase catalytic subunit MsrP
contig00005	Prodigal:002006	CDS	31459	32385	.	-	0	ID=GOFOIKOB_01826;Name=pgrR_1;gene=pgrR_1;inference=ab initio prediction:Prodigal:002006,similar to AA sequence:UniProtKB:P77333;locus_tag=GOFOIKOB_01826;product=HTH-type transcriptional regulator PgrR
[truncated: 8,022,599 more chars]
