# Supplementary material for: Comprehensive Comparative Genomics and Phenotyping of Methylobacterium Species
Source: Front Microbiol. 2021 Oct 6;12:740610. doi: 10.3389/fmicb.2021.740610 (PMC8561711; doi:10.3389/fmicb.2021.740610)
Supplement: Supplementary file 10 [file Data_Sheet_4.ZIP › Mb_segetis.gff]

##gff-version 3
##sequence-region NZ_SMNT01000001.1 1 137193
##sequence-region NZ_SMNT01000002.1 1 127710
##sequence-region NZ_SMNT01000003.1 1 115563
##sequence-region NZ_SMNT01000004.1 1 98918
##sequence-region NZ_SMNT01000005.1 1 92977
##sequence-region NZ_SMNT01000006.1 1 85626
##sequence-region NZ_SMNT01000007.1 1 84827
##sequence-region NZ_SMNT01000008.1 1 81426
##sequence-region NZ_SMNT01000009.1 1 74750
##sequence-region NZ_SMNT01000010.1 1 74156
##sequence-region NZ_SMNT01000011.1 1 62209
##sequence-region NZ_SMNT01000012.1 1 68358
##sequence-region NZ_SMNT01000013.1 1 63060
##sequence-region NZ_SMNT01000014.1 1 72478
##sequence-region NZ_SMNT01000015.1 1 70125
##sequence-region NZ_SMNT01000016.1 1 27622
##sequence-region NZ_SMNT01000017.1 1 63219
##sequence-region NZ_SMNT01000018.1 1 62470
##sequence-region NZ_SMNT01000019.1 1 68234
##sequence-region NZ_SMNT01000020.1 1 58728
##sequence-region NZ_SMNT01000021.1 1 60795
##sequence-region NZ_SMNT01000022.1 1 63534
##sequence-region NZ_SMNT01000023.1 1 59065
##sequence-region NZ_SMNT01000024.1 1 58470
##sequence-region NZ_SMNT01000025.1 1 57332
##sequence-region NZ_SMNT01000026.1 1 51264
##sequence-region NZ_SMNT01000027.1 1 52386
##sequence-region NZ_SMNT01000028.1 1 54002
##sequence-region NZ_SMNT01000029.1 1 45321
##sequence-region NZ_SMNT01000030.1 1 53247
##sequence-region NZ_SMNT01000031.1 1 45078
##sequence-region NZ_SMNT01000032.1 1 48114
##sequence-region NZ_SMNT01000033.1 1 50469
##sequence-region NZ_SMNT01000034.1 1 50477
##sequence-region NZ_SMNT01000035.1 1 46445
##sequence-region NZ_SMNT01000036.1 1 42049
##sequence-region NZ_SMNT01000037.1 1 48695
##sequence-region NZ_SMNT01000038.1 1 48853
##sequence-region NZ_SMNT01000039.1 1 47658
##sequence-region NZ_SMNT01000040.1 1 49783
##sequence-region NZ_SMNT01000041.1 1 44066
##sequence-region NZ_SMNT01000042.1 1 44407
##sequence-region NZ_SMNT01000043.1 1 42313
##sequence-region NZ_SMNT01000044.1 1 37647
##sequence-region NZ_SMNT01000045.1 1 39060
##sequence-region NZ_SMNT01000046.1 1 41641
##sequence-region NZ_SMNT01000047.1 1 39682
##sequence-region NZ_SMNT01000048.1 1 42399
##sequence-region NZ_SMNT01000049.1 1 40739
##sequence-region NZ_SMNT01000050.1 1 40528
##sequence-region NZ_SMNT01000051.1 1 36236
##sequence-region NZ_SMNT01000052.1 1 39828
##sequence-region NZ_SMNT01000053.1 1 37439
##sequence-region NZ_SMNT01000054.1 1 37710
##sequence-region NZ_SMNT01000055.1 1 43433
##sequence-region NZ_SMNT01000056.1 1 37397
##sequence-region NZ_SMNT01000057.1 1 39513
##sequence-region NZ_SMNT01000058.1 1 37280
##sequence-region NZ_SMNT01000059.1 1 35972
##sequence-region NZ_SMNT01000060.1 1 33681
##sequence-region NZ_SMNT01000061.1 1 33733
##sequence-region NZ_SMNT01000062.1 1 32735
##sequence-region NZ_SMNT01000063.1 1 30630
##sequence-region NZ_SMNT01000064.1 1 30053
##sequence-region NZ_SMNT01000065.1 1 29834
##sequence-region NZ_SMNT01000066.1 1 28481
##sequence-region NZ_SMNT01000067.1 1 28687
##sequence-region NZ_SMNT01000068.1 1 28285
##sequence-region NZ_SMNT01000069.1 1 29980
##sequence-region NZ_SMNT01000070.1 1 23852
##sequence-region NZ_SMNT01000071.1 1 28384
##sequence-region NZ_SMNT01000072.1 1 31148
##sequence-region NZ_SMNT01000073.1 1 28504
##sequence-region NZ_SMNT01000074.1 1 32306
##sequence-region NZ_SMNT01000075.1 1 28320
##sequence-region NZ_SMNT01000076.1 1 27339
##sequence-region NZ_SMNT01000077.1 1 21717
##sequence-region NZ_SMNT01000078.1 1 21162
##sequence-region NZ_SMNT01000079.1 1 25994
##sequence-region NZ_SMNT01000080.1 1 27046
##sequence-region NZ_SMNT01000081.1 1 26718
##sequence-region NZ_SMNT01000082.1 1 22481
##sequence-region NZ_SMNT01000083.1 1 24720
##sequence-region NZ_SMNT01000084.1 1 26667
##sequence-region NZ_SMNT01000085.1 1 25311
##sequence-region NZ_SMNT01000086.1 1 25236
##sequence-region NZ_SMNT01000087.1 1 25985
##sequence-region NZ_SMNT01000088.1 1 20956
##sequence-region NZ_SMNT01000089.1 1 20849
##sequence-region NZ_SMNT01000090.1 1 22958
##sequence-region NZ_SMNT01000091.1 1 25023
##sequence-region NZ_SMNT01000092.1 1 22523
##sequence-region NZ_SMNT01000093.1 1 23394
##sequence-region NZ_SMNT01000094.1 1 17690
##sequence-region NZ_SMNT01000095.1 1 23094
##sequence-region NZ_SMNT01000096.1 1 19064
##sequence-region NZ_SMNT01000097.1 1 11739
##sequence-region NZ_SMNT01000098.1 1 18516
##sequence-region NZ_SMNT01000099.1 1 20389
##sequence-region NZ_SMNT01000100.1 1 16315
##sequence-region NZ_SMNT01000101.1 1 18096
##sequence-region NZ_SMNT01000102.1 1 16193
##sequence-region NZ_SMNT01000103.1 1 18769
##sequence-region NZ_SMNT01000104.1 1 20461
##sequence-region NZ_SMNT01000105.1 1 23823
##sequence-region NZ_SMNT01000106.1 1 21006
##sequence-region NZ_SMNT01000107.1 1 10496
##sequence-region NZ_SMNT01000108.1 1 17915
##sequence-region NZ_SMNT01000109.1 1 14224
##sequence-region NZ_SMNT01000110.1 1 16941
##sequence-region NZ_SMNT01000111.1 1 16213
##sequence-region NZ_SMNT01000112.1 1 18791
##sequence-region NZ_SMNT01000113.1 1 17114
##sequence-region NZ_SMNT01000114.1 1 16838
##sequence-region NZ_SMNT01000115.1 1 15358
##sequence-region NZ_SMNT01000116.1 1 14998
##sequence-region NZ_SMNT01000117.1 1 15760
##sequence-region NZ_SMNT01000118.1 1 18266
##sequence-region NZ_SMNT01000119.1 1 13707
##sequence-region NZ_SMNT01000120.1 1 15585
##sequence-region NZ_SMNT01000121.1 1 14509
##sequence-region NZ_SMNT01000122.1 1 16459
##sequence-region NZ_SMNT01000123.1 1 14167
##sequence-region NZ_SMNT01000124.1 1 16505
##sequence-region NZ_SMNT01000125.1 1 13235
##sequence-region NZ_SMNT01000126.1 1 15855
##sequence-region NZ_SMNT01000127.1 1 8256
##sequence-region NZ_SMNT01000128.1 1 14425
##sequence-region NZ_SMNT01000129.1 1 13627
##sequence-region NZ_SMNT01000130.1 1 13132
##sequence-region NZ_SMNT01000131.1 1 11524
##sequence-region NZ_SMNT01000132.1 1 9399
##sequence-region NZ_SMNT01000133.1 1 10933
##sequence-region NZ_SMNT01000134.1 1 11733
##sequence-region NZ_SMNT01000135.1 1 10368
##sequence-region NZ_SMNT01000136.1 1 14642
##sequence-region NZ_SMNT01000137.1 1 10242
##sequence-region NZ_SMNT01000138.1 1 11699
##sequence-region NZ_SMNT01000139.1 1 9066
##sequence-region NZ_SMNT01000140.1 1 10775
##sequence-region NZ_SMNT01000141.1 1 10485
##sequence-region NZ_SMNT01000142.1 1 11162
##sequence-region NZ_SMNT01000143.1 1 8355
##sequence-region NZ_SMNT01000144.1 1 9695
##sequence-region NZ_SMNT01000145.1 1 10822
##sequence-region NZ_SMNT01000146.1 1 9692
##sequence-region NZ_SMNT01000147.1 1 7565
##sequence-region NZ_SMNT01000148.1 1 575
##sequence-region NZ_SMNT01000149.1 1 7150
##sequence-region NZ_SMNT01000150.1 1 9596
##sequence-region NZ_SMNT01000151.1 1 8370
##sequence-region NZ_SMNT01000152.1 1 4872
##sequence-region NZ_SMNT01000153.1 1 7144
##sequence-region NZ_SMNT01000154.1 1 7138
##sequence-region NZ_SMNT01000155.1 1 8482
##sequence-region NZ_SMNT01000156.1 1 8835
##sequence-region NZ_SMNT01000157.1 1 8129
##sequence-region NZ_SMNT01000158.1 1 4225
##sequence-region NZ_SMNT01000159.1 1 8175
##sequence-region NZ_SMNT01000160.1 1 6890
##sequence-region NZ_SMNT01000161.1 1 7819
##sequence-region NZ_SMNT01000162.1 1 7611
##sequence-region NZ_SMNT01000163.1 1 6944
##sequence-region NZ_SMNT01000164.1 1 9089
##sequence-region NZ_SMNT01000165.1 1 6954
##sequence-region NZ_SMNT01000166.1 1 5972
##sequence-region NZ_SMNT01000167.1 1 7206
##sequence-region NZ_SMNT01000168.1 1 5785
##sequence-region NZ_SMNT01000169.1 1 6717
##sequence-region NZ_SMNT01000170.1 1 7625
##sequence-region NZ_SMNT01000171.1 1 4520
##sequence-region NZ_SMNT01000172.1 1 4280
##sequence-region NZ_SMNT01000173.1 1 3203
##sequence-region NZ_SMNT01000174.1 1 5395
##sequence-region NZ_SMNT01000175.1 1 6272
##sequence-region NZ_SMNT01000176.1 1 5780
##sequence-region NZ_SMNT01000177.1 1 6217
##sequence-region NZ_SMNT01000178.1 1 7128
##sequence-region NZ_SMNT01000179.1 1 5956
##sequence-region NZ_SMNT01000180.1 1 1631
##sequence-region NZ_SMNT01000181.1 1 3657
##sequence-region NZ_SMNT01000182.1 1 5324
##sequence-region NZ_SMNT01000183.1 1 6100
##sequence-region NZ_SMNT01000184.1 1 1156
##sequence-region NZ_SMNT01000185.1 1 3737
##sequence-region NZ_SMNT01000186.1 1 4950
##sequence-region NZ_SMNT01000187.1 1 2838
##sequence-region NZ_SMNT01000188.1 1 599
##sequence-region NZ_SMNT01000189.1 1 314
##sequence-region NZ_SMNT01000190.1 1 4223
##sequence-region NZ_SMNT01000191.1 1 4240
##sequence-region NZ_SMNT01000192.1 1 4327
##sequence-region NZ_SMNT01000193.1 1 4526
##sequence-region NZ_SMNT01000194.1 1 4697
##sequence-region NZ_SMNT01000195.1 1 1208
##sequence-region NZ_SMNT01000196.1 1 3117
##sequence-region NZ_SMNT01000197.1 1 2283
##sequence-region NZ_SMNT01000198.1 1 3571
##sequence-region NZ_SMNT01000199.1 1 1223
##sequence-region NZ_SMNT01000200.1 1 842
##sequence-region NZ_SMNT01000201.1 1 511
##sequence-region NZ_SMNT01000202.1 1 3769
##sequence-region NZ_SMNT01000203.1 1 2532
##sequence-region NZ_SMNT01000204.1 1 2802
##sequence-region NZ_SMNT01000205.1 1 3571
##sequence-region NZ_SMNT01000206.1 1 2943
##sequence-region NZ_SMNT01000207.1 1 3516
##sequence-region NZ_SMNT01000208.1 1 2967
##sequence-region NZ_SMNT01000209.1 1 2484
##sequence-region NZ_SMNT01000210.1 1 2610
##sequence-region NZ_SMNT01000211.1 1 2962
##sequence-region NZ_SMNT01000212.1 1 2849
##sequence-region NZ_SMNT01000213.1 1 2493
##sequence-region NZ_SMNT01000214.1 1 3547
##sequence-region NZ_SMNT01000215.1 1 2496
##sequence-region NZ_SMNT01000216.1 1 3277
##sequence-region NZ_SMNT01000217.1 1 2566
##sequence-region NZ_SMNT01000218.1 1 3049
##sequence-region NZ_SMNT01000219.1 1 2051
##sequence-region NZ_SMNT01000220.1 1 1210
##sequence-region NZ_SMNT01000221.1 1 318
##sequence-region NZ_SMNT01000222.1 1 372
##sequence-region NZ_SMNT01000223.1 1 335
##sequence-region NZ_SMNT01000224.1 1 2857
##sequence-region NZ_SMNT01000225.1 1 2427
##sequence-region NZ_SMNT01000226.1 1 2732
##sequence-region NZ_SMNT01000227.1 1 2728
##sequence-region NZ_SMNT01000228.1 1 2714
##sequence-region NZ_SMNT01000229.1 1 2669
##sequence-region NZ_SMNT01000230.1 1 2635
##sequence-region NZ_SMNT01000231.1 1 1990
##sequence-region NZ_SMNT01000232.1 1 2593
##sequence-region NZ_SMNT01000233.1 1 2560
##sequence-region NZ_SMNT01000234.1 1 2550
##sequence-region NZ_SMNT01000235.1 1 1884
##sequence-region NZ_SMNT01000236.1 1 2598
##sequence-region NZ_SMNT01000237.1 1 2061
##sequence-region NZ_SMNT01000238.1 1 2188
##sequence-region NZ_SMNT01000239.1 1 2937
##sequence-region NZ_SMNT01000240.1 1 3080
##sequence-region NZ_SMNT01000241.1 1 750
##sequence-region NZ_SMNT01000242.1 1 1752
##sequence-region NZ_SMNT01000243.1 1 1743
##sequence-region NZ_SMNT01000244.1 1 1732
##sequence-region NZ_SMNT01000245.1 1 1708
##sequence-region NZ_SMNT01000246.1 1 1618
##sequence-region NZ_SMNT01000247.1 1 1656
##sequence-region NZ_SMNT01000248.1 1 1971
##sequence-region NZ_SMNT01000249.1 1 1102
##sequence-region NZ_SMNT01000250.1 1 574
##sequence-region NZ_SMNT01000251.1 1 500
##sequence-region NZ_SMNT01000252.1 1 472
##sequence-region NZ_SMNT01000253.1 1 90876
##sequence-region NZ_SMNT01000254.1 1 334
##sequence-region NZ_SMNT01000255.1 1 30240
##sequence-region NZ_SMNT01000256.1 1 765
NZ_SMNT01000001.1	Prodigal:002006	CDS	253	558	.	+	0	ID=HPOBMMML_00001;inference=ab initio prediction:Prodigal:002006;locus_tag=HPOBMMML_00001;product=hypothetical protein
NZ_SMNT01000001.1	Prodigal:002006	CDS	613	1053	.	-	0	ID=HPOBMMML_00002;inference=ab initio prediction:Prodigal:002006;locus_tag=HPOBMMML_00002;product=hypothetical protein
NZ_SMNT01000001.1	Prodigal:002006	CDS	1164	2234	.	-	0	ID=HPOBMMML_00003;inference=ab initio prediction:Prodigal:002006;locus_tag=HPOBMMML_00003;product=hypothetical protein
NZ_SMNT01000001.1	Prodigal:002006	CDS	2362	3564	.	+	0	ID=HPOBMMML_00004;Name=hcaT_1;gene=hcaT_1;inference=ab initio prediction:Prodigal:002006,similar to AA sequence:UniProtKB:Q47142;locus_tag=HPOBMMML_00004;product=putative 3-phenylpropionic acid transporter
NZ_SMNT01000001.1	Prodigal:002006	CDS	3610	4755	.	+	0	ID=HPOBMMML_00005;inference=ab initio prediction:Prodigal:002006;locus_tag=HPOBMMML_00005;product=hypothetical protein
NZ_SMNT01000001.1	Prodigal:002006	CDS	4782	5585	.	+	0	ID=HPOBMMML_00006;Name=mkl;db_xref=COG:COG1127;gene=mkl;inference=ab initio prediction:Prodigal:002006,similar to AA sequence:UniProtKB:P9WQL5;locus_tag=HPOBMMML_00006;product=putative ribonucleotide transport ATP-binding protein mkl
NZ_SMNT01000001.1	Prodigal:002006	CDS	5675	6757	.	+	0	ID=HPOBMMML_00007;inference=ab initio prediction:Prodigal:002006;locus_tag=HPOBMMML_00007;product=hypothetical protein
NZ_SMNT01000001.1	Prodigal:002006	CDS	6867	7451	.	+	0	ID=HPOBMMML_00008;inference=ab initio prediction:Prodigal:002006;locus_tag=HPOBMMML_00008;product=hypothetical protein
NZ_SMNT01000001.1	Prodigal:002006	CDS	7476	8108	.	-	0	ID=HPOBMMML_00009;inference=ab initio prediction:Prodigal:002006;locus_tag=HPOBMMML_00009;product=hypothetical protein
NZ_SMNT01000001.1	Prodigal:002006	CDS	8259	9068	.	-	0	ID=HPOBMMML_00010;eC_number=2.7.1.49;Name=thiD;db_xref=COG:COG0351;gene=thiD;inference=ab initio prediction:Prodigal:002006,similar to AA sequence:UniProtKB:P55882;locus_tag=HPOBMMML_00010;product=Hydroxymethylpyrimidine/phosphomethylpyrimidine kinase
NZ_SMNT01000001.1	Prodigal:002006	CDS	9065	9748	.	-	0	ID=HPOBMMML_00011;eC_number=2.5.1.3;Name=thiE_1;db_xref=COG:COG0352;gene=thiE_1;inference=ab initio prediction:Prodigal:002006,similar to AA sequence:UniProtKB:P39594;locus_tag=HPOBMMML_00011;product=Thiamine-phosphate synthase
NZ_SMNT01000001.1	Prodigal:002006	CDS	10068	11060	.	+	0	ID=HPOBMMML_00012;inference=ab initio prediction:Prodigal:002006;locus_tag=HPOBMMML_00012;product=hypothetical protein
NZ_SMNT01000001.1	Prodigal:002006	CDS	11126	13336	.	-	0	ID=HPOBMMML_00013;inference=ab initio prediction:Prodigal:002006;locus_tag=HPOBMMML_00013;product=hypothetical protein
NZ_SMNT01000001.1	Prodigal:002006	CDS	13392	13724	.	-	0	ID=HPOBMMML_00014;inference=ab initio prediction:Prodigal:002006;locus_tag=HPOBMMML_00014;product=hypothetical protein
NZ_SMNT01000001.1	Prodigal:002006	CDS	13786	14541	.	-	0	ID=HPOBMMML_00015;eC_number=3.1.11.-;Name=exoX;db_xref=COG:COG0847;gene=exoX;inference=ab initio prediction:Prodigal:002006,similar to AA sequence:UniProtKB:P0AEK0;locus_tag=HPOBMMML_00015;product=Exodeoxyribonuclease 10
NZ_SMNT01000001.1	Prodigal:002006	CDS	14671	15306	.	+	0	ID=HPOBMMML_00016;inference=ab initio prediction:Prodigal:002006;locus_tag=HPOBMMML_00016;product=hypothetical protein
NZ_SMNT01000001.1	Prodigal:002006	CDS	15317	16090	.	+	0	ID=HPOBMMML_00017;inference=ab initio prediction:Prodigal:002006;locus_tag=HPOBMMML_00017;product=hypothetical protein
NZ_SMNT01000001.1	Prodigal:002006	CDS	16080	16712	.	+	0	ID=HPOBMMML_00018;inference=ab initio prediction:Prodigal:002006;locus_tag=HPOBMMML_00018;product=hypothetical protein
NZ_SMNT01000001.1	Prodigal:002006	CDS	16763	17791	.	-	0	ID=HPOBMMML_00019;eC_number=4.1.99.22;Name=moaA_1;db_xref=COG:COG2896;gene=moaA_1;inference=ab initio prediction:Prodigal:002006,similar to AA sequence:UniProtKB:P69848;locus_tag=HPOBMMML_00019;product=GTP 3'%2C8-cyclase
NZ_SMNT01000001.1	Prodigal:002006	CDS	17942	18361	.	+	0	ID=HPOBMMML_00020;inference=ab initio prediction:Prodigal:002006;locus_tag=HPOBMMML_00020;product=hypothetical protein
NZ_SMNT01000001.1	Prodigal:002006	CDS	18453	19118	.	-	0	ID=HPOBMMML_00021;inference=ab initio prediction:Prodigal:002006;locus_tag=HPOBMMML_00021;product=hypothetical protein
NZ_SMNT01000001.1	Prodigal:002006	CDS	19609	20466	.	-	0	ID=HPOBMMML_00022;eC_number=2.4.2.19;Name=nadC;db_xref=COG:COG0157;gene=nadC;inference=ab initio prediction:Prodigal:002006,similar to AA sequence:UniProtKB:P39666;locus_tag=HPOBMMML_00022;product=putative nicotinate-nucleotide pyrophosphorylase [carboxylating]
NZ_SMNT01000001.1	Prodigal:002006	CDS	20463	21986	.	-	0	ID=HPOBMMML_00023;eC_number=1.4.3.16;Name=nadB;db_xref=COG:COG0029;gene=nadB;inference=ab initio prediction:Prodigal:002006,similar to AA sequence:UniProtKB:P9WJJ9;locus_tag=HPOBMMML_00023;product=L-aspartate oxidase
NZ_SMNT01000001.1	Prodigal:002006	CDS	21983	23032	.	-	0	ID=HPOBMMML_00024;eC_number=2.5.1.72;Name=nadA;db_xref=COG:COG0379;gene=nadA;inference=ab initio prediction:Prodigal:002006,similar to AA sequence:UniProtKB:P9WJK1;locus_tag=HPOBMMML_00024;product=Quinolinate synthase A
NZ_SMNT01000001.1	Prodigal:002006	CDS	23154	23984	.	-	0	ID=HPOBMMML_00025;eC_number=1.-.-.-;db_xref=COG:COG0656;inference=ab initio prediction:Prodigal:002006,similar to AA sequence:UniProtKB:A0QV10;locus_tag=HPOBMMML_00025;product=putative oxidoreductase/MSMEI_2347
NZ_SMNT01000001.1	Prodigal:002006	CDS	24362	25099	.	+	0	ID=HPOBMMML_00026;inference=ab initio prediction:Prodigal:002006;locus_tag=HPOBMMML_00026;product=hypothetical protein
NZ_SMNT01000001.1	Prodigal:002006	CDS	25180	25938	.	+	0	ID=HPOBMMML_00027;eC_number=1.2.99.6;Name=paoA_1;db_xref=COG:COG2080;gene=paoA_1;inference=ab initio prediction:Prodigal:002006,similar to AA sequence:UniProtKB:P77165;locus_tag=HPOBMMML_00027;product=Aldehyde oxidoreductase iron-sulfur-binding subunit PaoA
NZ_SMNT01000001.1	Prodigal:002006	CDS	25949	26920	.	+	0	ID=HPOBMMML_00028;eC_number=1.2.99.6;Name=paoB_1;db_xref=COG:COG1319;gene=paoB_1;inference=ab initio prediction:Prodigal:002006,similar to AA sequence:UniProtKB:P77324;locus_tag=HPOBMMML_00028;product=Aldehyde oxidoreductase FAD-binding subunit PaoB
NZ_SMNT01000001.1	Prodigal:002006	CDS	26940	29165	.	+	0	ID=HPOBMMML_00029;eC_number=1.2.99.6;Name=paoC_1;db_xref=COG:COG1529;gene=paoC_1;inference=ab initio prediction:Prodigal:002006,similar to AA sequence:UniProtKB:P77489;locus_tag=HPOBMMML_00029;product=Aldehyde oxidoreductase molybdenum-binding subunit PaoC
NZ_SMNT01000001.1	Prodigal:002006	CDS	29240	30772	.	+	0	ID=HPOBMMML_00030;eC_number=6.2.1.3;Name=lcfB_1;db_xref=COG:COG0318;gene=lcfB_1;inference=ab initio prediction:Prodigal:002006,similar to AA sequence:UniProtKB:O07610;locus_tag=HPOBMMML_00030;product=Long-chain-fatty-acid--CoA ligase
NZ_SMNT01000001.1	Aragorn:001002	tRNA	30871	30962	.	+	.	ID=HPOBMMML_00031;inference=COORDINATES:profile:Aragorn:001002;locus_tag=HPOBMMML_00031;product=tRNA-Ser(gct)
NZ_SMNT01000001.1	Prodigal:002006	CDS	31048	32598	.	+	0	ID=HPOBMMML_00032;Name=xerC_1;gene=xerC_1;inference=ab initio prediction:Prodigal:002006,protein motif:HAMAP:MF_01808;locus_tag=HPOBMMML_00032;product=Tyrosine recombinase XerC
NZ_SMNT01000001.1	Prodigal:002006	CDS	32719	33828	.	-	0	ID=HPOBMMML_00033;inference=ab initio prediction:Prodigal:002006;locus_tag=HPOBMMML_00033;product=hypothetical protein
NZ_SMNT01000001.1	Prodigal:002006	CDS	33825	35210	.	-	0	ID=HPOBMMML_00034;inference=ab initio prediction:Prodigal:002006;locus_tag=HPOBMMML_00034;product=hypothetical protein
NZ_SMNT01000001.1	Prodigal:002006	CDS	35216	37321	.	-	0	ID=HPOBMMML_00035;eC_number=3.6.4.12;Name=ruvB_1;gene=ruvB_1;inference=ab initio prediction:Prodigal:002006,protein motif:HAMAP:MF_00016;locus_tag=HPOBMMML_00035;product=Holliday junction ATP-dependent DNA helicase RuvB
NZ_SMNT01000001.1	Prodigal:002006	CDS	37622	39115	.	-	0	ID=HPOBMMML_00036;Name=dnaJ_1;gene=dnaJ_1;inference=ab initio prediction:Prodigal:002006,protein motif:HAMAP:MF_01152;locus_tag=HPOBMMML_00036;product=Chaperone protein DnaJ
NZ_SMNT01000001.1	Prodigal:002006	CDS	39278	39922	.	+	0	ID=HPOBMMML_00037;inference=ab initio prediction:Prodigal:002006;locus_tag=HPOBMMML_00037;product=hypothetical protein
NZ_SMNT01000001.1	Prodigal:002006	CDS	40189	40509	.	+	0	ID=HPOBMMML_00038;inference=ab initio prediction:Prodigal:002006;locus_tag=HPOBMMML_00038;product=hypothetical protein
NZ_SMNT01000001.1	Prodigal:002006	CDS	40984	42327	.	+	0	ID=HPOBMMML_00039;inference=ab initio prediction:Prodigal:002006;locus_tag=HPOBMMML_00039;product=hypothetical protein
NZ_SMNT01000001.1	Prodigal:002006	CDS	42329	42577	.	+	0	ID=HPOBMMML_00040;inference=ab initio prediction:Prodigal:002006;locus_tag=HPOBMMML_00040;product=hypothetical protein
NZ_SMNT01000001.1	Prodigal:002006	CDS	42771	43325	.	+	0	ID=HPOBMMML_00041;inference=ab initio prediction:Prodigal:002006;locus_tag=HPOBMMML_00041;product=hypothetical protein
NZ_SMNT01000001.1	Prodigal:002006	CDS	43428	43910	.	+	0	ID=HPOBMMML_00042;inference=ab initio prediction:Prodigal:002006;locus_tag=HPOBMMML_00042;product=hypothetical protein
NZ_SMNT01000001.1	Prodigal:002006	CDS	44289	46286	.	-	0	ID=HPOBMMML_00043;Name=cckA_1;gene=cckA_1;inference=ab initio prediction:Prodigal:002006,similar to AA sequence:UniProtKB:P0DOA0;locus_tag=HPOBMMML_00043;product=Sensor kinase CckA
NZ_SMNT01000001.1	Prodigal:002006	CDS	46279	47031	.	-	0	ID=HPOBMMML_00044;Name=rsbQ_1;gene=rsbQ_1;inference=ab initio prediction:Prodigal:002006,similar to AA sequence:UniProtKB:O07015;locus_tag=HPOBMMML_00044;product=Sigma factor SigB regulation protein RsbQ
NZ_SMNT01000001.1	Prodigal:002006	CDS	47434	48063	.	-	0	ID=HPOBMMML_00045;Name=xerC_2;gene=xerC_2;inference=ab initio prediction:Prodigal:002006,protein motif:HAMAP:MF_01808;locus_tag=HPOBMMML_00045;product=Tyrosine recombinase XerC
NZ_SMNT01000001.1	Prodigal:002006	CDS	48871	49302	.	+	0	ID=HPOBMMML_00046;inference=ab initio prediction:Prodigal:002006;locus_tag=HPOBMMML_00046;product=hypothetical protein
NZ_SMNT01000001.1	Prodigal:002006	CDS	49748	50548	.	+	0	ID=HPOBMMML_00047;Name=pipB2;db_xref=COG:COG1357;gene=pipB2;inference=ab initio prediction:Prodigal:002006,similar to AA sequence:UniProtKB:Q8ZMM8;locus_tag=HPOBMMML_00047;product=Secreted effector protein PipB2
NZ_SMNT01000001.1	Prodigal:002006	CDS	50826	51908	.	+	0	ID=HPOBMMML_00048;inference=ab initio prediction:Prodigal:002006,similar to AA sequence:UniProtKB:P62723;locus_tag=HPOBMMML_00048;note=UPF0324 inner membrane protein YeiH;product=hypothetical protein
NZ_SMNT01000001.1	Prodigal:002006	CDS	51973	53064	.	+	0	ID=HPOBMMML_00049;eC_number=1.8.5.-;Name=msrP_1;gene=msrP_1;inference=ab initio prediction:Prodigal:002006,protein motif:HAMAP:MF_01206;locus_tag=HPOBMMML_00049;product=Protein-methionine-sulfoxide reductase catalytic subunit MsrP
NZ_SMNT01000001.1	Prodigal:002006	CDS	53079	53963	.	-	0	ID=HPOBMMML_00050;Name=cysL_1;db_xref=COG:COG0583;gene=cysL_1;inference=ab initio prediction:Prodigal:002006,similar to AA sequence:UniProtKB:P39647;locus_tag=HPOBMMML_00050;product=HTH-type transcriptional regulator CysL
NZ_SMNT01000001.1	Prodigal:002006	CDS	54025	54822	.	-	0	ID=HPOBMMML_00051;inference=ab initio prediction:Prodigal:002006;locus_tag=HPOBMMML_00051;product=hypothetical protein
NZ_SMNT01000001.1	Prodigal:002006	CDS	54819	55328	.	-	0	ID=HPOBMMML_00052;Name=ecfG_1;gene=ecfG_1;inference=ab initio prediction:Prodigal:002006,similar to AA sequence:UniProtKB:B3Q6P8;locus_tag=HPOBMMML_00052;product=ECF RNA polymerase sigma factor EcfG
NZ_SMNT01000001.1	Prodigal:002006	CDS	55526	55924	.	+	0	ID=HPOBMMML_00053;inference=ab initio prediction:Prodigal:002006;locus_tag=HPOBMMML_00053;product=hypothetical protein
NZ_SMNT01000001.1	Prodigal:002006	CDS	55971	57413	.	+	0	ID=HPOBMMML_00054;inference=ab initio prediction:Prodigal:002006;locus_tag=HPOBMMML_00054;product=hypothetical protein
NZ_SMNT01000001.1	Prodigal:002006	CDS	57580	57900	.	-	0	ID=HPOBMMML_00055;inference=ab initio prediction:Prodigal:002006;locus_tag=HPOBMMML_00055;product=hypothetical protein
NZ_SMNT01000001.1	Prodigal:002006	CDS	57914	59125	.	-	0	ID=HPOBMMML_00056;eC_number=1.8.5.-;Name=msrP_2;gene=msrP_2;inference=ab initio prediction:Prodigal:002006,protein motif:HAMAP:MF_01206;locus_tag=HPOBMMML_00056;product=Protein-methionine-sulfoxide reductase catalytic subunit MsrP
NZ_SMNT01000001.1	Prodigal:002006	CDS	59248	59964	.	-	0	ID=HPOBMMML_00057;inference=ab initio prediction:Prodigal:002006;locus_tag=HPOBMMML_00057;product=hypothetical protein
NZ_SMNT01000001.1	Prodigal:002006	CDS	59964	60452	.	-	0	ID=HPOBMMML_00058;Name=sigH;db_xref=COG:COG1595;gene=sigH;inference=ab initio prediction:Prodigal:002006,similar to AA sequence:UniProtKB:A0QTP2;locus_tag=HPOBMMML_00058;product=ECF RNA polymerase sigma factor SigH
NZ_SMNT01000001.1	Prodigal:002006	CDS	60834	61016	.	+	0	ID=HPOBMMML_00059;inference=ab initio prediction:Prodigal:002006;locus_tag=HPOBMMML_00059;product=hypothetical protein
NZ_SMNT01000001.1	Prodigal:002006	CDS	61091	61672	.	+	0	ID=HPOBMMML_00060;inference=ab initio prediction:Prodigal:002006;locus_tag=HPOBMMML_00060;product=hypothetical protein
NZ_SMNT01000001.1	Prodigal:002006	CDS	61906	62805	.	+	0	ID=HPOBMMML_00061;eC_number=3.2.2.19;Name=tri1;db_xref=COG:COG1397;gene=tri1;inference=ab initio prediction:Prodigal:002006,similar to AA sequence:UniProtKB:A8GG79;locus_tag=HPOBMMML_00061;product=ADP-ribosylarginine hydrolase Tri1
NZ_SMNT01000001.1	Prodigal:002006	CDS	63114	63989	.	+	0	ID=HPOBMMML_00062;eC_number=2.7.7.-;Name=traC;gene=traC;inference=ab initio prediction:Prodigal:002006,similar to AA sequence:UniProtKB:P27189;locus_tag=HPOBMMML_00062;product=DNA primase TraC
NZ_SMNT01000001.1	Prodigal:002006	CDS	63986	64282	.	+	0	ID=HPOBMMML_00063;eC_number=2.7.7.7;Name=dnaE2_1;gene=dnaE2_1;inference=ab initio prediction:Prodigal:002006,protein motif:HAMAP:MF_01902;locus_tag=HPOBMMML_00063;product=Error-prone DNA polymerase
NZ_SMNT01000001.1	Prodigal:002006	CDS	64238	65530	.	-	0	ID=HPOBMMML_00064;inference=ab initio prediction:Prodigal:002006;locus_tag=HPOBMMML_00064;product=hypothetical protein
NZ_SMNT01000001.1	Prodigal:002006	CDS	65527	68067	.	-	0	ID=HPOBMMML_00065;inference=ab initio prediction:Prodigal:002006;locus_tag=HPOBMMML_00065;product=hypothetical protein
NZ_SMNT01000001.1	Prodigal:002006	CDS	68229	68873	.	-	0	ID=HPOBMMML_00066;inference=ab initio prediction:Prodigal:002006;locus_tag=HPOBMMML_00066;product=hypothetical protein
NZ_SMNT01000001.1	Prodigal:002006	CDS	69020	70009	.	+	0	ID=HPOBMMML_00067;inference=ab initio prediction:Prodigal:002006;locus_tag=HPOBMMML_00067;product=hypothetical protein
NZ_SMNT01000001.1	Prodigal:002006	CDS	70034	71275	.	+	0	ID=HPOBMMML_00068;inference=ab initio prediction:Prodigal:002006;locus_tag=HPOBMMML_00068;product=hypothetical protein
NZ_SMNT01000001.1	Prodigal:002006	CDS	71347	72582	.	+	0	ID=HPOBMMML_00069;inference=ab initio prediction:Prodigal:002006;locus_tag=HPOBMMML_00069;product=hypothetical protein
NZ_SMNT01000001.1	Prodigal:002006	CDS	73520	74818	.	+	0	ID=HPOBMMML_00070;inference=ab initio prediction:Prodigal:002006;locus_tag=HPOBMMML_00070;product=hypothetical protein
NZ_SMNT01000001.1	Prodigal:002006	CDS	74823	76793	.	+	0	ID=HPOBMMML_00071;inference=ab initio prediction:Prodigal:002006;locus_tag=HPOBMMML_00071;product=hypothetical protein
NZ_SMNT01000001.1	Prodigal:002006	CDS	76795	79494	.	+	0	ID=HPOBMMML_00072;eC_number=3.6.4.-;Name=rapA_1;gene=rapA_1;inference=ab initio prediction:Prodigal:002006,protein motif:HAMAP:MF_01821;locus_tag=HPOBMMML_00072;product=RNA polymerase-associated protein RapA
NZ_SMNT01000001.1	Prodigal:002006	CDS	79562	79921	.	-	0	ID=HPOBMMML_00073;inference=ab initio prediction:Prodigal:002006;locus_tag=HPOBMMML_00073;product=hypothetical protein
NZ_SMNT01000001.1	Prodigal:002006	CDS	80017	80331	.	+	0	ID=HPOBMMML_00074;inference=ab initio prediction:Prodigal:002006;locus_tag=HPOBMMML_00074;product=hypothetical protein
NZ_SMNT01000001.1	Prodigal:002006	CDS	80416	80910	.	-	0	ID=HPOBMMML_00075;inference=ab initio prediction:Prodigal:002006;locus_tag=HPOBMMML_00075;product=hypothetical protein
NZ_SMNT01000001.1	Prodigal:002006	CDS	81374	84838	.	+	0	ID=HPOBMMML_00076;eC_number=3.1.11.5;Name=recD;gene=recD;inference=ab initio prediction:Prodigal:002006,protein motif:HAMAP:MF_01487;locus_tag=HPOBMMML_00076;product=RecBCD enzyme subunit RecD
NZ_SMNT01000001.1	Prodigal:002006	CDS	84919	92499	.	+	0	ID=HPOBMMML_00077;inference=ab initio prediction:Prodigal:002006;locus_tag=HPOBMMML_00077;product=hypothetical protein
NZ_SMNT01000001.1	Prodigal:002006	CDS	92496	95162	.	+	0	ID=HPOBMMML_00078;eC_number=3.6.4.-;Name=rapA_2;gene=rapA_2;inference=ab initio prediction:Prodigal:002006,protein motif:HAMAP:MF_01821;locus_tag=HPOBMMML_00078;product=RNA polymerase-associated protein RapA
NZ_SMNT01000001.1	Prodigal:002006	CDS	95312	96034	.	-	0	ID=HPOBMMML_00079;inference=ab initio prediction:Prodigal:002006;locus_tag=HPOBMMML_00079;product=hypothetical protein
NZ_SMNT01000001.1	Prodigal:002006	CDS	96034	99117	.	-	0	ID=HPOBMMML_00080;inference=ab initio prediction:Prodigal:002006;locus_tag=HPOBMMML_00080;product=hypothetical protein
NZ_SMNT01000001.1	Prodigal:002006	CDS	99110	100087	.	-	0	ID=HPOBMMML_00081;Name=hsdS;db_xref=COG:COG0732;gene=hsdS;inference=ab initio prediction:Prodigal:002006,similar to AA sequence:UniProtKB:P05719;locus_tag=HPOBMMML_00081;product=Type-1 restriction enzyme EcoKI specificity protein
NZ_SMNT01000001.1	Prodigal:002006	CDS	100399	102876	.	-	0	ID=HPOBMMML_00082;inference=ab initio prediction:Prodigal:002006;locus_tag=HPOBMMML_00082;product=hypothetical protein
NZ_SMNT01000001.1	Prodigal:002006	CDS	104212	104451	.	-	0	ID=HPOBMMML_00083;inference=ab initio prediction:Prodigal:002006;locus_tag=HPOBMMML_00083;product=hypothetical protein
NZ_SMNT01000001.1	Prodigal:002006	CDS	104585	105568	.	-	0	ID=HPOBMMML_00084;inference=ab initio prediction:Prodigal:002006;locus_tag=HPOBMMML_00084;product=hypothetical protein
NZ_SMNT01000001.1	Prodigal:002006	CDS	105646	106110	.	-	0	ID=HPOBMMML_00085;inference=ab initio prediction:Prodigal:002006;locus_tag=HPOBMMML_00085;product=hypothetical protein
NZ_SMNT01000001.1	Prodigal:002006	CDS	106303	107361	.	+	0	ID=HPOBMMML_00086;inference=ab initio prediction:Prodigal:002006;locus_tag=HPOBMMML_00086;product=hypothetical protein
NZ_SMNT01000001.1	Prodigal:002006	CDS	107384	108919	.	-	0	ID=HPOBMMML_00087;eC_number=1.14.13.-;db_xref=COG:COG2072;inference=ab initio prediction:Prodigal:002006,similar to AA sequence:UniProtKB:P9WNG1;locus_tag=HPOBMMML_00087;product=putative monooxygenase
NZ_SMNT01000001.1	Prodigal:002006	CDS	109284	110126	.	-	0	ID=HPOBMMML_00088;inference=ab initio prediction:Prodigal:002006;locus_tag=HPOBMMML_00088;product=hypothetical protein
NZ_SMNT01000001.1	Prodigal:002006	CDS	110131	110553	.	-	0	ID=HPOBMMML_00089;eC_number=1.-.-.-;Name=rutC;gene=rutC;inference=ab initio prediction:Prodigal:002006,protein motif:HAMAP:MF_00831;locus_tag=HPOBMMML_00089;product=Putative aminoacrylate peracid reductase RutC
NZ_SMNT01000001.1	Prodigal:002006	CDS	110550	111041	.	-	0	ID=HPOBMMML_00090;eC_number=3.1.2.28;inference=ab initio prediction:Prodigal:002006,protein motif:HAMAP:MF_02101;locus_tag=HPOBMMML_00090;product=1%2C4-dihydroxy-2-naphthoyl-CoA hydrolase
NZ_SMNT01000001.1	Prodigal:002006	CDS	111038	112735	.	-	0	ID=HPOBMMML_00091;eC_number=6.2.1.25;Name=bclA;gene=bclA;inference=ab initio prediction:Prodigal:002006,similar to AA sequence:UniProtKB:Q8GQN9;locus_tag=HPOBMMML_00091;product=Benzoate--CoA ligase
NZ_SMNT01000001.1	Prodigal:002006	CDS	112849	115260	.	+	0	ID=HPOBMMML_00092;eC_number=1.6.99.1;Name=namA_1;gene=namA_1;inference=ab initio prediction:Prodigal:002006,protein motif:HAMAP:MF_01614;locus_tag=HPOBMMML_00092;product=NADPH dehydrogenase
NZ_SMNT01000001.1	Prodigal:002006	CDS	115257	115862	.	+	0	ID=HPOBMMML_00093;inference=ab initio prediction:Prodigal:002006;locus_tag=HPOBMMML_00093;product=hypothetical protein
NZ_SMNT01000001.1	Prodigal:002006	CDS	115894	116292	.	-	0	ID=HPOBMMML_00094;eC_number=3.1.2.-;db_xref=COG:COG1607;inference=ab initio prediction:Prodigal:002006,similar to AA sequence:UniProtKB:P44886;locus_tag=HPOBMMML_00094;product=putative acyl-CoA thioester hydrolase
NZ_SMNT01000001.1	Prodigal:002006	CDS	116469	117254	.	+	0	ID=HPOBMMML_00095;eC_number=3.1.1.81;Name=attM;gene=attM;inference=ab initio prediction:Prodigal:002006,similar to AA sequence:UniProtKB:Q8VPD5;locus_tag=HPOBMMML_00095;product=N-acyl homoserine lactonase AttM
NZ_SMNT01000001.1	Prodigal:002006	CDS	117276	118121	.	+	0	ID=HPOBMMML_00096;eC_number=4.3.2.3;inference=ab initio prediction:Prodigal:002006,similar to AA sequence:UniProtKB:Q39BA7;locus_tag=HPOBMMML_00096;product=Ureidoglycolate lyase
NZ_SMNT01000001.1	Prodigal:002006	CDS	118123	118908	.	+	0	ID=HPOBMMML_00097;eC_number=1.1.1.53;Name=fabG3;gene=fabG3;inference=ab initio prediction:Prodigal:002006,similar to AA sequence:UniProtKB:P9WGT1;locus_tag=HPOBMMML_00097;product=3-alpha-(or 20-beta)-hydroxysteroid dehydrogenase
NZ_SMNT01000001.1	Prodigal:002006	CDS	118929	119357	.	+	0	ID=HPOBMMML_00098;inference=ab initio prediction:Prodigal:002006;locus_tag=HPOBMMML_00098;product=hypothetical protein
NZ_SMNT01000001.1	Prodigal:002006	CDS	119361	120122	.	+	0	ID=HPOBMMML_00099;eC_number=1.3.1.-;Name=actIII;gene=actIII;inference=ab initio prediction:Prodigal:002006,similar to AA sequence:UniProtKB:P16544;locus_tag=HPOBMMML_00099;product=Putative ketoacyl reductase
NZ_SMNT01000001.1	Prodigal:002006	CDS	120242	120463	.	-	0	ID=HPOBMMML_00100;inference=ab initio prediction:Prodigal:002006;locus_tag=HPOBMMML_00100;product=hypothetical protein
NZ_SMNT01000001.1	Prodigal:002006	CDS	120904	121326	.	+	0	ID=HPOBMMML_00101;inference=ab initio prediction:Prodigal:002006;locus_tag=HPOBMMML_00101;product=hypothetical protein
NZ_SMNT01000001.1	Prodigal:002006	CDS	121451	121882	.	+	0	ID=HPOBMMML_00102;inference=ab initio prediction:Prodigal:002006;locus_tag=HPOBMMML_00102;product=hypothetical protein
NZ_SMNT01000001.1	Prodigal:002006	CDS	122029	122370	.	+	0	ID=HPOBMMML_00103;inference=ab initio prediction:Prodigal:002006;locus_tag=HPOBMMML_00103;product=hypothetical protein
NZ_SMNT01000001.1	Prodigal:002006	CDS	122410	122946	.	-	0	ID=HPOBMMML_00104;eC_number=2.3.1.-;db_xref=COG:COG0454;inference=ab initio prediction:Prodigal:002006,similar to AA sequence:UniProtKB:O05581;locus_tag=HPOBMMML_00104;product=Acetyltransferase Pat
NZ_SMNT01000001.1	Prodigal:002006	CDS	123026	123391	.	-	0	ID=HPOBMMML_00105;inference=ab initio prediction:Prodigal:002006;locus_tag=HPOBMMML_00105;product=hypothetical protein
NZ_SMNT01000001.1	Prodigal:002006	CDS	123913	124887	.	+	0	ID=HPOBMMML_00106;eC_number=2.3.1.8;Name=pta;db_xref=COG:COG0280;gene=pta;inference=ab initio prediction:Prodigal:002006,similar to AA sequence:UniProtKB:Q9X0L4;locus_tag=HPOBMMML_00106;product=Phosphate acetyltransferase
NZ_SMNT01000001.1	Prodigal:002006	CDS	124891	126096	.	+	0	ID=HPOBMMML_00107;eC_number=2.7.2.1;Name=ackA;db_xref=COG:COG0282;gene=ackA;inference=ab initio prediction:Prodigal:002006,similar to AA sequence:UniProtKB:P77845;locus_tag=HPOBMMML_00107;product=Acetate kinase
NZ_SMNT01000001.1	Prodigal:002006	CDS	126113	126613	.	+	0	ID=HPOBMMML_00108;inference=ab initio prediction:Prodigal:002006;locus_tag=HPOBMMML_00108;product=hypothetical protein
NZ_SMNT01000001.1	Prodigal:002006	CDS	126639	128996	.	+	0	ID=HPOBMMML_00109;inference=ab initio prediction:Prodigal:002006;locus_tag=HPOBMMML_00109;product=hypothetical protein
NZ_SMNT01000001.1	Prodigal:002006	CDS	128993	129775	.	+	0	ID=HPOBMMML_00110;eC_number=1.3.1.9;Name=fabI_1;db_xref=COG:COG0623;gene=fabI_1;inference=ab initio prediction:Prodigal:002006,similar to AA sequence:UniProtKB:O67505;locus_tag=HPOBMMML_00110;product=Enoyl-[acyl-carrier-protein] reductase [NADH] FabI
NZ_SMNT01000001.1	Prodigal:002006	CDS	129813	130220	.	+	0	ID=HPOBMMML_00111;Name=atpC_1;gene=atpC_1;inference=ab initio prediction:Prodigal:002006,protein motif:HAMAP:MF_00530;locus_tag=HPOBMMML_00111;product=ATP synthase epsilon chain
NZ_SMNT01000001.1	Prodigal:002006	CDS	130250	131092	.	-	0	ID=HPOBMMML_00112;eC_number=2.7.4.1;inference=ab initio prediction:Prodigal:002006,similar to AA sequence:UniProtKB:Q92ZU4;locus_tag=HPOBMMML_00112;product=Polyphosphate:ADP phosphotransferase 3
NZ_SMNT01000001.1	Prodigal:002006	CDS	131128	134313	.	-	0	ID=HPOBMMML_00113;Name=bepG;gene=bepG;inference=ab initio prediction:Prodigal:002006,similar to AA sequence:UniProtKB:Q8FWV9;locus_tag=HPOBMMML_00113;product=Efflux pump membrane transporter BepG
NZ_SMNT01000001.1	Prodigal:002006	CDS	134318	135436	.	-	0	ID=HPOBMMML_00114;Name=bepF_1;gene=bepF_1;inference=ab initio prediction:Prodigal:002006,similar to AA sequence:UniProtKB:Q8FWV8;locus_tag=HPOBMMML_00114;product=Efflux pump periplasmic linker BepF
NZ_SMNT01000001.1	Prodigal:002006	CDS	136605	136889	.	-	0	ID=HPOBMMML_00115;inference=ab initio prediction:Prodigal:002006;locus_tag=HPOBMMML_00115;product=hypothetical protein
NZ_SMNT01000002.1	Prodigal:002006	CDS	1888	5949	.	-	0	ID=HPOBMMML_00116;inference=ab initio prediction:Prodigal:002006;locus_tag=HPOBMMML_00116;product=hypothetical protein
NZ_SMNT01000002.1	Prodigal:002006	CDS	6761	8974	.	+	0	ID=HPOBMMML_00117;inference=ab initio prediction:Prodigal:002006;locus_tag=HPOBMMML_00117;product=hypothetical protein
NZ_SMNT01000002.1	Prodigal:002006	CDS	8961	10337	.	+	0	ID=HPOBMMML_00118;inference=ab initio prediction:Prodigal:002006;locus_tag=HPOBMMML_00118;product=hypothetical protein
NZ_SMNT01000002.1	Prodigal:002006	CDS	10334	11428	.	+	0	ID=HPOBMMML_00119;inference=ab initio prediction:Prodigal:002006;locus_tag=HPOBMMML_00119;product=hypothetical protein
NZ_SMNT01000002.1	Prodigal:002006	CDS	11425	12423	.	+	0	ID=HPOBMMML_00120;inference=ab initio prediction:Prodigal:002006;locus_tag=HPOBMMML_00120;product=hypothetical protein
NZ_SMNT01000002.1	Prodigal:002006	CDS	12407	13945	.	+	0	ID=HPOBMMML_00121;eC_number=2.4.1.250;Name=mshA_1;gene=mshA_1;inference=ab initio prediction:Prodigal:002006,protein motif:HAMAP:MF_01695;locus_tag=HPOBMMML_00121;product=D-inositol-3-phosphate glycosyltransferase
NZ_SMNT01000002.1	Prodigal:002006	CDS	13951	15351	.	+	0	ID=HPOBMMML_00122;inference=ab initio prediction:Prodigal:002006;locus_tag=HPOBMMML_00122;product=hypothetical protein
NZ_SMNT01000002.1	Prodigal:002006	CDS	15377	16732	.	+	0	ID=HPOBMMML_00123;inference=ab initio prediction:Prodigal:002006;locus_tag=HPOBMMML_00123;product=hypothetical protein
NZ_SMNT01000002.1	Prodigal:002006	CDS	16729	17646	.	+	0	ID=HPOBMMML_00124;db_xref=COG:COG2342;inference=ab initio prediction:Prodigal:002006,similar to AA sequence:UniProtKB:Q9X1D0;locus_tag=HPOBMMML_00124;product=putative protein
NZ_SMNT01000002.1	Prodigal:002006	CDS	17696	18325	.	-	0	ID=HPOBMMML_00125;Name=malT_1;gene=malT_1;inference=ab initio prediction:Prodigal:002006,protein motif:HAMAP:MF_01247;locus_tag=HPOBMMML_00125;product=HTH-type transcriptional regulator MalT
NZ_SMNT01000002.1	Prodigal:002006	CDS	18860	19072	.	+	0	ID=HPOBMMML_00126;inference=ab initio prediction:Prodigal:002006;locus_tag=HPOBMMML_00126;product=hypothetical protein
NZ_SMNT01000002.1	Prodigal:002006	CDS	19078	20007	.	-	0	ID=HPOBMMML_00127;inference=ab initio prediction:Prodigal:002006;locus_tag=HPOBMMML_00127;product=hypothetical protein
NZ_SMNT01000002.1	Prodigal:002006	CDS	20290	21351	.	-	0	ID=HPOBMMML_00128;eC_number=3.5.1.1;Name=ansA;db_xref=COG:COG0252;gene=ansA;inference=ab initio prediction:Prodigal:002006,similar to AA sequence:UniProtKB:P50286;locus_tag=HPOBMMML_00128;product=L-asparaginase
NZ_SMNT01000002.1	Prodigal:002006	CDS	21441	21695	.	-	0	ID=HPOBMMML_00129;inference=ab initio prediction:Prodigal:002006;locus_tag=HPOBMMML_00129;product=hypothetical protein
NZ_SMNT01000002.1	Prodigal:002006	CDS	21797	22360	.	-	0	ID=HPOBMMML_00130;inference=ab initio prediction:Prodigal:002006;locus_tag=HPOBMMML_00130;product=hypothetical protein
NZ_SMNT01000002.1	Prodigal:002006	CDS	22945	23418	.	+	0	ID=HPOBMMML_00131;Name=cheY_1;db_xref=COG:COG0784;gene=cheY_1;inference=ab initio prediction:Prodigal:002006,similar to AA sequence:UniProtKB:P0A2D5;locus_tag=HPOBMMML_00131;product=Chemotaxis protein CheY
NZ_SMNT01000002.1	Prodigal:002006	CDS	23543	24694	.	+	0	ID=HPOBMMML_00132;eC_number=3.6.1.11;Name=ppx;db_xref=COG:COG0248;gene=ppx;inference=ab initio prediction:Prodigal:002006,similar to AA sequence:UniProtKB:P0AFL6;locus_tag=HPOBMMML_00132;product=Exopolyphosphatase
NZ_SMNT01000002.1	Prodigal:002006	CDS	24691	25398	.	+	0	ID=HPOBMMML_00133;eC_number=2.1.1.166;Name=rlmE;db_xref=COG:COG0293;gene=rlmE;inference=ab initio prediction:Prodigal:002006,similar to AA sequence:UniProtKB:P0C0R7;locus_tag=HPOBMMML_00133;product=Ribosomal RNA large subunit methyltransferase E
NZ_SMNT01000002.1	Prodigal:002006	CDS	25395	25820	.	-	0	ID=HPOBMMML_00134;inference=ab initio prediction:Prodigal:002006;locus_tag=HPOBMMML_00134;product=hypothetical protein
NZ_SMNT01000002.1	Prodigal:002006	CDS	25985	27505	.	-	0	ID=HPOBMMML_00135;eC_number=1.2.1.3;Name=adh;db_xref=COG:COG1012;gene=adh;inference=ab initio prediction:Prodigal:002006,similar to AA sequence:UniProtKB:A1B4L2;locus_tag=HPOBMMML_00135;product=Aldehyde dehydrogenase
NZ_SMNT01000002.1	Prodigal:002006	CDS	27762	29129	.	-	0	ID=HPOBMMML_00136;Name=pbpE;db_xref=COG:COG1680;gene=pbpE;inference=ab initio prediction:Prodigal:002006,similar to AA sequence:UniProtKB:P32959;locus_tag=HPOBMMML_00136;product=Penicillin-binding protein 4*
NZ_SMNT01000002.1	Prodigal:002006	CDS	29318	30586	.	+	0	ID=HPOBMMML_00137;Name=bcr;gene=bcr;inference=ab initio prediction:Prodigal:002006,similar to AA sequence:UniProtKB:P28246;locus_tag=HPOBMMML_00137;product=Bicyclomycin resistance protein
NZ_SMNT01000002.1	Prodigal:002006	CDS	30665	31168	.	+	0	ID=HPOBMMML_00138;inference=ab initio prediction:Prodigal:002006;locus_tag=HPOBMMML_00138;product=hypothetical protein
NZ_SMNT01000002.1	Prodigal:002006	CDS	31201	32622	.	-	0	ID=HPOBMMML_00139;Name=hsrA;gene=hsrA;inference=ab initio prediction:Prodigal:002006,similar to AA sequence:UniProtKB:P31474;locus_tag=HPOBMMML_00139;product=putative transport protein HsrA
NZ_SMNT01000002.1	Prodigal:002006	CDS	32933	33814	.	+	0	ID=HPOBMMML_00140;inference=ab initio prediction:Prodigal:002006;locus_tag=HPOBMMML_00140;product=hypothetical protein
NZ_SMNT01000002.1	Prodigal:002006	CDS	33995	35488	.	+	0	ID=HPOBMMML_00141;eC_number=1.1.1.205;Name=guaB;db_xref=COG:COG0516;gene=guaB;inference=ab initio prediction:Prodigal:002006,similar to AA sequence:UniProtKB:P0C0H6;locus_tag=HPOBMMML_00141;product=Inosine-5'-monophosphate dehydrogenase
NZ_SMNT01000002.1	Prodigal:002006	CDS	35532	35990	.	+	0	ID=HPOBMMML_00142;inference=ab initio prediction:Prodigal:002006;locus_tag=HPOBMMML_00142;product=hypothetical protein
NZ_SMNT01000002.1	Prodigal:002006	CDS	36063	37013	.	+	0	ID=HPOBMMML_00143;inference=ab initio prediction:Prodigal:002006;locus_tag=HPOBMMML_00143;product=hypothetical protein
NZ_SMNT01000002.1	Prodigal:002006	CDS	37023	37196	.	-	0	ID=HPOBMMML_00144;inference=ab initio prediction:Prodigal:002006;locus_tag=HPOBMMML_00144;product=hypothetical protein
NZ_SMNT01000002.1	Prodigal:002006	CDS	37537	38646	.	+	0	ID=HPOBMMML_00145;eC_number=2.1.1.176;Name=rsmB_1;gene=rsmB_1;inference=ab initio prediction:Prodigal:002006,protein motif:HAMAP:MF_01856;locus_tag=HPOBMMML_00145;product=Ribosomal RNA small subunit methyltransferase B
NZ_SMNT01000002.1	Prodigal:002006	CDS	38696	38923	.	-	0	ID=HPOBMMML_00146;inference=ab initio prediction:Prodigal:002006;locus_tag=HPOBMMML_00146;product=hypothetical protein
NZ_SMNT01000002.1	Prodigal:002006	CDS	39109	40668	.	+	0	ID=HPOBMMML_00147;eC_number=6.3.5.2;Name=guaA;db_xref=COG:COG0518;gene=guaA;inference=ab initio prediction:Prodigal:002006,similar to AA sequence:UniProtKB:P04079;locus_tag=HPOBMMML_00147;product=GMP synthase [glutamine-hydrolyzing]
NZ_SMNT01000002.1	Prodigal:002006	CDS	40929	41861	.	-	0	ID=HPOBMMML_00148;inference=ab initio prediction:Prodigal:002006;locus_tag=HPOBMMML_00148;product=hypothetical protein
NZ_SMNT01000002.1	Prodigal:002006	CDS	42300	43277	.	+	0	ID=HPOBMMML_00149;eC_number=4.2.1.47;Name=gmd_1;db_xref=COG:COG1089;gene=gmd_1;inference=ab initio prediction:Prodigal:002006,similar to AA sequence:UniProtKB:Q51366;locus_tag=HPOBMMML_00149;product=GDP-mannose 4%2C6-dehydratase
NZ_SMNT01000002.1	Prodigal:002006	CDS	43274	44302	.	+	0	ID=HPOBMMML_00150;eC_number=1.1.1.281;Name=rmd;gene=rmd;inference=ab initio prediction:Prodigal:002006,similar to AA sequence:UniProtKB:Q6T1X6;locus_tag=HPOBMMML_00150;product=GDP-6-deoxy-D-mannose reductase
NZ_SMNT01000002.1	Prodigal:002006	CDS	44446	45642	.	+	0	ID=HPOBMMML_00151;eC_number=2.4.1.250;Name=mshA_2;gene=mshA_2;inference=ab initio prediction:Prodigal:002006,protein motif:HAMAP:MF_01695;locus_tag=HPOBMMML_00151;product=D-inositol-3-phosphate glycosyltransferase
NZ_SMNT01000002.1	Prodigal:002006	CDS	45732	47525	.	+	0	ID=HPOBMMML_00152;inference=ab initio prediction:Prodigal:002006;locus_tag=HPOBMMML_00152;product=hypothetical protein
NZ_SMNT01000002.1	Prodigal:002006	CDS	47824	49068	.	+	0	ID=HPOBMMML_00153;inference=ab initio prediction:Prodigal:002006;locus_tag=HPOBMMML_00153;product=hypothetical protein
NZ_SMNT01000002.1	Prodigal:002006	CDS	49154	49861	.	-	0	ID=HPOBMMML_00154;inference=ab initio prediction:Prodigal:002006;locus_tag=HPOBMMML_00154;product=hypothetical protein
NZ_SMNT01000002.1	Prodigal:002006	CDS	49951	50247	.	-	0	ID=HPOBMMML_00155;inference=ab initio prediction:Prodigal:002006;locus_tag=HPOBMMML_00155;product=hypothetical protein
NZ_SMNT01000002.1	Prodigal:002006	CDS	50409	51389	.	+	0	ID=HPOBMMML_00156;eC_number=5.1.3.2;db_xref=COG:COG1088;inference=ab initio prediction:Prodigal:002006,similar to AA sequence:UniProtKB:A0R5C5;locus_tag=HPOBMMML_00156;product=UDP-glucose 4-epimerase
NZ_SMNT01000002.1	Prodigal:002006	CDS	51541	52095	.	+	0	ID=HPOBMMML_00157;eC_number=5.1.3.13;Name=rfbC;db_xref=COG:COG1898;gene=rfbC;inference=ab initio prediction:Prodigal:002006,similar to AA sequence:UniProtKB:P26394;locus_tag=HPOBMMML_00157;product=dTDP-4-dehydrorhamnose 3%2C5-epimerase
NZ_SMNT01000002.1	Prodigal:002006	CDS	52207	53268	.	+	0	ID=HPOBMMML_00158;eC_number=4.2.1.46;Name=rffG;db_xref=COG:COG1088;gene=rffG;inference=ab initio prediction:Prodigal:002006,similar to AA sequence:UniProtKB:P27830;locus_tag=HPOBMMML_00158;product=dTDP-glucose 4%2C6-dehydratase 2
NZ_SMNT01000002.1	Prodigal:002006	CDS	53276	54178	.	+	0	ID=HPOBMMML_00159;eC_number=1.1.1.133;Name=rmlD;gene=rmlD;inference=ab initio prediction:Prodigal:002006,similar to AA sequence:UniProtKB:O66251;locus_tag=HPOBMMML_00159;product=dTDP-4-dehydrorhamnose reductase
NZ_SMNT01000002.1	Prodigal:002006	CDS	54192	55061	.	+	0	ID=HPOBMMML_00160;eC_number=2.7.7.24;Name=rfbA;db_xref=COG:COG1209;gene=rfbA;inference=ab initio prediction:Prodigal:002006,similar to AA sequence:UniProtKB:P37744;locus_tag=HPOBMMML_00160;product=Glucose-1-phosphate thymidylyltransferase 1
NZ_SMNT01000002.1	Prodigal:002006	CDS	55256	56461	.	+	0	ID=HPOBMMML_00161;eC_number=3.5.1.28;Name=amiC_1;db_xref=COG:COG0860;gene=amiC_1;inference=ab initio prediction:Prodigal:002006,similar to AA sequence:UniProtKB:Q9K0V3;locus_tag=HPOBMMML_00161;product=N-acetylmuramoyl-L-alanine amidase AmiC
NZ_SMNT01000002.1	Prodigal:002006	CDS	56640	59063	.	+	0	ID=HPOBMMML_00162;Name=mrcA;db_xref=COG:COG5009;gene=mrcA;inference=ab initio prediction:Prodigal:002006,similar to AA sequence:UniProtKB:Q07806;locus_tag=HPOBMMML_00162;product=Penicillin-binding protein 1A
NZ_SMNT01000002.1	Prodigal:002006	CDS	59109	61211	.	-	0	ID=HPOBMMML_00163;Name=btuB_1;gene=btuB_1;inference=ab initio prediction:Prodigal:002006,protein motif:HAMAP:MF_01531;locus_tag=HPOBMMML_00163;product=Vitamin B12 transporter BtuB
NZ_SMNT01000002.1	Prodigal:002006	CDS	61388	62368	.	-	0	ID=HPOBMMML_00164;inference=ab initio prediction:Prodigal:002006;locus_tag=HPOBMMML_00164;product=hypothetical protein
NZ_SMNT01000002.1	Prodigal:002006	CDS	62411	62782	.	-	0	ID=HPOBMMML_00165;inference=ab initio prediction:Prodigal:002006;locus_tag=HPOBMMML_00165;product=hypothetical protein
NZ_SMNT01000002.1	Prodigal:002006	CDS	63029	64330	.	+	0	ID=HPOBMMML_00166;inference=ab initio prediction:Prodigal:002006;locus_tag=HPOBMMML_00166;product=hypothetical protein
NZ_SMNT01000002.1	Prodigal:002006	CDS	64457	64906	.	-	0	ID=HPOBMMML_00167;inference=ab initio prediction:Prodigal:002006;locus_tag=HPOBMMML_00167;product=hypothetical protein
NZ_SMNT01000002.1	Prodigal:002006	CDS	65840	67144	.	+	0	ID=HPOBMMML_00168;eC_number=2.1.2.1;Name=glyA2;gene=glyA2;inference=ab initio prediction:Prodigal:002006,similar to AA sequence:UniProtKB:Q3JGP5;locus_tag=HPOBMMML_00168;product=Serine hydroxymethyltransferase 2
NZ_SMNT01000002.1	Prodigal:002006	CDS	67261	67773	.	+	0	ID=HPOBMMML_00169;Name=nrdR;db_xref=COG:COG1327;gene=nrdR;inference=ab initio prediction:Prodigal:002006,similar to AA sequence:UniProtKB:P67318;locus_tag=HPOBMMML_00169;product=Transcriptional repressor NrdR
NZ_SMNT01000002.1	Prodigal:002006	CDS	67770	68924	.	+	0	ID=HPOBMMML_00170;eC_number=3.5.4.33;Name=tadA_1;gene=tadA_1;inference=ab initio prediction:Prodigal:002006,protein motif:HAMAP:MF_00972;locus_tag=HPOBMMML_00170;product=tRNA-specific adenosine deaminase
NZ_SMNT01000002.1	Prodigal:002006	CDS	68885	69526	.	+	0	ID=HPOBMMML_00171;eC_number=2.5.1.9;Name=ribE;gene=ribE;inference=ab initio prediction:Prodigal:002006,similar to AA sequence:UniProtKB:Q2YN92;locus_tag=HPOBMMML_00171;product=Riboflavin synthase
NZ_SMNT01000002.1	Prodigal:002006	CDS	69662	70183	.	+	0	ID=HPOBMMML_00172;eC_number=2.5.1.78;Name=ribH1;db_xref=COG:COG0054;gene=ribH1;inference=ab initio prediction:Prodigal:002006,similar to AA sequence:UniProtKB:Q8YGH2;locus_tag=HPOBMMML_00172;product=6%2C7-dimethyl-8-ribityllumazine synthase 1
NZ_SMNT01000002.1	Prodigal:002006	CDS	70180	70665	.	+	0	ID=HPOBMMML_00173;Name=nusB;db_xref=COG:COG0781;gene=nusB;inference=ab initio prediction:Prodigal:002006,similar to AA sequence:UniProtKB:Q9X286;locus_tag=HPOBMMML_00173;product=Transcription antitermination protein NusB
NZ_SMNT01000002.1	Prodigal:002006	CDS	70662	71663	.	+	0	ID=HPOBMMML_00174;eC_number=2.7.4.16;Name=thiL_1;db_xref=COG:COG0611;gene=thiL_1;inference=ab initio prediction:Prodigal:002006,similar to AA sequence:UniProtKB:P0AGG0;locus_tag=HPOBMMML_00174;product=Thiamine-monophosphate kinase
NZ_SMNT01000002.1	Prodigal:002006	CDS	71692	71994	.	-	0	ID=HPOBMMML_00175;inference=ab initio prediction:Prodigal:002006;locus_tag=HPOBMMML_00175;product=hypothetical protein
NZ_SMNT01000002.1	Prodigal:002006	CDS	72345	74492	.	+	0	ID=HPOBMMML_00176;eC_number=7.1.3.1;Name=hppA;db_xref=COG:COG3808;gene=hppA;inference=ab initio prediction:Prodigal:002006,similar to AA sequence:UniProtKB:Q8UG67;locus_tag=HPOBMMML_00176;product=K(+)-insensitive pyrophosphate-energized proton pump
NZ_SMNT01000002.1	Prodigal:002006	CDS	74805	75863	.	+	0	ID=HPOBMMML_00177;inference=ab initio prediction:Prodigal:002006;locus_tag=HPOBMMML_00177;product=hypothetical protein
NZ_SMNT01000002.1	Prodigal:002006	CDS	76050	77141	.	+	0	ID=HPOBMMML_00178;eC_number=1.3.1.-;Name=nemA;db_xref=COG:COG1902;gene=nemA;inference=ab initio prediction:Prodigal:002006,similar to AA sequence:UniProtKB:P77258;locus_tag=HPOBMMML_00178;product=N-ethylmaleimide reductase
NZ_SMNT01000002.1	Prodigal:002006	CDS	77431	79329	.	+	0	ID=HPOBMMML_00179;inference=ab initio prediction:Prodigal:002006;locus_tag=HPOBMMML_00179;product=hypothetical protein
NZ_SMNT01000002.1	Prodigal:002006	CDS	79371	80036	.	+	0	ID=HPOBMMML_00180;eC_number=3.1.3.18;Name=gph_1;gene=gph_1;inference=ab initio prediction:Prodigal:002006,protein motif:HAMAP:MF_00495;locus_tag=HPOBMMML_00180;product=Phosphoglycolate phosphatase
NZ_SMNT01000002.1	Prodigal:002006	CDS	80074	80565	.	-	0	ID=HPOBMMML_00181;Name=bamE;gene=bamE;inference=ab initio prediction:Prodigal:002006,protein motif:HAMAP:MF_00925;locus_tag=HPOBMMML_00181;product=Outer membrane protein assembly factor BamE
NZ_SMNT01000002.1	Prodigal:002006	CDS	80735	81280	.	+	0	ID=HPOBMMML_00182;inference=ab initio prediction:Prodigal:002006;locus_tag=HPOBMMML_00182;product=hypothetical protein
NZ_SMNT01000002.1	Prodigal:002006	CDS	81277	81807	.	+	0	ID=HPOBMMML_00183;inference=ab initio prediction:Prodigal:002006;locus_tag=HPOBMMML_00183;product=hypothetical protein
NZ_SMNT01000002.1	Prodigal:002006	CDS	81949	82983	.	+	0	ID=HPOBMMML_00184;eC_number=2.3.1.274;Name=plsX;db_xref=COG:COG0416;gene=plsX;inference=ab initio prediction:Prodigal:002006,similar to AA sequence:UniProtKB:P27247;locus_tag=HPOBMMML_00184;product=Phosphate acyltransferase
NZ_SMNT01000002.1	Prodigal:002006	CDS	83006	83983	.	+	0	ID=HPOBMMML_00185;eC_number=2.3.1.180;Name=fabH;gene=fabH;inference=ab initio prediction:Prodigal:002006,similar to AA sequence:UniProtKB:A1KRY9;locus_tag=HPOBMMML_00185;product=3-oxoacyl-[acyl-carrier-protein] synthase 3
NZ_SMNT01000002.1	Prodigal:002006	CDS	84131	84454	.	+	0	ID=HPOBMMML_00186;Name=ihfA;db_xref=COG:COG0776;gene=ihfA;inference=ab initio prediction:Prodigal:002006,similar to AA sequence:UniProtKB:P30787;locus_tag=HPOBMMML_00186;product=Integration host factor subunit alpha
NZ_SMNT01000002.1	Prodigal:002006	CDS	84528	85022	.	+	0	ID=HPOBMMML_00187;inference=ab initio prediction:Prodigal:002006;locus_tag=HPOBMMML_00187;product=hypothetical protein
NZ_SMNT01000002.1	Prodigal:002006	CDS	85237	86103	.	-	0	ID=HPOBMMML_00188;inference=ab initio prediction:Prodigal:002006;locus_tag=HPOBMMML_00188;product=hypothetical protein
NZ_SMNT01000002.1	Prodigal:002006	CDS	86171	87181	.	-	0	ID=HPOBMMML_00189;inference=ab initio prediction:Prodigal:002006;locus_tag=HPOBMMML_00189;product=hypothetical protein
NZ_SMNT01000002.1	Prodigal:002006	CDS	87310	90522	.	-	0	ID=HPOBMMML_00190;Name=oqxB15;gene=oqxB15;inference=ab initio prediction:Prodigal:002006,similar to AA sequence:BARRGD:NG_050433.1;locus_tag=HPOBMMML_00190;product=multidrug efflux RND transporter permease subunit OqxB15
NZ_SMNT01000002.1	Prodigal:002006	CDS	90653	91807	.	-	0	ID=HPOBMMML_00191;Name=bepF_2;gene=bepF_2;inference=ab initio prediction:Prodigal:002006,similar to AA sequence:UniProtKB:Q8FWV8;locus_tag=HPOBMMML_00191;product=Efflux pump periplasmic linker BepF
NZ_SMNT01000002.1	Prodigal:002006	CDS	91925	92245	.	-	0	ID=HPOBMMML_00192;Name=moeZ_1;db_xref=COG:COG0476;gene=moeZ_1;inference=ab initio prediction:Prodigal:002006,similar to AA sequence:UniProtKB:P9WMN7;locus_tag=HPOBMMML_00192;product=putative adenylyltransferase/sulfurtransferase MoeZ
NZ_SMNT01000002.1	Prodigal:002006	CDS	92405	93694	.	-	0	ID=HPOBMMML_00193;eC_number=2.4.1.250;Name=mshA_3;gene=mshA_3;inference=ab initio prediction:Prodigal:002006,protein motif:HAMAP:MF_01695;locus_tag=HPOBMMML_00193;product=D-inositol-3-phosphate glycosyltransferase
NZ_SMNT01000002.1	Aragorn:001002	tRNA	93839	93916	.	+	.	ID=HPOBMMML_00194;inference=COORDINATES:profile:Aragorn:001002;locus_tag=HPOBMMML_00194;product=tRNA-Pro(ggg)
NZ_SMNT01000002.1	Prodigal:002006	CDS	94114	94548	.	-	0	ID=HPOBMMML_00195;inference=ab initio prediction:Prodigal:002006;locus_tag=HPOBMMML_00195;product=hypothetical protein
NZ_SMNT01000002.1	Prodigal:002006	CDS	94782	95408	.	-	0	ID=HPOBMMML_00196;inference=ab initio prediction:Prodigal:002006;locus_tag=HPOBMMML_00196;product=hypothetical protein
NZ_SMNT01000002.1	Prodigal:002006	CDS	95561	95743	.	-	0	ID=HPOBMMML_00197;inference=ab initio prediction:Prodigal:002006;locus_tag=HPOBMMML_00197;product=hypothetical protein
NZ_SMNT01000002.1	Prodigal:002006	CDS	95983	96348	.	+	0	ID=HPOBMMML_00198;inference=ab initio prediction:Prodigal:002006;locus_tag=HPOBMMML_00198;product=hypothetical protein
NZ_SMNT01000002.1	Prodigal:002006	CDS	96359	97933	.	-	0	ID=HPOBMMML_00199;inference=ab initio prediction:Prodigal:002006;locus_tag=HPOBMMML_00199;product=hypothetical protein
NZ_SMNT01000002.1	Prodigal:002006	CDS	97977	99281	.	-	0	ID=HPOBMMML_00200;inference=ab initio prediction:Prodigal:002006,similar to AA sequence:UniProtKB:P45742;locus_tag=HPOBMMML_00200;note=Stress response UPF0229 protein YhbH;product=hypothetical protein
NZ_SMNT01000002.1	Prodigal:002006	CDS	99395	101347	.	-	0	ID=HPOBMMML_00201;inference=ab initio prediction:Prodigal:002006;locus_tag=HPOBMMML_00201;product=hypothetical protein
NZ_SMNT01000002.1	Prodigal:002006	CDS	101579	102034	.	-	0	ID=HPOBMMML_00202;inference=ab initio prediction:Prodigal:002006;locus_tag=HPOBMMML_00202;product=hypothetical protein
NZ_SMNT01000002.1	Prodigal:002006	CDS	102162	102581	.	-	0	ID=HPOBMMML_00203;inference=ab initio prediction:Prodigal:002006;locus_tag=HPOBMMML_00203;product=hypothetical protein
NZ_SMNT01000002.1	Prodigal:002006	CDS	102746	103453	.	-	0	ID=HPOBMMML_00204;eC_number=1.8.4.-;Name=yfcG_1;db_xref=COG:COG0625;gene=yfcG_1;inference=ab initio prediction:Prodigal:002006,similar to AA sequence:UniProtKB:P77526;locus_tag=HPOBMMML_00204;product=Disulfide-bond oxidoreductase YfcG
NZ_SMNT01000002.1	Aragorn:001002	tRNA	104543	104619	.	+	.	ID=HPOBMMML_00205;inference=COORDINATES:profile:Aragorn:001002;locus_tag=HPOBMMML_00205;product=tRNA-Pro(tgg)
NZ_SMNT01000002.1	Prodigal:002006	CDS	104645	104956	.	+	0	ID=HPOBMMML_00206;inference=ab initio prediction:Prodigal:002006;locus_tag=HPOBMMML_00206;product=hypothetical protein
NZ_SMNT01000002.1	Prodigal:002006	CDS	104964	105425	.	-	0	ID=HPOBMMML_00207;eC_number=3.5.4.3;Name=guaD;db_xref=COG:COG0590;gene=guaD;inference=ab initio prediction:Prodigal:002006,similar to AA sequence:UniProtKB:O34598;locus_tag=HPOBMMML_00207;product=Guanine deaminase
NZ_SMNT01000002.1	Prodigal:002006	CDS	105478	106545	.	-	0	ID=HPOBMMML_00208;inference=ab initio prediction:Prodigal:002006;locus_tag=HPOBMMML_00208;product=hypothetical protein
NZ_SMNT01000002.1	Prodigal:002006	CDS	106600	107319	.	-	0	ID=HPOBMMML_00209;inference=ab initio prediction:Prodigal:002006;locus_tag=HPOBMMML_00209;product=hypothetical protein
NZ_SMNT01000002.1	Prodigal:002006	CDS	107729	110008	.	+	0	ID=HPOBMMML_00210;eC_number=3.2.1.-;Name=glgX_1;db_xref=COG:COG1523;gene=glgX_1;inference=ab initio prediction:Prodigal:002006,similar to AA sequence:UniProtKB:P9WQ25;locus_tag=HPOBMMML_00210;product=Glycogen operon protein GlgX 
NZ_SMNT01000002.1	Prodigal:002006	CDS	110121	110504	.	+	0	ID=HPOBMMML_00211;Name=mprA_1;gene=mprA_1;inference=ab initio prediction:Prodigal:002006,similar to AA sequence:UniProtKB:Q7U0X4;locus_tag=HPOBMMML_00211;product=Response regulator MprA
NZ_SMNT01000002.1	Prodigal:002006	CDS	110577	112550	.	+	0	ID=HPOBMMML_00212;inference=ab initio prediction:Prodigal:002006;locus_tag=HPOBMMML_00212;product=hypothetical protein
NZ_SMNT01000002.1	Prodigal:002006	CDS	112563	112796	.	-	0	ID=HPOBMMML_00213;inference=ab initio prediction:Prodigal:002006;locus_tag=HPOBMMML_00213;product=hypothetical protein
NZ_SMNT01000002.1	Prodigal:002006	CDS	113132	114754	.	+	0	ID=HPOBMMML_00214;inference=ab initio prediction:Prodigal:002006,similar to AA sequence:UniProtKB:Q881J7;locus_tag=HPOBMMML_00214;product=Blue-light-activated protein
NZ_SMNT01000002.1	Prodigal:002006	CDS	114789	115106	.	+	0	ID=HPOBMMML_00215;inference=ab initio prediction:Prodigal:002006;locus_tag=HPOBMMML_00215;product=hypothetical protein
NZ_SMNT01000002.1	Prodigal:002006	CDS	115206	116246	.	-	0	ID=HPOBMMML_00216;inference=ab initio prediction:Prodigal:002006;locus_tag=HPOBMMML_00216;product=hypothetical protein
NZ_SMNT01000002.1	Prodigal:002006	CDS	116243	116902	.	-	0	ID=HPOBMMML_00217;eC_number=2.5.1.3;Name=thiE_2;gene=thiE_2;inference=ab initio prediction:Prodigal:002006,protein motif:HAMAP:MF_00097;locus_tag=HPOBMMML_00217;product=Thiamine-phosphate synthase
NZ_SMNT01000002.1	Prodigal:002006	CDS	116923	117996	.	-	0	ID=HPOBMMML_00218;eC_number=4.1.2.13;Name=fda;db_xref=COG:COG0191;gene=fda;inference=ab initio prediction:Prodigal:002006,similar to AA sequence:UniProtKB:Q8YNK2;locus_tag=HPOBMMML_00218;product=Fructose-bisphosphate aldolase
NZ_SMNT01000002.1	Prodigal:002006	CDS	118111	119310	.	-	0	ID=HPOBMMML_00219;eC_number=2.7.2.3;Name=pgk;db_xref=COG:COG0126;gene=pgk;inference=ab initio prediction:Prodigal:002006,similar to AA sequence:UniProtKB:Q5NF76;locus_tag=HPOBMMML_00219;product=Phosphoglycerate kinase
NZ_SMNT01000002.1	Prodigal:002006	CDS	119336	119830	.	-	0	ID=HPOBMMML_00220;inference=ab initio prediction:Prodigal:002006;locus_tag=HPOBMMML_00220;product=hypothetical protein
NZ_SMNT01000002.1	Prodigal:002006	CDS	119996	121003	.	-	0	ID=HPOBMMML_00221;eC_number=1.2.1.12;Name=gap1;db_xref=COG:COG0057;gene=gap1;inference=ab initio prediction:Prodigal:002006,similar to AA sequence:UniProtKB:Q4MQ58;locus_tag=HPOBMMML_00221;product=Glyceraldehyde-3-phosphate dehydrogenase 1
NZ_SMNT01000002.1	Prodigal:002006	CDS	121400	121693	.	+	0	ID=HPOBMMML_00222;inference=ab initio prediction:Prodigal:002006;locus_tag=HPOBMMML_00222;product=hypothetical protein
NZ_SMNT01000002.1	Prodigal:002006	CDS	121690	121785	.	+	0	ID=HPOBMMML_00223;inference=ab initio prediction:Prodigal:002006;locus_tag=HPOBMMML_00223;product=hypothetical protein
NZ_SMNT01000002.1	Prodigal:002006	CDS	121843	122205	.	+	0	ID=HPOBMMML_00224;inference=ab initio prediction:Prodigal:002006;locus_tag=HPOBMMML_00224;product=hypothetical protein
NZ_SMNT01000002.1	Prodigal:002006	CDS	122407	123027	.	+	0	ID=HPOBMMML_00225;eC_number=6.3.3.2;Name=ygfA;db_xref=COG:COG0212;gene=ygfA;inference=ab initio prediction:Prodigal:002006,similar to AA sequence:UniProtKB:P0AC28;locus_tag=HPOBMMML_00225;product=5-formyltetrahydrofolate cyclo-ligase
NZ_SMNT01000002.1	Prodigal:002006	CDS	123005	123823	.	+	0	ID=HPOBMMML_00226;eC_number=3.1.4.16;Name=ymdB;db_xref=COG:COG1692;gene=ymdB;inference=ab initio prediction:Prodigal:002006,similar to AA sequence:UniProtKB:O31775;locus_tag=HPOBMMML_00226;product=2'%2C3'-cyclic-nucleotide 2'-phosphodiesterase
NZ_SMNT01000002.1	Prodigal:002006	CDS	123961	124935	.	+	0	ID=HPOBMMML_00227;inference=ab initio prediction:Prodigal:002006;locus_tag=HPOBMMML_00227;product=hypothetical protein
NZ_SMNT01000002.1	Prodigal:002006	CDS	124939	125952	.	+	0	ID=HPOBMMML_00228;Name=ompA;gene=ompA;inference=ab initio prediction:Prodigal:002006,protein motif:HAMAP:MF_00842;locus_tag=HPOBMMML_00228;product=Outer membrane protein A
NZ_SMNT01000002.1	Prodigal:002006	CDS	126105	126512	.	+	0	ID=HPOBMMML_00229;db_xref=COG:COG2852;inference=ab initio prediction:Prodigal:002006,similar to AA sequence:UniProtKB:P44116;locus_tag=HPOBMMML_00229;product=putative protein
NZ_SMNT01000002.1	Prodigal:002006	CDS	126550	127569	.	-	0	ID=HPOBMMML_00230;eC_number=4.4.1.25;Name=cuyA_1;db_xref=COG:COG2515;gene=cuyA_1;inference=ab initio prediction:Prodigal:002006,similar to AA sequence:UniProtKB:A3SQG3;locus_tag=HPOBMMML_00230;product=L-cysteate sulfo-lyase
NZ_SMNT01000003.1	Prodigal:002006	CDS	302	1732	.	-	0	ID=HPOBMMML_00231;eC_number=1.4.1.13;Name=gltD_1;db_xref=COG:COG0493;gene=gltD_1;inference=ab initio prediction:Prodigal:002006,similar to AA sequence:UniProtKB:P9WN19;locus_tag=HPOBMMML_00231;product=Glutamate synthase [NADPH] small chain
NZ_SMNT01000003.1	Prodigal:002006	CDS	1831	6537	.	-	0	ID=HPOBMMML_00232;eC_number=1.4.7.1;Name=gltB;gene=gltB;inference=ab initio prediction:Prodigal:002006,similar to AA sequence:UniProtKB:P55037;locus_tag=HPOBMMML_00232;product=Ferredoxin-dependent glutamate synthase 1
NZ_SMNT01000003.1	Prodigal:002006	CDS	7192	8223	.	+	0	ID=HPOBMMML_00233;inference=ab initio prediction:Prodigal:002006;locus_tag=HPOBMMML_00233;product=hypothetical protein
NZ_SMNT01000003.1	Prodigal:002006	CDS	8295	9146	.	-	0	ID=HPOBMMML_00234;Name=fdhD;db_xref=COG:COG1526;gene=fdhD;inference=ab initio prediction:Prodigal:002006,similar to AA sequence:UniProtKB:O87816;locus_tag=HPOBMMML_00234;product=Sulfur carrier protein FdhD
NZ_SMNT01000003.1	Prodigal:002006	CDS	9504	10340	.	+	0	ID=HPOBMMML_00235;eC_number=1.9.3.1;Name=ctaC;db_xref=COG:COG1622;gene=ctaC;inference=ab initio prediction:Prodigal:002006,similar to AA sequence:UniProtKB:Q03736;locus_tag=HPOBMMML_00235;product=Cytochrome c oxidase subunit 2
NZ_SMNT01000003.1	Prodigal:002006	CDS	10425	12053	.	+	0	ID=HPOBMMML_00236;eC_number=1.9.3.1;Name=ctaD_1;db_xref=COG:COG0843;gene=ctaD_1;inference=ab initio prediction:Prodigal:002006,similar to AA sequence:UniProtKB:P31833;locus_tag=HPOBMMML_00236;product=Cytochrome c oxidase subunit 1
NZ_SMNT01000003.1	Prodigal:002006	CDS	12215	13180	.	+	0	ID=HPOBMMML_00237;eC_number=2.5.1.141;Name=ctaB;db_xref=COG:COG0109;gene=ctaB;inference=ab initio prediction:Prodigal:002006,similar to AA sequence:UniProtKB:Q3J5F9;locus_tag=HPOBMMML_00237;product=Protoheme IX farnesyltransferase
NZ_SMNT01000003.1	Prodigal:002006	CDS	13196	13360	.	+	0	ID=HPOBMMML_00238;inference=ab initio prediction:Prodigal:002006;locus_tag=HPOBMMML_00238;product=hypothetical protein
NZ_SMNT01000003.1	Prodigal:002006	CDS	13378	13989	.	+	0	ID=HPOBMMML_00239;Name=ctaG;db_xref=COG:COG3175;gene=ctaG;inference=ab initio prediction:Prodigal:002006,similar to AA sequence:UniProtKB:Q92RG6;locus_tag=HPOBMMML_00239;product=Cytochrome c oxidase assembly protein CtaG
NZ_SMNT01000003.1	Prodigal:002006	CDS	14112	14987	.	+	0	ID=HPOBMMML_00240;eC_number=1.9.3.1;Name=ctaE_1;db_xref=COG:COG1845;gene=ctaE_1;inference=ab initio prediction:Prodigal:002006,similar to AA sequence:UniProtKB:P06030;locus_tag=HPOBMMML_00240;product=Cytochrome c oxidase subunit 3
NZ_SMNT01000003.1	Prodigal:002006	CDS	15141	15512	.	+	0	ID=HPOBMMML_00241;inference=ab initio prediction:Prodigal:002006;locus_tag=HPOBMMML_00241;product=hypothetical protein
NZ_SMNT01000003.1	Prodigal:002006	CDS	15509	16273	.	+	0	ID=HPOBMMML_00242;inference=ab initio prediction:Prodigal:002006;locus_tag=HPOBMMML_00242;product=hypothetical protein
NZ_SMNT01000003.1	Prodigal:002006	CDS	16340	16753	.	+	0	ID=HPOBMMML_00243;inference=ab initio prediction:Prodigal:002006;locus_tag=HPOBMMML_00243;product=hypothetical protein
NZ_SMNT01000003.1	Prodigal:002006	CDS	16830	18242	.	+	0	ID=HPOBMMML_00244;eC_number=4.2.3.1;Name=thrC;db_xref=COG:COG0498;gene=thrC;inference=ab initio prediction:Prodigal:002006,similar to AA sequence:UniProtKB:P23669;locus_tag=HPOBMMML_00244;product=Threonine synthase
NZ_SMNT01000003.1	Prodigal:002006	CDS	18246	19541	.	+	0	ID=HPOBMMML_00245;eC_number=3.4.24.-;db_xref=COG:COG0612;inference=ab initio prediction:Prodigal:002006,similar to AA sequence:UniProtKB:P9WHT5;locus_tag=HPOBMMML_00245;product=putative zinc protease
NZ_SMNT01000003.1	Prodigal:002006	CDS	19751	22636	.	+	0	ID=HPOBMMML_00246;inference=ab initio prediction:Prodigal:002006;locus_tag=HPOBMMML_00246;product=hypothetical protein
NZ_SMNT01000003.1	Prodigal:002006	CDS	22640	23008	.	-	0	ID=HPOBMMML_00247;eC_number=3.5.1.44;Name=cheB_1;gene=cheB_1;inference=ab initio prediction:Prodigal:002006,protein motif:HAMAP:MF_00099;locus_tag=HPOBMMML_00247;product=Protein-glutamate methylesterase/protein-glutamine glutaminase
NZ_SMNT01000003.1	Prodigal:002006	CDS	23349	23696	.	+	0	ID=HPOBMMML_00248;inference=ab initio prediction:Prodigal:002006;locus_tag=HPOBMMML_00248;product=hypothetical protein
NZ_SMNT01000003.1	Prodigal:002006	CDS	23733	24662	.	+	0	ID=HPOBMMML_00249;Name=pyrK;gene=pyrK;inference=ab initio prediction:Prodigal:002006,protein motif:HAMAP:MF_01211;locus_tag=HPOBMMML_00249;product=Dihydroorotate dehydrogenase B (NAD(+))%2C electron transfer subunit
NZ_SMNT01000003.1	Prodigal:002006	CDS	24742	25083	.	+	0	ID=HPOBMMML_00250;inference=ab initio prediction:Prodigal:002006;locus_tag=HPOBMMML_00250;product=hypothetical protein
NZ_SMNT01000003.1	Prodigal:002006	CDS	25178	27709	.	-	0	ID=HPOBMMML_00251;eC_number=2.4.1.1;Name=malP;db_xref=COG:COG0058;gene=malP;inference=ab initio prediction:Prodigal:002006,similar to AA sequence:UniProtKB:P00490;locus_tag=HPOBMMML_00251;product=Maltodextrin phosphorylase
NZ_SMNT01000003.1	Prodigal:002006	CDS	28007	29608	.	+	0	ID=HPOBMMML_00252;eC_number=3.2.1.10;Name=malL;db_xref=COG:COG0366;gene=malL;inference=ab initio prediction:Prodigal:002006,similar to AA sequence:UniProtKB:P21332;locus_tag=HPOBMMML_00252;product=Oligo-1%2C6-glucosidase
NZ_SMNT01000003.1	Prodigal:002006	CDS	29797	31332	.	+	0	ID=HPOBMMML_00253;eC_number=2.4.1.21;Name=glgA;db_xref=COG:COG0297;gene=glgA;inference=ab initio prediction:Prodigal:002006,similar to AA sequence:UniProtKB:P0A6U8;locus_tag=HPOBMMML_00253;product=Glycogen synthase
NZ_SMNT01000003.1	Prodigal:002006	CDS	31501	31686	.	+	0	ID=HPOBMMML_00254;inference=ab initio prediction:Prodigal:002006;locus_tag=HPOBMMML_00254;product=hypothetical protein
NZ_SMNT01000003.1	Prodigal:002006	CDS	32124	33821	.	+	0	ID=HPOBMMML_00255;inference=ab initio prediction:Prodigal:002006;locus_tag=HPOBMMML_00255;product=hypothetical protein
NZ_SMNT01000003.1	Prodigal:002006	CDS	33976	36276	.	-	0	ID=HPOBMMML_00256;eC_number=2.4.1.18;Name=glgB;db_xref=COG:COG0296;gene=glgB;inference=ab initio prediction:Prodigal:002006,similar to AA sequence:UniProtKB:P07762;locus_tag=HPOBMMML_00256;product=1%2C4-alpha-glucan branching enzyme GlgB
NZ_SMNT01000003.1	Prodigal:002006	CDS	36277	39543	.	-	0	ID=HPOBMMML_00257;eC_number=2.7.1.8;inference=ab initio prediction:Prodigal:002006,protein motif:HAMAP:MF_02218;locus_tag=HPOBMMML_00257;product=Glucosamine kinase
NZ_SMNT01000003.1	Prodigal:002006	CDS	39703	43086	.	-	0	ID=HPOBMMML_00258;eC_number=2.4.99.16;Name=glgE;gene=glgE;inference=ab initio prediction:Prodigal:002006,protein motif:HAMAP:MF_02124;locus_tag=HPOBMMML_00258;product=Alpha-1%2C4-glucan:maltose-1-phosphate maltosyltransferase
NZ_SMNT01000003.1	Prodigal:002006	CDS	43143	48047	.	-	0	ID=HPOBMMML_00259;inference=ab initio prediction:Prodigal:002006;locus_tag=HPOBMMML_00259;product=hypothetical protein
NZ_SMNT01000003.1	Prodigal:002006	CDS	48172	49974	.	-	0	ID=HPOBMMML_00260;eC_number=3.2.1.141;Name=treZ;db_xref=COG:COG0296;gene=treZ;inference=ab initio prediction:Prodigal:002006,similar to AA sequence:UniProtKB:Q9RX51;locus_tag=HPOBMMML_00260;product=Malto-oligosyltrehalose trehalohydrolase
NZ_SMNT01000003.1	Prodigal:002006	CDS	50127	52232	.	-	0	ID=HPOBMMML_00261;eC_number=3.2.1.-;Name=glgX_2;db_xref=COG:COG1523;gene=glgX_2;inference=ab initio prediction:Prodigal:002006,similar to AA sequence:UniProtKB:P9WQ25;locus_tag=HPOBMMML_00261;product=Glycogen operon protein GlgX 
NZ_SMNT01000003.1	Prodigal:002006	CDS	52272	53747	.	-	0	ID=HPOBMMML_00262;eC_number=2.4.1.15;Name=otsA;db_xref=COG:COG0380;gene=otsA;inference=ab initio prediction:Prodigal:002006,similar to AA sequence:UniProtKB:P31677;locus_tag=HPOBMMML_00262;product=Trehalose-6-phosphate synthase
NZ_SMNT01000003.1	Prodigal:002006	CDS	54115	54606	.	+	0	ID=HPOBMMML_00263;inference=ab initio prediction:Prodigal:002006;locus_tag=HPOBMMML_00263;product=hypothetical protein
NZ_SMNT01000003.1	Prodigal:002006	CDS	54618	55028	.	+	0	ID=HPOBMMML_00264;inference=ab initio prediction:Prodigal:002006;locus_tag=HPOBMMML_00264;product=hypothetical protein
NZ_SMNT01000003.1	Prodigal:002006	CDS	55025	55414	.	+	0	ID=HPOBMMML_00265;inference=ab initio prediction:Prodigal:002006;locus_tag=HPOBMMML_00265;product=hypothetical protein
NZ_SMNT01000003.1	Prodigal:002006	CDS	55477	56373	.	+	0	ID=HPOBMMML_00266;inference=ab initio prediction:Prodigal:002006;locus_tag=HPOBMMML_00266;product=hypothetical protein
NZ_SMNT01000003.1	Prodigal:002006	CDS	56428	57204	.	+	0	ID=HPOBMMML_00267;eC_number=3.5.2.9;Name=pxpB;db_xref=COG:COG2049;gene=pxpB;inference=ab initio prediction:Prodigal:002006,similar to AA sequence:UniProtKB:P60495;locus_tag=HPOBMMML_00267;product=5-oxoprolinase subunit B
NZ_SMNT01000003.1	Aragorn:001002	tRNA	57355	57443	.	-	.	ID=HPOBMMML_00268;inference=COORDINATES:profile:Aragorn:001002;locus_tag=HPOBMMML_00268;product=tRNA-Gly(gcc)
NZ_SMNT01000003.1	Prodigal:002006	CDS	58271	59368	.	+	0	ID=HPOBMMML_00269;eC_number=3.-.-.-;Name=uvsE;gene=uvsE;inference=ab initio prediction:Prodigal:002006,protein motif:HAMAP:MF_00606;locus_tag=HPOBMMML_00269;product=UV DNA damage endonuclease
NZ_SMNT01000003.1	Prodigal:002006	CDS	59415	59966	.	+	0	ID=HPOBMMML_00270;inference=ab initio prediction:Prodigal:002006;locus_tag=HPOBMMML_00270;product=hypothetical protein
NZ_SMNT01000003.1	Prodigal:002006	CDS	60144	60650	.	+	0	ID=HPOBMMML_00271;inference=ab initio prediction:Prodigal:002006;locus_tag=HPOBMMML_00271;product=hypothetical protein
NZ_SMNT01000003.1	Prodigal:002006	CDS	60792	61046	.	+	0	ID=HPOBMMML_00272;inference=ab initio prediction:Prodigal:002006;locus_tag=HPOBMMML_00272;product=hypothetical protein
NZ_SMNT01000003.1	Prodigal:002006	CDS	61050	62075	.	-	0	ID=HPOBMMML_00273;inference=ab initio prediction:Prodigal:002006;locus_tag=HPOBMMML_00273;product=hypothetical protein
NZ_SMNT01000003.1	Prodigal:002006	CDS	62146	63591	.	-	0	ID=HPOBMMML_00274;Name=ycjX;db_xref=COG:COG3106;gene=ycjX;inference=ab initio prediction:Prodigal:002006,similar to AA sequence:UniProtKB:P76046;locus_tag=HPOBMMML_00274;product=putative protein YcjX
NZ_SMNT01000003.1	Prodigal:002006	CDS	63665	64855	.	-	0	ID=HPOBMMML_00275;inference=ab initio prediction:Prodigal:002006;locus_tag=HPOBMMML_00275;product=hypothetical protein
NZ_SMNT01000003.1	Prodigal:002006	CDS	64950	65738	.	-	0	ID=HPOBMMML_00276;eC_number=3.1.3.15;Name=hisN;db_xref=COG:COG0483;gene=hisN;inference=ab initio prediction:Prodigal:002006,similar to AA sequence:UniProtKB:P95189;locus_tag=HPOBMMML_00276;product=Histidinol-phosphatase
NZ_SMNT01000003.1	Prodigal:002006	CDS	65812	67845	.	-	0	ID=HPOBMMML_00277;inference=ab initio prediction:Prodigal:002006;locus_tag=HPOBMMML_00277;product=hypothetical protein
NZ_SMNT01000003.1	Prodigal:002006	CDS	67998	68756	.	-	0	ID=HPOBMMML_00278;eC_number=3.5.2.9;Name=pxpA;db_xref=COG:COG1540;gene=pxpA;inference=ab initio prediction:Prodigal:002006,similar to AA sequence:UniProtKB:P42963;locus_tag=HPOBMMML_00278;product=5-oxoprolinase subunit A
NZ_SMNT01000003.1	Prodigal:002006	CDS	68766	70085	.	-	0	ID=HPOBMMML_00279;eC_number=6.3.4.21;Name=pncB;db_xref=COG:COG1488;gene=pncB;inference=ab initio prediction:Prodigal:002006,similar to AA sequence:UniProtKB:Q8UIS9;locus_tag=HPOBMMML_00279;product=Nicotinate phosphoribosyltransferase
NZ_SMNT01000003.1	Prodigal:002006	CDS	70200	70703	.	-	0	ID=HPOBMMML_00280;eC_number=1.4.3.5;Name=pdxH_1;gene=pdxH_1;inference=ab initio prediction:Prodigal:002006,protein motif:HAMAP:MF_01629;locus_tag=HPOBMMML_00280;product=Pyridoxine/pyridoxamine 5'-phosphate oxidase
NZ_SMNT01000003.1	Prodigal:002006	CDS	70901	72034	.	+	0	ID=HPOBMMML_00281;inference=ab initio prediction:Prodigal:002006,protein motif:HAMAP:MF_02040;locus_tag=HPOBMMML_00281;product=Iron-sulfur cluster carrier protein
NZ_SMNT01000003.1	Prodigal:002006	CDS	72062	72682	.	+	0	ID=HPOBMMML_00282;eC_number=2.7.7.77;Name=mobA;db_xref=COG:COG0746;gene=mobA;inference=ab initio prediction:Prodigal:002006,similar to AA sequence:UniProtKB:P32173;locus_tag=HPOBMMML_00282;product=Molybdenum cofactor guanylyltransferase
NZ_SMNT01000003.1	Prodigal:002006	CDS	72790	73248	.	-	0	ID=HPOBMMML_00283;eC_number=5.2.1.8;Name=ppiB;db_xref=COG:COG0652;gene=ppiB;inference=ab initio prediction:Prodigal:002006,similar to AA sequence:UniProtKB:O66105;locus_tag=HPOBMMML_00283;product=putative peptidyl-prolyl cis-trans isomerase
NZ_SMNT01000003.1	Prodigal:002006	CDS	73262	73723	.	-	0	ID=HPOBMMML_00284;inference=ab initio prediction:Prodigal:002006;locus_tag=HPOBMMML_00284;product=hypothetical protein
NZ_SMNT01000003.1	Prodigal:002006	CDS	73732	74283	.	-	0	ID=HPOBMMML_00285;eC_number=5.2.1.8;Name=ppiA;db_xref=COG:COG0652;gene=ppiA;inference=ab initio prediction:Prodigal:002006,similar to AA sequence:UniProtKB:P0AFL3;locus_tag=HPOBMMML_00285;product=Peptidyl-prolyl cis-trans isomerase A
NZ_SMNT01000003.1	Prodigal:002006	CDS	74334	74834	.	-	0	ID=HPOBMMML_00286;eC_number=2.7.7.3;Name=coaD;db_xref=COG:COG0669;gene=coaD;inference=ab initio prediction:Prodigal:002006,similar to AA sequence:UniProtKB:Q9I6D1;locus_tag=HPOBMMML_00286;product=Phosphopantetheine adenylyltransferase
NZ_SMNT01000003.1	Prodigal:002006	CDS	74913	75971	.	-	0	ID=HPOBMMML_00287;db_xref=COG:COG4307;inference=ab initio prediction:Prodigal:002006,similar to AA sequence:UniProtKB:P9WL95;locus_tag=HPOBMMML_00287;product=putative protein
NZ_SMNT01000003.1	Prodigal:002006	CDS	76062	76292	.	-	0	ID=HPOBMMML_00288;inference=ab initio prediction:Prodigal:002006;locus_tag=HPOBMMML_00288;product=hypothetical protein
NZ_SMNT01000003.1	Prodigal:002006	CDS	76501	79227	.	-	0	ID=HPOBMMML_00289;eC_number=5.6.2.2;Name=gyrA;db_xref=COG:COG0188;gene=gyrA;inference=ab initio prediction:Prodigal:002006,similar to AA sequence:UniProtKB:P0AES5;locus_tag=HPOBMMML_00289;product=DNA gyrase subunit A
NZ_SMNT01000003.1	Prodigal:002006	CDS	79432	80688	.	-	0	ID=HPOBMMML_00290;inference=ab initio prediction:Prodigal:002006;locus_tag=HPOBMMML_00290;product=hypothetical protein
NZ_SMNT01000003.1	Prodigal:002006	CDS	80811	83045	.	-	0	ID=HPOBMMML_00291;eC_number=3.6.4.12;Name=recD2_1;db_xref=COG:COG0507;gene=recD2_1;inference=ab initio prediction:Prodigal:002006,similar to AA sequence:UniProtKB:Q9RT63;locus_tag=HPOBMMML_00291;product=ATP-dependent RecD-like DNA helicase
NZ_SMNT01000003.1	Prodigal:002006	CDS	83071	83748	.	-	0	ID=HPOBMMML_00292;inference=ab initio prediction:Prodigal:002006;locus_tag=HPOBMMML_00292;product=hypothetical protein
NZ_SMNT01000003.1	Prodigal:002006	CDS	83975	84538	.	-	0	ID=HPOBMMML_00293;Name=ssb;db_xref=COG:COG0629;gene=ssb;inference=ab initio prediction:Prodigal:002006,similar to AA sequence:UniProtKB:P0AGE0;locus_tag=HPOBMMML_00293;product=Single-stranded DNA-binding protein
NZ_SMNT01000003.1	Prodigal:002006	CDS	84763	85779	.	-	0	ID=HPOBMMML_00294;eC_number=1.3.1.-;Name=curA;db_xref=COG:COG2130;gene=curA;inference=ab initio prediction:Prodigal:002006,similar to AA sequence:UniProtKB:P76113;locus_tag=HPOBMMML_00294;product=NADPH-dependent curcumin reductase
NZ_SMNT01000003.1	Prodigal:002006	CDS	85981	86397	.	+	0	ID=HPOBMMML_00295;inference=ab initio prediction:Prodigal:002006;locus_tag=HPOBMMML_00295;product=hypothetical protein
NZ_SMNT01000003.1	Prodigal:002006	CDS	86447	86971	.	-	0	ID=HPOBMMML_00296;inference=ab initio prediction:Prodigal:002006;locus_tag=HPOBMMML_00296;product=hypothetical protein
NZ_SMNT01000003.1	Prodigal:002006	CDS	87158	87910	.	+	0	ID=HPOBMMML_00297;inference=ab initio prediction:Prodigal:002006;locus_tag=HPOBMMML_00297;product=hypothetical protein
NZ_SMNT01000003.1	Prodigal:002006	CDS	87930	88175	.	-	0	ID=HPOBMMML_00298;inference=ab initio prediction:Prodigal:002006;locus_tag=HPOBMMML_00298;product=hypothetical protein
NZ_SMNT01000003.1	Prodigal:002006	CDS	88324	89163	.	-	0	ID=HPOBMMML_00299;Name=ybhL;db_xref=COG:COG0670;gene=ybhL;inference=ab initio prediction:Prodigal:002006,similar to AA sequence:UniProtKB:P0AAC4;locus_tag=HPOBMMML_00299;product=Inner membrane protein YbhL
NZ_SMNT01000003.1	Prodigal:002006	CDS	89353	91944	.	-	0	ID=HPOBMMML_00300;inference=ab initio prediction:Prodigal:002006;locus_tag=HPOBMMML_00300;product=hypothetical protein
NZ_SMNT01000003.1	Prodigal:002006	CDS	92117	92800	.	-	0	ID=HPOBMMML_00301;db_xref=COG:COG1136;inference=ab initio prediction:Prodigal:002006,similar to AA sequence:UniProtKB:P9WQK1;locus_tag=HPOBMMML_00301;product=putative ABC transporter ATP-binding protein
NZ_SMNT01000003.1	Prodigal:002006	CDS	92916	93596	.	+	0	ID=HPOBMMML_00302;eC_number=3.1.1.2;inference=ab initio prediction:Prodigal:002006,similar to AA sequence:UniProtKB:Q07792;locus_tag=HPOBMMML_00302;product=Arylesterase
NZ_SMNT01000003.1	Prodigal:002006	CDS	93604	94143	.	+	0	ID=HPOBMMML_00303;eC_number=3.1.4.58;Name=thpR_1;gene=thpR_1;inference=ab initio prediction:Prodigal:002006,protein motif:HAMAP:MF_01940;locus_tag=HPOBMMML_00303;product=RNA 2'%2C3'-cyclic phosphodiesterase
NZ_SMNT01000003.1	Prodigal:002006	CDS	94154	95176	.	-	0	ID=HPOBMMML_00304;eC_number=2.7.1.33;Name=coaA;db_xref=COG:COG1072;gene=coaA;inference=ab initio prediction:Prodigal:002006,similar to AA sequence:UniProtKB:P0A6I3;locus_tag=HPOBMMML_00304;product=Pantothenate kinase
NZ_SMNT01000003.1	Prodigal:002006	CDS	95173	95496	.	-	0	ID=HPOBMMML_00305;eC_number=3.6.1.31;Name=hisE;db_xref=COG:COG0140;gene=hisE;inference=ab initio prediction:Prodigal:002006,similar to AA sequence:UniProtKB:Q81G00;locus_tag=HPOBMMML_00305;product=Phosphoribosyl-ATP pyrophosphatase
NZ_SMNT01000003.1	Prodigal:002006	CDS	95608	96384	.	-	0	ID=HPOBMMML_00306;eC_number=4.3.2.10;Name=hisF;db_xref=COG:COG0107;gene=hisF;inference=ab initio prediction:Prodigal:002006,similar to AA sequence:UniProtKB:Q7SIB9;locus_tag=HPOBMMML_00306;product=Imidazole glycerol phosphate synthase subunit HisF
NZ_SMNT01000003.1	Prodigal:002006	CDS	96403	97146	.	-	0	ID=HPOBMMML_00307;eC_number=5.3.1.16;Name=hisA;db_xref=COG:COG0106;gene=hisA;inference=ab initio prediction:Prodigal:002006,similar to AA sequence:UniProtKB:A1R562;locus_tag=HPOBMMML_00307;product=1-(5-phosphoribosyl)-5-[(5-phosphoribosylamino)methylideneamino] imidazole-4-carboxamide isomerase
NZ_SMNT01000003.1	Prodigal:002006	CDS	97183	97845	.	-	0	ID=HPOBMMML_00308;eC_number=4.3.2.10;Name=hisH;gene=hisH;inference=ab initio prediction:Prodigal:002006,similar to AA sequence:UniProtKB:P59957;locus_tag=HPOBMMML_00308;product=Imidazole glycerol phosphate synthase subunit HisH
NZ_SMNT01000003.1	Prodigal:002006	CDS	97877	98365	.	-	0	ID=HPOBMMML_00309;inference=ab initio prediction:Prodigal:002006;locus_tag=HPOBMMML_00309;product=hypothetical protein
NZ_SMNT01000003.1	Prodigal:002006	CDS	98402	98989	.	-	0	ID=HPOBMMML_00310;eC_number=4.2.1.19;Name=hisB_1;db_xref=COG:COG0131;gene=hisB_1;inference=ab initio prediction:Prodigal:002006,similar to AA sequence:UniProtKB:A0QX83;locus_tag=HPOBMMML_00310;product=Imidazoleglycerol-phosphate dehydratase
NZ_SMNT01000003.1	Prodigal:002006	CDS	99100	99975	.	-	0	ID=HPOBMMML_00311;eC_number=2.4.2.28;Name=mtnP;db_xref=COG:COG0005;gene=mtnP;inference=ab initio prediction:Prodigal:002006,similar to AA sequence:UniProtKB:Q2RXH9;locus_tag=HPOBMMML_00311;product=S-methyl-5'-thioadenosine phosphorylase
NZ_SMNT01000003.1	Prodigal:002006	CDS	100275	101171	.	-	0	ID=HPOBMMML_00312;Name=fbcH_1;db_xref=COG:COG1290;gene=fbcH_1;inference=ab initio prediction:Prodigal:002006,similar to AA sequence:UniProtKB:P51131;locus_tag=HPOBMMML_00312;product=Cytochrome b/c1
NZ_SMNT01000003.1	Prodigal:002006	CDS	101194	102480	.	-	0	ID=HPOBMMML_00313;Name=fbcH_2;db_xref=COG:COG1290;gene=fbcH_2;inference=ab initio prediction:Prodigal:002006,similar to AA sequence:UniProtKB:P51131;locus_tag=HPOBMMML_00313;product=Cytochrome b/c1
NZ_SMNT01000003.1	Prodigal:002006	CDS	102505	103083	.	-	0	ID=HPOBMMML_00314;eC_number=7.1.1.8;Name=petA;db_xref=COG:COG0723;gene=petA;inference=ab initio prediction:Prodigal:002006,similar to AA sequence:UniProtKB:P51130;locus_tag=HPOBMMML_00314;product=Ubiquinol-cytochrome c reductase iron-sulfur subunit
NZ_SMNT01000003.1	Prodigal:002006	CDS	103353	104792	.	-	0	ID=HPOBMMML_00315;Name=mdtK;db_xref=COG:COG0534;gene=mdtK;inference=ab initio prediction:Prodigal:002006,similar to AA sequence:UniProtKB:P37340;locus_tag=HPOBMMML_00315;product=Multidrug resistance protein MdtK
NZ_SMNT01000003.1	Prodigal:002006	CDS	104871	106790	.	-	0	ID=HPOBMMML_00316;eC_number=3.6.3.-;db_xref=COG:COG1132;inference=ab initio prediction:Prodigal:002006,similar to AA sequence:UniProtKB:Q99T13;locus_tag=HPOBMMML_00316;product=Putative multidrug export ATP-binding/permease protein
NZ_SMNT01000003.1	Prodigal:002006	CDS	106893	107387	.	+	0	ID=HPOBMMML_00317;eC_number=2.1.1.207;Name=trmL;db_xref=COG:COG0219;gene=trmL;inference=ab initio prediction:Prodigal:002006,similar to AA sequence:UniProtKB:P44868;locus_tag=HPOBMMML_00317;product=tRNA (cytidine(34)-2'-O)-methyltransferase
NZ_SMNT01000003.1	Prodigal:002006	CDS	107618	108682	.	+	0	ID=HPOBMMML_00318;inference=ab initio prediction:Prodigal:002006;locus_tag=HPOBMMML_00318;product=hypothetical protein
NZ_SMNT01000003.1	Prodigal:002006	CDS	108755	109687	.	+	0	ID=HPOBMMML_00319;eC_number=1.3.3.3;Name=hemF;db_xref=COG:COG0408;gene=hemF;inference=ab initio prediction:Prodigal:002006,similar to AA sequence:UniProtKB:P36553;locus_tag=HPOBMMML_00319;product=Oxygen-dependent coproporphyrinogen-III oxidase
NZ_SMNT01000003.1	Prodigal:002006	CDS	109684	110799	.	+	0	ID=HPOBMMML_00320;eC_number=3.6.4.12;Name=recD2_2;db_xref=COG:COG0507;gene=recD2_2;inference=ab initio prediction:Prodigal:002006,similar to AA sequence:UniProtKB:Q9RT63;locus_tag=HPOBMMML_00320;product=ATP-dependent RecD-like DNA helicase
NZ_SMNT01000003.1	Prodigal:002006	CDS	110857	111252	.	+	0	ID=HPOBMMML_00321;inference=ab initio prediction:Prodigal:002006;locus_tag=HPOBMMML_00321;product=hypothetical protein
NZ_SMNT01000003.1	Prodigal:002006	CDS	111318	111887	.	+	0	ID=HPOBMMML_00322;eC_number=3.4.25.2;Name=hslV;db_xref=COG:COG5405;gene=hslV;inference=ab initio prediction:Prodigal:002006,similar to AA sequence:UniProtKB:P43772;locus_tag=HPOBMMML_00322;product=ATP-dependent protease subunit HslV
NZ_SMNT01000003.1	Prodigal:002006	CDS	111964	113634	.	+	0	ID=HPOBMMML_00323;inference=ab initio prediction:Prodigal:002006;locus_tag=HPOBMMML_00323;product=hypothetical protein
NZ_SMNT01000003.1	Prodigal:002006	CDS	113744	114805	.	+	0	ID=HPOBMMML_00324;inference=ab initio prediction:Prodigal:002006;locus_tag=HPOBMMML_00324;product=hypothetical protein
NZ_SMNT01000004.1	Prodigal:002006	CDS	223	483	.	+	0	ID=HPOBMMML_00325;inference=ab initio prediction:Prodigal:002006;locus_tag=HPOBMMML_00325;product=hypothetical protein
NZ_SMNT01000004.1	Prodigal:002006	CDS	628	1230	.	-	0	ID=HPOBMMML_00326;eC_number=2.1.1.182;Name=rsmA_1;gene=rsmA_1;inference=ab initio prediction:Prodigal:002006,protein motif:HAMAP:MF_00607;locus_tag=HPOBMMML_00326;product=Ribosomal RNA small subunit methyltransferase A
NZ_SMNT01000004.1	Prodigal:002006	CDS	1436	2605	.	-	0	ID=HPOBMMML_00327;Name=dnaJ_2;db_xref=COG:COG0484;gene=dnaJ_2;inference=ab initio prediction:Prodigal:002006,similar to AA sequence:UniProtKB:P50018;locus_tag=HPOBMMML_00327;product=Chaperone protein DnaJ
NZ_SMNT01000004.1	Prodigal:002006	CDS	2708	4621	.	-	0	ID=HPOBMMML_00328;Name=dnaK_1;gene=dnaK_1;inference=ab initio prediction:Prodigal:002006,similar to AA sequence:UniProtKB:Q05981;locus_tag=HPOBMMML_00328;product=Chaperone protein DnaK
NZ_SMNT01000004.1	Prodigal:002006	CDS	5027	6028	.	+	0	ID=HPOBMMML_00329;inference=ab initio prediction:Prodigal:002006;locus_tag=HPOBMMML_00329;product=hypothetical protein
NZ_SMNT01000004.1	Prodigal:002006	CDS	6032	6448	.	-	0	ID=HPOBMMML_00330;eC_number=2.3.1.-;Name=ypeA;db_xref=COG:COG0456;gene=ypeA;inference=ab initio prediction:Prodigal:002006,similar to AA sequence:UniProtKB:P63422;locus_tag=HPOBMMML_00330;product=Acetyltransferase YpeA
NZ_SMNT01000004.1	Prodigal:002006	CDS	6471	7073	.	-	0	ID=HPOBMMML_00331;inference=ab initio prediction:Prodigal:002006,similar to AA sequence:UniProtKB:Q9KUP8;locus_tag=HPOBMMML_00331;note=UPF0301 protein VC_0467;product=hypothetical protein
NZ_SMNT01000004.1	Prodigal:002006	CDS	7257	7739	.	+	0	ID=HPOBMMML_00332;inference=ab initio prediction:Prodigal:002006;locus_tag=HPOBMMML_00332;product=hypothetical protein
NZ_SMNT01000004.1	Prodigal:002006	CDS	7804	8262	.	-	0	ID=HPOBMMML_00333;eC_number=3.1.26.4;Name=rnhA_1;db_xref=COG:COG0328;gene=rnhA_1;inference=ab initio prediction:Prodigal:002006,similar to AA sequence:UniProtKB:P0A7Y4;locus_tag=HPOBMMML_00333;product=Ribonuclease HI
NZ_SMNT01000004.1	Prodigal:002006	CDS	8259	9224	.	-	0	ID=HPOBMMML_00334;eC_number=2.7.1.39;Name=thrB;db_xref=COG:COG2334;gene=thrB;inference=ab initio prediction:Prodigal:002006,similar to AA sequence:UniProtKB:Q8UHA8;locus_tag=HPOBMMML_00334;product=Homoserine kinase
NZ_SMNT01000004.1	Prodigal:002006	CDS	9338	10348	.	-	0	ID=HPOBMMML_00335;eC_number=1.17.7.4;Name=ispH;db_xref=COG:COG0761;gene=ispH;inference=ab initio prediction:Prodigal:002006,similar to AA sequence:UniProtKB:P62623;locus_tag=HPOBMMML_00335;product=4-hydroxy-3-methylbut-2-enyl diphosphate reductase
NZ_SMNT01000004.1	Aragorn:001002	tRNA	10495	10584	.	-	.	ID=HPOBMMML_00336;inference=COORDINATES:profile:Aragorn:001002;locus_tag=HPOBMMML_00336;product=tRNA-Ser(gga)
NZ_SMNT01000004.1	Prodigal:002006	CDS	10715	10978	.	-	0	ID=HPOBMMML_00337;inference=ab initio prediction:Prodigal:002006;locus_tag=HPOBMMML_00337;product=hypothetical protein
NZ_SMNT01000004.1	Prodigal:002006	CDS	11152	11406	.	+	0	ID=HPOBMMML_00338;inference=ab initio prediction:Prodigal:002006;locus_tag=HPOBMMML_00338;product=hypothetical protein
NZ_SMNT01000004.1	Prodigal:002006	CDS	11918	12100	.	-	0	ID=HPOBMMML_00339;inference=ab initio prediction:Prodigal:002006;locus_tag=HPOBMMML_00339;product=hypothetical protein
NZ_SMNT01000004.1	Prodigal:002006	CDS	12351	13571	.	+	0	ID=HPOBMMML_00340;inference=ab initio prediction:Prodigal:002006;locus_tag=HPOBMMML_00340;product=hypothetical protein
NZ_SMNT01000004.1	Prodigal:002006	CDS	13587	16727	.	+	0	ID=HPOBMMML_00341;Name=mdtB_1;gene=mdtB_1;inference=ab initio prediction:Prodigal:002006,similar to AA sequence:UniProtKB:B7LV39;locus_tag=HPOBMMML_00341;product=Multidrug resistance protein MdtB
NZ_SMNT01000004.1	Prodigal:002006	CDS	16803	17315	.	+	0	ID=HPOBMMML_00342;inference=ab initio prediction:Prodigal:002006;locus_tag=HPOBMMML_00342;product=hypothetical protein
NZ_SMNT01000004.1	Prodigal:002006	CDS	17351	18532	.	-	0	ID=HPOBMMML_00343;eC_number=2.6.1.1;db_xref=COG:COG0436;inference=ab initio prediction:Prodigal:002006,similar to AA sequence:UniProtKB:Q8KDS8;locus_tag=HPOBMMML_00343;product=Aspartate/prephenate aminotransferase
NZ_SMNT01000004.1	Prodigal:002006	CDS	18610	18804	.	-	0	ID=HPOBMMML_00344;inference=ab initio prediction:Prodigal:002006;locus_tag=HPOBMMML_00344;product=hypothetical protein
NZ_SMNT01000004.1	Prodigal:002006	CDS	18924	19130	.	-	0	ID=HPOBMMML_00345;inference=ab initio prediction:Prodigal:002006,similar to AA sequence:UniProtKB:A1IQS5;locus_tag=HPOBMMML_00345;note=UPF0434 protein NMA0874;product=hypothetical protein
NZ_SMNT01000004.1	Prodigal:002006	CDS	19153	19821	.	-	0	ID=HPOBMMML_00346;eC_number=3.4.21.53;Name=lon2;db_xref=COG:COG0466;gene=lon2;inference=ab initio prediction:Prodigal:002006,similar to AA sequence:UniProtKB:P36774;locus_tag=HPOBMMML_00346;product=Lon protease 2
NZ_SMNT01000004.1	Prodigal:002006	CDS	19847	20764	.	-	0	ID=HPOBMMML_00347;Name=cnoX;db_xref=COG:COG3118;gene=cnoX;inference=ab initio prediction:Prodigal:002006,similar to AA sequence:UniProtKB:P77395;locus_tag=HPOBMMML_00347;product=Chaperedoxin
NZ_SMNT01000004.1	Prodigal:002006	CDS	20990	21466	.	-	0	ID=HPOBMMML_00348;inference=ab initio prediction:Prodigal:002006;locus_tag=HPOBMMML_00348;product=hypothetical protein
NZ_SMNT01000004.1	Prodigal:002006	CDS	21613	23511	.	+	0	ID=HPOBMMML_00349;Name=kefC_1;db_xref=COG:COG0475;gene=kefC_1;inference=ab initio prediction:Prodigal:002006,similar to AA sequence:UniProtKB:P03819;locus_tag=HPOBMMML_00349;product=Glutathione-regulated potassium-efflux system protein KefC
NZ_SMNT01000004.1	Prodigal:002006	CDS	23504	24967	.	+	0	ID=HPOBMMML_00350;inference=ab initio prediction:Prodigal:002006;locus_tag=HPOBMMML_00350;product=hypothetical protein
NZ_SMNT01000004.1	Prodigal:002006	CDS	25119	25967	.	+	0	ID=HPOBMMML_00351;inference=ab initio prediction:Prodigal:002006;locus_tag=HPOBMMML_00351;product=hypothetical protein
NZ_SMNT01000004.1	Prodigal:002006	CDS	25980	26210	.	-	0	ID=HPOBMMML_00352;inference=ab initio prediction:Prodigal:002006;locus_tag=HPOBMMML_00352;product=hypothetical protein
NZ_SMNT01000004.1	Prodigal:002006	CDS	26439	26687	.	-	0	ID=HPOBMMML_00353;inference=ab initio prediction:Prodigal:002006;locus_tag=HPOBMMML_00353;product=hypothetical protein
NZ_SMNT01000004.1	Prodigal:002006	CDS	26778	27665	.	-	0	ID=HPOBMMML_00354;eC_number=2.6.1.42;Name=ilvE_1;db_xref=COG:COG0115;gene=ilvE_1;inference=ab initio prediction:Prodigal:002006,similar to AA sequence:UniProtKB:O86428;locus_tag=HPOBMMML_00354;product=Branched-chain-amino-acid aminotransferase
NZ_SMNT01000004.1	Prodigal:002006	CDS	27902	28414	.	+	0	ID=HPOBMMML_00355;inference=ab initio prediction:Prodigal:002006;locus_tag=HPOBMMML_00355;product=hypothetical protein
NZ_SMNT01000004.1	Prodigal:002006	CDS	28414	29133	.	+	0	ID=HPOBMMML_00356;Name=ompR_1;gene=ompR_1;inference=ab initio prediction:Prodigal:002006,similar to AA sequence:UniProtKB:P0AA16;locus_tag=HPOBMMML_00356;product=Transcriptional regulatory protein OmpR
NZ_SMNT01000004.1	Prodigal:002006	CDS	29142	30569	.	+	0	ID=HPOBMMML_00357;eC_number=2.7.-.-;Name=sasA_1;gene=sasA_1;inference=ab initio prediction:Prodigal:002006,protein motif:HAMAP:MF_01837;locus_tag=HPOBMMML_00357;product=Adaptive-response sensory-kinase SasA
NZ_SMNT01000004.1	Prodigal:002006	CDS	30746	32587	.	+	0	ID=HPOBMMML_00358;inference=ab initio prediction:Prodigal:002006;locus_tag=HPOBMMML_00358;product=hypothetical protein
NZ_SMNT01000004.1	Prodigal:002006	CDS	32604	32846	.	-	0	ID=HPOBMMML_00359;inference=ab initio prediction:Prodigal:002006;locus_tag=HPOBMMML_00359;product=hypothetical protein
NZ_SMNT01000004.1	Prodigal:002006	CDS	33223	33612	.	+	0	ID=HPOBMMML_00360;inference=ab initio prediction:Prodigal:002006;locus_tag=HPOBMMML_00360;product=hypothetical protein
NZ_SMNT01000004.1	Prodigal:002006	CDS	33625	33987	.	-	0	ID=HPOBMMML_00361;inference=ab initio prediction:Prodigal:002006;locus_tag=HPOBMMML_00361;product=hypothetical protein
NZ_SMNT01000004.1	Prodigal:002006	CDS	34040	36199	.	-	0	ID=HPOBMMML_00362;eC_number=3.6.4.-;Name=priA;db_xref=COG:COG1198;gene=priA;inference=ab initio prediction:Prodigal:002006,similar to AA sequence:UniProtKB:P17888;locus_tag=HPOBMMML_00362;product=Primosomal protein N'
NZ_SMNT01000004.1	Prodigal:002006	CDS	36228	37448	.	-	0	ID=HPOBMMML_00363;Name=hcaT_2;gene=hcaT_2;inference=ab initio prediction:Prodigal:002006,similar to AA sequence:UniProtKB:Q47142;locus_tag=HPOBMMML_00363;product=putative 3-phenylpropionic acid transporter
NZ_SMNT01000004.1	Prodigal:002006	CDS	37551	38615	.	+	0	ID=HPOBMMML_00364;eC_number=7.2.2.7;Name=fbpC2;db_xref=COG:COG3842;gene=fbpC2;inference=ab initio prediction:Prodigal:002006,similar to AA sequence:UniProtKB:P44513;locus_tag=HPOBMMML_00364;product=Fe(3+) ions import ATP-binding protein FbpC 2
NZ_SMNT01000004.1	Prodigal:002006	CDS	38757	39779	.	+	0	ID=HPOBMMML_00365;Name=futA1;gene=futA1;inference=ab initio prediction:Prodigal:002006,similar to AA sequence:UniProtKB:P72827;locus_tag=HPOBMMML_00365;product=Iron uptake protein A1
NZ_SMNT01000004.1	Prodigal:002006	CDS	39876	41540	.	+	0	ID=HPOBMMML_00366;inference=ab initio prediction:Prodigal:002006;locus_tag=HPOBMMML_00366;product=hypothetical protein
NZ_SMNT01000004.1	Prodigal:002006	CDS	41541	42524	.	-	0	ID=HPOBMMML_00367;Name=degA;db_xref=COG:COG1609;gene=degA;inference=ab initio prediction:Prodigal:002006,similar to AA sequence:UniProtKB:P37947;locus_tag=HPOBMMML_00367;product=HTH-type transcriptional regulator DegA
NZ_SMNT01000004.1	Prodigal:002006	CDS	42691	45243	.	+	0	ID=HPOBMMML_00368;inference=ab initio prediction:Prodigal:002006;locus_tag=HPOBMMML_00368;product=hypothetical protein
NZ_SMNT01000004.1	Prodigal:002006	CDS	45240	46193	.	+	0	ID=HPOBMMML_00369;eC_number=2.7.1.144;Name=lacC;db_xref=COG:COG1105;gene=lacC;inference=ab initio prediction:Prodigal:002006,similar to AA sequence:UniProtKB:Q833W9;locus_tag=HPOBMMML_00369;product=Tagatose-6-phosphate kinase
NZ_SMNT01000004.1	Prodigal:002006	CDS	46241	47977	.	+	0	ID=HPOBMMML_00370;Name=fruA;db_xref=COG:COG1299;gene=fruA;inference=ab initio prediction:Prodigal:002006,similar to AA sequence:UniProtKB:P23355;locus_tag=HPOBMMML_00370;product=PTS system fructose-specific EIIB'BC component
NZ_SMNT01000004.1	Prodigal:002006	CDS	48139	49632	.	+	0	ID=HPOBMMML_00371;inference=ab initio prediction:Prodigal:002006;locus_tag=HPOBMMML_00371;product=hypothetical protein
NZ_SMNT01000004.1	Prodigal:002006	CDS	49765	50595	.	-	0	ID=HPOBMMML_00372;eC_number=1.3.1.9;Name=fabI_2;db_xref=COG:COG0623;gene=fabI_2;inference=ab initio prediction:Prodigal:002006,similar to AA sequence:UniProtKB:P16657;locus_tag=HPOBMMML_00372;product=Enoyl-[acyl-carrier-protein] reductase [NADH] FabI
NZ_SMNT01000004.1	Prodigal:002006	CDS	50777	50887	.	-	0	ID=HPOBMMML_00373;inference=ab initio prediction:Prodigal:002006;locus_tag=HPOBMMML_00373;product=hypothetical protein
NZ_SMNT01000004.1	Prodigal:002006	CDS	50959	52185	.	-	0	ID=HPOBMMML_00374;eC_number=2.3.1.41;Name=fabB;gene=fabB;inference=ab initio prediction:Prodigal:002006,similar to AA sequence:UniProtKB:Q02K94;locus_tag=HPOBMMML_00374;product=3-oxoacyl-[acyl-carrier-protein] synthase 1
NZ_SMNT01000004.1	Prodigal:002006	CDS	52307	52840	.	-	0	ID=HPOBMMML_00375;eC_number=4.2.1.59;Name=fabA;db_xref=COG:COG0764;gene=fabA;inference=ab initio prediction:Prodigal:002006,similar to AA sequence:UniProtKB:O33877;locus_tag=HPOBMMML_00375;product=3-hydroxydecanoyl-[acyl-carrier-protein] dehydratase
NZ_SMNT01000004.1	Prodigal:002006	CDS	53064	53798	.	+	0	ID=HPOBMMML_00376;inference=ab initio prediction:Prodigal:002006;locus_tag=HPOBMMML_00376;product=hypothetical protein
NZ_SMNT01000004.1	Prodigal:002006	CDS	53965	54474	.	+	0	ID=HPOBMMML_00377;inference=ab initio prediction:Prodigal:002006;locus_tag=HPOBMMML_00377;product=hypothetical protein
NZ_SMNT01000004.1	Prodigal:002006	CDS	54538	55089	.	-	0	ID=HPOBMMML_00378;inference=ab initio prediction:Prodigal:002006;locus_tag=HPOBMMML_00378;product=hypothetical protein
NZ_SMNT01000004.1	Prodigal:002006	CDS	55373	56377	.	+	0	ID=HPOBMMML_00379;eC_number=1.1.1.29;inference=ab initio prediction:Prodigal:002006,similar to AA sequence:UniProtKB:P36234;locus_tag=HPOBMMML_00379;product=Glycerate dehydrogenase
NZ_SMNT01000004.1	Prodigal:002006	CDS	56416	56850	.	+	0	ID=HPOBMMML_00380;inference=ab initio prediction:Prodigal:002006;locus_tag=HPOBMMML_00380;product=hypothetical protein
NZ_SMNT01000004.1	Prodigal:002006	CDS	56857	57489	.	-	0	ID=HPOBMMML_00381;inference=ab initio prediction:Prodigal:002006;locus_tag=HPOBMMML_00381;product=hypothetical protein
NZ_SMNT01000004.1	Prodigal:002006	CDS	57577	58893	.	-	0	ID=HPOBMMML_00382;eC_number=1.4.3.24;Name=pao;gene=pao;inference=ab initio prediction:Prodigal:002006,similar to AA sequence:UniProtKB:H8ZPX1;locus_tag=HPOBMMML_00382;product=Pseudooxynicotine oxidase
NZ_SMNT01000004.1	Prodigal:002006	CDS	58944	59864	.	-	0	ID=HPOBMMML_00383;eC_number=5.1.3.24;Name=nanM;gene=nanM;inference=ab initio prediction:Prodigal:002006,protein motif:HAMAP:MF_01195;locus_tag=HPOBMMML_00383;product=N-acetylneuraminate epimerase
NZ_SMNT01000004.1	Prodigal:002006	CDS	59989	60708	.	+	0	ID=HPOBMMML_00384;inference=ab initio prediction:Prodigal:002006;locus_tag=HPOBMMML_00384;product=hypothetical protein
NZ_SMNT01000004.1	Prodigal:002006	CDS	60719	61882	.	-	0	ID=HPOBMMML_00385;inference=ab initio prediction:Prodigal:002006;locus_tag=HPOBMMML_00385;product=hypothetical protein
NZ_SMNT01000004.1	Prodigal:002006	CDS	62017	64233	.	-	0	ID=HPOBMMML_00386;eC_number=1.8.1.8;Name=dsbD;gene=dsbD;inference=ab initio prediction:Prodigal:002006,protein motif:HAMAP:MF_00399;locus_tag=HPOBMMML_00386;product=Thiol:disulfide interchange protein DsbD
NZ_SMNT01000004.1	Prodigal:002006	CDS	64292	66130	.	-	0	ID=HPOBMMML_00387;eC_number=3.4.11.18;inference=ab initio prediction:Prodigal:002006,protein motif:HAMAP:MF_01974;locus_tag=HPOBMMML_00387;product=Methionine aminopeptidase 1%2C mitochondrial
NZ_SMNT01000004.1	Prodigal:002006	CDS	66188	67105	.	-	0	ID=HPOBMMML_00388;eC_number=2.1.1.-;Name=prmA;db_xref=COG:COG2264;gene=prmA;inference=ab initio prediction:Prodigal:002006,similar to AA sequence:UniProtKB:P0A0P5;locus_tag=HPOBMMML_00388;product=Ribosomal protein L11 methyltransferase
NZ_SMNT01000004.1	Prodigal:002006	CDS	67330	69168	.	+	0	ID=HPOBMMML_00389;eC_number=4.2.1.9;Name=ilvD_1;db_xref=COG:COG0129;gene=ilvD_1;inference=ab initio prediction:Prodigal:002006,similar to AA sequence:UniProtKB:P55186;locus_tag=HPOBMMML_00389;product=Dihydroxy-acid dehydratase
NZ_SMNT01000004.1	Prodigal:002006	CDS	69333	69533	.	+	0	ID=HPOBMMML_00390;inference=ab initio prediction:Prodigal:002006;locus_tag=HPOBMMML_00390;product=hypothetical protein
NZ_SMNT01000004.1	Prodigal:002006	CDS	69655	70443	.	+	0	ID=HPOBMMML_00391;Name=modA;db_xref=COG:COG0725;gene=modA;inference=ab initio prediction:Prodigal:002006,similar to AA sequence:UniProtKB:Q8PHA1;locus_tag=HPOBMMML_00391;product=Molybdate-binding protein ModA
NZ_SMNT01000004.1	Prodigal:002006	CDS	70462	71154	.	+	0	ID=HPOBMMML_00392;Name=modB;db_xref=COG:COG4149;gene=modB;inference=ab initio prediction:Prodigal:002006,similar to AA sequence:UniProtKB:P0AF01;locus_tag=HPOBMMML_00392;product=Molybdenum transport system permease protein ModB
NZ_SMNT01000004.1	Prodigal:002006	CDS	71159	72265	.	+	0	ID=HPOBMMML_00393;eC_number=7.3.2.5;Name=modC;db_xref=COG:COG1118;gene=modC;inference=ab initio prediction:Prodigal:002006,similar to AA sequence:UniProtKB:P9WQL3;locus_tag=HPOBMMML_00393;product=Molybdenum import ATP-binding protein ModC
NZ_SMNT01000004.1	Prodigal:002006	CDS	72272	73186	.	-	0	ID=HPOBMMML_00394;eC_number=3.6.1.22;Name=nudC;gene=nudC;inference=ab initio prediction:Prodigal:002006,protein motif:HAMAP:MF_00297;locus_tag=HPOBMMML_00394;product=NADH pyrophosphatase
NZ_SMNT01000004.1	Prodigal:002006	CDS	73192	73608	.	-	0	ID=HPOBMMML_00395;inference=ab initio prediction:Prodigal:002006;locus_tag=HPOBMMML_00395;product=hypothetical protein
NZ_SMNT01000004.1	Prodigal:002006	CDS	73676	74140	.	-	0	ID=HPOBMMML_00396;Name=iscR;db_xref=COG:COG1959;gene=iscR;inference=ab initio prediction:Prodigal:002006,similar to AA sequence:UniProtKB:P0AGK8;locus_tag=HPOBMMML_00396;product=HTH-type transcriptional regulator IscR
NZ_SMNT01000004.1	Prodigal:002006	CDS	74187	74675	.	-	0	ID=HPOBMMML_00397;eC_number=3.6.1.23;Name=dut;db_xref=COG:COG0756;gene=dut;inference=ab initio prediction:Prodigal:002006,similar to AA sequence:UniProtKB:Q5ZSN0;locus_tag=HPOBMMML_00397;product=Deoxyuridine 5'-triphosphate nucleotidohydrolase
NZ_SMNT01000004.1	Prodigal:002006	CDS	74672	75559	.	-	0	ID=HPOBMMML_00398;eC_number=3.1.2.30;Name=mcl2_1;db_xref=COG:COG2301;gene=mcl2_1;inference=ab initio prediction:Prodigal:002006,similar to AA sequence:UniProtKB:D3JV05;locus_tag=HPOBMMML_00398;product=(3S)-malyl-CoA thioesterase
NZ_SMNT01000004.1	Prodigal:002006	CDS	75659	76441	.	+	0	ID=HPOBMMML_00399;inference=ab initio prediction:Prodigal:002006;locus_tag=HPOBMMML_00399;product=hypothetical protein
NZ_SMNT01000004.1	Prodigal:002006	CDS	76438	76962	.	+	0	ID=HPOBMMML_00400;eC_number=3.6.1.-;Name=rppH_1;gene=rppH_1;inference=ab initio prediction:Prodigal:002006,protein motif:HAMAP:MF_00298;locus_tag=HPOBMMML_00400;product=RNA pyrophosphohydrolase
NZ_SMNT01000004.1	Prodigal:002006	CDS	77035	77703	.	+	0	ID=HPOBMMML_00401;eC_number=4.2.1.1;Name=cynT_1;db_xref=COG:COG0288;gene=cynT_1;inference=ab initio prediction:Prodigal:002006,similar to AA sequence:UniProtKB:P0ABE9;locus_tag=HPOBMMML_00401;product=Carbonic anhydrase 1
NZ_SMNT01000004.1	Prodigal:002006	CDS	77799	78500	.	-	0	ID=HPOBMMML_00402;inference=ab initio prediction:Prodigal:002006;locus_tag=HPOBMMML_00402;product=hypothetical protein
NZ_SMNT01000004.1	Prodigal:002006	CDS	78873	79736	.	+	0	ID=HPOBMMML_00403;inference=ab initio prediction:Prodigal:002006;locus_tag=HPOBMMML_00403;product=hypothetical protein
NZ_SMNT01000004.1	Prodigal:002006	CDS	79794	80453	.	+	0	ID=HPOBMMML_00404;inference=ab initio prediction:Prodigal:002006;locus_tag=HPOBMMML_00404;product=hypothetical protein
NZ_SMNT01000004.1	Prodigal:002006	CDS	80629	81735	.	+	0	ID=HPOBMMML_00405;eC_number=3.1.4.-;Name=rpfG_1;db_xref=COG:COG3437;gene=rpfG_1;inference=ab initio prediction:Prodigal:002006,similar to AA sequence:UniProtKB:Q4UU85;locus_tag=HPOBMMML_00405;product=Cyclic di-GMP phosphodiesterase response regulator RpfG
NZ_SMNT01000004.1	Prodigal:002006	CDS	81744	83591	.	-	0	ID=HPOBMMML_00406;eC_number=3.2.1.28;db_xref=COG:COG3387;inference=ab initio prediction:Prodigal:002006,similar to AA sequence:UniProtKB:A0R0W9;locus_tag=HPOBMMML_00406;product=Trehalase
NZ_SMNT01000004.1	Prodigal:002006	CDS	83979	85274	.	+	0	ID=HPOBMMML_00407;Name=amtB_1;gene=amtB_1;inference=ab initio prediction:Prodigal:002006,similar to AA sequence:UniProtKB:P69681;locus_tag=HPOBMMML_00407;product=Ammonia channel
NZ_SMNT01000004.1	Prodigal:002006	CDS	85311	86684	.	-	0	ID=HPOBMMML_00408;Name=pleD_1;gene=pleD_1;inference=ab initio prediction:Prodigal:002006,similar to AA sequence:UniProtKB:B8GZM2;locus_tag=HPOBMMML_00408;product=Response regulator PleD
NZ_SMNT01000004.1	Prodigal:002006	CDS	86755	87129	.	-	0	ID=HPOBMMML_00409;Name=divK_1;gene=divK_1;inference=ab initio prediction:Prodigal:002006,similar to AA sequence:UniProtKB:Q7BBW0;locus_tag=HPOBMMML_00409;product=Polar-differentiation response regulator DivK
NZ_SMNT01000004.1	Prodigal:002006	CDS	87213	87506	.	+	0	ID=HPOBMMML_00410;inference=ab initio prediction:Prodigal:002006;locus_tag=HPOBMMML_00410;product=hypothetical protein
NZ_SMNT01000004.1	Prodigal:002006	CDS	87506	88843	.	+	0	ID=HPOBMMML_00411;eC_number=2.7.7.7;Name=dinB;gene=dinB;inference=ab initio prediction:Prodigal:002006,protein motif:HAMAP:MF_01113;locus_tag=HPOBMMML_00411;product=DNA polymerase IV
NZ_SMNT01000004.1	Prodigal:002006	CDS	88878	89750	.	-	0	ID=HPOBMMML_00412;inference=ab initio prediction:Prodigal:002006;locus_tag=HPOBMMML_00412;product=hypothetical protein
NZ_SMNT01000004.1	Prodigal:002006	CDS	89843	91693	.	-	0	ID=HPOBMMML_00413;eC_number=7.6.2.8;Name=btuD_1;gene=btuD_1;inference=ab initio prediction:Prodigal:002006,protein motif:HAMAP:MF_01005;locus_tag=HPOBMMML_00413;product=Vitamin B12 import ATP-binding protein BtuD
NZ_SMNT01000004.1	Prodigal:002006	CDS	91841	92464	.	+	0	ID=HPOBMMML_00414;inference=ab initio prediction:Prodigal:002006;locus_tag=HPOBMMML_00414;product=hypothetical protein
NZ_SMNT01000004.1	Prodigal:002006	CDS	92556	92771	.	+	0	ID=HPOBMMML_00415;inference=ab initio prediction:Prodigal:002006;locus_tag=HPOBMMML_00415;product=hypothetical protein
NZ_SMNT01000004.1	Prodigal:002006	CDS	92768	93250	.	+	0	ID=HPOBMMML_00416;inference=ab initio prediction:Prodigal:002006;locus_tag=HPOBMMML_00416;product=hypothetical protein
NZ_SMNT01000004.1	Prodigal:002006	CDS	93397	94218	.	+	0	ID=HPOBMMML_00417;eC_number=3.1.4.53;Name=cpdA_1;gene=cpdA_1;inference=ab initio prediction:Prodigal:002006,protein motif:HAMAP:MF_00905;locus_tag=HPOBMMML_00417;product=3'%2C5'-cyclic adenosine monophosphate phosphodiesterase CpdA
NZ_SMNT01000004.1	Prodigal:002006	CDS	94298	94504	.	-	0	ID=HPOBMMML_00418;inference=ab initio prediction:Prodigal:002006;locus_tag=HPOBMMML_00418;product=hypothetical protein
NZ_SMNT01000004.1	Prodigal:002006	CDS	94660	94836	.	+	0	ID=HPOBMMML_00419;inference=ab initio prediction:Prodigal:002006;locus_tag=HPOBMMML_00419;product=hypothetical protein
NZ_SMNT01000004.1	Prodigal:002006	CDS	94914	97256	.	+	0	ID=HPOBMMML_00420;eC_number=4.1.1.17;Name=speF;db_xref=COG:COG1982;gene=speF;inference=ab initio prediction:Prodigal:002006,similar to AA sequence:UniProtKB:P24169;locus_tag=HPOBMMML_00420;product=Inducible ornithine decarboxylase
NZ_SMNT01000004.1	Prodigal:002006	CDS	97269	97517	.	-	0	ID=HPOBMMML_00421;inference=ab initio prediction:Prodigal:002006;locus_tag=HPOBMMML_00421;product=hypothetical protein
NZ_SMNT01000004.1	Prodigal:002006	CDS	97514	98257	.	-	0	ID=HPOBMMML_00422;Name=anr;gene=anr;inference=ab initio prediction:Prodigal:002006,similar to AA sequence:UniProtKB:O85222;locus_tag=HPOBMMML_00422;product=Transcriptional activator protein Anr
NZ_SMNT01000004.1	Prodigal:002006	CDS	98470	98727	.	-	0	ID=HPOBMMML_00423;inference=ab initio prediction:Prodigal:002006;locus_tag=HPOBMMML_00423;product=hypothetical protein
NZ_SMNT01000005.1	Prodigal:002006	CDS	64	663	.	+	0	ID=HPOBMMML_00424;eC_number=1.5.1.42;Name=sfnF_1;db_xref=COG:COG0431;gene=sfnF_1;inference=ab initio prediction:Prodigal:002006,similar to AA sequence:UniProtKB:Q3K9A2;locus_tag=HPOBMMML_00424;product=NADH-dependent FMN reductase SfnF
NZ_SMNT01000005.1	Prodigal:002006	CDS	660	1610	.	+	0	ID=HPOBMMML_00425;Name=ssuA_1;gene=ssuA_1;inference=ab initio prediction:Prodigal:002006,similar to AA sequence:UniProtKB:P75853;locus_tag=HPOBMMML_00425;product=Putative aliphatic sulfonates-binding protein
NZ_SMNT01000005.1	Prodigal:002006	CDS	1635	2636	.	+	0	ID=HPOBMMML_00426;Name=ssuA_2;gene=ssuA_2;inference=ab initio prediction:Prodigal:002006,similar to AA sequence:UniProtKB:P75853;locus_tag=HPOBMMML_00426;product=Putative aliphatic sulfonates-binding protein
NZ_SMNT01000005.1	Prodigal:002006	CDS	2642	3433	.	+	0	ID=HPOBMMML_00427;Name=ssuC_1;db_xref=COG:COG0600;gene=ssuC_1;inference=ab initio prediction:Prodigal:002006,similar to AA sequence:UniProtKB:P75851;locus_tag=HPOBMMML_00427;product=Putative aliphatic sulfonates transport permease protein SsuC
NZ_SMNT01000005.1	Prodigal:002006	CDS	3438	4268	.	+	0	ID=HPOBMMML_00428;eC_number=3.6.3.-;Name=ssuB_1;db_xref=COG:COG1116;gene=ssuB_1;inference=ab initio prediction:Prodigal:002006,similar to AA sequence:UniProtKB:Q8KZQ6;locus_tag=HPOBMMML_00428;product=Aliphatic sulfonates import ATP-binding protein SsuB
NZ_SMNT01000005.1	Prodigal:002006	CDS	4294	5469	.	+	0	ID=HPOBMMML_00429;eC_number=1.14.14.5;Name=msuD;db_xref=COG:COG2141;gene=msuD;inference=ab initio prediction:Prodigal:002006,similar to AA sequence:UniProtKB:Q9I1C2;locus_tag=HPOBMMML_00429;product=Methanesulfonate monooxygenase
NZ_SMNT01000005.1	Prodigal:002006	CDS	5507	6829	.	-	0	ID=HPOBMMML_00430;eC_number=4.2.99.18;Name=nth_1;gene=nth_1;inference=ab initio prediction:Prodigal:002006,protein motif:HAMAP:MF_00942;locus_tag=HPOBMMML_00430;product=Endonuclease III
NZ_SMNT01000005.1	Prodigal:002006	CDS	6955	7245	.	+	0	ID=HPOBMMML_00431;inference=ab initio prediction:Prodigal:002006;locus_tag=HPOBMMML_00431;product=hypothetical protein
NZ_SMNT01000005.1	Prodigal:002006	CDS	7324	7809	.	+	0	ID=HPOBMMML_00432;inference=ab initio prediction:Prodigal:002006;locus_tag=HPOBMMML_00432;product=hypothetical protein
NZ_SMNT01000005.1	Prodigal:002006	CDS	7910	8563	.	+	0	ID=HPOBMMML_00433;inference=ab initio prediction:Prodigal:002006;locus_tag=HPOBMMML_00433;product=hypothetical protein
NZ_SMNT01000005.1	Prodigal:002006	CDS	8965	9165	.	+	0	ID=HPOBMMML_00434;inference=ab initio prediction:Prodigal:002006;locus_tag=HPOBMMML_00434;product=hypothetical protein
NZ_SMNT01000005.1	Prodigal:002006	CDS	9242	9997	.	+	0	ID=HPOBMMML_00435;Name=atpB;db_xref=COG:COG0356;gene=atpB;inference=ab initio prediction:Prodigal:002006,similar to AA sequence:UniProtKB:O05330;locus_tag=HPOBMMML_00435;product=ATP synthase subunit a
NZ_SMNT01000005.1	Prodigal:002006	CDS	10057	10284	.	+	0	ID=HPOBMMML_00436;Name=atpE;gene=atpE;inference=ab initio prediction:Prodigal:002006,similar to AA sequence:UniProtKB:O05331;locus_tag=HPOBMMML_00436;product=ATP synthase subunit c
NZ_SMNT01000005.1	Prodigal:002006	CDS	10395	10976	.	+	0	ID=HPOBMMML_00437;Name=atpF_1;gene=atpF_1;inference=ab initio prediction:Prodigal:002006,protein motif:HAMAP:MF_01398;locus_tag=HPOBMMML_00437;product=ATP synthase subunit b
NZ_SMNT01000005.1	Prodigal:002006	CDS	10993	11481	.	+	0	ID=HPOBMMML_00438;Name=atpF_2;gene=atpF_2;inference=ab initio prediction:Prodigal:002006,protein motif:HAMAP:MF_01398;locus_tag=HPOBMMML_00438;product=ATP synthase subunit b
NZ_SMNT01000005.1	Prodigal:002006	CDS	11559	12485	.	+	0	ID=HPOBMMML_00439;Name=yadG;db_xref=COG:COG1131;gene=yadG;inference=ab initio prediction:Prodigal:002006,similar to AA sequence:UniProtKB:P36879;locus_tag=HPOBMMML_00439;product=putative ABC transporter ATP-binding protein YadG
NZ_SMNT01000005.1	Prodigal:002006	CDS	12482	13243	.	+	0	ID=HPOBMMML_00440;Name=yadH;db_xref=COG:COG0842;gene=yadH;inference=ab initio prediction:Prodigal:002006,similar to AA sequence:UniProtKB:P0AFN6;locus_tag=HPOBMMML_00440;product=Inner membrane transport permease YadH
NZ_SMNT01000005.1	Prodigal:002006	CDS	13248	14012	.	-	0	ID=HPOBMMML_00441;eC_number=4.2.99.20;Name=menH;gene=menH;inference=ab initio prediction:Prodigal:002006,protein motif:HAMAP:MF_01660;locus_tag=HPOBMMML_00441;product=2-succinyl-6-hydroxy-2%2C4-cyclohexadiene-1-carboxylate synthase
NZ_SMNT01000005.1	Prodigal:002006	CDS	14123	14950	.	+	0	ID=HPOBMMML_00442;inference=ab initio prediction:Prodigal:002006;locus_tag=HPOBMMML_00442;product=hypothetical protein
NZ_SMNT01000005.1	Prodigal:002006	CDS	14964	15680	.	-	0	ID=HPOBMMML_00443;Name=sfsA;db_xref=COG:COG1489;gene=sfsA;inference=ab initio prediction:Prodigal:002006,similar to AA sequence:UniProtKB:P0A823;locus_tag=HPOBMMML_00443;product=Sugar fermentation stimulation protein A
NZ_SMNT01000005.1	Prodigal:002006	CDS	15739	16533	.	+	0	ID=HPOBMMML_00444;Name=cinA;gene=cinA;inference=ab initio prediction:Prodigal:002006,protein motif:HAMAP:MF_00226_A;locus_tag=HPOBMMML_00444;product=Putative competence-damage inducible protein
NZ_SMNT01000005.1	Prodigal:002006	CDS	16578	17444	.	+	0	ID=HPOBMMML_00445;Name=yfdC;db_xref=COG:COG2116;gene=yfdC;inference=ab initio prediction:Prodigal:002006,similar to AA sequence:UniProtKB:P37327;locus_tag=HPOBMMML_00445;product=Inner membrane protein YfdC
NZ_SMNT01000005.1	Prodigal:002006	CDS	17451	17678	.	-	0	ID=HPOBMMML_00446;inference=ab initio prediction:Prodigal:002006;locus_tag=HPOBMMML_00446;product=hypothetical protein
NZ_SMNT01000005.1	Prodigal:002006	CDS	17806	18258	.	+	0	ID=HPOBMMML_00447;inference=ab initio prediction:Prodigal:002006;locus_tag=HPOBMMML_00447;product=hypothetical protein
NZ_SMNT01000005.1	Prodigal:002006	CDS	18367	18543	.	-	0	ID=HPOBMMML_00448;inference=ab initio prediction:Prodigal:002006;locus_tag=HPOBMMML_00448;product=hypothetical protein
NZ_SMNT01000005.1	Prodigal:002006	CDS	18639	19073	.	-	0	ID=HPOBMMML_00449;inference=ab initio prediction:Prodigal:002006;locus_tag=HPOBMMML_00449;product=hypothetical protein
NZ_SMNT01000005.1	Prodigal:002006	CDS	19124	19441	.	-	0	ID=HPOBMMML_00450;inference=ab initio prediction:Prodigal:002006;locus_tag=HPOBMMML_00450;product=hypothetical protein
NZ_SMNT01000005.1	Prodigal:002006	CDS	19601	20575	.	-	0	ID=HPOBMMML_00451;eC_number=4.1.3.24;Name=mcl1;db_xref=COG:COG2301;gene=mcl1;inference=ab initio prediction:Prodigal:002006,similar to AA sequence:UniProtKB:Q3J5L6;locus_tag=HPOBMMML_00451;product=L-malyl-CoA/beta-methylmalyl-CoA lyase
NZ_SMNT01000005.1	Prodigal:002006	CDS	20688	23450	.	-	0	ID=HPOBMMML_00452;eC_number=4.1.1.31;Name=ppc_1;db_xref=COG:COG2352;gene=ppc_1;inference=ab initio prediction:Prodigal:002006,similar to AA sequence:UniProtKB:Q59757;locus_tag=HPOBMMML_00452;product=Phosphoenolpyruvate carboxylase
NZ_SMNT01000005.1	Prodigal:002006	CDS	23602	24495	.	-	0	ID=HPOBMMML_00453;eC_number=6.2.1.5;Name=sucD_1;db_xref=COG:COG0074;gene=sucD_1;inference=ab initio prediction:Prodigal:002006,similar to AA sequence:UniProtKB:P80865;locus_tag=HPOBMMML_00453;product=Succinate--CoA ligase [ADP-forming] subunit alpha
NZ_SMNT01000005.1	Prodigal:002006	CDS	24518	25696	.	-	0	ID=HPOBMMML_00454;eC_number=6.2.1.5;Name=sucC_1;db_xref=COG:COG0045;gene=sucC_1;inference=ab initio prediction:Prodigal:002006,similar to AA sequence:UniProtKB:P80886;locus_tag=HPOBMMML_00454;product=Succinate--CoA ligase [ADP-forming] subunit beta
NZ_SMNT01000005.1	Prodigal:002006	CDS	25905	26531	.	-	0	ID=HPOBMMML_00455;eC_number=3.5.4.9;Name=fchA;db_xref=COG:COG3404;gene=fchA;inference=ab initio prediction:Prodigal:002006,similar to AA sequence:UniProtKB:Q49135;locus_tag=HPOBMMML_00455;product=Methenyltetrahydrofolate cyclohydrolase
NZ_SMNT01000005.1	Prodigal:002006	CDS	26544	27404	.	-	0	ID=HPOBMMML_00456;Name=mtdA;gene=mtdA;inference=ab initio prediction:Prodigal:002006,similar to AA sequence:UniProtKB:P55818;locus_tag=HPOBMMML_00456;product=Bifunctional protein MdtA
NZ_SMNT01000005.1	Prodigal:002006	CDS	27655	28599	.	-	0	ID=HPOBMMML_00457;eC_number=1.1.1.29;Name=hprA;db_xref=COG:COG1052;gene=hprA;inference=ab initio prediction:Prodigal:002006,similar to AA sequence:UniProtKB:Q59516;locus_tag=HPOBMMML_00457;product=Glycerate dehydrogenase
NZ_SMNT01000005.1	Prodigal:002006	CDS	28708	29916	.	-	0	ID=HPOBMMML_00458;eC_number=2.6.1.45;Name=sgaA;db_xref=COG:COG0075;gene=sgaA;inference=ab initio prediction:Prodigal:002006,similar to AA sequence:UniProtKB:P55819;locus_tag=HPOBMMML_00458;product=Serine--glyoxylate aminotransferase
NZ_SMNT01000005.1	Prodigal:002006	CDS	30664	31497	.	+	0	ID=HPOBMMML_00459;eC_number=3.6.1.54;Name=lpxH;gene=lpxH;inference=ab initio prediction:Prodigal:002006,protein motif:HAMAP:MF_00575;locus_tag=HPOBMMML_00459;product=UDP-2%2C3-diacylglucosamine hydrolase
NZ_SMNT01000005.1	Prodigal:002006	CDS	31494	32558	.	+	0	ID=HPOBMMML_00460;eC_number=2.4.1.-;Name=mgtA;db_xref=COG:COG0438;gene=mgtA;inference=ab initio prediction:Prodigal:002006,similar to AA sequence:UniProtKB:P9WMY5;locus_tag=HPOBMMML_00460;product=GDP-mannose-dependent alpha-mannosyltransferase
NZ_SMNT01000005.1	Prodigal:002006	CDS	32640	33239	.	+	0	ID=HPOBMMML_00461;eC_number=3.1.26.4;Name=rnhB;db_xref=COG:COG0164;gene=rnhB;inference=ab initio prediction:Prodigal:002006,similar to AA sequence:UniProtKB:P10442;locus_tag=HPOBMMML_00461;product=Ribonuclease HII
NZ_SMNT01000005.1	Prodigal:002006	CDS	33245	34351	.	-	0	ID=HPOBMMML_00462;inference=ab initio prediction:Prodigal:002006;locus_tag=HPOBMMML_00462;product=hypothetical protein
NZ_SMNT01000005.1	Prodigal:002006	CDS	34529	35050	.	+	0	ID=HPOBMMML_00463;inference=ab initio prediction:Prodigal:002006;locus_tag=HPOBMMML_00463;product=hypothetical protein
NZ_SMNT01000005.1	Prodigal:002006	CDS	35057	35614	.	-	0	ID=HPOBMMML_00464;Name=moaB;db_xref=COG:COG0521;gene=moaB;inference=ab initio prediction:Prodigal:002006,similar to AA sequence:UniProtKB:P0AEZ9;locus_tag=HPOBMMML_00464;product=Molybdenum cofactor biosynthesis protein B
NZ_SMNT01000005.1	Prodigal:002006	CDS	35790	37826	.	+	0	ID=HPOBMMML_00465;eC_number=2.4.1.250;Name=mshA_4;gene=mshA_4;inference=ab initio prediction:Prodigal:002006,protein motif:HAMAP:MF_01695;locus_tag=HPOBMMML_00465;product=D-inositol-3-phosphate glycosyltransferase
NZ_SMNT01000005.1	Prodigal:002006	CDS	37823	38896	.	+	0	ID=HPOBMMML_00466;inference=ab initio prediction:Prodigal:002006;locus_tag=HPOBMMML_00466;product=hypothetical protein
NZ_SMNT01000005.1	Prodigal:002006	CDS	39196	40692	.	+	0	ID=HPOBMMML_00467;inference=ab initio prediction:Prodigal:002006;locus_tag=HPOBMMML_00467;product=hypothetical protein
NZ_SMNT01000005.1	Prodigal:002006	CDS	40685	41506	.	+	0	ID=HPOBMMML_00468;eC_number=2.4.1.187;Name=tarA;gene=tarA;inference=ab initio prediction:Prodigal:002006,similar to AA sequence:UniProtKB:Q7A714;locus_tag=HPOBMMML_00468;product=N-acetylglucosaminyldiphosphoundecaprenol N-acetyl-beta-D-mannosaminyltransferase
NZ_SMNT01000005.1	Prodigal:002006	CDS	41529	42101	.	-	0	ID=HPOBMMML_00469;eC_number=3.6.1.-;Name=nudK;gene=nudK;inference=ab initio prediction:Prodigal:002006,similar to AA sequence:UniProtKB:P37128;locus_tag=HPOBMMML_00469;product=GDP-mannose pyrophosphatase NudK
NZ_SMNT01000005.1	Prodigal:002006	CDS	42193	42423	.	-	0	ID=HPOBMMML_00470;Name=tusA;db_xref=COG:COG0425;gene=tusA;inference=ab initio prediction:Prodigal:002006,similar to AA sequence:UniProtKB:D3RPC0;locus_tag=HPOBMMML_00470;product=Sulfur carrier protein TusA
NZ_SMNT01000005.1	Prodigal:002006	CDS	42518	42937	.	-	0	ID=HPOBMMML_00471;inference=ab initio prediction:Prodigal:002006;locus_tag=HPOBMMML_00471;product=hypothetical protein
NZ_SMNT01000005.1	Prodigal:002006	CDS	43119	44486	.	-	0	ID=HPOBMMML_00472;eC_number=6.3.2.2;Name=egtA;gene=egtA;inference=ab initio prediction:Prodigal:002006,protein motif:HAMAP:MF_02034;locus_tag=HPOBMMML_00472;product=Glutamate--cysteine ligase EgtA
NZ_SMNT01000005.1	Prodigal:002006	CDS	44693	45445	.	-	0	ID=HPOBMMML_00473;eC_number=2.1.1.193;Name=rsmE;db_xref=COG:COG1385;gene=rsmE;inference=ab initio prediction:Prodigal:002006,similar to AA sequence:UniProtKB:P0AGL7;locus_tag=HPOBMMML_00473;product=Ribosomal RNA small subunit methyltransferase E
NZ_SMNT01000005.1	Prodigal:002006	CDS	45709	46185	.	+	0	ID=HPOBMMML_00474;inference=ab initio prediction:Prodigal:002006;locus_tag=HPOBMMML_00474;product=hypothetical protein
NZ_SMNT01000005.1	Prodigal:002006	CDS	46283	47257	.	+	0	ID=HPOBMMML_00475;eC_number=2.5.1.39;Name=ubiA;db_xref=COG:COG0382;gene=ubiA;inference=ab initio prediction:Prodigal:002006,similar to AA sequence:UniProtKB:P0AGK1;locus_tag=HPOBMMML_00475;product=4-hydroxybenzoate octaprenyltransferase
NZ_SMNT01000005.1	Prodigal:002006	CDS	47264	47755	.	-	0	ID=HPOBMMML_00476;inference=ab initio prediction:Prodigal:002006;locus_tag=HPOBMMML_00476;product=hypothetical protein
NZ_SMNT01000005.1	Prodigal:002006	CDS	48121	48945	.	+	0	ID=HPOBMMML_00477;eC_number=3.1.3.7;Name=cysQ_1;gene=cysQ_1;inference=ab initio prediction:Prodigal:002006,protein motif:HAMAP:MF_02095;locus_tag=HPOBMMML_00477;product=3'(2')%2C5'-bisphosphate nucleotidase CysQ
NZ_SMNT01000005.1	Prodigal:002006	CDS	48952	49185	.	-	0	ID=HPOBMMML_00478;inference=ab initio prediction:Prodigal:002006;locus_tag=HPOBMMML_00478;product=hypothetical protein
NZ_SMNT01000005.1	Prodigal:002006	CDS	49388	49597	.	-	0	ID=HPOBMMML_00479;Name=cspA_1;db_xref=COG:COG1278;gene=cspA_1;inference=ab initio prediction:Prodigal:002006,similar to AA sequence:UniProtKB:Q9Z3S6;locus_tag=HPOBMMML_00479;product=Cold shock protein CspA
NZ_SMNT01000005.1	Prodigal:002006	CDS	49897	50286	.	+	0	ID=HPOBMMML_00480;inference=ab initio prediction:Prodigal:002006;locus_tag=HPOBMMML_00480;product=hypothetical protein
NZ_SMNT01000005.1	Prodigal:002006	CDS	50290	50511	.	-	0	ID=HPOBMMML_00481;inference=ab initio prediction:Prodigal:002006;locus_tag=HPOBMMML_00481;product=hypothetical protein
NZ_SMNT01000005.1	Prodigal:002006	CDS	50696	51274	.	+	0	ID=HPOBMMML_00482;eC_number=3.2.-.-;Name=yraA;db_xref=COG:COG0693;gene=yraA;inference=ab initio prediction:Prodigal:002006,similar to AA sequence:UniProtKB:O06006;locus_tag=HPOBMMML_00482;product=Putative cysteine protease YraA
NZ_SMNT01000005.1	Prodigal:002006	CDS	51379	51669	.	-	0	ID=HPOBMMML_00483;inference=ab initio prediction:Prodigal:002006;locus_tag=HPOBMMML_00483;product=hypothetical protein
NZ_SMNT01000005.1	Prodigal:002006	CDS	52141	53343	.	-	0	ID=HPOBMMML_00484;eC_number=2.6.1.1;Name=aatA;db_xref=COG:COG0436;gene=aatA;inference=ab initio prediction:Prodigal:002006,similar to AA sequence:UniProtKB:Q02635;locus_tag=HPOBMMML_00484;product=Aspartate/prephenate aminotransferase
NZ_SMNT01000005.1	Prodigal:002006	CDS	53544	54563	.	+	0	ID=HPOBMMML_00485;inference=ab initio prediction:Prodigal:002006;locus_tag=HPOBMMML_00485;product=hypothetical protein
NZ_SMNT01000005.1	Prodigal:002006	CDS	54570	54866	.	-	0	ID=HPOBMMML_00486;inference=ab initio prediction:Prodigal:002006;locus_tag=HPOBMMML_00486;product=hypothetical protein
NZ_SMNT01000005.1	Prodigal:002006	CDS	55120	55398	.	+	0	ID=HPOBMMML_00487;inference=ab initio prediction:Prodigal:002006;locus_tag=HPOBMMML_00487;product=hypothetical protein
NZ_SMNT01000005.1	Prodigal:002006	CDS	55395	55796	.	-	0	ID=HPOBMMML_00488;inference=ab initio prediction:Prodigal:002006;locus_tag=HPOBMMML_00488;product=hypothetical protein
NZ_SMNT01000005.1	Prodigal:002006	CDS	55892	57283	.	-	0	ID=HPOBMMML_00489;eC_number=2.7.7.4;Name=cysN;db_xref=COG:COG2895;gene=cysN;inference=ab initio prediction:Prodigal:002006,similar to AA sequence:UniProtKB:P23845;locus_tag=HPOBMMML_00489;product=Sulfate adenylyltransferase subunit 1
NZ_SMNT01000005.1	Prodigal:002006	CDS	57283	58224	.	-	0	ID=HPOBMMML_00490;eC_number=2.7.7.4;Name=cysD;db_xref=COG:COG0175;gene=cysD;inference=ab initio prediction:Prodigal:002006,similar to AA sequence:UniProtKB:P21156;locus_tag=HPOBMMML_00490;product=Sulfate adenylyltransferase subunit 2
NZ_SMNT01000005.1	Prodigal:002006	CDS	58221	59015	.	-	0	ID=HPOBMMML_00491;eC_number=1.8.4.10;Name=cysH;gene=cysH;inference=ab initio prediction:Prodigal:002006,similar to AA sequence:UniProtKB:Q9RFS6;locus_tag=HPOBMMML_00491;product=Thioredoxin-dependent 5'-adenylylsulfate reductase
NZ_SMNT01000005.1	Prodigal:002006	CDS	59254	59757	.	+	0	ID=HPOBMMML_00492;Name=decR;db_xref=COG:COG1522;gene=decR;inference=ab initio prediction:Prodigal:002006,similar to AA sequence:UniProtKB:P0ACJ5;locus_tag=HPOBMMML_00492;product=DNA-binding transcriptional activator DecR
NZ_SMNT01000005.1	Prodigal:002006	CDS	59867	61633	.	+	0	ID=HPOBMMML_00493;eC_number=1.8.1.2;Name=cysJ_1;db_xref=COG:COG0369;gene=cysJ_1;inference=ab initio prediction:Prodigal:002006,similar to AA sequence:UniProtKB:O32214;locus_tag=HPOBMMML_00493;product=Sulfite reductase [NADPH] flavoprotein alpha-component
NZ_SMNT01000005.1	Prodigal:002006	CDS	61785	63587	.	+	0	ID=HPOBMMML_00494;eC_number=1.8.1.2;Name=cysI;db_xref=COG:COG0155;gene=cysI;inference=ab initio prediction:Prodigal:002006,similar to AA sequence:UniProtKB:O32213;locus_tag=HPOBMMML_00494;product=Sulfite reductase [NADPH] hemoprotein beta-component
NZ_SMNT01000005.1	Prodigal:002006	CDS	63772	63969	.	+	0	ID=HPOBMMML_00495;inference=ab initio prediction:Prodigal:002006;locus_tag=HPOBMMML_00495;product=hypothetical protein
NZ_SMNT01000005.1	Prodigal:002006	CDS	64034	65731	.	-	0	ID=HPOBMMML_00496;inference=ab initio prediction:Prodigal:002006;locus_tag=HPOBMMML_00496;product=hypothetical protein
NZ_SMNT01000005.1	Prodigal:002006	CDS	65781	65939	.	+	0	ID=HPOBMMML_00497;inference=ab initio prediction:Prodigal:002006;locus_tag=HPOBMMML_00497;product=hypothetical protein
NZ_SMNT01000005.1	Prodigal:002006	CDS	66299	66931	.	+	0	ID=HPOBMMML_00498;Name=slmA_1;gene=slmA_1;inference=ab initio prediction:Prodigal:002006,protein motif:HAMAP:MF_01839;locus_tag=HPOBMMML_00498;product=Nucleoid occlusion factor SlmA
NZ_SMNT01000005.1	Prodigal:002006	CDS	66940	67284	.	-	0	ID=HPOBMMML_00499;inference=ab initio prediction:Prodigal:002006;locus_tag=HPOBMMML_00499;product=hypothetical protein
NZ_SMNT01000005.1	Prodigal:002006	CDS	67302	67997	.	-	0	ID=HPOBMMML_00500;eC_number=4.1.1.23;Name=pyrF;db_xref=COG:COG0284;gene=pyrF;inference=ab initio prediction:Prodigal:002006,similar to AA sequence:UniProtKB:Q9KQT7;locus_tag=HPOBMMML_00500;product=Orotidine 5'-phosphate decarboxylase
NZ_SMNT01000005.1	Prodigal:002006	CDS	68046	68699	.	-	0	ID=HPOBMMML_00501;inference=ab initio prediction:Prodigal:002006;locus_tag=HPOBMMML_00501;product=hypothetical protein
NZ_SMNT01000005.1	Prodigal:002006	CDS	68865	71081	.	-	0	ID=HPOBMMML_00502;eC_number=1.3.99.16;Name=iorB_1;gene=iorB_1;inference=ab initio prediction:Prodigal:002006,similar to AA sequence:UniProtKB:Q51698;locus_tag=HPOBMMML_00502;product=Isoquinoline 1-oxidoreductase subunit beta
NZ_SMNT01000005.1	Prodigal:002006	CDS	71111	71566	.	-	0	ID=HPOBMMML_00503;eC_number=1.3.99.16;Name=iorA_1;gene=iorA_1;inference=ab initio prediction:Prodigal:002006,similar to AA sequence:UniProtKB:Q51697;locus_tag=HPOBMMML_00503;product=Isoquinoline 1-oxidoreductase subunit alpha
NZ_SMNT01000005.1	Prodigal:002006	CDS	71825	73360	.	+	0	ID=HPOBMMML_00504;eC_number=2.7.13.3;Name=rcsC_1;gene=rcsC_1;inference=ab initio prediction:Prodigal:002006,protein motif:HAMAP:MF_00979;locus_tag=HPOBMMML_00504;product=Sensor histidine kinase RcsC
NZ_SMNT01000005.1	Prodigal:002006	CDS	73527	74549	.	-	0	ID=HPOBMMML_00505;eC_number=2.4.2.21;Name=cobU;gene=cobU;inference=ab initio prediction:Prodigal:002006,similar to AA sequence:UniProtKB:P29935;locus_tag=HPOBMMML_00505;product=Nicotinate-nucleotide--dimethylbenzimidazole phosphoribosyltransferase
NZ_SMNT01000005.1	Prodigal:002006	CDS	74682	75476	.	+	0	ID=HPOBMMML_00506;eC_number=2.7.8.26;Name=cobV;gene=cobV;inference=ab initio prediction:Prodigal:002006,similar to AA sequence:UniProtKB:P29936;locus_tag=HPOBMMML_00506;product=Adenosylcobinamide-GDP ribazoletransferase
NZ_SMNT01000005.1	Prodigal:002006	CDS	75516	75740	.	+	0	ID=HPOBMMML_00507;inference=ab initio prediction:Prodigal:002006;locus_tag=HPOBMMML_00507;product=hypothetical protein
NZ_SMNT01000005.1	Prodigal:002006	CDS	75765	76454	.	+	0	ID=HPOBMMML_00508;inference=ab initio prediction:Prodigal:002006;locus_tag=HPOBMMML_00508;product=hypothetical protein
NZ_SMNT01000005.1	Prodigal:002006	CDS	76463	77416	.	-	0	ID=HPOBMMML_00509;eC_number=1.3.1.-;Name=dusA;db_xref=COG:COG0042;gene=dusA;inference=ab initio prediction:Prodigal:002006,similar to AA sequence:UniProtKB:P32695;locus_tag=HPOBMMML_00509;product=tRNA-dihydrouridine(20/20a) synthase
NZ_SMNT01000005.1	Prodigal:002006	CDS	77853	78674	.	-	0	ID=HPOBMMML_00510;eC_number=2.1.1.222;Name=COQ3_1;gene=COQ3_1;inference=ab initio prediction:Prodigal:002006,protein motif:HAMAP:MF_00472;locus_tag=HPOBMMML_00510;product=Ubiquinone biosynthesis O-methyltransferase%2C mitochondrial
NZ_SMNT01000005.1	Prodigal:002006	CDS	78722	79945	.	-	0	ID=HPOBMMML_00511;inference=ab initio prediction:Prodigal:002006;locus_tag=HPOBMMML_00511;product=hypothetical protein
NZ_SMNT01000005.1	Prodigal:002006	CDS	80579	81346	.	-	0	ID=HPOBMMML_00512;eC_number=2.1.1.222;Name=COQ3_2;gene=COQ3_2;inference=ab initio prediction:Prodigal:002006,protein motif:HAMAP:MF_00472;locus_tag=HPOBMMML_00512;product=Ubiquinone biosynthesis O-methyltransferase%2C mitochondrial
NZ_SMNT01000005.1	Prodigal:002006	CDS	81513	81632	.	-	0	ID=HPOBMMML_00513;inference=ab initio prediction:Prodigal:002006;locus_tag=HPOBMMML_00513;product=hypothetical protein
NZ_SMNT01000005.1	Prodigal:002006	CDS	82536	83372	.	+	0	ID=HPOBMMML_00514;inference=ab initio prediction:Prodigal:002006;locus_tag=HPOBMMML_00514;product=hypothetical protein
NZ_SMNT01000005.1	Prodigal:002006	CDS	83831	85789	.	-	0	ID=HPOBMMML_00515;inference=ab initio prediction:Prodigal:002006;locus_tag=HPOBMMML_00515;product=hypothetical protein
NZ_SMNT01000005.1	Prodigal:002006	CDS	86104	86484	.	+	0	ID=HPOBMMML_00516;Name=cpdR_1;gene=cpdR_1;inference=ab initio prediction:Prodigal:002006,similar to AA sequence:UniProtKB:Q2YIF7;locus_tag=HPOBMMML_00516;product=Response regulator receiver protein CpdR
NZ_SMNT01000005.1	Prodigal:002006	CDS	86513	87523	.	-	0	ID=HPOBMMML_00517;Name=zntB;db_xref=COG:COG0598;gene=zntB;inference=ab initio prediction:Prodigal:002006,similar to AA sequence:UniProtKB:Q9EYX5;locus_tag=HPOBMMML_00517;product=Zinc transport protein ZntB
NZ_SMNT01000005.1	Prodigal:002006	CDS	87853	88776	.	+	0	ID=HPOBMMML_00518;inference=ab initio prediction:Prodigal:002006;locus_tag=HPOBMMML_00518;product=hypothetical protein
NZ_SMNT01000005.1	Prodigal:002006	CDS	88991	90514	.	+	0	ID=HPOBMMML_00519;Name=oprB_1;db_xref=COG:COG3659;gene=oprB_1;inference=ab initio prediction:Prodigal:002006,similar to AA sequence:UniProtKB:Q51485;locus_tag=HPOBMMML_00519;product=Porin B
NZ_SMNT01000005.1	Prodigal:002006	CDS	90750	92369	.	+	0	ID=HPOBMMML_00520;inference=ab initio prediction:Prodigal:002006;locus_tag=HPOBMMML_00520;product=hypothetical protein
NZ_SMNT01000006.1	Prodigal:002006	CDS	33	626	.	+	0	ID=HPOBMMML_00521;eC_number=3.4.21.88;Name=lexA_1;gene=lexA_1;inference=ab initio prediction:Prodigal:002006,protein motif:HAMAP:MF_00015;locus_tag=HPOBMMML_00521;product=LexA repressor
NZ_SMNT01000006.1	Prodigal:002006	CDS	703	1812	.	+	0	ID=HPOBMMML_00522;inference=ab initio prediction:Prodigal:002006,similar to AA sequence:UniProtKB:Q881J7;locus_tag=HPOBMMML_00522;product=Blue-light-activated protein
NZ_SMNT01000006.1	Prodigal:002006	CDS	1951	2931	.	+	0	ID=HPOBMMML_00523;inference=ab initio prediction:Prodigal:002006;locus_tag=HPOBMMML_00523;product=hypothetical protein
NZ_SMNT01000006.1	Prodigal:002006	CDS	2969	3832	.	-	0	ID=HPOBMMML_00524;eC_number=2.1.1.182;Name=rsmA_2;gene=rsmA_2;inference=ab initio prediction:Prodigal:002006,similar to AA sequence:UniProtKB:Q1RK29;locus_tag=HPOBMMML_00524;product=Ribosomal RNA small subunit methyltransferase A
NZ_SMNT01000006.1	Prodigal:002006	CDS	3829	4956	.	-	0	ID=HPOBMMML_00525;eC_number=1.1.1.262;Name=pdxA;db_xref=COG:COG1995;gene=pdxA;inference=ab initio prediction:Prodigal:002006,similar to AA sequence:UniProtKB:Q9I5U4;locus_tag=HPOBMMML_00525;product=4-hydroxythreonine-4-phosphate dehydrogenase
NZ_SMNT01000006.1	Prodigal:002006	CDS	5055	7652	.	-	0	ID=HPOBMMML_00526;Name=lptD;gene=lptD;inference=ab initio prediction:Prodigal:002006,protein motif:HAMAP:MF_01411;locus_tag=HPOBMMML_00526;product=LPS-assembly protein LptD
NZ_SMNT01000006.1	Prodigal:002006	CDS	7709	8797	.	-	0	ID=HPOBMMML_00527;Name=lptG;db_xref=COG:COG0795;gene=lptG;inference=ab initio prediction:Prodigal:002006,similar to AA sequence:UniProtKB:P0ADC6;locus_tag=HPOBMMML_00527;product=Lipopolysaccharide export system permease protein LptG
NZ_SMNT01000006.1	Prodigal:002006	CDS	8803	9963	.	-	0	ID=HPOBMMML_00528;inference=ab initio prediction:Prodigal:002006;locus_tag=HPOBMMML_00528;product=hypothetical protein
NZ_SMNT01000006.1	Prodigal:002006	CDS	10242	11741	.	+	0	ID=HPOBMMML_00529;eC_number=3.4.11.1;Name=pepA_1;db_xref=COG:COG0260;gene=pepA_1;inference=ab initio prediction:Prodigal:002006,similar to AA sequence:UniProtKB:O86436;locus_tag=HPOBMMML_00529;product=Cytosol aminopeptidase
NZ_SMNT01000006.1	Prodigal:002006	CDS	11788	12531	.	+	0	ID=HPOBMMML_00530;inference=ab initio prediction:Prodigal:002006;locus_tag=HPOBMMML_00530;product=hypothetical protein
NZ_SMNT01000006.1	Prodigal:002006	CDS	12597	14291	.	+	0	ID=HPOBMMML_00531;eC_number=6.2.1.3;Name=fadD;db_xref=COG:COG0318;gene=fadD;inference=ab initio prediction:Prodigal:002006,similar to AA sequence:UniProtKB:P69451;locus_tag=HPOBMMML_00531;product=Long-chain-fatty-acid--CoA ligase
NZ_SMNT01000006.1	Prodigal:002006	CDS	14414	15358	.	+	0	ID=HPOBMMML_00532;eC_number=1.8.5.-;Name=msrP_3;db_xref=COG:COG2041;gene=msrP_3;inference=ab initio prediction:Prodigal:002006,similar to AA sequence:UniProtKB:P76342;locus_tag=HPOBMMML_00532;product=Protein-methionine-sulfoxide reductase catalytic subunit MsrP
NZ_SMNT01000006.1	Prodigal:002006	CDS	15373	16080	.	-	0	ID=HPOBMMML_00533;inference=ab initio prediction:Prodigal:002006;locus_tag=HPOBMMML_00533;product=hypothetical protein
NZ_SMNT01000006.1	Prodigal:002006	CDS	16284	17174	.	-	0	ID=HPOBMMML_00534;Name=argP;gene=argP;inference=ab initio prediction:Prodigal:002006,protein motif:HAMAP:MF_00513;locus_tag=HPOBMMML_00534;product=HTH-type transcriptional regulator ArgP
NZ_SMNT01000006.1	Prodigal:002006	CDS	17526	18506	.	-	0	ID=HPOBMMML_00535;eC_number=1.8.1.9;Name=trxB_1;db_xref=COG:COG0492;gene=trxB_1;inference=ab initio prediction:Prodigal:002006,similar to AA sequence:UniProtKB:P0A9P4;locus_tag=HPOBMMML_00535;product=Thioredoxin reductase
NZ_SMNT01000006.1	Prodigal:002006	CDS	18529	19542	.	-	0	ID=HPOBMMML_00536;inference=ab initio prediction:Prodigal:002006;locus_tag=HPOBMMML_00536;product=hypothetical protein
NZ_SMNT01000006.1	Prodigal:002006	CDS	19544	20077	.	-	0	ID=HPOBMMML_00537;inference=ab initio prediction:Prodigal:002006;locus_tag=HPOBMMML_00537;product=hypothetical protein
NZ_SMNT01000006.1	Prodigal:002006	CDS	20082	20564	.	-	0	ID=HPOBMMML_00538;Name=greA;db_xref=COG:COG0782;gene=greA;inference=ab initio prediction:Prodigal:002006,similar to AA sequence:UniProtKB:P0A6W5;locus_tag=HPOBMMML_00538;product=Transcription elongation factor GreA
NZ_SMNT01000006.1	Prodigal:002006	CDS	20685	24158	.	-	0	ID=HPOBMMML_00539;eC_number=6.3.5.5;Name=carB;db_xref=COG:COG0458;gene=carB;inference=ab initio prediction:Prodigal:002006,similar to AA sequence:UniProtKB:P00968;locus_tag=HPOBMMML_00539;product=Carbamoyl-phosphate synthase large chain
NZ_SMNT01000006.1	Prodigal:002006	CDS	24367	24741	.	-	0	ID=HPOBMMML_00540;inference=ab initio prediction:Prodigal:002006;locus_tag=HPOBMMML_00540;product=hypothetical protein
NZ_SMNT01000006.1	Prodigal:002006	CDS	24856	26091	.	-	0	ID=HPOBMMML_00541;eC_number=6.3.5.5;Name=carA;db_xref=COG:COG0505;gene=carA;inference=ab initio prediction:Prodigal:002006,similar to AA sequence:UniProtKB:P0A6F1;locus_tag=HPOBMMML_00541;product=Carbamoyl-phosphate synthase small chain
NZ_SMNT01000006.1	Prodigal:002006	CDS	26278	26742	.	+	0	ID=HPOBMMML_00542;Name=yqeY;db_xref=COG:COG1610;gene=yqeY;inference=ab initio prediction:Prodigal:002006,similar to AA sequence:UniProtKB:P54464;locus_tag=HPOBMMML_00542;product=putative protein YqeY
NZ_SMNT01000006.1	Prodigal:002006	CDS	26825	28735	.	+	0	ID=HPOBMMML_00543;eC_number=2.7.7.-;Name=dnaG;db_xref=COG:COG0358;gene=dnaG;inference=ab initio prediction:Prodigal:002006,similar to AA sequence:UniProtKB:P0ABS5;locus_tag=HPOBMMML_00543;product=DNA primase
NZ_SMNT01000006.1	Prodigal:002006	CDS	28934	30928	.	+	0	ID=HPOBMMML_00544;Name=rpoD;db_xref=COG:COG0568;gene=rpoD;inference=ab initio prediction:Prodigal:002006,similar to AA sequence:UniProtKB:Q2K619;locus_tag=HPOBMMML_00544;product=RNA polymerase sigma factor RpoD
NZ_SMNT01000006.1	Prodigal:002006	CDS	31216	32412	.	+	0	ID=HPOBMMML_00545;inference=ab initio prediction:Prodigal:002006;locus_tag=HPOBMMML_00545;product=hypothetical protein
NZ_SMNT01000006.1	Prodigal:002006	CDS	32641	33855	.	+	0	ID=HPOBMMML_00546;eC_number=1.4.3.19;Name=thiO;db_xref=COG:COG0665;gene=thiO;inference=ab initio prediction:Prodigal:002006,similar to AA sequence:UniProtKB:O31616;locus_tag=HPOBMMML_00546;product=Glycine oxidase
NZ_SMNT01000006.1	Prodigal:002006	CDS	33852	34064	.	+	0	ID=HPOBMMML_00547;inference=ab initio prediction:Prodigal:002006;locus_tag=HPOBMMML_00547;product=hypothetical protein
NZ_SMNT01000006.1	Prodigal:002006	CDS	34068	34874	.	+	0	ID=HPOBMMML_00548;eC_number=2.8.1.10;Name=thiG;db_xref=COG:COG2022;gene=thiG;inference=ab initio prediction:Prodigal:002006,similar to AA sequence:UniProtKB:Q9I6B4;locus_tag=HPOBMMML_00548;product=Thiazole synthase
NZ_SMNT01000006.1	Prodigal:002006	CDS	34871	35521	.	+	0	ID=HPOBMMML_00549;eC_number=2.5.1.3;Name=thiE_3;db_xref=COG:COG0352;gene=thiE_3;inference=ab initio prediction:Prodigal:002006,similar to AA sequence:UniProtKB:P39594;locus_tag=HPOBMMML_00549;product=Thiamine-phosphate synthase
NZ_SMNT01000006.1	Prodigal:002006	CDS	35538	36290	.	-	0	ID=HPOBMMML_00550;inference=ab initio prediction:Prodigal:002006;locus_tag=HPOBMMML_00550;product=hypothetical protein
NZ_SMNT01000006.1	Prodigal:002006	CDS	36333	37160	.	-	0	ID=HPOBMMML_00551;db_xref=COG:COG1305;inference=ab initio prediction:Prodigal:002006,similar to AA sequence:UniProtKB:P9WL93;locus_tag=HPOBMMML_00551;product=putative protein
NZ_SMNT01000006.1	Prodigal:002006	CDS	37190	38134	.	-	0	ID=HPOBMMML_00552;inference=ab initio prediction:Prodigal:002006;locus_tag=HPOBMMML_00552;product=hypothetical protein
NZ_SMNT01000006.1	Prodigal:002006	CDS	38217	39647	.	-	0	ID=HPOBMMML_00553;db_xref=COG:COG2308;inference=ab initio prediction:Prodigal:002006,similar to AA sequence:UniProtKB:P9WLA9;locus_tag=HPOBMMML_00553;product=putative protein
NZ_SMNT01000006.1	Prodigal:002006	CDS	39903	40637	.	-	0	ID=HPOBMMML_00554;inference=ab initio prediction:Prodigal:002006,similar to AA sequence:UniProtKB:P72255;locus_tag=HPOBMMML_00554;note=UPF0758 protein;product=hypothetical protein
NZ_SMNT01000006.1	Prodigal:002006	CDS	40644	41504	.	-	0	ID=HPOBMMML_00555;eC_number=3.4.11.18;Name=map;db_xref=COG:COG0024;gene=map;inference=ab initio prediction:Prodigal:002006,similar to AA sequence:UniProtKB:Q9ZCD3;locus_tag=HPOBMMML_00555;product=Methionine aminopeptidase
NZ_SMNT01000006.1	Prodigal:002006	CDS	41734	41991	.	+	0	ID=HPOBMMML_00556;inference=ab initio prediction:Prodigal:002006;locus_tag=HPOBMMML_00556;product=hypothetical protein
NZ_SMNT01000006.1	Prodigal:002006	CDS	42009	43196	.	+	0	ID=HPOBMMML_00557;eC_number=1.14.13.24;Name=mhbM;db_xref=COG:COG0654;gene=mhbM;inference=ab initio prediction:Prodigal:002006,similar to AA sequence:UniProtKB:Q5EXK1;locus_tag=HPOBMMML_00557;product=3-hydroxybenzoate 6-hydroxylase
NZ_SMNT01000006.1	Aragorn:001002	tRNA	43231	43317	.	+	.	ID=HPOBMMML_00558;inference=COORDINATES:profile:Aragorn:001002;locus_tag=HPOBMMML_00558;product=tRNA-Leu(taa)
NZ_SMNT01000006.1	Prodigal:002006	CDS	43376	43549	.	-	0	ID=HPOBMMML_00559;inference=ab initio prediction:Prodigal:002006;locus_tag=HPOBMMML_00559;product=hypothetical protein
NZ_SMNT01000006.1	Prodigal:002006	CDS	43546	44085	.	-	0	ID=HPOBMMML_00560;inference=ab initio prediction:Prodigal:002006;locus_tag=HPOBMMML_00560;product=hypothetical protein
NZ_SMNT01000006.1	Prodigal:002006	CDS	44097	44360	.	-	0	ID=HPOBMMML_00561;inference=ab initio prediction:Prodigal:002006;locus_tag=HPOBMMML_00561;product=hypothetical protein
NZ_SMNT01000006.1	Prodigal:002006	CDS	44470	44649	.	+	0	ID=HPOBMMML_00562;inference=ab initio prediction:Prodigal:002006;locus_tag=HPOBMMML_00562;product=hypothetical protein
NZ_SMNT01000006.1	Prodigal:002006	CDS	44849	45199	.	+	0	ID=HPOBMMML_00563;inference=ab initio prediction:Prodigal:002006;locus_tag=HPOBMMML_00563;product=hypothetical protein
NZ_SMNT01000006.1	Prodigal:002006	CDS	45975	46154	.	+	0	ID=HPOBMMML_00564;inference=ab initio prediction:Prodigal:002006;locus_tag=HPOBMMML_00564;product=hypothetical protein
NZ_SMNT01000006.1	Prodigal:002006	CDS	46738	47670	.	-	0	ID=HPOBMMML_00565;inference=ab initio prediction:Prodigal:002006;locus_tag=HPOBMMML_00565;product=hypothetical protein
NZ_SMNT01000006.1	Prodigal:002006	CDS	48181	48522	.	-	0	ID=HPOBMMML_00566;inference=ab initio prediction:Prodigal:002006;locus_tag=HPOBMMML_00566;product=hypothetical protein
NZ_SMNT01000006.1	Prodigal:002006	CDS	48539	48796	.	-	0	ID=HPOBMMML_00567;inference=ab initio prediction:Prodigal:002006;locus_tag=HPOBMMML_00567;product=hypothetical protein
NZ_SMNT01000006.1	Prodigal:002006	CDS	48926	49033	.	-	0	ID=HPOBMMML_00568;inference=ab initio prediction:Prodigal:002006;locus_tag=HPOBMMML_00568;product=hypothetical protein
NZ_SMNT01000006.1	Prodigal:002006	CDS	49033	49296	.	-	0	ID=HPOBMMML_00569;inference=ab initio prediction:Prodigal:002006;locus_tag=HPOBMMML_00569;product=hypothetical protein
NZ_SMNT01000006.1	Prodigal:002006	CDS	49524	50639	.	-	0	ID=HPOBMMML_00570;inference=ab initio prediction:Prodigal:002006;locus_tag=HPOBMMML_00570;product=hypothetical protein
NZ_SMNT01000006.1	Prodigal:002006	CDS	50632	51279	.	-	0	ID=HPOBMMML_00571;inference=ab initio prediction:Prodigal:002006;locus_tag=HPOBMMML_00571;product=hypothetical protein
NZ_SMNT01000006.1	Prodigal:002006	CDS	51480	51803	.	+	0	ID=HPOBMMML_00572;inference=ab initio prediction:Prodigal:002006;locus_tag=HPOBMMML_00572;product=hypothetical protein
NZ_SMNT01000006.1	Prodigal:002006	CDS	51923	52114	.	+	0	ID=HPOBMMML_00573;inference=ab initio prediction:Prodigal:002006;locus_tag=HPOBMMML_00573;product=hypothetical protein
NZ_SMNT01000006.1	Prodigal:002006	CDS	52144	52446	.	-	0	ID=HPOBMMML_00574;inference=ab initio prediction:Prodigal:002006;locus_tag=HPOBMMML_00574;product=hypothetical protein
NZ_SMNT01000006.1	Prodigal:002006	CDS	52457	53263	.	-	0	ID=HPOBMMML_00575;inference=ab initio prediction:Prodigal:002006;locus_tag=HPOBMMML_00575;product=hypothetical protein
NZ_SMNT01000006.1	Prodigal:002006	CDS	53349	53693	.	-	0	ID=HPOBMMML_00576;inference=ab initio prediction:Prodigal:002006;locus_tag=HPOBMMML_00576;product=hypothetical protein
NZ_SMNT01000006.1	Prodigal:002006	CDS	53797	54072	.	+	0	ID=HPOBMMML_00577;inference=ab initio prediction:Prodigal:002006;locus_tag=HPOBMMML_00577;product=hypothetical protein
NZ_SMNT01000006.1	Prodigal:002006	CDS	54321	56924	.	-	0	ID=HPOBMMML_00578;inference=ab initio prediction:Prodigal:002006;locus_tag=HPOBMMML_00578;product=hypothetical protein
NZ_SMNT01000006.1	Prodigal:002006	CDS	56921	57343	.	-	0	ID=HPOBMMML_00579;inference=ab initio prediction:Prodigal:002006;locus_tag=HPOBMMML_00579;product=hypothetical protein
NZ_SMNT01000006.1	Prodigal:002006	CDS	57544	57744	.	-	0	ID=HPOBMMML_00580;inference=ab initio prediction:Prodigal:002006;locus_tag=HPOBMMML_00580;product=hypothetical protein
NZ_SMNT01000006.1	Prodigal:002006	CDS	58304	59494	.	-	0	ID=HPOBMMML_00581;Name=xerC_3;gene=xerC_3;inference=ab initio prediction:Prodigal:002006,protein motif:HAMAP:MF_01808;locus_tag=HPOBMMML_00581;product=Tyrosine recombinase XerC
NZ_SMNT01000006.1	Prodigal:002006	CDS	59735	60151	.	-	0	ID=HPOBMMML_00582;inference=ab initio prediction:Prodigal:002006;locus_tag=HPOBMMML_00582;product=hypothetical protein
NZ_SMNT01000006.1	Prodigal:002006	CDS	60432	62246	.	+	0	ID=HPOBMMML_00583;eC_number=4.2.1.12;Name=edd;gene=edd;inference=ab initio prediction:Prodigal:002006,similar to AA sequence:UniProtKB:P21909;locus_tag=HPOBMMML_00583;product=Phosphogluconate dehydratase
NZ_SMNT01000006.1	Prodigal:002006	CDS	62282	62899	.	+	0	ID=HPOBMMML_00584;Name=eda;gene=eda;inference=ab initio prediction:Prodigal:002006,similar to AA sequence:UniProtKB:Q00384;locus_tag=HPOBMMML_00584;product=KHG/KDPG aldolase
NZ_SMNT01000006.1	Prodigal:002006	CDS	62936	63661	.	-	0	ID=HPOBMMML_00585;Name=fixK_1;db_xref=COG:COG0664;gene=fixK_1;inference=ab initio prediction:Prodigal:002006,similar to AA sequence:UniProtKB:P29286;locus_tag=HPOBMMML_00585;product=Nitrogen fixation regulation protein FixK
NZ_SMNT01000006.1	Prodigal:002006	CDS	63737	65851	.	-	0	ID=HPOBMMML_00586;eC_number=7.6.2.8;Name=btuD_2;gene=btuD_2;inference=ab initio prediction:Prodigal:002006,protein motif:HAMAP:MF_01005;locus_tag=HPOBMMML_00586;product=Vitamin B12 import ATP-binding protein BtuD
NZ_SMNT01000006.1	Prodigal:002006	CDS	66040	66381	.	-	0	ID=HPOBMMML_00587;inference=ab initio prediction:Prodigal:002006;locus_tag=HPOBMMML_00587;product=hypothetical protein
NZ_SMNT01000006.1	Prodigal:002006	CDS	66711	67412	.	+	0	ID=HPOBMMML_00588;inference=ab initio prediction:Prodigal:002006;locus_tag=HPOBMMML_00588;product=hypothetical protein
NZ_SMNT01000006.1	Prodigal:002006	CDS	67493	68194	.	-	0	ID=HPOBMMML_00589;inference=ab initio prediction:Prodigal:002006;locus_tag=HPOBMMML_00589;product=hypothetical protein
NZ_SMNT01000006.1	Prodigal:002006	CDS	68301	69941	.	-	0	ID=HPOBMMML_00590;Name=groL5_1;gene=groL5_1;inference=ab initio prediction:Prodigal:002006,similar to AA sequence:UniProtKB:P35471;locus_tag=HPOBMMML_00590;product=60 kDa chaperonin 5
NZ_SMNT01000006.1	Prodigal:002006	CDS	70041	70328	.	-	0	ID=HPOBMMML_00591;Name=groS5_1;gene=groS5_1;inference=ab initio prediction:Prodigal:002006,similar to AA sequence:UniProtKB:P35474;locus_tag=HPOBMMML_00591;product=10 kDa chaperonin 5
NZ_SMNT01000006.1	Prodigal:002006	CDS	70540	71544	.	+	0	ID=HPOBMMML_00592;Name=corA_1;db_xref=COG:COG0598;gene=corA_1;inference=ab initio prediction:Prodigal:002006,similar to AA sequence:UniProtKB:P0ABI4;locus_tag=HPOBMMML_00592;product=Magnesium transport protein CorA
NZ_SMNT01000006.1	Prodigal:002006	CDS	71864	72475	.	-	0	ID=HPOBMMML_00593;inference=ab initio prediction:Prodigal:002006;locus_tag=HPOBMMML_00593;product=hypothetical protein
NZ_SMNT01000006.1	Prodigal:002006	CDS	72924	73118	.	+	0	ID=HPOBMMML_00594;inference=ab initio prediction:Prodigal:002006;locus_tag=HPOBMMML_00594;product=hypothetical protein
NZ_SMNT01000006.1	Prodigal:002006	CDS	73191	75299	.	-	0	ID=HPOBMMML_00595;eC_number=6.1.1.14;Name=glyS;db_xref=COG:COG0751;gene=glyS;inference=ab initio prediction:Prodigal:002006,similar to AA sequence:UniProtKB:P00961;locus_tag=HPOBMMML_00595;product=Glycine--tRNA ligase beta subunit
NZ_SMNT01000006.1	Prodigal:002006	CDS	75393	76331	.	-	0	ID=HPOBMMML_00596;eC_number=6.1.1.14;Name=glyQ;db_xref=COG:COG0752;gene=glyQ;inference=ab initio prediction:Prodigal:002006,similar to AA sequence:UniProtKB:P00960;locus_tag=HPOBMMML_00596;product=Glycine--tRNA ligase alpha subunit
NZ_SMNT01000006.1	Prodigal:002006	CDS	76543	76794	.	+	0	ID=HPOBMMML_00597;inference=ab initio prediction:Prodigal:002006;locus_tag=HPOBMMML_00597;product=hypothetical protein
NZ_SMNT01000006.1	Prodigal:002006	CDS	76802	77659	.	-	0	ID=HPOBMMML_00598;inference=ab initio prediction:Prodigal:002006;locus_tag=HPOBMMML_00598;product=hypothetical protein
NZ_SMNT01000006.1	Prodigal:002006	CDS	77859	78218	.	+	0	ID=HPOBMMML_00599;inference=ab initio prediction:Prodigal:002006;locus_tag=HPOBMMML_00599;product=hypothetical protein
NZ_SMNT01000006.1	Prodigal:002006	CDS	78212	78985	.	-	0	ID=HPOBMMML_00600;eC_number=2.1.1.223;Name=yfiC;gene=yfiC;inference=ab initio prediction:Prodigal:002006,protein motif:HAMAP:MF_01872;locus_tag=HPOBMMML_00600;product=tRNA1(Val) (adenine(37)-N6)-methyltransferase
NZ_SMNT01000006.1	Prodigal:002006	CDS	78972	79202	.	-	0	ID=HPOBMMML_00601;inference=ab initio prediction:Prodigal:002006;locus_tag=HPOBMMML_00601;product=hypothetical protein
NZ_SMNT01000006.1	Prodigal:002006	CDS	79405	80427	.	+	0	ID=HPOBMMML_00602;eC_number=2.5.1.90;Name=ispB;db_xref=COG:COG0142;gene=ispB;inference=ab initio prediction:Prodigal:002006,similar to AA sequence:UniProtKB:P44916;locus_tag=HPOBMMML_00602;product=Octaprenyl diphosphate synthase
NZ_SMNT01000006.1	Prodigal:002006	CDS	80438	81313	.	-	0	ID=HPOBMMML_00603;eC_number=2.7.1.148;Name=ispE;db_xref=COG:COG1947;gene=ispE;inference=ab initio prediction:Prodigal:002006,similar to AA sequence:UniProtKB:P83700;locus_tag=HPOBMMML_00603;product=4-diphosphocytidyl-2-C-methyl-D-erythritol kinase
NZ_SMNT01000006.1	Prodigal:002006	CDS	81537	83420	.	-	0	ID=HPOBMMML_00604;eC_number=3.4.-.-;Name=bepA_1;gene=bepA_1;inference=ab initio prediction:Prodigal:002006,protein motif:HAMAP:MF_00997;locus_tag=HPOBMMML_00604;product=Beta-barrel assembly-enhancing protease
NZ_SMNT01000006.1	Prodigal:002006	CDS	83578	85251	.	-	0	ID=HPOBMMML_00605;eC_number=1.5.5.1;db_xref=COG:COG0644;inference=ab initio prediction:Prodigal:002006,similar to AA sequence:UniProtKB:Q9HZP5;locus_tag=HPOBMMML_00605;product=Electron transfer flavoprotein-ubiquinone oxidoreductase
NZ_SMNT01000007.1	Prodigal:002006	CDS	285	2969	.	+	0	ID=HPOBMMML_00606;Name=cckA_2;gene=cckA_2;inference=ab initio prediction:Prodigal:002006,similar to AA sequence:UniProtKB:P0DOA0;locus_tag=HPOBMMML_00606;product=Sensor kinase CckA
NZ_SMNT01000007.1	Prodigal:002006	CDS	3136	4227	.	+	0	ID=HPOBMMML_00607;Name=recA;gene=recA;inference=ab initio prediction:Prodigal:002006,similar to AA sequence:UniProtKB:Q2YRU7;locus_tag=HPOBMMML_00607;product=Protein RecA
NZ_SMNT01000007.1	Prodigal:002006	CDS	4300	4716	.	-	0	ID=HPOBMMML_00608;inference=ab initio prediction:Prodigal:002006;locus_tag=HPOBMMML_00608;product=hypothetical protein
NZ_SMNT01000007.1	Prodigal:002006	CDS	4908	7589	.	+	0	ID=HPOBMMML_00609;eC_number=6.1.1.7;Name=alaS;db_xref=COG:COG0013;gene=alaS;inference=ab initio prediction:Prodigal:002006,similar to AA sequence:UniProtKB:P00957;locus_tag=HPOBMMML_00609;product=Alanine--tRNA ligase
NZ_SMNT01000007.1	Prodigal:002006	CDS	7651	8070	.	-	0	ID=HPOBMMML_00610;inference=ab initio prediction:Prodigal:002006;locus_tag=HPOBMMML_00610;product=hypothetical protein
NZ_SMNT01000007.1	Prodigal:002006	CDS	8244	8849	.	-	0	ID=HPOBMMML_00611;inference=ab initio prediction:Prodigal:002006;locus_tag=HPOBMMML_00611;product=hypothetical protein
NZ_SMNT01000007.1	Aragorn:001002	tRNA	8967	9042	.	-	.	ID=HPOBMMML_00612;inference=COORDINATES:profile:Aragorn:001002;locus_tag=HPOBMMML_00612;product=tRNA-Ala(ggc)
NZ_SMNT01000007.1	Prodigal:002006	CDS	9231	9617	.	-	0	ID=HPOBMMML_00613;inference=ab initio prediction:Prodigal:002006;locus_tag=HPOBMMML_00613;product=hypothetical protein
NZ_SMNT01000007.1	Prodigal:002006	CDS	9837	11198	.	+	0	ID=HPOBMMML_00614;eC_number=2.5.1.19;Name=aroA;gene=aroA;inference=ab initio prediction:Prodigal:002006,similar to AA sequence:UniProtKB:P0A2Y4;locus_tag=HPOBMMML_00614;product=3-phosphoshikimate 1-carboxyvinyltransferase
NZ_SMNT01000007.1	Prodigal:002006	CDS	11207	11833	.	+	0	ID=HPOBMMML_00615;eC_number=2.7.4.25;Name=cmk;db_xref=COG:COG0283;gene=cmk;inference=ab initio prediction:Prodigal:002006,similar to AA sequence:UniProtKB:Q97PK6;locus_tag=HPOBMMML_00615;product=Cytidylate kinase
NZ_SMNT01000007.1	Prodigal:002006	CDS	11889	14366	.	-	0	ID=HPOBMMML_00616;eC_number=3.6.4.13;Name=hrpB;db_xref=COG:COG1643;gene=hrpB;inference=ab initio prediction:Prodigal:002006,similar to AA sequence:UniProtKB:P37024;locus_tag=HPOBMMML_00616;product=ATP-dependent RNA helicase HrpB
NZ_SMNT01000007.1	Prodigal:002006	CDS	14596	14883	.	+	0	ID=HPOBMMML_00617;inference=ab initio prediction:Prodigal:002006;locus_tag=HPOBMMML_00617;product=hypothetical protein
NZ_SMNT01000007.1	Prodigal:002006	CDS	14946	17336	.	-	0	ID=HPOBMMML_00618;eC_number=1.1.1.40;Name=tme;db_xref=COG:COG0280;gene=tme;inference=ab initio prediction:Prodigal:002006,similar to AA sequence:UniProtKB:O30808;locus_tag=HPOBMMML_00618;product=NADP-dependent malic enzyme
NZ_SMNT01000007.1	Prodigal:002006	CDS	17510	20164	.	+	0	ID=HPOBMMML_00619;Name=mutS;db_xref=COG:COG0249;gene=mutS;inference=ab initio prediction:Prodigal:002006,similar to AA sequence:UniProtKB:P0A1Y0;locus_tag=HPOBMMML_00619;product=DNA mismatch repair protein MutS
NZ_SMNT01000007.1	Prodigal:002006	CDS	20171	20596	.	-	0	ID=HPOBMMML_00620;eC_number=3.5.1.44;Name=cheB_2;gene=cheB_2;inference=ab initio prediction:Prodigal:002006,protein motif:HAMAP:MF_00099;locus_tag=HPOBMMML_00620;product=Protein-glutamate methylesterase/protein-glutamine glutaminase
NZ_SMNT01000007.1	Prodigal:002006	CDS	20776	21870	.	-	0	ID=HPOBMMML_00621;eC_number=2.7.13.3;Name=lov_1;gene=lov_1;inference=ab initio prediction:Prodigal:002006,similar to AA sequence:UniProtKB:Q1M667;locus_tag=HPOBMMML_00621;product=Blue-light-activated histidine kinase
NZ_SMNT01000007.1	Prodigal:002006	CDS	22160	23524	.	+	0	ID=HPOBMMML_00622;Name=ampG_1;db_xref=COG:COG0477;gene=ampG_1;inference=ab initio prediction:Prodigal:002006,similar to AA sequence:UniProtKB:P0AE16;locus_tag=HPOBMMML_00622;product=Anhydromuropeptide permease
NZ_SMNT01000007.1	Prodigal:002006	CDS	23628	24548	.	+	0	ID=HPOBMMML_00623;inference=ab initio prediction:Prodigal:002006;locus_tag=HPOBMMML_00623;product=hypothetical protein
NZ_SMNT01000007.1	Prodigal:002006	CDS	24628	26157	.	-	0	ID=HPOBMMML_00624;eC_number=4.3.1.19;Name=ilvA;db_xref=COG:COG1171;gene=ilvA;inference=ab initio prediction:Prodigal:002006,similar to AA sequence:UniProtKB:P04968;locus_tag=HPOBMMML_00624;product=L-threonine dehydratase biosynthetic IlvA
NZ_SMNT01000007.1	Prodigal:002006	CDS	26244	26591	.	-	0	ID=HPOBMMML_00625;eC_number=2.7.1.107;Name=dgkA;db_xref=COG:COG0818;gene=dgkA;inference=ab initio prediction:Prodigal:002006,similar to AA sequence:UniProtKB:P0ABN1;locus_tag=HPOBMMML_00625;product=Diacylglycerol kinase
NZ_SMNT01000007.1	Prodigal:002006	CDS	26596	27675	.	-	0	ID=HPOBMMML_00626;inference=ab initio prediction:Prodigal:002006;locus_tag=HPOBMMML_00626;product=hypothetical protein
NZ_SMNT01000007.1	Prodigal:002006	CDS	28015	28950	.	-	0	ID=HPOBMMML_00627;Name=oxyR_1;gene=oxyR_1;inference=ab initio prediction:Prodigal:002006,similar to AA sequence:UniProtKB:P0ACQ4;locus_tag=HPOBMMML_00627;product=Hydrogen peroxide-inducible genes activator
NZ_SMNT01000007.1	Prodigal:002006	CDS	29098	30687	.	+	0	ID=HPOBMMML_00628;eC_number=1.11.1.6;Name=katA;db_xref=COG:COG0753;gene=katA;inference=ab initio prediction:Prodigal:002006,similar to AA sequence:UniProtKB:Q59337;locus_tag=HPOBMMML_00628;product=Catalase
NZ_SMNT01000007.1	Prodigal:002006	CDS	30821	31294	.	+	0	ID=HPOBMMML_00629;inference=ab initio prediction:Prodigal:002006;locus_tag=HPOBMMML_00629;product=hypothetical protein
NZ_SMNT01000007.1	Prodigal:002006	CDS	31311	32495	.	-	0	ID=HPOBMMML_00630;Name=yycB;db_xref=COG:COG2807;gene=yycB;inference=ab initio prediction:Prodigal:002006,similar to AA sequence:UniProtKB:P37482;locus_tag=HPOBMMML_00630;product=putative transporter YycB
NZ_SMNT01000007.1	Prodigal:002006	CDS	32492	34168	.	-	0	ID=HPOBMMML_00631;eC_number=2.3.1.269;Name=lnt;db_xref=COG:COG0815;gene=lnt;inference=ab initio prediction:Prodigal:002006,similar to AA sequence:UniProtKB:Q8FJY4;locus_tag=HPOBMMML_00631;product=Apolipoprotein N-acyltransferase
NZ_SMNT01000007.1	Prodigal:002006	CDS	34165	35292	.	-	0	ID=HPOBMMML_00632;Name=tlyC;db_xref=COG:COG1253;gene=tlyC;inference=ab initio prediction:Prodigal:002006,similar to AA sequence:UniProtKB:Q68W10;locus_tag=HPOBMMML_00632;product=Hemolysin C
NZ_SMNT01000007.1	Prodigal:002006	CDS	35329	35811	.	-	0	ID=HPOBMMML_00633;eC_number=3.1.-.-;Name=ybeY;gene=ybeY;inference=ab initio prediction:Prodigal:002006,protein motif:HAMAP:MF_00009;locus_tag=HPOBMMML_00633;product=Endoribonuclease YbeY
NZ_SMNT01000007.1	Prodigal:002006	CDS	35814	36923	.	-	0	ID=HPOBMMML_00634;db_xref=COG:COG1702;inference=ab initio prediction:Prodigal:002006,similar to AA sequence:UniProtKB:P9WIA3;locus_tag=HPOBMMML_00634;product=PhoH-like protein
NZ_SMNT01000007.1	Prodigal:002006	CDS	36949	38250	.	-	0	ID=HPOBMMML_00635;eC_number=2.8.4.3;Name=miaB;db_xref=COG:COG0621;gene=miaB;inference=ab initio prediction:Prodigal:002006,similar to AA sequence:UniProtKB:Q9RCI2;locus_tag=HPOBMMML_00635;product=tRNA-2-methylthio-N(6)-dimethylallyladenosine synthase
NZ_SMNT01000007.1	Prodigal:002006	CDS	38455	39390	.	+	0	ID=HPOBMMML_00636;eC_number=3.5.1.2;Name=glsA;db_xref=COG:COG2066;gene=glsA;inference=ab initio prediction:Prodigal:002006,similar to AA sequence:UniProtKB:O87405;locus_tag=HPOBMMML_00636;product=Thermolabile glutaminase
NZ_SMNT01000007.1	Prodigal:002006	CDS	39396	39584	.	-	0	ID=HPOBMMML_00637;inference=ab initio prediction:Prodigal:002006;locus_tag=HPOBMMML_00637;product=hypothetical protein
NZ_SMNT01000007.1	Prodigal:002006	CDS	40005	41045	.	+	0	ID=HPOBMMML_00638;eC_number=6.3.1.2;Name=glnII;db_xref=COG:COG0174;gene=glnII;inference=ab initio prediction:Prodigal:002006,similar to AA sequence:UniProtKB:P04772;locus_tag=HPOBMMML_00638;product=Glutamine synthetase
NZ_SMNT01000007.1	Prodigal:002006	CDS	41132	42022	.	-	0	ID=HPOBMMML_00639;inference=ab initio prediction:Prodigal:002006;locus_tag=HPOBMMML_00639;product=hypothetical protein
NZ_SMNT01000007.1	Prodigal:002006	CDS	42045	42566	.	-	0	ID=HPOBMMML_00640;eC_number=2.3.1.189;Name=mshD;gene=mshD;inference=ab initio prediction:Prodigal:002006,protein motif:HAMAP:MF_01698;locus_tag=HPOBMMML_00640;product=Mycothiol acetyltransferase
NZ_SMNT01000007.1	Prodigal:002006	CDS	42563	43243	.	-	0	ID=HPOBMMML_00641;eC_number=2.3.1.234;Name=OSGEPL1;gene=OSGEPL1;inference=ab initio prediction:Prodigal:002006,protein motif:HAMAP:MF_01445;locus_tag=HPOBMMML_00641;product=tRNA N6-adenosine threonylcarbamoyltransferase%2C mitochondrial
NZ_SMNT01000007.1	Prodigal:002006	CDS	43431	43997	.	-	0	ID=HPOBMMML_00642;Name=nfuA;gene=nfuA;inference=ab initio prediction:Prodigal:002006,protein motif:HAMAP:MF_01637;locus_tag=HPOBMMML_00642;product=Fe/S biogenesis protein NfuA
NZ_SMNT01000007.1	Prodigal:002006	CDS	44255	44647	.	+	0	ID=HPOBMMML_00643;Name=rplS;db_xref=COG:COG0335;gene=rplS;inference=ab initio prediction:Prodigal:002006,similar to AA sequence:UniProtKB:Q6ND68;locus_tag=HPOBMMML_00643;product=50S ribosomal protein L19
NZ_SMNT01000007.1	Prodigal:002006	CDS	44876	45148	.	-	0	ID=HPOBMMML_00644;eC_number=3.1.-.-;Name=yoeB;db_xref=COG:COG4115;gene=yoeB;inference=ab initio prediction:Prodigal:002006,similar to AA sequence:UniProtKB:P69348;locus_tag=HPOBMMML_00644;product=Toxin YoeB
NZ_SMNT01000007.1	Prodigal:002006	CDS	45145	45399	.	-	0	ID=HPOBMMML_00645;Name=yefM;db_xref=COG:COG2161;gene=yefM;inference=ab initio prediction:Prodigal:002006,similar to AA sequence:UniProtKB:P69346;locus_tag=HPOBMMML_00645;product=Antitoxin YefM
NZ_SMNT01000007.1	Prodigal:002006	CDS	45463	46653	.	-	0	ID=HPOBMMML_00646;inference=ab initio prediction:Prodigal:002006,similar to AA sequence:ISfinder:TnXax1;locus_tag=HPOBMMML_00646;product=Tn3 family transposase TnXax1
NZ_SMNT01000007.1	Prodigal:002006	CDS	46736	47338	.	-	0	ID=HPOBMMML_00647;eC_number=4.2.1.33;Name=leuD1_1;db_xref=COG:COG0066;gene=leuD1_1;inference=ab initio prediction:Prodigal:002006,similar to AA sequence:UniProtKB:P04787;locus_tag=HPOBMMML_00647;product=3-isopropylmalate dehydratase small subunit 1
NZ_SMNT01000007.1	Prodigal:002006	CDS	47498	47674	.	+	0	ID=HPOBMMML_00648;inference=ab initio prediction:Prodigal:002006;locus_tag=HPOBMMML_00648;product=hypothetical protein
NZ_SMNT01000007.1	Prodigal:002006	CDS	47735	49021	.	-	0	ID=HPOBMMML_00649;eC_number=1.3.1.85;Name=ccr;db_xref=COG:COG0604;gene=ccr;inference=ab initio prediction:Prodigal:002006,similar to AA sequence:UniProtKB:Q3IZ91;locus_tag=HPOBMMML_00649;product=Crotonyl-CoA carboxylase/reductase
NZ_SMNT01000007.1	Prodigal:002006	CDS	49612	51660	.	+	0	ID=HPOBMMML_00650;eC_number=5.4.99.63;Name=ecm;db_xref=COG:COG1884;gene=ecm;inference=ab initio prediction:Prodigal:002006,similar to AA sequence:UniProtKB:Q49115;locus_tag=HPOBMMML_00650;product=Ethylmalonyl-CoA mutase
NZ_SMNT01000007.1	Prodigal:002006	CDS	51709	52632	.	+	0	ID=HPOBMMML_00651;eC_number=5.1.3.20;Name=hldD;gene=hldD;inference=ab initio prediction:Prodigal:002006,protein motif:HAMAP:MF_01601;locus_tag=HPOBMMML_00651;product=ADP-L-glycero-D-manno-heptose-6-epimerase
NZ_SMNT01000007.1	Prodigal:002006	CDS	52639	52980	.	-	0	ID=HPOBMMML_00652;inference=ab initio prediction:Prodigal:002006;locus_tag=HPOBMMML_00652;product=hypothetical protein
NZ_SMNT01000007.1	Prodigal:002006	CDS	53008	53286	.	-	0	ID=HPOBMMML_00653;inference=ab initio prediction:Prodigal:002006;locus_tag=HPOBMMML_00653;product=hypothetical protein
NZ_SMNT01000007.1	Prodigal:002006	CDS	53391	54836	.	-	0	ID=HPOBMMML_00654;eC_number=2.5.1.44;Name=hss;gene=hss;inference=ab initio prediction:Prodigal:002006,similar to AA sequence:UniProtKB:O32323;locus_tag=HPOBMMML_00654;product=Homospermidine synthase
NZ_SMNT01000007.1	Prodigal:002006	CDS	55125	55301	.	+	0	ID=HPOBMMML_00655;inference=ab initio prediction:Prodigal:002006;locus_tag=HPOBMMML_00655;product=hypothetical protein
NZ_SMNT01000007.1	Prodigal:002006	CDS	55417	56094	.	+	0	ID=HPOBMMML_00656;inference=ab initio prediction:Prodigal:002006;locus_tag=HPOBMMML_00656;product=hypothetical protein
NZ_SMNT01000007.1	Prodigal:002006	CDS	56142	56510	.	+	0	ID=HPOBMMML_00657;inference=ab initio prediction:Prodigal:002006;locus_tag=HPOBMMML_00657;product=hypothetical protein
NZ_SMNT01000007.1	Prodigal:002006	CDS	56683	59982	.	+	0	ID=HPOBMMML_00658;inference=ab initio prediction:Prodigal:002006;locus_tag=HPOBMMML_00658;product=hypothetical protein
NZ_SMNT01000007.1	Prodigal:002006	CDS	59989	60795	.	-	0	ID=HPOBMMML_00659;Name=fliP_1;db_xref=COG:COG1338;gene=fliP_1;inference=ab initio prediction:Prodigal:002006,similar to AA sequence:UniProtKB:P54700;locus_tag=HPOBMMML_00659;product=Flagellar biosynthetic protein FliP
NZ_SMNT01000007.1	Prodigal:002006	CDS	60792	61844	.	-	0	ID=HPOBMMML_00660;inference=ab initio prediction:Prodigal:002006;locus_tag=HPOBMMML_00660;product=hypothetical protein
NZ_SMNT01000007.1	Prodigal:002006	CDS	61959	62333	.	-	0	ID=HPOBMMML_00661;inference=ab initio prediction:Prodigal:002006;locus_tag=HPOBMMML_00661;product=hypothetical protein
NZ_SMNT01000007.1	Prodigal:002006	CDS	62593	63903	.	+	0	ID=HPOBMMML_00662;inference=ab initio prediction:Prodigal:002006;locus_tag=HPOBMMML_00662;product=hypothetical protein
NZ_SMNT01000007.1	Prodigal:002006	CDS	64017	64292	.	+	0	ID=HPOBMMML_00663;inference=ab initio prediction:Prodigal:002006;locus_tag=HPOBMMML_00663;product=hypothetical protein
NZ_SMNT01000007.1	Prodigal:002006	CDS	64329	65699	.	-	0	ID=HPOBMMML_00664;Name=atoC_1;db_xref=COG:COG2204;gene=atoC_1;inference=ab initio prediction:Prodigal:002006,similar to AA sequence:UniProtKB:Q06065;locus_tag=HPOBMMML_00664;product=Regulatory protein AtoC
NZ_SMNT01000007.1	Prodigal:002006	CDS	65754	66089	.	-	0	ID=HPOBMMML_00665;inference=ab initio prediction:Prodigal:002006;locus_tag=HPOBMMML_00665;product=hypothetical protein
NZ_SMNT01000007.1	Prodigal:002006	CDS	66105	66704	.	-	0	ID=HPOBMMML_00666;inference=ab initio prediction:Prodigal:002006;locus_tag=HPOBMMML_00666;product=hypothetical protein
NZ_SMNT01000007.1	Prodigal:002006	CDS	66701	67753	.	-	0	ID=HPOBMMML_00667;Name=fliG_1;db_xref=COG:COG1536;gene=fliG_1;inference=ab initio prediction:Prodigal:002006,similar to AA sequence:UniProtKB:Q9WY63;locus_tag=HPOBMMML_00667;product=Flagellar motor switch protein FliG
NZ_SMNT01000007.1	Prodigal:002006	CDS	67801	69417	.	-	0	ID=HPOBMMML_00668;Name=fliF_1;db_xref=COG:COG1766;gene=fliF_1;inference=ab initio prediction:Prodigal:002006,similar to AA sequence:UniProtKB:P15928;locus_tag=HPOBMMML_00668;product=Flagellar M-ring protein
NZ_SMNT01000007.1	Prodigal:002006	CDS	69618	69893	.	-	0	ID=HPOBMMML_00669;inference=ab initio prediction:Prodigal:002006;locus_tag=HPOBMMML_00669;product=hypothetical protein
NZ_SMNT01000007.1	Prodigal:002006	CDS	69998	70678	.	-	0	ID=HPOBMMML_00670;inference=ab initio prediction:Prodigal:002006;locus_tag=HPOBMMML_00670;product=hypothetical protein
NZ_SMNT01000007.1	Prodigal:002006	CDS	70689	72065	.	-	0	ID=HPOBMMML_00671;inference=ab initio prediction:Prodigal:002006;locus_tag=HPOBMMML_00671;product=hypothetical protein
NZ_SMNT01000007.1	Prodigal:002006	CDS	72317	73480	.	+	0	ID=HPOBMMML_00672;eC_number=2.8.1.13;Name=mnmA;gene=mnmA;inference=ab initio prediction:Prodigal:002006,similar to AA sequence:UniProtKB:Q99TM8;locus_tag=HPOBMMML_00672;product=tRNA-specific 2-thiouridylase MnmA
NZ_SMNT01000007.1	Prodigal:002006	CDS	73515	74168	.	+	0	ID=HPOBMMML_00673;eC_number=2.1.1.163;Name=COQ5_1;gene=COQ5_1;inference=ab initio prediction:Prodigal:002006,protein motif:HAMAP:MF_01813;locus_tag=HPOBMMML_00673;product=2-methoxy-6-polyprenyl-1%2C4-benzoquinol methylase%2C mitochondrial
NZ_SMNT01000007.1	Prodigal:002006	CDS	74174	74968	.	+	0	ID=HPOBMMML_00674;inference=ab initio prediction:Prodigal:002006;locus_tag=HPOBMMML_00674;product=hypothetical protein
NZ_SMNT01000007.1	Prodigal:002006	CDS	75287	76792	.	+	0	ID=HPOBMMML_00675;eC_number=2.7.-.-;Name=sasA_2;gene=sasA_2;inference=ab initio prediction:Prodigal:002006,protein motif:HAMAP:MF_01837;locus_tag=HPOBMMML_00675;product=Adaptive-response sensory-kinase SasA
NZ_SMNT01000007.1	Prodigal:002006	CDS	76800	77810	.	-	0	ID=HPOBMMML_00676;eC_number=2.8.1.6;Name=bioB;db_xref=COG:COG0502;gene=bioB;inference=ab initio prediction:Prodigal:002006,similar to AA sequence:UniProtKB:P12996;locus_tag=HPOBMMML_00676;product=Biotin synthase
NZ_SMNT01000007.1	Prodigal:002006	CDS	77897	78781	.	-	0	ID=HPOBMMML_00677;eC_number=4.3.2.3;inference=ab initio prediction:Prodigal:002006,similar to AA sequence:UniProtKB:Q39BA7;locus_tag=HPOBMMML_00677;product=Ureidoglycolate lyase
NZ_SMNT01000007.1	Prodigal:002006	CDS	79178	80530	.	+	0	ID=HPOBMMML_00678;inference=ab initio prediction:Prodigal:002006;locus_tag=HPOBMMML_00678;product=hypothetical protein
NZ_SMNT01000007.1	Prodigal:002006	CDS	80661	82454	.	-	0	ID=HPOBMMML_00679;eC_number=2.3.1.-;Name=phaC;db_xref=COG:COG3243;gene=phaC;inference=ab initio prediction:Prodigal:002006,similar to AA sequence:UniProtKB:P23608;locus_tag=HPOBMMML_00679;product=Poly(3-hydroxyalkanoate) polymerase subunit PhaC
NZ_SMNT01000007.1	Prodigal:002006	CDS	82605	82958	.	+	0	ID=HPOBMMML_00680;inference=ab initio prediction:Prodigal:002006;locus_tag=HPOBMMML_00680;product=hypothetical protein
NZ_SMNT01000007.1	Prodigal:002006	CDS	83055	84290	.	+	0	ID=HPOBMMML_00681;eC_number=2.6.1.2;Name=alaC_1;db_xref=COG:COG0436;gene=alaC_1;inference=ab initio prediction:Prodigal:002006,similar to AA sequence:UniProtKB:P77434;locus_tag=HPOBMMML_00681;product=Glutamate-pyruvate aminotransferase AlaC
NZ_SMNT01000007.1	Prodigal:002006	CDS	84444	84656	.	+	0	ID=HPOBMMML_00682;inference=ab initio prediction:Prodigal:002006;locus_tag=HPOBMMML_00682;product=hypothetical protein
NZ_SMNT01000008.1	Prodigal:002006	CDS	342	1643	.	-	0	ID=HPOBMMML_00683;eC_number=7.1.1.-;Name=nuoF_1;gene=nuoF_1;inference=ab initio prediction:Prodigal:002006,similar to AA sequence:UniProtKB:A8GQT6;locus_tag=HPOBMMML_00683;product=NADH-quinone oxidoreductase subunit F
NZ_SMNT01000008.1	Prodigal:002006	CDS	1661	3007	.	-	0	ID=HPOBMMML_00684;inference=ab initio prediction:Prodigal:002006;locus_tag=HPOBMMML_00684;product=hypothetical protein
NZ_SMNT01000008.1	Prodigal:002006	CDS	3022	4212	.	-	0	ID=HPOBMMML_00685;eC_number=7.1.1.-;Name=nuoD;db_xref=COG:COG0649;gene=nuoD;inference=ab initio prediction:Prodigal:002006,similar to AA sequence:UniProtKB:A1B495;locus_tag=HPOBMMML_00685;product=NADH-quinone oxidoreductase subunit D
NZ_SMNT01000008.1	Prodigal:002006	CDS	4223	4870	.	-	0	ID=HPOBMMML_00686;eC_number=7.1.1.-;Name=nqo5;db_xref=COG:COG0852;gene=nqo5;inference=ab initio prediction:Prodigal:002006,similar to AA sequence:UniProtKB:P29917;locus_tag=HPOBMMML_00686;product=NADH-quinone oxidoreductase chain 5
NZ_SMNT01000008.1	Prodigal:002006	CDS	4883	5470	.	-	0	ID=HPOBMMML_00687;eC_number=7.1.1.-;Name=nuoB;db_xref=COG:COG0377;gene=nuoB;inference=ab initio prediction:Prodigal:002006,similar to AA sequence:UniProtKB:A1B497;locus_tag=HPOBMMML_00687;product=NADH-quinone oxidoreductase subunit B
NZ_SMNT01000008.1	Prodigal:002006	CDS	5517	5882	.	-	0	ID=HPOBMMML_00688;eC_number=7.1.1.-;Name=ndhC;gene=ndhC;inference=ab initio prediction:Prodigal:002006,similar to AA sequence:UniProtKB:P19045;locus_tag=HPOBMMML_00688;product=NAD(P)H-quinone oxidoreductase subunit 3
NZ_SMNT01000008.1	Aragorn:001002	tRNA	6225	6301	.	+	.	ID=HPOBMMML_00689;inference=COORDINATES:profile:Aragorn:001002;locus_tag=HPOBMMML_00689;product=tRNA-Asp(gtc)
NZ_SMNT01000008.1	Prodigal:002006	CDS	6533	7525	.	-	0	ID=HPOBMMML_00690;eC_number=1.11.1.-;Name=srpA_1;db_xref=COG:COG0753;gene=srpA_1;inference=ab initio prediction:Prodigal:002006,similar to AA sequence:UniProtKB:Q55025;locus_tag=HPOBMMML_00690;product=Catalase-related peroxidase
NZ_SMNT01000008.1	Prodigal:002006	CDS	7867	8367	.	+	0	ID=HPOBMMML_00691;inference=ab initio prediction:Prodigal:002006;locus_tag=HPOBMMML_00691;product=hypothetical protein
NZ_SMNT01000008.1	Prodigal:002006	CDS	8372	8821	.	-	0	ID=HPOBMMML_00692;inference=ab initio prediction:Prodigal:002006;locus_tag=HPOBMMML_00692;product=hypothetical protein
NZ_SMNT01000008.1	Prodigal:002006	CDS	9017	9937	.	+	0	ID=HPOBMMML_00693;inference=ab initio prediction:Prodigal:002006;locus_tag=HPOBMMML_00693;product=hypothetical protein
NZ_SMNT01000008.1	Prodigal:002006	CDS	9948	12437	.	+	0	ID=HPOBMMML_00694;eC_number=2.7.13.3;Name=rcsC_2;gene=rcsC_2;inference=ab initio prediction:Prodigal:002006,protein motif:HAMAP:MF_00979;locus_tag=HPOBMMML_00694;product=Sensor histidine kinase RcsC
NZ_SMNT01000008.1	Prodigal:002006	CDS	12484	12957	.	-	0	ID=HPOBMMML_00695;eC_number=3.6.1.25;db_xref=COG:COG2954;inference=ab initio prediction:Prodigal:002006,similar to AA sequence:UniProtKB:A3DIJ8;locus_tag=HPOBMMML_00695;product=Inorganic triphosphatase
NZ_SMNT01000008.1	Prodigal:002006	CDS	13128	13592	.	+	0	ID=HPOBMMML_00696;inference=ab initio prediction:Prodigal:002006;locus_tag=HPOBMMML_00696;product=hypothetical protein
NZ_SMNT01000008.1	Prodigal:002006	CDS	13611	14588	.	-	0	ID=HPOBMMML_00697;eC_number=3.1.2.6;Name=gloB_1;gene=gloB_1;inference=ab initio prediction:Prodigal:002006,protein motif:HAMAP:MF_01374;locus_tag=HPOBMMML_00697;product=Hydroxyacylglutathione hydrolase
NZ_SMNT01000008.1	Prodigal:002006	CDS	14588	15358	.	-	0	ID=HPOBMMML_00698;inference=ab initio prediction:Prodigal:002006;locus_tag=HPOBMMML_00698;product=hypothetical protein
NZ_SMNT01000008.1	Prodigal:002006	CDS	15370	15990	.	-	0	ID=HPOBMMML_00699;inference=ab initio prediction:Prodigal:002006;locus_tag=HPOBMMML_00699;product=hypothetical protein
NZ_SMNT01000008.1	Prodigal:002006	CDS	15987	16547	.	-	0	ID=HPOBMMML_00700;Name=yceJ_1;db_xref=COG:COG3038;gene=yceJ_1;inference=ab initio prediction:Prodigal:002006,similar to AA sequence:UniProtKB:P75925;locus_tag=HPOBMMML_00700;product=Cytochrome b561 
NZ_SMNT01000008.1	Prodigal:002006	CDS	16544	16837	.	-	0	ID=HPOBMMML_00701;inference=ab initio prediction:Prodigal:002006;locus_tag=HPOBMMML_00701;product=hypothetical protein
NZ_SMNT01000008.1	Prodigal:002006	CDS	16845	17270	.	-	0	ID=HPOBMMML_00702;inference=ab initio prediction:Prodigal:002006;locus_tag=HPOBMMML_00702;product=hypothetical protein
NZ_SMNT01000008.1	Prodigal:002006	CDS	17305	17715	.	-	0	ID=HPOBMMML_00703;inference=ab initio prediction:Prodigal:002006;locus_tag=HPOBMMML_00703;product=hypothetical protein
NZ_SMNT01000008.1	Prodigal:002006	CDS	17727	18407	.	-	0	ID=HPOBMMML_00704;inference=ab initio prediction:Prodigal:002006;locus_tag=HPOBMMML_00704;product=hypothetical protein
NZ_SMNT01000008.1	Prodigal:002006	CDS	18510	20393	.	-	0	ID=HPOBMMML_00705;eC_number=1.1.2.8;Name=exaA_1;db_xref=COG:COG4993;gene=exaA_1;inference=ab initio prediction:Prodigal:002006,similar to AA sequence:UniProtKB:Q9Z4J7;locus_tag=HPOBMMML_00705;product=Quinoprotein alcohol dehydrogenase (cytochrome c)
NZ_SMNT01000008.1	Prodigal:002006	CDS	20694	21347	.	+	0	ID=HPOBMMML_00706;Name=lnrK_1;db_xref=COG:COG2197;gene=lnrK_1;inference=ab initio prediction:Prodigal:002006,similar to AA sequence:UniProtKB:P94439;locus_tag=HPOBMMML_00706;product=Transcriptional regulatory protein LnrK
NZ_SMNT01000008.1	Prodigal:002006	CDS	21396	22874	.	-	0	ID=HPOBMMML_00707;eC_number=2.7.7.-;Name=selO_1;db_xref=COG:COG0397;gene=selO_1;inference=ab initio prediction:Prodigal:002006,similar to AA sequence:UniProtKB:P77649;locus_tag=HPOBMMML_00707;product=Protein adenylyltransferase SelO
NZ_SMNT01000008.1	Prodigal:002006	CDS	23857	24801	.	+	0	ID=HPOBMMML_00708;inference=ab initio prediction:Prodigal:002006;locus_tag=HPOBMMML_00708;product=hypothetical protein
NZ_SMNT01000008.1	Prodigal:002006	CDS	25269	26444	.	+	0	ID=HPOBMMML_00709;Name=intA;db_xref=COG:COG0582;gene=intA;inference=ab initio prediction:Prodigal:002006,similar to AA sequence:UniProtKB:P32053;locus_tag=HPOBMMML_00709;product=Prophage integrase IntA
NZ_SMNT01000008.1	Prodigal:002006	CDS	26905	27876	.	+	0	ID=HPOBMMML_00710;inference=ab initio prediction:Prodigal:002006;locus_tag=HPOBMMML_00710;product=hypothetical protein
NZ_SMNT01000008.1	Prodigal:002006	CDS	28129	29097	.	-	0	ID=HPOBMMML_00711;Name=xerD_1;db_xref=COG:COG4974;gene=xerD_1;inference=ab initio prediction:Prodigal:002006,similar to AA sequence:UniProtKB:O31206;locus_tag=HPOBMMML_00711;product=Tyrosine recombinase XerD
NZ_SMNT01000008.1	Prodigal:002006	CDS	29094	29351	.	-	0	ID=HPOBMMML_00712;inference=ab initio prediction:Prodigal:002006;locus_tag=HPOBMMML_00712;product=hypothetical protein
NZ_SMNT01000008.1	Prodigal:002006	CDS	29348	29566	.	-	0	ID=HPOBMMML_00713;inference=ab initio prediction:Prodigal:002006;locus_tag=HPOBMMML_00713;product=hypothetical protein
NZ_SMNT01000008.1	Prodigal:002006	CDS	30097	30282	.	+	0	ID=HPOBMMML_00714;inference=ab initio prediction:Prodigal:002006;locus_tag=HPOBMMML_00714;product=hypothetical protein
NZ_SMNT01000008.1	Prodigal:002006	CDS	30279	32366	.	+	0	ID=HPOBMMML_00715;eC_number=2.7.13.3;Name=rcsC_3;gene=rcsC_3;inference=ab initio prediction:Prodigal:002006,protein motif:HAMAP:MF_00979;locus_tag=HPOBMMML_00715;product=Sensor histidine kinase RcsC
NZ_SMNT01000008.1	Prodigal:002006	CDS	32826	34535	.	-	0	ID=HPOBMMML_00716;eC_number=2.7.13.3;Name=rcsC_4;gene=rcsC_4;inference=ab initio prediction:Prodigal:002006,protein motif:HAMAP:MF_00979;locus_tag=HPOBMMML_00716;product=Sensor histidine kinase RcsC
NZ_SMNT01000008.1	Prodigal:002006	CDS	34535	34996	.	-	0	ID=HPOBMMML_00717;Name=rcp1_1;gene=rcp1_1;inference=ab initio prediction:Prodigal:002006,similar to AA sequence:UniProtKB:Q55169;locus_tag=HPOBMMML_00717;product=Response regulator rcp1
NZ_SMNT01000008.1	Prodigal:002006	CDS	34998	37253	.	-	0	ID=HPOBMMML_00718;eC_number=2.7.13.3;Name=cph1_1;gene=cph1_1;inference=ab initio prediction:Prodigal:002006,similar to AA sequence:UniProtKB:Q55168;locus_tag=HPOBMMML_00718;product=Phytochrome-like protein cph1
NZ_SMNT01000008.1	Aragorn:001002	tRNA	37633	37708	.	-	.	ID=HPOBMMML_00719;inference=COORDINATES:profile:Aragorn:001002;locus_tag=HPOBMMML_00719;product=tRNA-Val(tac)
NZ_SMNT01000008.1	Prodigal:002006	CDS	37850	40273	.	-	0	ID=HPOBMMML_00720;eC_number=3.4.21.53;Name=lon;gene=lon;inference=ab initio prediction:Prodigal:002006,similar to AA sequence:UniProtKB:Q2YPX3;locus_tag=HPOBMMML_00720;product=Lon protease
NZ_SMNT01000008.1	Prodigal:002006	CDS	40554	41825	.	-	0	ID=HPOBMMML_00721;Name=clpX;gene=clpX;inference=ab initio prediction:Prodigal:002006,similar to AA sequence:UniProtKB:B8GX14;locus_tag=HPOBMMML_00721;product=ATP-dependent Clp protease ATP-binding subunit ClpX
NZ_SMNT01000008.1	Prodigal:002006	CDS	42069	42698	.	-	0	ID=HPOBMMML_00722;eC_number=3.4.21.92;Name=clpP;gene=clpP;inference=ab initio prediction:Prodigal:002006,similar to AA sequence:UniProtKB:B8GX16;locus_tag=HPOBMMML_00722;product=ATP-dependent Clp protease proteolytic subunit
NZ_SMNT01000008.1	Prodigal:002006	CDS	42823	44214	.	-	0	ID=HPOBMMML_00723;eC_number=5.2.1.8;Name=tig;db_xref=COG:COG0544;gene=tig;inference=ab initio prediction:Prodigal:002006,similar to AA sequence:UniProtKB:Q9KQS5;locus_tag=HPOBMMML_00723;product=Trigger factor
NZ_SMNT01000008.1	Aragorn:001002	tRNA	44409	44493	.	-	.	ID=HPOBMMML_00724;inference=COORDINATES:profile:Aragorn:001002;locus_tag=HPOBMMML_00724;product=tRNA-Leu(tag)
NZ_SMNT01000008.1	Prodigal:002006	CDS	44704	46176	.	+	0	ID=HPOBMMML_00725;eC_number=1.16.3.1;Name=mmcO;db_xref=COG:COG2132;gene=mmcO;inference=ab initio prediction:Prodigal:002006,similar to AA sequence:UniProtKB:I6WZK7;locus_tag=HPOBMMML_00725;product=Multicopper oxidase MmcO
NZ_SMNT01000008.1	Prodigal:002006	CDS	46169	47683	.	-	0	ID=HPOBMMML_00726;Name=nnr;db_xref=COG:COG0062;gene=nnr;inference=ab initio prediction:Prodigal:002006,similar to AA sequence:UniProtKB:Q9X024;locus_tag=HPOBMMML_00726;product=Bifunctional NAD(P)H-hydrate repair enzyme Nnr
NZ_SMNT01000008.1	Prodigal:002006	CDS	47885	48223	.	+	0	ID=HPOBMMML_00727;Name=glnB;db_xref=COG:COG0347;gene=glnB;inference=ab initio prediction:Prodigal:002006,similar to AA sequence:UniProtKB:O66513;locus_tag=HPOBMMML_00727;product=Nitrogen regulatory protein P-II
NZ_SMNT01000008.1	Prodigal:002006	CDS	48343	48651	.	+	0	ID=HPOBMMML_00728;eC_number=6.3.1.2;Name=glnA_1;db_xref=COG:COG0174;gene=glnA_1;inference=ab initio prediction:Prodigal:002006,similar to AA sequence:UniProtKB:P0A1P6;locus_tag=HPOBMMML_00728;product=Glutamine synthetase
NZ_SMNT01000008.1	Prodigal:002006	CDS	48751	49755	.	+	0	ID=HPOBMMML_00729;eC_number=6.3.1.2;Name=glnA_2;db_xref=COG:COG0174;gene=glnA_2;inference=ab initio prediction:Prodigal:002006,similar to AA sequence:UniProtKB:P0A9C5;locus_tag=HPOBMMML_00729;product=Glutamine synthetase
NZ_SMNT01000008.1	Prodigal:002006	CDS	49996	50229	.	+	0	ID=HPOBMMML_00730;inference=ab initio prediction:Prodigal:002006;locus_tag=HPOBMMML_00730;product=hypothetical protein
NZ_SMNT01000008.1	Prodigal:002006	CDS	50299	50949	.	+	0	ID=HPOBMMML_00731;inference=ab initio prediction:Prodigal:002006;locus_tag=HPOBMMML_00731;product=hypothetical protein
NZ_SMNT01000008.1	Prodigal:002006	CDS	51426	52004	.	+	0	ID=HPOBMMML_00732;inference=ab initio prediction:Prodigal:002006;locus_tag=HPOBMMML_00732;product=hypothetical protein
NZ_SMNT01000008.1	Prodigal:002006	CDS	52072	52416	.	+	0	ID=HPOBMMML_00733;inference=ab initio prediction:Prodigal:002006;locus_tag=HPOBMMML_00733;product=hypothetical protein
NZ_SMNT01000008.1	Prodigal:002006	CDS	52553	54856	.	+	0	ID=HPOBMMML_00734;eC_number=3.1.13.1;Name=rnr;db_xref=COG:COG0557;gene=rnr;inference=ab initio prediction:Prodigal:002006,similar to AA sequence:UniProtKB:P21499;locus_tag=HPOBMMML_00734;product=Ribonuclease R
NZ_SMNT01000008.1	Prodigal:002006	CDS	54991	55473	.	+	0	ID=HPOBMMML_00735;inference=ab initio prediction:Prodigal:002006;locus_tag=HPOBMMML_00735;product=hypothetical protein
NZ_SMNT01000008.1	Prodigal:002006	CDS	55418	56173	.	+	0	ID=HPOBMMML_00736;inference=ab initio prediction:Prodigal:002006;locus_tag=HPOBMMML_00736;product=hypothetical protein
NZ_SMNT01000008.1	Prodigal:002006	CDS	56267	57439	.	+	0	ID=HPOBMMML_00737;Name=ycaD;gene=ycaD;inference=ab initio prediction:Prodigal:002006,protein motif:HAMAP:MF_01149;locus_tag=HPOBMMML_00737;product=putative MFS-type transporter YcaD
NZ_SMNT01000008.1	Prodigal:002006	CDS	57549	57716	.	+	0	ID=HPOBMMML_00738;Name=rpmG;db_xref=COG:COG0267;gene=rpmG;inference=ab initio prediction:Prodigal:002006,similar to AA sequence:UniProtKB:Q6N554;locus_tag=HPOBMMML_00738;product=50S ribosomal protein L33
NZ_SMNT01000008.1	Prodigal:002006	CDS	57838	58287	.	-	0	ID=HPOBMMML_00739;inference=ab initio prediction:Prodigal:002006;locus_tag=HPOBMMML_00739;product=hypothetical protein
NZ_SMNT01000008.1	Prodigal:002006	CDS	58372	58605	.	+	0	ID=HPOBMMML_00740;inference=ab initio prediction:Prodigal:002006;locus_tag=HPOBMMML_00740;product=hypothetical protein
NZ_SMNT01000008.1	Prodigal:002006	CDS	58962	60440	.	+	0	ID=HPOBMMML_00741;Name=bdlA_1;db_xref=COG:COG0840;gene=bdlA_1;inference=ab initio prediction:Prodigal:002006,similar to AA sequence:UniProtKB:Q9I3S1;locus_tag=HPOBMMML_00741;product=Biofilm dispersion protein BdlA
NZ_SMNT01000008.1	Prodigal:002006	CDS	60584	60820	.	+	0	ID=HPOBMMML_00742;inference=ab initio prediction:Prodigal:002006;locus_tag=HPOBMMML_00742;product=hypothetical protein
NZ_SMNT01000008.1	Prodigal:002006	CDS	60835	60933	.	-	0	ID=HPOBMMML_00743;inference=ab initio prediction:Prodigal:002006;locus_tag=HPOBMMML_00743;product=hypothetical protein
NZ_SMNT01000008.1	Prodigal:002006	CDS	61124	61411	.	+	0	ID=HPOBMMML_00744;inference=ab initio prediction:Prodigal:002006;locus_tag=HPOBMMML_00744;product=hypothetical protein
NZ_SMNT01000008.1	Prodigal:002006	CDS	61509	61775	.	+	0	ID=HPOBMMML_00745;inference=ab initio prediction:Prodigal:002006;locus_tag=HPOBMMML_00745;product=hypothetical protein
NZ_SMNT01000008.1	Prodigal:002006	CDS	61806	63137	.	-	0	ID=HPOBMMML_00746;Name=tolB;db_xref=COG:COG0823;gene=tolB;inference=ab initio prediction:Prodigal:002006,similar to AA sequence:UniProtKB:Q83F59;locus_tag=HPOBMMML_00746;product=Tol-Pal system protein TolB
NZ_SMNT01000008.1	Prodigal:002006	CDS	63196	64578	.	-	0	ID=HPOBMMML_00747;inference=ab initio prediction:Prodigal:002006;locus_tag=HPOBMMML_00747;product=hypothetical protein
NZ_SMNT01000008.1	Prodigal:002006	CDS	64592	65035	.	-	0	ID=HPOBMMML_00748;Name=exbD;db_xref=COG:COG0848;gene=exbD;inference=ab initio prediction:Prodigal:002006,similar to AA sequence:UniProtKB:P0ABV2;locus_tag=HPOBMMML_00748;product=Biopolymer transport protein ExbD
NZ_SMNT01000008.1	Prodigal:002006	CDS	65063	65785	.	-	0	ID=HPOBMMML_00749;Name=tolQ;db_xref=COG:COG0811;gene=tolQ;inference=ab initio prediction:Prodigal:002006,similar to AA sequence:UniProtKB:P0ABU9;locus_tag=HPOBMMML_00749;product=Tol-Pal system protein TolQ
NZ_SMNT01000008.1	Prodigal:002006	CDS	65983	66402	.	-	0	ID=HPOBMMML_00750;eC_number=3.1.2.28;inference=ab initio prediction:Prodigal:002006,protein motif:HAMAP:MF_02101;locus_tag=HPOBMMML_00750;product=1%2C4-dihydroxy-2-naphthoyl-CoA hydrolase
NZ_SMNT01000008.1	Prodigal:002006	CDS	66399	66719	.	-	0	ID=HPOBMMML_00751;Name=ybaQ;db_xref=COG:COG3093;gene=ybaQ;inference=ab initio prediction:Prodigal:002006,similar to AA sequence:UniProtKB:P0A9T6;locus_tag=HPOBMMML_00751;product=putative HTH-type transcriptional regulator YbaQ
NZ_SMNT01000008.1	Prodigal:002006	CDS	66721	66999	.	-	0	ID=HPOBMMML_00752;eC_number=3.1.-.-;Name=higB;gene=higB;inference=ab initio prediction:Prodigal:002006,similar to AA sequence:UniProtKB:Q7A225;locus_tag=HPOBMMML_00752;product=Endoribonuclease HigB
NZ_SMNT01000008.1	Prodigal:002006	CDS	67041	68096	.	-	0	ID=HPOBMMML_00753;eC_number=3.6.4.12;Name=ruvB_2;db_xref=COG:COG2255;gene=ruvB_2;inference=ab initio prediction:Prodigal:002006,similar to AA sequence:UniProtKB:Q51426;locus_tag=HPOBMMML_00753;product=Holliday junction ATP-dependent DNA helicase RuvB
NZ_SMNT01000008.1	Prodigal:002006	CDS	68287	68532	.	+	0	ID=HPOBMMML_00754;inference=ab initio prediction:Prodigal:002006;locus_tag=HPOBMMML_00754;product=hypothetical protein
NZ_SMNT01000008.1	Prodigal:002006	CDS	68523	69899	.	-	0	ID=HPOBMMML_00755;Name=oprB_2;db_xref=COG:COG3659;gene=oprB_2;inference=ab initio prediction:Prodigal:002006,similar to AA sequence:UniProtKB:Q51485;locus_tag=HPOBMMML_00755;product=Porin B
NZ_SMNT01000008.1	Prodigal:002006	CDS	69970	71628	.	-	0	ID=HPOBMMML_00756;inference=ab initio prediction:Prodigal:002006;locus_tag=HPOBMMML_00756;product=hypothetical protein
NZ_SMNT01000008.1	Prodigal:002006	CDS	71887	72384	.	-	0	ID=HPOBMMML_00757;eC_number=1.16.3.1;Name=bfr;db_xref=COG:COG2193;gene=bfr;inference=ab initio prediction:Prodigal:002006,similar to AA sequence:UniProtKB:Q59738;locus_tag=HPOBMMML_00757;product=Bacterioferritin
NZ_SMNT01000008.1	Prodigal:002006	CDS	73053	73979	.	+	0	ID=HPOBMMML_00758;eC_number=3.5.1.-;db_xref=COG:COG0123;inference=ab initio prediction:Prodigal:002006,similar to AA sequence:UniProtKB:Q9HXM1;locus_tag=HPOBMMML_00758;product=Histone deacetylase-like amidohydrolase
NZ_SMNT01000008.1	Prodigal:002006	CDS	73996	76149	.	-	0	ID=HPOBMMML_00759;Name=apxIB;db_xref=COG:COG2274;gene=apxIB;inference=ab initio prediction:Prodigal:002006,similar to AA sequence:UniProtKB:P26760;locus_tag=HPOBMMML_00759;product=Toxin RTX-I translocation ATP-binding protein
NZ_SMNT01000008.1	Aragorn:001002	tRNA	76758	76857	.	+	.	ID=HPOBMMML_00760;inference=COORDINATES:profile:Aragorn:001002;locus_tag=HPOBMMML_00760;product=tRNA-Ser(tga)
NZ_SMNT01000008.1	Prodigal:002006	CDS	78021	78248	.	+	0	ID=HPOBMMML_00761;inference=ab initio prediction:Prodigal:002006;locus_tag=HPOBMMML_00761;product=hypothetical protein
NZ_SMNT01000008.1	Prodigal:002006	CDS	78371	79222	.	+	0	ID=HPOBMMML_00762;inference=ab initio prediction:Prodigal:002006;locus_tag=HPOBMMML_00762;product=hypothetical protein
NZ_SMNT01000008.1	Prodigal:002006	CDS	79338	79583	.	+	0	ID=HPOBMMML_00763;inference=ab initio prediction:Prodigal:002006;locus_tag=HPOBMMML_00763;product=hypothetical protein
NZ_SMNT01000008.1	Prodigal:002006	CDS	79595	80227	.	-	0	ID=HPOBMMML_00764;eC_number=6.3.3.2;db_xref=COG:COG0212;inference=ab initio prediction:Prodigal:002006,similar to AA sequence:UniProtKB:P44905;locus_tag=HPOBMMML_00764;product=5-formyltetrahydrofolate cyclo-ligase
NZ_SMNT01000008.1	Prodigal:002006	CDS	80295	80621	.	-	0	ID=HPOBMMML_00765;inference=ab initio prediction:Prodigal:002006;locus_tag=HPOBMMML_00765;product=hypothetical protein
NZ_SMNT01000009.1	Prodigal:002006	CDS	678	1478	.	-	0	ID=HPOBMMML_00766;inference=ab initio prediction:Prodigal:002006;locus_tag=HPOBMMML_00766;product=hypothetical protein
NZ_SMNT01000009.1	Prodigal:002006	CDS	1504	3108	.	-	0	ID=HPOBMMML_00767;Name=nusA;db_xref=COG:COG0195;gene=nusA;inference=ab initio prediction:Prodigal:002006,similar to AA sequence:UniProtKB:Q83BS0;locus_tag=HPOBMMML_00767;product=Transcription termination/antitermination protein NusA
NZ_SMNT01000009.1	Prodigal:002006	CDS	3175	3939	.	-	0	ID=HPOBMMML_00768;Name=rimP;gene=rimP;inference=ab initio prediction:Prodigal:002006,protein motif:HAMAP:MF_01077;locus_tag=HPOBMMML_00768;product=Ribosome maturation factor RimP
NZ_SMNT01000009.1	Prodigal:002006	CDS	4502	5203	.	-	0	ID=HPOBMMML_00769;inference=ab initio prediction:Prodigal:002006;locus_tag=HPOBMMML_00769;product=hypothetical protein
NZ_SMNT01000009.1	Prodigal:002006	CDS	5616	6293	.	-	0	ID=HPOBMMML_00770;inference=ab initio prediction:Prodigal:002006;locus_tag=HPOBMMML_00770;product=hypothetical protein
NZ_SMNT01000009.1	Prodigal:002006	CDS	6445	7479	.	-	0	ID=HPOBMMML_00771;eC_number=1.2.1.11;Name=asd2;db_xref=COG:COG0136;gene=asd2;inference=ab initio prediction:Prodigal:002006,similar to AA sequence:UniProtKB:P23247;locus_tag=HPOBMMML_00771;product=Aspartate-semialdehyde dehydrogenase 2
NZ_SMNT01000009.1	Prodigal:002006	CDS	7836	8789	.	+	0	ID=HPOBMMML_00772;inference=ab initio prediction:Prodigal:002006;locus_tag=HPOBMMML_00772;product=hypothetical protein
NZ_SMNT01000009.1	Prodigal:002006	CDS	8957	9370	.	+	0	ID=HPOBMMML_00773;inference=ab initio prediction:Prodigal:002006;locus_tag=HPOBMMML_00773;product=hypothetical protein
NZ_SMNT01000009.1	Prodigal:002006	CDS	9470	10579	.	-	0	ID=HPOBMMML_00774;eC_number=1.1.1.85;Name=leuB;gene=leuB;inference=ab initio prediction:Prodigal:002006,similar to AA sequence:UniProtKB:Q2T7H6;locus_tag=HPOBMMML_00774;product=3-isopropylmalate dehydrogenase
NZ_SMNT01000009.1	Prodigal:002006	CDS	10664	11650	.	-	0	ID=HPOBMMML_00775;inference=ab initio prediction:Prodigal:002006;locus_tag=HPOBMMML_00775;product=hypothetical protein
NZ_SMNT01000009.1	Prodigal:002006	CDS	11790	12455	.	+	0	ID=HPOBMMML_00776;eC_number=2.4.1.129;Name=mtgA_1;db_xref=COG:COG0744;gene=mtgA_1;inference=ab initio prediction:Prodigal:002006,similar to AA sequence:UniProtKB:P46022;locus_tag=HPOBMMML_00776;product=Biosynthetic peptidoglycan transglycosylase
NZ_SMNT01000009.1	Prodigal:002006	CDS	13009	14247	.	-	0	ID=HPOBMMML_00777;eC_number=6.3.4.5;Name=argG;db_xref=COG:COG0137;gene=argG;inference=ab initio prediction:Prodigal:002006,similar to AA sequence:UniProtKB:Q9PHK7;locus_tag=HPOBMMML_00777;product=Argininosuccinate synthase
NZ_SMNT01000009.1	Prodigal:002006	CDS	14413	15039	.	+	0	ID=HPOBMMML_00778;eC_number=5.99.1.4;Name=nsaD_1;gene=nsaD_1;inference=ab initio prediction:Prodigal:002006,similar to AA sequence:UniProtKB:Q9X9Q7;locus_tag=HPOBMMML_00778;product=2-hydroxychromene-2-carboxylate isomerase
NZ_SMNT01000009.1	Prodigal:002006	CDS	15058	15825	.	-	0	ID=HPOBMMML_00779;inference=ab initio prediction:Prodigal:002006;locus_tag=HPOBMMML_00779;product=hypothetical protein
NZ_SMNT01000009.1	Prodigal:002006	CDS	16088	16783	.	+	0	ID=HPOBMMML_00780;inference=ab initio prediction:Prodigal:002006;locus_tag=HPOBMMML_00780;product=hypothetical protein
NZ_SMNT01000009.1	Prodigal:002006	CDS	17065	17637	.	+	0	ID=HPOBMMML_00781;Name=atpH;db_xref=COG:COG0712;gene=atpH;inference=ab initio prediction:Prodigal:002006,similar to AA sequence:UniProtKB:P72244;locus_tag=HPOBMMML_00781;product=ATP synthase subunit delta
NZ_SMNT01000009.1	Prodigal:002006	CDS	17700	19229	.	+	0	ID=HPOBMMML_00782;eC_number=7.1.2.2;Name=atpA;db_xref=COG:COG0056;gene=atpA;inference=ab initio prediction:Prodigal:002006,similar to AA sequence:UniProtKB:P05036;locus_tag=HPOBMMML_00782;product=ATP synthase subunit alpha
NZ_SMNT01000009.1	Prodigal:002006	CDS	19305	20192	.	+	0	ID=HPOBMMML_00783;Name=atpG;db_xref=COG:COG0224;gene=atpG;inference=ab initio prediction:Prodigal:002006,similar to AA sequence:UniProtKB:P72246;locus_tag=HPOBMMML_00783;product=ATP synthase gamma chain
NZ_SMNT01000009.1	Prodigal:002006	CDS	20241	21698	.	+	0	ID=HPOBMMML_00784;eC_number=7.1.2.2;Name=atpD;db_xref=COG:COG0055;gene=atpD;inference=ab initio prediction:Prodigal:002006,similar to AA sequence:UniProtKB:A1B8P0;locus_tag=HPOBMMML_00784;product=ATP synthase subunit beta
NZ_SMNT01000009.1	Prodigal:002006	CDS	21818	22219	.	+	0	ID=HPOBMMML_00785;Name=atpC_2;db_xref=COG:COG0355;gene=atpC_2;inference=ab initio prediction:Prodigal:002006,similar to AA sequence:UniProtKB:A1B8P1;locus_tag=HPOBMMML_00785;product=ATP synthase epsilon chain
NZ_SMNT01000009.1	Prodigal:002006	CDS	22335	23588	.	-	0	ID=HPOBMMML_00786;eC_number=2.7.7.72;Name=cca;gene=cca;inference=ab initio prediction:Prodigal:002006,protein motif:HAMAP:MF_01263;locus_tag=HPOBMMML_00786;product=CCA-adding enzyme
NZ_SMNT01000009.1	Prodigal:002006	CDS	23588	23845	.	-	0	ID=HPOBMMML_00787;inference=ab initio prediction:Prodigal:002006;locus_tag=HPOBMMML_00787;product=hypothetical protein
NZ_SMNT01000009.1	Prodigal:002006	CDS	23891	24568	.	-	0	ID=HPOBMMML_00788;eC_number=3.6.1.-;Name=nudL;gene=nudL;inference=ab initio prediction:Prodigal:002006,protein motif:HAMAP:MF_01592;locus_tag=HPOBMMML_00788;product=putative Nudix hydrolase NudL
NZ_SMNT01000009.1	Prodigal:002006	CDS	24571	25224	.	-	0	ID=HPOBMMML_00789;inference=ab initio prediction:Prodigal:002006;locus_tag=HPOBMMML_00789;product=hypothetical protein
NZ_SMNT01000009.1	Prodigal:002006	CDS	25221	25646	.	-	0	ID=HPOBMMML_00790;inference=ab initio prediction:Prodigal:002006;locus_tag=HPOBMMML_00790;product=hypothetical protein
NZ_SMNT01000009.1	Prodigal:002006	CDS	25882	26886	.	+	0	ID=HPOBMMML_00791;inference=ab initio prediction:Prodigal:002006;locus_tag=HPOBMMML_00791;product=hypothetical protein
NZ_SMNT01000009.1	Prodigal:002006	CDS	26890	27801	.	+	0	ID=HPOBMMML_00792;inference=ab initio prediction:Prodigal:002006;locus_tag=HPOBMMML_00792;product=hypothetical protein
NZ_SMNT01000009.1	Prodigal:002006	CDS	27812	30643	.	+	0	ID=HPOBMMML_00793;inference=ab initio prediction:Prodigal:002006;locus_tag=HPOBMMML_00793;product=hypothetical protein
NZ_SMNT01000009.1	Prodigal:002006	CDS	30876	32957	.	+	0	ID=HPOBMMML_00794;inference=ab initio prediction:Prodigal:002006;locus_tag=HPOBMMML_00794;product=hypothetical protein
NZ_SMNT01000009.1	Prodigal:002006	CDS	32973	33371	.	-	0	ID=HPOBMMML_00795;inference=ab initio prediction:Prodigal:002006;locus_tag=HPOBMMML_00795;product=hypothetical protein
NZ_SMNT01000009.1	Prodigal:002006	CDS	33394	33891	.	-	0	ID=HPOBMMML_00796;eC_number=2.3.1.-;Name=eis;gene=eis;inference=ab initio prediction:Prodigal:002006,protein motif:HAMAP:MF_01812;locus_tag=HPOBMMML_00796;product=N-acetyltransferase Eis
NZ_SMNT01000009.1	Prodigal:002006	CDS	34120	34902	.	+	0	ID=HPOBMMML_00797;inference=ab initio prediction:Prodigal:002006;locus_tag=HPOBMMML_00797;product=hypothetical protein
NZ_SMNT01000009.1	Prodigal:002006	CDS	34899	35432	.	+	0	ID=HPOBMMML_00798;inference=ab initio prediction:Prodigal:002006;locus_tag=HPOBMMML_00798;product=hypothetical protein
NZ_SMNT01000009.1	Prodigal:002006	CDS	35443	36546	.	-	0	ID=HPOBMMML_00799;Name=yejB;db_xref=COG:COG4174;gene=yejB;inference=ab initio prediction:Prodigal:002006,similar to AA sequence:UniProtKB:P0AFU0;locus_tag=HPOBMMML_00799;product=Inner membrane ABC transporter permease protein YejB
NZ_SMNT01000009.1	Prodigal:002006	CDS	36565	38427	.	-	0	ID=HPOBMMML_00800;inference=ab initio prediction:Prodigal:002006;locus_tag=HPOBMMML_00800;product=hypothetical protein
NZ_SMNT01000009.1	Prodigal:002006	CDS	38424	40322	.	-	0	ID=HPOBMMML_00801;inference=ab initio prediction:Prodigal:002006;locus_tag=HPOBMMML_00801;product=hypothetical protein
NZ_SMNT01000009.1	Prodigal:002006	CDS	40441	40632	.	-	0	ID=HPOBMMML_00802;inference=ab initio prediction:Prodigal:002006;locus_tag=HPOBMMML_00802;product=hypothetical protein
NZ_SMNT01000009.1	Prodigal:002006	CDS	40745	41707	.	-	0	ID=HPOBMMML_00803;inference=ab initio prediction:Prodigal:002006;locus_tag=HPOBMMML_00803;product=hypothetical protein
NZ_SMNT01000009.1	Prodigal:002006	CDS	41996	42739	.	+	0	ID=HPOBMMML_00804;eC_number=2.7.7.38;Name=kdsB;db_xref=COG:COG1212;gene=kdsB;inference=ab initio prediction:Prodigal:002006,similar to AA sequence:UniProtKB:P04951;locus_tag=HPOBMMML_00804;product=3-deoxy-manno-octulosonate cytidylyltransferase
NZ_SMNT01000009.1	Prodigal:002006	CDS	42746	43603	.	+	0	ID=HPOBMMML_00805;Name=pheA;db_xref=COG:COG0077;gene=pheA;inference=ab initio prediction:Prodigal:002006,similar to AA sequence:UniProtKB:P0A9J8;locus_tag=HPOBMMML_00805;product=Bifunctional chorismate mutase/prephenate dehydratase
NZ_SMNT01000009.1	Prodigal:002006	CDS	43608	44333	.	-	0	ID=HPOBMMML_00806;inference=ab initio prediction:Prodigal:002006;locus_tag=HPOBMMML_00806;product=hypothetical protein
NZ_SMNT01000009.1	Prodigal:002006	CDS	44524	45033	.	+	0	ID=HPOBMMML_00807;inference=ab initio prediction:Prodigal:002006;locus_tag=HPOBMMML_00807;product=hypothetical protein
NZ_SMNT01000009.1	Prodigal:002006	CDS	45185	45724	.	+	0	ID=HPOBMMML_00808;eC_number=3.6.1.1;Name=ppa;db_xref=COG:COG0221;gene=ppa;inference=ab initio prediction:Prodigal:002006,similar to AA sequence:UniProtKB:Q9ZCW5;locus_tag=HPOBMMML_00808;product=Inorganic pyrophosphatase
NZ_SMNT01000009.1	Prodigal:002006	CDS	45743	46999	.	-	0	ID=HPOBMMML_00809;eC_number=1.14.13.-;Name=ubiL_1;db_xref=COG:COG0654;gene=ubiL_1;inference=ab initio prediction:Prodigal:002006,similar to AA sequence:UniProtKB:Q2RMZ4;locus_tag=HPOBMMML_00809;product=Ubiquinone hydroxylase UbiL
NZ_SMNT01000009.1	Prodigal:002006	CDS	47092	47961	.	+	0	ID=HPOBMMML_00810;eC_number=3.1.2.-;Name=tesB;db_xref=COG:COG1946;gene=tesB;inference=ab initio prediction:Prodigal:002006,similar to AA sequence:UniProtKB:P0AGG2;locus_tag=HPOBMMML_00810;product=Acyl-CoA thioesterase 2
NZ_SMNT01000009.1	Prodigal:002006	CDS	48272	48610	.	+	0	ID=HPOBMMML_00811;Name=glnK;db_xref=COG:COG0347;gene=glnK;inference=ab initio prediction:Prodigal:002006,similar to AA sequence:UniProtKB:P0AC55;locus_tag=HPOBMMML_00811;product=Nitrogen regulatory protein P-II 2
NZ_SMNT01000009.1	Prodigal:002006	CDS	48702	50204	.	+	0	ID=HPOBMMML_00812;Name=amtB_2;gene=amtB_2;inference=ab initio prediction:Prodigal:002006,similar to AA sequence:UniProtKB:P69681;locus_tag=HPOBMMML_00812;product=Ammonia channel
NZ_SMNT01000009.1	Prodigal:002006	CDS	50596	51864	.	+	0	ID=HPOBMMML_00813;inference=ab initio prediction:Prodigal:002006;locus_tag=HPOBMMML_00813;product=hypothetical protein
NZ_SMNT01000009.1	Prodigal:002006	CDS	52025	53617	.	-	0	ID=HPOBMMML_00814;eC_number=1.1.1.95;Name=serA;db_xref=COG:COG0111;gene=serA;inference=ab initio prediction:Prodigal:002006,similar to AA sequence:UniProtKB:P9WNX3;locus_tag=HPOBMMML_00814;product=D-3-phosphoglycerate dehydrogenase
NZ_SMNT01000009.1	Prodigal:002006	CDS	53751	54920	.	-	0	ID=HPOBMMML_00815;eC_number=2.6.1.52;Name=serC;db_xref=COG:COG1932;gene=serC;inference=ab initio prediction:Prodigal:002006,similar to AA sequence:UniProtKB:P9WQ73;locus_tag=HPOBMMML_00815;product=Phosphoserine aminotransferase
NZ_SMNT01000009.1	Prodigal:002006	CDS	55058	55798	.	-	0	ID=HPOBMMML_00816;eC_number=2.1.1.228;Name=trmD;db_xref=COG:COG0336;gene=trmD;inference=ab initio prediction:Prodigal:002006,similar to AA sequence:UniProtKB:Q6G1R9;locus_tag=HPOBMMML_00816;product=tRNA (guanine-N(1)-)-methyltransferase
NZ_SMNT01000009.1	Prodigal:002006	CDS	55907	56650	.	+	0	ID=HPOBMMML_00817;eC_number=2.1.1.163;Name=COQ5_2;gene=COQ5_2;inference=ab initio prediction:Prodigal:002006,protein motif:HAMAP:MF_01813;locus_tag=HPOBMMML_00817;product=2-methoxy-6-polyprenyl-1%2C4-benzoquinol methylase%2C mitochondrial
NZ_SMNT01000009.1	Prodigal:002006	CDS	56688	57374	.	-	0	ID=HPOBMMML_00818;Name=rimM;gene=rimM;inference=ab initio prediction:Prodigal:002006,protein motif:HAMAP:MF_00014;locus_tag=HPOBMMML_00818;product=Ribosome maturation factor RimM
NZ_SMNT01000009.1	Prodigal:002006	CDS	57385	57747	.	-	0	ID=HPOBMMML_00819;Name=rpsP;db_xref=COG:COG0228;gene=rpsP;inference=ab initio prediction:Prodigal:002006,similar to AA sequence:UniProtKB:P62236;locus_tag=HPOBMMML_00819;product=30S ribosomal protein S16
NZ_SMNT01000009.1	Prodigal:002006	CDS	57853	59406	.	-	0	ID=HPOBMMML_00820;Name=ffh;db_xref=COG:COG0541;gene=ffh;inference=ab initio prediction:Prodigal:002006,similar to AA sequence:UniProtKB:P0AGD7;locus_tag=HPOBMMML_00820;product=Signal recognition particle protein
NZ_SMNT01000009.1	Prodigal:002006	CDS	59426	59647	.	-	0	ID=HPOBMMML_00821;inference=ab initio prediction:Prodigal:002006;locus_tag=HPOBMMML_00821;product=hypothetical protein
NZ_SMNT01000009.1	Prodigal:002006	CDS	59913	60392	.	+	0	ID=HPOBMMML_00822;inference=ab initio prediction:Prodigal:002006;locus_tag=HPOBMMML_00822;product=hypothetical protein
NZ_SMNT01000009.1	Prodigal:002006	CDS	60758	61855	.	+	0	ID=HPOBMMML_00823;eC_number=1.14.13.239;inference=ab initio prediction:Prodigal:002006,protein motif:HAMAP:MF_02097;locus_tag=HPOBMMML_00823;product=Carnitine monooxygenase oxygenase subunit
NZ_SMNT01000009.1	Prodigal:002006	CDS	61924	62985	.	+	0	ID=HPOBMMML_00824;inference=ab initio prediction:Prodigal:002006;locus_tag=HPOBMMML_00824;product=hypothetical protein
NZ_SMNT01000009.1	Prodigal:002006	CDS	63095	64795	.	+	0	ID=HPOBMMML_00825;inference=ab initio prediction:Prodigal:002006;locus_tag=HPOBMMML_00825;product=hypothetical protein
NZ_SMNT01000009.1	Prodigal:002006	CDS	64881	66617	.	-	0	ID=HPOBMMML_00826;Name=nanT;gene=nanT;inference=ab initio prediction:Prodigal:002006,protein motif:HAMAP:MF_01238;locus_tag=HPOBMMML_00826;product=Sialic acid transporter NanT
NZ_SMNT01000009.1	Prodigal:002006	CDS	66967	68655	.	-	0	ID=HPOBMMML_00827;Name=actP_1;db_xref=COG:COG4147;gene=actP_1;inference=ab initio prediction:Prodigal:002006,similar to AA sequence:UniProtKB:P32705;locus_tag=HPOBMMML_00827;product=Cation/acetate symporter ActP
NZ_SMNT01000009.1	Prodigal:002006	CDS	68652	69029	.	-	0	ID=HPOBMMML_00828;inference=ab initio prediction:Prodigal:002006;locus_tag=HPOBMMML_00828;product=hypothetical protein
NZ_SMNT01000009.1	Prodigal:002006	CDS	69207	71156	.	-	0	ID=HPOBMMML_00829;eC_number=6.2.1.1;Name=acsA_1;db_xref=COG:COG0365;gene=acsA_1;inference=ab initio prediction:Prodigal:002006,similar to AA sequence:UniProtKB:Q89WV5;locus_tag=HPOBMMML_00829;product=Acetyl-coenzyme A synthetase
NZ_SMNT01000009.1	Prodigal:002006	CDS	71558	74107	.	-	0	ID=HPOBMMML_00830;eC_number=2.7.13.3;Name=rcsC_5;gene=rcsC_5;inference=ab initio prediction:Prodigal:002006,protein motif:HAMAP:MF_00979;locus_tag=HPOBMMML_00830;product=Sensor histidine kinase RcsC
NZ_SMNT01000010.1	Prodigal:002006	CDS	13	660	.	+	0	ID=HPOBMMML_00831;Name=ctrA_1;gene=ctrA_1;inference=ab initio prediction:Prodigal:002006,similar to AA sequence:UniProtKB:Q8FZ93;locus_tag=HPOBMMML_00831;product=Cell cycle response regulator CtrA
NZ_SMNT01000010.1	Prodigal:002006	CDS	732	1793	.	-	0	ID=HPOBMMML_00832;inference=ab initio prediction:Prodigal:002006;locus_tag=HPOBMMML_00832;product=hypothetical protein
NZ_SMNT01000010.1	Prodigal:002006	CDS	1909	2775	.	-	0	ID=HPOBMMML_00833;eC_number=2.1.1.80;Name=cheR1;gene=cheR1;inference=ab initio prediction:Prodigal:002006,similar to AA sequence:UniProtKB:O87131;locus_tag=HPOBMMML_00833;product=Chemotaxis protein methyltransferase 1
NZ_SMNT01000010.1	Prodigal:002006	CDS	2772	3941	.	-	0	ID=HPOBMMML_00834;eC_number=3.1.1.61;Name=cheB_3;db_xref=COG:COG2201;gene=cheB_3;inference=ab initio prediction:Prodigal:002006,similar to AA sequence:UniProtKB:Q9WYN9;locus_tag=HPOBMMML_00834;product=Protein-glutamate methylesterase/protein-glutamine glutaminase
NZ_SMNT01000010.1	Prodigal:002006	CDS	4013	4393	.	-	0	ID=HPOBMMML_00835;Name=cheY_2;db_xref=COG:COG0784;gene=cheY_2;inference=ab initio prediction:Prodigal:002006,similar to AA sequence:UniProtKB:P0A2D5;locus_tag=HPOBMMML_00835;product=Chemotaxis protein CheY
NZ_SMNT01000010.1	Prodigal:002006	CDS	4419	4904	.	-	0	ID=HPOBMMML_00836;Name=cheW;db_xref=COG:COG0835;gene=cheW;inference=ab initio prediction:Prodigal:002006,similar to AA sequence:UniProtKB:Q56311;locus_tag=HPOBMMML_00836;product=Chemotaxis protein CheW
NZ_SMNT01000010.1	Prodigal:002006	CDS	4927	7653	.	-	0	ID=HPOBMMML_00837;eC_number=2.7.13.3;Name=rcsC_6;gene=rcsC_6;inference=ab initio prediction:Prodigal:002006,protein motif:HAMAP:MF_00979;locus_tag=HPOBMMML_00837;product=Sensor histidine kinase RcsC
NZ_SMNT01000010.1	Prodigal:002006	CDS	8030	8764	.	-	0	ID=HPOBMMML_00838;eC_number=2.7.99.-;Name=chpT;gene=chpT;inference=ab initio prediction:Prodigal:002006,similar to AA sequence:UniProtKB:Q2YQA5;locus_tag=HPOBMMML_00838;product=Protein phosphotransferase ChpT
NZ_SMNT01000010.1	Prodigal:002006	CDS	8927	9775	.	+	0	ID=HPOBMMML_00839;eC_number=3.1.3.7;Name=cysQ_2;gene=cysQ_2;inference=ab initio prediction:Prodigal:002006,protein motif:HAMAP:MF_02095;locus_tag=HPOBMMML_00839;product=3'(2')%2C5'-bisphosphate nucleotidase CysQ
NZ_SMNT01000010.1	Prodigal:002006	CDS	9772	10257	.	-	0	ID=HPOBMMML_00840;inference=ab initio prediction:Prodigal:002006;locus_tag=HPOBMMML_00840;product=hypothetical protein
NZ_SMNT01000010.1	Prodigal:002006	CDS	10491	11105	.	+	0	ID=HPOBMMML_00841;inference=ab initio prediction:Prodigal:002006;locus_tag=HPOBMMML_00841;product=hypothetical protein
NZ_SMNT01000010.1	Prodigal:002006	CDS	11263	12072	.	+	0	ID=HPOBMMML_00842;inference=ab initio prediction:Prodigal:002006;locus_tag=HPOBMMML_00842;product=hypothetical protein
NZ_SMNT01000010.1	Prodigal:002006	CDS	12225	12506	.	+	0	ID=HPOBMMML_00843;inference=ab initio prediction:Prodigal:002006;locus_tag=HPOBMMML_00843;product=hypothetical protein
NZ_SMNT01000010.1	Prodigal:002006	CDS	12627	12974	.	+	0	ID=HPOBMMML_00844;inference=ab initio prediction:Prodigal:002006;locus_tag=HPOBMMML_00844;product=hypothetical protein
NZ_SMNT01000010.1	Prodigal:002006	CDS	13058	14326	.	+	0	ID=HPOBMMML_00845;eC_number=4.1.1.20;Name=lysA;db_xref=COG:COG0019;gene=lysA;inference=ab initio prediction:Prodigal:002006,similar to AA sequence:UniProtKB:Q9KVL7;locus_tag=HPOBMMML_00845;product=Diaminopimelate decarboxylase
NZ_SMNT01000010.1	Prodigal:002006	CDS	14654	14995	.	+	0	ID=HPOBMMML_00846;inference=ab initio prediction:Prodigal:002006;locus_tag=HPOBMMML_00846;product=hypothetical protein
NZ_SMNT01000010.1	Prodigal:002006	CDS	15005	15901	.	-	0	ID=HPOBMMML_00847;eC_number=4.3.3.7;Name=dapA_1;db_xref=COG:COG0329;gene=dapA_1;inference=ab initio prediction:Prodigal:002006,similar to AA sequence:UniProtKB:P0A6L2;locus_tag=HPOBMMML_00847;product=4-hydroxy-tetrahydrodipicolinate synthase
NZ_SMNT01000010.1	Prodigal:002006	CDS	15936	16985	.	-	0	ID=HPOBMMML_00848;eC_number=4.1.2.48;Name=ltaE;gene=ltaE;inference=ab initio prediction:Prodigal:002006,similar to AA sequence:UniProtKB:O50584;locus_tag=HPOBMMML_00848;product=Low specificity L-threonine aldolase
NZ_SMNT01000010.1	Prodigal:002006	CDS	17032	17322	.	-	0	ID=HPOBMMML_00849;inference=ab initio prediction:Prodigal:002006;locus_tag=HPOBMMML_00849;product=hypothetical protein
NZ_SMNT01000010.1	Prodigal:002006	CDS	17319	17507	.	-	0	ID=HPOBMMML_00850;inference=ab initio prediction:Prodigal:002006;locus_tag=HPOBMMML_00850;product=hypothetical protein
NZ_SMNT01000010.1	Prodigal:002006	CDS	17536	20142	.	+	0	ID=HPOBMMML_00851;inference=ab initio prediction:Prodigal:002006;locus_tag=HPOBMMML_00851;product=hypothetical protein
NZ_SMNT01000010.1	Prodigal:002006	CDS	20222	20407	.	+	0	ID=HPOBMMML_00852;inference=ab initio prediction:Prodigal:002006;locus_tag=HPOBMMML_00852;product=hypothetical protein
NZ_SMNT01000010.1	Prodigal:002006	CDS	20547	21179	.	+	0	ID=HPOBMMML_00853;inference=ab initio prediction:Prodigal:002006;locus_tag=HPOBMMML_00853;product=hypothetical protein
NZ_SMNT01000010.1	Prodigal:002006	CDS	21214	21786	.	+	0	ID=HPOBMMML_00854;eC_number=2.5.1.17;db_xref=COG:COG2096;inference=ab initio prediction:Prodigal:002006,similar to AA sequence:UniProtKB:P9WP99;locus_tag=HPOBMMML_00854;product=Corrinoid adenosyltransferase
NZ_SMNT01000010.1	Prodigal:002006	CDS	22004	22753	.	+	0	ID=HPOBMMML_00855;Name=etfB;gene=etfB;inference=ab initio prediction:Prodigal:002006,similar to AA sequence:UniProtKB:P38975;locus_tag=HPOBMMML_00855;product=Electron transfer flavoprotein subunit beta
NZ_SMNT01000010.1	Prodigal:002006	CDS	22848	23795	.	+	0	ID=HPOBMMML_00856;Name=etfA;db_xref=COG:COG2025;gene=etfA;inference=ab initio prediction:Prodigal:002006,similar to AA sequence:UniProtKB:P38974;locus_tag=HPOBMMML_00856;product=Electron transfer flavoprotein subunit alpha
NZ_SMNT01000010.1	Prodigal:002006	CDS	23986	24867	.	+	0	ID=HPOBMMML_00857;eC_number=1.1.1.157;Name=mmgB;db_xref=COG:COG1250;gene=mmgB;inference=ab initio prediction:Prodigal:002006,similar to AA sequence:UniProtKB:P45856;locus_tag=HPOBMMML_00857;product=putative 3-hydroxybutyryl-CoA dehydrogenase
NZ_SMNT01000010.1	Prodigal:002006	CDS	24898	25200	.	-	0	ID=HPOBMMML_00858;inference=ab initio prediction:Prodigal:002006;locus_tag=HPOBMMML_00858;product=hypothetical protein
NZ_SMNT01000010.1	Prodigal:002006	CDS	25465	26481	.	-	0	ID=HPOBMMML_00859;eC_number=1.6.5.5;Name=qorA_1;db_xref=COG:COG0604;gene=qorA_1;inference=ab initio prediction:Prodigal:002006,similar to AA sequence:UniProtKB:P28304;locus_tag=HPOBMMML_00859;product=Quinone oxidoreductase 1
NZ_SMNT01000010.1	Prodigal:002006	CDS	26588	27229	.	-	0	ID=HPOBMMML_00860;eC_number=2.4.2.9;Name=upp;gene=upp;inference=ab initio prediction:Prodigal:002006,similar to AA sequence:UniProtKB:P67396;locus_tag=HPOBMMML_00860;product=Uracil phosphoribosyltransferase
NZ_SMNT01000010.1	Prodigal:002006	CDS	27350	27814	.	-	0	ID=HPOBMMML_00861;inference=ab initio prediction:Prodigal:002006;locus_tag=HPOBMMML_00861;product=hypothetical protein
NZ_SMNT01000010.1	Prodigal:002006	CDS	27933	28559	.	-	0	ID=HPOBMMML_00862;Name=slmA_2;gene=slmA_2;inference=ab initio prediction:Prodigal:002006,protein motif:HAMAP:MF_01839;locus_tag=HPOBMMML_00862;product=Nucleoid occlusion factor SlmA
NZ_SMNT01000010.1	Prodigal:002006	CDS	28775	29077	.	+	0	ID=HPOBMMML_00863;inference=ab initio prediction:Prodigal:002006;locus_tag=HPOBMMML_00863;product=hypothetical protein
NZ_SMNT01000010.1	Prodigal:002006	CDS	29250	30470	.	-	0	ID=HPOBMMML_00864;eC_number=5.4.2.7;Name=deoB;db_xref=COG:COG1015;gene=deoB;inference=ab initio prediction:Prodigal:002006,similar to AA sequence:UniProtKB:P0A6K6;locus_tag=HPOBMMML_00864;product=Phosphopentomutase
NZ_SMNT01000010.1	Prodigal:002006	CDS	30482	32110	.	-	0	ID=HPOBMMML_00865;Name=yejF;db_xref=COG:COG4172;gene=yejF;inference=ab initio prediction:Prodigal:002006,similar to AA sequence:UniProtKB:P33916;locus_tag=HPOBMMML_00865;product=putative ABC transporter ATP-binding protein YejF
NZ_SMNT01000010.1	Prodigal:002006	CDS	32233	35508	.	-	0	ID=HPOBMMML_00866;eC_number=3.4.21.-;inference=ab initio prediction:Prodigal:002006,similar to AA sequence:UniProtKB:P09489;locus_tag=HPOBMMML_00866;product=Extracellular serine protease
NZ_SMNT01000010.1	Prodigal:002006	CDS	35826	36881	.	+	0	ID=HPOBMMML_00867;inference=ab initio prediction:Prodigal:002006;locus_tag=HPOBMMML_00867;product=hypothetical protein
NZ_SMNT01000010.1	Prodigal:002006	CDS	36990	37898	.	+	0	ID=HPOBMMML_00868;eC_number=3.1.1.-;Name=aes_1;gene=aes_1;inference=ab initio prediction:Prodigal:002006,protein motif:HAMAP:MF_01958;locus_tag=HPOBMMML_00868;product=Acetyl esterase
NZ_SMNT01000010.1	Prodigal:002006	CDS	37916	38674	.	-	0	ID=HPOBMMML_00869;Name=fnr_1;db_xref=COG:COG0664;gene=fnr_1;inference=ab initio prediction:Prodigal:002006,similar to AA sequence:UniProtKB:Q9EXQ1;locus_tag=HPOBMMML_00869;product=Anaerobic regulatory protein
NZ_SMNT01000010.1	Prodigal:002006	CDS	38824	39261	.	+	0	ID=HPOBMMML_00870;inference=ab initio prediction:Prodigal:002006;locus_tag=HPOBMMML_00870;product=hypothetical protein
NZ_SMNT01000010.1	Prodigal:002006	CDS	39409	40734	.	+	0	ID=HPOBMMML_00871;inference=ab initio prediction:Prodigal:002006;locus_tag=HPOBMMML_00871;product=hypothetical protein
NZ_SMNT01000010.1	Prodigal:002006	CDS	40762	42528	.	-	0	ID=HPOBMMML_00872;eC_number=1.1.9.1;Name=qheDH;db_xref=COG:COG4993;gene=qheDH;inference=ab initio prediction:Prodigal:002006,similar to AA sequence:UniProtKB:Q46444;locus_tag=HPOBMMML_00872;product=Quinohemoprotein alcohol dehydrogenase
NZ_SMNT01000010.1	Prodigal:002006	CDS	42525	43055	.	-	0	ID=HPOBMMML_00873;inference=ab initio prediction:Prodigal:002006;locus_tag=HPOBMMML_00873;product=hypothetical protein
NZ_SMNT01000010.1	Prodigal:002006	CDS	43552	44598	.	+	0	ID=HPOBMMML_00874;inference=ab initio prediction:Prodigal:002006;locus_tag=HPOBMMML_00874;product=hypothetical protein
NZ_SMNT01000010.1	Prodigal:002006	CDS	44607	45635	.	+	0	ID=HPOBMMML_00875;inference=ab initio prediction:Prodigal:002006;locus_tag=HPOBMMML_00875;product=hypothetical protein
NZ_SMNT01000010.1	Prodigal:002006	CDS	45683	48391	.	+	0	ID=HPOBMMML_00876;Name=uvrB;gene=uvrB;inference=ab initio prediction:Prodigal:002006,protein motif:HAMAP:MF_00204;locus_tag=HPOBMMML_00876;product=UvrABC system protein B
NZ_SMNT01000010.1	Prodigal:002006	CDS	48452	48841	.	+	0	ID=HPOBMMML_00877;inference=ab initio prediction:Prodigal:002006;locus_tag=HPOBMMML_00877;product=hypothetical protein
NZ_SMNT01000010.1	Prodigal:002006	CDS	48927	49700	.	+	0	ID=HPOBMMML_00878;inference=ab initio prediction:Prodigal:002006;locus_tag=HPOBMMML_00878;product=hypothetical protein
NZ_SMNT01000010.1	Prodigal:002006	CDS	49709	50968	.	-	0	ID=HPOBMMML_00879;eC_number=2.3.1.179;Name=fabF_1;db_xref=COG:COG0304;gene=fabF_1;inference=ab initio prediction:Prodigal:002006,similar to AA sequence:UniProtKB:Q9KQH9;locus_tag=HPOBMMML_00879;product=3-oxoacyl-[acyl-carrier-protein] synthase 2
NZ_SMNT01000010.1	Prodigal:002006	CDS	51047	51283	.	-	0	ID=HPOBMMML_00880;Name=acpP_1;db_xref=COG:COG0236;gene=acpP_1;inference=ab initio prediction:Prodigal:002006,similar to AA sequence:UniProtKB:P19372;locus_tag=HPOBMMML_00880;product=Acyl carrier protein AcpP
NZ_SMNT01000010.1	Prodigal:002006	CDS	51558	52298	.	-	0	ID=HPOBMMML_00881;eC_number=1.1.1.100;Name=fabG_1;gene=fabG_1;inference=ab initio prediction:Prodigal:002006,similar to AA sequence:UniProtKB:P50941;locus_tag=HPOBMMML_00881;product=3-oxoacyl-[acyl-carrier-protein] reductase FabG
NZ_SMNT01000010.1	Prodigal:002006	CDS	52329	53333	.	-	0	ID=HPOBMMML_00882;eC_number=2.3.1.39;Name=fabD_1;db_xref=COG:COG0331;gene=fabD_1;inference=ab initio prediction:Prodigal:002006,similar to AA sequence:UniProtKB:P0AAI9;locus_tag=HPOBMMML_00882;product=Malonyl CoA-acyl carrier protein transacylase
NZ_SMNT01000010.1	Prodigal:002006	CDS	53472	53885	.	+	0	ID=HPOBMMML_00883;eC_number=2.7.7.6;Name=rpoZ;gene=rpoZ;inference=ab initio prediction:Prodigal:002006,protein motif:HAMAP:MF_00366;locus_tag=HPOBMMML_00883;product=DNA-directed RNA polymerase subunit omega
NZ_SMNT01000010.1	Prodigal:002006	CDS	54089	56329	.	+	0	ID=HPOBMMML_00884;eC_number=2.7.6.5;Name=rsh;gene=rsh;inference=ab initio prediction:Prodigal:002006,similar to AA sequence:UniProtKB:Q57E90;locus_tag=HPOBMMML_00884;product=GTP pyrophosphokinase rsh
NZ_SMNT01000010.1	Prodigal:002006	CDS	56406	56996	.	+	0	ID=HPOBMMML_00885;eC_number=2.4.2.10;Name=pyrE;db_xref=COG:COG0461;gene=pyrE;inference=ab initio prediction:Prodigal:002006,similar to AA sequence:UniProtKB:P61498;locus_tag=HPOBMMML_00885;product=Orotate phosphoribosyltransferase
NZ_SMNT01000010.1	Prodigal:002006	CDS	57392	58060	.	+	0	ID=HPOBMMML_00886;inference=ab initio prediction:Prodigal:002006;locus_tag=HPOBMMML_00886;product=hypothetical protein
NZ_SMNT01000010.1	Prodigal:002006	CDS	58057	58626	.	-	0	ID=HPOBMMML_00887;eC_number=1.11.1.15;Name=bcp_1;db_xref=COG:COG1225;gene=bcp_1;inference=ab initio prediction:Prodigal:002006,similar to AA sequence:UniProtKB:P0AE52;locus_tag=HPOBMMML_00887;product=Peroxiredoxin Bcp
NZ_SMNT01000010.1	Prodigal:002006	CDS	58800	59273	.	-	0	ID=HPOBMMML_00888;Name=smpB;gene=smpB;inference=ab initio prediction:Prodigal:002006,similar to AA sequence:UniProtKB:B8H482;locus_tag=HPOBMMML_00888;product=SsrA-binding protein
NZ_SMNT01000010.1	Prodigal:002006	CDS	59355	60251	.	-	0	ID=HPOBMMML_00889;eC_number=4.3.3.7;Name=dapA_2;gene=dapA_2;inference=ab initio prediction:Prodigal:002006,similar to AA sequence:UniProtKB:Q07607;locus_tag=HPOBMMML_00889;product=4-hydroxy-tetrahydrodipicolinate synthase
NZ_SMNT01000010.1	Prodigal:002006	CDS	60437	62740	.	+	0	ID=HPOBMMML_00890;eC_number=4.2.2.-;Name=mltF_1;gene=mltF_1;inference=ab initio prediction:Prodigal:002006,protein motif:HAMAP:MF_02016;locus_tag=HPOBMMML_00890;product=Membrane-bound lytic murein transglycosylase F
NZ_SMNT01000010.1	Prodigal:002006	CDS	62789	63085	.	-	0	ID=HPOBMMML_00891;inference=ab initio prediction:Prodigal:002006;locus_tag=HPOBMMML_00891;product=hypothetical protein
NZ_SMNT01000010.1	Prodigal:002006	CDS	63091	65106	.	-	0	ID=HPOBMMML_00892;inference=ab initio prediction:Prodigal:002006;locus_tag=HPOBMMML_00892;product=hypothetical protein
NZ_SMNT01000010.1	Prodigal:002006	CDS	65260	66918	.	-	0	ID=HPOBMMML_00893;inference=ab initio prediction:Prodigal:002006;locus_tag=HPOBMMML_00893;product=hypothetical protein
NZ_SMNT01000010.1	Prodigal:002006	CDS	67346	69163	.	-	0	ID=HPOBMMML_00894;Name=uup;db_xref=COG:COG0488;gene=uup;inference=ab initio prediction:Prodigal:002006,similar to AA sequence:UniProtKB:P43672;locus_tag=HPOBMMML_00894;product=ABC transporter ATP-binding protein uup
NZ_SMNT01000010.1	Prodigal:002006	CDS	69215	69433	.	-	0	ID=HPOBMMML_00895;inference=ab initio prediction:Prodigal:002006;locus_tag=HPOBMMML_00895;product=hypothetical protein
NZ_SMNT01000010.1	Prodigal:002006	CDS	69518	69832	.	-	0	ID=HPOBMMML_00896;inference=ab initio prediction:Prodigal:002006;locus_tag=HPOBMMML_00896;product=hypothetical protein
NZ_SMNT01000010.1	Prodigal:002006	CDS	69913	70266	.	-	0	ID=HPOBMMML_00897;eC_number=4.2.2.-;Name=rlpA_1;gene=rlpA_1;inference=ab initio prediction:Prodigal:002006,protein motif:HAMAP:MF_02071;locus_tag=HPOBMMML_00897;product=Endolytic peptidoglycan transglycosylase RlpA
NZ_SMNT01000010.1	Prodigal:002006	CDS	71025	72122	.	+	0	ID=HPOBMMML_00898;inference=ab initio prediction:Prodigal:002006;locus_tag=HPOBMMML_00898;product=hypothetical protein
NZ_SMNT01000010.1	Prodigal:002006	CDS	72181	72642	.	+	0	ID=HPOBMMML_00899;inference=ab initio prediction:Prodigal:002006;locus_tag=HPOBMMML_00899;product=hypothetical protein
NZ_SMNT01000010.1	Prodigal:002006	CDS	72668	73567	.	-	0	ID=HPOBMMML_00900;eC_number=3.1.2.6;Name=gloB_2;gene=gloB_2;inference=ab initio prediction:Prodigal:002006,protein motif:HAMAP:MF_01374;locus_tag=HPOBMMML_00900;product=Hydroxyacylglutathione hydrolase
NZ_SMNT01000011.1	Prodigal:002006	CDS	791	967	.	+	0	ID=HPOBMMML_00901;inference=ab initio prediction:Prodigal:002006;locus_tag=HPOBMMML_00901;product=hypothetical protein
NZ_SMNT01000011.1	Prodigal:002006	CDS	1150	1353	.	+	0	ID=HPOBMMML_00902;inference=ab initio prediction:Prodigal:002006;locus_tag=HPOBMMML_00902;product=hypothetical protein
NZ_SMNT01000011.1	Prodigal:002006	CDS	1751	1960	.	-	0	ID=HPOBMMML_00903;Name=cspA_2;db_xref=COG:COG1278;gene=cspA_2;inference=ab initio prediction:Prodigal:002006,similar to AA sequence:UniProtKB:Q9Z3S6;locus_tag=HPOBMMML_00903;product=Cold shock protein CspA
NZ_SMNT01000011.1	Prodigal:002006	CDS	2167	2376	.	-	0	ID=HPOBMMML_00904;inference=ab initio prediction:Prodigal:002006;locus_tag=HPOBMMML_00904;product=hypothetical protein
NZ_SMNT01000011.1	Prodigal:002006	CDS	2676	2879	.	+	0	ID=HPOBMMML_00905;inference=ab initio prediction:Prodigal:002006;locus_tag=HPOBMMML_00905;product=hypothetical protein
NZ_SMNT01000011.1	Prodigal:002006	CDS	3041	3268	.	+	0	ID=HPOBMMML_00906;inference=ab initio prediction:Prodigal:002006;locus_tag=HPOBMMML_00906;product=hypothetical protein
NZ_SMNT01000011.1	Prodigal:002006	CDS	3282	3494	.	-	0	ID=HPOBMMML_00907;inference=ab initio prediction:Prodigal:002006;locus_tag=HPOBMMML_00907;product=hypothetical protein
NZ_SMNT01000011.1	Prodigal:002006	CDS	3494	3706	.	-	0	ID=HPOBMMML_00908;inference=ab initio prediction:Prodigal:002006;locus_tag=HPOBMMML_00908;product=hypothetical protein
NZ_SMNT01000011.1	Prodigal:002006	CDS	3711	4046	.	-	0	ID=HPOBMMML_00909;inference=ab initio prediction:Prodigal:002006;locus_tag=HPOBMMML_00909;product=hypothetical protein
NZ_SMNT01000011.1	Prodigal:002006	CDS	4251	5171	.	+	0	ID=HPOBMMML_00910;inference=ab initio prediction:Prodigal:002006;locus_tag=HPOBMMML_00910;product=hypothetical protein
NZ_SMNT01000011.1	Prodigal:002006	CDS	5240	5755	.	+	0	ID=HPOBMMML_00911;inference=ab initio prediction:Prodigal:002006;locus_tag=HPOBMMML_00911;product=hypothetical protein
NZ_SMNT01000011.1	Prodigal:002006	CDS	6328	6675	.	+	0	ID=HPOBMMML_00912;inference=ab initio prediction:Prodigal:002006;locus_tag=HPOBMMML_00912;product=hypothetical protein
NZ_SMNT01000011.1	Prodigal:002006	CDS	6798	8045	.	+	0	ID=HPOBMMML_00913;inference=ab initio prediction:Prodigal:002006;locus_tag=HPOBMMML_00913;product=hypothetical protein
NZ_SMNT01000011.1	Prodigal:002006	CDS	8006	8371	.	+	0	ID=HPOBMMML_00914;inference=ab initio prediction:Prodigal:002006;locus_tag=HPOBMMML_00914;product=hypothetical protein
NZ_SMNT01000011.1	Prodigal:002006	CDS	8463	9269	.	+	0	ID=HPOBMMML_00915;inference=ab initio prediction:Prodigal:002006;locus_tag=HPOBMMML_00915;product=hypothetical protein
NZ_SMNT01000011.1	Prodigal:002006	CDS	9609	10616	.	+	0	ID=HPOBMMML_00916;eC_number=1.1.1.28;Name=ldhA;db_xref=COG:COG1052;gene=ldhA;inference=ab initio prediction:Prodigal:002006,similar to AA sequence:UniProtKB:P52643;locus_tag=HPOBMMML_00916;product=D-lactate dehydrogenase
NZ_SMNT01000011.1	Prodigal:002006	CDS	10620	13013	.	+	0	ID=HPOBMMML_00917;eC_number=2.4.1.64;Name=treP;gene=treP;inference=ab initio prediction:Prodigal:002006,similar to AA sequence:UniProtKB:Q8L164;locus_tag=HPOBMMML_00917;product=Alpha%2Calpha-trehalose phosphorylase
NZ_SMNT01000011.1	Prodigal:002006	CDS	13059	14654	.	+	0	ID=HPOBMMML_00918;Name=aspT;gene=aspT;inference=ab initio prediction:Prodigal:002006,similar to AA sequence:UniProtKB:Q8L3K8;locus_tag=HPOBMMML_00918;product=Aspartate/alanine antiporter
NZ_SMNT01000011.1	Prodigal:002006	CDS	14697	17021	.	-	0	ID=HPOBMMML_00919;eC_number=2.4.1.230;Name=kojP;gene=kojP;inference=ab initio prediction:Prodigal:002006,similar to AA sequence:UniProtKB:Q8L163;locus_tag=HPOBMMML_00919;product=Kojibiose phosphorylase
NZ_SMNT01000011.1	Prodigal:002006	CDS	17014	17742	.	-	0	ID=HPOBMMML_00920;eC_number=5.4.2.6;Name=yvdM;db_xref=COG:COG0637;gene=yvdM;inference=ab initio prediction:Prodigal:002006,similar to AA sequence:UniProtKB:O06995;locus_tag=HPOBMMML_00920;product=Beta-phosphoglucomutase
NZ_SMNT01000011.1	Prodigal:002006	CDS	17773	20208	.	-	0	ID=HPOBMMML_00921;eC_number=4.1.2.9;Name=xpkA;gene=xpkA;inference=ab initio prediction:Prodigal:002006,similar to AA sequence:UniProtKB:Q937F6;locus_tag=HPOBMMML_00921;product=Xylulose-5-phosphate phosphoketolase
NZ_SMNT01000011.1	Prodigal:002006	CDS	20599	20835	.	-	0	ID=HPOBMMML_00922;inference=ab initio prediction:Prodigal:002006;locus_tag=HPOBMMML_00922;product=hypothetical protein
NZ_SMNT01000011.1	Prodigal:002006	CDS	21088	21510	.	+	0	ID=HPOBMMML_00923;inference=ab initio prediction:Prodigal:002006;locus_tag=HPOBMMML_00923;product=hypothetical protein
NZ_SMNT01000011.1	Prodigal:002006	CDS	21580	23250	.	-	0	ID=HPOBMMML_00924;db_xref=COG:COG0659;inference=ab initio prediction:Prodigal:002006,similar to AA sequence:UniProtKB:P9WGF7;locus_tag=HPOBMMML_00924;product=putative sulfate transporter
NZ_SMNT01000011.1	Prodigal:002006	CDS	23365	23886	.	-	0	ID=HPOBMMML_00925;inference=ab initio prediction:Prodigal:002006;locus_tag=HPOBMMML_00925;product=hypothetical protein
NZ_SMNT01000011.1	Prodigal:002006	CDS	24854	26971	.	-	0	ID=HPOBMMML_00926;inference=ab initio prediction:Prodigal:002006;locus_tag=HPOBMMML_00926;product=hypothetical protein
NZ_SMNT01000011.1	Prodigal:002006	CDS	27135	27836	.	-	0	ID=HPOBMMML_00927;inference=ab initio prediction:Prodigal:002006;locus_tag=HPOBMMML_00927;product=hypothetical protein
NZ_SMNT01000011.1	Prodigal:002006	CDS	28778	29104	.	+	0	ID=HPOBMMML_00928;inference=ab initio prediction:Prodigal:002006;locus_tag=HPOBMMML_00928;product=hypothetical protein
NZ_SMNT01000011.1	Prodigal:002006	CDS	29318	29575	.	-	0	ID=HPOBMMML_00929;inference=ab initio prediction:Prodigal:002006;locus_tag=HPOBMMML_00929;product=hypothetical protein
NZ_SMNT01000011.1	Prodigal:002006	CDS	30271	31005	.	+	0	ID=HPOBMMML_00930;Name=aqpZ_1;db_xref=COG:COG0580;gene=aqpZ_1;inference=ab initio prediction:Prodigal:002006,similar to AA sequence:UniProtKB:P60844;locus_tag=HPOBMMML_00930;product=Aquaporin Z
NZ_SMNT01000011.1	Prodigal:002006	CDS	31157	31897	.	+	0	ID=HPOBMMML_00931;inference=ab initio prediction:Prodigal:002006;locus_tag=HPOBMMML_00931;product=hypothetical protein
NZ_SMNT01000011.1	Prodigal:002006	CDS	33169	34107	.	+	0	ID=HPOBMMML_00932;inference=ab initio prediction:Prodigal:002006;locus_tag=HPOBMMML_00932;product=hypothetical protein
NZ_SMNT01000011.1	Prodigal:002006	CDS	34209	35975	.	+	0	ID=HPOBMMML_00933;Name=kefC_2;db_xref=COG:COG0475;gene=kefC_2;inference=ab initio prediction:Prodigal:002006,similar to AA sequence:UniProtKB:P03819;locus_tag=HPOBMMML_00933;product=Glutathione-regulated potassium-efflux system protein KefC
NZ_SMNT01000011.1	Prodigal:002006	CDS	36398	38212	.	+	0	ID=HPOBMMML_00934;inference=ab initio prediction:Prodigal:002006;locus_tag=HPOBMMML_00934;product=hypothetical protein
NZ_SMNT01000011.1	Prodigal:002006	CDS	38214	38885	.	+	0	ID=HPOBMMML_00935;eC_number=2.7.7.7;Name=polC;db_xref=COG:COG2176;gene=polC;inference=ab initio prediction:Prodigal:002006,similar to AA sequence:UniProtKB:Q9ZHF6;locus_tag=HPOBMMML_00935;product=DNA polymerase III PolC-type
NZ_SMNT01000011.1	Prodigal:002006	CDS	39076	39165	.	-	0	ID=HPOBMMML_00936;inference=ab initio prediction:Prodigal:002006;locus_tag=HPOBMMML_00936;product=hypothetical protein
NZ_SMNT01000011.1	Prodigal:002006	CDS	39162	39551	.	-	0	ID=HPOBMMML_00937;inference=ab initio prediction:Prodigal:002006;locus_tag=HPOBMMML_00937;product=hypothetical protein
NZ_SMNT01000011.1	Prodigal:002006	CDS	40319	40543	.	+	0	ID=HPOBMMML_00938;inference=ab initio prediction:Prodigal:002006;locus_tag=HPOBMMML_00938;product=hypothetical protein
NZ_SMNT01000011.1	Prodigal:002006	CDS	41212	42093	.	+	0	ID=HPOBMMML_00939;Name=htrA;gene=htrA;inference=ab initio prediction:Prodigal:002006,similar to AA sequence:UniProtKB:P73354;locus_tag=HPOBMMML_00939;product=Putative serine protease HtrA
NZ_SMNT01000011.1	Prodigal:002006	CDS	42090	42467	.	+	0	ID=HPOBMMML_00940;Name=malT_2;gene=malT_2;inference=ab initio prediction:Prodigal:002006,protein motif:HAMAP:MF_01247;locus_tag=HPOBMMML_00940;product=HTH-type transcriptional regulator MalT
NZ_SMNT01000011.1	Prodigal:002006	CDS	42477	43439	.	+	0	ID=HPOBMMML_00941;Name=hhoB;gene=hhoB;inference=ab initio prediction:Prodigal:002006,similar to AA sequence:UniProtKB:P73940;locus_tag=HPOBMMML_00941;product=Putative serine protease HhoB
NZ_SMNT01000011.1	Prodigal:002006	CDS	44093	44470	.	-	0	ID=HPOBMMML_00942;inference=ab initio prediction:Prodigal:002006;locus_tag=HPOBMMML_00942;product=hypothetical protein
NZ_SMNT01000011.1	Prodigal:002006	CDS	44797	45006	.	+	0	ID=HPOBMMML_00943;Name=cspA_3;db_xref=COG:COG1278;gene=cspA_3;inference=ab initio prediction:Prodigal:002006,similar to AA sequence:UniProtKB:Q9Z3S6;locus_tag=HPOBMMML_00943;product=Cold shock protein CspA
NZ_SMNT01000011.1	Prodigal:002006	CDS	45201	45479	.	-	0	ID=HPOBMMML_00944;inference=ab initio prediction:Prodigal:002006;locus_tag=HPOBMMML_00944;product=hypothetical protein
NZ_SMNT01000011.1	Prodigal:002006	CDS	45515	45715	.	+	0	ID=HPOBMMML_00945;inference=ab initio prediction:Prodigal:002006;locus_tag=HPOBMMML_00945;product=hypothetical protein
NZ_SMNT01000011.1	Prodigal:002006	CDS	45757	45984	.	+	0	ID=HPOBMMML_00946;inference=ab initio prediction:Prodigal:002006;locus_tag=HPOBMMML_00946;product=hypothetical protein
NZ_SMNT01000011.1	Prodigal:002006	CDS	46123	46449	.	+	0	ID=HPOBMMML_00947;inference=ab initio prediction:Prodigal:002006;locus_tag=HPOBMMML_00947;product=hypothetical protein
NZ_SMNT01000011.1	Prodigal:002006	CDS	46453	46674	.	-	0	ID=HPOBMMML_00948;inference=ab initio prediction:Prodigal:002006;locus_tag=HPOBMMML_00948;product=hypothetical protein
NZ_SMNT01000011.1	Prodigal:002006	CDS	46706	47011	.	-	0	ID=HPOBMMML_00949;inference=ab initio prediction:Prodigal:002006;locus_tag=HPOBMMML_00949;product=hypothetical protein
NZ_SMNT01000011.1	Prodigal:002006	CDS	48389	48571	.	-	0	ID=HPOBMMML_00950;inference=ab initio prediction:Prodigal:002006;locus_tag=HPOBMMML_00950;product=hypothetical protein
NZ_SMNT01000011.1	Prodigal:002006	CDS	48735	48944	.	-	0	ID=HPOBMMML_00951;inference=ab initio prediction:Prodigal:002006;locus_tag=HPOBMMML_00951;product=hypothetical protein
NZ_SMNT01000011.1	Prodigal:002006	CDS	48941	49456	.	-	0	ID=HPOBMMML_00952;inference=ab initio prediction:Prodigal:002006;locus_tag=HPOBMMML_00952;product=hypothetical protein
NZ_SMNT01000011.1	Prodigal:002006	CDS	49514	49786	.	+	0	ID=HPOBMMML_00953;inference=ab initio prediction:Prodigal:002006;locus_tag=HPOBMMML_00953;product=hypothetical protein
NZ_SMNT01000011.1	Prodigal:002006	CDS	49952	50152	.	+	0	ID=HPOBMMML_00954;inference=ab initio prediction:Prodigal:002006;locus_tag=HPOBMMML_00954;product=hypothetical protein
NZ_SMNT01000011.1	Prodigal:002006	CDS	50395	50682	.	+	0	ID=HPOBMMML_00955;Name=groS5_2;gene=groS5_2;inference=ab initio prediction:Prodigal:002006,similar to AA sequence:UniProtKB:P35474;locus_tag=HPOBMMML_00955;product=10 kDa chaperonin 5
NZ_SMNT01000011.1	Prodigal:002006	CDS	50777	52417	.	+	0	ID=HPOBMMML_00956;Name=groL5_2;gene=groL5_2;inference=ab initio prediction:Prodigal:002006,similar to AA sequence:UniProtKB:P35471;locus_tag=HPOBMMML_00956;product=60 kDa chaperonin 5
NZ_SMNT01000011.1	Prodigal:002006	CDS	52852	53862	.	+	0	ID=HPOBMMML_00957;inference=ab initio prediction:Prodigal:002006;locus_tag=HPOBMMML_00957;product=hypothetical protein
NZ_SMNT01000011.1	Prodigal:002006	CDS	53955	54440	.	+	0	ID=HPOBMMML_00958;inference=ab initio prediction:Prodigal:002006;locus_tag=HPOBMMML_00958;product=hypothetical protein
NZ_SMNT01000011.1	Prodigal:002006	CDS	55455	55817	.	-	0	ID=HPOBMMML_00959;inference=ab initio prediction:Prodigal:002006;locus_tag=HPOBMMML_00959;product=hypothetical protein
NZ_SMNT01000011.1	Prodigal:002006	CDS	56339	56542	.	+	0	ID=HPOBMMML_00960;inference=ab initio prediction:Prodigal:002006;locus_tag=HPOBMMML_00960;product=hypothetical protein
NZ_SMNT01000011.1	Prodigal:002006	CDS	57518	58183	.	+	0	ID=HPOBMMML_00961;eC_number=4.2.1.103;Name=inhA_1;gene=inhA_1;inference=ab initio prediction:Prodigal:002006,similar to AA sequence:UniProtKB:Q8G9F9;locus_tag=HPOBMMML_00961;product=Isonitrile hydratase
NZ_SMNT01000011.1	Prodigal:002006	CDS	59450	60796	.	-	0	ID=HPOBMMML_00962;Name=smc_1;gene=smc_1;inference=ab initio prediction:Prodigal:002006,protein motif:HAMAP:MF_01894;locus_tag=HPOBMMML_00962;product=Chromosome partition protein Smc
NZ_SMNT01000012.1	Prodigal:002006	CDS	8	994	.	+	0	ID=HPOBMMML_00963;inference=ab initio prediction:Prodigal:002006;locus_tag=HPOBMMML_00963;product=hypothetical protein
NZ_SMNT01000012.1	Prodigal:002006	CDS	1004	3151	.	+	0	ID=HPOBMMML_00964;inference=ab initio prediction:Prodigal:002006;locus_tag=HPOBMMML_00964;product=hypothetical protein
NZ_SMNT01000012.1	Prodigal:002006	CDS	3180	5168	.	+	0	ID=HPOBMMML_00965;Name=secA_1;db_xref=COG:COG0653;gene=secA_1;inference=ab initio prediction:Prodigal:002006,similar to AA sequence:UniProtKB:P28366;locus_tag=HPOBMMML_00965;product=Protein translocase subunit SecA
NZ_SMNT01000012.1	Prodigal:002006	CDS	5280	5516	.	-	0	ID=HPOBMMML_00966;inference=ab initio prediction:Prodigal:002006;locus_tag=HPOBMMML_00966;product=hypothetical protein
NZ_SMNT01000012.1	Prodigal:002006	CDS	5706	7511	.	-	0	ID=HPOBMMML_00967;eC_number=3.6.5.-;Name=lepA;gene=lepA;inference=ab initio prediction:Prodigal:002006,similar to AA sequence:UniProtKB:P65272;locus_tag=HPOBMMML_00967;product=Elongation factor 4
NZ_SMNT01000012.1	Prodigal:002006	CDS	7656	8438	.	-	0	ID=HPOBMMML_00968;inference=ab initio prediction:Prodigal:002006;locus_tag=HPOBMMML_00968;product=hypothetical protein
NZ_SMNT01000012.1	Prodigal:002006	CDS	8720	9430	.	+	0	ID=HPOBMMML_00969;Name=baeR;db_xref=COG:COG0745;gene=baeR;inference=ab initio prediction:Prodigal:002006,similar to AA sequence:UniProtKB:P69228;locus_tag=HPOBMMML_00969;product=Transcriptional regulatory protein BaeR
NZ_SMNT01000012.1	Prodigal:002006	CDS	9468	11270	.	+	0	ID=HPOBMMML_00970;eC_number=2.7.-.-;Name=sasA_3;gene=sasA_3;inference=ab initio prediction:Prodigal:002006,protein motif:HAMAP:MF_01837;locus_tag=HPOBMMML_00970;product=Adaptive-response sensory-kinase SasA
NZ_SMNT01000012.1	Prodigal:002006	CDS	11129	11851	.	-	0	ID=HPOBMMML_00971;inference=ab initio prediction:Prodigal:002006;locus_tag=HPOBMMML_00971;product=hypothetical protein
NZ_SMNT01000012.1	Prodigal:002006	CDS	11908	12309	.	+	0	ID=HPOBMMML_00972;eC_number=2.7.1.191;Name=manX;db_xref=COG:COG2893;gene=manX;inference=ab initio prediction:Prodigal:002006,similar to AA sequence:UniProtKB:P69797;locus_tag=HPOBMMML_00972;product=PTS system mannose-specific EIIAB component
NZ_SMNT01000012.1	Prodigal:002006	CDS	12432	12755	.	+	0	ID=HPOBMMML_00973;inference=ab initio prediction:Prodigal:002006;locus_tag=HPOBMMML_00973;product=hypothetical protein
NZ_SMNT01000012.1	Prodigal:002006	CDS	12758	13615	.	-	0	ID=HPOBMMML_00974;inference=ab initio prediction:Prodigal:002006;locus_tag=HPOBMMML_00974;product=hypothetical protein
NZ_SMNT01000012.1	Prodigal:002006	CDS	13729	14808	.	-	0	ID=HPOBMMML_00975;eC_number=3.6.-.-;Name=yjiA_1;db_xref=COG:COG0523;gene=yjiA_1;inference=ab initio prediction:Prodigal:002006,similar to AA sequence:UniProtKB:P24203;locus_tag=HPOBMMML_00975;product=P-loop guanosine triphosphatase YjiA
NZ_SMNT01000012.1	Prodigal:002006	CDS	14918	16429	.	-	0	ID=HPOBMMML_00976;inference=ab initio prediction:Prodigal:002006;locus_tag=HPOBMMML_00976;product=hypothetical protein
NZ_SMNT01000012.1	Prodigal:002006	CDS	16752	17384	.	+	0	ID=HPOBMMML_00977;eC_number=4.3.99.3;Name=queE;gene=queE;inference=ab initio prediction:Prodigal:002006,similar to AA sequence:UniProtKB:A0A0H3KB22;locus_tag=HPOBMMML_00977;product=7-carboxy-7-deazaguanine synthase
NZ_SMNT01000012.1	Prodigal:002006	CDS	17426	17782	.	+	0	ID=HPOBMMML_00978;eC_number=4.1.2.50;Name=queD;db_xref=COG:COG0720;gene=queD;inference=ab initio prediction:Prodigal:002006,similar to AA sequence:UniProtKB:P65870;locus_tag=HPOBMMML_00978;product=6-carboxy-5%2C6%2C7%2C8-tetrahydropterin synthase
NZ_SMNT01000012.1	Prodigal:002006	CDS	17787	18506	.	+	0	ID=HPOBMMML_00979;eC_number=6.3.4.20;Name=queC;db_xref=COG:COG0603;gene=queC;inference=ab initio prediction:Prodigal:002006,similar to AA sequence:UniProtKB:O31675;locus_tag=HPOBMMML_00979;product=7-cyano-7-deazaguanine synthase
NZ_SMNT01000012.1	Prodigal:002006	CDS	18510	19070	.	-	0	ID=HPOBMMML_00980;Name=acuR;gene=acuR;inference=ab initio prediction:Prodigal:002006,similar to AA sequence:UniProtKB:Q3J6K8;locus_tag=HPOBMMML_00980;product=Transcriptional regulator AcuR
NZ_SMNT01000012.1	Prodigal:002006	CDS	19146	20180	.	+	0	ID=HPOBMMML_00981;inference=ab initio prediction:Prodigal:002006;locus_tag=HPOBMMML_00981;product=hypothetical protein
NZ_SMNT01000012.1	Prodigal:002006	CDS	20216	21046	.	+	0	ID=HPOBMMML_00982;inference=ab initio prediction:Prodigal:002006;locus_tag=HPOBMMML_00982;product=hypothetical protein
NZ_SMNT01000012.1	Prodigal:002006	CDS	21055	21654	.	+	0	ID=HPOBMMML_00983;inference=ab initio prediction:Prodigal:002006;locus_tag=HPOBMMML_00983;product=hypothetical protein
NZ_SMNT01000012.1	Prodigal:002006	CDS	21690	22088	.	+	0	ID=HPOBMMML_00984;inference=ab initio prediction:Prodigal:002006;locus_tag=HPOBMMML_00984;product=hypothetical protein
NZ_SMNT01000012.1	Prodigal:002006	CDS	22121	22840	.	+	0	ID=HPOBMMML_00985;Name=dipZ;db_xref=COG:COG0785;gene=dipZ;inference=ab initio prediction:Prodigal:002006,similar to AA sequence:UniProtKB:P9WG63;locus_tag=HPOBMMML_00985;product=Protein DipZ
NZ_SMNT01000012.1	Prodigal:002006	CDS	23257	24081	.	+	0	ID=HPOBMMML_00986;eC_number=2.1.2.11;Name=panB;db_xref=COG:COG0413;gene=panB;inference=ab initio prediction:Prodigal:002006,similar to AA sequence:UniProtKB:P9WIL7;locus_tag=HPOBMMML_00986;product=3-methyl-2-oxobutanoate hydroxymethyltransferase
NZ_SMNT01000012.1	Prodigal:002006	CDS	24096	24590	.	-	0	ID=HPOBMMML_00987;eC_number=2.7.6.5;Name=relA;db_xref=COG:COG0317;gene=relA;inference=ab initio prediction:Prodigal:002006,similar to AA sequence:UniProtKB:O54408;locus_tag=HPOBMMML_00987;product=GTP pyrophosphokinase
NZ_SMNT01000012.1	Prodigal:002006	CDS	24649	24879	.	-	0	ID=HPOBMMML_00988;inference=ab initio prediction:Prodigal:002006;locus_tag=HPOBMMML_00988;product=hypothetical protein
NZ_SMNT01000012.1	Prodigal:002006	CDS	25015	25317	.	-	0	ID=HPOBMMML_00989;inference=ab initio prediction:Prodigal:002006;locus_tag=HPOBMMML_00989;product=hypothetical protein
NZ_SMNT01000012.1	Aragorn:001002	tRNA	25549	25623	.	-	.	ID=HPOBMMML_00990;inference=COORDINATES:profile:Aragorn:001002;locus_tag=HPOBMMML_00990;product=tRNA-Thr(ggt)
NZ_SMNT01000012.1	Prodigal:002006	CDS	25753	26232	.	-	0	ID=HPOBMMML_00991;inference=ab initio prediction:Prodigal:002006;locus_tag=HPOBMMML_00991;product=hypothetical protein
NZ_SMNT01000012.1	Prodigal:002006	CDS	26522	26998	.	-	0	ID=HPOBMMML_00992;Name=ohrR_1;gene=ohrR_1;inference=ab initio prediction:Prodigal:002006,similar to AA sequence:UniProtKB:O34777;locus_tag=HPOBMMML_00992;product=Organic hydroperoxide resistance transcriptional regulator
NZ_SMNT01000012.1	Aragorn:001002	tRNA	27424	27500	.	+	.	ID=HPOBMMML_00993;inference=COORDINATES:profile:Aragorn:001002;locus_tag=HPOBMMML_00993;product=tRNA-Arg(acg)
NZ_SMNT01000012.1	Prodigal:002006	CDS	27709	28218	.	+	0	ID=HPOBMMML_00994;inference=ab initio prediction:Prodigal:002006;locus_tag=HPOBMMML_00994;product=hypothetical protein
NZ_SMNT01000012.1	Prodigal:002006	CDS	28234	28983	.	-	0	ID=HPOBMMML_00995;inference=ab initio prediction:Prodigal:002006;locus_tag=HPOBMMML_00995;product=hypothetical protein
NZ_SMNT01000012.1	Prodigal:002006	CDS	29015	29443	.	-	0	ID=HPOBMMML_00996;inference=ab initio prediction:Prodigal:002006;locus_tag=HPOBMMML_00996;product=hypothetical protein
NZ_SMNT01000012.1	Prodigal:002006	CDS	29440	30069	.	-	0	ID=HPOBMMML_00997;Name=cyoC_1;db_xref=COG:COG1845;gene=cyoC_1;inference=ab initio prediction:Prodigal:002006,similar to AA sequence:UniProtKB:P0ABJ3;locus_tag=HPOBMMML_00997;product=Cytochrome bo(3) ubiquinol oxidase subunit 3
NZ_SMNT01000012.1	Prodigal:002006	CDS	30073	32076	.	-	0	ID=HPOBMMML_00998;eC_number=7.1.1.3;Name=cyoB;db_xref=COG:COG0843;gene=cyoB;inference=ab initio prediction:Prodigal:002006,similar to AA sequence:UniProtKB:P0ABI8;locus_tag=HPOBMMML_00998;product=Cytochrome bo(3) ubiquinol oxidase subunit 1
NZ_SMNT01000012.1	Prodigal:002006	CDS	32123	33283	.	-	0	ID=HPOBMMML_00999;Name=cyoA;db_xref=COG:COG1622;gene=cyoA;inference=ab initio prediction:Prodigal:002006,similar to AA sequence:UniProtKB:P0ABJ1;locus_tag=HPOBMMML_00999;product=Cytochrome bo(3) ubiquinol oxidase subunit 2
NZ_SMNT01000012.1	Prodigal:002006	CDS	33589	34923	.	+	0	ID=HPOBMMML_01000;Name=yhjE_1;gene=yhjE_1;inference=ab initio prediction:Prodigal:002006,similar to AA sequence:UniProtKB:P37643;locus_tag=HPOBMMML_01000;product=Inner membrane metabolite transport protein YhjE
NZ_SMNT01000012.1	Prodigal:002006	CDS	34963	35775	.	-	0	ID=HPOBMMML_01001;Name=aadR;db_xref=COG:COG0664;gene=aadR;inference=ab initio prediction:Prodigal:002006,similar to AA sequence:UniProtKB:Q01980;locus_tag=HPOBMMML_01001;product=Transcriptional activatory protein AadR
NZ_SMNT01000012.1	Prodigal:002006	CDS	35881	36450	.	-	0	ID=HPOBMMML_01002;inference=ab initio prediction:Prodigal:002006;locus_tag=HPOBMMML_01002;product=hypothetical protein
NZ_SMNT01000012.1	Prodigal:002006	CDS	36524	37528	.	-	0	ID=HPOBMMML_01003;eC_number=1.3.1.87;Name=hcaB_1;gene=hcaB_1;inference=ab initio prediction:Prodigal:002006,protein motif:HAMAP:MF_01647;locus_tag=HPOBMMML_01003;product=3-phenylpropionate-dihydrodiol/cinnamic acid-dihydrodiol dehydrogenase
NZ_SMNT01000012.1	Prodigal:002006	CDS	37624	38481	.	-	0	ID=HPOBMMML_01004;eC_number=1.11.1.6;Name=ydbD;db_xref=COG:COG3546;gene=ydbD;inference=ab initio prediction:Prodigal:002006,similar to AA sequence:UniProtKB:P80878;locus_tag=HPOBMMML_01004;product=putative manganese catalase
NZ_SMNT01000012.1	Prodigal:002006	CDS	38869	39378	.	+	0	ID=HPOBMMML_01005;Name=yciE;db_xref=COG:COG3685;gene=yciE;inference=ab initio prediction:Prodigal:002006,similar to AA sequence:UniProtKB:P21363;locus_tag=HPOBMMML_01005;product=Protein YciE
NZ_SMNT01000012.1	Prodigal:002006	CDS	39444	40388	.	-	0	ID=HPOBMMML_01006;inference=ab initio prediction:Prodigal:002006;locus_tag=HPOBMMML_01006;product=hypothetical protein
NZ_SMNT01000012.1	Prodigal:002006	CDS	40385	41161	.	-	0	ID=HPOBMMML_01007;eC_number=2.5.1.-;Name=cmoB_1;gene=cmoB_1;inference=ab initio prediction:Prodigal:002006,protein motif:HAMAP:MF_01590;locus_tag=HPOBMMML_01007;product=tRNA U34 carboxymethyltransferase
NZ_SMNT01000012.1	Prodigal:002006	CDS	41158	41751	.	-	0	ID=HPOBMMML_01008;eC_number=3.1.3.3;Name=pspB;db_xref=COG:COG0406;gene=pspB;inference=ab initio prediction:Prodigal:002006,similar to AA sequence:UniProtKB:D3DFP8;locus_tag=HPOBMMML_01008;product=Putative phosphoserine phosphatase 2
NZ_SMNT01000012.1	Prodigal:002006	CDS	41748	42851	.	-	0	ID=HPOBMMML_01009;eC_number=5.5.1.4;Name=ino1;db_xref=COG:COG1260;gene=ino1;inference=ab initio prediction:Prodigal:002006,similar to AA sequence:UniProtKB:A0R7G6;locus_tag=HPOBMMML_01009;product=Inositol-3-phosphate synthase
NZ_SMNT01000012.1	Prodigal:002006	CDS	42854	43906	.	-	0	ID=HPOBMMML_01010;eC_number=5.1.3.2;Name=galE1;db_xref=COG:COG1088;gene=galE1;inference=ab initio prediction:Prodigal:002006,similar to AA sequence:UniProtKB:P9WN67;locus_tag=HPOBMMML_01010;product=UDP-glucose 4-epimerase
NZ_SMNT01000012.1	Prodigal:002006	CDS	43918	45030	.	-	0	ID=HPOBMMML_01011;inference=ab initio prediction:Prodigal:002006;locus_tag=HPOBMMML_01011;product=hypothetical protein
NZ_SMNT01000012.1	Prodigal:002006	CDS	45030	46136	.	-	0	ID=HPOBMMML_01012;inference=ab initio prediction:Prodigal:002006;locus_tag=HPOBMMML_01012;product=hypothetical protein
NZ_SMNT01000012.1	Prodigal:002006	CDS	46133	47245	.	-	0	ID=HPOBMMML_01013;inference=ab initio prediction:Prodigal:002006;locus_tag=HPOBMMML_01013;product=hypothetical protein
NZ_SMNT01000012.1	Prodigal:002006	CDS	47242	48357	.	-	0	ID=HPOBMMML_01014;eC_number=2.4.1.250;Name=mshA_5;gene=mshA_5;inference=ab initio prediction:Prodigal:002006,protein motif:HAMAP:MF_01695;locus_tag=HPOBMMML_01014;product=D-inositol-3-phosphate glycosyltransferase
NZ_SMNT01000012.1	Prodigal:002006	CDS	48348	49640	.	-	0	ID=HPOBMMML_01015;eC_number=1.21.98.3;Name=bchE_1;db_xref=COG:COG1032;gene=bchE_1;inference=ab initio prediction:Prodigal:002006,similar to AA sequence:UniProtKB:P26168;locus_tag=HPOBMMML_01015;product=Anaerobic magnesium-protoporphyrin IX monomethyl ester cyclase
NZ_SMNT01000012.1	Prodigal:002006	CDS	49637	50737	.	-	0	ID=HPOBMMML_01016;eC_number=5.1.3.10;Name=rfbE;db_xref=COG:COG0451;gene=rfbE;inference=ab initio prediction:Prodigal:002006,similar to AA sequence:UniProtKB:P14169;locus_tag=HPOBMMML_01016;product=CDP-paratose 2-epimerase
NZ_SMNT01000012.1	Prodigal:002006	CDS	50734	51846	.	-	0	ID=HPOBMMML_01017;eC_number=5.1.3.25;Name=wbiB;gene=wbiB;inference=ab initio prediction:Prodigal:002006,similar to AA sequence:UniProtKB:Q2SYH7;locus_tag=HPOBMMML_01017;product=dTDP-L-rhamnose 4-epimerase
NZ_SMNT01000012.1	Prodigal:002006	CDS	52385	52600	.	-	0	ID=HPOBMMML_01018;inference=ab initio prediction:Prodigal:002006;locus_tag=HPOBMMML_01018;product=hypothetical protein
NZ_SMNT01000012.1	Prodigal:002006	CDS	52600	53031	.	-	0	ID=HPOBMMML_01019;inference=ab initio prediction:Prodigal:002006;locus_tag=HPOBMMML_01019;product=hypothetical protein
NZ_SMNT01000012.1	Prodigal:002006	CDS	53028	53279	.	-	0	ID=HPOBMMML_01020;inference=ab initio prediction:Prodigal:002006;locus_tag=HPOBMMML_01020;product=hypothetical protein
NZ_SMNT01000012.1	Prodigal:002006	CDS	53518	54210	.	-	0	ID=HPOBMMML_01021;inference=ab initio prediction:Prodigal:002006;locus_tag=HPOBMMML_01021;product=hypothetical protein
NZ_SMNT01000012.1	Prodigal:002006	CDS	54728	54964	.	-	0	ID=HPOBMMML_01022;inference=ab initio prediction:Prodigal:002006;locus_tag=HPOBMMML_01022;product=hypothetical protein
NZ_SMNT01000012.1	Prodigal:002006	CDS	56383	57153	.	+	0	ID=HPOBMMML_01023;inference=ab initio prediction:Prodigal:002006;locus_tag=HPOBMMML_01023;product=hypothetical protein
NZ_SMNT01000012.1	Prodigal:002006	CDS	57782	58885	.	+	0	ID=HPOBMMML_01024;eC_number=2.1.1.61;Name=mnmC;gene=mnmC;inference=ab initio prediction:Prodigal:002006,protein motif:HAMAP:MF_01102;locus_tag=HPOBMMML_01024;product=tRNA 5-methylaminomethyl-2-thiouridine biosynthesis bifunctional protein MnmC
NZ_SMNT01000012.1	Prodigal:002006	CDS	58909	59664	.	+	0	ID=HPOBMMML_01025;inference=ab initio prediction:Prodigal:002006;locus_tag=HPOBMMML_01025;product=hypothetical protein
NZ_SMNT01000012.1	Prodigal:002006	CDS	59661	60488	.	+	0	ID=HPOBMMML_01026;inference=ab initio prediction:Prodigal:002006;locus_tag=HPOBMMML_01026;product=hypothetical protein
NZ_SMNT01000012.1	Prodigal:002006	CDS	60520	62907	.	+	0	ID=HPOBMMML_01027;inference=ab initio prediction:Prodigal:002006;locus_tag=HPOBMMML_01027;product=hypothetical protein
NZ_SMNT01000012.1	Prodigal:002006	CDS	63011	63409	.	-	0	ID=HPOBMMML_01028;inference=ab initio prediction:Prodigal:002006,similar to AA sequence:ISfinder:ISMch7;locus_tag=HPOBMMML_01028;product=IS701 family transposase ISMch7
NZ_SMNT01000012.1	Prodigal:002006	CDS	63729	63944	.	+	0	ID=HPOBMMML_01029;inference=ab initio prediction:Prodigal:002006;locus_tag=HPOBMMML_01029;product=hypothetical protein
NZ_SMNT01000012.1	Prodigal:002006	CDS	64011	64430	.	+	0	ID=HPOBMMML_01030;inference=ab initio prediction:Prodigal:002006;locus_tag=HPOBMMML_01030;product=hypothetical protein
NZ_SMNT01000012.1	Prodigal:002006	CDS	64575	65996	.	-	0	ID=HPOBMMML_01031;inference=ab initio prediction:Prodigal:002006,similar to AA sequence:ISfinder:ISAzs21;locus_tag=HPOBMMML_01031;product=IS66 family transposase ISAzs21
NZ_SMNT01000012.1	Prodigal:002006	CDS	66183	66530	.	-	0	ID=HPOBMMML_01032;inference=ab initio prediction:Prodigal:002006;locus_tag=HPOBMMML_01032;product=hypothetical protein
NZ_SMNT01000012.1	Prodigal:002006	CDS	67026	67463	.	+	0	ID=HPOBMMML_01033;inference=ab initio prediction:Prodigal:002006;locus_tag=HPOBMMML_01033;product=hypothetical protein
NZ_SMNT01000013.1	Prodigal:002006	CDS	230	607	.	+	0	ID=HPOBMMML_01034;inference=ab initio prediction:Prodigal:002006;locus_tag=HPOBMMML_01034;product=hypothetical protein
NZ_SMNT01000013.1	Prodigal:002006	CDS	803	1717	.	+	0	ID=HPOBMMML_01035;inference=ab initio prediction:Prodigal:002006;locus_tag=HPOBMMML_01035;product=hypothetical protein
NZ_SMNT01000013.1	Prodigal:002006	CDS	1769	1972	.	+	0	ID=HPOBMMML_01036;inference=ab initio prediction:Prodigal:002006;locus_tag=HPOBMMML_01036;product=hypothetical protein
NZ_SMNT01000013.1	Prodigal:002006	CDS	2015	2287	.	-	0	ID=HPOBMMML_01037;inference=ab initio prediction:Prodigal:002006;locus_tag=HPOBMMML_01037;product=hypothetical protein
NZ_SMNT01000013.1	Prodigal:002006	CDS	2324	3010	.	-	0	ID=HPOBMMML_01038;inference=ab initio prediction:Prodigal:002006;locus_tag=HPOBMMML_01038;product=hypothetical protein
NZ_SMNT01000013.1	Prodigal:002006	CDS	3313	4332	.	+	0	ID=HPOBMMML_01039;eC_number=1.3.1.87;Name=hcaB_2;gene=hcaB_2;inference=ab initio prediction:Prodigal:002006,protein motif:HAMAP:MF_01647;locus_tag=HPOBMMML_01039;product=3-phenylpropionate-dihydrodiol/cinnamic acid-dihydrodiol dehydrogenase
NZ_SMNT01000013.1	Prodigal:002006	CDS	4379	5587	.	+	0	ID=HPOBMMML_01040;inference=ab initio prediction:Prodigal:002006;locus_tag=HPOBMMML_01040;product=hypothetical protein
NZ_SMNT01000013.1	Prodigal:002006	CDS	5707	6714	.	-	0	ID=HPOBMMML_01041;inference=ab initio prediction:Prodigal:002006;locus_tag=HPOBMMML_01041;product=hypothetical protein
NZ_SMNT01000013.1	Prodigal:002006	CDS	6723	7367	.	-	0	ID=HPOBMMML_01042;inference=ab initio prediction:Prodigal:002006;locus_tag=HPOBMMML_01042;product=hypothetical protein
NZ_SMNT01000013.1	Prodigal:002006	CDS	7462	7701	.	+	0	ID=HPOBMMML_01043;inference=ab initio prediction:Prodigal:002006;locus_tag=HPOBMMML_01043;product=hypothetical protein
NZ_SMNT01000013.1	Prodigal:002006	CDS	7793	8983	.	+	0	ID=HPOBMMML_01044;inference=ab initio prediction:Prodigal:002006;locus_tag=HPOBMMML_01044;product=hypothetical protein
NZ_SMNT01000013.1	Prodigal:002006	CDS	9083	9703	.	-	0	ID=HPOBMMML_01045;eC_number=2.1.1.163;Name=COQ5_3;gene=COQ5_3;inference=ab initio prediction:Prodigal:002006,protein motif:HAMAP:MF_01813;locus_tag=HPOBMMML_01045;product=2-methoxy-6-polyprenyl-1%2C4-benzoquinol methylase%2C mitochondrial
NZ_SMNT01000013.1	Prodigal:002006	CDS	9892	10041	.	-	0	ID=HPOBMMML_01046;inference=ab initio prediction:Prodigal:002006;locus_tag=HPOBMMML_01046;product=hypothetical protein
NZ_SMNT01000013.1	Prodigal:002006	CDS	10274	11509	.	+	0	ID=HPOBMMML_01047;inference=ab initio prediction:Prodigal:002006;locus_tag=HPOBMMML_01047;product=hypothetical protein
NZ_SMNT01000013.1	Prodigal:002006	CDS	11860	12129	.	+	0	ID=HPOBMMML_01048;inference=ab initio prediction:Prodigal:002006;locus_tag=HPOBMMML_01048;product=hypothetical protein
NZ_SMNT01000013.1	Prodigal:002006	CDS	12173	12826	.	+	0	ID=HPOBMMML_01049;inference=ab initio prediction:Prodigal:002006;locus_tag=HPOBMMML_01049;product=hypothetical protein
NZ_SMNT01000013.1	Prodigal:002006	CDS	12850	13077	.	+	0	ID=HPOBMMML_01050;inference=ab initio prediction:Prodigal:002006;locus_tag=HPOBMMML_01050;product=hypothetical protein
NZ_SMNT01000013.1	Prodigal:002006	CDS	13116	13367	.	+	0	ID=HPOBMMML_01051;inference=ab initio prediction:Prodigal:002006;locus_tag=HPOBMMML_01051;product=hypothetical protein
NZ_SMNT01000013.1	Prodigal:002006	CDS	13555	14286	.	+	0	ID=HPOBMMML_01052;inference=ab initio prediction:Prodigal:002006;locus_tag=HPOBMMML_01052;product=hypothetical protein
NZ_SMNT01000013.1	Prodigal:002006	CDS	14498	14815	.	+	0	ID=HPOBMMML_01053;inference=ab initio prediction:Prodigal:002006;locus_tag=HPOBMMML_01053;product=hypothetical protein
NZ_SMNT01000013.1	Prodigal:002006	CDS	14807	15013	.	-	0	ID=HPOBMMML_01054;inference=ab initio prediction:Prodigal:002006;locus_tag=HPOBMMML_01054;product=hypothetical protein
NZ_SMNT01000013.1	Prodigal:002006	CDS	15196	15393	.	-	0	ID=HPOBMMML_01055;inference=ab initio prediction:Prodigal:002006;locus_tag=HPOBMMML_01055;product=hypothetical protein
NZ_SMNT01000013.1	Prodigal:002006	CDS	15432	16088	.	-	0	ID=HPOBMMML_01056;inference=ab initio prediction:Prodigal:002006;locus_tag=HPOBMMML_01056;product=hypothetical protein
NZ_SMNT01000013.1	Prodigal:002006	CDS	16182	16913	.	-	0	ID=HPOBMMML_01057;Name=rpaR;db_xref=COG:COG2771;gene=rpaR;inference=ab initio prediction:Prodigal:002006,similar to AA sequence:UniProtKB:Q6NCZ5;locus_tag=HPOBMMML_01057;product=HTH-type quorum sensing-dependent transcriptional regulator RpaR
NZ_SMNT01000013.1	Prodigal:002006	CDS	17136	17462	.	+	0	ID=HPOBMMML_01058;inference=ab initio prediction:Prodigal:002006;locus_tag=HPOBMMML_01058;product=hypothetical protein
NZ_SMNT01000013.1	Prodigal:002006	CDS	17485	17793	.	-	0	ID=HPOBMMML_01059;inference=ab initio prediction:Prodigal:002006;locus_tag=HPOBMMML_01059;product=hypothetical protein
NZ_SMNT01000013.1	Prodigal:002006	CDS	17867	18343	.	-	0	ID=HPOBMMML_01060;inference=ab initio prediction:Prodigal:002006;locus_tag=HPOBMMML_01060;product=hypothetical protein
NZ_SMNT01000013.1	Prodigal:002006	CDS	18378	19763	.	-	0	ID=HPOBMMML_01061;inference=ab initio prediction:Prodigal:002006;locus_tag=HPOBMMML_01061;product=hypothetical protein
NZ_SMNT01000013.1	Prodigal:002006	CDS	19933	20163	.	+	0	ID=HPOBMMML_01062;inference=ab initio prediction:Prodigal:002006;locus_tag=HPOBMMML_01062;product=hypothetical protein
NZ_SMNT01000013.1	Prodigal:002006	CDS	20326	20673	.	-	0	ID=HPOBMMML_01063;inference=ab initio prediction:Prodigal:002006;locus_tag=HPOBMMML_01063;product=hypothetical protein
NZ_SMNT01000013.1	Prodigal:002006	CDS	20897	21133	.	+	0	ID=HPOBMMML_01064;inference=ab initio prediction:Prodigal:002006;locus_tag=HPOBMMML_01064;product=hypothetical protein
NZ_SMNT01000013.1	Prodigal:002006	CDS	21193	21408	.	-	0	ID=HPOBMMML_01065;inference=ab initio prediction:Prodigal:002006;locus_tag=HPOBMMML_01065;product=hypothetical protein
NZ_SMNT01000013.1	Prodigal:002006	CDS	21529	22173	.	-	0	ID=HPOBMMML_01066;Name=devR;db_xref=COG:COG2197;gene=devR;inference=ab initio prediction:Prodigal:002006,similar to AA sequence:UniProtKB:P9WMF9;locus_tag=HPOBMMML_01066;product=DNA-binding transcriptional activator DevR/DosR
NZ_SMNT01000013.1	Prodigal:002006	CDS	22584	22850	.	+	0	ID=HPOBMMML_01067;inference=ab initio prediction:Prodigal:002006;locus_tag=HPOBMMML_01067;product=hypothetical protein
NZ_SMNT01000013.1	Prodigal:002006	CDS	22869	23177	.	-	0	ID=HPOBMMML_01068;inference=ab initio prediction:Prodigal:002006;locus_tag=HPOBMMML_01068;product=hypothetical protein
NZ_SMNT01000013.1	Prodigal:002006	CDS	23415	24848	.	-	0	ID=HPOBMMML_01069;Name=algA;db_xref=COG:COG0662;gene=algA;inference=ab initio prediction:Prodigal:002006,similar to AA sequence:UniProtKB:P07874;locus_tag=HPOBMMML_01069;product=Alginate biosynthesis protein AlgA
NZ_SMNT01000013.1	Prodigal:002006	CDS	25331	26026	.	+	0	ID=HPOBMMML_01070;eC_number=2.7.8.31;Name=wcaJ_1;db_xref=COG:COG2148;gene=wcaJ_1;inference=ab initio prediction:Prodigal:002006,similar to AA sequence:UniProtKB:P71241;locus_tag=HPOBMMML_01070;product=UDP-glucose:undecaprenyl-phosphate glucose-1-phosphate transferase
NZ_SMNT01000013.1	Prodigal:002006	CDS	26239	27645	.	+	0	ID=HPOBMMML_01071;inference=ab initio prediction:Prodigal:002006;locus_tag=HPOBMMML_01071;product=hypothetical protein
NZ_SMNT01000013.1	Prodigal:002006	CDS	27758	28810	.	+	0	ID=HPOBMMML_01072;inference=ab initio prediction:Prodigal:002006;locus_tag=HPOBMMML_01072;product=hypothetical protein
NZ_SMNT01000013.1	Prodigal:002006	CDS	28807	29733	.	+	0	ID=HPOBMMML_01073;inference=ab initio prediction:Prodigal:002006;locus_tag=HPOBMMML_01073;product=hypothetical protein
NZ_SMNT01000013.1	Prodigal:002006	CDS	29833	31110	.	+	0	ID=HPOBMMML_01074;inference=ab initio prediction:Prodigal:002006;locus_tag=HPOBMMML_01074;product=hypothetical protein
NZ_SMNT01000013.1	Prodigal:002006	CDS	31206	32681	.	+	0	ID=HPOBMMML_01075;Name=murJ_1;gene=murJ_1;inference=ab initio prediction:Prodigal:002006,protein motif:HAMAP:MF_02078;locus_tag=HPOBMMML_01075;product=lipid II flippase MurJ
NZ_SMNT01000013.1	Prodigal:002006	CDS	32878	34032	.	+	0	ID=HPOBMMML_01076;eC_number=2.4.1.250;Name=mshA_6;db_xref=COG:COG0438;gene=mshA_6;inference=ab initio prediction:Prodigal:002006,similar to AA sequence:UniProtKB:Q9FCG5;locus_tag=HPOBMMML_01076;product=D-inositol 3-phosphate glycosyltransferase
NZ_SMNT01000013.1	Prodigal:002006	CDS	34129	35268	.	+	0	ID=HPOBMMML_01077;eC_number=2.4.1.250;Name=mshA_7;gene=mshA_7;inference=ab initio prediction:Prodigal:002006,protein motif:HAMAP:MF_01695;locus_tag=HPOBMMML_01077;product=D-inositol-3-phosphate glycosyltransferase
NZ_SMNT01000013.1	Prodigal:002006	CDS	35654	37327	.	+	0	ID=HPOBMMML_01078;inference=ab initio prediction:Prodigal:002006;locus_tag=HPOBMMML_01078;product=hypothetical protein
NZ_SMNT01000013.1	Prodigal:002006	CDS	37456	38286	.	+	0	ID=HPOBMMML_01079;inference=ab initio prediction:Prodigal:002006;locus_tag=HPOBMMML_01079;product=hypothetical protein
NZ_SMNT01000013.1	Prodigal:002006	CDS	40318	41895	.	+	0	ID=HPOBMMML_01080;inference=ab initio prediction:Prodigal:002006;locus_tag=HPOBMMML_01080;product=hypothetical protein
NZ_SMNT01000013.1	Prodigal:002006	CDS	41892	43145	.	+	0	ID=HPOBMMML_01081;inference=ab initio prediction:Prodigal:002006;locus_tag=HPOBMMML_01081;product=hypothetical protein
NZ_SMNT01000013.1	Prodigal:002006	CDS	43151	45124	.	+	0	ID=HPOBMMML_01082;inference=ab initio prediction:Prodigal:002006;locus_tag=HPOBMMML_01082;product=hypothetical protein
NZ_SMNT01000013.1	Prodigal:002006	CDS	45821	46402	.	+	0	ID=HPOBMMML_01083;inference=ab initio prediction:Prodigal:002006;locus_tag=HPOBMMML_01083;product=hypothetical protein
NZ_SMNT01000013.1	Prodigal:002006	CDS	46399	46776	.	+	0	ID=HPOBMMML_01084;inference=ab initio prediction:Prodigal:002006;locus_tag=HPOBMMML_01084;product=hypothetical protein
NZ_SMNT01000013.1	Prodigal:002006	CDS	46847	47401	.	+	0	ID=HPOBMMML_01085;inference=ab initio prediction:Prodigal:002006;locus_tag=HPOBMMML_01085;product=hypothetical protein
NZ_SMNT01000013.1	Prodigal:002006	CDS	47428	48393	.	-	0	ID=HPOBMMML_01086;inference=ab initio prediction:Prodigal:002006;locus_tag=HPOBMMML_01086;product=hypothetical protein
NZ_SMNT01000013.1	Prodigal:002006	CDS	48448	48999	.	+	0	ID=HPOBMMML_01087;inference=ab initio prediction:Prodigal:002006;locus_tag=HPOBMMML_01087;product=hypothetical protein
NZ_SMNT01000013.1	Prodigal:002006	CDS	49027	49827	.	-	0	ID=HPOBMMML_01088;inference=ab initio prediction:Prodigal:002006;locus_tag=HPOBMMML_01088;product=hypothetical protein
NZ_SMNT01000013.1	Prodigal:002006	CDS	50014	50454	.	+	0	ID=HPOBMMML_01089;Name=xcpT;db_xref=COG:COG2165;gene=xcpT;inference=ab initio prediction:Prodigal:002006,similar to AA sequence:UniProtKB:Q00514;locus_tag=HPOBMMML_01089;product=Type II secretion system protein G
NZ_SMNT01000013.1	Prodigal:002006	CDS	50504	53728	.	+	0	ID=HPOBMMML_01090;inference=ab initio prediction:Prodigal:002006;locus_tag=HPOBMMML_01090;product=hypothetical protein
NZ_SMNT01000013.1	Prodigal:002006	CDS	53913	56279	.	+	0	ID=HPOBMMML_01091;Name=sctC_1;gene=sctC_1;inference=ab initio prediction:Prodigal:002006,protein motif:HAMAP:MF_02219;locus_tag=HPOBMMML_01091;product=Type 3 secretion system secretin
NZ_SMNT01000013.1	Prodigal:002006	CDS	56276	56806	.	-	0	ID=HPOBMMML_01092;inference=ab initio prediction:Prodigal:002006;locus_tag=HPOBMMML_01092;product=hypothetical protein
NZ_SMNT01000013.1	Prodigal:002006	CDS	56806	57333	.	-	0	ID=HPOBMMML_01093;inference=ab initio prediction:Prodigal:002006;locus_tag=HPOBMMML_01093;product=hypothetical protein
NZ_SMNT01000013.1	Prodigal:002006	CDS	57330	58460	.	-	0	ID=HPOBMMML_01094;inference=ab initio prediction:Prodigal:002006;locus_tag=HPOBMMML_01094;product=hypothetical protein
NZ_SMNT01000013.1	Prodigal:002006	CDS	58537	60270	.	+	0	ID=HPOBMMML_01095;inference=ab initio prediction:Prodigal:002006;locus_tag=HPOBMMML_01095;product=hypothetical protein
NZ_SMNT01000013.1	Prodigal:002006	CDS	60270	61481	.	+	0	ID=HPOBMMML_01096;Name=gspF;db_xref=COG:COG1459;gene=gspF;inference=ab initio prediction:Prodigal:002006,similar to AA sequence:UniProtKB:P41441;locus_tag=HPOBMMML_01096;product=Putative type II secretion system protein F
NZ_SMNT01000013.1	Prodigal:002006	CDS	61633	62142	.	+	0	ID=HPOBMMML_01097;inference=ab initio prediction:Prodigal:002006;locus_tag=HPOBMMML_01097;product=hypothetical protein
NZ_SMNT01000013.1	Prodigal:002006	CDS	62259	62552	.	+	0	ID=HPOBMMML_01098;inference=ab initio prediction:Prodigal:002006;locus_tag=HPOBMMML_01098;product=hypothetical protein
NZ_SMNT01000014.1	Prodigal:002006	CDS	32	448	.	+	0	ID=HPOBMMML_01099;inference=ab initio prediction:Prodigal:002006;locus_tag=HPOBMMML_01099;product=hypothetical protein
NZ_SMNT01000014.1	Prodigal:002006	CDS	540	1565	.	+	0	ID=HPOBMMML_01100;inference=ab initio prediction:Prodigal:002006;locus_tag=HPOBMMML_01100;product=hypothetical protein
NZ_SMNT01000014.1	Prodigal:002006	CDS	1602	2198	.	-	0	ID=HPOBMMML_01101;inference=ab initio prediction:Prodigal:002006;locus_tag=HPOBMMML_01101;product=hypothetical protein
NZ_SMNT01000014.1	Prodigal:002006	CDS	2684	3541	.	+	0	ID=HPOBMMML_01102;inference=ab initio prediction:Prodigal:002006;locus_tag=HPOBMMML_01102;product=hypothetical protein
NZ_SMNT01000014.1	Prodigal:002006	CDS	3630	4403	.	+	0	ID=HPOBMMML_01103;inference=ab initio prediction:Prodigal:002006;locus_tag=HPOBMMML_01103;product=hypothetical protein
NZ_SMNT01000014.1	Prodigal:002006	CDS	4590	4844	.	+	0	ID=HPOBMMML_01104;inference=ab initio prediction:Prodigal:002006;locus_tag=HPOBMMML_01104;product=hypothetical protein
NZ_SMNT01000014.1	Prodigal:002006	CDS	4841	6136	.	+	0	ID=HPOBMMML_01105;eC_number=1.18.1.2;Name=fdr;gene=fdr;inference=ab initio prediction:Prodigal:002006,similar to AA sequence:UniProtKB:D5IGG6;locus_tag=HPOBMMML_01105;product=Ferredoxin--NAD(P)(+) reductase fdr
NZ_SMNT01000014.1	Prodigal:002006	CDS	6142	6609	.	-	0	ID=HPOBMMML_01106;inference=ab initio prediction:Prodigal:002006;locus_tag=HPOBMMML_01106;product=hypothetical protein
NZ_SMNT01000014.1	Prodigal:002006	CDS	6735	8132	.	+	0	ID=HPOBMMML_01107;inference=ab initio prediction:Prodigal:002006;locus_tag=HPOBMMML_01107;product=hypothetical protein
NZ_SMNT01000014.1	Prodigal:002006	CDS	8191	9432	.	+	0	ID=HPOBMMML_01108;eC_number=1.14.-.-;db_xref=COG:COG2124;inference=ab initio prediction:Prodigal:002006,similar to AA sequence:UniProtKB:P33271;locus_tag=HPOBMMML_01108;product=Cytochrome P450 107B1
NZ_SMNT01000014.1	Prodigal:002006	CDS	9569	12733	.	-	0	ID=HPOBMMML_01109;Name=mexB;db_xref=COG:COG0841;gene=mexB;inference=ab initio prediction:Prodigal:002006,similar to AA sequence:UniProtKB:P52002;locus_tag=HPOBMMML_01109;product=Multidrug resistance protein MexB
NZ_SMNT01000014.1	Prodigal:002006	CDS	12813	14072	.	-	0	ID=HPOBMMML_01110;Name=ttgA;gene=ttgA;inference=ab initio prediction:Prodigal:002006,similar to AA sequence:UniProtKB:Q9WWZ9;locus_tag=HPOBMMML_01110;product=Toluene efflux pump periplasmic linker protein TtgA
NZ_SMNT01000014.1	Prodigal:002006	CDS	14406	14867	.	-	0	ID=HPOBMMML_01111;inference=ab initio prediction:Prodigal:002006;locus_tag=HPOBMMML_01111;product=hypothetical protein
NZ_SMNT01000014.1	Prodigal:002006	CDS	15182	15760	.	+	0	ID=HPOBMMML_01112;inference=ab initio prediction:Prodigal:002006;locus_tag=HPOBMMML_01112;product=hypothetical protein
NZ_SMNT01000014.1	Prodigal:002006	CDS	15803	16102	.	-	0	ID=HPOBMMML_01113;inference=ab initio prediction:Prodigal:002006;locus_tag=HPOBMMML_01113;product=hypothetical protein
NZ_SMNT01000014.1	Prodigal:002006	CDS	16352	16993	.	-	0	ID=HPOBMMML_01114;inference=ab initio prediction:Prodigal:002006,similar to AA sequence:UniProtKB:P0AEY1;locus_tag=HPOBMMML_01114;note=UPF0056 inner membrane protein MarC;product=hypothetical protein
NZ_SMNT01000014.1	Prodigal:002006	CDS	17075	19393	.	-	0	ID=HPOBMMML_01115;Name=btuB_2;gene=btuB_2;inference=ab initio prediction:Prodigal:002006,protein motif:HAMAP:MF_01531;locus_tag=HPOBMMML_01115;product=Vitamin B12 transporter BtuB
NZ_SMNT01000014.1	Prodigal:002006	CDS	19492	20868	.	-	0	ID=HPOBMMML_01116;inference=ab initio prediction:Prodigal:002006;locus_tag=HPOBMMML_01116;product=hypothetical protein
NZ_SMNT01000014.1	Prodigal:002006	CDS	20909	21274	.	-	0	ID=HPOBMMML_01117;inference=ab initio prediction:Prodigal:002006;locus_tag=HPOBMMML_01117;product=hypothetical protein
NZ_SMNT01000014.1	Prodigal:002006	CDS	21752	21841	.	+	0	ID=HPOBMMML_01118;inference=ab initio prediction:Prodigal:002006;locus_tag=HPOBMMML_01118;product=hypothetical protein
NZ_SMNT01000014.1	Prodigal:002006	CDS	21863	23578	.	+	0	ID=HPOBMMML_01119;Name=kdpA;db_xref=COG:COG2060;gene=kdpA;inference=ab initio prediction:Prodigal:002006,similar to AA sequence:UniProtKB:P03959;locus_tag=HPOBMMML_01119;product=Potassium-transporting ATPase potassium-binding subunit
NZ_SMNT01000014.1	Prodigal:002006	CDS	23581	23757	.	+	0	ID=HPOBMMML_01120;inference=ab initio prediction:Prodigal:002006;locus_tag=HPOBMMML_01120;product=hypothetical protein
NZ_SMNT01000014.1	Prodigal:002006	CDS	23812	25917	.	+	0	ID=HPOBMMML_01121;eC_number=7.2.2.6;Name=kdpB;db_xref=COG:COG2216;gene=kdpB;inference=ab initio prediction:Prodigal:002006,similar to AA sequence:UniProtKB:P03960;locus_tag=HPOBMMML_01121;product=Potassium-transporting ATPase ATP-binding subunit
NZ_SMNT01000014.1	Prodigal:002006	CDS	25970	26575	.	+	0	ID=HPOBMMML_01122;Name=kdpC;db_xref=COG:COG2156;gene=kdpC;inference=ab initio prediction:Prodigal:002006,similar to AA sequence:UniProtKB:P9WKF1;locus_tag=HPOBMMML_01122;product=Potassium-transporting ATPase KdpC subunit
NZ_SMNT01000014.1	Prodigal:002006	CDS	26597	29311	.	+	0	ID=HPOBMMML_01123;eC_number=2.7.13.3;Name=kdpD;db_xref=COG:COG2205;gene=kdpD;inference=ab initio prediction:Prodigal:002006,similar to AA sequence:UniProtKB:P21865;locus_tag=HPOBMMML_01123;product=Sensor protein KdpD
NZ_SMNT01000014.1	Prodigal:002006	CDS	29308	30054	.	+	0	ID=HPOBMMML_01124;Name=kdpE;db_xref=COG:COG0745;gene=kdpE;inference=ab initio prediction:Prodigal:002006,similar to AA sequence:UniProtKB:P9WGN1;locus_tag=HPOBMMML_01124;product=Transcriptional regulatory protein KdpE
NZ_SMNT01000014.1	Prodigal:002006	CDS	30054	30536	.	+	0	ID=HPOBMMML_01125;Name=ptsN_1;db_xref=COG:COG1762;gene=ptsN_1;inference=ab initio prediction:Prodigal:002006,similar to AA sequence:UniProtKB:P69829;locus_tag=HPOBMMML_01125;product=Nitrogen regulatory protein
NZ_SMNT01000014.1	Prodigal:002006	CDS	30802	33009	.	+	0	ID=HPOBMMML_01126;inference=ab initio prediction:Prodigal:002006;locus_tag=HPOBMMML_01126;product=hypothetical protein
NZ_SMNT01000014.1	Prodigal:002006	CDS	33334	34269	.	+	0	ID=HPOBMMML_01127;Name=efeO;db_xref=COG:COG2822;gene=efeO;inference=ab initio prediction:Prodigal:002006,similar to AA sequence:UniProtKB:P0AB24;locus_tag=HPOBMMML_01127;product=Iron uptake system component EfeO
NZ_SMNT01000014.1	Prodigal:002006	CDS	34379	35662	.	+	0	ID=HPOBMMML_01128;eC_number=1.11.1.-;Name=efeB;db_xref=COG:COG2837;gene=efeB;inference=ab initio prediction:Prodigal:002006,similar to AA sequence:UniProtKB:P31545;locus_tag=HPOBMMML_01128;product=Deferrochelatase/peroxidase EfeB
NZ_SMNT01000014.1	Prodigal:002006	CDS	35730	36206	.	-	0	ID=HPOBMMML_01129;inference=ab initio prediction:Prodigal:002006,similar to AA sequence:ISfinder:ISMpo2;locus_tag=HPOBMMML_01129;product=IS1595 family transposase ISMpo2
NZ_SMNT01000014.1	Prodigal:002006	CDS	36361	36831	.	+	0	ID=HPOBMMML_01130;Name=ohrR_2;gene=ohrR_2;inference=ab initio prediction:Prodigal:002006,similar to AA sequence:UniProtKB:O34777;locus_tag=HPOBMMML_01130;product=Organic hydroperoxide resistance transcriptional regulator
NZ_SMNT01000014.1	Prodigal:002006	CDS	36903	37346	.	+	0	ID=HPOBMMML_01131;Name=glbN;gene=glbN;inference=ab initio prediction:Prodigal:002006,similar to AA sequence:UniProtKB:P73925;locus_tag=HPOBMMML_01131;product=Group 1 truncated hemoglobin GlbN
NZ_SMNT01000014.1	Prodigal:002006	CDS	37552	38640	.	-	0	ID=HPOBMMML_01132;inference=ab initio prediction:Prodigal:002006;locus_tag=HPOBMMML_01132;product=hypothetical protein
NZ_SMNT01000014.1	Prodigal:002006	CDS	39103	39261	.	+	0	ID=HPOBMMML_01133;inference=ab initio prediction:Prodigal:002006;locus_tag=HPOBMMML_01133;product=hypothetical protein
NZ_SMNT01000014.1	Prodigal:002006	CDS	39293	40096	.	+	0	ID=HPOBMMML_01134;Name=yfcA;db_xref=COG:COG0730;gene=yfcA;inference=ab initio prediction:Prodigal:002006,similar to AA sequence:UniProtKB:P0AD30;locus_tag=HPOBMMML_01134;product=putative membrane transporter protein YfcA
NZ_SMNT01000014.1	Prodigal:002006	CDS	40183	41229	.	-	0	ID=HPOBMMML_01135;eC_number=4.2.1.148;Name=mch_1;db_xref=COG:COG2030;gene=mch_1;inference=ab initio prediction:Prodigal:002006,similar to AA sequence:UniProtKB:A9WC34;locus_tag=HPOBMMML_01135;product=Beta-methylmalyl-CoA dehydratase
NZ_SMNT01000014.1	Prodigal:002006	CDS	41264	41566	.	-	0	ID=HPOBMMML_01136;inference=ab initio prediction:Prodigal:002006;locus_tag=HPOBMMML_01136;product=hypothetical protein
NZ_SMNT01000014.1	Aragorn:001002	tRNA	41681	41756	.	+	.	ID=HPOBMMML_01137;inference=COORDINATES:profile:Aragorn:001002;locus_tag=HPOBMMML_01137;product=tRNA-Ala(cgc)
NZ_SMNT01000014.1	Prodigal:002006	CDS	41955	43565	.	+	0	ID=HPOBMMML_01138;inference=ab initio prediction:Prodigal:002006;locus_tag=HPOBMMML_01138;product=hypothetical protein
NZ_SMNT01000014.1	Prodigal:002006	CDS	44066	44278	.	+	0	ID=HPOBMMML_01139;inference=ab initio prediction:Prodigal:002006;locus_tag=HPOBMMML_01139;product=hypothetical protein
NZ_SMNT01000014.1	Prodigal:002006	CDS	44395	45675	.	+	0	ID=HPOBMMML_01140;eC_number=1.5.3.1;Name=soxA;gene=soxA;inference=ab initio prediction:Prodigal:002006,protein motif:HAMAP:MF_00516;locus_tag=HPOBMMML_01140;product=Monomeric sarcosine oxidase
NZ_SMNT01000014.1	Prodigal:002006	CDS	45768	47006	.	-	0	ID=HPOBMMML_01141;inference=ab initio prediction:Prodigal:002006;locus_tag=HPOBMMML_01141;product=hypothetical protein
NZ_SMNT01000014.1	Prodigal:002006	CDS	47018	47500	.	-	0	ID=HPOBMMML_01142;Name=aaeB_1;db_xref=COG:COG1289;gene=aaeB_1;inference=ab initio prediction:Prodigal:002006,similar to AA sequence:UniProtKB:P46481;locus_tag=HPOBMMML_01142;product=p-hydroxybenzoic acid efflux pump subunit AaeB
NZ_SMNT01000014.1	Prodigal:002006	CDS	47642	48631	.	-	0	ID=HPOBMMML_01143;eC_number=1.3.1.103;inference=ab initio prediction:Prodigal:002006,similar to AA sequence:UniProtKB:Q59I44;locus_tag=HPOBMMML_01143;product=2-haloacrylate reductase
NZ_SMNT01000014.1	Prodigal:002006	CDS	48922	49182	.	+	0	ID=HPOBMMML_01144;inference=ab initio prediction:Prodigal:002006;locus_tag=HPOBMMML_01144;product=hypothetical protein
NZ_SMNT01000014.1	Prodigal:002006	CDS	49222	50379	.	-	0	ID=HPOBMMML_01145;eC_number=1.6.99.1;Name=namA_2;db_xref=COG:COG1902;gene=namA_2;inference=ab initio prediction:Prodigal:002006,similar to AA sequence:UniProtKB:P54550;locus_tag=HPOBMMML_01145;product=NADPH dehydrogenase
NZ_SMNT01000014.1	Prodigal:002006	CDS	50550	51200	.	+	0	ID=HPOBMMML_01146;Name=comR;gene=comR;inference=ab initio prediction:Prodigal:002006,similar to AA sequence:UniProtKB:P75952;locus_tag=HPOBMMML_01146;product=HTH-type transcriptional repressor ComR
NZ_SMNT01000014.1	Prodigal:002006	CDS	51244	51951	.	+	0	ID=HPOBMMML_01147;Name=yidZ;gene=yidZ;inference=ab initio prediction:Prodigal:002006,protein motif:HAMAP:MF_01607;locus_tag=HPOBMMML_01147;product=HTH-type transcriptional regulator YidZ
NZ_SMNT01000014.1	Prodigal:002006	CDS	51934	52914	.	-	0	ID=HPOBMMML_01148;Name=rhaR;gene=rhaR;inference=ab initio prediction:Prodigal:002006,protein motif:HAMAP:MF_01533;locus_tag=HPOBMMML_01148;product=HTH-type transcriptional activator RhaR
NZ_SMNT01000014.1	Prodigal:002006	CDS	53149	53442	.	+	0	ID=HPOBMMML_01149;inference=ab initio prediction:Prodigal:002006;locus_tag=HPOBMMML_01149;product=hypothetical protein
NZ_SMNT01000014.1	Prodigal:002006	CDS	53588	54592	.	+	0	ID=HPOBMMML_01150;inference=ab initio prediction:Prodigal:002006,similar to AA sequence:ISfinder:ISMdi4;locus_tag=HPOBMMML_01150;product=IS481 family transposase ISMdi4
NZ_SMNT01000014.1	Prodigal:002006	CDS	54649	55008	.	+	0	ID=HPOBMMML_01151;inference=ab initio prediction:Prodigal:002006;locus_tag=HPOBMMML_01151;product=hypothetical protein
NZ_SMNT01000014.1	Prodigal:002006	CDS	55010	55378	.	+	0	ID=HPOBMMML_01152;inference=ab initio prediction:Prodigal:002006;locus_tag=HPOBMMML_01152;product=hypothetical protein
NZ_SMNT01000014.1	Prodigal:002006	CDS	55408	57084	.	+	0	ID=HPOBMMML_01153;eC_number=1.14.13.127;Name=mhpA;gene=mhpA;inference=ab initio prediction:Prodigal:002006,protein motif:HAMAP:MF_01652;locus_tag=HPOBMMML_01153;product=3-(3-hydroxy-phenyl)propionate/3-hydroxycinnamic acid hydroxylase
NZ_SMNT01000014.1	Prodigal:002006	CDS	57764	58456	.	+	0	ID=HPOBMMML_01154;inference=ab initio prediction:Prodigal:002006;locus_tag=HPOBMMML_01154;product=hypothetical protein
NZ_SMNT01000014.1	Prodigal:002006	CDS	58931	59290	.	+	0	ID=HPOBMMML_01155;inference=ab initio prediction:Prodigal:002006;locus_tag=HPOBMMML_01155;product=hypothetical protein
NZ_SMNT01000014.1	Prodigal:002006	CDS	61132	61596	.	+	0	ID=HPOBMMML_01156;inference=ab initio prediction:Prodigal:002006;locus_tag=HPOBMMML_01156;product=hypothetical protein
NZ_SMNT01000014.1	Prodigal:002006	CDS	61764	65108	.	+	0	ID=HPOBMMML_01157;inference=ab initio prediction:Prodigal:002006;locus_tag=HPOBMMML_01157;product=hypothetical protein
NZ_SMNT01000014.1	Prodigal:002006	CDS	66318	70625	.	-	0	ID=HPOBMMML_01158;inference=ab initio prediction:Prodigal:002006;locus_tag=HPOBMMML_01158;product=hypothetical protein
NZ_SMNT01000014.1	Prodigal:002006	CDS	71059	72438	.	-	0	ID=HPOBMMML_01159;Name=norR;gene=norR;inference=ab initio prediction:Prodigal:002006,protein motif:HAMAP:MF_01314;locus_tag=HPOBMMML_01159;product=Anaerobic nitric oxide reductase transcription regulator NorR
NZ_SMNT01000015.1	Prodigal:002006	CDS	54	1772	.	-	0	ID=HPOBMMML_01160;Name=glcA_1;db_xref=COG:COG1620;gene=glcA_1;inference=ab initio prediction:Prodigal:002006,similar to AA sequence:UniProtKB:Q46839;locus_tag=HPOBMMML_01160;product=Glycolate permease GlcA
NZ_SMNT01000015.1	Prodigal:002006	CDS	1926	2807	.	-	0	ID=HPOBMMML_01161;eC_number=2.5.1.32;Name=crtB;db_xref=COG:COG1562;gene=crtB;inference=ab initio prediction:Prodigal:002006,similar to AA sequence:UniProtKB:P37269;locus_tag=HPOBMMML_01161;product=15-cis-phytoene synthase
NZ_SMNT01000015.1	Prodigal:002006	CDS	2818	3207	.	-	0	ID=HPOBMMML_01162;inference=ab initio prediction:Prodigal:002006;locus_tag=HPOBMMML_01162;product=hypothetical protein
NZ_SMNT01000015.1	Prodigal:002006	CDS	3223	4167	.	-	0	ID=HPOBMMML_01163;Name=secF;gene=secF;inference=ab initio prediction:Prodigal:002006,similar to AA sequence:UniProtKB:A8GQT5;locus_tag=HPOBMMML_01163;product=Protein translocase subunit SecF
NZ_SMNT01000015.1	Prodigal:002006	CDS	4292	5899	.	-	0	ID=HPOBMMML_01164;Name=secD;db_xref=COG:COG0342;gene=secD;inference=ab initio prediction:Prodigal:002006,similar to AA sequence:UniProtKB:P0AG90;locus_tag=HPOBMMML_01164;product=Protein translocase subunit SecD
NZ_SMNT01000015.1	Prodigal:002006	CDS	5964	6299	.	-	0	ID=HPOBMMML_01165;Name=yajC;db_xref=COG:COG1862;gene=yajC;inference=ab initio prediction:Prodigal:002006,similar to AA sequence:UniProtKB:P0ADZ7;locus_tag=HPOBMMML_01165;product=Sec translocon accessory complex subunit YajC
NZ_SMNT01000015.1	Prodigal:002006	CDS	6551	7426	.	+	0	ID=HPOBMMML_01166;inference=ab initio prediction:Prodigal:002006;locus_tag=HPOBMMML_01166;product=hypothetical protein
NZ_SMNT01000015.1	Prodigal:002006	CDS	7497	8975	.	-	0	ID=HPOBMMML_01167;inference=ab initio prediction:Prodigal:002006;locus_tag=HPOBMMML_01167;product=hypothetical protein
NZ_SMNT01000015.1	Prodigal:002006	CDS	9231	9908	.	-	0	ID=HPOBMMML_01168;eC_number=2.1.1.77;Name=pcm_1;db_xref=COG:COG2518;gene=pcm_1;inference=ab initio prediction:Prodigal:002006,similar to AA sequence:UniProtKB:P0A7A5;locus_tag=HPOBMMML_01168;product=Protein-L-isoaspartate O-methyltransferase
NZ_SMNT01000015.1	Prodigal:002006	CDS	9983	10747	.	-	0	ID=HPOBMMML_01169;eC_number=3.1.3.5;Name=surE;db_xref=COG:COG0496;gene=surE;inference=ab initio prediction:Prodigal:002006,similar to AA sequence:UniProtKB:B2S5B9;locus_tag=HPOBMMML_01169;product=5'-nucleotidase SurE
NZ_SMNT01000015.1	Prodigal:002006	CDS	10747	12030	.	-	0	ID=HPOBMMML_01170;eC_number=6.1.1.11;Name=serS;db_xref=COG:COG0172;gene=serS;inference=ab initio prediction:Prodigal:002006,similar to AA sequence:UniProtKB:P0A8L1;locus_tag=HPOBMMML_01170;product=Serine--tRNA ligase
NZ_SMNT01000015.1	Prodigal:002006	CDS	12148	12948	.	-	0	ID=HPOBMMML_01171;Name=tatC;db_xref=COG:COG0805;gene=tatC;inference=ab initio prediction:Prodigal:002006,similar to AA sequence:UniProtKB:P69423;locus_tag=HPOBMMML_01171;product=Sec-independent protein translocase protein TatC
NZ_SMNT01000015.1	Prodigal:002006	CDS	12952	13425	.	-	0	ID=HPOBMMML_01172;Name=tatB;gene=tatB;inference=ab initio prediction:Prodigal:002006,protein motif:HAMAP:MF_00237;locus_tag=HPOBMMML_01172;product=Sec-independent protein translocase protein TatB
NZ_SMNT01000015.1	Prodigal:002006	CDS	13551	13844	.	-	0	ID=HPOBMMML_01173;Name=tatA;db_xref=COG:COG1826;gene=tatA;inference=ab initio prediction:Prodigal:002006,similar to AA sequence:UniProtKB:P69428;locus_tag=HPOBMMML_01173;product=Sec-independent protein translocase protein TatA
NZ_SMNT01000015.1	Prodigal:002006	CDS	13978	14985	.	-	0	ID=HPOBMMML_01174;eC_number=3.2.1.52;Name=nagZ;db_xref=COG:COG1472;gene=nagZ;inference=ab initio prediction:Prodigal:002006,similar to AA sequence:UniProtKB:Q8ZQ06;locus_tag=HPOBMMML_01174;product=Beta-hexosaminidase
NZ_SMNT01000015.1	Prodigal:002006	CDS	15185	16624	.	-	0	ID=HPOBMMML_01175;inference=ab initio prediction:Prodigal:002006;locus_tag=HPOBMMML_01175;product=hypothetical protein
NZ_SMNT01000015.1	Prodigal:002006	CDS	16655	18412	.	-	0	ID=HPOBMMML_01176;eC_number=6.1.1.19;Name=argS;gene=argS;inference=ab initio prediction:Prodigal:002006,similar to AA sequence:UniProtKB:Q99W05;locus_tag=HPOBMMML_01176;product=Arginine--tRNA ligase
NZ_SMNT01000015.1	Prodigal:002006	CDS	18517	18957	.	-	0	ID=HPOBMMML_01177;inference=ab initio prediction:Prodigal:002006;locus_tag=HPOBMMML_01177;product=hypothetical protein
NZ_SMNT01000015.1	Prodigal:002006	CDS	18960	20207	.	-	0	ID=HPOBMMML_01178;inference=ab initio prediction:Prodigal:002006,protein motif:HAMAP:MF_01212;locus_tag=HPOBMMML_01178;product=Deoxyguanosinetriphosphate triphosphohydrolase-like protein
NZ_SMNT01000015.1	Prodigal:002006	CDS	20370	20696	.	+	0	ID=HPOBMMML_01179;Name=erpA;db_xref=COG:COG0316;gene=erpA;inference=ab initio prediction:Prodigal:002006,similar to AA sequence:UniProtKB:P45344;locus_tag=HPOBMMML_01179;product=Iron-sulfur cluster insertion protein ErpA
NZ_SMNT01000015.1	Prodigal:002006	CDS	20859	22775	.	+	0	ID=HPOBMMML_01180;inference=ab initio prediction:Prodigal:002006;locus_tag=HPOBMMML_01180;product=hypothetical protein
NZ_SMNT01000015.1	Prodigal:002006	CDS	22782	23546	.	-	0	ID=HPOBMMML_01181;eC_number=7.6.2.8;Name=btuD_3;gene=btuD_3;inference=ab initio prediction:Prodigal:002006,protein motif:HAMAP:MF_01005;locus_tag=HPOBMMML_01181;product=Vitamin B12 import ATP-binding protein BtuD
NZ_SMNT01000015.1	Prodigal:002006	CDS	23521	24255	.	-	0	ID=HPOBMMML_01182;Name=ssuC_2;db_xref=COG:COG0600;gene=ssuC_2;inference=ab initio prediction:Prodigal:002006,similar to AA sequence:UniProtKB:P40401;locus_tag=HPOBMMML_01182;product=Putative aliphatic sulfonates transport permease protein SsuC
NZ_SMNT01000015.1	Prodigal:002006	CDS	24340	25332	.	-	0	ID=HPOBMMML_01183;inference=ab initio prediction:Prodigal:002006;locus_tag=HPOBMMML_01183;product=hypothetical protein
NZ_SMNT01000015.1	Prodigal:002006	CDS	25632	26009	.	+	0	ID=HPOBMMML_01184;eC_number=4.2.1.96;inference=ab initio prediction:Prodigal:002006,protein motif:HAMAP:MF_00434;locus_tag=HPOBMMML_01184;product=Putative pterin-4-alpha-carbinolamine dehydratase
NZ_SMNT01000015.1	Prodigal:002006	CDS	26017	26238	.	-	0	ID=HPOBMMML_01185;inference=ab initio prediction:Prodigal:002006;locus_tag=HPOBMMML_01185;product=hypothetical protein
NZ_SMNT01000015.1	Prodigal:002006	CDS	26310	27167	.	-	0	ID=HPOBMMML_01186;inference=ab initio prediction:Prodigal:002006;locus_tag=HPOBMMML_01186;product=hypothetical protein
NZ_SMNT01000015.1	Prodigal:002006	CDS	27173	27775	.	-	0	ID=HPOBMMML_01187;inference=ab initio prediction:Prodigal:002006;locus_tag=HPOBMMML_01187;product=hypothetical protein
NZ_SMNT01000015.1	Prodigal:002006	CDS	27979	28455	.	+	0	ID=HPOBMMML_01188;eC_number=4.2.1.119;Name=phaJ;db_xref=COG:COG2030;gene=phaJ;inference=ab initio prediction:Prodigal:002006,similar to AA sequence:UniProtKB:Q2RQ36;locus_tag=HPOBMMML_01188;product=(R)-specific enoyl-CoA hydratase
NZ_SMNT01000015.1	Prodigal:002006	CDS	28535	29374	.	+	0	ID=HPOBMMML_01189;eC_number=2.1.1.185;Name=rlmB;gene=rlmB;inference=ab initio prediction:Prodigal:002006,protein motif:HAMAP:MF_01887;locus_tag=HPOBMMML_01189;product=23S rRNA (guanosine-2'-O-)-methyltransferase RlmB
NZ_SMNT01000015.1	Prodigal:002006	CDS	29505	31097	.	+	0	ID=HPOBMMML_01190;eC_number=1.3.8.2;Name=crtN;gene=crtN;inference=ab initio prediction:Prodigal:002006,similar to AA sequence:UniProtKB:Q4VKV1;locus_tag=HPOBMMML_01190;product=4%2C4'-diapophytoene desaturase (4%2C4'-diapolycopene-forming)
NZ_SMNT01000015.1	Prodigal:002006	CDS	31094	31519	.	+	0	ID=HPOBMMML_01191;inference=ab initio prediction:Prodigal:002006;locus_tag=HPOBMMML_01191;product=hypothetical protein
NZ_SMNT01000015.1	Prodigal:002006	CDS	31528	32556	.	+	0	ID=HPOBMMML_01192;eC_number=7.6.2.8;Name=btuD_4;gene=btuD_4;inference=ab initio prediction:Prodigal:002006,protein motif:HAMAP:MF_01005;locus_tag=HPOBMMML_01192;product=Vitamin B12 import ATP-binding protein BtuD
NZ_SMNT01000015.1	Prodigal:002006	CDS	32553	33758	.	+	0	ID=HPOBMMML_01193;Name=lnrM;db_xref=COG:COG0842;gene=lnrM;inference=ab initio prediction:Prodigal:002006,similar to AA sequence:UniProtKB:P94441;locus_tag=HPOBMMML_01193;product=Linearmycin resistance permease protein LnrM
NZ_SMNT01000015.1	Prodigal:002006	CDS	33858	35384	.	+	0	ID=HPOBMMML_01194;eC_number=1.14.99.44;Name=crtNb;gene=crtNb;inference=ab initio prediction:Prodigal:002006,similar to AA sequence:UniProtKB:Q4VKU9;locus_tag=HPOBMMML_01194;product=4%2C4'-diapolycopene oxygenase
NZ_SMNT01000015.1	Prodigal:002006	CDS	35454	36296	.	+	0	ID=HPOBMMML_01195;inference=ab initio prediction:Prodigal:002006;locus_tag=HPOBMMML_01195;product=hypothetical protein
NZ_SMNT01000015.1	Prodigal:002006	CDS	36293	37426	.	+	0	ID=HPOBMMML_01196;eC_number=2.4.1.-;Name=crtQ;gene=crtQ;inference=ab initio prediction:Prodigal:002006,similar to AA sequence:UniProtKB:Q7A3E0;locus_tag=HPOBMMML_01196;product=4%2C4'-diaponeurosporenoate glycosyltransferase
NZ_SMNT01000015.1	Prodigal:002006	CDS	37535	38503	.	+	0	ID=HPOBMMML_01197;inference=ab initio prediction:Prodigal:002006;locus_tag=HPOBMMML_01197;product=hypothetical protein
NZ_SMNT01000015.1	Prodigal:002006	CDS	38509	38838	.	-	0	ID=HPOBMMML_01198;Name=cutA;db_xref=COG:COG1324;gene=cutA;inference=ab initio prediction:Prodigal:002006,similar to AA sequence:UniProtKB:P69488;locus_tag=HPOBMMML_01198;product=Divalent-cation tolerance protein CutA
NZ_SMNT01000015.1	Prodigal:002006	CDS	38904	39686	.	+	0	ID=HPOBMMML_01199;eC_number=2.7.1.23;Name=nadK;db_xref=COG:COG0061;gene=nadK;inference=ab initio prediction:Prodigal:002006,similar to AA sequence:UniProtKB:P65779;locus_tag=HPOBMMML_01199;product=NAD kinase
NZ_SMNT01000015.1	Prodigal:002006	CDS	39696	41312	.	-	0	ID=HPOBMMML_01200;inference=ab initio prediction:Prodigal:002006;locus_tag=HPOBMMML_01200;product=hypothetical protein
NZ_SMNT01000015.1	Prodigal:002006	CDS	41309	42457	.	-	0	ID=HPOBMMML_01201;inference=ab initio prediction:Prodigal:002006;locus_tag=HPOBMMML_01201;product=hypothetical protein
NZ_SMNT01000015.1	Prodigal:002006	CDS	42740	43342	.	-	0	ID=HPOBMMML_01202;inference=ab initio prediction:Prodigal:002006;locus_tag=HPOBMMML_01202;product=hypothetical protein
NZ_SMNT01000015.1	Prodigal:002006	CDS	43400	44350	.	-	0	ID=HPOBMMML_01203;inference=ab initio prediction:Prodigal:002006;locus_tag=HPOBMMML_01203;product=hypothetical protein
NZ_SMNT01000015.1	Prodigal:002006	CDS	44447	44869	.	-	0	ID=HPOBMMML_01204;inference=ab initio prediction:Prodigal:002006;locus_tag=HPOBMMML_01204;product=hypothetical protein
NZ_SMNT01000015.1	Prodigal:002006	CDS	44920	45519	.	-	0	ID=HPOBMMML_01205;eC_number=1.-.-.-;Name=ydjA;db_xref=COG:COG0778;gene=ydjA;inference=ab initio prediction:Prodigal:002006,similar to AA sequence:UniProtKB:P0ACY1;locus_tag=HPOBMMML_01205;product=Putative NAD(P)H nitroreductase YdjA
NZ_SMNT01000015.1	Prodigal:002006	CDS	45714	46619	.	+	0	ID=HPOBMMML_01206;inference=ab initio prediction:Prodigal:002006;locus_tag=HPOBMMML_01206;product=hypothetical protein
NZ_SMNT01000015.1	Prodigal:002006	CDS	46567	47547	.	-	0	ID=HPOBMMML_01207;inference=ab initio prediction:Prodigal:002006;locus_tag=HPOBMMML_01207;product=hypothetical protein
NZ_SMNT01000015.1	Prodigal:002006	CDS	47747	47881	.	-	0	ID=HPOBMMML_01208;inference=ab initio prediction:Prodigal:002006;locus_tag=HPOBMMML_01208;product=hypothetical protein
NZ_SMNT01000015.1	Prodigal:002006	CDS	47990	49384	.	+	0	ID=HPOBMMML_01209;Name=norG;db_xref=COG:COG1167;gene=norG;inference=ab initio prediction:Prodigal:002006,similar to AA sequence:UniProtKB:Q2G1P1;locus_tag=HPOBMMML_01209;product=HTH-type transcriptional regulator NorG
NZ_SMNT01000015.1	Prodigal:002006	CDS	49394	49768	.	-	0	ID=HPOBMMML_01210;inference=ab initio prediction:Prodigal:002006;locus_tag=HPOBMMML_01210;product=hypothetical protein
NZ_SMNT01000015.1	Prodigal:002006	CDS	49813	50067	.	-	0	ID=HPOBMMML_01211;inference=ab initio prediction:Prodigal:002006;locus_tag=HPOBMMML_01211;product=hypothetical protein
NZ_SMNT01000015.1	Aragorn:001002	tRNA	51438	51531	.	+	.	ID=HPOBMMML_01212;inference=COORDINATES:profile:Aragorn:001002;locus_tag=HPOBMMML_01212;product=tRNA-Pro(agg)
NZ_SMNT01000015.1	Prodigal:002006	CDS	52349	52618	.	+	0	ID=HPOBMMML_01213;inference=ab initio prediction:Prodigal:002006;locus_tag=HPOBMMML_01213;product=hypothetical protein
NZ_SMNT01000015.1	Prodigal:002006	CDS	52622	53110	.	+	0	ID=HPOBMMML_01214;inference=ab initio prediction:Prodigal:002006;locus_tag=HPOBMMML_01214;product=hypothetical protein
NZ_SMNT01000015.1	Prodigal:002006	CDS	53082	53435	.	-	0	ID=HPOBMMML_01215;Name=yidD;gene=yidD;inference=ab initio prediction:Prodigal:002006,protein motif:HAMAP:MF_00386;locus_tag=HPOBMMML_01215;product=Putative membrane protein insertion efficiency factor
NZ_SMNT01000015.1	Prodigal:002006	CDS	53441	53899	.	-	0	ID=HPOBMMML_01216;inference=ab initio prediction:Prodigal:002006;locus_tag=HPOBMMML_01216;product=hypothetical protein
NZ_SMNT01000015.1	Prodigal:002006	CDS	54209	55000	.	+	0	ID=HPOBMMML_01217;eC_number=3.5.4.16;Name=folE;gene=folE;inference=ab initio prediction:Prodigal:002006,protein motif:HAMAP:MF_00223;locus_tag=HPOBMMML_01217;product=GTP cyclohydrolase 1
NZ_SMNT01000015.1	Prodigal:002006	CDS	55029	55448	.	+	0	ID=HPOBMMML_01218;eC_number=3.5.4.19;Name=hisI;gene=hisI;inference=ab initio prediction:Prodigal:002006,protein motif:HAMAP:MF_01021;locus_tag=HPOBMMML_01218;product=Phosphoribosyl-AMP cyclohydrolase
NZ_SMNT01000015.1	Prodigal:002006	CDS	55445	56488	.	+	0	ID=HPOBMMML_01219;db_xref=COG:COG1752;inference=ab initio prediction:Prodigal:002006,similar to AA sequence:UniProtKB:P9WIY9;locus_tag=HPOBMMML_01219;product=putative NTE family protein
NZ_SMNT01000015.1	Prodigal:002006	CDS	56570	57001	.	-	0	ID=HPOBMMML_01220;eC_number=1.1.1.205;Name=IMPDH;gene=IMPDH;inference=ab initio prediction:Prodigal:002006,protein motif:HAMAP:MF_01964;locus_tag=HPOBMMML_01220;product=Inosine-5'-monophosphate dehydrogenase
NZ_SMNT01000015.1	Prodigal:002006	CDS	57195	58013	.	-	0	ID=HPOBMMML_01221;inference=ab initio prediction:Prodigal:002006;locus_tag=HPOBMMML_01221;product=hypothetical protein
NZ_SMNT01000015.1	Prodigal:002006	CDS	58324	58950	.	+	0	ID=HPOBMMML_01222;inference=ab initio prediction:Prodigal:002006;locus_tag=HPOBMMML_01222;product=hypothetical protein
NZ_SMNT01000015.1	Prodigal:002006	CDS	59123	59752	.	+	0	ID=HPOBMMML_01223;inference=ab initio prediction:Prodigal:002006;locus_tag=HPOBMMML_01223;product=hypothetical protein
NZ_SMNT01000015.1	Prodigal:002006	CDS	60121	60765	.	+	0	ID=HPOBMMML_01224;inference=ab initio prediction:Prodigal:002006;locus_tag=HPOBMMML_01224;product=hypothetical protein
NZ_SMNT01000015.1	Prodigal:002006	CDS	60939	61676	.	+	0	ID=HPOBMMML_01225;inference=ab initio prediction:Prodigal:002006;locus_tag=HPOBMMML_01225;product=hypothetical protein
NZ_SMNT01000015.1	Prodigal:002006	CDS	61701	62030	.	-	0	ID=HPOBMMML_01226;inference=ab initio prediction:Prodigal:002006;locus_tag=HPOBMMML_01226;product=hypothetical protein
NZ_SMNT01000015.1	Prodigal:002006	CDS	62159	62368	.	-	0	ID=HPOBMMML_01227;inference=ab initio prediction:Prodigal:002006;locus_tag=HPOBMMML_01227;product=hypothetical protein
NZ_SMNT01000015.1	Prodigal:002006	CDS	62478	63338	.	-	0	ID=HPOBMMML_01228;eC_number=2.3.1.30;Name=cysE_1;db_xref=COG:COG1045;gene=cysE_1;inference=ab initio prediction:Prodigal:002006,similar to AA sequence:UniProtKB:P0A9D4;locus_tag=HPOBMMML_01228;product=Serine acetyltransferase
NZ_SMNT01000015.1	Prodigal:002006	CDS	63699	64601	.	-	0	ID=HPOBMMML_01229;eC_number=2.7.1.71;Name=aroK_1;gene=aroK_1;inference=ab initio prediction:Prodigal:002006,protein motif:HAMAP:MF_00109;locus_tag=HPOBMMML_01229;product=Shikimate kinase
NZ_SMNT01000015.1	Prodigal:002006	CDS	64898	65905	.	-	0	ID=HPOBMMML_01230;inference=ab initio prediction:Prodigal:002006;locus_tag=HPOBMMML_01230;product=hypothetical protein
NZ_SMNT01000015.1	Prodigal:002006	CDS	66063	66878	.	-	0	ID=HPOBMMML_01231;eC_number=3.1.3.-;db_xref=COG:COG0561;inference=ab initio prediction:Prodigal:002006,similar to AA sequence:UniProtKB:P44447;locus_tag=HPOBMMML_01231;product=Putative phosphatase
NZ_SMNT01000015.1	Prodigal:002006	CDS	66875	67393	.	-	0	ID=HPOBMMML_01232;eC_number=2.7.1.12;db_xref=COG:COG3265;inference=ab initio prediction:Prodigal:002006,similar to AA sequence:UniProtKB:Q5FQ97;locus_tag=HPOBMMML_01232;product=Gluconokinase
NZ_SMNT01000015.1	Prodigal:002006	CDS	67536	68819	.	-	0	ID=HPOBMMML_01233;inference=ab initio prediction:Prodigal:002006;locus_tag=HPOBMMML_01233;product=hypothetical protein
NZ_SMNT01000015.1	Prodigal:002006	CDS	69324	69533	.	-	0	ID=HPOBMMML_01234;inference=ab initio prediction:Prodigal:002006;locus_tag=HPOBMMML_01234;product=hypothetical protein
NZ_SMNT01000015.1	Prodigal:002006	CDS	69588	69911	.	-	0	ID=HPOBMMML_01235;inference=ab initio prediction:Prodigal:002006;locus_tag=HPOBMMML_01235;product=hypothetical protein
NZ_SMNT01000016.1	Prodigal:002006	CDS	8	1009	.	+	0	ID=HPOBMMML_01236;db_xref=COG:COG4325;inference=ab initio prediction:Prodigal:002006,similar to AA sequence:UniProtKB:P9WM35;locus_tag=HPOBMMML_01236;product=putative protein
NZ_SMNT01000016.1	Prodigal:002006	CDS	1075	1458	.	+	0	ID=HPOBMMML_01237;inference=ab initio prediction:Prodigal:002006,similar to AA sequence:ISfinder:ISMex30;locus_tag=HPOBMMML_01237;product=IS630 family transposase ISMex30
NZ_SMNT01000016.1	Prodigal:002006	CDS	1515	2036	.	+	0	ID=HPOBMMML_01238;inference=ab initio prediction:Prodigal:002006,similar to AA sequence:ISfinder:ISMex30;locus_tag=HPOBMMML_01238;product=IS630 family transposase ISMex30
NZ_SMNT01000016.1	Prodigal:002006	CDS	2262	3464	.	+	0	ID=HPOBMMML_01239;Name=nhaA_1;db_xref=COG:COG3004;gene=nhaA_1;inference=ab initio prediction:Prodigal:002006,similar to AA sequence:UniProtKB:Q56725;locus_tag=HPOBMMML_01239;product=Na(+)/H(+) antiporter NhaA
NZ_SMNT01000016.1	Prodigal:002006	CDS	3546	4334	.	+	0	ID=HPOBMMML_01240;Name=rsbQ_2;gene=rsbQ_2;inference=ab initio prediction:Prodigal:002006,similar to AA sequence:UniProtKB:O07015;locus_tag=HPOBMMML_01240;product=Sigma factor SigB regulation protein RsbQ
NZ_SMNT01000016.1	Prodigal:002006	CDS	4342	6348	.	+	0	ID=HPOBMMML_01241;eC_number=2.7.13.3;Name=rcsC_7;gene=rcsC_7;inference=ab initio prediction:Prodigal:002006,protein motif:HAMAP:MF_00979;locus_tag=HPOBMMML_01241;product=Sensor histidine kinase RcsC
NZ_SMNT01000016.1	Prodigal:002006	CDS	6479	7969	.	-	0	ID=HPOBMMML_01242;eC_number=2.7.13.3;inference=ab initio prediction:Prodigal:002006,similar to AA sequence:UniProtKB:Q8YC53;locus_tag=HPOBMMML_01242;product=Blue-light-activated histidine kinase
NZ_SMNT01000016.1	Prodigal:002006	CDS	8100	8339	.	-	0	ID=HPOBMMML_01243;inference=ab initio prediction:Prodigal:002006;locus_tag=HPOBMMML_01243;product=hypothetical protein
NZ_SMNT01000016.1	Prodigal:002006	CDS	8663	8923	.	+	0	ID=HPOBMMML_01244;inference=ab initio prediction:Prodigal:002006;locus_tag=HPOBMMML_01244;product=hypothetical protein
NZ_SMNT01000016.1	Prodigal:002006	CDS	9028	9501	.	-	0	ID=HPOBMMML_01245;inference=ab initio prediction:Prodigal:002006;locus_tag=HPOBMMML_01245;product=hypothetical protein
NZ_SMNT01000016.1	Prodigal:002006	CDS	9586	9702	.	+	0	ID=HPOBMMML_01246;inference=ab initio prediction:Prodigal:002006;locus_tag=HPOBMMML_01246;product=hypothetical protein
NZ_SMNT01000016.1	Prodigal:002006	CDS	10061	10486	.	+	0	ID=HPOBMMML_01247;inference=ab initio prediction:Prodigal:002006;locus_tag=HPOBMMML_01247;product=hypothetical protein
NZ_SMNT01000016.1	Prodigal:002006	CDS	10874	11902	.	+	0	ID=HPOBMMML_01248;inference=ab initio prediction:Prodigal:002006;locus_tag=HPOBMMML_01248;product=hypothetical protein
NZ_SMNT01000016.1	Prodigal:002006	CDS	11899	12675	.	+	0	ID=HPOBMMML_01249;inference=ab initio prediction:Prodigal:002006;locus_tag=HPOBMMML_01249;product=hypothetical protein
NZ_SMNT01000016.1	Prodigal:002006	CDS	14161	16395	.	-	0	ID=HPOBMMML_01250;inference=ab initio prediction:Prodigal:002006;locus_tag=HPOBMMML_01250;product=hypothetical protein
NZ_SMNT01000016.1	Prodigal:002006	CDS	16388	16699	.	-	0	ID=HPOBMMML_01251;inference=ab initio prediction:Prodigal:002006;locus_tag=HPOBMMML_01251;product=hypothetical protein
NZ_SMNT01000016.1	Prodigal:002006	CDS	16696	17328	.	-	0	ID=HPOBMMML_01252;inference=ab initio prediction:Prodigal:002006;locus_tag=HPOBMMML_01252;product=hypothetical protein
NZ_SMNT01000016.1	Prodigal:002006	CDS	17328	17837	.	-	0	ID=HPOBMMML_01253;inference=ab initio prediction:Prodigal:002006;locus_tag=HPOBMMML_01253;product=hypothetical protein
NZ_SMNT01000016.1	Prodigal:002006	CDS	18431	19171	.	+	0	ID=HPOBMMML_01254;inference=ab initio prediction:Prodigal:002006;locus_tag=HPOBMMML_01254;product=hypothetical protein
NZ_SMNT01000016.1	Prodigal:002006	CDS	19336	19575	.	-	0	ID=HPOBMMML_01255;inference=ab initio prediction:Prodigal:002006;locus_tag=HPOBMMML_01255;product=hypothetical protein
NZ_SMNT01000016.1	Prodigal:002006	CDS	19586	19906	.	-	0	ID=HPOBMMML_01256;inference=ab initio prediction:Prodigal:002006;locus_tag=HPOBMMML_01256;product=hypothetical protein
NZ_SMNT01000016.1	Prodigal:002006	CDS	20016	20255	.	+	0	ID=HPOBMMML_01257;inference=ab initio prediction:Prodigal:002006;locus_tag=HPOBMMML_01257;product=hypothetical protein
NZ_SMNT01000016.1	Prodigal:002006	CDS	20252	21358	.	+	0	ID=HPOBMMML_01258;inference=ab initio prediction:Prodigal:002006;locus_tag=HPOBMMML_01258;product=hypothetical protein
NZ_SMNT01000016.1	Prodigal:002006	CDS	21456	21788	.	-	0	ID=HPOBMMML_01259;inference=ab initio prediction:Prodigal:002006;locus_tag=HPOBMMML_01259;product=hypothetical protein
NZ_SMNT01000016.1	Prodigal:002006	CDS	21775	22416	.	-	0	ID=HPOBMMML_01260;inference=ab initio prediction:Prodigal:002006,protein motif:HAMAP:MF_02040;locus_tag=HPOBMMML_01260;product=Iron-sulfur cluster carrier protein
NZ_SMNT01000016.1	Prodigal:002006	CDS	22874	23212	.	-	0	ID=HPOBMMML_01261;inference=ab initio prediction:Prodigal:002006;locus_tag=HPOBMMML_01261;product=hypothetical protein
NZ_SMNT01000016.1	Prodigal:002006	CDS	23641	23856	.	-	0	ID=HPOBMMML_01262;inference=ab initio prediction:Prodigal:002006;locus_tag=HPOBMMML_01262;product=hypothetical protein
NZ_SMNT01000016.1	Prodigal:002006	CDS	24156	24446	.	+	0	ID=HPOBMMML_01263;inference=ab initio prediction:Prodigal:002006;locus_tag=HPOBMMML_01263;product=hypothetical protein
NZ_SMNT01000016.1	Prodigal:002006	CDS	24755	25162	.	-	0	ID=HPOBMMML_01264;inference=ab initio prediction:Prodigal:002006;locus_tag=HPOBMMML_01264;product=hypothetical protein
NZ_SMNT01000016.1	Prodigal:002006	CDS	25166	25726	.	-	0	ID=HPOBMMML_01265;Name=hin_1;db_xref=COG:COG1961;gene=hin_1;inference=ab initio prediction:Prodigal:002006,similar to AA sequence:UniProtKB:P03013;locus_tag=HPOBMMML_01265;product=DNA-invertase hin
NZ_SMNT01000016.1	Prodigal:002006	CDS	25966	26508	.	+	0	ID=HPOBMMML_01266;inference=ab initio prediction:Prodigal:002006;locus_tag=HPOBMMML_01266;product=hypothetical protein
NZ_SMNT01000016.1	Prodigal:002006	CDS	26964	27473	.	-	0	ID=HPOBMMML_01267;inference=ab initio prediction:Prodigal:002006;locus_tag=HPOBMMML_01267;product=hypothetical protein
NZ_SMNT01000017.1	Prodigal:002006	CDS	214	507	.	+	0	ID=HPOBMMML_01268;inference=ab initio prediction:Prodigal:002006;locus_tag=HPOBMMML_01268;product=hypothetical protein
NZ_SMNT01000017.1	Prodigal:002006	CDS	999	3446	.	-	0	ID=HPOBMMML_01269;eC_number=5.6.2.2;Name=gyrB_1;gene=gyrB_1;inference=ab initio prediction:Prodigal:002006,similar to AA sequence:UniProtKB:B8GXQ0;locus_tag=HPOBMMML_01269;product=DNA gyrase subunit B
NZ_SMNT01000017.1	Prodigal:002006	CDS	3781	4806	.	+	0	ID=HPOBMMML_01270;inference=ab initio prediction:Prodigal:002006;locus_tag=HPOBMMML_01270;product=hypothetical protein
NZ_SMNT01000017.1	Prodigal:002006	CDS	4997	5644	.	-	0	ID=HPOBMMML_01271;eC_number=3.1.2.6;Name=gloC;db_xref=COG:COG0491;gene=gloC;inference=ab initio prediction:Prodigal:002006,similar to AA sequence:UniProtKB:P75849;locus_tag=HPOBMMML_01271;product=Hydroxyacylglutathione hydrolase GloC
NZ_SMNT01000017.1	Prodigal:002006	CDS	5730	7394	.	-	0	ID=HPOBMMML_01272;eC_number=3.2.1.1;Name=treS;db_xref=COG:COG0366;gene=treS;inference=ab initio prediction:Prodigal:002006,similar to AA sequence:UniProtKB:A0R6E0;locus_tag=HPOBMMML_01272;product=Trehalose synthase/amylase TreS
NZ_SMNT01000017.1	Prodigal:002006	CDS	7655	8143	.	+	0	ID=HPOBMMML_01273;inference=ab initio prediction:Prodigal:002006;locus_tag=HPOBMMML_01273;product=hypothetical protein
NZ_SMNT01000017.1	Prodigal:002006	CDS	8157	8756	.	+	0	ID=HPOBMMML_01274;inference=ab initio prediction:Prodigal:002006;locus_tag=HPOBMMML_01274;product=hypothetical protein
NZ_SMNT01000017.1	Prodigal:002006	CDS	8856	11891	.	+	0	ID=HPOBMMML_01275;eC_number=2.4.1.129;Name=mtgA_2;gene=mtgA_2;inference=ab initio prediction:Prodigal:002006,protein motif:HAMAP:MF_00766;locus_tag=HPOBMMML_01275;product=Biosynthetic peptidoglycan transglycosylase
NZ_SMNT01000017.1	Prodigal:002006	CDS	11933	13018	.	+	0	ID=HPOBMMML_01276;inference=ab initio prediction:Prodigal:002006;locus_tag=HPOBMMML_01276;product=hypothetical protein
NZ_SMNT01000017.1	Prodigal:002006	CDS	13112	13330	.	-	0	ID=HPOBMMML_01277;inference=ab initio prediction:Prodigal:002006;locus_tag=HPOBMMML_01277;product=hypothetical protein
NZ_SMNT01000017.1	Prodigal:002006	CDS	13571	13819	.	+	0	ID=HPOBMMML_01278;inference=ab initio prediction:Prodigal:002006;locus_tag=HPOBMMML_01278;product=hypothetical protein
NZ_SMNT01000017.1	Prodigal:002006	CDS	13929	14603	.	+	0	ID=HPOBMMML_01279;inference=ab initio prediction:Prodigal:002006;locus_tag=HPOBMMML_01279;product=hypothetical protein
NZ_SMNT01000017.1	Prodigal:002006	CDS	14616	15299	.	-	0	ID=HPOBMMML_01280;inference=ab initio prediction:Prodigal:002006,similar to AA sequence:UniProtKB:P67153;locus_tag=HPOBMMML_01280;note=UPF0073 inner membrane protein YqfA;product=hypothetical protein
NZ_SMNT01000017.1	Prodigal:002006	CDS	15535	16644	.	-	0	ID=HPOBMMML_01281;eC_number=1.3.-.-;Name=ctaA;db_xref=COG:COG1612;gene=ctaA;inference=ab initio prediction:Prodigal:002006,similar to AA sequence:UniProtKB:Q3IXW9;locus_tag=HPOBMMML_01281;product=Heme A synthase
NZ_SMNT01000017.1	Prodigal:002006	CDS	17022	17228	.	+	0	ID=HPOBMMML_01282;inference=ab initio prediction:Prodigal:002006;locus_tag=HPOBMMML_01282;product=hypothetical protein
NZ_SMNT01000017.1	Prodigal:002006	CDS	17325	17696	.	+	0	ID=HPOBMMML_01283;inference=ab initio prediction:Prodigal:002006;locus_tag=HPOBMMML_01283;product=hypothetical protein
NZ_SMNT01000017.1	Prodigal:002006	CDS	17708	18769	.	-	0	ID=HPOBMMML_01284;inference=ab initio prediction:Prodigal:002006;locus_tag=HPOBMMML_01284;product=hypothetical protein
NZ_SMNT01000017.1	Prodigal:002006	CDS	18942	20144	.	+	0	ID=HPOBMMML_01285;inference=ab initio prediction:Prodigal:002006;locus_tag=HPOBMMML_01285;product=hypothetical protein
NZ_SMNT01000017.1	Prodigal:002006	CDS	20158	22431	.	-	0	ID=HPOBMMML_01286;inference=ab initio prediction:Prodigal:002006;locus_tag=HPOBMMML_01286;product=hypothetical protein
NZ_SMNT01000017.1	Prodigal:002006	CDS	22603	23175	.	+	0	ID=HPOBMMML_01287;inference=ab initio prediction:Prodigal:002006;locus_tag=HPOBMMML_01287;product=hypothetical protein
NZ_SMNT01000017.1	Prodigal:002006	CDS	23186	23668	.	-	0	ID=HPOBMMML_01288;inference=ab initio prediction:Prodigal:002006;locus_tag=HPOBMMML_01288;product=hypothetical protein
NZ_SMNT01000017.1	Prodigal:002006	CDS	23861	25084	.	+	0	ID=HPOBMMML_01289;eC_number=2.4.1.250;Name=mshA_8;gene=mshA_8;inference=ab initio prediction:Prodigal:002006,protein motif:HAMAP:MF_01695;locus_tag=HPOBMMML_01289;product=D-inositol-3-phosphate glycosyltransferase
NZ_SMNT01000017.1	Prodigal:002006	CDS	25157	26686	.	+	0	ID=HPOBMMML_01290;eC_number=2.7.8.31;Name=wcaJ_2;db_xref=COG:COG2148;gene=wcaJ_2;inference=ab initio prediction:Prodigal:002006,similar to AA sequence:UniProtKB:P71241;locus_tag=HPOBMMML_01290;product=UDP-glucose:undecaprenyl-phosphate glucose-1-phosphate transferase
NZ_SMNT01000017.1	Prodigal:002006	CDS	26765	27136	.	-	0	ID=HPOBMMML_01291;inference=ab initio prediction:Prodigal:002006;locus_tag=HPOBMMML_01291;product=hypothetical protein
NZ_SMNT01000017.1	Prodigal:002006	CDS	27290	29767	.	-	0	ID=HPOBMMML_01292;Name=btuB_3;gene=btuB_3;inference=ab initio prediction:Prodigal:002006,protein motif:HAMAP:MF_01531;locus_tag=HPOBMMML_01292;product=Vitamin B12 transporter BtuB
NZ_SMNT01000017.1	Prodigal:002006	CDS	30082	30714	.	-	0	ID=HPOBMMML_01293;inference=ab initio prediction:Prodigal:002006;locus_tag=HPOBMMML_01293;product=hypothetical protein
NZ_SMNT01000017.1	Prodigal:002006	CDS	30711	31601	.	-	0	ID=HPOBMMML_01294;inference=ab initio prediction:Prodigal:002006;locus_tag=HPOBMMML_01294;product=hypothetical protein
NZ_SMNT01000017.1	Prodigal:002006	CDS	31598	32362	.	-	0	ID=HPOBMMML_01295;eC_number=3.6.3.-;Name=lnrL;db_xref=COG:COG1131;gene=lnrL;inference=ab initio prediction:Prodigal:002006,similar to AA sequence:UniProtKB:P94440;locus_tag=HPOBMMML_01295;product=Linearmycin resistance ATP-binding protein LnrL
NZ_SMNT01000017.1	Prodigal:002006	CDS	32359	32601	.	-	0	ID=HPOBMMML_01296;inference=ab initio prediction:Prodigal:002006;locus_tag=HPOBMMML_01296;product=hypothetical protein
NZ_SMNT01000017.1	Prodigal:002006	CDS	32611	33045	.	-	0	ID=HPOBMMML_01297;inference=ab initio prediction:Prodigal:002006;locus_tag=HPOBMMML_01297;product=hypothetical protein
NZ_SMNT01000017.1	Prodigal:002006	CDS	33109	34095	.	-	0	ID=HPOBMMML_01298;inference=ab initio prediction:Prodigal:002006,similar to AA sequence:UniProtKB:Q1Q0T4;locus_tag=HPOBMMML_01298;product=Hydrazine synthase subunit beta
NZ_SMNT01000017.1	Prodigal:002006	CDS	34231	35454	.	-	0	ID=HPOBMMML_01299;inference=ab initio prediction:Prodigal:002006;locus_tag=HPOBMMML_01299;product=hypothetical protein
NZ_SMNT01000017.1	Prodigal:002006	CDS	35687	36208	.	+	0	ID=HPOBMMML_01300;inference=ab initio prediction:Prodigal:002006;locus_tag=HPOBMMML_01300;product=hypothetical protein
NZ_SMNT01000017.1	Prodigal:002006	CDS	36217	36963	.	+	0	ID=HPOBMMML_01301;inference=ab initio prediction:Prodigal:002006;locus_tag=HPOBMMML_01301;product=hypothetical protein
NZ_SMNT01000017.1	Prodigal:002006	CDS	36960	37550	.	+	0	ID=HPOBMMML_01302;inference=ab initio prediction:Prodigal:002006;locus_tag=HPOBMMML_01302;product=hypothetical protein
NZ_SMNT01000017.1	Prodigal:002006	CDS	37547	39133	.	+	0	ID=HPOBMMML_01303;inference=ab initio prediction:Prodigal:002006;locus_tag=HPOBMMML_01303;product=hypothetical protein
NZ_SMNT01000017.1	Prodigal:002006	CDS	39137	39727	.	+	0	ID=HPOBMMML_01304;inference=ab initio prediction:Prodigal:002006;locus_tag=HPOBMMML_01304;product=hypothetical protein
NZ_SMNT01000017.1	Prodigal:002006	CDS	39760	40290	.	+	0	ID=HPOBMMML_01305;inference=ab initio prediction:Prodigal:002006;locus_tag=HPOBMMML_01305;product=hypothetical protein
NZ_SMNT01000017.1	Prodigal:002006	CDS	40296	41285	.	+	0	ID=HPOBMMML_01306;eC_number=4.2.99.-;Name=vgb_1;gene=vgb_1;inference=ab initio prediction:Prodigal:002006,protein motif:HAMAP:MF_01282;locus_tag=HPOBMMML_01306;product=Virginiamycin B lyase
NZ_SMNT01000017.1	Prodigal:002006	CDS	41512	41958	.	-	0	ID=HPOBMMML_01307;inference=ab initio prediction:Prodigal:002006;locus_tag=HPOBMMML_01307;product=hypothetical protein
NZ_SMNT01000017.1	Prodigal:002006	CDS	42245	43705	.	+	0	ID=HPOBMMML_01308;eC_number=2.7.13.3;inference=ab initio prediction:Prodigal:002006,similar to AA sequence:UniProtKB:Q8YC53;locus_tag=HPOBMMML_01308;product=Blue-light-activated histidine kinase
NZ_SMNT01000017.1	Prodigal:002006	CDS	43774	45183	.	+	0	ID=HPOBMMML_01309;inference=ab initio prediction:Prodigal:002006;locus_tag=HPOBMMML_01309;product=hypothetical protein
NZ_SMNT01000017.1	Prodigal:002006	CDS	45230	46438	.	-	0	ID=HPOBMMML_01310;inference=ab initio prediction:Prodigal:002006;locus_tag=HPOBMMML_01310;product=hypothetical protein
NZ_SMNT01000017.1	Prodigal:002006	CDS	46745	47950	.	+	0	ID=HPOBMMML_01311;inference=ab initio prediction:Prodigal:002006;locus_tag=HPOBMMML_01311;product=hypothetical protein
NZ_SMNT01000017.1	Prodigal:002006	CDS	48209	50131	.	+	0	ID=HPOBMMML_01312;Name=cotA;db_xref=COG:COG2132;gene=cotA;inference=ab initio prediction:Prodigal:002006,similar to AA sequence:UniProtKB:P07788;locus_tag=HPOBMMML_01312;product=Spore coat protein A
NZ_SMNT01000017.1	Prodigal:002006	CDS	50100	50855	.	-	0	ID=HPOBMMML_01313;inference=ab initio prediction:Prodigal:002006;locus_tag=HPOBMMML_01313;product=hypothetical protein
NZ_SMNT01000017.1	Prodigal:002006	CDS	50928	51359	.	+	0	ID=HPOBMMML_01314;inference=ab initio prediction:Prodigal:002006;locus_tag=HPOBMMML_01314;product=hypothetical protein
NZ_SMNT01000017.1	Prodigal:002006	CDS	51388	51588	.	-	0	ID=HPOBMMML_01315;inference=ab initio prediction:Prodigal:002006;locus_tag=HPOBMMML_01315;product=hypothetical protein
NZ_SMNT01000017.1	Prodigal:002006	CDS	51626	52684	.	-	0	ID=HPOBMMML_01316;inference=ab initio prediction:Prodigal:002006;locus_tag=HPOBMMML_01316;product=hypothetical protein
NZ_SMNT01000017.1	Prodigal:002006	CDS	52718	53419	.	+	0	ID=HPOBMMML_01317;inference=ab initio prediction:Prodigal:002006;locus_tag=HPOBMMML_01317;product=hypothetical protein
NZ_SMNT01000017.1	Prodigal:002006	CDS	53561	54073	.	-	0	ID=HPOBMMML_01318;eC_number=4.2.1.147;Name=fae_1;db_xref=COG:COG1795;gene=fae_1;inference=ab initio prediction:Prodigal:002006,similar to AA sequence:UniProtKB:Q9FA38;locus_tag=HPOBMMML_01318;product=5%2C6%2C7%2C8-tetrahydromethanopterin hydro-lyase
NZ_SMNT01000017.1	Prodigal:002006	CDS	54303	55145	.	-	0	ID=HPOBMMML_01319;inference=ab initio prediction:Prodigal:002006;locus_tag=HPOBMMML_01319;product=hypothetical protein
NZ_SMNT01000017.1	Prodigal:002006	CDS	55148	56071	.	-	0	ID=HPOBMMML_01320;inference=ab initio prediction:Prodigal:002006;locus_tag=HPOBMMML_01320;product=hypothetical protein
NZ_SMNT01000017.1	Prodigal:002006	CDS	56247	57209	.	-	0	ID=HPOBMMML_01321;eC_number=3.5.4.27;Name=mch_2;db_xref=COG:COG3252;gene=mch_2;inference=ab initio prediction:Prodigal:002006,similar to AA sequence:UniProtKB:O85014;locus_tag=HPOBMMML_01321;product=Methenyltetrahydromethanopterin cyclohydrolase
NZ_SMNT01000017.1	Prodigal:002006	CDS	57151	58359	.	-	0	ID=HPOBMMML_01322;inference=ab initio prediction:Prodigal:002006;locus_tag=HPOBMMML_01322;product=hypothetical protein
NZ_SMNT01000017.1	Prodigal:002006	CDS	58385	59278	.	-	0	ID=HPOBMMML_01323;eC_number=1.5.1.-;Name=mtdB;gene=mtdB;inference=ab initio prediction:Prodigal:002006,similar to AA sequence:UniProtKB:O85012;locus_tag=HPOBMMML_01323;product=NAD(P)-dependent methylenetetrahydromethanopterin dehydrogenase
NZ_SMNT01000017.1	Prodigal:002006	CDS	59554	59691	.	+	0	ID=HPOBMMML_01324;inference=ab initio prediction:Prodigal:002006;locus_tag=HPOBMMML_01324;product=hypothetical protein
NZ_SMNT01000017.1	Prodigal:002006	CDS	59833	60840	.	-	0	ID=HPOBMMML_01325;inference=ab initio prediction:Prodigal:002006;locus_tag=HPOBMMML_01325;product=hypothetical protein
NZ_SMNT01000017.1	Prodigal:002006	CDS	61146	62219	.	+	0	ID=HPOBMMML_01326;Name=fhcB;db_xref=COG:COG1029;gene=fhcB;inference=ab initio prediction:Prodigal:002006,similar to AA sequence:UniProtKB:C5B138;locus_tag=HPOBMMML_01326;product=Formyltransferase/hydrolase complex Fhc subunit B
NZ_SMNT01000018.1	Prodigal:002006	CDS	238	576	.	-	0	ID=HPOBMMML_01327;inference=ab initio prediction:Prodigal:002006;locus_tag=HPOBMMML_01327;product=hypothetical protein
NZ_SMNT01000018.1	Prodigal:002006	CDS	1380	1568	.	+	0	ID=HPOBMMML_01328;inference=ab initio prediction:Prodigal:002006;locus_tag=HPOBMMML_01328;product=hypothetical protein
NZ_SMNT01000018.1	Prodigal:002006	CDS	1879	2436	.	-	0	ID=HPOBMMML_01329;Name=yyaP;db_xref=COG:COG0262;gene=yyaP;inference=ab initio prediction:Prodigal:002006,similar to AA sequence:UniProtKB:P37508;locus_tag=HPOBMMML_01329;product=putative protein YyaP
NZ_SMNT01000018.1	Prodigal:002006	CDS	2666	3367	.	+	0	ID=HPOBMMML_01330;inference=ab initio prediction:Prodigal:002006;locus_tag=HPOBMMML_01330;product=hypothetical protein
NZ_SMNT01000018.1	Prodigal:002006	CDS	3849	6338	.	+	0	ID=HPOBMMML_01331;inference=ab initio prediction:Prodigal:002006;locus_tag=HPOBMMML_01331;product=hypothetical protein
NZ_SMNT01000018.1	Prodigal:002006	CDS	6666	7424	.	+	0	ID=HPOBMMML_01332;inference=ab initio prediction:Prodigal:002006;locus_tag=HPOBMMML_01332;product=hypothetical protein
NZ_SMNT01000018.1	Prodigal:002006	CDS	7567	10014	.	+	0	ID=HPOBMMML_01333;eC_number=2.4.1.-;Name=mdoH_1;gene=mdoH_1;inference=ab initio prediction:Prodigal:002006,protein motif:HAMAP:MF_01072;locus_tag=HPOBMMML_01333;product=Glucans biosynthesis glucosyltransferase H
NZ_SMNT01000018.1	Prodigal:002006	CDS	10034	12736	.	+	0	ID=HPOBMMML_01334;inference=ab initio prediction:Prodigal:002006;locus_tag=HPOBMMML_01334;product=hypothetical protein
NZ_SMNT01000018.1	Prodigal:002006	CDS	12733	13887	.	+	0	ID=HPOBMMML_01335;eC_number=3.2.1.4;Name=celY;db_xref=COG:COG3405;gene=celY;inference=ab initio prediction:Prodigal:002006,similar to AA sequence:UniProtKB:P27032;locus_tag=HPOBMMML_01335;product=Minor endoglucanase Y
NZ_SMNT01000018.1	Prodigal:002006	CDS	13872	15854	.	+	0	ID=HPOBMMML_01336;inference=ab initio prediction:Prodigal:002006;locus_tag=HPOBMMML_01336;product=hypothetical protein
NZ_SMNT01000018.1	Prodigal:002006	CDS	15854	16957	.	+	0	ID=HPOBMMML_01337;inference=ab initio prediction:Prodigal:002006;locus_tag=HPOBMMML_01337;product=hypothetical protein
NZ_SMNT01000018.1	Prodigal:002006	CDS	16995	19847	.	-	0	ID=HPOBMMML_01338;inference=ab initio prediction:Prodigal:002006;locus_tag=HPOBMMML_01338;product=hypothetical protein
NZ_SMNT01000018.1	Prodigal:002006	CDS	20710	20886	.	-	0	ID=HPOBMMML_01339;inference=ab initio prediction:Prodigal:002006;locus_tag=HPOBMMML_01339;product=hypothetical protein
NZ_SMNT01000018.1	Prodigal:002006	CDS	21171	21944	.	+	0	ID=HPOBMMML_01340;inference=ab initio prediction:Prodigal:002006,similar to AA sequence:UniProtKB:Q5ZRP2;locus_tag=HPOBMMML_01340;note=UPF0176 protein lpg2838;product=hypothetical protein
NZ_SMNT01000018.1	Prodigal:002006	CDS	21941	22150	.	+	0	ID=HPOBMMML_01341;Name=slyX;gene=slyX;inference=ab initio prediction:Prodigal:002006,protein motif:HAMAP:MF_00715;locus_tag=HPOBMMML_01341;product=Protein SlyX
NZ_SMNT01000018.1	Prodigal:002006	CDS	22664	24103	.	-	0	ID=HPOBMMML_01342;eC_number=1.2.1.26;Name=araE;gene=araE;inference=ab initio prediction:Prodigal:002006,similar to AA sequence:UniProtKB:Q1JUP4;locus_tag=HPOBMMML_01342;product=Alpha-ketoglutaric semialdehyde dehydrogenase 1
NZ_SMNT01000018.1	Prodigal:002006	CDS	24194	24985	.	-	0	ID=HPOBMMML_01343;eC_number=3.5.1.118;Name=egtC_1;db_xref=COG:COG0121;gene=egtC_1;inference=ab initio prediction:Prodigal:002006,similar to AA sequence:UniProtKB:A0R5M9;locus_tag=HPOBMMML_01343;product=Gamma-glutamyl-hercynylcysteine sulfoxide hydrolase
NZ_SMNT01000018.1	Prodigal:002006	CDS	25375	25767	.	+	0	ID=HPOBMMML_01344;Name=rssB_1;gene=rssB_1;inference=ab initio prediction:Prodigal:002006,protein motif:HAMAP:MF_00958;locus_tag=HPOBMMML_01344;product=Regulator of RpoS
NZ_SMNT01000018.1	Prodigal:002006	CDS	25883	26197	.	-	0	ID=HPOBMMML_01345;Name=rpsU;db_xref=COG:COG0828;gene=rpsU;inference=ab initio prediction:Prodigal:002006,similar to AA sequence:UniProtKB:Q6N274;locus_tag=HPOBMMML_01345;product=30S ribosomal protein S21
NZ_SMNT01000018.1	Prodigal:002006	CDS	26459	27673	.	-	0	ID=HPOBMMML_01346;inference=ab initio prediction:Prodigal:002006;locus_tag=HPOBMMML_01346;product=hypothetical protein
NZ_SMNT01000018.1	Prodigal:002006	CDS	27993	28649	.	+	0	ID=HPOBMMML_01347;inference=ab initio prediction:Prodigal:002006;locus_tag=HPOBMMML_01347;product=hypothetical protein
NZ_SMNT01000018.1	Prodigal:002006	CDS	28887	30290	.	-	0	ID=HPOBMMML_01348;eC_number=2.7.-.-;Name=sasA_4;gene=sasA_4;inference=ab initio prediction:Prodigal:002006,protein motif:HAMAP:MF_01837;locus_tag=HPOBMMML_01348;product=Adaptive-response sensory-kinase SasA
NZ_SMNT01000018.1	Prodigal:002006	CDS	30287	31009	.	-	0	ID=HPOBMMML_01349;Name=ompR_2;gene=ompR_2;inference=ab initio prediction:Prodigal:002006,similar to AA sequence:UniProtKB:P0AA16;locus_tag=HPOBMMML_01349;product=Transcriptional regulatory protein OmpR
NZ_SMNT01000018.1	Prodigal:002006	CDS	31290	31568	.	+	0	ID=HPOBMMML_01350;Name=ubiK;gene=ubiK;inference=ab initio prediction:Prodigal:002006,protein motif:HAMAP:MF_02216;locus_tag=HPOBMMML_01350;product=Ubiquinone biosynthesis accessory factor UbiK
NZ_SMNT01000018.1	Prodigal:002006	CDS	31903	32412	.	+	0	ID=HPOBMMML_01351;inference=ab initio prediction:Prodigal:002006;locus_tag=HPOBMMML_01351;product=hypothetical protein
NZ_SMNT01000018.1	Prodigal:002006	CDS	32425	33249	.	+	0	ID=HPOBMMML_01352;eC_number=1.5.1.2;Name=proC;db_xref=COG:COG0345;gene=proC;inference=ab initio prediction:Prodigal:002006,similar to AA sequence:UniProtKB:P22008;locus_tag=HPOBMMML_01352;product=Pyrroline-5-carboxylate reductase
NZ_SMNT01000018.1	Prodigal:002006	CDS	33346	34116	.	+	0	ID=HPOBMMML_01353;inference=ab initio prediction:Prodigal:002006;locus_tag=HPOBMMML_01353;product=hypothetical protein
NZ_SMNT01000018.1	Prodigal:002006	CDS	34160	34720	.	+	0	ID=HPOBMMML_01354;Name=yceJ_2;db_xref=COG:COG3038;gene=yceJ_2;inference=ab initio prediction:Prodigal:002006,similar to AA sequence:UniProtKB:P75925;locus_tag=HPOBMMML_01354;product=Cytochrome b561 
NZ_SMNT01000018.1	Prodigal:002006	CDS	34752	35537	.	-	0	ID=HPOBMMML_01355;inference=ab initio prediction:Prodigal:002006;locus_tag=HPOBMMML_01355;product=hypothetical protein
NZ_SMNT01000018.1	Prodigal:002006	CDS	35534	36493	.	-	0	ID=HPOBMMML_01356;eC_number=1.1.1.215;db_xref=COG:COG1052;inference=ab initio prediction:Prodigal:002006,similar to AA sequence:UniProtKB:Q5FTU6;locus_tag=HPOBMMML_01356;product=2-ketogluconate reductase
NZ_SMNT01000018.1	Prodigal:002006	CDS	36739	38151	.	+	0	ID=HPOBMMML_01357;eC_number=4.2.1.33;Name=leuC_1;db_xref=COG:COG0065;gene=leuC_1;inference=ab initio prediction:Prodigal:002006,similar to AA sequence:UniProtKB:P0A6A6;locus_tag=HPOBMMML_01357;product=3-isopropylmalate dehydratase large subunit
NZ_SMNT01000018.1	Aragorn:001002	tRNA	38238	38322	.	+	.	ID=HPOBMMML_01358;inference=COORDINATES:profile:Aragorn:001002;locus_tag=HPOBMMML_01358;product=tRNA-Leu(cag)
NZ_SMNT01000018.1	Prodigal:002006	CDS	38519	39658	.	-	0	ID=HPOBMMML_01359;inference=ab initio prediction:Prodigal:002006;locus_tag=HPOBMMML_01359;product=hypothetical protein
NZ_SMNT01000018.1	Prodigal:002006	CDS	41616	42227	.	-	0	ID=HPOBMMML_01360;inference=ab initio prediction:Prodigal:002006;locus_tag=HPOBMMML_01360;product=hypothetical protein
NZ_SMNT01000018.1	Prodigal:002006	CDS	42533	43774	.	-	0	ID=HPOBMMML_01361;eC_number=1.14.12.17;Name=hmp_1;gene=hmp_1;inference=ab initio prediction:Prodigal:002006,similar to AA sequence:UniProtKB:P39662;locus_tag=HPOBMMML_01361;product=Flavohemoprotein
NZ_SMNT01000018.1	Prodigal:002006	CDS	43870	44352	.	+	0	ID=HPOBMMML_01362;Name=nsrR;db_xref=COG:COG1959;gene=nsrR;inference=ab initio prediction:Prodigal:002006,similar to AA sequence:UniProtKB:Q9L132;locus_tag=HPOBMMML_01362;product=HTH-type transcriptional repressor NsrR
NZ_SMNT01000018.1	Aragorn:001002	tRNA	44484	44560	.	-	.	ID=HPOBMMML_01363;inference=COORDINATES:profile:Aragorn:001002;locus_tag=HPOBMMML_01363;product=tRNA-Arg(ccg)
NZ_SMNT01000018.1	Prodigal:002006	CDS	44691	46037	.	-	0	ID=HPOBMMML_01364;inference=ab initio prediction:Prodigal:002006;locus_tag=HPOBMMML_01364;product=hypothetical protein
NZ_SMNT01000018.1	Prodigal:002006	CDS	46280	47797	.	+	0	ID=HPOBMMML_01365;inference=ab initio prediction:Prodigal:002006;locus_tag=HPOBMMML_01365;product=hypothetical protein
NZ_SMNT01000018.1	Prodigal:002006	CDS	47932	48816	.	+	0	ID=HPOBMMML_01366;inference=ab initio prediction:Prodigal:002006;locus_tag=HPOBMMML_01366;product=hypothetical protein
NZ_SMNT01000018.1	Prodigal:002006	CDS	48996	50378	.	+	0	ID=HPOBMMML_01367;db_xref=COG:COG2199;inference=ab initio prediction:Prodigal:002006,similar to AA sequence:UniProtKB:Q9ABX9;locus_tag=HPOBMMML_01367;product=putative signaling protein
NZ_SMNT01000018.1	Prodigal:002006	CDS	50416	51678	.	-	0	ID=HPOBMMML_01368;Name=mdtG;gene=mdtG;inference=ab initio prediction:Prodigal:002006,protein motif:HAMAP:MF_01528;locus_tag=HPOBMMML_01368;product=Multidrug resistance protein MdtG
NZ_SMNT01000018.1	Prodigal:002006	CDS	51782	52393	.	-	0	ID=HPOBMMML_01369;inference=ab initio prediction:Prodigal:002006;locus_tag=HPOBMMML_01369;product=hypothetical protein
NZ_SMNT01000018.1	Prodigal:002006	CDS	52532	52954	.	-	0	ID=HPOBMMML_01370;inference=ab initio prediction:Prodigal:002006;locus_tag=HPOBMMML_01370;product=hypothetical protein
NZ_SMNT01000018.1	Prodigal:002006	CDS	53240	54877	.	+	0	ID=HPOBMMML_01371;inference=ab initio prediction:Prodigal:002006,similar to AA sequence:UniProtKB:Q881J7;locus_tag=HPOBMMML_01371;product=Blue-light-activated protein
NZ_SMNT01000018.1	Prodigal:002006	CDS	55067	57238	.	+	0	ID=HPOBMMML_01372;eC_number=1.8.5.3;Name=dmsA;db_xref=COG:COG0243;gene=dmsA;inference=ab initio prediction:Prodigal:002006,similar to AA sequence:UniProtKB:P18775;locus_tag=HPOBMMML_01372;product=Dimethyl sulfoxide reductase DmsA
NZ_SMNT01000018.1	Prodigal:002006	CDS	57300	58376	.	-	0	ID=HPOBMMML_01373;inference=ab initio prediction:Prodigal:002006;locus_tag=HPOBMMML_01373;product=hypothetical protein
NZ_SMNT01000018.1	Prodigal:002006	CDS	58562	59275	.	+	0	ID=HPOBMMML_01374;eC_number=3.5.1.44;Name=cheB_4;gene=cheB_4;inference=ab initio prediction:Prodigal:002006,protein motif:HAMAP:MF_00099;locus_tag=HPOBMMML_01374;product=Protein-glutamate methylesterase/protein-glutamine glutaminase
NZ_SMNT01000018.1	Prodigal:002006	CDS	59289	60347	.	-	0	ID=HPOBMMML_01375;inference=ab initio prediction:Prodigal:002006;locus_tag=HPOBMMML_01375;product=hypothetical protein
NZ_SMNT01000018.1	Prodigal:002006	CDS	60668	61330	.	+	0	ID=HPOBMMML_01376;inference=ab initio prediction:Prodigal:002006;locus_tag=HPOBMMML_01376;product=hypothetical protein
NZ_SMNT01000018.1	Prodigal:002006	CDS	61331	62125	.	-	0	ID=HPOBMMML_01377;inference=ab initio prediction:Prodigal:002006;locus_tag=HPOBMMML_01377;product=hypothetical protein
NZ_SMNT01000019.1	Prodigal:002006	CDS	129	950	.	+	0	ID=HPOBMMML_01378;inference=ab initio prediction:Prodigal:002006;locus_tag=HPOBMMML_01378;product=hypothetical protein
NZ_SMNT01000019.1	Prodigal:002006	CDS	1020	1943	.	+	0	ID=HPOBMMML_01379;inference=ab initio prediction:Prodigal:002006;locus_tag=HPOBMMML_01379;product=hypothetical protein
NZ_SMNT01000019.1	Prodigal:002006	CDS	1949	2482	.	-	0	ID=HPOBMMML_01380;inference=ab initio prediction:Prodigal:002006;locus_tag=HPOBMMML_01380;product=hypothetical protein
NZ_SMNT01000019.1	Prodigal:002006	CDS	2573	2956	.	-	0	ID=HPOBMMML_01381;Name=cheY_3;db_xref=COG:COG0784;gene=cheY_3;inference=ab initio prediction:Prodigal:002006,similar to AA sequence:UniProtKB:P0AE67;locus_tag=HPOBMMML_01381;product=Chemotaxis protein CheY
NZ_SMNT01000019.1	Prodigal:002006	CDS	3209	4213	.	+	0	ID=HPOBMMML_01382;Name=ribF;db_xref=COG:COG0196;gene=ribF;inference=ab initio prediction:Prodigal:002006,similar to AA sequence:UniProtKB:P0AG40;locus_tag=HPOBMMML_01382;product=Bifunctional riboflavin kinase/FMN adenylyltransferase
NZ_SMNT01000019.1	Prodigal:002006	CDS	4313	5086	.	-	0	ID=HPOBMMML_01383;inference=ab initio prediction:Prodigal:002006;locus_tag=HPOBMMML_01383;product=hypothetical protein
NZ_SMNT01000019.1	Prodigal:002006	CDS	5168	5794	.	-	0	ID=HPOBMMML_01384;inference=ab initio prediction:Prodigal:002006;locus_tag=HPOBMMML_01384;product=hypothetical protein
NZ_SMNT01000019.1	Prodigal:002006	CDS	5868	7028	.	-	0	ID=HPOBMMML_01385;inference=ab initio prediction:Prodigal:002006;locus_tag=HPOBMMML_01385;product=hypothetical protein
NZ_SMNT01000019.1	Prodigal:002006	CDS	7487	8797	.	+	0	ID=HPOBMMML_01386;eC_number=1.17.7.3;Name=ispG;db_xref=COG:COG0821;gene=ispG;inference=ab initio prediction:Prodigal:002006,similar to AA sequence:UniProtKB:Q5SLI8;locus_tag=HPOBMMML_01386;product=4-hydroxy-3-methylbut-2-en-1-yl diphosphate synthase (flavodoxin)
NZ_SMNT01000019.1	Prodigal:002006	CDS	9022	11046	.	+	0	ID=HPOBMMML_01387;Name=kup_1;gene=kup_1;inference=ab initio prediction:Prodigal:002006,protein motif:HAMAP:MF_01522;locus_tag=HPOBMMML_01387;product=Low affinity potassium transport system protein kup
NZ_SMNT01000019.1	Prodigal:002006	CDS	11313	11798	.	+	0	ID=HPOBMMML_01388;eC_number=1.3.99.16;Name=iorA_2;gene=iorA_2;inference=ab initio prediction:Prodigal:002006,similar to AA sequence:UniProtKB:Q51697;locus_tag=HPOBMMML_01388;product=Isoquinoline 1-oxidoreductase subunit alpha
NZ_SMNT01000019.1	Prodigal:002006	CDS	11795	14137	.	+	0	ID=HPOBMMML_01389;eC_number=1.2.5.2;inference=ab initio prediction:Prodigal:002006,similar to AA sequence:UniProtKB:P17201;locus_tag=HPOBMMML_01389;product=Membrane-bound aldehyde dehydrogenase [pyrroloquinoline-quinone]
NZ_SMNT01000019.1	Prodigal:002006	CDS	14354	14746	.	+	0	ID=HPOBMMML_01390;inference=ab initio prediction:Prodigal:002006;locus_tag=HPOBMMML_01390;product=hypothetical protein
NZ_SMNT01000019.1	Prodigal:002006	CDS	15068	15196	.	+	0	ID=HPOBMMML_01391;inference=ab initio prediction:Prodigal:002006;locus_tag=HPOBMMML_01391;product=hypothetical protein
NZ_SMNT01000019.1	Prodigal:002006	CDS	15810	16526	.	-	0	ID=HPOBMMML_01392;eC_number=2.3.1.286;Name=cobB_1;db_xref=COG:COG0846;gene=cobB_1;inference=ab initio prediction:Prodigal:002006,similar to AA sequence:UniProtKB:P75960;locus_tag=HPOBMMML_01392;product=NAD-dependent protein deacylase
NZ_SMNT01000019.1	Prodigal:002006	CDS	16549	18294	.	-	0	ID=HPOBMMML_01393;eC_number=2.7.-.-;Name=sasA_5;gene=sasA_5;inference=ab initio prediction:Prodigal:002006,protein motif:HAMAP:MF_01837;locus_tag=HPOBMMML_01393;product=Adaptive-response sensory-kinase SasA
NZ_SMNT01000019.1	Prodigal:002006	CDS	18800	19528	.	+	0	ID=HPOBMMML_01394;Name=ompR_3;gene=ompR_3;inference=ab initio prediction:Prodigal:002006,similar to AA sequence:UniProtKB:P0AA16;locus_tag=HPOBMMML_01394;product=Transcriptional regulatory protein OmpR
NZ_SMNT01000019.1	Prodigal:002006	CDS	19563	20045	.	+	0	ID=HPOBMMML_01395;inference=ab initio prediction:Prodigal:002006;locus_tag=HPOBMMML_01395;product=hypothetical protein
NZ_SMNT01000019.1	Prodigal:002006	CDS	20468	22207	.	+	0	ID=HPOBMMML_01396;eC_number=3.4.19.13;Name=ggt;db_xref=COG:COG0405;gene=ggt;inference=ab initio prediction:Prodigal:002006,similar to AA sequence:UniProtKB:P18956;locus_tag=HPOBMMML_01396;product=Glutathione hydrolase proenzyme
NZ_SMNT01000019.1	Prodigal:002006	CDS	22279	23067	.	+	0	ID=HPOBMMML_01397;inference=ab initio prediction:Prodigal:002006;locus_tag=HPOBMMML_01397;product=hypothetical protein
NZ_SMNT01000019.1	Prodigal:002006	CDS	23289	23660	.	+	0	ID=HPOBMMML_01398;inference=ab initio prediction:Prodigal:002006;locus_tag=HPOBMMML_01398;product=hypothetical protein
NZ_SMNT01000019.1	Prodigal:002006	CDS	23821	24936	.	+	0	ID=HPOBMMML_01399;inference=ab initio prediction:Prodigal:002006;locus_tag=HPOBMMML_01399;product=hypothetical protein
NZ_SMNT01000019.1	Prodigal:002006	CDS	24941	25405	.	-	0	ID=HPOBMMML_01400;eC_number=2.8.1.12;Name=moaE;db_xref=COG:COG0314;gene=moaE;inference=ab initio prediction:Prodigal:002006,similar to AA sequence:UniProtKB:P30749;locus_tag=HPOBMMML_01400;product=Molybdopterin synthase catalytic subunit
NZ_SMNT01000019.1	Prodigal:002006	CDS	25638	26657	.	+	0	ID=HPOBMMML_01401;Name=caiE;gene=caiE;inference=ab initio prediction:Prodigal:002006,protein motif:HAMAP:MF_01525;locus_tag=HPOBMMML_01401;product=Carnitine operon protein CaiE
NZ_SMNT01000019.1	Prodigal:002006	CDS	26665	27222	.	-	0	ID=HPOBMMML_01402;inference=ab initio prediction:Prodigal:002006;locus_tag=HPOBMMML_01402;product=hypothetical protein
NZ_SMNT01000019.1	Prodigal:002006	CDS	27248	27868	.	-	0	ID=HPOBMMML_01403;inference=ab initio prediction:Prodigal:002006;locus_tag=HPOBMMML_01403;product=hypothetical protein
NZ_SMNT01000019.1	Prodigal:002006	CDS	28069	31482	.	+	0	ID=HPOBMMML_01404;eC_number=6.2.1.20;Name=aas;gene=aas;inference=ab initio prediction:Prodigal:002006,protein motif:HAMAP:MF_01162;locus_tag=HPOBMMML_01404;product=Bifunctional protein Aas
NZ_SMNT01000019.1	Prodigal:002006	CDS	31585	32715	.	-	0	ID=HPOBMMML_01405;eC_number=2.3.1.47;Name=bioF_1;gene=bioF_1;inference=ab initio prediction:Prodigal:002006,similar to AA sequence:UniProtKB:P22806;locus_tag=HPOBMMML_01405;product=8-amino-7-oxononanoate synthase
NZ_SMNT01000019.1	Prodigal:002006	CDS	34185	34700	.	+	0	ID=HPOBMMML_01406;inference=ab initio prediction:Prodigal:002006;locus_tag=HPOBMMML_01406;product=hypothetical protein
NZ_SMNT01000019.1	Prodigal:002006	CDS	34758	36011	.	+	0	ID=HPOBMMML_01407;eC_number=2.6.1.62;Name=bioA;db_xref=COG:COG0161;gene=bioA;inference=ab initio prediction:Prodigal:002006,similar to AA sequence:UniProtKB:P12995;locus_tag=HPOBMMML_01407;product=Adenosylmethionine-8-amino-7-oxononanoate aminotransferase
NZ_SMNT01000019.1	Prodigal:002006	CDS	36107	36505	.	+	0	ID=HPOBMMML_01408;Name=algB;db_xref=COG:COG2204;gene=algB;inference=ab initio prediction:Prodigal:002006,similar to AA sequence:UniProtKB:P23747;locus_tag=HPOBMMML_01408;product=Alginate biosynthesis transcriptional regulatory protein AlgB
NZ_SMNT01000019.1	Prodigal:002006	CDS	36659	37333	.	+	0	ID=HPOBMMML_01409;Name=slyA_1;gene=slyA_1;inference=ab initio prediction:Prodigal:002006,protein motif:HAMAP:MF_01819;locus_tag=HPOBMMML_01409;product=Transcriptional regulator SlyA
NZ_SMNT01000019.1	Prodigal:002006	CDS	37414	37689	.	-	0	ID=HPOBMMML_01410;inference=ab initio prediction:Prodigal:002006;locus_tag=HPOBMMML_01410;product=hypothetical protein
NZ_SMNT01000019.1	Prodigal:002006	CDS	38061	41036	.	+	0	ID=HPOBMMML_01411;eC_number=6.1.1.5;Name=ileS;db_xref=COG:COG0060;gene=ileS;inference=ab initio prediction:Prodigal:002006,similar to AA sequence:UniProtKB:Q72AR5;locus_tag=HPOBMMML_01411;product=Isoleucine--tRNA ligase
NZ_SMNT01000019.1	Prodigal:002006	CDS	41128	41643	.	+	0	ID=HPOBMMML_01412;eC_number=3.4.23.36;Name=lspA;db_xref=COG:COG0597;gene=lspA;inference=ab initio prediction:Prodigal:002006,similar to AA sequence:UniProtKB:P00804;locus_tag=HPOBMMML_01412;product=Lipoprotein signal peptidase
NZ_SMNT01000019.1	Prodigal:002006	CDS	41821	42468	.	+	0	ID=HPOBMMML_01413;inference=ab initio prediction:Prodigal:002006;locus_tag=HPOBMMML_01413;product=hypothetical protein
NZ_SMNT01000019.1	Prodigal:002006	CDS	42595	44013	.	+	0	ID=HPOBMMML_01414;eC_number=3.4.24.-;db_xref=COG:COG0612;inference=ab initio prediction:Prodigal:002006,similar to AA sequence:UniProtKB:P9WHT5;locus_tag=HPOBMMML_01414;product=putative zinc protease
NZ_SMNT01000019.1	Prodigal:002006	CDS	44086	45369	.	+	0	ID=HPOBMMML_01415;inference=ab initio prediction:Prodigal:002006;locus_tag=HPOBMMML_01415;product=hypothetical protein
NZ_SMNT01000019.1	Prodigal:002006	CDS	45470	46402	.	+	0	ID=HPOBMMML_01416;eC_number=1.13.11.-;Name=mhqA;db_xref=COG:COG0346;gene=mhqA;inference=ab initio prediction:Prodigal:002006,similar to AA sequence:UniProtKB:O34689;locus_tag=HPOBMMML_01416;product=Putative ring-cleaving dioxygenase MhqA
NZ_SMNT01000019.1	Prodigal:002006	CDS	46552	47325	.	+	0	ID=HPOBMMML_01417;eC_number=1.18.1.2;Name=fpr;db_xref=COG:COG1018;gene=fpr;inference=ab initio prediction:Prodigal:002006,similar to AA sequence:UniProtKB:Q44532;locus_tag=HPOBMMML_01417;product=Ferredoxin--NADP reductase
NZ_SMNT01000019.1	Prodigal:002006	CDS	47335	48012	.	+	0	ID=HPOBMMML_01418;eC_number=6.3.3.3;Name=bioD;db_xref=COG:COG0132;gene=bioD;inference=ab initio prediction:Prodigal:002006,similar to AA sequence:UniProtKB:Q5NGB5;locus_tag=HPOBMMML_01418;product=ATP-dependent dethiobiotin synthetase BioD
NZ_SMNT01000019.1	Prodigal:002006	CDS	48157	50091	.	+	0	ID=HPOBMMML_01419;Name=kup_2;gene=kup_2;inference=ab initio prediction:Prodigal:002006,protein motif:HAMAP:MF_01522;locus_tag=HPOBMMML_01419;product=Low affinity potassium transport system protein kup
NZ_SMNT01000019.1	Prodigal:002006	CDS	50092	51246	.	-	0	ID=HPOBMMML_01420;inference=ab initio prediction:Prodigal:002006;locus_tag=HPOBMMML_01420;product=hypothetical protein
NZ_SMNT01000019.1	Prodigal:002006	CDS	51469	52779	.	-	0	ID=HPOBMMML_01421;inference=ab initio prediction:Prodigal:002006,similar to AA sequence:UniProtKB:P37908;locus_tag=HPOBMMML_01421;note=UPF0053 inner membrane protein YfjD;product=hypothetical protein
NZ_SMNT01000019.1	Prodigal:002006	CDS	52898	54154	.	-	0	ID=HPOBMMML_01422;inference=ab initio prediction:Prodigal:002006;locus_tag=HPOBMMML_01422;product=hypothetical protein
NZ_SMNT01000019.1	Prodigal:002006	CDS	54254	55420	.	-	0	ID=HPOBMMML_01423;eC_number=4.2.3.4;Name=aroB;db_xref=COG:COG0337;gene=aroB;inference=ab initio prediction:Prodigal:002006,similar to AA sequence:UniProtKB:Q9KNV2;locus_tag=HPOBMMML_01423;product=3-dehydroquinate synthase
NZ_SMNT01000019.1	Prodigal:002006	CDS	55417	56019	.	-	0	ID=HPOBMMML_01424;eC_number=2.7.1.71;Name=aroK_2;db_xref=COG:COG0703;gene=aroK_2;inference=ab initio prediction:Prodigal:002006,similar to AA sequence:UniProtKB:P0A6D7;locus_tag=HPOBMMML_01424;product=Shikimate kinase 1
NZ_SMNT01000019.1	Prodigal:002006	CDS	56262	56414	.	+	0	ID=HPOBMMML_01425;inference=ab initio prediction:Prodigal:002006;locus_tag=HPOBMMML_01425;product=hypothetical protein
NZ_SMNT01000019.1	Prodigal:002006	CDS	56411	57403	.	+	0	ID=HPOBMMML_01426;Name=xerD_2;gene=xerD_2;inference=ab initio prediction:Prodigal:002006,similar to AA sequence:UniProtKB:Q2YR40;locus_tag=HPOBMMML_01426;product=Tyrosine recombinase XerD
NZ_SMNT01000019.1	Prodigal:002006	CDS	57507	58325	.	+	0	ID=HPOBMMML_01427;eC_number=2.1.1.197;Name=bioC;gene=bioC;inference=ab initio prediction:Prodigal:002006,similar to AA sequence:UniProtKB:P36571;locus_tag=HPOBMMML_01427;product=Malonyl-[acyl-carrier protein] O-methyltransferase
NZ_SMNT01000019.1	Prodigal:002006	CDS	58274	58696	.	-	0	ID=HPOBMMML_01428;Name=ohrB;db_xref=COG:COG1764;gene=ohrB;inference=ab initio prediction:Prodigal:002006,similar to AA sequence:UniProtKB:P80242;locus_tag=HPOBMMML_01428;product=Organic hydroperoxide resistance protein OhrB
NZ_SMNT01000019.1	Prodigal:002006	CDS	58988	59533	.	+	0	ID=HPOBMMML_01429;Name=ohrR_3;gene=ohrR_3;inference=ab initio prediction:Prodigal:002006,similar to AA sequence:UniProtKB:O34777;locus_tag=HPOBMMML_01429;product=Organic hydroperoxide resistance transcriptional regulator
NZ_SMNT01000019.1	Prodigal:002006	CDS	59640	60005	.	-	0	ID=HPOBMMML_01430;db_xref=COG:COG3474;inference=ab initio prediction:Prodigal:002006,similar to AA sequence:UniProtKB:D5QVH0;locus_tag=HPOBMMML_01430;product=Cytochrome c-554
NZ_SMNT01000019.1	Prodigal:002006	CDS	60287	61720	.	+	0	ID=HPOBMMML_01431;eC_number=1.-.-.-;db_xref=COG:COG0277;inference=ab initio prediction:Prodigal:002006,similar to AA sequence:UniProtKB:P9WIT1;locus_tag=HPOBMMML_01431;product=putative FAD-linked oxidoreductase
NZ_SMNT01000019.1	Prodigal:002006	CDS	61734	62711	.	-	0	ID=HPOBMMML_01432;inference=ab initio prediction:Prodigal:002006;locus_tag=HPOBMMML_01432;product=hypothetical protein
NZ_SMNT01000019.1	Prodigal:002006	CDS	62824	63495	.	-	0	ID=HPOBMMML_01433;inference=ab initio prediction:Prodigal:002006;locus_tag=HPOBMMML_01433;product=hypothetical protein
NZ_SMNT01000019.1	Prodigal:002006	CDS	63801	64052	.	+	0	ID=HPOBMMML_01434;inference=ab initio prediction:Prodigal:002006;locus_tag=HPOBMMML_01434;product=hypothetical protein
NZ_SMNT01000019.1	Prodigal:002006	CDS	64057	64779	.	-	0	ID=HPOBMMML_01435;inference=ab initio prediction:Prodigal:002006;locus_tag=HPOBMMML_01435;product=hypothetical protein
NZ_SMNT01000019.1	Prodigal:002006	CDS	64949	65584	.	-	0	ID=HPOBMMML_01436;eC_number=5.4.2.11;Name=gpmA_1;gene=gpmA_1;inference=ab initio prediction:Prodigal:002006,similar to AA sequence:UniProtKB:Q3JWH7;locus_tag=HPOBMMML_01436;product=2%2C3-bisphosphoglycerate-dependent phosphoglycerate mutase
NZ_SMNT01000019.1	Prodigal:002006	CDS	65669	66466	.	-	0	ID=HPOBMMML_01437;eC_number=1.17.1.8;Name=dapB;db_xref=COG:COG0289;gene=dapB;inference=ab initio prediction:Prodigal:002006,similar to AA sequence:UniProtKB:Q6G2G3;locus_tag=HPOBMMML_01437;product=4-hydroxy-tetrahydrodipicolinate reductase
NZ_SMNT01000019.1	Prodigal:002006	CDS	67197	68156	.	-	0	ID=HPOBMMML_01438;inference=ab initio prediction:Prodigal:002006;locus_tag=HPOBMMML_01438;product=hypothetical protein
NZ_SMNT01000020.1	Prodigal:002006	CDS	40	1059	.	+	0	ID=HPOBMMML_01439;inference=ab initio prediction:Prodigal:002006;locus_tag=HPOBMMML_01439;product=hypothetical protein
NZ_SMNT01000020.1	Prodigal:002006	CDS	1063	1932	.	-	0	ID=HPOBMMML_01440;inference=ab initio prediction:Prodigal:002006;locus_tag=HPOBMMML_01440;product=hypothetical protein
NZ_SMNT01000020.1	Prodigal:002006	CDS	1929	2993	.	-	0	ID=HPOBMMML_01441;eC_number=1.17.99.6;Name=queG;db_xref=COG:COG1600;gene=queG;inference=ab initio prediction:Prodigal:002006,similar to AA sequence:UniProtKB:P97030;locus_tag=HPOBMMML_01441;product=Epoxyqueuosine reductase
NZ_SMNT01000020.1	Prodigal:002006	CDS	3095	3787	.	-	0	ID=HPOBMMML_01442;Name=fzlA;gene=fzlA;inference=ab initio prediction:Prodigal:002006,similar to AA sequence:UniProtKB:A0A0H3CDY2;locus_tag=HPOBMMML_01442;product=FtsZ-localized protein A
NZ_SMNT01000020.1	Prodigal:002006	CDS	4030	4836	.	+	0	ID=HPOBMMML_01443;eC_number=3.6.1.27;Name=uppP;db_xref=COG:COG1968;gene=uppP;inference=ab initio prediction:Prodigal:002006,similar to AA sequence:UniProtKB:P60932;locus_tag=HPOBMMML_01443;product=Undecaprenyl-diphosphatase
NZ_SMNT01000020.1	Prodigal:002006	CDS	4938	6839	.	+	0	ID=HPOBMMML_01444;eC_number=5.4.99.2;Name=mutA;db_xref=COG:COG1884;gene=mutA;inference=ab initio prediction:Prodigal:002006,similar to AA sequence:UniProtKB:P11652;locus_tag=HPOBMMML_01444;product=Methylmalonyl-CoA mutase small subunit
NZ_SMNT01000020.1	Prodigal:002006	CDS	6983	7363	.	+	0	ID=HPOBMMML_01445;inference=ab initio prediction:Prodigal:002006;locus_tag=HPOBMMML_01445;product=hypothetical protein
NZ_SMNT01000020.1	Prodigal:002006	CDS	7555	7986	.	+	0	ID=HPOBMMML_01446;inference=ab initio prediction:Prodigal:002006;locus_tag=HPOBMMML_01446;product=hypothetical protein
NZ_SMNT01000020.1	Prodigal:002006	CDS	8075	9613	.	-	0	ID=HPOBMMML_01447;Name=comM;db_xref=COG:COG0606;gene=comM;inference=ab initio prediction:Prodigal:002006,similar to AA sequence:UniProtKB:P45049;locus_tag=HPOBMMML_01447;product=Competence protein ComM
NZ_SMNT01000020.1	Prodigal:002006	CDS	9731	9991	.	+	0	ID=HPOBMMML_01448;inference=ab initio prediction:Prodigal:002006;locus_tag=HPOBMMML_01448;product=hypothetical protein
NZ_SMNT01000020.1	Prodigal:002006	CDS	10206	12011	.	+	0	ID=HPOBMMML_01449;eC_number=3.6.4.12;Name=ruvB_3;gene=ruvB_3;inference=ab initio prediction:Prodigal:002006,protein motif:HAMAP:MF_00016;locus_tag=HPOBMMML_01449;product=Holliday junction ATP-dependent DNA helicase RuvB
NZ_SMNT01000020.1	Prodigal:002006	CDS	12072	12395	.	+	0	ID=HPOBMMML_01450;db_xref=COG:COG0718;inference=ab initio prediction:Prodigal:002006,similar to AA sequence:UniProtKB:P44711;locus_tag=HPOBMMML_01450;product=Nucleoid-associated protein
NZ_SMNT01000020.1	Prodigal:002006	CDS	12484	14397	.	+	0	ID=HPOBMMML_01451;eC_number=2.7.13.3;Name=rcsC_8;gene=rcsC_8;inference=ab initio prediction:Prodigal:002006,protein motif:HAMAP:MF_00979;locus_tag=HPOBMMML_01451;product=Sensor histidine kinase RcsC
NZ_SMNT01000020.1	Prodigal:002006	CDS	14452	16119	.	-	0	ID=HPOBMMML_01452;eC_number=4.1.1.49;Name=pckA;db_xref=COG:COG1866;gene=pckA;inference=ab initio prediction:Prodigal:002006,similar to AA sequence:UniProtKB:Q9ZNH4;locus_tag=HPOBMMML_01452;product=Phosphoenolpyruvate carboxykinase (ATP)
NZ_SMNT01000020.1	Prodigal:002006	CDS	16484	17089	.	+	0	ID=HPOBMMML_01453;Name=recR;db_xref=COG:COG0353;gene=recR;inference=ab initio prediction:Prodigal:002006,similar to AA sequence:UniProtKB:Q8RDI4;locus_tag=HPOBMMML_01453;product=Recombination protein RecR
NZ_SMNT01000020.1	Prodigal:002006	CDS	17094	17603	.	-	0	ID=HPOBMMML_01454;inference=ab initio prediction:Prodigal:002006;locus_tag=HPOBMMML_01454;product=hypothetical protein
NZ_SMNT01000020.1	Prodigal:002006	CDS	17807	18325	.	+	0	ID=HPOBMMML_01455;eC_number=3.5.1.88;Name=def1;gene=def1;inference=ab initio prediction:Prodigal:002006,similar to AA sequence:UniProtKB:A0A0H3KB98;locus_tag=HPOBMMML_01455;product=Peptide deformylase 1
NZ_SMNT01000020.1	Prodigal:002006	CDS	18370	19287	.	+	0	ID=HPOBMMML_01456;eC_number=2.1.2.9;Name=fmt_1;db_xref=COG:COG0223;gene=fmt_1;inference=ab initio prediction:Prodigal:002006,similar to AA sequence:UniProtKB:O85732;locus_tag=HPOBMMML_01456;product=Methionyl-tRNA formyltransferase
NZ_SMNT01000020.1	Prodigal:002006	CDS	19287	20072	.	+	0	ID=HPOBMMML_01457;eC_number=5.4.99.12;Name=truA;db_xref=COG:COG0101;gene=truA;inference=ab initio prediction:Prodigal:002006,similar to AA sequence:UniProtKB:P07649;locus_tag=HPOBMMML_01457;product=tRNA pseudouridine synthase A
NZ_SMNT01000020.1	Prodigal:002006	CDS	20057	21217	.	-	0	ID=HPOBMMML_01458;eC_number=3.5.1.18;Name=dapE_1;db_xref=COG:COG0624;gene=dapE_1;inference=ab initio prediction:Prodigal:002006,similar to AA sequence:UniProtKB:P0AED7;locus_tag=HPOBMMML_01458;product=Succinyl-diaminopimelate desuccinylase
NZ_SMNT01000020.1	Prodigal:002006	CDS	21287	22105	.	+	0	ID=HPOBMMML_01459;Name=moeZ_2;db_xref=COG:COG0476;gene=moeZ_2;inference=ab initio prediction:Prodigal:002006,similar to AA sequence:UniProtKB:P9WMN7;locus_tag=HPOBMMML_01459;product=putative adenylyltransferase/sulfurtransferase MoeZ
NZ_SMNT01000020.1	Prodigal:002006	CDS	22038	23522	.	-	0	ID=HPOBMMML_01460;inference=ab initio prediction:Prodigal:002006;locus_tag=HPOBMMML_01460;product=hypothetical protein
NZ_SMNT01000020.1	Prodigal:002006	CDS	23605	23982	.	+	0	ID=HPOBMMML_01461;inference=ab initio prediction:Prodigal:002006;locus_tag=HPOBMMML_01461;product=hypothetical protein
NZ_SMNT01000020.1	Prodigal:002006	CDS	24537	25370	.	-	0	ID=HPOBMMML_01462;inference=ab initio prediction:Prodigal:002006;locus_tag=HPOBMMML_01462;product=hypothetical protein
NZ_SMNT01000020.1	Prodigal:002006	CDS	25367	27790	.	-	0	ID=HPOBMMML_01463;eC_number=6.1.1.20;Name=pheT;db_xref=COG:COG0072;gene=pheT;inference=ab initio prediction:Prodigal:002006,similar to AA sequence:UniProtKB:P07395;locus_tag=HPOBMMML_01463;product=Phenylalanine--tRNA ligase beta subunit
NZ_SMNT01000020.1	Prodigal:002006	CDS	27889	28971	.	-	0	ID=HPOBMMML_01464;eC_number=6.1.1.20;Name=pheS;db_xref=COG:COG0016;gene=pheS;inference=ab initio prediction:Prodigal:002006,similar to AA sequence:UniProtKB:P08312;locus_tag=HPOBMMML_01464;product=Phenylalanine--tRNA ligase alpha subunit
NZ_SMNT01000020.1	Prodigal:002006	CDS	29145	29516	.	-	0	ID=HPOBMMML_01465;Name=rplT;db_xref=COG:COG0292;gene=rplT;inference=ab initio prediction:Prodigal:002006,similar to AA sequence:UniProtKB:Q6NDR6;locus_tag=HPOBMMML_01465;product=50S ribosomal protein L20
NZ_SMNT01000020.1	Prodigal:002006	CDS	29567	29770	.	-	0	ID=HPOBMMML_01466;Name=rpmI;db_xref=COG:COG0291;gene=rpmI;inference=ab initio prediction:Prodigal:002006,similar to AA sequence:UniProtKB:Q6NDR5;locus_tag=HPOBMMML_01466;product=50S ribosomal protein L35
NZ_SMNT01000020.1	Prodigal:002006	CDS	30203	31336	.	+	0	ID=HPOBMMML_01467;eC_number=2.4.1.11;db_xref=COG:COG0438;inference=ab initio prediction:Prodigal:002006,similar to AA sequence:UniProtKB:P9WMY9;locus_tag=HPOBMMML_01467;product=Glycogen synthase
NZ_SMNT01000020.1	Prodigal:002006	CDS	31496	33829	.	+	0	ID=HPOBMMML_01468;inference=ab initio prediction:Prodigal:002006;locus_tag=HPOBMMML_01468;product=hypothetical protein
NZ_SMNT01000020.1	Prodigal:002006	CDS	33903	34769	.	-	0	ID=HPOBMMML_01469;inference=ab initio prediction:Prodigal:002006;locus_tag=HPOBMMML_01469;product=hypothetical protein
NZ_SMNT01000020.1	Prodigal:002006	CDS	34848	35369	.	-	0	ID=HPOBMMML_01470;Name=infC;db_xref=COG:COG0290;gene=infC;inference=ab initio prediction:Prodigal:002006,similar to AA sequence:UniProtKB:P0A707;locus_tag=HPOBMMML_01470;product=Translation initiation factor IF-3
NZ_SMNT01000020.1	Prodigal:002006	CDS	35627	36844	.	-	0	ID=HPOBMMML_01471;eC_number=2.4.1.250;Name=mshA_9;gene=mshA_9;inference=ab initio prediction:Prodigal:002006,protein motif:HAMAP:MF_01695;locus_tag=HPOBMMML_01471;product=D-inositol-3-phosphate glycosyltransferase
NZ_SMNT01000020.1	Prodigal:002006	CDS	37044	37835	.	+	0	ID=HPOBMMML_01472;inference=ab initio prediction:Prodigal:002006;locus_tag=HPOBMMML_01472;product=hypothetical protein
NZ_SMNT01000020.1	Prodigal:002006	CDS	37870	38154	.	-	0	ID=HPOBMMML_01473;inference=ab initio prediction:Prodigal:002006;locus_tag=HPOBMMML_01473;product=hypothetical protein
NZ_SMNT01000020.1	Prodigal:002006	CDS	38238	38666	.	-	0	ID=HPOBMMML_01474;Name=ibpA_1;db_xref=COG:COG0071;gene=ibpA_1;inference=ab initio prediction:Prodigal:002006,similar to AA sequence:UniProtKB:P0C054;locus_tag=HPOBMMML_01474;product=Small heat shock protein IbpA
NZ_SMNT01000020.1	Prodigal:002006	CDS	39096	39593	.	+	0	ID=HPOBMMML_01475;inference=ab initio prediction:Prodigal:002006;locus_tag=HPOBMMML_01475;product=hypothetical protein
NZ_SMNT01000020.1	Prodigal:002006	CDS	39658	40158	.	+	0	ID=HPOBMMML_01476;inference=ab initio prediction:Prodigal:002006;locus_tag=HPOBMMML_01476;product=hypothetical protein
NZ_SMNT01000020.1	Prodigal:002006	CDS	40249	40941	.	+	0	ID=HPOBMMML_01477;Name=exbB;db_xref=COG:COG0811;gene=exbB;inference=ab initio prediction:Prodigal:002006,similar to AA sequence:UniProtKB:P0ABU7;locus_tag=HPOBMMML_01477;product=Biopolymer transport protein ExbB
NZ_SMNT01000020.1	Prodigal:002006	CDS	41059	41565	.	+	0	ID=HPOBMMML_01478;Name=tolR;gene=tolR;inference=ab initio prediction:Prodigal:002006,protein motif:HAMAP:MF_02203;locus_tag=HPOBMMML_01478;product=Tol-Pal system protein TolR
NZ_SMNT01000020.1	Prodigal:002006	CDS	41570	42604	.	+	0	ID=HPOBMMML_01479;inference=ab initio prediction:Prodigal:002006;locus_tag=HPOBMMML_01479;product=hypothetical protein
NZ_SMNT01000020.1	Prodigal:002006	CDS	42943	44262	.	+	0	ID=HPOBMMML_01480;inference=ab initio prediction:Prodigal:002006,similar to AA sequence:UniProtKB:P9WJX1;locus_tag=HPOBMMML_01480;product=putative MFS-type transporter
NZ_SMNT01000020.1	Prodigal:002006	CDS	44502	44726	.	+	0	ID=HPOBMMML_01481;inference=ab initio prediction:Prodigal:002006;locus_tag=HPOBMMML_01481;product=hypothetical protein
NZ_SMNT01000020.1	Prodigal:002006	CDS	44731	44976	.	+	0	ID=HPOBMMML_01482;inference=ab initio prediction:Prodigal:002006;locus_tag=HPOBMMML_01482;product=hypothetical protein
NZ_SMNT01000020.1	Prodigal:002006	CDS	44984	45451	.	-	0	ID=HPOBMMML_01483;inference=ab initio prediction:Prodigal:002006,similar to AA sequence:UniProtKB:P0A8D3;locus_tag=HPOBMMML_01483;note=UPF0178 protein YaiI;product=hypothetical protein
NZ_SMNT01000020.1	Prodigal:002006	CDS	45453	45650	.	-	0	ID=HPOBMMML_01484;inference=ab initio prediction:Prodigal:002006;locus_tag=HPOBMMML_01484;product=hypothetical protein
NZ_SMNT01000020.1	Prodigal:002006	CDS	45650	46747	.	-	0	ID=HPOBMMML_01485;inference=ab initio prediction:Prodigal:002006;locus_tag=HPOBMMML_01485;product=hypothetical protein
NZ_SMNT01000020.1	Prodigal:002006	CDS	47013	47852	.	+	0	ID=HPOBMMML_01486;inference=ab initio prediction:Prodigal:002006;locus_tag=HPOBMMML_01486;product=hypothetical protein
NZ_SMNT01000020.1	Prodigal:002006	CDS	47868	49421	.	-	0	ID=HPOBMMML_01487;inference=ab initio prediction:Prodigal:002006;locus_tag=HPOBMMML_01487;product=hypothetical protein
NZ_SMNT01000020.1	Prodigal:002006	CDS	49557	51755	.	-	0	ID=HPOBMMML_01488;eC_number=2.4.1.129;Name=mtgA_3;gene=mtgA_3;inference=ab initio prediction:Prodigal:002006,protein motif:HAMAP:MF_00766;locus_tag=HPOBMMML_01488;product=Biosynthetic peptidoglycan transglycosylase
NZ_SMNT01000020.1	Prodigal:002006	CDS	52015	52866	.	+	0	ID=HPOBMMML_01489;eC_number=3.4.-.-;Name=ipuF_1;gene=ipuF_1;inference=ab initio prediction:Prodigal:002006,similar to AA sequence:UniProtKB:Q936S7;locus_tag=HPOBMMML_01489;product=Gamma-glutamyl-L-1-hydroxyisopropylamide hydrolase
NZ_SMNT01000020.1	Prodigal:002006	CDS	52869	53957	.	-	0	ID=HPOBMMML_01490;inference=ab initio prediction:Prodigal:002006;locus_tag=HPOBMMML_01490;product=hypothetical protein
NZ_SMNT01000020.1	Prodigal:002006	CDS	54069	54443	.	-	0	ID=HPOBMMML_01491;inference=ab initio prediction:Prodigal:002006;locus_tag=HPOBMMML_01491;product=hypothetical protein
NZ_SMNT01000020.1	Prodigal:002006	CDS	54516	55346	.	-	0	ID=HPOBMMML_01492;db_xref=COG:COG1073;inference=ab initio prediction:Prodigal:002006,similar to AA sequence:UniProtKB:P9WLC7;locus_tag=HPOBMMML_01492;product=putative protein
NZ_SMNT01000020.1	Prodigal:002006	CDS	55620	57512	.	+	0	ID=HPOBMMML_01493;eC_number=4.1.99.17;Name=thiC;db_xref=COG:COG0422;gene=thiC;inference=ab initio prediction:Prodigal:002006,similar to AA sequence:UniProtKB:Q9A6Q5;locus_tag=HPOBMMML_01493;product=Phosphomethylpyrimidine synthase
NZ_SMNT01000020.1	Prodigal:002006	CDS	58016	58381	.	+	0	ID=HPOBMMML_01494;inference=ab initio prediction:Prodigal:002006;locus_tag=HPOBMMML_01494;product=hypothetical protein
NZ_SMNT01000021.1	Prodigal:002006	CDS	44	181	.	+	0	ID=HPOBMMML_01495;eC_number=2.6.1.16;Name=nodM_1;gene=nodM_1;inference=ab initio prediction:Prodigal:002006,similar to AA sequence:UniProtKB:P25195;locus_tag=HPOBMMML_01495;product=Glutamine--fructose-6-phosphate aminotransferase [isomerizing]
NZ_SMNT01000021.1	Prodigal:002006	CDS	375	1598	.	+	0	ID=HPOBMMML_01496;eC_number=1.3.99.-;Name=mmgC;db_xref=COG:COG1960;gene=mmgC;inference=ab initio prediction:Prodigal:002006,similar to AA sequence:UniProtKB:P45857;locus_tag=HPOBMMML_01496;product=Acyl-CoA dehydrogenase
NZ_SMNT01000021.1	Prodigal:002006	CDS	1688	3520	.	+	0	ID=HPOBMMML_01497;Name=htpG;db_xref=COG:COG0326;gene=htpG;inference=ab initio prediction:Prodigal:002006,similar to AA sequence:UniProtKB:Q83EL0;locus_tag=HPOBMMML_01497;product=Chaperone protein HtpG
NZ_SMNT01000021.1	Aragorn:001002	tRNA	3664	3753	.	+	.	ID=HPOBMMML_01498;inference=COORDINATES:profile:Aragorn:001002;locus_tag=HPOBMMML_01498;product=tRNA-Ser(cga)
NZ_SMNT01000021.1	Prodigal:002006	CDS	3981	5270	.	+	0	ID=HPOBMMML_01499;Name=ttuB;gene=ttuB;inference=ab initio prediction:Prodigal:002006,similar to AA sequence:UniProtKB:Q44470;locus_tag=HPOBMMML_01499;product=Putative tartrate transporter
NZ_SMNT01000021.1	Prodigal:002006	CDS	5401	5586	.	+	0	ID=HPOBMMML_01500;inference=ab initio prediction:Prodigal:002006;locus_tag=HPOBMMML_01500;product=hypothetical protein
NZ_SMNT01000021.1	Prodigal:002006	CDS	5612	5839	.	-	0	ID=HPOBMMML_01501;inference=ab initio prediction:Prodigal:002006;locus_tag=HPOBMMML_01501;product=hypothetical protein
NZ_SMNT01000021.1	Prodigal:002006	CDS	6003	6551	.	-	0	ID=HPOBMMML_01502;inference=ab initio prediction:Prodigal:002006;locus_tag=HPOBMMML_01502;product=hypothetical protein
NZ_SMNT01000021.1	Prodigal:002006	CDS	6563	7363	.	-	0	ID=HPOBMMML_01503;inference=ab initio prediction:Prodigal:002006;locus_tag=HPOBMMML_01503;product=hypothetical protein
NZ_SMNT01000021.1	Prodigal:002006	CDS	7825	9183	.	+	0	ID=HPOBMMML_01504;inference=ab initio prediction:Prodigal:002006;locus_tag=HPOBMMML_01504;product=hypothetical protein
NZ_SMNT01000021.1	Prodigal:002006	CDS	9300	9611	.	+	0	ID=HPOBMMML_01505;inference=ab initio prediction:Prodigal:002006;locus_tag=HPOBMMML_01505;product=hypothetical protein
NZ_SMNT01000021.1	Prodigal:002006	CDS	9673	10893	.	+	0	ID=HPOBMMML_01506;Name=bepF_3;gene=bepF_3;inference=ab initio prediction:Prodigal:002006,similar to AA sequence:UniProtKB:Q8FWV8;locus_tag=HPOBMMML_01506;product=Efflux pump periplasmic linker BepF
NZ_SMNT01000021.1	Prodigal:002006	CDS	10934	14104	.	+	0	ID=HPOBMMML_01507;Name=bepE_1;gene=bepE_1;inference=ab initio prediction:Prodigal:002006,similar to AA sequence:UniProtKB:Q8G2M6;locus_tag=HPOBMMML_01507;product=Efflux pump membrane transporter BepE
NZ_SMNT01000021.1	Aragorn:001002	tRNA	14133	14225	.	-	.	ID=HPOBMMML_01508;inference=COORDINATES:profile:Aragorn:001002;locus_tag=HPOBMMML_01508;product=tRNA-SeC(tca)
NZ_SMNT01000021.1	Prodigal:002006	CDS	14312	15211	.	-	0	ID=HPOBMMML_01509;Name=gltI_1;db_xref=COG:COG0834;gene=gltI_1;inference=ab initio prediction:Prodigal:002006,similar to AA sequence:UniProtKB:P37902;locus_tag=HPOBMMML_01509;product=Glutamate/aspartate import solute-binding protein
NZ_SMNT01000021.1	Prodigal:002006	CDS	15234	16517	.	-	0	ID=HPOBMMML_01510;Name=gltT;gene=gltT;inference=ab initio prediction:Prodigal:002006,similar to AA sequence:UniProtKB:P24943;locus_tag=HPOBMMML_01510;product=Proton/sodium-glutamate symport protein
NZ_SMNT01000021.1	Prodigal:002006	CDS	17094	18767	.	+	0	ID=HPOBMMML_01511;inference=ab initio prediction:Prodigal:002006;locus_tag=HPOBMMML_01511;product=hypothetical protein
NZ_SMNT01000021.1	Prodigal:002006	CDS	18893	19804	.	+	0	ID=HPOBMMML_01512;Name=gltI_2;db_xref=COG:COG0834;gene=gltI_2;inference=ab initio prediction:Prodigal:002006,similar to AA sequence:UniProtKB:P37902;locus_tag=HPOBMMML_01512;product=Glutamate/aspartate import solute-binding protein
NZ_SMNT01000021.1	Prodigal:002006	CDS	19832	20554	.	+	0	ID=HPOBMMML_01513;Name=gltJ;db_xref=COG:COG0765;gene=gltJ;inference=ab initio prediction:Prodigal:002006,similar to AA sequence:UniProtKB:P0AER3;locus_tag=HPOBMMML_01513;product=Glutamate/aspartate import permease protein GltJ
NZ_SMNT01000021.1	Prodigal:002006	CDS	20554	21246	.	+	0	ID=HPOBMMML_01514;Name=gltK;db_xref=COG:COG0765;gene=gltK;inference=ab initio prediction:Prodigal:002006,similar to AA sequence:UniProtKB:P0AER5;locus_tag=HPOBMMML_01514;product=Glutamate/aspartate import permease protein GltK
NZ_SMNT01000021.1	Prodigal:002006	CDS	21264	22118	.	+	0	ID=HPOBMMML_01515;Name=glnQ;gene=glnQ;inference=ab initio prediction:Prodigal:002006,similar to AA sequence:UniProtKB:P27675;locus_tag=HPOBMMML_01515;product=Glutamine transport ATP-binding protein GlnQ
NZ_SMNT01000021.1	Prodigal:002006	CDS	22267	22527	.	+	0	ID=HPOBMMML_01516;inference=ab initio prediction:Prodigal:002006;locus_tag=HPOBMMML_01516;product=hypothetical protein
NZ_SMNT01000021.1	Prodigal:002006	CDS	22606	22971	.	-	0	ID=HPOBMMML_01517;db_xref=COG:COG3474;inference=ab initio prediction:Prodigal:002006,similar to AA sequence:UniProtKB:D5QVH0;locus_tag=HPOBMMML_01517;product=Cytochrome c-554
NZ_SMNT01000021.1	Prodigal:002006	CDS	23163	23399	.	+	0	ID=HPOBMMML_01518;inference=ab initio prediction:Prodigal:002006;locus_tag=HPOBMMML_01518;product=hypothetical protein
NZ_SMNT01000021.1	Prodigal:002006	CDS	23423	24025	.	-	0	ID=HPOBMMML_01519;inference=ab initio prediction:Prodigal:002006;locus_tag=HPOBMMML_01519;product=hypothetical protein
NZ_SMNT01000021.1	Prodigal:002006	CDS	24426	25064	.	+	0	ID=HPOBMMML_01520;inference=ab initio prediction:Prodigal:002006;locus_tag=HPOBMMML_01520;product=hypothetical protein
NZ_SMNT01000021.1	Prodigal:002006	CDS	25075	26490	.	-	0	ID=HPOBMMML_01521;eC_number=2.7.1.40;Name=ttuE_1;gene=ttuE_1;inference=ab initio prediction:Prodigal:002006,similar to AA sequence:UniProtKB:P70789;locus_tag=HPOBMMML_01521;product=Pyruvate kinase
NZ_SMNT01000021.1	Prodigal:002006	CDS	26576	27874	.	-	0	ID=HPOBMMML_01522;Name=sauU;gene=sauU;inference=ab initio prediction:Prodigal:002006,similar to AA sequence:UniProtKB:Q0K843;locus_tag=HPOBMMML_01522;product=putative sulfoacetate transporter SauU
NZ_SMNT01000021.1	Prodigal:002006	CDS	28178	28999	.	+	0	ID=HPOBMMML_01523;Name=fadR;gene=fadR;inference=ab initio prediction:Prodigal:002006,protein motif:HAMAP:MF_00696;locus_tag=HPOBMMML_01523;product=Fatty acid metabolism regulator protein
NZ_SMNT01000021.1	Prodigal:002006	CDS	29334	31790	.	+	0	ID=HPOBMMML_01524;inference=ab initio prediction:Prodigal:002006;locus_tag=HPOBMMML_01524;product=hypothetical protein
NZ_SMNT01000021.1	Prodigal:002006	CDS	31787	32527	.	+	0	ID=HPOBMMML_01525;eC_number=4.1.3.6;Name=citE;db_xref=COG:COG2301;gene=citE;inference=ab initio prediction:Prodigal:002006,similar to AA sequence:UniProtKB:P17725;locus_tag=HPOBMMML_01525;product=Citrate lyase subunit beta
NZ_SMNT01000021.1	Prodigal:002006	CDS	32601	33269	.	-	0	ID=HPOBMMML_01526;inference=ab initio prediction:Prodigal:002006;locus_tag=HPOBMMML_01526;product=hypothetical protein
NZ_SMNT01000021.1	Prodigal:002006	CDS	33440	34435	.	-	0	ID=HPOBMMML_01527;inference=ab initio prediction:Prodigal:002006,similar to AA sequence:UniProtKB:B3EWP1;locus_tag=HPOBMMML_01527;note=UPF0065 protein in clcB-clcD intergenic region;product=hypothetical protein
NZ_SMNT01000021.1	Prodigal:002006	CDS	34491	35996	.	-	0	ID=HPOBMMML_01528;inference=ab initio prediction:Prodigal:002006;locus_tag=HPOBMMML_01528;product=hypothetical protein
NZ_SMNT01000021.1	Prodigal:002006	CDS	36025	36687	.	-	0	ID=HPOBMMML_01529;inference=ab initio prediction:Prodigal:002006;locus_tag=HPOBMMML_01529;product=hypothetical protein
NZ_SMNT01000021.1	Prodigal:002006	CDS	36813	37835	.	-	0	ID=HPOBMMML_01530;inference=ab initio prediction:Prodigal:002006,similar to AA sequence:UniProtKB:B3EWP1;locus_tag=HPOBMMML_01530;note=UPF0065 protein in clcB-clcD intergenic region;product=hypothetical protein
NZ_SMNT01000021.1	Prodigal:002006	CDS	38071	38427	.	+	0	ID=HPOBMMML_01531;inference=ab initio prediction:Prodigal:002006;locus_tag=HPOBMMML_01531;product=hypothetical protein
NZ_SMNT01000021.1	Prodigal:002006	CDS	38993	41842	.	+	0	ID=HPOBMMML_01532;eC_number=3.1.26.12;Name=rne;gene=rne;inference=ab initio prediction:Prodigal:002006,protein motif:HAMAP:MF_00970;locus_tag=HPOBMMML_01532;product=Ribonuclease E
NZ_SMNT01000021.1	Prodigal:002006	CDS	42163	43410	.	+	0	ID=HPOBMMML_01533;inference=ab initio prediction:Prodigal:002006;locus_tag=HPOBMMML_01533;product=hypothetical protein
NZ_SMNT01000021.1	Prodigal:002006	CDS	43498	44655	.	-	0	ID=HPOBMMML_01534;eC_number=2.6.1.1;Name=aspC;db_xref=COG:COG0436;gene=aspC;inference=ab initio prediction:Prodigal:002006,similar to AA sequence:UniProtKB:Q9X0Y2;locus_tag=HPOBMMML_01534;product=Aspartate aminotransferase
NZ_SMNT01000021.1	Prodigal:002006	CDS	44759	46006	.	-	0	ID=HPOBMMML_01535;eC_number=1.8.2.3;Name=fccB;db_xref=COG:COG0446;gene=fccB;inference=ab initio prediction:Prodigal:002006,similar to AA sequence:UniProtKB:Q06530;locus_tag=HPOBMMML_01535;product=Sulfide dehydrogenase [flavocytochrome c] flavoprotein chain
NZ_SMNT01000021.1	Prodigal:002006	CDS	46003	46311	.	-	0	ID=HPOBMMML_01536;inference=ab initio prediction:Prodigal:002006;locus_tag=HPOBMMML_01536;product=hypothetical protein
NZ_SMNT01000021.1	Prodigal:002006	CDS	46470	47246	.	+	0	ID=HPOBMMML_01537;inference=ab initio prediction:Prodigal:002006;locus_tag=HPOBMMML_01537;product=hypothetical protein
NZ_SMNT01000021.1	Prodigal:002006	CDS	47352	47816	.	+	0	ID=HPOBMMML_01538;eC_number=4.2.1.10;Name=yqhS;db_xref=COG:COG0757;gene=yqhS;inference=ab initio prediction:Prodigal:002006,similar to AA sequence:UniProtKB:P54517;locus_tag=HPOBMMML_01538;product=3-dehydroquinate dehydratase
NZ_SMNT01000021.1	Prodigal:002006	CDS	47822	48304	.	+	0	ID=HPOBMMML_01539;Name=accB;db_xref=COG:COG0511;gene=accB;inference=ab initio prediction:Prodigal:002006,similar to AA sequence:UniProtKB:P0ABD8;locus_tag=HPOBMMML_01539;product=Biotin carboxyl carrier protein of acetyl-CoA carboxylase
NZ_SMNT01000021.1	Prodigal:002006	CDS	48314	49666	.	+	0	ID=HPOBMMML_01540;eC_number=6.3.4.14;Name=accC;db_xref=COG:COG0439;gene=accC;inference=ab initio prediction:Prodigal:002006,similar to AA sequence:UniProtKB:P43873;locus_tag=HPOBMMML_01540;product=Biotin carboxylase
NZ_SMNT01000021.1	Prodigal:002006	CDS	50020	50277	.	+	0	ID=HPOBMMML_01541;inference=ab initio prediction:Prodigal:002006;locus_tag=HPOBMMML_01541;product=hypothetical protein
NZ_SMNT01000021.1	Prodigal:002006	CDS	50377	51060	.	+	0	ID=HPOBMMML_01542;eC_number=2.3.2.6;Name=aat;db_xref=COG:COG2360;gene=aat;inference=ab initio prediction:Prodigal:002006,similar to AA sequence:UniProtKB:P0A8P1;locus_tag=HPOBMMML_01542;product=Leucyl/phenylalanyl-tRNA--protein transferase
NZ_SMNT01000021.1	Prodigal:002006	CDS	51209	52228	.	+	0	ID=HPOBMMML_01543;inference=ab initio prediction:Prodigal:002006;locus_tag=HPOBMMML_01543;product=hypothetical protein
NZ_SMNT01000021.1	Prodigal:002006	CDS	52235	52903	.	-	0	ID=HPOBMMML_01544;inference=ab initio prediction:Prodigal:002006;locus_tag=HPOBMMML_01544;product=hypothetical protein
NZ_SMNT01000021.1	Prodigal:002006	CDS	52993	53409	.	-	0	ID=HPOBMMML_01545;inference=ab initio prediction:Prodigal:002006;locus_tag=HPOBMMML_01545;product=hypothetical protein
NZ_SMNT01000021.1	Prodigal:002006	CDS	54014	57745	.	+	0	ID=HPOBMMML_01546;inference=ab initio prediction:Prodigal:002006;locus_tag=HPOBMMML_01546;product=hypothetical protein
NZ_SMNT01000021.1	Prodigal:002006	CDS	58591	59190	.	+	0	ID=HPOBMMML_01547;inference=ab initio prediction:Prodigal:002006;locus_tag=HPOBMMML_01547;product=hypothetical protein
NZ_SMNT01000021.1	Prodigal:002006	CDS	59320	59565	.	+	0	ID=HPOBMMML_01548;inference=ab initio prediction:Prodigal:002006;locus_tag=HPOBMMML_01548;product=hypothetical protein
NZ_SMNT01000021.1	Prodigal:002006	CDS	59632	60606	.	+	0	ID=HPOBMMML_01549;eC_number=3.8.1.5;Name=dhmA2_1;gene=dhmA2_1;inference=ab initio prediction:Prodigal:002006,similar to AA sequence:UniProtKB:P9WMS1;locus_tag=HPOBMMML_01549;product=Haloalkane dehalogenase 2
NZ_SMNT01000021.1	Prodigal:002006	CDS	60618	60779	.	+	0	ID=HPOBMMML_01550;inference=ab initio prediction:Prodigal:002006;locus_tag=HPOBMMML_01550;product=hypothetical protein
NZ_SMNT01000022.1	Prodigal:002006	CDS	507	995	.	+	0	ID=HPOBMMML_01551;Name=yciF_1;db_xref=COG:COG3685;gene=yciF_1;inference=ab initio prediction:Prodigal:002006,similar to AA sequence:UniProtKB:P21362;locus_tag=HPOBMMML_01551;product=Protein YciF
NZ_SMNT01000022.1	Prodigal:002006	CDS	1003	4338	.	+	0	ID=HPOBMMML_01552;eC_number=3.6.4.-;Name=mfd_1;db_xref=COG:COG1197;gene=mfd_1;inference=ab initio prediction:Prodigal:002006,similar to AA sequence:UniProtKB:P30958;locus_tag=HPOBMMML_01552;product=Transcription-repair-coupling factor
NZ_SMNT01000022.1	Prodigal:002006	CDS	4851	7124	.	+	0	ID=HPOBMMML_01553;Name=fhuA_1;db_xref=COG:COG1629;gene=fhuA_1;inference=ab initio prediction:Prodigal:002006,similar to AA sequence:UniProtKB:P06971;locus_tag=HPOBMMML_01553;product=Ferrichrome outer membrane transporter/phage receptor
NZ_SMNT01000022.1	Prodigal:002006	CDS	7135	8724	.	+	0	ID=HPOBMMML_01554;inference=ab initio prediction:Prodigal:002006;locus_tag=HPOBMMML_01554;product=hypothetical protein
NZ_SMNT01000022.1	Prodigal:002006	CDS	8735	9586	.	-	0	ID=HPOBMMML_01555;inference=ab initio prediction:Prodigal:002006;locus_tag=HPOBMMML_01555;product=hypothetical protein
NZ_SMNT01000022.1	Prodigal:002006	CDS	9946	11829	.	+	0	ID=HPOBMMML_01556;eC_number=1.1.2.7;Name=moxF_1;db_xref=COG:COG4993;gene=moxF_1;inference=ab initio prediction:Prodigal:002006,similar to AA sequence:UniProtKB:P16027;locus_tag=HPOBMMML_01556;product=Methanol dehydrogenase [cytochrome c] subunit 1
NZ_SMNT01000022.1	Prodigal:002006	CDS	11969	12880	.	+	0	ID=HPOBMMML_01557;inference=ab initio prediction:Prodigal:002006;locus_tag=HPOBMMML_01557;product=hypothetical protein
NZ_SMNT01000022.1	Prodigal:002006	CDS	12937	13536	.	+	0	ID=HPOBMMML_01558;Name=moxG;gene=moxG;inference=ab initio prediction:Prodigal:002006,similar to AA sequence:UniProtKB:P14774;locus_tag=HPOBMMML_01558;product=Cytochrome c-L
NZ_SMNT01000022.1	Prodigal:002006	CDS	13621	13911	.	+	0	ID=HPOBMMML_01559;eC_number=1.1.2.7;Name=moxI;gene=moxI;inference=ab initio prediction:Prodigal:002006,similar to AA sequence:UniProtKB:P14775;locus_tag=HPOBMMML_01559;product=Methanol dehydrogenase [cytochrome c] subunit 2
NZ_SMNT01000022.1	Prodigal:002006	CDS	13974	15008	.	+	0	ID=HPOBMMML_01560;inference=ab initio prediction:Prodigal:002006;locus_tag=HPOBMMML_01560;product=hypothetical protein
NZ_SMNT01000022.1	Prodigal:002006	CDS	15019	15861	.	+	0	ID=HPOBMMML_01561;inference=ab initio prediction:Prodigal:002006;locus_tag=HPOBMMML_01561;product=hypothetical protein
NZ_SMNT01000022.1	Prodigal:002006	CDS	15867	16427	.	+	0	ID=HPOBMMML_01562;inference=ab initio prediction:Prodigal:002006;locus_tag=HPOBMMML_01562;product=hypothetical protein
NZ_SMNT01000022.1	Prodigal:002006	CDS	16769	17821	.	+	0	ID=HPOBMMML_01563;inference=ab initio prediction:Prodigal:002006;locus_tag=HPOBMMML_01563;product=hypothetical protein
NZ_SMNT01000022.1	Prodigal:002006	CDS	17818	18408	.	+	0	ID=HPOBMMML_01564;inference=ab initio prediction:Prodigal:002006;locus_tag=HPOBMMML_01564;product=hypothetical protein
NZ_SMNT01000022.1	Prodigal:002006	CDS	18405	19394	.	+	0	ID=HPOBMMML_01565;inference=ab initio prediction:Prodigal:002006;locus_tag=HPOBMMML_01565;product=hypothetical protein
NZ_SMNT01000022.1	Prodigal:002006	CDS	19401	19934	.	+	0	ID=HPOBMMML_01566;inference=ab initio prediction:Prodigal:002006;locus_tag=HPOBMMML_01566;product=hypothetical protein
NZ_SMNT01000022.1	Prodigal:002006	CDS	19931	20875	.	+	0	ID=HPOBMMML_01567;eC_number=4.2.99.-;Name=vgb_2;gene=vgb_2;inference=ab initio prediction:Prodigal:002006,protein motif:HAMAP:MF_01282;locus_tag=HPOBMMML_01567;product=Virginiamycin B lyase
NZ_SMNT01000022.1	Prodigal:002006	CDS	20872	21384	.	+	0	ID=HPOBMMML_01568;inference=ab initio prediction:Prodigal:002006;locus_tag=HPOBMMML_01568;product=hypothetical protein
NZ_SMNT01000022.1	Prodigal:002006	CDS	21381	22073	.	+	0	ID=HPOBMMML_01569;Name=degU_1;db_xref=COG:COG2197;gene=degU_1;inference=ab initio prediction:Prodigal:002006,similar to AA sequence:UniProtKB:P13800;locus_tag=HPOBMMML_01569;product=Transcriptional regulatory protein DegU
NZ_SMNT01000022.1	Prodigal:002006	CDS	22087	23043	.	-	0	ID=HPOBMMML_01570;Name=ssuA_3;gene=ssuA_3;inference=ab initio prediction:Prodigal:002006,similar to AA sequence:UniProtKB:P75853;locus_tag=HPOBMMML_01570;product=Putative aliphatic sulfonates-binding protein
NZ_SMNT01000022.1	Aragorn:001002	tRNA	23067	23153	.	+	.	ID=HPOBMMML_01571;inference=COORDINATES:profile:Aragorn:001002;locus_tag=HPOBMMML_01571;product=tRNA-Arg(tcg)
NZ_SMNT01000022.1	Prodigal:002006	CDS	24919	25194	.	-	0	ID=HPOBMMML_01572;inference=ab initio prediction:Prodigal:002006,similar to AA sequence:UniProtKB:B8H4R9;locus_tag=HPOBMMML_01572;note=UPF0335 protein CCNA_03428;product=hypothetical protein
NZ_SMNT01000022.1	Prodigal:002006	CDS	25590	26576	.	+	0	ID=HPOBMMML_01573;inference=ab initio prediction:Prodigal:002006;locus_tag=HPOBMMML_01573;product=hypothetical protein
NZ_SMNT01000022.1	Prodigal:002006	CDS	26655	27170	.	+	0	ID=HPOBMMML_01574;inference=ab initio prediction:Prodigal:002006;locus_tag=HPOBMMML_01574;product=hypothetical protein
NZ_SMNT01000022.1	Prodigal:002006	CDS	27205	28731	.	+	0	ID=HPOBMMML_01575;inference=ab initio prediction:Prodigal:002006;locus_tag=HPOBMMML_01575;product=hypothetical protein
NZ_SMNT01000022.1	Prodigal:002006	CDS	28753	29505	.	-	0	ID=HPOBMMML_01576;inference=ab initio prediction:Prodigal:002006;locus_tag=HPOBMMML_01576;product=hypothetical protein
NZ_SMNT01000022.1	Prodigal:002006	CDS	29996	30367	.	+	0	ID=HPOBMMML_01577;inference=ab initio prediction:Prodigal:002006;locus_tag=HPOBMMML_01577;product=hypothetical protein
NZ_SMNT01000022.1	Prodigal:002006	CDS	30532	30993	.	-	0	ID=HPOBMMML_01578;inference=ab initio prediction:Prodigal:002006;locus_tag=HPOBMMML_01578;product=hypothetical protein
NZ_SMNT01000022.1	Prodigal:002006	CDS	31052	31852	.	-	0	ID=HPOBMMML_01579;inference=ab initio prediction:Prodigal:002006;locus_tag=HPOBMMML_01579;product=hypothetical protein
NZ_SMNT01000022.1	Prodigal:002006	CDS	32266	32523	.	+	0	ID=HPOBMMML_01580;inference=ab initio prediction:Prodigal:002006;locus_tag=HPOBMMML_01580;product=hypothetical protein
NZ_SMNT01000022.1	Prodigal:002006	CDS	32556	33377	.	+	0	ID=HPOBMMML_01581;eC_number=3.1.1.2;inference=ab initio prediction:Prodigal:002006,similar to AA sequence:UniProtKB:P22862;locus_tag=HPOBMMML_01581;product=Arylesterase
NZ_SMNT01000022.1	Prodigal:002006	CDS	33454	33831	.	+	0	ID=HPOBMMML_01582;Name=dctD_1;gene=dctD_1;inference=ab initio prediction:Prodigal:002006,similar to AA sequence:UniProtKB:P13632;locus_tag=HPOBMMML_01582;product=C4-dicarboxylate transport transcriptional regulatory protein DctD
NZ_SMNT01000022.1	Prodigal:002006	CDS	33937	34104	.	-	0	ID=HPOBMMML_01583;inference=ab initio prediction:Prodigal:002006;locus_tag=HPOBMMML_01583;product=hypothetical protein
NZ_SMNT01000022.1	Aragorn:001002	tRNA	34210	34295	.	-	.	ID=HPOBMMML_01584;inference=COORDINATES:profile:Aragorn:001002;locus_tag=HPOBMMML_01584;product=tRNA-Trp(cca)
NZ_SMNT01000022.1	Prodigal:002006	CDS	35112	35876	.	-	0	ID=HPOBMMML_01585;eC_number=5.4.2.11;Name=gpmA_2;gene=gpmA_2;inference=ab initio prediction:Prodigal:002006,protein motif:HAMAP:MF_01039;locus_tag=HPOBMMML_01585;product=2%2C3-bisphosphoglycerate-dependent phosphoglycerate mutase
NZ_SMNT01000022.1	Prodigal:002006	CDS	36117	36407	.	+	0	ID=HPOBMMML_01586;inference=ab initio prediction:Prodigal:002006;locus_tag=HPOBMMML_01586;product=hypothetical protein
NZ_SMNT01000022.1	Prodigal:002006	CDS	36483	36965	.	+	0	ID=HPOBMMML_01587;inference=ab initio prediction:Prodigal:002006;locus_tag=HPOBMMML_01587;product=hypothetical protein
NZ_SMNT01000022.1	Prodigal:002006	CDS	37260	38402	.	+	0	ID=HPOBMMML_01588;inference=ab initio prediction:Prodigal:002006;locus_tag=HPOBMMML_01588;product=hypothetical protein
NZ_SMNT01000022.1	Prodigal:002006	CDS	38435	39580	.	+	0	ID=HPOBMMML_01589;inference=ab initio prediction:Prodigal:002006;locus_tag=HPOBMMML_01589;product=hypothetical protein
NZ_SMNT01000022.1	Prodigal:002006	CDS	39580	40317	.	+	0	ID=HPOBMMML_01590;eC_number=3.5.1.103;Name=mshB_1;gene=mshB_1;inference=ab initio prediction:Prodigal:002006,protein motif:HAMAP:MF_01696;locus_tag=HPOBMMML_01590;product=1D-myo-inositol 2-acetamido-2-deoxy-alpha-D-glucopyranoside deacetylase
NZ_SMNT01000022.1	Prodigal:002006	CDS	40314	40931	.	+	0	ID=HPOBMMML_01591;eC_number=2.1.1.222;Name=COQ3_3;gene=COQ3_3;inference=ab initio prediction:Prodigal:002006,protein motif:HAMAP:MF_00472;locus_tag=HPOBMMML_01591;product=Ubiquinone biosynthesis O-methyltransferase%2C mitochondrial
NZ_SMNT01000022.1	Prodigal:002006	CDS	41041	44052	.	-	0	ID=HPOBMMML_01592;inference=ab initio prediction:Prodigal:002006;locus_tag=HPOBMMML_01592;product=hypothetical protein
NZ_SMNT01000022.1	Prodigal:002006	CDS	44370	44978	.	+	0	ID=HPOBMMML_01593;inference=ab initio prediction:Prodigal:002006;locus_tag=HPOBMMML_01593;product=hypothetical protein
NZ_SMNT01000022.1	Prodigal:002006	CDS	45174	45485	.	+	0	ID=HPOBMMML_01594;inference=ab initio prediction:Prodigal:002006;locus_tag=HPOBMMML_01594;product=hypothetical protein
NZ_SMNT01000022.1	Prodigal:002006	CDS	45547	46506	.	-	0	ID=HPOBMMML_01595;Name=dmlR_1;gene=dmlR_1;inference=ab initio prediction:Prodigal:002006,similar to AA sequence:UniProtKB:P76250;locus_tag=HPOBMMML_01595;product=HTH-type transcriptional regulator DmlR
NZ_SMNT01000022.1	Prodigal:002006	CDS	46962	47303	.	+	0	ID=HPOBMMML_01596;inference=ab initio prediction:Prodigal:002006;locus_tag=HPOBMMML_01596;product=hypothetical protein
NZ_SMNT01000022.1	Prodigal:002006	CDS	47338	47874	.	-	0	ID=HPOBMMML_01597;inference=ab initio prediction:Prodigal:002006;locus_tag=HPOBMMML_01597;product=hypothetical protein
NZ_SMNT01000022.1	Prodigal:002006	CDS	47908	48852	.	-	0	ID=HPOBMMML_01598;Name=ssuA_4;gene=ssuA_4;inference=ab initio prediction:Prodigal:002006,similar to AA sequence:UniProtKB:P75853;locus_tag=HPOBMMML_01598;product=Putative aliphatic sulfonates-binding protein
NZ_SMNT01000022.1	Prodigal:002006	CDS	48852	49970	.	-	0	ID=HPOBMMML_01599;eC_number=1.14.14.5;Name=ssuD;db_xref=COG:COG2141;gene=ssuD;inference=ab initio prediction:Prodigal:002006,similar to AA sequence:UniProtKB:O85764;locus_tag=HPOBMMML_01599;product=Alkanesulfonate monooxygenase
NZ_SMNT01000022.1	Prodigal:002006	CDS	50014	51210	.	-	0	ID=HPOBMMML_01600;eC_number=1.3.99.-;Name=ydbM;gene=ydbM;inference=ab initio prediction:Prodigal:002006,similar to AA sequence:UniProtKB:P96608;locus_tag=HPOBMMML_01600;product=Putative acyl-CoA dehydrogenase YdbM
NZ_SMNT01000022.1	Prodigal:002006	CDS	51648	52733	.	+	0	ID=HPOBMMML_01601;inference=ab initio prediction:Prodigal:002006;locus_tag=HPOBMMML_01601;product=hypothetical protein
NZ_SMNT01000022.1	Prodigal:002006	CDS	52743	53759	.	+	0	ID=HPOBMMML_01602;inference=ab initio prediction:Prodigal:002006;locus_tag=HPOBMMML_01602;product=hypothetical protein
NZ_SMNT01000022.1	Prodigal:002006	CDS	53753	54565	.	+	0	ID=HPOBMMML_01603;eC_number=7.3.2.4;Name=nrtC;db_xref=COG:COG0715;gene=nrtC;inference=ab initio prediction:Prodigal:002006,similar to AA sequence:UniProtKB:P38045;locus_tag=HPOBMMML_01603;product=Nitrate import ATP-binding protein NrtC
NZ_SMNT01000022.1	Prodigal:002006	CDS	54932	55909	.	+	0	ID=HPOBMMML_01604;eC_number=2.8.1.1;db_xref=COG:COG2897;inference=ab initio prediction:Prodigal:002006,similar to AA sequence:UniProtKB:A0R4C9;locus_tag=HPOBMMML_01604;product=Putative thiosulfate sulfurtransferase
NZ_SMNT01000022.1	Prodigal:002006	CDS	55906	57147	.	+	0	ID=HPOBMMML_01605;inference=ab initio prediction:Prodigal:002006,similar to AA sequence:UniProtKB:P33015;locus_tag=HPOBMMML_01605;note=UPF0394 inner membrane protein YeeE;product=hypothetical protein
NZ_SMNT01000022.1	Prodigal:002006	CDS	57209	57889	.	+	0	ID=HPOBMMML_01606;inference=ab initio prediction:Prodigal:002006;locus_tag=HPOBMMML_01606;product=hypothetical protein
NZ_SMNT01000022.1	Prodigal:002006	CDS	57915	58766	.	-	0	ID=HPOBMMML_01607;eC_number=7.6.2.8;Name=btuD_5;gene=btuD_5;inference=ab initio prediction:Prodigal:002006,protein motif:HAMAP:MF_01005;locus_tag=HPOBMMML_01607;product=Vitamin B12 import ATP-binding protein BtuD
NZ_SMNT01000022.1	Prodigal:002006	CDS	58763	59626	.	-	0	ID=HPOBMMML_01608;inference=ab initio prediction:Prodigal:002006;locus_tag=HPOBMMML_01608;product=hypothetical protein
NZ_SMNT01000022.1	Prodigal:002006	CDS	59623	61041	.	-	0	ID=HPOBMMML_01609;inference=ab initio prediction:Prodigal:002006;locus_tag=HPOBMMML_01609;product=hypothetical protein
NZ_SMNT01000022.1	Prodigal:002006	CDS	61383	62147	.	+	0	ID=HPOBMMML_01610;inference=ab initio prediction:Prodigal:002006;locus_tag=HPOBMMML_01610;product=hypothetical protein
NZ_SMNT01000022.1	Prodigal:002006	CDS	62267	62692	.	+	0	ID=HPOBMMML_01611;inference=ab initio prediction:Prodigal:002006;locus_tag=HPOBMMML_01611;product=hypothetical protein
NZ_SMNT01000022.1	Prodigal:002006	CDS	63027	63287	.	+	0	ID=HPOBMMML_01612;inference=ab initio prediction:Prodigal:002006;locus_tag=HPOBMMML_01612;product=hypothetical protein
NZ_SMNT01000023.1	Prodigal:002006	CDS	403	1413	.	-	0	ID=HPOBMMML_01613;inference=ab initio prediction:Prodigal:002006;locus_tag=HPOBMMML_01613;product=hypothetical protein
NZ_SMNT01000023.1	Prodigal:002006	CDS	1557	2078	.	+	0	ID=HPOBMMML_01614;inference=ab initio prediction:Prodigal:002006;locus_tag=HPOBMMML_01614;product=hypothetical protein
NZ_SMNT01000023.1	Prodigal:002006	CDS	2098	2433	.	-	0	ID=HPOBMMML_01615;inference=ab initio prediction:Prodigal:002006;locus_tag=HPOBMMML_01615;product=hypothetical protein
NZ_SMNT01000023.1	Prodigal:002006	CDS	2667	4049	.	+	0	ID=HPOBMMML_01616;eC_number=6.1.1.16;Name=cysS;db_xref=COG:COG0215;gene=cysS;inference=ab initio prediction:Prodigal:002006,similar to AA sequence:UniProtKB:P21888;locus_tag=HPOBMMML_01616;product=Cysteine--tRNA ligase
NZ_SMNT01000023.1	Prodigal:002006	CDS	4031	4222	.	+	0	ID=HPOBMMML_01617;inference=ab initio prediction:Prodigal:002006;locus_tag=HPOBMMML_01617;product=hypothetical protein
NZ_SMNT01000023.1	Prodigal:002006	CDS	4290	4892	.	-	0	ID=HPOBMMML_01618;inference=ab initio prediction:Prodigal:002006;locus_tag=HPOBMMML_01618;product=hypothetical protein
NZ_SMNT01000023.1	Prodigal:002006	CDS	5124	6752	.	+	0	ID=HPOBMMML_01619;inference=ab initio prediction:Prodigal:002006;locus_tag=HPOBMMML_01619;product=hypothetical protein
NZ_SMNT01000023.1	Prodigal:002006	CDS	6872	8791	.	+	0	ID=HPOBMMML_01620;Name=atm1;db_xref=COG:COG5265;gene=atm1;inference=ab initio prediction:Prodigal:002006,similar to AA sequence:UniProtKB:Q2G506;locus_tag=HPOBMMML_01620;product=ATM1-type heavy metal exporter
NZ_SMNT01000023.1	Prodigal:002006	CDS	8897	9607	.	+	0	ID=HPOBMMML_01621;eC_number=4.1.1.65;Name=psd;db_xref=COG:COG0688;gene=psd;inference=ab initio prediction:Prodigal:002006,similar to AA sequence:UniProtKB:P9WHQ5;locus_tag=HPOBMMML_01621;product=Phosphatidylserine decarboxylase proenzyme
NZ_SMNT01000023.1	Prodigal:002006	CDS	9621	10460	.	+	0	ID=HPOBMMML_01622;inference=ab initio prediction:Prodigal:002006;locus_tag=HPOBMMML_01622;product=hypothetical protein
NZ_SMNT01000023.1	Prodigal:002006	CDS	10601	11029	.	+	0	ID=HPOBMMML_01623;Name=mscL;db_xref=COG:COG1970;gene=mscL;inference=ab initio prediction:Prodigal:002006,similar to AA sequence:UniProtKB:P0A742;locus_tag=HPOBMMML_01623;product=Large-conductance mechanosensitive channel
NZ_SMNT01000023.1	Prodigal:002006	CDS	11003	11290	.	-	0	ID=HPOBMMML_01624;inference=ab initio prediction:Prodigal:002006;locus_tag=HPOBMMML_01624;product=hypothetical protein
NZ_SMNT01000023.1	Prodigal:002006	CDS	11468	11881	.	-	0	ID=HPOBMMML_01625;inference=ab initio prediction:Prodigal:002006;locus_tag=HPOBMMML_01625;product=hypothetical protein
NZ_SMNT01000023.1	Prodigal:002006	CDS	12021	12761	.	-	0	ID=HPOBMMML_01626;inference=ab initio prediction:Prodigal:002006;locus_tag=HPOBMMML_01626;product=hypothetical protein
NZ_SMNT01000023.1	Prodigal:002006	CDS	12888	13712	.	-	0	ID=HPOBMMML_01627;eC_number=2.4.2.-;Name=yafJ;db_xref=COG:COG0121;gene=yafJ;inference=ab initio prediction:Prodigal:002006,similar to AA sequence:UniProtKB:Q47147;locus_tag=HPOBMMML_01627;product=Putative glutamine amidotransferase YafJ
NZ_SMNT01000023.1	Prodigal:002006	CDS	14029	16590	.	+	0	ID=HPOBMMML_01628;inference=ab initio prediction:Prodigal:002006;locus_tag=HPOBMMML_01628;product=hypothetical protein
NZ_SMNT01000023.1	Prodigal:002006	CDS	16719	17945	.	+	0	ID=HPOBMMML_01629;inference=ab initio prediction:Prodigal:002006;locus_tag=HPOBMMML_01629;product=hypothetical protein
NZ_SMNT01000023.1	Prodigal:002006	CDS	18148	19053	.	+	0	ID=HPOBMMML_01630;eC_number=3.1.26.11;Name=rbn_1;gene=rbn_1;inference=ab initio prediction:Prodigal:002006,protein motif:HAMAP:MF_01818;locus_tag=HPOBMMML_01630;product=Ribonuclease BN
NZ_SMNT01000023.1	Prodigal:002006	CDS	19070	20548	.	-	0	ID=HPOBMMML_01631;Name=yhdG_1;db_xref=COG:COG0531;gene=yhdG_1;inference=ab initio prediction:Prodigal:002006,similar to AA sequence:UniProtKB:O07576;locus_tag=HPOBMMML_01631;product=putative amino acid permease YhdG
NZ_SMNT01000023.1	Prodigal:002006	CDS	20701	21384	.	-	0	ID=HPOBMMML_01632;eC_number=3.5.99.2;Name=tenA;db_xref=COG:COG0819;gene=tenA;inference=ab initio prediction:Prodigal:002006,similar to AA sequence:UniProtKB:P25052;locus_tag=HPOBMMML_01632;product=Aminopyrimidine aminohydrolase
NZ_SMNT01000023.1	Prodigal:002006	CDS	21461	22135	.	-	0	ID=HPOBMMML_01633;Name=exaE;gene=exaE;inference=ab initio prediction:Prodigal:002006,similar to AA sequence:UniProtKB:A8R3S7;locus_tag=HPOBMMML_01633;product=Transcriptional activator protein ExaE
NZ_SMNT01000023.1	Prodigal:002006	CDS	22132	23604	.	-	0	ID=HPOBMMML_01634;inference=ab initio prediction:Prodigal:002006;locus_tag=HPOBMMML_01634;product=hypothetical protein
NZ_SMNT01000023.1	Prodigal:002006	CDS	23715	24617	.	+	0	ID=HPOBMMML_01635;inference=ab initio prediction:Prodigal:002006;locus_tag=HPOBMMML_01635;product=hypothetical protein
NZ_SMNT01000023.1	Prodigal:002006	CDS	24907	25761	.	+	0	ID=HPOBMMML_01636;inference=ab initio prediction:Prodigal:002006;locus_tag=HPOBMMML_01636;product=hypothetical protein
NZ_SMNT01000023.1	Prodigal:002006	CDS	25804	27498	.	-	0	ID=HPOBMMML_01637;eC_number=3.6.4.13;Name=deaD_1;db_xref=COG:COG0513;gene=deaD_1;inference=ab initio prediction:Prodigal:002006,similar to AA sequence:UniProtKB:P0A9P6;locus_tag=HPOBMMML_01637;product=ATP-dependent RNA helicase DeaD
NZ_SMNT01000023.1	Prodigal:002006	CDS	27808	28911	.	+	0	ID=HPOBMMML_01638;Name=chaA;db_xref=COG:COG0387;gene=chaA;inference=ab initio prediction:Prodigal:002006,similar to AA sequence:UniProtKB:P31801;locus_tag=HPOBMMML_01638;product=Sodium-potassium/proton antiporter ChaA
NZ_SMNT01000023.1	Prodigal:002006	CDS	28901	29632	.	-	0	ID=HPOBMMML_01639;eC_number=1.14.12.17;Name=hmp_2;gene=hmp_2;inference=ab initio prediction:Prodigal:002006,protein motif:HAMAP:MF_01252;locus_tag=HPOBMMML_01639;product=Flavohemoprotein
NZ_SMNT01000023.1	Prodigal:002006	CDS	29625	30230	.	-	0	ID=HPOBMMML_01640;eC_number=1.8.5.-;Name=msrP_4;gene=msrP_4;inference=ab initio prediction:Prodigal:002006,protein motif:HAMAP:MF_01206;locus_tag=HPOBMMML_01640;product=Protein-methionine-sulfoxide reductase catalytic subunit MsrP
NZ_SMNT01000023.1	Prodigal:002006	CDS	30381	31133	.	+	0	ID=HPOBMMML_01641;eC_number=2.1.1.163;Name=COQ5_4;gene=COQ5_4;inference=ab initio prediction:Prodigal:002006,protein motif:HAMAP:MF_01813;locus_tag=HPOBMMML_01641;product=2-methoxy-6-polyprenyl-1%2C4-benzoquinol methylase%2C mitochondrial
NZ_SMNT01000023.1	Prodigal:002006	CDS	31288	31590	.	+	0	ID=HPOBMMML_01642;inference=ab initio prediction:Prodigal:002006;locus_tag=HPOBMMML_01642;product=hypothetical protein
NZ_SMNT01000023.1	Prodigal:002006	CDS	31777	32949	.	+	0	ID=HPOBMMML_01643;inference=ab initio prediction:Prodigal:002006;locus_tag=HPOBMMML_01643;product=hypothetical protein
NZ_SMNT01000023.1	Prodigal:002006	CDS	32946	34190	.	+	0	ID=HPOBMMML_01644;inference=ab initio prediction:Prodigal:002006,similar to AA sequence:ISfinder:TnXax1;locus_tag=HPOBMMML_01644;product=Tn3 family transposase TnXax1
NZ_SMNT01000023.1	Prodigal:002006	CDS	34216	34803	.	+	0	ID=HPOBMMML_01645;eC_number=1.7.1.17;Name=azoR;gene=azoR;inference=ab initio prediction:Prodigal:002006,protein motif:HAMAP:MF_01216;locus_tag=HPOBMMML_01645;product=FMN-dependent NADH-azoreductase
NZ_SMNT01000023.1	Prodigal:002006	CDS	34986	36125	.	-	0	ID=HPOBMMML_01646;inference=ab initio prediction:Prodigal:002006;locus_tag=HPOBMMML_01646;product=hypothetical protein
NZ_SMNT01000023.1	Prodigal:002006	CDS	36220	37290	.	-	0	ID=HPOBMMML_01647;eC_number=2.5.1.-;Name=cmoB_2;gene=cmoB_2;inference=ab initio prediction:Prodigal:002006,protein motif:HAMAP:MF_01590;locus_tag=HPOBMMML_01647;product=tRNA U34 carboxymethyltransferase
NZ_SMNT01000023.1	Prodigal:002006	CDS	37620	38183	.	+	0	ID=HPOBMMML_01648;inference=ab initio prediction:Prodigal:002006;locus_tag=HPOBMMML_01648;product=hypothetical protein
NZ_SMNT01000023.1	Prodigal:002006	CDS	38894	39340	.	-	0	ID=HPOBMMML_01649;inference=ab initio prediction:Prodigal:002006;locus_tag=HPOBMMML_01649;product=hypothetical protein
NZ_SMNT01000023.1	Prodigal:002006	CDS	39991	40707	.	+	0	ID=HPOBMMML_01650;inference=ab initio prediction:Prodigal:002006;locus_tag=HPOBMMML_01650;product=hypothetical protein
NZ_SMNT01000023.1	Prodigal:002006	CDS	41012	41275	.	+	0	ID=HPOBMMML_01651;inference=ab initio prediction:Prodigal:002006;locus_tag=HPOBMMML_01651;product=hypothetical protein
NZ_SMNT01000023.1	Prodigal:002006	CDS	41145	41852	.	-	0	ID=HPOBMMML_01652;inference=ab initio prediction:Prodigal:002006;locus_tag=HPOBMMML_01652;product=hypothetical protein
NZ_SMNT01000023.1	Prodigal:002006	CDS	41927	42484	.	-	0	ID=HPOBMMML_01653;inference=ab initio prediction:Prodigal:002006;locus_tag=HPOBMMML_01653;product=hypothetical protein
NZ_SMNT01000023.1	Prodigal:002006	CDS	44185	44982	.	-	0	ID=HPOBMMML_01654;Name=kpsM;db_xref=COG:COG1682;gene=kpsM;inference=ab initio prediction:Prodigal:002006,similar to AA sequence:UniProtKB:P23889;locus_tag=HPOBMMML_01654;product=Polysialic acid transport protein KpsM
NZ_SMNT01000023.1	Aragorn:001002	tRNA	45419	45494	.	-	.	ID=HPOBMMML_01655;inference=COORDINATES:profile:Aragorn:001002;locus_tag=HPOBMMML_01655;product=tRNA-Phe(gaa)
NZ_SMNT01000023.1	Prodigal:002006	CDS	46593	47300	.	-	0	ID=HPOBMMML_01656;eC_number=3.6.1.9;inference=ab initio prediction:Prodigal:002006,protein motif:HAMAP:MF_00528;locus_tag=HPOBMMML_01656;product=dTTP/UTP pyrophosphatase
NZ_SMNT01000023.1	Aragorn:001002	tRNA	47470	47544	.	+	.	ID=HPOBMMML_01657;inference=COORDINATES:profile:Aragorn:001002;locus_tag=HPOBMMML_01657;product=tRNA-Gly(ccc)
NZ_SMNT01000023.1	Prodigal:002006	CDS	48538	50502	.	+	0	ID=HPOBMMML_01658;inference=ab initio prediction:Prodigal:002006;locus_tag=HPOBMMML_01658;product=hypothetical protein
NZ_SMNT01000023.1	Prodigal:002006	CDS	50507	51265	.	+	0	ID=HPOBMMML_01659;inference=ab initio prediction:Prodigal:002006;locus_tag=HPOBMMML_01659;product=hypothetical protein
NZ_SMNT01000023.1	Prodigal:002006	CDS	52077	52343	.	+	0	ID=HPOBMMML_01660;inference=ab initio prediction:Prodigal:002006;locus_tag=HPOBMMML_01660;product=hypothetical protein
NZ_SMNT01000023.1	Prodigal:002006	CDS	52584	52847	.	-	0	ID=HPOBMMML_01661;inference=ab initio prediction:Prodigal:002006;locus_tag=HPOBMMML_01661;product=hypothetical protein
NZ_SMNT01000023.1	Prodigal:002006	CDS	52902	53294	.	+	0	ID=HPOBMMML_01662;inference=ab initio prediction:Prodigal:002006,similar to AA sequence:ISfinder:ISMmg1;locus_tag=HPOBMMML_01662;product=IS110 family transposase ISMmg1
NZ_SMNT01000023.1	Prodigal:002006	CDS	53344	53655	.	+	0	ID=HPOBMMML_01663;inference=ab initio prediction:Prodigal:002006;locus_tag=HPOBMMML_01663;product=hypothetical protein
NZ_SMNT01000023.1	Prodigal:002006	CDS	53710	53871	.	+	0	ID=HPOBMMML_01664;inference=ab initio prediction:Prodigal:002006;locus_tag=HPOBMMML_01664;product=hypothetical protein
NZ_SMNT01000023.1	Prodigal:002006	CDS	54051	54959	.	+	0	ID=HPOBMMML_01665;inference=ab initio prediction:Prodigal:002006,similar to AA sequence:ISfinder:ISMex14;locus_tag=HPOBMMML_01665;product=IS256 family transposase ISMex14
NZ_SMNT01000023.1	Prodigal:002006	CDS	54963	55322	.	+	0	ID=HPOBMMML_01666;inference=ab initio prediction:Prodigal:002006;locus_tag=HPOBMMML_01666;product=hypothetical protein
NZ_SMNT01000023.1	Prodigal:002006	CDS	55515	55898	.	-	0	ID=HPOBMMML_01667;inference=ab initio prediction:Prodigal:002006;locus_tag=HPOBMMML_01667;product=hypothetical protein
NZ_SMNT01000023.1	Prodigal:002006	CDS	56318	57112	.	+	0	ID=HPOBMMML_01668;inference=ab initio prediction:Prodigal:002006;locus_tag=HPOBMMML_01668;product=hypothetical protein
NZ_SMNT01000023.1	Prodigal:002006	CDS	57676	58800	.	+	0	ID=HPOBMMML_01669;inference=ab initio prediction:Prodigal:002006;locus_tag=HPOBMMML_01669;product=hypothetical protein
NZ_SMNT01000024.1	Prodigal:002006	CDS	169	1008	.	-	0	ID=HPOBMMML_01670;inference=ab initio prediction:Prodigal:002006;locus_tag=HPOBMMML_01670;product=hypothetical protein
NZ_SMNT01000024.1	Prodigal:002006	CDS	1083	1277	.	-	0	ID=HPOBMMML_01671;inference=ab initio prediction:Prodigal:002006;locus_tag=HPOBMMML_01671;product=hypothetical protein
NZ_SMNT01000024.1	Prodigal:002006	CDS	1687	2010	.	+	0	ID=HPOBMMML_01672;inference=ab initio prediction:Prodigal:002006;locus_tag=HPOBMMML_01672;product=hypothetical protein
NZ_SMNT01000024.1	Prodigal:002006	CDS	2086	3036	.	+	0	ID=HPOBMMML_01673;eC_number=6.3.2.3;Name=gshB;db_xref=COG:COG0189;gene=gshB;inference=ab initio prediction:Prodigal:002006,similar to AA sequence:UniProtKB:P04425;locus_tag=HPOBMMML_01673;product=Glutathione synthetase
NZ_SMNT01000024.1	Prodigal:002006	CDS	3043	4614	.	-	0	ID=HPOBMMML_01674;Name=nhaK;db_xref=COG:COG0025;gene=nhaK;inference=ab initio prediction:Prodigal:002006,similar to AA sequence:UniProtKB:O32212;locus_tag=HPOBMMML_01674;product=Sodium%2C potassium%2C lithium and rubidium/H(+) antiporter
NZ_SMNT01000024.1	Prodigal:002006	CDS	4792	6405	.	+	0	ID=HPOBMMML_01675;eC_number=3.5.1.126;Name=hpxW;db_xref=COG:COG0405;gene=hpxW;inference=ab initio prediction:Prodigal:002006,similar to AA sequence:UniProtKB:A6T9C8;locus_tag=HPOBMMML_01675;product=Oxamate amidohydrolase proenzyme
NZ_SMNT01000024.1	Prodigal:002006	CDS	6416	7825	.	-	0	ID=HPOBMMML_01676;inference=ab initio prediction:Prodigal:002006;locus_tag=HPOBMMML_01676;product=hypothetical protein
NZ_SMNT01000024.1	Prodigal:002006	CDS	7849	8619	.	-	0	ID=HPOBMMML_01677;inference=ab initio prediction:Prodigal:002006;locus_tag=HPOBMMML_01677;product=hypothetical protein
NZ_SMNT01000024.1	Prodigal:002006	CDS	8620	9228	.	-	0	ID=HPOBMMML_01678;inference=ab initio prediction:Prodigal:002006;locus_tag=HPOBMMML_01678;product=hypothetical protein
NZ_SMNT01000024.1	Prodigal:002006	CDS	9698	10993	.	+	0	ID=HPOBMMML_01679;Name=oxlT_1;gene=oxlT_1;inference=ab initio prediction:Prodigal:002006,similar to AA sequence:UniProtKB:Q51330;locus_tag=HPOBMMML_01679;product=Oxalate:formate antiporter
NZ_SMNT01000024.1	Prodigal:002006	CDS	11073	11582	.	-	0	ID=HPOBMMML_01680;inference=ab initio prediction:Prodigal:002006;locus_tag=HPOBMMML_01680;product=hypothetical protein
NZ_SMNT01000024.1	Prodigal:002006	CDS	11655	12422	.	-	0	ID=HPOBMMML_01681;eC_number=3.6.3.-;Name=ssuB_2;db_xref=COG:COG1116;gene=ssuB_2;inference=ab initio prediction:Prodigal:002006,similar to AA sequence:UniProtKB:P97027;locus_tag=HPOBMMML_01681;product=Aliphatic sulfonates import ATP-binding protein SsuB
NZ_SMNT01000024.1	Prodigal:002006	CDS	12591	12767	.	+	0	ID=HPOBMMML_01682;inference=ab initio prediction:Prodigal:002006;locus_tag=HPOBMMML_01682;product=hypothetical protein
NZ_SMNT01000024.1	Prodigal:002006	CDS	12774	13622	.	-	0	ID=HPOBMMML_01683;Name=ssuC_3;db_xref=COG:COG0600;gene=ssuC_3;inference=ab initio prediction:Prodigal:002006,similar to AA sequence:UniProtKB:P40401;locus_tag=HPOBMMML_01683;product=Putative aliphatic sulfonates transport permease protein SsuC
NZ_SMNT01000024.1	Prodigal:002006	CDS	13664	14647	.	-	0	ID=HPOBMMML_01684;Name=ssuA_5;gene=ssuA_5;inference=ab initio prediction:Prodigal:002006,similar to AA sequence:UniProtKB:P75853;locus_tag=HPOBMMML_01684;product=Putative aliphatic sulfonates-binding protein
NZ_SMNT01000024.1	Prodigal:002006	CDS	14845	17637	.	+	0	ID=HPOBMMML_01685;Name=glnD;db_xref=COG:COG2844;gene=glnD;inference=ab initio prediction:Prodigal:002006,similar to AA sequence:UniProtKB:Q9RAE4;locus_tag=HPOBMMML_01685;product=Bifunctional uridylyltransferase/uridylyl-removing enzyme
NZ_SMNT01000024.1	Prodigal:002006	CDS	17734	18333	.	+	0	ID=HPOBMMML_01686;Name=grpE;db_xref=COG:COG0576;gene=grpE;inference=ab initio prediction:Prodigal:002006,similar to AA sequence:UniProtKB:Q5KWZ6;locus_tag=HPOBMMML_01686;product=Protein GrpE
NZ_SMNT01000024.1	Prodigal:002006	CDS	18356	18748	.	-	0	ID=HPOBMMML_01687;inference=ab initio prediction:Prodigal:002006;locus_tag=HPOBMMML_01687;product=hypothetical protein
NZ_SMNT01000024.1	Prodigal:002006	CDS	18847	19599	.	-	0	ID=HPOBMMML_01688;inference=ab initio prediction:Prodigal:002006;locus_tag=HPOBMMML_01688;product=hypothetical protein
NZ_SMNT01000024.1	Prodigal:002006	CDS	19637	19780	.	-	0	ID=HPOBMMML_01689;inference=ab initio prediction:Prodigal:002006;locus_tag=HPOBMMML_01689;product=hypothetical protein
NZ_SMNT01000024.1	Prodigal:002006	CDS	19777	20085	.	-	0	ID=HPOBMMML_01690;inference=ab initio prediction:Prodigal:002006;locus_tag=HPOBMMML_01690;product=hypothetical protein
NZ_SMNT01000024.1	Prodigal:002006	CDS	20227	21066	.	+	0	ID=HPOBMMML_01691;inference=ab initio prediction:Prodigal:002006;locus_tag=HPOBMMML_01691;product=hypothetical protein
NZ_SMNT01000024.1	Prodigal:002006	CDS	21078	22427	.	+	0	ID=HPOBMMML_01692;inference=ab initio prediction:Prodigal:002006;locus_tag=HPOBMMML_01692;product=hypothetical protein
NZ_SMNT01000024.1	Prodigal:002006	CDS	22446	23813	.	-	0	ID=HPOBMMML_01693;eC_number=2.7.13.3;Name=luxQ;gene=luxQ;inference=ab initio prediction:Prodigal:002006,similar to AA sequence:UniProtKB:Q9KLK7;locus_tag=HPOBMMML_01693;product=Autoinducer 2 sensor kinase/phosphatase LuxQ
NZ_SMNT01000024.1	Prodigal:002006	CDS	23810	24997	.	-	0	ID=HPOBMMML_01694;inference=ab initio prediction:Prodigal:002006;locus_tag=HPOBMMML_01694;product=hypothetical protein
NZ_SMNT01000024.1	Prodigal:002006	CDS	25144	26121	.	-	0	ID=HPOBMMML_01695;eC_number=2.7.1.180;Name=apbE_1;db_xref=COG:COG1477;gene=apbE_1;inference=ab initio prediction:Prodigal:002006,similar to AA sequence:UniProtKB:O83774;locus_tag=HPOBMMML_01695;product=FAD:protein FMN transferase
NZ_SMNT01000024.1	Prodigal:002006	CDS	26118	28070	.	-	0	ID=HPOBMMML_01696;inference=ab initio prediction:Prodigal:002006;locus_tag=HPOBMMML_01696;product=hypothetical protein
NZ_SMNT01000024.1	Prodigal:002006	CDS	28373	29389	.	-	0	ID=HPOBMMML_01697;inference=ab initio prediction:Prodigal:002006,similar to AA sequence:UniProtKB:Q1Q0T4;locus_tag=HPOBMMML_01697;product=Hydrazine synthase subunit beta
NZ_SMNT01000024.1	Prodigal:002006	CDS	29407	30642	.	-	0	ID=HPOBMMML_01698;inference=ab initio prediction:Prodigal:002006;locus_tag=HPOBMMML_01698;product=hypothetical protein
NZ_SMNT01000024.1	Prodigal:002006	CDS	30822	31250	.	+	0	ID=HPOBMMML_01699;inference=ab initio prediction:Prodigal:002006;locus_tag=HPOBMMML_01699;product=hypothetical protein
NZ_SMNT01000024.1	Prodigal:002006	CDS	31252	32106	.	+	0	ID=HPOBMMML_01700;inference=ab initio prediction:Prodigal:002006;locus_tag=HPOBMMML_01700;product=hypothetical protein
NZ_SMNT01000024.1	Prodigal:002006	CDS	32374	34143	.	+	0	ID=HPOBMMML_01701;eC_number=1.1.2.8;Name=exaA_2;db_xref=COG:COG4993;gene=exaA_2;inference=ab initio prediction:Prodigal:002006,similar to AA sequence:UniProtKB:Q9Z4J7;locus_tag=HPOBMMML_01701;product=Quinoprotein alcohol dehydrogenase (cytochrome c)
NZ_SMNT01000024.1	Prodigal:002006	CDS	34378	35046	.	+	0	ID=HPOBMMML_01702;Name=lnrK_2;db_xref=COG:COG2197;gene=lnrK_2;inference=ab initio prediction:Prodigal:002006,similar to AA sequence:UniProtKB:P94439;locus_tag=HPOBMMML_01702;product=Transcriptional regulatory protein LnrK
NZ_SMNT01000024.1	Prodigal:002006	CDS	35173	35529	.	+	0	ID=HPOBMMML_01703;inference=ab initio prediction:Prodigal:002006;locus_tag=HPOBMMML_01703;product=hypothetical protein
NZ_SMNT01000024.1	Prodigal:002006	CDS	35666	37357	.	+	0	ID=HPOBMMML_01704;inference=ab initio prediction:Prodigal:002006;locus_tag=HPOBMMML_01704;product=hypothetical protein
NZ_SMNT01000024.1	Prodigal:002006	CDS	37428	37988	.	+	0	ID=HPOBMMML_01705;Name=rpoE;db_xref=COG:COG1595;gene=rpoE;inference=ab initio prediction:Prodigal:002006,similar to AA sequence:UniProtKB:Q3IYV6;locus_tag=HPOBMMML_01705;product=ECF RNA polymerase sigma factor RpoE
NZ_SMNT01000024.1	Prodigal:002006	CDS	38001	38699	.	+	0	ID=HPOBMMML_01706;inference=ab initio prediction:Prodigal:002006;locus_tag=HPOBMMML_01706;product=hypothetical protein
NZ_SMNT01000024.1	Prodigal:002006	CDS	38819	39481	.	+	0	ID=HPOBMMML_01707;inference=ab initio prediction:Prodigal:002006;locus_tag=HPOBMMML_01707;product=hypothetical protein
NZ_SMNT01000024.1	Prodigal:002006	CDS	39666	39989	.	+	0	ID=HPOBMMML_01708;inference=ab initio prediction:Prodigal:002006;locus_tag=HPOBMMML_01708;product=hypothetical protein
NZ_SMNT01000024.1	Prodigal:002006	CDS	40000	40530	.	-	0	ID=HPOBMMML_01709;inference=ab initio prediction:Prodigal:002006;locus_tag=HPOBMMML_01709;product=hypothetical protein
NZ_SMNT01000024.1	Prodigal:002006	CDS	41085	42557	.	+	0	ID=HPOBMMML_01710;Name=bdlA_2;db_xref=COG:COG0840;gene=bdlA_2;inference=ab initio prediction:Prodigal:002006,similar to AA sequence:UniProtKB:Q9I3S1;locus_tag=HPOBMMML_01710;product=Biofilm dispersion protein BdlA
NZ_SMNT01000024.1	Prodigal:002006	CDS	42724	42993	.	-	0	ID=HPOBMMML_01711;inference=ab initio prediction:Prodigal:002006,similar to AA sequence:UniProtKB:Q89VT6;locus_tag=HPOBMMML_01711;product=Aminoacyl carrier protein 1
NZ_SMNT01000024.1	Prodigal:002006	CDS	43279	44478	.	+	0	ID=HPOBMMML_01712;eC_number=1.3.99.-;db_xref=COG:COG1960;inference=ab initio prediction:Prodigal:002006,similar to AA sequence:UniProtKB:P9WQG1;locus_tag=HPOBMMML_01712;product=putative acyl-CoA dehydrogenase fadE25
NZ_SMNT01000024.1	Prodigal:002006	CDS	44512	45444	.	+	0	ID=HPOBMMML_01713;eC_number=6.2.1.-;db_xref=COG:COG0172;inference=ab initio prediction:Prodigal:002006,similar to AA sequence:UniProtKB:Q89VT8;locus_tag=HPOBMMML_01713;product=Amino acid--[acyl-carrier-protein] ligase 1
NZ_SMNT01000024.1	Prodigal:002006	CDS	45453	46376	.	+	0	ID=HPOBMMML_01714;eC_number=3.1.1.-;Name=aes_2;gene=aes_2;inference=ab initio prediction:Prodigal:002006,protein motif:HAMAP:MF_01958;locus_tag=HPOBMMML_01714;product=Acetyl esterase
NZ_SMNT01000024.1	Prodigal:002006	CDS	46447	47250	.	+	0	ID=HPOBMMML_01715;eC_number=4.2.1.17;Name=dpgD;gene=dpgD;inference=ab initio prediction:Prodigal:002006,similar to AA sequence:UniProtKB:G4V4T7;locus_tag=HPOBMMML_01715;product=Enoyl-CoA-hydratase
NZ_SMNT01000024.1	Prodigal:002006	CDS	47258	47992	.	-	0	ID=HPOBMMML_01716;eC_number=1.1.1.100;Name=fabG_2;gene=fabG_2;inference=ab initio prediction:Prodigal:002006,similar to AA sequence:UniProtKB:P0AEK2;locus_tag=HPOBMMML_01716;product=3-oxoacyl-[acyl-carrier-protein] reductase FabG
NZ_SMNT01000024.1	Prodigal:002006	CDS	48009	49412	.	-	0	ID=HPOBMMML_01717;eC_number=6.2.1.26;Name=menE;gene=menE;inference=ab initio prediction:Prodigal:002006,protein motif:HAMAP:MF_00731;locus_tag=HPOBMMML_01717;product=2-succinylbenzoate--CoA ligase
NZ_SMNT01000024.1	Prodigal:002006	CDS	49399	49656	.	-	0	ID=HPOBMMML_01718;inference=ab initio prediction:Prodigal:002006;locus_tag=HPOBMMML_01718;product=hypothetical protein
NZ_SMNT01000024.1	Prodigal:002006	CDS	49877	50077	.	+	0	ID=HPOBMMML_01719;inference=ab initio prediction:Prodigal:002006;locus_tag=HPOBMMML_01719;product=hypothetical protein
NZ_SMNT01000024.1	Prodigal:002006	CDS	50155	50874	.	+	0	ID=HPOBMMML_01720;inference=ab initio prediction:Prodigal:002006;locus_tag=HPOBMMML_01720;product=hypothetical protein
NZ_SMNT01000024.1	Prodigal:002006	CDS	50878	51342	.	+	0	ID=HPOBMMML_01721;inference=ab initio prediction:Prodigal:002006;locus_tag=HPOBMMML_01721;product=hypothetical protein
NZ_SMNT01000024.1	Prodigal:002006	CDS	51697	51915	.	+	0	ID=HPOBMMML_01722;inference=ab initio prediction:Prodigal:002006;locus_tag=HPOBMMML_01722;product=hypothetical protein
NZ_SMNT01000024.1	Prodigal:002006	CDS	52406	53554	.	+	0	ID=HPOBMMML_01723;Name=sbp;db_xref=COG:COG1613;gene=sbp;inference=ab initio prediction:Prodigal:002006,similar to AA sequence:UniProtKB:P0AG78;locus_tag=HPOBMMML_01723;product=Sulfate-binding protein
NZ_SMNT01000024.1	Prodigal:002006	CDS	53565	54419	.	+	0	ID=HPOBMMML_01724;Name=cysT;db_xref=COG:COG0555;gene=cysT;inference=ab initio prediction:Prodigal:002006,similar to AA sequence:UniProtKB:P27367;locus_tag=HPOBMMML_01724;product=Sulfate transport system permease protein CysT
NZ_SMNT01000024.1	Prodigal:002006	CDS	54412	55293	.	+	0	ID=HPOBMMML_01725;Name=cysW;db_xref=COG:COG4208;gene=cysW;inference=ab initio prediction:Prodigal:002006,similar to AA sequence:UniProtKB:P0AEB0;locus_tag=HPOBMMML_01725;product=Sulfate transport system permease protein CysW
NZ_SMNT01000024.1	Prodigal:002006	CDS	55406	56350	.	+	0	ID=HPOBMMML_01726;eC_number=7.3.2.3;Name=cysA;db_xref=COG:COG1118;gene=cysA;inference=ab initio prediction:Prodigal:002006,similar to AA sequence:UniProtKB:P16676;locus_tag=HPOBMMML_01726;product=Sulfate/thiosulfate import ATP-binding protein CysA
NZ_SMNT01000024.1	Prodigal:002006	CDS	56425	56685	.	+	0	ID=HPOBMMML_01727;inference=ab initio prediction:Prodigal:002006;locus_tag=HPOBMMML_01727;product=hypothetical protein
NZ_SMNT01000024.1	Prodigal:002006	CDS	56824	57930	.	+	0	ID=HPOBMMML_01728;eC_number=2.5.1.47;Name=cysK_1;gene=cysK_1;inference=ab initio prediction:Prodigal:002006,similar to AA sequence:UniProtKB:P63871;locus_tag=HPOBMMML_01728;product=Cysteine synthase
NZ_SMNT01000024.1	Prodigal:002006	CDS	58041	58196	.	+	0	ID=HPOBMMML_01729;inference=ab initio prediction:Prodigal:002006;locus_tag=HPOBMMML_01729;product=hypothetical protein
NZ_SMNT01000025.1	Prodigal:002006	CDS	305	1003	.	+	0	ID=HPOBMMML_01730;Name=cusR;db_xref=COG:COG0745;gene=cusR;inference=ab initio prediction:Prodigal:002006,similar to AA sequence:UniProtKB:P0ACZ8;locus_tag=HPOBMMML_01730;product=Transcriptional regulatory protein CusR
NZ_SMNT01000025.1	Prodigal:002006	CDS	1028	2455	.	+	0	ID=HPOBMMML_01731;eC_number=2.7.-.-;Name=sasA_6;gene=sasA_6;inference=ab initio prediction:Prodigal:002006,protein motif:HAMAP:MF_01837;locus_tag=HPOBMMML_01731;product=Adaptive-response sensory-kinase SasA
NZ_SMNT01000025.1	Prodigal:002006	CDS	2452	5376	.	+	0	ID=HPOBMMML_01732;Name=glnE;db_xref=COG:COG1391;gene=glnE;inference=ab initio prediction:Prodigal:002006,similar to AA sequence:UniProtKB:P30870;locus_tag=HPOBMMML_01732;product=Bifunctional glutamine synthetase adenylyltransferase/adenylyl-removing enzyme
NZ_SMNT01000025.1	Prodigal:002006	CDS	5456	7834	.	-	0	ID=HPOBMMML_01733;eC_number=2.7.13.3;Name=rcsC_9;gene=rcsC_9;inference=ab initio prediction:Prodigal:002006,protein motif:HAMAP:MF_00979;locus_tag=HPOBMMML_01733;product=Sensor histidine kinase RcsC
NZ_SMNT01000025.1	Prodigal:002006	CDS	8012	10666	.	-	0	ID=HPOBMMML_01734;eC_number=3.4.11.2;Name=pepN;db_xref=COG:COG0308;gene=pepN;inference=ab initio prediction:Prodigal:002006,similar to AA sequence:UniProtKB:P04825;locus_tag=HPOBMMML_01734;product=Aminopeptidase N
NZ_SMNT01000025.1	Prodigal:002006	CDS	10790	11092	.	+	0	ID=HPOBMMML_01735;inference=ab initio prediction:Prodigal:002006;locus_tag=HPOBMMML_01735;product=hypothetical protein
NZ_SMNT01000025.1	Prodigal:002006	CDS	11144	12778	.	-	0	ID=HPOBMMML_01736;inference=ab initio prediction:Prodigal:002006;locus_tag=HPOBMMML_01736;product=hypothetical protein
NZ_SMNT01000025.1	Prodigal:002006	CDS	12822	14789	.	-	0	ID=HPOBMMML_01737;eC_number=2.4.2.53;Name=arnC_1;gene=arnC_1;inference=ab initio prediction:Prodigal:002006,protein motif:HAMAP:MF_01164;locus_tag=HPOBMMML_01737;product=Undecaprenyl-phosphate 4-deoxy-4-formamido-L-arabinose transferase
NZ_SMNT01000025.1	Prodigal:002006	CDS	14786	15691	.	-	0	ID=HPOBMMML_01738;eC_number=2.2.1.-;Name=aptB;db_xref=COG:COG3958;gene=aptB;inference=ab initio prediction:Prodigal:002006,similar to AA sequence:UniProtKB:A6VKQ3;locus_tag=HPOBMMML_01738;product=Apulose-4-phosphate transketolase subunit B
NZ_SMNT01000025.1	Prodigal:002006	CDS	15688	16548	.	-	0	ID=HPOBMMML_01739;eC_number=2.2.1.-;Name=aptA;db_xref=COG:COG3959;gene=aptA;inference=ab initio prediction:Prodigal:002006,similar to AA sequence:UniProtKB:A6KXB4;locus_tag=HPOBMMML_01739;product=Apulose-4-phosphate transketolase subunit A
NZ_SMNT01000025.1	Prodigal:002006	CDS	16801	17241	.	+	0	ID=HPOBMMML_01740;eC_number=4.4.1.5;Name=gloA_1;db_xref=COG:COG0346;gene=gloA_1;inference=ab initio prediction:Prodigal:002006,similar to AA sequence:UniProtKB:P44638;locus_tag=HPOBMMML_01740;product=Lactoylglutathione lyase
NZ_SMNT01000025.1	Prodigal:002006	CDS	17286	17462	.	-	0	ID=HPOBMMML_01741;inference=ab initio prediction:Prodigal:002006;locus_tag=HPOBMMML_01741;product=hypothetical protein
NZ_SMNT01000025.1	Prodigal:002006	CDS	18395	19456	.	+	0	ID=HPOBMMML_01742;eC_number=2.1.1.199;Name=rsmH;db_xref=COG:COG0275;gene=rsmH;inference=ab initio prediction:Prodigal:002006,similar to AA sequence:UniProtKB:P60390;locus_tag=HPOBMMML_01742;product=Ribosomal RNA small subunit methyltransferase H
NZ_SMNT01000025.1	Prodigal:002006	CDS	19453	19908	.	+	0	ID=HPOBMMML_01743;Name=ftsL;gene=ftsL;inference=ab initio prediction:Prodigal:002006,protein motif:HAMAP:MF_00910;locus_tag=HPOBMMML_01743;product=Cell division protein FtsL
NZ_SMNT01000025.1	Prodigal:002006	CDS	19915	21855	.	+	0	ID=HPOBMMML_01744;eC_number=3.4.16.4;Name=ftsI;gene=ftsI;inference=ab initio prediction:Prodigal:002006,protein motif:HAMAP:MF_02080;locus_tag=HPOBMMML_01744;product=Peptidoglycan D%2CD-transpeptidase FtsI
NZ_SMNT01000025.1	Prodigal:002006	CDS	21872	23347	.	+	0	ID=HPOBMMML_01745;eC_number=6.3.2.13;Name=murE;db_xref=COG:COG0769;gene=murE;inference=ab initio prediction:Prodigal:002006,similar to AA sequence:UniProtKB:Q819Q0;locus_tag=HPOBMMML_01745;product=UDP-N-acetylmuramoyl-L-alanyl-D-glutamate--2%2C6-diaminopimelate ligase
NZ_SMNT01000025.1	Prodigal:002006	CDS	23344	24819	.	+	0	ID=HPOBMMML_01746;eC_number=6.3.2.10;Name=murF;db_xref=COG:COG0770;gene=murF;inference=ab initio prediction:Prodigal:002006,similar to AA sequence:UniProtKB:P11880;locus_tag=HPOBMMML_01746;product=UDP-N-acetylmuramoyl-tripeptide--D-alanyl-D-alanine ligase
NZ_SMNT01000025.1	Prodigal:002006	CDS	24932	26017	.	+	0	ID=HPOBMMML_01747;eC_number=2.7.8.13;Name=mraY;db_xref=COG:COG0472;gene=mraY;inference=ab initio prediction:Prodigal:002006,similar to AA sequence:UniProtKB:P0A6W3;locus_tag=HPOBMMML_01747;product=Phospho-N-acetylmuramoyl-pentapeptide-transferase
NZ_SMNT01000025.1	Prodigal:002006	CDS	26073	27440	.	+	0	ID=HPOBMMML_01748;eC_number=6.3.2.9;Name=murD;db_xref=COG:COG0771;gene=murD;inference=ab initio prediction:Prodigal:002006,similar to AA sequence:UniProtKB:P14900;locus_tag=HPOBMMML_01748;product=UDP-N-acetylmuramoylalanine--D-glutamate ligase
NZ_SMNT01000025.1	Prodigal:002006	CDS	27561	28727	.	+	0	ID=HPOBMMML_01749;eC_number=2.4.1.129;Name=ftsW;gene=ftsW;inference=ab initio prediction:Prodigal:002006,similar to AA sequence:UniProtKB:B8H092;locus_tag=HPOBMMML_01749;product=putative peptidoglycan glycosyltransferase FtsW
NZ_SMNT01000025.1	Prodigal:002006	CDS	28724	29833	.	+	0	ID=HPOBMMML_01750;eC_number=2.4.1.227;Name=murG;db_xref=COG:COG0707;gene=murG;inference=ab initio prediction:Prodigal:002006,similar to AA sequence:UniProtKB:Q9HW01;locus_tag=HPOBMMML_01750;product=UDP-N-acetylglucosamine--N-acetylmuramyl-(pentapeptide) pyrophosphoryl-undecaprenol N-acetylglucosamine transferase
NZ_SMNT01000025.1	Prodigal:002006	CDS	29882	31288	.	+	0	ID=HPOBMMML_01751;eC_number=6.3.2.8;Name=murC;db_xref=COG:COG0773;gene=murC;inference=ab initio prediction:Prodigal:002006,similar to AA sequence:UniProtKB:Q9HW02;locus_tag=HPOBMMML_01751;product=UDP-N-acetylmuramate--L-alanine ligase
NZ_SMNT01000025.1	Prodigal:002006	CDS	31493	32413	.	+	0	ID=HPOBMMML_01752;eC_number=1.3.1.98;Name=murB;db_xref=COG:COG0812;gene=murB;inference=ab initio prediction:Prodigal:002006,similar to AA sequence:UniProtKB:Q65JX9;locus_tag=HPOBMMML_01752;product=UDP-N-acetylenolpyruvoylglucosamine reductase
NZ_SMNT01000025.1	Prodigal:002006	CDS	32476	33399	.	+	0	ID=HPOBMMML_01753;eC_number=6.3.2.4;Name=ddlB;db_xref=COG:COG1181;gene=ddlB;inference=ab initio prediction:Prodigal:002006,similar to AA sequence:UniProtKB:P07862;locus_tag=HPOBMMML_01753;product=D-alanine--D-alanine ligase B
NZ_SMNT01000025.1	Prodigal:002006	CDS	33366	34301	.	+	0	ID=HPOBMMML_01754;Name=ftsQ;gene=ftsQ;inference=ab initio prediction:Prodigal:002006,protein motif:HAMAP:MF_00911;locus_tag=HPOBMMML_01754;product=Cell division protein FtsQ
NZ_SMNT01000025.1	Prodigal:002006	CDS	34361	35683	.	+	0	ID=HPOBMMML_01755;Name=ftsA;db_xref=COG:COG0849;gene=ftsA;inference=ab initio prediction:Prodigal:002006,similar to AA sequence:UniProtKB:Q9K0X8;locus_tag=HPOBMMML_01755;product=Cell division protein FtsA
NZ_SMNT01000025.1	Prodigal:002006	CDS	35788	37569	.	+	0	ID=HPOBMMML_01756;Name=ftsZ;gene=ftsZ;inference=ab initio prediction:Prodigal:002006,protein motif:HAMAP:MF_00909;locus_tag=HPOBMMML_01756;product=Cell division protein FtsZ
NZ_SMNT01000025.1	Prodigal:002006	CDS	38413	39360	.	+	0	ID=HPOBMMML_01757;eC_number=3.5.1.108;Name=lpxC_1;db_xref=COG:COG0774;gene=lpxC_1;inference=ab initio prediction:Prodigal:002006,similar to AA sequence:UniProtKB:P0A725;locus_tag=HPOBMMML_01757;product=UDP-3-O-acyl-N-acetylglucosamine deacetylase
NZ_SMNT01000025.1	Prodigal:002006	CDS	39583	40461	.	+	0	ID=HPOBMMML_01758;Name=bamD;db_xref=COG:COG4105;gene=bamD;inference=ab initio prediction:Prodigal:002006,similar to AA sequence:UniProtKB:Q9K0B1;locus_tag=HPOBMMML_01758;product=Outer membrane protein assembly factor BamD
[truncated: 6,466,294 more chars]
